# Supplementary material for: Differences in Alternative Splicing between Yellow and Black-Seeded Rapeseed
Source: Plants (Basel). 2020 Jul 31;9(8):977. doi: 10.3390/plants9080977 (PMC7465011; doi:10.3390/plants9080977)
Supplement: Supplementary file 1 [file plants-09-00977-s001.zip]

Archive with 103 entries (95 files):
- Supplementary Materials/
- Supplementary Materials/Figure S1/
- Supplementary Materials/Figure S1/CytoNodeblack.tab-go.pdf
- Supplementary Materials/Figure S1/CytoNodedarkgrey.tab-go.pdf
- Supplementary Materials/Table S1/
- Supplementary Materials/Table S1/SRR5590338cufcompF.transcripts.gtf.tmap
- Supplementary Materials/Table S1/SRR5590943.transcripts.gtf.tmap
- Supplementary Materials/Table S1/SRR5590945.transcripts.gtf.tmap
- Supplementary Materials/Table S1/SRR5590946.transcripts.gtf.tmap
- Supplementary Materials/Table S1/SRR5590955.transcripts.gtf.tmap
- Supplementary Materials/Table S1/SRR5590957.transcripts.gtf.tmap
- Supplementary Materials/Table S1/SRR5590959.transcripts.gtf.tmap
- Supplementary Materials/Table S1/SRR5590960.transcripts.gtf.tmap
- Supplementary Materials/Table S1/SRR5590972.transcripts.gtf.tmap
- Supplementary Materials/Table S1/SRR5590973.transcripts.gtf.tmap
- Supplementary Materials/Table S1/SRR5590975.transcripts.gtf.tmap
- Supplementary Materials/Table S1/SRR5591012.transcripts.gtf.tmap
- Supplementary Materials/Table S1/SRR5591412.transcripts.gtf.tmap
- Supplementary Materials/Table S1/SRR5591464.transcripts.gtf.tmap
- Supplementary Materials/Table S1/SRR5591481.transcripts.gtf.tmap
- Supplementary Materials/Table S1/SRR5591522cufcompF.transcripts.gtf.tmap
- Supplementary Materials/Table S1/SRR5591524cufcompF.transcripts.gtf.tmap
- Supplementary Materials/Table S1/SRR5591597cufcompF.transcripts.gtf.tmap
- Supplementary Materials/Table S1/SRR5591631cufcompF.transcripts.gtf.tmap
- Supplementary Materials/Table S1/SRR5591634cufcompF.transcripts.gtf.tmap
- Supplementary Materials/Table S1/SRR5591709cufcompF.transcripts.gtf.tmap
- Supplementary Materials/Table S1/SRR5591714cufcompF.transcripts.gtf.tmap
- Supplementary Materials/Table S1/SRR5591715cufcompF.transcripts.gtf.tmap
- Supplementary Materials/Table S1/SRR5591717cufcompF.transcripts.gtf.tmap
- Supplementary Materials/Table S1/SRR5591718cufcompF.transcripts.gtf.tmap
- Supplementary Materials/Table S1/SRR5591719cufcompF.transcripts.gtf.tmap
- Supplementary Materials/Table S1/SRR5591720cufcompF.transcripts.gtf.tmap
- Supplementary Materials/Table S1/SRR5591722cufcompF.transcripts.gtf.tmap
- Supplementary Materials/Table S1/SRR5591723.transcripts.gtf.tmap
- Supplementary Materials/Table S1/SRR5591744.transcripts.gtf.tmap
- Supplementary Materials/Table S1/statistical data of FPKM values of new transcripts .xlsx
- Supplementary Materials/Table S2/
- Supplementary Materials/Table S2/SRR5590338cufcompF.combined_sorted.gtf_astalavista.gtf
- Supplementary Materials/Table S2/SRR5590943.combined_sorted.gtf_astalavista.gtf
- Supplementary Materials/Table S2/SRR5590945cufcompF.combined_sorted.gtf_astalavista.gtf
- Supplementary Materials/Table S2/SRR5590946.combined_sorted.gtf_astalavista.gtf
- Supplementary Materials/Table S2/SRR5590955.combined_sorted.gtf_astalavista.gtf
- Supplementary Materials/Table S2/SRR5590957.combined_sorted.gtf_astalavista.gtf
- Supplementary Materials/Table S2/SRR5590959.combined_sorted.gtf_astalavista.gtf
- Supplementary Materials/Table S2/SRR5590960.combined_sorted.gtf_astalavista.gtf
- Supplementary Materials/Table S2/SRR5590972.combined_sorted.gtf_astalavista.gtf
- Supplementary Materials/Table S2/SRR5590973.combined_sorted.gtf_astalavista.gtf
- Supplementary Materials/Table S2/SRR5590975.combined_sorted.gtf_astalavista.gtf
- Supplementary Materials/Table S2/SRR5591012.combined_sorted.gtf_astalavista.gtf
- Supplementary Materials/Table S2/SRR5591412.combined_sorted.gtf_astalavista.gtf
- Supplementary Materials/Table S2/SRR5591464.combined_sorted.gtf_astalavista.gtf
- Supplementary Materials/Table S2/SRR5591481.combined_sorted.gtf_astalavista.gtf
- Supplementary Materials/Table S2/SRR5591522cufcompF.combined_sorted.gtf_astalavista.gtf
- Supplementary Materials/Table S2/SRR5591524cufcompF.combined_sorted.gtf_astalavista.gtf
- Supplementary Materials/Table S2/SRR5591597cufcompF.combined_sorted.gtf_astalavista.gtf
- Supplementary Materials/Table S2/SRR5591631cufcompF.combined_sorted.gtf_astalavista.gtf
- Supplementary Materials/Table S2/SRR5591634cufcompF.combined_sorted.gtf_astalavista.gtf
- Supplementary Materials/Table S2/SRR5591709cufcompF.combined_sorted.gtf_astalavista.gtf
- Supplementary Materials/Table S2/SRR5591714cufcompF.combined_sorted.gtf_astalavista.gtf
- Supplementary Materials/Table S2/SRR5591715cufcompF.combined_sorted.gtf_astalavista.gtf
- Supplementary Materials/Table S2/SRR5591717cufcompF.combined_sorted.gtf_astalavista.gtf
- Supplementary Materials/Table S2/SRR5591718cufcompF.combined_sorted.gtf_astalavista.gtf
- Supplementary Materials/Table S2/SRR5591719cufcompF.combined_sorted.gtf_astalavista.gtf
- Supplementary Materials/Table S2/SRR5591720cufcompF.combined_sorted.gtf_astalavista.gtf
- Supplementary Materials/Table S2/SRR5591722cufcompF.combined_sorted.gtf_astalavista.gtf
- Supplementary Materials/Table S2/SRR5591723.combined_sorted.gtf_astalavista.gtf
- Supplementary Materials/Table S2/SRR5591744.combined_sorted.gtf_astalavista.gtf
- Supplementary Materials/Table S3/
- Supplementary Materials/Table S3/830 go.tab-fst.Fisher_BP.txt
- Supplementary Materials/Table S3/FPKM values of 830 overlapping differentially spliced genes.xlsx
- Supplementary Materials/Table S4/
- Supplementary Materials/Table S4/14d.tab-fst.Fisher_BP.txt
- Supplementary Materials/Table S4/21d.tab-fst.Fisher_BP.txt
- Supplementary Materials/Table S4/28d.tab-fst.Fisher_BP.txt
- Supplementary Materials/Table S4/35d.tab-fst.Fisher_BP.txt
- Supplementary Materials/Table S4/42d.tab-fst.Fisher_BP.txt
- Supplementary Materials/Table S5/
- Supplementary Materials/Table S5/CytoNodeblack.tab-fst.Fisher_BP.txt
- Supplementary Materials/Table S5/CytoNodeblue.tab-fst.Fisher_BP.txt
- Supplementary Materials/Table S5/CytoNodebrown.tab-fst.Fisher_BP.txt
- Supplementary Materials/Table S5/CytoNodecyan.tab-fst.Fisher_BP.txt
- Supplementary Materials/Table S5/CytoNodedarkgreen.tab-fst.Fisher_BP.txt
- Supplementary Materials/Table S5/CytoNodedarkgrey.tab-fst.Fisher_BP.txt
- Supplementary Materials/Table S5/CytoNodedarkred.tab-fst.Fisher_BP.txt
- Supplementary Materials/Table S5/CytoNodedarkturquoise.tab-fst.Fisher_BP.txt
- Supplementary Materials/Table S5/CytoNodegreen.tab-fst.Fisher_BP.txt
- Supplementary Materials/Table S5/CytoNodegreenyellow.tab-fst.Fisher_BP.txt
- Supplementary Materials/Table S5/CytoNodelightcyan.tab-fst.Fisher_BP.txt
- Supplementary Materials/Table S5/CytoNodelightgreen.tab-fst.Fisher_BP.txt
- Supplementary Materials/Table S5/CytoNodelightyellow.tab-fst.Fisher_BP.txt
- Supplementary Materials/Table S5/CytoNodemagenta.tab-fst.Fisher_BP.txt
- Supplementary Materials/Table S5/CytoNodemidnightblue.tab-fst.Fisher_BP.txt
- Supplementary Materials/Table S5/CytoNodepink.tab-fst.Fisher_BP.txt
- Supplementary Materials/Table S5/CytoNodepurple.tab-fst.Fisher_BP.txt
- Supplementary Materials/Table S5/CytoNodered.tab-fst.Fisher_BP.txt
- Supplementary Materials/Table S5/CytoNoderoyalblue.tab-fst.Fisher_BP.txt
- Supplementary Materials/Table S5/CytoNodesalmon.tab-fst.Fisher_BP.txt
- Supplementary Materials/Table S5/CytoNodetan.tab-fst.Fisher_BP.txt
- Supplementary Materials/Table S5/CytoNodeturquoise.tab-fst.Fisher_BP.txt
- Supplementary Materials/Table S5/CytoNodeyellow.tab-fst.Fisher_BP.txt
- Supplementary Materials/Table S6/
- Supplementary Materials/Table S6/black module.xlsx
- Supplementary Materials/Table S6/dark grey module.xlsx
