# Supplementary material for: Differences in Alternative Splicing between Yellow and Black-Seeded Rapeseed
Source: Plants (Basel). 2020 Jul 31;9(8):977. doi: 10.3390/plants9080977 (PMC7465011; doi:10.3390/plants9080977)
Supplement: Supplementary file 1 [file plants-09-00977-s001.zip › Supplementary Materials/Table S1/SRR5590338cufcompF.transcripts.gtf.tmap]

ref_gene_id	ref_id	class_code	cuff_gene_id	cuff_id	FMI	FPKM	FPKM_conf_lo	FPKM_conf_hi	cov	len	major_iso_id	ref_match_len
-	-	u	CUFF.1	CUFF.1.1	100	2286.584923	1883.639792	2689.530053	3843.731366	170	CUFF.1.1	-
-	-	u	CUFF.1	CUFF.1.2	59	1351.192457	1044.868788	1657.516125	2271.343949	170	CUFF.1.1	-
-	-	u	CUFF.1	CUFF.1.3	73	1662.989945	1320.894698	2005.085193	2795.473088	170	CUFF.1.1	-
BnaA01g00050D	BnaA01g00050D	=	CUFF.5	CUFF.5.1	100	104.448205	97.002889	111.893522	202.070561	1191	CUFF.5.1	1397
BnaA01g00010D	BnaA01g00010D	o	CUFF.2	CUFF.2.1	100	238.557236	201.200191	275.914280	467.555195	314	CUFF.2.1	607
BnaA01g00020D	BnaA01g00020D	=	CUFF.3	CUFF.3.1	28	6.370328	4.155647	8.585009	12.485389	1334	CUFF.3.1	819
BnaA01g00020D	BnaA01g00020D	j	CUFF.3	CUFF.3.2	100	22.906210	19.008223	26.804197	44.894540	1258	CUFF.3.1	819
BnaA01g00030D	BnaA01g00030D	j	CUFF.4	CUFF.4.1	100	7.662738	6.218628	9.106848	15.214858	2225	CUFF.4.1	2168
BnaA01g00080D	BnaA01g00080D	=	CUFF.6	CUFF.6.1	100	4.902332	3.479925	6.324740	9.585839	1463	CUFF.6.1	609
BnaA01g00100D	BnaA01g00100D	=	CUFF.7	CUFF.7.1	100	12.212619	9.924986	14.500252	24.609422	1405	CUFF.7.1	1362
BnaA01g00090D	BnaA01g00090D	j	CUFF.8	CUFF.8.1	14	0.780844	0.122915	1.438773	1.646672	2173	CUFF.8.2	2094
BnaA01g00090D	BnaA01g00090D	=	CUFF.8	CUFF.8.2	100	5.500436	4.208380	6.792492	11.599512	2205	CUFF.8.2	2094
BnaA01g00120D	BnaA01g00120D	=	CUFF.9	CUFF.9.1	100	7.436237	5.170447	9.702027	14.872337	988	CUFF.9.1	1020
BnaA01g00180D	BnaA01g00180D	=	CUFF.10	CUFF.10.1	100	8.617344	6.692672	10.542016	17.244670	1428	CUFF.10.1	1296
BnaA01g00170D	BnaA01g00170D	j	CUFF.11	CUFF.11.1	29	4.663528	3.266884	6.060172	9.202857	1805	CUFF.11.1	1794
BnaA01g00170D	BnaA01g00170D	c	CUFF.11	CUFF.11.2	52	8.234078	5.175543	11.292613	16.248866	765	CUFF.11.1	1794
BnaA01g00170D	BnaA01g00170D	c	CUFF.11	CUFF.11.3	100	15.863592	11.241141	20.486044	31.304705	659	CUFF.11.1	1794
BnaA01g00190D	BnaA01g00190D	j	CUFF.12	CUFF.12.1	100	44.361502	40.606861	48.116144	89.312110	2361	CUFF.12.1	2049
BnaA01g00200D	BnaA01g00200D	=	CUFF.13	CUFF.13.1	100	18.549753	15.321414	21.778092	36.851285	1304	CUFF.13.2	1433
BnaA01g00200D	BnaA01g00200D	o	CUFF.13	CUFF.13.2	12	2.290566	0.840855	3.740276	4.550480	1306	CUFF.13.2	1433
-	-	u	CUFF.14	CUFF.14.1	100	17.947213	12.311395	23.583031	36.448343	541	CUFF.14.1	-
-	-	u	CUFF.14	CUFF.14.2	77	13.742824	7.783121	19.702528	27.909803	454	CUFF.14.1	-
BnaA01g00210D	BnaA01g00210D	j	CUFF.15	CUFF.15.1	73	36.072233	32.240543	39.903922	72.176844	2444	CUFF.15.1	2422
BnaA01g00210D	BnaA01g00210D	c	CUFF.15	CUFF.15.2	100	49.640638	44.552822	54.728454	99.325834	1941	CUFF.15.1	2422
BnaA01g00310D	BnaA01g00310D	=	CUFF.16	CUFF.16.1	100	2.611944	1.381111	3.842776	5.107591	1119	CUFF.16.1	741
BnaA01g00400D	BnaA01g00400D	=	CUFF.17	CUFF.17.1	100	5.440275	3.249098	7.631453	10.757420	968	CUFF.17.1	1090
BnaA01g00400D	BnaA01g00400D	e	CUFF.18	CUFF.18.1	100	3.571192	1.096874	6.045511	7.061558	715	CUFF.17.1	1090
BnaA01g00410D	BnaA01g00410D	=	CUFF.19	CUFF.19.1	100	28.145742	24.192491	32.098993	55.285829	1149	CUFF.19.1	1332
BnaA01g00420D	BnaA01g00420D	j	CUFF.20	CUFF.20.1	100	10.282183	8.450178	12.114188	19.673229	1782	CUFF.20.1	1671
BnaA01g00430D	BnaA01g00430D	=	CUFF.22	CUFF.22.1	100	8.633694	6.692235	10.575154	17.412255	1411	CUFF.22.1	1343
BnaA01g00440D	BnaA01g00440D	j	CUFF.25	CUFF.25.1	31	2.169523	1.325035	3.014010	4.388889	3086	CUFF.25.1	3486
BnaA01g00440D	BnaA01g00440D	j	CUFF.25	CUFF.25.2	22	1.559742	0.765120	2.354365	3.155320	2411	CUFF.25.1	3486
BnaA01g00440D	BnaA01g00440D	j	CUFF.25	CUFF.25.3	100	7.005937	5.712647	8.299227	14.172834	3086	CUFF.25.1	3486
BnaA01g00320D	BnaA01g00320D	j	CUFF.21	CUFF.21.1	100	16.894666	14.106061	19.683270	32.871599	1421	CUFF.21.1	1684
BnaA01g00340D	BnaA01g00340D	=	CUFF.23	CUFF.23.1	100	4.789825	3.565601	6.014048	9.445626	1943	CUFF.23.1	1971
BnaA01g00380D	BnaA01g00380D	j	CUFF.24	CUFF.24.1	84	4.240397	3.283630	5.197165	8.573945	2766	CUFF.24.1	2588
BnaA01g00380D	BnaA01g00380D	c	CUFF.24	CUFF.24.2	100	5.065039	1.942475	8.187603	10.241344	553	CUFF.24.1	2588
BnaA01g00390D	BnaA01g00390D	j	CUFF.26	CUFF.26.1	100	33.399674	29.321167	37.478182	65.430621	1479	CUFF.26.1	1711
BnaA01g00390D	BnaA01g00390D	c	CUFF.26	CUFF.26.2	69	22.957227	16.724849	29.189605	44.973660	633	CUFF.26.1	1711
BnaA01g00450D	BnaA01g00450D	=	CUFF.27	CUFF.27.1	100	20.245560	15.647547	24.843574	38.027769	715	CUFF.27.1	805
BnaA01g00520D	BnaA01g00520D	=	CUFF.28	CUFF.28.1	100	5.267184	3.959609	6.574759	9.927030	1831	CUFF.28.1	1497
BnaA01g00570D	BnaA01g00570D	j	CUFF.31	CUFF.31.1	100	2.998596	1.913045	4.084147	6.008440	1596	CUFF.31.1	1419
BnaA01g00460D	BnaA01g00460D	c	CUFF.29	CUFF.29.1	100	3.496992	1.801394	5.192589	7.173826	855	CUFF.29.1	1936
BnaA01g00480D	BnaA01g00480D	j	CUFF.30	CUFF.30.1	100	4.109317	2.744227	5.474407	8.086752	1363	CUFF.30.1	1029
BnaA01g00500D	BnaA01g00500D	j	CUFF.32	CUFF.32.1	86	6.375988	4.260578	8.491398	12.763261	1444	CUFF.32.1	1406
BnaA01g00500D	BnaA01g00500D	j	CUFF.32	CUFF.32.2	100	7.416258	5.203366	9.629150	14.845642	1441	CUFF.32.1	1406
BnaA01g00500D	BnaA01g00500D	j	CUFF.32	CUFF.32.3	82	6.066614	2.881837	9.251391	12.143965	705	CUFF.32.1	1406
BnaA01g00580D	BnaA01g00580D	j	CUFF.33	CUFF.33.1	25	0.788835	0.128996	1.448675	1.575971	1989	CUFF.33.1	1840
BnaA01g00580D	BnaA01g00580D	=	CUFF.33	CUFF.33.2	100	3.122853	2.067993	4.177712	6.238978	1989	CUFF.33.1	1840
BnaA01g00600D	BnaA01g00600D	=	CUFF.34	CUFF.34.1	100	10.667700	8.557772	12.777627	20.900778	1649	CUFF.34.1	1542
BnaA01g00600D	BnaA01g00600D	j	CUFF.34	CUFF.34.2	19	2.009361	0.712869	3.305853	3.936858	1321	CUFF.34.1	1542
BnaA01g00650D	BnaA01g00650D	j	CUFF.35	CUFF.35.1	100	17.854187	14.032393	21.675981	34.383877	1017	CUFF.35.1	1180
BnaA01g00650D	BnaA01g00650D	j	CUFF.35	CUFF.35.2	16	2.906361	0.979644	4.833077	5.597116	1017	CUFF.35.1	1180
BnaA01g00650D	BnaA01g00650D	j	CUFF.35	CUFF.35.3	24	4.209717	1.191635	7.227799	8.107140	706	CUFF.35.1	1180
BnaA01g00610D	BnaA01g00610D	j	CUFF.36	CUFF.36.1	16	15.671427	10.483429	20.859425	30.861396	629	CUFF.36.1	731
BnaA01g00610D	BnaA01g00610D	=	CUFF.36	CUFF.36.2	100	97.022769	83.275218	110.770320	191.064802	531	CUFF.36.1	731
BnaA01g00680D	BnaA01g00680D	=	CUFF.37	CUFF.37.1	100	6.746654	5.567747	7.925561	13.856639	2695	CUFF.37.1	2280
BnaA01g00700D	BnaA01g00700D	j	CUFF.39	CUFF.39.1	100	8.407933	6.680238	10.135629	16.600616	2085	CUFF.39.1	2595
BnaA01g00700D	BnaA01g00700D	o	CUFF.39	CUFF.39.2	88	7.385357	4.660139	10.110575	14.581643	1032	CUFF.39.1	2595
BnaA01g00660D	BnaA01g00660D	c	CUFF.38	CUFF.38.1	100	20.642800	16.067005	25.218595	40.096831	727	CUFF.38.1	2780
BnaA01g00660D	BnaA01g00660D	c	CUFF.40	CUFF.40.1	100	23.310281	21.090182	25.530380	46.874103	3238	CUFF.40.1	2780
BnaA01g00710D	BnaA01g00710D	=	CUFF.41	CUFF.41.1	100	17.223532	14.078987	20.368078	33.249188	1108	CUFF.41.1	594
BnaA01g00730D	BnaA01g00730D	=	CUFF.42	CUFF.42.1	100	2.576418	1.397445	3.755391	5.396742	1230	CUFF.42.1	1232
BnaA01g00760D	BnaA01g00760D	j	CUFF.43	CUFF.43.1	100	16.269380	13.401812	19.136949	30.749131	1371	CUFF.43.1	1385
BnaA01g00760D	BnaA01g00760D	=	CUFF.43	CUFF.43.2	67	10.877538	5.434825	16.320250	20.558548	493	CUFF.43.1	1385
-	-	u	CUFF.44	CUFF.44.1	100	3.447772	1.370653	5.524890	6.984095	643	CUFF.44.1	-
BnaA01g00780D	BnaA01g00780D	=	CUFF.45	CUFF.45.1	100	4.983610	3.066641	6.900579	10.110586	933	CUFF.45.1	913
BnaA01g00800D	BnaA01g00800D	j	CUFF.46	CUFF.46.1	100	12.127183	9.168747	15.085620	24.175232	963	CUFF.46.1	1226
BnaA01g00850D	BnaA01g00850D	=	CUFF.47	CUFF.47.1	100	5.439036	3.920264	6.957809	11.091177	1841	CUFF.47.2	1978
BnaA01g00850D	BnaA01g00850D	j	CUFF.47	CUFF.47.2	44	2.366997	1.233195	3.500800	4.826735	1877	CUFF.47.2	1978
BnaA01g00860D	BnaA01g00860D	j	CUFF.48	CUFF.48.1	100	4.118403	1.678717	6.558090	8.003425	740	CUFF.48.1	744
BnaA01g00860D	BnaA01g00860D	j	CUFF.48	CUFF.48.2	100	4.118403	1.630402	6.606405	8.003425	740	CUFF.48.1	744
BnaA01g00860D	BnaA01g00860D	j	CUFF.48	CUFF.48.3	65	2.686880	0.670330	4.703430	5.221500	727	CUFF.48.1	744
BnaA01g00770D	BnaA01g00770D	j	CUFF.49	CUFF.49.1	100	34.181029	30.486698	37.875361	68.328432	2305	CUFF.49.1	2042
BnaA01g00770D	BnaA01g00770D	j	CUFF.49	CUFF.49.2	50	17.256259	14.241262	20.271257	34.495542	2109	CUFF.49.1	2042
BnaA01g00880D	BnaA01g00880D	j	CUFF.50	CUFF.50.1	49	2.855382	1.410477	4.300287	6.006630	1044	CUFF.50.1	1324
BnaA01g00880D	BnaA01g00880D	j	CUFF.50	CUFF.50.2	100	5.780255	2.948610	8.611900	12.159444	647	CUFF.50.1	1324
BnaA01g00990D	BnaA01g00990D	j	CUFF.51	CUFF.51.1	59	1.308124	0.623031	1.993217	2.656194	2413	CUFF.51.3	2061
BnaA01g00990D	BnaA01g00990D	j	CUFF.51	CUFF.51.2	30	0.661441	0.152503	1.170380	1.343081	2337	CUFF.51.3	2061
BnaA01g00990D	BnaA01g00990D	j	CUFF.51	CUFF.51.3	34	0.751966	0.180483	1.323450	1.526895	2417	CUFF.51.3	2061
BnaA01g00990D	BnaA01g00990D	j	CUFF.51	CUFF.51.4	100	2.211357	1.238482	3.184233	4.490243	2337	CUFF.51.3	2061
BnaA01g01000D	BnaA01g01000D	j	CUFF.52	CUFF.52.1	100	2.343247	1.176987	3.509508	4.655112	1305	CUFF.52.1	1182
BnaA01g01000D	BnaA01g01000D	j	CUFF.52	CUFF.52.2	78	1.834537	0.539352	3.129722	3.644505	979	CUFF.52.1	1182
BnaA01g01010D	BnaA01g01010D	=	CUFF.53	CUFF.53.1	100	4.639063	2.885662	6.392464	9.385534	986	CUFF.53.1	1063
BnaA01g01020D	BnaA01g01020D	x	CUFF.54	CUFF.54.1	100	57.918315	52.662689	63.173941	114.188180	1306	CUFF.54.1	1297
BnaA01g00890D	BnaA01g00890D	=	CUFF.55	CUFF.55.1	100	6.117087	4.963757	7.270417	12.116312	3040	CUFF.55.1	1562
BnaA01g00900D	BnaA01g00900D	=	CUFF.56	CUFF.56.1	100	18.549856	15.127466	21.972246	36.742300	1190	CUFF.56.1	910
BnaA01g00920D	BnaA01g00920D	e	CUFF.57	CUFF.57.1	100	8.495051	6.596077	10.394026	17.350715	1577	CUFF.57.1	1228
BnaA01g00920D	BnaA01g00920D	=	CUFF.58	CUFF.58.1	100	29.757783	25.188592	34.326973	60.778775	1044	CUFF.57.1	1228
BnaA01g00930D	BnaA01g00930D	e	CUFF.59	CUFF.59.1	100	7.478373	5.623089	9.333657	14.695306	1583	CUFF.59.1	1005
BnaA01g00930D	BnaA01g00930D	j	CUFF.60	CUFF.60.1	21	9.525947	5.667187	13.384707	18.718871	744	CUFF.59.1	1005
BnaA01g00930D	BnaA01g00930D	=	CUFF.60	CUFF.60.2	100	44.666972	36.854385	52.479559	87.772407	664	CUFF.59.1	1005
BnaA01g00940D	BnaA01g00940D	j	CUFF.61	CUFF.61.1	17	2.596842	0.995513	4.198172	5.258506	1158	CUFF.61.1	1252
BnaA01g00940D	BnaA01g00940D	j	CUFF.61	CUFF.61.2	100	15.536000	12.356706	18.715293	31.459803	1158	CUFF.61.1	1252
BnaA01g00940D	BnaA01g00940D	o	CUFF.62	CUFF.62.1	100	26.026736	16.942823	35.110650	48.691631	379	CUFF.62.1	1252
BnaA01g00960D	BnaA01g00960D	=	CUFF.63	CUFF.63.1	100	2.638725	1.109478	4.167972	4.934165	797	CUFF.63.1	689
BnaA01g00970D	BnaA01g00970D	=	CUFF.64	CUFF.64.1	100	10.181786	7.839664	12.523909	20.463254	1432	CUFF.64.3	1529
BnaA01g00970D	BnaA01g00970D	j	CUFF.64	CUFF.64.2	21	2.187085	0.927937	3.446233	4.395582	1433	CUFF.64.3	1529
BnaA01g00970D	BnaA01g00970D	j	CUFF.64	CUFF.64.3	43	4.357903	2.713212	6.002594	8.758472	1455	CUFF.64.3	1529
BnaA01g01360D	BnaA01g01360D	j	CUFF.65	CUFF.65.1	100	2.731738	1.687180	3.776297	5.631772	1529	CUFF.65.1	1624
-	-	u	CUFF.66	CUFF.66.1	40	3.760836	2.435717	5.085955	7.271777	1934	CUFF.66.1	-
-	-	u	CUFF.66	CUFF.66.2	39	3.623204	2.236692	5.009715	7.005658	1932	CUFF.66.1	-
-	-	u	CUFF.66	CUFF.66.3	100	9.296485	7.063993	11.528977	17.975251	1716	CUFF.66.1	-
BnaA01g01420D	BnaA01g01420D	j	CUFF.67	CUFF.67.1	74	8.821818	6.913149	10.730487	17.946537	1887	CUFF.67.1	1704
BnaA01g01420D	BnaA01g01420D	j	CUFF.67	CUFF.67.2	100	11.931257	9.218086	14.644427	24.272178	1339	CUFF.67.1	1704
BnaA01g01430D	BnaA01g01430D	j	CUFF.68	CUFF.68.1	100	18.591087	16.907808	20.274365	36.858327	3608	CUFF.68.1	3316
BnaA01g01460D	BnaA01g01460D	j	CUFF.74	CUFF.74.1	46	0.612715	0.266113	0.959316	1.250556	4300	CUFF.74.2	4402
BnaA01g01460D	BnaA01g01460D	j	CUFF.74	CUFF.74.2	81	1.074459	0.603119	1.545799	2.192980	4394	CUFF.74.2	4402
BnaA01g01460D	BnaA01g01460D	j	CUFF.74	CUFF.74.3	43	0.574256	0.219019	0.929494	1.172063	4389	CUFF.74.2	4402
BnaA01g01460D	BnaA01g01460D	j	CUFF.74	CUFF.74.4	100	1.328980	0.630111	2.027850	2.712462	2575	CUFF.74.2	4402
BnaA01g01470D	BnaA01g01470D	x	CUFF.80	CUFF.80.1	100	96.662872	78.697304	114.628440	187.131360	450	CUFF.80.1	986
BnaA01g01470D	BnaA01g01470D	=	CUFF.81	CUFF.81.1	100	205.050386	189.707274	220.393499	396.960663	911	CUFF.81.1	986
BnaA01g01500D	BnaA01g01500D	j	CUFF.87	CUFF.87.1	86	11.171643	4.016460	18.326826	23.219171	356	CUFF.87.2	1142
BnaA01g01500D	BnaA01g01500D	j	CUFF.87	CUFF.87.2	100	12.995084	10.205371	15.784798	27.009016	1148	CUFF.87.2	1142
BnaA01g01520D	BnaA01g01520D	j	CUFF.90	CUFF.90.1	100	1.631378	0.937174	2.325581	3.401599	2049	CUFF.90.1	11805
BnaA01g01520D	BnaA01g01520D	o	CUFF.91	CUFF.91.1	100	1.735517	0.810522	2.660511	3.365667	1283	CUFF.91.1	11805
BnaA01g01520D	BnaA01g01520D	c	CUFF.93	CUFF.93.1	100	1.760534	1.118935	2.402133	3.356086	2528	CUFF.93.1	11805
BnaA01g01520D	BnaA01g01520D	c	CUFF.96	CUFF.96.1	100	4.323964	3.545597	5.102332	8.705299	4462	CUFF.96.1	11805
BnaA01g01520D	BnaA01g01520D	j	CUFF.96	CUFF.96.2	13	0.557906	0.212535	0.903278	1.123215	4446	CUFF.96.1	11805
BnaA01g01560D	BnaA01g01560D	e	CUFF.97	CUFF.97.1	100	37.453965	33.044739	41.863191	72.535002	1213	CUFF.97.1	922
BnaA01g01570D	BnaA01g01570D	=	CUFF.98	CUFF.98.1	100	22.588943	19.382228	25.795658	43.310213	1358	CUFF.98.1	1384
-	-	u	CUFF.69	CUFF.69.1	100	17.314485	12.691271	21.937700	35.149131	652	CUFF.69.1	-
BnaA01g01030D	BnaA01g01030D	j	CUFF.70	CUFF.70.1	100	7.817801	6.250587	9.385016	15.870464	1950	CUFF.70.1	1461
BnaA01g01040D	BnaA01g01040D	=	CUFF.71	CUFF.71.1	100	23.995432	20.270276	27.720587	45.922871	1106	CUFF.71.1	1337
BnaA01g01070D	BnaA01g01070D	j	CUFF.72	CUFF.72.1	100	6.978482	5.558348	8.398617	13.793546	2251	CUFF.72.2	2059
BnaA01g01070D	BnaA01g01070D	j	CUFF.72	CUFF.72.2	18	1.241406	0.541680	1.941133	2.453742	2253	CUFF.72.2	2059
BnaA01g01080D	BnaA01g01080D	=	CUFF.73	CUFF.73.1	100	5.710593	3.627745	7.793441	10.967789	920	CUFF.73.1	804
BnaA01g01100D	BnaA01g01100D	j	CUFF.75	CUFF.75.1	24	3.259402	1.746246	4.772557	6.740888	1164	CUFF.75.1	1113
BnaA01g01100D	BnaA01g01100D	j	CUFF.75	CUFF.75.2	100	13.451244	9.242653	17.659834	27.819011	667	CUFF.75.1	1113
BnaA01g01100D	BnaA01g01100D	e	CUFF.76	CUFF.76.1	100	3.352797	1.605746	5.099849	6.934043	801	CUFF.75.1	1113
BnaA01g01110D	BnaA01g01110D	c	CUFF.77	CUFF.77.1	100	7.050047	5.649603	8.450491	13.945323	2057	CUFF.77.1	630
BnaA01g01150D	BnaA01g01150D	=	CUFF.78	CUFF.78.1	100	9.677309	6.410564	12.944054	20.154742	705	CUFF.78.1	886
BnaA01g01170D	BnaA01g01170D	=	CUFF.79	CUFF.79.1	100	20.966815	17.384748	24.548882	40.056652	1122	CUFF.79.1	1058
BnaA01g01180D	BnaA01g01180D	e	CUFF.82	CUFF.82.1	100	4.119889	2.245888	5.993889	8.167522	1193	CUFF.82.1	1357
BnaA01g01180D	BnaA01g01180D	c	CUFF.83	CUFF.83.1	100	25.781619	21.267980	30.295258	51.111069	989	CUFF.82.1	1357
-	-	u	CUFF.84	CUFF.84.1	100	14.661390	11.839805	17.482976	29.017043	1155	CUFF.84.1	-
BnaA01g01190D	BnaA01g01190D	j	CUFF.85	CUFF.85.1	100	4.184110	2.544093	5.824127	8.335635	1039	CUFF.85.1	559
BnaA01g01210D	BnaA01g01210D	j	CUFF.86	CUFF.86.1	100	7.681617	5.679800	9.683435	14.557333	1228	CUFF.86.1	3826
BnaA01g01210D	BnaA01g01210D	j	CUFF.88	CUFF.88.1	100	8.162353	6.480169	9.844536	15.751907	2165	CUFF.88.1	3826
BnaA01g01210D	BnaA01g01210D	j	CUFF.88	CUFF.88.2	35	2.853880	1.698588	4.009173	5.507488	2165	CUFF.88.1	3826
BnaA01g01250D	BnaA01g01250D	c	CUFF.89	CUFF.89.1	100	2.770115	0.923372	4.616858	4.447237	632	CUFF.89.1	1570
BnaA01g01270D	BnaA01g01270D	j	CUFF.92	CUFF.92.1	20	2.145334	1.109077	3.181591	4.221271	1871	CUFF.92.1	1810
BnaA01g01270D	BnaA01g01270D	j	CUFF.92	CUFF.92.2	100	10.819820	8.683024	12.956616	21.289641	1641	CUFF.92.1	1810
BnaA01g01310D	BnaA01g01310D	=	CUFF.94	CUFF.94.1	100	7.996897	5.984179	10.009614	16.518897	1531	CUFF.94.1	2123
BnaA01g01310D	BnaA01g01310D	j	CUFF.94	CUFF.94.2	33	2.606745	1.251028	3.962462	5.384658	1531	CUFF.94.1	2123
BnaA01g01310D	BnaA01g01310D	e	CUFF.95	CUFF.95.1	100	14.421560	9.921897	18.921224	29.790090	598	CUFF.94.1	2123
BnaA01g01330D	BnaA01g01330D	j	CUFF.99	CUFF.99.1	100	32.822463	30.007017	35.637910	66.174719	3012	CUFF.99.1	3598
BnaA01g01340D	BnaA01g01340D	j	CUFF.100	CUFF.100.1	19	1.867451	0.933557	2.801346	3.688799	2331	CUFF.100.1	4311
BnaA01g01340D	BnaA01g01340D	j	CUFF.100	CUFF.100.2	100	9.842944	8.070417	11.615471	19.442885	2200	CUFF.100.1	4311
BnaA01g01340D	BnaA01g01340D	j	CUFF.100	CUFF.100.3	19	1.867451	0.989539	2.745363	3.688799	2331	CUFF.100.1	4311
BnaA01g01340D	BnaA01g01340D	j	CUFF.101	CUFF.101.1	100	4.796697	3.456470	6.136925	9.535435	1946	CUFF.101.2	4311
BnaA01g01340D	BnaA01g01340D	j	CUFF.101	CUFF.101.2	17	0.828580	0.188535	1.468626	1.647148	1957	CUFF.101.2	4311
BnaA01g01340D	BnaA01g01340D	j	CUFF.101	CUFF.101.3	20	0.938714	0.237693	1.639735	1.866086	1905	CUFF.101.2	4311
BnaA01g01660D	BnaA01g01660D	=	CUFF.102	CUFF.102.1	100	19.490594	16.489548	22.491640	38.557821	1547	CUFF.102.1	1887
BnaA01g01660D	BnaA01g01660D	j	CUFF.102	CUFF.102.2	40	7.813415	4.321674	11.305155	15.457109	744	CUFF.102.1	1887
BnaA01g01580D	BnaA01g01580D	=	CUFF.103	CUFF.103.1	100	4.304989	2.709487	5.900491	8.295382	1134	CUFF.103.1	918
BnaA01g01590D	BnaA01g01590D	=	CUFF.104	CUFF.104.1	100	5.687304	3.507053	7.867554	11.151477	994	CUFF.104.1	445
BnaA01g01600D	BnaA01g01600D	j	CUFF.105	CUFF.105.1	100	2.348630	1.106947	3.590313	4.605116	1360	CUFF.105.1	1008
BnaA01g01600D	BnaA01g01600D	=	CUFF.105	CUFF.105.2	75	1.769444	0.655896	2.882991	3.469467	1360	CUFF.105.1	1008
BnaA01g01620D	BnaA01g01620D	j	CUFF.106	CUFF.106.1	100	4.636252	3.171803	6.100700	8.932334	1370	CUFF.106.1	1082
BnaA01g01630D	BnaA01g01630D	j	CUFF.107	CUFF.107.1	100	49.925534	45.292235	54.558833	100.009033	1815	CUFF.107.2	1840
BnaA01g01630D	BnaA01g01630D	j	CUFF.107	CUFF.107.2	12	5.906048	4.247715	7.564381	11.830783	1932	CUFF.107.2	1840
BnaA01g01650D	BnaA01g01650D	j	CUFF.108	CUFF.108.1	17	2.584332	1.668348	3.500317	5.039977	2595	CUFF.108.1	2114
BnaA01g01650D	BnaA01g01650D	=	CUFF.108	CUFF.108.2	100	14.873546	12.580375	17.166716	29.006460	2122	CUFF.108.1	2114
BnaA01g01650D	BnaA01g01650D	j	CUFF.108	CUFF.108.3	14	2.039337	1.053607	3.025066	3.977124	2211	CUFF.108.1	2114
BnaA01g02130D	BnaA01g02130D	=	CUFF.109	CUFF.109.1	100	3.281947	2.189481	4.374413	6.236643	1690	CUFF.109.1	1551
BnaA01g02150D	BnaA01g02150D	j	CUFF.110	CUFF.110.1	100	2.659714	1.951871	3.367556	5.579449	3013	CUFF.110.1	3016
BnaA01g02160D	BnaA01g02160D	j	CUFF.111	CUFF.111.1	100	45.888591	41.247223	50.529959	91.293363	1303	CUFF.111.1	1523
BnaA01g02170D	BnaA01g02170D	j	CUFF.112	CUFF.112.1	20	1.851385	0.677712	3.025057	3.649232	1323	CUFF.112.1	1384
BnaA01g02170D	BnaA01g02170D	j	CUFF.112	CUFF.112.2	100	9.276048	6.926573	11.625522	18.283855	1322	CUFF.112.1	1384
BnaA01g02170D	BnaA01g02170D	j	CUFF.112	CUFF.112.3	47	4.370793	2.326165	6.415420	8.615193	1146	CUFF.112.1	1384
BnaA01g02180D	BnaA01g02180D	j	CUFF.113	CUFF.113.1	100	9.284060	7.951681	10.616439	18.180856	2935	CUFF.113.1	2536
BnaA01g01670D	BnaA01g01670D	=	CUFF.114	CUFF.114.1	100	25.603992	21.798597	29.409388	51.235404	1214	CUFF.114.1	857
BnaA01g01680D	BnaA01g01680D	j	CUFF.115	CUFF.115.1	100	7.259061	5.168985	9.349138	14.772003	1404	CUFF.115.1	1676
BnaA01g01680D	BnaA01g01680D	j	CUFF.115	CUFF.115.2	44	3.211785	1.802423	4.621146	6.535899	1404	CUFF.115.1	1676
BnaA01g01680D	BnaA01g01680D	j	CUFF.115	CUFF.115.3	36	2.629700	1.288573	3.970827	5.351372	1387	CUFF.115.1	1676
BnaA01g01690D	BnaA01g01690D	e	CUFF.116	CUFF.116.1	100	5.026572	3.149433	6.903710	9.853912	1028	CUFF.116.1	1177
BnaA01g01690D	BnaA01g01690D	j	CUFF.117	CUFF.117.1	31	6.868310	3.742861	9.993759	13.464390	871	CUFF.116.1	1177
BnaA01g01690D	BnaA01g01690D	=	CUFF.117	CUFF.117.2	100	22.223498	17.417194	27.029803	43.566155	871	CUFF.116.1	1177
BnaA01g01700D	BnaA01g01700D	j	CUFF.118	CUFF.118.1	31	39.074491	35.346659	42.802322	78.129191	3083	CUFF.118.1	3148
BnaA01g01700D	BnaA01g01700D	=	CUFF.118	CUFF.118.2	100	124.711781	117.355562	132.068000	249.360400	2994	CUFF.118.1	3148
BnaA01g01750D	BnaA01g01750D	c	CUFF.119	CUFF.119.1	100	0.535284	0.100821	0.969746	1.024623	2700	CUFF.119.1	8151
BnaA01g01750D	BnaA01g01750D	x	CUFF.120	CUFF.120.1	100	1.428127	0.844171	2.012082	2.733675	2936	CUFF.120.1	8151
BnaA01g01750D	BnaA01g01750D	j	CUFF.121	CUFF.121.1	100	1.961344	0.876165	3.046524	4.092189	1126	CUFF.121.1	8151
BnaA01g01760D	BnaA01g01760D	j	CUFF.122	CUFF.122.1	82	11.507765	6.667477	16.348053	21.953325	563	CUFF.123.1	1059
BnaA01g01760D	BnaA01g01760D	j	CUFF.122	CUFF.122.2	46	6.378762	3.910795	8.846729	12.168744	1005	CUFF.123.1	1059
BnaA01g01760D	BnaA01g01760D	j	CUFF.122	CUFF.122.3	100	14.009803	9.009365	19.010241	26.726455	597	CUFF.123.1	1059
BnaA01g01760D	BnaA01g01760D	e	CUFF.123	CUFF.123.1	100	2.030655	0.760652	3.300657	3.873873	1068	CUFF.123.1	1059
BnaA01g01790D	BnaA01g01790D	=	CUFF.124	CUFF.124.1	100	11.378808	9.085758	13.671859	22.353199	1397	CUFF.124.1	1521
BnaA01g01800D	BnaA01g01800D	=	CUFF.125	CUFF.125.1	100	80.582137	71.619580	89.544693	157.139989	841	CUFF.126.1	1017
BnaA01g01800D	BnaA01g01800D	e	CUFF.126	CUFF.126.1	100	7.933200	5.615721	10.250679	15.470214	1174	CUFF.126.1	1017
BnaA01g01810D	BnaA01g01810D	=	CUFF.127	CUFF.127.1	100	16.014299	13.410669	18.617928	31.767482	1532	CUFF.127.1	1475
BnaA01g01900D	BnaA01g01900D	=	CUFF.128	CUFF.128.1	100	125.362446	110.079147	140.645744	255.487977	534	CUFF.128.1	720
BnaA01g01910D	BnaA01g01910D	=	CUFF.129	CUFF.129.1	100	7.210669	4.829443	9.591894	14.086837	877	CUFF.129.1	940
BnaA01g01920D	BnaA01g01920D	=	CUFF.130	CUFF.130.1	100	3.944449	2.658754	5.230143	7.793405	1443	CUFF.130.1	1451
BnaA01g01940D	BnaA01g01940D	o	CUFF.131	CUFF.131.1	100	1.825918	0.646946	3.004890	3.540409	915	CUFF.131.1	768
BnaA01g01950D	BnaA01g01950D	=	CUFF.132	CUFF.132.1	100	9.643235	7.869734	11.416735	18.472178	1902	CUFF.132.1	1406
BnaA01g01970D	BnaA01g01970D	=	CUFF.133	CUFF.133.1	100	3.108855	2.183258	4.034452	5.747076	2160	CUFF.133.1	2075
BnaA01g01980D	BnaA01g01980D	j	CUFF.134	CUFF.134.1	100	51.936622	46.600814	57.272429	102.515945	1348	CUFF.134.1	1674
BnaA01g01990D	BnaA01g01990D	=	CUFF.135	CUFF.135.1	100	6.777013	5.543129	8.010897	13.532973	2484	CUFF.135.1	2502
BnaA01g02000D	BnaA01g02000D	j	CUFF.136	CUFF.136.1	100	5.295325	3.257490	7.333160	11.289797	879	CUFF.136.1	1019
BnaA01g02020D	BnaA01g02020D	j	CUFF.137	CUFF.137.1	100	35.477071	30.020631	40.933511	71.717176	1019	CUFF.137.3	931
BnaA01g02020D	BnaA01g02020D	j	CUFF.137	CUFF.137.2	23	8.019013	5.160400	10.877627	16.210498	854	CUFF.137.3	931
BnaA01g02020D	BnaA01g02020D	j	CUFF.137	CUFF.137.3	26	9.162329	6.119596	12.205061	18.521719	1087	CUFF.137.3	931
BnaA01g02050D	BnaA01g02050D	=	CUFF.138	CUFF.138.1	100	43.503757	38.736324	48.271190	87.217159	1377	CUFF.138.1	1362
BnaA01g02060D	BnaA01g02060D	j	CUFF.139	CUFF.139.1	100	2.975891	1.645032	4.306749	5.887632	1073	CUFF.139.1	1200
BnaA01g02070D	BnaA01g02070D	c	CUFF.140	CUFF.140.1	100	11.931408	6.944769	16.918047	24.301391	474	CUFF.140.1	1061
BnaA01g02070D	BnaA01g02070D	c	CUFF.141	CUFF.141.1	100	9.847404	4.399000	15.295809	20.861488	397	CUFF.141.1	1061
BnaA01g02080D	BnaA01g02080D	=	CUFF.142	CUFF.142.1	100	57.306884	50.572289	64.041480	113.475134	871	CUFF.142.1	426
BnaA01g02090D	BnaA01g02090D	j	CUFF.143	CUFF.143.1	73	28.374628	25.200114	31.549142	57.368726	2239	CUFF.143.1	2054
BnaA01g02090D	BnaA01g02090D	j	CUFF.143	CUFF.143.2	92	36.084616	30.045023	42.124208	72.957025	1070	CUFF.143.1	2054
BnaA01g02090D	BnaA01g02090D	c	CUFF.143	CUFF.143.3	100	39.023402	33.041359	45.005445	78.898755	1140	CUFF.143.1	2054
BnaA01g02090D	BnaA01g02090D	x	CUFF.144	CUFF.144.1	100	39.636727	31.870555	47.402898	80.138795	724	CUFF.144.1	2054
BnaA01g02100D	BnaA01g02100D	j	CUFF.145	CUFF.145.1	54	4.624177	3.138259	6.110096	9.247942	1996	CUFF.145.2	2811
BnaA01g02100D	BnaA01g02100D	j	CUFF.145	CUFF.145.2	100	8.594095	6.729632	10.458557	17.187423	2151	CUFF.145.2	2811
BnaA01g02100D	BnaA01g02100D	e	CUFF.146	CUFF.146.1	100	9.201761	5.827446	12.576076	18.402701	957	CUFF.145.2	2811
BnaA01g02100D	BnaA01g02100D	e	CUFF.147	CUFF.147.1	100	16.510652	12.896226	20.125078	33.019832	908	CUFF.145.2	2811
BnaA01g04340D	BnaA01g04340D	j	CUFF.148	CUFF.148.1	100	25.403434	22.210076	28.596793	50.783786	1671	CUFF.148.1	1496
BnaA01g04360D	BnaA01g04360D	j	CUFF.149	CUFF.149.1	100	18.180589	12.767698	23.593481	36.598276	551	CUFF.149.1	3701
BnaA01g04360D	BnaA01g04360D	c	CUFF.150	CUFF.150.1	100	34.363495	30.437091	38.289899	69.819215	1550	CUFF.150.1	3701
BnaA01g04360D	BnaA01g04360D	j	CUFF.151	CUFF.151.1	100	21.132719	18.320537	23.944901	41.815036	1755	CUFF.151.1	3701
BnaA01g04390D	BnaA01g04390D	j	CUFF.152	CUFF.152.1	100	7.023064	5.977239	8.068888	14.095250	4923	CUFF.152.2	4029
BnaA01g04390D	BnaA01g04390D	j	CUFF.152	CUFF.152.2	39	2.729930	2.126599	3.333261	5.478954	6574	CUFF.152.2	4029
-	-	u	CUFF.153	CUFF.153.1	100	10.158276	5.180572	15.135980	20.701229	443	CUFF.153.1	-
-	-	u	CUFF.154	CUFF.154.1	100	3.468899	2.233831	4.703966	7.105814	1572	CUFF.154.1	-
-	-	u	CUFF.154	CUFF.154.2	69	2.390478	1.111330	3.669625	4.896738	1232	CUFF.154.1	-
BnaA01g04420D	BnaA01g04420D	=	CUFF.155	CUFF.155.1	100	22.967463	19.713083	26.221843	45.725129	1342	CUFF.155.1	1359
BnaA01g04430D	BnaA01g04430D	=	CUFF.156	CUFF.156.1	100	16.909735	13.501415	20.318054	33.392715	963	CUFF.156.1	961
BnaA01g04440D	BnaA01g04440D	j	CUFF.157	CUFF.157.1	100	5.967382	4.485004	7.449760	11.845394	2041	CUFF.157.2	1940
BnaA01g04440D	BnaA01g04440D	j	CUFF.157	CUFF.157.2	20	1.170462	0.413268	1.927657	2.323395	2058	CUFF.157.2	1940
BnaA01g04440D	BnaA01g04440D	j	CUFF.157	CUFF.157.3	65	3.908032	2.319518	5.496546	7.757536	1356	CUFF.157.2	1940
BnaA01g04450D	BnaA01g04450D	j	CUFF.158	CUFF.158.1	91	7.210008	2.367426	12.052590	14.489875	434	CUFF.158.3	754
BnaA01g04450D	BnaA01g04450D	j	CUFF.158	CUFF.158.2	100	7.906892	4.566122	11.247662	15.890395	718	CUFF.158.3	754
BnaA01g04450D	BnaA01g04450D	j	CUFF.158	CUFF.158.3	43	3.424719	1.240905	5.608534	6.882621	801	CUFF.158.3	754
BnaA01g04460D	BnaA01g04460D	j	CUFF.159	CUFF.159.1	92	14.255918	11.382810	17.129027	29.364079	1295	CUFF.159.1	1334
BnaA01g04460D	BnaA01g04460D	c	CUFF.159	CUFF.159.2	100	15.568951	11.391835	19.746068	32.068640	809	CUFF.159.1	1334
BnaA01g04470D	BnaA01g04470D	=	CUFF.160	CUFF.160.1	100	4.024291	2.417582	5.630999	7.952780	1194	CUFF.160.1	1148
BnaA01g04470D	BnaA01g04470D	j	CUFF.160	CUFF.160.2	60	2.409229	0.649971	4.168487	4.761105	832	CUFF.160.1	1148
BnaA01g04480D	BnaA01g04480D	j	CUFF.161	CUFF.161.1	53	13.491332	11.605988	15.376677	26.664793	2584	CUFF.161.1	3848
BnaA01g04480D	BnaA01g04480D	c	CUFF.161	CUFF.161.2	100	25.487178	21.033279	29.941076	50.373847	1030	CUFF.161.1	3848
BnaA01g04480D	BnaA01g04480D	j	CUFF.162	CUFF.162.1	100	11.294471	8.975941	13.613002	22.807147	1358	CUFF.162.1	3848
BnaA01g04510D	BnaA01g04510D	=	CUFF.163	CUFF.163.1	100	109.146321	98.265533	120.027110	217.848246	796	CUFF.163.1	906
BnaA01g04520D	BnaA01g04520D	j	CUFF.164	CUFF.164.1	100	15.663225	12.993849	18.332602	31.152370	1538	CUFF.164.1	4066
BnaA01g04520D	BnaA01g04520D	j	CUFF.164	CUFF.164.2	83	12.961920	9.839743	16.084097	25.779782	1061	CUFF.164.1	4066
BnaA01g04520D	BnaA01g04520D	e	CUFF.165	CUFF.165.1	100	23.420469	16.059217	30.781722	49.229725	443	CUFF.165.1	4066
BnaA01g04530D	BnaA01g04530D	c	CUFF.166	CUFF.166.1	100	1.718646	0.987767	2.449524	3.582810	2030	CUFF.166.1	2631
BnaA01g04540D	BnaA01g04540D	=	CUFF.167	CUFF.167.1	100	65.772964	54.533796	77.012133	125.545111	511	CUFF.167.1	751
BnaA01g04540D	BnaA01g04540D	j	CUFF.167	CUFF.167.2	17	11.320695	6.441058	16.200331	21.608542	504	CUFF.167.1	751
BnaA01g04550D	BnaA01g04550D	=	CUFF.168	CUFF.168.1	100	10.761835	8.373650	13.150021	20.777604	1365	CUFF.168.1	1442
BnaA01g04550D	BnaA01g04550D	e	CUFF.169	CUFF.169.1	100	3.252651	1.030515	5.474788	6.279812	835	CUFF.168.1	1442
BnaA01g04570D	BnaA01g04570D	j	CUFF.170	CUFF.170.1	97	3.203446	1.787965	4.618927	6.465256	1408	CUFF.170.2	2010
BnaA01g04570D	BnaA01g04570D	j	CUFF.170	CUFF.170.2	100	3.310549	2.026169	4.594928	6.681413	1602	CUFF.170.2	2010
BnaA01g04570D	BnaA01g04570D	e	CUFF.171	CUFF.171.1	100	1.861104	0.463881	3.258328	3.756116	969	CUFF.170.2	2010
BnaA01g04590D	BnaA01g04590D	=	CUFF.172	CUFF.172.1	47	3.957615	3.220033	4.695197	7.891147	5041	CUFF.172.1	2524
BnaA01g04590D	BnaA01g04590D	j	CUFF.172	CUFF.172.2	100	8.335179	6.634635	10.035724	16.619637	2273	CUFF.172.1	2524
BnaA01g04590D	BnaA01g04590D	j	CUFF.172	CUFF.172.3	81	6.764196	4.572868	8.955524	13.487230	1421	CUFF.172.1	2524
BnaA01g04600D	BnaA01g04600D	j	CUFF.173	CUFF.173.1	100	62.119415	57.536830	66.702000	123.483876	3060	CUFF.173.1	3705
BnaA01g04600D	BnaA01g04600D	j	CUFF.173	CUFF.173.2	76	47.309467	43.295083	51.323851	94.043971	2995	CUFF.173.1	3705
BnaA01g04610D	BnaA01g04610D	=	CUFF.174	CUFF.174.1	100	46.273489	42.944593	49.602384	91.984604	3596	CUFF.174.1	1689
BnaA01g04620D	BnaA01g04620D	=	CUFF.175	CUFF.175.1	100	198.385097	189.228917	207.541278	389.632262	1422	CUFF.175.1	1507
BnaA01g04640D	BnaA01g04640D	=	CUFF.176	CUFF.176.1	100	7.237215	5.793299	8.681131	14.595966	2106	CUFF.176.1	2195
BnaA01g04650D	BnaA01g04650D	=	CUFF.177	CUFF.177.1	100	12.842334	9.062441	16.622227	25.867996	704	CUFF.177.1	1171
BnaA01g04660D	BnaA01g04660D	j	CUFF.178	CUFF.178.1	100	17.443238	14.119678	20.766798	34.768656	1213	CUFF.178.1	2440
BnaA01g04660D	BnaA01g04660D	j	CUFF.178	CUFF.178.2	30	5.185225	3.037944	7.332505	10.335426	1139	CUFF.178.1	2440
BnaA01g04670D	BnaA01g04670D	e	CUFF.179	CUFF.179.1	100	2.144807	1.493954	2.795659	4.376814	2825	CUFF.179.1	3038
BnaA01g04690D	BnaA01g04690D	x	CUFF.180	CUFF.180.1	100	2.257565	0.799884	3.715246	4.489826	782	CUFF.180.1	459
BnaA01g04700D	BnaA01g04700D	e	CUFF.181	CUFF.181.1	100	10.358834	8.412104	12.305564	20.399887	2753	CUFF.181.1	2298
BnaA01g04700D	BnaA01g04700D	j	CUFF.182	CUFF.182.1	100	64.557730	59.556660	69.558800	127.135004	2340	CUFF.181.1	2298
BnaA01g04720D	BnaA01g04720D	=	CUFF.183	CUFF.183.1	100	13.147056	11.238028	15.056085	26.964487	2596	CUFF.183.1	892
BnaA01g04730D	BnaA01g04730D	j	CUFF.184	CUFF.184.1	44	4.954433	3.771138	6.137728	10.161495	3043	CUFF.184.1	2550
BnaA01g04730D	BnaA01g04730D	c	CUFF.184	CUFF.184.2	100	11.145666	8.654333	13.636999	22.859655	1344	CUFF.184.1	2550
BnaA01g04740D	BnaA01g04740D	=	CUFF.185	CUFF.185.1	100	115.249825	104.645917	125.853733	218.637692	885	CUFF.185.1	1033
BnaA01g04750D	BnaA01g04750D	e	CUFF.186	CUFF.186.1	100	12.408831	10.742904	14.074758	25.108831	2780	CUFF.186.1	2659
BnaA01g04760D	BnaA01g04760D	j	CUFF.187	CUFF.187.1	39	2.197590	1.311841	3.083338	4.355459	2100	CUFF.187.2	2953
BnaA01g04760D	BnaA01g04760D	c	CUFF.187	CUFF.187.2	100	5.568049	4.374162	6.761936	11.035459	2511	CUFF.187.2	2953
BnaA01g04770D	BnaA01g04770D	j	CUFF.188	CUFF.188.1	100	14.625121	12.747996	16.502247	29.515660	2625	CUFF.188.1	2538
BnaA01g04780D	BnaA01g04780D	=	CUFF.189	CUFF.189.1	100	16.358507	12.897434	19.819579	32.031090	957	CUFF.189.1	893
BnaA01g04790D	BnaA01g04790D	=	CUFF.190	CUFF.190.2	22	14.734658	10.205036	19.264281	29.847393	766	CUFF.190.2	667
BnaA01g04800D	BnaA01g04800D	=	CUFF.191	CUFF.191.1	100	16.878749	14.046729	19.710770	34.391762	1382	CUFF.191.1	1357
BnaA01g04840D	BnaA01g04840D	o	CUFF.192	CUFF.192.1	100	3.055478	2.059544	4.051411	6.107380	1799	CUFF.192.1	2178
BnaA01g04850D	BnaA01g04850D	j	CUFF.193	CUFF.193.1	100	41.881241	37.981467	45.781016	82.748789	2144	CUFF.193.1	1780
BnaA01g04850D	BnaA01g04850D	j	CUFF.193	CUFF.193.2	66	27.489798	22.841440	32.138157	54.314233	1109	CUFF.193.1	1780
BnaA01g04860D	BnaA01g04860D	j	CUFF.194	CUFF.194.1	14	0.965067	0.308040	1.622094	1.965852	2237	CUFF.194.1	2013
BnaA01g04860D	BnaA01g04860D	j	CUFF.194	CUFF.194.2	100	7.133370	5.662558	8.604182	14.530751	2181	CUFF.194.1	2013
BnaA01g04870D	BnaA01g04870D	j	CUFF.195	CUFF.195.1	100	18.851296	15.922384	21.780209	37.400650	1449	CUFF.195.1	1496
BnaA01g04880D	BnaA01g04880D	=	CUFF.196	CUFF.196.1	100	27.332960	23.149419	31.516501	54.682360	1093	CUFF.196.1	1174
BnaA01g04890D	BnaA01g04890D	x	CUFF.197	CUFF.197.1	100	78.344182	71.985892	84.702471	153.756071	1224	CUFF.197.1	1274
BnaA01g04910D	BnaA01g04910D	j	CUFF.198	CUFF.198.1	36	7.665899	5.740236	9.591562	15.119023	1706	CUFF.198.1	1824
BnaA01g04910D	BnaA01g04910D	j	CUFF.198	CUFF.198.2	20	4.283035	2.564490	6.001580	8.447190	1508	CUFF.198.1	1824
BnaA01g04910D	BnaA01g04910D	j	CUFF.198	CUFF.198.3	100	21.152856	17.202236	25.103476	41.718592	1131	CUFF.198.1	1824
BnaA01g04920D	BnaA01g04920D	e	CUFF.199	CUFF.199.1	100	5.748144	3.350767	8.145522	10.794696	789	CUFF.199.1	543
BnaA01g04920D	BnaA01g04920D	j	CUFF.200	CUFF.200.1	100	64.641555	51.954596	77.328515	121.393258	439	CUFF.199.1	543
BnaA01g04920D	BnaA01g04920D	e	CUFF.201	CUFF.201.1	100	4.915844	3.019891	6.811796	10.176241	917	CUFF.201.1	543
BnaA01g04970D	BnaA01g04970D	j	CUFF.202	CUFF.202.1	100	3.909935	2.642401	5.177468	7.658026	1872	CUFF.202.2	2497
BnaA01g04970D	BnaA01g04970D	j	CUFF.202	CUFF.202.2	45	1.751926	0.850773	2.653079	3.431335	2041	CUFF.202.2	2497
BnaA01g04980D	BnaA01g04980D	j	CUFF.203	CUFF.203.1	100	17.267183	15.347794	19.186571	33.661270	3128	CUFF.203.1	3137
BnaA01g04980D	BnaA01g04980D	j	CUFF.203	CUFF.203.2	77	13.270900	9.969051	16.572748	25.870771	981	CUFF.203.1	3137
BnaA01g05010D	BnaA01g05010D	e	CUFF.204	CUFF.204.1	100	1.715637	0.927338	2.503936	3.266019	1626	CUFF.204.1	2373
BnaA01g05020D	BnaA01g05020D	=	CUFF.205	CUFF.205.1	100	10.158262	6.729163	13.587361	19.823955	682	CUFF.205.1	741
BnaA01g05040D	BnaA01g05040D	=	CUFF.206	CUFF.206.1	100	10.333682	8.659533	12.007832	20.041200	2272	CUFF.206.1	2244
BnaA01g05070D	BnaA01g05070D	=	CUFF.207	CUFF.207.1	100	11.931848	9.228769	14.634927	24.272595	1187	CUFF.207.1	1225
BnaA01g05070D	BnaA01g05070D	j	CUFF.207	CUFF.207.2	12	1.374106	0.157287	2.590924	2.795302	1153	CUFF.207.1	1225
BnaA01g05080D	BnaA01g05080D	=	CUFF.208	CUFF.208.1	100	9.992245	8.163420	11.821071	19.997477	1857	CUFF.208.1	1880
BnaA01g05090D	BnaA01g05090D	=	CUFF.209	CUFF.209.1	100	14.425319	12.093780	16.756858	29.237394	1802	CUFF.209.1	1387
BnaA01g05100D	BnaA01g05100D	=	CUFF.210	CUFF.210.1	100	23.963903	20.581275	27.346530	48.570299	1476	CUFF.210.1	784
BnaA01g05110D	BnaA01g05110D	=	CUFF.211	CUFF.211.1	100	40.349295	34.040796	46.657794	80.678735	786	CUFF.211.1	889
BnaA01g05130D	BnaA01g05130D	j	CUFF.212	CUFF.212.1	98	55.122115	46.366645	63.877586	110.604979	697	CUFF.212.1	1037
BnaA01g05130D	BnaA01g05130D	j	CUFF.212	CUFF.212.2	100	56.037190	47.132622	64.941758	112.441116	689	CUFF.212.1	1037
BnaA01g05220D	BnaA01g05220D	j	CUFF.213	CUFF.213.1	46	4.282625	2.865965	5.699285	8.505915	2103	CUFF.213.1	2154
BnaA01g05220D	BnaA01g05220D	=	CUFF.213	CUFF.213.2	100	9.371982	7.493595	11.250369	18.614118	2103	CUFF.213.1	2154
BnaA01g05230D	BnaA01g05230D	j	CUFF.214	CUFF.214.1	26	1.615847	0.477991	2.753702	3.265433	1410	CUFF.214.1	1294
BnaA01g05230D	BnaA01g05230D	j	CUFF.214	CUFF.214.2	100	6.142380	4.302287	7.982472	12.413015	1395	CUFF.214.1	1294
BnaA01g05240D	BnaA01g05240D	e	CUFF.215	CUFF.215.1	100	15.050217	12.825755	17.274680	30.024647	2217	CUFF.215.1	3470
BnaA01g05240D	BnaA01g05240D	j	CUFF.216	CUFF.216.1	100	41.096481	37.316251	44.876711	81.986014	2206	CUFF.215.1	3470
BnaA01g05260D	BnaA01g05260D	j	CUFF.217	CUFF.217.1	100	1.507370	0.534080	2.480660	3.151930	1062	CUFF.217.1	1404
BnaA01g05270D	BnaA01g05270D	=	CUFF.218	CUFF.218.1	100	1.584997	0.632532	2.537462	3.450000	1181	CUFF.218.1	1488
BnaA01g05280D	BnaA01g05280D	j	CUFF.219	CUFF.219.1	13	1.063212	0.294675	1.831749	2.096837	1923	CUFF.219.1	1868
BnaA01g05280D	BnaA01g05280D	=	CUFF.219	CUFF.219.2	100	7.962582	6.294509	9.630655	15.703577	1922	CUFF.219.1	1868
BnaA01g05300D	BnaA01g05300D	j	CUFF.220	CUFF.220.1	98	14.074701	12.242300	15.907102	28.051963	2707	CUFF.220.1	2847
BnaA01g05300D	BnaA01g05300D	j	CUFF.220	CUFF.220.2	100	14.399376	9.342665	19.456087	28.699065	578	CUFF.220.1	2847
BnaA01g05310D	BnaA01g05310D	o	CUFF.221	CUFF.221.1	100	13.913916	11.118034	16.709797	26.805395	1624	CUFF.221.1	111
BnaA01g05320D	BnaA01g05320D	=	CUFF.222	CUFF.222.1	100	88.775036	80.917759	96.632314	171.026615	1264	CUFF.222.1	1343
BnaA01g05370D	BnaA01g05370D	j	CUFF.223	CUFF.223.1	100	4.160267	2.613587	5.706948	8.159471	1613	CUFF.223.1	1876
BnaA01g05370D	BnaA01g05370D	j	CUFF.223	CUFF.223.2	68	2.824212	1.495685	4.152740	5.539086	1598	CUFF.223.1	1876
BnaA01g05370D	BnaA01g05370D	c	CUFF.224	CUFF.224.1	100	2.084160	0.810944	3.357376	4.087633	1237	CUFF.223.1	1876
BnaA01g05380D	BnaA01g05380D	j	CUFF.225	CUFF.225.1	34	10.972131	7.830355	14.113906	22.555568	1193	CUFF.225.1	1543
BnaA01g05380D	BnaA01g05380D	=	CUFF.225	CUFF.225.2	28	8.902499	5.985894	11.819104	18.300995	1175	CUFF.225.1	1543
BnaA01g05380D	BnaA01g05380D	j	CUFF.225	CUFF.225.3	100	32.179801	27.214076	37.145526	66.152483	1190	CUFF.225.1	1543
BnaA01g05390D	BnaA01g05390D	j	CUFF.226	CUFF.226.1	26	17.018415	11.735341	22.301488	32.470440	651	CUFF.226.1	577
BnaA01g05390D	BnaA01g05390D	j	CUFF.226	CUFF.226.2	100	65.316949	54.257015	76.376884	124.622072	552	CUFF.226.1	577
BnaA01g05410D	BnaA01g05410D	e	CUFF.227	CUFF.227.1	100	8.840149	6.250779	11.429520	16.765085	1001	CUFF.227.1	639
BnaA01g05410D	BnaA01g05410D	j	CUFF.228	CUFF.228.1	27	10.755497	5.909621	15.601374	20.397486	506	CUFF.227.1	639
BnaA01g05410D	BnaA01g05410D	o	CUFF.228	CUFF.228.2	47	18.575388	9.878508	27.272269	35.227681	364	CUFF.227.1	639
BnaA01g05410D	BnaA01g05410D	c	CUFF.228	CUFF.228.3	100	39.449508	25.380087	53.518928	74.814838	327	CUFF.227.1	639
BnaA01g05420D	BnaA01g05420D	j	CUFF.229	CUFF.229.1	100	13.095176	7.392687	18.797665	26.062263	436	CUFF.229.1	1312
BnaA01g05450D	BnaA01g05450D	=	CUFF.230	CUFF.230.1	100	24.946898	22.672794	27.221002	49.541226	4050	CUFF.230.2	3894
BnaA01g05450D	BnaA01g05450D	j	CUFF.230	CUFF.230.2	20	5.062119	4.027394	6.096844	10.052695	4132	CUFF.230.2	3894
BnaA01g05450D	BnaA01g05450D	e	CUFF.231	CUFF.231.1	100	16.701343	13.340518	20.062168	33.166649	1563	CUFF.230.2	3894
BnaA01g05470D	BnaA01g05470D	p	CUFF.232	CUFF.232.1	100	3.538192	2.038752	5.037633	7.113227	1057	CUFF.232.1	63
BnaA01g05480D	BnaA01g05480D	=	CUFF.233	CUFF.233.1	100	18.984927	16.034516	21.935338	38.192179	1437	CUFF.233.1	1496
BnaA01g05490D	BnaA01g05490D	e	CUFF.234	CUFF.234.1	100	6.966388	5.957403	7.975373	14.174854	3802	CUFF.234.1	3381
BnaA01g05510D	BnaA01g05510D	j	CUFF.235	CUFF.235.1	100	1.853815	1.291265	2.416364	3.782585	3234	CUFF.235.1	9566
BnaA01g05510D	BnaA01g05510D	j	CUFF.236	CUFF.236.1	100	2.350845	1.325129	3.376560	4.922518	1381	CUFF.236.1	9566
BnaA01g05510D	BnaA01g05510D	j	CUFF.237	CUFF.237.1	26	0.919075	0.492712	1.345437	1.885407	5120	CUFF.237.1	9566
BnaA01g05510D	BnaA01g05510D	c	CUFF.237	CUFF.237.2	100	3.603542	2.908101	4.298984	7.392374	5120	CUFF.237.1	9566
BnaA01g05530D	BnaA01g05530D	=	CUFF.238	CUFF.238.1	100	35.022007	30.766013	39.278000	70.691384	1355	CUFF.238.1	1463
BnaA01g05540D	BnaA01g05540D	j	CUFF.239	CUFF.239.1	100	44.115969	38.413672	49.818267	89.047409	1005	CUFF.239.1	1125
BnaA01g05560D	BnaA01g05560D	=	CUFF.240	CUFF.240.1	100	9.246278	7.228353	11.264203	17.306362	1387	CUFF.240.1	1288
BnaA01g05610D	BnaA01g05610D	j	CUFF.241	CUFF.241.1	100	31.487137	28.583883	34.390392	63.530867	2641	CUFF.241.1	2795
BnaA01g05620D	BnaA01g05620D	=	CUFF.242	CUFF.242.1	100	2.317424	1.441520	3.193327	4.629855	1754	CUFF.242.1	1489
BnaA01g05670D	BnaA01g05670D	=	CUFF.243	CUFF.243.1	100	47.429283	42.586835	52.271731	94.491358	1474	CUFF.243.1	1803
BnaA01g05690D	BnaA01g05690D	=	CUFF.244	CUFF.244.1	100	18.347723	15.988015	20.707432	36.502044	2130	CUFF.244.1	2178
BnaA01g05710D	BnaA01g05710D	=	CUFF.245	CUFF.245.1	100	4.425507	1.872484	6.978530	8.221354	578	CUFF.245.1	477
BnaA01g05760D	BnaA01g05760D	e	CUFF.246	CUFF.246.1	100	5.816784	4.176637	7.456932	11.501382	1333	CUFF.246.1	1118
BnaA01g05770D	BnaA01g05770D	j	CUFF.247	CUFF.247.1	100	3.132123	2.141387	4.122858	6.138559	1882	CUFF.247.1	2208
BnaA01g05780D	BnaA01g05780D	=	CUFF.248	CUFF.248.1	100	73.601250	62.758767	84.443732	143.851890	573	CUFF.248.1	609
BnaA01g05800D	BnaA01g05800D	c	CUFF.249	CUFF.249.1	100	3.844694	1.979744	5.709645	7.653358	781	CUFF.249.1	1668
BnaA01g05800D	BnaA01g05800D	o	CUFF.250	CUFF.250.1	100	2.229681	0.885133	3.574229	4.296564	846	CUFF.250.1	1668
BnaA01g05820D	BnaA01g05820D	=	CUFF.251	CUFF.251.1	100	30.722914	26.910415	34.535413	62.119411	1317	CUFF.251.1	1347
BnaA01g05830D	BnaA01g05830D	j	CUFF.252	CUFF.252.1	51	2.071023	0.737757	3.404288	4.033369	1237	CUFF.252.2	1489
BnaA01g05830D	BnaA01g05830D	j	CUFF.252	CUFF.252.2	97	3.966066	2.348970	5.583162	7.724014	1363	CUFF.252.2	1489
BnaA01g05830D	BnaA01g05830D	j	CUFF.252	CUFF.252.3	100	4.081057	2.163622	5.998493	7.947962	1237	CUFF.252.2	1489
BnaA01g05840D	BnaA01g05840D	c	CUFF.253	CUFF.253.1	100	3.868062	2.597924	5.138199	7.687548	1500	CUFF.253.1	2396
BnaA01g05890D	BnaA01g05890D	=	CUFF.254	CUFF.254.1	100	60.096619	52.713604	67.479635	121.079384	864	CUFF.254.1	914
BnaA01g05900D	BnaA01g05900D	e	CUFF.255	CUFF.255.1	100	33.176567	22.477496	43.875638	66.066815	438	CUFF.256.1	1705
BnaA01g05900D	BnaA01g05900D	=	CUFF.256	CUFF.256.1	100	34.692414	30.723941	38.660887	69.085427	1613	CUFF.256.1	1705
BnaA01g05920D	BnaA01g05920D	c	CUFF.257	CUFF.257.1	100	38.033548	31.629616	44.437479	76.630495	732	CUFF.257.1	1870
BnaA01g05920D	BnaA01g05920D	c	CUFF.258	CUFF.258.1	100	14.887206	11.372195	18.402216	28.808381	969	CUFF.258.1	1870
BnaA01g05920D	BnaA01g05920D	j	CUFF.258	CUFF.258.2	23	3.364427	1.254771	5.474083	6.510536	923	CUFF.258.1	1870
BnaA01g05950D	BnaA01g05950D	=	CUFF.259	CUFF.259.1	100	59.993030	50.613623	69.372438	114.161129	645	CUFF.259.2	1049
BnaA01g05950D	BnaA01g05950D	j	CUFF.259	CUFF.259.2	21	12.699869	8.375422	17.024317	24.166664	647	CUFF.259.2	1049
BnaA01g05950D	BnaA01g05950D	j	CUFF.259	CUFF.259.3	36	21.774168	15.077250	28.471085	41.434206	583	CUFF.259.2	1049
BnaA01g05960D	BnaA01g05960D	j	CUFF.260	CUFF.260.1	100	2.615489	0.880570	4.350408	5.230492	705	CUFF.260.1	1183
BnaA01g05980D	BnaA01g05980D	j	CUFF.261	CUFF.261.1	100	4.904125	3.371349	6.436901	10.141413	1346	CUFF.261.1	1258
BnaA01g05990D	BnaA01g05990D	c	CUFF.262	CUFF.262.1	100	3.986330	2.904057	5.068604	8.085804	2211	CUFF.262.1	3576
BnaA01g05990D	BnaA01g05990D	j	CUFF.262	CUFF.262.2	16	0.640998	0.024070	1.257927	1.300190	1704	CUFF.262.1	3576
BnaA01g05990D	BnaA01g05990D	j	CUFF.263	CUFF.263.1	100	3.116931	1.687255	4.546607	6.327177	1014	CUFF.263.1	3576
BnaA01g06010D	BnaA01g06010D	j	CUFF.264	CUFF.264.1	37	9.208422	7.621605	10.795240	18.527272	3340	CUFF.264.1	1930
BnaA01g06010D	BnaA01g06010D	=	CUFF.264	CUFF.264.2	100	25.175020	22.645974	27.704066	50.651938	3199	CUFF.264.1	1930
BnaA01g06020D	BnaA01g06020D	=	CUFF.265	CUFF.265.1	100	23.002629	20.039342	25.965915	45.982089	1736	CUFF.265.1	1807
BnaA01g06030D	BnaA01g06030D	c	CUFF.266	CUFF.266.1	100	1.428965	0.600823	2.257107	2.951997	1286	CUFF.266.1	2230
BnaA01g06040D	BnaA01g06040D	=	CUFF.267	CUFF.267.1	100	34.258855	29.195970	39.321740	69.037514	972	CUFF.267.1	879
BnaA01g06100D	BnaA01g06100D	e	CUFF.268	CUFF.268.1	100	3.019755	1.112061	4.927450	6.155845	661	CUFF.268.1	1792
BnaA01g06130D	BnaA01g06130D	=	CUFF.269	CUFF.269.1	100	36.282035	30.196016	42.368054	70.876125	762	CUFF.269.1	803
BnaA01g06150D	BnaA01g06150D	j	CUFF.270	CUFF.270.1	30	48.813602	42.957658	54.669546	97.383045	1434	CUFF.270.2	858
BnaA01g06150D	BnaA01g06150D	j	CUFF.270	CUFF.270.2	100	160.471191	149.435707	171.506675	320.139727	1437	CUFF.270.2	858
BnaA01g06160D	BnaA01g06160D	j	CUFF.271	CUFF.271.1	100	10.001444	6.294739	13.708148	20.379438	613	CUFF.271.1	1077
BnaA01g06160D	BnaA01g06160D	c	CUFF.272	CUFF.272.1	100	13.573650	6.318229	20.829071	26.157809	344	CUFF.272.1	1077
BnaA01g06180D	BnaA01g06180D	e	CUFF.273	CUFF.273.1	100	75.772885	71.022417	80.523352	146.018206	1954	CUFF.273.1	1881
BnaA01g06190D	BnaA01g06190D	j	CUFF.274	CUFF.274.1	18	2.387377	1.143429	3.631326	4.799414	1517	CUFF.274.1	1641
BnaA01g06190D	BnaA01g06190D	=	CUFF.274	CUFF.274.2	100	13.045680	10.566648	15.524712	26.226106	1491	CUFF.274.1	1641
BnaA01g06210D	BnaA01g06210D	j	CUFF.275	CUFF.275.1	14	1.954081	0.486032	3.422130	3.869939	1031	CUFF.275.1	1285
BnaA01g06210D	BnaA01g06210D	=	CUFF.275	CUFF.275.2	100	13.868956	10.688545	17.049367	27.466632	1030	CUFF.275.1	1285
BnaA01g06220D	BnaA01g06220D	=	CUFF.276	CUFF.276.1	100	22.317612	19.388523	25.246702	44.784498	1719	CUFF.276.1	2022
BnaA01g06240D	BnaA01g06240D	j	CUFF.277	CUFF.277.1	55	4.139683	2.693407	5.585960	8.397175	1814	CUFF.277.1	733
BnaA01g06240D	BnaA01g06240D	j	CUFF.277	CUFF.277.2	100	7.543000	5.626662	9.459338	15.300661	1689	CUFF.277.1	733
BnaA01g06250D	BnaA01g06250D	j	CUFF.278	CUFF.278.1	92	19.047410	16.563237	21.531583	37.999982	2189	CUFF.278.1	2628
BnaA01g06250D	BnaA01g06250D	c	CUFF.278	CUFF.278.2	100	20.735083	16.837393	24.632772	41.366926	1113	CUFF.278.1	2628
BnaA01g06260D	BnaA01g06260D	=	CUFF.279	CUFF.279.1	100	7.200071	5.227542	9.172601	14.364293	1238	CUFF.279.1	676
BnaA01g06270D	BnaA01g06270D	=	CUFF.280	CUFF.280.1	100	3.040837	1.602546	4.479128	6.013065	1013	CUFF.280.1	1194
BnaA01g06310D	BnaA01g06310D	o	CUFF.281	CUFF.281.1	100	1.545300	0.793620	2.296979	3.094972	2280	CUFF.281.2	2640
BnaA01g06310D	BnaA01g06310D	=	CUFF.281	CUFF.281.2	68	1.055389	0.470921	1.639856	2.113764	2678	CUFF.281.2	2640
BnaA01g06330D	BnaA01g06330D	=	CUFF.282	CUFF.282.1	100	90.706426	83.995688	97.417163	184.306403	1734	CUFF.282.1	1849
BnaA01g06340D	BnaA01g06340D	j	CUFF.283	CUFF.283.1	100	7.071339	6.060043	8.082635	14.119546	4135	CUFF.283.1	3558
BnaA01g06350D	BnaA01g06350D	j	CUFF.284	CUFF.284.1	61	6.965972	4.882362	9.049582	14.069110	1303	CUFF.284.1	2059
BnaA01g06350D	BnaA01g06350D	c	CUFF.284	CUFF.284.2	100	11.359370	8.050082	14.668659	22.942418	919	CUFF.284.1	2059
BnaA01g06370D	BnaA01g06370D	j	CUFF.285	CUFF.285.1	100	11.664904	9.887089	13.442718	23.117030	2290	CUFF.285.1	4029
BnaA01g06380D	BnaA01g06380D	j	CUFF.286	CUFF.286.1	100	17.704967	15.530463	19.879471	35.479907	2408	CUFF.286.1	1521
BnaA01g06420D	BnaA01g06420D	e	CUFF.287	CUFF.287.1	100	24.952318	22.276295	27.628341	50.001759	2342	CUFF.287.1	1897
BnaA01g06440D	BnaA01g06440D	j	CUFF.288	CUFF.288.1	100	482.483401	455.563643	509.403160	960.404126	980	CUFF.288.1	1025
BnaA01g06450D	BnaA01g06450D	p	CUFF.289	CUFF.289.1	100	0.925881	0.398779	1.452983	1.871803	1957	CUFF.289.1	290
BnaA01g06460D	BnaA01g06460D	=	CUFF.290	CUFF.290.1	100	17.317970	14.517091	20.118848	34.648543	1737	CUFF.290.1	1782
BnaA01g06460D	BnaA01g06460D	e	CUFF.291	CUFF.291.1	100	7.440740	5.236544	9.644937	14.886895	1582	CUFF.290.1	1782
BnaA01g06470D	BnaA01g06470D	=	CUFF.292	CUFF.292.1	100	166.676039	154.205684	179.146394	333.028088	1018	CUFF.292.1	1326
BnaA01g06480D	BnaA01g06480D	p	CUFF.293	CUFF.293.1	100	29.641014	24.848346	34.433681	58.051696	875	CUFF.293.1	228
-	-	u	CUFF.294	CUFF.294.1	100	5.763431	2.943404	8.583459	11.137565	616	CUFF.294.1	-
BnaA01g06490D	BnaA01g06490D	e	CUFF.295	CUFF.295.1	100	7.858286	3.791459	11.925112	15.942657	491	CUFF.295.1	646
BnaA01g06490D	BnaA01g06490D	=	CUFF.296	CUFF.296.1	100	84.181577	63.855565	104.507589	170.785085	321	CUFF.295.1	646
BnaA01g06520D	BnaA01g06520D	j	CUFF.297	CUFF.297.1	100	7.428205	5.559812	9.296598	15.079364	1365	CUFF.297.1	952
BnaA01g06530D	BnaA01g06530D	=	CUFF.298	CUFF.298.1	100	37.125947	33.415254	40.836639	74.852676	1906	CUFF.298.1	2204
BnaA01g06540D	BnaA01g06540D	=	CUFF.299	CUFF.299.1	100	5.621721	3.496910	7.746532	11.714010	852	CUFF.299.1	1033
BnaA01g06550D	BnaA01g06550D	j	CUFF.300	CUFF.300.1	100	4.839408	2.256173	7.422644	9.792223	613	CUFF.300.1	927
BnaA01g06610D	BnaA01g06610D	=	CUFF.301	CUFF.301.1	100	14.718411	12.194224	17.242598	27.861978	1393	CUFF.301.1	1290
BnaA01g06620D	BnaA01g06620D	=	CUFF.302	CUFF.302.1	100	493.262012	474.424370	512.099654	983.024669	926	CUFF.302.1	780
BnaA01g06650D	BnaA01g06650D	j	CUFF.303	CUFF.303.1	100	37.960213	30.211721	45.708705	74.818525	542	CUFF.303.1	679
BnaA01g06670D	BnaA01g06670D	j	CUFF.304	CUFF.304.1	100	2.193527	1.431087	2.955967	4.401038	2246	CUFF.304.1	2517
BnaA01g06680D	BnaA01g06680D	=	CUFF.305	CUFF.305.1	100	4.399838	3.520259	5.279418	8.748074	3135	CUFF.305.1	2448
BnaA01g06700D	BnaA01g06700D	j	CUFF.306	CUFF.306.1	22	2.652423	1.526110	3.778736	5.241572	1898	CUFF.306.2	1940
BnaA01g06700D	BnaA01g06700D	j	CUFF.306	CUFF.306.2	12	1.421779	0.519596	2.323962	2.809641	1899	CUFF.306.2	1940
BnaA01g06700D	BnaA01g06700D	j	CUFF.306	CUFF.306.3	24	2.874799	1.672938	4.076661	5.681020	1897	CUFF.306.2	1940
BnaA01g06700D	BnaA01g06700D	c	CUFF.306	CUFF.306.4	100	12.091319	8.791791	15.390848	23.894197	925	CUFF.306.2	1940
BnaA01g06750D	BnaA01g06750D	=	CUFF.307	CUFF.307.1	100	16.472097	13.340470	19.603724	32.319062	1074	CUFF.307.1	1129
BnaA01g06760D	BnaA01g06760D	=	CUFF.308	CUFF.308.1	100	15.393444	12.335640	18.451247	30.146271	1061	CUFF.308.1	1154
BnaA01g06780D	BnaA01g06780D	j	CUFF.309	CUFF.309.1	14	1.534266	0.506749	2.561783	3.032733	1325	CUFF.309.1	1333
BnaA01g06780D	BnaA01g06780D	=	CUFF.309	CUFF.309.2	100	10.814495	8.343296	13.285694	21.376652	1237	CUFF.309.1	1333
BnaA01g06810D	BnaA01g06810D	=	CUFF.310	CUFF.310.1	100	4.580199	3.482312	5.678086	8.954198	2216	CUFF.310.1	2180
BnaA01g06820D	BnaA01g06820D	j	CUFF.311	CUFF.311.1	100	180.576476	171.403292	189.749661	363.789612	3480	CUFF.311.1	3285
BnaA01g06850D	BnaA01g06850D	j	CUFF.312	CUFF.312.1	100	4.525235	3.499548	5.550922	9.258116	3505	CUFF.312.1	4270
BnaA01g06850D	BnaA01g06850D	j	CUFF.312	CUFF.312.2	96	4.330306	3.317011	5.343601	8.859313	3488	CUFF.312.1	4270
BnaA01g06860D	BnaA01g06860D	c	CUFF.313	CUFF.313.1	100	3.459630	2.859481	4.059780	7.028303	5506	CUFF.313.1	5721
BnaA01g06870D	BnaA01g06870D	j	CUFF.314	CUFF.314.1	24	2.165727	1.267065	3.064390	4.417884	2480	CUFF.314.1	1215
BnaA01g06870D	BnaA01g06870D	j	CUFF.314	CUFF.314.2	100	8.948240	7.267465	10.629015	18.253586	2213	CUFF.314.1	1215
BnaA01g06940D	BnaA01g06940D	j	CUFF.315	CUFF.315.1	23	3.795378	2.628487	4.962269	7.748593	2832	CUFF.315.2	2594
BnaA01g06940D	BnaA01g06940D	j	CUFF.315	CUFF.315.2	100	16.223558	14.159338	18.287779	33.121801	2853	CUFF.315.2	2594
BnaA01g06940D	BnaA01g06940D	c	CUFF.315	CUFF.315.3	70	11.414906	8.178360	14.651452	23.304521	943	CUFF.315.2	2594
BnaA01g06990D	BnaA01g06990D	=	CUFF.316	CUFF.316.1	100	27.585858	23.285285	31.886431	56.179744	986	CUFF.316.1	1043
BnaA01g07000D	BnaA01g07000D	j	CUFF.317	CUFF.317.1	100	12.818485	11.176205	14.460766	25.184124	2969	CUFF.317.1	4389
-	-	u	CUFF.318	CUFF.318.1	100	19.855847	11.834264	27.877429	38.208386	382	CUFF.318.1	-
BnaA01g07050D	BnaA01g07050D	j	CUFF.319	CUFF.319.1	17	1.558473	0.402099	2.714848	3.127951	1300	CUFF.319.1	1185
BnaA01g07050D	BnaA01g07050D	=	CUFF.319	CUFF.319.2	100	9.045819	6.693499	11.398139	18.155512	1215	CUFF.319.1	1185
BnaA01g07060D	BnaA01g07060D	c	CUFF.320	CUFF.320.1	100	20.494737	14.669653	26.319821	41.231356	607	CUFF.320.2	958
BnaA01g07060D	BnaA01g07060D	j	CUFF.320	CUFF.320.2	85	17.366952	14.091362	20.642542	34.938870	1188	CUFF.320.2	958
BnaA01g07090D	BnaA01g07090D	=	CUFF.321	CUFF.321.1	100	4.788842	2.132470	7.445213	10.565796	564	CUFF.321.1	593
BnaA01g07100D	BnaA01g07100D	j	CUFF.322	CUFF.322.1	100	2.586194	1.831844	3.340544	5.362982	3553	CUFF.322.1	3708
BnaA01g07100D	BnaA01g07100D	j	CUFF.322	CUFF.322.2	59	1.517095	0.851057	2.183132	3.145994	3367	CUFF.322.1	3708
BnaA01g07100D	BnaA01g07100D	j	CUFF.322	CUFF.322.3	55	1.414515	0.436629	2.392400	2.933275	1793	CUFF.322.1	3708
BnaA01g07110D	BnaA01g07110D	=	CUFF.323	CUFF.323.1	100	32.714189	27.336010	38.092369	63.758408	794	CUFF.323.1	769
BnaA01g07120D	BnaA01g07120D	j	CUFF.324	CUFF.324.1	80	4.244872	1.426706	7.063038	8.537621	630	CUFF.324.2	1415
BnaA01g07120D	BnaA01g07120D	=	CUFF.324	CUFF.324.2	100	5.287083	3.542102	7.032064	10.633797	1259	CUFF.324.2	1415
BnaA01g07130D	BnaA01g07130D	e	CUFF.325	CUFF.325.1	100	4.137688	2.589337	5.686039	8.270349	1369	CUFF.325.1	715
BnaA01g07130D	BnaA01g07130D	=	CUFF.326	CUFF.326.1	100	37.009506	29.605709	44.413303	73.974043	609	CUFF.325.1	715
BnaA01g07150D	BnaA01g07150D	=	CUFF.327	CUFF.327.1	100	12.067722	10.431117	13.704326	23.985284	2798	CUFF.327.1	1069
BnaA01g07160D	BnaA01g07160D	=	CUFF.328	CUFF.328.1	100	16.178474	12.521425	19.835523	32.731525	871	CUFF.328.1	987
BnaA01g07170D	BnaA01g07170D	j	CUFF.329	CUFF.329.1	17	4.216319	2.294398	6.138239	8.484055	1333	CUFF.329.1	1482
BnaA01g07170D	BnaA01g07170D	=	CUFF.329	CUFF.329.2	100	25.551931	21.734934	29.368927	51.415462	1333	CUFF.329.1	1482
BnaA01g07190D	BnaA01g07190D	j	CUFF.330	CUFF.330.1	89	2.731908	1.535633	3.928184	5.487938	1927	CUFF.330.4	4174
BnaA01g07190D	BnaA01g07190D	j	CUFF.330	CUFF.330.2	32	0.978062	0.488208	1.467917	1.964760	4245	CUFF.330.4	4174
BnaA01g07190D	BnaA01g07190D	j	CUFF.330	CUFF.330.3	100	3.068041	2.287194	3.848889	6.163172	4247	CUFF.330.4	4174
BnaA01g07190D	BnaA01g07190D	j	CUFF.330	CUFF.330.4	27	0.819162	0.353289	1.285036	1.645558	4248	CUFF.330.4	4174
-	-	u	CUFF.331	CUFF.331.1	100	1.270397	0.671130	1.869663	2.238269	2019	CUFF.331.1	-
BnaA01g07200D	BnaA01g07200D	j	CUFF.332	CUFF.332.1	100	34.688412	25.650656	43.726167	68.018033	445	CUFF.332.1	1710
BnaA01g07210D	BnaA01g07210D	=	CUFF.333	CUFF.333.1	100	22.024755	19.089369	24.960141	43.873365	1688	CUFF.333.1	1428
BnaA01g07220D	BnaA01g07220D	e	CUFF.334	CUFF.334.1	100	6.694998	5.215305	8.174691	13.282701	1794	CUFF.334.1	1657
BnaA01g07270D	BnaA01g07270D	=	CUFF.335	CUFF.335.1	100	46.286884	42.559742	50.014027	90.407648	1928	CUFF.335.1	1693
BnaA01g07280D	BnaA01g07280D	=	CUFF.336	CUFF.336.1	100	12.224573	9.387091	15.062055	25.031669	1035	CUFF.336.1	1120
BnaA01g07290D	BnaA01g07290D	=	CUFF.337	CUFF.337.1	100	15.684613	10.210332	21.158894	31.386892	490	CUFF.337.1	625
BnaA01g07320D	BnaA01g07320D	j	CUFF.338	CUFF.338.1	100	8.027357	5.278248	10.776465	16.171308	789	CUFF.338.1	1361
BnaA01g07330D	BnaA01g07330D	=	CUFF.339	CUFF.339.1	100	17.334956	14.076155	20.593756	34.872181	1145	CUFF.339.1	998
BnaA01g07340D	BnaA01g07340D	j	CUFF.340	CUFF.340.1	52	10.514738	8.455525	12.573952	21.152166	1770	CUFF.340.1	1400
BnaA01g07340D	BnaA01g07340D	c	CUFF.340	CUFF.340.2	100	20.371370	15.874780	24.867961	40.980440	851	CUFF.340.1	1400
BnaA01g07350D	BnaA01g07350D	=	CUFF.341	CUFF.341.1	100	50.909807	45.903420	55.916194	102.787892	1498	CUFF.341.1	1696
BnaA01g07360D	BnaA01g07360D	=	CUFF.342	CUFF.342.1	100	118.059818	103.347725	132.771911	235.712740	537	CUFF.342.1	634
BnaA01g07420D	BnaA01g07420D	c	CUFF.343	CUFF.343.1	100	4.039575	3.033225	5.045925	8.159986	2326	CUFF.343.1	2951
BnaA01g07430D	BnaA01g07430D	e	CUFF.344	CUFF.344.1	100	3.086244	1.286354	4.886133	6.283433	766	CUFF.344.1	704
BnaA01g07430D	BnaA01g07430D	=	CUFF.345	CUFF.345.1	100	28.341104	21.791193	34.891016	57.701025	581	CUFF.344.1	704
BnaA01g07450D	BnaA01g07450D	o	CUFF.346	CUFF.346.1	100	4.273858	2.956280	5.591436	8.443679	1527	CUFF.346.1	716
BnaA01g07450D	BnaA01g07450D	c	CUFF.347	CUFF.347.1	100	179.830330	160.912706	198.747953	351.826488	527	CUFF.347.1	716
BnaA01g07460D	BnaA01g07460D	=	CUFF.348	CUFF.348.1	100	9.513346	7.579048	11.447644	18.612250	1603	CUFF.348.1	1072
BnaA01g07470D	BnaA01g07470D	=	CUFF.349	CUFF.349.1	100	453.378934	361.694922	545.062946	886.360986	215	CUFF.349.1	414
BnaA01g07480D	BnaA01g07480D	j	CUFF.350	CUFF.350.1	100	4.509516	3.785312	5.233720	8.816156	5016	CUFF.350.1	4540
BnaA01g07540D	BnaA01g07540D	j	CUFF.351	CUFF.351.1	100	47.689563	40.850384	54.528742	95.084835	796	CUFF.351.1	1120
BnaA01g07550D	BnaA01g07550D	=	CUFF.352	CUFF.352.1	100	5.061823	3.620663	6.502984	10.324362	1474	CUFF.352.1	1584
BnaA01g07560D	BnaA01g07560D	=	CUFF.353	CUFF.353.1	100	65.369385	48.234397	82.504374	136.156408	328	CUFF.353.1	403
BnaA01g07580D	BnaA01g07580D	=	CUFF.354	CUFF.354.1	100	33.780461	22.950093	44.610829	68.529841	361	CUFF.354.1	401
BnaA01g07610D	BnaA01g07610D	j	CUFF.355	CUFF.355.1	100	10.699191	8.936449	12.461934	21.719272	2381	CUFF.355.1	1994
BnaA01g07610D	BnaA01g07610D	c	CUFF.355	CUFF.355.2	85	9.106668	6.144893	12.068444	18.486463	972	CUFF.355.1	1994
BnaA01g07620D	BnaA01g07620D	j	CUFF.356	CUFF.356.1	100	7.323805	5.910681	8.736929	14.867265	2421	CUFF.356.1	1967
BnaA01g07660D	BnaA01g07660D	j	CUFF.357	CUFF.357.1	100	35.399136	29.299095	41.499177	70.999777	830	CUFF.357.1	3229
BnaA01g07660D	BnaA01g07660D	j	CUFF.357	CUFF.357.2	29	10.210861	6.399350	14.022372	20.479846	808	CUFF.357.1	3229
BnaA01g07690D	BnaA01g07690D	c	CUFF.358	CUFF.358.1	100	20.934837	16.860249	25.009424	41.650968	908	CUFF.358.1	1450
BnaA01g07750D	BnaA01g07750D	j	CUFF.359	CUFF.359.1	66	6.464551	5.020494	7.908608	13.144940	2114	CUFF.359.1	3339
BnaA01g07750D	BnaA01g07750D	c	CUFF.359	CUFF.359.2	100	9.855528	5.656715	14.054340	20.040112	572	CUFF.359.1	3339
BnaA01g07810D	BnaA01g07810D	=	CUFF.360	CUFF.360.1	100	96.919699	86.298591	107.540808	199.210392	739	CUFF.360.1	631
BnaA01g07820D	BnaA01g07820D	c	CUFF.361	CUFF.361.1	100	21.907824	17.761971	26.053677	44.823874	918	CUFF.361.1	1033
BnaA01g07830D	BnaA01g07830D	e	CUFF.362	CUFF.362.1	100	2.707678	1.952562	3.462793	5.406238	3792	CUFF.362.1	3184
BnaA01g07830D	BnaA01g07830D	j	CUFF.363	CUFF.363.1	100	15.860269	13.972374	17.748163	31.667133	3061	CUFF.362.1	3184
BnaA01g07840D	BnaA01g07840D	j	CUFF.364	CUFF.364.1	100	4.151489	2.966748	5.336230	8.095196	1795	CUFF.364.1	1732
BnaA01g07860D	BnaA01g07860D	j	CUFF.365	CUFF.365.1	74	69.192851	62.950378	75.435324	139.774751	1548	CUFF.365.1	1514
BnaA01g07860D	BnaA01g07860D	=	CUFF.365	CUFF.365.2	100	93.081858	83.698855	102.464860	188.032337	997	CUFF.365.1	1514
BnaA01g07890D	BnaA01g07890D	e	CUFF.366	CUFF.366.1	100	103.966022	93.107432	114.824612	196.438579	761	CUFF.366.1	575
BnaA01g07900D	BnaA01g07900D	x	CUFF.367	CUFF.367.1	100	62.234174	55.207251	69.261098	120.305052	1093	CUFF.367.1	536
BnaA01g07900D	BnaA01g07900D	j	CUFF.368	CUFF.368.1	100	39.315683	29.291236	49.340129	76.001253	562	CUFF.368.1	536
BnaA01g07910D	BnaA01g07910D	j	CUFF.369	CUFF.369.1	100	41.950236	37.992051	45.908420	84.322928	2263	CUFF.369.2	2606
BnaA01g07910D	BnaA01g07910D	j	CUFF.369	CUFF.369.2	53	22.151482	19.286770	25.016195	44.526039	2329	CUFF.369.2	2606
BnaA01g07920D	BnaA01g07920D	c	CUFF.370	CUFF.370.1	100	3.231250	2.009952	4.452547	6.318905	1320	CUFF.370.1	2239
BnaA01g07930D	BnaA01g07930D	=	CUFF.371	CUFF.371.1	100	14.902875	11.714020	18.091729	30.157507	1012	CUFF.371.1	1157
BnaA01g07940D	BnaA01g07940D	=	CUFF.372	CUFF.372.1	100	11.376478	9.124713	13.628243	23.047732	1716	CUFF.372.1	1674
BnaA01g07940D	BnaA01g07940D	j	CUFF.372	CUFF.372.2	31	3.517610	2.040599	4.994621	7.126365	1716	CUFF.372.1	1674
BnaA01g07950D	BnaA01g07950D	=	CUFF.373	CUFF.373.1	100	2.704126	1.204147	4.204105	5.230875	830	CUFF.373.1	1146
BnaA01g07960D	BnaA01g07960D	=	CUFF.374	CUFF.374.1	100	10.311712	9.111927	11.511497	20.406601	4475	CUFF.374.1	4386
BnaA01g07980D	BnaA01g07980D	j	CUFF.375	CUFF.375.1	100	12.923861	10.732824	15.114898	25.487556	1859	CUFF.375.1	1788
BnaA01g07980D	BnaA01g07980D	c	CUFF.375	CUFF.375.2	53	6.822119	4.502583	9.141655	13.454117	1103	CUFF.375.1	1788
BnaA01g07980D	BnaA01g07980D	j	CUFF.375	CUFF.375.3	36	4.703648	2.523030	6.884267	9.276214	1089	CUFF.375.1	1788
BnaA01g08000D	BnaA01g08000D	j	CUFF.376	CUFF.376.1	100	9.634563	5.477967	13.791158	18.255926	520	CUFF.376.1	515
BnaA01g08010D	BnaA01g08010D	=	CUFF.377	CUFF.377.1	100	14.236856	11.813028	16.660683	29.201928	1455	CUFF.377.1	1254
BnaA01g08050D	BnaA01g08050D	j	CUFF.378	CUFF.378.1	94	7.710369	4.834125	10.586614	16.118591	784	CUFF.378.1	627
BnaA01g08050D	BnaA01g08050D	c	CUFF.378	CUFF.378.2	100	8.192532	3.455876	12.929188	17.126557	470	CUFF.378.1	627
BnaA01g08080D	BnaA01g08080D	=	CUFF.379	CUFF.379.1	100	89.604850	75.195010	104.014689	188.706264	438	CUFF.379.1	455
BnaA01g08120D	BnaA01g08120D	=	CUFF.380	CUFF.380.1	100	22.535908	18.786788	26.285029	45.572857	1108	CUFF.380.1	1293
BnaA01g08130D	BnaA01g08130D	j	CUFF.381	CUFF.381.1	64	13.965329	11.061391	16.869266	28.995954	1247	CUFF.381.1	935
BnaA01g08130D	BnaA01g08130D	=	CUFF.381	CUFF.381.2	100	21.794825	16.837267	26.752382	45.252192	776	CUFF.381.1	935
BnaA01g08140D	BnaA01g08140D	j	CUFF.382	CUFF.382.1	58	7.058143	5.574784	8.541501	14.457869	2839	CUFF.382.1	2781
BnaA01g08140D	BnaA01g08140D	=	CUFF.382	CUFF.382.2	100	12.149985	10.287101	14.012869	24.887977	2785	CUFF.382.1	2781
BnaA01g08150D	BnaA01g08150D	c	CUFF.383	CUFF.383.1	100	39.060653	31.599785	46.521521	74.629490	603	CUFF.383.1	2175
BnaA01g08160D	BnaA01g08160D	=	CUFF.384	CUFF.384.1	100	28.610202	22.766281	34.454124	58.418200	715	CUFF.384.1	757
BnaA01g08160D	BnaA01g08160D	j	CUFF.384	CUFF.384.2	35	9.883079	3.814402	15.951756	20.179924	441	CUFF.384.1	757
BnaA01g08200D	BnaA01g08200D	j	CUFF.385	CUFF.385.1	19	2.030708	1.288112	2.773304	4.099292	3623	CUFF.385.2	5721
BnaA01g08200D	BnaA01g08200D	j	CUFF.385	CUFF.385.2	100	10.650230	9.433027	11.867433	21.499101	4937	CUFF.385.2	5721
BnaA01g08200D	BnaA01g08200D	j	CUFF.386	CUFF.386.1	14	2.578818	1.165854	3.991781	5.105772	1154	CUFF.386.2	5721
BnaA01g08200D	BnaA01g08200D	j	CUFF.386	CUFF.386.2	50	9.106846	6.805481	11.408211	18.030541	1225	CUFF.386.2	5721
BnaA01g08200D	BnaA01g08200D	j	CUFF.386	CUFF.386.3	100	18.267116	10.763464	25.770769	36.166857	393	CUFF.386.2	5721
BnaA01g08260D	BnaA01g08260D	=	CUFF.387	CUFF.387.1	100	6.320642	2.686007	9.955276	12.071137	572	CUFF.387.1	741
BnaA01g08260D	BnaA01g08260D	o	CUFF.387	CUFF.387.2	76	4.829181	1.248803	8.409560	9.222752	520	CUFF.387.1	741
BnaA01g08280D	BnaA01g08280D	=	CUFF.388	CUFF.388.1	100	4.892569	3.952064	5.833075	9.597205	4641	CUFF.388.1	1169
BnaA01g08270D	BnaA01g08270D	j	CUFF.389	CUFF.389.1	100	14.788489	12.994857	16.582120	29.008922	3486	CUFF.389.1	3076
BnaA01g08290D	BnaA01g08290D	=	CUFF.390	CUFF.390.1	100	1.977755	1.255581	2.699930	3.804100	2146	CUFF.390.1	2064
BnaA01g08300D	BnaA01g08300D	=	CUFF.391	CUFF.391.1	100	4.836925	3.893492	5.780357	9.672829	3960	CUFF.391.1	1863
BnaA01g08310D	BnaA01g08310D	=	CUFF.392	CUFF.392.1	100	3.527860	2.576422	4.479298	7.054976	3254	CUFF.392.1	2524
BnaA01g08310D	BnaA01g08310D	j	CUFF.392	CUFF.392.2	84	2.946747	2.038317	3.855177	5.892872	3140	CUFF.392.1	2524
BnaA01g08320D	BnaA01g08320D	=	CUFF.393	CUFF.393.1	100	2.076026	1.147599	3.004453	4.173731	1443	CUFF.393.1	1326
BnaA01g08330D	BnaA01g08330D	c	CUFF.394	CUFF.394.1	100	27.792193	24.284611	31.299775	56.045977	1531	CUFF.394.1	1874
BnaA01g08360D	BnaA01g08360D	j	CUFF.395	CUFF.395.1	91	15.845861	11.905769	19.785954	31.911945	1060	CUFF.395.1	1199
BnaA01g08360D	BnaA01g08360D	=	CUFF.395	CUFF.395.2	100	17.405254	13.295686	21.514821	35.052402	1051	CUFF.395.1	1199
BnaA01g08430D	BnaA01g08430D	o	CUFF.396	CUFF.396.1	31	1.826359	0.351199	3.301520	3.711229	970	CUFF.396.1	1120
BnaA01g08430D	BnaA01g08430D	j	CUFF.396	CUFF.396.2	100	5.937865	3.466825	8.408905	12.065957	909	CUFF.396.1	1120
BnaA01g08430D	BnaA01g08430D	j	CUFF.396	CUFF.396.3	34	2.025841	0.451935	3.599748	4.116583	907	CUFF.396.1	1120
BnaA01g08440D	BnaA01g08440D	j	CUFF.397	CUFF.397.1	100	50.500257	46.658667	54.341846	101.497793	2733	CUFF.397.1	3022
BnaA01g08450D	BnaA01g08450D	=	CUFF.398	CUFF.398.1	100	37.762182	30.625800	44.898563	74.312168	596	CUFF.398.1	759
BnaA01g08460D	BnaA01g08460D	j	CUFF.399	CUFF.399.1	100	4.848514	3.421447	6.275581	9.523956	1503	CUFF.399.1	1341
BnaA01g08480D	BnaA01g08480D	j	CUFF.400	CUFF.400.1	100	2.752483	0.723014	4.781951	5.190223	740	CUFF.400.2	2171
BnaA01g08480D	BnaA01g08480D	j	CUFF.400	CUFF.400.2	78	2.142966	0.451062	3.834871	4.040887	825	CUFF.400.2	2171
BnaA01g08490D	BnaA01g08490D	j	CUFF.401	CUFF.401.1	71	1.337023	0.534233	2.139813	2.675784	1936	CUFF.401.2	2944
BnaA01g08490D	BnaA01g08490D	j	CUFF.401	CUFF.401.2	100	1.875502	1.068802	2.682202	3.753442	2314	CUFF.401.2	2944
BnaA01g08500D	BnaA01g08500D	j	CUFF.402	CUFF.402.1	67	2.207935	1.341674	3.074197	4.389651	2622	CUFF.402.2	5437
BnaA01g08500D	BnaA01g08500D	=	CUFF.402	CUFF.402.2	100	3.297750	2.683405	3.912095	6.556339	5736	CUFF.402.2	5437
BnaA01g08520D	BnaA01g08520D	j	CUFF.403	CUFF.403.1	100	4.150144	2.928629	5.371659	8.253505	1719	CUFF.403.1	1691
BnaA01g08530D	BnaA01g08530D	=	CUFF.404	CUFF.404.1	100	25.918059	22.262022	29.574096	49.929028	1224	CUFF.404.1	1263
BnaA01g08540D	BnaA01g08540D	j	CUFF.405	CUFF.405.1	100	8.771927	6.120973	11.422882	17.415967	917	CUFF.405.1	1478
BnaA01g08540D	BnaA01g08540D	=	CUFF.405	CUFF.405.2	95	8.313305	3.732355	12.894255	16.505408	460	CUFF.405.1	1478
BnaA01g08550D	BnaA01g08550D	e	CUFF.406	CUFF.406.1	100	2.420734	1.129612	3.711856	4.719604	1121	CUFF.406.1	589
BnaA01g08550D	BnaA01g08550D	=	CUFF.407	CUFF.407.1	100	21.406094	15.634203	27.177986	41.734572	592	CUFF.406.1	589
BnaA01g08620D	BnaA01g08620D	o	CUFF.408	CUFF.408.1	100	10.514117	7.354063	13.674172	20.570235	763	CUFF.408.1	1473
BnaA01g08630D	BnaA01g08630D	j	CUFF.409	CUFF.409.1	100	43.166241	36.589404	49.743079	84.742435	819	CUFF.409.1	1275
BnaA01g08630D	BnaA01g08630D	=	CUFF.409	CUFF.409.2	57	24.575242	18.378816	30.771668	48.245244	621	CUFF.409.1	1275
BnaA01g08640D	BnaA01g08640D	=	CUFF.410	CUFF.410.1	100	9.652695	7.670450	11.634939	19.904531	1476	CUFF.410.1	1293
BnaA01g08680D	BnaA01g08680D	=	CUFF.411	CUFF.411.1	100	8.927672	6.587501	11.267843	17.840080	1073	CUFF.411.1	1133
BnaA01g08700D	BnaA01g08700D	j	CUFF.412	CUFF.412.1	100	10.027427	8.042069	12.012786	20.256375	1621	CUFF.412.1	1299
BnaA01g08700D	BnaA01g08700D	j	CUFF.412	CUFF.412.2	61	6.106234	3.052153	9.160315	12.335184	583	CUFF.412.1	1299
BnaA01g08700D	BnaA01g08700D	j	CUFF.412	CUFF.412.3	93	9.290987	5.018463	13.563512	18.768695	504	CUFF.412.1	1299
BnaA01g08710D	BnaA01g08710D	j	CUFF.413	CUFF.413.1	19	1.598646	0.388541	2.808752	3.038464	1204	CUFF.413.1	1305
BnaA01g08710D	BnaA01g08710D	=	CUFF.413	CUFF.413.2	100	8.376583	6.041866	10.711300	15.920938	1151	CUFF.413.1	1305
BnaA01g08750D	BnaA01g08750D	e	CUFF.414	CUFF.414.1	100	9.052287	7.569102	10.535471	17.557456	2310	CUFF.414.1	2075
BnaA01g08760D	BnaA01g08760D	j	CUFF.415	CUFF.415.1	72	2.712406	1.110216	4.314596	5.558232	976	CUFF.415.2	1434
BnaA01g08760D	BnaA01g08760D	=	CUFF.415	CUFF.415.2	100	3.770004	2.406298	5.133709	7.725450	1455	CUFF.415.2	1434
BnaA01g08800D	BnaA01g08800D	e	CUFF.416	CUFF.416.1	100	15.305654	12.174028	18.437281	29.450170	1074	CUFF.416.1	690
BnaA01g08800D	BnaA01g08800D	=	CUFF.417	CUFF.417.1	96	15.203899	6.145919	24.261879	29.254379	319	CUFF.416.1	690
BnaA01g08800D	BnaA01g08800D	j	CUFF.417	CUFF.417.2	100	15.802374	6.447333	25.157416	30.405927	319	CUFF.416.1	690
BnaA01g08810D	BnaA01g08810D	j	CUFF.418	CUFF.418.1	44	1.891886	0.619116	3.164656	3.551563	1134	CUFF.418.1	1570
BnaA01g08810D	BnaA01g08810D	j	CUFF.418	CUFF.418.2	77	3.328946	1.525577	5.132315	6.249297	1110	CUFF.418.1	1570
BnaA01g08810D	BnaA01g08810D	=	CUFF.418	CUFF.418.3	100	4.309724	2.405626	6.213822	8.090474	1134	CUFF.418.1	1570
BnaA01g08820D	BnaA01g08820D	=	CUFF.419	CUFF.419.1	100	5.355248	2.894624	7.815872	10.294524	670	CUFF.419.1	787
BnaA01g08850D	BnaA01g08850D	j	CUFF.420	CUFF.420.1	100	4.820383	2.032116	7.608649	9.736475	710	CUFF.420.2	1878
BnaA01g08850D	BnaA01g08850D	j	CUFF.420	CUFF.420.2	55	2.663455	1.494831	3.832079	5.379794	1826	CUFF.420.2	1878
BnaA01g08850D	BnaA01g08850D	j	CUFF.420	CUFF.420.3	82	3.954599	2.616436	5.292761	7.987717	1826	CUFF.420.2	1878
BnaA01g08890D	BnaA01g08890D	j	CUFF.421	CUFF.421.1	100	10.663521	8.982723	12.344320	21.551137	2143	CUFF.421.1	2126
BnaA01g08900D	BnaA01g08900D	j	CUFF.422	CUFF.422.1	21	4.266771	2.951683	5.581860	8.408768	2407	CUFF.422.1	2559
BnaA01g08900D	BnaA01g08900D	j	CUFF.422	CUFF.422.2	100	19.901518	17.384543	22.418492	39.221048	2300	CUFF.422.1	2559
BnaA01g08910D	BnaA01g08910D	=	CUFF.423	CUFF.423.1	100	28.176448	23.270239	33.082657	56.471766	864	CUFF.423.1	863
BnaA01g08920D	BnaA01g08920D	=	CUFF.424	CUFF.424.1	100	69.391303	58.582882	80.199724	140.218560	525	CUFF.424.1	666
BnaA01g08930D	BnaA01g08930D	j	CUFF.425	CUFF.425.1	59	1.032755	0.349656	1.715854	2.027741	2257	CUFF.425.4	2249
BnaA01g08930D	BnaA01g08930D	j	CUFF.425	CUFF.425.2	88	1.523744	0.809394	2.238094	2.991763	2353	CUFF.425.4	2249
BnaA01g08930D	BnaA01g08930D	j	CUFF.425	CUFF.425.3	43	0.754585	0.258726	1.250445	1.481575	2567	CUFF.425.4	2249
BnaA01g08930D	BnaA01g08930D	j	CUFF.425	CUFF.425.4	43	0.742979	0.214643	1.271315	1.458786	2671	CUFF.425.4	2249
BnaA01g08930D	BnaA01g08930D	j	CUFF.425	CUFF.425.5	100	1.736684	0.906997	2.566370	3.409855	2490	CUFF.425.4	2249
BnaA01g08940D	BnaA01g08940D	j	CUFF.426	CUFF.426.1	20	0.898141	0.383063	1.413218	1.802321	3294	CUFF.426.1	3243
BnaA01g08940D	BnaA01g08940D	=	CUFF.426	CUFF.426.2	100	4.389534	3.451152	5.327915	8.808585	3294	CUFF.426.1	3243
BnaA01g08950D	BnaA01g08950D	j	CUFF.427	CUFF.427.1	100	1.673405	0.973308	2.373501	3.326187	2041	CUFF.427.1	2478
BnaA01g08990D	BnaA01g08990D	c	CUFF.428	CUFF.428.1	100	12.535817	5.445851	19.625782	22.990476	342	CUFF.428.1	2234
BnaA01g09030D	BnaA01g09030D	j	CUFF.429	CUFF.429.1	76	6.090554	3.499257	8.681852	12.071880	791	CUFF.429.1	973
BnaA01g09030D	BnaA01g09030D	j	CUFF.429	CUFF.429.2	46	3.654786	1.396337	5.913236	7.244028	768	CUFF.429.1	973
BnaA01g09030D	BnaA01g09030D	c	CUFF.429	CUFF.429.3	100	7.975860	3.118917	12.832802	15.808680	413	CUFF.429.1	973
BnaA01g09040D	BnaA01g09040D	j	CUFF.430	CUFF.430.1	100	2.613226	1.397343	3.829110	4.960247	1264	CUFF.430.2	3012
BnaA01g09040D	BnaA01g09040D	j	CUFF.430	CUFF.430.2	71	1.852327	0.984269	2.720385	3.515960	1717	CUFF.430.2	3012
BnaA01g09040D	BnaA01g09040D	j	CUFF.431	CUFF.431.1	100	3.849905	2.643909	5.055902	7.776086	1649	CUFF.431.1	3012
BnaA01g09120D	BnaA01g09120D	=	CUFF.432	CUFF.432.1	100	11.911223	7.561859	16.260587	25.024252	539	CUFF.432.1	538
BnaA01g09130D	BnaA01g09130D	j	CUFF.433	CUFF.433.1	100	2.300931	1.447421	3.154442	4.703702	1903	CUFF.433.1	2038
BnaA01g09140D	BnaA01g09140D	o	CUFF.434	CUFF.434.1	100	30.961014	27.610357	34.311670	59.504175	1647	CUFF.434.1	717
BnaA01g09160D	BnaA01g09160D	o	CUFF.435	CUFF.435.1	63	2.766466	1.597001	3.935932	5.366655	1789	CUFF.435.1	720
BnaA01g09160D	BnaA01g09160D	o	CUFF.435	CUFF.435.2	100	4.418245	2.775175	6.061315	8.570932	1407	CUFF.435.1	720
BnaA01g09220D	BnaA01g09220D	j	CUFF.436	CUFF.436.1	47	1.605226	0.682202	2.528251	3.264219	1731	CUFF.436.2	1721
BnaA01g09220D	BnaA01g09220D	j	CUFF.436	CUFF.436.2	100	3.444493	2.073826	4.815160	7.004357	1781	CUFF.436.2	1721
BnaA01g09220D	BnaA01g09220D	j	CUFF.436	CUFF.436.3	58	2.011203	0.896284	3.126122	4.089770	1731	CUFF.436.2	1721
BnaA01g09220D	BnaA01g09220D	j	CUFF.436	CUFF.436.4	51	1.773746	0.686252	2.861241	3.606903	1731	CUFF.436.2	1721
BnaA01g09240D	BnaA01g09240D	=	CUFF.437	CUFF.437.1	100	3.752443	2.502798	5.002088	7.642173	1521	CUFF.437.1	1372
BnaA01g09250D	BnaA01g09250D	j	CUFF.438	CUFF.438.1	100	9.004312	6.235889	11.772735	18.338055	883	CUFF.438.1	836
BnaA01g09260D	BnaA01g09260D	j	CUFF.439	CUFF.439.1	64	1.653195	0.821301	2.485090	3.277186	1998	CUFF.439.3	2270
BnaA01g09260D	BnaA01g09260D	j	CUFF.439	CUFF.439.2	48	1.249829	0.698703	1.800956	2.477580	3511	CUFF.439.3	2270
BnaA01g09260D	BnaA01g09260D	j	CUFF.439	CUFF.439.3	22	0.569891	0.170073	0.969709	1.129715	3605	CUFF.439.3	2270
BnaA01g09260D	BnaA01g09260D	j	CUFF.439	CUFF.439.4	100	2.581915	1.512946	3.650884	5.118219	1933	CUFF.439.3	2270
BnaA01g09270D	BnaA01g09270D	=	CUFF.440	CUFF.440.1	100	3.483072	2.217033	4.749110	6.904613	1785	CUFF.440.1	1390
BnaA01g09360D	BnaA01g09360D	j	CUFF.441	CUFF.441.1	100	5.723287	4.046101	7.400474	10.921243	1329	CUFF.441.1	1594
BnaA01g09360D	BnaA01g09360D	c	CUFF.442	CUFF.442.1	100	13.596056	7.003693	20.188420	24.153383	379	CUFF.442.1	1594
BnaA01g09370D	BnaA01g09370D	=	CUFF.443	CUFF.443.1	100	1.410514	0.624270	2.196757	2.698891	1929	CUFF.443.1	2041
BnaA01g09370D	BnaA01g09370D	j	CUFF.443	CUFF.443.2	86	1.214508	0.481973	1.947043	2.323851	1929	CUFF.443.1	2041
BnaA01g09380D	BnaA01g09380D	=	CUFF.444	CUFF.444.1	100	27.040077	21.526394	32.553761	53.559354	675	CUFF.444.1	631
BnaA01g09390D	BnaA01g09390D	j	CUFF.445	CUFF.445.1	100	46.928644	38.336819	55.520469	92.400195	543	CUFF.445.1	837
BnaA01g09400D	BnaA01g09400D	=	CUFF.446	CUFF.446.1	100	8.967391	5.520624	12.414157	18.303171	623	CUFF.446.1	667
BnaA01g09420D	BnaA01g09420D	e	CUFF.447	CUFF.447.1	100	2.201357	1.639210	2.763504	4.196740	3973	CUFF.447.1	2750
BnaA01g09470D	BnaA01g09470D	=	CUFF.448	CUFF.448.1	100	1.636312	0.867233	2.405391	3.262657	1733	CUFF.448.1	1743
BnaA01g09520D	BnaA01g09520D	e	CUFF.449	CUFF.449.1	100	2.503245	1.114694	3.891795	5.090923	879	CUFF.449.1	1404
BnaA01g09530D	BnaA01g09530D	j	CUFF.450	CUFF.450.1	26	2.045437	1.023408	3.067465	4.062547	1336	CUFF.450.1	1635
BnaA01g09530D	BnaA01g09530D	c	CUFF.450	CUFF.450.2	100	7.967994	4.772019	11.163968	15.825644	713	CUFF.450.1	1635
BnaA01g09530D	BnaA01g09530D	j	CUFF.450	CUFF.450.3	50	3.959708	1.004186	6.915230	7.864580	563	CUFF.450.1	1635
BnaA01g09540D	BnaA01g09540D	=	CUFF.451	CUFF.451.1	100	88.863410	77.836453	99.890368	178.734291	646	CUFF.451.1	759
BnaA01g09620D	BnaA01g09620D	o	CUFF.452	CUFF.452.1	24	3.517394	1.267411	5.767377	7.211624	828	CUFF.452.1	955
BnaA01g09620D	BnaA01g09620D	=	CUFF.452	CUFF.452.2	100	14.743263	10.895150	18.591376	30.227739	828	CUFF.452.1	955
BnaA01g09640D	BnaA01g09640D	j	CUFF.453	CUFF.453.1	94	6.346050	5.036877	7.655223	12.699595	2282	CUFF.453.1	2275
BnaA01g09640D	BnaA01g09640D	c	CUFF.453	CUFF.453.2	100	6.754951	3.450984	10.058917	13.517879	588	CUFF.453.1	2275
BnaA01g09650D	BnaA01g09650D	j	CUFF.454	CUFF.454.1	43	1.018026	0.450773	1.585280	1.885658	2589	CUFF.454.2	3370
BnaA01g09650D	BnaA01g09650D	j	CUFF.454	CUFF.454.2	20	0.478226	0.109282	0.847170	0.885803	3597	CUFF.454.2	3370
BnaA01g09650D	BnaA01g09650D	j	CUFF.454	CUFF.454.3	100	2.379953	1.702033	3.057872	4.408312	3597	CUFF.454.2	3370
BnaA01g09660D	BnaA01g09660D	x	CUFF.455	CUFF.455.1	100	3.319074	1.479246	5.158902	7.008980	736	CUFF.455.1	981
BnaA01g09710D	BnaA01g09710D	j	CUFF.456	CUFF.456.1	25	2.134905	0.919023	3.350786	4.222389	1762	CUFF.456.1	2009
BnaA01g09710D	BnaA01g09710D	j	CUFF.456	CUFF.456.2	100	8.399653	6.423591	10.375714	16.612735	1762	CUFF.456.1	2009
BnaA01g09710D	BnaA01g09710D	j	CUFF.456	CUFF.456.3	59	4.917627	2.062063	7.773192	9.726025	789	CUFF.456.1	2009
BnaA01g09730D	BnaA01g09730D	j	CUFF.457	CUFF.457.1	17	3.728274	1.278008	6.178540	7.306952	731	CUFF.457.1	1632
BnaA01g09730D	BnaA01g09730D	j	CUFF.457	CUFF.457.2	100	22.339003	17.275477	27.402529	43.781656	731	CUFF.457.1	1632
BnaA01g09740D	BnaA01g09740D	j	CUFF.458	CUFF.458.1	91	11.368279	9.397392	13.339166	22.780131	1880	CUFF.458.1	1764
BnaA01g09740D	BnaA01g09740D	c	CUFF.458	CUFF.458.2	100	12.545026	7.778627	17.311425	25.138134	557	CUFF.458.1	1764
BnaA01g09770D	BnaA01g09770D	j	CUFF.459	CUFF.459.1	100	3.375139	1.986906	4.763372	6.729209	1179	CUFF.459.1	1113
BnaA01g09780D	BnaA01g09780D	e	CUFF.460	CUFF.460.1	100	6.586369	3.482659	9.690079	12.934779	576	CUFF.460.1	318
BnaA01g09800D	BnaA01g09800D	=	CUFF.461	CUFF.461.1	100	12.689630	9.496575	15.882684	26.064510	885	CUFF.461.1	1111
BnaA01g09810D	BnaA01g09810D	j	CUFF.462	CUFF.462.1	100	2.039111	0.975668	3.102555	3.930342	1216	CUFF.462.1	1891
BnaA01g09820D	BnaA01g09820D	j	CUFF.463	CUFF.463.1	16	1.272346	0.739512	1.805181	2.529516	3624	CUFF.463.2	3297
BnaA01g09820D	BnaA01g09820D	j	CUFF.463	CUFF.463.2	28	2.292448	1.567667	3.017229	4.557550	3689	CUFF.463.2	3297
BnaA01g09820D	BnaA01g09820D	j	CUFF.463	CUFF.463.3	32	2.604167	1.559046	3.649289	5.177271	2275	CUFF.463.2	3297
BnaA01g09820D	BnaA01g09820D	j	CUFF.463	CUFF.463.4	18	1.473361	0.691092	2.255630	2.929147	2275	CUFF.463.2	3297
BnaA01g09820D	BnaA01g09820D	j	CUFF.463	CUFF.463.5	100	8.205009	5.478893	10.931125	16.312145	959	CUFF.463.2	3297
BnaA01g09830D	BnaA01g09830D	j	CUFF.464	CUFF.464.1	49	2.268458	1.419639	3.117278	4.552867	2669	CUFF.464.1	2587
BnaA01g09830D	BnaA01g09830D	j	CUFF.464	CUFF.464.2	100	4.647593	3.390498	5.904688	9.327865	2669	CUFF.464.1	2587
BnaA01g09830D	BnaA01g09830D	j	CUFF.464	CUFF.464.3	86	3.982055	2.581235	5.382875	7.992109	1950	CUFF.464.1	2587
BnaA01g09830D	BnaA01g09830D	c	CUFF.464	CUFF.464.4	74	3.448677	2.053922	4.843431	6.921602	1853	CUFF.464.1	2587
BnaA01g09860D	BnaA01g09860D	j	CUFF.465	CUFF.465.1	100	20.187490	17.838150	22.536829	40.173088	2390	CUFF.465.1	2398
BnaA01g09870D	BnaA01g09870D	j	CUFF.466	CUFF.466.1	38	1.722146	0.921783	2.522509	3.416972	2460	CUFF.466.1	1189
BnaA01g09870D	BnaA01g09870D	j	CUFF.466	CUFF.466.2	100	4.542881	3.364677	5.721085	9.013696	2460	CUFF.466.1	1189
BnaA01g09880D	BnaA01g09880D	=	CUFF.467	CUFF.467.1	100	14.493833	11.344373	17.643293	28.757740	1160	CUFF.467.1	799
BnaA01g09890D	BnaA01g09890D	j	CUFF.468	CUFF.468.1	100	11.556774	9.544457	13.569092	22.963145	1791	CUFF.468.1	1944
BnaA01g09900D	BnaA01g09900D	=	CUFF.469	CUFF.469.1	100	1.903140	1.091839	2.714442	3.791594	1721	CUFF.469.1	2022
BnaA01g09910D	BnaA01g09910D	=	CUFF.470	CUFF.470.1	49	0.950275	0.333933	1.566617	1.815362	2587	CUFF.470.1	2685
BnaA01g09910D	BnaA01g09910D	j	CUFF.470	CUFF.470.2	100	1.921359	1.101074	2.741644	3.670476	2488	CUFF.470.1	2685
BnaA01g09910D	BnaA01g09910D	j	CUFF.470	CUFF.470.3	82	1.584586	0.790410	2.378763	3.027121	2381	CUFF.470.1	2685
BnaA01g09920D	BnaA01g09920D	j	CUFF.471	CUFF.471.1	100	13.748877	11.098582	16.399172	26.604647	1291	CUFF.471.1	1331
BnaA01g09930D	BnaA01g09930D	j	CUFF.472	CUFF.472.1	18	0.661036	0.070730	1.251342	1.265639	2194	CUFF.472.1	2145
BnaA01g09930D	BnaA01g09930D	j	CUFF.472	CUFF.472.2	23	0.819602	0.177282	1.461922	1.569236	2194	CUFF.472.1	2145
BnaA01g09930D	BnaA01g09930D	j	CUFF.472	CUFF.472.3	100	3.600850	2.469459	4.732240	6.894298	2194	CUFF.472.1	2145
BnaA01g09940D	BnaA01g09940D	j	CUFF.473	CUFF.473.1	100	35.093261	29.473842	40.712680	63.476020	784	CUFF.473.1	991
BnaA01g09970D	BnaA01g09970D	j	CUFF.474	CUFF.474.1	100	20.287230	17.529643	23.044817	40.295941	1747	CUFF.474.1	2847
BnaA01g09980D	BnaA01g09980D	c	CUFF.475	CUFF.475.1	100	10.635047	5.636492	15.633602	20.320263	451	CUFF.475.1	742
BnaA01g09990D	BnaA01g09990D	j	CUFF.476	CUFF.476.1	24	3.615906	1.715554	5.516258	7.363699	1240	CUFF.476.1	1372
BnaA01g09990D	BnaA01g09990D	=	CUFF.476	CUFF.476.2	100	15.237894	12.139175	18.336612	31.031576	1240	CUFF.476.1	1372
BnaA01g10000D	BnaA01g10000D	c	CUFF.477	CUFF.477.1	100	9.651458	6.261677	13.041238	19.061838	669	CUFF.477.1	1626
BnaA01g10000D	BnaA01g10000D	j	CUFF.478	CUFF.478.1	100	9.359115	6.053487	12.664742	19.339671	674	CUFF.478.1	1626
BnaA01g10050D	BnaA01g10050D	j	CUFF.479	CUFF.479.1	33	1.352191	0.798292	1.906089	2.686431	3364	CUFF.479.2	3579
BnaA01g10050D	BnaA01g10050D	j	CUFF.479	CUFF.479.2	100	4.128180	3.131804	5.124557	8.201560	3563	CUFF.479.2	3579
BnaA01g10050D	BnaA01g10050D	j	CUFF.479	CUFF.479.3	80	3.318004	2.406329	4.229680	6.591963	3563	CUFF.479.2	3579
BnaA01g10060D	BnaA01g10060D	=	CUFF.480	CUFF.480.1	100	1.676490	0.594002	2.758979	3.219354	977	CUFF.480.1	1317
BnaA01g10070D	BnaA01g10070D	c	CUFF.481	CUFF.481.1	100	3.710155	2.185285	5.235025	7.040958	1041	CUFF.481.1	1276
BnaA01g10090D	BnaA01g10090D	o	CUFF.482	CUFF.482.1	100	3.511360	1.978877	5.043843	6.799644	979	CUFF.482.1	921
BnaA01g10090D	BnaA01g10090D	o	CUFF.483	CUFF.483.1	100	3.652054	1.293969	6.010139	7.106945	567	CUFF.483.1	921
BnaA01g10100D	BnaA01g10100D	j	CUFF.484	CUFF.484.1	100	4.521760	3.082295	5.961225	9.304912	1357	CUFF.484.1	4346
BnaA01g10100D	BnaA01g10100D	j	CUFF.485	CUFF.485.1	52	1.917201	1.099189	2.735212	3.923914	2523	CUFF.485.2	4346
BnaA01g10100D	BnaA01g10100D	j	CUFF.485	CUFF.485.2	100	3.710819	2.683512	4.738125	7.594893	2606	CUFF.485.2	4346
BnaA01g10110D	BnaA01g10110D	=	CUFF.486	CUFF.486.1	100	52.825718	44.765638	60.885798	109.465818	675	CUFF.486.1	831
BnaA01g10140D	BnaA01g10140D	j	CUFF.487	CUFF.487.1	100	5.374817	2.971126	7.778509	11.429947	692	CUFF.487.1	655
BnaA01g10160D	BnaA01g10160D	j	CUFF.488	CUFF.488.1	100	9.278726	6.377391	12.180062	18.995713	808	CUFF.488.1	973
BnaA01g10200D	BnaA01g10200D	e	CUFF.489	CUFF.489.1	100	1.461284	0.752457	2.170111	2.780851	1697	CUFF.489.1	1827
BnaA01g10220D	BnaA01g10220D	j	CUFF.490	CUFF.490.1	100	4.328653	3.256652	5.400654	8.914747	2244	CUFF.490.1	2271
BnaA01g10230D	BnaA01g10230D	j	CUFF.491	CUFF.491.1	100	3.416426	2.441455	4.391397	6.549539	2134	CUFF.491.1	2005
BnaA01g10270D	BnaA01g10270D	c	CUFF.492	CUFF.492.1	100	5.493168	3.201341	7.784995	10.912718	809	CUFF.492.1	2006
BnaA01g10270D	BnaA01g10270D	c	CUFF.493	CUFF.493.1	100	5.832746	3.927246	7.738245	11.878366	1073	CUFF.493.1	2006
BnaA01g10280D	BnaA01g10280D	j	CUFF.494	CUFF.494.1	100	9.895683	7.931079	11.860287	19.912516	1612	CUFF.494.1	5637
BnaA01g10340D	BnaA01g10340D	j	CUFF.495	CUFF.495.1	100	3.391525	1.750679	5.032371	6.873483	1079	CUFF.495.2	1029
BnaA01g10340D	BnaA01g10340D	j	CUFF.495	CUFF.495.2	69	2.343692	0.973558	3.713827	4.749877	1089	CUFF.495.2	1029
-	-	u	CUFF.496	CUFF.496.1	53	4.671156	3.618489	5.723823	9.461871	2534	CUFF.496.1	-
-	-	u	CUFF.496	CUFF.496.2	100	8.776912	3.323291	14.230534	17.778472	403	CUFF.496.1	-
BnaA01g10360D	BnaA01g10360D	o	CUFF.497	CUFF.497.1	100	13.668995	10.406257	16.931733	26.295459	907	CUFF.497.1	1522
BnaA01g10360D	BnaA01g10360D	c	CUFF.498	CUFF.498.1	100	12.559551	7.079698	18.039405	24.906939	493	CUFF.498.1	1522
BnaA01g10360D	BnaA01g10360D	o	CUFF.498	CUFF.498.2	40	5.039470	1.109663	8.969276	9.993810	493	CUFF.498.1	1522
BnaA01g10370D	BnaA01g10370D	=	CUFF.499	CUFF.499.1	100	6.483790	4.583964	8.383616	13.214255	1359	CUFF.499.1	537
BnaA01g10380D	BnaA01g10380D	=	CUFF.500	CUFF.500.1	100	3.993033	2.662195	5.323871	8.137981	1677	CUFF.500.1	1457
BnaA01g10390D	BnaA01g10390D	x	CUFF.501	CUFF.501.1	100	4.963616	2.780406	7.146827	9.935823	1036	CUFF.501.1	1524
BnaA01g10390D	BnaA01g10390D	j	CUFF.502	CUFF.502.1	100	5.963008	4.122415	7.803602	11.936337	1647	CUFF.502.3	1524
BnaA01g10390D	BnaA01g10390D	j	CUFF.502	CUFF.502.2	24	1.460883	0.479040	2.442725	2.924293	1615	CUFF.502.3	1524
BnaA01g10390D	BnaA01g10390D	=	CUFF.502	CUFF.502.3	52	3.103234	1.703063	4.503405	6.211838	1666	CUFF.502.3	1524
BnaA01g10400D	BnaA01g10400D	o	CUFF.503	CUFF.503.1	100	2.478915	0.984073	3.973757	4.219265	783	CUFF.503.1	3381
BnaA01g10400D	BnaA01g10400D	c	CUFF.504	CUFF.504.1	100	1.748660	0.735242	2.762079	3.503880	1091	CUFF.504.1	3381
BnaA01g10440D	BnaA01g10440D	j	CUFF.505	CUFF.505.1	100	6.763531	2.503611	11.023451	13.840875	424	CUFF.505.1	1627
BnaA01g10460D	BnaA01g10460D	=	CUFF.506	CUFF.506.1	100	9.726786	7.904792	11.548780	19.225913	1708	CUFF.506.1	1799
BnaA01g10490D	BnaA01g10490D	=	CUFF.507	CUFF.507.1	100	17.739808	12.677267	22.802349	35.589636	588	CUFF.507.1	1011
BnaA01g10500D	BnaA01g10500D	j	CUFF.508	CUFF.508.1	72	10.748514	8.026534	13.470495	21.000924	1429	CUFF.508.2	1647
BnaA01g10500D	BnaA01g10500D	j	CUFF.508	CUFF.508.2	63	9.324895	7.074010	11.575779	18.219393	1516	CUFF.508.2	1647
BnaA01g10500D	BnaA01g10500D	=	CUFF.508	CUFF.508.3	100	14.919814	11.812637	18.026990	29.150993	1432	CUFF.508.2	1647
BnaA01g10510D	BnaA01g10510D	j	CUFF.509	CUFF.509.1	100	2.880656	1.933812	3.827501	5.499163	1961	CUFF.509.1	1858
BnaA01g10530D	BnaA01g10530D	j	CUFF.510	CUFF.510.1	100	15.709337	11.619171	19.799504	31.280160	802	CUFF.510.3	2354
BnaA01g10530D	BnaA01g10530D	j	CUFF.510	CUFF.510.2	41	6.480208	3.757306	9.203110	12.903278	802	CUFF.510.3	2354
BnaA01g10530D	BnaA01g10530D	j	CUFF.510	CUFF.510.3	20	3.133316	1.374953	4.891680	6.239005	897	CUFF.510.3	2354
BnaA01g10530D	BnaA01g10530D	c	CUFF.511	CUFF.511.1	100	20.369089	17.288885	23.449293	40.417199	1489	CUFF.511.1	2354
BnaA01g10530D	BnaA01g10530D	j	CUFF.511	CUFF.511.2	22	4.395921	2.353491	6.438351	8.722570	1006	CUFF.511.1	2354
BnaA01g10550D	BnaA01g10550D	e	CUFF.512	CUFF.512.1	100	29.262769	25.970409	32.555128	57.462955	1617	CUFF.512.1	1104
BnaA01g10570D	BnaA01g10570D	j	CUFF.513	CUFF.513.1	100	10.179777	7.213821	13.145733	19.747644	837	CUFF.513.1	717
BnaA01g10580D	BnaA01g10580D	j	CUFF.514	CUFF.514.1	60	3.691420	1.521800	5.861041	7.173747	743	CUFF.514.2	1004
BnaA01g10580D	BnaA01g10580D	j	CUFF.514	CUFF.514.2	100	6.194840	3.476419	8.913261	12.038785	748	CUFF.514.2	1004
BnaA01g10590D	BnaA01g10590D	j	CUFF.515	CUFF.515.1	100	4.968969	3.984479	5.953459	10.066117	3804	CUFF.515.2	3552
BnaA01g10590D	BnaA01g10590D	j	CUFF.515	CUFF.515.2	44	2.187108	1.464575	2.909641	4.430635	3807	CUFF.515.2	3552
BnaA01g10600D	BnaA01g10600D	=	CUFF.516	CUFF.516.1	100	15.980946	13.540922	18.420970	32.374136	1781	CUFF.516.1	1200
BnaA01g10630D	BnaA01g10630D	c	CUFF.517	CUFF.517.1	100	44.554987	39.411335	49.698639	84.114666	1086	CUFF.517.1	1787
BnaA01g10650D	BnaA01g10650D	j	CUFF.518	CUFF.518.1	100	3.851989	1.793014	5.910964	8.047700	681	CUFF.518.1	1684
BnaA01g10650D	BnaA01g10650D	c	CUFF.519	CUFF.519.1	100	3.295306	1.446128	5.144484	5.707873	759	CUFF.519.1	1684
-	-	u	CUFF.520	CUFF.520.1	100	3.343468	2.173420	4.513516	6.887617	1473	CUFF.520.1	-
BnaA01g10740D	BnaA01g10740D	=	CUFF.521	CUFF.521.1	100	37.241228	33.901864	40.580592	73.216180	1940	CUFF.521.1	1650
BnaA01g10750D	BnaA01g10750D	=	CUFF.522	CUFF.522.1	100	1.625030	0.748773	2.501287	3.217915	1947	CUFF.522.1	1707
BnaA01g10750D	BnaA01g10750D	e	CUFF.523	CUFF.523.1	100	1.691518	0.783234	2.599803	3.349576	1826	CUFF.522.1	1707
BnaA01g10760D	BnaA01g10760D	j	CUFF.524	CUFF.524.1	100	11.697332	8.964841	14.429823	23.749438	1242	CUFF.524.2	4492
BnaA01g10760D	BnaA01g10760D	j	CUFF.524	CUFF.524.2	84	9.846476	8.247440	11.445512	19.991591	2597	CUFF.524.2	4492
BnaA01g10760D	BnaA01g10760D	c	CUFF.525	CUFF.525.1	100	6.806120	4.263079	9.349161	13.389789	827	CUFF.525.2	4492
BnaA01g10760D	BnaA01g10760D	j	CUFF.525	CUFF.525.2	31	2.118960	0.828340	3.409580	4.168663	1055	CUFF.525.2	4492
BnaA01g10780D	BnaA01g10780D	j	CUFF.526	CUFF.526.1	34	7.075264	4.202440	9.948088	14.291724	910	CUFF.526.4	1749
BnaA01g10780D	BnaA01g10780D	j	CUFF.526	CUFF.526.2	37	7.889044	4.632107	11.145980	15.935523	917	CUFF.526.4	1749
BnaA01g10780D	BnaA01g10780D	=	CUFF.526	CUFF.526.3	100	21.113919	16.101753	26.126085	42.649191	905	CUFF.526.4	1749
BnaA01g10780D	BnaA01g10780D	j	CUFF.526	CUFF.526.4	51	10.741259	7.055788	14.426729	21.696872	939	CUFF.526.4	1749
BnaA01g10780D	BnaA01g10780D	j	CUFF.526	CUFF.526.5	55	11.581903	7.730601	15.433205	23.394938	918	CUFF.526.4	1749
BnaA01g10790D	BnaA01g10790D	=	CUFF.527	CUFF.527.1	100	6.345075	4.846810	7.843340	12.386602	1684	CUFF.527.1	1203
BnaA01g10800D	BnaA01g10800D	=	CUFF.528	CUFF.528.1	100	35.801618	31.499848	40.103388	70.449273	1451	CUFF.528.1	1563
BnaA01g10800D	BnaA01g10800D	x	CUFF.529	CUFF.529.1	100	4.243027	2.785878	5.700175	8.349291	1851	CUFF.529.1	1563
BnaA01g10810D	BnaA01g10810D	j	CUFF.530	CUFF.530.1	30	2.716455	1.866201	3.566709	5.501439	2990	CUFF.530.2	3001
BnaA01g10810D	BnaA01g10810D	j	CUFF.530	CUFF.530.2	38	3.537909	2.564614	4.511205	7.165071	2992	CUFF.530.2	3001
BnaA01g10810D	BnaA01g10810D	c	CUFF.530	CUFF.530.3	100	9.192121	5.998653	12.385589	18.616135	793	CUFF.530.2	3001
BnaA01g10830D	BnaA01g10830D	j	CUFF.531	CUFF.531.1	100	2.735895	1.989976	3.481813	5.646836	2912	CUFF.531.1	2803
BnaA01g10840D	BnaA01g10840D	j	CUFF.532	CUFF.532.1	100	1.737862	1.057688	2.418037	3.482007	3557	CUFF.532.1	3336
BnaA01g10840D	BnaA01g10840D	j	CUFF.532	CUFF.532.2	79	1.368249	0.774569	1.961929	2.741444	3506	CUFF.532.1	3336
BnaA01g10840D	BnaA01g10840D	j	CUFF.532	CUFF.532.3	78	1.359217	0.742675	1.975760	2.723348	3343	CUFF.532.1	3336
-	-	u	CUFF.533	CUFF.533.1	100	7.749596	5.164519	10.334672	15.549132	834	CUFF.533.1	-
BnaA01g10960D	BnaA01g10960D	j	CUFF.534	CUFF.534.1	32	0.947040	0.271150	1.622930	1.992108	1675	CUFF.534.1	2228
BnaA01g10960D	BnaA01g10960D	c	CUFF.534	CUFF.534.2	100	3.006282	1.119932	4.892633	6.323748	666	CUFF.534.1	2228
BnaA01g10960D	BnaA01g10960D	e	CUFF.535	CUFF.535.1	100	2.707652	1.152738	4.262565	5.695575	950	CUFF.534.1	2228
BnaA01g10990D	BnaA01g10990D	c	CUFF.536	CUFF.536.1	100	8.776892	5.037952	12.515832	17.161571	552	CUFF.536.1	1007
BnaA01g11000D	BnaA01g11000D	=	CUFF.537	CUFF.537.1	100	43.324900	34.745292	51.904509	83.139902	518	CUFF.537.1	506
BnaA01g11020D	BnaA01g11020D	=	CUFF.538	CUFF.538.1	100	23.744517	18.166608	29.322425	48.698852	672	CUFF.538.1	697
BnaA01g11020D	BnaA01g11020D	j	CUFF.538	CUFF.538.2	15	3.537176	0.912011	6.162340	7.254576	664	CUFF.538.1	697
BnaA01g11030D	BnaA01g11030D	=	CUFF.539	CUFF.539.1	100	6.015833	3.700721	8.330945	12.346310	800	CUFF.539.1	723
BnaA01g02220D	BnaA01g02220D	=	CUFF.540	CUFF.540.1	100	48.174896	41.927610	54.422181	97.253903	933	CUFF.540.1	1008
BnaA01g02240D	BnaA01g02240D	=	CUFF.541	CUFF.541.1	100	32.672646	27.583114	37.762177	67.090957	991	CUFF.542.1	864
BnaA01g02240D	BnaA01g02240D	e	CUFF.542	CUFF.542.1	100	5.685120	3.613852	7.756389	11.673991	1225	CUFF.542.1	864
BnaA01g02250D	BnaA01g02250D	=	CUFF.543	CUFF.543.1	100	66.641152	57.666345	75.615959	131.978864	693	CUFF.543.1	734
BnaA01g02260D	BnaA01g02260D	=	CUFF.544	CUFF.544.1	100	48.171420	41.033164	55.309675	99.422474	752	CUFF.544.1	1083
BnaA01g02270D	BnaA01g02270D	=	CUFF.545	CUFF.545.1	100	15.615536	13.326859	17.904214	30.853072	1899	CUFF.545.1	1647
BnaA01g02290D	BnaA01g02290D	c	CUFF.546	CUFF.546.1	100	10.182147	8.046695	12.317599	20.872416	1367	CUFF.546.1	2106
BnaA01g02300D	BnaA01g02300D	j	CUFF.547	CUFF.547.1	22	1.324163	0.836438	1.811887	2.581875	4375	CUFF.547.1	4074
BnaA01g02300D	BnaA01g02300D	j	CUFF.547	CUFF.547.2	100	5.996361	5.040811	6.951910	11.691807	4207	CUFF.547.1	4074
BnaA01g02330D	BnaA01g02330D	j	CUFF.548	CUFF.548.1	100	11.484188	8.905287	14.063089	22.881303	1165	CUFF.548.1	848
BnaA01g02340D	BnaA01g02340D	x	CUFF.549	CUFF.549.1	100	591.726869	566.312956	617.140783	1118.625859	685	CUFF.549.1	668
BnaA01g02370D	BnaA01g02370D	j	CUFF.550	CUFF.550.1	100	0.967918	0.323534	1.612303	1.986230	1466	CUFF.550.1	3655
BnaA01g02390D	BnaA01g02390D	=	CUFF.551	CUFF.551.1	100	7.848659	4.709799	10.987520	16.042861	632	CUFF.551.1	279
BnaA01g02430D	BnaA01g02430D	=	CUFF.552	CUFF.552.1	100	8.272249	5.806090	10.738408	15.365082	918	CUFF.552.1	758
BnaA01g02440D	BnaA01g02440D	e	CUFF.553	CUFF.553.1	100	8.612395	6.970092	10.254697	17.058513	1849	CUFF.553.1	2819
BnaA01g02440D	BnaA01g02440D	j	CUFF.554	CUFF.554.1	100	3.313663	1.659701	4.967626	6.390371	871	CUFF.554.1	2819
-	-	u	CUFF.555	CUFF.555.1	100	108.430808	97.803454	119.058163	213.553112	874	CUFF.556.1	-
BnaA01g02440D	BnaA01g02440D	p	CUFF.556	CUFF.556.1	100	25.974874	20.680874	31.268874	51.157187	886	CUFF.556.1	2819
BnaA01g02470D	BnaA01g02470D	j	CUFF.557	CUFF.557.1	100	36.729453	29.641866	43.817040	71.226640	617	CUFF.557.1	635
BnaA01g02480D	BnaA01g02480D	=	CUFF.558	CUFF.558.1	100	4.296450	2.960136	5.632765	8.365783	1461	CUFF.558.1	1039
BnaA01g02490D	BnaA01g02490D	=	CUFF.559	CUFF.559.1	100	231.468776	215.775895	247.161657	466.378081	993	CUFF.559.1	1033
BnaA01g02500D	BnaA01g02500D	=	CUFF.560	CUFF.560.1	100	19.264245	16.077877	22.450613	39.101267	1271	CUFF.560.1	1508
BnaA01g02520D	BnaA01g02520D	j	CUFF.561	CUFF.561.1	100	9.113460	6.627814	11.599106	18.588044	1450	CUFF.561.1	1686
BnaA01g02520D	BnaA01g02520D	j	CUFF.561	CUFF.561.2	100	9.103430	6.612199	11.594661	18.567587	1443	CUFF.561.1	1686
BnaA01g02530D	BnaA01g02530D	e	CUFF.562	CUFF.562.1	100	49.318303	44.615697	54.020909	98.832035	1368	CUFF.562.1	1029
BnaA01g02540D	BnaA01g02540D	=	CUFF.563	CUFF.563.1	100	30.239290	22.358301	38.120278	60.271504	479	CUFF.563.1	697
BnaA01g02570D	BnaA01g02570D	=	CUFF.564	CUFF.564.1	100	33.394855	29.299486	37.490224	65.582231	1252	CUFF.564.1	465
BnaA01g02590D	BnaA01g02590D	j	CUFF.565	CUFF.565.1	100	18.608128	16.034370	21.181886	37.307377	1820	CUFF.565.1	2083
BnaA01g02610D	BnaA01g02610D	=	CUFF.566	CUFF.566.1	100	26.657205	22.367461	30.946950	54.160900	1027	CUFF.566.1	1035
BnaA01g02630D	BnaA01g02630D	=	CUFF.567	CUFF.567.1	100	56.630040	51.227215	62.032865	113.753129	1458	CUFF.567.1	1557
BnaA01g02640D	BnaA01g02640D	j	CUFF.568	CUFF.568.1	100	40.222936	35.815928	44.629944	81.108935	1473	CUFF.568.1	1780
BnaA01g02650D	BnaA01g02650D	=	CUFF.569	CUFF.569.1	100	351.514137	332.852349	370.175925	692.358443	1538	CUFF.569.1	1786
BnaA01g02660D	BnaA01g02660D	=	CUFF.570	CUFF.570.1	100	21.271358	18.071806	24.470910	41.035247	1555	CUFF.570.1	1622
BnaA01g02660D	BnaA01g02660D	j	CUFF.570	CUFF.570.2	18	3.881748	2.223679	5.539818	7.488403	1555	CUFF.570.1	1622
BnaA01g02670D	BnaA01g02670D	=	CUFF.571	CUFF.571.1	100	79.679856	74.423185	84.936528	160.677806	2673	CUFF.571.1	3036
BnaA01g02690D	BnaA01g02690D	j	CUFF.572	CUFF.572.1	100	15.003659	9.659460	20.347858	30.139900	545	CUFF.572.2	3094
BnaA01g02690D	BnaA01g02690D	j	CUFF.572	CUFF.572.2	93	13.943706	12.139707	15.747705	28.010628	2754	CUFF.572.2	3094
BnaA01g02710D	BnaA01g02710D	c	CUFF.573	CUFF.573.1	100	9.656102	5.342661	13.969544	18.684107	495	CUFF.573.1	1264
BnaA01g02740D	BnaA01g02740D	j	CUFF.574	CUFF.574.1	100	4.577451	3.626975	5.527926	8.970998	2971	CUFF.574.1	1998
BnaA01g02770D	BnaA01g02770D	e	CUFF.575	CUFF.575.1	100	3.404411	1.892060	4.916762	6.680556	1191	CUFF.576.1	2220
BnaA01g02770D	BnaA01g02770D	j	CUFF.576	CUFF.576.1	100	13.424407	11.342863	15.505952	26.343034	2054	CUFF.576.1	2220
BnaA01g02770D	BnaA01g02770D	c	CUFF.576	CUFF.576.2	59	7.941078	4.438749	11.443407	15.582966	636	CUFF.576.1	2220
BnaA01g02790D	BnaA01g02790D	=	CUFF.577	CUFF.577.1	100	8.882797	6.712419	11.053174	18.028914	1206	CUFF.577.1	1044
BnaA01g02800D	BnaA01g02800D	j	CUFF.578	CUFF.578.1	100	1.829713	1.221359	2.438066	3.677886	3777	CUFF.578.1	3790
BnaA01g02800D	BnaA01g02800D	j	CUFF.578	CUFF.578.2	29	0.525748	0.168733	0.882763	1.056801	3777	CUFF.578.1	3790
BnaA01g02800D	BnaA01g02800D	j	CUFF.578	CUFF.578.3	86	1.577139	0.830232	2.324045	3.170190	2260	CUFF.578.1	3790
BnaA01g02800D	BnaA01g02800D	e	CUFF.579	CUFF.579.1	100	1.612738	0.306931	2.918544	3.241747	1074	CUFF.578.1	3790
BnaA01g02810D	BnaA01g02810D	=	CUFF.580	CUFF.580.1	100	39.978574	33.295794	46.661354	77.798840	715	CUFF.580.1	744
BnaA01g02820D	BnaA01g02820D	j	CUFF.581	CUFF.581.1	100	4.384243	3.373725	5.394761	8.838865	2537	CUFF.581.1	2429
BnaA01g02830D	BnaA01g02830D	=	CUFF.582	CUFF.582.1	100	29.152057	23.997719	34.306395	56.769082	825	CUFF.582.1	946
BnaA01g02840D	BnaA01g02840D	j	CUFF.583	CUFF.583.1	100	17.981889	15.488598	20.475180	36.999847	1912	CUFF.583.1	929
BnaA01g02850D	BnaA01g02850D	j	CUFF.584	CUFF.584.1	100	8.769174	6.611143	10.927205	18.043605	1311	CUFF.584.1	1468
BnaA01g02870D	BnaA01g02870D	=	CUFF.585	CUFF.585.1	100	21.369077	18.552175	24.185978	42.597983	1634	CUFF.585.1	1395
BnaA01g02880D	BnaA01g02880D	=	CUFF.586	CUFF.586.1	100	13.827176	11.671858	15.982495	27.167602	1882	CUFF.586.1	1833
BnaA01g02910D	BnaA01g02910D	=	CUFF.587	CUFF.587.1	100	12.191124	10.404771	13.977477	24.215097	2376	CUFF.587.1	2413
BnaA01g02920D	BnaA01g02920D	j	CUFF.588	CUFF.588.1	100	16.704544	13.450945	19.958143	33.242294	1113	CUFF.589.1	1618
BnaA01g02920D	BnaA01g02920D	e	CUFF.589	CUFF.589.1	100	1.351092	0.545673	2.156510	2.688693	1721	CUFF.589.1	1618
BnaA01g02930D	BnaA01g02930D	=	CUFF.590	CUFF.590.1	100	8.402672	6.793012	10.012332	16.476391	1867	CUFF.590.1	1791
BnaA01g02940D	BnaA01g02940D	=	CUFF.591	CUFF.591.1	100	42.711042	35.051123	50.370961	85.643667	591	CUFF.591.1	682
BnaA01g02950D	BnaA01g02950D	j	CUFF.592	CUFF.592.1	67	8.141644	6.123119	10.160170	16.237063	1687	CUFF.592.1	1799
BnaA01g02950D	BnaA01g02950D	j	CUFF.592	CUFF.592.2	100	12.188383	9.780499	14.596268	24.307565	1685	CUFF.592.1	1799
BnaA01g02950D	BnaA01g02950D	j	CUFF.592	CUFF.592.3	48	5.804596	4.001167	7.608025	11.576235	1677	CUFF.592.1	1799
BnaA01g02970D	BnaA01g02970D	e	CUFF.593	CUFF.593.1	100	5.065443	1.667543	8.463342	10.260426	545	CUFF.594.1	1122
BnaA01g02970D	BnaA01g02970D	=	CUFF.594	CUFF.594.1	100	6.114793	4.558277	7.671308	12.385961	1670	CUFF.594.1	1122
BnaA01g02990D	BnaA01g02990D	j	CUFF.595	CUFF.595.1	100	3.954865	2.912217	4.997513	7.943422	2763	CUFF.595.1	1535
BnaA01g02990D	BnaA01g02990D	j	CUFF.595	CUFF.595.2	59	2.320445	1.357285	3.283605	4.660658	2264	CUFF.595.1	1535
BnaA01g02990D	BnaA01g02990D	j	CUFF.595	CUFF.595.3	35	1.373553	0.619845	2.127261	2.758807	2341	CUFF.595.1	1535
BnaA01g03010D	BnaA01g03010D	=	CUFF.596	CUFF.596.1	100	1.343140	0.598611	2.087668	2.694339	1496	CUFF.596.1	1679
BnaA01g03020D	BnaA01g03020D	c	CUFF.597	CUFF.597.1	100	6.407498	4.231811	8.583186	12.699375	933	CUFF.597.1	1461
BnaA01g03050D	BnaA01g03050D	j	CUFF.598	CUFF.598.1	100	21.476312	18.394745	24.557879	42.382827	2081	CUFF.598.3	2310
BnaA01g03050D	BnaA01g03050D	j	CUFF.598	CUFF.598.2	73	15.657704	12.894720	18.420688	30.899987	2081	CUFF.598.3	2310
BnaA01g03050D	BnaA01g03050D	j	CUFF.598	CUFF.598.3	70	15.135718	12.766548	17.504888	29.869863	2315	CUFF.598.3	2310
BnaA01g03060D	BnaA01g03060D	j	CUFF.599	CUFF.599.1	74	10.587887	9.181758	11.994016	20.864890	3741	CUFF.599.1	3698
BnaA01g03060D	BnaA01g03060D	c	CUFF.599	CUFF.599.2	100	14.361091	9.746565	18.975617	28.300508	668	CUFF.599.1	3698
BnaA01g03060D	BnaA01g03060D	e	CUFF.600	CUFF.600.1	100	3.413990	2.138499	4.689482	6.727738	2140	CUFF.599.1	3698
BnaA01g03070D	BnaA01g03070D	j	CUFF.601	CUFF.601.1	45	2.201344	1.199041	3.203647	4.461572	2144	CUFF.601.2	3384
BnaA01g03070D	BnaA01g03070D	j	CUFF.601	CUFF.601.2	100	4.887372	3.938287	5.836457	9.905477	3647	CUFF.601.2	3384
BnaA01g03110D	BnaA01g03110D	j	CUFF.602	CUFF.602.1	51	2.204134	0.869747	3.538521	4.447772	1152	CUFF.602.2	1115
BnaA01g03110D	BnaA01g03110D	j	CUFF.602	CUFF.602.2	100	4.308686	2.876886	5.740485	8.694594	1511	CUFF.602.2	1115
BnaA01g03120D	BnaA01g03120D	j	CUFF.603	CUFF.603.1	100	14.672706	12.410838	16.934573	29.745071	1904	CUFF.603.1	1435
BnaA01g03120D	BnaA01g03120D	c	CUFF.603	CUFF.603.2	60	8.866244	5.700372	12.032116	17.973989	798	CUFF.603.1	1435
BnaA01g03130D	BnaA01g03130D	=	CUFF.604	CUFF.604.1	100	3.214917	1.539491	4.890343	6.609796	812	CUFF.604.1	849
BnaA01g03150D	BnaA01g03150D	=	CUFF.605	CUFF.605.1	100	414.947391	377.426907	452.467875	809.197314	410	CUFF.605.1	463
BnaA01g03200D	BnaA01g03200D	=	CUFF.606	CUFF.606.1	100	5.766983	4.316432	7.217534	11.618796	1695	CUFF.606.1	1730
BnaA01g03210D	BnaA01g03210D	=	CUFF.607	CUFF.607.1	100	30.853473	23.343512	38.363435	59.281464	540	CUFF.607.2	701
BnaA01g03210D	BnaA01g03210D	j	CUFF.607	CUFF.607.2	17	5.325885	2.050856	8.600914	10.233086	614	CUFF.607.2	701
BnaA01g03230D	BnaA01g03230D	j	CUFF.608	CUFF.608.1	47	3.879476	2.460704	5.298249	7.808495	1651	CUFF.608.2	2264
BnaA01g03230D	BnaA01g03230D	j	CUFF.608	CUFF.608.2	100	8.221853	6.476965	9.966741	16.548700	1892	CUFF.608.2	2264
BnaA01g03240D	BnaA01g03240D	c	CUFF.609	CUFF.609.1	100	27.882123	24.352795	31.411451	56.387181	1564	CUFF.609.1	2450
BnaA01g03240D	BnaA01g03240D	o	CUFF.610	CUFF.610.1	100	12.449968	8.286652	16.613283	25.178090	692	CUFF.609.1	2450
BnaA01g03270D	BnaA01g03270D	=	CUFF.611	CUFF.611.1	100	20.514199	17.443238	23.585161	40.906450	1606	CUFF.611.3	1609
BnaA01g03270D	BnaA01g03270D	j	CUFF.611	CUFF.611.2	94	19.230001	13.909204	24.550799	38.345688	692	CUFF.611.3	1609
BnaA01g03270D	BnaA01g03270D	j	CUFF.611	CUFF.611.3	18	3.605237	2.182641	5.027832	7.189042	1681	CUFF.611.3	1609
BnaA01g03280D	BnaA01g03280D	j	CUFF.612	CUFF.612.1	100	6.047248	3.909476	8.185020	11.465162	902	CUFF.612.1	941
BnaA01g03290D	BnaA01g03290D	j	CUFF.613	CUFF.613.1	100	7.819516	5.966101	9.672930	15.467048	1534	CUFF.613.1	1377
BnaA01g03290D	BnaA01g03290D	j	CUFF.613	CUFF.613.2	56	4.348185	2.399941	6.296429	8.600735	1010	CUFF.613.1	1377
BnaA01g03320D	BnaA01g03320D	j	CUFF.614	CUFF.614.1	100	14.857354	12.728593	16.986116	29.471114	2255	CUFF.614.1	3020
BnaA01g03320D	BnaA01g03320D	j	CUFF.614	CUFF.614.2	21	3.091265	1.658422	4.524108	6.131847	1591	CUFF.614.1	3020
BnaA01g03320D	BnaA01g03320D	c	CUFF.615	CUFF.615.1	100	11.676925	7.682452	15.671398	22.458589	600	CUFF.615.1	3020
BnaA01g03330D	BnaA01g03330D	=	CUFF.616	CUFF.616.1	100	145.199989	127.202389	163.197589	296.162988	480	CUFF.616.1	516
BnaA01g03340D	BnaA01g03340D	j	CUFF.617	CUFF.617.1	57	14.709736	10.445205	18.974268	29.589431	758	CUFF.617.1	749
BnaA01g03340D	BnaA01g03340D	j	CUFF.617	CUFF.617.2	100	25.648719	19.446279	31.851159	51.593787	643	CUFF.617.1	749
BnaA01g03350D	BnaA01g03350D	c	CUFF.618	CUFF.618.1	100	2.150035	1.141671	3.158399	4.324911	1346	CUFF.618.1	2511
BnaA01g03360D	BnaA01g03360D	j	CUFF.619	CUFF.619.1	38	2.813875	1.360021	4.267729	5.842589	981	CUFF.619.1	1215
BnaA01g03360D	BnaA01g03360D	j	CUFF.619	CUFF.619.2	100	7.380417	4.331367	10.429466	15.324327	669	CUFF.619.1	1215
BnaA01g03370D	BnaA01g03370D	c	CUFF.620	CUFF.620.1	100	5.354617	2.954632	7.754602	10.047757	727	CUFF.620.1	1645
BnaA01g03380D	BnaA01g03380D	j	CUFF.621	CUFF.621.1	100	11.355695	9.541561	13.169828	22.204909	2234	CUFF.621.1	2702
BnaA01g03390D	BnaA01g03390D	j	CUFF.622	CUFF.622.1	27	1.876916	1.136569	2.617263	3.670119	3489	CUFF.622.1	3102
BnaA01g03390D	BnaA01g03390D	j	CUFF.622	CUFF.622.2	100	6.962333	5.477028	8.447639	13.614136	2583	CUFF.622.1	3102
BnaA01g03390D	BnaA01g03390D	c	CUFF.623	CUFF.623.1	100	4.370756	2.685034	6.056479	8.415696	1004	CUFF.623.1	3102
BnaA01g03400D	BnaA01g03400D	j	CUFF.624	CUFF.624.1	100	25.836006	22.607164	29.064848	50.196053	1751	CUFF.624.1	1770
BnaA01g03400D	BnaA01g03400D	c	CUFF.624	CUFF.624.2	78	20.256885	14.973857	25.539914	39.356535	705	CUFF.624.1	1770
BnaA01g03410D	BnaA01g03410D	j	CUFF.625	CUFF.625.1	100	7.442055	5.393042	9.491068	14.678660	1141	CUFF.625.1	2697
BnaA01g03430D	BnaA01g03430D	=	CUFF.626	CUFF.626.1	100	4.899095	3.837221	5.960968	9.675502	3060	CUFF.626.1	1603
BnaA01g03430D	BnaA01g03430D	j	CUFF.626	CUFF.626.2	27	1.309954	0.627193	1.992714	2.587102	2960	CUFF.626.1	1603
BnaA01g03450D	BnaA01g03450D	j	CUFF.627	CUFF.627.1	100	15.865899	12.777888	18.953909	30.726443	1128	CUFF.627.1	697
BnaA01g03460D	BnaA01g03460D	j	CUFF.628	CUFF.628.1	33	1.243944	0.258327	2.229562	2.563180	1372	CUFF.628.1	1476
BnaA01g03460D	BnaA01g03460D	=	CUFF.628	CUFF.628.2	100	3.714849	2.265087	5.164610	7.654542	1372	CUFF.628.1	1476
BnaA01g03480D	BnaA01g03480D	=	CUFF.629	CUFF.629.1	100	8.104323	5.796927	10.411718	16.677564	1003	CUFF.629.1	1078
BnaA01g03510D	BnaA01g03510D	c	CUFF.630	CUFF.630.1	100	11.409213	8.526372	14.292054	23.262682	943	CUFF.630.1	2461
BnaA01g03510D	BnaA01g03510D	j	CUFF.631	CUFF.631.1	100	14.884537	12.083000	17.686074	30.280197	1315	CUFF.632.1	2461
BnaA01g03510D	BnaA01g03510D	e	CUFF.632	CUFF.632.1	100	1.808532	0.833458	2.783607	3.679169	1608	CUFF.632.1	2461
BnaA01g03540D	BnaA01g03540D	j	CUFF.633	CUFF.633.1	86	1.520115	0.684173	2.356057	3.028239	2013	CUFF.633.1	1896
BnaA01g03540D	BnaA01g03540D	j	CUFF.633	CUFF.633.2	100	1.760877	0.871516	2.650237	3.507864	1989	CUFF.633.1	1896
BnaA01g03550D	BnaA01g03550D	j	CUFF.634	CUFF.634.1	26	3.025771	1.548740	4.502801	6.085144	1338	CUFF.634.1	3552
BnaA01g03550D	BnaA01g03550D	j	CUFF.634	CUFF.634.2	100	11.432266	8.934280	13.930251	22.991490	1338	CUFF.634.1	3552
BnaA01g03560D	BnaA01g03560D	=	CUFF.635	CUFF.635.1	100	17.387521	13.691577	21.083466	35.734280	917	CUFF.635.1	911
BnaA01g03570D	BnaA01g03570D	e	CUFF.636	CUFF.636.1	100	3.759709	2.925187	4.594231	7.565509	3935	CUFF.636.1	2117
BnaA01g03570D	BnaA01g03570D	j	CUFF.637	CUFF.637.1	100	42.247957	38.338016	46.157897	85.013846	2099	CUFF.636.1	2117
BnaA01g03590D	BnaA01g03590D	j	CUFF.638	CUFF.638.1	100	25.442116	22.412465	28.471767	51.472528	1856	CUFF.638.1	1726
BnaA01g03600D	BnaA01g03600D	=	CUFF.639	CUFF.639.1	100	78.452426	68.686350	88.218502	159.129567	699	CUFF.640.1	934
BnaA01g03600D	BnaA01g03600D	e	CUFF.640	CUFF.640.1	100	12.455140	9.295775	15.614505	25.263476	895	CUFF.640.1	934
BnaA01g03610D	BnaA01g03610D	j	CUFF.641	CUFF.641.1	100	6.347799	5.601941	7.093657	12.837361	7290	CUFF.641.1	5657
BnaA01g03620D	BnaA01g03620D	j	CUFF.642	CUFF.642.1	68	30.172477	25.899875	34.445079	61.018787	1566	CUFF.642.1	1554
BnaA01g03620D	BnaA01g03620D	j	CUFF.642	CUFF.642.2	100	44.262087	39.199623	49.324551	89.512665	1563	CUFF.642.1	1554
BnaA01g03630D	BnaA01g03630D	j	CUFF.643	CUFF.643.1	100	13.148208	11.545492	14.750923	26.191219	3735	CUFF.643.1	3325
BnaA01g03630D	BnaA01g03630D	j	CUFF.643	CUFF.643.2	21	2.811675	1.991005	3.632346	5.600855	3735	CUFF.643.1	3325
BnaA01g03630D	BnaA01g03630D	c	CUFF.643	CUFF.643.3	90	11.796840	8.864267	14.729413	23.499295	1107	CUFF.643.1	3325
BnaA01g03640D	BnaA01g03640D	j	CUFF.644	CUFF.644.1	100	3.744363	2.993361	4.495365	7.489764	3815	CUFF.644.1	5149
BnaA01g03640D	BnaA01g03640D	c	CUFF.645	CUFF.645.1	100	6.057686	4.412050	7.703322	11.794016	1425	CUFF.645.1	5149
BnaA01g03650D	BnaA01g03650D	=	CUFF.646	CUFF.646.1	100	9.323487	6.314338	12.332635	18.701442	851	CUFF.646.2	1197
BnaA01g03650D	BnaA01g03650D	j	CUFF.646	CUFF.646.2	19	1.733365	0.622476	2.844255	3.476857	1243	CUFF.646.2	1197
BnaA01g03670D	BnaA01g03670D	=	CUFF.647	CUFF.647.1	100	5.241468	3.749160	6.733775	10.202993	1431	CUFF.647.1	1277
BnaA01g03680D	BnaA01g03680D	j	CUFF.648	CUFF.648.1	42	1.839277	1.168968	2.509585	3.870980	2775	CUFF.648.1	3305
BnaA01g03680D	BnaA01g03680D	j	CUFF.648	CUFF.648.2	100	4.403104	2.874586	5.931622	9.266864	1373	CUFF.648.1	3305
BnaA01g03690D	BnaA01g03690D	=	CUFF.649	CUFF.649.1	100	24.332995	14.790508	33.875482	51.145172	352	CUFF.649.1	189
BnaA01g03710D	BnaA01g03710D	=	CUFF.650	CUFF.650.1	100	14.959540	6.661480	23.257599	30.646539	321	CUFF.650.1	186
BnaA01g03720D	BnaA01g03720D	o	CUFF.651	CUFF.651.1	100	35.659616	21.003550	50.315682	67.908410	292	CUFF.651.1	1364
BnaA01g03730D	BnaA01g03730D	=	CUFF.652	CUFF.652.1	100	12.569275	9.709802	15.428748	25.093974	1048	CUFF.652.1	1169
BnaA01g03740D	BnaA01g03740D	j	CUFF.653	CUFF.653.1	71	5.357025	3.248164	7.465886	10.729523	1070	CUFF.653.2	1043
BnaA01g03740D	BnaA01g03740D	=	CUFF.653	CUFF.653.2	100	7.534454	5.107114	9.961795	15.090671	1076	CUFF.653.2	1043
BnaA01g03740D	BnaA01g03740D	e	CUFF.654	CUFF.654.1	100	3.795436	1.036216	6.554656	7.601836	553	CUFF.653.2	1043
BnaA01g03750D	BnaA01g03750D	j	CUFF.655	CUFF.655.1	19	6.066481	4.637243	7.495718	12.039306	2795	CUFF.655.1	813
BnaA01g03750D	BnaA01g03750D	j	CUFF.655	CUFF.655.2	19	6.217726	4.598411	7.837040	12.339461	2396	CUFF.655.1	813
BnaA01g03750D	BnaA01g03750D	j	CUFF.655	CUFF.655.3	100	32.438717	29.113098	35.764335	64.376639	2396	CUFF.655.1	813
BnaA01g03750D	BnaA01g03750D	e	CUFF.656	CUFF.656.1	100	6.983233	5.121441	8.845025	13.858657	2266	CUFF.655.1	813
BnaA01g03780D	BnaA01g03780D	j	CUFF.657	CUFF.657.1	100	4.432905	2.695369	6.170440	8.986495	993	CUFF.657.1	913
BnaA01g03790D	BnaA01g03790D	=	CUFF.658	CUFF.658.1	100	88.403297	82.798623	94.007970	179.198871	2749	CUFF.658.1	2851
BnaA01g03800D	BnaA01g03800D	j	CUFF.659	CUFF.659.1	100	19.887657	17.946735	21.828579	40.035764	3551	CUFF.659.1	1841
BnaA01g03830D	BnaA01g03830D	=	CUFF.660	CUFF.660.1	100	21.577129	15.614479	27.539779	42.403976	534	CUFF.660.1	435
BnaA01g03840D	BnaA01g03840D	j	CUFF.661	CUFF.661.1	100	13.744640	11.421573	16.067707	27.873803	1624	CUFF.661.1	1708
BnaA01g03860D	BnaA01g03860D	j	CUFF.662	CUFF.662.1	24	21.218165	19.156010	23.280320	42.360358	3764	CUFF.662.1	3600
BnaA01g03860D	BnaA01g03860D	=	CUFF.662	CUFF.662.2	100	88.939909	83.027744	94.852074	177.561364	2466	CUFF.662.1	3600
BnaA01g03880D	BnaA01g03880D	j	CUFF.663	CUFF.663.1	44	1.850060	0.320507	3.379612	3.758750	924	CUFF.663.2	1111
BnaA01g03880D	BnaA01g03880D	=	CUFF.663	CUFF.663.2	100	4.181555	2.480412	5.882698	8.495629	1153	CUFF.663.2	1111
BnaA01g04000D	BnaA01g04000D	=	CUFF.664	CUFF.664.1	100	26.156038	22.529066	29.783010	52.782579	1539	CUFF.664.1	1799
BnaA01g04000D	BnaA01g04000D	j	CUFF.664	CUFF.664.2	29	7.490444	5.295610	9.685278	15.115629	1539	CUFF.664.1	1799
BnaA01g04010D	BnaA01g04010D	j	CUFF.665	CUFF.665.1	100	35.684748	30.736940	40.632555	72.011403	1052	CUFF.665.1	646
BnaA01g04020D	BnaA01g04020D	o	CUFF.666	CUFF.666.1	100	2.393712	0.848122	3.939301	4.760594	750	CUFF.666.1	4648
BnaA01g04020D	BnaA01g04020D	j	CUFF.667	CUFF.667.1	100	1.938947	1.048042	2.829853	3.723422	1464	CUFF.667.1	4648
BnaA01g04030D	BnaA01g04030D	=	CUFF.668	CUFF.668.1	100	18.133959	15.926746	20.341172	36.916775	2400	CUFF.668.1	2334
BnaA01g04040D	BnaA01g04040D	=	CUFF.669	CUFF.669.1	100	12.709829	9.210860	16.208799	25.324130	799	CUFF.669.1	868
BnaA01g04050D	BnaA01g04050D	=	CUFF.670	CUFF.670.1	100	4.799915	3.170088	6.429743	9.785795	1172	CUFF.670.1	942
-	-	u	CUFF.671	CUFF.671.1	100	2.090788	0.831188	3.350389	3.927408	918	CUFF.671.1	-
BnaA01g04070D	BnaA01g04070D	=	CUFF.672	CUFF.672.1	100	3.452555	1.370586	5.534525	7.168885	624	CUFF.672.1	492
BnaA01g04100D	BnaA01g04100D	e	CUFF.673	CUFF.673.1	100	7.301937	5.681564	8.922309	14.372252	2133	CUFF.674.1	2978
BnaA01g04100D	BnaA01g04100D	j	CUFF.674	CUFF.674.1	100	39.137520	35.883585	42.391456	77.033580	2861	CUFF.674.1	2978
BnaA01g04110D	BnaA01g04110D	c	CUFF.675	CUFF.675.1	81	4.796499	2.310333	7.282666	9.482344	847	CUFF.675.2	1707
BnaA01g04110D	BnaA01g04110D	j	CUFF.675	CUFF.675.2	100	5.917532	4.335628	7.499436	11.698548	1674	CUFF.675.2	1707
BnaA01g04110D	BnaA01g04110D	j	CUFF.675	CUFF.675.3	39	2.329337	0.547222	4.111452	4.604936	848	CUFF.675.2	1707
BnaA01g04120D	BnaA01g04120D	c	CUFF.676	CUFF.676.1	100	7.772426	5.029217	10.515636	15.667597	775	CUFF.676.1	990
BnaA01g04130D	BnaA01g04130D	j	CUFF.677	CUFF.677.1	100	5.315857	4.571230	6.060484	11.035780	5667	CUFF.677.1	5809
BnaA01g04160D	BnaA01g04160D	j	CUFF.678	CUFF.678.1	100	2.706887	1.619026	3.794748	5.221462	1455	CUFF.678.1	1470
BnaA01g04200D	BnaA01g04200D	=	CUFF.679	CUFF.679.1	100	21.770568	19.259805	24.281331	43.660696	2273	CUFF.679.1	2379
BnaA01g04220D	BnaA01g04220D	j	CUFF.680	CUFF.680.1	100	2.065495	1.092167	3.038823	4.310304	1357	CUFF.680.1	2745
BnaA01g04290D	BnaA01g04290D	c	CUFF.681	CUFF.681.1	100	9.772016	5.618860	13.925171	20.487012	531	CUFF.681.1	6033
BnaA01g04290D	BnaA01g04290D	j	CUFF.682	CUFF.682.1	100	1.927610	1.113985	2.741235	3.816161	2144	CUFF.682.2	6033
BnaA01g04290D	BnaA01g04290D	j	CUFF.682	CUFF.682.2	37	0.716163	0.274972	1.157354	1.417815	3320	CUFF.682.2	6033
BnaA01g04290D	BnaA01g04290D	j	CUFF.682	CUFF.682.3	57	1.105216	0.302865	1.907567	2.188038	1404	CUFF.682.2	6033
BnaA01g04290D	BnaA01g04290D	j	CUFF.683	CUFF.683.1	100	2.157212	1.043812	3.270611	4.368972	1132	CUFF.683.1	6033
BnaA01g04300D	BnaA01g04300D	=	CUFF.684	CUFF.684.1	100	7.009412	4.407628	9.611195	14.035916	763	CUFF.684.1	881
BnaA01g04310D	BnaA01g04310D	o	CUFF.685	CUFF.685.1	100	16.939054	11.670542	22.207567	34.097237	534	CUFF.685.1	886
BnaA01g12870D	BnaA01g12870D	j	CUFF.686	CUFF.686.1	100	4.269728	3.013016	5.526440	8.373268	1677	CUFF.686.1	1718
BnaA01g12900D	BnaA01g12900D	=	CUFF.687	CUFF.687.1	100	44.921195	40.666766	49.175624	91.954297	1807	CUFF.687.1	1909
BnaA01g12930D	BnaA01g12930D	j	CUFF.688	CUFF.688.1	100	1.071313	0.371811	1.770815	2.191568	2141	CUFF.688.1	2298
BnaA01g12930D	BnaA01g12930D	j	CUFF.688	CUFF.688.2	79	0.842690	0.228918	1.456461	1.723877	2116	CUFF.688.1	2298
BnaA01g12930D	BnaA01g12930D	=	CUFF.688	CUFF.688.3	100	1.071313	0.384416	1.758210	2.191568	2141	CUFF.688.1	2298
BnaA01g13040D	BnaA01g13040D	j	CUFF.689	CUFF.689.1	100	10.543179	8.063373	13.022985	21.819625	1147	CUFF.689.1	1236
BnaA01g13080D	BnaA01g13080D	j	CUFF.690	CUFF.690.1	20	2.450185	1.030583	3.869787	4.895375	980	CUFF.690.1	1185
BnaA01g13080D	BnaA01g13080D	j	CUFF.690	CUFF.690.2	100	12.459734	8.870380	16.049089	24.894071	763	CUFF.690.1	1185
BnaA01g13090D	BnaA01g13090D	j	CUFF.691	CUFF.691.1	100	3.516331	2.457651	4.575012	6.946739	1899	CUFF.691.1	1929
BnaA01g13130D	BnaA01g13130D	j	CUFF.692	CUFF.692.1	29	18.126369	14.656781	21.595957	36.095639	1159	CUFF.692.1	1714
BnaA01g13130D	BnaA01g13130D	c	CUFF.692	CUFF.692.2	100	61.791882	50.170015	73.413749	123.048219	503	CUFF.692.1	1714
BnaA01g13170D	BnaA01g13170D	e	CUFF.693	CUFF.693.1	100	50.284050	45.406527	55.161574	100.053798	1303	CUFF.693.1	1156
BnaA01g13180D	BnaA01g13180D	j	CUFF.694	CUFF.694.1	100	10.234781	7.948857	12.520706	20.657602	1237	CUFF.694.1	1797
BnaA01g13220D	BnaA01g13220D	j	CUFF.695	CUFF.695.1	100	1.808949	0.927148	2.690750	3.571417	1897	CUFF.695.2	3394
BnaA01g13220D	BnaA01g13220D	j	CUFF.695	CUFF.695.2	72	1.305522	0.684805	1.926239	2.577499	2662	CUFF.695.2	3394
BnaA01g13280D	BnaA01g13280D	j	CUFF.696	CUFF.696.1	56	10.565841	7.765531	13.366152	18.924523	1183	CUFF.696.1	1586
BnaA01g13280D	BnaA01g13280D	j	CUFF.696	CUFF.696.2	100	18.805586	15.268781	22.342391	33.682765	1183	CUFF.696.1	1586
BnaA01g13300D	BnaA01g13300D	=	CUFF.697	CUFF.697.1	100	12.398377	9.150948	15.645805	25.342013	846	CUFF.697.1	807
BnaA01g13310D	BnaA01g13310D	=	CUFF.698	CUFF.698.1	100	92.670413	85.414255	99.926572	183.257966	1129	CUFF.698.1	1160
BnaA01g13320D	BnaA01g13320D	j	CUFF.699	CUFF.699.1	100	15.544163	13.638682	17.449645	30.526286	2446	CUFF.699.1	2881
BnaA01g13330D	BnaA01g13330D	j	CUFF.700	CUFF.700.1	49	13.691073	11.370677	16.011469	27.371881	1783	CUFF.700.1	1793
BnaA01g13330D	BnaA01g13330D	c	CUFF.700	CUFF.700.2	100	28.056350	23.556246	32.556454	56.091665	1068	CUFF.700.1	1793
BnaA01g13340D	BnaA01g13340D	j	CUFF.701	CUFF.701.1	100	3.696060	1.779973	5.612146	7.668961	971	CUFF.701.2	1602
BnaA01g13340D	BnaA01g13340D	=	CUFF.701	CUFF.701.2	74	2.719342	1.601869	3.836816	5.642369	1720	CUFF.701.2	1602
BnaA01g13370D	BnaA01g13370D	=	CUFF.702	CUFF.702.1	100	16.890682	10.982022	22.799341	33.464515	478	CUFF.702.1	585
BnaA01g13400D	BnaA01g13400D	j	CUFF.703	CUFF.703.1	100	16.659050	14.447016	18.871085	32.377556	2175	CUFF.703.1	2163
BnaA01g13430D	BnaA01g13430D	j	CUFF.704	CUFF.704.1	15	1.568078	0.619950	2.516207	3.175949	1559	CUFF.704.1	1383
BnaA01g13430D	BnaA01g13430D	=	CUFF.704	CUFF.704.2	100	10.775110	8.512080	13.038140	21.823650	1557	CUFF.704.1	1383
BnaA01g13430D	BnaA01g13430D	j	CUFF.704	CUFF.704.3	14	1.468169	0.464764	2.471574	2.973594	1559	CUFF.704.1	1383
BnaA01g13460D	BnaA01g13460D	=	CUFF.705	CUFF.705.1	100	5.091491	3.684503	6.498480	10.154180	1554	CUFF.705.1	1498
BnaA01g13470D	BnaA01g13470D	j	CUFF.706	CUFF.706.1	17	5.626259	4.104111	7.148407	11.161862	2357	CUFF.706.1	2341
BnaA01g13470D	BnaA01g13470D	=	CUFF.706	CUFF.706.2	100	33.848878	30.521211	37.176544	67.152347	2350	CUFF.706.1	2341
BnaA01g13480D	BnaA01g13480D	j	CUFF.707	CUFF.707.1	37	2.288313	0.986958	3.589667	4.470232	1492	CUFF.707.1	1508
BnaA01g13480D	BnaA01g13480D	j	CUFF.707	CUFF.707.2	100	6.244976	4.426451	8.063502	12.199597	1492	CUFF.707.1	1508
-	-	u	CUFF.708	CUFF.708.1	100	26.359487	19.043740	33.675233	52.910687	469	CUFF.708.1	-
BnaA01g13510D	BnaA01g13510D	=	CUFF.709	CUFF.709.1	100	8.318020	5.543331	11.092709	16.122638	792	CUFF.709.1	729
BnaA01g13530D	BnaA01g13530D	=	CUFF.710	CUFF.710.1	92	6.413028	3.681822	9.144234	12.976339	733	CUFF.710.2	1172
BnaA01g13530D	BnaA01g13530D	j	CUFF.710	CUFF.710.2	100	6.995363	5.410114	8.580611	14.154655	1773	CUFF.710.2	1172
BnaA01g13530D	BnaA01g13530D	p	CUFF.711	CUFF.711.1	100	147.671418	138.139004	157.203832	286.409587	1061	CUFF.711.1	1172
BnaA01g13540D	BnaA01g13540D	=	CUFF.712	CUFF.712.1	100	3.095974	2.071732	4.120216	6.089469	2179	CUFF.712.1	1382
BnaA01g13540D	BnaA01g13540D	j	CUFF.712	CUFF.712.2	57	1.760850	0.779642	2.742059	3.463415	1751	CUFF.712.1	1382
BnaA01g13560D	BnaA01g13560D	=	CUFF.713	CUFF.713.1	100	7.277355	6.008862	8.545847	14.330572	2921	CUFF.713.1	2799
BnaA01g13560D	BnaA01g13560D	j	CUFF.713	CUFF.713.2	19	1.363785	0.500533	2.227038	2.685567	1884	CUFF.713.1	2799
BnaA01g13610D	BnaA01g13610D	=	CUFF.714	CUFF.714.1	100	14.043504	10.243268	17.843740	28.219329	753	CUFF.714.1	762
BnaA01g13630D	BnaA01g13630D	=	CUFF.715	CUFF.715.1	100	5.405444	3.805298	7.005589	10.809048	1359	CUFF.715.1	1435
BnaA01g13670D	BnaA01g13670D	e	CUFF.716	CUFF.716.1	100	62.410148	55.837330	68.982966	126.951044	1222	CUFF.717.1	3844
BnaA01g13670D	BnaA01g13670D	j	CUFF.717	CUFF.717.1	100	88.746876	82.406937	95.086815	180.523663	2487	CUFF.717.1	3844
BnaA01g13670D	BnaA01g13670D	j	CUFF.717	CUFF.717.2	66	58.695067	53.256746	64.133389	119.394046	2342	CUFF.717.1	3844
BnaA01g13690D	BnaA01g13690D	=	CUFF.718	CUFF.718.1	100	17.272232	13.349108	21.195355	33.232557	804	CUFF.718.1	836
BnaA01g13700D	BnaA01g13700D	=	CUFF.719	CUFF.719.1	100	5.208900	3.674921	6.742878	10.565102	1402	CUFF.719.1	1391
BnaA01g13740D	BnaA01g13740D	j	CUFF.720	CUFF.720.1	100	19.982751	17.383245	22.582258	40.492631	1926	CUFF.720.1	1686
BnaA01g13760D	BnaA01g13760D	c	CUFF.721	CUFF.721.1	100	9.807469	7.167329	12.447609	18.918162	977	CUFF.721.1	2673
BnaA01g13760D	BnaA01g13760D	c	CUFF.722	CUFF.722.1	58	3.008281	1.652431	4.364131	5.768386	1371	CUFF.722.1	2673
BnaA01g13760D	BnaA01g13760D	j	CUFF.722	CUFF.722.2	100	5.214546	3.146347	7.282746	9.998906	1053	CUFF.722.1	2673
BnaA01g13800D	BnaA01g13800D	c	CUFF.723	CUFF.723.1	100	3.950169	2.634705	5.265633	7.793704	1881	CUFF.723.1	2153
BnaA01g13800D	BnaA01g13800D	j	CUFF.723	CUFF.723.2	51	2.012090	0.962921	3.061259	3.969863	1881	CUFF.723.1	2153
BnaA01g13830D	BnaA01g13830D	=	CUFF.724	CUFF.724.1	100	4.981322	3.678743	6.283902	8.958059	1762	CUFF.724.1	1714
BnaA01g13870D	BnaA01g13870D	=	CUFF.725	CUFF.725.1	100	5.905201	3.191885	8.618516	11.263619	628	CUFF.725.1	516
BnaA01g13880D	BnaA01g13880D	=	CUFF.726	CUFF.726.1	100	2.715127	1.513653	3.916601	5.355868	1318	CUFF.726.1	871
BnaA01g13890D	BnaA01g13890D	j	CUFF.727	CUFF.727.1	100	2.103426	1.288228	2.918624	4.149225	2062	CUFF.727.1	2026
BnaA01g13900D	BnaA01g13900D	j	CUFF.728	CUFF.728.1	100	4.242523	2.820000	5.665045	8.873701	1372	CUFF.728.1	2085
BnaA01g13910D	BnaA01g13910D	j	CUFF.729	CUFF.729.1	100	5.811475	4.505506	7.117445	11.786956	2359	CUFF.729.2	2473
BnaA01g13910D	BnaA01g13910D	j	CUFF.729	CUFF.729.2	27	1.577651	0.779159	2.376143	3.199825	2361	CUFF.729.2	2473
BnaA01g13920D	BnaA01g13920D	c	CUFF.730	CUFF.730.1	79	5.251410	2.571929	7.930892	10.531030	712	CUFF.730.2	2537
BnaA01g13920D	BnaA01g13920D	j	CUFF.730	CUFF.730.2	100	6.635898	5.044803	8.226992	13.307441	1734	CUFF.730.2	2537
BnaA01g13930D	BnaA01g13930D	j	CUFF.731	CUFF.731.1	50	5.601518	3.556899	7.646136	11.414760	1329	CUFF.731.2	1616
BnaA01g13930D	BnaA01g13930D	j	CUFF.731	CUFF.731.2	100	11.099478	9.252035	12.946921	22.618491	2376	CUFF.731.2	1616
BnaA01g13940D	BnaA01g13940D	=	CUFF.732	CUFF.732.1	100	3.800229	3.042191	4.558267	7.744098	3966	CUFF.732.1	3352
BnaA01g13970D	BnaA01g13970D	c	CUFF.733	CUFF.733.1	100	7.682099	4.332821	11.031376	14.905200	583	CUFF.733.1	905
BnaA01g13980D	BnaA01g13980D	j	CUFF.734	CUFF.734.1	100	14.858893	12.230257	17.487529	29.489404	1399	CUFF.734.1	1487
BnaA01g13990D	BnaA01g13990D	c	CUFF.735	CUFF.735.1	100	5.198654	3.769447	6.627861	10.313787	1612	CUFF.735.1	2004
BnaA01g14000D	BnaA01g14000D	j	CUFF.736	CUFF.736.1	100	3.926026	2.291832	5.560221	7.858741	1012	CUFF.736.1	1545
BnaA01g14030D	BnaA01g14030D	j	CUFF.737	CUFF.737.1	100	4.697029	3.356603	6.037455	9.218661	1612	CUFF.737.1	1725
BnaA01g14040D	BnaA01g14040D	j	CUFF.738	CUFF.738.1	51	2.587294	1.890505	3.284083	5.276590	4776	CUFF.738.1	4412
BnaA01g14040D	BnaA01g14040D	j	CUFF.738	CUFF.738.2	100	5.078838	4.175162	5.982514	10.357904	4717	CUFF.738.1	4412
BnaA01g14050D	BnaA01g14050D	j	CUFF.739	CUFF.739.1	93	28.996247	26.002485	31.990010	57.669709	2303	CUFF.739.1	2469
BnaA01g14050D	BnaA01g14050D	c	CUFF.739	CUFF.739.2	100	31.165100	22.848649	39.481550	61.983270	526	CUFF.739.1	2469
BnaA01g14070D	BnaA01g14070D	p	CUFF.740	CUFF.740.1	100	4.998960	3.622119	6.375800	10.137659	1566	CUFF.740.1	1509
BnaA01g14070D	BnaA01g14070D	j	CUFF.741	CUFF.741.1	100	2.738255	1.621262	3.855248	5.194075	1379	CUFF.741.1	1509
BnaA01g14080D	BnaA01g14080D	c	CUFF.742	CUFF.742.1	100	3.270099	1.565916	4.974282	6.187723	802	CUFF.742.1	931
BnaA01g14090D	BnaA01g14090D	j	CUFF.743	CUFF.743.1	100	8.170631	5.948523	10.392739	16.447687	1121	CUFF.743.1	1038
BnaA01g14100D	BnaA01g14100D	c	CUFF.744	CUFF.744.1	100	9.903568	7.516447	12.290688	20.206409	1474	CUFF.744.3	2511
BnaA01g14100D	BnaA01g14100D	j	CUFF.744	CUFF.744.2	72	7.139988	4.841456	9.438520	14.567832	1310	CUFF.744.3	2511
BnaA01g14100D	BnaA01g14100D	j	CUFF.744	CUFF.744.3	36	3.599591	2.030430	5.168751	7.344303	1579	CUFF.744.3	2511
BnaA01g14100D	BnaA01g14100D	j	CUFF.745	CUFF.745.1	100	4.302726	2.734664	5.870788	8.542192	1164	CUFF.745.1	2511
BnaA01g14110D	BnaA01g14110D	=	CUFF.746	CUFF.746.1	100	4.238982	2.827119	5.650845	8.044063	1343	CUFF.746.1	1227
BnaA01g14120D	BnaA01g14120D	=	CUFF.747	CUFF.747.1	100	8.886032	6.530714	11.241350	17.358291	1077	CUFF.747.1	1203
BnaA01g14150D	BnaA01g14150D	j	CUFF.748	CUFF.748.1	100	6.402086	2.541483	10.262689	12.660931	436	CUFF.748.1	1387
BnaA01g14150D	BnaA01g14150D	x	CUFF.749	CUFF.749.1	100	8.646426	6.985031	10.307821	16.818823	1823	CUFF.749.1	1387
BnaA01g14180D	BnaA01g14180D	=	CUFF.750	CUFF.750.1	100	38.988934	34.518806	43.459062	78.258306	1384	CUFF.750.1	1429
BnaA01g14190D	BnaA01g14190D	j	CUFF.751	CUFF.751.1	100	21.020018	18.196129	23.843907	41.886485	1730	CUFF.751.1	1761
BnaA01g14200D	BnaA01g14200D	=	CUFF.752	CUFF.752.1	100	10.337344	8.721129	11.953559	20.412931	2431	CUFF.752.1	2490
BnaA01g14240D	BnaA01g14240D	j	CUFF.753	CUFF.753.1	95	2.931372	1.668165	4.194579	5.901538	1709	CUFF.753.2	2161
BnaA01g14240D	BnaA01g14240D	j	CUFF.753	CUFF.753.2	100	3.087216	1.938218	4.236214	6.215290	2014	CUFF.753.2	2161
BnaA01g14250D	BnaA01g14250D	j	CUFF.754	CUFF.754.1	61	2.639010	1.381785	3.896235	5.202334	1347	CUFF.754.1	1379
BnaA01g14250D	BnaA01g14250D	j	CUFF.754	CUFF.754.2	100	4.331145	1.897607	6.764683	8.538074	720	CUFF.754.1	1379
BnaA01g14270D	BnaA01g14270D	j	CUFF.755	CUFF.755.1	100	117.325515	101.139743	133.511286	236.274020	474	CUFF.755.1	906
BnaA01g14290D	BnaA01g14290D	j	CUFF.756	CUFF.756.1	100	5.053480	3.104444	7.002517	10.098654	898	CUFF.756.1	962
BnaA01g14300D	BnaA01g14300D	j	CUFF.757	CUFF.757.1	100	15.709867	12.789353	18.630382	31.010590	1230	CUFF.757.1	1236
BnaA01g14310D	BnaA01g14310D	j	CUFF.758	CUFF.758.1	21	6.959609	4.218606	9.700613	13.831607	820	CUFF.758.1	1367
BnaA01g14310D	BnaA01g14310D	j	CUFF.758	CUFF.758.2	44	14.678583	10.319142	19.038023	29.172383	774	CUFF.758.1	1367
BnaA01g14310D	BnaA01g14310D	j	CUFF.758	CUFF.758.3	100	33.325880	27.039801	39.611959	66.232235	772	CUFF.758.1	1367
BnaA01g14320D	BnaA01g14320D	j	CUFF.759	CUFF.759.1	100	5.525764	3.359868	7.691660	10.844251	840	CUFF.759.1	749
BnaA01g14330D	BnaA01g14330D	c	CUFF.760	CUFF.760.1	100	4.786595	3.344747	6.228443	9.690069	1440	CUFF.760.1	2440
BnaA01g14340D	BnaA01g14340D	=	CUFF.761	CUFF.761.1	100	3.365310	1.732895	4.997725	5.708572	861	CUFF.761.1	922
BnaA01g14350D	BnaA01g14350D	j	CUFF.762	CUFF.762.1	21	1.934324	0.344733	3.523916	3.607423	880	CUFF.762.2	1127
BnaA01g14350D	BnaA01g14350D	j	CUFF.762	CUFF.762.2	100	9.317061	6.397395	12.236727	17.375875	882	CUFF.762.2	1127
BnaA01g14370D	BnaA01g14370D	=	CUFF.763	CUFF.763.1	100	5.049292	1.789028	8.309557	10.061204	470	CUFF.763.1	516
BnaA01g14380D	BnaA01g14380D	j	CUFF.764	CUFF.764.1	100	5.786117	4.083085	7.489149	11.725542	1295	CUFF.764.1	1261
BnaA01g14400D	BnaA01g14400D	=	CUFF.765	CUFF.765.1	100	4.254856	2.061953	6.447758	8.814359	697	CUFF.765.1	739
BnaA01g14420D	BnaA01g14420D	=	CUFF.766	CUFF.766.1	100	3.461218	2.340249	4.582187	6.904079	1688	CUFF.766.1	1192
BnaA01g14430D	BnaA01g14430D	=	CUFF.767	CUFF.767.1	100	10.262837	7.415716	13.109959	20.471246	893	CUFF.767.1	1136
BnaA01g14450D	BnaA01g14450D	j	CUFF.768	CUFF.768.1	100	6.280280	3.909628	8.650932	12.190936	816	CUFF.768.1	1342
BnaA01g14470D	BnaA01g14470D	=	CUFF.769	CUFF.769.1	100	49.756257	43.656886	55.855628	98.298649	915	CUFF.769.1	1025
BnaA01g14520D	BnaA01g14520D	e	CUFF.770	CUFF.770.1	100	5.059552	3.324939	6.794166	10.023843	1527	CUFF.770.1	1340
BnaA01g14520D	BnaA01g14520D	=	CUFF.771	CUFF.771.1	100	22.574716	18.823164	26.326269	44.724397	1226	CUFF.770.1	1340
BnaA01g14530D	BnaA01g14530D	j	CUFF.772	CUFF.772.1	100	7.962810	5.600474	10.325147	14.870645	993	CUFF.772.1	1123
BnaA01g14570D	BnaA01g14570D	=	CUFF.773	CUFF.773.1	100	24.082856	20.612903	27.552810	47.959601	1261	CUFF.773.1	1349
BnaA01g14590D	BnaA01g14590D	j	CUFF.774	CUFF.774.1	91	2.353506	1.397578	3.309434	4.724823	2002	CUFF.774.1	2036
BnaA01g14590D	BnaA01g14590D	j	CUFF.774	CUFF.774.2	100	2.586544	1.459413	3.713674	5.192663	1691	CUFF.774.1	2036
BnaA01g14600D	BnaA01g14600D	j	CUFF.775	CUFF.775.1	65	24.300326	18.752959	29.847693	47.324183	704	CUFF.775.2	2142
BnaA01g14600D	BnaA01g14600D	j	CUFF.775	CUFF.775.2	15	5.711315	3.767850	7.654781	11.122622	1669	CUFF.775.2	2142
BnaA01g14600D	BnaA01g14600D	c	CUFF.775	CUFF.775.3	100	37.155418	32.949867	41.360969	72.359105	1664	CUFF.775.2	2142
BnaA01g14660D	BnaA01g14660D	=	CUFF.776	CUFF.776.1	100	1.819803	0.910319	2.729287	3.808673	1371	CUFF.776.1	980
BnaA01g14670D	BnaA01g14670D	j	CUFF.777	CUFF.777.1	100	2.817915	1.589347	4.046483	5.615137	1211	CUFF.777.1	411
BnaA01g14710D	BnaA01g14710D	=	CUFF.778	CUFF.778.1	100	6.012485	4.445641	7.579329	12.040383	1508	CUFF.778.1	1593
BnaA01g14720D	BnaA01g14720D	=	CUFF.779	CUFF.779.1	100	19.651125	16.779979	22.522272	39.181651	1567	CUFF.779.1	1682
BnaA01g14730D	BnaA01g14730D	j	CUFF.780	CUFF.780.1	100	3.402219	2.165221	4.639217	6.675707	2002	CUFF.780.1	2283
BnaA01g14730D	BnaA01g14730D	j	CUFF.780	CUFF.780.2	100	3.402219	2.168121	4.636317	6.675707	2002	CUFF.780.1	2283
BnaA01g14750D	BnaA01g14750D	=	CUFF.781	CUFF.781.1	100	47.374122	41.860247	52.887998	92.712884	1278	CUFF.781.2	1456
BnaA01g14750D	BnaA01g14750D	j	CUFF.781	CUFF.781.2	22	10.332482	8.247192	12.417772	20.221043	2018	CUFF.781.2	1456
BnaA01g14790D	BnaA01g14790D	=	CUFF.782	CUFF.782.1	100	16.811724	13.370164	20.253284	33.314774	990	CUFF.782.1	1066
BnaA01g14840D	BnaA01g14840D	c	CUFF.783	CUFF.783.1	100	2.943089	1.311677	4.574501	5.821081	802	CUFF.783.1	2055
BnaA01g14850D	BnaA01g14850D	e	CUFF.784	CUFF.784.1	100	2.585461	1.407392	3.763530	4.963231	1833	CUFF.784.1	1592
BnaA01g14850D	BnaA01g14850D	o	CUFF.785	CUFF.785.1	20	0.984533	0.208274	1.760792	1.889978	1719	CUFF.784.1	1592
BnaA01g14850D	BnaA01g14850D	j	CUFF.785	CUFF.785.2	100	4.872536	3.315647	6.429424	9.353661	1719	CUFF.784.1	1592
BnaA01g14860D	BnaA01g14860D	j	CUFF.786	CUFF.786.1	32	16.174824	11.077723	21.271925	32.293759	833	CUFF.786.1	1221
BnaA01g14860D	BnaA01g14860D	j	CUFF.786	CUFF.786.2	100	50.296592	42.491156	58.102028	100.419395	807	CUFF.786.1	1221
BnaA01g14870D	BnaA01g14870D	j	CUFF.787	CUFF.787.1	100	6.584260	4.995808	8.172713	13.353105	1589	CUFF.787.1	1801
BnaA01g14880D	BnaA01g14880D	=	CUFF.788	CUFF.788.1	100	6.623746	5.106531	8.140962	12.841776	1763	CUFF.788.1	1811
BnaA01g14900D	BnaA01g14900D	o	CUFF.789	CUFF.789.1	100	11.083890	9.421093	12.746687	22.616005	2475	CUFF.789.1	799
BnaA01g14930D	BnaA01g14930D	=	CUFF.790	CUFF.790.1	100	11.157791	8.946562	13.369020	22.766795	1462	CUFF.790.1	276
BnaA01g14940D	BnaA01g14940D	c	CUFF.791	CUFF.791.1	100	9.774790	3.880370	15.669211	19.841610	357	CUFF.791.1	1175
BnaA01g14950D	BnaA01g14950D	=	CUFF.792	CUFF.792.1	100	8.820213	6.547296	11.093130	17.464092	1141	CUFF.792.1	1206
BnaA01g14960D	BnaA01g14960D	j	CUFF.793	CUFF.793.1	100	66.402520	58.344317	74.460724	133.213494	820	CUFF.793.1	948
BnaA01g14970D	BnaA01g14970D	=	CUFF.794	CUFF.794.1	100	3.811429	2.625969	4.996888	7.486396	1619	CUFF.794.1	1722
BnaA01g14990D	BnaA01g14990D	j	CUFF.795	CUFF.795.1	77	4.529821	3.207161	5.852480	9.127899	1660	CUFF.795.1	1989
BnaA01g14990D	BnaA01g14990D	c	CUFF.795	CUFF.795.2	100	5.889680	2.253616	9.525745	11.868110	480	CUFF.795.1	1989
BnaA01g15010D	BnaA01g15010D	j	CUFF.796	CUFF.796.1	57	3.170885	1.061131	5.280639	6.329196	703	CUFF.796.2	859
BnaA01g15010D	BnaA01g15010D	=	CUFF.796	CUFF.796.2	100	5.574066	3.011040	8.137093	11.126031	793	CUFF.796.2	859
BnaA01g15010D	BnaA01g15010D	j	CUFF.796	CUFF.796.3	52	2.914809	0.810020	5.019597	5.818060	717	CUFF.796.2	859
BnaA01g15030D	BnaA01g15030D	j	CUFF.797	CUFF.797.1	100	7.671682	5.231538	10.111826	15.085870	1001	CUFF.797.1	1806
BnaA01g15040D	BnaA01g15040D	j	CUFF.798	CUFF.798.1	98	7.461091	4.732006	10.190176	14.924058	1020	CUFF.798.1	1293
BnaA01g15040D	BnaA01g15040D	j	CUFF.798	CUFF.798.2	100	7.599741	4.644256	10.555225	15.201393	904	CUFF.798.1	1293
BnaA01g15050D	BnaA01g15050D	j	CUFF.799	CUFF.799.1	100	9.073667	6.840393	11.306941	18.149616	1211	CUFF.799.1	687
BnaA01g15060D	BnaA01g15060D	j	CUFF.800	CUFF.800.1	100	3.939608	3.091074	4.788143	7.852537	3228	CUFF.800.1	2785
BnaA01g15070D	BnaA01g15070D	j	CUFF.801	CUFF.801.1	29	1.449771	0.917093	1.982450	2.889725	4404	CUFF.801.1	4377
BnaA01g15070D	BnaA01g15070D	j	CUFF.801	CUFF.801.2	100	5.052265	4.170273	5.934257	10.070315	4403	CUFF.801.1	4377
BnaA01g15080D	BnaA01g15080D	j	CUFF.802	CUFF.802.1	100	6.142098	4.352551	7.931646	12.195042	1243	CUFF.802.1	1316
BnaA01g15100D	BnaA01g15100D	=	CUFF.803	CUFF.803.1	100	5.255487	3.197184	7.313790	10.192274	884	CUFF.803.1	1028
BnaA01g15130D	BnaA01g15130D	j	CUFF.804	CUFF.804.1	20	1.393915	0.750775	2.037055	2.786822	3730	CUFF.804.1	3991
BnaA01g15130D	BnaA01g15130D	j	CUFF.804	CUFF.804.2	100	7.075698	5.838876	8.312521	14.146280	3729	CUFF.804.1	3991
BnaA01g15130D	BnaA01g15130D	j	CUFF.804	CUFF.804.3	75	5.296556	4.057978	6.535133	10.589281	3024	CUFF.804.1	3991
BnaA01g15140D	BnaA01g15140D	j	CUFF.805	CUFF.805.1	100	14.367967	12.256517	16.479418	28.937646	2036	CUFF.805.1	2266
BnaA01g15250D	BnaA01g15250D	=	CUFF.806	CUFF.806.1	100	5.342555	4.009229	6.675881	10.203130	1836	CUFF.806.1	1953
BnaA01g15300D	BnaA01g15300D	=	CUFF.807	CUFF.807.1	100	15.404157	12.668395	18.139918	30.385119	1349	CUFF.807.1	1430
BnaA01g15320D	BnaA01g15320D	=	CUFF.808	CUFF.808.1	100	7.482052	5.485021	9.479083	14.902788	1187	CUFF.808.1	1106
BnaA01g15360D	BnaA01g15360D	c	CUFF.809	CUFF.809.1	100	5.294179	2.359512	8.228846	10.675949	543	CUFF.809.1	753
BnaA01g15390D	BnaA01g15390D	=	CUFF.810	CUFF.810.1	100	32.489397	24.518511	40.460282	65.548947	514	CUFF.810.1	629
BnaA01g15390D	BnaA01g15390D	o	CUFF.810	CUFF.810.2	37	12.050371	6.317419	17.783323	24.312212	461	CUFF.810.1	629
BnaA01g15410D	BnaA01g15410D	e	CUFF.811	CUFF.811.1	100	23.178963	19.776147	26.581778	46.649409	1395	CUFF.811.1	1425
BnaA01g15410D	BnaA01g15410D	j	CUFF.812	CUFF.812.1	100	92.193831	81.738488	102.649174	185.547034	767	CUFF.811.1	1425
BnaA01g15410D	BnaA01g15410D	j	CUFF.812	CUFF.812.2	52	47.917926	34.141254	61.694597	96.438437	421	CUFF.811.1	1425
BnaA01g15410D	BnaA01g15410D	j	CUFF.813	CUFF.813.1	100	31.864206	24.753910	38.974502	66.178286	560	CUFF.813.1	1425
BnaA01g15430D	BnaA01g15430D	e	CUFF.814	CUFF.814.1	100	33.129176	29.010651	37.247701	66.362071	1236	CUFF.814.1	939
BnaA01g15450D	BnaA01g15450D	j	CUFF.815	CUFF.815.1	30	1.919694	1.115040	2.724348	3.766404	2275	CUFF.815.1	2407
BnaA01g15450D	BnaA01g15450D	j	CUFF.815	CUFF.815.2	39	2.505553	1.456478	3.554628	4.915850	2223	CUFF.815.1	2407
BnaA01g15450D	BnaA01g15450D	j	CUFF.815	CUFF.815.3	100	6.448059	4.842169	8.053948	12.650974	2214	CUFF.815.1	2407
BnaA01g15450D	BnaA01g15450D	j	CUFF.815	CUFF.815.4	49	3.184659	2.007081	4.362237	6.248243	2243	CUFF.815.1	2407
BnaA01g15450D	BnaA01g15450D	j	CUFF.815	CUFF.815.5	26	1.658179	0.806586	2.509771	3.253317	2242	CUFF.815.1	2407
BnaA01g15480D	BnaA01g15480D	c	CUFF.816	CUFF.816.1	100	1.522913	0.507638	2.538188	2.693027	970	CUFF.816.1	1538
BnaA01g15480D	BnaA01g15480D	c	CUFF.817	CUFF.817.1	100	5.290126	2.224286	8.355966	11.131140	507	CUFF.817.1	1538
BnaA01g15500D	BnaA01g15500D	j	CUFF.818	CUFF.818.1	100	5.465578	3.814854	7.116302	10.457703	1269	CUFF.818.1	1187
BnaA01g15510D	BnaA01g15510D	j	CUFF.819	CUFF.819.1	28	2.670881	0.941121	4.400642	5.145368	988	CUFF.819.1	1015
BnaA01g15510D	BnaA01g15510D	=	CUFF.819	CUFF.819.2	100	9.495895	6.632168	12.359621	18.293540	988	CUFF.819.1	1015
BnaA01g15510D	BnaA01g15510D	j	CUFF.819	CUFF.819.3	26	2.512906	0.863596	4.162217	4.841034	988	CUFF.819.1	1015
BnaA01g15540D	BnaA01g15540D	c	CUFF.820	CUFF.820.1	100	8.500058	6.226352	10.773764	16.375034	1101	CUFF.820.1	1200
BnaA01g15560D	BnaA01g15560D	=	CUFF.821	CUFF.821.1	100	11.476863	8.607560	14.346166	23.500388	1123	CUFF.821.1	1207
BnaA01g15560D	BnaA01g15560D	j	CUFF.821	CUFF.821.2	42	4.815559	2.376565	7.254554	9.860492	888	CUFF.821.1	1207
BnaA01g15590D	BnaA01g15590D	=	CUFF.822	CUFF.822.1	100	4.153944	3.109115	5.198772	8.339346	2268	CUFF.822.1	2589
BnaA01g15600D	BnaA01g15600D	o	CUFF.823	CUFF.823.1	34	1.201323	0.384997	2.017649	2.308754	1866	CUFF.823.1	2030
BnaA01g15600D	BnaA01g15600D	=	CUFF.823	CUFF.823.2	100	3.581081	2.374163	4.787999	6.882277	1866	CUFF.823.1	2030
BnaA01g15620D	BnaA01g15620D	=	CUFF.824	CUFF.824.1	100	6.820618	4.899178	8.742059	13.132796	1166	CUFF.824.1	1262
BnaA01g15630D	BnaA01g15630D	c	CUFF.825	CUFF.825.1	100	11.583867	7.727930	15.439805	24.011490	636	CUFF.825.1	1852
BnaA01g15630D	BnaA01g15630D	j	CUFF.826	CUFF.826.1	100	3.279292	2.187428	4.371156	6.711418	2487	CUFF.826.3	1852
BnaA01g15630D	BnaA01g15630D	j	CUFF.826	CUFF.826.2	83	2.733331	1.669193	3.797468	5.594050	2404	CUFF.826.3	1852
BnaA01g15630D	BnaA01g15630D	j	CUFF.826	CUFF.826.3	24	0.802777	0.278790	1.326763	1.642967	2504	CUFF.826.3	1852
BnaA01g15650D	BnaA01g15650D	=	CUFF.827	CUFF.827.1	100	2.038807	0.986520	3.091095	3.810959	1185	CUFF.827.1	2977
BnaA01g15660D	BnaA01g15660D	e	CUFF.828	CUFF.828.1	100	1.278038	0.706482	1.849595	2.464775	2207	CUFF.828.1	390
BnaA01g15670D	BnaA01g15670D	=	CUFF.829	CUFF.829.1	100	5.637704	3.509609	7.765800	11.590799	884	CUFF.829.1	1046
BnaA01g15690D	BnaA01g15690D	=	CUFF.830	CUFF.830.1	100	3.857883	2.217263	5.498503	7.800331	1026	CUFF.830.1	925
BnaA01g15710D	BnaA01g15710D	e	CUFF.831	CUFF.831.1	100	14.516803	11.955143	17.078464	29.196945	1911	CUFF.832.1	2274
BnaA01g15710D	BnaA01g15710D	=	CUFF.832	CUFF.832.1	100	65.360656	60.454676	70.266635	131.456728	2378	CUFF.832.1	2274
BnaA01g15720D	BnaA01g15720D	j	CUFF.833	CUFF.833.1	100	1.600056	0.837141	2.362972	3.335483	2153	CUFF.833.1	2163
BnaA01g15720D	BnaA01g15720D	j	CUFF.833	CUFF.833.2	51	0.820245	0.213748	1.426742	1.709886	2151	CUFF.833.1	2163
BnaA01g15730D	BnaA01g15730D	=	CUFF.834	CUFF.834.1	100	2.618280	1.039398	4.197163	5.574495	753	CUFF.834.1	1542
BnaA01g15730D	BnaA01g15730D	o	CUFF.835	CUFF.835.1	100	5.987421	3.241107	8.733735	12.296643	633	CUFF.835.1	1542
BnaA01g15740D	BnaA01g15740D	=	CUFF.836	CUFF.836.1	100	5.752927	3.677270	7.828584	10.846074	959	CUFF.836.1	1505
BnaA01g15750D	BnaA01g15750D	j	CUFF.837	CUFF.837.1	100	16.535837	14.177187	18.894486	32.495703	2349	CUFF.837.1	2221
BnaA01g15750D	BnaA01g15750D	j	CUFF.837	CUFF.837.2	86	14.245460	11.583560	16.907360	27.994727	1767	CUFF.837.1	2221
BnaA01g15760D	BnaA01g15760D	j	CUFF.838	CUFF.838.1	100	3.333254	1.930094	4.736414	6.585614	1562	CUFF.838.2	1820
BnaA01g15760D	BnaA01g15760D	=	CUFF.838	CUFF.838.2	95	3.159979	1.938589	4.381369	6.243270	1878	CUFF.838.2	1820
BnaA01g15780D	BnaA01g15780D	j	CUFF.839	CUFF.839.1	18	1.473212	0.492662	2.453763	3.003430	1278	CUFF.839.1	875
BnaA01g15780D	BnaA01g15780D	=	CUFF.839	CUFF.839.2	100	8.165530	5.998228	10.332832	16.647022	1195	CUFF.839.1	875
BnaA01g15800D	BnaA01g15800D	j	CUFF.840	CUFF.840.1	32	1.238066	0.504593	1.971539	2.364276	2052	CUFF.840.2	4062
BnaA01g15800D	BnaA01g15800D	c	CUFF.840	CUFF.840.2	100	3.823753	2.786838	4.860669	7.302039	2383	CUFF.840.2	4062
BnaA01g15810D	BnaA01g15810D	j	CUFF.841	CUFF.841.1	100	5.528427	4.196352	6.860503	11.002059	2624	CUFF.841.2	2699
BnaA01g15810D	BnaA01g15810D	j	CUFF.841	CUFF.841.2	23	1.260351	0.499020	2.021682	2.508210	2625	CUFF.841.2	2699
BnaA01g15810D	BnaA01g15810D	j	CUFF.841	CUFF.841.3	88	4.875165	3.572742	6.177588	9.702008	2624	CUFF.841.2	2699
BnaA01g15840D	BnaA01g15840D	j	CUFF.842	CUFF.842.1	50	9.040383	6.896928	11.183838	18.145137	1451	CUFF.842.1	1415
BnaA01g15840D	BnaA01g15840D	c	CUFF.842	CUFF.842.2	100	17.963626	14.205592	21.721660	36.055157	996	CUFF.842.1	1415
BnaA01g15870D	BnaA01g15870D	c	CUFF.843	CUFF.843.1	100	19.857257	15.970294	23.744220	37.678380	891	CUFF.843.1	1457
BnaA01g15880D	BnaA01g15880D	c	CUFF.844	CUFF.844.1	100	3.016652	1.459670	4.573633	6.052040	872	CUFF.844.1	1844
BnaA01g15900D	BnaA01g15900D	j	CUFF.845	CUFF.845.1	50	4.842537	3.063215	6.621859	9.448862	1113	CUFF.845.1	1195
BnaA01g15900D	BnaA01g15900D	c	CUFF.845	CUFF.845.2	100	9.670892	5.032815	14.308969	18.870050	487	CUFF.845.1	1195
BnaA01g15910D	BnaA01g15910D	o	CUFF.846	CUFF.846.1	43	2.195610	1.139903	3.251316	4.240417	1348	CUFF.846.1	1560
BnaA01g15910D	BnaA01g15910D	c	CUFF.846	CUFF.846.2	100	5.109843	1.920688	8.298999	9.868725	517	CUFF.846.1	1560
BnaA01g15930D	BnaA01g15930D	j	CUFF.847	CUFF.847.1	100	3.682192	1.463846	5.900538	7.633539	616	CUFF.847.1	656
BnaA01g15940D	BnaA01g15940D	=	CUFF.848	CUFF.848.1	100	71.439024	60.160088	82.717961	138.634304	536	CUFF.848.2	826
BnaA01g15940D	BnaA01g15940D	j	CUFF.848	CUFF.848.2	16	11.219942	6.677633	15.762251	21.773378	537	CUFF.848.2	826
BnaA01g15950D	BnaA01g15950D	j	CUFF.849	CUFF.849.1	30	5.954175	3.776725	8.131625	11.742829	1315	CUFF.849.3	2462
BnaA01g15950D	BnaA01g15950D	j	CUFF.849	CUFF.849.2	22	4.415589	2.352474	6.478704	8.708429	1315	CUFF.849.3	2462
BnaA01g15950D	BnaA01g15950D	c	CUFF.849	CUFF.849.3	100	19.925039	16.275873	23.574204	39.296182	1331	CUFF.849.3	2462
BnaA01g15950D	BnaA01g15950D	c	CUFF.850	CUFF.850.1	100	46.382080	37.999298	54.764863	90.359964	556	CUFF.850.1	2462
BnaA01g15960D	BnaA01g15960D	=	CUFF.851	CUFF.851.1	100	3.744952	1.873336	5.616567	7.695602	779	CUFF.851.1	799
BnaA01g16040D	BnaA01g16040D	j	CUFF.852	CUFF.852.1	44	2.202762	0.991218	3.414305	4.295820	1145	CUFF.852.1	869
BnaA01g16040D	BnaA01g16040D	j	CUFF.852	CUFF.852.2	100	5.005471	3.215714	6.795228	9.761658	1140	CUFF.852.1	869
BnaA01g16060D	BnaA01g16060D	j	CUFF.853	CUFF.853.1	20	1.584046	0.372398	2.795694	3.144344	1058	CUFF.853.2	1690
BnaA01g16060D	BnaA01g16060D	j	CUFF.853	CUFF.853.2	17	1.331982	0.286684	2.377280	2.643994	1130	CUFF.853.2	1690
BnaA01g16060D	BnaA01g16060D	j	CUFF.853	CUFF.853.3	100	8.055573	4.681911	11.429236	15.990375	659	CUFF.853.2	1690
BnaA01g16060D	BnaA01g16060D	j	CUFF.853	CUFF.853.4	71	5.680404	2.310418	9.050389	11.275645	557	CUFF.853.2	1690
BnaA01g16070D	BnaA01g16070D	c	CUFF.854	CUFF.854.1	100	1.373687	0.486714	2.260659	2.661578	1144	CUFF.854.1	7278
BnaA01g16070D	BnaA01g16070D	j	CUFF.855	CUFF.855.1	100	3.836096	2.624392	5.047800	7.671479	1610	CUFF.855.1	7278
BnaA01g16080D	BnaA01g16080D	j	CUFF.856	CUFF.856.1	100	9.103177	7.331408	10.874946	18.331607	1803	CUFF.856.1	1628
BnaA01g16100D	BnaA01g16100D	=	CUFF.857	CUFF.857.1	100	9.652159	6.653802	12.650517	19.748991	794	CUFF.857.1	1675
BnaA01g16110D	BnaA01g16110D	o	CUFF.858	CUFF.858.1	100	9.211306	4.287656	14.134956	19.445894	410	CUFF.858.1	4348
BnaA01g16110D	BnaA01g16110D	j	CUFF.859	CUFF.859.1	100	5.827336	4.758963	6.895709	11.910593	2824	CUFF.859.1	4348
BnaA01g16130D	BnaA01g16130D	j	CUFF.860	CUFF.860.1	12	46.389518	36.148965	56.630070	93.526232	495	CUFF.860.1	678
BnaA01g16130D	BnaA01g16130D	c	CUFF.860	CUFF.860.2	100	400.903865	364.005165	437.802566	808.265094	413	CUFF.860.1	678
BnaA01g16140D	BnaA01g16140D	c	CUFF.861	CUFF.861.1	100	3.895346	2.517463	5.273229	8.039832	1328	CUFF.861.1	1774
BnaA01g16170D	BnaA01g16170D	j	CUFF.862	CUFF.862.1	19	6.701527	3.372651	10.030402	13.129716	679	CUFF.862.1	687
BnaA01g16170D	BnaA01g16170D	j	CUFF.862	CUFF.862.2	36	12.501485	8.045655	16.957314	24.493068	679	CUFF.862.1	687
BnaA01g16170D	BnaA01g16170D	=	CUFF.862	CUFF.862.3	100	34.406718	27.437718	41.375718	67.410079	679	CUFF.862.1	687
BnaA01g16240D	BnaA01g16240D	j	CUFF.863	CUFF.863.1	94	18.840522	12.940823	24.740221	38.163255	522	CUFF.863.2	2519
BnaA01g16240D	BnaA01g16240D	j	CUFF.863	CUFF.863.2	35	6.931245	5.580396	8.282095	14.039892	2553	CUFF.863.2	2519
BnaA01g16240D	BnaA01g16240D	c	CUFF.863	CUFF.863.3	100	20.047087	16.208731	23.885443	40.607267	1038	CUFF.863.2	2519
BnaA01g16260D	BnaA01g16260D	=	CUFF.864	CUFF.864.1	100	1.757863	1.115982	2.399744	3.466037	2387	CUFF.864.1	2934
BnaA01g16270D	BnaA01g16270D	e	CUFF.865	CUFF.865.1	100	14.506413	10.874055	18.138772	28.804982	936	CUFF.865.1	774
BnaA01g16270D	BnaA01g16270D	=	CUFF.866	CUFF.866.1	100	148.011293	132.224435	163.798152	293.901913	597	CUFF.865.1	774
BnaA01g16280D	BnaA01g16280D	=	CUFF.867	CUFF.867.1	100	9.639167	7.723840	11.554494	18.279632	1570	CUFF.867.1	1423
BnaA01g16310D	BnaA01g16310D	j	CUFF.868	CUFF.868.1	100	3.396021	2.113209	4.678833	6.748999	1304	CUFF.868.1	819
-	-	u	CUFF.869	CUFF.869.1	100	4.110332	2.274413	5.946251	8.008530	1190	CUFF.869.1	-
-	-	u	CUFF.870	CUFF.870.1	100	17.525367	13.847890	21.202844	34.146250	1010	CUFF.869.1	-
-	-	u	CUFF.871	CUFF.871.1	100	19.053220	15.462474	22.643966	37.509776	1026	CUFF.871.1	-
BnaA01g16360D	BnaA01g16360D	j	CUFF.872	CUFF.872.1	35	0.966502	0.317963	1.615042	1.919570	2292	CUFF.872.2	1946
BnaA01g16360D	BnaA01g16360D	j	CUFF.872	CUFF.872.2	100	2.735732	1.784695	3.686770	5.433436	2296	CUFF.872.2	1946
BnaA01g16390D	BnaA01g16390D	e	CUFF.873	CUFF.873.1	100	6.656963	3.751626	9.562301	14.067901	620	CUFF.873.1	569
BnaA01g16420D	BnaA01g16420D	j	CUFF.874	CUFF.874.1	38	1.312139	0.599995	2.024284	2.658470	2447	CUFF.874.2	3562
BnaA01g16420D	BnaA01g16420D	=	CUFF.874	CUFF.874.2	100	3.414843	2.563071	4.266614	6.918671	3459	CUFF.874.2	3562
BnaA01g16420D	BnaA01g16420D	e	CUFF.875	CUFF.875.1	100	5.209280	3.145769	7.272791	10.554305	1070	CUFF.874.2	3562
BnaA01g16430D	BnaA01g16430D	=	CUFF.876	CUFF.876.1	100	43.875295	36.938036	50.812555	89.064129	684	CUFF.876.1	877
BnaA01g16440D	BnaA01g16440D	j	CUFF.877	CUFF.877.1	99	14.478301	11.620149	17.336453	28.423234	1271	CUFF.877.1	1586
BnaA01g16440D	BnaA01g16440D	c	CUFF.877	CUFF.877.2	100	14.660057	7.901168	21.418947	28.780050	462	CUFF.877.1	1586
BnaA01g16470D	BnaA01g16470D	o	CUFF.878	CUFF.878.1	100	2.601158	1.141505	4.060811	5.178792	903	CUFF.878.1	1215
BnaA01g16490D	BnaA01g16490D	=	CUFF.879	CUFF.879.1	100	7.336867	5.176219	9.497515	14.057748	1059	CUFF.879.1	1012
-	-	u	CUFF.880	CUFF.880.1	100	4.624166	2.503151	6.745182	9.545352	755	CUFF.880.1	-
BnaA01g16540D	BnaA01g16540D	=	CUFF.881	CUFF.881.1	100	3.053962	1.559669	4.548256	5.866910	968	CUFF.881.1	2305
BnaA01g16560D	BnaA01g16560D	=	CUFF.882	CUFF.882.1	100	18.500755	15.616940	21.384570	37.618031	1462	CUFF.882.1	1513
BnaA01g16570D	BnaA01g16570D	e	CUFF.883	CUFF.883.1	100	15.295166	10.844085	19.746248	29.289595	620	CUFF.883.1	432
BnaA01g16600D	BnaA01g16600D	=	CUFF.884	CUFF.884.1	100	1.382963	0.662244	2.103682	2.775105	1597	CUFF.884.1	2090
BnaA01g16630D	BnaA01g16630D	=	CUFF.885	CUFF.885.1	100	5.981614	3.481645	8.481584	11.759247	729	CUFF.885.1	884
BnaA01g16640D	BnaA01g16640D	j	CUFF.886	CUFF.886.1	100	12.494211	8.730627	16.257795	25.028869	687	CUFF.886.1	918
BnaA01g16650D	BnaA01g16650D	=	CUFF.887	CUFF.887.1	100	6.775361	5.102940	8.447782	13.457191	1526	CUFF.887.1	1559
BnaA01g16660D	BnaA01g16660D	j	CUFF.888	CUFF.888.1	94	6.587529	4.834737	8.340320	13.098916	1483	CUFF.888.1	1623
BnaA01g16660D	BnaA01g16660D	c	CUFF.888	CUFF.888.2	100	6.979472	3.622118	10.336826	13.878272	619	CUFF.888.1	1623
BnaA01g16700D	BnaA01g16700D	=	CUFF.889	CUFF.889.1	100	7.899772	6.299198	9.500347	16.024959	1899	CUFF.889.1	1887
BnaA01g16710D	BnaA01g16710D	j	CUFF.890	CUFF.890.1	38	2.216562	0.875347	3.557776	4.423519	1293	CUFF.890.2	2682
BnaA01g16710D	BnaA01g16710D	j	CUFF.890	CUFF.890.2	100	5.847885	4.498842	7.196928	11.670429	2169	CUFF.890.2	2682
BnaA01g16720D	BnaA01g16720D	=	CUFF.891	CUFF.891.1	100	7.596746	5.777102	9.416391	13.903354	1419	CUFF.891.1	1465
BnaA01g16750D	BnaA01g16750D	j	CUFF.892	CUFF.892.1	100	2.946982	2.063746	3.830218	5.721775	2565	CUFF.892.1	1887
BnaA01g16750D	BnaA01g16750D	j	CUFF.892	CUFF.892.2	22	0.635866	0.127905	1.143827	1.234579	2565	CUFF.892.1	1887
BnaA01g16780D	BnaA01g16780D	j	CUFF.893	CUFF.893.1	100	133.098956	120.815389	145.382523	265.061790	791	CUFF.893.1	2366
BnaA01g16800D	BnaA01g16800D	=	CUFF.894	CUFF.894.1	100	3.234476	1.146016	5.322937	6.282450	612	CUFF.894.1	291
BnaA01g16850D	BnaA01g16850D	=	CUFF.895	CUFF.895.1	100	26.181073	21.755692	30.606454	51.929487	901	CUFF.895.1	942
BnaA01g16860D	BnaA01g16860D	j	CUFF.896	CUFF.896.1	42	14.187467	7.975365	20.399569	27.666436	426	CUFF.896.1	505
BnaA01g16860D	BnaA01g16860D	=	CUFF.896	CUFF.896.2	100	33.685847	19.133639	48.238054	65.689479	339	CUFF.896.1	505
BnaA01g16860D	BnaA01g16860D	j	CUFF.896	CUFF.896.3	57	19.071267	7.806704	30.335830	37.190147	338	CUFF.896.1	505
BnaA01g16860D	BnaA01g16860D	j	CUFF.896	CUFF.896.4	52	17.391936	6.656897	28.126975	33.915349	339	CUFF.896.1	505
BnaA01g16870D	BnaA01g16870D	j	CUFF.897	CUFF.897.1	31	1.437351	0.565459	2.309243	2.937166	1678	CUFF.897.1	1719
BnaA01g16870D	BnaA01g16870D	j	CUFF.897	CUFF.897.2	27	1.260207	0.383604	2.136810	2.575180	1678	CUFF.897.1	1719
BnaA01g16870D	BnaA01g16870D	c	CUFF.897	CUFF.897.3	100	4.652551	2.961645	6.343456	9.507289	1271	CUFF.897.1	1719
BnaA01g16960D	BnaA01g16960D	=	CUFF.898	CUFF.898.1	100	8.722121	6.009301	11.434941	16.363494	831	CUFF.898.1	840
BnaA01g16970D	BnaA01g16970D	j	CUFF.899	CUFF.899.1	24	2.267404	0.728437	3.806371	4.350145	1011	CUFF.899.1	942
BnaA01g16970D	BnaA01g16970D	=	CUFF.899	CUFF.899.2	100	9.338364	6.656465	12.020263	17.916191	1011	CUFF.899.1	942
BnaA01g16990D	BnaA01g16990D	=	CUFF.900	CUFF.900.1	100	3.643608	1.976288	5.310929	7.464639	934	CUFF.900.1	1026
BnaA01g17000D	BnaA01g17000D	c	CUFF.901	CUFF.901.1	100	5.521423	3.505556	7.537291	10.967104	921	CUFF.901.1	1179
BnaA01g17010D	BnaA01g17010D	o	CUFF.902	CUFF.902.1	100	6.470663	3.236817	9.704508	13.599582	543	CUFF.902.1	948
BnaA01g17050D	BnaA01g17050D	=	CUFF.903	CUFF.903.1	100	4.367758	3.200864	5.534653	8.825631	1906	CUFF.903.1	1860
-	-	u	CUFF.904	CUFF.904.1	37	1.903015	0.424918	3.381112	3.891691	885	CUFF.904.2	-
-	-	u	CUFF.904	CUFF.904.2	28	1.455673	0.021292	2.890055	2.976870	911	CUFF.904.2	-
-	-	u	CUFF.904	CUFF.904.3	76	3.940823	1.513753	6.367893	8.059033	742	CUFF.904.2	-
-	-	u	CUFF.904	CUFF.904.4	100	5.210084	1.809244	8.610924	10.654687	574	CUFF.904.2	-
BnaA01g17060D	BnaA01g17060D	=	CUFF.905	CUFF.905.1	100	1.750843	0.768348	2.733337	3.737541	1235	CUFF.905.1	1598
BnaA01g17100D	BnaA01g17100D	=	CUFF.906	CUFF.906.1	100	3.785450	2.133344	5.437555	6.803809	924	CUFF.906.1	902
BnaA01g17130D	BnaA01g17130D	c	CUFF.907	CUFF.907.1	100	4.507490	2.857484	6.157495	8.821041	1107	CUFF.907.1	2182
BnaA01g17140D	BnaA01g17140D	j	CUFF.908	CUFF.908.1	100	6.977400	5.719937	8.234863	14.068109	2907	CUFF.908.1	2550
BnaA01g17140D	BnaA01g17140D	j	CUFF.908	CUFF.908.2	28	1.982506	0.848641	3.116371	3.997207	1641	CUFF.908.1	2550
BnaA01g17150D	BnaA01g17150D	j	CUFF.909	CUFF.909.1	95	2.823667	1.597896	4.049438	5.596911	1257	CUFF.909.1	1248
BnaA01g17150D	BnaA01g17150D	j	CUFF.909	CUFF.909.2	100	2.972476	1.483565	4.461387	5.891873	1007	CUFF.909.1	1248
BnaA01g17170D	BnaA01g17170D	=	CUFF.910	CUFF.910.1	100	14.972752	12.723281	17.222224	29.269600	1776	CUFF.910.1	1744
BnaA01g17290D	BnaA01g17290D	e	CUFF.911	CUFF.911.1	100	11.905751	6.435309	17.376193	24.830533	420	CUFF.911.1	315
-	-	u	CUFF.912	CUFF.912.1	100	26.092049	22.307873	29.876225	51.339082	1167	CUFF.912.1	-
BnaA01g17350D	BnaA01g17350D	=	CUFF.913	CUFF.913.1	100	79.932639	65.911527	93.953752	153.887114	424	CUFF.913.1	761
BnaA01g17360D	BnaA01g17360D	=	CUFF.914	CUFF.914.1	100	5.484663	2.824211	8.145115	11.057070	613	CUFF.914.1	675
BnaA01g17400D	BnaA01g17400D	=	CUFF.915	CUFF.915.1	100	4.569563	2.539549	6.599577	8.335637	924	CUFF.915.2	796
BnaA01g17400D	BnaA01g17400D	j	CUFF.915	CUFF.915.2	52	2.371333	0.939855	3.802810	4.325702	1013	CUFF.915.2	796
BnaA01g17410D	BnaA01g17410D	j	CUFF.916	CUFF.916.1	100	3.329189	1.946548	4.711830	6.658788	1310	CUFF.916.2	1827
BnaA01g17410D	BnaA01g17410D	j	CUFF.916	CUFF.916.2	62	2.064471	0.972934	3.156008	4.129195	1383	CUFF.916.2	1827
BnaA01g17410D	BnaA01g17410D	o	CUFF.917	CUFF.917.1	100	7.419864	5.985254	8.854475	14.825604	2051	CUFF.917.1	1827
BnaA01g17450D	BnaA01g17450D	=	CUFF.918	CUFF.918.1	100	2.725840	1.888388	3.563292	5.648817	2223	CUFF.918.1	2297
BnaA01g17460D	BnaA01g17460D	j	CUFF.919	CUFF.919.1	41	2.957319	1.318051	4.596586	5.726130	1127	CUFF.919.1	1101
BnaA01g17460D	BnaA01g17460D	=	CUFF.919	CUFF.919.2	100	7.251919	4.838343	9.665495	14.041581	1049	CUFF.919.1	1101
BnaA01g17480D	BnaA01g17480D	=	CUFF.920	CUFF.920.1	100	7.274575	5.107680	9.441469	14.411313	1040	CUFF.920.1	1481
BnaA01g17490D	BnaA01g17490D	c	CUFF.921	CUFF.921.1	100	6.563651	5.106248	8.021053	12.958328	2064	CUFF.921.1	5829
BnaA01g17490D	BnaA01g17490D	j	CUFF.921	CUFF.921.2	25	1.664753	0.606787	2.722718	3.286648	1498	CUFF.921.1	5829
BnaA01g17490D	BnaA01g17490D	j	CUFF.922	CUFF.922.1	29	1.738342	0.434119	3.042565	3.485900	1075	CUFF.922.1	5829
BnaA01g17490D	BnaA01g17490D	c	CUFF.922	CUFF.922.2	100	6.055111	3.905234	8.204988	12.142323	1075	CUFF.922.1	5829
BnaA01g17490D	BnaA01g17490D	j	CUFF.923	CUFF.923.1	13	1.728806	0.920111	2.537502	3.461828	2303	CUFF.923.1	5829
BnaA01g17490D	BnaA01g17490D	j	CUFF.923	CUFF.923.2	33	4.297664	3.036380	5.558949	8.605809	2303	CUFF.923.1	5829
BnaA01g17490D	BnaA01g17490D	j	CUFF.923	CUFF.923.3	18	2.365552	1.270839	3.460265	4.736872	1941	CUFF.923.1	5829
BnaA01g17490D	BnaA01g17490D	c	CUFF.923	CUFF.923.4	100	12.985783	8.669942	17.301624	26.003232	670	CUFF.923.1	5829
BnaA01g17500D	BnaA01g17500D	j	CUFF.924	CUFF.924.1	87	7.112675	4.894382	9.330969	14.784030	1051	CUFF.924.1	1229
BnaA01g17500D	BnaA01g17500D	c	CUFF.924	CUFF.924.2	100	8.143557	3.485058	12.802055	16.926765	443	CUFF.924.1	1229
BnaA01g17510D	BnaA01g17510D	j	CUFF.925	CUFF.925.1	73	2.275513	0.867389	3.683636	4.391957	1160	CUFF.925.4	2565
BnaA01g17510D	BnaA01g17510D	j	CUFF.925	CUFF.925.2	91	2.852569	1.262823	4.442316	5.505732	1101	CUFF.925.4	2565
BnaA01g17510D	BnaA01g17510D	j	CUFF.925	CUFF.925.3	28	0.874480	0.235357	1.513603	1.687831	1968	CUFF.925.4	2565
BnaA01g17510D	BnaA01g17510D	j	CUFF.925	CUFF.925.4	100	3.122396	2.247048	3.997743	6.026522	2815	CUFF.925.4	2565
BnaA01g17550D	BnaA01g17550D	j	CUFF.926	CUFF.926.1	100	3.148907	1.899223	4.398591	5.907393	1295	CUFF.926.1	2377
BnaA01g17560D	BnaA01g17560D	=	CUFF.927	CUFF.927.1	100	6.677138	4.425753	8.928524	13.372228	1076	CUFF.927.1	1285
BnaA01g17560D	BnaA01g17560D	j	CUFF.927	CUFF.927.2	41	2.705141	1.106631	4.303651	5.417555	1063	CUFF.927.1	1285
-	-	u	CUFF.928	CUFF.928.1	100	26.304611	12.596193	40.013029	39.434976	276	CUFF.928.1	-
BnaA01g17570D	BnaA01g17570D	=	CUFF.929	CUFF.929.1	100	57.689008	52.407761	62.970254	115.224201	1285	CUFF.929.1	1347
BnaA01g17580D	BnaA01g17580D	j	CUFF.930	CUFF.930.1	71	3.859192	2.805153	4.913230	7.757304	2769	CUFF.930.1	2723
BnaA01g17580D	BnaA01g17580D	j	CUFF.930	CUFF.930.2	35	1.891884	1.081193	2.702574	3.802847	2765	CUFF.930.1	2723
BnaA01g17580D	BnaA01g17580D	c	CUFF.930	CUFF.930.3	100	5.438236	4.071460	6.805013	10.931318	2289	CUFF.930.1	2723
BnaA01g17590D	BnaA01g17590D	=	CUFF.931	CUFF.931.1	100	3.042708	1.972563	4.112852	5.985214	1583	CUFF.931.1	1065
BnaA01g17630D	BnaA01g17630D	j	CUFF.932	CUFF.932.1	82	7.979876	5.934668	10.025083	15.716006	1689	CUFF.932.3	1902
BnaA01g17630D	BnaA01g17630D	j	CUFF.932	CUFF.932.2	100	9.789010	7.692244	11.885777	19.279015	1785	CUFF.932.3	1902
BnaA01g17630D	BnaA01g17630D	j	CUFF.932	CUFF.932.3	22	2.196012	1.008816	3.383207	4.324946	1868	CUFF.932.3	1902
BnaA01g17690D	BnaA01g17690D	=	CUFF.933	CUFF.933.1	100	24.113411	21.236963	26.989859	48.155804	2099	CUFF.933.1	1974
BnaA01g17690D	BnaA01g17690D	j	CUFF.933	CUFF.933.2	16	3.749990	2.310597	5.189383	7.488935	1856	CUFF.933.1	1974
BnaA01g17700D	BnaA01g17700D	j	CUFF.934	CUFF.934.1	91	3.041306	1.128601	4.954011	5.913706	828	CUFF.934.1	871
BnaA01g17700D	BnaA01g17700D	j	CUFF.934	CUFF.934.2	100	3.353403	1.091896	5.614910	6.520567	709	CUFF.934.1	871
BnaA01g17720D	BnaA01g17720D	=	CUFF.935	CUFF.935.1	100	14.148944	12.468879	15.829009	28.136390	3362	CUFF.935.2	3200
BnaA01g17720D	BnaA01g17720D	j	CUFF.935	CUFF.935.2	13	1.893230	1.190687	2.595772	3.764850	3367	CUFF.935.2	3200
BnaA01g17740D	BnaA01g17740D	=	CUFF.936	CUFF.936.1	100	5.474056	4.251433	6.696679	10.968903	2122	CUFF.936.1	2387
BnaA01g17750D	BnaA01g17750D	j	CUFF.937	CUFF.937.1	100	5.202179	3.897660	6.506697	10.429066	1843	CUFF.937.1	1819
BnaA01g17760D	BnaA01g17760D	j	CUFF.938	CUFF.938.1	100	3.133221	2.054471	4.211972	5.821823	1699	CUFF.938.1	1842
BnaA01g17770D	BnaA01g17770D	=	CUFF.939	CUFF.939.1	100	4.854353	3.505290	6.203417	9.795024	1641	CUFF.939.1	1259
BnaA01g17810D	BnaA01g17810D	e	CUFF.940	CUFF.940.1	100	4.139253	2.990455	5.288051	8.297791	1815	CUFF.940.1	1164
BnaA01g17860D	BnaA01g17860D	=	CUFF.941	CUFF.941.1	100	5.547629	4.121270	6.973988	10.694884	1924	CUFF.942.1	2006
BnaA01g17860D	BnaA01g17860D	e	CUFF.942	CUFF.942.1	100	1.018014	0.323416	1.712611	1.962557	2159	CUFF.942.1	2006
BnaA01g17890D	BnaA01g17890D	j	CUFF.943	CUFF.943.1	29	2.590992	1.184738	3.997246	5.247136	1305	CUFF.943.1	1201
BnaA01g17890D	BnaA01g17890D	j	CUFF.943	CUFF.943.2	38	3.406470	1.740933	5.072008	6.898598	1184	CUFF.943.1	1201
BnaA01g17890D	BnaA01g17890D	j	CUFF.943	CUFF.943.3	100	9.033742	6.075719	11.991765	18.294642	943	CUFF.943.1	1201
BnaA01g17910D	BnaA01g17910D	=	CUFF.944	CUFF.944.1	100	5.359836	3.978638	6.741034	10.851217	1736	CUFF.944.1	1528
BnaA01g17930D	BnaA01g17930D	=	CUFF.945	CUFF.945.1	100	8.589670	5.824782	11.354558	16.742766	801	CUFF.945.1	942
BnaA01g17950D	BnaA01g17950D	=	CUFF.946	CUFF.946.1	100	9.755448	7.536112	11.974783	19.396078	1287	CUFF.946.1	1346
BnaA01g17960D	BnaA01g17960D	e	CUFF.947	CUFF.947.1	100	5.893733	4.690696	7.096770	11.619976	2299	CUFF.947.1	933
BnaA01g17980D	BnaA01g17980D	c	CUFF.948	CUFF.948.1	100	14.783004	9.942124	19.623884	30.458361	560	CUFF.948.1	1121
BnaA01g17980D	BnaA01g17980D	j	CUFF.949	CUFF.949.1	19	6.035174	2.930424	9.139923	12.228351	629	CUFF.949.1	1121
BnaA01g17980D	BnaA01g17980D	c	CUFF.949	CUFF.949.2	100	32.592878	25.898041	39.287716	66.039054	628	CUFF.949.1	1121
BnaA01g17990D	BnaA01g17990D	j	CUFF.950	CUFF.950.1	80	4.967649	2.855271	7.080026	9.965930	1040	CUFF.950.3	1918
BnaA01g17990D	BnaA01g17990D	j	CUFF.950	CUFF.950.2	100	6.192072	3.854972	8.529171	12.422326	1040	CUFF.950.3	1918
BnaA01g17990D	BnaA01g17990D	j	CUFF.950	CUFF.950.3	23	1.442647	0.492370	2.392924	2.894190	1355	CUFF.950.3	1918
BnaA01g18000D	BnaA01g18000D	=	CUFF.951	CUFF.951.1	100	10.219546	7.014494	13.424597	20.709523	823	CUFF.951.1	826
BnaA01g18000D	BnaA01g18000D	j	CUFF.951	CUFF.951.2	21	2.195349	0.409860	3.980839	4.448792	823	CUFF.951.1	826
BnaA01g18010D	BnaA01g18010D	=	CUFF.952	CUFF.952.1	100	12.841089	10.638857	15.043321	25.328831	1683	CUFF.952.1	1694
BnaA01g18030D	BnaA01g18030D	=	CUFF.953	CUFF.953.1	100	15.576961	11.689529	19.464394	30.725292	770	CUFF.953.1	888
BnaA01g18040D	BnaA01g18040D	c	CUFF.954	CUFF.954.1	100	2.747284	1.709068	3.785500	5.683322	1537	CUFF.954.1	1997
BnaA01g18070D	BnaA01g18070D	j	CUFF.955	CUFF.955.1	100	4.086077	2.618315	5.553840	8.081160	1183	CUFF.955.1	1288
BnaA01g18090D	BnaA01g18090D	j	CUFF.956	CUFF.956.1	100	17.561239	14.484591	20.637887	33.890089	1244	CUFF.956.1	1200
BnaA01g18130D	BnaA01g18130D	e	CUFF.957	CUFF.957.1	100	5.171161	3.753873	6.588448	10.213296	1558	CUFF.957.1	1395
BnaA01g18160D	BnaA01g18160D	c	CUFF.958	CUFF.958.1	100	21.044450	16.925729	25.163171	42.538653	1056	CUFF.958.2	2416
BnaA01g18160D	BnaA01g18160D	j	CUFF.958	CUFF.958.2	80	16.869570	14.666228	19.072912	34.099670	2449	CUFF.958.2	2416
BnaA01g18180D	BnaA01g18180D	=	CUFF.959	CUFF.959.1	100	9.004834	6.664435	11.345234	17.375744	1108	CUFF.959.1	1737
BnaA01g18280D	BnaA01g18280D	j	CUFF.960	CUFF.960.1	100	3.440616	2.021305	4.859928	7.119206	1132	CUFF.960.1	1848
BnaA01g18280D	BnaA01g18280D	j	CUFF.960	CUFF.960.2	65	2.234021	0.580774	3.887268	4.622561	834	CUFF.960.1	1848
BnaA01g18280D	BnaA01g18280D	j	CUFF.960	CUFF.960.3	66	2.274030	0.574531	3.973529	4.705346	832	CUFF.960.1	1848
BnaA01g18320D	BnaA01g18320D	j	CUFF.961	CUFF.961.1	100	13.923427	11.631384	16.215470	27.992363	1852	CUFF.961.1	1884
BnaA01g18320D	BnaA01g18320D	j	CUFF.961	CUFF.961.2	13	1.752669	0.736059	2.769280	3.523655	1852	CUFF.961.1	1884
BnaA01g18330D	BnaA01g18330D	=	CUFF.962	CUFF.962.1	100	3.021369	1.510685	4.532054	5.590203	892	CUFF.962.1	855
BnaA01g18340D	BnaA01g18340D	j	CUFF.963	CUFF.963.1	100	34.916315	27.518326	42.314304	71.494443	566	CUFF.963.1	3379
BnaA01g18350D	BnaA01g18350D	=	CUFF.964	CUFF.964.1	100	9.916995	6.446538	13.387452	19.411896	642	CUFF.964.1	686
BnaA01g18360D	BnaA01g18360D	j	CUFF.965	CUFF.965.1	25	1.989518	1.237771	2.741264	3.975689	2999	CUFF.965.1	2976
BnaA01g18360D	BnaA01g18360D	j	CUFF.965	CUFF.965.2	76	6.081774	4.567771	7.595778	12.153319	2315	CUFF.965.1	2976
BnaA01g18360D	BnaA01g18360D	j	CUFF.965	CUFF.965.3	100	7.996113	6.476968	9.515259	15.978777	2858	CUFF.965.1	2976
BnaA01g18380D	BnaA01g18380D	=	CUFF.966	CUFF.966.1	100	7.437445	4.813717	10.061173	14.342157	904	CUFF.966.1	970
BnaA01g18380D	BnaA01g18380D	j	CUFF.966	CUFF.966.2	45	3.315903	1.387865	5.243942	6.394293	904	CUFF.966.1	970
BnaA01g18380D	BnaA01g18380D	e	CUFF.967	CUFF.967.1	100	3.572100	1.323704	5.820495	6.888335	594	CUFF.966.1	970
BnaA01g18390D	BnaA01g18390D	=	CUFF.968	CUFF.968.1	100	23.200397	18.407854	27.992941	46.452243	734	CUFF.968.1	748
BnaA01g18410D	BnaA01g18410D	j	CUFF.969	CUFF.969.1	54	5.805300	4.115750	7.494849	11.584968	1384	CUFF.969.1	1360
BnaA01g18410D	BnaA01g18410D	c	CUFF.969	CUFF.969.2	100	10.773213	7.375414	14.171012	21.498859	759	CUFF.969.1	1360
BnaA01g18430D	BnaA01g18430D	j	CUFF.970	CUFF.970.1	100	8.648306	6.271060	11.025552	17.337836	1261	CUFF.970.1	1269
BnaA01g18430D	BnaA01g18430D	j	CUFF.970	CUFF.970.2	19	1.627679	0.408294	2.847064	3.263116	1261	CUFF.970.1	1269
BnaA01g18430D	BnaA01g18430D	j	CUFF.970	CUFF.970.3	47	4.030492	2.237386	5.823598	8.080196	1256	CUFF.970.1	1269
BnaA01g18460D	BnaA01g18460D	j	CUFF.971	CUFF.971.1	100	5.933712	3.349789	8.517635	12.034911	701	CUFF.971.1	981
BnaA01g18470D	BnaA01g18470D	=	CUFF.972	CUFF.972.1	100	2.066559	0.732208	3.400910	4.506957	834	CUFF.972.1	1176
BnaA01g18480D	BnaA01g18480D	j	CUFF.973	CUFF.973.1	32	0.940220	0.356135	1.524306	1.873480	2437	CUFF.973.3	2968
BnaA01g18480D	BnaA01g18480D	j	CUFF.973	CUFF.973.2	100	2.894522	1.889362	3.899682	5.767615	2437	CUFF.973.3	2968
BnaA01g18480D	BnaA01g18480D	j	CUFF.973	CUFF.973.3	62	1.789148	0.972731	2.605565	3.565050	2589	CUFF.973.3	2968
BnaA01g18540D	BnaA01g18540D	c	CUFF.974	CUFF.974.1	100	1.678655	0.839328	2.517983	3.156272	1430	CUFF.974.1	2845
BnaA01g18630D	BnaA01g18630D	=	CUFF.975	CUFF.975.1	100	3.738429	2.719692	4.757167	7.318863	2088	CUFF.975.1	2175
BnaA01g18650D	BnaA01g18650D	=	CUFF.976	CUFF.976.1	100	66.529233	61.313221	71.745244	132.642157	1481	CUFF.976.1	1470
BnaA01g18670D	BnaA01g18670D	x	CUFF.977	CUFF.977.1	100	5.246981	3.879626	6.614336	10.623911	1696	CUFF.977.1	1207
BnaA01g18690D	BnaA01g18690D	c	CUFF.978	CUFF.978.1	100	1.400948	0.556943	2.244952	2.389847	1262	CUFF.978.1	1910
BnaA01g18730D	BnaA01g18730D	j	CUFF.979	CUFF.979.1	100	4.270596	2.453956	6.087236	8.613092	1135	CUFF.979.3	7711
BnaA01g18730D	BnaA01g18730D	j	CUFF.979	CUFF.979.2	21	0.903371	0.509681	1.297061	1.821951	5300	CUFF.979.3	7711
BnaA01g18730D	BnaA01g18730D	j	CUFF.979	CUFF.979.3	53	2.253924	1.691904	2.815944	4.545795	5333	CUFF.979.3	7711
BnaA01g18730D	BnaA01g18730D	o	CUFF.980	CUFF.980.1	100	1.097070	0.511799	1.682341	2.141031	1956	CUFF.980.1	7711
BnaA01g18740D	BnaA01g18740D	=	CUFF.981	CUFF.981.1	100	13.313524	10.414738	16.212310	23.667192	1078	CUFF.981.1	876
BnaA01g18770D	BnaA01g18770D	j	CUFF.982	CUFF.982.1	100	8.436229	7.021120	9.851339	17.001617	2553	CUFF.982.1	2485
BnaA01g18800D	BnaA01g18800D	x	CUFF.983	CUFF.983.1	100	2.637811	1.507396	3.768225	5.220573	1710	CUFF.983.1	1032
BnaA01g18800D	BnaA01g18800D	e	CUFF.984	CUFF.984.1	100	6.070237	4.458553	7.681921	12.013793	1819	CUFF.984.1	1032
BnaA01g18800D	BnaA01g18800D	j	CUFF.985	CUFF.985.1	100	8.546316	6.242000	10.850632	16.914278	1271	CUFF.984.1	1032
BnaA01g18860D	BnaA01g18860D	=	CUFF.986	CUFF.986.1	100	10.237002	8.384020	12.089984	20.688635	1853	CUFF.986.1	1817
BnaA01g18880D	BnaA01g18880D	j	CUFF.987	CUFF.987.1	20	3.831571	2.799607	4.863534	7.491570	3026	CUFF.987.1	1369
BnaA01g18880D	BnaA01g18880D	j	CUFF.987	CUFF.987.2	45	8.623623	6.583594	10.663653	16.861096	1890	CUFF.987.1	1369
BnaA01g18880D	BnaA01g18880D	j	CUFF.987	CUFF.987.3	100	19.209234	14.628998	23.789470	37.558312	859	CUFF.987.1	1369
BnaA01g18880D	BnaA01g18880D	j	CUFF.987	CUFF.987.4	49	9.328528	7.277449	11.379607	18.239340	1881	CUFF.987.1	1369
BnaA01g18880D	BnaA01g18880D	e	CUFF.988	CUFF.988.1	100	9.100855	6.590989	11.610720	17.794188	1147	CUFF.987.1	1369
BnaA01g18920D	BnaA01g18920D	=	CUFF.989	CUFF.989.1	100	37.896505	30.934066	44.858944	75.906794	619	CUFF.989.1	792
BnaA01g18930D	BnaA01g18930D	j	CUFF.990	CUFF.990.1	100	2.814880	1.587609	4.042151	5.613952	1530	CUFF.990.1	2116
BnaA01g18930D	BnaA01g18930D	j	CUFF.990	CUFF.990.2	30	0.851081	0.038132	1.664031	1.697383	1518	CUFF.990.1	2116
BnaA01g18930D	BnaA01g18930D	j	CUFF.990	CUFF.990.3	70	1.968036	0.669651	3.266421	3.925020	1236	CUFF.990.1	2116
BnaA01g18940D	BnaA01g18940D	c	CUFF.991	CUFF.991.1	100	4.161145	2.522842	5.799448	8.463905	1013	CUFF.991.1	1333
BnaA01g18950D	BnaA01g18950D	e	CUFF.992	CUFF.992.1	100	1.387452	0.645827	2.129076	2.897928	1501	CUFF.992.1	1002
BnaA01g18960D	BnaA01g18960D	c	CUFF.993	CUFF.993.1	100	2.129542	1.125648	3.133437	4.347017	1796	CUFF.993.1	2029
BnaA01g18970D	BnaA01g18970D	j	CUFF.994	CUFF.994.1	100	2.489033	1.908583	3.069483	5.080843	5379	CUFF.994.1	4683
BnaA01g18970D	BnaA01g18970D	j	CUFF.994	CUFF.994.2	53	1.323026	0.821581	1.824470	2.700681	4343	CUFF.994.1	4683
BnaA01g19000D	BnaA01g19000D	j	CUFF.995	CUFF.995.1	82	2.089079	1.050217	3.127940	3.993306	1442	CUFF.995.2	1065
BnaA01g19000D	BnaA01g19000D	j	CUFF.995	CUFF.995.2	100	2.556742	1.528088	3.585397	4.887253	1638	CUFF.995.2	1065
BnaA01g19000D	BnaA01g19000D	x	CUFF.996	CUFF.996.1	100	6.670105	4.483133	8.857078	12.750011	1016	CUFF.996.1	1065
BnaA01g19010D	BnaA01g19010D	j	CUFF.997	CUFF.997.1	100	4.228985	2.156720	6.301249	8.531175	760	CUFF.997.1	868
BnaA01g19020D	BnaA01g19020D	j	CUFF.998	CUFF.998.1	100	2.456780	1.228791	3.684769	5.071506	1421	CUFF.998.1	1551
BnaA01g19020D	BnaA01g19020D	j	CUFF.998	CUFF.998.2	56	1.366121	0.344643	2.387600	2.820071	1359	CUFF.998.1	1551
BnaA01g19040D	BnaA01g19040D	=	CUFF.999	CUFF.999.1	100	78.646280	70.796626	86.495934	157.636688	1018	CUFF.999.1	1028
BnaA01g19090D	BnaA01g19090D	j	CUFF.1000	CUFF.1000.1	100	2.885044	1.729984	4.040104	5.835880	1320	CUFF.1000.1	1439
BnaA01g19120D	BnaA01g19120D	=	CUFF.1001	CUFF.1001.1	100	8.887274	6.852282	10.922267	17.741798	1377	CUFF.1001.1	1245
BnaA01g19130D	BnaA01g19130D	c	CUFF.1002	CUFF.1002.1	100	1.620384	0.681307	2.559461	3.336150	1160	CUFF.1002.1	1449
BnaA01g19150D	BnaA01g19150D	=	CUFF.1003	CUFF.1003.1	100	8.425866	5.187260	11.664473	16.554097	732	CUFF.1003.1	799
BnaA01g19150D	BnaA01g19150D	j	CUFF.1003	CUFF.1003.2	42	3.500503	1.153180	5.847826	6.877355	709	CUFF.1003.1	799
BnaA01g19170D	BnaA01g19170D	j	CUFF.1004	CUFF.1004.1	100	3.728221	2.518728	4.937714	7.646922	1531	CUFF.1004.1	1748
BnaA01g19230D	BnaA01g19230D	c	CUFF.1005	CUFF.1005.1	100	3.801408	2.768998	4.833818	7.734503	2435	CUFF.1005.1	2508
BnaA01g19230D	BnaA01g19230D	j	CUFF.1005	CUFF.1005.2	55	2.075153	0.802270	3.348037	4.222194	1302	CUFF.1005.1	2508
BnaA01g19260D	BnaA01g19260D	c	CUFF.1006	CUFF.1006.1	100	2.708864	1.864156	3.553573	5.446609	2259	CUFF.1006.1	3032
BnaA01g19270D	BnaA01g19270D	j	CUFF.1007	CUFF.1007.1	65	1.559270	0.426262	2.692277	3.118249	1174	CUFF.1007.2	1270
BnaA01g19270D	BnaA01g19270D	j	CUFF.1007	CUFF.1007.2	100	2.392949	1.229299	3.556599	4.785453	1402	CUFF.1007.2	1270
BnaA01g19300D	BnaA01g19300D	j	CUFF.1008	CUFF.1008.1	100	29.957667	25.980706	33.934629	59.619049	1309	CUFF.1008.1	1510
-	-	u	CUFF.1009	CUFF.1009.1	100	9.211458	7.587399	10.835518	18.448401	2005	CUFF.1009.1	-
BnaA01g19330D	BnaA01g19330D	c	CUFF.1010	CUFF.1010.1	100	8.434916	5.392256	11.477575	16.941609	810	CUFF.1010.2	2766
BnaA01g19330D	BnaA01g19330D	j	CUFF.1010	CUFF.1010.2	90	7.603009	6.192994	9.013024	15.270716	2683	CUFF.1010.2	2766
BnaA01g19330D	BnaA01g19330D	j	CUFF.1010	CUFF.1010.3	31	2.645022	1.709208	3.580836	5.312552	2683	CUFF.1010.2	2766
BnaA01g19340D	BnaA01g19340D	j	CUFF.1011	CUFF.1011.1	18	2.591006	0.736872	4.445140	5.304806	862	CUFF.1011.1	971
BnaA01g19340D	BnaA01g19340D	j	CUFF.1011	CUFF.1011.2	100	14.066106	10.447065	17.685147	28.798839	855	CUFF.1011.1	971
BnaA01g19350D	BnaA01g19350D	j	CUFF.1012	CUFF.1012.1	100	6.110760	3.147816	9.073704	11.977294	583	CUFF.1012.1	502
BnaA01g19380D	BnaA01g19380D	e	CUFF.1013	CUFF.1013.1	100	2.336578	1.574970	3.098187	4.683673	2285	CUFF.1013.1	2571
BnaA01g19390D	BnaA01g19390D	=	CUFF.1014	CUFF.1014.1	100	13.408160	10.601561	16.214759	26.898627	1190	CUFF.1014.2	2604
BnaA01g19390D	BnaA01g19390D	j	CUFF.1014	CUFF.1014.2	12	1.571882	0.463795	2.679968	3.153412	1192	CUFF.1014.2	2604
BnaA01g19400D	BnaA01g19400D	=	CUFF.1015	CUFF.1015.1	100	4.503884	2.379330	6.628438	9.503375	727	CUFF.1015.1	978
BnaA01g19410D	BnaA01g19410D	=	CUFF.1016	CUFF.1016.1	100	12.361851	6.942313	17.781389	23.944989	502	CUFF.1016.1	624
BnaA01g19410D	BnaA01g19410D	o	CUFF.1016	CUFF.1016.2	58	7.175569	2.858037	11.493101	13.899127	501	CUFF.1016.1	624
BnaA01g19450D	BnaA01g19450D	j	CUFF.1017	CUFF.1017.1	100	12.050081	9.876176	14.223986	24.491822	1774	CUFF.1017.2	2073
BnaA01g19450D	BnaA01g19450D	j	CUFF.1017	CUFF.1017.2	21	2.583153	1.433893	3.732413	5.250266	1867	CUFF.1017.2	2073
BnaA01g19460D	BnaA01g19460D	x	CUFF.1018	CUFF.1018.1	100	56.358338	50.692459	62.024217	110.558487	1538	CUFF.1018.1	1270
BnaA01g19460D	BnaA01g19460D	=	CUFF.1019	CUFF.1019.1	100	230.770857	214.284933	247.256781	452.704563	938	CUFF.1019.1	1270
BnaA01g19490D	BnaA01g19490D	j	CUFF.1020	CUFF.1020.1	100	7.962588	4.090103	11.835072	15.871452	506	CUFF.1020.1	468
BnaA01g19500D	BnaA01g19500D	j	CUFF.1021	CUFF.1021.1	100	16.685128	13.398442	19.971815	33.196379	1326	CUFF.1021.2	1619
BnaA01g19500D	BnaA01g19500D	j	CUFF.1021	CUFF.1021.2	40	6.701065	4.643052	8.759078	13.332297	1596	CUFF.1021.2	1619
BnaA01g19540D	BnaA01g19540D	=	CUFF.1022	CUFF.1022.1	100	12.046208	9.786610	14.305806	24.230574	1511	CUFF.1022.1	1600
BnaA01g19650D	BnaA01g19650D	=	CUFF.1023	CUFF.1023.1	100	9.501858	6.954584	12.049132	18.690832	988	CUFF.1023.1	1179
BnaA01g19700D	BnaA01g19700D	=	CUFF.1024	CUFF.1024.1	100	6.637125	4.173079	9.101172	12.848614	1059	CUFF.1024.1	1019
BnaA01g19700D	BnaA01g19700D	j	CUFF.1024	CUFF.1024.2	63	4.150115	1.947556	6.352675	8.034085	996	CUFF.1024.1	1019
BnaA01g19710D	BnaA01g19710D	j	CUFF.1025	CUFF.1025.1	97	5.538319	2.518945	8.557693	10.549160	672	CUFF.1025.1	1181
BnaA01g19710D	BnaA01g19710D	c	CUFF.1025	CUFF.1025.2	100	5.702002	2.393839	9.010166	10.860938	615	CUFF.1025.1	1181
BnaA01g19750D	BnaA01g19750D	j	CUFF.1026	CUFF.1026.1	100	14.789721	11.916743	17.662698	29.266176	1134	CUFF.1026.1	1322
BnaA01g19790D	BnaA01g19790D	c	CUFF.1027	CUFF.1027.1	100	13.835202	11.531210	16.139195	28.062780	1851	CUFF.1027.2	3736
BnaA01g19790D	BnaA01g19790D	j	CUFF.1027	CUFF.1027.2	11	1.537012	0.882209	2.191815	3.117615	3196	CUFF.1027.2	3736
BnaA01g19790D	BnaA01g19790D	j	CUFF.1027	CUFF.1027.3	32	4.468066	3.414027	5.522106	9.062850	2946	CUFF.1027.2	3736
BnaA01g19810D	BnaA01g19810D	c	CUFF.1028	CUFF.1028.1	100	3.501841	2.592315	4.411367	6.997912	2450	CUFF.1028.1	3037
-	-	u	CUFF.1029	CUFF.1029.1	100	3.990299	2.306709	5.673889	8.504517	943	CUFF.1029.1	-
BnaA01g19860D	BnaA01g19860D	j	CUFF.1030	CUFF.1030.1	100	11.792340	8.349048	15.235631	22.862943	731	CUFF.1030.1	763
BnaA01g19870D	BnaA01g19870D	=	CUFF.1031	CUFF.1031.1	100	1.195014	0.440617	1.949410	2.318652	1869	CUFF.1031.1	1987
BnaA01g19870D	BnaA01g19870D	o	CUFF.1032	CUFF.1032.1	100	1.326983	0.487045	2.166921	2.574708	1701	CUFF.1031.1	1987
-	-	u	CUFF.1033	CUFF.1033.1	100	0.540399	0.233262	0.847537	1.104659	3314	CUFF.1033.1	-
BnaA01g19970D	BnaA01g19970D	=	CUFF.1034	CUFF.1034.1	100	5.795560	4.695380	6.895740	11.649666	2652	CUFF.1034.1	2056
BnaA01g20040D	BnaA01g20040D	c	CUFF.1035	CUFF.1035.1	100	1.981689	0.992586	2.970793	4.066627	1648	CUFF.1035.1	3343
BnaA01g20040D	BnaA01g20040D	j	CUFF.1035	CUFF.1035.2	77	1.518057	0.408724	2.627390	3.115206	1241	CUFF.1035.1	3343
BnaA01g20060D	BnaA01g20060D	c	CUFF.1036	CUFF.1036.1	100	2.216997	1.312100	3.121894	4.602897	1623	CUFF.1036.1	2300
BnaA01g20080D	BnaA01g20080D	=	CUFF.1037	CUFF.1037.1	100	4.185061	2.843287	5.526835	8.214478	1403	CUFF.1037.1	1435
BnaA01g20220D	BnaA01g20220D	j	CUFF.1038	CUFF.1038.1	65	2.538914	1.043077	4.034750	5.208591	1118	CUFF.1038.1	1206
BnaA01g20220D	BnaA01g20220D	j	CUFF.1038	CUFF.1038.2	100	3.900887	2.154403	5.647371	8.002685	1116	CUFF.1038.1	1206
BnaA01g20230D	BnaA01g20230D	=	CUFF.1039	CUFF.1039.1	100	21.297653	15.810019	26.785287	43.752795	595	CUFF.1039.1	700
BnaA01g20260D	BnaA01g20260D	e	CUFF.1040	CUFF.1040.1	100	1.220822	0.318930	2.122714	2.423539	1479	CUFF.1040.1	1126
BnaA01g20260D	BnaA01g20260D	=	CUFF.1041	CUFF.1041.1	100	3.644561	2.146943	5.142179	7.235072	1296	CUFF.1040.1	1126
BnaA01g20360D	BnaA01g20360D	j	CUFF.1042	CUFF.1042.1	100	4.856133	3.590524	6.121743	9.648464	1841	CUFF.1042.1	1886
BnaA01g20370D	BnaA01g20370D	j	CUFF.1043	CUFF.1043.1	100	5.683146	3.816771	7.549521	11.274681	1091	CUFF.1043.1	1197
BnaA01g20380D	BnaA01g20380D	e	CUFF.1044	CUFF.1044.1	100	37.068654	33.591195	40.546114	73.457525	2189	CUFF.1044.1	1704
-	-	u	CUFF.1045	CUFF.1045.1	100	2.965419	1.774606	4.156233	5.953635	1333	CUFF.1045.1	-
BnaA01g20390D	BnaA01g20390D	=	CUFF.1046	CUFF.1046.1	100	37.767923	32.647080	42.888766	77.375209	1045	CUFF.1046.1	1047
-	-	u	CUFF.1047	CUFF.1047.1	100	46.812304	40.339028	53.285580	94.735723	857	CUFF.1047.1	-
BnaA01g20420D	BnaA01g20420D	=	CUFF.1048	CUFF.1048.1	100	10.324207	8.519545	12.128868	21.110815	1831	CUFF.1048.1	1695
BnaA01g20450D	BnaA01g20450D	c	CUFF.1049	CUFF.1049.1	100	4.233482	1.499976	6.966988	8.679499	519	CUFF.1049.1	1083
BnaA01g20470D	BnaA01g20470D	j	CUFF.1050	CUFF.1050.1	100	10.633880	8.023616	13.244144	21.234459	1281	CUFF.1050.2	1243
BnaA01g20470D	BnaA01g20470D	j	CUFF.1050	CUFF.1050.2	53	5.662871	3.693569	7.632172	11.308007	1422	CUFF.1050.2	1243
BnaA01g20480D	BnaA01g20480D	=	CUFF.1051	CUFF.1051.1	100	17.865015	15.063368	20.666662	36.166605	1492	CUFF.1051.1	1954
BnaA01g20490D	BnaA01g20490D	o	CUFF.1052	CUFF.1052.1	100	4.749046	2.699747	6.798345	9.556547	998	CUFF.1053.1	660
BnaA01g20490D	BnaA01g20490D	e	CUFF.1053	CUFF.1053.1	100	2.265897	0.903193	3.628601	4.559685	1166	CUFF.1053.1	660
BnaA01g20520D	BnaA01g20520D	e	CUFF.1054	CUFF.1054.1	100	6.189731	4.017609	8.361853	12.323285	1335	CUFF.1055.1	2920
BnaA01g20520D	BnaA01g20520D	=	CUFF.1055	CUFF.1055.1	100	11.548021	9.899347	13.196695	22.991234	2954	CUFF.1055.1	2920
BnaA01g20530D	BnaA01g20530D	j	CUFF.1056	CUFF.1056.1	100	19.079781	15.745868	22.413695	37.923124	1168	CUFF.1056.1	1903
BnaA01g20550D	BnaA01g20550D	c	CUFF.1057	CUFF.1057.1	100	3.051790	1.213232	4.890348	6.177098	698	CUFF.1057.1	1872
BnaA01g20560D	BnaA01g20560D	=	CUFF.1058	CUFF.1058.1	100	15.136409	12.720388	17.552431	29.152666	1541	CUFF.1058.1	1206
BnaA01g20600D	BnaA01g20600D	=	CUFF.1059	CUFF.1059.1	100	142.798753	128.823267	156.774239	285.175419	681	CUFF.1059.1	807
BnaA01g20610D	BnaA01g20610D	=	CUFF.1060	CUFF.1060.1	100	3.367266	2.192015	4.542517	6.809653	1483	CUFF.1060.1	1407
BnaA01g20620D	BnaA01g20620D	j	CUFF.1061	CUFF.1061.1	95	4.643842	2.665683	6.622002	9.548851	993	CUFF.1061.1	991
BnaA01g20620D	BnaA01g20620D	j	CUFF.1061	CUFF.1061.2	100	4.877979	2.712571	7.043387	10.030292	915	CUFF.1061.1	991
BnaA01g20630D	BnaA01g20630D	j	CUFF.1062	CUFF.1062.1	100	96.216860	85.428672	107.005048	187.830711	785	CUFF.1062.1	927
BnaA01g20630D	BnaA01g20630D	j	CUFF.1062	CUFF.1062.2	22	21.377240	15.643318	27.111162	41.731794	785	CUFF.1062.1	927
BnaA01g20640D	BnaA01g20640D	j	CUFF.1063	CUFF.1063.1	100	2.666423	1.064102	4.268744	5.358189	791	CUFF.1063.1	1095
BnaA01g20660D	BnaA01g20660D	=	CUFF.1064	CUFF.1064.1	100	9.287018	6.873277	11.700758	18.265208	1081	CUFF.1064.1	1165
BnaA01g20670D	BnaA01g20670D	c	CUFF.1065	CUFF.1065.1	100	2.078197	0.694653	3.461741	3.647291	800	CUFF.1065.1	2061
BnaA01g20680D	BnaA01g20680D	=	CUFF.1066	CUFF.1066.1	100	2.802713	1.806616	3.798810	5.507045	1662	CUFF.1066.1	2300
BnaA01g20690D	BnaA01g20690D	=	CUFF.1067	CUFF.1067.1	100	4.685837	3.218193	6.153482	9.845142	1403	CUFF.1067.1	1369
BnaA01g20710D	BnaA01g20710D	j	CUFF.1068	CUFF.1068.1	100	12.630032	9.399258	15.860805	26.300327	863	CUFF.1068.1	1532
BnaA01g20750D	BnaA01g20750D	j	CUFF.1069	CUFF.1069.1	100	1.568742	0.622755	2.514729	3.013681	1110	CUFF.1069.1	1281
BnaA01g20770D	BnaA01g20770D	e	CUFF.1070	CUFF.1070.1	100	14.494771	12.465080	16.524462	28.184282	2061	CUFF.1070.1	2166
BnaA01g20800D	BnaA01g20800D	j	CUFF.1071	CUFF.1071.1	100	3.220937	2.136312	4.305563	6.184224	1731	CUFF.1071.1	2048
BnaA01g20850D	BnaA01g20850D	=	CUFF.1072	CUFF.1072.1	100	5.356449	3.743755	6.969143	10.466611	1322	CUFF.1072.1	2278
BnaA01g20890D	BnaA01g20890D	j	CUFF.1073	CUFF.1073.1	36	1.490642	0.552251	2.429032	2.918657	1626	CUFF.1073.1	1523
BnaA01g20890D	BnaA01g20890D	j	CUFF.1073	CUFF.1073.2	100	4.152902	2.777543	5.528260	8.131329	1626	CUFF.1073.1	1523
BnaA01g20900D	BnaA01g20900D	j	CUFF.1074	CUFF.1074.1	100	14.050499	11.189993	16.911005	29.133355	1155	CUFF.1074.1	1210
-	-	u	CUFF.1075	CUFF.1075.1	100	6.908470	4.142586	9.674354	14.020793	679	CUFF.1075.1	-
BnaA01g20950D	BnaA01g20950D	=	CUFF.1076	CUFF.1076.1	100	28.189894	21.389083	34.990705	55.967646	539	CUFF.1076.1	701
BnaA01g20970D	BnaA01g20970D	=	CUFF.1077	CUFF.1077.1	100	33.741807	30.007685	37.475929	67.513604	1471	CUFF.1077.1	1538
BnaA01g20980D	BnaA01g20980D	=	CUFF.1078	CUFF.1078.1	100	2.053349	1.303673	2.803026	4.196016	2106	CUFF.1078.1	1332
BnaA01g21040D	BnaA01g21040D	j	CUFF.1079	CUFF.1079.1	35	2.049969	0.714684	3.385254	3.994483	1250	CUFF.1079.1	1284
BnaA01g21040D	BnaA01g21040D	j	CUFF.1079	CUFF.1079.2	100	5.825610	3.742634	7.908585	11.351535	1158	CUFF.1079.1	1284
BnaA01g21040D	BnaA01g21040D	j	CUFF.1079	CUFF.1079.3	40	2.314944	0.909137	3.720751	4.510801	1236	CUFF.1079.1	1284
BnaA01g21040D	BnaA01g21040D	j	CUFF.1079	CUFF.1079.4	35	2.037810	0.687496	3.388124	3.970789	1141	CUFF.1079.1	1284
BnaA01g21060D	BnaA01g21060D	=	CUFF.1080	CUFF.1080.1	100	2.462759	1.383309	3.542209	4.906552	1354	CUFF.1080.1	1451
BnaA01g21070D	BnaA01g21070D	j	CUFF.1081	CUFF.1081.1	100	4.475836	3.193915	5.757757	8.486636	1940	CUFF.1081.1	2122
BnaA01g21070D	BnaA01g21070D	j	CUFF.1081	CUFF.1081.2	69	3.097563	1.265977	4.929148	5.873291	993	CUFF.1081.1	2122
BnaA01g21120D	BnaA01g21120D	=	CUFF.1082	CUFF.1082.1	100	4.734750	3.214921	6.254579	9.291549	1279	CUFF.1082.1	1335
BnaA01g21140D	BnaA01g21140D	e	CUFF.1083	CUFF.1083.1	100	9.449997	7.656107	11.243887	18.821860	1718	CUFF.1083.1	1616
BnaA01g21180D	BnaA01g21180D	=	CUFF.1084	CUFF.1084.1	100	22.078046	19.004989	25.151104	44.261646	1439	CUFF.1084.1	1429
BnaA01g21220D	BnaA01g21220D	c	CUFF.1085	CUFF.1085.1	100	4.763441	2.732303	6.794579	9.450988	806	CUFF.1085.1	1215
BnaA01g21230D	BnaA01g21230D	j	CUFF.1086	CUFF.1086.1	36	26.887089	20.748921	33.025257	54.095209	716	CUFF.1086.1	1114
BnaA01g21230D	BnaA01g21230D	j	CUFF.1086	CUFF.1086.2	100	74.389000	62.996136	85.781863	149.666201	587	CUFF.1086.1	1114
BnaA01g21250D	BnaA01g21250D	j	CUFF.1087	CUFF.1087.1	100	6.356809	3.631959	9.081660	12.953370	809	CUFF.1087.2	9408
BnaA01g21250D	BnaA01g21250D	j	CUFF.1087	CUFF.1087.2	15	0.932760	0.459913	1.405607	1.900699	4357	CUFF.1087.2	9408
BnaA01g21250D	BnaA01g21250D	j	CUFF.1087	CUFF.1087.3	17	1.059525	0.608670	1.510381	2.159012	4357	CUFF.1087.2	9408
BnaA01g21250D	BnaA01g21250D	j	CUFF.1087	CUFF.1087.4	34	2.149032	1.347937	2.950126	4.379116	3032	CUFF.1087.2	9408
BnaA01g21250D	BnaA01g21250D	j	CUFF.1088	CUFF.1088.1	100	1.423416	0.768973	2.077859	2.601416	2004	CUFF.1088.1	9408
BnaA01g21340D	BnaA01g21340D	j	CUFF.1089	CUFF.1089.1	100	42.074562	36.064788	48.084336	84.912840	881	CUFF.1089.1	824
BnaA01g21380D	BnaA01g21380D	=	CUFF.1090	CUFF.1090.1	100	10.901528	8.185710	13.617347	21.076577	1000	CUFF.1090.1	1136
BnaA01g21410D	BnaA01g21410D	j	CUFF.1091	CUFF.1091.1	40	8.371827	4.903626	11.840027	17.385505	653	CUFF.1091.1	917
BnaA01g21410D	BnaA01g21410D	c	CUFF.1091	CUFF.1091.2	100	21.134180	14.749337	27.519024	43.888679	522	CUFF.1091.1	917
BnaA01g21410D	BnaA01g21410D	p	CUFF.1092	CUFF.1092.1	100	5.939490	3.806231	8.072749	12.028854	893	CUFF.1092.1	917
BnaA01g21440D	BnaA01g21440D	=	CUFF.1093	CUFF.1093.1	100	32.151678	28.574334	35.729021	63.485224	1525	CUFF.1093.1	1649
BnaA01g21450D	BnaA01g21450D	j	CUFF.1094	CUFF.1094.1	100	8.287595	6.184148	10.391042	17.034169	1213	CUFF.1094.1	3864
BnaA01g21450D	BnaA01g21450D	j	CUFF.1095	CUFF.1095.1	57	3.843266	2.844212	4.842319	7.598300	2778	CUFF.1095.1	3864
BnaA01g21450D	BnaA01g21450D	c	CUFF.1095	CUFF.1095.2	100	6.728443	5.091992	8.364893	13.302418	1838	CUFF.1095.1	3864
-	-	u	CUFF.1096	CUFF.1096.1	100	3.174329	1.811026	4.537631	6.617985	1113	CUFF.1096.1	-
-	-	u	CUFF.1097	CUFF.1097.1	100	2.599875	0.999995	4.199755	5.088521	1029	CUFF.1098.1	-
-	-	u	CUFF.1098	CUFF.1098.1	100	3.104372	1.537219	4.671525	6.075931	1137	CUFF.1098.1	-
BnaA01g21520D	BnaA01g21520D	j	CUFF.1099	CUFF.1099.1	17	2.978281	0.919985	5.036577	5.928651	824	CUFF.1099.1	861
BnaA01g21520D	BnaA01g21520D	=	CUFF.1099	CUFF.1099.2	100	17.503926	13.365949	21.641902	34.843815	824	CUFF.1099.1	861
BnaA01g21560D	BnaA01g21560D	j	CUFF.1100	CUFF.1100.1	100	8.515190	6.385812	10.644568	16.498139	1376	CUFF.1100.2	1478
BnaA01g21560D	BnaA01g21560D	j	CUFF.1100	CUFF.1100.2	41	3.484483	2.162257	4.806709	6.751169	1603	CUFF.1100.2	1478
BnaA01g21580D	BnaA01g21580D	j	CUFF.1101	CUFF.1101.1	55	1.465306	0.563076	2.367536	3.030734	1662	CUFF.1101.1	1572
BnaA01g21580D	BnaA01g21580D	j	CUFF.1101	CUFF.1101.2	100	2.668686	1.510999	3.826374	5.519720	1569	CUFF.1101.1	1572
-	-	u	CUFF.1102	CUFF.1102.1	100	1.668420	0.842164	2.494675	3.352128	1487	CUFF.1102.1	-
BnaA01g21630D	BnaA01g21630D	e	CUFF.1103	CUFF.1103.1	100	4.307886	2.537349	6.078423	8.863698	927	CUFF.1103.1	3408
BnaA01g21630D	BnaA01g21630D	o	CUFF.1104	CUFF.1104.1	100	1.600440	0.567056	2.633825	3.122459	1013	CUFF.1104.1	3408
BnaA01g21630D	BnaA01g21630D	e	CUFF.1105	CUFF.1105.1	100	1.673913	0.906121	2.441704	3.429225	1699	CUFF.1105.1	3408
BnaA01g21650D	BnaA01g21650D	c	CUFF.1106	CUFF.1106.1	100	2.487513	1.284865	3.690162	4.747380	1164	CUFF.1106.1	1973
BnaA01g21680D	BnaA01g21680D	o	CUFF.1107	CUFF.1107.1	54	3.357735	1.854049	4.861422	6.673497	1233	CUFF.1107.1	378
BnaA01g21680D	BnaA01g21680D	j	CUFF.1107	CUFF.1107.2	100	6.201950	3.884167	8.519733	12.326373	895	CUFF.1107.1	378
-	-	u	CUFF.1108	CUFF.1108.1	100	3.799415	1.634215	5.964616	7.551336	806	CUFF.1107.1	-
-	-	u	CUFF.1109	CUFF.1109.1	100	3.605177	2.191362	5.018993	7.143454	1153	CUFF.1109.1	-
BnaA01g21690D	BnaA01g21690D	j	CUFF.1110	CUFF.1110.1	29	0.427253	0.105882	0.748623	0.858620	4402	CUFF.1110.2	5358
BnaA01g21690D	BnaA01g21690D	j	CUFF.1110	CUFF.1110.2	100	1.464137	0.989826	1.938448	2.942375	5506	CUFF.1110.2	5358
BnaA01g21690D	BnaA01g21690D	j	CUFF.1110	CUFF.1110.3	46	0.678408	0.306701	1.050116	1.363350	5178	CUFF.1110.2	5358
BnaA01g21690D	BnaA01g21690D	j	CUFF.1110	CUFF.1110.4	58	0.850361	0.404064	1.296658	1.708912	4402	CUFF.1110.2	5358
BnaA01g21720D	BnaA01g21720D	j	CUFF.1111	CUFF.1111.1	25	1.564109	0.381177	2.747041	3.054197	1087	CUFF.1111.2	1144
BnaA01g21720D	BnaA01g21720D	j	CUFF.1111	CUFF.1111.2	51	3.170544	1.495146	4.845941	6.191042	1158	CUFF.1111.2	1144
BnaA01g21720D	BnaA01g21720D	j	CUFF.1111	CUFF.1111.3	56	3.510734	1.595264	5.426203	6.855324	1085	CUFF.1111.2	1144
BnaA01g21720D	BnaA01g21720D	j	CUFF.1111	CUFF.1111.4	100	6.227413	2.831399	9.623426	12.160116	606	CUFF.1111.2	1144
BnaA01g21730D	BnaA01g21730D	=	CUFF.1112	CUFF.1112.1	100	2.743339	1.646215	3.840464	5.678899	1400	CUFF.1112.1	1254
BnaA01g21750D	BnaA01g21750D	j	CUFF.1113	CUFF.1113.1	100	5.707494	4.265160	7.149828	11.541247	1677	CUFF.1113.1	1787
BnaA01g21860D	BnaA01g21860D	=	CUFF.1114	CUFF.1114.1	100	42.331029	36.739119	47.922939	85.054388	934	CUFF.1114.1	1128
BnaA01g21870D	BnaA01g21870D	j	CUFF.1115	CUFF.1115.1	49	1.642754	0.354421	2.931087	3.359836	1165	CUFF.1115.2	1591
BnaA01g21870D	BnaA01g21870D	j	CUFF.1115	CUFF.1115.2	47	1.558062	0.581682	2.534443	3.186620	1546	CUFF.1115.2	1591
BnaA01g21870D	BnaA01g21870D	j	CUFF.1115	CUFF.1115.3	100	3.349445	1.878629	4.820261	6.850439	1546	CUFF.1115.2	1591
BnaA01g21870D	BnaA01g21870D	j	CUFF.1115	CUFF.1115.4	92	3.096808	1.638510	4.555106	6.333734	1546	CUFF.1115.2	1591
BnaA01g21880D	BnaA01g21880D	j	CUFF.1116	CUFF.1116.1	100	5.805716	4.149703	7.461730	12.012075	1357	CUFF.1116.1	1486
BnaA01g21890D	BnaA01g21890D	j	CUFF.1117	CUFF.1117.1	100	11.909016	10.352604	13.465428	24.025407	3051	CUFF.1117.1	2895
BnaA01g21980D	BnaA01g21980D	j	CUFF.1118	CUFF.1118.1	51	1.724519	1.113272	2.335767	3.517164	4036	CUFF.1118.1	3999
BnaA01g21980D	BnaA01g21980D	j	CUFF.1118	CUFF.1118.2	100	3.404685	2.619984	4.189386	6.943868	4036	CUFF.1118.1	3999
BnaA01g21990D	BnaA01g21990D	j	CUFF.1119	CUFF.1119.1	100	2.810860	1.244271	4.377450	5.168257	852	CUFF.1119.1	1137
BnaA01g22010D	BnaA01g22010D	=	CUFF.1120	CUFF.1120.1	100	9.935816	4.628058	15.243575	19.765483	402	CUFF.1120.1	288
BnaA01g22030D	BnaA01g22030D	j	CUFF.1121	CUFF.1121.1	100	1.613928	1.048372	2.179483	3.275621	4057	CUFF.1121.1	3641
BnaA01g22030D	BnaA01g22030D	j	CUFF.1121	CUFF.1121.2	80	1.298576	0.772389	1.824762	2.635583	4057	CUFF.1121.1	3641
BnaA01g22040D	BnaA01g22040D	=	CUFF.1122	CUFF.1122.1	100	36.079931	31.804143	40.355719	70.180360	1467	CUFF.1122.1	1518
BnaA01g22040D	BnaA01g22040D	j	CUFF.1122	CUFF.1122.2	16	5.863513	3.954310	7.772716	11.405328	1467	CUFF.1122.1	1518
BnaA01g22050D	BnaA01g22050D	=	CUFF.1123	CUFF.1123.1	100	2.409610	1.514703	3.304516	4.850786	1748	CUFF.1123.1	2430
BnaA01g22110D	BnaA01g22110D	=	CUFF.1124	CUFF.1124.1	100	4.751026	2.798359	6.703692	9.836265	861	CUFF.1124.1	961
BnaA01g22150D	BnaA01g22150D	j	CUFF.1125	CUFF.1125.1	100	3.320218	1.978880	4.661557	6.808284	1214	CUFF.1125.1	1324
BnaA01g22200D	BnaA01g22200D	j	CUFF.1126	CUFF.1126.1	14	0.772738	0.254061	1.291414	1.530629	3020	CUFF.1126.1	3043
BnaA01g22200D	BnaA01g22200D	j	CUFF.1126	CUFF.1126.2	100	5.704534	4.566770	6.842298	11.299467	2946	CUFF.1126.1	3043
BnaA01g22220D	BnaA01g22220D	o	CUFF.1127	CUFF.1127.1	91	1.737938	0.562639	2.913237	3.356639	1240	CUFF.1127.2	3018
BnaA01g22220D	BnaA01g22220D	j	CUFF.1127	CUFF.1127.2	100	1.900656	1.058126	2.743186	3.670911	2026	CUFF.1127.2	3018
BnaA01g22230D	BnaA01g22230D	j	CUFF.1128	CUFF.1128.1	100	4.151025	1.397547	6.904504	8.188377	525	CUFF.1128.1	1952
BnaA01g22230D	BnaA01g22230D	j	CUFF.1129	CUFF.1129.1	82	24.844078	21.529949	28.158207	49.890768	1616	CUFF.1129.1	1952
BnaA01g22230D	BnaA01g22230D	j	CUFF.1129	CUFF.1129.2	100	30.230280	23.174800	37.285759	60.707098	617	CUFF.1129.1	1952
BnaA01g22260D	BnaA01g22260D	j	CUFF.1130	CUFF.1130.1	100	6.661363	5.296425	8.026300	13.007613	2897	CUFF.1130.2	2085
BnaA01g22260D	BnaA01g22260D	j	CUFF.1130	CUFF.1130.2	64	4.293981	3.295450	5.292511	8.384837	3623	CUFF.1130.2	2085
BnaA01g22310D	BnaA01g22310D	j	CUFF.1131	CUFF.1131.1	88	4.707191	3.241356	6.173026	9.251302	1961	CUFF.1131.1	2023
BnaA01g22310D	BnaA01g22310D	=	CUFF.1131	CUFF.1131.2	100	5.356874	3.820185	6.893562	10.528159	1961	CUFF.1131.1	2023
BnaA01g22340D	BnaA01g22340D	j	CUFF.1132	CUFF.1132.1	100	2.191781	1.315365	3.068197	4.420429	2142	CUFF.1132.1	1905
BnaA01g22340D	BnaA01g22340D	j	CUFF.1132	CUFF.1132.2	51	1.111336	0.414395	1.808276	2.241365	2142	CUFF.1132.1	1905
BnaA01g22360D	BnaA01g22360D	j	CUFF.1133	CUFF.1133.1	100	9.481149	7.280451	11.681846	19.219441	1271	CUFF.1133.1	1725
BnaA01g22430D	BnaA01g22430D	j	CUFF.1134	CUFF.1134.1	100	2.429456	1.304881	3.554032	4.877589	1204	CUFF.1134.1	2127
BnaA01g22460D	BnaA01g22460D	j	CUFF.1135	CUFF.1135.1	100	3.032132	1.679425	4.384838	6.142281	1120	CUFF.1135.1	1283
BnaA01g22480D	BnaA01g22480D	j	CUFF.1136	CUFF.1136.1	100	4.645698	3.196196	6.095200	9.257847	1395	CUFF.1136.1	1511
BnaA01g22500D	BnaA01g22500D	j	CUFF.1137	CUFF.1137.1	100	4.693309	2.122811	7.263807	9.430560	808	CUFF.1137.1	1081
BnaA01g22500D	BnaA01g22500D	j	CUFF.1137	CUFF.1137.2	100	4.693309	2.129651	7.256967	9.430560	808	CUFF.1137.1	1081
BnaA01g22540D	BnaA01g22540D	o	CUFF.1138	CUFF.1138.1	100	19.395505	14.990113	23.800898	39.422804	740	CUFF.1138.1	606
-	-	u	CUFF.1139	CUFF.1139.1	100	3.237875	1.827894	4.647856	6.807662	1102	CUFF.1139.1	-
BnaA01g22600D	BnaA01g22600D	c	CUFF.1140	CUFF.1140.1	100	3.426557	2.018246	4.834868	7.179588	1109	CUFF.1140.1	2555
BnaA01g22600D	BnaA01g22600D	c	CUFF.1141	CUFF.1141.1	90	1.149173	0.231794	2.066553	2.364221	1327	CUFF.1141.1	2555
BnaA01g22600D	BnaA01g22600D	j	CUFF.1141	CUFF.1141.2	100	1.272737	0.316767	2.228707	2.618431	1315	CUFF.1141.1	2555
BnaA01g22710D	BnaA01g22710D	j	CUFF.1142	CUFF.1142.1	76	4.761481	2.574415	6.948548	9.677159	1128	CUFF.1142.2	1217
BnaA01g22710D	BnaA01g22710D	j	CUFF.1142	CUFF.1142.2	72	4.474918	2.814171	6.135664	9.094751	1234	CUFF.1142.2	1217
BnaA01g22710D	BnaA01g22710D	j	CUFF.1142	CUFF.1142.3	100	6.246053	3.877411	8.614696	12.694379	1057	CUFF.1142.2	1217
BnaA01g22770D	BnaA01g22770D	=	CUFF.1143	CUFF.1143.1	100	15.095324	12.074053	18.116596	30.955548	1065	CUFF.1143.1	1165
BnaA01g22800D	BnaA01g22800D	c	CUFF.1144	CUFF.1144.1	100	16.221660	8.855668	23.587652	31.226987	380	CUFF.1144.1	2091
BnaA01g22910D	BnaA01g22910D	=	CUFF.1145	CUFF.1145.1	100	12.224596	10.135774	14.313418	23.676938	1648	CUFF.1145.1	1536
BnaA01g22930D	BnaA01g22930D	=	CUFF.1146	CUFF.1146.1	100	5.896362	4.388067	7.404656	11.849478	1598	CUFF.1146.1	1889
BnaA01g22950D	BnaA01g22950D	e	CUFF.1147	CUFF.1147.1	100	5.122368	3.517422	6.727314	10.157864	1298	CUFF.1147.1	1501
BnaA01g22970D	BnaA01g22970D	c	CUFF.1148	CUFF.1148.1	100	1.658697	0.856760	2.460633	3.245258	1636	CUFF.1148.1	3365
BnaA01g22970D	BnaA01g22970D	j	CUFF.1149	CUFF.1149.1	100	2.429494	1.215305	3.643684	4.726891	1082	CUFF.1149.1	3365
BnaA01g23010D	BnaA01g23010D	o	CUFF.1150	CUFF.1150.1	100	9.451472	6.111680	12.791264	18.307782	683	CUFF.1150.1	1359
BnaA01g23070D	BnaA01g23070D	j	CUFF.1151	CUFF.1151.1	100	1.681757	1.003871	2.359643	3.253963	2183	CUFF.1151.1	2404
BnaA01g23100D	BnaA01g23100D	j	CUFF.1152	CUFF.1152.1	27	2.174460	1.180108	3.168813	4.291132	2027	CUFF.1152.3	1987
BnaA01g23100D	BnaA01g23100D	j	CUFF.1152	CUFF.1152.2	100	8.021364	5.976519	10.066209	15.829553	1766	CUFF.1152.3	1987
BnaA01g23100D	BnaA01g23100D	j	CUFF.1152	CUFF.1152.3	28	2.241959	1.269777	3.214141	4.424335	2326	CUFF.1152.3	1987
BnaA01g23100D	BnaA01g23100D	j	CUFF.1152	CUFF.1152.4	47	3.776017	1.992042	5.559991	7.451682	1420	CUFF.1152.3	1987
BnaA01g23390D	BnaA01g23390D	j	CUFF.1153	CUFF.1153.1	100	14.197474	11.652359	16.742589	24.727739	1466	CUFF.1153.1	1467
BnaA01g23390D	BnaA01g23390D	c	CUFF.1153	CUFF.1153.2	97	13.705531	8.955670	18.455393	23.870923	590	CUFF.1153.1	1467
BnaA01g23120D	BnaA01g23120D	j	CUFF.1154	CUFF.1154.1	100	2.612421	1.467373	3.757470	5.370804	1289	CUFF.1154.1	1324
BnaA01g23130D	BnaA01g23130D	j	CUFF.1155	CUFF.1155.1	100	4.049222	2.063123	6.035322	7.305709	784	CUFF.1155.1	1642
BnaA01g23140D	BnaA01g23140D	c	CUFF.1156	CUFF.1156.1	100	14.553540	5.590884	23.516197	28.891122	307	CUFF.1156.2	650
BnaA01g23140D	BnaA01g23140D	j	CUFF.1156	CUFF.1156.2	99	14.426962	6.299634	22.554291	28.639844	333	CUFF.1156.2	650
BnaA01g23150D	BnaA01g23150D	j	CUFF.1157	CUFF.1157.1	100	10.526024	8.785895	12.266153	20.784737	2145	CUFF.1157.1	2152
BnaA01g23160D	BnaA01g23160D	c	CUFF.1158	CUFF.1158.1	100	35.666118	29.071450	42.260785	70.626657	636	CUFF.1158.1	896
BnaA01g23170D	BnaA01g23170D	o	CUFF.1159	CUFF.1159.1	100	4.185121	1.661398	6.708844	8.971562	553	CUFF.1159.1	1252
BnaA01g23180D	BnaA01g23180D	c	CUFF.1160	CUFF.1160.1	100	6.445464	4.482585	8.408342	12.929742	1116	CUFF.1160.1	2053
BnaA01g23200D	BnaA01g23200D	j	CUFF.1161	CUFF.1161.1	100	5.769886	4.081409	7.458363	11.149836	1254	CUFF.1161.1	3368
BnaA01g23200D	BnaA01g23200D	j	CUFF.1162	CUFF.1162.1	90	3.177441	1.201950	5.152932	6.254224	826	CUFF.1162.1	3368
BnaA01g23200D	BnaA01g23200D	c	CUFF.1162	CUFF.1162.2	100	3.522760	1.445148	5.600372	6.933923	826	CUFF.1162.1	3368
BnaA01g23220D	BnaA01g23220D	=	CUFF.1163	CUFF.1163.1	100	4.897732	3.485612	6.309852	9.427171	1529	CUFF.1163.1	1580
BnaA01g23310D	BnaA01g23310D	=	CUFF.1165	CUFF.1165.1	13	3.291159	1.136646	5.445671	6.616466	649	CUFF.1165.1	816
BnaA01g23310D	BnaA01g23310D	j	CUFF.1165	CUFF.1165.2	100	25.979600	14.958622	37.000577	52.228760	339	CUFF.1165.1	816
BnaA01g23340D	BnaA01g23340D	j	CUFF.1166	CUFF.1166.1	21	2.320203	0.845787	3.794620	4.579497	1194	CUFF.1166.1	1203
BnaA01g23340D	BnaA01g23340D	=	CUFF.1166	CUFF.1166.2	100	10.877533	8.232956	13.522110	21.469511	1185	CUFF.1166.1	1203
BnaA01g23420D	BnaA01g23420D	j	CUFF.1167	CUFF.1167.1	27	2.110622	1.204057	3.017187	4.228515	2548	CUFF.1167.1	2648
BnaA01g23420D	BnaA01g23420D	j	CUFF.1167	CUFF.1167.2	100	7.707326	6.247823	9.166828	15.441201	2548	CUFF.1167.1	2648
BnaA01g23450D	BnaA01g23450D	e	CUFF.1168	CUFF.1168.1	100	5.822058	3.075700	8.568415	11.001291	612	CUFF.1168.1	291
BnaA01g23480D	BnaA01g23480D	=	CUFF.1169	CUFF.1169.1	100	5.960159	4.569274	7.351043	11.787935	1807	CUFF.1169.1	1776
BnaA01g23490D	BnaA01g23490D	o	CUFF.1170	CUFF.1170.1	100	6.297305	3.487927	9.106683	12.336914	653	CUFF.1170.1	1876
BnaA01g23500D	BnaA01g23500D	j	CUFF.1171	CUFF.1171.1	100	3.269698	1.461972	5.077424	6.849794	922	CUFF.1171.1	1009
BnaA01g23500D	BnaA01g23500D	j	CUFF.1171	CUFF.1171.2	99	3.237024	1.361727	5.112320	6.781344	883	CUFF.1171.1	1009
BnaA01g23510D	BnaA01g23510D	j	CUFF.1172	CUFF.1172.1	100	128.099855	121.642695	134.557016	252.620550	1783	CUFF.1172.1	1785
BnaA01g23520D	BnaA01g23520D	=	CUFF.1173	CUFF.1173.1	100	11.207600	7.554479	14.860721	23.075998	650	CUFF.1173.1	785
BnaA01g23540D	BnaA01g23540D	j	CUFF.1174	CUFF.1174.1	100	12.836893	11.313244	14.360541	25.647488	3064	CUFF.1174.1	2572
BnaA01g23550D	BnaA01g23550D	=	CUFF.1175	CUFF.1175.1	100	44.101067	39.145573	49.056560	85.407932	1141	CUFF.1175.1	1077
BnaA01g23560D	BnaA01g23560D	=	CUFF.1176	CUFF.1176.1	100	14.178755	11.128445	17.229065	28.081079	1048	CUFF.1176.1	1073
BnaA01g23600D	BnaA01g23600D	=	CUFF.1177	CUFF.1177.1	100	14.784590	11.782334	17.786845	30.290718	1057	CUFF.1177.1	1010
BnaA01g23610D	BnaA01g23610D	j	CUFF.1178	CUFF.1178.1	100	4.606494	2.828003	6.384985	8.990051	1156	CUFF.1178.2	3924
BnaA01g23610D	BnaA01g23610D	j	CUFF.1178	CUFF.1178.2	37	1.709319	1.068587	2.350051	3.335914	2971	CUFF.1178.2	3924
BnaA01g23620D	BnaA01g23620D	j	CUFF.1179	CUFF.1179.1	25	2.780923	1.417037	4.144808	5.484160	1338	CUFF.1179.2	1729
BnaA01g23620D	BnaA01g23620D	j	CUFF.1179	CUFF.1179.2	100	10.906884	8.532887	13.280881	21.509083	1384	CUFF.1179.2	1729
-	-	u	CUFF.1180	CUFF.1180.1	29	4.396355	1.860852	6.931858	8.901650	821	CUFF.1180.2	-
-	-	u	CUFF.1180	CUFF.1180.2	100	15.239689	11.619257	18.860121	30.857015	939	CUFF.1180.2	-
BnaA01g23630D	BnaA01g23630D	j	CUFF.1181	CUFF.1181.1	100	12.469185	9.527891	15.410479	24.617265	1019	CUFF.1181.1	3207
BnaA01g23660D	BnaA01g23660D	j	CUFF.1182	CUFF.1182.1	46	5.812253	3.994731	7.629774	11.601840	1302	CUFF.1182.1	1196
BnaA01g23660D	BnaA01g23660D	j	CUFF.1182	CUFF.1182.2	41	5.240039	2.853367	7.626711	10.459643	858	CUFF.1182.1	1196
BnaA01g23660D	BnaA01g23660D	c	CUFF.1182	CUFF.1182.3	100	12.656271	5.726946	19.585596	25.263186	361	CUFF.1182.1	1196
BnaA01g23690D	BnaA01g23690D	=	CUFF.1183	CUFF.1183.1	100	10.203609	6.347601	14.059618	20.211408	574	CUFF.1183.1	432
BnaA01g23710D	BnaA01g23710D	c	CUFF.1184	CUFF.1184.1	100	1.914839	1.058497	2.771182	3.775480	1546	CUFF.1184.1	2823
BnaA01g23800D	BnaA01g23800D	c	CUFF.1185	CUFF.1185.1	100	3.045165	1.706121	4.384209	5.598268	1137	CUFF.1185.1	1878
BnaA01g23820D	BnaA01g23820D	e	CUFF.1186	CUFF.1186.1	100	21.095783	17.744639	24.446926	38.776963	1267	CUFF.1186.1	171
-	-	u	CUFF.1187	CUFF.1187.1	100	71.467962	50.484679	92.451246	76.212905	289	CUFF.1187.1	-
BnaA01g23850D	BnaA01g23850D	j	CUFF.1188	CUFF.1188.1	66	42.985298	32.308426	53.662169	84.839840	532	CUFF.1188.1	642
BnaA01g23850D	BnaA01g23850D	j	CUFF.1188	CUFF.1188.2	100	64.774183	52.356834	77.191532	127.844441	532	CUFF.1188.1	642
BnaA01g23880D	BnaA01g23880D	c	CUFF.1189	CUFF.1189.1	100	13.502967	10.874859	16.131076	25.845434	1287	CUFF.1189.1	1636
BnaA01g23900D	BnaA01g23900D	j	CUFF.1190	CUFF.1190.1	100	3.238685	1.539430	4.937941	6.682219	1002	CUFF.1190.2	1877
BnaA01g23900D	BnaA01g23900D	j	CUFF.1190	CUFF.1190.2	54	1.733564	0.593635	2.873493	3.576776	1285	CUFF.1190.2	1877
BnaA01g24060D	BnaA01g24060D	o	CUFF.1191	CUFF.1191.1	72	1.571494	0.643646	2.499341	3.292937	1474	CUFF.1191.1	246
BnaA01g24060D	BnaA01g24060D	j	CUFF.1191	CUFF.1191.2	100	2.175381	0.989738	3.361023	4.558332	1269	CUFF.1191.1	246
BnaA01g24140D	BnaA01g24140D	j	CUFF.1192	CUFF.1192.1	100	6.366471	4.519245	8.213697	12.874143	1177	CUFF.1192.1	1155
-	-	u	CUFF.1193	CUFF.1193.1	100	59.443945	42.032620	76.855271	63.942001	311	CUFF.1193.1	-
BnaA01g24160D	BnaA01g24160D	j	CUFF.1194	CUFF.1194.1	100	12.028352	9.889466	14.167238	24.489266	1698	CUFF.1194.1	1735
BnaA01g24160D	BnaA01g24160D	j	CUFF.1194	CUFF.1194.2	56	6.773411	3.325124	10.221699	13.790407	575	CUFF.1194.1	1735
BnaA01g24250D	BnaA01g24250D	=	CUFF.1195	CUFF.1195.1	100	2.630675	1.528073	3.733276	5.324722	1354	CUFF.1195.1	1465
BnaA01g24280D	BnaA01g24280D	=	CUFF.1196	CUFF.1196.1	100	11.105985	9.222698	12.989271	22.375318	1952	CUFF.1196.1	1975
BnaA01g24310D	BnaA01g24310D	j	CUFF.1197	CUFF.1197.1	100	3.489965	2.127676	4.852253	6.644248	1530	CUFF.1197.1	1559
BnaA01g24310D	BnaA01g24310D	=	CUFF.1197	CUFF.1197.2	58	2.033951	0.937530	3.130371	3.872267	1530	CUFF.1197.1	1559
BnaA01g24380D	BnaA01g24380D	j	CUFF.1198	CUFF.1198.1	100	10.315046	6.744422	13.885670	20.580402	638	CUFF.1198.1	378
-	-	u	CUFF.1199	CUFF.1199.1	100	2.246239	1.346932	3.145546	4.400804	1633	CUFF.1199.1	-
BnaA01g24420D	BnaA01g24420D	j	CUFF.1200	CUFF.1200.1	100	5.127468	3.487319	6.767617	10.212736	1235	CUFF.1200.1	1577
BnaA01g24430D	BnaA01g24430D	=	CUFF.1201	CUFF.1201.1	100	51.340901	44.493876	58.187926	102.172223	849	CUFF.1201.1	910
BnaA01g24440D	BnaA01g24440D	e	CUFF.1202	CUFF.1202.1	100	115.052236	105.775429	124.329044	226.229390	1196	CUFF.1202.1	1081
BnaA01g24440D	BnaA01g24440D	=	CUFF.1203	CUFF.1203.1	100	449.745309	417.946464	481.544153	884.342713	579	CUFF.1202.1	1081
BnaA01g24510D	BnaA01g24510D	e	CUFF.1204	CUFF.1204.1	100	1.261391	0.742960	1.779821	2.552341	2636	CUFF.1204.1	4951
BnaA01g24530D	BnaA01g24530D	j	CUFF.1205	CUFF.1205.1	74	7.896874	6.168341	9.625407	15.689951	1809	CUFF.1205.1	1463
BnaA01g24530D	BnaA01g24530D	=	CUFF.1205	CUFF.1205.2	100	10.733087	7.041804	14.424370	21.325099	746	CUFF.1205.1	1463
BnaA01g24550D	BnaA01g24550D	=	CUFF.1206	CUFF.1206.1	100	11.365000	8.778696	13.951305	22.175544	1106	CUFF.1206.1	1138
BnaA01g24620D	BnaA01g24620D	j	CUFF.1207	CUFF.1207.1	100	16.481396	11.118468	21.844324	34.152309	526	CUFF.1207.1	548
BnaA01g24630D	BnaA01g24630D	=	CUFF.1208	CUFF.1208.1	99	6.711779	4.892293	8.531266	12.587293	1650	CUFF.1208.1	1091
BnaA01g24630D	BnaA01g24630D	j	CUFF.1208	CUFF.1208.2	100	6.808714	4.235352	9.382076	12.769084	1057	CUFF.1208.1	1091
BnaA01g24640D	BnaA01g24640D	c	CUFF.1209	CUFF.1209.1	100	9.132159	5.239155	13.025164	17.690547	532	CUFF.1209.1	833
BnaA01g24650D	BnaA01g24650D	j	CUFF.1210	CUFF.1210.1	19	3.592500	2.183813	5.001187	7.074385	1977	CUFF.1210.2	2124
BnaA01g24650D	BnaA01g24650D	=	CUFF.1210	CUFF.1210.2	100	19.220134	16.546128	21.894140	37.848471	1989	CUFF.1210.2	2124
BnaA01g24690D	BnaA01g24690D	j	CUFF.1211	CUFF.1211.1	100	88.275217	83.182759	93.367675	173.691871	1963	CUFF.1211.1	2015
BnaA01g24700D	BnaA01g24700D	j	CUFF.1212	CUFF.1212.1	100	9.964936	6.839001	13.090871	19.999450	811	CUFF.1212.2	1067
BnaA01g24700D	BnaA01g24700D	j	CUFF.1212	CUFF.1212.2	43	4.311956	2.164743	6.459169	8.654020	811	CUFF.1212.2	1067
BnaA01g24730D	BnaA01g24730D	o	CUFF.1213	CUFF.1213.1	100	187.247434	165.291864	209.203004	364.796972	448	CUFF.1213.1	815
-	-	u	CUFF.1214	CUFF.1214.1	100	4.389140	3.003084	5.775197	8.640193	2124	CUFF.1214.1	-
-	-	u	CUFF.1214	CUFF.1214.2	90	3.929976	2.639717	5.220234	7.736309	2124	CUFF.1214.1	-
-	-	u	CUFF.1214	CUFF.1214.3	89	3.888335	2.462137	5.314533	7.654338	1722	CUFF.1214.1	-
BnaA01g24760D	BnaA01g24760D	=	CUFF.1215	CUFF.1215.1	100	8.628563	7.190615	10.066512	17.533000	2881	CUFF.1215.1	2895
BnaA01g24760D	BnaA01g24760D	j	CUFF.1215	CUFF.1215.2	23	2.015268	1.182616	2.847921	4.094969	2878	CUFF.1215.1	2895
BnaA01g24770D	BnaA01g24770D	c	CUFF.1216	CUFF.1216.1	100	7.922633	4.506670	11.338595	16.478703	588	CUFF.1216.1	997
BnaA01g24800D	BnaA01g24800D	e	CUFF.1217	CUFF.1217.1	100	100.939470	89.136182	112.742757	198.915485	593	CUFF.1217.1	536
BnaA01g24820D	BnaA01g24820D	j	CUFF.1218	CUFF.1218.1	58	2.750908	1.543011	3.958805	5.650368	1670	CUFF.1218.1	1762
BnaA01g24820D	BnaA01g24820D	j	CUFF.1218	CUFF.1218.2	100	4.742426	3.070778	6.414075	9.740948	1669	CUFF.1218.1	1762
BnaA01g24820D	BnaA01g24820D	j	CUFF.1218	CUFF.1218.3	93	4.417633	2.856867	5.978398	9.073821	1666	CUFF.1218.1	1762
BnaA01g24820D	BnaA01g24820D	j	CUFF.1218	CUFF.1218.4	96	4.574810	2.969800	6.179821	9.396665	1667	CUFF.1218.1	1762
BnaA01g24830D	BnaA01g24830D	j	CUFF.1219	CUFF.1219.1	77	2.274413	1.155771	3.393055	4.558103	1421	CUFF.1219.1	1508
BnaA01g24830D	BnaA01g24830D	j	CUFF.1219	CUFF.1219.2	100	2.952807	1.601682	4.303932	5.917658	1294	CUFF.1219.1	1508
-	-	u	CUFF.1220	CUFF.1220.1	100	3.465552	2.514731	4.416373	6.897996	2970	CUFF.1220.1	-
-	-	u	CUFF.1220	CUFF.1220.2	49	1.684859	0.929405	2.440313	3.353622	2375	CUFF.1220.1	-
-	-	u	CUFF.1220	CUFF.1220.3	36	1.244978	0.598752	1.891204	2.478062	2806	CUFF.1220.1	-
BnaA01g24870D	BnaA01g24870D	o	CUFF.1221	CUFF.1221.1	100	47.128888	40.350149	53.907627	93.794495	947	CUFF.1221.1	1214
BnaA01g24870D	BnaA01g24870D	o	CUFF.1221	CUFF.1221.2	35	16.394627	11.811942	20.977312	32.628093	940	CUFF.1221.1	1214
BnaA01g24930D	BnaA01g24930D	=	CUFF.1222	CUFF.1222.1	100	5.525587	2.645976	8.405198	11.738968	564	CUFF.1222.1	342
BnaA01g24990D	BnaA01g24990D	=	CUFF.1223	CUFF.1223.1	100	31.994385	28.684513	35.304257	63.646763	1718	CUFF.1223.1	1642
BnaA01g25030D	BnaA01g25030D	j	CUFF.1224	CUFF.1224.1	100	3.191260	1.837967	4.544552	6.224711	1333	CUFF.1224.1	814
BnaA01g25030D	BnaA01g25030D	=	CUFF.1224	CUFF.1224.2	92	2.927418	1.459354	4.395481	5.710074	1135	CUFF.1224.1	814
-	-	u	CUFF.1225	CUFF.1225.1	100	34.953431	29.402447	40.504415	70.565100	996	CUFF.1225.2	-
-	-	u	CUFF.1225	CUFF.1225.2	41	14.208991	11.160605	17.257377	28.685564	1365	CUFF.1225.2	-
BnaA01g25140D	BnaA01g25140D	=	CUFF.1226	CUFF.1226.1	100	2.876052	1.670706	4.081398	5.606001	1294	CUFF.1226.1	1092
BnaA01g25190D	BnaA01g25190D	o	CUFF.1227	CUFF.1227.1	100	3.310907	1.602052	5.019762	6.579797	814	CUFF.1227.1	603
BnaA01g25250D	BnaA01g25250D	j	CUFF.1228	CUFF.1228.1	100	9.871073	8.458946	11.283200	20.076920	4181	CUFF.1228.2	4346
BnaA01g25250D	BnaA01g25250D	j	CUFF.1228	CUFF.1228.2	76	7.481533	6.273673	8.689393	15.216800	4457	CUFF.1228.2	4346
BnaA01g25270D	BnaA01g25270D	j	CUFF.1229	CUFF.1229.1	100	20.397359	17.651628	23.143089	41.577394	1773	CUFF.1229.1	1276
BnaA01g25280D	BnaA01g25280D	=	CUFF.1230	CUFF.1230.1	100	72.467919	54.154635	90.781203	144.755956	326	CUFF.1230.1	483
BnaA01g25290D	BnaA01g25290D	=	CUFF.1231	CUFF.1231.1	100	13.831046	10.765181	16.896910	27.175972	977	CUFF.1231.1	1135
BnaA01g25300D	BnaA01g25300D	=	CUFF.1232	CUFF.1232.1	100	49.346517	43.778280	54.914753	99.855073	1222	CUFF.1232.1	1676
BnaA01g25300D	BnaA01g25300D	e	CUFF.1233	CUFF.1233.1	100	6.805312	4.398210	9.212414	13.770879	1096	CUFF.1232.1	1676
BnaA01g25320D	BnaA01g25320D	j	CUFF.1234	CUFF.1234.1	100	3.560627	2.000167	5.121086	7.303137	1239	CUFF.1234.2	2001
BnaA01g25320D	BnaA01g25320D	j	CUFF.1234	CUFF.1234.2	48	1.723439	0.500853	2.946024	3.534914	1245	CUFF.1234.2	2001
BnaA01g25330D	BnaA01g25330D	j	CUFF.1235	CUFF.1235.1	100	4.254856	2.061953	6.447758	6.991582	697	CUFF.1235.1	1385
BnaA01g25340D	BnaA01g25340D	=	CUFF.1236	CUFF.1236.1	100	3.932650	2.607024	5.258275	8.040393	1504	CUFF.1236.1	1626
BnaA01g25350D	BnaA01g25350D	j	CUFF.1237	CUFF.1237.1	100	4.266048	2.822403	5.709693	8.722034	1417	CUFF.1237.1	1446
BnaA01g25380D	BnaA01g25380D	=	CUFF.1238	CUFF.1238.1	100	3.663357	2.652801	4.673912	7.330278	2223	CUFF.1238.1	1784
BnaA01g25390D	BnaA01g25390D	j	CUFF.1239	CUFF.1239.1	100	7.373319	6.019492	8.727146	14.753813	2471	CUFF.1239.1	2108
BnaA01g25400D	BnaA01g25400D	c	CUFF.1240	CUFF.1240.1	100	14.053711	8.061189	20.046234	27.234708	416	CUFF.1240.1	590
BnaA01g25490D	BnaA01g25490D	j	CUFF.1241	CUFF.1241.1	100	20.161474	16.327591	23.995357	40.793982	1147	CUFF.1241.1	1023
BnaA01g25490D	BnaA01g25490D	j	CUFF.1241	CUFF.1241.2	50	9.994217	7.073719	12.914715	20.221930	1144	CUFF.1241.1	1023
-	-	u	CUFF.1242	CUFF.1242.1	17	1.997254	1.117028	2.877479	4.002365	2510	CUFF.1242.1	-
-	-	u	CUFF.1242	CUFF.1242.2	100	11.865149	10.036245	13.694052	23.776977	2433	CUFF.1242.1	-
BnaA01g25550D	BnaA01g25550D	j	CUFF.1243	CUFF.1243.1	17	1.471889	0.377033	2.566744	3.021949	1257	CUFF.1243.1	1164
BnaA01g25550D	BnaA01g25550D	=	CUFF.1243	CUFF.1243.2	100	8.810433	6.553330	11.067536	18.088790	1257	CUFF.1243.1	1164
BnaA01g25570D	BnaA01g25570D	j	CUFF.1244	CUFF.1244.1	100	3.419982	2.600681	4.239283	6.871676	3644	CUFF.1244.2	3881
BnaA01g25570D	BnaA01g25570D	j	CUFF.1244	CUFF.1244.2	51	1.735927	1.144889	2.326966	3.487951	4228	CUFF.1244.2	3881
BnaA01g25600D	BnaA01g25600D	=	CUFF.1245	CUFF.1245.1	100	77.952255	66.006844	89.897666	155.306630	504	CUFF.1245.1	726
BnaA01g25610D	BnaA01g25610D	j	CUFF.1246	CUFF.1246.1	78	4.730034	2.848941	6.611127	9.701524	989	CUFF.1246.2	2031
BnaA01g25610D	BnaA01g25610D	j	CUFF.1246	CUFF.1246.2	100	6.074047	4.035081	8.113014	12.458160	1042	CUFF.1246.2	2031
BnaA01g25630D	BnaA01g25630D	j	CUFF.1247	CUFF.1247.1	65	57.825676	51.644174	64.007179	116.877021	1484	CUFF.1247.1	1566
BnaA01g25630D	BnaA01g25630D	c	CUFF.1247	CUFF.1247.2	100	89.064841	80.151382	97.978301	180.017494	1149	CUFF.1247.1	1566
BnaA01g25670D	BnaA01g25670D	=	CUFF.1248	CUFF.1248.1	100	13.148099	9.592072	16.704127	26.115567	799	CUFF.1248.1	856
BnaA01g25680D	BnaA01g25680D	j	CUFF.1249	CUFF.1249.1	100	7.775595	3.499335	12.051855	15.607964	539	CUFF.1249.2	1964
BnaA01g25680D	BnaA01g25680D	j	CUFF.1249	CUFF.1249.2	16	1.251052	0.522443	1.979661	2.511239	2584	CUFF.1249.2	1964
BnaA01g25680D	BnaA01g25680D	j	CUFF.1249	CUFF.1249.3	21	1.594559	0.827263	2.361854	3.200760	2580	CUFF.1249.2	1964
BnaA01g25680D	BnaA01g25680D	j	CUFF.1249	CUFF.1249.4	82	6.404889	5.001238	7.808540	12.856543	2579	CUFF.1249.2	1964
BnaA01g25700D	BnaA01g25700D	j	CUFF.1250	CUFF.1250.1	100	1.921612	1.168411	2.674813	3.734719	2004	CUFF.1250.1	2754
BnaA01g25720D	BnaA01g25720D	j	CUFF.1251	CUFF.1251.1	100	3.872274	1.920911	5.823637	7.471046	777	CUFF.1251.1	1173
BnaA01g25730D	BnaA01g25730D	=	CUFF.1252	CUFF.1252.1	100	8.714972	5.011065	12.418879	17.373432	569	CUFF.1252.1	1473
BnaA01g25770D	BnaA01g25770D	j	CUFF.1253	CUFF.1253.1	45	2.935961	1.536670	4.335253	5.921629	1180	CUFF.1253.1	1233
BnaA01g25770D	BnaA01g25770D	j	CUFF.1253	CUFF.1253.2	18	1.151313	0.235262	2.067364	2.322117	1180	CUFF.1253.1	1233
BnaA01g25770D	BnaA01g25770D	j	CUFF.1253	CUFF.1253.3	100	6.570417	4.108186	9.032649	13.252072	888	CUFF.1253.1	1233
BnaA01g25790D	BnaA01g25790D	j	CUFF.1254	CUFF.1254.1	25	1.228708	0.411044	2.046372	2.340088	1930	CUFF.1254.1	1855
BnaA01g25790D	BnaA01g25790D	j	CUFF.1254	CUFF.1254.2	100	4.896886	3.565495	6.228277	9.326172	1930	CUFF.1254.1	1855
BnaA01g25800D	BnaA01g25800D	j	CUFF.1255	CUFF.1255.1	50	0.879115	0.307968	1.450262	1.890705	2458	CUFF.1255.1	3496
BnaA01g25800D	BnaA01g25800D	c	CUFF.1255	CUFF.1255.2	100	1.759943	1.026142	2.493744	3.785095	2457	CUFF.1255.1	3496
BnaA01g25810D	BnaA01g25810D	j	CUFF.1256	CUFF.1256.1	54	3.115364	1.215039	5.015688	6.420713	901	CUFF.1256.2	2459
BnaA01g25810D	BnaA01g25810D	c	CUFF.1256	CUFF.1256.2	100	5.730899	3.454206	8.007593	11.811289	957	CUFF.1256.2	2459
BnaA01g25880D	BnaA01g25880D	j	CUFF.1257	CUFF.1257.1	100	136.614416	130.071829	143.157002	274.282067	1846	CUFF.1257.1	2433
BnaA01g25900D	BnaA01g25900D	j	CUFF.1258	CUFF.1258.1	78	19.505461	16.413078	22.597844	38.550071	1484	CUFF.1258.1	1593
BnaA01g25900D	BnaA01g25900D	c	CUFF.1258	CUFF.1258.2	100	25.018807	19.323780	30.713833	49.446499	726	CUFF.1258.1	1593
BnaA01g25910D	BnaA01g25910D	j	CUFF.1259	CUFF.1259.1	32	1.422752	0.632883	2.212621	2.900076	2010	CUFF.1259.3	3441
BnaA01g25910D	BnaA01g25910D	j	CUFF.1259	CUFF.1259.2	100	4.511731	2.407599	6.615862	9.196516	955	CUFF.1259.3	3441
BnaA01g25910D	BnaA01g25910D	j	CUFF.1259	CUFF.1259.3	33	1.500581	0.665037	2.336126	3.058720	2126	CUFF.1259.3	3441
BnaA01g25910D	BnaA01g25910D	j	CUFF.1259	CUFF.1259.4	39	1.775635	0.560274	2.990997	3.619378	1134	CUFF.1259.3	3441
BnaA01g25910D	BnaA01g25910D	c	CUFF.1260	CUFF.1260.1	100	7.703418	5.527034	9.879802	15.546575	1085	CUFF.1260.1	3441
BnaA01g25920D	BnaA01g25920D	=	CUFF.1261	CUFF.1261.1	100	11.165366	9.519756	12.810976	22.270298	2540	CUFF.1261.1	2716
BnaA01g25950D	BnaA01g25950D	e	CUFF.1262	CUFF.1262.1	100	10.999521	9.022153	12.976888	21.331734	1657	CUFF.1262.1	812
BnaA01g25990D	BnaA01g25990D	x	CUFF.1263	CUFF.1263.1	100	7.698110	2.191467	13.204754	15.106236	395	CUFF.1263.1	1371
BnaA01g25990D	BnaA01g25990D	j	CUFF.1264	CUFF.1264.1	60	1.684069	0.714382	2.653757	3.304700	1530	CUFF.1264.2	1371
BnaA01g25990D	BnaA01g25990D	j	CUFF.1264	CUFF.1264.2	69	1.944305	0.903916	2.984693	3.815369	1622	CUFF.1264.2	1371
BnaA01g25990D	BnaA01g25990D	j	CUFF.1264	CUFF.1264.3	31	0.884421	0.129330	1.639513	1.735527	1619	CUFF.1264.2	1371
BnaA01g25990D	BnaA01g25990D	j	CUFF.1264	CUFF.1264.4	100	2.817858	1.441103	4.194614	5.529569	1530	CUFF.1264.2	1371
BnaA01g26020D	BnaA01g26020D	=	CUFF.1265	CUFF.1265.1	100	18.305514	15.254613	21.356415	36.210548	1222	CUFF.1265.1	1319
BnaA01g26040D	BnaA01g26040D	e	CUFF.1266	CUFF.1266.1	100	2.858029	1.368592	4.347465	5.513007	886	CUFF.1266.1	1890
BnaA01g26050D	BnaA01g26050D	=	CUFF.1267	CUFF.1267.1	100	1.571286	0.863036	2.279535	3.293679	1863	CUFF.1267.1	1816
-	-	u	CUFF.1268	CUFF.1268.1	27	0.973270	0.382144	1.564396	2.005533	2235	CUFF.1268.2	-
BnaA01g26060D	BnaA01g26060D	j	CUFF.1268	CUFF.1268.2	32	1.140903	0.553584	1.728221	2.350959	2704	CUFF.1268.2	309
BnaA01g26060D	BnaA01g26060D	j	CUFF.1268	CUFF.1268.3	27	0.960816	0.335623	1.586009	1.979870	2168	CUFF.1268.2	309
BnaA01g26060D	BnaA01g26060D	j	CUFF.1268	CUFF.1268.4	100	3.602068	2.177560	5.026575	7.422469	1471	CUFF.1268.2	309
BnaA01g26070D	BnaA01g26070D	o	CUFF.1269	CUFF.1269.1	99	1.098976	0.323851	1.874102	2.187099	1685	CUFF.1269.1	1869
BnaA01g26070D	BnaA01g26070D	j	CUFF.1269	CUFF.1269.2	100	1.113175	0.336460	1.889890	2.215356	1682	CUFF.1269.1	1869
BnaA01g26090D	BnaA01g26090D	j	CUFF.1270	CUFF.1270.1	67	1.167526	0.577374	1.757678	2.344191	2577	CUFF.1270.2	2404
BnaA01g26090D	BnaA01g26090D	j	CUFF.1270	CUFF.1270.2	100	1.740890	1.049570	2.432210	3.495407	2578	CUFF.1270.2	2404
BnaA01g26100D	BnaA01g26100D	=	CUFF.1271	CUFF.1271.1	100	10.375962	5.852201	14.899722	20.371237	488	CUFF.1271.1	585
BnaA01g26110D	BnaA01g26110D	=	CUFF.1272	CUFF.1272.1	100	2.659607	1.346248	3.972966	5.057523	1079	CUFF.1272.1	873
BnaA01g26130D	BnaA01g26130D	j	CUFF.1273	CUFF.1273.1	100	11.798032	9.892838	13.703226	23.670211	2028	CUFF.1273.1	2604
BnaA01g26140D	BnaA01g26140D	j	CUFF.1274	CUFF.1274.1	100	29.670138	25.752202	33.588074	58.733813	1441	CUFF.1274.1	1629
BnaA01g26140D	BnaA01g26140D	c	CUFF.1274	CUFF.1274.2	61	18.025727	12.833464	23.217990	35.683004	722	CUFF.1274.1	1629
BnaA01g26200D	BnaA01g26200D	j	CUFF.1275	CUFF.1275.1	100	3.954484	2.221198	5.687771	7.708688	926	CUFF.1275.1	2234
BnaA01g26220D	BnaA01g26220D	e	CUFF.1276	CUFF.1276.1	100	2.668922	1.409949	3.927895	4.946269	1076	CUFF.1276.1	1348
BnaA01g26230D	BnaA01g26230D	j	CUFF.1277	CUFF.1277.1	37	1.618595	0.944538	2.292653	3.231926	2803	CUFF.1277.1	3669
BnaA01g26230D	BnaA01g26230D	j	CUFF.1277	CUFF.1277.2	23	0.985585	0.389506	1.581664	1.967965	2561	CUFF.1277.1	3669
BnaA01g26230D	BnaA01g26230D	j	CUFF.1277	CUFF.1277.3	27	1.157440	0.317695	1.997186	2.311116	1752	CUFF.1277.1	3669
BnaA01g26230D	BnaA01g26230D	j	CUFF.1277	CUFF.1277.4	32	1.366983	0.284620	2.449347	2.729521	1192	CUFF.1277.1	3669
BnaA01g26230D	BnaA01g26230D	c	CUFF.1277	CUFF.1277.5	100	4.329639	2.070543	6.588736	8.645197	683	CUFF.1277.1	3669
BnaA01g26230D	BnaA01g26230D	p	CUFF.1278	CUFF.1278.1	100	11.608002	6.283636	16.932367	22.899931	431	CUFF.1278.1	3669
BnaA01g26270D	BnaA01g26270D	=	CUFF.1279	CUFF.1279.1	100	7.310106	5.873280	8.746933	14.328026	2148	CUFF.1279.1	2144
BnaA01g26310D	BnaA01g26310D	j	CUFF.1280	CUFF.1280.1	66	2.342407	1.235310	3.449505	4.854553	1724	CUFF.1280.1	1092
BnaA01g26310D	BnaA01g26310D	j	CUFF.1280	CUFF.1280.2	100	3.569815	2.264434	4.875197	7.398311	1724	CUFF.1280.1	1092
BnaA01g26310D	BnaA01g26310D	j	CUFF.1280	CUFF.1280.3	76	2.706694	1.542934	3.870454	5.609524	1634	CUFF.1280.1	1092
BnaA01g26330D	BnaA01g26330D	=	CUFF.1281	CUFF.1281.1	100	12.222155	9.745558	14.698752	24.534009	1243	CUFF.1281.1	1485
BnaA01g26470D	BnaA01g26470D	j	CUFF.1282	CUFF.1282.1	26	8.348916	4.475360	12.222473	16.638024	765	CUFF.1282.2	1004
BnaA01g26470D	BnaA01g26470D	=	CUFF.1282	CUFF.1282.2	100	31.890365	26.388832	37.391898	63.552280	898	CUFF.1282.2	1004
BnaA01g26500D	BnaA01g26500D	j	CUFF.1283	CUFF.1283.1	100	14.162951	11.575805	16.750097	27.294560	1377	CUFF.1283.1	2236
BnaA01g26540D	BnaA01g26540D	j	CUFF.1284	CUFF.1284.1	100	3.084844	2.148732	4.020955	5.923537	2031	CUFF.1284.1	2139
BnaA01g26550D	BnaA01g26550D	=	CUFF.1285	CUFF.1285.1	100	9.060996	7.640102	10.481890	18.416703	2754	CUFF.1285.1	2016
BnaA01g26560D	BnaA01g26560D	=	CUFF.1286	CUFF.1286.1	100	131.754726	113.920457	149.588995	267.794794	457	CUFF.1286.1	610
BnaA01g26650D	BnaA01g26650D	=	CUFF.1287	CUFF.1287.1	100	3.783567	2.704348	4.862785	7.600002	1965	CUFF.1287.1	2006
BnaA01g26670D	BnaA01g26670D	=	CUFF.1288	CUFF.1288.1	100	6.084610	3.737886	8.431335	12.860063	783	CUFF.1288.1	905
BnaA01g26690D	BnaA01g26690D	=	CUFF.1289	CUFF.1289.1	100	24.501474	20.003147	28.999801	47.661715	838	CUFF.1289.1	663
BnaA01g26720D	BnaA01g26720D	=	CUFF.1290	CUFF.1290.1	100	89.932776	84.829157	95.036396	173.432195	1981	CUFF.1290.1	1909
BnaA01g26730D	BnaA01g26730D	j	CUFF.1291	CUFF.1291.1	23	2.105175	1.186325	3.024025	4.227147	2436	CUFF.1291.1	2384
BnaA01g26730D	BnaA01g26730D	=	CUFF.1291	CUFF.1291.2	100	9.290932	7.631084	10.950779	18.655996	2351	CUFF.1291.1	2384
BnaA01g26740D	BnaA01g26740D	j	CUFF.1292	CUFF.1292.1	100	7.170467	5.679063	8.661870	14.222739	1973	CUFF.1292.1	2158
BnaA01g26750D	BnaA01g26750D	=	CUFF.1293	CUFF.1293.1	100	120.522205	97.707720	143.336690	229.207357	339	CUFF.1293.1	502
BnaA01g26770D	BnaA01g26770D	j	CUFF.1294	CUFF.1294.1	100	2.785114	2.002052	3.568177	5.610378	2682	CUFF.1294.1	2719
BnaA01g26780D	BnaA01g26780D	j	CUFF.1295	CUFF.1295.1	13	2.292720	0.991299	3.594140	4.541584	1283	CUFF.1295.2	1388
BnaA01g26780D	BnaA01g26780D	j	CUFF.1295	CUFF.1295.2	100	17.974251	14.847870	21.100633	35.604690	1285	CUFF.1295.2	1388
BnaA01g26820D	BnaA01g26820D	=	CUFF.1296	CUFF.1296.1	100	5.453838	4.566918	6.340758	11.065734	4062	CUFF.1296.1	3901
-	-	u	CUFF.1297	CUFF.1297.1	100	8.496792	5.260227	11.733357	16.458873	1046	CUFF.1297.1	-
-	-	u	CUFF.1298	CUFF.1298.1	100	78.207605	69.617188	86.798022	151.493538	934	CUFF.1297.1	-
BnaA01g26840D	BnaA01g26840D	=	CUFF.1299	CUFF.1299.1	100	5.468102	3.437300	7.498904	10.279016	893	CUFF.1299.1	871
BnaA01g26860D	BnaA01g26860D	=	CUFF.1300	CUFF.1300.1	100	13.537888	11.471799	15.603977	26.476012	1880	CUFF.1300.1	1808
BnaA01g26890D	BnaA01g26890D	j	CUFF.1301	CUFF.1301.1	100	5.447697	2.725099	8.170295	10.833829	604	CUFF.1301.1	552
BnaA01g26950D	BnaA01g26950D	c	CUFF.1302	CUFF.1302.1	100	24.387535	20.391748	28.383323	48.466794	998	CUFF.1302.1	2200
BnaA01g26950D	BnaA01g26950D	j	CUFF.1303	CUFF.1303.1	100	2.267420	0.969040	3.565801	4.346248	1217	CUFF.1303.1	2200
BnaA01g26950D	BnaA01g26950D	j	CUFF.1303	CUFF.1303.2	67	1.515772	0.330157	2.701386	2.905470	1199	CUFF.1303.1	2200
BnaA01g26980D	BnaA01g26980D	=	CUFF.1304	CUFF.1304.1	100	59.169978	52.696583	65.643372	115.868456	1162	CUFF.1304.1	1219
BnaA01g26980D	BnaA01g26980D	o	CUFF.1304	CUFF.1304.2	15	8.696828	5.780642	11.613015	17.030395	1162	CUFF.1304.1	1219
BnaA01g27000D	BnaA01g27000D	=	CUFF.1305	CUFF.1305.1	100	3.188373	2.007501	4.369245	6.215176	1630	CUFF.1305.2	1886
BnaA01g27000D	BnaA01g27000D	j	CUFF.1305	CUFF.1305.2	58	1.836292	0.875292	2.797292	3.579531	1632	CUFF.1305.2	1886
BnaA01g27010D	BnaA01g27010D	c	CUFF.1306	CUFF.1306.1	100	4.465782	2.904047	6.027516	8.658380	1474	CUFF.1306.1	1706
BnaA01g27010D	BnaA01g27010D	j	CUFF.1306	CUFF.1306.2	34	1.507170	0.448034	2.566305	2.922142	1474	CUFF.1306.1	1706
BnaA01g27090D	BnaA01g27090D	j	CUFF.1307	CUFF.1307.1	100	44.030435	39.382975	48.677896	85.729378	1467	CUFF.1307.1	1859
BnaA01g27100D	BnaA01g27100D	j	CUFF.1308	CUFF.1308.1	100	9.016984	6.212454	11.821515	18.501816	811	CUFF.1308.1	795
BnaA01g27130D	BnaA01g27130D	j	CUFF.1309	CUFF.1309.1	100	4.156567	2.775781	5.537353	7.958251	1350	CUFF.1309.1	1210
BnaA01g27160D	BnaA01g27160D	j	CUFF.1310	CUFF.1310.1	58	1.595824	0.902310	2.289339	3.104325	2715	CUFF.1310.2	3037
BnaA01g27160D	BnaA01g27160D	j	CUFF.1310	CUFF.1310.2	80	2.200104	1.320353	3.079854	4.279818	2720	CUFF.1310.2	3037
BnaA01g27160D	BnaA01g27160D	j	CUFF.1310	CUFF.1310.3	100	2.767232	1.822528	3.711936	5.383041	2713	CUFF.1310.2	3037
BnaA01g27170D	BnaA01g27170D	c	CUFF.1311	CUFF.1311.1	100	9.304284	6.758202	11.850365	18.683899	1073	CUFF.1311.1	1539
BnaA01g27170D	BnaA01g27170D	j	CUFF.1311	CUFF.1311.2	17	1.557717	0.326627	2.788808	3.128047	1073	CUFF.1311.1	1539
BnaA01g27290D	BnaA01g27290D	j	CUFF.1312	CUFF.1312.1	100	1.908691	1.164837	2.652546	3.816291	2752	CUFF.1312.2	3561
BnaA01g27290D	BnaA01g27290D	j	CUFF.1312	CUFF.1312.2	57	1.090323	0.552861	1.627785	2.180023	2768	CUFF.1312.2	3561
BnaA01g27290D	BnaA01g27290D	j	CUFF.1312	CUFF.1312.3	79	1.500546	0.814570	2.186522	3.000234	2764	CUFF.1312.2	3561
BnaA01g27300D	BnaA01g27300D	=	CUFF.1313	CUFF.1313.1	100	75.542137	63.838715	87.245558	155.079993	503	CUFF.1313.1	613
BnaA01g27320D	BnaA01g27320D	=	CUFF.1314	CUFF.1314.1	100	14.396934	10.967406	17.826462	27.099120	859	CUFF.1314.1	1147
BnaA01g27330D	BnaA01g27330D	=	CUFF.1315	CUFF.1315.1	100	7.137134	4.022233	10.252035	15.056964	593	CUFF.1315.1	683
BnaA01g27360D	BnaA01g27360D	j	CUFF.1316	CUFF.1316.1	100	1.719969	0.754639	2.685299	3.312326	1204	CUFF.1316.1	1151
BnaA01g27420D	BnaA01g27420D	=	CUFF.1317	CUFF.1317.1	100	18.639468	15.964470	21.314465	36.309164	1572	CUFF.1317.1	1644
-	-	u	CUFF.1318	CUFF.1318.1	100	46.149226	36.413441	55.885011	77.248041	577	CUFF.1318.1	-
-	-	u	CUFF.1319	CUFF.1319.1	100	43.094606	30.763547	55.425666	72.134989	457	CUFF.1318.1	-
BnaA01g27450D	BnaA01g27450D	j	CUFF.1320	CUFF.1320.1	100	1.731384	1.003253	2.459515	3.349416	1980	CUFF.1320.1	2123
BnaA01g27460D	BnaA01g27460D	j	CUFF.1321	CUFF.1321.1	31	38.711969	30.809878	46.614060	76.880151	683	CUFF.1321.1	806
BnaA01g27460D	BnaA01g27460D	=	CUFF.1321	CUFF.1321.2	100	125.561316	106.313708	144.808924	249.358874	452	CUFF.1321.1	806
BnaA01g27470D	BnaA01g27470D	=	CUFF.1322	CUFF.1322.1	100	17.380744	14.231601	20.529888	35.112807	1184	CUFF.1322.1	1229
BnaA01g27520D	BnaA01g27520D	o	CUFF.1323	CUFF.1323.1	100	1.992608	1.026051	2.959165	3.911018	1303	CUFF.1323.1	2185
BnaA01g27540D	BnaA01g27540D	=	CUFF.1324	CUFF.1324.1	100	13.250394	11.434368	15.066420	25.858470	2333	CUFF.1324.1	2004
BnaA01g27550D	BnaA01g27550D	j	CUFF.1325	CUFF.1325.1	46	1.380309	0.503825	2.256792	2.721192	1934	CUFF.1325.3	2644
BnaA01g27550D	BnaA01g27550D	j	CUFF.1325	CUFF.1325.2	70	2.106855	1.063244	3.150466	4.153533	2024	CUFF.1325.3	2644
BnaA01g27550D	BnaA01g27550D	c	CUFF.1325	CUFF.1325.3	100	3.014095	1.894631	4.133560	5.942101	2176	CUFF.1325.3	2644
BnaA01g27560D	BnaA01g27560D	p	CUFF.1326	CUFF.1326.1	100	3.292785	1.975924	4.609646	5.835725	1203	CUFF.1326.1	381
BnaA01g27570D	BnaA01g27570D	=	CUFF.1327	CUFF.1327.1	100	84.440420	75.829138	93.051701	166.289985	800	CUFF.1327.1	1023
BnaA01g27580D	BnaA01g27580D	j	CUFF.1328	CUFF.1328.1	100	12.215617	10.265802	14.165432	23.268862	1857	CUFF.1328.1	1783
BnaA01g27600D	BnaA01g27600D	=	CUFF.1329	CUFF.1329.1	100	1.536848	0.834431	2.239264	3.036202	2344	CUFF.1329.1	2153
BnaA01g27600D	BnaA01g27600D	j	CUFF.1329	CUFF.1329.2	69	1.053631	0.353475	1.753786	2.081557	1882	CUFF.1329.1	2153
BnaA01g27660D	BnaA01g27660D	=	CUFF.1330	CUFF.1330.1	100	6.010289	3.452719	8.567859	12.368451	716	CUFF.1330.1	678
BnaA01g27690D	BnaA01g27690D	c	CUFF.1331	CUFF.1331.1	100	3.947841	2.516359	5.379323	7.699456	1265	CUFF.1331.1	1594
BnaA01g27710D	BnaA01g27710D	=	CUFF.1332	CUFF.1332.1	100	293.905814	272.892927	314.918701	589.113093	748	CUFF.1333.1	957
BnaA01g27710D	BnaA01g27710D	e	CUFF.1333	CUFF.1333.1	100	31.850688	26.612203	37.089172	63.842416	958	CUFF.1333.1	957
BnaA01g27720D	BnaA01g27720D	j	CUFF.1334	CUFF.1334.1	28	4.615939	3.469019	5.762859	9.230004	2932	CUFF.1334.1	2884
BnaA01g27720D	BnaA01g27720D	j	CUFF.1334	CUFF.1334.2	34	5.740137	4.512334	6.967941	11.477944	2909	CUFF.1334.1	2884
BnaA01g27720D	BnaA01g27720D	c	CUFF.1334	CUFF.1334.3	100	16.740025	12.382807	21.097243	33.473255	752	CUFF.1334.1	2884
BnaA01g27770D	BnaA01g27770D	=	CUFF.1335	CUFF.1335.1	100	1.515803	0.602604	2.429002	3.095968	1183	CUFF.1335.1	1219
BnaA01g27810D	BnaA01g27810D	=	CUFF.1336	CUFF.1336.1	100	4.566668	3.100793	6.032544	9.338479	1318	CUFF.1336.1	1372
BnaA01g27820D	BnaA01g27820D	=	CUFF.1337	CUFF.1337.1	100	77.825795	66.636075	89.015515	152.412053	593	CUFF.1337.1	728
BnaA01g27820D	BnaA01g27820D	j	CUFF.1337	CUFF.1337.2	14	10.681324	6.058847	15.303801	20.918032	592	CUFF.1337.1	728
BnaA01g27820D	BnaA01g27820D	o	CUFF.1337	CUFF.1337.3	91	70.877657	45.977400	95.777915	138.804997	269	CUFF.1337.1	728
BnaA01g27850D	BnaA01g27850D	c	CUFF.1338	CUFF.1338.1	100	2.923348	1.464205	4.382492	5.687462	958	CUFF.1338.1	2475
BnaA01g27900D	BnaA01g27900D	j	CUFF.1339	CUFF.1339.1	100	2.039708	1.207174	2.872242	3.759706	1745	CUFF.1339.1	2358
BnaA01g27930D	BnaA01g27930D	e	CUFF.1340	CUFF.1340.1	100	1.368466	0.662161	2.074772	2.665061	1658	CUFF.1340.1	2198
BnaA01g27930D	BnaA01g27930D	j	CUFF.1341	CUFF.1341.1	100	4.886755	3.380229	6.393282	9.623075	1363	CUFF.1341.1	2198
BnaA01g27940D	BnaA01g27940D	=	CUFF.1342	CUFF.1342.1	100	5.193833	2.312813	8.074853	10.039114	537	CUFF.1342.1	600
BnaA01g27990D	BnaA01g27990D	j	CUFF.1343	CUFF.1343.1	100	10.806297	7.796716	13.815879	20.295021	884	CUFF.1343.1	1633
BnaA01g27990D	BnaA01g27990D	=	CUFF.1343	CUFF.1343.2	97	10.458595	5.118197	15.798992	19.642009	441	CUFF.1343.1	1633
BnaA01g28140D	BnaA01g28140D	j	CUFF.1344	CUFF.1344.1	100	7.028115	5.217011	8.839219	14.273856	1376	CUFF.1344.1	1389
BnaA01g28170D	BnaA01g28170D	c	CUFF.1345	CUFF.1345.1	100	14.088981	4.866927	23.311035	28.131765	299	CUFF.1345.2	1826
BnaA01g28170D	BnaA01g28170D	j	CUFF.1345	CUFF.1345.2	27	3.814403	1.869857	5.758948	7.616298	781	CUFF.1345.2	1826
BnaA01g28170D	BnaA01g28170D	j	CUFF.1346	CUFF.1346.1	77	2.152610	0.599022	3.706198	4.340411	951	CUFF.1346.1	1826
BnaA01g28170D	BnaA01g28170D	j	CUFF.1346	CUFF.1346.2	100	2.806699	1.098701	4.514697	5.659281	948	CUFF.1346.1	1826
BnaA01g28190D	BnaA01g28190D	c	CUFF.1347	CUFF.1347.1	100	3.379015	1.244363	5.513667	6.819477	614	CUFF.1347.1	1059
BnaA01g28200D	BnaA01g28200D	=	CUFF.1348	CUFF.1348.1	100	8.629035	5.231660	12.026410	17.711134	602	CUFF.1348.1	630
BnaA01g28220D	BnaA01g28220D	j	CUFF.1349	CUFF.1349.1	100	3.931353	2.556129	5.306577	7.358368	1334	CUFF.1349.1	1708
BnaA01g28250D	BnaA01g28250D	j	CUFF.1350	CUFF.1350.1	27	4.080575	2.749326	5.411823	7.875708	2570	CUFF.1350.1	2495
BnaA01g28250D	BnaA01g28250D	=	CUFF.1350	CUFF.1350.2	100	15.240420	13.098974	17.381865	29.414752	2568	CUFF.1350.1	2495
BnaA01g28260D	BnaA01g28260D	=	CUFF.1351	CUFF.1351.1	100	17.426090	14.426513	20.425668	33.010059	1207	CUFF.1351.1	915
BnaA01g28290D	BnaA01g28290D	e	CUFF.1352	CUFF.1352.1	100	25.220640	13.314262	37.127018	48.365799	308	CUFF.1352.1	522
BnaA01g28330D	BnaA01g28330D	j	CUFF.1353	CUFF.1353.1	100	17.487553	15.337412	19.637694	34.772959	3154	CUFF.1353.2	3677
BnaA01g28330D	BnaA01g28330D	j	CUFF.1353	CUFF.1353.2	72	12.505882	10.718532	14.293233	24.867204	3391	CUFF.1353.2	3677
BnaA01g28350D	BnaA01g28350D	=	CUFF.1354	CUFF.1354.1	100	3.215933	1.954765	4.477101	5.931200	1266	CUFF.1354.1	477
BnaA01g28370D	BnaA01g28370D	j	CUFF.1355	CUFF.1355.1	100	11.704546	9.832532	13.576561	23.242970	2075	CUFF.1355.1	1623
BnaA01g28390D	BnaA01g28390D	=	CUFF.1356	CUFF.1356.1	100	9.006164	4.510880	13.501449	18.436103	458	CUFF.1356.1	633
BnaA01g28410D	BnaA01g28410D	j	CUFF.1357	CUFF.1357.1	71	9.749196	8.501347	10.997045	19.614034	4006	CUFF.1357.1	3922
BnaA01g28410D	BnaA01g28410D	c	CUFF.1357	CUFF.1357.2	100	13.820632	10.385779	17.255485	27.805200	944	CUFF.1357.1	3922
BnaA01g28450D	BnaA01g28450D	i	CUFF.1358	CUFF.1358.1	100	18.121854	9.060927	27.182781	13.937906	323	CUFF.1358.1	792
BnaA01g28500D	BnaA01g28500D	=	CUFF.1359	CUFF.1359.1	100	21.945360	17.934012	25.956709	44.222333	966	CUFF.1359.1	1019
BnaA01g28510D	BnaA01g28510D	j	CUFF.1360	CUFF.1360.1	100	12.066187	4.796883	19.335490	24.342055	333	CUFF.1360.1	678
BnaA01g28540D	BnaA01g28540D	j	CUFF.1361	CUFF.1361.1	100	29.848205	26.990202	32.706208	60.079232	2716	CUFF.1361.1	1290
BnaA01g28540D	BnaA01g28540D	j	CUFF.1361	CUFF.1361.2	35	10.424663	7.630851	13.218474	20.983029	1289	CUFF.1361.1	1290
BnaA01g28550D	BnaA01g28550D	=	CUFF.1362	CUFF.1362.1	100	55.015724	47.368294	62.663154	112.216739	755	CUFF.1362.1	796
BnaA01g28580D	BnaA01g28580D	j	CUFF.1363	CUFF.1363.1	100	5.575807	3.719781	7.431834	10.841189	1085	CUFF.1363.1	1237
BnaA01g28610D	BnaA01g28610D	c	CUFF.1364	CUFF.1364.1	100	25.294409	18.826717	31.762100	50.412540	543	CUFF.1364.1	794
BnaA01g28640D	BnaA01g28640D	p	CUFF.1365	CUFF.1365.1	100	13.519018	6.161413	20.876623	28.543410	342	CUFF.1365.1	2210
BnaA01g28640D	BnaA01g28640D	j	CUFF.1366	CUFF.1366.1	100	3.126100	2.083309	4.168891	6.165475	1743	CUFF.1366.1	2210
BnaA01g28710D	BnaA01g28710D	e	CUFF.1367	CUFF.1367.1	100	14.151147	11.820024	16.482271	28.452337	1932	CUFF.1367.1	1535
BnaA01g28710D	BnaA01g28710D	j	CUFF.1368	CUFF.1368.1	100	32.147123	27.532778	36.761468	64.635097	1198	CUFF.1367.1	1535
BnaA01g28790D	BnaA01g28790D	j	CUFF.1369	CUFF.1369.1	100	6.506505	5.047945	7.965065	13.223525	1961	CUFF.1369.1	1790
BnaA01g28800D	BnaA01g28800D	j	CUFF.1370	CUFF.1370.1	55	1.217539	0.655849	1.779229	2.474471	3774	CUFF.1370.2	2698
BnaA01g28800D	BnaA01g28800D	j	CUFF.1370	CUFF.1370.2	100	2.228718	1.532247	2.925190	4.529546	3793	CUFF.1370.2	2698
BnaA01g28820D	BnaA01g28820D	=	CUFF.1371	CUFF.1371.1	100	11.764495	7.880542	15.648448	23.343812	635	CUFF.1371.1	754
BnaA01g28850D	BnaA01g28850D	j	CUFF.1372	CUFF.1372.1	100	5.471010	4.090118	6.851902	10.720479	1875	CUFF.1372.1	2131
BnaA01g28850D	BnaA01g28850D	c	CUFF.1372	CUFF.1372.2	100	5.459203	2.586855	8.331551	10.697343	689	CUFF.1372.1	2131
BnaA01g28880D	BnaA01g28880D	j	CUFF.1373	CUFF.1373.1	100	2.825403	1.776658	3.874149	5.857162	1568	CUFF.1373.1	1559
BnaA01g28910D	BnaA01g28910D	=	CUFF.1374	CUFF.1374.1	100	5.527033	3.673148	7.380918	10.085920	1086	CUFF.1374.1	957
-	-	u	CUFF.1375	CUFF.1375.1	100	23.177260	12.546300	33.808219	46.764132	317	CUFF.1375.1	-
BnaA01g28980D	BnaA01g28980D	=	CUFF.1376	CUFF.1376.1	100	5.400915	3.044400	7.757430	9.554130	725	CUFF.1376.1	839
BnaA01g28990D	BnaA01g28990D	j	CUFF.1377	CUFF.1377.1	38	3.659570	1.451609	5.867531	7.690893	635	CUFF.1377.1	912
BnaA01g28990D	BnaA01g28990D	c	CUFF.1377	CUFF.1377.2	100	9.718580	3.001366	16.435795	20.424409	344	CUFF.1377.1	912
BnaA01g29010D	BnaA01g29010D	e	CUFF.1378	CUFF.1378.1	100	9.550620	7.381558	11.719683	18.799627	1270	CUFF.1378.1	1204
BnaA01g29020D	BnaA01g29020D	=	CUFF.1379	CUFF.1379.1	100	17.494004	13.627573	21.360435	35.796411	822	CUFF.1379.1	889
BnaA01g29040D	BnaA01g29040D	j	CUFF.1380	CUFF.1380.1	100	2.673477	1.190499	4.156455	5.427646	837	CUFF.1380.1	913
BnaA01g29050D	BnaA01g29050D	c	CUFF.1381	CUFF.1381.1	100	4.392903	2.984492	5.801313	8.024949	1347	CUFF.1381.1	1801
BnaA01g29060D	BnaA01g29060D	j	CUFF.1382	CUFF.1382.1	100	10.561039	8.363710	12.758368	19.651970	1404	CUFF.1382.1	1167
BnaA01g29070D	BnaA01g29070D	e	CUFF.1383	CUFF.1383.1	100	1.626125	0.778684	2.473566	3.115384	1391	CUFF.1383.1	2686
BnaA01g29080D	BnaA01g29080D	=	CUFF.1384	CUFF.1384.1	100	14.673331	12.630654	16.716009	28.953710	2066	CUFF.1384.1	2054
-	-	u	CUFF.1385	CUFF.1385.1	100	47.204871	38.796651	55.613092	95.254092	561	CUFF.1385.1	-
BnaA01g29130D	BnaA01g29130D	j	CUFF.1386	CUFF.1386.1	100	3.926699	2.190637	5.662760	7.678414	931	CUFF.1386.1	1156
BnaA01g29170D	BnaA01g29170D	o	CUFF.1387	CUFF.1387.1	100	1.537831	0.729023	2.346638	3.061207	2119	CUFF.1387.1	2403
BnaA01g29170D	BnaA01g29170D	j	CUFF.1387	CUFF.1387.2	100	1.537831	0.726714	2.348948	3.061207	2119	CUFF.1387.1	2403
BnaA01g29180D	BnaA01g29180D	e	CUFF.1388	CUFF.1388.1	100	5.059576	3.909307	6.209844	10.087014	2190	CUFF.1388.1	2043
BnaA01g29230D	BnaA01g29230D	e	CUFF.1389	CUFF.1389.1	100	10.147331	7.959457	12.335205	20.251218	1392	CUFF.1390.1	2508
BnaA01g29230D	BnaA01g29230D	j	CUFF.1390	CUFF.1390.1	75	6.195207	4.639978	7.750435	12.363890	1869	CUFF.1390.1	2508
BnaA01g29230D	BnaA01g29230D	j	CUFF.1390	CUFF.1390.2	100	8.237250	5.843031	10.631469	16.439234	1186	CUFF.1390.1	2508
BnaA01g29260D	BnaA01g29260D	j	CUFF.1391	CUFF.1391.1	100	4.003643	2.797862	5.209425	8.064695	1721	CUFF.1391.1	1757
BnaA01g29280D	BnaA01g29280D	o	CUFF.1392	CUFF.1392.1	100	1.646384	0.653577	2.639190	3.311316	1068	CUFF.1392.1	1683
BnaA01g29290D	BnaA01g29290D	j	CUFF.1393	CUFF.1393.1	100	2.563926	1.470934	3.656918	4.850417	1334	CUFF.1393.1	2145
-	-	u	CUFF.1394	CUFF.1394.1	100	7.716350	5.693697	9.739003	15.260223	1207	CUFF.1394.1	-
BnaA01g29390D	BnaA01g29390D	e	CUFF.1395	CUFF.1395.1	100	2.896991	2.049227	3.744755	5.461347	2280	CUFF.1395.1	1662
BnaA01g29400D	BnaA01g29400D	=	CUFF.1396	CUFF.1396.1	100	18.984225	11.182583	26.785866	39.023156	383	CUFF.1396.1	612
BnaA01g29430D	BnaA01g29430D	j	CUFF.1397	CUFF.1397.1	54	1.271505	0.316511	2.226500	2.564999	1426	CUFF.1397.1	1205
BnaA01g29430D	BnaA01g29430D	j	CUFF.1397	CUFF.1397.2	100	2.367391	1.029111	3.705672	4.775721	1243	CUFF.1397.1	1205
BnaA01g29430D	BnaA01g29430D	=	CUFF.1397	CUFF.1397.3	87	2.068125	0.752921	3.383329	4.172014	1223	CUFF.1397.1	1205
BnaA01g29440D	BnaA01g29440D	=	CUFF.1398	CUFF.1398.1	100	4.028755	2.569811	5.487699	7.956796	1244	CUFF.1398.1	1162
BnaA01g29450D	BnaA01g29450D	j	CUFF.1399	CUFF.1399.1	76	5.740024	2.689712	8.790336	11.332335	651	CUFF.1399.2	627
BnaA01g29450D	BnaA01g29450D	j	CUFF.1399	CUFF.1399.2	100	7.592984	4.390892	10.795076	14.990571	696	CUFF.1399.2	627
BnaA01g29460D	BnaA01g29460D	c	CUFF.1400	CUFF.1400.1	100	6.466228	3.507272	9.425184	12.562759	622	CUFF.1400.1	2554
BnaA01g29460D	BnaA01g29460D	p	CUFF.1401	CUFF.1401.1	100	1.463568	0.581003	2.346133	2.963528	1174	CUFF.1401.1	2554
BnaA01g29470D	BnaA01g29470D	j	CUFF.1402	CUFF.1402.1	100	44.832793	40.500533	49.165054	86.700717	1736	CUFF.1402.1	1798
BnaA01g29490D	BnaA01g29490D	j	CUFF.1403	CUFF.1403.1	100	42.397918	37.959640	46.836195	83.613058	1542	CUFF.1403.1	1571
BnaA01g29510D	BnaA01g29510D	j	CUFF.1404	CUFF.1404.1	100	2.013728	1.135773	2.891683	4.176260	1607	CUFF.1404.1	2920
BnaA01g29520D	BnaA01g29520D	=	CUFF.1405	CUFF.1405.1	100	4.851331	3.053345	6.649316	9.875378	1031	CUFF.1405.1	1253
BnaA01g29530D	BnaA01g29530D	=	CUFF.1406	CUFF.1406.1	100	3.556812	1.414002	5.699622	7.185306	630	CUFF.1406.1	777
BnaA01g29560D	BnaA01g29560D	j	CUFF.1407	CUFF.1407.1	100	4.420836	2.370683	6.470989	8.542726	794	CUFF.1407.1	1159
BnaA01g29570D	BnaA01g29570D	=	CUFF.1408	CUFF.1408.1	100	3.988005	2.506897	5.469112	7.821415	1143	CUFF.1408.1	1101
[truncated: 59,930 more rows]
