# Supplementary material for: Differences in Alternative Splicing between Yellow and Black-Seeded Rapeseed
Source: Plants (Basel). 2020 Jul 31;9(8):977. doi: 10.3390/plants9080977 (PMC7465011; doi:10.3390/plants9080977)
Supplement: Supplementary file 1 [file plants-09-00977-s001.zip › Supplementary Materials/Table S1/SRR5590943.transcripts.gtf.tmap]

ref_gene_id	ref_id	class_code	cuff_gene_id	cuff_id	FMI	FPKM	FPKM_conf_lo	FPKM_conf_hi	cov	len	major_iso_id	ref_match_len
BnaA01g00120D	BnaA01g00120D	=	CUFF.1	CUFF.1.1	100	5.007299	3.846720	6.167878	29.351558	1050	CUFF.1.1	1020
BnaA01g00090D	BnaA01g00090D	=	CUFF.2	CUFF.2.1	100	4.424430	3.618505	5.230355	25.358743	1576	CUFF.2.1	2094
BnaA01g00100D	BnaA01g00100D	=	CUFF.3	CUFF.3.1	100	10.811182	9.732390	11.889975	61.964587	2317	CUFF.3.1	1362
BnaA01g00050D	BnaA01g00050D	e	CUFF.4	CUFF.4.1	100	6.627119	5.508229	7.746008	37.382031	1601	CUFF.4.1	1397
BnaA01g00050D	BnaA01g00050D	=	CUFF.5	CUFF.5.1	100	71.085285	66.231632	75.938937	400.975524	1155	CUFF.4.1	1397
BnaA01g00080D	BnaA01g00080D	=	CUFF.6	CUFF.6.1	100	4.216490	3.416067	5.016913	24.724370	1433	CUFF.6.1	609
-	-	u	CUFF.7	CUFF.7.1	54	1851.913033	1561.136653	2142.689412	9514.768765	164	CUFF.7.1	-
-	-	u	CUFF.7	CUFF.7.2	100	3435.779550	3028.228990	3843.330111	17652.366699	164	CUFF.7.1	-
-	-	u	CUFF.7	CUFF.7.3	63	2168.686336	1851.777798	2485.594875	11142.288352	164	CUFF.7.1	-
BnaA01g00010D	BnaA01g00010D	=	CUFF.8	CUFF.8.1	100	33.934278	31.045955	36.822601	196.611728	1317	CUFF.8.1	607
BnaA01g00030D	BnaA01g00030D	j	CUFF.9	CUFF.9.1	100	3.440594	2.954703	3.926486	19.934451	3896	CUFF.9.1	2168
BnaA01g00010D	BnaA01g00010D	o	CUFF.10	CUFF.10.1	100	259.445054	235.052188	283.837920	1503.198042	333	CUFF.8.1	607
BnaA01g00730D	BnaA01g00730D	=	CUFF.11	CUFF.11.1	100	1.347164	0.819758	1.874571	7.712732	1340	CUFF.11.1	1232
BnaA01g00730D	BnaA01g00730D	j	CUFF.11	CUFF.11.2	91	1.221729	0.379113	2.064346	6.994596	730	CUFF.11.1	1232
BnaA01g00760D	BnaA01g00760D	=	CUFF.12	CUFF.12.1	100	29.682359	27.350260	32.014459	169.578613	1634	CUFF.12.1	1385
BnaA01g00870D	BnaA01g00870D	e	CUFF.13	CUFF.13.1	100	0.794314	0.467851	1.120776	4.725929	1610	CUFF.13.1	1803
BnaA01g00860D	BnaA01g00860D	j	CUFF.14	CUFF.14.1	100	9.150109	6.578633	11.721586	49.382426	515	CUFF.14.2	744
BnaA01g00860D	BnaA01g00860D	j	CUFF.14	CUFF.14.2	30	2.779387	1.458176	4.100599	15.000137	587	CUFF.14.2	744
BnaA01g00800D	BnaA01g00800D	=	CUFF.15	CUFF.15.1	100	11.406647	9.681522	13.131772	65.824007	1005	CUFF.15.1	1226
BnaA01g00850D	BnaA01g00850D	j	CUFF.16	CUFF.16.1	18	0.842326	0.408785	1.275867	4.891910	1806	CUFF.16.1	1978
BnaA01g00850D	BnaA01g00850D	=	CUFF.16	CUFF.16.2	100	4.672919	3.829614	5.516225	27.138548	1799	CUFF.16.1	1978
BnaA01g00850D	BnaA01g00850D	e	CUFF.17	CUFF.17.1	100	3.131421	1.739380	4.523461	18.186108	712	CUFF.16.1	1978
BnaA01g00880D	BnaA01g00880D	x	CUFF.18	CUFF.18.1	100	9.207962	7.563362	10.852562	53.220876	906	CUFF.18.1	1324
BnaA01g00880D	BnaA01g00880D	j	CUFF.19	CUFF.19.1	100	14.110192	11.896155	16.324228	81.555153	812	CUFF.19.1	1324
BnaA01g00890D	BnaA01g00890D	=	CUFF.20	CUFF.20.1	100	7.264317	6.348794	8.179840	41.667357	2178	CUFF.20.1	1562
BnaA01g00900D	BnaA01g00900D	=	CUFF.21	CUFF.21.1	100	22.348890	20.178711	24.519069	128.190877	1358	CUFF.21.1	910
BnaA01g00770D	BnaA01g00770D	j	CUFF.22	CUFF.22.1	100	25.162119	22.935115	27.389122	144.783486	2384	CUFF.22.1	2042
BnaA01g00770D	BnaA01g00770D	j	CUFF.22	CUFF.22.2	40	9.973922	8.526724	11.421120	57.390205	1979	CUFF.22.1	2042
BnaA01g00770D	BnaA01g00770D	j	CUFF.22	CUFF.22.4	54	13.554836	11.901542	15.208129	77.994877	1946	CUFF.22.1	2042
-	-	u	CUFF.23	CUFF.23.1	100	10.585397	8.538739	12.632055	60.221896	695	CUFF.23.1	-
BnaA01g00780D	BnaA01g00780D	=	CUFF.24	CUFF.24.1	100	10.761111	8.874616	12.647606	61.871722	907	CUFF.25.1	913
BnaA01g00780D	BnaA01g00780D	e	CUFF.25	CUFF.25.1	100	2.171420	1.397101	2.945738	12.484722	1243	CUFF.25.1	913
BnaA01g00790D	BnaA01g00790D	j	CUFF.26	CUFF.26.1	100	5.678765	3.814056	7.543475	33.496198	547	CUFF.26.1	1545
BnaA01g03800D	BnaA01g03800D	j	CUFF.27	CUFF.27.1	100	22.452075	21.001913	23.902237	130.037400	3582	CUFF.27.1	1841
BnaA01g06090D	BnaA01g06090D	j	CUFF.28	CUFF.28.1	35	1.361895	0.915382	1.808407	7.923229	1827	CUFF.28.1	1365
BnaA01g06090D	BnaA01g06090D	c	CUFF.28	CUFF.28.2	100	3.894834	2.189523	5.600145	22.659361	518	CUFF.28.1	1365
BnaA01g06100D	BnaA01g06100D	j	CUFF.29	CUFF.29.1	18	0.532919	0.199109	0.866728	3.100415	1987	CUFF.29.1	1792
BnaA01g06100D	BnaA01g06100D	j	CUFF.29	CUFF.29.2	100	2.910250	2.278263	3.542236	16.931248	1987	CUFF.29.1	1792
BnaA01g06120D	BnaA01g06120D	j	CUFF.30	CUFF.30.1	100	0.520977	0.280900	0.761053	3.146022	1982	CUFF.30.1	1826
BnaA01g06130D	BnaA01g06130D	x	CUFF.31	CUFF.31.1	100	11.761571	9.678430	13.844712	65.875044	813	CUFF.31.1	803
BnaA01g06130D	BnaA01g06130D	=	CUFF.32	CUFF.32.1	100	54.558649	49.102874	60.014423	305.575960	656	CUFF.32.1	803
BnaA01g06920D	BnaA01g06920D	=	CUFF.33	CUFF.33.1	100	6.611877	4.278273	8.945480	39.088702	467	CUFF.33.1	471
BnaA01g09180D	BnaA01g09180D	=	CUFF.34	CUFF.34.1	100	9.881195	4.940597	14.821792	55.210238	288	CUFF.34.1	465
BnaA01g09160D	BnaA01g09160D	o	CUFF.35	CUFF.35.1	26	1.049964	0.605058	1.494871	5.924159	1909	CUFF.35.1	720
BnaA01g09160D	BnaA01g09160D	o	CUFF.35	CUFF.35.2	100	4.089654	3.257819	4.921489	23.074840	1619	CUFF.35.1	720
BnaA01g09220D	BnaA01g09220D	j	CUFF.37	CUFF.37.1	100	8.142440	7.144185	9.140694	46.663865	1948	CUFF.37.1	1721
BnaA01g09140D	BnaA01g09140D	o	CUFF.36	CUFF.36.1	100	20.225577	18.571019	21.880135	114.189485	1609	CUFF.36.1	717
BnaA01g09240D	BnaA01g09240D	j	CUFF.38	CUFF.38.1	21	0.693559	0.341176	1.045942	3.966984	1552	CUFF.38.1	1372
BnaA01g09240D	BnaA01g09240D	c	CUFF.38	CUFF.38.2	100	3.329068	2.424675	4.233460	19.041435	1077	CUFF.38.1	1372
BnaA01g09250D	BnaA01g09250D	j	CUFF.39	CUFF.39.1	100	8.157307	6.167325	10.147288	46.608898	631	CUFF.39.1	836
BnaA01g09260D	BnaA01g09260D	j	CUFF.40	CUFF.40.1	100	2.389208	1.973338	2.805077	13.566801	3444	CUFF.40.1	2270
BnaA01g09260D	BnaA01g09260D	j	CUFF.40	CUFF.40.2	24	0.566631	0.327439	0.805824	3.217542	3424	CUFF.40.1	2270
BnaA01g09270D	BnaA01g09270D	=	CUFF.41	CUFF.41.1	100	2.661859	2.018818	3.304900	15.115016	1779	CUFF.41.1	1390
BnaA01g09560D	BnaA01g09560D	=	CUFF.42	CUFF.42.1	100	0.864058	0.609276	1.118841	4.999796	2684	CUFF.42.1	2610
BnaA01g09570D	BnaA01g09570D	=	CUFF.43	CUFF.43.1	100	2.683149	2.063950	3.302348	14.259937	1524	CUFF.43.1	1293
BnaA01g09640D	BnaA01g09640D	j	CUFF.46	CUFF.46.1	100	1.788518	1.380046	2.196990	10.027571	2226	CUFF.46.1	2275
BnaA01g09660D	BnaA01g09660D	x	CUFF.45	CUFF.45.1	100	1.482146	1.074068	1.890223	8.687355	1893	CUFF.45.1	981
BnaA01g09620D	BnaA01g09620D	=	CUFF.47	CUFF.47.1	100	19.277032	16.821201	21.732863	113.152038	837	CUFF.47.1	955
BnaA01g09530D	BnaA01g09530D	j	CUFF.48	CUFF.48.1	41	2.723962	2.081192	3.366732	15.681467	1799	CUFF.48.1	1635
BnaA01g09530D	BnaA01g09530D	c	CUFF.48	CUFF.48.2	100	6.577738	5.411716	7.743760	37.867117	1325	CUFF.48.1	1635
BnaA01g09650D	BnaA01g09650D	j	CUFF.49	CUFF.49.1	100	3.488334	3.030609	3.946060	19.211713	3679	CUFF.49.1	3370
BnaA01g09780D	BnaA01g09780D	e	CUFF.52	CUFF.52.1	100	5.569911	4.155880	6.983942	31.454611	762	CUFF.52.1	318
BnaA01g09540D	BnaA01g09540D	=	CUFF.53	CUFF.53.1	100	84.916916	76.839585	92.994246	497.829929	532	CUFF.53.1	759
BnaA01g09550D	BnaA01g09550D	j	CUFF.55	CUFF.55.1	100	3.513893	2.389886	4.637900	20.330244	766	CUFF.55.1	673
BnaA01g09800D	BnaA01g09800D	=	CUFF.56	CUFF.56.1	100	12.820102	10.505283	15.134921	74.648976	737	CUFF.56.1	1111
BnaA01g10040D	BnaA01g10040D	o	CUFF.61	CUFF.61.1	100	0.687285	0.319916	1.054654	3.990214	1162	CUFF.61.1	4713
BnaA01g10040D	BnaA01g10040D	c	CUFF.62	CUFF.62.1	100	1.027113	0.457373	1.596853	5.658798	811	CUFF.62.1	4713
BnaA01g09360D	BnaA01g09360D	j	CUFF.59	CUFF.59.1	48	3.492705	2.614034	4.371375	19.414717	1341	CUFF.59.1	1594
BnaA01g09360D	BnaA01g09360D	j	CUFF.59	CUFF.59.2	100	7.257192	5.729924	8.784461	40.340182	960	CUFF.59.1	1594
BnaA01g09360D	BnaA01g09360D	c	CUFF.60	CUFF.60.1	100	10.289951	6.781707	13.798195	53.880469	382	CUFF.60.1	1594
BnaA01g09370D	BnaA01g09370D	=	CUFF.63	CUFF.63.1	100	1.716244	1.338659	2.093829	9.707361	2572	CUFF.63.1	2041
BnaA01g09380D	BnaA01g09380D	=	CUFF.65	CUFF.65.1	100	30.910668	26.681022	35.140314	174.835867	589	CUFF.65.1	631
BnaA01g09390D	BnaA01g09390D	j	CUFF.68	CUFF.68.1	100	62.865307	55.712781	70.017833	366.408658	497	CUFF.68.1	837
BnaA01g09400D	BnaA01g09400D	e	CUFF.70	CUFF.70.1	100	4.164491	2.149621	6.179361	23.887428	449	CUFF.71.1	667
BnaA01g09400D	BnaA01g09400D	=	CUFF.71	CUFF.71.1	100	13.192739	10.443966	15.941512	75.673263	582	CUFF.71.1	667
BnaA01g09430D	BnaA01g09430D	j	CUFF.72	CUFF.72.1	100	0.771394	0.587801	0.954987	4.403597	7143	CUFF.72.1	2181
BnaA01g09430D	BnaA01g09430D	x	CUFF.73	CUFF.73.1	100	1.906113	1.600005	2.212220	10.881282	5512	CUFF.73.1	2181
BnaA01g09710D	BnaA01g09710D	j	CUFF.75	CUFF.75.1	100	12.553243	11.167765	13.938720	72.344908	1647	CUFF.75.1	2009
BnaA01g09720D	BnaA01g09720D	j	CUFF.76	CUFF.76.1	100	0.907154	0.381422	1.432887	5.219548	837	CUFF.76.1	1196
BnaA01g09730D	BnaA01g09730D	j	CUFF.77	CUFF.77.1	100	50.581745	44.549760	56.613729	297.417528	528	CUFF.77.1	1632
BnaA01g09740D	BnaA01g09740D	j	CUFF.80	CUFF.80.1	100	18.023811	16.333518	19.714103	104.022356	1734	CUFF.80.1	1764
BnaA01g09760D	BnaA01g09760D	j	CUFF.81	CUFF.81.1	93	1.478771	0.871511	2.086031	8.377647	1166	CUFF.81.1	1047
BnaA01g09760D	BnaA01g09760D	j	CUFF.81	CUFF.81.2	77	1.221767	0.463182	1.980351	6.921646	758	CUFF.81.1	1047
BnaA01g09760D	BnaA01g09760D	j	CUFF.81	CUFF.81.3	100	1.586573	0.578232	2.594914	8.988374	652	CUFF.81.1	1047
BnaA01g09770D	BnaA01g09770D	j	CUFF.82	CUFF.82.1	100	1.486056	0.613783	2.358330	8.625519	781	CUFF.82.3	1113
BnaA01g09770D	BnaA01g09770D	j	CUFF.82	CUFF.82.2	100	1.488812	0.764040	2.213584	8.641512	1068	CUFF.82.3	1113
BnaA01g09770D	BnaA01g09770D	j	CUFF.82	CUFF.82.3	47	0.696081	0.188557	1.203604	4.040263	1145	CUFF.82.3	1113
BnaA01g10050D	BnaA01g10050D	j	CUFF.97	CUFF.97.1	100	7.126503	6.448017	7.804990	40.367179	3779	CUFF.97.1	3579
BnaA01g10070D	BnaA01g10070D	=	CUFF.98	CUFF.98.1	100	2.378725	1.750456	3.006994	13.842864	1402	CUFF.98.1	1276
BnaA01g10090D	BnaA01g10090D	o	CUFF.99	CUFF.99.1	100	2.983852	2.160400	3.807303	16.515268	1084	CUFF.99.1	921
BnaA01g10090D	BnaA01g10090D	o	CUFF.100	CUFF.100.1	100	3.597126	2.118711	5.075541	20.336016	538	CUFF.100.1	921
BnaA01g10100D	BnaA01g10100D	e	CUFF.101	CUFF.101.1	100	4.812233	3.739538	5.884929	27.587320	1062	CUFF.103.1	4346
BnaA01g10100D	BnaA01g10100D	j	CUFF.103	CUFF.103.1	55	1.577058	0.954480	2.199636	9.040877	1321	CUFF.103.1	4346
BnaA01g10100D	BnaA01g10100D	j	CUFF.103	CUFF.103.2	29	0.838657	0.349158	1.328156	4.807810	1287	CUFF.103.1	4346
BnaA01g10100D	BnaA01g10100D	c	CUFF.103	CUFF.103.3	100	2.876913	1.514544	4.239282	16.492617	607	CUFF.103.1	4346
BnaA01g10100D	BnaA01g10100D	j	CUFF.105	CUFF.105.1	15	0.600207	0.294313	0.906100	3.410169	2227	CUFF.105.2	4346
BnaA01g10100D	BnaA01g10100D	c	CUFF.105	CUFF.105.2	100	4.123956	3.495654	4.752259	23.430912	2507	CUFF.105.2	4346
BnaA01g10110D	BnaA01g10110D	=	CUFF.106	CUFF.106.1	100	71.210348	64.694368	77.726327	419.147272	626	CUFF.106.1	831
BnaA01g10140D	BnaA01g10140D	e	CUFF.107	CUFF.107.1	100	0.969781	0.292711	1.646851	5.740410	808	CUFF.107.1	655
BnaA01g10140D	BnaA01g10140D	j	CUFF.108	CUFF.108.1	100	7.726257	5.736289	9.716226	45.733921	646	CUFF.107.1	655
BnaA01g10160D	BnaA01g10160D	j	CUFF.110	CUFF.110.1	18	1.402560	0.657565	2.147555	8.039077	906	CUFF.110.1	973
BnaA01g10160D	BnaA01g10160D	j	CUFF.110	CUFF.110.2	76	5.900144	3.994437	7.805852	33.817961	702	CUFF.110.1	973
BnaA01g10160D	BnaA01g10160D	j	CUFF.110	CUFF.110.3	100	7.740491	5.575058	9.905925	44.366310	704	CUFF.110.1	973
BnaA01g10200D	BnaA01g10200D	e	CUFF.111	CUFF.111.1	100	1.399398	0.999738	1.799058	8.070997	1926	CUFF.111.1	1827
-	-	u	CUFF.112	CUFF.112.1	100	2415.826971	1243.978762	3587.675179	5343.104193	123	CUFF.112.1	-
BnaA01g10220D	BnaA01g10220D	j	CUFF.113	CUFF.113.1	100	4.427070	3.769097	5.085044	25.662905	2296	CUFF.113.1	2271
BnaA01g10230D	BnaA01g10230D	j	CUFF.115	CUFF.115.1	100	5.750958	4.971552	6.530363	33.094829	2175	CUFF.115.1	2005
BnaA01g00170D	BnaA01g00170D	=	CUFF.44	CUFF.44.1	100	10.586682	9.327122	11.846242	61.143090	1749	CUFF.44.1	1794
BnaA01g00170D	BnaA01g00170D	j	CUFF.44	CUFF.44.2	25	2.694861	1.744546	3.645177	15.564097	1118	CUFF.44.1	1794
BnaA01g00180D	BnaA01g00180D	=	CUFF.50	CUFF.50.1	100	9.329876	8.045777	10.613974	54.591485	1391	CUFF.50.1	1296
BnaA01g00190D	BnaA01g00190D	j	CUFF.51	CUFF.51.1	100	41.348572	38.702565	43.994579	238.894029	2192	CUFF.51.1	2049
BnaA01g00190D	BnaA01g00190D	c	CUFF.51	CUFF.51.2	60	24.879472	21.410998	28.347947	143.742749	767	CUFF.51.1	2049
BnaA01g00200D	BnaA01g00200D	=	CUFF.54	CUFF.54.1	100	23.030400	20.881190	25.179609	132.318799	1387	CUFF.54.1	1433
BnaA01g00210D	BnaA01g00210D	j	CUFF.57	CUFF.57.1	100	50.752772	47.733306	53.772238	292.650129	2357	CUFF.57.1	2422
BnaA01g00210D	BnaA01g00210D	c	CUFF.57	CUFF.57.2	90	45.651565	41.855673	49.447457	263.235602	1154	CUFF.57.1	2422
-	-	u	CUFF.58	CUFF.58.1	100	38.122175	28.885414	47.358936	219.631122	307	CUFF.58.2	-
-	-	u	CUFF.58	CUFF.58.2	48	18.109575	13.333871	22.885279	104.333666	389	CUFF.58.2	-
BnaA01g00310D	BnaA01g00310D	=	CUFF.64	CUFF.64.1	100	2.507701	1.775468	3.239935	14.183026	1097	CUFF.64.1	741
BnaA01g00320D	BnaA01g00320D	j	CUFF.66	CUFF.66.1	100	8.110258	6.916202	9.304314	45.933657	1401	CUFF.66.1	1684
BnaA01g00320D	BnaA01g00320D	e	CUFF.67	CUFF.67.1	100	1.070203	0.589789	1.550616	6.061253	1264	CUFF.66.1	1684
BnaA01g00340D	BnaA01g00340D	=	CUFF.69	CUFF.69.1	100	4.553326	3.855838	5.250814	25.932297	1989	CUFF.69.1	1971
BnaA01g00380D	BnaA01g00380D	c	CUFF.74	CUFF.74.1	53	1.898502	1.307318	2.489686	10.985353	1857	CUFF.74.2	2588
BnaA01g00380D	BnaA01g00380D	j	CUFF.74	CUFF.74.2	84	3.039933	2.457585	3.622282	17.590046	2355	CUFF.74.2	2588
BnaA01g00380D	BnaA01g00380D	c	CUFF.74	CUFF.74.3	100	3.604295	2.039690	5.168900	20.855627	591	CUFF.74.2	2588
BnaA01g00390D	BnaA01g00390D	=	CUFF.78	CUFF.78.1	100	54.348871	50.648852	58.048890	311.651827	1400	CUFF.78.1	1711
BnaA01g00400D	BnaA01g00400D	=	CUFF.79	CUFF.79.1	100	3.928290	2.818983	5.037597	22.107021	849	CUFF.79.1	1090
BnaA01g00410D	BnaA01g00410D	e	CUFF.83	CUFF.83.1	100	8.726314	7.035230	10.417399	49.823862	971	CUFF.84.1	1332
BnaA01g00410D	BnaA01g00410D	=	CUFF.84	CUFF.84.1	100	51.738597	47.707849	55.769346	295.407274	1085	CUFF.84.1	1332
BnaA01g00420D	BnaA01g00420D	j	CUFF.85	CUFF.85.1	100	9.521280	8.363742	10.678818	53.880838	1731	CUFF.85.1	1671
BnaA01g00430D	BnaA01g00430D	=	CUFF.86	CUFF.86.1	100	5.180052	4.288396	6.071708	29.630398	1421	CUFF.86.1	1343
BnaA01g00440D	BnaA01g00440D	j	CUFF.87	CUFF.87.1	100	5.023178	4.357214	5.689141	29.061778	3009	CUFF.87.1	3486
BnaA01g00440D	BnaA01g00440D	j	CUFF.87	CUFF.87.2	67	3.341983	2.778380	3.905586	19.335163	2942	CUFF.87.1	3486
BnaA01g00450D	BnaA01g00450D	e	CUFF.88	CUFF.88.1	100	2.398521	1.367012	3.430031	12.964839	886	CUFF.88.1	805
BnaA01g00450D	BnaA01g00450D	=	CUFF.89	CUFF.89.1	100	30.111745	26.216747	34.006742	162.764426	669	CUFF.88.1	805
BnaA01g00460D	BnaA01g00460D	j	CUFF.90	CUFF.90.1	100	2.935994	2.198892	3.673097	16.846830	1258	CUFF.90.1	1936
BnaA01g00480D	BnaA01g00480D	j	CUFF.91	CUFF.91.1	100	5.146057	4.250249	6.041865	29.003325	1504	CUFF.91.1	1029
BnaA01g00500D	BnaA01g00500D	j	CUFF.92	CUFF.92.1	46	4.208888	3.145233	5.272543	23.811176	1402	CUFF.92.1	1406
BnaA01g00500D	BnaA01g00500D	j	CUFF.92	CUFF.92.2	100	9.140908	7.711886	10.569930	51.713371	1392	CUFF.92.1	1406
BnaA01g00570D	BnaA01g00570D	j	CUFF.93	CUFF.93.1	100	2.112226	1.598653	2.625799	11.707665	1718	CUFF.93.1	1419
BnaA01g00580D	BnaA01g00580D	=	CUFF.94	CUFF.94.1	100	1.858526	1.407569	2.309483	10.704985	1949	CUFF.94.1	1840
BnaA01g00600D	BnaA01g00600D	=	CUFF.95	CUFF.95.1	100	23.187731	21.199327	25.176135	132.007937	1709	CUFF.96.1	1542
BnaA01g00600D	BnaA01g00600D	e	CUFF.96	CUFF.96.1	100	2.430524	1.843153	3.017894	13.836990	2022	CUFF.96.1	1542
BnaA01g00610D	BnaA01g00610D	e	CUFF.102	CUFF.102.1	100	15.741708	13.429996	18.053420	90.337860	895	CUFF.102.1	731
BnaA01g00610D	BnaA01g00610D	=	CUFF.104	CUFF.104.1	100	130.120023	120.010298	140.229748	746.727381	572	CUFF.102.1	731
BnaA01g00650D	BnaA01g00650D	j	CUFF.109	CUFF.109.1	100	14.102405	12.206373	15.998436	81.147040	1142	CUFF.109.1	1180
BnaA01g00650D	BnaA01g00650D	j	CUFF.109	CUFF.109.2	91	12.817220	10.031445	15.602995	73.751922	643	CUFF.109.1	1180
BnaA01g00660D	BnaA01g00660D	=	CUFF.114	CUFF.114.1	100	15.874183	14.534986	17.213379	90.550114	2397	CUFF.114.1	2780
BnaA01g00680D	BnaA01g00680D	x	CUFF.116	CUFF.116.1	100	0.640027	0.309506	0.970548	3.615156	1802	CUFF.116.1	2280
BnaA01g00680D	BnaA01g00680D	j	CUFF.117	CUFF.117.1	100	1.556409	1.167648	1.945169	8.791287	2456	CUFF.117.1	2280
BnaA01g00700D	BnaA01g00700D	o	CUFF.118	CUFF.118.1	48	4.536440	3.808192	5.264687	25.664890	2330	CUFF.118.1	2595
BnaA01g00700D	BnaA01g00700D	j	CUFF.118	CUFF.118.2	100	9.478428	7.920054	11.036802	53.624166	1200	CUFF.118.1	2595
BnaA01g00710D	BnaA01g00710D	=	CUFF.119	CUFF.119.1	100	10.092114	8.599693	11.584534	56.834292	1085	CUFF.119.1	594
BnaA01g09810D	BnaA01g09810D	=	CUFF.120	CUFF.120.1	100	1.839988	1.391122	2.288855	10.389142	1991	CUFF.120.1	1891
BnaA01g09820D	BnaA01g09820D	=	CUFF.121	CUFF.121.1	100	5.720184	5.087271	6.353098	33.204686	3641	CUFF.121.1	3297
BnaA01g09820D	BnaA01g09820D	j	CUFF.121	CUFF.121.2	15	0.855987	0.571891	1.140082	4.968856	3595	CUFF.121.1	3297
BnaA01g09830D	BnaA01g09830D	j	CUFF.122	CUFF.122.1	16	1.608382	1.127936	2.088829	9.265689	2630	CUFF.122.1	2587
BnaA01g09830D	BnaA01g09830D	j	CUFF.122	CUFF.122.2	100	10.016986	8.998709	11.035263	57.706600	2630	CUFF.122.1	2587
BnaA01g09860D	BnaA01g09860D	c	CUFF.123	CUFF.123.1	98	14.585079	10.847528	18.322630	83.771302	473	CUFF.123.2	2398
BnaA01g09860D	BnaA01g09860D	j	CUFF.123	CUFF.123.2	100	14.888294	13.479504	16.297084	85.512855	1996	CUFF.123.2	2398
BnaA01g09870D	BnaA01g09870D	j	CUFF.124	CUFF.124.1	26	1.334328	0.923581	1.745075	7.657297	2671	CUFF.124.1	1189
BnaA01g09870D	BnaA01g09870D	j	CUFF.124	CUFF.124.2	100	5.036492	4.302982	5.770003	28.902875	2533	CUFF.124.1	1189
BnaA01g09880D	BnaA01g09880D	=	CUFF.125	CUFF.125.1	100	21.214335	18.129231	24.299439	121.742517	740	CUFF.125.1	799
BnaA01g09890D	BnaA01g09890D	j	CUFF.126	CUFF.126.1	100	15.617770	14.064171	17.171368	87.493086	1689	CUFF.126.1	1944
BnaA01g09900D	BnaA01g09900D	=	CUFF.127	CUFF.127.1	100	1.871332	1.401521	2.341144	10.637981	1840	CUFF.127.1	2022
BnaA01g09910D	BnaA01g09910D	j	CUFF.128	CUFF.128.1	67	1.637299	1.159507	2.115092	9.464288	2562	CUFF.129.1	2685
BnaA01g09910D	BnaA01g09910D	=	CUFF.128	CUFF.128.2	100	2.457112	1.928100	2.986125	14.203158	2662	CUFF.129.1	2685
BnaA01g09910D	BnaA01g09910D	e	CUFF.129	CUFF.129.1	100	0.648767	0.369036	0.928498	3.750151	2835	CUFF.129.1	2685
BnaA01g09920D	BnaA01g09920D	j	CUFF.130	CUFF.130.1	84	7.609489	6.373140	8.845838	44.192740	1263	CUFF.130.1	1331
BnaA01g09920D	BnaA01g09920D	j	CUFF.130	CUFF.130.2	100	9.034516	7.170080	10.898953	52.468705	772	CUFF.130.1	1331
BnaA01g09930D	BnaA01g09930D	c	CUFF.131	CUFF.131.1	100	4.405826	2.474712	6.336940	25.079954	460	CUFF.131.1	2145
BnaA01g09930D	BnaA01g09930D	c	CUFF.132	CUFF.132.1	100	6.515301	4.850065	8.180537	37.880875	689	CUFF.132.1	2145
BnaA01g09940D	BnaA01g09940D	j	CUFF.133	CUFF.133.1	100	31.912278	27.990962	35.833594	180.962282	743	CUFF.133.2	991
BnaA01g09940D	BnaA01g09940D	=	CUFF.133	CUFF.133.2	14	4.509749	2.858540	6.160959	25.573059	816	CUFF.133.2	991
BnaA01g09940D	BnaA01g09940D	e	CUFF.134	CUFF.134.1	100	6.128531	4.535521	7.721541	34.752545	786	CUFF.133.2	991
BnaA01g09970D	BnaA01g09970D	c	CUFF.135	CUFF.135.1	100	4.469546	1.690082	7.249011	26.477881	331	CUFF.135.1	2847
BnaA01g09970D	BnaA01g09970D	j	CUFF.136	CUFF.136.1	100	18.419923	16.706251	20.133595	106.124691	2112	CUFF.136.1	2847
BnaA01g09970D	BnaA01g09970D	j	CUFF.136	CUFF.136.2	34	6.328555	5.146953	7.510157	36.461388	1947	CUFF.136.1	2847
BnaA01g09980D	BnaA01g09980D	=	CUFF.137	CUFF.137.1	100	11.410379	8.811210	14.009547	67.331050	612	CUFF.137.1	742
BnaA01g09980D	BnaA01g09980D	j	CUFF.137	CUFF.137.2	26	3.001004	1.148177	4.853831	17.708508	529	CUFF.137.1	742
BnaA01g09990D	BnaA01g09990D	j	CUFF.138	CUFF.138.1	99	11.039358	9.312739	12.765978	63.858708	1280	CUFF.138.2	1372
BnaA01g09990D	BnaA01g09990D	j	CUFF.138	CUFF.138.2	100	11.117371	9.510898	12.723845	64.309984	1418	CUFF.138.2	1372
BnaA01g10000D	BnaA01g10000D	c	CUFF.139	CUFF.139.1	100	4.472487	3.331835	5.613139	25.632054	893	CUFF.139.1	1626
BnaA01g10000D	BnaA01g10000D	j	CUFF.140	CUFF.140.1	100	9.101826	7.308167	10.895485	53.399716	750	CUFF.140.1	1626
BnaA01g13180D	BnaA01g13180D	j	CUFF.141	CUFF.141.1	100	7.657516	6.415987	8.899045	44.095467	1224	CUFF.141.1	1797
BnaA01g13220D	BnaA01g13220D	j	CUFF.142	CUFF.142.1	25	0.389234	0.201840	0.576628	2.203478	3676	CUFF.142.1	3394
BnaA01g13220D	BnaA01g13220D	j	CUFF.142	CUFF.142.2	100	1.548215	1.230252	1.866177	8.764535	3676	CUFF.142.1	3394
BnaA01g13300D	BnaA01g13300D	=	CUFF.143	CUFF.143.1	100	12.008234	10.070835	13.945633	69.968439	818	CUFF.143.1	807
BnaA01g13280D	BnaA01g13280D	j	CUFF.144	CUFF.144.1	57	13.842037	12.027043	15.657030	76.596601	1384	CUFF.144.1	1586
BnaA01g13280D	BnaA01g13280D	=	CUFF.144	CUFF.144.2	100	24.359737	21.977322	26.742152	134.797581	1383	CUFF.144.1	1586
BnaA01g13350D	BnaA01g13350D	=	CUFF.145	CUFF.145.1	100	5.039325	3.766005	6.312644	27.619912	822	CUFF.145.1	816
BnaA01g13320D	BnaA01g13320D	j	CUFF.146	CUFF.146.1	100	12.842545	11.699473	13.985617	74.115721	2625	CUFF.146.1	2881
BnaA01g13320D	BnaA01g13320D	c	CUFF.146	CUFF.146.2	59	7.536826	5.563879	9.509773	43.495839	694	CUFF.146.1	2881
BnaA01g13370D	BnaA01g13370D	=	CUFF.147	CUFF.147.1	100	12.869414	9.915355	15.823473	75.119425	508	CUFF.147.1	585
BnaA01g13340D	BnaA01g13340D	j	CUFF.148	CUFF.148.1	52	1.101065	0.398002	1.804129	6.411884	962	CUFF.148.3	1602
BnaA01g13340D	BnaA01g13340D	=	CUFF.148	CUFF.148.2	100	2.114991	1.377520	2.852462	12.316324	1347	CUFF.148.3	1602
BnaA01g13340D	BnaA01g13340D	j	CUFF.148	CUFF.148.3	78	1.648550	1.107583	2.189517	9.600076	1801	CUFF.148.3	1602
BnaA01g13400D	BnaA01g13400D	j	CUFF.149	CUFF.149.1	100	14.210744	13.040477	15.381011	81.333977	2174	CUFF.149.1	2163
BnaA01g13330D	BnaA01g13330D	c	CUFF.150	CUFF.150.1	100	27.246305	24.131898	30.360712	156.080620	921	CUFF.150.2	1793
BnaA01g13330D	BnaA01g13330D	j	CUFF.150	CUFF.150.2	61	16.506197	14.846948	18.165447	94.555850	1714	CUFF.150.2	1793
-	-	u	CUFF.152	CUFF.152.1	100	26.794104	22.489796	31.098413	153.576793	497	CUFF.152.1	-
BnaA01g13510D	BnaA01g13510D	=	CUFF.151	CUFF.151.1	100	4.620664	3.308850	5.932477	26.476630	757	CUFF.151.1	729
BnaA01g13310D	BnaA01g13310D	j	CUFF.153	CUFF.153.1	100	89.175685	82.510640	95.840731	500.634658	848	CUFF.153.1	1160
BnaA01g13310D	BnaA01g13310D	=	CUFF.153	CUFF.153.2	49	43.677190	36.944869	50.409511	245.204899	540	CUFF.153.1	1160
BnaA01g13540D	BnaA01g13540D	=	CUFF.154	CUFF.154.1	100	3.635751	3.000874	4.270628	20.426835	2169	CUFF.154.1	1382
BnaA01g13550D	BnaA01g13550D	=	CUFF.155	CUFF.155.1	100	0.939427	0.352093	1.526760	5.278006	1145	CUFF.155.1	694
BnaA01g13610D	BnaA01g13610D	=	CUFF.156	CUFF.156.1	100	15.637720	13.212115	18.063326	89.298345	721	CUFF.156.1	762
BnaA01g13650D	BnaA01g13650D	j	CUFF.157	CUFF.157.1	52	1.101964	0.333525	1.870403	6.210882	784	CUFF.157.2	2643
BnaA01g13650D	BnaA01g13650D	j	CUFF.157	CUFF.157.2	100	2.124625	1.428485	2.820766	11.974799	1214	CUFF.157.2	2643
BnaA01g13630D	BnaA01g13630D	j	CUFF.158	CUFF.158.1	36	1.644371	1.048517	2.240225	9.488931	1538	CUFF.158.1	1435
BnaA01g13630D	BnaA01g13630D	=	CUFF.158	CUFF.158.2	100	4.551487	3.575449	5.527526	26.264598	1354	CUFF.158.1	1435
BnaA01g13560D	BnaA01g13560D	j	CUFF.159	CUFF.159.1	89	4.060027	3.408390	4.711664	23.427614	2799	CUFF.159.1	2799
BnaA01g13560D	BnaA01g13560D	=	CUFF.159	CUFF.159.2	100	4.565161	3.848928	5.281394	26.342394	2585	CUFF.159.1	2799
BnaA01g13570D	BnaA01g13570D	c	CUFF.160	CUFF.160.1	100	0.810889	0.405631	1.216147	4.665484	1161	CUFF.160.1	1683
BnaA01g13530D	BnaA01g13530D	j	CUFF.161	CUFF.161.1	50	3.360074	2.215513	4.504636	19.645778	829	CUFF.161.2	1172
BnaA01g13530D	BnaA01g13530D	j	CUFF.161	CUFF.161.2	100	6.749220	5.692376	7.806065	39.461533	1869	CUFF.161.2	1172
BnaA01g13530D	BnaA01g13530D	j	CUFF.161	CUFF.161.3	39	2.615345	1.847986	3.382703	15.291471	1786	CUFF.161.2	1172
BnaA01g13530D	BnaA01g13530D	p	CUFF.162	CUFF.162.1	100	107.459295	100.832382	114.086207	602.563312	1057	CUFF.162.1	1172
BnaA01g13430D	BnaA01g13430D	j	CUFF.163	CUFF.163.1	18	2.397285	1.650357	3.144213	13.839896	1391	CUFF.163.1	1383
BnaA01g13430D	BnaA01g13430D	=	CUFF.163	CUFF.163.2	100	13.277169	11.659783	14.894556	76.651161	1391	CUFF.163.1	1383
BnaA01g13460D	BnaA01g13460D	j	CUFF.164	CUFF.164.1	55	2.337358	1.565894	3.108823	13.442341	1532	CUFF.164.1	1498
BnaA01g13460D	BnaA01g13460D	=	CUFF.164	CUFF.164.2	100	4.223878	3.290278	5.157477	24.291870	1532	CUFF.164.1	1498
BnaA01g13470D	BnaA01g13470D	=	CUFF.165	CUFF.165.1	100	47.552985	44.600495	50.505475	270.972030	2048	CUFF.165.1	2341
BnaA01g13480D	BnaA01g13480D	j	CUFF.166	CUFF.166.1	100	7.711921	6.680015	8.743828	44.022980	1724	CUFF.166.1	1508
BnaA01g16310D	BnaA01g16310D	e	CUFF.167	CUFF.167.1	100	11.052188	8.451739	13.652637	62.788621	537	CUFF.167.1	819
-	-	u	CUFF.168	CUFF.168.1	100	3.926215	2.940510	4.911919	22.261047	1000	CUFF.168.1	-
BnaA01g16310D	BnaA01g16310D	e	CUFF.169	CUFF.169.1	100	2.967069	2.246781	3.687357	17.233442	1447	CUFF.169.1	819
BnaA01g16310D	BnaA01g16310D	j	CUFF.170	CUFF.170.1	100	4.303992	2.862840	5.745144	24.998611	700	CUFF.169.1	819
BnaA01g16360D	BnaA01g16360D	j	CUFF.171	CUFF.171.1	100	3.329797	2.774831	3.884763	19.260208	2203	CUFF.171.1	1946
BnaA01g16390D	BnaA01g16390D	c	CUFF.172	CUFF.172.1	100	10.114324	6.789841	13.438806	58.184796	408	CUFF.172.1	569
-	-	u	CUFF.175	CUFF.175.1	100	12.863293	11.118397	14.608190	72.104361	1100	CUFF.175.1	-
BnaA01g16400D	BnaA01g16400D	e	CUFF.173	CUFF.173.1	100	0.547515	0.164987	0.930043	3.192140	1351	CUFF.173.1	1455
BnaA01g16400D	BnaA01g16400D	x	CUFF.174	CUFF.174.1	77	0.739756	0.281417	1.198095	4.312951	1145	CUFF.174.2	1455
BnaA01g16400D	BnaA01g16400D	x	CUFF.174	CUFF.174.2	86	0.830816	0.345538	1.316095	4.843854	1250	CUFF.174.2	1455
BnaA01g16400D	BnaA01g16400D	x	CUFF.174	CUFF.174.3	100	0.961280	0.409437	1.513123	5.604487	1170	CUFF.174.2	1455
BnaA01g16610D	BnaA01g16610D	j	CUFF.177	CUFF.177.1	100	0.796474	0.445230	1.147718	4.408227	1492	CUFF.177.1	1273
BnaA01g16620D	BnaA01g16620D	=	CUFF.176	CUFF.176.1	100	9.835656	6.416916	13.254397	57.026166	391	CUFF.176.1	592
BnaA01g16600D	BnaA01g16600D	j	CUFF.178	CUFF.178.1	25	0.361309	0.063243	0.659375	2.048301	1566	CUFF.178.1	2090
BnaA01g16600D	BnaA01g16600D	=	CUFF.178	CUFF.178.2	100	1.434771	0.941298	1.928245	8.133871	1565	CUFF.178.1	2090
BnaA01g16420D	BnaA01g16420D	=	CUFF.179	CUFF.179.1	100	4.196792	3.654716	4.738869	24.153908	3495	CUFF.179.1	3562
BnaA01g16420D	BnaA01g16420D	e	CUFF.180	CUFF.180.1	100	2.691717	1.798712	3.584723	15.491710	1230	CUFF.179.1	3562
BnaA01g16630D	BnaA01g16630D	j	CUFF.182	CUFF.182.1	33	1.267981	0.622231	1.913731	7.460518	1007	CUFF.182.1	884
BnaA01g16630D	BnaA01g16630D	j	CUFF.182	CUFF.182.2	23	0.870970	0.266231	1.475708	5.124591	916	CUFF.182.1	884
BnaA01g16630D	BnaA01g16630D	j	CUFF.182	CUFF.182.3	54	2.067292	0.977828	3.156757	12.163486	750	CUFF.182.1	884
BnaA01g16630D	BnaA01g16630D	=	CUFF.182	CUFF.182.4	100	3.842996	2.540318	5.145675	22.611334	816	CUFF.182.1	884
BnaA01g16640D	BnaA01g16640D	=	CUFF.183	CUFF.183.1	100	14.663817	12.680087	16.647546	84.793303	1000	CUFF.183.1	918
BnaA01g16720D	BnaA01g16720D	j	CUFF.187	CUFF.187.1	100	5.268473	4.216991	6.319955	28.029137	1237	CUFF.187.1	1465
BnaA01g16720D	BnaA01g16720D	=	CUFF.187	CUFF.187.2	64	3.354553	2.011963	4.697143	17.846768	703	CUFF.187.1	1465
BnaA01g16700D	BnaA01g16700D	j	CUFF.188	CUFF.188.1	47	5.380778	4.465217	6.296338	30.820074	1679	CUFF.188.1	1887
BnaA01g16700D	BnaA01g16700D	c	CUFF.188	CUFF.188.2	100	11.359302	9.104751	13.613853	65.063925	752	CUFF.188.1	1887
BnaA01g16650D	BnaA01g16650D	=	CUFF.189	CUFF.189.1	57	6.141061	5.201449	7.080673	35.381761	1632	CUFF.189.1	1559
BnaA01g16660D	BnaA01g16660D	=	CUFF.189	CUFF.189.2	100	10.681401	9.277315	12.085487	61.540961	1354	CUFF.189.2	1623
BnaA01g16260D	BnaA01g16260D	o	CUFF.181	CUFF.181.1	100	1.064847	0.771561	1.358133	6.234526	2500	CUFF.181.1	2934
BnaA01g16260D	BnaA01g16260D	o	CUFF.184	CUFF.184.1	100	10.123447	8.896663	11.350230	58.428953	1750	CUFF.184.1	2934
BnaA01g16270D	BnaA01g16270D	=	CUFF.185	CUFF.185.1	100	117.277523	107.536276	127.018770	676.884356	548	CUFF.185.1	774
BnaA01g16280D	BnaA01g16280D	=	CUFF.186	CUFF.186.1	100	9.040112	7.919662	10.160561	51.012475	1569	CUFF.186.1	1423
BnaA01g16750D	BnaA01g16750D	j	CUFF.190	CUFF.190.1	46	0.818977	0.475233	1.162721	4.632796	2447	CUFF.190.2	1887
BnaA01g16750D	BnaA01g16750D	j	CUFF.190	CUFF.190.2	100	1.762361	1.322117	2.202604	9.969333	2452	CUFF.190.2	1887
BnaA01g16710D	BnaA01g16710D	j	CUFF.191	CUFF.191.1	65	3.774100	3.018134	4.530065	21.227761	2150	CUFF.191.1	2682
BnaA01g16710D	BnaA01g16710D	j	CUFF.191	CUFF.191.2	100	5.824395	4.799325	6.849465	32.759829	1760	CUFF.191.1	2682
BnaA01g17040D	BnaA01g17040D	=	CUFF.192	CUFF.192.1	100	2.643873	0.936757	4.350989	14.600234	402	CUFF.192.1	508
BnaA01g17020D	BnaA01g17020D	o	CUFF.193	CUFF.193.1	90	1.881925	0.660019	3.103832	11.079986	592	CUFF.193.2	1997
BnaA01g17020D	BnaA01g17020D	o	CUFF.193	CUFF.193.2	100	2.096707	0.980287	3.213127	12.344532	674	CUFF.193.2	1997
BnaA01g17090D	BnaA01g17090D	=	CUFF.194	CUFF.194.1	100	0.565185	0.251892	0.878478	3.275297	1322	CUFF.194.1	1284
-	-	u	CUFF.195	CUFF.195.1	100	0.573102	0.346930	0.799273	3.462842	2326	CUFF.195.1	-
BnaA01g17060D	BnaA01g17060D	j	CUFF.196	CUFF.196.1	34	0.531510	0.195926	0.867095	3.106849	1793	CUFF.196.1	1598
BnaA01g17060D	BnaA01g17060D	=	CUFF.196	CUFF.196.2	100	1.571528	1.075575	2.067481	9.186088	1793	CUFF.196.1	1598
BnaA01g17050D	BnaA01g17050D	=	CUFF.197	CUFF.197.1	100	5.320444	4.553074	6.087814	30.288890	1920	CUFF.197.1	1860
BnaA01g17100D	BnaA01g17100D	=	CUFF.198	CUFF.198.1	100	2.410650	1.648127	3.173174	13.443711	1009	CUFF.198.1	902
-	-	u	CUFF.199	CUFF.199.1	38	0.730606	0.224166	1.237047	4.060365	976	CUFF.199.1	-
-	-	u	CUFF.199	CUFF.199.2	56	1.070117	0.285808	1.854426	5.947209	826	CUFF.199.1	-
-	-	u	CUFF.199	CUFF.199.3	79	1.531377	0.652624	2.410130	8.510674	830	CUFF.199.1	-
-	-	u	CUFF.199	CUFF.199.4	100	1.927518	0.835938	3.019098	10.712237	684	CUFF.199.1	-
BnaA01g17130D	BnaA01g17130D	j	CUFF.200	CUFF.200.1	38	0.808483	0.419721	1.197245	4.648911	1791	CUFF.200.1	2182
BnaA01g17130D	BnaA01g17130D	j	CUFF.200	CUFF.200.2	100	2.125907	1.567921	2.683894	12.224320	1791	CUFF.200.1	2182
BnaA01g17140D	BnaA01g17140D	j	CUFF.201	CUFF.201.1	100	5.102014	4.484775	5.719253	29.537629	3132	CUFF.201.1	2550
BnaA01g17140D	BnaA01g17140D	c	CUFF.201	CUFF.201.2	100	5.091528	3.545924	6.637131	29.476918	715	CUFF.201.1	2550
BnaA01g17530D	BnaA01g17530D	c	CUFF.202	CUFF.202.1	100	8.202666	4.449114	11.956219	49.168020	337	CUFF.202.1	577
BnaA01g17490D	BnaA01g17490D	c	CUFF.203	CUFF.203.1	100	8.869430	7.923191	9.815669	51.249065	2059	CUFF.203.1	5829
BnaA01g17500D	BnaA01g17500D	j	CUFF.204	CUFF.204.1	100	6.738715	5.470208	8.007221	38.382858	1176	CUFF.204.1	1229
BnaA01g17500D	BnaA01g17500D	=	CUFF.204	CUFF.204.2	98	6.634460	4.958522	8.310399	37.789039	802	CUFF.204.1	1229
-	-	u	CUFF.205	CUFF.205.1	100	11.475876	4.555662	18.396089	57.864104	246	CUFF.205.1	-
BnaA01g17560D	BnaA01g17560D	j	CUFF.206	CUFF.206.1	54	4.044298	1.470667	6.617930	22.929238	378	CUFF.206.2	1285
BnaA01g17560D	BnaA01g17560D	j	CUFF.206	CUFF.206.2	100	7.505131	5.733488	9.276775	42.550507	712	CUFF.206.2	1285
BnaA01g17550D	BnaA01g17550D	o	CUFF.208	CUFF.208.1	91	0.731875	0.123003	1.340747	4.217832	828	CUFF.208.4	2377
BnaA01g17550D	BnaA01g17550D	j	CUFF.208	CUFF.208.2	50	0.405552	0.112248	0.698857	2.337218	1836	CUFF.208.4	2377
BnaA01g17550D	BnaA01g17550D	=	CUFF.208	CUFF.208.3	100	0.803865	0.482458	1.125272	4.632712	2245	CUFF.208.4	2377
BnaA01g17550D	BnaA01g17550D	j	CUFF.208	CUFF.208.4	55	0.440663	0.178751	0.702575	2.539563	2320	CUFF.208.4	2377
BnaA01g17490D	BnaA01g17490D	j	CUFF.207	CUFF.207.1	14	0.909418	0.490574	1.328261	5.225966	2066	CUFF.207.2	5829
BnaA01g17490D	BnaA01g17490D	c	CUFF.207	CUFF.207.2	100	6.358691	5.466392	7.250991	36.540204	2071	CUFF.207.2	5829
BnaA01g17490D	BnaA01g17490D	c	CUFF.209	CUFF.209.1	100	5.172933	3.849438	6.496428	29.588740	912	CUFF.209.1	5829
BnaA01g17490D	BnaA01g17490D	j	CUFF.209	CUFF.209.2	42	2.162069	1.198412	3.125725	12.366850	899	CUFF.209.1	5829
BnaA01g17610D	BnaA01g17610D	=	CUFF.210	CUFF.210.1	100	0.402958	0.192960	0.612955	2.116886	1929	CUFF.210.1	826
BnaA01g17590D	BnaA01g17590D	=	CUFF.211	CUFF.211.1	100	2.901448	2.307849	3.495047	16.430911	1759	CUFF.211.1	1065
BnaA01g17580D	BnaA01g17580D	j	CUFF.212	CUFF.212.1	74	8.143422	7.259925	9.026919	46.717939	2733	CUFF.212.1	2723
BnaA01g17580D	BnaA01g17580D	c	CUFF.212	CUFF.212.2	100	11.030489	9.018298	13.042680	63.280736	915	CUFF.212.1	2723
BnaA01g17510D	BnaA01g17510D	j	CUFF.213	CUFF.213.1	64	2.356215	1.449759	3.262671	13.320060	1069	CUFF.213.2	2565
BnaA01g17510D	BnaA01g17510D	j	CUFF.213	CUFF.213.2	100	3.683743	3.059546	4.307939	20.824790	2373	CUFF.213.2	2565
BnaA01g17510D	BnaA01g17510D	j	CUFF.213	CUFF.213.3	67	2.471657	1.573125	3.370190	13.972675	1128	CUFF.213.2	2565
BnaA01g17630D	BnaA01g17630D	p	CUFF.214	CUFF.214.1	100	0.735679	0.304952	1.166406	4.237924	967	CUFF.214.1	1902
BnaA01g17660D	BnaA01g17660D	j	CUFF.215	CUFF.215.1	100	5.339051	3.454680	7.223422	31.372722	524	CUFF.215.1	618
BnaA01g17650D	BnaA01g17650D	c	CUFF.216	CUFF.216.1	100	1.114380	0.617228	1.611531	6.632089	1113	CUFF.216.1	2217
-	-	u	CUFF.217	CUFF.217.1	100	2.208904	0.878144	3.539664	12.975740	470	CUFF.217.1	-
BnaA01g17570D	BnaA01g17570D	=	CUFF.218	CUFF.218.1	100	61.867294	57.633732	66.100857	356.535476	1242	CUFF.218.1	1347
BnaA01g17700D	BnaA01g17700D	=	CUFF.221	CUFF.221.1	100	2.677839	1.604248	3.751429	14.701005	810	CUFF.221.1	871
BnaA01g17700D	BnaA01g17700D	j	CUFF.221	CUFF.221.2	29	0.767466	0.083699	1.451234	4.213296	810	CUFF.221.1	871
BnaA01g17700D	BnaA01g17700D	j	CUFF.221	CUFF.221.3	36	0.958504	0.232295	1.684712	5.262067	810	CUFF.221.1	871
BnaA01g17700D	BnaA01g17700D	j	CUFF.221	CUFF.221.4	83	2.224132	0.904127	3.544136	12.210209	631	CUFF.221.1	871
BnaA01g17690D	BnaA01g17690D	j	CUFF.226	CUFF.226.1	14	2.806577	2.092103	3.521051	16.082792	1925	CUFF.226.1	1974
BnaA01g17690D	BnaA01g17690D	=	CUFF.226	CUFF.226.2	100	19.537049	17.744428	21.329671	111.954990	1785	CUFF.226.1	1974
BnaA01g17630D	BnaA01g17630D	j	CUFF.227	CUFF.227.1	21	5.237744	4.332420	6.143068	30.169721	2174	CUFF.227.1	1902
BnaA01g17630D	BnaA01g17630D	j	CUFF.227	CUFF.227.2	100	24.846675	22.733055	26.960295	143.118341	1775	CUFF.227.1	1902
-	-	u	CUFF.235	CUFF.235.1	100	0.873874	0.389136	1.358611	5.031258	912	CUFF.235.1	-
BnaA01g18130D	BnaA01g18130D	e	CUFF.236	CUFF.236.1	100	3.007933	2.407350	3.608517	16.354050	1758	CUFF.236.1	1395
BnaA01g16430D	BnaA01g16430D	=	CUFF.219	CUFF.219.1	100	94.985502	87.431393	102.539610	551.908858	664	CUFF.220.1	877
BnaA01g16430D	BnaA01g16430D	e	CUFF.220	CUFF.220.1	100	8.600610	7.369467	9.831754	49.973448	1452	CUFF.220.1	877
BnaA01g16440D	BnaA01g16440D	j	CUFF.222	CUFF.222.1	100	17.205322	15.268633	19.142011	98.671630	1289	CUFF.222.1	1586
BnaA01g16440D	BnaA01g16440D	c	CUFF.222	CUFF.222.2	59	10.117103	7.516246	12.717960	58.021061	615	CUFF.222.1	1586
BnaA01g16450D	BnaA01g16450D	=	CUFF.223	CUFF.223.1	100	2.157720	1.442046	2.873394	12.143038	1047	CUFF.223.1	1030
BnaA01g16460D	BnaA01g16460D	=	CUFF.224	CUFF.224.1	100	0.725899	0.323243	1.128555	4.006293	1050	CUFF.224.1	1164
BnaA01g16470D	BnaA01g16470D	o	CUFF.225	CUFF.225.1	100	3.895125	2.912544	4.877707	22.410514	1010	CUFF.225.1	1215
BnaA01g16490D	BnaA01g16490D	=	CUFF.228	CUFF.228.1	100	8.135247	6.667233	9.603262	46.573721	979	CUFF.228.1	1012
BnaA01g16510D	BnaA01g16510D	j	CUFF.229	CUFF.229.1	100	1.602397	1.035931	2.168863	8.949684	1158	CUFF.229.1	1290
BnaA01g16520D	BnaA01g16520D	x	CUFF.230	CUFF.230.1	100	3.721772	2.833120	4.610425	21.602663	1228	CUFF.230.1	2277
BnaA01g16520D	BnaA01g16520D	=	CUFF.231	CUFF.231.1	100	1.007334	0.688809	1.325858	5.846969	2693	CUFF.231.1	2277
BnaA01g16520D	BnaA01g16520D	j	CUFF.231	CUFF.231.2	46	0.467470	0.226853	0.708087	2.713383	2657	CUFF.231.1	2277
BnaA01g16530D	BnaA01g16530D	=	CUFF.232	CUFF.232.1	100	1.202857	0.708484	1.697230	6.820642	1143	CUFF.232.1	1049
BnaA01g16540D	BnaA01g16540D	=	CUFF.233	CUFF.233.1	100	3.298599	2.376233	4.220965	19.270826	980	CUFF.233.1	2305
BnaA01g16560D	BnaA01g16560D	=	CUFF.234	CUFF.234.1	100	16.844392	15.101624	18.587161	97.786394	1462	CUFF.234.1	1513
BnaA01g16570D	BnaA01g16570D	x	CUFF.237	CUFF.237.1	100	10.614144	8.328832	12.899456	59.579913	610	CUFF.237.1	432
-	-	u	CUFF.238	CUFF.238.1	100	1.922247	1.008187	2.836306	9.690506	669	CUFF.238.1	-
BnaA01g18180D	BnaA01g18180D	=	CUFF.239	CUFF.239.1	100	13.712474	12.222605	15.202344	78.634237	1370	CUFF.239.1	1737
BnaA01g18330D	BnaA01g18330D	=	CUFF.240	CUFF.240.1	100	2.250819	1.453458	3.048180	12.799709	882	CUFF.240.1	855
BnaA01g18340D	BnaA01g18340D	e	CUFF.241	CUFF.241.1	100	0.979648	0.388898	1.570398	5.886834	746	CUFF.241.1	3379
BnaA01g18280D	BnaA01g18280D	j	CUFF.242	CUFF.242.1	21	0.609733	0.289365	0.930101	3.390565	1867	CUFF.242.1	1848
BnaA01g18280D	BnaA01g18280D	j	CUFF.242	CUFF.242.2	18	0.509287	0.183902	0.834673	2.832014	1848	CUFF.242.1	1848
BnaA01g18280D	BnaA01g18280D	=	CUFF.242	CUFF.242.3	100	2.837708	2.194355	3.481061	15.779753	1848	CUFF.242.1	1848
BnaA01g18350D	BnaA01g18350D	=	CUFF.245	CUFF.245.1	100	8.823757	6.394919	11.252596	50.989188	523	CUFF.245.1	686
BnaA01g18340D	BnaA01g18340D	j	CUFF.247	CUFF.247.1	100	38.589173	31.506046	45.672300	228.555126	379	CUFF.247.1	3379
BnaA01g18460D	BnaA01g18460D	=	CUFF.248	CUFF.248.1	100	3.895296	2.752568	5.038024	22.514208	788	CUFF.248.1	981
BnaA01g18470D	BnaA01g18470D	=	CUFF.250	CUFF.250.1	100	1.713710	1.039486	2.387934	10.079950	952	CUFF.250.1	1176
BnaA01g18480D	BnaA01g18480D	j	CUFF.253	CUFF.253.1	100	4.993030	4.343047	5.643013	28.783653	2961	CUFF.253.1	2968
BnaA01g18480D	BnaA01g18480D	j	CUFF.253	CUFF.253.2	17	0.866458	0.547061	1.185855	4.994927	2961	CUFF.253.1	2968
BnaA01g18540D	BnaA01g18540D	c	CUFF.255	CUFF.255.1	100	7.636962	6.596516	8.677408	44.004431	1683	CUFF.255.1	2845
BnaA01g18430D	BnaA01g18430D	j	CUFF.254	CUFF.254.1	43	4.082831	3.018207	5.147454	23.334228	1313	CUFF.254.1	1269
BnaA01g18430D	BnaA01g18430D	j	CUFF.254	CUFF.254.2	100	9.510757	8.017207	11.004307	54.355957	1301	CUFF.254.1	1269
BnaA01g18320D	BnaA01g18320D	c	CUFF.249	CUFF.249.1	100	17.636712	15.146883	20.126541	101.341281	813	CUFF.249.1	1884
BnaA01g18320D	BnaA01g18320D	j	CUFF.256	CUFF.256.1	100	13.803095	11.988793	15.617397	79.000362	1101	CUFF.256.1	1884
BnaA01g18570D	BnaA01g18570D	=	CUFF.257	CUFF.257.1	100	0.592389	0.376108	0.808669	3.372799	2578	CUFF.257.1	1482
BnaA01g18640D	BnaA01g18640D	=	CUFF.258	CUFF.258.1	100	0.712229	0.376946	1.047512	4.128610	1449	CUFF.258.1	1608
BnaA01g18630D	BnaA01g18630D	=	CUFF.260	CUFF.260.1	100	3.746634	3.134814	4.358453	21.684645	2063	CUFF.260.1	2175
BnaA01g18160D	BnaA01g18160D	=	CUFF.263	CUFF.263.1	100	34.801360	32.499656	37.103064	199.910074	2231	CUFF.263.1	2416
BnaA01g18940D	BnaA01g18940D	c	CUFF.269	CUFF.269.1	100	3.881424	2.933057	4.829792	21.744993	1044	CUFF.269.1	1333
BnaA01g18950D	BnaA01g18950D	e	CUFF.271	CUFF.271.1	100	1.030664	0.624876	1.436451	6.037981	1383	CUFF.271.1	1002
BnaA01g18930D	BnaA01g18930D	j	CUFF.273	CUFF.273.1	19	0.647446	0.283408	1.011483	3.708100	1897	CUFF.273.1	2116
BnaA01g18930D	BnaA01g18930D	j	CUFF.273	CUFF.273.2	100	3.468844	2.787060	4.150627	19.867016	1897	CUFF.273.1	2116
BnaA01g18920D	BnaA01g18920D	=	CUFF.274	CUFF.274.1	100	34.793921	30.906420	38.681422	199.602698	662	CUFF.274.1	792
BnaA01g19020D	BnaA01g19020D	j	CUFF.280	CUFF.280.1	100	3.605094	2.948847	4.261341	20.115229	1876	CUFF.280.1	1551
BnaA01g19010D	BnaA01g19010D	j	CUFF.278	CUFF.278.1	100	4.022329	2.748843	5.295814	24.116935	827	CUFF.278.1	868
BnaA01g19010D	BnaA01g19010D	j	CUFF.278	CUFF.278.2	25	0.991176	0.220900	1.761451	5.942855	817	CUFF.278.1	868
BnaA01g19000D	BnaA01g19000D	j	CUFF.285	CUFF.285.1	100	3.388203	2.700667	4.075740	19.004674	1840	CUFF.285.1	1065
BnaA01g19000D	BnaA01g19000D	j	CUFF.285	CUFF.285.2	83	2.822354	1.967796	3.676913	15.830787	1060	CUFF.285.1	1065
BnaA01g19000D	BnaA01g19000D	j	CUFF.285	CUFF.285.3	73	2.471360	1.747729	3.194991	13.862035	1389	CUFF.285.1	1065
BnaA01g18960D	BnaA01g18960D	j	CUFF.286	CUFF.286.1	100	1.946103	1.476051	2.416155	11.423593	1923	CUFF.286.1	2029
BnaA01g18970D	BnaA01g18970D	j	CUFF.287	CUFF.287.1	100	2.899597	2.521228	3.277966	17.020585	5483	CUFF.287.2	4683
BnaA01g18970D	BnaA01g18970D	j	CUFF.287	CUFF.287.2	24	0.691699	0.464498	0.918899	4.060259	5504	CUFF.287.2	4683
-	-	u	CUFF.289	CUFF.289.1	100	0.780600	0.276576	1.284624	4.636619	818	CUFF.289.1	-
BnaA01g19090D	BnaA01g19090D	j	CUFF.296	CUFF.296.1	100	0.924628	0.403561	1.445695	5.232604	1367	CUFF.296.1	1439
BnaA01g19090D	BnaA01g19090D	j	CUFF.296	CUFF.296.2	100	0.924628	0.411255	1.438001	5.232604	1367	CUFF.296.1	1439
BnaA01g19090D	BnaA01g19090D	j	CUFF.296	CUFF.296.3	100	0.924628	0.399343	1.449913	5.232604	1367	CUFF.296.1	1439
BnaA01g18360D	BnaA01g18360D	j	CUFF.275	CUFF.275.1	14	1.251302	0.863337	1.639267	7.146797	2486	CUFF.275.1	2976
BnaA01g18360D	BnaA01g18360D	j	CUFF.275	CUFF.275.2	100	8.945716	7.988050	9.903382	51.093360	2484	CUFF.275.1	2976
BnaA01g18380D	BnaA01g18380D	j	CUFF.277	CUFF.277.1	17	1.433699	0.646635	2.220763	8.223269	939	CUFF.277.1	970
BnaA01g18380D	BnaA01g18380D	=	CUFF.277	CUFF.277.2	100	8.262728	6.668787	9.856669	47.392546	939	CUFF.277.1	970
BnaA01g18390D	BnaA01g18390D	x	CUFF.281	CUFF.281.1	100	21.787783	18.832537	24.743029	126.246958	706	CUFF.281.1	748
BnaA01g18410D	BnaA01g18410D	j	CUFF.291	CUFF.291.1	12	1.087397	0.568346	1.606448	6.331411	1247	CUFF.291.1	1360
BnaA01g18410D	BnaA01g18410D	=	CUFF.291	CUFF.291.2	100	9.383985	7.931001	10.836968	54.638616	1162	CUFF.291.1	1360
BnaA01g19040D	BnaA01g19040D	=	CUFF.299	CUFF.299.1	100	65.248385	60.454212	70.042557	372.616839	1005	CUFF.299.1	1028
BnaA01g17150D	BnaA01g17150D	c	CUFF.243	CUFF.243.1	66	0.997503	0.482705	1.512301	5.447125	1119	CUFF.243.1	1248
BnaA01g17150D	BnaA01g17150D	j	CUFF.243	CUFF.243.2	100	1.514144	0.627027	2.401261	8.268376	748	CUFF.243.1	1248
BnaA01g17150D	BnaA01g17150D	e	CUFF.244	CUFF.244.1	100	1.954560	1.255744	2.653377	10.673386	1090	CUFF.243.1	1248
BnaA01g17170D	BnaA01g17170D	=	CUFF.246	CUFF.246.1	100	9.343068	8.325833	10.360303	52.772748	1902	CUFF.246.1	1744
BnaA01g17210D	BnaA01g17210D	=	CUFF.251	CUFF.251.1	100	3.051531	1.081196	5.021866	14.772670	377	CUFF.251.1	171
BnaA01g17240D	BnaA01g17240D	j	CUFF.252	CUFF.252.1	100	1.086975	0.613636	1.560315	6.147702	1177	CUFF.252.1	528
BnaA01g17290D	BnaA01g17290D	e	CUFF.259	CUFF.259.1	100	14.771844	11.596778	17.946910	82.878750	505	CUFF.259.1	315
-	-	u	CUFF.261	CUFF.261.1	100	1.150146	0.608160	1.692132	6.735061	967	CUFF.261.1	-
-	-	u	CUFF.262	CUFF.262.1	100	21.435214	19.464635	23.405793	121.250565	1253	CUFF.262.1	-
BnaA01g17330D	BnaA01g17330D	o	CUFF.264	CUFF.264.1	100	0.595361	0.380390	0.810331	3.150225	2630	CUFF.264.1	1425
-	-	u	CUFF.265	CUFF.265.1	100	1.451494	0.514283	2.388706	8.388762	548	CUFF.265.1	-
BnaA01g17350D	BnaA01g17350D	e	CUFF.266	CUFF.266.1	100	9.652577	7.983716	11.321437	53.391479	944	CUFF.266.1	761
BnaA01g17350D	BnaA01g17350D	=	CUFF.268	CUFF.268.1	100	83.185113	71.012503	95.357724	460.123391	340	CUFF.266.1	761
BnaA01g17360D	BnaA01g17360D	=	CUFF.270	CUFF.270.1	100	4.792204	3.152874	6.431534	26.867813	567	CUFF.270.1	675
BnaA01g17400D	BnaA01g17400D	j	CUFF.276	CUFF.276.1	11	0.762370	0.187852	1.336889	4.202636	875	CUFF.276.1	796
BnaA01g17400D	BnaA01g17400D	=	CUFF.276	CUFF.276.2	100	7.018832	5.355262	8.682403	38.691962	762	CUFF.276.1	796
BnaA01g17410D	BnaA01g17410D	c	CUFF.279	CUFF.279.1	100	3.329981	2.529471	4.130490	19.046950	1349	CUFF.279.2	1827
BnaA01g17410D	BnaA01g17410D	j	CUFF.279	CUFF.279.2	25	0.842845	0.409095	1.276595	4.820937	1422	CUFF.279.2	1827
BnaA01g17410D	BnaA01g17410D	o	CUFF.282	CUFF.282.1	100	1.815627	1.266478	2.364777	10.205468	2088	CUFF.282.1	1827
BnaA01g17420D	BnaA01g17420D	j	CUFF.283	CUFF.283.1	100	7.227453	6.116305	8.338601	40.624821	1649	CUFF.283.1	1585
BnaA01g17450D	BnaA01g17450D	=	CUFF.288	CUFF.288.1	100	2.325021	1.866470	2.783572	13.307752	2251	CUFF.288.1	2297
BnaA01g17460D	BnaA01g17460D	e	CUFF.292	CUFF.292.1	100	2.634877	1.939004	3.330751	14.831724	1700	CUFF.292.1	1101
BnaA01g17460D	BnaA01g17460D	=	CUFF.293	CUFF.293.1	100	11.925253	10.096425	13.754081	67.127246	1097	CUFF.292.1	1101
BnaA01g17460D	BnaA01g17460D	j	CUFF.293	CUFF.293.2	21	2.480423	1.522417	3.438429	13.962301	1088	CUFF.292.1	1101
BnaA01g17480D	BnaA01g17480D	j	CUFF.300	CUFF.300.1	100	2.689679	1.943037	3.436321	15.185407	1334	CUFF.300.1	1481
BnaA01g17480D	BnaA01g17480D	j	CUFF.300	CUFF.300.2	79	2.120051	1.276557	2.963545	11.969399	998	CUFF.300.1	1481
BnaA01g16780D	BnaA01g16780D	j	CUFF.267	CUFF.267.1	100	124.606261	116.398364	132.814158	713.205529	800	CUFF.267.1	2366
BnaA01g16800D	BnaA01g16800D	=	CUFF.272	CUFF.272.1	100	4.384018	3.440549	5.327487	24.297755	1190	CUFF.272.1	291
BnaA01g16850D	BnaA01g16850D	=	CUFF.284	CUFF.284.1	100	34.794097	31.544982	38.043213	197.143966	996	CUFF.284.1	942
BnaA01g16860D	BnaA01g16860D	=	CUFF.290	CUFF.290.1	100	77.189406	67.282817	87.095995	428.792499	402	CUFF.290.2	505
BnaA01g16860D	BnaA01g16860D	j	CUFF.290	CUFF.290.2	28	21.511499	16.176774	26.846224	119.497866	404	CUFF.290.2	505
BnaA01g16870D	BnaA01g16870D	=	CUFF.294	CUFF.294.1	100	3.820857	3.079958	4.561756	22.216491	1704	CUFF.294.2	1719
BnaA01g16870D	BnaA01g16870D	j	CUFF.294	CUFF.294.2	14	0.537366	0.219645	0.855087	3.124532	1773	CUFF.294.2	1719
-	-	u	CUFF.295	CUFF.295.1	100	2.002648	0.709563	3.295733	11.829344	460	CUFF.295.1	-
BnaA01g16940D	BnaA01g16940D	c	CUFF.297	CUFF.297.1	100	1.877475	0.966766	2.788184	9.091169	647	CUFF.297.1	938
BnaA01g16950D	BnaA01g16950D	o	CUFF.298	CUFF.298.1	100	4.751362	3.796314	5.706410	26.526572	1188	CUFF.298.1	336
BnaA01g16970D	BnaA01g16970D	=	CUFF.301	CUFF.301.1	100	8.662932	7.363287	9.962576	50.218994	1269	CUFF.301.1	942
BnaA01g16990D	BnaA01g16990D	o	CUFF.302	CUFF.302.1	35	1.281715	0.570286	1.993143	7.414884	970	CUFF.302.1	1026
BnaA01g16990D	BnaA01g16990D	=	CUFF.302	CUFF.302.2	100	3.630637	2.555356	4.705919	21.003705	970	CUFF.302.1	1026
BnaA01g16990D	BnaA01g16990D	e	CUFF.303	CUFF.303.1	100	0.929486	0.204787	1.654184	5.377195	757	CUFF.302.1	1026
BnaA01g17000D	BnaA01g17000D	=	CUFF.304	CUFF.304.1	100	2.773915	2.106156	3.441675	15.835734	1408	CUFF.304.1	1179
BnaA01g17010D	BnaA01g17010D	o	CUFF.305	CUFF.305.1	100	6.221372	4.270211	8.172534	35.414997	533	CUFF.305.1	948
BnaA01g19210D	BnaA01g19210D	=	CUFF.309	CUFF.309.1	100	1.519911	0.993783	2.046039	8.992201	1253	CUFF.309.1	1363
BnaA01g19170D	BnaA01g19170D	o	CUFF.310	CUFF.310.1	33	0.961318	0.459922	1.462713	5.566807	1489	CUFF.310.2	1748
BnaA01g19170D	BnaA01g19170D	j	CUFF.310	CUFF.310.2	18	0.536007	0.140570	0.931445	3.103917	1537	CUFF.310.2	1748
BnaA01g19170D	BnaA01g19170D	j	CUFF.310	CUFF.310.3	100	2.947904	2.182142	3.713665	17.070748	1537	CUFF.310.2	1748
BnaA01g19120D	BnaA01g19120D	=	CUFF.306	CUFF.306.1	100	7.440724	6.294442	8.587006	43.407774	1289	CUFF.306.1	1245
-	-	u	CUFF.307	CUFF.307.1	100	9.114948	4.986124	13.243773	48.279452	322	CUFF.307.1	-
BnaA01g19130D	BnaA01g19130D	j	CUFF.308	CUFF.308.1	53	0.802420	0.175238	1.429601	4.541002	778	CUFF.308.2	1449
BnaA01g19130D	BnaA01g19130D	j	CUFF.308	CUFF.308.2	100	1.517904	1.000316	2.035493	8.590024	1432	CUFF.308.2	1449
BnaA01g19150D	BnaA01g19150D	j	CUFF.311	CUFF.311.1	26	3.261253	1.886445	4.636061	18.436684	764	CUFF.311.2	799
BnaA01g19150D	BnaA01g19150D	=	CUFF.311	CUFF.311.2	100	12.388333	10.097263	14.679402	70.034367	768	CUFF.311.2	799
BnaA01g19260D	BnaA01g19260D	j	CUFF.312	CUFF.312.1	32	0.642125	0.361268	0.922982	3.676005	2360	CUFF.312.2	3032
BnaA01g19260D	BnaA01g19260D	=	CUFF.312	CUFF.312.2	100	2.001964	1.641787	2.362140	11.460741	3520	CUFF.312.2	3032
-	-	u	CUFF.313	CUFF.313.1	100	7.514931	6.625592	8.404270	43.313570	1978	CUFF.313.1	-
BnaA01g19350D	BnaA01g19350D	j	CUFF.314	CUFF.314.1	100	1.954443	0.911775	2.997111	11.111776	584	CUFF.314.1	502
BnaA01g19230D	BnaA01g19230D	j	CUFF.315	CUFF.315.1	16	0.614189	0.326615	0.901764	3.552524	2666	CUFF.315.2	2508
BnaA01g19230D	BnaA01g19230D	=	CUFF.315	CUFF.315.2	100	3.910664	3.315434	4.505893	22.619618	2710	CUFF.315.2	2508
BnaA01g19330D	BnaA01g19330D	j	CUFF.317	CUFF.317.1	100	6.775105	6.062742	7.487468	38.527540	3168	CUFF.317.1	2766
BnaA01g19340D	BnaA01g19340D	j	CUFF.316	CUFF.316.1	100	18.372011	15.997900	20.746122	105.613659	910	CUFF.316.1	971
BnaA01g19650D	BnaA01g19650D	=	CUFF.318	CUFF.318.1	100	5.919551	4.637857	7.201244	34.913039	900	CUFF.318.1	1179
BnaA01g19700D	BnaA01g19700D	=	CUFF.319	CUFF.319.1	100	8.115320	6.613997	9.616643	46.351879	1009	CUFF.319.2	1019
BnaA01g19700D	BnaA01g19700D	o	CUFF.319	CUFF.319.2	19	1.546399	0.833336	2.259462	8.832492	1073	CUFF.319.2	1019
BnaA01g19710D	BnaA01g19710D	j	CUFF.320	CUFF.320.1	88	3.493150	2.491849	4.494452	20.053789	1184	CUFF.320.1	1181
BnaA01g19710D	BnaA01g19710D	j	CUFF.320	CUFF.320.2	41	1.635549	0.943952	2.327147	9.389506	1184	CUFF.320.1	1181
BnaA01g19710D	BnaA01g19710D	=	CUFF.320	CUFF.320.3	26	1.019929	0.385676	1.654182	5.855299	1184	CUFF.320.1	1181
BnaA01g19710D	BnaA01g19710D	j	CUFF.320	CUFF.320.4	100	3.986006	2.389573	5.582439	22.883216	712	CUFF.320.1	1181
BnaA01g19300D	BnaA01g19300D	=	CUFF.321	CUFF.321.1	100	26.310571	23.906323	28.714820	152.992359	1297	CUFF.321.1	1510
BnaA01g19810D	BnaA01g19810D	e	CUFF.322	CUFF.322.1	100	2.462924	2.045165	2.880683	14.340768	3025	CUFF.322.1	3037
BnaA01g19750D	BnaA01g19750D	j	CUFF.323	CUFF.323.1	100	14.645421	12.813365	16.477477	83.699911	1147	CUFF.323.1	1322
-	-	u	CUFF.324	CUFF.324.1	95	1.621168	0.866361	2.375975	8.996497	967	CUFF.324.2	-
-	-	u	CUFF.324	CUFF.324.2	100	1.712022	0.985922	2.438122	9.500681	1057	CUFF.324.2	-
BnaA01g19860D	BnaA01g19860D	j	CUFF.326	CUFF.326.1	100	11.821700	9.688461	13.954939	65.197553	747	CUFF.326.1	763
BnaA01g19870D	BnaA01g19870D	=	CUFF.325	CUFF.325.1	100	1.621697	1.129747	2.113646	9.396928	1883	CUFF.325.1	1987
BnaA01g19870D	BnaA01g19870D	o	CUFF.327	CUFF.327.1	100	0.595089	0.233918	0.956259	3.448244	1747	CUFF.325.1	1987
-	-	u	CUFF.328	CUFF.328.1	100	0.359327	0.216092	0.502562	2.087423	3475	CUFF.328.1	-
-	-	u	CUFF.329	CUFF.329.1	100	3.542479	2.775646	4.309312	20.467273	1337	CUFF.329.1	-
BnaA01g20060D	BnaA01g20060D	=	CUFF.331	CUFF.331.1	100	2.298001	1.840687	2.755315	13.228097	2245	CUFF.331.1	2300
BnaA01g20040D	BnaA01g20040D	j	CUFF.333	CUFF.333.1	29	0.353461	0.072975	0.633947	2.040072	1722	CUFF.333.1	3343
BnaA01g20040D	BnaA01g20040D	c	CUFF.333	CUFF.333.2	100	1.215494	0.777308	1.653680	7.015473	1712	CUFF.333.1	3343
BnaA01g19880D	BnaA01g19880D	e	CUFF.330	CUFF.330.1	100	4.946059	3.706790	6.185327	28.082315	896	CUFF.332.1	1214
BnaA01g19880D	BnaA01g19880D	j	CUFF.332	CUFF.332.1	100	0.566218	0.357659	0.774776	3.214822	3101	CUFF.332.1	1214
BnaA01g20080D	BnaA01g20080D	=	CUFF.334	CUFF.334.1	100	3.133519	2.409353	3.857686	18.569145	1455	CUFF.334.1	1435
BnaA01g20080D	BnaA01g20080D	o	CUFF.335	CUFF.335.1	100	0.845078	0.238817	1.451339	5.007910	854	CUFF.334.1	1435
-	-	u	CUFF.336	CUFF.336.1	100	0.664735	0.335842	0.993628	3.811991	1376	CUFF.336.1	-
BnaA01g20230D	BnaA01g20230D	=	CUFF.337	CUFF.337.1	100	19.655352	16.477270	22.833434	115.463506	589	CUFF.337.1	700
BnaA01g20220D	BnaA01g20220D	j	CUFF.338	CUFF.338.1	39	0.502055	0.125931	0.878179	2.837541	1370	CUFF.338.2	1206
BnaA01g20220D	BnaA01g20220D	j	CUFF.338	CUFF.338.2	68	0.871758	0.422387	1.321129	4.927046	1467	CUFF.338.2	1206
BnaA01g20220D	BnaA01g20220D	j	CUFF.338	CUFF.338.3	100	1.277253	0.632336	1.922169	7.218842	1186	CUFF.338.2	1206
BnaA01g20220D	BnaA01g20220D	=	CUFF.338	CUFF.338.4	61	0.779163	0.245421	1.312906	4.403715	1169	CUFF.338.2	1206
BnaA01g20220D	BnaA01g20220D	j	CUFF.338	CUFF.338.5	52	0.668181	0.206847	1.129515	3.776459	1338	CUFF.338.2	1206
BnaA01g19970D	BnaA01g19970D	=	CUFF.340	CUFF.340.1	100	5.882800	5.220875	6.544725	34.232621	2722	CUFF.340.1	2056
BnaA01g20260D	BnaA01g20260D	=	CUFF.339	CUFF.339.1	100	4.316784	3.482146	5.151423	24.009032	1363	CUFF.339.1	1126
BnaA01g19790D	BnaA01g19790D	j	CUFF.341	CUFF.341.1	51	2.901332	2.382901	3.419763	16.774390	3768	CUFF.341.1	3736
BnaA01g19790D	BnaA01g19790D	j	CUFF.341	CUFF.341.2	100	5.682498	4.856358	6.508637	32.854028	2419	CUFF.341.1	3736
BnaA01g19790D	BnaA01g19790D	j	CUFF.341	CUFF.341.3	51	2.909315	2.301561	3.517070	16.820548	2516	CUFF.341.1	3736
BnaA01g19790D	BnaA01g19790D	j	CUFF.341	CUFF.341.4	50	2.850122	2.300337	3.399907	16.478317	3735	CUFF.341.1	3736
BnaA01g20420D	BnaA01g20420D	=	CUFF.342	CUFF.342.1	100	8.598941	7.611974	9.585907	49.252279	1865	CUFF.342.1	1695
BnaA01g20440D	BnaA01g20440D	=	CUFF.343	CUFF.343.1	100	2.188815	1.475232	2.902399	12.688509	1032	CUFF.343.1	1035
BnaA01g20450D	BnaA01g20450D	=	CUFF.344	CUFF.344.1	100	3.277676	2.420588	4.134764	18.808228	1075	CUFF.344.1	1083
BnaA01g20490D	BnaA01g20490D	e	CUFF.345	CUFF.345.1	100	4.926660	3.922075	5.931244	28.124157	1131	CUFF.345.1	660
BnaA01g20500D	BnaA01g20500D	=	CUFF.346	CUFF.346.1	100	0.772926	0.558565	0.987288	4.534987	3326	CUFF.346.1	840
BnaA01g20530D	BnaA01g20530D	j	CUFF.347	CUFF.347.1	100	22.263906	20.008008	24.519804	128.936823	1210	CUFF.347.1	1903
BnaA01g20470D	BnaA01g20470D	j	CUFF.348	CUFF.348.1	100	11.384933	9.390210	13.379656	64.966898	930	CUFF.348.3	1243
BnaA01g20470D	BnaA01g20470D	j	CUFF.348	CUFF.348.2	18	2.064339	1.280560	2.848118	11.779929	1104	CUFF.348.3	1243
BnaA01g20470D	BnaA01g20470D	j	CUFF.348	CUFF.348.3	36	4.141810	3.007979	5.275640	23.634792	1109	CUFF.348.3	1243
BnaA01g20480D	BnaA01g20480D	j	CUFF.349	CUFF.349.1	26	2.109448	1.489719	2.729178	12.193408	1856	CUFF.349.2	1954
BnaA01g20480D	BnaA01g20480D	j	CUFF.349	CUFF.349.2	22	1.838698	1.240727	2.436669	10.628370	1985	CUFF.349.2	1954
BnaA01g20480D	BnaA01g20480D	c	CUFF.349	CUFF.349.3	100	8.268510	6.743121	9.793899	47.795114	1132	CUFF.349.2	1954
BnaA01g20480D	BnaA01g20480D	j	CUFF.349	CUFF.349.4	56	4.658430	3.739925	5.576935	26.927487	1886	CUFF.349.2	1954
BnaA01g20610D	BnaA01g20610D	=	CUFF.350	CUFF.350.1	100	3.702862	2.973163	4.432561	20.984414	1507	CUFF.350.1	1407
BnaA01g20520D	BnaA01g20520D	=	CUFF.351	CUFF.351.1	100	14.508161	13.350167	15.666155	83.924058	2978	CUFF.351.1	2920
BnaA01g20640D	BnaA01g20640D	j	CUFF.352	CUFF.352.1	100	3.631586	2.687904	4.575267	20.793700	1037	CUFF.352.1	1095
BnaA01g20660D	BnaA01g20660D	=	CUFF.355	CUFF.355.1	100	1.664937	1.056988	2.272886	9.947951	1055	CUFF.355.1	1165
BnaA01g20670D	BnaA01g20670D	=	CUFF.357	CUFF.357.1	100	1.036527	0.710738	1.362316	6.111119	2057	CUFF.357.1	2061
BnaA01g20680D	BnaA01g20680D	j	CUFF.359	CUFF.359.1	23	0.422895	0.130907	0.714883	2.450591	1629	CUFF.359.2	2300
BnaA01g20680D	BnaA01g20680D	=	CUFF.359	CUFF.359.2	100	1.812200	1.295573	2.328827	10.501336	1701	CUFF.359.2	2300
BnaA01g20690D	BnaA01g20690D	=	CUFF.360	CUFF.360.1	100	6.158632	5.057828	7.259436	35.153334	1335	CUFF.360.1	1369
BnaA01g20690D	BnaA01g20690D	j	CUFF.360	CUFF.360.2	52	3.193162	2.240082	4.146242	18.226499	1088	CUFF.360.1	1369
BnaA01g20710D	BnaA01g20710D	j	CUFF.363	CUFF.363.1	100	2.395205	1.522310	3.268100	13.710454	843	CUFF.363.1	1532
-	-	u	CUFF.353	CUFF.353.1	100	0.502991	0.216581	0.789401	2.928401	1831	CUFF.353.1	-
-	-	u	CUFF.354	CUFF.354.1	100	0.486756	0.152822	0.820691	2.833882	1484	CUFF.353.1	-
BnaA01g20390D	BnaA01g20390D	=	CUFF.361	CUFF.361.1	100	64.050885	58.237948	69.863822	369.004089	700	CUFF.362.1	1047
BnaA01g20390D	BnaA01g20390D	e	CUFF.362	CUFF.362.1	100	16.005911	14.124434	17.887388	92.211786	1268	CUFF.362.1	1047
-	-	u	CUFF.365	CUFF.365.1	100	63.621387	58.568126	68.674648	367.322069	869	CUFF.365.1	-
BnaA01g20770D	BnaA01g20770D	e	CUFF.366	CUFF.366.1	100	10.804531	9.704812	11.904250	62.418621	2223	CUFF.366.1	2166
BnaA01g20800D	BnaA01g20800D	j	CUFF.368	CUFF.368.1	48	1.024043	0.594900	1.453187	5.857347	1779	CUFF.368.2	2048
BnaA01g20800D	BnaA01g20800D	j	CUFF.368	CUFF.368.2	22	0.472187	0.196785	0.747590	2.700828	2162	CUFF.368.2	2048
BnaA01g20800D	BnaA01g20800D	=	CUFF.368	CUFF.368.3	100	2.136611	1.616798	2.656424	12.221038	2161	CUFF.368.2	2048
BnaA01g20360D	BnaA01g20360D	j	CUFF.356	CUFF.356.1	100	2.810107	2.237822	3.382391	16.569864	1903	CUFF.356.1	1886
BnaA01g20370D	BnaA01g20370D	j	CUFF.358	CUFF.358.1	59	2.887715	2.137771	3.637660	16.559026	1280	CUFF.358.1	1197
BnaA01g20370D	BnaA01g20370D	c	CUFF.358	CUFF.358.2	100	4.892315	3.298432	6.486197	28.054000	632	CUFF.358.1	1197
BnaA01g20380D	BnaA01g20380D	e	CUFF.367	CUFF.367.1	100	41.553256	38.935289	44.171224	235.703696	2205	CUFF.367.1	1704
BnaA01g20620D	BnaA01g20620D	=	CUFF.364	CUFF.364.1	100	8.995156	7.474829	10.515483	51.763745	1004	CUFF.364.1	991
BnaA01g20630D	BnaA01g20630D	j	CUFF.369	CUFF.369.1	100	88.603760	81.466049	95.741472	507.963169	673	CUFF.369.1	927
-	-	u	CUFF.370	CUFF.370.1	100	4.331639	3.010589	5.652689	24.380230	692	CUFF.370.1	-
BnaA01g20850D	BnaA01g20850D	j	CUFF.371	CUFF.371.1	100	3.114851	2.455600	3.774102	17.794102	2003	CUFF.371.1	2278
BnaA01g20850D	BnaA01g20850D	e	CUFF.372	CUFF.372.1	100	2.121200	1.393086	2.849314	12.117709	1479	CUFF.371.1	2278
BnaA01g20890D	BnaA01g20890D	j	CUFF.373	CUFF.373.1	37	1.127354	0.624061	1.630646	6.451876	1633	CUFF.373.1	1523
BnaA01g20890D	BnaA01g20890D	j	CUFF.373	CUFF.373.2	86	2.634157	1.932968	3.335346	15.075348	1633	CUFF.373.1	1523
BnaA01g20890D	BnaA01g20890D	c	CUFF.373	CUFF.373.3	100	3.070672	2.122779	4.018565	17.573536	1116	CUFF.373.1	1523
BnaA01g20950D	BnaA01g20950D	=	CUFF.374	CUFF.374.1	100	40.756675	35.972417	45.540934	240.098509	564	CUFF.374.1	701
BnaA01g20980D	BnaA01g20980D	=	CUFF.375	CUFF.375.1	100	2.148592	1.718752	2.578432	12.465237	2353	CUFF.375.1	1332
BnaA01g20900D	BnaA01g20900D	j	CUFF.376	CUFF.376.1	100	6.557318	4.980273	8.134364	38.002899	832	CUFF.376.2	1210
BnaA01g20900D	BnaA01g20900D	=	CUFF.376	CUFF.376.2	98	6.414448	4.863818	7.965078	37.174898	845	CUFF.376.2	1210
BnaA01g21060D	BnaA01g21060D	j	CUFF.378	CUFF.378.1	100	1.242682	0.773272	1.712092	7.021870	1297	CUFF.378.1	1451
BnaA01g21070D	BnaA01g21070D	j	CUFF.380	CUFF.380.1	22	0.905120	0.544786	1.265453	5.105296	2287	CUFF.380.1	2122
BnaA01g21070D	BnaA01g21070D	j	CUFF.380	CUFF.380.2	64	2.660615	2.096798	3.224433	15.007108	2270	CUFF.380.1	2122
BnaA01g21070D	BnaA01g21070D	c	CUFF.380	CUFF.380.3	100	4.139502	2.816419	5.462586	23.348719	765	CUFF.380.1	2122
BnaA01g21040D	BnaA01g21040D	j	CUFF.381	CUFF.381.1	76	4.132366	2.791124	5.473609	22.979466	731	CUFF.381.3	1284
BnaA01g21040D	BnaA01g21040D	j	CUFF.381	CUFF.381.2	40	2.173507	1.356445	2.990570	12.086547	1318	CUFF.381.3	1284
BnaA01g21040D	BnaA01g21040D	j	CUFF.381	CUFF.381.3	21	1.138460	0.572132	1.704789	6.330805	1325	CUFF.381.3	1284
BnaA01g21040D	BnaA01g21040D	j	CUFF.381	CUFF.381.4	100	5.405747	4.211795	6.599700	30.060545	1226	CUFF.381.3	1284
BnaA01g21120D	BnaA01g21120D	j	CUFF.383	CUFF.383.1	15	1.630615	0.927184	2.334046	9.433321	1294	CUFF.383.1	1335
BnaA01g21120D	BnaA01g21120D	=	CUFF.383	CUFF.383.2	100	10.537762	9.041726	12.033797	60.962344	1294	CUFF.383.1	1335
BnaA01g20970D	BnaA01g20970D	x	CUFF.382	CUFF.382.1	100	2.251700	1.642347	2.861052	12.993378	1938	CUFF.382.1	1538
BnaA01g20970D	BnaA01g20970D	=	CUFF.384	CUFF.384.1	100	25.583426	23.337487	27.829365	147.628540	1512	CUFF.384.1	1538
BnaA01g21140D	BnaA01g21140D	e	CUFF.385	CUFF.385.1	100	10.508507	9.389578	11.627437	59.889541	1781	CUFF.385.1	1616
BnaA01g21220D	BnaA01g21220D	=	CUFF.386	CUFF.386.1	100	3.006507	2.360287	3.652727	16.649051	1567	CUFF.386.1	1215
BnaA01g21180D	BnaA01g21180D	=	CUFF.387	CUFF.387.1	100	30.013266	27.705740	32.320792	172.687740	1705	CUFF.387.1	1429
BnaA01g21330D	BnaA01g21330D	j	CUFF.388	CUFF.388.1	100	1.409653	0.872222	1.947084	8.177920	1147	CUFF.388.1	546
BnaA01g21280D	BnaA01g21280D	j	CUFF.389	CUFF.389.1	100	0.798191	0.496403	1.099979	4.662136	2500	CUFF.389.1	1902
BnaA01g21280D	BnaA01g21280D	j	CUFF.389	CUFF.389.2	47	0.371964	0.159323	0.584605	2.172596	2440	CUFF.389.1	1902
BnaA01g21280D	BnaA01g21280D	j	CUFF.389	CUFF.389.3	76	0.605241	0.321003	0.889478	3.535136	2359	CUFF.389.1	1902
BnaA01g20550D	BnaA01g20550D	j	CUFF.377	CUFF.377.1	16	0.406112	0.143472	0.668753	2.317794	2002	CUFF.377.1	1872
BnaA01g20550D	BnaA01g20550D	j	CUFF.377	CUFF.377.2	100	2.590465	2.030957	3.149973	14.784493	1987	CUFF.377.1	1872
BnaA01g20560D	BnaA01g20560D	=	CUFF.379	CUFF.379.1	100	8.466984	7.318541	9.615426	47.659221	1447	CUFF.379.1	1206
BnaA01g20600D	BnaA01g20600D	=	CUFF.390	CUFF.390.1	100	161.727495	149.525579	173.929411	938.492630	522	CUFF.390.1	807
BnaA01g21390D	BnaA01g21390D	=	CUFF.391	CUFF.391.1	100	1.618486	1.058236	2.178736	9.343004	1191	CUFF.391.1	1049
BnaA01g21230D	BnaA01g21230D	j	CUFF.392	CUFF.392.1	100	76.046575	70.424611	81.668539	444.029105	884	CUFF.392.1	1114
BnaA01g21410D	BnaA01g21410D	p	CUFF.393	CUFF.393.1	100	7.337209	5.831026	8.843392	43.163726	863	CUFF.393.1	917
BnaA01g21410D	BnaA01g21410D	c	CUFF.394	CUFF.394.1	100	22.213631	19.577030	24.850231	128.543554	824	CUFF.394.1	917
BnaA01g21380D	BnaA01g21380D	=	CUFF.395	CUFF.395.1	100	11.869283	10.214108	13.524457	68.450636	1044	CUFF.395.1	1136
BnaA01g21440D	BnaA01g21440D	=	CUFF.396	CUFF.396.1	100	29.444356	27.371267	31.517444	168.857820	1499	CUFF.396.1	1649
-	-	u	CUFF.397	CUFF.397.1	100	4.364562	3.517015	5.212108	25.259060	1351	CUFF.397.1	-
BnaA01g21250D	BnaA01g21250D	j	CUFF.398	CUFF.398.1	100	2.572414	2.136910	3.007917	14.822092	3950	CUFF.398.2	9408
BnaA01g21250D	BnaA01g21250D	j	CUFF.398	CUFF.398.2	78	2.015684	1.779796	2.251572	11.614249	9495	CUFF.398.2	9408
BnaA01g21340D	BnaA01g21340D	j	CUFF.399	CUFF.399.1	100	55.561858	49.389072	61.734644	323.653019	549	CUFF.399.1	824
-	-	u	CUFF.400	CUFF.400.1	100	1.600160	0.937902	2.262418	9.301405	946	CUFF.400.1	-
BnaA01g21450D	BnaA01g21450D	j	CUFF.404	CUFF.404.1	100	8.970979	7.671407	10.270552	51.531193	1228	CUFF.404.1	3864
BnaA01g21450D	BnaA01g21450D	c	CUFF.405	CUFF.405.1	100	9.891203	8.998965	10.783442	56.796581	2535	CUFF.405.1	3864
BnaA01g21560D	BnaA01g21560D	j	CUFF.406	CUFF.406.1	100	8.911789	7.536625	10.286953	51.081673	1178	CUFF.406.1	1478
BnaA01g21580D	BnaA01g21580D	j	CUFF.407	CUFF.407.1	100	4.930571	4.100118	5.761024	28.330550	1541	CUFF.407.1	1572
BnaA01g21620D	BnaA01g21620D	j	CUFF.411	CUFF.411.1	100	1.673098	1.052071	2.294126	9.300651	1051	CUFF.411.1	1180
-	-	u	CUFF.409	CUFF.409.1	100	2.065046	1.511544	2.618549	11.184097	1483	CUFF.409.1	-
BnaA01g21520D	BnaA01g21520D	j	CUFF.413	CUFF.413.1	100	16.984888	14.863188	19.106587	96.891202	1026	CUFF.414.1	861
-	-	u	CUFF.414	CUFF.414.1	100	5.650455	4.598814	6.702097	32.233326	1248	CUFF.414.1	-
-	-	u	CUFF.416	CUFF.416.1	100	1.993102	1.151440	2.834763	11.443592	783	CUFF.416.1	-
-	-	u	CUFF.418	CUFF.418.1	100	3.068550	2.257828	3.879272	17.548387	1110	CUFF.418.1	-
BnaA01g21730D	BnaA01g21730D	=	CUFF.419	CUFF.419.1	100	1.654832	1.115439	2.194225	9.970642	1280	CUFF.419.1	1254
BnaA01g21720D	BnaA01g21720D	j	CUFF.420	CUFF.420.1	100	10.330789	8.603454	12.058123	59.588011	920	CUFF.420.1	1144
BnaA01g21750D	BnaA01g21750D	j	CUFF.421	CUFF.421.1	100	1.252250	0.837232	1.667268	7.103591	1622	CUFF.421.1	1787
BnaA01g21630D	BnaA01g21630D	o	CUFF.422	CUFF.422.1	100	1.200807	0.972648	1.428965	7.009378	5265	CUFF.422.1	3408
BnaA01g21650D	BnaA01g21650D	c	CUFF.423	CUFF.423.1	100	0.390470	0.235749	0.545191	2.279262	4637	CUFF.423.1	1973
BnaA01g21860D	BnaA01g21860D	=	CUFF.427	CUFF.427.1	100	37.427930	34.421382	40.434478	216.578451	1000	CUFF.427.1	1128
BnaA01g21680D	BnaA01g21680D	j	CUFF.426	CUFF.426.1	40	2.882637	1.474718	4.290557	16.691950	584	CUFF.426.3	378
BnaA01g21680D	BnaA01g21680D	j	CUFF.426	CUFF.426.2	41	2.962028	1.808749	4.115306	17.151661	863	CUFF.426.3	378
BnaA01g21680D	BnaA01g21680D	j	CUFF.426	CUFF.426.3	28	2.050585	1.191166	2.910004	11.873941	1006	CUFF.426.3	378
BnaA01g21680D	BnaA01g21680D	o	CUFF.426	CUFF.426.4	67	4.824545	3.159166	6.489924	27.936591	629	CUFF.426.3	378
-	-	u	CUFF.426	CUFF.426.5	100	7.208921	4.018262	10.399580	41.743350	376	CUFF.426.3	-
BnaA01g21880D	BnaA01g21880D	j	CUFF.428	CUFF.428.1	100	6.455168	5.401049	7.509287	37.189993	1296	CUFF.428.1	1486
BnaA01g21850D	BnaA01g21850D	j	CUFF.425	CUFF.425.1	100	1.083534	0.552586	1.614481	6.168011	991	CUFF.425.1	2371
BnaA01g21690D	BnaA01g21690D	j	CUFF.429	CUFF.429.1	29	0.513189	0.307968	0.718410	2.942576	4413	CUFF.429.2	5358
BnaA01g21690D	BnaA01g21690D	j	CUFF.429	CUFF.429.2	100	1.794574	1.502627	2.086521	10.289918	5715	CUFF.429.2	5358
BnaA01g21690D	BnaA01g21690D	j	CUFF.429	CUFF.429.3	77	1.386317	1.074417	1.698217	7.949012	4413	CUFF.429.2	5358
BnaA01g21870D	BnaA01g21870D	j	CUFF.432	CUFF.432.1	100	9.708530	8.456524	10.960536	56.603072	1517	CUFF.432.1	1591
BnaA01g22010D	BnaA01g22010D	=	CUFF.433	CUFF.433.1	100	8.717154	6.146754	11.287554	50.727087	476	CUFF.433.1	288
BnaA01g21990D	BnaA01g21990D	j	CUFF.434	CUFF.434.1	33	0.771255	0.293734	1.248776	4.418320	1129	CUFF.434.1	1137
BnaA01g21990D	BnaA01g21990D	j	CUFF.434	CUFF.434.2	100	2.325357	1.528035	3.122679	13.321371	1054	CUFF.434.1	1137
BnaA01g18650D	BnaA01g18650D	=	CUFF.401	CUFF.401.1	100	99.151087	93.722470	104.579703	571.483520	1679	CUFF.401.1	1470
BnaA01g18670D	BnaA01g18670D	e	CUFF.402	CUFF.402.1	100	4.469199	3.705540	5.232857	25.027333	1630	CUFF.402.1	1207
BnaA01g18690D	BnaA01g18690D	c	CUFF.403	CUFF.403.1	100	0.810230	0.428032	1.192429	4.861626	1246	CUFF.403.1	1910
BnaA01g18730D	BnaA01g18730D	j	CUFF.408	CUFF.408.1	14	0.448401	0.271557	0.625246	2.593064	5190	CUFF.408.1	7711
BnaA01g18730D	BnaA01g18730D	c	CUFF.408	CUFF.408.2	100	3.194363	2.803800	3.584925	18.472707	5112	CUFF.408.1	7711
BnaA01g18730D	BnaA01g18730D	e	CUFF.410	CUFF.410.1	100	1.051086	0.732129	1.370044	5.665712	2140	CUFF.410.1	7711
BnaA01g18740D	BnaA01g18740D	=	CUFF.412	CUFF.412.1	100	3.834652	2.877649	4.791655	20.150676	1042	CUFF.412.1	876
BnaA01g18750D	BnaA01g18750D	j	CUFF.415	CUFF.415.1	100	0.914089	0.408339	1.419840	4.932616	932	CUFF.415.1	1082
BnaA01g18770D	BnaA01g18770D	j	CUFF.417	CUFF.417.1	63	6.170798	4.943208	7.398388	35.649626	1213	CUFF.417.2	2485
BnaA01g18770D	BnaA01g18770D	j	CUFF.417	CUFF.417.2	100	9.847142	8.834985	10.859300	56.888416	2492	CUFF.417.2	2485
BnaA01g18800D	BnaA01g18800D	j	CUFF.424	CUFF.424.1	100	6.174926	5.155236	7.194615	35.560022	1677	CUFF.424.1	1032
BnaA01g18800D	BnaA01g18800D	j	CUFF.424	CUFF.424.2	81	5.012649	4.001370	6.023929	28.866733	1585	CUFF.424.1	1032
BnaA01g18800D	BnaA01g18800D	j	CUFF.424	CUFF.424.3	61	3.776630	2.841652	4.711608	21.748771	1395	CUFF.424.1	1032
BnaA01g18800D	BnaA01g18800D	j	CUFF.424	CUFF.424.4	53	3.268550	2.352717	4.184382	18.822851	1340	CUFF.424.1	1032
BnaA01g18860D	BnaA01g18860D	e	CUFF.430	CUFF.430.1	100	1.987398	1.418445	2.556350	11.322521	1943	CUFF.430.1	1817
BnaA01g18860D	BnaA01g18860D	j	CUFF.431	CUFF.431.1	27	1.284830	0.706338	1.863321	7.319878	1671	CUFF.430.1	1817
BnaA01g18860D	BnaA01g18860D	=	CUFF.431	CUFF.431.2	100	4.788526	3.814850	5.762203	27.280997	1671	CUFF.430.1	1817
BnaA01g18860D	BnaA01g18860D	j	CUFF.431	CUFF.431.3	34	1.637484	1.011776	2.263191	9.329004	1743	CUFF.430.1	1817
BnaA01g18880D	BnaA01g18880D	j	CUFF.435	CUFF.435.1	26	5.232742	4.397591	6.067892	29.577992	2132	CUFF.435.1	1369
BnaA01g18880D	BnaA01g18880D	j	CUFF.435	CUFF.435.2	100	19.977901	18.312750	21.643052	112.924780	2130	CUFF.435.1	1369
BnaA01g18880D	BnaA01g18880D	e	CUFF.436	CUFF.436.1	100	15.571752	13.525928	17.617577	88.019092	1003	CUFF.435.1	1369
BnaA01g21890D	BnaA01g21890D	c	CUFF.437	CUFF.437.1	100	10.778457	9.786629	11.770286	62.440832	2783	CUFF.437.1	2895
BnaA01g22340D	BnaA01g22340D	j	CUFF.438	CUFF.438.1	35	0.505148	0.161428	0.848867	2.980281	1477	CUFF.438.1	1905
BnaA01g22340D	BnaA01g22340D	j	CUFF.438	CUFF.438.2	100	1.428070	0.888167	1.967973	8.425354	1389	CUFF.438.1	1905
BnaA01g22310D	BnaA01g22310D	j	CUFF.439	CUFF.439.1	100	12.457937	10.895490	14.020384	69.303576	1298	CUFF.439.1	2023
-	-	u	CUFF.440	CUFF.440.1	100	3.234357	1.441489	5.027224	19.881944	421	CUFF.440.1	-
BnaA01g22360D	BnaA01g22360D	j	CUFF.442	CUFF.442.1	36	1.251785	0.776426	1.727144	7.213532	1806	CUFF.442.2	1725
BnaA01g22360D	BnaA01g22360D	j	CUFF.442	CUFF.442.2	100	3.509844	2.800744	4.218944	20.225813	2095	CUFF.442.2	1725
BnaA01g22360D	BnaA01g22360D	j	CUFF.442	CUFF.442.3	95	3.317714	2.365494	4.269934	19.118647	1378	CUFF.442.2	1725
BnaA01g22260D	BnaA01g22260D	j	CUFF.441	CUFF.441.1	27	2.027380	1.574669	2.480091	11.483334	3330	CUFF.441.3	2085
BnaA01g22260D	BnaA01g22260D	j	CUFF.441	CUFF.441.2	100	7.599449	6.664332	8.534565	43.044228	2888	CUFF.441.3	2085
BnaA01g22260D	BnaA01g22260D	j	CUFF.441	CUFF.441.3	45	3.408330	2.830636	3.986024	19.305207	3614	CUFF.441.3	2085
BnaA01g22400D	BnaA01g22400D	=	CUFF.443	CUFF.443.1	100	0.493671	0.246949	0.740392	2.819970	1756	CUFF.443.1	1965
BnaA01g22460D	BnaA01g22460D	j	CUFF.445	CUFF.445.1	100	1.914831	1.344456	2.485206	11.320567	1352	CUFF.445.1	1283
BnaA01g22430D	BnaA01g22430D	j	CUFF.444	CUFF.444.1	69	0.725034	0.277932	1.172135	4.254841	1273	CUFF.444.2	2127
BnaA01g22430D	BnaA01g22430D	j	CUFF.444	CUFF.444.2	100	1.045413	0.657049	1.433776	6.134976	1844	CUFF.444.2	2127
-	-	u	CUFF.446	CUFF.446.1	65	1.446729	0.647065	2.246393	7.748812	770	CUFF.446.1	-
-	-	u	CUFF.446	CUFF.446.2	100	2.229563	1.076266	3.382861	11.941743	643	CUFF.446.1	-
BnaA01g21980D	BnaA01g21980D	=	CUFF.447	CUFF.447.1	100	5.334070	4.778663	5.889478	30.753208	4050	CUFF.447.1	3999
BnaA01g22490D	BnaA01g22490D	p	CUFF.448	CUFF.448.1	100	7.840053	4.537002	11.143103	33.774350	362	CUFF.448.1	1935
BnaA01g22480D	BnaA01g22480D	j	CUFF.449	CUFF.449.1	36	0.695632	0.186447	1.204818	4.020924	1094	CUFF.449.2	1511
BnaA01g22480D	BnaA01g22480D	=	CUFF.449	CUFF.449.2	100	1.908438	1.359805	2.457070	11.031230	1603	CUFF.449.2	1511
BnaA01g22500D	BnaA01g22500D	j	CUFF.451	CUFF.451.1	100	3.792336	2.791999	4.792673	21.348817	1095	CUFF.451.1	1081
BnaA01g22500D	BnaA01g22500D	j	CUFF.451	CUFF.451.2	33	1.234731	0.582121	1.887341	6.950873	1095	CUFF.451.1	1081
BnaA01g22510D	BnaA01g22510D	j	CUFF.450	CUFF.450.1	100	1.553039	1.068476	2.037601	8.726344	1495	CUFF.450.1	313
BnaA01g22540D	BnaA01g22540D	o	CUFF.452	CUFF.452.1	100	21.931001	18.683672	25.178330	128.752875	625	CUFF.452.1	606
-	-	u	CUFF.453	CUFF.453.1	100	2.647958	1.867597	3.428319	15.126852	1229	CUFF.453.2	-
-	-	u	CUFF.453	CUFF.453.2	26	0.698814	0.322073	1.075555	3.992078	1548	CUFF.453.2	-
BnaA01g22600D	BnaA01g22600D	=	CUFF.454	CUFF.454.1	100	2.718478	2.252266	3.184690	15.878773	2520	CUFF.454.1	2555
BnaA01g22630D	BnaA01g22630D	i	CUFF.455	CUFF.455.1	100	3.005760	1.505483	4.506038	17.161671	491	CUFF.455.1	570
BnaA01g22910D	BnaA01g22910D	=	CUFF.456	CUFF.456.1	100	12.353998	11.045845	13.662152	71.328685	1574	CUFF.456.1	1536
BnaA01g22800D	BnaA01g22800D	j	CUFF.457	CUFF.457.1	26	0.466775	0.191745	0.741805	2.659953	2107	CUFF.457.1	2091
BnaA01g22800D	BnaA01g22800D	=	CUFF.457	CUFF.457.2	100	1.769693	1.309562	2.229825	10.084738	2107	CUFF.457.1	2091
BnaA01g22930D	BnaA01g22930D	j	CUFF.458	CUFF.458.1	74	2.385016	1.801537	2.968495	14.080547	1634	CUFF.458.1	1889
BnaA01g22930D	BnaA01g22930D	c	CUFF.458	CUFF.458.2	100	3.237589	1.311719	5.163459	19.113932	401	CUFF.458.1	1889
BnaA01g22960D	BnaA01g22960D	=	CUFF.460	CUFF.460.1	100	1.612039	1.120404	2.103674	9.215975	1463	CUFF.460.1	1579
BnaA01g22950D	BnaA01g22950D	e	CUFF.462	CUFF.462.1	100	2.873693	2.124813	3.622574	16.389698	1201	CUFF.462.1	1501
BnaA01g22940D	BnaA01g22940D	o	CUFF.459	CUFF.459.1	100	0.421529	0.086170	0.756888	2.370679	1354	CUFF.461.1	1110
BnaA01g22940D	BnaA01g22940D	e	CUFF.461	CUFF.461.1	100	1.033371	0.594890	1.471851	5.811679	1463	CUFF.461.1	1110
BnaA01g23010D	BnaA01g23010D	=	CUFF.463	CUFF.463.1	31	3.685378	2.765328	4.605429	20.405474	1163	CUFF.463.1	1359
BnaA01g23010D	BnaA01g23010D	o	CUFF.463	CUFF.463.2	100	11.808862	4.655931	18.961793	65.384173	252	CUFF.463.1	1359
BnaA01g22970D	BnaA01g22970D	j	CUFF.464	CUFF.464.1	15	0.422682	0.221733	0.623631	2.438352	3063	CUFF.464.1	3365
BnaA01g22970D	BnaA01g22970D	j	CUFF.464	CUFF.464.2	38	1.055452	0.765598	1.345305	6.088652	3061	CUFF.464.1	3365
BnaA01g22970D	BnaA01g22970D	c	CUFF.464	CUFF.464.3	100	2.761393	1.281441	4.241344	15.929820	509	CUFF.464.1	3365
BnaA01g23040D	BnaA01g23040D	e	CUFF.465	CUFF.465.1	100	0.483060	0.225007	0.741112	2.845577	1601	CUFF.465.1	2190
BnaA01g23070D	BnaA01g23070D	j	CUFF.466	CUFF.466.1	100	0.870752	0.595708	1.145795	4.921014	2430	CUFF.466.1	2404
BnaA01g23050D	BnaA01g23050D	j	CUFF.468	CUFF.468.1	100	5.085078	4.116527	6.053629	28.995980	1294	CUFF.468.1	1507
BnaA01g23090D	BnaA01g23090D	j	CUFF.467	CUFF.467.1	100	0.442223	0.221329	0.663118	2.423710	2053	CUFF.467.1	2862
BnaA01g23130D	BnaA01g23130D	j	CUFF.469	CUFF.469.1	100	4.615431	3.278456	5.952406	26.298862	805	CUFF.469.2	1642
BnaA01g23130D	BnaA01g23130D	j	CUFF.469	CUFF.469.2	21	0.973743	0.358951	1.588535	5.548417	945	CUFF.469.2	1642
BnaA01g23120D	BnaA01g23120D	j	CUFF.470	CUFF.470.1	24	0.509497	0.115990	0.903004	2.946244	1402	CUFF.470.1	1324
BnaA01g23120D	BnaA01g23120D	=	CUFF.470	CUFF.470.2	100	2.155195	1.508299	2.802091	12.462742	1402	CUFF.470.1	1324
BnaA01g23180D	BnaA01g23180D	c	CUFF.472	CUFF.472.1	100	3.541870	1.917283	5.166457	19.878345	484	CUFF.472.1	2053
BnaA01g23180D	BnaA01g23180D	c	CUFF.473	CUFF.473.1	100	5.250928	4.240387	6.261470	29.782859	1171	CUFF.473.1	2053
BnaA01g23100D	BnaA01g23100D	j	CUFF.474	CUFF.474.1	37	3.230267	2.312829	4.147704	18.609763	1482	CUFF.474.2	1987
BnaA01g23100D	BnaA01g23100D	j	CUFF.474	CUFF.474.2	25	2.189174	1.539161	2.839186	12.611964	1565	CUFF.474.2	1987
BnaA01g23100D	BnaA01g23100D	j	CUFF.474	CUFF.474.3	100	8.834794	7.431276	10.238312	50.897788	1479	CUFF.474.2	1987
BnaA01g23100D	BnaA01g23100D	j	CUFF.474	CUFF.474.4	33	2.912467	1.987151	3.837783	16.778899	1399	CUFF.474.2	1987
BnaA01g22670D	BnaA01g22670D	=	CUFF.471	CUFF.471.1	100	18.646241	15.449021	21.843461	105.017722	596	CUFF.471.1	1059
BnaA01g22710D	BnaA01g22710D	j	CUFF.475	CUFF.475.1	66	3.013685	1.999934	4.027437	17.577367	1033	CUFF.475.2	1217
BnaA01g22710D	BnaA01g22710D	o	CUFF.475	CUFF.475.2	47	2.131087	1.365233	2.896941	12.429601	1215	CUFF.475.2	1217
BnaA01g22710D	BnaA01g22710D	j	CUFF.475	CUFF.475.3	100	4.539498	3.376118	5.702878	26.476693	1144	CUFF.475.2	1217
BnaA01g22710D	BnaA01g22710D	j	CUFF.475	CUFF.475.4	87	3.953593	2.744265	5.162921	23.059395	1036	CUFF.475.2	1217
BnaA01g22770D	BnaA01g22770D	=	CUFF.477	CUFF.477.1	100	16.256980	14.210130	18.303830	96.245623	1044	CUFF.477.1	1165
BnaA01g23140D	BnaA01g23140D	j	CUFF.476	CUFF.476.1	100	9.706090	7.254989	12.157190	55.736013	605	CUFF.476.1	650
BnaA01g23140D	BnaA01g23140D	e	CUFF.478	CUFF.478.1	100	6.240263	3.308620	9.171907	35.833935	444	CUFF.476.1	650
BnaA01g23140D	BnaA01g23140D	o	CUFF.479	CUFF.479.1	100	10.216119	5.930997	14.501241	59.529415	329	CUFF.479.1	650
BnaA01g23150D	BnaA01g23150D	j	CUFF.480	CUFF.480.1	21	2.232769	1.667169	2.798369	12.936435	2166	CUFF.480.1	2152
BnaA01g23150D	BnaA01g23150D	j	CUFF.480	CUFF.480.2	100	10.570783	9.356745	11.784822	61.246043	1933	CUFF.480.1	2152
BnaA01g23160D	BnaA01g23160D	c	CUFF.481	CUFF.481.1	100	2.817975	1.731133	3.904817	15.780807	671	CUFF.481.1	896
BnaA01g23170D	BnaA01g23170D	j	CUFF.482	CUFF.482.1	100	1.614163	1.106818	2.121508	8.857631	1405	CUFF.482.1	1252
BnaA01g24510D	BnaA01g24510D	e	CUFF.483	CUFF.483.1	100	1.244806	0.899326	1.590287	7.242746	2136	CUFF.483.1	4951
BnaA01g24510D	BnaA01g24510D	c	CUFF.485	CUFF.485.1	100	1.445966	0.954984	1.936949	8.259899	1368	CUFF.485.1	4951
BnaA01g24510D	BnaA01g24510D	c	CUFF.484	CUFF.484.1	100	1.351035	0.571639	2.130432	7.847754	656	CUFF.484.1	4951
BnaA01g24550D	BnaA01g24550D	=	CUFF.486	CUFF.486.1	100	10.411489	8.863862	11.959116	59.156790	1048	CUFF.486.1	1138
BnaA01g24640D	BnaA01g24640D	=	CUFF.487	CUFF.487.1	100	7.898472	6.438058	9.358887	44.337964	912	CUFF.487.1	833
BnaA01g24630D	BnaA01g24630D	j	CUFF.488	CUFF.488.1	37	1.148542	0.652278	1.644807	6.375627	1786	CUFF.488.2	1091
BnaA01g24630D	BnaA01g24630D	j	CUFF.488	CUFF.488.2	100	3.071539	2.394327	3.748751	17.050301	1870	CUFF.488.2	1091
BnaA01g24620D	BnaA01g24620D	j	CUFF.489	CUFF.489.1	11	1.896114	0.502725	3.289503	11.004052	519	CUFF.489.1	548
BnaA01g24620D	BnaA01g24620D	j	CUFF.489	CUFF.489.2	100	17.377767	13.136959	21.618575	100.851439	433	CUFF.489.1	548
BnaA01g24530D	BnaA01g24530D	j	CUFF.490	CUFF.490.1	46	7.910359	6.871644	8.949073	44.502172	1925	CUFF.490.1	1463
BnaA01g24530D	BnaA01g24530D	=	CUFF.490	CUFF.490.2	100	17.326703	14.888608	19.764798	97.476735	908	CUFF.490.1	1463
BnaA01g24700D	BnaA01g24700D	=	CUFF.492	CUFF.492.1	100	4.766400	3.361309	6.171491	27.771159	886	CUFF.492.3	1067
BnaA01g24700D	BnaA01g24700D	j	CUFF.492	CUFF.492.2	46	2.211106	1.169300	3.252912	12.882885	877	CUFF.492.3	1067
BnaA01g24700D	BnaA01g24700D	j	CUFF.492	CUFF.492.3	29	1.372991	0.673420	2.072562	7.999655	1065	CUFF.492.3	1067
BnaA01g24700D	BnaA01g24700D	j	CUFF.492	CUFF.492.4	26	1.233593	0.537825	1.929361	7.187459	939	CUFF.492.3	1067
BnaA01g24650D	BnaA01g24650D	j	CUFF.493	CUFF.493.1	13	3.125814	2.370940	3.880688	17.979700	2007	CUFF.493.2	2124
BnaA01g24650D	BnaA01g24650D	=	CUFF.493	CUFF.493.2	100	23.728051	21.820036	25.636065	136.483885	2023	CUFF.493.2	2124
BnaA01g24730D	BnaA01g24730D	x	CUFF.498	CUFF.498.1	100	7.940765	6.068728	9.812801	45.273099	802	CUFF.498.1	815
BnaA01g24730D	BnaA01g24730D	o	CUFF.499	CUFF.499.1	100	170.808133	156.706430	184.909836	973.837370	453	CUFF.499.1	815
BnaA01g24770D	BnaA01g24770D	=	CUFF.501	CUFF.501.1	100	3.906667	2.832635	4.980698	22.521640	957	CUFF.501.2	997
BnaA01g24770D	BnaA01g24770D	j	CUFF.501	CUFF.501.2	25	0.984720	0.446683	1.522757	5.676839	1114	CUFF.501.2	997
BnaA01g24690D	BnaA01g24690D	j	CUFF.503	CUFF.503.1	100	66.616141	63.978266	69.254016	379.630823	1978	CUFF.503.1	2015
BnaA01g24760D	BnaA01g24760D	=	CUFF.506	CUFF.506.1	100	7.957955	7.129940	8.785970	46.004804	2794	CUFF.506.1	2895
BnaA01g24800D	BnaA01g24800D	e	CUFF.507	CUFF.507.1	100	73.636087	68.444293	78.827882	424.411247	739	CUFF.507.1	536
-	-	u	CUFF.508	CUFF.508.1	62	4.687586	3.840531	5.534641	26.869941	2178	CUFF.508.1	-
-	-	u	CUFF.508	CUFF.508.2	100	7.559699	6.487593	8.631805	43.333319	2169	CUFF.508.1	-
-	-	u	CUFF.508	CUFF.508.3	65	4.894206	3.843280	5.945133	28.054320	1725	CUFF.508.1	-
BnaA01g24930D	BnaA01g24930D	=	CUFF.512	CUFF.512.1	100	3.752889	2.305467	5.200311	21.372858	562	CUFF.512.1	342
BnaA01g24920D	BnaA01g24920D	=	CUFF.513	CUFF.513.1	100	2.181175	1.230216	3.132134	12.458089	694	CUFF.513.1	737
-	-	u	CUFF.514	CUFF.514.1	100	2.521266	1.404470	3.638062	15.158180	632	CUFF.514.1	-
BnaA01g22030D	BnaA01g22030D	j	CUFF.491	CUFF.491.1	100	2.259791	1.899401	2.620181	12.912618	3938	CUFF.491.1	3641
BnaA01g22030D	BnaA01g22030D	j	CUFF.491	CUFF.491.2	50	1.121476	0.529832	1.713120	6.408201	1173	CUFF.491.1	3641
BnaA01g22040D	BnaA01g22040D	=	CUFF.494	CUFF.494.1	100	41.587330	38.361073	44.813587	235.643194	1270	CUFF.494.1	1518
BnaA01g22050D	BnaA01g22050D	=	CUFF.495	CUFF.495.1	100	1.748582	1.373756	2.123408	10.220048	2651	CUFF.495.1	2430
BnaA01g22090D	BnaA01g22090D	=	CUFF.496	CUFF.496.1	100	6.444011	4.734107	8.153915	37.721775	674	CUFF.496.1	465
-	-	u	CUFF.497	CUFF.497.1	100	116.014695	53.405959	178.623432	317.879595	168	CUFF.497.1	-
BnaA01g22110D	BnaA01g22110D	=	CUFF.500	CUFF.500.1	100	2.473302	1.627228	3.319376	13.505333	879	CUFF.500.1	961
-	-	u	CUFF.502	CUFF.502.1	100	1.856264	1.189474	2.523054	10.717559	995	CUFF.502.1	-
BnaA01g22150D	BnaA01g22150D	=	CUFF.504	CUFF.504.1	100	0.742729	0.306761	1.178696	4.036217	1145	CUFF.504.1	1324
BnaA01g22150D	BnaA01g22150D	e	CUFF.505	CUFF.505.1	100	1.328955	0.335675	2.322234	7.221950	565	CUFF.504.1	1324
BnaA01g22200D	BnaA01g22200D	j	CUFF.509	CUFF.509.1	41	2.013186	1.512688	2.513683	11.589303	2845	CUFF.509.2	3043
BnaA01g22200D	BnaA01g22200D	j	CUFF.509	CUFF.509.2	31	1.510637	1.090792	1.930482	8.696282	2948	CUFF.509.2	3043
BnaA01g22200D	BnaA01g22200D	j	CUFF.509	CUFF.509.3	100	4.889134	4.184639	5.593629	28.145272	2948	CUFF.509.2	3043
BnaA01g22220D	BnaA01g22220D	j	CUFF.510	CUFF.510.1	100	2.718460	2.207002	3.229917	15.942413	2135	CUFF.510.1	3018
BnaA01g22220D	BnaA01g22220D	c	CUFF.511	CUFF.511.1	100	2.753175	1.653671	3.852680	15.802790	673	CUFF.511.1	3018
BnaA01g22230D	BnaA01g22230D	j	CUFF.515	CUFF.515.1	100	31.487519	28.974529	34.000510	180.226446	1499	CUFF.515.1	1952
BnaA01g25290D	BnaA01g25290D	j	CUFF.516	CUFF.516.1	20	2.206740	1.742743	2.670737	12.577993	2475	CUFF.516.1	1135
BnaA01g25290D	BnaA01g25290D	=	CUFF.516	CUFF.516.2	100	11.295621	9.052897	13.538345	64.382856	722	CUFF.516.1	1135
BnaA01g24250D	BnaA01g24250D	=	CUFF.520	CUFF.520.1	100	3.242281	2.529844	3.954718	18.323655	1414	CUFF.520.1	1465
BnaA01g24280D	BnaA01g24280D	j	CUFF.521	CUFF.521.1	100	14.046397	12.673942	15.418852	80.692794	1982	CUFF.521.1	1975
BnaA01g24280D	BnaA01g24280D	c	CUFF.521	CUFF.521.2	52	7.320508	5.240182	9.400834	42.054361	650	CUFF.521.1	1975
BnaA01g24300D	BnaA01g24300D	=	CUFF.522	CUFF.522.1	100	1.719027	0.907380	2.530674	9.670511	738	CUFF.522.1	515
BnaA01g24310D	BnaA01g24310D	j	CUFF.523	CUFF.523.1	68	3.283900	2.539703	4.028098	18.609053	1458	CUFF.523.1	1559
BnaA01g24310D	BnaA01g24310D	c	CUFF.523	CUFF.523.2	100	4.862822	3.101671	6.623973	27.556412	588	CUFF.523.1	1559
BnaA01g24360D	BnaA01g24360D	c	CUFF.524	CUFF.524.1	100	0.830595	0.547743	1.113446	4.777014	2180	CUFF.524.1	3054
BnaA01g24370D	BnaA01g24370D	=	CUFF.525	CUFF.525.1	100	1.070258	0.460096	1.680420	6.190829	963	CUFF.525.1	528
BnaA01g24380D	BnaA01g24380D	j	CUFF.526	CUFF.526.1	100	10.872561	8.568487	13.176635	62.891509	653	CUFF.525.1	378
-	-	u	CUFF.527	CUFF.527.1	100	0.823071	0.554791	1.091352	4.668325	2336	CUFF.527.1	-
BnaA01g24420D	BnaA01g24420D	j	CUFF.528	CUFF.528.1	100	14.762202	13.043878	16.480525	85.446197	1297	CUFF.528.1	1577
BnaA01g24430D	BnaA01g24430D	=	CUFF.530	CUFF.530.1	100	36.219567	32.718963	39.720171	204.321459	907	CUFF.530.1	910
BnaA01g24440D	BnaA01g24440D	=	CUFF.531	CUFF.531.1	100	43.875900	38.478276	49.273525	248.635827	562	CUFF.532.1	1081
BnaA01g24440D	BnaA01g24440D	e	CUFF.532	CUFF.532.1	100	10.827546	9.282232	12.372860	61.357505	1201	CUFF.532.1	1081
BnaA01g25400D	BnaA01g25400D	=	CUFF.533	CUFF.533.1	100	7.602806	5.267018	9.938593	42.389366	491	CUFF.533.1	590
BnaA01g25270D	BnaA01g25270D	j	CUFF.537	CUFF.537.1	100	12.708365	11.478261	13.938469	73.681682	2495	CUFF.537.1	1276
BnaA01g25280D	BnaA01g25280D	=	CUFF.543	CUFF.543.1	100	11.176449	9.627851	12.725046	64.799802	1532	CUFF.543.1	483
BnaA01g24820D	BnaA01g24820D	=	CUFF.517	CUFF.517.1	54	22.347364	20.389002	24.305726	129.168761	1712	CUFF.517.1	1762
BnaA01g24830D	BnaA01g24830D	j	CUFF.518	CUFF.518.1	64	1.784870	1.238552	2.331189	10.357110	1624	CUFF.518.2	1508
BnaA01g24830D	BnaA01g24830D	o	CUFF.518	CUFF.518.2	23	0.632868	0.254221	1.011516	3.672360	1667	CUFF.518.2	1508
BnaA01g24830D	BnaA01g24830D	o	CUFF.518	CUFF.518.3	100	2.803167	1.423925	4.182410	16.266005	630	CUFF.518.2	1508
BnaA01g24840D	BnaA01g24840D	c	CUFF.519	CUFF.519.1	100	1.259652	0.690055	1.829249	7.309411	1166	CUFF.519.1	1908
-	-	u	CUFF.529	CUFF.529.1	28	1.134738	0.767051	1.502426	6.482955	3006	CUFF.529.1	-
-	-	u	CUFF.529	CUFF.529.2	100	4.008214	3.380095	4.636333	22.899620	2895	CUFF.529.1	-
-	-	u	CUFF.529	CUFF.529.3	30	1.219371	0.822622	1.616120	6.966478	2688	CUFF.529.1	-
-	-	u	CUFF.529	CUFF.529.4	28	1.104755	0.676602	1.532908	6.311659	2640	CUFF.529.1	-
BnaA01g24870D	BnaA01g24870D	o	CUFF.534	CUFF.534.1	100	48.987943	44.486219	53.489667	281.410441	908	CUFF.535.1	1214
BnaA01g24870D	BnaA01g24870D	e	CUFF.535	CUFF.535.1	100	12.523341	10.613018	14.433663	71.940129	1269	CUFF.535.1	1214
BnaA01g24890D	BnaA01g24890D	=	CUFF.540	CUFF.540.1	100	2.656174	1.686277	3.626072	14.691513	749	CUFF.540.1	691
BnaA01g25250D	BnaA01g25250D	j	CUFF.558	CUFF.558.1	100	20.414515	19.155009	21.674020	118.784429	4555	CUFF.558.1	4346
BnaA01g25450D	BnaA01g25450D	j	CUFF.555	CUFF.555.1	100	2.068026	1.274911	2.861142	11.708195	853	CUFF.555.1	789
BnaA01g25490D	BnaA01g25490D	j	CUFF.561	CUFF.561.1	35	6.114714	4.885783	7.343645	35.327253	1331	CUFF.561.1	1023
BnaA01g25490D	BnaA01g25490D	j	CUFF.561	CUFF.561.2	100	17.456113	15.394813	19.517412	100.851247	1238	CUFF.561.1	1023
-	-	u	CUFF.567	CUFF.567.1	38	5.672934	4.739404	6.606463	32.536156	1901	CUFF.567.1	-
-	-	u	CUFF.567	CUFF.567.2	100	15.100813	12.698821	17.502805	86.608169	846	CUFF.567.1	-
BnaA01g19380D	BnaA01g19380D	o	CUFF.536	CUFF.536.1	100	1.092168	0.817972	1.366365	6.265371	2985	CUFF.536.1	2571
BnaA01g19390D	BnaA01g19390D	j	CUFF.538	CUFF.538.1	100	6.835085	5.642683	8.027486	39.448591	1276	CUFF.538.1	2604
BnaA01g19390D	BnaA01g19390D	j	CUFF.538	CUFF.538.2	71	4.829112	3.784687	5.873536	27.871147	1240	CUFF.538.1	2604
BnaA01g19400D	BnaA01g19400D	=	CUFF.539	CUFF.539.1	100	4.818021	3.369948	6.266094	28.193466	660	CUFF.539.1	978
BnaA01g19410D	BnaA01g19410D	e	CUFF.541	CUFF.541.1	100	5.183412	3.133325	7.233500	30.703913	542	CUFF.541.1	624
BnaA01g19410D	BnaA01g19410D	=	CUFF.542	CUFF.542.1	100	23.243741	17.792380	28.695102	137.684157	400	CUFF.541.1	624
BnaA01g19450D	BnaA01g19450D	j	CUFF.545	CUFF.545.1	100	7.595286	6.556843	8.633728	43.857942	2127	CUFF.545.1	2073
BnaA01g19450D	BnaA01g19450D	j	CUFF.545	CUFF.545.2	82	6.243238	5.248354	7.238121	36.050724	2037	CUFF.545.1	2073
BnaA01g19460D	BnaA01g19460D	=	CUFF.559	CUFF.559.1	100	460.748293	439.275030	482.221555	2646.707995	1089	CUFF.559.1	1270
BnaA01g19490D	BnaA01g19490D	j	CUFF.560	CUFF.560.1	100	2.732896	2.050591	3.415201	15.383820	1359	CUFF.560.1	468
BnaA01g19500D	BnaA01g19500D	j	CUFF.563	CUFF.563.1	100	14.945825	13.419938	16.471713	85.663151	1772	CUFF.563.1	1619
BnaA01g19500D	BnaA01g19500D	j	CUFF.563	CUFF.563.2	48	7.163160	5.361051	8.965270	41.056206	824	CUFF.563.1	1619
-	-	u	CUFF.564	CUFF.564.1	100	3.094249	2.010831	4.177667	17.013516	738	CUFF.564.1	-
BnaA01g19540D	BnaA01g19540D	=	CUFF.569	CUFF.569.1	100	10.624782	9.259953	11.989610	61.293084	1613	CUFF.569.1	1600
BnaA01g19540D	BnaA01g19540D	j	CUFF.569	CUFF.569.2	20	2.161143	1.437616	2.884670	12.467375	1613	CUFF.569.1	1600
BnaA01g19550D	BnaA01g19550D	j	CUFF.571	CUFF.571.1	100	2.160839	1.386070	2.935609	12.637995	930	CUFF.571.1	940
BnaA01g19600D	BnaA01g19600D	j	CUFF.574	CUFF.574.1	100	2.313629	1.280116	3.347141	13.443018	648	CUFF.574.1	459
BnaA01g24990D	BnaA01g24990D	=	CUFF.556	CUFF.556.1	100	29.395892	27.588784	31.202999	166.930986	1893	CUFF.556.1	1642
BnaA01g25030D	BnaA01g25030D	j	CUFF.562	CUFF.562.1	28	3.754816	1.862530	5.647102	22.035828	506	CUFF.562.1	814
BnaA01g25030D	BnaA01g25030D	=	CUFF.562	CUFF.562.2	100	13.563514	9.572555	17.554473	79.599975	419	CUFF.562.1	814
-	-	u	CUFF.573	CUFF.573.1	100	8.939623	7.290251	10.588994	51.100715	965	CUFF.575.1	-
-	-	u	CUFF.575	CUFF.575.1	100	2.015758	1.364856	2.666660	11.522485	1462	CUFF.575.1	-
BnaA01g25140D	BnaA01g25140D	=	CUFF.578	CUFF.578.1	100	1.103090	0.647621	1.558559	6.425347	1287	CUFF.578.1	1092
BnaA01g25190D	BnaA01g25190D	x	CUFF.579	CUFF.579.1	100	2.071550	1.429709	2.713391	11.324654	1154	CUFF.579.1	603
BnaA01g26050D	BnaA01g26050D	j	CUFF.587	CUFF.587.1	17	0.375520	0.090130	0.660911	2.156891	1867	CUFF.587.1	1816
BnaA01g26050D	BnaA01g26050D	=	CUFF.587	CUFF.587.2	100	2.227026	1.677767	2.776286	12.791466	1867	CUFF.587.1	1816
BnaA01g26040D	BnaA01g26040D	j	CUFF.585	CUFF.585.1	100	3.066442	1.766924	4.365961	17.535580	581	CUFF.585.1	1890
BnaA01g26040D	BnaA01g26040D	e	CUFF.588	CUFF.588.1	100	1.755739	1.052809	2.458668	9.644112	883	CUFF.588.1	1890
BnaA01g17720D	BnaA01g17720D	j	CUFF.544	CUFF.544.1	61	9.978108	8.918228	11.037987	57.128566	3425	CUFF.544.3	3200
BnaA01g17720D	BnaA01g17720D	j	CUFF.544	CUFF.544.2	100	16.285373	14.383349	18.187397	93.240126	1706	CUFF.544.3	3200
BnaA01g17720D	BnaA01g17720D	j	CUFF.544	CUFF.544.3	47	7.645115	6.762727	8.527504	43.771273	3459	CUFF.544.3	3200
BnaA01g17740D	BnaA01g17740D	=	CUFF.546	CUFF.546.1	100	5.009642	4.309230	5.710055	29.232119	2129	CUFF.546.1	2387
BnaA01g17750D	BnaA01g17750D	j	CUFF.547	CUFF.547.1	100	4.305627	3.612472	4.998781	24.376926	1875	CUFF.547.1	1819
BnaA01g17760D	BnaA01g17760D	j	CUFF.548	CUFF.548.1	100	2.669042	1.883083	3.455000	15.223870	1062	CUFF.548.2	1842
BnaA01g17760D	BnaA01g17760D	c	CUFF.548	CUFF.548.2	97	2.599622	1.869929	3.329316	14.827910	1189	CUFF.548.2	1842
BnaA01g17770D	BnaA01g17770D	x	CUFF.549	CUFF.549.1	100	1.517743	0.885617	2.149869	8.549968	1028	CUFF.549.1	1259
BnaA01g17770D	BnaA01g17770D	=	CUFF.550	CUFF.550.1	100	2.454310	1.291670	3.616950	13.825971	602	CUFF.550.1	1259
BnaA01g17780D	BnaA01g17780D	j	CUFF.551	CUFF.551.1	36	0.591941	0.207946	0.975936	3.405186	1295	CUFF.551.3	722
BnaA01g17780D	BnaA01g17780D	j	CUFF.551	CUFF.551.2	100	1.624301	0.884174	2.364428	9.343919	982	CUFF.551.3	722
BnaA01g17780D	BnaA01g17780D	j	CUFF.551	CUFF.551.3	30	0.487131	0.118740	0.855522	2.802260	1314	CUFF.551.3	722
BnaA01g17810D	BnaA01g17810D	e	CUFF.552	CUFF.552.1	100	3.273524	2.679367	3.867680	18.818753	1931	CUFF.552.1	1164
BnaA01g17840D	BnaA01g17840D	=	CUFF.553	CUFF.553.1	100	1.351246	0.840523	1.861969	7.875136	1178	CUFF.553.1	1005
BnaA01g17860D	BnaA01g17860D	=	CUFF.554	CUFF.554.1	100	8.512096	7.390577	9.633615	48.346539	1854	CUFF.557.1	2006
BnaA01g17860D	BnaA01g17860D	e	CUFF.557	CUFF.557.1	100	1.593393	1.089701	2.097085	9.050067	2239	CUFF.557.1	2006
BnaA01g17890D	BnaA01g17890D	j	CUFF.565	CUFF.565.1	47	5.229937	3.999284	6.460589	29.875399	1075	CUFF.565.1	1201
BnaA01g17890D	BnaA01g17890D	c	CUFF.565	CUFF.565.2	100	11.115086	8.276139	13.954032	63.493621	577	CUFF.565.1	1201
BnaA01g17890D	BnaA01g17890D	e	CUFF.566	CUFF.566.1	100	4.894636	3.722128	6.067144	27.960035	962	CUFF.565.1	1201
BnaA01g17910D	BnaA01g17910D	=	CUFF.568	CUFF.568.1	100	7.931385	6.890192	8.972579	44.984089	1744	CUFF.568.1	1528
BnaA01g17930D	BnaA01g17930D	=	CUFF.570	CUFF.570.1	100	8.246073	6.592168	9.899977	45.314683	820	CUFF.570.1	942
BnaA01g17940D	BnaA01g17940D	j	CUFF.572	CUFF.572.1	100	1.430540	0.687709	2.173371	7.709672	744	CUFF.572.1	2909
BnaA01g17950D	BnaA01g17950D	=	CUFF.576	CUFF.576.1	100	7.383319	6.256781	8.509856	42.031917	1403	CUFF.576.1	1346
BnaA01g17970D	BnaA01g17970D	j	CUFF.577	CUFF.577.1	100	5.101473	4.456850	5.746096	29.398931	2532	CUFF.577.1	936
BnaA01g17980D	BnaA01g17980D	=	CUFF.580	CUFF.580.1	100	32.663930	29.717414	35.610446	186.206473	1119	CUFF.580.1	1121
BnaA01g17990D	BnaA01g17990D	j	CUFF.581	CUFF.581.1	100	10.494316	8.981246	12.007385	60.992495	1163	CUFF.581.1	1918
BnaA01g18000D	BnaA01g18000D	=	CUFF.582	CUFF.582.1	100	7.974520	6.408148	9.540892	45.900515	970	CUFF.582.1	826
BnaA01g18000D	BnaA01g18000D	j	CUFF.582	CUFF.582.2	25	1.963045	1.044678	2.881412	11.299086	970	CUFF.582.1	826
BnaA01g18010D	BnaA01g18010D	=	CUFF.583	CUFF.583.1	100	14.014674	12.590100	15.439248	80.403334	1771	CUFF.583.1	1694
BnaA01g18030D	BnaA01g18030D	=	CUFF.584	CUFF.584.1	100	13.706927	11.319019	16.094834	78.637760	708	CUFF.584.1	888
BnaA01g18040D	BnaA01g18040D	j	CUFF.586	CUFF.586.1	61	0.849780	0.500149	1.199411	4.922508	2058	CUFF.586.1	1997
BnaA01g18040D	BnaA01g18040D	c	CUFF.586	CUFF.586.2	100	1.394935	0.916502	1.873368	8.080416	1718	CUFF.586.1	1997
BnaA01g18060D	BnaA01g18060D	=	CUFF.589	CUFF.589.1	100	0.852632	0.564013	1.141252	4.936444	2487	CUFF.589.1	2664
BnaA01g18060D	BnaA01g18060D	j	CUFF.589	CUFF.589.2	25	0.215186	0.047228	0.383144	1.245852	2487	CUFF.589.1	2664
BnaA01g18070D	BnaA01g18070D	e	CUFF.591	CUFF.591.1	100	2.817058	1.897231	3.736885	15.942999	1162	CUFF.592.1	1288
BnaA01g18070D	BnaA01g18070D	j	CUFF.592	CUFF.592.1	100	1.776620	1.057829	2.495411	10.054692	1301	CUFF.592.1	1288
BnaA01g18070D	BnaA01g18070D	e	CUFF.593	CUFF.593.1	100	0.759721	0.482310	1.037132	4.456396	2032	CUFF.593.1	1288
BnaA01g18090D	BnaA01g18090D	j	CUFF.595	CUFF.595.1	100	5.935021	4.603958	7.266085	34.300220	1108	CUFF.595.1	1200
BnaA01g18090D	BnaA01g18090D	j	CUFF.595	CUFF.595.2	89	5.271957	3.944432	6.599481	30.468175	1052	CUFF.595.1	1200
BnaA01g26060D	BnaA01g26060D	j	CUFF.601	CUFF.601.1	45	1.417510	1.028212	1.806808	8.269067	2753	CUFF.601.1	309
BnaA01g26060D	BnaA01g26060D	j	CUFF.601	CUFF.601.2	100	3.116878	2.558145	3.675612	18.182364	2748	CUFF.601.1	309
BnaA01g26060D	BnaA01g26060D	j	CUFF.601	CUFF.601.3	96	2.982224	2.233259	3.731188	17.396855	1694	CUFF.601.1	309
BnaA01g26540D	BnaA01g26540D	j	CUFF.602	CUFF.602.1	100	3.847784	3.250437	4.445130	21.496771	2216	CUFF.602.1	2139
BnaA01g26500D	BnaA01g26500D	j	CUFF.603	CUFF.603.1	80	7.852203	6.609104	9.095302	44.607549	1355	CUFF.603.1	2236
BnaA01g26500D	BnaA01g26500D	c	CUFF.603	CUFF.603.2	100	9.854388	7.016942	12.691834	55.981754	545	CUFF.603.1	2236
BnaA01g26530D	BnaA01g26530D	j	CUFF.605	CUFF.605.1	52	0.856916	0.405970	1.307861	4.898033	1303	CUFF.605.1	1181
BnaA01g26530D	BnaA01g26530D	j	CUFF.605	CUFF.605.2	91	1.500674	0.835630	2.165718	8.577684	1193	CUFF.605.1	1181
BnaA01g26530D	BnaA01g26530D	j	CUFF.605	CUFF.605.3	100	1.650936	0.979440	2.322433	9.436565	1208	CUFF.605.1	1181
BnaA01g25300D	BnaA01g25300D	=	CUFF.590	CUFF.590.1	100	46.422687	42.910780	49.934594	266.954171	1230	CUFF.590.1	1676
BnaA01g25310D	BnaA01g25310D	c	CUFF.594	CUFF.594.1	100	1.415696	0.501599	2.329793	8.477412	556	CUFF.594.1	3478
BnaA01g25320D	BnaA01g25320D	j	CUFF.596	CUFF.596.1	98	4.291177	3.408810	5.173544	24.795547	1402	CUFF.596.1	2001
BnaA01g25320D	BnaA01g25320D	j	CUFF.596	CUFF.596.2	100	4.379038	2.845127	5.912949	25.303228	671	CUFF.596.1	2001
BnaA01g25330D	BnaA01g25330D	c	CUFF.597	CUFF.597.1	100	6.640372	2.213457	11.067287	39.768462	272	CUFF.597.1	1385
BnaA01g25330D	BnaA01g25330D	c	CUFF.598	CUFF.598.1	99	1.062560	0.680780	1.444341	6.053688	2157	CUFF.598.1	1385
BnaA01g25330D	BnaA01g25330D	j	CUFF.598	CUFF.598.2	100	1.077448	0.652681	1.502214	6.138506	1887	CUFF.598.1	1385
BnaA01g25350D	BnaA01g25350D	j	CUFF.599	CUFF.599.1	59	2.380895	1.807739	2.954051	13.564595	1815	CUFF.599.1	1446
BnaA01g25350D	BnaA01g25350D	c	CUFF.599	CUFF.599.2	100	4.024745	2.706796	5.342694	22.930045	733	CUFF.599.1	1446
BnaA01g25340D	BnaA01g25340D	=	CUFF.600	CUFF.600.1	100	5.658456	4.599346	6.717566	32.237732	1291	CUFF.600.1	1626
BnaA01g25380D	BnaA01g25380D	=	CUFF.604	CUFF.604.1	100	3.561860	2.957741	4.165978	20.428543	2228	CUFF.604.1	1784
BnaA01g25390D	BnaA01g25390D	j	CUFF.606	CUFF.606.1	100	6.642937	5.847144	7.438730	38.099630	2482	CUFF.606.1	2108
BnaA01g26630D	BnaA01g26630D	c	CUFF.607	CUFF.607.1	100	1.523650	0.729613	2.317687	8.906225	683	CUFF.607.1	2414
BnaA01g26630D	BnaA01g26630D	c	CUFF.608	CUFF.608.1	100	2.936715	1.655028	4.218403	17.252088	560	CUFF.608.1	2414
BnaA01g26630D	BnaA01g26630D	j	CUFF.609	CUFF.609.1	100	3.147485	1.703025	4.591945	17.581247	538	CUFF.609.1	2414
BnaA01g26670D	BnaA01g26670D	=	CUFF.610	CUFF.610.1	100	5.380361	4.090673	6.670049	31.090312	844	CUFF.610.1	905
BnaA01g26690D	BnaA01g26690D	=	CUFF.612	CUFF.612.1	100	20.286556	17.994277	22.578834	116.841348	945	CUFF.612.1	663
BnaA01g26470D	BnaA01g26470D	=	CUFF.611	CUFF.611.1	100	46.445363	42.362939	50.527786	267.050975	899	CUFF.611.1	1004
BnaA01g26650D	BnaA01g26650D	j	CUFF.613	CUFF.613.1	53	1.425676	0.432870	2.418483	8.332615	674	CUFF.613.2	2006
BnaA01g26650D	BnaA01g26650D	j	CUFF.613	CUFF.613.2	100	2.705117	2.128538	3.281696	15.810529	1913	CUFF.613.2	2006
BnaA01g26700D	BnaA01g26700D	j	CUFF.614	CUFF.614.1	100	0.894537	0.544193	1.244881	5.085356	1634	CUFF.614.1	975
BnaA01g26750D	BnaA01g26750D	=	CUFF.615	CUFF.615.1	100	109.202676	97.406916	120.998435	618.230435	373	CUFF.615.1	502
BnaA01g26770D	BnaA01g26770D	j	CUFF.616	CUFF.616.1	70	1.123442	0.738656	1.508229	6.480788	2364	CUFF.616.2	2719
BnaA01g26770D	BnaA01g26770D	j	CUFF.616	CUFF.616.2	33	0.525784	0.258843	0.792726	3.033087	2876	CUFF.616.2	2719
BnaA01g26770D	BnaA01g26770D	j	CUFF.616	CUFF.616.3	100	1.598145	1.139327	2.056963	9.219198	2408	CUFF.616.2	2719
BnaA01g26770D	BnaA01g26770D	j	CUFF.616	CUFF.616.4	36	0.568439	0.293967	0.842910	3.279145	2846	CUFF.616.2	2719
BnaA01g26740D	BnaA01g26740D	j	CUFF.617	CUFF.617.1	94	3.904431	3.086544	4.722319	22.766348	1494	CUFF.617.1	2158
BnaA01g26740D	BnaA01g26740D	c	CUFF.617	CUFF.617.2	100	4.172223	2.770105	5.574342	24.327818	742	CUFF.617.1	2158
BnaA01g26810D	BnaA01g26810D	=	CUFF.618	CUFF.618.1	100	1.728195	0.973949	2.482441	10.271845	788	CUFF.618.1	1089
BnaA01g26820D	BnaA01g26820D	j	CUFF.619	CUFF.619.1	99	2.420775	1.953974	2.887576	13.998803	3561	CUFF.619.2	3901
BnaA01g26820D	BnaA01g26820D	j	CUFF.619	CUFF.619.2	100	2.443172	2.025039	2.861306	14.128321	4213	CUFF.619.2	3901
BnaA01g26800D	BnaA01g26800D	j	CUFF.620	CUFF.620.1	30	0.355953	0.144888	0.567017	2.027272	2509	CUFF.620.1	2711
BnaA01g26800D	BnaA01g26800D	j	CUFF.620	CUFF.620.2	100	1.194972	0.853927	1.536016	6.805774	2509	CUFF.620.1	2711
BnaA01g26730D	BnaA01g26730D	=	CUFF.621	CUFF.621.1	100	13.366616	12.152924	14.580309	77.814663	2360	CUFF.621.1	2384
BnaA01g26550D	BnaA01g26550D	=	CUFF.622	CUFF.622.1	100	9.502204	8.593035	10.411373	55.424248	2876	CUFF.622.1	2016
BnaA01g26560D	BnaA01g26560D	=	CUFF.623	CUFF.623.1	100	109.130885	98.133872	120.127899	636.536236	435	CUFF.623.1	610
BnaA01g26720D	BnaA01g26720D	x	CUFF.624	CUFF.624.1	100	74.991546	72.239601	77.743491	417.755429	2038	CUFF.624.1	1909
BnaA01g27340D	BnaA01g27340D	=	CUFF.625	CUFF.625.1	100	2.619327	1.269357	3.969298	13.814263	512	CUFF.625.1	592
BnaA01g27330D	BnaA01g27330D	=	CUFF.626	CUFF.626.1	100	7.749254	5.301505	10.197003	44.915753	480	CUFF.626.1	683
BnaA01g26780D	BnaA01g26780D	=	CUFF.628	CUFF.628.1	52	7.204602	5.475225	8.933980	41.378783	983	CUFF.628.3	1388
BnaA01g26780D	BnaA01g26780D	j	CUFF.628	CUFF.628.2	100	13.771903	11.494870	16.048935	79.097297	986	CUFF.628.3	1388
BnaA01g26780D	BnaA01g26780D	j	CUFF.628	CUFF.628.3	38	5.209419	3.796521	6.622316	29.919680	989	CUFF.628.3	1388
BnaA01g27360D	BnaA01g27360D	j	CUFF.627	CUFF.627.1	45	0.811965	0.348113	1.275817	4.658928	1255	CUFF.627.1	1151
BnaA01g27360D	BnaA01g27360D	=	CUFF.627	CUFF.627.2	100	1.817195	1.113104	2.521287	10.426783	1094	CUFF.627.1	1151
BnaA01g27320D	BnaA01g27320D	=	CUFF.629	CUFF.629.1	100	18.392801	16.138769	20.646833	106.229778	908	CUFF.629.1	1147
BnaA01g27300D	BnaA01g27300D	=	CUFF.630	CUFF.630.1	100	70.147561	63.624919	76.670202	404.756498	537	CUFF.630.1	613
BnaA01g27560D	BnaA01g27560D	p	CUFF.631	CUFF.631.1	100	1.604442	1.083937	2.124948	8.819522	1327	CUFF.631.1	381
BnaA01g27550D	BnaA01g27550D	c	CUFF.632	CUFF.632.1	100	5.569707	4.784621	6.354793	31.605353	2216	CUFF.632.1	2644
BnaA01g27550D	BnaA01g27550D	j	CUFF.632	CUFF.632.2	25	1.399390	0.751524	2.047255	7.940850	1277	CUFF.632.1	2644
BnaA01g28200D	BnaA01g28200D	=	CUFF.633	CUFF.633.1	100	3.486969	2.086719	4.887219	19.630930	574	CUFF.633.1	630
BnaA01g28220D	BnaA01g28220D	j	CUFF.634	CUFF.634.1	47	0.916395	0.534291	1.298498	5.086181	1815	CUFF.634.1	1708
BnaA01g28220D	BnaA01g28220D	=	CUFF.634	CUFF.634.2	100	1.963135	1.419697	2.506573	10.895806	1815	CUFF.634.1	1708
BnaA01g28220D	BnaA01g28220D	x	CUFF.635	CUFF.635.1	100	2.089149	1.083686	3.094611	11.595208	791	CUFF.635.1	1708
BnaA01g28290D	BnaA01g28290D	e	CUFF.636	CUFF.636.1	100	2.117483	1.539332	2.695634	11.959665	1585	CUFF.636.1	522
BnaA01g28290D	BnaA01g28290D	j	CUFF.637	CUFF.637.1	100	0.983132	0.329496	1.636767	5.552784	853	CUFF.636.1	522
BnaA01g28260D	BnaA01g28260D	=	CUFF.638	CUFF.638.1	100	63.098546	59.743445	66.453647	352.773121	1264	CUFF.638.1	915
BnaA01g28390D	BnaA01g28390D	=	CUFF.640	CUFF.640.1	100	5.555485	3.731256	7.379714	32.351512	554	CUFF.640.1	633
BnaA01g28400D	BnaA01g28400D	=	CUFF.642	CUFF.642.1	100	0.747925	0.333051	1.162798	4.196125	1026	CUFF.642.1	1002
BnaA01g28250D	BnaA01g28250D	j	CUFF.646	CUFF.646.1	100	23.548299	21.762137	25.334462	131.161125	2182	CUFF.646.1	2495
-	-	u	CUFF.648	CUFF.648.1	100	726.363864	288.349973	1164.377754	1760.705654	139	CUFF.648.1	-
BnaA01g28450D	BnaA01g28450D	c	CUFF.649	CUFF.649.1	100	37.905165	25.003285	50.807045	91.775312	246	CUFF.649.1	792
BnaA01g28450D	BnaA01g28450D	i	CUFF.652	CUFF.652.1	100	30.750222	21.391036	40.109408	78.047136	276	CUFF.652.1	792
BnaA01g27420D	BnaA01g27420D	=	CUFF.639	CUFF.639.1	100	18.765543	16.963385	20.567701	107.121123	1551	CUFF.639.1	1644
-	-	u	CUFF.641	CUFF.641.1	100	3.193436	1.529205	4.857667	18.998820	446	CUFF.641.1	-
-	-	u	CUFF.643	CUFF.643.1	100	70.691753	63.913081	77.470425	381.721770	604	CUFF.643.1	-
-	-	u	CUFF.644	CUFF.644.1	100	564.467554	429.967330	698.967778	3048.015426	176	CUFF.643.1	-
BnaA01g27450D	BnaA01g27450D	j	CUFF.645	CUFF.645.1	100	0.930402	0.631748	1.229055	5.483988	2167	CUFF.645.1	2123
BnaA01g27460D	BnaA01g27460D	=	CUFF.647	CUFF.647.1	100	135.866436	125.162846	146.570026	775.193939	538	CUFF.647.1	806
BnaA01g27470D	BnaA01g27470D	e	CUFF.650	CUFF.650.1	100	3.955220	2.794591	5.115850	23.125438	958	CUFF.651.2	1229
BnaA01g27470D	BnaA01g27470D	=	CUFF.651	CUFF.651.1	100	16.530799	14.483565	18.578033	96.652506	1176	CUFF.651.2	1229
BnaA01g27470D	BnaA01g27470D	j	CUFF.651	CUFF.651.2	12	1.904724	1.275624	2.533824	11.136565	1621	CUFF.651.2	1229
BnaA01g27520D	BnaA01g27520D	=	CUFF.653	CUFF.653.1	100	1.524061	1.156381	1.891741	8.896532	2355	CUFF.653.1	2185
BnaA01g27530D	BnaA01g27530D	=	CUFF.654	CUFF.654.1	100	1.884564	1.145884	2.623244	10.694930	887	CUFF.654.1	516
BnaA01g27540D	BnaA01g27540D	=	CUFF.655	CUFF.655.1	100	15.980736	14.752442	17.209030	90.268679	2188	CUFF.655.1	2004
BnaA01g28510D	BnaA01g28510D	j	CUFF.656	CUFF.656.1	100	14.968442	8.290663	21.646221	84.329398	277	CUFF.656.1	678
BnaA01g28500D	BnaA01g28500D	=	CUFF.657	CUFF.657.1	100	15.234977	13.262959	17.206995	88.245452	1045	CUFF.657.1	1019
BnaA01g28410D	BnaA01g28410D	j	CUFF.658	CUFF.658.1	78	7.466721	6.728612	8.204829	43.366380	3562	CUFF.658.1	3922
BnaA01g28410D	BnaA01g28410D	c	CUFF.658	CUFF.658.2	100	9.545244	8.090201	11.000286	55.438349	1313	CUFF.658.1	3922
BnaA01g28540D	BnaA01g28540D	j	CUFF.659	CUFF.659.1	100	15.015525	13.794481	16.236569	86.637141	2755	CUFF.659.1	1290
BnaA01g28610D	BnaA01g28610D	=	CUFF.660	CUFF.660.1	100	14.630807	12.422614	16.838999	84.272817	798	CUFF.660.1	794
BnaA01g28580D	BnaA01g28580D	j	CUFF.661	CUFF.661.1	100	7.817806	6.357322	9.278289	46.005494	951	CUFF.661.1	1237
BnaA01g28630D	BnaA01g28630D	j	CUFF.662	CUFF.662.1	100	1.855009	0.999036	2.710982	10.292490	748	CUFF.662.2	1887
BnaA01g28630D	BnaA01g28630D	j	CUFF.662	CUFF.662.2	30	0.549292	0.182662	0.915922	3.047739	1228	CUFF.662.2	1887
BnaA01g28630D	BnaA01g28630D	j	CUFF.662	CUFF.662.3	91	1.689234	1.025287	2.353181	9.372691	1046	CUFF.662.2	1887
BnaA01g28630D	BnaA01g28630D	c	CUFF.663	CUFF.663.1	100	5.537675	2.581711	8.493640	32.247800	348	CUFF.663.1	1887
BnaA01g28550D	BnaA01g28550D	=	CUFF.664	CUFF.664.1	100	61.496758	55.587979	67.405537	359.212423	636	CUFF.664.1	796
BnaA01g28640D	BnaA01g28640D	j	CUFF.665	CUFF.665.1	52	1.008774	0.637402	1.380146	5.766891	2288	CUFF.665.1	2210
BnaA01g28640D	BnaA01g28640D	j	CUFF.665	CUFF.665.2	100	1.953407	1.451844	2.454971	11.167106	2288	CUFF.665.1	2210
BnaA01g28640D	BnaA01g28640D	j	CUFF.665	CUFF.665.3	20	0.395997	0.130003	0.661992	2.263810	2288	CUFF.665.1	2210
BnaA01g28690D	BnaA01g28690D	=	CUFF.666	CUFF.666.1	100	2.160122	1.527708	2.792536	12.450210	1491	CUFF.667.1	1409
BnaA01g28690D	BnaA01g28690D	e	CUFF.667	CUFF.667.1	100	0.686597	0.297542	1.075652	3.957313	1619	CUFF.667.1	1409
BnaA01g28790D	BnaA01g28790D	j	CUFF.668	CUFF.668.1	16	0.969762	0.451404	1.488120	5.501131	1347	CUFF.668.1	1790
BnaA01g28790D	BnaA01g28790D	j	CUFF.668	CUFF.668.2	100	5.946441	4.879267	7.013616	33.732147	1347	CUFF.668.1	1790
BnaA01g28800D	BnaA01g28800D	j	CUFF.669	CUFF.669.1	100	0.856625	0.415131	1.298119	4.776928	1085	CUFF.669.1	2698
BnaA01g28830D	BnaA01g28830D	e	CUFF.670	CUFF.670.1	100	1.761175	1.037413	2.484936	10.039486	881	CUFF.670.1	810
BnaA01g28840D	BnaA01g28840D	o	CUFF.671	CUFF.671.1	100	2.915029	1.356880	4.473177	16.582335	451	CUFF.671.1	1265
BnaA01g28820D	BnaA01g28820D	=	CUFF.672	CUFF.672.1	100	7.054260	5.132360	8.976160	40.567290	686	CUFF.672.1	754
BnaA01g28820D	BnaA01g28820D	j	CUFF.672	CUFF.672.2	22	1.537501	0.523679	2.551323	8.841785	676	CUFF.672.1	754
BnaA01g28820D	BnaA01g28820D	j	CUFF.672	CUFF.672.3	22	1.567174	0.460658	2.673689	9.012426	676	CUFF.672.1	754
BnaA01g28880D	BnaA01g28880D	j	CUFF.673	CUFF.673.1	52	0.645067	0.229643	1.060491	3.675087	1190	CUFF.673.4	1559
BnaA01g28880D	BnaA01g28880D	j	CUFF.673	CUFF.673.2	100	1.246055	0.665678	1.826433	7.099047	1125	CUFF.673.4	1559
BnaA01g28880D	BnaA01g28880D	=	CUFF.673	CUFF.673.3	50	0.617515	0.160449	1.074580	3.518116	1190	CUFF.673.4	1559
BnaA01g28880D	BnaA01g28880D	j	CUFF.673	CUFF.673.4	50	0.620270	0.313307	0.927233	3.533813	1859	CUFF.673.4	1559
BnaA01g28850D	BnaA01g28850D	c	CUFF.674	CUFF.674.1	80	2.959685	2.118006	3.801363	16.785132	1373	CUFF.674.2	2131
BnaA01g28850D	BnaA01g28850D	j	CUFF.674	CUFF.674.2	100	3.681812	2.978551	4.385072	20.880500	2097	CUFF.674.2	2131
BnaA01g28850D	BnaA01g28850D	j	CUFF.674	CUFF.674.3	26	0.972461	0.565597	1.379326	5.515079	2076	CUFF.674.2	2131
BnaA01g28910D	BnaA01g28910D	j	CUFF.675	CUFF.675.1	46	1.623436	0.936584	2.310288	9.190815	1126	CUFF.675.1	957
BnaA01g28910D	BnaA01g28910D	=	CUFF.675	CUFF.675.2	100	3.551116	2.603316	4.498916	20.104058	1122	CUFF.675.1	957
-	-	u	CUFF.676	CUFF.676.1	100	23.800977	17.241719	30.360235	134.160466	322	CUFF.676.1	-
BnaA01g28980D	BnaA01g28980D	=	CUFF.677	CUFF.677.1	100	7.190053	5.350831	9.029275	39.724813	640	CUFF.677.1	839
BnaA01g28990D	BnaA01g28990D	=	CUFF.678	CUFF.678.1	100	4.259966	3.150179	5.369752	24.541045	1024	CUFF.678.2	912
BnaA01g28990D	BnaA01g28990D	j	CUFF.678	CUFF.678.2	21	0.873841	0.303572	1.444109	5.034068	1100	CUFF.678.2	912
BnaA01g28710D	BnaA01g28710D	j	CUFF.679	CUFF.679.1	100	50.780716	47.453289	54.108144	290.271636	1646	CUFF.679.1	1535
BnaA01g29010D	BnaA01g29010D	e	CUFF.680	CUFF.680.1	100	6.145216	5.134949	7.155484	35.139718	1331	CUFF.680.1	1204
BnaA01g29000D	BnaA01g29000D	j	CUFF.681	CUFF.681.1	100	1.117131	0.591240	1.643021	6.106197	1009	CUFF.681.1	1089
BnaA01g29020D	BnaA01g29020D	=	CUFF.682	CUFF.682.1	100	23.186374	20.324242	26.048507	134.435393	762	CUFF.682.1	889
BnaA01g29050D	BnaA01g29050D	=	CUFF.683	CUFF.683.1	100	4.843186	4.095911	5.590460	26.725574	1830	CUFF.683.1	1801
BnaA01g29040D	BnaA01g29040D	j	CUFF.684	CUFF.684.1	100	4.159010	3.031345	5.286675	23.234507	835	CUFF.684.1	913
BnaA01g29080D	BnaA01g29080D	=	CUFF.685	CUFF.685.1	100	14.047683	12.866224	15.229143	79.450585	2122	CUFF.685.1	2054
BnaA01g29070D	BnaA01g29070D	j	CUFF.686	CUFF.686.1	100	1.227273	0.869886	1.584660	7.215362	2089	CUFF.686.1	2686
BnaA01g29070D	BnaA01g29070D	c	CUFF.687	CUFF.687.1	100	3.875044	2.187598	5.562489	23.024943	498	CUFF.687.1	2686
-	-	u	CUFF.688	CUFF.688.1	100	23.759861	20.184820	27.334902	139.414558	583	CUFF.688.1	-
BnaA01g29140D	BnaA01g29140D	j	CUFF.690	CUFF.690.1	100	0.675850	0.416076	0.935624	3.944416	2154	CUFF.690.1	3152
BnaA01g29130D	BnaA01g29130D	j	CUFF.691	CUFF.691.1	20	0.816383	0.342533	1.290234	4.686363	1094	CUFF.691.1	1156
BnaA01g29130D	BnaA01g29130D	=	CUFF.691	CUFF.691.2	100	4.107306	2.995597	5.219014	23.577560	1016	CUFF.691.1	1156
BnaA01g29130D	BnaA01g29130D	j	CUFF.691	CUFF.691.3	46	1.897846	0.829037	2.966654	10.894386	753	CUFF.691.1	1156
BnaA01g29060D	BnaA01g29060D	j	CUFF.692	CUFF.692.1	100	11.307701	9.753301	12.862102	62.471074	1332	CUFF.692.2	1167
BnaA01g29060D	BnaA01g29060D	j	CUFF.692	CUFF.692.2	35	3.917547	3.079309	4.755785	21.643068	1659	CUFF.692.2	1167
BnaA01g29180D	BnaA01g29180D	e	CUFF.695	CUFF.695.1	100	3.298808	2.743192	3.854424	18.886409	2187	CUFF.695.1	2043
BnaA01g29170D	BnaA01g29170D	o	CUFF.696	CUFF.696.1	82	1.205030	0.785205	1.624856	6.851398	2143	CUFF.696.1	2403
BnaA01g29170D	BnaA01g29170D	j	CUFF.696	CUFF.696.2	82	1.205030	0.755015	1.655046	6.851398	2143	CUFF.696.1	2403
BnaA01g29170D	BnaA01g29170D	j	CUFF.696	CUFF.696.3	100	1.471622	0.983072	1.960171	8.367145	2058	CUFF.696.1	2403
BnaA01g28330D	BnaA01g28330D	j	CUFF.689	CUFF.689.1	100	24.114242	22.501021	25.727464	138.566947	3179	CUFF.689.1	3677
BnaA01g28330D	BnaA01g28330D	j	CUFF.689	CUFF.689.2	31	7.562720	6.149139	8.976300	43.457429	1339	CUFF.689.1	3677
BnaA01g28350D	BnaA01g28350D	=	CUFF.698	CUFF.698.1	100	1.694421	1.269521	2.119320	9.821072	2021	CUFF.698.1	477
BnaA01g28360D	BnaA01g28360D	c	CUFF.700	CUFF.700.1	100	0.511326	0.202985	0.819667	2.915315	1214	CUFF.700.1	1929
BnaA01g28370D	BnaA01g28370D	j	CUFF.702	CUFF.702.1	100	9.310383	8.385110	10.235655	53.824899	2217	CUFF.702.1	1623
BnaA01g29280D	BnaA01g29280D	e	CUFF.703	CUFF.703.1	100	1.119782	0.650441	1.589122	6.475447	1251	CUFF.703.1	1683
BnaA01g29290D	BnaA01g29290D	j	CUFF.704	CUFF.704.1	100	2.022877	1.603332	2.442422	11.574568	2479	CUFF.704.1	2145
BnaA01g29390D	BnaA01g29390D	e	CUFF.705	CUFF.705.1	100	3.054489	2.546296	3.562683	17.129466	2399	CUFF.705.1	1662
BnaA01g29260D	BnaA01g29260D	j	CUFF.706	CUFF.706.1	100	3.003391	2.379561	3.627221	17.332479	1730	CUFF.706.1	1757
BnaA01g29380D	BnaA01g29380D	j	CUFF.707	CUFF.707.1	100	1.130501	0.686271	1.574731	5.983069	1342	CUFF.707.1	1119
-	-	u	CUFF.709	CUFF.709.1	100	6.650927	5.504683	7.797170	36.199723	1161	CUFF.709.1	-
BnaA01g29410D	BnaA01g29410D	j	CUFF.711	CUFF.711.1	100	0.890125	0.436143	1.344107	4.995905	1293	CUFF.711.2	1140
BnaA01g29410D	BnaA01g29410D	j	CUFF.711	CUFF.711.2	42	0.373526	0.070310	0.676742	2.096445	1480	CUFF.711.2	1140
BnaA01g29400D	BnaA01g29400D	=	CUFF.712	CUFF.712.1	29	25.534382	13.917155	37.151610	143.313941	239	CUFF.712.1	612
BnaA01g29400D	BnaA01g29400D	o	CUFF.712	CUFF.712.2	100	89.010145	31.045718	146.974572	499.577177	168	CUFF.712.1	612
BnaA01g29230D	BnaA01g29230D	c	CUFF.717	CUFF.717.1	100	11.350900	9.714775	12.987025	64.665195	1441	CUFF.717.2	2508
BnaA01g29230D	BnaA01g29230D	j	CUFF.717	CUFF.717.2	75	8.459786	7.312474	9.607098	48.194741	2030	CUFF.717.2	2508
BnaA01g29460D	BnaA01g29460D	p	CUFF.718	CUFF.718.1	100	1.459994	1.074259	1.845730	8.518628	2074	CUFF.718.1	2554
BnaA01g29460D	BnaA01g29460D	j	CUFF.719	CUFF.719.1	100	1.273312	0.957974	1.588651	7.382561	2701	CUFF.719.1	2554
BnaA01g29450D	BnaA01g29450D	j	CUFF.720	CUFF.720.1	26	1.147654	0.479886	1.815421	6.246724	930	CUFF.720.1	627
BnaA01g29450D	BnaA01g29450D	j	CUFF.720	CUFF.720.2	100	4.498478	3.101117	5.895838	24.485388	752	CUFF.720.1	627
BnaA01g29450D	BnaA01g29450D	c	CUFF.720	CUFF.720.3	92	4.136222	2.479907	5.792537	22.513616	624	CUFF.720.1	627
BnaA01g29450D	BnaA01g29450D	j	CUFF.720	CUFF.720.4	42	1.871540	0.678846	3.064234	10.186865	624	CUFF.720.1	627
BnaA01g29430D	BnaA01g29430D	=	CUFF.713	CUFF.713.1	100	4.365935	3.386213	5.345656	25.253387	1164	CUFF.715.1	1205
BnaA01g29430D	BnaA01g29430D	e	CUFF.715	CUFF.715.1	100	1.239002	0.677295	1.800708	7.166618	1186	CUFF.715.1	1205
BnaA01g29430D	BnaA01g29430D	x	CUFF.716	CUFF.716.1	100	1.680047	0.537942	2.822152	9.717709	600	CUFF.716.1	1205
BnaA01g29440D	BnaA01g29440D	=	CUFF.721	CUFF.721.1	100	2.799099	2.056294	3.541905	16.499298	1243	CUFF.721.1	1162
BnaA01g29500D	BnaA01g29500D	=	CUFF.722	CUFF.722.1	100	3.555326	2.676123	4.434530	20.918190	1099	CUFF.722.1	1198
BnaA01g29510D	BnaA01g29510D	j	CUFF.723	CUFF.723.1	100	1.644876	1.034324	2.255429	9.514827	1065	CUFF.723.1	2920
BnaA01g29510D	BnaA01g29510D	j	CUFF.724	CUFF.724.1	18	0.193446	0.005407	0.381485	1.079556	1886	CUFF.724.1	2920
BnaA01g29510D	BnaA01g29510D	j	CUFF.724	CUFF.724.2	100	1.060694	0.689083	1.432306	5.919382	1886	CUFF.724.1	2920
BnaA01g29470D	BnaA01g29470D	j	CUFF.732	CUFF.732.1	100	48.628740	46.204138	51.053341	275.662655	1744	CUFF.732.1	1798
-	-	u	CUFF.734	CUFF.734.1	100	4.306534	2.258707	6.354360	24.463305	425	CUFF.734.1	-
BnaA01g29490D	BnaA01g29490D	j	CUFF.735	CUFF.735.1	100	47.345919	44.793614	49.898225	268.681276	1580	CUFF.735.1	1571
BnaA01g26070D	BnaA01g26070D	x	CUFF.693	CUFF.693.1	100	0.930279	0.373668	1.486890	5.434118	1160	CUFF.693.1	1869
BnaA01g26070D	BnaA01g26070D	j	CUFF.694	CUFF.694.1	100	1.242484	0.802851	1.682117	7.257828	1798	CUFF.694.1	1869
BnaA01g26090D	BnaA01g26090D	j	CUFF.697	CUFF.697.1	70	0.784224	0.457886	1.110561	4.529297	2540	CUFF.697.2	2404
BnaA01g26090D	BnaA01g26090D	j	CUFF.697	CUFF.697.2	100	1.123940	0.762676	1.485205	6.491338	2544	CUFF.697.2	2404
BnaA01g26100D	BnaA01g26100D	=	CUFF.699	CUFF.699.1	100	5.748937	3.719900	7.777974	32.675468	503	CUFF.699.1	585
BnaA01g26110D	BnaA01g26110D	j	CUFF.701	CUFF.701.1	16	0.452021	0.080428	0.823614	2.612803	1216	CUFF.701.1	873
BnaA01g26110D	BnaA01g26110D	=	CUFF.701	CUFF.701.2	100	2.893914	2.102036	3.685791	16.727584	1214	CUFF.701.1	873
BnaA01g26130D	BnaA01g26130D	e	CUFF.708	CUFF.708.1	100	6.024370	4.318079	7.730662	34.501201	797	CUFF.710.1	2604
BnaA01g26130D	BnaA01g26130D	j	CUFF.710	CUFF.710.1	46	3.446127	2.615612	4.276642	19.735757	1985	CUFF.710.1	2604
BnaA01g26130D	BnaA01g26130D	=	CUFF.710	CUFF.710.2	100	7.460856	6.362483	8.559229	42.727864	1983	CUFF.710.1	2604
BnaA01g26140D	BnaA01g26140D	j	CUFF.714	CUFF.714.1	62	19.053192	15.336026	22.770358	110.460611	638	CUFF.714.2	1629
BnaA01g26140D	BnaA01g26140D	=	CUFF.714	CUFF.714.2	100	30.533685	27.929314	33.138055	177.018604	1437	CUFF.714.2	1629
BnaA01g26190D	BnaA01g26190D	j	CUFF.725	CUFF.725.1	100	1.061545	0.607751	1.515339	6.233469	1221	CUFF.725.1	1189
BnaA01g26200D	BnaA01g26200D	j	CUFF.726	CUFF.726.1	100	4.172226	3.318398	5.026054	23.509762	1353	CUFF.726.1	2234
BnaA01g26220D	BnaA01g26220D	e	CUFF.727	CUFF.727.1	100	1.266586	0.272690	2.260483	7.081604	590	CUFF.729.1	1348
BnaA01g26220D	BnaA01g26220D	e	CUFF.728	CUFF.728.1	100	0.763227	0.187415	1.339040	4.267276	924	CUFF.729.1	1348
BnaA01g26220D	BnaA01g26220D	o	CUFF.729	CUFF.729.1	100	2.822864	2.025146	3.620582	15.782898	1265	CUFF.729.1	1348
BnaA01g26230D	BnaA01g26230D	c	CUFF.730	CUFF.730.1	100	6.427154	4.871407	7.982902	36.787978	755	CUFF.730.2	3669
BnaA01g26230D	BnaA01g26230D	j	CUFF.730	CUFF.730.2	72	4.641231	4.059276	5.223187	26.565648	3106	CUFF.730.2	3669
BnaA01g26230D	BnaA01g26230D	p	CUFF.731	CUFF.731.1	100	12.703633	9.312912	16.094353	71.038914	436	CUFF.731.1	3669
BnaA01g26270D	BnaA01g26270D	=	CUFF.733	CUFF.733.1	100	6.970481	6.079826	7.861136	40.573870	2063	CUFF.733.1	2144
BnaA01g26310D	BnaA01g26310D	j	CUFF.736	CUFF.736.1	79	5.085192	3.990133	6.180252	29.308580	1347	CUFF.736.2	1092
BnaA01g26310D	BnaA01g26310D	j	CUFF.736	CUFF.736.2	48	3.092318	2.304063	3.880574	17.822620	1446	CUFF.736.2	1092
BnaA01g26310D	BnaA01g26310D	j	CUFF.736	CUFF.736.3	100	6.404418	4.642435	8.166400	36.911954	837	CUFF.736.2	1092
BnaA01g26330D	BnaA01g26330D	=	CUFF.737	CUFF.737.1	100	16.570720	14.586910	18.554529	95.959256	1127	CUFF.737.1	1485
BnaA01g26330D	BnaA01g26330D	e	CUFF.738	CUFF.738.1	100	5.976124	4.513335	7.438913	34.607091	781	CUFF.737.1	1485
-	-	u	CUFF.739	CUFF.739.1	100	0.438981	0.184574	0.693388	2.258097	1479	CUFF.739.1	-
-	-	u	CUFF.740	CUFF.740.1	100	0.415768	0.165050	0.666486	2.426975	1439	CUFF.740.1	-
-	-	u	CUFF.741	CUFF.741.1	100	11.113478	9.441981	12.784975	62.846797	1571	CUFF.741.1	-
-	-	u	CUFF.742	CUFF.742.1	100	42.547926	39.222563	45.873288	240.608823	1423	CUFF.742.1	-
BnaA01g26840D	BnaA01g26840D	=	CUFF.743	CUFF.743.1	100	8.858567	7.286438	10.430697	50.497590	890	CUFF.743.1	871
BnaA01g26860D	BnaA01g26860D	=	CUFF.744	CUFF.744.1	100	14.593666	13.048293	16.139038	83.760057	1906	CUFF.744.1	1808
BnaA01g26880D	BnaA01g26880D	x	CUFF.745	CUFF.745.1	100	4.551555	3.584527	5.518584	26.123562	1916	CUFF.745.1	786
BnaA01g26890D	BnaA01g26890D	c	CUFF.746	CUFF.746.1	100	5.749262	2.128166	9.370358	33.629254	305	CUFF.746.1	552
BnaA01g26930D	BnaA01g26930D	j	CUFF.747	CUFF.747.1	100	1.405833	1.018766	1.792899	8.112820	1983	CUFF.747.1	1149
BnaA01g26950D	BnaA01g26950D	c	CUFF.748	CUFF.748.1	100	31.976906	28.684385	35.269428	184.395250	888	CUFF.748.1	2200
BnaA01g26950D	BnaA01g26950D	j	CUFF.749	CUFF.749.1	17	0.496393	0.130098	0.862689	2.785516	1413	CUFF.749.2	2200
BnaA01g26950D	BnaA01g26950D	j	CUFF.749	CUFF.749.2	100	2.897521	2.175574	3.619467	16.259460	1431	CUFF.749.2	2200
BnaA01g26980D	BnaA01g26980D	=	CUFF.750	CUFF.750.1	100	58.093021	53.663816	62.522226	330.677103	1085	CUFF.751.1	1219
BnaA01g26980D	BnaA01g26980D	e	CUFF.751	CUFF.751.1	100	6.790502	5.509604	8.071399	38.652894	1480	CUFF.751.1	1219
BnaA01g27000D	BnaA01g27000D	j	CUFF.752	CUFF.752.1	100	2.577071	1.904277	3.249865	14.567915	1692	CUFF.752.1	1886
BnaA01g27000D	BnaA01g27000D	=	CUFF.752	CUFF.752.2	69	1.780029	1.178429	2.381629	10.062318	1692	CUFF.752.1	1886
BnaA01g27010D	BnaA01g27010D	c	CUFF.753	CUFF.753.1	100	8.152580	6.826732	9.478428	46.266020	1424	CUFF.753.2	1706
BnaA01g27010D	BnaA01g27010D	j	CUFF.753	CUFF.753.2	39	3.183823	2.265564	4.102082	18.068247	1457	CUFF.753.2	1706
BnaA01g27090D	BnaA01g27090D	=	CUFF.754	CUFF.754.1	100	40.885656	38.170945	43.600366	228.063747	1913	CUFF.754.1	1859
BnaA01g27100D	BnaA01g27100D	e	CUFF.755	CUFF.755.1	100	1.109290	0.443256	1.775325	6.332164	935	CUFF.755.1	795
BnaA01g27100D	BnaA01g27100D	j	CUFF.756	CUFF.756.1	100	6.565738	4.992736	8.138740	37.479208	796	CUFF.755.1	795
BnaA01g27120D	BnaA01g27120D	p	CUFF.757	CUFF.757.1	100	2.049718	1.036566	3.062869	12.159176	616	CUFF.757.1	156
BnaA01g27130D	BnaA01g27130D	c	CUFF.758	CUFF.758.1	100	5.351342	3.575503	7.127181	29.969966	562	CUFF.758.1	1210
BnaA01g27140D	BnaA01g27140D	=	CUFF.759	CUFF.759.1	100	0.962115	0.519764	1.404466	5.339958	1181	CUFF.759.1	852
BnaA01g27150D	BnaA01g27150D	=	CUFF.760	CUFF.760.1	100	1.754225	1.087619	2.420830	9.856402	983	CUFF.760.1	1023
BnaA01g27160D	BnaA01g27160D	j	CUFF.761	CUFF.761.1	100	6.676187	5.920146	7.432227	38.294692	2740	CUFF.761.1	3037
BnaA01g27170D	BnaA01g27170D	=	CUFF.762	CUFF.762.1	100	5.114226	4.220589	6.007862	29.594846	1503	CUFF.762.1	1539
BnaA01g27220D	BnaA01g27220D	=	CUFF.763	CUFF.763.1	100	1.067764	0.497360	1.638169	6.015067	853	CUFF.763.1	456
BnaA01g27290D	BnaA01g27290D	j	CUFF.764	CUFF.764.1	52	1.001367	0.701806	1.300929	5.859664	3577	CUFF.764.1	3561
BnaA01g27290D	BnaA01g27290D	j	CUFF.764	CUFF.764.2	100	1.939834	1.558567	2.321101	11.351251	3577	CUFF.764.1	3561
BnaA01g33130D	BnaA01g33130D	=	CUFF.770	CUFF.770.1	100	38.975753	35.349056	42.602449	222.504044	920	CUFF.770.1	1364
BnaA01g33220D	BnaA01g33220D	c	CUFF.774	CUFF.774.1	100	30.621510	26.820637	34.422382	173.962963	771	CUFF.774.2	1917
BnaA01g33220D	BnaA01g33220D	j	CUFF.774	CUFF.774.2	58	17.835484	15.935253	19.735715	101.324647	1484	CUFF.774.2	1917
BnaA01g33230D	BnaA01g33230D	=	CUFF.772	CUFF.772.1	100	91.752126	83.980784	99.523468	534.449117	605	CUFF.772.1	735
-	-	u	CUFF.777	CUFF.777.1	30	0.608695	0.316510	0.900881	3.455197	2704	CUFF.777.1	-
-	-	u	CUFF.777	CUFF.777.2	100	2.017776	1.578506	2.457047	11.453702	2704	CUFF.777.1	-
BnaA01g33140D	BnaA01g33140D	x	CUFF.775	CUFF.775.1	100	2.524871	2.049465	3.000277	14.485475	3681	CUFF.775.1	4459
BnaA01g33140D	BnaA01g33140D	j	CUFF.776	CUFF.776.1	17	0.701257	0.473565	0.928949	4.023192	4805	CUFF.776.1	4459
BnaA01g33140D	BnaA01g33140D	j	CUFF.776	CUFF.776.2	100	4.150360	3.636402	4.664317	23.811089	4805	CUFF.776.1	4459
BnaA01g33150D	BnaA01g33150D	x	CUFF.778	CUFF.778.1	100	0.815388	0.192156	1.438619	4.830461	648	CUFF.778.1	551
BnaA01g33150D	BnaA01g33150D	=	CUFF.779	CUFF.779.1	100	37.406525	26.535108	48.277942	221.601022	271	CUFF.779.1	551
BnaA01g33530D	BnaA01g33530D	j	CUFF.780	CUFF.780.1	16	0.458314	0.123800	0.792829	2.602888	1514	CUFF.780.1	1585
BnaA01g33530D	BnaA01g33530D	=	CUFF.780	CUFF.780.2	100	2.872967	2.181953	3.563982	16.316338	1512	CUFF.780.1	1585
BnaA01g33540D	BnaA01g33540D	=	CUFF.781	CUFF.781.1	100	2.527024	2.068360	2.985688	14.500836	2432	CUFF.781.1	1141
BnaA01g33520D	BnaA01g33520D	j	CUFF.782	CUFF.782.1	29	1.191538	0.661214	1.721862	6.813916	1399	CUFF.782.3	1457
BnaA01g33520D	BnaA01g33520D	j	CUFF.782	CUFF.782.2	37	1.533505	0.882724	2.184287	8.769485	1194	CUFF.782.3	1457
BnaA01g33520D	BnaA01g33520D	j	CUFF.782	CUFF.782.3	100	4.110921	3.220195	5.001647	23.508663	1431	CUFF.782.3	1457
BnaA01g33560D	BnaA01g33560D	e	CUFF.783	CUFF.783.1	100	4.189898	3.397084	4.982712	23.616876	1603	CUFF.783.1	1515
BnaA01g33560D	BnaA01g33560D	=	CUFF.784	CUFF.784.1	100	4.235798	2.616490	5.855105	23.875595	606	CUFF.783.1	1515
BnaA01g33590D	BnaA01g33590D	=	CUFF.785	CUFF.785.1	100	3.836152	3.215883	4.456421	22.008569	2050	CUFF.785.1	2128
BnaA01g33580D	BnaA01g33580D	=	CUFF.787	CUFF.787.1	100	41.037719	35.026932	47.048506	240.833489	463	CUFF.787.1	567
BnaA01g33600D	BnaA01g33600D	j	CUFF.786	CUFF.786.1	79	3.978649	3.276883	4.680415	23.105858	1926	CUFF.786.1	1908
BnaA01g33600D	BnaA01g33600D	c	CUFF.786	CUFF.786.2	100	5.044099	3.444468	6.643731	29.293422	683	CUFF.786.1	1908
-	-	u	CUFF.788	CUFF.788.1	100	3.822741	2.762552	4.882931	20.896076	860	CUFF.788.1	-
BnaA01g33620D	BnaA01g33620D	j	CUFF.789	CUFF.789.1	17	0.437873	0.216042	0.659704	2.448151	3107	CUFF.789.1	2867
BnaA01g33620D	BnaA01g33620D	j	CUFF.789	CUFF.789.2	100	2.540997	2.098469	2.983525	14.206734	3107	CUFF.789.1	2867
BnaA01g34070D	BnaA01g34070D	j	CUFF.808	CUFF.808.1	76	2.800000	2.148803	3.451196	15.953676	1512	CUFF.808.1	1282
BnaA01g34070D	BnaA01g34070D	c	CUFF.808	CUFF.808.2	100	3.688858	1.214423	6.163293	21.018162	340	CUFF.808.1	1282
BnaA01g34090D	BnaA01g34090D	j	CUFF.810	CUFF.810.1	19	1.159665	0.571133	1.748198	6.718877	1325	CUFF.810.1	1268
BnaA01g34090D	BnaA01g34090D	j	CUFF.810	CUFF.810.2	38	2.305679	1.561661	3.049697	13.358655	1325	CUFF.810.1	1268
BnaA01g34090D	BnaA01g34090D	j	CUFF.810	CUFF.810.3	100	6.067697	4.700337	7.435058	35.155062	955	CUFF.810.1	1268
BnaA01g33500D	BnaA01g33500D	=	CUFF.811	CUFF.811.1	100	77.998682	73.422536	82.574829	444.971258	1602	CUFF.811.1	1876
BnaA01g34170D	BnaA01g34170D	=	CUFF.816	CUFF.816.1	100	1.663327	0.997395	2.329259	8.795735	919	CUFF.816.1	936
BnaA01g34330D	BnaA01g34330D	c	CUFF.825	CUFF.825.1	100	1.397455	0.811767	1.983144	7.666551	984	CUFF.825.1	1283
BnaA01g34370D	BnaA01g34370D	=	CUFF.826	CUFF.826.1	100	5.388404	4.288515	6.488292	30.668082	1050	CUFF.826.1	1054
BnaA01g34380D	BnaA01g34380D	o	CUFF.827	CUFF.827.1	17	0.481344	0.096578	0.866110	2.755494	1319	CUFF.827.1	1337
BnaA01g34380D	BnaA01g34380D	=	CUFF.827	CUFF.827.2	100	2.856177	2.099543	3.612811	16.350430	1319	CUFF.827.1	1337
BnaA01g27570D	BnaA01g27570D	e	CUFF.765	CUFF.765.1	100	14.421690	12.524819	16.318561	82.180822	1350	CUFF.765.1	1023
BnaA01g27570D	BnaA01g27570D	=	CUFF.766	CUFF.766.1	100	109.713887	102.381533	117.046241	625.195636	895	CUFF.765.1	1023
BnaA01g27580D	BnaA01g27580D	e	CUFF.767	CUFF.767.1	100	2.829226	2.188230	3.470223	15.950969	2238	CUFF.767.1	1783
BnaA01g27580D	BnaA01g27580D	j	CUFF.768	CUFF.768.1	100	10.047101	8.696620	11.397582	56.644812	1710	CUFF.767.1	1783
BnaA01g27580D	BnaA01g27580D	=	CUFF.768	CUFF.768.2	32	3.245394	2.367708	4.123079	18.297289	1595	CUFF.767.1	1783
BnaA01g27600D	BnaA01g27600D	j	CUFF.769	CUFF.769.1	100	2.219719	1.749372	2.690065	12.475386	2337	CUFF.769.1	2153
BnaA01g27600D	BnaA01g27600D	j	CUFF.769	CUFF.769.2	26	0.572269	0.237078	0.907460	3.216298	1664	CUFF.769.1	2153
BnaA01g27660D	BnaA01g27660D	j	CUFF.771	CUFF.771.1	36	2.079527	1.058402	3.100652	12.065720	715	CUFF.771.1	678
BnaA01g27660D	BnaA01g27660D	=	CUFF.771	CUFF.771.2	100	5.837032	4.223781	7.450283	33.867317	715	CUFF.771.1	678
BnaA01g27690D	BnaA01g27690D	j	CUFF.773	CUFF.773.1	75	0.666118	0.304497	1.027740	3.842068	1617	CUFF.773.1	1594
BnaA01g27690D	BnaA01g27690D	j	CUFF.773	CUFF.773.2	79	0.701160	0.294303	1.108016	4.044180	1614	CUFF.773.1	1594
BnaA01g27690D	BnaA01g27690D	j	CUFF.773	CUFF.773.3	100	0.889864	0.440481	1.339247	5.132598	1617	CUFF.773.1	1594
BnaA01g27710D	BnaA01g27710D	=	CUFF.790	CUFF.790.1	59	156.537761	146.594832	166.480691	907.510135	914	CUFF.790.1	957
BnaA01g27710D	BnaA01g27710D	j	CUFF.790	CUFF.790.2	100	264.466622	248.250850	280.682395	1533.215614	678	CUFF.790.1	957
BnaA01g27720D	BnaA01g27720D	j	CUFF.791	CUFF.791.1	100	11.802227	10.741501	12.862952	68.314202	2704	CUFF.791.1	2884
BnaA01g27740D	BnaA01g27740D	=	CUFF.792	CUFF.792.1	100	0.749822	0.461263	1.038380	4.408517	1904	CUFF.792.1	1968
BnaA01g27750D	BnaA01g27750D	o	CUFF.793	CUFF.793.1	100	0.746850	0.357636	1.136065	4.548300	1149	CUFF.793.1	1591
BnaA01g27800D	BnaA01g27800D	j	CUFF.794	CUFF.794.1	100	3.005975	1.072222	4.939729	16.304819	438	CUFF.794.1	1636
BnaA01g27800D	BnaA01g27800D	o	CUFF.794	CUFF.794.2	90	2.716624	0.624172	4.809075	14.735334	404	CUFF.794.1	1636
BnaA01g27810D	BnaA01g27810D	=	CUFF.795	CUFF.795.1	100	2.508134	1.825353	3.190914	13.952746	1242	CUFF.795.1	1372
BnaA01g27820D	BnaA01g27820D	=	CUFF.796	CUFF.796.1	100	91.091950	83.308568	98.875331	527.406589	599	CUFF.796.1	728
BnaA01g27850D	BnaA01g27850D	=	CUFF.797	CUFF.797.1	100	1.235785	0.923492	1.548079	7.179811	2647	CUFF.797.1	2475
BnaA01g27900D	BnaA01g27900D	j	CUFF.799	CUFF.799.1	100	1.134067	0.658034	1.610099	6.442366	1398	CUFF.800.1	2358
BnaA01g27900D	BnaA01g27900D	e	CUFF.800	CUFF.800.1	100	0.414290	0.117962	0.710618	2.353487	1610	CUFF.800.1	2358
BnaA01g27900D	BnaA01g27900D	c	CUFF.802	CUFF.802.1	100	1.368003	0.655080	2.080926	7.906233	734	CUFF.802.1	2358
BnaA01g27930D	BnaA01g27930D	j	CUFF.805	CUFF.805.1	100	2.652600	2.044810	3.260390	15.475774	1556	CUFF.805.1	2198
BnaA01g27990D	BnaA01g27990D	=	CUFF.812	CUFF.812.1	100	19.781031	17.466340	22.095721	108.328078	1037	CUFF.812.1	1633
BnaA01g27990D	BnaA01g27990D	x	CUFF.813	CUFF.813.1	100	9.297627	7.212597	11.382656	50.917166	678	CUFF.813.1	1633
BnaA01g28130D	BnaA01g28130D	j	CUFF.818	CUFF.818.1	100	7.848117	4.018848	11.677387	46.001842	326	CUFF.818.1	1315
BnaA01g28140D	BnaA01g28140D	j	CUFF.819	CUFF.819.1	100	6.333860	5.320099	7.347620	36.503564	1466	CUFF.819.1	1389
BnaA01g28170D	BnaA01g28170D	c	CUFF.822	CUFF.822.1	100	8.537588	6.480770	10.594406	50.650320	624	CUFF.822.1	1826
BnaA01g28170D	BnaA01g28170D	c	CUFF.823	CUFF.823.1	100	5.478450	4.271278	6.685621	31.662132	966	CUFF.823.1	1826
BnaA01g34400D	BnaA01g34400D	=	CUFF.828	CUFF.828.1	100	3.337494	2.523237	4.151752	19.203659	1241	CUFF.828.1	892
BnaA01g34400D	BnaA01g34400D	j	CUFF.828	CUFF.828.2	78	2.592761	1.073113	4.112408	14.918524	498	CUFF.828.1	892
BnaA01g34430D	BnaA01g34430D	o	CUFF.830	CUFF.830.1	100	43.125703	19.264970	66.986436	169.229039	194	CUFF.830.1	1356
BnaA01g34460D	BnaA01g34460D	=	CUFF.831	CUFF.831.1	100	1.748044	1.083457	2.412630	9.717267	1003	CUFF.831.1	1065
BnaA01g34410D	BnaA01g34410D	c	CUFF.829	CUFF.829.1	100	6.553455	3.375860	9.731051	39.792643	346	CUFF.829.1	3437
BnaA01g34410D	BnaA01g34410D	j	CUFF.832	CUFF.832.1	100	4.582404	4.018276	5.146531	26.199566	3249	CUFF.832.1	3437
BnaA01g33280D	BnaA01g33280D	c	CUFF.842	CUFF.842.1	100	15.867182	13.809287	17.925076	90.276850	1073	CUFF.842.2	1717
BnaA01g33280D	BnaA01g33280D	j	CUFF.842	CUFF.842.2	21	3.331978	2.601017	4.062939	18.957399	1703	CUFF.842.2	1717
BnaA01g33290D	BnaA01g33290D	=	CUFF.845	CUFF.845.1	100	5.099635	4.097596	6.101675	29.404640	1230	CUFF.845.1	1290
BnaA01g33350D	BnaA01g33350D	=	CUFF.847	CUFF.847.1	100	90.017910	81.504684	98.531137	519.475680	519	CUFF.847.1	662
BnaA01g33360D	BnaA01g33360D	=	CUFF.849	CUFF.849.1	100	3.624122	2.801039	4.447204	20.092350	1227	CUFF.849.1	1071
BnaA01g33370D	BnaA01g33370D	j	CUFF.850	CUFF.850.1	100	7.778032	6.567847	8.988216	44.272344	1383	CUFF.850.1	1320
BnaA01g33370D	BnaA01g33370D	j	CUFF.850	CUFF.850.2	36	2.765449	1.951620	3.579277	15.740858	1260	CUFF.850.1	1320
BnaA01g33380D	BnaA01g33380D	j	CUFF.851	CUFF.851.1	100	0.816636	0.302289	1.330983	4.597305	848	CUFF.851.1	3534
BnaA01g33380D	BnaA01g33380D	c	CUFF.852	CUFF.852.1	100	2.145940	1.708366	2.583514	12.715357	2292	CUFF.852.1	3534
BnaA01g33400D	BnaA01g33400D	j	CUFF.857	CUFF.857.1	100	123.236571	115.675115	130.798027	713.101578	965	CUFF.857.1	1095
BnaA01g33410D	BnaA01g33410D	=	CUFF.858	CUFF.858.1	100	7.121313	5.841678	8.400947	39.542250	1037	CUFF.858.1	1137
-	-	u	CUFF.861	CUFF.861.1	100	30.941990	26.458735	35.425245	183.212471	547	CUFF.861.1	-
BnaA01g33420D	BnaA01g33420D	c	CUFF.863	CUFF.863.1	100	1.762668	0.943666	2.581669	9.753329	732	CUFF.863.1	1261
BnaA01g33430D	BnaA01g33430D	j	CUFF.864	CUFF.864.1	100	6.360923	5.415761	7.306086	36.418585	1673	CUFF.864.1	1643
BnaA01g33450D	BnaA01g33450D	=	CUFF.867	CUFF.867.1	100	2.512196	1.839944	3.184447	14.563139	1340	CUFF.867.1	234
BnaA01g23200D	BnaA01g23200D	j	CUFF.798	CUFF.798.1	28	1.494828	0.778321	2.211335	8.596707	1162	CUFF.798.1	3368
BnaA01g23200D	BnaA01g23200D	c	CUFF.798	CUFF.798.2	100	5.328927	4.179718	6.478135	30.646483	1162	CUFF.798.1	3368
BnaA01g23200D	BnaA01g23200D	c	CUFF.801	CUFF.801.1	95	4.634406	3.100839	6.167973	26.213033	728	CUFF.801.1	3368
BnaA01g23200D	BnaA01g23200D	j	CUFF.801	CUFF.801.2	100	4.860670	3.128478	6.592862	27.492824	652	CUFF.801.1	3368
BnaA01g23220D	BnaA01g23220D	=	CUFF.803	CUFF.803.1	100	4.861343	4.018035	5.704650	27.550513	1583	CUFF.803.1	1580
BnaA01g23290D	BnaA01g23290D	=	CUFF.804	CUFF.804.1	100	2.232381	1.620540	2.844221	12.599730	1346	CUFF.804.1	1029
BnaA01g23310D	BnaA01g23310D	j	CUFF.806	CUFF.806.1	100	38.275138	25.885897	50.664378	219.451513	252	CUFF.807.1	816
BnaA01g23310D	BnaA01g23310D	e	CUFF.807	CUFF.807.1	100	5.306956	3.871368	6.742544	30.427572	732	CUFF.807.1	816
BnaA01g23340D	BnaA01g23340D	j	CUFF.809	CUFF.809.1	31	3.007371	2.033093	3.981650	17.163468	1143	CUFF.809.1	1203
BnaA01g23340D	BnaA01g23340D	=	CUFF.809	CUFF.809.2	100	9.845517	8.257605	11.433430	56.189675	1134	CUFF.809.1	1203
BnaA01g23390D	BnaA01g23390D	=	CUFF.814	CUFF.814.1	100	17.116707	15.161289	19.072126	90.073290	1259	CUFF.814.1	1467
BnaA01g23390D	BnaA01g23390D	j	CUFF.814	CUFF.814.2	13	2.236696	1.430148	3.043243	11.770169	1238	CUFF.814.1	1467
BnaA01g23420D	BnaA01g23420D	j	CUFF.815	CUFF.815.1	52	2.497476	1.969975	3.024977	14.292933	2478	CUFF.815.1	2648
BnaA01g23420D	BnaA01g23420D	j	CUFF.815	CUFF.815.2	100	4.813442	4.056217	5.570668	27.547095	2210	CUFF.815.1	2648
BnaA01g23450D	BnaA01g23450D	e	CUFF.817	CUFF.817.1	100	2.620852	1.448771	3.792932	15.328359	582	CUFF.817.1	291
BnaA01g23480D	BnaA01g23480D	=	CUFF.820	CUFF.820.1	100	5.044692	4.305460	5.783925	28.662580	1967	CUFF.820.1	1776
BnaA01g23490D	BnaA01g23490D	c	CUFF.821	CUFF.821.1	100	3.020485	2.112668	3.928303	17.084361	913	CUFF.821.1	1876
BnaA01g23500D	BnaA01g23500D	j	CUFF.824	CUFF.824.1	100	3.411097	2.215678	4.606516	19.916958	880	CUFF.824.2	1009
BnaA01g23500D	BnaA01g23500D	j	CUFF.824	CUFF.824.2	88	2.990968	1.851632	4.130305	17.463880	884	CUFF.824.2	1009
BnaA01g23510D	BnaA01g23510D	j	CUFF.834	CUFF.834.1	100	107.811134	102.051406	113.570863	611.158276	1827	CUFF.835.1	1785
BnaA01g23510D	BnaA01g23510D	e	CUFF.835	CUFF.835.1	100	10.871968	9.571162	12.172774	61.630863	2294	CUFF.835.1	1785
BnaA01g23520D	BnaA01g23520D	=	CUFF.836	CUFF.836.1	100	10.166068	8.368944	11.963192	59.336225	808	CUFF.836.1	785
BnaA01g23540D	BnaA01g23540D	j	CUFF.837	CUFF.837.1	100	9.457440	8.517148	10.397732	54.090496	3121	CUFF.837.1	2572
BnaA01g23540D	BnaA01g23540D	x	CUFF.838	CUFF.838.1	100	3.307606	2.581539	4.033673	18.917385	2388	CUFF.838.1	2572
BnaA01g23550D	BnaA01g23550D	=	CUFF.839	CUFF.839.1	100	49.983159	46.532284	53.434034	279.049495	1013	CUFF.839.1	1077
BnaA01g23560D	BnaA01g23560D	=	CUFF.840	CUFF.840.1	84	12.079143	10.103046	14.055240	67.909496	1018	CUFF.840.1	1073
BnaA01g23600D	BnaA01g23600D	=	CUFF.841	CUFF.841.2	100	10.896984	8.000141	13.793827	63.404588	529	CUFF.841.2	1010
BnaA01g23610D	BnaA01g23610D	j	CUFF.843	CUFF.843.1	100	2.165909	1.836098	2.495720	12.505019	4234	CUFF.843.1	3924
BnaA01g23620D	BnaA01g23620D	j	CUFF.844	CUFF.844.1	100	5.030783	3.921505	6.140060	29.235530	1022	CUFF.844.1	1729
-	-	u	CUFF.846	CUFF.846.1	100	27.344990	24.163355	30.526626	158.424421	810	CUFF.846.1	-
BnaA01g23630D	BnaA01g23630D	j	CUFF.848	CUFF.848.1	21	2.494019	1.730940	3.257097	14.100196	1463	CUFF.848.1	3207
BnaA01g23630D	BnaA01g23630D	j	CUFF.848	CUFF.848.2	100	12.078822	10.244955	13.912688	68.288882	1064	CUFF.848.1	3207
BnaA01g23660D	BnaA01g23660D	j	CUFF.853	CUFF.853.1	31	2.187679	0.945293	3.430064	12.550221	700	CUFF.853.2	1196
BnaA01g23660D	BnaA01g23660D	j	CUFF.853	CUFF.853.2	30	2.117066	1.396487	2.837645	12.145133	1316	CUFF.853.2	1196
BnaA01g23660D	BnaA01g23660D	=	CUFF.853	CUFF.853.3	100	7.078026	5.744795	8.411257	40.605047	1176	CUFF.853.2	1196
BnaA01g23690D	BnaA01g23690D	=	CUFF.854	CUFF.854.1	100	5.455088	4.165130	6.745046	31.332686	844	CUFF.854.1	432
BnaA01g23700D	BnaA01g23700D	j	CUFF.855	CUFF.855.1	100	1.007335	0.390415	1.624254	5.488955	927	CUFF.855.2	1008
BnaA01g23700D	BnaA01g23700D	j	CUFF.855	CUFF.855.2	66	0.668678	0.127157	1.210198	3.643617	928	CUFF.855.2	1008
BnaA01g23710D	BnaA01g23710D	j	CUFF.856	CUFF.856.1	100	0.989092	0.671977	1.306206	5.693905	2441	CUFF.856.1	2823
BnaA01g23710D	BnaA01g23710D	j	CUFF.856	CUFF.856.2	28	0.279986	0.067082	0.492891	1.611798	2194	CUFF.856.1	2823
BnaA01g23800D	BnaA01g23800D	j	CUFF.859	CUFF.859.1	32	0.958544	0.389691	1.527396	5.534508	1239	CUFF.859.3	1878
BnaA01g23800D	BnaA01g23800D	j	CUFF.859	CUFF.859.2	100	3.020943	2.282099	3.759786	17.442536	1547	CUFF.859.3	1878
BnaA01g23800D	BnaA01g23800D	j	CUFF.859	CUFF.859.3	22	0.665959	0.352280	0.979638	3.845163	2047	CUFF.859.3	1878
BnaA01g23800D	BnaA01g23800D	=	CUFF.859	CUFF.859.4	38	1.134119	0.680476	1.587762	6.548257	1950	CUFF.859.3	1878
BnaA01g23810D	BnaA01g23810D	j	CUFF.860	CUFF.860.1	100	8.242036	5.467180	11.016892	49.321680	439	CUFF.860.1	1383
BnaA01g23820D	BnaA01g23820D	e	CUFF.862	CUFF.862.1	100	3.196222	2.372671	4.019773	17.496047	1132	CUFF.862.1	171
-	-	u	CUFF.865	CUFF.865.1	100	6.434773	3.988727	8.880819	34.954930	432	CUFF.865.1	-
-	-	u	CUFF.866	CUFF.866.1	100	88.336779	74.989484	101.684074	287.313691	313	CUFF.866.1	-
BnaA01g23830D	BnaA01g23830D	j	CUFF.868	CUFF.868.1	69	1.517240	0.666765	2.367715	8.713002	753	CUFF.868.1	785
BnaA01g23830D	BnaA01g23830D	j	CUFF.868	CUFF.868.2	100	2.187128	1.046828	3.327428	12.559946	634	CUFF.868.1	785
BnaA01g23840D	BnaA01g23840D	c	CUFF.869	CUFF.869.1	100	5.872500	4.236157	7.508844	34.136474	656	CUFF.869.1	2642
BnaA01g23840D	BnaA01g23840D	c	CUFF.870	CUFF.870.1	100	3.618995	2.819207	4.418783	21.004045	1329	CUFF.870.1	2642
BnaA01g23850D	BnaA01g23850D	c	CUFF.871	CUFF.871.1	100	127.570329	116.211061	138.929597	731.346162	467	CUFF.871.1	642
BnaA01g23880D	BnaA01g23880D	=	CUFF.872	CUFF.872.1	100	10.944643	9.654531	12.234755	62.889752	1630	CUFF.872.1	1636
BnaA01g23900D	BnaA01g23900D	j	CUFF.873	CUFF.873.1	76	2.300746	1.656176	2.945315	13.120089	1787	CUFF.873.3	1877
BnaA01g23900D	BnaA01g23900D	j	CUFF.873	CUFF.873.2	100	3.024626	2.286446	3.762807	17.248046	1619	CUFF.873.3	1877
BnaA01g23900D	BnaA01g23900D	j	CUFF.873	CUFF.873.3	27	0.812122	0.405590	1.218654	4.631157	1788	CUFF.873.3	1877
BnaA01g23920D	BnaA01g23920D	j	CUFF.874	CUFF.874.1	100	1.458203	0.855757	2.060649	8.113941	1195	CUFF.874.4	2256
BnaA01g23920D	BnaA01g23920D	j	CUFF.874	CUFF.874.2	93	1.357920	0.737704	1.978135	7.555927	1152	CUFF.874.4	2256
BnaA01g23920D	BnaA01g23920D	j	CUFF.874	CUFF.874.3	73	1.067483	0.446032	1.688935	5.939842	1057	CUFF.874.4	2256
BnaA01g23920D	BnaA01g23920D	j	CUFF.874	CUFF.874.4	76	1.110380	0.550818	1.669942	6.178534	1243	CUFF.874.4	2256
BnaA01g23920D	BnaA01g23920D	j	CUFF.875	CUFF.875.1	100	3.007899	1.195783	4.820015	16.610998	404	CUFF.875.1	2256
BnaA01g24060D	BnaA01g24060D	j	CUFF.876	CUFF.876.1	100	1.397003	0.924400	1.869605	8.256453	1462	CUFF.876.1	246
-	-	u	CUFF.877	CUFF.877.1	100	8.919641	3.160341	14.678941	54.333455	257	CUFF.877.1	-
BnaA01g24140D	BnaA01g24140D	j	CUFF.878	CUFF.878.1	100	9.359890	7.791122	10.928658	54.092643	987	CUFF.878.1	1155
BnaA01g24150D	BnaA01g24150D	j	CUFF.879	CUFF.879.1	100	1.726655	1.136968	2.316342	9.823638	1197	CUFF.879.1	1269
-	-	u	CUFF.880	CUFF.880.1	100	107.967469	91.630393	124.304545	359.478125	291	CUFF.880.1	-
BnaA01g24160D	BnaA01g24160D	j	CUFF.881	CUFF.881.1	19	1.987249	1.321296	2.653202	11.453571	1382	CUFF.881.1	1735
BnaA01g24160D	BnaA01g24160D	j	CUFF.881	CUFF.881.2	100	10.640430	9.062375	12.218485	61.326451	1165	CUFF.881.1	1735
BnaA01g24160D	BnaA01g24160D	e	CUFF.882	CUFF.882.1	100	7.187439	5.998992	8.375885	41.425028	1251	CUFF.881.1	1735
BnaA01g25550D	BnaA01g25550D	j	CUFF.885	CUFF.885.1	20	1.208237	0.582918	1.833556	7.090771	1208	CUFF.885.1	1164
BnaA01g25550D	BnaA01g25550D	=	CUFF.885	CUFF.885.2	100	6.070862	4.893853	7.247871	35.628026	1207	CUFF.885.1	1164
BnaA01g25570D	BnaA01g25570D	j	CUFF.887	CUFF.887.1	100	4.716169	4.183973	5.248365	27.499535	3810	CUFF.887.1	3881
BnaA01g25600D	BnaA01g25600D	e	CUFF.888	CUFF.888.1	100	5.874450	4.155919	7.592981	33.954961	680	CUFF.888.1	726
BnaA01g25600D	BnaA01g25600D	=	CUFF.889	CUFF.889.1	100	67.030414	60.028034	74.032795	387.443118	542	CUFF.888.1	726
BnaA01g25610D	BnaA01g25610D	o	CUFF.890	CUFF.890.1	100	0.751211	0.268988	1.233433	4.233064	861	CUFF.890.1	2031
BnaA01g25610D	BnaA01g25610D	=	CUFF.891	CUFF.891.1	94	5.392014	4.159691	6.624336	31.102003	1269	CUFF.891.2	2031
BnaA01g25610D	BnaA01g25610D	j	CUFF.891	CUFF.891.2	100	5.744538	4.545256	6.943821	33.135421	1340	CUFF.891.2	2031
BnaA01g25630D	BnaA01g25630D	j	CUFF.893	CUFF.893.1	100	115.513066	109.038255	121.987877	659.213997	1490	CUFF.893.1	1566
BnaA01g25630D	BnaA01g25630D	j	CUFF.893	CUFF.893.2	13	14.839456	12.672269	17.006643	84.686326	1490	CUFF.893.1	1566
BnaA01g25670D	BnaA01g25670D	=	CUFF.894	CUFF.894.1	100	14.184282	11.978466	16.390098	81.663187	820	CUFF.894.1	856
BnaA01g25680D	BnaA01g25680D	j	CUFF.895	CUFF.895.1	24	2.490606	1.872083	3.109128	13.913487	1932	CUFF.895.2	1964
BnaA01g25680D	BnaA01g25680D	j	CUFF.895	CUFF.895.2	100	10.290694	9.093697	11.487691	57.487796	1942	CUFF.895.2	1964
BnaA01g25680D	BnaA01g25680D	j	CUFF.895	CUFF.895.3	25	2.609095	1.936405	3.281785	14.575414	1628	CUFF.895.2	1964
BnaA01g25700D	BnaA01g25700D	j	CUFF.896	CUFF.896.1	100	1.806594	1.323943	2.289246	10.623779	1696	CUFF.896.1	2754
BnaA01g25700D	BnaA01g25700D	j	CUFF.897	CUFF.897.1	100	1.676928	1.043485	2.310370	9.555664	1022	CUFF.897.1	2754
BnaA01g25720D	BnaA01g25720D	=	CUFF.898	CUFF.898.1	100	1.878787	1.193529	2.564045	10.512345	998	CUFF.898.1	1173
BnaA01g25730D	BnaA01g25730D	=	CUFF.899	CUFF.899.1	100	2.495344	1.872347	3.118340	14.140252	1466	CUFF.899.1	1473
BnaA01g25770D	BnaA01g25770D	=	CUFF.900	CUFF.900.1	100	9.964283	8.575885	11.352680	57.011120	1290	CUFF.900.1	1233
BnaA01g25780D	BnaA01g25780D	j	CUFF.901	CUFF.901.1	100	4.204613	2.940933	5.468294	24.671765	904	CUFF.901.1	1828
BnaA01g25780D	BnaA01g25780D	=	CUFF.901	CUFF.901.2	53	2.208095	1.092370	3.323821	12.956626	816	CUFF.901.1	1828
BnaA01g25790D	BnaA01g25790D	=	CUFF.902	CUFF.902.1	100	5.312674	4.479313	6.146034	30.100016	1764	CUFF.902.1	1855
BnaA01g25800D	BnaA01g25800D	j	CUFF.903	CUFF.903.1	100	1.603486	1.296157	1.910815	8.999325	3546	CUFF.903.1	3496
BnaA01g25810D	BnaA01g25810D	j	CUFF.904	CUFF.904.1	100	6.251220	4.935945	7.566495	35.824567	1074	CUFF.904.1	2459
BnaA01g25810D	BnaA01g25810D	j	CUFF.904	CUFF.904.2	28	1.730368	0.834342	2.626395	9.916417	978	CUFF.904.1	2459
BnaA01g25860D	BnaA01g25860D	e	CUFF.905	CUFF.905.1	100	0.943706	0.565755	1.321657	5.654518	1537	CUFF.905.1	1960
BnaA01g25880D	BnaA01g25880D	j	CUFF.906	CUFF.906.1	100	166.554529	158.380470	174.728588	959.045175	1809	CUFF.906.1	2433
BnaA01g25900D	BnaA01g25900D	=	CUFF.907	CUFF.907.1	100	36.025378	33.279095	38.771661	205.705630	1490	CUFF.907.1	1593
BnaA01g25910D	BnaA01g25910D	j	CUFF.908	CUFF.908.1	100	4.519880	3.832224	5.207537	25.626045	2153	CUFF.908.1	3441
BnaA01g25910D	BnaA01g25910D	c	CUFF.909	CUFF.909.1	100	3.937693	2.981882	4.893505	23.070527	1168	CUFF.909.1	3441
BnaA01g25910D	BnaA01g25910D	j	CUFF.909	CUFF.909.2	21	0.840493	0.310083	1.370903	4.924361	1143	CUFF.909.1	3441
BnaA01g25920D	BnaA01g25920D	=	CUFF.910	CUFF.910.1	100	12.317411	11.170742	13.464081	70.696917	2400	CUFF.910.1	2716
BnaA01g25930D	BnaA01g25930D	e	CUFF.911	CUFF.911.1	100	7.431150	4.817835	10.044464	42.077710	441	CUFF.911.1	345
BnaA01g25930D	BnaA01g25930D	i	CUFF.912	CUFF.912.1	100	11.001953	7.985948	14.017959	62.296822	469	CUFF.912.1	345
BnaA01g25950D	BnaA01g25950D	e	CUFF.913	CUFF.913.1	100	9.673944	8.552953	10.794935	54.546439	1658	CUFF.913.1	812
BnaA01g25960D	BnaA01g25960D	=	CUFF.914	CUFF.914.1	100	5.281774	2.353983	8.209565	26.437349	340	CUFF.914.1	402
BnaA01g25990D	BnaA01g25990D	j	CUFF.915	CUFF.915.1	19	1.213162	0.693784	1.732539	6.773658	1324	CUFF.915.1	1371
BnaA01g25990D	BnaA01g25990D	j	CUFF.915	CUFF.915.2	100	6.546197	5.321286	7.771108	36.550531	1142	CUFF.915.1	1371
BnaA01g26020D	BnaA01g26020D	=	CUFF.916	CUFF.916.1	100	18.257006	16.345087	20.168925	105.053146	1333	CUFF.916.1	1319
BnaA01g29520D	BnaA01g29520D	=	CUFF.925	CUFF.925.1	100	54.095735	49.966172	58.225299	309.097805	1067	CUFF.925.1	1253
BnaA01g29530D	BnaA01g29530D	=	CUFF.926	CUFF.926.1	100	3.033842	1.909449	4.158236	18.067124	700	CUFF.926.1	777
BnaA01g29570D	BnaA01g29570D	=	CUFF.927	CUFF.927.1	100	3.978360	3.147640	4.809081	23.309926	1295	CUFF.927.1	1101
BnaA01g29580D	BnaA01g29580D	o	CUFF.928	CUFF.928.1	100	3.189035	1.831999	4.546070	18.825938	570	CUFF.928.1	1020
BnaA01g29590D	BnaA01g29590D	c	CUFF.929	CUFF.929.1	100	3.021402	2.532739	3.510065	17.420419	3078	CUFF.929.1	3471
BnaA01g29590D	BnaA01g29590D	j	CUFF.929	CUFF.929.2	17	0.508071	0.264265	0.751878	2.929375	3078	CUFF.929.1	3471
BnaA01g29610D	BnaA01g29610D	j	CUFF.930	CUFF.930.1	100	3.991453	3.353431	4.629475	22.626787	2370	CUFF.930.1	2028
BnaA01g29620D	BnaA01g29620D	=	CUFF.931	CUFF.931.1	100	0.972345	0.432925	1.511766	5.512040	1346	CUFF.930.1	87
BnaA01g29630D	BnaA01g29630D	=	CUFF.932	CUFF.932.1	100	35.941242	34.283396	37.599088	202.319030	2616	CUFF.932.1	2529
BnaA01g29660D	BnaA01g29660D	c	CUFF.935	CUFF.935.1	100	15.846811	14.027420	17.666201	92.069200	1664	CUFF.935.2	2226
BnaA01g29660D	BnaA01g29660D	j	CUFF.935	CUFF.935.2	83	13.082052	11.787084	14.377021	76.006088	2507	CUFF.935.2	2226
BnaA01g29680D	BnaA01g29680D	=	CUFF.936	CUFF.936.1	100	3.476053	2.802668	4.149439	19.932187	1734	CUFF.936.1	1196
BnaA01g29690D	BnaA01g29690D	=	CUFF.937	CUFF.937.1	100	14.873591	13.672476	16.074706	85.726973	2828	CUFF.937.1	3036
BnaA01g29710D	BnaA01g29710D	o	CUFF.938	CUFF.938.1	100	2.240977	1.429151	3.052802	12.872700	1127	CUFF.938.1	1826
BnaA01g29710D	BnaA01g29710D	o	CUFF.938	CUFF.938.2	49	1.094837	0.459041	1.730633	6.289005	1111	CUFF.938.1	1826
BnaA01g29770D	BnaA01g29770D	=	CUFF.939	CUFF.939.1	100	164.682355	155.262451	174.102259	946.815008	953	CUFF.940.1	1561
BnaA01g29770D	BnaA01g29770D	e	CUFF.940	CUFF.940.1	100	130.514791	122.872480	138.157103	750.374035	1059	CUFF.940.1	1561
-	-	u	CUFF.941	CUFF.941.1	100	0.710273	0.492058	0.928488	4.047024	2990	CUFF.941.1	-
BnaA01g29790D	BnaA01g29790D	j	CUFF.942	CUFF.942.1	98	2.437675	1.633405	3.241946	14.201647	1338	CUFF.943.1	1074
BnaA01g29790D	BnaA01g29790D	j	CUFF.942	CUFF.942.2	100	2.498286	1.781100	3.215473	14.554762	1566	CUFF.943.1	1074
BnaA01g29790D	BnaA01g29790D	e	CUFF.943	CUFF.943.1	100	0.666147	0.281745	1.050548	3.880902	1625	CUFF.943.1	1074
BnaA01g29800D	BnaA01g29800D	c	CUFF.944	CUFF.944.1	100	0.832837	0.506230	1.159445	4.797707	1683	CUFF.944.1	2235
BnaA01g29820D	BnaA01g29820D	j	CUFF.945	CUFF.945.1	35	2.922125	2.052179	3.792071	16.231992	1135	CUFF.945.1	1379
BnaA01g29820D	BnaA01g29820D	=	CUFF.945	CUFF.945.2	100	8.370182	6.772597	9.967766	46.495177	980	CUFF.945.1	1379
BnaA01g29820D	BnaA01g29820D	j	CUFF.945	CUFF.945.3	50	4.163790	2.784336	5.543243	23.129265	813	CUFF.945.1	1379
BnaA01g29820D	BnaA01g29820D	j	CUFF.945	CUFF.945.4	50	4.196739	2.833003	5.560475	23.312294	813	CUFF.945.1	1379
BnaA01g29850D	BnaA01g29850D	=	CUFF.946	CUFF.946.1	100	4.123429	3.247676	4.999182	23.654921	1447	CUFF.946.1	1542
BnaA01g29850D	BnaA01g29850D	e	CUFF.947	CUFF.947.1	100	2.302523	1.161876	3.443171	13.208912	792	CUFF.946.1	1542
BnaA01g29870D	BnaA01g29870D	j	CUFF.948	CUFF.948.1	100	1.924990	1.389624	2.460356	10.708591	1892	CUFF.948.1	1843
BnaA01g29870D	BnaA01g29870D	j	CUFF.948	CUFF.948.2	51	0.975901	0.442040	1.509763	5.428875	1161	CUFF.948.1	1843
BnaA01g29870D	BnaA01g29870D	j	CUFF.948	CUFF.948.3	23	0.440798	0.139948	0.741647	2.452127	1892	CUFF.948.1	1843
BnaA01g29880D	BnaA01g29880D	=	CUFF.949	CUFF.949.1	100	69.640080	65.108731	74.171429	388.868534	863	CUFF.949.1	480
-	-	u	CUFF.950	CUFF.950.1	100	15.275394	13.477469	17.073319	87.347392	1236	CUFF.950.1	-
BnaA01g29890D	BnaA01g29890D	=	CUFF.951	CUFF.951.1	100	4.289097	3.369663	5.208530	25.086028	1174	CUFF.951.1	1342
BnaA01g29900D	BnaA01g29900D	j	CUFF.953	CUFF.953.1	100	5.400957	4.742510	6.059403	31.133769	2854	CUFF.953.1	2706
BnaA01g29910D	BnaA01g29910D	e	CUFF.956	CUFF.956.1	100	1.391526	0.886184	1.896868	7.926070	1696	CUFF.957.1	2006
BnaA01g29910D	BnaA01g29910D	=	CUFF.957	CUFF.957.1	100	7.865259	6.849551	8.880967	44.800173	1909	CUFF.957.1	2006
BnaA01g29920D	BnaA01g29920D	j	CUFF.958	CUFF.958.1	100	6.577020	5.667540	7.486501	37.628666	1861	CUFF.958.1	2005
BnaA01g29940D	BnaA01g29940D	j	CUFF.959	CUFF.959.1	14	2.444363	1.422308	3.466417	13.825553	931	CUFF.959.1	969
BnaA01g29940D	BnaA01g29940D	=	CUFF.959	CUFF.959.2	100	17.507145	15.149866	19.864425	99.022107	930	CUFF.959.1	969
BnaA01g29950D	BnaA01g29950D	=	CUFF.962	CUFF.962.1	100	1.912493	1.414440	2.410546	11.318352	1807	CUFF.962.2	1843
BnaA01g29950D	BnaA01g29950D	j	CUFF.962	CUFF.962.2	14	0.267971	0.044019	0.491922	1.585880	1809	CUFF.962.2	1843
BnaA01g29970D	BnaA01g29970D	c	CUFF.967	CUFF.967.1	100	2.661665	2.218054	3.105276	15.311249	2697	CUFF.967.1	1089
BnaA01g29990D	BnaA01g29990D	=	CUFF.968	CUFF.968.1	100	2.721749	2.087321	3.356178	15.741873	1489	CUFF.968.1	1320
BnaA01g30020D	BnaA01g30020D	j	CUFF.971	CUFF.971.1	100	4.492678	3.236419	5.748936	24.959753	782	CUFF.971.1	1071
BnaA01g30040D	BnaA01g30040D	j	CUFF.972	CUFF.972.1	100	0.568028	0.343147	0.792909	3.277313	2338	CUFF.972.1	3402
BnaA01g30080D	BnaA01g30080D	c	CUFF.973	CUFF.973.1	100	2.956194	1.899929	4.012459	16.912644	832	CUFF.973.2	1457
BnaA01g30080D	BnaA01g30080D	j	CUFF.973	CUFF.973.2	86	2.544271	1.824704	3.263839	14.555998	1330	CUFF.973.2	1457
BnaA01g30090D	BnaA01g30090D	j	CUFF.974	CUFF.974.1	30	1.215896	0.783432	1.648360	6.978196	2198	CUFF.974.2	2316
BnaA01g30090D	BnaA01g30090D	j	CUFF.974	CUFF.974.2	100	4.100976	3.420477	4.781476	23.536077	2294	CUFF.974.2	2316
BnaA01g30100D	BnaA01g30100D	=	CUFF.975	CUFF.975.1	100	2.005955	1.434485	2.577425	11.510559	1746	CUFF.975.2	1764
BnaA01g30100D	BnaA01g30100D	j	CUFF.975	CUFF.975.2	41	0.820152	0.459214	1.181089	4.706188	2088	CUFF.975.2	1764
BnaA01g30110D	BnaA01g30110D	j	CUFF.976	CUFF.976.1	100	1.508760	1.067686	1.949834	8.650162	1723	CUFF.976.1	1824
BnaA01g30120D	BnaA01g30120D	c	CUFF.977	CUFF.977.1	100	0.676400	0.286193	1.066608	3.571565	1076	CUFF.977.1	1932
BnaA01g30140D	BnaA01g30140D	c	CUFF.978	CUFF.978.1	100	0.422435	0.167697	0.677172	2.415710	1420	CUFF.978.1	2012
BnaA01g30150D	BnaA01g30150D	j	CUFF.979	CUFF.979.1	100	0.447250	0.188051	0.706449	2.570911	1456	CUFF.979.1	5097
-	-	u	CUFF.980	CUFF.980.1	100	119.157577	94.960658	143.354497	702.178746	236	CUFF.980.1	-
BnaA01g30180D	BnaA01g30180D	=	CUFF.982	CUFF.982.1	100	2.743745	2.173067	3.314424	15.817180	1877	CUFF.982.1	1839
BnaA01g30190D	BnaA01g30190D	c	CUFF.983	CUFF.983.1	100	3.270104	2.150200	4.390008	19.093444	736	CUFF.983.1	1958
BnaA01g30210D	BnaA01g30210D	=	CUFF.985	CUFF.985.1	100	19.724539	17.512772	21.936305	113.248391	1157	CUFF.986.1	1253
BnaA01g30210D	BnaA01g30210D	e	CUFF.986	CUFF.986.1	100	2.860952	2.079417	3.642487	16.426149	1434	CUFF.986.1	1253
-	-	u	CUFF.991	CUFF.991.1	100	2.368910	0.693838	4.043982	14.201021	382	CUFF.991.1	-
BnaA01g30280D	BnaA01g30280D	=	CUFF.992	CUFF.992.1	100	4.063303	2.842063	5.284544	23.447725	739	CUFF.992.1	609
BnaA01g33640D	BnaA01g33640D	j	CUFF.952	CUFF.952.1	63	3.810255	2.706552	4.913959	21.744508	1127	CUFF.952.2	3329
BnaA01g33640D	BnaA01g33640D	j	CUFF.952	CUFF.952.2	100	6.030764	4.997925	7.063603	34.416592	1691	CUFF.952.2	3329
BnaA01g33640D	BnaA01g33640D	j	CUFF.952	CUFF.952.3	64	3.867835	2.477469	5.258201	22.073109	806	CUFF.952.2	3329
BnaA01g33640D	BnaA01g33640D	c	CUFF.954	CUFF.954.1	100	8.067545	6.770750	9.364340	44.988177	1401	CUFF.954.2	3329
BnaA01g33640D	BnaA01g33640D	j	CUFF.954	CUFF.954.2	21	1.723789	1.103313	2.344265	9.612605	1471	CUFF.954.2	3329
BnaA01g33640D	BnaA01g33640D	j	CUFF.954	CUFF.954.3	40	3.241483	1.895965	4.587001	18.075934	774	CUFF.954.2	3329
BnaA01g33650D	BnaA01g33650D	=	CUFF.955	CUFF.955.1	100	83.740308	75.900624	91.579991	474.006158	485	CUFF.955.1	441
BnaA01g33660D	BnaA01g33660D	e	CUFF.960	CUFF.960.1	100	75.436428	70.438905	80.433951	436.044998	1178	CUFF.960.1	1359
BnaA01g33660D	BnaA01g33660D	j	CUFF.961	CUFF.961.1	100	211.542854	200.245731	222.839978	1222.780636	1085	CUFF.960.1	1359
BnaA01g33660D	BnaA01g33660D	j	CUFF.961	CUFF.961.2	39	82.463768	75.497770	89.429767	476.665115	840	CUFF.960.1	1359
BnaA01g33700D	BnaA01g33700D	o	CUFF.963	CUFF.963.1	100	147.629674	60.609669	234.649679	809.938086	162	CUFF.964.1	2620
BnaA01g33700D	BnaA01g33700D	e	CUFF.964	CUFF.964.1	100	1.424885	0.802334	2.047437	7.817324	966	CUFF.964.1	2620
BnaA01g33700D	BnaA01g33700D	c	CUFF.965	CUFF.965.1	100	12.146315	10.606853	13.685777	69.657697	1309	CUFF.965.1	2620
BnaA01g33700D	BnaA01g33700D	e	CUFF.966	CUFF.966.1	100	12.706904	9.809642	15.604166	72.872606	534	CUFF.965.1	2620
BnaA01g33800D	BnaA01g33800D	j	CUFF.969	CUFF.969.1	100	3.054522	2.080824	4.028220	17.110124	953	CUFF.969.1	912
BnaA01g33800D	BnaA01g33800D	j	CUFF.969	CUFF.969.2	60	1.830823	0.900468	2.761178	10.255486	797	CUFF.969.1	912
BnaA01g33760D	BnaA01g33760D	j	CUFF.969	CUFF.969.3	69	2.116167	1.199316	3.033019	11.853863	790	CUFF.969.1	1739
BnaA01g33800D	BnaA01g33800D	c	CUFF.970	CUFF.970.1	100	2.178961	0.627033	3.730889	12.205605	496	CUFF.969.1	912
BnaA01g33840D	BnaA01g33840D	=	CUFF.981	CUFF.981.1	100	22.035792	20.266218	23.805366	127.847898	2010	CUFF.981.1	2019
BnaA01g33850D	BnaA01g33850D	j	CUFF.984	CUFF.984.1	14	0.539095	0.173320	0.904871	3.111260	1531	CUFF.984.1	1672
BnaA01g33850D	BnaA01g33850D	j	CUFF.984	CUFF.984.2	100	3.817974	3.022824	4.613125	22.034537	1530	CUFF.984.1	1672
BnaA01g33860D	BnaA01g33860D	j	CUFF.987	CUFF.987.1	100	5.673327	4.988222	6.358431	32.983802	2811	CUFF.987.1	2367
BnaA01g33860D	BnaA01g33860D	c	CUFF.987	CUFF.987.2	92	5.211709	3.981896	6.441522	30.300029	941	CUFF.987.1	2367
BnaA01g33870D	BnaA01g33870D	j	CUFF.988	CUFF.988.1	16	2.671665	1.477626	3.865703	15.226477	747	CUFF.988.1	890
BnaA01g33870D	BnaA01g33870D	=	CUFF.988	CUFF.988.2	100	17.138709	14.466943	19.810476	97.677743	746	CUFF.988.1	890
BnaA01g33890D	BnaA01g33890D	=	CUFF.989	CUFF.989.1	52	2.888029	1.142398	4.633661	17.000562	489	CUFF.989.2	1160
BnaA01g33890D	BnaA01g33890D	j	CUFF.989	CUFF.989.2	100	5.601194	3.940844	7.261543	32.971770	672	CUFF.989.2	1160
BnaA01g33900D	BnaA01g33900D	j	CUFF.990	CUFF.990.1	100	1.472597	0.926828	2.018367	8.671481	1193	CUFF.990.1	2110
BnaA01g33900D	BnaA01g33900D	c	CUFF.993	CUFF.993.1	100	1.281482	0.781724	1.781240	7.508593	1669	CUFF.993.3	2110
BnaA01g33900D	BnaA01g33900D	j	CUFF.993	CUFF.993.2	42	0.541869	0.191546	0.892192	3.174977	1658	CUFF.993.3	2110
BnaA01g33900D	BnaA01g33900D	j	CUFF.993	CUFF.993.3	41	0.528434	0.187117	0.869750	3.096254	1671	CUFF.993.3	2110
BnaA01g33940D	BnaA01g33940D	j	CUFF.994	CUFF.994.1	100	12.565249	10.383255	14.747242	69.832055	756	CUFF.994.1	812
BnaA01g34010D	BnaA01g34010D	=	CUFF.995	CUFF.995.1	100	4.752745	3.702174	5.803315	27.607084	1271	CUFF.995.2	1337
BnaA01g34010D	BnaA01g34010D	j	CUFF.995	CUFF.995.2	39	1.849274	1.099390	2.599159	10.741809	1276	CUFF.995.2	1337
BnaA01g34020D	BnaA01g34020D	e	CUFF.996	CUFF.996.1	100	3.782280	3.299024	4.265537	21.665767	3279	CUFF.996.1	3054
BnaA01g34060D	BnaA01g34060D	=	CUFF.997	CUFF.997.1	100	18.354268	16.536882	20.171654	105.933806	1484	CUFF.997.1	1684
BnaA01g06150D	BnaA01g06150D	j	CUFF.1181	CUFF.1181.1	21	7.905553	6.952860	8.858246	45.399895	2739	CUFF.1181.1	858
BnaA01g06150D	BnaA01g06150D	j	CUFF.1181	CUFF.1181.2	34	12.738679	10.656941	14.820418	73.155502	1265	CUFF.1181.1	858
BnaA01g06150D	BnaA01g06150D	j	CUFF.1181	CUFF.1181.3	100	37.612926	34.400650	40.825202	216.002959	1482	CUFF.1181.1	858
BnaA01g06150D	BnaA01g06150D	j	CUFF.1181	CUFF.1181.4	35	13.059456	11.176649	14.942263	74.997652	1475	CUFF.1181.1	858
BnaA01g06160D	BnaA01g06160D	j	CUFF.1182	CUFF.1182.1	100	13.313634	10.388298	16.238970	76.240222	536	CUFF.1182.1	1077
BnaA01g06160D	BnaA01g06160D	j	CUFF.1184	CUFF.1184.1	100	7.664459	3.512372	11.816546	43.647763	330	CUFF.1184.1	1077
BnaA01g06160D	BnaA01g06160D	c	CUFF.1185	CUFF.1185.1	100	9.524478	2.705353	16.343603	54.240246	265	CUFF.1184.1	1077
BnaA01g06180D	BnaA01g06180D	x	CUFF.1191	CUFF.1191.1	100	36.008175	33.107843	38.908507	201.234130	1886	CUFF.1191.1	1881
BnaA01g06180D	BnaA01g06180D	e	CUFF.1193	CUFF.1193.1	100	58.295794	54.161873	62.429715	325.790003	1580	CUFF.1193.1	1881
BnaA01g06190D	BnaA01g06190D	=	CUFF.1198	CUFF.1198.1	100	15.854318	14.185727	17.522910	91.467285	1486	CUFF.1198.1	1641
BnaA01g06210D	BnaA01g06210D	j	CUFF.1205	CUFF.1205.1	40	4.684136	3.509139	5.859132	26.928216	1080	CUFF.1205.1	1285
BnaA01g06210D	BnaA01g06210D	=	CUFF.1205	CUFF.1205.2	100	11.578392	9.613694	13.543090	66.561999	919	CUFF.1205.1	1285
BnaA01g06220D	BnaA01g06220D	=	CUFF.1219	CUFF.1219.1	100	22.109959	20.440482	23.779435	126.176955	2373	CUFF.1219.1	2022
BnaA01g06240D	BnaA01g06240D	j	CUFF.1221	CUFF.1221.1	100	7.262029	6.291619	8.232439	41.442895	1918	CUFF.1221.1	733
BnaA01g06250D	BnaA01g06250D	j	CUFF.1232	CUFF.1232.1	100	22.965702	21.078288	24.853117	131.142143	2102	CUFF.1232.1	2628
BnaA01g06250D	BnaA01g06250D	c	CUFF.1232	CUFF.1232.2	57	13.178548	11.299501	15.057595	75.254088	1348	CUFF.1232.1	2628
BnaA01g06260D	BnaA01g06260D	=	CUFF.1235	CUFF.1235.1	100	6.516703	5.446346	7.587061	37.212641	1379	CUFF.1235.1	676
BnaA01g06270D	BnaA01g06270D	=	CUFF.1236	CUFF.1236.1	100	0.932969	0.492873	1.373065	5.582209	1113	CUFF.1236.1	1194
BnaA01g06310D	BnaA01g06310D	=	CUFF.1242	CUFF.1242.1	100	2.306730	1.911129	2.702331	13.442803	2918	CUFF.1242.1	2640
BnaA01g06330D	BnaA01g06330D	=	CUFF.1254	CUFF.1254.1	100	80.789721	76.225087	85.354355	470.130414	1776	CUFF.1254.1	1849
BnaA01g06340D	BnaA01g06340D	j	CUFF.1258	CUFF.1258.1	100	5.003189	4.473349	5.533028	28.642199	4137	CUFF.1258.1	3558
BnaA01g06350D	BnaA01g06350D	=	CUFF.1263	CUFF.1263.1	100	13.730202	12.377912	15.082491	78.777014	1927	CUFF.1263.1	2059
BnaA01g06370D	BnaA01g06370D	j	CUFF.1272	CUFF.1272.1	20	3.284789	2.575046	3.994531	19.004629	2295	CUFF.1272.1	4029
BnaA01g06370D	BnaA01g06370D	j	CUFF.1272	CUFF.1272.2	100	16.067441	14.555193	17.579689	92.960550	2091	CUFF.1272.1	4029
BnaA01g06370D	BnaA01g06370D	e	CUFF.1274	CUFF.1274.1	100	0.875137	0.603622	1.146653	5.044377	2445	CUFF.1274.1	4029
BnaA01g06380D	BnaA01g06380D	j	CUFF.1276	CUFF.1276.1	100	11.861311	10.762531	12.960091	68.383925	2511	CUFF.1276.1	1521
-	-	u	CUFF.1277	CUFF.1277.1	100	6.126020	2.042007	10.210033	29.161757	279	CUFF.1277.1	-
BnaA01g06410D	BnaA01g06410D	o	CUFF.1280	CUFF.1280.1	100	1.825376	1.147448	2.503303	10.730076	958	CUFF.1280.1	1029
BnaA01g06420D	BnaA01g06420D	x	CUFF.1281	CUFF.1281.1	100	23.710150	21.545476	25.874825	135.503374	1654	CUFF.1281.1	1897
BnaA01g06420D	BnaA01g06420D	j	CUFF.1282	CUFF.1282.1	100	9.663354	8.292968	11.033740	55.226011	1764	CUFF.1282.1	1897
BnaA01g06440D	BnaA01g06440D	e	CUFF.1305	CUFF.1305.1	100	59.606685	55.886820	63.326551	336.898036	1669	CUFF.1305.1	1025
BnaA01g06440D	BnaA01g06440D	j	CUFF.1307	CUFF.1307.1	100	319.278479	302.404917	336.152041	1804.567593	770	CUFF.1305.1	1025
BnaA01g06450D	BnaA01g06450D	p	CUFF.1309	CUFF.1309.1	100	0.969914	0.647715	1.292114	5.610290	1971	CUFF.1309.1	290
BnaA01g06460D	BnaA01g06460D	=	CUFF.1310	CUFF.1310.1	100	10.324133	8.998861	11.649406	59.372824	1792	CUFF.1310.1	1782
BnaA01g06460D	BnaA01g06460D	e	CUFF.1311	CUFF.1311.1	100	5.669530	4.537762	6.801299	32.604774	1595	CUFF.1310.1	1782
BnaA01g06470D	BnaA01g06470D	e	CUFF.1314	CUFF.1314.1	100	30.648791	28.224492	33.073091	176.126987	1670	CUFF.1314.1	1326
BnaA01g06470D	BnaA01g06470D	=	CUFF.1315	CUFF.1315.1	100	199.267130	187.189108	211.345151	1145.112661	725	CUFF.1314.1	1326
BnaA01g06480D	BnaA01g06480D	p	CUFF.1316	CUFF.1316.1	100	26.911596	24.293217	29.529975	153.114262	952	CUFF.1316.1	228
BnaA01g06480D	BnaA01g06480D	x	CUFF.1317	CUFF.1317.1	100	1.304370	0.781975	1.826766	7.627649	1177	CUFF.1317.1	228
BnaA01g06490D	BnaA01g06490D	e	CUFF.1318	CUFF.1318.1	100	9.049024	6.485673	11.612376	53.976706	509	CUFF.1318.1	646
BnaA01g06490D	BnaA01g06490D	=	CUFF.1319	CUFF.1319.1	100	90.297929	78.939433	101.656424	538.619918	375	CUFF.1318.1	646
BnaA01g06520D	BnaA01g06520D	j	CUFF.1320	CUFF.1320.1	100	5.246151	4.329302	6.163000	30.061050	1514	CUFF.1321.1	952
BnaA01g06520D	BnaA01g06520D	e	CUFF.1321	CUFF.1321.1	100	0.556214	0.266160	0.846268	3.187170	1835	CUFF.1321.1	952
BnaA01g06530D	BnaA01g06530D	j	CUFF.1323	CUFF.1323.1	76	18.497072	16.787998	20.206147	105.953995	2055	CUFF.1323.1	2204
BnaA01g06530D	BnaA01g06530D	j	CUFF.1323	CUFF.1323.2	46	11.155611	9.432846	12.878375	63.901006	1384	CUFF.1323.1	2204
BnaA01g06530D	BnaA01g06530D	c	CUFF.1323	CUFF.1323.3	100	24.195214	21.539976	26.850453	138.593806	1253	CUFF.1323.1	2204
BnaA01g06540D	BnaA01g06540D	=	CUFF.1324	CUFF.1324.1	100	2.573198	1.692952	3.453445	14.900495	854	CUFF.1324.1	1033
BnaA01g06550D	BnaA01g06550D	i	CUFF.1325	CUFF.1325.1	100	2.504859	1.159778	3.849940	14.457744	573	CUFF.1325.1	927
BnaA01g06550D	BnaA01g06550D	i	CUFF.1326	CUFF.1326.1	100	3.498241	1.034365	5.962117	20.191422	390	CUFF.1325.1	927
BnaA01g06550D	BnaA01g06550D	j	CUFF.1327	CUFF.1327.1	100	1.398162	0.879980	1.916345	7.966557	1244	CUFF.1327.1	927
BnaA01g06570D	BnaA01g06570D	j	CUFF.1328	CUFF.1328.1	100	5.466804	3.966482	6.967126	30.898887	697	CUFF.1328.1	773
BnaA01g06610D	BnaA01g06610D	=	CUFF.1329	CUFF.1329.1	100	13.277432	11.907403	14.647461	74.352004	1534	CUFF.1329.1	1290
BnaA01g06620D	BnaA01g06620D	j	CUFF.1330	CUFF.1330.1	100	174.194971	163.977507	184.412436	1001.803735	1089	CUFF.1330.2	780
BnaA01g06620D	BnaA01g06620D	j	CUFF.1330	CUFF.1330.2	85	148.028409	140.384278	155.672541	851.318568	1847	CUFF.1330.2	780
BnaA01g06640D	BnaA01g06640D	=	CUFF.1331	CUFF.1331.1	100	2.872526	2.005074	3.739978	16.460125	940	CUFF.1331.1	894
BnaA01g06650D	BnaA01g06650D	j	CUFF.1332	CUFF.1332.1	100	48.543061	42.674603	54.411518	284.464247	531	CUFF.1332.1	679
BnaA01g06660D	BnaA01g06660D	=	CUFF.1333	CUFF.1333.1	100	1.478102	0.688023	2.268181	8.630699	666	CUFF.1333.1	764
BnaA01g06670D	BnaA01g06670D	j	CUFF.1334	CUFF.1334.1	100	2.406331	1.911262	2.901399	13.822607	2418	CUFF.1334.1	2517
BnaA01g06670D	BnaA01g06670D	j	CUFF.1334	CUFF.1334.2	18	0.428746	0.167058	0.690434	2.462833	2418	CUFF.1334.1	2517
BnaA01g06680D	BnaA01g06680D	=	CUFF.1335	CUFF.1335.1	100	4.718419	4.142495	5.294342	26.968249	2876	CUFF.1335.1	2448
BnaA01g06700D	BnaA01g06700D	j	CUFF.1336	CUFF.1336.1	71	3.725254	3.009951	4.440556	20.996429	1894	CUFF.1336.1	1940
BnaA01g06700D	BnaA01g06700D	=	CUFF.1336	CUFF.1336.2	100	5.220852	4.232754	6.208949	29.425980	1457	CUFF.1336.1	1940
BnaA01g06750D	BnaA01g06750D	e	CUFF.1337	CUFF.1337.1	100	2.041504	1.332573	2.750436	11.741564	1278	CUFF.1337.1	1129
BnaA01g06750D	BnaA01g06750D	=	CUFF.1338	CUFF.1338.1	100	12.562364	10.647526	14.477203	72.251538	979	CUFF.1337.1	1129
BnaA01g06760D	BnaA01g06760D	=	CUFF.1339	CUFF.1339.1	100	14.290259	12.472364	16.108155	81.348348	1173	CUFF.1339.1	1154
BnaA01g06760D	BnaA01g06760D	e	CUFF.1340	CUFF.1340.1	100	6.020826	4.086388	7.955264	34.273994	620	CUFF.1339.1	1154
BnaA01g06780D	BnaA01g06780D	j	CUFF.1341	CUFF.1341.1	18	2.304609	1.508763	3.100455	13.292644	1232	CUFF.1341.1	1333
BnaA01g06780D	BnaA01g06780D	=	CUFF.1341	CUFF.1341.2	100	12.860378	10.968974	14.751782	74.176752	1033	CUFF.1341.1	1333
BnaA01g06800D	BnaA01g06800D	j	CUFF.1342	CUFF.1342.1	100	1.748127	1.376185	2.120068	9.689960	2682	CUFF.1342.1	2513
BnaA01g06810D	BnaA01g06810D	=	CUFF.1343	CUFF.1343.1	100	4.993525	4.262007	5.725043	29.238635	2126	CUFF.1343.1	2180
BnaA01g06820D	BnaA01g06820D	=	CUFF.1350	CUFF.1350.1	100	158.204267	150.952550	165.455984	909.045619	3162	CUFF.1350.1	3285
BnaA01g06850D	BnaA01g06850D	j	CUFF.1353	CUFF.1353.1	100	8.298336	7.530273	9.066400	48.097589	3653	CUFF.1353.1	4270
BnaA01g06850D	BnaA01g06850D	j	CUFF.1353	CUFF.1353.2	53	4.363645	3.388240	5.339050	25.291915	1374	CUFF.1353.1	4270
BnaA01g06860D	BnaA01g06860D	=	CUFF.1357	CUFF.1357.1	100	4.023071	3.624049	4.422094	23.396979	5919	CUFF.1357.1	5721
BnaA01g06870D	BnaA01g06870D	x	CUFF.1360	CUFF.1360.1	100	5.920819	4.938325	6.903312	34.094411	1495	CUFF.1360.1	1215
BnaA01g06870D	BnaA01g06870D	=	CUFF.1361	CUFF.1361.1	100	9.745884	8.646390	10.845379	56.120647	1991	CUFF.1361.1	1215
BnaA01g06900D	BnaA01g06900D	c	CUFF.1365	CUFF.1365.1	100	1.679860	0.963565	2.396155	9.950202	831	CUFF.1365.1	1483
BnaA01g06940D	BnaA01g06940D	e	CUFF.2889	CUFF.2889.1	100	5.625305	4.704529	6.546081	32.683059	1664	CUFF.2890.2	2594
BnaA01g06940D	BnaA01g06940D	j	CUFF.2890	CUFF.2890.1	55	7.898263	6.851230	8.945296	45.888962	2350	CUFF.2890.2	2594
BnaA01g06940D	BnaA01g06940D	j	CUFF.2890	CUFF.2890.2	23	3.324780	2.606893	4.042667	19.316993	2394	CUFF.2890.2	2594
BnaA01g06940D	BnaA01g06940D	c	CUFF.2890	CUFF.2890.3	100	14.238972	12.188135	16.289809	82.728522	1138	CUFF.2890.2	2594
BnaA01g06970D	BnaA01g06970D	=	CUFF.2891	CUFF.2891.1	100	3.783590	3.076752	4.490427	21.637835	1894	CUFF.2891.1	1909
BnaA01g06970D	BnaA01g06970D	e	CUFF.2892	CUFF.2892.1	100	0.693872	0.325108	1.062636	3.968160	1879	CUFF.2891.1	1909
BnaA01g06990D	BnaA01g06990D	=	CUFF.2893	CUFF.2893.1	100	23.275580	20.719035	25.832125	132.831410	1006	CUFF.2893.1	1043
BnaA01g07000D	BnaA01g07000D	j	CUFF.2894	CUFF.2894.1	100	10.551633	9.602058	11.501207	60.649041	2988	CUFF.2894.1	4389
BnaA01g07010D	BnaA01g07010D	j	CUFF.2895	CUFF.2895.1	28	0.543679	0.236116	0.851243	3.172608	1802	CUFF.2895.2	2576
BnaA01g07010D	BnaA01g07010D	j	CUFF.2895	CUFF.2895.2	100	1.967074	1.554055	2.380092	11.478741	2659	CUFF.2895.2	2576
-	-	u	CUFF.2896	CUFF.2896.1	100	6.476521	4.066332	8.886710	37.685930	468	CUFF.2897.1	-
-	-	u	CUFF.2897	CUFF.2897.1	100	2.532708	1.265348	3.800069	14.737460	601	CUFF.2897.1	-
BnaA01g07050D	BnaA01g07050D	=	CUFF.2898	CUFF.2898.1	27	1.602266	0.692641	2.511891	9.323353	946	CUFF.2898.2	1185
BnaA01g07050D	BnaA01g07050D	j	CUFF.2898	CUFF.2898.2	100	5.924893	4.530481	7.319304	34.476085	953	CUFF.2898.2	1185
BnaA01g07060D	BnaA01g07060D	=	CUFF.2899	CUFF.2899.1	100	26.282877	23.171547	29.394207	153.999276	809	CUFF.2899.1	958
BnaA01g07060D	BnaA01g07060D	x	CUFF.2900	CUFF.2900.1	100	3.690043	2.925095	4.454990	21.621069	1460	CUFF.2900.1	958
BnaA01g07090D	BnaA01g07090D	=	CUFF.2901	CUFF.2901.1	100	7.520872	5.994680	9.047065	43.196273	828	CUFF.2901.1	593
BnaA01g07100D	BnaA01g07100D	j	CUFF.2902	CUFF.2902.1	79	2.059190	1.560207	2.558174	11.883624	2059	CUFF.2902.1	3708
BnaA01g07100D	BnaA01g07100D	j	CUFF.2902	CUFF.2902.2	100	2.604831	1.813382	3.396280	15.032525	1204	CUFF.2902.1	3708
BnaA01g07100D	BnaA01g07100D	j	CUFF.2903	CUFF.2903.1	100	4.869114	4.055197	5.683030	28.009314	1693	CUFF.2903.1	3708
BnaA01g07110D	BnaA01g07110D	=	CUFF.2904	CUFF.2904.1	100	39.088033	35.520396	42.655670	225.616568	802	CUFF.2904.1	769
BnaA01g07120D	BnaA01g07120D	j	CUFF.2905	CUFF.2905.1	52	1.646991	1.037711	2.256271	9.607560	1410	CUFF.2905.1	1415
BnaA01g07120D	BnaA01g07120D	j	CUFF.2905	CUFF.2905.2	100	3.179826	2.335842	4.023810	18.549203	1308	CUFF.2905.1	1415
BnaA01g07130D	BnaA01g07130D	e	CUFF.2906	CUFF.2906.1	100	3.294573	2.509765	4.079382	18.848361	1429	CUFF.2906.1	715
BnaA01g07130D	BnaA01g07130D	=	CUFF.2907	CUFF.2907.1	100	39.882702	34.964323	44.801082	228.170229	596	CUFF.2906.1	715
BnaA01g07160D	BnaA01g07160D	=	CUFF.2908	CUFF.2908.1	100	5.017675	4.414863	5.620488	28.549075	4241	CUFF.2908.1	987
BnaA01g07150D	BnaA01g07150D	=	CUFF.2909	CUFF.2909.1	100	8.297256	7.343457	9.251055	47.208912	2850	CUFF.2909.1	1069
BnaA01g07170D	BnaA01g07170D	j	CUFF.2910	CUFF.2910.1	100	27.713082	25.084649	30.341515	160.132787	1194	CUFF.2910.1	1482
BnaA01g07170D	BnaA01g07170D	c	CUFF.2910	CUFF.2910.2	59	16.318590	12.379170	20.258009	94.292697	493	CUFF.2910.1	1482
BnaA01g07190D	BnaA01g07190D	j	CUFF.2911	CUFF.2911.1	77	2.840957	2.392682	3.289231	16.389771	4331	CUFF.2911.2	4174
BnaA01g07190D	BnaA01g07190D	j	CUFF.2911	CUFF.2911.2	100	3.705714	3.204772	4.206657	21.378645	4334	CUFF.2911.2	4174
-	-	u	CUFF.2912	CUFF.2912.1	100	2.285192	1.806908	2.763477	12.923551	2087	CUFF.2912.1	-
BnaA01g07200D	BnaA01g07200D	j	CUFF.2913	CUFF.2913.1	100	45.154842	39.282075	51.027609	261.679655	505	CUFF.2913.1	1710
BnaA01g07210D	BnaA01g07210D	=	CUFF.2914	CUFF.2914.1	100	13.898329	12.268690	15.527968	78.909163	1345	CUFF.2914.1	1428
BnaA01g07220D	BnaA01g07220D	e	CUFF.2915	CUFF.2915.1	100	3.393875	2.760914	4.026836	19.545560	1777	CUFF.2915.1	1657
BnaA01g07270D	BnaA01g07270D	=	CUFF.2916	CUFF.2916.1	100	37.959975	36.018409	39.901541	217.538500	2068	CUFF.2916.1	1693
BnaA01g07280D	BnaA01g07280D	=	CUFF.2917	CUFF.2917.1	100	14.790624	12.882071	16.699176	85.155854	1076	CUFF.2917.1	1120
BnaA01g07290D	BnaA01g07290D	=	CUFF.2918	CUFF.2918.1	100	18.995810	15.382782	22.608838	112.607106	518	CUFF.2918.1	625
BnaA01g07320D	BnaA01g07320D	j	CUFF.2919	CUFF.2919.1	100	6.376703	4.795943	7.957463	36.353228	805	CUFF.2919.1	1361
BnaA01g07320D	BnaA01g07320D	j	CUFF.2919	CUFF.2919.2	29	1.863207	0.866235	2.860179	10.622039	800	CUFF.2919.1	1361
BnaA01g07330D	BnaA01g07330D	=	CUFF.2920	CUFF.2920.1	100	12.968249	11.577236	14.359263	75.129767	1747	CUFF.2920.1	998
BnaA01g07350D	BnaA01g07350D	j	CUFF.2921	CUFF.2921.1	47	10.062087	9.000020	11.124154	58.293316	3238	CUFF.2921.1	1696
BnaA01g07350D	BnaA01g07350D	j	CUFF.2921	CUFF.2921.2	100	21.219529	19.581118	22.857940	122.932419	3093	CUFF.2921.1	1696
BnaA01g07350D	BnaA01g07350D	j	CUFF.2921	CUFF.2921.3	71	15.139670	13.702059	16.577281	87.709595	2869	CUFF.2921.1	1696
BnaA01g07360D	BnaA01g07360D	=	CUFF.2922	CUFF.2922.1	100	101.858349	93.583037	110.133660	584.791444	607	CUFF.2922.1	634
BnaA01g07420D	BnaA01g07420D	j	CUFF.2923	CUFF.2923.1	100	2.474632	2.027939	2.921325	14.529508	3138	CUFF.2923.2	2951
BnaA01g07420D	BnaA01g07420D	j	CUFF.2923	CUFF.2923.2	23	0.571110	0.316822	0.825399	3.353206	3234	CUFF.2923.2	2951
BnaA01g07430D	BnaA01g07430D	e	CUFF.2924	CUFF.2924.1	100	2.315321	1.628639	3.002003	13.335468	1209	CUFF.2924.1	704
BnaA01g07430D	BnaA01g07430D	=	CUFF.2925	CUFF.2925.1	100	29.162482	24.803919	33.521045	167.966039	547	CUFF.2924.1	704
BnaA01g07450D	BnaA01g07450D	e	CUFF.2926	CUFF.2926.1	100	0.459381	0.184743	0.734019	2.672071	2027	CUFF.2926.1	716
BnaA01g07450D	BnaA01g07450D	o	CUFF.2927	CUFF.2927.1	100	4.696364	3.778822	5.613905	27.317235	1426	CUFF.2926.1	716
BnaA01g07450D	BnaA01g07450D	j	CUFF.2928	CUFF.2928.1	100	112.239860	102.808511	121.671209	634.577860	544	CUFF.2928.1	716
BnaA01g07460D	BnaA01g07460D	=	CUFF.2929	CUFF.2929.1	100	5.894058	5.213586	6.574531	33.323625	2963	CUFF.2929.1	1072
BnaA01g07470D	BnaA01g07470D	=	CUFF.2930	CUFF.2930.1	100	312.681192	263.775903	361.586481	1782.124564	217	CUFF.2930.1	414
BnaA01g07480D	BnaA01g07480D	j	CUFF.2931	CUFF.2931.1	100	3.487883	3.115550	3.860215	19.879166	5739	CUFF.2931.1	4540
BnaA01g07540D	BnaA01g07540D	e	CUFF.2932	CUFF.2932.1	100	6.243538	4.899664	7.587412	35.437729	929	CUFF.2933.1	1120
BnaA01g07540D	BnaA01g07540D	j	CUFF.2933	CUFF.2933.1	100	39.928447	36.516152	43.340742	226.630076	1070	CUFF.2933.1	1120
BnaA01g07550D	BnaA01g07550D	=	CUFF.2934	CUFF.2934.1	100	6.171865	5.147267	7.196463	34.973834	1400	CUFF.2934.1	1584
BnaA01g07560D	BnaA01g07560D	=	CUFF.2935	CUFF.2935.1	100	92.620766	75.985719	109.255812	551.373744	278	CUFF.2936.1	403
BnaA01g07560D	BnaA01g07560D	e	CUFF.2936	CUFF.2936.1	100	5.543958	3.332297	7.755620	33.003322	458	CUFF.2936.1	403
BnaA01g07580D	BnaA01g07580D	=	CUFF.2937	CUFF.2937.1	100	65.868154	53.745157	77.991150	390.858532	306	CUFF.2938.1	401
BnaA01g07580D	BnaA01g07580D	e	CUFF.2938	CUFF.2938.1	100	3.095303	1.624995	4.565611	18.367382	518	CUFF.2938.1	401
BnaA01g07610D	BnaA01g07610D	=	CUFF.2939	CUFF.2939.1	100	13.839515	12.529310	15.149720	80.162687	2342	CUFF.2939.1	1994
BnaA01g07610D	BnaA01g07610D	j	CUFF.2939	CUFF.2939.2	26	3.604449	2.827382	4.381515	20.878066	2098	CUFF.2939.1	1994
BnaA01g07620D	BnaA01g07620D	j	CUFF.2940	CUFF.2940.1	100	10.329662	9.203727	11.455597	59.832550	2006	CUFF.2940.1	1967
BnaA01g07660D	BnaA01g07660D	j	CUFF.2941	CUFF.2941.1	18	8.764844	6.852576	10.677112	50.730653	980	CUFF.2941.1	3229
BnaA01g07660D	BnaA01g07660D	j	CUFF.2941	CUFF.2941.2	100	49.941762	45.692964	54.190560	289.061405	978	CUFF.2941.1	3229
BnaA01g07690D	BnaA01g07690D	=	CUFF.2942	CUFF.2942.1	100	11.075957	9.597288	12.554625	63.994212	1449	CUFF.2942.2	1450
BnaA01g07690D	BnaA01g07690D	j	CUFF.2942	CUFF.2942.2	27	3.032057	2.362550	3.701563	17.518494	2074	CUFF.2942.2	1450
BnaA01g07750D	BnaA01g07750D	c	CUFF.2943	CUFF.2943.1	100	10.883619	9.789065	11.978174	62.706518	2265	CUFF.2943.1	3339
BnaA01g07810D	BnaA01g07810D	=	CUFF.2944	CUFF.2944.1	100	89.626531	82.068780	97.184281	522.405344	624	CUFF.2944.1	631
BnaA01g07820D	BnaA01g07820D	j	CUFF.2945	CUFF.2945.1	100	14.551806	12.925303	16.178309	84.817979	1452	CUFF.2945.1	1033
BnaA01g07830D	BnaA01g07830D	j	CUFF.2946	CUFF.2946.1	100	14.307595	13.212460	15.402731	82.546294	3359	CUFF.2946.1	3184
BnaA01g07840D	BnaA01g07840D	j	CUFF.2947	CUFF.2947.1	30	2.544722	2.001805	3.087638	14.146881	1903	CUFF.2947.1	1732
BnaA01g07840D	BnaA01g07840D	j	CUFF.2947	CUFF.2947.2	100	8.420581	4.609561	12.231601	46.812572	335	CUFF.2947.1	1732
BnaA01g07860D	BnaA01g07860D	e	CUFF.2948	CUFF.2948.1	100	48.538267	43.729367	53.347166	280.242088	867	CUFF.2949.1	1514
BnaA01g07860D	BnaA01g07860D	j	CUFF.2949	CUFF.2949.1	19	18.640085	16.497943	20.782226	107.620989	1617	CUFF.2949.1	1514
BnaA01g07860D	BnaA01g07860D	=	CUFF.2949	CUFF.2949.2	100	96.096567	89.976853	102.216280	554.826210	1125	CUFF.2949.1	1514
BnaA01g07870D	BnaA01g07870D	j	CUFF.2950	CUFF.2950.1	100	4.294498	2.458666	6.130331	24.355959	477	CUFF.2950.1	880
BnaA01g07890D	BnaA01g07890D	e	CUFF.2951	CUFF.2951.1	100	82.142627	75.880275	88.404979	450.157557	785	CUFF.2951.1	575
BnaA01g07900D	BnaA01g07900D	e	CUFF.2952	CUFF.2952.1	100	66.784675	61.325844	72.243505	373.206249	794	CUFF.2952.1	536
BnaA01g07910D	BnaA01g07910D	j	CUFF.2953	CUFF.2953.1	100	48.297215	45.278071	51.316359	277.577974	2391	CUFF.2953.1	2606
BnaA01g07910D	BnaA01g07910D	j	CUFF.2953	CUFF.2953.2	55	26.801448	24.492407	29.110489	154.035622	2072	CUFF.2953.1	2606
BnaA01g07920D	BnaA01g07920D	c	CUFF.2954	CUFF.2954.1	100	2.914690	2.332093	3.497287	16.788086	1903	CUFF.2954.1	2239
BnaA01g07930D	BnaA01g07930D	e	CUFF.2955	CUFF.2955.1	100	1.619153	0.996786	2.241519	9.355688	1335	CUFF.2955.1	1157
BnaA01g07930D	BnaA01g07930D	=	CUFF.2956	CUFF.2956.1	100	14.701856	12.704758	16.698953	84.949358	1027	CUFF.2955.1	1157
BnaA01g07940D	BnaA01g07940D	=	CUFF.2957	CUFF.2957.1	100	13.859901	12.505268	15.214533	79.511143	1944	CUFF.2957.1	1674
BnaA01g07950D	BnaA01g07950D	=	CUFF.2958	CUFF.2958.1	100	1.289713	0.713590	1.865836	7.327517	976	CUFF.2958.1	1146
BnaA01g07960D	BnaA01g07960D	j	CUFF.2959	CUFF.2959.1	100	12.581679	11.694561	13.468798	72.217361	4748	CUFF.2959.1	4386
BnaA01g07980D	BnaA01g07980D	j	CUFF.2960	CUFF.2960.1	100	9.262351	7.986562	10.538141	53.014432	1676	CUFF.2960.1	1788
BnaA01g07980D	BnaA01g07980D	c	CUFF.2960	CUFF.2960.2	69	6.353942	4.665165	8.042720	36.367723	874	CUFF.2960.1	1788
BnaA01g07980D	BnaA01g07980D	x	CUFF.2961	CUFF.2961.1	100	6.525532	5.474943	7.576120	37.349841	1743	CUFF.2961.1	1788
BnaA01g08000D	BnaA01g08000D	j	CUFF.2962	CUFF.2962.1	100	27.991999	20.737401	35.246597	155.286467	324	CUFF.2962.1	515
BnaA01g08010D	BnaA01g08010D	=	CUFF.2963	CUFF.2963.1	100	13.696125	12.276157	15.116093	78.423851	1481	CUFF.2963.1	1254
BnaA01g08050D	BnaA01g08050D	j	CUFF.2964	CUFF.2964.1	21	1.993603	1.205594	2.781611	11.444073	964	CUFF.2964.1	627
BnaA01g08050D	BnaA01g08050D	c	CUFF.2964	CUFF.2964.2	100	9.294691	5.967842	12.621540	53.355231	412	CUFF.2964.1	627
BnaA01g08060D	BnaA01g08060D	j	CUFF.2965	CUFF.2965.1	47	1.143268	0.306541	1.979995	6.473637	696	CUFF.2965.1	788
BnaA01g08060D	BnaA01g08060D	j	CUFF.2965	CUFF.2965.2	100	2.426232	1.337790	3.514673	13.738281	693	CUFF.2965.1	788
BnaA01g08080D	BnaA01g08080D	=	CUFF.2966	CUFF.2966.1	100	105.094136	95.502000	114.686273	617.874798	443	CUFF.2966.1	455
BnaA01g08120D	BnaA01g08120D	e	CUFF.2967	CUFF.2967.1	100	11.921227	9.489231	14.353222	68.247974	650	CUFF.2968.1	1293
BnaA01g08120D	BnaA01g08120D	=	CUFF.2968	CUFF.2968.1	100	43.515722	40.007145	47.024300	249.123685	1131	CUFF.2968.1	1293
BnaA01g08130D	BnaA01g08130D	=	CUFF.2970	CUFF.2970.1	100	32.388430	29.438123	35.338737	187.273051	1113	CUFF.2970.1	935
BnaA01g08140D	BnaA01g08140D	=	CUFF.2971	CUFF.2971.1	100	6.823430	6.037276	7.609583	39.453734	3536	CUFF.2971.2	2781
BnaA01g08140D	BnaA01g08140D	j	CUFF.2971	CUFF.2971.2	81	5.504614	4.806632	6.202595	31.828213	3590	CUFF.2971.2	2781
BnaA01g08150D	BnaA01g08150D	j	CUFF.2973	CUFF.2973.1	100	6.761004	5.899014	7.622993	39.347798	2352	CUFF.2973.1	2175
BnaA01g08160D	BnaA01g08160D	=	CUFF.2974	CUFF.2974.1	100	17.592999	15.342968	19.843031	102.388025	1042	CUFF.2974.1	757
BnaA01g08200D	BnaA01g08200D	j	CUFF.2981	CUFF.2981.1	100	11.599535	10.773272	12.425798	67.297552	4983	CUFF.2981.1	5721
BnaA01g08200D	BnaA01g08200D	j	CUFF.2986	CUFF.2986.1	100	9.512937	8.241326	10.784548	54.232060	1485	CUFF.2986.1	5721
BnaA01g08200D	BnaA01g08200D	j	CUFF.2986	CUFF.2986.2	16	1.493950	0.887505	2.100396	8.516823	1226	CUFF.2986.1	5721
BnaA01g08260D	BnaA01g08260D	e	CUFF.2989	CUFF.2989.1	100	3.096270	2.005563	4.186978	17.975815	879	CUFF.2989.1	741
BnaA01g08260D	BnaA01g08260D	o	CUFF.2990	CUFF.2990.1	28	2.161756	0.886567	3.436944	12.550364	624	CUFF.2989.1	741
BnaA01g08260D	BnaA01g08260D	=	CUFF.2990	CUFF.2990.2	100	7.761841	5.580106	9.943576	45.062416	624	CUFF.2989.1	741
BnaA01g08270D	BnaA01g08270D	j	CUFF.2994	CUFF.2994.1	100	25.720428	23.893799	27.547057	145.269550	3220	CUFF.2994.2	3076
BnaA01g08270D	BnaA01g08270D	j	CUFF.2994	CUFF.2994.2	55	14.057255	12.846818	15.267692	79.395689	3601	CUFF.2994.2	3076
BnaA01g08280D	BnaA01g08280D	=	CUFF.2995	CUFF.2995.1	100	6.782990	6.045312	7.520669	38.310481	4466	CUFF.2995.1	1169
BnaA01g08290D	BnaA01g08290D	=	CUFF.2997	CUFF.2997.1	100	1.676465	1.279407	2.073522	9.702350	2298	CUFF.2997.1	2064
BnaA01g08300D	BnaA01g08300D	=	CUFF.3000	CUFF.3000.1	100	3.558737	3.110472	4.007003	20.359494	4674	CUFF.3000.1	1863
BnaA01g08310D	BnaA01g08310D	=	CUFF.3001	CUFF.3001.1	100	5.573110	4.852683	6.293537	31.883694	3267	CUFF.3001.1	2524
BnaA01g08310D	BnaA01g08310D	j	CUFF.3001	CUFF.3001.2	35	1.930249	1.438841	2.421657	11.042933	3177	CUFF.3001.1	2524
BnaA01g08320D	BnaA01g08320D	=	CUFF.3004	CUFF.3004.1	100	0.877450	0.503304	1.251596	4.785411	1376	CUFF.3004.1	1326
BnaA01g08330D	BnaA01g08330D	j	CUFF.3007	CUFF.3007.1	100	23.450467	21.502426	25.398509	134.859820	1759	CUFF.3007.1	1874
BnaA01g08360D	BnaA01g08360D	j	CUFF.3012	CUFF.3012.1	38	9.011050	7.010266	11.011834	51.959201	1015	CUFF.3013.1	1199
BnaA01g08360D	BnaA01g08360D	=	CUFF.3012	CUFF.3012.2	100	23.687834	20.807182	26.568485	136.587954	1016	CUFF.3013.1	1199
BnaA01g08360D	BnaA01g08360D	e	CUFF.3013	CUFF.3013.1	100	2.972097	2.171033	3.773162	17.137602	1232	CUFF.3013.1	1199
BnaA01g08420D	BnaA01g08420D	e	CUFF.3015	CUFF.3015.1	100	0.982559	0.671397	1.293720	5.607035	2463	CUFF.3015.1	603
BnaA01g08430D	BnaA01g08430D	j	CUFF.3016	CUFF.3016.1	96	5.340332	3.905337	6.775326	30.474951	831	CUFF.3016.2	1120
BnaA01g08430D	BnaA01g08430D	j	CUFF.3016	CUFF.3016.2	100	5.537679	4.431291	6.644067	31.601126	1229	CUFF.3016.2	1120
BnaA01g08440D	BnaA01g08440D	j	CUFF.3024	CUFF.3024.1	100	26.983135	25.069830	28.896439	155.560995	2850	CUFF.3024.2	3022
BnaA01g08440D	BnaA01g08440D	j	CUFF.3024	CUFF.3024.2	79	21.426251	19.748674	23.103827	123.524897	2851	CUFF.3024.2	3022
BnaA01g08450D	BnaA01g08450D	e	CUFF.3025	CUFF.3025.1	100	2.952064	2.061682	3.842446	16.945876	1036	CUFF.3025.1	759
BnaA01g08450D	BnaA01g08450D	=	CUFF.3026	CUFF.3026.1	100	36.625105	32.272410	40.977801	210.240873	650	CUFF.3025.1	759
BnaA01g08460D	BnaA01g08460D	=	CUFF.3028	CUFF.3028.1	100	4.875830	3.969134	5.782525	28.232496	1397	CUFF.3028.1	1341
BnaA01g08480D	BnaA01g08480D	=	CUFF.3030	CUFF.3030.1	100	3.216290	2.600128	3.832452	18.848785	2074	CUFF.3030.1	2171
BnaA01g08480D	BnaA01g08480D	e	CUFF.3031	CUFF.3031.1	100	1.670642	0.747909	2.593376	9.790652	835	CUFF.3030.1	2171
BnaA01g08490D	BnaA01g08490D	j	CUFF.3032	CUFF.3032.1	100	2.704507	2.235350	3.173664	15.946005	2658	CUFF.3032.1	2944
BnaA01g08500D	BnaA01g08500D	j	CUFF.3033	CUFF.3033.1	100	3.195045	2.356071	4.034019	18.448371	1276	CUFF.3033.2	5437
BnaA01g08500D	BnaA01g08500D	j	CUFF.3033	CUFF.3033.2	84	2.670401	2.340647	3.000155	15.419045	5965	CUFF.3033.2	5437
BnaA01g08500D	BnaA01g08500D	c	CUFF.3033	CUFF.3033.3	75	2.402942	1.825209	2.980675	13.874722	2132	CUFF.3033.2	5437
BnaA01g08510D	BnaA01g08510D	j	CUFF.3035	CUFF.3035.1	100	1.951139	1.277891	2.624386	10.745218	1063	CUFF.3035.1	688
BnaA01g08520D	BnaA01g08520D	j	CUFF.3037	CUFF.3037.1	49	1.012390	0.593258	1.431522	5.829991	1931	CUFF.3037.3	1691
BnaA01g08520D	BnaA01g08520D	j	CUFF.3037	CUFF.3037.2	49	1.006160	0.619806	1.392514	5.794117	1950	CUFF.3037.3	1691
BnaA01g08520D	BnaA01g08520D	j	CUFF.3037	CUFF.3037.3	17	0.353316	0.114826	0.591805	2.034618	2025	CUFF.3037.3	1691
BnaA01g08520D	BnaA01g08520D	c	CUFF.3037	CUFF.3037.4	100	2.072232	1.256919	2.887545	11.933243	977	CUFF.3037.3	1691
BnaA01g08530D	BnaA01g08530D	j	CUFF.3039	CUFF.3039.1	29	6.613695	5.294749	7.932640	37.660352	1235	CUFF.3039.1	1263
BnaA01g08530D	BnaA01g08530D	=	CUFF.3039	CUFF.3039.2	100	22.994918	20.172935	25.816901	130.939924	929	CUFF.3039.1	1263
BnaA01g08540D	BnaA01g08540D	=	CUFF.3040	CUFF.3040.1	100	7.292646	6.065068	8.520224	41.482744	1196	CUFF.3040.1	1478
BnaA01g08550D	BnaA01g08550D	e	CUFF.3042	CUFF.3042.1	100	3.467772	2.620567	4.314977	19.101504	1377	CUFF.3042.1	589
BnaA01g08550D	BnaA01g08550D	=	CUFF.3043	CUFF.3043.1	100	25.871773	22.860999	28.882548	142.509310	877	CUFF.3042.1	589
BnaA01g08610D	BnaA01g08610D	=	CUFF.3046	CUFF.3046.1	100	0.832833	0.387665	1.278002	4.909357	1000	CUFF.3046.1	939
BnaA01g08620D	BnaA01g08620D	e	CUFF.3047	CUFF.3047.1	100	8.298240	7.072197	9.524284	48.359831	1351	CUFF.3047.1	1473
BnaA01g08630D	BnaA01g08630D	=	CUFF.3048	CUFF.3048.1	100	35.347476	31.921347	38.773606	199.549295	918	CUFF.3048.1	1275
BnaA01g08640D	BnaA01g08640D	=	CUFF.3049	CUFF.3049.1	100	8.059409	6.913727	9.205090	47.051309	1481	CUFF.3049.1	1293
BnaA01g08680D	BnaA01g08680D	=	CUFF.3050	CUFF.3050.1	100	10.930076	9.325260	12.534893	61.551331	1024	CUFF.3050.1	1133
BnaA01g08700D	BnaA01g08700D	j	CUFF.3051	CUFF.3051.1	88	8.350660	7.013354	9.687966	48.101616	1394	CUFF.3051.1	1299
BnaA01g08700D	BnaA01g08700D	=	CUFF.3051	CUFF.3051.2	100	9.473343	7.752927	11.193760	54.568516	1046	CUFF.3051.1	1299
BnaA01g08710D	BnaA01g08710D	j	CUFF.3052	CUFF.3052.1	95	2.624538	1.856993	3.392083	14.674335	1201	CUFF.3052.1	1305
BnaA01g08710D	BnaA01g08710D	=	CUFF.3052	CUFF.3052.2	100	2.769818	1.599354	3.940282	15.486627	708	CUFF.3052.1	1305
BnaA01g08750D	BnaA01g08750D	e	CUFF.3053	CUFF.3053.1	100	4.905525	4.210917	5.600134	27.691158	2129	CUFF.3053.1	2075
BnaA01g08760D	BnaA01g08760D	=	CUFF.3054	CUFF.3054.1	100	3.204769	2.451882	3.957656	18.018799	1323	CUFF.3054.1	1434
BnaA01g08760D	BnaA01g08760D	j	CUFF.3054	CUFF.3054.2	46	1.460649	0.604117	2.317181	8.212491	618	CUFF.3054.1	1434
BnaA01g08770D	BnaA01g08770D	=	CUFF.3055	CUFF.3055.1	100	1.029477	0.545615	1.513340	5.913131	1097	CUFF.3055.1	1231
BnaA01g08800D	BnaA01g08800D	=	CUFF.3056	CUFF.3056.1	100	51.210848	46.593744	55.827951	290.267092	841	CUFF.3056.1	690
BnaA01g08810D	BnaA01g08810D	=	CUFF.3057	CUFF.3057.1	100	8.995146	8.073987	9.916305	50.985192	2802	CUFF.3057.1	1570
BnaA01g08820D	BnaA01g08820D	=	CUFF.3058	CUFF.3058.1	100	3.397499	2.068784	4.726214	19.565653	660	CUFF.3059.1	787
BnaA01g08820D	BnaA01g08820D	e	CUFF.3059	CUFF.3059.1	100	1.156514	0.704411	1.608617	6.660178	1426	CUFF.3059.1	787
BnaA01g08850D	BnaA01g08850D	e	CUFF.3060	CUFF.3060.1	100	6.814828	5.882047	7.747610	39.645578	1888	CUFF.3060.1	1878
BnaA01g08850D	BnaA01g08850D	c	CUFF.3061	CUFF.3061.1	100	18.834159	16.581739	21.086579	109.568587	1174	CUFF.3060.1	1878
BnaA01g08850D	BnaA01g08850D	j	CUFF.3061	CUFF.3061.2	55	10.419639	9.032196	11.807081	60.616727	1645	CUFF.3060.1	1878
BnaA01g08870D	BnaA01g08870D	j	CUFF.3062	CUFF.3062.1	100	0.458266	0.182182	0.734349	2.539403	1377	CUFF.3062.1	776
BnaA01g08890D	BnaA01g08890D	j	CUFF.3063	CUFF.3063.1	100	5.615615	4.842559	6.388671	32.219028	2233	CUFF.3063.1	2126
BnaA01g08890D	BnaA01g08890D	c	CUFF.3063	CUFF.3063.2	73	4.107536	2.904562	5.310510	23.566577	877	CUFF.3063.1	2126
BnaA01g08900D	BnaA01g08900D	j	CUFF.3066	CUFF.3066.1	100	15.617792	14.159219	17.076364	89.564136	2363	CUFF.3066.1	2559
BnaA01g08900D	BnaA01g08900D	j	CUFF.3066	CUFF.3066.2	69	10.842594	9.610178	12.075011	62.179570	2342	CUFF.3066.1	2559
BnaA01g08910D	BnaA01g08910D	j	CUFF.3068	CUFF.3068.1	18	4.780427	3.327544	6.233311	27.617900	868	CUFF.3068.2	863
BnaA01g08910D	BnaA01g08910D	=	CUFF.3068	CUFF.3068.2	100	26.374074	23.342089	29.406058	152.370596	892	CUFF.3068.2	863
BnaA01g08920D	BnaA01g08920D	e	CUFF.3069	CUFF.3069.1	100	4.667854	3.408113	5.927596	27.053822	869	CUFF.3069.1	666
BnaA01g08920D	BnaA01g08920D	=	CUFF.3070	CUFF.3070.1	100	46.594481	41.327216	51.861746	270.051010	603	CUFF.3069.1	666
BnaA01g08930D	BnaA01g08930D	j	CUFF.3072	CUFF.3072.1	100	3.161520	2.610710	3.712331	18.052705	2312	CUFF.3072.1	2249
BnaA01g08940D	BnaA01g08940D	=	CUFF.3073	CUFF.3073.1	100	3.486186	3.024071	3.948301	19.906588	3612	CUFF.3073.1	3243
BnaA01g08950D	BnaA01g08950D	j	CUFF.3074	CUFF.3074.1	100	1.050164	0.756513	1.343815	5.857773	2575	CUFF.3074.1	2478
BnaA01g08990D	BnaA01g08990D	c	CUFF.3075	CUFF.3075.1	100	13.972399	8.438765	19.506032	78.928200	301	CUFF.3075.1	2234
BnaA01g09030D	BnaA01g09030D	j	CUFF.3076	CUFF.3076.1	17	1.235503	0.517904	1.953101	7.162265	883	CUFF.3076.2	973
BnaA01g09030D	BnaA01g09030D	c	CUFF.3076	CUFF.3076.2	100	7.403568	5.872007	8.935129	42.918821	886	CUFF.3076.2	973
BnaA01g09040D	BnaA01g09040D	j	CUFF.3079	CUFF.3079.1	100	2.073389	1.647444	2.499333	11.974136	2808	CUFF.3079.1	3012
BnaA01g09040D	BnaA01g09040D	j	CUFF.3079	CUFF.3079.2	46	0.948056	0.574283	1.321829	5.475165	2027	CUFF.3079.1	3012
BnaA01g09040D	BnaA01g09040D	j	CUFF.3079	CUFF.3079.3	83	1.728419	1.211881	2.244956	9.981881	1688	CUFF.3079.1	3012
BnaA01g09110D	BnaA01g09110D	=	CUFF.3080	CUFF.3080.1	100	1.345089	0.815282	1.874896	7.933542	1478	CUFF.3080.1	1019
BnaA01g09110D	BnaA01g09110D	j	CUFF.3080	CUFF.3080.2	60	0.806060	0.278734	1.333385	4.754264	1098	CUFF.3080.1	1019
BnaA01g09120D	BnaA01g09120D	=	CUFF.3081	CUFF.3081.1	100	9.995782	7.701891	12.289673	58.956663	640	CUFF.3081.1	538
BnaA01g09130D	BnaA01g09130D	c	CUFF.3082	CUFF.3082.1	100	1.595440	1.012540	2.178340	9.398397	1328	CUFF.3082.2	2038
BnaA01g09130D	BnaA01g09130D	j	CUFF.3082	CUFF.3082.2	39	0.623236	0.221712	1.024760	3.671351	1380	CUFF.3082.2	2038
BnaA01g09130D	BnaA01g09130D	j	CUFF.3083	CUFF.3083.1	100	3.293849	1.966158	4.621541	18.657846	594	CUFF.3083.1	2038
BnaA01g13670D	BnaA01g13670D	e	CUFF.4041	CUFF.4041.1	100	52.621562	48.848590	56.394533	305.244219	1451	CUFF.4042.1	3844
BnaA01g13670D	BnaA01g13670D	=	CUFF.4042	CUFF.4042.1	100	183.178254	174.611831	191.744676	1062.570198	2381	CUFF.4042.1	3844
BnaA01g13690D	BnaA01g13690D	=	CUFF.4045	CUFF.4045.1	100	14.413974	12.206262	16.621687	84.989974	787	CUFF.4045.1	836
BnaA01g13700D	BnaA01g13700D	=	CUFF.4046	CUFF.4046.1	100	8.451997	7.237087	9.666907	48.548027	1398	CUFF.4046.1	1391
BnaA01g13730D	BnaA01g13730D	j	CUFF.4049	CUFF.4049.1	100	0.625824	0.317724	0.933924	3.072901	1453	CUFF.4049.1	1482
BnaA01g13740D	BnaA01g13740D	j	CUFF.4051	CUFF.4051.1	100	13.316633	12.064424	14.568841	77.059810	2188	CUFF.4051.1	1686
BnaA01g13760D	BnaA01g13760D	i	CUFF.4052	CUFF.4052.1	100	2.013469	0.673017	3.353921	10.884458	447	CUFF.4052.1	2673
BnaA01g13760D	BnaA01g13760D	j	CUFF.4054	CUFF.4054.1	58	3.539669	2.976588	4.102751	19.873661	2765	CUFF.4054.1	2673
BnaA01g13760D	BnaA01g13760D	c	CUFF.4054	CUFF.4054.2	100	6.099949	4.355119	7.844779	34.248490	662	CUFF.4054.1	2673
BnaA01g13760D	BnaA01g13760D	j	CUFF.4054	CUFF.4054.3	55	3.378352	2.407690	4.349014	18.967939	1182	CUFF.4054.1	2673
BnaA01g13770D	BnaA01g13770D	=	CUFF.4056	CUFF.4056.1	100	2.013975	0.896822	3.131127	11.806371	528	CUFF.4056.1	569
BnaA01g13780D	BnaA01g13780D	j	CUFF.4057	CUFF.4057.1	93	1.244200	0.859013	1.629388	6.922654	2485	CUFF.4057.1	1878
BnaA01g13780D	BnaA01g13780D	j	CUFF.4057	CUFF.4057.2	100	1.344650	0.954557	1.734743	7.481552	2485	CUFF.4057.1	1878
BnaA01g13800D	BnaA01g13800D	=	CUFF.4063	CUFF.4063.1	100	5.503598	4.685825	6.321372	31.544039	1897	CUFF.4063.1	2153
BnaA01g13820D	BnaA01g13820D	=	CUFF.4065	CUFF.4065.1	100	0.752675	0.384214	1.121136	4.131837	1283	CUFF.4065.1	1149
BnaA01g13830D	BnaA01g13830D	=	CUFF.4067	CUFF.4067.1	100	6.352636	5.472202	7.233071	35.017701	1768	CUFF.4067.1	1714
BnaA01g13850D	BnaA01g13850D	j	CUFF.4072	CUFF.4072.1	100	0.720280	0.285935	1.154625	4.181489	930	CUFF.4072.1	1175
BnaA01g13870D	BnaA01g13870D	=	CUFF.4077	CUFF.4077.1	100	8.972200	6.821539	11.122862	51.099886	600	CUFF.4077.1	516
BnaA01g13880D	BnaA01g13880D	=	CUFF.4079	CUFF.4079.1	100	5.315640	4.012769	6.618512	31.008352	840	CUFF.4079.1	871
BnaA01g13890D	BnaA01g13890D	=	CUFF.4082	CUFF.4082.1	100	1.341428	0.971964	1.710891	7.840003	2033	CUFF.4082.1	2026
BnaA01g13900D	BnaA01g13900D	=	CUFF.4085	CUFF.4085.1	100	1.723632	1.305778	2.141486	9.536190	2424	CUFF.4085.1	2085
BnaA01g13900D	BnaA01g13900D	j	CUFF.4085	CUFF.4085.2	58	0.999714	0.581025	1.418404	5.531034	1764	CUFF.4085.1	2085
BnaA01g13910D	BnaA01g13910D	=	CUFF.4090	CUFF.4090.1	100	5.732130	4.998065	6.466195	32.868813	2446	CUFF.4090.1	2473
BnaA01g13920D	BnaA01g13920D	j	CUFF.4093	CUFF.4093.1	83	5.768743	4.875665	6.661820	33.058757	1856	CUFF.4093.1	2537
BnaA01g13920D	BnaA01g13920D	j	CUFF.4093	CUFF.4093.2	100	6.948333	5.597377	8.299289	39.818599	1116	CUFF.4093.1	2537
BnaA01g13930D	BnaA01g13930D	j	CUFF.4103	CUFF.4103.1	100	20.600704	18.631170	22.570239	119.316484	1448	CUFF.4103.1	1616
BnaA01g13940D	BnaA01g13940D	=	CUFF.4104	CUFF.4104.1	100	4.860496	4.341680	5.379313	28.151334	4185	CUFF.4104.1	3352
BnaA01g13950D	BnaA01g13950D	=	CUFF.4105	CUFF.4105.1	100	1.121821	0.681885	1.561757	5.927902	1310	CUFF.4105.1	1058
BnaA01g13960D	BnaA01g13960D	j	CUFF.4106	CUFF.4106.1	100	1.440701	0.741858	2.139543	8.393425	772	CUFF.4106.1	3015
BnaA01g13960D	BnaA01g13960D	c	CUFF.4110	CUFF.4110.1	100	2.177708	1.041983	3.313433	12.770420	569	CUFF.4110.1	3015
BnaA01g13970D	BnaA01g13970D	j	CUFF.4112	CUFF.4112.1	100	3.767686	2.623084	4.912287	21.423072	833	CUFF.4112.1	905
BnaA01g13970D	BnaA01g13970D	e	CUFF.4113	CUFF.4113.1	100	4.716129	1.283585	8.148673	26.815924	328	CUFF.4112.1	905
BnaA01g13980D	BnaA01g13980D	j	CUFF.4115	CUFF.4115.1	100	14.983412	13.365171	16.601653	85.183378	1480	CUFF.4115.1	1487
BnaA01g13990D	BnaA01g13990D	=	CUFF.4117	CUFF.4117.1	100	4.357799	3.623060	5.092538	24.955737	1831	CUFF.4117.1	2004
BnaA01g14000D	BnaA01g14000D	j	CUFF.4119	CUFF.4119.1	100	2.663803	2.050895	3.276710	14.692730	1596	CUFF.4119.1	1545
BnaA01g14030D	BnaA01g14030D	j	CUFF.4120	CUFF.4120.1	100	3.894601	3.213542	4.575660	22.544233	1888	CUFF.4120.1	1725
BnaA01g14040D	BnaA01g14040D	j	CUFF.4122	CUFF.4122.1	100	7.401733	6.745987	8.057479	42.667398	4741	CUFF.4122.1	4412
BnaA01g14040D	BnaA01g14040D	j	CUFF.4122	CUFF.4122.2	16	1.215600	0.892701	1.538498	7.007344	4110	CUFF.4122.1	4412
BnaA01g14050D	BnaA01g14050D	j	CUFF.4125	CUFF.4125.1	100	22.498488	20.730032	24.266945	128.697479	2323	CUFF.4125.1	2469
BnaA01g14050D	BnaA01g14050D	j	CUFF.4125	CUFF.4125.2	78	17.439662	15.227932	19.651393	99.759618	1243	CUFF.4125.1	2469
BnaA01g14070D	BnaA01g14070D	p	CUFF.4126	CUFF.4126.1	100	7.420818	6.362216	8.479420	42.646817	1578	CUFF.4126.1	1509
BnaA01g14070D	BnaA01g14070D	j	CUFF.4128	CUFF.4128.1	100	2.407005	1.239827	3.574183	13.555474	575	CUFF.4128.1	1509
BnaA01g14080D	BnaA01g14080D	j	CUFF.4130	CUFF.4130.1	100	5.662692	4.397937	6.927446	32.733009	894	CUFF.4130.1	931
BnaA01g14090D	BnaA01g14090D	e	CUFF.4131	CUFF.4131.1	100	10.678433	9.138818	12.218048	61.431577	1147	CUFF.4131.1	1038
BnaA01g14100D	BnaA01g14100D	j	CUFF.4135	CUFF.4135.1	40	3.703804	2.637964	4.769643	21.051324	1157	CUFF.4135.3	2511
BnaA01g14100D	BnaA01g14100D	j	CUFF.4135	CUFF.4135.2	95	8.947958	7.489913	10.406003	50.857545	1318	CUFF.4135.3	2511
BnaA01g14100D	BnaA01g14100D	j	CUFF.4135	CUFF.4135.3	100	9.370708	8.067382	10.674034	53.260331	1607	CUFF.4135.3	2511
BnaA01g14100D	BnaA01g14100D	j	CUFF.4137	CUFF.4137.1	100	6.516060	5.304703	7.727416	37.782761	1108	CUFF.4137.1	2511
BnaA01g14110D	BnaA01g14110D	=	CUFF.4138	CUFF.4138.1	100	2.862760	2.162744	3.562776	16.205470	1361	CUFF.4138.1	1227
BnaA01g14120D	BnaA01g14120D	=	CUFF.4140	CUFF.4140.1	100	11.834287	10.210664	13.457910	67.557697	1081	CUFF.4140.1	1203
BnaA01g14150D	BnaA01g14150D	j	CUFF.4142	CUFF.4142.1	100	7.320524	6.399531	8.241517	42.406045	2329	CUFF.4142.1	1387
BnaA01g14150D	BnaA01g14150D	j	CUFF.4142	CUFF.4142.2	19	1.398086	0.905792	1.890380	8.098776	2323	CUFF.4142.1	1387
BnaA01g14170D	BnaA01g14170D	c	CUFF.4143	CUFF.4143.1	100	1.389882	0.619443	2.160320	7.816698	677	CUFF.4143.1	852
BnaA01g14180D	BnaA01g14180D	=	CUFF.4146	CUFF.4146.1	100	41.656186	38.546700	44.765672	240.784839	1387	CUFF.4146.1	1429
BnaA01g14190D	BnaA01g14190D	e	CUFF.4148	CUFF.4148.1	100	16.462339	14.202101	18.722577	94.932994	893	CUFF.4149.1	1761
BnaA01g14190D	BnaA01g14190D	j	CUFF.4149	CUFF.4149.1	100	26.962137	24.198036	29.726238	155.481941	1017	CUFF.4149.1	1761
BnaA01g14200D	BnaA01g14200D	=	CUFF.4150	CUFF.4150.1	100	9.627005	8.665447	10.588562	54.864223	2567	CUFF.4150.1	2490
BnaA01g14240D	BnaA01g14240D	j	CUFF.4153	CUFF.4153.1	86	4.712233	3.991748	5.432719	27.191171	2192	CUFF.4153.1	2161
BnaA01g14240D	BnaA01g14240D	c	CUFF.4153	CUFF.4153.2	100	5.449363	4.279967	6.618759	31.444657	1119	CUFF.4153.1	2161
BnaA01g14250D	BnaA01g14250D	j	CUFF.4159	CUFF.4159.1	59	1.384744	0.762323	2.007165	8.025805	1209	CUFF.4159.2	1379
BnaA01g14250D	BnaA01g14250D	j	CUFF.4159	CUFF.4159.2	100	2.363296	1.637209	3.089382	13.697372	1306	CUFF.4159.2	1379
BnaA01g14250D	BnaA01g14250D	e	CUFF.4160	CUFF.4160.1	100	1.043831	0.372180	1.715482	6.049917	856	CUFF.4159.2	1379
BnaA01g14270D	BnaA01g14270D	j	CUFF.4163	CUFF.4163.1	100	105.184092	95.233617	115.134566	601.618160	477	CUFF.4163.1	906
BnaA01g14290D	BnaA01g14290D	j	CUFF.4165	CUFF.4165.1	100	2.108322	0.889194	3.327450	12.336340	560	CUFF.4165.1	962
BnaA01g14290D	BnaA01g14290D	x	CUFF.4166	CUFF.4166.1	100	1.412990	0.749641	2.076340	8.267774	925	CUFF.4166.1	962
BnaA01g14300D	BnaA01g14300D	=	CUFF.4177	CUFF.4177.1	91	9.417404	7.813927	11.020881	53.066109	1075	CUFF.4177.1	1236
BnaA01g14300D	BnaA01g14300D	j	CUFF.4177	CUFF.4177.2	100	10.395101	7.909715	12.880487	58.575333	646	CUFF.4177.1	1236
BnaA01g14310D	BnaA01g14310D	j	CUFF.4180	CUFF.4180.1	100	34.767843	30.944123	38.591564	199.526530	783	CUFF.4180.1	1367
BnaA01g14310D	BnaA01g14310D	j	CUFF.4180	CUFF.4180.2	13	4.579730	3.015762	6.143698	26.282263	775	CUFF.4180.1	1367
BnaA01g14320D	BnaA01g14320D	j	CUFF.4181	CUFF.4181.1	100	7.959583	6.253324	9.665842	44.777208	741	CUFF.4181.1	749
BnaA01g14330D	BnaA01g14330D	j	CUFF.4184	CUFF.4184.1	61	2.038080	1.600678	2.475483	11.726746	2357	CUFF.4184.1	2440
BnaA01g14330D	BnaA01g14330D	j	CUFF.4184	CUFF.4184.2	100	3.366952	1.809351	4.924553	19.372832	538	CUFF.4184.1	2440
BnaA01g14340D	BnaA01g14340D	=	CUFF.4187	CUFF.4187.1	100	3.857982	2.710047	5.005918	20.875060	884	CUFF.4187.1	922
BnaA01g14340D	BnaA01g14340D	j	CUFF.4187	CUFF.4187.2	31	1.214127	0.476663	1.951590	6.569488	884	CUFF.4187.1	922
BnaA01g14350D	BnaA01g14350D	e	CUFF.4190	CUFF.4190.1	100	0.828377	0.329074	1.327680	4.681077	941	CUFF.4190.1	1127
BnaA01g14350D	BnaA01g14350D	j	CUFF.4191	CUFF.4191.1	90	5.508707	4.063019	6.954394	31.129162	846	CUFF.4190.1	1127
BnaA01g14350D	BnaA01g14350D	j	CUFF.4191	CUFF.4191.2	100	6.139533	3.593735	8.685332	34.693900	492	CUFF.4190.1	1127
BnaA01g14370D	BnaA01g14370D	=	CUFF.4194	CUFF.4194.1	100	7.007111	4.490083	9.524140	40.636417	433	CUFF.4194.1	516
BnaA01g14380D	BnaA01g14380D	j	CUFF.4196	CUFF.4196.1	22	0.765645	0.314093	1.217196	4.397932	1339	CUFF.4196.1	1261
BnaA01g14380D	BnaA01g14380D	j	CUFF.4196	CUFF.4196.2	100	3.416045	2.535809	4.296282	19.622072	1339	CUFF.4196.1	1261
BnaA01g14380D	BnaA01g14380D	j	CUFF.4196	CUFF.4196.3	30	1.034663	0.435389	1.633938	5.943199	1227	CUFF.4196.1	1261
BnaA01g14400D	BnaA01g14400D	=	CUFF.4200	CUFF.4200.1	100	3.206817	2.037181	4.376453	18.892220	682	CUFF.4200.1	739
BnaA01g14420D	BnaA01g14420D	e	CUFF.4202	CUFF.4202.1	100	2.753497	2.184896	3.322097	15.894148	1883	CUFF.4202.1	1192
BnaA01g14430D	BnaA01g14430D	=	CUFF.4203	CUFF.4203.1	100	10.748555	8.936221	12.560889	62.044432	884	CUFF.4203.1	1136
BnaA01g14450D	BnaA01g14450D	j	CUFF.4205	CUFF.4205.1	100	5.274727	3.967938	6.581517	30.975753	826	CUFF.4205.1	1342
BnaA01g14470D	BnaA01g14470D	=	CUFF.4207	CUFF.4207.1	100	58.735038	54.071639	63.398436	330.259857	922	CUFF.4207.1	1025
BnaA01g14520D	BnaA01g14520D	e	CUFF.4216	CUFF.4216.1	100	9.343872	8.113328	10.574416	53.392714	1650	CUFF.4216.1	1340
BnaA01g14520D	BnaA01g14520D	=	CUFF.4219	CUFF.4219.1	100	20.880034	18.098519	23.661548	119.312600	855	CUFF.4216.1	1340
BnaA01g14530D	BnaA01g14530D	e	CUFF.4221	CUFF.4221.1	100	3.500407	2.361971	4.638843	20.328764	755	CUFF.4222.1	1123
BnaA01g14530D	BnaA01g14530D	j	CUFF.4222	CUFF.4222.1	23	2.071203	1.123183	3.019223	12.028601	1003	CUFF.4222.1	1123
BnaA01g14530D	BnaA01g14530D	=	CUFF.4222	CUFF.4222.2	100	9.174042	7.525460	10.822625	53.278645	1000	CUFF.4222.1	1123
BnaA01g14560D	BnaA01g14560D	=	CUFF.4223	CUFF.4223.1	100	1.692737	1.026282	2.359192	9.816061	934	CUFF.4223.1	904
BnaA01g14570D	BnaA01g14570D	=	CUFF.4225	CUFF.4225.1	100	22.316369	20.321039	24.311700	127.305159	1275	CUFF.4225.1	1349
BnaA01g14590D	BnaA01g14590D	j	CUFF.4227	CUFF.4227.1	100	2.520737	0.893129	4.148346	14.391082	411	CUFF.4227.1	2036
BnaA01g14590D	BnaA01g14590D	j	CUFF.4228	CUFF.4228.1	33	0.983860	0.579451	1.388270	5.631258	1850	CUFF.4228.1	2036
BnaA01g14590D	BnaA01g14590D	j	CUFF.4228	CUFF.4228.2	100	2.995478	2.320237	3.670719	17.145025	1748	CUFF.4228.1	2036
BnaA01g14590D	BnaA01g14590D	j	CUFF.4228	CUFF.4228.3	24	0.721336	0.317275	1.125397	4.128664	1654	CUFF.4228.1	2036
BnaA01g14600D	BnaA01g14600D	j	CUFF.4236	CUFF.4236.1	100	33.482708	31.077554	35.887861	190.259269	2078	CUFF.4236.1	2142
BnaA01g14600D	BnaA01g14600D	j	CUFF.4236	CUFF.4236.2	32	10.782048	9.221897	12.342199	61.266984	1658	CUFF.4236.1	2142
BnaA01g14650D	BnaA01g14650D	=	CUFF.4237	CUFF.4237.1	100	0.408660	0.143311	0.674008	2.413615	1821	CUFF.4237.1	1584
BnaA01g14650D	BnaA01g14650D	o	CUFF.4238	CUFF.4238.1	100	0.325283	0.075939	0.574628	1.921181	1740	CUFF.4237.1	1584
BnaA01g14660D	BnaA01g14660D	=	CUFF.4239	CUFF.4239.1	100	2.272090	1.470176	3.074005	13.509344	916	CUFF.4239.1	980
BnaA01g14670D	BnaA01g14670D	j	CUFF.4240	CUFF.4240.1	100	1.923534	1.308243	2.538824	11.350892	1205	CUFF.4240.1	411
BnaA01g14700D	BnaA01g14700D	c	CUFF.4241	CUFF.4241.1	100	2.078776	0.769487	3.388066	12.550823	474	CUFF.4241.1	521
BnaA01g14710D	BnaA01g14710D	=	CUFF.4243	CUFF.4243.1	100	7.286678	6.168416	8.404940	42.213297	1406	CUFF.4243.1	1593
BnaA01g14720D	BnaA01g14720D	j	CUFF.4246	CUFF.4246.1	100	14.148381	12.532289	15.764472	80.662531	1474	CUFF.4246.1	1682
BnaA01g14720D	BnaA01g14720D	c	CUFF.4246	CUFF.4246.2	73	10.321692	7.333781	13.309603	58.845869	535	CUFF.4246.1	1682
BnaA01g14730D	BnaA01g14730D	j	CUFF.4247	CUFF.4247.1	100	5.819746	5.007670	6.631822	33.473552	1881	CUFF.4247.1	2283
BnaA01g14740D	BnaA01g14740D	j	CUFF.4248	CUFF.4248.1	12	0.451724	0.144473	0.758974	2.519180	1636	CUFF.4248.1	3145
BnaA01g14740D	BnaA01g14740D	=	CUFF.4248	CUFF.4248.2	100	3.752067	2.955109	4.549025	20.924585	1449	CUFF.4248.1	3145
BnaA01g14750D	BnaA01g14750D	c	CUFF.4250	CUFF.4250.1	100	41.202163	36.949404	45.454922	232.093738	895	CUFF.4250.3	1456
BnaA01g14750D	BnaA01g14750D	j	CUFF.4250	CUFF.4250.2	19	7.769625	6.566345	8.972906	43.766667	1644	CUFF.4250.3	1456
BnaA01g14750D	BnaA01g14750D	j	CUFF.4250	CUFF.4250.3	56	23.219344	21.228655	25.210033	130.795667	1886	CUFF.4250.3	1456
BnaA01g14790D	BnaA01g14790D	j	CUFF.4252	CUFF.4252.1	100	10.135727	4.246360	16.025093	59.354351	282	CUFF.4252.1	1066
BnaA01g14790D	BnaA01g14790D	c	CUFF.4252	CUFF.4252.2	78	7.900329	2.338995	13.461664	46.263964	279	CUFF.4252.1	1066
BnaA01g14790D	BnaA01g14790D	c	CUFF.4254	CUFF.4254.1	100	18.655163	13.808604	23.501723	112.067997	382	CUFF.4254.1	1066
BnaA01g14840D	BnaA01g14840D	c	CUFF.4255	CUFF.4255.1	100	2.388964	1.230619	3.547309	14.171335	568	CUFF.4255.1	2055
BnaA01g14840D	BnaA01g14840D	c	CUFF.4256	CUFF.4256.1	100	1.670071	1.302431	2.037711	9.564885	3415	CUFF.4256.1	2055
BnaA01g14850D	BnaA01g14850D	j	CUFF.4257	CUFF.4257.1	100	5.868986	4.864614	6.873358	33.613051	1633	CUFF.4257.1	1592
BnaA01g14860D	BnaA01g14860D	j	CUFF.4268	CUFF.4268.1	100	50.268373	45.796072	54.740673	288.898793	1030	CUFF.4268.1	1221
BnaA01g14860D	BnaA01g14860D	j	CUFF.4268	CUFF.4268.2	77	38.941788	34.941903	42.941674	223.803458	1014	CUFF.4268.1	1221
BnaA01g14870D	BnaA01g14870D	j	CUFF.4269	CUFF.4269.1	100	5.329838	4.488636	6.171040	30.836403	1742	CUFF.4269.1	1801
BnaA01g14880D	BnaA01g14880D	=	CUFF.4270	CUFF.4270.1	100	5.325002	4.453292	6.196712	30.859183	1628	CUFF.4270.1	1811
BnaA01g14900D	BnaA01g14900D	o	CUFF.4273	CUFF.4273.1	100	9.101592	8.153287	10.049898	52.650657	2494	CUFF.4273.1	799
BnaA01g14930D	BnaA01g14930D	=	CUFF.4274	CUFF.4274.1	100	7.447137	6.262550	8.631723	43.080005	1568	CUFF.4274.1	276
BnaA01g14910D	BnaA01g14910D	=	CUFF.4275	CUFF.4275.1	100	2.911713	2.358775	3.464651	16.843604	2769	CUFF.4275.1	936
BnaA01g14940D	BnaA01g14940D	j	CUFF.4276	CUFF.4276.1	100	1.707192	1.099270	2.315114	9.867579	1128	CUFF.4276.1	1175
BnaA01g14950D	BnaA01g14950D	=	CUFF.4277	CUFF.4277.1	100	10.632272	9.154339	12.110205	60.026455	1228	CUFF.4277.1	1206
BnaA01g14960D	BnaA01g14960D	c	CUFF.4278	CUFF.4278.1	100	73.911645	67.905397	79.917893	428.850570	748	CUFF.4278.1	948
BnaA01g14970D	BnaA01g14970D	=	CUFF.4279	CUFF.4279.1	100	1.357511	0.945567	1.769455	7.885596	1710	CUFF.4279.1	1722
BnaA01g14990D	BnaA01g14990D	=	CUFF.4280	CUFF.4280.1	100	4.922494	4.143912	5.701076	28.043250	1859	CUFF.4280.1	1989
BnaA01g15010D	BnaA01g15010D	j	CUFF.4281	CUFF.4281.1	54	2.507705	1.410768	3.604642	14.521649	794	CUFF.4282.1	859
BnaA01g15010D	BnaA01g15010D	j	CUFF.4281	CUFF.4281.2	29	1.326851	0.685387	1.968315	7.683544	1209	CUFF.4282.1	859
BnaA01g15010D	BnaA01g15010D	=	CUFF.4281	CUFF.4281.3	100	4.630669	3.280903	5.980436	26.815336	870	CUFF.4282.1	859
BnaA01g15010D	BnaA01g15010D	e	CUFF.4282	CUFF.4282.1	100	0.960528	0.428196	1.492860	5.562237	1294	CUFF.4282.1	859
BnaA01g15030D	BnaA01g15030D	j	CUFF.4283	CUFF.4283.1	16	2.816733	1.941358	3.692108	15.884279	1487	CUFF.4283.1	1806
BnaA01g15030D	BnaA01g15030D	j	CUFF.4283	CUFF.4283.2	100	17.568418	15.712179	19.424657	99.072815	1487	CUFF.4283.1	1806
BnaA01g15040D	BnaA01g15040D	j	CUFF.4284	CUFF.4284.1	100	9.875214	8.394400	11.356029	56.724840	1159	CUFF.4284.1	1293
BnaA01g15050D	BnaA01g15050D	=	CUFF.4285	CUFF.4285.1	100	4.280621	3.537280	5.023962	24.588583	1803	CUFF.4285.1	687
BnaA01g15060D	BnaA01g15060D	j	CUFF.4286	CUFF.4286.1	100	4.228940	3.638272	4.819608	24.359808	2710	CUFF.4286.1	2785
BnaA01g15070D	BnaA01g15070D	c	CUFF.4287	CUFF.4287.1	100	6.481592	5.235780	7.727405	37.152350	1226	CUFF.4287.2	4377
BnaA01g15070D	BnaA01g15070D	j	CUFF.4287	CUFF.4287.2	38	2.456582	2.019044	2.894121	14.081079	3921	CUFF.4287.2	4377
BnaA01g15070D	BnaA01g15070D	j	CUFF.4287	CUFF.4287.3	69	4.452781	3.740932	5.164631	25.523249	2431	CUFF.4287.2	4377
BnaA01g15080D	BnaA01g15080D	j	CUFF.4289	CUFF.4289.1	100	7.002991	5.866962	8.139020	40.781826	1226	CUFF.4289.1	1316
BnaA01g15080D	BnaA01g15080D	p	CUFF.4292	CUFF.4292.1	100	3.579354	0.592507	6.566201	21.237096	310	CUFF.4292.1	1316
BnaA01g15100D	BnaA01g15100D	=	CUFF.4296	CUFF.4296.1	100	6.028518	4.317773	7.739263	33.634192	635	CUFF.4296.1	1028
BnaA01g15130D	BnaA01g15130D	c	CUFF.4303	CUFF.4303.1	53	7.803059	7.054025	8.552094	45.051402	3436	CUFF.4303.1	3991
BnaA01g15130D	BnaA01g15130D	c	CUFF.4303	CUFF.4303.2	100	14.756500	11.110347	18.402652	85.197479	463	CUFF.4303.1	3991
BnaA01g15140D	BnaA01g15140D	j	CUFF.4322	CUFF.4322.1	37	4.299790	3.554705	5.044874	24.882606	3192	CUFF.4322.1	2266
BnaA01g15140D	BnaA01g15140D	j	CUFF.4322	CUFF.4322.2	100	11.730807	10.600888	12.860725	67.885423	3076	CUFF.4322.1	2266
BnaA01g15250D	BnaA01g15250D	=	CUFF.4327	CUFF.4327.1	100	5.366642	4.568557	6.164727	30.374590	1938	CUFF.4327.1	1953
BnaA01g15280D	BnaA01g15280D	j	CUFF.4328	CUFF.4328.1	100	3.604606	1.947319	5.261893	20.571051	486	CUFF.4328.1	566
BnaA01g15300D	BnaA01g15300D	=	CUFF.4329	CUFF.4329.1	100	17.234803	15.323298	19.146309	100.702214	1254	CUFF.4329.1	1430
BnaA01g15320D	BnaA01g15320D	=	CUFF.4330	CUFF.4330.1	100	12.100931	10.448797	13.753064	68.172002	1068	CUFF.4330.1	1106
BnaA01g15360D	BnaA01g15360D	=	CUFF.4331	CUFF.4331.1	100	3.668821	2.575981	4.761661	20.965485	818	CUFF.4331.1	753
BnaA01g15380D	BnaA01g15380D	o	CUFF.4332	CUFF.4332.1	100	2.868117	0.956039	4.780196	13.430388	370	CUFF.4332.1	1347
BnaA01g15390D	BnaA01g15390D	j	CUFF.4333	CUFF.4333.1	27	9.602579	6.797465	12.407693	55.611961	537	CUFF.4333.1	629
BnaA01g15390D	BnaA01g15390D	j	CUFF.4333	CUFF.4333.2	43	15.119184	10.649248	19.589119	87.560584	492	CUFF.4333.1	629
BnaA01g15390D	BnaA01g15390D	=	CUFF.4333	CUFF.4333.3	100	34.981681	29.436313	40.527049	202.591391	537	CUFF.4333.1	629
BnaA01g15400D	BnaA01g15400D	j	CUFF.4334	CUFF.4334.1	100	2.043248	1.142179	2.944317	11.025026	725	CUFF.4334.1	606
BnaA01g15410D	BnaA01g15410D	e	CUFF.4335	CUFF.4335.1	100	16.204654	14.444053	17.965255	93.811053	1424	CUFF.4335.1	1425
BnaA01g15410D	BnaA01g15410D	j	CUFF.4336	CUFF.4336.1	16	15.971799	12.998620	18.944978	92.463020	767	CUFF.4335.1	1425
BnaA01g15410D	BnaA01g15410D	j	CUFF.4336	CUFF.4336.2	100	101.165342	92.160038	110.170647	585.660585	572	CUFF.4335.1	1425
BnaA01g15410D	BnaA01g15410D	j	CUFF.4337	CUFF.4337.1	100	47.805586	41.198853	54.412320	273.748668	477	CUFF.4337.1	1425
BnaA01g15410D	BnaA01g15410D	j	CUFF.4337	CUFF.4337.2	27	13.054133	9.380571	16.727695	74.751755	476	CUFF.4337.1	1425
BnaA01g15430D	BnaA01g15430D	e	CUFF.4338	CUFF.4338.1	100	0.680007	0.302807	1.057207	4.040379	1105	CUFF.4338.1	939
BnaA01g15450D	BnaA01g15450D	c	CUFF.4339	CUFF.4339.1	100	12.688344	11.064826	14.311861	72.762853	1564	CUFF.4339.3	2407
BnaA01g15450D	BnaA01g15450D	j	CUFF.4339	CUFF.4339.2	30	3.758035	3.009040	4.507030	21.550910	2228	CUFF.4339.3	2407
BnaA01g15450D	BnaA01g15450D	j	CUFF.4339	CUFF.4339.3	30	3.785557	3.038878	4.532237	21.708740	2271	CUFF.4339.3	2407
BnaA01g15480D	BnaA01g15480D	=	CUFF.4340	CUFF.4340.1	100	2.542028	1.922143	3.161912	15.330332	1515	CUFF.4340.1	1538
BnaA01g15490D	BnaA01g15490D	=	CUFF.4341	CUFF.4341.1	100	2.887212	2.126026	3.648398	16.841642	1228	CUFF.4341.1	1339
BnaA01g15500D	BnaA01g15500D	j	CUFF.4342	CUFF.4342.1	100	6.284613	5.259481	7.309745	36.112775	1326	CUFF.4342.1	1187
BnaA01g15510D	BnaA01g15510D	=	CUFF.4343	CUFF.4343.1	100	17.972056	15.355958	20.588155	104.330358	813	CUFF.4343.2	1015
BnaA01g15510D	BnaA01g15510D	j	CUFF.4343	CUFF.4343.2	12	2.154214	1.047971	3.260457	12.505518	814	CUFF.4343.2	1015
BnaA01g15540D	BnaA01g15540D	c	CUFF.4344	CUFF.4344.1	100	9.600982	8.123234	11.078730	53.108549	1119	CUFF.4344.1	1200
BnaA01g15560D	BnaA01g15560D	j	CUFF.4346	CUFF.4346.1	45	6.697927	5.370195	8.025659	39.058476	1147	CUFF.4346.1	1207
BnaA01g15560D	BnaA01g15560D	=	CUFF.4346	CUFF.4346.2	100	14.734907	12.666346	16.803467	85.925540	1027	CUFF.4346.1	1207
BnaA01g15590D	BnaA01g15590D	=	CUFF.4347	CUFF.4347.1	100	5.602889	4.885375	6.320403	32.087119	2497	CUFF.4347.1	2589
BnaA01g15600D	BnaA01g15600D	=	CUFF.4348	CUFF.4348.1	100	4.395349	3.717181	5.073517	25.169648	2002	CUFF.4348.1	2030
BnaA01g15620D	BnaA01g15620D	o	CUFF.4351	CUFF.4351.1	100	5.713119	4.958303	6.467935	32.717454	2306	CUFF.4351.1	1262
BnaA01g15630D	BnaA01g15630D	j	CUFF.4357	CUFF.4357.1	100	7.702924	6.968797	8.437050	44.595403	3501	CUFF.4357.1	1852
BnaA01g15650D	BnaA01g15650D	c	CUFF.4359	CUFF.4359.1	100	0.687655	0.394510	0.980799	3.845456	1724	CUFF.4359.1	2977
BnaA01g15670D	BnaA01g15670D	=	CUFF.4363	CUFF.4363.1	100	8.058800	6.573789	9.543811	45.319847	955	CUFF.4363.1	1046
BnaA01g15690D	BnaA01g15690D	j	CUFF.4366	CUFF.4366.1	13	0.666025	0.104187	1.227863	3.829757	999	CUFF.4366.1	925
BnaA01g15690D	BnaA01g15690D	=	CUFF.4366	CUFF.4366.2	100	5.286056	4.022349	6.549763	30.395717	948	CUFF.4366.1	925
BnaA01g15710D	BnaA01g15710D	e	CUFF.4373	CUFF.4373.1	100	9.647779	8.448538	10.847020	55.638316	2230	CUFF.4375.1	2274
BnaA01g15710D	BnaA01g15710D	=	CUFF.4375	CUFF.4375.1	100	74.663365	70.598512	78.728219	430.580336	2309	CUFF.4375.1	2274
BnaA01g15720D	BnaA01g15720D	=	CUFF.4377	CUFF.4377.1	100	2.748110	2.198969	3.297251	15.833770	2182	CUFF.4377.2	2163
BnaA01g15720D	BnaA01g15720D	j	CUFF.4377	CUFF.4377.2	13	0.348634	0.101404	0.595863	2.008720	2183	CUFF.4377.2	2163
BnaA01g15730D	BnaA01g15730D	o	CUFF.4378	CUFF.4378.1	100	4.747992	3.440274	6.055710	28.165487	743	CUFF.4378.1	1542
BnaA01g15740D	BnaA01g15740D	j	CUFF.4379	CUFF.4379.1	13	0.393565	0.124672	0.662458	2.266022	2249	CUFF.4379.1	1505
BnaA01g15740D	BnaA01g15740D	=	CUFF.4379	CUFF.4379.2	100	3.100509	2.519445	3.681574	17.851760	2247	CUFF.4379.1	1505
BnaA01g15750D	BnaA01g15750D	j	CUFF.4383	CUFF.4383.1	100	23.614186	21.836589	25.391783	135.924901	2218	CUFF.4383.1	2221
BnaA01g15760D	BnaA01g15760D	=	CUFF.4385	CUFF.4385.1	100	5.126516	4.346077	5.906956	29.470785	1929	CUFF.4385.1	1820
BnaA01g15780D	BnaA01g15780D	=	CUFF.4389	CUFF.4389.1	100	24.862446	21.286243	28.438649	141.674389	630	CUFF.4389.1	875
BnaA01g15790D	BnaA01g15790D	o	CUFF.4390	CUFF.4390.1	100	2.385778	1.794999	2.976558	13.594949	1573	CUFF.4390.1	186
BnaA01g15800D	BnaA01g15800D	o	CUFF.4391	CUFF.4391.1	100	1.400257	0.824753	1.975762	8.093872	1015	CUFF.4391.1	4062
BnaA01g15800D	BnaA01g15800D	e	CUFF.4392	CUFF.4392.1	100	0.704594	0.273867	1.135321	4.044258	967	CUFF.4392.1	4062
BnaA01g15800D	BnaA01g15800D	j	CUFF.4393	CUFF.4393.1	13	0.772637	0.419996	1.125278	4.457211	2150	CUFF.4393.2	4062
BnaA01g15800D	BnaA01g15800D	c	CUFF.4393	CUFF.4393.2	100	6.096243	5.272968	6.919517	35.168176	2228	CUFF.4393.2	4062
BnaA01g15810D	BnaA01g15810D	e	CUFF.4394	CUFF.4394.1	100	1.632200	0.903054	2.361346	9.337894	1109	CUFF.4394.1	2699
BnaA01g15810D	BnaA01g15810D	c	CUFF.4395	CUFF.4395.1	100	10.834536	9.127504	12.541569	61.984916	1033	CUFF.4394.1	2699
BnaA01g15810D	BnaA01g15810D	c	CUFF.4396	CUFF.4396.1	100	15.134540	13.543231	16.725849	86.584812	1548	CUFF.4396.1	2699
BnaA01g15820D	BnaA01g15820D	j	CUFF.4397	CUFF.4397.1	100	1.770203	1.367487	2.172919	10.130610	2343	CUFF.4397.1	2681
BnaA01g15840D	BnaA01g15840D	j	CUFF.4398	CUFF.4398.1	12	1.919192	0.999079	2.839305	11.161990	1072	CUFF.4398.1	1415
BnaA01g15840D	BnaA01g15840D	=	CUFF.4398	CUFF.4398.2	100	16.015071	13.929396	18.100747	93.143401	1071	CUFF.4398.1	1415
BnaA01g15870D	BnaA01g15870D	c	CUFF.4400	CUFF.4400.1	100	19.607040	17.099900	22.114181	109.487488	823	CUFF.4400.1	1457
BnaA01g15880D	BnaA01g15880D	j	CUFF.4401	CUFF.4401.1	100	2.045808	1.492081	2.599535	11.572650	1540	CUFF.4401.1	1844
BnaA01g15900D	BnaA01g15900D	=	CUFF.4403	CUFF.4403.1	100	9.236538	7.856185	10.616890	53.224693	1213	CUFF.4403.1	1195
BnaA01g15910D	BnaA01g15910D	=	CUFF.4405	CUFF.4405.1	62	1.414309	0.715206	2.113412	7.784948	1091	CUFF.4405.2	1560
BnaA01g15910D	BnaA01g15910D	j	CUFF.4405	CUFF.4405.2	53	1.211381	0.608646	1.814117	6.667948	1160	CUFF.4405.2	1560
BnaA01g15910D	BnaA01g15910D	j	CUFF.4405	CUFF.4405.3	44	0.997437	0.400363	1.594511	5.490311	950	CUFF.4405.2	1560
BnaA01g15910D	BnaA01g15910D	j	CUFF.4405	CUFF.4405.4	100	2.264959	1.469277	3.060642	12.467282	1091	CUFF.4405.2	1560
BnaA01g15920D	BnaA01g15920D	e	CUFF.4407	CUFF.4407.1	100	0.527204	0.296125	0.758282	3.189971	2134	CUFF.4407.1	1763
BnaA01g15930D	BnaA01g15930D	j	CUFF.4409	CUFF.4409.1	71	1.514627	0.444847	2.584407	9.239574	575	CUFF.4409.2	656
BnaA01g15930D	BnaA01g15930D	j	CUFF.4409	CUFF.4409.2	100	2.148000	0.935832	3.360167	13.103291	588	CUFF.4409.2	656
BnaA01g15940D	BnaA01g15940D	=	CUFF.4410	CUFF.4410.1	100	53.259978	47.609593	58.910363	308.390794	600	CUFF.4410.1	826
BnaA01g15950D	BnaA01g15950D	j	CUFF.4413	CUFF.4413.1	82	16.467422	14.516290	18.418553	93.064247	1324	CUFF.4413.2	2462
BnaA01g15950D	BnaA01g15950D	j	CUFF.4413	CUFF.4413.2	32	6.432000	5.116567	7.747433	36.349906	1329	CUFF.4413.2	2462
BnaA01g15950D	BnaA01g15950D	j	CUFF.4413	CUFF.4413.3	100	20.105382	17.862453	22.348311	113.623874	1146	CUFF.4413.2	2462
BnaA01g15960D	BnaA01g15960D	=	CUFF.4415	CUFF.4415.1	100	4.055594	2.967087	5.144102	23.802676	869	CUFF.4415.1	799
BnaA01g16000D	BnaA01g16000D	j	CUFF.4418	CUFF.4418.1	100	5.176254	1.506775	8.845733	31.906207	295	CUFF.4418.1	405
BnaA01g16010D	BnaA01g16010D	j	CUFF.4420	CUFF.4420.1	100	1.277020	0.720259	1.833781	7.107435	1019	CUFF.4420.1	1129
BnaA01g16020D	BnaA01g16020D	e	CUFF.4422	CUFF.4422.1	100	1.173349	0.546168	1.800530	6.602276	778	CUFF.4422.1	1100
BnaA01g16020D	BnaA01g16020D	o	CUFF.4423	CUFF.4423.1	100	0.650100	0.444464	0.855736	3.784458	3105	CUFF.4423.1	1100
BnaA01g16040D	BnaA01g16040D	j	CUFF.4424	CUFF.4424.1	100	5.470903	4.341945	6.599861	31.070677	1092	CUFF.4424.1	869
BnaA01g16050D	BnaA01g16050D	c	CUFF.4425	CUFF.4425.1	100	2.025009	1.476819	2.573199	11.500551	1594	CUFF.4425.1	1467
BnaA01g16050D	BnaA01g16050D	c	CUFF.4427	CUFF.4427.1	100	3.422597	1.152303	5.692891	19.760033	359	CUFF.4427.1	1467
BnaA01g16060D	BnaA01g16060D	j	CUFF.4430	CUFF.4430.1	100	6.461961	5.491693	7.432229	36.415489	1620	CUFF.4430.1	1690
BnaA01g16070D	BnaA01g16070D	j	CUFF.4432	CUFF.4432.1	100	1.857952	1.639534	2.076370	10.712998	8548	CUFF.4432.1	7278
BnaA01g16080D	BnaA01g16080D	c	CUFF.4433	CUFF.4433.1	87	7.042403	5.426447	8.658359	40.606668	887	CUFF.4433.2	1628
BnaA01g16080D	BnaA01g16080D	j	CUFF.4433	CUFF.4433.2	100	8.084978	6.995195	9.174761	46.618178	1784	CUFF.4433.2	1628
BnaA01g16100D	BnaA01g16100D	j	CUFF.4436	CUFF.4436.1	25	2.343274	1.155629	3.530920	13.676887	800	CUFF.4436.2	1675
BnaA01g16100D	BnaA01g16100D	=	CUFF.4436	CUFF.4436.2	100	9.457186	7.642626	11.271746	55.198345	889	CUFF.4436.2	1675
BnaA01g16110D	BnaA01g16110D	o	CUFF.4441	CUFF.4441.1	100	5.570189	3.021262	8.119116	31.101820	397	CUFF.4441.1	4348
BnaA01g16110D	BnaA01g16110D	j	CUFF.4444	CUFF.4444.1	100	6.026393	5.383957	6.668829	34.493712	2922	CUFF.4444.1	4348
BnaA01g16130D	BnaA01g16130D	j	CUFF.4447	CUFF.4447.1	15	46.422289	39.189045	53.655532	264.665421	445	CUFF.4447.1	678
BnaA01g16130D	BnaA01g16130D	c	CUFF.4447	CUFF.4447.2	100	301.273581	280.619263	321.927899	1717.638253	444	CUFF.4447.1	678
BnaA01g16140D	BnaA01g16140D	j	CUFF.4449	CUFF.4449.1	100	4.069090	3.368813	4.769367	23.263337	1879	CUFF.4449.1	1774
BnaA01g16160D	BnaA01g16160D	j	CUFF.4450	CUFF.4450.1	100	1.634622	1.089352	2.179892	8.903940	1279	CUFF.4450.1	924
BnaA01g16170D	BnaA01g16170D	j	CUFF.4452	CUFF.4452.1	26	11.362304	8.944847	13.779760	65.579783	723	CUFF.4452.1	687
BnaA01g16170D	BnaA01g16170D	=	CUFF.4452	CUFF.4452.2	100	43.603986	39.005067	48.202906	251.669037	723	CUFF.4452.1	687
BnaA01g16240D	BnaA01g16240D	j	CUFF.4464	CUFF.4464.1	100	15.321677	13.950663	16.692692	89.110558	2623	CUFF.4464.1	2519
BnaA01g16240D	BnaA01g16240D	j	CUFF.4464	CUFF.4464.2	90	13.730846	12.416668	15.045024	79.858316	2561	CUFF.4464.1	2519
BnaA01g03830D	BnaA01g03830D	=	CUFF.7899	CUFF.7899.1	100	13.567962	10.722419	16.413505	78.892920	543	CUFF.7899.1	435
BnaA01g03840D	BnaA01g03840D	e	CUFF.7900	CUFF.7900.1	100	2.599758	1.983574	3.215942	15.034900	2115	CUFF.7900.1	1708
BnaA01g03840D	BnaA01g03840D	j	CUFF.7901	CUFF.7901.1	100	14.189524	12.626495	15.752554	82.060743	1624	CUFF.7900.1	1708
BnaA01g03860D	BnaA01g03860D	e	CUFF.7907	CUFF.7907.1	100	49.543634	46.429177	52.658090	282.740520	1945	CUFF.7908.1	3600
BnaA01g03860D	BnaA01g03860D	=	CUFF.7908	CUFF.7908.1	100	83.269526	78.832825	87.706227	475.210789	2222	CUFF.7908.1	3600
BnaA01g03880D	BnaA01g03880D	j	CUFF.7909	CUFF.7909.1	14	0.867629	0.311827	1.423431	5.047013	1070	CUFF.7909.1	1111
BnaA01g03880D	BnaA01g03880D	=	CUFF.7909	CUFF.7909.2	100	6.341678	5.076862	7.606494	36.889668	1068	CUFF.7909.1	1111
BnaA01g03890D	BnaA01g03890D	j	CUFF.7910	CUFF.7910.1	63	0.436983	0.190110	0.683856	2.469204	2100	CUFF.7910.2	1401
BnaA01g03890D	BnaA01g03890D	j	CUFF.7910	CUFF.7910.2	100	0.696382	0.392433	1.000332	3.934963	2105	CUFF.7910.2	1401
BnaA01g03920D	BnaA01g03920D	o	CUFF.7911	CUFF.7911.1	100	1.452436	0.670164	2.234709	8.207104	793	CUFF.7911.1	291
BnaA01g04000D	BnaA01g04000D	j	CUFF.7912	CUFF.7912.1	37	17.742270	16.005516	19.479024	102.284214	1840	CUFF.7912.1	1799
BnaA01g04000D	BnaA01g04000D	j	CUFF.7912	CUFF.7912.2	100	47.437438	43.393215	51.481662	273.476900	1048	CUFF.7912.1	1799
BnaA01g04010D	BnaA01g04010D	j	CUFF.7913	CUFF.7913.1	100	34.202989	31.052295	37.353683	197.180281	1049	CUFF.7913.1	646
BnaA01g04020D	BnaA01g04020D	j	CUFF.7914	CUFF.7914.1	37	0.488101	0.289248	0.686955	2.751549	3882	CUFF.7914.1	4648
BnaA01g04020D	BnaA01g04020D	j	CUFF.7914	CUFF.7914.2	100	1.317051	1.018276	1.615826	7.424546	3865	CUFF.7914.1	4648
BnaA01g04020D	BnaA01g04020D	e	CUFF.7915	CUFF.7915.1	100	0.922444	0.421283	1.423606	5.200048	1213	CUFF.7914.1	4648
BnaA01g04020D	BnaA01g04020D	j	CUFF.7916	CUFF.7916.1	100	1.697213	1.051952	2.342475	9.133152	1026	CUFF.7916.1	4648
BnaA01g04030D	BnaA01g04030D	j	CUFF.7917	CUFF.7917.1	100	13.046593	11.670404	14.422782	75.612294	2377	CUFF.7917.1	2334
BnaA01g04030D	BnaA01g04030D	c	CUFF.7917	CUFF.7917.2	99	12.963378	11.278773	14.647983	75.130017	1741	CUFF.7917.1	2334
BnaA01g04040D	BnaA01g04040D	=	CUFF.7918	CUFF.7918.1	100	13.112576	10.743428	15.481724	75.819328	696	CUFF.7918.1	868
BnaA01g04050D	BnaA01g04050D	e	CUFF.7920	CUFF.7920.1	100	1.535325	0.939823	2.130827	8.593592	1507	CUFF.7920.1	942
BnaA01g04050D	BnaA01g04050D	=	CUFF.7921	CUFF.7921.1	100	3.777247	2.813061	4.741433	21.142176	1234	CUFF.7920.1	942
BnaA01g04070D	BnaA01g04070D	=	CUFF.7923	CUFF.7923.1	100	3.287105	2.122636	4.451575	19.482804	678	CUFF.7923.1	492
BnaA01g04100D	BnaA01g04100D	j	CUFF.7939	CUFF.7939.1	100	44.727275	42.191410	47.263141	251.508170	2978	CUFF.7939.1	2978
BnaA01g04110D	BnaA01g04110D	j	CUFF.7940	CUFF.7940.1	100	10.280241	8.945690	11.614793	60.038868	1428	CUFF.7940.1	1707
BnaA01g04120D	BnaA01g04120D	=	CUFF.7941	CUFF.7941.1	100	5.867869	4.616588	7.119149	33.558853	933	CUFF.7941.1	990
BnaA01g04130D	BnaA01g04130D	j	CUFF.7942	CUFF.7942.1	100	6.144488	5.630212	6.658764	35.698217	5934	CUFF.7942.1	5809
BnaA01g04160D	BnaA01g04160D	=	CUFF.7945	CUFF.7945.1	100	2.876289	2.222380	3.530199	16.739608	1477	CUFF.7945.1	1470
BnaA01g04170D	BnaA01g04170D	j	CUFF.7946	CUFF.7946.1	100	0.986788	0.508126	1.465451	5.602271	1019	CUFF.7946.1	777
BnaA01g04200D	BnaA01g04200D	=	CUFF.7950	CUFF.7950.1	100	18.998763	17.490756	20.506769	108.752073	2362	CUFF.7950.1	2379
BnaA01g04220D	BnaA01g04220D	j	CUFF.7953	CUFF.7953.1	100	1.464576	1.087298	1.841855	8.421927	2504	CUFF.7953.1	2745
BnaA01g04220D	BnaA01g04220D	j	CUFF.7953	CUFF.7953.2	22	0.327938	0.084429	0.571448	1.885782	2105	CUFF.7953.1	2745
BnaA01g04270D	BnaA01g04270D	j	CUFF.7957	CUFF.7957.1	100	0.564280	0.290564	0.837997	3.136547	1606	CUFF.7957.1	1300
BnaA01g04290D	BnaA01g04290D	j	CUFF.7959	CUFF.7959.1	100	2.116818	1.831471	2.402166	12.200551	6638	CUFF.7959.1	6033
BnaA01g04290D	BnaA01g04290D	j	CUFF.7959	CUFF.7959.2	25	0.532943	0.363168	0.702717	3.071682	6638	CUFF.7959.1	6033
BnaA01g04300D	BnaA01g04300D	j	CUFF.7962	CUFF.7962.1	100	10.199153	8.594382	11.803923	59.525466	1027	CUFF.7962.1	881
BnaA01g04310D	BnaA01g04310D	=	CUFF.7963	CUFF.7963.1	100	8.236242	6.663060	9.809424	47.295278	887	CUFF.7963.1	886
BnaA01g04330D	BnaA01g04330D	j	CUFF.7965	CUFF.7965.1	100	0.617864	0.401725	0.834004	3.512286	2776	CUFF.7965.1	2934
BnaA01g04340D	BnaA01g04340D	j	CUFF.7972	CUFF.7972.1	100	13.983588	12.373621	15.593555	80.444416	1607	CUFF.7972.1	1496
BnaA01g04340D	BnaA01g04340D	j	CUFF.7972	CUFF.7972.2	38	5.276949	4.145529	6.408368	30.357091	1512	CUFF.7972.1	1496
BnaA01g04360D	BnaA01g04360D	c	CUFF.7975	CUFF.7975.1	100	30.093949	17.039532	43.148367	167.689640	232	CUFF.7975.1	3701
BnaA01g04360D	BnaA01g04360D	j	CUFF.7993	CUFF.7993.1	100	31.826308	29.926631	33.725986	184.195610	3369	CUFF.7993.1	3701
BnaA01g04390D	BnaA01g04390D	j	CUFF.7994	CUFF.7994.1	100	6.629607	5.992845	7.266370	38.128249	5012	CUFF.7994.2	4029
BnaA01g04390D	BnaA01g04390D	j	CUFF.7994	CUFF.7994.2	49	3.234932	2.841759	3.628105	18.604765	6566	CUFF.7994.2	4029
-	-	u	CUFF.7995	CUFF.7995.1	19	2.960739	0.885445	5.036033	17.586234	388	CUFF.7995.2	-
-	-	u	CUFF.7995	CUFF.7995.2	100	15.684230	11.425884	19.942577	93.161396	403	CUFF.7995.2	-
-	-	u	CUFF.7997	CUFF.7997.1	100	2.993572	2.270991	3.716152	17.430202	1565	CUFF.7997.1	-
-	-	u	CUFF.7998	CUFF.7998.1	100	2.491657	1.644547	3.338767	14.507782	1121	CUFF.7997.1	-
BnaA01g04420D	BnaA01g04420D	e	CUFF.7999	CUFF.7999.1	100	4.447119	3.157596	5.736643	25.510904	912	CUFF.8000.1	1359
BnaA01g04420D	BnaA01g04420D	=	CUFF.8000	CUFF.8000.1	100	20.369800	18.258605	22.480994	116.851369	1291	CUFF.8000.1	1359
BnaA01g04430D	BnaA01g04430D	=	CUFF.8001	CUFF.8001.1	100	5.750919	5.086201	6.415637	33.378212	3449	CUFF.8001.1	961
BnaA01g04440D	BnaA01g04440D	j	CUFF.8002	CUFF.8002.1	33	1.743622	1.239204	2.248039	10.119944	2760	CUFF.8002.1	1940
BnaA01g04440D	BnaA01g04440D	=	CUFF.8002	CUFF.8002.2	100	5.347865	4.584110	6.111619	31.038893	2746	CUFF.8002.1	1940
BnaA01g04450D	BnaA01g04450D	j	CUFF.8003	CUFF.8003.1	16	1.386613	0.694166	2.079059	7.894111	1037	CUFF.8003.1	754
BnaA01g04450D	BnaA01g04450D	j	CUFF.8003	CUFF.8003.2	100	8.748470	6.809527	10.687413	49.805820	734	CUFF.8003.1	754
BnaA01g04450D	BnaA01g04450D	j	CUFF.8003	CUFF.8003.3	14	1.191856	0.415016	1.968696	6.785342	883	CUFF.8003.1	754
BnaA01g04460D	BnaA01g04460D	=	CUFF.8004	CUFF.8004.1	100	16.543193	14.772596	18.313789	95.438666	1397	CUFF.8004.1	1334
BnaA01g04470D	BnaA01g04470D	=	CUFF.8005	CUFF.8005.1	100	1.734066	1.419626	2.048505	10.003928	3780	CUFF.8005.1	1148
BnaA01g04480D	BnaA01g04480D	c	CUFF.8010	CUFF.8010.1	100	20.550643	19.006723	22.094563	118.203873	2528	CUFF.8010.1	3848
BnaA01g04480D	BnaA01g04480D	j	CUFF.8011	CUFF.8011.1	100	6.180202	5.281970	7.078434	35.354191	1785	CUFF.8011.1	3848
BnaA01g04510D	BnaA01g04510D	=	CUFF.8023	CUFF.8023.1	100	137.334749	127.388419	147.281080	780.617828	618	CUFF.8024.1	906
BnaA01g04510D	BnaA01g04510D	e	CUFF.8024	CUFF.8024.1	100	13.862876	12.323423	15.402330	78.797306	1514	CUFF.8024.1	906
BnaA01g04520D	BnaA01g04520D	c	CUFF.8025	CUFF.8025.1	100	32.442687	29.928318	34.957056	187.657657	1565	CUFF.8025.1	4066
BnaA01g04530D	BnaA01g04530D	j	CUFF.8029	CUFF.8029.1	81	1.425349	1.038526	1.812171	8.352549	2908	CUFF.8029.1	2631
BnaA01g04530D	BnaA01g04530D	j	CUFF.8029	CUFF.8029.2	100	1.755656	1.332496	2.178816	10.288150	2798	CUFF.8029.1	2631
BnaA01g04530D	BnaA01g04530D	e	CUFF.8030	CUFF.8030.1	100	0.724760	0.445964	1.003557	4.247098	2332	CUFF.8029.1	2631
BnaA01g04540D	BnaA01g04540D	=	CUFF.8033	CUFF.8033.1	100	88.665427	80.695209	96.635645	512.576574	563	CUFF.8033.1	751
BnaA01g04550D	BnaA01g04550D	=	CUFF.8036	CUFF.8036.1	100	0.694927	0.357975	1.031878	3.660202	1381	CUFF.8036.1	1442
BnaA01g04560D	BnaA01g04560D	=	CUFF.8037	CUFF.8037.1	100	0.578198	0.297731	0.858665	3.440292	1573	CUFF.8037.1	1566
BnaA01g04570D	BnaA01g04570D	j	CUFF.8042	CUFF.8042.1	70	1.910497	1.296174	2.524820	11.062205	1843	CUFF.8043.1	2010
BnaA01g04570D	BnaA01g04570D	j	CUFF.8042	CUFF.8042.2	100	2.721705	1.825032	3.618378	15.759279	1314	CUFF.8043.1	2010
BnaA01g04570D	BnaA01g04570D	j	CUFF.8042	CUFF.8042.3	45	1.232832	0.689087	1.776576	7.138370	1403	CUFF.8043.1	2010
BnaA01g04570D	BnaA01g04570D	e	CUFF.8043	CUFF.8043.1	100	1.314893	0.892160	1.737626	7.613524	2206	CUFF.8043.1	2010
BnaA01g04580D	BnaA01g04580D	=	CUFF.8045	CUFF.8045.1	100	1.244263	0.938140	1.550385	7.130853	2722	CUFF.8045.1	2443
BnaA01g04590D	BnaA01g04590D	j	CUFF.8050	CUFF.8050.1	100	16.585071	15.250145	17.919997	94.854443	2581	CUFF.8050.1	2524
BnaA01g04600D	BnaA01g04600D	j	CUFF.8054	CUFF.8054.1	87	77.933180	73.933476	81.932885	446.074741	3175	CUFF.8054.1	3705
BnaA01g04600D	BnaA01g04600D	c	CUFF.8054	CUFF.8054.2	100	89.658714	83.799238	95.518190	513.189471	1335	CUFF.8054.1	3705
BnaA01g04610D	BnaA01g04610D	=	CUFF.8055	CUFF.8055.1	100	28.591834	26.976861	30.206807	163.654233	4901	CUFF.8055.1	1689
BnaA01g04620D	BnaA01g04620D	=	CUFF.8056	CUFF.8056.1	100	166.560429	158.226487	174.894371	951.363569	1623	CUFF.8056.1	1507
BnaA01g04640D	BnaA01g04640D	=	CUFF.8060	CUFF.8060.1	100	5.919962	5.174871	6.665053	33.994547	2454	CUFF.8060.1	2195
BnaA01g04650D	BnaA01g04650D	=	CUFF.8063	CUFF.8063.1	100	18.088668	15.665082	20.512254	104.890180	869	CUFF.8063.1	1171
BnaA01g04660D	BnaA01g04660D	e	CUFF.8071	CUFF.8071.1	100	11.537883	10.051789	13.023976	65.715959	1334	CUFF.8071.1	2440
BnaA01g04660D	BnaA01g04660D	j	CUFF.8073	CUFF.8073.1	100	23.711112	21.467495	25.954730	135.050645	1322	CUFF.8071.1	2440
BnaA01g04670D	BnaA01g04670D	e	CUFF.8077	CUFF.8077.1	100	2.887320	2.429361	3.345279	16.646794	2741	CUFF.8077.1	3038
BnaA01g04680D	BnaA01g04680D	j	CUFF.8082	CUFF.8082.1	100	1.408191	0.828077	1.988306	7.789770	1051	CUFF.8082.1	1124
BnaA01g04700D	BnaA01g04700D	e	CUFF.8090	CUFF.8090.1	100	10.958372	9.713978	12.202765	62.760334	2776	CUFF.8090.1	2298
BnaA01g04700D	BnaA01g04700D	j	CUFF.8091	CUFF.8091.1	100	65.009591	61.296109	68.723074	372.320249	2319	CUFF.8090.1	2298
BnaA01g04720D	BnaA01g04720D	j	CUFF.8092	CUFF.8092.1	53	2.912072	1.855264	3.968879	16.727071	862	CUFF.8092.1	892
BnaA01g04720D	BnaA01g04720D	j	CUFF.8092	CUFF.8092.2	100	5.480666	4.068091	6.893242	31.481196	836	CUFF.8092.1	892
BnaA01g04730D	BnaA01g04730D	j	CUFF.8094	CUFF.8094.1	95	9.403748	7.007992	11.799503	53.883390	658	CUFF.8094.2	2550
BnaA01g04730D	BnaA01g04730D	j	CUFF.8094	CUFF.8094.2	100	9.894647	8.637010	11.152283	56.696237	1655	CUFF.8094.2	2550
BnaA01g04740D	BnaA01g04740D	e	CUFF.8095	CUFF.8095.1	100	7.444410	5.889107	8.999714	41.899501	1134	CUFF.8095.1	1033
BnaA01g04740D	BnaA01g04740D	=	CUFF.8096	CUFF.8096.1	100	90.124272	83.680508	96.568035	507.247974	875	CUFF.8095.1	1033
BnaA01g04750D	BnaA01g04750D	=	CUFF.8097	CUFF.8097.1	100	2.544788	2.104900	2.984675	14.697207	2639	CUFF.8097.1	2659
BnaA01g04760D	BnaA01g04760D	=	CUFF.8100	CUFF.8100.1	100	6.131079	5.479537	6.782620	35.311320	3514	CUFF.8100.1	2953
BnaA01g04770D	BnaA01g04770D	j	CUFF.8103	CUFF.8103.1	100	15.121550	13.882688	16.360413	87.091023	2735	CUFF.8103.1	2538
BnaA01g04780D	BnaA01g04780D	=	CUFF.8106	CUFF.8106.1	100	14.424281	12.433905	16.414657	82.775165	978	CUFF.8106.1	893
BnaA01g04790D	BnaA01g04790D	=	CUFF.8111	CUFF.8111.1	100	40.568061	36.488280	44.647843	231.883785	890	CUFF.8111.1	667
BnaA01g04790D	BnaA01g04790D	j	CUFF.8111	CUFF.8111.2	63	25.369950	19.984955	30.754946	145.012601	525	CUFF.8111.1	667
BnaA01g04800D	BnaA01g04800D	=	CUFF.8120	CUFF.8120.1	100	16.480334	14.716060	18.244608	96.245531	1392	CUFF.8120.1	1357
BnaA01g04810D	BnaA01g04810D	=	CUFF.8124	CUFF.8124.1	100	2.321005	0.921386	3.720624	12.125003	448	CUFF.8124.1	617
BnaA01g04840D	BnaA01g04840D	j	CUFF.8159	CUFF.8159.1	100	6.111063	5.470248	6.751878	35.064584	3593	CUFF.8159.1	2178
BnaA01g04850D	BnaA01g04850D	j	CUFF.8161	CUFF.8161.1	100	66.773601	62.481027	71.066175	383.139327	1681	CUFF.8161.2	1780
BnaA01g04850D	BnaA01g04850D	j	CUFF.8161	CUFF.8161.2	47	31.252499	28.517376	33.987621	179.323282	1753	CUFF.8161.2	1780
BnaA01g04860D	BnaA01g04860D	j	CUFF.8165	CUFF.8165.1	91	3.194083	2.534216	3.853950	18.523926	2166	CUFF.8165.1	2013
BnaA01g04860D	BnaA01g04860D	=	CUFF.8165	CUFF.8165.2	100	3.527074	2.835964	4.218184	20.455091	2157	CUFF.8165.1	2013
BnaA01g04870D	BnaA01g04870D	j	CUFF.8167	CUFF.8167.1	100	19.415481	17.410708	21.420254	109.720155	1418	CUFF.8167.1	1496
BnaA01g04870D	BnaA01g04870D	j	CUFF.8167	CUFF.8167.2	28	5.373781	4.083476	6.664086	30.368141	1152	CUFF.8167.1	1496
BnaA01g04880D	BnaA01g04880D	e	CUFF.8170	CUFF.8170.1	100	7.505365	6.610370	8.400359	42.853562	2456	CUFF.8170.1	1174
BnaA01g04880D	BnaA01g04880D	=	CUFF.8171	CUFF.8171.1	100	30.327032	26.555020	34.099045	173.158991	740	CUFF.8170.1	1174
BnaA01g04890D	BnaA01g04890D	x	CUFF.8179	CUFF.8179.1	100	10.479979	8.893701	12.066257	58.926430	1618	CUFF.8179.1	1274
BnaA01g04890D	BnaA01g04890D	=	CUFF.8180	CUFF.8180.1	100	88.493163	82.858359	94.127967	497.576008	1224	CUFF.8180.1	1274
BnaA01g04900D	BnaA01g04900D	=	CUFF.8181	CUFF.8181.1	100	1.705261	1.211152	2.199371	9.754339	1576	CUFF.8181.1	1409
BnaA01g04910D	BnaA01g04910D	j	CUFF.8194	CUFF.8194.1	76	18.323408	15.498162	21.148655	104.364462	776	CUFF.8194.2	1824
BnaA01g04910D	BnaA01g04910D	j	CUFF.8194	CUFF.8194.2	100	24.010012	22.018633	26.001391	136.753598	1799	CUFF.8194.2	1824
BnaA01g04920D	BnaA01g04920D	e	CUFF.8199	CUFF.8199.1	100	5.237006	3.780787	6.693225	28.990910	711	CUFF.8199.1	543
BnaA01g04920D	BnaA01g04920D	j	CUFF.8201	CUFF.8201.1	100	81.009137	69.116394	92.901880	448.448723	340	CUFF.8199.1	543
BnaA01g04920D	BnaA01g04920D	e	CUFF.8203	CUFF.8203.1	100	5.809587	4.623710	6.995464	33.048135	987	CUFF.8203.1	543
BnaA01g04930D	BnaA01g04930D	=	CUFF.8207	CUFF.8207.1	100	0.796944	0.371213	1.222675	4.756465	1063	CUFF.8207.1	804
BnaA01g04970D	BnaA01g04970D	j	CUFF.8218	CUFF.8218.1	100	1.665734	1.205453	2.126015	9.805987	1936	CUFF.8218.1	2497
BnaA01g04970D	BnaA01g04970D	c	CUFF.8219	CUFF.8219.1	100	0.736692	0.347534	1.125850	4.336823	1516	CUFF.8218.1	2497
BnaA01g04980D	BnaA01g04980D	j	CUFF.8237	CUFF.8237.1	31	6.761994	5.896488	7.627500	37.615292	3111	CUFF.8237.1	3137
BnaA01g04980D	BnaA01g04980D	j	CUFF.8237	CUFF.8237.2	100	21.478035	19.811674	23.144397	119.476967	2632	CUFF.8237.1	3137
BnaA01g05010D	BnaA01g05010D	x	CUFF.8243	CUFF.8243.1	100	1.603856	1.190264	2.017447	9.057851	2032	CUFF.8243.1	2373
BnaA01g05010D	BnaA01g05010D	e	CUFF.8244	CUFF.8244.1	100	1.353687	0.885099	1.822275	7.856739	1378	CUFF.8244.1	2373
BnaA01g05020D	BnaA01g05020D	=	CUFF.8246	CUFF.8246.1	100	7.063136	5.197030	8.929241	41.412569	615	CUFF.8246.1	741
BnaA01g05040D	BnaA01g05040D	=	CUFF.8248	CUFF.8248.1	100	7.350225	6.516374	8.184075	42.060782	2501	CUFF.8248.1	2244
BnaA01g05070D	BnaA01g05070D	x	CUFF.8251	CUFF.8251.1	100	4.755414	3.135998	6.374829	27.398586	762	CUFF.8251.1	1225
BnaA01g05070D	BnaA01g05070D	=	CUFF.8252	CUFF.8252.1	100	10.822303	9.178276	12.466330	62.353317	1143	CUFF.8252.1	1225
BnaA01g05080D	BnaA01g05080D	=	CUFF.8265	CUFF.8265.1	100	12.910122	11.597151	14.223092	74.588820	1903	CUFF.8265.1	1880
[truncated: 71,654 more rows]
