# Supplementary material for: Differences in Alternative Splicing between Yellow and Black-Seeded Rapeseed
Source: Plants (Basel). 2020 Jul 31;9(8):977. doi: 10.3390/plants9080977 (PMC7465011; doi:10.3390/plants9080977)
Supplement: Supplementary file 1 [file plants-09-00977-s001.zip › Supplementary Materials/Table S1/SRR5590945.transcripts.gtf.tmap]

ref_gene_id	ref_id	class_code	cuff_gene_id	cuff_id	FMI	FPKM	FPKM_conf_lo	FPKM_conf_hi	cov	len	major_iso_id	ref_match_len
BnaA01g00080D	BnaA01g00080D	j	CUFF.1	CUFF.1.1	27	0.994135	0.173681	1.814588	3.531726	1054	CUFF.1.2	609
BnaA01g00080D	BnaA01g00080D	=	CUFF.1	CUFF.1.2	100	3.731865	2.694580	4.769150	13.257686	1456	CUFF.1.2	609
BnaA01g00090D	BnaA01g00090D	=	CUFF.2	CUFF.2.1	100	3.108975	2.486738	3.731212	10.965043	3097	CUFF.2.1	2094
BnaA01g00100D	BnaA01g00100D	=	CUFF.3	CUFF.3.1	100	11.196458	9.809205	12.583712	39.488784	2294	CUFF.3.1	1362
BnaA01g00120D	BnaA01g00120D	=	CUFF.4	CUFF.4.1	100	6.864946	5.260695	8.469198	24.176467	1063	CUFF.4.1	1020
BnaA01g00170D	BnaA01g00170D	=	CUFF.5	CUFF.5.1	100	13.299243	11.464532	15.133955	47.411045	1542	CUFF.5.1	1794
BnaA01g00180D	BnaA01g00180D	j	CUFF.6	CUFF.6.1	100	4.614652	3.502347	5.726957	16.631947	1491	CUFF.6.1	1296
BnaA01g00180D	BnaA01g00180D	c	CUFF.6	CUFF.6.2	95	4.380619	2.728174	6.033065	15.788457	823	CUFF.6.1	1296
BnaA01g00190D	BnaA01g00190D	j	CUFF.7	CUFF.7.1	100	40.908944	37.952439	43.865448	146.266019	2328	CUFF.7.1	2049
BnaA01g00200D	BnaA01g00200D	=	CUFF.8	CUFF.8.1	100	21.358525	18.921595	23.795455	74.997282	1304	CUFF.8.1	1433
BnaA01g00210D	BnaA01g00210D	j	CUFF.13	CUFF.13.1	100	41.554433	38.521259	44.587607	148.173988	2364	CUFF.13.1	2422
BnaA01g00210D	BnaA01g00210D	c	CUFF.13	CUFF.13.2	89	36.878105	32.707543	41.048667	131.499228	1102	CUFF.13.1	2422
-	-	u	CUFF.9	CUFF.9.1	100	67822.102371	61098.452483	74545.752258	215835.301888	137	CUFF.9.1	-
BnaA01g00010D	BnaA01g00010D	o	CUFF.10	CUFF.10.1	100	231.241250	203.931736	258.550764	833.319482	332	CUFF.10.1	607
BnaA01g00020D	BnaA01g00020D	=	CUFF.11	CUFF.11.1	100	30.969095	27.693811	34.244379	111.602710	1324	CUFF.11.1	819
BnaA01g00030D	BnaA01g00030D	j	CUFF.12	CUFF.12.1	100	4.601522	3.722598	5.480446	16.526486	2128	CUFF.12.1	2168
BnaA01g00050D	BnaA01g00050D	e	CUFF.14	CUFF.14.1	100	7.913770	6.338252	9.489289	27.650722	1564	CUFF.14.1	1397
BnaA01g00050D	BnaA01g00050D	=	CUFF.15	CUFF.15.1	100	92.914294	86.200287	99.628301	324.642640	1187	CUFF.14.1	1397
-	-	u	CUFF.16	CUFF.16.1	100	27.092423	20.738822	33.446024	99.208472	455	CUFF.16.2	-
-	-	u	CUFF.16	CUFF.16.2	62	16.781661	12.338628	21.224694	61.451976	537	CUFF.16.2	-
BnaA01g00310D	BnaA01g00310D	=	CUFF.17	CUFF.17.1	100	2.944915	1.925512	3.964318	10.441495	1082	CUFF.17.1	741
BnaA01g00320D	BnaA01g00320D	j	CUFF.18	CUFF.18.1	100	10.851585	9.113941	12.589229	38.588832	1292	CUFF.18.1	1684
BnaA01g00340D	BnaA01g00340D	j	CUFF.19	CUFF.19.1	51	2.841353	2.032467	3.650239	10.160944	1782	CUFF.19.1	1971
BnaA01g00340D	BnaA01g00340D	c	CUFF.19	CUFF.19.2	100	5.566666	3.802663	7.330669	19.906916	877	CUFF.19.1	1971
BnaA01g00960D	BnaA01g00960D	=	CUFF.20	CUFF.20.1	100	6.684245	4.882868	8.485621	23.173118	847	CUFF.20.1	689
BnaA01g00970D	BnaA01g00970D	j	CUFF.21	CUFF.21.1	82	9.574846	8.001149	11.148543	33.789608	1608	CUFF.21.1	1529
BnaA01g00970D	BnaA01g00970D	c	CUFF.21	CUFF.21.2	100	11.648118	8.707825	14.588411	41.106180	745	CUFF.21.1	1529
BnaA01g00990D	BnaA01g00990D	j	CUFF.22	CUFF.22.1	100	4.299060	3.459452	5.138668	15.434392	2324	CUFF.22.1	2061
BnaA01g00990D	BnaA01g00990D	j	CUFF.22	CUFF.22.2	66	2.847372	1.796154	3.898590	10.222574	1239	CUFF.22.1	2061
BnaA01g01000D	BnaA01g01000D	=	CUFF.23	CUFF.23.1	100	6.693851	5.327493	8.060209	23.418836	1295	CUFF.23.1	1182
BnaA01g01010D	BnaA01g01010D	=	CUFF.24	CUFF.24.1	100	2.209729	1.303248	3.116209	7.565014	1076	CUFF.24.1	1063
BnaA01g01020D	BnaA01g01020D	=	CUFF.25	CUFF.25.1	100	58.681250	54.812110	62.550390	206.809645	1412	CUFF.25.1	1297
-	-	u	CUFF.26	CUFF.26.1	31	3.111547	1.396609	4.826486	11.162708	658	CUFF.26.3	-
-	-	u	CUFF.26	CUFF.26.2	100	9.992073	6.138216	13.845931	35.846663	519	CUFF.26.3	-
-	-	u	CUFF.26	CUFF.26.3	69	6.860248	4.724512	8.995983	24.611208	812	CUFF.26.3	-
BnaA01g01030D	BnaA01g01030D	j	CUFF.27	CUFF.27.1	52	3.035363	1.890366	4.180359	11.021087	1042	CUFF.27.1	1461
BnaA01g01030D	BnaA01g01030D	c	CUFF.27	CUFF.27.2	100	5.799922	3.469357	8.130487	21.058916	591	CUFF.27.1	1461
BnaA01g01040D	BnaA01g01040D	=	CUFF.28	CUFF.28.1	100	22.579439	19.439102	25.719776	78.240841	1072	CUFF.29.1	1337
BnaA01g01040D	BnaA01g01040D	e	CUFF.29	CUFF.29.1	100	4.933375	3.275270	6.591480	17.094819	1088	CUFF.29.1	1337
BnaA01g01070D	BnaA01g01070D	j	CUFF.30	CUFF.30.1	73	5.667305	4.597337	6.737272	20.195787	1996	CUFF.30.1	2059
BnaA01g01070D	BnaA01g01070D	j	CUFF.30	CUFF.30.2	21	1.607859	0.957334	2.258383	5.729704	1918	CUFF.30.1	2059
BnaA01g01070D	BnaA01g01070D	c	CUFF.30	CUFF.30.3	100	7.724797	4.339500	11.110095	27.527787	455	CUFF.30.1	2059
BnaA01g01080D	BnaA01g01080D	=	CUFF.31	CUFF.31.1	100	7.170193	5.358454	8.981933	25.721759	898	CUFF.31.1	804
BnaA01g01100D	BnaA01g01100D	=	CUFF.32	CUFF.32.1	100	11.191341	9.421226	12.961455	39.762683	1390	CUFF.32.1	1113
BnaA01g01120D	BnaA01g01120D	=	CUFF.33	CUFF.33.1	100	8.086121	6.819413	9.352829	27.581230	1721	CUFF.33.1	1464
BnaA01g01150D	BnaA01g01150D	=	CUFF.34	CUFF.34.1	100	9.775551	7.507338	12.043763	34.635987	825	CUFF.34.1	886
BnaA01g01180D	BnaA01g01180D	=	CUFF.35	CUFF.35.1	100	14.394692	12.817828	15.971556	51.487394	2272	CUFF.35.1	1357
-	-	u	CUFF.36	CUFF.36.1	23	3.665199	1.943383	5.387015	13.100567	865	CUFF.36.2	-
-	-	u	CUFF.36	CUFF.36.2	100	15.677317	13.227994	18.126639	56.035624	1162	CUFF.36.2	-
BnaA01g01190D	BnaA01g01190D	j	CUFF.37	CUFF.37.1	100	2.464996	1.497559	3.432433	8.758206	1280	CUFF.37.1	559
BnaA01g01190D	BnaA01g01190D	j	CUFF.37	CUFF.37.2	45	1.108249	0.344865	1.871633	3.937642	1270	CUFF.37.1	559
BnaA01g01190D	BnaA01g01190D	j	CUFF.37	CUFF.37.3	34	0.831661	0.180179	1.483144	2.954918	1247	CUFF.37.1	559
BnaA01g01190D	BnaA01g01190D	j	CUFF.37	CUFF.37.4	43	1.071040	0.341468	1.800613	3.805439	1243	CUFF.37.1	559
BnaA01g01200D	BnaA01g01200D	e	CUFF.38	CUFF.38.1	100	3.321539	1.432713	5.210366	11.801530	677	CUFF.37.1	342
BnaA01g01210D	BnaA01g01210D	o	CUFF.39	CUFF.39.1	17	0.808607	0.169045	1.448168	2.880445	1237	CUFF.39.1	3826
BnaA01g01210D	BnaA01g01210D	j	CUFF.39	CUFF.39.2	100	4.838844	3.551670	6.126017	17.237084	1237	CUFF.39.1	3826
BnaA01g01210D	BnaA01g01210D	j	CUFF.40	CUFF.40.1	24	1.272899	0.709860	1.835938	4.443490	2300	CUFF.40.1	3826
BnaA01g01210D	BnaA01g01210D	j	CUFF.40	CUFF.40.2	21	1.120526	0.591721	1.649331	3.911579	2300	CUFF.40.1	3826
BnaA01g01210D	BnaA01g01210D	j	CUFF.40	CUFF.40.3	100	5.234444	4.197937	6.270950	18.272617	2300	CUFF.40.1	3826
BnaA01g01210D	BnaA01g01210D	x	CUFF.41	CUFF.41.1	100	1.839069	0.894258	2.783880	6.419900	1582	CUFF.41.1	3826
BnaA01g01250D	BnaA01g01250D	j	CUFF.42	CUFF.42.1	64	0.951818	0.180441	1.723195	3.300514	919	CUFF.42.2	1570
BnaA01g01250D	BnaA01g01250D	j	CUFF.42	CUFF.42.2	100	1.477524	0.940126	2.014922	5.123446	2055	CUFF.42.2	1570
BnaA01g01270D	BnaA01g01270D	j	CUFF.43	CUFF.43.1	35	3.267944	2.330345	4.205544	11.772474	1761	CUFF.43.1	1810
BnaA01g01270D	BnaA01g01270D	j	CUFF.43	CUFF.43.2	100	9.408482	7.661106	11.155858	33.893207	1352	CUFF.43.1	1810
BnaA01g01310D	BnaA01g01310D	=	CUFF.44	CUFF.44.1	100	16.382502	14.621681	18.143324	58.169930	2106	CUFF.44.1	2123
BnaA01g01330D	BnaA01g01330D	j	CUFF.45	CUFF.45.1	42	10.932364	9.575938	12.288791	38.958128	3261	CUFF.45.1	3598
BnaA01g01330D	BnaA01g01330D	j	CUFF.45	CUFF.45.2	100	25.803365	23.691668	27.915062	91.951820	3109	CUFF.45.1	3598
BnaA01g01340D	BnaA01g01340D	j	CUFF.46	CUFF.46.1	100	11.237756	9.748421	12.727091	39.052868	2193	CUFF.46.2	4311
BnaA01g01340D	BnaA01g01340D	j	CUFF.46	CUFF.46.2	23	2.618256	1.817787	3.418724	9.098826	2325	CUFF.46.2	4311
BnaA01g01340D	BnaA01g01340D	c	CUFF.47	CUFF.47.1	100	7.422702	6.269741	8.575664	26.686240	2173	CUFF.47.1	4311
BnaA01g01340D	BnaA01g01340D	j	CUFF.47	CUFF.47.2	14	1.014115	0.487311	1.540919	3.645966	2029	CUFF.47.1	4311
BnaA01g01360D	BnaA01g01360D	j	CUFF.48	CUFF.48.1	66	1.060682	0.540247	1.581116	3.858123	1632	CUFF.48.1	1624
BnaA01g01360D	BnaA01g01360D	j	CUFF.48	CUFF.48.2	100	1.605687	0.739575	2.471798	5.840523	1029	CUFF.48.1	1624
-	-	u	CUFF.49	CUFF.49.1	76	4.652386	3.230617	6.074155	16.511204	1305	CUFF.49.3	-
-	-	u	CUFF.49	CUFF.49.2	57	3.503543	2.290951	4.716134	12.433988	1498	CUFF.49.3	-
-	-	u	CUFF.49	CUFF.49.3	100	6.116267	4.733087	7.499447	21.706482	1813	CUFF.49.3	-
BnaA01g01420D	BnaA01g01420D	j	CUFF.50	CUFF.50.1	27	6.329811	5.564515	7.095106	22.538261	5026	CUFF.50.1	1704
BnaA01g01420D	BnaA01g01420D	j	CUFF.50	CUFF.50.2	100	23.097034	20.123720	26.070349	82.240532	1171	CUFF.50.1	1704
BnaA01g01430D	BnaA01g01430D	j	CUFF.51	CUFF.51.1	100	11.055181	9.929335	12.181028	39.363668	4068	CUFF.51.1	3316
BnaA01g01450D	BnaA01g01450D	j	CUFF.52	CUFF.52.1	100	0.886687	0.563547	1.209826	3.108401	2903	CUFF.52.1	3405
BnaA01g00380D	BnaA01g00380D	=	CUFF.53	CUFF.53.1	100	5.933875	5.053841	6.813909	20.964853	2749	CUFF.53.1	2588
BnaA01g00390D	BnaA01g00390D	c	CUFF.54	CUFF.54.1	100	39.280122	33.026183	45.534060	140.372892	569	CUFF.54.2	1711
BnaA01g00390D	BnaA01g00390D	c	CUFF.54	CUFF.54.2	92	36.155198	32.707258	39.603138	129.205548	1381	CUFF.54.2	1711
BnaA01g00400D	BnaA01g00400D	=	CUFF.55	CUFF.55.1	100	5.600862	4.021598	7.180126	18.808959	901	CUFF.55.1	1090
BnaA01g00410D	BnaA01g00410D	=	CUFF.56	CUFF.56.1	100	42.889185	38.509428	47.268942	152.045071	1035	CUFF.56.1	1332
BnaA01g00420D	BnaA01g00420D	j	CUFF.57	CUFF.57.1	100	9.353027	7.904547	10.801506	33.311585	1685	CUFF.57.1	1671
BnaA01g00430D	BnaA01g00430D	=	CUFF.58	CUFF.58.1	100	7.673434	6.194269	9.152600	27.740083	1347	CUFF.58.1	1343
BnaA01g00440D	BnaA01g00440D	j	CUFF.59	CUFF.59.1	72	4.961997	3.802031	6.121962	17.479163	1439	CUFF.59.2	3486
BnaA01g00440D	BnaA01g00440D	c	CUFF.59	CUFF.59.2	100	6.848235	5.750372	7.946097	24.123637	2371	CUFF.59.2	3486
BnaA01g00440D	BnaA01g00440D	j	CUFF.59	CUFF.59.3	31	2.151129	1.390264	2.911994	7.577581	2029	CUFF.59.2	3486
BnaA01g00450D	BnaA01g00450D	=	CUFF.60	CUFF.60.1	100	25.939236	21.361534	30.516939	87.044629	648	CUFF.61.1	805
BnaA01g00450D	BnaA01g00450D	e	CUFF.61	CUFF.61.1	100	2.199286	1.018326	3.380245	7.380171	925	CUFF.61.1	805
BnaA01g00460D	BnaA01g00460D	j	CUFF.62	CUFF.62.1	100	3.274404	2.351127	4.197681	11.877994	1381	CUFF.62.1	1936
BnaA01g00480D	BnaA01g00480D	j	CUFF.63	CUFF.63.1	100	4.137218	3.088295	5.186141	14.614953	1409	CUFF.63.1	1029
BnaA01g00500D	BnaA01g00500D	x	CUFF.64	CUFF.64.1	100	1.821469	1.078862	2.564077	6.481532	1599	CUFF.64.1	1406
BnaA01g00500D	BnaA01g00500D	j	CUFF.65	CUFF.65.1	100	10.880316	8.924517	12.836115	38.716609	1293	CUFF.65.1	1406
BnaA01g00500D	BnaA01g00500D	j	CUFF.65	CUFF.65.2	20	2.133250	1.100625	3.165875	7.590974	1259	CUFF.65.1	1406
BnaA01g00570D	BnaA01g00570D	j	CUFF.66	CUFF.66.1	100	1.790528	1.206905	2.374152	6.136775	1800	CUFF.66.1	1419
BnaA01g00580D	BnaA01g00580D	=	CUFF.67	CUFF.67.1	100	1.711682	1.222422	2.200941	6.065738	2371	CUFF.67.1	1840
BnaA01g00600D	BnaA01g00600D	=	CUFF.68	CUFF.68.1	100	6.328839	5.292770	7.364907	22.580382	2743	CUFF.68.1	1542
BnaA01g00610D	BnaA01g00610D	=	CUFF.69	CUFF.69.1	100	19.266533	17.682777	20.850290	68.740206	3584	CUFF.69.1	731
BnaA01g00650D	BnaA01g00650D	j	CUFF.70	CUFF.70.1	100	16.825141	14.248077	19.402205	60.674770	1182	CUFF.70.3	1180
BnaA01g00650D	BnaA01g00650D	j	CUFF.70	CUFF.70.2	19	3.270293	2.078982	4.461605	11.793321	1367	CUFF.70.3	1180
BnaA01g00650D	BnaA01g00650D	j	CUFF.70	CUFF.70.3	19	3.235953	2.230624	4.241282	11.669483	1561	CUFF.70.3	1180
BnaA01g00660D	BnaA01g00660D	c	CUFF.71	CUFF.71.1	100	18.527470	15.277536	21.777403	65.146853	746	CUFF.71.1	2780
BnaA01g00660D	BnaA01g00660D	c	CUFF.72	CUFF.72.1	100	19.992522	17.793392	22.191652	70.515401	1682	CUFF.72.1	2780
BnaA01g00680D	BnaA01g00680D	=	CUFF.73	CUFF.73.1	100	4.549488	3.769400	5.329577	16.155462	2639	CUFF.73.1	2280
BnaA01g00700D	BnaA01g00700D	j	CUFF.74	CUFF.74.1	100	10.199773	8.876371	11.523175	36.349193	2190	CUFF.74.1	2595
BnaA01g00710D	BnaA01g00710D	=	CUFF.75	CUFF.75.1	100	14.029445	11.839267	16.219623	49.504785	1098	CUFF.75.1	594
BnaA01g00730D	BnaA01g00730D	c	CUFF.76	CUFF.76.1	100	2.859167	1.601915	4.116418	9.723555	779	CUFF.76.1	1232
BnaA01g00760D	BnaA01g00760D	e	CUFF.77	CUFF.77.1	100	6.431563	5.213720	7.649407	22.454003	2049	CUFF.77.1	1385
BnaA01g00760D	BnaA01g00760D	j	CUFF.78	CUFF.78.1	91	14.650155	12.497177	16.803133	51.146913	1485	CUFF.77.1	1385
BnaA01g00760D	BnaA01g00760D	=	CUFF.78	CUFF.78.2	100	16.147329	12.227989	20.066669	56.373878	626	CUFF.77.1	1385
BnaA01g00770D	BnaA01g00770D	j	CUFF.79	CUFF.79.1	83	28.190451	25.464659	30.916243	100.596057	2097	CUFF.79.2	2042
BnaA01g00770D	BnaA01g00770D	j	CUFF.79	CUFF.79.2	100	33.989508	31.110264	36.868752	121.289670	2301	CUFF.79.2	2042
-	-	u	CUFF.80	CUFF.80.1	100	11.550832	7.843078	15.258587	41.571549	478	CUFF.80.1	-
BnaA01g00780D	BnaA01g00780D	=	CUFF.81	CUFF.81.1	100	5.737758	4.164502	7.311014	20.254669	956	CUFF.81.1	913
BnaA01g00790D	BnaA01g00790D	j	CUFF.82	CUFF.82.1	100	3.385940	2.082907	4.688974	12.263121	828	CUFF.82.1	1545
BnaA01g00800D	BnaA01g00800D	=	CUFF.83	CUFF.83.1	100	8.278772	6.348378	10.209166	29.983106	1072	CUFF.83.1	1226
BnaA01g00800D	BnaA01g00800D	j	CUFF.83	CUFF.83.2	53	4.412980	2.378218	6.447741	15.982423	764	CUFF.83.1	1226
BnaA01g00850D	BnaA01g00850D	=	CUFF.84	CUFF.84.1	100	4.578472	3.509398	5.647547	16.295449	1891	CUFF.84.1	1978
BnaA01g00850D	BnaA01g00850D	j	CUFF.84	CUFF.84.2	50	2.282556	1.421356	3.143756	8.123950	1836	CUFF.84.1	1978
BnaA01g00860D	BnaA01g00860D	j	CUFF.85	CUFF.85.1	100	7.859105	5.105350	10.612859	25.881023	560	CUFF.85.1	744
BnaA01g00860D	BnaA01g00860D	j	CUFF.85	CUFF.85.2	43	3.359276	1.509721	5.208831	11.062521	557	CUFF.85.1	744
BnaA01g00870D	BnaA01g00870D	e	CUFF.86	CUFF.86.1	100	0.993011	0.417521	1.568501	3.495496	1122	CUFF.86.1	1803
BnaA01g00880D	BnaA01g00880D	j	CUFF.87	CUFF.87.1	100	11.479220	9.587431	13.371010	40.677488	1266	CUFF.87.1	1324
BnaA01g00890D	BnaA01g00890D	j	CUFF.88	CUFF.88.1	34	2.185080	1.238733	3.131427	7.768677	1598	CUFF.88.1	1562
BnaA01g00890D	BnaA01g00890D	=	CUFF.88	CUFF.88.2	100	6.409441	5.046261	7.772621	22.787668	1598	CUFF.88.1	1562
BnaA01g00900D	BnaA01g00900D	=	CUFF.89	CUFF.89.1	100	37.829346	33.571721	42.086970	136.700033	854	CUFF.89.1	910
BnaA01g00920D	BnaA01g00920D	j	CUFF.90	CUFF.90.1	51	13.155670	10.924004	15.387336	47.547564	1320	CUFF.90.1	1228
BnaA01g00920D	BnaA01g00920D	=	CUFF.90	CUFF.90.2	100	25.689887	21.914479	29.465296	92.849059	948	CUFF.90.1	1228
BnaA01g00920D	BnaA01g00920D	e	CUFF.91	CUFF.91.1	100	7.381576	5.630531	9.132622	26.678685	1102	CUFF.90.1	1228
BnaA01g00930D	BnaA01g00930D	e	CUFF.92	CUFF.92.1	100	7.584323	6.228522	8.940125	27.036458	1588	CUFF.92.1	1005
BnaA01g00930D	BnaA01g00930D	=	CUFF.93	CUFF.93.1	100	54.195852	46.745890	61.645814	193.196387	556	CUFF.92.1	1005
BnaA01g00940D	BnaA01g00940D	j	CUFF.94	CUFF.94.1	100	10.670246	8.631645	12.708847	38.448658	1234	CUFF.94.2	1252
BnaA01g00940D	BnaA01g00940D	j	CUFF.94	CUFF.94.2	56	5.979429	4.568250	7.390607	21.545989	1572	CUFF.94.2	1252
BnaA01g00940D	BnaA01g00940D	o	CUFF.95	CUFF.95.1	100	19.255329	12.246927	26.263731	69.383737	372	CUFF.94.2	1252
BnaA01g04510D	BnaA01g04510D	=	CUFF.96	CUFF.96.1	100	142.526908	131.996507	153.057308	501.941420	791	CUFF.96.1	906
BnaA01g04520D	BnaA01g04520D	j	CUFF.97	CUFF.97.1	100	31.723533	28.968569	34.478497	112.356486	1860	CUFF.97.1	4066
BnaA01g04530D	BnaA01g04530D	j	CUFF.98	CUFF.98.1	75	1.317361	0.726632	1.908091	4.707037	1444	CUFF.98.1	2631
BnaA01g04530D	BnaA01g04530D	j	CUFF.98	CUFF.98.2	100	1.750293	0.917723	2.582864	6.253939	1025	CUFF.98.1	2631
BnaA01g04540D	BnaA01g04540D	=	CUFF.99	CUFF.99.1	100	57.428076	50.540596	64.315556	200.306752	642	CUFF.99.1	751
BnaA01g04550D	BnaA01g04550D	=	CUFF.100	CUFF.100.1	100	4.723106	3.434148	6.012064	16.500761	1264	CUFF.100.1	1442
BnaA01g04550D	BnaA01g04550D	e	CUFF.101	CUFF.101.1	100	1.574080	0.294476	2.853684	5.499244	762	CUFF.100.1	1442
BnaA01g04570D	BnaA01g04570D	j	CUFF.102	CUFF.102.1	93	3.638104	2.666204	4.610004	13.012505	1758	CUFF.102.1	2010
BnaA01g04570D	BnaA01g04570D	j	CUFF.102	CUFF.102.2	100	3.907270	2.633431	5.181110	13.975239	1284	CUFF.102.1	2010
BnaA01g04570D	BnaA01g04570D	e	CUFF.103	CUFF.103.1	100	1.952251	1.127277	2.777225	6.982669	1363	CUFF.102.1	2010
BnaA01g04580D	BnaA01g04580D	=	CUFF.104	CUFF.104.1	100	1.521023	1.075917	1.966130	5.316276	2518	CUFF.104.1	2443
BnaA01g04590D	BnaA01g04590D	j	CUFF.105	CUFF.105.1	100	16.308353	14.711680	17.905025	57.970312	2582	CUFF.105.1	2524
BnaA01g04600D	BnaA01g04600D	j	CUFF.106	CUFF.106.1	100	113.491330	107.662221	119.320438	402.785316	3482	CUFF.106.1	3705
BnaA01g04600D	BnaA01g04600D	j	CUFF.106	CUFF.106.2	17	19.855574	17.682757	22.028391	70.468234	3158	CUFF.106.1	3705
BnaA01g04610D	BnaA01g04610D	=	CUFF.107	CUFF.107.1	100	19.268359	17.642197	20.894521	68.384184	3670	CUFF.107.1	1689
BnaA01g04620D	BnaA01g04620D	=	CUFF.108	CUFF.108.1	100	185.383757	178.830987	191.936526	658.307870	1507	CUFF.108.1	1507
BnaA01g04640D	BnaA01g04640D	=	CUFF.109	CUFF.109.1	100	7.045203	6.002917	8.087489	24.879419	2207	CUFF.109.1	2195
BnaA01g04650D	BnaA01g04650D	=	CUFF.110	CUFF.110.1	100	26.728897	22.812339	30.645456	94.012716	800	CUFF.110.1	1171
BnaA01g04660D	BnaA01g04660D	e	CUFF.111	CUFF.111.1	100	17.579657	14.731217	20.428098	62.743395	951	CUFF.112.1	2440
BnaA01g04660D	BnaA01g04660D	j	CUFF.112	CUFF.112.1	100	21.836566	19.232101	24.441030	77.936688	1352	CUFF.112.1	2440
BnaA01g04670D	BnaA01g04670D	e	CUFF.113	CUFF.113.1	100	3.298342	2.674085	3.922599	11.746620	2741	CUFF.113.1	3038
BnaA01g04680D	BnaA01g04680D	j	CUFF.114	CUFF.114.1	100	1.889029	0.841184	2.936874	6.796132	736	CUFF.114.1	1124
BnaA01g04700D	BnaA01g04700D	e	CUFF.115	CUFF.115.1	100	10.395462	8.837946	11.952977	36.753166	2645	CUFF.115.1	2298
BnaA01g04700D	BnaA01g04700D	j	CUFF.116	CUFF.116.1	100	63.178894	59.046275	67.311513	223.369052	2339	CUFF.115.1	2298
BnaA01g04730D	BnaA01g04730D	=	CUFF.117	CUFF.117.1	100	19.431213	17.696208	21.166218	70.003421	2713	CUFF.117.1	2550
BnaA01g04730D	BnaA01g04730D	o	CUFF.118	CUFF.118.1	100	57.498705	31.062567	83.934843	206.774245	213	CUFF.118.1	2550
BnaA01g04740D	BnaA01g04740D	e	CUFF.119	CUFF.119.1	100	12.071210	9.527202	14.615219	42.149153	1110	CUFF.119.1	1033
BnaA01g04740D	BnaA01g04740D	=	CUFF.120	CUFF.120.1	100	105.227690	96.570008	113.885373	367.424466	841	CUFF.119.1	1033
BnaA01g04750D	BnaA01g04750D	=	CUFF.121	CUFF.121.1	100	4.127239	3.233611	5.020868	15.025149	2447	CUFF.121.1	2659
BnaA01g04750D	BnaA01g04750D	j	CUFF.121	CUFF.121.2	56	2.315371	1.557921	3.072820	8.429070	2359	CUFF.121.1	2659
BnaA01g04760D	BnaA01g04760D	=	CUFF.122	CUFF.122.1	100	5.252239	4.502524	6.001954	18.847648	3555	CUFF.122.1	2953
BnaA01g04770D	BnaA01g04770D	j	CUFF.123	CUFF.123.1	100	12.486357	11.169580	13.803134	44.807264	2904	CUFF.123.1	2538
BnaA01g04780D	BnaA01g04780D	=	CUFF.124	CUFF.124.1	100	13.923920	11.580094	16.267746	49.742600	1046	CUFF.124.1	893
BnaA01g04790D	BnaA01g04790D	=	CUFF.125	CUFF.125.1	100	55.376844	49.635601	61.118087	199.876766	831	CUFF.125.1	667
BnaA01g04800D	BnaA01g04800D	=	CUFF.126	CUFF.126.1	100	17.098338	14.879175	19.317502	61.559640	1397	CUFF.126.1	1357
BnaA01g04840D	BnaA01g04840D	o	CUFF.127	CUFF.127.1	100	3.304160	2.500840	4.107480	11.750788	1786	CUFF.127.1	2178
BnaA01g04840D	BnaA01g04840D	j	CUFF.128	CUFF.128.1	100	13.187655	11.373473	15.001836	47.101132	1635	CUFF.128.1	2178
BnaA01g04850D	BnaA01g04850D	j	CUFF.129	CUFF.129.1	100	69.876407	64.896442	74.856371	249.571124	1646	CUFF.129.2	1780
BnaA01g04850D	BnaA01g04850D	j	CUFF.129	CUFF.129.2	22	15.501047	13.304446	17.697649	55.363663	1801	CUFF.129.2	1780
BnaA01g04860D	BnaA01g04860D	j	CUFF.130	CUFF.130.1	100	5.447574	4.499018	6.396130	19.337953	2173	CUFF.130.1	2013
BnaA01g04870D	BnaA01g04870D	j	CUFF.131	CUFF.131.1	100	21.439592	18.819591	24.059594	76.354739	1375	CUFF.131.1	1496
BnaA01g04870D	BnaA01g04870D	j	CUFF.131	CUFF.131.2	18	3.803096	2.343760	5.262431	13.544304	1119	CUFF.131.1	1496
BnaA01g04880D	BnaA01g04880D	j	CUFF.132	CUFF.132.1	100	28.395711	25.117880	31.673543	99.903869	1175	CUFF.132.1	1174
BnaA01g04880D	BnaA01g04880D	x	CUFF.133	CUFF.133.1	100	2.236974	1.408917	3.065030	7.870284	1582	CUFF.133.1	1174
BnaA01g04890D	BnaA01g04890D	x	CUFF.134	CUFF.134.1	100	101.779174	96.265367	107.292981	355.670532	1236	CUFF.134.1	1274
BnaA01g04910D	BnaA01g04910D	j	CUFF.135	CUFF.135.1	100	8.836652	7.749961	9.923343	31.076885	3297	CUFF.135.2	1824
BnaA01g04910D	BnaA01g04910D	j	CUFF.135	CUFF.135.2	25	2.218183	1.657505	2.778861	7.800943	3496	CUFF.135.2	1824
BnaA01g04910D	BnaA01g04910D	j	CUFF.135	CUFF.135.3	48	4.248247	3.005781	5.490714	14.940307	1566	CUFF.135.2	1824
BnaA01g04910D	BnaA01g04910D	e	CUFF.136	CUFF.136.1	100	7.014811	5.455148	8.574475	24.669806	1339	CUFF.135.2	1824
BnaA01g04920D	BnaA01g04920D	e	CUFF.137	CUFF.137.1	100	5.467527	3.497969	7.437085	18.970316	685	CUFF.137.1	543
BnaA01g04920D	BnaA01g04920D	j	CUFF.138	CUFF.138.1	100	105.785691	88.875974	122.695407	367.037587	338	CUFF.137.1	543
BnaA01g04920D	BnaA01g04920D	e	CUFF.139	CUFF.139.1	100	5.829863	4.301707	7.358019	20.914361	989	CUFF.139.1	543
BnaA01g04930D	BnaA01g04930D	=	CUFF.140	CUFF.140.1	100	1.037585	0.496857	1.578313	3.803904	1298	CUFF.140.1	804
BnaA01g04970D	BnaA01g04970D	j	CUFF.141	CUFF.141.1	21	0.535730	0.143897	0.927563	1.903222	2098	CUFF.141.1	2497
BnaA01g04970D	BnaA01g04970D	j	CUFF.141	CUFF.141.2	100	2.514784	1.752460	3.277109	8.933969	1867	CUFF.141.1	2497
BnaA01g04970D	BnaA01g04970D	c	CUFF.142	CUFF.142.1	100	0.768674	0.303122	1.234226	2.730775	1754	CUFF.141.1	2497
BnaA01g04980D	BnaA01g04980D	j	CUFF.143	CUFF.143.1	100	22.740704	20.880509	24.600900	79.140574	2895	CUFF.143.1	3137
BnaA01g04980D	BnaA01g04980D	e	CUFF.144	CUFF.144.1	100	18.294175	15.374018	21.214332	63.666080	924	CUFF.143.1	3137
BnaA01g05010D	BnaA01g05010D	e	CUFF.145	CUFF.145.1	100	1.672349	1.140394	2.204303	6.082558	2000	CUFF.145.1	2373
BnaA01g05010D	BnaA01g05010D	e	CUFF.146	CUFF.146.1	100	1.008072	0.504036	1.512108	3.495297	1403	CUFF.146.1	2373
BnaA01g05020D	BnaA01g05020D	=	CUFF.147	CUFF.147.1	100	6.174185	4.123158	8.225212	22.297897	670	CUFF.147.1	741
BnaA01g05040D	BnaA01g05040D	=	CUFF.148	CUFF.148.1	100	7.870217	6.797508	8.942926	28.108446	2723	CUFF.148.1	2244
BnaA01g05040D	BnaA01g05040D	e	CUFF.149	CUFF.149.1	100	2.153812	1.165890	3.141734	7.692331	1416	CUFF.148.1	2244
BnaA01g05070D	BnaA01g05070D	=	CUFF.150	CUFF.150.1	100	14.522156	12.407518	16.636793	51.924215	1214	CUFF.150.1	1225
BnaA01g05080D	BnaA01g05080D	=	CUFF.151	CUFF.151.1	100	11.559706	10.020074	13.099337	41.327750	1861	CUFF.151.1	1880
BnaA01g05090D	BnaA01g05090D	=	CUFF.152	CUFF.152.1	100	16.617924	14.232854	19.002995	60.138170	1215	CUFF.152.1	1387
BnaA01g05100D	BnaA01g05100D	=	CUFF.153	CUFF.153.1	100	28.358712	25.480552	31.236873	102.626597	1483	CUFF.153.1	784
-	-	u	CUFF.154	CUFF.154.1	100	3.585312	2.344232	4.826392	11.735656	929	CUFF.154.1	-
BnaA01g05110D	BnaA01g05110D	=	CUFF.155	CUFF.155.1	100	44.288603	39.343849	49.233356	157.978000	862	CUFF.155.1	889
BnaA01g05130D	BnaA01g05130D	=	CUFF.156	CUFF.156.1	100	124.036416	114.085581	133.987250	437.420621	752	CUFF.157.1	1037
BnaA01g05130D	BnaA01g05130D	e	CUFF.157	CUFF.157.1	100	20.808347	17.665775	23.950919	73.381676	972	CUFF.157.1	1037
BnaA01g05140D	BnaA01g05140D	j	CUFF.158	CUFF.158.1	100	2.102072	1.492985	2.711160	7.252068	1999	CUFF.158.1	1979
BnaA01g05220D	BnaA01g05220D	j	CUFF.159	CUFF.159.1	12	1.744022	1.001643	2.486401	6.111812	2121	CUFF.159.1	2154
BnaA01g05220D	BnaA01g05220D	=	CUFF.159	CUFF.159.2	100	14.174802	12.485002	15.864601	49.674683	2119	CUFF.159.1	2154
BnaA01g05230D	BnaA01g05230D	e	CUFF.160	CUFF.160.1	100	0.966582	0.413424	1.519741	3.415632	1670	CUFF.160.1	1294
BnaA01g05230D	BnaA01g05230D	j	CUFF.161	CUFF.161.1	52	2.170509	1.193917	3.147102	7.669973	1362	CUFF.160.1	1294
BnaA01g05230D	BnaA01g05230D	j	CUFF.161	CUFF.161.2	100	4.207947	2.908499	5.507394	14.869707	1375	CUFF.160.1	1294
BnaA01g05230D	BnaA01g05230D	j	CUFF.161	CUFF.161.3	30	1.257278	0.468696	2.045860	4.442870	1370	CUFF.160.1	1294
BnaA01g05240D	BnaA01g05240D	c	CUFF.162	CUFF.162.1	100	31.019903	26.573191	35.466614	110.731073	945	CUFF.162.2	3470
BnaA01g05240D	BnaA01g05240D	j	CUFF.162	CUFF.162.2	90	27.958491	25.659649	30.257332	99.802817	2638	CUFF.162.2	3470
BnaA01g05260D	BnaA01g05260D	j	CUFF.163	CUFF.163.1	100	0.870681	0.405559	1.335803	3.136274	1461	CUFF.163.1	1404
BnaA01g05280D	BnaA01g05280D	j	CUFF.164	CUFF.164.1	31	1.832204	1.001874	2.662535	6.560757	1897	CUFF.164.1	1868
BnaA01g05280D	BnaA01g05280D	=	CUFF.164	CUFF.164.2	100	5.925129	4.681608	7.168650	21.216705	1896	CUFF.164.1	1868
BnaA01g05280D	BnaA01g05280D	j	CUFF.164	CUFF.164.3	61	3.624439	2.348405	4.900472	12.978392	1272	CUFF.164.1	1868
BnaA01g05300D	BnaA01g05300D	j	CUFF.165	CUFF.165.1	77	14.642901	13.141900	16.143903	52.523931	2681	CUFF.165.1	2847
BnaA01g05300D	BnaA01g05300D	j	CUFF.165	CUFF.165.2	100	18.937078	15.015808	22.858349	67.927098	695	CUFF.165.1	2847
BnaA01g05310D	BnaA01g05310D	o	CUFF.166	CUFF.166.1	100	125.792376	115.976162	135.608591	446.379120	774	CUFF.166.1	111
BnaA01g05320D	BnaA01g05320D	=	CUFF.167	CUFF.167.1	100	135.745595	124.484661	147.006530	481.698504	656	CUFF.167.1	1343
BnaA01g05370D	BnaA01g05370D	c	CUFF.168	CUFF.168.1	100	1.252477	0.500513	2.004440	4.467043	1359	CUFF.169.1	1876
BnaA01g05370D	BnaA01g05370D	j	CUFF.169	CUFF.169.1	100	4.038842	2.973087	5.104596	14.404803	1766	CUFF.169.1	1876
BnaA01g05370D	BnaA01g05370D	j	CUFF.169	CUFF.169.2	60	2.434772	1.558237	3.311308	8.683781	1749	CUFF.169.1	1876
BnaA01g05380D	BnaA01g05380D	j	CUFF.170	CUFF.170.1	100	38.081937	33.998032	42.165842	137.573619	1233	CUFF.170.2	1543
BnaA01g05380D	BnaA01g05380D	j	CUFF.170	CUFF.170.2	55	20.837401	17.719161	23.955641	75.276547	1236	CUFF.170.2	1543
BnaA01g05390D	BnaA01g05390D	j	CUFF.171	CUFF.171.1	31	16.313236	11.813611	20.812861	56.767901	555	CUFF.171.1	577
BnaA01g05390D	BnaA01g05390D	j	CUFF.171	CUFF.171.2	18	9.547607	5.747134	13.348080	33.224408	555	CUFF.171.1	577
BnaA01g05390D	BnaA01g05390D	j	CUFF.171	CUFF.171.3	100	52.514521	44.736978	60.292063	182.743573	555	CUFF.171.1	577
BnaA01g05410D	BnaA01g05410D	j	CUFF.172	CUFF.172.1	100	20.858089	17.026660	24.689518	71.920684	769	CUFF.173.1	639
BnaA01g05410D	BnaA01g05410D	j	CUFF.172	CUFF.172.2	33	6.886046	4.754380	9.017712	23.743744	911	CUFF.173.1	639
BnaA01g05410D	BnaA01g05410D	o	CUFF.172	CUFF.172.3	65	13.521361	9.218019	17.824702	46.622943	532	CUFF.173.1	639
BnaA01g05410D	BnaA01g05410D	e	CUFF.173	CUFF.173.1	100	7.164275	5.341035	8.987516	24.703106	1079	CUFF.173.1	639
BnaA01g05420D	BnaA01g05420D	j	CUFF.174	CUFF.174.1	59	3.656650	1.590574	5.722726	13.429690	562	CUFF.174.2	1312
BnaA01g05420D	BnaA01g05420D	j	CUFF.174	CUFF.174.2	100	6.159323	3.722638	8.596008	22.621196	591	CUFF.174.2	1312
BnaA01g05450D	BnaA01g05450D	=	CUFF.175	CUFF.175.1	100	33.031197	30.903290	35.159103	116.989736	3969	CUFF.175.1	3894
BnaA01g05470D	BnaA01g05470D	p	CUFF.176	CUFF.176.1	100	4.595026	3.362341	5.827711	15.634632	1128	CUFF.176.1	63
BnaA01g05480D	BnaA01g05480D	=	CUFF.177	CUFF.177.1	100	12.543903	10.593115	14.494691	44.041260	1384	CUFF.177.1	1496
BnaA01g05480D	BnaA01g05480D	e	CUFF.178	CUFF.178.1	100	7.648627	4.672335	10.624919	26.854095	595	CUFF.177.1	1496
BnaA01g05490D	BnaA01g05490D	e	CUFF.179	CUFF.179.1	100	4.794713	4.161167	5.428258	16.760012	3885	CUFF.179.1	3381
BnaA01g05510D	BnaA01g05510D	j	CUFF.180	CUFF.180.1	100	3.550112	3.185991	3.914234	12.683028	9912	CUFF.180.1	9566
BnaA01g05530D	BnaA01g05530D	=	CUFF.181	CUFF.181.1	100	36.111286	32.705344	39.517227	127.925204	1392	CUFF.181.1	1463
BnaA01g05540D	BnaA01g05540D	j	CUFF.182	CUFF.182.1	10	4.315508	3.341284	5.289731	15.711039	2146	CUFF.182.1	1125
BnaA01g05560D	BnaA01g05560D	=	CUFF.183	CUFF.183.1	100	7.470425	6.120271	8.820579	26.558996	1447	CUFF.183.1	1288
BnaA01g05570D	BnaA01g05570D	e	CUFF.184	CUFF.184.1	100	2.672707	1.758421	3.586994	9.704788	1197	CUFF.184.1	801
BnaA01g05610D	BnaA01g05610D	j	CUFF.185	CUFF.185.1	100	31.536644	29.172039	33.901249	112.350233	2676	CUFF.185.1	2795
BnaA01g05620D	BnaA01g05620D	=	CUFF.186	CUFF.186.1	100	2.615419	1.910574	3.320263	9.339774	1814	CUFF.186.1	1489
BnaA01g05670D	BnaA01g05670D	j	CUFF.187	CUFF.187.1	43	20.307628	18.052821	22.562435	72.880455	1749	CUFF.187.1	1803
BnaA01g05670D	BnaA01g05670D	c	CUFF.187	CUFF.187.2	100	47.215300	41.886370	52.544229	169.447289	861	CUFF.187.1	1803
BnaA01g05690D	BnaA01g05690D	e	CUFF.188	CUFF.188.1	100	5.193418	3.516623	6.870212	18.734211	930	CUFF.189.1	2178
BnaA01g05690D	BnaA01g05690D	=	CUFF.189	CUFF.189.1	100	18.276098	16.330674	20.221521	65.927354	1988	CUFF.189.1	2178
BnaA01g05760D	BnaA01g05760D	e	CUFF.190	CUFF.190.1	100	5.597312	4.183003	7.011622	19.516417	1087	CUFF.190.1	1118
BnaA01g05770D	BnaA01g05770D	j	CUFF.191	CUFF.191.1	100	2.011255	1.316094	2.706417	7.152695	1959	CUFF.191.1	2208
BnaA01g05770D	BnaA01g05770D	j	CUFF.191	CUFF.191.2	20	0.392418	0.025483	0.759354	1.395571	1959	CUFF.191.1	2208
BnaA01g05770D	BnaA01g05770D	j	CUFF.191	CUFF.191.3	43	0.860624	0.246128	1.475119	3.060665	1332	CUFF.191.1	2208
BnaA01g05780D	BnaA01g05780D	=	CUFF.192	CUFF.192.1	100	52.307376	46.079502	58.535250	184.365747	631	CUFF.192.1	609
BnaA01g05800D	BnaA01g05800D	o	CUFF.193	CUFF.193.1	100	2.020068	1.463690	2.576446	7.260417	2172	CUFF.193.1	1668
BnaA01g05820D	BnaA01g05820D	=	CUFF.194	CUFF.194.1	100	27.608679	24.776720	30.440639	98.046297	1256	CUFF.194.1	1347
BnaA01g05830D	BnaA01g05830D	j	CUFF.195	CUFF.195.1	100	7.095091	5.559299	8.630883	25.087983	1177	CUFF.195.1	1489
BnaA01g05840D	BnaA01g05840D	j	CUFF.196	CUFF.196.1	100	1.859498	1.203205	2.515791	6.474164	1582	CUFF.196.1	2396
BnaA01g05890D	BnaA01g05890D	=	CUFF.197	CUFF.197.1	100	59.257595	53.508508	65.006681	215.619652	889	CUFF.197.1	914
BnaA01g05900D	BnaA01g05900D	j	CUFF.198	CUFF.198.1	68	15.954004	12.874924	19.033083	56.258522	972	CUFF.198.2	1705
BnaA01g05900D	BnaA01g05900D	j	CUFF.198	CUFF.198.2	100	23.353085	20.769297	25.936873	82.349867	1638	CUFF.198.2	1705
BnaA01g05920D	BnaA01g05920D	j	CUFF.199	CUFF.199.1	100	25.111242	22.634185	27.588299	89.605091	1729	CUFF.199.1	1870
BnaA01g05950D	BnaA01g05950D	=	CUFF.200	CUFF.200.1	100	85.601608	77.083036	94.120179	303.659056	657	CUFF.200.1	1049
BnaA01g05960D	BnaA01g05960D	=	CUFF.201	CUFF.201.1	100	2.027903	1.275177	2.780628	7.176683	1323	CUFF.201.1	1183
BnaA01g05970D	BnaA01g05970D	e	CUFF.202	CUFF.202.1	100	1.862329	0.891793	2.832866	6.522951	823	CUFF.202.1	4125
BnaA01g05980D	BnaA01g05980D	j	CUFF.203	CUFF.203.1	100	4.634488	3.459008	5.809967	16.537453	1274	CUFF.203.1	1258
BnaA01g05990D	BnaA01g05990D	j	CUFF.204	CUFF.204.1	86	2.979889	2.366878	3.592899	10.829991	3562	CUFF.204.1	3576
BnaA01g05990D	BnaA01g05990D	c	CUFF.204	CUFF.204.2	100	3.473357	2.468133	4.478581	12.623432	1902	CUFF.204.1	3576
BnaA01g06010D	BnaA01g06010D	=	CUFF.205	CUFF.205.1	100	35.681890	33.200539	38.163241	126.926846	2933	CUFF.205.1	1930
BnaA01g06020D	BnaA01g06020D	=	CUFF.206	CUFF.206.1	100	17.724120	15.791421	19.656819	63.063336	1904	CUFF.206.1	1807
BnaA01g06030D	BnaA01g06030D	c	CUFF.207	CUFF.207.1	100	1.791187	1.196165	2.386208	6.186943	1758	CUFF.207.1	2230
BnaA01g06040D	BnaA01g06040D	=	CUFF.208	CUFF.208.1	100	45.545328	40.370270	50.720385	161.780797	820	CUFF.208.1	879
BnaA01g06090D	BnaA01g06090D	j	CUFF.209	CUFF.209.1	100	3.530203	2.303153	4.757254	12.717994	961	CUFF.209.1	1365
BnaA01g06100D	BnaA01g06100D	j	CUFF.210	CUFF.210.1	100	3.331516	2.399946	4.263086	11.698991	1428	CUFF.210.1	1792
BnaA01g06120D	BnaA01g06120D	c	CUFF.211	CUFF.211.1	100	0.907703	0.404200	1.411206	3.158344	1288	CUFF.211.1	1826
BnaA01g06130D	BnaA01g06130D	=	CUFF.212	CUFF.212.1	100	57.297040	51.364437	63.229644	200.653356	812	CUFF.212.1	803
BnaA01g06150D	BnaA01g06150D	j	CUFF.213	CUFF.213.1	96	35.749967	31.269212	40.230722	127.484383	1044	CUFF.213.2	858
BnaA01g06150D	BnaA01g06150D	j	CUFF.213	CUFF.213.2	100	37.163304	33.180349	41.146260	132.524344	1491	CUFF.213.2	858
BnaA01g06150D	BnaA01g06150D	j	CUFF.213	CUFF.213.3	70	26.179127	22.662085	29.696169	93.354766	1406	CUFF.213.2	858
BnaA01g06150D	BnaA01g06150D	j	CUFF.213	CUFF.213.4	99	36.946290	32.849462	41.043118	131.750471	1490	CUFF.213.2	858
BnaA01g06160D	BnaA01g06160D	c	CUFF.214	CUFF.214.1	100	18.869841	13.251739	24.487944	69.433323	409	CUFF.214.1	1077
BnaA01g06160D	BnaA01g06160D	c	CUFF.215	CUFF.215.1	100	18.188379	11.317906	25.058852	65.303507	335	CUFF.215.1	1077
BnaA01g06180D	BnaA01g06180D	x	CUFF.216	CUFF.216.1	100	76.689840	72.983197	80.396484	265.979913	1887	CUFF.216.1	1881
BnaA01g06190D	BnaA01g06190D	=	CUFF.217	CUFF.217.1	100	16.258623	14.237280	18.279965	58.639557	1583	CUFF.217.1	1641
BnaA01g06210D	BnaA01g06210D	j	CUFF.218	CUFF.218.1	15	1.808169	0.703420	2.912918	6.394480	897	CUFF.218.1	1285
BnaA01g06210D	BnaA01g06210D	o	CUFF.218	CUFF.218.2	100	11.680221	6.956329	16.404114	41.306391	443	CUFF.218.1	1285
BnaA01g06210D	BnaA01g06210D	=	CUFF.218	CUFF.218.3	88	10.332306	7.577880	13.086732	36.539572	725	CUFF.218.1	1285
BnaA01g06220D	BnaA01g06220D	j	CUFF.219	CUFF.219.1	77	17.373744	15.294990	19.452497	62.084765	1768	CUFF.219.1	2022
BnaA01g06220D	BnaA01g06220D	c	CUFF.219	CUFF.219.2	100	22.522205	18.948678	26.095732	80.482700	919	CUFF.219.1	2022
BnaA01g06240D	BnaA01g06240D	j	CUFF.220	CUFF.220.1	100	12.189781	10.538164	13.841397	43.559965	1718	CUFF.220.1	733
BnaA01g06250D	BnaA01g06250D	j	CUFF.221	CUFF.221.1	100	24.186254	21.981277	26.391232	85.745695	2177	CUFF.221.1	2628
BnaA01g06250D	BnaA01g06250D	c	CUFF.221	CUFF.221.2	48	11.678153	8.921138	14.435168	41.401672	815	CUFF.221.1	2628
BnaA01g06260D	BnaA01g06260D	=	CUFF.222	CUFF.222.1	100	2.897408	1.290215	4.504601	9.321487	558	CUFF.222.1	676
BnaA01g06270D	BnaA01g06270D	c	CUFF.223	CUFF.223.1	100	1.444613	0.511844	2.377381	5.200707	739	CUFF.223.1	1194
BnaA01g06310D	BnaA01g06310D	=	CUFF.224	CUFF.224.1	100	2.524210	1.966323	3.082098	9.170203	2665	CUFF.224.1	2640
BnaA01g06330D	BnaA01g06330D	=	CUFF.225	CUFF.225.1	100	75.147402	69.780149	80.514656	271.514528	1411	CUFF.225.1	1849
BnaA01g06340D	BnaA01g06340D	j	CUFF.226	CUFF.226.1	100	4.375980	3.778020	4.973940	15.666715	4303	CUFF.226.1	3558
BnaA01g06350D	BnaA01g06350D	e	CUFF.227	CUFF.227.1	100	3.682857	2.358002	5.007711	13.101733	1265	CUFF.228.1	2059
BnaA01g06350D	BnaA01g06350D	=	CUFF.228	CUFF.228.1	100	12.607093	10.941517	14.272669	44.849632	1904	CUFF.228.1	2059
BnaA01g06370D	BnaA01g06370D	j	CUFF.229	CUFF.229.1	100	13.322901	11.789204	14.856598	47.371196	2194	CUFF.229.1	4029
BnaA01g06370D	BnaA01g06370D	e	CUFF.230	CUFF.230.1	100	1.078658	0.695298	1.462018	3.693908	2415	CUFF.230.1	4029
BnaA01g06380D	BnaA01g06380D	=	CUFF.231	CUFF.231.1	100	13.970214	12.318083	15.622344	49.945553	2077	CUFF.232.1	1521
BnaA01g06380D	BnaA01g06380D	e	CUFF.232	CUFF.232.1	100	2.927051	2.228664	3.625438	10.464636	2484	CUFF.232.1	1521
-	-	u	CUFF.233	CUFF.233.1	100	7.563901	2.215415	12.912387	23.769797	288	CUFF.233.1	-
BnaA01g06410D	BnaA01g06410D	o	CUFF.234	CUFF.234.1	100	2.246323	1.233804	3.258843	7.916651	897	CUFF.234.1	1029
BnaA01g06420D	BnaA01g06420D	e	CUFF.235	CUFF.235.1	100	27.028522	24.701781	29.355263	96.807677	2189	CUFF.235.1	1897
BnaA01g06440D	BnaA01g06440D	e	CUFF.236	CUFF.236.1	100	70.358450	65.491867	75.225032	248.266646	1627	CUFF.236.1	1025
BnaA01g06440D	BnaA01g06440D	j	CUFF.237	CUFF.237.1	100	337.095292	316.851486	357.339098	1189.473581	698	CUFF.236.1	1025
BnaA01g06450D	BnaA01g06450D	p	CUFF.238	CUFF.238.1	100	0.651708	0.315342	0.988073	2.221753	1990	CUFF.238.1	290
BnaA01g06460D	BnaA01g06460D	e	CUFF.239	CUFF.239.1	100	2.024686	1.306313	2.743059	7.209328	2039	CUFF.239.1	1782
BnaA01g06460D	BnaA01g06460D	c	CUFF.240	CUFF.240.1	100	19.790367	17.281847	22.298887	70.467850	1377	CUFF.239.1	1782
BnaA01g06470D	BnaA01g06470D	e	CUFF.241	CUFF.241.1	100	21.144368	17.725232	24.563504	75.272609	1028	CUFF.242.2	1326
BnaA01g06470D	BnaA01g06470D	j	CUFF.242	CUFF.242.1	24	29.993143	24.912639	35.073647	106.773687	945	CUFF.242.2	1326
BnaA01g06470D	BnaA01g06470D	=	CUFF.242	CUFF.242.2	100	125.667304	116.609216	134.725392	447.367637	1076	CUFF.242.2	1326
BnaA01g06480D	BnaA01g06480D	p	CUFF.243	CUFF.243.1	100	26.120837	22.919736	29.321938	92.888485	998	CUFF.243.1	228
-	-	u	CUFF.244	CUFF.244.1	100	3.301309	1.677657	4.924962	12.278736	762	CUFF.244.1	-
-	-	u	CUFF.244	CUFF.244.2	90	2.985723	1.085569	4.885877	11.104959	626	CUFF.244.1	-
BnaA01g06490D	BnaA01g06490D	e	CUFF.245	CUFF.245.1	100	15.981775	11.620635	20.342915	59.165429	505	CUFF.245.1	646
BnaA01g06490D	BnaA01g06490D	=	CUFF.246	CUFF.246.1	100	150.282299	129.908717	170.655880	556.353517	340	CUFF.245.1	646
BnaA01g06520D	BnaA01g06520D	j	CUFF.247	CUFF.247.1	100	5.592213	4.388733	6.795693	19.995145	1446	CUFF.247.1	952
BnaA01g06530D	BnaA01g06530D	j	CUFF.248	CUFF.248.1	100	24.511138	22.119413	26.902863	87.281844	2048	CUFF.248.1	2204
BnaA01g06530D	BnaA01g06530D	j	CUFF.248	CUFF.248.2	47	11.536129	9.260762	13.811496	41.079065	1281	CUFF.248.1	2204
BnaA01g06530D	BnaA01g06530D	j	CUFF.248	CUFF.248.3	49	12.117815	9.660491	14.575139	43.150393	1280	CUFF.248.1	2204
BnaA01g06540D	BnaA01g06540D	=	CUFF.249	CUFF.249.1	100	3.721647	2.487229	4.956065	13.489998	973	CUFF.249.1	1033
BnaA01g06550D	BnaA01g06550D	i	CUFF.250	CUFF.250.1	100	3.774725	1.938945	5.610506	12.804072	579	CUFF.250.1	927
BnaA01g06570D	BnaA01g06570D	j	CUFF.251	CUFF.251.1	100	4.542881	2.663068	6.422693	15.496047	620	CUFF.251.1	773
BnaA01g06610D	BnaA01g06610D	=	CUFF.252	CUFF.252.1	100	16.132048	14.191748	18.072349	55.573372	1517	CUFF.252.1	1290
BnaA01g06620D	BnaA01g06620D	=	CUFF.253	CUFF.253.1	100	425.266004	411.538323	438.993685	1520.519721	898	CUFF.253.1	780
BnaA01g06640D	BnaA01g06640D	c	CUFF.254	CUFF.254.1	100	6.646983	4.484103	8.809864	23.924813	670	CUFF.254.1	894
BnaA01g06650D	BnaA01g06650D	j	CUFF.255	CUFF.255.1	100	35.896077	30.034272	41.757882	127.545563	535	CUFF.255.1	679
BnaA01g06670D	BnaA01g06670D	j	CUFF.256	CUFF.256.1	100	2.913114	2.303407	3.522820	10.527203	2594	CUFF.256.1	2517
BnaA01g06680D	BnaA01g06680D	=	CUFF.257	CUFF.257.1	100	4.880421	4.132713	5.628129	17.247241	2901	CUFF.257.1	2448
BnaA01g06700D	BnaA01g06700D	=	CUFF.258	CUFF.258.1	100	11.770434	10.091742	13.449126	41.592693	1609	CUFF.258.1	1940
BnaA01g06750D	BnaA01g06750D	=	CUFF.259	CUFF.259.1	100	14.821974	12.346981	17.296967	52.513507	1054	CUFF.260.1	1129
BnaA01g06750D	BnaA01g06750D	e	CUFF.260	CUFF.260.1	100	1.951115	1.078637	2.823592	6.912701	1327	CUFF.260.1	1129
BnaA01g06760D	BnaA01g06760D	=	CUFF.261	CUFF.261.1	100	18.644247	15.956759	21.331734	65.764190	1079	CUFF.261.1	1154
BnaA01g06780D	BnaA01g06780D	j	CUFF.262	CUFF.262.1	68	10.878966	9.053443	12.704490	38.762956	1322	CUFF.262.1	1333
BnaA01g06780D	BnaA01g06780D	c	CUFF.262	CUFF.262.2	100	16.013919	10.593048	21.434789	57.059356	423	CUFF.262.1	1333
BnaA01g06800D	BnaA01g06800D	c	CUFF.263	CUFF.263.1	100	2.764961	1.588382	3.941540	9.611817	856	CUFF.263.1	2513
BnaA01g06800D	BnaA01g06800D	c	CUFF.264	CUFF.264.1	100	3.944396	1.630315	6.258477	13.984063	455	CUFF.264.2	2513
BnaA01g06800D	BnaA01g06800D	j	CUFF.264	CUFF.264.2	52	2.060806	1.379013	2.742598	7.306172	1619	CUFF.264.2	2513
BnaA01g06810D	BnaA01g06810D	j	CUFF.265	CUFF.265.1	12	0.508813	0.122150	0.895475	1.822119	2247	CUFF.265.1	2180
BnaA01g06810D	BnaA01g06810D	=	CUFF.265	CUFF.265.2	100	4.419116	3.541888	5.296345	15.825385	2234	CUFF.265.1	2180
BnaA01g06820D	BnaA01g06820D	j	CUFF.266	CUFF.266.1	100	144.276349	137.069927	151.482771	519.072842	2955	CUFF.266.1	3285
BnaA01g06820D	BnaA01g06820D	c	CUFF.266	CUFF.266.2	79	113.710180	103.506395	123.913966	409.102856	741	CUFF.266.1	3285
BnaA01g06850D	BnaA01g06850D	j	CUFF.267	CUFF.267.1	15	1.334634	0.866006	1.803262	4.786756	3665	CUFF.267.1	4270
BnaA01g06850D	BnaA01g06850D	j	CUFF.267	CUFF.267.2	100	9.023510	7.978335	10.068684	32.363436	3466	CUFF.267.1	4270
BnaA01g06860D	BnaA01g06860D	=	CUFF.268	CUFF.268.1	100	3.696792	3.226217	4.167367	13.368064	5875	CUFF.268.1	5721
BnaA01g06870D	BnaA01g06870D	j	CUFF.269	CUFF.269.1	100	7.521796	6.188093	8.855498	26.917053	2178	CUFF.269.2	1215
BnaA01g06870D	BnaA01g06870D	=	CUFF.269	CUFF.269.2	72	5.404709	4.354954	6.454465	19.340974	2578	CUFF.269.2	1215
BnaA01g06900D	BnaA01g06900D	c	CUFF.270	CUFF.270.1	100	1.888526	1.084018	2.693035	6.877947	1129	CUFF.270.1	1483
BnaA01g06910D	BnaA01g06910D	j	CUFF.271	CUFF.271.1	100	0.598115	0.266340	0.929889	2.204539	1838	CUFF.271.1	2186
BnaA01g06920D	BnaA01g06920D	=	CUFF.272	CUFF.272.1	100	5.244726	2.335476	8.153977	19.461586	406	CUFF.272.1	471
BnaA01g06940D	BnaA01g06940D	j	CUFF.273	CUFF.273.1	15	3.046623	2.257808	3.835438	10.959161	2899	CUFF.273.1	2594
BnaA01g06940D	BnaA01g06940D	j	CUFF.273	CUFF.273.2	100	20.491406	18.650971	22.331842	73.710678	2818	CUFF.273.1	2594
BnaA01g06970D	BnaA01g06970D	=	CUFF.274	CUFF.274.1	100	4.508084	3.547246	5.468922	16.086500	1903	CUFF.275.1	1909
BnaA01g06970D	BnaA01g06970D	e	CUFF.275	CUFF.275.1	100	0.555131	0.191472	0.918791	1.980912	2306	CUFF.275.1	1909
BnaA01g06990D	BnaA01g06990D	=	CUFF.276	CUFF.276.1	100	24.652117	21.445902	27.858332	87.776902	1035	CUFF.276.1	1043
BnaA01g07000D	BnaA01g07000D	j	CUFF.277	CUFF.277.1	100	10.994857	9.881842	12.107871	38.405664	2865	CUFF.277.1	4389
BnaA01g07010D	BnaA01g07010D	j	CUFF.278	CUFF.278.1	100	2.735790	1.720308	3.751272	9.170092	1039	CUFF.278.1	2576
BnaA01g07010D	BnaA01g07010D	j	CUFF.279	CUFF.279.1	100	2.282285	1.543226	3.021345	8.162488	1542	CUFF.279.1	2576
-	-	u	CUFF.280	CUFF.280.1	100	15.616964	9.829053	21.404876	56.683208	367	CUFF.280.1	-
BnaA01g07050D	BnaA01g07050D	j	CUFF.281	CUFF.281.1	32	2.186315	1.004447	3.368182	7.715733	956	CUFF.281.1	1185
BnaA01g07050D	BnaA01g07050D	j	CUFF.281	CUFF.281.2	28	1.938490	0.502509	3.374472	6.841134	737	CUFF.281.1	1185
BnaA01g07050D	BnaA01g07050D	=	CUFF.281	CUFF.281.3	100	6.848555	4.954104	8.743006	24.169267	956	CUFF.281.1	1185
BnaA01g07060D	BnaA01g07060D	=	CUFF.282	CUFF.282.1	100	25.946711	22.010442	29.882980	92.814371	773	CUFF.282.1	958
BnaA01g07070D	BnaA01g07070D	=	CUFF.283	CUFF.283.1	100	0.996438	0.335476	1.657400	3.552327	970	CUFF.283.1	954
BnaA01g07090D	BnaA01g07090D	=	CUFF.284	CUFF.284.1	100	5.530776	3.257633	7.803919	19.381905	547	CUFF.284.1	593
BnaA01g07100D	BnaA01g07100D	j	CUFF.285	CUFF.285.1	31	1.883012	1.462496	2.303528	6.675727	4920	CUFF.285.1	3708
BnaA01g07100D	BnaA01g07100D	j	CUFF.285	CUFF.285.2	25	1.504032	0.970910	2.037154	5.332151	3052	CUFF.285.1	3708
BnaA01g07100D	BnaA01g07100D	j	CUFF.285	CUFF.285.3	100	6.025010	5.047854	7.002166	21.360095	3046	CUFF.285.1	3708
BnaA01g07120D	BnaA01g07120D	=	CUFF.286	CUFF.286.1	100	5.187538	3.895195	6.479881	18.972575	1284	CUFF.286.1	1415
BnaA01g07120D	BnaA01g07120D	j	CUFF.286	CUFF.286.2	16	0.847966	0.231134	1.464799	3.101299	1274	CUFF.286.1	1415
BnaA01g07130D	BnaA01g07130D	=	CUFF.287	CUFF.287.1	100	49.250562	42.756501	55.744623	172.623049	583	CUFF.287.1	715
BnaA01g07150D	BnaA01g07150D	=	CUFF.288	CUFF.288.1	100	11.949006	10.774483	13.123529	42.401776	2796	CUFF.288.1	1069
BnaA01g07160D	BnaA01g07160D	=	CUFF.289	CUFF.289.1	100	18.355641	15.043345	21.667937	64.675820	763	CUFF.289.1	987
BnaA01g07170D	BnaA01g07170D	=	CUFF.290	CUFF.290.1	100	39.189330	35.325053	43.053608	141.534910	1190	CUFF.290.1	1482
BnaA01g07190D	BnaA01g07190D	j	CUFF.291	CUFF.291.1	26	1.132949	0.740383	1.525516	4.082518	4314	CUFF.291.2	4174
BnaA01g07190D	BnaA01g07190D	j	CUFF.291	CUFF.291.2	100	4.354335	3.668984	5.039686	15.690599	4322	CUFF.291.2	4174
BnaA01g07190D	BnaA01g07190D	j	CUFF.291	CUFF.291.3	30	1.314787	0.871258	1.758315	4.737760	4127	CUFF.291.2	4174
-	-	u	CUFF.292	CUFF.292.1	100	7.263522	6.198939	8.328105	24.783855	2190	CUFF.292.1	-
BnaA01g07200D	BnaA01g07200D	j	CUFF.293	CUFF.293.1	100	33.732026	27.514337	39.949715	121.367129	504	CUFF.293.1	1710
BnaA01g07210D	BnaA01g07210D	j	CUFF.294	CUFF.294.1	20	3.145033	2.258603	4.031463	11.199796	1891	CUFF.294.1	1428
BnaA01g07210D	BnaA01g07210D	=	CUFF.294	CUFF.294.2	100	15.419836	13.446929	17.392743	54.911665	1678	CUFF.294.1	1428
BnaA01g07220D	BnaA01g07220D	e	CUFF.295	CUFF.295.1	100	4.668343	3.761494	5.575192	16.691544	1918	CUFF.295.1	1657
BnaA01g07270D	BnaA01g07270D	o	CUFF.296	CUFF.296.1	100	22.583767	19.876956	25.290578	80.043347	1847	CUFF.297.1	1693
BnaA01g07270D	BnaA01g07270D	=	CUFF.297	CUFF.297.1	100	22.764932	20.158154	25.371711	80.685449	1966	CUFF.297.1	1693
BnaA01g07280D	BnaA01g07280D	=	CUFF.298	CUFF.298.1	100	18.247471	15.684496	20.810446	66.872828	1063	CUFF.298.1	1120
BnaA01g07290D	BnaA01g07290D	=	CUFF.299	CUFF.299.1	100	17.714379	13.416118	22.012640	64.855497	518	CUFF.299.1	625
BnaA01g07320D	BnaA01g07320D	j	CUFF.300	CUFF.300.1	69	3.897503	2.080262	5.714744	14.144027	729	CUFF.300.2	1361
BnaA01g07320D	BnaA01g07320D	c	CUFF.300	CUFF.300.2	100	5.623087	3.539486	7.706688	20.406164	734	CUFF.300.2	1361
BnaA01g07330D	BnaA01g07330D	=	CUFF.301	CUFF.301.1	100	16.321989	14.167036	18.476942	58.305932	1426	CUFF.301.1	998
BnaA01g07340D	BnaA01g07340D	=	CUFF.302	CUFF.302.1	100	30.503391	27.424656	33.582126	108.965191	1406	CUFF.302.1	1400
BnaA01g07350D	BnaA01g07350D	=	CUFF.303	CUFF.303.1	100	59.109004	54.782050	63.435959	214.636604	1626	CUFF.303.1	1696
BnaA01g07360D	BnaA01g07360D	=	CUFF.304	CUFF.304.1	100	110.059906	99.035540	121.084271	393.577437	560	CUFF.305.1	634
BnaA01g07360D	BnaA01g07360D	e	CUFF.305	CUFF.305.1	100	5.275978	3.902134	6.649822	18.867051	1192	CUFF.305.1	634
BnaA01g07420D	BnaA01g07420D	j	CUFF.306	CUFF.306.1	100	1.651090	1.185863	2.116318	5.878368	3096	CUFF.306.1	2951
BnaA01g07430D	BnaA01g07430D	=	CUFF.307	CUFF.307.1	100	7.115721	6.156115	8.075326	25.334061	2948	CUFF.307.1	704
BnaA01g07450D	BnaA01g07450D	o	CUFF.308	CUFF.308.1	100	4.030469	3.054822	5.006117	14.485451	1560	CUFF.308.1	716
BnaA01g07450D	BnaA01g07450D	j	CUFF.309	CUFF.309.1	100	199.130739	183.885944	214.375535	700.029607	591	CUFF.309.1	716
BnaA01g07460D	BnaA01g07460D	=	CUFF.310	CUFF.310.1	100	12.703555	10.519204	14.887906	46.018457	1082	CUFF.310.1	1072
BnaA01g07470D	BnaA01g07470D	=	CUFF.311	CUFF.311.1	100	402.746973	331.857808	473.636137	1419.941944	213	CUFF.311.1	414
BnaA01g07480D	BnaA01g07480D	j	CUFF.312	CUFF.312.1	100	4.325157	3.775758	4.874556	15.248960	5087	CUFF.312.1	4540
BnaA01g07540D	BnaA01g07540D	j	CUFF.313	CUFF.313.1	100	52.492899	47.434582	57.551216	185.931617	987	CUFF.313.1	1120
BnaA01g07550D	BnaA01g07550D	=	CUFF.314	CUFF.314.1	100	7.198013	5.865210	8.530815	25.585094	1519	CUFF.314.1	1584
BnaA01g07560D	BnaA01g07560D	=	CUFF.315	CUFF.315.1	100	73.393887	55.461195	91.326579	273.070278	277	CUFF.315.1	403
BnaA01g07580D	BnaA01g07580D	=	CUFF.316	CUFF.316.1	100	58.271465	43.086011	73.456919	212.586915	287	CUFF.316.1	401
BnaA01g07610D	BnaA01g07610D	j	CUFF.317	CUFF.317.1	95	10.033083	8.455043	11.611124	36.233827	1931	CUFF.317.1	1994
BnaA01g07610D	BnaA01g07610D	c	CUFF.317	CUFF.317.2	100	10.574339	8.392343	12.756334	38.188536	1259	CUFF.317.1	1994
BnaA01g07620D	BnaA01g07620D	j	CUFF.318	CUFF.318.1	100	9.123946	7.949941	10.297951	32.950538	2504	CUFF.318.1	1967
BnaA01g07660D	BnaA01g07660D	j	CUFF.319	CUFF.319.1	100	42.128676	36.615986	47.641366	152.955821	734	CUFF.319.2	3229
BnaA01g07660D	BnaA01g07660D	j	CUFF.319	CUFF.319.2	23	9.693994	6.817005	12.570984	35.195810	736	CUFF.319.2	3229
BnaA01g07690D	BnaA01g07690D	j	CUFF.320	CUFF.320.1	100	14.661642	12.166484	17.156799	52.482288	987	CUFF.320.1	1450
BnaA01g07750D	BnaA01g07750D	c	CUFF.321	CUFF.321.1	100	10.455286	8.994624	11.915948	37.481105	1854	CUFF.321.1	3339
BnaA01g07810D	BnaA01g07810D	=	CUFF.322	CUFF.322.1	100	123.145217	112.009641	134.280794	444.570559	605	CUFF.322.1	631
BnaA01g07820D	BnaA01g07820D	e	CUFF.323	CUFF.323.1	100	2.493498	1.310574	3.676422	9.030037	1050	CUFF.323.1	1033
BnaA01g07820D	BnaA01g07820D	c	CUFF.324	CUFF.324.1	100	23.763188	20.310200	27.216176	86.056808	921	CUFF.323.1	1033
BnaA01g07830D	BnaA01g07830D	j	CUFF.325	CUFF.325.1	100	16.210308	14.787404	17.633212	57.564652	3340	CUFF.325.1	3184
BnaA01g07840D	BnaA01g07840D	c	CUFF.326	CUFF.326.1	100	1.981032	1.048459	2.913605	6.515058	937	CUFF.326.1	1732
BnaA01g07840D	BnaA01g07840D	j	CUFF.327	CUFF.327.1	100	3.259468	1.964759	4.554176	10.852737	840	CUFF.327.1	1732
BnaA01g07860D	BnaA01g07860D	j	CUFF.328	CUFF.328.1	77	79.576021	74.040223	85.111820	285.850439	1553	CUFF.328.1	1514
BnaA01g07860D	BnaA01g07860D	c	CUFF.328	CUFF.328.2	100	102.686484	92.747986	112.624982	368.867103	688	CUFF.328.1	1514
BnaA01g07870D	BnaA01g07870D	j	CUFF.329	CUFF.329.1	100	3.155560	1.252686	5.058434	10.949999	483	CUFF.329.1	880
BnaA01g07890D	BnaA01g07890D	e	CUFF.330	CUFF.330.1	100	142.416020	126.043668	158.788373	495.187901	407	CUFF.330.1	575
BnaA01g07900D	BnaA01g07900D	x	CUFF.331	CUFF.331.1	100	15.398674	11.524478	19.272870	53.635746	771	CUFF.331.1	536
BnaA01g07900D	BnaA01g07900D	e	CUFF.332	CUFF.332.1	100	139.285038	126.821102	151.748975	485.149367	607	CUFF.332.1	536
BnaA01g07910D	BnaA01g07910D	j	CUFF.333	CUFF.333.1	23	10.907834	9.317537	12.498132	39.113277	2347	CUFF.333.3	2606
BnaA01g07910D	BnaA01g07910D	c	CUFF.333	CUFF.333.2	100	47.984536	44.125431	51.843641	172.062793	2000	CUFF.333.3	2606
BnaA01g07910D	BnaA01g07910D	j	CUFF.333	CUFF.333.3	50	24.079776	21.654280	26.505271	86.345182	2503	CUFF.333.3	2606
BnaA01g07930D	BnaA01g07930D	e	CUFF.334	CUFF.334.1	100	1.189397	0.610177	1.768617	4.147921	1683	CUFF.334.1	1157
BnaA01g07930D	BnaA01g07930D	=	CUFF.335	CUFF.335.1	100	14.119161	11.730905	16.507416	49.239366	1059	CUFF.334.1	1157
BnaA01g07940D	BnaA01g07940D	=	CUFF.336	CUFF.336.1	100	15.305886	13.390867	17.220905	54.339422	1493	CUFF.336.1	1674
BnaA01g07950D	BnaA01g07950D	j	CUFF.337	CUFF.337.1	100	1.596048	0.634505	2.557592	5.742080	760	CUFF.337.1	1146
BnaA01g07960D	BnaA01g07960D	e	CUFF.338	CUFF.338.1	100	10.455097	8.476027	12.434167	37.253894	1077	CUFF.339.1	4386
BnaA01g07960D	BnaA01g07960D	j	CUFF.339	CUFF.339.1	48	10.160111	9.187427	11.132795	36.202791	4350	CUFF.339.1	4386
BnaA01g07960D	BnaA01g07960D	c	CUFF.339	CUFF.339.2	100	21.350904	16.089493	26.612316	76.078139	518	CUFF.339.1	4386
BnaA01g07980D	BnaA01g07980D	j	CUFF.340	CUFF.340.1	100	15.202012	13.384236	17.019787	53.996136	1926	CUFF.340.1	1788
BnaA01g07980D	BnaA01g07980D	c	CUFF.340	CUFF.340.2	60	9.106413	6.927952	11.284875	32.345135	1008	CUFF.340.1	1788
BnaA01g08000D	BnaA01g08000D	o	CUFF.341	CUFF.341.1	100	335.812797	190.219705	481.405890	1052.561853	165	CUFF.341.1	515
BnaA01g08010D	BnaA01g08010D	=	CUFF.342	CUFF.342.1	100	12.685623	10.910453	14.460794	45.435140	1439	CUFF.342.1	1254
BnaA01g08050D	BnaA01g08050D	c	CUFF.343	CUFF.343.1	100	4.644915	2.474241	6.815589	16.973011	612	CUFF.343.2	627
BnaA01g08050D	BnaA01g08050D	j	CUFF.343	CUFF.343.2	81	3.750918	2.129212	5.372623	13.706251	785	CUFF.343.2	627
BnaA01g08060D	BnaA01g08060D	j	CUFF.344	CUFF.344.1	100	4.070020	2.370327	5.769713	14.415252	672	CUFF.344.1	788
BnaA01g08080D	BnaA01g08080D	=	CUFF.345	CUFF.345.1	100	110.177960	97.790120	122.565799	401.939121	440	CUFF.345.1	455
BnaA01g08120D	BnaA01g08120D	=	CUFF.346	CUFF.346.1	100	43.779052	39.632794	47.925309	155.023577	1177	CUFF.346.1	1293
BnaA01g08130D	BnaA01g08130D	=	CUFF.347	CUFF.347.1	100	36.637135	32.727438	40.546831	130.039342	1080	CUFF.347.1	935
BnaA01g08140D	BnaA01g08140D	j	CUFF.348	CUFF.348.1	47	6.564360	5.522920	7.605800	23.597976	2635	CUFF.348.3	2781
BnaA01g08140D	BnaA01g08140D	c	CUFF.348	CUFF.348.2	100	14.060794	11.349491	16.772097	50.546627	922	CUFF.348.3	2781
BnaA01g08140D	BnaA01g08140D	j	CUFF.348	CUFF.348.3	24	3.427010	2.616674	4.237346	12.319632	2689	CUFF.348.3	2781
BnaA01g08150D	BnaA01g08150D	c	CUFF.349	CUFF.349.1	100	68.675279	59.515117	77.835441	245.669497	500	CUFF.349.1	2175
BnaA01g08160D	BnaA01g08160D	=	CUFF.350	CUFF.350.1	35	14.816191	12.484804	17.147578	53.001404	1178	CUFF.350.1	757
BnaA01g08200D	BnaA01g08200D	j	CUFF.351	CUFF.351.1	31	4.455983	3.821779	5.090188	16.084932	5287	CUFF.351.1	5721
BnaA01g08200D	BnaA01g08200D	c	CUFF.351	CUFF.351.2	100	14.277983	12.411926	16.144039	51.539774	1882	CUFF.351.1	5721
BnaA01g08200D	BnaA01g08200D	j	CUFF.351	CUFF.351.3	19	2.664713	2.122840	3.206587	9.618917	5215	CUFF.351.1	5721
BnaA01g08200D	BnaA01g08200D	j	CUFF.352	CUFF.352.1	100	9.513352	7.828316	11.198388	33.489633	1477	CUFF.352.2	5721
BnaA01g08200D	BnaA01g08200D	j	CUFF.352	CUFF.352.2	32	3.041722	1.985520	4.097924	10.707703	1482	CUFF.352.2	5721
BnaA01g08260D	BnaA01g08260D	=	CUFF.353	CUFF.353.1	100	6.369857	3.851796	8.887918	22.881123	625	CUFF.353.1	741
BnaA01g08260D	BnaA01g08260D	o	CUFF.353	CUFF.353.2	62	3.932825	1.829987	6.035663	14.127074	625	CUFF.353.1	741
BnaA01g08270D	BnaA01g08270D	j	CUFF.354	CUFF.354.1	100	20.098047	18.547611	21.648483	70.443439	3773	CUFF.354.1	3076
BnaA01g08290D	BnaA01g08290D	o	CUFF.355	CUFF.355.1	100	2.092483	1.012492	3.172474	7.466807	775	CUFF.355.1	2064
BnaA01g08290D	BnaA01g08290D	c	CUFF.356	CUFF.356.1	100	2.034339	0.946939	3.121739	7.356274	736	CUFF.356.1	2064
BnaA01g08290D	BnaA01g08290D	o	CUFF.357	CUFF.357.1	100	3.759625	2.078270	5.440981	13.582934	620	CUFF.357.1	2064
BnaA01g08300D	BnaA01g08300D	j	CUFF.358	CUFF.358.1	100	4.968550	3.873335	6.063766	17.536426	1539	CUFF.358.1	1863
BnaA01g08310D	BnaA01g08310D	j	CUFF.359	CUFF.359.1	100	5.182354	4.300602	6.064106	18.291043	3106	CUFF.359.2	2524
BnaA01g08310D	BnaA01g08310D	=	CUFF.359	CUFF.359.2	67	3.466807	2.733773	4.199841	12.236046	3282	CUFF.359.2	2524
BnaA01g08320D	BnaA01g08320D	=	CUFF.360	CUFF.360.1	100	2.219165	1.465640	2.972690	7.491802	1429	CUFF.360.1	1326
BnaA01g08330D	BnaA01g08330D	j	CUFF.361	CUFF.361.1	100	27.032996	24.542921	29.523071	96.032535	1879	CUFF.361.1	1874
BnaA01g08360D	BnaA01g08360D	e	CUFF.362	CUFF.362.1	100	15.980362	12.895165	19.065559	56.896207	778	CUFF.363.1	1199
BnaA01g08360D	BnaA01g08360D	c	CUFF.363	CUFF.363.1	100	29.961880	25.813559	34.110202	106.675766	811	CUFF.363.1	1199
BnaA01g08430D	BnaA01g08430D	j	CUFF.364	CUFF.364.1	15	0.780894	0.236225	1.325562	2.694977	1667	CUFF.364.1	1120
BnaA01g08430D	BnaA01g08430D	j	CUFF.364	CUFF.364.2	100	5.189205	4.066341	6.312068	17.908701	1667	CUFF.364.1	1120
BnaA01g08440D	BnaA01g08440D	j	CUFF.365	CUFF.365.1	100	49.429202	46.271877	52.586526	177.120083	2800	CUFF.365.1	3022
BnaA01g08450D	BnaA01g08450D	e	CUFF.366	CUFF.366.1	100	4.984255	3.250242	6.718268	17.902926	792	CUFF.366.1	759
BnaA01g08450D	BnaA01g08450D	=	CUFF.367	CUFF.367.1	100	36.423354	30.883847	41.962860	130.828905	619	CUFF.366.1	759
BnaA01g08460D	BnaA01g08460D	j	CUFF.368	CUFF.368.1	55	1.695543	0.478086	2.913001	6.133620	813	CUFF.368.2	1341
BnaA01g08460D	BnaA01g08460D	=	CUFF.368	CUFF.368.2	100	3.070389	2.095691	4.045088	11.107119	1490	CUFF.368.2	1341
BnaA01g08460D	BnaA01g08460D	j	CUFF.368	CUFF.368.3	35	1.075163	0.429402	1.720924	3.889397	1484	CUFF.368.2	1341
BnaA01g08480D	BnaA01g08480D	j	CUFF.369	CUFF.369.1	22	0.505358	0.090309	0.920406	1.797304	1940	CUFF.369.1	2171
BnaA01g08480D	BnaA01g08480D	j	CUFF.369	CUFF.369.2	38	0.855580	0.350332	1.360828	3.042868	1938	CUFF.369.1	2171
BnaA01g08480D	BnaA01g08480D	=	CUFF.369	CUFF.369.3	100	2.263816	1.526027	3.001605	8.051259	1932	CUFF.369.1	2171
BnaA01g08490D	BnaA01g08490D	j	CUFF.370	CUFF.370.1	100	3.204338	2.394573	4.014102	11.632921	1742	CUFF.370.1	2944
BnaA01g08490D	BnaA01g08490D	c	CUFF.371	CUFF.371.1	100	2.796292	1.643057	3.949527	10.238961	902	CUFF.371.1	2944
BnaA01g08500D	BnaA01g08500D	j	CUFF.372	CUFF.372.1	100	3.245502	2.769961	3.721043	11.580682	5657	CUFF.372.1	5437
BnaA01g08500D	BnaA01g08500D	j	CUFF.372	CUFF.372.2	17	0.560961	0.317900	0.804023	2.001636	5657	CUFF.372.1	5437
BnaA01g08510D	BnaA01g08510D	j	CUFF.373	CUFF.373.1	100	2.826105	1.777099	3.875110	10.008171	1013	CUFF.373.1	688
BnaA01g08520D	BnaA01g08520D	j	CUFF.374	CUFF.374.1	51	2.656224	1.817341	3.495107	9.642165	1412	CUFF.374.1	1691
BnaA01g08520D	BnaA01g08520D	c	CUFF.374	CUFF.374.2	100	5.221171	2.769508	7.672833	18.952989	502	CUFF.374.1	1691
BnaA01g08530D	BnaA01g08530D	=	CUFF.375	CUFF.375.1	100	27.708545	24.404943	31.012147	98.446685	1101	CUFF.375.1	1263
BnaA01g08540D	BnaA01g08540D	j	CUFF.376	CUFF.376.1	76	7.759867	6.041559	9.478174	27.587223	1127	CUFF.376.1	1478
BnaA01g08540D	BnaA01g08540D	=	CUFF.376	CUFF.376.2	100	10.184828	7.266574	13.103081	36.208240	653	CUFF.376.1	1478
BnaA01g08550D	BnaA01g08550D	=	CUFF.377	CUFF.377.1	100	28.926457	24.716942	33.135973	98.348539	723	CUFF.377.1	589
BnaA01g08610D	BnaA01g08610D	=	CUFF.378	CUFF.378.1	100	1.564481	0.768870	2.360091	5.300945	1000	CUFF.378.1	939
BnaA01g08620D	BnaA01g08620D	j	CUFF.379	CUFF.379.1	100	3.731967	2.501027	4.962907	13.166651	1319	CUFF.379.2	1473
BnaA01g08620D	BnaA01g08620D	o	CUFF.379	CUFF.379.2	89	3.338091	2.205298	4.470883	11.777028	1381	CUFF.379.2	1473
BnaA01g08630D	BnaA01g08630D	j	CUFF.380	CUFF.380.1	13	5.634264	4.034116	7.234412	19.474449	1092	CUFF.380.1	1275
BnaA01g08630D	BnaA01g08630D	=	CUFF.380	CUFF.380.2	100	44.520406	39.589563	49.451248	153.881736	899	CUFF.380.1	1275
BnaA01g08640D	BnaA01g08640D	=	CUFF.381	CUFF.381.1	100	6.608247	5.326568	7.889927	23.801923	1423	CUFF.381.1	1293
BnaA01g08680D	BnaA01g08680D	=	CUFF.382	CUFF.382.1	100	9.680269	7.817320	11.543218	34.353961	1057	CUFF.382.1	1133
BnaA01g08700D	BnaA01g08700D	j	CUFF.383	CUFF.383.1	36	4.115572	2.525542	5.705602	14.526223	972	CUFF.383.3	1299
BnaA01g08700D	BnaA01g08700D	j	CUFF.383	CUFF.383.2	32	3.697572	2.224371	5.170772	13.050859	1044	CUFF.383.3	1299
BnaA01g08700D	BnaA01g08700D	=	CUFF.383	CUFF.383.3	100	11.455515	9.379914	13.531117	40.433109	1293	CUFF.383.3	1299
BnaA01g08710D	BnaA01g08710D	j	CUFF.384	CUFF.384.1	100	3.000057	2.270019	3.730094	10.588927	2009	CUFF.384.1	1305
BnaA01g08750D	BnaA01g08750D	e	CUFF.385	CUFF.385.1	100	7.021847	5.968241	8.075454	25.040470	2159	CUFF.385.1	2075
BnaA01g08760D	BnaA01g08760D	=	CUFF.386	CUFF.386.1	100	4.833039	3.774100	5.891978	17.586173	1584	CUFF.386.1	1434
BnaA01g08800D	BnaA01g08800D	j	CUFF.387	CUFF.387.1	18	6.542522	4.909787	8.175257	22.978114	1316	CUFF.387.1	690
BnaA01g08800D	BnaA01g08800D	=	CUFF.387	CUFF.387.2	100	37.227868	32.296632	42.159103	130.748687	812	CUFF.387.1	690
BnaA01g08810D	BnaA01g08810D	j	CUFF.388	CUFF.388.1	63	3.653077	2.449315	4.856839	13.128718	1493	CUFF.388.2	1570
BnaA01g08810D	BnaA01g08810D	=	CUFF.388	CUFF.388.2	100	5.778094	4.389909	7.166279	20.765774	1517	CUFF.388.2	1570
BnaA01g08820D	BnaA01g08820D	=	CUFF.389	CUFF.389.1	100	4.551061	2.968607	6.133516	16.526976	796	CUFF.389.1	787
BnaA01g08850D	BnaA01g08850D	j	CUFF.390	CUFF.390.1	100	9.899729	7.160863	12.638594	35.400641	829	CUFF.390.2	1878
BnaA01g08850D	BnaA01g08850D	=	CUFF.390	CUFF.390.2	90	8.915128	7.346105	10.484152	31.879789	1669	CUFF.390.2	1878
BnaA01g08860D	BnaA01g08860D	=	CUFF.391	CUFF.391.1	100	1.441709	0.742663	2.140755	4.922741	1126	CUFF.391.1	1211
BnaA01g08890D	BnaA01g08890D	j	CUFF.392	CUFF.392.1	15	1.226486	0.624170	1.828802	4.403724	2178	CUFF.392.2	2126
BnaA01g08890D	BnaA01g08890D	j	CUFF.392	CUFF.392.2	100	8.400822	7.144735	9.656909	30.163340	2188	CUFF.392.2	2126
BnaA01g08900D	BnaA01g08900D	j	CUFF.393	CUFF.393.1	100	26.578658	24.323660	28.833657	94.434436	2299	CUFF.393.1	2559
BnaA01g08910D	BnaA01g08910D	j	CUFF.394	CUFF.394.1	20	4.314063	2.640994	5.987131	15.600843	908	CUFF.394.2	863
BnaA01g08910D	BnaA01g08910D	=	CUFF.394	CUFF.394.2	100	21.873123	18.559296	25.186950	79.099264	932	CUFF.394.2	863
BnaA01g08920D	BnaA01g08920D	e	CUFF.395	CUFF.395.1	100	6.534044	4.636471	8.431617	23.527372	851	CUFF.395.1	666
BnaA01g08920D	BnaA01g08920D	=	CUFF.396	CUFF.396.1	100	72.183417	62.947501	81.419334	259.913469	518	CUFF.395.1	666
BnaA01g08930D	BnaA01g08930D	j	CUFF.397	CUFF.397.1	100	1.353849	1.001684	1.706014	4.833225	5959	CUFF.397.1	2249
BnaA01g08930D	BnaA01g08930D	j	CUFF.397	CUFF.397.2	81	1.096328	0.779579	1.413077	3.913879	5911	CUFF.397.1	2249
BnaA01g08930D	BnaA01g08930D	j	CUFF.397	CUFF.397.3	46	0.617893	0.381258	0.854529	2.205872	5869	CUFF.397.1	2249
BnaA01g08940D	BnaA01g08940D	j	CUFF.398	CUFF.398.1	100	1.495680	1.016440	1.974921	5.339562	3294	CUFF.398.1	3243
BnaA01g08950D	BnaA01g08950D	j	CUFF.399	CUFF.399.1	42	0.575636	0.107481	1.043791	1.963709	1548	CUFF.399.1	2478
BnaA01g08950D	BnaA01g08950D	j	CUFF.399	CUFF.399.2	100	1.381180	0.644101	2.118258	4.711719	1232	CUFF.399.1	2478
BnaA01g08950D	BnaA01g08950D	c	CUFF.400	CUFF.400.1	100	1.799003	0.972399	2.625607	6.714036	1009	CUFF.400.1	2478
BnaA01g08960D	BnaA01g08960D	=	CUFF.401	CUFF.401.1	100	0.667454	0.236487	1.098421	2.340644	1337	CUFF.401.1	1320
BnaA01g08990D	BnaA01g08990D	c	CUFF.402	CUFF.402.1	100	11.986705	5.898220	18.075190	40.902820	311	CUFF.402.1	2234
BnaA01g09030D	BnaA01g09030D	j	CUFF.403	CUFF.403.1	19	1.455994	0.513635	2.398354	5.270341	947	CUFF.403.2	973
BnaA01g09030D	BnaA01g09030D	j	CUFF.403	CUFF.403.2	100	7.663115	5.763986	9.562244	27.738593	950	CUFF.403.2	973
BnaA01g09040D	BnaA01g09040D	j	CUFF.404	CUFF.404.1	22	0.761823	0.200009	1.323636	2.716071	1321	CUFF.404.2	3012
BnaA01g09040D	BnaA01g09040D	j	CUFF.404	CUFF.404.2	63	2.151169	1.559030	2.743309	7.669406	2307	CUFF.404.2	3012
BnaA01g09040D	BnaA01g09040D	c	CUFF.404	CUFF.404.3	100	3.439108	1.733529	5.144686	12.261197	669	CUFF.404.2	3012
BnaA01g09040D	BnaA01g09040D	j	CUFF.405	CUFF.405.1	100	3.054982	2.213957	3.896008	11.017648	1634	CUFF.405.1	3012
BnaA01g09120D	BnaA01g09120D	e	CUFF.406	CUFF.406.1	100	2.913445	1.138938	4.687953	10.474067	635	CUFF.406.1	538
BnaA01g09120D	BnaA01g09120D	=	CUFF.407	CUFF.407.1	100	12.318257	8.772120	15.864394	44.285111	574	CUFF.406.1	538
BnaA01g09130D	BnaA01g09130D	j	CUFF.408	CUFF.408.1	95	1.339443	0.818152	1.860734	4.900682	2092	CUFF.408.1	2038
BnaA01g09130D	BnaA01g09130D	j	CUFF.408	CUFF.408.2	47	0.666059	0.223525	1.108593	2.436941	1687	CUFF.408.1	2038
BnaA01g09130D	BnaA01g09130D	j	CUFF.408	CUFF.408.3	100	1.402884	0.768856	2.036911	5.132795	1610	CUFF.408.1	2038
BnaA01g09150D	BnaA01g09150D	=	CUFF.409	CUFF.409.1	100	3.420725	2.375976	4.465474	12.092038	1807	CUFF.409.1	819
BnaA01g09140D	BnaA01g09140D	o	CUFF.410	CUFF.410.1	100	21.049081	18.534070	23.564093	74.407127	1514	CUFF.409.1	717
BnaA01g09160D	BnaA01g09160D	=	CUFF.411	CUFF.411.1	100	4.816670	3.514491	6.118850	17.410321	1296	CUFF.412.1	720
BnaA01g09160D	BnaA01g09160D	o	CUFF.412	CUFF.412.1	100	1.038084	0.315523	1.760644	3.752253	1333	CUFF.412.1	720
BnaA01g09180D	BnaA01g09180D	=	CUFF.413	CUFF.413.1	100	5.419749	1.122274	9.717225	19.138926	325	CUFF.413.1	465
BnaA01g09220D	BnaA01g09220D	j	CUFF.414	CUFF.414.1	100	6.698155	5.511229	7.885082	24.371151	1865	CUFF.414.1	1721
BnaA01g09220D	BnaA01g09220D	j	CUFF.414	CUFF.414.2	13	0.881414	0.355281	1.407547	3.207014	1865	CUFF.414.1	1721
BnaA01g09240D	BnaA01g09240D	j	CUFF.415	CUFF.415.1	100	2.043330	1.180555	2.906106	7.365897	1183	CUFF.415.2	1372
BnaA01g09240D	BnaA01g09240D	j	CUFF.415	CUFF.415.2	67	1.379172	0.778971	1.979373	4.971706	1610	CUFF.415.2	1372
BnaA01g09250D	BnaA01g09250D	j	CUFF.416	CUFF.416.1	34	1.476433	0.572864	2.380001	5.322316	1013	CUFF.416.3	836
BnaA01g09250D	BnaA01g09250D	j	CUFF.416	CUFF.416.2	100	4.342125	2.823139	5.861111	15.652704	1013	CUFF.416.3	836
BnaA01g09250D	BnaA01g09250D	j	CUFF.416	CUFF.416.3	45	1.945922	0.936874	2.954969	7.014753	1088	CUFF.416.3	836
BnaA01g09260D	BnaA01g09260D	j	CUFF.417	CUFF.417.1	100	3.817493	3.158014	4.476971	13.607453	3447	CUFF.417.1	2270
BnaA01g09270D	BnaA01g09270D	=	CUFF.418	CUFF.418.1	100	4.083562	3.054498	5.112626	14.555858	1765	CUFF.418.1	1390
BnaA01g09360D	BnaA01g09360D	j	CUFF.419	CUFF.419.1	47	1.967033	1.226082	2.707984	6.742281	1492	CUFF.419.1	1594
BnaA01g09360D	BnaA01g09360D	j	CUFF.419	CUFF.419.2	100	4.169318	2.631212	5.707425	14.290923	904	CUFF.419.1	1594
BnaA01g09360D	BnaA01g09360D	j	CUFF.419	CUFF.419.3	56	2.314051	1.147138	3.480963	7.931733	956	CUFF.419.1	1594
BnaA01g09360D	BnaA01g09360D	c	CUFF.420	CUFF.420.1	100	6.885446	3.949482	9.821410	23.738623	461	CUFF.420.1	1594
BnaA01g09370D	BnaA01g09370D	o	CUFF.421	CUFF.421.1	100	1.232222	0.634507	1.829938	4.052434	1249	CUFF.421.1	2041
BnaA01g09370D	BnaA01g09370D	c	CUFF.422	CUFF.422.1	100	2.373464	1.647135	3.099793	8.478234	1626	CUFF.422.1	2041
BnaA01g09380D	BnaA01g09380D	=	CUFF.423	CUFF.423.1	100	25.422110	21.209150	29.635070	90.810131	690	CUFF.423.1	631
BnaA01g09390D	BnaA01g09390D	j	CUFF.424	CUFF.424.1	100	60.164497	52.529049	67.799944	215.760119	575	CUFF.424.1	837
BnaA01g09400D	BnaA01g09400D	=	CUFF.425	CUFF.425.1	100	10.985060	7.892562	14.077559	39.398125	601	CUFF.426.1	667
BnaA01g09400D	BnaA01g09400D	e	CUFF.426	CUFF.426.1	100	1.653661	0.706825	2.600497	5.930886	915	CUFF.426.1	667
BnaA01g09430D	BnaA01g09430D	j	CUFF.427	CUFF.427.1	12	0.206046	0.074557	0.337535	0.740437	7182	CUFF.427.1	2181
BnaA01g09430D	BnaA01g09430D	j	CUFF.427	CUFF.427.2	100	1.775514	1.471851	2.079176	6.380400	7084	CUFF.427.1	2181
BnaA01g09470D	BnaA01g09470D	c	CUFF.428	CUFF.428.1	100	1.241237	0.671905	1.810568	4.405802	1391	CUFF.428.1	1743
BnaA01g09520D	BnaA01g09520D	e	CUFF.429	CUFF.429.1	100	0.881823	0.476644	1.287002	2.930378	1824	CUFF.429.1	1404
BnaA01g09530D	BnaA01g09530D	=	CUFF.430	CUFF.430.1	100	7.672472	6.393017	8.951927	27.287421	1742	CUFF.430.1	1635
BnaA01g09540D	BnaA01g09540D	=	CUFF.431	CUFF.431.1	100	116.165267	104.007301	128.323232	420.032819	507	CUFF.431.1	759
BnaA01g09560D	BnaA01g09560D	=	CUFF.432	CUFF.432.1	100	1.100454	0.716371	1.484537	3.949758	2484	CUFF.432.1	2610
BnaA01g09570D	BnaA01g09570D	=	CUFF.433	CUFF.433.1	100	1.488732	0.914555	2.062909	5.013549	1571	CUFF.433.1	1293
BnaA01g09620D	BnaA01g09620D	=	CUFF.434	CUFF.434.1	100	19.805917	16.733772	22.878062	71.255212	851	CUFF.434.1	955
BnaA01g09640D	BnaA01g09640D	j	CUFF.435	CUFF.435.1	25	0.797343	0.321846	1.272841	2.825064	1937	CUFF.435.3	2275
BnaA01g09640D	BnaA01g09640D	j	CUFF.435	CUFF.435.2	100	3.180455	2.357511	4.003399	11.268656	1936	CUFF.435.3	2275
BnaA01g09640D	BnaA01g09640D	j	CUFF.435	CUFF.435.3	17	0.524966	0.160692	0.889241	1.860006	2001	CUFF.435.3	2275
BnaA01g09650D	BnaA01g09650D	j	CUFF.436	CUFF.436.1	100	4.011545	3.428478	4.594612	14.017465	3835	CUFF.436.1	3370
BnaA01g09660D	BnaA01g09660D	x	CUFF.437	CUFF.437.1	100	2.134238	1.486592	2.781883	7.660331	1755	CUFF.437.1	981
BnaA01g09710D	BnaA01g09710D	j	CUFF.438	CUFF.438.1	100	7.429893	5.758693	9.101094	26.623959	1400	CUFF.438.2	2009
BnaA01g09710D	BnaA01g09710D	j	CUFF.438	CUFF.438.2	97	7.189236	5.843822	8.534650	25.761597	1865	CUFF.438.2	2009
BnaA01g09730D	BnaA01g09730D	j	CUFF.439	CUFF.439.1	100	19.140059	15.951667	22.328451	68.712461	834	CUFF.439.1	1632
BnaA01g09740D	BnaA01g09740D	j	CUFF.440	CUFF.440.1	100	14.003281	12.001826	16.004736	49.563457	1407	CUFF.440.1	1764
BnaA01g09740D	BnaA01g09740D	e	CUFF.441	CUFF.441.1	100	23.803774	19.185512	28.422037	84.251492	593	CUFF.440.1	1764
BnaA01g09760D	BnaA01g09760D	j	CUFF.442	CUFF.442.1	100	3.541051	2.398380	4.683721	12.938282	1067	CUFF.442.1	1047
BnaA01g09770D	BnaA01g09770D	j	CUFF.443	CUFF.443.1	100	3.039589	2.091209	3.987970	10.519153	1275	CUFF.443.1	1113
BnaA01g09780D	BnaA01g09780D	e	CUFF.444	CUFF.444.1	100	6.836801	4.947511	8.726091	24.867029	806	CUFF.444.1	318
BnaA01g09800D	BnaA01g09800D	=	CUFF.445	CUFF.445.1	100	16.418497	12.455165	20.381830	59.519605	604	CUFF.445.2	1111
BnaA01g09800D	BnaA01g09800D	j	CUFF.445	CUFF.445.2	19	3.098101	1.294258	4.901944	11.231097	685	CUFF.445.2	1111
BnaA01g09810D	BnaA01g09810D	j	CUFF.446	CUFF.446.1	75	1.008949	0.266984	1.750914	3.689673	1050	CUFF.446.1	1891
BnaA01g09810D	BnaA01g09810D	j	CUFF.446	CUFF.446.2	100	1.349290	0.463969	2.234611	4.934284	956	CUFF.446.1	1891
BnaA01g09820D	BnaA01g09820D	c	CUFF.447	CUFF.447.1	100	4.864105	3.911980	5.816231	17.179214	1827	CUFF.447.1	3297
BnaA01g09820D	BnaA01g09820D	c	CUFF.448	CUFF.448.1	100	10.840814	9.156064	12.525564	39.082865	1471	CUFF.448.1	3297
BnaA01g09830D	BnaA01g09830D	j	CUFF.449	CUFF.449.1	100	11.883454	10.563500	13.203408	42.599848	2626	CUFF.449.1	2587
BnaA01g09860D	BnaA01g09860D	j	CUFF.450	CUFF.450.1	100	20.936798	19.023945	22.849650	74.581299	2403	CUFF.450.1	2398
BnaA01g09870D	BnaA01g09870D	j	CUFF.451	CUFF.451.1	100	3.354961	2.496480	4.213442	11.827781	2525	CUFF.451.1	1189
BnaA01g09870D	BnaA01g09870D	j	CUFF.451	CUFF.451.2	100	3.354961	2.508692	4.201229	11.827781	2525	CUFF.451.1	1189
BnaA01g09880D	BnaA01g09880D	=	CUFF.452	CUFF.452.1	100	12.875644	10.628611	15.122678	45.392572	1282	CUFF.452.1	799
BnaA01g09890D	BnaA01g09890D	j	CUFF.453	CUFF.453.1	100	13.774100	12.017635	15.530564	48.405387	1739	CUFF.453.1	1944
BnaA01g09900D	BnaA01g09900D	=	CUFF.454	CUFF.454.1	100	1.803140	1.236398	2.369882	6.170741	1933	CUFF.454.1	2022
BnaA01g09910D	BnaA01g09910D	j	CUFF.455	CUFF.455.1	52	1.659654	1.061986	2.257323	5.980279	2534	CUFF.455.2	2685
BnaA01g09910D	BnaA01g09910D	=	CUFF.455	CUFF.455.2	100	3.198955	2.469380	3.928530	11.526887	2611	CUFF.455.2	2685
BnaA01g09920D	BnaA01g09920D	j	CUFF.456	CUFF.456.1	100	10.355346	8.694264	12.016427	36.789267	1447	CUFF.456.1	1331
BnaA01g09930D	BnaA01g09930D	j	CUFF.457	CUFF.457.1	100	5.580319	4.547053	6.613585	20.054668	1894	CUFF.457.1	2145
BnaA01g09940D	BnaA01g09940D	j	CUFF.458	CUFF.458.1	100	32.727632	28.273574	37.181689	114.720804	854	CUFF.458.2	991
BnaA01g09940D	BnaA01g09940D	=	CUFF.458	CUFF.458.2	15	4.937580	2.943971	6.931188	17.307794	935	CUFF.458.2	991
BnaA01g09970D	BnaA01g09970D	j	CUFF.459	CUFF.459.1	51	12.237210	10.707613	13.766807	43.767940	2258	CUFF.459.1	2847
BnaA01g09970D	BnaA01g09970D	j	CUFF.459	CUFF.459.2	100	23.941269	20.336487	27.546052	85.628997	956	CUFF.459.1	2847
BnaA01g09980D	BnaA01g09980D	=	CUFF.460	CUFF.460.1	100	17.695948	13.441666	21.950231	63.342068	531	CUFF.460.1	742
BnaA01g09990D	BnaA01g09990D	j	CUFF.461	CUFF.461.1	45	6.095356	4.388113	7.802600	21.694244	1269	CUFF.461.3	1372
BnaA01g09990D	BnaA01g09990D	j	CUFF.461	CUFF.461.2	100	13.471638	11.083779	15.859497	47.947483	1280	CUFF.461.3	1372
BnaA01g09990D	BnaA01g09990D	j	CUFF.461	CUFF.461.3	39	5.253391	3.724662	6.782120	18.697568	1378	CUFF.461.3	1372
BnaA01g10000D	BnaA01g10000D	j	CUFF.462	CUFF.462.1	100	5.650825	4.483357	6.818292	20.243082	1534	CUFF.462.1	1626
BnaA01g10040D	BnaA01g10040D	c	CUFF.463	CUFF.463.1	100	0.864134	0.306173	1.422094	3.235566	1084	CUFF.463.1	4713
BnaA01g10040D	BnaA01g10040D	c	CUFF.464	CUFF.464.1	100	2.013439	1.006720	3.020159	7.413424	815	CUFF.464.1	4713
BnaA01g10050D	BnaA01g10050D	j	CUFF.465	CUFF.465.1	12	0.904143	0.509520	1.298765	3.214498	3395	CUFF.465.2	3579
BnaA01g10050D	BnaA01g10050D	j	CUFF.465	CUFF.465.2	100	7.283181	6.387428	8.178934	25.893891	3596	CUFF.465.2	3579
BnaA01g10060D	BnaA01g10060D	c	CUFF.466	CUFF.466.1	100	3.836402	1.522965	6.149840	12.424120	436	CUFF.466.1	1317
BnaA01g10070D	BnaA01g10070D	=	CUFF.467	CUFF.467.1	100	2.116713	1.332223	2.901203	7.703052	1312	CUFF.467.1	1276
BnaA01g10090D	BnaA01g10090D	o	CUFF.468	CUFF.468.1	100	3.470932	2.319673	4.622191	11.830117	1027	CUFF.468.1	921
BnaA01g10090D	BnaA01g10090D	o	CUFF.469	CUFF.469.1	100	4.335280	2.290259	6.380301	15.412067	533	CUFF.469.1	921
BnaA01g10100D	BnaA01g10100D	j	CUFF.470	CUFF.470.1	100	3.529802	1.520948	5.538656	12.795184	558	CUFF.470.2	4346
BnaA01g10100D	BnaA01g10100D	j	CUFF.470	CUFF.470.2	19	0.670181	0.176793	1.163570	2.429341	1845	CUFF.470.2	4346
BnaA01g10100D	BnaA01g10100D	j	CUFF.470	CUFF.470.3	19	0.670807	0.176774	1.164840	2.431609	1841	CUFF.470.2	4346
BnaA01g10100D	BnaA01g10100D	j	CUFF.470	CUFF.470.4	30	1.047491	0.443916	1.651067	3.797053	1840	CUFF.470.2	4346
BnaA01g10100D	BnaA01g10100D	j	CUFF.470	CUFF.470.5	73	2.570074	1.480915	3.659233	9.316264	1254	CUFF.470.2	4346
BnaA01g10100D	BnaA01g10100D	j	CUFF.471	CUFF.471.1	20	0.817519	0.372781	1.262257	2.832424	2537	CUFF.471.1	4346
BnaA01g10100D	BnaA01g10100D	c	CUFF.471	CUFF.471.2	100	4.093185	3.257176	4.929194	14.181484	2392	CUFF.471.1	4346
BnaA01g10110D	BnaA01g10110D	e	CUFF.472	CUFF.472.1	100	6.489202	4.532897	8.445506	23.504935	891	CUFF.472.1	831
BnaA01g10110D	BnaA01g10110D	=	CUFF.473	CUFF.473.1	100	61.989711	54.682661	69.296762	224.536735	644	CUFF.472.1	831
BnaA01g10140D	BnaA01g10140D	j	CUFF.474	CUFF.474.1	100	8.917857	6.360785	11.474929	31.624361	633	CUFF.474.1	655
BnaA01g10160D	BnaA01g10160D	j	CUFF.475	CUFF.475.1	32	3.254840	1.483967	5.025714	11.504239	714	CUFF.475.2	973
BnaA01g10160D	BnaA01g10160D	j	CUFF.475	CUFF.475.2	100	10.327839	7.784233	12.871445	36.503764	797	CUFF.475.2	973
BnaA01g10200D	BnaA01g10200D	e	CUFF.476	CUFF.476.1	100	1.561588	0.981712	2.141463	5.574230	1627	CUFF.476.1	1827
-	-	u	CUFF.477	CUFF.477.1	100	2170.469876	861.627295	3479.312457	3142.263975	130	CUFF.477.1	-
BnaA01g10220D	BnaA01g10220D	=	CUFF.478	CUFF.478.1	100	3.805089	3.049008	4.561170	13.942895	2224	CUFF.478.1	2271
BnaA01g10230D	BnaA01g10230D	j	CUFF.479	CUFF.479.1	100	3.656325	2.710426	4.602224	13.019880	1893	CUFF.479.2	2005
BnaA01g10230D	BnaA01g10230D	j	CUFF.479	CUFF.479.2	44	1.626141	0.960978	2.291304	5.790556	2065	CUFF.479.2	2005
BnaA01g10270D	BnaA01g10270D	j	CUFF.480	CUFF.480.1	22	1.146672	0.588107	1.705238	4.072633	2177	CUFF.480.1	2006
BnaA01g10270D	BnaA01g10270D	j	CUFF.480	CUFF.480.2	100	5.145478	4.162906	6.128050	18.275181	2177	CUFF.480.1	2006
BnaA01g10280D	BnaA01g10280D	c	CUFF.481	CUFF.481.1	100	121.587531	112.934684	130.240378	436.570924	966	CUFF.481.1	5637
BnaA01g10280D	BnaA01g10280D	j	CUFF.482	CUFF.482.1	100	12.969653	11.208939	14.730368	46.766888	1761	CUFF.482.2	5637
BnaA01g10280D	BnaA01g10280D	j	CUFF.482	CUFF.482.2	13	1.644828	0.884113	2.405542	5.931035	1762	CUFF.482.2	5637
BnaA01g10290D	BnaA01g10290D	=	CUFF.483	CUFF.483.1	100	0.821754	0.499493	1.144015	2.923655	2618	CUFF.483.1	1488
BnaA01g10340D	BnaA01g10340D	j	CUFF.484	CUFF.484.1	100	3.394356	2.218883	4.569830	12.283570	1100	CUFF.484.2	1029
BnaA01g10340D	BnaA01g10340D	j	CUFF.484	CUFF.484.2	38	1.277498	0.540672	2.014325	4.623038	1212	CUFF.484.2	1029
-	-	u	CUFF.485	CUFF.485.1	100	3.901368	3.126645	4.676091	13.859050	2610	CUFF.485.1	-
-	-	u	CUFF.485	CUFF.485.2	37	1.449971	0.913901	1.986040	5.150813	2508	CUFF.485.1	-
BnaA01g10360D	BnaA01g10360D	x	CUFF.486	CUFF.486.1	100	4.018085	2.211505	5.824665	14.298457	866	CUFF.486.1	1522
BnaA01g10360D	BnaA01g10360D	j	CUFF.487	CUFF.487.1	100	10.946020	9.076706	12.815333	38.951686	1373	CUFF.487.1	1522
BnaA01g10370D	BnaA01g10370D	j	CUFF.488	CUFF.488.1	42	5.475955	2.681921	8.269989	19.510180	479	CUFF.488.1	537
BnaA01g10370D	BnaA01g10370D	=	CUFF.488	CUFF.488.2	100	13.089376	7.241546	18.937206	46.635902	356	CUFF.488.1	537
BnaA01g10380D	BnaA01g10380D	=	CUFF.489	CUFF.489.1	100	5.992960	4.721871	7.264050	21.585640	1352	CUFF.489.1	1457
BnaA01g10390D	BnaA01g10390D	e	CUFF.490	CUFF.490.1	100	2.497226	1.485962	3.508490	8.862232	1432	CUFF.491.1	1524
BnaA01g10390D	BnaA01g10390D	=	CUFF.491	CUFF.491.1	100	11.450344	9.686617	13.214070	40.635328	1553	CUFF.491.1	1524
BnaA01g10400D	BnaA01g10400D	c	CUFF.492	CUFF.492.1	100	1.650289	1.209811	2.090767	6.056781	2788	CUFF.492.1	3381
BnaA01g10410D	BnaA01g10410D	c	CUFF.493	CUFF.493.1	100	2.514648	1.359220	3.670075	8.915640	786	CUFF.493.1	2040
BnaA01g10440D	BnaA01g10440D	j	CUFF.494	CUFF.494.1	73	3.989520	1.641799	6.337241	13.486860	485	CUFF.494.1	1627
BnaA01g10440D	BnaA01g10440D	o	CUFF.494	CUFF.494.2	100	5.465449	2.084237	8.846660	18.476344	398	CUFF.494.1	1627
BnaA01g10460D	BnaA01g10460D	=	CUFF.495	CUFF.495.1	100	10.460455	8.976388	11.944521	37.219420	1800	CUFF.495.1	1799
BnaA01g10490D	BnaA01g10490D	=	CUFF.496	CUFF.496.1	100	12.499677	10.123116	14.876238	44.871944	985	CUFF.496.1	1011
BnaA01g10490D	BnaA01g10490D	j	CUFF.496	CUFF.496.2	22	2.793982	1.555205	4.032759	10.029970	983	CUFF.496.1	1011
BnaA01g10500D	BnaA01g10500D	=	CUFF.497	CUFF.497.1	100	20.573555	18.130902	23.016209	72.395376	1616	CUFF.497.1	1647
BnaA01g10500D	BnaA01g10500D	j	CUFF.497	CUFF.497.2	47	9.609921	7.872375	11.347466	33.815925	1613	CUFF.497.1	1647
BnaA01g10530D	BnaA01g10530D	j	CUFF.498	CUFF.498.1	23	4.963632	3.844459	6.082805	17.510986	2019	CUFF.498.1	2354
BnaA01g10530D	BnaA01g10530D	j	CUFF.498	CUFF.498.2	100	21.338135	19.158663	23.517607	75.277900	2019	CUFF.498.1	2354
BnaA01g10540D	BnaA01g10540D	j	CUFF.499	CUFF.499.1	100	4.682138	2.882480	6.481796	16.656319	677	CUFF.499.1	1990
BnaA01g10550D	BnaA01g10550D	e	CUFF.500	CUFF.500.1	100	35.380576	32.594897	38.166254	123.406525	1600	CUFF.500.1	1104
BnaA01g10570D	BnaA01g10570D	=	CUFF.501	CUFF.501.1	100	14.441641	11.807717	17.075564	52.534088	892	CUFF.501.1	717
BnaA01g10580D	BnaA01g10580D	=	CUFF.502	CUFF.502.1	100	8.028829	5.484939	10.572718	28.555218	756	CUFF.502.1	1004
BnaA01g10580D	BnaA01g10580D	j	CUFF.502	CUFF.502.2	37	2.955982	1.340287	4.571677	10.513204	753	CUFF.502.1	1004
BnaA01g10580D	BnaA01g10580D	j	CUFF.502	CUFF.502.3	45	3.646523	1.828029	5.465016	12.969172	715	CUFF.502.1	1004
BnaA01g10590D	BnaA01g10590D	j	CUFF.503	CUFF.503.1	100	8.400944	7.365917	9.435971	29.895813	2938	CUFF.503.1	3552
BnaA01g10600D	BnaA01g10600D	=	CUFF.504	CUFF.504.1	100	18.630099	16.561166	20.699031	66.297543	1772	CUFF.504.1	1200
BnaA01g10630D	BnaA01g10630D	c	CUFF.505	CUFF.505.1	100	42.374849	38.642423	46.107275	148.065409	1142	CUFF.505.1	1787
BnaA01g10650D	BnaA01g10650D	j	CUFF.506	CUFF.506.1	67	1.178109	0.536961	1.819257	4.079132	1576	CUFF.506.1	1684
BnaA01g10650D	BnaA01g10650D	=	CUFF.506	CUFF.506.2	100	1.760865	1.023847	2.497883	6.096890	1576	CUFF.506.1	1684
BnaA01g10660D	BnaA01g10660D	e	CUFF.507	CUFF.507.1	100	1.020226	0.375710	1.664742	3.712763	989	CUFF.507.1	2178
BnaA01g10680D	BnaA01g10680D	e	CUFF.508	CUFF.508.1	100	0.853203	0.302300	1.404105	3.112989	1095	CUFF.508.1	1449
BnaA01g10730D	BnaA01g10730D	j	CUFF.509	CUFF.509.1	100	1.738296	1.009780	2.466811	6.103707	1264	CUFF.509.1	1430
-	-	u	CUFF.510	CUFF.510.1	100	3.134111	2.142747	4.125476	11.324130	1196	CUFF.510.1	-
BnaA01g10740D	BnaA01g10740D	=	CUFF.511	CUFF.511.1	100	27.727865	25.597461	29.858269	98.404592	2065	CUFF.511.1	1650
BnaA01g10750D	BnaA01g10750D	e	CUFF.512	CUFF.512.1	100	2.865464	2.110098	3.620830	10.329452	1766	CUFF.512.1	1707
BnaA01g10760D	BnaA01g10760D	j	CUFF.513	CUFF.513.1	100	9.899680	8.639056	11.160305	35.650794	2815	CUFF.513.1	4492
BnaA01g10760D	BnaA01g10760D	j	CUFF.513	CUFF.513.2	48	4.768930	3.388912	6.148948	17.173900	1664	CUFF.513.1	4492
BnaA01g10760D	BnaA01g10760D	j	CUFF.514	CUFF.514.1	100	5.733704	4.511033	6.956375	20.320003	1390	CUFF.514.1	4492
BnaA01g10780D	BnaA01g10780D	e	CUFF.515	CUFF.515.1	100	14.097132	10.672379	17.521886	50.704639	603	CUFF.516.1	1749
BnaA01g10780D	BnaA01g10780D	j	CUFF.516	CUFF.516.1	100	48.290877	42.844883	53.736871	173.692877	795	CUFF.516.1	1749
BnaA01g10790D	BnaA01g10790D	=	CUFF.517	CUFF.517.1	100	7.475268	6.262626	8.687910	26.512694	1739	CUFF.517.1	1203
BnaA01g10800D	BnaA01g10800D	x	CUFF.518	CUFF.518.1	100	5.586180	4.296847	6.875514	19.763195	1795	CUFF.518.1	1563
BnaA01g10800D	BnaA01g10800D	=	CUFF.519	CUFF.519.1	100	41.024496	37.282636	44.766356	145.139446	1438	CUFF.519.1	1563
BnaA01g10810D	BnaA01g10810D	e	CUFF.520	CUFF.520.1	100	8.212603	6.145405	10.279800	29.904171	833	CUFF.521.1	3001
BnaA01g10810D	BnaA01g10810D	j	CUFF.521	CUFF.521.1	100	5.347477	4.402457	6.292497	19.471521	2446	CUFF.521.1	3001
BnaA01g10810D	BnaA01g10810D	j	CUFF.521	CUFF.521.2	27	1.456820	0.866435	2.047206	5.304652	2298	CUFF.521.1	3001
BnaA01g10830D	BnaA01g10830D	j	CUFF.522	CUFF.522.1	100	2.024398	1.504832	2.543965	7.217180	2976	CUFF.522.1	2803
BnaA01g10830D	BnaA01g10830D	j	CUFF.522	CUFF.522.2	37	0.752125	0.242181	1.262070	2.681401	1848	CUFF.522.1	2803
BnaA01g10840D	BnaA01g10840D	j	CUFF.523	CUFF.523.1	100	2.855880	2.251344	3.460416	10.380579	3653	CUFF.523.1	3336
BnaA01g10840D	BnaA01g10840D	j	CUFF.523	CUFF.523.2	41	1.159726	0.737430	1.582021	4.215381	3614	CUFF.523.1	3336
BnaA01g10840D	BnaA01g10840D	e	CUFF.524	CUFF.524.1	100	1.011779	0.509358	1.514199	3.677623	2359	CUFF.523.1	3336
-	-	u	CUFF.525	CUFF.525.1	25	5.095562	3.169781	7.021343	18.558440	811	CUFF.525.1	-
-	-	u	CUFF.525	CUFF.525.2	100	20.286515	15.756031	24.816998	73.885091	581	CUFF.525.1	-
BnaA01g10960D	BnaA01g10960D	j	CUFF.526	CUFF.526.1	100	2.263305	1.679052	2.847558	8.083070	2307	CUFF.526.1	2228
BnaA01g10960D	BnaA01g10960D	o	CUFF.527	CUFF.527.1	100	1.480113	0.626253	2.333973	5.455419	852	CUFF.527.1	2228
BnaA01g10970D	BnaA01g10970D	o	CUFF.528	CUFF.528.1	100	1.088684	0.641236	1.536132	3.823372	1861	CUFF.528.1	1776
BnaA01g10990D	BnaA01g10990D	j	CUFF.529	CUFF.529.1	93	5.471355	3.702952	7.239758	18.967762	914	CUFF.529.1	1007
BnaA01g10990D	BnaA01g10990D	c	CUFF.529	CUFF.529.2	100	5.909614	2.906412	8.912816	20.487090	529	CUFF.529.1	1007
BnaA01g11000D	BnaA01g11000D	=	CUFF.530	CUFF.530.1	100	44.353094	36.838489	51.867700	149.985132	515	CUFF.530.1	506
BnaA01g11000D	BnaA01g11000D	j	CUFF.530	CUFF.530.2	28	12.423972	7.315047	17.532897	42.013103	468	CUFF.530.1	506
BnaA01g11020D	BnaA01g11020D	=	CUFF.531	CUFF.531.1	100	44.181562	36.662693	51.700431	158.822400	477	CUFF.532.1	697
BnaA01g11020D	BnaA01g11020D	e	CUFF.532	CUFF.532.1	100	1.833624	1.033183	2.634064	6.591449	1156	CUFF.532.1	697
BnaA01g11030D	BnaA01g11030D	=	CUFF.533	CUFF.533.1	100	5.811584	4.352544	7.270624	20.442310	1068	CUFF.533.1	723
BnaA01g11060D	BnaA01g11060D	j	CUFF.534	CUFF.534.1	100	42.846656	39.761862	45.931450	151.577178	2256	CUFF.534.1	2352
BnaA01g11070D	BnaA01g11070D	j	CUFF.535	CUFF.535.1	100	5.431458	3.506799	7.356117	19.638892	683	CUFF.535.1	2324
BnaA01g11080D	BnaA01g11080D	e	CUFF.536	CUFF.536.1	100	0.861803	0.443938	1.279669	2.925321	1732	CUFF.536.1	1614
BnaA01g11090D	BnaA01g11090D	j	CUFF.537	CUFF.537.1	100	13.236827	6.161445	20.312208	48.438509	288	CUFF.537.1	2086
BnaA01g11090D	BnaA01g11090D	j	CUFF.538	CUFF.538.1	100	8.251164	6.071815	10.430513	29.920792	896	CUFF.538.1	2086
BnaA01g11090D	BnaA01g11090D	j	CUFF.538	CUFF.538.2	50	4.137975	2.432542	5.843408	15.005337	896	CUFF.538.1	2086
BnaA01g11100D	BnaA01g11100D	j	CUFF.539	CUFF.539.1	100	4.509243	3.542565	5.475921	16.351647	1745	CUFF.539.1	1117
BnaA01g11130D	BnaA01g11130D	j	CUFF.540	CUFF.540.1	43	1.716298	0.739792	2.692803	5.999435	1147	CUFF.540.1	1328
BnaA01g11130D	BnaA01g11130D	=	CUFF.540	CUFF.540.2	100	3.986218	2.665503	5.306934	13.934096	1147	CUFF.540.1	1328
BnaA01g11140D	BnaA01g11140D	=	CUFF.541	CUFF.541.1	100	2.128158	1.310165	2.946152	7.306529	1219	CUFF.541.1	1313
BnaA01g11190D	BnaA01g11190D	=	CUFF.542	CUFF.542.1	100	6.006162	4.248542	7.763781	22.341363	806	CUFF.542.1	962
BnaA01g11200D	BnaA01g11200D	e	CUFF.543	CUFF.543.1	100	1.218200	0.845618	1.590782	4.272227	3618	CUFF.543.1	1680
BnaA01g11200D	BnaA01g11200D	o	CUFF.544	CUFF.544.1	100	0.543336	0.222808	0.863863	1.905477	3031	CUFF.543.1	1680
BnaA01g11270D	BnaA01g11270D	j	CUFF.545	CUFF.545.1	50	0.699191	0.259403	1.138979	2.472547	2104	CUFF.545.1	3127
BnaA01g11270D	BnaA01g11270D	j	CUFF.545	CUFF.545.2	100	1.408663	0.855156	1.962170	4.981450	2102	CUFF.545.1	3127
BnaA01g11270D	BnaA01g11270D	c	CUFF.546	CUFF.546.1	100	1.283329	0.452828	2.113831	4.201641	818	CUFF.546.1	3127
BnaA01g11310D	BnaA01g11310D	=	CUFF.547	CUFF.547.1	100	29.878499	26.362516	33.394482	106.726014	1061	CUFF.547.1	1234
BnaA01g11320D	BnaA01g11320D	j	CUFF.548	CUFF.548.1	100	4.647094	3.504928	5.789260	16.981005	1343	CUFF.548.1	1432
BnaA01g11330D	BnaA01g11330D	=	CUFF.549	CUFF.549.1	100	10.639243	9.133908	12.144578	36.531485	1784	CUFF.549.1	1542
BnaA01g11340D	BnaA01g11340D	e	CUFF.550	CUFF.550.1	100	2.599092	1.031781	4.166404	9.277509	539	CUFF.550.1	615
BnaA01g11350D	BnaA01g11350D	e	CUFF.551	CUFF.551.1	100	2.474254	1.405509	3.543000	8.647996	1121	CUFF.551.1	984
BnaA01g11350D	BnaA01g11350D	j	CUFF.552	CUFF.552.1	28	0.991850	0.184266	1.799434	3.466706	983	CUFF.551.1	984
BnaA01g11350D	BnaA01g11350D	=	CUFF.552	CUFF.552.2	100	3.570628	1.927953	5.213303	12.480032	745	CUFF.551.1	984
BnaA01g11360D	BnaA01g11360D	j	CUFF.553	CUFF.553.1	100	6.741354	5.368462	8.114245	24.249009	1359	CUFF.553.1	1363
BnaA01g11370D	BnaA01g11370D	j	CUFF.554	CUFF.554.1	100	1.561710	0.619963	2.503456	5.549357	748	CUFF.554.1	2322
BnaA01g11370D	BnaA01g11370D	j	CUFF.555	CUFF.555.1	100	0.957536	0.458276	1.456795	3.419046	1890	CUFF.555.1	2322
BnaA01g11370D	BnaA01g11370D	j	CUFF.555	CUFF.555.2	68	0.647818	0.214786	1.080851	2.313147	1888	CUFF.555.1	2322
BnaA01g11380D	BnaA01g11380D	j	CUFF.556	CUFF.556.1	100	3.748493	2.613983	4.883004	13.233874	1093	CUFF.556.1	2169
BnaA01g11380D	BnaA01g11380D	c	CUFF.557	CUFF.557.1	100	2.696099	1.723786	3.668411	9.718173	1303	CUFF.557.1	2169
BnaA01g11380D	BnaA01g11380D	e	CUFF.558	CUFF.558.1	100	1.287666	0.493102	2.082229	4.641432	1167	CUFF.557.1	2169
BnaA01g11390D	BnaA01g11390D	j	CUFF.559	CUFF.559.1	100	9.942885	8.311955	11.573815	34.458293	1336	CUFF.559.1	1375
BnaA01g11400D	BnaA01g11400D	j	CUFF.560	CUFF.560.1	100	41.007273	36.623572	45.390974	147.935050	1128	CUFF.560.1	1592
BnaA01g11400D	BnaA01g11400D	j	CUFF.560	CUFF.560.2	38	15.447426	12.567941	18.326912	55.727085	1115	CUFF.560.1	1592
BnaA01g11410D	BnaA01g11410D	=	CUFF.561	CUFF.561.1	100	2.311979	1.569846	3.054112	8.509420	1493	CUFF.561.1	1182
BnaA01g11420D	BnaA01g11420D	j	CUFF.562	CUFF.562.1	100	45.741260	42.072067	49.410452	161.562646	1624	CUFF.562.1	1611
BnaA01g11430D	BnaA01g11430D	j	CUFF.563	CUFF.563.1	48	14.279946	12.063596	16.496295	50.260700	1284	CUFF.563.1	825
BnaA01g11430D	BnaA01g11430D	j	CUFF.563	CUFF.563.2	100	29.527743	25.298413	33.757073	103.927919	827	CUFF.563.1	825
BnaA01g11450D	BnaA01g11450D	j	CUFF.564	CUFF.564.1	100	4.482220	3.178243	5.786197	16.401437	1191	CUFF.564.2	1007
BnaA01g11450D	BnaA01g11450D	j	CUFF.564	CUFF.564.2	45	2.017630	1.069733	2.965527	7.382956	1206	CUFF.564.2	1007
BnaA01g11480D	BnaA01g11480D	x	CUFF.565	CUFF.565.1	100	146.321239	138.538630	154.103848	524.947513	2139	CUFF.565.1	2256
BnaA01g11480D	BnaA01g11480D	=	CUFF.566	CUFF.566.1	100	451.535227	430.763416	472.307038	1619.944559	1865	CUFF.566.1	2256
BnaA01g11490D	BnaA01g11490D	j	CUFF.567	CUFF.567.1	35	1.727648	1.018845	2.436451	6.119948	1939	CUFF.567.1	1991
BnaA01g11490D	BnaA01g11490D	=	CUFF.567	CUFF.567.2	100	4.953035	3.870366	6.035705	17.545424	1904	CUFF.567.1	1991
BnaA01g11490D	BnaA01g11490D	j	CUFF.567	CUFF.567.3	77	3.797678	2.304736	5.290620	13.452736	949	CUFF.567.1	1991
BnaA01g11510D	BnaA01g11510D	=	CUFF.568	CUFF.568.1	100	3.267367	2.514276	4.020457	11.827024	2042	CUFF.568.1	2061
BnaA01g11520D	BnaA01g11520D	e	CUFF.569	CUFF.569.1	100	6.538988	5.701135	7.376841	23.452161	3079	CUFF.569.1	2860
BnaA01g11530D	BnaA01g11530D	j	CUFF.570	CUFF.570.1	65	8.644832	7.381322	9.908343	31.006945	2180	CUFF.570.2	3752
BnaA01g11530D	BnaA01g11530D	c	CUFF.570	CUFF.570.2	100	13.237253	11.880873	14.593632	47.478857	2934	CUFF.570.2	3752
BnaA01g11540D	BnaA01g11540D	=	CUFF.571	CUFF.571.1	100	3.732370	1.927865	5.536874	12.677168	593	CUFF.571.1	734
BnaA01g11550D	BnaA01g11550D	=	CUFF.572	CUFF.572.1	100	14.200928	9.932789	18.469066	50.467175	459	CUFF.572.1	426
BnaA01g11580D	BnaA01g11580D	j	CUFF.573	CUFF.573.1	100	3.279212	2.655237	3.903187	11.416557	3089	CUFF.573.1	2241
BnaA01g11580D	BnaA01g11580D	j	CUFF.573	CUFF.573.2	68	2.237854	1.290247	3.185462	7.791076	1251	CUFF.573.1	2241
BnaA01g11600D	BnaA01g11600D	c	CUFF.574	CUFF.574.1	100	4.979543	2.219285	7.739802	17.311473	424	CUFF.574.1	1655
BnaA01g11620D	BnaA01g11620D	j	CUFF.575	CUFF.575.1	100	17.007892	14.673581	19.342203	58.890997	1268	CUFF.575.1	1185
BnaA01g11630D	BnaA01g11630D	j	CUFF.576	CUFF.576.1	100	31.404694	27.631912	35.177476	112.640761	984	CUFF.576.1	1708
BnaA01g11640D	BnaA01g11640D	=	CUFF.577	CUFF.577.1	100	14.330595	12.409360	16.251830	51.400249	1527	CUFF.577.1	894
BnaA01g11650D	BnaA01g11650D	j	CUFF.578	CUFF.578.1	100	1.922480	1.306598	2.538361	6.695966	1827	CUFF.578.1	3832
BnaA01g11660D	BnaA01g11660D	=	CUFF.579	CUFF.579.1	100	8.731218	6.516655	10.945782	30.799666	782	CUFF.579.1	855
BnaA01g11680D	BnaA01g11680D	c	CUFF.580	CUFF.580.1	100	2.522107	0.893614	4.150601	9.147751	519	CUFF.580.1	2507
BnaA01g11680D	BnaA01g11680D	j	CUFF.581	CUFF.581.1	100	1.382614	0.691307	2.073921	4.932550	1084	CUFF.581.1	2507
BnaA01g11740D	BnaA01g11740D	j	CUFF.582	CUFF.582.1	100	1.954248	1.321415	2.587080	6.856196	1763	CUFF.582.1	1802
BnaA01g11770D	BnaA01g11770D	=	CUFF.583	CUFF.583.1	100	3.712678	2.052318	5.373039	12.730383	625	CUFF.583.1	522
BnaA01g11790D	BnaA01g11790D	j	CUFF.584	CUFF.584.1	79	4.597702	3.731890	5.463514	16.404902	2246	CUFF.584.1	1992
BnaA01g11790D	BnaA01g11790D	c	CUFF.584	CUFF.584.2	100	5.823653	3.302749	8.344556	20.779174	560	CUFF.584.1	1992
BnaA01g11800D	BnaA01g11800D	=	CUFF.595	CUFF.595.1	100	3558.988992	3409.290031	3708.687953	12723.074689	1454	CUFF.595.1	1265
BnaA01g11830D	BnaA01g11830D	c	CUFF.599	CUFF.599.1	100	42.030083	21.634622	62.425544	138.361127	225	CUFF.599.1	657
BnaA01g11840D	BnaA01g11840D	j	CUFF.602	CUFF.602.1	100	20.042474	17.735237	22.349710	72.073909	1534	CUFF.602.1	1482
BnaA01g11860D	BnaA01g11860D	o	CUFF.605	CUFF.605.1	29	7.048449	3.211382	10.885516	24.382767	475	CUFF.605.1	1294
BnaA01g11860D	BnaA01g11860D	o	CUFF.605	CUFF.605.2	100	24.023169	17.690919	30.355420	83.103580	456	CUFF.605.1	1294
BnaA01g11870D	BnaA01g11870D	=	CUFF.606	CUFF.606.1	100	27.382451	24.542063	30.222839	98.240642	1504	CUFF.607.1	1941
BnaA01g11870D	BnaA01g11870D	e	CUFF.607	CUFF.607.1	100	7.855367	6.489822	9.220912	28.182880	1766	CUFF.607.1	1941
BnaA01g11920D	BnaA01g11920D	j	CUFF.609	CUFF.609.1	100	6.428929	5.563319	7.294540	23.035324	3099	CUFF.609.1	2412
BnaA01g11930D	BnaA01g11930D	j	CUFF.611	CUFF.611.1	100	4.770021	3.962657	5.577384	16.729762	2970	CUFF.611.1	2521
BnaA01g11930D	BnaA01g11930D	x	CUFF.612	CUFF.612.1	100	6.903507	4.716052	9.090963	24.212481	805	CUFF.612.1	2521
BnaA01g11940D	BnaA01g11940D	=	CUFF.613	CUFF.613.1	100	10.506830	8.926709	12.086951	36.850316	1665	CUFF.613.1	1203
BnaA01g11950D	BnaA01g11950D	j	CUFF.614	CUFF.614.1	100	6.045435	4.374832	7.716038	21.218608	882	CUFF.614.1	1115
BnaA01g12010D	BnaA01g12010D	=	CUFF.616	CUFF.616.1	100	7.527768	6.072295	8.983242	26.263386	1280	CUFF.616.1	1168
BnaA01g12020D	BnaA01g12020D	j	CUFF.617	CUFF.617.1	100	5.737773	4.837957	6.637588	20.476460	2540	CUFF.617.1	2589
BnaA01g12040D	BnaA01g12040D	e	CUFF.620	CUFF.620.1	100	4.130688	2.897679	5.363696	14.594143	1134	CUFF.620.1	844
BnaA01g12040D	BnaA01g12040D	=	CUFF.621	CUFF.621.1	100	78.425229	70.100977	86.749482	277.084364	633	CUFF.620.1	844
BnaA01g12060D	BnaA01g12060D	=	CUFF.622	CUFF.622.1	100	11.827305	9.617787	14.036824	41.063746	997	CUFF.622.1	1107
BnaA01g12080D	BnaA01g12080D	j	CUFF.625	CUFF.625.1	100	3.500117	2.424848	4.575386	12.340643	1380	CUFF.625.2	1396
BnaA01g12080D	BnaA01g12080D	j	CUFF.625	CUFF.625.2	47	1.651854	0.865011	2.438697	5.824074	1462	CUFF.625.2	1396
BnaA01g12090D	BnaA01g12090D	=	CUFF.626	CUFF.626.1	100	2.656436	1.874137	3.438734	9.453049	1580	CUFF.626.1	1783
BnaA01g12100D	BnaA01g12100D	=	CUFF.627	CUFF.627.1	100	10.821614	9.341687	12.301542	37.732377	1876	CUFF.627.1	1577
BnaA01g12110D	BnaA01g12110D	=	CUFF.628	CUFF.628.1	100	11.253216	8.043367	14.463065	40.456361	568	CUFF.628.1	636
BnaA01g12120D	BnaA01g12120D	=	CUFF.629	CUFF.629.1	100	13.250532	9.889702	16.611362	48.549069	592	CUFF.629.1	527
BnaA01g12130D	BnaA01g12130D	=	CUFF.630	CUFF.630.1	100	2.863819	1.736293	3.991346	10.044801	899	CUFF.630.1	2112
BnaA01g12140D	BnaA01g12140D	j	CUFF.631	CUFF.631.1	100	11.855983	9.759512	13.952455	42.208215	1280	CUFF.632.1	1610
BnaA01g12140D	BnaA01g12140D	j	CUFF.631	CUFF.631.2	27	3.178218	1.937518	4.418918	11.314701	1283	CUFF.632.1	1610
BnaA01g12140D	BnaA01g12140D	e	CUFF.632	CUFF.632.1	100	1.186725	0.643113	1.730338	4.224833	1841	CUFF.632.1	1610
BnaA01g12150D	BnaA01g12150D	j	CUFF.633	CUFF.633.1	100	1.937182	1.231206	2.643158	6.920696	1451	CUFF.633.1	2394
BnaA01g12160D	BnaA01g12160D	c	CUFF.634	CUFF.634.1	100	4.352019	2.791602	5.912437	16.088313	788	CUFF.634.1	1763
BnaA01g12160D	BnaA01g12160D	j	CUFF.635	CUFF.635.1	100	5.743496	3.383184	8.103808	19.709326	548	CUFF.635.1	1763
BnaA01g12170D	BnaA01g12170D	=	CUFF.636	CUFF.636.1	100	4.900347	3.710921	6.089773	16.988781	1313	CUFF.636.1	1435
BnaA01g12190D	BnaA01g12190D	=	CUFF.637	CUFF.637.1	100	86.819122	78.316027	95.322217	315.895369	582	CUFF.637.1	766
BnaA01g12200D	BnaA01g12200D	=	CUFF.638	CUFF.638.1	100	9.725731	7.437324	12.014139	35.598288	809	CUFF.638.1	775
BnaA01g12270D	BnaA01g12270D	o	CUFF.639	CUFF.639.1	100	3.977451	2.548888	5.406013	13.852373	813	CUFF.639.1	1795
BnaA01g12280D	BnaA01g12280D	=	CUFF.640	CUFF.640.1	100	4.994298	4.299408	5.689188	16.929992	3662	CUFF.640.1	2654
BnaA01g12290D	BnaA01g12290D	e	CUFF.641	CUFF.641.1	100	8.974069	6.655945	11.292193	31.016772	738	CUFF.641.1	555
BnaA01g12310D	BnaA01g12310D	=	CUFF.642	CUFF.642.1	100	12.217209	10.400218	14.034201	42.567539	1358	CUFF.642.1	1524
BnaA01g12320D	BnaA01g12320D	j	CUFF.643	CUFF.643.1	100	1.810760	1.177339	2.444181	6.262468	1639	CUFF.643.1	1301
BnaA01g12360D	BnaA01g12360D	j	CUFF.644	CUFF.644.1	16	2.827868	1.675362	3.980373	10.187497	1377	CUFF.644.1	1420
BnaA01g12360D	BnaA01g12360D	=	CUFF.644	CUFF.644.2	100	17.531067	15.141181	19.920953	63.156313	1377	CUFF.644.1	1420
BnaA01g12380D	BnaA01g12380D	e	CUFF.645	CUFF.645.1	100	2.457855	1.560373	3.355337	8.874953	1131	CUFF.645.1	1689
BnaA01g12390D	BnaA01g12390D	j	CUFF.646	CUFF.646.1	100	8.072024	6.530209	9.613839	28.468717	1310	CUFF.646.1	1411
BnaA01g12400D	BnaA01g12400D	=	CUFF.647	CUFF.647.1	100	0.971998	0.604836	1.339160	3.528800	2439	CUFF.647.1	2470
BnaA01g12420D	BnaA01g12420D	j	CUFF.648	CUFF.648.1	100	18.454215	16.375404	20.533025	66.965737	1721	CUFF.648.1	915
BnaA01g12450D	BnaA01g12450D	=	CUFF.649	CUFF.649.1	100	13.938425	11.861646	16.015203	49.000460	1290	CUFF.649.1	1298
BnaA01g12470D	BnaA01g12470D	=	CUFF.650	CUFF.650.1	100	1.742560	1.262614	2.222505	6.357106	2482	CUFF.650.1	1950
BnaA01g12520D	BnaA01g12520D	e	CUFF.651	CUFF.651.1	100	2.547183	0.438023	4.656342	9.493900	469	CUFF.652.1	2777
BnaA01g12520D	BnaA01g12520D	j	CUFF.652	CUFF.652.1	100	2.501746	1.555409	3.448084	9.324549	1192	CUFF.652.1	2777
BnaA01g12530D	BnaA01g12530D	=	CUFF.653	CUFF.653.1	100	17.972841	15.468551	20.477132	65.121060	1179	CUFF.653.1	1271
BnaA01g12540D	BnaA01g12540D	j	CUFF.654	CUFF.654.1	100	7.180674	5.557525	8.803824	25.830616	1083	CUFF.654.1	1063
BnaA01g12560D	BnaA01g12560D	=	CUFF.655	CUFF.655.1	100	8.665643	7.146639	10.184647	30.789266	1579	CUFF.655.1	1707
BnaA01g12560D	BnaA01g12560D	j	CUFF.655	CUFF.655.2	48	4.156089	2.610072	5.702106	14.766699	990	CUFF.655.1	1707
BnaA01g12560D	BnaA01g12560D	e	CUFF.657	CUFF.657.1	100	2.879475	1.718777	4.040173	10.230853	923	CUFF.655.1	1707
BnaA01g12570D	BnaA01g12570D	c	CUFF.668	CUFF.668.1	100	3.185394	1.898969	4.471818	11.846449	831	CUFF.668.1	1114
BnaA01g12730D	BnaA01g12730D	j	CUFF.679	CUFF.679.1	89	1.018460	0.549998	1.486922	3.521448	2333	CUFF.679.1	1857
BnaA01g12730D	BnaA01g12730D	j	CUFF.679	CUFF.679.2	100	1.149760	0.638545	1.660974	3.975432	2198	CUFF.679.1	1857
BnaA01g12740D	BnaA01g12740D	j	CUFF.680	CUFF.680.1	100	1.158711	0.626308	1.691114	4.309614	1442	CUFF.680.1	6420
BnaA01g12740D	BnaA01g12740D	j	CUFF.682	CUFF.682.1	100	0.996158	0.531072	1.461245	3.643975	1715	CUFF.682.1	6420
BnaA01g12790D	BnaA01g12790D	c	CUFF.685	CUFF.685.1	100	1.282334	0.642277	1.922391	4.514111	1209	CUFF.685.1	1822
BnaA01g12860D	BnaA01g12860D	c	CUFF.688	CUFF.688.1	100	1.984841	0.771484	3.198198	6.534274	649	CUFF.688.1	893
BnaA01g12870D	BnaA01g12870D	e	CUFF.689	CUFF.689.1	100	2.429110	1.456588	3.401631	8.445767	989	CUFF.689.1	1718
BnaA01g12870D	BnaA01g12870D	j	CUFF.690	CUFF.690.1	100	3.440343	2.415560	4.465126	12.237783	1239	CUFF.690.1	1718
BnaA01g12900D	BnaA01g12900D	=	CUFF.701	CUFF.701.1	100	50.589513	46.855719	54.323307	183.555286	1823	CUFF.701.1	1909
BnaA01g12920D	BnaA01g12920D	j	CUFF.702	CUFF.702.1	100	3.087787	1.706773	4.468801	11.189377	730	CUFF.702.1	2097
BnaA01g12930D	BnaA01g12930D	=	CUFF.703	CUFF.703.1	100	6.029199	5.005202	7.053196	21.502380	1940	CUFF.703.1	2298
BnaA01g13000D	BnaA01g13000D	=	CUFF.707	CUFF.707.1	100	6.142029	3.934665	8.349392	21.743934	630	CUFF.707.1	768
BnaA01g13040D	BnaA01g13040D	j	CUFF.710	CUFF.710.1	100	10.286792	8.264888	12.308695	36.701154	1026	CUFF.710.1	1236
BnaA01g13080D	BnaA01g13080D	j	CUFF.715	CUFF.715.1	100	13.440456	11.326227	15.554685	46.736034	1208	CUFF.715.1	1185
BnaA01g13090D	BnaA01g13090D	j	CUFF.718	CUFF.718.1	100	2.868556	2.127569	3.609543	10.109241	1829	CUFF.718.1	1929
BnaA01g13130D	BnaA01g13130D	j	CUFF.721	CUFF.721.1	100	32.801509	29.080080	36.522938	115.406196	1099	CUFF.721.1	1714
BnaA01g13130D	BnaA01g13130D	j	CUFF.721	CUFF.721.2	21	6.965333	4.763696	9.166970	24.506270	832	CUFF.721.1	1714
BnaA01g13170D	BnaA01g13170D	e	CUFF.728	CUFF.728.1	100	60.567788	56.033922	65.101654	215.176963	1108	CUFF.728.1	1156
BnaA01g13180D	BnaA01g13180D	j	CUFF.729	CUFF.729.1	100	7.669506	6.123952	9.215059	27.472667	1246	CUFF.729.1	1797
BnaA01g13220D	BnaA01g13220D	j	CUFF.733	CUFF.733.1	33	0.386408	0.134433	0.638382	1.378879	3557	CUFF.733.1	3394
BnaA01g13220D	BnaA01g13220D	j	CUFF.733	CUFF.733.2	100	1.186713	0.777268	1.596158	4.234735	3557	CUFF.733.1	3394
BnaA01g13220D	BnaA01g13220D	j	CUFF.733	CUFF.733.3	68	0.809726	0.449982	1.169471	2.889474	3557	CUFF.733.1	3394
BnaA01g13280D	BnaA01g13280D	j	CUFF.738	CUFF.738.1	67	16.785423	14.267573	19.303273	57.171114	1296	CUFF.738.1	1586
BnaA01g13280D	BnaA01g13280D	=	CUFF.738	CUFF.738.2	100	24.912742	21.737805	28.087680	84.852747	1208	CUFF.738.1	1586
BnaA01g13300D	BnaA01g13300D	j	CUFF.740	CUFF.740.1	21	2.189748	0.881507	3.497989	7.914443	924	CUFF.740.1	807
BnaA01g13300D	BnaA01g13300D	=	CUFF.740	CUFF.740.2	100	10.330690	8.010247	12.651134	37.338389	923	CUFF.740.1	807
BnaA01g13310D	BnaA01g13310D	=	CUFF.746	CUFF.746.1	100	124.535937	117.698133	131.373741	437.436121	1028	CUFF.746.1	1160
BnaA01g13320D	BnaA01g13320D	j	CUFF.748	CUFF.748.1	43	4.903227	3.540993	6.265462	17.534272	1654	CUFF.748.2	2881
BnaA01g13320D	BnaA01g13320D	j	CUFF.748	CUFF.748.2	100	11.303595	9.886791	12.720400	40.422421	2520	CUFF.748.2	2881
BnaA01g13330D	BnaA01g13330D	j	CUFF.751	CUFF.751.1	100	24.885403	22.279130	27.491676	87.649765	1668	CUFF.751.1	1793
BnaA01g13330D	BnaA01g13330D	c	CUFF.751	CUFF.751.2	86	21.350897	16.704282	25.997511	75.200754	655	CUFF.751.1	1793
BnaA01g13340D	BnaA01g13340D	j	CUFF.753	CUFF.753.1	84	1.939535	1.032363	2.846706	7.025491	1275	CUFF.753.2	1602
BnaA01g13340D	BnaA01g13340D	j	CUFF.753	CUFF.753.2	100	2.298870	1.390365	3.207376	8.327097	1357	CUFF.753.2	1602
BnaA01g13350D	BnaA01g13350D	=	CUFF.754	CUFF.754.1	100	3.755523	2.154162	5.356883	13.174559	660	CUFF.754.1	816
BnaA01g13370D	BnaA01g13370D	=	CUFF.755	CUFF.755.1	100	10.947807	7.890587	14.005027	39.463696	598	CUFF.755.1	585
BnaA01g13400D	BnaA01g13400D	j	CUFF.756	CUFF.756.1	100	15.311361	13.817126	16.805595	54.691516	2263	CUFF.756.1	2163
BnaA01g13430D	BnaA01g13430D	j	CUFF.759	CUFF.759.1	100	12.711756	10.944085	14.479428	45.748248	1650	CUFF.759.1	1383
BnaA01g13430D	BnaA01g13430D	c	CUFF.759	CUFF.759.2	92	11.727053	8.168208	15.285898	42.204406	579	CUFF.759.1	1383
BnaA01g13460D	BnaA01g13460D	j	CUFF.760	CUFF.760.1	100	8.160915	6.563455	9.758375	29.215789	1180	CUFF.760.1	1498
BnaA01g13460D	BnaA01g13460D	c	CUFF.761	CUFF.761.1	100	14.919202	9.763647	20.074756	54.420322	393	CUFF.761.1	1498
BnaA01g13470D	BnaA01g13470D	=	CUFF.767	CUFF.767.1	100	43.117724	40.020637	46.214811	151.925191	2257	CUFF.767.1	2341
BnaA01g13480D	BnaA01g13480D	j	CUFF.771	CUFF.771.1	70	8.022902	6.605747	9.440057	28.632015	1554	CUFF.771.1	1508
BnaA01g13480D	BnaA01g13480D	c	CUFF.771	CUFF.771.2	100	11.514418	7.593319	15.435517	41.092486	481	CUFF.771.1	1508
-	-	u	CUFF.773	CUFF.773.1	100	22.397771	17.228967	27.566575	79.172340	476	CUFF.773.1	-
BnaA01g13510D	BnaA01g13510D	=	CUFF.774	CUFF.774.1	100	6.011931	4.364209	7.659653	21.609225	898	CUFF.774.1	729
BnaA01g13530D	BnaA01g13530D	j	CUFF.778	CUFF.778.1	100	9.690354	8.239030	11.141678	33.943255	1735	CUFF.778.1	1172
BnaA01g13530D	BnaA01g13530D	p	CUFF.783	CUFF.783.1	100	118.755911	110.590090	126.921732	412.911679	1068	CUFF.783.1	1172
BnaA01g13540D	BnaA01g13540D	j	CUFF.785	CUFF.785.1	14	0.519698	0.140035	0.899362	1.817396	2235	CUFF.785.1	1382
BnaA01g13540D	BnaA01g13540D	j	CUFF.785	CUFF.785.2	100	3.709443	2.906945	4.511942	12.972004	2234	CUFF.785.1	1382
BnaA01g13560D	BnaA01g13560D	=	CUFF.789	CUFF.789.1	100	8.692563	7.628826	9.756301	30.974479	2850	CUFF.789.1	2799
BnaA01g13610D	BnaA01g13610D	=	CUFF.792	CUFF.792.1	100	19.359932	15.981269	22.738596	69.769115	730	CUFF.792.1	762
BnaA01g13630D	BnaA01g13630D	j	CUFF.796	CUFF.796.1	22	1.048201	0.485976	1.610427	3.756243	1715	CUFF.796.1	1435
BnaA01g13630D	BnaA01g13630D	=	CUFF.796	CUFF.796.2	100	4.863653	3.725359	6.001947	17.428963	1529	CUFF.796.1	1435
BnaA01g13650D	BnaA01g13650D	j	CUFF.798	CUFF.798.1	100	3.332337	2.252536	4.412137	11.686736	1116	CUFF.798.1	2643
BnaA01g01460D	BnaA01g01460D	j	CUFF.585	CUFF.585.1	100	2.920541	2.424266	3.416816	10.546723	4475	CUFF.585.1	4402
BnaA01g01460D	BnaA01g01460D	j	CUFF.585	CUFF.585.2	13	0.377569	0.145352	0.609785	1.363484	4395	CUFF.585.1	4402
BnaA01g01470D	BnaA01g01470D	x	CUFF.586	CUFF.586.1	100	58.208315	50.072236	66.344393	204.022465	595	CUFF.586.1	986
BnaA01g01470D	BnaA01g01470D	=	CUFF.587	CUFF.587.1	100	224.563068	210.613687	238.512450	787.102514	875	CUFF.587.1	986
BnaA01g01480D	BnaA01g01480D	j	CUFF.588	CUFF.588.1	100	1.269161	0.821222	1.717100	4.673517	2213	CUFF.588.1	2433
BnaA01g01500D	BnaA01g01500D	j	CUFF.589	CUFF.589.1	100	13.175939	11.099120	15.252758	47.064673	1132	CUFF.589.1	1142
BnaA01g01520D	BnaA01g01520D	c	CUFF.590	CUFF.590.1	100	1.154649	0.537463	1.771835	4.007934	1125	CUFF.590.1	11805
BnaA01g01520D	BnaA01g01520D	j	CUFF.591	CUFF.591.1	100	2.834421	2.523744	3.145099	10.152720	10591	CUFF.591.1	11805
BnaA01g01540D	BnaA01g01540D	j	CUFF.592	CUFF.592.1	100	1.723469	0.687793	2.759145	6.262296	742	CUFF.592.1	1985
BnaA01g01540D	BnaA01g01540D	c	CUFF.593	CUFF.593.1	100	1.999871	0.999935	2.999806	7.397458	819	CUFF.593.1	1985
BnaA01g01560D	BnaA01g01560D	e	CUFF.594	CUFF.594.1	100	43.900064	40.481819	47.318309	149.302972	1360	CUFF.594.1	922
BnaA01g01570D	BnaA01g01570D	=	CUFF.596	CUFF.596.1	100	36.256142	32.900858	39.611425	126.623787	1443	CUFF.596.1	1384
BnaA01g01580D	BnaA01g01580D	e	CUFF.597	CUFF.597.1	100	2.540084	1.077911	4.002257	9.387556	605	CUFF.598.2	918
BnaA01g01580D	BnaA01g01580D	=	CUFF.598	CUFF.598.1	100	5.542212	3.531643	7.552782	20.482722	701	CUFF.598.2	918
BnaA01g01580D	BnaA01g01580D	j	CUFF.598	CUFF.598.2	22	1.224118	0.323655	2.124581	4.524054	842	CUFF.598.2	918
BnaA01g01590D	BnaA01g01590D	=	CUFF.600	CUFF.600.1	100	26.542348	19.124398	33.960297	98.086975	379	CUFF.600.1	445
BnaA01g01600D	BnaA01g01600D	c	CUFF.601	CUFF.601.1	100	3.306042	1.750609	4.861476	12.217446	704	CUFF.601.1	1008
BnaA01g01620D	BnaA01g01620D	o	CUFF.603	CUFF.603.1	100	6.068290	4.048330	8.088249	22.085096	690	CUFF.603.1	1082
BnaA01g01620D	BnaA01g01620D	e	CUFF.603	CUFF.603.2	61	3.679782	1.468508	5.891056	13.392298	466	CUFF.603.1	1082
BnaA01g01620D	BnaA01g01620D	o	CUFF.604	CUFF.604.1	100	4.396933	1.557889	7.235977	14.015804	390	CUFF.604.1	1082
BnaA01g01630D	BnaA01g01630D	j	CUFF.608	CUFF.608.1	100	24.983586	22.095870	27.871302	89.150892	1583	CUFF.608.2	1840
BnaA01g01630D	BnaA01g01630D	j	CUFF.608	CUFF.608.2	23	5.808796	4.508380	7.109211	20.727982	1700	CUFF.608.2	1840
BnaA01g01630D	BnaA01g01630D	j	CUFF.608	CUFF.608.3	88	21.908393	18.957567	24.859220	78.177440	1451	CUFF.608.2	1840
BnaA01g01650D	BnaA01g01650D	=	CUFF.610	CUFF.610.1	100	17.662467	15.725011	19.599922	62.334999	2081	CUFF.610.2	2114
BnaA01g01650D	BnaA01g01650D	j	CUFF.610	CUFF.610.2	24	4.267093	3.368159	5.166028	15.059576	2554	CUFF.610.2	2114
BnaA01g01660D	BnaA01g01660D	j	CUFF.615	CUFF.615.1	56	8.767685	7.263862	10.271508	31.252010	1943	CUFF.615.1	1887
BnaA01g01660D	BnaA01g01660D	=	CUFF.615	CUFF.615.2	100	15.696100	13.436053	17.956148	55.948029	1527	CUFF.615.1	1887
BnaA01g01670D	BnaA01g01670D	=	CUFF.618	CUFF.618.1	100	38.814031	33.768216	43.859846	139.095876	739	CUFF.618.1	857
BnaA01g01680D	BnaA01g01680D	j	CUFF.619	CUFF.619.1	20	3.220029	2.368790	4.071267	11.539453	2127	CUFF.619.1	1676
BnaA01g01680D	BnaA01g01680D	j	CUFF.619	CUFF.619.2	18	2.835923	1.941979	3.729867	10.162955	1877	CUFF.619.1	1676
BnaA01g01680D	BnaA01g01680D	c	CUFF.619	CUFF.619.3	100	15.902197	12.930027	18.874367	56.987897	919	CUFF.619.1	1676
BnaA01g01690D	BnaA01g01690D	e	CUFF.623	CUFF.623.1	100	7.128062	5.481877	8.774246	24.956616	1071	CUFF.623.1	1177
BnaA01g01690D	BnaA01g01690D	=	CUFF.624	CUFF.624.1	100	47.877326	43.209527	52.545124	167.627067	1039	CUFF.623.1	1177
BnaA01g01700D	BnaA01g01700D	j	CUFF.656	CUFF.656.1	43	71.489120	67.132613	75.845627	255.860046	2695	CUFF.656.1	3148
BnaA01g01700D	BnaA01g01700D	c	CUFF.656	CUFF.656.2	100	166.993282	158.156853	175.829712	597.670091	2038	CUFF.656.1	3148
BnaA01g01750D	BnaA01g01750D	j	CUFF.658	CUFF.658.1	100	0.904415	0.465709	1.343121	3.162954	1620	CUFF.658.1	8151
BnaA01g01750D	BnaA01g01750D	j	CUFF.659	CUFF.659.1	100	1.001403	0.623133	1.379673	3.508360	2374	CUFF.659.1	8151
BnaA01g01760D	BnaA01g01760D	j	CUFF.660	CUFF.660.1	52	5.951608	4.458772	7.444445	20.762026	1451	CUFF.660.1	1059
BnaA01g01760D	BnaA01g01760D	j	CUFF.660	CUFF.660.2	100	11.441204	9.306231	13.576177	39.912335	1235	CUFF.660.1	1059
BnaA01g01790D	BnaA01g01790D	j	CUFF.661	CUFF.661.1	84	7.654607	6.126126	9.183088	27.734225	1506	CUFF.661.1	1521
BnaA01g01790D	BnaA01g01790D	c	CUFF.661	CUFF.661.2	100	9.089971	6.903273	11.276668	32.934844	1008	CUFF.661.1	1521
BnaA01g01800D	BnaA01g01800D	=	CUFF.662	CUFF.662.1	100	61.926263	56.192983	67.659543	214.226869	957	CUFF.663.1	1017
BnaA01g01800D	BnaA01g01800D	e	CUFF.663	CUFF.663.1	100	5.010171	3.616425	6.403917	17.332117	1233	CUFF.663.1	1017
BnaA01g01810D	BnaA01g01810D	e	CUFF.664	CUFF.664.1	100	1.061474	0.558940	1.564009	3.789972	1953	CUFF.664.1	1475
BnaA01g01810D	BnaA01g01810D	=	CUFF.665	CUFF.665.1	100	12.910203	11.019724	14.800681	46.095609	1454	CUFF.664.1	1475
BnaA01g01900D	BnaA01g01900D	=	CUFF.666	CUFF.666.1	100	128.149284	115.886589	140.411978	462.852214	562	CUFF.666.1	720
BnaA01g01900D	BnaA01g01900D	j	CUFF.666	CUFF.666.2	18	22.932317	17.127980	28.736653	82.827413	523	CUFF.666.1	720
BnaA01g01910D	BnaA01g01910D	=	CUFF.667	CUFF.667.1	100	4.596734	3.786904	5.406563	16.312305	2477	CUFF.667.1	940
BnaA01g01930D	BnaA01g01930D	j	CUFF.669	CUFF.669.1	100	1.471225	0.655136	2.287314	5.360120	881	CUFF.669.1	1027
BnaA01g01940D	BnaA01g01940D	o	CUFF.670	CUFF.670.1	100	2.053901	1.157505	2.950297	7.536427	984	CUFF.670.1	768
BnaA01g01950D	BnaA01g01950D	e	CUFF.671	CUFF.671.1	100	1.774775	0.913171	2.636379	6.235607	1484	CUFF.672.1	1406
BnaA01g01950D	BnaA01g01950D	=	CUFF.672	CUFF.672.1	100	9.849222	8.223427	11.475017	34.604883	1573	CUFF.672.1	1406
BnaA01g01960D	BnaA01g01960D	=	CUFF.673	CUFF.673.1	100	1.049181	0.441138	1.657223	3.708538	1074	CUFF.673.1	660
BnaA01g01970D	BnaA01g01970D	=	CUFF.674	CUFF.674.1	100	4.169078	3.328671	5.009485	14.628231	2094	CUFF.674.1	2075
BnaA01g01980D	BnaA01g01980D	j	CUFF.675	CUFF.675.1	72	21.535439	18.422472	24.648407	76.457773	1304	CUFF.675.2	1674
BnaA01g01980D	BnaA01g01980D	j	CUFF.675	CUFF.675.2	100	29.841234	26.362600	33.319868	105.946030	1354	CUFF.675.2	1674
BnaA01g01990D	BnaA01g01990D	c	CUFF.676	CUFF.676.1	100	2.740589	1.545734	3.935443	8.794754	821	CUFF.676.1	2502
BnaA01g01990D	BnaA01g01990D	j	CUFF.677	CUFF.677.1	100	3.206352	2.254975	4.157728	11.533829	1521	CUFF.677.1	2502
BnaA01g01990D	BnaA01g01990D	j	CUFF.677	CUFF.677.2	23	0.746741	0.184348	1.309135	2.686165	1518	CUFF.677.1	2502
BnaA01g02000D	BnaA01g02000D	j	CUFF.678	CUFF.678.1	100	6.369760	4.930426	7.809094	22.610800	1198	CUFF.678.1	1019
BnaA01g02020D	BnaA01g02020D	j	CUFF.681	CUFF.681.1	30	6.666458	4.791806	8.541110	23.699561	898	CUFF.681.2	931
BnaA01g02020D	BnaA01g02020D	j	CUFF.681	CUFF.681.2	100	22.099060	19.091704	25.106415	78.563162	1070	CUFF.681.2	931
BnaA01g02050D	BnaA01g02050D	=	CUFF.683	CUFF.683.1	100	49.103664	44.707027	53.500300	177.426409	1203	CUFF.683.1	1362
BnaA01g02060D	BnaA01g02060D	=	CUFF.684	CUFF.684.1	100	2.066468	1.239134	2.893802	7.689460	1123	CUFF.684.1	1200
BnaA01g02070D	BnaA01g02070D	j	CUFF.686	CUFF.686.1	100	7.118802	5.426944	8.810660	25.720937	1206	CUFF.686.2	1061
BnaA01g02070D	BnaA01g02070D	j	CUFF.686	CUFF.686.2	25	1.783824	0.875842	2.691806	6.445132	1246	CUFF.686.2	1061
BnaA01g02070D	BnaA01g02070D	j	CUFF.686	CUFF.686.3	30	2.144763	1.116963	3.172563	7.749240	1207	CUFF.686.2	1061
BnaA01g02080D	BnaA01g02080D	=	CUFF.687	CUFF.687.1	100	59.812204	54.513462	65.110947	212.907455	863	CUFF.687.1	426
BnaA01g02090D	BnaA01g02090D	j	CUFF.691	CUFF.691.1	92	41.543077	38.374542	44.711611	148.616665	2372	CUFF.691.1	2054
BnaA01g02090D	BnaA01g02090D	j	CUFF.691	CUFF.691.2	100	45.059883	40.309442	49.810323	161.197727	1281	CUFF.691.1	2054
BnaA01g02090D	BnaA01g02090D	c	CUFF.691	CUFF.691.3	42	18.896323	15.676787	22.115859	67.599916	1360	CUFF.691.1	2054
BnaA01g02100D	BnaA01g02100D	j	CUFF.692	CUFF.692.1	21	2.711607	1.918221	3.504994	9.649677	2611	CUFF.692.1	2811
BnaA01g02100D	BnaA01g02100D	j	CUFF.692	CUFF.692.2	100	12.828555	11.327625	14.329485	45.652412	2594	CUFF.692.1	2811
BnaA01g02100D	BnaA01g02100D	e	CUFF.693	CUFF.693.1	100	5.710024	3.738795	7.681252	20.320009	950	CUFF.692.1	2811
BnaA01g02110D	BnaA01g02110D	=	CUFF.694	CUFF.694.1	100	1.663561	0.831781	2.495342	6.192698	939	CUFF.694.1	831
BnaA01g02130D	BnaA01g02130D	=	CUFF.695	CUFF.695.1	100	2.540092	1.748012	3.332172	8.573073	1496	CUFF.695.1	1551
BnaA01g02150D	BnaA01g02150D	j	CUFF.696	CUFF.696.1	100	2.177785	1.703093	2.652477	7.867968	3489	CUFF.696.1	3016
BnaA01g02150D	BnaA01g02150D	e	CUFF.697	CUFF.697.1	100	1.163295	0.258152	2.068439	4.202788	940	CUFF.696.1	3016
BnaA01g02160D	BnaA01g02160D	j	CUFF.698	CUFF.698.1	100	45.205285	40.877024	49.533546	160.374171	1124	CUFF.698.1	1523
BnaA01g02170D	BnaA01g02170D	=	CUFF.699	CUFF.699.1	100	13.166130	11.174903	15.157356	47.147203	1313	CUFF.699.1	1384
BnaA01g02180D	BnaA01g02180D	j	CUFF.700	CUFF.700.1	100	6.407057	5.540696	7.273419	22.661363	3076	CUFF.700.1	2536
BnaA01g02220D	BnaA01g02220D	=	CUFF.704	CUFF.704.1	100	37.716006	33.496927	41.935085	135.574769	969	CUFF.704.1	1008
BnaA01g02240D	BnaA01g02240D	e	CUFF.705	CUFF.705.1	100	8.516720	6.597107	10.436333	30.655433	1248	CUFF.705.1	864
BnaA01g02240D	BnaA01g02240D	=	CUFF.706	CUFF.706.1	100	39.433666	34.827066	44.040266	141.939167	950	CUFF.705.1	864
BnaA01g02250D	BnaA01g02250D	=	CUFF.708	CUFF.708.1	100	57.849436	51.091883	64.606989	206.091960	664	CUFF.708.1	734
BnaA01g02260D	BnaA01g02260D	=	CUFF.709	CUFF.709.1	100	49.776947	45.002176	54.551719	179.763690	1037	CUFF.709.1	1083
BnaA01g02270D	BnaA01g02270D	=	CUFF.711	CUFF.711.1	100	16.798426	14.929347	18.667505	59.551757	1917	CUFF.711.1	1647
BnaA01g02290D	BnaA01g02290D	=	CUFF.712	CUFF.712.1	100	7.565679	6.372426	8.758933	27.278621	1953	CUFF.712.1	2106
BnaA01g02300D	BnaA01g02300D	j	CUFF.713	CUFF.713.1	100	2.307608	0.917384	3.697832	8.131153	595	CUFF.713.1	4074
BnaA01g02300D	BnaA01g02300D	j	CUFF.714	CUFF.714.1	52	4.195020	3.318878	5.071163	15.111989	2485	CUFF.714.1	4074
BnaA01g02300D	BnaA01g02300D	c	CUFF.714	CUFF.714.2	100	8.050559	6.519861	9.581256	29.001039	1610	CUFF.714.1	4074
BnaA01g02320D	BnaA01g02320D	e	CUFF.716	CUFF.716.1	100	6.141828	2.740864	9.542792	21.740802	426	CUFF.716.1	915
BnaA01g02330D	BnaA01g02330D	j	CUFF.717	CUFF.717.1	88	3.295223	2.165982	4.424464	11.664409	1301	CUFF.717.1	848
BnaA01g02330D	BnaA01g02330D	j	CUFF.717	CUFF.717.2	100	3.750573	2.508129	4.993018	13.276254	1203	CUFF.717.1	848
BnaA01g02340D	BnaA01g02340D	x	CUFF.719	CUFF.719.1	100	616.227064	596.316357	636.137772	2119.929783	688	CUFF.719.1	668
BnaA01g02370D	BnaA01g02370D	j	CUFF.720	CUFF.720.1	100	1.115134	0.715303	1.514966	3.817224	2421	CUFF.720.1	3655
BnaA01g02370D	BnaA01g02370D	c	CUFF.722	CUFF.722.1	100	1.268562	0.708246	1.828879	4.436625	1439	CUFF.722.1	3655
BnaA01g02390D	BnaA01g02390D	=	CUFF.723	CUFF.723.1	100	7.695974	5.462878	9.929070	27.241340	692	CUFF.723.1	279
BnaA01g02430D	BnaA01g02430D	=	CUFF.724	CUFF.724.1	100	8.438074	6.542726	10.333422	29.329162	964	CUFF.724.1	758
BnaA01g02440D	BnaA01g02440D	j	CUFF.725	CUFF.725.1	100	3.164303	2.595707	3.732899	11.442621	3168	CUFF.725.1	2819
-	-	u	CUFF.726	CUFF.726.1	100	110.007351	99.311381	120.703321	388.141912	597	CUFF.727.1	-
BnaA01g02440D	BnaA01g02440D	p	CUFF.727	CUFF.727.1	100	69.156284	63.175551	75.137017	244.005988	1010	CUFF.727.1	2819
BnaA01g02470D	BnaA01g02470D	j	CUFF.730	CUFF.730.1	100	26.808621	22.791088	30.826154	95.427443	772	CUFF.730.1	635
BnaA01g02480D	BnaA01g02480D	j	CUFF.731	CUFF.731.1	100	3.825566	2.517840	5.133292	13.905659	995	CUFF.732.1	1039
BnaA01g02480D	BnaA01g02480D	e	CUFF.732	CUFF.732.1	100	0.777550	0.174712	1.380389	2.826340	1210	CUFF.732.1	1039
BnaA01g02490D	BnaA01g02490D	=	CUFF.734	CUFF.734.1	100	212.711032	199.133295	226.288769	765.235600	825	CUFF.734.1	1033
BnaA01g02500D	BnaA01g02500D	e	CUFF.735	CUFF.735.1	100	3.088888	1.298754	4.879022	10.869720	513	CUFF.735.1	1508
BnaA01g02500D	BnaA01g02500D	c	CUFF.736	CUFF.736.1	100	17.910069	15.419630	20.400508	63.375175	1199	CUFF.736.1	1508
BnaA01g02500D	BnaA01g02500D	e	CUFF.737	CUFF.737.1	100	3.747112	2.268188	5.226037	13.259239	819	CUFF.736.1	1508
BnaA01g02520D	BnaA01g02520D	j	CUFF.739	CUFF.739.1	100	11.099490	9.346806	12.852175	40.072921	1682	CUFF.739.3	1686
BnaA01g02520D	BnaA01g02520D	j	CUFF.739	CUFF.739.2	17	1.868829	1.019823	2.717834	6.747104	1769	CUFF.739.3	1686
BnaA01g02520D	BnaA01g02520D	j	CUFF.739	CUFF.739.3	42	4.687042	3.531452	5.842633	16.921811	1875	CUFF.739.3	1686
BnaA01g02530D	BnaA01g02530D	e	CUFF.741	CUFF.741.1	100	54.093369	49.874310	58.312428	191.189388	1143	CUFF.741.1	1029
BnaA01g02540D	BnaA01g02540D	=	CUFF.742	CUFF.742.1	100	45.563017	33.035831	58.090202	165.654758	304	CUFF.743.1	697
BnaA01g02540D	BnaA01g02540D	e	CUFF.743	CUFF.743.1	100	17.042043	12.322564	21.761522	61.960242	469	CUFF.743.1	697
BnaA01g02570D	BnaA01g02570D	=	CUFF.744	CUFF.744.1	100	26.595376	23.710872	29.479880	95.475065	1194	CUFF.744.1	465
BnaA01g02590D	BnaA01g02590D	j	CUFF.745	CUFF.745.1	55	7.888889	6.378441	9.399337	28.425709	1969	CUFF.745.1	2083
BnaA01g02590D	BnaA01g02590D	j	CUFF.745	CUFF.745.2	100	14.409996	12.451727	16.368264	51.922941	1889	CUFF.745.1	2083
BnaA01g02610D	BnaA01g02610D	=	CUFF.747	CUFF.747.1	100	28.660874	25.193442	32.128305	103.213185	1043	CUFF.747.1	1035
BnaA01g02630D	BnaA01g02630D	j	CUFF.749	CUFF.749.1	64	34.160754	30.894053	37.427454	121.568223	1511	CUFF.749.1	1557
BnaA01g02630D	BnaA01g02630D	c	CUFF.749	CUFF.749.2	100	53.642718	45.921559	61.363877	190.898889	578	CUFF.749.1	1557
BnaA01g02640D	BnaA01g02640D	j	CUFF.750	CUFF.750.1	100	40.773517	37.232953	44.314082	145.606847	1498	CUFF.750.1	1780
BnaA01g02640D	BnaA01g02640D	e	CUFF.752	CUFF.752.1	100	25.361050	21.064430	29.657670	90.567181	669	CUFF.750.1	1780
BnaA01g02650D	BnaA01g02650D	=	CUFF.757	CUFF.757.1	100	290.449160	276.196224	304.702097	1031.690000	1698	CUFF.757.1	1786
BnaA01g02660D	BnaA01g02660D	=	CUFF.758	CUFF.758.1	100	22.577909	20.140915	25.014903	80.205862	1576	CUFF.758.1	1622
BnaA01g02670D	BnaA01g02670D	j	CUFF.762	CUFF.762.1	81	64.872721	61.027639	68.717804	233.725417	2929	CUFF.762.1	3036
BnaA01g02670D	BnaA01g02670D	j	CUFF.762	CUFF.762.2	100	80.370489	71.588923	89.152056	289.561249	675	CUFF.762.1	3036
BnaA01g02690D	BnaA01g02690D	j	CUFF.763	CUFF.763.1	100	17.253032	15.722757	18.783307	61.549839	3074	CUFF.763.1	3094
BnaA01g02710D	BnaA01g02710D	c	CUFF.764	CUFF.764.1	100	5.184451	4.068724	6.300178	18.232814	1542	CUFF.764.1	1264
BnaA01g02740D	BnaA01g02740D	=	CUFF.765	CUFF.765.1	100	5.237290	4.471053	6.003527	18.660758	2930	CUFF.765.1	1998
BnaA01g02770D	BnaA01g02770D	c	CUFF.766	CUFF.766.1	60	7.833842	5.573090	10.094595	27.849100	771	CUFF.766.2	2220
BnaA01g02770D	BnaA01g02770D	j	CUFF.766	CUFF.766.2	100	13.117664	11.586119	14.649209	46.632944	2211	CUFF.766.2	2220
BnaA01g02790D	BnaA01g02790D	=	CUFF.768	CUFF.768.1	100	6.744279	5.340009	8.148548	23.490544	1254	CUFF.768.1	1044
BnaA01g02800D	BnaA01g02800D	j	CUFF.769	CUFF.769.1	16	0.477889	0.131114	0.824664	1.675917	2105	CUFF.769.1	3790
BnaA01g02800D	BnaA01g02800D	j	CUFF.769	CUFF.769.2	100	2.948791	2.184969	3.712614	10.341174	1963	CUFF.769.1	3790
BnaA01g02800D	BnaA01g02800D	j	CUFF.770	CUFF.770.1	100	1.580559	1.021813	2.139305	5.572077	1751	CUFF.770.1	3790
BnaA01g02810D	BnaA01g02810D	=	CUFF.772	CUFF.772.1	100	36.197076	30.848327	41.545826	125.856897	677	CUFF.772.1	744
BnaA01g02810D	BnaA01g02810D	o	CUFF.772	CUFF.772.2	15	5.367165	2.932324	7.802005	18.661582	677	CUFF.772.1	744
BnaA01g02820D	BnaA01g02820D	=	CUFF.775	CUFF.775.1	100	5.199830	4.328957	6.070703	18.598465	2447	CUFF.775.1	2429
BnaA01g02830D	BnaA01g02830D	=	CUFF.776	CUFF.776.1	100	26.273036	22.398450	30.147621	94.132831	810	CUFF.776.1	946
BnaA01g02830D	BnaA01g02830D	e	CUFF.777	CUFF.777.1	100	5.923488	3.636703	8.210273	21.223078	626	CUFF.776.1	946
BnaA01g02840D	BnaA01g02840D	j	CUFF.779	CUFF.779.1	100	15.673199	13.845317	17.501081	56.393385	1897	CUFF.779.1	929
BnaA01g02850D	BnaA01g02850D	j	CUFF.780	CUFF.780.1	100	7.192317	5.669106	8.715528	25.878514	1297	CUFF.780.1	1468
BnaA01g02860D	BnaA01g02860D	c	CUFF.781	CUFF.781.1	100	0.832284	0.330398	1.334170	3.047169	1206	CUFF.781.1	2829
BnaA01g02870D	BnaA01g02870D	=	CUFF.782	CUFF.782.1	100	35.306338	32.400564	38.212113	125.882252	1916	CUFF.782.1	1395
BnaA01g02880D	BnaA01g02880D	j	CUFF.784	CUFF.784.1	100	4.190303	3.240129	5.140477	15.314998	1929	CUFF.784.1	1833
BnaA01g02880D	BnaA01g02880D	c	CUFF.784	CUFF.784.2	75	3.152086	2.071704	4.232469	11.520455	1358	CUFF.784.1	1833
BnaA01g02910D	BnaA01g02910D	=	CUFF.786	CUFF.786.1	100	12.044002	10.706215	13.381789	43.212491	2594	CUFF.786.1	2413
BnaA01g02920D	BnaA01g02920D	j	CUFF.787	CUFF.787.1	100	18.632965	15.947545	21.318385	66.410439	1130	CUFF.787.1	1618
BnaA01g02920D	BnaA01g02920D	x	CUFF.788	CUFF.788.1	100	1.991890	1.271691	2.712089	7.099368	1808	CUFF.788.1	1618
BnaA01g02930D	BnaA01g02930D	=	CUFF.790	CUFF.790.1	100	14.376373	12.407807	16.344938	50.602976	1464	CUFF.790.1	1791
BnaA01g02940D	BnaA01g02940D	=	CUFF.791	CUFF.791.1	100	14.980934	13.039284	16.922584	53.812121	1620	CUFF.791.1	682
BnaA01g02950D	BnaA01g02950D	j	CUFF.793	CUFF.793.1	25	5.556604	4.102705	7.010503	19.959546	1553	CUFF.793.1	1799
BnaA01g02950D	BnaA01g02950D	=	CUFF.793	CUFF.793.2	100	22.483621	19.855205	25.112036	80.762073	1553	CUFF.793.1	1799
BnaA01g02970D	BnaA01g02970D	=	CUFF.794	CUFF.794.1	100	4.267673	3.274878	5.260468	15.525619	1849	CUFF.795.1	1122
BnaA01g02970D	BnaA01g02970D	j	CUFF.794	CUFF.794.2	13	0.546942	0.117081	0.976802	1.989751	1931	CUFF.795.1	1122
BnaA01g02970D	BnaA01g02970D	e	CUFF.795	CUFF.795.1	100	0.667123	0.252048	1.082198	2.426967	2083	CUFF.795.1	1122
BnaA01g02990D	BnaA01g02990D	j	CUFF.797	CUFF.797.1	49	1.710219	1.120700	2.299739	6.133240	2376	CUFF.797.2	1535
BnaA01g02990D	BnaA01g02990D	j	CUFF.797	CUFF.797.2	28	0.959357	0.479528	1.439186	3.440475	2853	CUFF.797.2	1535
BnaA01g02990D	BnaA01g02990D	j	CUFF.797	CUFF.797.3	100	3.483290	2.717305	4.249276	12.491880	2846	CUFF.797.2	1535
BnaA01g02990D	BnaA01g02990D	j	CUFF.797	CUFF.797.4	73	2.527779	1.441104	3.614455	9.065198	1353	CUFF.797.2	1535
BnaA01g03010D	BnaA01g03010D	=	CUFF.799	CUFF.799.1	100	2.020051	1.340965	2.699137	7.324792	1566	CUFF.799.1	1679
BnaA01g03020D	BnaA01g03020D	c	CUFF.800	CUFF.800.1	100	12.407130	9.257338	15.556922	45.701588	611	CUFF.800.1	1461
BnaA01g03050D	BnaA01g03050D	j	CUFF.801	CUFF.801.1	100	33.360970	30.614216	36.107725	117.747989	2368	CUFF.801.1	2310
BnaA01g03050D	BnaA01g03050D	j	CUFF.801	CUFF.801.2	48	15.983128	14.072625	17.893631	56.412663	2368	CUFF.801.1	2310
BnaA01g03060D	BnaA01g03060D	c	CUFF.802	CUFF.802.1	100	14.913300	12.143995	17.682605	52.085894	805	CUFF.802.1	3698
BnaA01g03060D	BnaA01g03060D	j	CUFF.803	CUFF.803.1	100	13.949073	12.534223	15.363922	48.893172	2862	CUFF.803.1	3698
BnaA01g03060D	BnaA01g03060D	c	CUFF.803	CUFF.803.2	68	9.500192	6.626224	12.374161	33.299314	708	CUFF.803.1	3698
BnaA01g03070D	BnaA01g03070D	j	CUFF.804	CUFF.804.1	100	6.244514	4.857328	7.631699	22.554703	1696	CUFF.804.2	3384
BnaA01g03070D	BnaA01g03070D	j	CUFF.804	CUFF.804.2	74	4.615439	3.875210	5.355669	16.670611	3645	CUFF.804.2	3384
BnaA01g03080D	BnaA01g03080D	j	CUFF.805	CUFF.805.1	100	4.853393	3.051890	6.654896	17.725496	684	CUFF.805.1	532
-	-	u	CUFF.806	CUFF.806.1	100	3.033280	1.287204	4.779357	10.229672	543	CUFF.806.1	-
BnaA01g03110D	BnaA01g03110D	j	CUFF.807	CUFF.807.1	100	5.361325	4.227362	6.495287	18.911749	1547	CUFF.807.1	1115
BnaA01g03120D	BnaA01g03120D	=	CUFF.808	CUFF.808.1	100	21.063563	18.970033	23.157093	74.881190	1986	CUFF.808.1	1435
BnaA01g03130D	BnaA01g03130D	=	CUFF.809	CUFF.809.1	100	6.356841	4.551062	8.162620	22.893956	844	CUFF.809.1	849
BnaA01g03140D	BnaA01g03140D	=	CUFF.810	CUFF.810.1	100	12.328778	8.752887	15.904668	44.830519	527	CUFF.810.1	399
BnaA01g03150D	BnaA01g03150D	=	CUFF.811	CUFF.811.1	100	623.474621	572.170033	674.779210	2247.856346	309	CUFF.811.1	463
BnaA01g03200D	BnaA01g03200D	c	CUFF.812	CUFF.812.1	100	2.375496	1.058712	3.692281	7.739413	647	CUFF.812.1	1730
BnaA01g03200D	BnaA01g03200D	c	CUFF.813	CUFF.813.1	100	2.412952	1.278846	3.547059	8.933969	825	CUFF.813.1	1730
BnaA01g03210D	BnaA01g03210D	=	CUFF.814	CUFF.814.1	100	37.534974	31.667982	43.401965	133.544482	582	CUFF.814.1	701
BnaA01g03230D	BnaA01g03230D	c	CUFF.815	CUFF.815.1	100	4.946622	3.129633	6.763611	17.822854	748	CUFF.815.1	2264
BnaA01g03230D	BnaA01g03230D	e	CUFF.816	CUFF.816.1	100	2.200025	0.833235	3.566815	7.926768	686	CUFF.815.1	2264
BnaA01g03230D	BnaA01g03230D	c	CUFF.817	CUFF.817.1	100	12.002432	10.064738	13.940126	43.376824	1267	CUFF.817.1	2264
BnaA01g03240D	BnaA01g03240D	=	CUFF.818	CUFF.818.1	100	3.685237	2.733440	4.637034	13.286648	2228	CUFF.818.1	2450
BnaA01g03240D	BnaA01g03240D	o	CUFF.819	CUFF.819.1	100	20.165482	17.594244	22.736721	72.704054	1554	CUFF.818.1	2450
BnaA01g03240D	BnaA01g03240D	o	CUFF.819	CUFF.819.2	36	7.313297	5.665277	8.961318	26.367154	1579	CUFF.818.1	2450
BnaA01g03270D	BnaA01g03270D	c	CUFF.820	CUFF.820.1	100	29.524948	26.366067	32.683830	104.521339	1317	CUFF.820.1	1609
BnaA01g03270D	BnaA01g03270D	c	CUFF.820	CUFF.820.2	66	19.421152	14.734595	24.107709	68.752866	563	CUFF.820.1	1609
BnaA01g03280D	BnaA01g03280D	j	CUFF.821	CUFF.821.1	100	8.255956	6.224707	10.287206	29.001901	841	CUFF.821.1	941
BnaA01g03290D	BnaA01g03290D	=	CUFF.822	CUFF.822.1	100	12.035415	10.236345	13.834484	42.965842	1446	CUFF.822.1	1377
BnaA01g03320D	BnaA01g03320D	j	CUFF.823	CUFF.823.1	41	4.371498	3.513004	5.229992	15.586740	2748	CUFF.823.1	3020
BnaA01g03320D	BnaA01g03320D	j	CUFF.823	CUFF.823.2	100	10.730053	9.193822	12.266284	38.258407	2212	CUFF.823.1	3020
BnaA01g03320D	BnaA01g03320D	j	CUFF.823	CUFF.823.3	64	6.835749	5.095444	8.576053	24.373118	1382	CUFF.823.1	3020
BnaA01g03330D	BnaA01g03330D	=	CUFF.824	CUFF.824.1	100	219.308619	197.138546	241.478691	797.090048	383	CUFF.824.1	516
BnaA01g03340D	BnaA01g03340D	j	CUFF.825	CUFF.825.1	70	13.825159	10.583889	17.066428	49.693760	761	CUFF.825.2	749
BnaA01g03340D	BnaA01g03340D	j	CUFF.825	CUFF.825.2	32	6.398001	3.899979	8.896022	22.997255	764	CUFF.825.2	749
BnaA01g03340D	BnaA01g03340D	j	CUFF.825	CUFF.825.3	62	12.344141	9.119169	15.569113	44.370325	762	CUFF.825.2	749
BnaA01g03360D	BnaA01g03360D	j	CUFF.826	CUFF.826.1	100	10.231359	8.400382	12.062335	35.951728	1208	CUFF.826.1	1215
BnaA01g03370D	BnaA01g03370D	j	CUFF.827	CUFF.827.1	100	6.482809	3.966135	8.999483	23.168423	548	CUFF.827.1	1645
BnaA01g03370D	BnaA01g03370D	c	CUFF.828	CUFF.828.1	100	5.963643	4.069052	7.858235	21.313015	739	CUFF.828.1	1645
BnaA01g03380D	BnaA01g03380D	=	CUFF.829	CUFF.829.1	100	10.397076	9.286664	11.507488	36.810760	3427	CUFF.829.1	2702
BnaA01g03390D	BnaA01g03390D	j	CUFF.830	CUFF.830.1	100	3.755140	3.147001	4.363280	13.295043	4029	CUFF.830.1	3102
BnaA01g03400D	BnaA01g03400D	j	CUFF.831	CUFF.831.1	100	28.963759	26.193585	31.733934	100.820119	1706	CUFF.831.1	1770
BnaA01g03400D	BnaA01g03400D	c	CUFF.831	CUFF.831.2	62	18.097686	14.668471	21.526901	62.996341	825	CUFF.831.1	1770
BnaA01g03410D	BnaA01g03410D	j	CUFF.832	CUFF.832.1	100	7.059748	5.549983	8.569513	25.039779	1166	CUFF.832.1	2697
BnaA01g03430D	BnaA01g03430D	=	CUFF.833	CUFF.833.1	100	5.616351	4.788302	6.444400	20.108589	3224	CUFF.833.1	1603
BnaA01g03430D	BnaA01g03430D	x	CUFF.834	CUFF.834.1	100	1.463100	0.707465	2.218735	5.238433	1781	CUFF.834.1	1603
BnaA01g03450D	BnaA01g03450D	j	CUFF.835	CUFF.835.1	100	8.104173	6.176649	10.031697	28.783919	1129	CUFF.835.1	697
BnaA01g03450D	BnaA01g03450D	j	CUFF.835	CUFF.835.2	44	3.552754	2.117069	4.988440	12.618461	1055	CUFF.835.1	697
BnaA01g03450D	BnaA01g03450D	j	CUFF.835	CUFF.835.3	40	3.213958	1.540872	4.887044	11.415145	862	CUFF.835.1	697
BnaA01g03460D	BnaA01g03460D	j	CUFF.836	CUFF.836.1	77	1.292759	0.623876	1.961642	4.720302	1432	CUFF.836.2	1476
BnaA01g03460D	BnaA01g03460D	j	CUFF.836	CUFF.836.2	36	0.596207	0.118039	1.074376	2.176956	1542	CUFF.836.2	1476
BnaA01g03460D	BnaA01g03460D	j	CUFF.836	CUFF.836.3	100	1.669192	0.787440	2.550943	6.094786	1132	CUFF.836.2	1476
BnaA01g03480D	BnaA01g03480D	=	CUFF.837	CUFF.837.1	100	7.800856	5.965360	9.636351	27.712623	953	CUFF.837.1	1078
BnaA01g03510D	BnaA01g03510D	j	CUFF.838	CUFF.838.1	100	15.573577	12.931727	18.215427	55.181362	890	CUFF.838.1	2461
BnaA01g03510D	BnaA01g03510D	c	CUFF.839	CUFF.839.1	100	16.250791	13.931757	18.569824	58.477485	1269	CUFF.840.1	2461
BnaA01g03510D	BnaA01g03510D	e	CUFF.840	CUFF.840.1	100	1.690971	0.983529	2.398414	6.084857	1604	CUFF.840.1	2461
BnaA01g03540D	BnaA01g03540D	j	CUFF.841	CUFF.841.1	100	3.289853	2.582731	3.996975	11.758555	2210	CUFF.841.1	1896
BnaA01g03550D	BnaA01g03550D	j	CUFF.842	CUFF.842.1	100	17.455936	14.897340	20.014532	61.515235	1122	CUFF.842.1	3552
BnaA01g03550D	BnaA01g03550D	j	CUFF.842	CUFF.842.2	37	6.543062	3.751388	9.334737	23.057945	526	CUFF.842.1	3552
BnaA01g03560D	BnaA01g03560D	j	CUFF.843	CUFF.843.1	14	1.770125	0.646934	2.893317	6.372010	859	CUFF.843.1	911
BnaA01g03560D	BnaA01g03560D	=	CUFF.843	CUFF.843.2	100	13.063746	10.420256	15.707237	47.026234	858	CUFF.843.1	911
BnaA01g03570D	BnaA01g03570D	j	CUFF.844	CUFF.844.1	100	36.712872	33.837064	39.588680	132.054881	2199	CUFF.844.1	2117
BnaA01g03570D	BnaA01g03570D	e	CUFF.845	CUFF.845.1	100	8.747010	7.000494	10.493525	31.462680	1497	CUFF.844.1	2117
BnaA01g03580D	BnaA01g03580D	j	CUFF.846	CUFF.846.1	100	1.400481	0.739852	2.061111	5.184660	1179	CUFF.846.1	2619
BnaA01g03590D	BnaA01g03590D	j	CUFF.847	CUFF.847.1	100	30.323087	27.508063	33.138110	107.986222	1669	CUFF.847.1	1726
BnaA01g03600D	BnaA01g03600D	=	CUFF.848	CUFF.848.1	100	77.864580	69.542160	86.187001	280.158146	626	CUFF.848.1	934
BnaA01g03610D	BnaA01g03610D	j	CUFF.849	CUFF.849.1	100	6.265299	5.676975	6.853624	22.361783	7310	CUFF.849.1	5657
BnaA01g03620D	BnaA01g03620D	j	CUFF.850	CUFF.850.1	56	36.793467	32.920483	40.666452	131.321342	1610	CUFF.850.1	1554
BnaA01g03620D	BnaA01g03620D	j	CUFF.850	CUFF.850.2	100	66.275653	61.091305	71.460001	236.547633	1607	CUFF.850.1	1554
BnaA01g03630D	BnaA01g03630D	j	CUFF.851	CUFF.851.1	100	16.238000	14.869309	17.606691	57.653144	3676	CUFF.851.1	3325
BnaA01g03640D	BnaA01g03640D	j	CUFF.852	CUFF.852.1	100	2.830121	2.312356	3.347885	10.190221	4049	CUFF.852.1	5149
BnaA01g03640D	BnaA01g03640D	j	CUFF.852	CUFF.852.2	79	2.243964	1.641731	2.846196	8.079687	2677	CUFF.852.1	5149
BnaA01g03640D	BnaA01g03640D	j	CUFF.853	CUFF.853.1	21	1.346203	0.758001	1.934406	4.842747	1630	CUFF.853.1	5149
BnaA01g03640D	BnaA01g03640D	c	CUFF.853	CUFF.853.2	100	6.336790	4.776799	7.896781	22.795567	1092	CUFF.853.1	5149
BnaA01g03650D	BnaA01g03650D	=	CUFF.854	CUFF.854.1	100	10.048243	8.128392	11.968094	36.218877	1093	CUFF.854.1	1197
BnaA01g03660D	BnaA01g03660D	=	CUFF.855	CUFF.855.1	100	0.641812	0.368701	0.914924	2.292056	2942	CUFF.855.1	2967
BnaA01g03670D	BnaA01g03670D	=	CUFF.856	CUFF.856.1	100	8.324785	6.978747	9.670823	29.558271	1589	CUFF.856.1	1277
BnaA01g03680D	BnaA01g03680D	j	CUFF.857	CUFF.857.1	100	4.632699	3.698835	5.566564	17.116022	1907	CUFF.857.1	3305
BnaA01g03690D	BnaA01g03690D	=	CUFF.858	CUFF.858.1	100	27.704325	19.337013	36.071637	100.988046	338	CUFF.858.1	189
BnaA01g03700D	BnaA01g03700D	=	CUFF.859	CUFF.859.1	100	11.053901	6.030231	16.077572	41.743858	354	CUFF.859.1	186
BnaA01g03710D	BnaA01g03710D	=	CUFF.860	CUFF.860.1	100	11.132083	5.185273	17.078893	40.151299	310	CUFF.860.1	186
BnaA01g03720D	BnaA01g03720D	o	CUFF.861	CUFF.861.1	100	16.676713	10.483137	22.870289	60.309388	347	CUFF.861.1	1364
BnaA01g03730D	BnaA01g03730D	j	CUFF.862	CUFF.862.1	38	5.179788	2.565211	7.794365	18.670226	606	CUFF.862.2	1169
BnaA01g03730D	BnaA01g03730D	=	CUFF.862	CUFF.862.2	100	13.554932	11.436456	15.673408	48.857918	1306	CUFF.862.2	1169
BnaA01g03740D	BnaA01g03740D	=	CUFF.863	CUFF.863.1	100	7.564571	5.851736	9.277405	26.782102	1265	CUFF.863.1	1043
BnaA01g03740D	BnaA01g03740D	j	CUFF.863	CUFF.863.2	65	4.953434	3.461465	6.445403	17.537463	1259	CUFF.863.1	1043
BnaA01g03750D	BnaA01g03750D	j	CUFF.864	CUFF.864.1	100	60.488469	56.352595	64.624342	214.613526	1909	CUFF.864.1	813
BnaA01g03780D	BnaA01g03780D	j	CUFF.865	CUFF.865.1	100	3.607126	2.193608	5.020643	12.579382	968	CUFF.865.1	913
BnaA01g03780D	BnaA01g03780D	j	CUFF.865	CUFF.865.2	68	2.463919	1.226647	3.701191	8.592598	945	CUFF.865.1	913
BnaA01g03790D	BnaA01g03790D	j	CUFF.866	CUFF.866.1	70	37.334813	34.066847	40.602779	133.996801	2412	CUFF.866.2	2851
BnaA01g03790D	BnaA01g03790D	j	CUFF.866	CUFF.866.2	100	53.416192	49.719157	57.113228	191.713801	2739	CUFF.866.2	2851
BnaA01g03800D	BnaA01g03800D	j	CUFF.867	CUFF.867.1	100	18.908289	17.389702	20.426877	67.839827	3599	CUFF.867.1	1841
BnaA01g03830D	BnaA01g03830D	=	CUFF.868	CUFF.868.1	100	17.853660	13.896121	21.811199	63.416522	568	CUFF.868.1	435
BnaA01g03840D	BnaA01g03840D	e	CUFF.869	CUFF.869.1	100	1.402363	0.810561	1.994164	4.976599	2105	CUFF.869.1	1708
BnaA01g03840D	BnaA01g03840D	j	CUFF.870	CUFF.870.1	100	14.575527	12.675498	16.475555	51.724528	1676	CUFF.869.1	1708
BnaA01g03860D	BnaA01g03860D	e	CUFF.871	CUFF.871.1	100	33.775149	30.783983	36.766316	119.665387	1923	CUFF.872.1	3600
BnaA01g03860D	BnaA01g03860D	j	CUFF.872	CUFF.872.1	13	7.955447	6.868999	9.041895	28.186155	3509	CUFF.872.1	3600
BnaA01g03860D	BnaA01g03860D	=	CUFF.872	CUFF.872.2	100	62.257328	58.007710	66.506946	220.577774	1980	CUFF.872.1	3600
BnaA01g03880D	BnaA01g03880D	j	CUFF.873	CUFF.873.1	17	1.055226	0.221203	1.889249	3.663867	1113	CUFF.873.1	1111
BnaA01g03880D	BnaA01g03880D	=	CUFF.873	CUFF.873.2	100	6.300694	4.723521	7.877867	21.876742	1113	CUFF.873.1	1111
BnaA01g04000D	BnaA01g04000D	j	CUFF.874	CUFF.874.1	38	13.357004	11.367773	15.346235	48.088954	1783	CUFF.874.1	1799
BnaA01g04000D	BnaA01g04000D	c	CUFF.874	CUFF.874.2	100	34.752378	30.701392	38.803363	125.118292	1147	CUFF.874.1	1799
BnaA01g04010D	BnaA01g04010D	j	CUFF.875	CUFF.875.1	100	34.876972	31.012642	38.741301	125.566865	1057	CUFF.875.1	646
BnaA01g04020D	BnaA01g04020D	o	CUFF.876	CUFF.876.1	100	1.575511	0.712825	2.438197	5.210613	869	CUFF.876.1	4648
BnaA01g04020D	BnaA01g04020D	j	CUFF.877	CUFF.877.1	100	2.629069	1.676207	3.581930	9.257264	1120	CUFF.877.1	4648
BnaA01g04020D	BnaA01g04020D	c	CUFF.878	CUFF.878.1	100	1.825647	0.531417	3.119877	6.516997	591	CUFF.878.1	4648
BnaA01g04030D	BnaA01g04030D	=	CUFF.879	CUFF.879.1	100	21.232497	19.311591	23.153403	76.027385	2428	CUFF.879.1	2334
BnaA01g04040D	BnaA01g04040D	j	CUFF.880	CUFF.880.1	17	2.562551	1.020277	4.104824	9.264486	716	CUFF.880.1	868
BnaA01g04040D	BnaA01g04040D	=	CUFF.880	CUFF.880.2	100	14.834190	11.612381	18.055998	53.630605	715	CUFF.880.1	868
BnaA01g04050D	BnaA01g04050D	=	CUFF.881	CUFF.881.1	100	3.635585	2.613563	4.657606	12.837526	1273	CUFF.881.1	942
-	-	u	CUFF.882	CUFF.882.1	100	0.650594	0.303312	0.997876	2.381645	1936	CUFF.882.1	-
BnaA01g04070D	BnaA01g04070D	=	CUFF.883	CUFF.883.1	100	3.272352	1.636176	4.908528	11.927900	588	CUFF.883.1	492
BnaA01g04100D	BnaA01g04100D	j	CUFF.884	CUFF.884.1	100	28.989779	26.685842	31.293716	101.368144	3035	CUFF.884.2	2978
BnaA01g04100D	BnaA01g04100D	j	CUFF.884	CUFF.884.2	34	9.973604	8.584901	11.362306	34.874556	3138	CUFF.884.2	2978
BnaA01g04110D	BnaA01g04110D	j	CUFF.885	CUFF.885.1	16	1.137991	0.525759	1.750223	4.059575	1654	CUFF.885.1	1707
BnaA01g04110D	BnaA01g04110D	j	CUFF.885	CUFF.885.2	100	6.931826	5.545946	8.317705	24.728028	1567	CUFF.885.1	1707
BnaA01g04110D	BnaA01g04110D	j	CUFF.885	CUFF.885.3	52	3.625454	2.203058	5.047850	12.933148	1049	CUFF.885.1	1707
BnaA01g04120D	BnaA01g04120D	c	CUFF.886	CUFF.886.1	100	7.064955	5.060095	9.069816	25.286467	782	CUFF.886.1	990
BnaA01g04130D	BnaA01g04130D	j	CUFF.887	CUFF.887.1	100	5.867108	5.250094	6.484121	21.158100	5741	CUFF.887.1	5809
BnaA01g04160D	BnaA01g04160D	c	CUFF.888	CUFF.888.1	100	2.641606	1.796540	3.486672	9.063046	1391	CUFF.888.1	1470
BnaA01g04200D	BnaA01g04200D	=	CUFF.889	CUFF.889.1	100	20.223436	18.302923	22.143948	71.813645	2274	CUFF.889.1	2379
BnaA01g04220D	BnaA01g04220D	j	CUFF.890	CUFF.890.1	100	1.840616	1.323061	2.358170	6.446723	2390	CUFF.890.1	2745
BnaA01g04270D	BnaA01g04270D	j	CUFF.891	CUFF.891.1	100	0.895077	0.504837	1.285316	3.279260	2049	CUFF.891.1	1300
BnaA01g04290D	BnaA01g04290D	j	CUFF.892	CUFF.892.1	61	1.692473	1.352293	2.032653	6.098957	5896	CUFF.892.1	6033
BnaA01g04290D	BnaA01g04290D	c	CUFF.892	CUFF.892.2	100	2.771570	1.627428	3.915712	9.987565	1206	CUFF.892.1	6033
BnaA01g04290D	BnaA01g04290D	j	CUFF.892	CUFF.892.3	12	0.342268	0.154252	0.530285	1.233390	5838	CUFF.892.1	6033
BnaA01g04290D	BnaA01g04290D	j	CUFF.892	CUFF.892.4	31	0.863909	0.457798	1.270019	3.113161	2984	CUFF.892.1	6033
BnaA01g04290D	BnaA01g04290D	c	CUFF.893	CUFF.893.1	100	2.555813	1.412819	3.698808	8.910594	806	CUFF.893.1	6033
BnaA01g04300D	BnaA01g04300D	=	CUFF.894	CUFF.894.1	100	8.105234	5.966403	10.244065	29.145485	810	CUFF.894.1	881
BnaA01g04300D	BnaA01g04300D	j	CUFF.894	CUFF.894.2	23	1.889645	0.532215	3.247076	6.794946	643	CUFF.894.1	881
BnaA01g04310D	BnaA01g04310D	=	CUFF.895	CUFF.895.1	100	7.280677	5.427124	9.134231	25.867487	881	CUFF.895.1	886
BnaA01g04330D	BnaA01g04330D	j	CUFF.896	CUFF.896.1	100	0.830770	0.476999	1.184541	2.909985	2339	CUFF.896.1	2934
BnaA01g04340D	BnaA01g04340D	j	CUFF.897	CUFF.897.1	100	15.520047	13.373534	17.666560	55.843117	1515	CUFF.897.2	1496
BnaA01g04340D	BnaA01g04340D	j	CUFF.897	CUFF.897.2	27	4.246330	3.103630	5.389030	15.278839	1706	CUFF.897.2	1496
BnaA01g04360D	BnaA01g04360D	c	CUFF.898	CUFF.898.1	100	10.726944	7.603211	13.850678	38.450369	571	CUFF.898.1	3701
BnaA01g04360D	BnaA01g04360D	j	CUFF.899	CUFF.899.1	100	30.678249	28.532934	32.823564	109.613823	3321	CUFF.899.1	3701
BnaA01g04390D	BnaA01g04390D	j	CUFF.900	CUFF.900.1	100	5.602182	4.872118	6.332246	19.871807	5018	CUFF.900.2	4029
BnaA01g04390D	BnaA01g04390D	j	CUFF.900	CUFF.900.2	49	2.738287	2.275378	3.201197	9.713129	6572	CUFF.900.2	4029
-	-	u	CUFF.901	CUFF.901.1	100	11.912179	7.707881	16.116478	43.735629	435	CUFF.901.1	-
-	-	u	CUFF.902	CUFF.902.1	100	2.967931	2.208836	3.727025	10.733814	2017	CUFF.902.1	-
-	-	u	CUFF.903	CUFF.903.1	100	1.220442	0.602138	1.838746	4.413849	1583	CUFF.902.1	-
BnaA01g04420D	BnaA01g04420D	=	CUFF.904	CUFF.904.1	100	18.993614	16.663175	21.324053	68.661804	1284	CUFF.904.1	1359
BnaA01g04430D	BnaA01g04430D	e	CUFF.905	CUFF.905.1	100	2.655559	1.389157	3.921961	9.473848	775	CUFF.906.1	961
BnaA01g04430D	BnaA01g04430D	=	CUFF.906	CUFF.906.1	100	22.646137	19.023353	26.268921	80.791303	790	CUFF.906.1	961
BnaA01g04440D	BnaA01g04440D	=	CUFF.907	CUFF.907.1	100	8.263655	6.887078	9.640232	29.450981	1635	CUFF.907.1	1940
BnaA01g04450D	BnaA01g04450D	j	CUFF.908	CUFF.908.1	100	12.432435	8.665464	16.199405	45.416646	506	CUFF.908.2	754
BnaA01g04450D	BnaA01g04450D	j	CUFF.908	CUFF.908.2	19	2.352212	0.889068	3.815355	8.592812	631	CUFF.908.2	754
BnaA01g04460D	BnaA01g04460D	j	CUFF.909	CUFF.909.1	61	11.581729	9.589199	13.574258	41.850058	1340	CUFF.909.1	1334
BnaA01g04460D	BnaA01g04460D	c	CUFF.909	CUFF.909.2	100	18.986811	15.546988	22.426633	68.607990	837	CUFF.909.1	1334
BnaA01g04470D	BnaA01g04470D	j	CUFF.910	CUFF.910.1	100	3.861923	2.480200	5.243647	13.743102	869	CUFF.910.1	1148
BnaA01g04470D	BnaA01g04470D	c	CUFF.911	CUFF.911.1	100	8.083505	4.976475	11.190536	29.413390	486	CUFF.911.1	1148
BnaA01g04480D	BnaA01g04480D	j	CUFF.912	CUFF.912.1	92	7.362608	6.053901	8.671315	26.137590	2538	CUFF.912.3	3848
BnaA01g04480D	BnaA01g04480D	j	CUFF.912	CUFF.912.2	100	7.963896	6.664409	9.263382	28.272189	2560	CUFF.912.3	3848
BnaA01g04480D	BnaA01g04480D	j	CUFF.912	CUFF.912.3	78	6.212859	5.267931	7.157786	22.055929	3180	CUFF.912.3	3848
BnaA01g15250D	BnaA01g15250D	=	CUFF.913	CUFF.913.1	100	3.605629	2.786747	4.424512	12.878462	1851	CUFF.913.1	1953
BnaA01g15300D	BnaA01g15300D	c	CUFF.914	CUFF.914.1	100	12.033050	9.657068	14.409032	43.042866	967	CUFF.914.2	1430
BnaA01g15300D	BnaA01g15300D	j	CUFF.914	CUFF.914.2	37	4.450420	3.078024	5.822816	15.919392	1435	CUFF.914.2	1430
BnaA01g15300D	BnaA01g15300D	j	CUFF.914	CUFF.914.3	43	5.181577	3.759155	6.604000	18.534780	1433	CUFF.914.2	1430
BnaA01g15320D	BnaA01g15320D	=	CUFF.915	CUFF.915.1	100	8.124466	6.411396	9.837536	28.140320	1061	CUFF.915.1	1106
BnaA01g15360D	BnaA01g15360D	=	CUFF.916	CUFF.916.1	100	3.376960	1.991655	4.762265	12.054367	782	CUFF.916.1	753
BnaA01g15390D	BnaA01g15390D	e	CUFF.917	CUFF.917.1	100	13.815480	9.802576	17.828384	50.200357	528	CUFF.917.1	629
BnaA01g15390D	BnaA01g15390D	=	CUFF.918	CUFF.918.1	100	37.512097	29.684657	45.339536	136.305121	452	CUFF.917.1	629
BnaA01g15390D	BnaA01g15390D	j	CUFF.918	CUFF.918.2	26	9.643672	4.760782	14.526562	35.041545	428	CUFF.917.1	629
BnaA01g15410D	BnaA01g15410D	e	CUFF.919	CUFF.919.1	100	20.495935	17.625575	23.366294	72.400157	1092	CUFF.919.1	1425
BnaA01g15410D	BnaA01g15410D	j	CUFF.920	CUFF.920.1	100	80.893710	71.181715	90.605704	285.750194	563	CUFF.919.1	1425
BnaA01g15410D	BnaA01g15410D	j	CUFF.920	CUFF.920.2	34	27.829928	23.005489	32.654368	98.306871	741	CUFF.919.1	1425
BnaA01g15410D	BnaA01g15410D	j	CUFF.921	CUFF.921.1	100	43.494789	36.397365	50.592213	155.084288	540	CUFF.921.1	1425
BnaA01g15410D	BnaA01g15410D	j	CUFF.921	CUFF.921.2	31	13.334641	8.863214	17.806068	47.545772	516	CUFF.921.1	1425
BnaA01g15430D	BnaA01g15430D	e	CUFF.922	CUFF.922.1	100	6.679551	5.212942	8.146161	24.038908	1164	CUFF.922.1	939
BnaA01g15450D	BnaA01g15450D	j	CUFF.923	CUFF.923.1	100	14.826676	13.127887	16.525465	53.043893	2155	CUFF.923.2	2407
BnaA01g15450D	BnaA01g15450D	j	CUFF.923	CUFF.923.2	16	2.388217	1.628204	3.148231	8.544083	2200	CUFF.923.2	2407
BnaA01g15480D	BnaA01g15480D	j	CUFF.924	CUFF.924.1	100	2.587599	1.770745	3.404453	9.521310	1444	CUFF.924.1	1538
BnaA01g15490D	BnaA01g15490D	c	CUFF.925	CUFF.925.1	100	1.889284	0.751080	3.027487	7.065404	677	CUFF.925.1	1339
BnaA01g15500D	BnaA01g15500D	j	CUFF.926	CUFF.926.1	100	6.108123	4.690861	7.525386	21.613024	1185	CUFF.926.1	1187
BnaA01g15510D	BnaA01g15510D	=	CUFF.927	CUFF.927.1	100	15.916045	13.166816	18.665273	57.075276	906	CUFF.927.1	1015
BnaA01g15540D	BnaA01g15540D	c	CUFF.928	CUFF.928.1	100	4.897884	3.565842	6.229926	17.540942	1104	CUFF.928.1	1200
BnaA01g15560D	BnaA01g15560D	=	CUFF.929	CUFF.929.1	100	14.303358	11.834642	16.772074	50.769570	1123	CUFF.929.1	1207
BnaA01g15560D	BnaA01g15560D	j	CUFF.929	CUFF.929.2	33	4.771102	2.816899	6.725304	16.934959	909	CUFF.929.1	1207
BnaA01g15590D	BnaA01g15590D	=	CUFF.930	CUFF.930.1	100	5.332366	4.440780	6.223951	19.044594	2389	CUFF.930.1	2589
BnaA01g15600D	BnaA01g15600D	=	CUFF.931	CUFF.931.1	100	4.822856	3.907325	5.738386	17.123960	1933	CUFF.931.1	2030
BnaA01g15620D	BnaA01g15620D	=	CUFF.932	CUFF.932.1	100	10.189876	8.435879	11.943874	36.915024	1212	CUFF.932.1	1262
BnaA01g15630D	BnaA01g15630D	=	CUFF.933	CUFF.933.1	100	4.969569	3.924825	6.014313	17.798040	2308	CUFF.933.3	1852
BnaA01g15630D	BnaA01g15630D	j	CUFF.933	CUFF.933.2	51	2.554523	1.971085	3.137962	9.148783	3402	CUFF.933.3	1852
BnaA01g15630D	BnaA01g15630D	j	CUFF.933	CUFF.933.3	23	1.158518	0.715084	1.601952	4.149123	3436	CUFF.933.3	1852
BnaA01g15660D	BnaA01g15660D	e	CUFF.934	CUFF.934.1	100	0.885456	0.563934	1.206978	3.159657	2795	CUFF.934.1	390
BnaA01g15670D	BnaA01g15670D	=	CUFF.935	CUFF.935.1	100	5.990361	4.324906	7.655816	21.383414	919	CUFF.935.1	1046
BnaA01g15690D	BnaA01g15690D	=	CUFF.936	CUFF.936.1	100	4.046030	2.705598	5.386461	14.456338	1036	CUFF.936.1	925
BnaA01g15690D	BnaA01g15690D	j	CUFF.936	CUFF.936.2	34	1.372368	0.198253	2.546482	4.903427	755	CUFF.936.1	925
BnaA01g15710D	BnaA01g15710D	e	CUFF.937	CUFF.937.1	100	10.506571	8.768236	12.244905	37.571202	1909	CUFF.938.1	2274
BnaA01g15710D	BnaA01g15710D	=	CUFF.938	CUFF.938.1	100	49.392448	45.945515	52.839382	176.626009	2326	CUFF.938.1	2274
BnaA01g15720D	BnaA01g15720D	j	CUFF.939	CUFF.939.1	73	1.415910	0.906920	1.924901	5.004972	2171	CUFF.939.1	2163
BnaA01g15720D	BnaA01g15720D	=	CUFF.939	CUFF.939.2	100	1.942850	1.199105	2.686596	6.867604	1622	CUFF.939.1	2163
BnaA01g15720D	BnaA01g15720D	j	CUFF.939	CUFF.939.3	47	0.917698	0.279794	1.555601	3.243885	1341	CUFF.939.1	2163
BnaA01g15730D	BnaA01g15730D	o	CUFF.940	CUFF.940.1	100	2.584494	1.319293	3.849696	8.675685	723	CUFF.940.1	1542
BnaA01g15740D	BnaA01g15740D	j	CUFF.941	CUFF.941.1	48	2.852314	1.871478	3.833149	10.095214	1518	CUFF.941.2	1505
BnaA01g15740D	BnaA01g15740D	j	CUFF.941	CUFF.941.2	28	1.661939	1.047540	2.276338	5.882112	2303	CUFF.941.2	1505
BnaA01g15740D	BnaA01g15740D	c	CUFF.941	CUFF.941.3	100	5.909347	3.875965	7.942729	20.914994	731	CUFF.941.2	1505
BnaA01g15750D	BnaA01g15750D	j	CUFF.942	CUFF.942.1	100	22.083227	20.033887	24.132567	79.410145	2211	CUFF.942.1	2221
BnaA01g15760D	BnaA01g15760D	e	CUFF.943	CUFF.943.1	100	4.733339	2.671416	6.795262	16.834807	724	CUFF.944.1	1820
BnaA01g15760D	BnaA01g15760D	=	CUFF.944	CUFF.944.1	100	5.273083	4.185729	6.360437	18.754486	1811	CUFF.944.1	1820
BnaA01g15780D	BnaA01g15780D	=	CUFF.945	CUFF.945.1	100	24.681387	20.723853	28.638921	88.340417	749	CUFF.945.1	875
BnaA01g15790D	BnaA01g15790D	=	CUFF.946	CUFF.946.1	100	2.849316	1.755517	3.943114	10.198363	1028	CUFF.946.1	186
BnaA01g15800D	BnaA01g15800D	o	CUFF.947	CUFF.947.1	100	1.292578	0.761330	1.823826	4.479345	1603	CUFF.947.1	4062
BnaA01g15800D	BnaA01g15800D	j	CUFF.948	CUFF.948.1	77	1.974867	1.281852	2.667882	6.942877	2308	CUFF.948.2	4062
BnaA01g15800D	BnaA01g15800D	c	CUFF.948	CUFF.948.2	100	2.580830	1.856249	3.305411	9.073211	2383	CUFF.948.2	4062
BnaA01g15800D	BnaA01g15800D	j	CUFF.948	CUFF.948.3	64	1.646838	0.958566	2.335109	5.789651	1938	CUFF.948.2	4062
BnaA01g15810D	BnaA01g15810D	j	CUFF.949	CUFF.949.1	100	7.885961	5.711346	10.060575	27.678157	1010	CUFF.949.2	2699
BnaA01g15810D	BnaA01g15810D	c	CUFF.949	CUFF.949.2	98	7.757911	5.716000	9.799823	27.228729	1076	CUFF.949.2	2699
BnaA01g15810D	BnaA01g15810D	c	CUFF.950	CUFF.950.1	100	14.140627	12.231980	16.049274	50.670845	1524	CUFF.950.1	2699
BnaA01g15820D	BnaA01g15820D	j	CUFF.951	CUFF.951.1	51	0.482837	0.138484	0.827191	1.712868	2292	CUFF.951.1	2681
BnaA01g15820D	BnaA01g15820D	j	CUFF.951	CUFF.951.2	100	0.953215	0.516457	1.389973	3.381534	2292	CUFF.951.1	2681
BnaA01g15840D	BnaA01g15840D	=	CUFF.952	CUFF.952.1	100	13.967009	11.543104	16.390915	50.161649	1089	CUFF.952.1	1415
BnaA01g15840D	BnaA01g15840D	j	CUFF.952	CUFF.952.2	20	2.770710	1.492272	4.049148	9.950832	1067	CUFF.952.1	1415
BnaA01g15870D	BnaA01g15870D	o	CUFF.953	CUFF.953.1	100	7.321659	5.720204	8.923114	25.033022	1298	CUFF.953.2	1457
BnaA01g15870D	BnaA01g15870D	j	CUFF.953	CUFF.953.2	16	1.193519	0.432850	1.954189	4.080686	1412	CUFF.953.2	1457
BnaA01g15870D	BnaA01g15870D	j	CUFF.953	CUFF.953.3	24	1.765241	0.898847	2.631636	6.035425	1412	CUFF.953.2	1457
BnaA01g15880D	BnaA01g15880D	j	CUFF.954	CUFF.954.1	100	1.562751	1.022236	2.103267	5.531148	2067	CUFF.954.2	1844
BnaA01g15880D	BnaA01g15880D	j	CUFF.954	CUFF.954.2	25	0.390987	0.079090	0.702884	1.383846	2068	CUFF.954.2	1844
BnaA01g15900D	BnaA01g15900D	=	CUFF.955	CUFF.955.1	100	8.793059	7.123858	10.462259	31.619895	1162	CUFF.955.1	1195
BnaA01g15910D	BnaA01g15910D	j	CUFF.956	CUFF.956.1	20	0.804153	0.186731	1.421574	2.862841	1273	CUFF.956.2	1560
BnaA01g15910D	BnaA01g15910D	o	CUFF.956	CUFF.956.2	57	2.258760	1.401084	3.116436	8.041345	1386	CUFF.956.2	1560
BnaA01g15910D	BnaA01g15910D	=	CUFF.956	CUFF.956.3	100	3.940740	2.779297	5.102183	14.029313	1317	CUFF.956.2	1560
BnaA01g15920D	BnaA01g15920D	j	CUFF.957	CUFF.957.1	100	1.120083	0.522535	1.717632	4.176805	1219	CUFF.957.1	1763
BnaA01g15940D	BnaA01g15940D	=	CUFF.958	CUFF.958.1	100	65.846014	57.637171	74.054857	233.912478	521	CUFF.958.1	826
BnaA01g15950D	BnaA01g15950D	j	CUFF.959	CUFF.959.1	100	18.577394	16.551636	20.603151	65.559835	1965	CUFF.959.1	2462
BnaA01g15950D	BnaA01g15950D	c	CUFF.960	CUFF.960.1	100	20.502072	15.403043	25.601100	72.352046	562	CUFF.959.1	2462
BnaA01g15960D	BnaA01g15960D	=	CUFF.961	CUFF.961.1	100	4.994312	3.564421	6.424204	17.812333	988	CUFF.961.1	799
BnaA01g16020D	BnaA01g16020D	o	CUFF.962	CUFF.962.1	100	0.747603	0.404095	1.091111	2.795019	2111	CUFF.962.1	1100
BnaA01g16040D	BnaA01g16040D	j	CUFF.963	CUFF.963.1	100	3.814667	2.719571	4.909763	13.726537	1275	CUFF.963.1	869
BnaA01g16050D	BnaA01g16050D	=	CUFF.964	CUFF.964.1	100	2.360414	1.669483	3.051345	8.493614	1861	CUFF.964.1	1467
BnaA01g16060D	BnaA01g16060D	j	CUFF.965	CUFF.965.1	100	6.577284	5.323125	7.831444	23.030358	1564	CUFF.965.1	1690
BnaA01g16070D	BnaA01g16070D	j	CUFF.966	CUFF.966.1	100	1.615375	1.319213	1.911538	5.741312	5691	CUFF.966.1	7278
BnaA01g16070D	BnaA01g16070D	c	CUFF.967	CUFF.967.1	100	3.203782	2.123583	4.283982	11.684068	1216	CUFF.967.2	7278
BnaA01g16070D	BnaA01g16070D	j	CUFF.967	CUFF.967.2	33	1.064350	0.362450	1.766251	3.881643	1217	CUFF.967.2	7278
BnaA01g16080D	BnaA01g16080D	j	CUFF.968	CUFF.968.1	100	9.952680	8.528565	11.376794	35.711788	1853	CUFF.968.1	1628
BnaA01g16100D	BnaA01g16100D	=	CUFF.969	CUFF.969.1	100	9.901164	7.641790	12.160538	35.459739	838	CUFF.969.1	1675
BnaA01g16110D	BnaA01g16110D	o	CUFF.970	CUFF.970.1	100	4.680701	2.410228	6.951175	17.018963	494	CUFF.970.1	4348
BnaA01g16110D	BnaA01g16110D	j	CUFF.971	CUFF.971.1	100	6.482115	5.601199	7.363032	23.162515	2795	CUFF.971.1	4348
BnaA01g16130D	BnaA01g16130D	c	CUFF.972	CUFF.972.1	100	286.818967	260.857283	312.780652	1021.488691	419	CUFF.972.1	678
BnaA01g16130D	BnaA01g16130D	j	CUFF.972	CUFF.972.2	44	125.833559	107.964661	143.702457	448.148735	419	CUFF.972.1	678
BnaA01g16140D	BnaA01g16140D	=	CUFF.973	CUFF.973.1	100	3.146679	2.332387	3.960972	11.093329	1758	CUFF.973.1	1774
BnaA01g16160D	BnaA01g16160D	j	CUFF.974	CUFF.974.1	100	1.840055	0.998043	2.682066	6.432064	1052	CUFF.974.1	924
BnaA01g16170D	BnaA01g16170D	j	CUFF.975	CUFF.975.1	28	12.730650	9.543987	15.917313	45.386607	716	CUFF.975.1	687
BnaA01g16170D	BnaA01g16170D	=	CUFF.975	CUFF.975.2	100	45.670236	39.852212	51.488260	162.820987	716	CUFF.975.1	687
BnaA01g16240D	BnaA01g16240D	j	CUFF.976	CUFF.976.1	100	16.265927	14.525405	18.006449	58.664354	2532	CUFF.976.1	2519
BnaA01g16240D	BnaA01g16240D	j	CUFF.976	CUFF.976.2	92	14.955880	12.802839	17.108922	53.939567	1676	CUFF.976.1	2519
BnaA01g16260D	BnaA01g16260D	o	CUFF.977	CUFF.977.1	100	6.081093	5.373649	6.788538	21.844730	4524	CUFF.977.1	2934
BnaA01g16270D	BnaA01g16270D	=	CUFF.978	CUFF.978.1	100	168.742603	153.070886	184.414321	606.163465	487	CUFF.978.1	774
BnaA01g16280D	BnaA01g16280D	=	CUFF.979	CUFF.979.1	100	12.177146	10.479040	13.875252	43.561583	1511	CUFF.979.1	1423
BnaA01g16310D	BnaA01g16310D	e	CUFF.980	CUFF.980.1	100	2.908160	2.010910	3.805411	10.525808	1422	CUFF.980.1	819
BnaA01g16310D	BnaA01g16310D	j	CUFF.981	CUFF.981.1	100	3.905874	1.365012	6.446735	14.136936	434	CUFF.980.1	819
BnaA01g16310D	BnaA01g16310D	e	CUFF.982	CUFF.982.1	100	14.414490	11.219296	17.609684	50.728373	650	CUFF.982.1	819
-	-	u	CUFF.983	CUFF.983.1	100	7.867505	6.180985	9.554026	27.315001	1060	CUFF.983.1	-
-	-	u	CUFF.984	CUFF.984.1	100	12.844784	10.289077	15.400492	44.061912	905	CUFF.984.2	-
-	-	u	CUFF.984	CUFF.984.2	16	2.051486	0.839339	3.263634	7.037285	907	CUFF.984.2	-
BnaA01g16360D	BnaA01g16360D	j	CUFF.985	CUFF.985.1	100	4.459932	3.578808	5.341056	15.906004	2047	CUFF.985.1	1946
BnaA01g16390D	BnaA01g16390D	o	CUFF.986	CUFF.986.1	100	4.402681	2.483179	6.322182	15.823385	596	CUFF.986.1	569
BnaA01g16420D	BnaA01g16420D	=	CUFF.987	CUFF.987.1	100	4.231992	3.534762	4.929222	14.995109	3446	CUFF.987.1	3562
BnaA01g16420D	BnaA01g16420D	x	CUFF.988	CUFF.988.1	100	5.091005	3.453206	6.728805	18.038830	1075	CUFF.988.1	3562
BnaA01g16430D	BnaA01g16430D	=	CUFF.989	CUFF.989.1	100	51.434718	45.891196	56.978239	188.201182	731	CUFF.989.1	877
BnaA01g16440D	BnaA01g16440D	j	CUFF.990	CUFF.990.1	100	21.840165	19.092517	24.587813	77.813268	1274	CUFF.990.1	1586
BnaA01g16440D	BnaA01g16440D	c	CUFF.990	CUFF.990.2	80	17.546727	12.461294	22.632160	62.516387	503	CUFF.990.1	1586
BnaA01g16450D	BnaA01g16450D	=	CUFF.991	CUFF.991.1	100	2.840084	1.767271	3.912896	9.506941	983	CUFF.991.1	1030
BnaA01g16490D	BnaA01g16490D	j	CUFF.992	CUFF.992.1	100	8.459297	6.606465	10.312129	30.348256	1006	CUFF.992.1	1012
BnaA01g16470D	BnaA01g16470D	o	CUFF.993	CUFF.993.1	100	2.075444	1.149539	3.001349	7.316257	994	CUFF.993.1	1215
BnaA01g16510D	BnaA01g16510D	j	CUFF.994	CUFF.994.1	100	2.596983	1.852701	3.341265	9.364104	1909	CUFF.994.1	1290
BnaA01g16520D	BnaA01g16520D	=	CUFF.995	CUFF.995.1	100	1.559127	1.084593	2.033662	5.621844	2727	CUFF.995.1	2277
BnaA01g16530D	BnaA01g16530D	x	CUFF.996	CUFF.996.1	100	2.898441	1.739637	4.057245	9.894797	903	CUFF.996.1	1049
BnaA01g16530D	BnaA01g16530D	=	CUFF.997	CUFF.997.1	100	13.336012	5.959669	20.712354	45.526932	284	CUFF.997.1	1049
BnaA01g16540D	BnaA01g16540D	=	CUFF.998	CUFF.998.1	100	3.609262	2.390893	4.827632	12.906801	986	CUFF.998.1	2305
BnaA01g16560D	BnaA01g16560D	=	CUFF.999	CUFF.999.1	100	18.030572	15.710620	20.350523	65.460458	1357	CUFF.999.1	1513
BnaA01g16570D	BnaA01g16570D	e	CUFF.1000	CUFF.1000.1	100	10.286967	7.676066	12.897868	35.942236	693	CUFF.1000.1	432
BnaA01g16620D	BnaA01g16620D	=	CUFF.1001	CUFF.1001.1	100	9.776004	4.851870	14.700138	32.758119	347	CUFF.1001.1	592
BnaA01g16630D	BnaA01g16630D	=	CUFF.1002	CUFF.1002.1	100	7.211334	5.229485	9.193183	25.601992	817	CUFF.1002.1	884
BnaA01g16640D	BnaA01g16640D	=	CUFF.1003	CUFF.1003.1	100	13.939792	11.634716	16.244869	49.005450	1077	CUFF.1003.1	918
BnaA01g16650D	BnaA01g16650D	=	CUFF.1004	CUFF.1004.1	100	8.246657	6.732965	9.760349	29.162748	1377	CUFF.1004.1	1559
BnaA01g16660D	BnaA01g16660D	=	CUFF.1005	CUFF.1005.1	100	10.461143	8.749087	12.173198	37.003857	1385	CUFF.1005.1	1623
BnaA01g16700D	BnaA01g16700D	=	CUFF.1006	CUFF.1006.1	100	10.274561	8.840034	11.709088	36.488224	1757	CUFF.1006.1	1887
BnaA01g16710D	BnaA01g16710D	j	CUFF.1007	CUFF.1007.1	36	1.891454	1.303088	2.479819	6.757628	2760	CUFF.1007.1	2682
BnaA01g16710D	BnaA01g16710D	j	CUFF.1007	CUFF.1007.2	39	2.079553	1.384994	2.774111	7.429653	2691	CUFF.1007.1	2682
BnaA01g16710D	BnaA01g16710D	j	CUFF.1007	CUFF.1007.3	100	5.279341	4.307056	6.251626	18.861591	2691	CUFF.1007.1	2682
BnaA01g16720D	BnaA01g16720D	e	CUFF.1008	CUFF.1008.1	100	2.045315	1.267191	2.823440	6.992822	1652	CUFF.1008.1	1465
BnaA01g16720D	BnaA01g16720D	=	CUFF.1009	CUFF.1009.1	100	6.243050	4.802718	7.683382	21.344652	1301	CUFF.1008.1	1465
BnaA01g16750D	BnaA01g16750D	j	CUFF.1010	CUFF.1010.1	100	2.428634	1.873672	2.983597	8.547353	2705	CUFF.1010.1	1887
BnaA01g16780D	BnaA01g16780D	j	CUFF.1011	CUFF.1011.1	100	133.273833	123.298019	143.249647	473.280054	808	CUFF.1011.1	2366
BnaA01g16800D	BnaA01g16800D	=	CUFF.1012	CUFF.1012.1	100	2.618076	1.844719	3.391434	9.035009	1529	CUFF.1012.1	291
BnaA01g16850D	BnaA01g16850D	=	CUFF.1013	CUFF.1013.1	100	29.857929	26.365035	33.350823	105.720942	1074	CUFF.1013.1	942
BnaA01g16860D	BnaA01g16860D	=	CUFF.1014	CUFF.1014.1	100	75.294229	63.304402	87.284057	262.822947	403	CUFF.1014.2	505
BnaA01g16860D	BnaA01g16860D	j	CUFF.1014	CUFF.1014.2	27	20.376117	13.871844	26.880389	71.125119	407	CUFF.1014.2	505
BnaA01g16870D	BnaA01g16870D	j	CUFF.1015	CUFF.1015.1	53	1.784115	1.064592	2.503639	6.471322	1530	CUFF.1015.1	1719
BnaA01g16870D	BnaA01g16870D	j	CUFF.1015	CUFF.1015.2	100	3.345828	2.142448	4.549209	12.135948	1034	CUFF.1015.1	1719
BnaA01g16870D	BnaA01g16870D	j	CUFF.1015	CUFF.1015.3	82	2.756626	1.843449	3.669803	9.998801	1441	CUFF.1015.1	1719
BnaA01g16960D	BnaA01g16960D	=	CUFF.1016	CUFF.1016.1	100	9.390215	7.201396	11.579034	33.020405	818	CUFF.1016.1	840
BnaA01g16970D	BnaA01g16970D	=	CUFF.1017	CUFF.1017.1	100	9.194608	7.568463	10.820752	32.970893	1343	CUFF.1017.1	942
BnaA01g16990D	BnaA01g16990D	=	CUFF.1018	CUFF.1018.1	100	6.209368	4.359769	8.058967	22.094713	787	CUFF.1018.1	1026
BnaA01g17000D	BnaA01g17000D	c	CUFF.1019	CUFF.1019.1	100	3.781385	2.548842	5.013929	13.494460	971	CUFF.1019.1	1179
BnaA01g17010D	BnaA01g17010D	o	CUFF.1020	CUFF.1020.1	100	8.158699	5.179963	11.137434	28.933963	502	CUFF.1020.1	948
BnaA01g17020D	BnaA01g17020D	o	CUFF.1021	CUFF.1021.1	100	2.651433	1.540131	3.762736	9.416692	883	CUFF.1021.1	1997
BnaA01g17050D	BnaA01g17050D	=	CUFF.1022	CUFF.1022.1	100	4.035683	3.175103	4.896263	14.229342	1880	CUFF.1022.1	1860
-	-	u	CUFF.1023	CUFF.1023.1	52	2.482690	0.700081	4.265298	8.895652	602	CUFF.1023.2	-
-	-	u	CUFF.1023	CUFF.1023.2	100	4.770788	2.894024	6.647553	17.094068	752	CUFF.1023.2	-
BnaA01g17060D	BnaA01g17060D	j	CUFF.1024	CUFF.1024.1	100	1.377106	0.729856	2.024357	4.925197	1276	CUFF.1024.1	1598
-	-	u	CUFF.1025	CUFF.1025.1	100	1.155327	0.651101	1.659553	4.262995	1574	CUFF.1025.1	-
BnaA01g17100D	BnaA01g17100D	=	CUFF.1026	CUFF.1026.1	100	2.331690	1.480277	3.183103	8.370153	1180	CUFF.1026.1	902
BnaA01g17130D	BnaA01g17130D	j	CUFF.1027	CUFF.1027.1	24	0.619346	0.239260	0.999432	2.159190	2254	CUFF.1027.1	2182
BnaA01g17130D	BnaA01g17130D	j	CUFF.1027	CUFF.1027.2	100	2.576104	1.482662	3.669546	8.980921	1185	CUFF.1027.1	2182
BnaA01g17130D	BnaA01g17130D	=	CUFF.1027	CUFF.1027.3	42	1.087982	0.586869	1.589095	3.792970	2254	CUFF.1027.1	2182
BnaA01g17140D	BnaA01g17140D	j	CUFF.1028	CUFF.1028.1	100	5.949453	5.065430	6.833476	21.411210	2732	CUFF.1028.1	2550
BnaA01g17150D	BnaA01g17150D	j	CUFF.1029	CUFF.1029.1	100	5.620857	3.861680	7.380035	18.710943	793	CUFF.1029.1	1248
BnaA01g17170D	BnaA01g17170D	=	CUFF.1030	CUFF.1030.1	100	9.579019	8.203535	10.954504	33.379676	1759	CUFF.1030.1	1744
BnaA01g17210D	BnaA01g17210D	=	CUFF.1031	CUFF.1031.1	100	8.647859	3.064045	14.231673	28.609926	297	CUFF.1031.1	171
BnaA01g17240D	BnaA01g17240D	j	CUFF.1032	CUFF.1032.1	100	2.020790	1.056347	2.985232	7.152418	923	CUFF.1032.1	528
BnaA01g17290D	BnaA01g17290D	e	CUFF.1033	CUFF.1033.1	100	5.864081	3.363628	8.364533	20.822971	503	CUFF.1033.1	315
-	-	u	CUFF.1034	CUFF.1034.1	100	24.140618	21.565165	26.716071	85.170817	1318	CUFF.1034.1	-
BnaA01g17330D	BnaA01g17330D	o	CUFF.1035	CUFF.1035.1	100	0.558766	0.221817	0.895714	2.066299	1686	CUFF.1035.1	1425
BnaA01g17350D	BnaA01g17350D	e	CUFF.1036	CUFF.1036.1	100	6.056906	4.470508	7.643304	20.869212	1006	CUFF.1036.1	761
BnaA01g17350D	BnaA01g17350D	=	CUFF.1037	CUFF.1037.1	100	73.239888	59.103845	87.375931	252.349765	335	CUFF.1036.1	761
BnaA01g17360D	BnaA01g17360D	=	CUFF.1038	CUFF.1038.1	100	5.317280	3.131883	7.502676	18.146988	560	CUFF.1038.1	675
BnaA01g17400D	BnaA01g17400D	j	CUFF.1039	CUFF.1039.1	41	3.670397	2.312558	5.028237	12.626728	983	CUFF.1039.1	796
BnaA01g17400D	BnaA01g17400D	=	CUFF.1039	CUFF.1039.2	100	8.865925	6.024239	11.707611	30.500139	623	CUFF.1039.1	796
BnaA01g17410D	BnaA01g17410D	j	CUFF.1040	CUFF.1040.1	100	3.995877	2.998638	4.993117	14.464253	1488	CUFF.1040.1	1827
BnaA01g17410D	BnaA01g17410D	o	CUFF.1041	CUFF.1041.1	100	9.008838	7.617790	10.399886	31.718181	1749	CUFF.1041.1	1827
BnaA01g17450D	BnaA01g17450D	=	CUFF.1042	CUFF.1042.1	100	2.534497	1.910942	3.158051	8.876297	2216	CUFF.1042.1	2297
BnaA01g17460D	BnaA01g17460D	j	CUFF.1043	CUFF.1043.1	17	1.323355	0.313593	2.333117	4.642524	989	CUFF.1043.2	1101
BnaA01g17460D	BnaA01g17460D	j	CUFF.1043	CUFF.1043.2	13	1.062547	0.356924	1.768171	3.727573	1237	CUFF.1043.2	1101
BnaA01g17460D	BnaA01g17460D	=	CUFF.1043	CUFF.1043.3	100	8.017982	6.197462	9.838502	28.128264	1122	CUFF.1043.2	1101
BnaA01g17480D	BnaA01g17480D	j	CUFF.1044	CUFF.1044.1	100	3.478706	2.242733	4.714679	12.359764	998	CUFF.1044.2	1481
BnaA01g17480D	BnaA01g17480D	j	CUFF.1044	CUFF.1044.2	62	2.168849	1.309619	3.028079	7.705872	1244	CUFF.1044.2	1481
BnaA01g17490D	BnaA01g17490D	c	CUFF.1045	CUFF.1045.1	100	6.912478	5.810139	8.014818	24.750634	2076	CUFF.1045.1	5829
BnaA01g17490D	BnaA01g17490D	c	CUFF.1046	CUFF.1046.1	100	7.795036	6.077407	9.512665	27.969274	1063	CUFF.1046.1	5829
BnaA01g17490D	BnaA01g17490D	j	CUFF.1047	CUFF.1047.1	100	5.779127	4.706091	6.852163	20.584291	2091	CUFF.1047.1	5829
BnaA01g17490D	BnaA01g17490D	j	CUFF.1047	CUFF.1047.2	38	2.214513	1.485529	2.943497	7.887728	2091	CUFF.1047.1	5829
BnaA01g17500D	BnaA01g17500D	j	CUFF.1048	CUFF.1048.1	58	4.797554	3.568365	6.026743	17.232269	1377	CUFF.1048.1	1229
BnaA01g17500D	BnaA01g17500D	=	CUFF.1048	CUFF.1048.2	100	8.261484	5.921810	10.601157	29.674314	796	CUFF.1048.1	1229
BnaA01g17510D	BnaA01g17510D	j	CUFF.1049	CUFF.1049.1	100	3.323820	2.132239	4.515401	11.882994	1132	CUFF.1049.2	2565
BnaA01g17510D	BnaA01g17510D	j	CUFF.1049	CUFF.1049.2	23	0.753814	0.381156	1.126471	2.694960	3041	CUFF.1049.2	2565
BnaA01g17510D	BnaA01g17510D	j	CUFF.1049	CUFF.1049.3	64	2.141528	1.560434	2.722622	7.656181	2817	CUFF.1049.2	2565
BnaA01g17510D	BnaA01g17510D	j	CUFF.1049	CUFF.1049.4	71	2.361206	1.205183	3.517228	8.441550	1073	CUFF.1049.2	2565
BnaA01g17530D	BnaA01g17530D	j	CUFF.1050	CUFF.1050.1	100	4.099846	2.216053	5.983640	15.268991	569	CUFF.1050.1	577
BnaA01g17550D	BnaA01g17550D	j	CUFF.1051	CUFF.1051.1	100	1.836270	1.261499	2.411041	6.609875	1983	CUFF.1051.1	2377
BnaA01g17560D	BnaA01g17560D	=	CUFF.1052	CUFF.1052.1	100	10.170446	8.334659	12.006232	36.190366	1192	CUFF.1052.1	1285
-	-	u	CUFF.1053	CUFF.1053.1	100	8.337961	2.779320	13.896601	26.491511	290	CUFF.1053.1	-
BnaA01g17570D	BnaA01g17570D	=	CUFF.1054	CUFF.1054.1	100	66.022520	60.976812	71.068227	236.509176	1334	CUFF.1054.1	1347
BnaA01g17580D	BnaA01g17580D	j	CUFF.1055	CUFF.1055.1	48	6.448528	5.456793	7.440263	23.000918	2553	CUFF.1055.1	2723
BnaA01g17580D	BnaA01g17580D	c	CUFF.1055	CUFF.1055.2	100	13.457502	10.639064	16.275939	48.000858	855	CUFF.1055.1	2723
BnaA01g17590D	BnaA01g17590D	=	CUFF.1056	CUFF.1056.1	100	2.314904	1.654283	2.975525	8.212825	1876	CUFF.1056.1	1065
BnaA01g17630D	BnaA01g17630D	j	CUFF.1057	CUFF.1057.1	25	6.209857	5.066271	7.353442	22.186560	2128	CUFF.1057.1	1902
BnaA01g17630D	BnaA01g17630D	c	CUFF.1057	CUFF.1057.2	100	24.925752	22.316483	27.535021	89.054661	1646	CUFF.1057.1	1902
BnaA01g17650D	BnaA01g17650D	j	CUFF.1058	CUFF.1058.1	100	0.549042	0.219109	0.878974	1.797257	1847	CUFF.1058.1	2217
BnaA01g17660D	BnaA01g17660D	j	CUFF.1059	CUFF.1059.1	100	5.274091	3.147295	7.400887	19.179575	591	CUFF.1059.1	618
BnaA01g17690D	BnaA01g17690D	j	CUFF.1060	CUFF.1060.1	21	4.451160	3.277301	5.625019	15.893776	1845	CUFF.1060.1	1974
BnaA01g17690D	BnaA01g17690D	=	CUFF.1060	CUFF.1060.2	100	21.363567	18.962358	23.764777	76.282986	1693	CUFF.1060.1	1974
BnaA01g17700D	BnaA01g17700D	=	CUFF.1061	CUFF.1061.1	100	5.848487	3.818841	7.878132	20.021001	714	CUFF.1061.1	871
BnaA01g17700D	BnaA01g17700D	e	CUFF.1062	CUFF.1062.1	100	5.405615	2.540436	8.270795	18.504929	478	CUFF.1061.1	871
BnaA01g17720D	BnaA01g17720D	=	CUFF.1063	CUFF.1063.1	100	16.036488	14.624303	17.448673	57.443540	3346	CUFF.1063.1	3200
BnaA01g17740D	BnaA01g17740D	=	CUFF.1064	CUFF.1064.1	100	5.796960	4.868704	6.725217	20.440624	2222	CUFF.1064.1	2387
BnaA01g17750D	BnaA01g17750D	j	CUFF.1065	CUFF.1065.1	100	4.525796	3.557386	5.494207	16.118851	1750	CUFF.1065.1	1819
BnaA01g17760D	BnaA01g17760D	j	CUFF.1066	CUFF.1066.1	100	3.107816	2.181806	4.033826	11.006502	1392	CUFF.1066.1	1842
BnaA01g17760D	BnaA01g17760D	c	CUFF.1066	CUFF.1066.2	84	2.620232	0.717357	4.523106	9.279695	483	CUFF.1066.1	1842
BnaA01g17770D	BnaA01g17770D	x	CUFF.1067	CUFF.1067.1	100	1.796890	0.940036	2.653745	6.280829	1070	CUFF.1067.1	1259
BnaA01g17780D	BnaA01g17780D	j	CUFF.1068	CUFF.1068.1	97	1.920610	0.843747	2.997472	6.713276	950	CUFF.1068.2	722
BnaA01g17780D	BnaA01g17780D	=	CUFF.1068	CUFF.1068.2	100	1.986264	0.953002	3.019526	6.942763	1025	CUFF.1068.2	722
BnaA01g17770D	BnaA01g17770D	=	CUFF.1069	CUFF.1069.1	100	1.920883	1.248303	2.593464	6.714233	1733	CUFF.1069.1	1259
BnaA01g17810D	BnaA01g17810D	e	CUFF.1070	CUFF.1070.1	100	3.588736	2.781736	4.395735	12.865895	1900	CUFF.1070.1	1164
BnaA01g17840D	BnaA01g17840D	=	CUFF.1071	CUFF.1071.1	100	2.061787	1.268336	2.855237	7.461002	1215	CUFF.1071.1	1005
BnaA01g17860D	BnaA01g17860D	=	CUFF.1072	CUFF.1072.1	100	5.257726	4.208746	6.306706	18.501840	2086	CUFF.1073.1	2006
BnaA01g17860D	BnaA01g17860D	e	CUFF.1073	CUFF.1073.1	100	1.616817	0.990603	2.243030	5.689547	2389	CUFF.1073.1	2006
BnaA01g17890D	BnaA01g17890D	j	CUFF.1074	CUFF.1074.1	74	6.970800	5.273163	8.668436	24.969050	1241	CUFF.1074.1	1201
BnaA01g17890D	BnaA01g17890D	=	CUFF.1074	CUFF.1074.2	100	9.448828	7.405515	11.492141	33.845219	1144	CUFF.1074.1	1201
BnaA01g17910D	BnaA01g17910D	=	CUFF.1075	CUFF.1075.1	100	6.706900	5.565041	7.848758	23.976333	1752	CUFF.1075.1	1528
BnaA01g17930D	BnaA01g17930D	j	CUFF.1076	CUFF.1076.1	22	1.428212	0.238069	2.618354	4.985478	783	CUFF.1076.1	942
BnaA01g17930D	BnaA01g17930D	=	CUFF.1076	CUFF.1076.2	100	6.599861	4.521366	8.678355	23.038220	783	CUFF.1076.1	942
BnaA01g17950D	BnaA01g17950D	=	CUFF.1077	CUFF.1077.1	100	6.832584	5.410997	8.254171	24.654599	1295	CUFF.1077.1	1346
BnaA01g17960D	BnaA01g17960D	e	CUFF.1078	CUFF.1078.1	100	10.051873	8.533049	11.570697	35.968082	1554	CUFF.1078.1	933
BnaA01g17980D	BnaA01g17980D	j	CUFF.1079	CUFF.1079.1	20	3.390950	2.102375	4.679525	12.230854	1171	CUFF.1079.1	1121
BnaA01g17980D	BnaA01g17980D	j	CUFF.1079	CUFF.1079.2	100	17.354879	14.779157	19.930601	62.597502	1165	CUFF.1079.1	1121
BnaA01g17990D	BnaA01g17990D	j	CUFF.1080	CUFF.1080.1	16	1.576308	0.602482	2.550134	5.528759	1047	CUFF.1080.2	1918
BnaA01g17990D	BnaA01g17990D	j	CUFF.1080	CUFF.1080.2	17	1.611924	0.690326	2.533522	5.653680	1048	CUFF.1080.2	1918
BnaA01g17990D	BnaA01g17990D	j	CUFF.1080	CUFF.1080.3	100	9.566100	7.525762	11.606439	33.552246	1045	CUFF.1080.2	1918
BnaA01g18000D	BnaA01g18000D	=	CUFF.1081	CUFF.1081.1	100	10.765647	8.580932	12.950363	38.392543	941	CUFF.1081.1	826
BnaA01g18010D	BnaA01g18010D	=	CUFF.1082	CUFF.1082.1	100	13.647149	11.760000	15.534297	48.473025	1503	CUFF.1082.1	1694
BnaA01g18030D	BnaA01g18030D	=	CUFF.1083	CUFF.1083.1	100	14.227213	11.020312	17.434114	50.270357	674	CUFF.1083.1	888
BnaA01g18030D	BnaA01g18030D	e	CUFF.1084	CUFF.1084.1	100	3.291980	1.599188	4.984772	11.631864	653	CUFF.1083.1	888
BnaA01g18040D	BnaA01g18040D	j	CUFF.1085	CUFF.1085.1	100	2.479341	1.811304	3.147378	8.990355	1976	CUFF.1085.1	1997
BnaA01g18060D	BnaA01g18060D	j	CUFF.1086	CUFF.1086.1	100	1.550946	0.874058	2.227835	5.646128	1230	CUFF.1086.1	2664
BnaA01g18070D	BnaA01g18070D	j	CUFF.1087	CUFF.1087.1	100	4.241864	3.207466	5.276261	14.769570	1476	CUFF.1087.1	1288
BnaA01g18080D	BnaA01g18080D	c	CUFF.1088	CUFF.1088.1	100	1.106671	0.515131	1.698212	3.963424	1164	CUFF.1088.1	1947
BnaA01g18090D	BnaA01g18090D	j	CUFF.1089	CUFF.1089.1	100	9.079222	7.348583	10.809862	31.996430	1441	CUFF.1089.1	1200
BnaA01g18090D	BnaA01g18090D	j	CUFF.1089	CUFF.1089.2	49	4.422030	3.077763	5.766296	15.583842	1404	CUFF.1089.1	1200
BnaA01g18130D	BnaA01g18130D	e	CUFF.1090	CUFF.1090.1	100	3.165782	2.370062	3.961502	11.370809	1780	CUFF.1090.1	1395
BnaA01g18160D	BnaA01g18160D	j	CUFF.1091	CUFF.1091.1	100	25.116547	21.195359	29.037734	90.123832	779	CUFF.1091.2	2416
BnaA01g18160D	BnaA01g18160D	j	CUFF.1091	CUFF.1091.2	87	21.751545	19.251207	24.251883	78.049449	1715	CUFF.1091.2	2416
BnaA01g18160D	BnaA01g18160D	j	CUFF.1091	CUFF.1091.3	47	11.805664	9.861129	13.750199	42.361385	1711	CUFF.1091.2	2416
BnaA01g18180D	BnaA01g18180D	=	CUFF.1092	CUFF.1092.1	100	12.105824	10.327508	13.884140	42.958027	1396	CUFF.1092.1	1737
BnaA01g18280D	BnaA01g18280D	j	CUFF.1093	CUFF.1093.1	76	1.851075	0.857579	2.844571	6.629902	1137	CUFF.1093.2	1848
BnaA01g18280D	BnaA01g18280D	=	CUFF.1093	CUFF.1093.2	100	2.430601	1.650993	3.210209	8.705560	1790	CUFF.1093.2	1848
BnaA01g18320D	BnaA01g18320D	j	CUFF.1094	CUFF.1094.1	100	8.652300	7.622506	9.682093	30.883221	3038	CUFF.1094.1	1884
BnaA01g18340D	BnaA01g18340D	j	CUFF.1095	CUFF.1095.1	100	39.163754	33.486506	44.841003	143.879739	626	CUFF.1095.1	3379
BnaA01g18350D	BnaA01g18350D	=	CUFF.1096	CUFF.1096.1	100	9.053669	6.638164	11.469174	33.183781	713	CUFF.1096.1	686
BnaA01g18360D	BnaA01g18360D	j	CUFF.1097	CUFF.1097.1	76	5.205649	4.006498	6.404800	18.501671	1766	CUFF.1097.2	2976
BnaA01g18360D	BnaA01g18360D	j	CUFF.1097	CUFF.1097.2	100	6.854432	5.765733	7.943131	24.361698	2465	CUFF.1097.2	2976
BnaA01g18380D	BnaA01g18380D	j	CUFF.1098	CUFF.1098.1	16	1.526623	0.383586	2.669659	5.374704	848	CUFF.1098.1	970
BnaA01g18380D	BnaA01g18380D	=	CUFF.1098	CUFF.1098.2	100	9.734922	7.399681	12.070164	34.273247	848	CUFF.1098.1	970
BnaA01g18390D	BnaA01g18390D	=	CUFF.1099	CUFF.1099.1	100	25.467827	21.505750	29.429904	90.619809	709	CUFF.1099.1	748
BnaA01g18410D	BnaA01g18410D	=	CUFF.1100	CUFF.1100.1	100	7.080293	5.400516	8.760071	25.080688	1185	CUFF.1100.1	1360
BnaA01g18410D	BnaA01g18410D	j	CUFF.1100	CUFF.1100.2	69	4.854452	2.632419	7.076484	17.196038	721	CUFF.1100.1	1360
BnaA01g18430D	BnaA01g18430D	j	CUFF.1101	CUFF.1101.1	100	9.333376	7.472016	11.194736	33.499538	1263	CUFF.1101.1	1269
BnaA01g18430D	BnaA01g18430D	j	CUFF.1101	CUFF.1101.2	49	4.596625	3.181306	6.011943	16.498297	1258	CUFF.1101.1	1269
BnaA01g18460D	BnaA01g18460D	=	CUFF.1102	CUFF.1102.1	100	5.124669	3.485416	6.763923	18.369976	819	CUFF.1102.1	981
BnaA01g18470D	BnaA01g18470D	j	CUFF.1103	CUFF.1103.1	100	1.801714	0.969996	2.633433	6.455942	1049	CUFF.1103.1	1176
BnaA01g18480D	BnaA01g18480D	j	CUFF.1104	CUFF.1104.1	25	0.834490	0.414827	1.254153	2.987969	2966	CUFF.1104.1	2968
BnaA01g18480D	BnaA01g18480D	j	CUFF.1104	CUFF.1104.2	28	0.942315	0.522918	1.361713	3.374046	2966	CUFF.1104.1	2968
BnaA01g18480D	BnaA01g18480D	j	CUFF.1104	CUFF.1104.3	100	3.312728	2.602636	4.022819	11.861524	2966	CUFF.1104.1	2968
BnaA01g18540D	BnaA01g18540D	c	CUFF.1105	CUFF.1105.1	100	5.423849	4.339557	6.508140	19.231523	1607	CUFF.1105.1	2845
BnaA01g18630D	BnaA01g18630D	=	CUFF.1106	CUFF.1106.1	100	4.007964	3.184017	4.831911	14.283388	1984	CUFF.1106.1	2175
BnaA01g18650D	BnaA01g18650D	=	CUFF.1107	CUFF.1107.1	100	58.961371	55.378116	62.544626	210.488598	1597	CUFF.1107.1	1470
BnaA01g18670D	BnaA01g18670D	e	CUFF.1108	CUFF.1108.1	100	4.991689	3.960004	6.023375	18.135336	1630	CUFF.1108.1	1207
BnaA01g18730D	BnaA01g18730D	j	CUFF.1109	CUFF.1109.1	100	2.790085	2.331099	3.249071	10.004361	5107	CUFF.1109.1	7711
BnaA01g18730D	BnaA01g18730D	j	CUFF.1109	CUFF.1109.2	39	1.092076	0.714713	1.469439	3.915839	3787	CUFF.1109.1	7711
BnaA01g18730D	BnaA01g18730D	o	CUFF.1110	CUFF.1110.1	100	1.471609	0.978137	1.965081	5.105604	2032	CUFF.1110.1	7711
BnaA01g18740D	BnaA01g18740D	x	CUFF.1111	CUFF.1111.1	100	9.981255	7.863217	12.099293	32.885769	926	CUFF.1111.1	876
BnaA01g18770D	BnaA01g18770D	j	CUFF.1112	CUFF.1112.1	100	10.503679	9.328877	11.678480	37.541429	2514	CUFF.1112.1	2485
BnaA01g18800D	BnaA01g18800D	j	CUFF.1113	CUFF.1113.1	90	5.650014	3.572883	7.727145	19.992223	929	CUFF.1113.3	1032
BnaA01g18800D	BnaA01g18800D	j	CUFF.1113	CUFF.1113.2	71	4.441869	3.076478	5.807261	15.717278	1525	CUFF.1113.3	1032
BnaA01g18800D	BnaA01g18800D	j	CUFF.1113	CUFF.1113.3	100	6.244593	4.859270	7.629915	22.096104	1622	CUFF.1113.3	1032
BnaA01g18800D	BnaA01g18800D	x	CUFF.1114	CUFF.1114.1	100	2.461853	1.657283	3.266424	8.711115	1875	CUFF.1114.1	1032
BnaA01g18860D	BnaA01g18860D	e	CUFF.1115	CUFF.1115.1	100	1.215310	0.618072	1.812549	4.329944	1950	CUFF.1115.1	1817
BnaA01g18860D	BnaA01g18860D	=	CUFF.1116	CUFF.1116.1	100	11.414649	9.809828	13.019470	40.668445	1800	CUFF.1115.1	1817
BnaA01g18880D	BnaA01g18880D	j	CUFF.1117	CUFF.1117.1	42	9.828159	8.278640	11.377678	34.420351	2225	CUFF.1117.1	1369
BnaA01g18880D	BnaA01g18880D	j	CUFF.1117	CUFF.1117.2	100	23.347354	20.912288	25.782420	81.767516	1981	CUFF.1117.1	1369
BnaA01g18920D	BnaA01g18920D	=	CUFF.1118	CUFF.1118.1	100	29.112136	24.620817	33.603454	103.063132	665	CUFF.1118.1	792
BnaA01g18930D	BnaA01g18930D	j	CUFF.1119	CUFF.1119.1	18	0.760274	0.265308	1.255241	2.725277	1999	CUFF.1119.1	2116
BnaA01g18930D	BnaA01g18930D	j	CUFF.1119	CUFF.1119.2	100	4.155019	3.234709	5.075330	14.894069	1999	CUFF.1119.1	2116
BnaA01g18940D	BnaA01g18940D	o	CUFF.1120	CUFF.1120.1	100	2.775346	1.885541	3.665151	10.147880	1268	CUFF.1120.1	1333
BnaA01g18950D	BnaA01g18950D	e	CUFF.1121	CUFF.1121.1	100	1.063144	0.531572	1.594716	3.941492	1342	CUFF.1121.1	1002
BnaA01g18960D	BnaA01g18960D	j	CUFF.1122	CUFF.1122.1	100	2.380828	1.648384	3.113272	8.568860	1602	CUFF.1122.1	2029
BnaA01g18970D	BnaA01g18970D	j	CUFF.1123	CUFF.1123.1	84	1.644255	1.243857	2.044653	5.917853	5469	CUFF.1123.2	4683
BnaA01g18970D	BnaA01g18970D	j	CUFF.1123	CUFF.1123.2	100	1.959752	1.540724	2.378780	7.053359	5549	CUFF.1123.2	4683
BnaA01g19000D	BnaA01g19000D	j	CUFF.1124	CUFF.1124.1	34	1.290163	0.665347	1.914978	4.560247	1922	CUFF.1124.1	1065
BnaA01g19000D	BnaA01g19000D	j	CUFF.1124	CUFF.1124.2	48	1.844114	1.169316	2.518913	6.518262	1905	CUFF.1124.1	1065
BnaA01g19000D	BnaA01g19000D	j	CUFF.1124	CUFF.1124.3	100	3.841997	2.801723	4.882272	13.580038	1601	CUFF.1124.1	1065
BnaA01g19000D	BnaA01g19000D	j	CUFF.1124	CUFF.1124.4	48	1.852272	0.893075	2.811469	6.547096	1104	CUFF.1124.1	1065
BnaA01g19010D	BnaA01g19010D	j	CUFF.1125	CUFF.1125.1	100	5.445188	3.805776	7.084599	19.648810	859	CUFF.1125.1	868
BnaA01g19020D	BnaA01g19020D	j	CUFF.1126	CUFF.1126.1	100	3.893155	2.909071	4.877239	13.734392	1719	CUFF.1126.1	1551
BnaA01g19020D	BnaA01g19020D	j	CUFF.1126	CUFF.1126.2	27	1.068782	0.456220	1.681344	3.770483	1692	CUFF.1126.1	1551
BnaA01g19040D	BnaA01g19040D	=	CUFF.1127	CUFF.1127.1	100	91.484357	84.478337	98.490376	325.035616	1021	CUFF.1127.1	1028
-	-	u	CUFF.1128	CUFF.1128.1	100	1.124848	0.398548	1.851149	3.896405	885	CUFF.1128.1	-
BnaA01g19090D	BnaA01g19090D	j	CUFF.1129	CUFF.1129.1	50	1.292026	0.499334	2.084718	4.644777	1330	CUFF.1129.1	1439
BnaA01g19090D	BnaA01g19090D	j	CUFF.1129	CUFF.1129.2	100	2.565323	1.569055	3.561591	9.222223	1330	CUFF.1129.1	1439
BnaA01g19090D	BnaA01g19090D	j	CUFF.1129	CUFF.1129.3	52	1.321409	0.203447	2.439371	4.750406	819	CUFF.1129.1	1439
BnaA01g19120D	BnaA01g19120D	=	CUFF.1130	CUFF.1130.1	100	8.166464	6.613192	9.719736	28.838482	1302	CUFF.1130.1	1245
-	-	u	CUFF.1131	CUFF.1131.1	100	9.618116	3.933098	15.303134	34.985631	307	CUFF.1131.1	-
BnaA01g19130D	BnaA01g19130D	j	CUFF.1132	CUFF.1132.1	100	0.695611	0.175629	1.215592	2.563314	1372	CUFF.1132.1	1449
BnaA01g19130D	BnaA01g19130D	j	CUFF.1132	CUFF.1132.2	100	0.695611	0.177947	1.213274	2.563314	1372	CUFF.1132.1	1449
BnaA01g19150D	BnaA01g19150D	j	CUFF.1133	CUFF.1133.1	27	2.774475	1.238781	4.310168	9.777981	731	CUFF.1133.2	799
BnaA01g19150D	BnaA01g19150D	=	CUFF.1133	CUFF.1133.2	100	10.196346	7.634897	12.757795	35.934614	750	CUFF.1133.2	799
BnaA01g19170D	BnaA01g19170D	x	CUFF.1134	CUFF.1134.1	100	2.786047	1.817819	3.754274	9.934800	1481	CUFF.1134.1	1748
BnaA01g19170D	BnaA01g19170D	j	CUFF.1135	CUFF.1135.1	79	0.628053	0.115768	1.140338	2.239583	1600	CUFF.1135.2	1748
BnaA01g19170D	BnaA01g19170D	j	CUFF.1135	CUFF.1135.2	100	0.790551	0.237010	1.344093	2.819037	1669	CUFF.1135.2	1748
BnaA01g19210D	BnaA01g19210D	=	CUFF.1136	CUFF.1136.1	100	1.369164	0.740062	1.998266	4.663347	1255	CUFF.1136.1	1363
BnaA01g19230D	BnaA01g19230D	c	CUFF.1137	CUFF.1137.1	100	4.336963	2.692423	5.981503	15.371743	844	CUFF.1137.2	2508
BnaA01g19230D	BnaA01g19230D	j	CUFF.1137	CUFF.1137.2	53	2.280664	1.668053	2.893274	8.083485	2611	CUFF.1137.2	2508
BnaA01g19230D	BnaA01g19230D	j	CUFF.1137	CUFF.1137.3	25	1.073244	0.613878	1.532611	3.803961	2611	CUFF.1137.2	2508
BnaA01g19260D	BnaA01g19260D	=	CUFF.1138	CUFF.1138.1	100	1.601295	1.174754	2.027836	5.726754	3544	CUFF.1138.1	3032
BnaA01g19260D	BnaA01g19260D	j	CUFF.1138	CUFF.1138.2	73	1.165412	0.618787	1.712036	4.167893	2050	CUFF.1138.1	3032
BnaA01g19270D	BnaA01g19270D	j	CUFF.1139	CUFF.1139.1	100	0.674145	0.291030	1.057260	2.410962	2010	CUFF.1139.1	1270
BnaA01g19280D	BnaA01g19280D	j	CUFF.1140	CUFF.1140.1	100	1.399277	0.834939	1.963614	4.670982	1604	CUFF.1140.1	1497
BnaA01g19300D	BnaA01g19300D	=	CUFF.1141	CUFF.1141.1	100	30.778238	27.644928	33.911547	109.741832	1362	CUFF.1141.1	1510
-	-	u	CUFF.1142	CUFF.1142.1	100	6.911475	5.852360	7.970591	24.183758	2104	CUFF.1142.1	-
BnaA01g19330D	BnaA01g19330D	j	CUFF.1143	CUFF.1143.1	20	1.427998	0.918895	1.937101	5.068419	2747	CUFF.1143.1	2766
BnaA01g19330D	BnaA01g19330D	j	CUFF.1143	CUFF.1143.2	62	4.421660	3.567825	5.275495	15.693876	2646	CUFF.1143.1	2766
BnaA01g19330D	BnaA01g19330D	c	CUFF.1143	CUFF.1143.3	100	7.107327	5.097879	9.116775	25.226165	927	CUFF.1143.1	2766
BnaA01g19340D	BnaA01g19340D	j	CUFF.1144	CUFF.1144.1	100	21.155794	17.607080	24.704508	76.103387	769	CUFF.1144.1	971
BnaA01g19350D	BnaA01g19350D	j	CUFF.1145	CUFF.1145.1	100	3.971548	2.045851	5.897245	14.419023	552	CUFF.1145.1	502
BnaA01g19380D	BnaA01g19380D	e	CUFF.1146	CUFF.1146.1	100	1.831456	1.337886	2.325025	6.691286	2494	CUFF.1146.1	2571
BnaA01g19390D	BnaA01g19390D	=	CUFF.1147	CUFF.1147.1	100	17.754251	15.138166	20.370337	62.637706	1080	CUFF.1147.1	2604
BnaA01g19400D	BnaA01g19400D	=	CUFF.1148	CUFF.1148.1	100	3.535344	2.244419	4.826269	12.228743	855	CUFF.1148.1	978
BnaA01g19410D	BnaA01g19410D	o	CUFF.1149	CUFF.1149.1	23	4.645213	1.343716	7.946711	16.536057	429	CUFF.1149.2	624
BnaA01g19410D	BnaA01g19410D	=	CUFF.1149	CUFF.1149.2	100	20.640231	14.669247	26.611215	73.475213	432	CUFF.1149.2	624
BnaA01g19450D	BnaA01g19450D	j	CUFF.1150	CUFF.1150.1	100	12.884585	11.317483	14.451686	46.343465	2022	CUFF.1150.1	2073
BnaA01g19460D	BnaA01g19460D	j	CUFF.1151	CUFF.1151.1	56	99.311109	91.716331	106.905887	353.727382	1213	CUFF.1151.1	1270
BnaA01g19460D	BnaA01g19460D	=	CUFF.1151	CUFF.1151.2	100	177.617938	165.983776	189.252100	632.641492	1038	CUFF.1151.1	1270
BnaA01g19490D	BnaA01g19490D	=	CUFF.1152	CUFF.1152.1	100	10.022064	6.589833	13.454294	35.154826	491	CUFF.1152.1	468
BnaA01g19500D	BnaA01g19500D	j	CUFF.1153	CUFF.1153.1	100	15.629313	13.771055	17.487571	55.507201	1858	CUFF.1153.1	1619
BnaA01g19500D	BnaA01g19500D	j	CUFF.1153	CUFF.1153.2	75	11.663800	7.922002	15.405597	41.423756	566	CUFF.1153.1	1619
-	-	u	CUFF.1154	CUFF.1154.1	100	3.175621	1.785268	4.565973	11.225689	726	CUFF.1154.1	-
BnaA01g19540D	BnaA01g19540D	j	CUFF.1155	CUFF.1155.1	15	1.213581	0.524555	1.902607	4.334257	1598	CUFF.1155.2	1600
BnaA01g19540D	BnaA01g19540D	j	CUFF.1155	CUFF.1155.2	35	2.761825	1.786426	3.737224	9.863747	1603	CUFF.1155.2	1600
BnaA01g19540D	BnaA01g19540D	=	CUFF.1155	CUFF.1155.3	100	7.850699	6.342691	9.358706	28.038460	1603	CUFF.1155.2	1600
BnaA01g19580D	BnaA01g19580D	e	CUFF.1156	CUFF.1156.1	100	3.916637	1.893052	5.940221	13.594937	528	CUFF.1156.1	656
BnaA01g19650D	BnaA01g19650D	=	CUFF.1157	CUFF.1157.1	100	7.971092	6.181770	9.760415	28.399247	984	CUFF.1157.1	1179
BnaA01g19700D	BnaA01g19700D	j	CUFF.1158	CUFF.1158.1	68	4.919431	2.494493	7.344368	16.958092	537	CUFF.1158.1	1019
BnaA01g19700D	BnaA01g19700D	=	CUFF.1158	CUFF.1158.2	100	7.259031	3.878650	10.639412	25.023081	457	CUFF.1158.1	1019
BnaA01g19710D	BnaA01g19710D	=	CUFF.1159	CUFF.1159.1	29	1.759403	0.713518	2.805289	6.162622	1100	CUFF.1159.1	1181
BnaA01g19710D	BnaA01g19710D	j	CUFF.1159	CUFF.1159.2	100	6.121110	4.436421	7.805798	21.440270	1100	CUFF.1159.1	1181
BnaA01g19710D	BnaA01g19710D	j	CUFF.1159	CUFF.1159.3	26	1.578311	0.633962	2.522659	5.528312	1100	CUFF.1159.1	1181
BnaA01g19750D	BnaA01g19750D	j	CUFF.1160	CUFF.1160.1	100	14.689379	12.581268	16.797489	52.410663	1228	CUFF.1160.1	1322
BnaA01g19790D	BnaA01g19790D	j	CUFF.1161	CUFF.1161.1	45	5.993938	5.123565	6.864310	21.564333	3487	CUFF.1161.1	3736
BnaA01g19790D	BnaA01g19790D	c	CUFF.1161	CUFF.1161.2	100	13.333298	10.592168	16.074428	47.969082	845	CUFF.1161.1	3736
BnaA01g19790D	BnaA01g19790D	j	CUFF.1161	CUFF.1161.3	46	6.167398	5.006931	7.327864	22.188389	2122	CUFF.1161.1	3736
BnaA01g19810D	BnaA01g19810D	j	CUFF.1162	CUFF.1162.1	53	0.738200	0.328998	1.147402	2.623100	2717	CUFF.1163.1	3037
BnaA01g19810D	BnaA01g19810D	j	CUFF.1162	CUFF.1162.2	100	1.386608	0.889736	1.883480	4.927138	2777	CUFF.1163.1	3037
BnaA01g19810D	BnaA01g19810D	e	CUFF.1163	CUFF.1163.1	100	0.775653	0.392885	1.158420	2.756185	2858	CUFF.1163.1	3037
-	-	u	CUFF.1164	CUFF.1164.1	54	1.510593	0.344970	2.676216	5.351677	720	CUFF.1164.2	-
-	-	u	CUFF.1164	CUFF.1164.2	100	2.783277	1.484755	4.081799	9.860501	810	CUFF.1164.2	-
-	-	u	CUFF.1165	CUFF.1165.1	100	5.695752	4.160381	7.231122	20.728683	959	CUFF.1165.1	-
BnaA01g19860D	BnaA01g19860D	c	CUFF.1166	CUFF.1166.1	100	14.996807	11.350728	18.642886	51.985026	569	CUFF.1166.1	763
BnaA01g19870D	BnaA01g19870D	=	CUFF.1167	CUFF.1167.1	100	1.779994	1.209309	2.350679	6.342727	1851	CUFF.1167.1	1987
BnaA01g19880D	BnaA01g19880D	e	CUFF.1168	CUFF.1168.1	100	5.620599	3.974699	7.266500	19.895667	941	CUFF.1169.1	1214
BnaA01g19880D	BnaA01g19880D	j	CUFF.1169	CUFF.1169.1	100	1.436408	0.563860	2.308955	5.084563	1041	CUFF.1169.1	1214
BnaA01g19970D	BnaA01g19970D	j	CUFF.1170	CUFF.1170.1	100	6.966176	5.995755	7.936597	25.114362	2691	CUFF.1170.1	2056
BnaA01g20040D	BnaA01g20040D	c	CUFF.1171	CUFF.1171.1	100	1.991708	1.299690	2.683725	7.092789	1717	CUFF.1171.1	3343
BnaA01g20040D	BnaA01g20040D	o	CUFF.1171	CUFF.1171.2	95	1.889540	0.399701	3.379380	6.728954	636	CUFF.1171.1	3343
BnaA01g20060D	BnaA01g20060D	=	CUFF.1172	CUFF.1172.1	100	2.436573	1.837110	3.036035	8.816967	2296	CUFF.1172.1	2300
BnaA01g20080D	BnaA01g20080D	=	CUFF.1173	CUFF.1173.1	100	3.539792	2.588978	4.490607	12.795043	1483	CUFF.1173.1	1435
BnaA01g20220D	BnaA01g20220D	j	CUFF.1174	CUFF.1174.1	93	1.967892	1.082467	2.853318	7.029350	1272	CUFF.1174.1	1206
BnaA01g20220D	BnaA01g20220D	j	CUFF.1174	CUFF.1174.2	100	2.119388	1.070207	3.168568	7.570494	1074	CUFF.1174.1	1206
BnaA01g20230D	BnaA01g20230D	=	CUFF.1175	CUFF.1175.1	100	31.527846	25.951880	37.103813	113.484632	551	CUFF.1175.1	700
BnaA01g20260D	BnaA01g20260D	e	CUFF.1176	CUFF.1176.1	100	0.840863	0.359009	1.322717	2.950927	1940	CUFF.1176.1	1126
BnaA01g20260D	BnaA01g20260D	=	CUFF.1177	CUFF.1177.1	100	2.086296	1.361282	2.811310	7.321653	1757	CUFF.1176.1	1126
BnaA01g20360D	BnaA01g20360D	j	CUFF.1178	CUFF.1178.1	14	0.489257	0.077537	0.900977	1.791306	1877	CUFF.1178.2	1886
BnaA01g20360D	BnaA01g20360D	j	CUFF.1178	CUFF.1178.2	100	3.545994	2.688469	4.403520	12.982876	1912	CUFF.1178.2	1886
BnaA01g20370D	BnaA01g20370D	j	CUFF.1179	CUFF.1179.1	100	7.571708	5.975189	9.168228	26.311724	1122	CUFF.1179.1	1197
BnaA01g20380D	BnaA01g20380D	e	CUFF.1180	CUFF.1180.1	100	35.781621	33.526193	38.037048	126.539793	2339	CUFF.1180.1	1704
-	-	u	CUFF.1181	CUFF.1181.1	100	1.515868	0.764914	2.266823	5.481458	1271	CUFF.1181.1	-
-	-	u	CUFF.1181	CUFF.1181.2	65	0.985591	0.326298	1.644883	3.563946	1252	CUFF.1181.1	-
BnaA01g20390D	BnaA01g20390D	=	CUFF.1182	CUFF.1182.1	100	61.356023	55.546138	67.165907	220.951818	905	CUFF.1182.1	1047
-	-	u	CUFF.1183	CUFF.1183.1	18	8.442960	5.202216	11.683703	30.359946	687	CUFF.1183.2	-
-	-	u	CUFF.1183	CUFF.1183.2	100	48.051918	42.667879	53.435957	172.789368	870	CUFF.1183.2	-
BnaA01g20420D	BnaA01g20420D	=	CUFF.1186	CUFF.1186.1	100	11.919601	10.428130	13.411073	42.379602	1850	CUFF.1186.1	1695
BnaA01g20440D	BnaA01g20440D	=	CUFF.1189	CUFF.1189.1	100	2.391773	1.503491	3.280056	8.368968	1125	CUFF.1189.1	1035
BnaA01g20450D	BnaA01g20450D	=	CUFF.1190	CUFF.1190.1	100	3.032373	2.173969	3.890778	10.757043	1461	CUFF.1190.1	1083
BnaA01g20470D	BnaA01g20470D	j	CUFF.1194	CUFF.1194.1	100	5.205085	3.804078	6.606092	18.548519	1383	CUFF.1194.4	1243
BnaA01g20470D	BnaA01g20470D	j	CUFF.1194	CUFF.1194.2	73	3.819412	2.484339	5.154486	13.610623	1355	CUFF.1194.4	1243
BnaA01g20470D	BnaA01g20470D	j	CUFF.1194	CUFF.1194.3	51	2.677003	1.395189	3.958818	9.539604	1070	CUFF.1194.4	1243
BnaA01g20470D	BnaA01g20470D	j	CUFF.1194	CUFF.1194.4	69	3.571295	2.341801	4.800790	12.726448	1413	CUFF.1194.4	1243
BnaA01g20480D	BnaA01g20480D	j	CUFF.1278	CUFF.1278.1	32	2.798077	1.776437	3.819717	9.981397	1383	CUFF.1278.2	1954
BnaA01g20480D	BnaA01g20480D	j	CUFF.1278	CUFF.1278.2	100	8.769251	7.332030	10.206472	31.281975	1798	CUFF.1278.2	1954
BnaA01g20480D	BnaA01g20480D	c	CUFF.1278	CUFF.1278.3	53	4.631222	2.851653	6.410790	16.520654	903	CUFF.1278.2	1954
BnaA01g20480D	BnaA01g20480D	e	CUFF.1279	CUFF.1279.1	100	4.282154	2.535173	6.029136	15.275449	832	CUFF.1278.2	1954
BnaA01g20490D	BnaA01g20490D	e	CUFF.1280	CUFF.1280.1	100	4.110271	2.951306	5.269237	14.487549	1146	CUFF.1280.1	660
BnaA01g20510D	BnaA01g20510D	o	CUFF.1281	CUFF.1281.1	100	1.160903	0.753702	1.568104	4.179190	2409	CUFF.1281.1	1050
BnaA01g20520D	BnaA01g20520D	j	CUFF.1284	CUFF.1284.1	100	8.454748	7.132718	9.776779	29.959823	1894	CUFF.1284.1	2920
BnaA01g20520D	BnaA01g20520D	c	CUFF.1284	CUFF.1284.2	89	7.495673	4.652580	10.338765	26.561292	595	CUFF.1284.1	2920
BnaA01g20530D	BnaA01g20530D	j	CUFF.1286	CUFF.1286.1	100	17.448057	14.727658	20.168456	63.092595	1110	CUFF.1287.1	1903
BnaA01g20530D	BnaA01g20530D	e	CUFF.1287	CUFF.1287.1	100	4.764578	3.234112	6.295044	17.228830	1206	CUFF.1287.1	1903
BnaA01g20550D	BnaA01g20550D	j	CUFF.1290	CUFF.1290.1	100	3.347208	2.585728	4.108688	12.168126	2043	CUFF.1290.1	1872
BnaA01g20560D	BnaA01g20560D	=	CUFF.1291	CUFF.1291.1	100	13.494295	11.642925	15.345666	47.139313	1435	CUFF.1291.1	1206
BnaA01g20600D	BnaA01g20600D	=	CUFF.1295	CUFF.1295.1	100	156.242253	144.048471	168.436035	556.924304	667	CUFF.1295.1	807
BnaA01g20610D	BnaA01g20610D	=	CUFF.1297	CUFF.1297.1	100	3.297239	2.389096	4.205383	11.746260	1418	CUFF.1297.1	1407
BnaA01g20620D	BnaA01g20620D	=	CUFF.1298	CUFF.1298.1	100	5.912217	4.087905	7.736530	21.666689	888	CUFF.1298.1	991
BnaA01g20620D	BnaA01g20620D	j	CUFF.1298	CUFF.1298.2	84	4.985537	2.244698	7.726375	18.270654	518	CUFF.1298.1	991
BnaA01g20630D	BnaA01g20630D	j	CUFF.1299	CUFF.1299.1	100	94.395398	85.565694	103.225102	335.839473	681	CUFF.1299.1	927
BnaA01g20640D	BnaA01g20640D	j	CUFF.1301	CUFF.1301.1	33	1.117556	0.283385	1.951727	3.874451	891	CUFF.1301.1	1095
BnaA01g20640D	BnaA01g20640D	j	CUFF.1301	CUFF.1301.2	100	3.341277	2.033829	4.648724	11.583863	891	CUFF.1301.1	1095
BnaA01g20670D	BnaA01g20670D	c	CUFF.1304	CUFF.1304.1	100	1.364540	0.653422	2.075659	4.756111	1041	CUFF.1304.1	2061
BnaA01g20680D	BnaA01g20680D	c	CUFF.1305	CUFF.1305.1	100	2.617093	1.639747	3.594439	9.579224	1057	CUFF.1305.1	2300
BnaA01g20690D	BnaA01g20690D	j	CUFF.1308	CUFF.1308.1	17	0.952733	0.413446	1.492021	3.400636	1545	CUFF.1308.1	1369
BnaA01g20690D	BnaA01g20690D	=	CUFF.1308	CUFF.1308.2	100	5.633930	4.293805	6.974055	20.109459	1270	CUFF.1308.1	1369
BnaA01g20710D	BnaA01g20710D	j	CUFF.1309	CUFF.1309.1	100	4.694991	2.994781	6.395201	17.405830	739	CUFF.1309.1	1532
BnaA01g20770D	BnaA01g20770D	e	CUFF.1311	CUFF.1311.1	100	11.831763	10.393021	13.270505	42.290754	2185	CUFF.1311.1	2166
BnaA01g20800D	BnaA01g20800D	=	CUFF.1312	CUFF.1312.1	100	1.657297	1.086451	2.228144	5.851245	2045	CUFF.1312.1	2048
BnaA01g20800D	BnaA01g20800D	j	CUFF.1312	CUFF.1312.2	31	0.516465	0.086323	0.946607	1.823429	1689	CUFF.1312.1	2048
BnaA01g13670D	BnaA01g13670D	=	CUFF.1184	CUFF.1184.1	100	197.767362	188.176105	207.358619	712.621920	2574	CUFF.1184.1	3844
BnaA01g13690D	BnaA01g13690D	=	CUFF.1185	CUFF.1185.1	100	18.668710	15.564468	21.772951	67.316615	803	CUFF.1185.1	836
BnaA01g13700D	BnaA01g13700D	=	CUFF.1187	CUFF.1187.1	100	6.567241	5.237076	7.897407	23.420434	1406	CUFF.1187.1	1391
BnaA01g13710D	BnaA01g13710D	j	CUFF.1188	CUFF.1188.1	100	1.059382	0.545506	1.573257	3.652181	1416	CUFF.1188.1	1507
BnaA01g13740D	BnaA01g13740D	j	CUFF.1191	CUFF.1191.1	100	17.301434	15.408195	19.194674	62.040353	1930	CUFF.1191.1	1686
BnaA01g13760D	BnaA01g13760D	j	CUFF.1192	CUFF.1192.1	68	3.487139	2.360613	4.613666	12.384155	1138	CUFF.1192.1	2673
BnaA01g13760D	BnaA01g13760D	c	CUFF.1192	CUFF.1192.2	100	5.108676	3.010098	7.207254	18.142846	619	CUFF.1192.1	2673
BnaA01g13760D	BnaA01g13760D	j	CUFF.1193	CUFF.1193.1	14	1.009103	0.373193	1.645013	3.524922	1417	CUFF.1193.1	2673
BnaA01g13760D	BnaA01g13760D	c	CUFF.1193	CUFF.1193.2	100	7.022988	5.597694	8.448282	24.532174	1417	CUFF.1193.1	2673
BnaA01g13780D	BnaA01g13780D	j	CUFF.1195	CUFF.1195.1	84	0.982241	0.434492	1.529990	3.470194	1635	CUFF.1195.1	1878
BnaA01g13780D	BnaA01g13780D	j	CUFF.1195	CUFF.1195.2	100	1.175783	0.589416	1.762151	4.153966	1635	CUFF.1195.1	1878
BnaA01g13800D	BnaA01g13800D	j	CUFF.1196	CUFF.1196.1	100	6.293879	5.230679	7.357080	22.434582	2029	CUFF.1196.1	2153
BnaA01g13820D	BnaA01g13820D	=	CUFF.1197	CUFF.1197.1	100	0.711167	0.282317	1.140017	2.533733	1373	CUFF.1197.1	1149
BnaA01g13830D	BnaA01g13830D	=	CUFF.1198	CUFF.1198.1	100	6.354665	5.212296	7.497034	21.813508	1679	CUFF.1198.1	1714
BnaA01g13860D	BnaA01g13860D	o	CUFF.1199	CUFF.1199.1	100	6.551776	4.582617	8.520936	23.226713	735	CUFF.1199.1	1122
BnaA01g13880D	BnaA01g13880D	=	CUFF.1200	CUFF.1200.1	100	6.090032	4.155647	8.024417	22.208186	740	CUFF.1200.1	871
BnaA01g13880D	BnaA01g13880D	e	CUFF.1201	CUFF.1201.1	100	2.035754	0.787566	3.283942	7.423673	654	CUFF.1200.1	871
BnaA01g13890D	BnaA01g13890D	=	CUFF.1202	CUFF.1202.1	100	2.198674	1.577501	2.819848	7.923394	1997	CUFF.1202.1	2026
BnaA01g13900D	BnaA01g13900D	j	CUFF.1203	CUFF.1203.1	83	1.218786	0.685535	1.752036	4.284075	1834	CUFF.1203.1	2085
BnaA01g13900D	BnaA01g13900D	c	CUFF.1203	CUFF.1203.2	100	1.460271	0.810372	2.110169	5.132903	1517	CUFF.1203.1	2085
BnaA01g13900D	BnaA01g13900D	j	CUFF.1203	CUFF.1203.3	40	0.583307	0.123759	1.042855	2.050346	1517	CUFF.1203.1	2085
BnaA01g13910D	BnaA01g13910D	c	CUFF.1204	CUFF.1204.1	100	4.866726	3.376489	6.356964	17.501502	1062	CUFF.1204.2	2473
BnaA01g13910D	BnaA01g13910D	j	CUFF.1204	CUFF.1204.2	75	3.661054	2.905378	4.416729	13.165715	2447	CUFF.1204.2	2473
BnaA01g13920D	BnaA01g13920D	e	CUFF.1205	CUFF.1205.1	100	1.945097	0.956675	2.933518	7.030771	1089	CUFF.1206.1	2537
BnaA01g13920D	BnaA01g13920D	j	CUFF.1206	CUFF.1206.1	100	7.414842	6.173937	8.655747	26.801780	1865	CUFF.1206.1	2537
BnaA01g13930D	BnaA01g13930D	j	CUFF.1207	CUFF.1207.1	100	19.900469	17.495900	22.305038	71.885466	1406	CUFF.1207.1	1616
BnaA01g13940D	BnaA01g13940D	=	CUFF.1208	CUFF.1208.1	100	4.372572	3.753159	4.991984	15.794822	3998	CUFF.1208.1	3352
BnaA01g13960D	BnaA01g13960D	o	CUFF.1209	CUFF.1209.1	100	2.144239	1.500732	2.787747	7.636731	1794	CUFF.1209.1	3015
BnaA01g13960D	BnaA01g13960D	c	CUFF.1210	CUFF.1210.1	100	1.928575	0.649303	3.207847	6.921344	610	CUFF.1210.1	3015
BnaA01g13970D	BnaA01g13970D	j	CUFF.1211	CUFF.1211.1	100	5.021783	3.374013	6.669553	18.104305	809	CUFF.1211.1	905
BnaA01g13980D	BnaA01g13980D	j	CUFF.1212	CUFF.1212.1	22	2.859088	1.780333	3.937843	9.941025	1440	CUFF.1212.1	1487
BnaA01g13980D	BnaA01g13980D	j	CUFF.1212	CUFF.1212.2	100	12.931436	10.953936	14.908937	44.962496	1440	CUFF.1212.1	1487
BnaA01g13990D	BnaA01g13990D	j	CUFF.1213	CUFF.1213.1	36	1.698454	0.914898	2.482011	6.001020	1598	CUFF.1213.1	2004
BnaA01g13990D	BnaA01g13990D	c	CUFF.1213	CUFF.1213.2	100	4.703858	3.563100	5.844617	16.619785	1591	CUFF.1213.1	2004
BnaA01g14000D	BnaA01g14000D	j	CUFF.1214	CUFF.1214.1	100	1.918235	1.106639	2.729832	6.768664	1418	CUFF.1214.1	1545
BnaA01g14000D	BnaA01g14000D	j	CUFF.1214	CUFF.1214.2	57	1.099050	0.440204	1.757896	3.878095	1418	CUFF.1214.1	1545
BnaA01g14030D	BnaA01g14030D	j	CUFF.1215	CUFF.1215.1	100	3.880869	2.839872	4.921866	13.837470	1790	CUFF.1215.2	1725
BnaA01g14030D	BnaA01g14030D	j	CUFF.1215	CUFF.1215.2	57	2.200589	1.368270	3.032908	7.846331	1866	CUFF.1215.2	1725
BnaA01g14040D	BnaA01g14040D	e	CUFF.1216	CUFF.1216.1	100	2.517131	1.775672	3.258591	9.025507	2733	CUFF.1217.1	4412
BnaA01g14040D	BnaA01g14040D	j	CUFF.1217	CUFF.1217.1	100	6.604347	5.826412	7.382281	23.680755	4662	CUFF.1217.1	4412
BnaA01g14050D	BnaA01g14050D	=	CUFF.1218	CUFF.1218.1	100	30.598988	28.181277	33.016698	109.260434	2404	CUFF.1218.1	2469
BnaA01g14070D	BnaA01g14070D	p	CUFF.1219	CUFF.1219.1	100	6.462702	5.289698	7.635706	23.192139	1626	CUFF.1219.1	1509
BnaA01g14070D	BnaA01g14070D	c	CUFF.1220	CUFF.1220.1	100	1.534001	0.810388	2.257614	5.466456	1096	CUFF.1220.1	1509
BnaA01g14080D	BnaA01g14080D	j	CUFF.1221	CUFF.1221.1	100	3.374293	2.206259	4.542328	12.224741	973	CUFF.1221.1	931
BnaA01g14090D	BnaA01g14090D	e	CUFF.1222	CUFF.1222.1	100	7.496234	5.748452	9.244016	26.130579	1167	CUFF.1223.1	1038
BnaA01g14090D	BnaA01g14090D	o	CUFF.1223	CUFF.1223.1	100	2.060038	0.998003	3.122074	7.180937	1229	CUFF.1223.1	1038
BnaA01g14100D	BnaA01g14100D	j	CUFF.1224	CUFF.1224.1	43	5.112736	3.701611	6.523861	18.031101	1223	CUFF.1224.2	2511
BnaA01g14100D	BnaA01g14100D	j	CUFF.1224	CUFF.1224.2	100	11.820006	10.049824	13.590189	41.685649	1564	CUFF.1224.2	2511
BnaA01g14100D	BnaA01g14100D	j	CUFF.1225	CUFF.1225.1	100	4.396983	3.121444	5.672521	15.793887	1134	CUFF.1225.2	2511
BnaA01g14100D	BnaA01g14100D	j	CUFF.1225	CUFF.1225.2	23	1.032137	0.319270	1.745005	3.707420	1135	CUFF.1225.2	2511
BnaA01g14110D	BnaA01g14110D	=	CUFF.1226	CUFF.1226.1	100	3.399870	2.434642	4.365098	11.773183	1382	CUFF.1226.1	1227
BnaA01g14120D	BnaA01g14120D	=	CUFF.1227	CUFF.1227.1	100	12.158139	10.033682	14.282597	42.356365	1095	CUFF.1227.1	1203
BnaA01g14150D	BnaA01g14150D	j	CUFF.1228	CUFF.1228.1	47	1.865104	1.153404	2.576805	6.704048	2285	CUFF.1228.2	1387
BnaA01g14150D	BnaA01g14150D	j	CUFF.1228	CUFF.1228.2	54	2.160306	1.431402	2.889211	7.765141	2296	CUFF.1228.2	1387
BnaA01g14150D	BnaA01g14150D	j	CUFF.1228	CUFF.1228.3	100	4.002604	3.063209	4.942000	14.387211	2291	CUFF.1228.2	1387
BnaA01g14180D	BnaA01g14180D	j	CUFF.1229	CUFF.1229.1	76	21.345215	18.759022	23.931409	75.847403	1464	CUFF.1229.1	1429
BnaA01g14180D	BnaA01g14180D	c	CUFF.1229	CUFF.1229.2	100	28.244177	24.456159	32.032195	100.361953	985	CUFF.1229.1	1429
BnaA01g14190D	BnaA01g14190D	j	CUFF.1230	CUFF.1230.1	100	25.988702	22.783327	29.194077	92.271024	1089	CUFF.1230.1	1761
BnaA01g14200D	BnaA01g14200D	=	CUFF.1231	CUFF.1231.1	100	9.344083	8.200617	10.487549	33.553783	2667	CUFF.1231.1	2490
BnaA01g14240D	BnaA01g14240D	=	CUFF.1232	CUFF.1232.1	100	6.731564	5.568450	7.894678	24.089639	1970	CUFF.1232.2	2161
BnaA01g14240D	BnaA01g14240D	j	CUFF.1232	CUFF.1232.2	12	0.800723	0.313301	1.288145	2.865474	2052	CUFF.1232.2	2161
BnaA01g14250D	BnaA01g14250D	j	CUFF.1233	CUFF.1233.1	100	3.486554	2.114369	4.858739	12.277284	828	CUFF.1233.1	1379
BnaA01g14250D	BnaA01g14250D	e	CUFF.1234	CUFF.1234.1	100	5.185070	3.370150	6.999990	18.258309	736	CUFF.1233.1	1379
BnaA01g14270D	BnaA01g14270D	j	CUFF.1235	CUFF.1235.1	100	198.872218	175.243514	222.500922	704.127333	340	CUFF.1235.1	906
BnaA01g14290D	BnaA01g14290D	j	CUFF.1236	CUFF.1236.1	100	5.920369	3.439078	8.401659	19.460858	513	CUFF.1236.1	962
BnaA01g14290D	BnaA01g14290D	e	CUFF.1237	CUFF.1237.1	100	6.111441	2.426103	9.796778	20.750306	352	CUFF.1237.1	962
BnaA01g14300D	BnaA01g14300D	=	CUFF.1238	CUFF.1238.1	100	8.451265	6.411883	10.490648	30.248635	1140	CUFF.1238.2	1236
BnaA01g14300D	BnaA01g14300D	j	CUFF.1238	CUFF.1238.2	90	7.593217	5.648910	9.537524	27.177525	1157	CUFF.1238.2	1236
BnaA01g14300D	BnaA01g14300D	j	CUFF.1238	CUFF.1238.3	32	2.692855	1.533121	3.852590	9.638225	1157	CUFF.1238.2	1236
BnaA01g14310D	BnaA01g14310D	j	CUFF.1239	CUFF.1239.1	100	49.040400	43.763108	54.317691	176.875185	851	CUFF.1239.1	1367
BnaA01g14320D	BnaA01g14320D	j	CUFF.1240	CUFF.1240.1	100	7.956088	5.638021	10.274155	28.281174	687	CUFF.1240.1	749
BnaA01g14330D	BnaA01g14330D	c	CUFF.1241	CUFF.1241.1	100	3.738620	2.955197	4.522043	13.380914	2157	CUFF.1241.1	2440
BnaA01g14340D	BnaA01g14340D	o	CUFF.1242	CUFF.1242.1	100	3.809261	1.962252	5.656270	13.114365	566	CUFF.1242.1	922
BnaA01g14350D	BnaA01g14350D	e	CUFF.1243	CUFF.1243.1	100	1.415375	0.605653	2.225096	4.965301	981	CUFF.1243.1	1127
BnaA01g14350D	BnaA01g14350D	j	CUFF.1244	CUFF.1244.1	100	8.220079	6.169830	10.270328	28.837004	858	CUFF.1243.1	1127
BnaA01g14370D	BnaA01g14370D	=	CUFF.1245	CUFF.1245.1	100	4.959872	2.375078	7.544666	17.350047	448	CUFF.1245.1	516
BnaA01g14380D	BnaA01g14380D	j	CUFF.1246	CUFF.1246.1	100	3.858292	2.694307	5.022278	13.700337	1292	CUFF.1246.1	1261
BnaA01g14380D	BnaA01g14380D	e	CUFF.1247	CUFF.1247.1	100	2.394782	1.215394	3.574171	8.503587	1001	CUFF.1246.1	1261
BnaA01g14400D	BnaA01g14400D	=	CUFF.1248	CUFF.1248.1	100	4.814970	2.480148	7.149791	17.419961	502	CUFF.1248.1	739
BnaA01g14420D	BnaA01g14420D	=	CUFF.1249	CUFF.1249.1	100	1.554790	0.839536	2.270044	5.502041	1521	CUFF.1249.1	1192
BnaA01g14430D	BnaA01g14430D	=	CUFF.1250	CUFF.1250.1	100	6.831569	5.796471	7.866668	24.175343	2423	CUFF.1250.1	1136
BnaA01g14450D	BnaA01g14450D	j	CUFF.1251	CUFF.1251.1	19	1.241501	0.215285	2.267717	4.371834	899	CUFF.1251.1	1342
BnaA01g14450D	BnaA01g14450D	j	CUFF.1251	CUFF.1251.2	100	6.495119	4.572944	8.417293	22.871969	862	CUFF.1251.1	1342
BnaA01g14470D	BnaA01g14470D	=	CUFF.1252	CUFF.1252.1	100	73.798422	67.282044	80.314801	259.601805	899	CUFF.1252.1	1025
BnaA01g14490D	BnaA01g14490D	=	CUFF.1253	CUFF.1253.1	100	1.171984	0.561215	1.782753	4.204809	1175	CUFF.1253.1	1251
BnaA01g14520D	BnaA01g14520D	=	CUFF.1254	CUFF.1254.1	100	24.718308	21.953209	27.483407	87.025355	1360	CUFF.1254.1	1340
BnaA01g14530D	BnaA01g14530D	j	CUFF.1255	CUFF.1255.1	100	6.352990	4.697972	8.008008	23.010217	1122	CUFF.1255.1	1123
BnaA01g14530D	BnaA01g14530D	j	CUFF.1255	CUFF.1255.2	88	5.594015	3.962629	7.225401	20.261246	1064	CUFF.1255.1	1123
BnaA01g14570D	BnaA01g14570D	=	CUFF.1256	CUFF.1256.1	100	25.128491	22.452541	27.804442	89.081262	1278	CUFF.1256.1	1349
BnaA01g14590D	BnaA01g14590D	j	CUFF.1257	CUFF.1257.1	40	1.318651	0.845444	1.791858	4.665626	2572	CUFF.1257.1	2036
BnaA01g14590D	BnaA01g14590D	j	CUFF.1257	CUFF.1257.2	60	2.008540	1.266670	2.750410	7.106579	1838	CUFF.1257.1	2036
BnaA01g14590D	BnaA01g14590D	j	CUFF.1257	CUFF.1257.3	23	0.758864	0.226998	1.290730	2.684998	1648	CUFF.1257.1	2036
BnaA01g14590D	BnaA01g14590D	j	CUFF.1257	CUFF.1257.4	100	3.330143	1.329302	5.330983	11.782650	565	CUFF.1257.1	2036
BnaA01g14600D	BnaA01g14600D	=	CUFF.1258	CUFF.1258.1	100	40.659078	37.493015	43.825141	143.900940	1934	CUFF.1258.1	2142
BnaA01g14660D	BnaA01g14660D	j	CUFF.1259	CUFF.1259.1	100	1.124756	0.755425	1.494087	3.969666	2798	CUFF.1259.1	980
BnaA01g14670D	BnaA01g14670D	j	CUFF.1260	CUFF.1260.1	100	2.050044	1.207478	2.892610	7.368329	1094	CUFF.1260.1	411
BnaA01g14700D	BnaA01g14700D	j	CUFF.1261	CUFF.1261.1	100	4.809023	2.311861	7.306186	17.424535	471	CUFF.1261.1	521
BnaA01g14710D	BnaA01g14710D	=	CUFF.1262	CUFF.1262.1	100	7.795897	6.339506	9.252288	28.101238	1396	CUFF.1262.1	1593
BnaA01g14720D	BnaA01g14720D	=	CUFF.1263	CUFF.1263.1	100	18.539024	16.218888	20.859160	65.751671	1396	CUFF.1263.1	1682
BnaA01g14730D	BnaA01g14730D	j	CUFF.1264	CUFF.1264.1	38	1.752432	0.979181	2.525682	6.159968	1808	CUFF.1264.1	2283
BnaA01g14730D	BnaA01g14730D	j	CUFF.1264	CUFF.1264.2	100	4.576500	3.500449	5.652551	16.086843	1808	CUFF.1264.1	2283
BnaA01g14740D	BnaA01g14740D	=	CUFF.1265	CUFF.1265.1	100	3.192715	2.252579	4.132850	11.547845	1448	CUFF.1265.1	3145
BnaA01g14740D	BnaA01g14740D	j	CUFF.1265	CUFF.1265.2	25	0.805916	0.260821	1.351010	2.914946	1412	CUFF.1265.1	3145
BnaA01g14750D	BnaA01g14750D	=	CUFF.1266	CUFF.1266.1	100	50.018978	45.504464	54.533491	175.843280	1270	CUFF.1266.2	1456
BnaA01g14750D	BnaA01g14750D	j	CUFF.1266	CUFF.1266.2	26	12.786312	11.043049	14.529576	44.950681	2019	CUFF.1266.2	1456
BnaA01g14790D	BnaA01g14790D	=	CUFF.1267	CUFF.1267.1	100	16.066166	13.454787	18.677544	56.430306	992	CUFF.1267.1	1066
BnaA01g14840D	BnaA01g14840D	c	CUFF.1268	CUFF.1268.1	100	2.133020	1.392864	2.873176	7.701948	1495	CUFF.1268.1	2055
BnaA01g14850D	BnaA01g14850D	j	CUFF.1269	CUFF.1269.1	100	8.070971	6.754114	9.387827	28.567958	1733	CUFF.1269.1	1592
BnaA01g14860D	BnaA01g14860D	j	CUFF.1270	CUFF.1270.1	100	48.413205	42.810894	54.015517	171.680151	958	CUFF.1270.1	1221
BnaA01g14860D	BnaA01g14860D	j	CUFF.1270	CUFF.1270.2	72	34.897527	29.859600	39.935454	123.751621	928	CUFF.1270.1	1221
BnaA01g14870D	BnaA01g14870D	j	CUFF.1271	CUFF.1271.1	100	4.323018	3.413428	5.232609	15.403134	1873	CUFF.1271.1	1801
BnaA01g14880D	BnaA01g14880D	=	CUFF.1272	CUFF.1272.1	100	5.035891	4.015894	6.055888	18.206163	1765	CUFF.1272.1	1811
BnaA01g14900D	BnaA01g14900D	=	CUFF.1273	CUFF.1273.1	100	20.130672	17.390956	22.870388	72.789072	1043	CUFF.1273.1	799
BnaA01g14910D	BnaA01g14910D	=	CUFF.1274	CUFF.1274.1	42	1.808900	1.125350	2.492451	6.503592	2215	CUFF.1274.2	936
BnaA01g14910D	BnaA01g14910D	j	CUFF.1274	CUFF.1274.2	100	4.256311	3.381499	5.131124	15.302841	2520	CUFF.1274.2	936
BnaA01g14930D	BnaA01g14930D	=	CUFF.1275	CUFF.1275.1	100	5.565135	4.297404	6.832865	20.008492	1630	CUFF.1275.1	276
BnaA01g14940D	BnaA01g14940D	j	CUFF.1276	CUFF.1276.1	100	3.120162	2.031155	4.209168	10.929785	1022	CUFF.1276.1	1175
BnaA01g14950D	BnaA01g14950D	=	CUFF.1277	CUFF.1277.1	100	7.835788	6.222772	9.448803	27.002904	1177	CUFF.1277.1	1206
BnaA01g14960D	BnaA01g14960D	j	CUFF.1282	CUFF.1282.1	100	67.205640	60.952644	73.458636	241.625045	874	CUFF.1282.1	948
BnaA01g14970D	BnaA01g14970D	=	CUFF.1283	CUFF.1283.1	100	2.365937	1.687537	3.044337	8.451874	1762	CUFF.1283.1	1722
BnaA01g14990D	BnaA01g14990D	j	CUFF.1285	CUFF.1285.1	100	4.766955	3.758380	5.775530	17.271401	1704	CUFF.1285.1	1989
BnaA01g15010D	BnaA01g15010D	j	CUFF.1288	CUFF.1288.1	92	4.558278	2.572896	6.543661	16.298233	704	CUFF.1289.1	859
BnaA01g15010D	BnaA01g15010D	=	CUFF.1288	CUFF.1288.2	100	4.940205	3.040121	6.840290	17.663821	778	CUFF.1289.1	859
BnaA01g15010D	BnaA01g15010D	j	CUFF.1288	CUFF.1288.3	21	1.051623	0.268749	1.834497	3.760103	1094	CUFF.1289.1	859
BnaA01g15010D	BnaA01g15010D	e	CUFF.1289	CUFF.1289.1	100	1.646122	0.779728	2.512517	5.885750	1179	CUFF.1289.1	859
BnaA01g15030D	BnaA01g15030D	j	CUFF.1292	CUFF.1292.1	100	18.538717	16.159338	20.918097	65.484519	1425	CUFF.1292.1	1806
BnaA01g15030D	BnaA01g15030D	j	CUFF.1292	CUFF.1292.2	18	3.324915	2.197972	4.451858	11.744635	1425	CUFF.1292.1	1806
BnaA01g15040D	BnaA01g15040D	j	CUFF.1293	CUFF.1293.1	100	8.326994	6.668179	9.985809	29.585692	1193	CUFF.1293.1	1293
BnaA01g15050D	BnaA01g15050D	=	CUFF.1294	CUFF.1294.1	100	6.095419	4.966579	7.224259	21.656938	1764	CUFF.1294.1	687
BnaA01g15060D	BnaA01g15060D	j	CUFF.1296	CUFF.1296.1	67	1.361897	0.881364	1.842430	4.835486	2715	CUFF.1296.1	2785
BnaA01g15060D	BnaA01g15060D	j	CUFF.1296	CUFF.1296.2	100	2.035461	1.470019	2.600902	7.227009	2715	CUFF.1296.1	2785
BnaA01g15070D	BnaA01g15070D	j	CUFF.1300	CUFF.1300.1	42	1.714833	1.013205	2.416461	6.136644	1751	CUFF.1300.2	4377
BnaA01g15070D	BnaA01g15070D	j	CUFF.1300	CUFF.1300.2	53	2.156175	1.610105	2.702245	7.716017	3737	CUFF.1300.2	4377
BnaA01g15070D	BnaA01g15070D	j	CUFF.1300	CUFF.1300.3	20	0.827243	0.520982	1.133504	2.960345	3666	CUFF.1300.2	4377
BnaA01g15070D	BnaA01g15070D	j	CUFF.1300	CUFF.1300.4	100	4.104375	3.256652	4.952097	14.687779	2762	CUFF.1300.2	4377
BnaA01g15080D	BnaA01g15080D	=	CUFF.1302	CUFF.1302.1	100	4.696142	3.685177	5.707107	16.779643	1671	CUFF.1302.1	1316
BnaA01g15100D	BnaA01g15100D	=	CUFF.1303	CUFF.1303.1	100	4.888723	3.493592	6.283855	17.660292	1007	CUFF.1303.1	1028
BnaA01g15130D	BnaA01g15130D	=	CUFF.1306	CUFF.1306.1	100	9.563125	8.539552	10.586698	34.327494	3890	CUFF.1306.1	3991
BnaA01g15130D	BnaA01g15130D	j	CUFF.1306	CUFF.1306.2	16	1.551910	1.061724	2.042095	5.570686	3890	CUFF.1306.1	3991
BnaA01g15140D	BnaA01g15140D	j	CUFF.1307	CUFF.1307.1	100	4.466182	2.417631	6.514733	16.587230	549	CUFF.1307.1	2266
BnaA01g15140D	BnaA01g15140D	c	CUFF.1310	CUFF.1310.1	100	26.931848	24.080879	29.782818	96.654339	1410	CUFF.1310.1	2266
BnaA01g20850D	BnaA01g20850D	j	CUFF.1313	CUFF.1313.1	100	3.761305	2.600150	4.922460	13.510872	1295	CUFF.1313.1	2278
BnaA01g20850D	BnaA01g20850D	j	CUFF.1313	CUFF.1313.2	32	1.210952	0.383414	2.038490	4.349826	1192	CUFF.1313.1	2278
BnaA01g20890D	BnaA01g20890D	=	CUFF.1314	CUFF.1314.1	100	6.866700	5.578661	8.154739	23.922833	1549	CUFF.1314.1	1523
-	-	u	CUFF.1315	CUFF.1315.1	100	8.286883	5.950246	10.623519	30.249251	682	CUFF.1315.1	-
BnaA01g20900D	BnaA01g20900D	j	CUFF.1316	CUFF.1316.1	35	2.358549	0.990270	3.726828	8.624424	867	CUFF.1316.1	1210
BnaA01g20900D	BnaA01g20900D	=	CUFF.1316	CUFF.1316.2	100	6.672209	4.650346	8.694072	24.398035	861	CUFF.1316.1	1210
BnaA01g20900D	BnaA01g20900D	j	CUFF.1316	CUFF.1316.3	34	2.288012	0.915897	3.660127	8.366493	856	CUFF.1316.1	1210
BnaA01g20950D	BnaA01g20950D	=	CUFF.1317	CUFF.1317.1	100	59.059436	50.881740	67.237132	217.415498	494	CUFF.1317.1	701
BnaA01g20970D	BnaA01g20970D	=	CUFF.1318	CUFF.1318.1	100	29.565399	26.906057	32.224740	106.147911	1486	CUFF.1318.1	1538
BnaA01g20980D	BnaA01g20980D	=	CUFF.1319	CUFF.1319.1	100	2.192985	1.626507	2.759463	7.736178	2323	CUFF.1319.1	1332
BnaA01g21060D	BnaA01g21060D	j	CUFF.1320	CUFF.1320.1	100	0.951024	0.447271	1.454778	3.313139	1756	CUFF.1320.1	1451
BnaA01g21060D	BnaA01g21060D	=	CUFF.1320	CUFF.1320.2	81	0.768367	0.273337	1.263398	2.676807	1614	CUFF.1320.1	1451
BnaA01g21040D	BnaA01g21040D	j	CUFF.1321	CUFF.1321.1	60	2.595785	1.476829	3.714741	9.006541	1115	CUFF.1321.1	1284
BnaA01g21040D	BnaA01g21040D	j	CUFF.1321	CUFF.1321.2	57	2.478431	1.300977	3.655885	8.599362	978	CUFF.1321.1	1284
BnaA01g21040D	BnaA01g21040D	j	CUFF.1321	CUFF.1321.3	100	4.342059	2.839027	5.845091	15.065552	1024	CUFF.1321.1	1284
BnaA01g21120D	BnaA01g21120D	j	CUFF.1322	CUFF.1322.1	73	5.805039	4.223532	7.386546	20.696514	1053	CUFF.1322.1	1335
BnaA01g21120D	BnaA01g21120D	=	CUFF.1322	CUFF.1322.2	100	7.968039	5.349080	10.586998	28.408187	656	CUFF.1322.1	1335
BnaA01g21070D	BnaA01g21070D	j	CUFF.1323	CUFF.1323.1	20	1.272238	0.386353	2.158124	4.507488	993	CUFF.1323.3	2122
BnaA01g21070D	BnaA01g21070D	j	CUFF.1323	CUFF.1323.2	17	1.061408	0.551018	1.571799	3.760526	2087	CUFF.1323.3	2122
BnaA01g21070D	BnaA01g21070D	j	CUFF.1323	CUFF.1323.3	28	1.827822	1.215981	2.439663	6.475898	2104	CUFF.1323.3	2122
BnaA01g21070D	BnaA01g21070D	c	CUFF.1323	CUFF.1323.4	100	6.422332	2.516548	10.328115	22.754056	400	CUFF.1323.3	2122
BnaA01g21140D	BnaA01g21140D	c	CUFF.1324	CUFF.1324.1	100	3.216216	2.066568	4.365864	11.462616	1548	CUFF.1325.1	1616
BnaA01g21140D	BnaA01g21140D	e	CUFF.1325	CUFF.1325.1	100	8.805453	7.268402	10.342504	31.382694	1721	CUFF.1325.1	1616
BnaA01g21180D	BnaA01g21180D	=	CUFF.1326	CUFF.1326.1	100	31.121666	28.385449	33.857883	110.076660	1477	CUFF.1326.1	1429
BnaA01g21220D	BnaA01g21220D	=	CUFF.1327	CUFF.1327.1	100	4.376515	3.327452	5.425577	15.387959	1446	CUFF.1327.1	1215
BnaA01g21230D	BnaA01g21230D	j	CUFF.1328	CUFF.1328.1	100	112.797155	101.536777	124.057534	407.648239	550	CUFF.1328.1	1114
BnaA01g21250D	BnaA01g21250D	j	CUFF.1329	CUFF.1329.1	100	3.960575	3.144233	4.776917	14.058176	2630	CUFF.1329.2	9408
BnaA01g21250D	BnaA01g21250D	j	CUFF.1329	CUFF.1329.2	53	2.092402	1.801770	2.383034	7.427042	9612	CUFF.1329.2	9408
BnaA01g21280D	BnaA01g21280D	j	CUFF.1330	CUFF.1330.1	52	0.591470	0.205247	0.977693	2.084757	2075	CUFF.1330.3	1902
BnaA01g21280D	BnaA01g21280D	j	CUFF.1330	CUFF.1330.2	100	1.139535	0.638519	1.640551	4.016524	2075	CUFF.1330.3	1902
BnaA01g21280D	BnaA01g21280D	j	CUFF.1330	CUFF.1330.3	43	0.489413	0.148682	0.830145	1.725038	2173	CUFF.1330.3	1902
BnaA01g21340D	BnaA01g21340D	j	CUFF.1331	CUFF.1331.1	100	47.674128	42.207097	53.141159	174.626194	781	CUFF.1331.1	824
BnaA01g21380D	BnaA01g21380D	=	CUFF.1332	CUFF.1332.1	100	14.072020	11.804121	16.339920	49.784883	1040	CUFF.1332.1	1136
BnaA01g21410D	BnaA01g21410D	p	CUFF.1333	CUFF.1333.1	100	5.274038	3.776730	6.771345	19.093532	971	CUFF.1333.1	917
BnaA01g21410D	BnaA01g21410D	c	CUFF.1334	CUFF.1334.1	100	25.991950	22.370686	29.613214	93.634671	822	CUFF.1334.1	917
BnaA01g21440D	BnaA01g21440D	=	CUFF.1335	CUFF.1335.1	100	34.142756	31.367103	36.918410	122.157481	1564	CUFF.1335.1	1649
BnaA01g21450D	BnaA01g21450D	j	CUFF.1336	CUFF.1336.1	100	11.538085	9.673509	13.402661	41.430953	1213	CUFF.1336.1	3864
BnaA01g21450D	BnaA01g21450D	c	CUFF.1337	CUFF.1337.1	100	11.412440	10.184791	12.640088	40.885553	2510	CUFF.1337.1	3864
-	-	u	CUFF.1338	CUFF.1338.1	100	3.976885	2.932102	5.021668	14.316503	1351	CUFF.1338.1	-
-	-	u	CUFF.1339	CUFF.1339.1	100	5.392850	4.115596	6.670104	19.803319	1271	CUFF.1339.1	-
BnaA01g21520D	BnaA01g21520D	=	CUFF.1340	CUFF.1340.1	100	18.841209	15.916218	21.766200	66.357872	885	CUFF.1340.1	861
-	-	u	CUFF.1342	CUFF.1342.1	100	1.200445	0.663999	1.736892	4.065337	1493	CUFF.1342.1	-
BnaA01g21560D	BnaA01g21560D	j	CUFF.1341	CUFF.1341.1	100	10.655361	8.998332	12.312390	37.180267	1495	CUFF.1341.1	1478
BnaA01g21580D	BnaA01g21580D	j	CUFF.1343	CUFF.1343.1	100	4.067038	3.082538	5.051538	14.785242	1548	CUFF.1343.1	1572
BnaA01g21620D	BnaA01g21620D	j	CUFF.1344	CUFF.1344.1	100	1.680187	0.734597	2.625777	5.813035	978	CUFF.1344.1	1180
BnaA01g21620D	BnaA01g21620D	j	CUFF.1344	CUFF.1344.2	62	1.039174	0.244159	1.834189	3.595288	972	CUFF.1344.1	1180
BnaA01g21630D	BnaA01g21630D	o	CUFF.1345	CUFF.1345.1	100	2.112435	1.389267	2.835602	7.475584	1706	CUFF.1346.1	3408
BnaA01g21630D	BnaA01g21630D	e	CUFF.1346	CUFF.1346.1	100	0.465052	0.068390	0.861714	1.645748	1796	CUFF.1346.1	3408
BnaA01g21630D	BnaA01g21630D	e	CUFF.1347	CUFF.1347.1	100	1.017240	0.583488	1.450993	3.784734	1830	CUFF.1347.1	3408
BnaA01g21650D	BnaA01g21650D	=	CUFF.1348	CUFF.1348.1	100	1.441448	0.974672	1.908223	5.237655	2310	CUFF.1348.1	1973
-	-	u	CUFF.1349	CUFF.1349.1	100	2.268967	1.156063	3.381871	8.160286	814	CUFF.1349.1	-
BnaA01g21680D	BnaA01g21680D	j	CUFF.1350	CUFF.1350.1	97	2.489025	1.335694	3.642356	8.936271	1090	CUFF.1350.4	378
BnaA01g21680D	BnaA01g21680D	j	CUFF.1350	CUFF.1350.2	62	1.597015	0.482307	2.711723	5.733715	891	CUFF.1350.4	378
BnaA01g21680D	BnaA01g21680D	j	CUFF.1350	CUFF.1350.3	100	2.557371	1.178281	3.936461	9.181650	871	CUFF.1350.4	378
BnaA01g21680D	BnaA01g21680D	j	CUFF.1350	CUFF.1350.4	86	2.195445	1.186457	3.204432	7.882238	1282	CUFF.1350.4	378
BnaA01g21680D	BnaA01g21680D	j	CUFF.1350	CUFF.1350.5	47	1.208408	0.402541	2.014275	4.338510	1217	CUFF.1350.4	378
-	-	u	CUFF.1351	CUFF.1351.1	100	3.221740	2.148686	4.294794	10.648129	1089	CUFF.1351.1	-
BnaA01g21720D	BnaA01g21720D	j	CUFF.1352	CUFF.1352.1	100	9.127201	7.407100	10.847302	32.305780	1209	CUFF.1352.1	1144
BnaA01g21730D	BnaA01g21730D	=	CUFF.1353	CUFF.1353.1	100	2.139724	1.392912	2.886536	7.585736	1387	CUFF.1353.1	1254
BnaA01g21690D	BnaA01g21690D	j	CUFF.1354	CUFF.1354.1	100	3.278678	2.771963	3.785393	11.699288	4408	CUFF.1354.1	5358
BnaA01g21690D	BnaA01g21690D	c	CUFF.1355	CUFF.1355.1	100	2.880417	1.981700	3.779135	10.712699	1333	CUFF.1355.1	5358
BnaA01g21750D	BnaA01g21750D	j	CUFF.1356	CUFF.1356.1	100	2.298152	1.575823	3.020482	8.246946	1619	CUFF.1356.1	1787
BnaA01g21860D	BnaA01g21860D	=	CUFF.1357	CUFF.1357.1	100	45.289634	40.859260	49.720007	163.052174	911	CUFF.1357.1	1128
BnaA01g21880D	BnaA01g21880D	j	CUFF.1358	CUFF.1358.1	100	6.347946	5.001566	7.694327	22.835294	1289	CUFF.1358.1	1486
BnaA01g21870D	BnaA01g21870D	j	CUFF.1359	CUFF.1359.1	16	1.281298	0.515190	2.047406	4.580981	1435	CUFF.1359.2	1591
BnaA01g21870D	BnaA01g21870D	j	CUFF.1359	CUFF.1359.2	100	7.982887	6.511152	9.454622	28.540947	1540	CUFF.1359.2	1591
BnaA01g21890D	BnaA01g21890D	c	CUFF.1360	CUFF.1360.1	100	10.591921	9.401924	11.781919	37.743763	2844	CUFF.1360.1	2895
BnaA01g22010D	BnaA01g22010D	=	CUFF.1361	CUFF.1361.1	100	11.830143	7.580630	16.079655	43.245022	417	CUFF.1361.1	288
BnaA01g22030D	BnaA01g22030D	j	CUFF.1362	CUFF.1362.1	100	2.431950	1.953417	2.910483	8.657168	3985	CUFF.1362.1	3641
BnaA01g22030D	BnaA01g22030D	j	CUFF.1362	CUFF.1362.2	18	0.449700	0.136910	0.762490	1.600827	2909	CUFF.1362.1	3641
BnaA01g21980D	BnaA01g21980D	j	CUFF.1363	CUFF.1363.1	90	3.257829	2.474931	4.040728	11.628513	2403	CUFF.1363.2	3999
BnaA01g21980D	BnaA01g21980D	j	CUFF.1363	CUFF.1363.2	100	3.621748	2.959018	4.284478	12.927487	3344	CUFF.1363.2	3999
BnaA01g22040D	BnaA01g22040D	j	CUFF.1364	CUFF.1364.1	73	21.637261	18.831979	24.442543	75.929237	1321	CUFF.1364.1	1518
BnaA01g22040D	BnaA01g22040D	=	CUFF.1364	CUFF.1364.2	100	29.837854	25.287357	34.388350	104.706667	806	CUFF.1364.1	1518
BnaA01g22050D	BnaA01g22050D	=	CUFF.1365	CUFF.1365.1	100	2.026109	1.507828	2.544389	7.275885	2569	CUFF.1365.1	2430
BnaA01g22090D	BnaA01g22090D	=	CUFF.1366	CUFF.1366.1	100	5.865423	3.804758	7.926088	20.575258	647	CUFF.1366.1	465
BnaA01g22110D	BnaA01g22110D	=	CUFF.1367	CUFF.1367.1	100	3.874272	2.227687	5.520857	13.605183	685	CUFF.1367.1	961
-	-	u	CUFF.1368	CUFF.1368.1	100	2.239926	1.262342	3.217510	8.076686	921	CUFF.1368.1	-
BnaA01g22150D	BnaA01g22150D	=	CUFF.1369	CUFF.1369.1	100	1.959096	1.176714	2.741479	6.879974	1229	CUFF.1369.1	1324
BnaA01g22200D	BnaA01g22200D	j	CUFF.1370	CUFF.1370.1	100	6.702717	5.820833	7.584602	23.792964	2882	CUFF.1370.1	3043
BnaA01g22220D	BnaA01g22220D	j	CUFF.1371	CUFF.1371.1	100	1.932493	1.289914	2.575072	6.808546	1747	CUFF.1371.1	3018
BnaA01g22220D	BnaA01g22220D	c	CUFF.1371	CUFF.1371.2	94	1.811436	0.600933	3.021939	6.382038	650	CUFF.1371.1	3018
BnaA01g22230D	BnaA01g22230D	j	CUFF.1372	CUFF.1372.1	100	28.073837	25.243453	30.904220	101.202809	1501	CUFF.1372.1	1952
BnaA01g22260D	BnaA01g22260D	j	CUFF.1373	CUFF.1373.1	31	2.055699	1.414900	2.696498	7.223170	3198	CUFF.1373.2	2085
BnaA01g22260D	BnaA01g22260D	j	CUFF.1373	CUFF.1373.2	42	2.785640	2.128112	3.443167	9.787985	3633	CUFF.1373.2	2085
BnaA01g22260D	BnaA01g22260D	j	CUFF.1373	CUFF.1373.3	100	6.645672	5.579840	7.711504	23.351094	2907	CUFF.1373.2	2085
BnaA01g22310D	BnaA01g22310D	j	CUFF.1374	CUFF.1374.1	72	4.804867	3.345464	6.264269	16.576090	1349	CUFF.1374.1	2023
BnaA01g22310D	BnaA01g22310D	=	CUFF.1374	CUFF.1374.2	100	6.684797	5.061954	8.307640	23.061575	1349	CUFF.1374.1	2023
BnaA01g22340D	BnaA01g22340D	j	CUFF.1375	CUFF.1375.1	100	2.308440	1.740484	2.876396	8.134974	2427	CUFF.1375.1	1905
BnaA01g22480D	BnaA01g22480D	j	CUFF.1376	CUFF.1376.1	35	0.945149	0.271459	1.618840	3.293626	1175	CUFF.1376.2	1511
BnaA01g22480D	BnaA01g22480D	=	CUFF.1376	CUFF.1376.2	100	2.687602	1.807943	3.567261	9.365672	1465	CUFF.1376.2	1511
BnaA01g22500D	BnaA01g22500D	j	CUFF.1378	CUFF.1378.1	16	0.721689	0.100719	1.342659	2.557239	1102	CUFF.1378.2	1081
BnaA01g22500D	BnaA01g22500D	j	CUFF.1378	CUFF.1378.2	19	0.847610	0.161636	1.533584	3.003427	1103	CUFF.1378.2	1081
BnaA01g22500D	BnaA01g22500D	j	CUFF.1378	CUFF.1378.3	100	4.444169	3.077849	5.810490	15.747507	1101	CUFF.1378.2	1081
BnaA01g22510D	BnaA01g22510D	j	CUFF.1381	CUFF.1381.1	100	2.679354	1.140394	4.218314	9.478838	586	CUFF.1381.3	313
BnaA01g22510D	BnaA01g22510D	c	CUFF.1381	CUFF.1381.2	28	0.757563	0.142236	1.372891	2.680056	988	CUFF.1381.3	313
BnaA01g22520D	BnaA01g22520D	j	CUFF.1381	CUFF.1381.3	57	1.524059	0.730829	2.317289	5.391713	1062	CUFF.1381.3	324
BnaA01g22540D	BnaA01g22540D	o	CUFF.1382	CUFF.1382.1	100	17.101726	13.939616	20.263836	63.563184	733	CUFF.1382.1	606
-	-	u	CUFF.1384	CUFF.1384.1	100	1.851232	1.115882	2.586581	6.734098	1505	CUFF.1384.1	-
-	-	u	CUFF.1384	CUFF.1384.2	86	1.588963	0.763199	2.414727	5.780060	1186	CUFF.1384.1	-
BnaA01g22360D	BnaA01g22360D	j	CUFF.1377	CUFF.1377.1	100	3.692307	2.558496	4.826119	13.383930	1521	CUFF.1377.2	1725
BnaA01g22360D	BnaA01g22360D	j	CUFF.1377	CUFF.1377.2	47	1.722113	0.995752	2.448473	6.242340	1634	CUFF.1377.2	1725
BnaA01g22360D	BnaA01g22360D	j	CUFF.1377	CUFF.1377.3	96	3.563024	2.423495	4.702554	12.915303	1440	CUFF.1377.2	1725
-	-	u	CUFF.1379	CUFF.1379.1	100	9.697164	4.643572	14.750756	34.496580	331	CUFF.1379.1	-
BnaA01g22400D	BnaA01g22400D	o	CUFF.1380	CUFF.1380.1	100	0.945784	0.487011	1.404557	3.451250	1559	CUFF.1380.1	1965
-	-	u	CUFF.1383	CUFF.1383.1	100	4.928034	2.647192	7.208877	17.797727	526	CUFF.1383.1	-
BnaA01g22460D	BnaA01g22460D	c	CUFF.1385	CUFF.1385.1	100	2.572227	1.648372	3.496081	9.144796	1134	CUFF.1385.1	1283
BnaA01g22670D	BnaA01g22670D	=	CUFF.1387	CUFF.1387.1	100	24.184546	20.754202	27.614889	86.053568	908	CUFF.1387.1	1059
BnaA01g22600D	BnaA01g22600D	=	CUFF.1386	CUFF.1386.1	100	1.999385	1.470811	2.527959	7.126757	2489	CUFF.1386.1	2555
BnaA01g22630D	BnaA01g22630D	i	CUFF.1388	CUFF.1388.1	100	2.719370	1.079528	4.359212	9.759602	525	CUFF.1388.1	570
BnaA01g22710D	BnaA01g22710D	j	CUFF.1389	CUFF.1389.1	97	6.170605	4.221273	8.119937	22.137426	902	CUFF.1389.2	1217
BnaA01g22710D	BnaA01g22710D	j	CUFF.1389	CUFF.1389.2	100	6.362604	4.564458	8.160750	22.826236	1010	CUFF.1389.2	1217
BnaA01g22710D	BnaA01g22710D	j	CUFF.1389	CUFF.1389.3	39	2.450431	1.151758	3.749104	8.791072	905	CUFF.1389.2	1217
BnaA01g22770D	BnaA01g22770D	=	CUFF.1390	CUFF.1390.1	100	16.595929	14.053730	19.138128	60.065489	1010	CUFF.1390.1	1165
BnaA01g22800D	BnaA01g22800D	c	CUFF.1391	CUFF.1391.1	100	5.677414	3.826859	7.527969	20.910189	722	CUFF.1391.1	2091
BnaA01g22910D	BnaA01g22910D	=	CUFF.1392	CUFF.1392.1	100	13.333925	11.604810	15.063040	47.758185	1597	CUFF.1392.1	1536
BnaA01g22930D	BnaA01g22930D	j	CUFF.1393	CUFF.1393.1	99	2.769072	0.591744	4.946401	9.771578	460	CUFF.1393.3	1889
BnaA01g22930D	BnaA01g22930D	=	CUFF.1393	CUFF.1393.2	100	2.795131	1.892823	3.697439	9.863535	1467	CUFF.1393.3	1889
BnaA01g22930D	BnaA01g22930D	j	CUFF.1393	CUFF.1393.3	22	0.621294	0.125966	1.116621	2.192438	1469	CUFF.1393.3	1889
BnaA01g22940D	BnaA01g22940D	e	CUFF.1394	CUFF.1394.1	100	1.614769	0.981517	2.248021	5.828840	1443	CUFF.1394.1	1110
BnaA01g22950D	BnaA01g22950D	e	CUFF.1395	CUFF.1395.1	100	2.036901	1.315321	2.758481	7.101172	1391	CUFF.1395.1	1501
BnaA01g22960D	BnaA01g22960D	o	CUFF.1396	CUFF.1396.1	85	0.750649	0.187399	1.313900	2.728898	1317	CUFF.1396.1	1579
BnaA01g22960D	BnaA01g22960D	o	CUFF.1396	CUFF.1396.2	100	0.880590	0.278935	1.482245	3.201283	1317	CUFF.1396.1	1579
BnaA01g22970D	BnaA01g22970D	j	CUFF.1397	CUFF.1397.1	61	0.464604	0.170001	0.759207	1.654447	2938	CUFF.1397.2	3365
BnaA01g22970D	BnaA01g22970D	j	CUFF.1397	CUFF.1397.2	50	0.384331	0.095722	0.672940	1.368595	2946	CUFF.1397.2	3365
BnaA01g22970D	BnaA01g22970D	j	CUFF.1397	CUFF.1397.3	100	0.763666	0.380230	1.147102	2.719402	2938	CUFF.1397.2	3365
BnaA01g23010D	BnaA01g23010D	c	CUFF.1398	CUFF.1398.1	100	2.849630	1.257977	4.441284	9.740690	683	CUFF.1398.2	1359
BnaA01g23010D	BnaA01g23010D	j	CUFF.1398	CUFF.1398.2	93	2.642872	1.404662	3.881083	9.033944	883	CUFF.1398.2	1359
BnaA01g23070D	BnaA01g23070D	j	CUFF.1399	CUFF.1399.1	100	1.408529	0.908036	1.909022	4.935454	1990	CUFF.1399.1	2404
BnaA01g23050D	BnaA01g23050D	=	CUFF.1400	CUFF.1400.1	100	6.138700	4.870437	7.406963	22.056924	1430	CUFF.1400.1	1507
BnaA01g23120D	BnaA01g23120D	=	CUFF.1401	CUFF.1401.1	100	2.147970	1.371002	2.924937	7.513536	1348	CUFF.1401.1	1324
BnaA01g23130D	BnaA01g23130D	j	CUFF.1402	CUFF.1402.1	100	3.537015	2.369298	4.704732	12.660799	1033	CUFF.1402.1	1642
BnaA01g23140D	BnaA01g23140D	j	CUFF.1403	CUFF.1403.1	61	6.979738	4.634217	9.325258	24.653213	645	CUFF.1403.1	650
BnaA01g23140D	BnaA01g23140D	j	CUFF.1403	CUFF.1403.2	100	11.398238	6.712648	16.083829	40.259851	401	CUFF.1403.1	650
BnaA01g23100D	BnaA01g23100D	j	CUFF.1404	CUFF.1404.1	31	3.132413	2.322506	3.942320	11.103929	2145	CUFF.1404.1	1987
BnaA01g23100D	BnaA01g23100D	j	CUFF.1404	CUFF.1404.2	36	3.663092	2.550887	4.775297	12.985106	1586	CUFF.1404.1	1987
BnaA01g23100D	BnaA01g23100D	j	CUFF.1404	CUFF.1404.3	100	10.265795	8.445629	12.085961	36.390686	1491	CUFF.1404.1	1987
BnaA01g23160D	BnaA01g23160D	c	CUFF.1405	CUFF.1405.1	100	10.051085	7.248995	12.853175	34.551846	619	CUFF.1405.1	896
BnaA01g23150D	BnaA01g23150D	j	CUFF.1406	CUFF.1406.1	25	2.593374	1.794440	3.392308	9.218445	2191	CUFF.1406.1	2152
BnaA01g23150D	BnaA01g23150D	j	CUFF.1406	CUFF.1406.2	100	10.277050	8.780355	11.773746	36.530950	1971	CUFF.1406.1	2152
BnaA01g23170D	BnaA01g23170D	j	CUFF.1407	CUFF.1407.1	100	1.484399	0.862271	2.106527	5.075177	1375	CUFF.1407.1	1252
BnaA01g23180D	BnaA01g23180D	j	CUFF.1408	CUFF.1408.1	31	2.658621	1.735673	3.581570	9.430207	1282	CUFF.1408.1	2053
BnaA01g23180D	BnaA01g23180D	c	CUFF.1408	CUFF.1408.2	100	8.583513	5.512809	11.654217	30.445967	533	CUFF.1408.1	2053
BnaA01g23540D	BnaA01g23540D	j	CUFF.1409	CUFF.1409.1	100	13.400474	12.207189	14.593760	47.538370	3062	CUFF.1409.1	2572
BnaA01g23550D	BnaA01g23550D	=	CUFF.1410	CUFF.1410.1	100	42.586454	38.903762	46.269146	149.349076	1181	CUFF.1410.1	1077
BnaA01g23560D	BnaA01g23560D	=	CUFF.1411	CUFF.1411.1	87	9.828094	7.541663	12.114525	34.496622	1036	CUFF.1411.1	1073
BnaA01g23560D	BnaA01g23560D	j	CUFF.1411	CUFF.1411.2	100	11.307313	8.168508	14.446117	39.688681	761	CUFF.1411.1	1073
BnaA01g23600D	BnaA01g23600D	=	CUFF.1412	CUFF.1412.2	83	10.857612	7.372645	14.342580	39.136371	584	CUFF.1412.2	1010
BnaA01g23610D	BnaA01g23610D	j	CUFF.1413	CUFF.1413.1	81	1.167420	0.737451	1.597390	4.056191	3120	CUFF.1413.2	3924
BnaA01g23610D	BnaA01g23610D	j	CUFF.1413	CUFF.1413.2	26	0.378577	0.162651	0.594502	1.315362	4291	CUFF.1413.2	3924
BnaA01g23610D	BnaA01g23610D	j	CUFF.1413	CUFF.1413.3	100	1.433322	1.040226	1.826419	4.980065	4291	CUFF.1413.2	3924
BnaA01g23620D	BnaA01g23620D	j	CUFF.1414	CUFF.1414.1	100	9.304670	6.969216	11.640123	32.976531	757	CUFF.1414.1	1729
-	-	u	CUFF.1415	CUFF.1415.1	39	6.511551	4.336298	8.686804	23.364097	815	CUFF.1415.1	-
-	-	u	CUFF.1415	CUFF.1415.2	100	16.516898	12.762122	20.271673	59.264282	651	CUFF.1415.1	-
-	-	u	CUFF.1416	CUFF.1416.1	29	2.417515	1.209400	3.625631	8.503344	932	CUFF.1416.2	-
BnaA01g23630D	BnaA01g23630D	j	CUFF.1416	CUFF.1416.2	25	2.021942	0.858536	3.185349	7.111960	1052	CUFF.1416.2	3207
BnaA01g23630D	BnaA01g23630D	j	CUFF.1416	CUFF.1416.3	100	8.248374	6.231547	10.265200	29.012750	1048	CUFF.1416.2	3207
BnaA01g23200D	BnaA01g23200D	j	CUFF.1417	CUFF.1417.1	40	3.520213	2.347086	4.693340	12.607189	1119	CUFF.1417.1	3368
BnaA01g23200D	BnaA01g23200D	c	CUFF.1417	CUFF.1417.2	100	8.802192	5.949959	11.654424	31.523911	597	CUFF.1417.1	3368
BnaA01g23200D	BnaA01g23200D	j	CUFF.1418	CUFF.1418.1	91	2.121623	1.082804	3.160441	7.637799	921	CUFF.1418.1	3368
BnaA01g23200D	BnaA01g23200D	j	CUFF.1418	CUFF.1418.2	100	2.342482	0.926651	3.758313	8.432888	770	CUFF.1418.1	3368
BnaA01g23200D	BnaA01g23200D	j	CUFF.1418	CUFF.1418.3	76	1.790754	0.731671	2.849836	6.446678	852	CUFF.1418.1	3368
BnaA01g23200D	BnaA01g23200D	j	CUFF.1418	CUFF.1418.4	90	2.115928	0.709805	3.522052	7.617300	709	CUFF.1418.1	3368
BnaA01g23220D	BnaA01g23220D	=	CUFF.1419	CUFF.1419.1	100	3.636255	2.626642	4.645868	12.762401	1405	CUFF.1419.1	1580
BnaA01g23220D	BnaA01g23220D	e	CUFF.1420	CUFF.1420.1	100	2.808581	1.611819	4.005343	9.857460	904	CUFF.1419.1	1580
BnaA01g23290D	BnaA01g23290D	=	CUFF.1421	CUFF.1421.1	100	3.043376	2.077262	4.009490	10.403746	1229	CUFF.1421.1	1029
BnaA01g23310D	BnaA01g23310D	j	CUFF.1422	CUFF.1422.1	100	21.243225	10.969485	31.516964	76.063406	271	CUFF.1423.1	816
BnaA01g23310D	BnaA01g23310D	e	CUFF.1423	CUFF.1423.1	100	2.322253	0.834962	3.809544	8.315049	556	CUFF.1423.1	816
BnaA01g23340D	BnaA01g23340D	=	CUFF.1424	CUFF.1424.1	100	8.753330	6.709478	10.797182	31.265502	1138	CUFF.1424.2	1203
BnaA01g23340D	BnaA01g23340D	j	CUFF.1424	CUFF.1424.2	60	5.259709	3.563340	6.956078	18.786844	1147	CUFF.1424.2	1203
BnaA01g23390D	BnaA01g23390D	=	CUFF.1425	CUFF.1425.1	100	19.587118	17.042112	22.132123	62.834989	1247	CUFF.1425.1	1467
BnaA01g23420D	BnaA01g23420D	j	CUFF.1426	CUFF.1426.1	100	4.960016	4.043104	5.876929	17.607637	2565	CUFF.1426.2	2648
BnaA01g23420D	BnaA01g23420D	j	CUFF.1426	CUFF.1426.2	37	1.821560	1.206278	2.436842	6.466384	2673	CUFF.1426.2	2648
BnaA01g23450D	BnaA01g23450D	e	CUFF.1427	CUFF.1427.1	100	3.565018	1.835731	5.294306	12.190721	579	CUFF.1427.1	291
BnaA01g23480D	BnaA01g23480D	=	CUFF.1428	CUFF.1428.1	100	5.471320	4.476543	6.466097	19.260046	1873	CUFF.1428.1	1776
BnaA01g23490D	BnaA01g23490D	c	CUFF.1430	CUFF.1430.1	100	1.739113	0.869557	2.608670	6.013151	908	CUFF.1430.1	1876
BnaA01g23500D	BnaA01g23500D	j	CUFF.1431	CUFF.1431.1	100	6.844886	5.175070	8.514702	24.992778	995	CUFF.1431.1	1009
BnaA01g23510D	BnaA01g23510D	e	CUFF.1435	CUFF.1435.1	100	34.260089	31.078289	37.441890	120.985917	2146	CUFF.1435.1	1785
BnaA01g23510D	BnaA01g23510D	j	CUFF.1436	CUFF.1436.1	100	123.674545	116.026554	131.322536	436.743705	1602	CUFF.1435.1	1785
BnaA01g23520D	BnaA01g23520D	=	CUFF.1438	CUFF.1438.1	100	12.260876	9.638822	14.882930	44.070122	767	CUFF.1438.1	785
BnaA01g23660D	BnaA01g23660D	=	CUFF.1429	CUFF.1429.1	100	11.737688	9.845999	13.629378	42.621851	1202	CUFF.1429.1	1196
BnaA01g23690D	BnaA01g23690D	=	CUFF.1432	CUFF.1432.1	100	7.374839	5.125683	9.623996	26.067337	663	CUFF.1432.1	432
BnaA01g23700D	BnaA01g23700D	j	CUFF.1433	CUFF.1433.1	100	2.814250	1.721984	3.906517	9.650006	957	CUFF.1433.1	1008
BnaA01g23710D	BnaA01g23710D	j	CUFF.1434	CUFF.1434.1	100	1.051633	0.639222	1.464044	3.843857	2095	CUFF.1434.1	2823
BnaA01g23800D	BnaA01g23800D	=	CUFF.1437	CUFF.1437.1	100	4.669572	3.713965	5.625180	16.806937	1854	CUFF.1437.1	1878
BnaA01g23810D	BnaA01g23810D	j	CUFF.1439	CUFF.1439.1	100	7.238212	3.738724	10.737701	25.915279	412	CUFF.1439.1	1383
BnaA01g23820D	BnaA01g23820D	e	CUFF.1440	CUFF.1440.1	100	10.407408	8.425117	12.389699	35.869155	1069	CUFF.1440.1	171
-	-	u	CUFF.1441	CUFF.1441.1	100	1.642963	0.947724	2.338202	5.445162	1249	CUFF.1441.1	-
-	-	u	CUFF.1442	CUFF.1442.1	100	65.178469	49.831043	80.525894	122.540134	294	CUFF.1442.1	-
BnaA01g23830D	BnaA01g23830D	j	CUFF.1443	CUFF.1443.1	100	2.861783	1.572905	4.150662	10.287367	753	CUFF.1443.1	785
BnaA01g23840D	BnaA01g23840D	c	CUFF.1444	CUFF.1444.1	100	5.164075	3.213399	7.114751	18.825362	642	CUFF.1444.1	2642
BnaA01g23840D	BnaA01g23840D	c	CUFF.1445	CUFF.1445.1	100	2.669809	1.475735	3.863882	9.520706	809	CUFF.1445.1	2642
BnaA01g23850D	BnaA01g23850D	j	CUFF.1446	CUFF.1446.1	100	95.488631	82.747340	108.229923	341.496047	420	CUFF.1446.2	642
BnaA01g23850D	BnaA01g23850D	j	CUFF.1446	CUFF.1446.2	14	13.521011	9.617409	17.424614	48.355200	504	CUFF.1446.2	642
BnaA01g23880D	BnaA01g23880D	j	CUFF.1447	CUFF.1447.1	37	2.987024	1.775396	4.198653	10.710247	1117	CUFF.1447.3	1636
BnaA01g23880D	BnaA01g23880D	j	CUFF.1447	CUFF.1447.2	55	4.470354	2.223369	6.717340	16.028861	691	CUFF.1447.3	1636
BnaA01g23880D	BnaA01g23880D	=	CUFF.1447	CUFF.1447.3	100	8.138938	6.600781	9.677096	29.182903	1534	CUFF.1447.3	1636
BnaA01g23900D	BnaA01g23900D	j	CUFF.1448	CUFF.1448.1	42	2.032028	1.247894	2.816162	7.336951	1631	CUFF.1448.1	1877
BnaA01g23900D	BnaA01g23900D	j	CUFF.1448	CUFF.1448.2	100	4.855828	3.661178	6.050477	17.532712	1486	CUFF.1448.1	1877
BnaA01g24060D	BnaA01g24060D	j	CUFF.1449	CUFF.1449.1	100	1.736242	0.988222	2.484263	6.281614	1399	CUFF.1449.2	246
BnaA01g24060D	BnaA01g24060D	j	CUFF.1449	CUFF.1449.2	45	0.776554	0.334264	1.218844	2.809523	1869	CUFF.1449.2	246
-	-	u	CUFF.1450	CUFF.1450.1	100	6.590344	2.934679	10.246010	24.270279	366	CUFF.1450.1	-
BnaA01g24150D	BnaA01g24150D	j	CUFF.1451	CUFF.1451.1	100	2.094771	1.258206	2.931335	7.536480	1164	CUFF.1451.1	1269
BnaA01g24140D	BnaA01g24140D	j	CUFF.1452	CUFF.1452.1	100	7.602799	5.909202	9.296395	27.105076	1024	CUFF.1452.1	1155
-	-	u	CUFF.1453	CUFF.1453.1	100	55.737685	42.962451	68.512919	109.833128	320	CUFF.1453.1	-
BnaA01g24160D	BnaA01g24160D	j	CUFF.1454	CUFF.1454.1	45	6.006503	4.617130	7.395877	21.741029	1429	CUFF.1454.1	1735
BnaA01g24160D	BnaA01g24160D	c	CUFF.1454	CUFF.1454.2	100	13.328192	10.496260	16.160124	48.242477	852	CUFF.1454.1	1735
BnaA01g24250D	BnaA01g24250D	=	CUFF.1455	CUFF.1455.1	100	3.632477	2.643621	4.621333	12.501369	1359	CUFF.1455.1	1465
BnaA01g24280D	BnaA01g24280D	j	CUFF.1456	CUFF.1456.1	100	12.824539	11.261372	14.387706	44.727076	2071	CUFF.1456.1	1975
BnaA01g24280D	BnaA01g24280D	c	CUFF.1456	CUFF.1456.2	70	9.007952	5.653493	12.362412	31.416285	533	CUFF.1456.1	1975
BnaA01g24310D	BnaA01g24310D	j	CUFF.1457	CUFF.1457.1	34	3.499491	2.520446	4.478536	12.113113	1413	CUFF.1457.1	1559
BnaA01g24310D	BnaA01g24310D	c	CUFF.1457	CUFF.1457.2	54	5.509789	2.653107	8.366471	19.071543	462	CUFF.1457.1	1559
BnaA01g24310D	BnaA01g24310D	j	CUFF.1457	CUFF.1457.3	100	10.151886	4.869607	15.434164	35.139662	336	CUFF.1457.1	1559
-	-	u	CUFF.1458	CUFF.1458.1	100	1.547543	1.066215	2.028872	5.677444	2239	CUFF.1458.1	-
BnaA01g24380D	BnaA01g24380D	j	CUFF.1459	CUFF.1459.1	100	14.933072	11.113179	18.752965	53.620471	543	CUFF.1459.1	378
BnaA01g24420D	BnaA01g24420D	j	CUFF.1460	CUFF.1460.1	42	5.550500	4.184865	6.916135	20.214025	1359	CUFF.1460.1	1577
BnaA01g24420D	BnaA01g24420D	c	CUFF.1460	CUFF.1460.2	100	13.143996	10.082985	16.205007	47.868309	743	CUFF.1460.1	1577
BnaA01g24430D	BnaA01g24430D	=	CUFF.1461	CUFF.1461.1	100	40.062522	35.696186	44.428858	141.340503	856	CUFF.1461.1	910
BnaA01g24510D	BnaA01g24510D	e	CUFF.1462	CUFF.1462.1	100	1.377613	1.029478	1.725747	4.974060	3753	CUFF.1462.1	4951
BnaA01g24510D	BnaA01g24510D	o	CUFF.1463	CUFF.1463.1	100	0.983333	0.438252	1.528414	3.428294	1244	CUFF.1463.1	4951
BnaA01g24530D	BnaA01g24530D	=	CUFF.1464	CUFF.1464.1	100	14.687582	13.091766	16.283398	51.769164	1953	CUFF.1464.1	1463
BnaA01g24440D	BnaA01g24440D	=	CUFF.1465	CUFF.1465.1	100	184.332426	169.646948	199.017905	656.514178	579	CUFF.1465.1	1081
BnaA01g24550D	BnaA01g24550D	=	CUFF.1466	CUFF.1466.1	100	10.795010	8.727083	12.862938	37.571935	978	CUFF.1466.1	1138
BnaA01g24630D	BnaA01g24630D	j	CUFF.1467	CUFF.1467.1	100	5.811659	4.679444	6.943873	19.963016	1809	CUFF.1467.1	1091
BnaA01g24630D	BnaA01g24630D	c	CUFF.1467	CUFF.1467.2	78	4.555347	2.446213	6.664482	15.647593	697	CUFF.1467.1	1091
BnaA01g24620D	BnaA01g24620D	j	CUFF.1468	CUFF.1468.1	100	15.337233	11.128048	19.546418	55.187310	493	CUFF.1468.1	548
BnaA01g24640D	BnaA01g24640D	=	CUFF.1469	CUFF.1469.1	100	8.993684	6.949016	11.038352	31.340637	873	CUFF.1469.1	833
BnaA01g24680D	BnaA01g24680D	=	CUFF.1470	CUFF.1470.1	100	0.924102	0.390999	1.457206	3.338042	1229	CUFF.1470.1	933
BnaA01g24650D	BnaA01g24650D	=	CUFF.1471	CUFF.1471.1	100	26.473564	24.071468	28.875661	92.849762	1977	CUFF.1471.1	2124
BnaA01g24870D	BnaA01g24870D	e	CUFF.1472	CUFF.1472.1	100	5.760929	4.226262	7.295596	20.622432	1353	CUFF.1472.1	1214
BnaA01g24870D	BnaA01g24870D	o	CUFF.1473	CUFF.1473.1	19	8.026424	5.595279	10.457570	28.732241	924	CUFF.1472.1	1214
BnaA01g24870D	BnaA01g24870D	o	CUFF.1473	CUFF.1473.2	100	42.705762	37.502796	47.908728	152.874077	924	CUFF.1472.1	1214
BnaA01g24940D	BnaA01g24940D	o	CUFF.1474	CUFF.1474.1	100	40.426829	27.825180	53.028478	144.716167	352	CUFF.1474.1	1823
BnaA01g24990D	BnaA01g24990D	=	CUFF.1478	CUFF.1478.1	100	26.239594	24.046669	28.432520	91.934784	1888	CUFF.1478.1	1642
BnaA01g25030D	BnaA01g25030D	j	CUFF.1479	CUFF.1479.1	100	2.332419	1.458321	3.206518	8.480082	1392	CUFF.1479.1	814
BnaA01g25030D	BnaA01g25030D	=	CUFF.1479	CUFF.1479.2	67	1.552584	0.789985	2.315184	5.644801	1360	CUFF.1479.1	814
-	-	u	CUFF.1480	CUFF.1480.1	100	25.540915	22.052498	29.029332	91.842861	1028	CUFF.1480.2	-
-	-	u	CUFF.1480	CUFF.1480.2	23	5.918642	4.414705	7.422579	21.282910	1397	CUFF.1480.2	-
BnaA01g25140D	BnaA01g25140D	j	CUFF.1481	CUFF.1481.1	100	2.216596	1.273364	3.159829	8.174844	1012	CUFF.1481.1	1092
BnaA01g25190D	BnaA01g25190D	=	CUFF.1482	CUFF.1482.1	100	2.728508	1.658490	3.798526	9.561711	946	CUFF.1482.1	603
BnaA01g25250D	BnaA01g25250D	j	CUFF.1484	CUFF.1484.1	76	6.126274	5.273188	6.979360	22.014337	4060	CUFF.1484.3	4346
BnaA01g25250D	BnaA01g25250D	j	CUFF.1484	CUFF.1484.2	22	1.795119	1.284543	2.305696	6.450636	3987	CUFF.1484.3	4346
BnaA01g25250D	BnaA01g25250D	j	CUFF.1484	CUFF.1484.3	100	8.023726	7.102150	8.945303	28.832699	4673	CUFF.1484.3	4346
BnaA01g25270D	BnaA01g25270D	j	CUFF.1490	CUFF.1490.1	100	14.015778	12.445245	15.586311	50.376507	2491	CUFF.1490.1	1276
BnaA01g25280D	BnaA01g25280D	=	CUFF.1492	CUFF.1492.1	100	11.160405	9.300989	13.019821	40.113522	1575	CUFF.1492.1	483
BnaA01g25290D	BnaA01g25290D	=	CUFF.1493	CUFF.1493.1	100	11.323395	9.409404	13.237386	40.686338	1146	CUFF.1493.1	1135
-	-	u	CUFF.1494	CUFF.1494.1	100	0.868108	0.365005	1.371211	2.930182	1251	CUFF.1494.1	-
[truncated: 66,695 more rows]
