# Supplementary material for: Differences in Alternative Splicing between Yellow and Black-Seeded Rapeseed
Source: Plants (Basel). 2020 Jul 31;9(8):977. doi: 10.3390/plants9080977 (PMC7465011; doi:10.3390/plants9080977)
Supplement: Supplementary file 1 [file plants-09-00977-s001.zip › Supplementary Materials/Table S1/SRR5590946.transcripts.gtf.tmap]

ref_gene_id	ref_id	class_code	cuff_gene_id	cuff_id	FMI	FPKM	FPKM_conf_lo	FPKM_conf_hi	cov	len	major_iso_id	ref_match_len
BnaA01g00080D	BnaA01g00080D	=	CUFF.1	CUFF.1.1	100	7.934932	6.532221	9.337643	31.677120	1308	CUFF.1.1	609
BnaA01g00030D	BnaA01g00030D	j	CUFF.2	CUFF.2.1	100	2.886913	2.205477	3.568349	11.375872	2310	CUFF.2.1	2168
BnaA01g00030D	BnaA01g00030D	j	CUFF.2	CUFF.2.2	81	2.352628	1.443711	3.261545	9.270524	1484	CUFF.2.1	2168
BnaA01g00030D	BnaA01g00030D	j	CUFF.2	CUFF.2.3	55	1.579417	0.809884	2.348950	6.223689	1488	CUFF.2.1	2168
BnaA01g00120D	BnaA01g00120D	=	CUFF.3	CUFF.3.1	100	7.101225	5.535419	8.667030	28.328148	1050	CUFF.3.1	1020
BnaA01g00090D	BnaA01g00090D	=	CUFF.4	CUFF.4.1	100	3.957751	3.230467	4.685035	15.695472	2570	CUFF.4.1	2094
BnaA01g00100D	BnaA01g00100D	=	CUFF.5	CUFF.5.1	100	9.625565	8.405873	10.845257	38.172639	2284	CUFF.5.1	1362
-	-	u	CUFF.6	CUFF.6.1	56	1860.165498	1479.476475	2240.854521	6783.967438	163	CUFF.6.1	-
-	-	u	CUFF.6	CUFF.6.2	58	1911.836762	1525.991445	2297.682079	6972.410978	163	CUFF.6.1	-
-	-	u	CUFF.6	CUFF.6.3	56	1860.165498	1479.476475	2240.854521	6783.967438	163	CUFF.6.1	-
-	-	u	CUFF.6	CUFF.6.4	100	3324.184640	2808.303446	3840.065835	12123.201070	163	CUFF.6.1	-
BnaA01g00050D	BnaA01g00050D	=	CUFF.7	CUFF.7.1	100	103.870781	98.449580	109.291983	407.039923	1178	CUFF.7.1	1397
BnaA01g00170D	BnaA01g00170D	j	CUFF.8	CUFF.8.1	53	7.400275	5.905120	8.895429	29.453449	1512	CUFF.8.2	1794
BnaA01g00170D	BnaA01g00170D	j	CUFF.8	CUFF.8.2	41	5.691255	4.403774	6.978736	22.651468	1594	CUFF.8.2	1794
BnaA01g00170D	BnaA01g00170D	c	CUFF.8	CUFF.8.3	100	13.876943	10.195374	17.558512	55.230900	636	CUFF.8.2	1794
BnaA01g00010D	BnaA01g00010D	o	CUFF.9	CUFF.9.1	100	253.350021	226.241181	280.458860	1025.538930	341	CUFF.9.1	607
BnaA01g00020D	BnaA01g00020D	j	CUFF.10	CUFF.10.1	100	32.867889	29.514267	36.221512	133.046368	1237	CUFF.10.1	819
BnaA01g00580D	BnaA01g00580D	=	CUFF.11	CUFF.11.1	100	2.872056	2.117376	3.626736	11.386858	1953	CUFF.11.3	1840
BnaA01g00580D	BnaA01g00580D	j	CUFF.11	CUFF.11.2	17	0.482567	0.113981	0.851154	1.913238	1953	CUFF.11.3	1840
BnaA01g00580D	BnaA01g00580D	j	CUFF.11	CUFF.11.3	17	0.477471	0.114727	0.840215	1.893032	1955	CUFF.11.3	1840
BnaA01g00680D	BnaA01g00680D	=	CUFF.12	CUFF.12.1	100	6.013589	5.203741	6.823437	23.680925	2751	CUFF.12.1	2280
BnaA01g00740D	BnaA01g00740D	=	CUFF.13	CUFF.13.1	100	1.246791	0.580353	1.913229	5.090408	982	CUFF.13.1	1065
BnaA01g00730D	BnaA01g00730D	=	CUFF.14	CUFF.14.1	100	2.719346	1.826407	3.612285	10.987749	1189	CUFF.14.1	1232
BnaA01g00710D	BnaA01g00710D	=	CUFF.15	CUFF.15.1	100	16.969181	14.516249	19.422113	67.310797	1070	CUFF.15.1	594
BnaA01g00700D	BnaA01g00700D	j	CUFF.16	CUFF.16.1	14	1.279012	0.706132	1.851892	5.111973	2289	CUFF.16.1	2595
BnaA01g00700D	BnaA01g00700D	j	CUFF.16	CUFF.16.2	100	9.275177	8.008808	10.541547	37.071153	2186	CUFF.16.1	2595
-	-	u	CUFF.17	CUFF.17.1	100	5.838430	3.591589	8.085272	23.310398	548	CUFF.17.1	-
BnaA01g00780D	BnaA01g00780D	=	CUFF.18	CUFF.18.1	100	5.420318	3.961185	6.879450	21.219488	953	CUFF.18.1	913
BnaA01g00800D	BnaA01g00800D	=	CUFF.19	CUFF.19.1	100	9.430455	7.231399	11.629511	37.862366	898	CUFF.19.1	1226
BnaA01g00800D	BnaA01g00800D	j	CUFF.19	CUFF.19.2	28	2.610922	1.279698	3.942147	10.482601	898	CUFF.19.1	1226
BnaA01g00760D	BnaA01g00760D	=	CUFF.20	CUFF.20.1	100	23.734930	21.264904	26.204955	92.463198	1490	CUFF.20.1	1385
BnaA01g00850D	BnaA01g00850D	=	CUFF.21	CUFF.21.1	100	5.234835	4.138001	6.331670	21.217558	1889	CUFF.21.1	1978
BnaA01g00850D	BnaA01g00850D	j	CUFF.21	CUFF.21.2	54	2.833135	1.909302	3.756968	11.483114	1788	CUFF.21.1	1978
BnaA01g01360D	BnaA01g01360D	j	CUFF.22	CUFF.22.1	100	2.232342	1.554927	2.909758	9.026271	1546	CUFF.22.1	1624
BnaA01g01450D	BnaA01g01450D	j	CUFF.23	CUFF.23.1	100	1.348123	0.937355	1.758890	5.502549	2455	CUFF.23.1	3405
BnaA01g01420D	BnaA01g01420D	j	CUFF.24	CUFF.24.1	64	7.701150	6.404508	8.997792	31.033459	1767	CUFF.24.1	1704
BnaA01g01420D	BnaA01g01420D	j	CUFF.24	CUFF.24.2	100	11.982336	9.087138	14.877534	48.285432	706	CUFF.24.1	1704
BnaA01g01420D	BnaA01g01420D	j	CUFF.24	CUFF.24.3	71	8.555271	6.577965	10.532576	34.475325	1011	CUFF.24.1	1704
BnaA01g01460D	BnaA01g01460D	j	CUFF.25	CUFF.25.1	100	3.513765	3.024166	4.003364	14.195861	4607	CUFF.25.1	4402
-	-	u	CUFF.26	CUFF.26.1	100	7.003682	5.805125	8.202239	27.728151	2062	CUFF.26.1	-
-	-	u	CUFF.26	CUFF.26.2	82	5.721391	4.486178	6.956605	22.651456	1758	CUFF.26.1	-
BnaA01g00770D	BnaA01g00770D	j	CUFF.27	CUFF.27.1	30	11.875734	10.260578	13.490890	47.249914	2279	CUFF.27.2	2042
BnaA01g00770D	BnaA01g00770D	j	CUFF.27	CUFF.27.2	100	39.783178	36.821701	42.744655	158.285098	2281	CUFF.27.2	2042
BnaA01g01430D	BnaA01g01430D	j	CUFF.28	CUFF.28.1	100	18.882596	17.656645	20.108547	74.630202	3639	CUFF.28.1	3316
BnaA01g00600D	BnaA01g00600D	=	CUFF.29	CUFF.29.1	100	9.012017	7.606501	10.417534	36.334207	1642	CUFF.30.1	1542
BnaA01g00600D	BnaA01g00600D	e	CUFF.30	CUFF.30.1	100	1.608342	0.976819	2.239866	6.484435	1718	CUFF.30.1	1542
BnaA01g00610D	BnaA01g00610D	e	CUFF.31	CUFF.31.1	100	21.878507	18.634835	25.122179	87.513784	881	CUFF.31.1	731
BnaA01g00610D	BnaA01g00610D	=	CUFF.32	CUFF.32.1	100	110.452933	98.828330	122.077537	441.810495	503	CUFF.31.1	731
BnaA01g00650D	BnaA01g00650D	e	CUFF.33	CUFF.33.1	100	30.593875	14.240761	46.946990	118.835985	226	CUFF.33.1	1180
BnaA01g00650D	BnaA01g00650D	j	CUFF.34	CUFF.34.1	37	4.352793	3.093326	5.612260	17.677182	1307	CUFF.34.1	1180
BnaA01g00650D	BnaA01g00650D	j	CUFF.34	CUFF.34.2	100	11.786073	9.042238	14.529909	47.864571	878	CUFF.34.1	1180
BnaA01g00650D	BnaA01g00650D	j	CUFF.34	CUFF.34.3	47	5.591997	3.336688	7.847305	22.709729	750	CUFF.34.1	1180
BnaA01g00650D	BnaA01g00650D	j	CUFF.34	CUFF.34.4	69	8.123385	5.737984	10.508786	32.989982	871	CUFF.34.1	1180
BnaA01g00660D	BnaA01g00660D	j	CUFF.35	CUFF.35.1	20	3.393952	2.800377	3.987527	13.509883	4193	CUFF.35.1	2780
BnaA01g00660D	BnaA01g00660D	c	CUFF.35	CUFF.35.2	100	16.983797	15.499337	18.468258	67.605292	3247	CUFF.35.1	2780
BnaA01g00660D	BnaA01g00660D	e	CUFF.36	CUFF.36.1	100	26.681664	21.792996	31.570332	106.208385	596	CUFF.35.1	2780
BnaA01g00180D	BnaA01g00180D	=	CUFF.37	CUFF.37.1	100	9.648818	8.053295	11.244341	39.074143	1338	CUFF.37.1	1296
BnaA01g00190D	BnaA01g00190D	c	CUFF.38	CUFF.38.1	91	54.635732	47.546674	61.724789	218.935163	584	CUFF.38.2	2049
BnaA01g00190D	BnaA01g00190D	j	CUFF.38	CUFF.38.2	100	59.988051	56.214908	63.761193	240.382864	2262	CUFF.38.2	2049
BnaA01g00200D	BnaA01g00200D	e	CUFF.39	CUFF.39.1	100	4.325962	3.096141	5.555783	17.147525	1542	CUFF.39.1	1433
BnaA01g00200D	BnaA01g00200D	=	CUFF.40	CUFF.40.1	100	18.278428	15.890505	20.666350	72.453201	1374	CUFF.39.1	1433
BnaA01g00210D	BnaA01g00210D	j	CUFF.41	CUFF.41.1	13	8.369246	6.978828	9.759665	33.435162	2244	CUFF.41.1	2422
BnaA01g00210D	BnaA01g00210D	j	CUFF.41	CUFF.41.2	17	10.970914	9.385219	12.556609	43.828831	2243	CUFF.41.1	2422
BnaA01g00210D	BnaA01g00210D	c	CUFF.41	CUFF.41.3	100	66.422164	61.850934	70.993393	265.356720	1751	CUFF.41.1	2422
-	-	u	CUFF.42	CUFF.42.1	87	17.428168	13.386969	21.469367	69.283705	559	CUFF.42.1	-
-	-	u	CUFF.42	CUFF.42.2	100	20.045086	14.904219	25.185953	79.686967	468	CUFF.42.1	-
BnaA01g00310D	BnaA01g00310D	=	CUFF.43	CUFF.43.1	100	2.830673	1.908014	3.753332	11.088850	1128	CUFF.43.1	741
BnaA01g00320D	BnaA01g00320D	e	CUFF.44	CUFF.44.1	100	1.871315	1.207680	2.534949	7.434387	1848	CUFF.44.1	1684
BnaA01g00320D	BnaA01g00320D	j	CUFF.45	CUFF.45.1	100	15.756280	13.626057	17.886504	62.596784	1331	CUFF.44.1	1684
BnaA01g00340D	BnaA01g00340D	=	CUFF.46	CUFF.46.1	100	4.894212	3.878212	5.910212	18.946959	1817	CUFF.46.2	1971
BnaA01g00340D	BnaA01g00340D	j	CUFF.46	CUFF.46.2	15	0.725218	0.273934	1.176503	2.807537	1893	CUFF.46.2	1971
BnaA01g00340D	BnaA01g00340D	j	CUFF.46	CUFF.46.3	16	0.763046	0.308924	1.217168	2.953980	1892	CUFF.46.2	1971
BnaA01g00380D	BnaA01g00380D	=	CUFF.47	CUFF.47.1	100	6.019366	5.159377	6.879356	24.392683	2651	CUFF.47.1	2588
BnaA01g00390D	BnaA01g00390D	c	CUFF.48	CUFF.48.1	96	34.763325	29.269161	40.257489	139.286463	590	CUFF.48.2	1711
BnaA01g00390D	BnaA01g00390D	c	CUFF.48	CUFF.48.2	100	36.127032	32.629909	39.624155	144.750440	1235	CUFF.48.2	1711
BnaA01g00400D	BnaA01g00400D	=	CUFF.49	CUFF.49.1	100	5.222694	3.649482	6.795907	19.619308	821	CUFF.49.1	1090
BnaA01g00410D	BnaA01g00410D	=	CUFF.50	CUFF.50.1	100	42.462786	38.353919	46.571653	168.870548	1070	CUFF.50.1	1332
BnaA01g00420D	BnaA01g00420D	j	CUFF.51	CUFF.51.1	100	11.028425	9.570693	12.486156	43.498152	1797	CUFF.51.1	1671
BnaA01g00430D	BnaA01g00430D	=	CUFF.52	CUFF.52.1	100	8.473608	7.042194	9.905022	34.012830	1436	CUFF.52.1	1343
BnaA01g00440D	BnaA01g00440D	j	CUFF.53	CUFF.53.1	100	10.439289	9.327029	11.551549	41.899510	2933	CUFF.53.1	3486
BnaA01g00450D	BnaA01g00450D	=	CUFF.54	CUFF.54.1	100	28.193095	24.049967	32.336223	108.580774	720	CUFF.54.1	805
BnaA01g00460D	BnaA01g00460D	j	CUFF.55	CUFF.55.1	100	1.820711	1.155882	2.485541	7.170856	1331	CUFF.55.1	1936
BnaA01g00480D	BnaA01g00480D	j	CUFF.56	CUFF.56.1	100	2.434181	1.674694	3.193669	9.184484	1410	CUFF.56.1	1029
BnaA01g00500D	BnaA01g00500D	j	CUFF.57	CUFF.57.1	58	4.484279	3.151489	5.817069	17.743908	1369	CUFF.57.2	1406
BnaA01g00500D	BnaA01g00500D	j	CUFF.57	CUFF.57.2	100	7.720209	6.201325	9.239094	30.548208	1489	CUFF.57.2	1406
BnaA01g00570D	BnaA01g00570D	j	CUFF.58	CUFF.58.1	100	3.162968	2.398215	3.927721	12.282788	1721	CUFF.58.1	1419
BnaA01g03880D	BnaA01g03880D	j	CUFF.59	CUFF.59.1	14	0.814017	0.228264	1.399770	3.216226	1225	CUFF.59.1	1111
BnaA01g03880D	BnaA01g03880D	=	CUFF.59	CUFF.59.2	100	5.736311	4.334284	7.138337	22.664476	1115	CUFF.59.1	1111
BnaA01g04020D	BnaA01g04020D	o	CUFF.60	CUFF.60.1	100	2.513518	1.493239	3.533797	9.649739	902	CUFF.60.1	4648
BnaA01g04020D	BnaA01g04020D	j	CUFF.62	CUFF.62.1	100	1.211186	0.786462	1.635911	4.585318	2511	CUFF.62.1	4648
BnaA01g04020D	BnaA01g04020D	j	CUFF.62	CUFF.62.2	26	0.319274	0.084990	0.553557	1.208709	2506	CUFF.62.1	4648
BnaA01g04020D	BnaA01g04020D	j	CUFF.62	CUFF.62.3	61	0.744030	0.379280	1.108779	2.816753	2483	CUFF.62.1	4648
BnaA01g04020D	BnaA01g04020D	j	CUFF.63	CUFF.63.1	100	2.840416	1.696731	3.984102	11.117445	844	CUFF.63.1	4648
BnaA01g04020D	BnaA01g04020D	o	CUFF.64	CUFF.64.1	100	3.739164	1.869582	5.608746	14.960333	519	CUFF.64.1	4648
BnaA01g03890D	BnaA01g03890D	j	CUFF.61	CUFF.61.1	100	1.525553	1.001638	2.049467	5.854507	1790	CUFF.61.1	1401
BnaA01g04120D	BnaA01g04120D	=	CUFF.65	CUFF.65.1	100	7.804318	6.061234	9.547402	31.454195	934	CUFF.65.1	990
BnaA01g04170D	BnaA01g04170D	j	CUFF.66	CUFF.66.1	100	1.923846	1.148048	2.699644	7.603217	1134	CUFF.66.1	777
BnaA01g04160D	BnaA01g04160D	=	CUFF.67	CUFF.67.1	100	2.109001	1.416478	2.801524	8.329466	1465	CUFF.67.1	1470
BnaA01g04030D	BnaA01g04030D	=	CUFF.68	CUFF.68.1	62	8.314782	6.827450	9.802115	33.140162	1946	CUFF.68.2	2334
BnaA01g04030D	BnaA01g04030D	j	CUFF.68	CUFF.68.2	100	13.387684	11.849030	14.926337	53.359183	2471	CUFF.68.2	2334
BnaA01g04270D	BnaA01g04270D	j	CUFF.70	CUFF.70.1	100	1.153776	0.726167	1.581384	4.412608	2022	CUFF.70.1	1300
BnaA01g04130D	BnaA01g04130D	j	CUFF.69	CUFF.69.1	100	5.648913	5.123105	6.174722	22.414204	5721	CUFF.69.1	5809
BnaA01g04330D	BnaA01g04330D	j	CUFF.71	CUFF.71.1	100	1.120704	0.444894	1.796514	4.234727	888	CUFF.71.1	2934
BnaA01g04220D	BnaA01g04220D	j	CUFF.72	CUFF.72.1	16	0.440044	0.209825	0.670262	1.750293	3468	CUFF.72.1	2745
BnaA01g04220D	BnaA01g04220D	j	CUFF.72	CUFF.72.2	18	0.501205	0.248976	0.753434	1.993565	3393	CUFF.72.1	2745
BnaA01g04220D	BnaA01g04220D	j	CUFF.72	CUFF.72.3	13	0.358565	0.131823	0.585307	1.426208	3394	CUFF.72.1	2745
BnaA01g04220D	BnaA01g04220D	j	CUFF.72	CUFF.72.4	100	2.710407	1.718214	3.702601	10.780758	1104	CUFF.72.1	2745
BnaA01g04220D	BnaA01g04220D	j	CUFF.72	CUFF.72.5	17	0.456372	0.118467	0.794277	1.815239	2329	CUFF.72.1	2745
BnaA01g04300D	BnaA01g04300D	j	CUFF.73	CUFF.73.1	100	10.149605	8.065317	12.233894	41.301830	861	CUFF.73.1	881
BnaA01g04310D	BnaA01g04310D	o	CUFF.74	CUFF.74.1	100	15.509649	11.998445	19.020853	62.655280	578	CUFF.74.1	886
BnaA01g04200D	BnaA01g04200D	=	CUFF.76	CUFF.76.1	100	21.742558	20.003345	23.481771	86.035285	2182	CUFF.76.1	2379
BnaA01g04330D	BnaA01g04330D	j	CUFF.75	CUFF.75.1	100	0.962666	0.465806	1.459525	3.803708	1306	CUFF.75.1	2934
BnaA01g04000D	BnaA01g04000D	=	CUFF.77	CUFF.77.1	100	35.956245	32.894922	39.017568	144.121935	1605	CUFF.77.1	1799
BnaA01g04010D	BnaA01g04010D	j	CUFF.78	CUFF.78.1	100	30.934927	27.473168	34.396686	123.995195	1053	CUFF.78.1	646
-	-	u	CUFF.80	CUFF.80.1	100	9.883739	6.215051	13.552428	41.349235	434	CUFF.80.1	-
BnaA01g04290D	BnaA01g04290D	j	CUFF.79	CUFF.79.1	87	1.358868	1.061851	1.655885	5.415305	6922	CUFF.79.1	6033
BnaA01g04290D	BnaA01g04290D	j	CUFF.79	CUFF.79.2	100	1.562438	1.251114	1.873762	6.226565	6922	CUFF.79.1	6033
-	-	u	CUFF.81	CUFF.81.1	100	2.738864	1.895489	3.582239	11.040596	1477	CUFF.81.1	-
-	-	u	CUFF.81	CUFF.81.2	45	1.244496	0.507870	1.981122	5.016671	1208	CUFF.81.1	-
-	-	u	CUFF.81	CUFF.81.3	57	1.564975	0.600716	2.529234	6.308548	911	CUFF.81.1	-
-	-	u	CUFF.81	CUFF.81.4	31	0.853340	0.262793	1.443887	3.439888	1307	CUFF.81.1	-
BnaA01g04340D	BnaA01g04340D	j	CUFF.82	CUFF.82.1	100	11.529440	9.755278	13.303601	45.974985	1710	CUFF.82.1	1496
BnaA01g04340D	BnaA01g04340D	j	CUFF.82	CUFF.82.2	26	2.962953	1.943428	3.982479	11.815121	1622	CUFF.82.1	1496
BnaA01g04340D	BnaA01g04340D	j	CUFF.82	CUFF.82.3	69	8.002318	6.374974	9.629661	31.910174	1615	CUFF.82.1	1496
BnaA01g04040D	BnaA01g04040D	=	CUFF.83	CUFF.83.1	100	14.892575	11.936835	17.848315	60.681268	722	CUFF.83.1	868
BnaA01g04050D	BnaA01g04050D	=	CUFF.84	CUFF.84.1	100	4.210808	3.118165	5.303451	16.315623	1196	CUFF.84.1	942
BnaA01g04070D	BnaA01g04070D	=	CUFF.85	CUFF.85.1	100	6.283018	4.026091	8.539944	25.784933	563	CUFF.85.1	492
BnaA01g04100D	BnaA01g04100D	e	CUFF.86	CUFF.86.1	100	9.912058	8.372780	11.451337	38.633161	2060	CUFF.87.1	2978
BnaA01g04100D	BnaA01g04100D	j	CUFF.87	CUFF.87.1	97	26.153903	24.114954	28.192852	101.937249	3112	CUFF.87.1	2978
BnaA01g04100D	BnaA01g04100D	c	CUFF.87	CUFF.87.2	100	26.936711	24.119406	29.754016	104.988314	1502	CUFF.87.1	2978
BnaA01g04110D	BnaA01g04110D	j	CUFF.88	CUFF.88.1	20	2.164574	1.482182	2.846965	8.426656	1748	CUFF.88.1	1707
BnaA01g04110D	BnaA01g04110D	c	CUFF.88	CUFF.88.2	100	10.870310	9.064224	12.676396	42.317966	1253	CUFF.88.1	1707
BnaA01g04360D	BnaA01g04360D	j	CUFF.89	CUFF.89.1	100	30.806067	28.786771	32.825363	123.115266	3629	CUFF.89.1	3701
BnaA01g04390D	BnaA01g04390D	j	CUFF.90	CUFF.90.1	17	1.312835	0.933729	1.691941	5.262094	4942	CUFF.90.2	4029
BnaA01g04390D	BnaA01g04390D	j	CUFF.90	CUFF.90.2	100	7.856474	7.071860	8.641089	31.490243	4945	CUFF.90.2	4029
BnaA01g04380D	BnaA01g04380D	=	CUFF.90	CUFF.90.3	41	3.245135	2.491315	3.998954	13.007118	2168	CUFF.90.2	2151
BnaA01g05970D	BnaA01g05970D	e	CUFF.105	CUFF.105.1	100	1.714763	0.821129	2.608397	7.056920	817	CUFF.105.1	4125
BnaA01g05980D	BnaA01g05980D	j	CUFF.111	CUFF.111.1	100	3.453239	2.429922	4.476555	13.826511	1283	CUFF.111.1	1258
BnaA01g05990D	BnaA01g05990D	j	CUFF.112	CUFF.112.1	63	1.629440	1.173675	2.085206	6.524158	3880	CUFF.112.2	3576
BnaA01g05990D	BnaA01g05990D	j	CUFF.112	CUFF.112.2	100	2.591807	2.114265	3.069349	10.377403	4630	CUFF.112.2	3576
BnaA01g06610D	BnaA01g06610D	=	CUFF.130	CUFF.130.1	100	18.646504	16.451671	20.841337	72.815952	1282	CUFF.130.1	1290
BnaA01g00860D	BnaA01g00860D	j	CUFF.91	CUFF.91.1	100	4.593683	2.773993	6.413372	17.716895	731	CUFF.91.1	744
BnaA01g00860D	BnaA01g00860D	j	CUFF.91	CUFF.91.2	50	2.300963	1.014248	3.587678	8.874345	731	CUFF.91.1	744
BnaA01g00860D	BnaA01g00860D	j	CUFF.91	CUFF.91.3	35	1.623835	0.454348	2.793321	6.262798	731	CUFF.91.1	744
BnaA01g00880D	BnaA01g00880D	j	CUFF.92	CUFF.92.1	83	4.855541	3.413755	6.297326	19.362090	979	CUFF.92.1	1324
BnaA01g00880D	BnaA01g00880D	c	CUFF.92	CUFF.92.2	100	5.843279	3.216356	8.470203	23.300825	550	CUFF.92.1	1324
BnaA01g00890D	BnaA01g00890D	=	CUFF.93	CUFF.93.1	100	6.280390	5.441323	7.119456	24.872423	3158	CUFF.93.1	1562
BnaA01g00900D	BnaA01g00900D	=	CUFF.94	CUFF.94.1	100	30.260156	26.534893	33.985419	119.840235	952	CUFF.94.1	910
BnaA01g00920D	BnaA01g00920D	j	CUFF.95	CUFF.95.1	25	6.317860	4.727780	7.907940	25.501727	1239	CUFF.96.1	1228
BnaA01g00920D	BnaA01g00920D	=	CUFF.95	CUFF.95.2	100	25.469359	21.924390	29.014328	102.805796	923	CUFF.96.1	1228
BnaA01g00920D	BnaA01g00920D	e	CUFF.96	CUFF.96.1	100	7.165752	5.906756	8.424748	28.924201	1676	CUFF.96.1	1228
BnaA01g00930D	BnaA01g00930D	j	CUFF.97	CUFF.97.1	40	18.855451	15.478364	22.232538	74.648880	914	CUFF.97.1	1005
BnaA01g00930D	BnaA01g00930D	=	CUFF.97	CUFF.97.2	100	46.612222	41.230733	51.993711	184.538158	831	CUFF.97.1	1005
BnaA01g00940D	BnaA01g00940D	j	CUFF.98	CUFF.98.1	100	8.373205	6.481842	10.264568	33.295833	1247	CUFF.98.3	1252
BnaA01g00940D	BnaA01g00940D	j	CUFF.98	CUFF.98.2	30	2.485961	1.430046	3.541877	9.885361	1247	CUFF.98.3	1252
BnaA01g00940D	BnaA01g00940D	j	CUFF.98	CUFF.98.3	97	8.152195	6.601663	9.702728	32.416994	1553	CUFF.98.3	1252
BnaA01g00960D	BnaA01g00960D	=	CUFF.99	CUFF.99.1	100	2.266866	1.253093	3.280640	8.999511	822	CUFF.99.1	689
BnaA01g00970D	BnaA01g00970D	c	CUFF.100	CUFF.100.1	100	5.730427	4.145095	7.315759	22.926524	1052	CUFF.100.2	1529
BnaA01g00970D	BnaA01g00970D	j	CUFF.100	CUFF.100.2	41	2.346717	1.422733	3.270701	9.388840	1615	CUFF.100.2	1529
BnaA01g00970D	BnaA01g00970D	j	CUFF.100	CUFF.100.3	89	5.075529	3.862950	6.288108	20.306383	1597	CUFF.100.2	1529
BnaA01g00990D	BnaA01g00990D	j	CUFF.101	CUFF.101.1	100	4.945832	4.130753	5.760911	19.412796	2400	CUFF.101.1	2061
BnaA01g01000D	BnaA01g01000D	=	CUFF.102	CUFF.102.1	100	1.942407	1.189193	2.695621	7.645441	1211	CUFF.102.1	1182
BnaA01g01010D	BnaA01g01010D	=	CUFF.103	CUFF.103.1	100	2.698631	1.799897	3.597364	10.636623	1184	CUFF.103.1	1063
BnaA01g01020D	BnaA01g01020D	=	CUFF.104	CUFF.104.1	100	61.822930	58.085149	65.560711	244.496462	1421	CUFF.104.1	1297
BnaA01g01030D	BnaA01g01030D	=	CUFF.106	CUFF.106.1	100	9.361757	8.066898	10.656616	37.718277	1901	CUFF.106.1	1461
BnaA01g01040D	BnaA01g01040D	=	CUFF.107	CUFF.107.1	100	26.240311	23.175107	29.305514	102.679301	1102	CUFF.107.1	1337
BnaA01g01070D	BnaA01g01070D	j	CUFF.108	CUFF.108.1	64	5.058695	3.583180	6.534209	20.546921	879	CUFF.108.1	2059
BnaA01g01070D	BnaA01g01070D	j	CUFF.108	CUFF.108.2	25	1.981099	1.161244	2.800954	8.046638	1573	CUFF.108.2	2059
BnaA01g01070D	BnaA01g01070D	j	CUFF.108	CUFF.108.3	100	7.888142	6.482102	9.294182	32.039299	1573	CUFF.108.2	2059
BnaA01g01080D	BnaA01g01080D	e	CUFF.109	CUFF.109.1	100	1.607447	0.507270	2.707624	6.387202	654	CUFF.110.1	804
BnaA01g01080D	BnaA01g01080D	=	CUFF.110	CUFF.110.1	100	8.385701	6.314599	10.456802	33.320642	800	CUFF.110.1	804
BnaA01g01100D	BnaA01g01100D	=	CUFF.113	CUFF.113.1	100	11.310877	9.343669	13.278084	44.062130	1077	CUFF.113.1	1113
BnaA01g01110D	BnaA01g01110D	c	CUFF.114	CUFF.114.1	100	9.381692	8.223013	10.540371	36.706286	2142	CUFF.114.1	630
BnaA01g01150D	BnaA01g01150D	=	CUFF.115	CUFF.115.1	100	9.834329	7.418221	12.250436	39.271432	712	CUFF.115.1	886
BnaA01g01170D	BnaA01g01170D	o	CUFF.116	CUFF.116.1	100	2.596554	1.235582	3.957525	10.199784	961	CUFF.117.1	1058
BnaA01g01170D	BnaA01g01170D	=	CUFF.117	CUFF.117.1	100	16.324609	13.792210	18.857008	64.126335	1069	CUFF.117.1	1058
BnaA01g01180D	BnaA01g01180D	e	CUFF.118	CUFF.118.1	100	3.218752	2.066345	4.371160	12.933987	1248	CUFF.118.1	1357
BnaA01g01180D	BnaA01g01180D	c	CUFF.119	CUFF.119.1	100	22.470981	19.253225	25.688736	90.295669	944	CUFF.118.1	1357
-	-	u	CUFF.120	CUFF.120.1	100	13.243080	11.325003	15.161157	51.039785	1222	CUFF.120.1	-
BnaA01g01190D	BnaA01g01190D	j	CUFF.121	CUFF.121.1	100	3.194733	2.222426	4.167041	12.553049	1347	CUFF.121.1	559
BnaA01g01190D	BnaA01g01190D	j	CUFF.121	CUFF.121.2	27	0.878347	0.275525	1.481168	3.451283	1340	CUFF.121.1	559
BnaA01g01210D	BnaA01g01210D	j	CUFF.122	CUFF.122.1	100	7.173548	5.788758	8.558337	28.267249	1238	CUFF.122.1	3826
BnaA01g01210D	BnaA01g01210D	j	CUFF.123	CUFF.123.1	100	9.264744	8.083893	10.445596	36.582273	2309	CUFF.123.1	3826
BnaA01g01210D	BnaA01g01210D	c	CUFF.123	CUFF.123.2	79	7.354590	4.707114	10.002066	29.039940	593	CUFF.123.1	3826
BnaA01g01250D	BnaA01g01250D	j	CUFF.124	CUFF.124.1	100	1.351487	0.791508	1.911465	5.150583	1490	CUFF.124.1	1570
BnaA01g01270D	BnaA01g01270D	j	CUFF.125	CUFF.125.1	19	2.283781	1.507154	3.060408	9.195094	1767	CUFF.125.1	1810
BnaA01g01270D	BnaA01g01270D	j	CUFF.125	CUFF.125.2	100	12.269809	10.405232	14.134387	49.401432	1381	CUFF.125.1	1810
BnaA01g01310D	BnaA01g01310D	=	CUFF.126	CUFF.126.1	100	16.374937	14.597771	18.152104	65.871633	1880	CUFF.126.1	2123
BnaA01g01330D	BnaA01g01330D	j	CUFF.127	CUFF.127.1	81	21.096231	19.163055	23.029407	84.111261	2778	CUFF.127.1	3598
BnaA01g01330D	BnaA01g01330D	j	CUFF.127	CUFF.127.2	100	26.201633	23.871809	28.531458	104.466643	2415	CUFF.127.1	3598
BnaA01g01340D	BnaA01g01340D	j	CUFF.128	CUFF.128.1	100	7.659268	6.538068	8.780468	30.245883	2283	CUFF.128.1	4311
BnaA01g01340D	BnaA01g01340D	j	CUFF.128	CUFF.128.2	44	3.378904	2.513495	4.244314	13.343043	1974	CUFF.128.1	4311
BnaA01g01340D	BnaA01g01340D	j	CUFF.129	CUFF.129.1	80	6.117357	5.173637	7.061078	24.194911	2258	CUFF.129.1	4311
BnaA01g01340D	BnaA01g01340D	c	CUFF.129	CUFF.129.2	100	7.621476	4.197636	11.045315	30.143886	426	CUFF.129.1	4311
BnaA01g07820D	BnaA01g07820D	j	CUFF.131	CUFF.131.1	100	23.179367	20.020720	26.338015	93.312613	931	CUFF.131.1	1033
BnaA01g07750D	BnaA01g07750D	j	CUFF.132	CUFF.132.1	48	3.484097	2.495664	4.472530	13.938889	1416	CUFF.132.2	3339
BnaA01g07750D	BnaA01g07750D	j	CUFF.132	CUFF.132.2	13	0.954506	0.489555	1.419456	3.818708	2298	CUFF.132.2	3339
BnaA01g07750D	BnaA01g07750D	c	CUFF.132	CUFF.132.3	77	5.572596	3.400449	7.744742	22.294385	632	CUFF.132.2	3339
BnaA01g07750D	BnaA01g07750D	j	CUFF.132	CUFF.132.4	44	3.168391	1.853237	4.483545	12.675841	965	CUFF.132.2	3339
BnaA01g07750D	BnaA01g07750D	j	CUFF.132	CUFF.132.5	63	4.587077	3.196060	5.978093	18.351601	1141	CUFF.132.2	3339
BnaA01g07750D	BnaA01g07750D	c	CUFF.132	CUFF.132.6	100	7.276200	4.588861	9.963539	29.110026	601	CUFF.132.2	3339
BnaA01g07810D	BnaA01g07810D	=	CUFF.133	CUFF.133.1	100	104.104764	91.448354	116.761175	425.536037	432	CUFF.133.1	631
BnaA01g07840D	BnaA01g07840D	j	CUFF.134	CUFF.134.1	90	1.083042	0.400595	1.765488	4.198567	1154	CUFF.134.4	1732
BnaA01g07840D	BnaA01g07840D	j	CUFF.134	CUFF.134.2	75	0.899947	0.423865	1.376028	3.488773	1888	CUFF.134.4	1732
BnaA01g07840D	BnaA01g07840D	j	CUFF.134	CUFF.134.3	43	0.522125	0.122914	0.921335	2.024091	1849	CUFF.134.4	1732
BnaA01g07840D	BnaA01g07840D	j	CUFF.134	CUFF.134.4	69	0.836479	0.353936	1.319022	3.242732	1889	CUFF.134.4	1732
BnaA01g07840D	BnaA01g07840D	c	CUFF.134	CUFF.134.5	100	1.207142	0.528158	1.886126	4.679661	1348	CUFF.134.4	1732
BnaA01g07830D	BnaA01g07830D	j	CUFF.135	CUFF.135.1	100	18.691741	17.197527	20.185956	74.910141	3334	CUFF.135.1	3184
BnaA01g08750D	BnaA01g08750D	e	CUFF.136	CUFF.136.1	100	7.396721	6.417482	8.375961	29.399937	2357	CUFF.136.1	2075
BnaA01g08820D	BnaA01g08820D	=	CUFF.137	CUFF.137.1	100	4.482606	2.848990	6.116223	17.463215	710	CUFF.137.1	787
BnaA01g08820D	BnaA01g08820D	i	CUFF.139	CUFF.139.1	100	2.395232	1.066596	3.723868	8.035100	596	CUFF.139.1	787
BnaA01g08760D	BnaA01g08760D	j	CUFF.138	CUFF.138.1	50	1.596295	0.900321	2.292270	6.440030	1397	CUFF.138.1	1434
BnaA01g08760D	BnaA01g08760D	j	CUFF.138	CUFF.138.2	100	3.199278	2.259121	4.139434	12.907039	1367	CUFF.138.1	1434
BnaA01g08850D	BnaA01g08850D	j	CUFF.140	CUFF.140.1	100	7.129099	5.993054	8.265143	28.552633	1849	CUFF.140.1	1878
BnaA01g08810D	BnaA01g08810D	j	CUFF.141	CUFF.141.1	25	0.879508	0.322773	1.436242	3.462064	1649	CUFF.141.3	1570
BnaA01g08810D	BnaA01g08810D	j	CUFF.141	CUFF.141.2	100	3.510283	2.500391	4.520175	13.817760	1624	CUFF.141.3	1570
BnaA01g08810D	BnaA01g08810D	j	CUFF.141	CUFF.141.3	33	1.161232	0.524109	1.798355	4.571034	1703	CUFF.141.3	1570
BnaA01g08810D	BnaA01g08810D	=	CUFF.141	CUFF.141.4	76	2.653285	1.741251	3.565320	10.444304	1648	CUFF.141.3	1570
BnaA01g08890D	BnaA01g08890D	j	CUFF.142	CUFF.142.1	12	1.120752	0.628303	1.613201	4.419484	2145	CUFF.142.2	2126
BnaA01g08890D	BnaA01g08890D	j	CUFF.142	CUFF.142.2	100	9.658126	8.393885	10.922368	38.085081	2155	CUFF.142.2	2126
BnaA01g08800D	BnaA01g08800D	=	CUFF.143	CUFF.143.1	100	24.489886	20.772003	28.207768	94.902419	811	CUFF.143.1	690
BnaA01g08800D	BnaA01g08800D	x	CUFF.144	CUFF.144.1	100	8.293905	6.431443	10.156367	32.140275	1065	CUFF.144.1	690
BnaA01g08950D	BnaA01g08950D	j	CUFF.145	CUFF.145.1	100	1.807615	1.324691	2.290539	7.092380	2369	CUFF.145.1	2478
BnaA01g08990D	BnaA01g08990D	c	CUFF.146	CUFF.146.1	100	8.508269	3.933175	13.083362	32.631828	332	CUFF.146.1	2234
BnaA01g08910D	BnaA01g08910D	=	CUFF.147	CUFF.147.1	100	28.520318	23.875519	33.165117	114.697872	677	CUFF.147.2	863
BnaA01g08910D	BnaA01g08910D	j	CUFF.147	CUFF.147.2	19	5.338840	2.825528	7.852151	21.470782	678	CUFF.147.2	863
BnaA01g09030D	BnaA01g09030D	=	CUFF.148	CUFF.148.1	100	6.534586	4.968228	8.100945	25.272331	968	CUFF.148.1	973
BnaA01g08920D	BnaA01g08920D	=	CUFF.149	CUFF.149.1	100	78.778282	70.415311	87.141254	319.277835	539	CUFF.149.1	666
BnaA01g09130D	BnaA01g09130D	j	CUFF.151	CUFF.151.1	38	0.609617	0.225219	0.994015	2.369933	2125	CUFF.151.1	2038
BnaA01g09130D	BnaA01g09130D	j	CUFF.151	CUFF.151.2	100	1.618641	1.064469	2.172812	6.292594	2125	CUFF.151.1	2038
BnaA01g09130D	BnaA01g09130D	j	CUFF.151	CUFF.151.3	54	0.880533	0.408765	1.352302	3.423143	1797	CUFF.151.1	2038
BnaA01g09110D	BnaA01g09110D	j	CUFF.150	CUFF.150.1	100	1.774148	0.816012	2.732284	6.995051	901	CUFF.150.1	1019
BnaA01g09110D	BnaA01g09110D	j	CUFF.150	CUFF.150.2	80	1.422415	0.551572	2.293259	5.608252	901	CUFF.150.1	1019
BnaA01g09120D	BnaA01g09120D	=	CUFF.152	CUFF.152.1	100	11.851665	8.657691	15.045640	47.290022	549	CUFF.152.1	538
BnaA01g09180D	BnaA01g09180D	=	CUFF.153	CUFF.153.1	100	13.884483	7.964120	19.804846	56.919160	328	CUFF.153.1	465
BnaA01g08900D	BnaA01g08900D	j	CUFF.154	CUFF.154.1	100	25.515646	23.387101	27.644191	100.995023	2259	CUFF.154.1	2559
BnaA01g08930D	BnaA01g08930D	j	CUFF.155	CUFF.155.1	100	2.284309	1.677499	2.891119	9.055932	2673	CUFF.155.1	2249
BnaA01g08930D	BnaA01g08930D	j	CUFF.155	CUFF.155.2	73	1.664807	1.105765	2.223850	6.599975	2504	CUFF.155.1	2249
BnaA01g08940D	BnaA01g08940D	j	CUFF.156	CUFF.156.1	20	0.708418	0.393894	1.022942	2.808458	3828	CUFF.156.1	3243
BnaA01g08940D	BnaA01g08940D	=	CUFF.156	CUFF.156.2	100	3.533252	2.957377	4.109126	14.007249	3828	CUFF.156.1	3243
BnaA01g09140D	BnaA01g09140D	o	CUFF.157	CUFF.157.1	100	31.308469	28.849150	33.767788	122.298452	1635	CUFF.157.1	717
BnaA01g09160D	BnaA01g09160D	o	CUFF.159	CUFF.159.1	54	1.626687	0.953468	2.299906	6.325129	1829	CUFF.159.1	720
BnaA01g09160D	BnaA01g09160D	o	CUFF.159	CUFF.159.2	100	3.039577	2.157194	3.921960	11.818944	1681	CUFF.159.1	720
BnaA01g09240D	BnaA01g09240D	=	CUFF.160	CUFF.160.1	100	2.909690	2.149847	3.669532	11.757552	1668	CUFF.160.1	1372
BnaA01g09250D	BnaA01g09250D	j	CUFF.161	CUFF.161.1	61	4.107945	2.709294	5.506596	16.599493	921	CUFF.161.1	836
BnaA01g09250D	BnaA01g09250D	=	CUFF.161	CUFF.161.2	100	6.740410	4.076137	9.404684	27.236828	555	CUFF.161.1	836
BnaA01g09040D	BnaA01g09040D	j	CUFF.158	CUFF.158.1	100	1.075041	0.539013	1.611069	4.238066	1687	CUFF.158.2	3012
BnaA01g09040D	BnaA01g09040D	j	CUFF.158	CUFF.158.2	79	0.853807	0.447076	1.260538	3.365910	2251	CUFF.158.2	3012
BnaA01g09040D	BnaA01g09040D	j	CUFF.158	CUFF.158.3	55	0.593737	0.262685	0.924789	2.340651	2244	CUFF.158.2	3012
BnaA01g09040D	BnaA01g09040D	j	CUFF.158	CUFF.158.4	48	0.518001	0.171782	0.864221	2.042084	2156	CUFF.158.2	3012
BnaA01g09040D	BnaA01g09040D	j	CUFF.158	CUFF.158.5	62	0.670574	0.222003	1.119144	2.643561	1748	CUFF.158.2	3012
BnaA01g09040D	BnaA01g09040D	j	CUFF.162	CUFF.162.1	30	1.298050	0.734166	1.861934	5.073068	1727	CUFF.162.1	3012
BnaA01g09040D	BnaA01g09040D	j	CUFF.162	CUFF.162.2	11	0.493690	0.059376	0.928004	1.929450	1584	CUFF.162.1	3012
BnaA01g09040D	BnaA01g09040D	j	CUFF.162	CUFF.162.3	100	4.334542	2.437540	6.231544	16.940356	650	CUFF.162.1	3012
BnaA01g09220D	BnaA01g09220D	j	CUFF.165	CUFF.165.1	32	1.539702	0.925528	2.153877	6.263100	1867	CUFF.165.1	1721
BnaA01g09220D	BnaA01g09220D	j	CUFF.165	CUFF.165.2	29	1.405353	0.747407	2.063299	5.716604	1865	CUFF.165.1	1721
BnaA01g09220D	BnaA01g09220D	j	CUFF.165	CUFF.165.3	40	1.920528	1.199784	2.641272	7.812199	1865	CUFF.165.1	1721
BnaA01g09220D	BnaA01g09220D	j	CUFF.165	CUFF.165.4	100	4.854087	3.519832	6.188343	19.745137	1341	CUFF.165.1	1721
BnaA01g09470D	BnaA01g09470D	=	CUFF.166	CUFF.166.1	100	1.745486	1.176544	2.314428	7.033941	1683	CUFF.166.1	1743
BnaA01g09400D	BnaA01g09400D	=	CUFF.164	CUFF.164.1	100	9.249894	6.706925	11.792863	37.091623	645	CUFF.164.1	667
BnaA01g09390D	BnaA01g09390D	j	CUFF.167	CUFF.167.1	100	61.533621	54.218581	68.848661	250.695357	546	CUFF.167.1	837
BnaA01g09430D	BnaA01g09430D	j	CUFF.169	CUFF.169.1	100	1.298726	0.851712	1.745739	5.106657	2053	CUFF.169.1	2181
BnaA01g09260D	BnaA01g09260D	j	CUFF.168	CUFF.168.1	100	3.248509	2.680748	3.816270	13.074210	3646	CUFF.168.1	2270
BnaA01g09270D	BnaA01g09270D	=	CUFF.170	CUFF.170.1	100	5.426261	4.325599	6.526922	21.838963	1778	CUFF.170.1	1390
BnaA01g09360D	BnaA01g09360D	j	CUFF.163	CUFF.163.1	73	3.512431	2.699262	4.325600	13.268164	1935	CUFF.163.1	1594
BnaA01g09360D	BnaA01g09360D	j	CUFF.163	CUFF.163.2	100	4.841913	2.554790	7.129036	18.290266	609	CUFF.163.1	1594
BnaA01g09360D	BnaA01g09360D	c	CUFF.171	CUFF.171.1	100	14.823575	9.319028	20.328122	57.741904	359	CUFF.171.1	1594
BnaA01g09520D	BnaA01g09520D	e	CUFF.172	CUFF.172.1	100	1.153589	0.725157	1.582021	4.701805	1907	CUFF.172.1	1404
BnaA01g09420D	BnaA01g09420D	o	CUFF.173	CUFF.173.1	34	0.351446	0.146578	0.556314	1.398185	4795	CUFF.173.1	2750
BnaA01g09420D	BnaA01g09420D	o	CUFF.173	CUFF.173.2	100	1.038025	0.726448	1.349603	4.129656	4795	CUFF.173.1	2750
BnaA01g09420D	BnaA01g09420D	o	CUFF.173	CUFF.173.3	100	1.038025	0.728214	1.347836	4.129656	4795	CUFF.173.1	2750
BnaA01g09530D	BnaA01g09530D	j	CUFF.174	CUFF.174.1	71	7.043366	5.744931	8.341801	28.250400	1555	CUFF.174.1	1635
BnaA01g09530D	BnaA01g09530D	c	CUFF.174	CUFF.174.2	100	9.934246	7.346868	12.521624	39.845498	731	CUFF.174.1	1635
BnaA01g09560D	BnaA01g09560D	c	CUFF.177	CUFF.177.1	100	1.519821	0.942093	2.097550	5.998260	1475	CUFF.177.1	2610
BnaA01g09370D	BnaA01g09370D	j	CUFF.175	CUFF.175.1	100	1.158998	0.713855	1.604142	4.453248	2791	CUFF.175.1	2041
BnaA01g09370D	BnaA01g09370D	j	CUFF.175	CUFF.175.2	86	0.995510	0.623875	1.367145	3.825073	2791	CUFF.175.1	2041
BnaA01g09370D	BnaA01g09370D	=	CUFF.175	CUFF.175.3	65	0.756072	0.383490	1.128653	2.905073	2791	CUFF.175.1	2041
BnaA01g09380D	BnaA01g09380D	=	CUFF.176	CUFF.176.1	100	34.790594	28.277373	41.303816	133.676747	468	CUFF.176.1	631
BnaA01g09560D	BnaA01g09560D	c	CUFF.178	CUFF.178.1	100	2.400667	1.538322	3.263012	9.922174	1094	CUFF.178.1	2610
BnaA01g09570D	BnaA01g09570D	c	CUFF.179	CUFF.179.1	100	1.560822	0.879624	2.242021	6.136145	1130	CUFF.179.1	1293
BnaA01g09620D	BnaA01g09620D	=	CUFF.180	CUFF.180.1	100	15.693145	13.234781	18.151509	63.259146	926	CUFF.180.1	955
BnaA01g09660D	BnaA01g09660D	x	CUFF.181	CUFF.181.1	100	1.751438	1.193882	2.308994	6.891166	1773	CUFF.181.1	981
BnaA01g09650D	BnaA01g09650D	j	CUFF.182	CUFF.182.1	22	0.739081	0.426617	1.051545	2.885036	3787	CUFF.182.1	3370
BnaA01g09650D	BnaA01g09650D	j	CUFF.182	CUFF.182.2	100	3.427746	2.862165	3.993327	13.380364	3786	CUFF.182.1	3370
BnaA01g09540D	BnaA01g09540D	=	CUFF.183	CUFF.183.1	100	106.603652	95.565783	117.641521	433.528589	517	CUFF.183.1	759
BnaA01g09710D	BnaA01g09710D	j	CUFF.184	CUFF.184.1	39	5.013203	4.062737	5.963669	19.915529	1983	CUFF.184.1	2009
BnaA01g09710D	BnaA01g09710D	j	CUFF.184	CUFF.184.2	18	2.306622	1.219205	3.394040	9.163324	1218	CUFF.184.1	2009
BnaA01g09710D	BnaA01g09710D	c	CUFF.184	CUFF.184.3	100	12.813269	10.542702	15.083835	50.902191	1076	CUFF.184.1	2009
BnaA01g09640D	BnaA01g09640D	j	CUFF.185	CUFF.185.1	100	11.794568	10.342656	13.246481	46.838894	1949	CUFF.185.1	2275
BnaA01g09980D	BnaA01g09980D	=	CUFF.186	CUFF.186.1	100	8.008727	5.550291	10.467163	32.379440	606	CUFF.186.1	742
BnaA01g10040D	BnaA01g10040D	c	CUFF.187	CUFF.187.1	100	1.361278	0.764618	1.957939	5.366035	1310	CUFF.187.1	4713
BnaA01g10000D	BnaA01g10000D	j	CUFF.188	CUFF.188.1	12	0.958665	0.335909	1.581421	3.832592	1345	CUFF.188.1	1626
BnaA01g10000D	BnaA01g10000D	c	CUFF.188	CUFF.188.2	75	5.774998	3.838794	7.711202	23.087535	721	CUFF.188.1	1626
BnaA01g10000D	BnaA01g10000D	j	CUFF.188	CUFF.188.3	100	7.681139	5.468973	9.893304	30.707986	720	CUFF.188.1	1626
BnaA01g10090D	BnaA01g10090D	o	CUFF.189	CUFF.189.1	100	3.517728	1.479064	5.556391	14.385715	460	CUFF.189.1	921
BnaA01g10100D	BnaA01g10100D	j	CUFF.190	CUFF.190.1	92	1.803038	1.099070	2.507005	7.033183	1856	CUFF.190.3	4346
BnaA01g10100D	BnaA01g10100D	j	CUFF.190	CUFF.190.2	41	0.793527	0.322518	1.264535	3.095342	1852	CUFF.190.3	4346
BnaA01g10100D	BnaA01g10100D	j	CUFF.190	CUFF.190.3	100	1.958562	1.253337	2.663787	7.639843	1874	CUFF.190.3	4346
BnaA01g10200D	BnaA01g10200D	e	CUFF.191	CUFF.191.1	100	2.044601	1.458123	2.631079	7.897157	1868	CUFF.191.1	1827
BnaA01g10100D	BnaA01g10100D	c	CUFF.192	CUFF.192.1	100	5.184310	4.363328	6.005292	20.457523	2480	CUFF.192.1	4346
BnaA01g10160D	BnaA01g10160D	j	CUFF.193	CUFF.193.1	36	2.345966	1.098500	3.593431	9.428760	700	CUFF.193.4	973
BnaA01g10160D	BnaA01g10160D	j	CUFF.193	CUFF.193.2	41	2.627726	0.763221	4.492231	10.561192	605	CUFF.193.4	973
BnaA01g10160D	BnaA01g10160D	j	CUFF.193	CUFF.193.3	22	1.440012	0.358818	2.521206	5.787607	799	CUFF.193.4	973
BnaA01g10160D	BnaA01g10160D	j	CUFF.193	CUFF.193.4	100	6.483266	4.548053	8.418478	26.057137	869	CUFF.193.4	973
BnaA01g10230D	BnaA01g10230D	j	CUFF.197	CUFF.197.1	100	2.052093	1.360242	2.743943	8.219845	2018	CUFF.197.2	2005
BnaA01g10230D	BnaA01g10230D	j	CUFF.197	CUFF.197.2	98	2.012790	1.340179	2.685401	8.062413	2085	CUFF.197.2	2005
BnaA01g10220D	BnaA01g10220D	j	CUFF.198	CUFF.198.1	28	0.636537	0.265522	1.007553	2.501509	2379	CUFF.198.1	2271
BnaA01g10220D	BnaA01g10220D	=	CUFF.198	CUFF.198.2	100	2.311565	1.702245	2.920885	9.084153	2306	CUFF.198.1	2271
BnaA01g09990D	BnaA01g09990D	j	CUFF.195	CUFF.195.1	100	11.494533	9.287874	13.701193	45.642117	1251	CUFF.195.2	1372
BnaA01g09990D	BnaA01g09990D	j	CUFF.195	CUFF.195.2	93	10.717523	8.781213	12.653832	42.556787	1421	CUFF.195.2	1372
BnaA01g10110D	BnaA01g10110D	=	CUFF.194	CUFF.194.1	100	64.459202	57.214667	71.703738	261.317632	564	CUFF.194.1	831
BnaA01g10140D	BnaA01g10140D	j	CUFF.196	CUFF.196.1	100	8.660140	6.390096	10.930184	35.663727	696	CUFF.196.1	655
BnaA01g10050D	BnaA01g10050D	j	CUFF.200	CUFF.200.1	19	1.304204	0.870458	1.737950	5.101607	3505	CUFF.200.2	3579
BnaA01g10050D	BnaA01g10050D	j	CUFF.200	CUFF.200.2	76	5.357120	4.593382	6.120858	20.955250	3705	CUFF.200.2	3579
BnaA01g10050D	BnaA01g10050D	j	CUFF.200	CUFF.200.3	100	7.027203	5.622462	8.431944	27.488052	1554	CUFF.200.2	3579
BnaA01g10270D	BnaA01g10270D	c	CUFF.199	CUFF.199.1	100	6.021856	4.459104	7.584608	24.000126	931	CUFF.199.1	2006
BnaA01g10270D	BnaA01g10270D	c	CUFF.201	CUFF.201.1	100	8.433877	6.809296	10.058457	33.929862	1090	CUFF.201.1	2006
BnaA01g09920D	BnaA01g09920D	j	CUFF.202	CUFF.202.1	100	14.697434	12.612745	16.782122	58.049328	1242	CUFF.202.1	1331
BnaA01g09930D	BnaA01g09930D	c	CUFF.203	CUFF.203.1	100	6.019407	3.393033	8.645782	23.641368	471	CUFF.203.1	2145
BnaA01g09930D	BnaA01g09930D	c	CUFF.204	CUFF.204.1	100	7.913993	6.425036	9.402950	32.075378	1189	CUFF.204.1	2145
BnaA01g09940D	BnaA01g09940D	j	CUFF.205	CUFF.205.1	100	39.928819	34.918102	44.939535	156.679750	741	CUFF.205.1	991
BnaA01g09940D	BnaA01g09940D	e	CUFF.206	CUFF.206.1	100	7.113761	4.851122	9.376401	27.914233	720	CUFF.205.1	991
BnaA01g09970D	BnaA01g09970D	j	CUFF.207	CUFF.207.1	100	16.369181	14.686165	18.052197	65.416655	2236	CUFF.207.1	2847
BnaA01g09970D	BnaA01g09970D	c	CUFF.207	CUFF.207.2	95	15.477044	12.463749	18.490339	61.851383	834	CUFF.207.1	2847
BnaA01g10280D	BnaA01g10280D	c	CUFF.208	CUFF.208.1	100	40.140182	37.415025	42.865339	160.878226	2560	CUFF.208.1	5637
BnaA01g09730D	BnaA01g09730D	e	CUFF.209	CUFF.209.1	100	1.155831	0.556417	1.755246	4.585581	1276	CUFF.209.1	1632
BnaA01g09730D	BnaA01g09730D	j	CUFF.210	CUFF.210.1	100	21.946623	17.580239	26.313008	87.069821	570	CUFF.209.1	1632
BnaA01g09740D	BnaA01g09740D	j	CUFF.211	CUFF.211.1	17	4.395995	3.495666	5.296324	17.579628	1958	CUFF.211.1	1764
BnaA01g09740D	BnaA01g09740D	j	CUFF.211	CUFF.211.2	100	25.704915	22.839129	28.570702	102.794220	1251	CUFF.211.1	1764
BnaA01g09760D	BnaA01g09760D	j	CUFF.212	CUFF.212.1	100	2.368478	1.375324	3.361632	9.388472	1108	CUFF.212.2	1047
BnaA01g09760D	BnaA01g09760D	j	CUFF.212	CUFF.212.2	76	1.803839	0.909419	2.698260	7.150286	1117	CUFF.212.2	1047
BnaA01g09770D	BnaA01g09770D	c	CUFF.213	CUFF.213.1	100	4.110389	2.612422	5.608357	16.521159	753	CUFF.213.1	1113
BnaA01g09780D	BnaA01g09780D	e	CUFF.214	CUFF.214.1	100	13.138604	9.631785	16.645423	53.449237	523	CUFF.214.1	318
BnaA01g09800D	BnaA01g09800D	j	CUFF.215	CUFF.215.1	18	2.580357	1.271534	3.889181	10.383604	773	CUFF.215.1	1111
BnaA01g09800D	BnaA01g09800D	=	CUFF.215	CUFF.215.2	100	14.025616	10.504261	17.546970	56.440416	577	CUFF.215.1	1111
BnaA01g09810D	BnaA01g09810D	j	CUFF.216	CUFF.216.1	100	1.268373	0.806134	1.730612	5.069445	1913	CUFF.216.1	1891
BnaA01g09820D	BnaA01g09820D	j	CUFF.217	CUFF.217.1	46	2.816634	2.256598	3.376670	11.217455	3543	CUFF.217.2	3297
BnaA01g09820D	BnaA01g09820D	j	CUFF.217	CUFF.217.2	27	1.665391	1.184322	2.146459	6.632543	3559	CUFF.217.2	3297
BnaA01g09820D	BnaA01g09820D	c	CUFF.217	CUFF.217.3	100	6.117977	4.790877	7.445076	24.365300	1487	CUFF.217.2	3297
BnaA01g09830D	BnaA01g09830D	j	CUFF.218	CUFF.218.1	91	4.527077	3.735727	5.318426	17.991481	2773	CUFF.218.1	2587
BnaA01g09830D	BnaA01g09830D	j	CUFF.218	CUFF.218.2	100	4.948930	3.861121	6.036740	19.668010	2028	CUFF.218.1	2587
BnaA01g09830D	BnaA01g09830D	j	CUFF.218	CUFF.218.3	41	2.026340	1.269366	2.783314	8.053067	2028	CUFF.218.1	2587
BnaA01g09830D	BnaA01g09830D	j	CUFF.218	CUFF.218.4	51	2.517364	1.629389	3.405340	10.004495	1799	CUFF.218.1	2587
BnaA01g09860D	BnaA01g09860D	x	CUFF.219	CUFF.219.1	100	6.174595	5.004282	7.344908	24.559647	1781	CUFF.219.1	2398
BnaA01g09860D	BnaA01g09860D	j	CUFF.220	CUFF.220.1	100	14.895321	12.791484	16.999157	59.246610	1448	CUFF.220.2	2398
BnaA01g09860D	BnaA01g09860D	j	CUFF.220	CUFF.220.2	62	9.264345	7.953456	10.575233	36.849224	2226	CUFF.220.2	2398
BnaA01g09870D	BnaA01g09870D	j	CUFF.221	CUFF.221.1	100	5.353889	4.465889	6.241890	21.132038	2570	CUFF.221.1	1189
BnaA01g09880D	BnaA01g09880D	=	CUFF.222	CUFF.222.1	100	16.059889	13.632189	18.487589	63.389092	1165	CUFF.222.1	799
BnaA01g09890D	BnaA01g09890D	j	CUFF.223	CUFF.223.1	100	11.157188	9.740403	12.573974	43.605443	1925	CUFF.223.1	1944
BnaA01g09900D	BnaA01g09900D	=	CUFF.224	CUFF.224.1	100	1.313206	0.858630	1.767781	5.256337	1957	CUFF.224.1	2022
BnaA01g09910D	BnaA01g09910D	e	CUFF.225	CUFF.225.1	100	0.786817	0.414275	1.159359	3.150836	2808	CUFF.225.1	2685
BnaA01g09910D	BnaA01g09910D	=	CUFF.226	CUFF.226.1	100	2.476520	1.826538	3.126502	9.917308	2458	CUFF.225.1	2685
BnaA01g09910D	BnaA01g09910D	j	CUFF.226	CUFF.226.2	44	1.095514	0.621651	1.569376	4.387021	2468	CUFF.225.1	2685
BnaA01g11920D	BnaA01g11920D	j	CUFF.227	CUFF.227.1	100	7.872077	6.950140	8.794013	31.216810	3106	CUFF.227.1	2412
BnaA01g11940D	BnaA01g11940D	=	CUFF.228	CUFF.228.1	100	15.854778	13.617562	18.091994	60.479073	1179	CUFF.228.1	1203
BnaA01g11930D	BnaA01g11930D	=	CUFF.229	CUFF.229.1	100	6.202240	5.220407	7.184074	24.472814	2666	CUFF.229.1	2521
BnaA01g11930D	BnaA01g11930D	j	CUFF.229	CUFF.229.2	40	2.506632	1.801673	3.211591	9.890676	2666	CUFF.229.1	2521
BnaA01g12860D	BnaA01g12860D	=	CUFF.230	CUFF.230.1	100	2.149621	1.188281	3.110960	8.588997	854	CUFF.230.1	893
BnaA01g12870D	BnaA01g12870D	e	CUFF.231	CUFF.231.1	100	1.812880	0.835651	2.790109	7.081312	916	CUFF.232.1	1718
BnaA01g12870D	BnaA01g12870D	j	CUFF.232	CUFF.232.1	72	1.770391	1.073036	2.467746	6.915344	1737	CUFF.232.1	1718
BnaA01g12870D	BnaA01g12870D	j	CUFF.232	CUFF.232.2	100	2.462359	1.401106	3.523613	9.618250	1139	CUFF.232.1	1718
BnaA01g13000D	BnaA01g13000D	=	CUFF.233	CUFF.233.1	100	3.574381	2.128377	5.020385	14.310281	719	CUFF.233.1	768
BnaA01g12930D	BnaA01g12930D	=	CUFF.235	CUFF.235.1	100	5.453950	4.564316	6.343585	22.025555	2241	CUFF.235.1	2298
BnaA01g12920D	BnaA01g12920D	j	CUFF.234	CUFF.234.1	100	1.023315	0.517935	1.528696	4.141958	1405	CUFF.234.1	2097
BnaA01g13040D	BnaA01g13040D	j	CUFF.236	CUFF.236.1	42	3.090787	1.951634	4.229940	12.419151	1154	CUFF.236.1	1236
BnaA01g13040D	BnaA01g13040D	c	CUFF.236	CUFF.236.2	100	7.316019	5.447991	9.184047	29.396637	947	CUFF.236.1	1236
BnaA01g13060D	BnaA01g13060D	j	CUFF.237	CUFF.237.1	100	2.000114	1.052666	2.947561	7.741034	867	CUFF.237.1	525
BnaA01g13090D	BnaA01g13090D	j	CUFF.238	CUFF.238.1	100	2.707683	2.054455	3.360912	10.342384	1979	CUFF.238.1	1929
BnaA01g13080D	BnaA01g13080D	j	CUFF.239	CUFF.239.1	100	11.105159	8.901110	13.309208	44.098459	888	CUFF.239.1	1185
BnaA01g13180D	BnaA01g13180D	j	CUFF.240	CUFF.240.1	44	2.374657	1.329332	3.419981	9.481464	1229	CUFF.240.1	1797
BnaA01g13180D	BnaA01g13180D	j	CUFF.240	CUFF.240.2	100	5.398936	3.996641	6.801230	21.556722	1227	CUFF.240.1	1797
BnaA01g13300D	BnaA01g13300D	=	CUFF.242	CUFF.242.1	100	13.120687	10.782709	15.458664	53.336185	925	CUFF.242.1	807
BnaA01g13220D	BnaA01g13220D	j	CUFF.241	CUFF.241.1	73	1.191795	0.829864	1.553726	4.779153	3779	CUFF.241.1	3394
BnaA01g13220D	BnaA01g13220D	j	CUFF.241	CUFF.241.2	58	0.960879	0.547394	1.374365	3.853169	2452	CUFF.241.1	3394
BnaA01g13220D	BnaA01g13220D	j	CUFF.241	CUFF.241.3	100	1.643103	0.910253	2.375952	6.588916	1468	CUFF.241.1	3394
BnaA01g13170D	BnaA01g13170D	e	CUFF.243	CUFF.243.1	100	56.381411	52.599187	60.163636	225.108657	1308	CUFF.243.1	1156
BnaA01g13130D	BnaA01g13130D	j	CUFF.244	CUFF.244.1	100	24.253826	21.152313	27.355339	95.932462	1153	CUFF.244.1	1714
BnaA01g13130D	BnaA01g13130D	j	CUFF.244	CUFF.244.2	68	16.524682	12.879227	20.170137	65.360964	769	CUFF.244.1	1714
BnaA01g13280D	BnaA01g13280D	j	CUFF.245	CUFF.245.1	65	9.794694	8.059321	11.530068	35.977189	1300	CUFF.245.1	1586
BnaA01g13280D	BnaA01g13280D	=	CUFF.245	CUFF.245.2	100	15.024834	12.787338	17.262330	55.188176	1212	CUFF.245.1	1586
-	-	u	CUFF.246	CUFF.246.1	100	4.408085	2.025884	6.790286	16.505869	449	CUFF.246.1	-
BnaA01g13340D	BnaA01g13340D	j	CUFF.247	CUFF.247.1	100	3.971253	3.026339	4.916166	16.017755	1643	CUFF.247.1	1602
BnaA01g13340D	BnaA01g13340D	c	CUFF.247	CUFF.247.2	52	2.068839	1.103191	3.034487	8.344509	1101	CUFF.247.1	1602
BnaA01g13370D	BnaA01g13370D	=	CUFF.248	CUFF.248.1	100	10.938352	7.848028	14.028675	45.049850	554	CUFF.248.1	585
BnaA01g12900D	BnaA01g12900D	=	CUFF.249	CUFF.249.1	100	44.190021	40.729318	47.650725	177.107297	1622	CUFF.249.1	1909
BnaA01g13320D	BnaA01g13320D	j	CUFF.250	CUFF.250.1	58	6.470609	5.413547	7.527671	25.909659	2545	CUFF.250.1	2881
BnaA01g13320D	BnaA01g13320D	=	CUFF.250	CUFF.250.2	100	11.217985	9.749892	12.686078	44.919139	2193	CUFF.250.1	2881
BnaA01g13400D	BnaA01g13400D	j	CUFF.251	CUFF.251.1	100	17.174893	15.582197	18.767589	67.993463	2057	CUFF.251.1	2163
BnaA01g13330D	BnaA01g13330D	j	CUFF.252	CUFF.252.1	35	12.150869	10.542567	13.759171	48.395812	1813	CUFF.252.1	1793
BnaA01g13330D	BnaA01g13330D	c	CUFF.252	CUFF.252.2	100	35.122541	31.276428	38.968653	139.889901	1047	CUFF.252.1	1793
BnaA01g13310D	BnaA01g13310D	=	CUFF.253	CUFF.253.1	100	127.149507	118.104803	136.194211	497.339589	871	CUFF.253.1	1160
BnaA01g15360D	BnaA01g15360D	=	CUFF.254	CUFF.254.1	100	4.536800	2.614163	6.459437	18.486636	577	CUFF.254.1	753
BnaA01g15390D	BnaA01g15390D	=	CUFF.255	CUFF.255.1	100	42.830811	36.015938	49.645683	174.796578	479	CUFF.255.1	629
BnaA01g15410D	BnaA01g15410D	j	CUFF.256	CUFF.256.1	100	32.225589	27.149052	37.302127	129.685574	600	CUFF.256.1	1425
BnaA01g15430D	BnaA01g15430D	e	CUFF.257	CUFF.257.1	100	23.746952	21.149811	26.344094	95.957661	1186	CUFF.257.1	939
BnaA01g15490D	BnaA01g15490D	=	CUFF.258	CUFF.258.1	100	3.430182	2.462981	4.397384	13.740763	1224	CUFF.258.1	1339
BnaA01g15480D	BnaA01g15480D	=	CUFF.259	CUFF.259.1	100	1.893913	1.194597	2.593230	7.730383	1526	CUFF.259.1	1538
BnaA01g15480D	BnaA01g15480D	o	CUFF.259	CUFF.259.2	42	0.788128	0.284607	1.291650	3.216902	1479	CUFF.259.1	1538
BnaA01g15600D	BnaA01g15600D	=	CUFF.260	CUFF.260.1	100	4.404752	3.583270	5.226235	17.638370	1979	CUFF.260.1	2030
BnaA01g15560D	BnaA01g15560D	j	CUFF.261	CUFF.261.1	31	4.102729	2.824593	5.380864	16.421147	1166	CUFF.261.1	1207
BnaA01g15560D	BnaA01g15560D	=	CUFF.261	CUFF.261.2	100	13.173977	10.913228	15.434727	52.728767	1061	CUFF.261.1	1207
BnaA01g15620D	BnaA01g15620D	=	CUFF.265	CUFF.265.1	100	9.003530	7.447790	10.559269	35.937499	1225	CUFF.265.1	1262
BnaA01g15590D	BnaA01g15590D	=	CUFF.264	CUFF.264.1	100	3.340794	2.627519	4.054069	13.116755	2496	CUFF.264.1	2589
BnaA01g15590D	BnaA01g15590D	x	CUFF.266	CUFF.266.1	100	1.105171	0.546348	1.663994	4.339166	2066	CUFF.266.1	2589
BnaA01g15660D	BnaA01g15660D	e	CUFF.268	CUFF.268.1	100	1.178870	0.468657	1.889083	4.720028	884	CUFF.268.1	390
BnaA01g15650D	BnaA01g15650D	=	CUFF.269	CUFF.269.1	100	1.313357	0.694461	1.932253	4.890778	1172	CUFF.269.1	2977
BnaA01g15450D	BnaA01g15450D	j	CUFF.271	CUFF.271.1	72	3.791175	2.843231	4.739119	15.216192	2159	CUFF.271.3	2407
BnaA01g15450D	BnaA01g15450D	j	CUFF.271	CUFF.271.2	38	2.001858	1.301026	2.702689	8.034620	2133	CUFF.271.3	2407
BnaA01g15450D	BnaA01g15450D	j	CUFF.271	CUFF.271.3	57	2.985027	2.106186	3.863869	11.980652	2220	CUFF.271.3	2407
BnaA01g15450D	BnaA01g15450D	j	CUFF.271	CUFF.271.4	41	2.142678	1.420947	2.864409	8.599813	2220	CUFF.271.3	2407
BnaA01g15450D	BnaA01g15450D	j	CUFF.271	CUFF.271.5	100	5.248889	4.102700	6.395079	21.066848	2163	CUFF.271.3	2407
BnaA01g15670D	BnaA01g15670D	=	CUFF.272	CUFF.272.1	100	6.327164	4.772069	7.882259	25.181613	971	CUFF.272.1	1046
BnaA01g15500D	BnaA01g15500D	j	CUFF.263	CUFF.263.1	100	3.745434	2.632910	4.857959	14.989297	1360	CUFF.263.2	1187
BnaA01g15500D	BnaA01g15500D	j	CUFF.263	CUFF.263.2	48	1.809145	0.947960	2.670330	7.240233	1362	CUFF.263.2	1187
BnaA01g15510D	BnaA01g15510D	=	CUFF.267	CUFF.267.1	100	16.339099	13.300725	19.377472	65.342407	742	CUFF.267.1	1015
BnaA01g15540D	BnaA01g15540D	j	CUFF.270	CUFF.270.1	19	0.983379	0.235932	1.730825	3.877845	1107	CUFF.270.1	1200
BnaA01g15540D	BnaA01g15540D	c	CUFF.270	CUFF.270.2	100	5.221213	3.831216	6.611209	20.589274	1107	CUFF.270.1	1200
BnaA01g15400D	BnaA01g15400D	j	CUFF.262	CUFF.262.1	100	2.763243	1.649429	3.877057	11.105987	861	CUFF.262.1	606
BnaA01g15410D	BnaA01g15410D	j	CUFF.273	CUFF.273.1	23	16.866125	13.806744	19.925506	67.614197	1019	CUFF.273.2	1425
BnaA01g15410D	BnaA01g15410D	j	CUFF.273	CUFF.273.2	100	74.837384	68.956787	80.717980	300.013767	1130	CUFF.273.2	1425
BnaA01g15690D	BnaA01g15690D	=	CUFF.274	CUFF.274.1	100	4.976238	3.233938	6.718538	20.068473	795	CUFF.274.2	925
BnaA01g15690D	BnaA01g15690D	j	CUFF.274	CUFF.274.2	32	1.570085	0.440295	2.699875	6.331932	812	CUFF.274.2	925
BnaA01g15630D	BnaA01g15630D	j	CUFF.275	CUFF.275.1	42	1.969881	1.413697	2.526065	7.880589	3514	CUFF.275.2	1852
BnaA01g15630D	BnaA01g15630D	j	CUFF.275	CUFF.275.2	100	4.672095	3.938248	5.405942	18.690907	3621	CUFF.275.2	1852
BnaA01g15740D	BnaA01g15740D	=	CUFF.276	CUFF.276.1	100	4.348767	3.407178	5.290357	17.499043	1558	CUFF.276.1	1505
BnaA01g15730D	BnaA01g15730D	=	CUFF.277	CUFF.277.1	100	3.044417	2.275066	3.813768	12.181782	1666	CUFF.277.1	1542
BnaA01g15720D	BnaA01g15720D	j	CUFF.278	CUFF.278.1	92	0.864082	0.347983	1.380181	3.411992	1826	CUFF.278.2	2163
BnaA01g15720D	BnaA01g15720D	j	CUFF.278	CUFF.278.2	59	0.554769	0.192880	0.916659	2.190612	2413	CUFF.278.2	2163
BnaA01g15720D	BnaA01g15720D	j	CUFF.278	CUFF.278.3	32	0.298086	0.038979	0.557193	1.177050	2413	CUFF.278.2	2163
BnaA01g15720D	BnaA01g15720D	=	CUFF.278	CUFF.278.4	100	0.943594	0.500834	1.386354	3.725960	2413	CUFF.278.2	2163
BnaA01g15760D	BnaA01g15760D	=	CUFF.279	CUFF.279.1	100	6.134693	5.086336	7.183050	24.379510	1845	CUFF.279.1	1820
BnaA01g15800D	BnaA01g15800D	o	CUFF.280	CUFF.280.1	100	2.254374	1.246487	3.262260	8.977358	840	CUFF.280.1	4062
BnaA01g15780D	BnaA01g15780D	=	CUFF.281	CUFF.281.1	100	15.302938	12.460706	18.145171	60.292764	783	CUFF.281.1	875
BnaA01g15780D	BnaA01g15780D	x	CUFF.282	CUFF.282.1	100	0.995034	0.440406	1.549662	3.920381	1224	CUFF.282.1	875
BnaA01g15820D	BnaA01g15820D	j	CUFF.283	CUFF.283.1	100	0.970208	0.575250	1.365165	3.903817	2523	CUFF.283.1	2681
BnaA01g15820D	BnaA01g15820D	j	CUFF.283	CUFF.283.2	74	0.720132	0.365178	1.075086	2.897589	2509	CUFF.283.1	2681
BnaA01g15880D	BnaA01g15880D	c	CUFF.284	CUFF.284.1	100	2.857710	1.052386	4.663034	11.380333	478	CUFF.284.1	1844
BnaA01g15880D	BnaA01g15880D	j	CUFF.285	CUFF.285.1	100	2.462486	1.694606	3.230366	10.003247	1410	CUFF.285.1	1844
BnaA01g15750D	BnaA01g15750D	j	CUFF.286	CUFF.286.1	100	26.003719	23.835649	28.171789	104.207431	2224	CUFF.286.1	2221
BnaA01g15900D	BnaA01g15900D	j	CUFF.287	CUFF.287.1	100	6.417066	5.045040	7.789092	25.947262	1238	CUFF.287.1	1195
BnaA01g15900D	BnaA01g15900D	c	CUFF.287	CUFF.287.2	70	4.479603	2.080799	6.878407	18.113174	505	CUFF.287.1	1195
BnaA01g15870D	BnaA01g15870D	j	CUFF.288	CUFF.288.1	100	6.654948	5.163251	8.146646	25.761726	1356	CUFF.288.2	1457
BnaA01g15870D	BnaA01g15870D	j	CUFF.288	CUFF.288.2	42	2.782598	1.689915	3.875281	10.771614	1379	CUFF.288.2	1457
BnaA01g15870D	BnaA01g15870D	=	CUFF.288	CUFF.288.3	52	3.429659	2.260994	4.598324	13.276427	1379	CUFF.288.2	1457
BnaA01g15840D	BnaA01g15840D	j	CUFF.289	CUFF.289.1	48	7.073746	5.438064	8.709428	28.430128	1148	CUFF.289.1	1415
BnaA01g15840D	BnaA01g15840D	=	CUFF.289	CUFF.289.2	100	14.775249	12.020359	17.530139	59.383276	883	CUFF.289.1	1415
BnaA01g16110D	BnaA01g16110D	o	CUFF.290	CUFF.290.1	100	8.450769	4.908960	11.992579	33.511070	412	CUFF.290.1	4348
BnaA01g16080D	BnaA01g16080D	j	CUFF.291	CUFF.291.1	100	9.787776	8.477428	11.098124	39.458347	1790	CUFF.291.1	1628
BnaA01g16100D	BnaA01g16100D	=	CUFF.292	CUFF.292.1	100	11.938311	9.434509	14.442112	47.207037	777	CUFF.292.1	1675
BnaA01g16110D	BnaA01g16110D	j	CUFF.293	CUFF.293.1	100	7.595663	6.715716	8.475609	29.968743	2888	CUFF.293.1	4348
BnaA01g16140D	BnaA01g16140D	=	CUFF.295	CUFF.295.1	100	3.019346	2.287349	3.751343	12.114889	1788	CUFF.295.1	1774
BnaA01g16160D	BnaA01g16160D	j	CUFF.296	CUFF.296.1	100	1.910160	1.081554	2.738766	6.928450	1036	CUFF.296.1	924
BnaA01g15800D	BnaA01g15800D	j	CUFF.294	CUFF.294.1	100	3.953734	3.304339	4.603130	15.512613	2960	CUFF.294.1	4062
BnaA01g15810D	BnaA01g15810D	=	CUFF.297	CUFF.297.1	100	13.067465	11.717465	14.417466	51.704260	2552	CUFF.297.1	2699
BnaA01g15710D	BnaA01g15710D	=	CUFF.298	CUFF.298.1	100	58.579756	54.924899	62.234613	232.829860	2349	CUFF.298.1	2274
BnaA01g16360D	BnaA01g16360D	j	CUFF.299	CUFF.299.1	100	4.308827	3.534031	5.083623	17.282388	2149	CUFF.299.1	1946
BnaA01g16390D	BnaA01g16390D	j	CUFF.300	CUFF.300.1	100	8.910758	5.152883	12.668633	36.641465	410	CUFF.300.1	569
BnaA01g16400D	BnaA01g16400D	e	CUFF.301	CUFF.301.1	100	1.137085	0.550966	1.723205	4.376073	1436	CUFF.301.1	1455
BnaA01g16400D	BnaA01g16400D	x	CUFF.302	CUFF.302.1	100	0.995857	0.403378	1.588336	3.832556	1335	CUFF.302.1	1455
BnaA01g16430D	BnaA01g16430D	=	CUFF.303	CUFF.303.1	100	41.114810	36.074751	46.154870	165.465189	676	CUFF.303.1	877
BnaA01g16440D	BnaA01g16440D	j	CUFF.304	CUFF.304.1	100	19.227783	16.819517	21.636049	76.034528	1309	CUFF.304.1	1586
BnaA01g16440D	BnaA01g16440D	c	CUFF.304	CUFF.304.2	70	13.369734	9.000549	17.738918	52.869403	503	CUFF.304.1	1586
BnaA01g16470D	BnaA01g16470D	o	CUFF.305	CUFF.305.1	100	2.273257	1.438543	3.107970	8.891070	1108	CUFF.305.1	1215
BnaA01g16130D	BnaA01g16130D	c	CUFF.306	CUFF.306.1	100	314.709982	289.779242	339.640723	1255.982596	420	CUFF.306.1	678
BnaA01g16420D	BnaA01g16420D	=	CUFF.307	CUFF.307.1	100	5.990006	5.199131	6.780881	23.790525	3470	CUFF.307.1	3562
BnaA01g16420D	BnaA01g16420D	e	CUFF.308	CUFF.308.1	100	5.042530	3.422495	6.662565	20.027432	1048	CUFF.307.1	3562
BnaA01g16490D	BnaA01g16490D	=	CUFF.309	CUFF.309.1	100	9.484659	7.650846	11.318472	36.148918	989	CUFF.309.1	1012
BnaA01g16720D	BnaA01g16720D	j	CUFF.310	CUFF.310.1	100	5.601977	4.402579	6.801374	21.270619	1450	CUFF.310.1	1465
BnaA01g16720D	BnaA01g16720D	=	CUFF.310	CUFF.310.2	80	4.466844	2.796275	6.137414	16.960539	811	CUFF.310.1	1465
BnaA01g16700D	BnaA01g16700D	=	CUFF.314	CUFF.314.1	100	10.734823	9.328884	12.140762	43.030549	1747	CUFF.314.1	1887
BnaA01g16710D	BnaA01g16710D	j	CUFF.317	CUFF.317.1	24	2.063155	1.381782	2.744527	8.083149	2434	CUFF.317.1	2682
BnaA01g16710D	BnaA01g16710D	j	CUFF.317	CUFF.317.2	100	8.704835	7.500370	9.909301	34.104313	2365	CUFF.317.1	2682
BnaA01g16750D	BnaA01g16750D	j	CUFF.315	CUFF.315.1	54	1.311156	0.741896	1.880415	5.199548	2045	CUFF.315.1	1887
BnaA01g16750D	BnaA01g16750D	j	CUFF.315	CUFF.315.2	100	2.446076	1.735214	3.156938	9.700212	2045	CUFF.315.1	1887
BnaA01g16750D	BnaA01g16750D	c	CUFF.318	CUFF.318.1	100	4.131728	2.285570	5.977886	16.720377	577	CUFF.318.1	1887
BnaA01g16800D	BnaA01g16800D	=	CUFF.320	CUFF.320.1	100	1.800268	1.014567	2.585970	6.792910	1011	CUFF.320.1	291
BnaA01g16850D	BnaA01g16850D	=	CUFF.322	CUFF.322.1	100	33.068522	29.454748	36.682296	131.958073	916	CUFF.322.1	942
BnaA01g16860D	BnaA01g16860D	j	CUFF.323	CUFF.323.1	24	16.948908	10.981113	22.916703	66.847914	403	CUFF.323.1	505
BnaA01g16860D	BnaA01g16860D	=	CUFF.323	CUFF.323.2	100	69.942579	58.677654	81.207503	275.859399	401	CUFF.323.1	505
BnaA01g16870D	BnaA01g16870D	c	CUFF.324	CUFF.324.1	100	3.353165	1.317596	5.388735	13.417416	469	CUFF.324.4	1719
BnaA01g16870D	BnaA01g16870D	j	CUFF.324	CUFF.324.2	73	2.432757	1.655941	3.209573	9.734476	1733	CUFF.324.4	1719
BnaA01g16870D	BnaA01g16870D	j	CUFF.324	CUFF.324.3	18	0.590806	0.138010	1.043603	2.364062	1733	CUFF.324.4	1719
BnaA01g16870D	BnaA01g16870D	j	CUFF.324	CUFF.324.4	13	0.421414	0.044842	0.797986	1.686253	1817	CUFF.324.4	1719
BnaA01g16990D	BnaA01g16990D	=	CUFF.326	CUFF.326.1	100	5.087173	3.733299	6.441047	20.768068	1000	CUFF.326.1	1026
BnaA01g17000D	BnaA01g17000D	c	CUFF.329	CUFF.329.1	100	4.215145	2.970027	5.460263	16.283768	961	CUFF.329.1	1179
BnaA01g17010D	BnaA01g17010D	o	CUFF.331	CUFF.331.1	100	5.160236	2.997525	7.322947	20.390748	531	CUFF.331.1	948
BnaA01g16970D	BnaA01g16970D	j	CUFF.327	CUFF.327.1	100	10.362103	7.871742	12.852464	41.085079	803	CUFF.327.2	942
BnaA01g16970D	BnaA01g16970D	=	CUFF.327	CUFF.327.2	26	2.665537	1.666883	3.664192	10.568686	1309	CUFF.327.2	942
-	-	u	CUFF.328	CUFF.328.1	100	4.363819	2.031260	6.696378	16.449488	446	CUFF.328.1	-
BnaA01g16960D	BnaA01g16960D	=	CUFF.335	CUFF.335.1	100	9.028407	7.044566	11.012248	35.239209	854	CUFF.335.1	840
BnaA01g17020D	BnaA01g17020D	o	CUFF.340	CUFF.340.1	100	2.102677	1.138220	3.067135	8.371768	852	CUFF.340.1	1997
BnaA01g15910D	BnaA01g15910D	=	CUFF.311	CUFF.311.1	100	3.753267	2.722947	4.783586	15.080432	1368	CUFF.311.2	1560
BnaA01g15910D	BnaA01g15910D	o	CUFF.311	CUFF.311.2	45	1.691585	0.972785	2.410386	6.796702	1437	CUFF.311.2	1560
BnaA01g15920D	BnaA01g15920D	j	CUFF.312	CUFF.312.1	100	0.765112	0.366381	1.163843	2.857256	1539	CUFF.312.1	1763
BnaA01g15930D	BnaA01g15930D	j	CUFF.313	CUFF.313.1	100	5.444160	3.350038	7.538281	22.734197	577	CUFF.313.1	656
BnaA01g15940D	BnaA01g15940D	=	CUFF.316	CUFF.316.1	100	51.501343	45.095691	57.906994	205.473546	618	CUFF.316.1	826
BnaA01g15950D	BnaA01g15950D	j	CUFF.319	CUFF.319.1	100	29.551503	27.095714	32.007292	118.091151	2001	CUFF.319.1	2462
BnaA01g15960D	BnaA01g15960D	=	CUFF.321	CUFF.321.1	100	5.481684	3.772324	7.191045	20.831090	763	CUFF.321.1	799
BnaA01g16020D	BnaA01g16020D	j	CUFF.325	CUFF.325.1	51	0.356159	0.095576	0.616743	1.384886	2683	CUFF.325.1	1100
BnaA01g16020D	BnaA01g16020D	j	CUFF.325	CUFF.325.2	100	0.703381	0.374983	1.031779	2.735019	2683	CUFF.325.1	1100
BnaA01g16040D	BnaA01g16040D	j	CUFF.332	CUFF.332.1	100	4.294035	3.123158	5.464911	16.912038	1144	CUFF.332.1	869
BnaA01g16050D	BnaA01g16050D	j	CUFF.333	CUFF.333.1	100	2.223714	1.574457	2.872970	8.758086	1785	CUFF.333.1	1467
BnaA01g16060D	BnaA01g16060D	j	CUFF.338	CUFF.338.1	63	1.751150	1.006364	2.495936	7.006626	1629	CUFF.338.2	1690
BnaA01g16060D	BnaA01g16060D	j	CUFF.338	CUFF.338.2	46	1.280260	0.647943	1.912577	5.122520	1635	CUFF.338.2	1690
BnaA01g16060D	BnaA01g16060D	j	CUFF.338	CUFF.338.3	100	2.759708	1.846926	3.672489	11.042022	1557	CUFF.338.2	1690
BnaA01g16060D	BnaA01g16060D	i	CUFF.341	CUFF.341.1	100	3.131118	1.109395	5.152842	13.033308	445	CUFF.341.1	1690
BnaA01g16070D	BnaA01g16070D	j	CUFF.342	CUFF.342.1	100	1.684403	1.427350	1.941456	6.752874	7733	CUFF.342.1	7278
BnaA01g17060D	BnaA01g17060D	p	CUFF.343	CUFF.343.1	100	10.743659	5.144695	16.342623	45.336307	313	CUFF.343.1	1598
BnaA01g17050D	BnaA01g17050D	=	CUFF.344	CUFF.344.1	100	6.982194	5.912242	8.052146	28.075988	1902	CUFF.344.1	1860
BnaA01g17070D	BnaA01g17070D	o	CUFF.347	CUFF.347.1	100	1.456970	0.612598	2.301342	6.070597	783	CUFF.347.1	810
BnaA01g17060D	BnaA01g17060D	=	CUFF.348	CUFF.348.1	100	1.466430	0.891351	2.041508	5.896900	1437	CUFF.348.1	1598
-	-	u	CUFF.350	CUFF.350.1	53	3.031743	1.681154	4.382333	12.180463	808	CUFF.350.1	-
-	-	u	CUFF.350	CUFF.350.2	100	5.747201	3.157406	8.336996	23.090202	542	CUFF.350.1	-
-	-	u	CUFF.353	CUFF.353.1	100	0.914529	0.437930	1.391128	3.708919	1326	CUFF.353.1	-
BnaA01g16780D	BnaA01g16780D	j	CUFF.355	CUFF.355.1	100	147.058224	136.580548	157.535900	586.515763	782	CUFF.355.1	2366
BnaA01g17100D	BnaA01g17100D	=	CUFF.357	CUFF.357.1	100	5.172219	3.713818	6.630619	20.712262	891	CUFF.357.1	902
BnaA01g17170D	BnaA01g17170D	=	CUFF.359	CUFF.359.1	100	6.980178	5.866021	8.094336	27.056160	1731	CUFF.359.1	1744
BnaA01g17130D	BnaA01g17130D	j	CUFF.358	CUFF.358.1	37	0.474602	0.069454	0.879750	1.852497	1606	CUFF.358.1	2182
BnaA01g17130D	BnaA01g17130D	j	CUFF.358	CUFF.358.2	92	1.190642	0.559306	1.821979	4.647390	1606	CUFF.358.1	2182
BnaA01g17130D	BnaA01g17130D	c	CUFF.358	CUFF.358.3	100	1.294123	0.630320	1.957926	5.051302	1606	CUFF.358.1	2182
BnaA01g17210D	BnaA01g17210D	=	CUFF.364	CUFF.364.1	100	10.604332	4.722107	16.486557	36.751142	299	CUFF.364.1	171
BnaA01g17140D	BnaA01g17140D	j	CUFF.365	CUFF.365.1	100	4.765191	4.024981	5.505401	18.852747	3013	CUFF.365.1	2550
BnaA01g17140D	BnaA01g17140D	j	CUFF.365	CUFF.365.2	42	1.999113	1.255200	2.743027	7.909186	1714	CUFF.365.1	2550
BnaA01g17150D	BnaA01g17150D	c	CUFF.362	CUFF.362.1	100	2.434997	1.404288	3.465705	9.572398	1057	CUFF.362.1	1248
BnaA01g17150D	BnaA01g17150D	j	CUFF.362	CUFF.362.2	98	2.389024	1.206069	3.571979	9.391671	933	CUFF.362.1	1248
BnaA01g17150D	BnaA01g17150D	x	CUFF.363	CUFF.363.1	100	1.230131	0.454740	2.005523	4.835861	1032	CUFF.363.2	1248
BnaA01g17150D	BnaA01g17150D	x	CUFF.363	CUFF.363.2	70	0.865660	0.194278	1.537041	3.403060	1063	CUFF.363.2	1248
BnaA01g17240D	BnaA01g17240D	j	CUFF.366	CUFF.366.1	100	0.979479	0.390885	1.568073	3.906967	1050	CUFF.366.1	528
BnaA01g16510D	BnaA01g16510D	j	CUFF.330	CUFF.330.1	100	2.678360	1.295981	4.060740	10.586832	620	CUFF.330.1	1290
BnaA01g16520D	BnaA01g16520D	x	CUFF.334	CUFF.334.1	100	3.335012	2.330423	4.339602	13.364305	1246	CUFF.334.1	2277
BnaA01g16520D	BnaA01g16520D	j	CUFF.336	CUFF.336.1	64	0.548557	0.239167	0.857947	2.198218	2667	CUFF.336.2	2277
BnaA01g16520D	BnaA01g16520D	=	CUFF.336	CUFF.336.2	100	0.857030	0.494904	1.219156	3.434354	2699	CUFF.336.2	2277
BnaA01g16530D	BnaA01g16530D	e	CUFF.337	CUFF.337.1	100	2.676064	1.788466	3.563663	10.893278	1192	CUFF.337.1	1049
BnaA01g16540D	BnaA01g16540D	j	CUFF.339	CUFF.339.1	100	4.461503	3.198541	5.724466	17.509679	988	CUFF.339.1	2305
BnaA01g16560D	BnaA01g16560D	=	CUFF.345	CUFF.345.1	100	19.974563	17.627348	22.321779	79.757077	1360	CUFF.345.1	1513
BnaA01g16570D	BnaA01g16570D	x	CUFF.346	CUFF.346.1	100	8.606393	6.109256	11.103530	32.560148	606	CUFF.346.1	432
BnaA01g16600D	BnaA01g16600D	=	CUFF.349	CUFF.349.1	100	0.913508	0.483033	1.343982	3.630262	1582	CUFF.349.1	2090
BnaA01g16610D	BnaA01g16610D	=	CUFF.352	CUFF.352.1	100	1.090552	0.462787	1.718316	4.241209	1028	CUFF.352.1	1273
BnaA01g16620D	BnaA01g16620D	=	CUFF.354	CUFF.354.1	100	16.026471	9.031946	23.020997	66.572296	306	CUFF.354.1	592
BnaA01g16630D	BnaA01g16630D	=	CUFF.356	CUFF.356.1	82	2.364525	1.101397	3.627653	9.497277	796	CUFF.356.1	884
BnaA01g16630D	BnaA01g16630D	j	CUFF.356	CUFF.356.2	100	2.898788	1.406882	4.390694	11.643182	707	CUFF.356.1	884
BnaA01g16640D	BnaA01g16640D	=	CUFF.360	CUFF.360.1	100	19.192017	16.387273	21.996761	76.541018	956	CUFF.360.1	918
BnaA01g16650D	BnaA01g16650D	=	CUFF.361	CUFF.361.1	100	6.548034	5.416971	7.679097	26.223675	1718	CUFF.361.1	1559
BnaA01g16660D	BnaA01g16660D	=	CUFF.368	CUFF.368.1	100	11.268141	9.612627	12.923654	45.186909	1451	CUFF.368.1	1623
BnaA01g17330D	BnaA01g17330D	o	CUFF.371	CUFF.371.1	100	1.009403	0.545604	1.473203	4.084849	1487	CUFF.371.1	1425
-	-	u	CUFF.373	CUFF.373.1	100	31.093287	28.086032	34.100542	123.048081	1156	CUFF.373.1	-
BnaA01g17290D	BnaA01g17290D	e	CUFF.372	CUFF.372.1	100	23.650754	18.701703	28.599804	96.240648	507	CUFF.372.1	315
BnaA01g17280D	BnaA01g17280D	c	CUFF.374	CUFF.374.1	100	7.102856	4.179533	10.026179	28.351871	461	CUFF.374.1	1334
BnaA01g17360D	BnaA01g17360D	=	CUFF.376	CUFF.376.1	100	5.743398	3.680308	7.806487	22.508288	594	CUFF.376.1	675
BnaA01g17450D	BnaA01g17450D	=	CUFF.378	CUFF.378.1	100	2.574736	1.984787	3.164685	10.196115	2224	CUFF.378.1	2297
BnaA01g17350D	BnaA01g17350D	=	CUFF.381	CUFF.381.1	100	24.482367	21.382104	27.582629	95.325828	932	CUFF.381.1	761
BnaA01g17400D	BnaA01g17400D	j	CUFF.382	CUFF.382.1	31	2.744904	1.132587	4.357220	10.781002	585	CUFF.382.1	796
BnaA01g17400D	BnaA01g17400D	=	CUFF.382	CUFF.382.2	100	8.775877	5.292487	12.259267	34.468512	457	CUFF.382.1	796
BnaA01g17480D	BnaA01g17480D	=	CUFF.384	CUFF.384.1	100	3.374272	2.459093	4.289451	13.274540	1532	CUFF.384.1	1481
BnaA01g17480D	BnaA01g17480D	j	CUFF.384	CUFF.384.2	25	0.846062	0.221714	1.470410	3.328445	1273	CUFF.384.1	1481
BnaA01g17490D	BnaA01g17490D	j	CUFF.388	CUFF.388.1	100	7.629120	6.006438	9.251802	30.935429	1059	CUFF.388.1	5829
BnaA01g17460D	BnaA01g17460D	=	CUFF.383	CUFF.383.1	100	10.402548	8.686572	12.118523	40.646194	1175	CUFF.383.1	1101
BnaA01g17490D	BnaA01g17490D	j	CUFF.389	CUFF.389.1	12	0.879888	0.390920	1.368856	3.505843	2160	CUFF.389.1	5829
BnaA01g17490D	BnaA01g17490D	j	CUFF.389	CUFF.389.2	61	4.366393	3.486894	5.245893	17.397543	2160	CUFF.389.1	5829
BnaA01g17490D	BnaA01g17490D	c	CUFF.389	CUFF.389.3	100	7.125569	5.296194	8.954945	28.391258	925	CUFF.389.1	5829
BnaA01g17410D	BnaA01g17410D	=	CUFF.390	CUFF.390.1	100	4.382254	3.688132	5.076376	17.396973	3372	CUFF.390.2	1827
BnaA01g17410D	BnaA01g17410D	j	CUFF.390	CUFF.390.2	32	1.419271	0.985316	1.853226	5.634319	3435	CUFF.390.2	1827
BnaA01g17490D	BnaA01g17490D	j	CUFF.392	CUFF.392.1	32	1.414265	0.823911	2.004619	5.634614	2323	CUFF.392.1	5829
BnaA01g17490D	BnaA01g17490D	j	CUFF.392	CUFF.392.2	53	2.347095	1.643450	3.050739	9.351125	2323	CUFF.392.1	5829
BnaA01g17490D	BnaA01g17490D	j	CUFF.392	CUFF.392.3	100	4.445960	3.524989	5.366932	17.713274	2323	CUFF.392.1	5829
BnaA01g17530D	BnaA01g17530D	c	CUFF.393	CUFF.393.1	100	8.312946	3.980727	12.645165	32.810902	345	CUFF.393.1	577
BnaA01g17500D	BnaA01g17500D	o	CUFF.394	CUFF.394.1	21	2.192541	1.241454	3.143629	8.709615	1200	CUFF.394.1	1229
BnaA01g17500D	BnaA01g17500D	=	CUFF.394	CUFF.394.2	100	10.291498	8.394744	12.188252	40.881774	1125	CUFF.394.1	1229
-	-	u	CUFF.396	CUFF.396.1	100	34.368106	14.450412	54.285799	127.656114	213	CUFF.396.1	-
BnaA01g17550D	BnaA01g17550D	j	CUFF.397	CUFF.397.1	100	3.115569	1.734454	4.496684	12.606565	805	CUFF.397.2	2377
BnaA01g17550D	BnaA01g17550D	=	CUFF.397	CUFF.397.2	49	1.521692	1.033983	2.009400	6.157241	2259	CUFF.397.2	2377
BnaA01g16170D	BnaA01g16170D	=	CUFF.351	CUFF.351.1	100	47.574574	41.845006	53.304142	190.284028	703	CUFF.351.1	687
BnaA01g16170D	BnaA01g16170D	j	CUFF.351	CUFF.351.2	21	9.888564	7.176002	12.601125	39.551289	703	CUFF.351.1	687
BnaA01g16240D	BnaA01g16240D	e	CUFF.367	CUFF.367.1	100	22.443620	18.647292	26.239948	90.657772	688	CUFF.369.1	2519
BnaA01g16240D	BnaA01g16240D	j	CUFF.369	CUFF.369.1	100	24.149382	22.132496	26.166267	97.547950	2369	CUFF.369.1	2519
BnaA01g16260D	BnaA01g16260D	o	CUFF.370	CUFF.370.1	100	0.811671	0.413940	1.209402	3.368824	1710	CUFF.370.1	2934
BnaA01g16260D	BnaA01g16260D	o	CUFF.375	CUFF.375.1	100	10.742163	9.496017	11.988309	42.930349	2451	CUFF.375.1	2934
BnaA01g16270D	BnaA01g16270D	=	CUFF.377	CUFF.377.1	100	163.555275	148.222119	178.888431	653.637922	472	CUFF.377.1	774
BnaA01g16280D	BnaA01g16280D	=	CUFF.379	CUFF.379.1	100	11.148366	9.491496	12.805236	43.817283	1542	CUFF.380.1	1423
BnaA01g16280D	BnaA01g16280D	e	CUFF.380	CUFF.380.1	100	1.422155	0.786278	2.058033	5.589606	1822	CUFF.380.1	1423
BnaA01g16310D	BnaA01g16310D	j	CUFF.385	CUFF.385.1	100	3.028645	2.054051	4.003240	12.241531	1354	CUFF.386.1	819
BnaA01g16310D	BnaA01g16310D	e	CUFF.386	CUFF.386.1	100	1.214077	0.553333	1.874822	4.907199	1443	CUFF.386.1	819
BnaA01g16310D	BnaA01g16310D	e	CUFF.387	CUFF.387.1	100	7.660702	5.536102	9.785302	30.455829	691	CUFF.387.1	819
-	-	u	CUFF.391	CUFF.391.1	100	10.559581	8.800544	12.318619	41.297725	1224	CUFF.391.1	-
-	-	u	CUFF.395	CUFF.395.1	100	17.511698	15.059294	19.964103	68.975066	1103	CUFF.395.1	-
BnaA01g17560D	BnaA01g17560D	j	CUFF.398	CUFF.398.1	14	1.336458	0.448381	2.224535	5.363907	1076	CUFF.398.1	1285
BnaA01g17560D	BnaA01g17560D	=	CUFF.398	CUFF.398.2	100	9.500096	7.614951	11.385242	38.128879	1076	CUFF.398.1	1285
BnaA01g17590D	BnaA01g17590D	=	CUFF.400	CUFF.400.1	100	3.726917	2.785092	4.668742	15.000576	1404	CUFF.400.1	1065
BnaA01g17510D	BnaA01g17510D	j	CUFF.399	CUFF.399.1	24	0.718411	0.334803	1.102019	2.809565	2859	CUFF.399.1	2565
BnaA01g17510D	BnaA01g17510D	j	CUFF.399	CUFF.399.2	100	2.999072	2.353394	3.644749	11.728777	2857	CUFF.399.1	2565
BnaA01g17510D	BnaA01g17510D	j	CUFF.399	CUFF.399.3	60	1.787588	1.074005	2.501172	6.990905	1621	CUFF.399.1	2565
BnaA01g17570D	BnaA01g17570D	=	CUFF.401	CUFF.401.1	100	53.727517	49.199188	58.255847	215.145612	1171	CUFF.401.1	1347
BnaA01g17660D	BnaA01g17660D	j	CUFF.402	CUFF.402.1	100	4.776478	2.739781	6.813175	19.250041	541	CUFF.402.1	618
BnaA01g17580D	BnaA01g17580D	=	CUFF.403	CUFF.403.1	100	9.818977	8.689940	10.948015	38.618839	2635	CUFF.403.1	2723
BnaA01g17650D	BnaA01g17650D	j	CUFF.404	CUFF.404.1	100	1.224070	0.822128	1.626013	4.913057	2354	CUFF.404.1	2217
BnaA01g17630D	BnaA01g17630D	j	CUFF.405	CUFF.405.1	12	2.909925	2.024626	3.795224	11.496259	1763	CUFF.405.1	1902
BnaA01g17630D	BnaA01g17630D	j	CUFF.405	CUFF.405.2	100	23.942053	21.536173	26.347934	94.588025	1680	CUFF.405.1	1902
BnaA01g17690D	BnaA01g17690D	j	CUFF.406	CUFF.406.1	42	8.083730	6.655031	9.512429	32.297145	2004	CUFF.406.1	1974
BnaA01g17690D	BnaA01g17690D	=	CUFF.406	CUFF.406.2	100	19.179757	16.945456	21.414059	76.629399	1740	CUFF.406.1	1974
BnaA01g18090D	BnaA01g18090D	j	CUFF.408	CUFF.408.1	89	4.676567	3.207311	6.145823	18.688868	1119	CUFF.408.1	1200
BnaA01g18090D	BnaA01g18090D	j	CUFF.408	CUFF.408.2	100	5.239598	3.623134	6.856062	20.938898	1033	CUFF.408.1	1200
BnaA01g18060D	BnaA01g18060D	j	CUFF.407	CUFF.407.1	73	0.537188	0.180692	0.893684	2.100134	1869	CUFF.407.2	2664
BnaA01g18060D	BnaA01g18060D	j	CUFF.407	CUFF.407.2	100	0.730937	0.377394	1.084479	2.857593	2234	CUFF.407.2	2664
BnaA01g18070D	BnaA01g18070D	j	CUFF.409	CUFF.409.1	100	4.964282	3.709925	6.218640	19.921607	1106	CUFF.409.1	1288
BnaA01g18130D	BnaA01g18130D	e	CUFF.410	CUFF.410.1	100	3.558965	2.730157	4.387772	13.960161	1646	CUFF.410.1	1395
BnaA01g18180D	BnaA01g18180D	=	CUFF.411	CUFF.411.1	100	16.423423	14.509311	18.337534	64.300499	1450	CUFF.411.1	1737
BnaA01g18280D	BnaA01g18280D	=	CUFF.412	CUFF.412.1	100	3.392139	2.620179	4.164100	13.687089	1833	CUFF.412.1	1848
BnaA01g18330D	BnaA01g18330D	=	CUFF.413	CUFF.413.1	100	3.109152	1.864368	4.353936	12.029207	770	CUFF.413.1	855
BnaA01g18340D	BnaA01g18340D	e	CUFF.414	CUFF.414.1	100	0.502657	0.251329	0.753986	2.059339	2352	CUFF.414.1	3379
BnaA01g18350D	BnaA01g18350D	=	CUFF.415	CUFF.415.1	100	9.789453	7.245626	12.333280	39.971849	670	CUFF.415.1	686
BnaA01g18340D	BnaA01g18340D	j	CUFF.416	CUFF.416.1	100	51.672751	42.777617	60.567886	212.604735	420	CUFF.416.1	3379
BnaA01g18320D	BnaA01g18320D	j	CUFF.417	CUFF.417.1	20	2.593370	1.680502	3.506237	10.421018	1911	CUFF.417.1	1884
BnaA01g18320D	BnaA01g18320D	=	CUFF.417	CUFF.417.2	100	12.676789	11.000075	14.353503	50.939537	1857	CUFF.417.1	1884
BnaA01g18380D	BnaA01g18380D	=	CUFF.418	CUFF.418.1	100	7.442729	5.654092	9.231366	29.434532	892	CUFF.418.1	970
BnaA01g18390D	BnaA01g18390D	=	CUFF.419	CUFF.419.1	100	22.268304	19.116358	25.420251	89.248513	843	CUFF.419.1	748
BnaA01g18160D	BnaA01g18160D	=	CUFF.420	CUFF.420.1	100	31.131928	28.571409	33.692447	124.119831	1958	CUFF.420.1	2416
BnaA01g18460D	BnaA01g18460D	j	CUFF.421	CUFF.421.1	99	4.282633	1.349596	7.215669	17.027911	431	CUFF.421.2	981
BnaA01g18460D	BnaA01g18460D	=	CUFF.421	CUFF.421.2	100	4.335120	2.626260	6.043981	17.236603	729	CUFF.421.2	981
BnaA01g18470D	BnaA01g18470D	=	CUFF.422	CUFF.422.1	100	1.676358	0.906107	2.446610	6.870121	989	CUFF.422.1	1176
BnaA01g18430D	BnaA01g18430D	=	CUFF.423	CUFF.423.1	100	12.101070	10.147736	14.054404	48.358326	1203	CUFF.423.1	1269
BnaA01g18430D	BnaA01g18430D	j	CUFF.423	CUFF.423.2	65	7.859531	4.939292	10.779771	31.408279	547	CUFF.423.1	1269
BnaA01g18410D	BnaA01g18410D	=	CUFF.424	CUFF.424.1	100	11.654800	9.772254	13.537346	45.736180	1191	CUFF.424.1	1360
BnaA01g18540D	BnaA01g18540D	c	CUFF.425	CUFF.425.1	100	3.695250	2.792371	4.598129	14.635597	1477	CUFF.425.1	2845
BnaA01g18360D	BnaA01g18360D	j	CUFF.426	CUFF.426.1	16	1.663451	1.147022	2.179880	6.646044	3009	CUFF.426.2	2976
BnaA01g18360D	BnaA01g18360D	j	CUFF.426	CUFF.426.2	13	1.407616	0.891978	1.923255	5.623899	3013	CUFF.426.2	2976
BnaA01g18360D	BnaA01g18360D	j	CUFF.426	CUFF.426.3	100	10.652371	9.460372	11.844370	42.559790	3009	CUFF.426.2	2976
BnaA01g18480D	BnaA01g18480D	j	CUFF.427	CUFF.427.1	64	1.751186	1.166127	2.336245	7.011558	2583	CUFF.427.2	2968
BnaA01g18480D	BnaA01g18480D	j	CUFF.427	CUFF.427.2	100	2.731353	2.123545	3.339160	10.936041	3063	CUFF.427.2	2968
BnaA01g18480D	BnaA01g18480D	j	CUFF.427	CUFF.427.3	35	0.953140	0.568154	1.338126	3.816269	3063	CUFF.427.2	2968
BnaA01g18620D	BnaA01g18620D	=	CUFF.428	CUFF.428.1	100	2.446941	1.350317	3.543565	10.040327	806	CUFF.428.1	852
BnaA01g18630D	BnaA01g18630D	=	CUFF.430	CUFF.430.1	100	3.642650	2.928012	4.357289	14.552221	2143	CUFF.430.1	2175
BnaA01g18640D	BnaA01g18640D	c	CUFF.429	CUFF.429.1	100	0.576719	0.212384	0.941054	2.330060	1446	CUFF.429.1	1608
BnaA01g18730D	BnaA01g18730D	o	CUFF.431	CUFF.431.1	100	1.311523	0.830622	1.792425	5.130278	1824	CUFF.431.1	7711
BnaA01g18730D	BnaA01g18730D	j	CUFF.432	CUFF.432.1	100	3.797767	3.314730	4.280804	15.249266	5176	CUFF.432.1	7711
BnaA01g18740D	BnaA01g18740D	x	CUFF.433	CUFF.433.1	77	2.103531	0.946041	3.261021	7.837825	1067	CUFF.433.1	876
BnaA01g18740D	BnaA01g18740D	x	CUFF.433	CUFF.433.2	100	2.735057	1.504488	3.965626	10.190910	1067	CUFF.433.1	876
BnaA01g18740D	BnaA01g18740D	=	CUFF.434	CUFF.434.1	100	6.861463	5.083114	8.639812	25.566029	1088	CUFF.434.1	876
BnaA01g18770D	BnaA01g18770D	j	CUFF.436	CUFF.436.1	100	6.099271	5.072213	7.126329	24.344958	2616	CUFF.436.1	2485
BnaA01g18770D	BnaA01g18770D	j	CUFF.436	CUFF.436.2	43	2.650136	1.927335	3.372936	10.577894	2606	CUFF.436.1	2485
BnaA01g18770D	BnaA01g18770D	j	CUFF.436	CUFF.436.3	44	2.661518	1.718050	3.604985	10.623324	1676	CUFF.436.1	2485
BnaA01g18860D	BnaA01g18860D	j	CUFF.439	CUFF.439.1	12	1.175278	0.534018	1.816538	4.671459	1767	CUFF.439.2	1817
BnaA01g18860D	BnaA01g18860D	=	CUFF.439	CUFF.439.2	100	9.675551	8.262813	11.088289	38.458075	1819	CUFF.439.2	1817
BnaA01g18650D	BnaA01g18650D	=	CUFF.435	CUFF.435.1	100	55.648351	51.597559	59.699144	220.853970	1591	CUFF.435.1	1470
BnaA01g18670D	BnaA01g18670D	e	CUFF.437	CUFF.437.1	100	6.101197	5.039115	7.163279	23.539380	1674	CUFF.437.1	1207
BnaA01g18690D	BnaA01g18690D	j	CUFF.438	CUFF.438.1	100	1.225958	0.766041	1.685875	4.865928	1849	CUFF.438.1	1910
BnaA01g18800D	BnaA01g18800D	j	CUFF.440	CUFF.440.1	100	12.767022	10.851519	14.682525	50.962838	1487	CUFF.440.1	1032
BnaA01g18800D	BnaA01g18800D	j	CUFF.440	CUFF.440.2	73	9.370403	7.612978	11.127827	37.404364	1378	CUFF.440.1	1032
BnaA01g19260D	BnaA01g19260D	=	CUFF.441	CUFF.441.1	100	2.457175	1.959273	2.955077	9.833291	2901	CUFF.441.1	3032
BnaA01g19270D	BnaA01g19270D	c	CUFF.442	CUFF.442.1	100	2.976501	1.752736	4.200265	11.319614	805	CUFF.442.1	1270
BnaA01g19280D	BnaA01g19280D	j	CUFF.443	CUFF.443.1	100	1.817273	1.082722	2.551823	6.979592	1205	CUFF.443.1	1497
BnaA01g19700D	BnaA01g19700D	=	CUFF.445	CUFF.445.1	100	10.093596	8.173781	12.013411	40.551001	1016	CUFF.445.1	1019
BnaA01g19710D	BnaA01g19710D	=	CUFF.446	CUFF.446.1	90	2.834781	1.537678	4.131883	11.336098	1017	CUFF.446.1	1181
BnaA01g19710D	BnaA01g19710D	j	CUFF.446	CUFF.446.2	81	2.556915	1.331075	3.782756	10.224932	1017	CUFF.446.1	1181
BnaA01g19710D	BnaA01g19710D	j	CUFF.446	CUFF.446.3	100	3.157745	1.843513	4.471976	12.627609	1017	CUFF.446.1	1181
BnaA01g19750D	BnaA01g19750D	c	CUFF.451	CUFF.451.1	100	17.881668	15.422318	20.341019	71.077740	1046	CUFF.451.1	1322
BnaA01g18880D	BnaA01g18880D	j	CUFF.444	CUFF.444.1	100	21.137323	19.131092	23.143554	83.581737	2144	CUFF.444.2	1369
BnaA01g18880D	BnaA01g18880D	j	CUFF.444	CUFF.444.2	17	3.542846	2.650022	4.435670	14.009210	2146	CUFF.444.2	1369
BnaA01g18920D	BnaA01g18920D	e	CUFF.447	CUFF.447.1	100	2.527104	1.425331	3.628877	10.174307	953	CUFF.447.1	792
BnaA01g18920D	BnaA01g18920D	=	CUFF.448	CUFF.448.1	100	32.993375	28.167850	37.818900	132.833748	664	CUFF.447.1	792
BnaA01g18930D	BnaA01g18930D	j	CUFF.449	CUFF.449.1	100	4.424685	3.554742	5.294629	17.625432	1896	CUFF.449.1	2116
BnaA01g18940D	BnaA01g18940D	c	CUFF.450	CUFF.450.1	100	5.522127	4.109562	6.934692	22.506855	1006	CUFF.450.1	1333
BnaA01g18960D	BnaA01g18960D	j	CUFF.452	CUFF.452.1	100	1.362876	0.956857	1.768895	5.523707	3034	CUFF.452.1	2029
BnaA01g18970D	BnaA01g18970D	e	CUFF.453	CUFF.453.1	100	1.237088	0.814838	1.659337	5.013891	3613	CUFF.454.1	4683
BnaA01g18970D	BnaA01g18970D	j	CUFF.454	CUFF.454.1	100	2.176110	1.778865	2.573356	8.819729	5465	CUFF.454.1	4683
BnaA01g19790D	BnaA01g19790D	j	CUFF.455	CUFF.455.1	27	4.015704	3.390589	4.640819	16.246331	3545	CUFF.455.1	3736
BnaA01g19790D	BnaA01g19790D	c	CUFF.455	CUFF.455.2	100	14.722797	13.069851	16.375743	59.564007	2020	CUFF.455.1	3736
-	-	u	CUFF.456	CUFF.456.1	100	4.314932	2.390134	6.239729	17.450674	644	CUFF.456.2	-
-	-	u	CUFF.456	CUFF.456.2	63	2.730209	1.317193	4.143226	11.041657	734	CUFF.456.2	-
-	-	u	CUFF.457	CUFF.457.1	100	2.994581	2.190494	3.798668	12.097852	1477	CUFF.457.1	-
BnaA01g19860D	BnaA01g19860D	j	CUFF.458	CUFF.458.1	100	10.419136	7.896997	12.941275	39.269078	698	CUFF.458.1	763
BnaA01g19870D	BnaA01g19870D	=	CUFF.459	CUFF.459.1	100	4.385892	3.518075	5.253710	17.298602	1893	CUFF.459.1	1987
BnaA01g19810D	BnaA01g19810D	e	CUFF.460	CUFF.460.1	100	1.893193	1.378884	2.407502	7.539745	3138	CUFF.460.1	3037
BnaA01g19810D	BnaA01g19810D	o	CUFF.461	CUFF.461.1	51	0.503756	0.210293	0.797219	2.006235	3029	CUFF.460.1	3037
BnaA01g19810D	BnaA01g19810D	j	CUFF.461	CUFF.461.2	100	0.992519	0.581754	1.403284	3.952763	3029	CUFF.460.1	3037
-	-	u	CUFF.462	CUFF.462.1	100	1.781868	0.767455	2.796282	7.267269	708	CUFF.462.1	-
-	-	u	CUFF.463	CUFF.463.1	100	1.317547	0.814417	1.820677	5.394797	1720	CUFF.463.1	-
BnaA01g20040D	BnaA01g20040D	c	CUFF.464	CUFF.464.1	100	2.043742	1.341874	2.745610	8.097666	1699	CUFF.464.2	3343
BnaA01g20040D	BnaA01g20040D	j	CUFF.464	CUFF.464.2	31	0.634563	0.164670	1.104456	2.514250	1704	CUFF.464.2	3343
BnaA01g19990D	BnaA01g19990D	o	CUFF.465	CUFF.465.1	100	0.806367	0.403369	1.209366	3.327948	1596	CUFF.465.1	1263
BnaA01g20060D	BnaA01g20060D	=	CUFF.466	CUFF.466.1	100	1.869025	1.385779	2.352271	7.532892	2459	CUFF.466.1	2300
BnaA01g20080D	BnaA01g20080D	o	CUFF.467	CUFF.467.1	100	1.684772	0.862898	2.506647	6.818243	1247	CUFF.468.1	1435
BnaA01g20080D	BnaA01g20080D	=	CUFF.468	CUFF.468.1	100	3.378471	2.396190	4.360752	13.672611	1394	CUFF.468.1	1435
BnaA01g19970D	BnaA01g19970D	j	CUFF.469	CUFF.469.1	100	3.941200	3.107061	4.775338	15.756721	2507	CUFF.469.2	2056
BnaA01g19970D	BnaA01g19970D	=	CUFF.469	CUFF.469.2	67	2.650315	1.950926	3.349703	10.595826	2674	CUFF.469.2	2056
BnaA01g20220D	BnaA01g20220D	j	CUFF.470	CUFF.470.1	100	4.796508	3.519550	6.073466	19.077184	1081	CUFF.470.1	1206
BnaA01g20230D	BnaA01g20230D	=	CUFF.471	CUFF.471.1	100	19.364385	15.637707	23.091062	78.187452	606	CUFF.471.1	700
BnaA01g20260D	BnaA01g20260D	e	CUFF.472	CUFF.472.1	100	0.614190	0.134026	1.094355	2.472986	1474	CUFF.473.1	1126
BnaA01g20260D	BnaA01g20260D	=	CUFF.473	CUFF.473.1	100	2.516591	1.836147	3.197034	10.132839	1928	CUFF.473.1	1126
BnaA01g20280D	BnaA01g20280D	=	CUFF.474	CUFF.474.1	100	1.615608	1.030726	2.200490	6.431151	1573	CUFF.474.1	1458
BnaA01g20290D	BnaA01g20290D	=	CUFF.475	CUFF.475.1	100	0.667033	0.310489	1.023577	2.741280	1631	CUFF.475.1	1458
BnaA01g20360D	BnaA01g20360D	j	CUFF.476	CUFF.476.1	100	4.144556	3.333279	4.955833	16.588131	1920	CUFF.476.1	1886
BnaA01g20370D	BnaA01g20370D	j	CUFF.477	CUFF.477.1	39	1.667826	0.644726	2.690926	6.541775	918	CUFF.477.2	1197
BnaA01g20370D	BnaA01g20370D	j	CUFF.477	CUFF.477.2	100	4.275767	2.993082	5.558453	16.770999	1081	CUFF.477.2	1197
-	-	u	CUFF.478	CUFF.478.1	100	2.555954	1.738368	3.373540	10.415314	1302	CUFF.478.1	-
-	-	u	CUFF.481	CUFF.481.1	100	50.537817	46.314213	54.761421	201.798843	1009	CUFF.481.1	-
BnaA01g20390D	BnaA01g20390D	=	CUFF.482	CUFF.482.1	100	58.039766	51.700451	64.379081	231.572768	693	CUFF.482.1	1047
BnaA01g20380D	BnaA01g20380D	e	CUFF.484	CUFF.484.1	100	40.788904	37.903216	43.674593	161.868974	2249	CUFF.484.1	1704
BnaA01g20440D	BnaA01g20440D	=	CUFF.486	CUFF.486.1	100	1.626736	0.922422	2.331050	6.398288	1121	CUFF.486.1	1035
BnaA01g20450D	BnaA01g20450D	=	CUFF.487	CUFF.487.1	100	2.231215	1.370676	3.091755	8.826819	1040	CUFF.487.1	1083
BnaA01g20420D	BnaA01g20420D	=	CUFF.488	CUFF.488.1	100	13.322675	11.831338	14.814013	52.952248	1855	CUFF.488.1	1695
BnaA01g20490D	BnaA01g20490D	e	CUFF.491	CUFF.491.1	100	5.161032	3.923918	6.398146	20.427535	1163	CUFF.491.1	660
BnaA01g20470D	BnaA01g20470D	j	CUFF.496	CUFF.496.1	100	10.636848	8.528850	12.744846	42.376539	1132	CUFF.496.2	1243
BnaA01g20470D	BnaA01g20470D	j	CUFF.496	CUFF.496.2	49	5.161223	3.736690	6.585756	20.561991	1312	CUFF.496.2	1243
BnaA01g20510D	BnaA01g20510D	o	CUFF.497	CUFF.497.1	100	0.926774	0.573841	1.279708	3.770026	2352	CUFF.497.1	1050
BnaA01g20510D	BnaA01g20510D	e	CUFF.499	CUFF.499.1	100	1.724489	0.834430	2.614548	7.015051	833	CUFF.497.1	1050
BnaA01g20530D	BnaA01g20530D	j	CUFF.505	CUFF.505.1	100	24.332277	21.639484	27.025070	96.016160	1144	CUFF.505.1	1903
BnaA01g20480D	BnaA01g20480D	=	CUFF.506	CUFF.506.1	100	12.560343	10.921593	14.199094	50.309521	1648	CUFF.506.1	1954
BnaA01g20520D	BnaA01g20520D	j	CUFF.511	CUFF.511.1	100	10.921753	9.549313	12.294194	43.143157	2001	CUFF.511.1	2920
BnaA01g20670D	BnaA01g20670D	=	CUFF.515	CUFF.515.1	100	1.042814	0.668271	1.417356	4.159596	2244	CUFF.515.1	2061
BnaA01g20660D	BnaA01g20660D	=	CUFF.519	CUFF.519.1	100	4.575401	3.331242	5.819560	18.533041	1071	CUFF.519.1	1165
BnaA01g20680D	BnaA01g20680D	j	CUFF.521	CUFF.521.1	22	0.520173	0.081766	0.958580	2.064800	1582	CUFF.521.3	2300
BnaA01g20680D	BnaA01g20680D	j	CUFF.521	CUFF.521.2	23	0.556790	0.122415	0.991165	2.210151	1644	CUFF.521.3	2300
BnaA01g20680D	BnaA01g20680D	=	CUFF.521	CUFF.521.3	100	2.410715	1.650953	3.170476	9.569211	1679	CUFF.521.3	2300
BnaA01g20710D	BnaA01g20710D	j	CUFF.523	CUFF.523.1	100	5.593517	4.092236	7.094798	22.807813	907	CUFF.523.1	1532
BnaA01g20690D	BnaA01g20690D	=	CUFF.524	CUFF.524.1	100	6.413041	5.222084	7.603998	25.625243	1528	CUFF.524.1	1369
BnaA01g20710D	BnaA01g20710D	c	CUFF.527	CUFF.527.1	100	12.715333	4.505202	20.925463	48.147365	260	CUFF.527.1	1532
BnaA01g20770D	BnaA01g20770D	e	CUFF.533	CUFF.533.1	100	13.089208	11.780288	14.398128	51.809239	2270	CUFF.533.1	2166
BnaA01g20800D	BnaA01g20800D	j	CUFF.537	CUFF.537.1	70	0.932321	0.376221	1.488422	3.751213	1633	CUFF.537.2	2048
BnaA01g20800D	BnaA01g20800D	=	CUFF.537	CUFF.537.2	100	1.337172	0.826140	1.848204	5.380135	2112	CUFF.537.2	2048
BnaA01g20850D	BnaA01g20850D	=	CUFF.543	CUFF.543.1	100	3.247651	2.226268	4.269035	13.041691	1277	CUFF.544.1	2278
BnaA01g20850D	BnaA01g20850D	e	CUFF.544	CUFF.544.1	100	0.981383	0.428527	1.534238	3.940968	1599	CUFF.544.1	2278
BnaA01g20860D	BnaA01g20860D	e	CUFF.546	CUFF.546.1	100	2.051608	0.726911	3.376306	8.277594	559	CUFF.546.1	846
BnaA01g20890D	BnaA01g20890D	j	CUFF.554	CUFF.554.1	90	4.437687	3.452391	5.422982	17.849185	1651	CUFF.554.1	1523
BnaA01g20890D	BnaA01g20890D	c	CUFF.554	CUFF.554.2	100	4.927051	3.166321	6.687781	19.817499	789	CUFF.554.1	1523
-	-	u	CUFF.557	CUFF.557.1	100	6.409035	4.473621	8.344450	25.278366	697	CUFF.557.1	-
BnaA01g20900D	BnaA01g20900D	j	CUFF.558	CUFF.558.1	33	2.592754	1.146309	4.039199	10.473698	810	CUFF.558.3	1210
BnaA01g20900D	BnaA01g20900D	=	CUFF.558	CUFF.558.2	55	4.246290	2.558434	5.934146	17.153327	805	CUFF.558.3	1210
BnaA01g20900D	BnaA01g20900D	j	CUFF.558	CUFF.558.3	43	3.380808	1.828585	4.933030	13.657121	829	CUFF.558.3	1210
BnaA01g20900D	BnaA01g20900D	j	CUFF.558	CUFF.558.4	100	7.787841	4.363174	11.212508	31.459786	551	CUFF.558.3	1210
BnaA01g20950D	BnaA01g20950D	=	CUFF.564	CUFF.564.1	100	34.534131	29.228686	39.839576	140.217225	570	CUFF.564.1	701
BnaA01g20980D	BnaA01g20980D	=	CUFF.566	CUFF.566.1	100	2.748704	2.131685	3.365724	10.834125	2207	CUFF.566.1	1332
BnaA01g20970D	BnaA01g20970D	=	CUFF.573	CUFF.573.1	100	34.070763	31.463688	36.677837	135.407776	1583	CUFF.573.1	1538
BnaA01g21040D	BnaA01g21040D	j	CUFF.581	CUFF.581.1	39	2.499432	1.521866	3.476999	9.811007	1263	CUFF.581.1	1284
BnaA01g21040D	BnaA01g21040D	j	CUFF.581	CUFF.581.2	100	6.338944	4.806573	7.871316	24.882224	1171	CUFF.581.1	1284
BnaA01g21040D	BnaA01g21040D	j	CUFF.581	CUFF.581.3	22	1.383761	0.594153	2.173369	5.431670	1253	CUFF.581.1	1284
BnaA01g21060D	BnaA01g21060D	j	CUFF.582	CUFF.582.1	100	2.472060	1.773977	3.170144	9.917945	1661	CUFF.582.1	1451
BnaA01g20550D	BnaA01g20550D	j	CUFF.565	CUFF.565.1	92	1.641710	1.045896	2.237524	6.443815	2144	CUFF.565.1	1872
BnaA01g20550D	BnaA01g20550D	j	CUFF.565	CUFF.565.2	100	1.783593	1.157073	2.410112	7.000713	2039	CUFF.565.1	1872
BnaA01g20560D	BnaA01g20560D	=	CUFF.567	CUFF.567.1	100	14.179294	12.403323	15.955264	55.531036	1457	CUFF.567.1	1206
BnaA01g20600D	BnaA01g20600D	j	CUFF.572	CUFF.572.1	88	73.484616	64.212860	82.756371	296.851283	514	CUFF.572.2	807
BnaA01g20600D	BnaA01g20600D	j	CUFF.572	CUFF.572.2	100	83.415395	74.419481	92.411308	336.968041	583	CUFF.572.2	807
BnaA01g20610D	BnaA01g20610D	=	CUFF.575	CUFF.575.1	100	4.163926	3.209846	5.118006	16.878048	1465	CUFF.575.1	1407
BnaA01g20620D	BnaA01g20620D	j	CUFF.578	CUFF.578.1	55	3.595874	2.347502	4.844245	14.200308	1035	CUFF.578.1	991
BnaA01g20620D	BnaA01g20620D	c	CUFF.578	CUFF.578.2	100	6.513677	4.526417	8.500937	25.722878	779	CUFF.578.1	991
BnaA01g20630D	BnaA01g20630D	e	CUFF.583	CUFF.583.1	100	5.198956	3.978962	6.418950	20.865620	1389	CUFF.583.1	927
BnaA01g20630D	BnaA01g20630D	j	CUFF.584	CUFF.584.1	100	64.201982	58.750285	69.653679	257.669849	1019	CUFF.583.1	927
BnaA01g20640D	BnaA01g20640D	j	CUFF.588	CUFF.588.1	100	2.506432	1.405220	3.607645	9.853489	1018	CUFF.588.2	1095
BnaA01g20640D	BnaA01g20640D	j	CUFF.588	CUFF.588.2	58	1.456232	0.608794	2.303671	5.724858	1020	CUFF.588.2	1095
BnaA01g20640D	BnaA01g20640D	j	CUFF.588	CUFF.588.3	86	2.152672	0.244241	4.061103	8.462758	475	CUFF.588.2	1095
BnaA01g21070D	BnaA01g21070D	=	CUFF.591	CUFF.591.1	100	7.181212	6.062119	8.300305	28.096979	1916	CUFF.591.1	2122
BnaA01g21120D	BnaA01g21120D	j	CUFF.592	CUFF.592.1	19	1.582426	0.730410	2.434441	6.277241	1294	CUFF.592.1	1335
BnaA01g21120D	BnaA01g21120D	=	CUFF.592	CUFF.592.2	100	8.278967	6.680049	9.877885	32.841396	1294	CUFF.592.1	1335
BnaA01g21140D	BnaA01g21140D	e	CUFF.595	CUFF.595.1	100	10.256260	8.888978	11.623543	40.542352	1746	CUFF.595.1	1616
BnaA01g21220D	BnaA01g21220D	=	CUFF.598	CUFF.598.1	100	3.744220	2.823040	4.665399	14.774382	1443	CUFF.598.1	1215
BnaA01g21180D	BnaA01g21180D	=	CUFF.601	CUFF.601.1	100	20.792990	18.631407	22.954572	82.301521	1425	CUFF.601.1	1429
BnaA01g14860D	BnaA01g14860D	j	CUFF.479	CUFF.479.1	47	23.507603	19.458567	27.556639	92.732041	808	CUFF.479.1	1221
BnaA01g14860D	BnaA01g14860D	j	CUFF.479	CUFF.479.2	100	50.079690	44.396028	55.763352	197.552758	808	CUFF.479.1	1221
BnaA01g14870D	BnaA01g14870D	j	CUFF.483	CUFF.483.1	100	5.772506	4.782529	6.762483	23.124874	1802	CUFF.483.1	1801
BnaA01g14880D	BnaA01g14880D	=	CUFF.485	CUFF.485.1	100	7.312781	6.131883	8.493678	28.992266	1763	CUFF.485.1	1811
BnaA01g14890D	BnaA01g14890D	=	CUFF.489	CUFF.489.1	100	10.956980	9.536961	12.376999	44.241796	1879	CUFF.489.1	915
BnaA01g14910D	BnaA01g14910D	j	CUFF.492	CUFF.492.1	100	4.474194	3.799227	5.149161	17.864661	3485	CUFF.492.1	936
BnaA01g14910D	BnaA01g14910D	j	CUFF.492	CUFF.492.2	19	0.839625	0.484239	1.195012	3.352474	3182	CUFF.492.1	936
BnaA01g14930D	BnaA01g14930D	=	CUFF.493	CUFF.493.1	100	7.580482	5.174573	9.986391	30.267517	651	CUFF.493.1	276
BnaA01g14940D	BnaA01g14940D	j	CUFF.495	CUFF.495.1	100	2.741540	1.773938	3.709143	10.873128	1060	CUFF.495.1	1175
BnaA01g14950D	BnaA01g14950D	=	CUFF.498	CUFF.498.1	100	8.802010	7.150475	10.453545	34.881201	1157	CUFF.498.1	1206
BnaA01g14960D	BnaA01g14960D	j	CUFF.502	CUFF.502.1	100	65.852996	59.904734	71.801258	266.082346	874	CUFF.502.1	948
BnaA01g14970D	BnaA01g14970D	=	CUFF.504	CUFF.504.1	100	2.536631	1.866444	3.206818	10.395993	1782	CUFF.504.1	1722
BnaA01g14990D	BnaA01g14990D	=	CUFF.509	CUFF.509.1	100	4.889612	3.959923	5.819301	20.006748	1940	CUFF.509.1	1989
BnaA01g14990D	BnaA01g14990D	x	CUFF.510	CUFF.510.1	100	5.636326	2.450394	8.822257	23.062064	453	CUFF.510.1	1989
BnaA01g15000D	BnaA01g15000D	=	CUFF.513	CUFF.513.1	100	1.872093	1.036908	2.707278	7.492396	999	CUFF.513.1	1016
BnaA01g15010D	BnaA01g15010D	e	CUFF.514	CUFF.514.1	100	1.699281	0.924898	2.473665	6.760225	1164	CUFF.514.1	859
BnaA01g15010D	BnaA01g15010D	j	CUFF.516	CUFF.516.1	49	2.966440	1.588471	4.344409	11.801346	820	CUFF.514.1	859
BnaA01g15010D	BnaA01g15010D	j	CUFF.516	CUFF.516.2	100	6.080795	3.698260	8.463330	24.191138	598	CUFF.514.1	859
BnaA01g15030D	BnaA01g15030D	j	CUFF.522	CUFF.522.1	100	16.628428	14.645451	18.611405	66.490852	1541	CUFF.522.1	1806
BnaA01g15040D	BnaA01g15040D	j	CUFF.529	CUFF.529.1	100	15.394952	13.324696	17.465208	61.890226	1348	CUFF.529.1	1293
BnaA01g15050D	BnaA01g15050D	=	CUFF.530	CUFF.530.1	100	3.635089	2.785566	4.484611	14.613651	1793	CUFF.530.1	687
BnaA01g15060D	BnaA01g15060D	j	CUFF.535	CUFF.535.1	100	3.431249	2.773643	4.088856	13.715866	2704	CUFF.535.1	2785
BnaA01g15060D	BnaA01g15060D	j	CUFF.535	CUFF.535.2	67	2.301654	1.270683	3.332625	9.200490	1091	CUFF.535.1	2785
BnaA01g15070D	BnaA01g15070D	j	CUFF.541	CUFF.541.1	100	3.107205	2.304426	3.909984	12.462501	2292	CUFF.541.4	4377
BnaA01g15070D	BnaA01g15070D	j	CUFF.541	CUFF.541.2	32	0.990452	0.629222	1.351681	3.972543	4008	CUFF.541.4	4377
BnaA01g15070D	BnaA01g15070D	j	CUFF.541	CUFF.541.3	65	2.026990	1.412458	2.641521	8.129932	2921	CUFF.541.4	4377
BnaA01g15070D	BnaA01g15070D	j	CUFF.541	CUFF.541.4	86	2.678857	2.129989	3.227726	10.744468	4079	CUFF.541.4	4377
BnaA01g15080D	BnaA01g15080D	j	CUFF.542	CUFF.542.1	100	4.538450	3.396908	5.679992	18.043846	1217	CUFF.542.1	1316
BnaA01g15100D	BnaA01g15100D	j	CUFF.545	CUFF.545.1	70	3.403130	1.958863	4.847397	13.533480	762	CUFF.545.1	1028
BnaA01g15100D	BnaA01g15100D	=	CUFF.545	CUFF.545.2	100	4.833228	2.554840	7.111617	19.220660	538	CUFF.545.1	1028
BnaA01g15130D	BnaA01g15130D	=	CUFF.550	CUFF.550.1	100	11.701225	10.657964	12.744486	46.925750	3952	CUFF.550.1	3991
BnaA01g15140D	BnaA01g15140D	c	CUFF.553	CUFF.553.1	100	3.015142	1.508263	4.522021	11.986185	599	CUFF.553.1	2266
BnaA01g15140D	BnaA01g15140D	j	CUFF.561	CUFF.561.1	31	4.891248	3.693932	6.088565	19.597030	1395	CUFF.561.1	2266
BnaA01g15140D	BnaA01g15140D	j	CUFF.561	CUFF.561.2	100	15.902525	13.537021	18.268028	63.714258	1154	CUFF.561.1	2266
BnaA01g15250D	BnaA01g15250D	=	CUFF.593	CUFF.593.1	100	2.689319	2.012883	3.365754	10.558899	1892	CUFF.593.1	1953
BnaA01g15300D	BnaA01g15300D	j	CUFF.605	CUFF.605.1	100	10.152738	8.408616	11.896860	41.136363	1311	CUFF.605.1	1430
BnaA01g15300D	BnaA01g15300D	j	CUFF.605	CUFF.605.2	27	2.694760	1.614982	3.774538	10.918496	1222	CUFF.605.1	1430
BnaA01g15300D	BnaA01g15300D	j	CUFF.605	CUFF.605.3	29	2.988937	1.656853	4.321022	12.110428	998	CUFF.605.1	1430
BnaA01g15320D	BnaA01g15320D	=	CUFF.610	CUFF.610.1	100	5.654254	4.354262	6.954247	22.105279	1135	CUFF.610.1	1106
BnaA01g21280D	BnaA01g21280D	j	CUFF.613	CUFF.613.1	68	1.061145	0.487928	1.634363	4.347269	1538	CUFF.613.2	1902
BnaA01g21280D	BnaA01g21280D	j	CUFF.613	CUFF.613.2	100	1.565401	1.012348	2.118455	6.413092	1986	CUFF.613.2	1902
BnaA01g21330D	BnaA01g21330D	j	CUFF.615	CUFF.615.1	100	2.622839	1.716477	3.529200	10.683347	1110	CUFF.615.1	546
BnaA01g21250D	BnaA01g21250D	j	CUFF.617	CUFF.617.1	31	0.652382	0.435587	0.869177	2.599690	7076	CUFF.617.2	9408
BnaA01g21250D	BnaA01g21250D	j	CUFF.617	CUFF.617.2	100	2.109149	1.829667	2.388631	8.404793	9693	CUFF.617.2	9408
BnaA01g21230D	BnaA01g21230D	j	CUFF.619	CUFF.619.1	100	112.554698	102.314615	122.794780	453.588004	602	CUFF.619.1	1114
BnaA01g21390D	BnaA01g21390D	c	CUFF.620	CUFF.620.1	100	1.392022	0.493211	2.290832	5.842258	713	CUFF.620.1	1049
BnaA01g19000D	BnaA01g19000D	j	CUFF.547	CUFF.547.1	75	1.465619	0.845065	2.086172	5.909948	1673	CUFF.547.4	1065
BnaA01g19000D	BnaA01g19000D	j	CUFF.547	CUFF.547.2	72	1.413422	0.741404	2.085440	5.699472	1781	CUFF.547.4	1065
BnaA01g19000D	BnaA01g19000D	j	CUFF.547	CUFF.547.3	100	1.951714	1.223850	2.679579	7.870077	1745	CUFF.547.4	1065
BnaA01g19000D	BnaA01g19000D	j	CUFF.547	CUFF.547.4	60	1.169910	0.564236	1.775584	4.717535	1788	CUFF.547.4	1065
BnaA01g19010D	BnaA01g19010D	c	CUFF.549	CUFF.549.1	100	7.544431	5.218576	9.870287	30.320286	623	CUFF.549.1	868
BnaA01g19020D	BnaA01g19020D	j	CUFF.555	CUFF.555.1	79	1.882885	1.211943	2.553827	7.239613	1628	CUFF.555.1	1551
BnaA01g19020D	BnaA01g19020D	j	CUFF.555	CUFF.555.2	100	2.388682	1.060578	3.716786	9.184381	780	CUFF.555.1	1551
BnaA01g19040D	BnaA01g19040D	e	CUFF.568	CUFF.568.1	100	19.629094	15.660513	23.597675	79.034633	626	CUFF.569.1	1028
BnaA01g19040D	BnaA01g19040D	=	CUFF.569	CUFF.569.1	100	76.284756	69.814232	82.755280	307.153128	894	CUFF.569.1	1028
BnaA01g19090D	BnaA01g19090D	j	CUFF.576	CUFF.576.1	100	3.623893	2.678377	4.569410	14.562348	1373	CUFF.576.1	1439
BnaA01g19110D	BnaA01g19110D	=	CUFF.590	CUFF.590.1	100	4.681831	3.003159	6.360503	18.149091	704	CUFF.590.1	695
BnaA01g19120D	BnaA01g19120D	j	CUFF.594	CUFF.594.1	100	11.246960	9.465903	13.028016	44.415305	1270	CUFF.594.1	1245
-	-	u	CUFF.596	CUFF.596.1	100	12.713833	5.054353	20.373312	53.519592	271	CUFF.596.1	-
BnaA01g19130D	BnaA01g19130D	j	CUFF.602	CUFF.602.1	100	3.847496	2.922520	4.772473	15.260553	1497	CUFF.602.1	1449
BnaA01g19150D	BnaA01g19150D	=	CUFF.604	CUFF.604.1	100	8.718732	6.338003	11.099460	34.222155	670	CUFF.604.1	799
BnaA01g19170D	BnaA01g19170D	j	CUFF.608	CUFF.608.1	47	1.346000	0.678020	2.013980	5.331944	1556	CUFF.608.1	1748
BnaA01g19170D	BnaA01g19170D	j	CUFF.608	CUFF.608.2	100	2.866553	1.980538	3.752568	11.355349	1529	CUFF.608.1	1748
BnaA01g19230D	BnaA01g19230D	j	CUFF.621	CUFF.621.1	12	0.449880	0.138215	0.761544	1.779690	2805	CUFF.621.1	2508
BnaA01g19230D	BnaA01g19230D	=	CUFF.621	CUFF.621.2	100	3.627299	2.958206	4.296391	14.349320	2804	CUFF.621.1	2508
BnaA01g21380D	BnaA01g21380D	=	CUFF.624	CUFF.624.2	100	9.829303	7.723761	11.934846	39.485095	988	CUFF.624.2	1136
BnaA01g21410D	BnaA01g21410D	p	CUFF.625	CUFF.625.1	100	7.636577	5.589351	9.683804	30.956949	736	CUFF.625.1	917
BnaA01g21340D	BnaA01g21340D	j	CUFF.627	CUFF.627.1	100	47.665395	42.357424	52.973367	192.554888	768	CUFF.627.1	824
BnaA01g21410D	BnaA01g21410D	c	CUFF.628	CUFF.628.1	100	29.844475	25.996305	33.692645	120.329089	789	CUFF.628.1	917
BnaA01g21440D	BnaA01g21440D	=	CUFF.632	CUFF.632.1	100	34.233735	31.526033	36.941437	135.761062	1495	CUFF.632.1	1649
-	-	u	CUFF.635	CUFF.635.1	100	3.563755	2.618509	4.509000	14.278567	1330	CUFF.635.1	-
-	-	u	CUFF.638	CUFF.638.1	100	6.243988	4.785387	7.702589	24.727382	1066	CUFF.638.1	-
BnaA01g21520D	BnaA01g21520D	=	CUFF.640	CUFF.640.1	100	21.728866	18.486176	24.971557	86.109746	803	CUFF.640.1	861
BnaA01g21450D	BnaA01g21450D	j	CUFF.641	CUFF.641.1	100	9.282091	7.693146	10.871035	37.265880	1215	CUFF.641.1	3864
BnaA01g21450D	BnaA01g21450D	j	CUFF.642	CUFF.642.1	87	6.799624	5.723397	7.875851	26.915235	1996	CUFF.642.1	3864
BnaA01g21450D	BnaA01g21450D	c	CUFF.642	CUFF.642.2	100	7.807567	4.707487	10.907647	30.905017	500	CUFF.642.1	3864
BnaA01g21580D	BnaA01g21580D	j	CUFF.645	CUFF.645.1	92	2.730209	1.811812	3.648605	10.948475	1249	CUFF.645.1	1572
BnaA01g21580D	BnaA01g21580D	c	CUFF.645	CUFF.645.2	100	2.956133	1.449427	4.462838	11.854459	705	CUFF.645.1	1572
BnaA01g21620D	BnaA01g21620D	=	CUFF.646	CUFF.646.1	100	2.701033	1.465036	3.937030	10.833410	740	CUFF.646.1	1180
-	-	u	CUFF.647	CUFF.647.1	100	1.293276	0.796150	1.790402	4.839445	1676	CUFF.647.1	-
BnaA01g21560D	BnaA01g21560D	j	CUFF.648	CUFF.648.1	100	9.361268	7.886949	10.835588	37.242743	1495	CUFF.648.1	1478
-	-	u	CUFF.650	CUFF.650.1	100	2.468568	1.365843	3.571293	10.100786	801	CUFF.650.1	-
-	-	u	CUFF.651	CUFF.651.1	100	2.830136	1.733697	3.926574	11.321487	1110	CUFF.651.1	-
-	-	u	CUFF.651	CUFF.651.2	61	1.735731	0.720175	2.751288	6.943505	1012	CUFF.651.1	-
BnaA01g17700D	BnaA01g17700D	j	CUFF.539	CUFF.539.1	91	2.356357	1.015024	3.697690	9.212207	776	CUFF.539.1	871
BnaA01g17700D	BnaA01g17700D	j	CUFF.539	CUFF.539.2	100	2.577384	1.194158	3.960611	10.076317	773	CUFF.539.1	871
BnaA01g17720D	BnaA01g17720D	=	CUFF.551	CUFF.551.1	100	13.063133	11.829490	14.296776	51.886949	3114	CUFF.551.1	3200
BnaA01g17740D	BnaA01g17740D	=	CUFF.556	CUFF.556.1	100	6.698217	5.736397	7.660037	26.868948	2201	CUFF.556.1	2387
BnaA01g17750D	BnaA01g17750D	j	CUFF.559	CUFF.559.1	100	3.941093	3.089860	4.792326	15.623532	1782	CUFF.559.1	1819
BnaA01g17760D	BnaA01g17760D	=	CUFF.563	CUFF.563.1	100	2.523662	1.837225	3.210098	10.054234	1833	CUFF.563.2	1842
BnaA01g17760D	BnaA01g17760D	j	CUFF.563	CUFF.563.2	13	0.329252	0.043590	0.614914	1.311735	1925	CUFF.563.2	1842
BnaA01g17780D	BnaA01g17780D	j	CUFF.570	CUFF.570.1	100	2.168416	1.383236	2.953597	8.692181	1283	CUFF.570.1	722
BnaA01g17770D	BnaA01g17770D	=	CUFF.571	CUFF.571.1	100	5.019973	3.918732	6.121214	20.122755	1443	CUFF.571.1	1259
BnaA01g17810D	BnaA01g17810D	e	CUFF.574	CUFF.574.1	100	3.590922	2.837816	4.344029	14.505794	1939	CUFF.574.1	1164
BnaA01g17840D	BnaA01g17840D	=	CUFF.579	CUFF.579.1	100	2.221857	1.417501	3.026212	8.762097	1208	CUFF.579.1	1005
BnaA01g17860D	BnaA01g17860D	=	CUFF.585	CUFF.585.1	100	9.074668	7.832068	10.317269	36.048724	1994	CUFF.585.1	2006
BnaA01g17890D	BnaA01g17890D	j	CUFF.597	CUFF.597.1	23	1.751225	0.839136	2.663314	7.018133	1142	CUFF.597.3	1201
BnaA01g17890D	BnaA01g17890D	=	CUFF.597	CUFF.597.2	100	7.754174	6.031046	9.477302	31.075291	1142	CUFF.597.3	1201
BnaA01g17890D	BnaA01g17890D	j	CUFF.597	CUFF.597.3	44	3.432149	2.245501	4.618797	13.754531	1244	CUFF.597.3	1201
BnaA01g17910D	BnaA01g17910D	=	CUFF.603	CUFF.603.1	100	5.902525	4.891492	6.913558	23.418882	1775	CUFF.603.1	1528
BnaA01g17930D	BnaA01g17930D	=	CUFF.606	CUFF.606.1	100	4.332746	2.758227	5.907265	17.423329	832	CUFF.606.2	942
BnaA01g17930D	BnaA01g17930D	j	CUFF.606	CUFF.606.2	25	1.070485	0.114396	2.026573	4.304753	833	CUFF.606.2	942
BnaA01g17940D	BnaA01g17940D	j	CUFF.607	CUFF.607.1	100	1.223854	0.612987	1.834721	4.694010	1159	CUFF.607.1	2909
BnaA01g17950D	BnaA01g17950D	=	CUFF.612	CUFF.612.1	100	7.852360	6.372514	9.332206	31.107224	1260	CUFF.612.1	1346
BnaA01g17960D	BnaA01g17960D	e	CUFF.618	CUFF.618.1	100	10.516908	9.039294	11.994522	41.703411	1541	CUFF.618.1	933
BnaA01g17980D	BnaA01g17980D	=	CUFF.631	CUFF.631.1	100	34.570535	30.745314	38.395756	139.693260	981	CUFF.631.1	1121
BnaA01g17990D	BnaA01g17990D	j	CUFF.633	CUFF.633.1	100	7.044690	5.138560	8.950819	28.658656	1005	CUFF.633.3	1918
BnaA01g17990D	BnaA01g17990D	j	CUFF.633	CUFF.633.2	16	1.107253	0.229611	1.984895	4.504439	1008	CUFF.633.3	1918
BnaA01g17990D	BnaA01g17990D	=	CUFF.633	CUFF.633.3	37	2.605067	1.263272	3.946863	10.597732	1012	CUFF.633.3	1918
BnaA01g18000D	BnaA01g18000D	=	CUFF.636	CUFF.636.1	100	13.597194	11.274187	15.920201	53.165830	964	CUFF.636.1	826
BnaA01g18010D	BnaA01g18010D	=	CUFF.643	CUFF.643.1	100	13.971846	12.255447	15.688244	55.352335	1687	CUFF.643.1	1694
BnaA01g18030D	BnaA01g18030D	=	CUFF.644	CUFF.644.1	100	15.687553	12.803190	18.571916	62.149462	775	CUFF.644.1	888
BnaA01g18040D	BnaA01g18040D	=	CUFF.649	CUFF.649.1	100	3.164373	2.444245	3.884500	12.760544	1948	CUFF.649.1	1997
BnaA01g21680D	BnaA01g21680D	j	CUFF.652	CUFF.652.1	100	6.045042	4.214315	7.875768	24.191647	821	CUFF.652.2	378
BnaA01g21680D	BnaA01g21680D	j	CUFF.652	CUFF.652.2	66	3.973746	2.704650	5.242842	15.902529	1083	CUFF.652.2	378
-	-	u	CUFF.653	CUFF.653.1	100	8.215110	5.227756	11.202465	32.876043	498	CUFF.653.1	-
BnaA01g21730D	BnaA01g21730D	=	CUFF.654	CUFF.654.1	100	1.965548	1.313604	2.617493	8.020289	1504	CUFF.654.1	1254
BnaA01g21720D	BnaA01g21720D	j	CUFF.655	CUFF.655.1	23	1.816884	0.777973	2.855796	7.288840	867	CUFF.655.2	1144
BnaA01g21720D	BnaA01g21720D	j	CUFF.655	CUFF.655.2	100	7.904595	6.237320	9.571871	31.711060	1087	CUFF.655.2	1144
BnaA01g11950D	BnaA01g11950D	j	CUFF.480	CUFF.480.1	11	1.217579	0.525907	1.909251	4.815683	1139	CUFF.480.1	1115
BnaA01g11950D	BnaA01g11950D	c	CUFF.480	CUFF.480.2	100	10.866556	8.205138	13.527974	42.978650	696	CUFF.480.1	1115
BnaA01g12010D	BnaA01g12010D	=	CUFF.490	CUFF.490.1	100	7.521357	6.080527	8.962188	29.212354	1199	CUFF.490.1	1168
BnaA01g12020D	BnaA01g12020D	=	CUFF.494	CUFF.494.1	14	0.847346	0.454147	1.240545	3.364427	2603	CUFF.494.1	2589
BnaA01g12020D	BnaA01g12020D	j	CUFF.494	CUFF.494.2	100	5.884359	4.965442	6.803277	23.364131	2454	CUFF.494.1	2589
BnaA01g12040D	BnaA01g12040D	=	CUFF.500	CUFF.500.1	100	68.761192	61.899470	75.622914	272.565059	714	CUFF.500.1	844
BnaA01g12060D	BnaA01g12060D	e	CUFF.501	CUFF.501.1	100	3.512574	2.204942	4.820205	13.824432	1130	CUFF.501.1	1107
BnaA01g12060D	BnaA01g12060D	=	CUFF.503	CUFF.503.1	100	10.697660	8.455008	12.940311	42.102766	976	CUFF.501.1	1107
BnaA01g12080D	BnaA01g12080D	j	CUFF.507	CUFF.507.1	17	0.764321	0.206557	1.322085	3.012453	1328	CUFF.507.1	1396
BnaA01g12080D	BnaA01g12080D	=	CUFF.507	CUFF.507.2	100	4.382106	3.272223	5.491989	17.271396	1327	CUFF.507.1	1396
BnaA01g12090D	BnaA01g12090D	=	CUFF.508	CUFF.508.1	100	2.946015	2.180396	3.711634	11.792055	1663	CUFF.508.1	1783
BnaA01g12100D	BnaA01g12100D	=	CUFF.512	CUFF.512.1	100	11.114063	9.638641	12.589485	43.341706	1773	CUFF.512.1	1577
BnaA01g12110D	BnaA01g12110D	=	CUFF.517	CUFF.517.1	100	10.266304	7.306311	13.226297	42.080321	562	CUFF.517.1	636
BnaA01g12120D	BnaA01g12120D	=	CUFF.518	CUFF.518.1	100	7.707532	5.438969	9.976096	31.178607	658	CUFF.518.1	527
BnaA01g12130D	BnaA01g12130D	=	CUFF.520	CUFF.520.1	100	3.586665	2.471114	4.702217	14.616696	1014	CUFF.520.1	2112
BnaA01g12140D	BnaA01g12140D	j	CUFF.525	CUFF.525.1	100	14.600370	11.194629	18.006110	58.875413	639	CUFF.526.1	1610
BnaA01g12140D	BnaA01g12140D	j	CUFF.525	CUFF.525.2	31	4.479348	2.506156	6.452541	18.062795	642	CUFF.526.1	1610
BnaA01g12140D	BnaA01g12140D	e	CUFF.526	CUFF.526.1	100	6.085215	4.895345	7.275085	24.538389	1534	CUFF.526.1	1610
BnaA01g12150D	BnaA01g12150D	j	CUFF.528	CUFF.528.1	100	1.949774	1.272059	2.627489	7.805462	1429	CUFF.528.1	2394
BnaA01g12160D	BnaA01g12160D	j	CUFF.532	CUFF.532.1	100	1.987638	1.284255	2.691022	8.121022	1783	CUFF.532.1	1763
BnaA01g12160D	BnaA01g12160D	j	CUFF.532	CUFF.532.2	86	1.707435	1.037960	2.376909	6.976175	1783	CUFF.532.1	1763
BnaA01g12170D	BnaA01g12170D	=	CUFF.534	CUFF.534.1	100	3.603755	2.639776	4.567735	14.105078	1324	CUFF.534.1	1435
BnaA01g12190D	BnaA01g12190D	=	CUFF.536	CUFF.536.1	100	92.595547	82.380482	102.810612	371.257125	542	CUFF.536.1	766
BnaA01g12190D	BnaA01g12190D	x	CUFF.538	CUFF.538.1	100	81.038921	56.732435	105.345407	324.921422	271	CUFF.538.1	766
BnaA01g12200D	BnaA01g12200D	=	CUFF.540	CUFF.540.1	100	7.308512	5.412467	9.204556	29.517198	882	CUFF.540.1	775
BnaA01g12200D	BnaA01g12200D	j	CUFF.540	CUFF.540.2	16	1.174753	0.232324	2.117182	4.744524	882	CUFF.540.1	775
BnaA01g12280D	BnaA01g12280D	j	CUFF.548	CUFF.548.1	54	3.246156	2.623281	3.869031	12.281014	3270	CUFF.548.2	2654
BnaA01g12280D	BnaA01g12280D	j	CUFF.548	CUFF.548.2	28	1.668166	1.178145	2.158186	6.311085	3273	CUFF.548.2	2654
BnaA01g12280D	BnaA01g12280D	c	CUFF.548	CUFF.548.3	100	6.051986	4.425455	7.678516	22.896165	1008	CUFF.548.2	2654
BnaA01g12290D	BnaA01g12290D	e	CUFF.552	CUFF.552.1	100	9.289780	6.925025	11.654535	35.769030	702	CUFF.552.1	555
BnaA01g12310D	BnaA01g12310D	=	CUFF.560	CUFF.560.1	100	14.911808	13.008433	16.815183	57.252980	1368	CUFF.560.1	1524
BnaA01g12320D	BnaA01g12320D	j	CUFF.562	CUFF.562.1	100	4.133024	3.216128	5.049920	16.642519	1619	CUFF.562.1	1301
BnaA01g12360D	BnaA01g12360D	j	CUFF.577	CUFF.577.1	18	2.772839	1.573948	3.971730	11.035369	1219	CUFF.577.1	1420
BnaA01g12360D	BnaA01g12360D	=	CUFF.577	CUFF.577.2	100	15.411653	13.117221	17.706085	61.335428	1219	CUFF.577.1	1420
BnaA01g12380D	BnaA01g12380D	e	CUFF.580	CUFF.580.1	100	2.224458	1.417828	3.031089	8.410056	1168	CUFF.580.1	1689
BnaA01g12390D	BnaA01g12390D	j	CUFF.586	CUFF.586.1	100	5.792969	4.552547	7.033391	23.014265	1370	CUFF.586.1	1411
BnaA01g12390D	BnaA01g12390D	e	CUFF.587	CUFF.587.1	100	0.996267	0.248043	1.744491	3.957963	1013	CUFF.586.1	1411
BnaA01g12400D	BnaA01g12400D	=	CUFF.589	CUFF.589.1	100	1.137334	0.732335	1.542333	4.419275	2194	CUFF.589.1	2470
BnaA01g12420D	BnaA01g12420D	j	CUFF.599	CUFF.599.1	100	26.368178	23.768938	28.967418	105.571995	1591	CUFF.600.1	915
BnaA01g12420D	BnaA01g12420D	e	CUFF.600	CUFF.600.1	100	3.255856	2.304315	4.207397	13.035684	1633	CUFF.600.1	915
BnaA01g12450D	BnaA01g12450D	=	CUFF.609	CUFF.609.1	100	18.900740	16.448195	21.353284	75.713921	1187	CUFF.609.1	1298
BnaA01g12470D	BnaA01g12470D	=	CUFF.611	CUFF.611.1	100	2.037456	1.536172	2.538740	8.420963	2471	CUFF.611.1	1950
BnaA01g12510D	BnaA01g12510D	=	CUFF.614	CUFF.614.1	100	5.076089	3.046044	7.106135	20.433837	569	CUFF.614.1	870
BnaA01g12520D	BnaA01g12520D	j	CUFF.616	CUFF.616.1	100	3.628983	2.593353	4.664612	14.265049	1179	CUFF.616.1	2777
BnaA01g12520D	BnaA01g12520D	o	CUFF.622	CUFF.622.1	100	5.222667	3.654267	6.791067	20.969368	989	CUFF.622.1	2777
BnaA01g12530D	BnaA01g12530D	=	CUFF.623	CUFF.623.1	100	26.335212	23.252106	29.418319	105.737700	1135	CUFF.623.1	1271
BnaA01g12540D	BnaA01g12540D	j	CUFF.626	CUFF.626.1	61	3.485498	2.472510	4.498486	13.835079	1311	CUFF.626.1	1063
BnaA01g12540D	BnaA01g12540D	c	CUFF.626	CUFF.626.2	85	4.879549	2.093131	7.665967	19.368525	423	CUFF.626.1	1063
BnaA01g12540D	BnaA01g12540D	j	CUFF.626	CUFF.626.3	100	5.736492	3.303994	8.168991	22.770012	572	CUFF.626.1	1063
BnaA01g12560D	BnaA01g12560D	j	CUFF.629	CUFF.629.1	100	9.606161	8.104880	11.107443	37.401315	1485	CUFF.629.1	1707
BnaA01g12560D	BnaA01g12560D	c	CUFF.629	CUFF.629.2	80	7.682952	5.358819	10.007085	29.913355	649	CUFF.629.1	1707
BnaA01g12570D	BnaA01g12570D	c	CUFF.630	CUFF.630.1	100	3.575772	2.293678	4.857866	14.518529	849	CUFF.630.1	1114
BnaA01g12730D	BnaA01g12730D	j	CUFF.634	CUFF.634.1	100	1.447262	1.001089	1.893435	5.830404	2257	CUFF.634.1	1857
BnaA01g12740D	BnaA01g12740D	j	CUFF.637	CUFF.637.1	100	1.540240	0.936523	2.143958	6.104494	1401	CUFF.637.1	6420
BnaA01g12740D	BnaA01g12740D	j	CUFF.639	CUFF.639.1	100	0.682364	0.351369	1.013360	2.785057	1892	CUFF.639.1	6420
BnaA01g21750D	BnaA01g21750D	j	CUFF.656	CUFF.656.1	29	0.884768	0.341238	1.428299	3.511685	1553	CUFF.656.1	1787
BnaA01g21750D	BnaA01g21750D	j	CUFF.656	CUFF.656.2	100	3.085187	2.200066	3.970308	12.245245	1553	CUFF.656.1	1787
BnaA01g21850D	BnaA01g21850D	j	CUFF.657	CUFF.657.1	100	1.661453	0.780240	2.542666	6.448728	839	CUFF.657.1	2371
BnaA01g21880D	BnaA01g21880D	j	CUFF.658	CUFF.658.1	100	5.928133	4.688023	7.168242	23.962904	1329	CUFF.658.1	1486
BnaA01g21690D	BnaA01g21690D	j	CUFF.659	CUFF.659.1	100	1.473776	1.130728	1.816825	5.811125	5185	CUFF.659.1	5358
BnaA01g21690D	BnaA01g21690D	j	CUFF.659	CUFF.659.2	49	0.728423	0.454028	1.002817	2.872182	4412	CUFF.659.1	5358
BnaA01g21690D	BnaA01g21690D	j	CUFF.659	CUFF.659.3	95	1.393912	1.007842	1.779983	5.496219	4412	CUFF.659.1	5358
BnaA01g21860D	BnaA01g21860D	=	CUFF.660	CUFF.660.1	100	49.247481	44.873518	53.621444	197.275267	928	CUFF.660.1	1128
BnaA01g21630D	BnaA01g21630D	o	CUFF.661	CUFF.661.1	100	1.431024	1.127054	1.734994	5.744357	5068	CUFF.661.1	3408
BnaA01g21650D	BnaA01g21650D	j	CUFF.662	CUFF.662.1	75	0.293827	0.119088	0.468565	1.179467	4865	CUFF.662.2	1973
BnaA01g21650D	BnaA01g21650D	j	CUFF.662	CUFF.662.2	100	0.391247	0.207359	0.575135	1.570527	5087	CUFF.662.2	1973
BnaA01g21870D	BnaA01g21870D	j	CUFF.663	CUFF.663.1	38	2.015581	1.137926	2.893236	8.093196	1383	CUFF.663.1	1591
BnaA01g21870D	BnaA01g21870D	j	CUFF.663	CUFF.663.2	100	5.255966	4.007887	6.504045	21.104369	1383	CUFF.663.1	1591
BnaA01g22010D	BnaA01g22010D	=	CUFF.664	CUFF.664.1	100	11.401235	7.362305	15.440165	46.324018	418	CUFF.664.1	288
BnaA01g21990D	BnaA01g21990D	j	CUFF.665	CUFF.665.1	100	3.165769	2.101523	4.230014	12.455107	1002	CUFF.665.1	1137
BnaA01g22030D	BnaA01g22030D	j	CUFF.666	CUFF.666.1	100	2.542559	2.083281	3.001836	10.190241	3955	CUFF.666.1	3641
BnaA01g22030D	BnaA01g22030D	j	CUFF.666	CUFF.666.2	51	1.285962	0.670959	1.900966	5.153967	1620	CUFF.666.1	3641
BnaA01g21890D	BnaA01g21890D	c	CUFF.667	CUFF.667.1	100	12.137556	10.902396	13.372717	48.463685	2824	CUFF.667.1	2895
-	-	u	CUFF.668	CUFF.668.1	100	2.372368	1.378083	3.366653	8.949919	880	CUFF.668.1	-
BnaA01g22150D	BnaA01g22150D	=	CUFF.669	CUFF.669.1	100	2.408100	1.575945	3.240255	9.729532	1188	CUFF.669.1	1324
BnaA01g22230D	BnaA01g22230D	o	CUFF.670	CUFF.670.1	100	3.343074	1.539874	5.146275	13.258116	533	CUFF.670.1	1952
BnaA01g22220D	BnaA01g22220D	j	CUFF.671	CUFF.671.1	100	1.886279	1.381844	2.390713	7.306292	2885	CUFF.671.2	3018
BnaA01g22220D	BnaA01g22220D	j	CUFF.671	CUFF.671.2	36	0.679687	0.325820	1.033553	2.632691	2959	CUFF.671.2	3018
BnaA01g22200D	BnaA01g22200D	j	CUFF.672	CUFF.672.1	59	4.750435	3.982806	5.518064	19.043477	2722	CUFF.672.1	3043
BnaA01g22200D	BnaA01g22200D	c	CUFF.672	CUFF.672.2	100	8.032190	5.699412	10.364967	32.199329	735	CUFF.672.1	3043
BnaA01g21980D	BnaA01g21980D	j	CUFF.673	CUFF.673.1	80	3.496797	2.926437	4.067157	14.083037	4158	CUFF.673.1	3999
BnaA01g21980D	BnaA01g21980D	c	CUFF.673	CUFF.673.2	100	4.369968	3.366746	5.373190	17.599656	2004	CUFF.673.1	3999
BnaA01g22360D	BnaA01g22360D	j	CUFF.674	CUFF.674.1	65	1.816912	1.167756	2.466069	7.367476	1957	CUFF.674.1	1725
BnaA01g22360D	BnaA01g22360D	j	CUFF.674	CUFF.674.2	39	1.103523	0.490414	1.716631	4.474722	1586	CUFF.674.1	1725
BnaA01g22360D	BnaA01g22360D	j	CUFF.674	CUFF.674.3	34	0.942442	0.335462	1.549422	3.821548	1586	CUFF.674.1	1725
BnaA01g22360D	BnaA01g22360D	j	CUFF.674	CUFF.674.4	100	2.812291	1.931337	3.693245	11.403680	1699	CUFF.674.1	1725
BnaA01g22340D	BnaA01g22340D	j	CUFF.675	CUFF.675.1	100	1.846412	1.270169	2.422655	7.481202	2071	CUFF.675.1	1905
BnaA01g22340D	BnaA01g22340D	o	CUFF.675	CUFF.675.2	71	1.319390	0.449183	2.189597	5.345840	1018	CUFF.675.1	1905
-	-	u	CUFF.676	CUFF.676.1	100	4.625857	2.557111	6.694603	18.613197	522	CUFF.676.1	-
BnaA01g22310D	BnaA01g22310D	j	CUFF.677	CUFF.677.1	40	4.054015	2.987403	5.120627	15.909879	1952	CUFF.677.1	2023
BnaA01g22310D	BnaA01g22310D	=	CUFF.677	CUFF.677.2	100	10.084694	8.592471	11.576918	39.577127	1952	CUFF.677.1	2023
BnaA01g22400D	BnaA01g22400D	=	CUFF.678	CUFF.678.1	100	0.969227	0.585374	1.353081	3.490762	2002	CUFF.678.1	1965
BnaA01g22430D	BnaA01g22430D	j	CUFF.679	CUFF.679.1	100	1.805620	1.255743	2.355497	7.394242	1911	CUFF.679.1	2127
BnaA01g22410D	BnaA01g22410D	j	CUFF.680	CUFF.680.1	100	1.377373	0.666564	2.088182	5.268605	1048	CUFF.680.1	717
BnaA01g22420D	BnaA01g22420D	=	CUFF.681	CUFF.681.1	100	1.202950	0.552199	1.853701	4.810913	1000	CUFF.681.1	852
BnaA01g22230D	BnaA01g22230D	j	CUFF.682	CUFF.682.1	81	25.506217	23.022863	27.989571	102.607528	1638	CUFF.682.1	1952
BnaA01g22230D	BnaA01g22230D	j	CUFF.682	CUFF.682.2	100	31.420072	24.753734	38.086410	126.398043	457	CUFF.682.1	1952
BnaA01g22260D	BnaA01g22260D	j	CUFF.683	CUFF.683.1	100	6.730924	5.762758	7.699090	26.252409	2899	CUFF.683.3	2085
BnaA01g22260D	BnaA01g22260D	j	CUFF.683	CUFF.683.2	43	2.908632	2.240386	3.576878	11.344444	3194	CUFF.683.3	2085
BnaA01g22260D	BnaA01g22260D	j	CUFF.683	CUFF.683.3	26	1.742102	1.239642	2.244562	6.794665	3625	CUFF.683.3	2085
BnaA01g22490D	BnaA01g22490D	p	CUFF.684	CUFF.684.1	100	7.324548	3.208855	11.440242	20.597359	341	CUFF.684.1	1935
BnaA01g22480D	BnaA01g22480D	j	CUFF.686	CUFF.686.1	100	2.626100	1.906040	3.346159	10.214484	1666	CUFF.686.1	1511
BnaA01g22440D	BnaA01g22440D	j	CUFF.685	CUFF.685.1	100	1.616759	0.686088	2.547429	6.111855	770	CUFF.685.1	2244
BnaA01g22460D	BnaA01g22460D	=	CUFF.687	CUFF.687.1	100	2.628880	1.808645	3.449116	10.589801	1323	CUFF.687.1	1283
BnaA01g22510D	BnaA01g22510D	j	CUFF.688	CUFF.688.1	100	0.967876	0.498544	1.437207	3.776183	1472	CUFF.688.1	313
BnaA01g22540D	BnaA01g22540D	o	CUFF.689	CUFF.689.1	100	21.019525	17.587126	24.451924	84.646424	713	CUFF.689.1	606
BnaA01g22500D	BnaA01g22500D	j	CUFF.690	CUFF.690.1	28	1.157821	0.382531	1.933111	4.511024	1058	CUFF.690.1	1081
BnaA01g22500D	BnaA01g22500D	j	CUFF.690	CUFF.690.2	100	4.100698	2.797361	5.404036	15.976864	1058	CUFF.690.1	1081
BnaA01g22500D	BnaA01g22500D	j	CUFF.690	CUFF.690.3	27	1.127016	0.351726	1.902306	4.391004	1058	CUFF.690.1	1081
-	-	u	CUFF.691	CUFF.691.1	100	1.813799	0.984153	2.643445	7.267923	1201	CUFF.691.1	-
-	-	u	CUFF.691	CUFF.691.2	81	1.472187	0.503835	2.440539	5.899079	818	CUFF.691.1	-
-	-	u	CUFF.691	CUFF.691.3	72	1.307734	0.242694	2.372774	5.240113	757	CUFF.691.1	-
BnaA01g22600D	BnaA01g22600D	j	CUFF.692	CUFF.692.1	100	1.915406	1.404379	2.426434	7.691969	2301	CUFF.692.1	2555
BnaA01g22630D	BnaA01g22630D	i	CUFF.693	CUFF.693.1	100	4.655309	2.073008	7.237609	18.347054	417	CUFF.693.1	570
BnaA01g22040D	BnaA01g22040D	=	CUFF.694	CUFF.694.1	100	45.448666	41.503782	49.393551	178.363182	1259	CUFF.694.1	1518
BnaA01g22050D	BnaA01g22050D	=	CUFF.695	CUFF.695.1	100	2.075699	1.620978	2.530420	8.146076	3071	CUFF.695.1	2430
BnaA01g22090D	BnaA01g22090D	=	CUFF.696	CUFF.696.1	100	8.472483	6.060020	10.884946	33.602917	625	CUFF.696.1	465
BnaA01g22110D	BnaA01g22110D	=	CUFF.697	CUFF.697.1	100	3.913494	2.610804	5.216185	15.166520	881	CUFF.697.1	961
BnaA01g22800D	BnaA01g22800D	c	CUFF.698	CUFF.698.1	100	6.323492	4.126324	8.520660	24.098430	619	CUFF.698.1	2091
BnaA01g22710D	BnaA01g22710D	o	CUFF.699	CUFF.699.1	55	3.011796	1.820051	4.203541	12.060388	1169	CUFF.699.1	1217
BnaA01g22710D	BnaA01g22710D	j	CUFF.699	CUFF.699.2	67	3.654956	2.374377	4.935535	14.635847	1098	CUFF.699.1	1217
BnaA01g22710D	BnaA01g22710D	j	CUFF.699	CUFF.699.3	100	5.492422	3.815731	7.169113	21.993767	990	CUFF.699.1	1217
BnaA01g22710D	BnaA01g22710D	j	CUFF.699	CUFF.699.4	53	2.915848	1.604989	4.226708	11.676177	987	CUFF.699.1	1217
BnaA01g22770D	BnaA01g22770D	=	CUFF.700	CUFF.700.1	100	16.226049	13.911441	18.540657	64.621884	1057	CUFF.700.1	1165
BnaA01g22670D	BnaA01g22670D	=	CUFF.701	CUFF.701.1	100	27.205073	23.279003	31.131143	108.883750	759	CUFF.701.1	1059
BnaA01g22910D	BnaA01g22910D	=	CUFF.702	CUFF.702.1	100	16.000903	14.252222	17.749585	63.521876	1640	CUFF.702.1	1536
BnaA01g22940D	BnaA01g22940D	e	CUFF.703	CUFF.703.1	100	2.184941	1.513668	2.856214	9.149947	1544	CUFF.703.1	1110
BnaA01g22950D	BnaA01g22950D	e	CUFF.704	CUFF.704.1	100	2.201715	1.431224	2.972206	8.883328	1232	CUFF.704.1	1501
BnaA01g22960D	BnaA01g22960D	=	CUFF.705	CUFF.705.1	100	1.557244	1.049660	2.064828	6.220348	1858	CUFF.705.1	1579
BnaA01g22930D	BnaA01g22930D	j	CUFF.706	CUFF.706.1	65	1.733955	1.105563	2.362348	7.019707	1675	CUFF.706.1	1889
BnaA01g22930D	BnaA01g22930D	c	CUFF.706	CUFF.706.2	100	2.661074	1.471554	3.850594	10.773035	874	CUFF.706.1	1889
BnaA01g22930D	BnaA01g22930D	j	CUFF.706	CUFF.706.3	75	2.004774	0.614813	3.394734	8.116083	580	CUFF.706.1	1889
BnaA01g23010D	BnaA01g23010D	j	CUFF.707	CUFF.707.1	43	1.455413	0.655673	2.255154	5.773827	1167	CUFF.707.1	1359
BnaA01g23010D	BnaA01g23010D	j	CUFF.707	CUFF.707.2	100	3.362282	2.259275	4.465289	13.338637	1167	CUFF.707.1	1359
BnaA01g22970D	BnaA01g22970D	j	CUFF.708	CUFF.708.1	28	0.805149	0.439492	1.170805	3.260237	2133	CUFF.708.1	3365
BnaA01g22970D	BnaA01g22970D	j	CUFF.708	CUFF.708.2	14	0.395617	0.085518	0.705717	1.601947	1721	CUFF.708.1	3365
BnaA01g22970D	BnaA01g22970D	j	CUFF.708	CUFF.708.3	100	2.906386	2.025362	3.787411	11.768640	1292	CUFF.708.3	3365
BnaA01g23070D	BnaA01g23070D	c	CUFF.709	CUFF.709.1	100	1.137310	0.402963	1.871657	4.480942	820	CUFF.709.1	2404
BnaA01g23070D	BnaA01g23070D	j	CUFF.710	CUFF.710.1	100	1.966853	1.142550	2.791156	7.856957	1058	CUFF.710.1	2404
BnaA01g23050D	BnaA01g23050D	=	CUFF.711	CUFF.711.1	100	5.212268	4.104618	6.319919	20.885127	1442	CUFF.711.1	1507
BnaA01g23120D	BnaA01g23120D	=	CUFF.712	CUFF.712.1	100	2.531144	1.741403	3.320885	9.892855	1365	CUFF.712.1	1324
BnaA01g23130D	BnaA01g23130D	j	CUFF.713	CUFF.713.1	100	4.126945	2.804054	5.449835	16.527933	904	CUFF.713.1	1642
BnaA01g23160D	BnaA01g23160D	c	CUFF.715	CUFF.715.1	100	13.603786	10.826962	16.380610	54.831479	707	CUFF.715.1	896
BnaA01g23100D	BnaA01g23100D	j	CUFF.716	CUFF.716.1	100	8.351642	6.995690	9.707594	33.161188	1841	CUFF.716.2	1987
BnaA01g23100D	BnaA01g23100D	j	CUFF.716	CUFF.716.2	55	4.617837	3.575426	5.660249	18.335671	1889	CUFF.716.2	1987
BnaA01g23170D	BnaA01g23170D	j	CUFF.717	CUFF.717.1	100	4.393217	3.333353	5.453080	17.242975	1310	CUFF.717.1	1252
BnaA01g23180D	BnaA01g23180D	j	CUFF.718	CUFF.718.1	100	4.177604	2.114633	6.240575	15.768489	521	CUFF.718.1	2053
BnaA01g23140D	BnaA01g23140D	j	CUFF.714	CUFF.714.1	39	7.549393	5.415943	9.682842	30.097099	706	CUFF.714.1	650
BnaA01g23140D	BnaA01g23140D	j	CUFF.714	CUFF.714.2	100	19.596563	12.096484	27.096642	78.125447	322	CUFF.714.1	650
BnaA01g23180D	BnaA01g23180D	c	CUFF.719	CUFF.719.1	100	5.186009	3.977172	6.394845	20.359093	1197	CUFF.719.1	2053
BnaA01g23290D	BnaA01g23290D	=	CUFF.720	CUFF.720.1	100	2.433530	1.658835	3.208224	9.776309	1342	CUFF.720.1	1029
BnaA01g23220D	BnaA01g23220D	j	CUFF.721	CUFF.721.1	52	2.099107	1.116777	3.081437	8.176818	992	CUFF.721.1	1580
BnaA01g23220D	BnaA01g23220D	=	CUFF.721	CUFF.721.2	100	4.056039	2.342141	5.769937	15.799812	688	CUFF.721.1	1580
BnaA01g23300D	BnaA01g23300D	=	CUFF.722	CUFF.722.1	100	4.472865	1.991766	6.953964	17.143043	425	CUFF.722.1	448
BnaA01g23310D	BnaA01g23310D	j	CUFF.724	CUFF.724.1	100	36.387509	26.039171	46.735847	148.712762	321	CUFF.724.2	816
BnaA01g23310D	BnaA01g23310D	=	CUFF.724	CUFF.724.2	10	3.670094	1.746833	5.593355	14.999373	544	CUFF.724.2	816
BnaA01g23200D	BnaA01g23200D	c	CUFF.723	CUFF.723.1	100	7.326048	5.982905	8.669192	28.723116	1320	CUFF.723.1	3368
BnaA01g23200D	BnaA01g23200D	j	CUFF.725	CUFF.725.1	36	2.984956	1.324644	4.645268	11.892025	661	CUFF.725.1	3368
BnaA01g23200D	BnaA01g23200D	c	CUFF.725	CUFF.725.2	100	8.338798	5.819733	10.857863	33.221659	661	CUFF.725.1	3368
BnaA01g23340D	BnaA01g23340D	j	CUFF.726	CUFF.726.1	20	1.495578	0.708310	2.282846	5.872807	1347	CUFF.726.1	1203
BnaA01g23340D	BnaA01g23340D	=	CUFF.726	CUFF.726.2	100	7.506625	5.690189	9.323060	29.476865	1138	CUFF.726.1	1203
BnaA01g23340D	BnaA01g23340D	j	CUFF.726	CUFF.726.3	92	6.934705	5.199773	8.669637	27.231062	1152	CUFF.726.1	1203
BnaA01g23150D	BnaA01g23150D	j	CUFF.727	CUFF.727.1	100	12.203486	10.833320	13.573652	48.244210	2276	CUFF.727.1	2152
BnaA01g23450D	BnaA01g23450D	e	CUFF.728	CUFF.728.1	100	3.715855	2.008498	5.423213	14.940254	575	CUFF.728.1	291
BnaA01g23480D	BnaA01g23480D	=	CUFF.729	CUFF.729.1	100	5.728769	4.763871	6.693668	22.724017	1872	CUFF.729.1	1776
BnaA01g23390D	BnaA01g23390D	=	CUFF.730	CUFF.730.1	100	19.408834	17.107963	21.709704	71.081879	1368	CUFF.730.1	1467
BnaA01g23420D	BnaA01g23420D	j	CUFF.731	CUFF.731.1	80	5.961309	5.065283	6.857334	23.908215	2819	CUFF.731.1	2648
BnaA01g23420D	BnaA01g23420D	j	CUFF.731	CUFF.731.2	53	3.938903	2.936147	4.941659	15.797227	1799	CUFF.731.1	2648
BnaA01g23420D	BnaA01g23420D	j	CUFF.731	CUFF.731.3	100	7.408663	5.249678	9.567647	29.712922	747	CUFF.731.1	2648
BnaA01g23820D	BnaA01g23820D	o	CUFF.732	CUFF.732.1	100	9.307527	7.130072	11.484983	35.320678	764	CUFF.732.1	171
BnaA01g23800D	BnaA01g23800D	j	CUFF.734	CUFF.734.1	16	0.641532	0.239733	1.043331	2.545662	2020	CUFF.734.1	1878
BnaA01g23800D	BnaA01g23800D	=	CUFF.734	CUFF.734.2	100	4.091846	3.234638	4.949054	16.236846	1949	CUFF.734.1	1878
BnaA01g23820D	BnaA01g23820D	e	CUFF.733	CUFF.733.1	100	23.065900	17.669733	28.462068	95.678155	446	CUFF.733.1	171
-	-	u	CUFF.735	CUFF.735.1	100	4.813502	0.000000	9.690234	18.723659	289	CUFF.735.1	-
-	-	u	CUFF.736	CUFF.736.1	100	56.553728	41.794257	71.313200	126.041793	287	CUFF.736.1	-
BnaA01g23840D	BnaA01g23840D	j	CUFF.737	CUFF.737.1	100	2.079290	1.039645	3.118934	8.563601	747	CUFF.737.1	2642
BnaA01g23840D	BnaA01g23840D	j	CUFF.739	CUFF.739.1	100	2.368101	1.334577	3.401625	9.761801	825	CUFF.739.1	2642
-	-	u	CUFF.741	CUFF.741.1	100	13.621672	5.407495	21.835849	56.499210	262	CUFF.741.1	-
BnaA01g24060D	BnaA01g24060D	j	CUFF.743	CUFF.743.1	100	1.199093	0.569251	1.828934	4.803546	1428	CUFF.743.2	246
BnaA01g24060D	BnaA01g24060D	j	CUFF.743	CUFF.743.2	55	0.654435	0.206672	1.102199	2.621657	1530	CUFF.743.2	246
BnaA01g24060D	BnaA01g24060D	o	CUFF.743	CUFF.743.3	75	0.900626	0.250334	1.550917	3.607891	1103	CUFF.743.2	246
-	-	u	CUFF.744	CUFF.744.1	100	42.446179	32.133933	52.758426	102.388715	331	CUFF.744.1	-
BnaA01g24150D	BnaA01g24150D	j	CUFF.746	CUFF.746.1	100	4.081793	2.865940	5.297646	16.133986	1001	CUFF.746.1	1269
BnaA01g24160D	BnaA01g24160D	j	CUFF.747	CUFF.747.1	57	5.463125	4.194912	6.731338	21.420696	1355	CUFF.747.1	1735
BnaA01g24160D	BnaA01g24160D	c	CUFF.747	CUFF.747.2	100	9.521673	7.220781	11.822565	37.334101	836	CUFF.747.1	1735
BnaA01g24140D	BnaA01g24140D	j	CUFF.748	CUFF.748.1	100	7.963892	6.185168	9.742617	31.357185	920	CUFF.748.1	1155
BnaA01g24250D	BnaA01g24250D	=	CUFF.749	CUFF.749.1	100	5.734107	4.586961	6.881254	22.736081	1395	CUFF.749.1	1465
BnaA01g24300D	BnaA01g24300D	=	CUFF.751	CUFF.751.1	100	2.915793	1.401721	4.429866	11.298977	600	CUFF.751.1	515
BnaA01g24310D	BnaA01g24310D	j	CUFF.752	CUFF.752.1	55	3.996920	3.006029	4.987811	15.924091	1480	CUFF.752.1	1559
BnaA01g24310D	BnaA01g24310D	j	CUFF.752	CUFF.752.2	55	4.000589	2.128546	5.872631	15.938707	660	CUFF.752.1	1559
BnaA01g24310D	BnaA01g24310D	c	CUFF.752	CUFF.752.3	100	7.284114	3.720390	10.847839	29.020571	439	CUFF.752.1	1559
BnaA01g24280D	BnaA01g24280D	=	CUFF.753	CUFF.753.1	100	12.809937	11.385122	14.234753	51.062755	1938	CUFF.753.1	1975
BnaA01g24360D	BnaA01g24360D	=	CUFF.755	CUFF.755.1	100	1.443319	1.034744	1.851893	5.795972	2562	CUFF.755.1	3054
BnaA01g24380D	BnaA01g24380D	j	CUFF.756	CUFF.756.1	100	11.938233	9.155482	14.720985	47.349577	653	CUFF.756.1	378
-	-	u	CUFF.757	CUFF.757.1	100	2.118363	1.393708	2.843018	8.144181	1334	CUFF.757.1	-
BnaA01g24420D	BnaA01g24420D	j	CUFF.758	CUFF.758.1	100	6.953060	5.523174	8.382945	27.960539	1320	CUFF.758.1	1577
BnaA01g24420D	BnaA01g24420D	j	CUFF.758	CUFF.758.2	17	1.186242	0.387685	1.984799	4.770269	1193	CUFF.758.1	1577
BnaA01g24430D	BnaA01g24430D	=	CUFF.761	CUFF.761.1	100	45.861046	40.989135	50.732957	181.819879	853	CUFF.761.1	910
BnaA01g24550D	BnaA01g24550D	=	CUFF.768	CUFF.768.1	100	12.667199	10.577653	14.756745	50.686126	1007	CUFF.768.1	1138
BnaA01g24510D	BnaA01g24510D	j	CUFF.769	CUFF.769.1	100	1.186770	0.881036	1.492503	4.701241	3865	CUFF.769.1	4951
BnaA01g23850D	BnaA01g23850D	j	CUFF.764	CUFF.764.1	100	100.210510	89.804529	110.616491	404.582066	533	CUFF.764.1	642
BnaA01g23880D	BnaA01g23880D	=	CUFF.766	CUFF.766.1	100	12.341185	10.703921	13.978448	49.258963	1621	CUFF.766.1	1636
BnaA01g23900D	BnaA01g23900D	j	CUFF.767	CUFF.767.1	100	4.814770	3.833001	5.796540	19.284174	1575	CUFF.767.1	1877
BnaA01g24620D	BnaA01g24620D	j	CUFF.770	CUFF.770.1	100	20.506176	14.400889	26.611463	84.223872	383	CUFF.770.1	548
BnaA01g24530D	BnaA01g24530D	j	CUFF.771	CUFF.771.1	65	9.610485	8.278776	10.942193	37.408532	1988	CUFF.771.1	1463
BnaA01g24530D	BnaA01g24530D	=	CUFF.771	CUFF.771.2	100	14.881485	11.917819	17.845150	57.925747	794	CUFF.771.1	1463
BnaA01g24770D	BnaA01g24770D	j	CUFF.772	CUFF.772.1	52	1.630674	0.797769	2.463579	6.627186	1011	CUFF.772.1	997
BnaA01g24770D	BnaA01g24770D	j	CUFF.772	CUFF.772.2	59	1.853362	0.518182	3.188542	7.532209	713	CUFF.772.1	997
BnaA01g24770D	BnaA01g24770D	j	CUFF.772	CUFF.772.3	100	3.115175	1.424858	4.805492	12.660316	655	CUFF.772.1	997
BnaA01g24800D	BnaA01g24800D	e	CUFF.774	CUFF.774.1	100	110.388176	100.836823	119.939530	448.523473	562	CUFF.774.1	536
BnaA01g24890D	BnaA01g24890D	=	CUFF.776	CUFF.776.1	100	1.961749	0.779889	3.143610	7.232593	625	CUFF.776.1	691
BnaA01g24930D	BnaA01g24930D	=	CUFF.779	CUFF.779.1	100	6.154824	3.870250	8.439398	25.450704	559	CUFF.779.1	342
BnaA01g24870D	BnaA01g24870D	o	CUFF.780	CUFF.780.1	26	14.615047	11.382068	17.848025	58.065623	931	CUFF.780.1	1214
BnaA01g24870D	BnaA01g24870D	o	CUFF.780	CUFF.780.2	100	57.264889	51.577781	62.951997	227.513570	931	CUFF.780.1	1214
BnaA01g24440D	BnaA01g24440D	=	CUFF.778	CUFF.778.1	100	418.243910	392.555694	443.932126	1675.735581	548	CUFF.778.1	1081
BnaA01g24970D	BnaA01g24970D	=	CUFF.783	CUFF.783.1	100	14.114138	10.095677	18.132599	54.577427	469	CUFF.783.1	387
BnaA01g24940D	BnaA01g24940D	c	CUFF.782	CUFF.782.1	100	1.137090	0.551047	1.723133	4.595749	1171	CUFF.782.1	1823
BnaA01g25030D	BnaA01g25030D	j	CUFF.785	CUFF.785.1	88	3.679190	2.297659	5.060721	14.419597	870	CUFF.785.1	814
BnaA01g25030D	BnaA01g25030D	=	CUFF.785	CUFF.785.2	100	4.187233	2.677964	5.696503	16.410736	829	CUFF.785.1	814
BnaA01g24990D	BnaA01g24990D	=	CUFF.786	CUFF.786.1	100	42.028437	38.814462	45.242411	165.323692	1793	CUFF.786.1	1642
-	-	u	CUFF.787	CUFF.787.1	26	7.288829	5.702430	8.875228	29.223364	1409	CUFF.787.1	-
-	-	u	CUFF.787	CUFF.787.2	100	28.511507	24.962898	32.060116	114.312208	1040	CUFF.787.1	-
BnaA01g25140D	BnaA01g25140D	c	CUFF.788	CUFF.788.1	100	1.806736	0.896188	2.717284	7.453536	861	CUFF.788.1	1092
BnaA01g25190D	BnaA01g25190D	=	CUFF.790	CUFF.790.1	100	2.935270	1.918441	3.952100	11.420458	1032	CUFF.790.1	603
BnaA01g24820D	BnaA01g24820D	j	CUFF.792	CUFF.792.1	82	6.345820	5.058505	7.633136	25.222486	1785	CUFF.792.1	1762
BnaA01g24820D	BnaA01g24820D	=	CUFF.792	CUFF.792.2	100	7.763284	6.240545	9.286023	30.856425	1594	CUFF.792.1	1762
BnaA01g24820D	BnaA01g24820D	j	CUFF.792	CUFF.792.3	25	1.957469	1.022993	2.891945	7.780277	1594	CUFF.792.1	1762
BnaA01g24830D	BnaA01g24830D	j	CUFF.793	CUFF.793.1	100	1.012313	0.590516	1.434110	4.121760	2179	CUFF.793.1	1508
BnaA01g24830D	BnaA01g24830D	e	CUFF.794	CUFF.794.1	100	1.532616	0.891800	2.173431	6.240236	1434	CUFF.793.1	1508
BnaA01g24840D	BnaA01g24840D	c	CUFF.795	CUFF.795.1	100	1.848533	0.877516	2.819550	7.526534	947	CUFF.795.1	1908
-	-	u	CUFF.796	CUFF.796.1	25	1.767850	1.189278	2.346422	7.056023	2863	CUFF.796.1	-
-	-	u	CUFF.796	CUFF.796.2	100	6.962959	5.990708	7.935211	27.791274	2863	CUFF.796.1	-
BnaA01g25290D	BnaA01g25290D	x	CUFF.798	CUFF.798.1	100	4.446883	2.239309	6.654457	17.684928	517	CUFF.798.1	1135
BnaA01g25290D	BnaA01g25290D	=	CUFF.799	CUFF.799.1	100	8.035846	6.600619	9.471073	31.957971	1374	CUFF.799.1	1135
BnaA01g25400D	BnaA01g25400D	=	CUFF.801	CUFF.801.1	100	8.536802	5.557267	11.516337	32.577331	495	CUFF.801.1	590
BnaA01g19300D	BnaA01g19300D	j	CUFF.738	CUFF.738.1	25	6.402740	4.693950	8.111529	25.734229	1361	CUFF.738.1	1510
BnaA01g19300D	BnaA01g19300D	=	CUFF.738	CUFF.738.2	100	26.039901	22.853098	29.226704	104.660945	1206	CUFF.738.1	1510
-	-	u	CUFF.740	CUFF.740.1	100	7.959312	6.865079	9.053544	31.731989	2065	CUFF.740.1	-
BnaA01g19330D	BnaA01g19330D	j	CUFF.742	CUFF.742.1	100	7.725496	6.715702	8.735291	30.374647	2755	CUFF.742.1	2766
BnaA01g19330D	BnaA01g19330D	e	CUFF.745	CUFF.745.1	100	2.294393	1.332790	3.255995	9.020957	1417	CUFF.742.1	2766
BnaA01g19340D	BnaA01g19340D	j	CUFF.750	CUFF.750.1	100	19.244494	16.147622	22.341366	76.208146	821	CUFF.750.1	971
BnaA01g19380D	BnaA01g19380D	o	CUFF.754	CUFF.754.1	100	1.728065	1.308763	2.147367	6.970399	2929	CUFF.754.1	2571
BnaA01g19390D	BnaA01g19390D	j	CUFF.759	CUFF.759.1	100	9.516483	7.878281	11.154685	37.471691	1259	CUFF.759.1	2604
BnaA01g19400D	BnaA01g19400D	=	CUFF.760	CUFF.760.1	100	6.298185	4.344142	8.252228	24.545797	684	CUFF.760.1	978
BnaA01g19410D	BnaA01g19410D	e	CUFF.762	CUFF.762.1	100	3.409022	1.779017	5.039026	13.697161	704	CUFF.762.1	624
BnaA01g19410D	BnaA01g19410D	=	CUFF.763	CUFF.763.1	100	23.159005	17.054071	29.263939	93.050924	427	CUFF.762.1	624
BnaA01g19450D	BnaA01g19450D	j	CUFF.765	CUFF.765.1	100	13.885938	12.348801	15.423074	55.109910	2091	CUFF.765.1	2073
BnaA01g19460D	BnaA01g19460D	e	CUFF.773	CUFF.773.1	100	42.068454	38.485519	45.651389	167.938585	1658	CUFF.773.1	1270
BnaA01g19460D	BnaA01g19460D	=	CUFF.775	CUFF.775.1	100	142.716005	131.424024	154.007987	569.726753	757	CUFF.773.1	1270
BnaA01g19460D	BnaA01g19460D	j	CUFF.775	CUFF.775.2	30	42.632264	37.732287	47.532241	170.189330	1140	CUFF.773.1	1270
BnaA01g19460D	BnaA01g19460D	j	CUFF.775	CUFF.775.3	64	92.005560	83.933533	100.077587	367.289072	976	CUFF.773.1	1270
BnaA01g19490D	BnaA01g19490D	j	CUFF.777	CUFF.777.1	100	3.386626	2.241221	4.532032	13.292200	952	CUFF.777.1	468
BnaA01g19500D	BnaA01g19500D	j	CUFF.781	CUFF.781.1	64	4.715293	3.521215	5.909370	18.652899	1613	CUFF.781.3	1619
BnaA01g19500D	BnaA01g19500D	j	CUFF.781	CUFF.781.2	94	6.906923	5.417276	8.396570	27.322616	1661	CUFF.781.3	1619
BnaA01g19500D	BnaA01g19500D	j	CUFF.781	CUFF.781.3	100	7.367451	5.877106	8.857795	29.144385	1677	CUFF.781.3	1619
-	-	u	CUFF.784	CUFF.784.1	100	2.464374	1.292524	3.636224	10.184212	730	CUFF.784.1	-
BnaA01g19540D	BnaA01g19540D	=	CUFF.789	CUFF.789.1	100	8.856434	7.345739	10.367129	35.044600	1602	CUFF.789.1	1600
BnaA01g19540D	BnaA01g19540D	j	CUFF.789	CUFF.789.2	31	2.782578	1.805881	3.759275	11.010565	1597	CUFF.789.1	1600
BnaA01g19550D	BnaA01g19550D	j	CUFF.791	CUFF.791.1	100	1.811948	1.021149	2.602747	7.273921	1006	CUFF.791.1	940
BnaA01g19600D	BnaA01g19600D	e	CUFF.797	CUFF.797.1	100	0.992856	0.442119	1.543594	3.789371	1106	CUFF.797.1	459
BnaA01g19650D	BnaA01g19650D	=	CUFF.800	CUFF.800.1	100	8.763441	6.929278	10.597603	35.032225	941	CUFF.800.1	1179
BnaA01g25270D	BnaA01g25270D	j	CUFF.802	CUFF.802.1	100	25.715989	21.991296	29.440683	103.376789	785	CUFF.802.1	1276
BnaA01g25280D	BnaA01g25280D	=	CUFF.803	CUFF.803.1	100	18.976312	16.907088	21.045537	76.283677	1642	CUFF.803.1	483
BnaA01g25520D	BnaA01g25520D	=	CUFF.804	CUFF.804.1	100	5.896080	3.472183	8.319978	23.021984	503	CUFF.804.1	446
BnaA01g25490D	BnaA01g25490D	j	CUFF.805	CUFF.805.1	100	15.189229	12.681288	17.697169	60.861398	1175	CUFF.805.1	1023
BnaA01g25490D	BnaA01g25490D	j	CUFF.805	CUFF.805.2	61	9.242627	7.155889	11.329365	37.034085	1172	CUFF.805.1	1023
BnaA01g25550D	BnaA01g25550D	=	CUFF.806	CUFF.806.1	100	7.766155	6.358247	9.174063	31.786627	1357	CUFF.806.1	1164
BnaA01g25570D	BnaA01g25570D	j	CUFF.807	CUFF.807.1	100	4.466137	3.867611	5.064663	18.183027	3980	CUFF.807.1	3881
BnaA01g25250D	BnaA01g25250D	j	CUFF.808	CUFF.808.1	13	1.830483	1.379216	2.281750	7.359226	4496	CUFF.808.1	4346
BnaA01g25250D	BnaA01g25250D	j	CUFF.808	CUFF.808.2	100	13.899718	12.752932	15.046503	55.882059	4420	CUFF.808.1	4346
-	-	u	CUFF.809	CUFF.809.1	100	15.737161	14.184807	17.289515	62.805024	2384	CUFF.809.1	-
BnaA01g26050D	BnaA01g26050D	j	CUFF.811	CUFF.811.1	100	0.959574	0.454498	1.464649	3.755204	1321	CUFF.811.1	1816
BnaA01g26070D	BnaA01g26070D	j	CUFF.814	CUFF.814.1	100	2.093640	1.482310	2.704971	8.314269	1744	CUFF.814.1	1869
BnaA01g26090D	BnaA01g26090D	j	CUFF.816	CUFF.816.1	100	2.749533	2.184899	3.314168	11.064223	2545	CUFF.816.1	2404
BnaA01g26040D	BnaA01g26040D	e	CUFF.815	CUFF.815.1	100	2.271789	1.280299	3.263279	8.974495	850	CUFF.815.1	1890
BnaA01g26100D	BnaA01g26100D	=	CUFF.817	CUFF.817.1	100	6.901640	4.293065	9.510215	27.855587	504	CUFF.817.1	585
BnaA01g26110D	BnaA01g26110D	=	CUFF.820	CUFF.820.1	100	3.265339	2.303723	4.226955	12.652150	1223	CUFF.820.1	873
-	-	u	CUFF.821	CUFF.821.1	31	0.665380	0.286980	1.043780	2.648615	2318	CUFF.821.4	-
-	-	u	CUFF.821	CUFF.821.2	46	0.980688	0.573670	1.387707	3.903732	2378	CUFF.821.4	-
BnaA01g26060D	BnaA01g26060D	j	CUFF.821	CUFF.821.3	100	2.139757	1.588230	2.691285	8.517529	2810	CUFF.821.4	309
BnaA01g26060D	BnaA01g26060D	j	CUFF.821	CUFF.821.4	28	0.603593	0.302478	0.904709	2.402666	2958	CUFF.821.4	309
BnaA01g26190D	BnaA01g26190D	e	CUFF.827	CUFF.827.1	100	0.700484	0.234469	1.166499	2.864481	1412	CUFF.827.1	1189
BnaA01g26190D	BnaA01g26190D	o	CUFF.828	CUFF.828.1	100	1.113768	0.455793	1.771742	4.554518	1167	CUFF.827.1	1189
BnaA01g26200D	BnaA01g26200D	j	CUFF.826	CUFF.826.1	100	1.556096	0.934493	2.177698	6.245872	1382	CUFF.826.1	2234
BnaA01g26130D	BnaA01g26130D	j	CUFF.831	CUFF.831.1	16	1.616922	1.056183	2.177661	6.436152	2164	CUFF.831.1	2604
BnaA01g26130D	BnaA01g26130D	=	CUFF.831	CUFF.831.2	100	10.228979	8.893005	11.564953	40.716421	2079	CUFF.831.1	2604
BnaA01g26220D	BnaA01g26220D	e	CUFF.832	CUFF.832.1	100	2.461545	1.205973	3.717117	10.089674	672	CUFF.832.1	1348
BnaA01g26220D	BnaA01g26220D	e	CUFF.833	CUFF.833.1	100	2.676920	1.653323	3.700517	10.077276	935	CUFF.833.1	1348
BnaA01g26230D	BnaA01g26230D	p	CUFF.836	CUFF.836.1	100	16.208471	11.710012	20.706929	63.384634	446	CUFF.836.1	3669
BnaA01g25300D	BnaA01g25300D	=	CUFF.813	CUFF.813.1	100	53.627786	49.238973	58.016600	214.872907	1249	CUFF.813.1	1676
BnaA01g25310D	BnaA01g25310D	j	CUFF.818	CUFF.818.1	73	0.470047	0.163582	0.776513	1.840755	2224	CUFF.818.2	3478
BnaA01g25310D	BnaA01g25310D	c	CUFF.818	CUFF.818.2	100	0.640982	0.317075	0.964889	2.510153	2408	CUFF.818.2	3478
BnaA01g25320D	BnaA01g25320D	j	CUFF.822	CUFF.822.1	34	1.039238	0.428674	1.649802	4.205916	1346	CUFF.822.2	2001
BnaA01g25320D	BnaA01g25320D	j	CUFF.822	CUFF.822.2	29	0.896302	0.309249	1.483355	3.627438	1352	CUFF.822.2	2001
BnaA01g25320D	BnaA01g25320D	j	CUFF.822	CUFF.822.3	100	3.050676	1.546900	4.554452	12.346440	751	CUFF.822.2	2001
BnaA01g25320D	BnaA01g25320D	j	CUFF.822	CUFF.822.4	99	3.027970	1.374222	4.681719	12.254547	673	CUFF.822.2	2001
BnaA01g25330D	BnaA01g25330D	=	CUFF.823	CUFF.823.1	100	1.583138	1.079173	2.087102	6.268087	2122	CUFF.823.1	1385
BnaA01g25350D	BnaA01g25350D	j	CUFF.824	CUFF.824.1	100	3.808487	3.044116	4.572858	15.078871	2165	CUFF.824.1	1446
BnaA01g25340D	BnaA01g25340D	=	CUFF.825	CUFF.825.1	100	3.728444	2.904612	4.552277	14.761960	1913	CUFF.825.1	1626
BnaA01g25380D	BnaA01g25380D	=	CUFF.834	CUFF.834.1	100	2.914138	2.204712	3.623564	11.700661	1891	CUFF.834.1	1784
BnaA01g25390D	BnaA01g25390D	j	CUFF.835	CUFF.835.1	18	1.106780	0.661416	1.552145	4.443875	2470	CUFF.835.1	2108
BnaA01g25390D	BnaA01g25390D	j	CUFF.835	CUFF.835.2	100	6.321259	5.352064	7.290455	25.380720	2405	CUFF.835.1	2108
BnaA01g26230D	BnaA01g26230D	j	CUFF.839	CUFF.839.1	100	4.891599	4.211803	5.571394	19.562958	3396	CUFF.839.1	3669
BnaA01g26140D	BnaA01g26140D	j	CUFF.838	CUFF.838.1	51	17.440348	15.182907	19.697790	69.342667	1447	CUFF.838.1	1629
BnaA01g26140D	BnaA01g26140D	c	CUFF.838	CUFF.838.2	100	34.174974	29.535805	38.814142	135.879386	800	CUFF.838.1	1629
BnaA01g26270D	BnaA01g26270D	=	CUFF.840	CUFF.840.1	100	7.213457	6.208460	8.218454	28.953518	2162	CUFF.840.1	2144
BnaA01g26630D	BnaA01g26630D	c	CUFF.843	CUFF.843.1	100	4.718698	2.741041	6.696356	19.156141	559	CUFF.843.1	2414
BnaA01g24630D	BnaA01g24630D	=	CUFF.810	CUFF.810.1	41	3.453959	2.439978	4.467941	13.464493	1767	CUFF.810.1	1091
BnaA01g24630D	BnaA01g24630D	j	CUFF.810	CUFF.810.2	19	1.550786	0.838313	2.263259	6.045395	1767	CUFF.810.1	1091
BnaA01g24630D	BnaA01g24630D	j	CUFF.810	CUFF.810.3	100	8.332238	6.393442	10.271034	32.481379	1103	CUFF.810.1	1091
BnaA01g24640D	BnaA01g24640D	=	CUFF.812	CUFF.812.1	100	10.484790	8.080022	12.889559	41.355420	730	CUFF.812.1	833
BnaA01g24650D	BnaA01g24650D	j	CUFF.819	CUFF.819.1	19	4.325437	3.231485	5.419390	17.328280	2100	CUFF.819.2	2124
BnaA01g24650D	BnaA01g24650D	=	CUFF.819	CUFF.819.2	100	22.668063	20.505767	24.830359	90.811290	2109	CUFF.819.2	2124
BnaA01g24680D	BnaA01g24680D	=	CUFF.829	CUFF.829.1	100	10.724004	9.265196	12.182812	42.463333	2128	CUFF.829.1	933
BnaA01g24690D	BnaA01g24690D	j	CUFF.830	CUFF.830.1	100	68.355150	63.959265	72.751035	270.662669	1939	CUFF.829.1	2015
BnaA01g24700D	BnaA01g24700D	=	CUFF.837	CUFF.837.1	100	8.612508	6.667630	10.557385	35.264973	959	CUFF.837.1	1067
BnaA01g24700D	BnaA01g24700D	j	CUFF.837	CUFF.837.2	22	1.886045	0.833373	2.938717	7.722643	950	CUFF.837.1	1067
BnaA01g24730D	BnaA01g24730D	o	CUFF.841	CUFF.841.1	100	169.030933	153.273247	184.788618	670.025098	463	CUFF.841.1	815
-	-	u	CUFF.842	CUFF.842.1	44	3.034441	2.203488	3.865394	12.060526	2189	CUFF.842.1	-
-	-	u	CUFF.842	CUFF.842.2	48	3.346434	2.504401	4.188467	13.300558	2189	CUFF.842.1	-
-	-	u	CUFF.842	CUFF.842.3	72	5.001537	3.926713	6.076360	19.878840	2180	CUFF.842.1	-
-	-	u	CUFF.842	CUFF.842.4	100	6.907636	5.396192	8.419080	27.454718	1726	CUFF.842.1	-
BnaA01g24760D	BnaA01g24760D	j	CUFF.844	CUFF.844.1	100	6.295606	4.170414	8.420797	25.651292	626	CUFF.844.1	2895
BnaA01g26650D	BnaA01g26650D	j	CUFF.845	CUFF.845.1	39	2.746846	2.062873	3.430819	11.141972	1908	CUFF.845.1	2006
BnaA01g26650D	BnaA01g26650D	c	CUFF.845	CUFF.845.2	100	7.014365	4.164471	9.864259	28.452215	489	CUFF.845.1	2006
BnaA01g26670D	BnaA01g26670D	j	CUFF.846	CUFF.846.1	34	1.881359	0.363352	3.399366	7.515976	627	CUFF.846.1	905
BnaA01g26670D	BnaA01g26670D	=	CUFF.846	CUFF.846.2	100	5.586247	3.359524	7.812969	22.316900	627	CUFF.846.1	905
BnaA01g26690D	BnaA01g26690D	=	CUFF.847	CUFF.847.1	100	33.954742	29.970261	37.939223	136.637648	815	CUFF.847.1	663
BnaA01g26700D	BnaA01g26700D	j	CUFF.848	CUFF.848.1	94	0.877408	0.386821	1.367994	3.460524	1788	CUFF.848.3	975
BnaA01g26700D	BnaA01g26700D	j	CUFF.848	CUFF.848.2	75	0.700521	0.228927	1.172115	2.762879	1754	CUFF.848.3	975
BnaA01g26700D	BnaA01g26700D	j	CUFF.848	CUFF.848.3	100	0.934496	0.433887	1.435105	3.685682	1873	CUFF.848.3	975
BnaA01g26750D	BnaA01g26750D	=	CUFF.850	CUFF.850.1	100	103.973410	89.515114	118.431706	417.605622	363	CUFF.850.1	502
BnaA01g26770D	BnaA01g26770D	j	CUFF.851	CUFF.851.1	18	0.384488	0.112501	0.656476	1.524636	2715	CUFF.851.2	2719
BnaA01g26770D	BnaA01g26770D	j	CUFF.851	CUFF.851.2	100	2.193036	1.670927	2.715144	8.696178	2757	CUFF.851.2	2719
BnaA01g26740D	BnaA01g26740D	j	CUFF.853	CUFF.853.1	14	0.830057	0.362533	1.297581	3.325614	2116	CUFF.853.1	2158
BnaA01g26740D	BnaA01g26740D	j	CUFF.853	CUFF.853.2	100	6.100176	5.080286	7.120066	24.440292	2116	CUFF.853.1	2158
BnaA01g26800D	BnaA01g26800D	j	CUFF.854	CUFF.854.1	100	1.499021	1.057813	1.940229	6.034553	2409	CUFF.854.1	2711
BnaA01g26730D	BnaA01g26730D	j	CUFF.855	CUFF.855.1	52	2.613893	1.803203	3.424583	10.507921	2368	CUFF.855.1	2384
BnaA01g26730D	BnaA01g26730D	j	CUFF.855	CUFF.855.2	100	5.043907	4.006017	6.081797	20.276647	2368	CUFF.855.1	2384
BnaA01g26730D	BnaA01g26730D	j	CUFF.855	CUFF.855.3	45	2.263824	1.515495	3.012153	9.100634	2368	CUFF.855.1	2384
BnaA01g26820D	BnaA01g26820D	j	CUFF.856	CUFF.856.1	100	4.547582	3.936647	5.158517	18.184043	3891	CUFF.856.1	3901
BnaA01g26930D	BnaA01g26930D	j	CUFF.857	CUFF.857.1	100	1.452478	0.969176	1.935780	5.768010	1914	CUFF.857.1	1149
BnaA01g26780D	BnaA01g26780D	j	CUFF.858	CUFF.858.1	100	16.693025	13.748368	19.637682	66.608138	948	CUFF.858.1	1388
BnaA01g26780D	BnaA01g26780D	j	CUFF.858	CUFF.858.2	61	10.221851	7.764138	12.679565	40.787004	945	CUFF.858.1	1388
BnaA01g26950D	BnaA01g26950D	j	CUFF.859	CUFF.859.1	100	2.812137	2.005796	3.618479	11.214518	1394	CUFF.859.1	2200
BnaA01g26720D	BnaA01g26720D	o	CUFF.860	CUFF.860.1	100	85.953627	80.218823	91.688431	332.238230	1653	CUFF.861.1	1909
BnaA01g26720D	BnaA01g26720D	=	CUFF.861	CUFF.861.1	100	24.625932	21.915030	27.336834	95.187095	1996	CUFF.861.1	1909
BnaA01g26950D	BnaA01g26950D	c	CUFF.864	CUFF.864.1	100	26.782205	23.193827	30.370583	107.114968	861	CUFF.864.1	2200
BnaA01g26860D	BnaA01g26860D	=	CUFF.862	CUFF.862.1	100	12.646465	10.969501	14.323429	50.251698	1927	CUFF.862.1	1808
BnaA01g26880D	BnaA01g26880D	x	CUFF.863	CUFF.863.1	100	5.083459	3.890410	6.276509	20.199515	1885	CUFF.863.1	786
BnaA01g26890D	BnaA01g26890D	j	CUFF.865	CUFF.865.1	100	4.127236	2.682908	5.571564	16.047310	767	CUFF.865.1	552
BnaA01g26980D	BnaA01g26980D	=	CUFF.868	CUFF.868.1	100	67.120357	62.538652	71.702062	265.581790	1105	CUFF.868.1	1219
BnaA01g27100D	BnaA01g27100D	j	CUFF.870	CUFF.870.1	100	7.109303	5.338214	8.880392	27.571794	862	CUFF.870.1	795
BnaA01g27130D	BnaA01g27130D	j	CUFF.872	CUFF.872.1	100	6.148046	3.943663	8.352430	24.070427	592	CUFF.872.1	1210
BnaA01g27000D	BnaA01g27000D	j	CUFF.871	CUFF.871.1	17	1.424669	0.737650	2.111688	5.705842	1762	CUFF.871.1	1886
BnaA01g27000D	BnaA01g27000D	=	CUFF.871	CUFF.871.2	100	8.228589	6.895129	9.562050	32.955748	1761	CUFF.871.1	1886
BnaA01g27010D	BnaA01g27010D	j	CUFF.873	CUFF.873.1	100	4.169516	3.095592	5.243441	16.716767	1501	CUFF.873.2	1706
BnaA01g27010D	BnaA01g27010D	j	CUFF.873	CUFF.873.2	42	1.754072	0.990428	2.517716	7.032569	1534	CUFF.873.2	1706
BnaA01g27010D	BnaA01g27010D	j	CUFF.873	CUFF.873.3	17	0.728808	0.170303	1.287312	2.921995	1502	CUFF.873.2	1706
BnaA01g27140D	BnaA01g27140D	=	CUFF.874	CUFF.874.1	100	1.670570	0.815644	2.525495	6.694266	912	CUFF.874.1	852
BnaA01g27170D	BnaA01g27170D	j	CUFF.880	CUFF.880.1	25	1.819961	0.936453	2.703470	7.250028	1420	CUFF.880.1	1539
BnaA01g27170D	BnaA01g27170D	=	CUFF.880	CUFF.880.2	100	7.423212	5.955747	8.890677	29.571228	1411	CUFF.880.1	1539
-	-	u	CUFF.877	CUFF.877.1	100	16.701278	13.562350	19.840207	65.164054	1119	CUFF.877.1	-
-	-	u	CUFF.878	CUFF.878.1	100	59.615284	54.039848	65.190720	232.603369	1040	CUFF.878.1	-
BnaA01g26840D	BnaA01g26840D	=	CUFF.881	CUFF.881.1	100	7.821372	6.147788	9.494956	30.967554	1026	CUFF.881.1	871
BnaA01g27160D	BnaA01g27160D	j	CUFF.882	CUFF.882.1	100	5.072924	4.234799	5.911048	20.193157	2794	CUFF.882.1	3037
BnaA01g27160D	BnaA01g27160D	j	CUFF.882	CUFF.882.2	23	1.146144	0.647514	1.644774	4.562312	2606	CUFF.882.1	3037
BnaA01g27160D	BnaA01g27160D	c	CUFF.882	CUFF.882.3	100	5.086396	3.226685	6.946107	20.246783	751	CUFF.882.1	3037
BnaA01g27090D	BnaA01g27090D	=	CUFF.885	CUFF.885.1	100	41.469636	38.355399	44.583872	161.836609	1897	CUFF.885.1	1859
BnaA01g27740D	BnaA01g27740D	c	CUFF.893	CUFF.893.1	100	0.786313	0.278601	1.294025	3.203269	1081	CUFF.893.1	1968
BnaA01g27770D	BnaA01g27770D	=	CUFF.896	CUFF.896.1	100	1.032906	0.481865	1.583946	4.212495	1201	CUFF.896.1	1219
BnaA01g27850D	BnaA01g27850D	c	CUFF.898	CUFF.898.1	100	1.105209	0.633946	1.576472	4.510550	1559	CUFF.898.1	2475
BnaA01g27880D	BnaA01g27880D	j	CUFF.901	CUFF.901.1	100	1.636154	0.602533	2.669775	6.591936	662	CUFF.901.1	618
BnaA01g27820D	BnaA01g27820D	=	CUFF.902	CUFF.902.1	100	82.048410	73.524217	90.572603	332.005209	599	CUFF.902.1	728
BnaA01g27900D	BnaA01g27900D	c	CUFF.903	CUFF.903.1	69	0.702073	0.202304	1.201842	2.757417	1539	CUFF.903.1	2358
BnaA01g27900D	BnaA01g27900D	j	CUFF.903	CUFF.903.2	100	1.011246	0.417414	1.605078	3.971705	1462	CUFF.903.1	2358
BnaA01g27900D	BnaA01g27900D	j	CUFF.903	CUFF.903.3	81	0.816949	0.259023	1.374876	3.208597	1519	CUFF.903.1	2358
BnaA01g27900D	BnaA01g27900D	e	CUFF.904	CUFF.904.1	100	0.731132	0.174009	1.288256	2.871548	1355	CUFF.903.1	2358
BnaA01g27900D	BnaA01g27900D	o	CUFF.907	CUFF.907.1	100	1.796631	0.869338	2.723924	7.009585	809	CUFF.907.1	2358
BnaA01g27930D	BnaA01g27930D	j	CUFF.910	CUFF.910.1	100	2.211076	1.771730	2.650423	8.897143	3318	CUFF.910.1	2198
BnaA01g27720D	BnaA01g27720D	j	CUFF.906	CUFF.906.1	100	10.757691	9.518685	11.996697	43.111089	2530	CUFF.906.1	2884
BnaA01g27720D	BnaA01g27720D	e	CUFF.909	CUFF.909.1	100	4.072967	3.024142	5.121791	16.322278	1497	CUFF.906.1	2884
BnaA01g23490D	BnaA01g23490D	c	CUFF.849	CUFF.849.1	100	2.333455	1.355428	3.311482	9.311593	905	CUFF.849.1	1876
BnaA01g23500D	BnaA01g23500D	j	CUFF.852	CUFF.852.1	100	8.381120	6.426164	10.336076	34.356159	919	CUFF.852.2	1009
BnaA01g23500D	BnaA01g23500D	j	CUFF.852	CUFF.852.2	18	1.496382	0.544098	2.448666	6.134018	961	CUFF.852.2	1009
BnaA01g23510D	BnaA01g23510D	j	CUFF.866	CUFF.866.1	100	139.480548	131.845291	147.115805	550.314507	1816	CUFF.867.1	1785
BnaA01g23510D	BnaA01g23510D	e	CUFF.867	CUFF.867.1	100	13.757762	12.044280	15.471244	54.280659	2283	CUFF.867.1	1785
BnaA01g23520D	BnaA01g23520D	=	CUFF.869	CUFF.869.1	100	10.242162	7.802352	12.681972	41.668836	706	CUFF.869.1	785
BnaA01g23540D	BnaA01g23540D	j	CUFF.875	CUFF.875.1	100	12.751234	11.522424	13.980043	50.735117	3041	CUFF.875.1	2572
BnaA01g23550D	BnaA01g23550D	=	CUFF.876	CUFF.876.1	100	54.891354	50.797045	58.985663	214.407122	1113	CUFF.876.1	1077
BnaA01g23560D	BnaA01g23560D	=	CUFF.879	CUFF.879.1	100	11.387226	9.180893	13.593558	45.737622	1035	CUFF.879.1	1073
BnaA01g23560D	BnaA01g23560D	j	CUFF.879	CUFF.879.2	33	3.785996	2.160626	5.411365	15.206727	895	CUFF.879.1	1073
BnaA01g23590D	BnaA01g23590D	=	CUFF.883	CUFF.883.1	100	0.971573	0.377639	1.565508	4.073195	1011	CUFF.883.1	1191
BnaA01g23600D	BnaA01g23600D	=	CUFF.884	CUFF.884.1	100	17.153880	14.626876	19.680884	69.036551	1030	CUFF.884.1	1010
BnaA01g23610D	BnaA01g23610D	j	CUFF.886	CUFF.886.1	100	2.241249	1.803353	2.679145	8.940166	4276	CUFF.886.1	3924
BnaA01g23610D	BnaA01g23610D	j	CUFF.886	CUFF.886.2	32	0.712808	0.420965	1.004651	2.843335	4276	CUFF.886.1	3924
BnaA01g23620D	BnaA01g23620D	e	CUFF.887	CUFF.887.1	100	13.641168	11.283098	15.999237	55.049663	942	CUFF.887.1	1729
BnaA01g23620D	BnaA01g23620D	j	CUFF.888	CUFF.888.1	100	11.050797	8.596187	13.505407	44.596083	755	CUFF.887.1	1729
-	-	u	CUFF.889	CUFF.889.1	100	18.893225	16.085218	21.701232	75.194570	941	CUFF.889.1	-
BnaA01g23630D	BnaA01g23630D	j	CUFF.890	CUFF.890.1	100	10.394606	8.336946	12.452266	40.219359	1040	CUFF.890.1	3207
-	-	u	CUFF.890	CUFF.890.2	56	5.845325	3.923240	7.767411	22.617041	835	CUFF.890.1	-
BnaA01g23660D	BnaA01g23660D	j	CUFF.894	CUFF.894.1	62	3.614599	1.906839	5.322359	14.479774	709	CUFF.894.3	1196
BnaA01g23660D	BnaA01g23660D	c	CUFF.894	CUFF.894.2	68	3.959697	2.435085	5.484308	15.862206	895	CUFF.894.3	1196
BnaA01g23660D	BnaA01g23660D	j	CUFF.894	CUFF.894.3	100	5.817504	4.493041	7.141967	23.304425	1298	CUFF.894.3	1196
BnaA01g23690D	BnaA01g23690D	=	CUFF.897	CUFF.897.1	100	6.927853	4.862491	8.993215	27.495720	672	CUFF.897.1	432
BnaA01g23700D	BnaA01g23700D	j	CUFF.899	CUFF.899.1	100	2.392284	1.341089	3.443479	9.507915	870	CUFF.899.1	1008
BnaA01g23710D	BnaA01g23710D	c	CUFF.900	CUFF.900.1	100	1.235132	0.794314	1.675950	4.973295	1942	CUFF.900.1	2823
BnaA01g27990D	BnaA01g27990D	j	CUFF.915	CUFF.915.1	55	7.716154	5.901714	9.530595	29.741925	1109	CUFF.915.1	1633
BnaA01g27990D	BnaA01g27990D	=	CUFF.915	CUFF.915.2	100	14.143598	11.310660	16.976536	54.516512	851	CUFF.915.1	1633
BnaA01g26310D	BnaA01g26310D	j	CUFF.891	CUFF.891.1	90	2.203848	1.303979	3.103716	8.802792	1436	CUFF.891.2	1092
BnaA01g26310D	BnaA01g26310D	j	CUFF.891	CUFF.891.2	98	2.385805	1.606377	3.165232	9.529580	1632	CUFF.891.2	1092
BnaA01g26310D	BnaA01g26310D	j	CUFF.891	CUFF.891.3	81	1.990795	1.171662	2.809927	7.951798	1632	CUFF.891.2	1092
BnaA01g26310D	BnaA01g26310D	j	CUFF.891	CUFF.891.4	100	2.443809	1.548328	3.339290	9.761267	1469	CUFF.891.2	1092
BnaA01g26310D	BnaA01g26310D	j	CUFF.891	CUFF.891.5	60	1.455937	0.764709	2.147164	5.815424	1501	CUFF.891.2	1092
BnaA01g26330D	BnaA01g26330D	=	CUFF.892	CUFF.892.1	100	17.021478	14.855240	19.187715	68.139763	1337	CUFF.892.1	1485
-	-	u	CUFF.895	CUFF.895.1	100	0.650861	0.230608	1.071114	2.583932	1257	CUFF.895.1	-
BnaA01g26470D	BnaA01g26470D	=	CUFF.905	CUFF.905.1	100	40.812340	36.559457	45.065224	162.592131	962	CUFF.905.1	1004
BnaA01g26490D	BnaA01g26490D	e	CUFF.908	CUFF.908.1	100	1.330697	0.528256	2.133137	5.020934	785	CUFF.908.1	444
BnaA01g26500D	BnaA01g26500D	j	CUFF.911	CUFF.911.1	100	9.974502	8.342409	11.606595	38.738545	1623	CUFF.911.1	2236
BnaA01g26500D	BnaA01g26500D	j	CUFF.911	CUFF.911.2	37	3.650720	2.520785	4.780654	14.178509	1623	CUFF.911.1	2236
BnaA01g26530D	BnaA01g26530D	j	CUFF.912	CUFF.912.1	100	5.367043	3.199557	7.534529	21.516530	557	CUFF.912.1	1181
BnaA01g26530D	BnaA01g26530D	j	CUFF.913	CUFF.913.1	100	1.503243	0.448592	2.557893	5.908164	781	CUFF.913.2	1181
BnaA01g26530D	BnaA01g26530D	j	CUFF.913	CUFF.913.2	94	1.413606	0.414223	2.412988	5.555865	784	CUFF.913.2	1181
BnaA01g26540D	BnaA01g26540D	j	CUFF.914	CUFF.914.1	100	3.973144	3.244709	4.701579	15.805018	2227	CUFF.914.1	2139
BnaA01g26550D	BnaA01g26550D	=	CUFF.916	CUFF.916.1	100	9.100174	8.048979	10.151369	36.874661	2822	CUFF.916.1	2016
BnaA01g26560D	BnaA01g26560D	=	CUFF.917	CUFF.917.1	100	185.001094	165.711037	204.291151	749.639803	391	CUFF.917.1	610
BnaA01g28170D	BnaA01g28170D	j	CUFF.918	CUFF.918.1	27	1.749100	0.733294	2.764906	7.202064	806	CUFF.918.1	1826
BnaA01g28170D	BnaA01g28170D	c	CUFF.918	CUFF.918.2	100	6.420978	3.917498	8.924459	26.438909	561	CUFF.918.1	1826
BnaA01g27710D	BnaA01g27710D	=	CUFF.919	CUFF.919.1	100	363.638383	342.651435	384.625331	1465.036999	693	CUFF.919.1	957
BnaA01g28140D	BnaA01g28140D	j	CUFF.920	CUFF.920.1	100	6.293007	4.716935	7.869079	24.892011	1002	CUFF.920.2	1389
BnaA01g28140D	BnaA01g28140D	j	CUFF.920	CUFF.920.2	14	0.871900	0.230520	1.513279	3.448803	1070	CUFF.920.2	1389
BnaA01g28200D	BnaA01g28200D	=	CUFF.921	CUFF.921.1	100	8.137353	5.563391	10.711314	32.690491	570	CUFF.921.1	630
BnaA01g28170D	BnaA01g28170D	j	CUFF.922	CUFF.922.1	60	1.060971	0.295264	1.826677	4.151449	995	CUFF.922.1	1826
BnaA01g28170D	BnaA01g28170D	c	CUFF.922	CUFF.922.2	97	1.719123	0.723431	2.714815	6.726719	979	CUFF.922.1	1826
BnaA01g28170D	BnaA01g28170D	j	CUFF.922	CUFF.922.3	100	1.764040	0.713649	2.814431	6.902474	995	CUFF.922.1	1826
BnaA01g28220D	BnaA01g28220D	j	CUFF.923	CUFF.923.1	29	0.551695	0.114207	0.989182	2.161923	1763	CUFF.923.1	1708
BnaA01g28220D	BnaA01g28220D	j	CUFF.923	CUFF.923.2	100	1.896297	1.199842	2.592752	7.431009	1763	CUFF.923.1	1708
BnaA01g28220D	BnaA01g28220D	=	CUFF.923	CUFF.923.3	46	0.881569	0.366533	1.396604	3.454599	1763	CUFF.923.1	1708
BnaA01g28220D	BnaA01g28220D	x	CUFF.924	CUFF.924.1	100	2.432230	1.127336	3.737125	9.531169	755	CUFF.924.1	1708
BnaA01g28450D	BnaA01g28450D	i	CUFF.925	CUFF.925.1	100	24.758511	14.281659	35.235362	42.863065	272	CUFF.925.1	792
BnaA01g28510D	BnaA01g28510D	j	CUFF.926	CUFF.926.1	100	10.731907	4.644711	16.819103	41.960372	329	CUFF.926.2	678
BnaA01g28510D	BnaA01g28510D	j	CUFF.926	CUFF.926.2	59	6.382864	1.453233	11.312496	24.956175	331	CUFF.926.2	678
BnaA01g28500D	BnaA01g28500D	=	CUFF.930	CUFF.930.1	100	19.487783	16.808745	22.166821	78.201937	1048	CUFF.930.1	1019
BnaA01g28610D	BnaA01g28610D	j	CUFF.933	CUFF.933.1	100	5.633639	3.762178	7.505099	22.334461	672	CUFF.933.1	794
BnaA01g28580D	BnaA01g28580D	j	CUFF.934	CUFF.934.1	28	0.930731	0.185386	1.676076	3.638174	1053	CUFF.934.1	1237
BnaA01g28580D	BnaA01g28580D	j	CUFF.934	CUFF.934.2	70	2.297394	1.100328	3.494459	8.980379	982	CUFF.934.1	1237
BnaA01g28580D	BnaA01g28580D	j	CUFF.934	CUFF.934.3	100	3.273951	1.980039	4.567864	12.797688	1053	CUFF.934.1	1237
BnaA01g28630D	BnaA01g28630D	o	CUFF.936	CUFF.936.1	100	5.269284	2.214792	8.323776	21.045754	419	CUFF.936.4	1887
BnaA01g28630D	BnaA01g28630D	j	CUFF.936	CUFF.936.2	32	1.705715	0.869779	2.541650	6.812700	1268	CUFF.936.4	1887
BnaA01g28630D	BnaA01g28630D	j	CUFF.936	CUFF.936.3	15	0.768397	0.201491	1.335304	3.069013	1268	CUFF.936.4	1887
BnaA01g28630D	BnaA01g28630D	j	CUFF.936	CUFF.936.4	19	1.003227	0.490276	1.516177	4.006932	1774	CUFF.936.4	1887
BnaA01g28540D	BnaA01g28540D	j	CUFF.938	CUFF.938.1	40	9.031523	7.476429	10.586617	36.013711	2161	CUFF.938.2	1290
BnaA01g28540D	BnaA01g28540D	j	CUFF.938	CUFF.938.2	100	22.693860	20.519073	24.868648	90.493056	2301	CUFF.938.2	1290
BnaA01g28640D	BnaA01g28640D	j	CUFF.939	CUFF.939.1	84	1.430930	0.715052	2.146807	5.687488	1378	CUFF.939.2	2210
BnaA01g28640D	BnaA01g28640D	j	CUFF.939	CUFF.939.2	30	0.511998	0.162834	0.861163	2.035030	2256	CUFF.939.2	2210
BnaA01g28640D	BnaA01g28640D	=	CUFF.939	CUFF.939.3	100	1.706546	1.122028	2.291064	6.782977	2256	CUFF.939.2	2210
BnaA01g28640D	BnaA01g28640D	j	CUFF.939	CUFF.939.4	41	0.702549	0.220484	1.184614	2.792409	1844	CUFF.939.2	2210
BnaA01g28550D	BnaA01g28550D	=	CUFF.940	CUFF.940.1	100	72.708895	65.010510	80.407280	290.474053	628	CUFF.940.1	796
BnaA01g28690D	BnaA01g28690D	=	CUFF.941	CUFF.941.1	100	2.037869	1.323887	2.751850	8.236949	1485	CUFF.941.1	1409
BnaA01g28690D	BnaA01g28690D	x	CUFF.942	CUFF.942.1	100	0.430532	0.027466	0.833597	1.740186	1425	CUFF.942.1	1409
BnaA01g28760D	BnaA01g28760D	=	CUFF.944	CUFF.944.1	100	2.554769	1.504762	3.604777	10.038442	860	CUFF.944.1	784
BnaA01g28830D	BnaA01g28830D	e	CUFF.947	CUFF.947.1	100	2.198490	1.158622	3.238357	8.718608	810	CUFF.947.1	810
BnaA01g28820D	BnaA01g28820D	=	CUFF.948	CUFF.948.1	100	8.855457	6.444767	11.266147	35.210063	652	CUFF.948.1	754
BnaA01g28710D	BnaA01g28710D	e	CUFF.949	CUFF.949.1	100	6.293436	5.125990	7.460882	24.688600	1963	CUFF.949.1	1535
BnaA01g28710D	BnaA01g28710D	j	CUFF.950	CUFF.950.1	100	31.327526	28.229371	34.425681	122.895153	1407	CUFF.949.1	1535
BnaA01g28840D	BnaA01g28840D	o	CUFF.952	CUFF.952.1	100	6.442229	3.395107	9.489350	25.948774	428	CUFF.952.1	1265
BnaA01g28850D	BnaA01g28850D	j	CUFF.954	CUFF.954.1	100	4.778944	3.873934	5.683955	19.023223	2157	CUFF.954.1	2131
BnaA01g28850D	BnaA01g28850D	c	CUFF.954	CUFF.954.2	50	2.399607	1.456952	3.342262	9.551954	1364	CUFF.954.1	2131
BnaA01g28880D	BnaA01g28880D	j	CUFF.955	CUFF.955.1	45	0.777518	0.075122	1.479914	2.979239	1016	CUFF.955.2	1559
BnaA01g28880D	BnaA01g28880D	j	CUFF.955	CUFF.955.2	100	1.746996	1.133582	2.360409	6.694020	1753	CUFF.955.2	1559
BnaA01g28790D	BnaA01g28790D	j	CUFF.953	CUFF.953.1	18	1.640425	0.726824	2.554026	6.336738	1050	CUFF.953.1	1790
BnaA01g28790D	BnaA01g28790D	j	CUFF.953	CUFF.953.2	100	9.011412	7.171717	10.851107	34.809860	1050	CUFF.953.1	1790
BnaA01g28800D	BnaA01g28800D	j	CUFF.956	CUFF.956.1	100	1.904368	1.439979	2.368757	7.694647	2732	CUFF.956.1	2698
-	-	u	CUFF.957	CUFF.957.1	100	24.000507	15.790351	32.210664	97.352133	318	CUFF.957.1	-
BnaA01g28910D	BnaA01g28910D	c	CUFF.958	CUFF.958.1	87	2.967397	1.427334	4.507460	11.853475	684	CUFF.958.2	957
BnaA01g28910D	BnaA01g28910D	j	CUFF.958	CUFF.958.2	100	3.391448	2.326810	4.456086	13.547377	1176	CUFF.958.2	957
BnaA01g28980D	BnaA01g28980D	=	CUFF.959	CUFF.959.1	100	8.354904	6.080478	10.629330	32.276448	677	CUFF.959.1	839
BnaA01g29010D	BnaA01g29010D	e	CUFF.960	CUFF.960.1	100	7.912802	6.514003	9.311601	30.884117	1311	CUFF.960.1	1204
BnaA01g28990D	BnaA01g28990D	=	CUFF.961	CUFF.961.1	100	5.332467	3.905525	6.759409	21.047822	996	CUFF.961.1	912
BnaA01g29020D	BnaA01g29020D	=	CUFF.962	CUFF.962.1	100	22.178570	18.810573	25.546567	88.892493	772	CUFF.962.1	889
BnaA01g29040D	BnaA01g29040D	j	CUFF.963	CUFF.963.1	100	2.994947	1.862963	4.126930	11.302906	857	CUFF.963.1	913
BnaA01g29050D	BnaA01g29050D	c	CUFF.964	CUFF.964.1	100	6.921645	5.670674	8.172617	26.703238	1417	CUFF.964.1	1801
BnaA01g29070D	BnaA01g29070D	e	CUFF.965	CUFF.965.1	100	1.334486	0.722383	1.946589	5.288251	1207	CUFF.965.1	2686
-	-	u	CUFF.966	CUFF.966.1	100	30.040095	25.198721	34.881470	121.387052	577	CUFF.966.1	-
BnaA01g29140D	BnaA01g29140D	c	CUFF.967	CUFF.967.1	100	1.027400	0.431981	1.622820	4.044040	1012	CUFF.967.1	3152
BnaA01g29060D	BnaA01g29060D	j	CUFF.968	CUFF.968.1	100	15.602252	13.625368	17.579136	60.017682	1450	CUFF.968.1	1167
BnaA01g29080D	BnaA01g29080D	=	CUFF.969	CUFF.969.1	100	14.862724	13.255242	16.470207	58.630717	2063	CUFF.969.1	2054
BnaA01g29170D	BnaA01g29170D	o	CUFF.970	CUFF.970.1	100	1.569274	0.973337	2.165210	6.194787	2121	CUFF.970.1	2403
BnaA01g29170D	BnaA01g29170D	j	CUFF.970	CUFF.970.2	100	1.569274	0.979184	2.159363	6.194787	2121	CUFF.970.1	2403
BnaA01g29220D	BnaA01g29220D	c	CUFF.971	CUFF.971.1	100	0.840461	0.391216	1.289706	3.459425	1343	CUFF.971.1	1938
BnaA01g29180D	BnaA01g29180D	e	CUFF.972	CUFF.972.1	100	4.956534	4.121703	5.791365	19.402383	2127	CUFF.972.1	2043
BnaA01g29280D	BnaA01g29280D	j	CUFF.973	CUFF.973.1	100	1.293039	0.751081	1.834998	4.915184	1521	CUFF.973.1	1683
BnaA01g29230D	BnaA01g29230D	j	CUFF.975	CUFF.975.1	34	6.239071	5.161544	7.316599	24.526539	1905	CUFF.975.1	2508
BnaA01g29230D	BnaA01g29230D	c	CUFF.975	CUFF.975.2	100	18.535799	11.524954	25.546644	72.866454	342	CUFF.975.1	2508
BnaA01g29230D	BnaA01g29230D	c	CUFF.975	CUFF.975.3	59	10.970739	8.276687	13.664791	43.127293	724	CUFF.975.1	2508
-	-	u	CUFF.976	CUFF.976.1	100	8.749448	7.068257	10.430639	33.835885	1065	CUFF.976.1	-
BnaA01g29390D	BnaA01g29390D	e	CUFF.977	CUFF.977.1	100	3.200669	2.550720	3.850618	12.254197	2261	CUFF.977.1	1662
BnaA01g29260D	BnaA01g29260D	j	CUFF.974	CUFF.974.1	100	5.085397	4.123033	6.047761	20.391361	1811	CUFF.974.1	1757
BnaA01g29400D	BnaA01g29400D	=	CUFF.978	CUFF.978.1	100	12.908936	7.740697	18.077174	51.489483	355	CUFF.978.1	612
BnaA01g29290D	BnaA01g29290D	j	CUFF.979	CUFF.979.1	91	0.750195	0.356999	1.143392	2.965746	2579	CUFF.979.2	2145
BnaA01g29290D	BnaA01g29290D	j	CUFF.979	CUFF.979.2	37	0.303945	0.065348	0.542542	1.201585	2665	CUFF.979.2	2145
BnaA01g29290D	BnaA01g29290D	j	CUFF.979	CUFF.979.3	100	0.825504	0.420119	1.230888	3.263462	2579	CUFF.979.2	2145
BnaA01g29290D	BnaA01g29290D	j	CUFF.979	CUFF.979.4	97	0.798911	0.410374	1.187448	3.158333	2582	CUFF.979.2	2145
BnaA01g29420D	BnaA01g29420D	c	CUFF.980	CUFF.980.1	100	0.896666	0.330208	1.463125	3.678690	1014	CUFF.980.1	1389
BnaA01g29440D	BnaA01g29440D	j	CUFF.981	CUFF.981.1	100	3.466472	2.371521	4.561423	13.161250	1041	CUFF.981.1	1162
BnaA01g29430D	BnaA01g29430D	=	CUFF.982	CUFF.982.1	93	2.426440	1.371847	3.481033	9.600182	1004	CUFF.982.1	1205
BnaA01g29430D	BnaA01g29430D	j	CUFF.982	CUFF.982.2	60	1.583681	0.641207	2.526154	6.265814	834	CUFF.982.1	1205
BnaA01g29430D	BnaA01g29430D	j	CUFF.982	CUFF.982.3	100	2.622237	1.071182	4.173291	10.374850	689	CUFF.982.1	1205
BnaA01g29430D	BnaA01g29430D	x	CUFF.983	CUFF.983.1	100	1.858573	1.014440	2.702706	7.353424	1069	CUFF.983.1	1205
-	-	u	CUFF.991	CUFF.991.1	100	124.299800	95.220402	153.379199	516.206745	241	CUFF.991.1	-
BnaA01g30190D	BnaA01g30190D	c	CUFF.992	CUFF.992.1	100	6.812945	1.662843	11.963048	27.622860	282	CUFF.992.1	1958
BnaA01g30180D	BnaA01g30180D	=	CUFF.993	CUFF.993.1	100	2.811303	2.162530	3.460076	11.017306	2033	CUFF.993.1	1839
BnaA01g30190D	BnaA01g30190D	c	CUFF.994	CUFF.994.1	100	2.705692	1.519763	3.891622	10.247855	776	CUFF.994.1	1958
BnaA01g30210D	BnaA01g30210D	=	CUFF.997	CUFF.997.1	100	24.326823	21.562362	27.091284	97.696970	1095	CUFF.997.1	1253
BnaA01g30280D	BnaA01g30280D	=	CUFF.998	CUFF.998.1	100	3.311049	1.865989	4.756110	12.687334	657	CUFF.998.1	609
BnaA01g30300D	BnaA01g30300D	=	CUFF.999	CUFF.999.1	100	1.390717	0.588429	2.193005	5.342608	833	CUFF.999.1	714
BnaA01g28250D	BnaA01g28250D	c	CUFF.1007	CUFF.1007.1	100	20.957768	18.641378	23.274158	81.136889	1727	CUFF.1007.2	2495
BnaA01g28250D	BnaA01g28250D	j	CUFF.1007	CUFF.1007.2	44	9.141810	7.806229	10.477390	35.392032	2259	CUFF.1007.2	2495
BnaA01g28260D	BnaA01g28260D	=	CUFF.1011	CUFF.1011.1	100	27.330886	24.624648	30.037124	105.323576	1228	CUFF.1011.1	915
BnaA01g28290D	BnaA01g28290D	e	CUFF.1012	CUFF.1012.1	100	1.198141	0.583210	1.813072	4.474651	1400	CUFF.1012.1	522
BnaA01g28290D	BnaA01g28290D	j	CUFF.1013	CUFF.1013.1	100	1.161673	0.510812	1.812534	4.338456	1257	CUFF.1012.1	522
BnaA01g28310D	BnaA01g28310D	c	CUFF.1015	CUFF.1015.1	100	1.117457	0.649119	1.585796	4.428294	1604	CUFF.1015.1	2244
BnaA01g28330D	BnaA01g28330D	j	CUFF.1028	CUFF.1028.1	100	24.328793	22.410852	26.246733	97.502504	3075	CUFF.1028.1	3677
BnaA01g28330D	BnaA01g28330D	j	CUFF.1028	CUFF.1028.2	67	16.222715	13.650835	18.794595	65.015776	1354	CUFF.1028.1	3677
BnaA01g28350D	BnaA01g28350D	=	CUFF.1030	CUFF.1030.1	100	2.675462	2.030007	3.320917	10.525531	2000	CUFF.1030.1	477
BnaA01g28370D	BnaA01g28370D	j	CUFF.1032	CUFF.1032.1	100	10.568164	9.259531	11.876797	42.347617	2123	CUFF.1032.1	1623
BnaA01g28390D	BnaA01g28390D	=	CUFF.1034	CUFF.1034.1	100	9.699961	6.099488	13.300435	38.825115	438	CUFF.1034.1	633
BnaA01g28410D	BnaA01g28410D	j	CUFF.1038	CUFF.1038.1	71	9.392047	8.408838	10.375257	37.526305	3617	CUFF.1038.1	3922
BnaA01g28410D	BnaA01g28410D	c	CUFF.1038	CUFF.1038.2	100	13.233677	11.142105	15.325248	52.875690	1305	CUFF.1038.1	3922
BnaA01g28450D	BnaA01g28450D	c	CUFF.1039	CUFF.1039.1	100	62.280389	38.744238	85.816541	107.253448	226	CUFF.1039.1	792
BnaA01g27290D	BnaA01g27290D	j	CUFF.1003	CUFF.1003.1	100	3.047200	2.503553	3.590847	12.066517	3490	CUFF.1003.1	3561
BnaA01g27290D	BnaA01g27290D	j	CUFF.1003	CUFF.1003.2	14	0.437445	0.185078	0.689812	1.732226	3482	CUFF.1003.1	3561
BnaA01g27300D	BnaA01g27300D	=	CUFF.1004	CUFF.1004.1	100	70.046294	61.515895	78.576692	279.253028	530	CUFF.1004.1	613
BnaA01g27320D	BnaA01g27320D	=	CUFF.1005	CUFF.1005.1	100	17.576056	14.837070	20.315042	70.155642	922	CUFF.1005.1	1147
BnaA01g27330D	BnaA01g27330D	=	CUFF.1006	CUFF.1006.1	100	15.544625	11.493720	19.595530	63.134232	495	CUFF.1006.1	683
BnaA01g27340D	BnaA01g27340D	=	CUFF.1009	CUFF.1009.1	100	6.804071	4.079984	9.528157	28.236056	478	CUFF.1009.1	592
BnaA01g27360D	BnaA01g27360D	j	CUFF.1010	CUFF.1010.1	100	1.517030	0.919754	2.114307	5.886644	1375	CUFF.1010.1	1151
BnaA01g27410D	BnaA01g27410D	e	CUFF.1014	CUFF.1014.1	100	1.179856	0.525390	1.834322	3.979809	968	CUFF.1014.1	795
BnaA01g27420D	BnaA01g27420D	=	CUFF.1018	CUFF.1018.1	100	20.525445	18.306397	22.744493	80.373989	1562	CUFF.1018.1	1644
-	-	u	CUFF.1020	CUFF.1020.1	100	10.958243	7.403219	14.513266	44.051093	467	CUFF.1020.1	-
-	-	u	CUFF.1021	CUFF.1021.1	100	152.274847	133.454409	171.095285	591.765740	358	CUFF.1021.1	-
BnaA01g27450D	BnaA01g27450D	c	CUFF.1022	CUFF.1022.1	100	2.710368	1.139601	4.281135	10.722861	529	CUFF.1022.1	2123
BnaA01g27450D	BnaA01g27450D	j	CUFF.1023	CUFF.1023.1	100	1.437432	0.907127	1.967737	5.824544	1654	CUFF.1023.1	2123
BnaA01g27460D	BnaA01g27460D	j	CUFF.1027	CUFF.1027.1	31	33.262887	26.860030	39.665744	131.080265	590	CUFF.1027.1	806
BnaA01g27460D	BnaA01g27460D	=	CUFF.1027	CUFF.1027.2	100	105.844069	95.173372	116.514767	417.103559	590	CUFF.1027.1	806
BnaA01g27470D	BnaA01g27470D	=	CUFF.1029	CUFF.1029.1	100	20.201804	17.684344	22.719264	81.189455	1208	CUFF.1029.1	1229
BnaA01g27520D	BnaA01g27520D	=	CUFF.1031	CUFF.1031.1	100	2.063266	1.535480	2.591051	8.486687	2298	CUFF.1031.1	2185
BnaA01g27530D	BnaA01g27530D	o	CUFF.1033	CUFF.1033.1	100	2.366950	1.198110	3.535789	9.007182	741	CUFF.1033.1	516
BnaA01g27540D	BnaA01g27540D	=	CUFF.1035	CUFF.1035.1	100	18.915931	17.317555	20.514307	74.874141	2269	CUFF.1035.1	2004
BnaA01g27550D	BnaA01g27550D	c	CUFF.1036	CUFF.1036.1	100	5.278009	4.312547	6.243471	20.836827	2154	CUFF.1036.1	2644
BnaA01g27550D	BnaA01g27550D	j	CUFF.1036	CUFF.1036.2	29	1.506573	0.855358	2.157788	5.947734	1944	CUFF.1036.1	2644
BnaA01g27560D	BnaA01g27560D	p	CUFF.1037	CUFF.1037.1	100	5.135077	3.978847	6.291307	19.699464	1281	CUFF.1037.1	381
BnaA01g27570D	BnaA01g27570D	e	CUFF.1040	CUFF.1040.1	100	8.685373	7.002352	10.368395	34.273393	1394	CUFF.1040.1	1023
BnaA01g27570D	BnaA01g27570D	=	CUFF.1041	CUFF.1041.1	100	69.566818	63.452956	75.680680	274.517952	928	CUFF.1040.1	1023
BnaA01g27580D	BnaA01g27580D	j	CUFF.1042	CUFF.1042.1	100	12.061008	10.481642	13.640374	47.469425	1866	CUFF.1043.1	1783
BnaA01g27580D	BnaA01g27580D	e	CUFF.1043	CUFF.1043.1	100	1.989568	1.335114	2.644022	7.830495	2282	CUFF.1043.1	1783
BnaA01g27600D	BnaA01g27600D	j	CUFF.1044	CUFF.1044.1	33	0.732224	0.237577	1.226871	2.918498	1624	CUFF.1044.1	2153
BnaA01g27600D	BnaA01g27600D	c	CUFF.1044	CUFF.1044.2	100	2.188784	1.457670	2.919899	8.724058	1624	CUFF.1044.1	2153
BnaA01g27600D	BnaA01g27600D	c	CUFF.1045	CUFF.1045.1	100	4.773741	3.086168	6.461313	18.307948	688	CUFF.1045.1	2153
BnaA01g27650D	BnaA01g27650D	=	CUFF.1046	CUFF.1046.1	100	0.648407	0.283617	1.013197	2.641298	1654	CUFF.1046.1	1521
BnaA01g27660D	BnaA01g27660D	=	CUFF.1047	CUFF.1047.1	100	6.445925	4.505217	8.386634	26.678501	715	CUFF.1047.1	678
BnaA01g27690D	BnaA01g27690D	j	CUFF.1048	CUFF.1048.1	100	2.917251	1.999637	3.834865	11.609791	1406	CUFF.1048.1	1594
BnaA01g27690D	BnaA01g27690D	j	CUFF.1048	CUFF.1048.2	51	1.484927	0.764037	2.205816	5.909566	1406	CUFF.1048.1	1594
BnaA01g06000D	BnaA01g06000D	=	CUFF.927	CUFF.927.1	100	6.941785	6.000647	7.882922	27.575297	2583	CUFF.927.1	2379
BnaA01g06010D	BnaA01g06010D	x	CUFF.928	CUFF.928.1	100	28.434257	23.907250	32.961263	112.951220	733	CUFF.928.1	1930
BnaA01g06010D	BnaA01g06010D	=	CUFF.929	CUFF.929.1	100	50.416711	46.389343	54.444079	200.273532	1450	CUFF.929.1	1930
BnaA01g06020D	BnaA01g06020D	=	CUFF.931	CUFF.931.1	100	18.894618	16.778252	21.010984	75.290178	1733	CUFF.931.1	1807
BnaA01g06020D	BnaA01g06020D	e	CUFF.932	CUFF.932.1	100	4.224747	3.059642	5.389852	16.834529	1638	CUFF.931.1	1807
BnaA01g06030D	BnaA01g06030D	c	CUFF.935	CUFF.935.1	100	1.839218	1.274160	2.404275	7.269960	1790	CUFF.935.1	2230
BnaA01g06040D	BnaA01g06040D	=	CUFF.937	CUFF.937.1	100	40.459485	35.910758	45.008212	161.960690	850	CUFF.937.1	879
BnaA01g06090D	BnaA01g06090D	j	CUFF.943	CUFF.943.1	100	2.837774	1.710568	3.964980	11.449970	868	CUFF.943.1	1365
BnaA01g06100D	BnaA01g06100D	j	CUFF.945	CUFF.945.1	100	2.536656	1.807969	3.265344	10.179028	1743	CUFF.945.1	1792
BnaA01g06100D	BnaA01g06100D	e	CUFF.946	CUFF.946.1	100	1.174628	0.224218	2.125039	4.713518	829	CUFF.945.1	1792
BnaA01g06120D	BnaA01g06120D	j	CUFF.951	CUFF.951.1	100	0.790438	0.445463	1.135413	3.204848	2002	CUFF.951.1	1826
BnaA01g06150D	BnaA01g06150D	j	CUFF.984	CUFF.984.1	38	15.104084	13.171753	17.036415	59.986285	2517	CUFF.984.1	858
BnaA01g06150D	BnaA01g06150D	j	CUFF.984	CUFF.984.2	100	40.140947	37.139395	43.142498	159.420877	2260	CUFF.984.1	858
BnaA01g06150D	BnaA01g06150D	j	CUFF.984	CUFF.984.3	93	37.198913	34.289915	40.107910	147.736507	2436	CUFF.984.1	858
BnaA01g06160D	BnaA01g06160D	c	CUFF.985	CUFF.985.1	100	9.440329	6.799396	12.081262	37.610659	612	CUFF.985.1	1077
BnaA01g06160D	BnaA01g06160D	c	CUFF.986	CUFF.986.1	100	33.963023	20.267310	47.658735	132.843869	258	CUFF.986.1	1077
BnaA01g06180D	BnaA01g06180D	x	CUFF.987	CUFF.987.1	100	44.461057	40.908728	48.013386	173.902784	1889	CUFF.987.1	1881
BnaA01g06180D	BnaA01g06180D	o	CUFF.988	CUFF.988.1	100	23.181541	20.117974	26.245107	90.671134	1486	CUFF.988.1	1881
BnaA01g06190D	BnaA01g06190D	j	CUFF.989	CUFF.989.1	91	12.613563	10.869059	14.358066	50.798525	1511	CUFF.989.1	1641
BnaA01g06190D	BnaA01g06190D	c	CUFF.989	CUFF.989.2	100	13.829805	10.076500	17.583109	55.696689	545	CUFF.989.1	1641
BnaA01g06210D	BnaA01g06210D	=	CUFF.990	CUFF.990.1	100	17.832553	14.914103	20.751004	70.148891	845	CUFF.990.1	1285
BnaA01g06220D	BnaA01g06220D	=	CUFF.995	CUFF.995.1	100	21.383851	19.509778	23.257925	85.539267	2396	CUFF.995.1	2022
BnaA01g06240D	BnaA01g06240D	j	CUFF.996	CUFF.996.1	100	7.293931	6.155785	8.432077	29.177040	1992	CUFF.996.1	733
BnaA01g06250D	BnaA01g06250D	j	CUFF.1000	CUFF.1000.1	100	28.323478	25.975258	30.671699	112.734211	2194	CUFF.1000.1	2628
BnaA01g06250D	BnaA01g06250D	c	CUFF.1000	CUFF.1000.2	47	13.354826	10.787868	15.921785	53.155400	995	CUFF.1000.1	2628
BnaA01g06270D	BnaA01g06270D	=	CUFF.1001	CUFF.1001.1	100	2.674861	1.784477	3.565246	10.639373	1180	CUFF.1001.1	1194
BnaA01g06310D	BnaA01g06310D	=	CUFF.1002	CUFF.1002.1	100	2.273953	1.777681	2.770224	9.108469	2721	CUFF.1002.1	2640
BnaA01g06330D	BnaA01g06330D	=	CUFF.1008	CUFF.1008.1	100	92.433675	86.898165	97.969185	370.138698	1792	CUFF.1008.1	1849
BnaA01g06340D	BnaA01g06340D	j	CUFF.1016	CUFF.1016.1	100	4.904789	4.337225	5.472354	19.586712	5522	CUFF.1016.1	3558
BnaA01g06350D	BnaA01g06350D	=	CUFF.1017	CUFF.1017.1	100	10.069158	8.887533	11.250783	40.210026	2742	CUFF.1017.1	2059
BnaA01g06370D	BnaA01g06370D	j	CUFF.1019	CUFF.1019.1	65	3.410673	2.564096	4.257249	13.556311	2433	CUFF.1019.2	4029
BnaA01g06370D	BnaA01g06370D	j	CUFF.1019	CUFF.1019.2	100	5.255752	4.292332	6.219172	20.889899	2491	CUFF.1019.2	4029
BnaA01g06380D	BnaA01g06380D	=	CUFF.1024	CUFF.1024.1	100	12.295687	10.858268	13.733107	48.989559	2417	CUFF.1024.2	1521
BnaA01g06380D	BnaA01g06380D	j	CUFF.1024	CUFF.1024.2	24	2.970507	2.204432	3.736581	11.835355	2603	CUFF.1024.2	1521
-	-	u	CUFF.1025	CUFF.1025.1	100	11.329091	4.014040	18.644142	39.986014	269	CUFF.1025.1	-
BnaA01g06420D	BnaA01g06420D	j	CUFF.1026	CUFF.1026.1	100	21.519749	18.694742	24.344756	87.320201	1048	CUFF.1026.1	1897
BnaA01g06440D	BnaA01g06440D	e	CUFF.1049	CUFF.1049.1	100	43.149108	39.765491	46.532726	169.670311	1706	CUFF.1049.1	1025
BnaA01g06440D	BnaA01g06440D	j	CUFF.1050	CUFF.1050.1	100	429.519187	407.571975	451.466399	1688.949253	933	CUFF.1049.1	1025
BnaA01g06450D	BnaA01g06450D	p	CUFF.1051	CUFF.1051.1	100	0.826548	0.459994	1.193101	3.231339	1898	CUFF.1051.1	290
BnaA01g06460D	BnaA01g06460D	c	CUFF.1052	CUFF.1052.1	100	22.701014	20.295098	25.106930	90.418403	1491	CUFF.1052.1	1782
BnaA01g06470D	BnaA01g06470D	=	CUFF.1053	CUFF.1053.1	100	170.998105	160.315565	181.680644	683.520867	956	CUFF.1053.1	1326
BnaA01g06480D	BnaA01g06480D	p	CUFF.1054	CUFF.1054.1	100	31.580545	27.843114	35.317977	123.562053	847	CUFF.1054.1	228
-	-	u	CUFF.1055	CUFF.1055.1	100	5.638594	3.508673	7.768515	22.859017	577	CUFF.1055.1	-
BnaA01g06490D	BnaA01g06490D	e	CUFF.1056	CUFF.1056.1	100	5.446733	3.002490	7.890975	22.455876	495	CUFF.1056.1	646
BnaA01g06490D	BnaA01g06490D	=	CUFF.1057	CUFF.1057.1	100	71.626562	59.026167	84.226957	295.303129	357	CUFF.1056.1	646
BnaA01g06520D	BnaA01g06520D	j	CUFF.1058	CUFF.1058.1	100	6.261520	5.048173	7.474866	25.020944	1446	CUFF.1058.1	952
BnaA01g06530D	BnaA01g06530D	=	CUFF.1060	CUFF.1060.1	100	45.583754	42.273401	48.894107	182.456255	1902	CUFF.1060.1	2204
BnaA01g06540D	BnaA01g06540D	=	CUFF.1063	CUFF.1063.1	100	3.447449	2.302227	4.592671	14.203613	949	CUFF.1063.1	1033
BnaA01g06550D	BnaA01g06550D	i	CUFF.1065	CUFF.1065.1	100	3.820235	2.196616	5.443853	14.549804	653	CUFF.1065.1	927
BnaA01g06550D	BnaA01g06550D	j	CUFF.1066	CUFF.1066.1	100	2.234742	1.405241	3.064243	8.709547	1128	CUFF.1066.1	927
BnaA01g06570D	BnaA01g06570D	j	CUFF.1067	CUFF.1067.1	100	4.942656	2.471328	7.413984	20.299663	448	CUFF.1067.1	773
BnaA01g32510D	BnaA01g32510D	j	CUFF.1080	CUFF.1080.1	77	7.234206	5.494619	8.973792	28.071446	996	CUFF.1080.1	1113
BnaA01g32510D	BnaA01g32510D	c	CUFF.1080	CUFF.1080.2	100	9.382337	6.597875	12.166798	36.407004	640	CUFF.1080.1	1113
BnaA01g32570D	BnaA01g32570D	=	CUFF.1081	CUFF.1081.1	100	1.297647	0.515137	2.080158	5.329090	799	CUFF.1081.1	880
-	-	u	CUFF.1082	CUFF.1082.1	30	1.613493	0.790754	2.436232	6.149101	1211	CUFF.1082.1	-
-	-	u	CUFF.1082	CUFF.1082.2	100	5.372355	4.046730	6.697981	20.474315	1211	CUFF.1082.1	-
BnaA01g32600D	BnaA01g32600D	j	CUFF.1083	CUFF.1083.1	100	14.160798	12.419207	15.902390	56.212139	1666	CUFF.1083.1	946
BnaA01g32550D	BnaA01g32550D	j	CUFF.1084	CUFF.1084.1	36	1.216137	0.741346	1.690928	4.736239	2468	CUFF.1084.1	2561
BnaA01g32550D	BnaA01g32550D	j	CUFF.1084	CUFF.1084.2	55	1.861358	1.246970	2.475746	7.249047	2464	CUFF.1084.1	2561
BnaA01g32550D	BnaA01g32550D	j	CUFF.1084	CUFF.1084.3	100	3.384655	2.635926	4.133384	13.181520	2461	CUFF.1084.1	2561
BnaA01g33130D	BnaA01g33130D	=	CUFF.1091	CUFF.1091.1	100	37.659828	34.485327	40.834329	149.515240	1254	CUFF.1091.1	1364
BnaA01g33360D	BnaA01g33360D	=	CUFF.1095	CUFF.1095.1	100	3.819229	2.839511	4.798948	15.018023	1327	CUFF.1095.1	1071
BnaA01g33380D	BnaA01g33380D	j	CUFF.1096	CUFF.1096.1	22	0.243498	0.049337	0.437660	0.976399	3591	CUFF.1096.1	3534
BnaA01g33380D	BnaA01g33380D	j	CUFF.1096	CUFF.1096.2	34	0.379695	0.148596	0.610793	1.522530	3591	CUFF.1096.1	3534
BnaA01g33380D	BnaA01g33380D	j	CUFF.1096	CUFF.1096.3	100	1.122752	0.762842	1.482663	4.502103	3591	CUFF.1096.1	3534
BnaA01g33380D	BnaA01g33380D	j	CUFF.1096	CUFF.1096.4	31	0.347420	0.073137	0.621703	1.393112	2512	CUFF.1096.1	3534
BnaA01g33370D	BnaA01g33370D	j	CUFF.1098	CUFF.1098.1	22	0.782775	0.284005	1.281544	3.041409	1486	CUFF.1098.1	1320
BnaA01g33370D	BnaA01g33370D	j	CUFF.1098	CUFF.1098.2	100	3.595841	2.606540	4.585143	13.971356	1482	CUFF.1098.1	1320
BnaA01g33370D	BnaA01g33370D	j	CUFF.1098	CUFF.1098.3	100	3.581464	2.365674	4.797253	13.915493	1124	CUFF.1098.1	1320
BnaA01g25600D	BnaA01g25600D	e	CUFF.1059	CUFF.1059.1	100	6.358220	4.340747	8.375692	25.446892	733	CUFF.1059.1	726
BnaA01g25600D	BnaA01g25600D	=	CUFF.1061	CUFF.1061.1	100	85.861167	76.345912	95.376421	343.633905	539	CUFF.1059.1	726
BnaA01g25610D	BnaA01g25610D	o	CUFF.1062	CUFF.1062.1	100	1.309803	0.533491	2.086114	5.357522	853	CUFF.1062.1	2031
BnaA01g25610D	BnaA01g25610D	j	CUFF.1064	CUFF.1064.1	100	6.692786	5.357203	8.028369	26.895881	1463	CUFF.1064.1	2031
BnaA01g25610D	BnaA01g25610D	c	CUFF.1064	CUFF.1064.2	87	5.842693	4.128808	7.556577	23.479664	963	CUFF.1064.1	2031
BnaA01g25630D	BnaA01g25630D	c	CUFF.1068	CUFF.1068.1	100	118.442890	111.129229	125.756552	472.067445	1320	CUFF.1068.1	1566
BnaA01g25670D	BnaA01g25670D	=	CUFF.1069	CUFF.1069.1	100	12.280921	9.912190	14.649651	49.502284	858	CUFF.1069.1	856
BnaA01g25680D	BnaA01g25680D	=	CUFF.1070	CUFF.1070.1	100	16.745478	14.966573	18.524384	66.288972	1927	CUFF.1070.1	1964
BnaA01g25700D	BnaA01g25700D	j	CUFF.1071	CUFF.1071.1	94	1.152607	0.712794	1.592421	4.680287	1944	CUFF.1071.1	2754
BnaA01g25700D	BnaA01g25700D	j	CUFF.1071	CUFF.1071.2	100	1.220505	0.503834	1.937175	4.955991	910	CUFF.1071.1	2754
BnaA01g25720D	BnaA01g25720D	=	CUFF.1072	CUFF.1072.1	100	1.513814	0.779752	2.247876	6.114386	1026	CUFF.1072.1	1173
BnaA01g25730D	BnaA01g25730D	=	CUFF.1073	CUFF.1073.1	100	2.348064	1.558708	3.137419	9.214126	1269	CUFF.1073.1	1473
BnaA01g25770D	BnaA01g25770D	=	CUFF.1074	CUFF.1074.1	97	5.846905	4.212697	7.481113	23.140295	1103	CUFF.1074.1	1233
BnaA01g25770D	BnaA01g25770D	j	CUFF.1074	CUFF.1074.2	100	6.050433	4.111813	7.989052	23.945797	919	CUFF.1074.1	1233
BnaA01g25780D	BnaA01g25780D	j	CUFF.1075	CUFF.1075.1	100	1.957845	0.847297	3.068393	8.007408	869	CUFF.1075.2	1828
BnaA01g25780D	BnaA01g25780D	=	CUFF.1075	CUFF.1075.2	92	1.791611	0.723071	2.860151	7.327525	879	CUFF.1075.2	1828
BnaA01g25790D	BnaA01g25790D	=	CUFF.1076	CUFF.1076.1	100	5.240687	4.193690	6.287685	20.607775	1749	CUFF.1076.2	1855
BnaA01g25790D	BnaA01g25790D	j	CUFF.1076	CUFF.1076.2	13	0.662512	0.199673	1.125350	2.605172	1862	CUFF.1076.2	1855
BnaA01g25800D	BnaA01g25800D	c	CUFF.1077	CUFF.1077.1	100	1.954763	1.306396	2.603130	7.834969	1511	CUFF.1077.1	3496
BnaA01g25800D	BnaA01g25800D	j	CUFF.1078	CUFF.1078.1	100	2.211609	1.605462	2.817757	8.664037	1874	CUFF.1078.1	3496
BnaA01g25810D	BnaA01g25810D	c	CUFF.1079	CUFF.1079.1	100	7.332091	5.694478	8.969704	29.911519	979	CUFF.1079.1	2459
BnaA01g25880D	BnaA01g25880D	j	CUFF.1085	CUFF.1085.1	100	127.075807	119.902364	134.249249	505.774517	1804	CUFF.1086.1	2433
BnaA01g25880D	BnaA01g25880D	e	CUFF.1086	CUFF.1086.1	100	15.966630	14.188974	17.744287	63.548798	2600	CUFF.1086.1	2433
BnaA01g25900D	BnaA01g25900D	=	CUFF.1087	CUFF.1087.1	100	36.360447	33.065652	39.655242	144.259826	1382	CUFF.1087.1	1593
BnaA01g25910D	BnaA01g25910D	j	CUFF.1088	CUFF.1088.1	96	4.851209	4.029756	5.672661	19.527316	2315	CUFF.1088.1	3441
BnaA01g25910D	BnaA01g25910D	j	CUFF.1088	CUFF.1088.2	100	5.061568	3.896902	6.226234	20.374064	1481	CUFF.1088.1	3441
BnaA01g25910D	BnaA01g25910D	j	CUFF.1088	CUFF.1088.3	48	2.452513	1.422792	3.482233	9.871970	1224	CUFF.1088.1	3441
BnaA01g25920D	BnaA01g25920D	j	CUFF.1089	CUFF.1089.1	100	7.061705	6.054005	8.069404	28.220350	2729	CUFF.1089.1	2716
BnaA01g25920D	BnaA01g25920D	j	CUFF.1089	CUFF.1089.2	68	4.793471	3.771654	5.815288	19.155917	2076	CUFF.1089.1	2716
BnaA01g25930D	BnaA01g25930D	e	CUFF.1090	CUFF.1090.1	100	21.562868	16.191067	26.934668	87.765231	439	CUFF.1090.1	345
BnaA01g25930D	BnaA01g25930D	i	CUFF.1092	CUFF.1092.1	100	22.903363	17.146028	28.660697	89.759204	425	CUFF.1092.1	345
BnaA01g25950D	BnaA01g25950D	e	CUFF.1093	CUFF.1093.1	100	6.279923	5.206863	7.352983	25.068372	1686	CUFF.1093.1	812
BnaA01g25990D	BnaA01g25990D	j	CUFF.1094	CUFF.1094.1	20	1.532052	0.596685	2.467419	6.141972	1001	CUFF.1094.3	1371
BnaA01g25990D	BnaA01g25990D	j	CUFF.1094	CUFF.1094.2	45	3.404434	2.458532	4.350336	13.648325	1604	CUFF.1094.3	1371
BnaA01g25990D	BnaA01g25990D	j	CUFF.1094	CUFF.1094.3	15	1.121751	0.537546	1.705956	4.497083	1693	CUFF.1094.3	1371
BnaA01g25990D	BnaA01g25990D	c	CUFF.1094	CUFF.1094.4	100	7.622924	3.485531	11.760316	30.560185	369	CUFF.1094.3	1371
BnaA01g26020D	BnaA01g26020D	=	CUFF.1097	CUFF.1097.1	100	18.613373	16.269327	20.957420	74.937764	1266	CUFF.1097.1	1319
BnaA01g33350D	BnaA01g33350D	=	CUFF.1099	CUFF.1099.1	100	90.268602	80.953276	99.583928	363.697882	571	CUFF.1099.1	662
BnaA01g33410D	BnaA01g33410D	=	CUFF.1100	CUFF.1100.1	100	9.318589	7.525226	11.111952	35.775856	1006	CUFF.1100.1	1137
BnaA01g33430D	BnaA01g33430D	j	CUFF.1101	CUFF.1101.1	15	0.721054	0.217284	1.224824	2.920133	1657	CUFF.1101.1	1643
BnaA01g33430D	BnaA01g33430D	j	CUFF.1101	CUFF.1101.2	100	4.684624	3.659139	5.710110	18.971843	1656	CUFF.1101.1	1643
BnaA01g33450D	BnaA01g33450D	=	CUFF.1102	CUFF.1102.1	100	3.279987	2.318800	4.241174	12.929368	1249	CUFF.1102.1	234
-	-	u	CUFF.1103	CUFF.1103.1	100	27.572790	23.587084	31.558497	111.576550	749	CUFF.1103.1	-
BnaA01g33520D	BnaA01g33520D	j	CUFF.1104	CUFF.1104.1	14	0.927395	0.444729	1.410061	3.633360	1543	CUFF.1104.1	1457
BnaA01g33520D	BnaA01g33520D	j	CUFF.1104	CUFF.1104.2	100	6.504568	5.214169	7.794967	25.483684	1383	CUFF.1104.1	1457
BnaA01g33400D	BnaA01g33400D	=	CUFF.1105	CUFF.1105.1	100	157.478936	147.317360	167.640512	635.327331	935	CUFF.1105.1	1095
BnaA01g34070D	BnaA01g34070D	j	CUFF.1109	CUFF.1109.1	43	1.028683	0.416660	1.640705	4.055902	1412	CUFF.1109.1	1282
BnaA01g34070D	BnaA01g34070D	=	CUFF.1109	CUFF.1109.2	100	2.390333	1.567496	3.213170	9.424632	1412	CUFF.1109.1	1282
BnaA01g34090D	BnaA01g34090D	j	CUFF.1110	CUFF.1110.1	12	1.155877	0.298849	2.012905	4.565598	1049	CUFF.1110.1	1268
BnaA01g34090D	BnaA01g34090D	=	CUFF.1110	CUFF.1110.2	100	9.713360	7.793290	11.633429	38.366799	1049	CUFF.1110.1	1268
BnaA01g33500D	BnaA01g33500D	=	CUFF.1112	CUFF.1112.1	100	87.692276	82.407360	92.977191	345.317934	1838	CUFF.1112.1	1876
BnaA01g33140D	BnaA01g33140D	e	CUFF.1106	CUFF.1106.1	100	3.292913	2.634394	3.951432	13.126232	3820	CUFF.1107.1	4459
BnaA01g33140D	BnaA01g33140D	j	CUFF.1107	CUFF.1107.1	100	5.031549	4.372289	5.690810	20.056796	4884	CUFF.1107.1	4459
BnaA01g33150D	BnaA01g33150D	=	CUFF.1108	CUFF.1108.1	100	19.840937	14.292945	25.388929	81.818948	412	CUFF.1108.1	551
BnaA01g33220D	BnaA01g33220D	c	CUFF.1111	CUFF.1111.1	100	33.321438	30.181346	36.461529	130.148004	1371	CUFF.1111.1	1917
BnaA01g33230D	BnaA01g33230D	=	CUFF.1113	CUFF.1113.1	100	99.729397	89.078437	110.380357	399.282454	515	CUFF.1113.1	735
BnaA01g33250D	BnaA01g33250D	j	CUFF.1114	CUFF.1114.1	100	2.476317	1.730759	3.221875	9.772198	1484	CUFF.1114.1	1525
BnaA01g33280D	BnaA01g33280D	j	CUFF.1115	CUFF.1115.1	100	10.791443	9.230439	12.352446	42.925393	1711	CUFF.1115.1	1717
BnaA01g33280D	BnaA01g33280D	j	CUFF.1115	CUFF.1115.2	37	3.942591	2.861807	5.023375	15.682544	1585	CUFF.1115.1	1717
BnaA01g33290D	BnaA01g33290D	e	CUFF.1116	CUFF.1116.1	100	0.810275	0.356530	1.264021	3.167543	1641	CUFF.1116.1	1290
BnaA01g33290D	BnaA01g33290D	=	CUFF.1117	CUFF.1117.1	100	5.023432	3.735073	6.311792	19.637687	1147	CUFF.1116.1	1290
BnaA01g34330D	BnaA01g34330D	=	CUFF.1118	CUFF.1118.1	100	1.259318	0.667429	1.851207	4.772271	1265	CUFF.1118.1	1283
BnaA01g34370D	BnaA01g34370D	=	CUFF.1119	CUFF.1119.1	100	5.276501	4.019573	6.533429	20.565516	1149	CUFF.1119.1	1054
BnaA01g34400D	BnaA01g34400D	=	CUFF.1120	CUFF.1120.1	81	3.593543	2.100937	5.086148	14.249200	792	CUFF.1120.1	892
BnaA01g34400D	BnaA01g34400D	j	CUFF.1120	CUFF.1120.2	100	4.437560	1.564293	7.310827	17.595918	441	CUFF.1120.1	892
BnaA01g34420D	BnaA01g34420D	j	CUFF.1122	CUFF.1122.1	100	0.991867	0.480670	1.503063	4.041210	1308	CUFF.1122.1	2085
BnaA01g34380D	BnaA01g34380D	=	CUFF.1121	CUFF.1121.1	100	3.572813	2.594743	4.550883	14.338005	1290	CUFF.1121.1	1337
BnaA01g34440D	BnaA01g34440D	j	CUFF.1124	CUFF.1124.1	100	1.532037	0.810829	2.253245	6.105261	1060	CUFF.1124.1	1002
BnaA01g34410D	BnaA01g34410D	c	CUFF.1123	CUFF.1123.1	100	12.951503	5.445588	20.457418	50.875204	273	CUFF.1123.1	3437
BnaA01g34410D	BnaA01g34410D	c	CUFF.1125	CUFF.1125.1	100	5.071454	4.335326	5.807581	20.096819	3215	CUFF.1125.2	3437
BnaA01g34410D	BnaA01g34410D	j	CUFF.1125	CUFF.1125.2	11	0.559938	0.269861	0.850015	2.218885	3294	CUFF.1125.2	3437
BnaA01g34170D	BnaA01g34170D	=	CUFF.1126	CUFF.1126.1	100	1.361478	0.767280	1.955675	5.415821	1261	CUFF.1126.1	936
BnaA01g29450D	BnaA01g29450D	e	CUFF.1164	CUFF.1164.1	100	8.130522	5.108689	11.152355	30.968360	503	CUFF.1165.1	627
BnaA01g29450D	BnaA01g29450D	j	CUFF.1165	CUFF.1165.1	100	6.901573	4.962362	8.840785	26.287415	875	CUFF.1165.1	627
BnaA01g29450D	BnaA01g29450D	j	CUFF.1165	CUFF.1165.2	55	3.821874	1.967263	5.676486	14.557143	750	CUFF.1165.1	627
BnaA01g29450D	BnaA01g29450D	j	CUFF.1165	CUFF.1165.3	40	2.751442	1.213650	4.289235	10.479973	650	CUFF.1165.1	627
BnaA01g29460D	BnaA01g29460D	c	CUFF.1167	CUFF.1167.1	100	2.241469	1.598759	2.884179	9.125688	1689	CUFF.1167.1	2554
BnaA01g29460D	BnaA01g29460D	p	CUFF.1168	CUFF.1168.1	100	1.533204	0.809967	2.256442	6.045868	1016	CUFF.1168.1	2554
BnaA01g29460D	BnaA01g29460D	p	CUFF.1169	CUFF.1169.1	100	1.036306	0.518153	1.554459	4.234933	1262	CUFF.1169.1	2554
BnaA01g29470D	BnaA01g29470D	j	CUFF.1171	CUFF.1171.1	100	33.386641	30.514179	36.259103	130.276425	1747	CUFF.1172.1	1798
BnaA01g29470D	BnaA01g29470D	e	CUFF.1172	CUFF.1172.1	100	3.179168	2.530489	3.827846	12.405279	3091	CUFF.1172.1	1798
-	-	u	CUFF.1173	CUFF.1173.1	100	3.390647	1.201349	5.579944	13.715886	428	CUFF.1173.1	-
BnaA01g29490D	BnaA01g29490D	j	CUFF.1174	CUFF.1174.1	14	4.849903	3.455889	6.243916	19.093543	1501	CUFF.1174.2	1571
BnaA01g29490D	BnaA01g29490D	j	CUFF.1174	CUFF.1174.2	100	35.900604	32.672787	39.128422	141.336801	1548	CUFF.1174.2	1571
BnaA01g29500D	BnaA01g29500D	=	CUFF.1175	CUFF.1175.1	100	2.362552	1.525609	3.199495	9.417960	1136	CUFF.1175.1	1198
BnaA01g29510D	BnaA01g29510D	c	CUFF.1177	CUFF.1177.1	100	3.253541	2.079663	4.427420	12.810146	920	CUFF.1177.1	2920
BnaA01g29510D	BnaA01g29510D	c	CUFF.1178	CUFF.1178.1	100	2.157289	1.418488	2.896091	8.707770	1345	CUFF.1178.1	2920
BnaA01g29520D	BnaA01g29520D	e	CUFF.1179	CUFF.1179.1	100	2.596667	0.917268	4.276066	10.291718	520	CUFF.1180.1	1253
BnaA01g29520D	BnaA01g29520D	=	CUFF.1180	CUFF.1180.1	100	8.861374	6.730390	10.992357	35.121461	797	CUFF.1180.1	1253
BnaA01g29530D	BnaA01g29530D	=	CUFF.1181	CUFF.1181.1	100	3.162831	1.967393	4.358269	12.874161	824	CUFF.1181.1	777
BnaA01g29580D	BnaA01g29580D	j	CUFF.1182	CUFF.1182.1	100	3.083444	2.133376	4.033513	12.576005	1195	CUFF.1182.1	1020
BnaA01g29570D	BnaA01g29570D	=	CUFF.1183	CUFF.1183.1	100	4.173680	3.106049	5.241311	16.444999	1255	CUFF.1183.1	1101
BnaA01g29590D	BnaA01g29590D	j	CUFF.1184	CUFF.1184.1	23	0.818460	0.377837	1.259082	3.294241	2021	CUFF.1184.2	3471
BnaA01g29590D	BnaA01g29590D	c	CUFF.1184	CUFF.1184.2	100	3.635508	2.918041	4.352976	14.632653	2452	CUFF.1184.2	3471
BnaA01g29590D	BnaA01g29590D	c	CUFF.1186	CUFF.1186.1	100	5.513314	2.990413	8.036215	21.491860	481	CUFF.1186.1	3471
BnaA01g29600D	BnaA01g29600D	=	CUFF.1187	CUFF.1187.1	100	6.587289	3.299348	9.875230	27.153936	402	CUFF.1187.1	604
BnaA01g29610D	BnaA01g29610D	j	CUFF.1189	CUFF.1189.1	90	2.622531	1.772636	3.472426	10.531822	1298	CUFF.1189.1	2028
BnaA01g29610D	BnaA01g29610D	=	CUFF.1189	CUFF.1189.2	100	2.914410	1.479517	4.349304	11.703979	670	CUFF.1189.1	2028
BnaA01g29620D	BnaA01g29620D	=	CUFF.1191	CUFF.1191.1	100	4.573034	3.450107	5.695962	18.364847	1261	CUFF.1189.1	87
BnaA01g29630D	BnaA01g29630D	=	CUFF.1193	CUFF.1193.1	100	33.656356	31.713469	35.599243	132.234121	2628	CUFF.1193.1	2529
BnaA01g29660D	BnaA01g29660D	j	CUFF.1196	CUFF.1196.1	60	12.879212	11.492989	14.265436	51.851675	2601	CUFF.1196.1	2226
BnaA01g29660D	BnaA01g29660D	c	CUFF.1196	CUFF.1196.2	100	21.371766	18.868154	23.875377	86.042673	1442	CUFF.1196.1	2226
BnaA01g29680D	BnaA01g29680D	=	CUFF.1197	CUFF.1197.1	100	2.602089	1.874001	3.330177	9.950844	1713	CUFF.1197.1	1196
BnaA01g29680D	BnaA01g29680D	j	CUFF.1197	CUFF.1197.2	71	1.857653	0.695169	3.020137	7.103992	707	CUFF.1197.1	1196
BnaA01g29690D	BnaA01g29690D	=	CUFF.1199	CUFF.1199.1	100	14.053179	12.722709	15.383650	55.586022	2897	CUFF.1199.1	3036
BnaA01g29710D	BnaA01g29710D	o	CUFF.1200	CUFF.1200.1	100	1.747237	1.049555	2.444920	7.017059	1556	CUFF.1200.3	1826
BnaA01g29710D	BnaA01g29710D	o	CUFF.1200	CUFF.1200.2	28	0.483649	0.045032	0.922266	1.942376	1557	CUFF.1200.3	1826
BnaA01g29710D	BnaA01g29710D	o	CUFF.1200	CUFF.1200.3	91	1.595463	0.940798	2.250129	6.407522	1681	CUFF.1200.3	1826
BnaA01g29770D	BnaA01g29770D	=	CUFF.1204	CUFF.1204.1	100	147.668992	137.959163	157.378821	590.787214	936	CUFF.1204.1	1561
-	-	u	CUFF.1206	CUFF.1206.1	100	0.750796	0.386606	1.114985	2.961416	1741	CUFF.1206.1	-
BnaA01g29790D	BnaA01g29790D	j	CUFF.1207	CUFF.1207.1	100	9.821389	8.109075	11.533704	39.341384	1233	CUFF.1207.1	1074
BnaA01g29800D	BnaA01g29800D	=	CUFF.1208	CUFF.1208.1	100	0.998197	0.613210	1.383184	3.818654	2034	CUFF.1208.1	2235
BnaA01g29820D	BnaA01g29820D	c	CUFF.1210	CUFF.1210.1	100	17.435019	14.471653	20.398386	70.488087	910	CUFF.1211.1	1379
BnaA01g29820D	BnaA01g29820D	j	CUFF.1210	CUFF.1210.2	30	5.219949	3.354513	7.085385	21.103746	889	CUFF.1211.1	1379
BnaA01g29820D	BnaA01g29820D	e	CUFF.1211	CUFF.1211.1	100	6.275780	4.648272	7.903289	25.372370	943	CUFF.1211.1	1379
BnaA01g29850D	BnaA01g29850D	=	CUFF.1212	CUFF.1212.1	100	7.262833	5.541407	8.984259	29.103784	922	CUFF.1212.1	1542
BnaA01g29870D	BnaA01g29870D	j	CUFF.1214	CUFF.1214.1	47	1.286495	0.783026	1.789964	5.040465	1906	CUFF.1214.1	1843
BnaA01g29870D	BnaA01g29870D	c	CUFF.1214	CUFF.1214.2	100	2.753436	1.819275	3.687598	10.787919	1262	CUFF.1214.1	1843
BnaA01g29880D	BnaA01g29880D	=	CUFF.1215	CUFF.1215.1	100	38.563674	34.250455	42.876894	150.727557	794	CUFF.1215.1	480
-	-	u	CUFF.1216	CUFF.1216.1	100	17.632914	15.338583	19.927245	71.800067	1246	CUFF.1216.1	-
BnaA01g29890D	BnaA01g29890D	c	CUFF.1219	CUFF.1219.1	100	4.968597	2.965844	6.971349	20.377784	583	CUFF.1219.1	1342
BnaA01g29900D	BnaA01g29900D	j	CUFF.1220	CUFF.1220.1	26	2.004792	1.457231	2.552353	7.943721	2840	CUFF.1220.2	2706
BnaA01g29900D	BnaA01g29900D	j	CUFF.1220	CUFF.1220.2	23	1.751767	1.186349	2.317185	6.941144	2844	CUFF.1220.2	2706
BnaA01g29900D	BnaA01g29900D	j	CUFF.1220	CUFF.1220.3	28	2.100183	1.435926	2.764441	8.321698	2553	CUFF.1220.2	2706
BnaA01g29900D	BnaA01g29900D	j	CUFF.1220	CUFF.1220.4	14	1.043337	0.593436	1.493239	4.134086	2655	CUFF.1220.2	2706
BnaA01g29900D	BnaA01g29900D	c	CUFF.1220	CUFF.1220.5	100	7.624336	4.674779	10.573893	30.210417	529	CUFF.1220.2	2706
BnaA01g29910D	BnaA01g29910D	j	CUFF.1221	CUFF.1221.1	60	2.516366	1.773941	3.258792	10.007450	2172	CUFF.1221.1	2006
BnaA01g29910D	BnaA01g29910D	=	CUFF.1221	CUFF.1221.2	100	4.171820	3.235983	5.107657	16.591099	2016	CUFF.1221.1	2006
BnaA01g29920D	BnaA01g29920D	j	CUFF.1222	CUFF.1222.1	100	7.084173	5.932387	8.235959	28.227035	1856	CUFF.1222.1	2005
BnaA01g29920D	BnaA01g29920D	e	CUFF.1223	CUFF.1223.1	100	2.041878	1.002561	3.081194	8.135904	963	CUFF.1222.1	2005
BnaA01g29940D	BnaA01g29940D	=	CUFF.1224	CUFF.1224.1	100	21.918338	18.840622	24.996055	87.377300	924	CUFF.1224.1	969
BnaA01g29950D	BnaA01g29950D	j	CUFF.1225	CUFF.1225.1	33	0.436109	0.089015	0.783203	1.788512	1669	CUFF.1225.1	1843
BnaA01g29950D	BnaA01g29950D	j	CUFF.1225	CUFF.1225.2	100	1.311343	0.737712	1.884975	5.377908	1508	CUFF.1225.1	1843
BnaA01g29980D	BnaA01g29980D	=	CUFF.1227	CUFF.1227.1	100	5.916377	4.775152	7.057602	23.517544	1452	CUFF.1227.1	1185
BnaA01g29990D	BnaA01g29990D	=	CUFF.1228	CUFF.1228.1	100	4.347798	3.400728	5.294869	17.336643	1543	CUFF.1228.1	1320
BnaA01g30020D	BnaA01g30020D	j	CUFF.1229	CUFF.1229.1	100	3.817565	2.504733	5.130397	15.379713	874	CUFF.1229.1	1071
BnaA01g30060D	BnaA01g30060D	c	CUFF.1230	CUFF.1230.1	100	1.191237	0.505514	1.876960	4.933178	961	CUFF.1230.1	3646
BnaA01g30080D	BnaA01g30080D	c	CUFF.1233	CUFF.1233.1	100	3.566535	1.060071	6.072999	13.960411	415	CUFF.1233.2	1457
BnaA01g30080D	BnaA01g30080D	j	CUFF.1233	CUFF.1233.2	90	3.218425	2.234506	4.202344	12.597811	1199	CUFF.1233.2	1457
BnaA01g30090D	BnaA01g30090D	j	CUFF.1234	CUFF.1234.1	100	3.703542	2.855957	4.551128	15.011752	1918	CUFF.1234.2	2316
BnaA01g30090D	BnaA01g30090D	j	CUFF.1234	CUFF.1234.2	30	1.116311	0.591721	1.640900	4.524797	1936	CUFF.1234.2	2316
BnaA01g30090D	BnaA01g30090D	e	CUFF.1235	CUFF.1235.1	100	2.491438	1.344086	3.638791	10.098671	851	CUFF.1234.2	2316
BnaA01g30100D	BnaA01g30100D	=	CUFF.1236	CUFF.1236.1	100	1.920909	1.206839	2.634979	7.677291	1678	CUFF.1236.2	1764
BnaA01g30100D	BnaA01g30100D	j	CUFF.1236	CUFF.1236.2	75	1.446645	0.884027	2.009263	5.781803	2020	CUFF.1236.2	1764
BnaA01g30110D	BnaA01g30110D	j	CUFF.1237	CUFF.1237.1	15	0.397083	0.054839	0.739327	1.587257	1884	CUFF.1237.1	1824
BnaA01g30110D	BnaA01g30110D	=	CUFF.1237	CUFF.1237.2	100	2.714394	1.970504	3.458283	10.850223	1807	CUFF.1237.1	1824
BnaA01g07860D	BnaA01g07860D	e	CUFF.1160	CUFF.1160.1	100	30.220319	25.382343	35.058296	120.732719	850	CUFF.1161.1	1514
BnaA01g07860D	BnaA01g07860D	j	CUFF.1161	CUFF.1161.1	38	42.248576	38.236153	46.260999	168.786616	1569	CUFF.1161.1	1514
BnaA01g07860D	BnaA01g07860D	=	CUFF.1161	CUFF.1161.2	100	110.916869	103.091843	118.741895	443.122222	1116	CUFF.1161.1	1514
BnaA01g07870D	BnaA01g07870D	j	CUFF.1163	CUFF.1163.1	100	10.252095	7.223712	13.280477	40.127936	533	CUFF.1163.1	880
BnaA01g07890D	BnaA01g07890D	e	CUFF.1166	CUFF.1166.1	100	124.769391	116.533056	133.005725	476.579313	737	CUFF.1166.1	575
BnaA01g07900D	BnaA01g07900D	e	CUFF.1170	CUFF.1170.1	100	211.785429	196.548742	227.022115	829.285355	604	CUFF.1170.1	536
BnaA01g07910D	BnaA01g07910D	j	CUFF.1185	CUFF.1185.1	100	50.722353	47.331501	54.113204	202.009346	2472	CUFF.1185.1	2606
BnaA01g07910D	BnaA01g07910D	j	CUFF.1185	CUFF.1185.2	36	18.191278	16.233264	20.149293	72.449483	2411	CUFF.1185.1	2606
BnaA01g07920D	BnaA01g07920D	=	CUFF.1188	CUFF.1188.1	100	4.398868	3.608280	5.189456	17.572417	2261	CUFF.1188.1	2239
BnaA01g07930D	BnaA01g07930D	e	CUFF.1190	CUFF.1190.1	100	2.914710	1.697214	4.132207	11.553316	1033	CUFF.1192.1	1157
BnaA01g07930D	BnaA01g07930D	=	CUFF.1192	CUFF.1192.1	100	15.391213	12.976122	17.806305	61.007624	1065	CUFF.1192.1	1157
BnaA01g07940D	BnaA01g07940D	=	CUFF.1194	CUFF.1194.1	100	19.631092	17.461661	21.800523	78.424176	1553	CUFF.1194.1	1674
BnaA01g07950D	BnaA01g07950D	c	CUFF.1195	CUFF.1195.1	100	2.271904	1.057520	3.486287	9.139087	645	CUFF.1195.1	1146
BnaA01g07960D	BnaA01g07960D	j	CUFF.1198	CUFF.1198.1	59	7.049789	6.243039	7.856539	28.148932	4741	CUFF.1198.1	4386
BnaA01g07960D	BnaA01g07960D	c	CUFF.1198	CUFF.1198.2	100	11.940419	10.620880	13.259959	47.676611	3070	CUFF.1198.1	4386
BnaA01g07980D	BnaA01g07980D	j	CUFF.1201	CUFF.1201.1	100	12.680205	10.894926	14.465484	50.079364	1629	CUFF.1202.1	1788
BnaA01g07980D	BnaA01g07980D	c	CUFF.1201	CUFF.1201.2	50	6.321369	4.322455	8.320283	24.965697	870	CUFF.1202.1	1788
BnaA01g07980D	BnaA01g07980D	e	CUFF.1202	CUFF.1202.1	100	4.881363	3.916375	5.846352	19.278519	2223	CUFF.1202.1	1788
BnaA01g08010D	BnaA01g08010D	=	CUFF.1203	CUFF.1203.1	100	12.027067	10.240183	13.813950	48.243730	1272	CUFF.1203.1	1254
BnaA01g08020D	BnaA01g08020D	c	CUFF.1205	CUFF.1205.1	100	1.362881	0.607409	2.118353	5.213039	894	CUFF.1205.1	1385
BnaA01g08050D	BnaA01g08050D	=	CUFF.1209	CUFF.1209.1	100	11.322757	8.730092	13.915422	46.293257	711	CUFF.1209.1	627
BnaA01g08080D	BnaA01g08080D	=	CUFF.1213	CUFF.1213.1	100	84.597677	74.473832	94.721522	345.328182	456	CUFF.1213.1	455
BnaA01g08120D	BnaA01g08120D	e	CUFF.1217	CUFF.1217.1	100	3.850120	2.763009	4.937231	15.370426	1261	CUFF.1217.1	1293
BnaA01g08120D	BnaA01g08120D	=	CUFF.1218	CUFF.1218.1	100	30.721795	27.517916	33.925674	122.647369	1215	CUFF.1217.1	1293
BnaA01g08130D	BnaA01g08130D	=	CUFF.1226	CUFF.1226.1	100	20.073683	18.574000	21.573365	79.424306	3720	CUFF.1226.1	935
BnaA01g08150D	BnaA01g08150D	c	CUFF.1231	CUFF.1231.1	100	12.105047	10.703316	13.506778	48.819111	2221	CUFF.1231.1	2175
BnaA01g08160D	BnaA01g08160D	=	CUFF.1232	CUFF.1232.1	100	33.268510	26.950337	39.586683	134.170404	497	CUFF.1232.1	757
BnaA01g08190D	BnaA01g08190D	j	CUFF.1238	CUFF.1238.1	100	1.120704	0.444894	1.796514	4.599367	888	CUFF.1238.1	846
BnaA01g08200D	BnaA01g08200D	j	CUFF.1239	CUFF.1239.1	66	6.236680	5.130499	7.342862	25.029722	2526	CUFF.1239.2	5721
BnaA01g08200D	BnaA01g08200D	j	CUFF.1239	CUFF.1239.2	100	9.520454	8.632892	10.408016	38.208519	5028	CUFF.1239.2	5721
BnaA01g08200D	BnaA01g08200D	j	CUFF.1240	CUFF.1240.1	30	3.007718	1.943281	4.072154	11.988402	1394	CUFF.1240.1	5721
BnaA01g08200D	BnaA01g08200D	j	CUFF.1240	CUFF.1240.2	100	10.034545	8.320806	11.748284	39.996492	1389	CUFF.1240.1	5721
BnaA01g08260D	BnaA01g08260D	e	CUFF.1241	CUFF.1241.1	100	4.477329	2.682611	6.272046	17.907608	744	CUFF.1241.1	741
BnaA01g08260D	BnaA01g08260D	o	CUFF.1242	CUFF.1242.1	45	2.842768	1.183801	4.501736	11.369990	644	CUFF.1241.1	741
BnaA01g08260D	BnaA01g08260D	=	CUFF.1242	CUFF.1242.2	100	6.307576	3.917177	8.697975	25.227899	644	CUFF.1241.1	741
BnaA01g08270D	BnaA01g08270D	j	CUFF.1243	CUFF.1243.1	100	14.596697	13.270528	15.922866	57.456091	3689	CUFF.1243.1	3076
BnaA01g08280D	BnaA01g08280D	j	CUFF.1244	CUFF.1244.1	100	5.264092	4.552716	5.975468	20.720725	4788	CUFF.1244.1	1169
BnaA01g08290D	BnaA01g08290D	=	CUFF.1245	CUFF.1245.1	100	1.950800	1.432078	2.469521	7.653289	2255	CUFF.1245.1	2064
BnaA01g08300D	BnaA01g08300D	j	CUFF.1246	CUFF.1246.1	100	5.371619	4.464537	6.278700	21.251929	2251	CUFF.1246.1	1863
BnaA01g08310D	BnaA01g08310D	=	CUFF.1249	CUFF.1249.1	46	2.371730	1.750960	2.992499	9.383359	3229	CUFF.1249.3	2524
BnaA01g08310D	BnaA01g08310D	j	CUFF.1249	CUFF.1249.2	100	5.174333	4.319503	6.029163	20.471401	3001	CUFF.1249.3	2524
BnaA01g08310D	BnaA01g08310D	j	CUFF.1249	CUFF.1249.3	45	2.323835	1.755909	2.891761	9.193874	3280	CUFF.1249.3	2524
BnaA01g08320D	BnaA01g08320D	x	CUFF.1250	CUFF.1250.1	100	1.836368	1.211319	2.461418	6.594072	1551	CUFF.1250.1	1326
BnaA01g08330D	BnaA01g08330D	j	CUFF.1256	CUFF.1256.1	100	28.203618	25.656758	30.750477	111.368270	1727	CUFF.1256.1	1874
BnaA01g08360D	BnaA01g08360D	=	CUFF.1259	CUFF.1259.1	100	22.273938	18.821028	25.726847	88.511778	1056	CUFF.1259.1	1199
BnaA01g08360D	BnaA01g08360D	j	CUFF.1259	CUFF.1259.2	96	21.483818	18.067915	24.899721	85.372015	1052	CUFF.1259.1	1199
BnaA01g08420D	BnaA01g08420D	e	CUFF.1260	CUFF.1260.1	100	1.001155	0.574521	1.427790	4.018306	1954	CUFF.1260.1	603
BnaA01g08430D	BnaA01g08430D	j	CUFF.1261	CUFF.1261.1	95	5.062303	3.591172	6.533434	20.318410	1140	CUFF.1261.1	1120
BnaA01g08430D	BnaA01g08430D	j	CUFF.1261	CUFF.1261.2	100	5.352797	3.772698	6.932896	21.484359	1077	CUFF.1261.1	1120
BnaA01g08440D	BnaA01g08440D	j	CUFF.1264	CUFF.1264.1	12	6.046454	4.997541	7.095368	24.025784	2840	CUFF.1264.1	3022
BnaA01g08440D	BnaA01g08440D	j	CUFF.1264	CUFF.1264.2	100	48.523217	45.444071	51.602362	192.808591	2838	CUFF.1264.1	3022
BnaA01g08460D	BnaA01g08460D	j	CUFF.1266	CUFF.1266.1	100	10.504290	9.293351	11.715228	41.877189	2470	CUFF.1266.1	1341
BnaA01g08480D	BnaA01g08480D	j	CUFF.1269	CUFF.1269.1	53	1.266113	0.753700	1.778526	5.148481	2279	CUFF.1269.1	2171
BnaA01g08480D	BnaA01g08480D	=	CUFF.1269	CUFF.1269.2	100	2.401490	1.744658	3.058321	9.765340	2273	CUFF.1269.1	2171
BnaA01g08490D	BnaA01g08490D	j	CUFF.1270	CUFF.1270.1	100	3.706741	3.075664	4.337819	14.929022	2711	CUFF.1270.1	2944
BnaA01g08500D	BnaA01g08500D	=	CUFF.1271	CUFF.1271.1	100	4.653265	4.133857	5.172672	18.571705	5661	CUFF.1271.1	5437
BnaA01g08510D	BnaA01g08510D	j	CUFF.1272	CUFF.1272.1	21	0.948352	0.288236	1.608467	3.711082	1100	CUFF.1272.2	688
BnaA01g08510D	BnaA01g08510D	j	CUFF.1272	CUFF.1272.2	100	4.562320	3.296541	5.828100	17.853231	1105	CUFF.1272.2	688
BnaA01g08520D	BnaA01g08520D	j	CUFF.1273	CUFF.1273.1	100	2.896584	2.115995	3.677172	11.418022	1762	CUFF.1273.2	1691
BnaA01g08520D	BnaA01g08520D	j	CUFF.1273	CUFF.1273.2	26	0.747270	0.307891	1.186649	2.945659	1837	CUFF.1273.2	1691
BnaA01g08530D	BnaA01g08530D	=	CUFF.1274	CUFF.1274.1	100	24.840828	22.103806	27.577850	94.767069	1282	CUFF.1274.1	1263
BnaA01g08540D	BnaA01g08540D	e	CUFF.1275	CUFF.1275.1	100	6.222740	4.175332	8.270148	25.093978	809	CUFF.1276.1	1478
BnaA01g08540D	BnaA01g08540D	j	CUFF.1276	CUFF.1276.1	81	5.001324	3.274590	6.728057	20.168464	913	CUFF.1276.1	1478
BnaA01g08540D	BnaA01g08540D	=	CUFF.1276	CUFF.1276.2	100	6.152311	3.671540	8.633082	24.809965	552	CUFF.1276.1	1478
BnaA01g08550D	BnaA01g08550D	e	CUFF.1277	CUFF.1277.1	100	3.576268	2.267410	4.885126	13.691798	982	CUFF.1277.1	589
BnaA01g08550D	BnaA01g08550D	=	CUFF.1278	CUFF.1278.1	100	34.653679	29.977476	39.329882	132.672147	732	CUFF.1277.1	589
BnaA01g08560D	BnaA01g08560D	=	CUFF.1279	CUFF.1279.1	100	0.908520	0.463767	1.353273	3.341407	1504	CUFF.1279.1	1795
BnaA01g08620D	BnaA01g08620D	o	CUFF.1280	CUFF.1280.1	100	4.990484	3.726642	6.254327	20.012637	1371	CUFF.1280.1	1473
BnaA01g08620D	BnaA01g08620D	o	CUFF.1280	CUFF.1280.2	55	2.746903	1.701226	3.792580	11.015518	1307	CUFF.1280.1	1473
BnaA01g08630D	BnaA01g08630D	=	CUFF.1281	CUFF.1281.1	100	37.927304	34.339359	41.515248	150.739534	1223	CUFF.1281.1	1275
BnaA01g08640D	BnaA01g08640D	e	CUFF.1282	CUFF.1282.1	100	2.226530	1.371264	3.081795	8.829328	1582	CUFF.1282.1	1293
BnaA01g08640D	BnaA01g08640D	=	CUFF.1283	CUFF.1283.1	100	9.367667	7.703564	11.031770	37.147590	1374	CUFF.1282.1	1293
BnaA01g08680D	BnaA01g08680D	=	CUFF.1284	CUFF.1284.1	100	8.158553	6.501824	9.815282	32.316028	1030	CUFF.1284.1	1133
BnaA01g08700D	BnaA01g08700D	j	CUFF.1285	CUFF.1285.1	100	8.757494	7.223791	10.291197	34.635094	1440	CUFF.1285.1	1299
BnaA01g08700D	BnaA01g08700D	c	CUFF.1285	CUFF.1285.2	95	8.346835	6.118171	10.575498	33.010973	820	CUFF.1285.1	1299
BnaA01g08710D	BnaA01g08710D	=	CUFF.1286	CUFF.1286.1	100	6.991404	5.764373	8.218435	27.650370	1576	CUFF.1286.1	1305
BnaA01g33530D	BnaA01g33530D	c	CUFF.1301	CUFF.1301.1	100	3.744666	2.698953	4.790379	15.122830	1212	CUFF.1301.1	1585
BnaA01g33540D	BnaA01g33540D	=	CUFF.1304	CUFF.1304.1	100	2.901760	2.281063	3.522457	11.717810	2378	CUFF.1304.1	1141
BnaA01g33560D	BnaA01g33560D	=	CUFF.1305	CUFF.1305.1	100	4.320072	3.350041	5.290103	16.521345	1536	CUFF.1305.1	1515
BnaA01g33590D	BnaA01g33590D	=	CUFF.1306	CUFF.1306.1	100	2.513791	1.878534	3.149049	9.710115	1968	CUFF.1306.1	2128
BnaA01g33600D	BnaA01g33600D	j	CUFF.1307	CUFF.1307.1	100	4.411660	3.522353	5.300967	17.612354	1818	CUFF.1307.1	1908
-	-	u	CUFF.1308	CUFF.1308.1	100	7.657889	5.199749	10.116030	29.794347	578	CUFF.1308.1	-
BnaA01g33620D	BnaA01g33620D	j	CUFF.1309	CUFF.1309.1	100	3.521164	2.842409	4.199920	14.052184	2426	CUFF.1309.1	2867
BnaA01g33640D	BnaA01g33640D	j	CUFF.1310	CUFF.1310.1	35	3.272905	2.634172	3.911639	12.885631	2974	CUFF.1310.2	3329
BnaA01g33640D	BnaA01g33640D	=	CUFF.1310	CUFF.1310.2	100	9.339578	8.271670	10.407485	36.770494	2978	CUFF.1310.2	3329
BnaA01g33650D	BnaA01g33650D	=	CUFF.1311	CUFF.1311.1	100	72.510064	65.324627	79.695500	286.890312	609	CUFF.1311.1	441
BnaA01g33660D	BnaA01g33660D	j	CUFF.1312	CUFF.1312.1	100	399.456413	379.881029	419.031797	1605.403188	1204	CUFF.1312.1	1359
BnaA01g33700D	BnaA01g33700D	j	CUFF.1313	CUFF.1313.1	13	1.167395	0.272350	2.062440	4.598807	883	CUFF.1313.1	2620
BnaA01g33700D	BnaA01g33700D	j	CUFF.1313	CUFF.1313.2	100	9.325345	7.239483	11.411206	36.736020	883	CUFF.1313.1	2620
BnaA01g33700D	BnaA01g33700D	j	CUFF.1314	CUFF.1314.1	50	4.423704	2.893037	5.954370	17.498952	973	CUFF.1314.3	2620
BnaA01g33700D	BnaA01g33700D	j	CUFF.1314	CUFF.1314.2	70	6.260130	4.623398	7.896861	24.763347	1207	CUFF.1314.3	2620
BnaA01g33700D	BnaA01g33700D	j	CUFF.1314	CUFF.1314.3	100	8.887165	7.471382	10.302948	35.155175	1810	CUFF.1314.3	2620
BnaA01g33800D	BnaA01g33800D	j	CUFF.1315	CUFF.1315.1	100	5.504911	3.841557	7.168265	21.599138	795	CUFF.1315.1	912
BnaA01g33840D	BnaA01g33840D	=	CUFF.1316	CUFF.1316.1	100	21.625661	19.558110	23.693212	86.604213	1925	CUFF.1316.1	2019
BnaA01g33850D	BnaA01g33850D	j	CUFF.1317	CUFF.1317.1	100	7.255650	5.956474	8.554826	29.055733	1468	CUFF.1317.1	1672
BnaA01g33860D	BnaA01g33860D	c	CUFF.1318	CUFF.1318.1	100	8.570138	7.445092	9.695184	34.372090	2276	CUFF.1318.1	2367
BnaA01g33870D	BnaA01g33870D	=	CUFF.1319	CUFF.1319.1	100	20.252987	16.647306	23.858668	79.985246	684	CUFF.1319.1	890
BnaA01g33890D	BnaA01g33890D	=	CUFF.1320	CUFF.1320.1	100	8.706781	7.122301	10.291261	34.607466	1232	CUFF.1320.1	1160
-	-	u	CUFF.1321	CUFF.1321.1	100	10.198474	4.883629	15.513319	41.081182	319	CUFF.1321.1	-
BnaA01g33900D	BnaA01g33900D	j	CUFF.1322	CUFF.1322.1	100	2.593349	2.008092	3.178605	10.334653	2639	CUFF.1322.1	2110
BnaA01g33900D	BnaA01g33900D	e	CUFF.1323	CUFF.1323.1	100	0.750723	0.188027	1.313419	2.991677	1395	CUFF.1322.1	2110
BnaA01g33940D	BnaA01g33940D	j	CUFF.1324	CUFF.1324.1	100	10.948737	8.578790	13.318683	40.356539	788	CUFF.1324.1	812
BnaA01g34010D	BnaA01g34010D	=	CUFF.1325	CUFF.1325.1	100	5.918746	4.509768	7.327725	23.595464	1265	CUFF.1325.2	1337
BnaA01g34010D	BnaA01g34010D	j	CUFF.1325	CUFF.1325.2	39	2.304068	1.280469	3.327668	9.185318	1270	CUFF.1325.2	1337
BnaA01g34020D	BnaA01g34020D	e	CUFF.1326	CUFF.1326.1	100	4.720558	4.067871	5.373245	18.837864	3264	CUFF.1326.1	3054
BnaA01g34060D	BnaA01g34060D	j	CUFF.1327	CUFF.1327.1	76	8.021521	6.619441	9.423602	32.891873	1522	CUFF.1327.1	1684
BnaA01g34060D	BnaA01g34060D	c	CUFF.1327	CUFF.1327.2	100	10.499151	8.180426	12.817876	43.051276	861	CUFF.1327.1	1684
BnaA01g32630D	BnaA01g32630D	j	CUFF.1334	CUFF.1334.1	100	15.471270	13.131992	17.810548	60.936005	1067	CUFF.1334.1	941
BnaA01g32640D	BnaA01g32640D	x	CUFF.1339	CUFF.1339.1	100	3.253156	2.051395	4.454918	12.097263	999	CUFF.1339.1	871
BnaA01g32640D	BnaA01g32640D	j	CUFF.1340	CUFF.1340.1	30	1.816117	0.547362	3.084873	6.753456	680	CUFF.1340.1	871
BnaA01g32640D	BnaA01g32640D	=	CUFF.1340	CUFF.1340.2	100	6.123367	3.641069	8.605665	22.770495	577	CUFF.1340.1	871
BnaA01g32650D	BnaA01g32650D	j	CUFF.1342	CUFF.1342.1	100	2.701735	1.298816	4.104655	10.840667	629	CUFF.1342.1	712
BnaA01g32660D	BnaA01g32660D	j	CUFF.1344	CUFF.1344.1	100	418.325904	383.048355	453.603453	1670.468216	345	CUFF.1344.1	633
BnaA01g32670D	BnaA01g32670D	c	CUFF.1347	CUFF.1347.1	100	10.103845	8.410459	11.797232	40.181908	1416	CUFF.1347.2	3080
BnaA01g32670D	BnaA01g32670D	j	CUFF.1347	CUFF.1347.2	46	4.638611	3.899154	5.378068	18.447258	3039	CUFF.1347.2	3080
BnaA01g32670D	BnaA01g32670D	e	CUFF.1348	CUFF.1348.1	100	13.687984	11.431872	15.944096	54.435641	1050	CUFF.1347.2	3080
BnaA01g32680D	BnaA01g32680D	j	CUFF.1351	CUFF.1351.1	100	2.062406	1.519135	2.605678	8.346270	2209	CUFF.1351.1	2733
BnaA01g32690D	BnaA01g32690D	=	CUFF.1352	CUFF.1352.1	100	9.779916	8.191836	11.367997	39.577951	1362	CUFF.1352.1	601
BnaA01g32720D	BnaA01g32720D	j	CUFF.1357	CUFF.1357.1	100	8.155454	4.810256	11.500652	32.745262	443	CUFF.1357.1	597
BnaA01g32710D	BnaA01g32710D	j	CUFF.1358	CUFF.1358.1	100	2.721993	2.223426	3.220560	10.929174	3369	CUFF.1358.1	2793
BnaA01g32740D	BnaA01g32740D	e	CUFF.1359	CUFF.1359.1	100	2.379766	0.524468	4.235063	9.557321	471	CUFF.1359.1	822
BnaA01g32770D	BnaA01g32770D	j	CUFF.1367	CUFF.1367.1	41	9.835429	7.963936	11.706922	39.031641	1220	CUFF.1367.2	2125
BnaA01g32770D	BnaA01g32770D	j	CUFF.1367	CUFF.1367.2	100	24.003216	21.307762	26.698669	95.256127	1368	CUFF.1367.2	2125
BnaA01g32770D	BnaA01g32770D	j	CUFF.1369	CUFF.1369.1	25	1.563992	0.712949	2.415036	6.298385	1321	CUFF.1369.1	2125
BnaA01g32770D	BnaA01g32770D	j	CUFF.1369	CUFF.1369.2	100	6.153429	4.767514	7.539344	24.780597	1321	CUFF.1369.1	2125
BnaA01g32790D	BnaA01g32790D	j	CUFF.1370	CUFF.1370.1	100	2.169071	1.410004	2.928138	8.673620	1247	CUFF.1370.1	1728
BnaA01g32790D	BnaA01g32790D	j	CUFF.1371	CUFF.1371.1	100	4.473438	2.142145	6.804731	18.638662	456	CUFF.1371.1	1728
BnaA01g32830D	BnaA01g32830D	j	CUFF.1374	CUFF.1374.1	100	16.566172	14.765667	18.366677	65.857446	1857	CUFF.1374.1	2081
BnaA01g32860D	BnaA01g32860D	=	CUFF.1379	CUFF.1379.1	100	33.874506	30.088493	37.660519	134.809470	978	CUFF.1379.1	989
BnaA01g32870D	BnaA01g32870D	=	CUFF.1384	CUFF.1384.1	100	9.073903	7.728967	10.418839	36.032790	1712	CUFF.1384.1	1540
BnaA01g32900D	BnaA01g32900D	j	CUFF.1389	CUFF.1389.1	100	26.710941	22.367124	31.054758	106.624604	646	CUFF.1389.1	837
BnaA01g32900D	BnaA01g32900D	e	CUFF.1391	CUFF.1391.1	100	43.110813	36.403984	49.817642	164.167478	490	CUFF.1391.1	837
BnaA01g32910D	BnaA01g32910D	j	CUFF.1395	CUFF.1395.1	100	10.100892	8.988401	11.213383	40.537618	2816	CUFF.1395.1	2742
-	-	u	CUFF.1397	CUFF.1397.1	100	21.190887	11.862095	30.519679	76.444868	284	CUFF.1397.1	-
-	-	u	CUFF.1398	CUFF.1398.1	55	40.479001	16.674709	64.283293	146.025596	207	CUFF.1397.1	-
-	-	u	CUFF.1398	CUFF.1398.2	100	74.211006	41.867343	106.554669	267.711804	207	CUFF.1397.1	-
BnaA01g32920D	BnaA01g32920D	=	CUFF.1407	CUFF.1407.1	100	81.915409	75.656249	88.174569	326.329407	1036	CUFF.1407.1	1207
BnaA01g32940D	BnaA01g32940D	j	CUFF.1409	CUFF.1409.1	100	121.999163	107.466814	136.531512	481.454159	409	CUFF.1409.1	362
-	-	u	CUFF.1438	CUFF.1438.1	75	12.214203	10.274907	14.153499	48.400841	1264	CUFF.1438.1	-
-	-	u	CUFF.1438	CUFF.1438.2	100	16.304035	14.043420	18.564650	64.607490	1256	CUFF.1438.1	-
BnaA01g33000D	BnaA01g33000D	e	CUFF.1439	CUFF.1439.1	100	2.010267	1.314399	2.706135	7.928982	1360	CUFF.1439.1	1392
BnaA01g33010D	BnaA01g33010D	e	CUFF.1442	CUFF.1442.1	100	14.145668	10.966048	17.325287	55.337136	840	CUFF.1443.1	1439
BnaA01g33010D	BnaA01g33010D	j	CUFF.1443	CUFF.1443.1	100	44.542239	40.735447	48.349031	174.246982	1418	CUFF.1443.1	1439
BnaA01g33020D	BnaA01g33020D	j	CUFF.1450	CUFF.1450.1	100	30.261127	27.789874	32.732380	121.566799	2042	CUFF.1450.1	2294
BnaA01g33040D	BnaA01g33040D	=	CUFF.1454	CUFF.1454.1	100	2.775261	1.962985	3.587537	11.049871	1416	CUFF.1454.1	1325
BnaA01g33030D	BnaA01g33030D	o	CUFF.1456	CUFF.1456.1	100	4.995545	3.350271	6.640818	19.890068	753	CUFF.1454.1	1333
BnaA01g33050D	BnaA01g33050D	e	CUFF.1462	CUFF.1462.1	100	0.731332	0.386351	1.076313	2.959006	1872	CUFF.1462.1	2646
BnaA01g33060D	BnaA01g33060D	j	CUFF.1466	CUFF.1466.1	100	8.917551	7.708446	10.126656	35.896830	2066	CUFF.1466.1	1831
BnaA01g33070D	BnaA01g33070D	=	CUFF.1474	CUFF.1474.1	100	73.549000	67.961575	79.136426	294.274588	1142	CUFF.1474.1	1360
BnaA01g33100D	BnaA01g33100D	c	CUFF.1475	CUFF.1475.1	100	3.893810	3.009390	4.778229	15.602197	1593	CUFF.1475.1	1589
BnaA01g06620D	BnaA01g06620D	=	CUFF.1834	CUFF.1834.1	100	597.211056	565.628227	628.793885	2388.288162	697	CUFF.1835.1	780
BnaA01g06620D	BnaA01g06620D	e	CUFF.1835	CUFF.1835.1	100	113.778958	106.928251	120.629665	455.009893	1706	CUFF.1835.1	780
BnaA01g06640D	BnaA01g06640D	e	CUFF.1836	CUFF.1836.1	100	1.571113	0.809323	2.332904	6.071971	976	CUFF.1836.1	894
BnaA01g06650D	BnaA01g06650D	j	CUFF.1837	CUFF.1837.1	100	127.769740	116.198092	139.341389	515.843253	562	CUFF.1837.1	679
BnaA01g06670D	BnaA01g06670D	j	CUFF.1838	CUFF.1838.1	100	1.959507	1.470289	2.448724	7.870513	2526	CUFF.1838.1	2517
BnaA01g06680D	BnaA01g06680D	=	CUFF.1840	CUFF.1840.1	100	4.972798	4.283600	5.661996	19.225204	3097	CUFF.1840.1	2448
BnaA01g06700D	BnaA01g06700D	=	CUFF.1842	CUFF.1842.1	100	11.751577	10.269091	13.234063	45.948375	1865	CUFF.1842.1	1940
BnaA01g06720D	BnaA01g06720D	e	CUFF.1843	CUFF.1843.1	100	0.971741	0.470197	1.473285	3.897376	1296	CUFF.1843.1	1113
BnaA01g06750D	BnaA01g06750D	x	CUFF.1844	CUFF.1844.1	100	1.574148	0.821017	2.327278	6.270458	1265	CUFF.1844.1	1129
BnaA01g06750D	BnaA01g06750D	=	CUFF.1845	CUFF.1845.1	100	13.161781	10.895948	15.427614	52.428627	1014	CUFF.1845.1	1129
BnaA01g06760D	BnaA01g06760D	=	CUFF.1848	CUFF.1848.1	100	16.449278	14.140057	18.758499	64.024877	1155	CUFF.1848.1	1154
BnaA01g06780D	BnaA01g06780D	j	CUFF.1852	CUFF.1852.1	88	8.152982	6.572443	9.733521	32.764501	1303	CUFF.1852.1	1333
BnaA01g06780D	BnaA01g06780D	c	CUFF.1852	CUFF.1852.2	100	9.269999	6.789027	11.750970	37.253470	774	CUFF.1852.1	1333
BnaA01g06800D	BnaA01g06800D	c	CUFF.1855	CUFF.1855.1	100	1.585850	1.036897	2.134803	6.100308	1661	CUFF.1855.1	2513
BnaA01g06800D	BnaA01g06800D	j	CUFF.1857	CUFF.1857.1	100	1.686128	0.750833	2.621424	6.398752	748	CUFF.1857.1	2513
BnaA01g06810D	BnaA01g06810D	=	CUFF.1858	CUFF.1858.1	100	3.188063	2.497753	3.878372	12.863728	2123	CUFF.1858.1	2180
BnaA01g06820D	BnaA01g06820D	j	CUFF.1911	CUFF.1911.1	100	132.810662	126.088817	139.532508	532.034447	2990	CUFF.1911.1	3285
BnaA01g06820D	BnaA01g06820D	j	CUFF.1911	CUFF.1911.2	99	132.012251	124.018582	140.005919	528.836040	1609	CUFF.1911.1	3285
BnaA01g06850D	BnaA01g06850D	j	CUFF.1913	CUFF.1913.1	100	6.761718	5.910559	7.612877	27.051615	3630	CUFF.1913.1	4270
BnaA01g06850D	BnaA01g06850D	j	CUFF.1913	CUFF.1913.2	59	3.962332	3.130582	4.794082	15.852107	2607	CUFF.1913.1	4270
BnaA01g06860D	BnaA01g06860D	=	CUFF.1916	CUFF.1916.1	100	3.653948	3.164926	4.142970	14.599682	5842	CUFF.1916.1	5721
BnaA01g06860D	BnaA01g06860D	j	CUFF.1916	CUFF.1916.2	26	0.942003	0.647633	1.236374	3.763861	5842	CUFF.1916.1	5721
BnaA01g06870D	BnaA01g06870D	=	CUFF.1917	CUFF.1917.1	100	5.122788	4.181587	6.063990	20.545910	2505	CUFF.1917.1	1215
BnaA01g06870D	BnaA01g06870D	j	CUFF.1917	CUFF.1917.2	66	3.398488	2.489000	4.307977	13.630279	2235	CUFF.1917.1	1215
BnaA01g06870D	BnaA01g06870D	j	CUFF.1917	CUFF.1917.3	50	2.586929	1.783392	3.390466	10.375367	2222	CUFF.1917.1	1215
BnaA01g06920D	BnaA01g06920D	=	CUFF.1923	CUFF.1923.1	100	11.022743	6.931274	15.114212	45.561794	412	CUFF.1923.1	471
BnaA01g06940D	BnaA01g06940D	j	CUFF.1925	CUFF.1925.1	28	5.805874	4.750074	6.861674	23.144541	2632	CUFF.1925.1	2594
BnaA01g06940D	BnaA01g06940D	j	CUFF.1925	CUFF.1925.2	100	20.826758	18.955871	22.697644	83.023805	2626	CUFF.1925.1	2594
BnaA01g06970D	BnaA01g06970D	=	CUFF.1927	CUFF.1927.1	100	3.630639	2.832944	4.428333	14.048010	2031	CUFF.1927.1	1909
BnaA01g06970D	BnaA01g06970D	e	CUFF.1928	CUFF.1928.1	100	0.624981	0.189640	1.060322	2.418237	1827	CUFF.1927.1	1909
BnaA01g06990D	BnaA01g06990D	j	CUFF.1930	CUFF.1930.1	51	11.597247	9.474076	13.720418	46.489717	1085	CUFF.1930.1	1043
BnaA01g06990D	BnaA01g06990D	c	CUFF.1930	CUFF.1930.2	100	22.823724	19.018695	26.628753	91.493133	749	CUFF.1930.1	1043
BnaA01g07000D	BnaA01g07000D	j	CUFF.1934	CUFF.1934.1	100	11.548671	10.334348	12.762995	45.953655	2969	CUFF.1934.1	4389
BnaA01g07000D	BnaA01g07000D	e	CUFF.1935	CUFF.1935.1	100	1.705297	1.077226	2.333368	6.785597	2370	CUFF.1934.1	4389
BnaA01g07010D	BnaA01g07010D	o	CUFF.1938	CUFF.1938.1	100	2.490125	1.159097	3.821153	9.446481	609	CUFF.1938.1	2576
BnaA01g07010D	BnaA01g07010D	c	CUFF.1939	CUFF.1939.1	100	2.055195	1.027597	3.082792	8.253819	753	CUFF.1939.1	2576
-	-	u	CUFF.1941	CUFF.1941.1	100	9.624000	6.199341	13.048659	38.356585	463	CUFF.1941.1	-
BnaA01g07050D	BnaA01g07050D	=	CUFF.1942	CUFF.1942.1	100	8.423172	6.867040	9.979305	33.570669	1232	CUFF.1942.1	1185
BnaA01g07060D	BnaA01g07060D	=	CUFF.1944	CUFF.1944.1	100	25.229122	21.780137	28.678106	100.404736	884	CUFF.1944.1	958
BnaA01g07060D	BnaA01g07060D	x	CUFF.1948	CUFF.1948.1	100	2.682323	2.050088	3.314558	10.674882	2253	CUFF.1948.1	958
BnaA01g07070D	BnaA01g07070D	c	CUFF.1952	CUFF.1952.1	100	1.780729	0.706909	2.854550	7.534509	646	CUFF.1952.1	954
BnaA01g07090D	BnaA01g07090D	=	CUFF.1954	CUFF.1954.1	100	2.043649	0.811282	3.276015	8.451387	593	CUFF.1954.1	593
BnaA01g07100D	BnaA01g07100D	j	CUFF.1959	CUFF.1959.1	41	0.841404	0.491342	1.191465	3.373055	3667	CUFF.1959.1	3708
BnaA01g07100D	BnaA01g07100D	j	CUFF.1959	CUFF.1959.2	100	2.057776	1.554738	2.560813	8.249301	3590	CUFF.1959.1	3708
BnaA01g07100D	BnaA01g07100D	j	CUFF.1959	CUFF.1959.3	44	0.913484	0.553959	1.273009	3.662014	3544	CUFF.1959.1	3708
BnaA01g07100D	BnaA01g07100D	j	CUFF.1959	CUFF.1959.4	36	0.745792	0.413773	1.077812	2.989765	3206	CUFF.1959.1	3708
BnaA01g07110D	BnaA01g07110D	=	CUFF.1960	CUFF.1960.1	100	40.348387	35.859040	44.837735	162.325083	780	CUFF.1960.1	769
BnaA01g07120D	BnaA01g07120D	=	CUFF.1962	CUFF.1962.1	100	7.831443	6.342772	9.320114	31.376597	1250	CUFF.1962.1	1415
BnaA01g07130D	BnaA01g07130D	e	CUFF.1964	CUFF.1964.1	100	3.018850	2.095019	3.942680	11.951307	1387	CUFF.1964.1	715
BnaA01g07130D	BnaA01g07130D	=	CUFF.1965	CUFF.1965.1	100	46.746391	40.315412	53.177371	185.064039	586	CUFF.1964.1	715
BnaA01g07150D	BnaA01g07150D	=	CUFF.1967	CUFF.1967.1	100	13.197750	11.893195	14.502305	51.942996	2784	CUFF.1967.1	1069
BnaA01g07160D	BnaA01g07160D	j	CUFF.1969	CUFF.1969.1	36	4.322526	3.031771	5.613280	17.115978	1046	CUFF.1969.1	987
BnaA01g07160D	BnaA01g07160D	=	CUFF.1969	CUFF.1969.2	100	12.041228	9.347841	14.734616	47.679857	734	CUFF.1969.1	987
BnaA01g07170D	BnaA01g07170D	=	CUFF.1973	CUFF.1973.1	100	33.197918	30.026871	36.368965	133.633581	1337	CUFF.1973.1	1482
BnaA01g07190D	BnaA01g07190D	j	CUFF.1980	CUFF.1980.1	79	3.688678	2.887005	4.490350	14.709446	2599	CUFF.1980.2	4174
BnaA01g07190D	BnaA01g07190D	j	CUFF.1980	CUFF.1980.2	100	4.670214	4.038026	5.302402	18.623547	4427	CUFF.1980.2	4174
-	-	u	CUFF.1985	CUFF.1985.1	100	3.832360	3.101557	4.563162	14.951842	2144	CUFF.1985.1	-
BnaA01g07200D	BnaA01g07200D	j	CUFF.1993	CUFF.1993.1	100	36.093252	28.894433	43.292070	146.452157	431	CUFF.1993.1	1710
BnaA01g07210D	BnaA01g07210D	=	CUFF.1998	CUFF.1998.1	100	18.311557	16.074434	20.548679	72.300033	1357	CUFF.1998.1	1428
BnaA01g07210D	BnaA01g07210D	e	CUFF.1999	CUFF.1999.1	100	4.844597	3.604944	6.084249	19.128056	1120	CUFF.1998.1	1428
BnaA01g07220D	BnaA01g07220D	e	CUFF.2000	CUFF.2000.1	100	5.875990	4.926945	6.825034	23.295169	1980	CUFF.2000.1	1657
BnaA01g07270D	BnaA01g07270D	o	CUFF.2008	CUFF.2008.1	100	19.426176	16.869103	21.983250	77.647284	1749	CUFF.2009.1	1693
BnaA01g07270D	BnaA01g07270D	=	CUFF.2009	CUFF.2009.1	100	37.053226	33.767460	40.338992	148.103378	1834	CUFF.2009.1	1693
BnaA01g07280D	BnaA01g07280D	=	CUFF.2012	CUFF.2012.1	100	13.996213	11.750532	16.241895	55.005642	1043	CUFF.2012.1	1120
BnaA01g07290D	BnaA01g07290D	=	CUFF.2013	CUFF.2013.1	100	16.735433	12.374205	21.096661	69.110077	476	CUFF.2013.1	625
BnaA01g07320D	BnaA01g07320D	c	CUFF.2015	CUFF.2015.1	100	9.399609	6.351937	12.447282	38.515073	521	CUFF.2015.1	1361
BnaA01g07330D	BnaA01g07330D	=	CUFF.2026	CUFF.2026.1	100	15.367247	13.400543	17.333952	61.731306	1495	CUFF.2026.1	998
BnaA01g07340D	BnaA01g07340D	=	CUFF.2028	CUFF.2028.1	100	24.645165	22.206515	27.083815	99.001348	1630	CUFF.2028.1	1400
BnaA01g07350D	BnaA01g07350D	=	CUFF.2039	CUFF.2039.1	100	52.412679	48.503810	56.321549	210.903224	1577	CUFF.2039.1	1696
BnaA01g07360D	BnaA01g07360D	=	CUFF.2041	CUFF.2041.1	100	93.526663	84.136674	102.916652	371.960508	586	CUFF.2042.1	634
BnaA01g07360D	BnaA01g07360D	e	CUFF.2042	CUFF.2042.1	100	4.108473	2.915818	5.301127	16.339615	1148	CUFF.2042.1	634
BnaA01g07420D	BnaA01g07420D	j	CUFF.2044	CUFF.2044.1	100	3.504365	2.920755	4.087976	13.996859	3224	CUFF.2044.1	2951
BnaA01g07430D	BnaA01g07430D	e	CUFF.2047	CUFF.2047.1	100	1.199968	0.583971	1.815965	4.854492	1129	CUFF.2047.1	704
BnaA01g07430D	BnaA01g07430D	=	CUFF.2048	CUFF.2048.1	100	28.749609	23.376358	34.122861	116.307103	521	CUFF.2047.1	704
BnaA01g07450D	BnaA01g07450D	o	CUFF.2050	CUFF.2050.1	100	3.699462	2.681054	4.717871	14.947230	1420	CUFF.2050.1	716
BnaA01g07450D	BnaA01g07450D	e	CUFF.2051	CUFF.2051.1	100	1.178663	0.407771	1.949556	4.762247	1115	CUFF.2050.1	716
BnaA01g07450D	BnaA01g07450D	c	CUFF.2053	CUFF.2053.1	100	147.155124	134.137021	160.173227	578.212410	536	CUFF.2053.1	716
BnaA01g07460D	BnaA01g07460D	=	CUFF.2055	CUFF.2055.1	100	12.055412	10.049849	14.060976	48.074314	1105	CUFF.2055.1	1072
BnaA01g07470D	BnaA01g07470D	j	CUFF.2056	CUFF.2056.1	17	25.536835	16.680752	34.392918	101.131227	343	CUFF.2056.1	414
BnaA01g07470D	BnaA01g07470D	=	CUFF.2056	CUFF.2056.2	100	152.731869	132.518109	172.945629	604.850252	343	CUFF.2056.1	414
BnaA01g07480D	BnaA01g07480D	j	CUFF.2058	CUFF.2058.1	18	0.651259	0.376129	0.926388	2.582965	4692	CUFF.2058.1	4540
BnaA01g07480D	BnaA01g07480D	j	CUFF.2058	CUFF.2058.2	100	3.670015	3.139294	4.200736	14.555695	4690	CUFF.2058.1	4540
BnaA01g07540D	BnaA01g07540D	j	CUFF.2069	CUFF.2069.1	100	49.704950	45.315251	54.094650	195.690654	1131	CUFF.2069.1	1120
BnaA01g07550D	BnaA01g07550D	=	CUFF.2071	CUFF.2071.1	100	3.722220	2.786954	4.657486	14.680007	1497	CUFF.2071.1	1584
BnaA01g07550D	BnaA01g07550D	e	CUFF.2072	CUFF.2072.1	100	0.608478	0.186132	1.030824	2.399768	1424	CUFF.2071.1	1584
BnaA01g07560D	BnaA01g07560D	=	CUFF.2075	CUFF.2075.1	100	248.057138	216.432771	279.681505	1026.068180	291	CUFF.2075.1	403
BnaA01g07580D	BnaA01g07580D	=	CUFF.2076	CUFF.2076.1	100	230.027797	199.394856	260.660739	951.491278	289	CUFF.2076.1	401
BnaA01g07610D	BnaA01g07610D	=	CUFF.2080	CUFF.2080.1	100	15.139229	13.575590	16.702869	60.586594	2317	CUFF.2080.1	1994
BnaA01g07620D	BnaA01g07620D	j	CUFF.2081	CUFF.2081.1	100	5.800700	5.008183	6.593217	23.214172	3190	CUFF.2081.1	1967
BnaA01g07660D	BnaA01g07660D	j	CUFF.2082	CUFF.2082.1	100	56.577048	50.872116	62.281980	227.138534	803	CUFF.2082.1	3229
BnaA01g07690D	BnaA01g07690D	j	CUFF.2083	CUFF.2083.1	100	11.072766	9.710216	12.435315	44.476823	2064	CUFF.2083.1	1450
BnaA01g13430D	BnaA01g13430D	j	CUFF.2288	CUFF.2288.1	58	7.008996	5.613211	8.404781	28.027395	1474	CUFF.2288.1	1383
BnaA01g13430D	BnaA01g13430D	c	CUFF.2288	CUFF.2288.2	100	11.992496	9.443288	14.541704	47.955289	857	CUFF.2288.1	1383
BnaA01g13430D	BnaA01g13430D	e	CUFF.2289	CUFF.2289.1	100	24.894080	17.329173	32.458987	99.545813	382	CUFF.2288.1	1383
BnaA01g13460D	BnaA01g13460D	=	CUFF.2292	CUFF.2292.1	100	5.993261	4.820888	7.165634	24.387947	1478	CUFF.2292.1	1498
BnaA01g13470D	BnaA01g13470D	=	CUFF.2309	CUFF.2309.1	100	43.665343	40.656817	46.673869	173.141216	2276	CUFF.2309.1	2341
BnaA01g13480D	BnaA01g13480D	j	CUFF.2311	CUFF.2311.1	100	7.890884	6.633125	9.148643	31.820884	1689	CUFF.2311.1	1508
-	-	u	CUFF.2321	CUFF.2321.1	100	37.055192	29.080677	45.029707	148.009657	395	CUFF.2321.1	-
BnaA01g13510D	BnaA01g13510D	=	CUFF.2323	CUFF.2323.1	100	6.640904	4.797804	8.484004	26.543543	756	CUFF.2323.1	729
BnaA01g13530D	BnaA01g13530D	j	CUFF.2328	CUFF.2328.1	100	3.712168	2.036838	5.387498	14.806952	640	CUFF.2329.1	1172
BnaA01g13530D	BnaA01g13530D	j	CUFF.2328	CUFF.2328.2	79	2.916137	1.939334	3.892941	11.631775	1652	CUFF.2329.1	1172
BnaA01g13530D	BnaA01g13530D	j	CUFF.2328	CUFF.2328.3	39	1.440651	0.728377	2.152926	5.746415	1644	CUFF.2329.1	1172
BnaA01g13530D	BnaA01g13530D	j	CUFF.2328	CUFF.2328.4	29	1.073329	0.432773	1.713885	4.281252	1615	CUFF.2329.1	1172
BnaA01g13530D	BnaA01g13530D	e	CUFF.2329	CUFF.2329.1	100	1.842072	1.195818	2.488326	7.347586	2076	CUFF.2329.1	1172
BnaA01g13530D	BnaA01g13530D	p	CUFF.2331	CUFF.2331.1	100	129.638365	123.135814	136.140915	511.606547	1055	CUFF.2331.1	1172
BnaA01g13540D	BnaA01g13540D	=	CUFF.2334	CUFF.2334.1	100	3.221351	2.257697	4.185006	12.728131	1390	CUFF.2334.1	1382
BnaA01g13540D	BnaA01g13540D	j	CUFF.2334	CUFF.2334.2	39	1.241825	0.570223	1.913427	4.906671	1390	CUFF.2334.1	1382
BnaA01g13550D	BnaA01g13550D	=	CUFF.2335	CUFF.2335.1	100	6.212704	4.519716	7.905692	24.220801	824	CUFF.2335.1	694
BnaA01g13560D	BnaA01g13560D	j	CUFF.2338	CUFF.2338.1	100	7.281803	6.451102	8.112503	29.387558	3532	CUFF.2338.1	2799
BnaA01g13570D	BnaA01g13570D	c	CUFF.2341	CUFF.2341.1	100	0.895642	0.428886	1.362398	3.588045	1349	CUFF.2341.1	1683
BnaA01g13610D	BnaA01g13610D	=	CUFF.2343	CUFF.2343.1	100	22.629002	18.790689	26.467315	90.953187	679	CUFF.2343.1	762
-	-	u	CUFF.2345	CUFF.2345.1	100	1.948470	1.078076	2.818864	7.879184	952	CUFF.2345.1	-
BnaA01g13630D	BnaA01g13630D	=	CUFF.2348	CUFF.2348.1	100	6.946935	5.728087	8.165784	27.437560	1585	CUFF.2348.1	1435
BnaA01g13650D	BnaA01g13650D	j	CUFF.2354	CUFF.2354.1	100	2.846859	1.936220	3.757498	11.245346	1193	CUFF.2354.1	2643
BnaA01g13670D	BnaA01g13670D	e	CUFF.2394	CUFF.2394.1	100	53.445359	49.149589	57.741129	214.845708	1413	CUFF.2396.1	3844
BnaA01g13670D	BnaA01g13670D	=	CUFF.2396	CUFF.2396.1	100	183.836494	174.850169	192.822820	739.006762	2413	CUFF.2396.1	3844
BnaA01g13690D	BnaA01g13690D	=	CUFF.2397	CUFF.2397.1	100	14.440912	11.755485	17.126339	58.008759	771	CUFF.2397.1	836
BnaA01g13700D	BnaA01g13700D	=	CUFF.2399	CUFF.2399.1	100	5.836745	4.669911	7.003580	22.927046	1386	CUFF.2399.1	1391
BnaA01g13710D	BnaA01g13710D	j	CUFF.2401	CUFF.2401.1	100	0.651499	0.230834	1.072163	2.449303	1256	CUFF.2401.1	1507
BnaA01g13730D	BnaA01g13730D	c	CUFF.2403	CUFF.2403.1	100	1.162405	0.493279	1.831531	4.535529	979	CUFF.2403.1	1482
BnaA01g13740D	BnaA01g13740D	j	CUFF.2408	CUFF.2408.1	100	18.466722	16.642635	20.290810	73.876880	2061	CUFF.2408.1	1686
BnaA01g13760D	BnaA01g13760D	i	CUFF.2411	CUFF.2411.1	100	2.882918	0.817330	4.948505	11.851685	436	CUFF.2411.1	2673
BnaA01g13760D	BnaA01g13760D	j	CUFF.2414	CUFF.2414.1	100	3.805007	3.060135	4.549878	15.014493	2735	CUFF.2414.1	2673
BnaA01g13760D	BnaA01g13760D	j	CUFF.2414	CUFF.2414.2	99	3.761135	2.907419	4.614851	14.841375	2212	CUFF.2414.1	2673
BnaA01g13780D	BnaA01g13780D	j	CUFF.2417	CUFF.2417.1	80	0.947432	0.532134	1.362730	3.634727	2390	CUFF.2417.1	1878
BnaA01g13780D	BnaA01g13780D	j	CUFF.2417	CUFF.2417.2	100	1.182048	0.735351	1.628745	4.534808	2390	CUFF.2417.1	1878
BnaA01g13800D	BnaA01g13800D	c	CUFF.2422	CUFF.2422.1	100	5.667143	4.684052	6.650235	22.947133	1925	CUFF.2422.1	2153
BnaA01g13830D	BnaA01g13830D	c	CUFF.2424	CUFF.2424.1	100	4.793376	2.231209	7.355543	18.669398	426	CUFF.2424.1	1714
BnaA01g13830D	BnaA01g13830D	o	CUFF.2430	CUFF.2430.1	100	10.934788	9.024048	12.845528	42.805830	1035	CUFF.2430.1	1714
BnaA01g13870D	BnaA01g13870D	=	CUFF.2434	CUFF.2434.1	100	8.560933	6.337419	10.784446	33.456296	713	CUFF.2434.1	516
BnaA01g13880D	BnaA01g13880D	=	CUFF.2436	CUFF.2436.1	100	6.303178	4.531898	8.074458	25.241420	805	CUFF.2436.1	871
BnaA01g13890D	BnaA01g13890D	=	CUFF.2440	CUFF.2440.1	100	1.804680	1.228454	2.380907	7.189177	1969	CUFF.2440.1	2026
BnaA01g13890D	BnaA01g13890D	e	CUFF.2441	CUFF.2441.1	100	1.023627	0.374358	1.672896	4.077750	1174	CUFF.2440.1	2026
BnaA01g13900D	BnaA01g13900D	j	CUFF.2443	CUFF.2443.1	25	0.639521	0.315465	0.963577	2.575797	2407	CUFF.2443.1	2085
BnaA01g13900D	BnaA01g13900D	j	CUFF.2443	CUFF.2443.2	100	2.595063	0.943584	4.246542	10.452128	550	CUFF.2443.1	2085
BnaA01g13900D	BnaA01g13900D	j	CUFF.2443	CUFF.2443.3	44	1.146105	0.601843	1.690368	4.616165	1741	CUFF.2443.1	2085
BnaA01g13900D	BnaA01g13900D	j	CUFF.2443	CUFF.2443.4	43	1.113597	0.488160	1.739033	4.485232	1302	CUFF.2443.1	2085
BnaA01g13910D	BnaA01g13910D	c	CUFF.2446	CUFF.2446.1	100	6.069924	4.649892	7.489956	23.932447	1046	CUFF.2446.1	2473
BnaA01g13910D	BnaA01g13910D	c	CUFF.2447	CUFF.2447.1	100	6.133983	4.728951	7.539015	25.064120	1108	CUFF.2447.1	2473
BnaA01g13920D	BnaA01g13920D	j	CUFF.2450	CUFF.2450.1	100	6.927996	5.539157	8.316834	27.983058	1439	CUFF.2450.2	2537
BnaA01g13920D	BnaA01g13920D	j	CUFF.2450	CUFF.2450.2	53	3.655821	2.741611	4.570030	14.766326	1768	CUFF.2450.2	2537
BnaA01g13930D	BnaA01g13930D	j	CUFF.2463	CUFF.2463.1	100	20.802628	18.428897	23.176359	83.773583	1389	CUFF.2463.1	1616
BnaA01g13940D	BnaA01g13940D	=	CUFF.2464	CUFF.2464.1	100	5.101888	4.465089	5.738687	20.545647	4075	CUFF.2464.1	3352
BnaA01g13960D	BnaA01g13960D	c	CUFF.2465	CUFF.2465.1	100	1.741455	1.194101	2.288810	6.760753	1820	CUFF.2465.1	3015
BnaA01g13970D	BnaA01g13970D	j	CUFF.2472	CUFF.2472.1	100	5.367542	3.732930	7.002153	21.594242	799	CUFF.2472.1	905
BnaA01g13980D	BnaA01g13980D	j	CUFF.2475	CUFF.2475.1	100	17.205653	14.853724	19.557581	67.873711	1218	CUFF.2475.1	1487
BnaA01g13980D	BnaA01g13980D	j	CUFF.2475	CUFF.2475.2	17	2.986508	1.673819	4.299197	11.781325	942	CUFF.2475.1	1487
BnaA01g13990D	BnaA01g13990D	j	CUFF.2478	CUFF.2478.1	100	4.862949	3.933567	5.792331	19.616816	1898	CUFF.2478.1	2004
BnaA01g13990D	BnaA01g13990D	c	CUFF.2478	CUFF.2478.2	77	3.761536	1.872148	5.650925	15.173790	587	CUFF.2478.1	2004
BnaA01g14000D	BnaA01g14000D	j	CUFF.2480	CUFF.2480.1	100	2.698990	1.965780	3.432200	10.482144	1652	CUFF.2480.1	1545
BnaA01g14030D	BnaA01g14030D	j	CUFF.2482	CUFF.2482.1	49	1.739456	1.051598	2.427314	6.766891	1687	CUFF.2482.1	1725
BnaA01g14030D	BnaA01g14030D	j	CUFF.2482	CUFF.2482.2	100	3.562179	2.619900	4.504458	13.857712	1611	CUFF.2482.1	1725
BnaA01g14040D	BnaA01g14040D	j	CUFF.2485	CUFF.2485.1	100	3.154253	2.586456	3.722050	12.615692	4661	CUFF.2485.2	4412
BnaA01g14040D	BnaA01g14040D	j	CUFF.2485	CUFF.2485.2	44	1.392931	1.010703	1.775159	5.571142	4664	CUFF.2485.2	4412
BnaA01g14040D	BnaA01g14040D	j	CUFF.2485	CUFF.2485.3	83	2.619850	2.086013	3.153686	10.478303	4664	CUFF.2485.2	4412
BnaA01g14040D	BnaA01g14040D	j	CUFF.2485	CUFF.2485.4	32	1.014225	0.652061	1.376389	4.056475	4453	CUFF.2485.2	4412
BnaA01g14050D	BnaA01g14050D	=	CUFF.2487	CUFF.2487.1	100	27.863957	25.622782	30.105131	110.664037	2477	CUFF.2487.1	2469
BnaA01g14050D	BnaA01g14050D	j	CUFF.2487	CUFF.2487.2	14	4.039970	3.128547	4.951392	16.045078	2477	CUFF.2487.1	2469
BnaA01g14070D	BnaA01g14070D	p	CUFF.2488	CUFF.2488.1	100	5.738966	4.677831	6.800101	22.965283	1591	CUFF.2488.1	1509
BnaA01g14070D	BnaA01g14070D	j	CUFF.2489	CUFF.2489.1	100	2.292138	1.180742	3.403534	8.881535	743	CUFF.2489.1	1509
BnaA01g14080D	BnaA01g14080D	j	CUFF.2490	CUFF.2490.1	100	4.360890	3.021107	5.700674	17.812691	891	CUFF.2490.1	931
BnaA01g14090D	BnaA01g14090D	e	CUFF.2491	CUFF.2491.1	100	8.811028	7.167778	10.454278	34.550774	1107	CUFF.2491.1	1038
BnaA01g14100D	BnaA01g14100D	j	CUFF.2497	CUFF.2497.1	100	12.042804	10.161597	13.924011	47.522979	1498	CUFF.2497.1	2511
BnaA01g14100D	BnaA01g14100D	j	CUFF.2497	CUFF.2497.2	38	4.545855	3.353534	5.738176	17.938725	1439	CUFF.2497.1	2511
BnaA01g14100D	BnaA01g14100D	j	CUFF.2497	CUFF.2497.3	24	2.893699	1.747165	4.040233	11.419035	1301	CUFF.2497.1	2511
BnaA01g14100D	BnaA01g14100D	j	CUFF.2501	CUFF.2501.1	100	4.269622	3.117262	5.421982	17.033343	1162	CUFF.2501.1	2511
BnaA01g14110D	BnaA01g14110D	j	CUFF.2507	CUFF.2507.1	100	2.415910	1.593039	3.238780	9.589486	1423	CUFF.2507.1	1227
BnaA01g14110D	BnaA01g14110D	c	CUFF.2507	CUFF.2507.2	85	2.062339	0.630317	3.494361	8.186056	698	CUFF.2507.1	1227
BnaA01g14120D	BnaA01g14120D	=	CUFF.2511	CUFF.2511.1	100	11.668311	9.744856	13.591765	45.892863	1150	CUFF.2511.1	1203
BnaA01g14150D	BnaA01g14150D	j	CUFF.2521	CUFF.2521.1	84	3.827684	2.943153	4.712215	15.148407	2367	CUFF.2521.1	1387
BnaA01g14150D	BnaA01g14150D	j	CUFF.2521	CUFF.2521.2	100	4.566856	3.619747	5.513966	18.073748	2351	CUFF.2521.1	1387
BnaA01g14170D	BnaA01g14170D	=	CUFF.2526	CUFF.2526.1	100	2.266823	1.167252	3.366394	9.390353	734	CUFF.2526.1	852
BnaA01g14180D	BnaA01g14180D	=	CUFF.2535	CUFF.2535.1	100	38.905425	35.568744	42.242105	156.378081	1469	CUFF.2535.1	1429
BnaA01g14190D	BnaA01g14190D	e	CUFF.2537	CUFF.2537.1	100	15.665664	12.864719	18.466608	62.632404	811	CUFF.2538.1	1761
BnaA01g14190D	BnaA01g14190D	j	CUFF.2538	CUFF.2538.1	100	26.677293	23.509434	29.845151	106.657657	1058	CUFF.2538.1	1761
BnaA01g14200D	BnaA01g14200D	=	CUFF.2544	CUFF.2544.1	100	10.822569	9.602893	12.042244	42.923080	2520	CUFF.2544.1	2490
BnaA01g14240D	BnaA01g14240D	=	CUFF.2548	CUFF.2548.1	100	5.453034	4.531625	6.374443	21.797855	2095	CUFF.2548.1	2161
BnaA01g14250D	BnaA01g14250D	j	CUFF.2551	CUFF.2551.1	100	3.795832	2.701413	4.890251	14.471799	1120	CUFF.2551.1	1379
BnaA01g14270D	BnaA01g14270D	j	CUFF.2557	CUFF.2557.1	100	120.243181	107.553877	132.932485	470.507715	473	CUFF.2557.1	906
BnaA01g14290D	BnaA01g14290D	=	CUFF.2559	CUFF.2559.1	100	3.252677	2.080899	4.424454	12.563957	952	CUFF.2559.1	962
BnaA01g14290D	BnaA01g14290D	e	CUFF.2561	CUFF.2561.1	100	24.953495	9.647270	40.259720	96.386660	235	CUFF.2559.1	962
BnaA01g14300D	BnaA01g14300D	j	CUFF.2564	CUFF.2564.1	69	5.616343	4.225605	7.007082	22.560598	1313	CUFF.2564.2	1236
BnaA01g14300D	BnaA01g14300D	j	CUFF.2564	CUFF.2564.2	100	8.118436	6.511253	9.725619	32.611391	1330	CUFF.2564.2	1236
BnaA01g14310D	BnaA01g14310D	j	CUFF.2567	CUFF.2567.1	100	48.662690	43.438618	53.886761	194.678635	804	CUFF.2567.1	1367
BnaA01g14320D	BnaA01g14320D	j	CUFF.2568	CUFF.2568.1	100	6.425667	4.338333	8.513000	26.007329	644	CUFF.2568.1	749
BnaA01g14330D	BnaA01g14330D	j	CUFF.2569	CUFF.2569.1	100	3.018282	2.395932	3.640633	12.027305	2517	CUFF.2569.1	2440
BnaA01g14330D	BnaA01g14330D	j	CUFF.2569	CUFF.2569.2	38	1.155342	0.481013	1.829670	4.603827	1095	CUFF.2569.1	2440
BnaA01g14340D	BnaA01g14340D	c	CUFF.2570	CUFF.2570.1	100	4.510325	2.323389	6.697261	17.550006	492	CUFF.2570.1	922
BnaA01g14350D	BnaA01g14350D	j	CUFF.2571	CUFF.2571.1	19	1.801212	0.585189	3.017234	6.985913	828	CUFF.2571.2	1127
BnaA01g14350D	BnaA01g14350D	j	CUFF.2571	CUFF.2571.2	100	9.237501	7.086899	11.388102	35.827205	872	CUFF.2571.2	1127
BnaA01g14370D	BnaA01g14370D	=	CUFF.2572	CUFF.2572.1	100	7.454730	4.585877	10.323582	29.899729	479	CUFF.2572.1	516
BnaA01g14380D	BnaA01g14380D	j	CUFF.2573	CUFF.2573.1	100	5.381275	4.222818	6.539732	21.964363	1366	CUFF.2573.1	1261
BnaA01g14400D	BnaA01g14400D	=	CUFF.2574	CUFF.2574.1	100	4.310162	2.783271	5.837054	17.856828	729	CUFF.2574.1	739
BnaA01g14420D	BnaA01g14420D	=	CUFF.2576	CUFF.2576.1	100	4.442256	3.447791	5.436721	17.601070	1516	CUFF.2576.1	1192
BnaA01g14430D	BnaA01g14430D	=	CUFF.2577	CUFF.2577.1	100	11.480479	9.265746	13.695212	45.487863	904	CUFF.2577.1	1136
BnaA01g14450D	BnaA01g14450D	j	CUFF.2579	CUFF.2579.1	100	6.781204	5.037420	8.524988	27.044200	858	CUFF.2579.1	1342
BnaA01g14470D	BnaA01g14470D	=	CUFF.2581	CUFF.2581.1	100	60.218563	55.386825	65.050301	235.643428	931	CUFF.2581.1	1025
[truncated: 67,936 more rows]
