# Supplementary material for: Differences in Alternative Splicing between Yellow and Black-Seeded Rapeseed
Source: Plants (Basel). 2020 Jul 31;9(8):977. doi: 10.3390/plants9080977 (PMC7465011; doi:10.3390/plants9080977)
Supplement: Supplementary file 1 [file plants-09-00977-s001.zip › Supplementary Materials/Table S1/SRR5590955.transcripts.gtf.tmap]

ref_gene_id	ref_id	class_code	cuff_gene_id	cuff_id	FMI	FPKM	FPKM_conf_lo	FPKM_conf_hi	cov	len	major_iso_id	ref_match_len
BnaA01g00200D	BnaA01g00200D	=	CUFF.1	CUFF.1.1	100	24.012277	21.716249	26.308306	104.266796	1342	CUFF.1.1	1433
-	-	u	CUFF.2	CUFF.2.1	62	10585.289510	8438.132831	12732.446189	41327.413784	135	CUFF.2.2	-
-	-	u	CUFF.2	CUFF.2.2	44	7469.149267	5876.298705	9061.999829	29161.282937	140	CUFF.2.2	-
-	-	u	CUFF.2	CUFF.2.3	100	16975.704529	14403.617833	19547.791226	66277.069201	138	CUFF.2.2	-
-	-	u	CUFF.2	CUFF.2.4	57	9648.596139	7771.477627	11525.714650	37670.346635	139	CUFF.2.2	-
BnaA01g00270D	BnaA01g00270D	j	CUFF.3	CUFF.3.1	100	0.930164	0.514182	1.346146	3.945965	1528	CUFF.3.1	1536
BnaA01g00310D	BnaA01g00310D	=	CUFF.4	CUFF.4.1	100	3.645019	2.689566	4.600472	16.068367	1225	CUFF.4.1	741
-	-	u	CUFF.5	CUFF.5.1	67	10.870283	8.068921	13.671646	47.853564	624	CUFF.5.1	-
-	-	u	CUFF.5	CUFF.5.2	100	16.255860	12.419378	20.092341	71.562147	537	CUFF.5.1	-
BnaA01g00340D	BnaA01g00340D	j	CUFF.6	CUFF.6.1	16	0.752038	0.369364	1.134713	3.235667	2046	CUFF.6.1	1971
BnaA01g00340D	BnaA01g00340D	=	CUFF.6	CUFF.6.2	100	4.706603	3.719674	5.693532	20.250296	1581	CUFF.6.1	1971
BnaA01g00320D	BnaA01g00320D	j	CUFF.7	CUFF.7.1	100	15.283705	13.321616	17.245794	66.225272	1323	CUFF.7.1	1684
BnaA01g00400D	BnaA01g00400D	=	CUFF.8	CUFF.8.1	100	3.720735	2.641167	4.800302	15.715841	1011	CUFF.8.1	1090
BnaA01g00420D	BnaA01g00420D	j	CUFF.9	CUFF.9.1	100	10.299306	9.022369	11.576243	43.896668	1788	CUFF.9.1	1671
BnaA01g00430D	BnaA01g00430D	=	CUFF.10	CUFF.10.1	100	10.244995	8.828473	11.661517	44.622565	1497	CUFF.10.1	1343
BnaA01g00450D	BnaA01g00450D	=	CUFF.11	CUFF.11.1	100	25.523451	21.704775	29.342128	103.582616	670	CUFF.11.1	805
BnaA01g00410D	BnaA01g00410D	=	CUFF.12	CUFF.12.1	100	43.877591	40.173875	47.581306	191.029238	1026	CUFF.12.1	1332
BnaA01g00580D	BnaA01g00580D	=	CUFF.14	CUFF.14.1	100	9.359024	8.186543	10.531505	40.004994	1914	CUFF.14.1	1840
BnaA01g00380D	BnaA01g00380D	=	CUFF.13	CUFF.13.1	21	1.581430	0.855297	2.307564	6.992442	1543	CUFF.13.1	2588
BnaA01g00380D	BnaA01g00380D	j	CUFF.13	CUFF.13.2	100	7.424983	6.088015	8.761951	32.830253	1475	CUFF.13.1	2588
BnaA01g00390D	BnaA01g00390D	c	CUFF.16	CUFF.16.1	100	47.359710	41.681010	53.038411	206.048526	675	CUFF.16.2	1711
BnaA01g00390D	BnaA01g00390D	c	CUFF.16	CUFF.16.2	97	46.048520	42.052880	50.044159	200.343911	1187	CUFF.16.2	1711
BnaA01g00510D	BnaA01g00510D	j	CUFF.15	CUFF.15.1	100	0.648719	0.284627	1.012812	2.717323	1471	CUFF.15.1	1446
BnaA01g00520D	BnaA01g00520D	=	CUFF.18	CUFF.18.1	100	15.918978	14.269486	17.568470	68.688848	1655	CUFF.18.1	1497
BnaA01g00570D	BnaA01g00570D	j	CUFF.20	CUFF.20.1	100	1.934126	1.347206	2.521047	8.148858	1603	CUFF.20.1	1419
BnaA01g00440D	BnaA01g00440D	j	CUFF.21	CUFF.21.1	100	3.779414	3.116161	4.442666	16.279117	3563	CUFF.21.1	3486
BnaA01g00440D	BnaA01g00440D	j	CUFF.21	CUFF.21.2	37	1.379509	0.977225	1.781794	5.941979	3439	CUFF.21.1	3486
BnaA01g00440D	BnaA01g00440D	j	CUFF.21	CUFF.21.3	59	2.219436	1.651289	2.787582	9.559803	2940	CUFF.21.1	3486
BnaA01g00440D	BnaA01g00440D	j	CUFF.21	CUFF.21.4	72	2.720435	2.082852	3.358019	11.717766	2814	CUFF.21.1	3486
BnaA01g00440D	BnaA01g00440D	j	CUFF.21	CUFF.21.5	47	1.790283	1.183559	2.397007	7.711309	2442	CUFF.21.1	3486
BnaA01g00210D	BnaA01g00210D	j	CUFF.23	CUFF.23.2	30	15.312046	13.626688	16.997404	66.847367	2489	CUFF.23.2	2422
BnaA01g00210D	BnaA01g00210D	c	CUFF.23	CUFF.23.3	100	51.044278	47.358357	54.730199	222.842562	1845	CUFF.23.2	2422
BnaA01g00460D	BnaA01g00460D	j	CUFF.17	CUFF.17.1	100	1.752607	0.839251	2.665963	7.899513	750	CUFF.17.1	1936
BnaA01g00460D	BnaA01g00460D	j	CUFF.19	CUFF.19.1	100	2.429382	1.660933	3.197830	10.404554	1250	CUFF.19.1	1936
BnaA01g00480D	BnaA01g00480D	j	CUFF.22	CUFF.22.1	100	2.666614	1.872303	3.460924	11.369003	1295	CUFF.22.1	1029
BnaA01g00500D	BnaA01g00500D	x	CUFF.24	CUFF.24.1	100	1.373975	0.794627	1.953323	5.928178	1612	CUFF.24.1	1406
BnaA01g00500D	BnaA01g00500D	j	CUFF.25	CUFF.25.1	14	1.659427	0.865339	2.453516	7.159797	1338	CUFF.25.2	1406
BnaA01g00500D	BnaA01g00500D	j	CUFF.25	CUFF.25.2	100	11.853289	10.080015	13.626563	51.142431	1372	CUFF.25.2	1406
BnaA01g00680D	BnaA01g00680D	=	CUFF.26	CUFF.26.1	100	2.598388	1.968712	3.228063	11.096580	2688	CUFF.26.1	2280
BnaA01g00680D	BnaA01g00680D	j	CUFF.26	CUFF.26.2	99	2.566461	1.883888	3.249034	10.960234	2390	CUFF.26.1	2280
BnaA01g00730D	BnaA01g00730D	=	CUFF.27	CUFF.27.1	100	2.177769	1.431861	2.923678	9.162207	1243	CUFF.27.1	1232
BnaA01g00700D	BnaA01g00700D	j	CUFF.28	CUFF.28.1	100	10.989719	9.794809	12.184629	47.366943	2113	CUFF.28.1	2595
BnaA01g00710D	BnaA01g00710D	=	CUFF.29	CUFF.29.1	100	19.330820	16.837930	21.823710	84.157029	1086	CUFF.29.1	594
BnaA01g00780D	BnaA01g00780D	=	CUFF.31	CUFF.31.1	100	5.990675	4.563622	7.417728	25.385672	963	CUFF.31.1	913
-	-	u	CUFF.32	CUFF.32.1	100	11.275134	8.872135	13.678133	49.147924	710	CUFF.32.1	-
BnaA01g00790D	BnaA01g00790D	j	CUFF.33	CUFF.33.1	100	4.802845	3.107723	6.497967	21.294356	661	CUFF.33.1	1545
BnaA01g00740D	BnaA01g00740D	=	CUFF.30	CUFF.30.1	100	0.855462	0.380937	1.329987	3.519586	1149	CUFF.30.1	1065
BnaA01g00760D	BnaA01g00760D	=	CUFF.34	CUFF.34.1	100	26.052990	23.449026	28.656955	111.606159	1373	CUFF.34.1	1385
BnaA01g00870D	BnaA01g00870D	e	CUFF.35	CUFF.35.1	100	0.723451	0.450012	0.996890	3.110735	2562	CUFF.35.1	1803
BnaA01g00800D	BnaA01g00800D	j	CUFF.36	CUFF.36.1	57	5.371677	3.391830	7.351524	23.453342	731	CUFF.36.2	1226
BnaA01g00800D	BnaA01g00800D	=	CUFF.36	CUFF.36.2	100	9.354308	7.492841	11.215775	40.841952	1037	CUFF.36.2	1226
BnaA01g00850D	BnaA01g00850D	=	CUFF.37	CUFF.37.1	36	2.078453	1.391004	2.765902	9.183341	2086	CUFF.37.1	1978
BnaA01g00850D	BnaA01g00850D	j	CUFF.37	CUFF.37.2	100	5.817479	4.710465	6.924492	25.703675	1798	CUFF.37.1	1978
BnaA01g00860D	BnaA01g00860D	j	CUFF.38	CUFF.38.1	58	4.679231	2.535102	6.823361	19.472243	562	CUFF.38.1	744
BnaA01g00860D	BnaA01g00860D	j	CUFF.38	CUFF.38.2	63	5.072609	2.546467	7.598750	21.109252	482	CUFF.38.1	744
BnaA01g00860D	BnaA01g00860D	j	CUFF.38	CUFF.38.3	100	8.038267	3.521843	12.554690	33.450596	336	CUFF.38.1	744
BnaA01g00770D	BnaA01g00770D	j	CUFF.39	CUFF.39.1	29	13.070155	11.344940	14.795369	56.750811	2149	CUFF.39.2	2042
BnaA01g00770D	BnaA01g00770D	j	CUFF.39	CUFF.39.2	100	44.435708	41.387765	47.483652	192.940524	2364	CUFF.39.2	2042
BnaA01g00600D	BnaA01g00600D	=	CUFF.43	CUFF.43.1	100	9.676651	8.615212	10.738090	41.803501	2735	CUFF.43.1	1542
BnaA01g00610D	BnaA01g00610D	=	CUFF.44	CUFF.44.1	100	120.527496	108.513934	132.541058	520.683383	484	CUFF.44.1	731
BnaA01g00650D	BnaA01g00650D	j	CUFF.48	CUFF.48.1	100	18.098953	15.708695	20.489210	78.936750	1203	CUFF.48.2	1180
BnaA01g00650D	BnaA01g00650D	j	CUFF.48	CUFF.48.2	27	4.806707	3.520052	6.093363	20.963968	1276	CUFF.48.2	1180
BnaA01g00660D	BnaA01g00660D	j	CUFF.51	CUFF.51.1	100	16.208196	14.752000	17.664392	69.987377	2614	CUFF.51.1	2780
BnaA01g00010D	BnaA01g00010D	o	CUFF.40	CUFF.40.1	100	272.017917	244.980422	299.055412	1179.550606	341	CUFF.40.1	607
BnaA01g00020D	BnaA01g00020D	=	CUFF.41	CUFF.41.1	100	23.990906	21.665930	26.315881	104.031704	1645	CUFF.41.1	819
BnaA01g00030D	BnaA01g00030D	j	CUFF.42	CUFF.42.1	100	3.335916	1.817003	4.854829	14.678171	669	CUFF.42.2	2168
BnaA01g00030D	BnaA01g00030D	j	CUFF.42	CUFF.42.2	93	3.101804	2.394545	3.809062	13.648066	1901	CUFF.42.2	2168
BnaA01g00050D	BnaA01g00050D	e	CUFF.45	CUFF.45.1	100	6.816223	5.522103	8.110343	28.801481	1604	CUFF.45.1	1397
BnaA01g00050D	BnaA01g00050D	=	CUFF.46	CUFF.46.1	100	70.609188	65.371415	75.846960	298.354265	1188	CUFF.45.1	1397
BnaA01g00080D	BnaA01g00080D	=	CUFF.47	CUFF.47.1	100	10.910310	9.382282	12.438337	47.310176	1376	CUFF.47.1	609
BnaA01g00090D	BnaA01g00090D	j	CUFF.49	CUFF.49.1	100	3.270984	2.696346	3.845621	14.200166	3157	CUFF.49.1	2094
BnaA01g00100D	BnaA01g00100D	=	CUFF.50	CUFF.50.1	100	10.897628	9.633717	12.161539	47.309357	2260	CUFF.50.1	1362
BnaA01g00120D	BnaA01g00120D	e	CUFF.52	CUFF.52.1	100	2.873240	0.905485	4.840995	12.602539	464	CUFF.53.1	1020
BnaA01g00120D	BnaA01g00120D	=	CUFF.53	CUFF.53.1	100	7.142504	5.509918	8.775090	31.328288	938	CUFF.53.1	1020
BnaA01g00170D	BnaA01g00170D	j	CUFF.54	CUFF.54.1	21	2.793132	1.999185	3.587080	12.158565	1680	CUFF.54.1	1794
BnaA01g00170D	BnaA01g00170D	=	CUFF.54	CUFF.54.2	100	13.155146	11.380623	14.929669	57.264629	1455	CUFF.54.1	1794
BnaA01g00180D	BnaA01g00180D	j	CUFF.55	CUFF.55.1	100	5.446630	4.319062	6.574198	24.360686	1418	CUFF.55.1	1296
BnaA01g00180D	BnaA01g00180D	c	CUFF.55	CUFF.55.2	65	3.529974	2.066684	4.993265	15.788221	778	CUFF.55.1	1296
BnaA01g00190D	BnaA01g00190D	c	CUFF.56	CUFF.56.1	100	80.249954	69.417260	91.082648	350.592530	429	CUFF.57.1	2049
BnaA01g00190D	BnaA01g00190D	j	CUFF.56	CUFF.56.2	73	58.744627	54.964581	62.524673	256.640987	2168	CUFF.57.1	2049
BnaA01g00190D	BnaA01g00190D	e	CUFF.57	CUFF.57.1	100	12.898790	11.355794	14.441785	56.351675	2468	CUFF.57.1	2049
BnaA01g04020D	BnaA01g04020D	e	CUFF.58	CUFF.58.1	100	1.549696	0.859591	2.239800	6.467233	1071	CUFF.59.2	4648
BnaA01g04020D	BnaA01g04020D	c	CUFF.59	CUFF.59.1	85	0.775000	0.446208	1.103791	3.234250	2635	CUFF.59.2	4648
BnaA01g04020D	BnaA01g04020D	j	CUFF.59	CUFF.59.2	83	0.762015	0.481138	1.042891	3.180061	3467	CUFF.59.2	4648
BnaA01g04020D	BnaA01g04020D	j	CUFF.59	CUFF.59.3	100	0.916759	0.475453	1.358065	3.825844	1824	CUFF.59.2	4648
BnaA01g04030D	BnaA01g04030D	=	CUFF.61	CUFF.61.1	100	21.738664	19.920586	23.556742	94.905935	2368	CUFF.61.1	2334
BnaA01g04330D	BnaA01g04330D	j	CUFF.60	CUFF.60.1	100	0.766226	0.445423	1.087029	3.276908	2236	CUFF.60.1	2934
BnaA01g04000D	BnaA01g04000D	j	CUFF.62	CUFF.62.1	41	16.824687	14.865827	18.783546	73.296047	1760	CUFF.62.1	1799
BnaA01g04000D	BnaA01g04000D	c	CUFF.62	CUFF.62.2	100	41.082740	37.091247	45.074233	178.975247	1128	CUFF.62.1	1799
BnaA01g04010D	BnaA01g04010D	j	CUFF.63	CUFF.63.1	100	36.403418	32.706066	40.100769	158.589974	1026	CUFF.63.1	646
-	-	u	CUFF.64	CUFF.64.1	100	8.252878	5.573502	10.932253	36.352622	526	CUFF.64.1	-
-	-	u	CUFF.65	CUFF.65.1	66	1.645738	0.700075	2.591401	7.398020	1012	CUFF.65.3	-
-	-	u	CUFF.65	CUFF.65.2	87	2.195232	1.070912	3.319552	9.868138	833	CUFF.65.3	-
-	-	u	CUFF.65	CUFF.65.3	100	2.511799	1.577984	3.445615	11.291190	1216	CUFF.65.3	-
-	-	u	CUFF.66	CUFF.66.1	100	1.713920	0.787406	2.640435	7.704517	795	CUFF.65.3	-
BnaA01g04340D	BnaA01g04340D	j	CUFF.67	CUFF.67.1	100	9.994126	8.391799	11.596454	43.030133	1548	CUFF.67.1	1496
BnaA01g04340D	BnaA01g04340D	j	CUFF.67	CUFF.67.2	44	4.435647	3.192551	5.678743	19.097865	1453	CUFF.67.1	1496
BnaA01g04340D	BnaA01g04340D	j	CUFF.67	CUFF.67.3	18	1.843564	1.038862	2.648266	7.937542	1538	CUFF.67.1	1496
BnaA01g04380D	BnaA01g04380D	e	CUFF.69	CUFF.69.1	100	5.112649	3.905222	6.320077	22.207086	1206	CUFF.70.1	2151
BnaA01g04390D	BnaA01g04390D	j	CUFF.70	CUFF.70.1	25	1.334618	1.004408	1.664827	5.796989	6262	CUFF.70.1	4029
BnaA01g04390D	BnaA01g04390D	j	CUFF.70	CUFF.70.2	100	5.257118	4.586753	5.927482	22.834592	4632	CUFF.70.1	4029
BnaA01g04390D	BnaA01g04390D	j	CUFF.70	CUFF.70.3	19	1.014354	0.764273	1.264435	4.405906	6259	CUFF.70.1	4029
BnaA01g04360D	BnaA01g04360D	c	CUFF.68	CUFF.68.1	100	8.930416	6.285092	11.575739	39.883552	596	CUFF.68.1	3701
BnaA01g04360D	BnaA01g04360D	j	CUFF.68	CUFF.68.2	31	2.741929	1.102276	4.381582	12.245550	595	CUFF.68.1	3701
BnaA01g04360D	BnaA01g04360D	j	CUFF.71	CUFF.71.1	48	9.528919	8.414576	10.643263	41.058660	3403	CUFF.71.1	3701
BnaA01g04360D	BnaA01g04360D	c	CUFF.71	CUFF.71.2	100	19.988941	18.038015	21.939867	86.129299	2270	CUFF.71.1	3701
BnaA01g04360D	BnaA01g04360D	j	CUFF.71	CUFF.71.3	31	6.164807	5.056151	7.273462	26.563212	2774	CUFF.71.1	3701
BnaA01g04040D	BnaA01g04040D	=	CUFF.72	CUFF.72.1	100	17.699045	14.408736	20.989354	77.609449	660	CUFF.72.1	868
BnaA01g04050D	BnaA01g04050D	=	CUFF.73	CUFF.73.1	100	4.151334	3.083820	5.218849	16.765953	1155	CUFF.73.1	942
BnaA01g04070D	BnaA01g04070D	=	CUFF.74	CUFF.74.1	100	5.321876	3.378601	7.265150	23.733450	574	CUFF.74.1	492
BnaA01g04100D	BnaA01g04100D	e	CUFF.75	CUFF.75.1	100	6.669988	5.502547	7.837429	28.279396	2069	CUFF.76.2	2978
BnaA01g04100D	BnaA01g04100D	j	CUFF.76	CUFF.76.1	64	18.046949	16.464818	19.629079	76.515403	3199	CUFF.76.2	2978
BnaA01g04100D	BnaA01g04100D	j	CUFF.76	CUFF.76.2	26	7.161361	6.098484	8.224238	30.362717	3302	CUFF.76.2	2978
BnaA01g04100D	BnaA01g04100D	c	CUFF.76	CUFF.76.3	100	28.044167	25.010202	31.078131	118.901580	1219	CUFF.76.2	2978
BnaA01g04110D	BnaA01g04110D	j	CUFF.77	CUFF.77.1	67	2.556238	0.963989	4.148488	10.974634	649	CUFF.77.2	1707
BnaA01g04110D	BnaA01g04110D	=	CUFF.77	CUFF.77.2	100	3.796128	2.888968	4.703289	16.297822	1669	CUFF.77.2	1707
BnaA01g04110D	BnaA01g04110D	j	CUFF.77	CUFF.77.3	50	1.881154	0.716720	3.045588	8.076312	855	CUFF.77.2	1707
BnaA01g04120D	BnaA01g04120D	j	CUFF.78	CUFF.78.1	29	1.951375	1.093278	2.809471	8.324256	1106	CUFF.78.1	990
BnaA01g04120D	BnaA01g04120D	c	CUFF.78	CUFF.78.2	100	6.631683	4.606761	8.656604	28.289715	703	CUFF.78.1	990
BnaA01g04130D	BnaA01g04130D	j	CUFF.79	CUFF.79.1	30	1.243383	0.949146	1.537620	5.456314	5702	CUFF.79.1	5809
BnaA01g04130D	BnaA01g04130D	j	CUFF.79	CUFF.79.2	100	4.183274	3.683816	4.682732	18.357383	5666	CUFF.79.1	5809
BnaA01g04160D	BnaA01g04160D	=	CUFF.80	CUFF.80.1	100	2.713302	1.956869	3.469736	12.044848	1454	CUFF.80.1	1470
BnaA01g04170D	BnaA01g04170D	j	CUFF.81	CUFF.81.1	100	0.984880	0.458439	1.511320	4.398101	1090	CUFF.81.1	777
BnaA01g04200D	BnaA01g04200D	=	CUFF.82	CUFF.82.1	100	20.211681	18.422354	22.001009	87.477252	2215	CUFF.82.1	2379
BnaA01g04220D	BnaA01g04220D	j	CUFF.83	CUFF.83.1	34	0.501770	0.233491	0.770049	2.176130	3208	CUFF.83.2	2745
BnaA01g04220D	BnaA01g04220D	j	CUFF.83	CUFF.83.2	100	1.458365	1.080488	1.836242	6.324796	3417	CUFF.83.2	2745
BnaA01g04270D	BnaA01g04270D	j	CUFF.84	CUFF.84.1	100	1.096764	0.745130	1.448398	4.468856	2373	CUFF.84.1	1300
BnaA01g04290D	BnaA01g04290D	j	CUFF.85	CUFF.85.1	36	0.514480	0.266748	0.762212	2.227867	3511	CUFF.85.3	6033
BnaA01g04290D	BnaA01g04290D	j	CUFF.85	CUFF.85.2	45	0.643677	0.342593	0.944761	2.787333	3511	CUFF.85.3	6033
BnaA01g04290D	BnaA01g04290D	j	CUFF.85	CUFF.85.3	100	1.420578	1.153531	1.687625	6.151569	6522	CUFF.85.3	6033
BnaA01g04290D	BnaA01g04290D	j	CUFF.85	CUFF.85.4	37	0.519773	0.250060	0.789485	2.250787	3511	CUFF.85.3	6033
BnaA01g04300D	BnaA01g04300D	=	CUFF.86	CUFF.86.1	100	8.527222	6.574002	10.480442	38.221954	803	CUFF.86.1	881
BnaA01g04310D	BnaA01g04310D	=	CUFF.87	CUFF.87.1	100	6.094806	4.374763	7.814850	25.962557	976	CUFF.87.1	886
BnaA01g04310D	BnaA01g04310D	o	CUFF.87	CUFF.87.2	67	4.079665	2.591624	5.567706	17.378491	976	CUFF.87.1	886
-	-	u	CUFF.88	CUFF.88.1	100	3.570955	2.193702	4.948208	15.995888	690	CUFF.88.1	-
BnaA01g06480D	BnaA01g06480D	p	CUFF.89	CUFF.89.1	100	30.574320	27.318034	33.830606	129.204318	942	CUFF.89.1	228
BnaA01g06520D	BnaA01g06520D	j	CUFF.90	CUFF.90.1	100	5.576671	4.558515	6.594827	24.449461	1529	CUFF.90.1	952
BnaA01g06490D	BnaA01g06490D	=	CUFF.91	CUFF.91.1	100	63.223846	51.112353	75.335338	284.440243	325	CUFF.91.1	646
BnaA01g06550D	BnaA01g06550D	i	CUFF.92	CUFF.92.1	100	5.929678	4.042014	7.817343	24.546696	646	CUFF.92.1	927
BnaA01g06540D	BnaA01g06540D	=	CUFF.93	CUFF.93.1	100	4.541119	3.255618	5.826619	19.951229	904	CUFF.93.1	1033
BnaA01g06550D	BnaA01g06550D	j	CUFF.94	CUFF.94.1	100	1.940569	1.094511	2.786628	8.464184	917	CUFF.94.1	927
BnaA01g06570D	BnaA01g06570D	j	CUFF.95	CUFF.95.1	100	4.844770	3.049216	6.640324	20.653345	620	CUFF.95.1	773
BnaA01g06530D	BnaA01g06530D	=	CUFF.96	CUFF.96.1	100	36.283720	33.422971	39.144469	157.274662	1882	CUFF.96.2	2204
BnaA01g06530D	BnaA01g06530D	j	CUFF.96	CUFF.96.2	16	5.781944	4.568904	6.994983	25.062293	1885	CUFF.96.2	2204
BnaA01g08450D	BnaA01g08450D	=	CUFF.97	CUFF.97.1	100	38.969395	34.389786	43.549004	169.180405	689	CUFF.97.1	759
BnaA01g08460D	BnaA01g08460D	j	CUFF.98	CUFF.98.1	100	2.773674	1.950551	3.596797	12.120309	1380	CUFF.98.1	1341
BnaA01g08460D	BnaA01g08460D	j	CUFF.98	CUFF.98.2	64	1.788832	0.577580	3.000085	7.816781	724	CUFF.98.1	1341
BnaA01g08460D	BnaA01g08460D	=	CUFF.98	CUFF.98.3	85	2.352285	1.183381	3.521189	10.278937	840	CUFF.98.1	1341
BnaA01g08480D	BnaA01g08480D	j	CUFF.99	CUFF.99.1	29	1.045884	0.510813	1.580955	4.622604	1822	CUFF.99.1	2171
BnaA01g08480D	BnaA01g08480D	=	CUFF.99	CUFF.99.2	100	3.595566	2.762000	4.429133	15.891701	1822	CUFF.99.1	2171
BnaA01g08490D	BnaA01g08490D	j	CUFF.100	CUFF.100.1	25	0.575770	0.252735	0.898805	2.534099	2720	CUFF.100.1	2944
BnaA01g08490D	BnaA01g08490D	j	CUFF.100	CUFF.100.2	100	2.279168	1.749095	2.809241	10.031152	2720	CUFF.100.1	2944
BnaA01g08520D	BnaA01g08520D	j	CUFF.101	CUFF.101.1	18	0.475780	0.119127	0.832433	2.085499	1743	CUFF.101.2	1691
BnaA01g08520D	BnaA01g08520D	j	CUFF.101	CUFF.101.2	100	2.663970	1.970272	3.357668	11.677039	1794	CUFF.101.2	1691
BnaA01g08510D	BnaA01g08510D	j	CUFF.102	CUFF.102.1	20	1.639575	0.740382	2.538768	7.045120	1102	CUFF.102.2	688
BnaA01g08510D	BnaA01g08510D	j	CUFF.102	CUFF.102.2	100	8.189545	6.541765	9.837326	35.189802	1108	CUFF.102.2	688
BnaA01g08540D	BnaA01g08540D	j	CUFF.103	CUFF.103.1	100	7.142619	5.454696	8.830543	30.770418	1019	CUFF.103.1	1478
BnaA01g08540D	BnaA01g08540D	=	CUFF.103	CUFF.103.2	85	6.058185	4.164674	7.951695	26.098672	820	CUFF.103.1	1478
BnaA01g08610D	BnaA01g08610D	j	CUFF.104	CUFF.104.1	100	0.767270	0.192335	1.342204	3.229980	1058	CUFF.104.1	939
BnaA01g08610D	BnaA01g08610D	=	CUFF.104	CUFF.104.2	100	0.768463	0.199129	1.337797	3.235005	1057	CUFF.104.1	939
BnaA01g08500D	BnaA01g08500D	j	CUFF.105	CUFF.105.1	79	1.838917	1.518073	2.159760	7.993453	5831	CUFF.105.1	5437
BnaA01g08500D	BnaA01g08500D	j	CUFF.105	CUFF.105.2	38	0.892671	0.651594	1.133748	3.880287	5721	CUFF.105.1	5437
BnaA01g08500D	BnaA01g08500D	c	CUFF.105	CUFF.105.3	100	2.326707	1.714476	2.938939	10.113796	2402	CUFF.105.1	5437
BnaA01g08530D	BnaA01g08530D	=	CUFF.106	CUFF.106.1	100	29.101399	25.985998	32.216799	124.570100	1101	CUFF.106.1	1263
BnaA01g08680D	BnaA01g08680D	=	CUFF.109	CUFF.109.1	100	6.545542	5.175263	7.915822	27.344690	1085	CUFF.109.1	1133
BnaA01g08640D	BnaA01g08640D	=	CUFF.110	CUFF.110.1	100	6.441981	4.208023	8.675939	27.734200	584	CUFF.110.1	1293
BnaA01g08640D	BnaA01g08640D	o	CUFF.110	CUFF.110.2	24	1.571935	0.329157	2.814713	6.767540	584	CUFF.110.1	1293
BnaA01g08550D	BnaA01g08550D	e	CUFF.107	CUFF.107.1	100	5.427858	4.181588	6.674127	22.175463	1270	CUFF.107.1	589
BnaA01g08550D	BnaA01g08550D	=	CUFF.108	CUFF.108.1	100	47.978595	41.981130	53.976060	196.016115	622	CUFF.107.1	589
BnaA01g08560D	BnaA01g08560D	=	CUFF.111	CUFF.111.1	100	0.920208	0.475311	1.365106	3.805432	1444	CUFF.111.1	1795
BnaA01g08770D	BnaA01g08770D	=	CUFF.112	CUFF.112.1	100	1.367534	0.545748	2.189319	6.035890	763	CUFF.112.1	1231
BnaA01g08750D	BnaA01g08750D	e	CUFF.113	CUFF.113.1	100	6.422075	5.519102	7.325049	27.484265	2159	CUFF.113.1	2075
BnaA01g08760D	BnaA01g08760D	j	CUFF.114	CUFF.114.1	100	4.851069	3.754514	5.947625	20.469669	1264	CUFF.114.1	1434
BnaA01g08820D	BnaA01g08820D	=	CUFF.115	CUFF.115.1	100	7.105093	5.067806	9.142380	32.061564	650	CUFF.115.1	787
BnaA01g08810D	BnaA01g08810D	=	CUFF.116	CUFF.116.1	100	6.383346	5.206427	7.560265	27.863045	1606	CUFF.116.1	1570
BnaA01g08810D	BnaA01g08810D	j	CUFF.116	CUFF.116.2	24	1.516292	0.831690	2.200893	6.618551	1582	CUFF.116.1	1570
BnaA01g08800D	BnaA01g08800D	j	CUFF.117	CUFF.117.1	10	3.735222	2.676270	4.794175	15.982879	1437	CUFF.117.1	690
BnaA01g08800D	BnaA01g08800D	=	CUFF.117	CUFF.117.2	100	37.315656	33.030984	41.600327	159.672310	856	CUFF.117.1	690
BnaA01g08850D	BnaA01g08850D	j	CUFF.121	CUFF.121.1	100	3.752006	2.450938	5.053074	16.225594	1062	CUFF.121.3	1878
BnaA01g08850D	BnaA01g08850D	j	CUFF.121	CUFF.121.2	78	2.915398	2.130047	3.700749	12.607671	1854	CUFF.121.3	1878
BnaA01g08850D	BnaA01g08850D	j	CUFF.121	CUFF.121.3	34	1.259883	0.742091	1.777676	5.448381	1973	CUFF.121.3	1878
BnaA01g08850D	BnaA01g08850D	j	CUFF.121	CUFF.121.4	28	1.037884	0.534813	1.540955	4.488340	1973	CUFF.121.3	1878
BnaA01g08700D	BnaA01g08700D	j	CUFF.118	CUFF.118.1	64	6.189934	5.002843	7.377026	26.454427	1480	CUFF.118.1	1299
BnaA01g08700D	BnaA01g08700D	c	CUFF.118	CUFF.118.2	100	9.606255	7.665870	11.546639	41.055033	966	CUFF.118.1	1299
BnaA01g08710D	BnaA01g08710D	=	CUFF.120	CUFF.120.1	100	6.691734	5.547777	7.835691	28.599010	1569	CUFF.120.1	1305
BnaA01g08990D	BnaA01g08990D	c	CUFF.122	CUFF.122.1	100	3.998338	1.589529	6.407146	17.219596	403	CUFF.122.1	2234
BnaA01g08620D	BnaA01g08620D	o	CUFF.119	CUFF.119.1	32	1.364931	0.697212	2.032650	5.751588	1332	CUFF.119.1	1473
BnaA01g08620D	BnaA01g08620D	j	CUFF.119	CUFF.119.2	100	4.294870	2.936430	5.653310	18.097855	1061	CUFF.119.1	1473
BnaA01g08620D	BnaA01g08620D	o	CUFF.119	CUFF.119.3	68	2.933125	1.902315	3.963934	12.359692	1232	CUFF.119.1	1473
BnaA01g08630D	BnaA01g08630D	=	CUFF.123	CUFF.123.1	100	39.213791	35.761801	42.665782	165.936261	1271	CUFF.123.1	1275
BnaA01g09030D	BnaA01g09030D	j	CUFF.124	CUFF.124.1	19	1.284413	0.430839	2.137987	5.609131	911	CUFF.124.1	973
BnaA01g09030D	BnaA01g09030D	j	CUFF.124	CUFF.124.2	100	6.854178	5.056216	8.652140	29.932735	838	CUFF.124.1	973
BnaA01g09030D	BnaA01g09030D	j	CUFF.124	CUFF.124.3	45	3.077227	0.980852	5.173602	13.438492	455	CUFF.124.1	973
BnaA01g09130D	BnaA01g09130D	j	CUFF.125	CUFF.125.1	100	2.306231	1.739197	2.873265	10.104531	2047	CUFF.125.1	2038
BnaA01g09180D	BnaA01g09180D	=	CUFF.127	CUFF.127.1	100	11.236326	6.211288	16.261364	50.734348	329	CUFF.127.1	465
BnaA01g09110D	BnaA01g09110D	j	CUFF.126	CUFF.126.1	85	1.218487	0.432203	2.004771	5.363696	902	CUFF.126.2	1019
BnaA01g09110D	BnaA01g09110D	=	CUFF.126	CUFF.126.2	100	1.431467	0.602241	2.260693	6.301218	907	CUFF.126.2	1019
BnaA01g09120D	BnaA01g09120D	=	CUFF.128	CUFF.128.1	100	12.943555	10.285511	15.601600	56.889610	679	CUFF.128.1	538
BnaA01g09140D	BnaA01g09140D	o	CUFF.129	CUFF.129.1	100	24.715913	22.576683	26.855142	105.829204	1561	CUFF.129.1	717
BnaA01g09220D	BnaA01g09220D	j	CUFF.131	CUFF.131.1	21	1.215919	0.696156	1.735682	5.225958	1927	CUFF.131.1	1721
BnaA01g09220D	BnaA01g09220D	j	CUFF.131	CUFF.131.2	79	4.604703	3.688970	5.520437	19.790787	1927	CUFF.131.1	1721
BnaA01g09220D	BnaA01g09220D	j	CUFF.131	CUFF.131.3	100	5.840160	3.353950	8.326371	25.100719	577	CUFF.131.1	1721
BnaA01g09160D	BnaA01g09160D	o	CUFF.130	CUFF.130.1	26	0.837848	0.343883	1.331812	3.586679	1804	CUFF.130.1	720
BnaA01g09160D	BnaA01g09160D	o	CUFF.130	CUFF.130.2	100	3.214481	2.385221	4.043741	13.760633	1678	CUFF.130.1	720
BnaA01g09040D	BnaA01g09040D	j	CUFF.132	CUFF.132.1	37	0.858912	0.439799	1.278024	3.717159	2290	CUFF.132.1	3012
BnaA01g09040D	BnaA01g09040D	j	CUFF.132	CUFF.132.2	88	2.042315	1.460206	2.624423	8.838638	2166	CUFF.132.1	3012
BnaA01g09040D	BnaA01g09040D	j	CUFF.132	CUFF.132.3	100	2.333514	1.740404	2.926624	10.098877	1907	CUFF.132.3	3012
BnaA01g09240D	BnaA01g09240D	j	CUFF.133	CUFF.133.1	46	2.160945	1.527155	2.794736	9.647474	1693	CUFF.133.1	1372
BnaA01g09240D	BnaA01g09240D	c	CUFF.133	CUFF.133.2	100	4.654143	3.319869	5.988416	20.778279	945	CUFF.133.1	1372
BnaA01g09250D	BnaA01g09250D	j	CUFF.134	CUFF.134.1	100	9.800581	7.696846	11.904316	43.754396	807	CUFF.134.1	836
BnaA01g09260D	BnaA01g09260D	j	CUFF.135	CUFF.135.1	100	4.357441	3.589155	5.125726	18.944278	2152	CUFF.135.1	2270
BnaA01g09270D	BnaA01g09270D	=	CUFF.136	CUFF.136.1	100	8.075375	6.863306	9.287445	35.108260	1700	CUFF.136.1	1390
BnaA01g09810D	BnaA01g09810D	=	CUFF.137	CUFF.137.1	100	2.099577	1.539413	2.659741	8.842169	1939	CUFF.137.1	1891
BnaA01g09900D	BnaA01g09900D	=	CUFF.138	CUFF.138.1	100	2.298021	1.721760	2.874281	9.732170	1975	CUFF.138.1	2022
BnaA01g09930D	BnaA01g09930D	c	CUFF.139	CUFF.139.1	100	3.433114	1.934780	4.931448	14.970975	603	CUFF.139.1	2145
BnaA01g09930D	BnaA01g09930D	c	CUFF.140	CUFF.140.1	100	7.408998	6.050635	8.767362	32.678479	1201	CUFF.140.1	2145
BnaA01g09820D	BnaA01g09820D	j	CUFF.141	CUFF.141.1	100	5.183377	4.479121	5.887633	22.627297	3420	CUFF.141.1	3297
BnaA01g09820D	BnaA01g09820D	j	CUFF.141	CUFF.141.2	48	2.499574	1.664980	3.334169	10.911536	1676	CUFF.141.1	3297
BnaA01g09830D	BnaA01g09830D	j	CUFF.142	CUFF.142.1	36	2.897043	2.285984	3.508102	12.495567	2853	CUFF.142.1	2587
BnaA01g09830D	BnaA01g09830D	c	CUFF.142	CUFF.142.2	100	7.990870	6.822260	9.159480	34.466336	2110	CUFF.142.1	2587
BnaA01g09830D	BnaA01g09830D	j	CUFF.142	CUFF.142.3	23	1.817320	1.050735	2.583905	7.838492	1779	CUFF.142.1	2587
BnaA01g09890D	BnaA01g09890D	j	CUFF.144	CUFF.144.1	100	10.960543	9.611220	12.309867	46.862951	1900	CUFF.144.1	1944
BnaA01g09920D	BnaA01g09920D	j	CUFF.143	CUFF.143.1	100	11.789812	9.825840	13.753784	51.461527	1036	CUFF.143.1	1331
BnaA01g09940D	BnaA01g09940D	j	CUFF.148	CUFF.148.1	100	70.054606	58.781244	81.327968	302.563765	373	CUFF.148.1	991
BnaA01g09910D	BnaA01g09910D	e	CUFF.146	CUFF.146.1	100	2.012992	1.500418	2.525566	8.621447	2639	CUFF.146.1	2685
BnaA01g09910D	BnaA01g09910D	j	CUFF.149	CUFF.149.1	100	1.868921	1.338513	2.399328	8.004403	2423	CUFF.146.1	2685
BnaA01g09860D	BnaA01g09860D	j	CUFF.145	CUFF.145.1	100	14.983755	13.397488	16.570022	64.411613	2037	CUFF.145.1	2398
BnaA01g09860D	BnaA01g09860D	c	CUFF.145	CUFF.145.2	69	10.377356	7.295153	13.459558	44.609793	597	CUFF.145.1	2398
BnaA01g09870D	BnaA01g09870D	j	CUFF.147	CUFF.147.1	100	6.135723	4.871538	7.399907	26.492598	1303	CUFF.147.1	1189
BnaA01g09870D	BnaA01g09870D	j	CUFF.147	CUFF.147.2	82	5.027066	3.380777	6.673355	21.705682	798	CUFF.147.1	1189
BnaA01g09880D	BnaA01g09880D	=	CUFF.150	CUFF.150.1	100	29.064188	25.248477	32.879898	126.763311	735	CUFF.150.1	799
BnaA01g10230D	BnaA01g10230D	j	CUFF.151	CUFF.151.1	100	5.076278	4.157068	5.995488	21.995932	1694	CUFF.151.1	2005
BnaA01g10270D	BnaA01g10270D	j	CUFF.153	CUFF.153.1	93	4.569338	3.684747	5.453929	19.559144	1755	CUFF.153.1	2006
BnaA01g10270D	BnaA01g10270D	c	CUFF.153	CUFF.153.2	100	4.907974	2.389378	7.426571	21.008682	446	CUFF.153.1	2006
BnaA01g09970D	BnaA01g09970D	j	CUFF.152	CUFF.152.1	100	16.421324	14.822868	18.019780	71.804972	2332	CUFF.152.1	2847
BnaA01g09970D	BnaA01g09970D	c	CUFF.152	CUFF.152.2	62	10.122343	7.978658	12.266028	44.261630	1023	CUFF.152.1	2847
BnaA01g10300D	BnaA01g10300D	e	CUFF.155	CUFF.155.1	100	0.938700	0.418003	1.459397	3.959866	1068	CUFF.155.1	474
BnaA01g10290D	BnaA01g10290D	o	CUFF.156	CUFF.156.1	100	0.982685	0.506207	1.459163	4.423982	1306	CUFF.156.1	1488
BnaA01g10340D	BnaA01g10340D	j	CUFF.157	CUFF.157.1	100	3.483285	2.367910	4.598661	15.468341	1071	CUFF.157.3	1029
BnaA01g10340D	BnaA01g10340D	j	CUFF.157	CUFF.157.2	19	0.652341	0.124826	1.179856	2.896872	1183	CUFF.157.3	1029
BnaA01g10340D	BnaA01g10340D	j	CUFF.157	CUFF.157.3	22	0.758104	0.282971	1.233237	3.366537	1449	CUFF.157.3	1029
BnaA01g10280D	BnaA01g10280D	j	CUFF.158	CUFF.158.1	100	12.026022	10.585946	13.466097	52.363200	1850	CUFF.158.1	5637
BnaA01g08890D	BnaA01g08890D	j	CUFF.154	CUFF.154.1	100	6.702212	5.720814	7.683611	29.016521	2184	CUFF.154.1	2126
BnaA01g08890D	BnaA01g08890D	c	CUFF.154	CUFF.154.2	91	6.124187	4.145788	8.102585	26.514020	714	CUFF.154.1	2126
BnaA01g08900D	BnaA01g08900D	j	CUFF.159	CUFF.159.1	100	21.684468	19.892220	23.476716	93.316415	2443	CUFF.159.1	2559
BnaA01g08910D	BnaA01g08910D	j	CUFF.160	CUFF.160.1	21	5.625653	3.763479	7.487828	24.789712	848	CUFF.160.2	863
BnaA01g08910D	BnaA01g08910D	=	CUFF.160	CUFF.160.2	100	26.980880	23.406939	30.554820	118.892541	872	CUFF.160.2	863
BnaA01g08920D	BnaA01g08920D	e	CUFF.161	CUFF.161.1	100	5.793865	4.196113	7.391618	25.384299	874	CUFF.161.1	666
BnaA01g08920D	BnaA01g08920D	=	CUFF.162	CUFF.162.1	100	56.866117	50.050421	63.681813	249.143959	584	CUFF.161.1	666
BnaA01g08930D	BnaA01g08930D	j	CUFF.163	CUFF.163.1	81	1.396965	0.911327	1.882604	6.052608	2321	CUFF.163.2	2249
BnaA01g08930D	BnaA01g08930D	j	CUFF.163	CUFF.163.2	100	1.726279	1.234663	2.217895	7.479418	2613	CUFF.163.2	2249
BnaA01g08930D	BnaA01g08930D	j	CUFF.163	CUFF.163.3	60	1.033493	0.448240	1.618746	4.477798	1530	CUFF.163.2	2249
BnaA01g08940D	BnaA01g08940D	=	CUFF.164	CUFF.164.1	100	3.606447	3.058778	4.154115	15.565192	3219	CUFF.164.1	3243
BnaA01g08950D	BnaA01g08950D	j	CUFF.165	CUFF.165.1	100	1.403558	0.892053	1.915063	6.141713	1606	CUFF.165.1	2478
BnaA01g08950D	BnaA01g08950D	j	CUFF.166	CUFF.166.1	100	1.932071	1.147549	2.716594	8.348656	1060	CUFF.166.1	2478
BnaA01g08960D	BnaA01g08960D	=	CUFF.167	CUFF.167.1	100	0.956821	0.380382	1.533261	4.005175	958	CUFF.167.1	1320
BnaA01g09980D	BnaA01g09980D	=	CUFF.168	CUFF.168.1	100	16.684611	12.837643	20.531579	72.521220	521	CUFF.168.1	742
BnaA01g09990D	BnaA01g09990D	j	CUFF.169	CUFF.169.1	15	2.590437	1.432962	3.747911	11.309570	851	CUFF.169.2	1372
BnaA01g09990D	BnaA01g09990D	j	CUFF.169	CUFF.169.2	100	17.824370	15.041249	20.607491	77.819296	863	CUFF.169.2	1372
BnaA01g09990D	BnaA01g09990D	j	CUFF.170	CUFF.170.1	100	20.538192	15.825697	25.250687	89.808684	470	CUFF.170.1	1372
BnaA01g10000D	BnaA01g10000D	c	CUFF.171	CUFF.171.1	100	4.234071	2.913001	5.555142	19.011413	846	CUFF.171.1	1626
BnaA01g10000D	BnaA01g10000D	j	CUFF.172	CUFF.172.1	100	9.906152	7.637078	12.175225	42.757560	724	CUFF.172.1	1626
BnaA01g10040D	BnaA01g10040D	c	CUFF.173	CUFF.173.1	100	1.077176	0.569055	1.585297	4.613426	1240	CUFF.173.1	4713
BnaA01g10050D	BnaA01g10050D	j	CUFF.174	CUFF.174.1	100	8.162051	7.329004	8.995098	34.601065	3684	CUFF.174.1	3579
BnaA01g10060D	BnaA01g10060D	j	CUFF.175	CUFF.175.1	55	0.802654	0.188778	1.416529	3.253563	1043	CUFF.175.1	1317
BnaA01g10060D	BnaA01g10060D	=	CUFF.175	CUFF.175.2	100	1.467868	0.708692	2.227044	5.950012	1043	CUFF.175.1	1317
BnaA01g10070D	BnaA01g10070D	=	CUFF.176	CUFF.176.1	100	1.568605	0.986123	2.151087	6.582821	1366	CUFF.176.1	1276
BnaA01g10090D	BnaA01g10090D	o	CUFF.177	CUFF.177.1	85	1.020870	0.381291	1.660449	4.343109	1137	CUFF.177.1	921
BnaA01g10090D	BnaA01g10090D	o	CUFF.177	CUFF.177.2	100	1.195014	0.448626	1.941402	5.083976	1008	CUFF.177.1	921
BnaA01g10100D	BnaA01g10100D	j	CUFF.178	CUFF.178.1	51	1.387103	0.786007	1.988200	6.036574	1823	CUFF.178.1	4346
BnaA01g10100D	BnaA01g10100D	j	CUFF.178	CUFF.178.2	100	2.698025	1.921396	3.474653	11.741609	1781	CUFF.178.1	4346
BnaA01g10100D	BnaA01g10100D	j	CUFF.179	CUFF.179.1	100	2.349872	1.741528	2.958217	10.205468	2506	CUFF.179.3	4346
BnaA01g10100D	BnaA01g10100D	j	CUFF.179	CUFF.179.2	36	0.843895	0.433747	1.254043	3.665025	2498	CUFF.179.3	4346
BnaA01g10100D	BnaA01g10100D	j	CUFF.179	CUFF.179.3	36	0.853089	0.451372	1.254806	3.704955	2524	CUFF.179.3	4346
BnaA01g10110D	BnaA01g10110D	e	CUFF.180	CUFF.180.1	100	5.598400	3.801881	7.394918	25.048380	811	CUFF.180.1	831
BnaA01g10110D	BnaA01g10110D	=	CUFF.181	CUFF.181.1	100	65.395081	58.488587	72.301575	292.590909	647	CUFF.180.1	831
BnaA01g10140D	BnaA01g10140D	j	CUFF.182	CUFF.182.1	100	8.032980	5.824564	10.241397	34.920998	662	CUFF.182.1	655
BnaA01g10160D	BnaA01g10160D	j	CUFF.183	CUFF.183.1	100	13.839111	11.131970	16.546251	61.189735	722	CUFF.183.1	973
BnaA01g10200D	BnaA01g10200D	e	CUFF.184	CUFF.184.1	100	2.159710	1.510602	2.808818	9.435833	1488	CUFF.184.1	1827
BnaA01g10220D	BnaA01g10220D	=	CUFF.185	CUFF.185.1	100	4.561534	3.782221	5.340848	19.899801	2199	CUFF.185.1	2271
BnaA01g12510D	BnaA01g12510D	=	CUFF.188	CUFF.188.1	100	4.877263	2.774358	6.980168	20.866706	518	CUFF.188.1	870
BnaA01g12520D	BnaA01g12520D	j	CUFF.189	CUFF.189.1	100	3.791125	2.839336	4.742914	16.503565	1282	CUFF.189.1	2777
BnaA01g12570D	BnaA01g12570D	j	CUFF.191	CUFF.191.1	100	2.678194	1.668730	3.687658	11.963409	1052	CUFF.191.1	1114
BnaA01g12570D	BnaA01g12570D	j	CUFF.191	CUFF.191.2	43	1.150188	0.405870	1.894506	5.137854	1052	CUFF.191.1	1114
BnaA01g12530D	BnaA01g12530D	=	CUFF.192	CUFF.192.1	100	19.353100	17.126341	21.579860	84.520883	1187	CUFF.192.1	1271
BnaA01g12560D	BnaA01g12560D	j	CUFF.193	CUFF.193.1	79	6.539636	5.439211	7.640060	28.796912	1689	CUFF.193.1	1707
BnaA01g12560D	BnaA01g12560D	c	CUFF.193	CUFF.193.2	100	8.299086	5.668788	10.929385	36.544552	571	CUFF.193.1	1707
BnaA01g12540D	BnaA01g12540D	j	CUFF.194	CUFF.194.1	16	0.902607	0.327534	1.477679	3.874703	1221	CUFF.194.1	1063
BnaA01g12540D	BnaA01g12540D	j	CUFF.194	CUFF.194.2	100	5.812161	4.416941	7.207380	24.950396	1131	CUFF.194.1	1063
BnaA01g12540D	BnaA01g12540D	j	CUFF.194	CUFF.194.3	17	0.968407	0.336091	1.600722	4.157168	1205	CUFF.194.1	1063
BnaA01g12730D	BnaA01g12730D	j	CUFF.196	CUFF.196.1	61	0.478074	0.216328	0.739821	2.079586	2608	CUFF.196.1	1857
BnaA01g12730D	BnaA01g12730D	j	CUFF.196	CUFF.196.2	100	0.783720	0.434176	1.133264	3.409119	2241	CUFF.196.1	1857
BnaA01g12740D	BnaA01g12740D	c	CUFF.198	CUFF.198.1	100	1.215468	0.412218	2.018718	5.287190	754	CUFF.198.1	6420
BnaA01g12790D	BnaA01g12790D	x	CUFF.199	CUFF.199.1	100	0.669766	0.339024	1.000508	2.900722	1851	CUFF.199.1	1822
BnaA01g12860D	BnaA01g12860D	=	CUFF.201	CUFF.201.1	100	3.322781	2.036256	4.609305	13.225344	730	CUFF.201.1	893
BnaA01g12870D	BnaA01g12870D	j	CUFF.202	CUFF.202.1	15	0.480237	0.097804	0.862670	2.048813	1710	CUFF.202.1	1718
BnaA01g12870D	BnaA01g12870D	j	CUFF.202	CUFF.202.2	100	3.107300	2.333792	3.880809	13.256530	1710	CUFF.202.1	1718
BnaA01g13000D	BnaA01g13000D	=	CUFF.207	CUFF.207.1	100	5.990507	4.143707	7.837306	24.604469	677	CUFF.207.1	768
BnaA01g12930D	BnaA01g12930D	=	CUFF.208	CUFF.208.1	100	3.853874	3.161369	4.546380	16.525309	2193	CUFF.208.1	2298
BnaA01g13090D	BnaA01g13090D	j	CUFF.210	CUFF.210.1	100	3.394602	2.715981	4.073223	14.435290	2024	CUFF.210.1	1929
BnaA01g13080D	BnaA01g13080D	j	CUFF.212	CUFF.212.1	100	14.345847	11.939447	16.752247	62.664403	885	CUFF.212.1	1185
BnaA01g13040D	BnaA01g13040D	j	CUFF.211	CUFF.211.1	18	1.414625	0.739686	2.089565	6.205117	1319	CUFF.211.1	1236
BnaA01g13040D	BnaA01g13040D	j	CUFF.211	CUFF.211.2	100	8.072399	6.634202	9.510597	35.408801	1319	CUFF.211.1	1236
BnaA01g13180D	BnaA01g13180D	j	CUFF.215	CUFF.215.1	100	7.552262	6.077274	9.027250	32.385313	1247	CUFF.215.1	1797
BnaA01g13180D	BnaA01g13180D	j	CUFF.215	CUFF.215.2	21	1.590869	0.755579	2.426159	6.821901	1196	CUFF.215.1	1797
BnaA01g13300D	BnaA01g13300D	=	CUFF.216	CUFF.216.1	100	13.025395	10.835433	15.215357	56.517259	892	CUFF.216.1	807
BnaA01g13220D	BnaA01g13220D	j	CUFF.217	CUFF.217.1	83	0.569751	0.306452	0.833051	2.480270	3633	CUFF.217.2	3394
BnaA01g13220D	BnaA01g13220D	j	CUFF.217	CUFF.217.2	100	0.690263	0.411721	0.968804	3.004887	3634	CUFF.217.2	3394
BnaA01g13220D	BnaA01g13220D	j	CUFF.217	CUFF.217.3	95	0.654618	0.354409	0.954827	2.849717	3633	CUFF.217.2	3394
BnaA01g13220D	BnaA01g13220D	j	CUFF.217	CUFF.217.4	72	0.500209	0.242600	0.757817	2.177535	3633	CUFF.217.2	3394
BnaA01g13170D	BnaA01g13170D	e	CUFF.218	CUFF.218.1	100	52.156331	48.718973	55.593689	227.125598	1321	CUFF.218.1	1156
BnaA01g13280D	BnaA01g13280D	j	CUFF.226	CUFF.226.1	62	11.141601	9.394832	12.888369	45.662959	1482	CUFF.226.1	1586
BnaA01g13280D	BnaA01g13280D	j	CUFF.226	CUFF.226.2	23	4.234154	3.082430	5.385879	17.353343	1482	CUFF.226.1	1586
BnaA01g13280D	BnaA01g13280D	=	CUFF.226	CUFF.226.3	100	18.082970	15.794751	20.371190	74.111608	1389	CUFF.226.1	1586
BnaA01g13400D	BnaA01g13400D	j	CUFF.227	CUFF.227.1	100	14.278633	12.915960	15.641306	61.968513	2111	CUFF.227.1	2163
BnaA01g13460D	BnaA01g13460D	=	CUFF.228	CUFF.228.1	100	6.013538	4.909740	7.117336	26.240574	1515	CUFF.228.1	1498
BnaA01g13430D	BnaA01g13430D	j	CUFF.230	CUFF.230.1	70	7.614692	6.301728	8.927656	32.855186	1491	CUFF.230.1	1383
BnaA01g13430D	BnaA01g13430D	c	CUFF.230	CUFF.230.2	100	10.827331	8.547660	13.107001	46.716786	846	CUFF.230.1	1383
BnaA01g13130D	BnaA01g13130D	j	CUFF.229	CUFF.229.1	100	19.589932	17.000844	22.179019	84.454241	1279	CUFF.229.1	1714
BnaA01g13130D	BnaA01g13130D	j	CUFF.229	CUFF.229.2	83	16.239127	13.498023	18.980232	70.008574	1070	CUFF.229.1	1714
BnaA01g13610D	BnaA01g13610D	=	CUFF.233	CUFF.233.1	100	15.013216	12.299829	17.726603	66.191100	728	CUFF.233.1	762
BnaA01g13630D	BnaA01g13630D	j	CUFF.236	CUFF.236.1	28	1.656101	0.971032	2.341171	7.160425	1572	CUFF.236.1	1435
BnaA01g13630D	BnaA01g13630D	=	CUFF.236	CUFF.236.2	100	6.012559	4.835387	7.189731	25.996279	1507	CUFF.236.1	1435
BnaA01g13650D	BnaA01g13650D	j	CUFF.235	CUFF.235.1	100	1.427555	0.808298	2.046813	6.219512	1204	CUFF.235.1	2643
BnaA01g12900D	BnaA01g12900D	=	CUFF.238	CUFF.238.1	100	51.070397	47.522254	54.618540	223.933918	1773	CUFF.238.1	1909
BnaA01g13470D	BnaA01g13470D	=	CUFF.242	CUFF.242.1	100	45.515240	42.423299	48.607180	198.112638	2086	CUFF.242.1	2341
BnaA01g09360D	BnaA01g09360D	j	CUFF.186	CUFF.186.1	100	3.551107	2.821535	4.280679	14.324232	1948	CUFF.186.1	1594
BnaA01g09360D	BnaA01g09360D	e	CUFF.187	CUFF.187.1	100	6.147159	3.902836	8.391483	23.714161	533	CUFF.187.1	1594
BnaA01g09370D	BnaA01g09370D	c	CUFF.190	CUFF.190.1	100	1.252997	0.692640	1.813354	5.387953	1195	CUFF.190.1	2041
BnaA01g09370D	BnaA01g09370D	c	CUFF.195	CUFF.195.1	100	2.237731	1.477321	2.998140	9.832024	1243	CUFF.195.1	2041
BnaA01g09380D	BnaA01g09380D	=	CUFF.197	CUFF.197.1	100	30.381616	25.672099	35.091133	133.489146	599	CUFF.197.1	631
BnaA01g09390D	BnaA01g09390D	j	CUFF.200	CUFF.200.1	100	74.098845	65.086494	83.111195	325.657916	487	CUFF.200.1	837
BnaA01g09400D	BnaA01g09400D	=	CUFF.203	CUFF.203.1	100	11.118782	8.191938	14.045626	49.700310	591	CUFF.204.1	667
BnaA01g09400D	BnaA01g09400D	e	CUFF.204	CUFF.204.1	100	1.546144	0.888920	2.203369	6.911176	1254	CUFF.204.1	667
BnaA01g09430D	BnaA01g09430D	o	CUFF.205	CUFF.205.1	100	0.948118	0.693359	1.202876	4.100992	5616	CUFF.205.2	2181
BnaA01g09430D	BnaA01g09430D	o	CUFF.205	CUFF.205.2	82	0.778319	0.540037	1.016601	3.366545	5646	CUFF.205.2	2181
BnaA01g09430D	BnaA01g09430D	=	CUFF.206	CUFF.206.1	100	0.908038	0.467754	1.348321	3.792392	1394	CUFF.206.1	2181
BnaA01g09470D	BnaA01g09470D	=	CUFF.209	CUFF.209.1	100	1.358459	0.862420	1.854498	5.934644	1563	CUFF.209.1	1743
BnaA01g09520D	BnaA01g09520D	e	CUFF.213	CUFF.213.1	100	1.394389	0.925633	1.863145	5.485846	1809	CUFF.213.1	1404
BnaA01g09530D	BnaA01g09530D	=	CUFF.214	CUFF.214.1	100	8.684964	7.255151	10.114777	37.528849	1351	CUFF.214.1	1635
BnaA01g09540D	BnaA01g09540D	=	CUFF.219	CUFF.219.1	100	105.713888	95.155055	116.272721	469.078284	515	CUFF.219.1	759
BnaA01g09550D	BnaA01g09550D	j	CUFF.220	CUFF.220.1	100	5.061284	3.333039	6.789529	22.390823	716	CUFF.220.1	673
BnaA01g09550D	BnaA01g09550D	=	CUFF.220	CUFF.220.2	46	2.303764	0.658113	3.949415	10.191718	536	CUFF.220.1	673
BnaA01g09560D	BnaA01g09560D	c	CUFF.221	CUFF.221.1	100	0.595438	0.236375	0.954501	2.493787	1346	CUFF.221.1	2610
BnaA01g09560D	BnaA01g09560D	c	CUFF.222	CUFF.222.1	100	1.231678	0.650676	1.812681	5.466387	1114	CUFF.222.1	2610
BnaA01g09570D	BnaA01g09570D	=	CUFF.223	CUFF.223.1	100	2.174111	1.537888	2.810334	9.276564	1535	CUFF.223.1	1293
BnaA01g09620D	BnaA01g09620D	e	CUFF.224	CUFF.224.1	100	2.471440	1.500554	3.442326	10.602029	1137	CUFF.224.1	955
BnaA01g09620D	BnaA01g09620D	=	CUFF.225	CUFF.225.1	100	18.693422	15.699218	21.687626	80.191402	827	CUFF.224.1	955
BnaA01g09640D	BnaA01g09640D	j	CUFF.231	CUFF.231.1	100	14.539278	12.882263	16.196292	63.030960	1733	CUFF.231.1	2275
BnaA01g09650D	BnaA01g09650D	j	CUFF.232	CUFF.232.1	76	2.731284	2.261822	3.200746	11.790140	3594	CUFF.232.1	3370
BnaA01g09650D	BnaA01g09650D	j	CUFF.232	CUFF.232.2	100	3.595574	2.107646	5.083502	15.521022	727	CUFF.232.1	3370
BnaA01g09660D	BnaA01g09660D	x	CUFF.234	CUFF.234.1	100	1.949908	1.362839	2.536977	8.371966	1669	CUFF.234.1	981
BnaA01g09700D	BnaA01g09700D	=	CUFF.237	CUFF.237.1	100	1.098528	0.366176	1.830880	4.959916	728	CUFF.237.1	1216
BnaA01g09710D	BnaA01g09710D	j	CUFF.239	CUFF.239.1	90	5.736586	4.604219	6.868953	25.223208	1648	CUFF.239.1	2009
BnaA01g09710D	BnaA01g09710D	j	CUFF.239	CUFF.239.2	100	6.375383	5.185990	7.564776	28.031934	1647	CUFF.239.1	2009
BnaA01g09730D	BnaA01g09730D	j	CUFF.240	CUFF.240.1	100	27.363473	23.730076	30.996870	119.784103	799	CUFF.240.1	1632
BnaA01g09740D	BnaA01g09740D	j	CUFF.241	CUFF.241.1	100	30.385848	27.566813	33.204882	133.567559	1405	CUFF.241.1	1764
BnaA01g09760D	BnaA01g09760D	j	CUFF.243	CUFF.243.1	100	3.086786	2.073193	4.100380	13.460960	995	CUFF.243.1	1047
BnaA01g09770D	BnaA01g09770D	=	CUFF.244	CUFF.244.1	91	1.614898	0.843662	2.386135	6.777754	1131	CUFF.244.1	1113
BnaA01g09770D	BnaA01g09770D	j	CUFF.244	CUFF.244.2	100	1.769389	0.830369	2.708409	7.426154	964	CUFF.244.1	1113
BnaA01g09780D	BnaA01g09780D	e	CUFF.245	CUFF.245.1	100	6.772815	4.692023	8.853607	30.492056	617	CUFF.245.1	318
BnaA01g09800D	BnaA01g09800D	j	CUFF.246	CUFF.246.1	18	1.360817	0.493619	2.228015	5.992500	991	CUFF.246.1	1111
BnaA01g09800D	BnaA01g09800D	=	CUFF.246	CUFF.246.2	100	7.506429	5.479934	9.532924	33.055342	910	CUFF.246.1	1111
BnaA01g09800D	BnaA01g09800D	j	CUFF.246	CUFF.246.3	97	7.268729	4.828804	9.708655	32.008606	729	CUFF.246.1	1111
BnaA01g13480D	BnaA01g13480D	j	CUFF.247	CUFF.247.1	100	4.979903	3.769409	6.190397	21.479210	1472	CUFF.247.3	1508
BnaA01g13480D	BnaA01g13480D	j	CUFF.247	CUFF.247.2	26	1.285158	0.629980	1.940335	5.543115	1472	CUFF.247.3	1508
BnaA01g13480D	BnaA01g13480D	j	CUFF.247	CUFF.247.3	67	3.315397	2.297033	4.333761	14.299899	1507	CUFF.247.3	1508
BnaA01g13510D	BnaA01g13510D	x	CUFF.248	CUFF.248.1	100	11.586934	9.947511	13.226357	51.113405	1395	CUFF.248.1	729
BnaA01g13530D	BnaA01g13530D	j	CUFF.250	CUFF.250.1	52	3.234960	1.988118	4.481802	14.187953	853	CUFF.250.3	1172
BnaA01g13530D	BnaA01g13530D	j	CUFF.250	CUFF.250.2	23	1.453827	0.740165	2.167489	6.376223	1502	CUFF.250.3	1172
BnaA01g13530D	BnaA01g13530D	j	CUFF.250	CUFF.250.3	100	6.199854	5.116443	7.283264	27.191441	1793	CUFF.250.3	1172
BnaA01g13530D	BnaA01g13530D	p	CUFF.253	CUFF.253.1	100	142.244187	133.484256	151.004118	605.599396	1060	CUFF.253.1	1172
BnaA01g13540D	BnaA01g13540D	=	CUFF.254	CUFF.254.1	100	3.933072	3.217323	4.648821	16.443117	2230	CUFF.254.1	1382
BnaA01g13560D	BnaA01g13560D	j	CUFF.255	CUFF.255.1	100	4.077499	3.473456	4.681542	17.723480	3818	CUFF.255.1	2799
BnaA01g13560D	BnaA01g13560D	j	CUFF.255	CUFF.255.2	79	3.204856	2.548672	3.861040	13.930402	2833	CUFF.255.1	2799
BnaA01g13570D	BnaA01g13570D	c	CUFF.257	CUFF.257.1	100	1.655065	0.739345	2.570785	7.060491	744	CUFF.257.1	1683
BnaA01g13310D	BnaA01g13310D	=	CUFF.249	CUFF.249.1	100	146.482978	137.384765	155.581190	618.079048	1012	CUFF.249.1	1160
BnaA01g13320D	BnaA01g13320D	e	CUFF.251	CUFF.251.1	100	3.463044	2.436252	4.489836	14.940119	1555	CUFF.252.1	2881
BnaA01g13320D	BnaA01g13320D	j	CUFF.252	CUFF.252.1	100	11.343555	10.078912	12.608199	48.937892	2469	CUFF.252.1	2881
BnaA01g13330D	BnaA01g13330D	c	CUFF.256	CUFF.256.1	100	32.088187	27.976199	36.200176	138.335028	821	CUFF.256.2	1793
BnaA01g13330D	BnaA01g13330D	j	CUFF.256	CUFF.256.2	61	19.460683	17.427325	21.494041	83.896732	1716	CUFF.256.2	1793
BnaA01g13340D	BnaA01g13340D	j	CUFF.258	CUFF.258.1	100	4.754479	3.801165	5.707792	21.034446	1582	CUFF.258.1	1602
-	-	u	CUFF.259	CUFF.259.1	100	2.743365	1.260806	4.225924	10.981905	549	CUFF.259.1	-
BnaA01g13350D	BnaA01g13350D	=	CUFF.260	CUFF.260.1	100	2.153677	1.078703	3.228651	9.058399	710	CUFF.260.1	816
BnaA01g13370D	BnaA01g13370D	=	CUFF.261	CUFF.261.1	100	13.641126	10.671011	16.611242	61.363136	632	CUFF.261.1	585
BnaA01g15060D	BnaA01g15060D	j	CUFF.262	CUFF.262.1	20	0.618196	0.281364	0.955029	2.700784	2684	CUFF.262.1	2785
BnaA01g15060D	BnaA01g15060D	j	CUFF.262	CUFF.262.2	100	3.076597	2.465304	3.687890	13.441077	2684	CUFF.262.1	2785
BnaA01g16360D	BnaA01g16360D	j	CUFF.263	CUFF.263.1	100	3.476815	2.706595	4.247035	15.473716	1880	CUFF.263.1	1946
BnaA01g16360D	BnaA01g16360D	j	CUFF.263	CUFF.263.2	15	0.538582	0.178623	0.898541	2.396982	1878	CUFF.263.1	1946
BnaA01g16390D	BnaA01g16390D	e	CUFF.264	CUFF.264.1	100	9.752399	5.593962	13.910836	45.279195	362	CUFF.264.1	569
BnaA01g16400D	BnaA01g16400D	x	CUFF.265	CUFF.265.1	100	1.391485	0.738399	2.044570	5.921086	1293	CUFF.265.1	1455
BnaA01g16400D	BnaA01g16400D	j	CUFF.266	CUFF.266.1	100	1.665550	0.971380	2.359719	7.087296	1319	CUFF.266.1	1455
BnaA01g16430D	BnaA01g16430D	=	CUFF.267	CUFF.267.1	100	39.502689	34.995575	44.009802	174.260492	708	CUFF.267.1	877
BnaA01g16450D	BnaA01g16450D	j	CUFF.268	CUFF.268.1	100	0.941376	0.246913	1.635840	4.148095	906	CUFF.268.1	1030
BnaA01g16450D	BnaA01g16450D	=	CUFF.268	CUFF.268.2	100	0.941376	0.242247	1.640506	4.148095	906	CUFF.268.1	1030
BnaA01g16420D	BnaA01g16420D	=	CUFF.269	CUFF.269.1	100	4.312836	3.713473	4.912200	18.822684	3476	CUFF.269.1	3562
BnaA01g16540D	BnaA01g16540D	=	CUFF.270	CUFF.270.1	100	4.460713	3.200464	5.720962	19.357395	943	CUFF.270.1	2305
BnaA01g16530D	BnaA01g16530D	e	CUFF.272	CUFF.272.1	100	2.370463	1.603485	3.137441	9.214464	1260	CUFF.272.1	1049
BnaA01g16570D	BnaA01g16570D	e	CUFF.273	CUFF.273.1	100	10.552787	8.233989	12.871585	44.005848	714	CUFF.273.1	432
BnaA01g16610D	BnaA01g16610D	=	CUFF.274	CUFF.274.1	100	1.490881	0.591846	2.389916	5.878203	679	CUFF.274.1	1273
BnaA01g16440D	BnaA01g16440D	j	CUFF.275	CUFF.275.1	100	18.672771	16.372044	20.973498	81.572942	1291	CUFF.275.1	1586
BnaA01g16440D	BnaA01g16440D	c	CUFF.275	CUFF.275.2	57	10.732004	7.662760	13.801247	46.883298	631	CUFF.275.1	1586
BnaA01g16600D	BnaA01g16600D	j	CUFF.276	CUFF.276.1	94	1.080236	0.277806	1.882666	4.552796	913	CUFF.276.2	2090
BnaA01g16600D	BnaA01g16600D	=	CUFF.276	CUFF.276.2	100	1.150760	0.654482	1.647038	4.850030	1689	CUFF.276.2	2090
BnaA01g16620D	BnaA01g16620D	=	CUFF.277	CUFF.277.1	100	6.042671	3.277536	8.807807	25.712041	436	CUFF.277.1	592
BnaA01g16490D	BnaA01g16490D	j	CUFF.271	CUFF.271.1	100	8.498886	6.870811	10.126960	36.540269	1010	CUFF.271.1	1012
BnaA01g16470D	BnaA01g16470D	o	CUFF.278	CUFF.278.1	100	2.558845	1.654264	3.463426	10.969456	999	CUFF.278.1	1215
BnaA01g16630D	BnaA01g16630D	j	CUFF.280	CUFF.280.1	45	1.501524	0.504897	2.498151	6.622449	775	CUFF.280.2	884
BnaA01g16630D	BnaA01g16630D	j	CUFF.280	CUFF.280.2	46	1.542721	0.660908	2.424534	6.804150	941	CUFF.280.2	884
BnaA01g16630D	BnaA01g16630D	=	CUFF.280	CUFF.280.3	100	3.367467	2.015373	4.719562	14.852168	841	CUFF.280.2	884
BnaA01g16640D	BnaA01g16640D	=	CUFF.282	CUFF.282.1	100	17.970301	15.365294	20.575309	77.981673	943	CUFF.282.1	918
BnaA01g16650D	BnaA01g16650D	j	CUFF.281	CUFF.281.1	100	7.637671	5.802186	9.473156	31.983217	814	CUFF.281.1	1559
BnaA01g16650D	BnaA01g16650D	c	CUFF.283	CUFF.283.1	100	7.463285	5.554170	9.372400	33.381979	751	CUFF.283.1	1559
BnaA01g16660D	BnaA01g16660D	j	CUFF.285	CUFF.285.1	31	2.875257	2.010270	3.740243	12.314250	1421	CUFF.285.1	1623
BnaA01g16660D	BnaA01g16660D	=	CUFF.285	CUFF.285.2	100	9.354482	7.381729	11.327235	40.063704	925	CUFF.285.1	1623
BnaA01g16510D	BnaA01g16510D	j	CUFF.279	CUFF.279.1	100	4.540593	2.793066	6.288120	19.490924	606	CUFF.279.1	1290
BnaA01g16520D	BnaA01g16520D	x	CUFF.284	CUFF.284.1	100	3.752149	2.763588	4.740711	16.455469	1216	CUFF.284.1	2277
BnaA01g16520D	BnaA01g16520D	j	CUFF.286	CUFF.286.1	100	1.643856	1.174915	2.112797	7.209313	2154	CUFF.286.1	2277
BnaA01g16560D	BnaA01g16560D	=	CUFF.287	CUFF.287.1	100	18.235954	16.141376	20.330533	79.027707	1409	CUFF.287.1	1513
BnaA01g16720D	BnaA01g16720D	j	CUFF.288	CUFF.288.1	100	6.391485	5.051334	7.731636	25.877927	1210	CUFF.288.1	1465
BnaA01g16720D	BnaA01g16720D	=	CUFF.288	CUFF.288.2	69	4.436227	2.507987	6.364466	17.961453	620	CUFF.288.1	1465
BnaA01g16710D	BnaA01g16710D	j	CUFF.290	CUFF.290.1	100	10.842017	9.710080	11.973955	46.408289	2699	CUFF.290.1	2682
BnaA01g16750D	BnaA01g16750D	j	CUFF.289	CUFF.289.1	100	4.883952	3.468799	6.299104	21.590900	854	CUFF.289.1	1887
BnaA01g16750D	BnaA01g16750D	c	CUFF.291	CUFF.291.1	100	5.262137	3.394264	7.130011	23.038815	619	CUFF.291.1	1887
BnaA01g16700D	BnaA01g16700D	=	CUFF.292	CUFF.292.1	100	14.533972	13.022358	16.045586	63.693249	1772	CUFF.292.1	1887
BnaA01g17130D	BnaA01g17130D	j	CUFF.293	CUFF.293.1	100	2.224474	1.659389	2.789559	9.838649	2019	CUFF.293.1	2182
BnaA01g17150D	BnaA01g17150D	c	CUFF.294	CUFF.294.1	61	1.370603	0.618699	2.122507	5.715915	1140	CUFF.294.2	1248
BnaA01g17150D	BnaA01g17150D	j	CUFF.294	CUFF.294.2	55	1.242994	0.571036	1.914952	5.183738	1309	CUFF.294.2	1248
BnaA01g17150D	BnaA01g17150D	j	CUFF.294	CUFF.294.3	100	2.258279	1.250088	3.266469	9.417845	951	CUFF.294.2	1248
BnaA01g17170D	BnaA01g17170D	=	CUFF.295	CUFF.295.1	100	7.160204	6.101353	8.219054	30.513476	1818	CUFF.295.1	1744
-	-	u	CUFF.297	CUFF.297.1	100	1.221203	0.477015	1.965391	5.121119	818	CUFF.297.1	-
BnaA01g17240D	BnaA01g17240D	j	CUFF.296	CUFF.296.1	100	1.170833	0.635058	1.706608	5.102356	1288	CUFF.296.1	528
BnaA01g17330D	BnaA01g17330D	o	CUFF.298	CUFF.298.1	100	1.089494	0.452484	1.726503	4.775405	916	CUFF.298.1	1425
BnaA01g17140D	BnaA01g17140D	j	CUFF.299	CUFF.299.1	64	3.095529	2.519146	3.671911	13.356605	2971	CUFF.299.1	2550
BnaA01g17140D	BnaA01g17140D	j	CUFF.299	CUFF.299.2	100	4.816516	3.777586	5.855446	20.782332	1585	CUFF.299.1	2550
-	-	u	CUFF.300	CUFF.300.1	100	29.516968	26.721620	32.312316	126.956411	1155	CUFF.300.1	-
BnaA01g17290D	BnaA01g17290D	e	CUFF.301	CUFF.301.1	100	3.635373	2.504672	4.766074	15.286706	930	CUFF.301.1	315
BnaA01g17360D	BnaA01g17360D	=	CUFF.302	CUFF.302.1	100	4.394728	2.637175	6.152282	17.969169	584	CUFF.302.1	675
BnaA01g17410D	BnaA01g17410D	o	CUFF.303	CUFF.303.1	100	8.450490	7.292313	9.608668	36.212658	1804	CUFF.303.1	1827
BnaA01g17450D	BnaA01g17450D	=	CUFF.304	CUFF.304.1	100	2.677559	2.106589	3.248528	11.535494	2256	CUFF.304.1	2297
BnaA01g17410D	BnaA01g17410D	j	CUFF.305	CUFF.305.1	31	1.296395	0.792276	1.800515	5.658166	1731	CUFF.305.1	1827
BnaA01g17410D	BnaA01g17410D	c	CUFF.305	CUFF.305.2	100	4.205661	2.953181	5.458141	18.355764	968	CUFF.305.1	1827
BnaA01g17350D	BnaA01g17350D	e	CUFF.306	CUFF.306.1	100	6.645019	5.109183	8.180855	28.235115	974	CUFF.306.1	761
BnaA01g17350D	BnaA01g17350D	=	CUFF.307	CUFF.307.1	100	69.184520	58.271623	80.097417	293.969512	384	CUFF.306.1	761
BnaA01g17400D	BnaA01g17400D	j	CUFF.308	CUFF.308.1	15	0.897173	0.211492	1.582854	3.775446	1039	CUFF.308.2	796
BnaA01g17400D	BnaA01g17400D	j	CUFF.308	CUFF.308.2	15	0.888884	0.286459	1.491309	3.740565	1128	CUFF.308.2	796
BnaA01g17400D	BnaA01g17400D	=	CUFF.308	CUFF.308.3	100	5.821318	4.370621	7.272014	24.497029	1039	CUFF.308.2	796
BnaA01g17480D	BnaA01g17480D	j	CUFF.309	CUFF.309.1	61	1.143582	0.385765	1.901398	4.718683	945	CUFF.309.3	1481
BnaA01g17480D	BnaA01g17480D	j	CUFF.309	CUFF.309.2	100	1.881035	0.971331	2.790740	7.761588	981	CUFF.309.3	1481
BnaA01g17480D	BnaA01g17480D	=	CUFF.309	CUFF.309.3	96	1.811076	1.077674	2.544479	7.472922	1403	CUFF.309.3	1481
BnaA01g17530D	BnaA01g17530D	j	CUFF.310	CUFF.310.1	100	6.736848	4.039675	9.434021	28.928371	456	CUFF.310.1	577
BnaA01g17500D	BnaA01g17500D	=	CUFF.311	CUFF.311.1	100	12.412814	10.606442	14.219186	53.969217	1175	CUFF.311.1	1229
-	-	u	CUFF.312	CUFF.312.1	100	18.929409	7.959058	29.899759	74.896776	237	CUFF.312.1	-
BnaA01g17560D	BnaA01g17560D	j	CUFF.315	CUFF.315.1	26	1.524983	0.638129	2.411838	6.642602	1074	CUFF.315.1	1285
BnaA01g17560D	BnaA01g17560D	=	CUFF.315	CUFF.315.2	100	5.859187	4.410046	7.308329	25.521749	1074	CUFF.315.1	1285
BnaA01g17550D	BnaA01g17550D	c	CUFF.316	CUFF.316.1	91	0.755144	0.086390	1.423897	3.249472	878	CUFF.316.3	2377
BnaA01g17550D	BnaA01g17550D	j	CUFF.316	CUFF.316.2	100	0.833739	0.460487	1.206990	3.587676	2112	CUFF.316.3	2377
BnaA01g17550D	BnaA01g17550D	j	CUFF.316	CUFF.316.3	59	0.491083	0.187729	0.794438	2.113188	2182	CUFF.316.3	2377
BnaA01g17510D	BnaA01g17510D	j	CUFF.317	CUFF.317.1	70	1.986536	1.002385	2.970687	8.616639	1073	CUFF.317.2	2565
BnaA01g17510D	BnaA01g17510D	j	CUFF.317	CUFF.317.2	91	2.577356	1.999943	3.154770	11.179334	2369	CUFF.317.2	2565
BnaA01g17510D	BnaA01g17510D	j	CUFF.317	CUFF.317.3	100	2.839430	1.742824	3.936035	12.316082	1132	CUFF.317.2	2565
BnaA01g17460D	BnaA01g17460D	e	CUFF.313	CUFF.313.1	100	3.284244	2.406184	4.162305	14.211831	1584	CUFF.313.1	1101
BnaA01g17460D	BnaA01g17460D	=	CUFF.314	CUFF.314.1	100	18.953156	16.289344	21.616968	82.015533	1012	CUFF.313.1	1101
BnaA01g17590D	BnaA01g17590D	=	CUFF.318	CUFF.318.1	100	2.744728	2.021020	3.468436	11.637052	1524	CUFF.318.1	1065
-	-	u	CUFF.321	CUFF.321.1	100	3.652631	1.294173	6.011089	15.546693	394	CUFF.321.1	-
BnaA01g17490D	BnaA01g17490D	j	CUFF.319	CUFF.319.1	100	3.573270	2.831242	4.315298	15.311507	2233	CUFF.319.1	5829
BnaA01g17490D	BnaA01g17490D	c	CUFF.319	CUFF.319.2	82	2.915944	2.089846	3.742043	12.494859	1665	CUFF.319.1	5829
BnaA01g17490D	BnaA01g17490D	j	CUFF.320	CUFF.320.1	30	1.460380	0.627663	2.293098	6.439982	1013	CUFF.320.1	5829
BnaA01g17490D	BnaA01g17490D	j	CUFF.320	CUFF.320.2	100	4.863125	3.458184	6.268065	21.445398	960	CUFF.320.1	5829
BnaA01g17490D	BnaA01g17490D	j	CUFF.322	CUFF.322.1	100	4.887437	3.924361	5.850513	21.183111	1839	CUFF.322.1	5829
BnaA01g17490D	BnaA01g17490D	j	CUFF.322	CUFF.322.2	26	1.247001	0.686033	1.807968	5.404746	1839	CUFF.322.1	5829
BnaA01g17490D	BnaA01g17490D	c	CUFF.322	CUFF.322.3	93	4.541617	2.356591	6.726643	19.684259	553	CUFF.322.1	5829
BnaA01g17580D	BnaA01g17580D	=	CUFF.323	CUFF.323.1	100	9.831626	8.752423	10.910828	42.588303	2648	CUFF.323.1	2723
BnaA01g17570D	BnaA01g17570D	=	CUFF.324	CUFF.324.1	100	65.493809	60.686617	70.301002	283.590180	1252	CUFF.324.1	1347
BnaA01g17700D	BnaA01g17700D	j	CUFF.325	CUFF.325.1	50	1.347127	0.358653	2.335601	5.570698	794	CUFF.325.1	871
BnaA01g17700D	BnaA01g17700D	=	CUFF.325	CUFF.325.2	100	2.686940	1.377500	3.996381	11.111152	794	CUFF.325.1	871
BnaA01g17700D	BnaA01g17700D	j	CUFF.325	CUFF.325.3	50	1.347127	0.314725	2.379529	5.570698	794	CUFF.325.1	871
BnaA01g17700D	BnaA01g17700D	j	CUFF.325	CUFF.325.4	82	2.214152	0.768211	3.660093	9.156057	670	CUFF.325.1	871
BnaA01g17750D	BnaA01g17750D	j	CUFF.326	CUFF.326.1	100	4.760727	3.891549	5.629905	20.869596	1757	CUFF.326.1	1819
BnaA01g17760D	BnaA01g17760D	j	CUFF.327	CUFF.327.1	27	0.520894	0.154277	0.887511	2.261612	1842	CUFF.327.1	1842
BnaA01g17760D	BnaA01g17760D	=	CUFF.327	CUFF.327.2	100	1.948673	1.343368	2.553978	8.460724	1842	CUFF.327.1	1842
BnaA01g17740D	BnaA01g17740D	=	CUFF.328	CUFF.328.1	100	4.891179	4.117820	5.664539	20.997102	2208	CUFF.328.1	2387
BnaA01g17810D	BnaA01g17810D	e	CUFF.329	CUFF.329.1	100	3.105256	2.437811	3.772702	13.935896	1939	CUFF.329.1	1164
BnaA01g17840D	BnaA01g17840D	=	CUFF.330	CUFF.330.1	100	1.967319	1.247918	2.686719	8.741354	1198	CUFF.330.1	1005
BnaA01g17860D	BnaA01g17860D	=	CUFF.331	CUFF.331.1	100	7.065816	6.066910	8.064721	30.199493	1971	CUFF.331.1	2006
BnaA01g17630D	BnaA01g17630D	j	CUFF.332	CUFF.332.1	100	24.201867	22.073694	26.330041	104.721345	1917	CUFF.332.1	1902
BnaA01g17910D	BnaA01g17910D	=	CUFF.333	CUFF.333.1	100	9.951035	7.111234	12.790836	43.120666	546	CUFF.333.1	1528
BnaA01g17930D	BnaA01g17930D	=	CUFF.334	CUFF.334.1	100	6.418910	4.670690	8.167130	27.085103	774	CUFF.334.1	942
BnaA01g17690D	BnaA01g17690D	j	CUFF.335	CUFF.335.1	54	8.279738	7.066321	9.493155	35.859372	2222	CUFF.335.1	1974
BnaA01g17690D	BnaA01g17690D	=	CUFF.335	CUFF.335.2	100	15.450192	13.692413	17.207971	66.914459	1944	CUFF.335.1	1974
BnaA01g17890D	BnaA01g17890D	=	CUFF.338	CUFF.338.1	100	6.257939	4.697312	7.818565	27.648145	1179	CUFF.338.4	1201
BnaA01g17890D	BnaA01g17890D	j	CUFF.338	CUFF.338.2	32	1.993760	1.057385	2.930136	8.808616	1179	CUFF.338.4	1201
BnaA01g17890D	BnaA01g17890D	j	CUFF.338	CUFF.338.3	40	2.506608	1.394757	3.618458	11.074422	1179	CUFF.338.4	1201
BnaA01g17890D	BnaA01g17890D	j	CUFF.338	CUFF.338.4	30	1.905564	1.014836	2.796292	8.418955	1281	CUFF.338.4	1201
BnaA01g17780D	BnaA01g17780D	j	CUFF.336	CUFF.336.1	100	1.087344	0.668659	1.506029	4.628527	2183	CUFF.336.2	722
BnaA01g17780D	BnaA01g17780D	j	CUFF.336	CUFF.336.2	62	0.670214	0.375846	0.964582	2.852917	2828	CUFF.336.2	722
BnaA01g17770D	BnaA01g17770D	=	CUFF.337	CUFF.337.1	100	2.001831	1.380695	2.622967	8.521247	1833	CUFF.337.1	1259
BnaA01g18130D	BnaA01g18130D	e	CUFF.339	CUFF.339.1	100	3.833456	3.014542	4.652370	16.652730	1652	CUFF.339.1	1395
-	-	u	CUFF.340	CUFF.340.1	100	1.611083	0.667823	2.554343	6.085899	677	CUFF.340.1	-
BnaA01g18180D	BnaA01g18180D	=	CUFF.341	CUFF.341.1	100	17.635001	15.692184	19.577817	76.258948	1374	CUFF.341.1	1737
BnaA01g18280D	BnaA01g18280D	j	CUFF.342	CUFF.342.1	18	0.452827	0.097061	0.808592	1.933654	1891	CUFF.342.1	1848
BnaA01g18280D	BnaA01g18280D	j	CUFF.342	CUFF.342.2	17	0.411740	0.089017	0.734462	1.758205	1816	CUFF.342.1	1848
BnaA01g18280D	BnaA01g18280D	j	CUFF.342	CUFF.342.3	100	2.477963	1.799701	3.156225	10.581364	1890	CUFF.342.1	1848
BnaA01g18340D	BnaA01g18340D	e	CUFF.343	CUFF.343.1	100	0.716790	0.284549	1.149031	3.182795	1158	CUFF.343.1	3379
BnaA01g17720D	BnaA01g17720D	=	CUFF.344	CUFF.344.1	100	16.357471	15.031283	17.683659	70.719680	3315	CUFF.344.1	3200
BnaA01g18450D	BnaA01g18450D	j	CUFF.345	CUFF.345.1	100	0.865997	0.487372	1.244622	3.727623	1832	CUFF.345.1	2904
BnaA01g18460D	BnaA01g18460D	j	CUFF.346	CUFF.346.1	86	2.103289	1.012792	3.193786	8.768250	897	CUFF.346.1	981
BnaA01g18460D	BnaA01g18460D	=	CUFF.346	CUFF.346.2	100	2.440450	1.281414	3.599485	10.173816	897	CUFF.346.1	981
BnaA01g18430D	BnaA01g18430D	j	CUFF.347	CUFF.347.1	100	13.223320	11.329312	15.117327	57.546804	1225	CUFF.347.1	1269
BnaA01g18470D	BnaA01g18470D	j	CUFF.348	CUFF.348.1	100	2.375689	1.455268	3.296110	9.941286	944	CUFF.348.1	1176
BnaA01g18320D	BnaA01g18320D	j	CUFF.349	CUFF.349.1	46	5.307233	4.246923	6.367543	23.064679	1847	CUFF.349.1	1884
BnaA01g18320D	BnaA01g18320D	j	CUFF.349	CUFF.349.2	100	11.441474	9.786329	13.096619	49.723445	1551	CUFF.349.1	1884
BnaA01g18410D	BnaA01g18410D	=	CUFF.350	CUFF.350.1	100	12.477873	10.376900	14.578846	54.098639	975	CUFF.350.1	1360
BnaA01g18540D	BnaA01g18540D	c	CUFF.351	CUFF.351.1	100	3.242273	2.486513	3.998033	14.017835	1626	CUFF.351.1	2845
BnaA01g18550D	BnaA01g18550D	=	CUFF.352	CUFF.352.1	100	0.709864	0.281800	1.137928	2.986710	1167	CUFF.352.1	1110
BnaA01g18480D	BnaA01g18480D	j	CUFF.353	CUFF.353.1	22	1.001887	0.563657	1.440118	4.346915	2586	CUFF.353.2	2968
BnaA01g18480D	BnaA01g18480D	j	CUFF.353	CUFF.353.2	100	4.529884	3.832657	5.227112	19.653926	3053	CUFF.353.2	2968
BnaA01g18630D	BnaA01g18630D	=	CUFF.354	CUFF.354.1	100	3.106615	2.456410	3.756821	13.485917	2035	CUFF.354.1	2175
BnaA01g18160D	BnaA01g18160D	=	CUFF.355	CUFF.355.1	100	36.185841	33.527055	38.844627	157.120855	2070	CUFF.355.1	2416
BnaA01g18670D	BnaA01g18670D	x	CUFF.356	CUFF.356.1	100	5.757880	4.942886	6.572873	24.500169	2360	CUFF.356.1	1207
BnaA01g18690D	BnaA01g18690D	c	CUFF.357	CUFF.357.1	100	1.251661	0.662440	1.840881	5.412897	1148	CUFF.357.1	1910
BnaA01g18650D	BnaA01g18650D	=	CUFF.359	CUFF.359.1	100	54.025975	50.159994	57.891957	233.964727	1564	CUFF.359.1	1470
BnaA01g18730D	BnaA01g18730D	o	CUFF.361	CUFF.361.1	100	1.162269	0.766064	1.558475	4.932642	2106	CUFF.361.1	7711
BnaA01g18730D	BnaA01g18730D	j	CUFF.362	CUFF.362.1	100	2.714535	1.722285	3.706784	11.848024	1098	CUFF.362.2	7711
BnaA01g18730D	BnaA01g18730D	j	CUFF.362	CUFF.362.2	98	2.669696	2.287651	3.051741	11.652319	5329	CUFF.362.2	7711
BnaA01g18860D	BnaA01g18860D	j	CUFF.364	CUFF.364.1	46	2.718851	1.869542	3.568159	11.769310	1837	CUFF.364.1	1817
BnaA01g18860D	BnaA01g18860D	=	CUFF.364	CUFF.364.2	100	5.950668	4.758596	7.142740	25.759140	1765	CUFF.364.1	1817
BnaA01g18860D	BnaA01g18860D	e	CUFF.365	CUFF.365.1	100	1.927996	1.079621	2.776370	8.345872	1503	CUFF.364.1	1817
BnaA01g19010D	BnaA01g19010D	j	CUFF.367	CUFF.367.1	100	4.462776	3.192171	5.733381	19.652691	909	CUFF.367.1	868
BnaA01g18340D	BnaA01g18340D	j	CUFF.358	CUFF.358.1	100	37.496275	32.460068	42.532483	165.487859	637	CUFF.358.1	3379
BnaA01g18350D	BnaA01g18350D	=	CUFF.360	CUFF.360.1	100	11.087553	8.669540	13.505566	48.552501	745	CUFF.360.2	686
BnaA01g18350D	BnaA01g18350D	j	CUFF.360	CUFF.360.2	13	1.475163	0.475971	2.474355	6.459753	746	CUFF.360.2	686
BnaA01g18360D	BnaA01g18360D	j	CUFF.363	CUFF.363.1	35	3.866394	3.114584	4.618204	16.579453	3051	CUFF.363.1	2976
BnaA01g18360D	BnaA01g18360D	c	CUFF.363	CUFF.363.2	100	10.940135	9.356701	12.523568	46.912300	1771	CUFF.363.1	2976
BnaA01g18360D	BnaA01g18360D	c	CUFF.363	CUFF.363.3	65	7.100225	5.339383	8.861067	30.446415	942	CUFF.363.1	2976
BnaA01g18380D	BnaA01g18380D	=	CUFF.369	CUFF.369.1	100	10.319365	8.124480	12.514251	45.657671	786	CUFF.369.1	970
BnaA01g18390D	BnaA01g18390D	=	CUFF.370	CUFF.370.1	100	25.533664	21.820537	29.246791	110.131768	693	CUFF.370.1	748
BnaA01g19020D	BnaA01g19020D	j	CUFF.373	CUFF.373.1	77	0.916780	0.403489	1.430071	3.826129	1706	CUFF.373.2	1551
BnaA01g19020D	BnaA01g19020D	j	CUFF.373	CUFF.373.2	100	1.198024	0.646653	1.749395	4.999886	1709	CUFF.373.2	1551
BnaA01g19020D	BnaA01g19020D	j	CUFF.373	CUFF.373.3	50	0.594358	0.148076	1.040640	2.480521	1470	CUFF.373.2	1551
BnaA01g19000D	BnaA01g19000D	j	CUFF.375	CUFF.375.1	63	2.102258	1.308611	2.895905	8.988732	1516	CUFF.375.3	1065
BnaA01g19000D	BnaA01g19000D	j	CUFF.375	CUFF.375.2	36	1.192050	0.600897	1.783204	5.096910	1556	CUFF.375.3	1065
BnaA01g19000D	BnaA01g19000D	j	CUFF.375	CUFF.375.3	100	3.352270	2.510555	4.193985	14.333470	1826	CUFF.375.3	1065
-	-	u	CUFF.382	CUFF.382.1	100	0.997724	0.445700	1.549748	4.262445	1079	CUFF.382.1	-
BnaA01g18740D	BnaA01g18740D	=	CUFF.366	CUFF.366.1	100	7.806349	6.165580	9.447117	30.797341	1058	CUFF.366.1	876
BnaA01g18740D	BnaA01g18740D	x	CUFF.368	CUFF.368.1	100	3.012036	1.288806	4.735267	11.882984	645	CUFF.368.1	876
BnaA01g18770D	BnaA01g18770D	j	CUFF.379	CUFF.379.1	100	8.338523	7.341060	9.335985	36.432225	2637	CUFF.379.1	2485
BnaA01g18770D	BnaA01g18770D	j	CUFF.379	CUFF.379.2	55	4.621986	2.883229	6.360743	20.194132	728	CUFF.379.1	2485
BnaA01g18800D	BnaA01g18800D	j	CUFF.384	CUFF.384.1	96	4.543193	3.391905	5.694480	19.704639	1609	CUFF.384.3	1032
BnaA01g18800D	BnaA01g18800D	j	CUFF.384	CUFF.384.2	100	4.708803	3.453811	5.963794	20.422919	1432	CUFF.384.3	1032
BnaA01g18800D	BnaA01g18800D	j	CUFF.384	CUFF.384.3	79	3.737596	2.807271	4.667922	16.210624	1657	CUFF.384.3	1032
BnaA01g18800D	BnaA01g18800D	j	CUFF.384	CUFF.384.4	67	3.175115	2.180287	4.169942	13.771040	1638	CUFF.384.3	1032
BnaA01g19090D	BnaA01g19090D	j	CUFF.392	CUFF.392.1	20	0.557567	0.101130	1.014004	2.401268	1353	CUFF.392.1	1439
BnaA01g19090D	BnaA01g19090D	j	CUFF.392	CUFF.392.2	100	2.777515	1.937262	3.617767	11.961890	1353	CUFF.392.1	1439
BnaA01g19110D	BnaA01g19110D	=	CUFF.393	CUFF.393.1	100	2.005894	0.970594	3.041194	8.144339	700	CUFF.393.1	695
-	-	u	CUFF.394	CUFF.394.1	100	11.384535	5.662465	17.106605	46.288152	301	CUFF.394.1	-
BnaA01g19040D	BnaA01g19040D	=	CUFF.399	CUFF.399.1	100	93.138135	86.160203	100.116068	402.917036	909	CUFF.399.1	1028
BnaA01g19130D	BnaA01g19130D	j	CUFF.404	CUFF.404.1	100	1.894123	1.245448	2.542799	7.909908	1378	CUFF.404.1	1449
BnaA01g19120D	BnaA01g19120D	=	CUFF.405	CUFF.405.1	100	10.305660	8.835581	11.775738	44.731091	1405	CUFF.405.1	1245
BnaA01g19150D	BnaA01g19150D	=	CUFF.409	CUFF.409.1	100	13.358528	10.680878	16.036178	57.523523	717	CUFF.409.1	799
BnaA01g19210D	BnaA01g19210D	c	CUFF.412	CUFF.412.1	100	0.988054	0.418057	1.558050	4.259642	996	CUFF.412.1	1363
BnaA01g16780D	BnaA01g16780D	e	CUFF.371	CUFF.371.1	100	24.964776	21.603371	28.326180	108.021817	834	CUFF.371.1	2366
BnaA01g16780D	BnaA01g16780D	j	CUFF.372	CUFF.372.1	100	102.754692	93.561685	111.947698	444.616394	670	CUFF.371.1	2366
BnaA01g16780D	BnaA01g16780D	j	CUFF.372	CUFF.372.2	20	20.757142	15.976564	25.537721	89.815517	637	CUFF.371.1	2366
BnaA01g16800D	BnaA01g16800D	=	CUFF.374	CUFF.374.1	100	2.907111	2.033369	3.780854	10.593642	1166	CUFF.374.1	291
BnaA01g16850D	BnaA01g16850D	=	CUFF.376	CUFF.376.1	100	26.916218	23.894774	29.937663	114.876845	1073	CUFF.376.1	942
BnaA01g16860D	BnaA01g16860D	j	CUFF.378	CUFF.378.1	25	19.312754	13.675562	24.949946	83.073122	406	CUFF.378.1	505
BnaA01g16860D	BnaA01g16860D	=	CUFF.378	CUFF.378.2	100	78.146255	67.048400	89.244110	336.143329	406	CUFF.378.1	505
BnaA01g16870D	BnaA01g16870D	j	CUFF.381	CUFF.381.1	41	1.050249	0.556746	1.543752	4.594385	1763	CUFF.381.1	1719
BnaA01g16870D	BnaA01g16870D	j	CUFF.381	CUFF.381.2	100	2.545626	1.763078	3.328175	11.136014	1601	CUFF.381.1	1719
BnaA01g16870D	BnaA01g16870D	j	CUFF.381	CUFF.381.3	61	1.564727	0.789919	2.339534	6.845003	1253	CUFF.381.1	1719
-	-	u	CUFF.383	CUFF.383.1	100	4.060971	1.718245	6.403697	18.038254	416	CUFF.383.1	-
BnaA01g16940D	BnaA01g16940D	=	CUFF.385	CUFF.385.1	100	1.666579	0.939421	2.393737	5.371184	1011	CUFF.385.1	938
BnaA01g16960D	BnaA01g16960D	=	CUFF.386	CUFF.386.1	100	6.442458	4.857439	8.027476	28.293414	870	CUFF.386.1	840
BnaA01g16970D	BnaA01g16970D	e	CUFF.387	CUFF.387.1	100	2.414796	1.261516	3.568077	10.324181	795	CUFF.388.1	942
BnaA01g16970D	BnaA01g16970D	=	CUFF.388	CUFF.388.1	100	7.172457	5.800944	8.543969	30.665007	1254	CUFF.388.1	942
BnaA01g16990D	BnaA01g16990D	=	CUFF.389	CUFF.389.1	100	4.783596	3.223005	6.344187	20.557198	804	CUFF.390.1	1026
BnaA01g16990D	BnaA01g16990D	e	CUFF.390	CUFF.390.1	100	1.153821	0.531294	1.776349	4.958474	1239	CUFF.390.1	1026
BnaA01g17000D	BnaA01g17000D	=	CUFF.391	CUFF.391.1	100	3.628544	2.755052	4.502037	15.617415	1420	CUFF.391.1	1179
BnaA01g17020D	BnaA01g17020D	o	CUFF.396	CUFF.396.1	100	2.103752	1.222001	2.985504	8.878389	907	CUFF.396.1	1997
BnaA01g17050D	BnaA01g17050D	=	CUFF.398	CUFF.398.1	100	6.385463	5.383142	7.387785	27.522140	1919	CUFF.398.1	1860
-	-	u	CUFF.401	CUFF.401.1	100	3.490451	1.555801	5.425102	15.101836	579	CUFF.401.2	-
-	-	u	CUFF.401	CUFF.401.2	89	3.114072	1.645695	4.582449	13.473389	722	CUFF.401.2	-
BnaA01g17060D	BnaA01g17060D	p	CUFF.402	CUFF.402.1	100	14.944033	8.680499	21.207566	66.674488	314	CUFF.402.1	1598
BnaA01g17060D	BnaA01g17060D	=	CUFF.403	CUFF.403.1	100	1.484248	0.933012	2.035484	6.335680	1410	CUFF.403.1	1598
-	-	u	CUFF.407	CUFF.407.1	100	0.601579	0.283735	0.919422	2.541434	1751	CUFF.407.1	-
BnaA01g17100D	BnaA01g17100D	=	CUFF.410	CUFF.410.1	100	3.369072	2.216571	4.521573	14.567795	860	CUFF.410.1	902
BnaA01g19170D	BnaA01g19170D	j	CUFF.414	CUFF.414.1	18	0.528887	0.095862	0.961911	2.242415	1567	CUFF.414.2	1748
BnaA01g19170D	BnaA01g19170D	j	CUFF.414	CUFF.414.2	100	2.882719	2.083112	3.682325	12.222373	1576	CUFF.414.2	1748
BnaA01g19230D	BnaA01g19230D	j	CUFF.418	CUFF.418.1	68	1.665421	1.147207	2.183635	7.290792	2567	CUFF.418.1	2508
BnaA01g19230D	BnaA01g19230D	=	CUFF.418	CUFF.418.2	100	2.459719	1.862820	3.056619	10.768030	2567	CUFF.418.1	2508
BnaA01g17950D	BnaA01g17950D	=	CUFF.377	CUFF.377.1	100	9.082349	7.564152	10.600545	38.461086	1268	CUFF.377.1	1346
BnaA01g17960D	BnaA01g17960D	e	CUFF.380	CUFF.380.1	100	8.266227	7.022856	9.509598	36.003934	1559	CUFF.380.1	933
BnaA01g17980D	BnaA01g17980D	=	CUFF.395	CUFF.395.1	100	34.355919	30.759490	37.952348	150.259593	1008	CUFF.395.1	1121
BnaA01g17990D	BnaA01g17990D	j	CUFF.397	CUFF.397.1	100	13.816805	11.662459	15.971152	60.604365	1080	CUFF.397.2	1918
BnaA01g17990D	BnaA01g17990D	j	CUFF.397	CUFF.397.2	13	1.769870	0.840033	2.699706	7.763143	1081	CUFF.397.2	1918
BnaA01g18000D	BnaA01g18000D	j	CUFF.400	CUFF.400.1	13	1.337867	0.480160	2.195574	5.740341	1003	CUFF.400.1	826
BnaA01g18000D	BnaA01g18000D	=	CUFF.400	CUFF.400.2	100	10.175662	8.244392	12.106931	43.660377	1003	CUFF.400.1	826
BnaA01g18010D	BnaA01g18010D	=	CUFF.406	CUFF.406.1	100	14.481334	12.655745	16.306924	62.242393	1430	CUFF.406.1	1694
BnaA01g18030D	BnaA01g18030D	=	CUFF.408	CUFF.408.1	100	12.939644	10.538015	15.341273	55.616035	815	CUFF.408.1	888
BnaA01g18040D	BnaA01g18040D	j	CUFF.411	CUFF.411.1	100	2.539676	1.933465	3.145887	11.383112	1987	CUFF.411.1	1997
BnaA01g18060D	BnaA01g18060D	c	CUFF.413	CUFF.413.1	100	1.169127	0.617631	1.720623	5.066672	1161	CUFF.413.1	2664
BnaA01g18060D	BnaA01g18060D	j	CUFF.415	CUFF.415.1	100	0.831058	0.306047	1.356069	3.612741	995	CUFF.415.1	2664
BnaA01g18070D	BnaA01g18070D	j	CUFF.416	CUFF.416.1	100	3.943646	2.853854	5.033438	16.574390	1051	CUFF.416.1	1288
BnaA01g18080D	BnaA01g18080D	c	CUFF.417	CUFF.417.1	100	0.589072	0.233848	0.944296	2.566685	1358	CUFF.417.1	1947
BnaA01g18090D	BnaA01g18090D	j	CUFF.419	CUFF.419.1	27	2.084118	1.176639	2.991597	9.016275	1178	CUFF.419.1	1200
BnaA01g18090D	BnaA01g18090D	j	CUFF.419	CUFF.419.2	71	5.470621	3.972403	6.968839	23.666904	1001	CUFF.419.1	1200
BnaA01g18090D	BnaA01g18090D	j	CUFF.419	CUFF.419.3	100	7.669190	5.459162	9.879218	33.178315	758	CUFF.419.1	1200
BnaA01g19280D	BnaA01g19280D	j	CUFF.420	CUFF.420.1	100	2.300688	1.582851	3.018524	9.912348	1359	CUFF.420.1	1497
BnaA01g19260D	BnaA01g19260D	j	CUFF.421	CUFF.421.1	28	0.602472	0.349574	0.855369	2.627357	3529	CUFF.421.1	3032
BnaA01g19260D	BnaA01g19260D	=	CUFF.421	CUFF.421.2	100	2.162603	1.729159	2.596048	9.431036	3529	CUFF.421.1	3032
BnaA01g19710D	BnaA01g19710D	o	CUFF.422	CUFF.422.1	100	75.851179	24.093412	127.608947	316.198836	174	CUFF.422.1	1181
BnaA01g19700D	BnaA01g19700D	o	CUFF.423	CUFF.423.1	37	2.413431	1.198273	3.628590	10.548288	740	CUFF.423.1	1019
BnaA01g19700D	BnaA01g19700D	=	CUFF.423	CUFF.423.2	100	6.558679	4.129084	8.988274	28.665759	664	CUFF.423.1	1019
BnaA01g19700D	BnaA01g19700D	j	CUFF.423	CUFF.423.3	41	2.657306	1.017983	4.296629	11.614183	661	CUFF.423.1	1019
BnaA01g19700D	BnaA01g19700D	j	CUFF.423	CUFF.423.4	86	5.625967	2.719879	8.532055	24.589190	506	CUFF.423.1	1019
BnaA01g19750D	BnaA01g19750D	c	CUFF.424	CUFF.424.1	100	23.252966	20.631338	25.874594	99.858707	1055	CUFF.424.1	1322
BnaA01g19860D	BnaA01g19860D	c	CUFF.426	CUFF.426.1	100	13.920773	11.007196	16.834350	56.564880	637	CUFF.426.1	763
-	-	u	CUFF.425	CUFF.425.1	100	3.476194	2.163098	4.789290	15.019991	737	CUFF.425.1	-
-	-	u	CUFF.427	CUFF.427.1	100	1.562626	0.785669	2.339584	6.842395	910	CUFF.427.1	-
BnaA01g19870D	BnaA01g19870D	=	CUFF.428	CUFF.428.1	100	5.029247	4.132787	5.925708	22.151544	1867	CUFF.428.1	1987
BnaA01g19880D	BnaA01g19880D	e	CUFF.429	CUFF.429.1	100	1.284723	0.540174	2.029271	5.704774	797	CUFF.429.1	1214
BnaA01g19810D	BnaA01g19810D	j	CUFF.430	CUFF.430.1	33	0.992179	0.606781	1.377576	4.279521	2937	CUFF.430.1	3037
BnaA01g19810D	BnaA01g19810D	j	CUFF.430	CUFF.430.2	16	0.482244	0.201177	0.763312	2.080043	2876	CUFF.430.1	3037
BnaA01g19810D	BnaA01g19810D	j	CUFF.430	CUFF.430.3	100	2.990513	2.192531	3.788495	12.898845	1828	CUFF.430.1	3037
-	-	u	CUFF.431	CUFF.431.1	100	0.947902	0.377031	1.518773	4.074527	1129	CUFF.432.1	-
-	-	u	CUFF.432	CUFF.432.1	100	0.235499	0.088868	0.382130	1.012285	3616	CUFF.432.1	-
BnaA01g20080D	BnaA01g20080D	=	CUFF.434	CUFF.434.1	100	4.789079	3.779286	5.798872	21.036855	1384	CUFF.434.1	1435
BnaA01g20060D	BnaA01g20060D	c	CUFF.433	CUFF.433.1	100	2.628418	1.945745	3.311092	10.858826	1642	CUFF.433.1	2300
BnaA01g20060D	BnaA01g20060D	c	CUFF.435	CUFF.435.1	100	2.883255	1.212293	4.554217	13.139773	484	CUFF.435.1	2300
BnaA01g20040D	BnaA01g20040D	j	CUFF.436	CUFF.436.1	17	0.380943	0.079577	0.682309	1.654783	1928	CUFF.436.1	3343
BnaA01g20040D	BnaA01g20040D	c	CUFF.436	CUFF.436.2	100	2.193439	1.553210	2.833668	9.528108	1764	CUFF.436.1	3343
BnaA01g19970D	BnaA01g19970D	=	CUFF.439	CUFF.439.1	100	6.277464	5.409205	7.145723	27.124508	2481	CUFF.439.1	2056
BnaA01g20230D	BnaA01g20230D	=	CUFF.442	CUFF.442.1	100	18.964874	15.693179	22.236568	83.426156	664	CUFF.442.1	700
BnaA01g20220D	BnaA01g20220D	=	CUFF.441	CUFF.441.1	64	1.764931	0.862426	2.667436	7.453883	1144	CUFF.441.2	1206
BnaA01g20220D	BnaA01g20220D	j	CUFF.441	CUFF.441.2	100	2.751834	1.816302	3.687367	11.621899	1313	CUFF.441.2	1206
BnaA01g19790D	BnaA01g19790D	c	CUFF.443	CUFF.443.1	100	10.503056	9.329136	11.676975	46.280256	2769	CUFF.443.2	3736
BnaA01g19790D	BnaA01g19790D	j	CUFF.443	CUFF.443.2	45	4.724036	4.027554	5.420517	20.815807	3618	CUFF.443.2	3736
BnaA01g20260D	BnaA01g20260D	=	CUFF.446	CUFF.446.1	100	6.349691	5.116218	7.583164	27.539284	1239	CUFF.446.1	1126
BnaA01g20360D	BnaA01g20360D	j	CUFF.447	CUFF.447.1	100	2.917147	2.256739	3.577555	12.881116	1884	CUFF.447.1	1886
BnaA01g20370D	BnaA01g20370D	j	CUFF.449	CUFF.449.1	20	0.999317	0.435051	1.563583	4.268166	1282	CUFF.449.1	1197
BnaA01g20370D	BnaA01g20370D	j	CUFF.449	CUFF.449.2	100	4.921344	3.675484	6.167205	21.019465	1104	CUFF.449.1	1197
BnaA01g18880D	BnaA01g18880D	j	CUFF.437	CUFF.437.1	100	20.064101	18.169387	21.958815	85.250452	2239	CUFF.437.2	1369
BnaA01g18880D	BnaA01g18880D	j	CUFF.437	CUFF.437.2	28	5.582697	4.586794	6.578601	23.720348	2241	CUFF.437.2	1369
BnaA01g18880D	BnaA01g18880D	j	CUFF.437	CUFF.437.3	42	8.487466	6.675285	10.299647	36.062434	1246	CUFF.437.2	1369
BnaA01g18920D	BnaA01g18920D	e	CUFF.438	CUFF.438.1	100	14.355975	11.285771	17.426179	62.958102	625	CUFF.438.1	792
BnaA01g18920D	BnaA01g18920D	=	CUFF.440	CUFF.440.1	100	33.382872	23.947132	42.818611	146.400521	315	CUFF.438.1	792
BnaA01g18930D	BnaA01g18930D	j	CUFF.444	CUFF.444.1	35	1.028541	0.451529	1.605553	4.571719	1442	CUFF.444.2	2116
BnaA01g18930D	BnaA01g18930D	j	CUFF.444	CUFF.444.2	100	2.949156	2.270154	3.628158	13.108579	2067	CUFF.444.2	2116
BnaA01g18940D	BnaA01g18940D	c	CUFF.445	CUFF.445.1	100	4.405366	3.204885	5.605847	19.004353	986	CUFF.445.1	1333
BnaA01g18960D	BnaA01g18960D	j	CUFF.448	CUFF.448.1	100	1.408061	1.002838	1.813284	6.180691	2841	CUFF.448.1	2029
BnaA01g18970D	BnaA01g18970D	j	CUFF.450	CUFF.450.1	100	2.762156	2.377642	3.146671	12.124501	5523	CUFF.450.1	4683
-	-	u	CUFF.451	CUFF.451.1	100	0.945407	0.478549	1.412264	4.053441	1380	CUFF.451.1	-
BnaA01g20420D	BnaA01g20420D	=	CUFF.453	CUFF.453.1	100	12.048658	10.694790	13.402527	52.925468	1832	CUFF.453.1	1695
BnaA01g20440D	BnaA01g20440D	=	CUFF.452	CUFF.452.1	100	2.418933	1.588526	3.249340	10.574057	1097	CUFF.452.1	1035
BnaA01g20450D	BnaA01g20450D	=	CUFF.454	CUFF.454.1	100	3.400609	2.413925	4.387293	14.283532	1084	CUFF.454.1	1083
-	-	u	CUFF.455	CUFF.455.1	100	67.205646	61.390350	73.020943	291.553445	867	CUFF.455.1	-
BnaA01g20470D	BnaA01g20470D	j	CUFF.456	CUFF.456.1	100	12.107731	10.081968	14.133494	52.084883	1153	CUFF.456.1	1243
BnaA01g20470D	BnaA01g20470D	j	CUFF.456	CUFF.456.2	39	4.702506	3.195011	6.210000	20.229179	1037	CUFF.456.1	1243
BnaA01g20890D	BnaA01g20890D	=	CUFF.458	CUFF.458.1	100	5.522850	4.470490	6.575211	23.361350	1528	CUFF.458.1	1523
BnaA01g20850D	BnaA01g20850D	j	CUFF.457	CUFF.457.1	67	1.210574	0.694253	1.726894	5.351407	1943	CUFF.457.1	2278
BnaA01g20850D	BnaA01g20850D	=	CUFF.457	CUFF.457.2	100	1.797238	1.109078	2.485397	7.944788	1566	CUFF.457.1	2278
BnaA01g20970D	BnaA01g20970D	=	CUFF.461	CUFF.461.1	100	27.745646	25.487072	30.004219	121.178135	1569	CUFF.461.1	1538
BnaA01g20380D	BnaA01g20380D	e	CUFF.459	CUFF.459.1	100	36.382050	33.813896	38.950205	155.392190	2291	CUFF.459.1	1704
-	-	u	CUFF.460	CUFF.460.1	100	1.998205	1.256503	2.739908	8.920067	1138	CUFF.460.1	-
BnaA01g20390D	BnaA01g20390D	=	CUFF.463	CUFF.463.1	100	45.181115	39.756149	50.606082	195.961231	672	CUFF.464.1	1047
BnaA01g20390D	BnaA01g20390D	e	CUFF.464	CUFF.464.1	100	12.358408	10.585775	14.131041	53.601352	1327	CUFF.464.1	1047
BnaA01g21330D	BnaA01g21330D	j	CUFF.466	CUFF.466.1	100	1.507100	0.850028	2.164173	6.698884	1113	CUFF.466.1	546
BnaA01g20900D	BnaA01g20900D	=	CUFF.462	CUFF.462.1	84	5.680499	3.851606	7.509392	24.875710	838	CUFF.462.1	1210
BnaA01g20900D	BnaA01g20900D	j	CUFF.462	CUFF.462.2	100	6.802580	4.831093	8.774068	29.789462	837	CUFF.462.1	1210
-	-	u	CUFF.465	CUFF.465.1	100	5.842023	4.178731	7.505316	24.351395	750	CUFF.465.1	-
BnaA01g20950D	BnaA01g20950D	=	CUFF.467	CUFF.467.1	100	58.030270	49.002513	67.058028	255.269352	422	CUFF.468.1	701
BnaA01g20950D	BnaA01g20950D	e	CUFF.468	CUFF.468.1	100	6.333899	5.097149	7.570650	27.862190	1331	CUFF.468.1	701
BnaA01g21280D	BnaA01g21280D	j	CUFF.469	CUFF.469.1	100	0.790751	0.422649	1.158854	3.411680	2302	CUFF.469.4	1902
BnaA01g21280D	BnaA01g21280D	j	CUFF.469	CUFF.469.2	39	0.307951	0.038958	0.576945	1.328649	2295	CUFF.469.4	1902
BnaA01g21280D	BnaA01g21280D	j	CUFF.469	CUFF.469.3	71	0.560139	0.261263	0.859014	2.416707	2364	CUFF.469.4	1902
BnaA01g21280D	BnaA01g21280D	j	CUFF.469	CUFF.469.4	30	0.235500	0.024538	0.446462	1.016060	2515	CUFF.469.4	1902
BnaA01g21390D	BnaA01g21390D	=	CUFF.470	CUFF.470.1	100	1.365516	0.781779	1.949253	5.976452	1248	CUFF.470.1	1049
BnaA01g21380D	BnaA01g21380D	=	CUFF.471	CUFF.471.1	100	13.790861	11.719533	15.862189	59.514980	1031	CUFF.471.1	1136
BnaA01g21410D	BnaA01g21410D	p	CUFF.472	CUFF.472.1	100	7.064154	5.413350	8.714957	31.698239	895	CUFF.472.1	917
BnaA01g21410D	BnaA01g21410D	c	CUFF.473	CUFF.473.1	100	28.722979	25.202156	32.243803	125.517767	810	CUFF.473.1	917
BnaA01g21440D	BnaA01g21440D	=	CUFF.474	CUFF.474.1	100	32.781775	30.252883	35.310666	140.738227	1487	CUFF.474.1	1649
-	-	u	CUFF.475	CUFF.475.1	100	2.149151	1.452051	2.846251	9.464499	1331	CUFF.475.1	-
BnaA01g21340D	BnaA01g21340D	j	CUFF.476	CUFF.476.1	100	50.624304	45.537533	55.711075	222.099652	813	CUFF.476.1	824
-	-	u	CUFF.477	CUFF.477.1	100	1.426613	0.560087	2.293139	6.168012	1008	CUFF.478.1	-
-	-	u	CUFF.478	CUFF.478.1	100	4.824512	3.562866	6.086158	20.858946	1116	CUFF.478.1	-
BnaA01g21520D	BnaA01g21520D	=	CUFF.479	CUFF.479.1	100	22.575410	19.447690	25.703131	96.154930	812	CUFF.479.1	861
BnaA01g21580D	BnaA01g21580D	j	CUFF.481	CUFF.481.1	32	0.655815	0.238161	1.073470	2.964082	1616	CUFF.481.1	1572
BnaA01g21580D	BnaA01g21580D	j	CUFF.481	CUFF.481.2	100	2.021730	1.302178	2.741282	9.137595	1423	CUFF.481.1	1572
BnaA01g21450D	BnaA01g21450D	j	CUFF.480	CUFF.480.1	100	8.429107	6.996636	9.861578	37.004322	1225	CUFF.480.1	3864
BnaA01g21450D	BnaA01g21450D	c	CUFF.482	CUFF.482.1	100	10.206341	9.171157	11.241526	43.898323	2529	CUFF.482.1	3864
BnaA01g21560D	BnaA01g21560D	j	CUFF.483	CUFF.483.1	25	2.007477	1.235389	2.779564	8.592818	1529	CUFF.483.1	1478
BnaA01g21560D	BnaA01g21560D	j	CUFF.483	CUFF.483.2	100	7.993890	6.601832	9.385948	34.217107	1466	CUFF.483.1	1478
-	-	u	CUFF.484	CUFF.484.1	100	1.716258	0.946240	2.486277	7.612322	951	CUFF.484.1	-
BnaA01g21620D	BnaA01g21620D	j	CUFF.485	CUFF.485.1	100	2.933817	1.706011	4.161624	13.138599	758	CUFF.485.1	1180
BnaA01g21630D	BnaA01g21630D	o	CUFF.486	CUFF.486.1	100	2.967342	2.208293	3.726391	12.794074	1532	CUFF.486.1	3408
BnaA01g21630D	BnaA01g21630D	e	CUFF.487	CUFF.487.1	100	1.167944	0.822943	1.512944	5.163075	2603	CUFF.487.1	3408
-	-	u	CUFF.488	CUFF.488.1	100	2.390114	1.427501	3.352727	10.152653	902	CUFF.488.1	-
-	-	u	CUFF.489	CUFF.489.1	100	2.777039	1.888733	3.665344	11.712056	1123	CUFF.489.1	-
BnaA01g21650D	BnaA01g21650D	j	CUFF.490	CUFF.490.1	100	1.296198	0.894219	1.698177	5.554827	2276	CUFF.490.1	1973
BnaA01g21680D	BnaA01g21680D	j	CUFF.491	CUFF.491.1	100	3.719355	2.472386	4.966324	15.995166	1015	CUFF.491.2	378
BnaA01g21680D	BnaA01g21680D	j	CUFF.491	CUFF.491.2	68	2.544550	1.649287	3.439812	10.942890	1267	CUFF.491.2	378
-	-	u	CUFF.492	CUFF.492.1	100	2.262029	1.096418	3.427641	9.727905	823	CUFF.492.1	-
BnaA01g21730D	BnaA01g21730D	=	CUFF.493	CUFF.493.1	100	1.943859	1.263605	2.624113	8.360938	1256	CUFF.493.1	1254
BnaA01g21720D	BnaA01g21720D	j	CUFF.494	CUFF.494.1	100	12.196293	10.301364	14.091222	52.845039	1135	CUFF.494.1	1144
BnaA01g21690D	BnaA01g21690D	j	CUFF.495	CUFF.495.1	86	1.470731	1.097581	1.843880	6.392541	3965	CUFF.495.2	5358
BnaA01g21690D	BnaA01g21690D	j	CUFF.495	CUFF.495.2	100	1.701923	1.333293	2.070552	7.397419	4412	CUFF.495.2	5358
BnaA01g21750D	BnaA01g21750D	j	CUFF.496	CUFF.496.1	100	3.735407	2.931523	4.539290	16.044273	1716	CUFF.496.1	1787
BnaA01g21880D	BnaA01g21880D	j	CUFF.497	CUFF.497.1	100	4.715848	3.628378	5.803318	20.485760	1395	CUFF.497.1	1486
BnaA01g21880D	BnaA01g21880D	j	CUFF.497	CUFF.497.2	17	0.811039	0.234963	1.387114	3.523171	1387	CUFF.497.1	1486
BnaA01g21860D	BnaA01g21860D	=	CUFF.498	CUFF.498.1	100	43.655086	39.376942	47.933230	190.512975	947	CUFF.498.1	1128
BnaA01g21870D	BnaA01g21870D	j	CUFF.499	CUFF.499.1	100	7.958409	6.677391	9.239428	35.062461	1512	CUFF.499.1	1591
BnaA01g21990D	BnaA01g21990D	j	CUFF.500	CUFF.500.1	100	2.638923	1.707539	3.570308	10.972956	1010	CUFF.500.1	1137
BnaA01g22010D	BnaA01g22010D	=	CUFF.501	CUFF.501.1	100	10.805401	7.215913	14.394890	44.859231	438	CUFF.501.1	288
BnaA01g22110D	BnaA01g22110D	=	CUFF.502	CUFF.502.1	100	2.451700	1.461578	3.441822	10.667342	873	CUFF.502.1	961
BnaA01g22030D	BnaA01g22030D	j	CUFF.503	CUFF.503.1	100	2.308359	1.896780	2.719937	9.788890	3777	CUFF.503.1	3641
-	-	u	CUFF.504	CUFF.504.1	100	2.491282	1.530439	3.452125	10.649931	887	CUFF.504.1	-
BnaA01g22150D	BnaA01g22150D	=	CUFF.506	CUFF.506.1	100	2.285065	1.523986	3.046144	9.787403	1222	CUFF.506.1	1324
BnaA01g21890D	BnaA01g21890D	j	CUFF.507	CUFF.507.1	100	11.826670	10.700559	12.952781	51.457073	3054	CUFF.507.1	2895
BnaA01g21980D	BnaA01g21980D	j	CUFF.509	CUFF.509.1	18	0.803757	0.502175	1.105339	3.501044	4042	CUFF.509.1	3999
BnaA01g21980D	BnaA01g21980D	=	CUFF.509	CUFF.509.2	100	4.462829	3.862276	5.063382	19.439402	4039	CUFF.509.1	3999
BnaA01g22220D	BnaA01g22220D	j	CUFF.510	CUFF.510.1	20	0.492344	0.209806	0.774882	2.126857	2883	CUFF.510.1	3018
BnaA01g22220D	BnaA01g22220D	j	CUFF.510	CUFF.510.2	100	2.443495	1.915885	2.971104	10.555552	2814	CUFF.510.1	3018
BnaA01g22200D	BnaA01g22200D	j	CUFF.512	CUFF.512.1	13	0.620496	0.272915	0.968077	2.693955	2541	CUFF.512.2	3043
BnaA01g22200D	BnaA01g22200D	j	CUFF.512	CUFF.512.2	68	3.227387	2.571405	3.883369	14.012067	2653	CUFF.512.2	3043
BnaA01g22200D	BnaA01g22200D	c	CUFF.512	CUFF.512.3	100	4.747420	3.079235	6.415606	20.611466	740	CUFF.512.2	3043
BnaA01g22200D	BnaA01g22200D	o	CUFF.512	CUFF.512.4	20	0.945002	0.505995	1.384008	4.102833	2275	CUFF.512.2	3043
BnaA01g22340D	BnaA01g22340D	j	CUFF.516	CUFF.516.1	20	0.456232	0.104172	0.808291	2.004695	1724	CUFF.516.2	1905
BnaA01g22340D	BnaA01g22340D	j	CUFF.516	CUFF.516.2	100	2.277916	1.716113	2.839718	10.009226	2220	CUFF.516.2	1905
BnaA01g22360D	BnaA01g22360D	j	CUFF.518	CUFF.518.1	79	3.717705	2.717516	4.717894	16.243957	1479	CUFF.518.1	1725
BnaA01g22360D	BnaA01g22360D	j	CUFF.518	CUFF.518.2	100	4.714966	3.571796	5.858136	20.601339	1416	CUFF.518.1	1725
BnaA01g22310D	BnaA01g22310D	j	CUFF.520	CUFF.520.1	21	2.309764	1.537991	3.081537	9.800101	1906	CUFF.520.1	2023
BnaA01g22310D	BnaA01g22310D	=	CUFF.520	CUFF.520.2	100	11.091528	9.644238	12.538818	47.060253	1901	CUFF.520.1	2023
BnaA01g22400D	BnaA01g22400D	=	CUFF.522	CUFF.522.1	100	1.024719	0.656629	1.392809	4.217099	2054	CUFF.522.1	1965
-	-	u	CUFF.524	CUFF.524.1	100	3.113661	1.554123	4.673200	12.309877	613	CUFF.524.2	-
-	-	u	CUFF.524	CUFF.524.2	44	1.362921	0.439941	2.285900	5.388314	740	CUFF.524.2	-
BnaA01g22440D	BnaA01g22440D	j	CUFF.525	CUFF.525.1	100	3.048869	1.818247	4.279491	13.020934	758	CUFF.525.1	2244
BnaA01g22410D	BnaA01g22410D	j	CUFF.523	CUFF.523.1	100	0.516535	0.217182	0.815887	2.188391	1632	CUFF.523.1	717
BnaA01g22430D	BnaA01g22430D	j	CUFF.526	CUFF.526.1	100	1.312410	0.931615	1.693204	5.531574	2434	CUFF.526.1	2127
BnaA01g22460D	BnaA01g22460D	j	CUFF.527	CUFF.527.1	46	0.723966	0.178341	1.269591	3.165222	1269	CUFF.527.2	1283
BnaA01g22460D	BnaA01g22460D	=	CUFF.527	CUFF.527.2	100	1.574077	0.902930	2.245224	6.881955	1345	CUFF.527.2	1283
BnaA01g22490D	BnaA01g22490D	p	CUFF.530	CUFF.530.1	100	15.923780	6.737539	25.110020	47.561660	251	CUFF.530.1	1935
BnaA01g22480D	BnaA01g22480D	=	CUFF.531	CUFF.531.1	100	3.739513	2.840834	4.638193	15.893776	1417	CUFF.531.1	1511
BnaA01g22540D	BnaA01g22540D	o	CUFF.533	CUFF.533.1	100	18.003277	15.023354	20.983201	80.120605	723	CUFF.533.1	606
BnaA01g22510D	BnaA01g22510D	j	CUFF.532	CUFF.532.1	100	3.952607	2.262928	5.642285	16.416187	585	CUFF.532.1	313
BnaA01g22500D	BnaA01g22500D	j	CUFF.536	CUFF.536.1	27	0.738285	0.230739	1.245832	3.075756	1183	CUFF.536.1	1081
BnaA01g22500D	BnaA01g22500D	j	CUFF.536	CUFF.536.2	60	1.655236	0.766178	2.544294	6.895846	1080	CUFF.536.1	1081
BnaA01g22500D	BnaA01g22500D	j	CUFF.536	CUFF.536.3	100	2.772957	1.710886	3.835027	11.552362	1105	CUFF.536.1	1081
-	-	u	CUFF.539	CUFF.539.1	100	3.597286	2.608195	4.586376	15.890437	1188	CUFF.539.1	-
BnaA01g22600D	BnaA01g22600D	j	CUFF.541	CUFF.541.1	49	0.738509	0.380616	1.096402	3.236316	2562	CUFF.541.1	2555
BnaA01g22600D	BnaA01g22600D	=	CUFF.541	CUFF.541.2	100	1.510006	1.053428	1.966584	6.617191	2561	CUFF.541.1	2555
BnaA01g22040D	BnaA01g22040D	=	CUFF.529	CUFF.529.1	100	43.179422	39.701669	46.657176	183.539880	1423	CUFF.529.1	1518
BnaA01g22050D	BnaA01g22050D	e	CUFF.534	CUFF.534.1	100	0.275162	0.056738	0.493585	1.172984	2697	CUFF.534.1	2430
BnaA01g22050D	BnaA01g22050D	=	CUFF.535	CUFF.535.1	100	1.667472	1.208043	2.126901	7.108255	2533	CUFF.534.1	2430
BnaA01g22090D	BnaA01g22090D	=	CUFF.538	CUFF.538.1	100	6.812454	4.805316	8.819593	29.469452	659	CUFF.538.1	465
BnaA01g20980D	BnaA01g20980D	=	CUFF.505	CUFF.505.1	100	2.280972	1.749287	2.812657	10.108098	2212	CUFF.505.1	1332
BnaA01g21040D	BnaA01g21040D	j	CUFF.508	CUFF.508.1	91	5.134130	3.988366	6.279895	22.002088	1341	CUFF.508.1	1284
BnaA01g21040D	BnaA01g21040D	j	CUFF.508	CUFF.508.2	31	1.730332	0.691661	2.769004	7.415262	848	CUFF.508.1	1284
BnaA01g21040D	BnaA01g21040D	j	CUFF.508	CUFF.508.3	100	5.662515	3.444828	7.880201	24.266455	585	CUFF.508.1	1284
BnaA01g21060D	BnaA01g21060D	j	CUFF.511	CUFF.511.1	100	1.787047	1.207978	2.366116	7.839700	1581	CUFF.511.1	1451
BnaA01g21070D	BnaA01g21070D	j	CUFF.513	CUFF.513.1	12	0.629680	0.300141	0.959219	2.583664	2201	CUFF.513.1	2122
BnaA01g21070D	BnaA01g21070D	=	CUFF.513	CUFF.513.2	100	5.040298	4.081732	5.998865	20.681036	1812	CUFF.513.1	2122
BnaA01g21070D	BnaA01g21070D	j	CUFF.513	CUFF.513.3	11	0.543678	0.219025	0.868331	2.230786	2195	CUFF.513.1	2122
BnaA01g21090D	BnaA01g21090D	e	CUFF.514	CUFF.514.1	100	2.409348	1.529578	3.289117	10.572381	984	CUFF.514.1	537
BnaA01g21120D	BnaA01g21120D	=	CUFF.515	CUFF.515.1	100	5.104359	3.872330	6.336388	21.996035	1300	CUFF.515.1	1335
BnaA01g21120D	BnaA01g21120D	j	CUFF.515	CUFF.515.2	41	2.086149	1.196372	2.975925	8.989766	1300	CUFF.515.1	1335
BnaA01g21140D	BnaA01g21140D	e	CUFF.517	CUFF.517.1	100	10.976728	9.636270	12.317186	47.314887	1736	CUFF.517.1	1616
BnaA01g21180D	BnaA01g21180D	=	CUFF.519	CUFF.519.1	100	27.705114	25.422384	29.987844	119.353579	1546	CUFF.519.1	1429
BnaA01g21220D	BnaA01g21220D	=	CUFF.521	CUFF.521.1	100	4.135347	3.221375	5.049319	17.394697	1442	CUFF.521.1	1215
BnaA01g21230D	BnaA01g21230D	j	CUFF.528	CUFF.528.1	100	129.646026	118.262030	141.030023	575.160764	550	CUFF.528.1	1114
BnaA01g21250D	BnaA01g21250D	j	CUFF.537	CUFF.537.1	83	1.959464	1.423260	2.495668	8.577196	2522	CUFF.537.3	9408
BnaA01g21250D	BnaA01g21250D	j	CUFF.537	CUFF.537.2	100	2.351511	1.925464	2.777559	10.293312	4246	CUFF.537.3	9408
BnaA01g21250D	BnaA01g21250D	j	CUFF.537	CUFF.537.3	71	1.668997	1.398951	1.939042	7.305729	6484	CUFF.537.3	9408
BnaA01g22670D	BnaA01g22670D	=	CUFF.542	CUFF.542.1	100	31.581716	26.224851	36.938581	137.851509	522	CUFF.542.1	1059
BnaA01g22710D	BnaA01g22710D	j	CUFF.544	CUFF.544.1	38	2.931936	1.688608	4.175264	12.613752	1056	CUFF.544.2	1217
BnaA01g22710D	BnaA01g22710D	j	CUFF.544	CUFF.544.2	79	6.119651	4.603466	7.635836	26.327915	1167	CUFF.544.2	1217
BnaA01g22710D	BnaA01g22710D	j	CUFF.544	CUFF.544.3	100	7.712230	5.888768	9.535691	33.179497	1059	CUFF.544.2	1217
BnaA01g22770D	BnaA01g22770D	=	CUFF.545	CUFF.545.1	100	16.045482	13.937174	18.153790	70.947752	1144	CUFF.545.1	1165
BnaA01g22800D	BnaA01g22800D	=	CUFF.546	CUFF.546.1	100	1.934234	1.417482	2.450986	8.557699	2038	CUFF.546.1	2091
BnaA01g22910D	BnaA01g22910D	=	CUFF.547	CUFF.547.1	100	14.096922	12.475426	15.718418	60.706460	1551	CUFF.547.1	1536
BnaA01g22940D	BnaA01g22940D	e	CUFF.548	CUFF.548.1	100	1.664435	1.130800	2.198070	7.569167	1644	CUFF.548.1	1110
BnaA01g22930D	BnaA01g22930D	j	CUFF.549	CUFF.549.1	100	3.981105	3.111452	4.850759	17.376048	1611	CUFF.549.1	1889
BnaA01g22930D	BnaA01g22930D	c	CUFF.549	CUFF.549.2	75	2.968867	1.331145	4.606589	12.958003	557	CUFF.549.1	1889
BnaA01g23120D	BnaA01g23120D	=	CUFF.550	CUFF.550.1	100	2.858894	2.072931	3.644858	12.307503	1434	CUFF.550.1	1324
BnaA01g23130D	BnaA01g23130D	j	CUFF.552	CUFF.552.1	100	3.909032	2.594455	5.223608	16.756402	825	CUFF.552.1	1642
BnaA01g23140D	BnaA01g23140D	j	CUFF.553	CUFF.553.1	61	5.340192	3.578340	7.102044	23.228332	719	CUFF.553.1	650
BnaA01g23140D	BnaA01g23140D	j	CUFF.553	CUFF.553.2	100	8.794872	5.451908	12.137836	38.255220	466	CUFF.553.1	650
-	-	u	CUFF.540	CUFF.540.1	100	3.334400	1.486077	5.182723	13.935268	477	CUFF.540.1	-
BnaA01g22230D	BnaA01g22230D	j	CUFF.543	CUFF.543.1	100	33.072570	30.164358	35.980783	142.281185	1466	CUFF.543.1	1952
BnaA01g22260D	BnaA01g22260D	j	CUFF.551	CUFF.551.1	15	1.250330	0.835163	1.665497	5.294427	3014	CUFF.551.1	2085
BnaA01g22260D	BnaA01g22260D	j	CUFF.551	CUFF.551.2	93	7.968965	7.017738	8.920193	33.743970	2955	CUFF.551.1	2085
BnaA01g22260D	BnaA01g22260D	c	CUFF.551	CUFF.551.3	100	8.562555	5.825435	11.299675	36.257479	638	CUFF.551.1	2085
BnaA01g23160D	BnaA01g23160D	=	CUFF.554	CUFF.554.1	100	13.109779	10.685780	15.533778	56.884303	772	CUFF.554.1	896
BnaA01g23170D	BnaA01g23170D	j	CUFF.555	CUFF.555.1	100	2.890246	2.118811	3.661680	12.681586	1421	CUFF.555.1	1252
BnaA01g23100D	BnaA01g23100D	j	CUFF.556	CUFF.556.1	100	12.939276	11.455464	14.423087	55.144813	1894	CUFF.556.1	1987
BnaA01g23150D	BnaA01g23150D	j	CUFF.557	CUFF.557.1	100	11.951813	10.594447	13.309180	52.094527	2070	CUFF.557.1	2152
BnaA01g24060D	BnaA01g24060D	j	CUFF.565	CUFF.565.1	100	0.989152	0.448315	1.529989	4.303942	1442	CUFF.565.3	246
BnaA01g24060D	BnaA01g24060D	j	CUFF.565	CUFF.565.2	52	0.517401	0.077262	0.957539	2.251284	1443	CUFF.565.3	246
BnaA01g24060D	BnaA01g24060D	j	CUFF.565	CUFF.565.3	95	0.943961	0.482069	1.405853	4.107311	1642	CUFF.565.3	246
-	-	u	CUFF.567	CUFF.567.1	100	17.207740	7.235165	27.180314	79.774153	243	CUFF.567.1	-
BnaA01g24250D	BnaA01g24250D	=	CUFF.571	CUFF.571.1	100	4.543743	3.621692	5.465793	19.371216	1532	CUFF.571.1	1465
BnaA01g24300D	BnaA01g24300D	=	CUFF.575	CUFF.575.1	100	1.316736	0.558771	2.074702	5.343245	829	CUFF.575.1	515
BnaA01g22950D	BnaA01g22950D	e	CUFF.558	CUFF.558.1	100	2.634396	1.881393	3.387400	11.571011	1365	CUFF.558.1	1501
BnaA01g22960D	BnaA01g22960D	=	CUFF.559	CUFF.559.1	100	0.611036	0.235691	0.986381	2.667122	1837	CUFF.559.1	1579
BnaA01g22960D	BnaA01g22960D	o	CUFF.560	CUFF.560.1	100	1.059369	0.516263	1.602475	4.624056	1468	CUFF.559.1	1579
BnaA01g22970D	BnaA01g22970D	j	CUFF.561	CUFF.561.1	100	0.973783	0.512816	1.434749	4.149718	1664	CUFF.561.2	3365
BnaA01g22970D	BnaA01g22970D	j	CUFF.561	CUFF.561.2	66	0.641626	0.305859	0.977394	2.734253	2096	CUFF.561.2	3365
BnaA01g22970D	BnaA01g22970D	j	CUFF.562	CUFF.562.1	100	2.301396	1.534307	3.068485	10.172097	1215	CUFF.562.1	3365
BnaA01g23010D	BnaA01g23010D	=	CUFF.563	CUFF.563.1	100	4.947171	3.639814	6.254529	21.014748	1044	CUFF.563.2	1359
BnaA01g23010D	BnaA01g23010D	j	CUFF.563	CUFF.563.2	19	0.947831	0.325649	1.570013	4.026225	1121	CUFF.563.2	1359
BnaA01g23050D	BnaA01g23050D	j	CUFF.568	CUFF.568.1	100	5.412767	4.446490	6.379044	23.409245	1744	CUFF.568.1	1507
BnaA01g23070D	BnaA01g23070D	j	CUFF.569	CUFF.569.1	100	0.967118	0.464926	1.469310	3.893572	1230	CUFF.569.1	2404
BnaA01g24310D	BnaA01g24310D	j	CUFF.577	CUFF.577.1	76	5.889643	4.770412	7.008873	25.026696	1511	CUFF.577.1	1559
BnaA01g24310D	BnaA01g24310D	c	CUFF.577	CUFF.577.2	100	7.775905	5.391856	10.159954	33.041940	626	CUFF.577.1	1559
BnaA01g24280D	BnaA01g24280D	=	CUFF.578	CUFF.578.1	100	10.859951	9.539666	12.180236	47.202336	1968	CUFF.578.1	1975
BnaA01g24140D	BnaA01g24140D	j	CUFF.581	CUFF.581.1	100	11.759734	9.623011	13.896457	50.769388	906	CUFF.581.1	1155
BnaA01g24150D	BnaA01g24150D	j	CUFF.582	CUFF.582.1	100	2.053435	1.292397	2.814473	9.148765	1143	CUFF.582.1	1269
BnaA01g24150D	BnaA01g24150D	p	CUFF.585	CUFF.585.1	100	54.003776	42.565578	65.441974	134.033497	328	CUFF.585.1	1269
BnaA01g24160D	BnaA01g24160D	j	CUFF.587	CUFF.587.1	100	16.468672	14.633135	18.304209	71.415835	1628	CUFF.587.1	1735
BnaA01g24890D	BnaA01g24890D	=	CUFF.595	CUFF.595.1	100	1.549613	0.721803	2.377424	6.608178	798	CUFF.595.1	691
BnaA01g24930D	BnaA01g24930D	=	CUFF.598	CUFF.598.1	100	3.088101	1.590152	4.586050	13.251968	566	CUFF.598.1	342
BnaA01g24920D	BnaA01g24920D	=	CUFF.597	CUFF.597.1	100	2.462236	1.183680	3.740791	10.773051	626	CUFF.597.1	737
BnaA01g20480D	BnaA01g20480D	j	CUFF.564	CUFF.564.1	18	2.458510	1.675397	3.241622	10.784416	1732	CUFF.564.1	1954
BnaA01g20480D	BnaA01g20480D	=	CUFF.564	CUFF.564.2	100	13.798578	12.073732	15.523424	60.528381	1633	CUFF.564.1	1954
BnaA01g20510D	BnaA01g20510D	o	CUFF.566	CUFF.566.1	100	1.136504	0.759088	1.513920	4.972183	2263	CUFF.566.1	1050
BnaA01g20520D	BnaA01g20520D	j	CUFF.570	CUFF.570.1	100	10.641098	9.582496	11.699701	46.406992	3142	CUFF.570.1	2920
BnaA01g20520D	BnaA01g20520D	j	CUFF.570	CUFF.570.2	36	3.835240	2.819327	4.851153	16.725900	1395	CUFF.570.1	2920
BnaA01g20530D	BnaA01g20530D	j	CUFF.572	CUFF.572.1	100	18.989413	16.392828	21.585999	83.691385	1098	CUFF.573.1	1903
BnaA01g20530D	BnaA01g20530D	e	CUFF.573	CUFF.573.1	100	4.320414	3.008503	5.632325	19.041212	1210	CUFF.573.1	1903
BnaA01g20550D	BnaA01g20550D	j	CUFF.574	CUFF.574.1	100	2.020959	1.439849	2.602068	8.961326	2086	CUFF.574.2	1872
BnaA01g20550D	BnaA01g20550D	j	CUFF.574	CUFF.574.2	22	0.447328	0.122841	0.771815	1.983540	2088	CUFF.574.2	1872
BnaA01g20560D	BnaA01g20560D	=	CUFF.576	CUFF.576.1	100	9.930896	8.504885	11.356907	41.710120	1434	CUFF.576.1	1206
BnaA01g20600D	BnaA01g20600D	=	CUFF.579	CUFF.579.1	100	181.625032	167.019390	196.230675	800.334339	518	CUFF.579.1	807
BnaA01g20610D	BnaA01g20610D	=	CUFF.580	CUFF.580.1	100	3.295355	2.510361	4.080350	14.387192	1558	CUFF.580.1	1407
BnaA01g20620D	BnaA01g20620D	=	CUFF.583	CUFF.583.1	100	14.763574	12.966640	16.560507	64.641450	1538	CUFF.583.1	991
BnaA01g20630D	BnaA01g20630D	j	CUFF.584	CUFF.584.1	100	85.528508	77.313198	93.743818	374.481606	622	CUFF.584.1	927
BnaA01g20640D	BnaA01g20640D	j	CUFF.586	CUFF.586.1	50	1.347563	0.392462	2.302665	5.795129	659	CUFF.586.2	1095
BnaA01g20640D	BnaA01g20640D	j	CUFF.586	CUFF.586.2	100	2.688267	1.681493	3.695042	11.560760	940	CUFF.586.2	1095
BnaA01g20660D	BnaA01g20660D	j	CUFF.588	CUFF.588.1	23	1.974596	1.018564	2.930629	8.550943	1165	CUFF.588.1	1165
BnaA01g20660D	BnaA01g20660D	=	CUFF.588	CUFF.588.2	100	8.728615	7.057123	10.400108	37.799061	1165	CUFF.588.1	1165
BnaA01g20670D	BnaA01g20670D	c	CUFF.589	CUFF.589.1	100	1.782226	1.049733	2.514719	8.092008	1045	CUFF.589.1	2061
BnaA01g20680D	BnaA01g20680D	=	CUFF.590	CUFF.590.1	100	3.019042	2.326075	3.712009	13.274862	1835	CUFF.590.1	2300
BnaA01g20690D	BnaA01g20690D	=	CUFF.591	CUFF.591.1	100	6.603687	5.437217	7.770158	28.712634	1502	CUFF.591.1	1369
BnaA01g20710D	BnaA01g20710D	j	CUFF.592	CUFF.592.1	100	7.246454	5.575641	8.917268	31.749994	895	CUFF.592.1	1532
BnaA01g20710D	BnaA01g20710D	o	CUFF.593	CUFF.593.1	100	7.991160	3.719705	12.262615	35.011304	327	CUFF.593.1	1532
BnaA01g20750D	BnaA01g20750D	j	CUFF.594	CUFF.594.1	100	0.485964	0.193194	0.778735	2.152988	1658	CUFF.594.1	1281
BnaA01g20770D	BnaA01g20770D	x	CUFF.596	CUFF.596.1	100	10.794144	9.650929	11.937359	46.488249	2257	CUFF.596.1	2166
BnaA01g20800D	BnaA01g20800D	=	CUFF.599	CUFF.599.1	100	2.322049	1.742430	2.901669	9.847365	2159	CUFF.599.1	2048
BnaA01g20800D	BnaA01g20800D	j	CUFF.599	CUFF.599.2	21	0.479319	0.121595	0.837042	2.032698	1786	CUFF.599.1	2048
BnaA01g24870D	BnaA01g24870D	o	CUFF.600	CUFF.600.1	100	69.162808	64.245626	74.079990	299.328080	933	CUFF.600.1	1214
BnaA01g24970D	BnaA01g24970D	=	CUFF.601	CUFF.601.1	100	2.778475	0.984449	4.572502	11.731445	449	CUFF.601.1	387
BnaA01g25780D	BnaA01g25780D	=	CUFF.614	CUFF.614.1	100	7.227345	5.502205	8.952485	31.569902	851	CUFF.614.1	1828
BnaA01g25790D	BnaA01g25790D	=	CUFF.615	CUFF.615.1	100	6.218446	5.163959	7.272933	26.361704	1700	CUFF.615.1	1855
BnaA01g25800D	BnaA01g25800D	e	CUFF.616	CUFF.616.1	100	0.441367	0.114764	0.767970	1.932026	2076	CUFF.618.1	3496
BnaA01g25800D	BnaA01g25800D	e	CUFF.617	CUFF.617.1	100	0.513680	0.127849	0.899511	2.248567	1525	CUFF.618.1	3496
BnaA01g25800D	BnaA01g25800D	j	CUFF.618	CUFF.618.1	100	1.145508	0.810592	1.480425	5.014313	3426	CUFF.618.1	3496
BnaA01g25810D	BnaA01g25810D	j	CUFF.621	CUFF.621.1	100	6.603755	5.148114	8.059396	28.134229	1032	CUFF.621.1	2459
BnaA01g25960D	BnaA01g25960D	=	CUFF.626	CUFF.626.1	100	3.656320	1.537336	5.775304	14.407927	429	CUFF.626.1	402
BnaA01g25950D	BnaA01g25950D	e	CUFF.629	CUFF.629.1	100	19.932102	18.091185	21.773018	85.109987	1665	CUFF.629.1	812
BnaA01g25990D	BnaA01g25990D	j	CUFF.631	CUFF.631.1	13	0.921582	0.324048	1.519116	4.004953	1508	CUFF.631.1	1371
BnaA01g25990D	BnaA01g25990D	j	CUFF.631	CUFF.631.2	100	7.038225	5.767148	8.309302	30.586278	1508	CUFF.631.1	1371
BnaA01g26030D	BnaA01g26030D	=	CUFF.632	CUFF.632.1	100	0.965867	0.355692	1.576041	4.051895	889	CUFF.632.1	840
BnaA01g26020D	BnaA01g26020D	=	CUFF.633	CUFF.633.1	100	18.158007	15.857296	20.458719	79.924038	1179	CUFF.633.1	1319
BnaA01g26050D	BnaA01g26050D	=	CUFF.635	CUFF.635.1	100	2.424652	1.835115	3.014189	10.350667	1942	CUFF.635.1	1816
BnaA01g26040D	BnaA01g26040D	j	CUFF.636	CUFF.636.1	100	1.988507	1.053893	2.923121	8.999510	825	CUFF.636.1	1890
BnaA01g26040D	BnaA01g26040D	e	CUFF.637	CUFF.637.1	100	1.968127	1.143264	2.792990	8.547051	938	CUFF.637.1	1890
BnaA01g19300D	BnaA01g19300D	j	CUFF.602	CUFF.602.1	39	11.237307	9.694408	12.780206	48.987643	1603	CUFF.602.1	1510
BnaA01g19300D	BnaA01g19300D	c	CUFF.602	CUFF.602.2	100	28.668312	24.855941	32.480683	124.975942	838	CUFF.602.1	1510
BnaA01g19300D	BnaA01g19300D	j	CUFF.602	CUFF.602.3	37	10.558174	7.321805	13.794542	46.027045	665	CUFF.602.1	1510
-	-	u	CUFF.603	CUFF.603.1	100	8.315150	7.224488	9.405812	35.774679	1997	CUFF.603.1	-
BnaA01g19330D	BnaA01g19330D	j	CUFF.604	CUFF.604.1	76	3.766049	3.051163	4.480935	16.359100	2857	CUFF.604.1	2766
BnaA01g19330D	BnaA01g19330D	j	CUFF.604	CUFF.604.2	100	4.927996	4.006414	5.849578	21.406409	2294	CUFF.604.1	2766
BnaA01g19340D	BnaA01g19340D	j	CUFF.605	CUFF.605.1	100	21.196775	17.933424	24.460126	91.952421	763	CUFF.605.1	971
BnaA01g19350D	BnaA01g19350D	j	CUFF.606	CUFF.606.1	100	3.004525	1.453803	4.555248	13.066352	545	CUFF.606.1	502
BnaA01g19380D	BnaA01g19380D	e	CUFF.607	CUFF.607.1	100	0.874005	0.519010	1.229001	3.877361	2654	CUFF.608.1	2571
BnaA01g19380D	BnaA01g19380D	o	CUFF.608	CUFF.608.1	100	0.519963	0.221925	0.818001	2.306718	2702	CUFF.608.1	2571
BnaA01g19390D	BnaA01g19390D	=	CUFF.609	CUFF.609.1	100	17.410996	14.881086	19.940906	76.632961	964	CUFF.609.1	2604
BnaA01g19400D	BnaA01g19400D	=	CUFF.610	CUFF.610.1	100	6.299725	4.779916	7.819533	28.137470	913	CUFF.610.1	978
BnaA01g19410D	BnaA01g19410D	e	CUFF.611	CUFF.611.1	100	3.477164	1.920002	5.034327	15.428468	685	CUFF.611.1	624
BnaA01g19410D	BnaA01g19410D	=	CUFF.612	CUFF.612.1	100	38.974907	30.152514	47.797301	172.934919	363	CUFF.611.1	624
BnaA01g19450D	BnaA01g19450D	j	CUFF.613	CUFF.613.1	100	14.601127	13.058179	16.144076	62.807187	2014	CUFF.613.1	2073
BnaA01g19460D	BnaA01g19460D	e	CUFF.619	CUFF.619.1	100	43.858944	40.306717	47.411172	189.741473	1663	CUFF.619.1	1270
BnaA01g19460D	BnaA01g19460D	=	CUFF.620	CUFF.620.1	100	179.178362	167.574966	190.781758	775.156968	837	CUFF.619.1	1270
BnaA01g19460D	BnaA01g19460D	j	CUFF.620	CUFF.620.2	15	27.118301	23.194186	31.042416	117.318517	1108	CUFF.619.1	1270
BnaA01g19490D	BnaA01g19490D	j	CUFF.622	CUFF.622.1	100	2.137868	1.299299	2.976436	9.329338	1184	CUFF.622.2	468
BnaA01g19490D	BnaA01g19490D	j	CUFF.622	CUFF.622.2	32	0.679518	0.116736	1.242300	2.965316	1188	CUFF.622.2	468
BnaA01g19500D	BnaA01g19500D	j	CUFF.623	CUFF.623.1	100	16.311754	14.556765	18.066742	70.927928	1871	CUFF.623.1	1619
BnaA01g19500D	BnaA01g19500D	j	CUFF.623	CUFF.623.2	60	9.804105	7.291384	12.316826	42.630907	764	CUFF.623.1	1619
-	-	u	CUFF.624	CUFF.624.1	100	3.084339	1.825425	4.343253	13.629419	713	CUFF.624.1	-
BnaA01g19540D	BnaA01g19540D	j	CUFF.625	CUFF.625.1	29	2.832663	2.077975	3.587351	12.340340	1731	CUFF.625.1	1600
BnaA01g19540D	BnaA01g19540D	c	CUFF.625	CUFF.625.2	100	9.881057	8.243575	11.518540	43.046281	1279	CUFF.625.1	1600
BnaA01g19550D	BnaA01g19550D	j	CUFF.627	CUFF.627.1	100	1.988112	1.074616	2.901607	8.756490	810	CUFF.627.1	940
BnaA01g19580D	BnaA01g19580D	e	CUFF.628	CUFF.628.1	100	2.246735	0.831659	3.661811	9.904923	529	CUFF.628.1	656
BnaA01g19600D	BnaA01g19600D	j	CUFF.630	CUFF.630.1	100	1.510543	0.851970	2.169117	6.654790	1111	CUFF.630.1	459
BnaA01g19650D	BnaA01g19650D	=	CUFF.634	CUFF.634.1	100	7.406293	5.743755	9.068832	32.515461	897	CUFF.634.1	1179
BnaA01g26060D	BnaA01g26060D	j	CUFF.638	CUFF.638.1	100	1.649536	1.137148	2.161925	7.189796	2486	CUFF.638.2	309
BnaA01g26060D	BnaA01g26060D	j	CUFF.638	CUFF.638.2	35	0.579664	0.256202	0.903126	2.526566	2488	CUFF.638.2	309
BnaA01g26060D	BnaA01g26060D	j	CUFF.638	CUFF.638.3	93	1.541800	1.043744	2.039855	6.720207	2226	CUFF.638.2	309
BnaA01g26060D	BnaA01g26060D	j	CUFF.638	CUFF.638.4	73	1.210515	0.766577	1.654454	5.276245	2485	CUFF.638.2	309
BnaA01g26070D	BnaA01g26070D	j	CUFF.639	CUFF.639.1	100	1.993849	1.429430	2.558268	8.663888	1758	CUFF.639.1	1869
BnaA01g26100D	BnaA01g26100D	=	CUFF.640	CUFF.640.1	100	8.109800	4.981996	11.237604	35.632817	432	CUFF.640.1	585
BnaA01g26110D	BnaA01g26110D	j	CUFF.641	CUFF.641.1	56	1.194390	0.446730	1.942049	4.924128	1101	CUFF.641.2	873
BnaA01g26110D	BnaA01g26110D	=	CUFF.641	CUFF.641.2	100	2.129579	1.214932	3.044227	8.779648	1105	CUFF.641.2	873
BnaA01g26090D	BnaA01g26090D	j	CUFF.642	CUFF.642.1	24	0.387227	0.108139	0.666314	1.689917	2432	CUFF.642.2	2404
BnaA01g26090D	BnaA01g26090D	j	CUFF.642	CUFF.642.2	18	0.297448	0.059304	0.535593	1.298111	2436	CUFF.642.2	2404
BnaA01g26090D	BnaA01g26090D	=	CUFF.642	CUFF.642.3	100	1.613591	1.125139	2.102044	7.041966	2432	CUFF.642.2	2404
BnaA01g25920D	BnaA01g25920D	j	CUFF.643	CUFF.643.1	37	3.808271	3.073199	4.543343	16.600961	2732	CUFF.643.1	2716
BnaA01g25920D	BnaA01g25920D	=	CUFF.643	CUFF.643.2	100	10.398069	9.103218	11.692919	45.327113	2229	CUFF.643.1	2716
BnaA01g25930D	BnaA01g25930D	e	CUFF.644	CUFF.644.1	100	11.608651	8.211541	15.005760	49.743679	477	CUFF.644.1	345
BnaA01g25930D	BnaA01g25930D	i	CUFF.645	CUFF.645.1	100	5.193301	2.350902	8.035701	22.540430	399	CUFF.645.1	345
BnaA01g26130D	BnaA01g26130D	j	CUFF.646	CUFF.646.1	26	2.308007	1.582817	3.033198	10.022543	1709	CUFF.646.1	2604
BnaA01g26130D	BnaA01g26130D	=	CUFF.646	CUFF.646.2	100	8.960577	7.591768	10.329386	38.911387	1627	CUFF.646.1	2604
BnaA01g26190D	BnaA01g26190D	j	CUFF.647	CUFF.647.1	100	1.247795	0.665224	1.830365	5.320113	1199	CUFF.647.1	1189
BnaA01g26200D	BnaA01g26200D	j	CUFF.648	CUFF.648.1	100	2.833390	2.038272	3.628508	12.034554	1367	CUFF.648.1	2234
BnaA01g26220D	BnaA01g26220D	e	CUFF.650	CUFF.650.1	100	3.168659	2.187351	4.149968	13.167129	1056	CUFF.650.1	1348
BnaA01g26230D	BnaA01g26230D	p	CUFF.651	CUFF.651.1	100	11.708126	8.768717	14.647536	50.874394	574	CUFF.651.1	3669
BnaA01g26140D	BnaA01g26140D	j	CUFF.649	CUFF.649.1	12	4.004526	2.786201	5.222852	17.368651	1446	CUFF.649.2	1629
BnaA01g26140D	BnaA01g26140D	=	CUFF.649	CUFF.649.2	100	33.958240	30.883811	37.032669	147.285541	1449	CUFF.649.2	1629
BnaA01g26270D	BnaA01g26270D	=	CUFF.652	CUFF.652.1	100	6.925483	5.970079	7.880887	29.826151	2119	CUFF.652.1	2144
BnaA01g26230D	BnaA01g26230D	j	CUFF.653	CUFF.653.1	26	0.982215	0.652262	1.312167	4.192846	3474	CUFF.653.1	3669
BnaA01g26230D	BnaA01g26230D	j	CUFF.653	CUFF.653.2	100	3.772569	3.186785	4.358354	16.104222	3474	CUFF.653.1	3669
BnaA01g26330D	BnaA01g26330D	=	CUFF.654	CUFF.654.1	100	15.540136	13.570689	17.509582	67.564535	1336	CUFF.654.1	1485
BnaA01g26430D	BnaA01g26430D	j	CUFF.655	CUFF.655.1	100	1.207106	0.510741	1.903472	5.032678	858	CUFF.655.1	1671
BnaA01g26490D	BnaA01g26490D	e	CUFF.656	CUFF.656.1	100	1.774270	0.704345	2.844195	7.754935	608	CUFF.656.1	444
BnaA01g26500D	BnaA01g26500D	c	CUFF.658	CUFF.658.1	100	11.701305	8.423915	14.978694	48.858643	559	CUFF.658.2	2236
BnaA01g26500D	BnaA01g26500D	j	CUFF.658	CUFF.658.2	84	9.870451	8.266955	11.473947	41.213936	1309	CUFF.658.2	2236
BnaA01g26470D	BnaA01g26470D	=	CUFF.659	CUFF.659.1	100	39.551483	34.985754	44.117213	168.435122	770	CUFF.659.1	1004
BnaA01g26670D	BnaA01g26670D	j	CUFF.662	CUFF.662.1	43	3.306673	2.101471	4.511875	14.350318	882	CUFF.662.1	905
BnaA01g26670D	BnaA01g26670D	c	CUFF.662	CUFF.662.2	100	7.673035	4.700084	10.645987	33.299483	480	CUFF.662.1	905
BnaA01g26690D	BnaA01g26690D	=	CUFF.663	CUFF.663.1	100	30.959202	27.874827	34.043577	135.060667	1018	CUFF.663.1	663
BnaA01g26700D	BnaA01g26700D	j	CUFF.665	CUFF.665.1	100	1.420346	0.871778	1.968914	6.190829	1484	CUFF.665.1	975
BnaA01g26310D	BnaA01g26310D	j	CUFF.666	CUFF.666.1	72	1.312165	0.607933	2.016398	5.758296	1416	CUFF.666.5	1092
BnaA01g26310D	BnaA01g26310D	j	CUFF.666	CUFF.666.2	65	1.169768	0.602806	1.736730	5.133400	1490	CUFF.666.5	1092
BnaA01g26310D	BnaA01g26310D	j	CUFF.666	CUFF.666.3	92	1.663117	0.870883	2.455350	7.298408	1282	CUFF.666.5	1092
BnaA01g26310D	BnaA01g26310D	j	CUFF.666	CUFF.666.4	100	1.811807	1.015877	2.607737	7.950919	1282	CUFF.666.5	1092
BnaA01g26310D	BnaA01g26310D	j	CUFF.666	CUFF.666.5	73	1.326090	0.703503	1.948676	5.819401	1657	CUFF.666.5	1092
BnaA01g26310D	BnaA01g26310D	j	CUFF.666	CUFF.666.6	63	1.146099	0.538233	1.753964	5.029531	1426	CUFF.666.5	1092
BnaA01g26740D	BnaA01g26740D	j	CUFF.669	CUFF.669.1	100	5.918742	5.028877	6.808607	25.378652	2253	CUFF.669.1	2158
BnaA01g26740D	BnaA01g26740D	c	CUFF.669	CUFF.669.2	88	5.202014	3.022974	7.381055	22.305434	551	CUFF.669.1	2158
BnaA01g26730D	BnaA01g26730D	=	CUFF.672	CUFF.672.1	100	12.000262	10.664507	13.336016	52.983449	2149	CUFF.672.1	2384
BnaA01g26720D	BnaA01g26720D	o	CUFF.680	CUFF.680.1	100	48.500768	44.766790	52.234746	203.821321	1999	CUFF.681.1	1909
BnaA01g26720D	BnaA01g26720D	=	CUFF.681	CUFF.681.1	100	39.389613	36.077464	42.701762	165.532284	2054	CUFF.681.1	1909
BnaA01g26530D	BnaA01g26530D	j	CUFF.670	CUFF.670.1	100	1.413070	0.563921	2.262220	6.005410	746	CUFF.670.1	1181
BnaA01g26540D	BnaA01g26540D	j	CUFF.671	CUFF.671.1	22	0.466246	0.124099	0.808392	2.033977	2113	CUFF.671.2	2139
BnaA01g26540D	BnaA01g26540D	j	CUFF.671	CUFF.671.2	100	2.152242	1.567237	2.737248	9.389066	2119	CUFF.671.2	2139
BnaA01g26550D	BnaA01g26550D	j	CUFF.674	CUFF.674.1	21	1.328180	0.753638	1.902722	5.770561	1545	CUFF.675.1	2016
BnaA01g26550D	BnaA01g26550D	j	CUFF.674	CUFF.674.2	100	6.210230	4.884285	7.536176	26.981662	1289	CUFF.675.1	2016
BnaA01g26550D	BnaA01g26550D	e	CUFF.675	CUFF.675.1	100	4.793733	3.861685	5.725780	20.827387	1810	CUFF.675.1	2016
BnaA01g26560D	BnaA01g26560D	=	CUFF.676	CUFF.676.1	100	122.107253	111.966269	132.248237	540.773099	528	CUFF.676.1	610
BnaA01g26630D	BnaA01g26630D	j	CUFF.679	CUFF.679.1	72	0.600112	0.127468	1.072756	2.599055	1344	CUFF.679.2	2414
BnaA01g26630D	BnaA01g26630D	j	CUFF.679	CUFF.679.2	100	0.832511	0.328819	1.336202	3.605561	1386	CUFF.679.2	2414
BnaA01g26630D	BnaA01g26630D	c	CUFF.682	CUFF.682.1	100	2.254128	0.947771	3.560485	10.285730	555	CUFF.682.1	2414
BnaA01g26650D	BnaA01g26650D	=	CUFF.686	CUFF.686.1	100	2.709316	2.017772	3.400860	11.974948	1974	CUFF.686.1	2006
BnaA01g26650D	BnaA01g26650D	j	CUFF.686	CUFF.686.2	36	0.979780	0.397206	1.562355	4.330544	1502	CUFF.686.1	2006
BnaA01g26750D	BnaA01g26750D	=	CUFF.678	CUFF.678.1	100	128.390410	112.381935	144.398885	551.773496	365	CUFF.678.1	502
BnaA01g26770D	BnaA01g26770D	j	CUFF.684	CUFF.684.1	100	2.568323	2.050597	3.086048	11.037951	2693	CUFF.684.1	2719
BnaA01g26780D	BnaA01g26780D	j	CUFF.689	CUFF.689.1	26	4.690193	3.382814	5.997572	20.274533	1339	CUFF.689.1	1388
BnaA01g26780D	BnaA01g26780D	j	CUFF.689	CUFF.689.2	100	18.178173	15.893384	20.462963	78.579704	1338	CUFF.689.1	1388
BnaA01g26800D	BnaA01g26800D	j	CUFF.691	CUFF.691.1	100	1.554950	1.129111	1.980789	6.837430	2439	CUFF.691.1	2711
BnaA01g26820D	BnaA01g26820D	=	CUFF.694	CUFF.694.1	100	4.312063	3.757362	4.866763	18.602447	4076	CUFF.694.1	3901
BnaA01g25880D	BnaA01g25880D	j	CUFF.687	CUFF.687.1	100	84.786453	79.012437	90.560468	367.628011	1508	CUFF.688.1	2433
BnaA01g25880D	BnaA01g25880D	e	CUFF.688	CUFF.688.1	100	48.286160	45.043306	51.529014	209.365347	2551	CUFF.688.1	2433
BnaA01g25900D	BnaA01g25900D	=	CUFF.692	CUFF.692.1	100	38.865300	35.632134	42.098467	167.345820	1445	CUFF.692.1	1593
BnaA01g25910D	BnaA01g25910D	j	CUFF.695	CUFF.695.1	100	5.157219	4.244873	6.069565	22.606456	1844	CUFF.695.1	3441
BnaA01g25910D	BnaA01g25910D	j	CUFF.696	CUFF.696.1	38	2.259732	1.293257	3.226207	10.052762	1042	CUFF.696.1	3441
BnaA01g25910D	BnaA01g25910D	c	CUFF.696	CUFF.696.2	100	6.014752	3.876812	8.152692	26.757542	637	CUFF.696.1	3441
BnaA01g27560D	BnaA01g27560D	p	CUFF.701	CUFF.701.1	100	3.104797	2.249956	3.959637	12.936307	1281	CUFF.701.1	381
BnaA01g27570D	BnaA01g27570D	=	CUFF.703	CUFF.703.1	100	89.088841	82.952670	95.225011	381.195374	814	CUFF.703.1	1023
BnaA01g27580D	BnaA01g27580D	e	CUFF.705	CUFF.705.1	100	2.747268	2.015561	3.478975	11.655200	2244	CUFF.705.1	1783
BnaA01g27580D	BnaA01g27580D	j	CUFF.706	CUFF.706.1	35	3.225672	2.254173	4.197171	13.684815	1707	CUFF.705.1	1783
BnaA01g27580D	BnaA01g27580D	j	CUFF.706	CUFF.706.2	100	9.258605	7.819173	10.698037	39.279349	1818	CUFF.705.1	1783
BnaA01g27600D	BnaA01g27600D	j	CUFF.709	CUFF.709.1	36	0.377901	0.036159	0.719643	1.604080	1598	CUFF.709.2	2153
BnaA01g27600D	BnaA01g27600D	j	CUFF.709	CUFF.709.2	33	0.343648	0.084289	0.603006	1.458684	2383	CUFF.709.2	2153
BnaA01g27600D	BnaA01g27600D	j	CUFF.709	CUFF.709.3	75	0.774100	0.385729	1.162470	3.285828	2302	CUFF.709.2	2153
BnaA01g27600D	BnaA01g27600D	j	CUFF.709	CUFF.709.4	100	1.037461	0.599067	1.475855	4.403718	2324	CUFF.709.2	2153
BnaA01g28140D	BnaA01g28140D	j	CUFF.714	CUFF.714.1	69	4.437079	3.174440	5.699717	19.165913	1065	CUFF.714.1	1389
BnaA01g28140D	BnaA01g28140D	j	CUFF.714	CUFF.714.2	100	6.412486	3.177291	9.647682	27.698665	446	CUFF.714.1	1389
BnaA01g28910D	BnaA01g28910D	j	CUFF.721	CUFF.721.1	96	3.064336	1.975978	4.152693	13.305973	1084	CUFF.721.1	957
BnaA01g28910D	BnaA01g28910D	j	CUFF.721	CUFF.721.2	26	0.839241	0.155806	1.522677	3.644158	1081	CUFF.721.1	957
BnaA01g28910D	BnaA01g28910D	=	CUFF.721	CUFF.721.3	100	3.195291	2.003380	4.387201	13.874608	1081	CUFF.721.1	957
-	-	u	CUFF.722	CUFF.722.1	100	19.522646	12.510788	26.534504	85.432672	317	CUFF.722.1	-
BnaA01g28980D	BnaA01g28980D	=	CUFF.725	CUFF.725.1	100	10.477835	8.026591	12.929079	46.220693	660	CUFF.725.1	839
BnaA01g28990D	BnaA01g28990D	j	CUFF.726	CUFF.726.1	100	3.127644	1.842326	4.412962	13.946582	716	CUFF.726.1	912
BnaA01g29000D	BnaA01g29000D	e	CUFF.727	CUFF.727.1	100	1.353742	0.762921	1.944563	5.873713	1168	CUFF.727.1	1089
BnaA01g29010D	BnaA01g29010D	o	CUFF.729	CUFF.729.1	100	1.591483	0.678382	2.504584	6.917240	1073	CUFF.730.1	1204
BnaA01g29010D	BnaA01g29010D	e	CUFF.730	CUFF.730.1	100	5.193873	4.008975	6.378771	22.574706	1333	CUFF.730.1	1204
BnaA01g29020D	BnaA01g29020D	=	CUFF.731	CUFF.731.1	100	21.956061	18.592786	25.319337	96.129570	716	CUFF.731.1	889
BnaA01g29040D	BnaA01g29040D	j	CUFF.732	CUFF.732.1	100	2.074691	1.146861	3.002521	8.936225	815	CUFF.732.1	913
BnaA01g29050D	BnaA01g29050D	=	CUFF.733	CUFF.733.1	100	5.030841	4.134482	5.927200	21.427507	1747	CUFF.733.1	1801
BnaA01g29070D	BnaA01g29070D	e	CUFF.734	CUFF.734.1	100	0.903952	0.402530	1.405374	3.587135	1100	CUFF.734.1	2686
BnaA01g29060D	BnaA01g29060D	j	CUFF.735	CUFF.735.1	24	2.495897	1.594231	3.397564	10.363367	1472	CUFF.735.1	1167
BnaA01g29060D	BnaA01g29060D	j	CUFF.735	CUFF.735.2	100	10.516610	8.910120	12.123100	43.666655	1472	CUFF.735.1	1167
BnaA01g29140D	BnaA01g29140D	c	CUFF.736	CUFF.736.1	100	1.141548	0.631184	1.651912	4.918665	1315	CUFF.736.1	3152
BnaA01g15070D	BnaA01g15070D	j	CUFF.657	CUFF.657.1	71	3.301731	2.542422	4.061040	14.026201	2336	CUFF.657.2	4377
BnaA01g15070D	BnaA01g15070D	j	CUFF.657	CUFF.657.2	100	4.657873	4.024869	5.290877	19.787277	3928	CUFF.657.2	4377
BnaA01g15080D	BnaA01g15080D	=	CUFF.660	CUFF.660.1	100	4.500094	3.508503	5.491686	19.314175	1411	CUFF.660.1	1316
BnaA01g15080D	BnaA01g15080D	p	CUFF.661	CUFF.661.1	100	8.528076	3.736115	13.320037	37.816010	309	CUFF.661.1	1316
BnaA01g15100D	BnaA01g15100D	=	CUFF.664	CUFF.664.1	100	5.492645	3.974426	7.010865	23.480604	1012	CUFF.664.2	1028
BnaA01g15100D	BnaA01g15100D	j	CUFF.664	CUFF.664.2	37	2.007982	0.990785	3.025179	8.583958	1013	CUFF.664.2	1028
BnaA01g15100D	BnaA01g15100D	j	CUFF.664	CUFF.664.3	26	1.436722	0.587347	2.286098	6.141868	971	CUFF.664.2	1028
BnaA01g15130D	BnaA01g15130D	j	CUFF.667	CUFF.667.1	100	8.374869	7.544613	9.205124	36.312320	3841	CUFF.667.1	3991
BnaA01g15140D	BnaA01g15140D	=	CUFF.668	CUFF.668.1	100	13.738384	12.302699	15.174069	60.131538	2176	CUFF.668.1	2266
BnaA01g15250D	BnaA01g15250D	=	CUFF.673	CUFF.673.1	100	5.498340	4.558729	6.437951	23.605699	1859	CUFF.673.1	1953
BnaA01g15300D	BnaA01g15300D	=	CUFF.677	CUFF.677.1	100	17.236194	15.106345	19.366043	73.852374	1287	CUFF.677.1	1430
BnaA01g15320D	BnaA01g15320D	=	CUFF.683	CUFF.683.1	100	4.476114	3.331120	5.621108	19.580962	1095	CUFF.683.1	1106
BnaA01g15360D	BnaA01g15360D	=	CUFF.685	CUFF.685.1	100	5.793860	4.007684	7.580037	25.885644	692	CUFF.685.1	753
BnaA01g15390D	BnaA01g15390D	j	CUFF.690	CUFF.690.1	100	77.009431	52.794375	101.224488	329.174246	236	CUFF.690.2	629
BnaA01g15390D	BnaA01g15390D	=	CUFF.690	CUFF.690.2	23	17.993168	8.402493	27.583843	76.911195	278	CUFF.690.2	629
BnaA01g15390D	BnaA01g15390D	j	CUFF.690	CUFF.690.3	34	26.393784	16.302394	36.485174	112.819348	278	CUFF.690.2	629
BnaA01g15400D	BnaA01g15400D	j	CUFF.693	CUFF.693.1	100	2.052275	1.248505	2.856045	8.869855	1041	CUFF.693.1	606
BnaA01g15410D	BnaA01g15410D	e	CUFF.697	CUFF.697.1	100	18.353517	16.217829	20.489205	80.245914	1423	CUFF.697.1	1425
BnaA01g15410D	BnaA01g15410D	c	CUFF.698	CUFF.698.1	100	109.325561	99.999599	118.651523	477.997180	694	CUFF.697.1	1425
BnaA01g15410D	BnaA01g15410D	j	CUFF.698	CUFF.698.2	59	65.031107	54.929989	75.132225	284.331363	482	CUFF.697.1	1425
BnaA01g15410D	BnaA01g15410D	e	CUFF.699	CUFF.699.1	100	2.801384	1.830568	3.772200	12.400523	1026	CUFF.699.1	1425
BnaA01g15410D	BnaA01g15410D	j	CUFF.700	CUFF.700.1	100	36.472282	30.626331	42.318232	161.447111	518	CUFF.699.1	1425
BnaA01g15430D	BnaA01g15430D	e	CUFF.702	CUFF.702.1	100	20.234659	17.973619	22.495699	88.279228	1201	CUFF.702.1	939
BnaA01g15450D	BnaA01g15450D	j	CUFF.704	CUFF.704.1	95	4.364454	3.436131	5.292777	18.896778	2152	CUFF.704.3	2407
BnaA01g15450D	BnaA01g15450D	j	CUFF.704	CUFF.704.2	100	4.573285	3.536197	5.610373	19.800954	2158	CUFF.704.3	2407
BnaA01g15450D	BnaA01g15450D	j	CUFF.704	CUFF.704.3	38	1.730698	1.198149	2.263247	7.493404	2242	CUFF.704.3	2407
BnaA01g15450D	BnaA01g15450D	j	CUFF.704	CUFF.704.4	77	3.521669	2.603512	4.439826	15.247771	2142	CUFF.704.3	2407
BnaA01g15450D	BnaA01g15450D	j	CUFF.704	CUFF.704.5	57	2.598908	1.871372	3.326444	11.252492	2239	CUFF.704.3	2407
BnaA01g15480D	BnaA01g15480D	j	CUFF.707	CUFF.707.1	100	1.269692	0.596091	1.943292	5.588491	1131	CUFF.708.1	1538
BnaA01g15480D	BnaA01g15480D	e	CUFF.708	CUFF.708.1	100	1.156867	0.627697	1.686037	5.091897	1487	CUFF.708.1	1538
BnaA01g15490D	BnaA01g15490D	c	CUFF.710	CUFF.710.1	100	2.189215	0.975690	3.402739	9.789736	606	CUFF.710.1	1339
BnaA01g15490D	BnaA01g15490D	c	CUFF.711	CUFF.711.1	100	3.667066	1.774387	5.559745	16.060614	488	CUFF.711.1	1339
BnaA01g15500D	BnaA01g15500D	j	CUFF.712	CUFF.712.1	100	6.181460	5.015040	7.347880	26.738199	1336	CUFF.712.1	1187
BnaA01g15510D	BnaA01g15510D	=	CUFF.713	CUFF.713.1	100	17.644892	14.830372	20.459412	75.113454	856	CUFF.713.2	1015
BnaA01g15510D	BnaA01g15510D	j	CUFF.713	CUFF.713.2	13	2.236078	1.053749	3.418407	9.518875	857	CUFF.713.2	1015
BnaA01g15540D	BnaA01g15540D	c	CUFF.715	CUFF.715.1	100	5.994245	4.673418	7.315071	26.468411	1118	CUFF.715.1	1200
BnaA01g15560D	BnaA01g15560D	j	CUFF.716	CUFF.716.1	42	6.273117	4.821032	7.725202	26.849863	1150	CUFF.716.1	1207
BnaA01g15560D	BnaA01g15560D	=	CUFF.716	CUFF.716.2	100	14.898659	12.441737	17.355580	63.768445	958	CUFF.716.1	1207
BnaA01g15590D	BnaA01g15590D	=	CUFF.717	CUFF.717.1	100	3.021205	2.353734	3.688675	13.098019	2336	CUFF.717.1	2589
BnaA01g15590D	BnaA01g15590D	j	CUFF.717	CUFF.717.2	34	1.028178	0.581157	1.475198	4.457523	2336	CUFF.717.1	2589
BnaA01g15600D	BnaA01g15600D	=	CUFF.718	CUFF.718.1	100	4.198256	3.433871	4.962641	17.970807	1968	CUFF.718.1	2030
BnaA01g15620D	BnaA01g15620D	=	CUFF.719	CUFF.719.1	100	11.127281	9.426811	12.827751	49.089031	1189	CUFF.719.1	1262
BnaA01g15630D	BnaA01g15630D	j	CUFF.720	CUFF.720.1	100	6.253807	5.526517	6.981097	27.265565	3558	CUFF.720.1	1852
BnaA01g15650D	BnaA01g15650D	c	CUFF.723	CUFF.723.1	100	1.061727	0.546714	1.576741	4.708769	1198	CUFF.723.1	2977
BnaA01g15670D	BnaA01g15670D	=	CUFF.724	CUFF.724.1	100	8.512807	6.732008	10.293606	37.514124	924	CUFF.724.1	1046
BnaA01g15690D	BnaA01g15690D	=	CUFF.728	CUFF.728.1	100	5.018112	3.802921	6.233304	21.616389	1098	CUFF.728.1	925
BnaA01g15710D	BnaA01g15710D	=	CUFF.737	CUFF.737.1	100	54.543996	51.243895	57.844098	235.971464	2530	CUFF.737.1	2274
BnaA01g29170D	BnaA01g29170D	o	CUFF.740	CUFF.740.1	100	1.557879	1.026545	2.089214	6.830258	2115	CUFF.740.4	2403
BnaA01g29170D	BnaA01g29170D	j	CUFF.740	CUFF.740.2	41	0.634740	0.242760	1.026719	2.782909	2050	CUFF.740.4	2403
BnaA01g29170D	BnaA01g29170D	j	CUFF.740	CUFF.740.3	34	0.529987	0.154253	0.905721	2.323638	2069	CUFF.740.4	2403
BnaA01g29170D	BnaA01g29170D	j	CUFF.740	CUFF.740.4	46	0.715798	0.294280	1.137316	3.138293	2122	CUFF.740.4	2403
BnaA01g29080D	BnaA01g29080D	=	CUFF.738	CUFF.738.1	100	12.055247	10.781946	13.328548	51.479681	2058	CUFF.738.1	2054
-	-	u	CUFF.739	CUFF.739.1	100	29.071776	24.489422	33.654129	128.331555	568	CUFF.739.1	-
BnaA01g29130D	BnaA01g29130D	=	CUFF.741	CUFF.741.1	100	3.132803	2.123941	4.141666	13.654876	1051	CUFF.741.1	1156
BnaA01g29180D	BnaA01g29180D	e	CUFF.742	CUFF.742.1	100	3.634704	2.965501	4.303908	15.468177	2187	CUFF.742.1	2043
BnaA01g29220D	BnaA01g29220D	c	CUFF.743	CUFF.743.1	100	0.589092	0.247690	0.930495	2.534179	1460	CUFF.743.1	1938
BnaA01g31290D	BnaA01g31290D	e	CUFF.768	CUFF.768.1	100	2.369538	1.376439	3.362637	10.225558	819	CUFF.768.1	1021
BnaA01g31320D	BnaA01g31320D	=	CUFF.769	CUFF.769.1	100	19.444360	16.687019	22.201701	81.209950	860	CUFF.769.1	841
BnaA01g31300D	BnaA01g31300D	j	CUFF.770	CUFF.770.1	100	3.855569	2.693982	5.017155	16.423568	1291	CUFF.770.2	1224
BnaA01g31300D	BnaA01g31300D	j	CUFF.770	CUFF.770.2	77	2.961268	2.010961	3.911575	12.614115	1429	CUFF.770.2	1224
BnaA01g31300D	BnaA01g31300D	j	CUFF.770	CUFF.770.3	29	1.124716	0.380609	1.868824	4.790956	1309	CUFF.770.2	1224
BnaA01g31300D	BnaA01g31300D	j	CUFF.770	CUFF.770.4	33	1.285867	0.477294	2.094440	5.477409	1307	CUFF.770.2	1224
BnaA01g31360D	BnaA01g31360D	j	CUFF.778	CUFF.778.1	100	19.922500	17.559845	22.285155	88.385442	1106	CUFF.778.1	1134
BnaA01g31380D	BnaA01g31380D	j	CUFF.780	CUFF.780.1	100	4.954779	3.862260	6.047298	21.830300	1291	CUFF.780.1	1248
BnaA01g31400D	BnaA01g31400D	=	CUFF.781	CUFF.781.1	100	94.303723	81.740845	106.866601	403.011790	375	CUFF.781.1	533
BnaA01g31410D	BnaA01g31410D	j	CUFF.785	CUFF.785.1	100	3.246363	2.707234	3.785492	13.900923	4168	CUFF.785.1	1812
BnaA01g31420D	BnaA01g31420D	=	CUFF.787	CUFF.787.1	100	16.148393	14.405625	17.891161	69.147408	2001	CUFF.787.1	2031
BnaA01g31440D	BnaA01g31440D	j	CUFF.789	CUFF.789.1	67	2.674084	1.619640	3.728528	11.369663	1192	CUFF.789.1	1329
BnaA01g31440D	BnaA01g31440D	=	CUFF.789	CUFF.789.2	100	3.987628	2.759130	5.216126	16.954585	1192	CUFF.789.1	1329
BnaA01g31450D	BnaA01g31450D	e	CUFF.790	CUFF.790.1	100	2.737289	2.031989	3.442590	11.174883	1619	CUFF.790.1	1432
BnaA01g31470D	BnaA01g31470D	j	CUFF.792	CUFF.792.1	30	0.629121	0.302992	0.955249	2.731006	2328	CUFF.792.3	2358
BnaA01g31470D	BnaA01g31470D	j	CUFF.792	CUFF.792.2	89	1.836040	0.690247	2.981832	7.970226	669	CUFF.792.3	2358
BnaA01g31470D	BnaA01g31470D	j	CUFF.792	CUFF.792.3	20	0.413744	0.127345	0.700144	1.796059	2332	CUFF.792.3	2358
BnaA01g31470D	BnaA01g31470D	j	CUFF.792	CUFF.792.4	26	0.535035	0.226227	0.843844	2.322582	2332	CUFF.792.3	2358
BnaA01g31470D	BnaA01g31470D	j	CUFF.792	CUFF.792.5	100	2.071301	0.602141	3.540460	8.991491	518	CUFF.792.3	2358
BnaA01g31500D	BnaA01g31500D	=	CUFF.793	CUFF.793.1	100	1.774270	0.704345	2.844195	7.101311	608	CUFF.793.1	222
BnaA01g31520D	BnaA01g31520D	j	CUFF.799	CUFF.799.1	100	2.511359	2.042583	2.980135	10.746525	3313	CUFF.799.1	2901
BnaA01g31520D	BnaA01g31520D	x	CUFF.801	CUFF.801.1	100	1.159702	0.456355	1.863050	4.962560	1061	CUFF.801.1	2901
-	-	u	CUFF.803	CUFF.803.1	33	2.178201	1.245814	3.110588	9.469321	1209	CUFF.803.1	-
-	-	u	CUFF.803	CUFF.803.2	100	6.687031	5.158818	8.215244	29.070611	1108	CUFF.803.1	-
BnaA01g31570D	BnaA01g31570D	=	CUFF.810	CUFF.810.1	100	14.677429	13.189948	16.164910	62.998387	2187	CUFF.810.1	2251
BnaA01g27650D	BnaA01g27650D	=	CUFF.771	CUFF.771.1	100	0.639740	0.285120	0.994361	2.563503	1504	CUFF.771.1	1521
BnaA01g27660D	BnaA01g27660D	=	CUFF.772	CUFF.772.1	100	9.459547	7.248970	11.670123	42.767434	728	CUFF.772.1	678
BnaA01g27690D	BnaA01g27690D	j	CUFF.775	CUFF.775.1	100	3.052969	2.204719	3.901219	13.622928	1325	CUFF.775.1	1594
BnaA01g27710D	BnaA01g27710D	=	CUFF.794	CUFF.794.1	100	394.387241	372.595977	416.178506	1723.958755	699	CUFF.795.1	957
BnaA01g27710D	BnaA01g27710D	e	CUFF.795	CUFF.795.1	100	31.553816	28.675230	34.432402	137.929102	1461	CUFF.795.1	957
BnaA01g27720D	BnaA01g27720D	j	CUFF.797	CUFF.797.1	100	11.916464	10.749999	13.082928	51.578750	2851	CUFF.797.1	2884
BnaA01g27740D	BnaA01g27740D	c	CUFF.800	CUFF.800.1	100	0.898886	0.377946	1.419827	3.621010	1038	CUFF.800.1	1968
BnaA01g27750D	BnaA01g27750D	j	CUFF.802	CUFF.802.1	100	0.760923	0.280219	1.241627	3.246418	1065	CUFF.802.1	1591
BnaA01g27770D	BnaA01g27770D	=	CUFF.804	CUFF.804.1	100	0.837133	0.372775	1.301491	3.560258	1169	CUFF.804.1	1219
BnaA01g27800D	BnaA01g27800D	c	CUFF.805	CUFF.805.1	100	2.540015	1.230921	3.849108	10.392891	614	CUFF.805.1	1636
BnaA01g27810D	BnaA01g27810D	=	CUFF.806	CUFF.806.1	100	1.208295	0.638323	1.778268	5.395792	1131	CUFF.806.1	1372
BnaA01g27820D	BnaA01g27820D	=	CUFF.808	CUFF.808.1	100	93.696086	84.681776	102.710397	401.767916	609	CUFF.808.1	728
BnaA01g27820D	BnaA01g27820D	j	CUFF.808	CUFF.808.2	14	13.580937	9.809375	17.352499	58.234926	609	CUFF.808.1	728
BnaA01g27850D	BnaA01g27850D	=	CUFF.809	CUFF.809.1	100	1.017217	0.684620	1.349815	4.500244	2550	CUFF.809.1	2475
BnaA01g27900D	BnaA01g27900D	c	CUFF.811	CUFF.811.1	100	1.505662	0.818410	2.192915	6.128731	1309	CUFF.812.1	2358
BnaA01g27900D	BnaA01g27900D	e	CUFF.812	CUFF.812.1	100	0.697750	0.178674	1.216826	2.840159	1322	CUFF.812.1	2358
BnaA01g27900D	BnaA01g27900D	c	CUFF.813	CUFF.813.1	100	2.575383	1.396884	3.753882	10.982474	714	CUFF.813.1	2358
BnaA01g27930D	BnaA01g27930D	j	CUFF.814	CUFF.814.1	100	3.725913	3.060959	4.390867	16.159062	2435	CUFF.814.1	2198
BnaA01g27940D	BnaA01g27940D	=	CUFF.815	CUFF.815.1	100	3.274394	1.686080	4.862708	14.573230	547	CUFF.815.1	600
BnaA01g27990D	BnaA01g27990D	j	CUFF.817	CUFF.817.1	56	8.187537	6.521244	9.853830	33.897597	1179	CUFF.817.1	1633
BnaA01g27990D	BnaA01g27990D	=	CUFF.817	CUFF.817.2	100	14.735455	11.976389	17.494522	61.006931	844	CUFF.817.1	1633
BnaA01g31350D	BnaA01g31350D	=	CUFF.823	CUFF.823.1	100	156.323439	146.410903	166.235975	674.291654	912	CUFF.823.1	952
BnaA01g31730D	BnaA01g31730D	j	CUFF.831	CUFF.831.1	28	0.992821	0.335446	1.650196	4.374871	1080	CUFF.831.2	1203
BnaA01g31730D	BnaA01g31730D	j	CUFF.831	CUFF.831.2	29	1.036609	0.523231	1.549987	4.567822	1601	CUFF.831.2	1203
BnaA01g31730D	BnaA01g31730D	j	CUFF.831	CUFF.831.3	100	3.545665	2.562594	4.528737	15.623993	1363	CUFF.831.2	1203
BnaA01g31580D	BnaA01g31580D	c	CUFF.822	CUFF.822.1	94	1.867389	1.297375	2.437403	7.972550	2302	CUFF.822.2	2679
BnaA01g31580D	BnaA01g31580D	j	CUFF.822	CUFF.822.2	100	1.996368	1.453596	2.539140	8.523209	2623	CUFF.822.2	2679
BnaA01g31580D	BnaA01g31580D	j	CUFF.822	CUFF.822.3	60	1.201293	0.712386	1.690201	5.128750	2336	CUFF.822.2	2679
BnaA01g31600D	BnaA01g31600D	j	CUFF.825	CUFF.825.1	100	9.489107	8.077079	10.901134	41.602674	1737	CUFF.825.1	1823
BnaA01g31600D	BnaA01g31600D	c	CUFF.825	CUFF.825.2	86	8.143108	6.408505	9.877712	35.701473	1155	CUFF.825.1	1823
BnaA01g31610D	BnaA01g31610D	j	CUFF.826	CUFF.826.1	100	4.999028	4.126302	5.871755	21.452283	1945	CUFF.826.1	2064
BnaA01g31630D	BnaA01g31630D	e	CUFF.827	CUFF.827.1	100	6.771408	3.668359	9.874457	28.392772	408	CUFF.827.1	396
BnaA01g31640D	BnaA01g31640D	j	CUFF.830	CUFF.830.1	61	2.988350	2.437793	3.538908	13.071003	2874	CUFF.830.1	2771
BnaA01g31640D	BnaA01g31640D	j	CUFF.830	CUFF.830.2	100	4.936883	2.898760	6.975006	21.593857	574	CUFF.830.1	2771
BnaA01g31650D	BnaA01g31650D	=	CUFF.833	CUFF.833.1	100	6.808561	5.598235	8.018887	29.556537	1448	CUFF.833.1	1711
BnaA01g31790D	BnaA01g31790D	j	CUFF.835	CUFF.835.1	24	0.514319	0.130795	0.897843	2.221634	1672	CUFF.835.3	762
BnaA01g31790D	BnaA01g31790D	j	CUFF.835	CUFF.835.2	81	1.730343	1.079859	2.380828	7.474326	1679	CUFF.835.3	762
BnaA01g31790D	BnaA01g31790D	j	CUFF.835	CUFF.835.3	100	2.130538	1.409293	2.851782	9.202990	1740	CUFF.835.3	762
BnaA01g15720D	BnaA01g15720D	j	CUFF.744	CUFF.744.1	100	2.795886	2.186874	3.404897	12.116006	2287	CUFF.744.1	2163
BnaA01g15720D	BnaA01g15720D	c	CUFF.744	CUFF.744.2	32	0.882094	0.268041	1.496146	3.822565	1161	CUFF.744.1	2163
BnaA01g15730D	BnaA01g15730D	o	CUFF.745	CUFF.745.1	100	2.700272	1.654772	3.745771	11.961279	844	CUFF.745.1	1542
BnaA01g15740D	BnaA01g15740D	c	CUFF.746	CUFF.746.1	100	3.014544	2.218091	3.810997	12.963896	1412	CUFF.746.1	1505
BnaA01g15740D	BnaA01g15740D	c	CUFF.747	CUFF.747.1	100	3.871537	2.455253	5.287821	16.946763	812	CUFF.747.2	1505
BnaA01g15740D	BnaA01g15740D	j	CUFF.747	CUFF.747.2	29	1.129715	0.235410	2.024020	4.945068	814	CUFF.747.2	1505
BnaA01g15750D	BnaA01g15750D	j	CUFF.748	CUFF.748.1	100	21.529890	19.672418	23.387362	92.836145	2222	CUFF.748.1	2221
BnaA01g15760D	BnaA01g15760D	=	CUFF.749	CUFF.749.1	100	5.964055	5.010169	6.917941	26.262004	1959	CUFF.749.1	1820
BnaA01g15780D	BnaA01g15780D	=	CUFF.750	CUFF.750.1	100	14.022171	10.295123	17.749220	61.729907	490	CUFF.750.1	875
BnaA01g15790D	BnaA01g15790D	o	CUFF.751	CUFF.751.1	100	5.436279	3.623953	7.248606	23.932172	655	CUFF.751.1	186
BnaA01g15800D	BnaA01g15800D	c	CUFF.752	CUFF.752.1	100	4.344954	3.559389	5.130519	18.802595	2345	CUFF.752.1	4062
BnaA01g15800D	BnaA01g15800D	j	CUFF.752	CUFF.752.2	14	0.629791	0.260447	0.999134	2.725391	2345	CUFF.752.1	4062
BnaA01g15800D	BnaA01g15800D	j	CUFF.752	CUFF.752.3	19	0.838236	0.410853	1.265618	3.627427	2154	CUFF.752.1	4062
BnaA01g15810D	BnaA01g15810D	j	CUFF.753	CUFF.753.1	100	7.171231	5.459286	8.883176	31.076866	1107	CUFF.753.1	2699
BnaA01g15810D	BnaA01g15810D	c	CUFF.753	CUFF.753.2	70	4.991575	3.486692	6.496459	21.631225	1107	CUFF.753.1	2699
BnaA01g15810D	BnaA01g15810D	c	CUFF.754	CUFF.754.1	100	14.442611	12.683193	16.202028	63.623832	1532	CUFF.754.1	2699
BnaA01g15820D	BnaA01g15820D	j	CUFF.755	CUFF.755.1	25	0.344659	0.077728	0.611590	1.521714	2348	CUFF.755.1	2681
BnaA01g15820D	BnaA01g15820D	j	CUFF.755	CUFF.755.2	100	1.372125	0.931302	1.812947	6.058109	2348	CUFF.755.1	2681
BnaA01g15840D	BnaA01g15840D	j	CUFF.756	CUFF.756.1	58	6.147720	4.643201	7.652239	26.980887	1181	CUFF.756.1	1415
BnaA01g15840D	BnaA01g15840D	j	CUFF.756	CUFF.756.2	100	10.651204	8.672687	12.629720	46.745610	1097	CUFF.756.1	1415
BnaA01g15840D	BnaA01g15840D	e	CUFF.757	CUFF.757.1	100	7.994848	4.941490	11.048205	35.087493	452	CUFF.756.1	1415
BnaA01g15870D	BnaA01g15870D	=	CUFF.758	CUFF.758.1	100	8.313981	6.874596	9.753367	35.550937	1443	CUFF.758.1	1457
BnaA01g15870D	BnaA01g15870D	j	CUFF.758	CUFF.758.2	17	1.410140	0.652956	2.167325	6.029820	1443	CUFF.758.1	1457
BnaA01g15880D	BnaA01g15880D	j	CUFF.759	CUFF.759.1	100	1.677415	1.020458	2.334372	7.282441	1221	CUFF.759.1	1844
BnaA01g15900D	BnaA01g15900D	=	CUFF.760	CUFF.760.1	100	7.458007	6.099047	8.816968	31.868952	1286	CUFF.760.1	1195
BnaA01g15910D	BnaA01g15910D	o	CUFF.761	CUFF.761.1	39	1.747807	0.847215	2.648400	7.402585	840	CUFF.761.2	1560
BnaA01g15910D	BnaA01g15910D	j	CUFF.761	CUFF.761.2	100	4.509440	3.249884	5.768996	19.099079	981	CUFF.761.2	1560
BnaA01g15920D	BnaA01g15920D	j	CUFF.762	CUFF.762.1	100	0.908146	0.527512	1.288780	4.020007	1791	CUFF.762.1	1763
BnaA01g15930D	BnaA01g15930D	j	CUFF.763	CUFF.763.1	100	4.794058	2.916473	6.671643	21.436942	580	CUFF.763.1	656
BnaA01g15940D	BnaA01g15940D	=	CUFF.764	CUFF.764.1	100	69.682093	61.941032	77.423155	299.559700	566	CUFF.764.1	826
BnaA01g15950D	BnaA01g15950D	e	CUFF.765	CUFF.765.1	100	20.328339	17.167452	23.489225	88.622387	891	CUFF.766.1	2462
BnaA01g15950D	BnaA01g15950D	j	CUFF.766	CUFF.766.1	65	15.316608	13.653176	16.980041	66.773504	1994	CUFF.766.1	2462
BnaA01g15950D	BnaA01g15950D	c	CUFF.766	CUFF.766.2	100	23.384415	20.548755	26.220074	101.945502	1228	CUFF.766.1	2462
BnaA01g15960D	BnaA01g15960D	=	CUFF.767	CUFF.767.1	100	4.110765	2.813078	5.408452	18.016439	857	CUFF.767.1	799
BnaA01g16020D	BnaA01g16020D	j	CUFF.773	CUFF.773.1	100	0.664596	0.235475	1.093717	2.894206	1140	CUFF.773.1	1100
BnaA01g16030D	BnaA01g16030D	=	CUFF.774	CUFF.774.1	100	0.543415	0.315652	0.771178	2.341448	2835	CUFF.774.1	2790
BnaA01g16040D	BnaA01g16040D	j	CUFF.776	CUFF.776.1	89	1.927301	1.042070	2.812532	8.413903	1127	CUFF.776.1	869
BnaA01g16040D	BnaA01g16040D	j	CUFF.776	CUFF.776.2	50	1.088987	0.423846	1.754127	4.754124	1121	CUFF.776.1	869
BnaA01g16040D	BnaA01g16040D	j	CUFF.776	CUFF.776.3	100	2.174071	1.270321	3.077822	9.491214	1119	CUFF.776.1	869
BnaA01g16050D	BnaA01g16050D	c	CUFF.777	CUFF.777.1	100	2.858014	2.016024	3.700004	12.477060	1275	CUFF.777.1	1467
BnaA01g16060D	BnaA01g16060D	j	CUFF.779	CUFF.779.1	34	1.715210	0.878304	2.552117	7.528582	1116	CUFF.779.2	1690
BnaA01g16060D	BnaA01g16060D	j	CUFF.779	CUFF.779.2	100	5.078793	3.838105	6.319480	22.292373	1175	CUFF.779.2	1690
BnaA01g16060D	BnaA01g16060D	c	CUFF.782	CUFF.782.1	100	5.028366	2.239130	7.817602	20.868901	384	CUFF.782.1	1690
BnaA01g16070D	BnaA01g16070D	j	CUFF.783	CUFF.783.1	100	1.579003	1.342316	1.815690	6.895824	7735	CUFF.783.1	7278
BnaA01g16080D	BnaA01g16080D	j	CUFF.784	CUFF.784.1	100	10.085614	8.761083	11.410145	44.656741	1805	CUFF.784.1	1628
BnaA01g16100D	BnaA01g16100D	=	CUFF.786	CUFF.786.1	100	14.462705	11.601912	17.323497	61.978350	692	CUFF.786.1	1675
BnaA01g16110D	BnaA01g16110D	o	CUFF.788	CUFF.788.1	100	6.638915	3.910328	9.367502	29.171028	450	CUFF.788.1	4348
BnaA01g16110D	BnaA01g16110D	j	CUFF.791	CUFF.791.1	100	4.904706	4.228078	5.581334	21.154637	2895	CUFF.791.1	4348
BnaA01g16130D	BnaA01g16130D	j	CUFF.796	CUFF.796.1	100	338.567959	314.463337	362.672580	1461.100796	452	CUFF.796.2	678
BnaA01g16130D	BnaA01g16130D	j	CUFF.796	CUFF.796.2	12	39.227989	32.918112	45.537865	169.289632	528	CUFF.796.2	678
BnaA01g16140D	BnaA01g16140D	=	CUFF.798	CUFF.798.1	100	2.505240	1.833027	3.177452	10.404811	1774	CUFF.798.1	1774
BnaA01g16140D	BnaA01g16140D	j	CUFF.798	CUFF.798.2	20	0.503269	0.153803	0.852736	2.090187	1774	CUFF.798.1	1774
BnaA01g16160D	BnaA01g16160D	j	CUFF.807	CUFF.807.1	100	18.068255	16.059658	20.076852	78.586686	1540	CUFF.807.1	924
BnaA01g16160D	BnaA01g16160D	j	CUFF.807	CUFF.807.2	17	3.020521	2.196324	3.844718	13.137557	1532	CUFF.807.1	924
BnaA01g16240D	BnaA01g16240D	j	CUFF.816	CUFF.816.1	100	29.896842	25.688421	34.105262	130.713395	722	CUFF.816.2	2519
BnaA01g16240D	BnaA01g16240D	j	CUFF.816	CUFF.816.2	18	5.484348	4.628665	6.340032	23.978379	2669	CUFF.816.2	2519
BnaA01g16240D	BnaA01g16240D	j	CUFF.816	CUFF.816.3	46	13.687148	11.902421	15.471875	59.842227	1719	CUFF.816.2	2519
BnaA01g16240D	BnaA01g16240D	j	CUFF.816	CUFF.816.4	19	5.814186	4.149182	7.479190	25.420477	1227	CUFF.816.2	2519
BnaA01g16250D	BnaA01g16250D	e	CUFF.818	CUFF.818.1	100	17.824946	5.958119	29.691774	80.704186	227	CUFF.818.1	1214
BnaA01g16260D	BnaA01g16260D	=	CUFF.819	CUFF.819.1	100	1.101921	0.810790	1.393053	4.863414	3454	CUFF.819.1	2934
BnaA01g16270D	BnaA01g16270D	e	CUFF.820	CUFF.820.1	100	13.927100	11.387641	16.466559	60.508639	900	CUFF.820.1	774
BnaA01g16270D	BnaA01g16270D	=	CUFF.821	CUFF.821.1	100	139.239606	127.729780	150.749432	604.949989	591	CUFF.820.1	774
BnaA01g16280D	BnaA01g16280D	=	CUFF.824	CUFF.824.1	100	11.107856	9.676541	12.539171	47.179150	1583	CUFF.824.1	1423
BnaA01g16310D	BnaA01g16310D	j	CUFF.828	CUFF.828.1	100	2.602633	1.732250	3.473016	11.475759	1305	CUFF.829.1	819
BnaA01g16310D	BnaA01g16310D	e	CUFF.829	CUFF.829.1	100	1.229467	0.614582	1.844352	5.421075	1394	CUFF.829.1	819
BnaA01g16310D	BnaA01g16310D	e	CUFF.832	CUFF.832.1	100	46.375287	40.449978	52.300596	193.486190	563	CUFF.832.1	819
-	-	u	CUFF.834	CUFF.834.1	100	8.243957	6.682541	9.805373	35.044264	1054	CUFF.834.1	-
-	-	u	CUFF.836	CUFF.836.1	100	16.669911	14.419871	18.919950	72.139549	1128	CUFF.836.1	-
BnaA01g31660D	BnaA01g31660D	=	CUFF.837	CUFF.837.1	100	5.685724	4.722737	6.648711	24.551157	1844	CUFF.837.1	1717
BnaA01g31670D	BnaA01g31670D	=	CUFF.837	CUFF.837.2	91	5.199579	4.220816	6.178342	22.451965	1636	CUFF.837.2	1435
BnaA01g32510D	BnaA01g32510D	=	CUFF.843	CUFF.843.1	100	9.868744	8.182457	11.555032	43.008883	1070	CUFF.843.1	1113
BnaA01g32540D	BnaA01g32540D	e	CUFF.844	CUFF.844.1	100	0.779172	0.276071	1.282274	3.510229	1007	CUFF.844.1	890
-	-	u	CUFF.846	CUFF.846.1	26	1.321165	0.464985	2.177345	5.805015	879	CUFF.846.2	-
-	-	u	CUFF.846	CUFF.846.2	47	2.345934	1.119446	3.572421	10.307707	880	CUFF.846.2	-
-	-	u	CUFF.846	CUFF.846.3	100	5.018205	3.222613	6.813798	22.049297	795	CUFF.846.2	-
BnaA01g32550D	BnaA01g32550D	j	CUFF.848	CUFF.848.1	100	2.124274	1.106122	3.142425	8.970303	1127	CUFF.848.2	2561
BnaA01g32550D	BnaA01g32550D	j	CUFF.848	CUFF.848.2	46	0.987314	0.562692	1.411935	4.169190	2553	CUFF.848.2	2561
BnaA01g32550D	BnaA01g32550D	j	CUFF.848	CUFF.848.3	97	2.061178	1.486465	2.635891	8.703863	2553	CUFF.848.2	2561
BnaA01g32550D	BnaA01g32550D	j	CUFF.848	CUFF.848.4	76	1.619328	1.098268	2.140388	6.838037	2313	CUFF.848.2	2561
BnaA01g32740D	BnaA01g32740D	e	CUFF.852	CUFF.852.1	100	2.330007	1.336734	3.323279	10.021288	816	CUFF.852.1	822
BnaA01g32780D	BnaA01g32780D	j	CUFF.856	CUFF.856.1	90	1.377756	0.344152	2.411360	5.988354	729	CUFF.856.2	1647
BnaA01g32780D	BnaA01g32780D	j	CUFF.856	CUFF.856.2	100	1.535607	0.966293	2.104921	6.674445	1613	CUFF.856.2	1647
BnaA01g32790D	BnaA01g32790D	j	CUFF.859	CUFF.859.1	29	0.578890	0.205687	0.952094	2.464771	1717	CUFF.859.2	1728
BnaA01g32790D	BnaA01g32790D	j	CUFF.859	CUFF.859.2	51	1.012524	0.555323	1.469724	4.311073	1723	CUFF.859.2	1728
BnaA01g32790D	BnaA01g32790D	j	CUFF.859	CUFF.859.3	100	1.974564	1.078745	2.870383	8.407201	865	CUFF.859.2	1728
BnaA01g32830D	BnaA01g32830D	j	CUFF.867	CUFF.867.1	100	14.513740	12.935946	16.091534	62.674744	1963	CUFF.867.1	2081
BnaA01g32830D	BnaA01g32830D	c	CUFF.867	CUFF.867.2	57	8.342006	5.716998	10.967015	36.023322	631	CUFF.867.1	2081
BnaA01g32860D	BnaA01g32860D	=	CUFF.870	CUFF.870.1	100	28.570134	25.584453	31.555816	120.829248	1014	CUFF.870.1	989
BnaA01g32870D	BnaA01g32870D	=	CUFF.874	CUFF.874.1	100	9.560410	8.156696	10.964125	41.126711	1427	CUFF.874.1	1540
BnaA01g32770D	BnaA01g32770D	j	CUFF.875	CUFF.875.1	64	11.799652	9.794892	13.804412	50.580773	1178	CUFF.875.2	2125
BnaA01g32770D	BnaA01g32770D	j	CUFF.875	CUFF.875.2	100	18.554570	16.574220	20.534919	79.536621	1908	CUFF.875.2	2125
BnaA01g32770D	BnaA01g32770D	j	CUFF.875	CUFF.875.3	35	6.502483	4.979346	8.025619	27.873754	1438	CUFF.875.2	2125
BnaA01g32910D	BnaA01g32910D	j	CUFF.883	CUFF.883.1	100	8.066585	7.136666	8.996504	34.835894	2866	CUFF.883.1	2742
BnaA01g32900D	BnaA01g32900D	j	CUFF.884	CUFF.884.1	100	46.223298	40.873460	51.573136	201.262839	629	CUFF.884.1	837
BnaA01g32900D	BnaA01g32900D	e	CUFF.886	CUFF.886.1	100	67.091959	59.469259	74.714660	275.290975	514	CUFF.886.1	837
-	-	u	CUFF.905	CUFF.905.1	100	42.166579	27.742125	56.591033	180.396783	255	CUFF.905.1	-
BnaA01g32920D	BnaA01g32920D	=	CUFF.912	CUFF.912.1	100	95.590659	88.054000	103.127318	411.835756	804	CUFF.912.1	1207
BnaA01g24380D	BnaA01g24380D	j	CUFF.838	CUFF.838.1	100	2.280564	1.853219	2.707908	9.788935	3925	CUFF.838.1	378
BnaA01g24360D	BnaA01g24360D	o	CUFF.839	CUFF.839.1	100	0.523971	0.234498	0.813443	2.249056	3087	CUFF.839.1	3054
-	-	u	CUFF.840	CUFF.840.1	100	0.784260	0.470616	1.097904	3.283851	2190	CUFF.840.1	-
BnaA01g24420D	BnaA01g24420D	j	CUFF.841	CUFF.841.1	100	10.085244	8.338162	11.832327	44.567456	1095	CUFF.841.1	1577
BnaA01g24430D	BnaA01g24430D	=	CUFF.842	CUFF.842.1	100	40.519309	36.450066	44.588552	175.735998	958	CUFF.842.1	910
BnaA01g24440D	BnaA01g24440D	e	CUFF.850	CUFF.850.1	100	81.288173	75.617163	86.959183	350.957054	1244	CUFF.850.1	1081
BnaA01g24440D	BnaA01g24440D	=	CUFF.851	CUFF.851.1	100	395.098309	371.700328	418.496289	1705.814431	590	CUFF.850.1	1081
BnaA01g24510D	BnaA01g24510D	j	CUFF.861	CUFF.861.1	100	0.955255	0.706317	1.204194	4.271032	4074	CUFF.861.1	4951
BnaA01g24530D	BnaA01g24530D	j	CUFF.866	CUFF.866.1	65	8.820878	7.601494	10.040262	37.045160	1977	CUFF.866.1	1463
BnaA01g24530D	BnaA01g24530D	=	CUFF.866	CUFF.866.2	100	13.586987	10.827839	16.346136	57.061454	778	CUFF.866.1	1463
BnaA01g24550D	BnaA01g24550D	=	CUFF.869	CUFF.869.1	100	12.601075	10.556922	14.645228	53.813628	963	CUFF.869.1	1138
BnaA01g24620D	BnaA01g24620D	j	CUFF.873	CUFF.873.1	100	11.142350	8.076582	14.208117	48.763419	536	CUFF.873.1	548
BnaA01g24630D	BnaA01g24630D	j	CUFF.876	CUFF.876.1	30	1.395923	0.742571	2.049274	5.849040	1706	CUFF.876.1	1091
BnaA01g24630D	BnaA01g24630D	=	CUFF.876	CUFF.876.2	42	1.913969	1.186593	2.641345	8.019700	1622	CUFF.876.1	1091
BnaA01g24630D	BnaA01g24630D	j	CUFF.876	CUFF.876.3	100	4.582863	3.188478	5.977248	19.202603	1058	CUFF.876.1	1091
BnaA01g24640D	BnaA01g24640D	=	CUFF.879	CUFF.879.1	100	9.808351	7.808352	11.808351	42.673175	830	CUFF.879.1	833
BnaA01g24650D	BnaA01g24650D	e	CUFF.885	CUFF.885.1	100	3.767891	2.847869	4.687912	16.424098	2054	CUFF.887.1	2124
BnaA01g24650D	BnaA01g24650D	=	CUFF.887	CUFF.887.1	100	20.956514	18.990551	22.922478	91.348687	2067	CUFF.887.1	2124
BnaA01g24680D	BnaA01g24680D	=	CUFF.894	CUFF.894.1	100	9.827983	8.494945	11.161020	42.335862	2110	CUFF.894.1	933
BnaA01g24690D	BnaA01g24690D	j	CUFF.895	CUFF.895.1	100	65.563160	61.393304	69.733016	282.425500	1900	CUFF.894.1	2015
BnaA01g24700D	BnaA01g24700D	j	CUFF.899	CUFF.899.1	19	1.537990	0.664982	2.410998	6.656549	1013	CUFF.899.1	1067
BnaA01g24700D	BnaA01g24700D	=	CUFF.899	CUFF.899.2	100	7.931649	6.139016	9.724282	34.328835	926	CUFF.899.1	1067
BnaA01g24730D	BnaA01g24730D	=	CUFF.903	CUFF.903.1	100	11.061143	8.541070	13.581215	47.767131	808	CUFF.903.1	815
BnaA01g24730D	BnaA01g24730D	o	CUFF.904	CUFF.904.1	100	158.223985	143.191301	173.256669	683.284345	456	CUFF.903.1	815
-	-	u	CUFF.913	CUFF.913.1	43	3.112411	2.337983	3.886839	13.331298	2189	CUFF.913.1	-
-	-	u	CUFF.913	CUFF.913.2	89	6.388290	5.345167	7.431413	27.362773	2188	CUFF.913.1	-
-	-	u	CUFF.913	CUFF.913.3	100	7.197527	5.924761	8.470292	30.828950	1732	CUFF.913.1	-
BnaA01g24760D	BnaA01g24760D	e	CUFF.919	CUFF.919.1	100	2.434251	1.751288	3.117214	10.609483	2476	CUFF.920.1	2895
BnaA01g24760D	BnaA01g24760D	=	CUFF.920	CUFF.920.1	100	6.740811	5.803784	7.677838	29.379271	2766	CUFF.920.1	2895
BnaA01g24770D	BnaA01g24770D	j	CUFF.925	CUFF.925.1	100	5.178706	3.459438	6.897974	23.046964	691	CUFF.925.1	997
BnaA01g24770D	BnaA01g24770D	e	CUFF.926	CUFF.926.1	100	2.521182	1.037803	4.004561	11.220099	539	CUFF.925.1	997
BnaA01g24800D	BnaA01g24800D	e	CUFF.933	CUFF.933.1	100	95.091947	87.375255	102.808639	411.658987	627	CUFF.933.1	536
BnaA01g24820D	BnaA01g24820D	j	CUFF.950	CUFF.950.1	34	5.183537	4.027128	6.339947	22.694784	1662	CUFF.950.1	1762
BnaA01g24820D	BnaA01g24820D	=	CUFF.950	CUFF.950.2	100	15.117365	13.148680	17.086049	66.187489	1490	CUFF.950.1	1762
BnaA01g24830D	BnaA01g24830D	j	CUFF.954	CUFF.954.1	100	3.904176	2.913931	4.894421	17.005580	1244	CUFF.954.1	1508
BnaA01g24840D	BnaA01g24840D	j	CUFF.955	CUFF.955.1	100	1.078693	0.539594	1.617792	4.740556	1155	CUFF.955.1	1908
-	-	u	CUFF.958	CUFF.958.1	100	3.771299	2.941193	4.601404	16.427273	2227	CUFF.959.1	-
-	-	u	CUFF.959	CUFF.959.1	100	3.566321	2.871447	4.261195	15.534418	2790	CUFF.959.1	-
BnaA01g32600D	BnaA01g32600D	j	CUFF.929	CUFF.929.1	100	10.286920	8.738020	11.835821	44.596778	1525	CUFF.929.1	946
BnaA01g32600D	BnaA01g32600D	j	CUFF.929	CUFF.929.2	69	7.095570	4.077210	10.113929	30.761349	587	CUFF.929.1	946
BnaA01g32600D	BnaA01g32600D	e	CUFF.931	CUFF.931.1	100	19.919151	14.099295	25.739007	86.355285	442	CUFF.929.1	946
BnaA01g32630D	BnaA01g32630D	j	CUFF.936	CUFF.936.1	100	15.290281	12.478158	18.102404	64.064417	788	CUFF.937.1	941
BnaA01g32630D	BnaA01g32630D	j	CUFF.936	CUFF.936.2	15	2.348298	1.081725	3.614871	9.839083	789	CUFF.937.1	941
BnaA01g32630D	BnaA01g32630D	e	CUFF.937	CUFF.937.1	100	1.638836	1.019285	2.258387	6.866523	1367	CUFF.937.1	941
BnaA01g32640D	BnaA01g32640D	e	CUFF.938	CUFF.938.1	100	1.170024	0.468188	1.871859	4.588966	976	CUFF.938.1	871
BnaA01g32640D	BnaA01g32640D	j	CUFF.939	CUFF.939.1	33	1.953762	0.863899	3.043625	7.662877	798	CUFF.938.1	871
BnaA01g32640D	BnaA01g32640D	=	CUFF.939	CUFF.939.2	100	5.857054	4.120625	7.593484	22.972036	798	CUFF.938.1	871
BnaA01g32650D	BnaA01g32650D	=	CUFF.941	CUFF.941.1	100	2.096864	0.933733	3.259995	9.244205	608	CUFF.941.1	712
BnaA01g32660D	BnaA01g32660D	j	CUFF.945	CUFF.945.1	100	257.669355	236.738861	278.599848	1124.223892	426	CUFF.945.1	633
BnaA01g32670D	BnaA01g32670D	j	CUFF.952	CUFF.952.1	100	7.839462	6.880534	8.798391	33.981761	2601	CUFF.952.1	3080
BnaA01g32680D	BnaA01g32680D	j	CUFF.957	CUFF.957.1	40	0.545284	0.219258	0.871310	2.292018	2448	CUFF.957.1	2733
BnaA01g32680D	BnaA01g32680D	j	CUFF.957	CUFF.957.2	100	1.366429	0.905538	1.827320	5.743576	2344	CUFF.957.1	2733
BnaA01g32680D	BnaA01g32680D	c	CUFF.962	CUFF.962.1	100	4.938800	3.688479	6.189121	21.712589	1040	CUFF.962.1	2733
BnaA01g32710D	BnaA01g32710D	j	CUFF.963	CUFF.963.1	100	3.658002	3.024938	4.291067	16.081781	2615	CUFF.963.1	2793
BnaA01g32690D	BnaA01g32690D	=	CUFF.964	CUFF.964.1	100	29.622161	24.645825	34.598498	130.228759	549	CUFF.964.1	601
BnaA01g33290D	BnaA01g33290D	j	CUFF.969	CUFF.969.1	100	4.134182	2.854696	5.413667	18.054960	926	CUFF.969.1	1290
BnaA01g33290D	BnaA01g33290D	c	CUFF.969	CUFF.969.2	59	2.445300	0.766648	4.123953	10.679212	530	CUFF.969.1	1290
BnaA01g33280D	BnaA01g33280D	j	CUFF.972	CUFF.972.1	100	17.765460	15.881152	19.649768	77.322810	1682	CUFF.972.1	1717
BnaA01g33320D	BnaA01g33320D	j	CUFF.974	CUFF.974.1	100	0.838986	0.282466	1.395507	3.465652	952	CUFF.974.1	1197
BnaA01g33380D	BnaA01g33380D	j	CUFF.979	CUFF.979.1	23	0.287782	0.085126	0.490438	1.258179	3018	CUFF.979.2	3534
BnaA01g33380D	BnaA01g33380D	j	CUFF.979	CUFF.979.2	46	0.569959	0.290151	0.849767	2.491853	3020	CUFF.979.2	3534
BnaA01g33380D	BnaA01g33380D	j	CUFF.979	CUFF.979.3	100	1.240964	0.776893	1.705034	5.425476	2356	CUFF.979.2	3534
BnaA01g33350D	BnaA01g33350D	=	CUFF.984	CUFF.984.1	100	88.243101	79.670330	96.815872	385.901982	595	CUFF.984.1	662
BnaA01g33360D	BnaA01g33360D	=	CUFF.986	CUFF.986.1	100	3.468666	2.513307	4.424024	15.176497	1154	CUFF.986.1	1071
BnaA01g33370D	BnaA01g33370D	j	CUFF.987	CUFF.987.1	100	10.508743	8.964426	12.053059	45.097758	1411	CUFF.987.1	1320
BnaA01g33140D	BnaA01g33140D	j	CUFF.975	CUFF.975.1	100	5.865246	5.253127	6.477364	25.253294	4791	CUFF.975.1	4459
BnaA01g33150D	BnaA01g33150D	=	CUFF.976	CUFF.976.1	100	21.661455	16.223190	27.099719	96.692117	414	CUFF.976.1	551
BnaA01g33220D	BnaA01g33220D	c	CUFF.990	CUFF.990.1	100	31.234934	28.695673	33.774195	134.018384	1421	CUFF.990.1	1917
BnaA01g33230D	BnaA01g33230D	=	CUFF.994	CUFF.994.1	100	81.838590	74.415224	89.261957	353.380775	695	CUFF.994.1	735
BnaA01g33700D	BnaA01g33700D	j	CUFF.1010	CUFF.1010.1	18	1.696733	0.619466	2.774000	7.122412	870	CUFF.1010.1	2620
BnaA01g33700D	BnaA01g33700D	j	CUFF.1010	CUFF.1010.2	100	9.482826	7.415799	11.549853	39.806263	870	CUFF.1010.1	2620
BnaA01g23180D	BnaA01g23180D	c	CUFF.853	CUFF.853.1	100	5.737867	4.524262	6.951471	24.847410	1236	CUFF.853.1	2053
BnaA01g23200D	BnaA01g23200D	j	CUFF.858	CUFF.858.1	42	2.283387	1.210429	3.356345	9.826809	991	CUFF.858.1	3368
BnaA01g23200D	BnaA01g23200D	c	CUFF.858	CUFF.858.2	100	5.474438	3.980324	6.968553	23.559853	991	CUFF.858.1	3368
BnaA01g23200D	BnaA01g23200D	c	CUFF.860	CUFF.860.1	100	5.947800	4.225377	7.670224	25.341964	840	CUFF.860.1	3368
BnaA01g23200D	BnaA01g23200D	j	CUFF.860	CUFF.860.2	37	2.226758	0.724753	3.728763	9.487611	659	CUFF.860.1	3368
BnaA01g23220D	BnaA01g23220D	=	CUFF.863	CUFF.863.1	100	4.007222	3.024987	4.989458	17.058390	1513	CUFF.863.1	1580
BnaA01g23220D	BnaA01g23220D	j	CUFF.863	CUFF.863.2	27	1.098171	0.469959	1.726383	4.674816	1513	CUFF.863.1	1580
BnaA01g23290D	BnaA01g23290D	=	CUFF.864	CUFF.864.1	100	2.372497	1.656045	3.088949	10.040637	1363	CUFF.864.1	1029
BnaA01g23300D	BnaA01g23300D	=	CUFF.865	CUFF.865.1	100	4.139314	1.843236	6.435392	17.945522	420	CUFF.865.1	448
BnaA01g23310D	BnaA01g23310D	e	CUFF.868	CUFF.868.1	100	5.177577	3.636061	6.719092	21.926537	787	CUFF.868.1	816
BnaA01g23340D	BnaA01g23340D	j	CUFF.871	CUFF.871.1	57	5.935181	4.355153	7.515209	25.748855	1093	CUFF.871.1	1203
BnaA01g23340D	BnaA01g23340D	=	CUFF.871	CUFF.871.2	100	10.402716	8.424094	12.381337	45.130553	1084	CUFF.871.1	1203
BnaA01g23390D	BnaA01g23390D	e	CUFF.880	CUFF.880.1	100	5.685957	3.855788	7.516127	22.664203	700	CUFF.881.1	1467
BnaA01g23390D	BnaA01g23390D	=	CUFF.881	CUFF.881.1	100	19.692665	17.354211	22.031120	78.494883	1256	CUFF.881.1	1467
BnaA01g23420D	BnaA01g23420D	j	CUFF.888	CUFF.888.1	52	2.886123	2.138136	3.634110	12.588027	2506	CUFF.888.2	2648
BnaA01g23420D	BnaA01g23420D	j	CUFF.888	CUFF.888.2	73	4.027402	3.221538	4.833266	17.565795	2537	CUFF.888.2	2648
BnaA01g23420D	BnaA01g23420D	j	CUFF.888	CUFF.888.3	100	5.526576	4.447621	6.605530	24.104546	2191	CUFF.888.2	2648
BnaA01g23450D	BnaA01g23450D	e	CUFF.892	CUFF.892.1	100	1.863882	0.739919	2.987846	7.585651	590	CUFF.892.1	291
BnaA01g23480D	BnaA01g23480D	=	CUFF.896	CUFF.896.1	100	4.755119	3.900668	5.609570	19.977416	1822	CUFF.896.1	1776
BnaA01g23490D	BnaA01g23490D	o	CUFF.898	CUFF.898.1	100	2.643220	1.695492	3.590947	10.918642	986	CUFF.898.1	1876
BnaA01g23500D	BnaA01g23500D	j	CUFF.901	CUFF.901.1	100	7.990721	6.225006	9.756437	34.955029	972	CUFF.901.2	1009
BnaA01g23500D	BnaA01g23500D	j	CUFF.901	CUFF.901.2	16	1.297256	0.463289	2.131224	5.674785	1051	CUFF.901.2	1009
BnaA01g23510D	BnaA01g23510D	j	CUFF.909	CUFF.909.1	100	112.242571	105.828701	118.656442	479.153136	1807	CUFF.910.1	1785
BnaA01g23510D	BnaA01g23510D	e	CUFF.910	CUFF.910.1	100	19.025683	16.907040	21.144325	81.218876	2169	CUFF.910.1	1785
BnaA01g23520D	BnaA01g23520D	=	CUFF.911	CUFF.911.1	100	10.701175	8.641754	12.760595	46.057345	845	CUFF.911.1	785
BnaA01g23540D	BnaA01g23540D	j	CUFF.915	CUFF.915.1	100	13.045197	11.858361	14.232032	56.360100	3097	CUFF.915.1	2572
BnaA01g23550D	BnaA01g23550D	=	CUFF.917	CUFF.917.1	100	46.247853	42.785921	49.709785	193.827475	1172	CUFF.917.1	1077
BnaA01g23560D	BnaA01g23560D	=	CUFF.918	CUFF.918.1	100	11.230209	9.124556	13.335862	48.636020	1010	CUFF.918.1	1073
BnaA01g23560D	BnaA01g23560D	j	CUFF.918	CUFF.918.2	69	7.729280	5.423002	10.035557	33.474123	759	CUFF.918.1	1073
BnaA01g23600D	BnaA01g23600D	=	CUFF.923	CUFF.923.2	96	10.746566	7.535442	13.957690	46.330369	566	CUFF.923.2	1010
BnaA01g23610D	BnaA01g23610D	j	CUFF.927	CUFF.927.1	16	0.290355	0.118732	0.461978	1.270779	4311	CUFF.927.1	3924
BnaA01g23610D	BnaA01g23610D	j	CUFF.927	CUFF.927.2	79	1.430964	1.110528	1.751400	6.262813	4311	CUFF.927.1	3924
BnaA01g23610D	BnaA01g23610D	j	CUFF.927	CUFF.927.3	100	1.814557	0.740194	2.888920	7.941661	698	CUFF.927.1	3924
BnaA01g23620D	BnaA01g23620D	j	CUFF.934	CUFF.934.1	100	12.827685	10.463901	15.191468	56.853142	833	CUFF.934.1	1729
-	-	u	CUFF.943	CUFF.943.1	18	2.599112	1.278586	3.919638	11.425189	853	CUFF.943.2	-
-	-	u	CUFF.943	CUFF.943.2	100	14.156435	11.847510	16.465359	62.228932	999	CUFF.943.2	-
BnaA01g23630D	BnaA01g23630D	j	CUFF.948	CUFF.948.1	66	5.983391	4.720511	7.246271	25.824713	1211	CUFF.948.1	3207
BnaA01g23630D	BnaA01g23630D	j	CUFF.948	CUFF.948.2	100	9.129119	5.880460	12.377779	39.401886	463	CUFF.948.1	3207
BnaA01g23660D	BnaA01g23660D	c	CUFF.966	CUFF.966.1	100	7.008234	5.405058	8.611409	30.009754	1057	CUFF.966.2	1196
BnaA01g23660D	BnaA01g23660D	j	CUFF.966	CUFF.966.2	68	4.783193	3.590675	5.975711	20.481973	1294	CUFF.966.2	1196
BnaA01g23690D	BnaA01g23690D	=	CUFF.968	CUFF.968.1	100	7.925321	5.700490	10.150152	32.936303	626	CUFF.968.1	432
BnaA01g23700D	BnaA01g23700D	j	CUFF.970	CUFF.970.1	100	2.162252	1.256058	3.068447	9.582280	912	CUFF.970.1	1008
BnaA01g23710D	BnaA01g23710D	c	CUFF.971	CUFF.971.1	100	0.465717	0.205322	0.726113	2.010641	2846	CUFF.971.1	2823
BnaA01g23710D	BnaA01g23710D	j	CUFF.971	CUFF.971.2	92	0.429024	0.172067	0.685981	1.852224	2796	CUFF.971.1	2823
BnaA01g23800D	BnaA01g23800D	j	CUFF.978	CUFF.978.1	22	0.559746	0.182080	0.937412	2.434571	1795	CUFF.978.2	1878
BnaA01g23800D	BnaA01g23800D	j	CUFF.978	CUFF.978.2	43	1.062259	0.543646	1.580872	4.620211	1891	CUFF.978.2	1878
BnaA01g23800D	BnaA01g23800D	=	CUFF.978	CUFF.978.3	100	2.494029	1.730870	3.257189	10.847582	1795	CUFF.978.2	1878
BnaA01g23800D	BnaA01g23800D	j	CUFF.978	CUFF.978.4	35	0.868020	0.357779	1.378261	3.775383	1795	CUFF.978.2	1878
BnaA01g23820D	BnaA01g23820D	e	CUFF.982	CUFF.982.1	100	6.083935	4.920275	7.247594	25.285330	1324	CUFF.982.1	171
-	-	u	CUFF.988	CUFF.988.1	100	10.386633	5.142733	15.630533	43.002090	314	CUFF.988.1	-
-	-	u	CUFF.989	CUFF.989.1	100	76.545087	59.953751	93.136423	184.418530	280	CUFF.989.1	-
BnaA01g23840D	BnaA01g23840D	c	CUFF.992	CUFF.992.1	100	3.511471	2.066254	4.956687	15.390744	652	CUFF.992.1	2642
BnaA01g23840D	BnaA01g23840D	c	CUFF.993	CUFF.993.1	100	2.698549	1.550231	3.846868	12.053081	759	CUFF.993.1	2642
BnaA01g23850D	BnaA01g23850D	j	CUFF.996	CUFF.996.1	100	98.866431	89.918790	107.814072	433.493729	618	CUFF.996.1	642
BnaA01g23880D	BnaA01g23880D	j	CUFF.997	CUFF.997.1	60	6.639414	5.444441	7.834387	28.775832	1574	CUFF.997.1	1636
BnaA01g23880D	BnaA01g23880D	c	CUFF.997	CUFF.997.2	100	11.151033	8.595443	13.706623	48.329602	753	CUFF.997.1	1636
BnaA01g23900D	BnaA01g23900D	j	CUFF.1000	CUFF.1000.1	41	1.608577	0.938148	2.279006	6.930530	1266	CUFF.1000.1	1877
BnaA01g23900D	BnaA01g23900D	j	CUFF.1000	CUFF.1000.2	100	3.947861	2.184312	5.711410	17.009303	596	CUFF.1000.1	1877
BnaA01g23920D	BnaA01g23920D	j	CUFF.1007	CUFF.1007.1	100	5.631486	4.277353	6.985619	24.572222	1286	CUFF.1007.2	2256
BnaA01g23920D	BnaA01g23920D	j	CUFF.1007	CUFF.1007.2	28	1.578124	0.808006	2.348241	6.885928	1377	CUFF.1007.2	2256
BnaA01g23920D	BnaA01g23920D	c	CUFF.1007	CUFF.1007.3	64	3.593434	2.340359	4.846509	15.679462	1099	CUFF.1007.2	2256
BnaA01g23920D	BnaA01g23920D	j	CUFF.1008	CUFF.1008.1	100	6.625020	4.673105	8.576936	29.699814	671	CUFF.1008.1	2256
BnaA01g33700D	BnaA01g33700D	j	CUFF.1015	CUFF.1015.1	100	15.790600	14.043772	17.537428	68.829411	1710	CUFF.1015.1	2620
BnaA01g33890D	BnaA01g33890D	=	CUFF.1019	CUFF.1019.1	100	9.379498	7.821658	10.937339	41.606818	1168	CUFF.1019.1	1160
BnaA01g33870D	BnaA01g33870D	=	CUFF.1021	CUFF.1021.1	100	21.309816	18.105835	24.513796	93.367266	787	CUFF.1021.1	890
BnaA01g24990D	BnaA01g24990D	=	CUFF.845	CUFF.845.1	100	48.007936	45.205433	50.810440	204.230441	1713	CUFF.845.1	1642
BnaA01g25000D	BnaA01g25000D	=	CUFF.847	CUFF.847.1	100	1.534979	0.543862	2.526096	6.915195	627	CUFF.847.1	751
BnaA01g25030D	BnaA01g25030D	j	CUFF.849	CUFF.849.1	54	2.087176	1.293301	2.881051	9.084228	1338	CUFF.849.1	814
BnaA01g25030D	BnaA01g25030D	=	CUFF.849	CUFF.849.2	100	3.876861	2.551825	5.201897	16.873656	947	CUFF.849.1	814
-	-	u	CUFF.854	CUFF.854.1	100	5.895502	4.667509	7.123496	25.720186	1549	CUFF.854.1	-
-	-	u	CUFF.855	CUFF.855.1	100	33.771712	29.932953	37.610472	147.335147	949	CUFF.854.1	-
BnaA01g25140D	BnaA01g25140D	=	CUFF.857	CUFF.857.1	100	1.883851	1.261913	2.505789	8.272352	1464	CUFF.857.1	1092
BnaA01g25190D	BnaA01g25190D	=	CUFF.862	CUFF.862.1	100	2.363776	1.485892	3.241661	10.483616	973	CUFF.862.1	603
BnaA01g25250D	BnaA01g25250D	j	CUFF.872	CUFF.872.1	96	9.140223	8.219467	10.060980	40.171913	4213	CUFF.872.1	4346
BnaA01g25250D	BnaA01g25250D	j	CUFF.872	CUFF.872.2	100	9.518653	8.082002	10.955305	41.835139	2086	CUFF.872.1	4346
BnaA01g25270D	BnaA01g25270D	j	CUFF.877	CUFF.877.1	100	12.800895	11.309548	14.292243	56.086379	2072	CUFF.877.1	1276
BnaA01g25280D	BnaA01g25280D	=	CUFF.878	CUFF.878.1	100	12.044886	10.368514	13.721257	52.773966	1600	CUFF.878.1	483
BnaA01g25290D	BnaA01g25290D	=	CUFF.882	CUFF.882.1	100	4.478909	3.774005	5.183813	19.265375	2611	CUFF.882.1	1135
BnaA01g25300D	BnaA01g25300D	=	CUFF.889	CUFF.889.1	100	56.654773	52.326754	60.982791	245.510736	1283	CUFF.889.1	1676
BnaA01g25310D	BnaA01g25310D	j	CUFF.890	CUFF.890.1	100	0.715228	0.270451	1.160005	3.143992	1132	CUFF.890.1	3478
BnaA01g25320D	BnaA01g25320D	j	CUFF.891	CUFF.891.1	27	1.267752	0.558112	1.977391	5.561699	1252	CUFF.891.1	2001
BnaA01g25320D	BnaA01g25320D	j	CUFF.891	CUFF.891.2	100	4.643753	3.478036	5.809471	20.372405	1246	CUFF.891.1	2001
BnaA01g25330D	BnaA01g25330D	c	CUFF.893	CUFF.893.1	100	9.513367	3.171122	15.855612	44.400805	265	CUFF.893.1	1385
BnaA01g25330D	BnaA01g25330D	c	CUFF.897	CUFF.897.1	100	3.204341	2.125532	4.283150	14.229126	939	CUFF.897.1	1385
BnaA01g25340D	BnaA01g25340D	=	CUFF.900	CUFF.900.1	100	5.244895	4.221199	6.268592	22.368381	1522	CUFF.900.1	1626
BnaA01g25350D	BnaA01g25350D	=	CUFF.902	CUFF.902.1	100	4.830708	3.746019	5.915397	21.154121	1287	CUFF.902.1	1446
BnaA01g25380D	BnaA01g25380D	j	CUFF.906	CUFF.906.1	100	3.599808	2.727491	4.472125	15.745018	1437	CUFF.906.1	1784
BnaA01g25390D	BnaA01g25390D	j	CUFF.907	CUFF.907.1	100	4.569931	3.853754	5.286108	19.988189	2895	CUFF.907.1	2108
BnaA01g25390D	BnaA01g25390D	j	CUFF.907	CUFF.907.2	50	2.284751	1.450148	3.119353	9.993156	1521	CUFF.907.1	2108
BnaA01g25400D	BnaA01g25400D	=	CUFF.908	CUFF.908.1	100	8.753641	5.845734	11.661547	36.642916	488	CUFF.908.1	590
BnaA01g25450D	BnaA01g25450D	j	CUFF.914	CUFF.914.1	100	5.993370	2.207130	9.779610	26.036749	327	CUFF.914.1	789
BnaA01g25490D	BnaA01g25490D	j	CUFF.916	CUFF.916.1	100	16.753938	14.328244	19.179631	73.311068	1228	CUFF.916.1	1023
BnaA01g25490D	BnaA01g25490D	j	CUFF.916	CUFF.916.2	50	8.435424	6.567007	10.303840	36.911318	1224	CUFF.916.1	1023
-	-	u	CUFF.921	CUFF.921.1	100	5.402144	4.358282	6.446007	23.647011	1802	CUFF.921.2	-
-	-	u	CUFF.921	CUFF.921.2	57	3.059991	2.238520	3.881462	13.394613	1832	CUFF.921.2	-
-	-	u	CUFF.924	CUFF.924.1	100	12.833267	10.668539	14.997996	56.175549	966	CUFF.921.2	-
BnaA01g25520D	BnaA01g25520D	=	CUFF.928	CUFF.928.1	100	9.344857	6.398951	12.290762	40.247302	505	CUFF.928.1	446
BnaA01g25550D	BnaA01g25550D	=	CUFF.935	CUFF.935.1	100	7.417383	6.061959	8.772806	32.598298	1285	CUFF.935.1	1164
BnaA01g25570D	BnaA01g25570D	j	CUFF.946	CUFF.946.1	100	3.190236	2.645499	3.734973	13.836713	3882	CUFF.946.1	3881
BnaA01g25570D	BnaA01g25570D	j	CUFF.946	CUFF.946.2	39	1.254288	0.825383	1.683192	5.440104	3445	CUFF.946.1	3881
BnaA01g25600D	BnaA01g25600D	=	CUFF.949	CUFF.949.1	100	83.689150	75.146283	92.232016	359.184563	572	CUFF.949.1	726
BnaA01g25610D	BnaA01g25610D	j	CUFF.956	CUFF.956.1	100	4.543172	3.331837	5.754508	20.095651	1363	CUFF.956.2	2031
BnaA01g25610D	BnaA01g25610D	j	CUFF.956	CUFF.956.2	67	3.030650	2.112674	3.948626	13.405364	1512	CUFF.956.2	2031
BnaA01g25610D	BnaA01g25610D	j	CUFF.956	CUFF.956.3	20	0.918930	0.354774	1.483086	4.064669	1441	CUFF.956.2	2031
BnaA01g25630D	BnaA01g25630D	j	CUFF.1001	CUFF.1001.1	34	20.434057	17.730128	23.137985	87.931238	1486	CUFF.1001.1	1566
BnaA01g25630D	BnaA01g25630D	j	CUFF.1001	CUFF.1001.2	38	23.048712	20.008179	26.089245	99.182546	1484	CUFF.1001.1	1566
BnaA01g25630D	BnaA01g25630D	j	CUFF.1001	CUFF.1001.3	71	42.535766	38.661178	46.410354	183.038670	1484	CUFF.1001.1	1566
BnaA01g25630D	BnaA01g25630D	j	CUFF.1001	CUFF.1001.4	100	60.003636	55.297004	64.710267	258.205899	1484	CUFF.1001.1	1566
BnaA01g25670D	BnaA01g25670D	=	CUFF.1005	CUFF.1005.1	100	18.163833	15.037896	21.289769	79.423446	722	CUFF.1005.1	856
BnaA01g25680D	BnaA01g25680D	j	CUFF.1009	CUFF.1009.1	100	12.248843	10.231307	14.266379	52.454851	1149	CUFF.1009.3	1964
BnaA01g25680D	BnaA01g25680D	j	CUFF.1009	CUFF.1009.2	25	3.100284	2.334259	3.866309	13.276759	1969	CUFF.1009.3	1964
BnaA01g25680D	BnaA01g25680D	j	CUFF.1009	CUFF.1009.3	48	5.824198	4.794650	6.853747	24.941741	2067	CUFF.1009.3	1964
BnaA01g25700D	BnaA01g25700D	j	CUFF.1012	CUFF.1012.1	100	1.142971	0.840017	1.445925	5.038579	3391	CUFF.1012.1	2754
BnaA01g25720D	BnaA01g25720D	=	CUFF.1014	CUFF.1014.1	100	1.327203	0.719873	1.934534	6.010903	1164	CUFF.1014.1	1173
BnaA01g25730D	BnaA01g25730D	=	CUFF.1016	CUFF.1016.1	100	1.940673	1.243072	2.638273	8.059349	1268	CUFF.1016.1	1473
BnaA01g25770D	BnaA01g25770D	j	CUFF.1018	CUFF.1018.1	100	6.485332	4.860375	8.110290	28.012194	1103	CUFF.1018.1	1233
BnaA01g25770D	BnaA01g25770D	=	CUFF.1018	CUFF.1018.2	60	3.908810	2.550092	5.267527	16.883380	1103	CUFF.1018.1	1233
BnaA01g33900D	BnaA01g33900D	j	CUFF.1023	CUFF.1023.1	100	1.827295	0.531701	3.122890	7.658146	621	CUFF.1023.2	2110
BnaA01g33900D	BnaA01g33900D	j	CUFF.1023	CUFF.1023.2	66	1.201286	0.733648	1.668924	5.034557	1841	CUFF.1023.2	2110
BnaA01g33900D	BnaA01g33900D	j	CUFF.1023	CUFF.1023.3	78	1.423916	0.592293	2.255540	5.967596	898	CUFF.1023.2	2110
BnaA01g34070D	BnaA01g34070D	j	CUFF.1025	CUFF.1025.1	100	2.979529	2.188774	3.770284	12.916206	1446	CUFF.1025.1	1282
BnaA01g34090D	BnaA01g34090D	j	CUFF.1029	CUFF.1029.1	10	0.827055	0.262827	1.391283	3.597249	1363	CUFF.1029.1	1268
BnaA01g34090D	BnaA01g34090D	=	CUFF.1029	CUFF.1029.2	100	7.903508	6.449978	9.357037	34.376063	1285	CUFF.1029.1	1268
-	-	u	CUFF.922	CUFF.922.1	100	91.222237	84.677913	97.766561	390.045628	1016	CUFF.922.1	-
BnaA01g26840D	BnaA01g26840D	e	CUFF.930	CUFF.930.1	100	1.066419	0.438678	1.694160	4.543569	1154	CUFF.930.1	871
BnaA01g26840D	BnaA01g26840D	=	CUFF.932	CUFF.932.1	100	6.993270	5.416531	8.570009	29.795429	998	CUFF.930.1	871
BnaA01g26880D	BnaA01g26880D	x	CUFF.940	CUFF.940.1	100	2.302709	1.534527	3.070892	10.005530	2013	CUFF.940.1	786
BnaA01g26860D	BnaA01g26860D	=	CUFF.942	CUFF.942.1	100	12.695151	11.189184	14.201118	55.161848	2017	CUFF.942.1	1808
BnaA01g26890D	BnaA01g26890D	c	CUFF.944	CUFF.944.1	100	6.999564	3.944704	10.054425	32.111355	411	CUFF.944.1	552
BnaA01g26930D	BnaA01g26930D	j	CUFF.947	CUFF.947.1	100	1.234195	0.794610	1.673781	5.353135	1859	CUFF.947.1	1149
BnaA01g26950D	BnaA01g26950D	c	CUFF.951	CUFF.951.1	100	30.056872	26.455642	33.658102	131.758878	882	CUFF.951.1	2200
BnaA01g26950D	BnaA01g26950D	j	CUFF.953	CUFF.953.1	100	2.692314	1.874970	3.509658	11.455579	1403	CUFF.953.1	2200
BnaA01g26950D	BnaA01g26950D	j	CUFF.953	CUFF.953.2	17	0.446752	0.028399	0.865105	1.900893	1385	CUFF.953.1	2200
BnaA01g26980D	BnaA01g26980D	o	CUFF.960	CUFF.960.1	21	10.726677	8.467039	12.986315	45.810450	1070	CUFF.961.1	1219
BnaA01g26980D	BnaA01g26980D	=	CUFF.960	CUFF.960.2	100	51.650033	46.908863	56.391204	220.581955	1070	CUFF.961.1	1219
BnaA01g26980D	BnaA01g26980D	e	CUFF.961	CUFF.961.1	100	7.046196	5.479684	8.612707	30.092210	1412	CUFF.961.1	1219
BnaA01g27000D	BnaA01g27000D	j	CUFF.965	CUFF.965.1	100	4.900288	3.975717	5.824860	21.554526	1785	CUFF.965.1	1886
BnaA01g27000D	BnaA01g27000D	c	CUFF.965	CUFF.965.2	97	4.767427	2.514903	7.019951	20.970118	527	CUFF.965.1	1886
BnaA01g27010D	BnaA01g27010D	c	CUFF.967	CUFF.967.1	100	6.625727	5.424564	7.826889	28.676777	1424	CUFF.967.1	1706
BnaA01g27090D	BnaA01g27090D	=	CUFF.973	CUFF.973.1	100	37.285344	34.571243	39.999445	157.292595	2064	CUFF.973.1	1859
BnaA01g27100D	BnaA01g27100D	j	CUFF.977	CUFF.977.1	100	8.489218	6.532550	10.445886	36.685673	802	CUFF.977.1	795
BnaA01g27120D	BnaA01g27120D	p	CUFF.980	CUFF.980.1	100	1.765770	0.625643	2.905897	6.898758	587	CUFF.980.1	156
BnaA01g27130D	BnaA01g27130D	c	CUFF.981	CUFF.981.1	100	8.832606	4.562269	13.102943	36.548170	351	CUFF.981.1	1210
BnaA01g27140D	BnaA01g27140D	=	CUFF.983	CUFF.983.1	100	1.298060	0.604630	1.991490	5.459152	907	CUFF.983.1	852
BnaA01g27150D	BnaA01g27150D	c	CUFF.985	CUFF.985.1	100	3.912575	1.304192	6.520958	17.042799	365	CUFF.985.1	1023
BnaA01g27160D	BnaA01g27160D	j	CUFF.991	CUFF.991.1	57	3.996474	3.291084	4.701863	17.264755	2792	CUFF.991.2	3037
BnaA01g27160D	BnaA01g27160D	j	CUFF.991	CUFF.991.2	16	1.135787	0.721114	1.550460	4.906597	2796	CUFF.991.2	3037
BnaA01g27160D	BnaA01g27160D	c	CUFF.991	CUFF.991.3	100	7.020670	4.640698	9.400643	30.329279	652	CUFF.991.2	3037
BnaA01g27170D	BnaA01g27170D	j	CUFF.995	CUFF.995.1	68	2.543083	1.631010	3.455156	11.022426	1470	CUFF.995.2	1539
BnaA01g27170D	BnaA01g27170D	j	CUFF.995	CUFF.995.2	25	0.933071	0.329293	1.536849	4.044188	1479	CUFF.995.2	1539
BnaA01g27170D	BnaA01g27170D	=	CUFF.995	CUFF.995.3	100	3.764239	2.640613	4.887864	16.315252	1470	CUFF.995.2	1539
BnaA01g27290D	BnaA01g27290D	j	CUFF.998	CUFF.998.1	100	1.989837	1.531877	2.447798	8.682561	3472	CUFF.998.2	3561
BnaA01g27290D	BnaA01g27290D	j	CUFF.998	CUFF.998.2	37	0.736779	0.428416	1.045142	3.214900	3474	CUFF.998.2	3561
BnaA01g27290D	BnaA01g27290D	j	CUFF.998	CUFF.998.3	60	1.185730	0.493544	1.877915	5.173875	1334	CUFF.998.2	3561
BnaA01g27300D	BnaA01g27300D	=	CUFF.999	CUFF.999.1	100	74.559616	63.080786	86.038447	316.762895	378	CUFF.999.1	613
BnaA01g27320D	BnaA01g27320D	=	CUFF.1002	CUFF.1002.1	100	15.589332	13.330346	17.848317	68.427283	990	CUFF.1002.1	1147
BnaA01g27330D	BnaA01g27330D	=	CUFF.1003	CUFF.1003.1	100	6.022250	4.083776	7.960723	26.797563	628	CUFF.1003.1	683
BnaA01g27340D	BnaA01g27340D	=	CUFF.1004	CUFF.1004.1	100	3.537173	1.487240	5.587107	15.284994	436	CUFF.1004.1	592
BnaA01g27360D	BnaA01g27360D	j	CUFF.1006	CUFF.1006.1	100	4.142513	3.108278	5.176748	17.517349	1215	CUFF.1006.1	1151
BnaA01g27420D	BnaA01g27420D	=	CUFF.1011	CUFF.1011.1	100	21.767467	19.538558	23.996376	92.278330	1521	CUFF.1011.1	1644
-	-	u	CUFF.1013	CUFF.1013.1	100	5.251633	2.903730	7.599535	23.643189	468	CUFF.1013.1	-
-	-	u	CUFF.1017	CUFF.1017.1	100	82.900039	71.574671	94.225407	349.756497	405	CUFF.1017.1	-
BnaA01g27450D	BnaA01g27450D	c	CUFF.1020	CUFF.1020.1	100	1.151012	0.426062	1.875961	4.965826	810	CUFF.1020.1	2123
BnaA01g27450D	BnaA01g27450D	j	CUFF.1022	CUFF.1022.1	97	0.912461	0.386316	1.438607	4.080511	1378	CUFF.1022.1	2123
BnaA01g27450D	BnaA01g27450D	c	CUFF.1022	CUFF.1022.2	100	0.944430	0.392203	1.496657	4.223475	1370	CUFF.1022.1	2123
BnaA01g27460D	BnaA01g27460D	=	CUFF.1024	CUFF.1024.1	100	89.290222	82.341848	96.238595	380.958336	867	CUFF.1024.1	806
BnaA01g27470D	BnaA01g27470D	e	CUFF.1026	CUFF.1026.1	100	8.441344	6.000787	10.881902	37.078342	708	CUFF.1027.2	1229
BnaA01g27470D	BnaA01g27470D	=	CUFF.1027	CUFF.1027.1	100	13.820688	11.689899	15.951478	60.706942	1198	CUFF.1027.2	1229
BnaA01g27470D	BnaA01g27470D	j	CUFF.1027	CUFF.1027.2	17	2.321496	1.549602	3.093391	10.197099	1643	CUFF.1027.2	1229
BnaA01g27490D	BnaA01g27490D	e	CUFF.1028	CUFF.1028.1	100	1.030439	0.491055	1.569823	4.191015	1130	CUFF.1028.1	1047
BnaA01g27520D	BnaA01g27520D	x	CUFF.1030	CUFF.1030.1	100	2.024435	1.198135	2.850735	8.520748	963	CUFF.1030.1	2185
BnaA01g27520D	BnaA01g27520D	o	CUFF.1031	CUFF.1031.1	100	1.774606	1.123139	2.426074	7.795885	1263	CUFF.1031.1	2185
BnaA01g27530D	BnaA01g27530D	=	CUFF.1032	CUFF.1032.1	100	2.075641	1.018531	3.132752	9.121188	798	CUFF.1032.1	516
BnaA01g27530D	BnaA01g27530D	o	CUFF.1032	CUFF.1032.2	75	1.557935	0.626265	2.489604	6.846180	798	CUFF.1032.1	516
BnaA01g27540D	BnaA01g27540D	=	CUFF.1033	CUFF.1033.1	100	17.987204	16.346789	19.627619	77.588391	2298	CUFF.1033.1	2004
BnaA01g27550D	BnaA01g27550D	j	CUFF.1034	CUFF.1034.1	28	1.488448	0.500301	2.476594	6.315742	851	CUFF.1034.1	2644
BnaA01g27550D	BnaA01g27550D	c	CUFF.1034	CUFF.1034.2	100	5.348230	3.737542	6.958919	22.693472	851	CUFF.1034.1	2644
BnaA01g27550D	BnaA01g27550D	c	CUFF.1035	CUFF.1035.1	100	7.099952	5.614709	8.585195	31.179084	1061	CUFF.1035.1	2644
BnaA01g34330D	BnaA01g34330D	c	CUFF.1046	CUFF.1046.1	100	0.966183	0.384104	1.548262	4.288202	951	CUFF.1046.1	1283
BnaA01g34350D	BnaA01g34350D	o	CUFF.1047	CUFF.1047.1	100	2.583066	0.915213	4.250919	11.022400	466	CUFF.1047.1	1767
BnaA01g34370D	BnaA01g34370D	=	CUFF.1049	CUFF.1049.1	100	4.932329	3.750036	6.114622	21.267375	1113	CUFF.1049.1	1054
BnaA01g34400D	BnaA01g34400D	j	CUFF.1051	CUFF.1051.1	32	1.319579	0.335361	2.303798	5.583427	822	CUFF.1051.1	892
BnaA01g34400D	BnaA01g34400D	j	CUFF.1051	CUFF.1051.2	25	1.030209	0.160498	1.899919	4.359037	822	CUFF.1051.1	892
BnaA01g34400D	BnaA01g34400D	=	CUFF.1051	CUFF.1051.3	100	4.107484	2.563392	5.651577	17.379661	822	CUFF.1051.1	892
BnaA01g34380D	BnaA01g34380D	=	CUFF.1048	CUFF.1048.1	100	3.139103	2.271640	4.006567	13.658925	1260	CUFF.1048.1	1337
BnaA01g33710D	BnaA01g33710D	j	CUFF.1038	CUFF.1038.1	100	0.972646	0.532340	1.412952	4.146246	1487	CUFF.1038.1	2285
BnaA01g33760D	BnaA01g33760D	j	CUFF.1041	CUFF.1041.1	89	3.564204	2.247271	4.881136	14.859910	785	CUFF.1041.3	1739
BnaA01g33800D	BnaA01g33800D	j	CUFF.1041	CUFF.1041.2	29	1.150074	0.287447	2.012702	4.794900	793	CUFF.1041.3	912
BnaA01g33800D	BnaA01g33800D	j	CUFF.1041	CUFF.1041.3	100	4.018945	2.716426	5.321464	16.755822	875	CUFF.1041.3	912
BnaA01g33840D	BnaA01g33840D	j	CUFF.1050	CUFF.1050.1	100	12.134636	10.476396	13.792877	52.618851	1842	CUFF.1050.2	2019
BnaA01g33840D	BnaA01g33840D	j	CUFF.1050	CUFF.1050.2	90	10.897241	9.428833	12.365650	47.253193	2079	CUFF.1050.2	2019
BnaA01g33850D	BnaA01g33850D	j	CUFF.1052	CUFF.1052.1	100	5.818660	4.776787	6.860533	25.467644	1625	CUFF.1052.1	1672
BnaA01g33860D	BnaA01g33860D	=	CUFF.1053	CUFF.1053.1	100	5.395200	4.574797	6.215604	23.142301	2621	CUFF.1053.1	2367
BnaA01g33860D	BnaA01g33860D	j	CUFF.1053	CUFF.1053.2	17	0.904423	0.496281	1.312565	3.879453	2621	CUFF.1053.1	2367
BnaA01g34060D	BnaA01g34060D	j	CUFF.1056	CUFF.1056.1	84	9.038653	7.685013	10.392292	39.579221	1719	CUFF.1056.1	1684
BnaA01g34060D	BnaA01g34060D	c	CUFF.1056	CUFF.1056.2	100	10.706508	8.528567	12.884450	46.882568	951	CUFF.1056.1	1684
BnaA01g34430D	BnaA01g34430D	j	CUFF.1057	CUFF.1057.1	25	1.474734	0.751730	2.197738	6.032892	941	CUFF.1057.1	1356
BnaA01g34430D	BnaA01g34430D	j	CUFF.1057	CUFF.1057.2	100	5.855633	2.403184	9.308082	23.954424	356	CUFF.1057.1	1356
BnaA01g34460D	BnaA01g34460D	=	CUFF.1059	CUFF.1059.1	100	2.234036	1.425271	3.042802	9.595536	1110	CUFF.1059.1	1065
BnaA01g34410D	BnaA01g34410D	c	CUFF.1055	CUFF.1055.1	100	10.695504	3.938747	17.452261	48.156086	268	CUFF.1055.1	3437
BnaA01g34410D	BnaA01g34410D	c	CUFF.1060	CUFF.1060.1	100	4.132684	3.487555	4.777812	17.869398	3182	CUFF.1060.2	3437
BnaA01g34410D	BnaA01g34410D	j	CUFF.1060	CUFF.1060.2	23	0.937477	0.589131	1.285824	4.053579	3255	CUFF.1060.2	3437
BnaA01g33940D	BnaA01g33940D	j	CUFF.1054	CUFF.1054.1	100	8.924521	7.018544	10.830497	37.896621	909	CUFF.1054.1	812
BnaA01g33940D	BnaA01g33940D	j	CUFF.1054	CUFF.1054.2	20	1.771266	0.809954	2.732577	7.521411	909	CUFF.1054.1	812
BnaA01g34010D	BnaA01g34010D	j	CUFF.1070	CUFF.1070.1	22	1.180416	0.493515	1.867316	5.104392	1210	CUFF.1070.1	1337
BnaA01g34010D	BnaA01g34010D	=	CUFF.1070	CUFF.1070.2	100	5.261871	4.005043	6.518699	22.753554	1205	CUFF.1070.1	1337
BnaA01g34020D	BnaA01g34020D	e	CUFF.1071	CUFF.1071.1	100	3.268744	2.756688	3.780800	13.798388	3233	CUFF.1071.1	3054
BnaA01g28170D	BnaA01g28170D	c	CUFF.1036	CUFF.1036.1	100	6.644947	4.782737	8.507156	28.279364	752	CUFF.1036.2	1826
BnaA01g28170D	BnaA01g28170D	j	CUFF.1036	CUFF.1036.2	18	1.192775	0.275871	2.109679	5.076177	760	CUFF.1036.2	1826
BnaA01g28170D	BnaA01g28170D	c	CUFF.1037	CUFF.1037.1	100	3.299894	2.230747	4.369041	14.556440	1077	CUFF.1037.1	1826
BnaA01g28170D	BnaA01g28170D	j	CUFF.1037	CUFF.1037.2	34	1.125774	0.322190	1.929359	4.965997	946	CUFF.1037.1	1826
BnaA01g28200D	BnaA01g28200D	=	CUFF.1039	CUFF.1039.1	100	6.442661	4.732953	8.152369	27.713257	814	CUFF.1039.1	630
BnaA01g28220D	BnaA01g28220D	j	CUFF.1040	CUFF.1040.1	62	1.352803	0.847744	1.857862	5.818833	1949	CUFF.1040.1	1708
BnaA01g28220D	BnaA01g28220D	j	CUFF.1040	CUFF.1040.2	100	2.182580	1.394777	2.970383	9.387968	1363	CUFF.1040.1	1708
BnaA01g28250D	BnaA01g28250D	=	CUFF.1042	CUFF.1042.1	100	22.951998	21.031209	24.872786	96.637226	2253	CUFF.1042.1	2495
BnaA01g28260D	BnaA01g28260D	x	CUFF.1043	CUFF.1043.1	100	86.740299	82.095420	91.385177	360.965680	1213	CUFF.1043.1	915
BnaA01g28290D	BnaA01g28290D	j	CUFF.1044	CUFF.1044.1	100	1.825547	1.103756	2.547337	7.615473	1160	CUFF.1044.1	522
BnaA01g28290D	BnaA01g28290D	e	CUFF.1045	CUFF.1045.1	100	3.451613	1.567998	5.335227	14.398789	491	CUFF.1044.1	522
BnaA01g28330D	BnaA01g28330D	j	CUFF.1058	CUFF.1058.1	100	28.531885	26.551884	30.511887	123.567694	2996	CUFF.1058.1	3677
BnaA01g28350D	BnaA01g28350D	=	CUFF.1061	CUFF.1061.1	100	4.903246	3.858166	5.948327	20.735055	1345	CUFF.1061.1	477
BnaA01g28360D	BnaA01g28360D	=	CUFF.1063	CUFF.1063.1	100	0.557511	0.259509	0.855513	2.429346	1745	CUFF.1063.1	1929
BnaA01g28370D	BnaA01g28370D	j	CUFF.1065	CUFF.1065.1	100	9.814091	8.598834	11.029349	42.816324	2073	CUFF.1065.1	1623
BnaA01g28390D	BnaA01g28390D	=	CUFF.1069	CUFF.1069.1	100	3.092824	2.171557	4.014090	13.433453	1149	CUFF.1069.1	633
BnaA01g28410D	BnaA01g28410D	j	CUFF.1076	CUFF.1076.1	38	4.541371	3.423297	5.659444	19.755522	1790	CUFF.1076.2	3922
BnaA01g28410D	BnaA01g28410D	j	CUFF.1076	CUFF.1076.2	55	6.583509	5.794194	7.372825	28.639077	3957	CUFF.1076.2	3922
BnaA01g28410D	BnaA01g28410D	j	CUFF.1076	CUFF.1076.3	100	11.959077	9.279226	14.638928	52.023458	729	CUFF.1076.2	3922
BnaA01g28410D	BnaA01g28410D	j	CUFF.1076	CUFF.1076.4	92	11.033961	8.886909	13.181014	47.999092	993	CUFF.1076.2	3922
-	-	u	CUFF.1078	CUFF.1078.1	100	1194.182844	771.139095	1617.226593	2275.970662	149	CUFF.1078.1	-
BnaA01g28450D	BnaA01g28450D	c	CUFF.1079	CUFF.1079.1	100	27.935303	15.415786	40.454820	48.708806	248	CUFF.1079.1	792
BnaA01g28450D	BnaA01g28450D	i	CUFF.1080	CUFF.1080.1	100	18.601849	11.306902	25.896796	34.602606	303	CUFF.1080.1	792
BnaA01g28490D	BnaA01g28490D	=	CUFF.1081	CUFF.1081.1	100	0.767546	0.304698	1.230394	3.281640	1097	CUFF.1081.1	1279
BnaA01g28500D	BnaA01g28500D	e	CUFF.1082	CUFF.1082.1	100	2.482161	1.653422	3.310901	10.928795	1533	CUFF.1082.1	1019
BnaA01g28500D	BnaA01g28500D	=	CUFF.1083	CUFF.1083.1	100	22.384242	19.426448	25.342036	98.556363	985	CUFF.1082.1	1019
BnaA01g28510D	BnaA01g28510D	j	CUFF.1084	CUFF.1084.1	100	27.334442	15.494985	39.173898	112.832467	256	CUFF.1084.1	678
BnaA01g28540D	BnaA01g28540D	j	CUFF.1085	CUFF.1085.1	100	31.130935	28.929793	33.332076	136.152714	2625	CUFF.1085.1	1290
BnaA01g28550D	BnaA01g28550D	=	CUFF.1086	CUFF.1086.1	100	64.858430	58.617424	71.099435	285.639812	736	CUFF.1086.1	796
BnaA01g28580D	BnaA01g28580D	j	CUFF.1087	CUFF.1087.1	100	7.440893	5.956803	8.924983	32.557349	1108	CUFF.1087.1	1237
BnaA01g28610D	BnaA01g28610D	j	CUFF.1088	CUFF.1088.1	15	4.069280	1.035780	7.102780	17.681800	451	CUFF.1088.2	794
BnaA01g28610D	BnaA01g28610D	c	CUFF.1088	CUFF.1088.2	100	27.260353	21.722043	32.798663	118.451444	488	CUFF.1088.2	794
BnaA01g28630D	BnaA01g28630D	j	CUFF.1089	CUFF.1089.1	64	0.993047	0.518042	1.468052	4.281562	1812	CUFF.1089.2	1887
BnaA01g28630D	BnaA01g28630D	j	CUFF.1089	CUFF.1089.2	70	1.089145	0.574735	1.603555	4.695893	1843	CUFF.1089.2	1887
BnaA01g28630D	BnaA01g28630D	j	CUFF.1089	CUFF.1089.3	100	1.559452	0.846777	2.272126	6.723639	1289	CUFF.1089.2	1887
BnaA01g28640D	BnaA01g28640D	=	CUFF.1090	CUFF.1090.1	100	3.183137	2.570542	3.795732	13.735011	2275	CUFF.1090.1	2210
BnaA01g28690D	BnaA01g28690D	=	CUFF.1091	CUFF.1091.1	100	1.994709	1.312326	2.677092	8.605801	1489	CUFF.1092.1	1409
BnaA01g28690D	BnaA01g28690D	e	CUFF.1092	CUFF.1092.1	100	0.542506	0.151341	0.933670	2.340539	1610	CUFF.1092.1	1409
BnaA01g28710D	BnaA01g28710D	j	CUFF.1093	CUFF.1093.1	100	35.915289	32.959397	38.871181	154.444666	1582	CUFF.1093.1	1535
BnaA01g28760D	BnaA01g28760D	=	CUFF.1094	CUFF.1094.1	100	1.516755	0.726312	2.307199	6.828050	830	CUFF.1094.1	784
BnaA01g28790D	BnaA01g28790D	j	CUFF.1095	CUFF.1095.1	100	5.456937	4.386709	6.527165	23.437505	1625	CUFF.1095.1	1790
BnaA01g28790D	BnaA01g28790D	c	CUFF.1095	CUFF.1095.2	86	4.704434	3.359457	6.049411	20.205511	1040	CUFF.1095.1	1790
BnaA01g28800D	BnaA01g28800D	j	CUFF.1096	CUFF.1096.1	100	1.817434	1.433217	2.201652	7.805867	3457	CUFF.1096.1	2698
BnaA01g28820D	BnaA01g28820D	=	CUFF.1097	CUFF.1097.1	100	11.021982	8.391076	13.652888	47.060259	639	CUFF.1097.1	754
BnaA01g28830D	BnaA01g28830D	e	CUFF.1098	CUFF.1098.1	100	1.628583	0.838604	2.418561	6.996466	863	CUFF.1098.1	810
BnaA01g28840D	BnaA01g28840D	o	CUFF.1100	CUFF.1100.1	100	9.948399	6.121701	13.775097	42.823969	399	CUFF.1100.1	1265
BnaA01g28850D	BnaA01g28850D	j	CUFF.1101	CUFF.1101.1	54	3.785297	3.013341	4.557253	16.278300	2018	CUFF.1101.1	2131
BnaA01g28850D	BnaA01g28850D	c	CUFF.1101	CUFF.1101.2	100	7.005370	5.021095	8.989645	30.125909	774	CUFF.1101.1	2131
BnaA01g28880D	BnaA01g28880D	j	CUFF.1102	CUFF.1102.1	86	1.034769	0.583039	1.486500	4.466007	1810	CUFF.1102.1	1559
BnaA01g28880D	BnaA01g28880D	j	CUFF.1102	CUFF.1102.2	100	1.199488	0.634860	1.764117	5.176926	1408	CUFF.1102.1	1559
BnaA01g32940D	BnaA01g32940D	j	CUFF.1099	CUFF.1099.1	100	70.414263	61.925466	78.903059	301.196703	506	CUFF.1099.1	362
-	-	u	CUFF.1103	CUFF.1103.1	66	11.539663	9.698962	13.380364	50.028892	1262	CUFF.1103.1	-
-	-	u	CUFF.1103	CUFF.1103.2	100	17.376873	15.121809	19.631937	75.335450	1261	CUFF.1103.1	-
BnaA01g33000D	BnaA01g33000D	e	CUFF.1104	CUFF.1104.1	100	2.375973	1.652024	3.099922	10.118077	1374	CUFF.1104.1	1392
BnaA01g33010D	BnaA01g33010D	j	CUFF.1105	CUFF.1105.1	100	53.381962	49.560493	57.203432	225.981502	1578	CUFF.1105.1	1439
BnaA01g33020D	BnaA01g33020D	e	CUFF.1106	CUFF.1106.1	100	6.120793	4.976863	7.264724	26.730550	1956	CUFF.1107.1	2294
BnaA01g33020D	BnaA01g33020D	j	CUFF.1107	CUFF.1107.1	100	23.860429	21.682771	26.038087	104.202571	1962	CUFF.1107.1	2294
BnaA01g33040D	BnaA01g33040D	x	CUFF.1108	CUFF.1108.1	100	2.209749	1.483853	2.935645	9.448792	1296	CUFF.1108.1	1325
BnaA01g33030D	BnaA01g33030D	o	CUFF.1109	CUFF.1109.1	100	4.758933	3.128352	6.389514	20.348998	690	CUFF.1109.1	1333
BnaA01g33050D	BnaA01g33050D	e	CUFF.1110	CUFF.1110.1	100	0.921052	0.474276	1.367828	3.901349	1345	CUFF.1110.1	2646
BnaA01g33060D	BnaA01g33060D	j	CUFF.1111	CUFF.1111.1	100	4.772724	3.964507	5.580941	20.688296	2318	CUFF.1111.1	1831
BnaA01g33060D	BnaA01g33060D	j	CUFF.1111	CUFF.1111.2	98	4.696874	3.053155	6.340594	20.359512	768	CUFF.1111.1	1831
BnaA01g33060D	BnaA01g33060D	j	CUFF.1111	CUFF.1111.3	72	3.456228	2.287606	4.624850	14.981690	1019	CUFF.1111.1	1831
BnaA01g33070D	BnaA01g33070D	=	CUFF.1112	CUFF.1112.1	100	73.486555	68.346282	78.626828	318.708080	1282	CUFF.1112.1	1360
BnaA01g33100D	BnaA01g33100D	c	CUFF.1113	CUFF.1113.1	100	3.470057	2.675216	4.264898	14.792672	1630	CUFF.1113.1	1589
BnaA01g33130D	BnaA01g33130D	=	CUFF.1114	CUFF.1114.1	100	31.184932	28.217173	34.152691	132.409650	1305	CUFF.1114.1	1364
BnaA01g33400D	BnaA01g33400D	j	CUFF.1144	CUFF.1144.1	100	121.253425	113.379666	129.127184	530.765778	1040	CUFF.1144.1	1095
BnaA01g33410D	BnaA01g33410D	=	CUFF.1145	CUFF.1145.1	100	6.704773	5.261181	8.148366	27.787682	1020	CUFF.1145.1	1137
-	-	u	CUFF.1147	CUFF.1147.1	100	28.852558	23.868765	33.836352	128.710782	539	CUFF.1147.1	-
BnaA01g33420D	BnaA01g33420D	=	CUFF.1148	CUFF.1148.1	100	2.451671	1.647218	3.256125	10.940708	1204	CUFF.1148.1	1261
BnaA01g33430D	BnaA01g33430D	j	CUFF.1149	CUFF.1149.1	100	5.411105	4.418171	6.404038	23.702349	1663	CUFF.1149.1	1643
BnaA01g33450D	BnaA01g33450D	=	CUFF.1150	CUFF.1150.1	100	2.568661	1.794913	3.342409	10.759765	1312	CUFF.1150.1	234
BnaA01g33500D	BnaA01g33500D	p	CUFF.1151	CUFF.1151.1	100	1.728574	1.275470	2.181677	7.268293	2322	CUFF.1151.1	1876
BnaA01g33500D	BnaA01g33500D	p	CUFF.1152	CUFF.1152.1	100	2.612459	1.037087	4.187831	10.572953	487	CUFF.1152.1	1876
BnaA01g33500D	BnaA01g33500D	=	CUFF.1155	CUFF.1155.1	100	98.521082	92.610752	104.431412	423.080931	1547	CUFF.1155.1	1876
BnaA01g33520D	BnaA01g33520D	j	CUFF.1156	CUFF.1156.1	100	7.399619	6.105934	8.693304	32.217021	1385	CUFF.1156.1	1457
BnaA01g33530D	BnaA01g33530D	c	CUFF.1157	CUFF.1157.1	100	4.141864	3.014339	5.269389	18.201736	1041	CUFF.1157.1	1585
BnaA01g33540D	BnaA01g33540D	=	CUFF.1158	CUFF.1158.1	100	2.220414	1.707559	2.733269	9.536066	2302	CUFF.1158.1	1141
BnaA01g33560D	BnaA01g33560D	=	CUFF.1159	CUFF.1159.1	100	3.847362	2.972684	4.722040	16.421423	1462	CUFF.1159.1	1515
BnaA01g33580D	BnaA01g33580D	=	CUFF.1160	CUFF.1160.1	100	51.209027	43.398931	59.019123	226.985602	456	CUFF.1160.1	567
BnaA01g33590D	BnaA01g33590D	=	CUFF.1161	CUFF.1161.1	100	2.941026	2.313874	3.568179	12.929341	2075	CUFF.1161.1	2128
BnaA01g33600D	BnaA01g33600D	j	CUFF.1162	CUFF.1162.1	100	3.515420	2.719642	4.311197	15.299269	1820	CUFF.1162.1	1908
BnaA01g33600D	BnaA01g33600D	j	CUFF.1162	CUFF.1162.2	28	1.000097	0.413559	1.586634	4.352466	1395	CUFF.1162.1	1908
BnaA01g33600D	BnaA01g33600D	c	CUFF.1162	CUFF.1162.3	37	1.312327	0.626767	1.997886	5.711306	1314	CUFF.1162.1	1908
-	-	u	CUFF.1163	CUFF.1163.1	100	4.430416	3.136762	5.724071	18.556590	880	CUFF.1163.1	-
BnaA01g33620D	BnaA01g33620D	j	CUFF.1164	CUFF.1164.1	13	0.370323	0.085827	0.654818	1.563864	2412	CUFF.1164.1	2867
BnaA01g33620D	BnaA01g33620D	j	CUFF.1164	CUFF.1164.2	100	2.930057	2.310029	3.550085	12.373558	2412	CUFF.1164.1	2867
BnaA01g33640D	BnaA01g33640D	j	CUFF.1168	CUFF.1168.1	86	6.256142	5.432880	7.079405	26.872932	3196	CUFF.1168.1	3329
BnaA01g33640D	BnaA01g33640D	j	CUFF.1168	CUFF.1168.2	98	7.127334	5.641579	8.613090	30.615091	1309	CUFF.1168.1	3329
BnaA01g33640D	BnaA01g33640D	j	CUFF.1168	CUFF.1168.3	100	7.248770	5.331784	9.165756	31.136712	850	CUFF.1168.1	3329
BnaA01g33650D	BnaA01g33650D	=	CUFF.1169	CUFF.1169.1	100	68.652195	61.669094	75.635295	296.277326	574	CUFF.1169.1	441
BnaA01g33660D	BnaA01g33660D	e	CUFF.1190	CUFF.1190.1	100	95.385782	88.780686	101.990878	415.557328	1137	CUFF.1190.1	1359
BnaA01g33660D	BnaA01g33660D	j	CUFF.1191	CUFF.1191.1	100	368.369426	349.923637	386.815215	1604.836807	1080	CUFF.1190.1	1359
-	-	u	CUFF.1484	CUFF.1484.1	100	49.352457	42.974918	55.729996	208.636646	567	CUFF.1484.1	-
BnaA01g31810D	BnaA01g31810D	j	CUFF.1486	CUFF.1486.1	100	3.713716	3.155842	4.271589	16.110901	3717	CUFF.1486.1	3763
BnaA01g31810D	BnaA01g31810D	j	CUFF.1486	CUFF.1486.2	15	0.540132	0.284040	0.796224	2.343209	3717	CUFF.1486.1	3763
BnaA01g31820D	BnaA01g31820D	j	CUFF.1491	CUFF.1491.1	100	4.477563	3.688947	5.266179	19.601753	2115	CUFF.1491.1	2336
BnaA01g31830D	BnaA01g31830D	e	CUFF.1494	CUFF.1494.1	100	15.222027	13.158047	17.286007	65.292412	1509	CUFF.1494.1	1000
BnaA01g31830D	BnaA01g31830D	=	CUFF.1495	CUFF.1495.1	100	115.546813	108.027509	123.066116	495.619276	1124	CUFF.1494.1	1000
BnaA01g31840D	BnaA01g31840D	j	CUFF.1496	CUFF.1496.1	48	2.078088	1.159665	2.996511	9.015461	1013	CUFF.1496.1	1467
BnaA01g31840D	BnaA01g31840D	c	CUFF.1496	CUFF.1496.2	100	4.347663	2.855738	5.839588	18.861655	811	CUFF.1496.1	1467
BnaA01g31850D	BnaA01g31850D	=	CUFF.1499	CUFF.1499.1	100	42.649905	38.959301	46.340509	181.806674	1230	CUFF.1499.1	1242
BnaA01g31860D	BnaA01g31860D	c	CUFF.1500	CUFF.1500.1	100	1.091996	0.386908	1.797085	4.717876	786	CUFF.1500.1	2511
BnaA01g31880D	BnaA01g31880D	=	CUFF.1506	CUFF.1506.1	100	56.082449	50.345973	61.818925	241.514687	735	CUFF.1506.1	1039
BnaA01g31890D	BnaA01g31890D	j	CUFF.1509	CUFF.1509.1	53	3.423723	2.306533	4.540913	14.922268	1317	CUFF.1509.2	2130
BnaA01g31890D	BnaA01g31890D	j	CUFF.1509	CUFF.1509.2	100	6.455728	5.059245	7.852212	28.137238	1338	CUFF.1509.2	2130
BnaA01g31930D	BnaA01g31930D	=	CUFF.1512	CUFF.1512.1	100	57.505687	39.911196	75.100177	255.684515	253	CUFF.1513.1	445
BnaA01g31930D	BnaA01g31930D	e	CUFF.1513	CUFF.1513.1	100	4.091409	2.423749	5.759069	18.191417	611	CUFF.1513.1	445
BnaA01g31940D	BnaA01g31940D	=	CUFF.1515	CUFF.1515.1	100	2.332604	0.925991	3.739217	10.858512	518	CUFF.1515.1	320
BnaA01g31950D	BnaA01g31950D	=	CUFF.1517	CUFF.1517.1	100	3.686201	1.843101	5.529302	16.350585	495	CUFF.1517.1	666
BnaA01g31960D	BnaA01g31960D	c	CUFF.1522	CUFF.1522.1	91	2.951222	2.146853	3.755591	12.864965	1745	CUFF.1522.2	1997
BnaA01g31960D	BnaA01g31960D	j	CUFF.1522	CUFF.1522.2	100	3.252990	2.567723	3.938257	14.180433	2377	CUFF.1522.2	1997
BnaA01g31990D	BnaA01g31990D	j	CUFF.1523	CUFF.1523.1	100	1.959956	1.403769	2.516143	8.636942	1861	CUFF.1523.1	1038
BnaA01g32000D	BnaA01g32000D	j	CUFF.1528	CUFF.1528.1	98	15.445746	13.804246	17.087245	67.041131	2019	CUFF.1528.1	2189
BnaA01g32000D	BnaA01g32000D	j	CUFF.1528	CUFF.1528.2	100	15.741804	12.957631	18.525977	68.326150	876	CUFF.1528.1	2189
BnaA01g32020D	BnaA01g32020D	x	CUFF.1529	CUFF.1529.1	100	7.856712	3.807455	11.905969	35.436595	347	CUFF.1529.1	225
BnaA01g32030D	BnaA01g32030D	x	CUFF.1534	CUFF.1534.1	100	7.908515	6.875346	8.941685	34.575861	2952	CUFF.1534.1	2717
BnaA01g32030D	BnaA01g32030D	=	CUFF.1535	CUFF.1535.1	100	52.650433	49.344292	55.956574	230.186572	2445	CUFF.1535.1	2717
BnaA01g32040D	BnaA01g32040D	j	CUFF.1537	CUFF.1537.1	100	3.938280	3.114009	4.762550	17.296033	1655	CUFF.1537.1	1606
BnaA01g32050D	BnaA01g32050D	e	CUFF.1543	CUFF.1543.1	100	27.171379	23.489952	30.852805	118.382897	781	CUFF.1544.1	1304
BnaA01g32050D	BnaA01g32050D	=	CUFF.1544	CUFF.1544.1	100	167.893267	157.625308	178.161227	731.493666	953	CUFF.1544.1	1304
BnaA01g32060D	BnaA01g32060D	c	CUFF.1546	CUFF.1546.1	100	40.882077	34.822528	46.941627	183.138388	531	CUFF.1546.1	879
BnaA01g32070D	BnaA01g32070D	=	CUFF.1547	CUFF.1547.1	100	7.666610	6.259776	9.073444	32.456856	1296	CUFF.1547.1	1412
BnaA01g32070D	BnaA01g32070D	e	CUFF.1548	CUFF.1548.1	100	2.006927	0.868927	3.144926	8.496393	797	CUFF.1547.1	1412
BnaA01g32080D	BnaA01g32080D	j	CUFF.1549	CUFF.1549.1	100	16.608726	14.300578	18.916874	72.603427	1077	CUFF.1549.1	1331
BnaA01g32090D	BnaA01g32090D	=	CUFF.1553	CUFF.1553.1	100	116.538964	102.296257	130.781670	516.897032	397	CUFF.1554.1	488
BnaA01g32090D	BnaA01g32090D	e	CUFF.1554	CUFF.1554.1	100	16.614874	12.838354	20.391393	73.693627	581	CUFF.1554.1	488
BnaA01g32110D	BnaA01g32110D	=	CUFF.1557	CUFF.1557.1	100	5.637235	4.673888	6.600581	24.110046	1819	CUFF.1557.1	1772
BnaA01g32120D	BnaA01g32120D	j	CUFF.1561	CUFF.1561.1	100	20.373802	16.288829	24.458775	86.324916	529	CUFF.1561.1	1815
BnaA01g32130D	BnaA01g32130D	=	CUFF.1565	CUFF.1565.1	100	1.618233	1.288014	1.948453	6.943115	4176	CUFF.1565.1	3254
BnaA01g32140D	BnaA01g32140D	=	CUFF.1566	CUFF.1566.1	100	11.156696	9.728773	12.584619	47.868393	1751	CUFF.1566.1	1919
BnaA01g32180D	BnaA01g32180D	j	CUFF.1578	CUFF.1578.1	100	86.469871	80.967698	91.972044	365.512615	1444	CUFF.1578.1	2210
BnaA01g32210D	BnaA01g32210D	j	CUFF.1580	CUFF.1580.1	59	0.792499	0.441903	1.143096	3.445171	3040	CUFF.1580.1	2749
BnaA01g32210D	BnaA01g32210D	j	CUFF.1580	CUFF.1580.2	46	0.613033	0.299367	0.926699	2.664992	3039	CUFF.1580.1	2749
BnaA01g32210D	BnaA01g32210D	j	CUFF.1580	CUFF.1580.3	100	1.344040	0.923877	1.764203	5.842842	3039	CUFF.1580.1	2749
BnaA01g32230D	BnaA01g32230D	=	CUFF.1581	CUFF.1581.1	100	6.452736	5.059281	7.846191	28.192380	1223	CUFF.1581.1	1143
BnaA01g32230D	BnaA01g32230D	j	CUFF.1581	CUFF.1581.2	24	1.552112	0.725759	2.378464	6.781266	1223	CUFF.1581.1	1143
BnaA01g32240D	BnaA01g32240D	j	CUFF.1583	CUFF.1583.1	100	6.161703	4.606695	7.716710	26.282640	1004	CUFF.1583.2	729
BnaA01g32240D	BnaA01g32240D	j	CUFF.1583	CUFF.1583.2	34	2.090355	1.125368	3.055342	8.916374	1076	CUFF.1583.2	729
BnaA01g32280D	BnaA01g32280D	c	CUFF.1586	CUFF.1586.1	100	2.970919	2.266756	3.675081	12.811405	1753	CUFF.1586.1	2691
BnaA01g32290D	BnaA01g32290D	j	CUFF.1590	CUFF.1590.1	33	1.424670	0.867159	1.982181	6.156199	1745	CUFF.1590.1	1743
BnaA01g32290D	BnaA01g32290D	j	CUFF.1590	CUFF.1590.2	58	2.553944	1.352440	3.755448	11.035951	883	CUFF.1590.1	1743
BnaA01g32290D	BnaA01g32290D	j	CUFF.1590	CUFF.1590.3	100	4.373776	2.888340	5.859212	18.899703	883	CUFF.1590.1	1743
BnaA01g32290D	BnaA01g32290D	e	CUFF.1591	CUFF.1591.1	100	8.220874	6.232445	10.209304	35.523554	831	CUFF.1590.1	1743
BnaA01g32320D	BnaA01g32320D	e	CUFF.1603	CUFF.1603.1	100	28.403678	25.927613	30.879743	123.855630	1701	CUFF.1603.1	851
BnaA01g32320D	BnaA01g32320D	j	CUFF.1604	CUFF.1604.1	100	194.931701	180.792541	209.070862	850.009237	589	CUFF.1603.1	851
BnaA01g32340D	BnaA01g32340D	p	CUFF.1605	CUFF.1605.1	100	1.921389	1.545178	2.297601	8.231901	3510	CUFF.1605.1	871
BnaA01g32340D	BnaA01g32340D	p	CUFF.1606	CUFF.1606.1	100	10.359720	6.280949	14.438490	46.294802	379	CUFF.1606.1	871
BnaA01g32340D	BnaA01g32340D	=	CUFF.1607	CUFF.1607.1	100	3.766171	2.558697	4.973645	15.640512	858	CUFF.1607.1	871
-	-	u	CUFF.1608	CUFF.1608.1	100	1.095100	0.509744	1.680455	4.126437	1004	CUFF.1608.1	-
BnaA01g32370D	BnaA01g32370D	j	CUFF.1615	CUFF.1615.1	17	1.729301	1.125082	2.333520	7.477005	1950	CUFF.1615.1	1720
BnaA01g32370D	BnaA01g32370D	j	CUFF.1615	CUFF.1615.2	100	10.039013	8.311719	11.766307	43.405828	1459	CUFF.1615.1	1720
BnaA01g32370D	BnaA01g32370D	j	CUFF.1615	CUFF.1615.3	60	6.005856	4.570338	7.441375	25.967609	1405	CUFF.1615.1	1720
BnaA01g32380D	BnaA01g32380D	=	CUFF.1617	CUFF.1617.1	100	2.463704	1.904166	3.023241	10.931782	2163	CUFF.1617.1	2380
BnaA01g32390D	BnaA01g32390D	j	CUFF.1621	CUFF.1621.1	100	6.099844	5.086404	7.113283	26.692644	2007	CUFF.1621.2	2079
BnaA01g32390D	BnaA01g32390D	j	CUFF.1621	CUFF.1621.2	21	1.263849	0.783166	1.744533	5.530547	2387	CUFF.1621.2	2079
BnaA01g32400D	BnaA01g32400D	=	CUFF.1622	CUFF.1622.1	100	3.663446	2.845220	4.481672	16.079264	1581	CUFF.1622.1	2949
-	-	u	CUFF.1624	CUFF.1624.1	96	12.965838	8.148516	17.783160	55.989574	393	CUFF.1624.1	-
BnaA01g32440D	BnaA01g32440D	o	CUFF.1624	CUFF.1624.2	27	3.699828	0.710959	6.688697	15.976737	390	CUFF.1624.1	5676
-	-	u	CUFF.1624	CUFF.1624.3	100	13.550805	6.272662	20.828949	58.515601	283	CUFF.1624.1	-
BnaA01g32440D	BnaA01g32440D	j	CUFF.1627	CUFF.1627.1	100	2.384013	1.528870	3.239155	9.662513	1076	CUFF.1627.1	5676
BnaA01g32450D	BnaA01g32450D	j	CUFF.1629	CUFF.1629.1	100	10.440528	9.322613	11.558443	44.831832	2645	CUFF.1629.1	2993
BnaA01g32460D	BnaA01g32460D	c	CUFF.1631	CUFF.1631.1	100	2.157248	0.822797	3.491699	9.148536	547	CUFF.1631.1	747
BnaA01g13670D	BnaA01g13670D	e	CUFF.1958	CUFF.1958.1	100	44.122316	40.487572	47.757060	193.072661	1449	CUFF.1959.1	3844
BnaA01g13670D	BnaA01g13670D	j	CUFF.1959	CUFF.1959.1	52	55.241489	51.463539	59.019438	241.728498	2530	CUFF.1959.1	3844
BnaA01g13670D	BnaA01g13670D	j	CUFF.1959	CUFF.1959.2	100	105.321485	99.113679	111.529290	460.871074	1959	CUFF.1959.1	3844
BnaA01g13670D	BnaA01g13670D	j	CUFF.1959	CUFF.1959.3	31	32.168842	29.369745	34.967940	140.766045	2454	CUFF.1959.1	3844
BnaA01g13690D	BnaA01g13690D	=	CUFF.1960	CUFF.1960.1	100	13.370126	11.024850	15.715401	58.146303	820	CUFF.1960.1	836
BnaA01g13700D	BnaA01g13700D	=	CUFF.1961	CUFF.1961.1	100	6.698851	5.532731	7.864971	28.748400	1420	CUFF.1961.1	1391
BnaA01g13710D	BnaA01g13710D	c	CUFF.1962	CUFF.1962.1	100	1.400694	0.739964	2.061424	5.747056	1008	CUFF.1962.1	1507
BnaA01g13740D	BnaA01g13740D	j	CUFF.1966	CUFF.1966.1	100	15.753073	14.217793	17.288354	68.834270	2235	CUFF.1966.1	1686
BnaA01g13760D	BnaA01g13760D	i	CUFF.1968	CUFF.1968.1	100	6.197665	2.195911	10.199420	25.183498	317	CUFF.1968.1	2673
BnaA01g13760D	BnaA01g13760D	j	CUFF.1969	CUFF.1969.1	100	7.664805	5.892771	9.436839	31.939371	868	CUFF.1969.2	2673
BnaA01g13760D	BnaA01g13760D	j	CUFF.1969	CUFF.1969.2	22	1.718515	1.002728	2.434301	7.161079	1134	CUFF.1969.2	2673
BnaA01g13760D	BnaA01g13760D	c	CUFF.1972	CUFF.1972.1	100	8.192278	6.868042	9.516514	35.721429	1467	CUFF.1972.1	2673
BnaA01g13780D	BnaA01g13780D	j	CUFF.1976	CUFF.1976.1	32	1.380347	0.896122	1.864571	5.976029	2511	CUFF.1976.1	1878
BnaA01g13780D	BnaA01g13780D	j	CUFF.1976	CUFF.1976.2	100	4.259605	3.503148	5.016063	18.441403	2511	CUFF.1976.1	1878
BnaA01g13800D	BnaA01g13800D	j	CUFF.1980	CUFF.1980.1	100	5.117292	4.252387	5.982197	21.569035	2021	CUFF.1980.1	2153
BnaA01g13820D	BnaA01g13820D	=	CUFF.1981	CUFF.1981.1	100	0.723597	0.322493	1.124701	3.085137	1357	CUFF.1981.1	1149
BnaA01g13830D	BnaA01g13830D	=	CUFF.1982	CUFF.1982.1	100	5.965575	4.991406	6.939744	25.205621	1752	CUFF.1982.1	1714
BnaA01g13850D	BnaA01g13850D	=	CUFF.1984	CUFF.1984.1	100	1.794403	1.116586	2.472220	7.712106	1207	CUFF.1984.1	1175
BnaA01g13870D	BnaA01g13870D	=	CUFF.1987	CUFF.1987.1	100	7.064370	5.008551	9.120188	30.798498	646	CUFF.1987.1	516
BnaA01g13880D	BnaA01g13880D	=	CUFF.1988	CUFF.1988.1	100	3.186100	2.499023	3.873176	13.809048	1994	CUFF.1988.1	871
BnaA01g13890D	BnaA01g13890D	=	CUFF.1990	CUFF.1990.1	100	1.899091	1.368610	2.429573	8.230956	2049	CUFF.1990.1	2026
BnaA01g13900D	BnaA01g13900D	=	CUFF.1992	CUFF.1992.1	100	1.815465	1.311855	2.319074	7.851291	2307	CUFF.1992.1	2085
BnaA01g13900D	BnaA01g13900D	j	CUFF.1992	CUFF.1992.2	34	0.622062	0.298930	0.945195	2.690217	2307	CUFF.1992.1	2085
BnaA01g13910D	BnaA01g13910D	=	CUFF.1993	CUFF.1993.1	100	5.352819	4.552673	6.152966	23.185006	2459	CUFF.1993.1	2473
BnaA01g13920D	BnaA01g13920D	j	CUFF.1994	CUFF.1994.1	100	9.537123	8.277322	10.796924	40.909133	1869	CUFF.1994.1	2537
BnaA01g13930D	BnaA01g13930D	j	CUFF.1996	CUFF.1996.1	100	21.879505	19.553700	24.205311	94.910324	1404	CUFF.1996.1	1616
BnaA01g13940D	BnaA01g13940D	=	CUFF.1998	CUFF.1998.1	100	4.483331	3.924999	5.041663	19.448080	4200	CUFF.1998.1	3352
BnaA01g13950D	BnaA01g13950D	=	CUFF.1999	CUFF.1999.1	100	3.018072	2.331929	3.704215	12.466749	1799	CUFF.1999.1	1058
BnaA01g13960D	BnaA01g13960D	j	CUFF.2001	CUFF.2001.1	100	1.374475	0.802355	1.946596	6.084644	1307	CUFF.2001.1	3015
BnaA01g13970D	BnaA01g13970D	e	CUFF.2002	CUFF.2002.1	100	9.223176	4.152096	14.294256	40.320524	343	CUFF.2003.1	905
BnaA01g13970D	BnaA01g13970D	=	CUFF.2003	CUFF.2003.1	100	2.643505	1.558076	3.728935	11.556486	912	CUFF.2003.1	905
BnaA01g13980D	BnaA01g13980D	j	CUFF.2005	CUFF.2005.1	100	14.570591	12.739031	16.402152	62.522067	1510	CUFF.2005.2	1487
BnaA01g13980D	BnaA01g13980D	j	CUFF.2005	CUFF.2005.2	14	1.982796	1.197323	2.768268	8.508129	1511	CUFF.2005.2	1487
BnaA01g13990D	BnaA01g13990D	=	CUFF.2007	CUFF.2007.1	100	5.925954	4.935642	6.916266	26.146242	1823	CUFF.2007.1	2004
BnaA01g14000D	BnaA01g14000D	j	CUFF.2009	CUFF.2009.1	100	2.902492	2.211082	3.593901	12.550917	1737	CUFF.2009.1	1545
BnaA01g14030D	BnaA01g14030D	j	CUFF.2011	CUFF.2011.1	100	4.067406	3.140927	4.993884	17.857543	1621	CUFF.2011.2	1725
BnaA01g14030D	BnaA01g14030D	j	CUFF.2011	CUFF.2011.2	24	0.987619	0.478902	1.496335	4.336042	1742	CUFF.2011.2	1725
BnaA01g14040D	BnaA01g14040D	j	CUFF.2013	CUFF.2013.1	100	3.563213	2.891218	4.235209	15.382861	2470	CUFF.2014.1	4412
BnaA01g14040D	BnaA01g14040D	e	CUFF.2014	CUFF.2014.1	100	6.209327	5.499057	6.919597	26.806485	3842	CUFF.2014.1	4412
BnaA01g14050D	BnaA01g14050D	=	CUFF.2017	CUFF.2017.1	100	33.645147	31.282215	36.008079	145.608759	2492	CUFF.2017.1	2469
BnaA01g14070D	BnaA01g14070D	p	CUFF.2021	CUFF.2021.1	100	5.570561	4.559484	6.581638	24.665675	1552	CUFF.2021.1	1509
BnaA01g14070D	BnaA01g14070D	c	CUFF.2022	CUFF.2022.1	100	1.913397	1.203174	2.623620	8.315476	1178	CUFF.2022.1	1509
BnaA01g14080D	BnaA01g14080D	j	CUFF.2023	CUFF.2023.1	100	5.394231	3.969056	6.819407	23.542130	893	CUFF.2023.1	931
BnaA01g14090D	BnaA01g14090D	j	CUFF.2024	CUFF.2024.1	100	8.649956	7.120138	10.179774	36.980794	1198	CUFF.2024.1	1038
BnaA01g14100D	BnaA01g14100D	j	CUFF.2025	CUFF.2025.1	56	6.980423	5.631043	8.329802	30.236903	1557	CUFF.2025.1	2511
BnaA01g14100D	BnaA01g14100D	j	CUFF.2025	CUFF.2025.2	31	3.879966	2.823509	4.936423	16.806741	1498	CUFF.2025.1	2511
BnaA01g14100D	BnaA01g14100D	j	CUFF.2025	CUFF.2025.3	100	12.527659	9.572409	15.482908	54.265711	742	CUFF.2025.1	2511
BnaA01g14100D	BnaA01g14100D	j	CUFF.2026	CUFF.2026.1	100	4.997285	3.737994	6.256576	21.641963	1095	CUFF.2026.1	2511
BnaA01g14100D	BnaA01g14100D	j	CUFF.2026	CUFF.2026.2	17	0.828519	0.143295	1.513743	3.588104	892	CUFF.2026.1	2511
BnaA01g14110D	BnaA01g14110D	=	CUFF.2027	CUFF.2027.1	100	3.057451	2.226861	3.888040	13.116623	1366	CUFF.2027.1	1227
BnaA01g14120D	BnaA01g14120D	=	CUFF.2028	CUFF.2028.1	100	12.136463	10.189676	14.083251	52.017379	1080	CUFF.2028.1	1203
BnaA01g14150D	BnaA01g14150D	j	CUFF.2029	CUFF.2029.1	37	1.270516	0.748332	1.792701	5.519441	2320	CUFF.2029.2	1387
BnaA01g14150D	BnaA01g14150D	j	CUFF.2029	CUFF.2029.2	94	3.234064	2.477280	3.990848	14.049586	2331	CUFF.2029.2	1387
BnaA01g14150D	BnaA01g14150D	j	CUFF.2029	CUFF.2029.3	100	3.427555	2.645350	4.209761	14.890160	2326	CUFF.2029.2	1387
BnaA01g14180D	BnaA01g14180D	=	CUFF.2030	CUFF.2030.1	100	42.948410	39.441905	46.454914	186.093423	1386	CUFF.2030.1	1429
BnaA01g14190D	BnaA01g14190D	e	CUFF.2033	CUFF.2033.1	100	17.186710	14.383871	19.989548	74.922989	811	CUFF.2035.1	1761
BnaA01g14190D	BnaA01g14190D	j	CUFF.2035	CUFF.2035.1	100	25.305240	22.469978	28.140502	110.314553	1129	CUFF.2035.1	1761
BnaA01g14200D	BnaA01g14200D	j	CUFF.2036	CUFF.2036.1	82	6.517583	5.616705	7.418461	28.297198	2604	CUFF.2036.1	2490
BnaA01g14200D	BnaA01g14200D	c	CUFF.2036	CUFF.2036.2	100	7.921542	6.379504	9.463580	34.392727	1269	CUFF.2036.1	2490
BnaA01g14240D	BnaA01g14240D	j	CUFF.2038	CUFF.2038.1	98	3.380833	2.670155	4.091511	14.264424	2104	CUFF.2038.1	2161
BnaA01g14240D	BnaA01g14240D	c	CUFF.2038	CUFF.2038.2	100	3.446625	2.417668	4.475583	14.542014	1199	CUFF.2038.1	2161
BnaA01g14250D	BnaA01g14250D	j	CUFF.2039	CUFF.2039.1	100	2.096881	1.202940	2.990822	8.836360	1055	CUFF.2039.2	1379
BnaA01g14250D	BnaA01g14250D	=	CUFF.2039	CUFF.2039.2	94	1.963983	1.163342	2.764623	8.276319	1197	CUFF.2039.2	1379
BnaA01g14270D	BnaA01g14270D	j	CUFF.2041	CUFF.2041.1	86	88.036509	77.492227	98.580792	372.727168	486	CUFF.2041.1	906
BnaA01g14290D	BnaA01g14290D	c	CUFF.2042	CUFF.2042.1	100	3.052166	1.359129	4.745203	13.471356	490	CUFF.2042.1	962
BnaA01g14290D	BnaA01g14290D	o	CUFF.2043	CUFF.2043.1	100	9.750302	4.875151	14.625454	43.836628	319	CUFF.2043.1	962
BnaA01g14300D	BnaA01g14300D	=	CUFF.2046	CUFF.2046.1	100	14.242405	12.089469	16.395341	62.293820	1106	CUFF.2046.1	1236
BnaA01g14300D	BnaA01g14300D	j	CUFF.2046	CUFF.2046.2	42	5.993104	4.200413	7.785794	26.212801	824	CUFF.2046.1	1236
BnaA01g14310D	BnaA01g14310D	j	CUFF.2049	CUFF.2049.1	100	40.880943	36.312072	45.449813	179.687327	818	CUFF.2049.2	1367
BnaA01g14310D	BnaA01g14310D	j	CUFF.2049	CUFF.2049.2	10	4.211978	2.824954	5.599002	18.513249	971	CUFF.2049.2	1367
BnaA01g14320D	BnaA01g14320D	j	CUFF.2050	CUFF.2050.1	100	7.838804	5.235084	10.442525	34.939228	534	CUFF.2051.1	749
BnaA01g14320D	BnaA01g14320D	e	CUFF.2051	CUFF.2051.1	100	1.630399	0.684698	2.576101	7.267037	714	CUFF.2051.1	749
BnaA01g14330D	BnaA01g14330D	e	CUFF.2053	CUFF.2053.1	100	1.058315	0.258304	1.858326	4.695603	633	CUFF.2053.1	2440
BnaA01g14330D	BnaA01g14330D	c	CUFF.2054	CUFF.2054.1	100	3.414030	2.659673	4.168387	14.937449	1907	CUFF.2054.1	2440
BnaA01g14330D	BnaA01g14330D	j	CUFF.2054	CUFF.2054.2	16	0.563243	0.104592	1.021894	2.464364	1470	CUFF.2054.1	2440
BnaA01g14340D	BnaA01g14340D	j	CUFF.2055	CUFF.2055.1	100	3.154254	2.064254	4.244254	13.417924	893	CUFF.2055.1	922
BnaA01g14350D	BnaA01g14350D	c	CUFF.2056	CUFF.2056.1	100	9.298471	7.184512	11.412431	39.625111	743	CUFF.2056.1	1127
BnaA01g14370D	BnaA01g14370D	=	CUFF.2060	CUFF.2060.1	100	6.493037	4.039277	8.946796	28.476113	498	CUFF.2060.1	516
BnaA01g14380D	BnaA01g14380D	j	CUFF.2062	CUFF.2062.1	100	5.742848	4.554381	6.931315	25.002553	1277	CUFF.2062.1	1261
BnaA01g14400D	BnaA01g14400D	=	CUFF.2063	CUFF.2063.1	100	5.891455	4.059050	7.723860	26.137091	664	CUFF.2063.1	739
BnaA01g14420D	BnaA01g14420D	=	CUFF.2065	CUFF.2065.1	100	2.185179	1.505925	2.864432	9.519177	1560	CUFF.2065.1	1192
BnaA01g14430D	BnaA01g14430D	=	CUFF.2066	CUFF.2066.1	100	9.140478	7.873230	10.407726	39.818171	1803	CUFF.2066.1	1136
BnaA01g14450D	BnaA01g14450D	j	CUFF.2067	CUFF.2067.1	44	1.606272	0.619591	2.592952	6.835129	946	CUFF.2067.1	1342
BnaA01g14450D	BnaA01g14450D	j	CUFF.2067	CUFF.2067.2	100	3.654165	2.304280	5.004050	15.549481	902	CUFF.2067.1	1342
BnaA01g14470D	BnaA01g14470D	=	CUFF.2068	CUFF.2068.1	100	55.684502	50.505701	60.863303	239.081805	923	CUFF.2068.1	1025
BnaA01g14470D	BnaA01g14470D	x	CUFF.2069	CUFF.2069.1	100	17.336804	12.605375	22.068233	74.435691	544	CUFF.2069.1	1025
BnaA01g14520D	BnaA01g14520D	e	CUFF.2077	CUFF.2077.1	100	3.059721	2.099085	4.020357	13.078365	1524	CUFF.2077.1	1340
BnaA01g14520D	BnaA01g14520D	=	CUFF.2078	CUFF.2078.1	100	21.912561	19.381446	24.443677	93.662293	1288	CUFF.2077.1	1340
BnaA01g14530D	BnaA01g14530D	=	CUFF.2081	CUFF.2081.1	100	7.945584	6.364852	9.526316	33.465308	1167	CUFF.2081.1	1123
BnaA01g14530D	BnaA01g14530D	j	CUFF.2081	CUFF.2081.2	21	1.685983	0.803718	2.568247	7.101042	1167	CUFF.2081.1	1123
BnaA01g14560D	BnaA01g14560D	=	CUFF.2082	CUFF.2082.1	100	8.508521	6.487484	10.529558	37.596056	816	CUFF.2083.1	904
BnaA01g14560D	BnaA01g14560D	e	CUFF.2083	CUFF.2083.1	100	1.127889	0.283288	1.972489	4.983730	893	CUFF.2083.1	904
BnaA01g14570D	BnaA01g14570D	=	CUFF.2085	CUFF.2085.1	100	24.179104	21.802430	26.555779	104.031902	1266	CUFF.2085.1	1349
BnaA01g14590D	BnaA01g14590D	j	CUFF.2091	CUFF.2091.1	100	2.347860	1.678178	3.017543	10.044531	1821	CUFF.2091.1	2036
BnaA01g14590D	BnaA01g14590D	j	CUFF.2091	CUFF.2091.2	39	0.908145	0.411850	1.404439	3.885192	1709	CUFF.2091.1	2036
BnaA01g14590D	BnaA01g14590D	j	CUFF.2091	CUFF.2091.3	36	0.853655	0.360169	1.347140	3.652075	1701	CUFF.2091.1	2036
BnaA01g14600D	BnaA01g14600D	j	CUFF.2097	CUFF.2097.1	89	25.697069	23.605155	27.788984	109.100356	2223	CUFF.2097.1	2142
BnaA01g14600D	BnaA01g14600D	c	CUFF.2097	CUFF.2097.2	100	28.840391	25.022810	32.657972	122.445752	823	CUFF.2097.1	2142
BnaA01g14660D	BnaA01g14660D	c	CUFF.2098	CUFF.2098.1	100	3.949090	2.670279	5.227901	17.230432	852	CUFF.2098.1	980
BnaA01g14670D	BnaA01g14670D	j	CUFF.2099	CUFF.2099.1	100	1.885390	1.196943	2.573837	8.542964	1192	CUFF.2099.1	411
BnaA01g14710D	BnaA01g14710D	=	CUFF.2100	CUFF.2100.1	100	6.362831	5.245143	7.480519	27.015285	1566	CUFF.2100.1	1593
BnaA01g14720D	BnaA01g14720D	=	CUFF.2102	CUFF.2102.1	100	20.545625	18.454024	22.637226	88.412160	1615	CUFF.2102.1	1682
BnaA01g14730D	BnaA01g14730D	j	CUFF.2106	CUFF.2106.1	100	4.598490	3.685423	5.511556	19.902874	1901	CUFF.2106.1	2283
BnaA01g14730D	BnaA01g14730D	e	CUFF.2108	CUFF.2108.1	100	2.957185	2.008203	3.906168	12.799092	1396	CUFF.2106.1	2283
BnaA01g14740D	BnaA01g14740D	=	CUFF.2110	CUFF.2110.1	100	3.666300	2.778465	4.554135	15.592639	1416	CUFF.2110.1	3145
BnaA01g14750D	BnaA01g14750D	j	CUFF.2117	CUFF.2117.1	20	9.455883	8.016971	10.894794	40.362564	1962	CUFF.2117.1	1456
BnaA01g14750D	BnaA01g14750D	=	CUFF.2117	CUFF.2117.2	100	46.280630	42.162684	50.398576	197.549499	1213	CUFF.2117.1	1456
BnaA01g14790D	BnaA01g14790D	j	CUFF.2125	CUFF.2125.1	100	9.593564	5.313646	13.873481	43.484392	361	CUFF.2125.1	1066
BnaA01g14790D	BnaA01g14790D	j	CUFF.2128	CUFF.2128.1	100	9.772384	7.832852	11.711916	43.076779	906	CUFF.2128.1	1066
BnaA01g14840D	BnaA01g14840D	c	CUFF.2129	CUFF.2129.1	100	1.766237	1.222025	2.310449	7.769726	1750	CUFF.2129.1	2055
BnaA01g14840D	BnaA01g14840D	o	CUFF.2130	CUFF.2130.1	100	2.232601	1.588677	2.876525	9.579431	2255	CUFF.2130.1	2055
BnaA01g14850D	BnaA01g14850D	j	CUFF.2131	CUFF.2131.1	100	7.946393	6.600062	9.292724	34.095620	1616	CUFF.2131.1	1592
BnaA01g14860D	BnaA01g14860D	j	CUFF.2133	CUFF.2133.1	100	63.442288	57.757530	69.127047	271.985271	847	CUFF.2133.1	1221
BnaA01g14860D	BnaA01g14860D	e	CUFF.2134	CUFF.2134.1	100	13.460915	10.394598	16.527232	57.708680	601	CUFF.2133.1	1221
BnaA01g14870D	BnaA01g14870D	j	CUFF.2135	CUFF.2135.1	100	7.615589	6.460541	8.770638	33.215561	1751	CUFF.2135.1	1801
BnaA01g14880D	BnaA01g14880D	=	CUFF.2136	CUFF.2136.1	100	6.463166	5.365974	7.560358	28.032311	1643	CUFF.2136.1	1811
BnaA01g14890D	BnaA01g14890D	=	CUFF.2141	CUFF.2141.1	100	1.531081	0.944577	2.117586	6.731044	1810	CUFF.2141.1	915
BnaA01g14900D	BnaA01g14900D	o	CUFF.2142	CUFF.2142.1	100	16.572446	13.910846	19.234046	72.856904	990	CUFF.2142.2	799
BnaA01g14900D	BnaA01g14900D	o	CUFF.2142	CUFF.2142.2	29	4.862016	3.423071	6.300960	21.374721	1147	CUFF.2142.2	799
BnaA01g14910D	BnaA01g14910D	j	CUFF.2146	CUFF.2146.1	100	8.518528	7.463237	9.573820	36.961994	2412	CUFF.2146.1	936
BnaA01g14930D	BnaA01g14930D	=	CUFF.2147	CUFF.2147.1	100	12.388069	9.365962	15.410176	53.751976	619	CUFF.2147.1	276
BnaA01g14940D	BnaA01g14940D	j	CUFF.2148	CUFF.2148.1	100	3.872415	2.789107	4.955724	16.322131	1066	CUFF.2148.1	1175
BnaA01g14950D	BnaA01g14950D	j	CUFF.2152	CUFF.2152.1	96	6.400651	5.083410	7.717892	27.178640	1210	CUFF.2152.1	1206
BnaA01g14950D	BnaA01g14950D	c	CUFF.2152	CUFF.2152.2	100	6.642172	4.043021	9.241322	28.204192	508	CUFF.2152.1	1206
BnaA01g14960D	BnaA01g14960D	e	CUFF.2158	CUFF.2158.1	100	6.355414	4.998399	7.712429	27.626238	1139	CUFF.2158.1	948
BnaA01g14960D	BnaA01g14960D	c	CUFF.2159	CUFF.2159.1	100	101.574515	91.391320	111.757710	441.532477	526	CUFF.2158.1	948
BnaA01g14970D	BnaA01g14970D	=	CUFF.2162	CUFF.2162.1	100	1.760669	1.240582	2.280756	7.727037	1806	CUFF.2162.1	1722
BnaA01g14990D	BnaA01g14990D	j	CUFF.2163	CUFF.2163.1	100	2.887569	2.133004	3.642135	12.495192	1772	CUFF.2163.1	1989
BnaA01g14990D	BnaA01g14990D	j	CUFF.2163	CUFF.2163.2	55	1.591413	0.931053	2.251773	6.886419	1527	CUFF.2163.1	1989
BnaA01g15010D	BnaA01g15010D	j	CUFF.2164	CUFF.2164.1	52	3.808749	2.174478	5.443021	16.674316	729	CUFF.2165.1	859
BnaA01g15010D	BnaA01g15010D	=	CUFF.2164	CUFF.2164.2	100	7.360901	5.407681	9.314121	32.225274	803	CUFF.2165.1	859
BnaA01g15010D	BnaA01g15010D	e	CUFF.2165	CUFF.2165.1	100	2.444315	1.554627	3.334004	10.700963	1176	CUFF.2165.1	859
BnaA01g15030D	BnaA01g15030D	j	CUFF.2166	CUFF.2166.1	100	14.310068	12.530205	16.089930	62.189135	1481	CUFF.2166.1	1806
BnaA01g15040D	BnaA01g15040D	j	CUFF.2170	CUFF.2170.1	100	8.862650	7.300009	10.425291	37.807724	1296	CUFF.2170.1	1293
BnaA01g15040D	BnaA01g15040D	j	CUFF.2170	CUFF.2170.2	35	3.112003	1.728544	4.495461	13.275684	894	CUFF.2170.1	1293
BnaA01g15050D	BnaA01g15050D	=	CUFF.2171	CUFF.2171.1	100	5.024043	4.148707	5.899378	21.432372	1989	CUFF.2171.1	687
BnaA01g06610D	BnaA01g06610D	=	CUFF.3770	CUFF.3770.1	100	18.322243	16.387526	20.256960	77.393861	1433	CUFF.3770.1	1290
BnaA01g06620D	BnaA01g06620D	j	CUFF.3775	CUFF.3775.1	100	398.170020	379.766705	416.573335	1726.995498	1648	CUFF.3775.1	780
BnaA01g06640D	BnaA01g06640D	=	CUFF.3776	CUFF.3776.1	100	2.165832	1.242546	3.089118	9.281024	860	CUFF.3776.1	894
BnaA01g06650D	BnaA01g06650D	j	CUFF.3778	CUFF.3778.1	100	58.854750	51.652503	66.056997	260.476670	549	CUFF.3778.1	679
BnaA01g06670D	BnaA01g06670D	c	CUFF.3780	CUFF.3780.1	100	3.107243	2.111029	4.103458	13.756866	990	CUFF.3780.1	2517
BnaA01g06670D	BnaA01g06670D	j	CUFF.3781	CUFF.3781.1	100	1.795090	1.197556	2.392624	7.992199	1508	CUFF.3781.1	2517
BnaA01g06680D	BnaA01g06680D	e	CUFF.3782	CUFF.3782.1	100	1.124636	0.465504	1.783767	4.788585	1444	CUFF.3783.1	2448
BnaA01g06680D	BnaA01g06680D	=	CUFF.3783	CUFF.3783.1	100	4.114707	3.446995	4.782420	17.520011	2900	CUFF.3783.1	2448
BnaA01g06700D	BnaA01g06700D	j	CUFF.3785	CUFF.3785.1	71	5.470353	4.396590	6.544116	23.199357	1593	CUFF.3785.1	1940
BnaA01g06700D	BnaA01g06700D	c	CUFF.3785	CUFF.3785.2	100	7.759342	5.818619	9.700066	32.906788	855	CUFF.3785.1	1940
BnaA01g06750D	BnaA01g06750D	e	CUFF.3786	CUFF.3786.1	100	5.781602	4.456207	7.106998	25.095575	1324	CUFF.3786.1	1129
BnaA01g06750D	BnaA01g06750D	=	CUFF.3787	CUFF.3787.1	100	43.003650	38.881409	47.125892	186.661289	1039	CUFF.3786.1	1129
BnaA01g06760D	BnaA01g06760D	=	CUFF.3788	CUFF.3788.1	100	12.397835	10.233980	14.561690	53.160186	925	CUFF.3788.1	1154
BnaA01g06760D	BnaA01g06760D	e	CUFF.3789	CUFF.3789.1	100	8.349779	6.420360	10.279198	35.802687	810	CUFF.3788.1	1154
BnaA01g06780D	BnaA01g06780D	j	CUFF.3790	CUFF.3790.1	76	8.447851	6.945381	9.950321	37.192745	1315	CUFF.3790.1	1333
BnaA01g06780D	BnaA01g06780D	c	CUFF.3790	CUFF.3790.2	100	11.153903	8.296770	14.011036	49.106484	652	CUFF.3790.1	1333
BnaA01g06800D	BnaA01g06800D	c	CUFF.3791	CUFF.3791.1	100	2.830128	1.962982	3.697273	11.769619	1186	CUFF.3791.1	2513
BnaA01g06800D	BnaA01g06800D	j	CUFF.3792	CUFF.3792.1	100	2.150729	1.352412	2.949046	9.526686	1074	CUFF.3792.1	2513
BnaA01g06810D	BnaA01g06810D	=	CUFF.3793	CUFF.3793.1	100	3.294184	2.581152	4.007215	14.174934	2209	CUFF.3793.1	2180
BnaA01g06810D	BnaA01g06810D	j	CUFF.3793	CUFF.3793.2	27	0.888409	0.422972	1.353846	3.822841	2086	CUFF.3793.1	2180
BnaA01g06820D	BnaA01g06820D	j	CUFF.3794	CUFF.3794.1	54	73.342008	69.309107	77.374908	319.245496	3184	CUFF.3794.1	3285
BnaA01g06820D	BnaA01g06820D	c	CUFF.3794	CUFF.3794.2	100	137.032744	129.782979	144.282510	596.480622	2099	CUFF.3794.1	3285
BnaA01g06850D	BnaA01g06850D	j	CUFF.3795	CUFF.3795.1	59	3.942785	3.263021	4.622550	16.935706	3674	CUFF.3795.2	4270
BnaA01g06850D	BnaA01g06850D	j	CUFF.3795	CUFF.3795.2	65	4.373540	3.691480	5.055600	18.785955	3676	CUFF.3795.2	4270
BnaA01g06850D	BnaA01g06850D	j	CUFF.3795	CUFF.3795.3	100	6.705029	5.002049	8.408010	28.800553	945	CUFF.3795.2	4270
BnaA01g06860D	BnaA01g06860D	=	CUFF.3796	CUFF.3796.1	100	3.858457	3.419952	4.296962	16.731187	5914	CUFF.3796.1	5721
BnaA01g06870D	BnaA01g06870D	j	CUFF.3797	CUFF.3797.1	57	3.344558	2.489449	4.199666	14.561819	2297	CUFF.3797.2	1215
BnaA01g06870D	BnaA01g06870D	=	CUFF.3797	CUFF.3797.2	100	5.870603	4.901901	6.839304	25.559928	2554	CUFF.3797.2	1215
BnaA01g06870D	BnaA01g06870D	j	CUFF.3797	CUFF.3797.3	46	2.706351	1.954135	3.458567	11.783141	2276	CUFF.3797.2	1215
BnaA01g06920D	BnaA01g06920D	=	CUFF.3798	CUFF.3798.1	100	4.165548	1.938969	6.392127	18.631468	434	CUFF.3798.1	471
BnaA01g06940D	BnaA01g06940D	j	CUFF.3799	CUFF.3799.1	17	3.693027	2.890043	4.496011	16.119439	2645	CUFF.3799.1	2594
BnaA01g06940D	BnaA01g06940D	j	CUFF.3799	CUFF.3799.2	100	21.996008	20.161886	23.830131	96.008868	2587	CUFF.3799.1	2594
BnaA01g06970D	BnaA01g06970D	=	CUFF.3800	CUFF.3800.1	100	4.160588	3.384634	4.936542	17.718763	1897	CUFF.3800.1	1909
BnaA01g06990D	BnaA01g06990D	=	CUFF.3801	CUFF.3801.1	100	24.152727	21.193872	27.111583	105.533706	1000	CUFF.3801.1	1043
BnaA01g07000D	BnaA01g07000D	j	CUFF.3802	CUFF.3802.1	100	11.291384	10.186877	12.395891	48.979534	3002	CUFF.3802.1	4389
BnaA01g07010D	BnaA01g07010D	j	CUFF.3803	CUFF.3803.1	100	2.245411	1.733025	2.757798	9.861731	2424	CUFF.3803.1	2576
-	-	u	CUFF.3804	CUFF.3804.1	100	15.454924	9.489284	21.420564	67.579275	333	CUFF.3804.1	-
BnaA01g07050D	BnaA01g07050D	=	CUFF.3805	CUFF.3805.1	100	10.058248	8.481946	11.634550	43.981394	1306	CUFF.3805.1	1185
BnaA01g07060D	BnaA01g07060D	=	CUFF.3806	CUFF.3806.1	100	29.124947	25.291481	32.958413	127.767432	776	CUFF.3806.1	958
BnaA01g07060D	BnaA01g07060D	x	CUFF.3807	CUFF.3807.1	100	4.013416	3.005925	5.020907	17.606345	1241	CUFF.3807.1	958
BnaA01g07090D	BnaA01g07090D	=	CUFF.3808	CUFF.3808.1	100	4.350057	2.761641	5.938473	19.288561	650	CUFF.3808.1	593
BnaA01g07100D	BnaA01g07100D	j	CUFF.3809	CUFF.3809.1	100	3.535180	2.749403	4.320957	15.423409	1809	CUFF.3809.1	3708
BnaA01g07100D	BnaA01g07100D	j	CUFF.3809	CUFF.3809.2	17	0.586632	0.141571	1.031694	2.559380	1410	CUFF.3809.1	3708
BnaA01g07100D	BnaA01g07100D	j	CUFF.3810	CUFF.3810.1	100	4.587737	3.690306	5.485168	20.159913	1703	CUFF.3810.1	3708
BnaA01g07110D	BnaA01g07110D	=	CUFF.3811	CUFF.3811.1	100	31.691927	28.097821	35.286032	136.648262	833	CUFF.3811.1	769
BnaA01g07120D	BnaA01g07120D	=	CUFF.3812	CUFF.3812.1	100	4.627949	3.516475	5.739423	20.039749	1273	CUFF.3812.2	1415
BnaA01g07120D	BnaA01g07120D	j	CUFF.3812	CUFF.3812.2	14	0.640847	0.125600	1.156095	2.774970	1279	CUFF.3812.2	1415
BnaA01g07130D	BnaA01g07130D	=	CUFF.3813	CUFF.3813.1	100	31.726561	27.438845	36.014276	136.519170	726	CUFF.3814.1	715
BnaA01g07130D	BnaA01g07130D	e	CUFF.3814	CUFF.3814.1	100	2.801459	1.915097	3.687820	12.054657	1354	CUFF.3814.1	715
BnaA01g07150D	BnaA01g07150D	=	CUFF.3815	CUFF.3815.1	100	11.972791	10.791987	13.153595	51.931783	2791	CUFF.3815.1	1069
BnaA01g07160D	BnaA01g07160D	=	CUFF.3816	CUFF.3816.1	100	19.823280	17.061155	22.585406	85.850809	936	CUFF.3816.1	987
BnaA01g07170D	BnaA01g07170D	=	CUFF.3817	CUFF.3817.1	100	35.848933	32.355782	39.342084	154.207384	1115	CUFF.3817.1	1482
BnaA01g07190D	BnaA01g07190D	j	CUFF.3818	CUFF.3818.1	15	0.689549	0.410734	0.968364	2.978936	4416	CUFF.3818.2	4174
BnaA01g07190D	BnaA01g07190D	j	CUFF.3818	CUFF.3818.2	100	4.668160	4.081615	5.254705	20.167024	4421	CUFF.3818.2	4174
-	-	u	CUFF.3819	CUFF.3819.1	100	11.585562	10.349551	12.821573	48.035351	2080	CUFF.3819.1	-
BnaA01g07200D	BnaA01g07200D	j	CUFF.3820	CUFF.3820.1	100	42.326307	35.376112	49.276502	186.547285	464	CUFF.3820.1	1710
BnaA01g07210D	BnaA01g07210D	=	CUFF.3821	CUFF.3821.1	100	18.068549	15.942314	20.194784	77.509782	1355	CUFF.3821.1	1428
BnaA01g07220D	BnaA01g07220D	e	CUFF.3822	CUFF.3822.1	100	4.278471	3.462607	5.094335	18.567216	1788	CUFF.3822.1	1657
BnaA01g07270D	BnaA01g07270D	o	CUFF.3823	CUFF.3823.1	100	11.383343	9.551465	13.215222	49.028756	1835	CUFF.3824.1	1693
BnaA01g07270D	BnaA01g07270D	=	CUFF.3824	CUFF.3824.1	100	35.397639	32.484391	38.310886	152.459793	1933	CUFF.3824.1	1693
BnaA01g07280D	BnaA01g07280D	=	CUFF.3825	CUFF.3825.1	100	14.765213	12.583691	16.946735	65.215928	1064	CUFF.3825.1	1120
BnaA01g07290D	BnaA01g07290D	=	CUFF.3826	CUFF.3826.1	100	19.707015	15.441266	23.972764	86.651240	512	CUFF.3826.1	625
BnaA01g07320D	BnaA01g07320D	j	CUFF.3827	CUFF.3827.1	100	6.541333	4.609594	8.473072	29.119754	798	CUFF.3827.1	1361
BnaA01g07320D	BnaA01g07320D	j	CUFF.3827	CUFF.3827.2	44	2.888897	1.473275	4.304518	12.860369	793	CUFF.3827.1	1361
BnaA01g07330D	BnaA01g07330D	=	CUFF.3828	CUFF.3828.1	100	13.050621	11.303466	14.797777	57.011438	1449	CUFF.3828.1	998
BnaA01g07340D	BnaA01g07340D	=	CUFF.3829	CUFF.3829.1	100	25.159185	22.782049	27.536322	109.907513	1615	CUFF.3829.1	1400
BnaA01g07350D	BnaA01g07350D	=	CUFF.3830	CUFF.3830.1	100	56.279287	52.391649	60.166925	246.647042	1655	CUFF.3830.1	1696
BnaA01g07360D	BnaA01g07360D	=	CUFF.3831	CUFF.3831.1	100	110.385873	100.800784	119.970962	477.852586	616	CUFF.3831.1	634
BnaA01g07420D	BnaA01g07420D	j	CUFF.3832	CUFF.3832.1	100	1.456327	1.089430	1.823223	6.397514	3561	CUFF.3832.1	2951
BnaA01g07430D	BnaA01g07430D	=	CUFF.3833	CUFF.3833.1	100	6.735351	5.888417	7.582284	29.587791	2977	CUFF.3833.1	704
BnaA01g07440D	BnaA01g07440D	e	CUFF.3834	CUFF.3834.1	100	4.149322	1.986939	6.311705	18.607582	450	CUFF.3834.1	1338
BnaA01g07450D	BnaA01g07450D	e	CUFF.3835	CUFF.3835.1	100	4.990111	3.828020	6.152202	22.145954	1145	CUFF.3835.1	716
BnaA01g07450D	BnaA01g07450D	j	CUFF.3836	CUFF.3836.1	100	143.589993	131.702778	155.477208	619.534974	567	CUFF.3836.1	716
BnaA01g07460D	BnaA01g07460D	=	CUFF.3837	CUFF.3837.1	100	12.510547	10.562253	14.458842	53.957638	1106	CUFF.3837.1	1072
BnaA01g07470D	BnaA01g07470D	=	CUFF.3838	CUFF.3838.1	100	243.661268	214.161016	273.161520	1056.260427	293	CUFF.3838.1	414
BnaA01g07480D	BnaA01g07480D	j	CUFF.3839	CUFF.3839.1	100	4.353998	3.847890	4.860106	18.874381	5010	CUFF.3839.1	4540
BnaA01g07540D	BnaA01g07540D	e	CUFF.3840	CUFF.3840.1	100	8.153600	6.266805	10.040395	34.860867	850	CUFF.3841.1	1120
BnaA01g07540D	BnaA01g07540D	j	CUFF.3841	CUFF.3841.1	100	55.309819	50.307542	60.312096	236.478157	925	CUFF.3841.1	1120
BnaA01g07550D	BnaA01g07550D	=	CUFF.3842	CUFF.3842.1	100	5.513165	4.390753	6.635576	24.123551	1364	CUFF.3842.1	1584
BnaA01g07560D	BnaA01g07560D	=	CUFF.3843	CUFF.3843.1	100	79.987197	63.960887	96.013507	357.113229	296	CUFF.3844.1	403
BnaA01g07560D	BnaA01g07560D	e	CUFF.3844	CUFF.3844.1	100	4.721506	2.196823	7.246188	21.079775	428	CUFF.3844.1	403
BnaA01g07580D	BnaA01g07580D	=	CUFF.3845	CUFF.3845.1	100	110.334094	88.218181	132.450006	484.317381	267	CUFF.3846.1	401
BnaA01g07580D	BnaA01g07580D	e	CUFF.3846	CUFF.3846.1	100	5.702915	2.910838	8.494991	25.033248	421	CUFF.3846.1	401
BnaA01g07610D	BnaA01g07610D	=	CUFF.3847	CUFF.3847.1	100	18.239552	16.412860	20.066244	78.888378	1861	CUFF.3847.1	1994
BnaA01g07620D	BnaA01g07620D	j	CUFF.3848	CUFF.3848.1	100	8.250066	7.233680	9.266452	35.682583	2461	CUFF.3848.1	1967
BnaA01g07660D	BnaA01g07660D	j	CUFF.3849	CUFF.3849.1	100	47.200654	42.431696	51.969612	204.283734	949	CUFF.3849.2	3229
BnaA01g07660D	BnaA01g07660D	j	CUFF.3849	CUFF.3849.2	24	11.521184	8.893054	14.149313	49.863514	953	CUFF.3849.2	3229
BnaA01g07690D	BnaA01g07690D	=	CUFF.3850	CUFF.3850.1	100	12.604523	10.927209	14.281837	55.232129	1454	CUFF.3850.1	1450
BnaA01g07720D	BnaA01g07720D	=	CUFF.3851	CUFF.3851.1	100	2.260799	1.500780	3.020819	9.629263	1206	CUFF.3851.1	1140
BnaA01g07750D	BnaA01g07750D	j	CUFF.3852	CUFF.3852.1	100	10.485659	9.300073	11.671245	45.940204	2348	CUFF.3852.1	3339
BnaA01g07810D	BnaA01g07810D	=	CUFF.3853	CUFF.3853.1	100	125.646347	115.049319	136.243375	553.496316	596	CUFF.3853.1	631
BnaA01g07820D	BnaA01g07820D	c	CUFF.3854	CUFF.3854.1	100	23.623873	20.551390	26.696356	103.613242	920	CUFF.3854.1	1033
BnaA01g07830D	BnaA01g07830D	j	CUFF.3855	CUFF.3855.1	100	17.239868	15.870373	18.609362	74.641815	3323	CUFF.3855.1	3184
BnaA01g07840D	BnaA01g07840D	j	CUFF.3856	CUFF.3856.1	100	2.240726	1.600176	2.881275	9.599899	1877	CUFF.3856.1	1732
BnaA01g07840D	BnaA01g07840D	j	CUFF.3856	CUFF.3856.2	94	2.104856	0.991969	3.217742	9.017793	837	CUFF.3856.1	1732
BnaA01g07860D	BnaA01g07860D	=	CUFF.3857	CUFF.3857.1	100	124.901109	117.829928	131.972290	544.744329	1541	CUFF.3857.1	1514
BnaA01g07870D	BnaA01g07870D	j	CUFF.3858	CUFF.3858.1	100	5.863816	3.356167	8.371465	26.128177	485	CUFF.3858.1	880
BnaA01g07890D	BnaA01g07890D	e	CUFF.3859	CUFF.3859.1	100	128.559064	119.366568	137.751560	536.194887	795	CUFF.3859.1	575
BnaA01g07900D	BnaA01g07900D	e	CUFF.3860	CUFF.3860.1	100	131.353149	120.861588	141.844710	556.343369	635	CUFF.3860.1	536
BnaA01g07910D	BnaA01g07910D	j	CUFF.3861	CUFF.3861.1	42	14.287609	12.518496	16.056721	61.561017	2319	CUFF.3861.4	2606
BnaA01g07910D	BnaA01g07910D	j	CUFF.3861	CUFF.3861.2	100	33.989861	31.256276	36.723447	146.452111	2317	CUFF.3861.4	2606
BnaA01g07910D	BnaA01g07910D	j	CUFF.3861	CUFF.3861.3	50	16.843965	14.691177	18.996753	72.575591	2075	CUFF.3861.4	2606
BnaA01g07910D	BnaA01g07910D	j	CUFF.3861	CUFF.3861.4	32	10.861282	9.249638	12.472926	46.798006	2382	CUFF.3861.4	2606
BnaA01g07930D	BnaA01g07930D	e	CUFF.3862	CUFF.3862.1	100	1.510597	0.943784	2.077409	6.533494	1705	CUFF.3862.1	1157
BnaA01g07930D	BnaA01g07930D	=	CUFF.3863	CUFF.3863.1	100	14.448013	12.184700	16.711326	62.489223	1018	CUFF.3862.1	1157
BnaA01g07940D	BnaA01g07940D	=	CUFF.3864	CUFF.3864.1	100	13.599958	11.847048	15.352868	58.308004	1631	CUFF.3864.1	1674
BnaA01g07940D	BnaA01g07940D	e	CUFF.3865	CUFF.3865.1	100	5.378932	3.576405	7.181459	23.061453	965	CUFF.3864.1	1674
BnaA01g07950D	BnaA01g07950D	=	CUFF.3866	CUFF.3866.1	100	1.521876	0.728763	2.314988	6.464576	828	CUFF.3866.1	1146
BnaA01g07960D	BnaA01g07960D	j	CUFF.3867	CUFF.3867.1	100	8.404080	7.630274	9.177886	36.576835	4679	CUFF.3867.1	4386
BnaA01g07960D	BnaA01g07960D	c	CUFF.3867	CUFF.3867.2	40	3.330041	2.460001	4.200080	14.493239	1627	CUFF.3867.1	4386
BnaA01g07980D	BnaA01g07980D	j	CUFF.3868	CUFF.3868.1	100	11.658013	9.993286	13.322740	50.626784	1573	CUFF.3869.1	1788
BnaA01g07980D	BnaA01g07980D	c	CUFF.3868	CUFF.3868.2	79	9.246793	6.824628	11.668958	40.155675	786	CUFF.3869.1	1788
BnaA01g07980D	BnaA01g07980D	e	CUFF.3869	CUFF.3869.1	100	8.287850	6.973052	9.602649	35.991314	1798	CUFF.3869.1	1788
BnaA01g08000D	BnaA01g08000D	j	CUFF.3870	CUFF.3870.1	100	14.443546	9.908018	18.979073	60.813694	411	CUFF.3870.1	515
BnaA01g08010D	BnaA01g08010D	=	CUFF.3871	CUFF.3871.1	100	11.117922	9.627197	12.608646	48.474774	1475	CUFF.3871.1	1254
BnaA01g08050D	BnaA01g08050D	j	CUFF.3872	CUFF.3872.1	67	3.151706	1.762449	4.540962	13.785602	773	CUFF.3872.1	627
BnaA01g08050D	BnaA01g08050D	=	CUFF.3872	CUFF.3872.2	100	4.678572	2.881117	6.476027	20.464135	670	CUFF.3872.1	627
BnaA01g08060D	BnaA01g08060D	j	CUFF.3873	CUFF.3873.1	100	4.777563	2.461050	7.094075	20.369046	453	CUFF.3873.1	788
BnaA01g08080D	BnaA01g08080D	=	CUFF.3874	CUFF.3874.1	100	96.042138	85.734903	106.349374	431.992739	454	CUFF.3874.1	455
BnaA01g08120D	BnaA01g08120D	=	CUFF.3875	CUFF.3875.1	100	29.699965	26.580179	32.819752	127.839411	1121	CUFF.3875.1	1293
BnaA01g08130D	BnaA01g08130D	=	CUFF.3876	CUFF.3876.1	100	37.059612	33.456008	40.663216	159.468079	1090	CUFF.3876.1	935
BnaA01g08140D	BnaA01g08140D	j	CUFF.3877	CUFF.3877.1	55	4.673915	3.837010	5.510819	20.455250	2609	CUFF.3877.1	2781
BnaA01g08140D	BnaA01g08140D	j	CUFF.3877	CUFF.3877.2	87	7.304300	6.278098	8.330502	31.967054	2555	CUFF.3877.1	2781
BnaA01g08140D	BnaA01g08140D	c	CUFF.3877	CUFF.3877.3	100	8.442450	6.554049	10.330850	36.948133	1023	CUFF.3877.1	2781
BnaA01g08150D	BnaA01g08150D	c	CUFF.3878	CUFF.3878.1	100	13.068570	11.640111	14.497028	57.116794	2184	CUFF.3878.1	2175
BnaA01g08160D	BnaA01g08160D	=	CUFF.3879	CUFF.3879.1	49	16.723273	14.205371	19.241175	73.089845	1043	CUFF.3879.1	757
BnaA01g08200D	BnaA01g08200D	j	CUFF.3880	CUFF.3880.1	28	3.300349	2.802807	3.797891	14.345267	5146	CUFF.3880.1	5721
BnaA01g08200D	BnaA01g08200D	c	CUFF.3880	CUFF.3880.2	100	11.751491	10.148185	13.354796	51.078920	1672	CUFF.3880.1	5721
BnaA01g08200D	BnaA01g08200D	j	CUFF.3880	CUFF.3880.3	61	7.171870	6.279272	8.064468	31.173186	3143	CUFF.3880.1	5721
BnaA01g08200D	BnaA01g08200D	c	CUFF.3881	CUFF.3881.1	100	13.791376	11.865095	15.717657	59.435964	1238	CUFF.3881.1	5721
BnaA01g08260D	BnaA01g08260D	e	CUFF.3882	CUFF.3882.1	100	4.402400	2.747642	6.057158	18.857231	782	CUFF.3882.1	741
BnaA01g08260D	BnaA01g08260D	=	CUFF.3883	CUFF.3883.1	100	11.846093	8.830483	14.861704	50.741530	626	CUFF.3882.1	741
BnaA01g08270D	BnaA01g08270D	j	CUFF.3884	CUFF.3884.1	100	12.225862	11.077205	13.374520	51.835412	3760	CUFF.3884.1	3076
BnaA01g08280D	BnaA01g08280D	j	CUFF.3885	CUFF.3885.1	100	4.469854	3.834822	5.104886	18.951361	4783	CUFF.3885.1	1169
BnaA01g08290D	BnaA01g08290D	=	CUFF.3886	CUFF.3886.1	100	1.295167	0.854274	1.736059	5.399821	2230	CUFF.3886.2	2064
BnaA01g08290D	BnaA01g08290D	j	CUFF.3886	CUFF.3886.2	24	0.314249	0.046869	0.581628	1.310168	2249	CUFF.3886.2	2064
BnaA01g08300D	BnaA01g08300D	j	CUFF.3887	CUFF.3887.1	100	5.326264	4.366491	6.286037	22.852153	1795	CUFF.3887.1	1863
BnaA01g08310D	BnaA01g08310D	=	CUFF.3888	CUFF.3888.1	100	7.479880	6.621465	8.338296	32.092171	3496	CUFF.3888.2	2524
BnaA01g08310D	BnaA01g08310D	j	CUFF.3888	CUFF.3888.2	20	1.494930	1.073438	1.916421	6.413945	3798	CUFF.3888.2	2524
BnaA01g08320D	BnaA01g08320D	c	CUFF.3889	CUFF.3889.1	100	1.655576	0.933023	2.378128	7.265958	998	CUFF.3889.1	1326
BnaA01g08330D	BnaA01g08330D	j	CUFF.3890	CUFF.3890.1	100	26.730217	24.460571	28.999863	115.477419	1903	CUFF.3890.1	1874
BnaA01g08360D	BnaA01g08360D	=	CUFF.3891	CUFF.3891.1	100	29.333117	25.709490	32.956745	125.758597	1127	CUFF.3891.1	1199
BnaA01g08360D	BnaA01g08360D	j	CUFF.3891	CUFF.3891.2	70	20.485979	17.331274	23.640684	87.828646	1126	CUFF.3891.1	1199
BnaA01g08430D	BnaA01g08430D	j	CUFF.3892	CUFF.3892.1	100	9.285500	7.754147	10.816853	39.689173	1343	CUFF.3892.1	1120
BnaA01g08430D	BnaA01g08430D	j	CUFF.3892	CUFF.3892.2	83	7.668517	5.538474	9.798561	32.777676	734	CUFF.3892.1	1120
BnaA01g08440D	BnaA01g08440D	j	CUFF.3893	CUFF.3893.1	100	48.900589	45.928664	51.872514	212.585292	2753	CUFF.3893.1	3022
BnaA01g29230D	BnaA01g29230D	j	CUFF.4997	CUFF.4997.1	54	5.280669	4.349331	6.212006	22.393740	1996	CUFF.4997.1	2508
BnaA01g29230D	BnaA01g29230D	j	CUFF.4997	CUFF.4997.2	100	9.771291	8.078983	11.463599	41.437131	1225	CUFF.4997.1	2508
BnaA01g29260D	BnaA01g29260D	e	CUFF.4999	CUFF.4999.1	100	1.221969	0.479707	1.964232	5.347558	1029	CUFF.5000.1	1757
BnaA01g29260D	BnaA01g29260D	j	CUFF.5000	CUFF.5000.1	100	3.305958	2.491305	4.120611	14.467469	1612	CUFF.5000.1	1757
BnaA01g29280D	BnaA01g29280D	j	CUFF.5003	CUFF.5003.1	100	1.054156	0.594085	1.514228	4.272378	1433	CUFF.5003.1	1683
BnaA01g29290D	BnaA01g29290D	c	CUFF.5004	CUFF.5004.1	100	2.214304	1.109069	3.319538	9.132199	697	CUFF.5004.1	2145
BnaA01g29290D	BnaA01g29290D	j	CUFF.5006	CUFF.5006.1	100	1.968375	1.380269	2.556481	8.700418	1681	CUFF.5006.1	2145
-	-	u	CUFF.5007	CUFF.5007.1	100	7.264887	5.860256	8.669518	29.607495	1125	CUFF.5007.1	-
BnaA01g29390D	BnaA01g29390D	e	CUFF.5008	CUFF.5008.1	100	3.055310	2.470019	3.640601	12.996062	2380	CUFF.5008.1	1662
BnaA01g29400D	BnaA01g29400D	e	CUFF.5009	CUFF.5009.1	100	2.154813	1.094910	3.214716	9.544318	757	CUFF.5009.1	612
BnaA01g29400D	BnaA01g29400D	=	CUFF.5010	CUFF.5010.1	100	24.049952	15.385059	32.714845	106.524495	300	CUFF.5009.1	612
BnaA01g29430D	BnaA01g29430D	=	CUFF.5013	CUFF.5013.1	100	3.463579	2.363969	4.563190	15.380752	1129	CUFF.5013.2	1205
BnaA01g29430D	BnaA01g29430D	j	CUFF.5013	CUFF.5013.2	32	1.104926	0.440876	1.768976	4.906655	1220	CUFF.5013.2	1205
BnaA01g29430D	BnaA01g29430D	x	CUFF.5014	CUFF.5014.1	100	1.049631	0.463836	1.635427	4.661109	1176	CUFF.5014.1	1205
BnaA01g29440D	BnaA01g29440D	=	CUFF.5016	CUFF.5016.1	100	2.185921	1.375782	2.996061	9.412762	1088	CUFF.5016.1	1162
BnaA01g29450D	BnaA01g29450D	j	CUFF.5018	CUFF.5018.1	20	1.867547	0.840670	2.894424	7.939629	866	CUFF.5018.2	627
BnaA01g29450D	BnaA01g29450D	j	CUFF.5018	CUFF.5018.2	100	9.248402	7.342651	11.154153	39.318349	938	CUFF.5018.2	627
BnaA01g29460D	BnaA01g29460D	j	CUFF.5023	CUFF.5023.1	100	1.676128	1.075152	2.277104	7.219511	1419	CUFF.5023.1	2554
BnaA01g29460D	BnaA01g29460D	p	CUFF.5030	CUFF.5030.1	100	1.400167	1.005365	1.794970	6.110183	2425	CUFF.5030.1	2554
BnaA01g29470D	BnaA01g29470D	j	CUFF.5037	CUFF.5037.1	100	34.040272	31.312686	36.767857	145.454734	1763	CUFF.5037.1	1798
-	-	u	CUFF.5039	CUFF.5039.1	100	5.658243	3.286812	8.029674	25.337741	478	CUFF.5039.1	-
BnaA01g29490D	BnaA01g29490D	j	CUFF.5040	CUFF.5040.1	100	40.420921	37.221115	43.620728	173.662578	1566	CUFF.5040.1	1571
BnaA01g29500D	BnaA01g29500D	=	CUFF.5042	CUFF.5042.1	100	2.946381	2.058854	3.833908	12.456316	1174	CUFF.5042.1	1198
BnaA01g29510D	BnaA01g29510D	c	CUFF.5044	CUFF.5044.1	100	3.253839	1.969729	4.537948	13.863656	722	CUFF.5044.1	2920
BnaA01g29510D	BnaA01g29510D	j	CUFF.5045	CUFF.5045.1	100	1.044051	0.464916	1.623186	4.654894	984	CUFF.5045.1	2920
BnaA01g29520D	BnaA01g29520D	=	CUFF.5047	CUFF.5047.1	100	49.139598	44.263909	54.015287	216.081145	849	CUFF.5047.1	1253
BnaA01g29530D	BnaA01g29530D	=	CUFF.5048	CUFF.5048.1	100	3.629108	2.284099	4.974116	16.277731	749	CUFF.5048.1	777
BnaA01g29590D	BnaA01g29590D	j	CUFF.5051	CUFF.5051.1	100	3.322221	2.725892	3.918549	14.271596	2985	CUFF.5051.1	3471
BnaA01g29590D	BnaA01g29590D	j	CUFF.5051	CUFF.5051.2	19	0.627600	0.307883	0.947316	2.696043	2985	CUFF.5051.1	3471
BnaA01g29570D	BnaA01g29570D	=	CUFF.5052	CUFF.5052.1	100	3.508764	2.667704	4.349825	15.484402	1469	CUFF.5052.1	1101
BnaA01g29590D	BnaA01g29590D	j	CUFF.5055	CUFF.5055.1	100	3.295371	1.914245	4.676496	14.363455	655	CUFF.5055.1	3471
BnaA01g29600D	BnaA01g29600D	=	CUFF.5056	CUFF.5056.1	100	3.335124	1.874691	4.795557	13.437274	686	CUFF.5056.1	604
BnaA01g29600D	BnaA01g29600D	j	CUFF.5056	CUFF.5056.2	50	1.668531	0.568232	2.768830	6.722541	686	CUFF.5056.1	604
BnaA01g29610D	BnaA01g29610D	j	CUFF.5058	CUFF.5058.1	28	0.679287	0.117963	1.240612	2.889832	1217	CUFF.5058.1	2028
BnaA01g29610D	BnaA01g29610D	j	CUFF.5058	CUFF.5058.2	52	1.236140	0.480895	1.991384	5.258799	1136	CUFF.5058.1	2028
BnaA01g29610D	BnaA01g29610D	j	CUFF.5058	CUFF.5058.3	100	2.395907	1.409556	3.382257	10.192694	1136	CUFF.5058.1	2028
BnaA01g29630D	BnaA01g29630D	=	CUFF.5062	CUFF.5062.1	100	34.936627	33.051004	36.822251	148.532148	2640	CUFF.5062.1	2529
BnaA01g29660D	BnaA01g29660D	j	CUFF.5065	CUFF.5065.1	100	24.075968	22.126436	26.025499	104.434582	2334	CUFF.5065.1	2226
BnaA01g29680D	BnaA01g29680D	j	CUFF.5067	CUFF.5067.1	100	3.217751	2.476096	3.959406	13.936141	1730	CUFF.5067.1	1196
BnaA01g29690D	BnaA01g29690D	=	CUFF.5068	CUFF.5068.1	100	13.634333	12.379483	14.889183	59.116089	2894	CUFF.5068.1	3036
BnaA01g29700D	BnaA01g29700D	=	CUFF.5069	CUFF.5069.1	100	0.797515	0.335323	1.259706	3.395398	1140	CUFF.5069.1	1059
BnaA01g29710D	BnaA01g29710D	o	CUFF.5070	CUFF.5070.1	100	1.964146	1.356788	2.571504	8.241976	1743	CUFF.5070.1	1826
BnaA01g29710D	BnaA01g29710D	o	CUFF.5070	CUFF.5070.2	39	0.759057	0.258275	1.259839	3.185167	1403	CUFF.5070.1	1826
BnaA01g29770D	BnaA01g29770D	=	CUFF.5072	CUFF.5072.1	100	154.331613	145.073825	163.589401	664.480384	1073	CUFF.5072.1	1561
-	-	u	CUFF.5075	CUFF.5075.1	100	0.896688	0.613052	1.180323	3.978341	2984	CUFF.5075.1	-
BnaA01g29790D	BnaA01g29790D	j	CUFF.5076	CUFF.5076.1	66	2.890443	1.908944	3.871942	12.765928	1431	CUFF.5076.2	1074
BnaA01g29790D	BnaA01g29790D	j	CUFF.5076	CUFF.5076.2	100	4.392366	3.371878	5.412854	19.399317	1659	CUFF.5076.2	1074
BnaA01g29800D	BnaA01g29800D	x	CUFF.5077	CUFF.5077.1	100	1.020874	0.668007	1.373740	4.241611	2316	CUFF.5077.1	2235
BnaA01g29820D	BnaA01g29820D	j	CUFF.5080	CUFF.5080.1	96	5.014095	3.661660	6.366529	21.648454	1120	CUFF.5080.1	1379
BnaA01g29820D	BnaA01g29820D	j	CUFF.5080	CUFF.5080.2	95	4.988429	3.522773	6.454085	21.537640	1005	CUFF.5080.1	1379
BnaA01g29820D	BnaA01g29820D	j	CUFF.5080	CUFF.5080.3	100	5.239856	3.342836	7.136876	22.623182	777	CUFF.5080.1	1379
BnaA01g29850D	BnaA01g29850D	=	CUFF.5081	CUFF.5081.1	100	7.216518	5.950370	8.482665	31.077271	1410	CUFF.5081.1	1542
BnaA01g29870D	BnaA01g29870D	j	CUFF.5082	CUFF.5082.1	100	3.746535	2.973801	4.519269	16.224833	1856	CUFF.5082.1	1843
BnaA01g29880D	BnaA01g29880D	=	CUFF.5084	CUFF.5084.1	100	69.195779	63.808469	74.583090	293.055011	818	CUFF.5084.1	480
-	-	u	CUFF.5086	CUFF.5086.1	100	15.718305	13.861155	17.575455	69.021464	1509	CUFF.5086.1	-
BnaA01g29890D	BnaA01g29890D	=	CUFF.5088	CUFF.5088.1	100	5.885823	4.618749	7.152897	25.802274	1170	CUFF.5088.1	1342
BnaA01g29900D	BnaA01g29900D	c	CUFF.5090	CUFF.5090.1	100	7.367172	6.402916	8.331428	31.753474	2395	CUFF.5090.1	2706
BnaA01g29910D	BnaA01g29910D	=	CUFF.5092	CUFF.5092.1	100	5.258554	4.318195	6.198912	22.801308	2066	CUFF.5092.2	2006
BnaA01g29910D	BnaA01g29910D	j	CUFF.5092	CUFF.5092.2	26	1.387940	0.845019	1.930862	6.018168	2222	CUFF.5092.2	2006
BnaA01g29920D	BnaA01g29920D	j	CUFF.5093	CUFF.5093.1	100	5.123228	4.244762	6.001694	21.892898	1972	CUFF.5093.1	2005
BnaA01g29940D	BnaA01g29940D	=	CUFF.5096	CUFF.5096.1	100	21.377635	18.463842	24.291428	94.507173	916	CUFF.5096.1	969
BnaA01g29950D	BnaA01g29950D	c	CUFF.5098	CUFF.5098.1	100	1.802116	0.994478	2.609755	7.999033	936	CUFF.5098.1	1843
BnaA01g29970D	BnaA01g29970D	c	CUFF.5102	CUFF.5102.1	100	4.050464	3.269160	4.831768	17.243782	1842	CUFF.5102.1	1089
BnaA01g29990D	BnaA01g29990D	=	CUFF.5104	CUFF.5104.1	100	3.565758	2.731564	4.399952	15.830679	1483	CUFF.5104.1	1320
BnaA01g30020D	BnaA01g30020D	j	CUFF.5107	CUFF.5107.1	100	2.375216	1.248270	3.502163	10.360510	839	CUFF.5107.1	1071
BnaA01g30020D	BnaA01g30020D	j	CUFF.5107	CUFF.5107.2	63	1.497641	0.510902	2.484381	6.532596	807	CUFF.5107.1	1071
BnaA01g30060D	BnaA01g30060D	e	CUFF.5124	CUFF.5124.1	100	0.846072	0.299774	1.392370	3.658195	946	CUFF.5124.1	3646
[truncated: 69,133 more rows]
