# Supplementary material for: Differences in Alternative Splicing between Yellow and Black-Seeded Rapeseed
Source: Plants (Basel). 2020 Jul 31;9(8):977. doi: 10.3390/plants9080977 (PMC7465011; doi:10.3390/plants9080977)
Supplement: Supplementary file 1 [file plants-09-00977-s001.zip › Supplementary Materials/Table S1/SRR5590957.transcripts.gtf.tmap]

ref_gene_id	ref_id	class_code	cuff_gene_id	cuff_id	FMI	FPKM	FPKM_conf_lo	FPKM_conf_hi	cov	len	major_iso_id	ref_match_len
BnaA01g00580D	BnaA01g00580D	=	CUFF.1	CUFF.1.1	100	2.035768	1.493979	2.577556	8.836053	1951	CUFF.1.1	1840
BnaA01g00600D	BnaA01g00600D	=	CUFF.3	CUFF.3.1	100	18.373812	16.527175	20.220450	80.226954	1522	CUFF.3.1	1542
BnaA01g00570D	BnaA01g00570D	o	CUFF.2	CUFF.2.1	50	0.613158	0.208295	1.018020	2.643648	1675	CUFF.2.1	1419
BnaA01g00570D	BnaA01g00570D	j	CUFF.2	CUFF.2.2	100	1.218388	0.707120	1.729656	5.253117	1675	CUFF.2.1	1419
BnaA01g00460D	BnaA01g00460D	j	CUFF.4	CUFF.4.1	100	2.941310	2.106267	3.776352	12.734150	1311	CUFF.4.1	1936
BnaA01g00480D	BnaA01g00480D	j	CUFF.5	CUFF.5.1	100	4.363714	3.330203	5.397225	18.524486	1275	CUFF.5.1	1029
BnaA01g00500D	BnaA01g00500D	e	CUFF.6	CUFF.6.1	100	1.436750	0.878029	1.995471	6.265332	1684	CUFF.6.1	1406
BnaA01g00500D	BnaA01g00500D	j	CUFF.7	CUFF.7.1	100	9.972070	8.264496	11.679643	43.485870	1298	CUFF.6.1	1406
BnaA01g00500D	BnaA01g00500D	j	CUFF.7	CUFF.7.2	29	2.908475	1.835598	3.981352	12.683180	1264	CUFF.6.1	1406
BnaA01g00680D	BnaA01g00680D	=	CUFF.8	CUFF.8.1	100	2.059197	1.609794	2.508601	8.833780	2700	CUFF.8.1	2280
BnaA01g00710D	BnaA01g00710D	=	CUFF.9	CUFF.9.1	100	10.000780	8.224652	11.776908	42.374681	1053	CUFF.9.1	594
BnaA01g00650D	BnaA01g00650D	j	CUFF.10	CUFF.10.1	24	4.036605	2.722743	5.350467	17.815925	1184	CUFF.10.3	1180
BnaA01g00650D	BnaA01g00650D	j	CUFF.10	CUFF.10.2	100	17.175642	14.710298	19.640987	75.806262	1081	CUFF.10.3	1180
BnaA01g00650D	BnaA01g00650D	j	CUFF.10	CUFF.10.3	19	3.288608	2.284839	4.292377	14.514570	1370	CUFF.10.3	1180
BnaA01g00760D	BnaA01g00760D	j	CUFF.11	CUFF.11.1	100	19.411992	17.215681	21.608303	83.895884	1435	CUFF.11.1	1385
BnaA01g00760D	BnaA01g00760D	=	CUFF.11	CUFF.11.2	81	15.757478	11.971704	19.543252	68.101590	581	CUFF.11.1	1385
BnaA01g00780D	BnaA01g00780D	=	CUFF.12	CUFF.12.1	100	7.041887	5.507969	8.575805	30.730557	960	CUFF.12.1	913
-	-	u	CUFF.13	CUFF.13.1	100	5.688355	3.810391	7.566320	24.933846	639	CUFF.13.1	-
BnaA01g00790D	BnaA01g00790D	j	CUFF.14	CUFF.14.1	100	4.197324	2.767964	5.626684	18.819429	740	CUFF.14.1	1545
BnaA01g00800D	BnaA01g00800D	j	CUFF.15	CUFF.15.1	21	1.982561	0.971431	2.993691	8.686608	1041	CUFF.15.1	1226
BnaA01g00800D	BnaA01g00800D	j	CUFF.15	CUFF.15.2	42	4.001838	2.121268	5.882408	17.534089	735	CUFF.15.1	1226
BnaA01g00800D	BnaA01g00800D	=	CUFF.15	CUFF.15.3	100	9.536810	7.543383	11.530236	41.785616	1041	CUFF.15.1	1226
BnaA01g00700D	BnaA01g00700D	j	CUFF.17	CUFF.17.1	100	11.508451	10.203462	12.813439	50.020025	2135	CUFF.17.1	2595
BnaA01g00610D	BnaA01g00610D	=	CUFF.16	CUFF.16.1	100	142.116885	129.730712	154.503059	622.496422	537	CUFF.16.1	731
BnaA01g00660D	BnaA01g00660D	j	CUFF.18	CUFF.18.1	96	10.001669	9.008854	10.994483	43.721975	4135	CUFF.18.1	2780
BnaA01g00660D	BnaA01g00660D	c	CUFF.18	CUFF.18.2	100	10.405800	9.257525	11.554075	45.488622	3287	CUFF.18.1	2780
BnaA01g00770D	BnaA01g00770D	j	CUFF.19	CUFF.19.1	100	49.213968	45.924021	52.503914	214.608825	2286	CUFF.19.1	2042
BnaA01g00770D	BnaA01g00770D	j	CUFF.19	CUFF.19.2	36	17.929626	15.815442	20.043810	78.186257	1881	CUFF.19.1	2042
BnaA01g02180D	BnaA01g02180D	j	CUFF.20	CUFF.20.1	100	6.091474	5.316929	6.866018	26.457211	3002	CUFF.20.1	2536
-	-	u	CUFF.21	CUFF.21.1	100	7.770663	5.669014	9.872312	35.742078	696	CUFF.21.1	-
-	-	u	CUFF.22	CUFF.22.1	75	1.298061	0.569148	2.026973	5.862480	1245	CUFF.22.3	-
-	-	u	CUFF.22	CUFF.22.2	83	1.445034	0.663075	2.226994	6.526262	1140	CUFF.22.3	-
-	-	u	CUFF.22	CUFF.22.3	69	1.194076	0.597430	1.790722	5.392850	1494	CUFF.22.3	-
-	-	u	CUFF.22	CUFF.22.4	51	0.878528	0.317024	1.440032	3.967729	1464	CUFF.22.3	-
-	-	u	CUFF.22	CUFF.22.5	100	1.732037	0.837577	2.626496	7.822462	954	CUFF.22.3	-
-	-	u	CUFF.22	CUFF.22.6	69	1.187042	0.519229	1.854856	5.361084	1293	CUFF.22.3	-
BnaA01g05620D	BnaA01g05620D	=	CUFF.39	CUFF.39.1	100	1.735143	1.159530	2.310756	7.554364	1860	CUFF.39.1	1489
BnaA01g05620D	BnaA01g05620D	o	CUFF.39	CUFF.39.2	36	0.616577	0.162453	1.070701	2.684418	1473	CUFF.39.1	1489
BnaA01g05760D	BnaA01g05760D	e	CUFF.42	CUFF.42.1	100	2.799214	2.255452	3.342975	12.160771	2507	CUFF.42.1	1118
BnaA01g05770D	BnaA01g05770D	c	CUFF.43	CUFF.43.1	79	1.578214	0.797583	2.358845	7.140330	1105	CUFF.43.2	2208
BnaA01g05770D	BnaA01g05770D	j	CUFF.43	CUFF.43.2	100	2.007179	1.444229	2.570129	9.081100	2050	CUFF.43.2	2208
BnaA01g05800D	BnaA01g05800D	=	CUFF.44	CUFF.44.1	100	1.117967	0.689619	1.546314	4.871311	2336	CUFF.44.1	1668
BnaA01g05800D	BnaA01g05800D	o	CUFF.45	CUFF.45.1	97	0.417230	0.101098	0.733362	1.817994	2007	CUFF.44.1	1668
BnaA01g05800D	BnaA01g05800D	o	CUFF.45	CUFF.45.2	100	0.432097	0.107946	0.756248	1.882774	2002	CUFF.44.1	1668
BnaA01g05780D	BnaA01g05780D	=	CUFF.46	CUFF.46.1	100	50.196060	44.612886	55.779233	222.883522	625	CUFF.46.1	609
BnaA01g05610D	BnaA01g05610D	j	CUFF.47	CUFF.47.1	100	34.634640	32.797222	36.472058	151.291577	2687	CUFF.47.1	2795
BnaA01g05840D	BnaA01g05840D	j	CUFF.48	CUFF.48.1	36	0.535571	0.110135	0.961008	2.406339	1426	CUFF.48.1	2396
BnaA01g05840D	BnaA01g05840D	c	CUFF.48	CUFF.48.2	100	1.469956	0.863648	2.076264	6.604560	1426	CUFF.48.1	2396
BnaA01g05830D	BnaA01g05830D	j	CUFF.49	CUFF.49.1	50	2.413471	1.530831	3.296110	10.438851	1420	CUFF.49.2	1489
BnaA01g05830D	BnaA01g05830D	j	CUFF.49	CUFF.49.2	100	4.808734	3.735192	5.882276	20.798953	1534	CUFF.49.2	1489
BnaA01g05820D	BnaA01g05820D	j	CUFF.50	CUFF.50.1	46	11.185543	9.390140	12.980947	49.020704	1356	CUFF.50.1	1347
BnaA01g05820D	BnaA01g05820D	c	CUFF.50	CUFF.50.2	100	24.267196	20.729475	27.804917	106.351114	851	CUFF.50.1	1347
BnaA01g05690D	BnaA01g05690D	=	CUFF.53	CUFF.53.1	100	21.570186	19.695203	23.445170	95.171615	2166	CUFF.53.1	2178
BnaA01g05910D	BnaA01g05910D	=	CUFF.54	CUFF.54.1	100	1.010857	0.470531	1.551182	4.367156	1062	CUFF.54.1	1151
BnaA01g05890D	BnaA01g05890D	=	CUFF.56	CUFF.56.1	100	43.908142	39.596113	48.220171	193.409563	934	CUFF.56.1	914
BnaA01g05970D	BnaA01g05970D	e	CUFF.57	CUFF.57.1	100	1.441281	0.670884	2.211678	6.390466	815	CUFF.57.1	4125
BnaA01g05960D	BnaA01g05960D	=	CUFF.58	CUFF.58.1	100	3.329973	2.303383	4.356562	14.715818	1024	CUFF.58.1	1183
BnaA01g05980D	BnaA01g05980D	j	CUFF.60	CUFF.60.1	23	0.664745	0.171835	1.157655	2.974312	1397	CUFF.60.1	1258
BnaA01g05980D	BnaA01g05980D	j	CUFF.60	CUFF.60.2	100	2.890316	1.965307	3.815325	12.932327	1397	CUFF.60.1	1258
BnaA01g05980D	BnaA01g05980D	c	CUFF.60	CUFF.60.3	49	1.406666	0.627498	2.185835	6.293938	1277	CUFF.60.1	1258
BnaA01g05980D	BnaA01g05980D	e	CUFF.61	CUFF.61.1	100	3.090214	1.439541	4.740886	13.826742	675	CUFF.60.1	1258
BnaA01g05670D	BnaA01g05670D	j	CUFF.62	CUFF.62.1	15	5.333229	4.086734	6.579723	23.450616	1669	CUFF.62.1	1803
BnaA01g05670D	BnaA01g05670D	j	CUFF.62	CUFF.62.2	100	34.426829	31.143754	37.709905	151.377418	1436	CUFF.62.1	1803
BnaA01g05670D	BnaA01g05670D	c	CUFF.62	CUFF.62.3	96	32.906150	28.167433	37.644867	144.690875	803	CUFF.62.1	1803
BnaA01g06000D	BnaA01g06000D	=	CUFF.63	CUFF.63.1	100	7.112799	6.153329	8.072270	31.095291	2138	CUFF.63.1	2379
BnaA01g06030D	BnaA01g06030D	c	CUFF.64	CUFF.64.1	100	1.227767	0.689625	1.765908	5.180907	1305	CUFF.64.1	2230
BnaA01g06090D	BnaA01g06090D	j	CUFF.65	CUFF.65.1	100	2.736794	1.779051	3.694536	11.922035	955	CUFF.65.1	1365
BnaA01g06020D	BnaA01g06020D	=	CUFF.67	CUFF.67.1	100	16.348860	14.612088	18.085632	71.819199	1791	CUFF.67.1	1807
BnaA01g06100D	BnaA01g06100D	j	CUFF.68	CUFF.68.1	100	5.029087	4.133827	5.924346	22.025616	1743	CUFF.68.1	1792
BnaA01g05900D	BnaA01g05900D	=	CUFF.69	CUFF.69.1	100	32.016618	29.270295	34.762940	140.742913	1581	CUFF.69.1	1705
BnaA01g06040D	BnaA01g06040D	=	CUFF.72	CUFF.72.1	100	44.167096	39.649399	48.684793	193.006362	865	CUFF.72.1	879
BnaA01g05990D	BnaA01g05990D	j	CUFF.73	CUFF.73.1	100	2.771976	2.232802	3.311150	12.159297	3609	CUFF.73.1	3576
BnaA01g05990D	BnaA01g05990D	j	CUFF.73	CUFF.73.2	71	1.970360	1.498085	2.442635	8.643001	3609	CUFF.73.1	3576
BnaA01g05990D	BnaA01g05990D	j	CUFF.73	CUFF.73.3	41	1.139181	0.776722	1.501640	4.997027	3497	CUFF.73.1	3576
BnaA01g05950D	BnaA01g05950D	=	CUFF.77	CUFF.77.1	100	90.840349	83.096540	98.584159	392.067901	717	CUFF.77.1	1049
BnaA01g05920D	BnaA01g05920D	j	CUFF.75	CUFF.75.1	18	3.771603	2.603443	4.939763	16.518403	1714	CUFF.75.1	1870
BnaA01g05920D	BnaA01g05920D	=	CUFF.75	CUFF.75.2	100	20.416696	18.242408	22.590985	89.418547	1714	CUFF.75.1	1870
BnaA01g06120D	BnaA01g06120D	j	CUFF.74	CUFF.74.1	100	1.230837	0.788707	1.672967	5.505681	1739	CUFF.74.1	1826
BnaA01g06130D	BnaA01g06130D	=	CUFF.79	CUFF.79.1	100	54.397724	49.155691	59.639757	230.771616	826	CUFF.79.1	803
BnaA01g06010D	BnaA01g06010D	j	CUFF.81	CUFF.81.1	85	29.504233	27.040944	31.967522	129.214859	2025	CUFF.81.1	1930
BnaA01g06010D	BnaA01g06010D	c	CUFF.81	CUFF.81.2	100	34.575244	31.073514	38.076975	151.423537	1234	CUFF.81.1	1930
-	-	u	CUFF.23	CUFF.23.1	100	38274.283792	33534.862000	43013.705585	153852.667245	138	CUFF.23.1	-
-	-	u	CUFF.23	CUFF.23.2	83	31940.594758	27421.354075	36459.835441	128392.884464	136	CUFF.23.1	-
BnaA01g00010D	BnaA01g00010D	o	CUFF.24	CUFF.24.1	100	297.611567	268.994180	326.228954	1329.631568	342	CUFF.24.1	607
BnaA01g00020D	BnaA01g00020D	j	CUFF.25	CUFF.25.1	100	38.806275	35.237721	42.374829	173.373801	1239	CUFF.25.1	819
BnaA01g00030D	BnaA01g00030D	j	CUFF.26	CUFF.26.1	100	4.607191	3.837058	5.377325	19.862461	2257	CUFF.26.1	2168
BnaA01g00050D	BnaA01g00050D	e	CUFF.27	CUFF.27.1	100	9.110930	7.341969	10.879892	39.326192	1218	CUFF.27.1	1397
BnaA01g00050D	BnaA01g00050D	=	CUFF.28	CUFF.28.1	100	78.845964	73.178843	84.513086	340.328748	1162	CUFF.27.1	1397
BnaA01g00080D	BnaA01g00080D	=	CUFF.29	CUFF.29.1	100	3.719765	2.852703	4.586826	16.307848	1439	CUFF.29.1	609
BnaA01g00090D	BnaA01g00090D	=	CUFF.30	CUFF.30.1	100	2.637227	2.116224	3.158229	11.458159	3089	CUFF.30.1	2094
BnaA01g00100D	BnaA01g00100D	=	CUFF.31	CUFF.31.1	100	9.102041	8.049176	10.154905	39.546324	2636	CUFF.31.1	1362
BnaA01g00120D	BnaA01g00120D	j	CUFF.32	CUFF.32.1	15	1.147790	0.342607	1.952973	5.049793	948	CUFF.32.2	1020
BnaA01g00120D	BnaA01g00120D	=	CUFF.32	CUFF.32.2	100	7.740348	6.075719	9.404976	34.054271	1001	CUFF.32.2	1020
BnaA01g00170D	BnaA01g00170D	=	CUFF.33	CUFF.33.1	100	12.680662	11.159196	14.202129	55.709081	1749	CUFF.33.1	1794
BnaA01g00180D	BnaA01g00180D	=	CUFF.34	CUFF.34.1	100	10.011712	8.510989	11.512434	44.704933	1410	CUFF.34.1	1296
BnaA01g00190D	BnaA01g00190D	c	CUFF.35	CUFF.35.1	100	58.045894	50.330851	65.760938	256.398279	509	CUFF.36.1	2049
BnaA01g00190D	BnaA01g00190D	j	CUFF.35	CUFF.35.2	75	43.648338	40.538422	46.758255	192.801901	2287	CUFF.36.1	2049
BnaA01g00190D	BnaA01g00190D	e	CUFF.36	CUFF.36.1	100	13.316208	11.601264	15.031152	58.819884	2377	CUFF.36.1	2049
BnaA01g00200D	BnaA01g00200D	e	CUFF.37	CUFF.37.1	100	3.341256	2.399805	4.282706	14.638099	1698	CUFF.37.1	1433
BnaA01g00200D	BnaA01g00200D	=	CUFF.38	CUFF.38.1	100	21.261636	18.753247	23.770024	93.147598	1290	CUFF.37.1	1433
BnaA01g00210D	BnaA01g00210D	j	CUFF.40	CUFF.40.1	100	40.555472	37.744798	43.366147	177.920759	2415	CUFF.40.1	2422
BnaA01g00210D	BnaA01g00210D	c	CUFF.40	CUFF.40.2	71	28.797394	25.446315	32.148473	126.336937	1222	CUFF.40.1	2422
-	-	u	CUFF.41	CUFF.41.1	100	51.838531	39.626010	64.051052	232.696800	310	CUFF.41.2	-
-	-	u	CUFF.41	CUFF.41.2	54	28.180847	21.464024	34.897670	126.500361	394	CUFF.41.2	-
BnaA01g00310D	BnaA01g00310D	=	CUFF.51	CUFF.51.1	100	2.296677	1.533735	3.059619	10.344223	1197	CUFF.51.1	741
BnaA01g00320D	BnaA01g00320D	j	CUFF.52	CUFF.52.1	100	9.466921	7.995685	10.938157	41.641594	1383	CUFF.52.1	1684
BnaA01g00340D	BnaA01g00340D	j	CUFF.55	CUFF.55.1	74	3.057737	2.369312	3.746163	13.392359	1890	CUFF.55.1	1971
BnaA01g00340D	BnaA01g00340D	c	CUFF.55	CUFF.55.2	100	4.148959	2.156451	6.141467	18.171720	511	CUFF.55.1	1971
BnaA01g00380D	BnaA01g00380D	=	CUFF.59	CUFF.59.1	100	4.569289	3.869921	5.268657	20.323595	2692	CUFF.59.1	2588
BnaA01g00390D	BnaA01g00390D	c	CUFF.66	CUFF.66.1	100	40.664178	35.218057	46.110299	178.015492	635	CUFF.66.2	1711
BnaA01g00390D	BnaA01g00390D	c	CUFF.66	CUFF.66.2	98	39.953641	36.315578	43.591704	174.904976	1196	CUFF.66.2	1711
BnaA01g00400D	BnaA01g00400D	=	CUFF.70	CUFF.70.1	100	4.451119	2.870350	6.031889	19.167192	765	CUFF.71.1	1090
BnaA01g00400D	BnaA01g00400D	e	CUFF.71	CUFF.71.1	100	1.297386	0.555615	2.039158	5.586742	1040	CUFF.71.1	1090
BnaA01g00410D	BnaA01g00410D	=	CUFF.76	CUFF.76.1	100	48.005923	43.821948	52.189897	210.561043	1097	CUFF.76.1	1332
BnaA01g00420D	BnaA01g00420D	j	CUFF.78	CUFF.78.1	100	9.504621	8.212684	10.796558	41.260653	1768	CUFF.78.1	1671
BnaA01g00430D	BnaA01g00430D	=	CUFF.80	CUFF.80.1	100	7.791180	6.434545	9.147815	34.909770	1331	CUFF.80.1	1343
BnaA01g00440D	BnaA01g00440D	j	CUFF.82	CUFF.82.1	19	1.606770	1.075827	2.137712	7.008298	2939	CUFF.82.1	3486
BnaA01g00440D	BnaA01g00440D	j	CUFF.82	CUFF.82.2	100	8.473233	7.467812	9.478654	36.957967	2936	CUFF.82.1	3486
BnaA01g00450D	BnaA01g00450D	=	CUFF.83	CUFF.83.1	100	27.762767	23.546074	31.979459	116.063278	670	CUFF.83.1	805
BnaA01g00450D	BnaA01g00450D	x	CUFF.84	CUFF.84.1	100	2.099027	0.999096	3.198959	8.775062	881	CUFF.84.1	805
BnaA01g06150D	BnaA01g06150D	j	CUFF.85	CUFF.85.1	100	46.096453	41.973322	50.219585	202.219702	1403	CUFF.85.2	858
BnaA01g06150D	BnaA01g06150D	j	CUFF.85	CUFF.85.2	78	36.172467	32.635781	39.709153	158.684345	1489	CUFF.85.2	858
BnaA01g06160D	BnaA01g06160D	c	CUFF.86	CUFF.86.1	100	11.673582	8.907709	14.439455	52.040610	621	CUFF.86.1	1077
BnaA01g06160D	BnaA01g06160D	c	CUFF.87	CUFF.87.1	100	7.339508	4.847354	9.831662	30.911328	527	CUFF.87.1	1077
BnaA01g06540D	BnaA01g06540D	j	CUFF.89	CUFF.89.1	100	1.460325	0.533134	2.387515	6.547217	879	CUFF.89.1	1033
BnaA01g06540D	BnaA01g06540D	j	CUFF.89	CUFF.89.2	100	1.460325	0.533134	2.387515	6.547217	879	CUFF.89.1	1033
BnaA01g06550D	BnaA01g06550D	j	CUFF.90	CUFF.90.1	100	1.669540	0.836215	2.502864	7.415108	843	CUFF.90.1	927
BnaA01g06550D	BnaA01g06550D	i	CUFF.88	CUFF.88.1	100	4.193130	2.502955	5.883306	17.511110	605	CUFF.88.1	927
BnaA01g06610D	BnaA01g06610D	=	CUFF.91	CUFF.91.1	100	16.387595	14.525335	18.249855	71.537982	1381	CUFF.91.1	1290
BnaA01g06570D	BnaA01g06570D	c	CUFF.92	CUFF.92.1	100	6.802119	4.587595	9.016643	28.167280	588	CUFF.92.1	773
BnaA01g06530D	BnaA01g06530D	j	CUFF.93	CUFF.93.1	65	19.765598	17.786274	21.744923	86.487481	2084	CUFF.93.1	2204
BnaA01g06530D	BnaA01g06530D	c	CUFF.93	CUFF.93.2	100	30.232001	26.956986	33.507016	132.284872	1269	CUFF.93.1	2204
BnaA01g08890D	BnaA01g08890D	j	CUFF.94	CUFF.94.1	100	8.766789	7.667758	9.865821	38.815157	2224	CUFF.94.1	2126
BnaA01g08990D	BnaA01g08990D	c	CUFF.95	CUFF.95.1	100	9.478857	5.831046	13.126668	39.954614	403	CUFF.95.1	2234
BnaA01g08950D	BnaA01g08950D	j	CUFF.97	CUFF.97.1	100	1.412215	1.013233	1.811196	6.084615	2455	CUFF.97.1	2478
BnaA01g08960D	BnaA01g08960D	o	CUFF.96	CUFF.96.1	100	1.021978	0.475708	1.568247	4.390753	1053	CUFF.96.1	1320
BnaA01g08920D	BnaA01g08920D	=	CUFF.98	CUFF.98.1	100	61.802637	55.055866	68.549409	275.737048	563	CUFF.98.1	666
BnaA01g08910D	BnaA01g08910D	j	CUFF.99	CUFF.99.1	17	4.538474	2.699319	6.377630	20.006992	820	CUFF.99.2	863
BnaA01g08910D	BnaA01g08910D	=	CUFF.99	CUFF.99.2	100	27.113438	23.455353	30.771523	119.524382	844	CUFF.99.2	863
BnaA01g09030D	BnaA01g09030D	j	CUFF.100	CUFF.100.1	85	4.732343	3.039219	6.425466	21.289033	730	CUFF.100.1	973
BnaA01g09030D	BnaA01g09030D	c	CUFF.100	CUFF.100.2	100	5.541629	3.116530	7.966728	24.929709	517	CUFF.100.1	973
BnaA01g08930D	BnaA01g08930D	j	CUFF.101	CUFF.101.1	98	2.028424	1.374481	2.682367	8.811984	2185	CUFF.101.2	2249
BnaA01g08930D	BnaA01g08930D	j	CUFF.101	CUFF.101.2	100	2.059924	1.454500	2.665348	8.948827	2396	CUFF.101.2	2249
BnaA01g08940D	BnaA01g08940D	=	CUFF.102	CUFF.102.1	100	3.527993	3.010594	4.045392	15.326488	3751	CUFF.102.1	3243
BnaA01g08900D	BnaA01g08900D	j	CUFF.103	CUFF.103.1	17	3.941136	2.998476	4.883797	17.317632	2145	CUFF.103.2	2559
BnaA01g08900D	BnaA01g08900D	j	CUFF.103	CUFF.103.2	100	23.065485	21.077005	25.053966	101.351371	2278	CUFF.103.2	2559
BnaA01g09240D	BnaA01g09240D	=	CUFF.104	CUFF.104.1	100	2.996767	2.334075	3.659458	13.479285	1973	CUFF.104.1	1372
BnaA01g09250D	BnaA01g09250D	j	CUFF.105	CUFF.105.1	100	10.759542	8.021351	13.497734	48.395808	597	CUFF.105.1	836
BnaA01g09430D	BnaA01g09430D	=	CUFF.110	CUFF.110.1	100	0.901344	0.436802	1.365887	4.104585	1295	CUFF.110.1	2181
BnaA01g09390D	BnaA01g09390D	j	CUFF.112	CUFF.112.1	100	66.248169	58.505517	73.990822	295.178065	502	CUFF.112.1	837
BnaA01g09400D	BnaA01g09400D	=	CUFF.108	CUFF.108.1	100	11.968231	9.056933	14.879528	51.939587	597	CUFF.108.1	667
BnaA01g09400D	BnaA01g09400D	e	CUFF.111	CUFF.111.1	100	3.979694	1.739117	6.220271	17.271030	448	CUFF.108.1	667
BnaA01g09360D	BnaA01g09360D	j	CUFF.106	CUFF.106.1	24	1.488139	0.676790	2.299489	6.306835	1080	CUFF.106.2	1594
BnaA01g09360D	BnaA01g09360D	j	CUFF.106	CUFF.106.2	100	6.142810	4.876594	7.409026	26.033642	1343	CUFF.106.2	1594
BnaA01g09360D	BnaA01g09360D	j	CUFF.106	CUFF.106.3	25	1.566269	0.735868	2.396670	6.637953	996	CUFF.106.2	1594
BnaA01g09360D	BnaA01g09360D	c	CUFF.113	CUFF.113.1	100	5.394230	3.133450	7.655010	21.160899	488	CUFF.113.1	1594
BnaA01g09370D	BnaA01g09370D	=	CUFF.107	CUFF.107.1	100	1.669402	1.237957	2.100848	7.389621	2522	CUFF.107.1	2041
BnaA01g09380D	BnaA01g09380D	=	CUFF.109	CUFF.109.1	100	30.571388	25.803403	35.339373	135.324457	588	CUFF.109.1	631
BnaA01g09260D	BnaA01g09260D	j	CUFF.114	CUFF.114.1	78	1.225963	0.818099	1.633826	5.391292	3522	CUFF.114.2	2270
BnaA01g09260D	BnaA01g09260D	j	CUFF.114	CUFF.114.2	39	0.605410	0.314369	0.896452	2.662352	3523	CUFF.114.2	2270
BnaA01g09260D	BnaA01g09260D	j	CUFF.114	CUFF.114.3	100	1.565139	1.133681	1.996598	6.882856	3522	CUFF.114.2	2270
BnaA01g09270D	BnaA01g09270D	=	CUFF.115	CUFF.115.1	100	3.323264	2.482767	4.163761	14.614382	1772	CUFF.115.1	1390
BnaA01g09530D	BnaA01g09530D	j	CUFF.117	CUFF.117.1	100	6.266129	5.198909	7.333349	27.634134	1753	CUFF.117.1	1635
BnaA01g09530D	BnaA01g09530D	c	CUFF.117	CUFF.117.2	88	5.540897	3.648659	7.433134	24.435802	715	CUFF.117.1	1635
BnaA01g09560D	BnaA01g09560D	c	CUFF.118	CUFF.118.1	100	1.189981	0.602386	1.777576	5.024782	1073	CUFF.118.1	2610
BnaA01g09570D	BnaA01g09570D	=	CUFF.119	CUFF.119.1	100	1.907246	1.314040	2.500452	8.033714	1550	CUFF.119.1	1293
BnaA01g09560D	BnaA01g09560D	c	CUFF.116	CUFF.116.1	100	1.123373	0.500238	1.746508	5.106479	926	CUFF.116.1	2610
BnaA01g09620D	BnaA01g09620D	=	CUFF.121	CUFF.121.1	100	21.301547	18.210761	24.392332	92.948919	783	CUFF.121.1	955
BnaA01g09660D	BnaA01g09660D	x	CUFF.123	CUFF.123.1	100	1.633799	1.114107	2.153491	7.152509	1697	CUFF.123.1	981
BnaA01g09420D	BnaA01g09420D	x	CUFF.120	CUFF.120.1	100	1.683353	1.327819	2.038887	7.170230	4742	CUFF.120.1	2750
BnaA01g09420D	BnaA01g09420D	o	CUFF.122	CUFF.122.1	100	1.033029	0.742373	1.323684	4.400178	4884	CUFF.122.1	2750
BnaA01g09430D	BnaA01g09430D	o	CUFF.124	CUFF.124.1	100	2.331199	1.180014	3.482384	10.506623	696	CUFF.124.1	2181
BnaA01g09650D	BnaA01g09650D	j	CUFF.125	CUFF.125.1	100	4.013899	3.484809	4.542989	17.568210	3761	CUFF.125.1	3370
BnaA01g09640D	BnaA01g09640D	j	CUFF.126	CUFF.126.1	100	0.843985	0.468372	1.219598	3.766591	2246	CUFF.126.2	2275
BnaA01g09640D	BnaA01g09640D	j	CUFF.126	CUFF.126.2	80	0.672720	0.334001	1.011439	3.002258	2291	CUFF.126.2	2275
BnaA01g09780D	BnaA01g09780D	e	CUFF.127	CUFF.127.1	100	9.217860	6.526301	11.909419	40.868343	542	CUFF.127.1	318
BnaA01g09770D	BnaA01g09770D	j	CUFF.128	CUFF.128.1	46	1.142190	0.368145	1.916234	5.038119	963	CUFF.128.2	1113
BnaA01g09770D	BnaA01g09770D	j	CUFF.128	CUFF.128.2	100	2.481969	1.585963	3.377976	10.947790	1139	CUFF.128.2	1113
BnaA01g09760D	BnaA01g09760D	j	CUFF.129	CUFF.129.1	100	2.702923	1.822516	3.583330	11.678104	1115	CUFF.129.1	1047
BnaA01g09800D	BnaA01g09800D	j	CUFF.130	CUFF.130.1	13	1.526660	0.453217	2.600102	6.665469	800	CUFF.130.3	1111
BnaA01g09800D	BnaA01g09800D	=	CUFF.130	CUFF.130.2	100	11.460455	8.884587	14.036322	50.036894	719	CUFF.130.3	1111
BnaA01g09800D	BnaA01g09800D	j	CUFF.130	CUFF.130.3	14	1.581555	0.760873	2.402237	6.905145	977	CUFF.130.3	1111
BnaA01g09810D	BnaA01g09810D	=	CUFF.131	CUFF.131.1	100	1.704180	1.215530	2.192830	7.335092	1952	CUFF.131.1	1891
BnaA01g09540D	BnaA01g09540D	=	CUFF.132	CUFF.132.1	100	118.570124	107.179686	129.960562	523.887816	507	CUFF.132.1	759
BnaA01g09550D	BnaA01g09550D	=	CUFF.133	CUFF.133.1	100	2.715043	1.044282	4.385804	12.344216	570	CUFF.133.2	673
BnaA01g09550D	BnaA01g09550D	j	CUFF.133	CUFF.133.2	72	1.958662	0.652880	3.264444	8.905254	654	CUFF.133.2	673
BnaA01g09900D	BnaA01g09900D	=	CUFF.134	CUFF.134.1	100	1.364567	0.940149	1.788985	5.702909	2073	CUFF.134.1	2022
BnaA01g09910D	BnaA01g09910D	j	CUFF.135	CUFF.135.1	68	1.688158	1.129308	2.247008	7.488644	2420	CUFF.135.2	2685
BnaA01g09910D	BnaA01g09910D	=	CUFF.135	CUFF.135.2	100	2.468155	1.853803	3.082508	10.948699	2527	CUFF.135.2	2685
BnaA01g09830D	BnaA01g09830D	=	CUFF.136	CUFF.136.1	100	11.950778	10.623646	13.277910	52.696444	2297	CUFF.136.2	2587
BnaA01g09830D	BnaA01g09830D	j	CUFF.136	CUFF.136.2	13	1.533779	1.069026	1.998532	6.763132	2779	CUFF.136.2	2587
BnaA01g09920D	BnaA01g09920D	j	CUFF.137	CUFF.137.1	68	5.715764	4.207212	7.224316	25.394372	1185	CUFF.137.2	1331
BnaA01g09920D	BnaA01g09920D	j	CUFF.137	CUFF.137.2	100	8.396570	6.734094	10.059046	37.304833	1256	CUFF.137.2	1331
BnaA01g09930D	BnaA01g09930D	j	CUFF.138	CUFF.138.1	100	3.945390	3.006626	4.884153	16.927188	1824	CUFF.138.1	2145
BnaA01g09930D	BnaA01g09930D	j	CUFF.138	CUFF.138.2	53	2.087615	1.325917	2.849313	8.956645	1823	CUFF.138.1	2145
BnaA01g09890D	BnaA01g09890D	j	CUFF.139	CUFF.139.1	100	17.512671	15.653000	19.372341	73.985571	1691	CUFF.139.1	1944
BnaA01g09940D	BnaA01g09940D	j	CUFF.142	CUFF.142.1	48	13.066356	10.255774	15.876938	56.333955	928	CUFF.142.1	991
BnaA01g09940D	BnaA01g09940D	j	CUFF.142	CUFF.142.2	100	27.443964	23.517032	31.370897	118.321207	870	CUFF.142.1	991
BnaA01g09820D	BnaA01g09820D	j	CUFF.143	CUFF.143.1	100	5.737091	4.983772	6.490410	24.955533	3628	CUFF.143.1	3297
BnaA01g09820D	BnaA01g09820D	j	CUFF.143	CUFF.143.2	25	1.425844	0.966783	1.884905	6.202218	3545	CUFF.143.1	3297
BnaA01g09870D	BnaA01g09870D	j	CUFF.141	CUFF.141.1	29	1.851793	1.347349	2.356236	8.148552	2774	CUFF.141.1	1189
BnaA01g09870D	BnaA01g09870D	j	CUFF.141	CUFF.141.2	100	6.362029	5.325088	7.398970	27.995208	2305	CUFF.141.1	1189
BnaA01g09880D	BnaA01g09880D	=	CUFF.144	CUFF.144.1	100	5.606351	4.655998	6.556704	24.669955	2469	CUFF.144.1	799
BnaA01g09860D	BnaA01g09860D	j	CUFF.146	CUFF.146.1	78	14.529794	12.983801	16.075786	64.129628	2081	CUFF.146.1	2398
BnaA01g09860D	BnaA01g09860D	c	CUFF.146	CUFF.146.2	100	18.537792	14.433088	22.642495	81.819585	582	CUFF.146.1	2398
BnaA01g09700D	BnaA01g09700D	=	CUFF.145	CUFF.145.1	100	0.931446	0.311343	1.551550	4.090726	844	CUFF.145.1	1216
BnaA01g09710D	BnaA01g09710D	j	CUFF.150	CUFF.150.1	100	14.939212	13.231891	16.646532	65.254797	1672	CUFF.150.1	2009
BnaA01g09720D	BnaA01g09720D	=	CUFF.151	CUFF.151.1	100	1.499042	0.791920	2.206164	6.639400	952	CUFF.151.1	1196
BnaA01g09730D	BnaA01g09730D	j	CUFF.153	CUFF.153.1	100	35.767948	30.857704	40.678191	157.431176	633	CUFF.153.1	1632
BnaA01g09740D	BnaA01g09740D	j	CUFF.159	CUFF.159.1	22	4.950443	4.076818	5.824068	21.742495	2178	CUFF.159.1	1764
BnaA01g09740D	BnaA01g09740D	j	CUFF.159	CUFF.159.2	100	22.054125	19.546852	24.561398	96.862381	1284	CUFF.159.1	1764
BnaA01g09040D	BnaA01g09040D	j	CUFF.140	CUFF.140.1	100	4.249169	3.317925	5.180414	18.568024	1485	CUFF.140.1	3012
BnaA01g09040D	BnaA01g09040D	j	CUFF.140	CUFF.140.2	74	3.151970	2.445310	3.858630	13.773481	1847	CUFF.140.2	3012
BnaA01g09110D	BnaA01g09110D	=	CUFF.147	CUFF.147.1	58	0.687834	0.284009	1.091659	3.037623	1828	CUFF.147.1	1019
BnaA01g09110D	BnaA01g09110D	j	CUFF.147	CUFF.147.2	100	1.179689	0.664653	1.694724	5.209758	1823	CUFF.147.1	1019
BnaA01g09120D	BnaA01g09120D	=	CUFF.148	CUFF.148.1	100	15.532020	11.817652	19.246389	68.592741	541	CUFF.148.1	538
BnaA01g09130D	BnaA01g09130D	j	CUFF.149	CUFF.149.1	100	1.463300	0.931599	1.995002	6.314412	2059	CUFF.149.2	2038
BnaA01g09130D	BnaA01g09130D	j	CUFF.149	CUFF.149.2	64	0.940194	0.489229	1.391158	4.057109	2128	CUFF.149.2	2038
BnaA01g09140D	BnaA01g09140D	o	CUFF.152	CUFF.152.1	100	21.316891	19.130074	23.503708	93.047493	1532	CUFF.152.1	717
BnaA01g09160D	BnaA01g09160D	o	CUFF.154	CUFF.154.1	25	1.094563	0.492352	1.696773	4.696712	1609	CUFF.154.2	720
BnaA01g09160D	BnaA01g09160D	o	CUFF.154	CUFF.154.2	100	4.315650	3.411726	5.219573	18.518229	1826	CUFF.154.2	720
BnaA01g09180D	BnaA01g09180D	=	CUFF.155	CUFF.155.1	100	15.266352	9.169601	21.363102	68.750012	325	CUFF.155.1	465
BnaA01g09200D	BnaA01g09200D	o	CUFF.156	CUFF.156.1	100	3.896088	1.546659	6.245517	17.828485	398	CUFF.156.1	384
BnaA01g09220D	BnaA01g09220D	e	CUFF.157	CUFF.157.1	100	9.594272	6.089055	13.099489	42.515578	434	CUFF.158.1	1721
BnaA01g09220D	BnaA01g09220D	j	CUFF.158	CUFF.158.1	19	1.628659	0.928353	2.328964	7.217157	1498	CUFF.158.1	1721
BnaA01g09220D	BnaA01g09220D	j	CUFF.158	CUFF.158.2	100	8.393311	7.010013	9.776608	37.193697	1498	CUFF.158.1	1721
BnaA01g09970D	BnaA01g09970D	j	CUFF.160	CUFF.160.1	54	10.048110	8.051216	12.045004	44.429500	1085	CUFF.160.2	2847
BnaA01g09970D	BnaA01g09970D	j	CUFF.160	CUFF.160.2	100	18.694631	16.936262	20.453000	82.661628	2193	CUFF.160.2	2847
BnaA01g11550D	BnaA01g11550D	=	CUFF.161	CUFF.161.1	100	7.315071	4.988234	9.641908	31.757527	561	CUFF.161.1	426
BnaA01g11540D	BnaA01g11540D	=	CUFF.162	CUFF.162.1	100	4.676950	3.026262	6.327639	20.313756	669	CUFF.162.1	734
BnaA01g11600D	BnaA01g11600D	j	CUFF.163	CUFF.163.1	84	1.375433	0.528508	2.222357	6.157432	887	CUFF.163.3	1655
BnaA01g11600D	BnaA01g11600D	j	CUFF.163	CUFF.163.2	45	0.735856	0.095543	1.376168	3.294222	1004	CUFF.163.3	1655
BnaA01g11600D	BnaA01g11600D	j	CUFF.163	CUFF.163.3	100	1.633059	0.953420	2.312697	7.310753	1387	CUFF.163.3	1655
BnaA01g11680D	BnaA01g11680D	j	CUFF.165	CUFF.165.1	100	1.103436	0.769423	1.437449	4.764763	2738	CUFF.165.1	2507
BnaA01g11660D	BnaA01g11660D	j	CUFF.166	CUFF.166.1	89	4.740350	2.976694	6.504006	19.471650	778	CUFF.166.2	855
BnaA01g11660D	BnaA01g11660D	=	CUFF.166	CUFF.166.2	100	5.353704	3.546832	7.160575	21.991084	784	CUFF.166.2	855
BnaA01g11580D	BnaA01g11580D	j	CUFF.164	CUFF.164.1	100	2.932835	2.413906	3.451765	12.811034	3128	CUFF.164.1	2241
BnaA01g11580D	BnaA01g11580D	j	CUFF.164	CUFF.164.2	51	1.496621	0.675196	2.318045	6.537447	910	CUFF.164.1	2241
BnaA01g11650D	BnaA01g11650D	j	CUFF.167	CUFF.167.1	95	0.589333	0.266756	0.911910	2.554087	2439	CUFF.167.1	3832
BnaA01g11650D	BnaA01g11650D	j	CUFF.167	CUFF.167.2	100	0.621822	0.301596	0.942049	2.694890	2427	CUFF.167.1	3832
BnaA01g11650D	BnaA01g11650D	j	CUFF.167	CUFF.167.3	64	0.395473	0.110006	0.680939	1.713923	1960	CUFF.167.1	3832
BnaA01g11530D	BnaA01g11530D	j	CUFF.168	CUFF.168.1	100	13.823606	12.674593	14.972620	60.639576	3624	CUFF.168.1	3752
BnaA01g11620D	BnaA01g11620D	j	CUFF.169	CUFF.169.2	100	15.767932	13.416264	18.119599	68.938656	1071	CUFF.169.2	1185
BnaA01g11630D	BnaA01g11630D	j	CUFF.170	CUFF.170.1	100	30.622635	27.116954	34.128315	134.274736	1020	CUFF.170.2	1708
BnaA01g11630D	BnaA01g11630D	j	CUFF.170	CUFF.170.2	20	6.276696	4.556511	7.996882	27.522183	1071	CUFF.170.2	1708
BnaA01g11640D	BnaA01g11640D	=	CUFF.171	CUFF.171.1	100	14.063192	12.334255	15.792129	61.664564	1531	CUFF.171.1	894
BnaA01g12040D	BnaA01g12040D	=	CUFF.172	CUFF.172.1	100	69.785389	62.603894	76.966885	304.923158	628	CUFF.172.1	844
BnaA01g12570D	BnaA01g12570D	j	CUFF.173	CUFF.173.1	100	2.140502	1.331949	2.949054	9.172237	1044	CUFF.173.1	1114
BnaA01g12740D	BnaA01g12740D	j	CUFF.175	CUFF.175.1	100	0.932804	0.514093	1.351515	4.006520	1964	CUFF.175.1	6420
BnaA01g12740D	BnaA01g12740D	j	CUFF.175	CUFF.175.2	94	0.875091	0.315213	1.434970	3.758634	1258	CUFF.175.1	6420
BnaA01g12740D	BnaA01g12740D	c	CUFF.174	CUFF.174.1	100	0.928632	0.329026	1.528238	4.324482	878	CUFF.174.1	6420
BnaA01g12740D	BnaA01g12740D	j	CUFF.176	CUFF.176.1	100	0.786907	0.405357	1.168457	3.335217	1563	CUFF.176.1	6420
BnaA01g12730D	BnaA01g12730D	j	CUFF.177	CUFF.177.1	34	0.671634	0.280516	1.062752	2.977992	2110	CUFF.177.2	1857
BnaA01g12730D	BnaA01g12730D	j	CUFF.177	CUFF.177.2	100	1.976539	1.438413	2.514665	8.763877	2317	CUFF.177.2	1857
BnaA01g12790D	BnaA01g12790D	=	CUFF.178	CUFF.178.1	100	1.188119	0.767866	1.608371	5.184921	1969	CUFF.178.1	1822
BnaA01g12860D	BnaA01g12860D	=	CUFF.179	CUFF.179.1	100	1.874347	1.056315	2.692379	7.707566	904	CUFF.179.1	893
BnaA01g12930D	BnaA01g12930D	=	CUFF.180	CUFF.180.1	100	4.212325	3.494304	4.930346	18.645367	2189	CUFF.180.1	2298
BnaA01g13000D	BnaA01g13000D	=	CUFF.181	CUFF.181.1	100	3.419340	1.984764	4.853916	15.072441	654	CUFF.181.1	768
BnaA01g13040D	BnaA01g13040D	j	CUFF.182	CUFF.182.1	100	11.682993	9.814425	13.551560	50.626780	1109	CUFF.182.1	1236
BnaA01g13060D	BnaA01g13060D	j	CUFF.183	CUFF.183.1	100	2.368012	1.420989	3.315034	10.512553	878	CUFF.183.1	525
BnaA01g13090D	BnaA01g13090D	j	CUFF.184	CUFF.184.1	100	2.049246	1.502283	2.596210	8.842020	1896	CUFF.184.1	1929
BnaA01g13080D	BnaA01g13080D	j	CUFF.185	CUFF.185.1	100	12.211599	9.734536	14.688663	52.854932	841	CUFF.185.1	1185
BnaA01g13080D	BnaA01g13080D	=	CUFF.185	CUFF.185.2	34	4.204142	2.260695	6.147589	18.196604	733	CUFF.185.1	1185
BnaA01g13180D	BnaA01g13180D	j	CUFF.186	CUFF.186.1	100	8.091218	6.698465	9.483971	35.833792	1235	CUFF.186.1	1797
BnaA01g13220D	BnaA01g13220D	j	CUFF.187	CUFF.187.1	88	1.387231	0.803293	1.971169	6.057234	1607	CUFF.187.2	3394
BnaA01g13220D	BnaA01g13220D	j	CUFF.187	CUFF.187.2	100	1.572366	0.982177	2.162554	6.865611	1683	CUFF.187.2	3394
BnaA01g13220D	BnaA01g13220D	j	CUFF.188	CUFF.188.1	100	1.242621	0.813850	1.671392	5.496753	1941	CUFF.188.1	3394
BnaA01g13300D	BnaA01g13300D	=	CUFF.189	CUFF.189.1	100	14.624121	12.263177	16.985065	64.653438	923	CUFF.189.1	807
BnaA01g13170D	BnaA01g13170D	x	CUFF.190	CUFF.190.1	100	44.676836	40.970338	48.383333	194.519787	1288	CUFF.190.1	1156
BnaA01g13370D	BnaA01g13370D	=	CUFF.191	CUFF.191.1	100	11.055858	8.228914	13.882802	48.926893	583	CUFF.191.1	585
BnaA01g13280D	BnaA01g13280D	j	CUFF.193	CUFF.193.1	25	9.136801	7.445507	10.828094	38.769565	1391	CUFF.193.1	1586
BnaA01g13280D	BnaA01g13280D	=	CUFF.193	CUFF.193.2	100	36.219651	32.940432	39.498870	153.688386	1389	CUFF.193.1	1586
BnaA01g13130D	BnaA01g13130D	j	CUFF.192	CUFF.192.1	88	7.242724	5.651979	8.833469	31.535895	1278	CUFF.192.1	1714
BnaA01g13130D	BnaA01g13130D	j	CUFF.192	CUFF.192.2	100	8.243413	6.507320	9.979506	35.893044	1276	CUFF.192.1	1714
BnaA01g13130D	BnaA01g13130D	j	CUFF.192	CUFF.192.3	49	4.029690	2.706830	5.352550	17.545868	1278	CUFF.192.1	1714
BnaA01g13130D	BnaA01g13130D	j	CUFF.192	CUFF.192.4	65	5.362094	3.880952	6.843235	23.347351	1277	CUFF.192.1	1714
BnaA01g13400D	BnaA01g13400D	j	CUFF.194	CUFF.194.1	100	15.037336	13.663073	16.411599	65.808190	2165	CUFF.194.1	2163
BnaA01g13460D	BnaA01g13460D	=	CUFF.195	CUFF.195.1	100	6.662419	5.567130	7.757708	29.037775	1566	CUFF.195.1	1498
BnaA01g13430D	BnaA01g13430D	=	CUFF.197	CUFF.197.1	100	16.646802	14.741285	18.552318	73.420842	1521	CUFF.197.1	1383
BnaA01g13510D	BnaA01g13510D	=	CUFF.198	CUFF.198.1	100	6.506366	4.671778	8.340953	28.570578	703	CUFF.198.1	729
-	-	u	CUFF.199	CUFF.199.1	100	31.533399	26.125465	36.941332	138.816620	491	CUFF.199.1	-
BnaA01g13480D	BnaA01g13480D	j	CUFF.200	CUFF.200.1	100	7.430253	6.133013	8.727494	32.185346	1514	CUFF.200.1	1508
BnaA01g13480D	BnaA01g13480D	c	CUFF.200	CUFF.200.2	53	3.954173	2.218949	5.689397	17.128141	750	CUFF.200.1	1508
BnaA01g13530D	BnaA01g13530D	j	CUFF.201	CUFF.201.1	100	10.363536	9.015671	11.711401	45.344749	1785	CUFF.201.1	1172
BnaA01g12870D	BnaA01g12870D	j	CUFF.196	CUFF.196.1	100	2.805231	2.035488	3.574973	12.244224	1640	CUFF.196.1	1718
BnaA01g12870D	BnaA01g12870D	j	CUFF.196	CUFF.196.2	52	1.471880	0.696566	2.247193	6.424436	1168	CUFF.196.1	1718
BnaA01g12900D	BnaA01g12900D	c	CUFF.202	CUFF.202.1	100	22.489657	19.452572	25.526742	99.462271	1153	CUFF.202.4	1909
BnaA01g12900D	BnaA01g12900D	j	CUFF.202	CUFF.202.2	43	9.596797	7.833794	11.359800	42.442587	1620	CUFF.202.4	1909
BnaA01g12900D	BnaA01g12900D	j	CUFF.202	CUFF.202.3	57	12.709517	10.715194	14.703840	56.208833	1452	CUFF.202.4	1909
BnaA01g12900D	BnaA01g12900D	j	CUFF.202	CUFF.202.4	23	5.260028	4.063604	6.456451	23.262885	1775	CUFF.202.4	1909
BnaA01g13770D	BnaA01g13770D	=	CUFF.205	CUFF.205.1	100	3.373899	1.570474	5.177324	15.282302	481	CUFF.205.1	569
BnaA01g13470D	BnaA01g13470D	=	CUFF.208	CUFF.208.1	100	43.720942	40.847064	46.594821	191.018946	2363	CUFF.208.1	2341
BnaA01g13800D	BnaA01g13800D	j	CUFF.211	CUFF.211.1	38	1.339770	0.748690	1.930850	5.890109	2006	CUFF.211.1	2153
BnaA01g13800D	BnaA01g13800D	=	CUFF.211	CUFF.211.2	44	1.541090	0.944214	2.137965	6.775183	2006	CUFF.211.1	2153
BnaA01g13800D	BnaA01g13800D	j	CUFF.211	CUFF.211.3	100	3.526904	2.677558	4.376251	15.505537	1980	CUFF.211.1	2153
BnaA01g13780D	BnaA01g13780D	c	CUFF.207	CUFF.207.1	100	1.390785	0.665990	2.115581	6.097042	879	CUFF.207.1	1878
BnaA01g13780D	BnaA01g13780D	j	CUFF.209	CUFF.209.1	100	1.133229	0.606133	1.660326	5.032464	1515	CUFF.209.1	1878
BnaA01g13780D	BnaA01g13780D	j	CUFF.209	CUFF.209.2	66	0.745084	0.290148	1.200019	3.308780	1494	CUFF.209.1	1878
BnaA01g13820D	BnaA01g13820D	o	CUFF.213	CUFF.213.1	100	1.442795	0.642476	2.243114	6.461829	773	CUFF.213.1	1149
BnaA01g13530D	BnaA01g13530D	p	CUFF.203	CUFF.203.1	100	105.422340	98.343119	112.501562	454.646816	1058	CUFF.203.1	1172
BnaA01g13540D	BnaA01g13540D	=	CUFF.204	CUFF.204.1	100	4.338685	3.311102	5.366268	19.217359	1281	CUFF.204.1	1382
BnaA01g13550D	BnaA01g13550D	=	CUFF.206	CUFF.206.1	100	8.487365	6.444218	10.530512	36.022397	738	CUFF.206.1	694
BnaA01g13560D	BnaA01g13560D	j	CUFF.210	CUFF.210.1	100	8.779458	7.730658	9.828258	38.620304	2449	CUFF.210.1	2799
BnaA01g13570D	BnaA01g13570D	=	CUFF.212	CUFF.212.1	100	0.773290	0.408517	1.138063	3.231083	1625	CUFF.212.1	1683
BnaA01g13610D	BnaA01g13610D	=	CUFF.214	CUFF.214.1	100	19.970898	16.520477	23.421320	87.995989	637	CUFF.214.1	762
BnaA01g13880D	BnaA01g13880D	j	CUFF.216	CUFF.216.1	27	1.550678	0.667726	2.433629	7.117873	776	CUFF.216.1	871
BnaA01g13880D	BnaA01g13880D	=	CUFF.216	CUFF.216.2	100	5.679198	3.396119	7.962278	26.068477	528	CUFF.216.1	871
BnaA01g13890D	BnaA01g13890D	=	CUFF.218	CUFF.218.1	100	1.174850	0.772954	1.576746	4.931926	2014	CUFF.218.1	2026
BnaA01g13830D	BnaA01g13830D	j	CUFF.219	CUFF.219.1	100	6.755091	5.605181	7.905001	29.241601	1561	CUFF.219.1	1714
BnaA01g13850D	BnaA01g13850D	=	CUFF.217	CUFF.217.1	100	1.079147	0.494273	1.664020	4.954701	1065	CUFF.217.1	1175
BnaA01g13870D	BnaA01g13870D	o	CUFF.221	CUFF.221.1	100	1.879110	0.443294	3.314926	8.084178	660	CUFF.221.1	516
BnaA01g13860D	BnaA01g13860D	o	CUFF.222	CUFF.222.1	100	6.541025	4.627241	8.454809	28.140343	761	CUFF.222.1	1122
BnaA01g13310D	BnaA01g13310D	=	CUFF.215	CUFF.215.1	100	177.398163	166.916184	187.880141	751.501929	1002	CUFF.215.1	1160
BnaA01g13320D	BnaA01g13320D	j	CUFF.220	CUFF.220.1	100	11.162084	9.966316	12.357851	49.001467	2556	CUFF.220.1	2881
BnaA01g13320D	BnaA01g13320D	c	CUFF.220	CUFF.220.2	62	6.968622	5.440167	8.497077	30.592200	1119	CUFF.220.1	2881
BnaA01g13330D	BnaA01g13330D	j	CUFF.223	CUFF.223.1	38	11.169795	9.678353	12.661238	48.590419	1796	CUFF.223.1	1793
BnaA01g13330D	BnaA01g13330D	=	CUFF.223	CUFF.223.2	100	29.439371	26.386820	32.491922	128.066031	1234	CUFF.223.1	1793
BnaA01g13340D	BnaA01g13340D	j	CUFF.224	CUFF.224.1	61	1.793545	1.125974	2.461115	7.887051	1655	CUFF.224.3	1602
BnaA01g13340D	BnaA01g13340D	=	CUFF.224	CUFF.224.2	100	2.964102	1.929653	3.998551	13.034538	1194	CUFF.224.3	1602
BnaA01g13340D	BnaA01g13340D	j	CUFF.224	CUFF.224.3	22	0.655340	0.219584	1.091096	2.881836	1761	CUFF.224.3	1602
-	-	u	CUFF.225	CUFF.225.1	100	4.281251	2.524985	6.037517	17.392567	588	CUFF.225.1	-
BnaA01g13350D	BnaA01g13350D	=	CUFF.226	CUFF.226.1	100	5.297708	3.760583	6.834834	22.551074	776	CUFF.226.1	816
BnaA01g15880D	BnaA01g15880D	j	CUFF.258	CUFF.258.1	100	1.219948	0.806687	1.633210	5.261974	2258	CUFF.258.1	1844
BnaA01g15880D	BnaA01g15880D	j	CUFF.258	CUFF.258.2	71	0.862332	0.400500	1.324165	3.719477	1528	CUFF.258.1	1844
BnaA01g15900D	BnaA01g15900D	=	CUFF.260	CUFF.260.1	100	9.803760	8.273266	11.334254	43.806071	1240	CUFF.260.1	1195
BnaA01g15920D	BnaA01g15920D	o	CUFF.261	CUFF.261.1	100	0.661276	0.234299	1.088254	3.068378	1138	CUFF.261.1	1763
BnaA01g15920D	BnaA01g15920D	j	CUFF.263	CUFF.263.1	100	1.088466	0.400841	1.776092	4.990759	811	CUFF.263.1	1763
BnaA01g15930D	BnaA01g15930D	j	CUFF.264	CUFF.264.1	100	5.826073	3.859380	7.792766	26.788577	614	CUFF.264.1	656
BnaA01g15910D	BnaA01g15910D	o	CUFF.265	CUFF.265.1	31	1.423827	0.813513	2.034140	6.152026	1488	CUFF.265.1	1560
BnaA01g15910D	BnaA01g15910D	=	CUFF.265	CUFF.265.2	100	4.545354	3.511752	5.578955	19.639424	1419	CUFF.265.1	1560
BnaA01g15840D	BnaA01g15840D	=	CUFF.266	CUFF.266.1	100	20.717018	17.996278	23.437758	90.390266	994	CUFF.266.1	1415
BnaA01g15840D	BnaA01g15840D	x	CUFF.269	CUFF.269.1	100	15.711836	9.254288	22.169385	71.452836	310	CUFF.269.1	1415
BnaA01g15960D	BnaA01g15960D	=	CUFF.270	CUFF.270.1	100	4.236109	2.796409	5.675810	17.971216	753	CUFF.270.1	799
BnaA01g15940D	BnaA01g15940D	=	CUFF.271	CUFF.271.1	100	63.874931	56.852664	70.897197	279.496152	548	CUFF.271.1	826
BnaA01g16000D	BnaA01g16000D	c	CUFF.273	CUFF.273.1	100	10.045697	3.987914	16.103480	47.385391	277	CUFF.273.1	405
BnaA01g16020D	BnaA01g16020D	o	CUFF.275	CUFF.275.1	100	1.224005	0.769971	1.678039	5.264588	1723	CUFF.275.1	1100
BnaA01g12060D	BnaA01g12060D	e	CUFF.227	CUFF.227.1	100	9.778240	6.854184	12.702296	40.877074	601	CUFF.227.1	1107
BnaA01g12060D	BnaA01g12060D	=	CUFF.227	CUFF.227.2	70	6.863554	3.513578	10.213531	28.692488	476	CUFF.227.1	1107
BnaA01g12080D	BnaA01g12080D	j	CUFF.228	CUFF.228.1	20	0.788236	0.253721	1.322750	3.340068	1396	CUFF.228.1	1396
BnaA01g12080D	BnaA01g12080D	=	CUFF.228	CUFF.228.2	100	4.031098	3.039082	5.023114	17.081369	1396	CUFF.228.1	1396
BnaA01g12090D	BnaA01g12090D	=	CUFF.229	CUFF.229.1	100	2.255721	1.615995	2.895448	9.752301	1705	CUFF.229.1	1783
BnaA01g12090D	BnaA01g12090D	e	CUFF.230	CUFF.230.1	100	2.075711	0.599994	3.551429	8.974051	550	CUFF.229.1	1783
BnaA01g12100D	BnaA01g12100D	=	CUFF.231	CUFF.231.1	100	7.251187	6.160955	8.341420	30.726955	1845	CUFF.231.1	1577
BnaA01g12110D	BnaA01g12110D	=	CUFF.232	CUFF.232.1	100	6.315379	4.552468	8.078290	28.562498	755	CUFF.232.1	636
BnaA01g12120D	BnaA01g12120D	x	CUFF.233	CUFF.233.1	100	1.626956	0.664478	2.589433	7.191449	706	CUFF.233.1	527
BnaA01g12120D	BnaA01g12120D	=	CUFF.234	CUFF.234.1	100	26.900927	21.479808	32.322046	118.907141	467	CUFF.234.1	527
BnaA01g12130D	BnaA01g12130D	=	CUFF.235	CUFF.235.1	100	4.026144	2.817415	5.234873	17.929092	937	CUFF.235.1	2112
BnaA01g12140D	BnaA01g12140D	e	CUFF.236	CUFF.236.1	100	2.527503	1.826856	3.228149	11.081615	1762	CUFF.236.1	1610
BnaA01g12140D	BnaA01g12140D	j	CUFF.237	CUFF.237.1	100	15.950198	13.498696	18.401699	69.932249	977	CUFF.236.1	1610
BnaA01g12150D	BnaA01g12150D	c	CUFF.238	CUFF.238.1	100	2.057160	0.830298	3.284021	8.955437	681	CUFF.238.2	2394
BnaA01g12150D	BnaA01g12150D	c	CUFF.238	CUFF.238.2	60	1.224403	0.631776	1.817031	5.330198	1290	CUFF.238.2	2394
BnaA01g12160D	BnaA01g12160D	j	CUFF.239	CUFF.239.1	100	3.340212	2.538063	4.142361	14.688469	1866	CUFF.239.1	1763
BnaA01g12160D	BnaA01g12160D	j	CUFF.239	CUFF.239.2	36	1.218099	0.661191	1.775007	5.356548	1866	CUFF.239.1	1763
BnaA01g12170D	BnaA01g12170D	=	CUFF.240	CUFF.240.1	40	1.310347	0.598743	2.021951	5.746871	1189	CUFF.240.1	1435
BnaA01g12170D	BnaA01g12170D	j	CUFF.240	CUFF.240.2	100	3.236170	1.949428	4.522911	14.193077	882	CUFF.240.1	1435
BnaA01g12190D	BnaA01g12190D	e	CUFF.241	CUFF.241.1	100	22.308420	16.025420	28.591421	100.130237	392	CUFF.242.1	766
BnaA01g12190D	BnaA01g12190D	=	CUFF.242	CUFF.242.1	100	88.874685	79.603805	98.145566	398.909613	538	CUFF.242.1	766
BnaA01g12200D	BnaA01g12200D	j	CUFF.243	CUFF.243.1	100	7.768757	6.093281	9.444232	33.424598	937	CUFF.243.1	775
BnaA01g12270D	BnaA01g12270D	=	CUFF.244	CUFF.244.1	100	4.017985	2.699586	5.336384	17.467016	822	CUFF.244.1	1795
BnaA01g12280D	BnaA01g12280D	=	CUFF.245	CUFF.245.1	100	4.387754	3.766358	5.009150	18.573646	3700	CUFF.245.2	2654
BnaA01g12280D	BnaA01g12280D	j	CUFF.245	CUFF.245.2	21	0.899565	0.567447	1.231684	3.807919	3703	CUFF.245.2	2654
BnaA01g12290D	BnaA01g12290D	e	CUFF.246	CUFF.246.1	100	4.564492	3.485132	5.643851	19.053547	1190	CUFF.246.1	555
BnaA01g12310D	BnaA01g12310D	=	CUFF.247	CUFF.247.1	100	11.497950	9.905880	13.090019	49.988458	1349	CUFF.247.1	1524
BnaA01g12320D	BnaA01g12320D	j	CUFF.248	CUFF.248.1	21	0.596618	0.243708	0.949528	2.580068	1858	CUFF.248.1	1301
BnaA01g12320D	BnaA01g12320D	j	CUFF.248	CUFF.248.2	100	2.795593	2.084695	3.506492	12.089507	1747	CUFF.248.1	1301
BnaA01g12360D	BnaA01g12360D	j	CUFF.249	CUFF.249.1	11	2.300917	1.418573	3.183261	10.196032	1421	CUFF.249.1	1420
BnaA01g12360D	BnaA01g12360D	=	CUFF.249	CUFF.249.2	100	20.565645	18.136589	22.994701	91.132351	1271	CUFF.249.1	1420
BnaA01g12380D	BnaA01g12380D	e	CUFF.250	CUFF.250.1	100	1.912316	1.225392	2.599241	8.214142	1203	CUFF.250.1	1689
BnaA01g12390D	BnaA01g12390D	j	CUFF.251	CUFF.251.1	100	8.824208	7.337212	10.311205	38.320451	1276	CUFF.251.1	1411
BnaA01g12400D	BnaA01g12400D	=	CUFF.252	CUFF.252.1	100	1.247847	0.855638	1.640056	5.469846	2221	CUFF.252.1	2470
BnaA01g12420D	BnaA01g12420D	j	CUFF.253	CUFF.253.1	98	13.091704	11.480048	14.703361	57.311799	1730	CUFF.253.1	915
BnaA01g12420D	BnaA01g12420D	j	CUFF.253	CUFF.253.2	100	13.412585	10.953878	15.871292	58.716523	915	CUFF.253.1	915
BnaA01g12430D	BnaA01g12430D	j	CUFF.254	CUFF.254.1	100	6.015867	3.786284	8.245449	25.099171	542	CUFF.254.1	378
BnaA01g12450D	BnaA01g12450D	=	CUFF.255	CUFF.255.1	100	17.200844	15.066877	19.334812	75.776675	1273	CUFF.255.1	1298
BnaA01g12480D	BnaA01g12480D	j	CUFF.256	CUFF.256.1	100	0.717279	0.365261	1.069296	3.167588	2561	CUFF.256.1	918
BnaA01g12470D	BnaA01g12470D	=	CUFF.257	CUFF.257.1	100	1.288284	0.840659	1.735908	5.689213	2486	CUFF.257.1	1950
BnaA01g12510D	BnaA01g12510D	=	CUFF.259	CUFF.259.1	100	3.893132	2.195786	5.590479	16.931071	572	CUFF.259.1	870
BnaA01g12520D	BnaA01g12520D	j	CUFF.262	CUFF.262.1	100	2.858110	1.950662	3.765558	12.281490	1266	CUFF.262.2	2777
BnaA01g12520D	BnaA01g12520D	j	CUFF.262	CUFF.262.2	22	0.628984	0.104259	1.153708	2.702784	1278	CUFF.262.2	2777
BnaA01g12520D	BnaA01g12520D	o	CUFF.267	CUFF.267.1	100	7.111145	5.446841	8.775450	31.565221	991	CUFF.267.1	2777
BnaA01g12530D	BnaA01g12530D	=	CUFF.268	CUFF.268.1	100	21.827145	19.115923	24.538366	96.887155	1088	CUFF.268.1	1271
BnaA01g12540D	BnaA01g12540D	j	CUFF.272	CUFF.272.1	14	0.911643	0.324447	1.498840	3.985351	1257	CUFF.272.1	1063
BnaA01g12540D	BnaA01g12540D	j	CUFF.272	CUFF.272.2	100	6.333487	5.026986	7.639987	27.687549	1257	CUFF.272.1	1063
BnaA01g12560D	BnaA01g12560D	j	CUFF.274	CUFF.274.1	37	3.115262	1.858736	4.371787	13.440618	1086	CUFF.274.2	1707
BnaA01g12560D	BnaA01g12560D	=	CUFF.274	CUFF.274.2	100	8.432792	7.186022	9.679562	36.382799	1855	CUFF.274.2	1707
BnaA01g15950D	BnaA01g15950D	j	CUFF.276	CUFF.276.1	14	2.066371	1.282149	2.850593	8.973820	1580	CUFF.276.1	2462
BnaA01g15950D	BnaA01g15950D	j	CUFF.276	CUFF.276.2	100	15.090999	13.068170	17.113828	65.537078	1493	CUFF.276.1	2462
BnaA01g15950D	BnaA01g15950D	j	CUFF.276	CUFF.276.3	26	3.873648	2.672790	5.074505	16.822448	1493	CUFF.276.1	2462
BnaA01g16160D	BnaA01g16160D	j	CUFF.277	CUFF.277.1	100	3.509477	2.292117	4.726838	14.750460	839	CUFF.277.1	924
BnaA01g16360D	BnaA01g16360D	j	CUFF.278	CUFF.278.1	100	3.488558	2.774409	4.202707	15.284333	1981	CUFF.278.1	1946
BnaA01g16400D	BnaA01g16400D	x	CUFF.280	CUFF.280.1	100	2.436865	1.510145	3.363585	10.590383	1092	CUFF.280.2	1455
BnaA01g16400D	BnaA01g16400D	x	CUFF.280	CUFF.280.2	28	0.670813	0.139040	1.202585	2.915288	1172	CUFF.280.2	1455
BnaA01g16390D	BnaA01g16390D	j	CUFF.279	CUFF.279.1	100	2.852765	1.282485	4.423045	12.780417	663	CUFF.281.1	569
BnaA01g16390D	BnaA01g16390D	e	CUFF.281	CUFF.281.1	100	1.829878	0.531357	3.128398	8.197870	677	CUFF.281.1	569
BnaA01g16430D	BnaA01g16430D	=	CUFF.282	CUFF.282.1	100	66.707313	60.839531	72.575095	295.334163	704	CUFF.282.1	877
BnaA01g16440D	BnaA01g16440D	=	CUFF.283	CUFF.283.1	100	28.571480	26.236593	30.906366	123.712412	1512	CUFF.283.1	1586
BnaA01g16450D	BnaA01g16450D	=	CUFF.285	CUFF.285.1	100	3.722112	2.613397	4.830826	16.284224	989	CUFF.285.1	1030
BnaA01g16420D	BnaA01g16420D	=	CUFF.284	CUFF.284.1	100	3.779679	3.197885	4.361474	16.685760	3402	CUFF.284.1	3562
BnaA01g16420D	BnaA01g16420D	e	CUFF.286	CUFF.286.1	100	2.949787	1.830031	4.069543	13.022122	1066	CUFF.284.1	3562
BnaA01g16470D	BnaA01g16470D	o	CUFF.287	CUFF.287.1	100	3.115762	2.086486	4.145038	14.096956	992	CUFF.287.1	1215
BnaA01g16490D	BnaA01g16490D	=	CUFF.288	CUFF.288.1	100	8.914024	7.244290	10.583758	38.686222	1002	CUFF.288.1	1012
BnaA01g16540D	BnaA01g16540D	j	CUFF.289	CUFF.289.1	100	4.152172	2.979092	5.325251	18.007958	990	CUFF.289.1	2305
BnaA01g16530D	BnaA01g16530D	=	CUFF.290	CUFF.290.1	100	2.938373	2.042237	3.834509	12.315946	1119	CUFF.290.1	1049
BnaA01g16510D	BnaA01g16510D	j	CUFF.291	CUFF.291.1	41	0.874291	0.326501	1.422081	3.558774	1210	CUFF.291.1	1290
BnaA01g16510D	BnaA01g16510D	j	CUFF.291	CUFF.291.2	100	2.116539	0.979788	3.253290	8.615309	767	CUFF.291.1	1290
BnaA01g16520D	BnaA01g16520D	x	CUFF.293	CUFF.293.1	100	4.198460	3.094274	5.302646	18.768349	1212	CUFF.293.1	2277
BnaA01g16520D	BnaA01g16520D	=	CUFF.294	CUFF.294.1	100	1.623588	1.195262	2.051915	7.257916	2729	CUFF.294.1	2277
BnaA01g16600D	BnaA01g16600D	=	CUFF.295	CUFF.295.1	100	1.929252	1.319861	2.538642	8.451000	1535	CUFF.295.1	2090
BnaA01g16570D	BnaA01g16570D	e	CUFF.292	CUFF.292.1	100	8.201064	6.207191	10.194937	36.017603	741	CUFF.292.1	432
BnaA01g16560D	BnaA01g16560D	=	CUFF.296	CUFF.296.1	100	17.883509	15.810025	19.956993	78.723485	1397	CUFF.296.1	1513
BnaA01g17020D	BnaA01g17020D	o	CUFF.297	CUFF.297.1	100	2.157210	1.293547	3.020874	9.407592	927	CUFF.297.1	1997
BnaA01g17050D	BnaA01g17050D	=	CUFF.298	CUFF.298.1	100	4.767225	3.940477	5.593973	21.110126	1901	CUFF.298.1	1860
BnaA01g17060D	BnaA01g17060D	j	CUFF.299	CUFF.299.1	100	3.644451	2.632979	4.655923	16.172136	1087	CUFF.299.1	1598
BnaA01g17060D	BnaA01g17060D	c	CUFF.300	CUFF.300.1	100	2.010559	1.005741	3.015377	9.103992	725	CUFF.300.1	1598
-	-	u	CUFF.301	CUFF.301.1	100	2.330147	1.324842	3.335452	10.033658	979	CUFF.301.1	-
-	-	u	CUFF.301	CUFF.301.2	63	1.462700	0.480205	2.445194	6.298412	781	CUFF.301.1	-
-	-	u	CUFF.301	CUFF.301.3	62	1.446014	0.428666	2.463363	6.226565	733	CUFF.301.1	-
-	-	u	CUFF.301	CUFF.301.4	74	1.730726	0.537827	2.923625	7.452540	673	CUFF.301.1	-
BnaA01g17100D	BnaA01g17100D	=	CUFF.302	CUFF.302.1	100	2.119932	1.248642	2.991222	9.126100	911	CUFF.302.1	902
BnaA01g17130D	BnaA01g17130D	c	CUFF.303	CUFF.303.1	100	2.904091	2.027107	3.781075	13.092473	1150	CUFF.303.1	2182
BnaA01g17140D	BnaA01g17140D	j	CUFF.304	CUFF.304.1	100	5.365934	4.599351	6.132516	23.481499	2947	CUFF.304.2	2550
BnaA01g17140D	BnaA01g17140D	j	CUFF.304	CUFF.304.2	17	0.928907	0.562852	1.294962	4.064928	3030	CUFF.304.2	2550
BnaA01g17170D	BnaA01g17170D	=	CUFF.305	CUFF.305.1	100	8.759300	7.588881	9.929720	37.570076	1803	CUFF.305.1	1744
BnaA01g17150D	BnaA01g17150D	j	CUFF.306	CUFF.306.1	35	0.897019	0.407411	1.386626	3.928705	1430	CUFF.306.1	1248
BnaA01g17150D	BnaA01g17150D	c	CUFF.306	CUFF.306.2	46	1.193379	0.485714	1.901044	5.226683	1128	CUFF.306.1	1248
BnaA01g17150D	BnaA01g17150D	j	CUFF.306	CUFF.306.3	100	2.590944	1.454602	3.727285	11.347647	908	CUFF.306.1	1248
BnaA01g17210D	BnaA01g17210D	=	CUFF.307	CUFF.307.1	100	4.059166	1.943767	6.174565	16.186258	453	CUFF.307.1	171
-	-	u	CUFF.309	CUFF.309.1	100	22.766526	20.312509	25.220542	99.061806	1153	CUFF.309.1	-
BnaA01g17240D	BnaA01g17240D	j	CUFF.308	CUFF.308.1	100	1.648537	1.002334	2.294741	7.362362	1213	CUFF.308.1	528
BnaA01g17290D	BnaA01g17290D	e	CUFF.310	CUFF.310.1	100	9.024624	6.365719	11.683529	39.475256	552	CUFF.310.1	315
BnaA01g17330D	BnaA01g17330D	o	CUFF.311	CUFF.311.1	100	1.105836	0.663587	1.548085	4.711967	1612	CUFF.311.1	1425
-	-	u	CUFF.312	CUFF.312.1	100	1.903873	0.674566	3.133179	8.789498	548	CUFF.312.1	-
BnaA01g17360D	BnaA01g17360D	=	CUFF.313	CUFF.313.1	100	6.636021	4.434947	8.837096	29.748750	572	CUFF.313.1	675
BnaA01g17350D	BnaA01g17350D	=	CUFF.315	CUFF.315.1	100	63.964776	55.543441	72.386111	275.294880	457	CUFF.315.1	761
BnaA01g17400D	BnaA01g17400D	j	CUFF.317	CUFF.317.1	49	3.491408	2.036050	4.946767	15.266036	810	CUFF.317.1	796
BnaA01g17400D	BnaA01g17400D	=	CUFF.317	CUFF.317.2	100	7.098099	5.169904	9.026293	31.036137	806	CUFF.317.1	796
BnaA01g17450D	BnaA01g17450D	=	CUFF.319	CUFF.319.1	100	2.160884	1.655354	2.666413	9.174689	2280	CUFF.319.1	2297
BnaA01g17410D	BnaA01g17410D	j	CUFF.324	CUFF.324.1	30	1.439682	1.013000	1.866363	6.237832	3601	CUFF.324.1	1827
BnaA01g17410D	BnaA01g17410D	j	CUFF.324	CUFF.324.2	100	4.819137	4.085730	5.552544	20.880289	3139	CUFF.324.1	1827
BnaA01g17460D	BnaA01g17460D	=	CUFF.322	CUFF.322.1	100	10.977672	9.148988	12.806356	46.789290	1089	CUFF.322.1	1101
BnaA01g17480D	BnaA01g17480D	j	CUFF.325	CUFF.325.1	100	2.312525	1.401723	3.223327	9.936792	1116	CUFF.325.2	1481
BnaA01g17480D	BnaA01g17480D	j	CUFF.325	CUFF.325.2	86	1.999576	1.277972	2.721180	8.592066	1426	CUFF.325.2	1481
BnaA01g17500D	BnaA01g17500D	j	CUFF.327	CUFF.327.1	56	5.291754	4.134959	6.448549	22.963489	1380	CUFF.327.1	1229
BnaA01g17500D	BnaA01g17500D	=	CUFF.327	CUFF.327.2	100	9.427704	6.913203	11.942205	40.911382	688	CUFF.327.1	1229
BnaA01g17510D	BnaA01g17510D	j	CUFF.330	CUFF.330.1	56	1.829635	0.984129	2.675140	7.996397	1193	CUFF.330.2	2565
BnaA01g17510D	BnaA01g17510D	j	CUFF.330	CUFF.330.2	100	3.247309	2.642070	3.852548	14.192325	2838	CUFF.330.2	2565
BnaA01g17510D	BnaA01g17510D	j	CUFF.330	CUFF.330.3	62	2.002181	1.090786	2.913576	8.750509	1252	CUFF.330.2	2565
BnaA01g17530D	BnaA01g17530D	c	CUFF.333	CUFF.333.1	100	4.506301	2.253150	6.759451	19.317439	444	CUFF.333.1	577
BnaA01g17490D	BnaA01g17490D	j	CUFF.331	CUFF.331.1	54	1.819903	1.216519	2.423287	8.056990	2271	CUFF.331.1	5829
BnaA01g17490D	BnaA01g17490D	j	CUFF.331	CUFF.331.2	51	1.697520	1.138497	2.256543	7.515180	2271	CUFF.331.1	5829
BnaA01g17490D	BnaA01g17490D	c	CUFF.331	CUFF.331.3	100	3.353616	2.494107	4.213126	14.846972	1738	CUFF.331.1	5829
BnaA01g17490D	BnaA01g17490D	j	CUFF.332	CUFF.332.1	15	0.887480	0.176736	1.598223	3.893305	1005	CUFF.332.1	5829
BnaA01g17490D	BnaA01g17490D	c	CUFF.332	CUFF.332.2	100	5.750380	4.300729	7.200031	25.226474	1004	CUFF.332.1	5829
BnaA01g17490D	BnaA01g17490D	j	CUFF.335	CUFF.335.1	100	7.728298	6.621010	8.835587	33.946544	1954	CUFF.335.1	5829
BnaA01g17490D	BnaA01g17490D	c	CUFF.335	CUFF.335.2	96	7.440304	4.999066	9.881543	32.681531	584	CUFF.335.1	5829
BnaA01g17550D	BnaA01g17550D	j	CUFF.337	CUFF.337.1	27	0.492073	0.109891	0.874255	2.192889	1525	CUFF.337.1	2377
BnaA01g17550D	BnaA01g17550D	j	CUFF.337	CUFF.337.2	61	1.100134	0.544625	1.655643	4.902669	1396	CUFF.337.1	2377
BnaA01g17550D	BnaA01g17550D	c	CUFF.337	CUFF.337.3	100	1.794981	1.118393	2.471569	7.999208	1249	CUFF.337.1	2377
-	-	u	CUFF.339	CUFF.339.1	100	10.713687	4.504676	16.922698	43.206090	279	CUFF.339.1	-
BnaA01g16040D	BnaA01g16040D	j	CUFF.314	CUFF.314.1	100	5.951359	4.604107	7.298611	26.155356	1117	CUFF.314.1	869
BnaA01g16050D	BnaA01g16050D	j	CUFF.316	CUFF.316.1	82	0.970062	0.554557	1.385567	4.263280	1925	CUFF.316.2	1467
BnaA01g16050D	BnaA01g16050D	j	CUFF.316	CUFF.316.2	100	1.188133	0.756992	1.619273	5.221670	2152	CUFF.316.2	1467
BnaA01g16060D	BnaA01g16060D	j	CUFF.318	CUFF.318.1	12	0.765927	0.294825	1.237030	3.360523	1651	CUFF.318.1	1690
BnaA01g16060D	BnaA01g16060D	j	CUFF.318	CUFF.318.2	100	6.538510	5.371282	7.705738	28.687855	1573	CUFF.318.1	1690
BnaA01g16070D	BnaA01g16070D	j	CUFF.320	CUFF.320.1	89	1.114701	0.884457	1.344945	4.926965	8551	CUFF.320.1	7278
BnaA01g16070D	BnaA01g16070D	j	CUFF.320	CUFF.320.2	100	1.256198	1.019339	1.493057	5.552379	8536	CUFF.320.1	7278
BnaA01g16080D	BnaA01g16080D	j	CUFF.321	CUFF.321.1	100	10.046105	8.642221	11.449989	44.403659	1612	CUFF.321.1	1628
BnaA01g16100D	BnaA01g16100D	=	CUFF.326	CUFF.326.1	100	12.660612	10.000558	15.320665	55.584160	694	CUFF.326.1	1675
BnaA01g16110D	BnaA01g16110D	o	CUFF.328	CUFF.328.1	100	9.003174	5.398652	12.607697	40.994558	395	CUFF.328.1	4348
BnaA01g16110D	BnaA01g16110D	j	CUFF.329	CUFF.329.1	100	5.907166	5.135147	6.679185	25.769545	2919	CUFF.329.1	4348
BnaA01g16130D	BnaA01g16130D	j	CUFF.334	CUFF.334.1	100	302.703631	280.315483	325.091780	1326.041039	449	CUFF.334.1	678
BnaA01g16140D	BnaA01g16140D	j	CUFF.336	CUFF.336.1	100	3.841075	3.089931	4.592218	16.993751	1984	CUFF.336.1	1774
BnaA01g17560D	BnaA01g17560D	=	CUFF.340	CUFF.340.1	100	12.458038	10.627262	14.288814	55.223981	1220	CUFF.340.1	1285
BnaA01g17600D	BnaA01g17600D	e	CUFF.341	CUFF.341.1	100	1.169793	0.465048	1.874538	5.416186	822	CUFF.341.1	1548
BnaA01g17590D	BnaA01g17590D	=	CUFF.342	CUFF.342.1	100	4.620424	3.613968	5.626881	19.862225	1340	CUFF.342.1	1065
BnaA01g17600D	BnaA01g17600D	o	CUFF.343	CUFF.343.1	100	1.066248	0.377785	1.754711	4.690377	795	CUFF.343.1	1548
BnaA01g17630D	BnaA01g17630D	p	CUFF.345	CUFF.345.1	100	1.042580	0.426966	1.658193	4.423899	907	CUFF.345.1	1902
BnaA01g17650D	BnaA01g17650D	j	CUFF.346	CUFF.346.1	15	0.187100	0.000000	0.380398	0.822801	2111	CUFF.346.1	2217
BnaA01g17650D	BnaA01g17650D	j	CUFF.346	CUFF.346.2	100	1.213491	0.796023	1.630958	5.336510	2111	CUFF.346.1	2217
BnaA01g17660D	BnaA01g17660D	j	CUFF.347	CUFF.347.1	100	5.752909	3.449667	8.056151	25.658031	493	CUFF.347.1	618
-	-	u	CUFF.348	CUFF.348.1	100	5.229942	2.530617	7.929266	22.366208	407	CUFF.348.1	-
BnaA01g17630D	BnaA01g17630D	j	CUFF.352	CUFF.352.1	100	28.797702	26.428286	31.167119	124.748877	1906	CUFF.352.1	1902
BnaA01g17690D	BnaA01g17690D	=	CUFF.354	CUFF.354.1	100	23.406644	21.456176	25.357112	103.007121	2222	CUFF.354.1	1974
BnaA01g17570D	BnaA01g17570D	=	CUFF.351	CUFF.351.1	100	67.476579	62.558250	72.394907	299.382684	1235	CUFF.351.1	1347
BnaA01g17580D	BnaA01g17580D	=	CUFF.355	CUFF.355.1	100	12.468483	11.199606	13.737361	54.865998	2494	CUFF.355.1	2723
BnaA01g17700D	BnaA01g17700D	j	CUFF.358	CUFF.358.1	60	1.443190	0.550405	2.335976	6.093046	867	CUFF.358.1	871
BnaA01g17700D	BnaA01g17700D	j	CUFF.358	CUFF.358.2	80	1.924205	0.805247	3.043163	8.123855	867	CUFF.358.1	871
BnaA01g17700D	BnaA01g17700D	=	CUFF.358	CUFF.358.3	100	2.405219	1.137647	3.672792	10.154663	867	CUFF.358.1	871
BnaA01g17700D	BnaA01g17700D	j	CUFF.358	CUFF.358.4	77	1.856618	0.405209	3.308026	7.838506	682	CUFF.358.1	871
BnaA01g16170D	BnaA01g16170D	j	CUFF.323	CUFF.323.1	21	10.915912	8.057173	13.774651	47.919764	679	CUFF.323.2	687
BnaA01g16170D	BnaA01g16170D	=	CUFF.323	CUFF.323.2	100	51.311346	45.547242	57.075449	225.251678	701	CUFF.323.2	687
BnaA01g16240D	BnaA01g16240D	j	CUFF.338	CUFF.338.1	100	19.998501	17.413263	22.583739	88.452903	1437	CUFF.338.3	2519
BnaA01g16240D	BnaA01g16240D	j	CUFF.338	CUFF.338.2	25	5.087395	4.131850	6.042939	22.501428	2570	CUFF.338.3	2519
BnaA01g16240D	BnaA01g16240D	j	CUFF.338	CUFF.338.3	67	13.445601	11.937343	14.953858	59.469577	2572	CUFF.338.3	2519
BnaA01g16250D	BnaA01g16250D	e	CUFF.344	CUFF.344.1	100	17.905427	5.985020	29.825834	81.028872	227	CUFF.344.1	1214
BnaA01g16260D	BnaA01g16260D	o	CUFF.349	CUFF.349.1	100	6.176896	5.510147	6.843646	27.227007	4308	CUFF.349.1	2934
BnaA01g16270D	BnaA01g16270D	=	CUFF.350	CUFF.350.1	100	150.191096	136.964425	163.417768	662.024076	506	CUFF.350.1	774
BnaA01g16280D	BnaA01g16280D	=	CUFF.353	CUFF.353.1	100	10.295665	8.827654	11.763676	44.553200	1511	CUFF.353.1	1423
BnaA01g16310D	BnaA01g16310D	j	CUFF.356	CUFF.356.1	100	3.503090	2.518003	4.488177	15.563516	1318	CUFF.357.1	819
BnaA01g16310D	BnaA01g16310D	e	CUFF.357	CUFF.357.1	100	1.246594	0.617018	1.876171	5.538365	1407	CUFF.357.1	819
BnaA01g16310D	BnaA01g16310D	e	CUFF.359	CUFF.359.1	100	15.455524	12.059431	18.851616	67.147932	559	CUFF.359.1	819
-	-	u	CUFF.360	CUFF.360.1	100	2.079140	1.211050	2.947230	8.900909	1109	CUFF.361.1	-
-	-	u	CUFF.361	CUFF.361.1	100	0.834413	0.246439	1.422386	3.572165	1206	CUFF.361.1	-
-	-	u	CUFF.362	CUFF.362.1	100	13.149406	11.137274	15.161538	57.483705	1091	CUFF.362.1	-
BnaA01g18080D	BnaA01g18080D	=	CUFF.366	CUFF.366.1	100	1.143855	0.740141	1.547568	4.901362	2010	CUFF.366.1	1947
BnaA01g18070D	BnaA01g18070D	j	CUFF.367	CUFF.367.1	74	1.007500	0.320390	1.694610	4.396940	1187	CUFF.367.2	1288
BnaA01g18070D	BnaA01g18070D	j	CUFF.367	CUFF.367.2	100	1.364179	0.623679	2.104680	5.953563	1190	CUFF.367.2	1288
BnaA01g18070D	BnaA01g18070D	e	CUFF.368	CUFF.368.1	100	1.905963	0.974955	2.836971	8.318018	1069	CUFF.367.2	1288
BnaA01g18090D	BnaA01g18090D	=	CUFF.370	CUFF.370.1	37	2.414429	1.300776	3.528082	10.473239	1180	CUFF.370.2	1200
BnaA01g18090D	BnaA01g18090D	j	CUFF.370	CUFF.370.2	82	5.349763	4.006375	6.693151	23.206041	1356	CUFF.370.2	1200
BnaA01g18090D	BnaA01g18090D	j	CUFF.370	CUFF.370.3	100	6.492641	4.949005	8.036276	28.163584	1273	CUFF.370.2	1200
BnaA01g18130D	BnaA01g18130D	e	CUFF.373	CUFF.373.1	100	3.833938	3.014029	4.653846	16.173385	1629	CUFF.373.1	1395
BnaA01g18180D	BnaA01g18180D	=	CUFF.382	CUFF.382.1	100	10.608490	9.161180	12.055799	46.457428	1479	CUFF.382.1	1737
BnaA01g17720D	BnaA01g17720D	=	CUFF.383	CUFF.383.1	100	19.665715	18.138111	21.193319	86.096749	3097	CUFF.383.1	3200
BnaA01g18280D	BnaA01g18280D	j	CUFF.390	CUFF.390.1	38	0.919405	0.441153	1.397658	4.089879	1916	CUFF.390.2	1848
BnaA01g18280D	BnaA01g18280D	=	CUFF.390	CUFF.390.2	100	2.401279	1.736157	3.066400	10.681840	1929	CUFF.390.2	1848
BnaA01g18330D	BnaA01g18330D	=	CUFF.391	CUFF.391.1	100	3.019017	1.854636	4.183397	13.599007	769	CUFF.391.1	855
BnaA01g18340D	BnaA01g18340D	j	CUFF.394	CUFF.394.1	100	35.930768	31.160862	40.700675	161.356045	662	CUFF.394.1	3379
BnaA01g18320D	BnaA01g18320D	j	CUFF.397	CUFF.397.1	94	8.134983	6.880302	9.389664	35.672728	1802	CUFF.397.1	1884
BnaA01g18320D	BnaA01g18320D	j	CUFF.397	CUFF.397.2	100	8.685816	7.091582	10.280050	38.088186	1318	CUFF.397.1	1884
BnaA01g18350D	BnaA01g18350D	=	CUFF.398	CUFF.398.1	100	9.050313	6.921636	11.178991	39.136553	743	CUFF.398.1	686
BnaA01g18650D	BnaA01g18650D	=	CUFF.406	CUFF.406.1	100	62.329313	59.042537	65.616088	272.106624	1617	CUFF.406.1	1470
BnaA01g18160D	BnaA01g18160D	j	CUFF.407	CUFF.407.1	100	14.255257	12.373954	16.136560	62.711379	2008	CUFF.407.2	2416
BnaA01g18160D	BnaA01g18160D	j	CUFF.407	CUFF.407.2	44	6.226032	4.964727	7.487337	27.389408	2009	CUFF.407.2	2416
BnaA01g18160D	BnaA01g18160D	j	CUFF.407	CUFF.407.3	49	7.023278	5.575166	8.471391	30.896634	1740	CUFF.407.2	2416
BnaA01g18160D	BnaA01g18160D	j	CUFF.407	CUFF.407.4	72	10.274585	8.639192	11.909978	45.199704	1803	CUFF.407.2	2416
BnaA01g18670D	BnaA01g18670D	e	CUFF.408	CUFF.408.1	100	3.769682	2.959425	4.579939	16.205699	1629	CUFF.408.1	1207
BnaA01g18690D	BnaA01g18690D	c	CUFF.409	CUFF.409.1	100	1.489596	0.865290	2.113902	6.502986	1157	CUFF.409.1	1910
BnaA01g18730D	BnaA01g18730D	e	CUFF.414	CUFF.414.1	100	0.407649	0.088819	0.726479	1.768123	1915	CUFF.415.1	7711
BnaA01g18730D	BnaA01g18730D	o	CUFF.415	CUFF.415.1	100	1.108128	0.662033	1.554222	4.806350	2033	CUFF.415.1	7711
BnaA01g16620D	BnaA01g16620D	=	CUFF.369	CUFF.369.1	100	4.949581	2.081101	7.818061	21.523699	372	CUFF.369.1	592
BnaA01g16630D	BnaA01g16630D	e	CUFF.371	CUFF.371.1	100	1.522586	0.512617	2.532555	6.603924	627	CUFF.372.1	884
BnaA01g16630D	BnaA01g16630D	=	CUFF.372	CUFF.372.1	100	3.540557	2.050990	5.030124	15.356485	716	CUFF.372.1	884
BnaA01g16630D	BnaA01g16630D	j	CUFF.372	CUFF.372.2	53	1.885371	0.568061	3.202682	8.177436	630	CUFF.372.1	884
BnaA01g16640D	BnaA01g16640D	j	CUFF.374	CUFF.374.1	100	12.207067	9.243313	15.170821	52.950103	689	CUFF.374.1	918
BnaA01g16640D	BnaA01g16640D	=	CUFF.374	CUFF.374.2	63	7.731764	5.239554	10.223975	33.537762	687	CUFF.374.1	918
BnaA01g16640D	BnaA01g16640D	e	CUFF.375	CUFF.375.1	100	3.615801	2.109046	5.122556	15.684115	639	CUFF.374.1	918
BnaA01g16650D	BnaA01g16650D	=	CUFF.376	CUFF.376.1	100	7.083313	5.907405	8.259222	31.386249	1567	CUFF.376.1	1559
BnaA01g16660D	BnaA01g16660D	c	CUFF.377	CUFF.377.1	100	8.880463	7.134463	10.626464	37.335531	978	CUFF.377.1	1623
BnaA01g16660D	BnaA01g16660D	j	CUFF.378	CUFF.378.1	100	7.239974	4.875100	9.604849	32.700691	642	CUFF.378.1	1623
BnaA01g16660D	BnaA01g16660D	j	CUFF.378	CUFF.378.2	41	3.002100	0.770122	5.234078	13.559543	489	CUFF.378.1	1623
BnaA01g16660D	BnaA01g16660D	e	CUFF.379	CUFF.379.1	100	3.934514	1.471152	6.397875	17.770963	449	CUFF.378.1	1623
BnaA01g16700D	BnaA01g16700D	e	CUFF.380	CUFF.380.1	100	7.289492	4.756649	9.822336	32.259352	586	CUFF.381.1	1887
BnaA01g16700D	BnaA01g16700D	=	CUFF.381	CUFF.381.1	100	14.246738	12.603408	15.890068	63.048359	1756	CUFF.381.1	1887
BnaA01g16710D	BnaA01g16710D	j	CUFF.384	CUFF.384.1	100	7.733103	6.662619	8.803587	33.822466	2458	CUFF.384.2	2682
BnaA01g16710D	BnaA01g16710D	=	CUFF.384	CUFF.384.2	37	2.843269	2.132601	3.553937	12.435677	2527	CUFF.384.2	2682
BnaA01g16720D	BnaA01g16720D	=	CUFF.385	CUFF.385.1	100	5.701616	4.509687	6.893545	23.729488	1429	CUFF.385.2	1465
BnaA01g16720D	BnaA01g16720D	j	CUFF.385	CUFF.385.2	29	1.659836	0.943145	2.376527	6.908053	1512	CUFF.385.2	1465
BnaA01g16730D	BnaA01g16730D	j	CUFF.386	CUFF.386.1	100	0.996836	0.353192	1.640480	4.401728	834	CUFF.386.1	666
BnaA01g16750D	BnaA01g16750D	j	CUFF.388	CUFF.388.1	100	2.357068	1.795361	2.918774	10.226258	2057	CUFF.388.1	1887
BnaA01g16750D	BnaA01g16750D	c	CUFF.389	CUFF.389.1	100	2.493277	1.240402	3.746152	10.877858	644	CUFF.389.1	1887
BnaA01g16780D	BnaA01g16780D	j	CUFF.399	CUFF.399.1	100	115.790130	107.581790	123.998470	501.743731	868	CUFF.399.1	2366
BnaA01g16800D	BnaA01g16800D	=	CUFF.400	CUFF.400.1	100	2.893341	2.046645	3.740037	12.755332	1205	CUFF.400.1	291
BnaA01g16850D	BnaA01g16850D	=	CUFF.402	CUFF.402.1	100	32.331778	28.913826	35.749731	140.847628	1031	CUFF.402.1	942
BnaA01g16860D	BnaA01g16860D	j	CUFF.404	CUFF.404.1	24	19.085264	13.277298	24.893230	81.608005	406	CUFF.404.1	505
BnaA01g16860D	BnaA01g16860D	=	CUFF.404	CUFF.404.2	100	80.980620	69.628603	92.332637	346.270655	406	CUFF.404.1	505
BnaA01g16870D	BnaA01g16870D	j	CUFF.405	CUFF.405.1	29	1.545684	0.986078	2.105290	6.825875	1739	CUFF.405.1	1719
BnaA01g16870D	BnaA01g16870D	=	CUFF.405	CUFF.405.2	100	5.266608	4.175558	6.357659	23.257803	1449	CUFF.405.1	1719
BnaA01g16940D	BnaA01g16940D	=	CUFF.410	CUFF.410.1	100	1.229354	0.572236	1.886471	5.344937	915	CUFF.410.1	938
BnaA01g16960D	BnaA01g16960D	=	CUFF.411	CUFF.411.1	100	6.229858	4.655719	7.803997	26.713943	858	CUFF.411.1	840
BnaA01g16970D	BnaA01g16970D	=	CUFF.412	CUFF.412.1	100	5.934364	4.678190	7.190538	26.330588	1319	CUFF.412.1	942
BnaA01g16970D	BnaA01g16970D	j	CUFF.412	CUFF.412.2	23	1.364646	0.654404	2.074889	6.054893	1319	CUFF.412.1	942
BnaA01g16990D	BnaA01g16990D	=	CUFF.413	CUFF.413.1	100	4.339573	2.841725	5.837421	18.691898	806	CUFF.416.1	1026
BnaA01g16990D	BnaA01g16990D	e	CUFF.416	CUFF.416.1	100	1.501439	0.741512	2.261367	6.467169	1110	CUFF.416.1	1026
BnaA01g17000D	BnaA01g17000D	c	CUFF.418	CUFF.418.1	100	4.427350	3.249078	5.605622	19.044483	1024	CUFF.418.1	1179
BnaA01g17010D	BnaA01g17010D	o	CUFF.419	CUFF.419.1	100	5.010085	2.910194	7.109976	21.867475	514	CUFF.419.1	948
BnaA01g18740D	BnaA01g18740D	=	CUFF.420	CUFF.420.1	100	5.434861	4.156555	6.713166	21.912497	1081	CUFF.420.1	876
BnaA01g18750D	BnaA01g18750D	j	CUFF.423	CUFF.423.1	100	1.095960	0.548232	1.643689	4.665495	1134	CUFF.423.1	1082
BnaA01g18730D	BnaA01g18730D	c	CUFF.426	CUFF.426.1	100	3.424938	2.985516	3.864359	15.062231	5059	CUFF.426.1	7711
BnaA01g18770D	BnaA01g18770D	j	CUFF.427	CUFF.427.1	38	3.441085	2.643799	4.238370	15.166826	2613	CUFF.427.1	2485
BnaA01g18770D	BnaA01g18770D	j	CUFF.427	CUFF.427.2	100	9.082070	7.908119	10.256021	40.029872	2546	CUFF.427.1	2485
BnaA01g18860D	BnaA01g18860D	j	CUFF.430	CUFF.430.1	19	1.451326	0.827561	2.075091	6.368659	1808	CUFF.430.1	1817
BnaA01g18860D	BnaA01g18860D	=	CUFF.430	CUFF.430.2	100	7.629328	6.401820	8.856836	33.478767	1736	CUFF.430.1	1817
-	-	u	CUFF.363	CUFF.363.1	100	1.597921	0.863710	2.332131	6.792165	945	CUFF.363.1	-
BnaA01g13630D	BnaA01g13630D	j	CUFF.364	CUFF.364.1	26	1.125074	0.532675	1.717473	4.932646	1243	CUFF.364.2	1435
BnaA01g13630D	BnaA01g13630D	j	CUFF.364	CUFF.364.2	18	0.780402	0.298026	1.262779	3.421507	1535	CUFF.364.2	1435
BnaA01g13630D	BnaA01g13630D	=	CUFF.364	CUFF.364.3	100	4.349339	3.313112	5.385566	19.068746	1416	CUFF.364.2	1435
BnaA01g13650D	BnaA01g13650D	j	CUFF.365	CUFF.365.1	55	1.180073	0.536569	1.823576	5.255590	1257	CUFF.365.1	2643
BnaA01g13650D	BnaA01g13650D	j	CUFF.365	CUFF.365.2	100	2.129326	1.297816	2.960836	9.483199	1211	CUFF.365.1	2643
BnaA01g13670D	BnaA01g13670D	=	CUFF.417	CUFF.417.1	100	188.699443	179.821383	197.577504	835.537492	2750	CUFF.417.1	3844
BnaA01g13690D	BnaA01g13690D	=	CUFF.421	CUFF.421.1	100	16.016188	13.380199	18.652176	70.456859	788	CUFF.421.1	836
BnaA01g13700D	BnaA01g13700D	=	CUFF.422	CUFF.422.1	100	6.648491	5.248517	8.048465	29.040068	1344	CUFF.424.1	1391
BnaA01g13700D	BnaA01g13700D	e	CUFF.424	CUFF.424.1	100	2.637117	1.697530	3.576704	11.518712	1481	CUFF.424.1	1391
BnaA01g13710D	BnaA01g13710D	c	CUFF.425	CUFF.425.1	100	1.521985	0.677740	2.366231	7.020514	745	CUFF.425.1	1507
BnaA01g13740D	BnaA01g13740D	j	CUFF.429	CUFF.429.1	100	15.192756	13.563727	16.821786	67.419805	1876	CUFF.429.1	1686
BnaA01g13760D	BnaA01g13760D	j	CUFF.431	CUFF.431.1	100	5.929671	4.672888	7.186453	24.959500	1190	CUFF.431.1	2673
BnaA01g13760D	BnaA01g13760D	j	CUFF.433	CUFF.433.1	18	1.155180	0.513276	1.797084	5.118102	1465	CUFF.433.1	2673
BnaA01g13760D	BnaA01g13760D	c	CUFF.433	CUFF.433.2	100	6.386028	5.157836	7.614219	28.293726	1465	CUFF.433.1	2673
BnaA01g18800D	BnaA01g18800D	j	CUFF.437	CUFF.437.1	83	5.257229	4.150367	6.364090	23.229279	1621	CUFF.437.2	1032
BnaA01g18800D	BnaA01g18800D	j	CUFF.437	CUFF.437.2	100	6.355683	4.989077	7.722289	28.082843	1636	CUFF.437.2	1032
BnaA01g18800D	BnaA01g18800D	j	CUFF.437	CUFF.437.3	82	5.237886	3.924757	6.551016	23.143814	1553	CUFF.437.2	1032
BnaA01g18800D	BnaA01g18800D	j	CUFF.437	CUFF.437.4	48	3.064780	2.030562	4.098998	13.541856	1500	CUFF.437.2	1032
BnaA01g19750D	BnaA01g19750D	c	CUFF.455	CUFF.455.1	100	15.456766	13.216659	17.696873	68.759522	1054	CUFF.455.1	1322
BnaA01g18360D	BnaA01g18360D	c	CUFF.440	CUFF.440.1	100	9.991658	8.528737	11.454579	44.165312	1727	CUFF.440.2	2976
BnaA01g18360D	BnaA01g18360D	j	CUFF.440	CUFF.440.2	39	3.847880	3.061813	4.633946	17.008469	2421	CUFF.440.2	2976
BnaA01g18380D	BnaA01g18380D	j	CUFF.443	CUFF.443.1	100	8.973887	6.862384	11.085390	39.791977	744	CUFF.443.1	970
BnaA01g18390D	BnaA01g18390D	=	CUFF.445	CUFF.445.1	100	24.631216	21.108042	28.154391	108.994425	719	CUFF.445.1	748
BnaA01g18410D	BnaA01g18410D	=	CUFF.446	CUFF.446.1	100	8.388208	6.788268	9.988148	36.994845	1188	CUFF.446.1	1360
BnaA01g18410D	BnaA01g18410D	j	CUFF.446	CUFF.446.2	20	1.673748	0.789948	2.557548	7.381797	1185	CUFF.446.1	1360
BnaA01g18430D	BnaA01g18430D	j	CUFF.447	CUFF.447.1	100	15.583292	13.497672	17.668912	67.762258	1200	CUFF.447.1	1269
BnaA01g18460D	BnaA01g18460D	j	CUFF.448	CUFF.448.1	29	1.361175	0.428785	2.293565	5.903096	895	CUFF.448.1	981
BnaA01g18460D	BnaA01g18460D	=	CUFF.448	CUFF.448.2	100	4.745656	3.280243	6.211069	20.580795	895	CUFF.448.1	981
BnaA01g18470D	BnaA01g18470D	=	CUFF.449	CUFF.449.1	100	2.325488	1.463622	3.187353	10.228835	1031	CUFF.449.1	1176
BnaA01g18480D	BnaA01g18480D	j	CUFF.450	CUFF.450.1	100	6.718159	5.904354	7.531964	29.461966	3035	CUFF.450.1	2968
BnaA01g18540D	BnaA01g18540D	c	CUFF.451	CUFF.451.1	100	5.805027	4.794508	6.815545	25.169808	1598	CUFF.451.1	2845
BnaA01g18570D	BnaA01g18570D	o	CUFF.452	CUFF.452.1	100	0.782539	0.348464	1.216614	3.536139	1227	CUFF.452.1	1482
BnaA01g18570D	BnaA01g18570D	c	CUFF.453	CUFF.453.1	100	1.039771	0.483990	1.595552	4.738318	1039	CUFF.453.1	1482
BnaA01g18630D	BnaA01g18630D	=	CUFF.454	CUFF.454.1	100	3.563577	2.837847	4.289308	15.264918	1961	CUFF.454.1	2175
BnaA01g19810D	BnaA01g19810D	j	CUFF.459	CUFF.459.1	100	1.819426	1.353360	2.285491	7.906196	2947	CUFF.460.1	3037
BnaA01g19810D	BnaA01g19810D	e	CUFF.460	CUFF.460.1	100	0.735784	0.416018	1.055551	3.197303	3187	CUFF.460.1	3037
BnaA01g20040D	BnaA01g20040D	c	CUFF.465	CUFF.465.1	100	3.076932	2.329028	3.824837	13.741274	1733	CUFF.465.1	3343
BnaA01g20040D	BnaA01g20040D	e	CUFF.466	CUFF.466.1	100	1.508866	0.302406	2.715325	6.738444	643	CUFF.465.1	3343
BnaA01g20060D	BnaA01g20060D	=	CUFF.469	CUFF.469.1	100	2.319916	1.798236	2.841596	10.275345	2320	CUFF.469.1	2300
BnaA01g19790D	BnaA01g19790D	j	CUFF.470	CUFF.470.1	68	6.542376	5.453609	7.631144	28.867678	1913	CUFF.470.2	3736
BnaA01g19790D	BnaA01g19790D	j	CUFF.470	CUFF.470.2	100	9.552424	8.498359	10.606488	42.149255	2846	CUFF.470.2	3736
BnaA01g20080D	BnaA01g20080D	=	CUFF.473	CUFF.473.1	100	4.682979	3.668976	5.696982	20.315237	1389	CUFF.473.1	1435
BnaA01g20220D	BnaA01g20220D	j	CUFF.478	CUFF.478.1	73	1.177377	0.490974	1.863780	5.231071	1238	CUFF.478.3	1206
BnaA01g20220D	BnaA01g20220D	j	CUFF.478	CUFF.478.2	57	0.923764	0.359460	1.488069	4.104272	1390	CUFF.478.3	1206
BnaA01g20220D	BnaA01g20220D	j	CUFF.478	CUFF.478.3	65	1.039693	0.451663	1.627723	4.619343	1487	CUFF.478.3	1206
BnaA01g20220D	BnaA01g20220D	=	CUFF.478	CUFF.478.4	100	1.608382	0.800036	2.416729	7.146021	1221	CUFF.478.3	1206
BnaA01g20230D	BnaA01g20230D	=	CUFF.480	CUFF.480.1	100	29.670224	25.046529	34.293919	130.713983	600	CUFF.480.1	700
BnaA01g20260D	BnaA01g20260D	=	CUFF.490	CUFF.490.1	100	1.930576	1.090209	2.770943	8.358536	1291	CUFF.490.1	1126
BnaA01g20260D	BnaA01g20260D	e	CUFF.491	CUFF.491.1	100	4.335061	2.569574	6.100548	18.768886	673	CUFF.490.1	1126
BnaA01g20260D	BnaA01g20260D	e	CUFF.492	CUFF.492.1	100	2.202511	0.919610	3.485411	9.535891	738	CUFF.490.1	1126
BnaA01g06180D	BnaA01g06180D	e	CUFF.387	CUFF.387.1	100	73.247464	69.765407	76.729522	315.188621	1678	CUFF.387.1	1881
BnaA01g06190D	BnaA01g06190D	j	CUFF.392	CUFF.392.1	61	6.688330	5.522934	7.853726	29.324483	1713	CUFF.392.1	1641
BnaA01g06190D	BnaA01g06190D	c	CUFF.392	CUFF.392.2	100	10.971088	9.060872	12.881303	48.101915	1141	CUFF.392.1	1641
BnaA01g06210D	BnaA01g06210D	=	CUFF.393	CUFF.393.1	100	16.164835	13.897206	18.432463	71.334018	1076	CUFF.393.1	1285
BnaA01g06220D	BnaA01g06220D	j	CUFF.395	CUFF.395.1	100	15.257547	13.448622	17.066472	66.814664	1796	CUFF.395.1	2022
BnaA01g06220D	BnaA01g06220D	c	CUFF.395	CUFF.395.2	100	15.251179	12.951120	17.551239	66.786779	1227	CUFF.395.1	2022
BnaA01g06240D	BnaA01g06240D	j	CUFF.396	CUFF.396.1	100	9.836786	8.498586	11.174985	43.076488	1715	CUFF.396.1	733
BnaA01g06250D	BnaA01g06250D	j	CUFF.401	CUFF.401.1	100	31.815632	29.394220	34.237045	139.027410	2203	CUFF.401.1	2628
BnaA01g06250D	BnaA01g06250D	c	CUFF.401	CUFF.401.2	54	17.282041	14.520995	20.043087	75.518769	983	CUFF.401.1	2628
BnaA01g06310D	BnaA01g06310D	=	CUFF.403	CUFF.403.1	100	2.719916	2.205900	3.233932	11.914926	2694	CUFF.403.1	2640
BnaA01g06330D	BnaA01g06330D	=	CUFF.428	CUFF.428.1	100	79.534606	74.882147	84.187066	352.247478	2015	CUFF.428.1	1849
BnaA01g06340D	BnaA01g06340D	j	CUFF.432	CUFF.432.1	100	5.350009	4.771418	5.928600	23.259252	4125	CUFF.432.1	3558
BnaA01g06350D	BnaA01g06350D	e	CUFF.434	CUFF.434.1	100	3.266975	2.154201	4.379749	14.279284	1270	CUFF.435.1	2059
BnaA01g06350D	BnaA01g06350D	=	CUFF.435	CUFF.435.1	100	13.426230	11.866399	14.986061	58.683320	1909	CUFF.435.1	2059
BnaA01g06370D	BnaA01g06370D	j	CUFF.436	CUFF.436.1	29	2.128747	1.476823	2.780671	9.436443	2270	CUFF.436.1	4029
BnaA01g06370D	BnaA01g06370D	j	CUFF.436	CUFF.436.2	89	6.588564	5.523102	7.654025	29.206195	2134	CUFF.436.1	4029
BnaA01g06370D	BnaA01g06370D	c	CUFF.436	CUFF.436.3	100	7.427913	5.318753	9.537073	32.926917	757	CUFF.436.1	4029
BnaA01g06370D	BnaA01g06370D	e	CUFF.438	CUFF.438.1	100	0.989876	0.660501	1.319250	4.262831	2447	CUFF.438.1	4029
BnaA01g06380D	BnaA01g06380D	j	CUFF.439	CUFF.439.1	100	6.501447	5.501168	7.501727	28.406647	2404	CUFF.439.1	1521
BnaA01g06380D	BnaA01g06380D	j	CUFF.439	CUFF.439.2	93	6.048168	5.053192	7.043143	26.426141	2321	CUFF.439.1	1521
-	-	u	CUFF.441	CUFF.441.1	100	9.357303	3.235153	15.479452	33.343540	272	CUFF.441.1	-
BnaA01g06410D	BnaA01g06410D	o	CUFF.442	CUFF.442.1	100	1.104199	0.491700	1.716699	4.632455	938	CUFF.442.1	1029
BnaA01g06420D	BnaA01g06420D	e	CUFF.444	CUFF.444.1	100	23.222962	21.265656	25.180269	101.725603	2179	CUFF.444.1	1897
BnaA01g06440D	BnaA01g06440D	x	CUFF.471	CUFF.471.1	100	59.937919	55.897384	63.978454	258.257249	1677	CUFF.471.1	1025
BnaA01g06440D	BnaA01g06440D	j	CUFF.472	CUFF.472.1	100	331.360266	313.140156	349.580376	1427.747116	793	CUFF.472.1	1025
BnaA01g06450D	BnaA01g06450D	p	CUFF.474	CUFF.474.1	100	0.725657	0.403784	1.047530	3.179179	2018	CUFF.474.1	290
BnaA01g06460D	BnaA01g06460D	=	CUFF.475	CUFF.475.1	100	13.886825	12.345996	15.427654	60.849160	1892	CUFF.475.1	1782
BnaA01g06470D	BnaA01g06470D	e	CUFF.481	CUFF.481.1	100	28.973650	25.275325	32.671976	127.268213	1024	CUFF.481.1	1326
BnaA01g06470D	BnaA01g06470D	=	CUFF.482	CUFF.482.1	100	193.510360	182.184816	204.835904	850.003968	1007	CUFF.481.1	1326
BnaA01g06480D	BnaA01g06480D	p	CUFF.484	CUFF.484.1	100	28.557815	25.446938	31.668692	121.480974	948	CUFF.484.1	228
-	-	u	CUFF.485	CUFF.485.1	100	6.439802	4.201414	8.678189	29.281969	559	CUFF.485.1	-
BnaA01g06490D	BnaA01g06490D	e	CUFF.488	CUFF.488.1	100	11.995306	9.118083	14.872528	53.666614	606	CUFF.488.1	646
BnaA01g06490D	BnaA01g06490D	=	CUFF.489	CUFF.489.1	100	140.489648	122.220765	158.758530	628.546196	338	CUFF.488.1	646
BnaA01g06520D	BnaA01g06520D	j	CUFF.496	CUFF.496.1	100	6.930841	5.693221	8.168462	30.535048	1401	CUFF.496.1	952
BnaA01g20360D	BnaA01g20360D	j	CUFF.500	CUFF.500.1	100	4.165648	3.384220	4.947075	18.375143	1874	CUFF.500.1	1886
BnaA01g20370D	BnaA01g20370D	j	CUFF.501	CUFF.501.1	100	3.968008	2.750357	5.185659	17.089641	1078	CUFF.501.1	1197
BnaA01g20370D	BnaA01g20370D	j	CUFF.501	CUFF.501.2	45	1.769527	0.896229	2.642824	7.621097	1078	CUFF.501.1	1197
-	-	u	CUFF.505	CUFF.505.1	46	0.731281	0.253532	1.209031	3.264520	1243	CUFF.505.2	-
-	-	u	CUFF.505	CUFF.505.2	100	1.604668	0.978764	2.230572	7.163413	1413	CUFF.505.2	-
-	-	u	CUFF.483	CUFF.483.1	100	2.258440	1.353532	3.163347	9.933055	1099	CUFF.483.1	-
-	-	u	CUFF.483	CUFF.483.2	73	1.644957	0.791724	2.498189	7.234837	1009	CUFF.483.1	-
-	-	u	CUFF.486	CUFF.486.1	100	1.045661	0.446548	1.644774	4.497056	1191	CUFF.486.1	-
-	-	u	CUFF.487	CUFF.487.1	100	4.452039	2.976353	5.927725	19.146807	821	CUFF.486.1	-
BnaA01g19860D	BnaA01g19860D	c	CUFF.493	CUFF.493.1	100	16.463482	12.981325	19.945639	71.115690	581	CUFF.493.1	763
BnaA01g19870D	BnaA01g19870D	=	CUFF.494	CUFF.494.1	100	5.784084	4.837469	6.730699	25.493611	1923	CUFF.494.1	1987
-	-	u	CUFF.498	CUFF.498.1	100	0.538554	0.188215	0.888893	2.382952	1313	CUFF.498.1	-
-	-	u	CUFF.499	CUFF.499.1	100	1.305997	0.832905	1.779088	5.778673	1688	CUFF.499.1	-
BnaA01g19880D	BnaA01g19880D	e	CUFF.502	CUFF.502.1	100	4.900791	3.414448	6.387133	21.443983	993	CUFF.503.1	1214
BnaA01g19880D	BnaA01g19880D	j	CUFF.503	CUFF.503.1	100	2.736903	1.633123	3.840684	11.975641	1114	CUFF.503.1	1214
BnaA01g19970D	BnaA01g19970D	=	CUFF.507	CUFF.507.1	100	7.969797	7.004582	8.935013	35.124411	2599	CUFF.507.1	2056
BnaA01g20390D	BnaA01g20390D	=	CUFF.509	CUFF.509.1	100	71.162592	63.747035	78.578149	311.175550	609	CUFF.509.1	1047
BnaA01g20420D	BnaA01g20420D	=	CUFF.510	CUFF.510.1	100	9.773624	8.575716	10.971532	42.796198	1903	CUFF.510.1	1695
-	-	u	CUFF.511	CUFF.511.1	100	61.751319	56.551033	66.951605	271.104935	967	CUFF.511.1	-
BnaA01g20450D	BnaA01g20450D	=	CUFF.512	CUFF.512.1	100	3.790780	2.773348	4.808213	16.625657	1125	CUFF.512.1	1083
BnaA01g20440D	BnaA01g20440D	=	CUFF.513	CUFF.513.1	100	1.734886	1.031554	2.438218	7.578149	1084	CUFF.513.1	1035
BnaA01g20380D	BnaA01g20380D	e	CUFF.514	CUFF.514.1	100	33.642546	31.142272	36.142820	145.982543	2360	CUFF.514.1	1704
BnaA01g20380D	BnaA01g20380D	=	CUFF.515	CUFF.515.1	100	6.160008	4.809088	7.510928	26.729656	1841	CUFF.514.1	1704
BnaA01g20470D	BnaA01g20470D	j	CUFF.520	CUFF.520.1	26	1.905145	1.096684	2.713606	8.397052	1331	CUFF.520.1	1243
BnaA01g20470D	BnaA01g20470D	j	CUFF.520	CUFF.520.2	100	7.438106	5.704656	9.171556	32.783945	1149	CUFF.520.1	1243
BnaA01g20470D	BnaA01g20470D	j	CUFF.520	CUFF.520.3	28	2.062279	1.073654	3.050903	9.089631	1219	CUFF.520.1	1243
BnaA01g20470D	BnaA01g20470D	=	CUFF.520	CUFF.520.4	44	3.271098	2.023459	4.518737	14.417582	1197	CUFF.520.1	1243
BnaA01g17740D	BnaA01g17740D	=	CUFF.456	CUFF.456.1	100	4.350482	3.647054	5.053909	19.080081	2342	CUFF.456.1	2387
BnaA01g17750D	BnaA01g17750D	j	CUFF.457	CUFF.457.1	100	4.068950	3.285880	4.852020	18.206355	1820	CUFF.457.1	1819
BnaA01g17760D	BnaA01g17760D	=	CUFF.458	CUFF.458.1	100	2.416803	1.748025	3.085580	10.514734	1812	CUFF.458.1	1842
BnaA01g17760D	BnaA01g17760D	j	CUFF.458	CUFF.458.2	39	0.950711	0.362976	1.538446	4.136237	1251	CUFF.458.1	1842
BnaA01g17780D	BnaA01g17780D	j	CUFF.461	CUFF.461.1	100	1.584766	0.741052	2.428479	6.858057	868	CUFF.461.2	722
BnaA01g17780D	BnaA01g17780D	j	CUFF.461	CUFF.461.2	95	1.502385	0.809857	2.194913	6.501556	1139	CUFF.461.2	722
BnaA01g17770D	BnaA01g17770D	=	CUFF.462	CUFF.462.1	100	1.797895	1.229564	2.366226	7.780371	1706	CUFF.462.1	1259
BnaA01g17810D	BnaA01g17810D	e	CUFF.463	CUFF.463.1	100	4.461532	3.678928	5.244137	19.720952	1975	CUFF.463.1	1164
BnaA01g17840D	BnaA01g17840D	=	CUFF.464	CUFF.464.1	100	1.792018	1.126575	2.457462	8.184343	1218	CUFF.464.1	1005
BnaA01g17860D	BnaA01g17860D	=	CUFF.467	CUFF.467.1	100	8.546209	7.273551	9.818866	36.922764	1855	CUFF.468.1	2006
BnaA01g17860D	BnaA01g17860D	e	CUFF.468	CUFF.468.1	100	1.856073	1.213900	2.498246	8.018919	2106	CUFF.468.1	2006
BnaA01g17890D	BnaA01g17890D	=	CUFF.476	CUFF.476.1	100	9.459536	7.634906	11.284166	41.583095	1118	CUFF.476.2	1201
BnaA01g17890D	BnaA01g17890D	j	CUFF.476	CUFF.476.2	27	2.507877	1.479070	3.536685	11.024357	1220	CUFF.476.2	1201
BnaA01g17910D	BnaA01g17910D	=	CUFF.477	CUFF.477.1	100	7.570895	6.455325	8.686465	33.340254	1848	CUFF.477.1	1528
BnaA01g17930D	BnaA01g17930D	=	CUFF.479	CUFF.479.1	100	7.497667	5.569142	9.426192	32.626472	746	CUFF.479.1	942
BnaA01g17950D	BnaA01g17950D	=	CUFF.495	CUFF.495.1	100	7.522073	6.227196	8.816950	32.679563	1398	CUFF.495.1	1346
BnaA01g17960D	BnaA01g17960D	e	CUFF.497	CUFF.497.1	100	7.782775	6.709104	8.856447	34.276917	1900	CUFF.497.1	933
BnaA01g17980D	BnaA01g17980D	=	CUFF.504	CUFF.504.1	100	33.782534	30.459790	37.105278	147.847335	1140	CUFF.504.1	1121
BnaA01g17990D	BnaA01g17990D	j	CUFF.506	CUFF.506.1	100	10.309913	8.480744	12.139081	45.741929	1066	CUFF.506.2	1918
BnaA01g17990D	BnaA01g17990D	j	CUFF.506	CUFF.506.2	17	1.785346	0.967825	2.602867	7.921034	1083	CUFF.506.2	1918
BnaA01g18000D	BnaA01g18000D	j	CUFF.508	CUFF.508.1	16	1.424330	0.520862	2.327799	6.155994	959	CUFF.508.3	826
BnaA01g18000D	BnaA01g18000D	=	CUFF.508	CUFF.508.2	100	9.113676	7.190044	11.037307	39.389548	959	CUFF.508.3	826
BnaA01g18000D	BnaA01g18000D	j	CUFF.508	CUFF.508.3	14	1.254187	0.408616	2.099758	5.420630	960	CUFF.508.3	826
BnaA01g18010D	BnaA01g18010D	=	CUFF.516	CUFF.516.1	100	13.149890	11.462269	14.837511	58.295317	1493	CUFF.516.1	1694
BnaA01g18030D	BnaA01g18030D	=	CUFF.517	CUFF.517.1	100	14.866013	12.310064	17.421962	65.903132	826	CUFF.517.1	888
BnaA01g18040D	BnaA01g18040D	=	CUFF.518	CUFF.518.1	100	2.618237	2.017724	3.218751	11.422902	2014	CUFF.518.1	1997
BnaA01g18060D	BnaA01g18060D	c	CUFF.519	CUFF.519.1	100	2.080317	1.371884	2.788749	9.184893	1254	CUFF.519.1	2664
BnaA01g20800D	BnaA01g20800D	j	CUFF.521	CUFF.521.1	73	0.773921	0.319596	1.228246	3.350513	1626	CUFF.521.2	2048
BnaA01g20800D	BnaA01g20800D	j	CUFF.521	CUFF.521.2	100	1.066294	0.597008	1.535579	4.616273	2045	CUFF.521.2	2048
BnaA01g20800D	BnaA01g20800D	=	CUFF.521	CUFF.521.3	100	1.066294	0.599713	1.532875	4.616273	2045	CUFF.521.2	2048
BnaA01g20770D	BnaA01g20770D	x	CUFF.522	CUFF.522.1	100	12.591698	11.216664	13.966732	54.748975	2132	CUFF.522.1	2166
BnaA01g20850D	BnaA01g20850D	=	CUFF.523	CUFF.523.1	100	3.699063	2.675801	4.722325	16.334837	1239	CUFF.523.2	2278
BnaA01g20850D	BnaA01g20850D	o	CUFF.523	CUFF.523.2	22	0.803137	0.289007	1.317266	3.546602	1373	CUFF.523.2	2278
BnaA01g20860D	BnaA01g20860D	x	CUFF.523	CUFF.523.3	55	2.036849	1.049236	3.024463	8.994602	748	CUFF.523.3	846
-	-	u	CUFF.524	CUFF.524.1	100	3.173487	1.949530	4.397443	13.430992	743	CUFF.524.1	-
BnaA01g20900D	BnaA01g20900D	j	CUFF.525	CUFF.525.1	100	9.274337	7.663805	10.884870	41.053511	1199	CUFF.525.1	1210
BnaA01g20900D	BnaA01g20900D	j	CUFF.525	CUFF.525.2	43	3.975551	1.852374	6.098727	17.598056	518	CUFF.525.1	1210
BnaA01g20900D	BnaA01g20900D	j	CUFF.525	CUFF.525.3	47	4.388597	2.276779	6.500416	19.426437	511	CUFF.525.1	1210
BnaA01g20890D	BnaA01g20890D	=	CUFF.526	CUFF.526.1	100	7.590654	6.328524	8.852784	33.231684	1476	CUFF.526.1	1523
BnaA01g20950D	BnaA01g20950D	=	CUFF.527	CUFF.527.1	100	44.632389	38.452342	50.812436	199.481007	521	CUFF.527.1	701
BnaA01g20980D	BnaA01g20980D	=	CUFF.528	CUFF.528.1	100	2.049660	1.552749	2.546570	8.879165	2289	CUFF.528.1	1332
BnaA01g21060D	BnaA01g21060D	j	CUFF.529	CUFF.529.1	66	0.776693	0.348530	1.204855	3.308626	1711	CUFF.529.1	1451
BnaA01g21060D	BnaA01g21060D	j	CUFF.529	CUFF.529.2	100	1.179540	0.618881	1.740198	5.024711	1440	CUFF.529.1	1451
BnaA01g21040D	BnaA01g21040D	j	CUFF.530	CUFF.530.1	66	3.432040	2.250256	4.613824	14.810275	1182	CUFF.530.1	1284
BnaA01g21040D	BnaA01g21040D	j	CUFF.530	CUFF.530.2	55	2.842864	1.845353	3.840374	12.267805	1090	CUFF.530.1	1284
BnaA01g21040D	BnaA01g21040D	j	CUFF.530	CUFF.530.3	100	5.214881	3.643703	6.786060	22.503768	993	CUFF.530.1	1284
BnaA01g20970D	BnaA01g20970D	=	CUFF.531	CUFF.531.1	100	27.554450	25.306508	29.802392	121.410912	1566	CUFF.531.1	1538
BnaA01g21070D	BnaA01g21070D	=	CUFF.532	CUFF.532.1	100	4.381157	3.590349	5.171965	18.994054	2041	CUFF.532.1	2122
BnaA01g21140D	BnaA01g21140D	e	CUFF.533	CUFF.533.1	100	10.310590	9.026736	11.594443	45.200687	1764	CUFF.533.1	1616
BnaA01g21120D	BnaA01g21120D	j	CUFF.534	CUFF.534.1	18	2.005492	1.116014	2.894970	8.885068	1341	CUFF.534.1	1335
BnaA01g21120D	BnaA01g21120D	=	CUFF.534	CUFF.534.2	100	11.006386	9.285430	12.727342	48.762346	1341	CUFF.534.1	1335
BnaA01g21220D	BnaA01g21220D	=	CUFF.535	CUFF.535.1	100	4.354190	3.416698	5.291683	18.602409	1435	CUFF.535.1	1215
BnaA01g21180D	BnaA01g21180D	=	CUFF.536	CUFF.536.1	100	33.601189	30.726681	36.475696	146.263840	1527	CUFF.536.1	1429
BnaA01g21330D	BnaA01g21330D	=	CUFF.537	CUFF.537.1	100	1.876891	0.938446	2.815337	7.986857	744	CUFF.537.1	546
BnaA01g21230D	BnaA01g21230D	j	CUFF.538	CUFF.538.1	100	111.165599	100.703161	121.628037	497.304437	541	CUFF.538.1	1114
BnaA01g21380D	BnaA01g21380D	=	CUFF.539	CUFF.539.1	100	13.517286	11.550186	15.484386	59.740282	1092	CUFF.539.1	1136
BnaA01g21390D	BnaA01g21390D	j	CUFF.540	CUFF.540.1	100	1.792271	0.933918	2.650624	7.752540	868	CUFF.540.1	1049
BnaA01g21410D	BnaA01g21410D	p	CUFF.541	CUFF.541.1	100	6.174352	4.672590	7.676115	27.614674	901	CUFF.541.1	917
BnaA01g21410D	BnaA01g21410D	c	CUFF.542	CUFF.542.1	100	22.853999	19.784492	25.923506	101.602056	832	CUFF.542.1	917
BnaA01g21340D	BnaA01g21340D	j	CUFF.543	CUFF.543.1	100	46.552647	41.677538	51.427755	207.223845	800	CUFF.543.1	824
BnaA01g21440D	BnaA01g21440D	=	CUFF.545	CUFF.545.1	100	30.894176	28.488877	33.299474	136.134835	1531	CUFF.545.1	1649
BnaA01g21460D	BnaA01g21460D	j	CUFF.546	CUFF.546.1	100	1.157191	0.489621	1.824761	5.411819	880	CUFF.546.1	2286
BnaA01g21460D	BnaA01g21460D	o	CUFF.547	CUFF.547.1	100	0.937889	0.394345	1.481433	4.167087	999	CUFF.547.1	2286
-	-	u	CUFF.548	CUFF.548.1	100	3.168294	2.331219	4.005369	13.449088	1347	CUFF.548.1	-
BnaA01g21250D	BnaA01g21250D	j	CUFF.544	CUFF.544.1	100	3.237060	2.918197	3.555922	14.266438	9659	CUFF.544.1	9408
BnaA01g21280D	BnaA01g21280D	j	CUFF.549	CUFF.549.1	100	0.740706	0.335925	1.145488	3.269320	1798	CUFF.549.1	1902
BnaA01g21280D	BnaA01g21280D	j	CUFF.549	CUFF.549.2	59	0.436443	0.114310	0.758576	1.926367	1718	CUFF.549.1	1902
BnaA01g21280D	BnaA01g21280D	j	CUFF.549	CUFF.549.3	65	0.479146	0.158581	0.799711	2.114848	1629	CUFF.549.1	1902
BnaA01g21280D	BnaA01g21280D	j	CUFF.549	CUFF.549.4	99	0.735782	0.298737	1.172827	3.247583	1681	CUFF.549.1	1902
BnaA01g21280D	BnaA01g21280D	j	CUFF.549	CUFF.549.5	54	0.400770	0.072664	0.728877	1.768915	1691	CUFF.549.1	1902
-	-	u	CUFF.550	CUFF.550.1	100	1.916174	1.331402	2.500945	8.465105	1980	CUFF.550.1	-
-	-	u	CUFF.551	CUFF.551.1	100	1.206234	0.692748	1.719719	5.328794	1869	CUFF.550.1	-
BnaA01g21520D	BnaA01g21520D	=	CUFF.553	CUFF.553.1	100	23.384833	20.117840	26.651825	102.107196	821	CUFF.553.1	861
BnaA01g21450D	BnaA01g21450D	c	CUFF.552	CUFF.552.1	100	8.273961	6.875415	9.672507	36.515846	1249	CUFF.552.1	3864
BnaA01g21450D	BnaA01g21450D	c	CUFF.554	CUFF.554.1	100	10.518410	9.377307	11.659513	45.989607	2540	CUFF.554.1	3864
BnaA01g21560D	BnaA01g21560D	j	CUFF.555	CUFF.555.1	100	5.520309	3.405361	7.635256	23.830919	580	CUFF.555.2	1478
BnaA01g21560D	BnaA01g21560D	j	CUFF.555	CUFF.555.2	99	5.439102	4.294142	6.584061	23.480351	1319	CUFF.555.2	1478
BnaA01g21620D	BnaA01g21620D	c	CUFF.556	CUFF.556.1	100	2.348677	1.462109	3.235246	10.141804	985	CUFF.556.1	1180
BnaA01g21580D	BnaA01g21580D	j	CUFF.557	CUFF.557.1	29	1.185321	0.512678	1.857963	5.123502	1315	CUFF.557.1	1572
BnaA01g21580D	BnaA01g21580D	j	CUFF.557	CUFF.557.2	100	4.148022	3.019405	5.276639	17.929661	1222	CUFF.557.1	1572
-	-	u	CUFF.558	CUFF.558.1	100	2.202648	1.289633	3.115663	9.926986	889	CUFF.558.1	-
-	-	u	CUFF.559	CUFF.559.1	100	2.396526	1.056504	3.736548	10.105173	568	CUFF.559.1	-
BnaA01g21650D	BnaA01g21650D	c	CUFF.560	CUFF.560.1	100	1.704298	1.141292	2.267305	7.380693	1619	CUFF.560.1	1973
BnaA01g21630D	BnaA01g21630D	o	CUFF.561	CUFF.561.1	100	2.068643	1.708541	2.428745	9.234261	4060	CUFF.561.1	3408
BnaA01g21650D	BnaA01g21650D	c	CUFF.562	CUFF.562.1	100	2.473872	1.236936	3.710808	10.878767	621	CUFF.562.1	1973
-	-	u	CUFF.563	CUFF.563.1	100	1.924728	1.066061	2.783395	8.117535	902	CUFF.563.1	-
-	-	u	CUFF.564	CUFF.564.1	100	3.146393	2.216975	4.075811	13.871109	1108	CUFF.564.1	-
BnaA01g21730D	BnaA01g21730D	=	CUFF.565	CUFF.565.1	100	2.381081	1.662037	3.100125	10.530530	1351	CUFF.565.1	1254
BnaA01g21720D	BnaA01g21720D	j	CUFF.566	CUFF.566.1	19	1.525496	0.652942	2.398051	6.720398	1030	CUFF.566.2	1144
BnaA01g21720D	BnaA01g21720D	j	CUFF.566	CUFF.566.2	100	8.177106	6.470635	9.883577	36.023294	1036	CUFF.566.2	1144
BnaA01g21680D	BnaA01g21680D	e	CUFF.567	CUFF.567.1	100	2.284811	1.264544	3.305079	10.216815	784	CUFF.568.3	378
BnaA01g21680D	BnaA01g21680D	j	CUFF.568	CUFF.568.1	35	1.823278	0.797188	2.849368	8.153014	819	CUFF.568.3	378
BnaA01g21680D	BnaA01g21680D	j	CUFF.568	CUFF.568.2	100	5.187623	2.290645	8.084602	23.197097	429	CUFF.568.3	378
BnaA01g21680D	BnaA01g21680D	j	CUFF.568	CUFF.568.3	96	5.002006	3.470496	6.533516	22.367086	839	CUFF.568.3	378
BnaA01g21680D	BnaA01g21680D	j	CUFF.568	CUFF.568.4	40	2.052387	0.748242	3.356532	9.177501	634	CUFF.568.3	378
BnaA01g21850D	BnaA01g21850D	j	CUFF.569	CUFF.569.1	100	1.244053	0.736276	1.751829	5.307265	1411	CUFF.569.1	2371
BnaA01g21690D	BnaA01g21690D	j	CUFF.570	CUFF.570.1	100	1.865730	1.514756	2.216703	8.296033	5701	CUFF.570.1	5358
BnaA01g21690D	BnaA01g21690D	j	CUFF.570	CUFF.570.2	93	1.742289	1.338855	2.145724	7.747151	4453	CUFF.570.1	5358
BnaA01g21880D	BnaA01g21880D	j	CUFF.571	CUFF.571.1	100	6.622241	5.390771	7.853711	29.311745	1284	CUFF.571.1	1486
BnaA01g21860D	BnaA01g21860D	=	CUFF.572	CUFF.572.1	100	42.749077	38.886685	46.611468	188.938862	932	CUFF.572.1	1128
BnaA01g21870D	BnaA01g21870D	j	CUFF.573	CUFF.573.1	100	6.787507	5.504030	8.070985	29.535094	1521	CUFF.573.3	1591
BnaA01g21870D	BnaA01g21870D	j	CUFF.573	CUFF.573.2	22	1.503321	0.634809	2.371833	6.541538	1097	CUFF.573.3	1591
BnaA01g21870D	BnaA01g21870D	j	CUFF.573	CUFF.573.3	30	2.012106	1.232500	2.791712	8.755459	1594	CUFF.573.3	1591
BnaA01g21990D	BnaA01g21990D	j	CUFF.574	CUFF.574.1	100	2.855513	1.917478	3.793547	12.589610	1061	CUFF.574.1	1137
BnaA01g22010D	BnaA01g22010D	=	CUFF.575	CUFF.575.1	100	10.074424	6.869870	13.278978	42.137438	470	CUFF.575.1	288
BnaA01g22030D	BnaA01g22030D	j	CUFF.576	CUFF.576.1	14	0.331680	0.130835	0.532525	1.462891	3976	CUFF.576.1	3641
BnaA01g22030D	BnaA01g22030D	j	CUFF.576	CUFF.576.2	100	2.421930	1.991226	2.852634	10.682042	3976	CUFF.576.1	3641
BnaA01g22050D	BnaA01g22050D	=	CUFF.577	CUFF.577.1	100	1.506319	1.098702	1.913936	6.697826	2574	CUFF.577.1	2430
BnaA01g21890D	BnaA01g21890D	j	CUFF.578	CUFF.578.1	100	11.830077	10.685139	12.975015	51.989421	2923	CUFF.578.1	2895
BnaA01g22110D	BnaA01g22110D	=	CUFF.581	CUFF.581.1	100	3.815677	2.548132	5.083222	17.033832	814	CUFF.581.1	961
-	-	u	CUFF.584	CUFF.584.1	100	2.375372	1.493181	3.257564	10.223758	964	CUFF.584.1	-
BnaA01g22150D	BnaA01g22150D	=	CUFF.586	CUFF.586.1	100	1.000436	0.484823	1.516050	4.587221	1190	CUFF.586.1	1324
BnaA01g21980D	BnaA01g21980D	=	CUFF.587	CUFF.587.1	100	5.478514	4.845878	6.111151	24.094232	4067	CUFF.587.1	3999
BnaA01g22200D	BnaA01g22200D	j	CUFF.590	CUFF.590.1	67	5.118000	4.349011	5.886989	22.379215	2626	CUFF.590.1	3043
BnaA01g22200D	BnaA01g22200D	c	CUFF.590	CUFF.590.2	100	7.596614	5.451552	9.741676	33.217323	719	CUFF.590.1	3043
BnaA01g22220D	BnaA01g22220D	j	CUFF.591	CUFF.591.1	100	2.938593	2.397093	3.480094	12.948325	2826	CUFF.591.1	3018
BnaA01g22040D	BnaA01g22040D	j	CUFF.593	CUFF.593.1	27	10.659239	8.529892	12.788586	46.417348	1004	CUFF.593.2	1518
BnaA01g22040D	BnaA01g22040D	=	CUFF.593	CUFF.593.2	100	39.834240	36.116395	43.552084	173.464519	1161	CUFF.593.2	1518
BnaA01g22480D	BnaA01g22480D	c	CUFF.594	CUFF.594.1	100	2.420308	1.491945	3.348671	10.494738	1082	CUFF.594.1	1511
BnaA01g22480D	BnaA01g22480D	j	CUFF.594	CUFF.594.2	96	2.326578	0.895695	3.757461	10.088313	637	CUFF.594.1	1511
BnaA01g22600D	BnaA01g22600D	=	CUFF.598	CUFF.598.1	100	2.450605	1.901897	2.999313	10.741850	2559	CUFF.598.1	2555
BnaA01g22600D	BnaA01g22600D	j	CUFF.598	CUFF.598.2	18	0.451947	0.129755	0.774139	1.981040	2168	CUFF.598.1	2555
BnaA01g22630D	BnaA01g22630D	i	CUFF.599	CUFF.599.1	100	4.819856	2.603834	7.035878	21.476740	481	CUFF.599.1	570
BnaA01g22670D	BnaA01g22670D	j	CUFF.607	CUFF.607.1	11	1.994162	0.913738	3.074586	8.760819	894	CUFF.607.1	1059
BnaA01g22670D	BnaA01g22670D	=	CUFF.607	CUFF.607.2	100	18.188367	15.124071	21.252664	79.905741	775	CUFF.607.1	1059
BnaA01g22500D	BnaA01g22500D	j	CUFF.601	CUFF.601.1	100	6.111792	4.764154	7.459430	26.768371	1085	CUFF.601.1	1081
BnaA01g22510D	BnaA01g22510D	j	CUFF.604	CUFF.604.1	100	4.870524	3.177596	6.563452	21.769300	664	CUFF.604.1	313
BnaA01g22540D	BnaA01g22540D	=	CUFF.605	CUFF.605.1	100	18.448764	15.694926	21.202603	80.728464	837	CUFF.605.1	606
-	-	u	CUFF.608	CUFF.608.1	100	3.082841	1.897900	4.267783	13.363393	787	CUFF.608.1	-
BnaA01g22770D	BnaA01g22770D	=	CUFF.609	CUFF.609.1	100	17.368834	15.045998	19.691671	77.533261	1024	CUFF.609.1	1165
BnaA01g22800D	BnaA01g22800D	j	CUFF.610	CUFF.610.1	35	0.649490	0.239930	1.059051	2.870356	1915	CUFF.610.2	2091
BnaA01g22800D	BnaA01g22800D	=	CUFF.610	CUFF.610.2	100	1.875395	1.311723	2.439068	8.288117	2105	CUFF.610.2	2091
BnaA01g22920D	BnaA01g22920D	j	CUFF.613	CUFF.613.1	100	0.573721	0.241227	0.906215	2.567141	1484	CUFF.613.1	1938
BnaA01g22910D	BnaA01g22910D	=	CUFF.614	CUFF.614.1	100	13.834199	12.243242	15.425157	60.948321	1558	CUFF.614.1	1536
BnaA01g22930D	BnaA01g22930D	=	CUFF.615	CUFF.615.1	100	3.128209	2.379463	3.876954	13.777571	1873	CUFF.615.1	1889
BnaA01g22930D	BnaA01g22930D	j	CUFF.615	CUFF.615.2	18	0.555932	0.168694	0.943169	2.448491	1867	CUFF.615.1	1889
BnaA01g22710D	BnaA01g22710D	j	CUFF.611	CUFF.611.1	100	8.800069	6.828579	10.771560	38.525183	923	CUFF.612.1	1217
BnaA01g22710D	BnaA01g22710D	j	CUFF.611	CUFF.611.2	58	5.077323	3.375246	6.779400	22.227643	868	CUFF.612.1	1217
BnaA01g22710D	BnaA01g22710D	e	CUFF.612	CUFF.612.1	100	4.022357	2.998598	5.046115	17.609182	1360	CUFF.612.1	1217
BnaA01g22940D	BnaA01g22940D	e	CUFF.616	CUFF.616.1	100	1.424968	0.920167	1.929768	6.330705	1576	CUFF.616.1	1110
BnaA01g22950D	BnaA01g22950D	e	CUFF.618	CUFF.618.1	100	2.235142	1.523603	2.946681	9.510230	1317	CUFF.618.1	1501
BnaA01g22960D	BnaA01g22960D	=	CUFF.620	CUFF.620.1	100	2.174404	1.478780	2.870028	9.300115	1393	CUFF.620.1	1579
BnaA01g22970D	BnaA01g22970D	j	CUFF.622	CUFF.622.1	100	3.046292	2.322283	3.770301	13.321069	1715	CUFF.622.1	3365
BnaA01g23010D	BnaA01g23010D	j	CUFF.625	CUFF.625.1	33	1.243068	0.564792	1.921344	5.317998	1295	CUFF.625.1	1359
BnaA01g23010D	BnaA01g23010D	=	CUFF.625	CUFF.625.2	100	3.723716	2.686098	4.761333	15.930521	1295	CUFF.625.1	1359
BnaA01g23070D	BnaA01g23070D	j	CUFF.626	CUFF.626.1	100	1.401785	0.962456	1.841115	5.854197	2081	CUFF.626.1	2404
BnaA01g23050D	BnaA01g23050D	c	CUFF.627	CUFF.627.1	73	3.291224	2.079973	4.502475	14.516635	889	CUFF.627.2	1507
BnaA01g23050D	BnaA01g23050D	j	CUFF.627	CUFF.627.2	100	4.527533	3.433845	5.621222	19.969639	1284	CUFF.627.2	1507
BnaA01g23120D	BnaA01g23120D	=	CUFF.629	CUFF.629.1	100	2.589525	1.830675	3.348375	11.387426	1388	CUFF.629.1	1324
BnaA01g23810D	BnaA01g23810D	j	CUFF.640	CUFF.640.1	100	14.925093	10.060254	19.789932	68.312322	380	CUFF.640.1	1383
BnaA01g23820D	BnaA01g23820D	p	CUFF.642	CUFF.642.1	100	7.027471	5.001302	9.053639	29.208578	664	CUFF.642.1	171
BnaA01g23820D	BnaA01g23820D	e	CUFF.646	CUFF.646.1	100	12.060475	8.006070	16.114881	54.351690	411	CUFF.646.1	171
BnaA01g23090D	BnaA01g23090D	j	CUFF.634	CUFF.634.1	100	1.181972	0.526782	1.837162	5.514988	917	CUFF.634.1	2862
BnaA01g23100D	BnaA01g23100D	j	CUFF.645	CUFF.645.1	71	6.142344	4.934047	7.350641	26.888764	1886	CUFF.645.2	1987
BnaA01g23100D	BnaA01g23100D	j	CUFF.645	CUFF.645.2	36	3.079086	2.350108	3.808064	13.479026	2449	CUFF.645.2	1987
BnaA01g23100D	BnaA01g23100D	j	CUFF.645	CUFF.645.3	100	8.663443	7.081387	10.245498	37.925140	1562	CUFF.645.2	1987
-	-	u	CUFF.649	CUFF.649.1	100	19.132125	10.575979	27.688272	80.832810	273	CUFF.649.1	-
-	-	u	CUFF.651	CUFF.651.1	100	64.732024	51.095880	78.368167	167.115274	302	CUFF.651.1	-
BnaA01g23830D	BnaA01g23830D	j	CUFF.653	CUFF.653.1	100	3.058591	1.835617	4.281565	13.885288	752	CUFF.653.1	785
BnaA01g23840D	BnaA01g23840D	c	CUFF.655	CUFF.655.1	100	3.468906	2.043189	4.894623	15.116128	648	CUFF.655.1	2642
-	-	u	CUFF.661	CUFF.661.1	100	199.983004	32.672133	367.293876	858.714719	155	CUFF.661.1	-
BnaA01g20480D	BnaA01g20480D	=	CUFF.617	CUFF.617.1	100	12.942446	11.309993	14.574898	57.129339	1562	CUFF.617.1	1954
BnaA01g20480D	BnaA01g20480D	e	CUFF.619	CUFF.619.1	100	7.722962	5.662002	9.783922	34.089980	698	CUFF.617.1	1954
BnaA01g20490D	BnaA01g20490D	e	CUFF.621	CUFF.621.1	100	4.822767	3.680533	5.965002	21.089383	1176	CUFF.621.1	660
BnaA01g20510D	BnaA01g20510D	e	CUFF.623	CUFF.623.1	100	1.149087	0.496724	1.801450	4.927522	944	CUFF.624.1	1050
BnaA01g20510D	BnaA01g20510D	o	CUFF.624	CUFF.624.1	100	0.882279	0.563624	1.200934	3.783393	2425	CUFF.624.1	1050
BnaA01g20520D	BnaA01g20520D	=	CUFF.628	CUFF.628.1	100	14.084411	12.684015	15.484806	61.625266	2350	CUFF.628.1	2920
BnaA01g20530D	BnaA01g20530D	j	CUFF.630	CUFF.630.1	100	23.490689	20.835203	26.146175	103.303314	1173	CUFF.630.1	1903
BnaA01g20550D	BnaA01g20550D	j	CUFF.631	CUFF.631.1	100	1.286295	0.779972	1.792617	5.620139	2024	CUFF.631.3	1872
BnaA01g20550D	BnaA01g20550D	j	CUFF.631	CUFF.631.2	67	0.865672	0.423090	1.308254	3.782336	2025	CUFF.631.3	1872
BnaA01g20550D	BnaA01g20550D	j	CUFF.631	CUFF.631.3	31	0.404435	0.094145	0.714725	1.767078	2083	CUFF.631.3	1872
BnaA01g20560D	BnaA01g20560D	=	CUFF.633	CUFF.633.1	100	8.689290	7.376351	10.002230	37.670274	1472	CUFF.633.1	1206
BnaA01g20600D	BnaA01g20600D	=	CUFF.636	CUFF.636.1	100	193.554348	178.275731	208.832965	858.029396	512	CUFF.636.1	807
BnaA01g20610D	BnaA01g20610D	=	CUFF.637	CUFF.637.1	100	3.408918	2.596871	4.220964	14.935438	1505	CUFF.637.1	1407
BnaA01g20620D	BnaA01g20620D	j	CUFF.639	CUFF.639.1	57	2.424832	1.112945	3.736719	10.581603	751	CUFF.639.3	991
BnaA01g20620D	BnaA01g20620D	=	CUFF.639	CUFF.639.2	100	4.285358	2.839924	5.730792	18.700659	960	CUFF.639.3	991
BnaA01g20620D	BnaA01g20620D	j	CUFF.639	CUFF.639.3	26	1.111199	0.338408	1.883990	4.849107	1038	CUFF.639.3	991
BnaA01g20620D	BnaA01g20620D	j	CUFF.639	CUFF.639.4	43	1.834537	0.523138	3.145937	8.005646	732	CUFF.639.3	991
BnaA01g20630D	BnaA01g20630D	j	CUFF.643	CUFF.643.1	100	61.172188	56.554396	65.789979	267.473126	930	CUFF.643.1	927
BnaA01g20640D	BnaA01g20640D	j	CUFF.647	CUFF.647.1	100	5.332983	3.897361	6.768606	22.943090	890	CUFF.647.1	1095
BnaA01g20670D	BnaA01g20670D	=	CUFF.650	CUFF.650.1	100	1.608834	1.155194	2.062473	7.003939	2128	CUFF.650.1	2061
BnaA01g20680D	BnaA01g20680D	=	CUFF.654	CUFF.654.1	100	2.561279	1.913292	3.209266	11.343924	1766	CUFF.654.1	2300
BnaA01g20690D	BnaA01g20690D	j	CUFF.658	CUFF.658.1	16	0.809087	0.311260	1.306914	3.509260	1549	CUFF.658.1	1369
BnaA01g20690D	BnaA01g20690D	=	CUFF.658	CUFF.658.2	100	5.003694	3.902448	6.104941	21.702568	1423	CUFF.658.1	1369
BnaA01g20690D	BnaA01g20690D	j	CUFF.658	CUFF.658.3	44	2.220984	1.381213	3.060755	9.633094	1189	CUFF.658.1	1369
BnaA01g20710D	BnaA01g20710D	j	CUFF.659	CUFF.659.1	100	3.944891	2.747794	5.141988	17.030539	901	CUFF.659.1	1532
BnaA01g24060D	BnaA01g24060D	j	CUFF.668	CUFF.668.1	100	2.340773	1.643521	3.038024	9.793318	1434	CUFF.668.1	246
-	-	u	CUFF.672	CUFF.672.1	100	7.341846	3.417464	11.266227	30.919513	337	CUFF.672.1	-
BnaA01g24150D	BnaA01g24150D	j	CUFF.674	CUFF.674.1	100	1.943319	1.182221	2.704416	8.451557	1080	CUFF.674.1	1269
BnaA01g24140D	BnaA01g24140D	j	CUFF.678	CUFF.678.1	100	11.601120	8.749788	14.452451	51.036979	595	CUFF.678.1	1155
-	-	u	CUFF.680	CUFF.680.1	100	107.034551	84.186292	129.882810	305.468408	256	CUFF.680.1	-
BnaA01g24160D	BnaA01g24160D	j	CUFF.682	CUFF.682.1	63	5.930423	4.623639	7.237208	26.284424	1285	CUFF.682.1	1735
BnaA01g24160D	BnaA01g24160D	j	CUFF.682	CUFF.682.2	100	9.362281	7.246217	11.478344	41.494872	871	CUFF.682.1	1735
BnaA01g24250D	BnaA01g24250D	=	CUFF.689	CUFF.689.1	100	3.116950	2.285006	3.948894	13.599701	1327	CUFF.689.1	1465
BnaA01g24280D	BnaA01g24280D	j	CUFF.699	CUFF.699.1	100	14.164625	12.656691	15.672560	61.716102	2084	CUFF.699.1	1975
BnaA01g24280D	BnaA01g24280D	c	CUFF.699	CUFF.699.2	51	7.205504	4.877390	9.533618	31.394802	661	CUFF.699.1	1975
BnaA01g24300D	BnaA01g24300D	=	CUFF.703	CUFF.703.1	100	3.242929	1.747568	4.738289	13.247307	603	CUFF.703.1	515
BnaA01g24310D	BnaA01g24310D	j	CUFF.704	CUFF.704.1	100	4.642315	3.639211	5.645419	20.540529	1455	CUFF.704.1	1559
BnaA01g24310D	BnaA01g24310D	c	CUFF.704	CUFF.704.2	95	4.414963	2.409395	6.420532	19.534582	568	CUFF.704.1	1559
-	-	u	CUFF.708	CUFF.708.1	100	1.439763	0.991957	1.887569	6.375510	1977	CUFF.708.1	-
BnaA01g06620D	BnaA01g06620D	e	CUFF.579	CUFF.579.1	100	49.980069	46.129076	53.831062	219.627629	1732	CUFF.579.1	780
BnaA01g06620D	BnaA01g06620D	=	CUFF.580	CUFF.580.1	100	691.064835	658.303551	723.826120	3036.749148	910	CUFF.579.1	780
BnaA01g06640D	BnaA01g06640D	=	CUFF.582	CUFF.582.1	100	2.804040	1.508867	4.099213	11.900471	814	CUFF.583.1	894
BnaA01g06640D	BnaA01g06640D	e	CUFF.583	CUFF.583.1	100	1.608179	0.569421	2.646936	6.825182	822	CUFF.583.1	894
BnaA01g06650D	BnaA01g06650D	j	CUFF.585	CUFF.585.1	100	72.419206	64.481426	80.356985	325.368616	561	CUFF.585.1	679
BnaA01g06670D	BnaA01g06670D	j	CUFF.588	CUFF.588.1	100	1.921736	1.410730	2.432742	8.406968	2596	CUFF.588.1	2517
BnaA01g06670D	BnaA01g06670D	j	CUFF.588	CUFF.588.2	40	0.776178	0.397545	1.154811	3.395526	2596	CUFF.588.1	2517
BnaA01g06680D	BnaA01g06680D	=	CUFF.589	CUFF.589.1	100	4.700974	4.045009	5.356939	20.607267	2909	CUFF.589.1	2448
BnaA01g06700D	BnaA01g06700D	=	CUFF.592	CUFF.592.1	100	7.464469	6.370974	8.557964	32.544650	1895	CUFF.592.1	1940
BnaA01g06750D	BnaA01g06750D	e	CUFF.595	CUFF.595.1	100	1.409731	0.718348	2.101113	6.140688	1247	CUFF.595.1	1129
BnaA01g06750D	BnaA01g06750D	=	CUFF.596	CUFF.596.1	100	16.704385	14.239780	19.168989	72.763126	995	CUFF.595.1	1129
BnaA01g06760D	BnaA01g06760D	=	CUFF.597	CUFF.597.1	100	14.419340	12.543984	16.294696	62.321218	1349	CUFF.597.1	1154
BnaA01g06780D	BnaA01g06780D	j	CUFF.600	CUFF.600.1	73	8.360178	6.835288	9.885067	36.600333	1306	CUFF.600.1	1333
BnaA01g06780D	BnaA01g06780D	c	CUFF.600	CUFF.600.2	100	11.437466	8.987814	13.887118	50.072508	820	CUFF.600.1	1333
BnaA01g06800D	BnaA01g06800D	c	CUFF.602	CUFF.602.1	100	2.693123	1.998818	3.387427	11.181268	1643	CUFF.602.1	2513
BnaA01g06800D	BnaA01g06800D	j	CUFF.603	CUFF.603.1	100	2.824849	1.654394	3.995304	12.256618	774	CUFF.603.1	2513
BnaA01g06810D	BnaA01g06810D	j	CUFF.606	CUFF.606.1	41	1.414254	0.856890	1.971618	6.191393	2231	CUFF.606.2	2180
BnaA01g06810D	BnaA01g06810D	=	CUFF.606	CUFF.606.2	100	3.459811	2.716349	4.203274	15.146541	2267	CUFF.606.2	2180
BnaA01g06820D	BnaA01g06820D	j	CUFF.632	CUFF.632.1	71	83.767161	79.234989	88.299333	367.167122	3093	CUFF.632.1	3285
BnaA01g06820D	BnaA01g06820D	c	CUFF.632	CUFF.632.2	100	118.624207	111.974359	125.274055	519.952070	2023	CUFF.632.1	3285
BnaA01g06850D	BnaA01g06850D	j	CUFF.635	CUFF.635.1	100	5.386029	4.602592	6.169466	23.687008	3575	CUFF.635.2	4270
BnaA01g06850D	BnaA01g06850D	j	CUFF.635	CUFF.635.2	28	1.516017	1.054370	1.977664	6.667232	3590	CUFF.635.2	4270
BnaA01g06850D	BnaA01g06850D	j	CUFF.635	CUFF.635.3	42	2.251291	1.716093	2.786489	9.900866	3560	CUFF.635.2	4270
BnaA01g06850D	BnaA01g06850D	j	CUFF.635	CUFF.635.4	27	1.474202	0.963915	1.984488	6.483334	3573	CUFF.635.2	4270
BnaA01g06860D	BnaA01g06860D	=	CUFF.638	CUFF.638.1	100	4.327688	3.859052	4.796324	18.967506	5865	CUFF.638.1	5721
BnaA01g06870D	BnaA01g06870D	=	CUFF.641	CUFF.641.1	100	5.774899	4.874116	6.675682	25.088702	2669	CUFF.641.1	1215
BnaA01g06870D	BnaA01g06870D	j	CUFF.641	CUFF.641.2	73	4.238688	3.377722	5.099655	18.414727	2357	CUFF.641.1	1215
BnaA01g06900D	BnaA01g06900D	j	CUFF.644	CUFF.644.1	100	1.860429	1.170922	2.549935	7.938032	1230	CUFF.644.1	1483
BnaA01g06920D	BnaA01g06920D	=	CUFF.648	CUFF.648.1	100	6.224286	3.570242	8.878331	28.487051	443	CUFF.648.1	471
BnaA01g06940D	BnaA01g06940D	j	CUFF.652	CUFF.652.1	100	20.073403	18.407612	21.739194	87.866285	2577	CUFF.652.1	2594
BnaA01g06970D	BnaA01g06970D	=	CUFF.656	CUFF.656.1	100	3.639632	2.879667	4.399597	15.868754	2013	CUFF.656.1	1909
BnaA01g06970D	BnaA01g06970D	e	CUFF.657	CUFF.657.1	100	0.569213	0.175430	0.962996	2.481761	1875	CUFF.656.1	1909
BnaA01g06990D	BnaA01g06990D	=	CUFF.660	CUFF.660.1	100	24.135047	21.223781	27.046313	105.701224	1023	CUFF.660.1	1043
BnaA01g07000D	BnaA01g07000D	j	CUFF.663	CUFF.663.1	100	8.621545	7.664932	9.578159	37.763426	2904	CUFF.663.1	4389
BnaA01g07010D	BnaA01g07010D	c	CUFF.667	CUFF.667.1	100	1.865898	0.932949	2.798847	8.201752	747	CUFF.667.1	2576
-	-	u	CUFF.669	CUFF.669.1	100	2.380083	1.086125	3.674042	10.734020	706	CUFF.669.1	-
-	-	u	CUFF.670	CUFF.670.1	100	6.562751	4.214346	8.911156	29.597578	587	CUFF.669.1	-
BnaA01g07050D	BnaA01g07050D	=	CUFF.673	CUFF.673.1	81	4.877621	3.491892	6.263350	21.466608	1001	CUFF.673.1	1185
BnaA01g07050D	BnaA01g07050D	j	CUFF.673	CUFF.673.2	100	5.991799	3.923762	8.059836	26.370149	686	CUFF.673.1	1185
BnaA01g07060D	BnaA01g07060D	j	CUFF.677	CUFF.677.1	19	3.926617	2.431886	5.421349	17.293331	859	CUFF.677.1	958
BnaA01g07060D	BnaA01g07060D	=	CUFF.677	CUFF.677.2	100	20.775172	17.325904	24.224440	91.496546	745	CUFF.677.1	958
BnaA01g07060D	BnaA01g07060D	x	CUFF.679	CUFF.679.1	94	1.912184	1.214999	2.609368	8.421505	1880	CUFF.679.2	958
BnaA01g07060D	BnaA01g07060D	x	CUFF.679	CUFF.679.2	100	2.031247	1.338832	2.723662	8.945876	1906	CUFF.679.2	958
BnaA01g07090D	BnaA01g07090D	=	CUFF.681	CUFF.681.1	100	3.592051	1.985637	5.198465	15.163685	567	CUFF.681.1	593
BnaA01g07100D	BnaA01g07100D	j	CUFF.690	CUFF.690.1	39	1.361509	0.959144	1.763874	5.977409	3859	CUFF.690.1	3708
BnaA01g07100D	BnaA01g07100D	j	CUFF.690	CUFF.690.2	100	3.469059	2.897142	4.040976	15.230151	3779	CUFF.690.1	3708
BnaA01g07120D	BnaA01g07120D	j	CUFF.692	CUFF.692.1	100	13.080755	11.761760	14.399750	57.395122	2440	CUFF.692.1	1415
BnaA01g07130D	BnaA01g07130D	=	CUFF.693	CUFF.693.1	100	47.308140	41.314680	53.301600	206.676379	607	CUFF.694.1	715
BnaA01g07130D	BnaA01g07130D	e	CUFF.694	CUFF.694.1	100	2.943552	2.071488	3.815616	12.859578	1393	CUFF.694.1	715
BnaA01g07150D	BnaA01g07150D	=	CUFF.698	CUFF.698.1	100	12.684132	11.478056	13.890207	54.603713	2855	CUFF.698.1	1069
BnaA01g07160D	BnaA01g07160D	=	CUFF.702	CUFF.702.1	100	17.301188	14.663505	19.938871	76.384750	958	CUFF.702.1	987
BnaA01g07160D	BnaA01g07160D	j	CUFF.702	CUFF.702.2	20	3.544798	1.707760	5.381836	15.650284	690	CUFF.702.1	987
BnaA01g07170D	BnaA01g07170D	j	CUFF.705	CUFF.705.1	100	21.696491	19.337248	24.055735	94.583624	1434	CUFF.705.1	1482
BnaA01g07170D	BnaA01g07170D	c	CUFF.705	CUFF.705.2	91	19.731748	16.277914	23.185582	86.018526	749	CUFF.705.1	1482
BnaA01g24380D	BnaA01g24380D	j	CUFF.711	CUFF.711.1	100	3.058696	2.608190	3.509201	13.574214	3925	CUFF.711.1	378
BnaA01g23840D	BnaA01g23840D	j	CUFF.697	CUFF.697.1	67	1.192450	0.535624	1.849275	5.085124	1310	CUFF.697.1	2642
BnaA01g23840D	BnaA01g23840D	c	CUFF.697	CUFF.697.2	100	1.779370	1.019554	2.539186	7.588008	1310	CUFF.697.1	2642
BnaA01g23850D	BnaA01g23850D	c	CUFF.701	CUFF.701.1	100	135.254631	121.149768	149.359494	602.467728	428	CUFF.701.1	642
BnaA01g23880D	BnaA01g23880D	=	CUFF.706	CUFF.706.1	100	10.705843	9.256570	12.155115	47.173814	1609	CUFF.706.1	1636
BnaA01g23900D	BnaA01g23900D	j	CUFF.710	CUFF.710.1	100	4.683670	3.585666	5.781674	21.038989	1569	CUFF.710.1	1877
BnaA01g23900D	BnaA01g23900D	j	CUFF.710	CUFF.710.2	61	2.836663	1.923655	3.749670	12.742254	1569	CUFF.710.1	1877
BnaA01g23920D	BnaA01g23920D	c	CUFF.713	CUFF.713.1	100	1.990319	1.019198	2.961439	8.889863	775	CUFF.713.1	2256
BnaA01g22230D	BnaA01g22230D	j	CUFF.664	CUFF.664.1	100	33.139262	30.296471	35.982053	146.159701	1536	CUFF.664.1	1952
BnaA01g22260D	BnaA01g22260D	j	CUFF.676	CUFF.676.1	86	6.162984	5.256568	7.069400	26.664687	2867	CUFF.676.2	2085
BnaA01g22260D	BnaA01g22260D	j	CUFF.676	CUFF.676.2	100	7.153423	6.302291	8.004556	30.949909	3594	CUFF.676.2	2085
BnaA01g22310D	BnaA01g22310D	=	CUFF.685	CUFF.685.1	100	12.437920	10.888684	13.987155	53.836830	1841	CUFF.686.1	2023
BnaA01g22310D	BnaA01g22310D	e	CUFF.686	CUFF.686.1	100	2.214132	1.452896	2.975367	9.583743	1880	CUFF.686.1	2023
BnaA01g22340D	BnaA01g22340D	j	CUFF.691	CUFF.691.1	100	1.835220	1.286078	2.384363	7.953199	2211	CUFF.691.1	1905
BnaA01g22340D	BnaA01g22340D	j	CUFF.691	CUFF.691.2	71	1.298711	0.662141	1.935280	5.628155	1512	CUFF.691.1	1905
BnaA01g22360D	BnaA01g22360D	j	CUFF.696	CUFF.696.1	100	4.685054	3.646112	5.723995	20.463603	1600	CUFF.696.1	1725
BnaA01g22360D	BnaA01g22360D	j	CUFF.696	CUFF.696.2	89	4.172899	3.144726	5.201071	18.226587	1518	CUFF.696.1	1725
-	-	u	CUFF.700	CUFF.700.1	100	8.390681	4.195340	12.586021	38.269593	337	CUFF.700.1	-
BnaA01g22430D	BnaA01g22430D	j	CUFF.707	CUFF.707.1	100	1.301669	0.887293	1.716045	5.927205	2093	CUFF.707.1	2127
-	-	u	CUFF.709	CUFF.709.1	81	1.739047	0.395507	3.082587	7.722262	585	CUFF.709.1	-
-	-	u	CUFF.709	CUFF.709.2	100	2.137817	0.643396	3.632238	9.493005	564	CUFF.709.1	-
BnaA01g22440D	BnaA01g22440D	c	CUFF.712	CUFF.712.1	100	2.052391	0.870954	3.233829	9.184088	613	CUFF.712.1	2244
BnaA01g22460D	BnaA01g22460D	c	CUFF.714	CUFF.714.1	100	2.576125	1.730215	3.422035	11.403385	1139	CUFF.714.1	1283
BnaA01g24430D	BnaA01g24430D	=	CUFF.715	CUFF.715.1	100	38.949320	35.171203	42.727437	171.023399	896	CUFF.715.1	910
BnaA01g24440D	BnaA01g24440D	=	CUFF.716	CUFF.716.1	100	31.998435	28.399631	35.597238	138.748453	834	CUFF.716.1	1081
BnaA01g24420D	BnaA01g24420D	j	CUFF.717	CUFF.717.1	100	23.503463	20.808203	26.198723	103.829996	1142	CUFF.717.1	1577
BnaA01g24510D	BnaA01g24510D	e	CUFF.718	CUFF.718.1	100	1.776668	1.421075	2.132262	7.973718	3613	CUFF.718.1	4951
BnaA01g24620D	BnaA01g24620D	j	CUFF.721	CUFF.721.1	100	16.633082	12.535234	20.730930	73.171607	484	CUFF.721.1	548
BnaA01g24530D	BnaA01g24530D	j	CUFF.723	CUFF.723.1	59	8.048019	7.020147	9.075892	34.266684	2506	CUFF.723.1	1463
BnaA01g24530D	BnaA01g24530D	=	CUFF.723	CUFF.723.2	100	13.649279	10.791954	16.506604	58.115608	762	CUFF.723.1	1463
BnaA01g24550D	BnaA01g24550D	=	CUFF.724	CUFF.724.1	100	9.304918	7.648491	10.961346	40.475173	1050	CUFF.724.1	1138
BnaA01g24770D	BnaA01g24770D	c	CUFF.727	CUFF.727.1	100	3.756351	2.121073	5.391630	16.040652	657	CUFF.727.4	997
BnaA01g24770D	BnaA01g24770D	j	CUFF.727	CUFF.727.2	32	1.195975	0.375453	2.016497	5.107141	741	CUFF.727.4	997
BnaA01g24770D	BnaA01g24770D	j	CUFF.727	CUFF.727.3	28	1.057731	0.313589	1.801873	4.516802	973	CUFF.727.4	997
BnaA01g24770D	BnaA01g24770D	j	CUFF.727	CUFF.727.4	21	0.796011	0.131037	1.460984	3.399183	1003	CUFF.727.4	997
BnaA01g24800D	BnaA01g24800D	e	CUFF.728	CUFF.728.1	100	97.444056	90.051291	104.836820	434.200505	666	CUFF.728.1	536
-	-	u	CUFF.731	CUFF.731.1	100	4.606307	3.870433	5.342181	20.128903	2847	CUFF.731.2	-
-	-	u	CUFF.731	CUFF.731.2	20	0.944287	0.553762	1.334812	4.126397	2848	CUFF.731.2	-
-	-	u	CUFF.731	CUFF.731.3	18	0.829587	0.462945	1.196229	3.625176	2841	CUFF.731.2	-
BnaA01g24870D	BnaA01g24870D	o	CUFF.732	CUFF.732.1	100	65.123559	60.296026	69.951092	285.089288	908	CUFF.732.1	1214
BnaA01g24830D	BnaA01g24830D	j	CUFF.733	CUFF.733.1	25	1.350073	0.912079	1.788067	6.040486	2467	CUFF.733.1	1508
BnaA01g24830D	BnaA01g24830D	o	CUFF.733	CUFF.733.2	100	5.488681	3.678296	7.299066	24.557415	733	CUFF.733.1	1508
BnaA01g24840D	BnaA01g24840D	j	CUFF.734	CUFF.734.1	100	1.008951	0.664796	1.353107	4.514242	2973	CUFF.734.1	1908
BnaA01g24890D	BnaA01g24890D	=	CUFF.735	CUFF.735.1	100	1.587918	0.671867	2.503969	5.724435	705	CUFF.735.1	691
BnaA01g24930D	BnaA01g24930D	=	CUFF.739	CUFF.739.1	100	5.116798	3.216467	7.017128	22.939305	573	CUFF.739.1	342
-	-	u	CUFF.740	CUFF.740.1	100	3.157525	1.710565	4.604485	13.913603	613	CUFF.740.1	-
BnaA01g24970D	BnaA01g24970D	o	CUFF.742	CUFF.742.1	100	1.202223	0.479777	1.924670	5.463360	831	CUFF.742.1	387
-	-	u	CUFF.662	CUFF.662.1	100	6.550242	5.641943	7.458541	28.523502	2189	CUFF.662.1	-
BnaA01g19330D	BnaA01g19330D	e	CUFF.665	CUFF.665.1	100	3.419909	2.551467	4.288350	14.984683	1821	CUFF.666.1	2766
BnaA01g19330D	BnaA01g19330D	j	CUFF.666	CUFF.666.1	48	2.361110	1.718381	3.003838	10.345447	2378	CUFF.666.1	2766
BnaA01g19330D	BnaA01g19330D	j	CUFF.666	CUFF.666.2	100	4.900282	3.913240	5.887323	21.471091	2050	CUFF.666.1	2766
BnaA01g19340D	BnaA01g19340D	j	CUFF.671	CUFF.671.1	100	19.079434	16.316475	21.842392	82.794593	899	CUFF.671.1	971
BnaA01g19380D	BnaA01g19380D	o	CUFF.675	CUFF.675.1	100	1.110020	0.805791	1.414249	4.790526	3167	CUFF.675.1	2571
BnaA01g19390D	BnaA01g19390D	j	CUFF.683	CUFF.683.1	100	8.193707	6.744988	9.642426	35.526558	1248	CUFF.683.1	2604
BnaA01g19400D	BnaA01g19400D	=	CUFF.684	CUFF.684.1	100	4.549272	3.102203	5.996342	20.267240	760	CUFF.684.1	978
BnaA01g19410D	BnaA01g19410D	e	CUFF.687	CUFF.687.1	100	2.632491	1.223586	4.041397	12.103726	651	CUFF.687.1	624
BnaA01g19410D	BnaA01g19410D	=	CUFF.688	CUFF.688.1	100	23.364637	17.584650	29.144625	107.426435	419	CUFF.687.1	624
BnaA01g19450D	BnaA01g19450D	j	CUFF.695	CUFF.695.1	100	13.666412	12.175880	15.156943	59.773197	1985	CUFF.695.1	2073
BnaA01g19460D	BnaA01g19460D	e	CUFF.719	CUFF.719.1	100	68.079840	63.255551	72.904129	298.309661	1548	CUFF.719.1	1270
BnaA01g19460D	BnaA01g19460D	=	CUFF.720	CUFF.720.1	100	246.043173	231.684100	260.402246	1078.102647	908	CUFF.719.1	1270
BnaA01g19460D	BnaA01g19460D	j	CUFF.720	CUFF.720.2	31	76.284011	69.488082	83.079940	334.258387	1060	CUFF.719.1	1270
BnaA01g19490D	BnaA01g19490D	j	CUFF.722	CUFF.722.1	100	3.904872	2.754388	5.055355	16.314235	969	CUFF.722.1	468
BnaA01g19500D	BnaA01g19500D	j	CUFF.725	CUFF.725.1	23	2.395614	1.626383	3.164844	10.487811	1772	CUFF.725.2	1619
BnaA01g19500D	BnaA01g19500D	j	CUFF.725	CUFF.725.2	100	10.305346	8.765663	11.845030	45.116008	1836	CUFF.725.2	1619
BnaA01g19500D	BnaA01g19500D	j	CUFF.725	CUFF.725.3	55	5.690864	4.480549	6.901179	24.914161	1820	CUFF.725.2	1619
-	-	u	CUFF.726	CUFF.726.1	100	2.199250	1.158203	3.240298	9.403111	735	CUFF.726.1	-
BnaA01g19540D	BnaA01g19540D	=	CUFF.729	CUFF.729.1	100	12.918329	11.324675	14.511983	56.769034	1631	CUFF.729.1	1600
BnaA01g19550D	BnaA01g19550D	j	CUFF.730	CUFF.730.1	100	1.745402	0.943427	2.547378	7.299070	885	CUFF.730.1	940
BnaA01g19600D	BnaA01g19600D	e	CUFF.736	CUFF.736.1	100	1.108506	0.634637	1.582375	4.898257	1474	CUFF.736.1	459
BnaA01g19650D	BnaA01g19650D	=	CUFF.737	CUFF.737.1	100	3.638306	2.649735	4.626877	15.473434	1351	CUFF.737.1	1179
BnaA01g19650D	BnaA01g19650D	e	CUFF.738	CUFF.738.1	100	0.864317	0.236012	1.492623	3.675875	1214	CUFF.737.1	1179
BnaA01g19700D	BnaA01g19700D	j	CUFF.741	CUFF.741.1	17	2.308737	1.119487	3.497987	9.947907	785	CUFF.741.1	1019
BnaA01g19700D	BnaA01g19700D	=	CUFF.741	CUFF.741.2	100	13.558198	10.575653	16.540743	58.419697	651	CUFF.741.1	1019
BnaA01g19710D	BnaA01g19710D	=	CUFF.743	CUFF.743.1	100	9.021848	7.298609	10.745086	39.469328	1016	CUFF.743.1	1181
BnaA01g24990D	BnaA01g24990D	=	CUFF.744	CUFF.744.1	100	23.800281	21.938703	25.661858	103.379924	1901	CUFF.744.1	1642
BnaA01g24820D	BnaA01g24820D	j	CUFF.745	CUFF.745.1	100	23.709791	19.482636	27.936945	104.762639	706	CUFF.745.2	1762
BnaA01g24820D	BnaA01g24820D	=	CUFF.745	CUFF.745.2	80	18.946785	16.876991	21.016580	83.717112	1681	CUFF.745.2	1762
-	-	u	CUFF.746	CUFF.746.1	100	10.671271	8.604006	12.738536	46.692936	986	CUFF.747.1	-
-	-	u	CUFF.747	CUFF.747.1	100	3.434901	2.519793	4.350008	15.029662	1585	CUFF.747.1	-
BnaA01g25190D	BnaA01g25190D	=	CUFF.749	CUFF.749.1	100	3.115479	2.211526	4.019433	13.619359	1155	CUFF.749.1	603
BnaA01g25140D	BnaA01g25140D	=	CUFF.748	CUFF.748.1	100	0.752267	0.350403	1.154131	3.294443	1386	CUFF.748.1	1092
BnaA01g25030D	BnaA01g25030D	j	CUFF.750	CUFF.750.1	100	10.007948	6.357427	13.658469	44.613774	444	CUFF.750.2	814
BnaA01g25030D	BnaA01g25030D	j	CUFF.750	CUFF.750.2	25	2.457131	1.352489	3.561772	10.953481	866	CUFF.750.2	814
BnaA01g25400D	BnaA01g25400D	=	CUFF.751	CUFF.751.1	100	14.346738	10.586091	18.107385	60.540095	483	CUFF.751.1	590
BnaA01g25520D	BnaA01g25520D	=	CUFF.752	CUFF.752.1	100	10.270955	7.271899	13.270012	43.364257	510	CUFF.752.1	446
BnaA01g25490D	BnaA01g25490D	j	CUFF.753	CUFF.753.1	100	14.215881	11.963579	16.468183	62.586079	1227	CUFF.753.1	1023
BnaA01g25490D	BnaA01g25490D	j	CUFF.753	CUFF.753.2	63	8.986488	7.088662	10.884314	39.563430	1224	CUFF.753.1	1023
-	-	u	CUFF.754	CUFF.754.1	25	4.257883	3.398791	5.116975	18.715118	2131	CUFF.754.1	-
-	-	u	CUFF.754	CUFF.754.2	100	16.766174	14.514657	19.017691	73.694118	1247	CUFF.754.1	-
BnaA01g26040D	BnaA01g26040D	e	CUFF.763	CUFF.763.1	100	1.616246	0.853837	2.378654	6.653544	900	CUFF.763.1	1890
BnaA01g26040D	BnaA01g26040D	j	CUFF.764	CUFF.764.1	100	4.458338	2.469367	6.447309	19.276699	522	CUFF.764.1	1890
BnaA01g26040D	BnaA01g26040D	j	CUFF.765	CUFF.765.1	100	2.723983	1.604552	3.843414	11.963028	783	CUFF.765.1	1890
BnaA01g26050D	BnaA01g26050D	=	CUFF.766	CUFF.766.1	100	2.842025	2.221776	3.462274	12.296864	2021	CUFF.766.1	1816
BnaA01g26070D	BnaA01g26070D	j	CUFF.768	CUFF.768.1	100	1.282239	0.836550	1.727928	5.473989	1865	CUFF.768.1	1869
BnaA01g26090D	BnaA01g26090D	j	CUFF.770	CUFF.770.1	16	0.335885	0.071060	0.600709	1.489444	2503	CUFF.770.1	2404
BnaA01g26090D	BnaA01g26090D	j	CUFF.770	CUFF.770.2	100	2.159924	1.636770	2.683077	9.577950	2495	CUFF.770.1	2404
BnaA01g26100D	BnaA01g26100D	=	CUFF.771	CUFF.771.1	100	5.328875	3.353903	7.303846	23.321445	582	CUFF.771.1	585
BnaA01g26110D	BnaA01g26110D	j	CUFF.773	CUFF.773.1	18	1.033387	0.296664	1.770111	4.485134	965	CUFF.773.1	873
BnaA01g26110D	BnaA01g26110D	=	CUFF.773	CUFF.773.2	100	5.673983	4.210750	7.137216	24.626366	965	CUFF.773.1	873
BnaA01g26060D	BnaA01g26060D	o	CUFF.774	CUFF.774.1	36	1.363469	0.906364	1.820574	5.983686	2313	CUFF.774.2	309
BnaA01g26060D	BnaA01g26060D	j	CUFF.774	CUFF.774.2	68	2.595794	1.991833	3.199755	11.391839	2608	CUFF.774.2	309
BnaA01g26060D	BnaA01g26060D	o	CUFF.774	CUFF.774.3	100	3.800853	2.948808	4.652898	16.680330	1946	CUFF.774.2	309
BnaA01g26190D	BnaA01g26190D	j	CUFF.777	CUFF.777.1	100	2.245582	1.455844	3.035319	10.222693	1179	CUFF.777.1	1189
BnaA01g26200D	BnaA01g26200D	j	CUFF.778	CUFF.778.1	22	0.592381	0.143606	1.041156	2.580096	1395	CUFF.778.1	2234
BnaA01g26200D	BnaA01g26200D	j	CUFF.778	CUFF.778.2	100	2.711560	1.898079	3.525041	11.810108	1391	CUFF.778.1	2234
BnaA01g26220D	BnaA01g26220D	o	CUFF.794	CUFF.794.1	100	1.534900	0.843257	2.226542	6.615259	1424	CUFF.794.1	1348
BnaA01g26220D	BnaA01g26220D	o	CUFF.795	CUFF.795.1	100	1.449776	0.488498	2.411054	6.248385	701	CUFF.794.1	1348
BnaA01g26220D	BnaA01g26220D	e	CUFF.796	CUFF.796.1	100	1.569471	0.717202	2.421740	6.764258	1064	CUFF.794.1	1348
BnaA01g25250D	BnaA01g25250D	j	CUFF.784	CUFF.784.1	68	8.892513	8.029958	9.755068	39.424490	4523	CUFF.784.1	4346
BnaA01g25250D	BnaA01g25250D	c	CUFF.784	CUFF.784.2	100	13.120467	11.688583	14.552352	58.168904	2542	CUFF.784.1	4346
BnaA01g25270D	BnaA01g25270D	j	CUFF.791	CUFF.791.1	87	12.842997	10.198061	15.487932	56.284532	859	CUFF.791.2	1276
BnaA01g25270D	BnaA01g25270D	j	CUFF.791	CUFF.791.2	100	14.706722	12.680642	16.732802	64.452324	1502	CUFF.791.2	1276
BnaA01g25280D	BnaA01g25280D	=	CUFF.793	CUFF.793.1	100	13.672357	11.851046	15.493668	59.919210	1566	CUFF.793.1	483
BnaA01g25290D	BnaA01g25290D	=	CUFF.799	CUFF.799.1	100	8.979768	7.550991	10.408545	40.007030	1289	CUFF.799.1	1135
-	-	u	CUFF.802	CUFF.802.1	100	1.647225	0.910564	2.383887	6.747341	960	CUFF.802.1	-
BnaA01g26230D	BnaA01g26230D	p	CUFF.807	CUFF.807.1	100	16.777888	12.443931	21.111844	71.573523	453	CUFF.807.1	3669
BnaA01g26230D	BnaA01g26230D	j	CUFF.806	CUFF.806.1	21	0.700573	0.378658	1.022487	3.121833	3430	CUFF.806.1	3669
BnaA01g26230D	BnaA01g26230D	j	CUFF.806	CUFF.806.2	24	0.832078	0.508343	1.155813	3.707836	3430	CUFF.806.1	3669
BnaA01g26230D	BnaA01g26230D	j	CUFF.806	CUFF.806.3	100	3.411072	2.816481	4.005664	15.200131	3430	CUFF.806.1	3669
BnaA01g25300D	BnaA01g25300D	=	CUFF.775	CUFF.775.1	100	43.072330	39.346166	46.798494	188.287108	1214	CUFF.775.1	1676
BnaA01g25310D	BnaA01g25310D	c	CUFF.776	CUFF.776.1	100	1.016531	0.523642	1.509419	4.461800	1263	CUFF.776.1	3478
BnaA01g25320D	BnaA01g25320D	j	CUFF.780	CUFF.780.1	56	2.530914	1.641023	3.420805	11.124742	1317	CUFF.780.1	2001
BnaA01g25320D	BnaA01g25320D	j	CUFF.780	CUFF.780.2	100	4.558514	3.421176	5.695852	20.037144	1311	CUFF.780.1	2001
BnaA01g25330D	BnaA01g25330D	c	CUFF.782	CUFF.782.1	100	7.475977	2.189663	12.762290	33.970239	275	CUFF.782.1	1385
BnaA01g25330D	BnaA01g25330D	j	CUFF.785	CUFF.785.1	100	4.877555	3.392162	6.362948	21.381216	792	CUFF.785.1	1385
BnaA01g25340D	BnaA01g25340D	j	CUFF.788	CUFF.788.1	96	3.095690	2.224894	3.966486	13.540175	1492	CUFF.788.1	1626
BnaA01g25340D	BnaA01g25340D	j	CUFF.788	CUFF.788.2	100	3.236056	2.127589	4.344523	14.154120	1056	CUFF.788.1	1626
BnaA01g25350D	BnaA01g25350D	j	CUFF.789	CUFF.789.1	100	4.905668	3.941901	5.869435	21.456799	1637	CUFF.789.1	1446
BnaA01g25380D	BnaA01g25380D	=	CUFF.797	CUFF.797.1	100	4.473291	3.617652	5.328931	19.819893	1808	CUFF.797.1	1784
BnaA01g25390D	BnaA01g25390D	c	CUFF.808	CUFF.808.1	69	5.711991	4.686550	6.737432	25.033171	2009	CUFF.808.2	2108
BnaA01g25390D	BnaA01g25390D	j	CUFF.808	CUFF.808.2	17	1.425481	0.832298	2.018664	6.247262	2084	CUFF.808.2	2108
BnaA01g25390D	BnaA01g25390D	j	CUFF.808	CUFF.808.3	24	1.962256	1.296697	2.627815	8.599713	2065	CUFF.808.2	2108
BnaA01g25390D	BnaA01g25390D	j	CUFF.808	CUFF.808.4	100	8.256090	5.480217	11.031964	36.182849	593	CUFF.808.2	2108
BnaA01g26130D	BnaA01g26130D	=	CUFF.787	CUFF.787.1	100	10.401826	9.144330	11.659321	45.487729	2052	CUFF.787.1	2604
BnaA01g26140D	BnaA01g26140D	j	CUFF.792	CUFF.792.1	100	25.980013	23.386228	28.573797	114.331109	1516	CUFF.792.1	1629
BnaA01g26140D	BnaA01g26140D	c	CUFF.792	CUFF.792.2	69	17.839777	15.139959	20.539595	78.508102	1059	CUFF.792.1	1629
-	-	u	CUFF.798	CUFF.798.1	100	5.059040	2.775286	7.342795	22.279902	473	CUFF.798.1	-
BnaA01g26270D	BnaA01g26270D	j	CUFF.814	CUFF.814.1	60	4.077057	3.327920	4.826194	17.946311	2207	CUFF.814.1	2144
BnaA01g26270D	BnaA01g26270D	c	CUFF.814	CUFF.814.2	100	6.844649	5.172193	8.517106	30.128646	907	CUFF.814.1	2144
BnaA01g26330D	BnaA01g26330D	=	CUFF.816	CUFF.816.1	100	17.155833	15.137429	19.174237	75.499563	1408	CUFF.816.1	1485
BnaA01g24630D	BnaA01g24630D	=	CUFF.786	CUFF.786.1	76	2.337390	1.556843	3.117937	9.867281	1446	CUFF.786.1	1091
BnaA01g24630D	BnaA01g24630D	j	CUFF.786	CUFF.786.2	98	3.025422	1.607788	4.443057	12.771807	871	CUFF.786.1	1091
BnaA01g24630D	BnaA01g24630D	j	CUFF.786	CUFF.786.3	100	3.081472	1.663758	4.499186	13.008421	854	CUFF.786.1	1091
BnaA01g24630D	BnaA01g24630D	j	CUFF.786	CUFF.786.4	39	1.198448	0.304297	2.092600	5.059243	929	CUFF.786.1	1091
BnaA01g24640D	BnaA01g24640D	c	CUFF.790	CUFF.790.1	100	12.104559	9.355193	14.853924	52.492373	627	CUFF.790.1	833
BnaA01g24650D	BnaA01g24650D	=	CUFF.801	CUFF.801.1	100	27.492416	25.285008	29.699824	120.426356	2103	CUFF.801.1	2124
BnaA01g24680D	BnaA01g24680D	=	CUFF.810	CUFF.810.1	100	8.538235	7.339105	9.737364	37.238903	2222	CUFF.810.1	933
BnaA01g24690D	BnaA01g24690D	j	CUFF.811	CUFF.811.1	100	59.669228	55.806330	63.532125	260.243089	1945	CUFF.810.1	2015
BnaA01g24700D	BnaA01g24700D	j	CUFF.813	CUFF.813.1	100	3.699281	2.287485	5.111076	16.307572	835	CUFF.813.3	1067
BnaA01g24700D	BnaA01g24700D	j	CUFF.813	CUFF.813.2	89	3.294557	1.921760	4.667355	14.523426	825	CUFF.813.3	1067
BnaA01g24700D	BnaA01g24700D	j	CUFF.813	CUFF.813.3	32	1.190424	0.415589	1.965259	5.247755	1026	CUFF.813.3	1067
BnaA01g24700D	BnaA01g24700D	j	CUFF.813	CUFF.813.4	58	2.163267	1.028712	3.297821	9.536348	939	CUFF.813.3	1067
BnaA01g24730D	BnaA01g24730D	=	CUFF.817	CUFF.817.1	100	11.715436	9.239889	14.190983	51.346820	849	CUFF.817.1	815
BnaA01g24730D	BnaA01g24730D	o	CUFF.818	CUFF.818.1	100	176.395340	159.851426	192.939254	773.111633	437	CUFF.817.1	815
-	-	u	CUFF.822	CUFF.822.1	100	8.290217	7.073811	9.506623	36.075388	2154	CUFF.822.2	-
-	-	u	CUFF.822	CUFF.822.2	67	5.571740	4.574810	6.568670	24.245770	2163	CUFF.822.2	-
-	-	u	CUFF.822	CUFF.822.3	64	5.335756	4.166328	6.505184	23.218871	1722	CUFF.822.2	-
BnaA01g24760D	BnaA01g24760D	=	CUFF.824	CUFF.824.1	100	8.455296	7.514516	9.396075	37.091712	2940	CUFF.824.1	2895
BnaA01g26500D	BnaA01g26500D	c	CUFF.826	CUFF.826.1	100	14.535133	11.368148	17.702118	61.308325	641	CUFF.826.2	2236
BnaA01g26500D	BnaA01g26500D	j	CUFF.826	CUFF.826.2	73	10.629750	8.780431	12.479068	44.835653	1099	CUFF.826.2	2236
BnaA01g26470D	BnaA01g26470D	=	CUFF.825	CUFF.825.1	100	44.762538	40.411569	49.113507	197.285404	938	CUFF.825.1	1004
BnaA01g26530D	BnaA01g26530D	j	CUFF.827	CUFF.827.1	83	1.395364	0.779751	2.010977	5.927579	1399	CUFF.827.1	1181
BnaA01g26530D	BnaA01g26530D	j	CUFF.827	CUFF.827.2	55	0.927579	0.366087	1.489072	3.940406	1277	CUFF.827.1	1181
BnaA01g26530D	BnaA01g26530D	j	CUFF.827	CUFF.827.3	100	1.673032	0.985005	2.361059	7.107129	1292	CUFF.827.1	1181
BnaA01g26540D	BnaA01g26540D	j	CUFF.828	CUFF.828.1	100	3.871342	3.157753	4.584931	16.866886	2194	CUFF.828.1	2139
BnaA01g26630D	BnaA01g26630D	c	CUFF.829	CUFF.829.1	100	4.080447	2.300076	5.860818	18.818084	549	CUFF.829.1	2414
BnaA01g18880D	BnaA01g18880D	j	CUFF.755	CUFF.755.1	100	19.856318	17.974950	21.737686	85.836843	2150	CUFF.755.1	1369
BnaA01g18880D	BnaA01g18880D	j	CUFF.755	CUFF.755.2	24	4.721374	3.731333	5.711415	20.410019	2150	CUFF.755.1	1369
BnaA01g18920D	BnaA01g18920D	e	CUFF.756	CUFF.756.1	100	6.207961	4.831976	7.583946	27.835565	1072	CUFF.756.1	792
BnaA01g18920D	BnaA01g18920D	=	CUFF.757	CUFF.757.1	100	27.077431	17.932635	36.222227	121.411137	298	CUFF.756.1	792
BnaA01g18930D	BnaA01g18930D	j	CUFF.758	CUFF.758.1	41	1.432826	0.783050	2.082603	6.368784	1223	CUFF.758.2	2116
BnaA01g18930D	BnaA01g18930D	j	CUFF.758	CUFF.758.2	100	3.509817	2.660764	4.358870	15.600825	1763	CUFF.758.2	2116
BnaA01g18930D	BnaA01g18930D	j	CUFF.758	CUFF.758.3	72	2.522783	1.205783	3.839784	11.213547	850	CUFF.758.2	2116
BnaA01g18940D	BnaA01g18940D	c	CUFF.759	CUFF.759.1	100	4.045531	2.893720	5.197341	18.125336	973	CUFF.759.1	1333
BnaA01g18950D	BnaA01g18950D	e	CUFF.760	CUFF.760.1	100	1.083061	0.518633	1.647488	4.800003	1062	CUFF.760.1	1002
BnaA01g18960D	BnaA01g18960D	j	CUFF.761	CUFF.761.1	100	1.637614	1.221873	2.053354	7.183326	3165	CUFF.761.1	2029
BnaA01g18970D	BnaA01g18970D	j	CUFF.762	CUFF.762.1	17	0.425916	0.240579	0.611252	1.868262	5588	CUFF.762.1	4683
BnaA01g18970D	BnaA01g18970D	j	CUFF.762	CUFF.762.2	100	2.504673	2.122032	2.887314	10.986648	5587	CUFF.762.1	4683
BnaA01g19000D	BnaA01g19000D	j	CUFF.767	CUFF.767.1	100	2.619829	1.916608	3.323049	11.502617	1864	CUFF.767.1	1065
BnaA01g19000D	BnaA01g19000D	j	CUFF.767	CUFF.767.2	99	2.580945	1.700211	3.461678	11.331893	1389	CUFF.767.1	1065
BnaA01g19000D	BnaA01g19000D	j	CUFF.767	CUFF.767.3	95	2.479167	1.482189	3.476144	10.885026	1150	CUFF.767.1	1065
BnaA01g19010D	BnaA01g19010D	c	CUFF.769	CUFF.769.1	100	7.035555	5.091341	8.979769	31.162218	689	CUFF.769.1	868
BnaA01g19020D	BnaA01g19020D	j	CUFF.772	CUFF.772.1	100	2.590107	1.820831	3.359382	11.232219	1716	CUFF.772.1	1551
BnaA01g19020D	BnaA01g19020D	j	CUFF.772	CUFF.772.2	85	2.212573	1.485322	2.939824	9.595015	1713	CUFF.772.1	1551
BnaA01g19040D	BnaA01g19040D	=	CUFF.779	CUFF.779.1	100	84.367486	77.889092	90.845879	369.058469	924	CUFF.779.1	1028
BnaA01g19090D	BnaA01g19090D	c	CUFF.781	CUFF.781.1	100	2.457118	0.975420	3.938815	10.978191	501	CUFF.781.1	1439
BnaA01g19090D	BnaA01g19090D	j	CUFF.783	CUFF.783.1	100	2.409371	1.608993	3.209750	10.792918	1152	CUFF.783.1	1439
BnaA01g19120D	BnaA01g19120D	=	CUFF.800	CUFF.800.1	100	8.133616	6.843547	9.423685	35.862063	1406	CUFF.800.1	1245
-	-	u	CUFF.803	CUFF.803.1	100	9.727113	4.734676	14.719551	42.235330	319	CUFF.803.1	-
BnaA01g19130D	BnaA01g19130D	j	CUFF.804	CUFF.804.1	100	1.133327	0.627521	1.639133	4.937905	1394	CUFF.804.1	1449
BnaA01g19130D	BnaA01g19130D	e	CUFF.805	CUFF.805.1	100	1.324555	0.456490	2.192619	5.771083	731	CUFF.804.1	1449
BnaA01g19150D	BnaA01g19150D	=	CUFF.809	CUFF.809.1	100	10.598384	8.331657	12.865111	45.645715	838	CUFF.809.1	799
BnaA01g19150D	BnaA01g19150D	j	CUFF.809	CUFF.809.2	32	3.386239	1.962473	4.810006	14.584046	834	CUFF.809.1	799
BnaA01g19170D	BnaA01g19170D	j	CUFF.812	CUFF.812.1	100	2.955938	2.088714	3.823163	12.992612	1540	CUFF.812.2	1748
BnaA01g19170D	BnaA01g19170D	j	CUFF.812	CUFF.812.2	43	1.273691	0.635369	1.912014	5.598418	1590	CUFF.812.2	1748
BnaA01g19210D	BnaA01g19210D	=	CUFF.815	CUFF.815.1	100	1.708765	1.051170	2.366361	7.504927	1196	CUFF.815.1	1363
BnaA01g19230D	BnaA01g19230D	=	CUFF.819	CUFF.819.1	100	4.047000	3.400058	4.693943	17.995672	2773	CUFF.819.1	2508
BnaA01g19260D	BnaA01g19260D	=	CUFF.820	CUFF.820.1	100	2.052143	1.640052	2.464234	9.102261	3514	CUFF.820.1	3032
BnaA01g19270D	BnaA01g19270D	c	CUFF.821	CUFF.821.1	100	0.837449	0.320430	1.354468	3.714497	1363	CUFF.821.1	1270
BnaA01g19280D	BnaA01g19280D	j	CUFF.823	CUFF.823.1	100	1.357106	0.700980	2.013231	5.866286	1049	CUFF.823.1	1497
BnaA01g19300D	BnaA01g19300D	=	CUFF.831	CUFF.831.1	100	33.615930	30.630127	36.601733	146.996121	1408	CUFF.831.1	1510
BnaA01g26630D	BnaA01g26630D	j	CUFF.830	CUFF.830.1	100	2.126956	0.977452	3.276460	8.896934	656	CUFF.830.1	2414
BnaA01g26670D	BnaA01g26670D	=	CUFF.832	CUFF.832.1	100	7.268003	5.410386	9.125621	31.129986	769	CUFF.832.1	905
BnaA01g26650D	BnaA01g26650D	j	CUFF.833	CUFF.833.1	26	0.804189	0.318542	1.289835	3.596286	1582	CUFF.833.2	2006
BnaA01g26650D	BnaA01g26650D	j	CUFF.833	CUFF.833.2	100	3.114638	2.433605	3.795670	13.928484	2140	CUFF.833.2	2006
BnaA01g26690D	BnaA01g26690D	=	CUFF.834	CUFF.834.1	100	17.375487	15.135078	19.615896	76.223646	1089	CUFF.834.1	663
BnaA01g26700D	BnaA01g26700D	c	CUFF.836	CUFF.836.1	100	0.942230	0.450836	1.433625	4.112519	1249	CUFF.836.1	975
BnaA01g26310D	BnaA01g26310D	j	CUFF.835	CUFF.835.1	77	4.880482	3.715668	6.045296	21.254736	1395	CUFF.835.3	1092
BnaA01g26310D	BnaA01g26310D	j	CUFF.835	CUFF.835.2	100	6.310022	4.538673	8.081372	27.480455	899	CUFF.835.3	1092
BnaA01g26310D	BnaA01g26310D	j	CUFF.835	CUFF.835.3	45	2.808993	2.045188	3.572798	12.233301	1775	CUFF.835.3	1092
BnaA01g26550D	BnaA01g26550D	=	CUFF.837	CUFF.837.1	100	6.423116	5.180679	7.665552	27.526199	1424	CUFF.837.2	2016
BnaA01g26550D	BnaA01g26550D	j	CUFF.837	CUFF.837.2	17	1.093973	0.489567	1.698378	4.688209	1469	CUFF.837.2	2016
BnaA01g26560D	BnaA01g26560D	=	CUFF.838	CUFF.838.1	100	134.390825	121.095010	147.686641	610.332863	412	CUFF.838.1	610
BnaA01g26740D	BnaA01g26740D	j	CUFF.839	CUFF.839.1	100	5.684205	4.820606	6.547805	24.973301	2105	CUFF.839.1	2158
BnaA01g26750D	BnaA01g26750D	=	CUFF.840	CUFF.840.1	100	137.283841	121.435103	153.132580	612.989511	358	CUFF.840.1	502
BnaA01g26810D	BnaA01g26810D	=	CUFF.842	CUFF.842.1	100	1.559576	0.696689	2.422464	6.609051	771	CUFF.842.1	1089
BnaA01g26800D	BnaA01g26800D	j	CUFF.843	CUFF.843.1	27	0.313185	0.078696	0.547674	1.340358	2478	CUFF.843.1	2711
BnaA01g26800D	BnaA01g26800D	j	CUFF.843	CUFF.843.2	100	1.145421	0.761897	1.528944	4.902125	2437	CUFF.843.1	2711
BnaA01g26770D	BnaA01g26770D	j	CUFF.841	CUFF.841.1	100	5.440382	4.677197	6.203567	23.964472	2734	CUFF.841.1	2719
BnaA01g26720D	BnaA01g26720D	=	CUFF.844	CUFF.844.1	100	76.972505	73.703486	80.241524	328.024562	1956	CUFF.844.1	1909
BnaA01g26820D	BnaA01g26820D	=	CUFF.845	CUFF.845.1	100	4.736425	4.192268	5.280582	20.692629	4112	CUFF.845.1	3901
BnaA01g26730D	BnaA01g26730D	=	CUFF.846	CUFF.846.1	100	15.025063	13.558041	16.492086	66.524376	2309	CUFF.846.1	2384
BnaA01g26840D	BnaA01g26840D	=	CUFF.847	CUFF.847.1	100	7.353999	5.938736	8.769262	32.277265	1116	CUFF.847.1	871
BnaA01g26930D	BnaA01g26930D	j	CUFF.848	CUFF.848.1	100	1.788950	1.308802	2.269098	7.822514	2121	CUFF.848.1	1149
BnaA01g26780D	BnaA01g26780D	=	CUFF.849	CUFF.849.1	79	12.316479	10.338790	14.294169	53.525467	1332	CUFF.849.2	1388
BnaA01g26780D	BnaA01g26780D	j	CUFF.849	CUFF.849.2	100	15.647086	13.456741	17.837430	67.999755	1335	CUFF.849.2	1388
BnaA01g26950D	BnaA01g26950D	j	CUFF.852	CUFF.852.1	13	3.507449	1.973499	5.041398	15.465421	891	CUFF.852.1	2200
BnaA01g26950D	BnaA01g26950D	j	CUFF.852	CUFF.852.2	100	27.030821	23.524362	30.537281	119.187218	891	CUFF.852.1	2200
BnaA01g26860D	BnaA01g26860D	=	CUFF.850	CUFF.850.1	100	13.408786	11.809891	15.007682	59.164918	1974	CUFF.850.1	1808
BnaA01g26880D	BnaA01g26880D	x	CUFF.851	CUFF.851.1	100	3.959901	2.977429	4.942372	17.472663	1967	CUFF.851.1	786
BnaA01g26890D	BnaA01g26890D	c	CUFF.853	CUFF.853.1	100	8.553136	5.376581	11.729691	38.497534	434	CUFF.853.1	552
BnaA01g27120D	BnaA01g27120D	p	CUFF.855	CUFF.855.1	100	1.448877	0.513356	2.384399	6.209126	647	CUFF.855.1	156
BnaA01g27100D	BnaA01g27100D	j	CUFF.856	CUFF.856.1	100	10.054301	8.014005	12.094596	43.762168	817	CUFF.856.1	795
BnaA01g27000D	BnaA01g27000D	j	CUFF.854	CUFF.854.1	20	0.985953	0.504450	1.467455	4.266283	1784	CUFF.854.1	1886
BnaA01g27000D	BnaA01g27000D	=	CUFF.854	CUFF.854.2	100	5.020497	4.041469	5.999525	21.724028	1709	CUFF.854.1	1886
BnaA01g27010D	BnaA01g27010D	j	CUFF.858	CUFF.858.1	100	9.805613	8.414782	11.196444	43.148106	1590	CUFF.858.1	1706
-	-	u	CUFF.859	CUFF.859.1	100	80.346229	74.245911	86.446548	346.563075	982	CUFF.859.1	-
BnaA01g26950D	BnaA01g26950D	j	CUFF.857	CUFF.857.1	18	0.635422	0.173796	1.097049	2.736065	1392	CUFF.857.2	2200
BnaA01g26950D	BnaA01g26950D	j	CUFF.857	CUFF.857.2	100	3.567033	2.646276	4.487790	15.359284	1410	CUFF.857.2	2200
BnaA01g26980D	BnaA01g26980D	=	CUFF.860	CUFF.860.1	100	68.190585	63.095335	73.285836	294.267313	1156	CUFF.860.1	1219
BnaA01g27090D	BnaA01g27090D	=	CUFF.861	CUFF.861.1	100	51.414527	47.901235	54.927820	221.140947	1832	CUFF.861.1	1859
BnaA01g27560D	BnaA01g27560D	p	CUFF.862	CUFF.862.1	100	3.583972	2.662355	4.505590	15.226461	1293	CUFF.862.1	381
BnaA01g27540D	BnaA01g27540D	=	CUFF.863	CUFF.863.1	100	17.538539	16.084588	18.992489	76.198091	2266	CUFF.863.1	2004
BnaA01g27550D	BnaA01g27550D	j	CUFF.864	CUFF.864.1	16	0.836304	0.381263	1.291344	3.675971	2226	CUFF.864.1	2644
BnaA01g27550D	BnaA01g27550D	c	CUFF.864	CUFF.864.2	100	5.259483	4.349748	6.169219	23.118046	2226	CUFF.864.1	2644
BnaA01g27550D	BnaA01g27550D	j	CUFF.864	CUFF.864.3	14	0.717644	0.314796	1.120492	3.154403	2226	CUFF.864.1	2644
BnaA01g27600D	BnaA01g27600D	j	CUFF.865	CUFF.865.1	16	0.361765	0.120616	0.602913	1.585172	2508	CUFF.865.1	2153
BnaA01g27600D	BnaA01g27600D	j	CUFF.865	CUFF.865.2	28	0.633829	0.209646	1.058012	2.777297	1698	CUFF.865.1	2153
BnaA01g27600D	BnaA01g27600D	j	CUFF.865	CUFF.865.3	47	1.085122	0.670954	1.499290	4.754762	2450	CUFF.865.1	2153
BnaA01g27600D	BnaA01g27600D	j	CUFF.865	CUFF.865.4	100	2.295179	0.975671	3.614687	10.056963	702	CUFF.865.1	2153
BnaA01g27580D	BnaA01g27580D	j	CUFF.866	CUFF.866.1	100	15.018780	13.496852	16.540708	64.257952	1785	CUFF.866.1	1783
BnaA01g27660D	BnaA01g27660D	=	CUFF.867	CUFF.867.1	100	5.263139	3.820021	6.706258	23.824547	876	CUFF.867.1	678
BnaA01g27570D	BnaA01g27570D	=	CUFF.868	CUFF.868.1	100	111.054456	104.210001	117.898911	477.082993	806	CUFF.868.1	1023
BnaA01g27690D	BnaA01g27690D	j	CUFF.869	CUFF.869.1	63	1.349715	0.644811	2.054619	5.923275	1333	CUFF.869.2	1594
BnaA01g27690D	BnaA01g27690D	c	CUFF.869	CUFF.869.2	100	2.136684	1.300765	2.972603	9.376918	1344	CUFF.869.2	1594
BnaA01g28170D	BnaA01g28170D	j	CUFF.870	CUFF.870.1	100	6.118216	4.396976	7.839457	27.479096	762	CUFF.870.1	1826
BnaA01g28140D	BnaA01g28140D	j	CUFF.871	CUFF.871.1	100	4.869704	3.646886	6.092522	21.181650	1231	CUFF.871.2	1389
BnaA01g28140D	BnaA01g28140D	j	CUFF.871	CUFF.871.2	50	2.417356	1.530610	3.304103	10.514725	1304	CUFF.871.2	1389
BnaA01g28200D	BnaA01g28200D	=	CUFF.872	CUFF.872.1	100	2.142515	0.957097	3.327932	9.553469	625	CUFF.872.1	630
BnaA01g28130D	BnaA01g28130D	j	CUFF.873	CUFF.873.1	49	1.833168	0.931017	2.735319	7.474644	812	CUFF.873.1	1315
BnaA01g28130D	BnaA01g28130D	j	CUFF.873	CUFF.873.2	100	3.710590	1.483601	5.937580	15.129736	429	CUFF.873.1	1315
BnaA01g28170D	BnaA01g28170D	j	CUFF.874	CUFF.874.1	100	4.606049	3.350579	5.861520	20.498366	984	CUFF.874.1	1826
BnaA01g28170D	BnaA01g28170D	o	CUFF.874	CUFF.874.2	72	3.307119	0.792553	5.821685	14.717719	386	CUFF.874.1	1826
BnaA01g28220D	BnaA01g28220D	j	CUFF.875	CUFF.875.1	100	2.350088	1.657828	3.042347	10.165348	1833	CUFF.875.1	1708
BnaA01g28220D	BnaA01g28220D	=	CUFF.875	CUFF.875.2	22	0.527864	0.152824	0.902904	2.283285	1833	CUFF.875.1	1708
BnaA01g28220D	BnaA01g28220D	j	CUFF.875	CUFF.875.3	28	0.651070	0.177014	1.125125	2.816214	1342	CUFF.875.1	1708
BnaA01g28220D	BnaA01g28220D	x	CUFF.876	CUFF.876.1	100	1.789689	0.674753	2.904626	7.741336	766	CUFF.876.1	1708
BnaA01g28260D	BnaA01g28260D	=	CUFF.877	CUFF.877.1	100	27.412058	24.801073	30.023044	116.462992	1212	CUFF.877.1	915
BnaA01g28290D	BnaA01g28290D	j	CUFF.878	CUFF.878.1	100	2.161214	1.485367	2.837062	9.617622	1492	CUFF.878.1	522
BnaA01g28290D	BnaA01g28290D	e	CUFF.879	CUFF.879.1	100	2.464063	0.813897	4.114229	10.965329	488	CUFF.878.1	522
BnaA01g28310D	BnaA01g28310D	j	CUFF.880	CUFF.880.1	100	1.622012	0.783977	2.460048	7.382663	824	CUFF.880.1	2244
BnaA01g28250D	BnaA01g28250D	j	CUFF.881	CUFF.881.1	38	7.596357	6.493989	8.698724	32.810522	2319	CUFF.881.1	2495
BnaA01g28250D	BnaA01g28250D	c	CUFF.881	CUFF.881.2	100	19.854856	17.776528	21.933184	85.757979	1739	CUFF.881.1	2495
BnaA01g28350D	BnaA01g28350D	=	CUFF.882	CUFF.882.1	100	2.850254	1.943622	3.756886	12.232681	1073	CUFF.882.1	477
BnaA01g28360D	BnaA01g28360D	c	CUFF.883	CUFF.883.1	100	0.961053	0.460209	1.461897	3.981406	1167	CUFF.883.1	1929
BnaA01g28450D	BnaA01g28450D	j	CUFF.884	CUFF.884.1	100	26.093314	15.637093	36.549535	54.045724	269	CUFF.884.1	792
BnaA01g28450D	BnaA01g28450D	i	CUFF.886	CUFF.886.1	100	29.906166	18.602698	41.209635	55.908919	264	CUFF.886.1	792
BnaA01g28370D	BnaA01g28370D	j	CUFF.885	CUFF.885.1	100	7.268693	6.393662	8.143723	31.920161	2864	CUFF.885.1	1623
BnaA01g28410D	BnaA01g28410D	j	CUFF.887	CUFF.887.1	44	5.502955	4.793135	6.212775	24.178030	3716	CUFF.887.1	3922
BnaA01g28410D	BnaA01g28410D	j	CUFF.887	CUFF.887.2	44	5.570218	4.548157	6.592279	24.473560	1980	CUFF.887.1	3922
BnaA01g28410D	BnaA01g28410D	c	CUFF.887	CUFF.887.3	100	12.535142	10.118597	14.951687	55.074963	885	CUFF.887.1	3922
BnaA01g29080D	BnaA01g29080D	=	CUFF.888	CUFF.888.1	100	14.307981	12.943118	15.672845	62.527165	2086	CUFF.888.1	2054
-	-	u	CUFF.889	CUFF.889.1	100	34.725354	29.674640	39.776067	153.826268	569	CUFF.889.1	-
BnaA01g29130D	BnaA01g29130D	=	CUFF.890	CUFF.890.1	100	2.684114	1.829648	3.538579	11.842180	1136	CUFF.890.1	1156
BnaA01g29140D	BnaA01g29140D	c	CUFF.891	CUFF.891.1	100	2.475035	1.050307	3.899762	10.801168	548	CUFF.891.1	3152
BnaA01g29180D	BnaA01g29180D	e	CUFF.892	CUFF.892.1	100	2.726901	2.226952	3.226850	11.895769	2841	CUFF.892.1	2043
BnaA01g29170D	BnaA01g29170D	j	CUFF.893	CUFF.893.1	62	1.194524	0.717413	1.671636	5.194956	2174	CUFF.893.2	2403
BnaA01g29170D	BnaA01g29170D	j	CUFF.893	CUFF.893.2	28	0.543706	0.173553	0.913859	2.364564	2176	CUFF.893.2	2403
BnaA01g29170D	BnaA01g29170D	j	CUFF.893	CUFF.893.3	41	0.800798	0.343078	1.258519	3.482652	2079	CUFF.893.2	2403
BnaA01g29170D	BnaA01g29170D	j	CUFF.893	CUFF.893.4	100	1.935477	1.279058	2.591897	8.417341	2065	CUFF.893.2	2403
BnaA01g29220D	BnaA01g29220D	c	CUFF.894	CUFF.894.1	100	0.750157	0.265790	1.234524	3.389094	1031	CUFF.894.1	1938
BnaA01g29260D	BnaA01g29260D	j	CUFF.895	CUFF.895.1	100	2.522039	1.840026	3.204051	11.244143	1731	CUFF.895.1	1757
BnaA01g29260D	BnaA01g29260D	j	CUFF.895	CUFF.895.2	57	1.430983	0.457304	2.404663	6.379831	742	CUFF.895.1	1757
BnaA01g29270D	BnaA01g29270D	j	CUFF.896	CUFF.896.1	76	1.137718	0.551456	1.723980	5.084683	1372	CUFF.896.2	1819
BnaA01g29280D	BnaA01g29280D	j	CUFF.896	CUFF.896.2	100	1.496906	0.888942	2.104870	6.689965	1525	CUFF.896.2	1683
BnaA01g28330D	BnaA01g28330D	j	CUFF.897	CUFF.897.1	100	28.226816	26.306614	30.147018	123.114598	3186	CUFF.897.1	3677
BnaA01g29230D	BnaA01g29230D	x	CUFF.898	CUFF.898.1	100	26.748576	22.714512	30.782640	115.401834	670	CUFF.898.1	2508
BnaA01g29230D	BnaA01g29230D	j	CUFF.899	CUFF.899.1	100	10.839243	9.474891	12.203595	46.763930	1830	CUFF.899.1	2508
-	-	u	CUFF.900	CUFF.900.1	100	8.750523	7.230855	10.270190	36.708060	1146	CUFF.900.1	-
BnaA01g29290D	BnaA01g29290D	j	CUFF.901	CUFF.901.1	100	1.268896	0.828546	1.709247	5.615864	2557	CUFF.901.1	2145
BnaA01g29290D	BnaA01g29290D	j	CUFF.901	CUFF.901.2	74	0.943381	0.492381	1.394381	4.175202	2160	CUFF.901.1	2145
BnaA01g29390D	BnaA01g29390D	e	CUFF.902	CUFF.902.1	100	2.366514	1.858113	2.874914	10.073947	2464	CUFF.902.1	1662
BnaA01g29400D	BnaA01g29400D	=	CUFF.903	CUFF.903.1	100	6.941739	4.965345	8.918134	31.173395	665	CUFF.903.1	612
BnaA01g29430D	BnaA01g29430D	j	CUFF.904	CUFF.904.1	34	1.526371	0.862523	2.190218	6.715822	1344	CUFF.904.1	1205
BnaA01g29430D	BnaA01g29430D	j	CUFF.904	CUFF.904.2	79	3.594601	2.410078	4.779123	15.815750	1043	CUFF.904.1	1205
BnaA01g29430D	BnaA01g29430D	j	CUFF.904	CUFF.904.3	100	4.553234	2.479020	6.627448	20.033606	555	CUFF.904.1	1205
BnaA01g29430D	BnaA01g29430D	x	CUFF.905	CUFF.905.1	100	1.761027	0.617200	2.904853	7.748275	695	CUFF.905.1	1205
BnaA01g29440D	BnaA01g29440D	e	CUFF.906	CUFF.906.1	100	1.735030	0.780380	2.689680	7.791056	767	CUFF.907.1	1162
BnaA01g29440D	BnaA01g29440D	=	CUFF.907	CUFF.907.1	100	3.069618	2.021365	4.117871	13.783949	975	CUFF.907.1	1162
BnaA01g29510D	BnaA01g29510D	c	CUFF.910	CUFF.910.1	84	0.771096	0.186344	1.355848	3.213998	1061	CUFF.910.1	2920
BnaA01g29510D	BnaA01g29510D	j	CUFF.910	CUFF.910.2	100	0.919433	0.286876	1.551989	3.832277	1036	CUFF.910.1	2920
BnaA01g29510D	BnaA01g29510D	j	CUFF.912	CUFF.912.1	100	1.103212	0.694343	1.512081	4.892828	1913	CUFF.912.1	2920
BnaA01g29530D	BnaA01g29530D	=	CUFF.913	CUFF.913.1	100	3.061819	1.803415	4.320224	13.896486	703	CUFF.913.1	777
BnaA01g29520D	BnaA01g29520D	j	CUFF.915	CUFF.915.1	70	6.653659	5.155762	8.151555	29.635304	1175	CUFF.915.1	1253
BnaA01g29520D	BnaA01g29520D	=	CUFF.915	CUFF.915.2	100	9.558941	7.475589	11.642294	42.575394	930	CUFF.915.1	1253
BnaA01g29600D	BnaA01g29600D	=	CUFF.917	CUFF.917.1	100	5.960561	3.549113	8.372009	26.675179	494	CUFF.917.1	604
BnaA01g29610D	BnaA01g29610D	j	CUFF.918	CUFF.918.1	56	1.725319	1.188890	2.261748	7.508758	2502	CUFF.918.1	2028
BnaA01g29610D	BnaA01g29610D	j	CUFF.918	CUFF.918.2	56	1.709685	1.113798	2.305572	7.440715	2057	CUFF.918.1	2028
BnaA01g29610D	BnaA01g29610D	c	CUFF.918	CUFF.918.3	100	3.061020	2.021356	4.100685	13.321858	1256	CUFF.918.1	2028
BnaA01g29580D	BnaA01g29580D	j	CUFF.919	CUFF.919.1	69	1.633465	0.821505	2.445425	7.191114	859	CUFF.919.1	1020
BnaA01g29580D	BnaA01g29580D	j	CUFF.919	CUFF.919.2	94	2.212380	0.877691	3.547069	9.739710	635	CUFF.919.2	1020
BnaA01g29580D	BnaA01g29580D	c	CUFF.919	CUFF.919.3	100	2.357807	0.972898	3.742716	10.379934	630	CUFF.919.2	1020
BnaA01g29570D	BnaA01g29570D	=	CUFF.921	CUFF.921.1	100	4.569960	3.556958	5.582962	19.751389	1313	CUFF.921.1	1101
BnaA01g29590D	BnaA01g29590D	j	CUFF.924	CUFF.924.1	36	1.172326	0.700149	1.644503	5.167782	2424	CUFF.924.2	3471
BnaA01g29590D	BnaA01g29590D	c	CUFF.924	CUFF.924.2	100	3.284044	2.692414	3.875673	14.476540	3054	CUFF.924.2	3471
BnaA01g29630D	BnaA01g29630D	=	CUFF.929	CUFF.929.1	100	34.259201	31.904107	36.614294	147.355121	2587	CUFF.929.1	2529
BnaA01g29680D	BnaA01g29680D	j	CUFF.930	CUFF.930.1	100	3.586199	2.814061	4.358337	15.777529	1692	CUFF.930.1	1196
BnaA01g29690D	BnaA01g29690D	=	CUFF.934	CUFF.934.1	100	15.305182	14.104810	16.505554	67.474137	2816	CUFF.934.1	3036
BnaA01g29660D	BnaA01g29660D	j	CUFF.935	CUFF.935.1	14	2.822453	2.051703	3.593203	12.320046	2354	CUFF.935.2	2226
BnaA01g29660D	BnaA01g29660D	j	CUFF.935	CUFF.935.2	100	20.027569	18.230776	21.824363	87.420601	2361	CUFF.935.2	2226
BnaA01g29710D	BnaA01g29710D	o	CUFF.938	CUFF.938.1	100	1.122805	0.330732	1.914879	4.984446	944	CUFF.939.1	1826
BnaA01g29710D	BnaA01g29710D	o	CUFF.939	CUFF.939.1	100	0.866694	0.418167	1.315221	3.847497	1751	CUFF.939.1	1826
BnaA01g29710D	BnaA01g29710D	o	CUFF.939	CUFF.939.2	83	0.717749	0.288452	1.147046	3.186289	1626	CUFF.939.1	1826
BnaA01g29710D	BnaA01g29710D	o	CUFF.939	CUFF.939.3	38	0.332278	0.010791	0.653765	1.475075	1625	CUFF.939.1	1826
BnaA01g29710D	BnaA01g29710D	j	CUFF.939	CUFF.939.4	65	0.564834	0.156822	0.972846	2.507456	1667	CUFF.939.1	1826
BnaA01g30020D	BnaA01g30020D	j	CUFF.949	CUFF.949.1	99	2.359534	1.205703	3.513365	10.357045	856	CUFF.949.2	1071
BnaA01g30020D	BnaA01g30020D	j	CUFF.949	CUFF.949.2	100	2.389104	1.247951	3.530257	10.486840	888	CUFF.949.2	1071
BnaA01g27130D	BnaA01g27130D	j	CUFF.908	CUFF.908.1	100	3.685713	2.158565	5.212860	15.915245	648	CUFF.908.1	1210
BnaA01g27140D	BnaA01g27140D	=	CUFF.909	CUFF.909.1	100	1.715519	1.024024	2.407014	7.552900	1140	CUFF.909.1	852
BnaA01g27150D	BnaA01g27150D	c	CUFF.911	CUFF.911.1	100	2.043514	1.129898	2.957129	8.537634	834	CUFF.911.1	1023
BnaA01g27160D	BnaA01g27160D	j	CUFF.914	CUFF.914.1	100	5.778169	5.001136	6.555203	24.977819	2866	CUFF.914.1	3037
BnaA01g27160D	BnaA01g27160D	c	CUFF.914	CUFF.914.2	77	4.448803	2.945318	5.952288	19.231246	791	CUFF.914.1	3037
BnaA01g27170D	BnaA01g27170D	j	CUFF.916	CUFF.916.1	24	1.041738	0.305518	1.777958	4.605619	1152	CUFF.916.1	1539
BnaA01g27170D	BnaA01g27170D	=	CUFF.916	CUFF.916.2	100	4.428232	3.215612	5.640851	19.577616	1143	CUFF.916.1	1539
BnaA01g27290D	BnaA01g27290D	j	CUFF.920	CUFF.920.1	100	1.833375	1.307680	2.359070	7.766100	1831	CUFF.920.1	3561
BnaA01g27290D	BnaA01g27290D	c	CUFF.922	CUFF.922.1	100	3.103596	2.314806	3.892385	13.724468	1599	CUFF.922.2	3561
BnaA01g27290D	BnaA01g27290D	j	CUFF.922	CUFF.922.2	15	0.454464	0.089989	0.818939	2.009694	1607	CUFF.922.2	3561
BnaA01g27300D	BnaA01g27300D	=	CUFF.923	CUFF.923.1	100	107.898927	93.458066	122.339788	471.719818	366	CUFF.923.1	613
BnaA01g27320D	BnaA01g27320D	j	CUFF.925	CUFF.925.1	13	2.350377	1.193644	3.507110	10.347446	912	CUFF.925.1	1147
BnaA01g27320D	BnaA01g27320D	=	CUFF.925	CUFF.925.2	100	17.677069	14.777555	20.576584	77.822633	829	CUFF.925.1	1147
BnaA01g27330D	BnaA01g27330D	=	CUFF.926	CUFF.926.1	100	3.656164	2.097170	5.215158	16.118364	594	CUFF.926.1	683
BnaA01g27340D	BnaA01g27340D	=	CUFF.927	CUFF.927.1	100	2.119276	0.780449	3.458103	8.726730	530	CUFF.927.1	592
BnaA01g27360D	BnaA01g27360D	j	CUFF.928	CUFF.928.1	100	2.301977	1.597967	3.005987	9.764689	1398	CUFF.928.1	1151
BnaA01g27420D	BnaA01g27420D	p	CUFF.931	CUFF.931.1	100	1.210220	0.295380	2.125060	5.375840	580	CUFF.931.1	1644
BnaA01g27420D	BnaA01g27420D	=	CUFF.932	CUFF.932.1	100	21.991644	19.753697	24.229592	95.550161	1518	CUFF.932.1	1644
-	-	u	CUFF.933	CUFF.933.1	100	4.022451	2.174220	5.870683	17.892042	516	CUFF.933.1	-
-	-	u	CUFF.936	CUFF.936.1	100	92.963362	84.981748	100.944975	386.927159	593	CUFF.936.1	-
BnaA01g27450D	BnaA01g27450D	j	CUFF.937	CUFF.937.1	100	1.717309	1.187883	2.246734	7.508090	1765	CUFF.937.1	2123
BnaA01g27460D	BnaA01g27460D	=	CUFF.940	CUFF.940.1	100	76.946420	69.562444	84.330397	336.949727	718	CUFF.940.1	806
BnaA01g27460D	BnaA01g27460D	j	CUFF.940	CUFF.940.2	25	19.351157	15.341698	23.360616	84.739056	718	CUFF.940.1	806
BnaA01g27470D	BnaA01g27470D	e	CUFF.941	CUFF.941.1	100	5.127265	3.657571	6.596958	22.447854	1003	CUFF.942.1	1229
BnaA01g27470D	BnaA01g27470D	=	CUFF.942	CUFF.942.1	100	18.094560	15.698730	20.490389	79.220415	1146	CUFF.942.1	1229
BnaA01g27520D	BnaA01g27520D	=	CUFF.946	CUFF.946.1	100	2.044683	1.542343	2.547022	8.940118	2294	CUFF.946.1	2185
BnaA01g27530D	BnaA01g27530D	=	CUFF.948	CUFF.948.1	100	1.997358	0.811044	3.183671	8.884617	662	CUFF.950.1	516
BnaA01g27530D	BnaA01g27530D	e	CUFF.950	CUFF.950.1	100	1.161613	0.310522	2.012704	5.167068	760	CUFF.950.1	516
BnaA01g30040D	BnaA01g30040D	c	CUFF.953	CUFF.953.1	100	1.423971	0.680373	2.167569	6.016297	857	CUFF.953.1	3402
BnaA01g30080D	BnaA01g30080D	j	CUFF.955	CUFF.955.1	100	3.103627	2.310041	3.897214	13.605311	1476	CUFF.955.1	1457
BnaA01g30090D	BnaA01g30090D	c	CUFF.958	CUFF.958.1	100	3.413401	2.616691	4.210111	15.057217	1996	CUFF.958.1	2316
BnaA01g30090D	BnaA01g30090D	j	CUFF.958	CUFF.958.2	40	1.359566	0.763454	1.955678	5.997326	1919	CUFF.958.1	2316
BnaA01g29450D	BnaA01g29450D	e	CUFF.943	CUFF.943.1	100	5.326799	2.956358	7.697241	23.060297	493	CUFF.944.1	627
BnaA01g29450D	BnaA01g29450D	j	CUFF.944	CUFF.944.1	100	9.832655	7.728517	11.936794	42.566640	811	CUFF.944.1	627
BnaA01g29460D	BnaA01g29460D	c	CUFF.945	CUFF.945.1	100	1.423786	0.930933	1.916639	6.058554	1661	CUFF.945.1	2554
BnaA01g29460D	BnaA01g29460D	p	CUFF.947	CUFF.947.1	100	1.188975	0.810776	1.567174	5.135179	2244	CUFF.947.1	2554
BnaA01g29470D	BnaA01g29470D	j	CUFF.951	CUFF.951.1	100	52.184508	48.514900	55.854116	225.633611	1736	CUFF.952.1	1798
BnaA01g29470D	BnaA01g29470D	e	CUFF.952	CUFF.952.1	100	5.575264	4.584005	6.566522	24.106136	2159	CUFF.952.1	1798
-	-	u	CUFF.954	CUFF.954.1	100	2.791133	1.242891	4.339375	12.691160	512	CUFF.954.1	-
BnaA01g29490D	BnaA01g29490D	j	CUFF.956	CUFF.956.1	12	5.191934	3.817423	6.566446	22.347693	1512	CUFF.956.2	1571
BnaA01g29490D	BnaA01g29490D	j	CUFF.956	CUFF.956.2	100	42.281767	38.874255	45.689279	181.993819	1559	CUFF.956.2	1571
BnaA01g29500D	BnaA01g29500D	=	CUFF.957	CUFF.957.1	100	3.912732	2.756944	5.068520	17.175425	937	CUFF.957.1	1198
BnaA01g30100D	BnaA01g30100D	=	CUFF.959	CUFF.959.1	100	1.569726	0.987752	2.151701	6.797146	1729	CUFF.959.2	1764
BnaA01g30100D	BnaA01g30100D	j	CUFF.959	CUFF.959.2	51	0.804265	0.402349	1.206182	3.482587	2071	CUFF.959.2	1764
BnaA01g30110D	BnaA01g30110D	=	CUFF.960	CUFF.960.1	100	2.524519	1.722666	3.326371	11.437060	1456	CUFF.960.2	1824
BnaA01g30110D	BnaA01g30110D	j	CUFF.960	CUFF.960.2	29	0.720089	0.206308	1.233870	3.262285	1469	CUFF.960.2	1824
BnaA01g30150D	BnaA01g30150D	j	CUFF.961	CUFF.961.1	100	0.542665	0.310684	0.774646	2.303909	2766	CUFF.961.1	5097
-	-	u	CUFF.962	CUFF.962.1	100	137.290585	111.345360	163.235811	616.282260	254	CUFF.962.1	-
BnaA01g30180D	BnaA01g30180D	j	CUFF.963	CUFF.963.1	70	1.227830	0.675977	1.779683	5.422696	1818	CUFF.963.1	1839
BnaA01g30180D	BnaA01g30180D	=	CUFF.963	CUFF.963.2	100	1.744449	1.122971	2.365928	7.704338	1808	CUFF.963.1	1839
BnaA01g30210D	BnaA01g30210D	=	CUFF.964	CUFF.964.1	100	25.100282	22.439213	27.761352	110.481378	1095	CUFF.964.1	1253
BnaA01g30280D	BnaA01g30280D	=	CUFF.965	CUFF.965.1	100	3.391108	2.109390	4.672826	14.559182	728	CUFF.965.1	609
BnaA01g27710D	BnaA01g27710D	=	CUFF.966	CUFF.966.1	100	406.133255	383.572068	428.694441	1797.762417	675	CUFF.967.1	957
BnaA01g27710D	BnaA01g27710D	e	CUFF.967	CUFF.967.1	100	30.921363	28.111934	33.730793	136.874447	1523	CUFF.967.1	957
BnaA01g27720D	BnaA01g27720D	j	CUFF.968	CUFF.968.1	100	13.049614	11.781377	14.317850	58.131990	2647	CUFF.968.1	2884
BnaA01g27750D	BnaA01g27750D	j	CUFF.969	CUFF.969.1	100	0.726739	0.305565	1.147913	3.320208	1221	CUFF.969.1	1591
BnaA01g27810D	BnaA01g27810D	=	CUFF.971	CUFF.971.1	100	1.558793	0.930472	2.187115	6.740274	1231	CUFF.971.1	1372
BnaA01g27820D	BnaA01g27820D	=	CUFF.974	CUFF.974.1	100	90.578902	82.018289	99.139516	397.155474	607	CUFF.974.1	728
BnaA01g27850D	BnaA01g27850D	c	CUFF.977	CUFF.977.1	100	1.555008	0.837175	2.272840	6.813501	1003	CUFF.977.1	2475
BnaA01g27900D	BnaA01g27900D	j	CUFF.980	CUFF.980.1	100	1.304346	0.911443	1.697250	5.753608	2341	CUFF.980.1	2358
BnaA01g27990D	BnaA01g27990D	j	CUFF.983	CUFF.983.1	100	26.371348	23.384328	29.358368	109.260321	1066	CUFF.983.1	1633
BnaA01g23130D	BnaA01g23130D	j	CUFF.970	CUFF.970.1	100	4.743585	3.141066	6.346104	19.625841	707	CUFF.970.1	1642
BnaA01g23140D	BnaA01g23140D	j	CUFF.972	CUFF.972.1	68	6.892708	2.046563	11.738853	30.997836	339	CUFF.972.3	650
BnaA01g23140D	BnaA01g23140D	j	CUFF.972	CUFF.972.2	100	10.184267	7.309662	13.058872	45.800614	604	CUFF.972.3	650
BnaA01g23140D	BnaA01g23140D	j	CUFF.972	CUFF.972.3	17	1.722194	0.272814	3.171574	7.745039	605	CUFF.972.3	650
BnaA01g23150D	BnaA01g23150D	j	CUFF.973	CUFF.973.1	100	12.983220	11.603717	14.362724	56.533804	2194	CUFF.973.1	2152
BnaA01g23160D	BnaA01g23160D	=	CUFF.975	CUFF.975.1	100	3.426868	2.154344	4.699392	15.291874	749	CUFF.975.1	896
BnaA01g23170D	BnaA01g23170D	j	CUFF.976	CUFF.976.1	100	1.613907	1.042174	2.185639	7.222468	1419	CUFF.976.1	1252
BnaA01g23180D	BnaA01g23180D	c	CUFF.978	CUFF.978.1	100	2.255445	1.129675	3.381215	9.900828	685	CUFF.978.1	2053
BnaA01g23180D	BnaA01g23180D	j	CUFF.979	CUFF.979.1	14	0.729369	0.169204	1.289534	3.126093	1235	CUFF.979.1	2053
BnaA01g23180D	BnaA01g23180D	c	CUFF.979	CUFF.979.2	100	5.212152	4.001238	6.423067	22.339395	1235	CUFF.979.1	2053
BnaA01g23200D	BnaA01g23200D	j	CUFF.981	CUFF.981.1	61	2.171604	1.487998	2.855210	9.473051	2034	CUFF.981.1	3368
BnaA01g23200D	BnaA01g23200D	j	CUFF.981	CUFF.981.2	100	3.559816	2.760399	4.359234	15.528761	2034	CUFF.981.1	3368
BnaA01g23200D	BnaA01g23200D	j	CUFF.981	CUFF.981.3	99	3.535952	1.625652	5.446253	15.424660	595	CUFF.981.1	3368
BnaA01g23220D	BnaA01g23220D	=	CUFF.982	CUFF.982.1	100	5.136769	4.131939	6.141599	21.881565	1537	CUFF.982.1	1580
BnaA01g23290D	BnaA01g23290D	=	CUFF.984	CUFF.984.1	100	2.733971	1.960038	3.507903	11.997779	1338	CUFF.984.1	1029
BnaA01g23310D	BnaA01g23310D	j	CUFF.987	CUFF.987.1	100	41.182650	33.429430	48.935870	178.232486	407	CUFF.987.1	816
BnaA01g23310D	BnaA01g23310D	e	CUFF.988	CUFF.988.1	100	6.637650	3.426815	9.848485	28.726780	400	CUFF.987.1	816
BnaA01g23340D	BnaA01g23340D	j	CUFF.989	CUFF.989.1	50	3.877467	2.609317	5.145617	16.909515	1200	CUFF.989.1	1203
BnaA01g23340D	BnaA01g23340D	=	CUFF.989	CUFF.989.2	100	7.797636	6.154520	9.440751	34.005252	1191	CUFF.989.1	1203
BnaA01g23390D	BnaA01g23390D	=	CUFF.990	CUFF.990.1	100	19.965705	17.618605	22.312806	78.181807	1245	CUFF.990.1	1467
BnaA01g23420D	BnaA01g23420D	j	CUFF.991	CUFF.991.1	29	1.378888	0.909187	1.848589	6.025463	2574	CUFF.991.1	2648
BnaA01g23420D	BnaA01g23420D	j	CUFF.991	CUFF.991.2	100	4.801767	4.000547	5.602987	20.982756	2461	CUFF.991.1	2648
BnaA01g23450D	BnaA01g23450D	e	CUFF.992	CUFF.992.1	100	2.387007	1.143039	3.630974	10.392413	610	CUFF.992.1	291
BnaA01g23480D	BnaA01g23480D	=	CUFF.993	CUFF.993.1	100	4.223847	3.420835	5.026859	18.509240	1809	CUFF.993.1	1776
BnaA01g23490D	BnaA01g23490D	c	CUFF.994	CUFF.994.1	100	1.389193	0.631497	2.146888	6.079704	1054	CUFF.994.1	1876
BnaA01g23490D	BnaA01g23490D	e	CUFF.995	CUFF.995.1	100	0.768196	0.144208	1.392184	3.361955	1047	CUFF.994.1	1876
BnaA01g23500D	BnaA01g23500D	j	CUFF.996	CUFF.996.1	100	4.712812	3.192696	6.232929	21.143932	886	CUFF.996.2	1009
BnaA01g23500D	BnaA01g23500D	j	CUFF.996	CUFF.996.2	24	1.142966	0.247028	2.038904	5.127892	888	CUFF.996.2	1009
BnaA01g23500D	BnaA01g23500D	j	CUFF.996	CUFF.996.3	36	1.703799	0.655743	2.751855	7.644058	870	CUFF.996.2	1009
BnaA01g23510D	BnaA01g23510D	j	CUFF.997	CUFF.997.1	100	128.358589	121.454745	135.262433	557.072296	1827	CUFF.997.1	1785
BnaA01g23520D	BnaA01g23520D	=	CUFF.998	CUFF.998.1	100	9.610770	7.761177	11.460364	42.055534	906	CUFF.998.1	785
BnaA01g23540D	BnaA01g23540D	j	CUFF.999	CUFF.999.1	100	11.537419	10.440581	12.634257	50.503850	3118	CUFF.999.1	2572
BnaA01g23550D	BnaA01g23550D	=	CUFF.1000	CUFF.1000.1	100	51.071478	47.078728	55.064227	218.101506	1013	CUFF.1000.1	1077
BnaA01g23560D	BnaA01g23560D	=	CUFF.1001	CUFF.1001.1	100	17.851014	15.434485	20.267544	78.433527	1059	CUFF.1001.1	1073
BnaA01g23600D	BnaA01g23600D	=	CUFF.1002	CUFF.1002.2	85	10.417724	6.809988	14.025459	46.387158	457	CUFF.1002.2	1010
BnaA01g23610D	BnaA01g23610D	j	CUFF.1003	CUFF.1003.1	25	0.581169	0.242263	0.920075	2.518257	2601	CUFF.1003.2	3924
BnaA01g23610D	BnaA01g23610D	j	CUFF.1003	CUFF.1003.2	100	2.310265	1.773074	2.847455	10.010585	2677	CUFF.1003.2	3924
BnaA01g23610D	BnaA01g23610D	c	CUFF.1004	CUFF.1004.1	100	2.088887	1.010752	3.167022	8.602587	678	CUFF.1004.1	3924
BnaA01g23620D	BnaA01g23620D	j	CUFF.1005	CUFF.1005.1	100	7.683973	5.974954	9.392992	33.996761	951	CUFF.1005.1	1729
BnaA01g23620D	BnaA01g23620D	j	CUFF.1005	CUFF.1005.2	86	6.629561	3.354274	9.904848	29.331651	425	CUFF.1005.1	1729
-	-	u	CUFF.1008	CUFF.1008.1	100	10.492262	8.375410	12.609114	45.965594	919	CUFF.1008.2	-
-	-	u	CUFF.1008	CUFF.1008.2	55	5.768925	4.181945	7.355905	25.273108	1042	CUFF.1008.2	-
-	-	u	CUFF.1010	CUFF.1010.1	100	4.346302	2.720825	5.971779	19.040732	803	CUFF.1008.2	-
BnaA01g23630D	BnaA01g23630D	j	CUFF.1011	CUFF.1011.1	100	6.220486	4.893857	7.547115	26.515095	1363	CUFF.1011.1	3207
BnaA01g23630D	BnaA01g23630D	j	CUFF.1011	CUFF.1011.2	82	5.095065	3.864891	6.325239	21.717938	1363	CUFF.1011.1	3207
BnaA01g23660D	BnaA01g23660D	=	CUFF.1013	CUFF.1013.1	100	11.726455	9.744494	13.708416	51.939824	1009	CUFF.1013.1	1196
BnaA01g23690D	BnaA01g23690D	=	CUFF.1015	CUFF.1015.1	100	4.836760	3.182188	6.491331	21.085005	667	CUFF.1015.1	432
BnaA01g23700D	BnaA01g23700D	j	CUFF.1016	CUFF.1016.1	100	2.123270	1.256629	2.989911	9.536812	924	CUFF.1016.1	1008
BnaA01g23710D	BnaA01g23710D	j	CUFF.1018	CUFF.1018.1	100	1.384133	0.903027	1.865239	6.050661	1745	CUFF.1018.1	2823
BnaA01g23800D	BnaA01g23800D	=	CUFF.1021	CUFF.1021.1	100	5.454303	4.539388	6.369218	24.083680	1932	CUFF.1021.1	1878
BnaA01g28500D	BnaA01g28500D	e	CUFF.1006	CUFF.1006.1	100	3.114737	1.958044	4.271429	13.855518	1141	CUFF.1006.1	1019
BnaA01g28500D	BnaA01g28500D	=	CUFF.1007	CUFF.1007.1	100	12.234912	10.206345	14.263479	54.425480	1122	CUFF.1006.1	1019
BnaA01g28510D	BnaA01g28510D	j	CUFF.1009	CUFF.1009.1	100	13.943650	8.803529	19.083771	58.990236	361	CUFF.1009.1	678
BnaA01g28540D	BnaA01g28540D	j	CUFF.1012	CUFF.1012.1	100	14.124545	12.722289	15.526800	61.953262	2705	CUFF.1012.1	1290
BnaA01g28540D	BnaA01g28540D	j	CUFF.1012	CUFF.1012.2	19	2.676003	1.961105	3.390901	11.737520	2696	CUFF.1012.1	1290
BnaA01g28550D	BnaA01g28550D	=	CUFF.1014	CUFF.1014.1	100	70.944234	63.710062	78.178405	314.265474	630	CUFF.1014.1	796
BnaA01g28580D	BnaA01g28580D	j	CUFF.1017	CUFF.1017.1	100	5.644908	4.118707	7.171110	24.956568	976	CUFF.1017.2	1237
BnaA01g28580D	BnaA01g28580D	j	CUFF.1017	CUFF.1017.2	32	1.825561	0.845247	2.805876	8.070945	1002	CUFF.1017.2	1237
BnaA01g28610D	BnaA01g28610D	j	CUFF.1019	CUFF.1019.1	100	17.406859	14.596665	20.217053	75.771348	813	CUFF.1019.1	794
BnaA01g28630D	BnaA01g28630D	c	CUFF.1020	CUFF.1020.1	100	1.399507	0.739337	2.059677	5.819685	1003	CUFF.1020.1	1887
BnaA01g28640D	BnaA01g28640D	=	CUFF.1022	CUFF.1022.1	100	2.724917	2.090741	3.359092	12.060411	2230	CUFF.1022.1	2210
BnaA01g28640D	BnaA01g28640D	j	CUFF.1022	CUFF.1022.2	51	1.388156	0.706030	2.070282	6.143941	1395	CUFF.1022.1	2210
BnaA01g28690D	BnaA01g28690D	=	CUFF.1023	CUFF.1023.1	100	2.794529	2.026261	3.562797	12.583709	1453	CUFF.1023.1	1409
BnaA01g28710D	BnaA01g28710D	j	CUFF.1024	CUFF.1024.1	100	43.166492	39.867024	46.465961	187.932442	1599	CUFF.1024.1	1535
BnaA01g28760D	BnaA01g28760D	=	CUFF.1025	CUFF.1025.1	100	1.159432	0.487495	1.831369	5.452343	853	CUFF.1025.1	784
BnaA01g28790D	BnaA01g28790D	j	CUFF.1026	CUFF.1026.1	100	4.137734	3.206489	5.068978	17.859886	1485	CUFF.1026.1	1790
BnaA01g28790D	BnaA01g28790D	c	CUFF.1026	CUFF.1026.2	98	4.046190	2.342710	5.749670	17.464751	639	CUFF.1026.1	1790
BnaA01g28820D	BnaA01g28820D	=	CUFF.1027	CUFF.1027.1	100	9.606445	7.178812	12.034079	41.931231	642	CUFF.1027.1	754
BnaA01g28830D	BnaA01g28830D	e	CUFF.1028	CUFF.1028.1	100	1.592958	0.770786	2.415129	6.995345	816	CUFF.1028.1	810
BnaA01g28840D	BnaA01g28840D	o	CUFF.1029	CUFF.1029.1	100	5.762924	3.102606	8.423241	27.093833	439	CUFF.1029.1	1265
BnaA01g28850D	BnaA01g28850D	=	CUFF.1030	CUFF.1030.1	100	6.243177	5.290373	7.195981	27.646983	1928	CUFF.1030.1	2131
BnaA01g28880D	BnaA01g28880D	j	CUFF.1031	CUFF.1031.1	100	2.576650	1.876347	3.276953	11.589129	1556	CUFF.1031.1	1559
BnaA01g28910D	BnaA01g28910D	=	CUFF.1032	CUFF.1032.1	100	6.506368	5.152653	7.860082	28.623394	1139	CUFF.1032.1	957
-	-	u	CUFF.1033	CUFF.1033.1	100	19.934503	13.433648	26.435358	88.477802	338	CUFF.1033.1	-
BnaA01g28980D	BnaA01g28980D	=	CUFF.1034	CUFF.1034.1	100	6.327639	4.421588	8.233689	27.747004	669	CUFF.1034.1	839
BnaA01g28990D	BnaA01g28990D	=	CUFF.1035	CUFF.1035.1	100	3.325324	2.324151	4.326497	14.349998	1070	CUFF.1035.1	912
BnaA01g29000D	BnaA01g29000D	c	CUFF.1036	CUFF.1036.1	100	1.280689	0.620637	1.940740	5.541728	981	CUFF.1036.1	1089
BnaA01g29010D	BnaA01g29010D	e	CUFF.1037	CUFF.1037.1	100	7.283632	5.957487	8.609778	31.681830	1227	CUFF.1037.1	1204
BnaA01g29020D	BnaA01g29020D	e	CUFF.1038	CUFF.1038.1	100	2.566247	1.367432	3.765061	11.299853	949	CUFF.1038.1	889
BnaA01g29020D	BnaA01g29020D	=	CUFF.1039	CUFF.1039.1	100	17.673302	14.752953	20.593651	77.820152	829	CUFF.1038.1	889
BnaA01g29040D	BnaA01g29040D	j	CUFF.1040	CUFF.1040.1	100	1.599470	0.939045	2.259895	6.663521	1187	CUFF.1040.1	913
BnaA01g29050D	BnaA01g29050D	=	CUFF.1041	CUFF.1041.1	100	6.621103	5.628921	7.613284	28.632552	1896	CUFF.1041.1	1801
BnaA01g29060D	BnaA01g29060D	j	CUFF.1042	CUFF.1042.1	100	19.881060	17.748482	22.013637	84.068618	1486	CUFF.1042.1	1167
BnaA01g29070D	BnaA01g29070D	j	CUFF.1043	CUFF.1043.1	100	1.155216	0.746834	1.563598	4.869233	1915	CUFF.1043.1	2686
BnaA01g29770D	BnaA01g29770D	c	CUFF.1044	CUFF.1044.1	100	165.454202	146.414041	184.494363	717.189696	369	CUFF.1044.2	1561
BnaA01g29770D	BnaA01g29770D	j	CUFF.1044	CUFF.1044.2	71	117.364849	109.609041	125.120657	508.738125	1036	CUFF.1044.2	1561
-	-	u	CUFF.1045	CUFF.1045.1	100	0.738425	0.428943	1.047906	3.228351	2095	CUFF.1045.1	-
BnaA01g29790D	BnaA01g29790D	j	CUFF.1046	CUFF.1046.1	100	3.992697	3.059917	4.925477	17.804896	1614	CUFF.1046.1	1074
BnaA01g29790D	BnaA01g29790D	j	CUFF.1046	CUFF.1046.2	32	1.260529	0.570143	1.950914	5.621159	1386	CUFF.1046.1	1074
BnaA01g29800D	BnaA01g29800D	c	CUFF.1047	CUFF.1047.1	100	0.723812	0.336918	1.110705	3.249118	1390	CUFF.1047.1	2235
BnaA01g29820D	BnaA01g29820D	c	CUFF.1048	CUFF.1048.1	20	8.069613	5.830372	10.308853	35.496675	665	CUFF.1048.1	1379
BnaA01g29820D	BnaA01g29820D	c	CUFF.1048	CUFF.1048.2	100	39.927909	33.107466	46.748352	175.635192	463	CUFF.1048.2	1379
BnaA01g29850D	BnaA01g29850D	=	CUFF.1049	CUFF.1049.1	100	6.006459	4.800350	7.212567	26.914824	1394	CUFF.1049.1	1542
BnaA01g29850D	BnaA01g29850D	e	CUFF.1050	CUFF.1050.1	100	1.502064	0.460762	2.543367	6.730720	848	CUFF.1049.1	1542
BnaA01g29870D	BnaA01g29870D	j	CUFF.1051	CUFF.1051.1	68	2.198658	1.594141	2.803175	9.601686	1923	CUFF.1051.1	1843
BnaA01g29870D	BnaA01g29870D	j	CUFF.1051	CUFF.1051.2	38	1.238668	0.487027	1.990309	5.409345	997	CUFF.1051.1	1843
BnaA01g29870D	BnaA01g29870D	c	CUFF.1051	CUFF.1051.3	100	3.224912	1.396333	5.053492	14.083407	503	CUFF.1051.1	1843
BnaA01g29880D	BnaA01g29880D	=	CUFF.1052	CUFF.1052.1	100	46.712471	42.531038	50.893903	198.103665	885	CUFF.1052.1	480
-	-	u	CUFF.1053	CUFF.1053.1	100	11.059105	9.528742	12.589467	48.241387	1674	CUFF.1053.1	-
-	-	u	CUFF.1053	CUFF.1053.2	16	1.805205	1.045369	2.565041	7.874561	1674	CUFF.1053.1	-
BnaA01g29890D	BnaA01g29890D	j	CUFF.1054	CUFF.1054.1	100	3.285633	2.295914	4.275352	15.001313	1071	CUFF.1054.1	1342
BnaA01g29900D	BnaA01g29900D	j	CUFF.1055	CUFF.1055.1	100	2.603461	2.058137	3.148786	11.221310	3124	CUFF.1055.2	2706
BnaA01g29900D	BnaA01g29900D	j	CUFF.1055	CUFF.1055.2	63	1.640901	1.172755	2.109046	7.072528	3155	CUFF.1055.2	2706
BnaA01g29900D	BnaA01g29900D	e	CUFF.1056	CUFF.1056.1	100	3.707140	2.450484	4.963796	15.978331	1130	CUFF.1055.2	2706
BnaA01g29910D	BnaA01g29910D	=	CUFF.1057	CUFF.1057.1	100	9.419186	8.220719	10.617653	42.023451	2026	CUFF.1057.1	2006
BnaA01g29920D	BnaA01g29920D	j	CUFF.1058	CUFF.1058.1	100	7.897458	6.791210	9.003706	34.495442	1959	CUFF.1058.1	2005
BnaA01g29940D	BnaA01g29940D	=	CUFF.1059	CUFF.1059.1	100	19.917857	17.183523	22.652191	86.997222	950	CUFF.1059.1	969
BnaA01g29950D	BnaA01g29950D	c	CUFF.1060	CUFF.1060.1	100	4.301830	2.759407	5.844252	18.821675	693	CUFF.1060.1	1843
BnaA01g29970D	BnaA01g29970D	j	CUFF.1061	CUFF.1061.1	100	4.156448	3.331515	4.981381	18.390747	1801	CUFF.1061.1	1089
BnaA01g29990D	BnaA01g29990D	=	CUFF.1062	CUFF.1062.1	100	3.355283	2.570329	4.140237	14.198180	1552	CUFF.1062.1	1320
BnaA01g33430D	BnaA01g33430D	j	CUFF.1064	CUFF.1064.1	100	7.122966	6.019755	8.226177	31.328494	1656	CUFF.1064.1	1643
BnaA01g33500D	BnaA01g33500D	p	CUFF.1063	CUFF.1063.1	100	2.186837	1.684052	2.689621	9.302488	2324	CUFF.1063.1	1876
-	-	u	CUFF.1065	CUFF.1065.1	100	7.616276	2.564210	12.668342	31.654382	294	CUFF.1065.1	-
BnaA01g33450D	BnaA01g33450D	=	CUFF.1066	CUFF.1066.1	100	3.172542	2.241454	4.103631	13.723892	1151	CUFF.1066.1	234
BnaA01g34090D	BnaA01g34090D	=	CUFF.1070	CUFF.1070.1	100	4.747757	3.472955	6.022559	20.812746	1244	CUFF.1070.3	1268
BnaA01g34090D	BnaA01g34090D	j	CUFF.1070	CUFF.1070.2	42	1.995384	1.054685	2.936082	8.747165	1202	CUFF.1070.3	1268
BnaA01g34090D	BnaA01g34090D	j	CUFF.1070	CUFF.1070.3	17	0.786608	0.189938	1.383279	3.448256	1257	CUFF.1070.3	1268
BnaA01g34070D	BnaA01g34070D	j	CUFF.1069	CUFF.1069.1	30	1.771807	1.172741	2.370873	7.754725	1480	CUFF.1069.1	1282
BnaA01g34070D	BnaA01g34070D	c	CUFF.1069	CUFF.1069.2	100	5.839427	2.414082	9.264773	25.557608	356	CUFF.1069.1	1282
BnaA01g34070D	BnaA01g34070D	c	CUFF.1069	CUFF.1069.3	100	5.825380	1.345497	10.305263	25.496126	296	CUFF.1069.1	1282
BnaA01g34330D	BnaA01g34330D	=	CUFF.1076	CUFF.1076.1	100	1.103662	0.596553	1.610771	4.546326	1263	CUFF.1076.1	1283
BnaA01g34430D	BnaA01g34430D	j	CUFF.1077	CUFF.1077.1	40	1.073346	0.281697	1.864995	4.319743	712	CUFF.1077.1	1356
BnaA01g34430D	BnaA01g34430D	j	CUFF.1077	CUFF.1077.2	100	2.707227	1.356676	4.057778	10.895391	637	CUFF.1077.1	1356
BnaA01g34430D	BnaA01g34430D	j	CUFF.1077	CUFF.1077.3	78	2.117816	0.961941	3.273691	8.523271	635	CUFF.1077.1	1356
BnaA01g34460D	BnaA01g34460D	=	CUFF.1078	CUFF.1078.1	100	1.935144	1.190782	2.679506	8.176010	1099	CUFF.1078.1	1065
BnaA01g34370D	BnaA01g34370D	=	CUFF.1080	CUFF.1080.1	100	4.886842	3.711996	6.061687	21.730903	1127	CUFF.1080.1	1054
BnaA01g34380D	BnaA01g34380D	e	CUFF.1081	CUFF.1081.1	100	0.949842	0.231833	1.667851	4.100021	960	CUFF.1082.1	1337
BnaA01g34380D	BnaA01g34380D	=	CUFF.1082	CUFF.1082.1	100	2.033861	1.260268	2.807454	8.779225	1291	CUFF.1082.1	1337
BnaA01g34400D	BnaA01g34400D	=	CUFF.1085	CUFF.1085.1	100	4.930051	3.266795	6.593307	21.605120	802	CUFF.1085.2	892
BnaA01g34400D	BnaA01g34400D	j	CUFF.1085	CUFF.1085.2	61	2.997559	1.764497	4.230622	13.136301	906	CUFF.1085.2	892
BnaA01g34410D	BnaA01g34410D	c	CUFF.1087	CUFF.1087.1	100	12.128195	4.821534	19.434855	56.864810	265	CUFF.1087.1	3437
BnaA01g34410D	BnaA01g34410D	j	CUFF.1089	CUFF.1089.1	100	2.557911	1.477432	3.638391	11.280686	1084	CUFF.1089.4	3437
BnaA01g34410D	BnaA01g34410D	j	CUFF.1089	CUFF.1089.2	47	1.211809	0.665673	1.757945	5.344218	1862	CUFF.1089.4	3437
BnaA01g34410D	BnaA01g34410D	j	CUFF.1089	CUFF.1089.3	81	2.070571	1.506949	2.634193	9.131459	2769	CUFF.1089.4	3437
BnaA01g34410D	BnaA01g34410D	j	CUFF.1089	CUFF.1089.4	21	0.540212	0.254592	0.825833	2.382398	3192	CUFF.1089.4	3437
BnaA01g34410D	BnaA01g34410D	c	CUFF.1089	CUFF.1089.5	49	1.243332	0.805060	1.681604	5.483238	3189	CUFF.1089.4	3437
BnaA01g34060D	BnaA01g34060D	=	CUFF.1091	CUFF.1091.1	100	16.470093	14.566622	18.373563	73.813528	1507	CUFF.1091.1	1684
BnaA01g25550D	BnaA01g25550D	=	CUFF.1067	CUFF.1067.1	100	8.526768	7.111600	9.941937	38.253990	1345	CUFF.1067.1	1164
BnaA01g25560D	BnaA01g25560D	=	CUFF.1068	CUFF.1068.1	100	1.000436	0.500218	1.500655	4.453017	1190	CUFF.1068.1	1716
BnaA01g25570D	BnaA01g25570D	j	CUFF.1071	CUFF.1071.1	14	0.570701	0.296326	0.845076	2.493353	3997	CUFF.1071.1	3881
BnaA01g25570D	BnaA01g25570D	j	CUFF.1071	CUFF.1071.2	100	4.154876	3.577490	4.732262	18.152363	3987	CUFF.1071.1	3881
BnaA01g25600D	BnaA01g25600D	e	CUFF.1072	CUFF.1072.1	100	8.509813	6.085253	10.934373	37.110246	667	CUFF.1072.1	726
BnaA01g25600D	BnaA01g25600D	=	CUFF.1073	CUFF.1073.1	100	100.315837	90.141237	110.490438	437.465031	523	CUFF.1072.1	726
BnaA01g25610D	BnaA01g25610D	o	CUFF.1074	CUFF.1074.1	100	1.359198	0.633108	2.085288	5.767382	872	CUFF.1074.1	2031
BnaA01g25610D	BnaA01g25610D	=	CUFF.1075	CUFF.1075.1	72	4.584995	3.295676	5.874314	19.985808	1224	CUFF.1075.2	2031
BnaA01g25610D	BnaA01g25610D	j	CUFF.1075	CUFF.1075.2	100	6.404955	5.056897	7.753013	27.918942	1373	CUFF.1075.2	2031
BnaA01g25630D	BnaA01g25630D	j	CUFF.1084	CUFF.1084.1	100	133.456305	125.933133	140.979477	585.290577	1471	CUFF.1084.1	1566
BnaA01g25670D	BnaA01g25670D	=	CUFF.1088	CUFF.1088.1	100	16.751851	13.911172	19.592530	73.652985	775	CUFF.1088.1	856
BnaA01g25680D	BnaA01g25680D	j	CUFF.1092	CUFF.1092.1	16	1.670355	1.043858	2.296851	7.258647	1962	CUFF.1092.1	1964
BnaA01g25680D	BnaA01g25680D	j	CUFF.1092	CUFF.1092.2	47	4.828089	3.372859	6.283318	20.980805	1134	CUFF.1092.1	1964
BnaA01g25680D	BnaA01g25680D	=	CUFF.1092	CUFF.1092.3	100	10.210031	8.779344	11.640718	44.368422	1960	CUFF.1092.1	1964
BnaA01g25680D	BnaA01g25680D	j	CUFF.1092	CUFF.1092.4	20	2.059783	1.392870	2.726696	8.950935	1962	CUFF.1092.1	1964
BnaA01g25700D	BnaA01g25700D	j	CUFF.1093	CUFF.1093.1	100	1.064063	0.638053	1.490072	4.558533	1638	CUFF.1093.1	2754
BnaA01g25700D	BnaA01g25700D	j	CUFF.1094	CUFF.1094.1	100	1.170000	0.709354	1.630646	5.270206	1562	CUFF.1094.1	2754
BnaA01g25720D	BnaA01g25720D	=	CUFF.1095	CUFF.1095.1	100	1.997580	1.330697	2.664463	8.889489	1356	CUFF.1095.1	1173
BnaA01g25730D	BnaA01g25730D	=	CUFF.1096	CUFF.1096.1	100	2.476293	1.725396	3.227190	10.661929	1290	CUFF.1096.1	1473
BnaA01g25770D	BnaA01g25770D	=	CUFF.1097	CUFF.1097.1	100	11.694403	9.860450	13.528356	50.028498	1149	CUFF.1097.1	1233
BnaA01g25780D	BnaA01g25780D	=	CUFF.1098	CUFF.1098.1	100	6.089880	4.493191	7.686569	27.097665	838	CUFF.1098.1	1828
BnaA01g25790D	BnaA01g25790D	=	CUFF.1099	CUFF.1099.1	100	5.655461	4.689000	6.621923	24.949908	1803	CUFF.1099.1	1855
BnaA01g25800D	BnaA01g25800D	j	CUFF.1100	CUFF.1100.1	100	1.532146	1.187998	1.876295	6.675759	3509	CUFF.1100.1	3496
BnaA01g25810D	BnaA01g25810D	j	CUFF.1101	CUFF.1101.1	100	10.271450	8.425410	12.117489	43.701281	1014	CUFF.1101.1	2459
BnaA01g25860D	BnaA01g25860D	c	CUFF.1102	CUFF.1102.1	100	0.715981	0.253681	1.178281	3.142374	1069	CUFF.1102.1	1960
BnaA01g25880D	BnaA01g25880D	j	CUFF.1105	CUFF.1105.1	100	137.789576	130.428284	145.150868	604.744184	1838	CUFF.1105.1	2433
BnaA01g25880D	BnaA01g25880D	e	CUFF.1106	CUFF.1106.1	100	44.360421	39.443694	49.277149	194.693296	925	CUFF.1105.1	2433
BnaA01g25900D	BnaA01g25900D	=	CUFF.1107	CUFF.1107.1	100	34.941341	31.911156	37.971527	151.957858	1435	CUFF.1107.1	1593
BnaA01g25910D	BnaA01g25910D	j	CUFF.1108	CUFF.1108.1	98	2.014659	1.528109	2.501209	8.964648	3340	CUFF.1108.1	3441
BnaA01g25910D	BnaA01g25910D	j	CUFF.1108	CUFF.1108.2	71	1.451198	0.734082	2.168314	6.457411	1403	CUFF.1108.1	3441
BnaA01g25910D	BnaA01g25910D	j	CUFF.1108	CUFF.1108.3	100	2.056566	1.575827	2.537305	9.151121	3338	CUFF.1108.1	3441
BnaA01g25920D	BnaA01g25920D	j	CUFF.1109	CUFF.1109.1	56	5.244114	4.370292	6.117936	23.245975	2348	CUFF.1109.2	2716
BnaA01g25920D	BnaA01g25920D	j	CUFF.1109	CUFF.1109.2	100	9.299175	8.145714	10.452636	41.221143	2357	CUFF.1109.2	2716
BnaA01g25930D	BnaA01g25930D	e	CUFF.1110	CUFF.1110.1	100	7.929678	5.120560	10.738796	35.274834	474	CUFF.1110.1	345
BnaA01g25930D	BnaA01g25930D	i	CUFF.1111	CUFF.1111.1	100	10.952493	7.595421	14.309565	49.815126	477	CUFF.1111.1	345
BnaA01g25950D	BnaA01g25950D	e	CUFF.1112	CUFF.1112.1	100	8.938405	7.696499	10.180310	38.289045	1658	CUFF.1112.1	812
BnaA01g25960D	BnaA01g25960D	=	CUFF.1113	CUFF.1113.1	100	3.387343	1.344698	5.429987	13.450112	425	CUFF.1113.1	402
BnaA01g25990D	BnaA01g25990D	j	CUFF.1114	CUFF.1114.1	100	6.791729	5.656734	7.926724	29.660002	1611	CUFF.1114.1	1371
BnaA01g26020D	BnaA01g26020D	=	CUFF.1115	CUFF.1115.1	100	20.319160	17.868181	22.770138	90.827164	1171	CUFF.1115.1	1319
BnaA01g26030D	BnaA01g26030D	c	CUFF.1116	CUFF.1116.1	100	1.532453	0.564344	2.500562	6.143714	644	CUFF.1116.1	840
BnaA01g33500D	BnaA01g33500D	=	CUFF.1190	CUFF.1190.1	100	76.062799	71.448870	80.676728	329.880102	1854	CUFF.1190.1	1876
BnaA01g33520D	BnaA01g33520D	j	CUFF.1191	CUFF.1191.1	100	7.682213	6.334358	9.030067	33.761973	1331	CUFF.1191.1	1457
BnaA01g33530D	BnaA01g33530D	c	CUFF.1192	CUFF.1192.1	100	3.554368	2.563456	4.545279	15.261789	1159	CUFF.1192.1	1585
BnaA01g33540D	BnaA01g33540D	=	CUFF.1193	CUFF.1193.1	100	2.709761	2.109105	3.310417	12.079010	2358	CUFF.1193.1	1141
BnaA01g33540D	BnaA01g33540D	e	CUFF.1194	CUFF.1194.1	100	1.483222	0.530829	2.435614	6.611596	926	CUFF.1193.1	1141
BnaA01g33560D	BnaA01g33560D	=	CUFF.1195	CUFF.1195.1	100	5.097991	4.082760	6.113221	21.788965	1502	CUFF.1195.1	1515
BnaA01g33590D	BnaA01g33590D	=	CUFF.1196	CUFF.1196.1	100	1.958276	1.125561	2.790991	8.271124	1071	CUFF.1196.1	2128
BnaA01g33590D	BnaA01g33590D	x	CUFF.1197	CUFF.1197.1	100	2.258574	1.602610	2.914539	9.539486	1657	CUFF.1197.1	2128
BnaA01g33600D	BnaA01g33600D	j	CUFF.1198	CUFF.1198.1	95	3.907353	3.088455	4.726250	17.173671	1799	CUFF.1198.1	1908
BnaA01g33600D	BnaA01g33600D	c	CUFF.1198	CUFF.1198.2	100	4.133097	2.229357	6.036837	18.165867	591	CUFF.1198.1	1908
-	-	u	CUFF.1199	CUFF.1199.1	100	6.839377	5.047982	8.630772	29.363403	769	CUFF.1199.1	-
BnaA01g33620D	BnaA01g33620D	c	CUFF.1200	CUFF.1200.1	100	3.759215	3.007122	4.511308	16.699069	2281	CUFF.1200.1	2867
BnaA01g33620D	BnaA01g33620D	j	CUFF.1200	CUFF.1200.2	54	2.021120	1.175381	2.866859	8.978155	1408	CUFF.1200.1	2867
BnaA01g33640D	BnaA01g33640D	j	CUFF.1203	CUFF.1203.1	30	2.509349	1.444027	3.574670	10.973696	1240	CUFF.1203.2	3329
BnaA01g33640D	BnaA01g33640D	c	CUFF.1203	CUFF.1203.2	100	8.363810	7.015787	9.711833	36.575990	1647	CUFF.1203.2	3329
BnaA01g33640D	BnaA01g33640D	j	CUFF.1205	CUFF.1205.1	29	1.830944	1.052590	2.609298	7.755663	1490	CUFF.1205.2	3329
BnaA01g33640D	BnaA01g33640D	j	CUFF.1205	CUFF.1205.2	37	2.341698	1.502510	3.180886	9.919158	1492	CUFF.1205.2	3329
BnaA01g33640D	BnaA01g33640D	j	CUFF.1205	CUFF.1205.3	100	6.279663	4.974853	7.584472	26.599914	1490	CUFF.1205.2	3329
BnaA01g33650D	BnaA01g33650D	=	CUFF.1207	CUFF.1207.1	100	77.651132	70.445841	84.856423	336.767509	596	CUFF.1207.1	441
BnaA01g33660D	BnaA01g33660D	e	CUFF.1208	CUFF.1208.1	100	74.545076	69.158277	79.931875	328.602129	1211	CUFF.1208.1	1359
BnaA01g33660D	BnaA01g33660D	j	CUFF.1209	CUFF.1209.1	100	324.207654	307.636017	340.779290	1429.139666	1071	CUFF.1208.1	1359
BnaA01g33700D	BnaA01g33700D	j	CUFF.1210	CUFF.1210.1	100	7.876694	6.121199	9.632189	34.067825	906	CUFF.1210.1	2620
BnaA01g33700D	BnaA01g33700D	e	CUFF.1211	CUFF.1211.1	100	2.844400	1.502388	4.186411	12.302434	693	CUFF.1210.1	2620
BnaA01g33700D	BnaA01g33700D	j	CUFF.1212	CUFF.1212.1	100	13.853292	12.295492	15.411091	59.728944	1845	CUFF.1212.1	2620
BnaA01g33710D	BnaA01g33710D	j	CUFF.1213	CUFF.1213.1	100	0.483932	0.132057	0.835808	2.028245	1675	CUFF.1214.1	2285
BnaA01g33710D	BnaA01g33710D	e	CUFF.1214	CUFF.1214.1	100	0.454929	0.123967	0.785891	1.906688	1766	CUFF.1214.1	2285
BnaA01g33760D	BnaA01g33760D	j	CUFF.1217	CUFF.1217.1	100	3.012495	1.327967	4.697024	12.877163	535	CUFF.1217.1	1739
BnaA01g33800D	BnaA01g33800D	j	CUFF.1218	CUFF.1218.1	100	5.183584	3.616622	6.750547	22.157665	763	CUFF.1218.1	912
BnaA01g33780D	BnaA01g33780D	o	CUFF.1219	CUFF.1219.1	100	3.113364	0.656152	5.570576	13.308335	390	CUFF.1219.1	2803
BnaA01g33760D	BnaA01g33760D	o	CUFF.1220	CUFF.1220.1	100	4.410797	1.753501	7.068092	19.874364	384	CUFF.1220.1	1739
BnaA01g33840D	BnaA01g33840D	j	CUFF.1226	CUFF.1226.1	100	20.397573	18.550238	22.244908	89.608505	2075	CUFF.1226.1	2019
BnaA01g33850D	BnaA01g33850D	j	CUFF.1227	CUFF.1227.1	100	5.363080	4.165243	6.560916	23.151897	1148	CUFF.1227.1	1672
BnaA01g33860D	BnaA01g33860D	j	CUFF.1229	CUFF.1229.1	100	5.260792	4.407402	6.114182	23.207987	2711	CUFF.1229.1	2367
BnaA01g33860D	BnaA01g33860D	j	CUFF.1229	CUFF.1229.2	45	2.366817	1.724967	3.008666	10.441214	2654	CUFF.1229.1	2367
BnaA01g33870D	BnaA01g33870D	j	CUFF.1231	CUFF.1231.1	20	3.302734	1.780912	4.824557	14.461807	718	CUFF.1231.1	890
BnaA01g33870D	BnaA01g33870D	=	CUFF.1231	CUFF.1231.2	100	16.742314	13.298830	20.185797	73.310193	621	CUFF.1231.1	890
BnaA01g33890D	BnaA01g33890D	=	CUFF.1233	CUFF.1233.1	100	10.204997	8.455174	11.954820	44.972202	1101	CUFF.1233.1	1160
BnaA01g33900D	BnaA01g33900D	j	CUFF.1234	CUFF.1234.1	100	1.606927	0.951427	2.262427	7.074719	1164	CUFF.1234.1	2110
BnaA01g33900D	BnaA01g33900D	c	CUFF.1235	CUFF.1235.1	100	2.920216	2.233124	3.607309	12.588035	1738	CUFF.1235.1	2110
BnaA01g33940D	BnaA01g33940D	j	CUFF.1238	CUFF.1238.1	100	12.439435	9.982583	14.896287	52.122435	763	CUFF.1238.1	812
BnaA01g34010D	BnaA01g34010D	j	CUFF.1241	CUFF.1241.1	100	3.310940	2.231006	4.390873	14.749586	1221	CUFF.1241.1	1337
BnaA01g34010D	BnaA01g34010D	=	CUFF.1241	CUFF.1241.2	89	2.941819	1.916016	3.967623	13.105226	1216	CUFF.1241.1	1337
BnaA01g34020D	BnaA01g34020D	e	CUFF.1242	CUFF.1242.1	100	3.972236	3.405480	4.538991	17.570363	3253	CUFF.1242.1	3054
BnaA01g32680D	BnaA01g32680D	j	CUFF.1525	CUFF.1525.1	100	2.578417	1.852226	3.304609	11.336776	1769	CUFF.1525.2	2733
BnaA01g32680D	BnaA01g32680D	j	CUFF.1525	CUFF.1525.2	42	1.078479	0.737033	1.419925	4.741853	3344	CUFF.1525.2	2733
BnaA01g32690D	BnaA01g32690D	=	CUFF.1526	CUFF.1526.1	100	12.513469	10.771231	14.255707	55.019173	1353	CUFF.1526.1	601
BnaA01g32720D	BnaA01g32720D	j	CUFF.1528	CUFF.1528.1	100	2.108052	1.305373	2.910731	9.251608	1052	CUFF.1528.1	597
BnaA01g32710D	BnaA01g32710D	j	CUFF.1529	CUFF.1529.1	77	2.351213	1.837170	2.865255	10.318768	2570	CUFF.1529.1	2793
BnaA01g32710D	BnaA01g32710D	c	CUFF.1529	CUFF.1529.2	100	3.069833	1.444011	4.695656	13.472578	563	CUFF.1529.1	2793
BnaA01g32740D	BnaA01g32740D	e	CUFF.1531	CUFF.1531.1	100	2.397017	1.405148	3.388886	10.453703	837	CUFF.1531.1	822
BnaA01g32770D	BnaA01g32770D	j	CUFF.1535	CUFF.1535.1	100	20.052726	18.008259	22.097193	87.160544	1963	CUFF.1535.1	2125
BnaA01g32770D	BnaA01g32770D	j	CUFF.1535	CUFF.1535.2	84	16.876285	15.007803	18.744767	73.353925	1962	CUFF.1535.1	2125
BnaA01g32830D	BnaA01g32830D	j	CUFF.1536	CUFF.1536.1	100	17.727193	16.031419	19.422966	78.069097	2081	CUFF.1536.1	2081
BnaA01g32860D	BnaA01g32860D	=	CUFF.1537	CUFF.1537.1	100	42.126842	38.068674	46.185011	183.935264	999	CUFF.1537.1	989
BnaA01g32870D	BnaA01g32870D	=	CUFF.1540	CUFF.1540.1	100	9.665274	8.214900	11.115648	42.239335	1448	CUFF.1540.1	1540
BnaA01g32900D	BnaA01g32900D	j	CUFF.1543	CUFF.1543.1	100	32.330252	27.454470	37.206033	139.886688	593	CUFF.1543.1	837
BnaA01g32900D	BnaA01g32900D	e	CUFF.1545	CUFF.1545.1	100	44.734206	38.373653	51.094759	183.492740	502	CUFF.1545.1	837
BnaA01g32910D	BnaA01g32910D	j	CUFF.1547	CUFF.1547.1	100	8.433166	7.471022	9.395310	36.682078	2929	CUFF.1547.1	2742
BnaA01g32910D	BnaA01g32910D	j	CUFF.1547	CUFF.1547.2	66	5.585840	4.102028	7.069651	24.296950	1032	CUFF.1547.1	2742
-	-	u	CUFF.1549	CUFF.1549.1	100	19.349137	11.889998	26.808275	81.803225	309	CUFF.1549.1	-
-	-	u	CUFF.1550	CUFF.1550.1	50	35.295061	14.494599	56.095523	149.218535	207	CUFF.1549.1	-
-	-	u	CUFF.1550	CUFF.1550.2	100	70.589696	41.173400	100.005992	298.435268	207	CUFF.1549.1	-
BnaA01g32920D	BnaA01g32920D	=	CUFF.1555	CUFF.1555.1	100	86.664812	80.345066	92.984557	378.507090	1013	CUFF.1555.1	1207
BnaA01g32940D	BnaA01g32940D	j	CUFF.1556	CUFF.1556.1	100	41.324972	35.928240	46.721705	179.182736	620	CUFF.1556.1	362
-	-	u	CUFF.1562	CUFF.1562.1	100	23.269618	20.790845	25.748391	100.613656	1322	CUFF.1562.1	-
BnaA01g33000D	BnaA01g33000D	x	CUFF.1563	CUFF.1563.1	100	1.884551	1.018640	2.750463	8.344366	837	CUFF.1563.1	1392
BnaA01g33000D	BnaA01g33000D	x	CUFF.1564	CUFF.1564.1	100	1.788446	0.709973	2.866920	8.290556	602	CUFF.1564.1	1392
BnaA01g33010D	BnaA01g33010D	e	CUFF.1565	CUFF.1565.1	100	13.712660	10.726383	16.698937	59.058493	820	CUFF.1566.1	1439
BnaA01g33010D	BnaA01g33010D	j	CUFF.1566	CUFF.1566.1	100	43.082063	39.676080	46.488047	185.548368	1567	CUFF.1566.1	1439
BnaA01g33020D	BnaA01g33020D	e	CUFF.1572	CUFF.1572.1	100	6.054291	4.842995	7.265586	26.515400	1876	CUFF.1573.1	2294
BnaA01g33020D	BnaA01g33020D	j	CUFF.1573	CUFF.1573.1	100	23.529750	21.384137	25.675362	103.051004	2011	CUFF.1573.1	2294
BnaA01g33040D	BnaA01g33040D	c	CUFF.1574	CUFF.1574.1	100	5.277435	3.629944	6.924926	23.780712	722	CUFF.1574.1	1325
BnaA01g33030D	BnaA01g33030D	o	CUFF.1575	CUFF.1575.1	100	4.439111	2.948904	5.929318	20.003131	750	CUFF.1575.1	1333
BnaA01g33050D	BnaA01g33050D	e	CUFF.1577	CUFF.1577.1	100	0.998459	0.605352	1.391567	4.332245	1790	CUFF.1577.1	2646
BnaA01g33060D	BnaA01g33060D	e	CUFF.1579	CUFF.1579.1	100	3.670817	2.702701	4.638933	16.110406	1289	CUFF.1580.2	1831
BnaA01g33060D	BnaA01g33060D	j	CUFF.1580	CUFF.1580.1	78	5.050244	3.158213	6.942275	22.164406	663	CUFF.1580.2	1831
BnaA01g33060D	BnaA01g33060D	j	CUFF.1580	CUFF.1580.2	72	4.670757	3.767551	5.573964	20.498924	1954	CUFF.1580.2	1831
BnaA01g33060D	BnaA01g33060D	c	CUFF.1580	CUFF.1580.3	100	6.472520	4.644631	8.300409	28.406463	812	CUFF.1580.2	1831
BnaA01g33070D	BnaA01g33070D	=	CUFF.1587	CUFF.1587.1	100	70.525464	65.181791	75.869136	312.006244	1091	CUFF.1587.1	1360
BnaA01g33100D	BnaA01g33100D	j	CUFF.1590	CUFF.1590.1	100	1.634408	1.143208	2.125607	7.153953	1937	CUFF.1590.1	1589
BnaA01g33130D	BnaA01g33130D	=	CUFF.1598	CUFF.1598.1	100	35.141950	31.893945	38.389954	150.901532	1250	CUFF.1598.1	1364
BnaA01g33140D	BnaA01g33140D	j	CUFF.1600	CUFF.1600.1	100	6.451181	5.810768	7.091594	27.914525	4875	CUFF.1600.1	4459
BnaA01g33150D	BnaA01g33150D	j	CUFF.1604	CUFF.1604.1	100	13.418717	10.755495	16.081940	58.777921	720	CUFF.1604.1	551
BnaA01g33220D	BnaA01g33220D	j	CUFF.1611	CUFF.1611.1	75	21.297057	18.941048	23.653065	92.362149	1402	CUFF.1611.1	1917
BnaA01g33220D	BnaA01g33220D	c	CUFF.1611	CUFF.1611.2	100	28.223358	23.689198	32.757518	122.400481	653	CUFF.1611.1	1917
BnaA01g33230D	BnaA01g33230D	=	CUFF.1613	CUFF.1613.1	100	85.964557	77.583391	94.345722	378.076209	598	CUFF.1613.1	735
BnaA01g33280D	BnaA01g33280D	=	CUFF.1616	CUFF.1616.1	100	13.098476	11.587136	14.609817	57.064550	1839	CUFF.1616.1	1717
BnaA01g33290D	BnaA01g33290D	=	CUFF.1618	CUFF.1618.1	100	4.971549	3.888718	6.054379	21.346533	1310	CUFF.1618.1	1290
BnaA01g33350D	BnaA01g33350D	=	CUFF.1622	CUFF.1622.1	100	85.878016	77.193681	94.562351	379.540821	568	CUFF.1622.1	662
BnaA01g33360D	BnaA01g33360D	=	CUFF.1623	CUFF.1623.1	100	3.738961	2.819048	4.658874	16.566629	1329	CUFF.1623.1	1071
BnaA01g33370D	BnaA01g33370D	j	CUFF.1626	CUFF.1626.1	42	3.739046	2.719126	4.758966	15.872687	1507	CUFF.1626.1	1320
BnaA01g33370D	BnaA01g33370D	j	CUFF.1626	CUFF.1626.2	100	8.919445	7.375329	10.463561	37.864087	1390	CUFF.1626.1	1320
BnaA01g33380D	BnaA01g33380D	j	CUFF.1629	CUFF.1629.1	100	1.784451	1.417232	2.151670	7.976531	3615	CUFF.1629.1	3534
BnaA01g33400D	BnaA01g33400D	j	CUFF.1633	CUFF.1633.1	100	128.772862	120.410098	137.135626	572.626209	987	CUFF.1633.1	1095
BnaA01g33410D	BnaA01g33410D	=	CUFF.1636	CUFF.1636.1	100	5.400197	4.144090	6.656303	22.090068	1068	CUFF.1636.1	1137
-	-	u	CUFF.1638	CUFF.1638.1	100	31.529089	27.455671	35.602506	139.909336	752	CUFF.1638.1	-
BnaA01g33420D	BnaA01g33420D	j	CUFF.1639	CUFF.1639.1	100	1.480796	0.764869	2.196723	6.041131	981	CUFF.1639.1	1261
BnaA01g11740D	BnaA01g11740D	j	CUFF.1497	CUFF.1497.1	100	1.154343	0.699862	1.608825	4.902647	1580	CUFF.1497.1	1802
BnaA01g11790D	BnaA01g11790D	j	CUFF.1498	CUFF.1498.1	100	3.654710	2.929357	4.380063	15.858259	2016	CUFF.1498.1	1992
BnaA01g11800D	BnaA01g11800D	=	CUFF.1632	CUFF.1632.1	100	3241.208299	3105.238015	3377.178583	14215.360274	1491	CUFF.1632.1	1265
BnaA01g11830D	BnaA01g11830D	j	CUFF.1640	CUFF.1640.1	100	5.524729	4.526472	6.522985	24.420076	2126	CUFF.1640.1	657
BnaA01g11830D	BnaA01g11830D	j	CUFF.1640	CUFF.1640.2	20	1.122627	0.641119	1.604136	4.962171	2124	CUFF.1640.1	657
BnaA01g11840D	BnaA01g11840D	j	CUFF.1641	CUFF.1641.1	100	4.615519	3.646546	5.584491	20.401242	1925	CUFF.1641.1	1482
BnaA01g11860D	BnaA01g11860D	c	CUFF.1642	CUFF.1642.1	100	14.063021	9.797052	18.328990	61.305270	511	CUFF.1643.1	1294
BnaA01g11860D	BnaA01g11860D	o	CUFF.1643	CUFF.1643.1	72	8.242936	5.004403	11.481468	35.933630	546	CUFF.1643.1	1294
BnaA01g11860D	BnaA01g11860D	o	CUFF.1643	CUFF.1643.2	100	11.467206	6.836338	16.098074	49.989270	462	CUFF.1643.1	1294
BnaA01g11870D	BnaA01g11870D	=	CUFF.1644	CUFF.1644.1	100	27.947671	25.588997	30.306345	121.974557	1845	CUFF.1644.1	1941
BnaA01g11920D	BnaA01g11920D	e	CUFF.1645	CUFF.1645.1	100	1.125632	0.582608	1.668656	4.926868	1910	CUFF.1646.1	2412
BnaA01g11920D	BnaA01g11920D	j	CUFF.1646	CUFF.1646.1	100	6.260037	5.430195	7.089879	27.400055	2881	CUFF.1646.1	2412
BnaA01g11930D	BnaA01g11930D	=	CUFF.1647	CUFF.1647.1	100	4.747417	4.055751	5.439084	20.182298	3030	CUFF.1647.1	2521
BnaA01g11940D	BnaA01g11940D	=	CUFF.1648	CUFF.1648.1	100	10.501158	9.078397	11.923919	44.642695	1701	CUFF.1648.1	1203
BnaA01g11950D	BnaA01g11950D	c	CUFF.1649	CUFF.1649.1	100	9.666616	7.651190	11.682043	42.250972	811	CUFF.1649.1	1115
BnaA01g12010D	BnaA01g12010D	=	CUFF.1651	CUFF.1651.1	100	6.374985	5.093581	7.656389	26.669066	1167	CUFF.1651.1	1168
BnaA01g12020D	BnaA01g12020D	j	CUFF.1654	CUFF.1654.1	100	6.149142	5.317092	6.981191	26.479002	2624	CUFF.1654.1	2589
BnaA01g07190D	BnaA01g07190D	j	CUFF.2306	CUFF.2306.1	100	5.721477	5.042012	6.400943	25.139879	4439	CUFF.2306.2	4174
BnaA01g07190D	BnaA01g07190D	j	CUFF.2306	CUFF.2306.2	16	0.887309	0.590508	1.184110	3.898791	4440	CUFF.2306.2	4174
BnaA01g07190D	BnaA01g07190D	x	CUFF.2307	CUFF.2307.1	100	6.144214	4.522449	7.765978	26.997361	1112	CUFF.2307.1	4174
-	-	u	CUFF.2309	CUFF.2309.1	100	6.336449	5.385832	7.287066	26.888255	2090	CUFF.2309.1	-
BnaA01g07200D	BnaA01g07200D	j	CUFF.2310	CUFF.2310.1	100	59.225819	49.799244	68.652393	264.773396	404	CUFF.2310.1	1710
BnaA01g07210D	BnaA01g07210D	=	CUFF.2313	CUFF.2313.1	100	15.591031	13.790866	17.391197	68.560498	1580	CUFF.2313.1	1428
BnaA01g07220D	BnaA01g07220D	e	CUFF.2315	CUFF.2315.1	100	4.051841	3.252718	4.850963	17.341875	1753	CUFF.2315.1	1657
BnaA01g07270D	BnaA01g07270D	=	CUFF.2324	CUFF.2324.1	100	28.733990	26.108483	31.359497	125.375683	1934	CUFF.2324.1	1693
BnaA01g07270D	BnaA01g07270D	o	CUFF.2326	CUFF.2326.1	100	14.534693	12.499255	16.570131	63.419561	1829	CUFF.2324.1	1693
BnaA01g07280D	BnaA01g07280D	=	CUFF.2328	CUFF.2328.1	100	16.688082	14.309844	19.066320	74.013992	1021	CUFF.2328.1	1120
BnaA01g07290D	BnaA01g07290D	=	CUFF.2330	CUFF.2330.1	100	18.834748	14.493553	23.175943	84.051687	487	CUFF.2330.1	625
BnaA01g07320D	BnaA01g07320D	j	CUFF.2333	CUFF.2333.1	42	2.498229	1.175327	3.821131	11.112022	792	CUFF.2333.2	1361
BnaA01g07320D	BnaA01g07320D	j	CUFF.2333	CUFF.2333.2	100	5.970505	4.167461	7.773550	26.556566	797	CUFF.2333.2	1361
BnaA01g07330D	BnaA01g07330D	=	CUFF.2373	CUFF.2373.1	100	18.079668	16.061592	20.097744	80.202616	1489	CUFF.2373.1	998
BnaA01g07350D	BnaA01g07350D	j	CUFF.2376	CUFF.2376.1	100	20.956337	19.081360	22.831313	92.963712	3073	CUFF.2376.1	1696
BnaA01g07350D	BnaA01g07350D	j	CUFF.2376	CUFF.2376.2	59	12.413130	10.987084	13.839175	55.065475	2995	CUFF.2376.1	1696
BnaA01g07350D	BnaA01g07350D	j	CUFF.2376	CUFF.2376.3	58	12.081139	10.621628	13.540650	53.592743	3004	CUFF.2376.1	1696
BnaA01g07360D	BnaA01g07360D	=	CUFF.2378	CUFF.2378.1	100	131.717385	119.139993	144.294776	575.354578	486	CUFF.2379.1	634
BnaA01g07360D	BnaA01g07360D	e	CUFF.2379	CUFF.2379.1	100	6.908037	5.694517	8.121557	30.174991	1503	CUFF.2379.1	634
BnaA01g07420D	BnaA01g07420D	j	CUFF.2383	CUFF.2383.1	100	4.573293	3.927971	5.218616	20.180654	3173	CUFF.2383.1	2951
BnaA01g07430D	BnaA01g07430D	e	CUFF.2386	CUFF.2386.1	100	2.067552	1.297416	2.837687	9.248720	1152	CUFF.2386.1	704
BnaA01g07430D	BnaA01g07430D	=	CUFF.2387	CUFF.2387.1	100	33.174835	27.898668	38.451002	148.400033	548	CUFF.2386.1	704
BnaA01g07450D	BnaA01g07450D	o	CUFF.2388	CUFF.2388.1	100	3.755505	2.903840	4.607171	16.696759	1515	CUFF.2388.1	716
BnaA01g07450D	BnaA01g07450D	j	CUFF.2391	CUFF.2391.1	100	124.302463	114.322029	134.282896	539.883985	648	CUFF.2391.1	716
BnaA01g07460D	BnaA01g07460D	=	CUFF.2395	CUFF.2395.1	100	13.205790	11.220269	15.191311	58.176807	1119	CUFF.2395.1	1072
BnaA01g07470D	BnaA01g07470D	=	CUFF.2401	CUFF.2401.1	100	192.226040	166.733432	217.718648	839.575335	299	CUFF.2401.1	414
BnaA01g07470D	BnaA01g07470D	j	CUFF.2401	CUFF.2401.2	22	42.423705	27.523054	57.324356	185.291735	266	CUFF.2401.1	414
BnaA01g07480D	BnaA01g07480D	j	CUFF.2408	CUFF.2408.1	100	3.704599	3.221561	4.187637	16.215103	4539	CUFF.2408.1	4540
BnaA01g07540D	BnaA01g07540D	j	CUFF.2432	CUFF.2432.1	100	48.772756	44.392770	53.152743	212.180182	1021	CUFF.2432.1	1120
BnaA01g07550D	BnaA01g07550D	=	CUFF.2434	CUFF.2434.1	100	3.919923	2.964100	4.875745	16.715631	1412	CUFF.2434.1	1584
BnaA01g07550D	BnaA01g07550D	e	CUFF.2435	CUFF.2435.1	31	0.690955	0.236522	1.145387	2.946421	1350	CUFF.2434.1	1584
BnaA01g07550D	BnaA01g07550D	e	CUFF.2435	CUFF.2435.2	100	2.238327	0.742476	3.734178	9.544844	577	CUFF.2434.1	1584
BnaA01g07560D	BnaA01g07560D	=	CUFF.2438	CUFF.2438.1	100	84.152186	67.679798	100.624574	385.729179	289	CUFF.2438.1	403
BnaA01g07580D	BnaA01g07580D	=	CUFF.2446	CUFF.2446.1	100	144.422783	118.054911	170.790655	658.686967	255	CUFF.2446.1	401
BnaA01g07610D	BnaA01g07610D	=	CUFF.2457	CUFF.2457.1	100	15.116775	13.635973	16.597577	66.833413	2349	CUFF.2457.1	1994
BnaA01g07620D	BnaA01g07620D	j	CUFF.2459	CUFF.2459.1	100	8.196214	7.172846	9.219582	36.236629	2495	CUFF.2459.1	1967
BnaA01g07660D	BnaA01g07660D	j	CUFF.2468	CUFF.2468.1	25	13.117992	10.267522	15.968463	58.050953	814	CUFF.2468.2	3229
BnaA01g07660D	BnaA01g07660D	j	CUFF.2468	CUFF.2468.2	100	51.670637	46.338276	57.002998	228.657683	822	CUFF.2468.2	3229
BnaA01g07690D	BnaA01g07690D	j	CUFF.2472	CUFF.2472.1	100	16.788440	14.805686	18.771193	73.391494	1423	CUFF.2472.1	1450
BnaA01g07750D	BnaA01g07750D	j	CUFF.2475	CUFF.2475.1	100	9.287695	8.077624	10.497766	41.098010	2092	CUFF.2475.1	3339
BnaA01g07750D	BnaA01g07750D	j	CUFF.2475	CUFF.2475.2	18	1.662181	1.040369	2.283994	7.355145	1912	CUFF.2475.1	3339
BnaA01g07810D	BnaA01g07810D	=	CUFF.2489	CUFF.2489.1	100	93.385435	85.311911	101.458960	416.242997	687	CUFF.2489.1	631
BnaA01g07820D	BnaA01g07820D	e	CUFF.2492	CUFF.2492.1	100	2.550262	1.439665	3.660860	11.230473	980	CUFF.2492.1	1033
BnaA01g07820D	BnaA01g07820D	c	CUFF.2493	CUFF.2493.1	100	24.820903	21.558767	28.083040	109.302672	897	CUFF.2492.1	1033
BnaA01g07830D	BnaA01g07830D	j	CUFF.2496	CUFF.2496.1	100	16.095149	14.784067	17.406231	69.725746	3304	CUFF.2496.1	3184
BnaA01g07840D	BnaA01g07840D	j	CUFF.2501	CUFF.2501.1	100	2.811768	2.084515	3.539022	12.283929	1743	CUFF.2501.1	1732
BnaA01g07840D	BnaA01g07840D	j	CUFF.2501	CUFF.2501.2	16	0.455158	0.086062	0.824254	1.988474	1743	CUFF.2501.1	1732
BnaA01g07860D	BnaA01g07860D	c	CUFF.2518	CUFF.2518.1	100	101.538581	92.196704	110.880457	447.918670	672	CUFF.2518.3	1514
BnaA01g07860D	BnaA01g07860D	j	CUFF.2518	CUFF.2518.2	29	29.350005	25.425542	33.274468	129.472119	1047	CUFF.2518.3	1514
BnaA01g07860D	BnaA01g07860D	j	CUFF.2518	CUFF.2518.3	68	69.352934	64.332351	74.373517	305.937642	1351	CUFF.2518.3	1514
BnaA01g07870D	BnaA01g07870D	j	CUFF.2519	CUFF.2519.1	100	4.926212	2.662721	7.189703	20.935153	463	CUFF.2519.1	880
BnaA01g07890D	BnaA01g07890D	e	CUFF.2521	CUFF.2521.1	100	104.808234	97.771666	111.844802	441.537456	752	CUFF.2521.1	575
BnaA01g07900D	BnaA01g07900D	e	CUFF.2522	CUFF.2522.1	100	92.522587	84.269072	100.776102	393.612867	656	CUFF.2522.1	536
BnaA01g07910D	BnaA01g07910D	=	CUFF.2553	CUFF.2553.1	100	77.581105	73.196120	81.966090	339.418592	2337	CUFF.2553.1	2606
BnaA01g07930D	BnaA01g07930D	x	CUFF.2558	CUFF.2558.1	100	7.807532	5.147401	10.467663	33.851228	621	CUFF.2558.1	1157
BnaA01g07930D	BnaA01g07930D	=	CUFF.2559	CUFF.2559.1	100	14.664136	12.425853	16.902419	63.579505	1082	CUFF.2559.1	1157
BnaA01g07940D	BnaA01g07940D	=	CUFF.2561	CUFF.2561.1	100	17.100469	15.248324	18.952614	75.335258	1658	CUFF.2561.1	1674
BnaA01g07950D	BnaA01g07950D	j	CUFF.2564	CUFF.2564.1	100	1.254883	0.620247	1.889519	5.716648	1036	CUFF.2564.1	1146
BnaA01g07960D	BnaA01g07960D	j	CUFF.2566	CUFF.2566.1	100	11.736479	10.793959	12.679000	51.494122	4758	CUFF.2566.1	4386
BnaA01g07960D	BnaA01g07960D	c	CUFF.2566	CUFF.2566.2	54	6.384243	5.195719	7.572767	28.011039	1631	CUFF.2566.1	4386
BnaA01g07980D	BnaA01g07980D	j	CUFF.2571	CUFF.2571.1	100	13.413107	11.669528	15.156687	59.772776	1549	CUFF.2571.1	1788
BnaA01g07980D	BnaA01g07980D	c	CUFF.2571	CUFF.2571.2	71	9.574241	7.131792	12.016690	42.665652	786	CUFF.2571.1	1788
BnaA01g08000D	BnaA01g08000D	j	CUFF.2572	CUFF.2572.1	100	9.073576	5.960454	12.186698	38.058507	501	CUFF.2572.1	515
BnaA01g08000D	BnaA01g08000D	o	CUFF.2572	CUFF.2572.2	83	7.567812	4.672550	10.463075	31.742683	501	CUFF.2572.1	515
BnaA01g08010D	BnaA01g08010D	=	CUFF.2573	CUFF.2573.1	100	13.095521	11.457919	14.733124	57.820707	1424	CUFF.2573.1	1254
BnaA01g08020D	BnaA01g08020D	j	CUFF.2575	CUFF.2575.1	100	1.494150	0.929750	2.058549	6.850244	1394	CUFF.2575.1	1385
BnaA01g08050D	BnaA01g08050D	j	CUFF.2576	CUFF.2576.1	23	0.902987	0.248039	1.557935	3.831964	893	CUFF.2576.1	627
BnaA01g08050D	BnaA01g08050D	=	CUFF.2576	CUFF.2576.2	100	3.982392	2.579342	5.385442	16.899886	783	CUFF.2576.1	627
BnaA01g08060D	BnaA01g08060D	j	CUFF.2578	CUFF.2578.1	64	2.591376	1.193499	3.989252	11.597184	687	CUFF.2578.1	788
BnaA01g08060D	BnaA01g08060D	j	CUFF.2578	CUFF.2578.2	100	4.039749	2.359622	5.719875	18.079088	684	CUFF.2578.1	788
BnaA01g08080D	BnaA01g08080D	=	CUFF.2579	CUFF.2579.1	100	104.447684	93.453604	115.441764	470.697346	442	CUFF.2579.1	455
BnaA01g08120D	BnaA01g08120D	j	CUFF.2591	CUFF.2591.1	100	45.459625	41.599677	49.319574	199.483886	1209	CUFF.2591.1	1293
BnaA01g08130D	BnaA01g08130D	j	CUFF.2594	CUFF.2594.1	17	5.202160	3.709965	6.694356	22.666816	1158	CUFF.2594.1	935
BnaA01g08130D	BnaA01g08130D	=	CUFF.2594	CUFF.2594.2	100	30.605617	27.150694	34.060540	133.354585	1039	CUFF.2594.1	935
BnaA01g08140D	BnaA01g08140D	j	CUFF.2598	CUFF.2598.1	100	6.618200	5.547146	7.689255	29.095556	2336	CUFF.2598.1	2781
BnaA01g08140D	BnaA01g08140D	j	CUFF.2598	CUFF.2598.2	97	6.407821	5.328829	7.486813	28.170666	2282	CUFF.2598.1	2781
BnaA01g08150D	BnaA01g08150D	c	CUFF.2600	CUFF.2600.1	100	19.335111	16.972802	21.697420	85.497561	1214	CUFF.2600.1	2175
BnaA01g08160D	BnaA01g08160D	=	CUFF.2601	CUFF.2601.1	100	20.149540	17.518574	22.780506	89.098871	1047	CUFF.2601.1	757
BnaA01g08190D	BnaA01g08190D	j	CUFF.2602	CUFF.2602.1	100	1.316763	0.729323	1.904202	5.483872	1210	CUFF.2602.1	846
BnaA01g08200D	BnaA01g08200D	j	CUFF.2604	CUFF.2604.1	19	2.000782	1.568881	2.432683	8.722579	4204	CUFF.2604.2	5721
BnaA01g08200D	BnaA01g08200D	j	CUFF.2604	CUFF.2604.2	100	10.766826	9.851963	11.681690	46.938884	4639	CUFF.2604.2	5721
BnaA01g08200D	BnaA01g08200D	j	CUFF.2605	CUFF.2605.1	47	5.204968	3.774746	6.635191	22.994088	983	CUFF.2605.2	5721
BnaA01g08200D	BnaA01g08200D	j	CUFF.2605	CUFF.2605.2	14	1.527042	0.878396	2.175688	6.746044	1521	CUFF.2605.2	5721
BnaA01g08200D	BnaA01g08200D	c	CUFF.2605	CUFF.2605.3	100	11.026744	9.072547	12.980941	48.713057	1110	CUFF.2605.2	5721
BnaA01g08260D	BnaA01g08260D	e	CUFF.2606	CUFF.2606.1	100	3.123726	1.890714	4.356738	13.608057	899	CUFF.2606.1	741
BnaA01g08260D	BnaA01g08260D	=	CUFF.2607	CUFF.2607.1	100	10.920319	8.054529	13.786108	47.572777	619	CUFF.2606.1	741
BnaA01g08270D	BnaA01g08270D	j	CUFF.2608	CUFF.2608.1	100	26.782380	25.383874	28.180885	115.020597	3506	CUFF.2608.1	3076
BnaA01g08280D	BnaA01g08280D	j	CUFF.2609	CUFF.2609.1	44	4.834379	3.756732	5.912025	21.325352	1376	CUFF.2609.1	1169
BnaA01g08280D	BnaA01g08280D	c	CUFF.2609	CUFF.2609.2	100	11.032620	7.439896	14.625345	48.666962	482	CUFF.2609.1	1169
BnaA01g08290D	BnaA01g08290D	=	CUFF.2610	CUFF.2610.1	100	1.668222	1.201748	2.134696	7.183777	2168	CUFF.2610.1	2064
BnaA01g08300D	BnaA01g08300D	=	CUFF.2611	CUFF.2611.1	100	8.078231	6.688477	9.467985	35.259915	1322	CUFF.2611.1	1863
BnaA01g08310D	BnaA01g08310D	=	CUFF.2612	CUFF.2612.1	100	7.834107	6.907546	8.760669	34.194362	3416	CUFF.2612.2	2524
BnaA01g08310D	BnaA01g08310D	j	CUFF.2612	CUFF.2612.2	30	2.317086	1.770582	2.863591	10.113633	3718	CUFF.2612.2	2524
BnaA01g08320D	BnaA01g08320D	=	CUFF.2613	CUFF.2613.1	100	0.899034	0.485947	1.312122	3.979929	1497	CUFF.2613.1	1326
BnaA01g08330D	BnaA01g08330D	j	CUFF.2616	CUFF.2616.1	100	24.407999	22.202530	26.613468	108.199808	1780	CUFF.2616.1	1874
BnaA01g08360D	BnaA01g08360D	=	CUFF.2618	CUFF.2618.1	100	32.832845	29.040014	36.625677	143.662001	1039	CUFF.2618.1	1199
BnaA01g08360D	BnaA01g08360D	j	CUFF.2618	CUFF.2618.2	42	13.673667	11.006574	16.340760	59.829915	1036	CUFF.2618.1	1199
BnaA01g08430D	BnaA01g08430D	j	CUFF.2619	CUFF.2619.1	100	5.362057	4.487412	6.236701	22.938293	2067	CUFF.2619.1	1120
BnaA01g08440D	BnaA01g08440D	j	CUFF.2626	CUFF.2626.1	100	30.099062	27.856579	32.341545	132.231839	2842	CUFF.2626.2	3022
BnaA01g08440D	BnaA01g08440D	j	CUFF.2626	CUFF.2626.2	35	10.581883	9.358232	11.805533	46.488551	3094	CUFF.2626.2	3022
BnaA01g08440D	BnaA01g08440D	j	CUFF.2626	CUFF.2626.3	18	5.330748	4.392044	6.269452	23.419154	2925	CUFF.2626.2	3022
BnaA01g08440D	BnaA01g08440D	p	CUFF.2627	CUFF.2627.1	100	1.578763	0.559375	2.598150	5.745563	613	CUFF.2627.1	3022
BnaA01g08450D	BnaA01g08450D	e	CUFF.2629	CUFF.2629.1	100	4.533702	2.962811	6.104593	19.899688	769	CUFF.2629.1	759
BnaA01g08450D	BnaA01g08450D	=	CUFF.2630	CUFF.2630.1	100	40.077983	34.903210	45.252757	175.913499	649	CUFF.2629.1	759
BnaA01g08460D	BnaA01g08460D	j	CUFF.2631	CUFF.2631.1	53	1.659824	0.945733	2.373915	7.171693	1458	CUFF.2631.2	1341
BnaA01g08460D	BnaA01g08460D	=	CUFF.2631	CUFF.2631.2	100	3.109907	2.201302	4.018512	13.437145	1464	CUFF.2631.2	1341
BnaA01g08480D	BnaA01g08480D	=	CUFF.2633	CUFF.2633.1	100	3.376190	2.635631	4.116748	14.730668	2009	CUFF.2633.1	2171
BnaA01g08480D	BnaA01g08480D	j	CUFF.2633	CUFF.2633.2	20	0.680051	0.281603	1.078499	2.967133	2009	CUFF.2633.1	2171
BnaA01g08490D	BnaA01g08490D	j	CUFF.2634	CUFF.2634.1	100	3.249802	2.658396	3.841208	14.374907	2633	CUFF.2634.1	2944
BnaA01g08500D	BnaA01g08500D	j	CUFF.2636	CUFF.2636.1	100	4.286047	3.820122	4.751971	18.738180	5857	CUFF.2636.1	5437
BnaA01g08510D	BnaA01g08510D	j	CUFF.2637	CUFF.2637.1	100	4.508641	3.263917	5.753365	19.561685	1074	CUFF.2637.1	688
BnaA01g08510D	BnaA01g08510D	j	CUFF.2637	CUFF.2637.2	32	1.444504	0.644657	2.244351	6.267283	1068	CUFF.2637.1	688
BnaA01g08520D	BnaA01g08520D	j	CUFF.2639	CUFF.2639.1	24	0.675451	0.234021	1.116881	3.012124	1504	CUFF.2639.1	1691
BnaA01g08520D	BnaA01g08520D	j	CUFF.2639	CUFF.2639.2	100	2.833640	1.685034	3.982246	12.636419	848	CUFF.2639.1	1691
BnaA01g08520D	BnaA01g08520D	j	CUFF.2639	CUFF.2639.3	71	2.025567	0.958934	3.092200	9.032874	723	CUFF.2639.1	1691
BnaA01g08530D	BnaA01g08530D	=	CUFF.2644	CUFF.2644.1	100	26.618694	23.849594	29.387794	113.780346	1240	CUFF.2644.1	1263
BnaA01g08540D	BnaA01g08540D	j	CUFF.2646	CUFF.2646.1	100	8.550512	6.751812	10.349212	37.710551	1040	CUFF.2646.2	1478
BnaA01g08540D	BnaA01g08540D	j	CUFF.2646	CUFF.2646.2	44	3.771219	2.655057	4.887380	16.632306	1252	CUFF.2646.2	1478
BnaA01g08550D	BnaA01g08550D	e	CUFF.2647	CUFF.2647.1	100	4.002420	2.908941	5.095898	16.983431	1213	CUFF.2647.1	589
BnaA01g08550D	BnaA01g08550D	=	CUFF.2648	CUFF.2648.1	100	38.404296	32.958104	43.850489	162.960608	593	CUFF.2647.1	589
BnaA01g08610D	BnaA01g08610D	=	CUFF.2650	CUFF.2650.1	100	1.051950	0.541679	1.562220	4.691825	1200	CUFF.2650.1	939
BnaA01g08620D	BnaA01g08620D	e	CUFF.2652	CUFF.2652.1	100	11.813593	9.647711	13.979474	51.782597	839	CUFF.2652.1	1473
BnaA01g08620D	BnaA01g08620D	o	CUFF.2656	CUFF.2656.1	100	8.010294	4.126317	11.894270	35.067209	356	CUFF.2656.1	1473
BnaA01g08630D	BnaA01g08630D	=	CUFF.2658	CUFF.2658.1	100	30.318534	27.367635	33.269433	131.503859	1270	CUFF.2658.1	1275
BnaA01g08640D	BnaA01g08640D	=	CUFF.2660	CUFF.2660.1	100	6.571462	4.714881	8.428044	27.968221	712	CUFF.2660.1	1293
BnaA01g08680D	BnaA01g08680D	=	CUFF.2661	CUFF.2661.1	100	9.761417	8.035826	11.487008	42.749495	1018	CUFF.2661.1	1133
BnaA01g08700D	BnaA01g08700D	j	CUFF.2664	CUFF.2664.1	46	6.801419	5.554064	8.048773	29.967279	1516	CUFF.2664.1	1299
BnaA01g08700D	BnaA01g08700D	c	CUFF.2664	CUFF.2664.2	100	14.833493	12.403668	17.263318	65.356870	964	CUFF.2664.1	1299
BnaA01g08710D	BnaA01g08710D	=	CUFF.2667	CUFF.2667.1	100	4.169610	3.136608	5.202612	17.847406	1216	CUFF.2667.1	1305
BnaA01g08750D	BnaA01g08750D	e	CUFF.2671	CUFF.2671.1	100	5.186378	4.366344	6.006413	22.365301	2083	CUFF.2671.1	2075
BnaA01g08760D	BnaA01g08760D	=	CUFF.2673	CUFF.2673.1	100	3.522500	2.675973	4.369027	15.174784	1481	CUFF.2673.1	1434
BnaA01g08770D	BnaA01g08770D	=	CUFF.2675	CUFF.2675.1	100	0.918666	0.427618	1.409714	4.019121	1145	CUFF.2675.1	1231
BnaA01g08800D	BnaA01g08800D	=	CUFF.2677	CUFF.2677.1	100	45.773293	40.758525	50.788062	197.591989	795	CUFF.2677.1	690
BnaA01g08810D	BnaA01g08810D	=	CUFF.2679	CUFF.2679.1	100	5.483870	4.680074	6.287666	23.672511	3251	CUFF.2679.1	1570
BnaA01g08810D	BnaA01g08810D	j	CUFF.2679	CUFF.2679.2	34	1.851093	1.324259	2.377927	7.990713	3227	CUFF.2679.1	1570
BnaA01g08820D	BnaA01g08820D	e	CUFF.2684	CUFF.2684.1	100	1.766340	0.940876	2.591804	7.753224	945	CUFF.2684.1	787
BnaA01g08820D	BnaA01g08820D	=	CUFF.2685	CUFF.2685.1	100	5.124582	3.415441	6.833722	22.493988	701	CUFF.2684.1	787
BnaA01g08850D	BnaA01g08850D	e	CUFF.2689	CUFF.2689.1	100	2.748090	1.904362	3.591818	12.279826	1313	CUFF.2690.1	1878
BnaA01g08850D	BnaA01g08850D	=	CUFF.2690	CUFF.2690.1	100	14.577767	12.917279	16.238255	65.140682	1742	CUFF.2690.1	1878
BnaA01g08870D	BnaA01g08870D	j	CUFF.2691	CUFF.2691.1	100	0.850704	0.470371	1.231038	3.815430	1674	CUFF.2691.1	776
BnaA01g00850D	BnaA01g00850D	j	CUFF.2314	CUFF.2314.1	100	4.833401	3.881360	5.785441	21.580769	1714	CUFF.2314.1	1978
BnaA01g00850D	BnaA01g00850D	c	CUFF.2314	CUFF.2314.2	80	3.863407	2.551126	5.175688	17.249820	943	CUFF.2314.1	1978
BnaA01g00850D	BnaA01g00850D	e	CUFF.2316	CUFF.2316.1	100	7.192374	4.999103	9.385646	32.113408	672	CUFF.2314.1	1978
BnaA01g00860D	BnaA01g00860D	j	CUFF.2318	CUFF.2318.1	100	9.575812	3.991550	15.160074	40.811912	313	CUFF.2318.2	744
BnaA01g00860D	BnaA01g00860D	=	CUFF.2318	CUFF.2318.2	40	3.861422	1.768230	5.954613	16.457299	507	CUFF.2318.2	744
BnaA01g00860D	BnaA01g00860D	e	CUFF.2319	CUFF.2319.1	100	5.656055	2.767153	8.544957	24.105989	400	CUFF.2318.2	744
BnaA01g00870D	BnaA01g00870D	e	CUFF.2323	CUFF.2323.1	100	1.081959	0.628474	1.535443	4.892501	1532	CUFF.2323.1	1803
BnaA01g00870D	BnaA01g00870D	e	CUFF.2327	CUFF.2327.1	100	1.351398	0.536474	2.166322	6.237480	721	CUFF.2327.1	1803
BnaA01g00880D	BnaA01g00880D	e	CUFF.2331	CUFF.2331.1	100	6.380549	4.807232	7.953865	27.923272	943	CUFF.2332.1	1324
BnaA01g00880D	BnaA01g00880D	j	CUFF.2332	CUFF.2332.1	73	5.115895	3.763142	6.468648	22.388752	1100	CUFF.2332.1	1324
BnaA01g00880D	BnaA01g00880D	j	CUFF.2332	CUFF.2332.2	100	7.014505	5.203530	8.825480	30.697665	901	CUFF.2332.1	1324
BnaA01g00890D	BnaA01g00890D	j	CUFF.2337	CUFF.2337.1	100	7.812506	6.806334	8.818677	34.302268	2365	CUFF.2337.1	1562
BnaA01g00900D	BnaA01g00900D	=	CUFF.2338	CUFF.2338.1	100	38.509437	34.455417	42.563456	169.082891	917	CUFF.2338.1	910
BnaA01g00920D	BnaA01g00920D	=	CUFF.2345	CUFF.2345.1	100	37.801567	34.553242	41.049892	167.599002	1370	CUFF.2345.1	1228
BnaA01g00930D	BnaA01g00930D	e	CUFF.2349	CUFF.2349.1	100	6.358682	5.230481	7.486883	28.151175	1603	CUFF.2349.1	1005
BnaA01g00930D	BnaA01g00930D	=	CUFF.2350	CUFF.2350.1	100	42.936031	38.010703	47.861359	190.086524	743	CUFF.2349.1	1005
BnaA01g00940D	BnaA01g00940D	j	CUFF.2351	CUFF.2351.1	100	11.971992	9.900521	14.043464	53.002440	1198	CUFF.2351.2	1252
BnaA01g00940D	BnaA01g00940D	j	CUFF.2351	CUFF.2351.2	89	10.616649	8.882742	12.350557	47.002062	1430	CUFF.2351.2	1252
BnaA01g00960D	BnaA01g00960D	=	CUFF.2353	CUFF.2353.1	100	4.915722	3.360809	6.470636	21.180945	733	CUFF.2353.1	689
BnaA01g00970D	BnaA01g00970D	=	CUFF.2354	CUFF.2354.1	100	12.302894	10.646776	13.959012	53.241071	1446	CUFF.2354.1	1529
BnaA01g00990D	BnaA01g00990D	j	CUFF.2362	CUFF.2362.1	61	3.030674	2.385601	3.675748	13.287471	2495	CUFF.2362.1	2061
BnaA01g00990D	BnaA01g00990D	c	CUFF.2362	CUFF.2362.2	100	4.981283	3.948227	6.014338	21.839577	1711	CUFF.2362.1	2061
BnaA01g00990D	BnaA01g00990D	j	CUFF.2362	CUFF.2362.3	27	1.320775	0.649063	1.992487	5.790712	1607	CUFF.2362.1	2061
BnaA01g01000D	BnaA01g01000D	=	CUFF.2366	CUFF.2366.1	100	4.826514	3.755770	5.897259	21.292760	1299	CUFF.2366.1	1182
BnaA01g01010D	BnaA01g01010D	=	CUFF.2367	CUFF.2367.1	100	2.680726	1.828019	3.533434	11.667908	1126	CUFF.2367.1	1063
BnaA01g01020D	BnaA01g01020D	=	CUFF.2375	CUFF.2375.1	100	59.330739	55.953643	62.707836	255.520806	1479	CUFF.2375.1	1297
-	-	u	CUFF.2381	CUFF.2381.1	100	15.180027	12.089640	18.270414	66.851032	642	CUFF.2381.1	-
BnaA01g01030D	BnaA01g01030D	=	CUFF.2384	CUFF.2384.1	100	8.439552	7.280688	9.598417	37.166785	1919	CUFF.2384.1	1461
BnaA01g01040D	BnaA01g01040D	=	CUFF.2389	CUFF.2389.1	100	20.392345	17.691601	23.093089	87.704256	1097	CUFF.2389.1	1337
BnaA01g01040D	BnaA01g01040D	e	CUFF.2390	CUFF.2390.1	100	6.151574	4.453748	7.849399	26.456948	1037	CUFF.2389.1	1337
BnaA01g01070D	BnaA01g01070D	j	CUFF.2397	CUFF.2397.1	14	1.192524	0.677644	1.707405	5.218815	2186	CUFF.2397.1	2059
BnaA01g01070D	BnaA01g01070D	j	CUFF.2397	CUFF.2397.2	100	8.295954	7.172178	9.419730	36.305388	2186	CUFF.2397.1	2059
BnaA01g01080D	BnaA01g01080D	=	CUFF.2400	CUFF.2400.1	100	6.297781	4.855726	7.739836	26.201013	1003	CUFF.2400.1	804
BnaA01g01100D	BnaA01g01100D	=	CUFF.2404	CUFF.2404.1	100	16.910122	14.776875	19.043370	74.028219	1252	CUFF.2404.1	1113
BnaA01g01120D	BnaA01g01120D	=	CUFF.2409	CUFF.2409.1	100	7.207725	6.113173	8.302277	30.746765	1718	CUFF.2409.1	1464
BnaA01g01150D	BnaA01g01150D	=	CUFF.2412	CUFF.2412.1	100	12.218224	9.861587	14.574862	53.980995	797	CUFF.2412.1	886
BnaA01g01170D	BnaA01g01170D	=	CUFF.2415	CUFF.2415.1	100	17.873316	15.528052	20.218581	75.062336	1117	CUFF.2415.1	1058
BnaA01g01180D	BnaA01g01180D	e	CUFF.2423	CUFF.2423.1	100	2.739721	1.712872	3.766571	12.087134	1215	CUFF.2423.1	1357
BnaA01g01180D	BnaA01g01180D	c	CUFF.2424	CUFF.2424.1	100	24.177876	21.081975	27.273776	106.668226	976	CUFF.2423.1	1357
-	-	u	CUFF.2431	CUFF.2431.1	100	16.379267	14.194367	18.564168	71.849556	1161	CUFF.2431.1	-
BnaA01g01190D	BnaA01g01190D	j	CUFF.2439	CUFF.2439.1	100	3.655290	2.464891	4.845690	16.121055	1025	CUFF.2439.1	559
BnaA01g01200D	BnaA01g01200D	e	CUFF.2441	CUFF.2441.1	100	10.683937	7.409587	13.958286	47.119741	534	CUFF.2439.1	342
BnaA01g01210D	BnaA01g01210D	j	CUFF.2444	CUFF.2444.1	100	5.665339	4.559591	6.771088	24.671465	1347	CUFF.2444.1	3826
BnaA01g01210D	BnaA01g01210D	j	CUFF.2447	CUFF.2447.1	100	7.335599	6.359656	8.311542	31.416203	2319	CUFF.2447.1	3826
BnaA01g01250D	BnaA01g01250D	j	CUFF.2448	CUFF.2448.1	67	1.572646	0.795202	2.350091	6.767267	914	CUFF.2448.1	1570
BnaA01g01250D	BnaA01g01250D	c	CUFF.2448	CUFF.2448.2	100	2.360937	1.325382	3.396492	10.159368	807	CUFF.2448.1	1570
BnaA01g01270D	BnaA01g01270D	j	CUFF.2452	CUFF.2452.1	100	8.598683	7.091958	10.105408	38.104927	1408	CUFF.2452.2	1810
BnaA01g01270D	BnaA01g01270D	j	CUFF.2452	CUFF.2452.2	57	4.877700	3.899120	5.856281	21.615452	1895	CUFF.2452.2	1810
BnaA01g01310D	BnaA01g01310D	=	CUFF.2456	CUFF.2456.1	100	18.982492	17.138062	20.826922	83.531215	1896	CUFF.2456.1	2123
BnaA01g01330D	BnaA01g01330D	j	CUFF.2473	CUFF.2473.1	100	45.022804	42.301867	47.743742	197.007064	3008	CUFF.2473.1	3598
BnaA01g01340D	BnaA01g01340D	j	CUFF.2474	CUFF.2474.1	100	13.966297	12.527448	15.405147	60.476292	2194	CUFF.2474.1	4311
BnaA01g01340D	BnaA01g01340D	j	CUFF.2476	CUFF.2476.1	66	4.024613	3.309085	4.740140	17.888791	2493	CUFF.2476.1	4311
BnaA01g01340D	BnaA01g01340D	j	CUFF.2476	CUFF.2476.2	100	6.081125	4.918043	7.244208	27.029676	1554	CUFF.2476.1	4311
BnaA01g01360D	BnaA01g01360D	j	CUFF.2478	CUFF.2478.1	100	1.960126	1.363131	2.557122	8.453321	1611	CUFF.2478.1	1624
-	-	u	CUFF.2479	CUFF.2479.1	72	5.639597	4.467413	6.811781	24.345277	1715	CUFF.2479.2	-
-	-	u	CUFF.2479	CUFF.2479.2	100	7.834330	6.648262	9.020397	33.819598	2067	CUFF.2479.2	-
-	-	u	CUFF.2479	CUFF.2479.3	46	3.585572	2.540993	4.630152	15.478365	1607	CUFF.2479.2	-
BnaA01g01420D	BnaA01g01420D	j	CUFF.2497	CUFF.2497.1	100	16.778724	14.820366	18.737081	73.243138	1691	CUFF.2497.2	1704
BnaA01g01420D	BnaA01g01420D	j	CUFF.2497	CUFF.2497.2	33	5.459199	4.756520	6.161878	23.830709	4979	CUFF.2497.2	1704
BnaA01g01430D	BnaA01g01430D	j	CUFF.2499	CUFF.2499.1	100	9.673434	8.730161	10.616707	42.226851	4249	CUFF.2499.1	3316
BnaA01g01450D	BnaA01g01450D	j	CUFF.2505	CUFF.2505.1	100	1.539579	1.089043	1.990116	6.654113	2058	CUFF.2505.1	3405
BnaA01g01460D	BnaA01g01460D	j	CUFF.2506	CUFF.2506.1	100	2.796037	2.395056	3.197018	12.216838	4859	CUFF.2506.1	4402
BnaA01g01470D	BnaA01g01470D	x	CUFF.2514	CUFF.2514.1	100	90.734436	78.260176	103.208696	392.676532	451	CUFF.2514.1	986
BnaA01g01470D	BnaA01g01470D	=	CUFF.2515	CUFF.2515.1	100	208.985191	196.583640	221.386742	904.436991	911	CUFF.2515.1	986
BnaA01g01480D	BnaA01g01480D	j	CUFF.2517	CUFF.2517.1	100	1.552747	1.095264	2.010229	6.981014	2081	CUFF.2517.1	2433
BnaA01g01500D	BnaA01g01500D	j	CUFF.2520	CUFF.2520.1	100	15.966382	13.813739	18.119026	70.090678	1165	CUFF.2520.1	1142
BnaA01g01520D	BnaA01g01520D	j	CUFF.2525	CUFF.2525.1	43	1.973644	1.743807	2.203480	8.680555	11936	CUFF.2525.1	11805
BnaA01g01520D	BnaA01g01520D	j	CUFF.2525	CUFF.2525.2	100	4.601539	3.797575	5.405503	20.238666	2565	CUFF.2525.1	11805
BnaA01g01540D	BnaA01g01540D	j	CUFF.2527	CUFF.2527.1	100	1.780566	0.824766	2.736366	7.610998	738	CUFF.2527.1	1985
BnaA01g01550D	BnaA01g01550D	c	CUFF.2530	CUFF.2530.1	100	1.817859	0.764337	2.871381	6.950545	629	CUFF.2530.1	815
BnaA01g01560D	BnaA01g01560D	e	CUFF.2534	CUFF.2534.1	100	50.008114	45.966424	54.049804	210.322887	1244	CUFF.2534.1	922
BnaA01g01570D	BnaA01g01570D	=	CUFF.2538	CUFF.2538.1	100	54.419035	50.163610	58.674460	235.948371	1250	CUFF.2538.1	1384
BnaA01g01580D	BnaA01g01580D	j	CUFF.2540	CUFF.2540.1	16	0.730251	0.194460	1.266042	3.278037	1069	CUFF.2540.1	918
BnaA01g01580D	BnaA01g01580D	=	CUFF.2540	CUFF.2540.2	100	4.503584	3.254573	5.752594	20.216215	1008	CUFF.2540.1	918
BnaA01g01590D	BnaA01g01590D	=	CUFF.2542	CUFF.2542.1	100	21.044636	15.216249	26.873024	94.741635	394	CUFF.2542.1	445
BnaA01g01590D	BnaA01g01590D	e	CUFF.2543	CUFF.2543.1	100	5.029154	1.831948	8.226360	22.640936	368	CUFF.2542.1	445
BnaA01g01600D	BnaA01g01600D	j	CUFF.2545	CUFF.2545.1	100	2.890711	1.837236	3.944186	12.346318	896	CUFF.2545.1	1008
BnaA01g01620D	BnaA01g01620D	o	CUFF.2549	CUFF.2549.1	100	6.438310	4.775207	8.101413	28.488938	810	CUFF.2549.1	1082
BnaA01g01620D	BnaA01g01620D	e	CUFF.2550	CUFF.2550.1	100	7.517808	2.754962	12.280654	31.274263	321	CUFF.2551.1	1082
BnaA01g01620D	BnaA01g01620D	=	CUFF.2551	CUFF.2551.1	100	5.580602	3.573263	7.587941	23.215438	624	CUFF.2551.1	1082
BnaA01g01630D	BnaA01g01630D	j	CUFF.2563	CUFF.2563.1	13	4.743407	3.728766	5.758049	20.768437	1801	CUFF.2563.1	1840
BnaA01g01630D	BnaA01g01630D	j	CUFF.2563	CUFF.2563.2	100	36.442173	33.489871	39.394474	159.557651	1684	CUFF.2563.1	1840
BnaA01g01650D	BnaA01g01650D	=	CUFF.2565	CUFF.2565.1	100	17.455022	15.666549	19.243495	76.777323	2106	CUFF.2565.2	2114
BnaA01g01650D	BnaA01g01650D	j	CUFF.2565	CUFF.2565.2	30	5.263583	4.337980	6.189185	23.152294	2579	CUFF.2565.2	2114
BnaA01g01660D	BnaA01g01660D	j	CUFF.2570	CUFF.2570.1	37	4.867782	3.650640	6.084925	21.350901	1396	CUFF.2570.3	1887
BnaA01g01660D	BnaA01g01660D	j	CUFF.2570	CUFF.2570.2	46	6.103348	4.569282	7.637413	26.770296	1256	CUFF.2570.3	1887
BnaA01g01660D	BnaA01g01660D	j	CUFF.2570	CUFF.2570.3	100	13.241528	11.605262	14.877795	58.079542	1854	CUFF.2570.3	1887
BnaA01g01670D	BnaA01g01670D	=	CUFF.2574	CUFF.2574.1	100	26.187424	22.818152	29.556697	113.528634	900	CUFF.2574.1	857
BnaA01g01670D	BnaA01g01670D	j	CUFF.2574	CUFF.2574.2	20	5.284468	3.664592	6.904345	22.909412	900	CUFF.2574.1	857
BnaA01g01680D	BnaA01g01680D	j	CUFF.2577	CUFF.2577.1	70	8.593750	6.985520	10.201979	37.896824	1462	CUFF.2577.1	1676
BnaA01g01680D	BnaA01g01680D	j	CUFF.2577	CUFF.2577.2	16	1.938376	1.146837	2.729915	8.547873	1449	CUFF.2577.1	1676
BnaA01g01680D	BnaA01g01680D	j	CUFF.2577	CUFF.2577.3	42	5.084509	3.761322	6.407695	22.421730	1456	CUFF.2577.1	1676
BnaA01g01680D	BnaA01g01680D	c	CUFF.2577	CUFF.2577.4	100	12.237479	8.091055	16.383903	53.964988	433	CUFF.2577.1	1676
BnaA01g01690D	BnaA01g01690D	e	CUFF.2580	CUFF.2580.1	100	4.958359	4.011208	5.905510	21.433715	1825	CUFF.2580.1	1177
BnaA01g01690D	BnaA01g01690D	=	CUFF.2581	CUFF.2581.1	100	61.452505	56.398939	66.506071	265.643433	1035	CUFF.2580.1	1177
BnaA01g01700D	BnaA01g01700D	j	CUFF.2628	CUFF.2628.1	100	177.493866	169.184406	185.803325	779.675610	3028	CUFF.2628.1	3148
BnaA01g01750D	BnaA01g01750D	j	CUFF.2638	CUFF.2638.1	100	1.336869	0.753411	1.920326	6.030384	1173	CUFF.2638.1	8151
BnaA01g01750D	BnaA01g01750D	j	CUFF.2642	CUFF.2642.1	100	1.596404	1.256856	1.935952	6.700023	3770	CUFF.2642.1	8151
BnaA01g01760D	BnaA01g01760D	j	CUFF.2653	CUFF.2653.1	61	8.991294	7.226894	10.755695	39.436546	1168	CUFF.2655.1	1059
BnaA01g01760D	BnaA01g01760D	j	CUFF.2653	CUFF.2653.2	100	14.816321	12.246755	17.385886	64.985585	952	CUFF.2655.1	1059
BnaA01g01760D	BnaA01g01760D	e	CUFF.2655	CUFF.2655.1	100	2.604128	1.821393	3.386862	11.421916	1533	CUFF.2655.1	1059
BnaA01g01790D	BnaA01g01790D	=	CUFF.2659	CUFF.2659.1	100	15.815005	13.858841	17.771170	69.623423	1369	CUFF.2659.1	1521
BnaA01g01800D	BnaA01g01800D	=	CUFF.2666	CUFF.2666.1	100	95.565597	88.384108	102.747086	407.430842	901	CUFF.2668.1	1017
BnaA01g01800D	BnaA01g01800D	e	CUFF.2668	CUFF.2668.1	100	8.223552	6.619596	9.827508	35.059989	1245	CUFF.2668.1	1017
BnaA01g01810D	BnaA01g01810D	c	CUFF.2670	CUFF.2670.1	100	8.258668	6.334688	10.182649	36.535365	886	CUFF.2670.2	1475
BnaA01g01810D	BnaA01g01810D	j	CUFF.2670	CUFF.2670.2	56	4.608262	3.480760	5.735764	20.386404	1310	CUFF.2670.2	1475
BnaA01g01900D	BnaA01g01900D	=	CUFF.2692	CUFF.2692.1	100	119.027164	108.898751	129.155576	531.690361	634	CUFF.2692.1	720
BnaA01g01900D	BnaA01g01900D	j	CUFF.2692	CUFF.2692.2	15	18.224769	13.626739	22.822799	81.409433	588	CUFF.2692.1	720
BnaA01g01910D	BnaA01g01910D	=	CUFF.2693	CUFF.2693.1	100	4.776320	4.045628	5.507013	20.671759	2598	CUFF.2693.1	940
BnaA01g01930D	BnaA01g01930D	c	CUFF.2694	CUFF.2694.1	100	1.844292	0.922146	2.766439	8.106782	753	CUFF.2694.1	1027
BnaA01g01940D	BnaA01g01940D	o	CUFF.2695	CUFF.2695.1	100	1.560684	0.893515	2.227852	6.880839	1115	CUFF.2695.1	768
BnaA01g01950D	BnaA01g01950D	=	CUFF.2696	CUFF.2696.1	100	9.425543	8.115656	10.735429	39.875704	1708	CUFF.2696.1	1406
BnaA01g01960D	BnaA01g01960D	=	CUFF.2697	CUFF.2697.1	100	2.611497	1.497951	3.725043	11.193043	738	CUFF.2697.1	660
BnaA01g01970D	BnaA01g01970D	=	CUFF.2699	CUFF.2699.1	100	2.730150	2.139022	3.321279	11.750762	2127	CUFF.2699.1	2075
BnaA01g01980D	BnaA01g01980D	j	CUFF.2703	CUFF.2703.1	100	45.261714	41.542592	48.980836	198.041095	1301	CUFF.2703.1	1674
BnaA01g01990D	BnaA01g01990D	c	CUFF.2704	CUFF.2704.1	100	1.652877	0.826438	2.479315	6.900395	813	CUFF.2704.1	2502
BnaA01g01990D	BnaA01g01990D	j	CUFF.2706	CUFF.2706.1	71	1.610817	1.094378	2.127256	6.868218	2156	CUFF.2706.1	2502
BnaA01g01990D	BnaA01g01990D	j	CUFF.2706	CUFF.2706.2	20	0.460206	0.155150	0.765261	1.962230	2153	CUFF.2706.1	2502
BnaA01g02000D	BnaA01g02000D	j	CUFF.2706	CUFF.2706.3	100	2.272660	0.975160	3.570161	9.690192	722	CUFF.2706.1	1019
BnaA01g01990D	BnaA01g01990D	x	CUFF.2707	CUFF.2707.1	100	1.215760	0.655045	1.776475	5.183771	1358	CUFF.2707.1	2502
BnaA01g02020D	BnaA01g02020D	j	CUFF.2712	CUFF.2712.1	35	7.247707	5.325162	9.170252	31.890569	821	CUFF.2712.2	931
BnaA01g02020D	BnaA01g02020D	j	CUFF.2712	CUFF.2712.2	100	20.830228	17.678068	23.982389	91.654898	828	CUFF.2712.2	931
BnaA01g02050D	BnaA01g02050D	=	CUFF.2725	CUFF.2725.1	100	41.757546	38.181809	45.333284	184.260001	1272	CUFF.2725.1	1362
BnaA01g02070D	BnaA01g02070D	j	CUFF.2729	CUFF.2729.1	15	1.650768	1.164242	2.137293	7.138983	2072	CUFF.2729.1	1061
BnaA01g02070D	BnaA01g02070D	j	CUFF.2729	CUFF.2729.2	52	5.722894	4.278965	7.166823	24.749481	1019	CUFF.2729.1	1061
BnaA01g02070D	BnaA01g02070D	c	CUFF.2729	CUFF.2729.3	100	11.094613	7.724886	14.464339	47.980256	506	CUFF.2729.1	1061
BnaA01g02080D	BnaA01g02080D	=	CUFF.2730	CUFF.2730.1	100	46.400202	42.197820	50.602585	201.775588	872	CUFF.2730.1	426
BnaA01g02090D	BnaA01g02090D	j	CUFF.2746	CUFF.2746.1	100	73.069519	67.879668	78.259371	321.240977	1304	CUFF.2746.2	2054
BnaA01g02090D	BnaA01g02090D	j	CUFF.2746	CUFF.2746.2	60	43.696110	40.765858	46.626362	192.104467	2365	CUFF.2746.2	2054
BnaA01g02100D	BnaA01g02100D	j	CUFF.2748	CUFF.2748.1	96	7.129725	6.050816	8.208635	31.246760	2460	CUFF.2748.2	2811
BnaA01g02100D	BnaA01g02100D	j	CUFF.2748	CUFF.2748.2	100	7.452441	6.365251	8.539631	32.661094	2586	CUFF.2748.2	2811
BnaA01g02100D	BnaA01g02100D	e	CUFF.2749	CUFF.2749.1	100	5.762015	4.058677	7.465354	25.252630	950	CUFF.2748.2	2811
BnaA01g02110D	BnaA01g02110D	=	CUFF.2750	CUFF.2750.1	100	1.898424	1.063637	2.733211	8.551353	906	CUFF.2750.1	831
BnaA01g02120D	BnaA01g02120D	c	CUFF.2752	CUFF.2752.1	100	1.275212	0.801610	1.748814	5.527743	1593	CUFF.2752.1	1749
BnaA01g02130D	BnaA01g02130D	=	CUFF.2755	CUFF.2755.1	100	3.379720	2.610585	4.148855	14.711768	1675	CUFF.2755.1	1551
BnaA01g02150D	BnaA01g02150D	j	CUFF.2761	CUFF.2761.1	100	2.294092	1.851919	2.736265	9.907997	3055	CUFF.2761.1	3016
BnaA01g02160D	BnaA01g02160D	j	CUFF.2767	CUFF.2767.1	100	43.741075	39.641097	47.841054	191.316833	1022	CUFF.2767.1	1523
BnaA01g02170D	BnaA01g02170D	j	CUFF.2769	CUFF.2769.1	63	9.540767	8.066423	11.015110	42.302886	1420	CUFF.2769.1	1384
BnaA01g02170D	BnaA01g02170D	c	CUFF.2769	CUFF.2769.2	100	15.111277	10.671753	19.550801	67.002019	442	CUFF.2769.1	1384
BnaA01g04420D	BnaA01g04420D	=	CUFF.2620	CUFF.2620.1	100	21.195170	18.831872	23.558468	93.414419	1307	CUFF.2620.1	1359
BnaA01g04430D	BnaA01g04430D	=	CUFF.2621	CUFF.2621.1	100	10.308893	8.993161	11.624625	45.265017	2073	CUFF.2621.1	961
BnaA01g04440D	BnaA01g04440D	=	CUFF.2622	CUFF.2622.1	100	5.754684	5.031992	6.477376	25.268074	3646	CUFF.2622.1	1940
BnaA01g04450D	BnaA01g04450D	j	CUFF.2623	CUFF.2623.1	100	8.807175	6.569396	11.044955	38.861106	721	CUFF.2623.2	754
BnaA01g04450D	BnaA01g04450D	j	CUFF.2623	CUFF.2623.2	30	2.637672	1.453089	3.822254	11.638560	808	CUFF.2623.2	754
BnaA01g04460D	BnaA01g04460D	j	CUFF.2624	CUFF.2624.1	57	11.656977	9.971843	13.342110	50.825580	1406	CUFF.2624.1	1334
BnaA01g04460D	BnaA01g04460D	c	CUFF.2624	CUFF.2624.2	100	20.401735	17.255380	23.548090	88.953598	823	CUFF.2624.1	1334
BnaA01g04460D	BnaA01g04460D	p	CUFF.2625	CUFF.2625.1	100	1.345493	0.296528	2.394457	5.743951	612	CUFF.2625.1	1334
BnaA01g04480D	BnaA01g04480D	c	CUFF.2632	CUFF.2632.1	100	22.480207	20.157718	24.802697	98.380903	1542	CUFF.2632.2	3848
BnaA01g04480D	BnaA01g04480D	j	CUFF.2632	CUFF.2632.2	24	5.325080	4.538705	6.111455	23.304330	2870	CUFF.2632.2	3848
BnaA01g04480D	BnaA01g04480D	j	CUFF.2635	CUFF.2635.1	100	7.466111	6.310900	8.621322	32.298868	1708	CUFF.2635.1	3848
BnaA01g04510D	BnaA01g04510D	=	CUFF.2641	CUFF.2641.1	100	128.890583	118.682814	139.098353	561.466387	650	CUFF.2643.1	906
BnaA01g04510D	BnaA01g04510D	e	CUFF.2643	CUFF.2643.1	100	20.929001	18.251974	23.606028	91.169816	1038	CUFF.2643.1	906
BnaA01g04520D	BnaA01g04520D	c	CUFF.2654	CUFF.2654.1	100	40.563444	37.292213	43.834675	177.259871	1487	CUFF.2654.1	4066
BnaA01g04520D	BnaA01g04520D	e	CUFF.2657	CUFF.2657.1	100	45.645210	38.501068	52.789352	203.283791	448	CUFF.2657.1	4066
BnaA01g04530D	BnaA01g04530D	=	CUFF.2663	CUFF.2663.1	100	2.446858	1.961080	2.932636	10.782986	2883	CUFF.2663.1	2631
BnaA01g04540D	BnaA01g04540D	=	CUFF.2672	CUFF.2672.1	100	81.779222	69.660102	93.898342	357.609653	375	CUFF.2674.1	751
BnaA01g04540D	BnaA01g04540D	e	CUFF.2674	CUFF.2674.1	100	30.708299	24.671344	36.745254	134.283303	447	CUFF.2674.1	751
BnaA01g04550D	BnaA01g04550D	=	CUFF.2676	CUFF.2676.1	100	2.571182	1.833931	3.308433	10.776017	1373	CUFF.2676.1	1442
BnaA01g04570D	BnaA01g04570D	e	CUFF.2680	CUFF.2680.1	100	0.921509	0.614876	1.228141	4.093740	3236	CUFF.2680.1	2010
BnaA01g04570D	BnaA01g04570D	j	CUFF.2682	CUFF.2682.1	27	1.359659	0.771377	1.947942	6.040195	1869	CUFF.2680.1	2010
BnaA01g04570D	BnaA01g04570D	j	CUFF.2682	CUFF.2682.2	100	4.979275	3.919648	6.038903	22.120097	1620	CUFF.2680.1	2010
BnaA01g04580D	BnaA01g04580D	=	CUFF.2683	CUFF.2683.1	100	1.594668	1.197400	1.991937	7.197849	2744	CUFF.2683.1	2443
BnaA01g04590D	BnaA01g04590D	j	CUFF.2688	CUFF.2688.1	100	19.862197	18.195102	21.529293	86.884678	2532	CUFF.2688.1	2524
BnaA01g04600D	BnaA01g04600D	j	CUFF.2701	CUFF.2701.1	100	118.736401	113.002809	124.469993	517.785836	3591	CUFF.2701.1	3705
BnaA01g04610D	BnaA01g04610D	=	CUFF.2702	CUFF.2702.1	100	12.942849	11.943451	13.942248	56.441191	5462	CUFF.2702.1	1689
BnaA01g04620D	BnaA01g04620D	=	CUFF.2709	CUFF.2709.1	100	171.741020	162.754136	180.727903	749.989301	1602	CUFF.2709.1	1507
BnaA01g04640D	BnaA01g04640D	c	CUFF.2713	CUFF.2713.1	100	7.675620	6.510683	8.840556	34.113931	1625	CUFF.2713.1	2195
BnaA01g04640D	BnaA01g04640D	c	CUFF.2714	CUFF.2714.1	100	6.203321	4.239799	8.166842	26.758793	643	CUFF.2714.1	2195
BnaA01g04650D	BnaA01g04650D	=	CUFF.2717	CUFF.2717.1	100	30.980337	27.306581	34.654093	137.797720	872	CUFF.2717.1	1171
BnaA01g04660D	BnaA01g04660D	j	CUFF.2722	CUFF.2722.1	12	2.881655	2.074542	3.688769	12.664697	1896	CUFF.2722.1	2440
BnaA01g04660D	BnaA01g04660D	j	CUFF.2722	CUFF.2722.2	100	24.356372	21.913636	26.799108	107.044758	1523	CUFF.2722.1	2440
BnaA01g04670D	BnaA01g04670D	e	CUFF.2723	CUFF.2723.1	100	2.610633	2.105880	3.115387	11.552948	2694	CUFF.2723.1	3038
BnaA01g04700D	BnaA01g04700D	e	CUFF.2732	CUFF.2732.1	100	9.214777	7.905869	10.523686	40.136220	2680	CUFF.2732.1	2298
BnaA01g04700D	BnaA01g04700D	j	CUFF.2733	CUFF.2733.1	100	60.475018	56.718605	64.231430	263.407190	2338	CUFF.2732.1	2298
BnaA01g04720D	BnaA01g04720D	=	CUFF.2736	CUFF.2736.1	100	10.855935	8.589858	13.122013	47.551872	775	CUFF.2736.1	892
BnaA01g04730D	BnaA01g04730D	=	CUFF.2737	CUFF.2737.1	100	11.660532	10.462635	12.858430	51.076221	2980	CUFF.2737.1	2550
BnaA01g04730D	BnaA01g04730D	j	CUFF.2737	CUFF.2737.2	17	1.990338	1.386349	2.594327	8.718207	2910	CUFF.2737.1	2550
BnaA01g04740D	BnaA01g04740D	e	CUFF.2742	CUFF.2742.1	100	9.476793	7.337764	11.615821	40.670528	1046	CUFF.2742.1	1033
BnaA01g04740D	BnaA01g04740D	=	CUFF.2743	CUFF.2743.1	100	82.700240	76.003702	89.396778	354.915689	890	CUFF.2742.1	1033
BnaA01g04750D	BnaA01g04750D	=	CUFF.2744	CUFF.2744.1	100	2.798036	2.266880	3.329192	12.447709	2604	CUFF.2744.1	2659
BnaA01g04760D	BnaA01g04760D	=	CUFF.2753	CUFF.2753.1	100	5.958872	5.243690	6.674055	26.139528	3516	CUFF.2753.1	2953
BnaA01g04770D	BnaA01g04770D	j	CUFF.2762	CUFF.2762.1	56	6.633938	5.308179	7.959697	29.100809	1869	CUFF.2762.2	2538
BnaA01g04770D	BnaA01g04770D	j	CUFF.2762	CUFF.2762.2	100	11.770316	10.427308	13.113325	51.632337	2554	CUFF.2762.2	2538
BnaA01g04780D	BnaA01g04780D	=	CUFF.2766	CUFF.2766.1	100	13.101736	10.971091	15.232381	57.765841	987	CUFF.2766.1	893
BnaA01g04790D	BnaA01g04790D	=	CUFF.2771	CUFF.2771.1	100	46.431985	41.513828	51.350141	205.492677	794	CUFF.2771.1	667
BnaA01g04790D	BnaA01g04790D	e	CUFF.2772	CUFF.2772.1	100	27.997247	23.557585	32.436909	123.906598	619	CUFF.2771.1	667
BnaA01g04800D	BnaA01g04800D	j	CUFF.2775	CUFF.2775.1	100	8.483235	7.025264	9.941206	37.155949	1525	CUFF.2775.1	1357
BnaA01g04800D	BnaA01g04800D	j	CUFF.2775	CUFF.2775.2	96	8.156512	6.532215	9.780810	35.724928	1280	CUFF.2775.1	1357
BnaA01g04810D	BnaA01g04810D	=	CUFF.2776	CUFF.2776.1	100	5.437762	3.484460	7.391064	22.279400	575	CUFF.2776.1	617
BnaA01g04850D	BnaA01g04850D	j	CUFF.2790	CUFF.2790.1	31	23.505716	21.082586	25.928846	103.083043	2060	CUFF.2790.1	1780
BnaA01g04850D	BnaA01g04850D	j	CUFF.2790	CUFF.2790.2	100	76.553224	71.771638	81.334810	335.720018	1955	CUFF.2790.1	1780
BnaA01g04860D	BnaA01g04860D	j	CUFF.2791	CUFF.2791.1	55	2.764374	2.099426	3.429322	11.911737	2275	CUFF.2791.1	2013
BnaA01g04860D	BnaA01g04860D	c	CUFF.2791	CUFF.2791.2	100	5.023384	4.060083	5.986686	21.645854	1903	CUFF.2791.1	2013
BnaA01g04870D	BnaA01g04870D	j	CUFF.2792	CUFF.2792.1	100	21.982940	19.738953	24.226926	94.786277	1509	CUFF.2792.1	1496
BnaA01g04880D	BnaA01g04880D	e	CUFF.2793	CUFF.2793.1	100	10.690403	7.618703	13.762102	46.826921	614	CUFF.2794.1	1174
BnaA01g04880D	BnaA01g04880D	=	CUFF.2794	CUFF.2794.1	100	24.362514	21.599603	27.125425	106.714553	1183	CUFF.2794.1	1174
BnaA01g04890D	BnaA01g04890D	x	CUFF.2797	CUFF.2797.1	100	78.253098	74.677934	81.828263	337.601242	1698	CUFF.2797.1	1274
BnaA01g04900D	BnaA01g04900D	c	CUFF.2798	CUFF.2798.1	100	1.804041	1.134409	2.473672	7.794919	1228	CUFF.2798.1	1409
BnaA01g04910D	BnaA01g04910D	j	CUFF.2801	CUFF.2801.1	100	21.498669	19.028711	23.968626	92.658857	1575	CUFF.2801.2	1824
BnaA01g04910D	BnaA01g04910D	j	CUFF.2801	CUFF.2801.2	70	14.988458	13.071328	16.905588	64.599972	1811	CUFF.2801.2	1824
BnaA01g04920D	BnaA01g04920D	e	CUFF.2802	CUFF.2802.1	100	4.544043	3.113574	5.974512	19.596295	815	CUFF.2802.1	543
BnaA01g04920D	BnaA01g04920D	j	CUFF.2803	CUFF.2803.1	100	50.770676	42.868325	58.673028	218.949749	448	CUFF.2802.1	543
BnaA01g04920D	BnaA01g04920D	e	CUFF.2804	CUFF.2804.1	100	5.525825	4.149216	6.902434	24.053877	959	CUFF.2804.1	543
BnaA01g04930D	BnaA01g04930D	=	CUFF.2805	CUFF.2805.1	100	1.267491	0.669595	1.865386	5.492388	1083	CUFF.2805.1	804
BnaA01g04970D	BnaA01g04970D	j	CUFF.2806	CUFF.2806.1	100	2.267701	1.718552	2.816850	9.955789	2131	CUFF.2806.1	2497
BnaA01g04980D	BnaA01g04980D	j	CUFF.2818	CUFF.2818.1	95	9.474193	8.363328	10.585058	40.438066	2995	CUFF.2818.1	3137
BnaA01g04980D	BnaA01g04980D	j	CUFF.2818	CUFF.2818.2	100	9.964158	8.620345	11.307970	42.529350	2448	CUFF.2818.1	3137
BnaA01g04980D	BnaA01g04980D	j	CUFF.2818	CUFF.2818.3	95	9.489683	8.113302	10.866063	40.504179	2144	CUFF.2818.1	3137
BnaA01g05010D	BnaA01g05010D	e	CUFF.2819	CUFF.2819.1	100	1.432216	0.945902	1.918529	6.138902	1736	CUFF.2819.1	2373
BnaA01g05010D	BnaA01g05010D	e	CUFF.2822	CUFF.2822.1	100	2.066567	1.466954	2.666179	9.157613	1622	CUFF.2822.1	2373
BnaA01g05020D	BnaA01g05020D	=	CUFF.2823	CUFF.2823.1	100	5.347897	3.571358	7.124435	22.990508	648	CUFF.2823.1	741
BnaA01g05040D	BnaA01g05040D	=	CUFF.2825	CUFF.2825.1	100	8.537835	7.625734	9.449935	37.044273	2718	CUFF.2825.1	2244
BnaA01g05070D	BnaA01g05070D	=	CUFF.2827	CUFF.2827.1	100	13.750145	11.682779	15.817511	60.889608	1084	CUFF.2827.1	1225
BnaA01g05080D	BnaA01g05080D	=	CUFF.2831	CUFF.2831.1	100	13.700923	12.159253	15.242593	59.470877	1860	CUFF.2831.1	1880
BnaA01g05090D	BnaA01g05090D	=	CUFF.2834	CUFF.2834.1	100	10.884027	9.553675	12.214379	48.804961	2026	CUFF.2834.1	1387
BnaA01g05100D	BnaA01g05100D	=	CUFF.2836	CUFF.2836.1	100	26.690985	24.128917	29.253053	119.684791	1491	CUFF.2836.1	784
-	-	u	CUFF.2838	CUFF.2838.1	100	2.341619	1.419690	3.263547	9.285695	898	CUFF.2838.1	-
BnaA01g05110D	BnaA01g05110D	=	CUFF.2841	CUFF.2841.1	100	56.875665	51.033569	62.717761	253.718964	720	CUFF.2841.1	889
BnaA01g05130D	BnaA01g05130D	=	CUFF.2846	CUFF.2846.1	100	121.447678	112.198469	130.696887	528.385697	729	CUFF.2846.1	1037
BnaA01g05130D	BnaA01g05130D	x	CUFF.2847	CUFF.2847.1	100	24.129331	21.171238	27.087425	104.980135	1022	CUFF.2847.1	1037
BnaA01g05140D	BnaA01g05140D	c	CUFF.2850	CUFF.2850.1	100	3.122689	2.227301	4.018076	13.667948	1172	CUFF.2850.1	1979
BnaA01g05140D	BnaA01g05140D	c	CUFF.2851	CUFF.2851.1	100	3.200500	2.060819	4.340181	14.265168	860	CUFF.2851.1	1979
BnaA01g05220D	BnaA01g05220D	=	CUFF.2853	CUFF.2853.1	100	17.001380	15.352660	18.650099	74.111157	2096	CUFF.2853.1	2154
BnaA01g05230D	BnaA01g05230D	j	CUFF.2856	CUFF.2856.1	30	2.620882	1.594853	3.646911	11.388303	1263	CUFF.2857.1	1294
BnaA01g05230D	BnaA01g05230D	j	CUFF.2856	CUFF.2856.2	100	8.791106	6.794525	10.787686	38.199269	1001	CUFF.2857.1	1294
BnaA01g05230D	BnaA01g05230D	e	CUFF.2857	CUFF.2857.1	100	2.351668	1.583983	3.119353	10.218511	1647	CUFF.2857.1	1294
BnaA01g05240D	BnaA01g05240D	e	CUFF.2862	CUFF.2862.1	100	14.816488	12.941308	16.691668	64.879136	1548	CUFF.2863.1	3470
BnaA01g05240D	BnaA01g05240D	j	CUFF.2863	CUFF.2863.1	100	24.668069	22.696512	26.639626	108.017704	2455	CUFF.2863.1	3470
BnaA01g05260D	BnaA01g05260D	j	CUFF.2865	CUFF.2865.1	100	2.420244	1.748536	3.091953	10.539779	1518	CUFF.2865.1	1404
BnaA01g05280D	BnaA01g05280D	=	CUFF.2868	CUFF.2868.1	100	8.902625	7.777775	10.027474	38.420968	2155	CUFF.2868.1	1868
BnaA01g05300D	BnaA01g05300D	j	CUFF.2874	CUFF.2874.1	23	2.361525	1.741612	2.981438	10.338305	2827	CUFF.2874.1	2847
[truncated: 68,260 more rows]
