# Supplementary material for: Differences in Alternative Splicing between Yellow and Black-Seeded Rapeseed
Source: Plants (Basel). 2020 Jul 31;9(8):977. doi: 10.3390/plants9080977 (PMC7465011; doi:10.3390/plants9080977)
Supplement: Supplementary file 1 [file plants-09-00977-s001.zip › Supplementary Materials/Table S1/SRR5590959.transcripts.gtf.tmap]

ref_gene_id	ref_id	class_code	cuff_gene_id	cuff_id	FMI	FPKM	FPKM_conf_lo	FPKM_conf_hi	cov	len	major_iso_id	ref_match_len
BnaA01g00130D	BnaA01g00130D	=	CUFF.1	CUFF.1.1	100	2.784906	1.710818	3.858994	10.804764	899	CUFF.1.1	729
BnaA01g00120D	BnaA01g00120D	=	CUFF.2	CUFF.2.1	100	4.309709	3.067129	5.552290	16.735419	1038	CUFF.2.1	1020
BnaA01g00180D	BnaA01g00180D	=	CUFF.3	CUFF.3.1	100	5.593094	4.443280	6.742908	21.233976	1400	CUFF.3.1	1296
BnaA01g00170D	BnaA01g00170D	c	CUFF.4	CUFF.4.1	100	19.592945	17.175885	22.010006	74.770696	1292	CUFF.4.1	1794
BnaA01g00200D	BnaA01g00200D	=	CUFF.5	CUFF.5.1	100	28.840984	26.133079	31.548888	108.828595	1332	CUFF.5.1	1433
BnaA01g00190D	BnaA01g00190D	j	CUFF.6	CUFF.6.1	100	27.217055	24.961794	29.472315	103.393036	2230	CUFF.6.1	2049
BnaA01g00310D	BnaA01g00310D	=	CUFF.7	CUFF.7.1	100	1.086803	0.505882	1.667724	4.150098	1118	CUFF.7.1	741
BnaA01g00300D	BnaA01g00300D	=	CUFF.9	CUFF.9.1	100	1.441808	0.874148	2.009469	5.679910	1472	CUFF.9.1	1356
BnaA01g00090D	BnaA01g00090D	j	CUFF.8	CUFF.8.1	44	3.617823	2.481726	4.753921	13.842017	1286	CUFF.8.2	2094
BnaA01g00090D	BnaA01g00090D	j	CUFF.8	CUFF.8.2	21	1.757218	1.186748	2.327687	6.723224	2630	CUFF.8.2	2094
BnaA01g00090D	BnaA01g00090D	c	CUFF.8	CUFF.8.3	100	8.193140	6.850618	9.535662	31.347463	1782	CUFF.8.2	2094
BnaA01g00100D	BnaA01g00100D	j	CUFF.10	CUFF.10.1	74	7.406867	6.026769	8.786965	28.339133	1512	CUFF.10.1	1362
BnaA01g00100D	BnaA01g00100D	c	CUFF.10	CUFF.10.2	100	10.013259	7.598978	12.427540	38.311352	831	CUFF.10.1	1362
-	-	u	CUFF.11	CUFF.11.1	54	11.130980	7.795903	14.466056	42.564477	562	CUFF.11.1	-
-	-	u	CUFF.11	CUFF.11.2	100	20.728147	15.565684	25.890609	79.263709	475	CUFF.11.1	-
BnaA01g00320D	BnaA01g00320D	j	CUFF.12	CUFF.12.1	100	17.553595	15.479178	19.628012	66.402480	1372	CUFF.12.1	1684
BnaA01g00340D	BnaA01g00340D	j	CUFF.13	CUFF.13.1	100	3.665268	2.852663	4.477872	14.176500	1933	CUFF.13.1	1971
BnaA01g00340D	BnaA01g00340D	c	CUFF.13	CUFF.13.2	66	2.401099	1.110785	3.691412	9.286954	757	CUFF.13.1	1971
BnaA01g00400D	BnaA01g00400D	=	CUFF.14	CUFF.14.1	100	5.567525	4.033458	7.101592	20.836727	1011	CUFF.15.1	1090
BnaA01g00400D	BnaA01g00400D	e	CUFF.15	CUFF.15.1	100	0.875164	0.215791	1.534536	3.275342	1171	CUFF.15.1	1090
BnaA01g00430D	BnaA01g00430D	=	CUFF.16	CUFF.16.1	100	2.546611	1.839831	3.253391	10.201099	1636	CUFF.16.1	1343
BnaA01g00420D	BnaA01g00420D	j	CUFF.17	CUFF.17.1	64	3.701813	2.802680	4.600946	14.088698	1769	CUFF.17.1	1671
BnaA01g00420D	BnaA01g00420D	j	CUFF.17	CUFF.17.2	100	5.774346	4.037953	7.510739	21.976532	920	CUFF.17.1	1671
BnaA01g00450D	BnaA01g00450D	=	CUFF.18	CUFF.18.1	100	14.660817	11.646884	17.674751	53.811132	678	CUFF.18.1	805
BnaA01g00410D	BnaA01g00410D	=	CUFF.19	CUFF.19.1	100	30.968155	27.510609	34.425701	117.005411	1076	CUFF.19.1	1332
BnaA01g00580D	BnaA01g00580D	c	CUFF.20	CUFF.20.1	100	0.771969	0.324582	1.219356	2.861609	1301	CUFF.20.1	1840
BnaA01g00440D	BnaA01g00440D	j	CUFF.21	CUFF.21.1	15	1.285720	0.829498	1.741942	4.919032	3164	CUFF.21.1	3486
BnaA01g00440D	BnaA01g00440D	j	CUFF.21	CUFF.21.2	47	4.056421	3.348404	4.764438	15.519451	3164	CUFF.21.1	3486
BnaA01g00440D	BnaA01g00440D	c	CUFF.21	CUFF.21.3	100	8.605943	5.929379	11.282506	32.925456	625	CUFF.21.1	3486
BnaA01g00210D	BnaA01g00210D	j	CUFF.24	CUFF.24.1	38	14.949026	13.192031	16.706021	57.001256	2247	CUFF.24.1	2422
BnaA01g00210D	BnaA01g00210D	c	CUFF.24	CUFF.24.2	100	39.184287	35.744621	42.623954	149.411311	1625	CUFF.24.1	2422
BnaA01g00380D	BnaA01g00380D	=	CUFF.23	CUFF.23.1	100	4.152222	3.239841	5.064604	15.839972	1623	CUFF.23.1	2588
BnaA01g00390D	BnaA01g00390D	c	CUFF.26	CUFF.26.1	100	66.191382	57.880949	74.501816	251.262563	561	CUFF.26.2	1711
BnaA01g00390D	BnaA01g00390D	c	CUFF.26	CUFF.26.2	90	59.630175	54.754314	64.506036	226.356211	1208	CUFF.26.2	1711
BnaA01g00460D	BnaA01g00460D	j	CUFF.22	CUFF.22.1	100	9.472700	7.907465	11.037934	36.600195	1301	CUFF.22.1	1936
BnaA01g00480D	BnaA01g00480D	j	CUFF.25	CUFF.25.1	100	5.024311	3.829924	6.218698	18.140612	1262	CUFF.25.1	1029
BnaA01g00500D	BnaA01g00500D	j	CUFF.27	CUFF.27.1	100	7.121172	5.817610	8.424734	26.610199	1583	CUFF.27.1	1406
BnaA01g00500D	BnaA01g00500D	j	CUFF.27	CUFF.27.2	73	5.198417	3.500799	6.896034	19.425299	886	CUFF.27.1	1406
-	-	u	CUFF.28	CUFF.28.1	68	13131.926513	10905.157882	15358.695143	44503.582267	137	CUFF.28.2	-
-	-	u	CUFF.28	CUFF.28.2	22	4312.850156	3553.948528	5071.751784	14616.079487	152	CUFF.28.2	-
-	-	u	CUFF.28	CUFF.28.3	100	19415.643184	16774.660480	22056.625888	65798.850829	139	CUFF.28.2	-
BnaA01g00010D	BnaA01g00010D	o	CUFF.29	CUFF.29.1	100	305.037016	273.979795	336.094236	1170.161494	342	CUFF.29.1	607
BnaA01g00020D	BnaA01g00020D	j	CUFF.30	CUFF.30.1	100	29.665206	26.288902	33.041509	113.799570	1265	CUFF.30.1	819
BnaA01g00030D	BnaA01g00030D	j	CUFF.31	CUFF.31.1	100	4.645677	3.805928	5.485426	17.612936	2244	CUFF.31.1	2168
BnaA01g00030D	BnaA01g00030D	j	CUFF.31	CUFF.31.2	80	3.722263	1.948720	5.495806	14.112039	621	CUFF.31.1	2168
BnaA01g00050D	BnaA01g00050D	e	CUFF.32	CUFF.32.1	100	2.647981	1.541437	3.754524	9.858141	1137	CUFF.33.1	1397
BnaA01g00050D	BnaA01g00050D	=	CUFF.33	CUFF.33.1	100	20.285496	17.643527	22.927464	75.520665	1192	CUFF.33.1	1397
BnaA01g00080D	BnaA01g00080D	=	CUFF.34	CUFF.34.1	100	15.127824	13.181362	17.074286	57.730428	1482	CUFF.34.1	609
BnaA01g06490D	BnaA01g06490D	=	CUFF.35	CUFF.35.1	100	5.704853	2.540370	8.869335	22.413235	383	CUFF.35.1	646
BnaA01g06520D	BnaA01g06520D	j	CUFF.36	CUFF.36.1	100	5.655634	4.525006	6.786262	21.088701	1460	CUFF.36.1	952
BnaA01g06480D	BnaA01g06480D	p	CUFF.37	CUFF.37.1	100	46.663491	42.606337	50.720645	172.482604	1028	CUFF.37.1	228
BnaA01g06470D	BnaA01g06470D	=	CUFF.38	CUFF.38.1	100	62.303916	57.391983	67.215849	238.918778	953	CUFF.38.1	1326
BnaA01g06540D	BnaA01g06540D	j	CUFF.39	CUFF.39.1	46	2.284543	0.973538	3.595547	8.945417	857	CUFF.39.1	1033
BnaA01g06540D	BnaA01g06540D	=	CUFF.39	CUFF.39.2	100	4.925957	3.172836	6.679079	19.288213	857	CUFF.39.1	1033
BnaA01g06610D	BnaA01g06610D	=	CUFF.40	CUFF.40.1	100	13.544192	11.685976	15.402408	50.890669	1349	CUFF.40.1	1290
BnaA01g06670D	BnaA01g06670D	j	CUFF.41	CUFF.41.1	100	1.774077	1.091347	2.456807	6.714431	1298	CUFF.41.1	2517
BnaA01g06680D	BnaA01g06680D	=	CUFF.42	CUFF.42.1	100	1.648116	1.222385	2.073846	6.185016	2818	CUFF.42.1	2448
BnaA01g06810D	BnaA01g06810D	=	CUFF.43	CUFF.43.1	100	7.797616	6.676501	8.918732	29.721800	2132	CUFF.43.1	2180
BnaA01g06700D	BnaA01g06700D	j	CUFF.44	CUFF.44.1	100	5.452710	4.315287	6.590132	20.397151	1894	CUFF.44.2	1940
BnaA01g06700D	BnaA01g06700D	j	CUFF.44	CUFF.44.2	37	1.993571	1.309858	2.677284	7.457423	1963	CUFF.44.2	1940
BnaA01g06700D	BnaA01g06700D	j	CUFF.44	CUFF.44.3	55	2.971813	1.815770	4.127856	11.116771	1227	CUFF.44.2	1940
BnaA01g06530D	BnaA01g06530D	=	CUFF.48	CUFF.48.1	100	51.899040	48.333398	55.464681	198.236568	2023	CUFF.48.1	2204
BnaA01g06620D	BnaA01g06620D	=	CUFF.45	CUFF.45.1	100	117.174204	108.539543	125.808865	447.000047	890	CUFF.45.1	780
BnaA01g06620D	BnaA01g06620D	e	CUFF.46	CUFF.46.1	100	21.078723	17.321032	24.836414	80.411814	750	CUFF.45.1	780
BnaA01g06640D	BnaA01g06640D	c	CUFF.47	CUFF.47.1	100	2.222970	0.990734	3.455206	8.822024	650	CUFF.47.1	894
BnaA01g06650D	BnaA01g06650D	j	CUFF.49	CUFF.49.1	100	104.781883	95.147502	114.416264	404.313038	546	CUFF.49.1	679
BnaA01g06660D	BnaA01g06660D	=	CUFF.50	CUFF.50.1	100	3.175147	1.879168	4.471125	11.384157	763	CUFF.50.1	764
BnaA01g06970D	BnaA01g06970D	=	CUFF.53	CUFF.53.1	100	2.449986	1.830932	3.069040	9.409415	2056	CUFF.53.1	1909
BnaA01g07000D	BnaA01g07000D	j	CUFF.56	CUFF.56.1	100	7.723680	6.818003	8.629356	29.476553	2862	CUFF.56.1	4389
-	-	u	CUFF.55	CUFF.55.1	100	17.614129	10.225933	25.002325	69.074270	311	CUFF.55.1	-
BnaA01g06870D	BnaA01g06870D	j	CUFF.59	CUFF.59.1	92	2.939989	2.119216	3.760763	11.131701	2286	CUFF.59.2	1215
BnaA01g06870D	BnaA01g06870D	=	CUFF.59	CUFF.59.2	100	3.183291	2.403267	3.963316	12.052917	2503	CUFF.59.2	1215
BnaA01g06990D	BnaA01g06990D	j	CUFF.57	CUFF.57.1	55	11.650350	9.468773	13.831926	44.425935	1059	CUFF.57.1	1043
BnaA01g06990D	BnaA01g06990D	c	CUFF.57	CUFF.57.2	100	21.185696	17.458328	24.913064	80.786792	745	CUFF.57.1	1043
BnaA01g07010D	BnaA01g07010D	c	CUFF.62	CUFF.62.1	100	1.943013	1.000513	2.885512	7.663648	834	CUFF.62.1	2576
BnaA01g06750D	BnaA01g06750D	=	CUFF.51	CUFF.51.1	100	14.540718	12.223015	16.858420	55.255543	1048	CUFF.51.1	1129
BnaA01g06760D	BnaA01g06760D	=	CUFF.52	CUFF.52.1	100	22.300059	19.527015	25.073103	83.125177	1148	CUFF.52.1	1154
BnaA01g06780D	BnaA01g06780D	j	CUFF.54	CUFF.54.1	83	21.958328	19.444249	24.472406	83.181463	1386	CUFF.54.1	1333
BnaA01g06780D	BnaA01g06780D	c	CUFF.54	CUFF.54.2	100	26.438511	21.066039	31.810982	100.153074	527	CUFF.54.1	1333
BnaA01g06800D	BnaA01g06800D	j	CUFF.58	CUFF.58.1	100	2.195204	1.110138	3.280270	7.785841	903	CUFF.58.2	2513
BnaA01g06800D	BnaA01g06800D	c	CUFF.58	CUFF.58.2	85	1.858743	0.872325	2.845162	6.592499	957	CUFF.58.2	2513
BnaA01g06800D	BnaA01g06800D	j	CUFF.60	CUFF.60.1	100	1.751105	0.612656	2.889554	6.542649	799	CUFF.60.2	2513
BnaA01g06800D	BnaA01g06800D	j	CUFF.60	CUFF.60.2	89	1.554737	0.938022	2.171452	5.808961	1608	CUFF.60.2	2513
BnaA01g06800D	BnaA01g06800D	j	CUFF.60	CUFF.60.3	30	0.530903	0.139467	0.922338	1.983611	1608	CUFF.60.2	2513
BnaA01g07050D	BnaA01g07050D	=	CUFF.63	CUFF.63.1	100	9.654890	7.946876	11.362904	37.264331	1215	CUFF.63.1	1185
BnaA01g07090D	BnaA01g07090D	=	CUFF.64	CUFF.64.1	100	34.269824	29.768018	38.771630	129.553387	716	CUFF.64.1	593
BnaA01g07060D	BnaA01g07060D	=	CUFF.65	CUFF.65.1	100	22.999001	20.175195	25.822806	88.225658	1041	CUFF.65.1	958
BnaA01g07070D	BnaA01g07070D	c	CUFF.61	CUFF.61.1	100	1.962470	0.915520	3.009420	7.399845	758	CUFF.61.1	954
BnaA01g07080D	BnaA01g07080D	j	CUFF.66	CUFF.66.1	100	0.728786	0.269770	1.187803	2.883502	1270	CUFF.66.1	994
BnaA01g06910D	BnaA01g06910D	j	CUFF.67	CUFF.67.1	100	2.735962	1.982408	3.489515	10.483894	1564	CUFF.67.1	2186
BnaA01g06940D	BnaA01g06940D	j	CUFF.68	CUFF.68.1	100	13.664035	12.326255	15.001815	52.141800	2838	CUFF.68.1	2594
BnaA01g08680D	BnaA01g08680D	=	CUFF.69	CUFF.69.1	100	14.488954	12.287652	16.690256	54.550687	1077	CUFF.69.1	1133
BnaA01g08750D	BnaA01g08750D	e	CUFF.70	CUFF.70.1	100	1.998953	1.440718	2.557188	7.486510	2009	CUFF.70.1	2075
BnaA01g08790D	BnaA01g08790D	=	CUFF.71	CUFF.71.1	100	4.253479	3.178587	5.328370	15.998423	1291	CUFF.71.1	885
BnaA01g08760D	BnaA01g08760D	=	CUFF.73	CUFF.73.1	100	4.263108	3.291374	5.234842	15.984199	1608	CUFF.73.1	1434
BnaA01g08760D	BnaA01g08760D	j	CUFF.73	CUFF.73.2	56	2.389361	1.173808	3.604913	8.958726	775	CUFF.73.1	1434
BnaA01g08770D	BnaA01g08770D	=	CUFF.72	CUFF.72.1	100	5.987126	4.631711	7.342542	22.591542	1151	CUFF.72.1	1231
BnaA01g08700D	BnaA01g08700D	j	CUFF.74	CUFF.74.1	80	7.971567	6.424732	9.518402	29.916845	1381	CUFF.74.1	1299
BnaA01g08700D	BnaA01g08700D	c	CUFF.74	CUFF.74.2	100	9.969286	7.622619	12.315954	37.414172	877	CUFF.74.1	1299
BnaA01g08710D	BnaA01g08710D	=	CUFF.75	CUFF.75.1	100	3.202728	2.360864	4.044592	12.019658	1549	CUFF.75.1	1305
BnaA01g09930D	BnaA01g09930D	j	CUFF.76	CUFF.76.1	100	3.093673	2.001789	4.185558	11.749282	988	CUFF.76.1	2145
BnaA01g09940D	BnaA01g09940D	j	CUFF.77	CUFF.77.1	100	15.503690	12.750252	18.257129	56.451297	840	CUFF.77.1	991
BnaA01g09980D	BnaA01g09980D	=	CUFF.79	CUFF.79.1	100	11.120012	8.252457	13.987566	41.650409	624	CUFF.79.1	742
BnaA01g09920D	BnaA01g09920D	j	CUFF.78	CUFF.78.1	94	6.677833	4.984967	8.370700	25.381329	1162	CUFF.78.1	1331
BnaA01g09920D	BnaA01g09920D	c	CUFF.78	CUFF.78.2	100	7.105004	5.244401	8.965607	27.004932	1052	CUFF.78.1	1331
BnaA01g09920D	BnaA01g09920D	i	CUFF.80	CUFF.80.1	100	5.340658	2.557421	8.123895	21.050957	422	CUFF.80.1	1331
BnaA01g09990D	BnaA01g09990D	j	CUFF.83	CUFF.83.1	28	3.202602	2.049019	4.356185	12.112988	1176	CUFF.83.3	1372
BnaA01g09990D	BnaA01g09990D	=	CUFF.83	CUFF.83.2	100	11.320458	9.231978	13.408939	42.816618	1175	CUFF.83.3	1372
BnaA01g09990D	BnaA01g09990D	j	CUFF.83	CUFF.83.3	19	2.204626	1.087249	3.322003	8.338410	1178	CUFF.83.3	1372
BnaA01g10000D	BnaA01g10000D	j	CUFF.82	CUFF.82.1	100	9.753276	8.304047	11.202504	36.638578	1649	CUFF.82.1	1626
BnaA01g09970D	BnaA01g09970D	j	CUFF.84	CUFF.84.1	100	19.074067	17.177556	20.970579	72.810494	2030	CUFF.84.1	2847
BnaA01g10050D	BnaA01g10050D	j	CUFF.87	CUFF.87.1	24	1.136324	0.752804	1.519844	4.216652	3478	CUFF.87.3	3579
BnaA01g10050D	BnaA01g10050D	j	CUFF.87	CUFF.87.2	100	4.784418	4.065217	5.503620	17.753939	3678	CUFF.87.3	3579
BnaA01g10050D	BnaA01g10050D	j	CUFF.87	CUFF.87.3	20	0.933603	0.549996	1.317211	3.464399	3679	CUFF.87.3	3579
BnaA01g06820D	BnaA01g06820D	j	CUFF.81	CUFF.81.1	100	157.427105	149.925399	164.928811	600.005644	3355	CUFF.81.1	3285
BnaA01g06850D	BnaA01g06850D	j	CUFF.85	CUFF.85.1	37	3.242934	2.515833	3.970035	12.366278	3561	CUFF.85.2	4270
BnaA01g06850D	BnaA01g06850D	j	CUFF.85	CUFF.85.2	100	8.677584	7.633799	9.721368	33.090224	3577	CUFF.85.2	4270
BnaA01g06860D	BnaA01g06860D	c	CUFF.86	CUFF.86.1	100	2.324145	1.848219	2.800070	9.009090	3234	CUFF.86.1	5721
BnaA01g12860D	BnaA01g12860D	=	CUFF.88	CUFF.88.1	100	3.650724	2.542893	4.758555	14.023032	1061	CUFF.88.1	893
BnaA01g12930D	BnaA01g12930D	=	CUFF.89	CUFF.89.1	100	1.433245	0.937117	1.929372	5.459920	1863	CUFF.89.1	2298
BnaA01g13000D	BnaA01g13000D	=	CUFF.90	CUFF.90.1	100	6.395612	4.506402	8.284822	24.147905	727	CUFF.90.1	768
BnaA01g13020D	BnaA01g13020D	j	CUFF.91	CUFF.91.1	100	6.354815	4.965527	7.744103	24.321158	1197	CUFF.91.1	1119
BnaA01g13060D	BnaA01g13060D	j	CUFF.92	CUFF.92.1	100	2.366805	1.310917	3.422694	8.846501	857	CUFF.92.1	525
BnaA01g13090D	BnaA01g13090D	j	CUFF.93	CUFF.93.1	100	1.735058	1.121695	2.348421	6.566523	1520	CUFF.93.1	1929
BnaA01g13160D	BnaA01g13160D	o	CUFF.94	CUFF.94.1	100	0.978280	0.405515	1.551046	3.884500	1064	CUFF.94.1	817
BnaA01g13130D	BnaA01g13130D	j	CUFF.95	CUFF.95.1	100	1.829944	0.915973	2.743915	6.419820	1051	CUFF.95.1	1714
BnaA01g13130D	BnaA01g13130D	j	CUFF.95	CUFF.95.2	86	1.571447	0.713801	2.429093	5.512959	1051	CUFF.95.1	1714
BnaA01g13040D	BnaA01g13040D	j	CUFF.96	CUFF.96.1	22	3.405520	2.161802	4.649239	12.872811	1180	CUFF.96.1	1236
BnaA01g13040D	BnaA01g13040D	j	CUFF.96	CUFF.96.2	100	15.440006	12.848059	18.031954	58.362971	1003	CUFF.96.1	1236
BnaA01g13180D	BnaA01g13180D	j	CUFF.97	CUFF.97.1	100	2.003843	1.227487	2.780199	7.775855	1193	CUFF.97.1	1797
BnaA01g13300D	BnaA01g13300D	=	CUFF.99	CUFF.99.1	100	8.153956	6.325397	9.982514	31.244759	914	CUFF.99.1	807
BnaA01g13220D	BnaA01g13220D	c	CUFF.98	CUFF.98.1	100	1.618540	0.826594	2.410487	6.197989	997	CUFF.98.1	3394
BnaA01g13220D	BnaA01g13220D	j	CUFF.100	CUFF.100.1	100	0.964418	0.612951	1.315885	3.720117	2513	CUFF.100.1	3394
BnaA01g13170D	BnaA01g13170D	e	CUFF.101	CUFF.101.1	100	34.067253	31.100460	37.034046	129.641742	1316	CUFF.101.1	1156
BnaA01g13080D	BnaA01g13080D	j	CUFF.102	CUFF.102.1	100	13.465770	11.043408	15.888132	51.118614	923	CUFF.102.1	1185
BnaA01g13080D	BnaA01g13080D	x	CUFF.103	CUFF.103.1	100	4.928448	3.812042	6.044853	18.709321	1420	CUFF.103.1	1185
BnaA01g13320D	BnaA01g13320D	j	CUFF.105	CUFF.105.1	100	12.291105	10.987439	13.594772	46.000631	2623	CUFF.105.1	2881
-	-	u	CUFF.104	CUFF.104.1	100	5.376835	3.151938	7.601732	19.299874	541	CUFF.104.1	-
BnaA01g13370D	BnaA01g13370D	=	CUFF.106	CUFF.106.1	100	11.009501	7.899076	14.119925	43.236895	560	CUFF.106.1	585
BnaA01g13340D	BnaA01g13340D	j	CUFF.107	CUFF.107.1	97	3.764959	2.635713	4.894205	14.301293	1406	CUFF.107.2	1602
BnaA01g13340D	BnaA01g13340D	j	CUFF.107	CUFF.107.2	100	3.867806	2.862578	4.873034	14.691960	1667	CUFF.107.2	1602
BnaA01g13390D	BnaA01g13390D	=	CUFF.108	CUFF.108.1	100	1.616708	0.895879	2.337537	6.184959	1427	CUFF.108.1	1471
BnaA01g13390D	BnaA01g13390D	j	CUFF.108	CUFF.108.2	64	1.041661	0.401290	1.682032	3.985030	1348	CUFF.108.1	1471
BnaA01g13310D	BnaA01g13310D	=	CUFF.109	CUFF.109.1	100	93.865487	88.135236	99.595739	349.174531	1026	CUFF.109.1	1160
BnaA01g13330D	BnaA01g13330D	c	CUFF.110	CUFF.110.1	99	13.689752	10.893401	16.486104	51.961593	866	CUFF.110.2	1793
BnaA01g13330D	BnaA01g13330D	j	CUFF.110	CUFF.110.2	100	13.771843	12.123705	15.419980	52.273179	1986	CUFF.110.2	1793
BnaA01g12870D	BnaA01g12870D	e	CUFF.111	CUFF.111.1	100	1.105654	0.623107	1.588201	3.978978	1538	CUFF.111.1	1718
BnaA01g12870D	BnaA01g12870D	j	CUFF.112	CUFF.112.1	33	1.152465	0.295507	2.009423	4.324824	950	CUFF.112.1	1718
BnaA01g12870D	BnaA01g12870D	c	CUFF.112	CUFF.112.2	100	3.446457	2.161019	4.731895	12.933425	950	CUFF.112.1	1718
BnaA01g12900D	BnaA01g12900D	=	CUFF.113	CUFF.113.1	100	43.451648	40.120998	46.782298	166.413104	1779	CUFF.113.1	1909
BnaA01g14740D	BnaA01g14740D	=	CUFF.114	CUFF.114.1	100	5.852852	4.661285	7.044420	22.041907	1448	CUFF.114.1	3145
BnaA01g14840D	BnaA01g14840D	c	CUFF.115	CUFF.115.1	100	2.324237	1.124631	3.523843	8.542595	691	CUFF.115.1	2055
BnaA01g14790D	BnaA01g14790D	=	CUFF.116	CUFF.116.1	100	12.798322	10.516389	15.080254	49.066953	963	CUFF.116.1	1066
BnaA01g14890D	BnaA01g14890D	=	CUFF.117	CUFF.117.1	100	1.784208	0.892104	2.676312	7.050364	849	CUFF.117.1	915
BnaA01g14880D	BnaA01g14880D	=	CUFF.118	CUFF.118.1	100	7.212596	6.072190	8.353002	27.703893	1762	CUFF.118.1	1811
BnaA01g14850D	BnaA01g14850D	e	CUFF.119	CUFF.119.1	100	5.172045	3.944932	6.399159	19.521280	1852	CUFF.119.1	1592
BnaA01g14850D	BnaA01g14850D	j	CUFF.120	CUFF.120.1	100	16.781645	14.644879	18.918411	63.340357	1642	CUFF.119.1	1592
BnaA01g14870D	BnaA01g14870D	c	CUFF.121	CUFF.121.1	100	13.653681	11.379456	15.927906	51.758353	1169	CUFF.121.2	1801
BnaA01g14870D	BnaA01g14870D	j	CUFF.121	CUFF.121.2	52	7.034935	5.710502	8.359368	26.668021	1693	CUFF.121.2	1801
BnaA01g14750D	BnaA01g14750D	=	CUFF.122	CUFF.122.1	100	44.838002	40.437757	49.238247	168.621471	1197	CUFF.122.2	1456
BnaA01g14750D	BnaA01g14750D	j	CUFF.122	CUFF.122.2	34	15.225050	13.135055	17.315046	57.256574	1751	CUFF.122.2	1456
BnaA01g14860D	BnaA01g14860D	j	CUFF.123	CUFF.123.1	58	12.880115	9.640870	16.119360	48.877155	802	CUFF.123.1	1221
BnaA01g14860D	BnaA01g14860D	j	CUFF.123	CUFF.123.2	100	22.321265	18.301063	26.341468	84.704205	784	CUFF.123.1	1221
BnaA01g15910D	BnaA01g15910D	j	CUFF.124	CUFF.124.1	95	1.532408	0.706085	2.358732	5.506777	1037	CUFF.124.2	1560
BnaA01g15910D	BnaA01g15910D	j	CUFF.124	CUFF.124.2	100	1.618449	0.803523	2.433374	5.815967	1106	CUFF.124.2	1560
BnaA01g15900D	BnaA01g15900D	=	CUFF.125	CUFF.125.1	100	4.211998	3.107211	5.316784	16.056901	1228	CUFF.125.1	1195
BnaA01g15940D	BnaA01g15940D	=	CUFF.126	CUFF.126.1	100	32.946208	27.462310	38.430106	123.949078	561	CUFF.126.1	826
BnaA01g15870D	BnaA01g15870D	o	CUFF.127	CUFF.127.1	85	9.208324	6.793478	11.623169	34.018776	851	CUFF.127.2	1457
BnaA01g15870D	BnaA01g15870D	c	CUFF.127	CUFF.127.2	100	10.804336	8.232639	13.376033	39.915006	856	CUFF.127.2	1457
BnaA01g15840D	BnaA01g15840D	=	CUFF.128	CUFF.128.1	100	21.985733	19.125664	24.845802	83.300711	1072	CUFF.128.1	1415
BnaA01g16360D	BnaA01g16360D	c	CUFF.129	CUFF.129.1	89	1.750348	0.926178	2.574517	6.764302	1321	CUFF.129.2	1946
BnaA01g16360D	BnaA01g16360D	j	CUFF.129	CUFF.129.2	100	1.960749	1.383001	2.538496	7.577408	2293	CUFF.129.2	1946
BnaA01g15950D	BnaA01g15950D	x	CUFF.130	CUFF.130.1	100	20.436656	15.799222	25.074090	76.432597	561	CUFF.130.1	2462
BnaA01g15950D	BnaA01g15950D	j	CUFF.131	CUFF.131.1	100	10.582966	8.452614	12.713318	39.580037	1320	CUFF.131.3	2462
BnaA01g15950D	BnaA01g15950D	j	CUFF.131	CUFF.131.2	40	4.246135	2.922544	5.569725	15.880441	1375	CUFF.131.3	2462
BnaA01g15950D	BnaA01g15950D	j	CUFF.131	CUFF.131.3	70	7.416179	6.035428	8.796929	27.736329	2079	CUFF.131.3	2462
BnaA01g16800D	BnaA01g16800D	=	CUFF.132	CUFF.132.1	100	2.987079	2.042223	3.931936	10.996732	1176	CUFF.132.1	291
-	-	u	CUFF.133	CUFF.133.1	100	4.082678	1.818016	6.347340	15.904245	449	CUFF.133.1	-
BnaA01g16960D	BnaA01g16960D	=	CUFF.134	CUFF.134.1	100	3.451809	2.191387	4.712232	12.301216	830	CUFF.134.1	840
BnaA01g16970D	BnaA01g16970D	j	CUFF.135	CUFF.135.1	46	1.279748	0.571763	1.987732	4.738673	1260	CUFF.135.2	942
BnaA01g16970D	BnaA01g16970D	j	CUFF.135	CUFF.135.2	100	2.756324	1.832784	3.679863	10.206167	1339	CUFF.135.2	942
BnaA01g16840D	BnaA01g16840D	=	CUFF.136	CUFF.136.1	100	2.116311	1.494874	2.737748	8.067383	1873	CUFF.136.1	1086
BnaA01g16850D	BnaA01g16850D	=	CUFF.137	CUFF.137.1	100	21.430733	18.192643	24.668822	81.694009	858	CUFF.137.1	942
BnaA01g17000D	BnaA01g17000D	=	CUFF.138	CUFF.138.1	100	2.757754	1.803138	3.712369	10.117078	1080	CUFF.138.1	1179
BnaA01g17010D	BnaA01g17010D	o	CUFF.139	CUFF.139.1	100	18.981650	15.322983	22.640316	70.694355	623	CUFF.139.1	948
BnaA01g16860D	BnaA01g16860D	j	CUFF.140	CUFF.140.1	44	20.397328	14.700790	26.093866	74.132594	429	CUFF.140.1	505
BnaA01g16860D	BnaA01g16860D	=	CUFF.140	CUFF.140.2	87	40.063393	28.150248	51.976538	145.607466	342	CUFF.140.1	505
BnaA01g16860D	BnaA01g16860D	j	CUFF.140	CUFF.140.3	100	46.186580	33.846146	58.527014	167.861741	345	CUFF.140.1	505
BnaA01g17040D	BnaA01g17040D	=	CUFF.141	CUFF.141.1	100	10.057445	6.322740	13.792150	37.401433	431	CUFF.141.1	508
BnaA01g16870D	BnaA01g16870D	j	CUFF.142	CUFF.142.1	30	0.736812	0.242977	1.230647	2.770267	1644	CUFF.142.3	1719
BnaA01g16870D	BnaA01g16870D	j	CUFF.142	CUFF.142.2	25	0.612025	0.185043	1.039006	2.301093	1649	CUFF.142.3	1719
BnaA01g16870D	BnaA01g16870D	j	CUFF.142	CUFF.142.3	42	1.019458	0.463533	1.575384	3.832962	1653	CUFF.142.3	1719
BnaA01g16870D	BnaA01g16870D	=	CUFF.142	CUFF.142.4	100	2.437000	1.598543	3.275457	9.162639	1648	CUFF.142.3	1719
BnaA01g17060D	BnaA01g17060D	=	CUFF.143	CUFF.143.1	94	1.329696	0.735071	1.924321	4.996430	1596	CUFF.143.1	1598
BnaA01g17060D	BnaA01g17060D	j	CUFF.143	CUFF.143.2	100	1.416358	0.573732	2.258985	5.322069	1015	CUFF.143.1	1598
BnaA01g17050D	BnaA01g17050D	=	CUFF.144	CUFF.144.1	100	13.962631	12.326942	15.598320	52.662970	1907	CUFF.144.1	1860
BnaA01g17100D	BnaA01g17100D	=	CUFF.145	CUFF.145.1	100	1.630734	0.815367	2.446101	5.998990	907	CUFF.145.1	902
BnaA01g17130D	BnaA01g17130D	j	CUFF.146	CUFF.146.1	100	2.738947	1.808929	3.668966	10.326574	1136	CUFF.146.1	2182
BnaA01g17130D	BnaA01g17130D	j	CUFF.147	CUFF.147.1	100	2.482925	1.433582	3.532268	9.542660	897	CUFF.147.1	2182
-	-	u	CUFF.148	CUFF.148.1	27	1.802582	0.793863	2.811301	6.920315	922	CUFF.148.3	-
-	-	u	CUFF.148	CUFF.148.2	13	0.853503	0.131487	1.575519	3.276692	970	CUFF.148.3	-
-	-	u	CUFF.148	CUFF.148.3	26	1.676316	0.805766	2.546866	6.435566	1168	CUFF.148.3	-
-	-	u	CUFF.148	CUFF.148.4	100	6.571524	4.035906	9.107142	25.228814	612	CUFF.148.3	-
BnaA01g17020D	BnaA01g17020D	o	CUFF.149	CUFF.149.1	100	7.305463	5.465161	9.145765	28.080391	1081	CUFF.149.1	1997
BnaA01g17020D	BnaA01g17020D	o	CUFF.150	CUFF.150.1	100	31.928316	27.295524	36.561108	122.724541	750	CUFF.149.1	1997
BnaA01g17550D	BnaA01g17550D	j	CUFF.151	CUFF.151.1	100	1.877750	0.908589	2.846911	7.300460	800	CUFF.151.1	2377
BnaA01g17560D	BnaA01g17560D	j	CUFF.153	CUFF.153.1	22	1.850389	0.799833	2.900944	7.054408	1080	CUFF.153.1	1285
BnaA01g17560D	BnaA01g17560D	=	CUFF.153	CUFF.153.2	100	8.531744	6.689269	10.374218	32.526359	1080	CUFF.153.1	1285
BnaA01g16780D	BnaA01g16780D	j	CUFF.152	CUFF.152.1	100	136.947587	127.053232	146.841942	516.547531	815	CUFF.152.1	2366
BnaA01g17690D	BnaA01g17690D	=	CUFF.154	CUFF.154.1	100	23.023698	20.957883	25.089514	88.279149	2153	CUFF.154.1	1974
BnaA01g17750D	BnaA01g17750D	j	CUFF.155	CUFF.155.1	100	3.000860	2.262568	3.739153	11.300471	1790	CUFF.155.1	1819
BnaA01g17760D	BnaA01g17760D	j	CUFF.156	CUFF.156.1	22	0.433408	0.059261	0.807556	1.598306	1834	CUFF.156.2	1842
BnaA01g17760D	BnaA01g17760D	=	CUFF.156	CUFF.156.2	100	1.931253	1.274400	2.588106	7.121996	1840	CUFF.156.2	1842
BnaA01g17760D	BnaA01g17760D	j	CUFF.156	CUFF.156.3	30	0.577428	0.179650	0.975207	2.129417	1778	CUFF.156.2	1842
BnaA01g17740D	BnaA01g17740D	=	CUFF.157	CUFF.157.1	100	5.543610	4.677140	6.410079	20.759274	2272	CUFF.157.1	2387
BnaA01g17810D	BnaA01g17810D	e	CUFF.158	CUFF.158.1	100	2.717648	2.040620	3.394676	10.393794	1927	CUFF.158.1	1164
BnaA01g17780D	BnaA01g17780D	j	CUFF.159	CUFF.159.1	40	1.290060	0.684917	1.895203	4.854079	1322	CUFF.159.1	722
BnaA01g17780D	BnaA01g17780D	j	CUFF.159	CUFF.159.2	100	3.239516	1.925478	4.553555	12.189252	796	CUFF.159.1	722
BnaA01g17870D	BnaA01g17870D	j	CUFF.160	CUFF.160.1	100	3.118811	2.053045	4.184578	11.832810	1037	CUFF.160.1	1503
BnaA01g17860D	BnaA01g17860D	=	CUFF.161	CUFF.161.1	100	3.803914	2.994837	4.612990	14.330716	1940	CUFF.161.1	2006
BnaA01g18180D	BnaA01g18180D	=	CUFF.162	CUFF.162.1	100	7.311753	5.980488	8.643019	27.476707	1370	CUFF.162.1	1737
BnaA01g18270D	BnaA01g18270D	=	CUFF.163	CUFF.163.1	100	4.957785	2.794030	7.121540	19.515945	523	CUFF.163.1	1810
BnaA01g18280D	BnaA01g18280D	j	CUFF.164	CUFF.164.1	29	0.458032	0.071366	0.844698	1.774018	1634	CUFF.164.2	1848
BnaA01g18280D	BnaA01g18280D	j	CUFF.164	CUFF.164.2	100	1.593290	1.012073	2.174506	6.171015	1814	CUFF.164.2	1848
BnaA01g18330D	BnaA01g18330D	=	CUFF.165	CUFF.165.1	100	1.807673	0.903837	2.711510	7.095414	841	CUFF.165.1	855
BnaA01g18320D	BnaA01g18320D	j	CUFF.166	CUFF.166.1	100	10.353770	8.821842	11.885698	38.974991	1657	CUFF.166.1	1884
BnaA01g18320D	BnaA01g18320D	j	CUFF.166	CUFF.166.2	18	1.886905	0.997005	2.776805	7.102930	1286	CUFF.166.1	1884
BnaA01g18350D	BnaA01g18350D	=	CUFF.167	CUFF.167.1	100	7.049788	5.096282	9.003294	27.248422	764	CUFF.167.1	686
BnaA01g18340D	BnaA01g18340D	j	CUFF.168	CUFF.168.1	100	21.598298	18.038872	25.157724	82.470278	745	CUFF.168.1	3379
BnaA01g18360D	BnaA01g18360D	j	CUFF.169	CUFF.169.1	100	7.397035	6.287222	8.506849	27.663861	2279	CUFF.169.2	2976
BnaA01g18360D	BnaA01g18360D	j	CUFF.169	CUFF.169.2	18	1.314282	0.751537	1.877026	4.915226	2285	CUFF.169.2	2976
BnaA01g18410D	BnaA01g18410D	=	CUFF.171	CUFF.171.1	100	7.569059	5.812817	9.325301	28.853139	950	CUFF.171.1	1360
BnaA01g18430D	BnaA01g18430D	j	CUFF.173	CUFF.173.1	100	14.668814	12.417160	16.920467	56.379132	1217	CUFF.173.1	1269
BnaA01g18430D	BnaA01g18430D	j	CUFF.173	CUFF.173.2	20	2.914811	1.745356	4.084267	11.202987	1209	CUFF.173.1	1269
BnaA01g18380D	BnaA01g18380D	j	CUFF.170	CUFF.170.1	30	3.080335	1.508581	4.652089	11.670985	793	CUFF.170.1	970
BnaA01g18380D	BnaA01g18380D	=	CUFF.170	CUFF.170.2	100	10.105475	7.615775	12.595175	38.288318	793	CUFF.170.1	970
BnaA01g18390D	BnaA01g18390D	=	CUFF.172	CUFF.172.1	100	16.383885	13.245335	19.522436	61.978499	692	CUFF.172.1	748
BnaA01g18460D	BnaA01g18460D	=	CUFF.174	CUFF.174.1	100	1.945317	0.812594	3.078039	7.374795	855	CUFF.174.1	981
BnaA01g18460D	BnaA01g18460D	j	CUFF.174	CUFF.174.2	67	1.312598	0.314855	2.310341	4.976126	855	CUFF.174.1	981
BnaA01g18480D	BnaA01g18480D	j	CUFF.175	CUFF.175.1	46	0.951468	0.278623	1.624313	3.557480	1354	CUFF.175.2	2968
BnaA01g18480D	BnaA01g18480D	j	CUFF.175	CUFF.175.2	84	1.761927	1.284030	2.239823	6.587736	2946	CUFF.175.2	2968
BnaA01g18480D	BnaA01g18480D	j	CUFF.175	CUFF.175.3	100	2.088734	1.181783	2.995685	7.809650	1354	CUFF.175.2	2968
BnaA01g18630D	BnaA01g18630D	j	CUFF.176	CUFF.176.1	15	0.436942	0.067827	0.806056	1.627577	1898	CUFF.176.2	2175
BnaA01g18630D	BnaA01g18630D	=	CUFF.176	CUFF.176.2	100	2.858153	2.146449	3.569857	10.646424	2058	CUFF.176.2	2175
BnaA01g18650D	BnaA01g18650D	=	CUFF.177	CUFF.177.1	100	39.489219	36.606941	42.371498	150.235334	1551	CUFF.177.1	1470
-	-	u	CUFF.178	CUFF.178.1	100	1.274514	0.424838	2.124190	5.114306	718	CUFF.178.1	-
BnaA01g18670D	BnaA01g18670D	x	CUFF.179	CUFF.179.1	100	1.055609	0.449478	1.661741	3.946948	1775	CUFF.179.1	1207
BnaA01g18670D	BnaA01g18670D	e	CUFF.180	CUFF.180.1	100	6.331427	5.104013	7.558840	23.673355	1658	CUFF.180.1	1207
BnaA01g18690D	BnaA01g18690D	j	CUFF.181	CUFF.181.1	58	0.719292	0.313543	1.125041	2.688454	1960	CUFF.181.1	1910
BnaA01g18690D	BnaA01g18690D	=	CUFF.181	CUFF.181.2	100	1.245274	0.733309	1.757240	4.654388	1884	CUFF.181.1	1910
BnaA01g18540D	BnaA01g18540D	c	CUFF.182	CUFF.182.1	100	39.381582	35.606025	43.157138	148.973650	1763	CUFF.182.1	2845
BnaA01g18540D	BnaA01g18540D	o	CUFF.183	CUFF.183.1	100	95.952218	89.573155	102.331280	362.970492	1609	CUFF.182.1	2845
BnaA01g18810D	BnaA01g18810D	j	CUFF.189	CUFF.189.1	100	23.726390	21.338613	26.114167	79.612546	1638	CUFF.189.1	1032
BnaA01g18730D	BnaA01g18730D	j	CUFF.186	CUFF.186.1	100	2.287572	1.891046	2.684098	8.676308	5147	CUFF.186.1	7711
BnaA01g18730D	BnaA01g18730D	j	CUFF.186	CUFF.186.2	86	1.973896	1.211843	2.735949	7.486597	1698	CUFF.186.1	7711
BnaA01g18730D	BnaA01g18730D	e	CUFF.187	CUFF.187.1	100	1.064303	0.562254	1.566352	4.091096	1395	CUFF.187.1	7711
BnaA01g18770D	BnaA01g18770D	j	CUFF.192	CUFF.192.1	100	6.684045	5.685152	7.682939	25.516006	2616	CUFF.192.1	2485
BnaA01g18770D	BnaA01g18770D	j	CUFF.192	CUFF.192.2	21	1.396592	0.837443	1.955742	5.331421	2580	CUFF.192.1	2485
BnaA01g18860D	BnaA01g18860D	=	CUFF.193	CUFF.193.1	100	9.532708	8.190876	10.874540	35.589934	1862	CUFF.193.1	1817
BnaA01g18800D	BnaA01g18800D	j	CUFF.194	CUFF.194.1	48	6.031255	4.764218	7.298291	22.797772	1763	CUFF.194.2	1032
BnaA01g18800D	BnaA01g18800D	j	CUFF.194	CUFF.194.2	58	7.241130	5.906124	8.576137	27.371028	1811	CUFF.194.2	1032
BnaA01g18800D	BnaA01g18800D	j	CUFF.194	CUFF.194.3	100	12.524209	10.654324	14.394095	47.340743	1529	CUFF.194.2	1032
BnaA01g19280D	BnaA01g19280D	c	CUFF.198	CUFF.198.1	100	3.754369	2.487016	5.021722	13.687258	910	CUFF.198.1	1497
BnaA01g19260D	BnaA01g19260D	c	CUFF.199	CUFF.199.1	100	1.399414	0.861213	1.937615	5.369055	1780	CUFF.199.2	3032
BnaA01g19260D	BnaA01g19260D	j	CUFF.199	CUFF.199.2	41	0.577716	0.252980	0.902452	2.216492	2349	CUFF.199.2	3032
BnaA01g19260D	BnaA01g19260D	j	CUFF.199	CUFF.199.3	96	1.342729	0.869090	1.816369	5.151576	2349	CUFF.199.2	3032
BnaA01g19270D	BnaA01g19270D	j	CUFF.201	CUFF.201.1	100	1.327457	0.679906	1.975007	5.092979	1390	CUFF.201.1	1270
-	-	u	CUFF.204	CUFF.204.1	100	9.062261	7.894533	10.229988	34.494171	2121	CUFF.204.1	-
BnaA01g19300D	BnaA01g19300D	j	CUFF.207	CUFF.207.1	16	2.569784	1.516690	3.622879	9.839095	1378	CUFF.207.1	1510
BnaA01g19300D	BnaA01g19300D	=	CUFF.207	CUFF.207.2	100	16.110094	13.906403	18.313784	61.681730	1376	CUFF.207.1	1510
BnaA01g19330D	BnaA01g19330D	j	CUFF.209	CUFF.209.1	20	0.998649	0.596708	1.400590	3.874880	2948	CUFF.209.1	2766
BnaA01g19330D	BnaA01g19330D	j	CUFF.209	CUFF.209.2	74	3.729196	2.973005	4.485387	14.469740	2947	CUFF.209.1	2766
BnaA01g19330D	BnaA01g19330D	j	CUFF.209	CUFF.209.3	100	5.063514	3.952166	6.174862	19.647058	1892	CUFF.209.1	2766
BnaA01g19340D	BnaA01g19340D	j	CUFF.212	CUFF.212.1	100	17.060313	14.167327	19.953299	65.367850	843	CUFF.212.1	971
BnaA01g19380D	BnaA01g19380D	o	CUFF.216	CUFF.216.1	100	1.516939	1.075030	1.958848	5.804696	2987	CUFF.217.1	2571
BnaA01g19380D	BnaA01g19380D	e	CUFF.217	CUFF.217.1	100	0.352372	0.093071	0.611672	1.348380	3003	CUFF.217.1	2571
BnaA01g19400D	BnaA01g19400D	=	CUFF.218	CUFF.218.1	100	5.294069	3.327901	7.260236	19.710236	609	CUFF.218.1	978
BnaA01g19410D	BnaA01g19410D	o	CUFF.223	CUFF.223.1	16	5.356063	1.946760	8.765367	20.694610	431	CUFF.223.1	624
BnaA01g19410D	BnaA01g19410D	=	CUFF.223	CUFF.223.2	100	33.169066	25.952931	40.385201	128.157726	431	CUFF.223.1	624
BnaA01g19390D	BnaA01g19390D	=	CUFF.224	CUFF.224.1	100	18.485252	15.989618	20.980885	69.735951	1151	CUFF.224.1	2604
BnaA01g17570D	BnaA01g17570D	e	CUFF.196	CUFF.196.1	100	52.626049	46.895449	58.356649	199.989333	860	CUFF.197.1	1347
BnaA01g17570D	BnaA01g17570D	=	CUFF.197	CUFF.197.1	100	258.357806	244.876571	271.839040	981.810450	1320	CUFF.197.1	1347
BnaA01g17580D	BnaA01g17580D	=	CUFF.202	CUFF.202.1	100	6.230328	5.301975	7.158680	23.271937	2670	CUFF.202.1	2723
BnaA01g17580D	BnaA01g17580D	j	CUFF.202	CUFF.202.2	15	0.912835	0.479669	1.346001	3.409681	2670	CUFF.202.1	2723
BnaA01g17590D	BnaA01g17590D	=	CUFF.203	CUFF.203.1	100	3.470930	2.547195	4.394666	13.085684	1391	CUFF.203.1	1065
BnaA01g17630D	BnaA01g17630D	j	CUFF.211	CUFF.211.1	18	2.402569	1.483564	3.321575	9.057520	1759	CUFF.211.1	1902
BnaA01g17630D	BnaA01g17630D	j	CUFF.211	CUFF.211.2	100	13.601091	11.764322	15.437859	51.275172	1676	CUFF.211.1	1902
BnaA01g17650D	BnaA01g17650D	j	CUFF.220	CUFF.220.1	54	0.713035	0.280197	1.145873	2.661147	1542	CUFF.220.1	2217
BnaA01g17650D	BnaA01g17650D	j	CUFF.220	CUFF.220.2	100	1.319421	0.667604	1.971239	4.924266	1244	CUFF.220.1	2217
BnaA01g17660D	BnaA01g17660D	j	CUFF.222	CUFF.222.1	100	6.431591	4.042958	8.820224	24.238992	542	CUFF.222.1	618
BnaA01g17720D	BnaA01g17720D	j	CUFF.225	CUFF.225.1	26	7.330365	6.197254	8.463475	27.893075	3299	CUFF.225.4	3200
BnaA01g17720D	BnaA01g17720D	j	CUFF.225	CUFF.225.2	22	6.410598	5.283923	7.537274	24.393233	3302	CUFF.225.4	3200
BnaA01g17720D	BnaA01g17720D	j	CUFF.225	CUFF.225.3	100	28.543986	26.320373	30.767599	108.613905	3373	CUFF.225.4	3200
BnaA01g17720D	BnaA01g17720D	j	CUFF.225	CUFF.225.4	29	8.387847	7.119208	9.656485	31.916943	3443	CUFF.225.4	3200
BnaA01g17140D	BnaA01g17140D	j	CUFF.184	CUFF.184.1	100	4.920148	4.184058	5.656238	18.689731	2996	CUFF.184.1	2550
BnaA01g17150D	BnaA01g17150D	j	CUFF.185	CUFF.185.1	100	2.194882	1.337487	3.052277	8.213052	1096	CUFF.185.1	1248
BnaA01g17170D	BnaA01g17170D	=	CUFF.188	CUFF.188.1	100	52.647348	49.731649	55.563047	196.948305	1956	CUFF.188.1	1744
BnaA01g17200D	BnaA01g17200D	c	CUFF.190	CUFF.190.1	100	6.359754	2.528305	10.191204	24.423253	347	CUFF.190.1	743
BnaA01g17210D	BnaA01g17210D	=	CUFF.191	CUFF.191.1	100	5.457161	2.294518	8.619804	18.502015	377	CUFF.191.1	171
BnaA01g17290D	BnaA01g17290D	e	CUFF.195	CUFF.195.1	100	14.183127	10.318164	18.048089	54.251765	498	CUFF.195.1	315
-	-	u	CUFF.200	CUFF.200.1	100	27.097854	24.344074	29.851635	101.526231	1218	CUFF.200.1	-
BnaA01g17350D	BnaA01g17350D	e	CUFF.205	CUFF.205.1	100	5.955852	4.297772	7.613933	21.771211	898	CUFF.205.1	761
BnaA01g17350D	BnaA01g17350D	=	CUFF.206	CUFF.206.1	100	47.271647	38.784866	55.758428	172.798276	429	CUFF.205.1	761
BnaA01g17400D	BnaA01g17400D	j	CUFF.208	CUFF.208.1	21	1.267510	0.534037	2.000983	4.618083	1145	CUFF.208.1	796
BnaA01g17400D	BnaA01g17400D	=	CUFF.208	CUFF.208.2	100	5.996852	4.188267	7.805437	21.849102	856	CUFF.208.1	796
BnaA01g17400D	BnaA01g17400D	j	CUFF.208	CUFF.208.3	23	1.373060	0.390983	2.355138	5.002648	856	CUFF.208.1	796
BnaA01g17410D	BnaA01g17410D	=	CUFF.210	CUFF.210.1	100	2.405130	1.633911	3.176350	8.861548	1590	CUFF.210.2	1827
BnaA01g17410D	BnaA01g17410D	j	CUFF.210	CUFF.210.2	25	0.597776	0.135280	1.060272	2.202468	1593	CUFF.210.2	1827
BnaA01g17410D	BnaA01g17410D	o	CUFF.213	CUFF.213.1	100	3.623614	2.642782	4.604446	13.939023	1803	CUFF.213.1	1827
BnaA01g17420D	BnaA01g17420D	j	CUFF.214	CUFF.214.1	100	3.280684	2.265822	4.295547	12.619870	1630	CUFF.214.1	1585
BnaA01g17450D	BnaA01g17450D	=	CUFF.215	CUFF.215.1	100	1.672613	1.193014	2.152212	6.581101	2246	CUFF.215.1	2297
BnaA01g17460D	BnaA01g17460D	e	CUFF.219	CUFF.219.1	100	2.750844	1.839047	3.662642	10.227919	1581	CUFF.219.1	1101
BnaA01g17460D	BnaA01g17460D	j	CUFF.221	CUFF.221.1	100	24.256823	21.250791	27.262856	90.189335	1138	CUFF.219.1	1101
BnaA01g17480D	BnaA01g17480D	j	CUFF.226	CUFF.226.1	42	1.313072	0.425138	2.201005	4.869537	963	CUFF.226.2	1481
BnaA01g17480D	BnaA01g17480D	=	CUFF.226	CUFF.226.2	100	3.119397	2.159292	4.079501	11.568310	1369	CUFF.226.2	1481
BnaA01g17480D	BnaA01g17480D	j	CUFF.226	CUFF.226.3	31	0.958022	0.246807	1.669236	3.552832	1199	CUFF.226.2	1481
BnaA01g17490D	BnaA01g17490D	c	CUFF.227	CUFF.227.1	100	1.403077	0.846215	1.959940	5.361092	2049	CUFF.227.1	5829
BnaA01g17490D	BnaA01g17490D	j	CUFF.227	CUFF.227.2	32	0.455369	0.116942	0.793797	1.739945	2049	CUFF.227.1	5829
BnaA01g17490D	BnaA01g17490D	j	CUFF.227	CUFF.227.3	31	0.433867	0.082678	0.785056	1.657784	1983	CUFF.227.1	5829
BnaA01g17490D	BnaA01g17490D	j	CUFF.228	CUFF.228.1	100	2.330818	1.466222	3.195415	8.271841	1132	CUFF.228.1	5829
BnaA01g17490D	BnaA01g17490D	j	CUFF.229	CUFF.229.1	82	4.178843	3.379830	4.977856	15.613589	2224	CUFF.229.1	5829
BnaA01g17490D	BnaA01g17490D	c	CUFF.229	CUFF.229.2	100	5.108849	3.135386	7.082311	19.088410	662	CUFF.229.1	5829
BnaA01g17500D	BnaA01g17500D	j	CUFF.230	CUFF.230.1	66	6.862937	5.345158	8.380717	25.878119	1281	CUFF.231.1	1229
BnaA01g17500D	BnaA01g17500D	c	CUFF.230	CUFF.230.2	100	10.436685	7.381203	13.492166	39.353668	621	CUFF.231.1	1229
BnaA01g17500D	BnaA01g17500D	e	CUFF.231	CUFF.231.1	100	1.187650	0.515593	1.859706	4.478278	1409	CUFF.231.1	1229
BnaA01g17510D	BnaA01g17510D	j	CUFF.232	CUFF.232.1	48	1.306433	0.856113	1.756753	4.926916	2876	CUFF.232.1	2565
BnaA01g17510D	BnaA01g17510D	j	CUFF.232	CUFF.232.2	27	0.729236	0.383859	1.074612	2.750147	2876	CUFF.232.1	2565
BnaA01g17510D	BnaA01g17510D	j	CUFF.232	CUFF.232.3	100	2.701691	1.835814	3.567568	10.188815	1452	CUFF.232.1	2565
BnaA01g17510D	BnaA01g17510D	j	CUFF.232	CUFF.232.4	82	2.208624	1.386668	3.030579	8.329324	1465	CUFF.232.1	2565
BnaA01g19750D	BnaA01g19750D	j	CUFF.233	CUFF.233.1	100	16.685880	14.407766	18.963994	63.674238	1145	CUFF.233.1	1322
BnaA01g19790D	BnaA01g19790D	j	CUFF.238	CUFF.238.1	100	7.637248	6.746086	8.528411	29.409129	3519	CUFF.238.1	3736
BnaA01g19790D	BnaA01g19790D	j	CUFF.238	CUFF.238.2	39	3.009096	2.211258	3.806933	11.587273	1998	CUFF.238.1	3736
-	-	u	CUFF.237	CUFF.237.1	57	1.737791	0.660409	2.815174	6.647455	766	CUFF.237.1	-
-	-	u	CUFF.237	CUFF.237.2	100	3.025219	1.538321	4.512118	11.572166	676	CUFF.237.1	-
BnaA01g19860D	BnaA01g19860D	c	CUFF.240	CUFF.240.1	100	12.638772	9.529199	15.748345	45.303598	605	CUFF.240.1	763
BnaA01g19870D	BnaA01g19870D	c	CUFF.241	CUFF.241.1	100	1.570307	0.976878	2.163735	5.774675	1480	CUFF.241.1	1987
-	-	u	CUFF.242	CUFF.242.1	100	6.205586	4.514552	7.896620	24.344873	830	CUFF.242.1	-
BnaA01g19810D	BnaA01g19810D	j	CUFF.245	CUFF.245.1	59	0.687738	0.330617	1.044858	2.634599	3026	CUFF.249.1	3037
BnaA01g19810D	BnaA01g19810D	j	CUFF.245	CUFF.245.2	100	1.161478	0.701645	1.621312	4.449413	3034	CUFF.249.1	3037
BnaA01g19810D	BnaA01g19810D	j	CUFF.245	CUFF.245.3	65	0.760581	0.378905	1.142258	2.913650	2973	CUFF.249.1	3037
BnaA01g19810D	BnaA01g19810D	e	CUFF.249	CUFF.249.1	100	1.189193	0.765344	1.613042	4.555582	3115	CUFF.249.1	3037
-	-	u	CUFF.246	CUFF.246.1	100	3.061389	1.380272	4.742506	11.617332	538	CUFF.246.1	-
-	-	u	CUFF.247	CUFF.247.1	100	0.668292	0.426535	0.910050	2.536029	3596	CUFF.247.1	-
BnaA01g19970D	BnaA01g19970D	=	CUFF.254	CUFF.254.1	100	3.951272	3.280991	4.621552	15.030289	2659	CUFF.254.1	2056
BnaA01g20040D	BnaA01g20040D	c	CUFF.257	CUFF.257.1	100	1.704151	1.104472	2.303830	6.353553	1624	CUFF.257.1	3343
BnaA01g20230D	BnaA01g20230D	=	CUFF.262	CUFF.262.1	100	10.950187	8.194824	13.705551	41.312057	650	CUFF.262.1	700
BnaA01g20220D	BnaA01g20220D	j	CUFF.267	CUFF.267.1	100	2.143775	1.195226	3.092323	7.912958	1159	CUFF.267.2	1206
BnaA01g20220D	BnaA01g20220D	j	CUFF.267	CUFF.267.2	91	1.955271	1.140516	2.770025	7.217165	1326	CUFF.267.2	1206
BnaA01g20260D	BnaA01g20260D	e	CUFF.276	CUFF.276.1	100	2.476843	0.878758	4.074927	9.286520	654	CUFF.277.1	1126
BnaA01g20260D	BnaA01g20260D	=	CUFF.277	CUFF.277.1	100	2.640376	1.689726	3.591025	9.899661	1269	CUFF.277.1	1126
BnaA01g20280D	BnaA01g20280D	=	CUFF.284	CUFF.284.1	100	3.452855	2.613384	4.292325	13.164299	1616	CUFF.284.1	1458
BnaA01g20060D	BnaA01g20060D	=	CUFF.268	CUFF.268.1	100	2.121740	1.566113	2.677367	8.027158	2249	CUFF.268.1	2300
BnaA01g20080D	BnaA01g20080D	=	CUFF.271	CUFF.271.1	100	2.922307	2.001477	3.843137	11.071399	1478	CUFF.271.1	1435
BnaA01g20080D	BnaA01g20080D	o	CUFF.273	CUFF.273.1	100	1.556862	0.728272	2.385452	5.898300	1228	CUFF.271.1	1435
-	-	u	CUFF.283	CUFF.283.1	100	1.320921	0.768056	1.873786	5.132556	1425	CUFF.283.1	-
BnaA01g20330D	BnaA01g20330D	e	CUFF.301	CUFF.301.1	100	3.556358	2.213461	4.899255	13.544535	806	CUFF.301.1	522
BnaA01g20370D	BnaA01g20370D	j	CUFF.304	CUFF.304.1	28	0.927643	0.296992	1.558294	3.481716	1195	CUFF.304.1	1197
BnaA01g20370D	BnaA01g20370D	j	CUFF.304	CUFF.304.2	100	3.285965	2.246116	4.325813	12.333189	1195	CUFF.304.1	1197
BnaA01g20360D	BnaA01g20360D	j	CUFF.307	CUFF.307.1	18	0.480233	0.105230	0.855235	1.838100	1901	CUFF.307.1	1886
BnaA01g20360D	BnaA01g20360D	j	CUFF.307	CUFF.307.2	100	2.629919	1.909986	3.349852	10.066064	1901	CUFF.307.1	1886
BnaA01g20420D	BnaA01g20420D	=	CUFF.317	CUFF.317.1	100	11.091113	9.730958	12.451269	42.624136	1915	CUFF.317.1	1695
BnaA01g20430D	BnaA01g20430D	=	CUFF.322	CUFF.322.1	100	12.641663	9.196756	16.086570	48.884799	531	CUFF.322.1	210
BnaA01g20380D	BnaA01g20380D	e	CUFF.324	CUFF.324.1	100	26.553132	24.329265	28.776999	100.068051	2223	CUFF.324.1	1704
BnaA01g19490D	BnaA01g19490D	j	CUFF.274	CUFF.274.1	100	3.091811	1.965048	4.218573	11.631141	944	CUFF.274.1	468
BnaA01g19500D	BnaA01g19500D	j	CUFF.285	CUFF.285.1	100	11.373716	9.668025	13.079406	43.614486	1789	CUFF.285.3	1619
BnaA01g19500D	BnaA01g19500D	j	CUFF.285	CUFF.285.2	29	3.350548	2.278560	4.422536	12.848259	1741	CUFF.285.3	1619
BnaA01g19500D	BnaA01g19500D	j	CUFF.285	CUFF.285.3	74	8.431528	6.909842	9.953214	32.332156	1805	CUFF.285.3	1619
BnaA01g19540D	BnaA01g19540D	j	CUFF.290	CUFF.290.1	23	1.480370	0.756848	2.203892	5.558686	1576	CUFF.290.2	1600
BnaA01g19540D	BnaA01g19540D	=	CUFF.290	CUFF.290.2	100	6.344469	5.084449	7.604488	23.823035	1582	CUFF.290.2	1600
BnaA01g19550D	BnaA01g19550D	e	CUFF.292	CUFF.292.1	100	1.461272	0.517747	2.404796	5.568815	703	CUFF.292.1	940
BnaA01g19600D	BnaA01g19600D	j	CUFF.300	CUFF.300.1	100	0.979633	0.457013	1.502254	3.744809	1285	CUFF.300.1	459
BnaA01g19650D	BnaA01g19650D	e	CUFF.309	CUFF.309.1	100	5.704308	4.341962	7.066654	20.898577	1143	CUFF.309.1	1179
BnaA01g19650D	BnaA01g19650D	=	CUFF.310	CUFF.310.1	100	3.700850	2.090931	5.310769	13.558612	668	CUFF.309.1	1179
BnaA01g19700D	BnaA01g19700D	=	CUFF.319	CUFF.319.1	100	10.370181	7.667861	13.072501	40.115323	679	CUFF.320.1	1019
BnaA01g19700D	BnaA01g19700D	e	CUFF.320	CUFF.320.1	100	5.987843	4.369692	7.605995	23.162978	969	CUFF.320.1	1019
BnaA01g19710D	BnaA01g19710D	j	CUFF.323	CUFF.323.1	50	4.372035	2.960217	5.783852	16.166076	1087	CUFF.323.1	1181
BnaA01g19710D	BnaA01g19710D	=	CUFF.323	CUFF.323.2	100	8.662539	6.574966	10.750113	32.030687	940	CUFF.323.1	1181
BnaA01g20440D	BnaA01g20440D	=	CUFF.328	CUFF.328.1	100	1.550797	0.812912	2.288683	5.874639	1023	CUFF.328.1	1035
BnaA01g20450D	BnaA01g20450D	=	CUFF.329	CUFF.329.1	100	7.714641	6.064823	9.364458	28.935370	1030	CUFF.329.1	1083
BnaA01g20470D	BnaA01g20470D	j	CUFF.335	CUFF.335.1	100	10.054786	8.286928	11.822645	38.432986	1270	CUFF.335.1	1243
BnaA01g20470D	BnaA01g20470D	j	CUFF.335	CUFF.335.2	25	2.536067	1.411488	3.660646	9.693755	1025	CUFF.335.1	1243
BnaA01g16390D	BnaA01g16390D	o	CUFF.234	CUFF.234.1	100	10.504861	6.012479	14.997243	39.879423	387	CUFF.234.1	569
BnaA01g16400D	BnaA01g16400D	e	CUFF.235	CUFF.235.1	100	0.950494	0.349560	1.551428	3.641351	1443	CUFF.235.1	1455
BnaA01g16400D	BnaA01g16400D	x	CUFF.236	CUFF.236.1	100	3.175768	2.172242	4.179294	12.166399	1342	CUFF.236.1	1455
BnaA01g16420D	BnaA01g16420D	c	CUFF.239	CUFF.239.1	100	4.669365	3.115067	6.223662	17.642320	792	CUFF.239.1	3562
BnaA01g16420D	BnaA01g16420D	c	CUFF.243	CUFF.243.1	100	9.786017	8.614535	10.957499	37.260451	2660	CUFF.243.1	3562
BnaA01g16420D	BnaA01g16420D	x	CUFF.244	CUFF.244.1	100	2.792507	1.997073	3.587942	10.632526	1952	CUFF.244.1	3562
BnaA01g16430D	BnaA01g16430D	=	CUFF.252	CUFF.252.1	100	303.059068	283.362502	322.755634	1157.789785	605	CUFF.253.1	877
BnaA01g16430D	BnaA01g16430D	e	CUFF.253	CUFF.253.1	100	41.588253	38.019026	45.157480	158.881419	1465	CUFF.253.1	877
BnaA01g16440D	BnaA01g16440D	j	CUFF.255	CUFF.255.1	100	14.325302	12.217317	16.433286	53.974236	1278	CUFF.256.1	1586
BnaA01g16440D	BnaA01g16440D	e	CUFF.256	CUFF.256.1	100	3.374094	2.402136	4.346052	12.712762	1508	CUFF.256.1	1586
BnaA01g16450D	BnaA01g16450D	=	CUFF.261	CUFF.261.1	100	21.857920	18.789410	24.926430	82.506100	948	CUFF.261.1	1030
BnaA01g16460D	BnaA01g16460D	e	CUFF.263	CUFF.263.1	100	0.631333	0.153085	1.109581	2.221320	1455	CUFF.263.1	1164
BnaA01g16460D	BnaA01g16460D	o	CUFF.264	CUFF.264.1	100	1.186519	0.524273	1.848766	4.174720	1291	CUFF.263.1	1164
BnaA01g16470D	BnaA01g16470D	o	CUFF.265	CUFF.265.1	100	3.577222	2.462964	4.691480	13.786498	1046	CUFF.265.1	1215
BnaA01g16490D	BnaA01g16490D	=	CUFF.269	CUFF.269.1	100	3.644441	2.485188	4.803694	13.519126	987	CUFF.269.1	1012
BnaA01g16510D	BnaA01g16510D	j	CUFF.272	CUFF.272.1	100	1.488421	0.578531	2.398311	5.463641	756	CUFF.272.1	1290
BnaA01g16520D	BnaA01g16520D	x	CUFF.280	CUFF.280.1	100	2.978125	2.000991	3.955258	11.195030	1238	CUFF.280.1	2277
BnaA01g16520D	BnaA01g16520D	=	CUFF.281	CUFF.281.1	100	1.407266	0.991008	1.823523	5.290033	2769	CUFF.281.1	2277
BnaA01g16540D	BnaA01g16540D	=	CUFF.291	CUFF.291.1	100	2.520138	1.532337	3.507939	10.193130	969	CUFF.291.1	2305
BnaA01g16560D	BnaA01g16560D	=	CUFF.295	CUFF.295.1	100	12.488945	10.605923	14.371967	47.616682	1303	CUFF.295.1	1513
BnaA01g16570D	BnaA01g16570D	e	CUFF.297	CUFF.297.1	100	13.942566	11.106387	16.778745	50.537188	710	CUFF.297.1	432
BnaA01g16600D	BnaA01g16600D	=	CUFF.298	CUFF.298.1	100	2.382515	1.631711	3.133319	8.764136	1673	CUFF.298.2	2090
BnaA01g16600D	BnaA01g16600D	j	CUFF.298	CUFF.298.2	20	0.480063	0.064380	0.895746	1.765922	1674	CUFF.298.2	2090
BnaA01g16610D	BnaA01g16610D	=	CUFF.302	CUFF.302.1	100	0.975960	0.502743	1.449178	3.459598	1465	CUFF.302.1	1273
BnaA01g16620D	BnaA01g16620D	=	CUFF.308	CUFF.308.1	100	10.477897	4.159487	16.796306	41.356161	284	CUFF.308.1	592
BnaA01g16630D	BnaA01g16630D	j	CUFF.312	CUFF.312.1	31	2.532035	1.045136	4.018934	9.707697	676	CUFF.312.2	884
BnaA01g16630D	BnaA01g16630D	=	CUFF.312	CUFF.312.2	100	8.253854	5.979788	10.527920	31.644865	742	CUFF.312.2	884
BnaA01g16640D	BnaA01g16640D	=	CUFF.316	CUFF.316.1	100	19.298690	16.509691	22.087690	74.124178	993	CUFF.316.1	918
BnaA01g16650D	BnaA01g16650D	=	CUFF.318	CUFF.318.1	100	4.590668	3.495292	5.686044	17.543395	1348	CUFF.318.1	1559
BnaA01g16660D	BnaA01g16660D	=	CUFF.326	CUFF.326.1	100	11.936071	10.225129	13.647013	44.937832	1485	CUFF.326.1	1623
BnaA01g16710D	BnaA01g16710D	j	CUFF.330	CUFF.330.1	100	7.316933	6.284464	8.349401	27.233932	2346	CUFF.330.1	2682
BnaA01g16720D	BnaA01g16720D	=	CUFF.332	CUFF.332.1	100	8.058758	6.608744	9.508773	28.831605	1454	CUFF.333.1	1465
BnaA01g16720D	BnaA01g16720D	e	CUFF.333	CUFF.333.1	100	0.908203	0.363011	1.453395	3.249253	1667	CUFF.333.1	1465
BnaA01g20850D	BnaA01g20850D	j	CUFF.339	CUFF.339.1	100	1.903842	1.308720	2.498965	7.338739	2206	CUFF.339.1	2278
BnaA01g20850D	BnaA01g20850D	j	CUFF.339	CUFF.339.2	44	0.836860	0.363979	1.309741	3.225844	2071	CUFF.339.1	2278
BnaA01g20850D	BnaA01g20850D	o	CUFF.339	CUFF.339.3	68	1.295117	0.623199	1.967035	4.992285	1477	CUFF.339.1	2278
-	-	u	CUFF.341	CUFF.341.1	100	2.404454	1.202227	3.606682	9.081066	690	CUFF.341.1	-
BnaA01g20890D	BnaA01g20890D	c	CUFF.340	CUFF.340.1	100	7.409901	5.182829	9.636973	28.575122	650	CUFF.340.1	1523
BnaA01g20890D	BnaA01g20890D	c	CUFF.342	CUFF.342.1	100	6.779538	4.977321	8.581754	25.279820	846	CUFF.342.1	1523
BnaA01g20900D	BnaA01g20900D	j	CUFF.344	CUFF.344.1	100	6.742144	4.992268	8.492019	26.076246	1026	CUFF.344.2	1210
BnaA01g20900D	BnaA01g20900D	j	CUFF.344	CUFF.344.2	96	6.496134	4.743967	8.248302	25.124768	1028	CUFF.344.2	1210
-	-	u	CUFF.334	CUFF.334.1	100	2.531923	1.669749	3.394096	9.889670	1237	CUFF.334.1	-
BnaA01g20390D	BnaA01g20390D	=	CUFF.337	CUFF.337.1	100	45.025660	40.078001	49.973319	172.372145	857	CUFF.338.1	1047
BnaA01g20390D	BnaA01g20390D	e	CUFF.338	CUFF.338.1	100	5.585772	4.161254	7.010289	21.384061	1183	CUFF.338.1	1047
-	-	u	CUFF.343	CUFF.343.1	100	35.895183	31.356305	40.434061	138.023437	857	CUFF.343.1	-
-	-	u	CUFF.343	CUFF.343.2	25	8.959968	5.671609	12.248326	34.452688	677	CUFF.343.1	-
BnaA01g17890D	BnaA01g17890D	j	CUFF.248	CUFF.248.1	100	9.757816	8.026226	11.489405	36.854282	1402	CUFF.248.1	1201
BnaA01g17890D	BnaA01g17890D	=	CUFF.248	CUFF.248.2	99	9.636331	7.587902	11.684760	36.395447	1105	CUFF.248.1	1201
BnaA01g17910D	BnaA01g17910D	=	CUFF.250	CUFF.250.1	100	7.705008	6.468746	8.941270	29.042035	1749	CUFF.250.1	1528
BnaA01g17930D	BnaA01g17930D	=	CUFF.251	CUFF.251.1	100	12.796906	10.084625	15.509186	47.590919	742	CUFF.251.1	942
BnaA01g17950D	BnaA01g17950D	=	CUFF.258	CUFF.258.1	100	11.729429	9.683099	13.775758	44.282983	1077	CUFF.258.1	1346
BnaA01g17950D	BnaA01g17950D	e	CUFF.259	CUFF.259.1	100	7.191528	4.704095	9.678962	27.150711	587	CUFF.258.1	1346
BnaA01g17960D	BnaA01g17960D	e	CUFF.260	CUFF.260.1	100	7.762831	6.560184	8.965478	29.250143	1720	CUFF.260.1	933
BnaA01g17980D	BnaA01g17980D	=	CUFF.266	CUFF.266.1	100	18.249285	15.820260	20.678309	68.869386	1193	CUFF.266.1	1121
BnaA01g17990D	BnaA01g17990D	j	CUFF.270	CUFF.270.1	100	12.171154	9.920780	14.421528	45.874596	1043	CUFF.270.2	1918
BnaA01g17990D	BnaA01g17990D	j	CUFF.270	CUFF.270.2	28	3.468499	2.109708	4.827289	13.073203	1045	CUFF.270.2	1918
BnaA01g18000D	BnaA01g18000D	=	CUFF.275	CUFF.275.1	100	4.929397	3.475881	6.382913	18.975109	881	CUFF.275.1	826
BnaA01g18010D	BnaA01g18010D	j	CUFF.282	CUFF.282.1	30	2.058217	1.187432	2.929002	7.844635	1387	CUFF.282.3	1694
BnaA01g18010D	BnaA01g18010D	=	CUFF.282	CUFF.282.2	100	6.751540	5.225784	8.277297	25.732647	1387	CUFF.282.3	1694
BnaA01g18010D	BnaA01g18010D	j	CUFF.282	CUFF.282.3	37	2.500249	1.442799	3.557699	9.529384	1388	CUFF.282.3	1694
BnaA01g18030D	BnaA01g18030D	j	CUFF.289	CUFF.289.1	17	1.482095	0.397382	2.566807	5.523526	838	CUFF.289.2	888
BnaA01g18030D	BnaA01g18030D	=	CUFF.289	CUFF.289.2	100	8.596252	6.467497	10.725006	32.036835	859	CUFF.289.2	888
BnaA01g18030D	BnaA01g18030D	j	CUFF.289	CUFF.289.3	15	1.317643	0.385108	2.250178	4.910643	786	CUFF.289.2	888
BnaA01g18040D	BnaA01g18040D	=	CUFF.293	CUFF.293.1	100	1.581658	1.067867	2.095448	6.044696	1949	CUFF.293.1	1997
BnaA01g18070D	BnaA01g18070D	e	CUFF.303	CUFF.303.1	100	3.946241	2.851800	5.040682	15.203176	1147	CUFF.303.1	1288
BnaA01g18070D	BnaA01g18070D	j	CUFF.306	CUFF.306.1	100	0.774246	0.345066	1.203426	2.880378	1431	CUFF.306.1	1288
BnaA01g18090D	BnaA01g18090D	j	CUFF.314	CUFF.314.1	100	6.945544	5.330576	8.560512	26.254888	1282	CUFF.314.1	1200
BnaA01g18090D	BnaA01g18090D	j	CUFF.314	CUFF.314.2	46	3.227700	1.913261	4.542139	12.201045	1207	CUFF.314.1	1200
BnaA01g18090D	BnaA01g18090D	e	CUFF.315	CUFF.315.1	100	9.875090	6.341925	13.408255	37.328882	515	CUFF.314.1	1200
BnaA01g18130D	BnaA01g18130D	e	CUFF.327	CUFF.327.1	100	2.546611	1.839831	3.253391	9.580733	1636	CUFF.327.1	1395
BnaA01g18160D	BnaA01g18160D	=	CUFF.336	CUFF.336.1	100	40.288883	37.389495	43.188270	153.327041	2235	CUFF.336.1	2416
BnaA01g20960D	BnaA01g20960D	=	CUFF.345	CUFF.345.1	100	1.347178	0.772739	1.921617	4.920340	1355	CUFF.345.1	1139
BnaA01g20950D	BnaA01g20950D	=	CUFF.346	CUFF.346.1	100	57.395419	50.455728	64.335111	223.705169	567	CUFF.346.1	701
BnaA01g20980D	BnaA01g20980D	=	CUFF.347	CUFF.347.1	100	2.684396	2.074676	3.294115	10.027234	2268	CUFF.347.1	1332
BnaA01g21120D	BnaA01g21120D	=	CUFF.348	CUFF.348.1	100	3.441909	2.459666	4.424152	13.430759	1261	CUFF.348.1	1335
BnaA01g21070D	BnaA01g21070D	=	CUFF.349	CUFF.349.1	100	5.266474	4.260244	6.272705	19.688210	1766	CUFF.349.1	2122
BnaA01g21040D	BnaA01g21040D	j	CUFF.350	CUFF.350.1	93	3.713183	2.499417	4.926949	13.613803	1269	CUFF.350.1	1284
BnaA01g21040D	BnaA01g21040D	j	CUFF.350	CUFF.350.2	100	3.995365	2.663525	5.327204	14.648377	1177	CUFF.350.1	1284
BnaA01g21040D	BnaA01g21040D	j	CUFF.350	CUFF.350.3	84	3.361433	2.256205	4.466662	12.324167	1155	CUFF.350.1	1284
BnaA01g20970D	BnaA01g20970D	=	CUFF.351	CUFF.351.1	100	44.958549	41.771226	48.145872	170.845482	1464	CUFF.351.1	1538
BnaA01g21220D	BnaA01g21220D	=	CUFF.353	CUFF.353.1	100	3.347426	2.463024	4.231828	12.159339	1444	CUFF.353.1	1215
BnaA01g21280D	BnaA01g21280D	j	CUFF.356	CUFF.356.1	47	0.478400	0.153178	0.803622	1.795058	2215	CUFF.356.3	1902
BnaA01g21280D	BnaA01g21280D	j	CUFF.356	CUFF.356.2	100	1.018874	0.562252	1.475497	3.823036	2216	CUFF.356.3	1902
BnaA01g21280D	BnaA01g21280D	j	CUFF.356	CUFF.356.3	48	0.485623	0.166991	0.804254	1.822161	2256	CUFF.356.3	1902
BnaA01g21140D	BnaA01g21140D	e	CUFF.355	CUFF.355.1	100	10.606002	9.190479	12.021524	40.420570	1736	CUFF.355.1	1616
BnaA01g21180D	BnaA01g21180D	=	CUFF.358	CUFF.358.1	100	59.649462	56.218587	63.080336	226.735901	1636	CUFF.358.1	1429
BnaA01g21250D	BnaA01g21250D	j	CUFF.359	CUFF.359.1	100	8.513239	5.976468	11.050010	32.812868	712	CUFF.359.3	9408
BnaA01g21250D	BnaA01g21250D	j	CUFF.359	CUFF.359.2	14	1.188029	0.738081	1.637978	4.579063	2852	CUFF.359.3	9408
BnaA01g21250D	BnaA01g21250D	j	CUFF.359	CUFF.359.3	25	2.168772	1.693479	2.644066	8.359174	3798	CUFF.359.3	9408
BnaA01g21250D	BnaA01g21250D	j	CUFF.362	CUFF.362.1	100	0.771664	0.541917	1.001411	2.917716	4463	CUFF.362.1	9408
BnaA01g21390D	BnaA01g21390D	=	CUFF.366	CUFF.366.1	100	2.238317	1.336092	3.140543	8.680513	1031	CUFF.366.1	1049
BnaA01g21380D	BnaA01g21380D	=	CUFF.367	CUFF.367.1	100	7.098110	5.538419	8.657801	27.402565	1046	CUFF.367.1	1136
BnaA01g21410D	BnaA01g21410D	p	CUFF.370	CUFF.370.1	100	13.796136	11.046065	16.546208	53.639827	735	CUFF.370.1	917
BnaA01g21230D	BnaA01g21230D	j	CUFF.371	CUFF.371.1	100	116.185259	105.537588	126.832930	445.563641	593	CUFF.371.1	1114
BnaA01g21340D	BnaA01g21340D	j	CUFF.372	CUFF.372.1	100	34.096115	28.399281	39.792948	133.569199	577	CUFF.372.2	824
BnaA01g21340D	BnaA01g21340D	j	CUFF.372	CUFF.372.2	16	5.306768	2.790978	7.822559	20.788903	615	CUFF.372.2	824
BnaA01g21410D	BnaA01g21410D	c	CUFF.373	CUFF.373.1	100	23.080897	19.651726	26.510068	89.500567	791	CUFF.373.1	917
BnaA01g16040D	BnaA01g16040D	j	CUFF.278	CUFF.278.1	100	4.759237	3.491834	6.026639	17.913435	1127	CUFF.278.1	869
BnaA01g16050D	BnaA01g16050D	j	CUFF.279	CUFF.279.1	100	2.367111	1.689521	3.044700	8.909640	1817	CUFF.279.1	1467
BnaA01g16060D	BnaA01g16060D	j	CUFF.286	CUFF.286.1	100	3.809375	2.932425	4.686325	14.413586	1703	CUFF.286.1	1690
BnaA01g16060D	BnaA01g16060D	e	CUFF.287	CUFF.287.1	100	1.016896	0.355259	1.678534	3.847645	1010	CUFF.286.1	1690
BnaA01g16070D	BnaA01g16070D	c	CUFF.288	CUFF.288.1	100	0.590000	0.234217	0.945784	2.222126	1514	CUFF.288.1	7278
BnaA01g16070D	BnaA01g16070D	c	CUFF.294	CUFF.294.1	100	0.966108	0.497477	1.434739	3.728664	1442	CUFF.294.1	7278
BnaA01g16070D	BnaA01g16070D	c	CUFF.296	CUFF.296.1	100	1.524424	0.938048	2.110801	6.018993	1495	CUFF.296.1	7278
BnaA01g16080D	BnaA01g16080D	j	CUFF.299	CUFF.299.1	100	10.126105	8.667952	11.584258	38.862873	1693	CUFF.299.1	1628
BnaA01g16100D	BnaA01g16100D	j	CUFF.305	CUFF.305.1	100	5.059926	3.135706	6.984146	19.547155	796	CUFF.305.2	1675
BnaA01g16100D	BnaA01g16100D	=	CUFF.305	CUFF.305.2	73	3.715390	2.008158	5.422622	14.353036	802	CUFF.305.2	1675
BnaA01g16110D	BnaA01g16110D	o	CUFF.311	CUFF.311.1	100	5.447537	2.539688	8.355387	20.688885	418	CUFF.311.1	4348
BnaA01g16110D	BnaA01g16110D	j	CUFF.313	CUFF.313.1	100	7.451756	6.568965	8.334546	28.217800	2898	CUFF.313.1	4348
BnaA01g16130D	BnaA01g16130D	j	CUFF.321	CUFF.321.1	13	22.645294	17.040820	28.249768	85.136300	475	CUFF.321.1	678
BnaA01g16130D	BnaA01g16130D	c	CUFF.321	CUFF.321.2	100	170.521780	152.194601	188.848960	641.086551	400	CUFF.321.1	678
BnaA01g16140D	BnaA01g16140D	=	CUFF.325	CUFF.325.1	100	4.945769	3.978302	5.913237	18.559215	1789	CUFF.325.1	1774
BnaA01g16170D	BnaA01g16170D	j	CUFF.331	CUFF.331.1	37	16.760908	12.452646	21.069170	62.326498	576	CUFF.331.2	687
BnaA01g16170D	BnaA01g16170D	=	CUFF.331	CUFF.331.2	100	45.172771	39.214535	51.131006	167.977807	663	CUFF.331.2	687
BnaA01g16240D	BnaA01g16240D	j	CUFF.352	CUFF.352.1	100	47.069242	43.963663	50.174822	181.383837	2479	CUFF.352.1	2519
BnaA01g16250D	BnaA01g16250D	o	CUFF.354	CUFF.354.1	100	29.556157	12.948431	46.163882	116.493016	222	CUFF.354.1	1214
BnaA01g16260D	BnaA01g16260D	o	CUFF.360	CUFF.360.1	100	4.134480	3.380412	4.888548	15.965644	2420	CUFF.360.1	2934
BnaA01g16270D	BnaA01g16270D	=	CUFF.361	CUFF.361.1	100	73.824210	64.185949	83.462472	285.078418	481	CUFF.361.1	774
BnaA01g16280D	BnaA01g16280D	=	CUFF.363	CUFF.363.1	100	2.125052	1.486360	2.763744	7.874772	1688	CUFF.363.1	1423
BnaA01g16310D	BnaA01g16310D	j	CUFF.364	CUFF.364.1	100	3.082105	2.187835	3.976375	11.641811	1303	CUFF.364.1	819
BnaA01g16310D	BnaA01g16310D	e	CUFF.365	CUFF.365.1	100	4.452671	2.799228	6.106114	16.074732	688	CUFF.365.1	819
-	-	u	CUFF.368	CUFF.368.1	100	17.151072	14.390599	19.911546	64.919595	996	CUFF.369.1	-
-	-	u	CUFF.369	CUFF.369.1	100	3.403989	2.156247	4.651731	12.884651	1202	CUFF.369.1	-
-	-	u	CUFF.374	CUFF.374.1	100	18.480382	15.953068	21.007697	69.616839	1128	CUFF.374.1	-
-	-	u	CUFF.375	CUFF.375.1	100	3.075363	2.175401	3.975324	11.908755	1283	CUFF.375.1	-
BnaA01g21460D	BnaA01g21460D	c	CUFF.376	CUFF.376.1	100	1.082596	0.429766	1.735427	4.201752	931	CUFF.376.1	2286
BnaA01g21440D	BnaA01g21440D	=	CUFF.377	CUFF.377.1	100	28.933932	26.383515	31.484349	109.374401	1469	CUFF.377.1	1649
BnaA01g21520D	BnaA01g21520D	=	CUFF.378	CUFF.378.1	100	13.205071	10.698357	15.711786	49.438877	813	CUFF.378.1	861
-	-	u	CUFF.379	CUFF.379.1	100	2.172291	1.140548	3.204034	8.325697	912	CUFF.380.1	-
-	-	u	CUFF.380	CUFF.380.1	100	5.099095	3.915449	6.282742	19.543204	1345	CUFF.380.1	-
BnaA01g21560D	BnaA01g21560D	j	CUFF.382	CUFF.382.1	100	2.399148	1.538933	3.259363	9.124279	1178	CUFF.382.1	1478
-	-	u	CUFF.385	CUFF.385.1	100	1.904917	0.854689	2.955145	6.885319	742	CUFF.385.1	-
BnaA01g21580D	BnaA01g21580D	j	CUFF.386	CUFF.386.1	65	2.708732	1.692466	3.724997	10.371471	1071	CUFF.386.1	1572
BnaA01g21580D	BnaA01g21580D	c	CUFF.386	CUFF.386.2	100	4.154468	1.826197	6.482740	15.907055	487	CUFF.386.1	1572
BnaA01g21450D	BnaA01g21450D	j	CUFF.384	CUFF.384.1	100	9.338798	7.715176	10.962420	35.761093	1209	CUFF.384.1	3864
BnaA01g21450D	BnaA01g21450D	c	CUFF.387	CUFF.387.1	100	13.104724	11.852845	14.356602	49.227591	2562	CUFF.387.1	3864
BnaA01g19450D	BnaA01g19450D	j	CUFF.357	CUFF.357.1	100	15.943754	14.244681	17.642827	60.542234	2056	CUFF.357.1	2073
BnaA01g19460D	BnaA01g19460D	x	CUFF.381	CUFF.381.1	100	120.456481	113.058621	127.854341	457.681319	1654	CUFF.381.1	1270
BnaA01g19460D	BnaA01g19460D	j	CUFF.383	CUFF.383.1	40	180.212988	168.519030	191.906946	684.729602	1085	CUFF.383.1	1270
BnaA01g19460D	BnaA01g19460D	=	CUFF.383	CUFF.383.2	100	451.299516	427.277057	475.321974	1714.738436	865	CUFF.383.1	1270
BnaA01g19470D	BnaA01g19470D	x	CUFF.388	CUFF.388.1	100	3.581461	2.541022	4.621899	13.663850	1398	CUFF.388.1	1113
BnaA01g19470D	BnaA01g19470D	x	CUFF.389	CUFF.389.1	100	24.510348	17.927458	31.093238	93.510933	425	CUFF.389.1	1113
BnaA01g19470D	BnaA01g19470D	j	CUFF.390	CUFF.390.1	44	7.201871	5.512097	8.891645	27.476299	1348	CUFF.390.1	1113
BnaA01g19470D	BnaA01g19470D	=	CUFF.390	CUFF.390.2	100	16.309391	13.480464	19.138318	62.222957	1004	CUFF.390.1	1113
BnaA01g21630D	BnaA01g21630D	e	CUFF.391	CUFF.391.1	100	2.887869	2.000638	3.775101	10.903172	1256	CUFF.391.1	3408
BnaA01g21630D	BnaA01g21630D	e	CUFF.392	CUFF.392.1	100	0.945627	0.618851	1.272403	3.673519	2740	CUFF.392.1	3408
-	-	u	CUFF.393	CUFF.393.1	100	1.628064	0.787773	2.468356	6.472987	887	CUFF.393.1	-
BnaA01g21730D	BnaA01g21730D	=	CUFF.394	CUFF.394.1	100	2.369209	1.619794	3.118623	8.859981	1422	CUFF.394.1	1254
-	-	u	CUFF.395	CUFF.395.1	100	2.859232	1.880038	3.838426	10.943245	1098	CUFF.395.1	-
BnaA01g21720D	BnaA01g21720D	j	CUFF.396	CUFF.396.1	100	17.558112	14.746495	20.369730	66.428912	903	CUFF.396.1	1144
BnaA01g21820D	BnaA01g21820D	c	CUFF.397	CUFF.397.1	100	1.078383	0.382085	1.774682	3.905922	870	CUFF.397.1	1354
BnaA01g21850D	BnaA01g21850D	j	CUFF.398	CUFF.398.1	100	1.159981	0.627920	1.692042	4.448748	1388	CUFF.398.1	2371
BnaA01g21680D	BnaA01g21680D	j	CUFF.399	CUFF.399.1	88	2.401778	1.270382	3.533174	9.175275	997	CUFF.399.2	378
BnaA01g21680D	BnaA01g21680D	j	CUFF.399	CUFF.399.2	88	2.397027	1.513031	3.281023	9.157124	1342	CUFF.399.2	378
BnaA01g21680D	BnaA01g21680D	j	CUFF.399	CUFF.399.3	100	2.735692	1.664534	3.806849	10.450891	1103	CUFF.399.2	378
BnaA01g21680D	BnaA01g21680D	j	CUFF.399	CUFF.399.4	55	1.501985	0.633954	2.370015	5.737883	1100	CUFF.399.2	378
BnaA01g21750D	BnaA01g21750D	j	CUFF.400	CUFF.400.1	100	1.573875	1.000300	2.147449	5.939157	1630	CUFF.400.1	1787
BnaA01g21880D	BnaA01g21880D	j	CUFF.401	CUFF.401.1	100	4.892484	3.606829	6.178140	18.885062	1295	CUFF.401.1	1486
BnaA01g21880D	BnaA01g21880D	j	CUFF.401	CUFF.401.2	31	1.498313	0.622221	2.374404	5.783509	1259	CUFF.401.1	1486
BnaA01g21860D	BnaA01g21860D	=	CUFF.402	CUFF.402.1	100	20.915930	18.039263	23.792597	79.861747	949	CUFF.402.1	1128
BnaA01g21990D	BnaA01g21990D	j	CUFF.404	CUFF.404.1	17	0.828204	0.123245	1.533164	3.157608	1070	CUFF.404.1	1137
BnaA01g21990D	BnaA01g21990D	j	CUFF.404	CUFF.404.2	100	4.958375	3.544431	6.372319	18.904276	1070	CUFF.404.1	1137
BnaA01g22010D	BnaA01g22010D	=	CUFF.405	CUFF.405.1	100	7.952416	5.169464	10.735368	31.043593	517	CUFF.405.1	288
BnaA01g21870D	BnaA01g21870D	j	CUFF.406	CUFF.406.1	29	1.657706	0.829346	2.486066	6.285366	1392	CUFF.406.1	1591
BnaA01g21870D	BnaA01g21870D	j	CUFF.406	CUFF.406.2	100	5.752414	4.442081	7.062747	21.810886	1392	CUFF.406.1	1591
BnaA01g21690D	BnaA01g21690D	j	CUFF.403	CUFF.403.1	34	0.534633	0.272866	0.796400	2.028067	4162	CUFF.403.1	5358
BnaA01g21690D	BnaA01g21690D	j	CUFF.403	CUFF.403.2	100	1.572916	1.189406	1.956426	5.966666	4162	CUFF.403.1	5358
BnaA01g21690D	BnaA01g21690D	j	CUFF.407	CUFF.407.1	100	1.080101	0.546676	1.613526	3.977105	1378	CUFF.407.1	5358
BnaA01g22030D	BnaA01g22030D	j	CUFF.408	CUFF.408.1	68	2.111002	1.675054	2.546950	8.098654	3923	CUFF.408.1	3641
BnaA01g22030D	BnaA01g22030D	j	CUFF.408	CUFF.408.2	100	3.089447	1.854517	4.324378	11.852362	1098	CUFF.408.1	3641
BnaA01g22030D	BnaA01g22030D	j	CUFF.408	CUFF.408.3	46	1.409398	0.584009	2.234787	5.407017	1098	CUFF.408.1	3641
BnaA01g22050D	BnaA01g22050D	=	CUFF.409	CUFF.409.1	100	1.196821	0.822997	1.570646	4.541565	2587	CUFF.409.1	2430
-	-	u	CUFF.410	CUFF.410.1	100	126.489207	85.422385	167.556029	195.693936	205	CUFF.410.1	-
BnaA01g22110D	BnaA01g22110D	=	CUFF.411	CUFF.411.1	100	2.139133	1.130070	3.148197	7.401256	811	CUFF.411.1	961
BnaA01g22090D	BnaA01g22090D	=	CUFF.412	CUFF.412.1	100	5.389125	3.368737	7.409512	20.526640	613	CUFF.412.1	465
-	-	u	CUFF.413	CUFF.413.1	100	1.785699	0.855098	2.716300	6.802589	810	CUFF.413.1	-
BnaA01g22200D	BnaA01g22200D	j	CUFF.414	CUFF.414.1	100	10.938915	9.891279	11.986551	41.191049	2997	CUFF.414.1	3043
BnaA01g22240D	BnaA01g22240D	c	CUFF.415	CUFF.415.1	100	0.912305	0.406249	1.418361	3.118617	1212	CUFF.415.1	2025
BnaA01g22220D	BnaA01g22220D	j	CUFF.416	CUFF.416.1	92	1.077205	0.661284	1.493125	3.909310	2897	CUFF.416.1	3018
BnaA01g22220D	BnaA01g22220D	j	CUFF.416	CUFF.416.2	100	1.165209	0.739479	1.590939	4.228688	2895	CUFF.416.1	3018
BnaA01g22220D	BnaA01g22220D	c	CUFF.416	CUFF.416.3	82	0.957694	0.392187	1.523201	3.475591	1388	CUFF.416.1	3018
BnaA01g22340D	BnaA01g22340D	j	CUFF.417	CUFF.417.1	100	2.399850	1.800926	2.998774	9.017706	2180	CUFF.417.1	1905
BnaA01g22040D	BnaA01g22040D	=	CUFF.418	CUFF.418.1	100	43.970625	40.186311	47.754939	164.533211	1351	CUFF.418.1	1518
BnaA01g22360D	BnaA01g22360D	j	CUFF.419	CUFF.419.1	67	1.994001	1.250678	2.737324	7.708835	1774	CUFF.419.1	1725
BnaA01g22360D	BnaA01g22360D	j	CUFF.419	CUFF.419.2	27	0.785284	0.303925	1.266643	3.035919	1661	CUFF.419.1	1725
BnaA01g22360D	BnaA01g22360D	j	CUFF.419	CUFF.419.3	100	2.957178	2.044239	3.870116	11.432491	1661	CUFF.419.1	1725
BnaA01g22360D	BnaA01g22360D	i	CUFF.421	CUFF.421.1	100	27.556425	5.056698	50.056151	103.359477	193	CUFF.421.1	1725
BnaA01g21890D	BnaA01g21890D	c	CUFF.420	CUFF.420.1	100	13.393761	12.003531	14.783992	51.335690	2545	CUFF.420.1	2895
BnaA01g22230D	BnaA01g22230D	j	CUFF.424	CUFF.424.1	100	27.603966	24.902770	30.305162	104.318141	1524	CUFF.424.1	1952
-	-	u	CUFF.426	CUFF.426.1	100	6.480335	3.582241	9.378428	25.233640	442	CUFF.426.1	-
BnaA01g22510D	BnaA01g22510D	j	CUFF.428	CUFF.428.1	100	1.609124	0.821401	2.396848	6.103395	973	CUFF.428.1	313
BnaA01g22540D	BnaA01g22540D	o	CUFF.429	CUFF.429.1	100	19.062996	15.476404	22.649588	74.619678	640	CUFF.429.1	606
BnaA01g21980D	BnaA01g21980D	=	CUFF.430	CUFF.430.1	100	4.351838	3.759553	4.944124	16.663364	4067	CUFF.430.1	3999
BnaA01g22500D	BnaA01g22500D	j	CUFF.432	CUFF.432.1	100	2.949902	1.763079	4.136725	11.268506	898	CUFF.432.1	1081
BnaA01g22500D	BnaA01g22500D	j	CUFF.432	CUFF.432.2	59	1.750234	0.755112	2.745357	6.685824	898	CUFF.432.1	1081
-	-	u	CUFF.434	CUFF.434.1	100	1.524201	0.705056	2.343345	5.719577	1239	CUFF.434.1	-
-	-	u	CUFF.434	CUFF.434.2	47	0.720067	0.144595	1.295540	2.702060	1225	CUFF.434.1	-
-	-	u	CUFF.434	CUFF.434.3	88	1.335638	0.548668	2.122608	5.011994	1225	CUFF.434.1	-
BnaA01g22260D	BnaA01g22260D	j	CUFF.431	CUFF.431.1	100	7.141070	6.227074	8.055066	26.178826	3652	CUFF.431.1	2085
BnaA01g22260D	BnaA01g22260D	j	CUFF.431	CUFF.431.2	87	6.180129	5.193195	7.167062	22.656061	2926	CUFF.431.1	2085
BnaA01g22310D	BnaA01g22310D	j	CUFF.435	CUFF.435.1	75	3.884583	2.890194	4.878972	14.510815	1992	CUFF.435.1	2023
BnaA01g22310D	BnaA01g22310D	=	CUFF.435	CUFF.435.2	100	5.158565	4.056454	6.260675	19.269758	1992	CUFF.435.1	2023
BnaA01g22670D	BnaA01g22670D	=	CUFF.437	CUFF.437.1	100	9.332056	7.365225	11.298886	35.934375	909	CUFF.437.1	1059
BnaA01g22710D	BnaA01g22710D	j	CUFF.440	CUFF.440.1	67	2.344286	1.199758	3.488814	8.999682	1115	CUFF.440.4	1217
BnaA01g22710D	BnaA01g22710D	j	CUFF.440	CUFF.440.2	100	3.492364	2.085859	4.898869	13.407137	1007	CUFF.440.4	1217
BnaA01g22710D	BnaA01g22710D	j	CUFF.440	CUFF.440.3	78	2.734155	1.486715	3.981594	10.496382	1004	CUFF.440.4	1217
BnaA01g22710D	BnaA01g22710D	j	CUFF.440	CUFF.440.4	47	1.644840	0.719679	2.570000	6.314517	1184	CUFF.440.4	1217
BnaA01g22710D	BnaA01g22710D	j	CUFF.440	CUFF.440.5	39	1.360730	0.497133	2.224328	5.223826	1147	CUFF.440.4	1217
BnaA01g22770D	BnaA01g22770D	=	CUFF.442	CUFF.442.1	100	14.309208	12.116957	16.501460	55.864303	1078	CUFF.442.1	1165
BnaA01g22800D	BnaA01g22800D	j	CUFF.443	CUFF.443.1	100	2.096510	1.118157	3.074862	7.583059	861	CUFF.443.1	2091
BnaA01g22910D	BnaA01g22910D	=	CUFF.445	CUFF.445.1	100	9.190818	7.782950	10.598687	34.831292	1545	CUFF.445.1	1536
BnaA01g22950D	BnaA01g22950D	e	CUFF.448	CUFF.448.1	100	2.321498	1.426138	3.216858	8.855468	1032	CUFF.448.1	1501
BnaA01g22930D	BnaA01g22930D	=	CUFF.450	CUFF.450.1	100	2.257494	1.495355	3.019632	8.340582	1622	CUFF.450.1	1889
BnaA01g22930D	BnaA01g22930D	j	CUFF.450	CUFF.450.2	40	0.900773	0.310668	1.490878	3.328014	1443	CUFF.450.1	1889
BnaA01g22960D	BnaA01g22960D	c	CUFF.451	CUFF.451.1	100	1.216619	0.626472	1.806766	4.590327	1193	CUFF.451.1	1579
BnaA01g22970D	BnaA01g22970D	j	CUFF.453	CUFF.453.1	100	1.137049	0.478083	1.796014	4.369346	958	CUFF.453.1	3365
BnaA01g22940D	BnaA01g22940D	j	CUFF.449	CUFF.449.1	100	0.695402	0.170911	1.219893	2.737156	1375	CUFF.449.1	1110
BnaA01g22940D	BnaA01g22940D	e	CUFF.452	CUFF.452.1	100	1.260697	0.554797	1.966596	4.962200	1238	CUFF.449.1	1110
BnaA01g22600D	BnaA01g22600D	j	CUFF.438	CUFF.438.1	75	1.723620	1.176486	2.270754	6.574998	2332	CUFF.438.1	2555
BnaA01g22600D	BnaA01g22600D	j	CUFF.438	CUFF.438.2	27	0.617659	0.231917	1.003400	2.356149	2244	CUFF.438.1	2555
BnaA01g22600D	BnaA01g22600D	c	CUFF.438	CUFF.438.3	100	2.288794	0.780532	3.797057	8.730937	601	CUFF.438.1	2555
BnaA01g22630D	BnaA01g22630D	j	CUFF.454	CUFF.454.1	100	1.038680	0.574168	1.503192	3.886554	1556	CUFF.454.1	570
BnaA01g23220D	BnaA01g23220D	=	CUFF.460	CUFF.460.1	100	5.514619	4.432725	6.596512	20.355937	1535	CUFF.460.1	1580
BnaA01g23290D	BnaA01g23290D	o	CUFF.462	CUFF.462.1	100	2.836715	1.939421	3.734009	10.889722	1226	CUFF.462.1	1029
BnaA01g22410D	BnaA01g22410D	j	CUFF.436	CUFF.436.1	100	1.292533	0.622889	1.962177	4.843948	1079	CUFF.436.1	717
BnaA01g22420D	BnaA01g22420D	=	CUFF.441	CUFF.441.1	100	1.818288	0.894713	2.741863	6.652329	828	CUFF.441.1	852
BnaA01g22460D	BnaA01g22460D	=	CUFF.456	CUFF.456.1	100	4.397465	3.296860	5.498069	16.814905	1285	CUFF.456.1	1283
BnaA01g22480D	BnaA01g22480D	j	CUFF.458	CUFF.458.1	43	0.946765	0.285694	1.607836	3.570177	1139	CUFF.458.2	1511
BnaA01g22480D	BnaA01g22480D	j	CUFF.458	CUFF.458.2	100	2.198604	1.458553	2.938654	8.290763	1546	CUFF.458.2	1511
BnaA01g22490D	BnaA01g22490D	p	CUFF.461	CUFF.461.1	100	69.532554	44.376034	94.689074	106.195224	223	CUFF.461.1	1935
BnaA01g23200D	BnaA01g23200D	j	CUFF.463	CUFF.463.1	41	1.204196	0.419245	1.989147	4.433805	1094	CUFF.463.1	3368
BnaA01g23200D	BnaA01g23200D	c	CUFF.463	CUFF.463.2	100	2.905090	1.811038	3.999142	10.696431	1094	CUFF.463.1	3368
BnaA01g23200D	BnaA01g23200D	j	CUFF.466	CUFF.466.1	33	1.314802	0.334168	2.295436	4.862221	828	CUFF.466.1	3368
BnaA01g23200D	BnaA01g23200D	c	CUFF.466	CUFF.466.2	100	3.938031	2.441668	5.434393	14.563085	828	CUFF.466.1	3368
-	-	u	CUFF.471	CUFF.471.1	100	50.553075	19.649371	81.456778	167.840257	194	CUFF.471.1	-
-	-	u	CUFF.472	CUFF.472.1	100	117.121596	97.749119	136.494074	224.971047	302	CUFF.472.1	-
BnaA01g23830D	BnaA01g23830D	j	CUFF.474	CUFF.474.1	100	2.330801	1.217425	3.444177	8.982177	789	CUFF.474.1	785
BnaA01g23840D	BnaA01g23840D	c	CUFF.475	CUFF.475.1	100	18.129658	15.145828	21.113487	69.591909	795	CUFF.475.1	2642
-	-	u	CUFF.477	CUFF.477.1	100	5.720255	1.675424	9.765086	21.807860	314	CUFF.477.1	-
BnaA01g23840D	BnaA01g23840D	c	CUFF.478	CUFF.478.1	100	15.741082	13.622142	17.860021	59.829333	1322	CUFF.478.1	2642
BnaA01g24060D	BnaA01g24060D	j	CUFF.480	CUFF.480.1	27	1.030152	0.431589	1.628714	3.876711	1519	CUFF.480.1	246
BnaA01g24060D	BnaA01g24060D	j	CUFF.480	CUFF.480.2	100	3.861992	2.817460	4.906524	14.533613	1417	CUFF.480.1	246
BnaA01g24140D	BnaA01g24140D	j	CUFF.481	CUFF.481.1	100	7.404696	5.705014	9.104378	29.046769	952	CUFF.481.1	1155
BnaA01g24150D	BnaA01g24150D	j	CUFF.482	CUFF.482.1	100	4.969198	3.673368	6.265029	18.568742	1104	CUFF.482.1	1269
BnaA01g24150D	BnaA01g24150D	p	CUFF.483	CUFF.483.1	100	108.793633	91.508851	126.078414	225.648218	319	CUFF.483.1	1269
BnaA01g24250D	BnaA01g24250D	=	CUFF.485	CUFF.485.1	100	2.586055	1.801303	3.370806	9.926620	1402	CUFF.485.1	1465
BnaA01g24160D	BnaA01g24160D	j	CUFF.486	CUFF.486.1	12	2.350458	1.438503	3.262414	8.919277	1392	CUFF.486.1	1735
BnaA01g24160D	BnaA01g24160D	j	CUFF.486	CUFF.486.2	100	20.395257	17.678586	23.111929	77.393819	1142	CUFF.486.1	1735
BnaA01g20480D	BnaA01g20480D	e	CUFF.422	CUFF.422.1	100	8.797165	6.381120	11.213209	33.331773	677	CUFF.423.1	1954
BnaA01g20480D	BnaA01g20480D	=	CUFF.423	CUFF.423.1	100	15.432291	13.562460	17.302122	58.471751	1639	CUFF.423.1	1954
BnaA01g20490D	BnaA01g20490D	e	CUFF.425	CUFF.425.1	100	3.507684	2.398153	4.617215	13.782239	1036	CUFF.425.1	660
BnaA01g20510D	BnaA01g20510D	o	CUFF.427	CUFF.427.1	100	1.057958	0.679837	1.436078	3.984430	2398	CUFF.427.1	1050
BnaA01g20520D	BnaA01g20520D	j	CUFF.433	CUFF.433.1	12	1.058145	0.615338	1.500952	4.012088	3285	CUFF.433.1	2920
BnaA01g20520D	BnaA01g20520D	=	CUFF.433	CUFF.433.2	100	8.510809	7.483409	9.538209	32.269795	3102	CUFF.433.1	2920
BnaA01g20530D	BnaA01g20530D	j	CUFF.439	CUFF.439.1	100	25.374125	22.327721	28.420528	97.100227	1215	CUFF.439.2	1903
BnaA01g20530D	BnaA01g20530D	j	CUFF.439	CUFF.439.2	15	3.841714	2.447120	5.236309	14.701250	1276	CUFF.439.2	1903
BnaA01g20550D	BnaA01g20550D	j	CUFF.444	CUFF.444.1	95	0.941358	0.240629	1.642088	3.632303	1018	CUFF.444.2	1872
BnaA01g20550D	BnaA01g20550D	j	CUFF.444	CUFF.444.2	100	0.995415	0.322307	1.668523	3.840885	1078	CUFF.444.2	1872
BnaA01g20550D	BnaA01g20550D	c	CUFF.446	CUFF.446.1	100	2.122190	1.147088	3.097292	8.267778	848	CUFF.446.1	1872
BnaA01g20560D	BnaA01g20560D	=	CUFF.447	CUFF.447.1	100	5.085003	3.981355	6.188651	19.263252	1395	CUFF.447.1	1206
BnaA01g20600D	BnaA01g20600D	=	CUFF.455	CUFF.455.1	100	72.175701	63.971402	80.380001	273.150371	579	CUFF.455.1	807
BnaA01g20610D	BnaA01g20610D	=	CUFF.457	CUFF.457.1	100	3.045693	2.241010	3.850377	11.235390	1564	CUFF.457.1	1407
BnaA01g20620D	BnaA01g20620D	=	CUFF.459	CUFF.459.1	100	5.691513	4.058315	7.324711	21.090445	1010	CUFF.459.3	991
BnaA01g20620D	BnaA01g20620D	j	CUFF.459	CUFF.459.2	26	1.473634	0.578106	2.369163	5.460694	1010	CUFF.459.3	991
BnaA01g20620D	BnaA01g20620D	j	CUFF.459	CUFF.459.3	35	1.965409	1.042238	2.888580	7.283010	1088	CUFF.459.3	991
BnaA01g20630D	BnaA01g20630D	e	CUFF.464	CUFF.464.1	100	11.219863	9.273134	13.166592	42.943252	1123	CUFF.464.1	927
BnaA01g20630D	BnaA01g20630D	j	CUFF.465	CUFF.465.1	100	25.838510	20.536616	31.140404	98.895112	506	CUFF.464.1	927
BnaA01g20640D	BnaA01g20640D	j	CUFF.467	CUFF.467.1	100	2.441963	1.389074	3.494853	8.847791	880	CUFF.467.1	1095
BnaA01g20660D	BnaA01g20660D	=	CUFF.468	CUFF.468.1	100	2.751330	1.788501	3.714159	10.070181	1057	CUFF.468.1	1165
BnaA01g20670D	BnaA01g20670D	=	CUFF.469	CUFF.469.1	100	0.685277	0.362352	1.008201	2.582629	2088	CUFF.469.1	2061
BnaA01g20680D	BnaA01g20680D	=	CUFF.470	CUFF.470.1	100	2.138064	1.492031	2.784098	8.229892	1722	CUFF.470.1	2300
BnaA01g20690D	BnaA01g20690D	=	CUFF.473	CUFF.473.1	100	3.260784	2.314377	4.207192	12.204826	1367	CUFF.473.1	1369
BnaA01g20690D	BnaA01g20690D	j	CUFF.473	CUFF.473.2	72	2.347802	1.421624	3.273981	8.787616	1122	CUFF.473.1	1369
BnaA01g20770D	BnaA01g20770D	e	CUFF.476	CUFF.476.1	100	8.062708	6.969257	9.156160	30.875646	2321	CUFF.476.1	2166
-	-	u	CUFF.479	CUFF.479.1	100	19.483573	14.842345	24.124801	76.570399	487	CUFF.479.1	-
BnaA01g20800D	BnaA01g20800D	j	CUFF.484	CUFF.484.1	46	1.621437	1.018790	2.224085	6.141387	2274	CUFF.484.1	2048
BnaA01g20800D	BnaA01g20800D	=	CUFF.484	CUFF.484.2	100	3.514567	2.679269	4.349866	13.311841	2164	CUFF.484.1	2048
BnaA01g20800D	BnaA01g20800D	j	CUFF.484	CUFF.484.3	27	0.963899	0.489256	1.438542	3.650882	2246	CUFF.484.1	2048
BnaA01g24320D	BnaA01g24320D	=	CUFF.487	CUFF.487.1	100	1.608171	0.569795	2.646546	6.374346	660	CUFF.487.1	1000
BnaA01g24310D	BnaA01g24310D	j	CUFF.488	CUFF.488.1	54	2.779995	1.980696	3.579295	10.456853	1508	CUFF.488.1	1559
BnaA01g24310D	BnaA01g24310D	c	CUFF.488	CUFF.488.2	100	5.185701	2.900580	7.470822	19.505828	529	CUFF.488.1	1559
-	-	u	CUFF.490	CUFF.490.1	100	4.901297	4.108804	5.693790	18.330464	2378	CUFF.490.1	-
BnaA01g24280D	BnaA01g24280D	j	CUFF.491	CUFF.491.1	100	34.208593	31.533995	36.883192	129.866207	2092	CUFF.491.1	1975
BnaA01g24430D	BnaA01g24430D	=	CUFF.492	CUFF.492.1	100	20.024135	17.081480	22.966790	76.940571	938	CUFF.492.1	910
BnaA01g24380D	BnaA01g24380D	j	CUFF.494	CUFF.494.1	100	2.786636	2.323804	3.249469	10.588720	3821	CUFF.494.1	378
BnaA01g24420D	BnaA01g24420D	j	CUFF.495	CUFF.495.1	100	20.351574	17.662119	23.041029	77.984467	1109	CUFF.495.1	1577
BnaA01g24550D	BnaA01g24550D	=	CUFF.499	CUFF.499.1	100	5.252311	3.960061	6.544560	19.909770	1129	CUFF.499.1	1138
BnaA01g24620D	BnaA01g24620D	j	CUFF.501	CUFF.501.1	100	10.103477	6.964922	13.242032	38.875019	529	CUFF.501.1	548
BnaA01g24530D	BnaA01g24530D	j	CUFF.502	CUFF.502.1	76	9.810386	8.376929	11.243843	36.157007	1874	CUFF.502.1	1463
BnaA01g24530D	BnaA01g24530D	=	CUFF.502	CUFF.502.2	100	12.824768	10.206217	15.443318	47.266765	909	CUFF.502.1	1463
BnaA01g23850D	BnaA01g23850D	j	CUFF.489	CUFF.489.1	100	48.061557	39.956078	56.167037	178.486285	450	CUFF.489.2	642
BnaA01g23850D	BnaA01g23850D	j	CUFF.489	CUFF.489.2	16	7.462596	4.760896	10.164297	27.713855	534	CUFF.489.2	642
BnaA01g23880D	BnaA01g23880D	=	CUFF.497	CUFF.497.1	49	9.377179	7.716972	11.037386	35.453202	1491	CUFF.497.1	1636
BnaA01g23880D	BnaA01g23880D	j	CUFF.497	CUFF.497.2	16	3.002503	1.743083	4.261923	11.351852	1122	CUFF.497.1	1636
BnaA01g23880D	BnaA01g23880D	j	CUFF.497	CUFF.497.3	100	19.151833	13.847734	24.455933	72.409179	506	CUFF.497.1	1636
-	-	u	CUFF.498	CUFF.498.1	100	1.230637	0.488535	1.972738	3.934686	847	CUFF.498.1	-
BnaA01g23900D	BnaA01g23900D	x	CUFF.504	CUFF.504.1	100	3.238460	1.755050	4.721869	12.603267	723	CUFF.504.1	1877
BnaA01g23900D	BnaA01g23900D	j	CUFF.506	CUFF.506.1	100	2.407026	1.376936	3.437116	9.367536	1152	CUFF.506.2	1877
BnaA01g23900D	BnaA01g23900D	j	CUFF.506	CUFF.506.2	66	1.594719	0.852437	2.337001	6.206244	1491	CUFF.506.2	1877
BnaA01g23920D	BnaA01g23920D	c	CUFF.510	CUFF.510.1	100	2.695812	1.681522	3.710103	9.321782	989	CUFF.510.1	2256
BnaA01g24440D	BnaA01g24440D	=	CUFF.515	CUFF.515.1	100	83.552578	76.551390	90.553766	312.421562	864	CUFF.515.1	1081
BnaA01g24800D	BnaA01g24800D	e	CUFF.520	CUFF.520.1	100	42.475657	36.934376	48.016938	163.732599	629	CUFF.520.1	536
BnaA01g24770D	BnaA01g24770D	=	CUFF.521	CUFF.521.1	100	2.940705	1.774719	4.106691	11.146501	940	CUFF.521.2	997
BnaA01g24770D	BnaA01g24770D	j	CUFF.521	CUFF.521.2	36	1.054703	0.455180	1.654227	3.997767	1258	CUFF.521.2	997
-	-	u	CUFF.524	CUFF.524.1	70	1.380064	0.863452	1.896676	5.294647	2700	CUFF.524.2	-
-	-	u	CUFF.524	CUFF.524.2	100	1.959560	1.369606	2.549514	7.517897	2705	CUFF.524.2	-
-	-	u	CUFF.524	CUFF.524.3	28	0.541323	0.184123	0.898523	2.076798	2700	CUFF.524.2	-
-	-	u	CUFF.524	CUFF.524.4	75	1.466587	0.927344	2.005830	5.626594	2694	CUFF.524.2	-
BnaA01g24870D	BnaA01g24870D	o	CUFF.526	CUFF.526.1	100	50.399762	45.458736	55.340788	192.426508	937	CUFF.526.1	1214
BnaA01g24930D	BnaA01g24930D	=	CUFF.527	CUFF.527.1	100	3.269346	1.767150	4.771542	12.004853	632	CUFF.527.1	342
BnaA01g24920D	BnaA01g24920D	=	CUFF.529	CUFF.529.1	100	5.325846	3.844634	6.807059	20.273894	1006	CUFF.529.1	737
BnaA01g24920D	BnaA01g24920D	e	CUFF.530	CUFF.530.1	100	1.493541	0.078934	2.908149	5.685463	604	CUFF.529.1	737
-	-	u	CUFF.531	CUFF.531.1	100	0.812805	0.214307	1.411304	3.192976	1092	CUFF.531.1	-
-	-	u	CUFF.532	CUFF.532.1	100	4.683182	3.036988	6.329377	18.397132	799	CUFF.531.1	-
-	-	u	CUFF.532	CUFF.532.2	29	1.358268	0.464440	2.252096	5.335738	903	CUFF.531.1	-
BnaA01g24830D	BnaA01g24830D	j	CUFF.525	CUFF.525.1	100	1.282628	0.607920	1.957337	5.063346	1090	CUFF.525.1	1508
BnaA01g24840D	BnaA01g24840D	j	CUFF.534	CUFF.534.1	83	0.548194	0.188294	0.908093	2.085304	2024	CUFF.534.3	1908
BnaA01g24840D	BnaA01g24840D	j	CUFF.534	CUFF.534.2	43	0.283479	0.031572	0.535385	1.078340	2200	CUFF.534.3	1908
BnaA01g24840D	BnaA01g24840D	j	CUFF.534	CUFF.534.3	100	0.663917	0.351457	0.976378	2.525510	2934	CUFF.534.3	1908
BnaA01g24820D	BnaA01g24820D	j	CUFF.537	CUFF.537.1	40	4.711836	3.451334	5.972339	17.817729	1599	CUFF.537.1	1762
BnaA01g24820D	BnaA01g24820D	j	CUFF.537	CUFF.537.2	39	4.642907	3.342628	5.943185	17.557071	1575	CUFF.537.1	1762
BnaA01g24820D	BnaA01g24820D	c	CUFF.537	CUFF.537.3	100	11.861883	9.116058	14.607708	44.855507	810	CUFF.537.1	1762
BnaA01g25000D	BnaA01g25000D	=	CUFF.538	CUFF.538.1	100	5.412490	3.729057	7.095924	20.684658	766	CUFF.538.1	751
BnaA01g24990D	BnaA01g24990D	=	CUFF.540	CUFF.540.1	100	15.477830	13.863559	17.092101	57.088601	1880	CUFF.540.1	1642
BnaA01g25020D	BnaA01g25020D	j	CUFF.542	CUFF.542.1	40	3.225985	1.529029	4.922940	12.647553	788	CUFF.542.2	853
BnaA01g25020D	BnaA01g25020D	=	CUFF.542	CUFF.542.2	100	8.019667	5.891256	10.148078	31.441306	872	CUFF.542.2	853
-	-	u	CUFF.543	CUFF.543.1	100	0.772135	0.278109	1.266162	2.974055	1567	CUFF.543.1	-
-	-	u	CUFF.545	CUFF.545.1	100	3.489186	2.371730	4.606643	13.439391	1198	CUFF.543.1	-
BnaA01g25140D	BnaA01g25140D	=	CUFF.546	CUFF.546.1	100	3.608564	2.675552	4.541577	13.605740	1423	CUFF.546.1	1092
BnaA01g23010D	BnaA01g23010D	j	CUFF.503	CUFF.503.1	100	4.566480	3.308337	5.824623	17.308439	1078	CUFF.503.1	1359
BnaA01g23040D	BnaA01g23040D	o	CUFF.509	CUFF.509.1	100	0.607482	0.215239	0.999726	2.131937	1364	CUFF.509.1	2190
BnaA01g23050D	BnaA01g23050D	=	CUFF.511	CUFF.511.1	100	4.249571	3.227155	5.271987	16.182764	1420	CUFF.511.1	1507
BnaA01g23070D	BnaA01g23070D	j	CUFF.514	CUFF.514.1	61	1.175772	0.632423	1.719120	4.331708	1364	CUFF.514.1	2404
BnaA01g23070D	BnaA01g23070D	j	CUFF.514	CUFF.514.2	100	1.924373	1.049421	2.799326	7.089661	970	CUFF.514.1	2404
BnaA01g23090D	BnaA01g23090D	j	CUFF.516	CUFF.516.1	100	1.317474	0.588538	2.046411	4.843803	963	CUFF.516.1	2862
BnaA01g23090D	BnaA01g23090D	j	CUFF.517	CUFF.517.1	100	1.326384	0.832917	1.819851	5.195109	1813	CUFF.517.1	2862
BnaA01g23100D	BnaA01g23100D	j	CUFF.522	CUFF.522.1	98	3.204922	2.306160	4.103685	12.230746	1822	CUFF.522.1	1987
BnaA01g23100D	BnaA01g23100D	j	CUFF.522	CUFF.522.2	51	1.652935	0.913321	2.392549	6.307993	1648	CUFF.522.1	1987
BnaA01g23100D	BnaA01g23100D	j	CUFF.522	CUFF.522.3	52	1.692772	0.986899	2.398644	6.460018	1652	CUFF.522.1	1987
BnaA01g23100D	BnaA01g23100D	j	CUFF.522	CUFF.522.4	54	1.751537	0.924871	2.578204	6.684283	1488	CUFF.522.1	1987
BnaA01g23100D	BnaA01g23100D	j	CUFF.522	CUFF.522.5	100	3.265852	2.086185	4.445519	12.463267	1493	CUFF.522.1	1987
BnaA01g23140D	BnaA01g23140D	j	CUFF.528	CUFF.528.1	31	5.603379	3.622698	7.584061	20.754004	677	CUFF.528.1	650
BnaA01g23140D	BnaA01g23140D	j	CUFF.528	CUFF.528.2	100	18.178169	9.957147	26.399191	67.328975	297	CUFF.528.1	650
BnaA01g23150D	BnaA01g23150D	j	CUFF.535	CUFF.535.1	100	9.876358	8.580003	11.172714	37.765637	2063	CUFF.535.1	2152
BnaA01g23160D	BnaA01g23160D	c	CUFF.539	CUFF.539.1	100	8.816361	6.245732	11.386989	33.100492	608	CUFF.539.1	896
BnaA01g23170D	BnaA01g23170D	j	CUFF.541	CUFF.541.1	100	1.173748	0.648988	1.698508	4.209652	1433	CUFF.541.1	1252
BnaA01g23180D	BnaA01g23180D	j	CUFF.544	CUFF.544.1	32	0.863611	0.277527	1.449695	3.221272	1449	CUFF.544.1	2053
BnaA01g23180D	BnaA01g23180D	c	CUFF.544	CUFF.544.2	100	2.724317	1.828416	3.620219	10.161717	1449	CUFF.544.1	2053
BnaA01g25190D	BnaA01g25190D	o	CUFF.548	CUFF.548.1	100	3.134548	2.070202	4.198894	11.932391	1022	CUFF.548.1	603
BnaA01g25030D	BnaA01g25030D	j	CUFF.547	CUFF.547.1	100	3.374047	2.007844	4.740250	13.084462	869	CUFF.547.1	814
BnaA01g25030D	BnaA01g25030D	=	CUFF.547	CUFF.547.2	80	2.708937	1.435849	3.982025	10.505182	863	CUFF.547.1	814
BnaA01g25400D	BnaA01g25400D	c	CUFF.549	CUFF.549.1	100	11.878485	8.121150	15.635821	43.478808	468	CUFF.549.1	590
BnaA01g25410D	BnaA01g25410D	e	CUFF.551	CUFF.551.1	100	0.952170	0.424001	1.480339	3.560770	1171	CUFF.551.1	1203
BnaA01g25290D	BnaA01g25290D	=	CUFF.550	CUFF.550.1	100	12.520011	10.278213	14.761808	46.925352	971	CUFF.550.1	1135
-	-	u	CUFF.552	CUFF.552.1	100	2.418727	1.615241	3.222214	9.378717	1284	CUFF.552.1	-
BnaA01g25270D	BnaA01g25270D	j	CUFF.558	CUFF.558.1	100	14.814019	12.995578	16.632461	57.113712	1820	CUFF.558.1	1276
BnaA01g25280D	BnaA01g25280D	=	CUFF.559	CUFF.559.1	100	11.249421	9.477478	13.021364	43.370821	1533	CUFF.559.1	483
BnaA01g25250D	BnaA01g25250D	j	CUFF.563	CUFF.563.1	100	18.551524	17.141292	19.961756	71.049984	4490	CUFF.563.1	4346
BnaA01g25250D	BnaA01g25250D	j	CUFF.563	CUFF.563.2	77	14.248314	11.830533	16.666095	54.569234	1444	CUFF.563.1	4346
BnaA01g26200D	BnaA01g26200D	j	CUFF.564	CUFF.564.1	100	6.399979	5.089827	7.710131	24.449125	1328	CUFF.564.1	2234
BnaA01g26220D	BnaA01g26220D	e	CUFF.566	CUFF.566.1	100	2.723889	1.304358	4.143419	10.374625	611	CUFF.566.1	1348
BnaA01g26220D	BnaA01g26220D	e	CUFF.568	CUFF.568.1	100	2.923231	1.855818	3.990645	10.818838	938	CUFF.568.1	1348
BnaA01g18880D	BnaA01g18880D	j	CUFF.493	CUFF.493.1	20	3.044619	2.174246	3.914992	11.415359	2466	CUFF.493.1	1369
BnaA01g18880D	BnaA01g18880D	j	CUFF.493	CUFF.493.2	100	15.471713	13.689221	17.254204	58.008944	2267	CUFF.493.1	1369
BnaA01g18880D	BnaA01g18880D	j	CUFF.493	CUFF.493.3	52	8.105998	6.304928	9.907068	30.392264	1195	CUFF.493.1	1369
BnaA01g18880D	BnaA01g18880D	j	CUFF.493	CUFF.493.4	45	6.957994	5.202798	8.713189	26.087989	1129	CUFF.493.1	1369
BnaA01g18890D	BnaA01g18890D	=	CUFF.496	CUFF.496.1	100	6.653463	4.377429	8.929498	24.328309	594	CUFF.496.1	522
BnaA01g18920D	BnaA01g18920D	=	CUFF.500	CUFF.500.1	100	32.950434	28.272807	37.628061	125.896345	655	CUFF.500.1	792
BnaA01g18930D	BnaA01g18930D	j	CUFF.505	CUFF.505.1	66	2.010242	1.377544	2.642941	7.732300	1690	CUFF.505.1	2116
BnaA01g18930D	BnaA01g18930D	c	CUFF.505	CUFF.505.2	92	2.768413	1.333562	4.203263	10.648567	783	CUFF.505.1	2116
BnaA01g18930D	BnaA01g18930D	j	CUFF.505	CUFF.505.3	100	3.023936	1.207200	4.840672	11.631425	635	CUFF.505.1	2116
BnaA01g18940D	BnaA01g18940D	c	CUFF.507	CUFF.507.1	100	4.270097	2.997077	5.543117	16.009137	965	CUFF.507.1	1333
BnaA01g18950D	BnaA01g18950D	o	CUFF.508	CUFF.508.1	100	1.949286	0.690656	3.207915	7.871089	585	CUFF.508.1	1002
BnaA01g18960D	BnaA01g18960D	j	CUFF.512	CUFF.512.1	100	3.851717	3.148772	4.554663	14.721150	2991	CUFF.512.1	2029
BnaA01g18960D	BnaA01g18960D	j	CUFF.512	CUFF.512.2	28	1.068652	0.636130	1.501174	4.084356	2991	CUFF.512.1	2029
BnaA01g18970D	BnaA01g18970D	j	CUFF.513	CUFF.513.1	100	2.806577	2.381973	3.231181	10.726654	5412	CUFF.513.1	4683
BnaA01g19000D	BnaA01g19000D	j	CUFF.518	CUFF.518.1	100	3.729939	2.837869	4.622009	13.802639	1885	CUFF.518.1	1065
BnaA01g19000D	BnaA01g19000D	j	CUFF.518	CUFF.518.2	36	1.327636	0.684815	1.970458	4.912919	1732	CUFF.518.1	1065
BnaA01g19000D	BnaA01g19000D	j	CUFF.518	CUFF.518.3	46	1.726182	0.987013	2.465351	6.387736	1521	CUFF.518.1	1065
BnaA01g19010D	BnaA01g19010D	c	CUFF.519	CUFF.519.1	100	5.815036	3.656586	7.973486	21.833560	587	CUFF.519.1	868
BnaA01g19020D	BnaA01g19020D	j	CUFF.523	CUFF.523.1	100	3.816758	2.725793	4.907722	14.853107	1124	CUFF.523.1	1551
BnaA01g19040D	BnaA01g19040D	=	CUFF.533	CUFF.533.1	100	81.667612	75.054644	88.280580	311.014626	940	CUFF.533.1	1028
BnaA01g19090D	BnaA01g19090D	c	CUFF.536	CUFF.536.1	100	4.735553	3.258860	6.212247	17.632688	864	CUFF.536.1	1439
BnaA01g19120D	BnaA01g19120D	=	CUFF.553	CUFF.553.1	100	6.285993	4.933672	7.638313	24.403561	1244	CUFF.553.1	1245
-	-	u	CUFF.554	CUFF.554.1	100	8.111133	3.924742	12.297524	28.332465	355	CUFF.554.1	-
BnaA01g19130D	BnaA01g19130D	j	CUFF.555	CUFF.555.1	100	10.826994	9.081554	12.572433	40.883459	1445	CUFF.555.1	1449
BnaA01g19130D	BnaA01g19130D	j	CUFF.555	CUFF.555.2	24	2.551667	1.576348	3.526985	9.635265	1445	CUFF.555.1	1449
BnaA01g19150D	BnaA01g19150D	e	CUFF.556	CUFF.556.1	100	1.031973	0.476578	1.587368	3.881592	1487	CUFF.556.1	799
BnaA01g19150D	BnaA01g19150D	=	CUFF.557	CUFF.557.1	100	16.061205	13.154907	18.967502	60.411518	810	CUFF.556.1	799
BnaA01g19170D	BnaA01g19170D	e	CUFF.560	CUFF.560.1	100	4.249586	3.226591	5.272580	16.187537	1389	CUFF.560.1	1748
BnaA01g19210D	BnaA01g19210D	x	CUFF.561	CUFF.561.1	100	2.516784	1.700300	3.333267	9.340445	1284	CUFF.561.1	1363
BnaA01g19220D	BnaA01g19220D	c	CUFF.562	CUFF.562.1	100	0.975923	0.467329	1.484517	3.706403	1289	CUFF.562.1	1356
BnaA01g19230D	BnaA01g19230D	j	CUFF.567	CUFF.567.1	17	0.388993	0.073341	0.704646	1.446647	2321	CUFF.567.1	2508
BnaA01g19230D	BnaA01g19230D	c	CUFF.567	CUFF.567.2	100	2.309546	1.704960	2.914131	8.589085	2321	CUFF.567.1	2508
BnaA01g26230D	BnaA01g26230D	p	CUFF.570	CUFF.570.1	100	16.494216	12.049093	20.939338	59.932753	464	CUFF.570.1	3669
BnaA01g26140D	BnaA01g26140D	=	CUFF.565	CUFF.565.1	100	29.478975	26.777594	32.180355	113.866581	1356	CUFF.565.1	1629
-	-	u	CUFF.569	CUFF.569.1	100	1.379596	0.604395	2.154796	5.234133	872	CUFF.569.1	-
BnaA01g26250D	BnaA01g26250D	=	CUFF.572	CUFF.572.1	100	1.254951	0.728566	1.781337	4.712729	1547	CUFF.572.1	1666
BnaA01g26230D	BnaA01g26230D	j	CUFF.571	CUFF.571.1	25	0.533358	0.161179	0.905538	1.941152	1922	CUFF.571.1	3669
BnaA01g26230D	BnaA01g26230D	j	CUFF.571	CUFF.571.2	100	2.131311	1.486279	2.776342	7.756887	1922	CUFF.571.1	3669
BnaA01g26230D	BnaA01g26230D	j	CUFF.573	CUFF.573.1	21	0.841594	0.249172	1.434015	3.188031	1405	CUFF.573.1	3669
BnaA01g26230D	BnaA01g26230D	j	CUFF.573	CUFF.573.2	100	3.975309	2.900721	5.049897	15.058819	1405	CUFF.573.1	3669
BnaA01g26270D	BnaA01g26270D	j	CUFF.574	CUFF.574.1	55	5.708629	4.689968	6.727290	21.715542	2058	CUFF.574.1	2144
BnaA01g26270D	BnaA01g26270D	c	CUFF.574	CUFF.574.2	100	10.465403	8.202795	12.728012	39.810243	928	CUFF.574.1	2144
BnaA01g26310D	BnaA01g26310D	j	CUFF.575	CUFF.575.1	100	2.732626	1.916624	3.548627	10.552930	1758	CUFF.575.3	1092
BnaA01g26310D	BnaA01g26310D	j	CUFF.575	CUFF.575.2	57	1.553245	0.843892	2.262597	5.998364	1562	CUFF.575.3	1092
BnaA01g26310D	BnaA01g26310D	j	CUFF.575	CUFF.575.3	86	2.351726	1.560368	3.143084	9.081962	1771	CUFF.575.3	1092
BnaA01g26330D	BnaA01g26330D	=	CUFF.576	CUFF.576.1	100	10.987321	9.310890	12.663752	41.996855	1418	CUFF.576.1	1485
BnaA01g26500D	BnaA01g26500D	j	CUFF.579	CUFF.579.1	16	1.197169	0.533980	1.860359	4.459209	1623	CUFF.579.1	2236
BnaA01g26500D	BnaA01g26500D	j	CUFF.579	CUFF.579.2	100	7.667495	6.308362	9.026629	28.559839	1623	CUFF.579.1	2236
BnaA01g26540D	BnaA01g26540D	j	CUFF.580	CUFF.580.1	26	0.950274	0.449555	1.450992	3.616199	2217	CUFF.580.2	2139
BnaA01g26540D	BnaA01g26540D	j	CUFF.580	CUFF.580.2	100	3.725574	2.914316	4.536832	14.177408	2223	CUFF.580.2	2139
BnaA01g26530D	BnaA01g26530D	j	CUFF.581	CUFF.581.1	65	2.016573	1.387025	2.646121	7.481517	1761	CUFF.581.1	1181
BnaA01g26530D	BnaA01g26530D	j	CUFF.581	CUFF.581.2	100	3.111547	1.966737	4.256357	11.543887	965	CUFF.581.1	1181
BnaA01g26470D	BnaA01g26470D	=	CUFF.582	CUFF.582.1	100	41.566463	36.782433	46.350492	158.512925	818	CUFF.582.1	1004
BnaA01g26630D	BnaA01g26630D	c	CUFF.585	CUFF.585.1	100	3.193916	1.529435	4.858397	12.340674	555	CUFF.585.1	2414
BnaA01g26600D	BnaA01g26600D	c	CUFF.586	CUFF.586.1	100	3.146835	2.277908	4.015761	12.281045	1748	CUFF.586.1	1983
BnaA01g26600D	BnaA01g26600D	j	CUFF.586	CUFF.586.2	35	1.116393	0.519038	1.713749	4.356910	1748	CUFF.586.1	1983
BnaA01g26670D	BnaA01g26670D	=	CUFF.587	CUFF.587.1	100	3.177783	1.904368	4.451197	11.561851	795	CUFF.587.1	905
BnaA01g26650D	BnaA01g26650D	j	CUFF.588	CUFF.588.1	84	0.882082	0.356479	1.407686	3.252675	1712	CUFF.588.1	2006
BnaA01g26650D	BnaA01g26650D	j	CUFF.588	CUFF.588.2	43	0.456771	0.073675	0.839867	1.684340	1712	CUFF.588.1	2006
BnaA01g26650D	BnaA01g26650D	j	CUFF.588	CUFF.588.3	100	1.053694	0.504004	1.603383	3.885491	1712	CUFF.588.1	2006
BnaA01g26690D	BnaA01g26690D	=	CUFF.590	CUFF.590.1	100	34.962431	31.153883	38.770979	133.979417	903	CUFF.590.1	663
BnaA01g26550D	BnaA01g26550D	j	CUFF.592	CUFF.592.1	100	4.622254	3.510409	5.734099	17.813406	1391	CUFF.592.1	2016
BnaA01g26560D	BnaA01g26560D	=	CUFF.593	CUFF.593.1	100	15.039404	13.408906	16.669902	57.959390	2112	CUFF.593.1	610
BnaA01g27280D	BnaA01g27280D	j	CUFF.594	CUFF.594.1	100	2.809801	0.939196	4.680405	10.353528	463	CUFF.594.1	351
BnaA01g27300D	BnaA01g27300D	=	CUFF.596	CUFF.596.1	100	107.103796	91.621712	122.585880	410.233488	361	CUFF.596.1	613
BnaA01g25300D	BnaA01g25300D	=	CUFF.577	CUFF.577.1	100	64.178409	59.296720	69.060097	244.382695	1303	CUFF.577.1	1676
BnaA01g25310D	BnaA01g25310D	c	CUFF.578	CUFF.578.1	100	0.724495	0.350562	1.098427	2.905211	1703	CUFF.578.1	3478
BnaA01g25320D	BnaA01g25320D	j	CUFF.583	CUFF.583.1	16	0.661298	0.138330	1.184266	2.497545	1284	CUFF.583.1	2001
BnaA01g25320D	BnaA01g25320D	j	CUFF.583	CUFF.583.2	31	1.260090	0.502549	2.017630	4.759024	1275	CUFF.583.1	2001
BnaA01g25320D	BnaA01g25320D	j	CUFF.583	CUFF.583.3	100	4.030296	2.836586	5.224007	15.221360	1269	CUFF.583.1	2001
BnaA01g25330D	BnaA01g25330D	j	CUFF.584	CUFF.584.1	100	3.801979	2.101682	5.502276	14.909561	594	CUFF.584.1	1385
BnaA01g25340D	BnaA01g25340D	=	CUFF.589	CUFF.589.1	100	6.621957	5.225116	8.018798	24.693825	1241	CUFF.589.1	1626
BnaA01g25350D	BnaA01g25350D	j	CUFF.591	CUFF.591.1	100	2.081935	1.401631	2.762239	7.763709	1603	CUFF.591.1	1446
BnaA01g25380D	BnaA01g25380D	c	CUFF.595	CUFF.595.1	100	4.348694	3.384897	5.312491	16.657149	1630	CUFF.595.1	1784
BnaA01g25390D	BnaA01g25390D	j	CUFF.597	CUFF.597.1	100	5.952126	5.034181	6.870071	22.798903	2387	CUFF.597.1	2108
BnaA01g27320D	BnaA01g27320D	=	CUFF.598	CUFF.598.1	100	10.689287	8.644774	12.733801	40.498700	941	CUFF.598.1	1147
BnaA01g27330D	BnaA01g27330D	=	CUFF.599	CUFF.599.1	100	3.037326	1.205749	4.868902	11.997337	480	CUFF.599.1	683
BnaA01g27290D	BnaA01g27290D	j	CUFF.600	CUFF.600.1	16	0.442858	0.144136	0.741580	1.697857	2746	CUFF.600.1	3561
BnaA01g27290D	BnaA01g27290D	c	CUFF.600	CUFF.600.2	100	2.716460	2.122159	3.310761	10.414551	2745	CUFF.600.1	3561
BnaA01g27340D	BnaA01g27340D	=	CUFF.601	CUFF.601.1	100	23.992841	19.120697	28.864984	93.632559	511	CUFF.601.1	592
BnaA01g27410D	BnaA01g27410D	o	CUFF.602	CUFF.602.1	100	2.256333	1.404026	3.108639	8.363145	1116	CUFF.602.1	795
BnaA01g27360D	BnaA01g27360D	j	CUFF.603	CUFF.603.1	100	5.033952	4.051437	6.016468	19.114123	1673	CUFF.603.1	1151
BnaA01g27420D	BnaA01g27420D	=	CUFF.604	CUFF.604.1	100	16.129787	14.238312	18.021263	61.245342	1496	CUFF.604.1	1644
-	-	u	CUFF.605	CUFF.605.1	32	92.090582	82.493681	101.687483	328.913269	642	CUFF.605.1	-
-	-	u	CUFF.605	CUFF.605.2	100	284.971109	252.607899	317.334320	1017.810695	333	CUFF.605.1	-
BnaA01g28200D	BnaA01g28200D	=	CUFF.610	CUFF.610.1	100	2.320807	0.921308	3.720306	9.397362	558	CUFF.610.1	630
BnaA01g28220D	BnaA01g28220D	j	CUFF.611	CUFF.611.1	60	1.014420	0.505070	1.523769	3.799040	1860	CUFF.611.1	1708
BnaA01g28220D	BnaA01g28220D	=	CUFF.611	CUFF.611.2	100	1.681335	1.052984	2.309686	6.296663	1860	CUFF.611.1	1708
BnaA01g28220D	BnaA01g28220D	x	CUFF.612	CUFF.612.1	100	1.495169	0.503821	2.486516	5.599463	792	CUFF.612.1	1708
BnaA01g28450D	BnaA01g28450D	i	CUFF.613	CUFF.613.1	100	28.904249	17.332106	40.476392	44.010448	267	CUFF.613.1	792
BnaA01g28500D	BnaA01g28500D	=	CUFF.614	CUFF.614.1	100	13.631682	11.319249	15.944116	52.568365	936	CUFF.614.1	1019
BnaA01g28510D	BnaA01g28510D	j	CUFF.615	CUFF.615.1	100	11.968702	7.529017	16.408388	45.852536	403	CUFF.615.1	678
BnaA01g28540D	BnaA01g28540D	j	CUFF.617	CUFF.617.1	31	2.503729	1.804593	3.202866	9.444408	2796	CUFF.617.1	1290
BnaA01g28540D	BnaA01g28540D	j	CUFF.617	CUFF.617.2	100	8.126699	7.027788	9.225609	30.655012	2796	CUFF.617.1	1290
BnaA01g28550D	BnaA01g28550D	=	CUFF.619	CUFF.619.1	100	49.972999	43.745585	56.200414	190.192432	639	CUFF.619.1	796
BnaA01g28550D	BnaA01g28550D	p	CUFF.621	CUFF.621.1	100	6.036724	2.138887	9.934561	23.752229	335	CUFF.621.1	796
BnaA01g28580D	BnaA01g28580D	j	CUFF.624	CUFF.624.1	95	5.404766	3.388817	7.420714	20.767054	779	CUFF.624.2	1237
BnaA01g28580D	BnaA01g28580D	j	CUFF.624	CUFF.624.2	100	5.668325	3.818102	7.518548	21.779743	900	CUFF.624.2	1237
BnaA01g24630D	BnaA01g24630D	j	CUFF.606	CUFF.606.1	31	0.929338	0.373296	1.485380	3.446705	1609	CUFF.606.1	1091
BnaA01g24630D	BnaA01g24630D	=	CUFF.606	CUFF.606.2	48	1.449025	0.753628	2.144421	5.374109	1609	CUFF.606.1	1091
BnaA01g24630D	BnaA01g24630D	j	CUFF.606	CUFF.606.3	100	3.015274	1.910759	4.119789	11.182976	1206	CUFF.606.1	1091
BnaA01g24640D	BnaA01g24640D	=	CUFF.607	CUFF.607.1	100	14.463884	11.742615	17.185153	54.193998	772	CUFF.607.1	833
BnaA01g24650D	BnaA01g24650D	e	CUFF.608	CUFF.608.1	100	2.600520	1.845713	3.355327	9.965504	2369	CUFF.608.1	2124
BnaA01g24650D	BnaA01g24650D	=	CUFF.609	CUFF.609.1	100	19.560206	17.538673	21.581740	74.957047	1990	CUFF.608.1	2124
BnaA01g24680D	BnaA01g24680D	=	CUFF.616	CUFF.616.1	100	27.656924	25.594192	29.719657	104.732570	3341	CUFF.616.1	933
BnaA01g24690D	BnaA01g24690D	j	CUFF.618	CUFF.618.1	100	80.813486	75.305787	86.321185	306.028391	1584	CUFF.616.1	2015
BnaA01g24700D	BnaA01g24700D	j	CUFF.620	CUFF.620.1	37	2.458247	1.145912	3.770582	9.626911	877	CUFF.620.1	1067
BnaA01g24700D	BnaA01g24700D	=	CUFF.620	CUFF.620.2	100	6.667332	4.749071	8.585593	26.110403	861	CUFF.620.1	1067
BnaA01g24730D	BnaA01g24730D	=	CUFF.622	CUFF.622.1	100	22.363281	18.617993	26.108568	84.570843	829	CUFF.622.1	815
BnaA01g24730D	BnaA01g24730D	o	CUFF.623	CUFF.623.1	100	295.419255	270.999161	319.839348	1117.182034	425	CUFF.622.1	815
-	-	u	CUFF.625	CUFF.625.1	88	4.246295	3.360682	5.131908	16.001993	2108	CUFF.625.1	-
-	-	u	CUFF.625	CUFF.625.2	100	4.803524	3.596342	6.010707	18.101888	1459	CUFF.625.1	-
BnaA01g24760D	BnaA01g24760D	j	CUFF.629	CUFF.629.1	63	2.927987	2.124827	3.731146	11.157389	2377	CUFF.629.2	2895
BnaA01g24760D	BnaA01g24760D	=	CUFF.629	CUFF.629.2	100	4.666040	3.806549	5.525531	17.780417	2746	CUFF.629.2	2895
-	-	u	CUFF.639	CUFF.639.1	100	16.805494	10.323917	23.287071	60.977477	331	CUFF.639.1	-
BnaA01g25490D	BnaA01g25490D	j	CUFF.626	CUFF.626.1	100	15.215101	12.490441	17.939762	58.097260	962	CUFF.626.1	1023
BnaA01g25490D	BnaA01g25490D	j	CUFF.626	CUFF.626.2	58	8.780099	6.597594	10.962604	33.525882	959	CUFF.626.1	1023
-	-	u	CUFF.627	CUFF.627.1	20	2.403069	1.693334	3.112803	9.234812	1921	CUFF.627.1	-
-	-	u	CUFF.627	CUFF.627.2	52	6.410652	4.066313	8.754991	24.635653	618	CUFF.627.1	-
-	-	u	CUFF.627	CUFF.627.3	100	12.304057	9.918942	14.689171	47.283564	917	CUFF.627.1	-
BnaA01g25540D	BnaA01g25540D	j	CUFF.628	CUFF.628.1	100	2.754125	1.545850	3.962399	10.594984	790	CUFF.628.1	861
BnaA01g25550D	BnaA01g25550D	=	CUFF.630	CUFF.630.1	100	6.615533	5.315631	7.915436	25.638154	1391	CUFF.630.1	1164
BnaA01g25570D	BnaA01g25570D	j	CUFF.631	CUFF.631.1	21	0.537843	0.255255	0.820432	2.099534	3681	CUFF.631.1	3881
BnaA01g25570D	BnaA01g25570D	j	CUFF.631	CUFF.631.2	100	2.558939	1.993127	3.124750	9.989117	3400	CUFF.631.1	3881
BnaA01g25570D	BnaA01g25570D	j	CUFF.631	CUFF.631.3	66	1.695580	1.217660	2.173501	6.618896	3681	CUFF.631.1	3881
BnaA01g25600D	BnaA01g25600D	=	CUFF.632	CUFF.632.1	100	16.262670	12.382247	20.143094	61.594021	547	CUFF.632.1	726
BnaA01g25610D	BnaA01g25610D	o	CUFF.633	CUFF.633.1	100	1.658850	0.830861	2.486839	6.359759	937	CUFF.633.1	2031
BnaA01g25610D	BnaA01g25610D	j	CUFF.634	CUFF.634.1	31	2.265008	1.599483	2.930533	8.637025	1793	CUFF.634.1	2031
BnaA01g25610D	BnaA01g25610D	j	CUFF.634	CUFF.634.2	100	7.210339	5.534270	8.886409	27.494774	1015	CUFF.634.1	2031
BnaA01g25630D	BnaA01g25630D	j	CUFF.635	CUFF.635.1	100	95.137670	88.948871	101.326469	360.782706	1398	CUFF.635.1	1566
BnaA01g25670D	BnaA01g25670D	=	CUFF.636	CUFF.636.1	100	31.034282	26.435484	35.633080	117.972297	680	CUFF.636.1	856
BnaA01g25680D	BnaA01g25680D	j	CUFF.637	CUFF.637.1	26	2.187756	1.467890	2.907621	8.068046	1919	CUFF.637.1	1964
BnaA01g25680D	BnaA01g25680D	=	CUFF.637	CUFF.637.2	100	8.397957	7.105083	9.690831	30.970141	1917	CUFF.637.1	1964
BnaA01g25720D	BnaA01g25720D	j	CUFF.638	CUFF.638.1	100	3.033976	1.562882	4.505069	11.754916	629	CUFF.638.1	1173
BnaA01g25730D	BnaA01g25730D	e	CUFF.640	CUFF.640.1	100	1.592308	0.579883	2.604734	6.162962	760	CUFF.641.1	1473
BnaA01g25730D	BnaA01g25730D	=	CUFF.641	CUFF.641.1	100	5.827147	4.526345	7.127950	22.553725	1268	CUFF.641.1	1473
BnaA01g25770D	BnaA01g25770D	=	CUFF.642	CUFF.642.1	100	6.642088	4.854422	8.429753	24.795067	1100	CUFF.642.1	1233
BnaA01g25770D	BnaA01g25770D	j	CUFF.642	CUFF.642.2	67	4.451506	2.911640	5.991371	16.617574	1100	CUFF.642.1	1233
-	-	u	CUFF.643	CUFF.643.1	100	40.619764	35.278705	45.960823	156.790447	635	CUFF.643.1	-
BnaA01g29130D	BnaA01g29130D	=	CUFF.647	CUFF.647.1	100	65.118811	59.921532	70.316091	245.053186	1195	CUFF.647.1	1156
BnaA01g29130D	BnaA01g29130D	j	CUFF.647	CUFF.647.2	26	17.175595	13.974571	20.376620	64.634692	849	CUFF.647.1	1156
BnaA01g29140D	BnaA01g29140D	j	CUFF.651	CUFF.651.1	59	0.658935	0.256630	1.061240	2.483167	2104	CUFF.651.2	3152
BnaA01g29140D	BnaA01g29140D	c	CUFF.651	CUFF.651.2	100	1.113015	0.647101	1.578929	4.194344	2243	CUFF.651.2	3152
BnaA01g29170D	BnaA01g29170D	c	CUFF.655	CUFF.655.1	65	0.605530	0.224281	0.986779	2.290036	2071	CUFF.655.1	2403
BnaA01g29170D	BnaA01g29170D	o	CUFF.655	CUFF.655.2	100	0.927236	0.479183	1.375289	3.506686	2071	CUFF.655.1	2403
BnaA01g29180D	BnaA01g29180D	e	CUFF.657	CUFF.657.1	100	3.526862	2.826066	4.227659	13.458373	2230	CUFF.657.1	2043
BnaA01g28980D	BnaA01g28980D	=	CUFF.645	CUFF.645.1	100	4.431394	2.867373	5.995415	16.154571	760	CUFF.645.1	839
BnaA01g28990D	BnaA01g28990D	=	CUFF.646	CUFF.646.1	100	7.902607	5.232129	10.573085	31.290193	554	CUFF.646.1	912
BnaA01g29000D	BnaA01g29000D	j	CUFF.648	CUFF.648.1	100	1.795525	1.072382	2.518669	6.579314	1247	CUFF.648.1	1089
BnaA01g29010D	BnaA01g29010D	e	CUFF.650	CUFF.650.1	100	5.709203	4.482064	6.936341	21.389551	1292	CUFF.650.1	1204
BnaA01g29020D	BnaA01g29020D	e	CUFF.652	CUFF.652.1	100	4.061842	2.476394	5.647289	15.601832	948	CUFF.652.1	889
BnaA01g29020D	BnaA01g29020D	=	CUFF.653	CUFF.653.1	100	21.452717	17.742547	25.162886	82.401458	754	CUFF.652.1	889
BnaA01g29030D	BnaA01g29030D	j	CUFF.654	CUFF.654.1	40	5.089423	4.137343	6.041504	19.044941	2115	CUFF.654.1	968
BnaA01g29030D	BnaA01g29030D	=	CUFF.654	CUFF.654.2	100	12.828080	9.715922	15.940237	48.003477	698	CUFF.654.1	968
BnaA01g29050D	BnaA01g29050D	c	CUFF.656	CUFF.656.1	100	0.803940	0.357994	1.249885	3.082481	1344	CUFF.656.1	1801
BnaA01g29060D	BnaA01g29060D	j	CUFF.658	CUFF.658.1	100	3.635814	2.585868	4.685761	13.121950	1297	CUFF.658.1	1167
BnaA01g29060D	BnaA01g29060D	j	CUFF.658	CUFF.658.2	28	1.009462	0.315958	1.702967	3.643232	1165	CUFF.658.1	1167
BnaA01g29080D	BnaA01g29080D	=	CUFF.659	CUFF.659.1	100	9.689811	8.480842	10.898780	36.257267	2098	CUFF.659.1	2054
BnaA01g29300D	BnaA01g29300D	=	CUFF.660	CUFF.660.1	100	7.158540	4.653406	9.663675	28.485999	549	CUFF.660.1	493
-	-	u	CUFF.662	CUFF.662.1	100	9.809354	8.038746	11.579963	36.172471	1161	CUFF.662.1	-
BnaA01g29370D	BnaA01g29370D	j	CUFF.665	CUFF.665.1	100	1.956469	1.168702	2.744235	7.536570	1146	CUFF.665.1	1809
BnaA01g29380D	BnaA01g29380D	=	CUFF.666	CUFF.666.1	100	2.251432	1.540699	2.962164	8.625038	1530	CUFF.666.1	1119
BnaA01g29390D	BnaA01g29390D	e	CUFF.667	CUFF.667.1	100	8.087020	7.094487	9.079552	29.592127	2547	CUFF.667.1	1662
BnaA01g29400D	BnaA01g29400D	=	CUFF.668	CUFF.668.1	100	20.297280	14.664023	25.930537	76.294549	404	CUFF.668.1	612
BnaA01g29430D	BnaA01g29430D	j	CUFF.672	CUFF.672.1	40	1.288669	0.569432	2.007905	5.072081	1370	CUFF.672.1	1205
BnaA01g29430D	BnaA01g29430D	j	CUFF.672	CUFF.672.2	31	1.004392	0.310230	1.698555	3.953196	1299	CUFF.672.1	1205
BnaA01g29430D	BnaA01g29430D	=	CUFF.672	CUFF.672.3	100	3.191589	2.086700	4.296478	12.561801	1279	CUFF.672.1	1205
BnaA01g29440D	BnaA01g29440D	j	CUFF.673	CUFF.673.1	16	2.754833	1.586472	3.923194	10.531740	1160	CUFF.673.1	1162
BnaA01g29440D	BnaA01g29440D	=	CUFF.673	CUFF.673.2	100	16.885034	14.418071	19.351996	64.551574	1160	CUFF.673.1	1162
BnaA01g29450D	BnaA01g29450D	j	CUFF.683	CUFF.683.1	100	8.602612	6.334615	10.870609	31.198566	736	CUFF.683.1	627
BnaA01g29460D	BnaA01g29460D	j	CUFF.684	CUFF.684.1	100	1.623185	1.166810	2.079559	6.116939	2519	CUFF.684.1	2554
BnaA01g29470D	BnaA01g29470D	j	CUFF.688	CUFF.688.1	100	3.916680	2.962055	4.871306	14.868957	1770	CUFF.688.1	1798
BnaA01g29470D	BnaA01g29470D	j	CUFF.688	CUFF.688.2	62	2.442804	1.313645	3.571962	9.273656	1172	CUFF.688.1	1798
BnaA01g29230D	BnaA01g29230D	e	CUFF.675	CUFF.675.1	100	10.925986	8.978478	12.873495	41.636633	1131	CUFF.676.2	2508
BnaA01g29230D	BnaA01g29230D	c	CUFF.676	CUFF.676.1	100	11.879007	10.125179	13.632835	45.268392	1565	CUFF.676.2	2508
BnaA01g29230D	BnaA01g29230D	j	CUFF.676	CUFF.676.2	28	3.282502	2.513106	4.051897	12.508923	2230	CUFF.676.2	2508
BnaA01g29260D	BnaA01g29260D	j	CUFF.678	CUFF.678.1	100	1.504150	0.968588	2.039713	5.843286	1710	CUFF.678.1	1757
BnaA01g29290D	BnaA01g29290D	j	CUFF.694	CUFF.694.1	100	2.815996	2.245629	3.386363	10.788161	2783	CUFF.694.1	2145
BnaA01g29710D	BnaA01g29710D	o	CUFF.696	CUFF.696.1	83	0.915312	0.374649	1.455976	3.516168	1667	CUFF.696.3	1826
BnaA01g29710D	BnaA01g29710D	j	CUFF.696	CUFF.696.2	76	0.840232	0.342519	1.337945	3.227746	1694	CUFF.696.3	1826
BnaA01g29710D	BnaA01g29710D	o	CUFF.696	CUFF.696.3	100	1.103209	0.541631	1.664787	4.237973	1792	CUFF.696.3	1826
BnaA01g26700D	BnaA01g26700D	j	CUFF.644	CUFF.644.1	100	0.853176	0.261253	1.445099	3.319413	1282	CUFF.644.2	975
BnaA01g26700D	BnaA01g26700D	j	CUFF.644	CUFF.644.2	91	0.777128	0.235174	1.319082	3.023536	1380	CUFF.644.2	975
BnaA01g26720D	BnaA01g26720D	x	CUFF.649	CUFF.649.1	100	118.225378	113.860609	122.590148	436.482683	1939	CUFF.649.1	1909
BnaA01g26730D	BnaA01g26730D	=	CUFF.661	CUFF.661.1	100	11.340067	9.964476	12.715658	43.314738	2331	CUFF.661.1	2384
BnaA01g26730D	BnaA01g26730D	j	CUFF.661	CUFF.661.2	22	2.507077	1.591167	3.422986	9.576078	1679	CUFF.661.1	2384
BnaA01g26740D	BnaA01g26740D	j	CUFF.671	CUFF.671.1	37	2.230818	1.508507	2.953130	8.284048	2310	CUFF.671.1	2158
BnaA01g26740D	BnaA01g26740D	j	CUFF.671	CUFF.671.2	100	5.990377	4.956822	7.023931	22.245004	2310	CUFF.671.1	2158
BnaA01g26750D	BnaA01g26750D	=	CUFF.674	CUFF.674.1	100	115.640448	99.645796	131.635100	436.638869	364	CUFF.674.1	502
BnaA01g26770D	BnaA01g26770D	j	CUFF.677	CUFF.677.1	54	0.847126	0.346325	1.347928	3.150302	1719	CUFF.677.1	2719
BnaA01g26770D	BnaA01g26770D	c	CUFF.677	CUFF.677.2	100	1.573864	0.908893	2.238835	5.852900	1616	CUFF.677.1	2719
BnaA01g26770D	BnaA01g26770D	j	CUFF.680	CUFF.680.1	100	1.535314	0.892990	2.177638	5.724763	1307	CUFF.680.1	2719
BnaA01g26780D	BnaA01g26780D	j	CUFF.686	CUFF.686.1	100	9.198766	7.224707	11.172824	34.926207	1200	CUFF.686.1	1388
BnaA01g26780D	BnaA01g26780D	j	CUFF.686	CUFF.686.2	90	8.233509	6.347910	10.119109	31.261287	1197	CUFF.686.1	1388
BnaA01g26800D	BnaA01g26800D	c	CUFF.687	CUFF.687.1	100	1.929805	0.811406	3.048204	6.871778	660	CUFF.687.1	2711
BnaA01g26800D	BnaA01g26800D	j	CUFF.690	CUFF.690.1	100	1.424830	0.866349	1.983310	5.495745	1535	CUFF.690.1	2711
BnaA01g26810D	BnaA01g26810D	=	CUFF.692	CUFF.692.1	100	1.566993	0.658858	2.475128	6.000302	759	CUFF.692.1	1089
BnaA01g26820D	BnaA01g26820D	=	CUFF.698	CUFF.698.1	100	2.245711	1.780439	2.710983	8.552455	4107	CUFF.698.1	3901
BnaA01g26820D	BnaA01g26820D	j	CUFF.698	CUFF.698.2	29	0.648605	0.349421	0.947789	2.470116	4090	CUFF.698.1	3901
BnaA01g26820D	BnaA01g26820D	j	CUFF.698	CUFF.698.3	22	0.487681	0.231864	0.743498	1.857260	4107	CUFF.698.1	3901
-	-	u	CUFF.700	CUFF.700.1	100	0.775791	0.437208	1.114374	3.073941	2093	CUFF.700.1	-
BnaA01g29770D	BnaA01g29770D	=	CUFF.712	CUFF.712.1	100	99.168893	91.700302	106.637483	376.637582	945	CUFF.712.1	1561
BnaA01g30870D	BnaA01g30870D	=	CUFF.719	CUFF.719.1	100	6.672929	5.239356	8.106501	25.416740	1127	CUFF.719.1	1092
BnaA01g28250D	BnaA01g28250D	=	CUFF.679	CUFF.679.1	100	17.194239	15.552158	18.836321	62.761071	2433	CUFF.679.1	2495
BnaA01g28260D	BnaA01g28260D	=	CUFF.682	CUFF.682.1	100	10.044538	8.346712	11.742364	36.476898	1194	CUFF.682.1	915
BnaA01g28290D	BnaA01g28290D	j	CUFF.689	CUFF.689.1	100	0.705388	0.174383	1.236392	2.640795	1391	CUFF.691.1	522
BnaA01g28290D	BnaA01g28290D	e	CUFF.691	CUFF.691.1	100	1.643046	0.979170	2.306922	6.151152	1534	CUFF.691.1	522
BnaA01g28330D	BnaA01g28330D	j	CUFF.707	CUFF.707.1	100	27.751104	25.756902	29.745306	105.182739	3152	CUFF.707.1	3677
BnaA01g28350D	BnaA01g28350D	=	CUFF.715	CUFF.715.1	100	2.533345	1.693070	3.373620	9.579530	1250	CUFF.715.1	477
BnaA01g28370D	BnaA01g28370D	j	CUFF.721	CUFF.721.1	29	2.754610	1.990247	3.518974	10.532272	2227	CUFF.721.1	1623
BnaA01g28370D	BnaA01g28370D	j	CUFF.721	CUFF.721.2	100	9.515507	8.131887	10.899126	36.382607	1993	CUFF.721.1	1623
BnaA01g28390D	BnaA01g28390D	=	CUFF.722	CUFF.722.1	100	4.553917	3.426129	5.681705	17.792521	1274	CUFF.722.1	633
BnaA01g28410D	BnaA01g28410D	j	CUFF.726	CUFF.726.1	100	5.849716	5.062825	6.636607	22.144421	3713	CUFF.726.1	3922
BnaA01g28410D	BnaA01g28410D	j	CUFF.726	CUFF.726.2	29	1.711135	1.224023	2.198246	6.477595	3677	CUFF.726.1	3922
BnaA01g28450D	BnaA01g28450D	c	CUFF.729	CUFF.729.1	100	40.803716	25.066456	56.540975	63.706069	247	CUFF.729.1	792
BnaA01g32510D	BnaA01g32510D	=	CUFF.738	CUFF.738.1	100	7.425060	5.898635	8.951484	28.318158	1112	CUFF.738.1	1113
-	-	u	CUFF.742	CUFF.742.1	75	1.094602	0.308623	1.880581	3.861119	910	CUFF.742.2	-
-	-	u	CUFF.742	CUFF.742.2	91	1.340500	0.622010	2.058990	4.728504	1173	CUFF.742.2	-
-	-	u	CUFF.742	CUFF.742.3	100	1.468629	0.610240	2.327018	5.180469	1095	CUFF.742.2	-
-	-	u	CUFF.742	CUFF.742.4	84	1.234670	0.423773	2.045567	4.355196	1097	CUFF.742.2	-
-	-	u	CUFF.742	CUFF.742.5	54	0.785720	0.138566	1.432874	2.771564	1173	CUFF.742.2	-
BnaA01g23310D	BnaA01g23310D	e	CUFF.663	CUFF.663.1	100	3.885214	2.540686	5.229742	14.372346	887	CUFF.663.1	816
BnaA01g23310D	BnaA01g23310D	j	CUFF.664	CUFF.664.1	100	30.553874	17.805658	43.302091	113.026166	261	CUFF.663.1	816
BnaA01g23340D	BnaA01g23340D	e	CUFF.669	CUFF.669.1	100	6.584788	3.857656	9.311920	25.401442	559	CUFF.670.1	1203
BnaA01g23340D	BnaA01g23340D	=	CUFF.670	CUFF.670.1	100	8.465405	6.707732	10.223078	32.656097	1107	CUFF.670.1	1203
BnaA01g23390D	BnaA01g23390D	j	CUFF.681	CUFF.681.1	100	12.581052	10.597593	14.564511	46.234502	1324	CUFF.681.1	1467
BnaA01g23390D	BnaA01g23390D	j	CUFF.681	CUFF.681.2	19	2.385022	1.450954	3.319091	8.764794	1324	CUFF.681.1	1467
BnaA01g23390D	BnaA01g23390D	c	CUFF.681	CUFF.681.3	100	12.617077	9.037680	16.196473	46.366889	578	CUFF.681.1	1467
BnaA01g23420D	BnaA01g23420D	j	CUFF.685	CUFF.685.1	16	0.836815	0.474632	1.198999	3.152761	2750	CUFF.685.1	2648
BnaA01g23420D	BnaA01g23420D	j	CUFF.685	CUFF.685.2	100	5.305816	4.446845	6.164787	19.990035	2546	CUFF.685.1	2648
BnaA01g23450D	BnaA01g23450D	e	CUFF.693	CUFF.693.1	100	6.290588	4.089194	8.491983	23.818541	593	CUFF.693.1	291
BnaA01g23480D	BnaA01g23480D	=	CUFF.695	CUFF.695.1	100	9.726810	8.449819	11.003800	36.373673	1939	CUFF.695.1	1776
BnaA01g23490D	BnaA01g23490D	c	CUFF.697	CUFF.697.1	100	2.349416	1.364692	3.334139	8.689733	964	CUFF.697.1	1876
BnaA01g23500D	BnaA01g23500D	j	CUFF.699	CUFF.699.1	100	3.529213	2.314480	4.743946	13.735112	924	CUFF.699.1	1009
BnaA01g23510D	BnaA01g23510D	e	CUFF.701	CUFF.701.1	100	42.553290	37.656864	47.449715	160.458037	1054	CUFF.702.1	1785
BnaA01g23510D	BnaA01g23510D	j	CUFF.702	CUFF.702.1	100	71.017463	66.145620	75.889307	267.789467	1737	CUFF.702.1	1785
BnaA01g23520D	BnaA01g23520D	=	CUFF.703	CUFF.703.1	100	16.208306	13.407957	19.008655	61.384749	803	CUFF.703.1	785
BnaA01g23540D	BnaA01g23540D	e	CUFF.704	CUFF.704.1	100	1.908998	1.350005	2.467990	7.237699	3197	CUFF.704.1	2572
BnaA01g23540D	BnaA01g23540D	j	CUFF.705	CUFF.705.1	100	8.912180	7.805402	10.018958	33.789291	2902	CUFF.704.1	2572
BnaA01g23550D	BnaA01g23550D	=	CUFF.706	CUFF.706.1	100	52.698324	48.313542	57.083106	193.545006	1008	CUFF.706.1	1077
BnaA01g23560D	BnaA01g23560D	=	CUFF.708	CUFF.708.1	87	3.342878	1.974203	4.711554	12.636775	1018	CUFF.708.3	1073
BnaA01g23560D	BnaA01g23560D	j	CUFF.708	CUFF.708.2	33	1.255149	0.397687	2.112610	4.744723	1018	CUFF.708.3	1073
BnaA01g23560D	BnaA01g23560D	j	CUFF.708	CUFF.708.3	26	0.982869	0.378439	1.587299	3.715450	1436	CUFF.708.3	1073
BnaA01g23560D	BnaA01g23560D	j	CUFF.708	CUFF.708.4	36	1.400140	0.286245	2.514036	5.292822	819	CUFF.708.3	1073
BnaA01g23560D	BnaA01g23560D	j	CUFF.708	CUFF.708.5	100	3.845482	2.029531	5.661432	14.536720	819	CUFF.708.3	1073
BnaA01g23600D	BnaA01g23600D	=	CUFF.711	CUFF.711.1	100	6.106620	4.627835	7.585406	23.654280	1043	CUFF.711.1	1010
BnaA01g23610D	BnaA01g23610D	j	CUFF.713	CUFF.713.1	100	2.123262	1.655403	2.591121	7.953769	3081	CUFF.713.1	3924
BnaA01g23620D	BnaA01g23620D	j	CUFF.718	CUFF.718.1	100	7.738481	5.672073	9.804889	29.627982	834	CUFF.718.2	1729
BnaA01g23620D	BnaA01g23620D	j	CUFF.718	CUFF.718.2	32	2.463666	1.150816	3.776515	9.432528	836	CUFF.718.2	1729
-	-	u	CUFF.723	CUFF.723.1	87	9.700171	7.378049	12.022294	37.114612	943	CUFF.723.1	-
-	-	u	CUFF.723	CUFF.723.2	100	11.095306	8.540652	13.649959	42.452649	928	CUFF.723.1	-
-	-	u	CUFF.724	CUFF.724.1	100	5.138733	3.411479	6.865987	19.661724	801	CUFF.723.1	-
-	-	u	CUFF.728	CUFF.728.1	30	2.882647	1.737182	4.028111	10.685936	1037	CUFF.728.2	-
BnaA01g23630D	BnaA01g23630D	j	CUFF.728	CUFF.728.2	100	9.471123	7.813484	11.128763	35.109339	1317	CUFF.728.2	3207
BnaA01g23660D	BnaA01g23660D	j	CUFF.731	CUFF.731.1	30	1.494186	0.619772	2.368599	5.702220	1186	CUFF.731.1	1196
BnaA01g23660D	BnaA01g23660D	=	CUFF.731	CUFF.731.2	100	4.957989	3.605436	6.310542	18.921040	1186	CUFF.731.1	1196
BnaA01g23690D	BnaA01g23690D	=	CUFF.734	CUFF.734.1	100	12.439092	9.378647	15.499537	44.815289	611	CUFF.734.1	432
BnaA01g23700D	BnaA01g23700D	j	CUFF.735	CUFF.735.1	100	4.929815	3.513792	6.345838	19.073502	946	CUFF.735.1	1008
BnaA01g23710D	BnaA01g23710D	=	CUFF.736	CUFF.736.1	100	0.955789	0.637634	1.273944	3.520137	2965	CUFF.736.1	2823
BnaA01g23800D	BnaA01g23800D	j	CUFF.739	CUFF.739.1	16	0.479604	0.094966	0.864241	1.849121	1882	CUFF.739.1	1878
BnaA01g23800D	BnaA01g23800D	=	CUFF.739	CUFF.739.2	100	2.940790	2.176967	3.704613	11.338276	1880	CUFF.739.1	1878
BnaA01g32550D	BnaA01g32550D	j	CUFF.745	CUFF.745.1	24	0.637183	0.292370	0.981997	2.363359	2557	CUFF.745.1	2561
BnaA01g32550D	BnaA01g32550D	j	CUFF.745	CUFF.745.2	58	1.542624	0.978217	2.107030	5.721700	2440	CUFF.745.1	2561
BnaA01g32550D	BnaA01g32550D	j	CUFF.745	CUFF.745.3	100	2.654205	1.970479	3.337932	9.844636	2444	CUFF.745.1	2561
BnaA01g32570D	BnaA01g32570D	=	CUFF.746	CUFF.746.1	100	1.515173	0.637070	2.393277	6.112660	777	CUFF.746.1	880
BnaA01g32600D	BnaA01g32600D	j	CUFF.748	CUFF.748.1	100	10.540068	9.072989	12.007147	39.724116	1615	CUFF.748.1	946
BnaA01g32640D	BnaA01g32640D	=	CUFF.749	CUFF.749.1	100	4.231725	2.752448	5.711002	15.092517	793	CUFF.749.1	871
BnaA01g32630D	BnaA01g32630D	c	CUFF.750	CUFF.750.1	55	6.660284	3.379544	9.941023	24.962178	536	CUFF.750.2	941
BnaA01g32630D	BnaA01g32630D	j	CUFF.750	CUFF.750.2	100	12.202679	9.853526	14.551832	45.734604	982	CUFF.750.2	941
BnaA01g32650D	BnaA01g32650D	=	CUFF.752	CUFF.752.1	100	2.808208	1.254474	4.361943	10.638863	575	CUFF.752.1	712
BnaA01g32660D	BnaA01g32660D	j	CUFF.754	CUFF.754.1	100	185.383600	162.189052	208.578148	716.145417	315	CUFF.754.1	633
BnaA01g32670D	BnaA01g32670D	j	CUFF.759	CUFF.759.1	100	2.912739	2.075684	3.749794	10.899576	2432	CUFF.759.1	3080
BnaA01g32670D	BnaA01g32670D	j	CUFF.759	CUFF.759.2	66	1.922973	1.298012	2.547934	7.195834	2432	CUFF.759.1	3080
BnaA01g32670D	BnaA01g32670D	j	CUFF.759	CUFF.759.3	50	1.449016	0.892868	2.005165	5.422272	2428	CUFF.759.1	3080
BnaA01g32670D	BnaA01g32670D	j	CUFF.759	CUFF.759.4	83	2.404868	1.609720	3.200016	8.999105	2432	CUFF.759.1	3080
-	-	u	CUFF.709	CUFF.709.1	100	45.331309	39.909276	50.753343	168.710909	983	CUFF.709.1	-
-	-	u	CUFF.710	CUFF.710.1	100	76.632746	69.521718	83.743775	285.206416	940	CUFF.710.1	-
BnaA01g26840D	BnaA01g26840D	=	CUFF.714	CUFF.714.1	100	4.859256	3.489101	6.229411	19.024507	954	CUFF.714.1	871
BnaA01g26860D	BnaA01g26860D	=	CUFF.716	CUFF.716.1	100	11.691253	10.297322	13.085183	44.452505	1908	CUFF.716.1	1808
BnaA01g26890D	BnaA01g26890D	c	CUFF.717	CUFF.717.1	100	6.782310	3.286787	10.277832	26.522988	389	CUFF.717.1	552
BnaA01g26920D	BnaA01g26920D	j	CUFF.720	CUFF.720.1	100	2.296005	1.358624	3.233385	8.935980	986	CUFF.720.1	626
BnaA01g26950D	BnaA01g26950D	j	CUFF.725	CUFF.725.1	100	28.195367	24.739389	31.651346	108.766240	981	CUFF.725.1	2200
BnaA01g26950D	BnaA01g26950D	j	CUFF.727	CUFF.727.1	100	2.716858	1.889043	3.544673	9.862100	1371	CUFF.727.1	2200
BnaA01g26980D	BnaA01g26980D	o	CUFF.730	CUFF.730.1	25	4.517404	2.943613	6.091195	16.686110	1065	CUFF.732.1	1219
BnaA01g26980D	BnaA01g26980D	=	CUFF.730	CUFF.730.2	100	18.370033	15.572308	21.167758	67.854097	1065	CUFF.732.1	1219
BnaA01g26980D	BnaA01g26980D	e	CUFF.732	CUFF.732.1	100	2.210943	1.329236	3.092649	8.166643	1372	CUFF.732.1	1219
BnaA01g27000D	BnaA01g27000D	j	CUFF.733	CUFF.733.1	17	0.525054	0.078337	0.971770	1.954626	1685	CUFF.733.1	1886
BnaA01g27000D	BnaA01g27000D	=	CUFF.733	CUFF.733.2	100	3.118658	2.275346	3.961970	11.609881	1685	CUFF.733.1	1886
BnaA01g27010D	BnaA01g27010D	c	CUFF.737	CUFF.737.1	100	9.455268	7.747439	11.163097	35.694772	1629	CUFF.737.1	1706
BnaA01g27010D	BnaA01g27010D	j	CUFF.737	CUFF.737.2	60	5.638499	4.208610	7.068387	21.286009	1629	CUFF.737.1	1706
BnaA01g27090D	BnaA01g27090D	j	CUFF.740	CUFF.740.1	88	17.772679	15.831951	19.713408	65.024492	1880	CUFF.740.1	1859
BnaA01g27090D	BnaA01g27090D	c	CUFF.740	CUFF.740.2	100	20.117320	16.352913	23.881727	73.602774	736	CUFF.740.1	1859
BnaA01g27100D	BnaA01g27100D	j	CUFF.743	CUFF.743.1	100	3.609859	2.335791	4.883927	13.792216	880	CUFF.743.1	795
BnaA01g27120D	BnaA01g27120D	p	CUFF.747	CUFF.747.1	100	2.492665	1.206128	3.779201	9.936361	660	CUFF.747.1	156
BnaA01g27130D	BnaA01g27130D	j	CUFF.753	CUFF.753.1	15	0.675692	0.128994	1.222390	2.540645	1359	CUFF.753.1	1210
BnaA01g27130D	BnaA01g27130D	j	CUFF.753	CUFF.753.2	100	4.537153	3.290692	5.783614	17.059979	1284	CUFF.753.1	1210
BnaA01g27130D	BnaA01g27130D	j	CUFF.753	CUFF.753.3	31	1.406792	0.631340	2.182243	5.289624	1284	CUFF.753.1	1210
BnaA01g27160D	BnaA01g27160D	j	CUFF.756	CUFF.756.1	100	6.565967	5.664587	7.467346	24.682361	2729	CUFF.756.1	3037
BnaA01g27170D	BnaA01g27170D	j	CUFF.758	CUFF.758.1	30	3.187637	2.055813	4.319462	12.205561	1483	CUFF.758.1	1539
BnaA01g27170D	BnaA01g27170D	=	CUFF.758	CUFF.758.2	100	10.482813	8.700789	12.264838	40.139010	1474	CUFF.758.1	1539
BnaA01g33130D	BnaA01g33130D	=	CUFF.761	CUFF.761.1	100	17.285325	14.494695	20.075955	64.475647	899	CUFF.761.1	1364
BnaA01g33100D	BnaA01g33100D	=	CUFF.763	CUFF.763.1	100	1.130357	0.662623	1.598091	4.372561	1702	CUFF.763.1	1589
BnaA01g33220D	BnaA01g33220D	j	CUFF.767	CUFF.767.1	45	13.583813	11.913470	15.254156	51.701180	1907	CUFF.767.1	1917
BnaA01g33220D	BnaA01g33220D	c	CUFF.767	CUFF.767.2	100	30.317146	25.548896	35.085396	115.389709	693	CUFF.767.1	1917
BnaA01g33230D	BnaA01g33230D	=	CUFF.769	CUFF.769.1	100	49.950485	43.277890	56.623081	185.937188	609	CUFF.769.1	735
BnaA01g33230D	BnaA01g33230D	j	CUFF.769	CUFF.769.2	29	14.409684	10.449421	18.369947	53.639041	578	CUFF.769.1	735
BnaA01g33250D	BnaA01g33250D	c	CUFF.771	CUFF.771.1	100	3.882685	1.375684	6.389685	12.655418	405	CUFF.771.1	1525
BnaA01g33280D	BnaA01g33280D	j	CUFF.777	CUFF.777.1	20	1.300994	0.692111	1.909877	4.895839	1747	CUFF.777.1	1717
BnaA01g33280D	BnaA01g33280D	j	CUFF.777	CUFF.777.2	44	2.783237	1.807903	3.758571	10.473745	1747	CUFF.777.1	1717
BnaA01g33280D	BnaA01g33280D	=	CUFF.777	CUFF.777.3	100	6.346396	5.065972	7.626820	23.882455	1747	CUFF.777.1	1717
BnaA01g33140D	BnaA01g33140D	j	CUFF.775	CUFF.775.1	100	5.506432	4.885186	6.127678	20.837334	4863	CUFF.775.1	4459
BnaA01g33150D	BnaA01g33150D	=	CUFF.776	CUFF.776.1	100	18.069308	12.936385	23.202232	69.973744	431	CUFF.776.1	551
BnaA01g33290D	BnaA01g33290D	j	CUFF.780	CUFF.780.1	100	2.601038	1.769031	3.433045	9.699245	1316	CUFF.780.1	1290
BnaA01g33350D	BnaA01g33350D	=	CUFF.785	CUFF.785.1	100	33.075775	26.852714	39.298836	125.344066	484	CUFF.785.1	662
-	-	u	CUFF.760	CUFF.760.1	100	6.347822	3.641102	9.054543	25.701371	469	CUFF.760.1	-
BnaA01g29490D	BnaA01g29490D	j	CUFF.762	CUFF.762.1	100	38.202143	34.845121	41.559164	143.074739	1572	CUFF.762.1	1571
BnaA01g29490D	BnaA01g29490D	j	CUFF.762	CUFF.762.2	14	5.451769	4.005121	6.898416	20.417975	1525	CUFF.762.1	1571
BnaA01g29500D	BnaA01g29500D	=	CUFF.764	CUFF.764.1	100	2.946566	1.965739	3.927393	10.767062	1119	CUFF.764.1	1198
BnaA01g29510D	BnaA01g29510D	c	CUFF.765	CUFF.765.1	100	1.945130	1.092562	2.797699	7.101686	1010	CUFF.765.1	2920
BnaA01g29510D	BnaA01g29510D	j	CUFF.766	CUFF.766.1	100	1.640605	1.059250	2.221960	6.155630	1636	CUFF.766.1	2920
BnaA01g29520D	BnaA01g29520D	=	CUFF.768	CUFF.768.1	100	7.386730	5.796547	8.976912	27.782089	1084	CUFF.768.1	1253
BnaA01g29550D	BnaA01g29550D	=	CUFF.770	CUFF.770.1	100	0.626877	0.222110	1.031643	2.330194	1329	CUFF.770.1	918
BnaA01g29560D	BnaA01g29560D	j	CUFF.773	CUFF.773.1	100	2.925268	1.959498	3.891037	10.882808	1144	CUFF.773.1	1159
BnaA01g29580D	BnaA01g29580D	j	CUFF.773	CUFF.773.2	85	2.485699	1.650382	3.321017	9.247493	1475	CUFF.773.3	1020
BnaA01g29580D	BnaA01g29580D	j	CUFF.773	CUFF.773.3	44	1.278700	0.674916	1.882485	4.757120	1645	CUFF.773.3	1020
BnaA01g29570D	BnaA01g29570D	x	CUFF.774	CUFF.774.1	100	3.644955	2.641042	4.648869	13.159151	1232	CUFF.774.1	1101
BnaA01g29590D	BnaA01g29590D	c	CUFF.778	CUFF.778.1	100	3.400425	2.718406	4.082444	13.254223	2375	CUFF.778.1	3471
BnaA01g29590D	BnaA01g29590D	j	CUFF.779	CUFF.779.1	100	2.370753	1.147139	3.594368	9.074657	682	CUFF.779.1	3471
BnaA01g29610D	BnaA01g29610D	j	CUFF.781	CUFF.781.1	100	5.174288	4.273318	6.075259	19.878015	2132	CUFF.781.1	2028
BnaA01g29630D	BnaA01g29630D	=	CUFF.783	CUFF.783.1	100	22.356402	20.700113	24.012692	82.610103	2488	CUFF.783.1	2529
BnaA01g29660D	BnaA01g29660D	j	CUFF.787	CUFF.787.1	61	10.471776	9.040952	11.902600	40.102564	2293	CUFF.787.1	2226
BnaA01g29660D	BnaA01g29660D	c	CUFF.787	CUFF.787.2	100	17.116655	14.710836	19.522475	65.549700	1342	CUFF.787.1	2226
BnaA01g29660D	BnaA01g29660D	j	CUFF.787	CUFF.787.3	16	2.806787	1.966612	3.646962	10.748831	2284	CUFF.787.1	2226
BnaA01g29680D	BnaA01g29680D	j	CUFF.789	CUFF.789.1	100	1.785633	1.043510	2.527755	6.740410	1433	CUFF.789.1	1196
BnaA01g29680D	BnaA01g29680D	j	CUFF.789	CUFF.789.2	51	0.905399	0.317557	1.493242	3.417704	1433	CUFF.789.1	1196
BnaA01g29690D	BnaA01g29690D	=	CUFF.791	CUFF.791.1	100	12.307093	11.038965	13.575221	46.564371	2793	CUFF.791.1	3036
BnaA01g28610D	BnaA01g28610D	j	CUFF.741	CUFF.741.1	27	2.169805	0.695509	3.644101	7.984277	639	CUFF.741.1	794
BnaA01g28610D	BnaA01g28610D	=	CUFF.741	CUFF.741.2	100	8.063058	5.399858	10.726258	29.669803	639	CUFF.741.1	794
BnaA01g28610D	BnaA01g28610D	j	CUFF.741	CUFF.741.3	48	3.888103	1.872278	5.903928	14.307134	639	CUFF.741.1	794
BnaA01g28630D	BnaA01g28630D	j	CUFF.744	CUFF.744.1	32	0.869710	0.284966	1.454454	3.197063	1360	CUFF.744.1	1887
BnaA01g28630D	BnaA01g28630D	j	CUFF.744	CUFF.744.2	51	1.385921	0.718097	2.053746	5.094663	1360	CUFF.744.1	1887
BnaA01g28630D	BnaA01g28630D	c	CUFF.744	CUFF.744.3	100	2.715886	1.099361	4.332412	9.983631	574	CUFF.744.1	1887
BnaA01g28640D	BnaA01g28640D	p	CUFF.751	CUFF.751.1	100	4.170205	2.150513	6.189897	16.277717	530	CUFF.751.1	2210
BnaA01g28640D	BnaA01g28640D	c	CUFF.755	CUFF.755.1	100	1.933167	1.350846	2.515487	7.389741	1868	CUFF.755.1	2210
BnaA01g28690D	BnaA01g28690D	=	CUFF.757	CUFF.757.1	100	3.243135	2.350206	4.136064	12.649000	1377	CUFF.757.1	1409
BnaA01g28710D	BnaA01g28710D	j	CUFF.772	CUFF.772.1	100	157.115196	148.404002	165.826390	590.614685	1532	CUFF.772.1	1535
BnaA01g28790D	BnaA01g28790D	j	CUFF.782	CUFF.782.1	14	0.641549	0.180125	1.102973	2.468056	1692	CUFF.782.1	1790
BnaA01g28790D	BnaA01g28790D	j	CUFF.782	CUFF.782.2	100	4.468143	3.475812	5.460473	17.189065	1692	CUFF.782.1	1790
BnaA01g28800D	BnaA01g28800D	c	CUFF.784	CUFF.784.1	100	2.272339	0.902067	3.642610	9.276254	565	CUFF.784.1	2698
BnaA01g28820D	BnaA01g28820D	=	CUFF.786	CUFF.786.1	100	7.882500	5.219758	10.545242	31.015934	652	CUFF.786.1	754
BnaA01g28820D	BnaA01g28820D	j	CUFF.786	CUFF.786.2	58	4.605851	2.338231	6.873472	18.123030	634	CUFF.786.1	754
BnaA01g28850D	BnaA01g28850D	j	CUFF.788	CUFF.788.1	86	4.357604	3.522428	5.192781	16.783910	2166	CUFF.788.1	2131
BnaA01g28850D	BnaA01g28850D	c	CUFF.788	CUFF.788.2	100	5.075684	3.366476	6.784891	19.549690	807	CUFF.788.1	2131
BnaA01g28880D	BnaA01g28880D	j	CUFF.790	CUFF.790.1	55	0.709346	0.217271	1.201421	2.671128	1350	CUFF.790.1	1559
BnaA01g28880D	BnaA01g28880D	j	CUFF.790	CUFF.790.2	100	1.290576	0.549810	2.031342	4.859820	1083	CUFF.790.1	1559
BnaA01g34020D	BnaA01g34020D	e	CUFF.797	CUFF.797.1	100	2.149587	1.698765	2.600410	8.239755	3174	CUFF.797.1	3054
BnaA01g34010D	BnaA01g34010D	j	CUFF.798	CUFF.798.1	19	1.987303	0.893859	3.080747	7.579737	1076	CUFF.798.1	1337
BnaA01g34010D	BnaA01g34010D	=	CUFF.798	CUFF.798.2	100	10.216047	8.187943	12.244150	38.964839	1071	CUFF.798.1	1337
BnaA01g34070D	BnaA01g34070D	j	CUFF.799	CUFF.799.1	49	1.376460	0.726167	2.026752	5.331141	1188	CUFF.799.1	1282
BnaA01g34070D	BnaA01g34070D	c	CUFF.799	CUFF.799.2	100	2.812658	1.572059	4.053256	10.893653	767	CUFF.799.1	1282
BnaA01g34090D	BnaA01g34090D	j	CUFF.801	CUFF.801.1	85	6.222342	4.805544	7.639141	24.088919	1313	CUFF.801.1	1268
BnaA01g34090D	BnaA01g34090D	c	CUFF.801	CUFF.801.2	100	7.308736	5.271255	9.346216	28.294739	888	CUFF.801.1	1268
BnaA01g34060D	BnaA01g34060D	=	CUFF.803	CUFF.803.1	100	22.689736	20.189166	25.190307	87.501740	1418	CUFF.803.1	1684
BnaA01g34330D	BnaA01g34330D	=	CUFF.804	CUFF.804.1	100	1.517810	0.820408	2.215211	5.702793	1093	CUFF.804.1	1283
BnaA01g34370D	BnaA01g34370D	=	CUFF.806	CUFF.806.1	100	1.837349	1.045148	2.629549	7.069790	1093	CUFF.806.1	1054
BnaA01g34440D	BnaA01g34440D	j	CUFF.809	CUFF.809.1	43	0.851253	0.193271	1.509234	3.110433	1094	CUFF.809.1	1002
BnaA01g34440D	BnaA01g34440D	=	CUFF.809	CUFF.809.2	100	1.981362	1.078619	2.884105	7.239793	1094	CUFF.809.1	1002
BnaA01g34450D	BnaA01g34450D	j	CUFF.811	CUFF.811.1	43	3.049082	1.741877	4.356287	11.128477	1056	CUFF.811.1	1191
BnaA01g34450D	BnaA01g34450D	c	CUFF.811	CUFF.811.2	100	7.093120	5.310583	8.875656	25.888323	1056	CUFF.811.1	1191
BnaA01g34380D	BnaA01g34380D	=	CUFF.810	CUFF.810.1	100	9.468895	7.939534	10.998256	36.509535	1348	CUFF.810.1	1337
BnaA01g34400D	BnaA01g34400D	j	CUFF.813	CUFF.813.1	47	1.529480	0.503741	2.555219	5.681500	903	CUFF.813.1	892
BnaA01g34400D	BnaA01g34400D	j	CUFF.813	CUFF.813.2	53	1.730534	0.655044	2.806025	6.428348	903	CUFF.813.1	892
BnaA01g34400D	BnaA01g34400D	=	CUFF.813	CUFF.813.3	100	3.250585	1.859251	4.641920	12.074825	903	CUFF.813.1	892
BnaA01g34410D	BnaA01g34410D	c	CUFF.815	CUFF.815.1	100	13.938530	5.897557	21.979504	54.883416	270	CUFF.815.1	3437
BnaA01g34410D	BnaA01g34410D	c	CUFF.817	CUFF.817.1	100	3.359170	2.659947	4.058394	12.340770	2674	CUFF.817.1	3437
BnaA01g34410D	BnaA01g34410D	j	CUFF.817	CUFF.817.2	28	0.930966	0.526975	1.334956	3.420140	2515	CUFF.817.1	3437
BnaA01g34410D	BnaA01g34410D	j	CUFF.817	CUFF.817.3	37	1.242153	0.780536	1.703770	4.563367	2635	CUFF.817.1	3437
BnaA01g25780D	BnaA01g25780D	=	CUFF.792	CUFF.792.1	81	4.735845	2.861774	6.609917	18.360157	877	CUFF.792.1	1828
BnaA01g25780D	BnaA01g25780D	j	CUFF.792	CUFF.792.2	67	3.902314	2.222032	5.582595	15.128681	848	CUFF.792.1	1828
BnaA01g25780D	BnaA01g25780D	j	CUFF.792	CUFF.792.3	100	5.826416	3.840896	7.811936	22.588136	848	CUFF.792.1	1828
BnaA01g25790D	BnaA01g25790D	=	CUFF.793	CUFF.793.1	100	7.890339	6.678053	9.102624	29.463726	1860	CUFF.793.1	1855
BnaA01g25800D	BnaA01g25800D	j	CUFF.794	CUFF.794.1	100	2.748693	2.248339	3.249046	10.327406	3483	CUFF.794.1	3496
BnaA01g25810D	BnaA01g25810D	e	CUFF.795	CUFF.795.1	100	1.091283	0.229830	1.952736	4.239652	929	CUFF.796.1	2459
BnaA01g25810D	BnaA01g25810D	j	CUFF.796	CUFF.796.1	100	8.213904	6.429178	9.998629	31.911149	1048	CUFF.796.1	2459
BnaA01g25860D	BnaA01g25860D	=	CUFF.800	CUFF.800.1	100	1.226163	0.753254	1.699071	4.933653	1746	CUFF.800.1	1960
BnaA01g25880D	BnaA01g25880D	j	CUFF.802	CUFF.802.1	100	49.972875	46.432362	53.513388	189.521537	1924	CUFF.802.1	2433
BnaA01g25900D	BnaA01g25900D	=	CUFF.805	CUFF.805.1	100	31.987139	28.893091	35.081187	121.149751	1380	CUFF.805.1	1593
BnaA01g25910D	BnaA01g25910D	j	CUFF.807	CUFF.807.1	62	1.164206	0.638013	1.690398	4.497308	2084	CUFF.807.1	3441
BnaA01g25910D	BnaA01g25910D	j	CUFF.807	CUFF.807.2	100	1.876779	1.102846	2.650713	7.249967	1501	CUFF.807.1	3441
BnaA01g25910D	BnaA01g25910D	j	CUFF.807	CUFF.807.3	24	0.447739	0.094544	0.800933	1.729606	2075	CUFF.807.1	3441
BnaA01g25910D	BnaA01g25910D	j	CUFF.808	CUFF.808.1	34	1.685915	0.650270	2.721560	6.372813	915	CUFF.808.1	3441
BnaA01g25910D	BnaA01g25910D	j	CUFF.808	CUFF.808.2	100	4.977283	3.407660	6.546906	18.814294	906	CUFF.808.1	3441
BnaA01g25920D	BnaA01g25920D	j	CUFF.812	CUFF.812.1	23	0.859014	0.468361	1.249667	3.262399	2619	CUFF.812.1	2716
BnaA01g25920D	BnaA01g25920D	=	CUFF.812	CUFF.812.2	100	3.701985	2.968874	4.435096	14.059555	2619	CUFF.812.1	2716
BnaA01g25920D	BnaA01g25920D	j	CUFF.812	CUFF.812.3	98	3.630084	2.311671	4.948497	13.786485	1106	CUFF.812.1	2716
BnaA01g25930D	BnaA01g25930D	e	CUFF.814	CUFF.814.1	100	9.770401	6.388310	13.152493	37.754567	470	CUFF.814.1	345
BnaA01g25930D	BnaA01g25930D	i	CUFF.819	CUFF.819.1	100	40.862432	34.212550	47.512314	147.315501	509	CUFF.819.1	345
BnaA01g25930D	BnaA01g25930D	i	CUFF.820	CUFF.820.1	100	8.031404	6.018091	10.044716	28.954475	812	CUFF.820.1	345
BnaA01g25950D	BnaA01g25950D	e	CUFF.821	CUFF.821.1	100	7.555086	6.333508	8.776665	28.082273	1629	CUFF.821.1	812
-	-	u	CUFF.822	CUFF.822.1	100	5.776496	3.809364	7.743628	20.983265	655	CUFF.822.1	-
BnaA01g25990D	BnaA01g25990D	j	CUFF.823	CUFF.823.1	89	6.054722	4.828395	7.281048	22.758664	1573	CUFF.823.1	1371
BnaA01g25990D	BnaA01g25990D	j	CUFF.823	CUFF.823.2	100	6.797333	4.835380	8.759286	25.550011	884	CUFF.823.1	1371
BnaA01g26020D	BnaA01g26020D	j	CUFF.824	CUFF.824.1	16	1.157372	0.451402	1.863342	4.401219	1254	CUFF.824.1	1319
BnaA01g26020D	BnaA01g26020D	=	CUFF.824	CUFF.824.2	100	7.174174	5.683281	8.665066	27.281722	1251	CUFF.824.1	1319
BnaA01g26040D	BnaA01g26040D	j	CUFF.825	CUFF.825.1	100	4.068578	2.037812	6.099344	15.993984	519	CUFF.825.1	1890
BnaA01g26040D	BnaA01g26040D	e	CUFF.826	CUFF.826.1	100	1.199917	0.504517	1.895316	4.263181	920	CUFF.826.1	1890
BnaA01g26050D	BnaA01g26050D	c	CUFF.827	CUFF.827.1	100	2.043475	1.337146	2.749805	7.590994	1421	CUFF.827.1	1816
BnaA01g26060D	BnaA01g26060D	j	CUFF.828	CUFF.828.1	100	9.019550	7.873959	10.165141	34.458780	2389	CUFF.828.1	309
BnaA01g26070D	BnaA01g26070D	c	CUFF.829	CUFF.829.1	100	1.479290	0.848675	2.109906	5.499291	1278	CUFF.829.1	1869
BnaA01g26090D	BnaA01g26090D	j	CUFF.830	CUFF.830.1	100	1.662944	1.201386	2.124503	6.282912	2485	CUFF.830.1	2404
BnaA01g26100D	BnaA01g26100D	=	CUFF.831	CUFF.831.1	100	4.141242	2.070621	6.211863	15.562068	497	CUFF.831.1	585
BnaA01g26130D	BnaA01g26130D	j	CUFF.832	CUFF.832.1	24	1.905052	1.127408	2.682697	7.363019	1555	CUFF.832.1	2604
BnaA01g26130D	BnaA01g26130D	j	CUFF.832	CUFF.832.2	100	7.929910	6.474662	9.385158	30.649065	1475	CUFF.832.1	2604
BnaA01g08800D	BnaA01g08800D	=	CUFF.833	CUFF.833.1	100	137.753156	126.997525	148.508787	514.958998	723	CUFF.833.1	690
BnaA01g08810D	BnaA01g08810D	=	CUFF.834	CUFF.834.1	100	15.071237	13.705267	16.437206	56.340407	3352	CUFF.834.1	1570
BnaA01g08820D	BnaA01g08820D	=	CUFF.835	CUFF.835.1	100	3.270029	1.825135	4.714924	12.343715	727	CUFF.836.1	787
BnaA01g08820D	BnaA01g08820D	e	CUFF.836	CUFF.836.1	100	0.736049	0.264243	1.207855	2.778439	1398	CUFF.836.1	787
BnaA01g08850D	BnaA01g08850D	=	CUFF.841	CUFF.841.1	100	121.257767	114.570182	127.945351	465.828561	2125	CUFF.841.1	1878
BnaA01g08850D	BnaA01g08850D	j	CUFF.841	CUFF.841.2	15	17.796608	15.564916	20.028299	68.368141	2125	CUFF.841.1	1878
BnaA01g08890D	BnaA01g08890D	j	CUFF.843	CUFF.843.1	100	9.137036	7.926971	10.347101	34.399121	2177	CUFF.843.1	2126
BnaA01g08900D	BnaA01g08900D	j	CUFF.844	CUFF.844.1	100	15.371242	13.793798	16.948686	58.202164	2302	CUFF.844.1	2559
BnaA01g08910D	BnaA01g08910D	=	CUFF.845	CUFF.845.1	100	29.583755	25.802840	33.364669	113.206148	882	CUFF.845.1	863
BnaA01g08920D	BnaA01g08920D	e	CUFF.846	CUFF.846.1	100	2.317360	1.191267	3.443454	8.731853	843	CUFF.846.1	666
BnaA01g08920D	BnaA01g08920D	=	CUFF.847	CUFF.847.1	100	22.307511	17.842812	26.772210	84.055083	571	CUFF.846.1	666
BnaA01g08930D	BnaA01g08930D	j	CUFF.848	CUFF.848.1	81	1.103931	0.706627	1.501234	4.185035	2890	CUFF.848.1	2249
BnaA01g08930D	BnaA01g08930D	j	CUFF.848	CUFF.848.2	100	1.364704	0.918863	1.810545	5.173635	2843	CUFF.848.1	2249
BnaA01g08940D	BnaA01g08940D	=	CUFF.849	CUFF.849.1	100	2.172216	1.682867	2.661564	8.234936	3032	CUFF.849.1	3243
BnaA01g08950D	BnaA01g08950D	j	CUFF.850	CUFF.850.1	100	4.920225	4.166418	5.674031	18.891365	2691	CUFF.850.1	2478
BnaA01g08960D	BnaA01g08960D	o	CUFF.851	CUFF.851.1	100	0.837828	0.332599	1.343057	3.091058	1135	CUFF.851.1	1320
BnaA01g08990D	BnaA01g08990D	c	CUFF.852	CUFF.852.1	100	27.246415	17.722605	36.770225	104.040973	300	CUFF.852.1	2234
BnaA01g09030D	BnaA01g09030D	j	CUFF.853	CUFF.853.1	42	1.999803	0.820833	3.178772	7.435292	954	CUFF.853.2	973
BnaA01g09030D	BnaA01g09030D	j	CUFF.853	CUFF.853.2	100	4.706320	3.135239	6.277400	17.498157	963	CUFF.853.2	973
BnaA01g09040D	BnaA01g09040D	j	CUFF.854	CUFF.854.1	100	2.728124	1.804929	3.651318	10.098830	1209	CUFF.854.1	3012
BnaA01g09040D	BnaA01g09040D	j	CUFF.854	CUFF.854.2	36	0.985297	0.329565	1.641029	3.647323	1017	CUFF.854.1	3012
BnaA01g09040D	BnaA01g09040D	j	CUFF.856	CUFF.856.1	100	1.040646	0.392908	1.688384	3.991841	1228	CUFF.856.4	3012
BnaA01g09040D	BnaA01g09040D	j	CUFF.856	CUFF.856.2	77	0.800395	0.266424	1.334365	3.070255	1464	CUFF.856.4	3012
BnaA01g09040D	BnaA01g09040D	j	CUFF.856	CUFF.856.3	80	0.828318	0.360554	1.296083	3.177368	1731	CUFF.856.4	3012
BnaA01g09040D	BnaA01g09040D	j	CUFF.856	CUFF.856.4	76	0.788249	0.311891	1.264606	3.023663	1732	CUFF.856.4	3012
BnaA01g09110D	BnaA01g09110D	=	CUFF.858	CUFF.858.1	100	1.987932	1.272051	2.703813	7.714388	1515	CUFF.858.1	1019
BnaA01g09120D	BnaA01g09120D	=	CUFF.859	CUFF.859.1	100	12.382713	9.208744	15.556681	48.052473	615	CUFF.859.1	538
BnaA01g09130D	BnaA01g09130D	j	CUFF.860	CUFF.860.1	100	2.612113	1.979561	3.244665	10.055991	2127	CUFF.860.1	2038
BnaA01g09140D	BnaA01g09140D	o	CUFF.861	CUFF.861.1	100	23.801536	21.416747	26.186324	89.055384	1648	CUFF.861.1	717
BnaA01g09160D	BnaA01g09160D	=	CUFF.862	CUFF.862.1	100	2.769933	1.951718	3.588147	10.782592	1374	CUFF.862.1	720
BnaA01g09180D	BnaA01g09180D	=	CUFF.863	CUFF.863.1	100	4.646820	1.548940	7.744700	17.012294	357	CUFF.863.1	465
BnaA01g09220D	BnaA01g09220D	j	CUFF.864	CUFF.864.1	28	0.758516	0.160433	1.356600	2.924309	1367	CUFF.864.2	1721
BnaA01g09220D	BnaA01g09220D	j	CUFF.864	CUFF.864.2	100	2.742159	1.968239	3.516079	10.571848	1761	CUFF.864.2	1721
BnaA01g09240D	BnaA01g09240D	c	CUFF.867	CUFF.867.1	100	1.325343	0.640332	2.010354	5.144600	1084	CUFF.867.1	1372
BnaA01g09250D	BnaA01g09250D	j	CUFF.868	CUFF.868.1	72	2.840042	1.486370	4.193714	11.024227	816	CUFF.868.2	836
BnaA01g09250D	BnaA01g09250D	j	CUFF.868	CUFF.868.2	32	1.253545	0.340143	2.166948	4.865903	908	CUFF.868.2	836
BnaA01g09250D	BnaA01g09250D	j	CUFF.868	CUFF.868.3	100	3.970649	1.751355	6.189942	15.412917	529	CUFF.868.2	836
BnaA01g09260D	BnaA01g09260D	j	CUFF.871	CUFF.871.1	69	0.915997	0.547240	1.284755	3.516189	3441	CUFF.871.1	2270
BnaA01g09260D	BnaA01g09260D	j	CUFF.871	CUFF.871.2	100	1.326922	0.909915	1.743928	5.093582	3441	CUFF.871.1	2270
BnaA01g09270D	BnaA01g09270D	=	CUFF.872	CUFF.872.1	100	3.463743	2.588040	4.339447	13.296081	1796	CUFF.872.1	1390
BnaA01g09360D	BnaA01g09360D	j	CUFF.876	CUFF.876.1	100	4.936761	3.692843	6.180680	17.615036	1433	CUFF.876.2	1594
BnaA01g09360D	BnaA01g09360D	j	CUFF.876	CUFF.876.2	25	1.239421	0.620786	1.858057	4.422424	1482	CUFF.876.2	1594
BnaA01g09360D	BnaA01g09360D	j	CUFF.876	CUFF.876.3	29	1.415677	0.530533	2.300821	5.051327	1122	CUFF.876.2	1594
BnaA01g09360D	BnaA01g09360D	j	CUFF.876	CUFF.876.4	74	3.638400	2.214777	5.062022	12.982304	968	CUFF.876.2	1594
BnaA01g09360D	BnaA01g09360D	j	CUFF.877	CUFF.877.1	100	12.737041	8.291528	17.182553	46.153841	409	CUFF.877.1	1594
BnaA01g09370D	BnaA01g09370D	=	CUFF.878	CUFF.878.1	76	1.004917	0.584787	1.425047	3.796028	2378	CUFF.878.1	2041
BnaA01g09370D	BnaA01g09370D	j	CUFF.878	CUFF.878.2	100	1.330951	0.855801	1.806102	5.027607	2378	CUFF.878.1	2041
BnaA01g09380D	BnaA01g09380D	=	CUFF.879	CUFF.879.1	100	21.113238	16.668431	25.558044	79.754270	546	CUFF.879.1	631
BnaA01g09390D	BnaA01g09390D	j	CUFF.880	CUFF.880.1	100	39.167585	33.243937	45.091234	151.243215	571	CUFF.880.1	837
BnaA01g09400D	BnaA01g09400D	=	CUFF.881	CUFF.881.1	100	12.035855	8.789938	15.281772	45.491353	581	CUFF.881.1	667
BnaA01g09400D	BnaA01g09400D	e	CUFF.882	CUFF.882.1	100	6.500073	3.133159	9.866988	24.568021	413	CUFF.881.1	667
BnaA01g09420D	BnaA01g09420D	o	CUFF.883	CUFF.883.1	100	3.555249	2.955823	4.154676	13.459428	3187	CUFF.883.1	2750
BnaA01g09430D	BnaA01g09430D	j	CUFF.884	CUFF.884.1	100	0.670318	0.281842	1.058794	2.536008	1463	CUFF.884.1	2181
BnaA01g09460D	BnaA01g09460D	=	CUFF.885	CUFF.885.1	100	2.680253	1.544397	3.816110	10.728529	831	CUFF.885.1	501
BnaA01g09520D	BnaA01g09520D	e	CUFF.886	CUFF.886.1	100	1.212971	0.751885	1.674057	4.456951	1838	CUFF.886.1	1404
BnaA01g09530D	BnaA01g09530D	j	CUFF.887	CUFF.887.1	45	4.974824	3.741903	6.207745	18.962998	1325	CUFF.887.1	1635
BnaA01g09530D	BnaA01g09530D	c	CUFF.887	CUFF.887.2	100	11.151716	8.835252	13.468179	42.508031	917	CUFF.887.1	1635
BnaA01g09530D	BnaA01g09530D	e	CUFF.888	CUFF.888.1	100	7.517884	5.738719	9.297050	28.656618	928	CUFF.887.1	1635
BnaA01g09540D	BnaA01g09540D	=	CUFF.889	CUFF.889.1	100	49.835148	41.989693	57.680603	192.687432	475	CUFF.889.1	759
BnaA01g09550D	BnaA01g09550D	=	CUFF.890	CUFF.890.1	100	3.277491	2.217491	4.337491	12.672408	1083	CUFF.890.1	673
BnaA01g09570D	BnaA01g09570D	x	CUFF.891	CUFF.891.1	100	27.861425	25.432164	30.290687	99.851964	1554	CUFF.891.1	1293
BnaA01g09620D	BnaA01g09620D	e	CUFF.892	CUFF.892.1	100	1.785601	0.900974	2.670229	6.756083	1159	CUFF.892.1	955
BnaA01g09620D	BnaA01g09620D	=	CUFF.893	CUFF.893.1	100	10.569253	8.277951	12.860556	39.990309	876	CUFF.892.1	955
BnaA01g09640D	BnaA01g09640D	j	CUFF.894	CUFF.894.1	51	1.398595	0.771877	2.025312	5.324766	1637	CUFF.894.2	2275
BnaA01g09640D	BnaA01g09640D	j	CUFF.894	CUFF.894.2	100	2.754728	2.113169	3.396287	10.487874	2407	CUFF.894.2	2275
BnaA01g09650D	BnaA01g09650D	j	CUFF.895	CUFF.895.1	100	2.309764	1.888064	2.731463	8.516684	3818	CUFF.895.1	3370
BnaA01g09660D	BnaA01g09660D	x	CUFF.896	CUFF.896.1	100	1.730453	0.956571	2.504336	6.549326	1027	CUFF.896.1	981
BnaA01g09700D	BnaA01g09700D	=	CUFF.897	CUFF.897.1	100	2.446557	1.171555	3.721558	8.560646	654	CUFF.897.1	1216
BnaA01g09710D	BnaA01g09710D	j	CUFF.898	CUFF.898.1	100	8.266759	6.962027	9.571492	31.174119	1700	CUFF.898.1	2009
BnaA01g09730D	BnaA01g09730D	j	CUFF.899	CUFF.899.1	100	16.112760	13.598860	18.626660	62.520623	1004	CUFF.899.1	1632
BnaA01g09740D	BnaA01g09740D	j	CUFF.900	CUFF.900.1	73	8.460841	6.971257	9.950426	32.039738	1677	CUFF.900.1	1764
BnaA01g09740D	BnaA01g09740D	j	CUFF.900	CUFF.900.2	100	11.659138	9.938487	13.379789	44.151133	1675	CUFF.900.1	1764
BnaA01g09760D	BnaA01g09760D	j	CUFF.901	CUFF.901.1	100	4.093163	2.675339	5.510987	15.758944	1095	CUFF.901.3	1047
BnaA01g09760D	BnaA01g09760D	j	CUFF.901	CUFF.901.2	43	1.744034	0.724429	2.763639	6.714645	1101	CUFF.901.3	1047
BnaA01g09760D	BnaA01g09760D	j	CUFF.901	CUFF.901.3	70	2.867719	1.669107	4.066331	11.040904	1110	CUFF.901.3	1047
BnaA01g09770D	BnaA01g09770D	j	CUFF.902	CUFF.902.1	100	1.556651	0.636587	2.476716	5.737826	1014	CUFF.902.2	1113
BnaA01g09770D	BnaA01g09770D	j	CUFF.902	CUFF.902.2	92	1.428583	0.550727	2.306439	5.265765	1017	CUFF.902.2	1113
BnaA01g09800D	BnaA01g09800D	=	CUFF.903	CUFF.903.1	100	14.764493	11.167525	18.361461	56.512332	595	CUFF.903.2	1111
BnaA01g09800D	BnaA01g09800D	j	CUFF.903	CUFF.903.2	13	1.878639	0.526911	3.230368	7.190650	676	CUFF.903.2	1111
BnaA01g09810D	BnaA01g09810D	=	CUFF.904	CUFF.904.1	100	1.738991	1.182731	2.295251	6.746981	1853	CUFF.904.1	1891
BnaA01g09820D	BnaA01g09820D	j	CUFF.905	CUFF.905.1	100	3.507380	2.920374	4.094386	13.284339	3650	CUFF.905.1	3297
BnaA01g09820D	BnaA01g09820D	j	CUFF.905	CUFF.905.2	83	2.910758	2.053900	3.767617	11.024612	1746	CUFF.905.1	3297
BnaA01g09830D	BnaA01g09830D	j	CUFF.906	CUFF.906.1	93	8.062887	7.003145	9.122629	30.660527	2761	CUFF.906.1	2587
BnaA01g09830D	BnaA01g09830D	j	CUFF.906	CUFF.906.2	71	6.160864	4.363032	7.958695	23.427752	958	CUFF.906.1	2587
BnaA01g09830D	BnaA01g09830D	c	CUFF.906	CUFF.906.3	100	8.669253	6.922323	10.416183	32.966339	1381	CUFF.906.1	2587
BnaA01g09860D	BnaA01g09860D	e	CUFF.907	CUFF.907.1	100	20.740801	16.454326	25.027276	78.678932	564	CUFF.908.1	2398
BnaA01g09860D	BnaA01g09860D	j	CUFF.908	CUFF.908.1	69	10.849260	9.440482	12.258039	41.155989	2037	CUFF.908.1	2398
BnaA01g09860D	BnaA01g09860D	c	CUFF.908	CUFF.908.2	100	15.629270	11.963998	19.294542	59.288659	633	CUFF.908.1	2398
BnaA01g09870D	BnaA01g09870D	j	CUFF.909	CUFF.909.1	100	5.445002	4.346671	6.543333	20.350948	1944	CUFF.909.1	1189
BnaA01g09870D	BnaA01g09870D	o	CUFF.909	CUFF.909.2	47	2.573932	1.419256	3.728608	9.620191	1170	CUFF.909.1	1189
BnaA01g09880D	BnaA01g09880D	=	CUFF.910	CUFF.910.1	100	13.718131	11.208331	16.227931	51.272155	1045	CUFF.910.1	799
BnaA01g09890D	BnaA01g09890D	j	CUFF.911	CUFF.911.1	31	4.059780	3.054138	5.065422	15.085487	1803	CUFF.911.1	1944
BnaA01g09890D	BnaA01g09890D	j	CUFF.911	CUFF.911.2	100	13.192152	11.251661	15.132643	49.019900	1533	CUFF.911.1	1944
BnaA01g09890D	BnaA01g09890D	j	CUFF.911	CUFF.911.3	60	7.931453	5.978332	9.884574	29.471997	1161	CUFF.911.1	1944
BnaA01g09900D	BnaA01g09900D	=	CUFF.912	CUFF.912.1	100	1.644541	1.158758	2.130325	6.328942	2155	CUFF.912.1	2022
BnaA01g09910D	BnaA01g09910D	=	CUFF.913	CUFF.913.1	100	3.058213	2.394029	3.722398	11.441387	2690	CUFF.913.1	2685
BnaA01g09910D	BnaA01g09910D	e	CUFF.914	CUFF.914.1	100	1.160425	0.640537	1.680313	4.341383	2344	CUFF.913.1	2685
BnaA01g33360D	BnaA01g33360D	=	CUFF.915	CUFF.915.1	100	4.971865	3.723642	6.220087	18.646279	1145	CUFF.915.1	1071
BnaA01g33370D	BnaA01g33370D	j	CUFF.916	CUFF.916.1	100	5.066725	3.865357	6.268093	18.625533	1486	CUFF.916.1	1320
BnaA01g33370D	BnaA01g33370D	j	CUFF.916	CUFF.916.2	72	3.657357	2.555011	4.759703	13.444626	1409	CUFF.916.1	1320
BnaA01g33380D	BnaA01g33380D	c	CUFF.917	CUFF.917.1	100	1.757927	1.182003	2.333851	6.706276	1816	CUFF.917.1	3534
BnaA01g33400D	BnaA01g33400D	c	CUFF.918	CUFF.918.1	100	75.802495	69.195900	82.409090	291.837010	861	CUFF.918.1	1095
BnaA01g33410D	BnaA01g33410D	=	CUFF.919	CUFF.919.1	100	5.312166	3.908673	6.715660	19.564113	996	CUFF.919.1	1137
-	-	u	CUFF.920	CUFF.920.1	100	22.817400	19.272387	26.362412	88.558165	822	CUFF.920.1	-
-	-	u	CUFF.920	CUFF.920.2	30	6.912408	3.307033	10.517783	26.828218	473	CUFF.920.1	-
BnaA01g33430D	BnaA01g33430D	j	CUFF.921	CUFF.921.1	100	3.867509	2.946220	4.788797	14.826597	1521	CUFF.921.1	1643
BnaA01g33470D	BnaA01g33470D	o	CUFF.922	CUFF.922.1	100	0.832878	0.328880	1.336875	3.097320	1216	CUFF.922.1	1053
BnaA01g33450D	BnaA01g33450D	=	CUFF.923	CUFF.923.1	100	3.008003	2.103988	3.912018	11.186215	1297	CUFF.923.1	234
BnaA01g33500D	BnaA01g33500D	p	CUFF.924	CUFF.924.1	100	1.430815	0.981097	1.880532	5.231823	2226	CUFF.924.1	1876
BnaA01g33500D	BnaA01g33500D	=	CUFF.925	CUFF.925.1	100	67.964649	63.313846	72.615452	253.692172	1617	CUFF.925.1	1876
BnaA01g33520D	BnaA01g33520D	j	CUFF.927	CUFF.927.1	100	4.405416	3.201711	5.609121	16.717717	1281	CUFF.927.1	1457
BnaA01g33520D	BnaA01g33520D	j	CUFF.927	CUFF.927.2	32	1.429254	0.653560	2.204947	5.423747	1281	CUFF.927.1	1457
BnaA01g33530D	BnaA01g33530D	c	CUFF.928	CUFF.928.1	100	3.501206	2.434403	4.568009	12.673215	1116	CUFF.928.1	1585
BnaA01g33540D	BnaA01g33540D	=	CUFF.931	CUFF.931.1	100	4.772263	3.975964	5.568561	18.368998	2304	CUFF.931.1	1141
BnaA01g33560D	BnaA01g33560D	=	CUFF.932	CUFF.932.1	100	2.553122	1.785772	3.320472	9.656880	1444	CUFF.932.1	1515
BnaA01g33590D	BnaA01g33590D	=	CUFF.934	CUFF.934.1	100	10.479491	9.174607	11.784376	39.858972	1964	CUFF.934.1	2128
BnaA01g33600D	BnaA01g33600D	j	CUFF.936	CUFF.936.1	82	4.076915	3.199311	4.954520	15.688661	1934	CUFF.936.1	1908
BnaA01g33600D	BnaA01g33600D	c	CUFF.936	CUFF.936.2	100	4.958845	2.775897	7.141793	19.082474	650	CUFF.936.1	1908
BnaA01g33610D	BnaA01g33610D	=	CUFF.937	CUFF.937.1	100	12.273869	9.811161	14.736577	47.231927	826	CUFF.937.1	294
-	-	u	CUFF.939	CUFF.939.1	100	3.441001	1.819490	5.062512	12.697858	602	CUFF.939.1	-
BnaA01g33620D	BnaA01g33620D	j	CUFF.942	CUFF.942.1	78	1.382772	0.844948	1.920596	5.228241	2343	CUFF.942.1	2867
BnaA01g33620D	BnaA01g33620D	j	CUFF.942	CUFF.942.2	100	1.776965	1.197786	2.356145	6.718681	2342	CUFF.942.1	2867
BnaA01g33640D	BnaA01g33640D	j	CUFF.943	CUFF.943.1	60	4.030601	3.259417	4.801785	15.184411	3062	CUFF.943.1	3329
BnaA01g33640D	BnaA01g33640D	j	CUFF.943	CUFF.943.2	67	4.441953	3.571645	5.312260	16.734089	2664	CUFF.943.1	3329
BnaA01g33640D	BnaA01g33640D	c	CUFF.943	CUFF.943.3	100	6.672191	5.608864	7.735519	25.136027	2709	CUFF.943.1	3329
BnaA01g33650D	BnaA01g33650D	=	CUFF.944	CUFF.944.1	100	49.879844	42.124681	57.635007	189.336783	459	CUFF.944.1	441
BnaA01g33660D	BnaA01g33660D	e	CUFF.952	CUFF.952.1	100	32.923908	29.275150	36.572666	126.462916	1136	CUFF.953.1	1359
BnaA01g33660D	BnaA01g33660D	j	CUFF.953	CUFF.953.1	100	194.612276	183.406053	205.818499	747.518663	1142	CUFF.953.1	1359
BnaA01g33700D	BnaA01g33700D	j	CUFF.954	CUFF.954.1	47	4.204027	3.517209	4.890845	15.699636	3084	CUFF.954.1	2620
BnaA01g33700D	BnaA01g33700D	c	CUFF.954	CUFF.954.2	100	8.915890	6.613896	11.217884	33.295753	796	CUFF.954.1	2620
BnaA01g33760D	BnaA01g33760D	j	CUFF.955	CUFF.955.1	100	3.074759	1.811832	4.337685	11.187327	804	CUFF.955.1	1739
BnaA01g33800D	BnaA01g33800D	j	CUFF.956	CUFF.956.1	100	4.030348	2.693748	5.366948	14.664183	903	CUFF.956.1	912
BnaA01g33840D	BnaA01g33840D	j	CUFF.964	CUFF.964.1	44	4.930411	3.067745	6.793077	18.963863	891	CUFF.964.2	2019
BnaA01g33840D	BnaA01g33840D	c	CUFF.964	CUFF.964.2	100	11.123444	9.146094	13.100795	42.784157	1280	CUFF.964.2	2019
BnaA01g33840D	BnaA01g33840D	c	CUFF.964	CUFF.964.3	98	10.918088	8.877136	12.959040	41.994294	1103	CUFF.964.2	2019
BnaA01g33850D	BnaA01g33850D	j	CUFF.965	CUFF.965.1	100	4.386235	3.430889	5.341581	16.402248	1635	CUFF.965.1	1672
BnaA01g33860D	BnaA01g33860D	j	CUFF.967	CUFF.967.1	82	3.415094	2.521419	4.308770	13.250174	1716	CUFF.967.2	2367
BnaA01g33860D	BnaA01g33860D	j	CUFF.967	CUFF.967.2	100	4.179753	3.447568	4.911938	16.216962	2786	CUFF.967.2	2367
BnaA01g33870D	BnaA01g33870D	j	CUFF.969	CUFF.969.1	17	2.324586	1.224582	3.424590	8.798644	927	CUFF.969.1	890
BnaA01g33870D	BnaA01g33870D	=	CUFF.969	CUFF.969.2	100	13.812573	10.782120	16.843026	52.281098	693	CUFF.969.1	890
BnaA01g33890D	BnaA01g33890D	e	CUFF.971	CUFF.971.1	100	1.573950	0.638443	2.509458	6.070891	906	CUFF.972.1	1160
BnaA01g33890D	BnaA01g33890D	=	CUFF.972	CUFF.972.1	100	7.444326	5.813095	9.075557	28.713544	1092	CUFF.972.1	1160
BnaA01g33900D	BnaA01g33900D	j	CUFF.974	CUFF.974.1	100	1.640338	0.820546	2.460131	5.875927	924	CUFF.974.1	2110
BnaA01g33900D	BnaA01g33900D	c	CUFF.975	CUFF.975.1	100	2.836817	2.103543	3.570091	10.698001	1767	CUFF.975.1	2110
BnaA01g33940D	BnaA01g33940D	c	CUFF.978	CUFF.978.1	100	21.224457	12.062207	30.386708	78.844008	284	CUFF.978.1	812
BnaA01g33940D	BnaA01g33940D	c	CUFF.979	CUFF.979.1	100	21.677349	15.756400	27.598297	80.526397	408	CUFF.979.1	812
BnaA01g27460D	BnaA01g27460D	=	CUFF.926	CUFF.926.1	100	142.751378	130.701684	154.801072	531.499560	595	CUFF.926.1	806
BnaA01g27470D	BnaA01g27470D	e	CUFF.929	CUFF.929.1	100	7.005282	4.995447	9.015118	26.698065	920	CUFF.930.1	1229
BnaA01g27470D	BnaA01g27470D	=	CUFF.930	CUFF.930.1	100	25.159511	22.196438	28.122584	95.886252	1220	CUFF.930.1	1229
BnaA01g27520D	BnaA01g27520D	=	CUFF.933	CUFF.933.1	100	1.629504	1.153699	2.105310	6.183277	2236	CUFF.933.1	2185
BnaA01g27540D	BnaA01g27540D	=	CUFF.935	CUFF.935.1	100	8.804853	7.670476	9.939229	32.767685	2171	CUFF.935.1	2004
BnaA01g27550D	BnaA01g27550D	c	CUFF.938	CUFF.938.1	100	4.120689	3.330012	4.911367	15.750321	2184	CUFF.938.1	2644
BnaA01g27560D	BnaA01g27560D	p	CUFF.940	CUFF.940.1	100	5.432864	3.743094	7.122635	20.417556	764	CUFF.940.1	381
BnaA01g27560D	BnaA01g27560D	p	CUFF.941	CUFF.941.1	100	6.862808	3.286316	10.439301	24.547213	376	CUFF.941.1	381
BnaA01g27570D	BnaA01g27570D	e	CUFF.945	CUFF.945.1	100	30.863753	27.202925	34.524581	115.536504	1292	CUFF.945.1	1023
BnaA01g27570D	BnaA01g27570D	=	CUFF.946	CUFF.946.1	100	393.032561	372.239615	413.825506	1471.292475	917	CUFF.945.1	1023
BnaA01g27580D	BnaA01g27580D	e	CUFF.947	CUFF.947.1	100	3.118680	2.282057	3.955303	11.752094	2211	CUFF.947.1	1783
BnaA01g27580D	BnaA01g27580D	j	CUFF.948	CUFF.948.1	100	17.602131	15.583087	19.621174	66.329959	1794	CUFF.947.1	1783
BnaA01g27600D	BnaA01g27600D	j	CUFF.949	CUFF.949.1	100	1.079027	0.430612	1.727441	4.124142	997	CUFF.949.1	2153
BnaA01g27660D	BnaA01g27660D	=	CUFF.950	CUFF.950.1	100	4.615175	3.017600	6.212750	18.122781	739	CUFF.950.1	678
BnaA01g27690D	BnaA01g27690D	c	CUFF.951	CUFF.951.1	100	2.674347	1.716901	3.631793	10.158045	1263	CUFF.951.1	1594
BnaA01g27690D	BnaA01g27690D	j	CUFF.951	CUFF.951.2	29	0.770604	0.166366	1.374842	2.927005	1250	CUFF.951.1	1594
BnaA01g27710D	BnaA01g27710D	=	CUFF.958	CUFF.958.1	100	490.188034	463.457089	516.918979	1875.333194	688	CUFF.959.1	957
BnaA01g27710D	BnaA01g27710D	e	CUFF.959	CUFF.959.1	100	39.766893	36.211096	43.322689	152.137891	1431	CUFF.959.1	957
BnaA01g27720D	BnaA01g27720D	j	CUFF.961	CUFF.961.1	100	10.279294	9.060681	11.497908	39.519500	2577	CUFF.961.1	2884
BnaA01g27720D	BnaA01g27720D	x	CUFF.963	CUFF.963.1	100	8.692893	6.847226	10.538560	33.420464	1117	CUFF.963.1	2884
BnaA01g27800D	BnaA01g27800D	c	CUFF.968	CUFF.968.1	100	6.624569	3.889268	9.359870	24.427067	496	CUFF.968.1	1636
BnaA01g27810D	BnaA01g27810D	j	CUFF.970	CUFF.970.1	34	1.997202	0.982235	3.012170	7.662556	823	CUFF.970.1	1372
BnaA01g27810D	BnaA01g27810D	c	CUFF.970	CUFF.970.2	100	5.804068	2.137405	9.470731	22.268146	365	CUFF.970.1	1372
BnaA01g27820D	BnaA01g27820D	=	CUFF.977	CUFF.977.1	100	101.667233	91.563872	111.770594	374.789019	570	CUFF.977.1	728
BnaA01g27850D	BnaA01g27850D	j	CUFF.980	CUFF.980.1	100	0.775926	0.458131	1.093721	2.965439	2506	CUFF.980.1	2475
BnaA01g27930D	BnaA01g27930D	e	CUFF.985	CUFF.985.1	100	0.757623	0.352897	1.162349	2.784730	1548	CUFF.985.1	2198
BnaA01g27930D	BnaA01g27930D	j	CUFF.987	CUFF.987.1	100	6.767959	5.570663	7.965256	25.740748	1634	CUFF.987.1	2198
BnaA01g27990D	BnaA01g27990D	j	CUFF.988	CUFF.988.1	15	1.966899	1.114748	2.819050	7.137593	1227	CUFF.988.1	1633
BnaA01g27990D	BnaA01g27990D	=	CUFF.988	CUFF.988.2	100	13.281417	10.898087	15.664748	48.196350	969	CUFF.988.1	1633
BnaA01g28140D	BnaA01g28140D	j	CUFF.1002	CUFF.1002.1	100	6.406363	5.134888	7.677838	24.532194	1402	CUFF.1002.1	1389
BnaA01g28170D	BnaA01g28170D	c	CUFF.1003	CUFF.1003.1	100	10.604197	5.728181	15.480212	40.004960	356	CUFF.1003.2	1826
BnaA01g28170D	BnaA01g28170D	j	CUFF.1003	CUFF.1003.2	59	6.302260	4.550583	8.053936	23.775648	839	CUFF.1003.2	1826
BnaA01g28170D	BnaA01g28170D	c	CUFF.1004	CUFF.1004.1	100	6.232732	4.572193	7.893271	23.634652	962	CUFF.1004.2	1826
BnaA01g28170D	BnaA01g28170D	j	CUFF.1004	CUFF.1004.2	25	1.567229	0.656414	2.478044	5.942965	972	CUFF.1004.2	1826
BnaA01g32680D	BnaA01g32680D	j	CUFF.957	CUFF.957.1	100	1.863091	1.279974	2.446208	7.052487	1742	CUFF.957.1	2733
BnaA01g32680D	BnaA01g32680D	c	CUFF.960	CUFF.960.1	100	1.189583	0.671215	1.707951	4.571904	1706	CUFF.960.1	2733
BnaA01g32690D	BnaA01g32690D	=	CUFF.962	CUFF.962.1	100	6.295598	5.095959	7.495238	24.195770	1559	CUFF.962.1	601
BnaA01g32710D	BnaA01g32710D	j	CUFF.966	CUFF.966.1	100	1.575674	1.018187	2.133161	6.137881	1712	CUFF.966.1	2793
BnaA01g32710D	BnaA01g32710D	c	CUFF.973	CUFF.973.1	100	5.425225	4.233013	6.617436	20.142577	1301	CUFF.973.1	2793
BnaA01g32720D	BnaA01g32720D	=	CUFF.976	CUFF.976.1	100	8.922976	4.458799	13.387153	34.516474	356	CUFF.976.1	597
BnaA01g32740D	BnaA01g32740D	e	CUFF.982	CUFF.982.1	100	9.139934	7.067198	11.212669	33.932181	838	CUFF.982.1	822
BnaA01g32770D	BnaA01g32770D	=	CUFF.997	CUFF.997.1	91	14.509124	12.407246	16.611002	55.011665	1741	CUFF.997.1	2125
BnaA01g32770D	BnaA01g32770D	j	CUFF.997	CUFF.997.2	100	15.870981	13.702499	18.039463	60.175176	1738	CUFF.997.1	2125
BnaA01g32770D	BnaA01g32770D	j	CUFF.997	CUFF.997.3	64	10.177579	8.117553	12.237604	38.588515	1181	CUFF.997.1	2125
BnaA01g32780D	BnaA01g32780D	j	CUFF.999	CUFF.999.1	100	2.336704	1.514747	3.158660	9.079456	1277	CUFF.999.1	1647
BnaA01g32790D	BnaA01g32790D	j	CUFF.1000	CUFF.1000.1	100	1.831335	1.141321	2.521350	7.115804	1377	CUFF.1000.1	1728
BnaA01g32830D	BnaA01g32830D	j	CUFF.1006	CUFF.1006.1	100	15.564598	14.047414	17.081782	59.446314	2096	CUFF.1006.1	2081
BnaA01g32860D	BnaA01g32860D	=	CUFF.1007	CUFF.1007.1	100	26.211608	22.766796	29.656419	98.727731	995	CUFF.1007.1	989
BnaA01g32860D	BnaA01g32860D	j	CUFF.1007	CUFF.1007.2	18	4.846731	3.164442	6.529020	18.255530	995	CUFF.1007.1	989
BnaA01g32870D	BnaA01g32870D	=	CUFF.1010	CUFF.1010.1	100	7.284044	5.990763	8.577325	27.315608	1530	CUFF.1010.1	1540
BnaA01g32900D	BnaA01g32900D	j	CUFF.1017	CUFF.1017.1	100	127.656929	116.235627	139.078230	481.526258	581	CUFF.1017.1	837
BnaA01g32900D	BnaA01g32900D	e	CUFF.1020	CUFF.1020.1	100	209.927281	193.087866	226.766695	769.746064	436	CUFF.1020.1	837
BnaA01g32910D	BnaA01g32910D	j	CUFF.1021	CUFF.1021.1	100	7.063412	6.150647	7.976176	27.353502	2884	CUFF.1021.1	2742
-	-	u	CUFF.1023	CUFF.1023.1	100	85.334416	44.452659	126.216174	289.008273	194	CUFF.1024.1	-
-	-	u	CUFF.1024	CUFF.1024.1	100	8.266098	2.997129	13.535066	27.995394	307	CUFF.1024.1	-
BnaA01g32920D	BnaA01g32920D	j	CUFF.1027	CUFF.1027.1	12	6.454773	4.685970	8.223576	24.394452	919	CUFF.1027.1	1207
BnaA01g32920D	BnaA01g32920D	=	CUFF.1027	CUFF.1027.2	100	52.304813	46.832249	57.777378	197.675012	826	CUFF.1027.1	1207
BnaA01g32940D	BnaA01g32940D	j	CUFF.1029	CUFF.1029.1	100	41.324863	36.275160	46.374565	155.503146	747	CUFF.1029.1	362
-	-	u	CUFF.1034	CUFF.1034.1	100	24.602545	21.666239	27.538851	94.641072	1144	CUFF.1034.1	-
BnaA01g33010D	BnaA01g33010D	j	CUFF.1037	CUFF.1037.1	100	64.525243	59.853436	69.197050	240.807939	1461	CUFF.1037.1	1439
BnaA01g33020D	BnaA01g33020D	j	CUFF.1040	CUFF.1040.1	100	34.743519	32.044694	37.442345	132.239502	2097	CUFF.1040.1	2294
BnaA01g33040D	BnaA01g33040D	=	CUFF.1042	CUFF.1042.1	100	2.642917	1.788834	3.497000	9.987220	1288	CUFF.1042.1	1325
BnaA01g33030D	BnaA01g33030D	o	CUFF.1043	CUFF.1043.1	100	5.231823	3.471759	6.991887	19.770338	796	CUFF.1042.1	1333
BnaA01g33050D	BnaA01g33050D	e	CUFF.1045	CUFF.1045.1	100	0.734451	0.291560	1.177341	2.860575	1262	CUFF.1045.1	2646
BnaA01g33060D	BnaA01g33060D	j	CUFF.1046	CUFF.1046.1	12	0.751827	0.290831	1.212823	2.839264	2143	CUFF.1046.1	1831
BnaA01g33060D	BnaA01g33060D	j	CUFF.1046	CUFF.1046.2	100	6.356657	5.310962	7.402353	24.005832	2142	CUFF.1046.1	1831
BnaA01g33070D	BnaA01g33070D	=	CUFF.1048	CUFF.1048.1	100	95.395602	89.221170	101.570034	364.531010	1414	CUFF.1048.1	1360
BnaA01g14900D	BnaA01g14900D	=	CUFF.1011	CUFF.1011.1	100	41.639783	37.452114	45.827452	161.990172	1034	CUFF.1011.1	799
BnaA01g14910D	BnaA01g14910D	j	CUFF.1014	CUFF.1014.1	100	8.442099	7.261943	9.622256	32.765497	2358	CUFF.1014.1	936
BnaA01g14910D	BnaA01g14910D	=	CUFF.1014	CUFF.1014.2	29	2.410943	1.624695	3.197192	9.357359	2041	CUFF.1014.1	936
BnaA01g14930D	BnaA01g14930D	=	CUFF.1015	CUFF.1015.1	100	17.349726	13.181569	21.517882	67.337797	567	CUFF.1015.1	276
BnaA01g14940D	BnaA01g14940D	j	CUFF.1018	CUFF.1018.1	100	4.129534	2.825922	5.433146	15.376194	940	CUFF.1018.1	1175
BnaA01g14950D	BnaA01g14950D	=	CUFF.1022	CUFF.1022.1	100	16.062723	13.759161	18.366284	60.037664	1159	CUFF.1022.1	1206
BnaA01g14960D	BnaA01g14960D	c	CUFF.1025	CUFF.1025.1	100	37.043833	32.419770	41.667896	143.038421	780	CUFF.1025.1	948
BnaA01g14990D	BnaA01g14990D	j	CUFF.1026	CUFF.1026.1	44	1.437508	0.790092	2.084924	5.487466	1720	CUFF.1026.1	1989
BnaA01g14990D	BnaA01g14990D	c	CUFF.1026	CUFF.1026.2	100	3.271052	2.309107	4.232998	12.486740	1533	CUFF.1026.1	1989
BnaA01g15010D	BnaA01g15010D	e	CUFF.1028	CUFF.1028.1	100	8.070853	6.517510	9.624195	30.622461	1257	CUFF.1028.1	859
BnaA01g15010D	BnaA01g15010D	=	CUFF.1030	CUFF.1030.1	92	14.781562	11.007280	18.555844	56.084260	574	CUFF.1028.1	859
BnaA01g15010D	BnaA01g15010D	j	CUFF.1030	CUFF.1030.2	100	16.004741	11.529600	20.479882	60.725252	498	CUFF.1028.1	859
BnaA01g15030D	BnaA01g15030D	j	CUFF.1031	CUFF.1031.1	87	6.033007	4.618928	7.447086	22.722801	1435	CUFF.1031.1	1806
BnaA01g15030D	BnaA01g15030D	j	CUFF.1031	CUFF.1031.2	100	6.932957	5.438009	8.427905	26.112385	1435	CUFF.1031.1	1806
BnaA01g15040D	BnaA01g15040D	j	CUFF.1032	CUFF.1032.1	100	12.076633	9.778347	14.374920	45.804736	925	CUFF.1032.1	1293
BnaA01g15050D	BnaA01g15050D	=	CUFF.1033	CUFF.1033.1	100	5.114204	4.169661	6.058748	19.397358	1991	CUFF.1033.1	687
BnaA01g15060D	BnaA01g15060D	j	CUFF.1035	CUFF.1035.1	51	2.879895	2.272571	3.487218	11.060510	2763	CUFF.1035.1	2785
BnaA01g15060D	BnaA01g15060D	j	CUFF.1035	CUFF.1035.2	100	5.674614	4.345025	7.004203	21.793895	1292	CUFF.1035.1	2785
BnaA01g15070D	BnaA01g15070D	j	CUFF.1036	CUFF.1036.1	49	1.543804	1.095862	1.991747	5.939906	3843	CUFF.1036.4	4377
BnaA01g15070D	BnaA01g15070D	j	CUFF.1036	CUFF.1036.2	100	3.132434	2.286049	3.978819	12.052282	2261	CUFF.1036.4	4377
BnaA01g15070D	BnaA01g15070D	j	CUFF.1036	CUFF.1036.3	33	1.039102	0.643462	1.434742	3.998026	3840	CUFF.1036.4	4377
BnaA01g15070D	BnaA01g15070D	j	CUFF.1036	CUFF.1036.4	53	1.672867	1.179333	2.166400	6.436483	3844	CUFF.1036.4	4377
BnaA01g15080D	BnaA01g15080D	j	CUFF.1038	CUFF.1038.1	100	7.045023	5.646792	8.443254	27.447845	1296	CUFF.1038.1	1316
BnaA01g15100D	BnaA01g15100D	=	CUFF.1039	CUFF.1039.1	100	5.366654	3.803861	6.929447	20.273936	873	CUFF.1039.1	1028
BnaA01g15130D	BnaA01g15130D	j	CUFF.1044	CUFF.1044.1	100	13.608301	12.452373	14.764230	51.724045	3974	CUFF.1044.1	3991
BnaA01g15140D	BnaA01g15140D	=	CUFF.1047	CUFF.1047.1	27	2.477730	1.751821	3.203639	9.445124	2145	CUFF.1047.1	2266
BnaA01g15140D	BnaA01g15140D	j	CUFF.1047	CUFF.1047.2	31	2.842371	1.918995	3.765747	10.835138	1758	CUFF.1047.1	2266
BnaA01g15140D	BnaA01g15140D	j	CUFF.1047	CUFF.1047.3	100	9.092644	7.536458	10.648831	34.661223	1729	CUFF.1047.1	2266
BnaA01g15250D	BnaA01g15250D	=	CUFF.1049	CUFF.1049.1	100	12.805726	11.241856	14.369596	47.937147	1891	CUFF.1049.1	1953
BnaA01g15280D	BnaA01g15280D	j	CUFF.1050	CUFF.1050.1	100	4.593119	2.592977	6.593261	17.391028	569	CUFF.1050.1	566
BnaA01g15300D	BnaA01g15300D	=	CUFF.1051	CUFF.1051.1	100	12.268976	10.451350	14.086602	46.412950	1367	CUFF.1051.1	1430
BnaA01g15310D	BnaA01g15310D	c	CUFF.1052	CUFF.1052.1	100	1.749807	0.735724	2.763891	6.987102	704	CUFF.1052.1	2062
BnaA01g15320D	BnaA01g15320D	=	CUFF.1053	CUFF.1053.1	100	10.689539	8.926232	12.452845	40.060128	1181	CUFF.1053.1	1106
BnaA01g15330D	BnaA01g15330D	j	CUFF.1054	CUFF.1054.1	100	0.900344	0.450172	1.350515	3.515983	1454	CUFF.1054.1	2378
BnaA01g15360D	BnaA01g15360D	=	CUFF.1058	CUFF.1058.1	100	4.761809	2.954130	6.569489	18.130132	656	CUFF.1058.1	753
BnaA01g15380D	BnaA01g15380D	o	CUFF.1059	CUFF.1059.1	100	5.490247	2.308429	8.672064	14.244864	376	CUFF.1059.1	1347
BnaA01g15390D	BnaA01g15390D	e	CUFF.1060	CUFF.1060.1	100	2.891111	0.969892	4.812331	11.390056	518	CUFF.1060.1	629
BnaA01g15390D	BnaA01g15390D	=	CUFF.1061	CUFF.1061.1	100	28.654951	22.467779	34.842123	112.891370	457	CUFF.1060.1	629
BnaA01g15410D	BnaA01g15410D	e	CUFF.1062	CUFF.1062.1	100	1.771184	0.797456	2.744912	6.723194	848	CUFF.1063.1	1425
BnaA01g15410D	BnaA01g15410D	j	CUFF.1063	CUFF.1063.1	100	5.356090	3.809907	6.902274	20.331051	921	CUFF.1063.1	1425
BnaA01g15410D	BnaA01g15410D	j	CUFF.1064	CUFF.1064.1	34	9.375324	5.488973	13.261675	36.160723	496	CUFF.1064.2	1425
BnaA01g15410D	BnaA01g15410D	j	CUFF.1064	CUFF.1064.2	100	27.759981	22.203897	33.316065	107.070539	528	CUFF.1064.2	1425
BnaA01g15450D	BnaA01g15450D	j	CUFF.1065	CUFF.1065.1	100	9.796614	8.380624	11.212605	36.818855	2077	CUFF.1065.2	2407
BnaA01g15450D	BnaA01g15450D	j	CUFF.1065	CUFF.1065.2	37	3.617686	2.679199	4.556172	13.596436	2131	CUFF.1065.2	2407
BnaA01g15480D	BnaA01g15480D	j	CUFF.1066	CUFF.1066.1	53	0.799845	0.242775	1.356915	3.071632	1416	CUFF.1066.2	1538
BnaA01g15480D	BnaA01g15480D	=	CUFF.1066	CUFF.1066.2	100	1.495438	0.827279	2.163597	5.742904	1484	CUFF.1066.2	1538
BnaA01g15490D	BnaA01g15490D	=	CUFF.1067	CUFF.1067.1	100	1.481311	0.783269	2.179353	5.465664	1091	CUFF.1067.1	1339
BnaA01g15500D	BnaA01g15500D	j	CUFF.1068	CUFF.1068.1	100	7.956389	6.544369	9.368408	30.049278	1334	CUFF.1068.1	1187
BnaA01g15510D	BnaA01g15510D	=	CUFF.1069	CUFF.1069.1	100	20.063166	16.920405	23.205928	75.027429	845	CUFF.1069.1	1015
BnaA01g15540D	BnaA01g15540D	e	CUFF.1070	CUFF.1070.1	100	5.262120	3.631028	6.893211	20.080706	949	CUFF.1071.1	1200
BnaA01g15540D	BnaA01g15540D	c	CUFF.1071	CUFF.1071.1	100	21.766439	18.843549	24.689330	83.062627	1062	CUFF.1071.1	1200
BnaA01g15560D	BnaA01g15560D	=	CUFF.1072	CUFF.1072.1	100	12.281293	10.310770	14.251817	47.102961	1184	CUFF.1072.1	1207
BnaA01g15590D	BnaA01g15590D	=	CUFF.1075	CUFF.1075.1	100	3.676958	2.993400	4.360517	14.132124	2569	CUFF.1075.1	2589
BnaA01g15600D	BnaA01g15600D	=	CUFF.1076	CUFF.1076.1	100	4.492554	3.643541	5.341566	17.561050	1946	CUFF.1076.1	2030
BnaA01g15620D	BnaA01g15620D	o	CUFF.1078	CUFF.1078.1	100	8.856277	7.454516	10.258037	33.601735	1473	CUFF.1078.1	1262
BnaA01g15630D	BnaA01g15630D	j	CUFF.1084	CUFF.1084.1	100	7.580576	6.683190	8.477961	28.904302	3238	CUFF.1084.1	1852
BnaA01g15660D	BnaA01g15660D	e	CUFF.1087	CUFF.1087.1	100	1.494991	1.088015	1.901967	5.631123	2784	CUFF.1087.1	390
BnaA01g15670D	BnaA01g15670D	=	CUFF.1091	CUFF.1091.1	100	8.311516	6.432747	10.190286	30.498381	919	CUFF.1091.1	1046
BnaA01g15690D	BnaA01g15690D	=	CUFF.1097	CUFF.1097.1	100	17.783472	14.895718	20.671227	68.396262	967	CUFF.1097.1	925
BnaA01g15690D	BnaA01g15690D	j	CUFF.1097	CUFF.1097.2	18	3.211905	1.713945	4.709865	12.353171	960	CUFF.1097.1	925
BnaA01g15700D	BnaA01g15700D	=	CUFF.1099	CUFF.1099.1	100	2.538134	1.746212	3.330056	9.382475	1397	CUFF.1099.1	1161
BnaA01g15710D	BnaA01g15710D	e	CUFF.1116	CUFF.1116.1	100	18.857176	16.769459	20.944894	71.725126	2096	CUFF.1117.1	2274
BnaA01g15710D	BnaA01g15710D	=	CUFF.1117	CUFF.1117.1	100	74.925361	70.145621	79.705101	284.985987	2356	CUFF.1117.1	2274
BnaA01g15710D	BnaA01g15710D	j	CUFF.1117	CUFF.1117.2	73	54.696719	49.911490	59.481948	208.044357	1646	CUFF.1117.1	2274
BnaA01g15720D	BnaA01g15720D	c	CUFF.1119	CUFF.1119.1	100	1.541488	0.652222	2.430754	5.468203	790	CUFF.1119.1	2163
BnaA01g15720D	BnaA01g15720D	c	CUFF.1121	CUFF.1121.1	100	1.072401	0.416829	1.727972	3.424616	959	CUFF.1121.1	2163
BnaA01g15730D	BnaA01g15730D	=	CUFF.1122	CUFF.1122.1	100	2.408754	1.240814	3.576694	9.286515	732	CUFF.1122.1	1542
BnaA01g15730D	BnaA01g15730D	o	CUFF.1123	CUFF.1123.1	100	4.951606	3.364069	6.539142	18.524415	774	CUFF.1123.1	1542
BnaA01g15740D	BnaA01g15740D	j	CUFF.1125	CUFF.1125.1	25	0.882821	0.337952	1.427690	3.348100	1494	CUFF.1125.1	1505
BnaA01g15740D	BnaA01g15740D	j	CUFF.1125	CUFF.1125.2	29	1.039465	0.394767	1.684163	3.942173	1494	CUFF.1125.1	1505
BnaA01g15740D	BnaA01g15740D	=	CUFF.1125	CUFF.1125.3	100	3.580891	2.541347	4.620434	13.580534	1494	CUFF.1125.1	1505
BnaA01g15750D	BnaA01g15750D	j	CUFF.1129	CUFF.1129.1	100	20.566061	18.668383	22.463740	78.350436	2236	CUFF.1129.1	2221
BnaA01g15760D	BnaA01g15760D	e	CUFF.1134	CUFF.1134.1	100	3.422016	1.753358	5.090675	12.691979	713	CUFF.1135.1	1820
BnaA01g15760D	BnaA01g15760D	=	CUFF.1135	CUFF.1135.1	100	4.712673	3.727948	5.697399	17.478920	1787	CUFF.1135.1	1820
BnaA01g15780D	BnaA01g15780D	=	CUFF.1138	CUFF.1138.1	100	10.878895	8.180374	13.577416	41.624411	669	CUFF.1138.1	875
BnaA01g15790D	BnaA01g15790D	o	CUFF.1139	CUFF.1139.1	100	1.376999	0.672967	2.081031	5.268621	1061	CUFF.1139.1	186
BnaA01g15800D	BnaA01g15800D	o	CUFF.1141	CUFF.1141.1	100	1.609811	0.676861	2.542761	6.287540	745	CUFF.1141.1	4062
BnaA01g15800D	BnaA01g15800D	j	CUFF.1144	CUFF.1144.1	26	1.068923	0.586094	1.551752	3.893384	2121	CUFF.1144.3	4062
BnaA01g15800D	BnaA01g15800D	j	CUFF.1144	CUFF.1144.2	42	1.750188	1.043161	2.457214	6.374784	2070	CUFF.1144.3	4062
BnaA01g15800D	BnaA01g15800D	c	CUFF.1144	CUFF.1144.3	100	4.130238	3.224208	5.036269	15.043745	2199	CUFF.1144.3	4062
BnaA01g15810D	BnaA01g15810D	j	CUFF.1146	CUFF.1146.1	48	3.243442	2.505184	3.981699	12.333846	2765	CUFF.1146.1	2699
BnaA01g15810D	BnaA01g15810D	j	CUFF.1146	CUFF.1146.2	100	6.757235	5.757875	7.756594	25.695758	2765	CUFF.1146.1	2699
BnaA01g15820D	BnaA01g15820D	j	CUFF.1148	CUFF.1148.1	34	0.604663	0.186642	1.022684	2.295837	1983	CUFF.1148.1	2681
BnaA01g15820D	BnaA01g15820D	c	CUFF.1148	CUFF.1148.2	100	1.790449	1.182172	2.398727	6.798136	1983	CUFF.1148.1	2681
BnaA01g29820D	BnaA01g29820D	j	CUFF.1394	CUFF.1394.1	100	12.542009	10.387278	14.696741	47.622176	1181	CUFF.1394.1	1379
BnaA01g29820D	BnaA01g29820D	j	CUFF.1394	CUFF.1394.2	28	3.524495	2.237860	4.811129	13.382554	1181	CUFF.1394.1	1379
BnaA01g29820D	BnaA01g29820D	e	CUFF.1395	CUFF.1395.1	100	5.298327	3.489873	7.106780	20.117816	762	CUFF.1394.1	1379
BnaA01g29850D	BnaA01g29850D	=	CUFF.1397	CUFF.1397.1	100	5.332228	4.182526	6.481930	20.512268	1354	CUFF.1397.1	1542
BnaA01g29870D	BnaA01g29870D	=	CUFF.1398	CUFF.1398.1	100	2.253952	1.582885	2.925019	8.476109	1681	CUFF.1398.1	1843
BnaA01g29880D	BnaA01g29880D	=	CUFF.1400	CUFF.1400.1	100	70.598799	64.354825	76.842773	264.359890	882	CUFF.1400.1	480
-	-	u	CUFF.1405	CUFF.1405.1	100	10.757120	9.171679	12.342561	40.829006	1536	CUFF.1405.1	-
BnaA01g29890D	BnaA01g29890D	=	CUFF.1407	CUFF.1407.1	100	2.448784	1.603822	3.293746	9.300094	1229	CUFF.1407.1	1342
BnaA01g29900D	BnaA01g29900D	c	CUFF.1408	CUFF.1408.1	100	6.543493	5.589965	7.497022	24.651716	2433	CUFF.1408.1	2706
BnaA01g29910D	BnaA01g29910D	j	CUFF.1411	CUFF.1411.1	31	1.727085	1.049807	2.404362	6.506532	2156	CUFF.1411.1	2006
BnaA01g29910D	BnaA01g29910D	=	CUFF.1411	CUFF.1411.2	100	5.644990	4.561739	6.728241	21.266656	2000	CUFF.1411.1	2006
BnaA01g29920D	BnaA01g29920D	j	CUFF.1415	CUFF.1415.1	100	3.614307	2.827355	4.401259	13.817725	1944	CUFF.1415.1	2005
BnaA01g29940D	BnaA01g29940D	=	CUFF.1419	CUFF.1419.1	100	23.963464	20.682132	27.244797	92.187548	921	CUFF.1419.1	969
BnaA01g29950D	BnaA01g29950D	j	CUFF.1420	CUFF.1420.1	100	2.718619	1.727046	3.710192	10.537803	1029	CUFF.1420.1	1843
BnaA01g29970D	BnaA01g29970D	j	CUFF.1422	CUFF.1422.1	100	1.006410	0.603924	1.408897	4.010612	1974	CUFF.1422.1	1089
BnaA01g29990D	BnaA01g29990D	=	CUFF.1423	CUFF.1423.1	100	1.739010	1.081827	2.396193	6.727517	1359	CUFF.1423.1	1320
BnaA01g30020D	BnaA01g30020D	j	CUFF.1424	CUFF.1424.1	68	1.309130	0.373538	2.244722	5.014449	856	CUFF.1424.2	1071
BnaA01g30020D	BnaA01g30020D	j	CUFF.1424	CUFF.1424.2	100	1.936043	0.887281	2.984804	7.415755	888	CUFF.1424.2	1071
BnaA01g30040D	BnaA01g30040D	c	CUFF.1426	CUFF.1426.1	100	1.259632	0.710452	1.808812	4.773052	1433	CUFF.1426.1	3402
BnaA01g30080D	BnaA01g30080D	j	CUFF.1430	CUFF.1430.1	100	4.010349	3.009498	5.011200	15.233826	1398	CUFF.1430.1	1457
BnaA01g30090D	BnaA01g30090D	j	CUFF.1433	CUFF.1433.1	100	4.327770	3.460653	5.194887	16.509085	2377	CUFF.1433.1	2316
BnaA01g30090D	BnaA01g30090D	j	CUFF.1433	CUFF.1433.2	58	2.500434	1.726558	3.274310	9.538373	2087	CUFF.1433.1	2316
BnaA01g30100D	BnaA01g30100D	e	CUFF.1434	CUFF.1434.1	100	2.495295	1.348759	3.641830	9.614328	756	CUFF.1434.1	1764
BnaA01g30100D	BnaA01g30100D	c	CUFF.1435	CUFF.1435.1	100	1.547333	0.855344	2.239321	6.218544	1121	CUFF.1435.1	1764
BnaA01g30110D	BnaA01g30110D	j	CUFF.1436	CUFF.1436.1	100	1.524094	0.913906	2.134282	5.871228	1360	CUFF.1436.1	1824
BnaA01g30140D	BnaA01g30140D	c	CUFF.1439	CUFF.1439.1	100	0.701639	0.312707	1.090572	2.843384	1555	CUFF.1439.1	2012
BnaA01g30150D	BnaA01g30150D	c	CUFF.1440	CUFF.1440.1	100	2.062682	0.818838	3.306526	8.062940	599	CUFF.1440.1	5097
-	-	u	CUFF.1443	CUFF.1443.1	100	67.903543	46.835090	88.971996	263.306034	250	CUFF.1443.1	-
BnaA01g30160D	BnaA01g30160D	o	CUFF.1445	CUFF.1445.1	100	7.519969	5.220929	9.819009	29.159792	672	CUFF.1445.1	444
BnaA01g30180D	BnaA01g30180D	=	CUFF.1447	CUFF.1447.1	100	3.757010	2.955855	4.558165	14.303590	1879	CUFF.1447.1	1839
BnaA01g30190D	BnaA01g30190D	j	CUFF.1450	CUFF.1450.1	100	3.282135	2.041605	4.522665	12.666298	819	CUFF.1450.1	1958
BnaA01g30210D	BnaA01g30210D	=	CUFF.1453	CUFF.1453.1	100	17.339296	14.958948	19.719644	66.900102	1178	CUFF.1453.1	1253
BnaA01g30280D	BnaA01g30280D	=	CUFF.1459	CUFF.1459.1	100	2.402989	1.118537	3.687441	9.448361	633	CUFF.1459.1	609
BnaA01g30320D	BnaA01g30320D	=	CUFF.1460	CUFF.1460.1	100	19.701900	17.595261	21.808539	74.546582	1696	CUFF.1460.1	1751
BnaA01g30340D	BnaA01g30340D	=	CUFF.1461	CUFF.1461.1	100	1.670711	0.860297	2.481125	6.233553	932	CUFF.1461.1	1072
BnaA01g30370D	BnaA01g30370D	=	CUFF.1463	CUFF.1463.1	100	8.823186	7.444116	10.202256	32.953457	1514	CUFF.1463.1	1422
BnaA01g30390D	BnaA01g30390D	=	CUFF.1464	CUFF.1464.1	100	3.133782	1.801096	4.466467	11.996455	770	CUFF.1464.1	962
BnaA01g30410D	BnaA01g30410D	j	CUFF.1467	CUFF.1467.1	100	3.770304	2.396275	5.144333	14.489935	816	CUFF.1467.1	1969
BnaA01g30430D	BnaA01g30430D	e	CUFF.1468	CUFF.1468.1	100	9.483939	6.157457	12.810421	35.834497	479	CUFF.1469.1	2176
BnaA01g30430D	BnaA01g30430D	j	CUFF.1469	CUFF.1469.1	83	4.562150	3.648567	5.475734	17.237813	1867	CUFF.1469.1	2176
BnaA01g30430D	BnaA01g30430D	c	CUFF.1469	CUFF.1469.2	100	5.526767	2.758324	8.295209	20.882558	458	CUFF.1469.1	2176
BnaA01g30440D	BnaA01g30440D	c	CUFF.1470	CUFF.1470.1	100	8.927025	6.787192	11.066859	32.864244	787	CUFF.1470.1	996
BnaA01g30450D	BnaA01g30450D	=	CUFF.1471	CUFF.1471.1	100	8.455967	6.903856	10.008078	32.006525	1273	CUFF.1471.1	1917
BnaA01g30460D	BnaA01g30460D	=	CUFF.1472	CUFF.1472.1	100	3.955673	2.868185	5.043162	14.441472	1223	CUFF.1472.1	1122
BnaA01g30470D	BnaA01g30470D	j	CUFF.1473	CUFF.1473.1	24	2.220116	0.967993	3.472239	8.627903	699	CUFF.1473.1	786
BnaA01g30470D	BnaA01g30470D	=	CUFF.1473	CUFF.1473.2	100	9.331333	4.655790	14.006876	36.263799	360	CUFF.1473.1	786
BnaA01g30480D	BnaA01g30480D	c	CUFF.1474	CUFF.1474.1	100	1.867387	1.291694	2.443079	7.122609	1852	CUFF.1474.1	4143
BnaA01g30480D	BnaA01g30480D	j	CUFF.1475	CUFF.1475.1	100	3.777301	3.048405	4.506197	14.134253	2325	CUFF.1475.1	4143
BnaA01g30480D	BnaA01g30480D	p	CUFF.1477	CUFF.1477.1	100	11.180432	6.058655	16.302209	43.754881	358	CUFF.1477.1	4143
-	-	u	CUFF.1478	CUFF.1478.1	100	154.573492	124.516822	184.630162	604.926945	255	CUFF.1477.1	-
BnaA01g30490D	BnaA01g30490D	=	CUFF.1479	CUFF.1479.1	100	7.630780	6.392199	8.869361	28.953764	2046	CUFF.1479.1	2025
BnaA01g30490D	BnaA01g30490D	o	CUFF.1479	CUFF.1479.2	29	2.188467	1.397598	2.979337	8.303786	2046	CUFF.1479.1	2025
BnaA01g30500D	BnaA01g30500D	=	CUFF.1481	CUFF.1481.1	100	9.682604	8.200960	11.164248	36.990351	1923	CUFF.1482.1	1840
BnaA01g30500D	BnaA01g30500D	o	CUFF.1481	CUFF.1481.2	19	1.832433	1.095545	2.569322	7.000426	1923	CUFF.1482.1	1840
BnaA01g30500D	BnaA01g30500D	e	CUFF.1482	CUFF.1482.1	100	1.523878	0.892167	2.155590	5.821657	2117	CUFF.1482.1	1840
BnaA01g30510D	BnaA01g30510D	j	CUFF.1484	CUFF.1484.1	38	4.741228	3.857232	5.625224	17.858563	2254	CUFF.1484.1	2321
BnaA01g30510D	BnaA01g30510D	c	CUFF.1484	CUFF.1484.2	63	7.904058	4.928656	10.879459	29.771847	500	CUFF.1484.1	2321
BnaA01g30510D	BnaA01g30510D	c	CUFF.1484	CUFF.1484.3	100	12.493744	9.846577	15.140912	47.059607	836	CUFF.1484.1	2321
BnaA01g30530D	BnaA01g30530D	=	CUFF.1486	CUFF.1486.1	100	21.025350	17.591925	24.458776	79.207284	723	CUFF.1486.1	559
BnaA01g30570D	BnaA01g30570D	j	CUFF.1492	CUFF.1492.1	100	219.747980	204.725358	234.770602	836.847119	662	CUFF.1492.1	705
BnaA01g30630D	BnaA01g30630D	=	CUFF.1493	CUFF.1493.1	100	53.941351	48.191864	59.690838	205.198690	771	CUFF.1493.1	903
BnaA01g30640D	BnaA01g30640D	e	CUFF.1494	CUFF.1494.1	100	4.488888	2.757604	6.220171	16.677948	646	CUFF.1494.1	459
BnaA01g30650D	BnaA01g30650D	j	CUFF.1495	CUFF.1495.1	100	2.459725	1.528650	3.390801	9.372921	1432	CUFF.1495.2	1897
BnaA01g30650D	BnaA01g30650D	=	CUFF.1495	CUFF.1495.2	93	2.288222	1.586466	2.989978	8.719400	2037	CUFF.1495.2	1897
BnaA01g30730D	BnaA01g30730D	j	CUFF.1496	CUFF.1496.1	100	2.147358	1.607587	2.687130	8.232000	2879	CUFF.1496.2	3250
BnaA01g30730D	BnaA01g30730D	j	CUFF.1496	CUFF.1496.2	43	0.916034	0.519965	1.312103	3.511659	2882	CUFF.1496.2	3250
BnaA01g30750D	BnaA01g30750D	j	CUFF.1497	CUFF.1497.1	100	37.893292	31.227238	44.559346	146.803696	488	CUFF.1497.1	422
BnaA01g30760D	BnaA01g30760D	=	CUFF.1498	CUFF.1498.1	100	4.159053	3.312866	5.005241	16.112731	1967	CUFF.1498.1	1537
BnaA01g30780D	BnaA01g30780D	o	CUFF.1499	CUFF.1499.1	100	4.817338	2.145160	7.489516	17.012161	414	CUFF.1499.1	1930
BnaA01g30790D	BnaA01g30790D	=	CUFF.1500	CUFF.1500.1	100	7.919218	6.563066	9.275370	30.045730	1648	CUFF.1500.1	1900
BnaA01g30790D	BnaA01g30790D	e	CUFF.1501	CUFF.1501.1	100	12.437260	10.154635	14.719884	47.187304	1027	CUFF.1500.1	1900
BnaA01g30810D	BnaA01g30810D	=	CUFF.1502	CUFF.1502.1	100	2.456878	1.450230	3.463527	9.070958	946	CUFF.1502.1	1020
BnaA01g30830D	BnaA01g30830D	=	CUFF.1520	CUFF.1520.1	100	760.791779	725.015865	796.567693	2896.068687	1019	CUFF.1520.1	1224
BnaA01g30830D	BnaA01g30830D	x	CUFF.1522	CUFF.1522.1	100	87.667711	80.863218	94.472205	333.720370	1370	CUFF.1522.1	1224
BnaA01g30850D	BnaA01g30850D	j	CUFF.1525	CUFF.1525.1	33	3.733677	2.544312	4.923043	14.307853	1365	CUFF.1525.2	1778
BnaA01g30850D	BnaA01g30850D	j	CUFF.1525	CUFF.1525.2	100	11.301017	9.435295	13.166739	43.306711	1374	CUFF.1525.2	1778
BnaA01g30850D	BnaA01g30850D	e	CUFF.1527	CUFF.1527.1	100	4.071371	2.918906	5.223837	15.601932	1141	CUFF.1525.2	1778
BnaA01g13400D	BnaA01g13400D	j	CUFF.1817	CUFF.1817.1	100	12.503871	11.112342	13.895399	46.878888	2335	CUFF.1817.1	2163
BnaA01g13430D	BnaA01g13430D	=	CUFF.1819	CUFF.1819.1	100	6.949947	5.555259	8.344635	26.418081	1382	CUFF.1819.1	1383
BnaA01g13430D	BnaA01g13430D	j	CUFF.1819	CUFF.1819.2	14	0.973125	0.321411	1.624838	3.699034	1382	CUFF.1819.1	1383
BnaA01g13460D	BnaA01g13460D	c	CUFF.1820	CUFF.1820.1	100	2.936963	1.922051	3.951874	11.389716	1040	CUFF.1820.1	1498
BnaA01g13470D	BnaA01g13470D	j	CUFF.1822	CUFF.1822.1	73	15.257069	13.409423	17.104715	57.685688	2372	CUFF.1822.3	2341
BnaA01g13470D	BnaA01g13470D	j	CUFF.1822	CUFF.1822.2	100	20.772228	18.682408	22.862048	78.538037	2372	CUFF.1822.3	2341
BnaA01g13470D	BnaA01g13470D	j	CUFF.1822	CUFF.1822.3	31	6.366672	5.101706	7.631639	24.071850	2373	CUFF.1822.3	2341
BnaA01g13480D	BnaA01g13480D	j	CUFF.1823	CUFF.1823.1	100	6.270724	5.120051	7.421397	23.803316	1641	CUFF.1823.1	1508
BnaA01g13510D	BnaA01g13510D	x	CUFF.1824	CUFF.1824.1	100	5.937835	4.636831	7.238840	22.951288	1257	CUFF.1824.1	729
BnaA01g13530D	BnaA01g13530D	j	CUFF.1825	CUFF.1825.1	100	6.620820	4.783137	8.458503	24.778198	854	CUFF.1825.2	1172
BnaA01g13530D	BnaA01g13530D	j	CUFF.1825	CUFF.1825.2	92	6.087946	4.881858	7.294033	22.783934	1701	CUFF.1825.2	1172
BnaA01g13530D	BnaA01g13530D	e	CUFF.1826	CUFF.1826.1	100	1.379538	0.588258	2.170818	5.162875	1457	CUFF.1825.2	1172
BnaA01g13530D	BnaA01g13530D	p	CUFF.1828	CUFF.1828.1	100	205.685125	197.422945	213.947304	764.451450	1061	CUFF.1828.1	1172
BnaA01g13540D	BnaA01g13540D	=	CUFF.1829	CUFF.1829.1	100	4.698033	3.543816	5.852250	17.632619	1264	CUFF.1829.1	1382
BnaA01g13550D	BnaA01g13550D	=	CUFF.1830	CUFF.1830.1	100	10.915161	8.477275	13.353048	39.813437	749	CUFF.1830.1	694
BnaA01g13560D	BnaA01g13560D	j	CUFF.1831	CUFF.1831.1	100	3.530290	2.836019	4.224561	13.202914	2874	CUFF.1831.1	2799
BnaA01g13560D	BnaA01g13560D	c	CUFF.1831	CUFF.1831.2	90	3.174019	2.306128	4.041911	11.870499	1940	CUFF.1831.1	2799
BnaA01g13610D	BnaA01g13610D	e	CUFF.1836	CUFF.1836.1	100	1.190116	0.283687	2.096546	4.492085	820	CUFF.1836.1	762
BnaA01g13610D	BnaA01g13610D	=	CUFF.1837	CUFF.1837.1	100	11.781672	8.933692	14.629651	44.469830	675	CUFF.1836.1	762
-	-	u	CUFF.1838	CUFF.1838.1	100	2.990413	1.187126	4.793699	9.845997	484	CUFF.1838.1	-
BnaA01g13630D	BnaA01g13630D	=	CUFF.1840	CUFF.1840.1	100	4.816283	3.791542	5.841024	18.050166	1574	CUFF.1840.1	1435
BnaA01g13650D	BnaA01g13650D	j	CUFF.1841	CUFF.1841.1	100	2.217819	1.109419	3.326219	8.360174	744	CUFF.1841.1	2643
BnaA01g13670D	BnaA01g13670D	=	CUFF.1866	CUFF.1866.1	100	142.058851	134.935690	149.182012	545.963918	2658	CUFF.1866.1	3844
BnaA01g13690D	BnaA01g13690D	=	CUFF.1869	CUFF.1869.1	100	9.124569	6.937384	11.311754	34.638543	775	CUFF.1869.1	836
BnaA01g13700D	BnaA01g13700D	=	CUFF.1871	CUFF.1871.1	100	8.239009	6.798572	9.679445	31.698229	1413	CUFF.1871.1	1391
BnaA01g13710D	BnaA01g13710D	j	CUFF.1874	CUFF.1874.1	100	3.689258	2.642895	4.735622	14.000078	1220	CUFF.1874.1	1507
BnaA01g13740D	BnaA01g13740D	j	CUFF.1879	CUFF.1879.1	100	16.870333	15.098911	18.641755	64.601522	2019	CUFF.1879.1	1686
BnaA01g13760D	BnaA01g13760D	c	CUFF.1886	CUFF.1886.1	100	8.236155	6.421326	10.050984	30.372046	967	CUFF.1886.1	2673
BnaA01g13760D	BnaA01g13760D	c	CUFF.1887	CUFF.1887.1	100	6.246134	5.018435	7.473833	23.687054	1454	CUFF.1887.1	2673
BnaA01g13770D	BnaA01g13770D	=	CUFF.1888	CUFF.1888.1	100	4.397372	2.325188	6.469557	16.771247	521	CUFF.1888.1	569
BnaA01g13780D	BnaA01g13780D	j	CUFF.1889	CUFF.1889.1	37	0.541382	0.203510	0.879255	1.988205	2307	CUFF.1889.1	1878
BnaA01g13780D	BnaA01g13780D	j	CUFF.1889	CUFF.1889.2	100	1.447183	0.951638	1.942728	5.314721	2306	CUFF.1889.1	1878
BnaA01g13800D	BnaA01g13800D	=	CUFF.1895	CUFF.1895.1	100	5.024391	4.052185	5.996596	18.735227	2021	CUFF.1895.2	2153
BnaA01g13800D	BnaA01g13800D	j	CUFF.1895	CUFF.1895.2	23	1.180404	0.663383	1.697425	4.401556	2169	CUFF.1895.2	2153
BnaA01g13830D	BnaA01g13830D	c	CUFF.1900	CUFF.1900.1	100	2.259497	1.006153	3.512840	7.138953	628	CUFF.1900.1	1714
BnaA01g13830D	BnaA01g13830D	o	CUFF.1903	CUFF.1903.1	100	8.819542	7.089268	10.549817	31.880549	1047	CUFF.1903.1	1714
BnaA01g13840D	BnaA01g13840D	j	CUFF.1904	CUFF.1904.1	100	2.775429	1.820514	3.730343	10.558139	1120	CUFF.1904.1	797
BnaA01g13870D	BnaA01g13870D	=	CUFF.1906	CUFF.1906.1	100	9.756284	7.097655	12.414913	36.451410	620	CUFF.1906.1	516
BnaA01g13880D	BnaA01g13880D	j	CUFF.1907	CUFF.1907.1	37	3.084356	1.586655	4.582056	11.675426	747	CUFF.1907.1	871
BnaA01g13880D	BnaA01g13880D	=	CUFF.1907	CUFF.1907.2	100	8.270911	5.322691	11.219132	31.308455	564	CUFF.1907.1	871
BnaA01g13890D	BnaA01g13890D	=	CUFF.1908	CUFF.1908.1	100	1.156126	0.726990	1.585262	4.326749	2016	CUFF.1908.1	2026
BnaA01g13900D	BnaA01g13900D	j	CUFF.1910	CUFF.1910.1	100	1.664693	0.918446	2.410939	6.205665	1277	CUFF.1910.1	2085
BnaA01g13900D	BnaA01g13900D	j	CUFF.1910	CUFF.1910.2	82	1.370152	0.615942	2.124361	5.107672	1104	CUFF.1910.1	2085
BnaA01g13910D	BnaA01g13910D	j	CUFF.1911	CUFF.1911.1	12	0.541582	0.222770	0.860393	2.105588	2514	CUFF.1911.1	2473
BnaA01g13910D	BnaA01g13910D	j	CUFF.1911	CUFF.1911.2	100	4.342452	3.565508	5.119397	16.882802	2512	CUFF.1911.1	2473
BnaA01g13920D	BnaA01g13920D	j	CUFF.1913	CUFF.1913.1	100	7.587304	6.353551	8.821056	28.795259	1820	CUFF.1913.1	2537
BnaA01g13920D	BnaA01g13920D	j	CUFF.1913	CUFF.1913.2	46	3.518626	2.036651	5.000601	13.353854	853	CUFF.1913.1	2537
BnaA01g13930D	BnaA01g13930D	j	CUFF.1917	CUFF.1917.1	100	19.513707	17.275972	21.751441	75.369487	1490	CUFF.1917.1	1616
BnaA01g13940D	BnaA01g13940D	=	CUFF.1921	CUFF.1921.1	100	4.435022	3.826001	5.044042	17.031064	3634	CUFF.1921.1	3352
BnaA01g13960D	BnaA01g13960D	j	CUFF.1922	CUFF.1922.1	100	2.254168	1.160736	3.347600	8.389253	751	CUFF.1922.1	3015
BnaA01g13970D	BnaA01g13970D	=	CUFF.1927	CUFF.1927.1	100	5.604936	4.094734	7.115138	21.096804	950	CUFF.1927.1	905
BnaA01g13980D	BnaA01g13980D	j	CUFF.1931	CUFF.1931.1	62	2.410574	1.271087	3.550061	9.282104	986	CUFF.1931.2	1487
BnaA01g13980D	BnaA01g13980D	j	CUFF.1931	CUFF.1931.2	100	3.886291	2.833860	4.938722	14.964467	1505	CUFF.1931.2	1487
BnaA01g13980D	BnaA01g13980D	j	CUFF.1931	CUFF.1931.3	76	2.949023	1.395174	4.502871	11.355441	830	CUFF.1931.2	1487
BnaA01g13990D	BnaA01g13990D	c	CUFF.1932	CUFF.1932.1	100	3.304822	2.432046	4.177597	12.588349	1522	CUFF.1932.1	2004
BnaA01g14000D	BnaA01g14000D	j	CUFF.1934	CUFF.1934.1	100	2.307053	1.488320	3.125786	8.620609	1624	CUFF.1934.1	1545
BnaA01g14000D	BnaA01g14000D	j	CUFF.1934	CUFF.1934.2	82	1.891580	1.133909	2.649251	7.068140	1624	CUFF.1934.1	1545
BnaA01g14040D	BnaA01g14040D	e	CUFF.1941	CUFF.1941.1	100	3.912464	3.060497	4.764431	14.751542	2690	CUFF.1942.1	4412
BnaA01g14040D	BnaA01g14040D	j	CUFF.1942	CUFF.1942.1	100	3.541438	2.935992	4.146883	13.352625	4431	CUFF.1942.1	4412
BnaA01g14040D	BnaA01g14040D	j	CUFF.1942	CUFF.1942.2	24	0.866124	0.525568	1.206680	3.265632	4419	CUFF.1942.1	4412
BnaA01g14050D	BnaA01g14050D	=	CUFF.1945	CUFF.1945.1	100	39.092137	36.294330	41.889944	148.199370	2477	CUFF.1945.1	2469
BnaA01g14050D	BnaA01g14050D	j	CUFF.1945	CUFF.1945.2	13	5.129284	4.036804	6.221765	19.445259	2214	CUFF.1945.1	2469
BnaA01g14070D	BnaA01g14070D	p	CUFF.1947	CUFF.1947.1	100	6.481954	5.319462	7.644446	24.959532	1558	CUFF.1947.1	1509
BnaA01g14080D	BnaA01g14080D	j	CUFF.1949	CUFF.1949.1	100	14.410404	11.779436	17.041372	55.495542	805	CUFF.1949.1	931
BnaA01g14090D	BnaA01g14090D	e	CUFF.1951	CUFF.1951.1	100	0.801957	0.249365	1.354550	3.004667	1501	CUFF.1951.1	1038
BnaA01g14090D	BnaA01g14090D	j	CUFF.1952	CUFF.1952.1	100	6.836998	5.367179	8.306817	25.615950	1260	CUFF.1951.1	1038
BnaA01g14100D	BnaA01g14100D	j	CUFF.1954	CUFF.1954.1	100	15.744120	13.664099	17.824141	59.549921	1483	CUFF.1954.2	2511
BnaA01g14100D	BnaA01g14100D	j	CUFF.1954	CUFF.1954.2	22	3.443106	2.408867	4.477346	13.023065	1588	CUFF.1954.2	2511
BnaA01g14100D	BnaA01g14100D	j	CUFF.1956	CUFF.1956.1	100	4.293883	3.121600	5.466166	16.260355	1145	CUFF.1956.1	2511
BnaA01g14110D	BnaA01g14110D	=	CUFF.1957	CUFF.1957.1	100	2.209290	1.448866	2.969714	8.369867	1337	CUFF.1957.1	1227
BnaA01g14120D	BnaA01g14120D	=	CUFF.1958	CUFF.1958.1	100	8.688605	6.955118	10.422091	33.323877	1083	CUFF.1958.1	1203
BnaA01g14150D	BnaA01g14150D	j	CUFF.1959	CUFF.1959.1	30	1.064835	0.571543	1.558128	4.062528	2319	CUFF.1959.4	1387
BnaA01g14150D	BnaA01g14150D	j	CUFF.1959	CUFF.1959.2	60	2.139882	1.400997	2.878767	8.164014	2317	CUFF.1959.4	1387
BnaA01g14150D	BnaA01g14150D	j	CUFF.1959	CUFF.1959.3	45	1.611982	0.976000	2.247964	6.149985	2316	CUFF.1959.4	1387
BnaA01g14150D	BnaA01g14150D	j	CUFF.1959	CUFF.1959.4	100	3.543986	2.671229	4.416743	13.520909	2322	CUFF.1959.4	1387
BnaA01g14170D	BnaA01g14170D	=	CUFF.1960	CUFF.1960.1	100	2.482108	1.399120	3.565096	9.037213	828	CUFF.1960.1	852
BnaA01g14180D	BnaA01g14180D	=	CUFF.1962	CUFF.1962.1	100	36.566785	33.266165	39.867404	137.786783	1423	CUFF.1962.1	1429
BnaA01g14190D	BnaA01g14190D	j	CUFF.1965	CUFF.1965.1	100	9.464756	8.081566	10.847947	36.047688	1743	CUFF.1965.1	1761
BnaA01g14200D	BnaA01g14200D	=	CUFF.1970	CUFF.1970.1	100	9.948718	8.773257	11.124180	38.217121	2533	CUFF.1970.1	2490
BnaA01g14240D	BnaA01g14240D	=	CUFF.1973	CUFF.1973.1	100	4.103102	3.272037	4.934167	15.955555	1983	CUFF.1973.1	2161
BnaA01g14250D	BnaA01g14250D	=	CUFF.1975	CUFF.1975.1	100	1.981866	1.124196	2.839535	7.496738	1337	CUFF.1975.1	1379
BnaA01g14250D	BnaA01g14250D	j	CUFF.1975	CUFF.1975.2	89	1.760223	0.881516	2.638931	6.658339	1240	CUFF.1975.1	1379
BnaA01g14250D	BnaA01g14250D	e	CUFF.1976	CUFF.1976.1	100	2.384482	0.740599	4.028366	9.019703	545	CUFF.1975.1	1379
BnaA01g14270D	BnaA01g14270D	j	CUFF.1978	CUFF.1978.1	100	60.024496	52.417417	67.631575	222.589094	558	CUFF.1978.1	906
BnaA01g14290D	BnaA01g14290D	c	CUFF.1980	CUFF.1980.1	100	6.365022	3.518498	9.211546	23.650053	446	CUFF.1980.1	962
BnaA01g14300D	BnaA01g14300D	c	CUFF.1984	CUFF.1984.1	100	8.542064	5.582470	11.501658	32.519414	618	CUFF.1984.3	1236
BnaA01g14300D	BnaA01g14300D	j	CUFF.1984	CUFF.1984.2	68	5.774530	3.409953	8.139107	21.983485	635	CUFF.1984.3	1236
BnaA01g14300D	BnaA01g14300D	j	CUFF.1984	CUFF.1984.3	93	7.952811	6.365794	9.539828	30.276145	1239	CUFF.1984.3	1236
BnaA01g14310D	BnaA01g14310D	j	CUFF.1991	CUFF.1991.1	30	6.942125	4.639923	9.244327	26.349230	781	CUFF.1991.1	1367
BnaA01g14310D	BnaA01g14310D	j	CUFF.1991	CUFF.1991.2	100	22.976712	19.095658	26.857765	87.209416	752	CUFF.1991.1	1367
BnaA01g14320D	BnaA01g14320D	j	CUFF.1992	CUFF.1992.1	100	3.440748	2.113713	4.767782	12.116148	772	CUFF.1992.1	749
BnaA01g14330D	BnaA01g14330D	c	CUFF.1993	CUFF.1993.1	100	3.201766	2.258436	4.145095	12.115950	1263	CUFF.1993.1	2440
BnaA01g14340D	BnaA01g14340D	=	CUFF.1995	CUFF.1995.1	100	10.213088	7.555854	12.870322	37.683116	758	CUFF.1995.1	922
BnaA01g14340D	BnaA01g14340D	j	CUFF.1995	CUFF.1995.2	27	2.749902	1.139911	4.359893	10.146282	758	CUFF.1995.1	922
BnaA01g14340D	BnaA01g14340D	e	CUFF.1996	CUFF.1996.1	100	4.186369	2.219784	6.152955	15.446400	691	CUFF.1995.1	922
BnaA01g14350D	BnaA01g14350D	j	CUFF.1998	CUFF.1998.1	100	15.120122	12.314853	17.925390	57.218593	802	CUFF.1998.1	1127
BnaA01g14370D	BnaA01g14370D	=	CUFF.2000	CUFF.2000.1	100	4.863655	2.235257	7.492053	18.730888	432	CUFF.2000.1	516
BnaA01g14380D	BnaA01g14380D	j	CUFF.2002	CUFF.2002.1	100	5.472910	4.211022	6.734798	20.729742	1231	CUFF.2002.1	1261
BnaA01g14400D	BnaA01g14400D	=	CUFF.2003	CUFF.2003.1	100	5.822549	3.790349	7.854749	22.648877	628	CUFF.2003.1	739
BnaA01g14420D	BnaA01g14420D	e	CUFF.2004	CUFF.2004.1	100	1.070503	0.566764	1.574242	4.038036	1624	CUFF.2004.1	1192
BnaA01g14430D	BnaA01g14430D	=	CUFF.2006	CUFF.2006.1	100	6.863283	5.691453	8.035113	25.888931	1753	CUFF.2006.1	1136
BnaA01g14450D	BnaA01g14450D	j	CUFF.2007	CUFF.2007.1	100	32.918883	28.693764	37.144001	125.151943	811	CUFF.2007.1	1342
BnaA01g14470D	BnaA01g14470D	=	CUFF.2009	CUFF.2009.1	100	57.735805	52.908604	62.563005	214.848958	935	CUFF.2009.1	1025
BnaA01g14480D	BnaA01g14480D	j	CUFF.2010	CUFF.2010.1	100	2.600181	1.338908	3.861454	10.097639	682	CUFF.2010.1	889
BnaA01g14520D	BnaA01g14520D	=	CUFF.2012	CUFF.2012.1	100	15.955147	13.816929	18.093366	60.022332	1316	CUFF.2012.1	1340
BnaA01g14530D	BnaA01g14530D	=	CUFF.2015	CUFF.2015.1	100	5.504375	4.079265	6.929486	21.488570	1102	CUFF.2015.1	1123
BnaA01g14530D	BnaA01g14530D	j	CUFF.2015	CUFF.2015.2	17	0.936233	0.166229	1.706238	3.654968	1031	CUFF.2015.1	1123
BnaA01g14570D	BnaA01g14570D	=	CUFF.2017	CUFF.2017.1	100	23.206706	20.727524	25.685888	87.909968	1284	CUFF.2017.1	1349
BnaA01g14590D	BnaA01g14590D	j	CUFF.2019	CUFF.2019.1	53	2.621938	1.582869	3.661006	9.933307	981	CUFF.2019.2	2036
BnaA01g14590D	BnaA01g14590D	j	CUFF.2019	CUFF.2019.2	100	4.939505	3.888709	5.990302	18.713499	1617	CUFF.2019.2	2036
BnaA01g14590D	BnaA01g14590D	e	CUFF.2020	CUFF.2020.1	100	2.140726	0.948446	3.333006	8.110220	761	CUFF.2019.2	2036
BnaA01g14600D	BnaA01g14600D	j	CUFF.2021	CUFF.2021.1	100	10.643930	9.331330	11.956530	39.760076	2236	CUFF.2021.1	2142
BnaA01g14600D	BnaA01g14600D	c	CUFF.2021	CUFF.2021.2	87	9.277264	6.963595	11.590934	34.654939	790	CUFF.2021.1	2142
BnaA01g14640D	BnaA01g14640D	=	CUFF.2022	CUFF.2022.1	100	1.505539	0.554433	2.456645	5.954795	712	CUFF.2022.1	868
BnaA01g14660D	BnaA01g14660D	c	CUFF.2023	CUFF.2023.1	100	1.839023	0.946966	2.731081	7.322753	868	CUFF.2023.1	980
BnaA01g14670D	BnaA01g14670D	j	CUFF.2024	CUFF.2024.1	100	2.463621	1.615658	3.311584	9.398266	1223	CUFF.2024.1	411
BnaA01g14710D	BnaA01g14710D	=	CUFF.2026	CUFF.2026.1	100	7.295782	5.760703	8.830861	27.437405	1137	CUFF.2026.1	1593
BnaA01g14720D	BnaA01g14720D	j	CUFF.2027	CUFF.2027.1	19	1.131657	0.526257	1.737057	4.348268	1619	CUFF.2027.1	1682
BnaA01g14720D	BnaA01g14720D	=	CUFF.2027	CUFF.2027.2	100	6.040479	4.853132	7.227826	23.209888	1617	CUFF.2027.1	1682
BnaA01g14730D	BnaA01g14730D	j	CUFF.2028	CUFF.2028.1	100	4.561750	3.725407	5.398092	17.516322	2033	CUFF.2028.1	2283
BnaA01g07100D	BnaA01g07100D	j	CUFF.2465	CUFF.2465.1	100	5.181411	4.501221	5.861601	19.937207	3721	CUFF.2465.1	3708
BnaA01g07110D	BnaA01g07110D	=	CUFF.2466	CUFF.2466.1	100	20.982581	18.097933	23.867229	79.240905	950	CUFF.2466.1	769
BnaA01g07120D	BnaA01g07120D	j	CUFF.2469	CUFF.2469.1	100	2.077267	1.273703	2.880831	8.034218	1291	CUFF.2469.1	1415
BnaA01g07120D	BnaA01g07120D	j	CUFF.2469	CUFF.2469.2	71	1.483712	0.701561	2.265863	5.738534	1067	CUFF.2469.1	1415
BnaA01g07130D	BnaA01g07130D	=	CUFF.2470	CUFF.2470.1	100	12.395930	11.229052	13.562808	46.868068	4055	CUFF.2470.1	715
BnaA01g07130D	BnaA01g07130D	e	CUFF.2471	CUFF.2471.1	100	11.039778	8.464393	13.615163	41.740560	912	CUFF.2470.1	715
BnaA01g07150D	BnaA01g07150D	=	CUFF.2472	CUFF.2472.1	100	3.437328	2.759978	4.114679	12.996277	3567	CUFF.2472.1	1069
BnaA01g07160D	BnaA01g07160D	=	CUFF.2475	CUFF.2475.1	100	23.004301	19.697609	26.310994	85.818342	878	CUFF.2475.1	987
BnaA01g07170D	BnaA01g07170D	j	CUFF.2477	CUFF.2477.1	100	15.824372	13.522811	18.125933	61.031150	1214	CUFF.2477.1	1482
BnaA01g07170D	BnaA01g07170D	c	CUFF.2477	CUFF.2477.2	69	10.890783	7.183588	14.597978	42.003372	548	CUFF.2477.1	1482
BnaA01g07190D	BnaA01g07190D	j	CUFF.2479	CUFF.2479.1	49	2.065992	1.342783	2.789200	7.798094	2247	CUFF.2479.3	4174
BnaA01g07190D	BnaA01g07190D	j	CUFF.2479	CUFF.2479.2	100	4.254616	3.083154	5.426079	16.059068	1418	CUFF.2479.3	4174
BnaA01g07190D	BnaA01g07190D	j	CUFF.2479	CUFF.2479.3	62	2.651242	2.153905	3.148579	10.007124	4424	CUFF.2479.3	4174
BnaA01g07190D	BnaA01g07190D	j	CUFF.2479	CUFF.2479.4	26	1.085276	0.724843	1.445708	4.096378	4214	CUFF.2479.3	4174
-	-	u	CUFF.2480	CUFF.2480.1	100	2.512838	1.857996	3.167680	9.500802	1901	CUFF.2480.1	-
BnaA01g07200D	BnaA01g07200D	j	CUFF.2483	CUFF.2483.1	100	52.330799	40.799756	63.861843	206.964530	337	CUFF.2483.1	1710
BnaA01g07210D	BnaA01g07210D	j	CUFF.2484	CUFF.2484.1	19	0.662473	0.234845	1.090101	2.495161	1721	CUFF.2484.2	1428
BnaA01g07210D	BnaA01g07210D	j	CUFF.2484	CUFF.2484.2	15	0.510765	0.096398	0.925132	1.923764	1724	CUFF.2484.2	1428
BnaA01g07210D	BnaA01g07210D	=	CUFF.2484	CUFF.2484.3	100	3.491883	2.605472	4.378293	13.151947	1720	CUFF.2484.2	1428
BnaA01g07220D	BnaA01g07220D	e	CUFF.2485	CUFF.2485.1	100	6.178242	5.133928	7.222555	23.431125	1790	CUFF.2485.1	1657
BnaA01g07270D	BnaA01g07270D	=	CUFF.2487	CUFF.2487.1	100	19.137318	16.863900	21.410737	73.015223	1906	CUFF.2487.1	1693
BnaA01g07270D	BnaA01g07270D	o	CUFF.2488	CUFF.2488.1	100	16.051757	13.739115	18.364399	61.242782	1680	CUFF.2487.1	1693
BnaA01g07280D	BnaA01g07280D	=	CUFF.2491	CUFF.2491.1	100	12.322915	10.177784	14.468047	46.434589	1033	CUFF.2491.1	1120
BnaA01g07290D	BnaA01g07290D	=	CUFF.2493	CUFF.2493.1	100	17.329785	12.873437	21.786134	69.002266	483	CUFF.2493.1	625
BnaA01g07320D	BnaA01g07320D	j	CUFF.2495	CUFF.2495.1	71	6.285955	4.591402	7.980508	24.182408	894	CUFF.2495.1	1361
BnaA01g07320D	BnaA01g07320D	c	CUFF.2495	CUFF.2495.2	100	8.806014	4.410872	13.201155	33.877210	374	CUFF.2495.1	1361
BnaA01g07350D	BnaA01g07350D	j	CUFF.2507	CUFF.2507.1	100	39.891848	37.449527	42.334169	153.068781	3667	CUFF.2507.1	1696
BnaA01g07360D	BnaA01g07360D	j	CUFF.2509	CUFF.2509.1	100	35.131602	31.629335	38.633869	134.288909	1202	CUFF.2509.1	634
BnaA01g07420D	BnaA01g07420D	j	CUFF.2513	CUFF.2513.1	100	0.815223	0.501984	1.128462	3.086742	3520	CUFF.2513.1	2951
BnaA01g07430D	BnaA01g07430D	j	CUFF.2514	CUFF.2514.1	18	0.738769	0.376828	1.100710	2.797258	2927	CUFF.2514.1	704
BnaA01g07430D	BnaA01g07430D	=	CUFF.2514	CUFF.2514.2	100	4.022680	3.299429	4.745931	15.231385	2927	CUFF.2514.1	704
BnaA01g07450D	BnaA01g07450D	o	CUFF.2515	CUFF.2515.1	100	4.393161	3.386877	5.399446	16.550519	1492	CUFF.2515.1	716
BnaA01g07450D	BnaA01g07450D	j	CUFF.2518	CUFF.2518.1	100	61.677116	54.681564	68.672667	233.251779	641	CUFF.2518.1	716
BnaA01g07460D	BnaA01g07460D	=	CUFF.2520	CUFF.2520.1	100	8.229803	6.608009	9.851597	31.425906	1097	CUFF.2520.1	1072
BnaA01g07470D	BnaA01g07470D	=	CUFF.2522	CUFF.2522.1	100	21.351342	18.106914	24.595770	80.609660	851	CUFF.2522.1	414
BnaA01g07480D	BnaA01g07480D	j	CUFF.2523	CUFF.2523.1	100	5.735728	5.080329	6.391127	21.654613	4551	CUFF.2523.1	4540
-	-	u	CUFF.2525	CUFF.2525.1	100	2.902653	1.842754	3.962553	10.965232	943	CUFF.2525.1	-
BnaA01g07540D	BnaA01g07540D	j	CUFF.2527	CUFF.2527.1	100	39.877605	36.113063	43.642147	149.421957	1209	CUFF.2527.1	1120
BnaA01g07550D	BnaA01g07550D	=	CUFF.2528	CUFF.2528.1	100	1.709765	0.955761	2.463769	6.542044	1117	CUFF.2528.1	1584
BnaA01g07560D	BnaA01g07560D	=	CUFF.2529	CUFF.2529.1	100	72.015657	55.167907	88.863408	285.625824	282	CUFF.2529.1	403
BnaA01g07580D	BnaA01g07580D	=	CUFF.2530	CUFF.2530.1	100	26.134786	16.746894	35.522678	102.862408	296	CUFF.2530.1	401
BnaA01g07600D	BnaA01g07600D	j	CUFF.2531	CUFF.2531.1	100	2.239285	1.361121	3.117448	8.063478	1046	CUFF.2531.1	1425
BnaA01g07610D	BnaA01g07610D	=	CUFF.2535	CUFF.2535.1	100	11.248853	9.891824	12.605881	43.061349	2266	CUFF.2535.1	1994
BnaA01g07620D	BnaA01g07620D	e	CUFF.2537	CUFF.2537.1	100	8.940758	6.881067	11.000449	34.225810	1218	CUFF.2538.1	1967
BnaA01g07620D	BnaA01g07620D	j	CUFF.2538	CUFF.2538.1	100	14.539097	13.157403	15.920791	55.656619	3250	CUFF.2538.1	1967
-	-	u	CUFF.2539	CUFF.2539.1	100	0.871374	0.388023	1.354725	3.123049	1258	CUFF.2539.1	-
BnaA01g07660D	BnaA01g07660D	j	CUFF.2542	CUFF.2542.1	53	18.405073	14.990233	21.819913	70.338890	965	CUFF.2542.2	3229
BnaA01g07660D	BnaA01g07660D	j	CUFF.2542	CUFF.2542.2	100	34.651232	30.520965	38.781499	132.427037	1062	CUFF.2542.2	3229
BnaA01g07670D	BnaA01g07670D	e	CUFF.2543	CUFF.2543.1	100	1.273209	0.808361	1.738057	4.607749	1879	CUFF.2543.1	734
BnaA01g07690D	BnaA01g07690D	e	CUFF.2544	CUFF.2544.1	100	5.154588	3.795786	6.513391	19.663817	1026	CUFF.2544.1	1450
BnaA01g07690D	BnaA01g07690D	j	CUFF.2545	CUFF.2545.1	14	1.170674	0.268433	2.072916	4.589056	914	CUFF.2545.1	1450
BnaA01g07690D	BnaA01g07690D	c	CUFF.2545	CUFF.2545.2	100	8.160141	6.224805	10.095477	31.987839	914	CUFF.2545.1	1450
BnaA01g07720D	BnaA01g07720D	=	CUFF.2546	CUFF.2546.1	100	23.588147	21.197239	25.979055	89.253125	1368	CUFF.2546.1	1140
BnaA01g07750D	BnaA01g07750D	c	CUFF.2547	CUFF.2547.1	100	3.416226	2.516644	4.315808	13.014580	1729	CUFF.2547.2	3339
BnaA01g07750D	BnaA01g07750D	j	CUFF.2547	CUFF.2547.2	59	2.021060	1.404402	2.637717	7.699504	2124	CUFF.2547.2	3339
BnaA01g07790D	BnaA01g07790D	j	CUFF.2548	CUFF.2548.1	100	12.525079	10.326498	14.723660	47.150824	1006	CUFF.2548.1	1254
BnaA01g07810D	BnaA01g07810D	=	CUFF.2549	CUFF.2549.1	100	59.875041	52.313440	67.436641	231.638993	562	CUFF.2549.1	631
BnaA01g07820D	BnaA01g07820D	e	CUFF.2550	CUFF.2550.1	100	1.916148	0.892923	2.939374	7.352325	1071	CUFF.2550.1	1033
BnaA01g07820D	BnaA01g07820D	j	CUFF.2551	CUFF.2551.1	100	19.866775	16.829671	22.903879	76.229469	925	CUFF.2550.1	1033
BnaA01g07830D	BnaA01g07830D	j	CUFF.2552	CUFF.2552.1	100	13.805081	12.562556	15.047605	52.636174	3410	CUFF.2552.1	3184
BnaA01g07840D	BnaA01g07840D	j	CUFF.2554	CUFF.2554.1	100	1.867375	1.254194	2.480556	6.576351	1668	CUFF.2554.1	1732
BnaA01g07860D	BnaA01g07860D	=	CUFF.2556	CUFF.2556.1	100	90.868421	84.979650	96.757193	345.699254	1468	CUFF.2556.1	1514
BnaA01g07870D	BnaA01g07870D	j	CUFF.2557	CUFF.2557.1	100	7.290376	4.182517	10.398236	28.421053	442	CUFF.2557.1	880
BnaA01g07890D	BnaA01g07890D	e	CUFF.2558	CUFF.2558.1	100	2.946534	1.425742	4.467325	10.996402	594	CUFF.2558.1	575
BnaA01g07910D	BnaA01g07910D	j	CUFF.2564	CUFF.2564.1	47	24.759876	22.390827	27.128925	94.038450	2331	CUFF.2564.2	2606
BnaA01g07910D	BnaA01g07910D	j	CUFF.2564	CUFF.2564.2	100	52.601284	49.085841	56.116727	199.780613	2476	CUFF.2564.2	2606
BnaA01g07930D	BnaA01g07930D	=	CUFF.2565	CUFF.2565.1	100	13.562520	11.372389	15.752650	51.414885	1084	CUFF.2565.1	1157
BnaA01g07940D	BnaA01g07940D	=	CUFF.2566	CUFF.2566.1	100	14.414203	12.446625	16.381780	54.031251	1688	CUFF.2566.1	1674
BnaA01g07940D	BnaA01g07940D	j	CUFF.2566	CUFF.2566.2	41	5.915460	4.520971	7.309950	22.173943	1688	CUFF.2566.1	1674
BnaA01g07950D	BnaA01g07950D	=	CUFF.2567	CUFF.2567.1	100	6.726769	4.912925	8.540613	25.901826	844	CUFF.2567.1	1146
BnaA01g07960D	BnaA01g07960D	j	CUFF.2569	CUFF.2569.1	100	5.549756	4.908535	6.190977	21.136540	4573	CUFF.2569.1	4386
BnaA01g07980D	BnaA01g07980D	j	CUFF.2571	CUFF.2571.1	69	9.152844	7.565821	10.739868	34.619075	1580	CUFF.2572.1	1788
BnaA01g07980D	BnaA01g07980D	j	CUFF.2571	CUFF.2571.2	27	3.550441	2.434347	4.666535	13.428940	1525	CUFF.2572.1	1788
BnaA01g07980D	BnaA01g07980D	c	CUFF.2571	CUFF.2571.3	100	13.221101	9.967090	16.475112	50.006565	718	CUFF.2572.1	1788
BnaA01g07980D	BnaA01g07980D	e	CUFF.2572	CUFF.2572.1	100	7.608810	6.289212	8.928407	28.779028	1873	CUFF.2572.1	1788
BnaA01g08000D	BnaA01g08000D	o	CUFF.2573	CUFF.2573.1	100	14.904158	10.861141	18.947174	53.159807	497	CUFF.2573.1	515
BnaA01g08010D	BnaA01g08010D	=	CUFF.2574	CUFF.2574.1	100	2.902412	1.970753	3.834070	11.117667	1168	CUFF.2574.1	1254
BnaA01g08020D	BnaA01g08020D	j	CUFF.2575	CUFF.2575.1	100	1.358216	0.500179	2.216253	4.559993	764	CUFF.2575.1	1385
BnaA01g08050D	BnaA01g08050D	=	CUFF.2576	CUFF.2576.1	100	5.775165	3.779614	7.770715	21.800646	716	CUFF.2576.2	627
BnaA01g08050D	BnaA01g08050D	j	CUFF.2576	CUFF.2576.2	20	1.183275	0.309842	2.056707	4.466738	865	CUFF.2576.2	627
BnaA01g08060D	BnaA01g08060D	j	CUFF.2577	CUFF.2577.1	100	3.774366	2.215921	5.332811	14.537231	697	CUFF.2577.1	788
BnaA01g08080D	BnaA01g08080D	=	CUFF.2578	CUFF.2578.1	100	28.546295	22.426959	34.665630	112.014275	443	CUFF.2578.1	455
BnaA01g08110D	BnaA01g08110D	i	CUFF.2579	CUFF.2579.1	100	2.360850	0.794839	3.926861	9.415848	523	CUFF.2579.1	1116
BnaA01g08120D	BnaA01g08120D	=	CUFF.2580	CUFF.2580.1	100	6.579460	5.151456	8.007465	25.279082	1131	CUFF.2580.1	1293
BnaA01g08130D	BnaA01g08130D	=	CUFF.2581	CUFF.2581.1	100	40.995501	37.011436	44.979566	154.803579	1117	CUFF.2581.1	935
BnaA01g08140D	BnaA01g08140D	c	CUFF.2582	CUFF.2582.1	100	10.286964	7.189780	13.384149	38.621715	622	CUFF.2582.2	2781
BnaA01g08140D	BnaA01g08140D	j	CUFF.2582	CUFF.2582.2	66	6.789065	5.661130	7.917001	25.489088	2443	CUFF.2582.2	2781
BnaA01g08140D	BnaA01g08140D	j	CUFF.2582	CUFF.2582.3	41	4.234394	3.265593	5.203195	15.897748	2389	CUFF.2582.2	2781
BnaA01g08150D	BnaA01g08150D	c	CUFF.2583	CUFF.2583.1	100	6.950718	5.884781	8.016656	26.352181	2184	CUFF.2583.1	2175
BnaA01g08160D	BnaA01g08160D	=	CUFF.2584	CUFF.2584.1	100	8.621337	6.758066	10.484607	32.685978	1035	CUFF.2584.1	757
BnaA01g08200D	BnaA01g08200D	j	CUFF.2585	CUFF.2585.1	38	1.760527	1.244741	2.276313	6.734677	3788	CUFF.2585.2	5721
BnaA01g08200D	BnaA01g08200D	j	CUFF.2585	CUFF.2585.2	100	4.689915	4.074597	5.305233	17.940689	5346	CUFF.2585.2	5721
BnaA01g08200D	BnaA01g08200D	j	CUFF.2585	CUFF.2585.3	71	3.327956	2.720274	3.935638	12.730683	3963	CUFF.2585.2	5721
BnaA01g08200D	BnaA01g08200D	j	CUFF.2587	CUFF.2587.1	100	7.908390	6.422416	9.394364	30.276669	1410	CUFF.2587.1	5721
BnaA01g08200D	BnaA01g08200D	j	CUFF.2587	CUFF.2587.2	20	1.620141	0.833862	2.406421	6.202587	1379	CUFF.2587.1	5721
BnaA01g08260D	BnaA01g08260D	=	CUFF.2588	CUFF.2588.1	100	8.073092	5.475619	10.670565	30.504960	637	CUFF.2590.1	741
BnaA01g08260D	BnaA01g08260D	e	CUFF.2590	CUFF.2590.1	100	1.824840	0.535049	3.114632	6.895336	741	CUFF.2590.1	741
BnaA01g08270D	BnaA01g08270D	j	CUFF.2598	CUFF.2598.1	100	48.986895	47.141397	50.832394	181.752141	4187	CUFF.2598.1	3076
BnaA01g08280D	BnaA01g08280D	j	CUFF.2601	CUFF.2601.1	100	6.802566	5.459024	8.146107	26.246306	1344	CUFF.2601.1	1169
BnaA01g08290D	BnaA01g08290D	c	CUFF.2602	CUFF.2602.1	100	1.493145	0.592745	2.393545	5.812941	739	CUFF.2602.1	2064
BnaA01g08290D	BnaA01g08290D	c	CUFF.2606	CUFF.2606.1	100	0.919568	0.428038	1.411097	3.427253	1279	CUFF.2606.1	2064
BnaA01g08300D	BnaA01g08300D	=	CUFF.2615	CUFF.2615.1	100	2.095561	1.703036	2.488086	7.869111	5234	CUFF.2615.1	1863
BnaA01g08310D	BnaA01g08310D	j	CUFF.2617	CUFF.2617.1	86	2.694993	2.000640	3.389345	10.120058	3060	CUFF.2617.1	2524
BnaA01g08310D	BnaA01g08310D	j	CUFF.2617	CUFF.2617.2	66	2.081219	1.451580	2.710857	7.815254	2974	CUFF.2617.1	2524
BnaA01g08310D	BnaA01g08310D	=	CUFF.2617	CUFF.2617.3	100	3.130148	2.388105	3.872191	11.754123	3060	CUFF.2617.1	2524
BnaA01g08330D	BnaA01g08330D	j	CUFF.2623	CUFF.2623.1	100	14.891556	13.036344	16.746767	56.492137	1720	CUFF.2623.1	1874
BnaA01g08330D	BnaA01g08330D	j	CUFF.2623	CUFF.2623.2	38	5.672930	3.934472	7.411389	21.520651	1039	CUFF.2623.1	1874
BnaA01g08360D	BnaA01g08360D	j	CUFF.2628	CUFF.2628.1	100	22.906110	19.394990	26.417230	87.056629	800	CUFF.2628.1	1199
BnaA01g08360D	BnaA01g08360D	e	CUFF.2629	CUFF.2629.1	100	12.079905	9.522253	14.637557	45.910710	786	CUFF.2628.1	1199
BnaA01g08440D	BnaA01g08440D	j	CUFF.2657	CUFF.2657.1	100	32.764268	30.607770	34.920767	124.710247	3487	CUFF.2657.1	3022
BnaA01g08450D	BnaA01g08450D	e	CUFF.2662	CUFF.2662.1	100	6.473519	3.700229	9.246809	24.877226	510	CUFF.2663.1	759
BnaA01g08450D	BnaA01g08450D	=	CUFF.2663	CUFF.2663.1	100	34.558079	29.073944	40.042215	132.803994	586	CUFF.2663.1	759
BnaA01g08460D	BnaA01g08460D	j	CUFF.2668	CUFF.2668.1	100	2.910357	2.071664	3.749050	10.960904	1437	CUFF.2668.1	1341
BnaA01g08480D	BnaA01g08480D	j	CUFF.2669	CUFF.2669.1	100	4.203344	3.318409	5.088278	16.004278	2103	CUFF.2669.1	2171
BnaA01g08480D	BnaA01g08480D	=	CUFF.2669	CUFF.2669.2	27	1.128285	0.582948	1.673623	4.295959	2097	CUFF.2669.1	2171
BnaA01g08490D	BnaA01g08490D	j	CUFF.2673	CUFF.2673.1	100	1.228132	0.837166	1.619098	4.681742	2499	CUFF.2673.1	2944
BnaA01g08500D	BnaA01g08500D	j	CUFF.2675	CUFF.2675.1	52	0.790574	0.442951	1.138198	2.880865	3165	CUFF.2675.1	5437
BnaA01g08500D	BnaA01g08500D	j	CUFF.2675	CUFF.2675.2	100	1.510653	1.062936	1.958370	5.504842	3164	CUFF.2675.1	5437
BnaA01g08500D	BnaA01g08500D	c	CUFF.2677	CUFF.2677.1	100	1.750390	1.030981	2.469798	6.654072	1175	CUFF.2677.1	5437
BnaA01g08510D	BnaA01g08510D	j	CUFF.2683	CUFF.2683.1	100	1.687792	0.871788	2.503795	6.498379	986	CUFF.2683.1	688
BnaA01g08520D	BnaA01g08520D	j	CUFF.2684	CUFF.2684.1	100	2.148763	1.206069	3.091457	8.275308	947	CUFF.2684.1	1691
BnaA01g08520D	BnaA01g08520D	c	CUFF.2686	CUFF.2686.1	100	2.367618	1.194316	3.540921	8.813122	807	CUFF.2686.1	1691
BnaA01g08520D	BnaA01g08520D	j	CUFF.2686	CUFF.2686.2	76	1.790100	0.539923	3.040277	6.663393	644	CUFF.2686.1	1691
BnaA01g08530D	BnaA01g08530D	j	CUFF.2687	CUFF.2687.1	33	6.715555	5.017674	8.413436	25.037417	1145	CUFF.2687.1	1263
BnaA01g08530D	BnaA01g08530D	=	CUFF.2687	CUFF.2687.2	100	20.613955	17.428114	23.799795	76.854435	939	CUFF.2687.1	1263
BnaA01g08540D	BnaA01g08540D	e	CUFF.2690	CUFF.2690.1	100	7.302930	5.127368	9.478492	27.755991	822	CUFF.2691.1	1478
BnaA01g08540D	BnaA01g08540D	j	CUFF.2691	CUFF.2691.1	20	2.567992	1.377826	3.758157	9.760076	1103	CUFF.2691.1	1478
BnaA01g08540D	BnaA01g08540D	=	CUFF.2691	CUFF.2691.2	100	12.931204	10.184760	15.677649	49.147178	790	CUFF.2691.1	1478
BnaA01g08550D	BnaA01g08550D	e	CUFF.2694	CUFF.2694.1	100	4.854993	3.442536	6.267450	17.466116	1161	CUFF.2694.1	589
BnaA01g08550D	BnaA01g08550D	=	CUFF.2695	CUFF.2695.1	100	43.872063	38.971600	48.772526	157.832254	858	CUFF.2694.1	589
BnaA01g08560D	BnaA01g08560D	=	CUFF.2700	CUFF.2700.1	100	2.561724	1.799024	3.324424	9.655148	1507	CUFF.2700.1	1795
BnaA01g08610D	BnaA01g08610D	=	CUFF.2703	CUFF.2703.1	100	4.109389	3.013755	5.205024	15.396737	1285	CUFF.2703.1	939
BnaA01g08610D	BnaA01g08610D	e	CUFF.2704	CUFF.2704.1	100	0.686841	0.141310	1.232373	2.573404	1141	CUFF.2703.1	939
BnaA01g08620D	BnaA01g08620D	e	CUFF.2707	CUFF.2707.1	100	11.096701	8.873655	13.319746	42.418012	851	CUFF.2707.1	1473
BnaA01g08620D	BnaA01g08620D	o	CUFF.2709	CUFF.2709.1	100	38.232918	17.039662	59.426175	117.311812	212	CUFF.2709.1	1473
BnaA01g08630D	BnaA01g08630D	j	CUFF.2713	CUFF.2713.1	100	28.189099	25.094865	31.283334	105.338923	1345	CUFF.2713.1	1275
BnaA01g08630D	BnaA01g08630D	j	CUFF.2713	CUFF.2713.2	45	12.546824	8.874385	16.219263	46.885815	712	CUFF.2713.1	1275
BnaA01g08630D	BnaA01g08630D	=	CUFF.2713	CUFF.2713.3	92	25.885875	22.354837	29.416914	96.732081	1073	CUFF.2713.1	1275
BnaA01g08640D	BnaA01g08640D	e	CUFF.2715	CUFF.2715.1	100	2.488604	1.575070	3.402138	9.623814	1570	CUFF.2715.1	1293
BnaA01g08640D	BnaA01g08640D	=	CUFF.2716	CUFF.2716.1	100	7.212568	5.683722	8.741414	27.892106	1353	CUFF.2715.1	1293
BnaA01g30900D	BnaA01g30900D	j	CUFF.2983	CUFF.2983.1	100	4.120169	2.676606	5.563732	11.709095	804	CUFF.2983.1	739
BnaA01g30910D	BnaA01g30910D	j	CUFF.2985	CUFF.2985.1	100	8.432396	7.313590	9.551202	23.227941	2332	CUFF.2985.1	1405
BnaA01g30930D	BnaA01g30930D	j	CUFF.2987	CUFF.2987.1	100	24.468789	23.102422	25.835155	61.223468	3887	CUFF.2987.1	3750
BnaA01g30940D	BnaA01g30940D	e	CUFF.2989	CUFF.2989.1	100	0.974363	0.240350	1.708377	1.822757	1082	CUFF.2989.1	387
BnaA01g30940D	BnaA01g30940D	=	CUFF.2990	CUFF.2990.1	100	4.057112	2.397682	5.716543	7.589704	807	CUFF.2989.1	387
BnaA01g30940D	BnaA01g30940D	j	CUFF.2990	CUFF.2990.2	49	1.979529	0.845546	3.113513	3.703137	929	CUFF.2989.1	387
BnaA01g30950D	BnaA01g30950D	j	CUFF.2993	CUFF.2993.1	100	5.137018	3.656656	6.617379	9.605971	915	CUFF.2993.1	855
BnaA01g30960D	BnaA01g30960D	=	CUFF.2997	CUFF.2997.1	100	54.068123	48.452346	59.683900	122.692334	815	CUFF.2998.1	1076
BnaA01g30960D	BnaA01g30960D	e	CUFF.2998	CUFF.2998.1	100	9.758049	7.617178	11.898920	22.143135	903	CUFF.2998.1	1076
BnaA01g30990D	BnaA01g30990D	j	CUFF.3002	CUFF.3002.1	100	5.725269	4.408403	7.042135	13.761317	1195	CUFF.3002.1	1050
BnaA01g31000D	BnaA01g31000D	j	CUFF.3021	CUFF.3021.1	96	33.631036	31.633532	35.628540	84.081649	4797	CUFF.3021.1	2421
BnaA01g31170D	BnaA01g31170D	j	CUFF.3021	CUFF.3021.2	100	35.067849	33.026770	37.108928	87.673855	5155	CUFF.3021.2	5581
BnaA01g31170D	BnaA01g31170D	e	CUFF.3023	CUFF.3023.1	100	23.579047	21.317506	25.840588	58.950463	2057	CUFF.3021.2	5581
BnaA01g31020D	BnaA01g31020D	o	CUFF.3025	CUFF.3025.1	100	10.358273	7.984070	12.732476	26.064791	794	CUFF.3025.1	1026
BnaA01g31020D	BnaA01g31020D	=	CUFF.3026	CUFF.3026.1	100	8.126323	3.669174	12.583473	20.448477	370	CUFF.3025.1	1026
BnaA01g31040D	BnaA01g31040D	o	CUFF.3028	CUFF.3028.1	100	4.852343	3.090384	6.614302	11.662262	667	CUFF.3028.1	2964
BnaA01g31060D	BnaA01g31060D	e	CUFF.3031	CUFF.3031.1	100	2.306161	1.280056	3.332265	4.993530	861	CUFF.3031.1	602
BnaA01g31070D	BnaA01g31070D	j	CUFF.3033	CUFF.3033.1	100	6.221478	5.028089	7.414867	15.089322	1765	CUFF.3033.1	1179
BnaA01g31070D	BnaA01g31070D	x	CUFF.3034	CUFF.3034.1	100	5.700575	3.689870	7.711280	13.825944	858	CUFF.3034.1	1179
BnaA01g31090D	BnaA01g31090D	j	CUFF.3035	CUFF.3035.1	100	32.830946	30.756603	34.905289	91.951111	3961	CUFF.3035.1	3806
BnaA01g31100D	BnaA01g31100D	j	CUFF.3036	CUFF.3036.1	12	1.987848	0.697895	3.277802	4.964908	672	CUFF.3036.1	600
BnaA01g31100D	BnaA01g31100D	=	CUFF.3036	CUFF.3036.2	100	17.105697	11.519923	22.691471	42.723684	401	CUFF.3036.1	600
BnaA01g31120D	BnaA01g31120D	=	CUFF.3037	CUFF.3037.1	100	8.867135	6.947769	10.786501	25.672158	938	CUFF.3037.1	1571
BnaA01g31130D	BnaA01g31130D	=	CUFF.3038	CUFF.3038.1	100	69.227421	63.514979	74.939863	189.981284	1026	CUFF.3038.1	1037
BnaA01g31160D	BnaA01g31160D	x	CUFF.3039	CUFF.3039.1	100	2.555251	1.788181	3.322321	7.767247	1972	CUFF.3039.1	1053
BnaA01g31160D	BnaA01g31160D	j	CUFF.3040	CUFF.3040.1	100	6.690964	5.117282	8.264645	20.338655	1217	CUFF.3040.1	1053
BnaA01g31180D	BnaA01g31180D	j	CUFF.3041	CUFF.3041.1	100	7.882016	6.025635	9.738398	21.908827	1037	CUFF.3041.1	841
BnaA01g31180D	BnaA01g31180D	x	CUFF.3042	CUFF.3042.1	100	3.147422	1.498992	4.795851	8.748563	806	CUFF.3042.1	841
BnaA01g31250D	BnaA01g31250D	x	CUFF.3043	CUFF.3043.1	100	3.246743	1.842156	4.651331	9.243239	702	CUFF.3043.1	1188
BnaA01g31250D	BnaA01g31250D	e	CUFF.3044	CUFF.3044.1	100	18.437833	5.179440	31.696226	52.491151	227	CUFF.3044.1	1188
-	-	u	CUFF.3045	CUFF.3045.1	100	1.465239	0.619960	2.310518	4.537080	819	CUFF.3045.1	-
BnaA01g31290D	BnaA01g31290D	e	CUFF.3046	CUFF.3046.1	100	1.683732	0.867336	2.500129	6.247548	947	CUFF.3046.1	1021
BnaA01g31300D	BnaA01g31300D	c	CUFF.3047	CUFF.3047.1	100	3.907865	2.809635	5.006095	14.481565	1316	CUFF.3047.1	1224
BnaA01g31300D	BnaA01g31300D	e	CUFF.3048	CUFF.3048.1	100	1.009640	0.140582	1.878699	3.741474	952	CUFF.3047.1	1224
BnaA01g31320D	BnaA01g31320D	=	CUFF.3049	CUFF.3049.1	100	13.458218	10.933572	15.982864	49.930973	814	CUFF.3049.1	841
-	-	u	CUFF.3050	CUFF.3050.1	100	1.546210	0.998459	2.093961	5.641815	1655	CUFF.3050.1	-
BnaA01g31350D	BnaA01g31350D	=	CUFF.3052	CUFF.3052.1	100	111.088643	102.498419	119.678867	424.259310	823	CUFF.3052.1	952
BnaA01g31360D	BnaA01g31360D	j	CUFF.3054	CUFF.3054.1	22	3.699580	2.423694	4.975465	14.118080	1159	CUFF.3054.1	1134
BnaA01g31360D	BnaA01g31360D	j	CUFF.3054	CUFF.3054.2	100	17.025728	13.797019	20.254438	64.972406	761	CUFF.3054.1	1134
BnaA01g31360D	BnaA01g31360D	e	CUFF.3055	CUFF.3055.1	100	12.579415	7.651987	17.506844	48.004695	410	CUFF.3054.1	1134
BnaA01g31380D	BnaA01g31380D	=	CUFF.3056	CUFF.3056.1	100	2.860152	1.998599	3.721704	10.926641	1338	CUFF.3056.1	1248
BnaA01g31390D	BnaA01g31390D	=	CUFF.3058	CUFF.3058.1	100	1.953351	0.996180	2.910521	7.285874	866	CUFF.3058.1	914
BnaA01g31400D	BnaA01g31400D	o	CUFF.3059	CUFF.3059.1	21	14.485473	9.171055	19.799891	53.441309	411	CUFF.3059.1	533
BnaA01g31400D	BnaA01g31400D	=	CUFF.3059	CUFF.3059.2	100	67.923448	57.095522	78.751374	250.590227	411	CUFF.3059.1	533
BnaA01g31410D	BnaA01g31410D	j	CUFF.3061	CUFF.3061.1	100	4.841039	4.147789	5.534289	17.948804	4198	CUFF.3061.1	1812
BnaA01g31420D	BnaA01g31420D	=	CUFF.3062	CUFF.3062.1	100	11.672391	10.069897	13.274885	43.276962	2003	CUFF.3062.1	2031
BnaA01g31440D	BnaA01g31440D	c	CUFF.3064	CUFF.3064.1	100	10.344567	8.368116	12.321017	39.165005	1073	CUFF.3064.1	1329
BnaA01g31440D	BnaA01g31440D	c	CUFF.3064	CUFF.3064.2	91	9.457484	5.981541	12.933427	35.806468	519	CUFF.3064.1	1329
BnaA01g31450D	BnaA01g31450D	e	CUFF.3065	CUFF.3065.1	100	4.282613	3.374284	5.190942	15.955812	1693	CUFF.3065.1	1432
BnaA01g31470D	BnaA01g31470D	j	CUFF.3070	CUFF.3070.1	43	2.833350	2.190612	3.476088	10.906448	2614	CUFF.3070.1	2358
BnaA01g31470D	BnaA01g31470D	j	CUFF.3070	CUFF.3070.2	100	6.573727	5.310178	7.837276	25.304324	1630	CUFF.3070.1	2358
BnaA01g31500D	BnaA01g31500D	=	CUFF.3072	CUFF.3072.1	100	6.100271	4.363452	7.837090	23.648245	796	CUFF.3072.1	222
BnaA01g31520D	BnaA01g31520D	=	CUFF.3075	CUFF.3075.1	100	1.191905	0.886390	1.497421	4.622354	4453	CUFF.3075.1	2901
BnaA01g31520D	BnaA01g31520D	x	CUFF.3076	CUFF.3076.1	33	1.053613	0.597743	1.509482	4.086038	2219	CUFF.3076.1	2901
BnaA01g31520D	BnaA01g31520D	x	CUFF.3076	CUFF.3076.2	100	3.238924	2.460511	4.017337	12.560941	2118	CUFF.3076.1	2901
BnaA01g31570D	BnaA01g31570D	=	CUFF.3078	CUFF.3078.1	100	10.589783	9.296530	11.883036	40.136414	2238	CUFF.3078.1	2251
BnaA01g31580D	BnaA01g31580D	=	CUFF.3079	CUFF.3079.1	100	2.010042	1.491907	2.528177	7.458048	2861	CUFF.3079.1	2679
BnaA01g31580D	BnaA01g31580D	j	CUFF.3079	CUFF.3079.2	71	1.433856	0.978381	1.889332	5.320173	2811	CUFF.3079.1	2679
BnaA01g31600D	BnaA01g31600D	=	CUFF.3081	CUFF.3081.1	100	13.742140	12.057731	15.426549	51.963396	1768	CUFF.3081.1	1823
BnaA01g31610D	BnaA01g31610D	=	CUFF.3083	CUFF.3083.1	100	3.480130	2.702848	4.257413	13.480999	1852	CUFF.3083.1	2064
BnaA01g31620D	BnaA01g31620D	=	CUFF.3084	CUFF.3084.1	100	17.461709	13.535093	21.388326	67.089884	551	CUFF.3084.1	504
BnaA01g31640D	BnaA01g31640D	j	CUFF.3087	CUFF.3087.1	100	4.569160	3.852610	5.285710	16.969289	2925	CUFF.3087.1	2771
BnaA01g31650D	BnaA01g31650D	=	CUFF.3090	CUFF.3090.1	100	10.758493	9.388845	12.128140	40.887717	1868	CUFF.3090.1	1711
BnaA01g31670D	BnaA01g31670D	e	CUFF.3097	CUFF.3097.1	100	18.292732	15.069226	21.516238	68.547588	822	CUFF.3098.1	1435
BnaA01g31670D	BnaA01g31670D	=	CUFF.3098	CUFF.3098.1	100	8.552263	7.070897	10.033628	32.047535	1535	CUFF.3098.1	1435
BnaA01g31730D	BnaA01g31730D	j	CUFF.3099	CUFF.3099.1	100	1.856324	1.090865	2.621783	7.037519	1394	CUFF.3099.1	1203
BnaA01g31730D	BnaA01g31730D	j	CUFF.3099	CUFF.3099.2	74	1.368802	0.671480	2.066125	5.189273	1369	CUFF.3099.1	1203
BnaA01g31790D	BnaA01g31790D	j	CUFF.3100	CUFF.3100.1	68	2.547473	1.638387	3.456558	9.507079	1675	CUFF.3100.2	762
BnaA01g31790D	BnaA01g31790D	j	CUFF.3100	CUFF.3100.2	100	3.768747	2.763005	4.774488	14.064831	1736	CUFF.3100.2	762
-	-	u	CUFF.3109	CUFF.3109.1	100	33.111153	28.517289	37.705017	122.625834	717	CUFF.3109.1	-
BnaA01g31810D	BnaA01g31810D	j	CUFF.3115	CUFF.3115.1	73	1.524270	1.055450	1.993090	5.782136	2970	CUFF.3115.1	3763
BnaA01g31810D	BnaA01g31810D	j	CUFF.3115	CUFF.3115.2	28	0.591443	0.277786	0.905101	2.243569	2934	CUFF.3115.1	3763
BnaA01g31810D	BnaA01g31810D	j	CUFF.3115	CUFF.3115.3	100	2.085382	1.318945	2.851819	7.910648	1717	CUFF.3115.1	3763
BnaA01g31820D	BnaA01g31820D	j	CUFF.3117	CUFF.3117.1	100	3.690094	2.960679	4.419509	13.986566	2414	CUFF.3117.1	2336
BnaA01g31820D	BnaA01g31820D	e	CUFF.3120	CUFF.3120.1	100	2.133512	0.741047	3.525977	8.086652	728	CUFF.3117.1	2336
BnaA01g31830D	BnaA01g31830D	e	CUFF.3128	CUFF.3128.1	100	4.770553	3.597599	5.943507	17.665003	1511	CUFF.3128.1	1000
BnaA01g31830D	BnaA01g31830D	=	CUFF.3129	CUFF.3129.1	100	39.192888	34.823380	43.562396	145.128346	941	CUFF.3128.1	1000
BnaA01g31840D	BnaA01g31840D	c	CUFF.3132	CUFF.3132.1	100	7.023697	5.511666	8.535727	26.894516	1128	CUFF.3132.1	1467
BnaA01g31850D	BnaA01g31850D	=	CUFF.3139	CUFF.3139.1	100	55.207292	50.523627	59.890957	205.221605	1157	CUFF.3139.1	1242
BnaA01g31860D	BnaA01g31860D	=	CUFF.3141	CUFF.3141.1	100	2.650905	1.743056	3.558753	9.905921	1166	CUFF.3141.1	2511
BnaA01g31880D	BnaA01g31880D	=	CUFF.3146	CUFF.3146.1	100	68.606684	62.088293	75.125075	261.532421	791	CUFF.3146.1	1039
BnaA01g31890D	BnaA01g31890D	j	CUFF.3151	CUFF.3151.1	25	3.760925	2.335775	5.186074	14.413568	1152	CUFF.3151.1	2130
BnaA01g31890D	BnaA01g31890D	j	CUFF.3151	CUFF.3151.2	100	15.009295	12.551041	17.467549	57.522421	1115	CUFF.3151.1	2130
BnaA01g31910D	BnaA01g31910D	=	CUFF.3152	CUFF.3152.1	100	3.277609	1.811818	4.743400	12.750690	652	CUFF.3152.1	749
BnaA01g31930D	BnaA01g31930D	=	CUFF.3155	CUFF.3155.1	100	191.960819	163.948129	219.973510	745.564726	280	CUFF.3155.1	445
BnaA01g31940D	BnaA01g31940D	=	CUFF.3157	CUFF.3157.1	100	14.480262	10.807526	18.152997	55.354493	543	CUFF.3157.1	320
BnaA01g31960D	BnaA01g31960D	j	CUFF.3160	CUFF.3160.1	11	0.605586	0.228978	0.982195	2.354776	1983	CUFF.3160.2	1997
BnaA01g31960D	BnaA01g31960D	j	CUFF.3160	CUFF.3160.2	16	0.879335	0.389022	1.369648	3.419226	2056	CUFF.3160.2	1997
BnaA01g31960D	BnaA01g31960D	j	CUFF.3160	CUFF.3160.3	20	1.057664	0.543512	1.571816	4.112644	2026	CUFF.3160.2	1997
BnaA01g31960D	BnaA01g31960D	c	CUFF.3160	CUFF.3160.4	100	5.419651	3.765850	7.073452	21.073894	913	CUFF.3160.2	1997
BnaA01g31990D	BnaA01g31990D	j	CUFF.3164	CUFF.3164.1	34	0.523339	0.150550	0.896128	2.011179	2104	CUFF.3164.2	1038
BnaA01g31990D	BnaA01g31990D	j	CUFF.3164	CUFF.3164.2	100	1.528295	1.011758	2.044831	5.873198	2245	CUFF.3164.2	1038
BnaA01g32000D	BnaA01g32000D	j	CUFF.3167	CUFF.3167.1	100	12.616810	10.960116	14.273504	48.276369	1758	CUFF.3167.2	2189
BnaA01g32000D	BnaA01g32000D	j	CUFF.3167	CUFF.3167.2	12	1.569377	0.900754	2.238001	6.004991	1830	CUFF.3167.2	2189
BnaA01g32020D	BnaA01g32020D	x	CUFF.3172	CUFF.3172.1	100	35.640081	25.464474	45.815688	131.965263	319	CUFF.3172.1	225
BnaA01g32030D	BnaA01g32030D	=	CUFF.3178	CUFF.3178.1	100	48.657886	45.546183	51.769588	186.494370	2646	CUFF.3178.1	2717
BnaA01g32040D	BnaA01g32040D	j	CUFF.3180	CUFF.3180.1	100	1.763064	1.150247	2.375881	6.666808	1597	CUFF.3180.1	1606
BnaA01g32050D	BnaA01g32050D	=	CUFF.3186	CUFF.3186.1	100	144.644707	135.745456	153.543959	557.365547	1163	CUFF.3186.1	1304
BnaA01g32060D	BnaA01g32060D	=	CUFF.3188	CUFF.3188.1	100	41.263381	36.332981	46.193780	159.470010	774	CUFF.3188.1	879
BnaA01g32070D	BnaA01g32070D	=	CUFF.3189	CUFF.3189.1	100	17.635301	15.446483	19.824119	66.504053	1394	CUFF.3189.1	1412
BnaA01g32080D	BnaA01g32080D	j	CUFF.3192	CUFF.3192.1	100	14.075619	11.966250	16.184987	53.284128	1197	CUFF.3192.1	1331
BnaA01g32090D	BnaA01g32090D	=	CUFF.3193	CUFF.3193.1	100	97.151968	83.940477	110.363460	380.624863	410	CUFF.3194.1	488
BnaA01g32090D	BnaA01g32090D	e	CUFF.3194	CUFF.3194.1	100	18.121939	12.307205	23.936674	70.998672	427	CUFF.3194.1	488
BnaA01g32100D	BnaA01g32100D	=	CUFF.3195	CUFF.3195.1	100	1.121501	0.593553	1.649449	4.452536	1397	CUFF.3195.1	1567
BnaA01g32110D	BnaA01g32110D	=	CUFF.3197	CUFF.3197.1	100	2.812720	2.081681	3.543760	10.812724	1772	CUFF.3197.1	1772
BnaA01g32120D	BnaA01g32120D	j	CUFF.3199	CUFF.3199.1	100	12.301823	9.131716	15.471930	45.586678	590	CUFF.3199.1	1815
BnaA01g32130D	BnaA01g32130D	=	CUFF.3203	CUFF.3203.1	100	2.371874	1.941947	2.801802	9.001393	4122	CUFF.3203.1	3254
BnaA01g32140D	BnaA01g32140D	=	CUFF.3204	CUFF.3204.1	100	28.536200	25.876890	31.195511	108.296437	1651	CUFF.3204.1	1919
BnaA01g32180D	BnaA01g32180D	j	CUFF.3208	CUFF.3208.1	42	15.216226	13.014088	17.418365	56.304532	1567	CUFF.3208.1	2210
BnaA01g32180D	BnaA01g32180D	j	CUFF.3208	CUFF.3208.2	100	36.157642	32.707767	39.607516	133.793955	1471	CUFF.3208.1	2210
BnaA01g32210D	BnaA01g32210D	e	CUFF.3210	CUFF.3210.1	100	1.011331	0.454816	1.567845	3.720971	1942	CUFF.3211.2	2749
BnaA01g32210D	BnaA01g32210D	j	CUFF.3211	CUFF.3211.1	48	0.803673	0.342529	1.264817	2.956940	2325	CUFF.3211.2	2749
BnaA01g32210D	BnaA01g32210D	j	CUFF.3211	CUFF.3211.2	100	1.689621	1.114598	2.264643	6.216590	2475	CUFF.3211.2	2749
BnaA01g32210D	BnaA01g32210D	c	CUFF.3214	CUFF.3214.1	100	4.014186	2.262251	5.766120	15.898382	592	CUFF.3214.1	2749
BnaA01g32230D	BnaA01g32230D	=	CUFF.3215	CUFF.3215.1	100	6.383269	4.959598	7.806940	24.491335	1277	CUFF.3215.1	1143
BnaA01g32230D	BnaA01g32230D	j	CUFF.3215	CUFF.3215.2	27	1.744167	0.884796	2.603538	6.692022	1277	CUFF.3215.1	1143
BnaA01g32240D	BnaA01g32240D	j	CUFF.3217	CUFF.3217.1	100	4.301387	2.707220	5.895554	16.216864	728	CUFF.3217.1	729
BnaA01g32280D	BnaA01g32280D	c	CUFF.3218	CUFF.3218.1	100	2.309140	1.690102	2.928179	8.603485	1944	CUFF.3218.1	2691
BnaA01g32290D	BnaA01g32290D	j	CUFF.3220	CUFF.3220.1	66	5.269530	4.005170	6.533889	19.938976	1506	CUFF.3220.1	1743
BnaA01g32290D	BnaA01g32290D	c	CUFF.3220	CUFF.3220.2	100	7.952603	5.307915	10.597290	30.091254	618	CUFF.3220.1	1743
BnaA01g32290D	BnaA01g32290D	e	CUFF.3221	CUFF.3221.1	100	7.128635	4.911936	9.345335	26.973507	833	CUFF.3220.1	1743
BnaA01g32320D	BnaA01g32320D	e	CUFF.3233	CUFF.3233.1	100	12.051692	10.441672	13.661712	45.993684	1684	CUFF.3233.1	851
BnaA01g32320D	BnaA01g32320D	j	CUFF.3234	CUFF.3234.1	100	136.788435	124.362411	149.214460	522.034922	546	CUFF.3233.1	851
BnaA01g32340D	BnaA01g32340D	p	CUFF.3236	CUFF.3236.1	100	4.084141	3.450628	4.717654	15.573804	3040	CUFF.3236.1	871
BnaA01g32340D	BnaA01g32340D	p	CUFF.3237	CUFF.3237.1	100	10.273409	5.967712	14.579107	39.822727	380	CUFF.3237.1	871
BnaA01g32340D	BnaA01g32340D	c	CUFF.3238	CUFF.3238.1	100	4.786688	2.859162	6.714213	17.080134	589	CUFF.3238.1	871
-	-	u	CUFF.3239	CUFF.3239.1	100	1.262644	0.447371	2.077918	4.525243	777	CUFF.3239.1	-
BnaA01g32370D	BnaA01g32370D	j	CUFF.3241	CUFF.3241.1	100	10.093370	8.562519	11.624221	38.261881	1540	CUFF.3241.1	1720
BnaA01g32380D	BnaA01g32380D	c	CUFF.3243	CUFF.3243.1	100	1.460991	0.949716	1.972265	5.660981	1785	CUFF.3243.1	2380
BnaA01g32390D	BnaA01g32390D	j	CUFF.3245	CUFF.3245.1	100	6.700255	5.674725	7.725786	25.373387	2161	CUFF.3245.1	2079
BnaA01g32400D	BnaA01g32400D	=	CUFF.3246	CUFF.3246.1	100	3.827374	2.986373	4.668375	14.487192	1741	CUFF.3246.1	2949
BnaA01g32440D	BnaA01g32440D	o	CUFF.3247	CUFF.3247.1	100	21.529851	15.199027	27.860674	81.710856	388	CUFF.3247.1	5676
BnaA01g32440D	BnaA01g32440D	o	CUFF.3247	CUFF.3247.2	73	15.776839	7.063627	24.490051	59.876822	275	CUFF.3247.1	5676
BnaA01g32450D	BnaA01g32450D	j	CUFF.3252	CUFF.3252.1	100	10.265931	9.109506	11.422357	38.958349	2723	CUFF.3252.1	2993
BnaA01g32470D	BnaA01g32470D	j	CUFF.3255	CUFF.3255.1	100	5.735077	3.609560	7.860593	21.753096	604	CUFF.3255.1	1020
BnaA01g10060D	BnaA01g10060D	c	CUFF.30140	CUFF.30140.1	100	3.059611	1.084059	5.035163	12.051770	455	CUFF.30140.1	1317
BnaA01g10070D	BnaA01g10070D	c	CUFF.30144	CUFF.30144.1	100	2.063819	1.163095	2.964544	8.113560	932	CUFF.30144.1	1276
BnaA01g10100D	BnaA01g10100D	j	CUFF.30148	CUFF.30148.1	100	5.513824	4.484051	6.543598	21.071980	1772	CUFF.30148.1	4346
BnaA01g10100D	BnaA01g10100D	j	CUFF.30150	CUFF.30150.1	15	0.330468	0.053007	0.607928	1.241166	2392	CUFF.30150.1	4346
BnaA01g10100D	BnaA01g10100D	j	CUFF.30150	CUFF.30150.2	15	0.326549	0.056239	0.596860	1.226450	2390	CUFF.30150.1	4346
BnaA01g10100D	BnaA01g10100D	c	CUFF.30150	CUFF.30150.3	100	2.207708	1.617407	2.798010	8.291683	2392	CUFF.30150.1	4346
BnaA01g10110D	BnaA01g10110D	e	CUFF.30153	CUFF.30153.1	100	6.255538	4.308083	8.202993	24.269862	848	CUFF.30153.1	831
BnaA01g10110D	BnaA01g10110D	=	CUFF.30155	CUFF.30155.1	100	65.362499	58.069941	72.655056	253.589508	649	CUFF.30153.1	831
BnaA01g10140D	BnaA01g10140D	j	CUFF.30157	CUFF.30157.1	100	8.030142	5.727610	10.332674	31.136292	652	CUFF.30157.1	655
BnaA01g10160D	BnaA01g10160D	e	CUFF.30163	CUFF.30163.1	100	1.996852	1.155788	2.837917	7.622471	1066	CUFF.30163.1	973
BnaA01g10160D	BnaA01g10160D	j	CUFF.30164	CUFF.30164.1	100	20.296799	15.990687	24.602912	77.477821	585	CUFF.30163.1	973
BnaA01g10160D	BnaA01g10160D	j	CUFF.30164	CUFF.30164.2	17	3.388827	1.578614	5.199039	12.935976	672	CUFF.30163.1	973
BnaA01g10200D	BnaA01g10200D	e	CUFF.30167	CUFF.30167.1	100	1.534343	0.990796	2.077890	5.657652	1666	CUFF.30167.1	1827
BnaA01g10220D	BnaA01g10220D	j	CUFF.30172	CUFF.30172.1	100	4.220438	3.445767	4.995108	15.882644	2317	CUFF.30172.1	2271
BnaA01g10230D	BnaA01g10230D	j	CUFF.30176	CUFF.30176.1	100	4.555314	3.689138	5.421491	17.685973	2028	CUFF.30176.1	2005
BnaA01g10270D	BnaA01g10270D	j	CUFF.30184	CUFF.30184.1	100	13.655026	12.030156	15.279897	51.568663	1886	CUFF.30184.1	2006
BnaA01g10280D	BnaA01g10280D	j	CUFF.30194	CUFF.30194.1	100	4.552524	3.545592	5.559455	17.622244	1771	CUFF.30194.1	5637
BnaA01g10280D	BnaA01g10280D	e	CUFF.30195	CUFF.30195.1	100	2.846244	1.399348	4.293141	11.017453	887	CUFF.30194.1	5637
BnaA01g10300D	BnaA01g10300D	e	CUFF.30197	CUFF.30197.1	100	0.670601	0.266214	1.074989	2.596515	1360	CUFF.30197.1	474
BnaA01g10310D	BnaA01g10310D	c	CUFF.30201	CUFF.30201.1	100	0.992360	0.441898	1.542822	4.032078	1133	CUFF.30201.1	2439
BnaA01g10340D	BnaA01g10340D	j	CUFF.30209	CUFF.30209.1	100	3.434861	2.275364	4.594359	12.930239	973	CUFF.30209.1	1029
-	-	u	CUFF.30213	CUFF.30213.1	31	1.682620	1.109993	2.255246	6.488059	2633	CUFF.30213.1	-
-	-	u	CUFF.30213	CUFF.30213.2	100	5.451465	4.532338	6.370592	21.020454	2530	CUFF.30213.1	-
BnaA01g10360D	BnaA01g10360D	=	CUFF.30214	CUFF.30214.1	100	6.312743	5.119747	7.505740	23.981959	1452	CUFF.30214.1	1522
BnaA01g10370D	BnaA01g10370D	=	CUFF.30215	CUFF.30215.1	100	5.937807	4.721663	7.153952	22.935129	1541	CUFF.30215.1	537
BnaA01g10380D	BnaA01g10380D	c	CUFF.30216	CUFF.30216.1	100	1.584807	0.869397	2.300216	6.121408	1532	CUFF.30216.1	1457
BnaA01g10390D	BnaA01g10390D	j	CUFF.30219	CUFF.30219.1	23	1.131494	0.532183	1.730806	4.277157	1805	CUFF.30219.1	1524
BnaA01g10390D	BnaA01g10390D	j	CUFF.30219	CUFF.30219.2	100	4.827381	3.717852	5.936909	18.247965	1601	CUFF.30219.1	1524
BnaA01g10400D	BnaA01g10400D	c	CUFF.30220	CUFF.30220.1	100	1.313053	0.951531	1.674574	4.969783	3059	CUFF.30220.1	3381
BnaA01g10410D	BnaA01g10410D	=	CUFF.30222	CUFF.30222.1	100	0.976335	0.613734	1.338937	3.655136	2274	CUFF.30222.1	2040
BnaA01g10460D	BnaA01g10460D	=	CUFF.30244	CUFF.30244.1	100	7.963428	6.741198	9.185657	29.424800	1730	CUFF.30244.1	1799
BnaA01g10480D	BnaA01g10480D	=	CUFF.30246	CUFF.30246.1	100	1.920052	1.322863	2.517241	7.316094	1736	CUFF.30246.1	1698
BnaA01g10490D	BnaA01g10490D	=	CUFF.30250	CUFF.30250.1	100	13.540900	10.461759	16.620041	52.054246	649	CUFF.30250.1	1011
BnaA01g10490D	BnaA01g10490D	e	CUFF.30251	CUFF.30251.1	100	4.989443	2.994111	6.984775	19.180533	597	CUFF.30250.1	1011
BnaA01g10500D	BnaA01g10500D	=	CUFF.30256	CUFF.30256.1	100	39.219630	35.848588	42.590673	144.808973	1651	CUFF.30256.1	1647
BnaA01g10500D	BnaA01g10500D	j	CUFF.30256	CUFF.30256.2	26	10.077386	7.965870	12.188901	37.208303	1320	CUFF.30256.1	1647
BnaA01g10510D	BnaA01g10510D	j	CUFF.30257	CUFF.30257.1	100	2.423869	1.774074	3.073664	9.328310	1863	CUFF.30257.1	1858
BnaA01g10530D	BnaA01g10530D	j	CUFF.30261	CUFF.30261.1	100	36.684677	33.775305	39.594049	137.235101	1903	CUFF.30261.1	2354
BnaA01g10530D	BnaA01g10530D	e	CUFF.30262	CUFF.30262.1	100	20.156662	17.243006	23.070317	75.404821	962	CUFF.30261.1	2354
BnaA01g10540D	BnaA01g10540D	j	CUFF.30263	CUFF.30263.1	100	4.915498	2.941599	6.889397	19.490832	596	CUFF.30263.1	1990
BnaA01g10550D	BnaA01g10550D	e	CUFF.30264	CUFF.30264.1	100	34.622456	31.598868	37.646045	130.139524	1601	CUFF.30264.1	1104
BnaA01g10570D	BnaA01g10570D	=	CUFF.30265	CUFF.30265.1	100	9.530738	7.564995	11.496480	36.439259	961	CUFF.30265.1	717
BnaA01g10580D	BnaA01g10580D	=	CUFF.30266	CUFF.30266.1	100	12.575685	10.256523	14.894847	46.147996	994	CUFF.30266.1	1004
BnaA01g10580D	BnaA01g10580D	j	CUFF.30266	CUFF.30266.2	20	2.555154	1.325784	3.784525	9.376447	991	CUFF.30266.1	1004
BnaA01g10590D	BnaA01g10590D	j	CUFF.30267	CUFF.30267.1	42	2.149105	1.619853	2.678357	8.217601	3803	CUFF.30267.1	3552
BnaA01g10590D	BnaA01g10590D	j	CUFF.30267	CUFF.30267.2	100	5.088189	4.299246	5.877133	19.455872	3492	CUFF.30267.1	3552
BnaA01g10600D	BnaA01g10600D	=	CUFF.30268	CUFF.30268.1	100	20.525946	18.394952	22.656941	78.485716	1778	CUFF.30268.1	1200
BnaA01g10630D	BnaA01g10630D	c	CUFF.30269	CUFF.30269.1	100	30.340615	27.075633	33.605598	112.083242	1027	CUFF.30269.1	1787
BnaA01g10650D	BnaA01g10650D	=	CUFF.30270	CUFF.30270.1	100	1.134274	0.490806	1.777741	4.329340	1363	CUFF.30270.2	1684
BnaA01g10650D	BnaA01g10650D	j	CUFF.30270	CUFF.30270.2	74	0.834348	0.303404	1.365292	3.184572	1579	CUFF.30270.2	1684
BnaA01g10710D	BnaA01g10710D	=	CUFF.30271	CUFF.30271.1	100	11.147870	9.679247	12.616493	42.686975	1703	CUFF.30271.1	1584
BnaA01g10720D	BnaA01g10720D	=	CUFF.30272	CUFF.30272.1	100	2.591012	1.877631	3.304392	9.717550	1665	CUFF.30272.1	1581
BnaA01g10730D	BnaA01g10730D	j	CUFF.30273	CUFF.30273.1	100	1.423316	0.879909	1.966723	5.528611	1641	CUFF.30273.1	1430
BnaA01g10740D	BnaA01g10740D	=	CUFF.30274	CUFF.30274.1	100	3.452615	2.676225	4.229005	12.634901	1845	CUFF.30274.1	1650
BnaA01g10750D	BnaA01g10750D	=	CUFF.30275	CUFF.30275.1	100	0.939143	0.433799	1.444487	3.486044	1646	CUFF.30276.1	1707
BnaA01g10750D	BnaA01g10750D	e	CUFF.30276	CUFF.30276.1	100	0.463311	0.080674	0.845948	1.719784	1719	CUFF.30276.1	1707
BnaA01g10760D	BnaA01g10760D	j	CUFF.30277	CUFF.30277.1	100	13.319023	11.943789	14.694257	51.059868	2583	CUFF.30277.1	4492
BnaA01g10760D	BnaA01g10760D	c	CUFF.30278	CUFF.30278.1	100	5.410761	4.038953	6.782570	20.574266	1071	CUFF.30278.1	4492
BnaA01g10780D	BnaA01g10780D	j	CUFF.30279	CUFF.30279.1	97	22.045717	18.640564	25.450870	84.716881	977	CUFF.30279.1	1749
BnaA01g10780D	BnaA01g10780D	j	CUFF.30279	CUFF.30279.2	100	22.838213	19.157399	26.519028	87.762270	909	CUFF.30279.1	1749
BnaA01g10790D	BnaA01g10790D	=	CUFF.30280	CUFF.30280.1	100	8.276844	6.999921	9.553766	31.865429	1665	CUFF.30280.1	1203
BnaA01g10800D	BnaA01g10800D	=	CUFF.30283	CUFF.30283.1	100	16.815443	14.678877	18.952010	63.484804	1455	CUFF.30283.1	1563
BnaA01g10800D	BnaA01g10800D	x	CUFF.30284	CUFF.30284.1	100	2.616844	1.503861	3.729827	9.879599	1150	CUFF.30284.1	1563
BnaA01g10810D	BnaA01g10810D	j	CUFF.30286	CUFF.30286.1	100	4.137758	3.469576	4.805940	16.001512	3023	CUFF.30286.1	3001
BnaA01g10830D	BnaA01g10830D	j	CUFF.30292	CUFF.30292.1	100	2.018087	1.391966	2.644209	7.498427	1680	CUFF.30292.1	2803
BnaA01g10830D	BnaA01g10830D	j	CUFF.30294	CUFF.30294.1	100	1.355011	0.699898	2.010124	5.295551	1171	CUFF.30294.1	2803
BnaA01g10840D	BnaA01g10840D	j	CUFF.30296	CUFF.30296.1	100	2.998605	2.466203	3.531007	11.464275	3384	CUFF.30296.1	3336
-	-	u	CUFF.30299	CUFF.30299.1	23	12.445820	9.901574	14.990066	47.991104	1092	CUFF.30299.1	-
-	-	u	CUFF.30299	CUFF.30299.2	100	53.053424	47.377118	58.729729	204.574100	866	CUFF.30299.1	-
BnaA01g10910D	BnaA01g10910D	=	CUFF.30302	CUFF.30302.1	100	4.268018	2.940547	5.595489	16.053997	909	CUFF.30302.1	726
BnaA01g10960D	BnaA01g10960D	j	CUFF.30304	CUFF.30304.1	100	1.701139	1.292321	2.109957	6.441163	3202	CUFF.30304.1	2228
BnaA01g10970D	BnaA01g10970D	o	CUFF.30306	CUFF.30306.1	55	0.452330	0.108216	0.796443	1.713927	1864	CUFF.30306.1	1776
BnaA01g10970D	BnaA01g10970D	c	CUFF.30306	CUFF.30306.2	100	0.827629	0.254962	1.400297	3.135979	1251	CUFF.30306.1	1776
BnaA01g10990D	BnaA01g10990D	=	CUFF.30308	CUFF.30308.1	100	5.478640	3.915922	7.041359	21.414110	885	CUFF.30308.1	1007
[truncated: 68,327 more rows]
