# Supplementary material for: Differences in Alternative Splicing between Yellow and Black-Seeded Rapeseed
Source: Plants (Basel). 2020 Jul 31;9(8):977. doi: 10.3390/plants9080977 (PMC7465011; doi:10.3390/plants9080977)
Supplement: Supplementary file 1 [file plants-09-00977-s001.zip › Supplementary Materials/Table S1/SRR5590960.transcripts.gtf.tmap]

ref_gene_id	ref_id	class_code	cuff_gene_id	cuff_id	FMI	FPKM	FPKM_conf_lo	FPKM_conf_hi	cov	len	major_iso_id	ref_match_len
BnaA01g00430D	BnaA01g00430D	=	CUFF.1	CUFF.1.1	100	4.367296	3.566597	5.167995	29.121925	1313	CUFF.1.1	1343
BnaA01g00450D	BnaA01g00450D	=	CUFF.2	CUFF.2.1	100	10.060269	8.252531	11.868007	63.314689	728	CUFF.2.1	805
BnaA01g00680D	BnaA01g00680D	c	CUFF.5	CUFF.5.1	100	0.503533	0.234383	0.772682	3.375183	1335	CUFF.5.1	2280
BnaA01g00680D	BnaA01g00680D	o	CUFF.6	CUFF.6.1	100	1.948819	1.168587	2.729050	11.917792	742	CUFF.6.1	2280
BnaA01g00460D	BnaA01g00460D	j	CUFF.3	CUFF.3.1	100	9.957607	8.638870	11.276344	67.506308	1262	CUFF.3.1	1936
BnaA01g00480D	BnaA01g00480D	j	CUFF.4	CUFF.4.1	100	5.460655	4.509822	6.411489	35.950924	1271	CUFF.4.1	1029
BnaA01g00500D	BnaA01g00500D	j	CUFF.7	CUFF.7.1	100	11.557095	10.183608	12.930582	76.444043	1361	CUFF.7.1	1406
BnaA01g00710D	BnaA01g00710D	=	CUFF.8	CUFF.8.1	100	13.689302	12.067565	15.311039	90.278748	1070	CUFF.8.1	594
BnaA01g00440D	BnaA01g00440D	j	CUFF.9	CUFF.9.1	100	4.916916	4.305850	5.527981	33.080437	3331	CUFF.9.1	3486
BnaA01g00440D	BnaA01g00440D	j	CUFF.9	CUFF.9.2	66	3.262852	2.726351	3.799353	21.952089	3138	CUFF.9.1	3486
BnaA01g00730D	BnaA01g00730D	=	CUFF.10	CUFF.10.1	100	1.952960	1.371227	2.534692	13.217521	1187	CUFF.10.1	1232
BnaA01g00700D	BnaA01g00700D	j	CUFF.11	CUFF.11.1	19	2.437602	1.844399	3.030805	16.259914	2328	CUFF.11.1	2595
BnaA01g00700D	BnaA01g00700D	j	CUFF.11	CUFF.11.2	100	13.088890	11.853853	14.323928	87.308849	2225	CUFF.11.1	2595
BnaA01g00760D	BnaA01g00760D	j	CUFF.12	CUFF.12.1	19	5.611773	4.493806	6.729739	37.230078	1546	CUFF.12.1	1385
BnaA01g00760D	BnaA01g00760D	=	CUFF.12	CUFF.12.2	100	29.049050	26.637360	31.460740	192.719561	1478	CUFF.12.1	1385
BnaA01g00770D	BnaA01g00770D	j	CUFF.13	CUFF.13.1	57	9.966971	8.758670	11.175272	66.768447	2268	CUFF.13.4	2042
BnaA01g00770D	BnaA01g00770D	j	CUFF.13	CUFF.13.2	42	7.377828	6.234806	8.520850	49.423856	2273	CUFF.13.4	2042
BnaA01g00770D	BnaA01g00770D	j	CUFF.13	CUFF.13.3	34	5.996501	5.007448	6.985554	40.170384	2179	CUFF.13.4	2042
BnaA01g00770D	BnaA01g00770D	j	CUFF.13	CUFF.13.4	100	17.576020	15.936656	19.215384	117.741246	2473	CUFF.13.4	2042
BnaA01g00510D	BnaA01g00510D	j	CUFF.14	CUFF.14.1	100	0.796900	0.354860	1.238941	5.342292	880	CUFF.14.1	1446
BnaA01g00570D	BnaA01g00570D	j	CUFF.15	CUFF.15.1	100	1.137389	0.758785	1.515994	7.612319	1557	CUFF.15.1	1419
BnaA01g00580D	BnaA01g00580D	=	CUFF.16	CUFF.16.1	100	1.265558	0.915833	1.615284	8.359857	1908	CUFF.16.1	1840
BnaA01g00600D	BnaA01g00600D	=	CUFF.17	CUFF.17.1	100	38.935540	36.128741	41.742338	259.545615	1505	CUFF.18.1	1542
BnaA01g00600D	BnaA01g00600D	e	CUFF.18	CUFF.18.1	100	4.837873	4.165865	5.509882	32.249425	2692	CUFF.18.1	1542
BnaA01g00610D	BnaA01g00610D	=	CUFF.19	CUFF.19.1	100	51.385320	46.754079	56.016561	346.137440	724	CUFF.19.1	731
BnaA01g00650D	BnaA01g00650D	j	CUFF.20	CUFF.20.1	100	15.113336	13.304448	16.922223	101.912631	1171	CUFF.20.2	1180
BnaA01g00660D	BnaA01g00660D	j	CUFF.20	CUFF.20.2	69	10.468474	9.677425	11.259524	70.591284	4206	CUFF.20.2	2780
BnaA01g00670D	BnaA01g00670D	e	CUFF.21	CUFF.21.1	100	92.886103	87.421054	98.351152	620.313250	1222	CUFF.21.1	1044
BnaA01g04430D	BnaA01g04430D	=	CUFF.40	CUFF.40.1	100	13.881147	11.879064	15.883230	95.174632	796	CUFF.40.1	961
-	-	u	CUFF.22	CUFF.22.1	100	4903.883215	4412.199100	5395.567330	30281.229033	164	CUFF.22.1	-
-	-	u	CUFF.22	CUFF.22.2	58	2836.392382	2476.237594	3196.547170	17514.578465	164	CUFF.22.1	-
BnaA01g00010D	BnaA01g00010D	o	CUFF.23	CUFF.23.1	100	340.609371	314.269331	366.949411	2321.219368	341	CUFF.23.1	607
BnaA01g00020D	BnaA01g00020D	j	CUFF.24	CUFF.24.1	100	36.126554	33.277593	38.975516	246.198916	1290	CUFF.24.1	819
BnaA01g00030D	BnaA01g00030D	j	CUFF.25	CUFF.25.1	40	1.722582	1.230686	2.214478	11.322596	2273	CUFF.25.1	2168
BnaA01g00030D	BnaA01g00030D	j	CUFF.25	CUFF.25.2	100	4.306293	3.622181	4.990406	28.305432	2269	CUFF.25.1	2168
BnaA01g00050D	BnaA01g00050D	e	CUFF.26	CUFF.26.1	100	4.382674	3.352198	5.413150	28.678742	1169	CUFF.27.1	1397
BnaA01g00050D	BnaA01g00050D	=	CUFF.27	CUFF.27.1	100	28.563235	26.011369	31.115102	186.908193	1183	CUFF.27.1	1397
BnaA01g00080D	BnaA01g00080D	=	CUFF.28	CUFF.28.1	100	12.817039	11.546406	14.087672	85.238998	1493	CUFF.28.1	609
BnaA01g00090D	BnaA01g00090D	=	CUFF.29	CUFF.29.1	100	4.477438	3.933508	5.021367	30.166308	3630	CUFF.29.1	2094
BnaA01g00100D	BnaA01g00100D	=	CUFF.30	CUFF.30.1	100	10.122801	9.154281	11.091320	68.201400	2668	CUFF.30.1	1362
BnaA01g00120D	BnaA01g00120D	=	CUFF.31	CUFF.31.1	100	4.569174	3.607791	5.530557	30.996031	1066	CUFF.31.1	1020
BnaA01g00130D	BnaA01g00130D	o	CUFF.32	CUFF.32.1	100	1.297753	0.491180	2.104327	8.784348	799	CUFF.33.1	729
BnaA01g00130D	BnaA01g00130D	o	CUFF.32	CUFF.32.2	71	0.927708	0.248372	1.607044	6.279549	811	CUFF.33.1	729
BnaA01g00130D	BnaA01g00130D	=	CUFF.33	CUFF.33.1	100	4.398021	3.229346	5.566695	29.769709	909	CUFF.33.1	729
BnaA01g00170D	BnaA01g00170D	=	CUFF.34	CUFF.34.1	100	16.086239	14.569275	17.603202	108.651435	1631	CUFF.34.1	1794
BnaA01g00180D	BnaA01g00180D	=	CUFF.35	CUFF.35.1	100	6.003967	5.059523	6.948411	40.041654	1408	CUFF.35.1	1296
BnaA01g00190D	BnaA01g00190D	=	CUFF.36	CUFF.36.1	100	27.637180	25.680601	29.593760	186.670361	2110	CUFF.37.1	2049
BnaA01g00190D	BnaA01g00190D	e	CUFF.37	CUFF.37.1	100	3.073116	2.521469	3.624762	20.756806	2704	CUFF.37.1	2049
BnaA01g00200D	BnaA01g00200D	x	CUFF.38	CUFF.38.1	100	11.698862	9.982434	13.415290	78.179690	1275	CUFF.38.1	1433
BnaA01g00200D	BnaA01g00200D	=	CUFF.39	CUFF.39.1	100	13.132582	11.552309	14.712856	87.760780	1538	CUFF.39.1	1433
BnaA01g00210D	BnaA01g00210D	j	CUFF.41	CUFF.41.1	31	17.127986	15.588922	18.667051	115.059499	2169	CUFF.41.1	2422
BnaA01g00210D	BnaA01g00210D	c	CUFF.41	CUFF.41.2	100	55.213956	51.791154	58.636757	370.907001	1769	CUFF.41.1	2422
-	-	u	CUFF.42	CUFF.42.1	62	13.338083	10.542984	16.133182	91.242528	549	CUFF.42.1	-
-	-	u	CUFF.42	CUFF.42.2	100	21.463328	17.290435	25.636221	146.825318	462	CUFF.42.1	-
BnaA01g00290D	BnaA01g00290D	c	CUFF.43	CUFF.43.1	100	0.780279	0.453837	1.106722	5.062557	1452	CUFF.43.1	1995
BnaA01g00300D	BnaA01g00300D	=	CUFF.44	CUFF.44.1	100	1.314692	0.901473	1.727911	8.958628	1484	CUFF.44.1	1356
BnaA01g00310D	BnaA01g00310D	=	CUFF.45	CUFF.45.1	100	1.462147	0.861206	2.063088	9.806494	884	CUFF.45.1	741
BnaA01g00320D	BnaA01g00320D	e	CUFF.46	CUFF.46.1	100	2.122312	1.644017	2.600608	14.197186	2221	CUFF.46.1	1684
BnaA01g00320D	BnaA01g00320D	j	CUFF.47	CUFF.47.1	100	24.786713	22.561733	27.011692	165.810447	1306	CUFF.46.1	1684
BnaA01g00340D	BnaA01g00340D	j	CUFF.48	CUFF.48.1	15	0.463616	0.213728	0.713504	3.106292	2109	CUFF.48.1	1971
BnaA01g00340D	BnaA01g00340D	=	CUFF.48	CUFF.48.2	100	3.012135	2.465998	3.558273	20.181734	2108	CUFF.48.1	1971
BnaA01g00380D	BnaA01g00380D	j	CUFF.49	CUFF.49.1	47	1.832491	1.288457	2.376525	12.164018	1505	CUFF.49.1	2588
BnaA01g00380D	BnaA01g00380D	=	CUFF.49	CUFF.49.2	100	3.927804	2.982507	4.873101	26.072635	1076	CUFF.49.1	2588
BnaA01g00390D	BnaA01g00390D	=	CUFF.50	CUFF.50.1	100	71.777089	67.598846	75.955332	483.505799	1568	CUFF.50.1	1711
BnaA01g00400D	BnaA01g00400D	=	CUFF.51	CUFF.51.1	100	6.664295	5.252173	8.076416	42.385673	914	CUFF.51.1	1090
BnaA01g00400D	BnaA01g00400D	e	CUFF.52	CUFF.52.1	100	4.892411	3.337104	6.447719	31.116294	708	CUFF.51.1	1090
BnaA01g00400D	BnaA01g00400D	p	CUFF.53	CUFF.53.1	100	2.505884	1.652528	3.359240	16.351198	795	CUFF.53.1	1090
BnaA01g00410D	BnaA01g00410D	=	CUFF.54	CUFF.54.1	100	20.089751	18.199816	21.979686	133.819882	1360	CUFF.54.1	1332
BnaA01g00420D	BnaA01g00420D	j	CUFF.55	CUFF.55.1	100	6.772090	5.860276	7.683905	45.234903	1690	CUFF.55.1	1671
-	-	u	CUFF.56	CUFF.56.1	100	4.387988	3.741577	5.034400	28.862306	2084	CUFF.56.1	-
BnaA01g07220D	BnaA01g07220D	e	CUFF.57	CUFF.57.1	100	6.913911	6.066025	7.761796	46.211994	1789	CUFF.57.1	1657
BnaA01g07190D	BnaA01g07190D	j	CUFF.58	CUFF.58.1	38	1.159601	0.879358	1.439843	7.801517	4397	CUFF.58.1	4174
BnaA01g07190D	BnaA01g07190D	j	CUFF.58	CUFF.58.2	100	3.071495	2.648257	3.494733	20.664284	4393	CUFF.58.1	4174
BnaA01g07190D	BnaA01g07190D	j	CUFF.58	CUFF.58.3	73	2.235930	1.840663	2.631198	15.042804	4201	CUFF.58.1	4174
BnaA01g07290D	BnaA01g07290D	=	CUFF.59	CUFF.59.1	100	15.628903	12.739144	18.518662	106.574859	531	CUFF.59.1	625
BnaA01g07320D	BnaA01g07320D	j	CUFF.60	CUFF.60.1	30	2.435901	1.392453	3.479350	16.455882	802	CUFF.60.2	1361
BnaA01g07320D	BnaA01g07320D	j	CUFF.60	CUFF.60.2	100	8.090065	6.425678	9.754453	54.652935	807	CUFF.60.2	1361
BnaA01g07280D	BnaA01g07280D	=	CUFF.61	CUFF.61.1	100	11.994082	10.462134	13.526030	80.898513	1066	CUFF.61.1	1120
BnaA01g07200D	BnaA01g07200D	c	CUFF.62	CUFF.62.1	100	74.856223	59.821362	89.891085	498.246111	268	CUFF.62.1	1710
BnaA01g07270D	BnaA01g07270D	=	CUFF.63	CUFF.63.1	100	36.582732	34.211971	38.953494	244.952422	2002	CUFF.63.1	1693
BnaA01g07810D	BnaA01g07810D	=	CUFF.64	CUFF.64.1	100	18.301542	16.714098	19.888985	123.724622	1869	CUFF.64.1	631
BnaA01g07820D	BnaA01g07820D	c	CUFF.65	CUFF.65.1	100	4.204800	3.473540	4.936061	28.425876	2007	CUFF.65.1	1033
BnaA01g07900D	BnaA01g07900D	e	CUFF.66	CUFF.66.1	100	1.649391	0.792918	2.505863	10.989022	618	CUFF.66.1	536
BnaA01g07830D	BnaA01g07830D	j	CUFF.67	CUFF.67.1	100	15.572387	14.449263	16.695511	104.363083	3199	CUFF.67.1	3184
BnaA01g07840D	BnaA01g07840D	j	CUFF.68	CUFF.68.1	100	2.008283	1.552096	2.464469	13.193460	1818	CUFF.68.1	1732
BnaA01g07860D	BnaA01g07860D	=	CUFF.69	CUFF.69.1	100	92.528126	89.193283	95.862969	623.529824	1552	CUFF.69.1	1514
BnaA01g07870D	BnaA01g07870D	j	CUFF.70	CUFF.70.1	100	1.556922	0.904399	2.209444	9.728580	819	CUFF.70.1	880
BnaA01g07870D	BnaA01g07870D	j	CUFF.71	CUFF.71.1	100	2.717687	1.435711	3.999664	18.682932	495	CUFF.71.1	880
BnaA01g07890D	BnaA01g07890D	e	CUFF.72	CUFF.72.1	100	3.538133	2.315478	4.760787	23.692723	620	CUFF.72.1	575
BnaA01g08260D	BnaA01g08260D	e	CUFF.73	CUFF.73.1	100	3.728771	2.090361	5.367182	24.946963	565	CUFF.73.1	741
BnaA01g08260D	BnaA01g08260D	=	CUFF.74	CUFF.74.1	100	7.346373	5.212732	9.480015	49.150160	564	CUFF.73.1	741
BnaA01g08200D	BnaA01g08200D	j	CUFF.75	CUFF.75.1	100	8.612309	7.449853	9.774764	57.697855	1372	CUFF.75.1	5721
BnaA01g08150D	BnaA01g08150D	c	CUFF.76	CUFF.76.1	100	41.319840	36.599494	46.040185	280.746090	580	CUFF.76.1	2175
BnaA01g08160D	BnaA01g08160D	=	CUFF.77	CUFF.77.1	100	11.377860	9.794320	12.961400	77.306436	1042	CUFF.77.1	757
BnaA01g08360D	BnaA01g08360D	j	CUFF.78	CUFF.78.1	81	11.686932	9.788489	13.585374	78.233189	1117	CUFF.78.1	1199
BnaA01g08360D	BnaA01g08360D	=	CUFF.78	CUFF.78.2	100	14.364483	12.298484	16.430481	96.156914	1109	CUFF.78.1	1199
BnaA01g08450D	BnaA01g08450D	=	CUFF.79	CUFF.79.1	100	29.548897	25.931325	33.166469	198.155146	601	CUFF.79.1	759
BnaA01g08490D	BnaA01g08490D	j	CUFF.80	CUFF.80.1	100	0.771349	0.461076	1.081622	5.066128	2127	CUFF.80.2	2944
BnaA01g08490D	BnaA01g08490D	j	CUFF.80	CUFF.80.2	72	0.551966	0.322389	0.781543	3.625248	2754	CUFF.80.2	2944
BnaA01g08200D	BnaA01g08200D	c	CUFF.81	CUFF.81.1	100	6.633992	5.849417	7.418567	44.556137	3073	CUFF.81.2	5721
BnaA01g08200D	BnaA01g08200D	j	CUFF.81	CUFF.81.2	83	5.519607	4.979468	6.059746	37.071553	5108	CUFF.81.2	5721
BnaA01g08460D	BnaA01g08460D	j	CUFF.82	CUFF.82.1	73	1.109289	0.604803	1.613776	7.471590	1375	CUFF.82.1	1341
BnaA01g08460D	BnaA01g08460D	=	CUFF.82	CUFF.82.2	100	1.526765	0.959354	2.094176	10.283486	1297	CUFF.82.1	1341
BnaA01g08460D	BnaA01g08460D	o	CUFF.82	CUFF.82.3	98	1.499987	0.837837	2.162137	10.103123	869	CUFF.82.1	1341
BnaA01g08510D	BnaA01g08510D	j	CUFF.83	CUFF.83.1	18	0.710400	0.204011	1.216788	4.663865	1016	CUFF.83.2	688
BnaA01g08510D	BnaA01g08510D	j	CUFF.83	CUFF.83.2	100	3.868056	2.904031	4.832081	25.394278	1022	CUFF.83.2	688
BnaA01g08480D	BnaA01g08480D	j	CUFF.84	CUFF.84.1	62	1.677701	1.207184	2.148217	11.397976	2268	CUFF.84.1	2171
BnaA01g08480D	BnaA01g08480D	=	CUFF.84	CUFF.84.2	100	2.684667	2.124164	3.245171	18.239116	2262	CUFF.84.1	2171
BnaA01g08330D	BnaA01g08330D	j	CUFF.85	CUFF.85.1	100	17.844571	16.335262	19.353880	119.537416	1895	CUFF.85.1	1874
BnaA01g08500D	BnaA01g08500D	j	CUFF.86	CUFF.86.1	59	0.672929	0.501955	0.843903	4.530565	5831	CUFF.86.2	5437
BnaA01g08500D	BnaA01g08500D	j	CUFF.86	CUFF.86.2	40	0.450806	0.296235	0.605377	3.035099	5832	CUFF.86.2	5437
BnaA01g08500D	BnaA01g08500D	j	CUFF.86	CUFF.86.3	100	1.136637	0.918342	1.354931	7.652524	5831	CUFF.86.2	5437
BnaA01g09110D	BnaA01g09110D	j	CUFF.88	CUFF.88.1	26	0.699556	0.292886	1.106225	4.737608	1481	CUFF.88.2	1019
BnaA01g09110D	BnaA01g09110D	=	CUFF.88	CUFF.88.2	100	2.700104	2.030456	3.369751	18.285939	1486	CUFF.88.2	1019
BnaA01g09120D	BnaA01g09120D	=	CUFF.89	CUFF.89.1	100	13.379910	10.577482	16.182338	90.612899	543	CUFF.89.1	538
BnaA01g09700D	BnaA01g09700D	=	CUFF.90	CUFF.90.1	100	1.108970	0.645485	1.572456	7.381104	1091	CUFF.90.1	1216
BnaA01g09710D	BnaA01g09710D	j	CUFF.92	CUFF.92.1	100	7.829460	6.877194	8.781727	51.995430	1812	CUFF.92.1	2009
BnaA01g08430D	BnaA01g08430D	j	CUFF.87	CUFF.87.1	100	6.100728	5.108608	7.092847	40.476064	1305	CUFF.87.1	1120
BnaA01g08440D	BnaA01g08440D	j	CUFF.91	CUFF.91.1	100	19.002050	17.535147	20.468953	127.784950	2821	CUFF.91.1	3022
BnaA01g08440D	BnaA01g08440D	j	CUFF.91	CUFF.91.2	91	17.198615	15.818281	18.578948	115.657212	2821	CUFF.91.1	3022
BnaA01g09940D	BnaA01g09940D	j	CUFF.94	CUFF.94.1	100	21.880650	19.436336	24.324963	142.858668	824	CUFF.94.1	991
BnaA01g09980D	BnaA01g09980D	=	CUFF.96	CUFF.96.1	100	11.644286	9.368725	13.919847	77.138316	623	CUFF.96.1	742
BnaA01g09980D	BnaA01g09980D	j	CUFF.96	CUFF.96.2	26	2.981795	1.422762	4.540829	19.753093	454	CUFF.96.1	742
BnaA01g10030D	BnaA01g10030D	=	CUFF.98	CUFF.98.1	100	1.330765	0.888693	1.772837	9.262592	1335	CUFF.98.1	1482
BnaA01g10040D	BnaA01g10040D	c	CUFF.100	CUFF.100.1	100	1.387228	0.693932	2.080523	9.460692	705	CUFF.100.1	4713
BnaA01g08270D	BnaA01g08270D	j	CUFF.93	CUFF.93.1	100	48.006649	45.280994	50.732303	316.672147	3173	CUFF.93.2	3076
BnaA01g08270D	BnaA01g08270D	j	CUFF.93	CUFF.93.2	50	24.213448	22.538466	25.888429	159.722137	3608	CUFF.93.2	3076
BnaA01g08290D	BnaA01g08290D	o	CUFF.95	CUFF.95.1	100	1.514846	0.725397	2.304294	10.407961	626	CUFF.95.1	2064
BnaA01g08300D	BnaA01g08300D	j	CUFF.97	CUFF.97.1	100	2.378990	2.040177	2.717804	15.899856	5098	CUFF.97.1	1863
BnaA01g08310D	BnaA01g08310D	j	CUFF.99	CUFF.99.1	19	1.220344	0.877094	1.563594	8.156106	3289	CUFF.99.1	2524
BnaA01g08310D	BnaA01g08310D	=	CUFF.99	CUFF.99.2	100	6.430586	5.711453	7.149719	42.978479	3284	CUFF.99.1	2524
BnaA01g10060D	BnaA01g10060D	j	CUFF.103	CUFF.103.1	45	0.673111	0.197843	1.148379	4.470151	941	CUFF.103.1	1317
BnaA01g10060D	BnaA01g10060D	=	CUFF.103	CUFF.103.2	100	1.511313	0.867797	2.154830	10.036676	941	CUFF.103.1	1317
BnaA01g10040D	BnaA01g10040D	j	CUFF.101	CUFF.101.1	40	0.448021	0.075525	0.820518	2.981836	1138	CUFF.101.2	4713
BnaA01g10040D	BnaA01g10040D	c	CUFF.101	CUFF.101.2	100	1.111573	0.647002	1.576145	7.398150	1259	CUFF.101.2	4713
BnaA01g10040D	BnaA01g10040D	c	CUFF.102	CUFF.102.1	100	1.245693	0.659281	1.832104	8.319102	838	CUFF.102.1	4713
BnaA01g10090D	BnaA01g10090D	o	CUFF.104	CUFF.104.1	100	1.323517	0.793632	1.853402	8.949776	982	CUFF.104.1	921
BnaA01g10090D	BnaA01g10090D	o	CUFF.106	CUFF.106.1	100	1.697362	0.713673	2.681051	11.094305	513	CUFF.106.1	921
BnaA01g10070D	BnaA01g10070D	j	CUFF.105	CUFF.105.1	54	0.607780	0.202093	1.013468	4.021012	1268	CUFF.105.1	1276
BnaA01g10070D	BnaA01g10070D	j	CUFF.105	CUFF.105.2	100	1.130255	0.600141	1.660369	7.477649	1167	CUFF.105.1	1276
BnaA01g09990D	BnaA01g09990D	j	CUFF.107	CUFF.107.1	100	11.473318	9.886192	13.060444	77.264658	1253	CUFF.107.2	1372
BnaA01g09990D	BnaA01g09990D	j	CUFF.107	CUFF.107.2	46	5.237793	4.190432	6.285154	35.272821	1432	CUFF.107.2	1372
BnaA01g09970D	BnaA01g09970D	j	CUFF.109	CUFF.109.1	79	10.159463	8.611285	11.707640	68.258647	1123	CUFF.109.2	2847
BnaA01g09970D	BnaA01g09970D	j	CUFF.109	CUFF.109.2	100	12.940041	11.755067	14.125015	86.940591	2229	CUFF.109.2	2847
BnaA01g10050D	BnaA01g10050D	j	CUFF.108	CUFF.108.1	100	7.440169	6.755529	8.124810	49.290438	3446	CUFF.108.1	3579
BnaA01g10000D	BnaA01g10000D	j	CUFF.110	CUFF.110.1	37	3.698859	2.839426	4.558293	24.878991	1460	CUFF.110.2	1626
BnaA01g10000D	BnaA01g10000D	j	CUFF.110	CUFF.110.2	100	9.966953	8.586746	11.347161	67.038974	1478	CUFF.110.2	1626
BnaA01g10000D	BnaA01g10000D	j	CUFF.110	CUFF.110.3	48	4.734695	3.383990	6.085400	31.846149	1001	CUFF.110.2	1626
BnaA01g10840D	BnaA01g10840D	j	CUFF.111	CUFF.111.1	20	0.430986	0.232700	0.629271	2.885432	3693	CUFF.111.1	3336
BnaA01g10840D	BnaA01g10840D	j	CUFF.111	CUFF.111.2	100	2.159072	1.774111	2.544034	14.454905	3564	CUFF.111.1	3336
BnaA01g10840D	BnaA01g10840D	j	CUFF.111	CUFF.111.3	45	0.965317	0.675223	1.255410	6.462758	3425	CUFF.111.1	3336
BnaA01g10970D	BnaA01g10970D	x	CUFF.112	CUFF.112.1	100	0.929021	0.619768	1.238275	6.290425	1804	CUFF.112.1	1776
BnaA01g10990D	BnaA01g10990D	=	CUFF.115	CUFF.115.1	100	5.034027	3.922278	6.145777	34.354266	921	CUFF.115.1	1007
BnaA01g10960D	BnaA01g10960D	j	CUFF.114	CUFF.114.1	100	1.711018	1.382241	2.039794	11.641150	3233	CUFF.114.1	2228
BnaA01g10960D	BnaA01g10960D	x	CUFF.116	CUFF.116.1	100	0.515781	0.230468	0.801094	3.509191	2019	CUFF.116.1	2228
BnaA01g10910D	BnaA01g10910D	x	CUFF.113	CUFF.113.1	100	5.945733	4.773089	7.118377	40.340974	920	CUFF.113.1	726
BnaA01g10920D	BnaA01g10920D	x	CUFF.117	CUFF.117.1	100	1.160802	0.597960	1.723644	7.823997	831	CUFF.117.1	753
-	-	u	CUFF.118	CUFF.118.1	100	44.252978	39.760087	48.745870	299.678988	771	CUFF.118.2	-
-	-	u	CUFF.118	CUFF.118.2	49	21.867714	18.811243	24.924184	148.087080	845	CUFF.118.2	-
BnaA01g09730D	BnaA01g09730D	e	CUFF.119	CUFF.119.1	100	1.091756	0.672218	1.511294	7.333512	1406	CUFF.119.1	1632
BnaA01g09730D	BnaA01g09730D	j	CUFF.120	CUFF.120.1	100	23.872341	20.566439	27.178244	160.354600	629	CUFF.119.1	1632
BnaA01g09740D	BnaA01g09740D	j	CUFF.121	CUFF.121.1	100	29.699359	27.393083	32.005636	199.344855	1492	CUFF.121.1	1764
-	-	u	CUFF.122	CUFF.122.1	100	5.005350	2.300377	7.710322	33.227058	336	CUFF.122.1	-
BnaA01g09760D	BnaA01g09760D	j	CUFF.123	CUFF.123.1	98	4.093599	2.982736	5.204463	27.687612	899	CUFF.123.2	1047
BnaA01g09760D	BnaA01g09760D	j	CUFF.123	CUFF.123.2	100	4.198122	3.086299	5.309946	28.394568	914	CUFF.123.2	1047
BnaA01g09770D	BnaA01g09770D	j	CUFF.124	CUFF.124.1	100	1.602813	0.923901	2.281724	11.045741	1112	CUFF.124.1	1113
BnaA01g09770D	BnaA01g09770D	j	CUFF.124	CUFF.124.2	61	0.974177	0.336539	1.611816	6.713518	940	CUFF.124.1	1113
BnaA01g09770D	BnaA01g09770D	=	CUFF.124	CUFF.124.3	79	1.268492	0.610986	1.925998	8.741778	1033	CUFF.124.1	1113
BnaA01g09800D	BnaA01g09800D	=	CUFF.125	CUFF.125.1	100	15.335456	12.973902	17.697010	104.203560	713	CUFF.125.1	1111
BnaA01g09810D	BnaA01g09810D	j	CUFF.126	CUFF.126.1	100	1.292790	0.936552	1.649027	8.572781	1934	CUFF.126.1	1891
BnaA01g09820D	BnaA01g09820D	j	CUFF.127	CUFF.127.1	26	0.520062	0.206407	0.833718	3.428077	1749	CUFF.127.2	3297
BnaA01g09820D	BnaA01g09820D	c	CUFF.127	CUFF.127.2	100	1.973752	1.476593	2.470912	13.010313	1811	CUFF.127.2	3297
BnaA01g09820D	BnaA01g09820D	j	CUFF.128	CUFF.128.1	21	1.584968	1.023603	2.146333	10.552604	1480	CUFF.128.2	3297
BnaA01g09820D	BnaA01g09820D	c	CUFF.128	CUFF.128.2	100	7.656250	6.625575	8.686926	50.974777	1632	CUFF.128.2	3297
BnaA01g09830D	BnaA01g09830D	=	CUFF.129	CUFF.129.1	100	14.187726	12.995123	15.380329	95.840072	2358	CUFF.129.1	2587
BnaA01g09860D	BnaA01g09860D	j	CUFF.133	CUFF.133.1	66	11.329750	10.287267	12.372232	76.089872	2557	CUFF.133.1	2398
BnaA01g09860D	BnaA01g09860D	j	CUFF.133	CUFF.133.2	100	17.094628	15.074667	19.114589	114.806423	1151	CUFF.133.1	2398
BnaA01g09870D	BnaA01g09870D	j	CUFF.136	CUFF.136.1	28	1.385434	0.953449	1.817418	9.367774	2057	CUFF.136.1	1189
BnaA01g09870D	BnaA01g09870D	j	CUFF.136	CUFF.136.2	100	4.881102	4.081385	5.680819	33.004147	1955	CUFF.136.1	1189
BnaA01g09880D	BnaA01g09880D	=	CUFF.137	CUFF.137.1	100	17.266878	14.653949	19.879807	116.752043	759	CUFF.137.1	799
BnaA01g09890D	BnaA01g09890D	j	CUFF.140	CUFF.140.1	100	16.777617	15.165651	18.389583	110.943133	1684	CUFF.140.1	1944
BnaA01g09890D	BnaA01g09890D	j	CUFF.140	CUFF.140.2	25	4.123242	2.803598	5.442886	27.265217	1023	CUFF.140.1	1944
BnaA01g09900D	BnaA01g09900D	o	CUFF.142	CUFF.142.1	100	1.218917	0.892148	1.545687	8.143950	2102	CUFF.142.1	2022
BnaA01g09910D	BnaA01g09910D	e	CUFF.145	CUFF.145.1	100	1.160367	0.808738	1.511997	7.765598	2838	CUFF.145.1	2685
BnaA01g09910D	BnaA01g09910D	j	CUFF.146	CUFF.146.1	16	0.505600	0.246039	0.765162	3.383660	2413	CUFF.145.1	2685
BnaA01g09910D	BnaA01g09910D	=	CUFF.146	CUFF.146.2	100	3.100450	2.534261	3.666639	20.749331	2410	CUFF.145.1	2685
BnaA01g09920D	BnaA01g09920D	j	CUFF.148	CUFF.148.1	100	9.719169	8.374480	11.063858	65.234138	1276	CUFF.148.1	1331
BnaA01g09920D	BnaA01g09920D	j	CUFF.148	CUFF.148.2	21	2.053068	1.312085	2.794051	13.779998	1184	CUFF.148.1	1331
BnaA01g09930D	BnaA01g09930D	=	CUFF.152	CUFF.152.1	100	5.552107	4.753844	6.350370	37.304064	1771	CUFF.152.1	2145
BnaA01g07910D	BnaA01g07910D	=	CUFF.130	CUFF.130.1	100	82.096150	77.886685	86.305616	550.689907	2353	CUFF.130.1	2606
BnaA01g07930D	BnaA01g07930D	e	CUFF.131	CUFF.131.1	100	1.497256	0.926684	2.067827	10.043670	1218	CUFF.131.1	1157
BnaA01g07930D	BnaA01g07930D	=	CUFF.132	CUFF.132.1	100	11.565332	9.885887	13.244777	77.580843	990	CUFF.131.1	1157
BnaA01g07940D	BnaA01g07940D	=	CUFF.134	CUFF.134.1	100	19.341337	17.659515	21.023159	129.175689	1660	CUFF.134.1	1674
BnaA01g07950D	BnaA01g07950D	c	CUFF.135	CUFF.135.1	92	6.124725	3.963110	8.286340	41.438196	534	CUFF.135.3	1146
BnaA01g07950D	BnaA01g07950D	j	CUFF.135	CUFF.135.2	100	6.627437	5.029992	8.224881	44.839405	801	CUFF.135.3	1146
BnaA01g07950D	BnaA01g07950D	j	CUFF.135	CUFF.135.3	32	2.114850	1.245975	2.983725	14.308491	910	CUFF.135.3	1146
BnaA01g07960D	BnaA01g07960D	=	CUFF.139	CUFF.139.1	100	7.299332	6.695178	7.903486	48.983059	4536	CUFF.139.1	4386
BnaA01g07980D	BnaA01g07980D	j	CUFF.147	CUFF.147.1	100	13.178480	11.773307	14.583652	89.014050	1634	CUFF.147.1	1788
BnaA01g07980D	BnaA01g07980D	c	CUFF.147	CUFF.147.2	55	7.241135	5.653973	8.828296	48.910248	896	CUFF.147.1	1788
BnaA01g07980D	BnaA01g07980D	j	CUFF.147	CUFF.147.3	39	5.087735	3.595806	6.579664	34.365108	818	CUFF.147.1	1788
BnaA01g08000D	BnaA01g08000D	o	CUFF.149	CUFF.149.1	100	287.275120	192.587489	381.962750	1806.033785	170	CUFF.149.1	515
BnaA01g08010D	BnaA01g08010D	=	CUFF.151	CUFF.151.1	100	2.644588	2.034288	3.254887	17.565330	1372	CUFF.151.1	1254
BnaA01g08050D	BnaA01g08050D	j	CUFF.155	CUFF.155.1	27	1.619432	0.873517	2.365348	10.887134	846	CUFF.155.1	627
BnaA01g08050D	BnaA01g08050D	=	CUFF.155	CUFF.155.2	100	5.985357	4.431473	7.539240	40.238414	687	CUFF.155.1	627
BnaA01g08060D	BnaA01g08060D	j	CUFF.156	CUFF.156.1	100	1.472698	0.649762	2.295633	9.918402	701	CUFF.156.1	788
BnaA01g08060D	BnaA01g08060D	j	CUFF.156	CUFF.156.2	67	0.992705	0.288957	1.696453	6.685723	698	CUFF.156.1	788
BnaA01g08080D	BnaA01g08080D	=	CUFF.159	CUFF.159.1	100	40.014983	34.360085	45.669881	276.280774	433	CUFF.159.1	455
BnaA01g08120D	BnaA01g08120D	=	CUFF.160	CUFF.160.1	100	5.086545	4.160428	6.012662	33.874938	1176	CUFF.160.1	1293
BnaA01g08130D	BnaA01g08130D	=	CUFF.161	CUFF.161.1	100	43.714124	40.228683	47.199565	294.911376	1028	CUFF.161.1	935
BnaA01g08140D	BnaA01g08140D	j	CUFF.164	CUFF.164.1	63	5.780705	5.018039	6.543370	38.829202	2828	CUFF.164.1	2781
BnaA01g08140D	BnaA01g08140D	j	CUFF.164	CUFF.164.2	64	5.861219	5.087348	6.635090	39.370021	2774	CUFF.164.1	2781
BnaA01g08140D	BnaA01g08140D	c	CUFF.164	CUFF.164.3	100	9.181977	7.722250	10.641704	61.675667	1262	CUFF.164.1	2781
BnaA01g09130D	BnaA01g09130D	j	CUFF.138	CUFF.138.1	100	1.456607	1.054593	1.858622	9.924376	2150	CUFF.138.2	2038
BnaA01g09130D	BnaA01g09130D	j	CUFF.138	CUFF.138.2	35	0.505013	0.231365	0.778660	3.440828	2196	CUFF.138.2	2038
BnaA01g09140D	BnaA01g09140D	o	CUFF.141	CUFF.141.1	100	24.726742	22.780672	26.672811	164.934484	1690	CUFF.141.1	717
BnaA01g09160D	BnaA01g09160D	=	CUFF.143	CUFF.143.1	100	3.302963	2.588009	4.017917	22.276235	1325	CUFF.143.1	720
BnaA01g09180D	BnaA01g09180D	=	CUFF.144	CUFF.144.1	100	5.758192	2.667221	8.849163	38.709374	324	CUFF.144.1	465
BnaA01g09220D	BnaA01g09220D	j	CUFF.150	CUFF.150.1	48	3.498365	2.892395	4.104335	23.565773	1958	CUFF.150.1	1721
BnaA01g09220D	BnaA01g09220D	c	CUFF.150	CUFF.150.2	100	7.227912	3.899362	10.556462	48.688840	367	CUFF.150.1	1721
BnaA01g09240D	BnaA01g09240D	j	CUFF.153	CUFF.153.1	100	1.579592	1.121608	2.037577	10.534058	1481	CUFF.153.1	1372
BnaA01g09250D	BnaA01g09250D	j	CUFF.154	CUFF.154.1	100	5.627442	4.408791	6.846093	37.528543	875	CUFF.154.1	836
BnaA01g09260D	BnaA01g09260D	j	CUFF.157	CUFF.157.1	47	0.900996	0.651992	1.149999	6.106979	3615	CUFF.157.1	2270
BnaA01g09260D	BnaA01g09260D	j	CUFF.157	CUFF.157.2	100	1.923685	1.532268	2.315103	13.038803	3023	CUFF.157.1	2270
BnaA01g09270D	BnaA01g09270D	=	CUFF.158	CUFF.158.1	100	4.584053	3.774596	5.393511	31.070864	1781	CUFF.158.1	1390
BnaA01g09360D	BnaA01g09360D	j	CUFF.162	CUFF.162.1	73	3.611214	2.728832	4.493597	23.744935	1296	CUFF.162.1	1594
BnaA01g09360D	BnaA01g09360D	j	CUFF.162	CUFF.162.2	66	3.236857	2.376054	4.097660	21.283412	1296	CUFF.162.1	1594
BnaA01g09360D	BnaA01g09360D	j	CUFF.162	CUFF.162.3	100	4.922807	3.709338	6.136275	32.369091	1009	CUFF.162.1	1594
BnaA01g09360D	BnaA01g09360D	j	CUFF.163	CUFF.163.1	100	10.457216	7.716112	13.198320	62.948113	459	CUFF.163.1	1594
BnaA01g09370D	BnaA01g09370D	=	CUFF.165	CUFF.165.1	100	2.528305	2.076178	2.980431	16.771645	2365	CUFF.165.1	2041
BnaA01g09380D	BnaA01g09380D	=	CUFF.166	CUFF.166.1	100	24.040335	20.615857	27.464813	159.472865	598	CUFF.166.1	631
BnaA01g09390D	BnaA01g09390D	j	CUFF.167	CUFF.167.1	100	47.548992	41.335751	53.762233	320.516057	455	CUFF.168.1	837
BnaA01g09390D	BnaA01g09390D	e	CUFF.168	CUFF.168.1	100	1.692394	1.056292	2.328495	11.408010	1002	CUFF.168.1	837
BnaA01g09400D	BnaA01g09400D	=	CUFF.169	CUFF.169.1	100	12.299063	9.893913	14.704213	83.689196	596	CUFF.169.1	667
BnaA01g09420D	BnaA01g09420D	o	CUFF.170	CUFF.170.1	100	0.808157	0.286340	1.329974	5.545631	724	CUFF.170.1	2750
BnaA01g09430D	BnaA01g09430D	j	CUFF.171	CUFF.171.1	68	0.597586	0.430614	0.764558	4.016217	6222	CUFF.171.2	2181
BnaA01g09430D	BnaA01g09430D	j	CUFF.171	CUFF.171.2	100	0.881898	0.706244	1.057553	5.927001	6982	CUFF.171.2	2181
BnaA01g09460D	BnaA01g09460D	=	CUFF.172	CUFF.172.1	100	0.606203	0.251282	0.961124	4.163985	1007	CUFF.172.1	501
BnaA01g09520D	BnaA01g09520D	e	CUFF.173	CUFF.173.1	100	2.162768	1.701795	2.623742	14.550467	1891	CUFF.173.1	1404
BnaA01g09530D	BnaA01g09530D	=	CUFF.174	CUFF.174.1	100	13.967411	12.358837	15.575984	94.121015	1237	CUFF.174.1	1635
BnaA01g09530D	BnaA01g09530D	e	CUFF.175	CUFF.175.1	100	8.248532	6.874254	9.622811	55.583691	992	CUFF.174.1	1635
BnaA01g09540D	BnaA01g09540D	=	CUFF.176	CUFF.176.1	100	60.915065	54.340070	67.490060	416.128643	500	CUFF.176.1	759
BnaA01g09550D	BnaA01g09550D	j	CUFF.177	CUFF.177.1	100	3.552334	2.538399	4.566269	24.067194	808	CUFF.177.1	673
BnaA01g09560D	BnaA01g09560D	o	CUFF.178	CUFF.178.1	100	0.540581	0.358143	0.723018	3.662455	2945	CUFF.178.1	2610
BnaA01g09570D	BnaA01g09570D	=	CUFF.179	CUFF.179.1	100	26.362926	24.757781	27.968072	167.690128	1866	CUFF.179.1	1293
BnaA01g09620D	BnaA01g09620D	e	CUFF.180	CUFF.180.1	100	1.868168	1.192313	2.544022	12.637959	1186	CUFF.180.1	955
BnaA01g09620D	BnaA01g09620D	=	CUFF.181	CUFF.181.1	100	11.630527	9.761403	13.499652	78.679308	871	CUFF.180.1	955
BnaA01g09640D	BnaA01g09640D	c	CUFF.182	CUFF.182.1	100	11.129945	9.969934	12.289957	75.719877	1822	CUFF.182.1	2275
BnaA01g09650D	BnaA01g09650D	j	CUFF.183	CUFF.183.1	100	2.228664	1.898492	2.558837	14.676785	3832	CUFF.183.1	3370
BnaA01g09660D	BnaA01g09660D	x	CUFF.184	CUFF.184.1	100	0.959344	0.651827	1.266862	6.363203	1947	CUFF.184.1	981
BnaA01g07330D	BnaA01g07330D	=	CUFF.185	CUFF.185.1	100	16.896665	14.777523	19.015808	112.385288	916	CUFF.185.1	998
BnaA01g07350D	BnaA01g07350D	j	CUFF.186	CUFF.186.1	100	37.586436	35.386100	39.786772	254.256985	3097	CUFF.186.1	1696
BnaA01g07350D	BnaA01g07350D	j	CUFF.186	CUFF.186.2	17	6.455520	5.579700	7.331340	43.668972	3027	CUFF.186.1	1696
BnaA01g07360D	BnaA01g07360D	=	CUFF.187	CUFF.187.1	100	103.979406	95.530020	112.428793	701.554894	554	CUFF.188.1	634
BnaA01g07360D	BnaA01g07360D	e	CUFF.188	CUFF.188.1	100	4.918882	3.959734	5.878031	33.187976	1204	CUFF.188.1	634
BnaA01g07420D	BnaA01g07420D	j	CUFF.189	CUFF.189.1	100	1.531476	1.218377	1.844574	10.296833	3561	CUFF.189.1	2951
BnaA01g07430D	BnaA01g07430D	=	CUFF.190	CUFF.190.1	100	4.954602	4.352961	5.556243	33.312129	2970	CUFF.190.1	704
BnaA01g07450D	BnaA01g07450D	o	CUFF.191	CUFF.191.1	100	2.804091	2.139982	3.468200	18.710485	1456	CUFF.192.1	716
BnaA01g07450D	BnaA01g07450D	e	CUFF.192	CUFF.192.1	100	0.562152	0.277454	0.846851	3.750999	2028	CUFF.192.1	716
BnaA01g07450D	BnaA01g07450D	j	CUFF.193	CUFF.193.1	100	76.188091	69.769542	82.606640	503.200942	627	CUFF.193.1	716
BnaA01g07460D	BnaA01g07460D	=	CUFF.194	CUFF.194.1	100	7.378641	6.158190	8.599092	50.290326	1090	CUFF.194.1	1072
BnaA01g07470D	BnaA01g07470D	=	CUFF.195	CUFF.195.1	100	345.984553	291.169773	400.799333	2269.330653	206	CUFF.195.1	414
BnaA01g07480D	BnaA01g07480D	j	CUFF.196	CUFF.196.1	100	6.070574	5.538262	6.602886	40.581062	4680	CUFF.196.1	4540
-	-	u	CUFF.197	CUFF.197.1	100	2.486084	1.712844	3.259325	16.867533	903	CUFF.197.1	-
BnaA01g07540D	BnaA01g07540D	e	CUFF.198	CUFF.198.1	100	7.085308	5.734164	8.436452	46.814908	910	CUFF.199.1	1120
BnaA01g07540D	BnaA01g07540D	j	CUFF.199	CUFF.199.1	100	47.605972	43.766048	51.445896	314.547950	944	CUFF.199.1	1120
BnaA01g07550D	BnaA01g07550D	=	CUFF.200	CUFF.200.1	100	1.204239	0.804817	1.603662	8.114354	1500	CUFF.200.1	1584
BnaA01g07560D	BnaA01g07560D	=	CUFF.201	CUFF.201.1	100	44.249804	33.068916	55.430692	306.425655	267	CUFF.201.1	403
BnaA01g07580D	BnaA01g07580D	=	CUFF.202	CUFF.202.1	100	21.917830	14.044713	29.790946	154.570007	264	CUFF.202.1	401
BnaA01g07600D	BnaA01g07600D	j	CUFF.203	CUFF.203.1	32	0.295697	0.063981	0.527413	1.936916	1564	CUFF.203.2	1425
BnaA01g07600D	BnaA01g07600D	j	CUFF.203	CUFF.203.2	100	0.924023	0.597724	1.250321	6.052665	1844	CUFF.203.2	1425
BnaA01g07610D	BnaA01g07610D	j	CUFF.204	CUFF.204.1	100	6.747676	5.893941	7.601412	45.688662	2300	CUFF.204.2	1994
BnaA01g07610D	BnaA01g07610D	j	CUFF.204	CUFF.204.2	82	5.534308	4.755916	6.312699	37.472916	2334	CUFF.204.2	1994
BnaA01g07620D	BnaA01g07620D	j	CUFF.205	CUFF.205.1	100	24.547174	22.737415	26.356932	166.209442	1997	CUFF.205.1	1967
-	-	u	CUFF.206	CUFF.206.1	100	1.374459	0.917872	1.831046	8.959852	1300	CUFF.206.1	-
BnaA01g07660D	BnaA01g07660D	j	CUFF.207	CUFF.207.1	100	54.901135	50.559441	59.242829	371.674452	881	CUFF.207.1	3229
BnaA01g07670D	BnaA01g07670D	e	CUFF.208	CUFF.208.1	100	3.195884	2.630926	3.760842	20.713657	1820	CUFF.208.1	734
BnaA01g07690D	BnaA01g07690D	c	CUFF.209	CUFF.209.1	100	8.783359	7.244649	10.322069	59.177877	911	CUFF.209.2	1450
BnaA01g07690D	BnaA01g07690D	j	CUFF.209	CUFF.209.2	12	1.011229	0.378089	1.644370	6.813156	913	CUFF.209.2	1450
BnaA01g07720D	BnaA01g07720D	=	CUFF.212	CUFF.212.1	100	21.134278	19.431869	22.836687	142.248938	1401	CUFF.212.1	1140
BnaA01g07750D	BnaA01g07750D	c	CUFF.216	CUFF.216.1	100	5.700000	4.965258	6.434741	37.887992	2141	CUFF.216.1	3339
BnaA01g08520D	BnaA01g08520D	j	CUFF.210	CUFF.210.1	13	2.563579	2.013676	3.113482	16.816372	1667	CUFF.210.1	1691
BnaA01g08530D	BnaA01g08530D	=	CUFF.210	CUFF.210.2	100	19.778770	17.611710	21.945830	129.743289	1028	CUFF.210.2	1263
BnaA01g08530D	BnaA01g08530D	e	CUFF.211	CUFF.211.1	100	5.241468	3.985463	6.497473	34.382586	798	CUFF.210.2	1263
BnaA01g08540D	BnaA01g08540D	j	CUFF.213	CUFF.213.1	92	11.012289	9.242537	12.782041	74.341316	943	CUFF.213.1	1478
BnaA01g08540D	BnaA01g08540D	=	CUFF.213	CUFF.213.2	100	11.933716	9.624745	14.242687	80.561648	698	CUFF.213.1	1478
BnaA01g08550D	BnaA01g08550D	e	CUFF.214	CUFF.214.1	100	5.078381	4.114045	6.042717	32.205704	1345	CUFF.214.1	589
BnaA01g08550D	BnaA01g08550D	=	CUFF.215	CUFF.215.1	100	41.147934	37.122554	45.173315	260.948968	759	CUFF.214.1	589
BnaA01g08560D	BnaA01g08560D	c	CUFF.217	CUFF.217.1	100	2.282074	1.637338	2.926810	14.938761	1145	CUFF.217.1	1795
BnaA01g08610D	BnaA01g08610D	=	CUFF.218	CUFF.218.1	100	6.811834	5.652265	7.971403	45.716392	1106	CUFF.218.1	939
BnaA01g08620D	BnaA01g08620D	o	CUFF.219	CUFF.219.1	100	7.157115	6.150792	8.163439	47.805954	1371	CUFF.219.1	1473
BnaA01g08630D	BnaA01g08630D	=	CUFF.220	CUFF.220.1	100	66.479203	61.669083	71.289324	441.977576	922	CUFF.220.1	1275
BnaA01g08640D	BnaA01g08640D	o	CUFF.221	CUFF.221.1	100	5.107625	3.935036	6.280213	34.143061	1165	CUFF.222.1	1293
BnaA01g08640D	BnaA01g08640D	=	CUFF.222	CUFF.222.1	100	6.658767	5.532818	7.784717	44.512021	1411	CUFF.222.1	1293
BnaA01g08680D	BnaA01g08680D	=	CUFF.223	CUFF.223.1	100	12.429969	10.711004	14.148933	82.074444	1024	CUFF.223.1	1133
BnaA01g08680D	BnaA01g08680D	e	CUFF.224	CUFF.224.1	100	2.416880	1.504493	3.329266	15.958533	898	CUFF.223.1	1133
BnaA01g08700D	BnaA01g08700D	=	CUFF.225	CUFF.225.1	100	15.536835	13.955447	17.118223	105.314558	1437	CUFF.225.1	1299
BnaA01g08710D	BnaA01g08710D	=	CUFF.226	CUFF.226.1	100	5.877413	4.877179	6.877647	39.439225	1248	CUFF.226.1	1305
BnaA01g08750D	BnaA01g08750D	e	CUFF.227	CUFF.227.1	100	2.937433	2.467068	3.407799	19.569250	2337	CUFF.227.1	2075
BnaA01g08760D	BnaA01g08760D	j	CUFF.228	CUFF.228.1	89	3.038223	1.951233	4.125213	20.155396	689	CUFF.228.2	1434
BnaA01g08760D	BnaA01g08760D	=	CUFF.228	CUFF.228.2	100	3.411850	2.731573	4.092126	22.634013	1504	CUFF.228.2	1434
BnaA01g08770D	BnaA01g08770D	=	CUFF.229	CUFF.229.1	100	3.757770	2.919248	4.596293	25.043986	1135	CUFF.229.1	1231
BnaA01g08790D	BnaA01g08790D	=	CUFF.230	CUFF.230.1	100	4.096486	3.270800	4.922173	27.895440	1191	CUFF.230.1	885
BnaA01g08800D	BnaA01g08800D	=	CUFF.231	CUFF.231.1	100	81.119450	74.800602	87.438298	537.181525	733	CUFF.231.1	690
BnaA01g08810D	BnaA01g08810D	j	CUFF.232	CUFF.232.1	37	3.314962	2.662620	3.967304	21.952026	2585	CUFF.232.2	1570
BnaA01g08810D	BnaA01g08810D	=	CUFF.232	CUFF.232.2	100	8.951485	8.031504	9.871466	59.277675	2959	CUFF.232.2	1570
BnaA01g08820D	BnaA01g08820D	=	CUFF.233	CUFF.233.1	100	3.672923	2.480442	4.865404	24.191993	713	CUFF.234.1	787
BnaA01g08820D	BnaA01g08820D	e	CUFF.234	CUFF.234.1	100	0.716631	0.373069	1.060193	4.720147	1426	CUFF.234.1	787
BnaA01g08850D	BnaA01g08850D	j	CUFF.235	CUFF.235.1	100	89.873697	84.866702	94.880693	611.228017	1785	CUFF.235.2	1878
BnaA01g08850D	BnaA01g08850D	j	CUFF.235	CUFF.235.2	24	21.343561	19.472036	23.215086	145.156848	1988	CUFF.235.2	1878
BnaA01g08850D	BnaA01g08850D	j	CUFF.235	CUFF.235.3	19	17.086146	15.305991	18.866300	116.202306	1835	CUFF.235.2	1878
BnaA01g08890D	BnaA01g08890D	j	CUFF.236	CUFF.236.1	100	8.104281	7.227760	8.980802	54.233391	2230	CUFF.236.1	2126
BnaA01g08900D	BnaA01g08900D	j	CUFF.237	CUFF.237.1	37	5.121510	4.246167	5.996854	34.222745	2249	CUFF.237.2	2559
BnaA01g08900D	BnaA01g08900D	j	CUFF.237	CUFF.237.2	100	13.885847	12.604898	15.166797	92.787435	2382	CUFF.237.2	2559
BnaA01g08910D	BnaA01g08910D	=	CUFF.238	CUFF.238.1	100	23.727884	21.022474	26.433295	161.846693	884	CUFF.238.1	863
BnaA01g08910D	BnaA01g08910D	j	CUFF.238	CUFF.238.2	20	4.739761	3.411440	6.068083	32.329671	865	CUFF.238.1	863
BnaA01g08920D	BnaA01g08920D	e	CUFF.239	CUFF.239.1	100	2.903761	1.975111	3.832411	19.616168	838	CUFF.239.1	666
BnaA01g08920D	BnaA01g08920D	=	CUFF.240	CUFF.240.1	100	36.357988	31.499131	41.216845	245.614003	513	CUFF.239.1	666
BnaA01g08930D	BnaA01g08930D	j	CUFF.241	CUFF.241.1	100	1.350561	1.017308	1.683815	9.066187	2891	CUFF.241.2	2249
BnaA01g08930D	BnaA01g08930D	j	CUFF.241	CUFF.241.2	50	0.680233	0.442901	0.917565	4.566339	3263	CUFF.241.2	2249
BnaA01g08940D	BnaA01g08940D	=	CUFF.242	CUFF.242.1	100	2.097259	1.780306	2.414211	14.078693	3957	CUFF.242.1	3243
BnaA01g08950D	BnaA01g08950D	j	CUFF.243	CUFF.243.1	100	3.505747	3.017969	3.993525	23.448617	2847	CUFF.243.1	2478
BnaA01g08960D	BnaA01g08960D	=	CUFF.244	CUFF.244.1	100	0.502953	0.240844	0.765063	3.113523	1415	CUFF.244.1	1320
BnaA01g08990D	BnaA01g08990D	c	CUFF.245	CUFF.245.1	100	31.079119	23.218672	38.939565	207.629615	301	CUFF.245.1	2234
BnaA01g09030D	BnaA01g09030D	=	CUFF.246	CUFF.246.1	100	8.135903	6.731784	9.540023	54.300396	943	CUFF.246.1	973
BnaA01g09040D	BnaA01g09040D	j	CUFF.247	CUFF.247.1	100	1.721082	1.180820	2.261344	11.581958	1360	CUFF.247.2	3012
BnaA01g09040D	BnaA01g09040D	j	CUFF.247	CUFF.247.2	56	0.960185	0.564309	1.356060	6.461527	1515	CUFF.247.2	3012
BnaA01g09040D	BnaA01g09040D	j	CUFF.248	CUFF.248.1	68	1.172320	0.647061	1.697578	7.712342	1397	CUFF.248.3	3012
BnaA01g09040D	BnaA01g09040D	j	CUFF.248	CUFF.248.2	100	1.717388	1.115442	2.319334	11.298183	1396	CUFF.248.3	3012
BnaA01g09040D	BnaA01g09040D	j	CUFF.248	CUFF.248.3	74	1.267945	0.860469	1.675421	8.341435	1801	CUFF.248.3	3012
BnaA01g13000D	BnaA01g13000D	j	CUFF.257	CUFF.257.1	83	2.844612	1.101272	4.587953	19.146487	434	CUFF.257.2	768
BnaA01g13000D	BnaA01g13000D	j	CUFF.257	CUFF.257.2	44	1.526743	0.791499	2.261986	10.276184	864	CUFF.257.2	768
BnaA01g13000D	BnaA01g13000D	=	CUFF.257	CUFF.257.3	100	3.431674	2.189012	4.674336	23.097876	720	CUFF.257.2	768
BnaA01g13060D	BnaA01g13060D	j	CUFF.259	CUFF.259.1	100	1.955869	1.294366	2.617371	12.771318	973	CUFF.259.1	525
BnaA01g13090D	BnaA01g13090D	j	CUFF.260	CUFF.260.1	100	1.872615	1.454369	2.290861	12.247578	1968	CUFF.260.1	1929
BnaA01g13080D	BnaA01g13080D	j	CUFF.263	CUFF.263.1	100	11.915138	10.271755	13.558521	79.322341	1020	CUFF.263.1	1185
BnaA01g13040D	BnaA01g13040D	j	CUFF.264	CUFF.264.1	10	1.786044	1.198256	2.373832	12.164961	1246	CUFF.264.1	1236
BnaA01g13040D	BnaA01g13040D	j	CUFF.264	CUFF.264.2	100	17.731857	15.610148	19.853566	120.773829	974	CUFF.264.1	1236
BnaA01g13020D	BnaA01g13020D	j	CUFF.265	CUFF.265.1	100	15.586944	13.929166	17.244722	104.574304	1315	CUFF.265.1	1119
BnaA01g13390D	BnaA01g13390D	j	CUFF.267	CUFF.267.1	100	1.727960	1.260617	2.195303	11.517373	1609	CUFF.267.1	1471
BnaA01g13370D	BnaA01g13370D	=	CUFF.268	CUFF.268.1	100	10.495201	8.286944	12.703457	72.262220	596	CUFF.268.1	585
BnaA01g13460D	BnaA01g13460D	j	CUFF.269	CUFF.269.1	40	0.746078	0.306638	1.185519	5.005935	1040	CUFF.269.1	1498
BnaA01g13460D	BnaA01g13460D	c	CUFF.269	CUFF.269.2	100	1.882428	1.222288	2.542567	12.630461	1040	CUFF.269.1	1498
BnaA01g13460D	BnaA01g13460D	c	CUFF.270	CUFF.270.1	100	3.855610	1.795925	5.915294	26.140369	376	CUFF.270.1	1498
BnaA01g13400D	BnaA01g13400D	j	CUFF.271	CUFF.271.1	100	12.482399	11.354612	13.610186	83.719376	2240	CUFF.271.1	2163
BnaA01g13430D	BnaA01g13430D	=	CUFF.274	CUFF.274.1	100	7.692456	6.532308	8.852605	52.254940	1364	CUFF.274.1	1383
BnaA01g13430D	BnaA01g13430D	j	CUFF.274	CUFF.274.2	20	1.541523	0.942826	2.140219	10.471581	1364	CUFF.274.1	1383
BnaA01g14530D	BnaA01g14530D	j	CUFF.306	CUFF.306.1	83	2.835785	2.090360	3.581210	18.887187	1225	CUFF.306.1	1123
BnaA01g14530D	BnaA01g14530D	j	CUFF.306	CUFF.306.2	38	1.299295	0.616889	1.981700	8.653695	859	CUFF.306.1	1123
BnaA01g14530D	BnaA01g14530D	c	CUFF.306	CUFF.306.3	100	3.406790	2.253474	4.560106	22.690255	769	CUFF.306.1	1123
BnaA01g14570D	BnaA01g14570D	=	CUFF.308	CUFF.308.1	100	22.065184	20.201713	23.928655	147.465045	1274	CUFF.308.1	1349
BnaA01g14650D	BnaA01g14650D	o	CUFF.309	CUFF.309.1	100	0.580683	0.365472	0.795894	3.849379	2348	CUFF.309.1	1584
BnaA01g14660D	BnaA01g14660D	=	CUFF.311	CUFF.311.1	100	3.556009	2.627968	4.484050	23.752565	930	CUFF.311.1	980
BnaA01g14520D	BnaA01g14520D	j	CUFF.312	CUFF.312.1	18	3.116131	2.191551	4.040710	20.719595	1297	CUFF.312.1	1340
BnaA01g14520D	BnaA01g14520D	=	CUFF.312	CUFF.312.2	100	17.077468	15.193761	18.961175	113.550505	1269	CUFF.312.1	1340
BnaA01g14670D	BnaA01g14670D	j	CUFF.310	CUFF.310.1	100	2.115999	1.493195	2.738802	14.411477	1151	CUFF.310.1	411
BnaA01g14710D	BnaA01g14710D	=	CUFF.316	CUFF.316.1	100	5.888722	5.051384	6.726059	39.005061	1589	CUFF.316.1	1593
BnaA01g14590D	BnaA01g14590D	c	CUFF.313	CUFF.313.1	100	6.727371	3.718799	9.735942	45.036241	341	CUFF.313.1	2036
BnaA01g14590D	BnaA01g14590D	j	CUFF.317	CUFF.317.1	100	3.565187	2.859558	4.270817	23.832695	1744	CUFF.317.2	2036
BnaA01g14590D	BnaA01g14590D	j	CUFF.317	CUFF.317.2	27	0.979481	0.621726	1.337235	6.547669	2005	CUFF.317.2	2036
BnaA01g14590D	BnaA01g14590D	j	CUFF.317	CUFF.317.3	29	1.048013	0.598649	1.497377	7.005797	1698	CUFF.317.2	2036
BnaA01g14600D	BnaA01g14600D	j	CUFF.318	CUFF.318.1	26	3.618661	2.977949	4.259374	24.120306	2250	CUFF.318.1	2142
BnaA01g14600D	BnaA01g14600D	c	CUFF.318	CUFF.318.2	100	13.935471	12.469188	15.401755	92.887342	1630	CUFF.318.1	2142
BnaA01g14790D	BnaA01g14790D	=	CUFF.323	CUFF.323.1	100	11.350856	9.736443	12.965270	76.942326	1005	CUFF.323.1	1066
BnaA01g13130D	BnaA01g13130D	j	CUFF.295	CUFF.295.1	100	2.626322	2.054486	3.198157	18.096013	1591	CUFF.295.1	1714
BnaA01g13160D	BnaA01g13160D	o	CUFF.296	CUFF.296.1	100	0.711055	0.371796	1.050315	4.735900	1255	CUFF.296.1	817
BnaA01g13170D	BnaA01g13170D	e	CUFF.297	CUFF.297.1	100	32.931668	30.701886	35.161450	220.843217	1306	CUFF.297.1	1156
BnaA01g13180D	BnaA01g13180D	j	CUFF.298	CUFF.298.1	100	0.647180	0.311122	0.983239	3.966383	1213	CUFF.298.1	1797
BnaA01g13220D	BnaA01g13220D	j	CUFF.302	CUFF.302.1	28	0.385568	0.083408	0.687729	2.600986	1354	CUFF.302.2	3394
BnaA01g13220D	BnaA01g13220D	c	CUFF.302	CUFF.302.2	100	1.361653	0.953365	1.769941	9.185502	1749	CUFF.302.2	3394
BnaA01g13220D	BnaA01g13220D	j	CUFF.303	CUFF.303.1	100	1.134115	0.667995	1.600235	7.539296	1072	CUFF.303.1	3394
BnaA01g13220D	BnaA01g13220D	c	CUFF.305	CUFF.305.1	100	1.104170	0.633351	1.574990	7.503383	1023	CUFF.305.1	3394
BnaA01g13300D	BnaA01g13300D	=	CUFF.315	CUFF.315.1	100	8.065352	6.545662	9.585043	54.621275	788	CUFF.315.1	807
BnaA01g13310D	BnaA01g13310D	j	CUFF.319	CUFF.319.1	15	10.391554	8.417392	12.365715	66.257093	849	CUFF.319.1	1160
BnaA01g13310D	BnaA01g13310D	=	CUFF.319	CUFF.319.2	100	68.894270	63.183645	74.604895	439.273495	720	CUFF.319.1	1160
BnaA01g13310D	BnaA01g13310D	o	CUFF.320	CUFF.320.1	100	68.597202	60.781667	76.412737	437.379374	440	CUFF.319.1	1160
BnaA01g13320D	BnaA01g13320D	e	CUFF.321	CUFF.321.1	100	2.874658	2.163492	3.585823	19.156479	1575	CUFF.322.2	2881
BnaA01g13320D	BnaA01g13320D	=	CUFF.322	CUFF.322.1	100	8.679549	7.631975	9.727122	57.839792	2217	CUFF.322.2	2881
BnaA01g13320D	BnaA01g13320D	j	CUFF.322	CUFF.322.2	54	4.651334	3.933686	5.368982	30.996102	2588	CUFF.322.2	2881
BnaA01g13330D	BnaA01g13330D	j	CUFF.326	CUFF.326.1	48	8.190002	7.163574	9.216430	54.133205	1834	CUFF.326.1	1793
BnaA01g13330D	BnaA01g13330D	c	CUFF.326	CUFF.326.2	100	17.111297	15.049520	19.173074	113.100017	1065	CUFF.326.1	1793
BnaA01g13340D	BnaA01g13340D	e	CUFF.327	CUFF.327.1	100	4.339947	2.478601	6.201293	29.174949	444	CUFF.328.1	1602
BnaA01g13340D	BnaA01g13340D	j	CUFF.328	CUFF.328.1	100	4.947350	4.037004	5.857695	33.258167	1256	CUFF.328.1	1602
-	-	u	CUFF.329	CUFF.329.1	100	2.269752	1.344868	3.194637	14.467161	755	CUFF.329.1	-
-	-	u	CUFF.330	CUFF.330.1	100	3.354059	1.705060	5.003058	21.378415	482	CUFF.329.1	-
BnaA01g13350D	BnaA01g13350D	=	CUFF.331	CUFF.331.1	100	1.139560	0.629933	1.649187	6.859215	929	CUFF.331.1	816
BnaA01g14720D	BnaA01g14720D	=	CUFF.336	CUFF.336.1	100	7.473778	6.487832	8.459723	50.072934	1616	CUFF.336.1	1682
BnaA01g14730D	BnaA01g14730D	j	CUFF.337	CUFF.337.1	100	7.073806	6.192492	7.955121	47.358136	1891	CUFF.337.1	2283
BnaA01g14740D	BnaA01g14740D	=	CUFF.338	CUFF.338.1	100	3.209036	2.513114	3.904958	21.394416	1491	CUFF.338.2	3145
BnaA01g14740D	BnaA01g14740D	j	CUFF.338	CUFF.338.2	30	0.963519	0.566949	1.360090	6.423716	1678	CUFF.338.2	3145
BnaA01g14750D	BnaA01g14750D	j	CUFF.341	CUFF.341.1	35	11.253949	9.955934	12.551965	74.367927	1674	CUFF.341.1	1456
BnaA01g14750D	BnaA01g14750D	j	CUFF.341	CUFF.341.2	83	26.593513	24.174603	29.012422	175.734254	1307	CUFF.341.1	1456
BnaA01g14750D	BnaA01g14750D	c	CUFF.341	CUFF.341.3	100	31.886988	28.504368	35.269608	210.714398	925	CUFF.341.1	1456
BnaA01g10100D	BnaA01g10100D	j	CUFF.249	CUFF.249.1	100	6.062640	5.228221	6.897059	41.259658	1782	CUFF.249.1	4346
BnaA01g10100D	BnaA01g10100D	j	CUFF.250	CUFF.250.1	76	2.370588	1.949049	2.792128	16.007912	2640	CUFF.250.1	4346
BnaA01g10100D	BnaA01g10100D	j	CUFF.250	CUFF.250.2	55	1.720394	1.003581	2.437206	11.617333	924	CUFF.250.1	4346
BnaA01g10100D	BnaA01g10100D	c	CUFF.250	CUFF.250.3	100	3.130336	1.726524	4.534149	21.138278	540	CUFF.250.1	4346
BnaA01g10110D	BnaA01g10110D	e	CUFF.251	CUFF.251.1	100	6.833769	5.319974	8.347564	46.856827	864	CUFF.251.1	831
BnaA01g10110D	BnaA01g10110D	=	CUFF.252	CUFF.252.1	100	67.007951	61.093373	72.922529	459.450721	646	CUFF.251.1	831
BnaA01g10130D	BnaA01g10130D	=	CUFF.253	CUFF.253.1	100	1.170193	0.492019	1.848367	8.185767	640	CUFF.253.1	738
BnaA01g10140D	BnaA01g10140D	e	CUFF.254	CUFF.254.1	100	1.131428	0.442516	1.820339	7.650017	767	CUFF.254.1	655
BnaA01g10140D	BnaA01g10140D	j	CUFF.255	CUFF.255.1	100	6.790493	4.918507	8.662479	45.913132	594	CUFF.254.1	655
BnaA01g10160D	BnaA01g10160D	j	CUFF.256	CUFF.256.1	43	6.578945	5.168310	7.989580	43.934516	953	CUFF.256.1	973
BnaA01g10160D	BnaA01g10160D	j	CUFF.256	CUFF.256.2	26	4.039144	2.865355	5.212933	26.973601	953	CUFF.256.1	973
BnaA01g10160D	BnaA01g10160D	j	CUFF.256	CUFF.256.3	100	15.294506	11.027513	19.561498	102.137456	419	CUFF.256.1	973
BnaA01g10200D	BnaA01g10200D	e	CUFF.258	CUFF.258.1	100	1.020711	0.710971	1.330451	6.764665	1941	CUFF.258.1	1827
BnaA01g10220D	BnaA01g10220D	=	CUFF.261	CUFF.261.1	100	4.315009	3.696486	4.933531	29.159007	2230	CUFF.261.1	2271
BnaA01g10230D	BnaA01g10230D	j	CUFF.262	CUFF.262.1	100	5.546996	4.743279	6.350713	37.482516	1751	CUFF.262.1	2005
BnaA01g10270D	BnaA01g10270D	j	CUFF.266	CUFF.266.1	14	1.507446	1.064709	1.950183	9.938947	2093	CUFF.266.1	2006
BnaA01g10270D	BnaA01g10270D	=	CUFF.266	CUFF.266.2	100	10.470924	9.391477	11.550371	69.037256	2093	CUFF.266.1	2006
BnaA01g10280D	BnaA01g10280D	j	CUFF.272	CUFF.272.1	100	11.640159	10.449758	12.830561	78.329347	1821	CUFF.272.1	5637
BnaA01g10290D	BnaA01g10290D	=	CUFF.273	CUFF.273.1	100	0.714540	0.495014	0.934066	4.730947	2617	CUFF.273.1	1488
BnaA01g10310D	BnaA01g10310D	j	CUFF.275	CUFF.275.1	100	0.813481	0.500572	1.126390	5.301578	1597	CUFF.275.1	2439
BnaA01g10340D	BnaA01g10340D	j	CUFF.276	CUFF.276.1	24	0.568141	0.160613	0.975669	3.826383	1170	CUFF.276.1	1029
BnaA01g10340D	BnaA01g10340D	j	CUFF.276	CUFF.276.2	100	2.401183	1.654400	3.147967	16.171779	1068	CUFF.276.1	1029
-	-	u	CUFF.277	CUFF.277.1	100	4.270513	3.664432	4.876594	28.808706	2531	CUFF.277.1	-
-	-	u	CUFF.277	CUFF.277.2	23	0.987309	0.641634	1.332984	6.660348	2371	CUFF.277.1	-
BnaA01g10360D	BnaA01g10360D	=	CUFF.278	CUFF.278.1	100	6.989634	6.033306	7.945962	46.352283	1487	CUFF.278.1	1522
BnaA01g10370D	BnaA01g10370D	=	CUFF.279	CUFF.279.1	100	6.364099	5.378893	7.349305	42.899176	1550	CUFF.279.1	537
BnaA01g10380D	BnaA01g10380D	=	CUFF.280	CUFF.280.1	100	3.877570	3.117456	4.637684	26.137958	1628	CUFF.280.1	1457
BnaA01g10390D	BnaA01g10390D	j	CUFF.281	CUFF.281.1	100	5.933726	4.979033	6.888419	39.865014	1711	CUFF.281.2	1524
BnaA01g10390D	BnaA01g10390D	j	CUFF.281	CUFF.281.2	43	2.553561	1.864057	3.243065	17.155788	1772	CUFF.281.2	1524
BnaA01g10400D	BnaA01g10400D	c	CUFF.282	CUFF.282.1	100	1.223474	0.950213	1.496735	8.306777	2888	CUFF.282.1	3381
BnaA01g10410D	BnaA01g10410D	c	CUFF.283	CUFF.283.1	100	0.946249	0.615109	1.277389	6.389454	1615	CUFF.283.1	2040
BnaA01g10420D	BnaA01g10420D	c	CUFF.284	CUFF.284.1	100	0.862433	0.362619	1.362248	5.905142	785	CUFF.284.1	2120
BnaA01g10420D	BnaA01g10420D	c	CUFF.285	CUFF.285.1	100	0.936421	0.344848	1.527994	6.180709	678	CUFF.285.1	2120
BnaA01g10440D	BnaA01g10440D	j	CUFF.286	CUFF.286.1	100	7.700114	5.481132	9.919097	52.656171	495	CUFF.286.1	1627
BnaA01g10460D	BnaA01g10460D	=	CUFF.287	CUFF.287.1	100	9.701587	8.613516	10.789659	63.672154	1766	CUFF.287.1	1799
BnaA01g10480D	BnaA01g10480D	=	CUFF.288	CUFF.288.1	100	0.554320	0.277160	0.831480	3.843470	1377	CUFF.288.1	1698
BnaA01g10490D	BnaA01g10490D	=	CUFF.289	CUFF.289.1	100	13.812868	11.818358	15.807379	93.846089	853	CUFF.289.1	1011
BnaA01g10490D	BnaA01g10490D	e	CUFF.290	CUFF.290.1	100	4.249780	3.018832	5.480728	28.873454	724	CUFF.289.1	1011
BnaA01g10500D	BnaA01g10500D	j	CUFF.291	CUFF.291.1	64	17.778923	15.518131	20.039715	118.039617	1423	CUFF.291.3	1647
BnaA01g10500D	BnaA01g10500D	=	CUFF.291	CUFF.291.2	100	27.935475	25.360489	30.510462	185.472025	1426	CUFF.291.3	1647
BnaA01g10500D	BnaA01g10500D	j	CUFF.291	CUFF.291.3	45	12.561524	10.849313	14.273736	83.399739	1510	CUFF.291.3	1647
BnaA01g10510D	BnaA01g10510D	j	CUFF.292	CUFF.292.1	100	1.792478	1.249742	2.335213	11.845690	1326	CUFF.292.1	1858
BnaA01g10510D	BnaA01g10510D	x	CUFF.293	CUFF.293.1	100	0.363179	0.083821	0.642536	2.400086	1332	CUFF.293.1	1858
BnaA01g10520D	BnaA01g10520D	=	CUFF.294	CUFF.294.1	100	1.998862	1.214984	2.782741	13.789593	759	CUFF.294.1	786
BnaA01g10530D	BnaA01g10530D	j	CUFF.299	CUFF.299.1	100	22.566555	20.787744	24.345365	150.688343	1843	CUFF.299.1	2354
BnaA01g10530D	BnaA01g10530D	e	CUFF.300	CUFF.300.1	100	7.423722	6.391942	8.455503	49.571962	1523	CUFF.299.1	2354
BnaA01g10540D	BnaA01g10540D	j	CUFF.301	CUFF.301.1	100	2.195536	1.405277	2.985795	14.621642	908	CUFF.301.2	1990
BnaA01g10540D	BnaA01g10540D	j	CUFF.301	CUFF.301.2	26	0.562386	0.152114	0.972659	3.745332	1053	CUFF.301.2	1990
BnaA01g10550D	BnaA01g10550D	e	CUFF.304	CUFF.304.1	100	33.366976	31.392820	35.341132	222.093643	1598	CUFF.304.1	1104
BnaA01g10570D	BnaA01g10570D	=	CUFF.307	CUFF.307.1	100	9.481217	7.907641	11.054794	63.215044	896	CUFF.307.1	717
BnaA01g10580D	BnaA01g10580D	=	CUFF.314	CUFF.314.1	100	17.279359	15.165737	19.392982	113.348149	941	CUFF.314.1	1004
BnaA01g10590D	BnaA01g10590D	j	CUFF.324	CUFF.324.1	100	8.619679	7.821514	9.417844	58.402209	2982	CUFF.324.1	3552
BnaA01g10600D	BnaA01g10600D	=	CUFF.325	CUFF.325.1	100	18.997241	17.398198	20.596284	128.714870	1822	CUFF.325.1	1200
BnaA01g10630D	BnaA01g10630D	c	CUFF.332	CUFF.332.1	100	23.243130	21.222258	25.264002	153.121139	1154	CUFF.332.1	1787
BnaA01g10650D	BnaA01g10650D	=	CUFF.333	CUFF.333.1	100	2.580738	2.028522	3.132953	16.897760	1661	CUFF.333.1	1684
BnaA01g10660D	BnaA01g10660D	c	CUFF.334	CUFF.334.1	100	0.575834	0.223251	0.928416	3.563959	979	CUFF.334.1	2178
BnaA01g10660D	BnaA01g10660D	e	CUFF.335	CUFF.335.1	100	0.528634	0.209856	0.847413	3.725729	1058	CUFF.335.1	2178
BnaA01g10710D	BnaA01g10710D	=	CUFF.339	CUFF.339.1	100	17.431333	16.074592	18.788074	117.233945	1764	CUFF.339.1	1584
BnaA01g10720D	BnaA01g10720D	=	CUFF.340	CUFF.340.1	100	6.660491	5.844057	7.476925	44.686368	1866	CUFF.340.1	1581
BnaA01g10730D	BnaA01g10730D	j	CUFF.342	CUFF.342.1	100	1.288587	0.899405	1.677768	8.435679	1622	CUFF.342.1	1430
BnaA01g10740D	BnaA01g10740D	=	CUFF.343	CUFF.343.1	100	6.892074	6.066628	7.717521	45.148842	1860	CUFF.343.1	1650
BnaA01g10750D	BnaA01g10750D	e	CUFF.344	CUFF.344.1	100	2.049144	1.579623	2.518664	13.297998	1722	CUFF.344.1	1707
BnaA01g10760D	BnaA01g10760D	j	CUFF.345	CUFF.345.1	100	11.914104	10.894531	12.933677	79.813886	2647	CUFF.345.1	4492
BnaA01g10760D	BnaA01g10760D	j	CUFF.346	CUFF.346.1	21	1.426218	0.837194	2.015242	9.411249	1119	CUFF.346.1	4492
BnaA01g10760D	BnaA01g10760D	c	CUFF.346	CUFF.346.2	100	6.710389	5.289185	8.131592	44.280145	847	CUFF.346.1	4492
BnaA01g10780D	BnaA01g10780D	j	CUFF.347	CUFF.347.1	100	44.669260	40.946363	48.392157	302.723041	924	CUFF.347.1	1749
BnaA01g10790D	BnaA01g10790D	=	CUFF.348	CUFF.348.1	100	10.649537	9.557161	11.741914	70.592863	1660	CUFF.348.1	1203
BnaA01g10800D	BnaA01g10800D	=	CUFF.349	CUFF.349.1	100	16.793657	15.138484	18.448830	111.991867	1435	CUFF.349.1	1563
BnaA01g10810D	BnaA01g10810D	j	CUFF.350	CUFF.350.1	13	0.540040	0.301222	0.778858	3.614418	3058	CUFF.350.1	3001
BnaA01g10810D	BnaA01g10810D	j	CUFF.350	CUFF.350.2	100	4.011923	3.480557	4.543290	26.851282	3058	CUFF.350.1	3001
BnaA01g10820D	BnaA01g10820D	c	CUFF.351	CUFF.351.1	100	0.584254	0.260390	0.908117	3.915202	1149	CUFF.351.1	2013
BnaA01g10830D	BnaA01g10830D	j	CUFF.352	CUFF.352.1	100	1.601361	1.249854	1.952867	10.906513	2975	CUFF.352.2	2803
BnaA01g10830D	BnaA01g10830D	j	CUFF.352	CUFF.352.2	36	0.580240	0.347790	0.812691	3.951890	3145	CUFF.352.2	2803
BnaA01g16390D	BnaA01g16390D	e	CUFF.353	CUFF.353.1	100	2.996977	1.948183	4.045770	20.346081	670	CUFF.353.1	569
BnaA01g16360D	BnaA01g16360D	j	CUFF.354	CUFF.354.1	100	1.576346	1.127421	2.025271	10.456913	1877	CUFF.354.2	1946
BnaA01g16360D	BnaA01g16360D	j	CUFF.354	CUFF.354.2	33	0.519863	0.225065	0.814661	3.448585	1879	CUFF.354.2	1946
BnaA01g16410D	BnaA01g16410D	=	CUFF.355	CUFF.355.1	100	0.433656	0.223388	0.643924	2.969031	1832	CUFF.355.1	2065
BnaA01g16400D	BnaA01g16400D	e	CUFF.356	CUFF.356.1	100	1.201029	0.749569	1.652489	8.111592	1535	CUFF.356.1	1455
BnaA01g16400D	BnaA01g16400D	x	CUFF.357	CUFF.357.1	100	0.802891	0.378820	1.226963	5.422621	1370	CUFF.357.1	1455
BnaA01g16400D	BnaA01g16400D	=	CUFF.358	CUFF.358.1	100	2.671039	1.898543	3.443536	18.039847	1094	CUFF.356.1	1455
BnaA01g16470D	BnaA01g16470D	o	CUFF.359	CUFF.359.1	100	3.062766	2.262831	3.862700	20.444299	1027	CUFF.359.1	1215
BnaA01g16490D	BnaA01g16490D	=	CUFF.360	CUFF.360.1	100	4.345670	3.391504	5.299836	29.660886	1004	CUFF.360.1	1012
BnaA01g16530D	BnaA01g16530D	o	CUFF.362	CUFF.362.1	100	0.682749	0.326941	1.038558	4.385889	1104	CUFF.362.1	1049
BnaA01g16540D	BnaA01g16540D	=	CUFF.364	CUFF.364.1	100	3.463673	2.592466	4.334879	23.821849	1000	CUFF.364.1	2305
BnaA01g16460D	BnaA01g16460D	e	CUFF.361	CUFF.361.1	100	0.641673	0.259650	1.023696	4.396185	1331	CUFF.361.1	1164
BnaA01g16460D	BnaA01g16460D	=	CUFF.363	CUFF.363.1	100	1.410130	0.844102	1.976158	9.660987	1167	CUFF.361.1	1164
BnaA01g16610D	BnaA01g16610D	=	CUFF.366	CUFF.366.1	100	1.319975	0.881487	1.758462	8.747925	1344	CUFF.366.1	1273
BnaA01g16570D	BnaA01g16570D	e	CUFF.367	CUFF.367.1	100	15.582243	13.351740	17.812745	103.727561	741	CUFF.367.1	432
BnaA01g16600D	BnaA01g16600D	=	CUFF.368	CUFF.368.1	100	2.741046	2.185623	3.296468	18.096851	1657	CUFF.368.1	2090
BnaA01g16620D	BnaA01g16620D	=	CUFF.369	CUFF.369.1	100	4.170978	2.310205	6.031751	26.692856	435	CUFF.369.1	592
BnaA01g16510D	BnaA01g16510D	j	CUFF.365	CUFF.365.1	100	1.557417	0.753589	2.361246	10.593610	628	CUFF.365.1	1290
BnaA01g16520D	BnaA01g16520D	x	CUFF.371	CUFF.371.1	100	2.390840	1.698104	3.083575	16.431202	1172	CUFF.371.1	2277
BnaA01g16520D	BnaA01g16520D	=	CUFF.372	CUFF.372.1	100	0.740702	0.487270	0.994135	5.090525	2734	CUFF.372.1	2277
BnaA01g16520D	BnaA01g16520D	j	CUFF.372	CUFF.372.2	49	0.366496	0.121338	0.611654	2.518769	1812	CUFF.372.1	2277
BnaA01g16630D	BnaA01g16630D	j	CUFF.375	CUFF.375.1	28	1.909194	0.976802	2.841586	13.023101	785	CUFF.375.2	884
BnaA01g16630D	BnaA01g16630D	j	CUFF.375	CUFF.375.2	20	1.370265	0.716778	2.023751	9.346928	951	CUFF.375.2	884
BnaA01g16630D	BnaA01g16630D	=	CUFF.375	CUFF.375.3	100	6.779150	5.304375	8.253925	46.242323	851	CUFF.375.2	884
BnaA01g16420D	BnaA01g16420D	=	CUFF.373	CUFF.373.1	100	6.915301	6.219049	7.611553	46.519257	3515	CUFF.374.1	3562
BnaA01g16420D	BnaA01g16420D	e	CUFF.374	CUFF.374.1	100	1.697412	1.342422	2.052401	11.418496	3528	CUFF.374.1	3562
BnaA01g16420D	BnaA01g16420D	x	CUFF.378	CUFF.378.1	100	7.607374	5.848105	9.366643	51.174838	843	CUFF.378.1	3562
BnaA01g16560D	BnaA01g16560D	=	CUFF.379	CUFF.379.1	100	12.952530	11.498859	14.406201	86.729697	1382	CUFF.379.1	1513
BnaA01g16440D	BnaA01g16440D	j	CUFF.370	CUFF.370.1	100	13.691380	12.101889	15.280870	91.538783	1298	CUFF.370.1	1586
BnaA01g16440D	BnaA01g16440D	c	CUFF.370	CUFF.370.2	91	12.399847	9.325342	15.474352	82.903766	508	CUFF.370.1	1586
BnaA01g16450D	BnaA01g16450D	e	CUFF.376	CUFF.376.1	100	1.794932	1.265302	2.324561	12.058150	1458	CUFF.376.1	1030
BnaA01g16450D	BnaA01g16450D	j	CUFF.377	CUFF.377.1	92	4.107450	2.945932	5.268968	27.593390	870	CUFF.376.1	1030
BnaA01g16450D	BnaA01g16450D	=	CUFF.377	CUFF.377.2	100	4.447487	2.725165	6.169809	29.877718	559	CUFF.376.1	1030
BnaA01g16700D	BnaA01g16700D	c	CUFF.380	CUFF.380.1	100	0.515620	0.182691	0.848549	3.502707	1002	CUFF.380.1	1887
BnaA01g16650D	BnaA01g16650D	j	CUFF.381	CUFF.381.1	13	0.590079	0.239987	0.940172	3.999938	1583	CUFF.381.1	1559
BnaA01g16650D	BnaA01g16650D	=	CUFF.381	CUFF.381.2	100	4.715491	3.874350	5.556632	31.964637	1476	CUFF.381.1	1559
BnaA01g16640D	BnaA01g16640D	=	CUFF.382	CUFF.382.1	100	20.543464	17.841482	23.245447	135.476194	740	CUFF.382.1	918
BnaA01g16720D	BnaA01g16720D	j	CUFF.383	CUFF.383.1	100	5.606420	4.675386	6.537454	35.701014	1443	CUFF.383.1	1465
BnaA01g16720D	BnaA01g16720D	c	CUFF.383	CUFF.383.2	66	3.714572	2.513589	4.915555	23.653951	783	CUFF.383.1	1465
BnaA01g16660D	BnaA01g16660D	=	CUFF.384	CUFF.384.1	100	9.948404	8.624848	11.271961	66.469556	1253	CUFF.384.1	1623
BnaA01g16750D	BnaA01g16750D	c	CUFF.385	CUFF.385.1	100	1.670974	1.074857	2.267092	11.437309	1020	CUFF.385.1	1887
BnaA01g16750D	BnaA01g16750D	c	CUFF.386	CUFF.386.1	100	1.923054	0.857067	2.989040	12.600119	511	CUFF.386.1	1887
BnaA01g16710D	BnaA01g16710D	=	CUFF.387	CUFF.387.1	47	2.079097	1.522063	2.636132	13.629409	2110	CUFF.387.2	2682
BnaA01g16710D	BnaA01g16710D	j	CUFF.387	CUFF.387.2	100	4.439489	3.709262	5.169717	29.102828	2125	CUFF.387.2	2682
BnaA01g16430D	BnaA01g16430D	=	CUFF.388	CUFF.388.1	100	279.892495	263.649859	296.135131	1900.883178	580	CUFF.388.1	877
BnaA01g17810D	BnaA01g17810D	e	CUFF.401	CUFF.401.1	100	2.357906	1.889524	2.826289	15.840222	1947	CUFF.401.1	1164
BnaA01g17870D	BnaA01g17870D	c	CUFF.404	CUFF.404.1	100	0.834561	0.278187	1.390935	5.620865	661	CUFF.404.1	1503
BnaA01g17870D	BnaA01g17870D	j	CUFF.405	CUFF.405.1	17	0.470714	0.109298	0.832129	3.180316	1214	CUFF.405.1	1503
BnaA01g17870D	BnaA01g17870D	j	CUFF.405	CUFF.405.2	100	2.723728	1.924296	3.523160	18.402511	1046	CUFF.405.1	1503
BnaA01g17860D	BnaA01g17860D	=	CUFF.406	CUFF.406.1	100	5.249862	4.542864	5.956859	34.247257	1950	CUFF.406.1	2006
BnaA01g17900D	BnaA01g17900D	o	CUFF.409	CUFF.409.1	100	0.626723	0.305189	0.948258	4.241195	1831	CUFF.409.1	1563
BnaA01g17910D	BnaA01g17910D	=	CUFF.410	CUFF.410.1	100	6.196068	5.283902	7.108233	41.930359	1634	CUFF.410.1	1528
BnaA01g17960D	BnaA01g17960D	e	CUFF.411	CUFF.411.1	100	7.154883	6.281071	8.028694	47.822191	1756	CUFF.411.1	933
BnaA01g17950D	BnaA01g17950D	=	CUFF.414	CUFF.414.1	100	9.329477	8.126620	10.532334	61.507095	1397	CUFF.414.1	1346
BnaA01g17930D	BnaA01g17930D	=	CUFF.415	CUFF.415.1	100	10.536516	8.920231	12.152802	69.116590	939	CUFF.415.1	942
BnaA01g18000D	BnaA01g18000D	=	CUFF.416	CUFF.416.1	100	3.212203	2.362999	4.061408	21.533527	986	CUFF.416.1	826
BnaA01g18040D	BnaA01g18040D	j	CUFF.417	CUFF.417.1	100	0.463224	0.192793	0.733655	3.220560	1730	CUFF.417.1	1997
BnaA01g18040D	BnaA01g18040D	=	CUFF.417	CUFF.417.2	100	0.463224	0.197889	0.728559	3.220560	1730	CUFF.417.1	1997
BnaA01g17990D	BnaA01g17990D	j	CUFF.419	CUFF.419.1	100	11.490875	10.052806	12.928943	77.442156	1242	CUFF.419.1	1918
BnaA01g17890D	BnaA01g17890D	=	CUFF.420	CUFF.420.1	100	5.449495	4.105826	6.793165	36.860923	893	CUFF.420.3	1201
BnaA01g17890D	BnaA01g17890D	j	CUFF.420	CUFF.420.2	18	0.996758	0.305609	1.687907	6.742168	893	CUFF.420.3	1201
BnaA01g17890D	BnaA01g17890D	j	CUFF.420	CUFF.420.3	22	1.203322	0.518950	1.887693	8.139386	995	CUFF.420.3	1201
BnaA01g18070D	BnaA01g18070D	j	CUFF.421	CUFF.421.1	100	0.650036	0.407401	0.892671	4.392523	2092	CUFF.421.1	1288
BnaA01g18070D	BnaA01g18070D	j	CUFF.423	CUFF.423.1	100	3.126657	2.220581	4.032732	20.723992	1049	CUFF.423.1	1288
BnaA01g18070D	BnaA01g18070D	j	CUFF.423	CUFF.423.2	29	0.909527	0.327612	1.491442	6.028494	1046	CUFF.423.1	1288
BnaA01g17980D	BnaA01g17980D	j	CUFF.422	CUFF.422.1	100	13.444927	11.884997	15.004856	90.079208	1257	CUFF.422.1	1121
-	-	u	CUFF.424	CUFF.424.1	100	0.682056	0.351210	1.012901	4.409422	1221	CUFF.424.1	-
BnaA01g18130D	BnaA01g18130D	e	CUFF.425	CUFF.425.1	100	2.603443	2.074771	3.132115	17.144304	1717	CUFF.425.1	1395
BnaA01g18090D	BnaA01g18090D	c	CUFF.426	CUFF.426.1	100	17.601326	14.700606	20.502046	118.527581	596	CUFF.426.1	1200
BnaA01g18090D	BnaA01g18090D	j	CUFF.427	CUFF.427.1	62	4.406941	3.039209	5.774674	29.498463	771	CUFF.427.1	1200
BnaA01g18090D	BnaA01g18090D	j	CUFF.427	CUFF.427.2	100	7.066800	5.213167	8.920433	47.302590	678	CUFF.427.1	1200
BnaA01g18010D	BnaA01g18010D	j	CUFF.428	CUFF.428.1	50	4.789750	3.913739	5.665760	32.085243	1467	CUFF.428.1	1694
BnaA01g18010D	BnaA01g18010D	c	CUFF.428	CUFF.428.2	100	9.505866	8.057255	10.954478	63.677236	1124	CUFF.428.1	1694
BnaA01g18030D	BnaA01g18030D	=	CUFF.429	CUFF.429.1	100	8.485825	6.957474	10.014176	56.844253	858	CUFF.429.1	888
BnaA01g18180D	BnaA01g18180D	=	CUFF.430	CUFF.430.1	100	7.679126	6.641377	8.716875	50.799911	1402	CUFF.430.1	1737
-	-	u	CUFF.431	CUFF.431.1	100	0.933841	0.330872	1.536810	5.992167	658	CUFF.431.1	-
-	-	u	CUFF.432	CUFF.432.1	100	0.965847	0.406100	1.525595	6.815265	726	CUFF.432.1	-
BnaA01g18270D	BnaA01g18270D	=	CUFF.433	CUFF.433.1	100	4.172821	2.951703	5.393939	28.380431	680	CUFF.433.1	1810
BnaA01g18280D	BnaA01g18280D	j	CUFF.434	CUFF.434.1	22	0.306492	0.087595	0.525389	2.037280	1892	CUFF.434.1	1848
BnaA01g18280D	BnaA01g18280D	j	CUFF.434	CUFF.434.2	100	1.362456	0.967873	1.757040	9.056365	1881	CUFF.434.1	1848
BnaA01g18340D	BnaA01g18340D	e	CUFF.435	CUFF.435.1	100	0.328233	0.152785	0.503681	2.281854	1923	CUFF.435.1	3379
BnaA01g18350D	BnaA01g18350D	=	CUFF.436	CUFF.436.1	100	8.448859	6.691560	10.206159	56.750412	698	CUFF.436.1	686
BnaA01g18340D	BnaA01g18340D	j	CUFF.440	CUFF.440.1	100	26.219789	22.945426	29.494152	179.922247	678	CUFF.440.1	3379
BnaA01g18390D	BnaA01g18390D	=	CUFF.441	CUFF.441.1	100	11.545299	9.935620	13.154977	77.512775	950	CUFF.441.1	748
BnaA01g18320D	BnaA01g18320D	j	CUFF.442	CUFF.442.1	100	4.245345	3.183032	5.307657	28.520527	1174	CUFF.442.3	1884
BnaA01g18320D	BnaA01g18320D	j	CUFF.442	CUFF.442.2	58	2.446235	1.967743	2.924727	16.433977	2830	CUFF.442.3	1884
BnaA01g18320D	BnaA01g18320D	j	CUFF.442	CUFF.442.3	69	2.932479	2.409328	3.455631	19.700605	2908	CUFF.442.3	1884
BnaA01g18400D	BnaA01g18400D	e	CUFF.443	CUFF.443.1	100	0.506388	0.179420	0.833357	3.404190	1016	CUFF.443.1	1441
BnaA01g18380D	BnaA01g18380D	j	CUFF.444	CUFF.444.1	14	1.641344	0.534556	2.748133	11.058113	632	CUFF.444.1	970
BnaA01g18380D	BnaA01g18380D	=	CUFF.444	CUFF.444.2	100	11.467888	9.142007	13.793770	77.261803	631	CUFF.444.1	970
BnaA01g18360D	BnaA01g18360D	j	CUFF.448	CUFF.448.1	33	2.362475	1.792077	2.932873	15.872858	2385	CUFF.448.3	2976
BnaA01g18360D	BnaA01g18360D	c	CUFF.448	CUFF.448.2	100	7.100589	6.040440	8.160737	47.707019	1696	CUFF.448.3	2976
BnaA01g18360D	BnaA01g18360D	j	CUFF.448	CUFF.448.3	20	1.452631	0.997287	1.907976	9.759853	2388	CUFF.448.3	2976
BnaA01g18430D	BnaA01g18430D	j	CUFF.451	CUFF.451.1	100	10.030873	8.449342	11.612404	67.563873	1134	CUFF.451.1	1269
BnaA01g18430D	BnaA01g18430D	j	CUFF.451	CUFF.451.2	44	4.381071	3.208676	5.553467	29.509112	1120	CUFF.451.1	1269
BnaA01g18410D	BnaA01g18410D	j	CUFF.453	CUFF.453.1	12	0.795027	0.339735	1.250320	5.340448	1230	CUFF.453.1	1360
BnaA01g18410D	BnaA01g18410D	=	CUFF.453	CUFF.453.2	100	6.430644	5.284958	7.576330	43.196643	1130	CUFF.453.1	1360
BnaA01g16780D	BnaA01g16780D	e	CUFF.437	CUFF.437.1	100	6.406471	5.517317	7.295626	43.021893	1703	CUFF.437.1	2366
BnaA01g16780D	BnaA01g16780D	j	CUFF.438	CUFF.438.1	100	142.684483	133.600609	151.768356	958.180586	717	CUFF.437.1	2366
BnaA01g16800D	BnaA01g16800D	=	CUFF.439	CUFF.439.1	100	2.629003	1.956502	3.301505	16.849165	1198	CUFF.439.1	291
BnaA01g16840D	BnaA01g16840D	=	CUFF.445	CUFF.445.1	100	4.539752	3.837596	5.241908	30.275876	1845	CUFF.445.1	1086
BnaA01g16860D	BnaA01g16860D	j	CUFF.446	CUFF.446.1	12	10.757696	9.153219	12.362172	71.743713	1117	CUFF.446.1	505
BnaA01g16860D	BnaA01g16860D	=	CUFF.446	CUFF.446.2	100	86.924787	76.643909	97.205664	579.706585	381	CUFF.446.1	505
BnaA01g16850D	BnaA01g16850D	c	CUFF.447	CUFF.447.1	100	12.496150	9.699130	15.293170	83.337568	603	CUFF.446.1	942
BnaA01g16870D	BnaA01g16870D	j	CUFF.449	CUFF.449.1	84	2.229732	1.691933	2.767531	15.034145	1743	CUFF.449.1	1719
BnaA01g16870D	BnaA01g16870D	c	CUFF.449	CUFF.449.2	100	2.649603	1.861923	3.437283	17.865155	1153	CUFF.449.1	1719
BnaA01g16870D	BnaA01g16870D	j	CUFF.449	CUFF.449.3	74	1.961922	1.110252	2.813593	13.228415	911	CUFF.449.1	1719
-	-	u	CUFF.450	CUFF.450.1	100	4.646355	2.854339	6.438370	31.841302	462	CUFF.450.1	-
BnaA01g16940D	BnaA01g16940D	x	CUFF.452	CUFF.452.1	100	1.462914	0.919601	2.006227	8.736556	1019	CUFF.452.1	938
BnaA01g16960D	BnaA01g16960D	=	CUFF.454	CUFF.454.1	100	2.979928	2.084300	3.875555	18.923026	832	CUFF.454.1	840
BnaA01g16970D	BnaA01g16970D	=	CUFF.455	CUFF.455.1	100	6.083806	5.125416	7.042195	41.370018	1385	CUFF.455.1	942
BnaA01g16990D	BnaA01g16990D	e	CUFF.456	CUFF.456.1	100	0.974850	0.474189	1.475510	6.675438	1157	CUFF.456.1	1026
BnaA01g16990D	BnaA01g16990D	=	CUFF.457	CUFF.457.1	100	3.399387	2.410725	4.388049	23.277847	909	CUFF.456.1	1026
BnaA01g17000D	BnaA01g17000D	c	CUFF.458	CUFF.458.1	100	2.559356	1.796349	3.322362	16.946426	938	CUFF.458.1	1179
BnaA01g17010D	BnaA01g17010D	o	CUFF.459	CUFF.459.1	100	7.270113	5.447031	9.093194	48.102140	596	CUFF.459.1	948
-	-	u	CUFF.460	CUFF.460.1	100	82.599941	32.790303	132.409580	546.516133	169	CUFF.460.1	-
BnaA01g18160D	BnaA01g18160D	=	CUFF.461	CUFF.461.1	100	40.459988	37.955489	42.964488	272.670273	2108	CUFF.461.1	2416
BnaA01g18860D	BnaA01g18860D	=	CUFF.462	CUFF.462.1	100	10.314102	9.193332	11.434872	69.954554	1787	CUFF.462.1	1817
BnaA01g18920D	BnaA01g18920D	=	CUFF.463	CUFF.463.1	100	29.212648	22.174934	36.250362	199.274729	319	CUFF.463.1	792
-	-	u	CUFF.464	CUFF.464.1	100	0.790864	0.368130	1.213599	5.339687	935	CUFF.464.1	-
BnaA01g19090D	BnaA01g19090D	j	CUFF.465	CUFF.465.1	100	1.793898	1.201146	2.386651	11.976997	1345	CUFF.465.1	1439
BnaA01g19090D	BnaA01g19090D	j	CUFF.465	CUFF.465.2	43	0.772389	0.332031	1.212747	5.156871	1345	CUFF.465.1	1439
BnaA01g18810D	BnaA01g18810D	j	CUFF.467	CUFF.467.1	100	24.112831	22.138986	26.086677	151.039782	1575	CUFF.467.1	1032
-	-	u	CUFF.468	CUFF.468.1	100	9.219458	5.589625	12.849291	62.356859	334	CUFF.468.1	-
BnaA01g19120D	BnaA01g19120D	j	CUFF.469	CUFF.469.1	100	5.201441	4.277671	6.125211	35.109461	1277	CUFF.469.1	1245
BnaA01g18880D	BnaA01g18880D	j	CUFF.470	CUFF.470.1	100	21.267896	19.639581	22.896210	141.549011	2061	CUFF.470.1	1369
BnaA01g19150D	BnaA01g19150D	=	CUFF.471	CUFF.471.1	100	13.279234	11.282671	15.275798	87.508988	817	CUFF.471.1	799
BnaA01g19130D	BnaA01g19130D	j	CUFF.472	CUFF.472.1	63	8.045408	5.904983	10.185833	53.783138	613	CUFF.472.2	1449
BnaA01g19130D	BnaA01g19130D	j	CUFF.472	CUFF.472.2	100	12.773410	11.354729	14.192090	85.389590	1491	CUFF.472.2	1449
BnaA01g19170D	BnaA01g19170D	j	CUFF.474	CUFF.474.1	100	2.171064	1.595377	2.746750	14.663512	1547	CUFF.474.2	1748
BnaA01g19170D	BnaA01g19170D	j	CUFF.474	CUFF.474.2	25	0.551213	0.214361	0.888065	3.722930	1564	CUFF.474.2	1748
BnaA01g18800D	BnaA01g18800D	j	CUFF.480	CUFF.480.1	100	7.469751	5.812340	9.127162	50.311994	827	CUFF.480.4	1032
BnaA01g18800D	BnaA01g18800D	j	CUFF.480	CUFF.480.2	81	6.048479	4.924405	7.172552	40.739112	1396	CUFF.480.4	1032
BnaA01g18800D	BnaA01g18800D	j	CUFF.480	CUFF.480.3	61	4.577237	3.571115	5.583359	30.829666	1491	CUFF.480.4	1032
BnaA01g18800D	BnaA01g18800D	j	CUFF.480	CUFF.480.4	84	6.264576	5.214547	7.314606	42.194623	1600	CUFF.480.4	1032
BnaA01g18800D	BnaA01g18800D	j	CUFF.480	CUFF.480.5	80	5.944878	4.871217	7.018540	40.041319	1488	CUFF.480.4	1032
BnaA01g19210D	BnaA01g19210D	=	CUFF.482	CUFF.482.1	100	2.330029	1.752263	2.907796	15.545140	1414	CUFF.482.1	1363
BnaA01g19220D	BnaA01g19220D	e	CUFF.483	CUFF.483.1	100	0.866417	0.521986	1.210848	5.780434	1494	CUFF.483.1	1356
BnaA01g19250D	BnaA01g19250D	=	CUFF.485	CUFF.485.1	100	0.538768	0.226530	0.851006	3.546309	1116	CUFF.485.1	1134
BnaA01g19270D	BnaA01g19270D	j	CUFF.486	CUFF.486.1	55	0.382766	0.084629	0.680902	2.617649	1422	CUFF.486.1	1270
BnaA01g19270D	BnaA01g19270D	j	CUFF.486	CUFF.486.2	100	0.696152	0.215341	1.176962	4.760828	952	CUFF.486.1	1270
BnaA01g19270D	BnaA01g19270D	j	CUFF.486	CUFF.486.3	67	0.464707	0.140552	0.788861	3.178025	1418	CUFF.486.1	1270
BnaA01g19230D	BnaA01g19230D	j	CUFF.487	CUFF.487.1	11	0.286049	0.119778	0.452319	1.913772	3007	CUFF.487.1	2508
BnaA01g19230D	BnaA01g19230D	=	CUFF.487	CUFF.487.2	100	2.663708	2.216046	3.111369	17.821190	2679	CUFF.487.1	2508
BnaA01g19260D	BnaA01g19260D	j	CUFF.488	CUFF.488.1	61	1.437646	1.120488	1.754805	9.754958	2706	CUFF.488.1	3032
BnaA01g19260D	BnaA01g19260D	c	CUFF.488	CUFF.488.2	72	1.690028	0.609590	2.770467	11.467462	517	CUFF.488.1	3032
BnaA01g19260D	BnaA01g19260D	c	CUFF.488	CUFF.488.3	100	2.349556	0.918754	3.780358	15.942601	453	CUFF.488.1	3032
BnaA01g19400D	BnaA01g19400D	=	CUFF.490	CUFF.490.1	100	4.216236	2.946195	5.486276	27.794551	666	CUFF.490.1	978
BnaA01g19410D	BnaA01g19410D	o	CUFF.491	CUFF.491.1	19	5.652347	3.138280	8.166414	38.420936	452	CUFF.491.1	624
BnaA01g19410D	BnaA01g19410D	=	CUFF.491	CUFF.491.2	100	29.376063	24.372070	34.380056	199.679134	452	CUFF.491.1	624
BnaA01g19390D	BnaA01g19390D	=	CUFF.496	CUFF.496.1	100	19.671270	17.646933	21.695607	131.405255	1159	CUFF.496.1	2604
BnaA01g19450D	BnaA01g19450D	j	CUFF.504	CUFF.504.1	100	17.485191	15.968234	19.002148	117.956885	1821	CUFF.504.1	2073
BnaA01g06610D	BnaA01g06610D	=	CUFF.389	CUFF.389.1	100	18.206540	16.600134	19.812947	120.073516	1365	CUFF.389.1	1290
BnaA01g06620D	BnaA01g06620D	=	CUFF.390	CUFF.390.1	100	81.119537	75.476659	86.762416	546.623134	903	CUFF.391.1	780
BnaA01g06620D	BnaA01g06620D	e	CUFF.391	CUFF.391.1	100	6.718731	5.676214	7.761248	45.274097	1643	CUFF.391.1	780
BnaA01g06650D	BnaA01g06650D	j	CUFF.392	CUFF.392.1	100	80.547623	73.417150	87.678097	544.871382	561	CUFF.392.1	679
BnaA01g06660D	BnaA01g06660D	=	CUFF.393	CUFF.393.1	100	3.126173	2.064671	4.187676	20.706936	690	CUFF.393.1	764
BnaA01g06670D	BnaA01g06670D	c	CUFF.394	CUFF.394.1	100	1.201571	0.697980	1.705163	7.939550	992	CUFF.394.1	2517
BnaA01g06670D	BnaA01g06670D	j	CUFF.395	CUFF.395.1	100	0.795070	0.384711	1.205428	5.464842	1006	CUFF.395.1	2517
BnaA01g06680D	BnaA01g06680D	e	CUFF.396	CUFF.396.1	100	1.901067	1.271342	2.530792	12.445381	1404	CUFF.397.1	2448
BnaA01g06680D	BnaA01g06680D	=	CUFF.397	CUFF.397.1	100	1.645520	1.282772	2.008269	10.772440	2863	CUFF.397.1	2448
BnaA01g06700D	BnaA01g06700D	j	CUFF.398	CUFF.398.1	26	2.505473	1.872548	3.138398	16.507698	1633	CUFF.398.1	1940
BnaA01g06700D	BnaA01g06700D	=	CUFF.398	CUFF.398.2	100	9.763056	8.544529	10.981584	64.325421	1542	CUFF.398.1	1940
BnaA01g06710D	BnaA01g06710D	=	CUFF.399	CUFF.399.1	100	0.878893	0.382513	1.375273	5.310980	831	CUFF.399.1	507
BnaA01g06720D	BnaA01g06720D	e	CUFF.400	CUFF.400.1	100	0.635284	0.304211	0.966357	3.862125	1169	CUFF.400.1	1113
BnaA01g06750D	BnaA01g06750D	x	CUFF.402	CUFF.402.1	100	1.583915	1.028357	2.139472	10.623790	1329	CUFF.402.1	1129
BnaA01g06750D	BnaA01g06750D	=	CUFF.403	CUFF.403.1	100	11.124444	9.473455	12.775433	74.614975	994	CUFF.403.1	1129
BnaA01g06760D	BnaA01g06760D	=	CUFF.407	CUFF.407.1	100	15.695691	13.901917	17.489465	104.186242	1141	CUFF.407.1	1154
BnaA01g06770D	BnaA01g06770D	e	CUFF.408	CUFF.408.1	100	0.702782	0.426086	0.979477	4.319268	1699	CUFF.408.1	1542
BnaA01g06780D	BnaA01g06780D	=	CUFF.412	CUFF.412.1	100	26.320347	23.810837	28.829856	176.479536	1066	CUFF.412.1	1333
BnaA01g06800D	BnaA01g06800D	j	CUFF.413	CUFF.413.1	100	3.015182	2.539300	3.491065	19.416712	2552	CUFF.413.1	2513
BnaA01g06810D	BnaA01g06810D	=	CUFF.418	CUFF.418.1	100	7.207689	6.397186	8.018193	48.026050	2286	CUFF.418.1	2180
BnaA01g06820D	BnaA01g06820D	j	CUFF.466	CUFF.466.1	100	118.398315	112.746595	124.050035	793.590425	3117	CUFF.466.1	3285
BnaA01g06820D	BnaA01g06820D	c	CUFF.466	CUFF.466.2	87	102.644911	97.118687	108.171135	687.999811	2053	CUFF.466.1	3285
BnaA01g06850D	BnaA01g06850D	j	CUFF.473	CUFF.473.1	91	6.449475	5.199519	7.699431	43.435335	1313	CUFF.473.3	4270
BnaA01g06850D	BnaA01g06850D	j	CUFF.473	CUFF.473.2	100	7.052582	6.341865	7.763300	47.497087	3534	CUFF.473.3	4270
BnaA01g06850D	BnaA01g06850D	j	CUFF.473	CUFF.473.3	29	2.030980	1.625910	2.436051	13.678060	3552	CUFF.473.3	4270
BnaA01g06850D	BnaA01g06850D	j	CUFF.473	CUFF.473.4	80	5.640749	4.596156	6.685343	37.988803	1489	CUFF.473.3	4270
BnaA01g06860D	BnaA01g06860D	=	CUFF.475	CUFF.475.1	100	1.988244	1.732422	2.244067	13.448533	5711	CUFF.475.1	5721
BnaA01g06870D	BnaA01g06870D	e	CUFF.476	CUFF.476.1	100	2.975304	2.311497	3.639112	20.213668	1491	CUFF.477.2	1215
BnaA01g06870D	BnaA01g06870D	j	CUFF.477	CUFF.477.1	100	4.349522	3.584166	5.114877	29.549846	1857	CUFF.477.2	1215
BnaA01g06870D	BnaA01g06870D	=	CUFF.477	CUFF.477.2	46	2.007463	1.488423	2.526502	13.638330	2084	CUFF.477.2	1215
BnaA01g06890D	BnaA01g06890D	j	CUFF.478	CUFF.478.1	100	0.899377	0.581950	1.216804	6.024139	1731	CUFF.478.1	2277
BnaA01g06890D	BnaA01g06890D	o	CUFF.479	CUFF.479.1	100	3.666651	2.397415	4.935888	25.308628	601	CUFF.479.1	2277
BnaA01g06900D	BnaA01g06900D	j	CUFF.481	CUFF.481.1	100	1.138841	0.708081	1.569601	7.581722	1521	CUFF.481.1	1483
BnaA01g06900D	BnaA01g06900D	j	CUFF.481	CUFF.481.2	40	0.461124	0.152205	0.770042	3.069884	1521	CUFF.481.1	1483
BnaA01g06910D	BnaA01g06910D	j	CUFF.484	CUFF.484.1	100	2.774443	2.310422	3.238465	18.604321	2275	CUFF.484.1	2186
BnaA01g06940D	BnaA01g06940D	j	CUFF.489	CUFF.489.1	100	15.013744	13.787580	16.239908	101.866004	2649	CUFF.489.1	2594
BnaA01g06940D	BnaA01g06940D	j	CUFF.489	CUFF.489.2	17	2.531329	1.980932	3.081727	17.174690	2594	CUFF.489.1	2594
BnaA01g06970D	BnaA01g06970D	=	CUFF.492	CUFF.492.1	100	1.833321	1.366284	2.300358	12.379790	1955	CUFF.492.1	1909
BnaA01g06970D	BnaA01g06970D	e	CUFF.493	CUFF.493.1	100	0.802973	0.439301	1.166645	5.422204	1828	CUFF.492.1	1909
BnaA01g06990D	BnaA01g06990D	=	CUFF.494	CUFF.494.1	100	24.551744	22.071602	27.031887	164.259290	1009	CUFF.494.1	1043
BnaA01g07000D	BnaA01g07000D	j	CUFF.495	CUFF.495.1	100	8.802199	7.986629	9.617769	58.791505	2904	CUFF.495.1	4389
BnaA01g07010D	BnaA01g07010D	j	CUFF.497	CUFF.497.1	100	0.724884	0.373407	1.076361	4.775798	1190	CUFF.497.1	2576
BnaA01g07010D	BnaA01g07010D	c	CUFF.498	CUFF.498.1	100	2.117913	1.144777	3.091049	14.913804	589	CUFF.498.1	2576
BnaA01g07010D	BnaA01g07010D	c	CUFF.499	CUFF.499.1	100	1.621054	0.913568	2.328541	11.416176	747	CUFF.499.1	2576
BnaA01g07060D	BnaA01g07060D	x	CUFF.500	CUFF.500.1	100	3.551969	2.891937	4.212002	24.042732	1623	CUFF.500.1	958
BnaA01g07050D	BnaA01g07050D	j	CUFF.501	CUFF.501.1	55	6.136584	5.372244	6.900925	41.537594	2497	CUFF.501.1	1185
BnaA01g07060D	BnaA01g07060D	j	CUFF.501	CUFF.501.2	100	11.251048	9.404098	13.097998	76.156610	973	CUFF.501.1	958
BnaA01g07070D	BnaA01g07070D	=	CUFF.502	CUFF.502.1	100	1.999986	1.315826	2.684147	13.879239	927	CUFF.502.1	954
BnaA01g07080D	BnaA01g07080D	j	CUFF.503	CUFF.503.1	100	1.130012	0.656412	1.603612	7.822799	1040	CUFF.503.1	994
BnaA01g07090D	BnaA01g07090D	=	CUFF.505	CUFF.505.1	100	48.456111	44.195849	52.716373	327.813052	663	CUFF.505.1	593
BnaA01g07100D	BnaA01g07100D	j	CUFF.506	CUFF.506.1	100	4.368982	3.875196	4.862768	29.309403	3583	CUFF.506.1	3708
BnaA01g07120D	BnaA01g07120D	j	CUFF.507	CUFF.507.1	36	1.738590	1.232957	2.244224	12.055942	1479	CUFF.507.1	1415
BnaA01g07120D	BnaA01g07120D	c	CUFF.507	CUFF.507.2	100	4.880201	3.285930	6.474471	33.840873	585	CUFF.507.1	1415
BnaA01g07120D	BnaA01g07120D	c	CUFF.507	CUFF.507.3	57	2.772070	1.455066	4.089074	19.222422	534	CUFF.507.1	1415
BnaA01g07130D	BnaA01g07130D	e	CUFF.508	CUFF.508.1	100	5.619082	4.653129	6.585035	37.541897	1439	CUFF.508.1	715
BnaA01g07130D	BnaA01g07130D	=	CUFF.509	CUFF.509.1	100	83.269407	76.028271	90.510542	556.334871	578	CUFF.508.1	715
BnaA01g07150D	BnaA01g07150D	=	CUFF.510	CUFF.510.1	100	13.134866	12.073470	14.196262	87.321290	2783	CUFF.510.1	1069
BnaA01g07160D	BnaA01g07160D	=	CUFF.511	CUFF.511.1	100	17.104295	14.580211	19.628380	114.031401	738	CUFF.511.2	987
BnaA01g07160D	BnaA01g07160D	j	CUFF.511	CUFF.511.2	14	2.337471	1.268392	3.406549	15.583515	739	CUFF.511.2	987
BnaA01g07170D	BnaA01g07170D	j	CUFF.515	CUFF.515.1	100	16.381579	14.600694	18.162464	109.530377	1276	CUFF.515.1	1482
BnaA01g07170D	BnaA01g07170D	c	CUFF.515	CUFF.515.2	86	14.034321	11.234246	16.834396	93.836161	608	CUFF.515.1	1482
BnaA01g19550D	BnaA01g19550D	j	CUFF.520	CUFF.520.1	100	2.149699	1.449004	2.850394	14.130455	934	CUFF.520.1	940
BnaA01g19580D	BnaA01g19580D	e	CUFF.521	CUFF.521.1	100	2.474423	1.152575	3.796271	16.590535	464	CUFF.521.1	656
BnaA01g19540D	BnaA01g19540D	=	CUFF.525	CUFF.525.1	100	8.310366	7.239142	9.381589	55.847674	1542	CUFF.525.1	1600
BnaA01g18930D	BnaA01g18930D	j	CUFF.512	CUFF.512.1	100	3.698206	3.106719	4.289694	24.725089	2065	CUFF.512.1	2116
BnaA01g18940D	BnaA01g18940D	=	CUFF.513	CUFF.513.1	100	2.566619	1.943848	3.189390	17.000354	1314	CUFF.513.1	1333
BnaA01g18950D	BnaA01g18950D	e	CUFF.514	CUFF.514.1	100	1.059832	0.688943	1.430720	7.272639	1467	CUFF.514.1	1002
BnaA01g18960D	BnaA01g18960D	j	CUFF.516	CUFF.516.1	69	3.199382	2.580115	3.818649	21.646397	1774	CUFF.516.2	2029
BnaA01g18960D	BnaA01g18960D	j	CUFF.516	CUFF.516.2	100	4.668629	4.001268	5.335990	31.587035	2419	CUFF.516.2	2029
BnaA01g18970D	BnaA01g18970D	j	CUFF.517	CUFF.517.1	100	2.116961	1.796620	2.437302	14.322948	5414	CUFF.517.1	4683
BnaA01g18970D	BnaA01g18970D	e	CUFF.518	CUFF.518.1	100	1.163176	0.844647	1.481706	7.869825	3759	CUFF.517.1	4683
BnaA01g19000D	BnaA01g19000D	j	CUFF.519	CUFF.519.1	71	1.790575	1.190694	2.390456	11.855090	1400	CUFF.519.3	1065
BnaA01g19000D	BnaA01g19000D	j	CUFF.519	CUFF.519.2	92	2.323772	1.699248	2.948296	15.385291	1588	CUFF.519.3	1065
BnaA01g19000D	BnaA01g19000D	j	CUFF.519	CUFF.519.3	100	2.530439	1.886819	3.174058	16.753597	1637	CUFF.519.3	1065
BnaA01g19010D	BnaA01g19010D	j	CUFF.522	CUFF.522.1	100	3.031264	1.432025	4.630503	20.204585	481	CUFF.522.2	868
BnaA01g19010D	BnaA01g19010D	j	CUFF.522	CUFF.522.2	81	2.442753	1.409391	3.476115	16.281922	765	CUFF.522.2	868
BnaA01g19010D	BnaA01g19010D	j	CUFF.522	CUFF.522.3	34	1.042530	0.260000	1.825060	6.948881	755	CUFF.522.2	868
BnaA01g19020D	BnaA01g19020D	j	CUFF.524	CUFF.524.1	100	3.220823	2.592456	3.849191	21.161979	1793	CUFF.524.1	1551
BnaA01g19020D	BnaA01g19020D	j	CUFF.524	CUFF.524.2	19	0.615801	0.283937	0.947665	4.046037	1790	CUFF.524.1	1551
BnaA01g19040D	BnaA01g19040D	e	CUFF.528	CUFF.528.1	100	16.787475	13.894493	19.680458	112.702755	622	CUFF.529.1	1028
BnaA01g19040D	BnaA01g19040D	=	CUFF.529	CUFF.529.1	100	73.387363	68.212817	78.561908	492.686232	919	CUFF.529.1	1028
BnaA01g19710D	BnaA01g19710D	j	CUFF.533	CUFF.533.1	100	11.057990	9.489149	12.626831	74.610648	1029	CUFF.533.1	1181
BnaA01g19280D	BnaA01g19280D	j	CUFF.523	CUFF.523.1	31	1.633147	1.021668	2.244626	11.063495	1053	CUFF.523.1	1497
BnaA01g19280D	BnaA01g19280D	c	CUFF.523	CUFF.523.2	100	5.221082	3.201418	7.240746	35.369391	465	CUFF.523.1	1497
BnaA01g19300D	BnaA01g19300D	=	CUFF.526	CUFF.526.1	100	20.252500	18.329925	22.175074	136.189272	1327	CUFF.526.1	1510
-	-	u	CUFF.527	CUFF.527.1	100	14.487509	13.340296	15.634721	97.014316	2002	CUFF.527.1	-
BnaA01g19330D	BnaA01g19330D	e	CUFF.530	CUFF.530.1	100	2.310321	1.741291	2.879352	15.510387	2000	CUFF.531.2	2766
BnaA01g19330D	BnaA01g19330D	j	CUFF.531	CUFF.531.1	64	4.264857	3.631976	4.897739	28.632201	2683	CUFF.531.2	2766
BnaA01g19330D	BnaA01g19330D	j	CUFF.531	CUFF.531.2	36	2.428130	1.953061	2.903198	16.301294	2822	CUFF.531.2	2766
BnaA01g19330D	BnaA01g19330D	c	CUFF.531	CUFF.531.3	100	6.704312	4.928643	8.479980	45.009523	680	CUFF.531.2	2766
BnaA01g19340D	BnaA01g19340D	j	CUFF.532	CUFF.532.1	100	16.556967	14.547715	18.566219	112.828808	985	CUFF.532.1	971
BnaA01g19380D	BnaA01g19380D	o	CUFF.534	CUFF.534.1	100	2.168155	1.811310	2.524999	14.482650	2934	CUFF.534.1	2571
BnaA01g19750D	BnaA01g19750D	j	CUFF.537	CUFF.537.1	100	15.773090	14.018527	17.527654	105.628497	1065	CUFF.537.1	1322
-	-	u	CUFF.540	CUFF.540.1	35	1.154093	0.420884	1.887301	7.610984	729	CUFF.540.1	-
-	-	u	CUFF.540	CUFF.540.2	100	3.261809	1.994742	4.528877	21.510905	639	CUFF.540.1	-
-	-	u	CUFF.541	CUFF.541.1	100	1.338213	0.399992	2.276435	8.825218	595	CUFF.540.1	-
BnaA01g19700D	BnaA01g19700D	j	CUFF.535	CUFF.535.1	21	1.871795	1.091536	2.652053	12.213298	939	CUFF.535.1	1019
BnaA01g19700D	BnaA01g19700D	=	CUFF.535	CUFF.535.2	100	8.758376	7.210953	10.305799	57.147638	913	CUFF.535.1	1019
BnaA01g19640D	BnaA01g19640D	=	CUFF.536	CUFF.536.1	100	1.092552	0.636288	1.548816	7.303198	1122	CUFF.536.1	1103
BnaA01g19650D	BnaA01g19650D	e	CUFF.538	CUFF.538.1	100	4.549851	3.711678	5.388023	29.925081	1356	CUFF.538.1	1179
BnaA01g19650D	BnaA01g19650D	=	CUFF.539	CUFF.539.1	100	5.074140	2.212206	7.936075	33.373417	341	CUFF.538.1	1179
BnaA01g19860D	BnaA01g19860D	j	CUFF.542	CUFF.542.1	100	9.648330	7.953670	11.342991	62.245655	827	CUFF.542.1	763
BnaA01g19860D	BnaA01g19860D	j	CUFF.542	CUFF.542.2	13	1.215861	0.532345	1.899377	7.844057	772	CUFF.542.1	763
BnaA01g19870D	BnaA01g19870D	=	CUFF.543	CUFF.543.1	100	1.327205	0.957198	1.697213	8.743858	1875	CUFF.543.1	1987
BnaA01g19810D	BnaA01g19810D	j	CUFF.544	CUFF.544.1	29	0.513339	0.264663	0.762016	3.468370	2924	CUFF.545.1	3037
BnaA01g19810D	BnaA01g19810D	j	CUFF.544	CUFF.544.2	100	1.786717	1.387810	2.185624	12.071934	2985	CUFF.545.1	3037
BnaA01g19810D	BnaA01g19810D	e	CUFF.545	CUFF.545.1	100	1.733865	1.345360	2.122371	11.714840	3066	CUFF.545.1	3037
-	-	u	CUFF.547	CUFF.547.1	100	3.829476	3.137619	4.521332	25.871348	1504	CUFF.547.1	-
-	-	u	CUFF.546	CUFF.546.1	100	1.002954	0.608393	1.397516	6.420680	1277	CUFF.546.1	-
-	-	u	CUFF.548	CUFF.548.1	44	0.291548	0.159663	0.423432	1.993076	3624	CUFF.548.1	-
-	-	u	CUFF.548	CUFF.548.2	100	0.666979	0.173785	1.160173	4.559593	813	CUFF.548.2	-
-	-	u	CUFF.549	CUFF.549.1	100	0.879237	0.424526	1.333949	6.010632	1114	CUFF.548.1	-
BnaA01g20040D	BnaA01g20040D	c	CUFF.551	CUFF.551.1	100	0.716956	0.353700	1.080211	4.789953	1674	CUFF.551.2	3343
BnaA01g20040D	BnaA01g20040D	j	CUFF.551	CUFF.551.2	66	0.475617	0.181888	0.769347	3.177581	1686	CUFF.551.2	3343
BnaA01g20040D	BnaA01g20040D	j	CUFF.551	CUFF.551.3	67	0.477607	0.178444	0.776769	3.190870	1684	CUFF.551.2	3343
BnaA01g19970D	BnaA01g19970D	j	CUFF.552	CUFF.552.1	76	2.726646	2.241606	3.211686	18.296656	2617	CUFF.552.1	2056
BnaA01g19970D	BnaA01g19970D	c	CUFF.552	CUFF.552.2	100	3.581844	2.775545	4.388143	24.035304	1437	CUFF.552.1	2056
BnaA01g20230D	BnaA01g20230D	=	CUFF.555	CUFF.555.1	100	17.476215	14.490047	20.462382	119.426722	545	CUFF.555.1	700
BnaA01g20220D	BnaA01g20220D	j	CUFF.556	CUFF.556.1	100	1.754922	1.158683	2.351162	11.950052	1333	CUFF.556.1	1206
BnaA01g20220D	BnaA01g20220D	j	CUFF.556	CUFF.556.2	29	0.511745	0.120293	0.903197	3.484702	1261	CUFF.556.1	1206
BnaA01g20220D	BnaA01g20220D	j	CUFF.556	CUFF.556.3	47	0.817233	0.308525	1.325942	5.564908	1181	CUFF.556.1	1206
BnaA01g20220D	BnaA01g20220D	j	CUFF.556	CUFF.556.4	76	1.340410	0.697997	1.982823	9.127449	1164	CUFF.556.1	1206
BnaA01g19790D	BnaA01g19790D	j	CUFF.558	CUFF.558.1	100	7.726870	6.979304	8.474436	52.164271	3348	CUFF.558.2	3736
BnaA01g19790D	BnaA01g19790D	j	CUFF.558	CUFF.558.2	18	1.393626	1.031159	1.756093	9.408400	3370	CUFF.558.2	3736
BnaA01g20260D	BnaA01g20260D	=	CUFF.559	CUFF.559.1	100	3.822612	3.105576	4.539648	25.215357	1503	CUFF.559.1	1126
BnaA01g20280D	BnaA01g20280D	=	CUFF.561	CUFF.561.1	100	4.239700	3.515178	4.964222	28.595904	1621	CUFF.561.1	1458
BnaA01g20290D	BnaA01g20290D	=	CUFF.563	CUFF.563.1	100	1.156180	0.763595	1.548765	7.917932	1467	CUFF.563.1	1458
BnaA01g20330D	BnaA01g20330D	x	CUFF.565	CUFF.565.1	100	9.182901	6.182296	12.183506	63.340691	400	CUFF.565.1	522
BnaA01g20360D	BnaA01g20360D	j	CUFF.568	CUFF.568.1	100	3.110672	2.546901	3.674443	21.017145	1908	CUFF.568.1	1886
BnaA01g17720D	BnaA01g17720D	j	CUFF.550	CUFF.550.1	100	26.080040	24.303591	27.856489	175.131787	3363	CUFF.550.2	3200
BnaA01g17720D	BnaA01g17720D	j	CUFF.550	CUFF.550.2	43	11.267195	10.179103	12.355288	75.661084	3444	CUFF.550.2	3200
BnaA01g17720D	BnaA01g17720D	j	CUFF.550	CUFF.550.3	75	19.582300	18.012743	21.151856	131.498387	3440	CUFF.550.2	3200
BnaA01g17740D	BnaA01g17740D	=	CUFF.553	CUFF.553.1	100	2.357268	1.970724	2.743812	15.678976	4023	CUFF.553.1	2387
BnaA01g17750D	BnaA01g17750D	j	CUFF.554	CUFF.554.1	100	2.582722	2.156469	3.008975	17.178548	3665	CUFF.554.1	1819
BnaA01g17760D	BnaA01g17760D	c	CUFF.557	CUFF.557.1	100	2.038822	1.541449	2.536194	13.498408	1613	CUFF.557.1	1842
BnaA01g17780D	BnaA01g17780D	j	CUFF.562	CUFF.562.1	57	0.564661	0.257919	0.871402	3.674161	1502	CUFF.562.1	722
BnaA01g17780D	BnaA01g17780D	j	CUFF.562	CUFF.562.2	100	0.999125	0.568028	1.430223	6.501158	1291	CUFF.562.1	722
BnaA01g20060D	BnaA01g20060D	=	CUFF.560	CUFF.560.1	100	2.179075	1.758412	2.599739	14.681975	2322	CUFF.560.1	2300
BnaA01g20080D	BnaA01g20080D	=	CUFF.564	CUFF.564.1	100	2.597399	1.905660	3.289137	17.326391	1389	CUFF.564.1	1435
BnaA01g20100D	BnaA01g20100D	o	CUFF.566	CUFF.566.1	100	2.523175	1.417997	3.628353	16.831272	711	CUFF.566.1	756
BnaA01g20080D	BnaA01g20080D	o	CUFF.567	CUFF.567.1	100	1.430901	0.740093	2.121708	9.545067	977	CUFF.564.1	1435
BnaA01g20610D	BnaA01g20610D	=	CUFF.569	CUFF.569.1	100	2.572198	1.993788	3.150609	16.909231	1481	CUFF.569.1	1407
BnaA01g20600D	BnaA01g20600D	=	CUFF.570	CUFF.570.1	100	81.209845	73.497738	88.921951	550.822117	505	CUFF.570.1	807
BnaA01g20860D	BnaA01g20860D	e	CUFF.571	CUFF.571.1	100	3.061099	1.880488	4.241709	21.627808	583	CUFF.571.1	846
BnaA01g20800D	BnaA01g20800D	j	CUFF.572	CUFF.572.1	100	2.719729	2.168777	3.270681	18.267962	2231	CUFF.572.1	2048
BnaA01g20800D	BnaA01g20800D	j	CUFF.572	CUFF.572.2	28	0.763678	0.384355	1.143002	5.129499	2007	CUFF.572.1	2048
BnaA01g20800D	BnaA01g20800D	j	CUFF.572	CUFF.572.3	65	1.772784	1.276890	2.268678	11.907492	2203	CUFF.572.1	2048
BnaA01g20850D	BnaA01g20850D	=	CUFF.573	CUFF.573.1	100	4.102747	3.284407	4.921086	27.232234	1435	CUFF.573.1	2278
BnaA01g20850D	BnaA01g20850D	o	CUFF.573	CUFF.573.2	36	1.458712	0.870383	2.047042	9.682294	1281	CUFF.573.1	2278
-	-	u	CUFF.574	CUFF.574.1	100	2.893944	1.800136	3.987752	19.222468	617	CUFF.574.1	-
BnaA01g20890D	BnaA01g20890D	j	CUFF.575	CUFF.575.1	100	5.446608	4.627898	6.265318	36.149413	1659	CUFF.575.1	1523
BnaA01g20960D	BnaA01g20960D	=	CUFF.576	CUFF.576.1	100	1.145774	0.783349	1.508199	7.603131	1651	CUFF.576.1	1139
BnaA01g20900D	BnaA01g20900D	j	CUFF.579	CUFF.579.1	63	4.018044	2.744017	5.292071	27.173337	871	CUFF.579.1	1210
BnaA01g20900D	BnaA01g20900D	=	CUFF.579	CUFF.579.2	65	4.164747	2.831794	5.497700	28.165469	847	CUFF.579.1	1210
BnaA01g20900D	BnaA01g20900D	j	CUFF.579	CUFF.579.3	100	6.364484	4.839633	7.889335	43.041909	868	CUFF.579.1	1210
BnaA01g20950D	BnaA01g20950D	=	CUFF.580	CUFF.580.1	100	105.175047	96.369032	113.981063	721.312277	452	CUFF.580.1	701
BnaA01g20980D	BnaA01g20980D	=	CUFF.582	CUFF.582.1	100	2.661598	2.196354	3.126843	17.784818	2183	CUFF.582.1	1332
BnaA01g21030D	BnaA01g21030D	=	CUFF.583	CUFF.583.1	100	2.206034	1.488106	2.923961	15.052631	961	CUFF.583.1	669
BnaA01g21090D	BnaA01g21090D	e	CUFF.584	CUFF.584.1	100	1.643140	1.043150	2.243130	10.726475	957	CUFF.584.1	537
BnaA01g21060D	BnaA01g21060D	j	CUFF.585	CUFF.585.1	100	1.223872	0.850963	1.596780	8.188313	1690	CUFF.585.1	1451
BnaA01g21120D	BnaA01g21120D	=	CUFF.586	CUFF.586.1	100	3.794162	3.045860	4.542464	26.049747	1309	CUFF.586.1	1335
BnaA01g20970D	BnaA01g20970D	=	CUFF.587	CUFF.587.1	100	42.472264	40.152646	44.791882	286.648587	1502	CUFF.587.1	1538
BnaA01g21070D	BnaA01g21070D	=	CUFF.588	CUFF.588.1	100	2.912243	2.311802	3.512684	19.046561	2177	CUFF.588.2	2122
BnaA01g21070D	BnaA01g21070D	j	CUFF.588	CUFF.588.2	76	2.214405	1.669836	2.758974	14.482580	2194	CUFF.588.2	2122
BnaA01g21140D	BnaA01g21140D	e	CUFF.589	CUFF.589.1	100	10.424943	9.378517	11.471369	69.214806	1742	CUFF.589.1	1616
BnaA01g21040D	BnaA01g21040D	j	CUFF.590	CUFF.590.1	81	2.964847	2.127263	3.802432	19.765819	1248	CUFF.590.1	1284
BnaA01g21040D	BnaA01g21040D	j	CUFF.590	CUFF.590.2	100	3.659860	2.699481	4.620239	24.399278	1156	CUFF.590.1	1284
BnaA01g21040D	BnaA01g21040D	j	CUFF.590	CUFF.590.3	38	1.378095	0.736536	2.019653	9.187377	1135	CUFF.590.1	1284
BnaA01g21040D	BnaA01g21040D	j	CUFF.590	CUFF.590.4	53	1.956320	1.189378	2.723263	13.042249	1135	CUFF.590.1	1284
BnaA01g21390D	BnaA01g21390D	=	CUFF.597	CUFF.597.1	100	1.198250	0.759620	1.636879	8.150626	1275	CUFF.597.1	1049
BnaA01g21380D	BnaA01g21380D	=	CUFF.601	CUFF.601.1	100	7.777605	6.540105	9.015105	51.981363	1041	CUFF.601.1	1136
BnaA01g21410D	BnaA01g21410D	p	CUFF.602	CUFF.602.1	100	9.241298	7.533849	10.948747	63.753262	740	CUFF.602.1	917
BnaA01g21410D	BnaA01g21410D	c	CUFF.605	CUFF.605.1	100	23.592173	21.058216	26.126129	158.361065	824	CUFF.605.1	917
BnaA01g21440D	BnaA01g21440D	=	CUFF.611	CUFF.611.1	100	28.364791	26.530728	30.198855	189.982611	1594	CUFF.611.1	1649
-	-	u	CUFF.613	CUFF.613.1	100	2.965503	2.311693	3.619314	19.923051	1349	CUFF.613.1	-
BnaA01g20620D	BnaA01g20620D	=	CUFF.591	CUFF.591.1	100	6.607907	5.197157	8.018657	44.576835	812	CUFF.591.1	991
BnaA01g20630D	BnaA01g20630D	o	CUFF.593	CUFF.593.1	100	27.589175	20.583226	34.595124	187.187876	371	CUFF.594.1	927
BnaA01g20630D	BnaA01g20630D	j	CUFF.594	CUFF.594.1	100	23.626561	21.218047	26.035074	160.302210	1104	CUFF.594.1	927
BnaA01g20640D	BnaA01g20640D	j	CUFF.595	CUFF.595.1	23	0.503971	0.119597	0.888345	3.439157	1027	CUFF.595.1	1095
BnaA01g20640D	BnaA01g20640D	j	CUFF.595	CUFF.595.2	100	2.192594	1.486387	2.898801	14.962505	1027	CUFF.595.1	1095
BnaA01g20660D	BnaA01g20660D	=	CUFF.600	CUFF.600.1	100	7.915380	6.702886	9.127875	53.452771	1112	CUFF.600.1	1165
BnaA01g20670D	BnaA01g20670D	=	CUFF.603	CUFF.603.1	100	0.572055	0.351424	0.792686	3.832577	2103	CUFF.603.1	2061
BnaA01g20680D	BnaA01g20680D	=	CUFF.606	CUFF.606.1	100	3.122896	2.518804	3.726988	21.171652	1688	CUFF.606.1	2300
BnaA01g20690D	BnaA01g20690D	=	CUFF.607	CUFF.607.1	100	3.776655	3.032437	4.520872	25.162446	1390	CUFF.607.1	1369
BnaA01g20710D	BnaA01g20710D	j	CUFF.610	CUFF.610.1	100	1.385686	0.782268	1.989103	9.309716	877	CUFF.610.1	1532
BnaA01g20770D	BnaA01g20770D	e	CUFF.614	CUFF.614.1	100	8.800831	7.968092	9.633569	59.061257	2270	CUFF.614.1	2166
-	-	u	CUFF.619	CUFF.619.1	100	20.146723	16.790639	23.502807	139.112892	542	CUFF.619.1	-
-	-	u	CUFF.622	CUFF.622.1	100	1.677093	0.819789	2.534397	11.321203	740	CUFF.624.1	-
-	-	u	CUFF.622	CUFF.622.2	82	1.378006	0.681683	2.074328	9.302216	1065	CUFF.624.1	-
-	-	u	CUFF.624	CUFF.624.1	100	3.063907	2.233218	3.894597	20.682883	1173	CUFF.624.1	-
BnaA01g21520D	BnaA01g21520D	=	CUFF.625	CUFF.625.1	100	12.999857	11.371359	14.628354	86.438023	1026	CUFF.625.1	861
BnaA01g21560D	BnaA01g21560D	j	CUFF.629	CUFF.629.1	100	2.255253	1.718024	2.792483	14.988805	1507	CUFF.629.1	1478
BnaA01g18460D	BnaA01g18460D	=	CUFF.577	CUFF.577.1	100	3.952482	2.835819	5.069144	25.744774	760	CUFF.577.1	981
BnaA01g18470D	BnaA01g18470D	=	CUFF.578	CUFF.578.1	100	1.833146	0.986917	2.679374	12.577713	666	CUFF.578.1	1176
BnaA01g18480D	BnaA01g18480D	j	CUFF.581	CUFF.581.1	50	1.694245	1.322978	2.065511	11.459735	3072	CUFF.581.1	2968
BnaA01g18480D	BnaA01g18480D	c	CUFF.581	CUFF.581.2	100	3.356596	2.508768	4.204424	22.703745	1227	CUFF.581.1	2968
BnaA01g18480D	BnaA01g18480D	j	CUFF.581	CUFF.581.3	14	0.482220	0.249768	0.714671	3.261694	2895	CUFF.581.1	2968
BnaA01g18540D	BnaA01g18540D	c	CUFF.592	CUFF.592.1	100	125.341171	119.027332	131.655011	837.147125	1774	CUFF.592.1	2845
-	-	u	CUFF.596	CUFF.596.1	100	0.823677	0.366783	1.280571	5.049782	859	CUFF.596.1	-
BnaA01g18580D	BnaA01g18580D	j	CUFF.598	CUFF.598.1	100	0.457724	0.273922	0.641527	3.094154	2993	CUFF.598.1	2518
BnaA01g18570D	BnaA01g18570D	=	CUFF.599	CUFF.599.1	100	0.246116	0.082472	0.409759	1.663708	2504	CUFF.599.1	1482
BnaA01g18580D	BnaA01g18580D	j	CUFF.604	CUFF.604.1	100	1.442310	0.721486	2.163135	9.013725	687	CUFF.604.1	2518
BnaA01g18620D	BnaA01g18620D	j	CUFF.608	CUFF.608.1	43	0.520026	0.234622	0.805430	3.487224	1650	CUFF.608.1	852
BnaA01g18620D	BnaA01g18620D	j	CUFF.608	CUFF.608.2	100	1.204850	0.693269	1.716431	8.079558	1184	CUFF.608.1	852
BnaA01g18630D	BnaA01g18630D	=	CUFF.609	CUFF.609.1	100	2.572329	2.102692	3.041965	17.395554	2089	CUFF.609.1	2175
BnaA01g18650D	BnaA01g18650D	=	CUFF.612	CUFF.612.1	100	38.904875	36.770248	41.039502	260.873840	1603	CUFF.612.1	1470
BnaA01g18670D	BnaA01g18670D	x	CUFF.615	CUFF.615.1	100	7.052394	6.202751	7.902037	46.856451	1809	CUFF.615.1	1207
-	-	u	CUFF.616	CUFF.616.1	100	1.063261	0.481062	1.645461	7.228315	743	CUFF.616.1	-
BnaA01g18680D	BnaA01g18680D	=	CUFF.617	CUFF.617.1	100	2.281024	0.760341	3.801707	15.455568	384	CUFF.617.1	294
BnaA01g18690D	BnaA01g18690D	c	CUFF.618	CUFF.618.1	100	1.951846	1.362289	2.541403	12.926071	1351	CUFF.618.1	1910
BnaA01g18690D	BnaA01g18690D	o	CUFF.618	CUFF.618.2	29	0.565204	0.189648	0.940760	3.743057	1351	CUFF.618.1	1910
BnaA01g18730D	BnaA01g18730D	j	CUFF.620	CUFF.620.1	82	2.902806	2.573240	3.232373	19.460236	5343	CUFF.620.1	7711
BnaA01g18730D	BnaA01g18730D	c	CUFF.620	CUFF.620.2	100	3.558832	2.523711	4.593954	23.858194	894	CUFF.620.1	7711
BnaA01g18730D	BnaA01g18730D	e	CUFF.621	CUFF.621.1	100	0.577732	0.299553	0.855911	3.860677	2182	CUFF.621.1	7711
BnaA01g18730D	BnaA01g18730D	o	CUFF.623	CUFF.623.1	100	0.988974	0.640583	1.337365	6.608791	2039	CUFF.621.1	7711
BnaA01g18750D	BnaA01g18750D	c	CUFF.626	CUFF.626.1	100	1.277125	0.568703	1.985546	8.843470	637	CUFF.626.1	1082
BnaA01g18770D	BnaA01g18770D	j	CUFF.627	CUFF.627.1	100	7.192853	6.427541	7.958166	48.116929	2571	CUFF.627.1	2485
BnaA01g21450D	BnaA01g21450D	c	CUFF.628	CUFF.628.1	100	10.826924	9.514781	12.139068	72.726343	1252	CUFF.628.1	3864
BnaA01g21450D	BnaA01g21450D	c	CUFF.630	CUFF.630.1	100	12.963392	12.015478	13.911306	86.829038	2553	CUFF.630.1	3864
-	-	u	CUFF.631	CUFF.631.1	100	1.508291	0.993743	2.022839	9.511356	1147	CUFF.631.1	-
BnaA01g21580D	BnaA01g21580D	j	CUFF.632	CUFF.632.1	100	2.801719	2.142674	3.460765	18.943011	1485	CUFF.632.1	1572
BnaA01g21580D	BnaA01g21580D	c	CUFF.632	CUFF.632.2	97	2.724344	1.687329	3.761359	18.419863	808	CUFF.632.1	1572
BnaA01g21620D	BnaA01g21620D	j	CUFF.633	CUFF.633.1	100	3.564726	2.420933	4.708519	24.239462	695	CUFF.633.1	1180
BnaA01g21630D	BnaA01g21630D	e	CUFF.634	CUFF.634.1	100	0.733849	0.440366	1.027333	4.893895	1610	CUFF.634.1	3408
BnaA01g21630D	BnaA01g21630D	o	CUFF.635	CUFF.635.1	100	2.235746	1.811331	2.660161	14.761105	2200	CUFF.635.1	3408
-	-	u	CUFF.636	CUFF.636.1	40	0.873724	0.292127	1.455320	5.746185	843	CUFF.636.1	-
-	-	u	CUFF.636	CUFF.636.2	100	2.182426	1.348075	3.016778	14.353081	843	CUFF.636.1	-
-	-	u	CUFF.637	CUFF.637.1	100	3.221210	2.470359	3.972060	21.501690	1156	CUFF.637.1	-
BnaA01g21650D	BnaA01g21650D	j	CUFF.638	CUFF.638.1	100	0.892725	0.632563	1.152886	6.018756	2471	CUFF.638.1	1973
BnaA01g21650D	BnaA01g21650D	x	CUFF.639	CUFF.639.1	100	0.798592	0.193399	1.403785	5.384114	634	CUFF.639.1	1973
BnaA01g21730D	BnaA01g21730D	=	CUFF.640	CUFF.640.1	100	2.983501	2.342226	3.624776	19.723093	1402	CUFF.640.1	1254
BnaA01g21680D	BnaA01g21680D	j	CUFF.641	CUFF.641.1	75	1.557226	0.895255	2.219198	10.290784	1105	CUFF.641.3	378
BnaA01g21680D	BnaA01g21680D	j	CUFF.641	CUFF.641.2	100	2.071548	1.277920	2.865175	13.689628	1007	CUFF.641.3	378
BnaA01g21680D	BnaA01g21680D	o	CUFF.641	CUFF.641.3	91	1.885499	1.260638	2.510359	12.460142	1232	CUFF.641.3	378
BnaA01g21680D	BnaA01g21680D	o	CUFF.641	CUFF.641.4	67	1.387867	0.671938	2.103795	9.171587	908	CUFF.641.3	378
BnaA01g21680D	BnaA01g21680D	j	CUFF.641	CUFF.641.5	85	1.765979	0.980982	2.550976	11.670304	989	CUFF.641.3	378
BnaA01g21820D	BnaA01g21820D	=	CUFF.642	CUFF.642.1	100	0.923846	0.529917	1.317775	6.252535	1177	CUFF.642.1	1354
BnaA01g21750D	BnaA01g21750D	j	CUFF.643	CUFF.643.1	29	0.382155	0.120383	0.643928	2.569370	1793	CUFF.643.1	1787
BnaA01g21750D	BnaA01g21750D	j	CUFF.643	CUFF.643.2	100	1.332362	0.920942	1.743783	8.957956	1793	CUFF.643.1	1787
BnaA01g21720D	BnaA01g21720D	j	CUFF.644	CUFF.644.1	100	15.713709	13.921474	17.505944	105.161178	1145	CUFF.644.1	1144
BnaA01g21850D	BnaA01g21850D	j	CUFF.645	CUFF.645.1	29	0.186505	0.039917	0.333093	1.218461	2715	CUFF.645.1	2371
BnaA01g21850D	BnaA01g21850D	j	CUFF.645	CUFF.645.2	100	0.634427	0.401940	0.866914	4.144784	2714	CUFF.645.1	2371
BnaA01g21850D	BnaA01g21850D	j	CUFF.645	CUFF.645.3	98	0.623625	0.265299	0.981952	4.074217	1361	CUFF.645.1	2371
BnaA01g21860D	BnaA01g21860D	=	CUFF.646	CUFF.646.1	100	25.081699	22.692183	27.471215	170.164678	935	CUFF.646.1	1128
-	-	u	CUFF.647	CUFF.647.1	100	32.128301	22.060365	42.196238	111.723276	256	CUFF.647.1	-
BnaA01g22110D	BnaA01g22110D	=	CUFF.648	CUFF.648.1	100	1.352789	0.762994	1.942584	8.214573	878	CUFF.648.1	961
-	-	u	CUFF.649	CUFF.649.1	100	1.792574	1.028218	2.556930	11.239011	720	CUFF.649.1	-
BnaA01g22150D	BnaA01g22150D	=	CUFF.650	CUFF.650.1	100	1.584736	1.077285	2.092186	10.712352	1271	CUFF.650.1	1324
BnaA01g21870D	BnaA01g21870D	j	CUFF.651	CUFF.651.1	100	5.830805	4.838307	6.823302	39.321235	1533	CUFF.651.1	1591
BnaA01g21870D	BnaA01g21870D	j	CUFF.651	CUFF.651.2	33	1.932534	1.259228	2.605840	13.032441	1533	CUFF.651.1	1591
BnaA01g22200D	BnaA01g22200D	j	CUFF.652	CUFF.652.1	13	1.062669	0.706248	1.419089	7.100163	2866	CUFF.652.2	3043
BnaA01g22200D	BnaA01g22200D	j	CUFF.652	CUFF.652.2	100	8.019113	7.213721	8.824505	53.579271	2918	CUFF.652.2	3043
BnaA01g21690D	BnaA01g21690D	j	CUFF.653	CUFF.653.1	52	0.483119	0.301585	0.664654	3.251549	4410	CUFF.653.3	5358
BnaA01g21690D	BnaA01g21690D	j	CUFF.653	CUFF.653.2	69	0.645865	0.452818	0.838912	4.346881	5692	CUFF.653.3	5358
BnaA01g21690D	BnaA01g21690D	j	CUFF.653	CUFF.653.3	56	0.524561	0.350131	0.698991	3.530465	5765	CUFF.653.3	5358
BnaA01g21690D	BnaA01g21690D	j	CUFF.653	CUFF.653.4	71	0.663061	0.474159	0.851963	4.462614	5692	CUFF.653.3	5358
BnaA01g21690D	BnaA01g21690D	j	CUFF.653	CUFF.653.5	100	0.933133	0.669416	1.196851	6.280287	4175	CUFF.653.3	5358
BnaA01g22340D	BnaA01g22340D	j	CUFF.654	CUFF.654.1	100	2.069942	1.662032	2.477852	14.179512	2214	CUFF.654.1	1905
BnaA01g22370D	BnaA01g22370D	i	CUFF.655	CUFF.655.1	100	4.446753	1.575540	7.317965	27.782071	307	CUFF.655.1	153
-	-	u	CUFF.656	CUFF.656.1	100	9.904453	6.695043	13.113863	67.057794	388	CUFF.656.1	-
BnaA01g22360D	BnaA01g22360D	j	CUFF.657	CUFF.657.1	56	1.981889	1.457946	2.505833	13.251216	1967	CUFF.657.1	1725
BnaA01g22360D	BnaA01g22360D	j	CUFF.657	CUFF.657.2	100	3.527622	2.738182	4.317062	23.586221	1483	CUFF.657.1	1725
BnaA01g22310D	BnaA01g22310D	j	CUFF.658	CUFF.658.1	100	8.593727	7.387018	9.800436	56.185078	1280	CUFF.658.1	2023
BnaA01g22430D	BnaA01g22430D	j	CUFF.659	CUFF.659.1	100	1.190956	0.756930	1.624981	8.260237	1298	CUFF.659.1	2127
BnaA01g22430D	BnaA01g22430D	c	CUFF.661	CUFF.661.1	100	1.097017	0.606562	1.587472	7.386293	974	CUFF.661.1	2127
BnaA01g22410D	BnaA01g22410D	j	CUFF.660	CUFF.660.1	100	1.371082	0.830331	1.911834	9.456606	1009	CUFF.660.1	717
BnaA01g22420D	BnaA01g22420D	j	CUFF.662	CUFF.662.1	100	1.351243	0.773386	1.929099	9.256537	952	CUFF.662.1	852
BnaA01g22490D	BnaA01g22490D	p	CUFF.664	CUFF.664.1	100	5.542112	3.903552	7.180672	22.498224	570	CUFF.664.1	1935
BnaA01g22460D	BnaA01g22460D	=	CUFF.663	CUFF.663.1	100	2.987736	2.103892	3.871581	20.090051	1060	CUFF.663.1	1283
BnaA01g22460D	BnaA01g22460D	j	CUFF.663	CUFF.663.2	52	1.542717	0.857978	2.227456	10.373492	1060	CUFF.663.1	1283
BnaA01g22490D	BnaA01g22490D	o	CUFF.665	CUFF.665.1	100	0.447550	0.189364	0.705737	3.095939	1340	CUFF.665.1	1935
BnaA01g22480D	BnaA01g22480D	j	CUFF.666	CUFF.666.1	100	2.200339	1.426769	2.973909	14.835697	1097	CUFF.666.2	1511
BnaA01g22480D	BnaA01g22480D	=	CUFF.666	CUFF.666.2	66	1.450138	0.943490	1.956787	9.777497	1587	CUFF.666.2	1511
BnaA01g22510D	BnaA01g22510D	j	CUFF.667	CUFF.667.1	100	0.975150	0.623435	1.326864	6.395288	1547	CUFF.667.1	313
BnaA01g22540D	BnaA01g22540D	o	CUFF.668	CUFF.668.1	100	18.678915	16.138303	21.219526	125.679435	711	CUFF.668.1	606
-	-	u	CUFF.669	CUFF.669.1	100	2.085100	0.827738	3.342463	14.331242	440	CUFF.669.1	-
BnaA01g22500D	BnaA01g22500D	j	CUFF.670	CUFF.670.1	36	0.897711	0.256392	1.539031	5.783812	839	CUFF.670.1	1081
BnaA01g22500D	BnaA01g22500D	j	CUFF.670	CUFF.670.2	41	1.023272	0.341924	1.704620	6.592778	838	CUFF.670.1	1081
BnaA01g22500D	BnaA01g22500D	j	CUFF.670	CUFF.670.3	36	0.887443	0.315880	1.459006	5.717654	838	CUFF.670.1	1081
BnaA01g22500D	BnaA01g22500D	j	CUFF.670	CUFF.670.4	100	2.467890	1.485733	3.450047	15.900225	838	CUFF.670.1	1081
-	-	u	CUFF.671	CUFF.671.1	21	0.499878	0.150012	0.849744	3.253221	1277	CUFF.671.1	-
-	-	u	CUFF.671	CUFF.671.2	100	2.325916	1.677141	2.974692	15.137137	1277	CUFF.671.1	-
-	-	u	CUFF.671	CUFF.671.3	28	0.641664	0.190638	1.092689	4.175966	979	CUFF.671.1	-
BnaA01g22600D	BnaA01g22600D	j	CUFF.672	CUFF.672.1	17	0.439364	0.201464	0.677263	2.969625	2417	CUFF.672.1	2555
BnaA01g22600D	BnaA01g22600D	=	CUFF.672	CUFF.672.2	100	2.602511	2.116076	3.088947	17.590178	2338	CUFF.672.1	2555
BnaA01g22670D	BnaA01g22670D	=	CUFF.675	CUFF.675.1	100	12.720263	10.984846	14.455680	85.864602	922	CUFF.675.1	1059
BnaA01g22710D	BnaA01g22710D	j	CUFF.679	CUFF.679.1	39	1.394787	0.751065	2.038510	9.416360	1186	CUFF.679.1	1217
BnaA01g22710D	BnaA01g22710D	j	CUFF.679	CUFF.679.2	34	1.237418	0.569757	1.905078	8.353939	1006	CUFF.679.1	1217
BnaA01g22710D	BnaA01g22710D	j	CUFF.679	CUFF.679.3	32	1.152318	0.524467	1.780169	7.779425	1117	CUFF.679.1	1217
BnaA01g22710D	BnaA01g22710D	j	CUFF.679	CUFF.679.4	100	3.588311	2.579467	4.597156	24.225078	1009	CUFF.679.1	1217
BnaA01g22710D	BnaA01g22710D	j	CUFF.679	CUFF.679.5	37	1.324031	0.711805	1.936258	8.938679	1114	CUFF.679.1	1217
BnaA01g22770D	BnaA01g22770D	=	CUFF.680	CUFF.680.1	100	14.647048	12.965064	16.329032	99.712948	1064	CUFF.680.1	1165
BnaA01g22790D	BnaA01g22790D	c	CUFF.681	CUFF.681.1	100	0.537922	0.239537	0.836308	3.578977	1191	CUFF.681.1	1347
BnaA01g22800D	BnaA01g22800D	j	CUFF.684	CUFF.684.1	21	0.802064	0.264976	1.339151	5.354299	842	CUFF.684.1	2091
BnaA01g22800D	BnaA01g22800D	c	CUFF.684	CUFF.684.2	100	3.906833	2.544356	5.269309	26.080664	626	CUFF.684.1	2091
BnaA01g19460D	BnaA01g19460D	=	CUFF.673	CUFF.673.1	100	516.209847	492.272303	540.147392	3462.069054	963	CUFF.673.2	1270
BnaA01g19460D	BnaA01g19460D	j	CUFF.673	CUFF.673.2	14	73.728226	68.922944	78.533508	494.473734	1302	CUFF.673.2	1270
BnaA01g19470D	BnaA01g19470D	=	CUFF.676	CUFF.676.1	100	24.126217	22.230918	26.021517	160.260715	1314	CUFF.676.1	1113
BnaA01g19490D	BnaA01g19490D	j	CUFF.678	CUFF.678.1	100	2.556653	1.777652	3.335655	16.917333	931	CUFF.678.1	468
BnaA01g19500D	BnaA01g19500D	j	CUFF.682	CUFF.682.1	29	3.191836	2.356717	4.026955	21.419552	1631	CUFF.682.2	1619
BnaA01g19500D	BnaA01g19500D	j	CUFF.682	CUFF.682.2	100	10.994732	9.605268	12.384196	73.782685	1695	CUFF.682.2	1619
BnaA01g19500D	BnaA01g19500D	j	CUFF.682	CUFF.682.3	93	10.228552	8.867140	11.589964	68.641059	1679	CUFF.682.2	1619
-	-	u	CUFF.683	CUFF.683.1	100	1.263186	0.603550	1.922822	8.271455	699	CUFF.683.1	-
BnaA01g22940D	BnaA01g22940D	e	CUFF.686	CUFF.686.1	100	0.920569	0.589933	1.251206	6.345895	1589	CUFF.686.1	1110
BnaA01g22910D	BnaA01g22910D	=	CUFF.687	CUFF.687.1	100	7.861512	6.898361	8.824664	52.404434	1615	CUFF.687.1	1536
BnaA01g22950D	BnaA01g22950D	e	CUFF.690	CUFF.690.1	100	2.032166	1.475200	2.589133	12.961803	1296	CUFF.690.1	1501
BnaA01g22920D	BnaA01g22920D	j	CUFF.689	CUFF.689.1	100	1.129611	0.742509	1.516713	7.523723	1496	CUFF.689.1	1938
BnaA01g22960D	BnaA01g22960D	=	CUFF.691	CUFF.691.1	100	1.100919	0.711731	1.490106	7.453484	1403	CUFF.691.1	1579
-	-	u	CUFF.693	CUFF.693.1	100	4.076469	1.358823	6.794115	27.066008	305	CUFF.693.1	-
BnaA01g22970D	BnaA01g22970D	j	CUFF.694	CUFF.694.1	100	0.704527	0.495514	0.913540	4.758618	2960	CUFF.694.1	3365
BnaA01g22930D	BnaA01g22930D	x	CUFF.692	CUFF.692.1	100	1.893452	0.625051	3.161853	12.840120	558	CUFF.692.1	1889
BnaA01g22930D	BnaA01g22930D	=	CUFF.695	CUFF.695.1	100	1.882025	1.357178	2.406871	12.762626	1617	CUFF.695.2	1889
BnaA01g22930D	BnaA01g22930D	j	CUFF.695	CUFF.695.2	18	0.340906	0.066667	0.615145	2.311794	1619	CUFF.695.2	1889
BnaA01g23040D	BnaA01g23040D	e	CUFF.696	CUFF.696.1	100	0.548234	0.244129	0.852340	3.518721	1173	CUFF.696.1	2190
BnaA01g23010D	BnaA01g23010D	j	CUFF.697	CUFF.697.1	28	1.238596	0.685601	1.791591	8.197379	1184	CUFF.697.1	1359
BnaA01g23010D	BnaA01g23010D	j	CUFF.697	CUFF.697.2	46	2.019162	1.357456	2.680868	13.363388	1184	CUFF.697.1	1359
BnaA01g23010D	BnaA01g23010D	c	CUFF.697	CUFF.697.3	100	4.437330	1.462316	7.412344	29.367506	311	CUFF.697.1	1359
BnaA01g22220D	BnaA01g22220D	j	CUFF.674	CUFF.674.1	100	2.814434	2.381137	3.247730	18.780762	2851	CUFF.674.1	3018
-	-	u	CUFF.677	CUFF.677.1	100	14.346345	7.410258	21.282432	94.493314	257	CUFF.677.1	-
BnaA01g22230D	BnaA01g22230D	j	CUFF.685	CUFF.685.1	100	32.366881	29.966861	34.766902	218.211872	1549	CUFF.685.1	1952
BnaA01g22240D	BnaA01g22240D	=	CUFF.688	CUFF.688.1	100	0.530594	0.286797	0.774391	3.482495	1652	CUFF.688.1	2025
BnaA01g22260D	BnaA01g22260D	j	CUFF.698	CUFF.698.1	45	3.170063	2.590759	3.749368	20.864924	2906	CUFF.698.2	2085
BnaA01g22260D	BnaA01g22260D	j	CUFF.698	CUFF.698.2	26	1.819901	1.449830	2.189973	11.978343	3815	CUFF.698.2	2085
BnaA01g22260D	BnaA01g22260D	j	CUFF.698	CUFF.698.3	100	7.002020	6.278374	7.725666	46.086344	3632	CUFF.698.2	2085
BnaA01g23070D	BnaA01g23070D	j	CUFF.699	CUFF.699.1	68	0.474170	0.234553	0.713787	3.234039	2376	CUFF.699.1	2404
BnaA01g23070D	BnaA01g23070D	j	CUFF.699	CUFF.699.2	31	0.217384	0.053091	0.381676	1.482648	2366	CUFF.699.1	2404
BnaA01g23070D	BnaA01g23070D	j	CUFF.699	CUFF.699.3	100	0.696952	0.423374	0.970529	4.753502	2373	CUFF.699.1	2404
BnaA01g23050D	BnaA01g23050D	j	CUFF.701	CUFF.701.1	100	5.445821	4.513055	6.378587	36.830227	1308	CUFF.701.1	1507
BnaA01g23600D	BnaA01g23600D	=	CUFF.708	CUFF.708.2	83	3.439503	1.701257	5.177749	23.256430	445	CUFF.708.2	1010
BnaA01g23610D	BnaA01g23610D	j	CUFF.709	CUFF.709.1	29	0.388747	0.219636	0.557858	2.557981	4274	CUFF.709.1	3924
BnaA01g23610D	BnaA01g23610D	j	CUFF.709	CUFF.709.2	100	1.346145	1.083139	1.609151	8.857726	4274	CUFF.709.1	3924
-	-	u	CUFF.712	CUFF.712.1	100	2.947036	1.404409	4.489664	18.010377	437	CUFF.712.1	-
-	-	u	CUFF.715	CUFF.715.1	100	117.844590	102.478906	133.210273	454.707386	308	CUFF.715.1	-
BnaA01g23830D	BnaA01g23830D	j	CUFF.718	CUFF.718.1	57	1.071494	0.357544	1.785445	7.192446	649	CUFF.718.2	785
BnaA01g23830D	BnaA01g23830D	j	CUFF.718	CUFF.718.2	100	1.877952	1.051412	2.704492	12.605822	744	CUFF.718.2	785
BnaA01g23620D	BnaA01g23620D	j	CUFF.717	CUFF.717.1	100	13.919413	12.453612	15.385214	93.663252	1472	CUFF.717.1	1729
BnaA01g23840D	BnaA01g23840D	c	CUFF.721	CUFF.721.1	100	23.659772	20.628164	26.691380	161.529478	656	CUFF.721.1	2642
BnaA01g23840D	BnaA01g23840D	c	CUFF.727	CUFF.727.1	100	10.758822	9.359792	12.157851	72.260697	1287	CUFF.727.2	2642
BnaA01g23840D	BnaA01g23840D	j	CUFF.727	CUFF.727.2	14	1.462135	0.908287	2.015984	9.820305	1369	CUFF.727.2	2642
-	-	u	CUFF.729	CUFF.729.1	100	5.397407	2.677253	8.117562	33.021327	349	CUFF.729.1	-
BnaA01g24060D	BnaA01g24060D	o	CUFF.735	CUFF.735.1	33	1.213532	0.776446	1.650618	8.195462	1602	CUFF.735.1	246
BnaA01g24060D	BnaA01g24060D	j	CUFF.735	CUFF.735.2	21	0.772367	0.368370	1.176365	5.216102	1548	CUFF.735.1	246
BnaA01g24060D	BnaA01g24060D	j	CUFF.735	CUFF.735.3	100	3.695745	2.895434	4.496057	24.958829	1446	CUFF.735.1	246
-	-	u	CUFF.724	CUFF.724.1	100	17.980877	15.358443	20.603311	121.804944	733	CUFF.724.2	-
-	-	u	CUFF.724	CUFF.724.2	36	6.461308	4.850049	8.072567	43.769796	803	CUFF.724.2	-
-	-	u	CUFF.726	CUFF.726.1	100	2.650316	1.646592	3.654041	17.953610	803	CUFF.726.1	-
-	-	u	CUFF.731	CUFF.731.1	100	16.241635	13.847553	18.635717	104.716618	823	CUFF.731.2	-
BnaA01g23630D	BnaA01g23630D	j	CUFF.731	CUFF.731.2	32	5.160332	3.901812	6.418853	33.270822	1020	CUFF.731.2	3207
BnaA01g24140D	BnaA01g24140D	j	CUFF.739	CUFF.739.1	100	6.443516	5.168958	7.718075	43.173385	909	CUFF.739.1	1155
BnaA01g24150D	BnaA01g24150D	j	CUFF.740	CUFF.740.1	100	9.813766	8.495610	11.131922	66.109992	1154	CUFF.740.1	1269
BnaA01g24150D	BnaA01g24150D	p	CUFF.744	CUFF.744.1	100	78.822075	64.805343	92.838807	332.430048	304	CUFF.744.1	1269
-	-	u	CUFF.745	CUFF.745.1	100	100.819852	79.840839	121.798865	425.205098	258	CUFF.745.1	-
BnaA01g20370D	BnaA01g20370D	j	CUFF.700	CUFF.700.1	100	4.093286	3.113423	5.073150	26.969698	1112	CUFF.700.2	1197
BnaA01g20370D	BnaA01g20370D	j	CUFF.700	CUFF.700.2	22	0.895192	0.419005	1.371380	5.898209	1246	CUFF.700.2	1197
BnaA01g20370D	BnaA01g20370D	j	CUFF.700	CUFF.700.3	37	1.526445	0.707448	2.345441	10.057384	918	CUFF.700.2	1197
BnaA01g20380D	BnaA01g20380D	e	CUFF.702	CUFF.702.1	100	21.937085	20.293392	23.580779	145.440128	2337	CUFF.702.1	1704
BnaA01g20380D	BnaA01g20380D	=	CUFF.703	CUFF.703.1	100	3.842410	2.974472	4.710349	25.474698	1838	CUFF.702.1	1704
-	-	u	CUFF.704	CUFF.704.1	100	1.150090	0.722803	1.577377	7.935276	1496	CUFF.704.1	-
-	-	u	CUFF.705	CUFF.705.1	100	0.343366	0.042683	0.644048	2.369122	1312	CUFF.704.1	-
BnaA01g20390D	BnaA01g20390D	=	CUFF.706	CUFF.706.1	100	27.883670	23.404011	32.363328	187.938729	474	CUFF.707.1	1047
BnaA01g20390D	BnaA01g20390D	e	CUFF.707	CUFF.707.1	100	10.430623	9.097015	11.764230	70.303442	1298	CUFF.707.1	1047
-	-	u	CUFF.710	CUFF.710.1	100	37.160045	33.717594	40.602496	251.685727	867	CUFF.710.1	-
BnaA01g20420D	BnaA01g20420D	=	CUFF.711	CUFF.711.1	100	10.316646	9.302576	11.330717	69.678680	1825	CUFF.711.1	1695
BnaA01g20430D	BnaA01g20430D	=	CUFF.713	CUFF.713.1	100	19.638068	16.219544	23.056593	133.129759	500	CUFF.713.1	210
BnaA01g20440D	BnaA01g20440D	=	CUFF.714	CUFF.714.1	100	1.305483	0.750646	1.860320	8.678206	962	CUFF.714.1	1035
BnaA01g20450D	BnaA01g20450D	=	CUFF.716	CUFF.716.1	100	5.312107	4.387388	6.236826	34.596533	1218	CUFF.716.1	1083
BnaA01g20470D	BnaA01g20470D	j	CUFF.719	CUFF.719.1	100	6.426065	5.190820	7.661309	43.051501	1143	CUFF.719.1	1243
BnaA01g20470D	BnaA01g20470D	=	CUFF.719	CUFF.719.2	88	5.639818	4.453909	6.825727	37.784033	1125	CUFF.719.1	1243
BnaA01g20470D	BnaA01g20470D	e	CUFF.720	CUFF.720.1	100	5.490973	3.643384	7.338563	36.786844	504	CUFF.719.1	1243
BnaA01g20480D	BnaA01g20480D	j	CUFF.722	CUFF.722.1	47	5.399287	4.542003	6.256570	36.399845	1752	CUFF.722.1	1954
BnaA01g20480D	BnaA01g20480D	=	CUFF.722	CUFF.722.2	100	11.459896	10.065293	12.854500	77.258065	1436	CUFF.722.1	1954
BnaA01g20490D	BnaA01g20490D	e	CUFF.723	CUFF.723.1	100	3.737375	2.940852	4.533899	25.418534	1177	CUFF.723.1	660
BnaA01g20510D	BnaA01g20510D	o	CUFF.725	CUFF.725.1	100	0.812111	0.556098	1.068124	5.476096	2286	CUFF.725.1	1050
BnaA01g20510D	BnaA01g20510D	e	CUFF.728	CUFF.728.1	100	1.014090	0.475948	1.552233	6.838049	823	CUFF.725.1	1050
BnaA01g20520D	BnaA01g20520D	e	CUFF.730	CUFF.730.1	100	9.480193	8.240916	10.719470	63.705744	1433	CUFF.732.1	2920
BnaA01g20520D	BnaA01g20520D	j	CUFF.732	CUFF.732.1	29	1.475555	1.045892	1.905218	9.915552	2487	CUFF.732.1	2920
BnaA01g20520D	BnaA01g20520D	=	CUFF.732	CUFF.732.2	100	5.015408	4.302644	5.728172	33.702932	2400	CUFF.732.1	2920
BnaA01g20530D	BnaA01g20530D	j	CUFF.738	CUFF.738.1	100	12.990698	11.346908	14.634489	88.033409	1321	CUFF.738.1	1903
BnaA01g20530D	BnaA01g20530D	j	CUFF.738	CUFF.738.2	50	6.536490	5.251701	7.821279	44.295500	1271	CUFF.738.1	1903
BnaA01g20530D	BnaA01g20530D	o	CUFF.738	CUFF.738.3	62	8.010123	6.125619	9.894626	54.281792	863	CUFF.738.1	1903
BnaA01g20550D	BnaA01g20550D	j	CUFF.741	CUFF.741.1	100	1.063325	0.711881	1.414770	7.053467	1853	CUFF.741.2	1872
BnaA01g20550D	BnaA01g20550D	j	CUFF.741	CUFF.741.2	29	0.312678	0.105916	0.519441	2.074122	1947	CUFF.741.2	1872
BnaA01g20560D	BnaA01g20560D	=	CUFF.743	CUFF.743.1	100	5.115038	4.282526	5.947550	33.986412	1403	CUFF.743.1	1206
BnaA01g24250D	BnaA01g24250D	=	CUFF.748	CUFF.748.1	100	2.934523	2.301800	3.567247	18.763563	1408	CUFF.748.1	1465
BnaA01g24320D	BnaA01g24320D	=	CUFF.751	CUFF.751.1	100	4.232983	2.784953	5.681013	29.275132	561	CUFF.751.1	1000
BnaA01g24160D	BnaA01g24160D	j	CUFF.752	CUFF.752.1	100	21.549241	19.417361	23.681122	145.183710	1162	CUFF.752.1	1735
BnaA01g23660D	BnaA01g23660D	=	CUFF.734	CUFF.734.1	100	5.967616	4.916563	7.018669	39.999490	1163	CUFF.734.1	1196
BnaA01g23690D	BnaA01g23690D	=	CUFF.737	CUFF.737.1	100	6.313708	5.181389	7.446026	41.013915	1018	CUFF.737.1	432
BnaA01g23700D	BnaA01g23700D	j	CUFF.742	CUFF.742.1	15	0.600465	0.165927	1.035003	4.007859	999	CUFF.742.1	1008
BnaA01g23700D	BnaA01g23700D	j	CUFF.742	CUFF.742.2	100	3.900687	2.933302	4.868072	26.035491	980	CUFF.742.1	1008
BnaA01g23710D	BnaA01g23710D	c	CUFF.746	CUFF.746.1	100	0.716174	0.457119	0.975230	4.897997	2031	CUFF.746.1	2823
BnaA01g23770D	BnaA01g23770D	=	CUFF.749	CUFF.749.1	100	0.926857	0.576746	1.276967	6.247558	1473	CUFF.749.1	1525
BnaA01g23800D	BnaA01g23800D	j	CUFF.753	CUFF.753.1	58	1.926665	1.218896	2.634435	12.946676	1203	CUFF.753.2	1878
BnaA01g23800D	BnaA01g23800D	=	CUFF.753	CUFF.753.2	100	3.320418	2.685454	3.955382	22.312320	1884	CUFF.753.2	1878
BnaA01g24360D	BnaA01g24360D	=	CUFF.757	CUFF.757.1	100	2.126925	1.787431	2.466419	13.948091	3157	CUFF.757.1	3054
BnaA01g24380D	BnaA01g24380D	j	CUFF.759	CUFF.759.1	100	10.243949	8.225240	12.262658	69.912539	634	CUFF.759.1	378
-	-	u	CUFF.761	CUFF.761.1	100	2.344054	1.838352	2.849755	15.773516	2525	CUFF.761.1	-
-	-	u	CUFF.762	CUFF.762.1	100	6.076024	5.111336	7.040713	40.886551	1698	CUFF.761.1	-
BnaA01g24430D	BnaA01g24430D	=	CUFF.767	CUFF.767.1	100	28.485733	25.549411	31.422056	189.218444	870	CUFF.767.1	910
BnaA01g24420D	BnaA01g24420D	j	CUFF.769	CUFF.769.1	100	16.051590	14.287023	17.816158	109.033900	1206	CUFF.769.1	1577
BnaA01g24510D	BnaA01g24510D	c	CUFF.772	CUFF.772.1	100	0.670050	0.237407	1.102693	4.700687	825	CUFF.772.1	4951
BnaA01g24510D	BnaA01g24510D	e	CUFF.773	CUFF.773.1	100	0.408110	0.204148	0.612071	2.790556	1835	CUFF.773.1	4951
BnaA01g21180D	BnaA01g21180D	=	CUFF.733	CUFF.733.1	100	68.569743	64.540636	72.598849	459.322932	1579	CUFF.733.1	1429
BnaA01g21220D	BnaA01g21220D	=	CUFF.736	CUFF.736.1	100	3.918165	3.207004	4.629326	26.146671	1467	CUFF.736.1	1215
BnaA01g21230D	BnaA01g21230D	j	CUFF.747	CUFF.747.1	100	124.220915	115.199827	133.242004	847.624896	598	CUFF.747.1	1114
BnaA01g21250D	BnaA01g21250D	j	CUFF.755	CUFF.755.1	100	2.617521	2.379233	2.855808	17.603984	9611	CUFF.755.1	9408
BnaA01g21280D	BnaA01g21280D	j	CUFF.760	CUFF.760.1	94	0.777132	0.474161	1.080102	5.263321	2168	CUFF.760.2	1902
BnaA01g21280D	BnaA01g21280D	j	CUFF.760	CUFF.760.2	50	0.415287	0.173307	0.657266	2.812634	2317	CUFF.760.2	1902
BnaA01g21280D	BnaA01g21280D	j	CUFF.760	CUFF.760.3	100	0.824805	0.493970	1.155641	5.586205	2164	CUFF.760.2	1902
BnaA01g21340D	BnaA01g21340D	j	CUFF.764	CUFF.764.1	100	31.636023	27.607912	35.664134	218.621757	586	CUFF.764.1	824
BnaA01g21340D	BnaA01g21340D	e	CUFF.765	CUFF.765.1	100	25.380310	18.950258	31.810362	175.391452	323	CUFF.764.1	824
BnaA01g23850D	BnaA01g23850D	c	CUFF.754	CUFF.754.1	100	82.089527	72.107441	92.071614	560.214568	378	CUFF.754.1	642
-	-	u	CUFF.756	CUFF.756.1	100	2.580026	1.084797	4.075254	18.024866	414	CUFF.756.1	-
-	-	u	CUFF.758	CUFF.758.1	100	2.804401	1.113283	4.495518	18.831945	383	CUFF.758.1	-
BnaA01g23880D	BnaA01g23880D	=	CUFF.766	CUFF.766.1	100	15.848385	14.326475	17.370296	106.554979	1592	CUFF.766.1	1636
-	-	u	CUFF.768	CUFF.768.1	100	1.237481	0.592579	1.882384	8.314787	714	CUFF.768.1	-
BnaA01g23900D	BnaA01g23900D	j	CUFF.770	CUFF.770.1	100	6.255792	5.194972	7.316611	42.362751	1193	CUFF.770.1	1877
BnaA01g23900D	BnaA01g23900D	j	CUFF.771	CUFF.771.1	100	4.002964	2.163686	5.842242	26.316820	418	CUFF.771.1	1877
BnaA01g24610D	BnaA01g24610D	=	CUFF.776	CUFF.776.1	100	1.586676	0.706546	2.466805	11.136141	558	CUFF.776.1	213
BnaA01g24550D	BnaA01g24550D	=	CUFF.777	CUFF.777.1	100	6.106485	4.967630	7.245339	40.989867	983	CUFF.777.1	1138
BnaA01g24530D	BnaA01g24530D	j	CUFF.778	CUFF.778.1	100	12.810874	11.861446	13.760301	84.165161	2509	CUFF.778.1	1463
BnaA01g24280D	BnaA01g24280D	=	CUFF.781	CUFF.781.1	100	36.739618	34.376365	39.102870	244.506934	2039	CUFF.781.1	1975
BnaA01g24310D	BnaA01g24310D	j	CUFF.782	CUFF.782.1	74	2.437741	1.861895	3.013586	16.218877	1502	CUFF.782.1	1559
BnaA01g24310D	BnaA01g24310D	c	CUFF.782	CUFF.782.2	100	3.280543	1.956971	4.604116	21.826246	577	CUFF.782.1	1559
BnaA01g24440D	BnaA01g24440D	=	CUFF.783	CUFF.783.1	100	180.488461	168.884912	192.092010	1206.423982	602	CUFF.783.1	1081
BnaA01g24780D	BnaA01g24780D	i	CUFF.785	CUFF.785.1	100	3.338619	0.552657	6.124581	19.280799	302	CUFF.785.1	1359
BnaA01g24810D	BnaA01g24810D	j	CUFF.786	CUFF.786.1	100	0.837546	0.490509	1.184584	5.225142	1416	CUFF.786.1	2937
BnaA01g24770D	BnaA01g24770D	j	CUFF.787	CUFF.787.1	20	0.598120	0.213003	0.983236	4.021645	1379	CUFF.787.1	997
BnaA01g24770D	BnaA01g24770D	j	CUFF.787	CUFF.787.2	20	0.607369	0.225505	0.989233	4.083836	1271	CUFF.787.1	997
BnaA01g24770D	BnaA01g24770D	=	CUFF.787	CUFF.787.3	100	3.054965	2.203772	3.906157	20.541014	1061	CUFF.787.1	997
BnaA01g21880D	BnaA01g21880D	j	CUFF.750	CUFF.750.1	100	4.204223	2.757156	5.651291	28.878633	568	CUFF.750.1	1486
BnaA01g21890D	BnaA01g21890D	j	CUFF.763	CUFF.763.1	100	12.489649	11.491449	13.487848	84.372696	2995	CUFF.763.1	2895
BnaA01g21980D	BnaA01g21980D	c	CUFF.774	CUFF.774.1	100	4.670611	4.064273	5.276948	31.483523	2882	CUFF.774.1	3999
BnaA01g21980D	BnaA01g21980D	j	CUFF.774	CUFF.774.2	57	2.681097	2.159648	3.202545	18.072662	2461	CUFF.774.1	3999
BnaA01g21990D	BnaA01g21990D	j	CUFF.775	CUFF.775.1	100	4.850681	3.768283	5.933080	32.460288	932	CUFF.775.1	1137
BnaA01g22010D	BnaA01g22010D	=	CUFF.779	CUFF.779.1	100	7.724512	5.785218	9.663807	52.801168	572	CUFF.779.1	288
BnaA01g22030D	BnaA01g22030D	j	CUFF.780	CUFF.780.1	21	0.869709	0.617489	1.121928	5.900427	4054	CUFF.780.1	3641
BnaA01g22030D	BnaA01g22030D	j	CUFF.780	CUFF.780.2	48	2.007430	1.670570	2.344290	13.619155	4054	CUFF.780.1	3641
BnaA01g22030D	BnaA01g22030D	c	CUFF.780	CUFF.780.3	100	4.174675	2.944653	5.404697	28.322553	741	CUFF.780.1	3641
BnaA01g22040D	BnaA01g22040D	=	CUFF.784	CUFF.784.1	100	42.150630	39.144864	45.156397	280.213265	1367	CUFF.784.1	1518
BnaA01g22050D	BnaA01g22050D	=	CUFF.788	CUFF.788.1	100	1.901637	1.540048	2.263227	12.633489	2712	CUFF.788.1	2430
BnaA01g24800D	BnaA01g24800D	e	CUFF.789	CUFF.789.1	100	66.725323	60.899830	72.550815	453.262601	551	CUFF.789.1	536
BnaA01g24890D	BnaA01g24890D	=	CUFF.790	CUFF.790.1	100	0.979506	0.455938	1.503073	6.320864	800	CUFF.790.1	691
BnaA01g24830D	BnaA01g24830D	j	CUFF.791	CUFF.791.1	100	0.878452	0.444101	1.312802	5.845922	1421	CUFF.791.2	1508
BnaA01g24830D	BnaA01g24830D	j	CUFF.791	CUFF.791.2	56	0.489791	0.233545	0.746036	3.259460	2114	CUFF.791.2	1508
BnaA01g24840D	BnaA01g24840D	j	CUFF.792	CUFF.792.1	48	0.372729	0.168238	0.577221	2.480440	2463	CUFF.792.3	1908
BnaA01g24840D	BnaA01g24840D	c	CUFF.792	CUFF.792.2	54	0.420470	0.196365	0.644574	2.798141	2318	CUFF.792.3	1908
BnaA01g24840D	BnaA01g24840D	j	CUFF.792	CUFF.792.3	100	0.780273	0.544389	1.016158	5.192565	3193	CUFF.792.3	1908
BnaA01g24930D	BnaA01g24930D	=	CUFF.793	CUFF.793.1	100	6.130426	4.372612	7.888241	39.731123	550	CUFF.793.1	342
BnaA01g24920D	BnaA01g24920D	=	CUFF.794	CUFF.794.1	100	2.560683	1.674938	3.446428	17.733842	860	CUFF.794.1	737
BnaA01g24920D	BnaA01g24920D	e	CUFF.795	CUFF.795.1	100	2.530711	0.933345	4.128078	17.526276	459	CUFF.794.1	737
-	-	u	CUFF.796	CUFF.796.1	21	0.785382	0.244769	1.325996	5.333632	820	CUFF.796.1	-
-	-	u	CUFF.796	CUFF.796.2	100	3.826549	2.662991	4.990108	25.986585	745	CUFF.796.1	-
-	-	u	CUFF.797	CUFF.797.1	42	1.217108	0.878077	1.556139	8.099551	3095	CUFF.797.1	-
-	-	u	CUFF.797	CUFF.797.2	50	1.447741	1.088190	1.807292	9.634356	3089	CUFF.797.1	-
-	-	u	CUFF.797	CUFF.797.3	75	2.178222	1.739661	2.616784	14.495528	3095	CUFF.797.1	-
-	-	u	CUFF.797	CUFF.797.4	100	2.898336	1.894231	3.902440	19.287703	1017	CUFF.797.1	-
BnaA01g24970D	BnaA01g24970D	=	CUFF.798	CUFF.798.1	100	2.582550	1.202119	3.962981	16.467666	446	CUFF.798.1	387
BnaA01g24980D	BnaA01g24980D	=	CUFF.799	CUFF.799.1	100	1.230715	0.633731	1.827700	7.934005	781	CUFF.799.1	417
BnaA01g24870D	BnaA01g24870D	o	CUFF.800	CUFF.800.1	22	9.497039	7.662555	11.331522	63.427961	1052	CUFF.800.1	1214
BnaA01g24820D	BnaA01g24820D	=	CUFF.801	CUFF.801.1	100	5.094864	4.166351	6.023377	34.465300	1679	CUFF.801.1	1762
BnaA01g24820D	BnaA01g24820D	j	CUFF.801	CUFF.801.2	99	5.064608	4.034578	6.094638	34.260627	1457	CUFF.801.1	1762
BnaA01g25000D	BnaA01g25000D	=	CUFF.802	CUFF.802.1	100	7.638568	6.207733	9.069403	51.940554	825	CUFF.802.1	751
BnaA01g25020D	BnaA01g25020D	j	CUFF.803	CUFF.803.1	100	9.256206	7.142728	11.369685	63.269247	708	CUFF.803.2	853
BnaA01g25020D	BnaA01g25020D	=	CUFF.803	CUFF.803.2	44	4.095107	2.675751	5.514463	27.991416	792	CUFF.803.2	853
BnaA01g25190D	BnaA01g25190D	=	CUFF.804	CUFF.804.1	100	2.144561	1.485694	2.803428	14.371807	1028	CUFF.804.1	603
BnaA01g24990D	BnaA01g24990D	=	CUFF.805	CUFF.805.1	100	27.835741	26.218931	29.452550	183.307280	1934	CUFF.805.1	1642
BnaA01g25090D	BnaA01g25090D	=	CUFF.806	CUFF.806.1	100	0.317135	0.133875	0.500395	2.145149	1851	CUFF.806.1	1826
BnaA01g25030D	BnaA01g25030D	j	CUFF.807	CUFF.807.1	100	12.118760	8.691601	15.545920	82.486066	428	CUFF.807.2	814
BnaA01g25030D	BnaA01g25030D	j	CUFF.807	CUFF.807.2	20	2.404950	1.327340	3.482560	16.369236	710	CUFF.807.2	814
-	-	u	CUFF.808	CUFF.808.1	100	1.177432	0.732673	1.622192	8.009866	1606	CUFF.808.1	-
-	-	u	CUFF.809	CUFF.809.1	100	7.908952	6.451001	9.366904	53.803214	936	CUFF.808.1	-
BnaA01g25140D	BnaA01g25140D	=	CUFF.810	CUFF.810.1	100	7.712897	6.669253	8.756541	52.516312	1497	CUFF.810.1	1092
BnaA01g25720D	BnaA01g25720D	=	CUFF.811	CUFF.811.1	100	1.904923	1.349909	2.459937	12.913688	1263	CUFF.811.1	1173
BnaA01g25700D	BnaA01g25700D	j	CUFF.812	CUFF.812.1	62	0.313567	0.154741	0.472394	2.103855	3184	CUFF.812.2	2754
BnaA01g25700D	BnaA01g25700D	j	CUFF.812	CUFF.812.2	100	0.504483	0.318007	0.690960	3.384790	3267	CUFF.812.2	2754
BnaA01g25730D	BnaA01g25730D	=	CUFF.813	CUFF.813.1	100	6.886572	5.911453	7.861692	45.308395	1408	CUFF.813.1	1473
BnaA01g25770D	BnaA01g25770D	=	CUFF.814	CUFF.814.1	100	6.564494	5.276757	7.852231	43.976437	1121	CUFF.814.1	1233
BnaA01g25770D	BnaA01g25770D	j	CUFF.814	CUFF.814.2	25	1.654069	0.945363	2.362774	11.080831	1121	CUFF.814.1	1233
BnaA01g25770D	BnaA01g25770D	j	CUFF.814	CUFF.814.3	44	2.861679	1.843377	3.879980	19.170773	980	CUFF.814.1	1233
BnaA01g25780D	BnaA01g25780D	=	CUFF.815	CUFF.815.1	64	3.582348	2.632003	4.532694	23.899559	1162	CUFF.815.1	1828
BnaA01g25780D	BnaA01g25780D	j	CUFF.815	CUFF.815.2	100	5.566660	4.411496	6.721824	37.137849	1120	CUFF.815.1	1828
BnaA01g25810D	BnaA01g25810D	j	CUFF.816	CUFF.816.1	18	1.089677	0.387436	1.791917	7.407072	923	CUFF.816.2	2459
BnaA01g25810D	BnaA01g25810D	j	CUFF.816	CUFF.816.2	100	6.057558	4.843133	7.271983	41.176226	1022	CUFF.816.2	2459
BnaA01g25800D	BnaA01g25800D	j	CUFF.817	CUFF.817.1	14	0.349622	0.167878	0.531366	2.320732	3517	CUFF.817.1	3496
BnaA01g25800D	BnaA01g25800D	j	CUFF.817	CUFF.817.2	100	2.423307	2.043294	2.803320	16.085504	3516	CUFF.817.1	3496
BnaA01g25790D	BnaA01g25790D	=	CUFF.818	CUFF.818.1	100	8.427581	7.352663	9.502498	56.536103	1552	CUFF.818.1	1855
BnaA01g25860D	BnaA01g25860D	c	CUFF.819	CUFF.819.1	100	0.982979	0.439113	1.526845	6.826514	798	CUFF.819.1	1960
BnaA01g25950D	BnaA01g25950D	e	CUFF.820	CUFF.820.1	100	9.767024	8.712409	10.821640	64.921879	1651	CUFF.820.1	812
BnaA01g25960D	BnaA01g25960D	=	CUFF.821	CUFF.821.1	100	1.702575	0.498673	2.906477	10.852193	416	CUFF.821.1	402
BnaA01g25900D	BnaA01g25900D	=	CUFF.822	CUFF.822.1	100	27.280334	25.163359	29.397309	183.162636	1605	CUFF.822.1	1593
BnaA01g25910D	BnaA01g25910D	j	CUFF.823	CUFF.823.1	51	1.669227	1.084472	2.253982	11.163145	1526	CUFF.823.2	3441
BnaA01g25910D	BnaA01g25910D	j	CUFF.823	CUFF.823.2	100	3.296079	2.832979	3.759179	22.042902	3298	CUFF.823.2	3441
-	-	u	CUFF.824	CUFF.824.1	100	14.969591	12.541203	17.397980	101.361511	636	CUFF.824.1	-
BnaA01g25880D	BnaA01g25880D	j	CUFF.825	CUFF.825.1	100	43.877281	41.787886	45.966675	293.225992	1826	CUFF.825.1	2433
BnaA01g26030D	BnaA01g26030D	=	CUFF.826	CUFF.826.1	100	1.058553	0.607185	1.509922	7.142358	1057	CUFF.826.1	840
BnaA01g26020D	BnaA01g26020D	=	CUFF.827	CUFF.827.1	100	8.273132	6.971740	9.574523	55.590310	1086	CUFF.827.1	1319
BnaA01g26040D	BnaA01g26040D	e	CUFF.828	CUFF.828.1	100	1.239173	0.719822	1.758523	8.378488	969	CUFF.828.1	1890
BnaA01g25990D	BnaA01g25990D	j	CUFF.830	CUFF.830.1	39	2.269428	1.555962	2.982893	15.106306	1301	CUFF.830.1	1371
BnaA01g25990D	BnaA01g25990D	j	CUFF.830	CUFF.830.2	100	5.749420	4.658827	6.840014	38.270661	1211	CUFF.830.1	1371
BnaA01g26050D	BnaA01g26050D	j	CUFF.831	CUFF.831.1	51	0.354698	0.103000	0.606395	2.398697	1899	CUFF.831.1	1816
BnaA01g26050D	BnaA01g26050D	=	CUFF.831	CUFF.831.2	100	0.701739	0.383241	1.020237	4.745614	1899	CUFF.831.1	1816
BnaA01g26050D	BnaA01g26050D	j	CUFF.831	CUFF.831.3	51	0.354698	0.113041	0.596355	2.398697	1899	CUFF.831.1	1816
BnaA01g26040D	BnaA01g26040D	j	CUFF.829	CUFF.829.1	100	2.980864	1.644957	4.316771	19.995088	512	CUFF.829.1	1890
BnaA01g26040D	BnaA01g26040D	j	CUFF.832	CUFF.832.1	100	1.518337	0.940257	2.096416	10.328303	986	CUFF.832.1	1890
BnaA01g26100D	BnaA01g26100D	=	CUFF.833	CUFF.833.1	100	5.561688	3.615373	7.508004	36.649517	467	CUFF.833.1	585
BnaA01g26090D	BnaA01g26090D	j	CUFF.834	CUFF.834.1	34	0.324153	0.122309	0.525997	2.172269	2488	CUFF.834.1	2404
BnaA01g26090D	BnaA01g26090D	j	CUFF.834	CUFF.834.2	100	0.958329	0.660186	1.256472	6.422114	2488	CUFF.834.1	2404
BnaA01g26070D	BnaA01g26070D	o	CUFF.835	CUFF.835.1	20	0.268207	0.049173	0.487242	1.796963	1910	CUFF.835.1	1869
BnaA01g26070D	BnaA01g26070D	j	CUFF.835	CUFF.835.2	100	1.326620	0.932952	1.720288	8.888220	1910	CUFF.835.1	1869
BnaA01g26180D	BnaA01g26180D	c	CUFF.836	CUFF.836.1	100	0.718357	0.359179	1.077536	4.550203	1116	CUFF.836.1	1545
BnaA01g26190D	BnaA01g26190D	j	CUFF.837	CUFF.837.1	100	1.153738	0.726143	1.581333	7.760447	1298	CUFF.837.1	1189
BnaA01g26200D	BnaA01g26200D	j	CUFF.838	CUFF.838.1	100	4.770988	3.930693	5.611284	32.163080	1396	CUFF.838.1	2234
BnaA01g26060D	BnaA01g26060D	j	CUFF.840	CUFF.840.1	58	1.490425	1.078370	1.902480	10.121805	2740	CUFF.840.2	309
BnaA01g26060D	BnaA01g26060D	j	CUFF.840	CUFF.840.2	100	2.548919	2.080542	3.017297	17.310274	2742	CUFF.840.2	309
BnaA01g26060D	BnaA01g26060D	j	CUFF.840	CUFF.840.3	89	2.255870	1.800895	2.710846	15.320111	2608	CUFF.840.2	309
BnaA01g26130D	BnaA01g26130D	j	CUFF.839	CUFF.839.1	21	2.080436	1.448214	2.712657	13.891004	1662	CUFF.839.2	2604
BnaA01g26130D	BnaA01g26130D	=	CUFF.839	CUFF.839.2	100	10.063846	8.979565	11.148127	67.195983	2038	CUFF.839.2	2604
BnaA01g26220D	BnaA01g26220D	c	CUFF.841	CUFF.841.1	100	2.726754	1.650333	3.803176	18.598905	609	CUFF.841.1	1348
BnaA01g26220D	BnaA01g26220D	e	CUFF.842	CUFF.842.1	100	3.204768	2.408128	4.001408	20.204484	1066	CUFF.842.1	1348
BnaA01g26140D	BnaA01g26140D	=	CUFF.843	CUFF.843.1	100	29.952377	27.931491	31.973263	203.988355	1421	CUFF.843.1	1629
-	-	u	CUFF.844	CUFF.844.1	100	2.210290	1.148690	3.271890	15.203652	550	CUFF.844.1	-
BnaA01g26630D	BnaA01g26630D	j	CUFF.845	CUFF.845.1	34	0.451093	0.115222	0.786965	3.044009	1340	CUFF.845.2	2414
BnaA01g26630D	BnaA01g26630D	j	CUFF.845	CUFF.845.2	100	1.314377	0.832680	1.796074	8.869514	1406	CUFF.845.2	2414
BnaA01g26630D	BnaA01g26630D	c	CUFF.846	CUFF.846.1	100	4.188178	2.738411	5.637945	28.740586	555	CUFF.846.1	2414
BnaA01g26670D	BnaA01g26670D	=	CUFF.847	CUFF.847.1	100	2.015433	1.275557	2.755309	12.985246	830	CUFF.847.1	905
BnaA01g26690D	BnaA01g26690D	=	CUFF.848	CUFF.848.1	100	38.980958	36.000333	41.961583	260.229628	938	CUFF.848.1	663
BnaA01g26650D	BnaA01g26650D	j	CUFF.849	CUFF.849.1	21	0.361106	0.121065	0.601146	2.400999	2071	CUFF.849.1	2006
BnaA01g26650D	BnaA01g26650D	=	CUFF.849	CUFF.849.2	100	1.718291	1.290800	2.145782	11.424954	2068	CUFF.849.1	2006
BnaA01g26600D	BnaA01g26600D	=	CUFF.850	CUFF.850.1	100	2.175774	1.633407	2.718142	14.538887	2104	CUFF.850.1	1983
BnaA01g26600D	BnaA01g26600D	j	CUFF.850	CUFF.850.2	99	2.153319	1.610285	2.696354	14.388840	2096	CUFF.850.1	1983
BnaA01g26700D	BnaA01g26700D	j	CUFF.851	CUFF.851.1	40	0.333355	0.107842	0.558867	2.229110	1682	CUFF.851.1	975
BnaA01g26700D	BnaA01g26700D	j	CUFF.851	CUFF.851.2	94	0.780040	0.417826	1.142253	5.216046	1564	CUFF.851.1	975
BnaA01g26700D	BnaA01g26700D	j	CUFF.851	CUFF.851.3	100	0.826114	0.358702	1.293527	5.524141	1222	CUFF.851.1	975
BnaA01g26750D	BnaA01g26750D	=	CUFF.852	CUFF.852.1	100	99.868313	88.509085	111.227540	668.273409	348	CUFF.852.1	502
BnaA01g26740D	BnaA01g26740D	c	CUFF.855	CUFF.855.1	100	8.398112	7.200379	9.595846	55.763711	1269	CUFF.855.1	2158
BnaA01g26770D	BnaA01g26770D	j	CUFF.856	CUFF.856.1	100	1.397207	1.062577	1.731837	9.248041	2794	CUFF.856.1	2719
BnaA01g26770D	BnaA01g26770D	j	CUFF.856	CUFF.856.2	42	0.589404	0.282902	0.895906	3.901234	2026	CUFF.856.1	2719
BnaA01g26730D	BnaA01g26730D	=	CUFF.857	CUFF.857.1	100	10.907976	9.888792	11.927160	73.653084	2345	CUFF.857.1	2384
BnaA01g26800D	BnaA01g26800D	j	CUFF.858	CUFF.858.1	100	1.115238	0.766557	1.463919	7.408581	2335	CUFF.858.1	2711
BnaA01g26800D	BnaA01g26800D	j	CUFF.858	CUFF.858.2	22	0.246462	0.058538	0.434386	1.637260	2335	CUFF.858.1	2711
BnaA01g26800D	BnaA01g26800D	j	CUFF.858	CUFF.858.3	30	0.334586	0.121349	0.547823	2.222671	2335	CUFF.858.1	2711
BnaA01g26810D	BnaA01g26810D	=	CUFF.860	CUFF.860.1	100	1.743661	1.175314	2.312009	11.707291	1097	CUFF.860.1	1089
BnaA01g25920D	BnaA01g25920D	j	CUFF.853	CUFF.853.1	82	2.983486	2.443951	3.523021	20.112016	2699	CUFF.853.1	2716
BnaA01g25920D	BnaA01g25920D	=	CUFF.853	CUFF.853.2	100	3.650464	2.987516	4.313411	24.608185	2233	CUFF.853.1	2716
BnaA01g25930D	BnaA01g25930D	e	CUFF.854	CUFF.854.1	100	2.691266	1.770631	3.611902	17.620139	749	CUFF.854.1	345
BnaA01g25930D	BnaA01g25930D	i	CUFF.859	CUFF.859.1	22	20.264406	16.236763	24.292048	135.783215	443	CUFF.859.1	345
BnaA01g25930D	BnaA01g25930D	i	CUFF.859	CUFF.859.2	100	91.557267	81.008349	102.106184	613.486540	380	CUFF.859.2	345
BnaA01g26820D	BnaA01g26820D	j	CUFF.861	CUFF.861.1	100	3.287274	2.882674	3.691875	21.821526	3896	CUFF.861.1	3901
BnaA01g26780D	BnaA01g26780D	j	CUFF.862	CUFF.862.1	100	11.176758	9.168245	13.185270	75.498975	895	CUFF.862.1	1388
BnaA01g26780D	BnaA01g26780D	j	CUFF.862	CUFF.862.2	48	5.322348	3.762251	6.882445	35.952451	892	CUFF.862.1	1388
BnaA01g26720D	BnaA01g26720D	o	CUFF.863	CUFF.863.1	100	107.601972	102.041683	113.162260	705.382568	1939	CUFF.864.1	1909
BnaA01g26720D	BnaA01g26720D	=	CUFF.864	CUFF.864.1	100	12.813209	11.305390	14.321027	83.996732	2094	CUFF.864.1	1909
BnaA01g27560D	BnaA01g27560D	p	CUFF.865	CUFF.865.1	100	4.521182	3.681619	5.360744	27.642130	1250	CUFF.865.1	381
BnaA01g27550D	BnaA01g27550D	j	CUFF.866	CUFF.866.1	25	0.721484	0.386571	1.056396	4.767210	2225	CUFF.866.1	2644
BnaA01g27550D	BnaA01g27550D	c	CUFF.866	CUFF.866.2	100	2.868471	2.324516	3.412425	18.953447	2225	CUFF.866.1	2644
BnaA01g28220D	BnaA01g28220D	j	CUFF.867	CUFF.867.1	100	1.992574	1.503173	2.481974	13.107286	1836	CUFF.867.1	1708
BnaA01g28220D	BnaA01g28220D	c	CUFF.867	CUFF.867.2	84	1.669311	0.971961	2.366662	10.980844	1029	CUFF.867.1	1708
BnaA01g28220D	BnaA01g28220D	x	CUFF.868	CUFF.868.1	100	1.341431	0.595793	2.087069	8.824028	806	CUFF.868.1	1708
BnaA01g28510D	BnaA01g28510D	=	CUFF.869	CUFF.869.1	70	7.525168	3.676204	11.374132	51.925343	322	CUFF.869.1	678
BnaA01g28510D	BnaA01g28510D	j	CUFF.869	CUFF.869.2	100	10.759431	5.203961	16.314901	74.242486	279	CUFF.869.1	678
BnaA01g28500D	BnaA01g28500D	=	CUFF.871	CUFF.871.1	100	16.799795	14.988936	18.610655	114.427366	1059	CUFF.871.1	1019
BnaA01g28540D	BnaA01g28540D	j	CUFF.874	CUFF.874.1	100	10.607373	9.788249	11.426498	71.603374	2780	CUFF.874.1	1290
BnaA01g28550D	BnaA01g28550D	p	CUFF.875	CUFF.875.1	100	2.708099	1.075054	4.341144	18.732378	389	CUFF.875.1	796
BnaA01g28580D	BnaA01g28580D	j	CUFF.879	CUFF.879.1	100	11.837107	10.295947	13.378267	80.148879	1130	CUFF.879.1	1237
BnaA01g28550D	BnaA01g28550D	=	CUFF.880	CUFF.880.1	100	50.577419	45.828200	55.326639	341.624374	683	CUFF.880.1	796
BnaA01g28610D	BnaA01g28610D	=	CUFF.881	CUFF.881.1	100	15.414645	12.694069	18.135221	103.699619	565	CUFF.881.1	794
BnaA01g28630D	BnaA01g28630D	j	CUFF.882	CUFF.882.1	19	0.407828	0.130184	0.685473	2.684529	1607	CUFF.882.2	1887
BnaA01g28630D	BnaA01g28630D	j	CUFF.882	CUFF.882.2	100	2.095787	1.598732	2.592842	13.795511	1787	CUFF.882.2	1887
BnaA01g28640D	BnaA01g28640D	j	CUFF.885	CUFF.885.1	30	0.316990	0.101601	0.532379	2.114157	1919	CUFF.885.5	2210
BnaA01g28640D	BnaA01g28640D	j	CUFF.885	CUFF.885.2	29	0.305232	0.083535	0.526929	2.035738	2223	CUFF.885.5	2210
BnaA01g28640D	BnaA01g28640D	j	CUFF.885	CUFF.885.3	54	0.565695	0.271295	0.860094	3.772887	1914	CUFF.885.5	2210
BnaA01g28640D	BnaA01g28640D	j	CUFF.885	CUFF.885.4	100	1.053267	0.688013	1.418522	7.024741	2223	CUFF.885.5	2210
BnaA01g28640D	BnaA01g28640D	j	CUFF.885	CUFF.885.5	23	0.242939	0.071280	0.414598	1.620276	2398	CUFF.885.5	2210
BnaA01g28690D	BnaA01g28690D	=	CUFF.887	CUFF.887.1	100	4.475137	3.704825	5.245448	29.398329	1433	CUFF.887.1	1409
BnaA01g28800D	BnaA01g28800D	j	CUFF.892	CUFF.892.1	27	0.306844	0.125730	0.487959	2.052280	2743	CUFF.892.1	2698
BnaA01g28800D	BnaA01g28800D	j	CUFF.892	CUFF.892.2	100	1.144200	0.807074	1.481327	7.652807	2645	CUFF.892.1	2698
BnaA01g28800D	BnaA01g28800D	j	CUFF.892	CUFF.892.3	41	0.466329	0.222719	0.709940	3.118972	2645	CUFF.892.1	2698
BnaA01g24620D	BnaA01g24620D	j	CUFF.870	CUFF.870.1	100	7.425891	5.240224	9.611559	49.879351	494	CUFF.870.1	548
BnaA01g24630D	BnaA01g24630D	o	CUFF.872	CUFF.872.1	18	0.659630	0.333908	0.985353	4.293910	1713	CUFF.872.1	1091
BnaA01g24630D	BnaA01g24630D	=	CUFF.872	CUFF.872.2	49	1.759300	1.177338	2.341262	11.452284	1629	CUFF.872.1	1091
BnaA01g24630D	BnaA01g24630D	j	CUFF.872	CUFF.872.3	100	3.607948	2.574482	4.641415	23.486187	1023	CUFF.872.1	1091
BnaA01g24640D	BnaA01g24640D	=	CUFF.873	CUFF.873.1	100	8.468974	7.062354	9.875594	56.709616	912	CUFF.873.1	833
BnaA01g24650D	BnaA01g24650D	e	CUFF.876	CUFF.876.1	100	3.852068	3.124634	4.579501	25.856181	2013	CUFF.877.1	2124
BnaA01g24650D	BnaA01g24650D	=	CUFF.877	CUFF.877.1	100	17.439569	15.939443	18.939695	117.059382	2022	CUFF.877.1	2124
BnaA01g24680D	BnaA01g24680D	=	CUFF.878	CUFF.878.1	100	0.667110	0.282262	1.051958	4.372606	976	CUFF.878.1	933
BnaA01g24690D	BnaA01g24690D	e	CUFF.883	CUFF.883.1	100	39.833873	37.187290	42.480457	266.121065	2194	CUFF.883.1	2015
BnaA01g24690D	BnaA01g24690D	j	CUFF.884	CUFF.884.1	100	76.108997	71.637971	80.580024	508.466936	1712	CUFF.883.1	2015
BnaA01g24700D	BnaA01g24700D	c	CUFF.886	CUFF.886.1	100	4.072888	2.606475	5.539301	27.895036	628	CUFF.886.2	1067
BnaA01g24700D	BnaA01g24700D	j	CUFF.886	CUFF.886.2	50	2.025032	1.199145	2.850918	13.869357	958	CUFF.886.2	1067
BnaA01g24700D	BnaA01g24700D	j	CUFF.886	CUFF.886.3	39	1.577692	0.802035	2.353348	10.805543	956	CUFF.886.2	1067
BnaA01g24700D	BnaA01g24700D	j	CUFF.886	CUFF.886.4	38	1.552511	0.486103	2.618919	10.633080	574	CUFF.886.2	1067
BnaA01g24730D	BnaA01g24730D	=	CUFF.888	CUFF.888.1	100	13.976704	11.803750	16.149657	93.990538	886	CUFF.888.1	815
BnaA01g24730D	BnaA01g24730D	o	CUFF.889	CUFF.889.1	100	271.397665	253.463998	289.331333	1825.095062	464	CUFF.888.1	815
-	-	u	CUFF.890	CUFF.890.1	18	0.945830	0.597177	1.294483	6.273120	2111	CUFF.890.1	-
-	-	u	CUFF.890	CUFF.890.2	100	5.233114	4.460428	6.005799	34.708082	2110	CUFF.890.1	-
-	-	u	CUFF.890	CUFF.890.3	38	1.983275	1.407913	2.558638	13.153868	1803	CUFF.890.1	-
BnaA01g24760D	BnaA01g24760D	=	CUFF.891	CUFF.891.1	100	7.439862	6.696257	8.183467	50.186348	2858	CUFF.891.1	2895
BnaA01g28820D	BnaA01g28820D	j	CUFF.893	CUFF.893.1	65	4.575619	2.968217	6.183021	31.209492	676	CUFF.893.2	754
BnaA01g28820D	BnaA01g28820D	=	CUFF.893	CUFF.893.2	100	6.988992	5.177064	8.800920	47.670683	684	CUFF.893.2	754
BnaA01g28880D	BnaA01g28880D	j	CUFF.894	CUFF.894.1	100	1.070515	0.687412	1.453619	7.311842	1739	CUFF.894.1	1559
BnaA01g28880D	BnaA01g28880D	j	CUFF.894	CUFF.894.2	40	0.429249	0.155810	0.702687	2.931856	1739	CUFF.894.1	1559
BnaA01g28850D	BnaA01g28850D	c	CUFF.895	CUFF.895.1	100	3.377811	2.603271	4.152351	22.752528	1455	CUFF.895.2	2131
BnaA01g28850D	BnaA01g28850D	j	CUFF.895	CUFF.895.2	80	2.705530	2.175153	3.235907	18.224125	2215	CUFF.895.2	2131
-	-	u	CUFF.896	CUFF.896.1	100	13.678072	9.709392	17.646752	94.866692	365	CUFF.896.1	-
BnaA01g28900D	BnaA01g28900D	=	CUFF.898	CUFF.898.1	100	1.214388	0.736119	1.692657	7.938932	1141	CUFF.898.1	917
BnaA01g28910D	BnaA01g28910D	j	CUFF.899	CUFF.899.1	66	0.564918	0.237223	0.892614	3.693093	1418	CUFF.899.1	957
BnaA01g28910D	BnaA01g28910D	j	CUFF.899	CUFF.899.2	57	0.492821	0.156950	0.828692	3.221762	1413	CUFF.899.1	957
BnaA01g28910D	BnaA01g28910D	=	CUFF.899	CUFF.899.3	100	0.860551	0.441048	1.280053	5.625758	1413	CUFF.899.1	957
BnaA01g28980D	BnaA01g28980D	=	CUFF.902	CUFF.902.1	100	4.149273	3.041792	5.256753	27.355912	778	CUFF.902.1	839
BnaA01g28990D	BnaA01g28990D	=	CUFF.904	CUFF.904.1	100	5.236009	4.022800	6.449218	35.468069	958	CUFF.904.2	912
BnaA01g28990D	BnaA01g28990D	j	CUFF.904	CUFF.904.2	30	1.572604	0.834699	2.310510	10.652625	1034	CUFF.904.2	912
BnaA01g29000D	BnaA01g29000D	j	CUFF.905	CUFF.905.1	100	1.391456	0.871609	1.911303	9.679138	1102	CUFF.905.1	1089
BnaA01g29010D	BnaA01g29010D	e	CUFF.906	CUFF.906.1	100	6.704248	5.662354	7.746142	43.113188	1309	CUFF.906.1	1204
BnaA01g29020D	BnaA01g29020D	=	CUFF.907	CUFF.907.1	100	23.417686	20.700872	26.134499	159.292857	743	CUFF.907.1	889
BnaA01g29920D	BnaA01g29920D	j	CUFF.914	CUFF.914.1	18	0.725772	0.366749	1.084795	4.854971	1993	CUFF.914.1	2005
BnaA01g29920D	BnaA01g29920D	j	CUFF.914	CUFF.914.2	100	3.956764	3.285916	4.627612	26.468341	1993	CUFF.914.1	2005
BnaA01g26230D	BnaA01g26230D	j	CUFF.897	CUFF.897.1	100	2.573942	2.171192	2.976692	17.277149	3489	CUFF.897.1	3669
BnaA01g26230D	BnaA01g26230D	j	CUFF.897	CUFF.897.2	20	0.520151	0.300284	0.740018	3.491425	3489	CUFF.897.1	3669
BnaA01g26230D	BnaA01g26230D	p	CUFF.900	CUFF.900.1	100	22.036900	18.229097	25.844704	145.470792	473	CUFF.900.1	3669
BnaA01g26250D	BnaA01g26250D	=	CUFF.901	CUFF.901.1	100	2.106333	1.607093	2.605574	14.325837	1644	CUFF.901.1	1666
BnaA01g26270D	BnaA01g26270D	c	CUFF.903	CUFF.903.1	100	7.879502	6.304305	9.454699	53.107362	866	CUFF.903.2	2144
BnaA01g26270D	BnaA01g26270D	j	CUFF.903	CUFF.903.2	74	5.835879	5.054254	6.617505	39.333470	2083	CUFF.903.2	2144
BnaA01g26310D	BnaA01g26310D	j	CUFF.908	CUFF.908.1	40	5.323978	4.278638	6.369317	35.448565	1165	CUFF.908.1	1092
BnaA01g26310D	BnaA01g26310D	j	CUFF.908	CUFF.908.2	100	13.419770	11.029316	15.810225	89.352668	676	CUFF.908.1	1092
BnaA01g26330D	BnaA01g26330D	=	CUFF.909	CUFF.909.1	100	10.184134	8.726601	11.641666	68.849001	1100	CUFF.910.1	1485
BnaA01g26330D	BnaA01g26330D	e	CUFF.910	CUFF.910.1	100	1.236832	0.885240	1.588424	8.361501	2052	CUFF.910.1	1485
-	-	u	CUFF.911	CUFF.911.1	100	0.554192	0.220002	0.888383	3.568805	1020	CUFF.911.1	-
-	-	u	CUFF.912	CUFF.912.1	100	0.326188	0.115572	0.536803	2.314705	1448	CUFF.912.1	-
BnaA01g26430D	BnaA01g26430D	=	CUFF.913	CUFF.913.1	100	0.964887	0.664023	1.265751	6.469383	1944	CUFF.913.1	1671
BnaA01g26470D	BnaA01g26470D	=	CUFF.915	CUFF.915.1	100	37.217299	33.991825	40.442772	250.505506	982	CUFF.915.1	1004
BnaA01g26490D	BnaA01g26490D	e	CUFF.916	CUFF.916.1	100	0.494041	0.219996	0.768086	3.077802	1276	CUFF.916.1	444
BnaA01g26500D	BnaA01g26500D	e	CUFF.917	CUFF.917.1	100	1.540044	1.069715	2.010372	10.195778	1602	CUFF.917.1	2236
BnaA01g26500D	BnaA01g26500D	c	CUFF.918	CUFF.918.1	100	11.217090	8.831976	13.602204	74.262156	646	CUFF.917.1	2236
BnaA01g26500D	BnaA01g26500D	j	CUFF.918	CUFF.918.2	72	8.132369	6.770103	9.494636	53.839927	1108	CUFF.917.1	2236
BnaA01g26530D	BnaA01g26530D	o	CUFF.919	CUFF.919.1	100	5.889814	2.847185	8.932443	39.472923	346	CUFF.919.2	1181
BnaA01g26530D	BnaA01g26530D	j	CUFF.919	CUFF.919.2	38	2.211316	1.048596	3.374035	14.820007	553	CUFF.919.2	1181
BnaA01g26530D	BnaA01g26530D	e	CUFF.920	CUFF.920.1	100	1.210941	0.534984	1.886897	8.184460	808	CUFF.921.2	1181
BnaA01g26530D	BnaA01g26530D	j	CUFF.921	CUFF.921.1	100	2.370216	1.258910	3.481522	16.019724	618	CUFF.921.2	1181
BnaA01g26530D	BnaA01g26530D	j	CUFF.921	CUFF.921.2	19	0.457162	0.064607	0.849718	3.089852	1053	CUFF.921.2	1181
BnaA01g26540D	BnaA01g26540D	j	CUFF.922	CUFF.922.1	100	3.838668	3.253115	4.424222	25.552963	2194	CUFF.922.1	2139
BnaA01g26550D	BnaA01g26550D	=	CUFF.923	CUFF.923.1	100	7.610525	6.859309	8.361741	51.767005	2899	CUFF.923.1	2016
BnaA01g26560D	BnaA01g26560D	=	CUFF.924	CUFF.924.1	100	80.090903	71.208914	88.972891	544.780583	423	CUFF.924.1	610
BnaA01g30730D	BnaA01g30730D	j	CUFF.925	CUFF.925.1	100	2.232283	1.851755	2.612810	14.926316	3321	CUFF.925.1	3250
BnaA01g30730D	BnaA01g30730D	j	CUFF.925	CUFF.925.2	29	0.648937	0.376467	0.921406	4.339161	2704	CUFF.925.1	3250
BnaA01g28710D	BnaA01g28710D	e	CUFF.926	CUFF.926.1	100	42.419069	39.083707	45.754431	282.373020	1375	CUFF.927.1	1535
BnaA01g28710D	BnaA01g28710D	j	CUFF.927	CUFF.927.1	100	140.833707	133.410738	148.256676	937.494386	1407	CUFF.927.1	1535
BnaA01g28760D	BnaA01g28760D	=	CUFF.928	CUFF.928.1	100	1.629870	1.001258	2.258481	10.898240	890	CUFF.928.1	784
BnaA01g28790D	BnaA01g28790D	j	CUFF.929	CUFF.929.1	100	5.384549	4.424864	6.344233	35.874897	1404	CUFF.929.2	1790
BnaA01g28790D	BnaA01g28790D	j	CUFF.929	CUFF.929.2	27	1.441150	0.867214	2.015087	9.601755	1413	CUFF.929.2	1790
BnaA01g30870D	BnaA01g30870D	=	CUFF.934	CUFF.934.1	100	7.026387	5.747100	8.305674	47.541452	915	CUFF.934.1	1092
BnaA01g28250D	BnaA01g28250D	c	CUFF.930	CUFF.930.1	100	16.118098	14.472471	17.763725	104.396828	1476	CUFF.930.2	2495
BnaA01g28250D	BnaA01g28250D	j	CUFF.930	CUFF.930.2	23	3.754639	3.162869	4.346409	24.318778	2517	CUFF.930.2	2495
BnaA01g28260D	BnaA01g28260D	=	CUFF.931	CUFF.931.1	100	8.400435	7.245446	9.555423	55.083329	1264	CUFF.931.1	915
BnaA01g28290D	BnaA01g28290D	e	CUFF.932	CUFF.932.1	100	0.670699	0.304746	1.036652	4.543543	1566	CUFF.932.1	522
BnaA01g28290D	BnaA01g28290D	j	CUFF.933	CUFF.933.1	100	1.591060	1.055447	2.126673	10.778383	1423	CUFF.932.1	522
BnaA01g28310D	BnaA01g28310D	j	CUFF.935	CUFF.935.1	100	1.054728	0.707042	1.402414	7.251543	1717	CUFF.935.1	2244
BnaA01g28330D	BnaA01g28330D	j	CUFF.943	CUFF.943.1	100	19.691865	18.287985	21.095744	132.541196	3234	CUFF.943.1	3677
BnaA01g28330D	BnaA01g28330D	j	CUFF.943	CUFF.943.2	46	8.965033	7.962563	9.967502	60.341475	2885	CUFF.943.1	3677
BnaA01g28350D	BnaA01g28350D	=	CUFF.947	CUFF.947.1	100	4.036016	3.049876	5.022156	27.354845	911	CUFF.947.1	477
BnaA01g28360D	BnaA01g28360D	c	CUFF.948	CUFF.948.1	100	0.659148	0.293518	1.024777	4.607047	1015	CUFF.948.1	1929
BnaA01g28370D	BnaA01g28370D	j	CUFF.949	CUFF.949.1	100	12.871604	11.723994	14.019214	87.294606	2246	CUFF.949.1	1623
BnaA01g28390D	BnaA01g28390D	=	CUFF.951	CUFF.951.1	100	3.279923	2.537432	4.022415	22.153791	1327	CUFF.951.1	633
BnaA01g28400D	BnaA01g28400D	=	CUFF.952	CUFF.952.1	100	0.676273	0.376052	0.976494	4.567791	1901	CUFF.952.1	1002
BnaA01g28410D	BnaA01g28410D	j	CUFF.955	CUFF.955.1	100	5.999733	5.338680	6.660786	40.106526	2886	CUFF.955.1	3922
BnaA01g28410D	BnaA01g28410D	j	CUFF.955	CUFF.955.2	58	3.483456	2.415465	4.551448	23.285924	850	CUFF.955.1	3922
BnaA01g28410D	BnaA01g28410D	c	CUFF.956	CUFF.956.1	100	12.591927	10.499533	14.684320	85.200372	739	CUFF.957.1	3922
BnaA01g28410D	BnaA01g28410D	e	CUFF.957	CUFF.957.1	100	0.858388	0.433386	1.283391	5.808086	1153	CUFF.957.1	3922
BnaA01g28450D	BnaA01g28450D	j	CUFF.959	CUFF.959.1	100	16.245968	9.791019	22.700916	51.374659	273	CUFF.959.1	792
BnaA01g28450D	BnaA01g28450D	i	CUFF.962	CUFF.962.1	100	18.826624	11.710829	25.942419	56.441350	268	CUFF.962.1	792
BnaA01g23090D	BnaA01g23090D	j	CUFF.936	CUFF.936.1	100	1.030591	0.763869	1.297313	7.018529	2948	CUFF.936.1	2862
BnaA01g23090D	BnaA01g23090D	j	CUFF.936	CUFF.936.2	91	0.937992	0.371160	1.504824	6.387915	939	CUFF.936.1	2862
BnaA01g23100D	BnaA01g23100D	j	CUFF.937	CUFF.937.1	50	2.966688	2.386322	3.547055	19.902267	2383	CUFF.937.1	1987
BnaA01g23100D	BnaA01g23100D	j	CUFF.937	CUFF.937.2	100	5.881287	4.962257	6.800317	39.455086	1823	CUFF.937.1	1987
BnaA01g23120D	BnaA01g23120D	c	CUFF.938	CUFF.938.1	100	1.559665	0.970930	2.148400	10.920336	983	CUFF.938.1	1324
BnaA01g23130D	BnaA01g23130D	j	CUFF.939	CUFF.939.1	100	3.492356	2.544812	4.439901	23.126505	903	CUFF.939.1	1642
BnaA01g23140D	BnaA01g23140D	j	CUFF.940	CUFF.940.1	49	4.226728	2.874419	5.579037	28.317253	680	CUFF.940.1	650
BnaA01g23140D	BnaA01g23140D	j	CUFF.940	CUFF.940.2	100	8.676315	6.140490	11.212140	58.127568	490	CUFF.940.1	650
BnaA01g23150D	BnaA01g23150D	j	CUFF.941	CUFF.941.1	100	9.979437	8.961835	10.997038	66.756508	2097	CUFF.941.1	2152
BnaA01g23160D	BnaA01g23160D	=	CUFF.942	CUFF.942.1	100	11.096723	9.302489	12.890957	75.518342	780	CUFF.942.1	896
BnaA01g23170D	BnaA01g23170D	j	CUFF.944	CUFF.944.1	100	2.112437	1.554324	2.670551	13.948325	1340	CUFF.944.1	1252
BnaA01g23180D	BnaA01g23180D	c	CUFF.945	CUFF.945.1	100	2.099880	1.134420	3.065341	14.296719	611	CUFF.945.1	2053
BnaA01g23180D	BnaA01g23180D	c	CUFF.946	CUFF.946.1	100	5.476505	4.537298	6.415711	35.878198	1221	CUFF.946.1	2053
BnaA01g23200D	BnaA01g23200D	j	CUFF.950	CUFF.950.1	32	1.821893	1.420231	2.223555	12.112343	2330	CUFF.950.1	3368
BnaA01g23200D	BnaA01g23200D	c	CUFF.950	CUFF.950.2	83	4.694794	3.309346	6.080241	31.212019	717	CUFF.950.1	3368
BnaA01g23200D	BnaA01g23200D	c	CUFF.950	CUFF.950.3	100	5.628125	4.202806	7.053444	37.417011	731	CUFF.950.1	3368
BnaA01g23220D	BnaA01g23220D	=	CUFF.953	CUFF.953.1	100	3.160196	2.255939	4.064453	20.181150	1013	CUFF.953.2	1580
BnaA01g23220D	BnaA01g23220D	j	CUFF.953	CUFF.953.2	50	1.567374	0.985216	2.149531	10.009316	1253	CUFF.953.2	1580
BnaA01g23230D	BnaA01g23230D	c	CUFF.954	CUFF.954.1	100	0.856877	0.286417	1.427337	5.849788	673	CUFF.954.1	1178
BnaA01g23290D	BnaA01g23290D	=	CUFF.958	CUFF.958.1	100	2.850729	2.218821	3.482637	19.043241	1380	CUFF.958.1	1029
BnaA01g23310D	BnaA01g23310D	j	CUFF.960	CUFF.960.1	100	61.769810	48.978684	74.560936	416.075935	275	CUFF.961.1	816
BnaA01g23310D	BnaA01g23310D	e	CUFF.961	CUFF.961.1	100	2.794577	1.934126	3.655028	18.824024	873	CUFF.961.1	816
BnaA01g23340D	BnaA01g23340D	=	CUFF.963	CUFF.963.1	100	8.250179	6.928770	9.571589	55.709774	1125	CUFF.963.2	1203
BnaA01g23340D	BnaA01g23340D	j	CUFF.963	CUFF.963.2	19	1.584267	1.012655	2.155879	10.697849	1343	CUFF.963.2	1203
BnaA01g23390D	BnaA01g23390D	=	CUFF.964	CUFF.964.1	100	20.378310	18.533403	22.223218	128.706693	1455	CUFF.964.1	1467
BnaA01g23420D	BnaA01g23420D	j	CUFF.965	CUFF.965.1	100	5.058044	4.351424	5.764664	33.951960	2585	CUFF.965.1	2648
BnaA01g23420D	BnaA01g23420D	j	CUFF.965	CUFF.965.2	76	3.826853	3.059816	4.593890	25.687629	1940	CUFF.965.1	2648
BnaA01g23450D	BnaA01g23450D	e	CUFF.966	CUFF.966.1	100	5.540342	4.030575	7.050108	36.115397	627	CUFF.966.1	291
BnaA01g23480D	BnaA01g23480D	=	CUFF.967	CUFF.967.1	100	14.242146	13.069461	15.414831	93.450813	1918	CUFF.967.1	1776
BnaA01g23490D	BnaA01g23490D	e	CUFF.968	CUFF.968.1	100	2.526537	1.802087	3.250986	16.251779	1002	CUFF.968.1	1876
BnaA01g23500D	BnaA01g23500D	j	CUFF.969	CUFF.969.1	100	2.795255	1.922916	3.667594	18.857624	1015	CUFF.969.1	1009
BnaA01g23500D	BnaA01g23500D	j	CUFF.969	CUFF.969.2	86	2.398015	1.566726	3.229303	16.177721	1008	CUFF.969.1	1009
BnaA01g23510D	BnaA01g23510D	j	CUFF.970	CUFF.970.1	100	99.049301	93.975367	104.123236	656.022355	2000	CUFF.970.1	1785
BnaA01g23520D	BnaA01g23520D	=	CUFF.971	CUFF.971.1	100	16.461021	14.326391	18.595651	110.670565	827	CUFF.971.1	785
BnaA01g23540D	BnaA01g23540D	j	CUFF.972	CUFF.972.1	100	10.199675	9.454176	10.945174	68.002348	3182	CUFF.972.1	2572
BnaA01g23550D	BnaA01g23550D	=	CUFF.973	CUFF.973.1	100	38.720240	36.208248	41.232231	256.699394	1225	CUFF.973.1	1077
BnaA01g23560D	BnaA01g23560D	=	CUFF.974	CUFF.974.1	100	8.398369	7.032600	9.764138	56.019278	1012	CUFF.974.1	1073
BnaA01g32510D	BnaA01g32510D	j	CUFF.975	CUFF.975.1	60	3.784116	2.846771	4.721462	25.508107	1108	CUFF.975.1	1113
BnaA01g32510D	BnaA01g32510D	c	CUFF.975	CUFF.975.2	100	6.278427	4.662514	7.894340	42.321845	729	CUFF.975.1	1113
-	-	u	CUFF.976	CUFF.976.1	32	0.896570	0.456209	1.336932	5.916131	1298	CUFF.976.1	-
-	-	u	CUFF.976	CUFF.976.2	100	2.765609	1.716145	3.815074	18.249220	833	CUFF.976.1	-
-	-	u	CUFF.976	CUFF.976.3	43	1.179192	0.396113	1.962271	7.781047	815	CUFF.976.1	-
-	-	u	CUFF.976	CUFF.976.4	50	1.386049	0.556750	2.215348	9.146018	799	CUFF.976.1	-
BnaA01g32550D	BnaA01g32550D	j	CUFF.977	CUFF.977.1	100	1.999215	1.483339	2.515092	13.282128	2089	CUFF.977.3	2561
BnaA01g32550D	BnaA01g32550D	j	CUFF.977	CUFF.977.2	47	0.944083	0.637414	1.250753	6.272177	2455	CUFF.977.3	2561
BnaA01g32550D	BnaA01g32550D	j	CUFF.977	CUFF.977.3	66	1.320400	0.927828	1.712971	8.772300	2458	CUFF.977.3	2561
BnaA01g32600D	BnaA01g32600D	j	CUFF.978	CUFF.978.1	100	11.316960	10.037960	12.595961	76.256961	1524	CUFF.978.1	946
BnaA01g32630D	BnaA01g32630D	x	CUFF.979	CUFF.979.1	100	1.751699	1.362873	2.140525	11.383271	2281	CUFF.979.1	941
BnaA01g32630D	BnaA01g32630D	j	CUFF.980	CUFF.980.1	100	9.350717	7.501654	11.199779	60.764852	799	CUFF.980.1	941
BnaA01g32630D	BnaA01g32630D	j	CUFF.980	CUFF.980.2	28	2.595783	1.439854	3.751713	16.868480	799	CUFF.980.1	941
BnaA01g32640D	BnaA01g32640D	=	CUFF.981	CUFF.981.1	100	3.534975	2.486941	4.583010	21.800880	835	CUFF.981.2	871
BnaA01g32640D	BnaA01g32640D	j	CUFF.981	CUFF.981.2	21	0.741579	0.233105	1.250053	4.573463	938	CUFF.981.2	871
BnaA01g32650D	BnaA01g32650D	=	CUFF.982	CUFF.982.1	100	4.353630	2.995256	5.712004	29.301488	625	CUFF.982.1	712
BnaA01g32660D	BnaA01g32660D	j	CUFF.983	CUFF.983.1	100	158.701151	146.593741	170.808562	1073.430427	404	CUFF.983.1	633
BnaA01g30750D	BnaA01g30750D	j	CUFF.992	CUFF.992.1	100	50.607451	43.433519	57.781384	345.059111	403	CUFF.992.1	422
BnaA01g30760D	BnaA01g30760D	=	CUFF.993	CUFF.993.1	100	4.212820	3.565494	4.860145	28.724464	1990	CUFF.993.1	1537
BnaA01g30780D	BnaA01g30780D	o	CUFF.995	CUFF.995.1	100	3.902869	2.456400	5.349338	25.311148	548	CUFF.995.1	1930
BnaA01g30790D	BnaA01g30790D	=	CUFF.998	CUFF.998.1	100	12.393565	10.724479	14.062652	83.363160	1028	CUFF.998.1	1900
BnaA01g30800D	BnaA01g30800D	=	CUFF.999	CUFF.999.1	100	2.824466	1.606655	4.042277	19.246077	556	CUFF.999.1	492
BnaA01g30810D	BnaA01g30810D	=	CUFF.1000	CUFF.1000.1	100	2.283067	1.430810	3.135324	14.961598	858	CUFF.1000.1	1020
BnaA01g30810D	BnaA01g30810D	j	CUFF.1000	CUFF.1000.2	33	0.763077	0.209834	1.316320	5.000661	858	CUFF.1000.1	1020
BnaA01g30830D	BnaA01g30830D	x	CUFF.1029	CUFF.1029.1	100	99.878792	93.868765	105.888820	669.144217	1408	CUFF.1029.1	1224
BnaA01g30830D	BnaA01g30830D	=	CUFF.1032	CUFF.1032.1	100	637.345653	608.534636	666.156671	4269.937080	1040	CUFF.1032.1	1224
BnaA01g30850D	BnaA01g30850D	j	CUFF.1038	CUFF.1038.1	100	12.714756	11.051619	14.377892	86.732596	1252	CUFF.1038.1	1778
BnaA01g30850D	BnaA01g30850D	j	CUFF.1038	CUFF.1038.2	47	5.931468	4.712942	7.149995	40.460995	1243	CUFF.1038.1	1778
BnaA01g33140D	BnaA01g33140D	j	CUFF.1057	CUFF.1057.1	100	4.682565	4.206887	5.158243	31.152833	4860	CUFF.1057.1	4459
BnaA01g33140D	BnaA01g33140D	j	CUFF.1057	CUFF.1057.2	22	1.007531	0.743581	1.271482	6.703048	4530	CUFF.1057.1	4459
BnaA01g33150D	BnaA01g33150D	=	CUFF.1059	CUFF.1059.1	100	18.235762	13.719634	22.751890	122.970713	377	CUFF.1059.1	551
BnaA01g33220D	BnaA01g33220D	c	CUFF.1077	CUFF.1077.1	100	27.821962	25.531974	30.111949	186.529067	1380	CUFF.1077.1	1917
BnaA01g33230D	BnaA01g33230D	=	CUFF.1084	CUFF.1084.1	100	77.630014	70.976385	84.283644	523.151894	603	CUFF.1084.1	735
BnaA01g25250D	BnaA01g25250D	j	CUFF.1012	CUFF.1012.1	49	11.584600	10.737641	12.431558	78.225398	4696	CUFF.1012.1	4346
BnaA01g25250D	BnaA01g25250D	c	CUFF.1012	CUFF.1012.2	100	23.522587	21.731985	25.313190	158.837061	2213	CUFF.1012.1	4346
BnaA01g25270D	BnaA01g25270D	j	CUFF.1016	CUFF.1016.1	100	14.367087	12.920083	15.814091	97.315067	1784	CUFF.1016.1	1276
BnaA01g25280D	BnaA01g25280D	=	CUFF.1019	CUFF.1019.1	100	10.728302	9.368669	12.087934	72.667854	1543	CUFF.1019.1	483
BnaA01g25290D	BnaA01g25290D	=	CUFF.1020	CUFF.1020.1	100	6.611528	5.870499	7.352558	44.455840	2486	CUFF.1020.1	1135
BnaA01g25300D	BnaA01g25300D	=	CUFF.1031	CUFF.1031.1	100	74.313575	69.924165	78.702984	501.235560	1450	CUFF.1031.1	1676
BnaA01g25320D	BnaA01g25320D	j	CUFF.1037	CUFF.1037.1	100	3.888133	3.016604	4.759663	26.576506	1282	CUFF.1037.2	2001
BnaA01g25320D	BnaA01g25320D	j	CUFF.1037	CUFF.1037.2	46	1.769572	1.129427	2.409718	12.095533	1288	CUFF.1037.2	2001
BnaA01g25330D	BnaA01g25330D	c	CUFF.1039	CUFF.1039.1	100	7.508409	3.343493	11.673325	52.396606	281	CUFF.1039.1	1385
BnaA01g25330D	BnaA01g25330D	c	CUFF.1041	CUFF.1041.1	100	1.488150	1.083895	1.892404	10.081987	1817	CUFF.1041.1	1385
BnaA01g25350D	BnaA01g25350D	j	CUFF.1042	CUFF.1042.1	100	1.316138	0.906412	1.725865	8.916635	2118	CUFF.1042.2	1446
BnaA01g25350D	BnaA01g25350D	j	CUFF.1042	CUFF.1042.2	50	0.660576	0.337855	0.983298	4.475304	2119	CUFF.1042.2	1446
BnaA01g25340D	BnaA01g25340D	=	CUFF.1043	CUFF.1043.1	100	2.908351	2.342598	3.474103	19.703633	1908	CUFF.1043.1	1626
BnaA01g25360D	BnaA01g25360D	j	CUFF.1045	CUFF.1045.1	100	0.812870	0.482661	1.143079	5.229861	1460	CUFF.1045.1	2017
BnaA01g25380D	BnaA01g25380D	=	CUFF.1048	CUFF.1048.1	100	3.669072	3.096025	4.242120	24.408201	2232	CUFF.1048.1	1784
BnaA01g25390D	BnaA01g25390D	j	CUFF.1050	CUFF.1050.1	100	4.681409	4.075541	5.287277	31.142690	2576	CUFF.1050.1	2108
BnaA01g25400D	BnaA01g25400D	=	CUFF.1051	CUFF.1051.1	100	12.941956	10.151492	15.732420	84.724098	499	CUFF.1051.1	590
BnaA01g25410D	BnaA01g25410D	e	CUFF.1052	CUFF.1052.1	100	1.547971	1.072392	2.023549	10.168390	1334	CUFF.1052.1	1203
BnaA01g25450D	BnaA01g25450D	j	CUFF.1053	CUFF.1053.1	100	2.058546	1.253647	2.863445	13.680072	755	CUFF.1053.1	789
BnaA01g25490D	BnaA01g25490D	j	CUFF.1054	CUFF.1054.1	63	10.285185	8.358012	12.212358	69.133456	968	CUFF.1054.2	1023
BnaA01g25490D	BnaA01g25490D	j	CUFF.1054	CUFF.1054.2	100	16.353461	14.051170	18.655751	109.922308	971	CUFF.1054.2	1023
-	-	u	CUFF.1055	CUFF.1055.1	28	4.786444	4.065003	5.507885	32.315474	2084	CUFF.1055.1	-
-	-	u	CUFF.1055	CUFF.1055.2	100	17.129315	15.080677	19.177952	115.647840	1055	CUFF.1055.1	-
BnaA01g25540D	BnaA01g25540D	j	CUFF.1056	CUFF.1056.1	100	2.618176	1.768160	3.468192	17.795704	839	CUFF.1056.1	861
BnaA01g25550D	BnaA01g25550D	=	CUFF.1058	CUFF.1058.1	100	8.240956	6.991369	9.490544	56.023099	1159	CUFF.1058.1	1164
BnaA01g25570D	BnaA01g25570D	j	CUFF.1063	CUFF.1063.1	100	2.640652	2.229481	3.051823	17.848515	3954	CUFF.1063.1	3881
BnaA01g25570D	BnaA01g25570D	j	CUFF.1063	CUFF.1063.2	90	2.382022	1.976932	2.787111	16.100400	3807	CUFF.1063.1	3881
BnaA01g25600D	BnaA01g25600D	e	CUFF.1065	CUFF.1065.1	100	2.095487	1.129560	3.061414	14.249408	660	CUFF.1065.1	726
BnaA01g25600D	BnaA01g25600D	=	CUFF.1066	CUFF.1066.1	100	20.211241	16.754187	23.668294	137.437363	532	CUFF.1065.1	726
BnaA01g25610D	BnaA01g25610D	o	CUFF.1068	CUFF.1068.1	100	1.266276	0.677917	1.854636	8.002480	836	CUFF.1068.1	2031
BnaA01g25610D	BnaA01g25610D	j	CUFF.1071	CUFF.1071.1	54	2.876240	2.091206	3.661275	19.570579	1125	CUFF.1071.2	2031
BnaA01g25610D	BnaA01g25610D	j	CUFF.1071	CUFF.1071.2	32	1.712949	1.125471	2.300426	11.655283	1545	CUFF.1071.2	2031
BnaA01g25610D	BnaA01g25610D	j	CUFF.1071	CUFF.1071.3	100	5.342533	4.293804	6.391262	36.351784	1250	CUFF.1071.2	2031
BnaA01g25630D	BnaA01g25630D	j	CUFF.1076	CUFF.1076.1	37	23.356709	21.164759	25.548660	156.814390	1463	CUFF.1076.1	1566
BnaA01g25630D	BnaA01g25630D	c	CUFF.1076	CUFF.1076.2	100	62.682281	58.346340	67.018222	420.841976	1178	CUFF.1076.1	1566
BnaA01g25680D	BnaA01g25680D	j	CUFF.1081	CUFF.1081.1	13	1.580555	1.216022	1.945087	10.649006	3197	CUFF.1081.1	1964
BnaA01g25680D	BnaA01g25680D	j	CUFF.1081	CUFF.1081.2	100	11.904806	10.853937	12.955674	80.208766	2648	CUFF.1081.1	1964
BnaA01g25690D	BnaA01g25690D	j	CUFF.1083	CUFF.1083.1	100	1.886885	0.635267	3.138503	12.837839	441	CUFF.1083.1	438
BnaA01g33250D	BnaA01g33250D	c	CUFF.1089	CUFF.1089.1	100	6.074982	4.819401	7.330564	41.134692	850	CUFF.1089.1	1525
BnaA01g33250D	BnaA01g33250D	c	CUFF.1091	CUFF.1091.1	100	4.023194	2.174621	5.871767	24.811746	417	CUFF.1091.1	1525
BnaA01g33260D	BnaA01g33260D	o	CUFF.1092	CUFF.1092.1	100	0.745002	0.316149	1.173855	5.043924	925	CUFF.1092.1	711
BnaA01g33290D	BnaA01g33290D	o	CUFF.1093	CUFF.1093.1	100	1.737891	0.589953	2.885829	11.833556	539	CUFF.1093.2	1290
BnaA01g33290D	BnaA01g33290D	=	CUFF.1093	CUFF.1093.2	64	1.112810	0.668172	1.557448	7.577287	1332	CUFF.1093.2	1290
BnaA01g33290D	BnaA01g33290D	e	CUFF.1094	CUFF.1094.1	100	1.427512	0.301768	2.553256	9.720138	545	CUFF.1093.2	1290
BnaA01g33320D	BnaA01g33320D	j	CUFF.1098	CUFF.1098.1	100	1.026669	0.454471	1.598867	7.176225	774	CUFF.1098.1	1197
BnaA01g33280D	BnaA01g33280D	j	CUFF.1100	CUFF.1100.1	84	4.114812	3.448833	4.780792	27.352166	2057	CUFF.1100.1	1717
BnaA01g33280D	BnaA01g33280D	j	CUFF.1100	CUFF.1100.2	77	3.757434	2.471371	5.043497	24.976583	859	CUFF.1100.1	1717
BnaA01g33280D	BnaA01g33280D	c	CUFF.1100	CUFF.1100.3	100	4.882814	3.780855	5.984774	32.457264	1258	CUFF.1100.1	1717
BnaA01g17020D	BnaA01g17020D	=	CUFF.984	CUFF.984.1	100	4.403564	3.722107	5.085020	29.801883	2257	CUFF.984.1	1997
BnaA01g17020D	BnaA01g17020D	o	CUFF.985	CUFF.985.1	100	42.181902	38.245110	46.118694	285.473354	825	CUFF.984.1	1997
BnaA01g17040D	BnaA01g17040D	=	CUFF.986	CUFF.986.1	100	2.317337	1.739006	2.895668	15.211138	1396	CUFF.986.1	508
BnaA01g17050D	BnaA01g17050D	=	CUFF.987	CUFF.987.1	100	14.458446	13.137477	15.779416	96.564072	1917	CUFF.987.1	1860
-	-	u	CUFF.988	CUFF.988.1	100	2.127911	1.178109	3.077714	14.027204	858	CUFF.988.4	-
-	-	u	CUFF.988	CUFF.988.2	97	2.064105	1.087025	3.041184	13.606589	708	CUFF.988.4	-
-	-	u	CUFF.988	CUFF.988.3	95	2.016926	1.092261	2.941590	13.295587	762	CUFF.988.4	-
-	-	u	CUFF.988	CUFF.988.4	100	2.131608	1.221934	3.041282	14.051574	953	CUFF.988.4	-
BnaA01g17060D	BnaA01g17060D	=	CUFF.989	CUFF.989.1	100	1.826771	1.412500	2.241042	12.261536	1979	CUFF.989.1	1598
BnaA01g17070D	BnaA01g17070D	=	CUFF.990	CUFF.990.1	100	0.974601	0.526793	1.422410	6.335569	1006	CUFF.990.1	810
-	-	u	CUFF.991	CUFF.991.1	100	0.452157	0.235044	0.669270	2.973789	1825	CUFF.991.1	-
BnaA01g17090D	BnaA01g17090D	=	CUFF.994	CUFF.994.1	100	1.474799	1.046758	1.902841	10.007614	1581	CUFF.994.1	1284
BnaA01g17100D	BnaA01g17100D	=	CUFF.996	CUFF.996.1	100	2.944446	2.100167	3.788725	19.346367	893	CUFF.996.1	902
BnaA01g17130D	BnaA01g17130D	=	CUFF.997	CUFF.997.1	100	2.393986	1.944799	2.843173	16.095618	2252	CUFF.997.1	2182
BnaA01g17140D	BnaA01g17140D	j	CUFF.1001	CUFF.1001.1	100	4.252410	3.669715	4.835104	28.724425	2925	CUFF.1001.2	2550
BnaA01g17140D	BnaA01g17140D	j	CUFF.1001	CUFF.1001.2	36	1.541218	1.155508	1.926928	10.410712	2958	CUFF.1001.2	2550
BnaA01g17150D	BnaA01g17150D	j	CUFF.1002	CUFF.1002.1	100	2.046261	1.162517	2.930006	13.419042	735	CUFF.1002.1	1248
BnaA01g17150D	BnaA01g17150D	x	CUFF.1003	CUFF.1003.1	100	1.255335	0.665223	1.845447	8.232277	921	CUFF.1003.1	1248
BnaA01g17170D	BnaA01g17170D	=	CUFF.1004	CUFF.1004.1	100	48.872984	46.747486	50.998482	322.582214	1948	CUFF.1004.1	1744
BnaA01g17200D	BnaA01g17200D	c	CUFF.1005	CUFF.1005.1	100	7.490776	5.553998	9.427554	49.519790	564	CUFF.1005.1	743
BnaA01g17210D	BnaA01g17210D	o	CUFF.1006	CUFF.1006.1	100	5.891736	3.033824	8.749648	34.632383	337	CUFF.1006.1	171
BnaA01g17240D	BnaA01g17240D	j	CUFF.1007	CUFF.1007.1	100	0.817256	0.379256	1.255256	5.513166	1156	CUFF.1007.1	528
BnaA01g17230D	BnaA01g17230D	e	CUFF.1008	CUFF.1008.1	100	0.727111	0.212519	1.241703	4.905055	886	CUFF.1008.1	501
BnaA01g17260D	BnaA01g17260D	e	CUFF.1009	CUFF.1009.1	100	1.954572	0.757787	3.151356	13.003843	451	CUFF.1009.1	345
BnaA01g17280D	BnaA01g17280D	c	CUFF.1010	CUFF.1010.1	100	4.334826	2.715505	5.954146	29.253215	507	CUFF.1010.1	1334
BnaA01g17290D	BnaA01g17290D	e	CUFF.1011	CUFF.1011.1	100	23.498933	19.494288	27.503577	158.580619	485	CUFF.1011.1	315
-	-	u	CUFF.1013	CUFF.1013.1	100	27.305048	25.133962	29.476133	181.185191	1167	CUFF.1013.1	-
BnaA01g17330D	BnaA01g17330D	o	CUFF.1014	CUFF.1014.1	100	0.576048	0.296738	0.855358	3.782282	1437	CUFF.1014.1	1425
-	-	u	CUFF.1015	CUFF.1015.1	100	2.600198	1.510427	3.689970	17.720759	584	CUFF.1015.1	-
BnaA01g17350D	BnaA01g17350D	e	CUFF.1017	CUFF.1017.1	100	5.567903	4.526688	6.609118	36.586573	1134	CUFF.1017.1	761
BnaA01g17350D	BnaA01g17350D	=	CUFF.1018	CUFF.1018.1	100	59.886766	50.684387	69.089145	393.514661	350	CUFF.1017.1	761
BnaA01g17400D	BnaA01g17400D	=	CUFF.1021	CUFF.1021.1	100	4.102707	2.988162	5.217252	27.849064	789	CUFF.1021.1	796
BnaA01g17420D	BnaA01g17420D	=	CUFF.1022	CUFF.1022.1	100	8.395816	7.252688	9.538944	56.367290	1554	CUFF.1022.1	1585
BnaA01g17410D	BnaA01g17410D	j	CUFF.1023	CUFF.1023.1	100	1.949758	1.587717	2.311798	13.090159	3449	CUFF.1023.1	1827
BnaA01g17450D	BnaA01g17450D	=	CUFF.1024	CUFF.1024.1	100	2.231757	1.811865	2.651650	14.754880	2239	CUFF.1024.1	2297
BnaA01g17460D	BnaA01g17460D	e	CUFF.1025	CUFF.1025.1	100	1.790139	1.269084	2.311193	11.744512	1710	CUFF.1025.1	1101
BnaA01g17460D	BnaA01g17460D	=	CUFF.1026	CUFF.1026.1	100	21.230931	19.042282	23.419580	139.289170	1127	CUFF.1025.1	1101
BnaA01g17480D	BnaA01g17480D	c	CUFF.1027	CUFF.1027.1	100	1.010305	0.374410	1.646200	6.583943	791	CUFF.1028.2	1481
BnaA01g17480D	BnaA01g17480D	j	CUFF.1028	CUFF.1028.1	24	0.726137	0.290521	1.161752	4.732078	1177	CUFF.1028.2	1481
BnaA01g17480D	BnaA01g17480D	j	CUFF.1028	CUFF.1028.2	100	3.009146	2.253786	3.764506	19.609962	1267	CUFF.1028.2	1481
BnaA01g17490D	BnaA01g17490D	c	CUFF.1030	CUFF.1030.1	100	4.080921	3.469980	4.691863	27.493488	2148	CUFF.1030.1	5829
BnaA01g17490D	BnaA01g17490D	c	CUFF.1033	CUFF.1033.1	100	4.435443	3.436848	5.434039	29.974026	978	CUFF.1033.1	5829
BnaA01g17490D	BnaA01g17490D	j	CUFF.1034	CUFF.1034.1	19	0.887790	0.510816	1.264765	5.909293	1985	CUFF.1034.1	5829
BnaA01g17490D	BnaA01g17490D	j	CUFF.1034	CUFF.1034.2	100	4.573743	3.858593	5.288894	30.443655	1985	CUFF.1034.1	5829
BnaA01g17500D	BnaA01g17500D	j	CUFF.1035	CUFF.1035.1	73	5.942862	4.843518	7.042206	39.499883	1273	CUFF.1036.1	1229
BnaA01g17500D	BnaA01g17500D	=	CUFF.1035	CUFF.1035.2	100	8.179349	6.261485	10.097212	54.364940	690	CUFF.1036.1	1229
BnaA01g17500D	BnaA01g17500D	e	CUFF.1036	CUFF.1036.1	100	1.206596	0.783758	1.629434	8.019773	1789	CUFF.1036.1	1229
BnaA01g17510D	BnaA01g17510D	j	CUFF.1040	CUFF.1040.1	100	3.001905	2.524938	3.478872	19.999303	2833	CUFF.1040.1	2565
BnaA01g17510D	BnaA01g17510D	j	CUFF.1040	CUFF.1040.2	65	1.952894	1.250968	2.654820	13.010579	1130	CUFF.1040.1	2565
BnaA01g17510D	BnaA01g17510D	j	CUFF.1040	CUFF.1040.3	67	2.024336	1.238343	2.810329	13.486539	1071	CUFF.1040.1	2565
BnaA01g17530D	BnaA01g17530D	c	CUFF.1044	CUFF.1044.1	100	2.482162	0.605824	4.358500	16.667496	334	CUFF.1044.1	577
BnaA01g17550D	BnaA01g17550D	c	CUFF.1046	CUFF.1046.1	100	1.241697	0.783604	1.699791	8.265570	1212	CUFF.1046.1	2377
BnaA01g17550D	BnaA01g17550D	c	CUFF.1047	CUFF.1047.1	100	0.949920	0.474960	1.424879	6.447347	901	CUFF.1047.1	2377
BnaA01g17560D	BnaA01g17560D	=	CUFF.1049	CUFF.1049.1	100	8.639392	7.190908	10.087876	58.946616	949	CUFF.1049.1	1285
BnaA01g17560D	BnaA01g17560D	o	CUFF.1049	CUFF.1049.2	36	3.151697	1.596412	4.706981	21.504042	471	CUFF.1049.1	1285
BnaA01g17580D	BnaA01g17580D	j	CUFF.1073	CUFF.1073.1	100	8.500745	7.837890	9.163600	57.274838	4832	CUFF.1073.1	2723
BnaA01g17570D	BnaA01g17570D	=	CUFF.1075	CUFF.1075.1	100	225.687667	214.610696	236.764638	1520.599063	1254	CUFF.1075.1	1347
BnaA01g17590D	BnaA01g17590D	=	CUFF.1078	CUFF.1078.1	100	2.970610	2.381031	3.560189	19.894455	1687	CUFF.1078.1	1065
BnaA01g17630D	BnaA01g17630D	j	CUFF.1082	CUFF.1082.1	22	3.387217	2.650551	4.123884	22.773333	1712	CUFF.1082.2	1902
BnaA01g17630D	BnaA01g17630D	j	CUFF.1082	CUFF.1082.2	100	15.233765	13.808759	16.658772	102.421417	1861	CUFF.1082.2	1902
BnaA01g17650D	BnaA01g17650D	j	CUFF.1085	CUFF.1085.1	100	0.895635	0.393045	1.398226	6.276480	853	CUFF.1085.1	2217
BnaA01g17650D	BnaA01g17650D	c	CUFF.1087	CUFF.1087.1	100	1.472994	1.074609	1.871379	10.069936	1847	CUFF.1087.1	2217
BnaA01g17660D	BnaA01g17660D	j	CUFF.1088	CUFF.1088.1	100	5.047673	3.688239	6.407107	34.415113	689	CUFF.1088.1	618
-	-	u	CUFF.1090	CUFF.1090.1	100	0.907026	0.501512	1.312540	5.962002	1129	CUFF.1090.1	-
BnaA01g17690D	BnaA01g17690D	=	CUFF.1103	CUFF.1103.1	100	23.860059	22.107972	25.612147	160.533526	2069	CUFF.1103.1	1974
BnaA01g17700D	BnaA01g17700D	c	CUFF.1105	CUFF.1105.1	100	1.750905	0.875855	2.625955	11.158168	607	CUFF.1105.1	871
BnaA01g33380D	BnaA01g33380D	j	CUFF.1106	CUFF.1106.1	100	0.898465	0.652815	1.144115	6.037667	3506	CUFF.1106.1	3534
BnaA01g33380D	BnaA01g33380D	j	CUFF.1106	CUFF.1106.2	71	0.638527	0.422065	0.854989	4.290888	3506	CUFF.1106.1	3534
BnaA01g33350D	BnaA01g33350D	j	CUFF.1109	CUFF.1109.1	100	32.208057	28.531340	35.884775	215.743005	677	CUFF.1109.1	662
BnaA01g33360D	BnaA01g33360D	=	CUFF.1110	CUFF.1110.1	100	2.730982	2.100745	3.361220	18.044538	1336	CUFF.1110.1	1071
BnaA01g33370D	BnaA01g33370D	j	CUFF.1111	CUFF.1111.1	26	2.730326	2.128851	3.331801	18.013412	1615	CUFF.1111.1	1320
BnaA01g33370D	BnaA01g33370D	j	CUFF.1111	CUFF.1111.2	100	10.463415	9.084506	11.842323	69.032705	1255	CUFF.1111.1	1320
BnaA01g33850D	BnaA01g33850D	j	CUFF.1119	CUFF.1119.1	100	5.084256	4.279119	5.889393	34.232887	1597	CUFF.1119.1	1672
BnaA01g33840D	BnaA01g33840D	j	CUFF.1122	CUFF.1122.1	100	12.986976	11.789071	14.184882	87.907638	2065	CUFF.1122.1	2019
BnaA01g33860D	BnaA01g33860D	c	CUFF.1124	CUFF.1124.1	100	6.829492	6.025994	7.632990	45.738705	2188	CUFF.1124.1	2367
BnaA01g33870D	BnaA01g33870D	=	CUFF.1127	CUFF.1127.1	100	13.147163	11.010237	15.284090	88.982934	734	CUFF.1127.1	890
BnaA01g33890D	BnaA01g33890D	j	CUFF.1129	CUFF.1129.1	84	3.673301	2.740553	4.606049	24.443779	1168	CUFF.1129.1	1160
BnaA01g33890D	BnaA01g33890D	=	CUFF.1129	CUFF.1129.2	100	4.373104	3.259390	5.486818	29.100581	1013	CUFF.1129.1	1160
BnaA01g33900D	BnaA01g33900D	j	CUFF.1130	CUFF.1130.1	100	2.347267	1.937116	2.757418	15.642045	2638	CUFF.1130.1	2110
BnaA01g33950D	BnaA01g33950D	=	CUFF.1132	CUFF.1132.1	100	1.370082	0.588673	2.151491	9.484076	688	CUFF.1132.1	267
BnaA01g33950D	BnaA01g33950D	o	CUFF.1133	CUFF.1133.1	100	1.276553	0.396571	2.156536	8.836648	584	CUFF.1132.1	267
BnaA01g33940D	BnaA01g33940D	c	CUFF.1134	CUFF.1134.1	100	11.209421	6.825514	15.593328	72.134256	317	CUFF.1134.1	812
BnaA01g33940D	BnaA01g33940D	c	CUFF.1135	CUFF.1135.1	100	15.614825	11.665979	19.563670	100.483669	422	CUFF.1135.1	812
BnaA01g33940D	BnaA01g33940D	j	CUFF.1135	CUFF.1135.2	33	5.138482	2.415774	7.861190	33.066881	393	CUFF.1135.1	812
-	-	u	CUFF.1060	CUFF.1060.1	100	24.557425	21.080924	28.033927	163.389684	753	CUFF.1060.1	-
-	-	u	CUFF.1061	CUFF.1061.1	100	94.064009	87.854826	100.273193	625.842835	936	CUFF.1061.1	-
BnaA01g26840D	BnaA01g26840D	=	CUFF.1062	CUFF.1062.1	100	5.111039	4.125227	6.096850	34.390939	1125	CUFF.1062.1	871
BnaA01g26860D	BnaA01g26860D	=	CUFF.1064	CUFF.1064.1	100	9.153354	8.232244	10.074463	61.547451	1945	CUFF.1064.1	1808
BnaA01g26890D	BnaA01g26890D	c	CUFF.1067	CUFF.1067.1	100	5.760645	3.584621	7.936669	40.340655	430	CUFF.1067.1	552
BnaA01g26920D	BnaA01g26920D	c	CUFF.1069	CUFF.1069.1	100	3.056620	1.835932	4.277308	20.085401	577	CUFF.1069.1	626
BnaA01g26930D	BnaA01g26930D	e	CUFF.1070	CUFF.1070.1	100	0.852447	0.338402	1.366491	5.070503	745	CUFF.1070.1	1149
BnaA01g26950D	BnaA01g26950D	j	CUFF.1072	CUFF.1072.1	13	3.846457	2.501286	5.191628	25.933533	890	CUFF.1072.1	2200
BnaA01g26950D	BnaA01g26950D	j	CUFF.1072	CUFF.1072.2	100	29.369683	26.282176	32.457191	198.015916	890	CUFF.1072.1	2200
BnaA01g26950D	BnaA01g26950D	j	CUFF.1074	CUFF.1074.1	100	3.402495	2.678560	4.126430	22.276848	1328	CUFF.1074.1	2200
BnaA01g26980D	BnaA01g26980D	=	CUFF.1079	CUFF.1079.1	100	28.387826	25.824112	30.951539	188.267275	1117	CUFF.1079.1	1219
BnaA01g27000D	BnaA01g27000D	=	CUFF.1080	CUFF.1080.1	100	11.555706	10.297957	12.813455	77.827381	1615	CUFF.1080.1	1886
BnaA01g27010D	BnaA01g27010D	j	CUFF.1086	CUFF.1086.1	100	11.353530	10.015252	12.691809	76.618050	1686	CUFF.1086.1	1706
BnaA01g27010D	BnaA01g27010D	j	CUFF.1086	CUFF.1086.2	39	4.402544	3.395114	5.409974	29.710083	1477	CUFF.1086.1	1706
BnaA01g27090D	BnaA01g27090D	=	CUFF.1095	CUFF.1095.1	100	34.795159	32.404589	37.185729	229.635276	1773	CUFF.1095.1	1859
BnaA01g27100D	BnaA01g27100D	j	CUFF.1096	CUFF.1096.1	100	3.813248	2.664810	4.961686	26.032996	790	CUFF.1096.1	795
BnaA01g27100D	BnaA01g27100D	e	CUFF.1097	CUFF.1097.1	100	2.915974	0.966860	4.865088	19.907320	434	CUFF.1096.1	795
BnaA01g27120D	BnaA01g27120D	p	CUFF.1099	CUFF.1099.1	100	1.945450	1.020357	2.870543	12.593519	607	CUFF.1099.1	156
BnaA01g27130D	BnaA01g27130D	j	CUFF.1101	CUFF.1101.1	100	2.861614	2.029494	3.693734	19.025709	1181	CUFF.1101.1	1210
BnaA01g27130D	BnaA01g27130D	j	CUFF.1101	CUFF.1101.2	35	1.012926	0.308781	1.717070	6.734530	831	CUFF.1101.1	1210
BnaA01g27130D	BnaA01g27130D	e	CUFF.1102	CUFF.1102.1	100	3.921607	2.702415	5.140799	26.073168	858	CUFF.1101.1	1210
BnaA01g27140D	BnaA01g27140D	j	CUFF.1104	CUFF.1104.1	100	0.701061	0.215521	1.186602	4.844812	909	CUFF.1104.1	852
BnaA01g27140D	BnaA01g27140D	c	CUFF.1104	CUFF.1104.2	98	0.689741	0.158129	1.221353	4.766579	811	CUFF.1104.1	852
BnaA01g27160D	BnaA01g27160D	j	CUFF.1107	CUFF.1107.1	71	4.699133	4.067933	5.330334	31.593579	2578	CUFF.1107.1	3037
BnaA01g27160D	BnaA01g27160D	c	CUFF.1107	CUFF.1107.2	100	6.600324	5.256614	7.944033	44.375813	1007	CUFF.1107.1	3037
BnaA01g27170D	BnaA01g27170D	=	CUFF.1108	CUFF.1108.1	100	16.818487	15.200926	18.436048	112.824250	1507	CUFF.1108.1	1539
BnaA01g27240D	BnaA01g27240D	o	CUFF.1112	CUFF.1112.1	100	0.551694	0.245879	0.857509	3.779500	1203	CUFF.1112.1	1248
BnaA01g27290D	BnaA01g27290D	j	CUFF.1113	CUFF.1113.1	100	2.821270	2.426607	3.215933	19.090994	3451	CUFF.1113.1	3561
BnaA01g27300D	BnaA01g27300D	=	CUFF.1114	CUFF.1114.1	100	77.835641	68.253501	87.417781	515.848396	382	CUFF.1114.1	613
BnaA01g27320D	BnaA01g27320D	=	CUFF.1115	CUFF.1115.1	100	10.809485	9.217098	12.401871	72.513392	985	CUFF.1115.1	1147
BnaA01g27330D	BnaA01g27330D	=	CUFF.1116	CUFF.1116.1	100	2.044907	0.897397	3.192417	13.619481	504	CUFF.1116.1	683
BnaA01g27340D	BnaA01g27340D	=	CUFF.1117	CUFF.1117.1	100	21.471524	17.929641	25.013407	145.962198	504	CUFF.1117.1	592
BnaA01g27360D	BnaA01g27360D	j	CUFF.1118	CUFF.1118.1	100	3.804604	3.051841	4.557367	25.035240	1755	CUFF.1118.1	1151
BnaA01g27360D	BnaA01g27360D	j	CUFF.1118	CUFF.1118.2	89	3.381611	2.531424	4.231798	22.251843	1421	CUFF.1118.1	1151
BnaA01g27420D	BnaA01g27420D	=	CUFF.1120	CUFF.1120.1	100	20.949968	19.073821	22.826115	139.209536	1456	CUFF.1120.1	1644
-	-	u	CUFF.1136	CUFF.1136.1	100	229.206626	219.038228	239.375024	1469.772110	585	CUFF.1136.1	-
BnaA01g27450D	BnaA01g27450D	c	CUFF.1138	CUFF.1138.1	100	1.233688	0.774043	1.693332	8.601783	1213	CUFF.1138.1	2123
BnaA01g27460D	BnaA01g27460D	=	CUFF.1141	CUFF.1141.1	100	173.120203	161.118833	185.121573	1152.211916	534	CUFF.1141.1	806
BnaA01g27470D	BnaA01g27470D	e	CUFF.1145	CUFF.1145.1	100	9.686246	7.498572	11.873920	65.405360	717	CUFF.1146.1	1229
BnaA01g27470D	BnaA01g27470D	=	CUFF.1146	CUFF.1146.1	100	24.045295	21.743403	26.347186	162.363333	1212	CUFF.1146.1	1229
BnaA01g27490D	BnaA01g27490D	o	CUFF.1147	CUFF.1147.1	100	1.431576	0.617935	2.245216	9.665992	598	CUFF.1147.1	1047
BnaA01g27520D	BnaA01g27520D	=	CUFF.1149	CUFF.1149.1	100	1.690636	1.338617	2.042654	11.288427	2424	CUFF.1149.1	2185
BnaA01g27530D	BnaA01g27530D	=	CUFF.1151	CUFF.1151.1	100	2.898293	0.966098	4.830489	18.936795	347	CUFF.1151.1	516
BnaA01g27540D	BnaA01g27540D	=	CUFF.1152	CUFF.1152.1	100	10.961286	10.017721	11.904852	73.361822	2239	CUFF.1152.1	2004
BnaA01g34330D	BnaA01g34330D	=	CUFF.1161	CUFF.1161.1	100	0.745030	0.372686	1.117373	4.971487	1111	CUFF.1161.1	1283
BnaA01g34170D	BnaA01g34170D	c	CUFF.1159	CUFF.1159.1	100	1.212572	0.481364	1.943781	8.078568	593	CUFF.1159.1	936
BnaA01g34370D	BnaA01g34370D	o	CUFF.1162	CUFF.1162.1	100	2.548280	1.118299	3.978261	18.038963	449	CUFF.1162.1	1054
BnaA01g34400D	BnaA01g34400D	=	CUFF.1163	CUFF.1163.1	100	6.229585	4.889399	7.569770	41.408004	822	CUFF.1163.1	892
BnaA01g34380D	BnaA01g34380D	=	CUFF.1166	CUFF.1166.1	100	9.891471	8.734646	11.048295	65.567066	1423	CUFF.1166.1	1337
BnaA01g34430D	BnaA01g34430D	j	CUFF.1170	CUFF.1170.1	100	2.111987	1.388700	2.835274	13.823367	909	CUFF.1170.1	1356
BnaA01g34410D	BnaA01g34410D	e	CUFF.1168	CUFF.1168.1	100	9.923272	4.422608	15.423936	69.315285	261	CUFF.1168.1	3437
BnaA01g34410D	BnaA01g34410D	j	CUFF.1171	CUFF.1171.1	68	2.015409	1.536151	2.494666	13.514071	2778	CUFF.1171.2	3437
BnaA01g34410D	BnaA01g34410D	c	CUFF.1171	CUFF.1171.2	100	2.948986	2.451714	3.446257	19.774054	3175	CUFF.1171.2	3437
BnaA01g34480D	BnaA01g34480D	=	CUFF.1174	CUFF.1174.1	100	1.202699	0.479967	1.925430	8.314437	629	CUFF.1174.1	423
BnaA01g34440D	BnaA01g34440D	=	CUFF.1176	CUFF.1176.1	100	4.309356	3.407212	5.211500	28.602075	1084	CUFF.1176.1	1002
BnaA01g34450D	BnaA01g34450D	j	CUFF.1177	CUFF.1177.1	31	2.684223	1.757491	3.610955	17.837758	1105	CUFF.1177.1	1191
BnaA01g34450D	BnaA01g34450D	j	CUFF.1177	CUFF.1177.2	100	8.704600	7.261151	10.148049	57.845627	1105	CUFF.1177.1	1191
BnaA01g29940D	BnaA01g29940D	=	CUFF.1121	CUFF.1121.1	100	22.346377	19.881047	24.811707	150.366504	926	CUFF.1121.1	969
BnaA01g29950D	BnaA01g29950D	=	CUFF.1123	CUFF.1123.1	100	1.171418	0.818556	1.524279	8.038570	1789	CUFF.1123.1	1843
BnaA01g29970D	BnaA01g29970D	j	CUFF.1125	CUFF.1125.1	100	1.686540	1.011315	2.361765	11.199748	821	CUFF.1125.1	1089
BnaA01g29980D	BnaA01g29980D	=	CUFF.1126	CUFF.1126.1	100	2.647756	2.082135	3.213378	17.847541	1585	CUFF.1126.1	1185
BnaA01g29990D	BnaA01g29990D	=	CUFF.1128	CUFF.1128.1	100	1.122960	0.749159	1.496761	7.517233	1574	CUFF.1128.1	1320
BnaA01g30020D	BnaA01g30020D	j	CUFF.1131	CUFF.1131.1	100	1.946695	1.042954	2.850436	12.765804	745	CUFF.1131.2	1071
BnaA01g30020D	BnaA01g30020D	j	CUFF.1131	CUFF.1131.2	78	1.522728	0.735357	2.310098	9.985564	777	CUFF.1131.2	1071
BnaA01g30040D	BnaA01g30040D	j	CUFF.1137	CUFF.1137.1	100	0.919227	0.660034	1.178419	6.117259	2431	CUFF.1137.1	3402
BnaA01g30080D	BnaA01g30080D	j	CUFF.1139	CUFF.1139.1	100	2.666418	2.100390	3.232447	17.739413	1817	CUFF.1139.1	1457
BnaA01g30080D	BnaA01g30080D	j	CUFF.1139	CUFF.1139.2	21	0.573045	0.262965	0.883125	3.812413	1817	CUFF.1139.1	1457
BnaA01g30090D	BnaA01g30090D	j	CUFF.1140	CUFF.1140.1	87	3.509810	2.854137	4.165484	23.684257	2204	CUFF.1140.2	2316
BnaA01g30090D	BnaA01g30090D	c	CUFF.1140	CUFF.1140.2	100	4.026720	3.385191	4.668250	27.172377	2480	CUFF.1140.2	2316
BnaA01g30100D	BnaA01g30100D	j	CUFF.1142	CUFF.1142.1	15	0.280201	0.037222	0.523179	1.874716	1653	CUFF.1142.2	1764
BnaA01g30100D	BnaA01g30100D	=	CUFF.1142	CUFF.1142.2	100	1.813497	1.320453	2.306540	12.133419	1689	CUFF.1142.2	1764
BnaA01g30100D	BnaA01g30100D	e	CUFF.1143	CUFF.1143.1	100	0.450501	0.191636	0.709367	3.014135	1669	CUFF.1142.2	1764
BnaA01g30110D	BnaA01g30110D	c	CUFF.1144	CUFF.1144.1	100	1.764320	1.270974	2.257665	12.082438	1446	CUFF.1144.1	1824
BnaA01g30150D	BnaA01g30150D	j	CUFF.1148	CUFF.1148.1	100	1.246749	0.524208	1.969291	8.493634	615	CUFF.1148.1	5097
BnaA01g30150D	BnaA01g30150D	j	CUFF.1150	CUFF.1150.1	100	0.649753	0.429127	0.870379	4.373102	2428	CUFF.1150.1	5097
-	-	u	CUFF.1153	CUFF.1153.1	100	181.288277	145.655455	216.921099	1251.229524	214	CUFF.1153.1	-
BnaA01g30180D	BnaA01g30180D	=	CUFF.1154	CUFF.1154.1	100	2.767415	2.236245	3.298584	18.572184	1901	CUFF.1154.1	1839
BnaA01g30190D	BnaA01g30190D	j	CUFF.1155	CUFF.1155.1	100	1.990185	1.336677	2.643693	13.371522	1010	CUFF.1155.1	1958
BnaA01g30210D	BnaA01g30210D	=	CUFF.1156	CUFF.1156.1	100	17.325408	15.413892	19.236923	116.576382	1166	CUFF.1157.1	1253
BnaA01g30210D	BnaA01g30210D	e	CUFF.1157	CUFF.1157.1	100	1.832501	1.270705	2.394296	12.330233	1487	CUFF.1157.1	1253
BnaA01g30260D	BnaA01g30260D	c	CUFF.1158	CUFF.1158.1	100	1.004785	0.356008	1.653563	7.054075	628	CUFF.1158.1	4489
BnaA01g30280D	BnaA01g30280D	=	CUFF.1160	CUFF.1160.1	100	2.267730	1.374892	3.160568	15.292803	688	CUFF.1160.1	609
BnaA01g30320D	BnaA01g30320D	=	CUFF.1164	CUFF.1164.1	100	34.414666	31.878076	36.951257	228.509771	1493	CUFF.1164.1	1751
BnaA01g30330D	BnaA01g30330D	j	CUFF.1165	CUFF.1165.1	100	1.825125	1.170726	2.479524	12.189670	950	CUFF.1165.1	890
BnaA01g30370D	BnaA01g30370D	=	CUFF.1167	CUFF.1167.1	100	7.755884	6.706423	8.805344	52.158494	1490	CUFF.1167.1	1422
BnaA01g30390D	BnaA01g30390D	=	CUFF.1169	CUFF.1169.1	100	1.423369	0.916515	1.930223	9.370367	1166	CUFF.1169.1	962
BnaA01g30430D	BnaA01g30430D	j	CUFF.1172	CUFF.1172.1	100	4.578703	3.845272	5.312135	30.685085	1832	CUFF.1172.1	2176
BnaA01g30430D	BnaA01g30430D	e	CUFF.1173	CUFF.1173.1	100	1.907326	0.996914	2.817739	12.782323	827	CUFF.1172.1	2176
BnaA01g30440D	BnaA01g30440D	=	CUFF.1175	CUFF.1175.1	100	8.777842	7.363172	10.192512	56.711178	931	CUFF.1175.1	996
BnaA01g30450D	BnaA01g30450D	=	CUFF.1181	CUFF.1181.1	100	7.082646	6.078041	8.087251	48.172908	1478	CUFF.1181.1	1917
BnaA01g30460D	BnaA01g30460D	c	CUFF.1182	CUFF.1182.1	100	2.048256	1.391564	2.704948	13.647821	988	CUFF.1182.1	1122
BnaA01g30470D	BnaA01g30470D	e	CUFF.1183	CUFF.1183.1	100	1.923180	0.653577	3.192783	11.626660	512	CUFF.1184.1	786
BnaA01g30470D	BnaA01g30470D	j	CUFF.1184	CUFF.1184.1	100	2.530617	1.749462	3.311772	15.298947	1000	CUFF.1184.1	786
BnaA01g30480D	BnaA01g30480D	j	CUFF.1186	CUFF.1186.1	100	3.358146	2.962679	3.753613	22.390002	4199	CUFF.1186.1	4143
-	-	u	CUFF.1188	CUFF.1188.1	100	145.964329	123.777547	168.151111	1016.075584	259	CUFF.1189.1	-
BnaA01g30480D	BnaA01g30480D	p	CUFF.1189	CUFF.1189.1	100	10.396477	6.631448	14.161507	72.371153	356	CUFF.1189.1	4143
BnaA01g30490D	BnaA01g30490D	=	CUFF.1190	CUFF.1190.1	100	4.150590	3.499459	4.801721	27.745560	2161	CUFF.1191.1	2025
BnaA01g30490D	BnaA01g30490D	e	CUFF.1191	CUFF.1191.1	100	0.598911	0.350024	0.847798	4.003555	2858	CUFF.1191.1	2025
BnaA01g30500D	BnaA01g30500D	e	CUFF.1192	CUFF.1192.1	100	12.276654	11.081299	13.472010	82.715577	2029	CUFF.1192.1	1840
BnaA01g30500D	BnaA01g30500D	=	CUFF.1193	CUFF.1193.1	100	3.426675	2.409294	4.444055	23.087672	1043	CUFF.1192.1	1840
BnaA01g30510D	BnaA01g30510D	e	CUFF.1194	CUFF.1194.1	100	5.866786	4.041891	7.691680	39.273686	534	CUFF.1195.1	2321
BnaA01g30510D	BnaA01g30510D	=	CUFF.1195	CUFF.1195.1	100	8.095248	7.176082	9.014414	54.191550	2029	CUFF.1195.1	2321
BnaA01g30530D	BnaA01g30530D	=	CUFF.1196	CUFF.1196.1	100	20.004719	17.383826	22.625612	132.417414	717	CUFF.1196.1	559
BnaA01g30570D	BnaA01g30570D	j	CUFF.1197	CUFF.1197.1	100	213.773836	201.217121	226.330551	1434.471927	666	CUFF.1197.1	705
BnaA01g30630D	BnaA01g30630D	e	CUFF.1200	CUFF.1200.1	100	9.259458	7.377188	11.141728	62.240971	781	CUFF.1201.1	903
BnaA01g30630D	BnaA01g30630D	=	CUFF.1201	CUFF.1201.1	100	48.336370	44.028749	52.643990	324.911313	795	CUFF.1201.1	903
BnaA01g30640D	BnaA01g30640D	e	CUFF.1202	CUFF.1202.1	100	4.175055	2.965015	5.385094	28.415764	694	CUFF.1202.1	459
BnaA01g30650D	BnaA01g30650D	=	CUFF.1203	CUFF.1203.1	100	2.873556	2.311526	3.435585	19.457299	2022	CUFF.1203.2	1897
BnaA01g30650D	BnaA01g30650D	j	CUFF.1203	CUFF.1203.2	22	0.639751	0.355963	0.923539	4.331856	2385	CUFF.1203.2	1897
BnaA01g34010D	BnaA01g34010D	=	CUFF.1198	CUFF.1198.1	100	5.251751	3.982174	6.521329	35.816611	948	CUFF.1198.2	1337
BnaA01g34010D	BnaA01g34010D	j	CUFF.1198	CUFF.1198.2	75	3.954933	2.814601	5.095264	26.972389	953	CUFF.1198.2	1337
BnaA01g34020D	BnaA01g34020D	e	CUFF.1199	CUFF.1199.1	100	2.495227	2.116778	2.873675	16.869721	3281	CUFF.1199.1	3054
BnaA01g34060D	BnaA01g34060D	=	CUFF.1204	CUFF.1204.1	100	25.872135	23.713749	28.030521	175.364040	1423	CUFF.1204.1	1684
BnaA01g34070D	BnaA01g34070D	j	CUFF.1205	CUFF.1205.1	14	0.287655	0.048204	0.527105	1.908504	1557	CUFF.1205.1	1282
BnaA01g34070D	BnaA01g34070D	j	CUFF.1205	CUFF.1205.2	33	0.664841	0.244291	1.085392	4.411029	1097	CUFF.1205.1	1282
BnaA01g34070D	BnaA01g34070D	j	CUFF.1205	CUFF.1205.3	17	0.350799	0.088976	0.612622	2.327451	1557	CUFF.1205.1	1282
BnaA01g34070D	BnaA01g34070D	c	CUFF.1205	CUFF.1205.4	100	2.044171	1.322932	2.765410	13.562481	993	CUFF.1205.1	1282
BnaA01g34090D	BnaA01g34090D	j	CUFF.1206	CUFF.1206.1	100	7.303533	5.542737	9.064328	49.465822	854	CUFF.1206.3	1268
BnaA01g34090D	BnaA01g34090D	j	CUFF.1206	CUFF.1206.2	92	6.750749	5.491706	8.009792	45.721892	1258	CUFF.1206.3	1268
BnaA01g34090D	BnaA01g34090D	j	CUFF.1206	CUFF.1206.3	25	1.857634	1.141090	2.574178	12.581499	1259	CUFF.1206.3	1268
BnaA01g27570D	BnaA01g27570D	=	CUFF.1215	CUFF.1215.1	100	358.394892	341.283066	375.506718	2376.462369	1012	CUFF.1215.1	1023
BnaA01g27580D	BnaA01g27580D	e	CUFF.1216	CUFF.1216.1	100	2.665077	2.096569	3.233586	17.714978	2365	CUFF.1216.1	1783
BnaA01g27580D	BnaA01g27580D	j	CUFF.1217	CUFF.1217.1	100	17.633593	16.053026	19.214159	117.211869	1839	CUFF.1216.1	1783
BnaA01g27600D	BnaA01g27600D	=	CUFF.1218	CUFF.1218.1	100	0.869437	0.605602	1.133271	5.596956	2238	CUFF.1218.1	2153
BnaA01g27660D	BnaA01g27660D	=	CUFF.1219	CUFF.1219.1	100	2.033691	1.075350	2.992032	14.409936	594	CUFF.1219.1	678
BnaA01g27690D	BnaA01g27690D	c	CUFF.1220	CUFF.1220.1	100	2.318874	1.726194	2.911555	15.480348	1344	CUFF.1220.1	1594
BnaA01g27700D	BnaA01g27700D	e	CUFF.1221	CUFF.1221.1	100	53.161913	48.187360	58.136467	361.355767	665	CUFF.1221.1	438
BnaA01g27710D	BnaA01g27710D	=	CUFF.1222	CUFF.1222.1	100	482.323016	458.731042	505.914989	3264.742451	726	CUFF.1223.1	957
BnaA01g27710D	BnaA01g27710D	e	CUFF.1223	CUFF.1223.1	100	40.560470	37.694819	43.426120	274.545238	1530	CUFF.1223.1	957
BnaA01g27720D	BnaA01g27720D	j	CUFF.1224	CUFF.1224.1	70	9.185812	8.313973	10.057651	62.155915	2918	CUFF.1224.1	2884
BnaA01g27720D	BnaA01g27720D	c	CUFF.1224	CUFF.1224.2	100	13.158748	11.177364	15.140131	89.038831	985	CUFF.1224.1	2884
BnaA01g27750D	BnaA01g27750D	j	CUFF.1225	CUFF.1225.1	100	0.549987	0.297120	0.802854	3.709086	1674	CUFF.1225.1	1591
BnaA01g27800D	BnaA01g27800D	c	CUFF.1226	CUFF.1226.1	100	0.674998	0.248576	1.101420	4.637751	850	CUFF.1226.1	1636
BnaA01g27800D	BnaA01g27800D	c	CUFF.1227	CUFF.1227.1	100	5.265274	3.142936	7.387611	34.844874	426	CUFF.1227.1	1636
BnaA01g27810D	BnaA01g27810D	=	CUFF.1228	CUFF.1228.1	100	3.841720	3.086639	4.596801	25.917389	1306	CUFF.1228.1	1372
BnaA01g27820D	BnaA01g27820D	=	CUFF.1229	CUFF.1229.1	100	58.017103	53.017817	63.016389	394.033609	721	CUFF.1229.1	728
BnaA01g27850D	BnaA01g27850D	c	CUFF.1230	CUFF.1230.1	100	0.800532	0.383342	1.217722	5.654603	976	CUFF.1230.1	2475
BnaA01g27890D	BnaA01g27890D	j	CUFF.1231	CUFF.1231.1	100	1.856245	1.142767	2.569724	12.209827	842	CUFF.1231.1	1080
BnaA01g27900D	BnaA01g27900D	c	CUFF.1232	CUFF.1232.1	100	0.769415	0.434362	1.104468	5.059515	1392	CUFF.1232.1	2358
BnaA01g27930D	BnaA01g27930D	e	CUFF.1233	CUFF.1233.1	100	0.262393	0.032773	0.492014	1.701316	1774	CUFF.1233.1	2198
BnaA01g27930D	BnaA01g27930D	o	CUFF.1234	CUFF.1234.1	100	1.019643	0.639689	1.399598	6.611204	1663	CUFF.1233.1	2198
BnaA01g27930D	BnaA01g27930D	j	CUFF.1235	CUFF.1235.1	100	6.415043	5.541069	7.289017	42.323135	1734	CUFF.1235.1	2198
BnaA01g27990D	BnaA01g27990D	=	CUFF.1236	CUFF.1236.1	100	10.060782	8.496931	11.624633	66.770186	952	CUFF.1236.1	1633
BnaA01g28140D	BnaA01g28140D	j	CUFF.1241	CUFF.1241.1	30	1.305219	0.705694	1.904743	8.798615	1377	CUFF.1241.2	1389
BnaA01g28140D	BnaA01g28140D	j	CUFF.1241	CUFF.1241.2	100	4.376386	3.481417	5.271354	29.501672	1381	CUFF.1241.2	1389
BnaA01g28140D	BnaA01g28140D	e	CUFF.1242	CUFF.1242.1	100	0.797427	0.422320	1.172534	5.375536	1371	CUFF.1241.2	1389
BnaA01g28170D	BnaA01g28170D	c	CUFF.1244	CUFF.1244.1	100	7.190158	5.702174	8.678142	47.730019	782	CUFF.1244.1	1826
BnaA01g28170D	BnaA01g28170D	c	CUFF.1245	CUFF.1245.1	100	3.337416	2.524430	4.150403	22.301511	1403	CUFF.1245.2	1826
BnaA01g28170D	BnaA01g28170D	j	CUFF.1245	CUFF.1245.2	58	1.919484	1.257383	2.581586	12.826509	1406	CUFF.1245.2	1826
BnaA01g31990D	BnaA01g31990D	j	CUFF.1253	CUFF.1253.1	100	1.407798	1.084909	1.730688	9.391163	2428	CUFF.1253.1	1038
BnaA01g32000D	BnaA01g32000D	j	CUFF.1254	CUFF.1254.1	100	16.854210	15.391726	18.316694	113.315313	1881	CUFF.1254.1	2189
BnaA01g32020D	BnaA01g32020D	e	CUFF.1255	CUFF.1255.1	100	11.989234	6.585215	17.393253	77.023490	284	CUFF.1255.1	225
BnaA01g32020D	BnaA01g32020D	x	CUFF.1256	CUFF.1256.1	100	96.791326	80.621143	112.961510	621.825033	275	CUFF.1256.1	225
BnaA01g32020D	BnaA01g32020D	j	CUFF.1257	CUFF.1257.1	100	3.756598	2.029430	5.483766	26.638746	442	CUFF.1257.1	225
BnaA01g32030D	BnaA01g32030D	=	CUFF.1262	CUFF.1262.1	100	53.594053	50.657386	56.530721	361.237234	2550	CUFF.1262.1	2717
BnaA01g32040D	BnaA01g32040D	j	CUFF.1263	CUFF.1263.1	100	1.956001	1.495777	2.416225	13.498732	1722	CUFF.1263.1	1606
BnaA01g32050D	BnaA01g32050D	=	CUFF.1271	CUFF.1271.1	100	159.470186	151.034549	167.905823	1077.207553	1157	CUFF.1271.1	1304
BnaA01g32060D	BnaA01g32060D	=	CUFF.1273	CUFF.1273.1	100	43.082819	38.827228	47.338411	290.046693	700	CUFF.1273.1	879
BnaA01g32070D	BnaA01g32070D	=	CUFF.1274	CUFF.1274.1	100	19.299720	17.442948	21.156493	128.559596	1343	CUFF.1274.1	1412
BnaA01g32080D	BnaA01g32080D	j	CUFF.1275	CUFF.1275.1	100	9.798139	8.515185	11.081092	65.857639	1305	CUFF.1275.1	1331
BnaA01g32090D	BnaA01g32090D	=	CUFF.1276	CUFF.1276.1	100	60.503589	54.211206	66.795972	414.771118	537	CUFF.1277.1	488
BnaA01g32090D	BnaA01g32090D	e	CUFF.1277	CUFF.1277.1	100	5.544114	4.475914	6.612314	38.006644	1163	CUFF.1277.1	488
BnaA01g32100D	BnaA01g32100D	=	CUFF.1278	CUFF.1278.1	100	1.415707	0.931418	1.899996	9.747926	1213	CUFF.1278.1	1567
BnaA01g32110D	BnaA01g32110D	=	CUFF.1279	CUFF.1279.1	100	2.815702	2.259587	3.371818	18.628584	1781	CUFF.1279.1	1772
BnaA01g32120D	BnaA01g32120D	j	CUFF.1280	CUFF.1280.1	100	13.644242	11.077182	16.211302	89.994981	563	CUFF.1280.1	1815
BnaA01g32130D	BnaA01g32130D	j	CUFF.1281	CUFF.1281.1	100	1.314699	1.042712	1.586686	8.890173	3246	CUFF.1281.1	3254
BnaA01g32140D	BnaA01g32140D	=	CUFF.1282	CUFF.1282.1	100	27.696018	25.625427	29.766608	184.340383	1735	CUFF.1282.1	1919
BnaA01g32180D	BnaA01g32180D	x	CUFF.1283	CUFF.1283.1	100	15.904782	13.814385	17.995179	103.996033	1286	CUFF.1283.1	2210
BnaA01g32180D	BnaA01g32180D	j	CUFF.1284	CUFF.1284.1	100	39.189908	36.255940	42.123875	256.249661	1509	CUFF.1284.1	2210
BnaA01g32210D	BnaA01g32210D	j	CUFF.1285	CUFF.1285.1	100	2.173725	1.734160	2.613290	14.361498	2448	CUFF.1285.1	2749
BnaA01g32210D	BnaA01g32210D	j	CUFF.1285	CUFF.1285.2	28	0.606726	0.325227	0.888225	4.008557	2178	CUFF.1285.1	2749
BnaA01g32210D	BnaA01g32210D	j	CUFF.1285	CUFF.1285.3	88	1.903197	1.107771	2.698624	12.574161	1018	CUFF.1285.1	2749
BnaA01g32210D	BnaA01g32210D	c	CUFF.1286	CUFF.1286.1	100	4.820418	3.183629	6.457207	33.547459	529	CUFF.1286.1	2749
BnaA01g32230D	BnaA01g32230D	=	CUFF.1287	CUFF.1287.1	100	7.807056	6.549074	9.065038	51.819080	1131	CUFF.1287.1	1143
BnaA01g32230D	BnaA01g32230D	e	CUFF.1288	CUFF.1288.1	100	1.652020	0.869351	2.434688	10.965228	837	CUFF.1287.1	1143
BnaA01g32240D	BnaA01g32240D	j	CUFF.1289	CUFF.1289.1	100	2.325616	1.560557	3.090676	15.504722	966	CUFF.1289.2	729
BnaA01g32240D	BnaA01g32240D	j	CUFF.1289	CUFF.1289.2	31	0.710790	0.288965	1.132616	4.738789	1126	CUFF.1289.2	729
BnaA01g32280D	BnaA01g32280D	c	CUFF.1291	CUFF.1291.1	100	2.416125	1.904930	2.927319	16.057182	1791	CUFF.1291.1	2691
BnaA01g32290D	BnaA01g32290D	j	CUFF.1294	CUFF.1294.1	61	5.367541	4.389428	6.345654	35.688347	1491	CUFF.1294.1	1743
BnaA01g32290D	BnaA01g32290D	c	CUFF.1294	CUFF.1294.2	100	8.757418	6.808757	10.706079	58.227368	666	CUFF.1294.1	1743
BnaA01g32290D	BnaA01g32290D	e	CUFF.1295	CUFF.1295.1	100	6.924844	5.297379	8.552309	46.042732	832	CUFF.1294.1	1743
BnaA01g32300D	BnaA01g32300D	c	CUFF.1296	CUFF.1296.1	100	0.479892	0.229292	0.730491	2.885070	1458	CUFF.1296.1	1524
BnaA01g32320D	BnaA01g32320D	e	CUFF.1304	CUFF.1304.1	100	8.283811	7.239629	9.327993	56.152383	1616	CUFF.1304.1	851
BnaA01g32320D	BnaA01g32320D	=	CUFF.1305	CUFF.1305.1	17	18.966643	15.344249	22.589037	128.566697	578	CUFF.1304.1	851
BnaA01g32320D	BnaA01g32320D	j	CUFF.1305	CUFF.1305.2	100	110.714645	102.234144	119.195146	750.486864	611	CUFF.1304.1	851
BnaA01g32340D	BnaA01g32340D	p	CUFF.1306	CUFF.1306.1	100	2.950377	2.572910	3.327843	19.684012	3614	CUFF.1306.1	871
BnaA01g32340D	BnaA01g32340D	p	CUFF.1307	CUFF.1307.1	100	9.393678	6.277928	12.509429	63.956694	386	CUFF.1307.1	871
BnaA01g32340D	BnaA01g32340D	=	CUFF.1308	CUFF.1308.1	100	3.805922	2.761745	4.850100	24.779665	808	CUFF.1308.1	871
-	-	u	CUFF.1309	CUFF.1309.1	100	1.275932	0.793675	1.758189	8.835434	1103	CUFF.1309.1	-
BnaA01g32370D	BnaA01g32370D	j	CUFF.1310	CUFF.1310.1	100	8.623582	7.518846	9.728318	57.944524	1552	CUFF.1310.1	1720
BnaA01g32370D	BnaA01g32370D	c	CUFF.1310	CUFF.1310.2	52	4.463850	3.022906	5.904794	29.993995	664	CUFF.1310.1	1720
BnaA01g32380D	BnaA01g32380D	=	CUFF.1311	CUFF.1311.1	100	1.062793	0.770175	1.355411	7.194387	2246	CUFF.1311.1	2380
BnaA01g32390D	BnaA01g32390D	j	CUFF.1314	CUFF.1314.1	47	2.263153	1.687139	2.839167	15.287215	1984	CUFF.1314.1	2079
BnaA01g32390D	BnaA01g32390D	j	CUFF.1314	CUFF.1314.2	100	4.836867	4.044731	5.629002	32.672220	1904	CUFF.1314.1	2079
BnaA01g32400D	BnaA01g32400D	=	CUFF.1315	CUFF.1315.1	100	5.295626	4.545860	6.045392	35.077052	1742	CUFF.1315.1	2949
-	-	u	CUFF.1319	CUFF.1319.1	100	37.790894	27.611431	47.970358	262.240349	272	CUFF.1319.1	-
BnaA01g32440D	BnaA01g32440D	c	CUFF.1322	CUFF.1322.1	100	0.810632	0.432164	1.189099	5.200734	1211	CUFF.1322.1	5676
BnaA01g32440D	BnaA01g32440D	j	CUFF.1323	CUFF.1323.1	100	0.309368	0.113928	0.504807	1.979437	1578	CUFF.1323.1	5676
BnaA01g32450D	BnaA01g32450D	j	CUFF.1326	CUFF.1326.1	100	10.781211	9.844766	11.717656	72.319860	2802	CUFF.1326.1	2993
BnaA01g32470D	BnaA01g32470D	e	CUFF.1329	CUFF.1329.1	100	1.694896	0.683018	2.706773	11.236478	633	CUFF.1330.1	1020
BnaA01g32470D	BnaA01g32470D	j	CUFF.1330	CUFF.1330.1	100	1.486478	1.031097	1.941859	9.854752	1586	CUFF.1330.1	1020
BnaA01g29030D	BnaA01g29030D	j	CUFF.1290	CUFF.1290.1	38	3.872366	3.221082	4.523649	25.594095	2149	CUFF.1290.1	968
BnaA01g29030D	BnaA01g29030D	=	CUFF.1290	CUFF.1290.2	100	10.117283	8.566202	11.668365	66.869386	1096	CUFF.1290.1	968
BnaA01g29050D	BnaA01g29050D	c	CUFF.1292	CUFF.1292.1	100	1.139546	0.735858	1.543235	7.821392	1346	CUFF.1292.1	1801
BnaA01g29060D	BnaA01g29060D	j	CUFF.1293	CUFF.1293.1	100	4.130471	3.361649	4.899293	26.568192	1422	CUFF.1293.1	1167
BnaA01g29080D	BnaA01g29080D	=	CUFF.1297	CUFF.1297.1	100	8.625470	7.777975	9.472964	57.022644	2140	CUFF.1297.1	2054
-	-	u	CUFF.1298	CUFF.1298.1	100	31.694811	27.476561	35.913060	217.898849	526	CUFF.1298.1	-
BnaA01g29130D	BnaA01g29130D	e	CUFF.1299	CUFF.1299.1	100	13.387969	11.458906	15.317033	89.650656	874	CUFF.1300.1	1156
BnaA01g29130D	BnaA01g29130D	=	CUFF.1300	CUFF.1300.1	100	49.090232	44.938299	53.242165	328.725843	900	CUFF.1300.1	1156
BnaA01g29130D	BnaA01g29130D	j	CUFF.1300	CUFF.1300.2	23	11.060273	9.052702	13.067844	74.063567	900	CUFF.1300.1	1156
BnaA01g29140D	BnaA01g29140D	c	CUFF.1301	CUFF.1301.1	100	1.199085	0.892027	1.506142	8.124956	2569	CUFF.1301.1	3152
BnaA01g29140D	BnaA01g29140D	j	CUFF.1301	CUFF.1301.2	24	0.290049	0.088403	0.491695	1.965364	2049	CUFF.1301.1	3152
BnaA01g29170D	BnaA01g29170D	j	CUFF.1302	CUFF.1302.1	100	1.182168	0.787869	1.576466	7.690482	2121	CUFF.1302.1	2403
BnaA01g29170D	BnaA01g29170D	j	CUFF.1302	CUFF.1302.2	81	0.958667	0.594430	1.322903	6.236517	2079	CUFF.1302.1	2403
BnaA01g29180D	BnaA01g29180D	e	CUFF.1303	CUFF.1303.1	100	3.866372	3.331789	4.400955	25.734359	2436	CUFF.1303.1	2043
BnaA01g29230D	BnaA01g29230D	e	CUFF.1312	CUFF.1312.1	100	13.470788	11.814872	15.126703	90.947977	1149	CUFF.1313.1	2508
BnaA01g29230D	BnaA01g29230D	j	CUFF.1313	CUFF.1313.1	100	14.260854	12.937155	15.584552	96.282105	1891	CUFF.1313.1	2508
BnaA01g29260D	BnaA01g29260D	j	CUFF.1316	CUFF.1316.1	100	1.647739	1.214886	2.080593	11.126524	1720	CUFF.1316.1	1757
BnaA01g29270D	BnaA01g29270D	j	CUFF.1317	CUFF.1317.1	100	0.885725	0.515167	1.256282	5.482874	1307	CUFF.1317.1	1819
BnaA01g29280D	BnaA01g29280D	j	CUFF.1318	CUFF.1318.1	100	0.751425	0.266239	1.236611	5.191869	761	CUFF.1318.1	1683
BnaA01g29280D	BnaA01g29280D	e	CUFF.1320	CUFF.1320.1	100	1.252173	0.606818	1.897528	8.237474	740	CUFF.1320.1	1683
BnaA01g29290D	BnaA01g29290D	j	CUFF.1321	CUFF.1321.1	100	2.408356	1.948552	2.868159	16.014617	2532	CUFF.1321.2	2145
BnaA01g29290D	BnaA01g29290D	j	CUFF.1321	CUFF.1321.2	30	0.725088	0.434818	1.015357	4.821546	2609	CUFF.1321.2	2145
BnaA01g29300D	BnaA01g29300D	=	CUFF.1324	CUFF.1324.1	100	3.564296	2.380258	4.748333	24.113224	645	CUFF.1324.1	493
-	-	u	CUFF.1325	CUFF.1325.1	100	8.704292	7.517868	9.890716	56.611428	1247	CUFF.1325.1	-
BnaA01g29370D	BnaA01g29370D	c	CUFF.1327	CUFF.1327.1	100	1.365275	0.847601	1.882950	8.988799	1184	CUFF.1327.1	1809
BnaA01g29370D	BnaA01g29370D	j	CUFF.1327	CUFF.1327.2	44	0.606962	0.210471	1.003453	3.996162	1033	CUFF.1327.1	1809
BnaA01g29370D	BnaA01g29370D	c	CUFF.1328	CUFF.1328.1	100	1.343617	0.598312	2.088922	9.137150	617	CUFF.1328.1	1809
BnaA01g29380D	BnaA01g29380D	j	CUFF.1331	CUFF.1331.1	17	0.413000	0.104212	0.721787	2.779267	1496	CUFF.1331.3	1119
BnaA01g29380D	BnaA01g29380D	=	CUFF.1331	CUFF.1331.2	100	2.398972	1.776528	3.021415	16.143789	1500	CUFF.1331.3	1119
BnaA01g29380D	BnaA01g29380D	j	CUFF.1331	CUFF.1331.3	18	0.426031	0.122508	0.729554	2.866960	1502	CUFF.1331.3	1119
BnaA01g29390D	BnaA01g29390D	e	CUFF.1332	CUFF.1332.1	100	12.296004	11.290257	13.301751	80.789687	2206	CUFF.1332.1	1662
BnaA01g29400D	BnaA01g29400D	=	CUFF.1333	CUFF.1333.1	100	10.050529	6.753003	13.348055	69.346875	389	CUFF.1334.1	612
BnaA01g29400D	BnaA01g29400D	e	CUFF.1334	CUFF.1334.1	100	1.009370	0.551541	1.467199	6.964475	1104	CUFF.1334.1	612
BnaA01g29430D	BnaA01g29430D	j	CUFF.1335	CUFF.1335.1	36	1.483888	0.787317	2.180459	10.047967	828	CUFF.1336.1	1205
BnaA01g29430D	BnaA01g29430D	=	CUFF.1335	CUFF.1335.2	100	4.096208	3.147427	5.044988	27.736972	1039	CUFF.1336.1	1205
BnaA01g29430D	BnaA01g29430D	e	CUFF.1336	CUFF.1336.1	100	0.500381	0.164069	0.836693	3.388268	1221	CUFF.1336.1	1205
BnaA01g29440D	BnaA01g29440D	e	CUFF.1337	CUFF.1337.1	100	2.946210	1.942731	3.949689	19.841238	865	CUFF.1338.2	1162
BnaA01g29440D	BnaA01g29440D	=	CUFF.1338	CUFF.1338.1	100	10.999061	9.037891	12.960231	74.073129	822	CUFF.1338.2	1162
BnaA01g29440D	BnaA01g29440D	j	CUFF.1338	CUFF.1338.2	90	9.888927	8.449431	11.328422	66.596932	1198	CUFF.1338.2	1162
BnaA01g29450D	BnaA01g29450D	j	CUFF.1339	CUFF.1339.1	100	5.670757	4.380739	6.960774	36.929144	934	CUFF.1339.1	627
BnaA01g29450D	BnaA01g29450D	j	CUFF.1339	CUFF.1339.2	50	2.831817	1.668495	3.995138	18.441377	776	CUFF.1339.1	627
BnaA01g29460D	BnaA01g29460D	=	CUFF.1340	CUFF.1340.1	100	1.923067	1.532837	2.313297	12.750242	2548	CUFF.1340.1	2554
BnaA01g29460D	BnaA01g29460D	j	CUFF.1340	CUFF.1340.2	11	0.216022	0.051319	0.380726	1.432264	2548	CUFF.1340.1	2554
BnaA01g29460D	BnaA01g29460D	p	CUFF.1341	CUFF.1341.1	100	0.584833	0.374755	0.794911	3.813762	2333	CUFF.1341.1	2554
BnaA01g29470D	BnaA01g29470D	j	CUFF.1342	CUFF.1342.1	100	4.240796	3.515884	4.965707	27.594104	1728	CUFF.1342.1	1798
BnaA01g29470D	BnaA01g29470D	e	CUFF.1343	CUFF.1343.1	100	1.899506	1.048707	2.750306	12.359750	856	CUFF.1342.1	1798
-	-	u	CUFF.1344	CUFF.1344.1	100	3.770353	2.285911	5.254796	25.016781	506	CUFF.1344.1	-
BnaA01g29490D	BnaA01g29490D	j	CUFF.1346	CUFF.1346.1	100	43.833268	40.890383	46.776152	291.097671	1548	CUFF.1346.1	1571
BnaA01g29500D	BnaA01g29500D	=	CUFF.1347	CUFF.1347.1	100	4.570804	3.654610	5.486999	30.419031	1161	CUFF.1347.1	1198
BnaA01g29510D	BnaA01g29510D	j	CUFF.1348	CUFF.1348.1	100	1.617624	1.065345	2.169904	10.389330	1118	CUFF.1348.1	2920
BnaA01g29510D	BnaA01g29510D	j	CUFF.1349	CUFF.1349.1	100	1.187047	0.853814	1.520280	8.044242	1952	CUFF.1349.1	2920
BnaA01g29520D	BnaA01g29520D	=	CUFF.1351	CUFF.1351.1	100	4.048773	3.102626	4.994920	27.400575	992	CUFF.1351.1	1253
BnaA01g29530D	BnaA01g29530D	=	CUFF.1353	CUFF.1353.1	100	1.694476	0.915900	2.473052	11.414067	678	CUFF.1353.1	777
BnaA01g29560D	BnaA01g29560D	j	CUFF.1358	CUFF.1358.1	100	3.131755	2.402919	3.860591	21.546636	1218	CUFF.1358.1	1159
BnaA01g29580D	BnaA01g29580D	j	CUFF.1358	CUFF.1358.2	83	2.599276	2.030916	3.167637	17.883155	1585	CUFF.1358.2	1020
BnaA01g29570D	BnaA01g29570D	=	CUFF.1359	CUFF.1359.1	100	2.796457	2.167618	3.425297	18.613288	1381	CUFF.1359.1	1101
BnaA01g29590D	BnaA01g29590D	c	CUFF.1361	CUFF.1361.1	99	1.658415	1.243560	2.073270	11.188191	2419	CUFF.1361.1	3471
BnaA01g29590D	BnaA01g29590D	j	CUFF.1361	CUFF.1361.2	100	1.670394	1.219760	2.121028	11.269003	2276	CUFF.1361.1	3471
BnaA01g29590D	BnaA01g29590D	j	CUFF.1361	CUFF.1361.3	62	1.034141	0.486057	1.582225	6.976640	1224	CUFF.1361.1	3471
BnaA01g29590D	BnaA01g29590D	c	CUFF.1362	CUFF.1362.1	100	3.524002	2.249294	4.798710	24.213067	599	CUFF.1362.1	3471
BnaA01g29600D	BnaA01g29600D	=	CUFF.1363	CUFF.1363.1	100	3.421437	1.954951	4.887923	23.485705	499	CUFF.1363.1	604
BnaA01g29610D	BnaA01g29610D	j	CUFF.1364	CUFF.1364.1	100	5.136056	4.441415	5.830697	34.280802	2302	CUFF.1364.1	2028
BnaA01g29620D	BnaA01g29620D	=	CUFF.1365	CUFF.1365.1	100	1.105403	0.586485	1.624321	7.378054	1438	CUFF.1364.1	87
BnaA01g29630D	BnaA01g29630D	=	CUFF.1366	CUFF.1366.1	100	18.712802	17.592694	19.832910	123.348027	2621	CUFF.1366.1	2529
BnaA01g29650D	BnaA01g29650D	=	CUFF.1367	CUFF.1367.1	100	0.832828	0.402981	1.262675	5.715405	971	CUFF.1367.1	1034
BnaA01g29660D	BnaA01g29660D	c	CUFF.1368	CUFF.1368.1	100	14.597723	12.867368	16.328078	97.785091	1357	CUFF.1368.2	2226
BnaA01g29660D	BnaA01g29660D	j	CUFF.1368	CUFF.1368.2	99	14.489498	13.210599	15.768397	97.060130	2312	CUFF.1368.2	2226
BnaA01g29680D	BnaA01g29680D	j	CUFF.1369	CUFF.1369.1	100	1.627457	1.156673	2.098242	10.903629	1652	CUFF.1369.1	1196
BnaA01g29680D	BnaA01g29680D	j	CUFF.1369	CUFF.1369.2	24	0.386760	0.110494	0.663027	2.591214	1639	CUFF.1369.1	1196
BnaA01g29690D	BnaA01g29690D	=	CUFF.1370	CUFF.1370.1	100	12.159963	11.169722	13.150203	81.812097	2932	CUFF.1370.1	3036
BnaA01g29710D	BnaA01g29710D	o	CUFF.1372	CUFF.1372.1	100	1.726697	0.896578	2.556815	11.367323	906	CUFF.1373.1	1826
BnaA01g29710D	BnaA01g29710D	o	CUFF.1373	CUFF.1373.1	100	1.206736	0.747232	1.666240	7.944277	1521	CUFF.1373.1	1826
BnaA01g29710D	BnaA01g29710D	o	CUFF.1373	CUFF.1373.2	99	1.194439	0.615258	1.773620	7.863322	1145	CUFF.1373.1	1826
BnaA01g29770D	BnaA01g29770D	=	CUFF.1383	CUFF.1383.1	100	112.340497	105.327403	119.353591	753.533373	889	CUFF.1383.1	1561
-	-	u	CUFF.1387	CUFF.1387.1	100	0.185452	0.045710	0.325194	1.280014	2952	CUFF.1388.1	-
-	-	u	CUFF.1388	CUFF.1388.1	100	0.542404	0.338243	0.746564	3.743742	2955	CUFF.1388.1	-
BnaA01g29800D	BnaA01g29800D	=	CUFF.1389	CUFF.1389.1	100	0.664731	0.413486	0.915976	4.501260	1902	CUFF.1389.1	2235
BnaA01g29820D	BnaA01g29820D	j	CUFF.1391	CUFF.1391.1	28	3.413299	2.444580	4.382019	22.786895	1346	CUFF.1391.1	1379
BnaA01g29820D	BnaA01g29820D	=	CUFF.1391	CUFF.1391.2	100	12.380102	10.805153	13.955051	82.648507	1346	CUFF.1391.1	1379
BnaA01g29850D	BnaA01g29850D	=	CUFF.1392	CUFF.1392.1	100	4.368607	3.505648	5.231565	29.840297	1420	CUFF.1392.1	1542
BnaA01g29850D	BnaA01g29850D	j	CUFF.1392	CUFF.1392.2	14	0.591973	0.215037	0.968908	4.043540	1407	CUFF.1392.1	1542
BnaA01g29850D	BnaA01g29850D	e	CUFF.1393	CUFF.1393.1	100	1.278260	0.457704	2.098816	8.731309	780	CUFF.1392.1	1542
BnaA01g29870D	BnaA01g29870D	c	CUFF.1394	CUFF.1394.1	100	2.382016	1.829119	2.934913	15.757418	1539	CUFF.1394.1	1843
BnaA01g29880D	BnaA01g29880D	=	CUFF.1395	CUFF.1395.1	100	66.843489	61.939420	71.747557	438.881190	891	CUFF.1395.1	480
-	-	u	CUFF.1396	CUFF.1396.1	100	1.420666	0.563972	2.277360	9.960712	540	CUFF.1396.1	-
-	-	u	CUFF.1397	CUFF.1397.1	100	12.282573	10.779837	13.785310	82.463099	1227	CUFF.1397.1	-
BnaA01g29890D	BnaA01g29890D	j	CUFF.1398	CUFF.1398.1	100	3.299961	2.476399	4.123522	22.221628	1050	CUFF.1398.1	1342
BnaA01g29900D	BnaA01g29900D	j	CUFF.1399	CUFF.1399.1	100	2.070898	1.633447	2.508349	13.871584	3027	CUFF.1399.3	2706
BnaA01g29900D	BnaA01g29900D	j	CUFF.1399	CUFF.1399.2	99	2.055727	1.630391	2.481063	13.769964	3027	CUFF.1399.3	2706
BnaA01g29900D	BnaA01g29900D	j	CUFF.1399	CUFF.1399.3	92	1.905885	1.482264	2.329505	12.766269	3190	CUFF.1399.3	2706
BnaA01g29910D	BnaA01g29910D	=	CUFF.1401	CUFF.1401.1	100	4.388511	3.627512	5.149509	29.509469	1994	CUFF.1401.2	2006
BnaA01g29910D	BnaA01g29910D	j	CUFF.1401	CUFF.1401.2	65	2.851077	2.237980	3.464174	19.171373	2150	CUFF.1401.2	2006
BnaA01g33400D	BnaA01g33400D	j	CUFF.1345	CUFF.1345.1	100	74.516721	69.391357	79.642085	505.174921	950	CUFF.1345.1	1095
BnaA01g33410D	BnaA01g33410D	x	CUFF.1350	CUFF.1350.1	100	8.935112	7.836490	10.033734	59.776024	1753	CUFF.1350.1	1137
-	-	u	CUFF.1350	CUFF.1350.2	95	8.449027	6.418596	10.479457	56.524106	732	CUFF.1350.1	-
BnaA01g33420D	BnaA01g33420D	=	CUFF.1352	CUFF.1352.1	100	1.201384	0.728382	1.674387	8.253426	1091	CUFF.1352.1	1261
BnaA01g33430D	BnaA01g33430D	j	CUFF.1354	CUFF.1354.1	64	1.713832	1.166836	2.260828	11.802295	1561	CUFF.1354.1	1643
BnaA01g33430D	BnaA01g33430D	j	CUFF.1354	CUFF.1354.2	100	2.684160	2.007272	3.361049	18.484458	1489	CUFF.1354.1	1643
BnaA01g33460D	BnaA01g33460D	x	CUFF.1355	CUFF.1355.1	100	0.495394	0.162814	0.827975	3.316297	1272	CUFF.1355.1	619
BnaA01g33450D	BnaA01g33450D	=	CUFF.1356	CUFF.1356.1	100	3.399359	2.673038	4.125680	22.756180	1346	CUFF.1356.1	234
BnaA01g33470D	BnaA01g33470D	e	CUFF.1357	CUFF.1357.1	100	0.635969	0.302460	0.969478	4.257341	1296	CUFF.1357.1	1053
-	-	u	CUFF.1360	CUFF.1360.1	17	0.235229	0.060057	0.410401	1.562086	2687	CUFF.1360.1	-
-	-	u	CUFF.1360	CUFF.1360.2	100	1.395215	1.064382	1.726049	9.265226	2687	CUFF.1360.1	-
BnaA01g33500D	BnaA01g33500D	=	CUFF.1371	CUFF.1371.1	100	76.385523	72.032724	80.738322	509.573980	1602	CUFF.1371.1	1876
BnaA01g33520D	BnaA01g33520D	j	CUFF.1374	CUFF.1374.1	73	5.176548	3.521947	6.831149	34.462469	551	CUFF.1374.1	1457
BnaA01g33520D	BnaA01g33520D	c	CUFF.1374	CUFF.1374.2	100	7.074429	5.573702	8.575157	47.097465	795	CUFF.1374.2	1457
BnaA01g33530D	BnaA01g33530D	c	CUFF.1375	CUFF.1375.1	100	3.342807	2.561924	4.123689	22.336908	1158	CUFF.1375.1	1585
BnaA01g33530D	BnaA01g33530D	c	CUFF.1376	CUFF.1376.1	100	3.646116	1.447425	5.844806	24.249804	343	CUFF.1376.1	1585
BnaA01g33540D	BnaA01g33540D	=	CUFF.1377	CUFF.1377.1	100	4.198211	3.611562	4.784861	27.988718	2394	CUFF.1377.1	1141
BnaA01g33560D	BnaA01g33560D	e	CUFF.1378	CUFF.1378.1	100	0.528743	0.202343	0.855144	3.457220	1563	CUFF.1378.1	1515
BnaA01g33560D	BnaA01g33560D	=	CUFF.1379	CUFF.1379.1	100	4.072873	3.243951	4.901796	26.630718	1340	CUFF.1378.1	1515
BnaA01g33580D	BnaA01g33580D	e	CUFF.1380	CUFF.1380.1	100	1.292868	0.591997	1.993739	8.769646	772	CUFF.1380.1	567
BnaA01g33580D	BnaA01g33580D	=	CUFF.1381	CUFF.1381.1	100	20.964961	15.465004	26.464918	142.207344	347	CUFF.1380.1	567
BnaA01g33590D	BnaA01g33590D	=	CUFF.1382	CUFF.1382.1	100	10.271125	9.288143	11.254108	68.419738	1940	CUFF.1382.1	2128
BnaA01g33600D	BnaA01g33600D	j	CUFF.1384	CUFF.1384.1	100	3.667539	3.120979	4.214099	25.047381	2663	CUFF.1384.1	1908
BnaA01g33600D	BnaA01g33600D	c	CUFF.1384	CUFF.1384.2	94	3.433552	2.586284	4.280820	23.449373	1355	CUFF.1384.1	1908
BnaA01g33610D	BnaA01g33610D	=	CUFF.1385	CUFF.1385.1	100	4.536087	3.671963	5.400211	30.979111	1494	CUFF.1385.1	294
-	-	u	CUFF.1386	CUFF.1386.1	100	3.636129	2.706004	4.566254	24.545349	931	CUFF.1386.1	-
BnaA01g33620D	BnaA01g33620D	c	CUFF.1390	CUFF.1390.1	100	3.635334	3.095032	4.175635	24.555131	2418	CUFF.1390.1	2867
BnaA01g33640D	BnaA01g33640D	j	CUFF.1400	CUFF.1400.1	100	16.527354	15.357938	17.696771	109.803490	3193	CUFF.1400.1	3329
BnaA01g33650D	BnaA01g33650D	=	CUFF.1402	CUFF.1402.1	100	43.647937	39.240705	48.055170	290.388942	590	CUFF.1402.1	441
BnaA01g33660D	BnaA01g33660D	e	CUFF.1405	CUFF.1405.1	100	36.564613	33.584998	39.544228	246.757909	1173	CUFF.1405.1	1359
BnaA01g33660D	BnaA01g33660D	j	CUFF.1406	CUFF.1406.1	100	182.979961	173.319809	192.640113	1234.848372	1055	CUFF.1405.1	1359
BnaA01g33700D	BnaA01g33700D	j	CUFF.1407	CUFF.1407.1	100	10.836230	9.125961	12.546498	72.879379	879	CUFF.1407.1	2620
BnaA01g33700D	BnaA01g33700D	j	CUFF.1408	CUFF.1408.1	100	13.863537	12.524549	15.202524	92.832344	1765	CUFF.1408.1	2620
BnaA01g33710D	BnaA01g33710D	c	CUFF.1409	CUFF.1409.1	100	1.192571	0.504591	1.880551	8.256584	649	CUFF.1410.1	2285
BnaA01g33710D	BnaA01g33710D	j	CUFF.1410	CUFF.1410.1	100	0.561074	0.224031	0.898118	3.884515	1048	CUFF.1410.1	2285
BnaA01g33760D	BnaA01g33760D	j	CUFF.1411	CUFF.1411.1	100	2.317471	1.528585	3.106358	14.999735	863	CUFF.1411.1	1739
BnaA01g33800D	BnaA01g33800D	j	CUFF.1412	CUFF.1412.1	100	3.700744	2.734742	4.666746	23.952912	895	CUFF.1412.1	912
BnaA01g33780D	BnaA01g33780D	c	CUFF.1413	CUFF.1413.1	100	1.398934	0.623478	2.174391	9.440152	616	CUFF.1413.1	2803
BnaA01g32670D	BnaA01g32670D	=	CUFF.1441	CUFF.1441.1	100	9.819886	8.945456	10.694315	65.581108	3152	CUFF.1441.1	3080
BnaA01g32670D	BnaA01g32670D	x	CUFF.1442	CUFF.1442.1	100	9.245269	7.258739	11.231799	61.743588	836	CUFF.1442.1	3080
BnaA01g32680D	BnaA01g32680D	j	CUFF.1443	CUFF.1443.1	100	1.954126	1.628487	2.279766	13.109765	3506	CUFF.1443.1	2733
BnaA01g32690D	BnaA01g32690D	=	CUFF.1444	CUFF.1444.1	100	8.206797	7.053504	9.360090	55.057438	1354	CUFF.1444.1	601
BnaA01g32710D	BnaA01g32710D	j	CUFF.1445	CUFF.1445.1	100	2.395592	2.013098	2.778086	16.014964	3073	CUFF.1445.1	2793
BnaA01g32740D	BnaA01g32740D	e	CUFF.1446	CUFF.1446.1	100	7.297756	6.082872	8.512640	49.600920	1019	CUFF.1446.1	822
BnaA01g32760D	BnaA01g32760D	j	CUFF.1447	CUFF.1447.1	100	0.524968	0.181593	0.868342	3.543376	1272	CUFF.1447.1	1715
BnaA01g32760D	BnaA01g32760D	j	CUFF.1447	CUFF.1447.2	79	0.413807	0.084692	0.742922	2.793075	1166	CUFF.1447.1	1715
BnaA01g32770D	BnaA01g32770D	=	CUFF.1457	CUFF.1457.1	100	35.341480	32.811456	37.871504	235.300050	1832	CUFF.1457.1	2125
BnaA01g32770D	BnaA01g32770D	j	CUFF.1457	CUFF.1457.2	42	14.783380	13.182782	16.383978	98.426272	1822	CUFF.1457.1	2125
BnaA01g32830D	BnaA01g32830D	j	CUFF.1458	CUFF.1458.1	100	15.424104	13.980115	16.868093	104.290403	1794	CUFF.1459.1	2081
BnaA01g32830D	BnaA01g32830D	e	CUFF.1459	CUFF.1459.1	100	1.459101	1.061398	1.856805	9.865745	2388	CUFF.1459.1	2081
BnaA01g32860D	BnaA01g32860D	=	CUFF.1460	CUFF.1460.1	100	30.791033	27.937049	33.645018	207.543125	996	CUFF.1460.1	989
BnaA01g32870D	BnaA01g32870D	=	CUFF.1462	CUFF.1462.1	100	7.834926	6.755823	8.914029	51.865231	1431	CUFF.1462.1	1540
BnaA01g32900D	BnaA01g32900D	j	CUFF.1463	CUFF.1463.1	100	101.182418	93.705986	108.658849	677.651671	659	CUFF.1463.1	837
BnaA01g32900D	BnaA01g32900D	e	CUFF.1464	CUFF.1464.1	100	143.749808	135.162440	152.337177	930.073483	545	CUFF.1464.1	837
BnaA01g32910D	BnaA01g32910D	j	CUFF.1466	CUFF.1466.1	100	7.040797	6.318509	7.763085	47.153256	2838	CUFF.1466.1	2742
-	-	u	CUFF.1467	CUFF.1467.1	58	25.459184	12.640967	38.277401	161.985544	218	CUFF.1468.1	-
-	-	u	CUFF.1467	CUFF.1467.2	100	44.260924	25.405849	63.115998	281.612712	207	CUFF.1468.1	-
-	-	u	CUFF.1468	CUFF.1468.1	100	5.836797	3.948315	7.725278	37.136961	506	CUFF.1468.1	-
BnaA01g32920D	BnaA01g32920D	=	CUFF.1471	CUFF.1471.1	100	53.088893	49.254374	56.923411	358.926657	1100	CUFF.1471.1	1207
BnaA01g32940D	BnaA01g32940D	j	CUFF.1472	CUFF.1472.1	100	108.536297	97.146176	119.926418	727.147733	388	CUFF.1472.1	362
-	-	u	CUFF.1473	CUFF.1473.1	100	18.362895	16.340112	20.385678	124.336857	1143	CUFF.1473.2	-
BnaA01g33000D	BnaA01g33000D	x	CUFF.1473	CUFF.1473.2	26	4.724846	4.043612	5.406079	31.992366	2261	CUFF.1473.2	1392
BnaA01g33010D	BnaA01g33010D	j	CUFF.1475	CUFF.1475.1	15	9.348960	7.970485	10.727434	61.889579	1646	CUFF.1475.1	1439
BnaA01g33010D	BnaA01g33010D	j	CUFF.1475	CUFF.1475.2	100	62.958209	58.941357	66.975062	416.779738	1438	CUFF.1475.1	1439
BnaA01g33020D	BnaA01g33020D	e	CUFF.1478	CUFF.1478.1	100	8.725911	7.530632	9.921190	58.750746	1977	CUFF.1479.1	2294
BnaA01g33020D	BnaA01g33020D	j	CUFF.1479	CUFF.1479.1	100	35.953616	33.524686	38.382546	242.072350	2030	CUFF.1479.1	2294
BnaA01g33040D	BnaA01g33040D	=	CUFF.1481	CUFF.1481.1	100	2.720484	2.123939	3.317029	18.124280	1528	CUFF.1481.1	1325
BnaA01g33030D	BnaA01g33030D	o	CUFF.1482	CUFF.1482.1	100	5.086805	3.893485	6.280124	33.889067	835	CUFF.1481.1	1333
BnaA01g33060D	BnaA01g33060D	j	CUFF.1486	CUFF.1486.1	95	4.270695	3.674268	4.867122	29.026542	2448	CUFF.1486.1	1831
BnaA01g33060D	BnaA01g33060D	c	CUFF.1486	CUFF.1486.2	100	4.475717	3.513397	5.438037	30.420011	1134	CUFF.1486.1	1831
BnaA01g33070D	BnaA01g33070D	=	CUFF.1491	CUFF.1491.1	100	95.153995	89.765985	100.542005	642.257120	1362	CUFF.1491.1	1360
BnaA01g33100D	BnaA01g33100D	c	CUFF.1492	CUFF.1492.1	100	2.102731	1.601000	2.604461	14.285113	1637	CUFF.1492.1	1589
BnaA01g33130D	BnaA01g33130D	=	CUFF.1495	CUFF.1495.1	100	18.593005	16.758943	20.427066	121.291166	1317	CUFF.1495.1	1364
BnaA01g13470D	BnaA01g13470D	=	CUFF.1578	CUFF.1578.1	100	46.464604	43.678916	49.250292	310.523140	2071	CUFF.1578.1	2341
BnaA01g13480D	BnaA01g13480D	j	CUFF.1580	CUFF.1580.1	100	5.509050	4.655663	6.362438	37.244365	1553	CUFF.1580.1	1508
-	-	u	CUFF.1581	CUFF.1581.1	100	11.860056	9.069454	14.650657	81.506898	488	CUFF.1581.1	-
BnaA01g13510D	BnaA01g13510D	=	CUFF.1582	CUFF.1582.1	100	5.250258	4.043150	6.457365	35.345760	811	CUFF.1582.1	729
BnaA01g13530D	BnaA01g13530D	j	CUFF.1584	CUFF.1584.1	100	10.996389	9.070852	12.921927	73.414185	775	CUFF.1584.2	1172
BnaA01g13530D	BnaA01g13530D	j	CUFF.1584	CUFF.1584.2	25	2.797991	2.170320	3.425662	18.679971	1815	CUFF.1584.2	1172
BnaA01g13530D	BnaA01g13530D	e	CUFF.1585	CUFF.1585.1	100	1.541896	0.965813	2.117979	10.294018	1494	CUFF.1584.2	1172
BnaA01g13530D	BnaA01g13530D	p	CUFF.1587	CUFF.1587.1	100	239.620376	232.428983	246.811768	1582.606147	978	CUFF.1587.1	1172
BnaA01g13540D	BnaA01g13540D	=	CUFF.1589	CUFF.1589.1	100	4.559978	3.947377	5.172578	30.286756	2405	CUFF.1589.1	1382
BnaA01g13560D	BnaA01g13560D	j	CUFF.1590	CUFF.1590.1	19	1.035332	0.690366	1.380298	6.993575	2448	CUFF.1590.1	2799
BnaA01g13560D	BnaA01g13560D	j	CUFF.1590	CUFF.1590.2	100	5.564475	4.855336	6.273613	37.587524	2448	CUFF.1590.1	2799
BnaA01g13570D	BnaA01g13570D	c	CUFF.1591	CUFF.1591.1	100	0.501037	0.233381	0.768694	3.271210	1380	CUFF.1591.1	1683
BnaA01g13610D	BnaA01g13610D	=	CUFF.1593	CUFF.1593.1	100	12.662355	10.416681	14.908030	86.273305	687	CUFF.1594.1	762
BnaA01g13610D	BnaA01g13610D	e	CUFF.1594	CUFF.1594.1	100	1.185575	0.499529	1.871621	8.077762	840	CUFF.1594.1	762
-	-	u	CUFF.1595	CUFF.1595.1	100	0.877696	0.435360	1.320033	5.878921	1001	CUFF.1595.1	-
BnaA01g13630D	BnaA01g13630D	j	CUFF.1596	CUFF.1596.1	22	0.925061	0.497268	1.352853	6.195640	1464	CUFF.1596.1	1435
BnaA01g13630D	BnaA01g13630D	=	CUFF.1596	CUFF.1596.2	100	4.299270	3.470817	5.127722	28.794572	1397	CUFF.1596.1	1435
-	-	u	CUFF.1598	CUFF.1598.1	100	4.405295	1.961677	6.848913	30.413825	340	CUFF.1598.1	-
BnaA01g13650D	BnaA01g13650D	j	CUFF.1599	CUFF.1599.1	72	1.357457	0.802140	1.912774	9.100831	1071	CUFF.1599.1	2643
BnaA01g13650D	BnaA01g13650D	c	CUFF.1599	CUFF.1599.2	100	1.883520	1.005939	2.761102	12.627732	703	CUFF.1599.1	2643
BnaA01g13670D	BnaA01g13670D	=	CUFF.1637	CUFF.1637.1	100	142.430260	135.785953	149.074568	962.833712	2617	CUFF.1637.1	3844
BnaA01g13690D	BnaA01g13690D	=	CUFF.1639	CUFF.1639.1	100	10.858391	9.165034	12.551747	73.234682	840	CUFF.1639.1	836
BnaA01g13700D	BnaA01g13700D	=	CUFF.1642	CUFF.1642.1	100	6.348701	5.250400	7.447003	42.588373	1365	CUFF.1643.1	1391
BnaA01g13700D	BnaA01g13700D	e	CUFF.1643	CUFF.1643.1	100	2.186451	1.501391	2.871511	14.667157	1517	CUFF.1643.1	1391
BnaA01g13710D	BnaA01g13710D	j	CUFF.1644	CUFF.1644.1	100	2.520232	1.939347	3.101117	16.573561	1491	CUFF.1644.1	1507
BnaA01g13720D	BnaA01g13720D	j	CUFF.1645	CUFF.1645.1	100	0.621977	0.328581	0.915374	4.253321	1380	CUFF.1645.1	1316
BnaA01g13740D	BnaA01g13740D	j	CUFF.1650	CUFF.1650.1	100	21.398450	19.677662	23.119238	143.800769	1819	CUFF.1650.1	1686
BnaA01g13750D	BnaA01g13750D	=	CUFF.1652	CUFF.1652.1	100	1.325720	0.469719	2.181720	9.258489	532	CUFF.1652.1	568
BnaA01g13760D	BnaA01g13760D	i	CUFF.1653	CUFF.1653.1	100	7.869529	4.351216	11.387842	52.577925	324	CUFF.1653.1	2673
BnaA01g13760D	BnaA01g13760D	j	CUFF.1654	CUFF.1654.1	100	5.783591	4.558304	7.008878	38.826309	890	CUFF.1654.2	2673
BnaA01g13760D	BnaA01g13760D	j	CUFF.1654	CUFF.1654.2	86	4.962253	4.306071	5.618435	33.312515	2307	CUFF.1654.2	2673
BnaA01g13770D	BnaA01g13770D	=	CUFF.1656	CUFF.1656.1	100	3.263095	1.978368	4.547822	22.759528	549	CUFF.1656.1	569
BnaA01g13780D	BnaA01g13780D	j	CUFF.1657	CUFF.1657.1	100	2.213313	1.792587	2.634039	14.897816	2372	CUFF.1657.1	1878
BnaA01g13800D	BnaA01g13800D	j	CUFF.1658	CUFF.1658.1	100	4.299838	3.546017	5.053660	28.574466	1865	CUFF.1658.1	2153
BnaA01g13800D	BnaA01g13800D	j	CUFF.1658	CUFF.1658.2	39	1.692822	1.152854	2.232789	11.249604	1834	CUFF.1658.1	2153
BnaA01g13820D	BnaA01g13820D	=	CUFF.1660	CUFF.1660.1	100	0.804044	0.473583	1.134506	5.432422	1416	CUFF.1660.1	1149
BnaA01g13830D	BnaA01g13830D	=	CUFF.1661	CUFF.1661.1	100	6.096387	5.264962	6.927813	40.388787	1676	CUFF.1661.1	1714
BnaA01g13840D	BnaA01g13840D	j	CUFF.1663	CUFF.1663.1	100	2.312499	1.354725	3.270272	15.552860	778	CUFF.1663.2	797
BnaA01g13840D	BnaA01g13840D	j	CUFF.1663	CUFF.1663.2	80	1.849828	0.983304	2.716351	12.441136	792	CUFF.1663.2	797
BnaA01g13870D	BnaA01g13870D	=	CUFF.1665	CUFF.1665.1	100	6.833267	5.266004	8.400529	46.072496	686	CUFF.1665.1	516
BnaA01g13880D	BnaA01g13880D	=	CUFF.1666	CUFF.1666.1	100	7.132069	5.694379	8.569760	49.082513	817	CUFF.1666.1	871
BnaA01g13890D	BnaA01g13890D	=	CUFF.1667	CUFF.1667.1	100	1.776875	1.369870	2.183881	12.049613	2028	CUFF.1667.1	2026
BnaA01g13900D	BnaA01g13900D	j	CUFF.1668	CUFF.1668.1	100	1.486931	0.870952	2.102909	9.829919	1024	CUFF.1668.3	2085
BnaA01g13900D	BnaA01g13900D	j	CUFF.1668	CUFF.1668.2	82	1.219442	0.703459	1.735425	8.061586	1129	CUFF.1668.3	2085
BnaA01g13900D	BnaA01g13900D	j	CUFF.1668	CUFF.1668.3	39	0.574897	0.235744	0.914051	3.800576	1378	CUFF.1668.3	2085
BnaA01g13910D	BnaA01g13910D	c	CUFF.1670	CUFF.1670.1	100	5.888405	4.869558	6.907252	39.357688	1208	CUFF.1670.1	2473
BnaA01g13910D	BnaA01g13910D	c	CUFF.1671	CUFF.1671.1	100	6.554079	5.412853	7.695304	44.619701	1098	CUFF.1671.1	2473
BnaA01g13920D	BnaA01g13920D	e	CUFF.1674	CUFF.1674.1	100	2.720566	1.895444	3.545687	18.230585	1095	CUFF.1675.1	2537
BnaA01g13920D	BnaA01g13920D	j	CUFF.1675	CUFF.1675.1	100	9.810121	8.695204	10.925038	65.737892	1774	CUFF.1675.1	2537
BnaA01g13930D	BnaA01g13930D	j	CUFF.1677	CUFF.1677.1	100	17.804363	16.184769	19.423956	119.909678	1624	CUFF.1677.1	1616
BnaA01g13940D	BnaA01g13940D	=	CUFF.1678	CUFF.1678.1	100	4.242555	3.786547	4.698563	28.572965	4133	CUFF.1678.1	3352
BnaA01g13960D	BnaA01g13960D	j	CUFF.1680	CUFF.1680.1	74	0.600675	0.345869	0.855481	3.908423	2647	CUFF.1680.2	3015
BnaA01g13960D	BnaA01g13960D	c	CUFF.1680	CUFF.1680.2	100	0.806712	0.536512	1.076913	5.249050	2806	CUFF.1680.2	3015
BnaA01g13960D	BnaA01g13960D	j	CUFF.1682	CUFF.1682.1	100	1.642937	0.870744	2.415131	10.981962	704	CUFF.1682.1	3015
BnaA01g13970D	BnaA01g13970D	e	CUFF.1683	CUFF.1683.1	100	0.638804	0.251693	1.025915	4.100669	1102	CUFF.1683.1	905
BnaA01g13970D	BnaA01g13970D	=	CUFF.1684	CUFF.1684.1	100	4.808264	3.669130	5.947398	30.865643	875	CUFF.1683.1	905
BnaA01g13980D	BnaA01g13980D	j	CUFF.1685	CUFF.1685.1	100	6.622694	5.230042	8.015346	44.419291	982	CUFF.1685.2	1487
BnaA01g13980D	BnaA01g13980D	j	CUFF.1685	CUFF.1685.2	86	5.681499	4.718684	6.644313	38.106570	1503	CUFF.1685.2	1487
BnaA01g13990D	BnaA01g13990D	=	CUFF.1686	CUFF.1686.1	100	2.913797	2.367077	3.460517	19.635149	1892	CUFF.1686.1	2004
BnaA01g14000D	BnaA01g14000D	j	CUFF.1687	CUFF.1687.1	100	3.957110	3.265283	4.648937	26.409881	1650	CUFF.1687.1	1545
BnaA01g14040D	BnaA01g14040D	j	CUFF.1692	CUFF.1692.1	32	1.775867	1.459924	2.091810	11.930891	4690	CUFF.1692.1	4412
BnaA01g14040D	BnaA01g14040D	=	CUFF.1692	CUFF.1692.2	100	5.626170	5.072827	6.179514	37.798571	4441	CUFF.1692.1	4412
BnaA01g14050D	BnaA01g14050D	c	CUFF.1695	CUFF.1695.1	75	39.101425	36.646840	41.556010	262.333189	2122	CUFF.1695.1	2469
BnaA01g14050D	BnaA01g14050D	c	CUFF.1695	CUFF.1695.2	100	52.212187	46.623620	57.800753	350.293868	582	CUFF.1695.1	2469
BnaA01g14070D	BnaA01g14070D	p	CUFF.1697	CUFF.1697.1	100	4.445698	3.691623	5.199774	30.180157	1579	CUFF.1697.1	1509
BnaA01g14070D	BnaA01g14070D	j	CUFF.1698	CUFF.1698.1	100	0.946115	0.575571	1.316659	6.454892	1385	CUFF.1698.1	1509
BnaA01g14080D	BnaA01g14080D	e	CUFF.1699	CUFF.1699.1	100	0.948435	0.412209	1.484661	6.417866	948	CUFF.1699.1	931
BnaA01g14080D	BnaA01g14080D	j	CUFF.1700	CUFF.1700.1	100	8.110544	6.510104	9.710984	54.882396	795	CUFF.1699.1	931
BnaA01g14090D	BnaA01g14090D	e	CUFF.1702	CUFF.1702.1	100	8.325366	7.110452	9.540280	55.701671	1152	CUFF.1702.1	1038
BnaA01g14100D	BnaA01g14100D	j	CUFF.1706	CUFF.1706.1	100	18.363641	16.592719	20.134564	123.704245	1487	CUFF.1706.1	2511
BnaA01g14100D	BnaA01g14100D	j	CUFF.1706	CUFF.1706.2	16	2.881767	2.079737	3.683797	19.412640	1408	CUFF.1706.1	2511
BnaA01g14100D	BnaA01g14100D	j	CUFF.1708	CUFF.1708.1	21	0.876245	0.489640	1.262849	5.847332	1318	CUFF.1708.1	2511
BnaA01g14100D	BnaA01g14100D	c	CUFF.1708	CUFF.1708.2	100	4.174389	3.083949	5.264829	27.856418	846	CUFF.1708.1	2511
BnaA01g14110D	BnaA01g14110D	e	CUFF.1709	CUFF.1709.1	100	1.668783	0.702497	2.635070	11.033713	640	CUFF.1710.1	1227
BnaA01g14110D	BnaA01g14110D	=	CUFF.1710	CUFF.1710.1	100	2.225125	1.571282	2.878968	14.712153	1193	CUFF.1710.1	1227
BnaA01g14120D	BnaA01g14120D	=	CUFF.1711	CUFF.1711.1	100	11.477070	9.894107	13.060032	77.450091	1050	CUFF.1711.1	1203
BnaA01g14130D	BnaA01g14130D	c	CUFF.1713	CUFF.1713.1	100	0.914176	0.505466	1.322887	6.115737	1122	CUFF.1713.1	1551
BnaA01g14140D	BnaA01g14140D	j	CUFF.1716	CUFF.1716.1	100	0.320883	0.141741	0.500025	1.999012	1828	CUFF.1716.1	2373
BnaA01g14150D	BnaA01g14150D	j	CUFF.1720	CUFF.1720.1	100	2.116511	1.614739	2.618284	14.246030	2304	CUFF.1720.2	1387
BnaA01g14150D	BnaA01g14150D	j	CUFF.1720	CUFF.1720.2	98	2.066132	1.533124	2.599140	13.906932	2309	CUFF.1720.2	1387
BnaA01g14150D	BnaA01g14150D	x	CUFF.1722	CUFF.1722.1	100	6.158394	5.219598	7.097190	41.451544	1900	CUFF.1722.1	1387
BnaA01g14170D	BnaA01g14170D	=	CUFF.1723	CUFF.1723.1	100	2.891319	1.963221	3.819416	18.876369	775	CUFF.1723.1	852
BnaA01g14180D	BnaA01g14180D	=	CUFF.1724	CUFF.1724.1	100	36.919159	34.233299	39.605019	247.416382	1453	CUFF.1724.1	1429
BnaA01g14190D	BnaA01g14190D	j	CUFF.1725	CUFF.1725.1	97	6.055462	4.987598	7.123327	40.331098	1201	CUFF.1725.1	1761
BnaA01g14190D	BnaA01g14190D	j	CUFF.1725	CUFF.1725.2	100	6.274124	4.417059	8.131190	41.787451	588	CUFF.1725.1	1761
BnaA01g14200D	BnaA01g14200D	=	CUFF.1728	CUFF.1728.1	100	9.641453	8.727173	10.555733	63.926419	2534	CUFF.1728.1	2490
BnaA01g14240D	BnaA01g14240D	=	CUFF.1729	CUFF.1729.1	100	3.709557	3.102297	4.316816	25.137644	1974	CUFF.1729.1	2161
BnaA01g14250D	BnaA01g14250D	=	CUFF.1730	CUFF.1730.1	100	1.404510	0.852090	1.956930	9.036568	1287	CUFF.1730.1	1379
BnaA01g14250D	BnaA01g14250D	j	CUFF.1730	CUFF.1730.2	84	1.173364	0.649414	1.697315	7.549386	1190	CUFF.1730.1	1379
BnaA01g14250D	BnaA01g14250D	e	CUFF.1731	CUFF.1731.1	100	1.012984	0.346648	1.679319	6.517503	794	CUFF.1730.1	1379
BnaA01g14270D	BnaA01g14270D	j	CUFF.1732	CUFF.1732.1	100	44.741251	40.374183	49.108320	298.875259	696	CUFF.1732.1	906
BnaA01g14290D	BnaA01g14290D	j	CUFF.1733	CUFF.1733.1	100	3.902917	3.001461	4.804373	24.701165	1044	CUFF.1733.1	962
BnaA01g14300D	BnaA01g14300D	=	CUFF.1735	CUFF.1735.1	100	7.296397	5.984459	8.608335	49.244921	1213	CUFF.1735.2	1236
BnaA01g14300D	BnaA01g14300D	j	CUFF.1735	CUFF.1735.2	93	6.761928	5.498268	8.025588	45.637675	1219	CUFF.1735.2	1236
BnaA01g14310D	BnaA01g14310D	c	CUFF.1737	CUFF.1737.1	100	24.475822	21.450161	27.501484	162.663505	773	CUFF.1737.1	1367
BnaA01g14310D	BnaA01g14310D	j	CUFF.1737	CUFF.1737.2	33	8.045945	6.215687	9.876203	53.472429	771	CUFF.1737.1	1367
BnaA01g14320D	BnaA01g14320D	j	CUFF.1738	CUFF.1738.1	100	2.183828	1.373225	2.994430	14.271616	778	CUFF.1738.1	749
BnaA01g14330D	BnaA01g14330D	c	CUFF.1739	CUFF.1739.1	100	2.240780	1.764176	2.717385	14.809203	1904	CUFF.1739.1	2440
BnaA01g14340D	BnaA01g14340D	j	CUFF.1740	CUFF.1740.1	24	2.093360	1.144752	3.041968	13.442289	702	CUFF.1740.2	922
BnaA01g14340D	BnaA01g14340D	=	CUFF.1740	CUFF.1740.2	100	8.674391	7.147375	10.201408	55.701687	888	CUFF.1740.2	922
BnaA01g14350D	BnaA01g14350D	e	CUFF.1742	CUFF.1742.1	100	1.249419	0.663804	1.835035	8.397271	957	CUFF.1742.1	1127
BnaA01g14350D	BnaA01g14350D	j	CUFF.1743	CUFF.1743.1	100	9.774036	8.189809	11.358263	65.690692	941	CUFF.1742.1	1127
BnaA01g14350D	BnaA01g14350D	j	CUFF.1743	CUFF.1743.2	49	4.783761	2.680786	6.886736	32.151363	441	CUFF.1742.1	1127
BnaA01g14370D	BnaA01g14370D	=	CUFF.1744	CUFF.1744.1	100	3.773771	2.086089	5.461452	26.374552	441	CUFF.1744.1	516
BnaA01g14380D	BnaA01g14380D	j	CUFF.1745	CUFF.1745.1	100	3.027387	2.216440	3.838334	20.281407	1205	CUFF.1745.1	1261
BnaA01g14380D	BnaA01g14380D	j	CUFF.1745	CUFF.1745.2	43	1.292925	0.687631	1.898219	8.661706	1161	CUFF.1745.1	1261
BnaA01g14400D	BnaA01g14400D	=	CUFF.1746	CUFF.1746.1	100	5.399570	3.984205	6.814936	35.996282	674	CUFF.1746.1	739
BnaA01g14420D	BnaA01g14420D	=	CUFF.1747	CUFF.1747.1	100	2.641880	2.027374	3.256387	17.778350	1542	CUFF.1747.1	1192
BnaA01g14430D	BnaA01g14430D	=	CUFF.1749	CUFF.1749.1	100	6.750438	5.780799	7.720076	45.426603	1720	CUFF.1749.2	1136
BnaA01g14430D	BnaA01g14430D	j	CUFF.1749	CUFF.1749.2	21	1.429722	0.928346	1.931098	9.621216	1852	CUFF.1749.2	1136
BnaA01g14450D	BnaA01g14450D	e	CUFF.1750	CUFF.1750.1	100	15.970203	11.943264	19.997143	108.093195	393	CUFF.1751.1	1342
BnaA01g14450D	BnaA01g14450D	j	CUFF.1751	CUFF.1751.1	100	38.703163	35.076276	42.330050	261.959630	824	CUFF.1751.1	1342
BnaA01g14470D	BnaA01g14470D	=	CUFF.1753	CUFF.1753.1	100	61.867343	57.265966	66.468720	406.543928	916	CUFF.1753.1	1025
BnaA01g14480D	BnaA01g14480D	j	CUFF.1755	CUFF.1755.1	100	3.563323	2.581893	4.544753	23.999220	823	CUFF.1755.1	889
BnaA01g14490D	BnaA01g14490D	=	CUFF.1756	CUFF.1756.1	100	0.624321	0.229914	1.018728	4.083471	900	CUFF.1756.1	1251
BnaA01g30900D	BnaA01g30900D	j	CUFF.1918	CUFF.1918.1	100	1.424265	0.671287	2.177242	6.218724	716	CUFF.1918.1	739
BnaA01g30900D	BnaA01g30900D	e	CUFF.1919	CUFF.1919.1	100	9.703707	4.085638	15.321777	42.368999	273	CUFF.1918.1	739
BnaA01g30910D	BnaA01g30910D	j	CUFF.1920	CUFF.1920.1	100	9.649596	8.593553	10.705638	50.052104	1619	CUFF.1920.1	1405
BnaA01g30930D	BnaA01g30930D	j	CUFF.1921	CUFF.1921.1	93	16.067798	14.972235	17.163361	84.454977	3898	CUFF.1921.2	3750
BnaA01g30930D	BnaA01g30930D	j	CUFF.1921	CUFF.1921.2	63	10.825820	9.868085	11.783554	56.902282	3908	CUFF.1921.2	3750
BnaA01g31090D	BnaA01g31090D	e	CUFF.1921	CUFF.1921.3	100	17.276664	15.905733	18.647595	90.808973	3087	CUFF.1921.2	3806
BnaA01g30940D	BnaA01g30940D	e	CUFF.1922	CUFF.1922.1	100	13.608673	5.181872	22.035475	53.931591	242	CUFF.1923.1	387
BnaA01g30940D	BnaA01g30940D	=	CUFF.1923	CUFF.1923.1	100	3.899571	2.405609	5.393532	15.454119	556	CUFF.1923.1	387
BnaA01g30950D	BnaA01g30950D	c	CUFF.1924	CUFF.1924.1	100	3.935107	2.595043	5.275171	16.832029	591	CUFF.1924.1	855
BnaA01g30960D	BnaA01g30960D	=	CUFF.1925	CUFF.1925.1	100	41.476814	37.683632	45.269996	213.816680	819	CUFF.1925.1	1076
BnaA01g31130D	BnaA01g31130D	=	CUFF.1926	CUFF.1926.1	100	55.039830	50.931692	59.147967	283.735236	993	CUFF.1926.1	1037
BnaA01g30990D	BnaA01g30990D	e	CUFF.1927	CUFF.1927.1	100	4.215294	3.077289	5.353300	16.676754	764	CUFF.1927.1	1050
BnaA01g30990D	BnaA01g30990D	e	CUFF.1928	CUFF.1928.1	100	6.129450	4.335752	7.923148	32.993369	537	CUFF.1928.1	1050
BnaA01g31000D	BnaA01g31000D	j	CUFF.1929	CUFF.1929.1	100	23.118438	21.775140	24.461736	103.381018	4405	CUFF.1929.1	2421
BnaA01g31020D	BnaA01g31020D	=	CUFF.1930	CUFF.1930.1	100	6.270695	5.188096	7.353294	27.808498	1084	CUFF.1930.1	1026
BnaA01g31040D	BnaA01g31040D	o	CUFF.1931	CUFF.1931.1	100	3.021785	1.963837	4.079734	12.071984	685	CUFF.1931.1	2964
BnaA01g31060D	BnaA01g31060D	e	CUFF.1932	CUFF.1932.1	100	16.450074	8.904744	23.995405	51.678536	251	CUFF.1932.1	602
BnaA01g31070D	BnaA01g31070D	j	CUFF.1933	CUFF.1933.1	100	3.777832	3.185374	4.370289	17.196870	2377	CUFF.1933.1	1179
BnaA01g31070D	BnaA01g31070D	x	CUFF.1934	CUFF.1934.1	100	5.063674	3.504949	6.622399	23.050084	737	CUFF.1934.1	1179
BnaA01g31090D	BnaA01g31090D	c	CUFF.1935	CUFF.1935.1	100	42.222925	38.256381	46.189469	212.758451	772	CUFF.1935.1	3806
BnaA01g31100D	BnaA01g31100D	e	CUFF.1936	CUFF.1936.1	100	6.355973	2.317430	10.394516	35.554283	308	CUFF.1937.1	600
BnaA01g31100D	BnaA01g31100D	=	CUFF.1937	CUFF.1937.1	100	7.053708	5.608935	8.498481	39.457300	837	CUFF.1937.1	600
BnaA01g31120D	BnaA01g31120D	=	CUFF.1938	CUFF.1938.1	100	5.996219	4.775136	7.217302	34.350411	982	CUFF.1938.1	1571
BnaA01g31120D	BnaA01g31120D	j	CUFF.1938	CUFF.1938.2	93	5.560795	2.665098	8.456493	31.856010	394	CUFF.1938.1	1571
BnaA01g31160D	BnaA01g31160D	j	CUFF.1939	CUFF.1939.1	100	6.143930	5.040356	7.247503	34.021326	1231	CUFF.1939.1	1053
BnaA01g31160D	BnaA01g31160D	x	CUFF.1940	CUFF.1940.1	100	1.388595	0.958384	1.818805	7.689188	2011	CUFF.1940.1	1053
BnaA01g31170D	BnaA01g31170D	j	CUFF.1946	CUFF.1946.1	100	38.352942	36.433999	40.271884	207.649110	5480	CUFF.1946.1	5581
BnaA01g31180D	BnaA01g31180D	j	CUFF.1947	CUFF.1947.1	100	8.189333	6.845298	9.533369	43.632211	1094	CUFF.1947.1	841
BnaA01g31180D	BnaA01g31180D	x	CUFF.1948	CUFF.1948.1	100	1.015729	0.461441	1.570017	5.411735	1193	CUFF.1948.1	841
[truncated: 74,944 more rows]
