# Supplementary material for: Differences in Alternative Splicing between Yellow and Black-Seeded Rapeseed
Source: Plants (Basel). 2020 Jul 31;9(8):977. doi: 10.3390/plants9080977 (PMC7465011; doi:10.3390/plants9080977)
Supplement: Supplementary file 1 [file plants-09-00977-s001.zip › Supplementary Materials/Table S1/SRR5590972.transcripts.gtf.tmap]

ref_gene_id	ref_id	class_code	cuff_gene_id	cuff_id	FMI	FPKM	FPKM_conf_lo	FPKM_conf_hi	cov	len	major_iso_id	ref_match_len
BnaA01g00030D	BnaA01g00030D	j	CUFF.1	CUFF.1.1	100	3.634534	2.844535	4.424533	16.358042	2070	CUFF.1.2	2168
BnaA01g00030D	BnaA01g00030D	j	CUFF.1	CUFF.1.2	53	1.917742	1.299878	2.535606	8.631232	2074	CUFF.1.2	2168
BnaA01g00050D	BnaA01g00050D	=	CUFF.2	CUFF.2.1	100	20.121229	17.858232	22.384225	90.394282	1176	CUFF.2.1	1397
BnaA01g00080D	BnaA01g00080D	=	CUFF.5	CUFF.5.1	100	20.268518	18.296481	22.240556	92.046968	1465	CUFF.5.1	609
BnaA01g00020D	BnaA01g00020D	p	CUFF.3	CUFF.3.1	100	35.525877	25.831737	45.220017	148.683999	325	CUFF.3.1	819
-	-	u	CUFF.4	CUFF.4.1	73	14581.673695	10222.918515	18940.428875	61027.672000	132	CUFF.3.1	-
-	-	u	CUFF.4	CUFF.4.2	54	10619.008506	7565.080008	13672.937004	44443.003018	139	CUFF.3.1	-
-	-	u	CUFF.4	CUFF.4.3	100	19840.558421	15318.410450	24362.706392	83037.319096	136	CUFF.3.1	-
BnaA01g00120D	BnaA01g00120D	=	CUFF.6	CUFF.6.1	100	6.107383	4.660334	7.554432	28.417529	967	CUFF.6.1	1020
BnaA01g00130D	BnaA01g00130D	o	CUFF.7	CUFF.7.1	100	1.526183	0.478787	2.573579	6.929827	846	CUFF.8.1	729
BnaA01g00130D	BnaA01g00130D	=	CUFF.8	CUFF.8.1	100	5.129854	3.563280	6.696429	23.292750	875	CUFF.8.1	729
BnaA01g00180D	BnaA01g00180D	=	CUFF.9	CUFF.9.1	100	6.037500	4.925906	7.149094	27.971495	1385	CUFF.9.1	1296
BnaA01g00010D	BnaA01g00010D	o	CUFF.11	CUFF.11.1	100	113.858215	101.695186	126.021243	525.422095	487	CUFF.11.1	607
BnaA01g00020D	BnaA01g00020D	o	CUFF.13	CUFF.13.1	100	34.961463	31.648342	38.274585	161.336847	1270	CUFF.13.1	819
BnaA01g00090D	BnaA01g00090D	=	CUFF.10	CUFF.10.1	100	9.421846	8.007263	10.836430	42.596859	1468	CUFF.10.1	2094
BnaA01g00100D	BnaA01g00100D	=	CUFF.12	CUFF.12.1	100	10.212524	9.232038	11.193011	46.171572	3350	CUFF.12.1	1362
BnaA01g00170D	BnaA01g00170D	=	CUFF.14	CUFF.14.1	100	13.662102	12.086475	15.237730	61.965285	1747	CUFF.14.1	1794
BnaA01g00310D	BnaA01g00310D	=	CUFF.15	CUFF.15.1	100	3.206811	2.035849	4.377772	14.796755	792	CUFF.15.1	741
BnaA01g00290D	BnaA01g00290D	=	CUFF.16	CUFF.16.1	100	1.363917	0.926107	1.801727	6.277909	1933	CUFF.16.1	1995
-	-	u	CUFF.18	CUFF.18.1	62	10.736688	7.627634	13.845742	49.721481	551	CUFF.18.1	-
-	-	u	CUFF.18	CUFF.18.2	100	17.260253	12.685135	21.835371	79.932036	464	CUFF.18.1	-
BnaA01g00300D	BnaA01g00300D	=	CUFF.17	CUFF.17.1	100	1.667132	1.119704	2.214560	7.486905	1609	CUFF.17.1	1356
BnaA01g00360D	BnaA01g00360D	=	CUFF.19	CUFF.19.1	100	0.896610	0.444742	1.348479	3.928610	1351	CUFF.19.1	1299
BnaA01g00340D	BnaA01g00340D	=	CUFF.20	CUFF.20.1	100	4.995519	4.187792	5.803247	22.742960	2030	CUFF.20.1	1971
BnaA01g00320D	BnaA01g00320D	j	CUFF.21	CUFF.21.1	100	21.789110	19.448120	24.130100	98.448845	1356	CUFF.21.1	1684
BnaA01g00400D	BnaA01g00400D	p	CUFF.22	CUFF.22.1	100	2.505268	1.412175	3.598361	10.394045	747	CUFF.22.1	1090
BnaA01g00400D	BnaA01g00400D	=	CUFF.24	CUFF.24.1	100	16.215925	13.737809	18.694041	70.924583	881	CUFF.24.1	1090
BnaA01g00190D	BnaA01g00190D	=	CUFF.23	CUFF.23.1	100	30.237495	27.854856	32.620135	137.001808	2125	CUFF.25.1	2049
BnaA01g00190D	BnaA01g00190D	e	CUFF.25	CUFF.25.1	100	3.418940	2.693744	4.144137	15.490735	2708	CUFF.25.1	2049
BnaA01g00200D	BnaA01g00200D	e	CUFF.26	CUFF.26.1	100	4.624354	3.448432	5.800276	20.816009	1575	CUFF.26.1	1433
BnaA01g00200D	BnaA01g00200D	=	CUFF.27	CUFF.27.1	100	30.793915	27.737552	33.850278	138.615345	1305	CUFF.26.1	1433
BnaA01g00570D	BnaA01g00570D	o	CUFF.28	CUFF.28.1	100	1.436146	0.528878	2.343414	6.833304	673	CUFF.28.1	1419
BnaA01g00210D	BnaA01g00210D	j	CUFF.30	CUFF.30.1	100	53.864307	50.491011	57.237604	244.731285	2343	CUFF.30.1	2422
BnaA01g00210D	BnaA01g00210D	c	CUFF.30	CUFF.30.2	61	33.100016	29.372358	36.827674	150.389188	1060	CUFF.30.1	2422
BnaA01g00500D	BnaA01g00500D	j	CUFF.29	CUFF.29.1	28	2.312488	1.362521	3.262454	10.540892	1362	CUFF.29.2	1406
BnaA01g00500D	BnaA01g00500D	j	CUFF.29	CUFF.29.2	100	8.293243	6.832067	9.754420	37.802660	1421	CUFF.29.2	1406
BnaA01g00680D	BnaA01g00680D	=	CUFF.32	CUFF.32.1	100	0.948351	0.539455	1.357247	4.246007	1659	CUFF.32.1	2280
BnaA01g00380D	BnaA01g00380D	=	CUFF.31	CUFF.31.1	100	2.989657	2.440183	3.539130	13.572705	2736	CUFF.31.1	2588
BnaA01g00390D	BnaA01g00390D	c	CUFF.33	CUFF.33.1	100	68.937534	61.837018	76.038051	313.668050	650	CUFF.33.2	1711
BnaA01g00390D	BnaA01g00390D	c	CUFF.33	CUFF.33.2	75	51.609377	47.603445	55.615309	234.824363	1332	CUFF.33.2	1711
BnaA01g00740D	BnaA01g00740D	=	CUFF.34	CUFF.34.1	100	0.672460	0.238261	1.106658	2.912957	1113	CUFF.34.1	1065
BnaA01g00730D	BnaA01g00730D	=	CUFF.36	CUFF.36.1	100	1.458907	0.838096	2.079719	6.744383	1185	CUFF.36.1	1232
BnaA01g00710D	BnaA01g00710D	=	CUFF.35	CUFF.35.1	100	9.955957	8.236233	11.675681	43.581083	1101	CUFF.35.1	594
BnaA01g00700D	BnaA01g00700D	j	CUFF.37	CUFF.37.1	100	14.799073	13.325336	16.272810	66.460665	2203	CUFF.37.1	2595
BnaA01g00870D	BnaA01g00870D	e	CUFF.38	CUFF.38.1	100	1.056290	0.505814	1.606766	4.790547	1074	CUFF.38.1	1803
BnaA01g00870D	BnaA01g00870D	e	CUFF.39	CUFF.39.1	100	0.585173	0.246042	0.924304	2.777483	1441	CUFF.39.1	1803
BnaA01g00860D	BnaA01g00860D	j	CUFF.40	CUFF.40.1	100	8.557601	5.312968	11.802234	37.579519	445	CUFF.40.1	744
BnaA01g00880D	BnaA01g00880D	j	CUFF.43	CUFF.43.1	100	17.832190	14.893423	20.770957	81.569152	773	CUFF.43.1	1324
BnaA01g00850D	BnaA01g00850D	=	CUFF.42	CUFF.42.1	75	1.651215	1.014263	2.288167	7.486589	1895	CUFF.42.1	1978
BnaA01g00850D	BnaA01g00850D	j	CUFF.42	CUFF.42.2	34	0.752377	0.318755	1.185999	3.411268	1895	CUFF.42.1	1978
BnaA01g00850D	BnaA01g00850D	j	CUFF.42	CUFF.42.3	100	2.215041	1.472998	2.957084	10.042969	1766	CUFF.42.1	1978
BnaA01g00800D	BnaA01g00800D	j	CUFF.41	CUFF.41.1	24	2.723235	1.413471	4.032999	12.470175	770	CUFF.41.2	1226
BnaA01g00800D	BnaA01g00800D	=	CUFF.41	CUFF.41.2	100	11.279727	9.227586	13.331868	51.651867	965	CUFF.41.2	1226
BnaA01g00890D	BnaA01g00890D	=	CUFF.48	CUFF.48.1	100	5.612481	4.857798	6.367164	25.580186	3062	CUFF.48.1	1562
BnaA01g00900D	BnaA01g00900D	=	CUFF.49	CUFF.49.1	100	47.925464	43.125061	52.725866	218.431441	870	CUFF.49.1	910
BnaA01g00410D	BnaA01g00410D	e	CUFF.44	CUFF.44.1	100	10.493320	7.762410	13.224230	47.718810	645	CUFF.45.3	1332
BnaA01g00410D	BnaA01g00410D	j	CUFF.45	CUFF.45.1	33	4.364791	2.862330	5.867253	19.849070	1151	CUFF.45.3	1332
BnaA01g00410D	BnaA01g00410D	j	CUFF.45	CUFF.45.2	100	13.052168	10.677493	15.426843	59.355278	1142	CUFF.45.3	1332
BnaA01g00410D	BnaA01g00410D	=	CUFF.45	CUFF.45.3	60	7.845021	5.939945	9.750096	35.675558	1182	CUFF.45.3	1332
BnaA01g00420D	BnaA01g00420D	c	CUFF.46	CUFF.46.1	100	11.120182	9.615493	12.624871	50.171515	1535	CUFF.46.1	1671
BnaA01g00430D	BnaA01g00430D	=	CUFF.47	CUFF.47.1	100	4.323464	3.374174	5.272754	19.618518	1385	CUFF.47.1	1343
BnaA01g00440D	BnaA01g00440D	j	CUFF.50	CUFF.50.1	100	4.477443	3.783340	5.171547	20.030663	3266	CUFF.50.1	3486
BnaA01g00440D	BnaA01g00440D	j	CUFF.50	CUFF.50.2	99	4.431019	3.734522	5.127517	19.822976	3237	CUFF.50.1	3486
BnaA01g00450D	BnaA01g00450D	=	CUFF.51	CUFF.51.1	100	8.501600	6.634929	10.368271	36.750703	826	CUFF.51.1	805
BnaA01g00460D	BnaA01g00460D	j	CUFF.52	CUFF.52.1	100	9.509559	7.984149	11.034970	42.882378	1291	CUFF.52.1	1936
BnaA01g00480D	BnaA01g00480D	j	CUFF.53	CUFF.53.1	100	5.881850	4.665003	7.098697	26.107280	1237	CUFF.53.1	1029
BnaA01g00580D	BnaA01g00580D	=	CUFF.54	CUFF.54.1	100	0.835650	0.492199	1.179102	3.845179	1919	CUFF.54.1	1840
BnaA01g00600D	BnaA01g00600D	=	CUFF.55	CUFF.55.1	100	42.684748	39.586748	45.782749	192.677068	1808	CUFF.55.1	1542
BnaA01g00610D	BnaA01g00610D	e	CUFF.56	CUFF.56.1	100	14.188308	11.705421	16.671194	64.219134	873	CUFF.56.1	731
BnaA01g00610D	BnaA01g00610D	=	CUFF.57	CUFF.57.1	100	117.337896	106.538598	128.137194	531.094913	552	CUFF.56.1	731
BnaA01g00650D	BnaA01g00650D	j	CUFF.58	CUFF.58.1	23	2.052407	1.278642	2.826173	9.329834	1380	CUFF.58.1	1180
BnaA01g00650D	BnaA01g00650D	j	CUFF.58	CUFF.58.2	39	3.460131	2.133909	4.786352	15.729064	1002	CUFF.58.1	1180
BnaA01g00650D	BnaA01g00650D	j	CUFF.58	CUFF.58.3	100	8.881234	7.014478	10.747990	40.372319	1002	CUFF.58.1	1180
BnaA01g00650D	BnaA01g00650D	j	CUFF.58	CUFF.58.4	29	2.596646	1.567698	3.625593	11.803833	1213	CUFF.58.1	1180
BnaA01g00660D	BnaA01g00660D	j	CUFF.59	CUFF.59.1	100	11.773614	10.489721	13.057507	53.158251	2391	CUFF.59.1	2780
BnaA01g00660D	BnaA01g00660D	j	CUFF.59	CUFF.59.2	17	1.992691	1.355575	2.629807	8.997065	2186	CUFF.59.1	2780
BnaA01g00760D	BnaA01g00760D	=	CUFF.60	CUFF.60.1	100	39.273845	35.899584	42.648106	174.877658	1313	CUFF.60.1	1385
BnaA01g00770D	BnaA01g00770D	j	CUFF.61	CUFF.61.1	35	7.895675	6.729167	9.062182	35.593734	2716	CUFF.61.1	2042
BnaA01g00770D	BnaA01g00770D	j	CUFF.61	CUFF.61.2	100	22.588893	20.522798	24.654988	101.830820	2319	CUFF.61.1	2042
BnaA01g00770D	BnaA01g00770D	j	CUFF.61	CUFF.61.3	42	9.443429	7.906057	10.980800	42.571014	2119	CUFF.61.1	2042
BnaA01g00770D	BnaA01g00770D	j	CUFF.61	CUFF.61.4	50	11.328531	9.662889	12.994173	51.069063	1838	CUFF.61.1	2042
-	-	u	CUFF.62	CUFF.62.1	100	33.325649	29.431356	37.219943	151.134335	770	CUFF.62.1	-
BnaA01g00780D	BnaA01g00780D	=	CUFF.63	CUFF.63.1	100	20.949002	18.178818	23.719186	93.433860	968	CUFF.63.1	913
BnaA01g00790D	BnaA01g00790D	j	CUFF.64	CUFF.64.1	100	32.206453	27.055382	37.357525	148.811664	556	CUFF.64.1	1545
BnaA01g05280D	BnaA01g05280D	=	CUFF.65	CUFF.65.1	100	5.657193	4.750326	6.564059	25.366471	1998	CUFF.65.1	1868
BnaA01g05370D	BnaA01g05370D	o	CUFF.66	CUFF.66.1	63	4.072527	2.499579	5.645475	18.437949	809	CUFF.66.3	1876
BnaA01g05370D	BnaA01g05370D	=	CUFF.66	CUFF.66.2	50	3.239138	2.352260	4.126016	14.664867	1819	CUFF.66.3	1876
BnaA01g05370D	BnaA01g05370D	j	CUFF.66	CUFF.66.3	100	6.469606	5.321845	7.617366	29.290479	1851	CUFF.66.3	1876
BnaA01g05390D	BnaA01g05390D	j	CUFF.67	CUFF.67.1	11	4.372339	2.433031	6.311648	19.298322	627	CUFF.67.1	577
BnaA01g05390D	BnaA01g05390D	j	CUFF.67	CUFF.67.2	100	39.401432	33.372025	45.430839	173.907254	537	CUFF.67.1	577
BnaA01g05440D	BnaA01g05440D	=	CUFF.68	CUFF.68.1	100	14.388301	11.511910	17.264693	65.290411	656	CUFF.68.1	390
BnaA01g05420D	BnaA01g05420D	j	CUFF.69	CUFF.69.1	100	6.878742	4.148826	9.608658	32.597447	471	CUFF.69.1	1312
BnaA01g05300D	BnaA01g05300D	j	CUFF.70	CUFF.70.1	56	17.180701	15.693423	18.667979	78.077873	2758	CUFF.70.1	2847
BnaA01g05300D	BnaA01g05300D	j	CUFF.70	CUFF.70.2	100	30.610142	26.285583	34.934700	139.108106	735	CUFF.70.1	2847
BnaA01g05410D	BnaA01g05410D	e	CUFF.71	CUFF.71.1	100	6.833876	5.166646	8.501107	30.194230	1094	CUFF.71.1	639
BnaA01g05410D	BnaA01g05410D	j	CUFF.72	CUFF.72.1	100	45.542746	39.083308	52.002185	201.222280	636	CUFF.71.1	639
BnaA01g05410D	BnaA01g05410D	o	CUFF.72	CUFF.72.2	26	11.622506	8.725526	14.519487	51.351914	726	CUFF.71.1	639
BnaA01g05410D	BnaA01g05410D	o	CUFF.72	CUFF.72.3	23	10.550865	8.194969	12.906760	46.617062	903	CUFF.71.1	639
BnaA01g05410D	BnaA01g05410D	j	CUFF.72	CUFF.72.4	35	16.054306	12.219265	19.889348	70.933010	726	CUFF.71.1	639
BnaA01g05470D	BnaA01g05470D	p	CUFF.73	CUFF.73.1	100	3.455325	2.493982	4.416668	14.770507	1129	CUFF.73.1	63
BnaA01g05480D	BnaA01g05480D	=	CUFF.74	CUFF.74.1	100	15.047757	13.246972	16.848541	67.969349	1344	CUFF.74.1	1496
BnaA01g05490D	BnaA01g05490D	e	CUFF.75	CUFF.75.1	100	3.176618	2.724949	3.628287	14.356216	3930	CUFF.75.1	3381
BnaA01g05380D	BnaA01g05380D	j	CUFF.76	CUFF.76.1	29	14.212101	11.763985	16.660218	64.933040	1106	CUFF.76.1	1543
BnaA01g05380D	BnaA01g05380D	j	CUFF.76	CUFF.76.2	100	49.504420	45.068180	53.940660	226.178549	1105	CUFF.76.1	1543
BnaA01g05510D	BnaA01g05510D	j	CUFF.77	CUFF.77.1	100	3.659337	3.326027	3.992646	16.645249	10100	CUFF.77.1	9566
BnaA01g05620D	BnaA01g05620D	=	CUFF.78	CUFF.78.1	100	2.724675	2.054331	3.395018	12.299961	1700	CUFF.78.1	1489
BnaA01g05660D	BnaA01g05660D	j	CUFF.79	CUFF.79.1	47	0.687746	0.145817	1.229675	3.102633	1148	CUFF.79.2	1874
BnaA01g05660D	BnaA01g05660D	j	CUFF.79	CUFF.79.2	100	1.468739	0.977337	1.960141	6.625932	1926	CUFF.79.2	1874
BnaA01g05320D	BnaA01g05320D	=	CUFF.80	CUFF.80.1	100	268.480426	252.078198	284.882654	1187.087286	683	CUFF.80.1	1343
BnaA01g05710D	BnaA01g05710D	=	CUFF.81	CUFF.81.1	100	4.647919	3.113007	6.182832	20.388623	715	CUFF.81.1	477
BnaA01g05770D	BnaA01g05770D	j	CUFF.83	CUFF.83.1	100	1.095059	0.638136	1.551981	4.976566	1984	CUFF.83.1	2208
BnaA01g05770D	BnaA01g05770D	j	CUFF.83	CUFF.83.2	87	0.949251	0.481000	1.417503	4.313934	1739	CUFF.83.1	2208
BnaA01g05530D	BnaA01g05530D	j	CUFF.82	CUFF.82.1	100	22.447141	19.988326	24.905956	102.853115	1500	CUFF.82.1	1463
BnaA01g05530D	BnaA01g05530D	j	CUFF.82	CUFF.82.2	70	15.802791	13.692702	17.912879	72.408609	1481	CUFF.82.1	1463
BnaA01g05800D	BnaA01g05800D	=	CUFF.84	CUFF.84.1	100	2.366790	1.848394	2.885185	10.687504	2436	CUFF.84.1	1668
BnaA01g05780D	BnaA01g05780D	=	CUFF.85	CUFF.85.1	100	45.406845	40.129985	50.683705	207.446054	633	CUFF.85.1	609
BnaA01g05810D	BnaA01g05810D	=	CUFF.86	CUFF.86.1	61	1.713151	1.137584	2.288718	7.784735	1814	CUFF.86.1	1856
BnaA01g05810D	BnaA01g05810D	j	CUFF.86	CUFF.86.2	12	0.345823	0.030572	0.661074	1.571458	1814	CUFF.86.1	1856
BnaA01g05810D	BnaA01g05810D	j	CUFF.86	CUFF.86.3	100	2.829882	0.729154	4.930609	12.859274	452	CUFF.86.1	1856
BnaA01g05610D	BnaA01g05610D	j	CUFF.87	CUFF.87.1	100	31.670179	29.915292	33.425066	143.738145	2665	CUFF.87.1	2795
BnaA01g05690D	BnaA01g05690D	=	CUFF.88	CUFF.88.1	100	18.231958	16.488544	19.975372	83.508532	2000	CUFF.88.1	2178
BnaA01g05760D	BnaA01g05760D	x	CUFF.89	CUFF.89.1	100	3.085892	2.280966	3.890818	13.963042	2252	CUFF.89.1	1118
BnaA01g05760D	BnaA01g05760D	e	CUFF.90	CUFF.90.1	100	6.835994	5.799888	7.872099	30.931496	2382	CUFF.90.1	1118
BnaA01g05910D	BnaA01g05910D	=	CUFF.91	CUFF.91.1	100	2.668936	1.859034	3.478839	11.701573	1207	CUFF.91.1	1151
BnaA01g05890D	BnaA01g05890D	=	CUFF.92	CUFF.92.1	100	12.206294	10.000211	14.412377	55.240579	834	CUFF.92.1	914
BnaA01g05840D	BnaA01g05840D	j	CUFF.93	CUFF.93.1	38	1.610378	0.510580	2.710177	7.317173	629	CUFF.93.1	2396
BnaA01g05840D	BnaA01g05840D	c	CUFF.93	CUFF.93.2	100	4.185177	2.486846	5.883507	19.016438	629	CUFF.93.1	2396
BnaA01g05840D	BnaA01g05840D	c	CUFF.94	CUFF.94.1	100	4.412329	3.582175	5.242483	19.953114	1738	CUFF.94.1	2396
BnaA01g05820D	BnaA01g05820D	=	CUFF.95	CUFF.95.1	100	24.643632	22.032240	27.255023	111.088961	1262	CUFF.95.1	1347
BnaA01g05830D	BnaA01g05830D	j	CUFF.97	CUFF.97.1	100	6.798112	5.724787	7.871437	30.644639	1758	CUFF.97.1	1489
BnaA01g05900D	BnaA01g05900D	=	CUFF.99	CUFF.99.1	100	28.100702	25.558429	30.642974	126.112083	1553	CUFF.99.1	1705
BnaA01g05540D	BnaA01g05540D	j	CUFF.96	CUFF.96.1	100	47.189508	43.018114	51.360901	217.461677	1072	CUFF.96.1	1125
BnaA01g05560D	BnaA01g05560D	=	CUFF.98	CUFF.98.1	100	7.058884	5.902311	8.215457	31.711670	1476	CUFF.98.1	1288
BnaA01g05570D	BnaA01g05570D	e	CUFF.100	CUFF.100.1	100	2.733275	1.925889	3.540662	12.680668	1227	CUFF.100.1	801
BnaA01g05670D	BnaA01g05670D	=	CUFF.101	CUFF.101.1	100	59.457147	55.368672	63.545621	269.461284	1567	CUFF.101.1	1803
BnaA01g05450D	BnaA01g05450D	j	CUFF.104	CUFF.104.1	28	16.403207	14.825542	17.980872	74.696144	3206	CUFF.104.1	3894
BnaA01g05450D	BnaA01g05450D	c	CUFF.104	CUFF.104.2	100	57.808658	52.853798	62.763518	263.246314	1088	CUFF.104.1	3894
BnaA01g05450D	BnaA01g05450D	j	CUFF.104	CUFF.104.3	83	48.052557	44.730816	51.374298	218.819446	2235	CUFF.104.1	3894
BnaA01g05130D	BnaA01g05130D	=	CUFF.102	CUFF.102.1	100	74.936856	68.848294	81.025418	338.366527	895	CUFF.102.1	1037
BnaA01g05140D	BnaA01g05140D	j	CUFF.103	CUFF.103.1	100	4.081024	3.241507	4.920540	18.379582	1760	CUFF.103.1	1979
BnaA01g05140D	BnaA01g05140D	c	CUFF.103	CUFF.103.2	82	3.330945	2.094257	4.567634	15.001478	893	CUFF.103.1	1979
BnaA01g05220D	BnaA01g05220D	j	CUFF.105	CUFF.105.1	16	1.341938	0.782949	1.900926	6.076039	2115	CUFF.105.1	2154
BnaA01g05220D	BnaA01g05220D	=	CUFF.105	CUFF.105.2	100	8.287834	7.148737	9.426931	37.525745	2115	CUFF.105.1	2154
BnaA01g05230D	BnaA01g05230D	j	CUFF.106	CUFF.106.1	100	13.992648	11.832054	16.153243	62.835418	1017	CUFF.106.1	1294
BnaA01g05240D	BnaA01g05240D	j	CUFF.107	CUFF.107.1	100	45.378108	42.441858	48.314357	206.218291	2353	CUFF.107.1	3470
BnaA01g05260D	BnaA01g05260D	j	CUFF.108	CUFF.108.1	100	1.283988	0.798975	1.769002	5.743162	1562	CUFF.108.1	1404
BnaA01g06520D	BnaA01g06520D	j	CUFF.109	CUFF.109.1	100	5.553532	4.554918	6.552145	25.367779	1547	CUFF.109.1	952
BnaA01g06550D	BnaA01g06550D	j	CUFF.110	CUFF.110.1	100	0.868142	0.365019	1.371265	4.074675	1052	CUFF.110.1	927
BnaA01g06570D	BnaA01g06570D	j	CUFF.111	CUFF.111.1	100	3.486854	2.254211	4.719497	15.218170	790	CUFF.111.1	773
BnaA01g06550D	BnaA01g06550D	i	CUFF.112	CUFF.112.1	100	3.875278	2.146424	5.604132	17.705086	570	CUFF.112.1	927
BnaA01g06540D	BnaA01g06540D	j	CUFF.113	CUFF.113.1	12	0.882088	0.121565	1.642611	4.021369	932	CUFF.113.1	1033
BnaA01g06540D	BnaA01g06540D	=	CUFF.113	CUFF.113.2	100	7.252357	5.560301	8.944414	33.062918	932	CUFF.113.1	1033
BnaA01g06610D	BnaA01g06610D	=	CUFF.114	CUFF.114.1	100	14.069854	12.547189	15.592519	61.735349	1687	CUFF.114.1	1290
BnaA01g06660D	BnaA01g06660D	=	CUFF.115	CUFF.115.1	100	3.965796	2.873898	5.057694	18.076318	1040	CUFF.115.1	764
BnaA01g06680D	BnaA01g06680D	=	CUFF.116	CUFF.116.1	100	2.695076	2.215309	3.174844	12.023125	2990	CUFF.116.1	2448
BnaA01g06650D	BnaA01g06650D	j	CUFF.117	CUFF.117.1	100	61.332526	54.575631	68.089421	279.902735	564	CUFF.117.1	679
BnaA01g06670D	BnaA01g06670D	j	CUFF.118	CUFF.118.1	19	0.231587	0.040183	0.422992	1.066558	2680	CUFF.118.1	2517
BnaA01g06670D	BnaA01g06670D	j	CUFF.118	CUFF.118.2	100	1.201705	0.789655	1.613754	5.534368	2594	CUFF.118.1	2517
BnaA01g06670D	BnaA01g06670D	j	CUFF.118	CUFF.118.3	34	0.406004	0.129815	0.682193	1.869824	2594	CUFF.118.1	2517
BnaA01g06620D	BnaA01g06620D	=	CUFF.119	CUFF.119.1	100	68.988041	62.428285	75.547796	311.098971	717	CUFF.119.1	780
BnaA01g06700D	BnaA01g06700D	j	CUFF.120	CUFF.120.1	59	5.325743	4.276348	6.375138	23.771681	1606	CUFF.120.1	1940
BnaA01g06700D	BnaA01g06700D	c	CUFF.120	CUFF.120.2	100	8.961490	6.846589	11.076391	39.999993	830	CUFF.120.1	1940
BnaA01g06810D	BnaA01g06810D	=	CUFF.121	CUFF.121.1	100	7.849925	6.900390	8.799461	35.538086	2316	CUFF.121.1	2180
BnaA01g06530D	BnaA01g06530D	j	CUFF.122	CUFF.122.1	58	23.398354	21.335489	25.461219	105.819937	2252	CUFF.122.1	2204
BnaA01g06530D	BnaA01g06530D	c	CUFF.122	CUFF.122.2	100	40.257274	36.906909	43.607638	182.065037	1570	CUFF.122.1	2204
BnaA01g06890D	BnaA01g06890D	=	CUFF.128	CUFF.128.1	100	1.097838	0.748629	1.447047	4.998954	2368	CUFF.128.1	2277
BnaA01g06860D	BnaA01g06860D	=	CUFF.129	CUFF.129.1	81	0.969470	0.714173	1.224766	4.404122	5887	CUFF.129.1	5721
BnaA01g06860D	BnaA01g06860D	j	CUFF.129	CUFF.129.2	100	1.202408	0.918000	1.486817	5.462320	5647	CUFF.129.1	5721
BnaA01g06870D	BnaA01g06870D	j	CUFF.131	CUFF.131.1	27	1.332714	0.753305	1.912123	6.052958	2060	CUFF.131.2	1215
BnaA01g06870D	BnaA01g06870D	=	CUFF.131	CUFF.131.2	100	4.990137	4.092453	5.887822	22.664352	2131	CUFF.131.2	1215
BnaA01g06910D	BnaA01g06910D	j	CUFF.133	CUFF.133.1	64	1.279320	0.748120	1.810519	5.874883	2085	CUFF.133.2	2186
BnaA01g06910D	BnaA01g06910D	j	CUFF.133	CUFF.133.2	100	1.989027	1.415037	2.563017	9.133995	2255	CUFF.133.2	2186
BnaA01g06900D	BnaA01g06900D	j	CUFF.132	CUFF.132.1	100	1.673682	0.899052	2.448313	7.797900	943	CUFF.132.1	1483
BnaA01g06750D	BnaA01g06750D	=	CUFF.123	CUFF.123.1	100	16.308166	13.831132	18.785200	74.296124	974	CUFF.124.1	1129
BnaA01g06750D	BnaA01g06750D	e	CUFF.124	CUFF.124.1	100	2.178345	1.353439	3.003251	9.924022	1290	CUFF.124.1	1129
BnaA01g06760D	BnaA01g06760D	=	CUFF.125	CUFF.125.1	100	22.492848	19.748548	25.237148	101.138546	1099	CUFF.126.1	1154
BnaA01g06760D	BnaA01g06760D	e	CUFF.126	CUFF.126.1	100	2.326407	1.531449	3.121364	10.460632	1534	CUFF.126.1	1154
BnaA01g06770D	BnaA01g06770D	e	CUFF.127	CUFF.127.1	100	0.868098	0.344615	1.391581	3.745371	985	CUFF.127.1	1542
BnaA01g06780D	BnaA01g06780D	j	CUFF.130	CUFF.130.1	81	15.348537	13.377435	17.319638	70.247571	1338	CUFF.130.1	1333
BnaA01g06780D	BnaA01g06780D	c	CUFF.130	CUFF.130.2	100	18.988036	14.466900	23.509172	86.904923	505	CUFF.130.1	1333
BnaA01g06800D	BnaA01g06800D	j	CUFF.134	CUFF.134.1	13	0.288886	0.059542	0.518231	1.232845	2628	CUFF.134.1	2513
BnaA01g06800D	BnaA01g06800D	j	CUFF.134	CUFF.134.2	100	2.303592	1.790546	2.816638	9.830761	2627	CUFF.134.1	2513
BnaA01g06850D	BnaA01g06850D	j	CUFF.135	CUFF.135.1	100	15.322357	14.067573	16.577141	69.529023	3345	CUFF.135.1	4270
BnaA01g07600D	BnaA01g07600D	j	CUFF.137	CUFF.137.1	55	0.511975	0.095934	0.928015	2.221190	1296	CUFF.137.2	1425
BnaA01g07600D	BnaA01g07600D	j	CUFF.137	CUFF.137.2	100	0.926562	0.525378	1.327745	4.019866	1898	CUFF.137.2	1425
BnaA01g07550D	BnaA01g07550D	=	CUFF.136	CUFF.136.1	100	2.322147	1.630776	3.013518	10.552176	1438	CUFF.136.1	1584
BnaA01g07560D	BnaA01g07560D	=	CUFF.138	CUFF.138.1	100	24.837003	16.874000	32.800005	114.943459	323	CUFF.138.1	403
-	-	u	CUFF.139	CUFF.139.1	100	2.435910	1.678275	3.193546	10.912421	1251	CUFF.139.1	-
BnaA01g07670D	BnaA01g07670D	e	CUFF.140	CUFF.140.1	100	2.145869	1.570601	2.721137	9.816734	1807	CUFF.140.1	734
BnaA01g07690D	BnaA01g07690D	j	CUFF.141	CUFF.141.1	100	7.455231	6.459061	8.451400	34.500462	2043	CUFF.141.1	1450
BnaA01g07540D	BnaA01g07540D	j	CUFF.142	CUFF.142.1	100	52.991433	48.198561	57.784305	239.286237	940	CUFF.142.1	1120
BnaA01g07720D	BnaA01g07720D	=	CUFF.143	CUFF.143.1	100	30.604308	28.113032	33.095584	139.214903	1418	CUFF.143.1	1140
BnaA01g07820D	BnaA01g07820D	j	CUFF.144	CUFF.144.1	100	23.466640	20.554594	26.378687	107.218346	906	CUFF.144.1	1033
BnaA01g07750D	BnaA01g07750D	c	CUFF.145	CUFF.145.1	100	7.541692	6.498816	8.584569	34.049306	2061	CUFF.145.1	3339
BnaA01g07840D	BnaA01g07840D	j	CUFF.147	CUFF.147.1	100	1.144501	0.669322	1.619681	5.093724	1816	CUFF.147.2	1732
BnaA01g07840D	BnaA01g07840D	j	CUFF.147	CUFF.147.2	67	0.769824	0.366266	1.173382	3.426183	1832	CUFF.147.2	1732
BnaA01g07840D	BnaA01g07840D	j	CUFF.147	CUFF.147.3	91	1.043941	0.239232	1.848650	4.646169	816	CUFF.147.2	1732
BnaA01g07660D	BnaA01g07660D	j	CUFF.146	CUFF.146.1	100	48.428796	43.430354	53.427237	220.505393	853	CUFF.146.1	3229
BnaA01g07660D	BnaA01g07660D	j	CUFF.146	CUFF.146.2	14	6.969050	4.687912	9.250189	31.731394	842	CUFF.146.1	3229
BnaA01g07810D	BnaA01g07810D	=	CUFF.148	CUFF.148.1	100	34.984381	30.503236	39.465526	161.622442	710	CUFF.148.1	631
BnaA01g07830D	BnaA01g07830D	j	CUFF.149	CUFF.149.1	100	18.007785	16.613731	19.401838	82.283688	3321	CUFF.149.1	3184
BnaA01g07610D	BnaA01g07610D	=	CUFF.150	CUFF.150.1	100	14.497453	13.047261	15.947644	65.869006	2225	CUFF.150.1	1994
BnaA01g07620D	BnaA01g07620D	j	CUFF.151	CUFF.151.1	100	27.612786	25.392233	29.833339	125.458368	2055	CUFF.151.1	1967
BnaA01g06820D	BnaA01g06820D	j	CUFF.152	CUFF.152.1	100	152.149365	144.981057	159.317673	689.019632	3334	CUFF.152.1	3285
BnaA01g06820D	BnaA01g06820D	c	CUFF.152	CUFF.152.2	85	129.746094	119.616925	139.875262	587.564763	741	CUFF.152.1	3285
BnaA01g08750D	BnaA01g08750D	e	CUFF.154	CUFF.154.1	100	1.834505	0.917674	2.751336	7.563781	771	CUFF.154.1	2075
BnaA01g08750D	BnaA01g08750D	c	CUFF.153	CUFF.153.1	100	2.333870	1.591494	3.076246	10.415645	1245	CUFF.153.1	2075
BnaA01g08680D	BnaA01g08680D	=	CUFF.155	CUFF.155.1	100	15.375397	13.235285	17.515508	68.990235	1050	CUFF.155.1	1133
BnaA01g08760D	BnaA01g08760D	j	CUFF.156	CUFF.156.1	87	2.587547	1.790919	3.384175	11.404638	1268	CUFF.156.1	1434
BnaA01g08760D	BnaA01g08760D	j	CUFF.156	CUFF.156.2	100	2.969799	1.792349	4.147248	13.089418	789	CUFF.156.1	1434
BnaA01g08790D	BnaA01g08790D	=	CUFF.157	CUFF.157.1	100	5.504343	4.388988	6.619697	24.453766	1289	CUFF.157.1	885
BnaA01g08770D	BnaA01g08770D	=	CUFF.158	CUFF.158.1	100	7.206623	5.746332	8.666914	32.706972	1043	CUFF.158.1	1231
BnaA01g08820D	BnaA01g08820D	=	CUFF.159	CUFF.159.1	100	4.254182	2.579249	5.929115	20.147190	603	CUFF.159.1	787
BnaA01g08700D	BnaA01g08700D	j	CUFF.160	CUFF.160.1	41	4.575199	3.584701	5.565697	20.887498	1633	CUFF.160.1	1299
BnaA01g08700D	BnaA01g08700D	=	CUFF.160	CUFF.160.2	100	11.236082	9.460320	13.011844	51.296924	1263	CUFF.160.1	1299
BnaA01g08710D	BnaA01g08710D	=	CUFF.161	CUFF.161.1	100	3.551647	2.732298	4.370996	16.214600	1559	CUFF.161.1	1305
BnaA01g08890D	BnaA01g08890D	j	CUFF.162	CUFF.162.1	100	7.280726	6.315093	8.246360	32.815389	2126	CUFF.162.1	2126
BnaA01g08960D	BnaA01g08960D	c	CUFF.163	CUFF.163.1	100	1.338710	0.492996	2.184424	5.796715	704	CUFF.163.1	1320
BnaA01g08990D	BnaA01g08990D	c	CUFF.164	CUFF.164.1	100	19.613396	11.053408	28.173383	87.554472	285	CUFF.164.1	2234
BnaA01g08920D	BnaA01g08920D	=	CUFF.165	CUFF.165.1	100	31.246996	26.290900	36.203092	143.665552	543	CUFF.165.1	666
BnaA01g09030D	BnaA01g09030D	j	CUFF.166	CUFF.166.1	30	2.824386	1.619546	4.029225	12.631072	817	CUFF.166.1	973
BnaA01g09030D	BnaA01g09030D	c	CUFF.166	CUFF.166.2	100	9.532959	6.745861	12.320056	42.632809	576	CUFF.166.1	973
BnaA01g08910D	BnaA01g08910D	=	CUFF.167	CUFF.167.1	100	25.389623	21.957906	28.821341	116.741562	883	CUFF.167.1	863
BnaA01g08910D	BnaA01g08910D	j	CUFF.167	CUFF.167.2	19	4.801318	2.964946	6.637691	22.076476	859	CUFF.167.1	863
BnaA01g09130D	BnaA01g09130D	j	CUFF.168	CUFF.168.1	89	1.374877	0.926123	1.823630	6.222852	2141	CUFF.168.1	2038
BnaA01g09130D	BnaA01g09130D	j	CUFF.168	CUFF.168.2	100	1.553232	0.763775	2.342688	7.030108	1007	CUFF.168.1	2038
BnaA01g09180D	BnaA01g09180D	=	CUFF.169	CUFF.169.1	100	4.818251	1.622185	8.014317	21.884485	358	CUFF.169.1	465
BnaA01g09110D	BnaA01g09110D	j	CUFF.170	CUFF.170.1	100	1.591039	0.681690	2.500389	7.308589	881	CUFF.170.2	1019
BnaA01g09110D	BnaA01g09110D	j	CUFF.170	CUFF.170.2	52	0.819464	0.350897	1.288032	3.764286	1562	CUFF.170.2	1019
BnaA01g09110D	BnaA01g09110D	j	CUFF.170	CUFF.170.3	89	1.422191	0.633636	2.210746	6.532969	1029	CUFF.170.2	1019
BnaA01g09120D	BnaA01g09120D	=	CUFF.171	CUFF.171.1	100	12.531293	9.094635	15.967952	57.563678	528	CUFF.171.1	538
BnaA01g09220D	BnaA01g09220D	j	CUFF.172	CUFF.172.1	100	4.163914	3.366261	4.961567	18.970143	1778	CUFF.172.1	1721
BnaA01g09140D	BnaA01g09140D	o	CUFF.173	CUFF.173.1	100	24.004659	22.003117	26.006202	107.236217	1681	CUFF.173.1	717
BnaA01g08900D	BnaA01g08900D	j	CUFF.174	CUFF.174.1	100	17.375456	15.781220	18.969691	78.473712	2284	CUFF.174.1	2559
BnaA01g09160D	BnaA01g09160D	o	CUFF.175	CUFF.175.1	63	0.843905	0.365081	1.322729	3.807221	1601	CUFF.175.3	720
BnaA01g09160D	BnaA01g09160D	o	CUFF.175	CUFF.175.2	76	1.015308	0.466441	1.564175	4.580491	1712	CUFF.175.3	720
BnaA01g09160D	BnaA01g09160D	o	CUFF.175	CUFF.175.3	100	1.340298	0.768182	1.912414	6.046662	1828	CUFF.175.3	720
BnaA01g09160D	BnaA01g09160D	o	CUFF.175	CUFF.175.4	56	0.743894	0.245980	1.241808	3.356026	1611	CUFF.175.3	720
BnaA01g09260D	BnaA01g09260D	j	CUFF.176	CUFF.176.1	100	1.465488	1.051438	1.879537	6.683216	3428	CUFF.176.1	2270
BnaA01g09260D	BnaA01g09260D	j	CUFF.176	CUFF.176.2	100	1.469005	1.048404	1.889607	6.699257	3427	CUFF.176.1	2270
BnaA01g09270D	BnaA01g09270D	=	CUFF.177	CUFF.177.1	100	3.592479	2.704040	4.480918	16.383154	1781	CUFF.177.1	1390
BnaA01g09240D	BnaA01g09240D	=	CUFF.179	CUFF.179.1	100	1.174858	0.767151	1.582564	5.447033	2012	CUFF.179.1	1372
BnaA01g09250D	BnaA01g09250D	j	CUFF.180	CUFF.180.1	100	8.084313	6.242471	9.926155	37.481582	837	CUFF.180.1	836
BnaA01g09040D	BnaA01g09040D	j	CUFF.178	CUFF.178.1	29	0.679228	0.351885	1.006570	3.039698	2645	CUFF.178.1	3012
BnaA01g09040D	BnaA01g09040D	j	CUFF.178	CUFF.178.2	100	2.303705	1.779431	2.827978	10.309598	2618	CUFF.178.1	3012
BnaA01g09040D	BnaA01g09040D	j	CUFF.178	CUFF.178.3	80	1.853854	1.216138	2.491571	8.296417	1551	CUFF.178.1	3012
BnaA01g09390D	BnaA01g09390D	j	CUFF.181	CUFF.181.1	100	44.267401	37.779319	50.755482	204.900735	499	CUFF.181.1	837
BnaA01g09400D	BnaA01g09400D	=	CUFF.182	CUFF.182.1	100	12.987958	9.843989	16.131927	60.686958	572	CUFF.182.1	667
BnaA01g09520D	BnaA01g09520D	e	CUFF.183	CUFF.183.1	100	2.266817	1.682740	2.850893	10.003439	1865	CUFF.183.1	1404
BnaA01g09370D	BnaA01g09370D	j	CUFF.184	CUFF.184.1	100	2.291516	1.773414	2.809618	10.317316	2362	CUFF.184.1	2041
BnaA01g09380D	BnaA01g09380D	=	CUFF.185	CUFF.185.1	100	20.476344	16.581529	24.371159	92.192645	584	CUFF.185.1	631
BnaA01g09430D	BnaA01g09430D	j	CUFF.186	CUFF.186.1	100	1.337551	0.915060	1.760042	6.102426	2075	CUFF.186.1	2181
BnaA01g09620D	BnaA01g09620D	=	CUFF.187	CUFF.187.1	100	12.468610	10.264450	14.672769	55.949797	845	CUFF.187.1	955
BnaA01g09570D	BnaA01g09570D	=	CUFF.188	CUFF.188.1	100	24.979360	22.889838	27.068882	107.183535	1614	CUFF.188.1	1293
BnaA01g09360D	BnaA01g09360D	j	CUFF.189	CUFF.189.1	89	7.070093	5.582941	8.557246	31.500347	1277	CUFF.189.1	1594
BnaA01g09360D	BnaA01g09360D	j	CUFF.189	CUFF.189.2	100	7.970827	5.992039	9.949614	35.513508	931	CUFF.189.1	1594
BnaA01g09360D	BnaA01g09360D	c	CUFF.190	CUFF.190.1	100	15.076618	10.784127	19.369108	61.974587	437	CUFF.190.1	1594
BnaA01g09660D	BnaA01g09660D	x	CUFF.191	CUFF.191.1	100	1.621372	1.123243	2.119501	6.894662	1791	CUFF.191.1	981
BnaA01g09700D	BnaA01g09700D	=	CUFF.192	CUFF.192.1	100	1.031529	0.437740	1.625319	4.812912	981	CUFF.192.1	1216
BnaA01g09540D	BnaA01g09540D	=	CUFF.193	CUFF.193.1	100	50.526754	43.523282	57.530227	233.855626	516	CUFF.193.1	759
BnaA01g09550D	BnaA01g09550D	=	CUFF.194	CUFF.194.1	100	3.537682	1.642114	5.433251	16.193773	554	CUFF.194.2	673
BnaA01g09550D	BnaA01g09550D	j	CUFF.194	CUFF.194.2	48	1.689335	0.400345	2.978325	7.732947	638	CUFF.194.2	673
BnaA01g09420D	BnaA01g09420D	e	CUFF.195	CUFF.195.1	100	2.179692	1.836819	2.522565	9.823041	4988	CUFF.195.1	2750
BnaA01g08800D	BnaA01g08800D	=	CUFF.196	CUFF.196.1	100	119.201534	109.802851	128.600218	532.952786	717	CUFF.196.1	690
BnaA01g08810D	BnaA01g08810D	=	CUFF.197	CUFF.197.1	100	13.536395	12.333424	14.739367	60.521533	3321	CUFF.197.1	1570
BnaA01g09640D	BnaA01g09640D	j	CUFF.198	CUFF.198.1	63	1.920297	1.431238	2.409356	8.604085	2559	CUFF.198.1	2275
BnaA01g09640D	BnaA01g09640D	j	CUFF.198	CUFF.198.2	59	1.820063	1.015353	2.624773	8.154979	1221	CUFF.198.1	2275
BnaA01g09640D	BnaA01g09640D	c	CUFF.198	CUFF.198.3	100	3.065120	1.874261	4.255979	13.733582	922	CUFF.198.1	2275
BnaA01g09650D	BnaA01g09650D	j	CUFF.199	CUFF.199.1	100	1.390107	1.022521	1.757692	6.199239	3816	CUFF.199.1	3370
BnaA01g09650D	BnaA01g09650D	j	CUFF.199	CUFF.199.2	19	0.258244	0.084085	0.432404	1.151651	3816	CUFF.199.1	3370
BnaA01g09650D	BnaA01g09650D	j	CUFF.199	CUFF.199.3	49	0.683830	0.399418	0.968242	3.049568	3816	CUFF.199.1	3370
BnaA01g09710D	BnaA01g09710D	j	CUFF.201	CUFF.201.1	100	9.380572	8.009684	10.751460	42.708768	1538	CUFF.201.1	2009
BnaA01g09530D	BnaA01g09530D	j	CUFF.204	CUFF.204.1	51	4.120110	3.241241	4.998978	18.756474	1928	CUFF.204.1	1635
BnaA01g09530D	BnaA01g09530D	c	CUFF.204	CUFF.204.2	100	8.001653	6.581961	9.421344	36.426892	1567	CUFF.204.1	1635
BnaA01g09530D	BnaA01g09530D	j	CUFF.204	CUFF.204.3	40	3.186244	1.960728	4.411761	14.505125	1230	CUFF.204.1	1635
BnaA01g08930D	BnaA01g08930D	j	CUFF.200	CUFF.200.1	32	0.303687	0.153226	0.454148	1.355690	5826	CUFF.200.2	2249
BnaA01g08930D	BnaA01g08930D	j	CUFF.200	CUFF.200.2	90	0.852582	0.620799	1.084365	3.806012	5929	CUFF.200.2	2249
BnaA01g08930D	BnaA01g08930D	j	CUFF.200	CUFF.200.3	100	0.950765	0.693319	1.208210	4.244311	5769	CUFF.200.2	2249
BnaA01g08940D	BnaA01g08940D	=	CUFF.202	CUFF.202.1	100	1.341627	0.978609	1.704644	5.989160	3593	CUFF.202.1	3243
BnaA01g08950D	BnaA01g08950D	j	CUFF.203	CUFF.203.1	100	5.627135	4.880815	6.373455	25.594049	2678	CUFF.203.1	2478
BnaA01g09940D	BnaA01g09940D	j	CUFF.205	CUFF.205.1	100	22.830895	18.155710	27.506079	101.577074	505	CUFF.205.1	991
BnaA01g09980D	BnaA01g09980D	j	CUFF.206	CUFF.206.1	19	0.982287	0.357242	1.607332	4.477497	1121	CUFF.206.1	742
BnaA01g09980D	BnaA01g09980D	=	CUFF.206	CUFF.206.2	100	5.183806	3.811359	6.556254	23.629012	1012	CUFF.206.1	742
BnaA01g10030D	BnaA01g10030D	=	CUFF.207	CUFF.207.1	100	1.063510	0.587894	1.539126	4.744627	1342	CUFF.207.1	1482
BnaA01g10040D	BnaA01g10040D	c	CUFF.208	CUFF.208.1	100	1.581352	0.835403	2.327301	7.085885	910	CUFF.208.1	4713
BnaA01g10040D	BnaA01g10040D	c	CUFF.210	CUFF.210.1	100	2.371358	1.475207	3.267509	10.799182	947	CUFF.210.1	4713
BnaA01g09920D	BnaA01g09920D	j	CUFF.209	CUFF.209.1	100	8.424615	6.775063	10.074166	38.093894	1181	CUFF.209.2	1331
BnaA01g09920D	BnaA01g09920D	j	CUFF.209	CUFF.209.2	28	2.328536	1.545091	3.111981	10.529027	1675	CUFF.209.2	1331
BnaA01g09930D	BnaA01g09930D	j	CUFF.211	CUFF.211.1	100	3.908376	3.320322	4.496430	17.672648	3170	CUFF.211.1	2145
BnaA01g10090D	BnaA01g10090D	e	CUFF.212	CUFF.212.1	100	1.763494	0.746155	2.780833	8.086262	660	CUFF.212.1	921
BnaA01g09990D	BnaA01g09990D	j	CUFF.213	CUFF.213.1	99	7.609005	6.090650	9.127359	34.440269	1250	CUFF.213.2	1372
BnaA01g09990D	BnaA01g09990D	j	CUFF.213	CUFF.213.2	100	7.651343	6.240827	9.061858	34.631901	1388	CUFF.213.2	1372
BnaA01g10070D	BnaA01g10070D	=	CUFF.214	CUFF.214.1	100	1.351687	0.806846	1.896528	6.356994	1367	CUFF.214.1	1276
BnaA01g10200D	BnaA01g10200D	e	CUFF.215	CUFF.215.1	100	1.107574	0.715212	1.499936	4.873590	1929	CUFF.215.1	1827
BnaA01g10100D	BnaA01g10100D	j	CUFF.216	CUFF.216.1	38	0.865807	0.517533	1.214080	3.912021	2587	CUFF.216.1	4346
BnaA01g10100D	BnaA01g10100D	c	CUFF.216	CUFF.216.2	100	2.304604	1.641617	2.967591	10.413014	1847	CUFF.216.1	4346
BnaA01g10100D	BnaA01g10100D	j	CUFF.216	CUFF.216.3	27	0.611036	0.218104	1.003967	2.760875	1758	CUFF.216.1	4346
BnaA01g10100D	BnaA01g10100D	j	CUFF.217	CUFF.217.1	100	4.229430	3.233592	5.225268	19.214320	1758	CUFF.217.2	4346
BnaA01g10100D	BnaA01g10100D	j	CUFF.217	CUFF.217.2	80	3.390922	2.478879	4.302965	15.404975	1779	CUFF.217.2	4346
BnaA01g09970D	BnaA01g09970D	j	CUFF.218	CUFF.218.1	100	18.002575	16.359576	19.645574	81.793310	2240	CUFF.218.1	2847
BnaA01g10230D	BnaA01g10230D	j	CUFF.221	CUFF.221.1	100	3.632151	3.008478	4.255825	16.353751	2424	CUFF.221.1	2005
BnaA01g10220D	BnaA01g10220D	j	CUFF.222	CUFF.222.1	100	4.754285	3.965092	5.543479	21.536038	2259	CUFF.222.1	2271
BnaA01g10220D	BnaA01g10220D	c	CUFF.222	CUFF.222.2	65	3.113754	1.721309	4.506199	14.104733	740	CUFF.222.1	2271
BnaA01g10160D	BnaA01g10160D	j	CUFF.219	CUFF.219.1	54	4.813536	3.246642	6.380429	21.505725	853	CUFF.219.2	973
BnaA01g10160D	BnaA01g10160D	j	CUFF.219	CUFF.219.2	100	8.887206	6.953132	10.821279	39.705906	915	CUFF.219.2	973
BnaA01g08850D	BnaA01g08850D	=	CUFF.223	CUFF.223.1	100	87.822770	82.432242	93.213299	404.167877	1556	CUFF.223.1	1878
BnaA01g10000D	BnaA01g10000D	j	CUFF.225	CUFF.225.1	100	17.748697	15.726226	19.771168	80.183028	1434	CUFF.225.1	1626
BnaA01g10270D	BnaA01g10270D	j	CUFF.226	CUFF.226.1	66	8.516575	7.322390	9.710760	38.321975	1804	CUFF.226.1	2006
BnaA01g10270D	BnaA01g10270D	c	CUFF.226	CUFF.226.2	100	12.812614	8.417475	17.207753	57.652834	403	CUFF.226.1	2006
BnaA01g10110D	BnaA01g10110D	=	CUFF.220	CUFF.220.1	100	74.521734	67.938697	81.104771	345.741095	652	CUFF.220.1	831
BnaA01g10140D	BnaA01g10140D	j	CUFF.224	CUFF.224.1	100	6.844143	4.741437	8.946848	31.027735	613	CUFF.224.1	655
BnaA01g10050D	BnaA01g10050D	j	CUFF.227	CUFF.227.1	100	7.342689	6.562660	8.122717	32.704695	3624	CUFF.227.1	3579
BnaA01g10970D	BnaA01g10970D	e	CUFF.228	CUFF.228.1	100	0.649849	0.334626	0.965073	2.984917	1770	CUFF.228.1	1776
BnaA01g10910D	BnaA01g10910D	=	CUFF.229	CUFF.229.1	100	4.171619	3.013838	5.329400	18.751283	973	CUFF.229.1	726
BnaA01g10990D	BnaA01g10990D	j	CUFF.230	CUFF.230.1	25	0.926314	0.171279	1.681349	4.214234	954	CUFF.230.1	1007
BnaA01g10990D	BnaA01g10990D	=	CUFF.230	CUFF.230.2	100	3.687026	2.476276	4.897776	16.773993	954	CUFF.230.1	1007
BnaA01g10960D	BnaA01g10960D	j	CUFF.231	CUFF.231.1	29	0.439582	0.143314	0.735850	1.982361	2252	CUFF.231.1	2228
BnaA01g10960D	BnaA01g10960D	j	CUFF.231	CUFF.231.2	100	1.509747	1.031025	1.988468	6.808423	2250	CUFF.231.1	2228
BnaA01g10960D	BnaA01g10960D	o	CUFF.231	CUFF.231.3	64	0.972094	0.373368	1.570820	4.383801	1310	CUFF.231.1	2228
BnaA01g10960D	BnaA01g10960D	x	CUFF.232	CUFF.232.1	100	1.211739	0.596252	1.827225	5.510247	1004	CUFF.232.1	2228
-	-	u	CUFF.233	CUFF.233.1	27	15.737786	12.818533	18.657040	72.571544	937	CUFF.233.1	-
-	-	u	CUFF.233	CUFF.233.2	100	58.575513	52.455850	64.695176	270.108856	766	CUFF.233.1	-
BnaA01g11270D	BnaA01g11270D	j	CUFF.234	CUFF.234.1	25	0.358951	0.069293	0.648610	1.640545	2089	CUFF.234.1	3127
BnaA01g11270D	BnaA01g11270D	j	CUFF.234	CUFF.234.2	51	0.727924	0.348466	1.107382	3.326896	2088	CUFF.234.1	3127
BnaA01g11270D	BnaA01g11270D	j	CUFF.234	CUFF.234.3	100	1.437546	0.843842	2.031250	6.570142	1548	CUFF.234.1	3127
BnaA01g11270D	BnaA01g11270D	c	CUFF.235	CUFF.235.1	100	1.379855	0.731312	2.028398	6.155072	1070	CUFF.235.1	3127
BnaA01g11000D	BnaA01g11000D	j	CUFF.236	CUFF.236.1	100	36.426579	30.201644	42.651515	155.959892	483	CUFF.236.1	506
BnaA01g11020D	BnaA01g11020D	=	CUFF.237	CUFF.237.1	100	33.988784	29.411390	38.566177	154.705676	673	CUFF.237.1	697
BnaA01g11030D	BnaA01g11030D	=	CUFF.238	CUFF.238.1	100	4.264323	3.169994	5.358652	19.480323	1121	CUFF.238.1	723
BnaA01g11060D	BnaA01g11060D	j	CUFF.241	CUFF.241.1	100	19.920082	18.099518	21.740647	90.342533	2391	CUFF.241.1	2352
BnaA01g11060D	BnaA01g11060D	j	CUFF.241	CUFF.241.2	37	7.321470	6.078106	8.564834	33.204688	2150	CUFF.241.1	2352
BnaA01g11070D	BnaA01g11070D	j	CUFF.242	CUFF.242.1	100	5.078799	3.915465	6.242134	23.252916	1170	CUFF.242.1	2324
BnaA01g11090D	BnaA01g11090D	j	CUFF.245	CUFF.245.1	100	1.245983	0.752246	1.739721	5.759163	1497	CUFF.245.1	2086
BnaA01g11090D	BnaA01g11090D	c	CUFF.246	CUFF.246.1	100	10.078977	8.626486	11.531469	45.930813	1489	CUFF.246.1	2086
BnaA01g11130D	BnaA01g11130D	=	CUFF.249	CUFF.249.1	100	5.168302	4.066200	6.270405	23.430644	1261	CUFF.249.1	1328
BnaA01g11190D	BnaA01g11190D	=	CUFF.252	CUFF.252.1	100	6.902557	5.078876	8.726237	30.865583	745	CUFF.252.1	962
BnaA01g11200D	BnaA01g11200D	e	CUFF.253	CUFF.253.1	100	1.043638	0.744389	1.342887	4.789456	2980	CUFF.253.1	1680
BnaA01g11220D	BnaA01g11220D	j	CUFF.254	CUFF.254.1	100	1.430092	0.963894	1.896289	6.486618	2245	CUFF.254.1	2675
BnaA01g11220D	BnaA01g11220D	j	CUFF.254	CUFF.254.2	44	0.624312	0.277254	0.971369	2.831756	2244	CUFF.254.1	2675
BnaA01g09730D	BnaA01g09730D	c	CUFF.239	CUFF.239.1	100	15.558878	12.792251	18.325506	70.704504	812	CUFF.239.1	1632
BnaA01g09730D	BnaA01g09730D	e	CUFF.240	CUFF.240.1	100	11.754909	6.203700	17.306117	53.418053	387	CUFF.239.1	1632
BnaA01g09740D	BnaA01g09740D	j	CUFF.243	CUFF.243.1	21	3.066550	2.203601	3.929499	13.588267	1697	CUFF.243.1	1764
BnaA01g09740D	BnaA01g09740D	j	CUFF.243	CUFF.243.2	100	14.560247	12.487011	16.633484	64.518282	1197	CUFF.243.1	1764
BnaA01g09740D	BnaA01g09740D	e	CUFF.244	CUFF.244.1	100	19.113704	15.090565	23.136842	84.695220	564	CUFF.243.1	1764
BnaA01g09760D	BnaA01g09760D	j	CUFF.247	CUFF.247.1	100	3.877972	2.719366	5.036577	17.538049	1100	CUFF.247.2	1047
BnaA01g09760D	BnaA01g09760D	j	CUFF.247	CUFF.247.2	99	3.825959	2.660399	4.991520	17.302825	1110	CUFF.247.2	1047
BnaA01g09770D	BnaA01g09770D	j	CUFF.248	CUFF.248.1	100	2.248621	1.427541	3.069702	10.057020	1024	CUFF.248.1	1113
BnaA01g09800D	BnaA01g09800D	=	CUFF.250	CUFF.250.1	40	5.017608	3.276893	6.758323	23.028951	807	CUFF.250.1	1111
BnaA01g09800D	BnaA01g09800D	j	CUFF.250	CUFF.250.2	100	12.547549	9.348579	15.746519	57.588574	622	CUFF.250.1	1111
BnaA01g09810D	BnaA01g09810D	=	CUFF.251	CUFF.251.1	100	1.503246	1.047078	1.959413	6.813844	1951	CUFF.251.1	1891
BnaA01g09820D	BnaA01g09820D	j	CUFF.255	CUFF.255.1	100	4.895913	4.251688	5.540139	22.016857	3356	CUFF.255.1	3297
BnaA01g09830D	BnaA01g09830D	j	CUFF.256	CUFF.256.1	100	10.890978	9.728128	12.053829	49.561575	2580	CUFF.256.1	2587
BnaA01g09830D	BnaA01g09830D	c	CUFF.256	CUFF.256.2	98	10.667936	8.474071	12.861801	48.546577	882	CUFF.256.1	2587
BnaA01g09860D	BnaA01g09860D	j	CUFF.257	CUFF.257.1	83	11.628967	10.382065	12.875868	52.174816	2536	CUFF.257.1	2398
BnaA01g09860D	BnaA01g09860D	j	CUFF.257	CUFF.257.2	100	14.031876	11.741639	16.322113	62.955771	1078	CUFF.257.1	2398
BnaA01g09870D	BnaA01g09870D	j	CUFF.258	CUFF.258.1	81	2.288453	1.726574	2.850332	10.374381	2545	CUFF.258.1	1189
BnaA01g09870D	BnaA01g09870D	j	CUFF.258	CUFF.258.2	65	1.846188	1.253035	2.439341	8.369435	2140	CUFF.258.1	1189
BnaA01g09870D	BnaA01g09870D	j	CUFF.258	CUFF.258.3	100	2.835055	2.108183	3.561927	12.852322	2254	CUFF.258.1	1189
BnaA01g09880D	BnaA01g09880D	=	CUFF.259	CUFF.259.1	100	10.937074	8.985082	12.889067	49.581692	1140	CUFF.259.1	799
BnaA01g09890D	BnaA01g09890D	j	CUFF.260	CUFF.260.1	100	30.810507	28.220613	33.400401	137.949653	1685	CUFF.260.1	1944
BnaA01g09900D	BnaA01g09900D	=	CUFF.261	CUFF.261.1	100	2.316151	1.754633	2.877668	10.104220	2019	CUFF.261.1	2022
BnaA01g09910D	BnaA01g09910D	=	CUFF.262	CUFF.262.1	100	4.344735	3.631932	5.057538	19.896439	2653	CUFF.262.2	2685
BnaA01g09910D	BnaA01g09910D	j	CUFF.262	CUFF.262.2	12	0.538466	0.230084	0.846848	2.465871	2779	CUFF.262.2	2685
BnaA01g06940D	BnaA01g06940D	j	CUFF.263	CUFF.263.1	100	16.359347	14.846256	17.872437	74.684555	2563	CUFF.263.1	2594
BnaA01g06940D	BnaA01g06940D	j	CUFF.263	CUFF.263.2	12	2.003113	1.393825	2.612401	9.144716	2532	CUFF.263.1	2594
BnaA01g06950D	BnaA01g06950D	c	CUFF.264	CUFF.264.1	100	0.830868	0.294387	1.367348	3.853272	948	CUFF.264.1	1368
BnaA01g06970D	BnaA01g06970D	=	CUFF.265	CUFF.265.1	100	3.117829	2.385182	3.850477	14.017372	1920	CUFF.265.1	1909
BnaA01g06970D	BnaA01g06970D	e	CUFF.266	CUFF.266.1	100	0.809066	0.353633	1.264498	3.637459	1823	CUFF.265.1	1909
BnaA01g06990D	BnaA01g06990D	j	CUFF.267	CUFF.267.1	72	11.332988	9.501584	13.164392	51.266574	1203	CUFF.267.1	1043
BnaA01g06990D	BnaA01g06990D	c	CUFF.267	CUFF.267.2	100	15.688236	12.685618	18.690855	70.968236	750	CUFF.267.1	1043
BnaA01g07000D	BnaA01g07000D	j	CUFF.268	CUFF.268.1	100	7.384204	6.495591	8.272818	33.644666	2992	CUFF.268.1	4389
BnaA01g07000D	BnaA01g07000D	e	CUFF.269	CUFF.269.1	100	1.102858	0.616902	1.588813	5.024953	2294	CUFF.268.1	4389
BnaA01g07010D	BnaA01g07010D	c	CUFF.270	CUFF.270.1	100	1.948220	1.076950	2.819491	8.866108	845	CUFF.270.1	2576
BnaA01g07010D	BnaA01g07010D	c	CUFF.271	CUFF.271.1	100	1.969085	1.013938	2.924231	9.345832	750	CUFF.271.1	2576
-	-	u	CUFF.272	CUFF.272.1	100	4.591637	2.451775	6.731498	20.498286	491	CUFF.272.1	-
BnaA01g07050D	BnaA01g07050D	=	CUFF.273	CUFF.273.1	100	8.595377	7.057171	10.133582	38.045289	1165	CUFF.273.1	1185
BnaA01g07060D	BnaA01g07060D	=	CUFF.274	CUFF.274.1	100	22.183702	18.894513	25.472890	101.301561	776	CUFF.274.1	958
BnaA01g07060D	BnaA01g07060D	x	CUFF.275	CUFF.275.1	100	5.361939	3.947748	6.776130	24.485219	914	CUFF.275.1	958
BnaA01g07070D	BnaA01g07070D	=	CUFF.276	CUFF.276.1	100	1.938555	1.092500	2.784609	8.973046	878	CUFF.276.1	954
BnaA01g07080D	BnaA01g07080D	c	CUFF.277	CUFF.277.1	100	1.961279	1.009919	2.912639	8.807685	752	CUFF.277.1	994
BnaA01g07090D	BnaA01g07090D	=	CUFF.278	CUFF.278.1	100	29.749901	26.045504	33.454297	134.976818	764	CUFF.278.1	593
BnaA01g07100D	BnaA01g07100D	j	CUFF.279	CUFF.279.1	47	1.701525	1.175457	2.227594	7.721491	2046	CUFF.279.2	3708
BnaA01g07100D	BnaA01g07100D	j	CUFF.279	CUFF.279.2	100	3.657665	3.051085	4.264244	16.598416	3145	CUFF.279.2	3708
BnaA01g07100D	BnaA01g07100D	j	CUFF.279	CUFF.279.3	20	0.735218	0.387116	1.083320	3.336406	2964	CUFF.279.2	3708
BnaA01g07110D	BnaA01g07110D	=	CUFF.280	CUFF.280.1	100	26.536204	23.157919	29.914489	119.709109	809	CUFF.280.1	769
BnaA01g07120D	BnaA01g07120D	=	CUFF.281	CUFF.281.1	100	3.278398	2.345620	4.211175	15.439101	1299	CUFF.281.2	1415
BnaA01g07120D	BnaA01g07120D	j	CUFF.281	CUFF.281.2	16	0.539738	0.054926	1.024549	2.541812	1301	CUFF.281.2	1415
BnaA01g07130D	BnaA01g07130D	=	CUFF.282	CUFF.282.1	100	69.733706	62.227782	77.239629	315.285278	605	CUFF.283.1	715
BnaA01g07130D	BnaA01g07130D	e	CUFF.283	CUFF.283.1	100	5.169185	4.042718	6.295652	23.371307	1412	CUFF.283.1	715
BnaA01g07150D	BnaA01g07150D	=	CUFF.284	CUFF.284.1	100	12.628581	11.434701	13.822461	56.151630	2849	CUFF.284.1	1069
BnaA01g07160D	BnaA01g07160D	=	CUFF.285	CUFF.285.1	100	17.536842	14.900783	20.172902	80.176042	898	CUFF.285.1	987
BnaA01g07170D	BnaA01g07170D	j	CUFF.286	CUFF.286.1	100	20.215752	17.770093	22.661412	91.938082	1247	CUFF.286.1	1482
BnaA01g07170D	BnaA01g07170D	c	CUFF.286	CUFF.286.2	66	13.256377	9.782518	16.730237	60.287932	622	CUFF.286.1	1482
BnaA01g07190D	BnaA01g07190D	j	CUFF.287	CUFF.287.1	31	1.513308	1.110722	1.915894	6.912305	4377	CUFF.287.2	4174
BnaA01g07190D	BnaA01g07190D	j	CUFF.287	CUFF.287.2	100	4.870884	4.254092	5.487676	22.248632	4382	CUFF.287.2	4174
BnaA01g07190D	BnaA01g07190D	j	CUFF.287	CUFF.287.3	26	1.272714	0.924363	1.621066	5.813351	4367	CUFF.287.2	4174
-	-	u	CUFF.288	CUFF.288.1	100	3.095882	2.464607	3.727157	13.596252	2071	CUFF.288.1	-
BnaA01g07200D	BnaA01g07200D	j	CUFF.289	CUFF.289.1	100	40.549427	32.941076	48.157778	188.700498	418	CUFF.289.1	1710
BnaA01g07210D	BnaA01g07210D	=	CUFF.290	CUFF.290.1	100	5.751208	4.683739	6.818677	26.153816	1690	CUFF.290.2	1428
BnaA01g07210D	BnaA01g07210D	j	CUFF.290	CUFF.290.2	25	1.415435	0.827030	2.003840	6.436741	1767	CUFF.290.2	1428
BnaA01g07220D	BnaA01g07220D	e	CUFF.291	CUFF.291.1	100	6.990385	5.937126	8.043643	31.224063	1760	CUFF.291.1	1657
BnaA01g07270D	BnaA01g07270D	=	CUFF.292	CUFF.292.1	100	38.463922	35.657408	41.270436	172.454864	1952	CUFF.292.1	1693
BnaA01g07280D	BnaA01g07280D	=	CUFF.293	CUFF.293.1	100	14.051317	11.961550	16.141085	64.145527	1020	CUFF.293.1	1120
BnaA01g07290D	BnaA01g07290D	=	CUFF.294	CUFF.294.1	100	16.043507	12.416966	19.670047	74.791971	548	CUFF.294.1	625
BnaA01g07320D	BnaA01g07320D	j	CUFF.295	CUFF.295.1	38	2.449386	1.073799	3.824973	11.210556	750	CUFF.295.2	1361
BnaA01g07320D	BnaA01g07320D	j	CUFF.295	CUFF.295.2	100	6.405675	4.500345	8.311006	29.318033	755	CUFF.295.2	1361
BnaA01g07350D	BnaA01g07350D	j	CUFF.296	CUFF.296.1	28	12.712908	11.463814	13.962002	57.718425	3584	CUFF.296.1	1696
BnaA01g07350D	BnaA01g07350D	j	CUFF.296	CUFF.296.2	100	44.966741	42.020272	47.913209	204.155448	2624	CUFF.296.1	1696
BnaA01g07360D	BnaA01g07360D	=	CUFF.297	CUFF.297.1	100	92.706399	84.163905	101.248893	418.075335	625	CUFF.297.1	634
BnaA01g07420D	BnaA01g07420D	j	CUFF.298	CUFF.298.1	100	3.512611	2.950950	4.074273	16.137771	3089	CUFF.298.1	2951
BnaA01g07430D	BnaA01g07430D	e	CUFF.299	CUFF.299.1	100	1.265363	0.647367	1.883358	5.937982	1145	CUFF.299.1	704
BnaA01g07430D	BnaA01g07430D	=	CUFF.300	CUFF.300.1	100	20.944440	16.832738	25.056142	98.286199	561	CUFF.299.1	704
BnaA01g07450D	BnaA01g07450D	o	CUFF.301	CUFF.301.1	100	5.299575	4.258249	6.340902	24.467409	1472	CUFF.301.1	716
BnaA01g07450D	BnaA01g07450D	j	CUFF.302	CUFF.302.1	100	91.638318	80.794162	102.482473	413.856163	456	CUFF.302.1	716
BnaA01g07460D	BnaA01g07460D	=	CUFF.303	CUFF.303.1	100	6.866699	5.768567	7.964831	31.011325	1697	CUFF.303.1	1072
BnaA01g07470D	BnaA01g07470D	=	CUFF.304	CUFF.304.1	100	136.557823	113.369420	159.746226	615.138262	288	CUFF.304.1	414
BnaA01g07480D	BnaA01g07480D	j	CUFF.305	CUFF.305.1	100	6.185320	5.574517	6.796123	27.862389	5023	CUFF.305.1	4540
BnaA01g11940D	BnaA01g11940D	=	CUFF.307	CUFF.307.1	100	12.894868	11.069676	14.720060	55.197937	1166	CUFF.307.1	1203
BnaA01g11920D	BnaA01g11920D	j	CUFF.308	CUFF.308.1	100	12.235382	11.211881	13.258884	55.529743	3042	CUFF.308.1	2412
BnaA01g12010D	BnaA01g12010D	=	CUFF.309	CUFF.309.1	100	3.918948	2.894172	4.943725	17.674228	1146	CUFF.309.1	1168
BnaA01g11950D	BnaA01g11950D	c	CUFF.306	CUFF.306.1	100	12.368806	10.144697	14.592915	56.561098	831	CUFF.306.1	1115
BnaA01g12060D	BnaA01g12060D	e	CUFF.311	CUFF.311.1	100	6.714415	5.460416	7.968413	29.636698	1318	CUFF.311.1	1107
BnaA01g11930D	BnaA01g11930D	j	CUFF.310	CUFF.310.1	36	0.550238	0.214731	0.885745	2.515150	2146	CUFF.310.1	2521
BnaA01g11930D	BnaA01g11930D	j	CUFF.310	CUFF.310.2	27	0.407594	0.105189	0.709998	1.863120	2146	CUFF.310.1	2521
BnaA01g11930D	BnaA01g11930D	j	CUFF.310	CUFF.310.3	100	1.534794	0.750096	2.319491	7.015576	1060	CUFF.310.1	2521
BnaA01g11930D	BnaA01g11930D	j	CUFF.310	CUFF.310.4	43	0.665537	0.185068	1.146005	3.042182	1387	CUFF.310.1	2521
BnaA01g11930D	BnaA01g11930D	x	CUFF.312	CUFF.312.1	100	2.418141	1.045532	3.790751	11.053377	712	CUFF.312.1	2521
BnaA01g12080D	BnaA01g12080D	j	CUFF.313	CUFF.313.1	22	1.554369	0.797006	2.311733	7.081225	1365	CUFF.313.1	1396
BnaA01g12080D	BnaA01g12080D	=	CUFF.313	CUFF.313.2	100	7.091078	5.740984	8.441172	32.304750	1365	CUFF.313.1	1396
BnaA01g12100D	BnaA01g12100D	=	CUFF.314	CUFF.314.1	100	7.660569	6.522424	8.798714	33.443507	1672	CUFF.314.1	1577
BnaA01g12090D	BnaA01g12090D	=	CUFF.315	CUFF.315.1	100	5.953433	4.951197	6.955668	26.814706	1810	CUFF.315.1	1783
BnaA01g12090D	BnaA01g12090D	e	CUFF.316	CUFF.316.1	100	2.389432	1.033969	3.744896	10.762181	690	CUFF.315.1	1783
BnaA01g12130D	BnaA01g12130D	=	CUFF.317	CUFF.317.1	100	4.052294	2.909677	5.194912	17.516705	980	CUFF.317.1	2112
BnaA01g12170D	BnaA01g12170D	=	CUFF.319	CUFF.319.1	100	5.339752	4.234705	6.444800	24.012709	1332	CUFF.319.1	1435
BnaA01g12150D	BnaA01g12150D	j	CUFF.320	CUFF.320.1	84	1.024916	0.467430	1.582402	4.650379	1397	CUFF.320.3	2394
BnaA01g12150D	BnaA01g12150D	=	CUFF.320	CUFF.320.2	100	1.214793	0.707995	1.721592	5.511916	1771	CUFF.320.3	2394
BnaA01g12150D	BnaA01g12150D	j	CUFF.320	CUFF.320.3	34	0.418314	0.085501	0.751127	1.898027	1772	CUFF.320.3	2394
BnaA01g12160D	BnaA01g12160D	j	CUFF.322	CUFF.322.1	100	2.471310	1.754798	3.187822	11.166507	1828	CUFF.322.1	1763
BnaA01g12160D	BnaA01g12160D	j	CUFF.322	CUFF.322.2	29	0.716863	0.285727	1.147998	3.239113	1739	CUFF.322.1	1763
BnaA01g12160D	BnaA01g12160D	j	CUFF.322	CUFF.322.3	31	0.755496	0.311992	1.198999	3.413674	1828	CUFF.322.1	1763
BnaA01g12140D	BnaA01g12140D	j	CUFF.321	CUFF.321.1	19	2.649942	1.489161	3.810722	12.021582	1059	CUFF.321.1	1610
BnaA01g12140D	BnaA01g12140D	j	CUFF.321	CUFF.321.2	100	14.275213	12.017063	16.533363	64.760160	1056	CUFF.321.1	1610
BnaA01g12040D	BnaA01g12040D	=	CUFF.323	CUFF.323.1	100	74.984880	68.280168	81.689592	332.919578	751	CUFF.323.1	844
BnaA01g12190D	BnaA01g12190D	=	CUFF.326	CUFF.326.1	100	97.348423	88.773861	105.922985	449.103723	560	CUFF.326.1	766
BnaA01g12110D	BnaA01g12110D	=	CUFF.318	CUFF.318.1	100	7.142187	5.178409	9.105965	33.712241	712	CUFF.318.1	636
BnaA01g12120D	BnaA01g12120D	=	CUFF.325	CUFF.325.1	100	17.221236	13.961308	20.481163	79.431283	653	CUFF.325.1	527
BnaA01g12200D	BnaA01g12200D	j	CUFF.324	CUFF.324.1	100	6.141951	4.665917	7.617985	28.453107	944	CUFF.324.1	775
BnaA01g12310D	BnaA01g12310D	=	CUFF.327	CUFF.327.1	100	10.509353	9.081385	11.937322	47.593181	1488	CUFF.327.1	1524
BnaA01g12290D	BnaA01g12290D	e	CUFF.328	CUFF.328.1	100	5.749761	4.288671	7.210850	24.386932	908	CUFF.328.1	555
BnaA01g12270D	BnaA01g12270D	=	CUFF.329	CUFF.329.1	100	7.726554	5.896581	9.556528	33.220735	820	CUFF.329.1	1795
BnaA01g12470D	BnaA01g12470D	=	CUFF.330	CUFF.330.1	100	1.615555	1.198235	2.032875	7.324256	2481	CUFF.330.1	1950
BnaA01g12450D	BnaA01g12450D	=	CUFF.334	CUFF.334.1	100	12.614389	10.900397	14.328381	56.824162	1281	CUFF.334.1	1298
BnaA01g12390D	BnaA01g12390D	j	CUFF.331	CUFF.331.1	100	6.074044	4.659371	7.488717	27.497213	1011	CUFF.331.1	1411
BnaA01g12390D	BnaA01g12390D	c	CUFF.331	CUFF.331.2	98	5.935341	1.665304	10.205379	26.869307	323	CUFF.331.1	1411
BnaA01g12400D	BnaA01g12400D	=	CUFF.332	CUFF.332.1	100	1.267895	0.893370	1.642421	5.725940	2359	CUFF.332.1	2470
BnaA01g12420D	BnaA01g12420D	j	CUFF.333	CUFF.333.1	100	1.327913	0.857495	1.798331	5.884015	1650	CUFF.333.1	915
BnaA01g12430D	BnaA01g12430D	j	CUFF.335	CUFF.335.1	100	5.401008	2.754435	8.047581	25.120757	438	CUFF.335.1	378
BnaA01g12540D	BnaA01g12540D	=	CUFF.336	CUFF.336.1	100	3.384528	2.243840	4.525216	15.189637	909	CUFF.336.2	1063
BnaA01g12540D	BnaA01g12540D	j	CUFF.336	CUFF.336.2	23	0.788237	0.296869	1.279604	3.537578	1136	CUFF.336.2	1063
BnaA01g12570D	BnaA01g12570D	j	CUFF.338	CUFF.338.1	100	6.093846	4.750323	7.437369	27.792389	1045	CUFF.338.1	1114
BnaA01g12560D	BnaA01g12560D	j	CUFF.339	CUFF.339.1	100	4.707996	3.766594	5.649398	20.980963	1700	CUFF.339.1	1707
BnaA01g12560D	BnaA01g12560D	c	CUFF.339	CUFF.339.2	92	4.324222	2.240529	6.407915	19.270693	604	CUFF.339.1	1707
BnaA01g12720D	BnaA01g12720D	=	CUFF.340	CUFF.340.1	100	4.074816	2.721187	5.428446	18.821305	776	CUFF.340.1	672
BnaA01g12740D	BnaA01g12740D	j	CUFF.341	CUFF.341.1	100	0.845401	0.406413	1.284389	3.801375	1349	CUFF.341.1	6420
BnaA01g12730D	BnaA01g12730D	j	CUFF.342	CUFF.342.1	100	1.476195	1.084418	1.867971	6.859656	2613	CUFF.342.1	1857
BnaA01g12860D	BnaA01g12860D	=	CUFF.343	CUFF.343.1	100	4.890077	3.660955	6.119199	22.321105	1037	CUFF.343.1	893
BnaA01g12280D	BnaA01g12280D	j	CUFF.347	CUFF.347.1	100	10.007767	9.020368	10.995166	43.561404	3478	CUFF.347.1	2654
BnaA01g12280D	BnaA01g12280D	j	CUFF.347	CUFF.347.2	58	5.831464	4.531934	7.130993	25.382959	1570	CUFF.347.1	2654
BnaA01g12280D	BnaA01g12280D	c	CUFF.347	CUFF.347.3	46	4.555043	3.667328	5.442757	19.827005	2382	CUFF.347.1	2654
BnaA01g12870D	BnaA01g12870D	j	CUFF.345	CUFF.345.1	100	1.738801	1.105549	2.372054	7.964160	1718	CUFF.345.1	1718
BnaA01g12870D	BnaA01g12870D	j	CUFF.345	CUFF.345.2	71	1.233687	0.422031	2.045342	5.650603	1046	CUFF.345.1	1718
BnaA01g12870D	BnaA01g12870D	j	CUFF.345	CUFF.345.3	72	1.248348	0.423403	2.073293	5.717757	967	CUFF.345.1	1718
BnaA01g12870D	BnaA01g12870D	e	CUFF.346	CUFF.346.1	100	1.934006	1.038103	2.829909	8.858246	961	CUFF.345.1	1718
BnaA01g12340D	BnaA01g12340D	x	CUFF.337	CUFF.337.1	100	2.556567	1.278870	3.834263	11.109176	623	CUFF.337.1	677
BnaA01g12360D	BnaA01g12360D	j	CUFF.344	CUFF.344.1	37	9.021611	7.720745	10.322477	41.019923	1766	CUFF.344.1	1420
BnaA01g12360D	BnaA01g12360D	c	CUFF.344	CUFF.344.2	100	24.108199	21.144463	27.071936	109.616390	1034	CUFF.344.1	1420
BnaA01g12380D	BnaA01g12380D	x	CUFF.348	CUFF.348.1	100	17.882676	15.830253	19.935099	79.182526	1251	CUFF.348.1	1689
BnaA01g12380D	BnaA01g12380D	x	CUFF.349	CUFF.349.1	100	6.363692	4.224391	8.502993	30.280518	581	CUFF.349.1	1689
BnaA01g12930D	BnaA01g12930D	=	CUFF.350	CUFF.350.1	100	3.369353	2.735435	4.003271	14.885071	2208	CUFF.350.1	2298
BnaA01g13000D	BnaA01g13000D	=	CUFF.351	CUFF.351.1	100	6.997560	4.991107	9.004013	32.017651	655	CUFF.351.1	768
BnaA01g13060D	BnaA01g13060D	j	CUFF.352	CUFF.352.1	100	3.147284	2.064008	4.230560	14.195810	904	CUFF.352.1	525
BnaA01g13090D	BnaA01g13090D	j	CUFF.354	CUFF.354.1	100	1.723529	1.230883	2.216174	7.745538	1919	CUFF.354.1	1929
BnaA01g13080D	BnaA01g13080D	j	CUFF.357	CUFF.357.1	100	10.340616	8.659423	12.021810	46.290225	1179	CUFF.357.1	1185
BnaA01g13020D	BnaA01g13020D	j	CUFF.355	CUFF.355.1	100	11.235568	9.544684	12.926452	51.363044	1192	CUFF.355.1	1119
BnaA01g13040D	BnaA01g13040D	j	CUFF.358	CUFF.358.1	81	10.592171	7.928903	13.255440	48.435069	697	CUFF.358.2	1236
BnaA01g13040D	BnaA01g13040D	c	CUFF.358	CUFF.358.2	100	13.141169	10.650019	15.632318	60.090928	833	CUFF.358.2	1236
BnaA01g13130D	BnaA01g13130D	j	CUFF.359	CUFF.359.1	100	2.530505	1.645904	3.415106	11.511091	1064	CUFF.359.1	1714
BnaA01g13180D	BnaA01g13180D	j	CUFF.360	CUFF.360.1	100	1.806853	1.078543	2.535163	8.199954	1085	CUFF.360.1	1797
BnaA01g13170D	BnaA01g13170D	e	CUFF.361	CUFF.361.1	100	35.104319	32.287665	37.920973	159.023670	1292	CUFF.361.1	1156
BnaA01g12510D	BnaA01g12510D	=	CUFF.353	CUFF.353.1	100	3.328326	1.839854	4.816799	15.471284	597	CUFF.353.1	870
BnaA01g12520D	BnaA01g12520D	j	CUFF.356	CUFF.356.1	100	3.487061	2.580757	4.393365	15.720773	1299	CUFF.356.1	2777
BnaA01g12520D	BnaA01g12520D	o	CUFF.362	CUFF.362.1	100	29.830394	25.798744	33.862044	135.757372	904	CUFF.362.1	2777
BnaA01g12530D	BnaA01g12530D	=	CUFF.363	CUFF.363.1	100	107.128067	100.328382	113.927753	487.537133	1263	CUFF.363.1	1271
BnaA01g13280D	BnaA01g13280D	j	CUFF.364	CUFF.364.1	100	2.559515	1.514689	3.604340	10.876526	816	CUFF.364.1	1586
BnaA01g13220D	BnaA01g13220D	j	CUFF.365	CUFF.365.1	100	1.425205	0.891974	1.958436	6.465636	1791	CUFF.365.2	3394
BnaA01g13220D	BnaA01g13220D	j	CUFF.365	CUFF.365.2	38	0.537025	0.307845	0.766206	2.436289	3903	CUFF.365.2	3394
BnaA01g13220D	BnaA01g13220D	j	CUFF.365	CUFF.365.3	50	0.715642	0.348109	1.083175	3.246608	1953	CUFF.365.2	3394
BnaA01g13300D	BnaA01g13300D	=	CUFF.366	CUFF.366.1	100	9.489045	7.726973	11.251116	43.285958	959	CUFF.366.1	807
BnaA01g13350D	BnaA01g13350D	=	CUFF.367	CUFF.367.1	100	1.445368	0.643622	2.247113	5.946334	771	CUFF.367.1	816
-	-	u	CUFF.368	CUFF.368.1	100	2.289278	1.129231	3.449325	9.859925	688	CUFF.368.1	-
-	-	u	CUFF.369	CUFF.369.1	100	6.581010	3.140042	10.021978	28.344421	388	CUFF.368.1	-
BnaA01g12900D	BnaA01g12900D	=	CUFF.370	CUFF.370.1	100	44.551449	41.393729	47.709169	203.839144	1853	CUFF.370.1	1909
BnaA01g13390D	BnaA01g13390D	c	CUFF.371	CUFF.371.1	100	1.883891	1.208421	2.559360	7.973957	1267	CUFF.371.1	1471
BnaA01g13370D	BnaA01g13370D	=	CUFF.372	CUFF.372.1	100	9.330548	6.499146	12.161951	43.703597	521	CUFF.372.1	585
BnaA01g13400D	BnaA01g13400D	j	CUFF.373	CUFF.373.1	100	12.015633	10.698879	13.332386	53.750677	2168	CUFF.373.1	2163
BnaA01g13550D	BnaA01g13550D	=	CUFF.374	CUFF.374.1	100	10.679095	8.486072	12.872117	47.662031	768	CUFF.374.1	694
BnaA01g13540D	BnaA01g13540D	j	CUFF.375	CUFF.375.1	100	3.717358	2.662355	4.772362	16.615047	1164	CUFF.375.1	1382
BnaA01g13540D	BnaA01g13540D	c	CUFF.375	CUFF.375.2	98	3.644247	1.763879	5.524616	16.288271	590	CUFF.375.1	1382
BnaA01g13570D	BnaA01g13570D	c	CUFF.376	CUFF.376.1	100	0.546229	0.193536	0.898922	2.626136	1313	CUFF.376.1	1683
BnaA01g13560D	BnaA01g13560D	j	CUFF.377	CUFF.377.1	82	5.211393	4.434697	5.988089	23.634540	2574	CUFF.377.1	2799
BnaA01g13560D	BnaA01g13560D	c	CUFF.377	CUFF.377.2	100	6.317154	4.333664	8.300643	28.649351	719	CUFF.377.1	2799
BnaA01g13610D	BnaA01g13610D	=	CUFF.378	CUFF.378.1	100	17.572420	14.524953	20.619887	79.747296	688	CUFF.378.1	762
BnaA01g13630D	BnaA01g13630D	=	CUFF.380	CUFF.380.1	100	4.880075	3.880760	5.879390	22.415296	1458	CUFF.380.1	1435
BnaA01g13650D	BnaA01g13650D	j	CUFF.381	CUFF.381.1	100	3.876652	2.329875	5.423429	17.572436	741	CUFF.381.2	2643
BnaA01g13650D	BnaA01g13650D	j	CUFF.381	CUFF.381.2	17	0.673320	0.180014	1.166627	3.052086	1251	CUFF.381.2	2643
BnaA01g13650D	BnaA01g13650D	j	CUFF.381	CUFF.381.3	25	0.966660	0.356438	1.576881	4.381763	1182	CUFF.381.2	2643
BnaA01g13310D	BnaA01g13310D	=	CUFF.379	CUFF.379.1	100	122.254991	114.331389	130.178593	539.065954	1025	CUFF.379.1	1160
BnaA01g13320D	BnaA01g13320D	j	CUFF.382	CUFF.382.1	100	11.109302	9.952376	12.266229	49.661621	2683	CUFF.382.1	2881
BnaA01g13320D	BnaA01g13320D	c	CUFF.382	CUFF.382.2	65	7.210352	5.645890	8.774815	32.232249	1112	CUFF.382.1	2881
BnaA01g13330D	BnaA01g13330D	j	CUFF.383	CUFF.383.1	50	8.630262	7.722905	9.537619	38.952076	3475	CUFF.383.1	1793
BnaA01g13330D	BnaA01g13330D	c	CUFF.383	CUFF.383.2	100	17.386147	14.851052	19.921242	78.471147	1074	CUFF.383.1	1793
BnaA01g13690D	BnaA01g13690D	=	CUFF.384	CUFF.384.1	100	11.790097	9.541837	14.038358	54.022716	793	CUFF.384.1	836
BnaA01g13710D	BnaA01g13710D	j	CUFF.385	CUFF.385.1	100	2.531485	1.834250	3.228721	11.347262	1466	CUFF.385.1	1507
BnaA01g13700D	BnaA01g13700D	=	CUFF.386	CUFF.386.1	100	9.790740	8.348693	11.232788	44.355955	1371	CUFF.386.1	1391
BnaA01g13740D	BnaA01g13740D	j	CUFF.387	CUFF.387.1	15	2.813040	1.936442	3.689639	12.863487	1931	CUFF.387.1	1686
BnaA01g14970D	BnaA01g14970D	c	CUFF.397	CUFF.397.1	100	0.917301	0.325011	1.509591	4.232054	882	CUFF.397.1	1722
BnaA01g14990D	BnaA01g14990D	j	CUFF.399	CUFF.399.1	100	4.250775	3.473792	5.027758	19.348706	2070	CUFF.399.1	1989
BnaA01g14990D	BnaA01g14990D	c	CUFF.399	CUFF.399.2	71	3.012259	1.817772	4.206746	13.711218	825	CUFF.399.1	1989
BnaA01g15090D	BnaA01g15090D	c	CUFF.404	CUFF.404.1	100	2.523437	1.174603	3.872271	11.778384	570	CUFF.404.1	1156
BnaA01g15010D	BnaA01g15010D	e	CUFF.405	CUFF.405.1	100	5.514401	3.575813	7.452989	25.246519	678	CUFF.406.1	859
BnaA01g15010D	BnaA01g15010D	=	CUFF.406	CUFF.406.1	49	14.782714	11.787395	17.778033	67.679532	766	CUFF.406.1	859
BnaA01g15010D	BnaA01g15010D	j	CUFF.406	CUFF.406.2	100	30.171605	24.695115	35.648096	138.134316	549	CUFF.406.1	859
BnaA01g15100D	BnaA01g15100D	=	CUFF.407	CUFF.407.1	100	5.769481	4.097935	7.441027	25.590452	762	CUFF.407.1	1028
BnaA01g13430D	BnaA01g13430D	=	CUFF.388	CUFF.388.1	100	7.441231	6.210427	8.672034	33.663002	1495	CUFF.388.1	1383
BnaA01g13460D	BnaA01g13460D	=	CUFF.389	CUFF.389.1	100	2.450803	1.750277	3.151329	11.153299	1423	CUFF.389.1	1498
BnaA01g13470D	BnaA01g13470D	=	CUFF.394	CUFF.394.1	100	43.746675	40.848146	46.645205	198.038684	2267	CUFF.394.1	2341
BnaA01g13480D	BnaA01g13480D	j	CUFF.396	CUFF.396.1	100	5.577057	4.566574	6.587541	25.345584	1625	CUFF.396.1	1508
-	-	u	CUFF.400	CUFF.400.1	25	7.283087	1.611960	12.954214	33.673862	329	CUFF.400.1	-
-	-	u	CUFF.400	CUFF.400.2	100	28.989564	19.583778	38.395349	134.035275	329	CUFF.400.1	-
BnaA01g13510D	BnaA01g13510D	=	CUFF.401	CUFF.401.1	100	5.291259	3.746244	6.836274	23.120667	770	CUFF.401.1	729
BnaA01g13530D	BnaA01g13530D	j	CUFF.403	CUFF.403.1	100	8.537721	6.412051	10.663390	38.790927	794	CUFF.403.2	1172
BnaA01g13530D	BnaA01g13530D	j	CUFF.403	CUFF.403.2	87	7.423875	6.270220	8.577531	33.730197	1771	CUFF.403.2	1172
BnaA01g13530D	BnaA01g13530D	p	CUFF.409	CUFF.409.1	100	227.750198	219.666373	235.834023	1014.691751	1059	CUFF.409.1	1172
BnaA01g13670D	BnaA01g13670D	=	CUFF.416	CUFF.416.1	100	149.332650	142.058082	156.607217	681.200593	2611	CUFF.416.1	3844
BnaA01g15030D	BnaA01g15030D	j	CUFF.423	CUFF.423.1	100	14.626735	12.841246	16.412224	65.773526	1481	CUFF.423.1	1806
BnaA01g15040D	BnaA01g15040D	j	CUFF.426	CUFF.426.1	100	10.358493	8.540743	12.176243	46.341240	1260	CUFF.426.2	1293
BnaA01g15040D	BnaA01g15040D	j	CUFF.426	CUFF.426.2	50	5.144894	3.825845	6.463943	23.016936	1321	CUFF.426.2	1293
BnaA01g15050D	BnaA01g15050D	=	CUFF.427	CUFF.427.1	100	2.811382	2.133829	3.488935	12.577403	1974	CUFF.427.1	687
BnaA01g15060D	BnaA01g15060D	j	CUFF.428	CUFF.428.1	100	6.089626	5.283145	6.896106	27.515107	2718	CUFF.428.1	2785
BnaA01g15070D	BnaA01g15070D	j	CUFF.429	CUFF.429.1	43	2.149465	1.619769	2.679162	9.731261	3648	CUFF.429.1	4377
BnaA01g15070D	BnaA01g15070D	j	CUFF.429	CUFF.429.2	100	5.027511	4.308663	5.746358	22.761021	3644	CUFF.429.1	4377
BnaA01g15080D	BnaA01g15080D	=	CUFF.431	CUFF.431.1	96	4.792460	3.661697	5.923223	21.880750	1403	CUFF.431.1	1316
BnaA01g15080D	BnaA01g15080D	j	CUFF.431	CUFF.431.2	100	5.014033	3.290121	6.737944	22.892377	861	CUFF.431.1	1316
BnaA01g16110D	BnaA01g16110D	j	CUFF.434	CUFF.434.1	100	6.825587	6.058618	7.592556	30.773194	2976	CUFF.434.1	4348
BnaA01g16160D	BnaA01g16160D	j	CUFF.436	CUFF.436.1	76	1.221732	0.509601	1.933863	5.386629	941	CUFF.436.1	924
BnaA01g16160D	BnaA01g16160D	j	CUFF.436	CUFF.436.2	100	1.608454	0.645645	2.571264	7.091691	746	CUFF.436.1	924
BnaA01g16140D	BnaA01g16140D	j	CUFF.437	CUFF.437.1	78	4.229602	3.391416	5.067788	19.129172	1843	CUFF.437.1	1774
BnaA01g16140D	BnaA01g16140D	c	CUFF.437	CUFF.437.2	100	5.434160	3.635369	7.232951	24.577012	730	CUFF.437.1	1774
BnaA01g16170D	BnaA01g16170D	=	CUFF.440	CUFF.440.1	100	38.431628	33.634195	43.229061	175.227295	718	CUFF.440.1	687
BnaA01g16170D	BnaA01g16170D	j	CUFF.440	CUFF.440.2	18	7.091576	4.915864	9.267287	32.333724	718	CUFF.440.1	687
BnaA01g16180D	BnaA01g16180D	e	CUFF.439	CUFF.439.1	100	2.278215	1.083086	3.473345	10.720191	637	CUFF.439.1	713
BnaA01g16230D	BnaA01g16230D	e	CUFF.441	CUFF.441.1	100	1.846002	0.841332	2.850673	8.090472	681	CUFF.441.1	558
BnaA01g16260D	BnaA01g16260D	c	CUFF.443	CUFF.443.1	100	0.630224	0.223296	1.037151	2.745159	1171	CUFF.443.1	2934
BnaA01g16280D	BnaA01g16280D	=	CUFF.444	CUFF.444.1	100	2.374671	1.740251	3.009090	10.670841	1669	CUFF.444.1	1423
BnaA01g16310D	BnaA01g16310D	e	CUFF.445	CUFF.445.1	100	10.009972	7.253937	12.766006	43.672011	561	CUFF.445.1	819
BnaA01g16310D	BnaA01g16310D	j	CUFF.446	CUFF.446.1	100	3.759069	2.777985	4.740154	17.121504	1358	CUFF.447.1	819
BnaA01g16310D	BnaA01g16310D	e	CUFF.447	CUFF.447.1	100	1.129304	0.542299	1.716309	5.143663	1447	CUFF.447.1	819
BnaA01g16270D	BnaA01g16270D	=	CUFF.448	CUFF.448.1	100	70.111400	63.280944	76.941856	315.668832	598	CUFF.448.1	774
BnaA01g16130D	BnaA01g16130D	c	CUFF.449	CUFF.449.1	100	190.632243	173.168230	208.096257	868.634323	430	CUFF.449.1	678
BnaA01g16360D	BnaA01g16360D	j	CUFF.450	CUFF.450.1	100	2.287162	1.732543	2.841782	10.335041	2171	CUFF.450.1	1946
BnaA01g16360D	BnaA01g16360D	j	CUFF.450	CUFF.450.2	56	1.271190	0.533307	2.009074	5.744150	953	CUFF.450.1	1946
BnaA01g16390D	BnaA01g16390D	e	CUFF.451	CUFF.451.1	100	5.471664	2.647579	8.295749	25.474128	407	CUFF.451.1	569
-	-	u	CUFF.453	CUFF.453.1	100	15.898461	13.553103	18.243819	71.247635	1060	CUFF.454.1	-
-	-	u	CUFF.454	CUFF.454.1	100	2.144704	1.225852	3.063556	9.611312	1235	CUFF.454.1	-
-	-	u	CUFF.455	CUFF.455.1	100	19.895256	17.362731	22.427780	88.673123	1071	CUFF.455.1	-
BnaA01g16400D	BnaA01g16400D	e	CUFF.456	CUFF.456.1	100	1.468726	0.840875	2.096576	6.660389	1449	CUFF.456.1	1455
BnaA01g16400D	BnaA01g16400D	=	CUFF.457	CUFF.457.1	100	3.589152	2.592158	4.586145	16.276113	1272	CUFF.456.1	1455
BnaA01g16470D	BnaA01g16470D	o	CUFF.460	CUFF.460.1	100	6.005295	4.604812	7.405778	27.143424	976	CUFF.460.1	1215
BnaA01g16420D	BnaA01g16420D	=	CUFF.459	CUFF.459.1	100	5.823882	5.089649	6.558116	26.614920	3531	CUFF.459.1	3562
BnaA01g16420D	BnaA01g16420D	e	CUFF.461	CUFF.461.1	100	11.980418	9.869260	14.091576	54.750053	1107	CUFF.459.1	3562
BnaA01g16460D	BnaA01g16460D	e	CUFF.462	CUFF.462.1	100	0.621923	0.182633	1.061212	2.658276	1563	CUFF.462.1	1164
BnaA01g16460D	BnaA01g16460D	=	CUFF.463	CUFF.463.1	100	3.105505	2.233308	3.977702	13.273821	1399	CUFF.462.1	1164
BnaA01g16490D	BnaA01g16490D	=	CUFF.465	CUFF.465.1	100	5.627376	4.272709	6.982044	25.104571	987	CUFF.465.1	1012
BnaA01g16440D	BnaA01g16440D	=	CUFF.466	CUFF.466.1	100	37.613510	34.939094	40.287926	170.986327	1490	CUFF.466.1	1586
BnaA01g16450D	BnaA01g16450D	j	CUFF.468	CUFF.468.1	25	3.163687	2.094693	4.232681	14.421689	1203	CUFF.468.2	1030
BnaA01g16450D	BnaA01g16450D	j	CUFF.468	CUFF.468.2	40	4.983845	3.712444	6.255246	22.718892	1391	CUFF.468.2	1030
BnaA01g16450D	BnaA01g16450D	=	CUFF.468	CUFF.468.3	100	12.463570	10.166447	14.760693	56.815266	1021	CUFF.468.2	1030
BnaA01g16540D	BnaA01g16540D	j	CUFF.469	CUFF.469.1	51	1.136767	0.209305	2.064229	5.260857	765	CUFF.469.2	2305
BnaA01g16540D	BnaA01g16540D	=	CUFF.469	CUFF.469.2	100	2.221113	1.227676	3.214550	10.279115	926	CUFF.469.2	2305
BnaA01g16600D	BnaA01g16600D	=	CUFF.470	CUFF.470.1	100	3.444024	2.687257	4.200790	15.152382	1667	CUFF.470.1	2090
BnaA01g16570D	BnaA01g16570D	e	CUFF.471	CUFF.471.1	100	13.839982	11.071200	16.608763	61.087208	668	CUFF.471.1	432
BnaA01g16610D	BnaA01g16610D	=	CUFF.472	CUFF.472.1	100	1.385169	0.879377	1.890962	5.928071	1508	CUFF.472.1	1273
BnaA01g16620D	BnaA01g16620D	=	CUFF.473	CUFF.473.1	100	21.258703	12.001285	30.516121	101.503548	284	CUFF.473.1	592
BnaA01g16630D	BnaA01g16630D	j	CUFF.476	CUFF.476.1	27	1.814350	0.631804	2.996897	8.372856	759	CUFF.476.2	884
BnaA01g16630D	BnaA01g16630D	=	CUFF.476	CUFF.476.2	100	6.772723	4.914342	8.631105	31.254734	825	CUFF.476.2	884
BnaA01g16630D	BnaA01g16630D	j	CUFF.476	CUFF.476.3	23	1.528580	0.388091	2.669069	7.054083	737	CUFF.476.2	884
BnaA01g16520D	BnaA01g16520D	x	CUFF.474	CUFF.474.1	100	2.888619	1.964968	3.812271	13.270040	1163	CUFF.474.1	2277
BnaA01g16520D	BnaA01g16520D	c	CUFF.475	CUFF.475.1	100	0.983702	0.496689	1.470714	4.519031	1643	CUFF.475.1	2277
BnaA01g16520D	BnaA01g16520D	j	CUFF.475	CUFF.475.2	40	0.395174	0.061530	0.728817	1.815390	1643	CUFF.475.1	2277
BnaA01g16520D	BnaA01g16520D	c	CUFF.478	CUFF.478.1	100	2.017120	1.188086	2.846155	9.294388	940	CUFF.478.1	2277
BnaA01g16650D	BnaA01g16650D	=	CUFF.480	CUFF.480.1	100	4.771925	3.829162	5.714687	22.038493	1583	CUFF.480.1	1559
BnaA01g16640D	BnaA01g16640D	=	CUFF.479	CUFF.479.1	100	16.998652	14.472226	19.525079	76.725390	934	CUFF.479.1	918
BnaA01g16560D	BnaA01g16560D	=	CUFF.483	CUFF.483.1	100	14.652329	12.849300	16.455359	67.139268	1457	CUFF.483.1	1513
BnaA01g16430D	BnaA01g16430D	=	CUFF.485	CUFF.485.1	100	317.126803	303.843823	330.409783	1447.732901	666	CUFF.485.1	877
BnaA01g16700D	BnaA01g16700D	=	CUFF.486	CUFF.486.1	100	0.893123	0.510356	1.275891	4.022344	1768	CUFF.486.1	1887
BnaA01g16660D	BnaA01g16660D	=	CUFF.487	CUFF.487.1	100	10.988573	9.296409	12.680737	48.804248	1230	CUFF.487.1	1623
BnaA01g16720D	BnaA01g16720D	j	CUFF.489	CUFF.489.1	100	5.640553	4.507370	6.773736	24.281052	1441	CUFF.489.1	1465
BnaA01g16720D	BnaA01g16720D	c	CUFF.489	CUFF.489.2	100	5.662354	3.840006	7.484701	24.374898	758	CUFF.489.1	1465
BnaA01g16750D	BnaA01g16750D	e	CUFF.490	CUFF.490.1	100	13.439619	11.061413	15.817824	61.853271	804	CUFF.490.1	1887
BnaA01g16240D	BnaA01g16240D	j	CUFF.493	CUFF.493.1	100	28.946879	26.705724	31.188034	133.394423	2485	CUFF.493.1	2519
BnaA01g16240D	BnaA01g16240D	j	CUFF.493	CUFF.493.2	23	6.785341	5.534617	8.036065	31.268539	2237	CUFF.493.1	2519
BnaA01g16970D	BnaA01g16970D	=	CUFF.494	CUFF.494.1	100	4.441953	3.583123	5.300784	20.272566	1656	CUFF.494.1	942
BnaA01g16990D	BnaA01g16990D	=	CUFF.495	CUFF.495.1	100	3.973145	2.810460	5.135831	18.462139	936	CUFF.495.1	1026
BnaA01g16960D	BnaA01g16960D	=	CUFF.496	CUFF.496.1	100	4.101993	2.869125	5.334862	18.034480	886	CUFF.496.1	840
BnaA01g17000D	BnaA01g17000D	=	CUFF.497	CUFF.497.1	100	2.105604	1.279865	2.931343	9.441755	980	CUFF.497.1	1179
BnaA01g16710D	BnaA01g16710D	j	CUFF.498	CUFF.498.1	100	7.134738	6.158763	8.110714	31.726815	2680	CUFF.498.2	2682
BnaA01g16710D	BnaA01g16710D	j	CUFF.498	CUFF.498.2	43	3.043010	2.360729	3.725291	13.531683	2749	CUFF.498.2	2682
BnaA01g17010D	BnaA01g17010D	o	CUFF.500	CUFF.500.1	100	30.752011	26.030935	35.473087	139.688540	579	CUFF.500.1	948
BnaA01g17020D	BnaA01g17020D	o	CUFF.503	CUFF.503.1	100	41.986856	37.518136	46.455576	191.218215	741	CUFF.503.1	1997
BnaA01g17040D	BnaA01g17040D	=	CUFF.502	CUFF.502.1	100	4.384586	2.719778	6.049395	18.837424	639	CUFF.502.1	508
BnaA01g16800D	BnaA01g16800D	=	CUFF.505	CUFF.505.1	100	2.942929	2.081722	3.804136	12.815798	1177	CUFF.505.1	291
BnaA01g16840D	BnaA01g16840D	=	CUFF.508	CUFF.508.1	100	2.689246	2.145218	3.233273	11.954237	2770	CUFF.508.1	1086
BnaA01g16850D	BnaA01g16850D	=	CUFF.509	CUFF.509.1	100	18.477487	15.627678	21.327296	82.136143	871	CUFF.509.1	942
BnaA01g16860D	BnaA01g16860D	=	CUFF.510	CUFF.510.1	100	53.786530	42.262949	65.310110	246.551946	358	CUFF.510.1	505
BnaA01g16860D	BnaA01g16860D	j	CUFF.510	CUFF.510.2	37	19.885086	10.998518	28.771654	91.151199	336	CUFF.510.1	505
BnaA01g16870D	BnaA01g16870D	j	CUFF.511	CUFF.511.1	100	4.323298	3.497517	5.149080	19.639772	1836	CUFF.511.1	1719
-	-	u	CUFF.512	CUFF.512.1	100	5.055473	2.353209	7.757737	23.508487	403	CUFF.512.1	-
BnaA01g17450D	BnaA01g17450D	=	CUFF.514	CUFF.514.1	100	3.048999	2.462219	3.635779	13.727255	2309	CUFF.514.1	2297
BnaA01g10280D	BnaA01g10280D	c	CUFF.390	CUFF.390.1	100	82.319093	76.370275	88.267912	374.218886	1067	CUFF.390.1	5637
BnaA01g10280D	BnaA01g10280D	j	CUFF.391	CUFF.391.1	100	11.867190	10.332417	13.401963	53.689577	1751	CUFF.391.1	5637
BnaA01g10280D	BnaA01g10280D	e	CUFF.392	CUFF.392.1	100	4.802042	3.018581	6.585503	21.725413	886	CUFF.391.1	5637
BnaA01g10290D	BnaA01g10290D	=	CUFF.393	CUFF.393.1	100	0.891646	0.586630	1.196663	4.056441	2532	CUFF.393.1	1488
BnaA01g10310D	BnaA01g10310D	j	CUFF.395	CUFF.395.1	100	0.807348	0.400465	1.214230	3.842690	1473	CUFF.395.1	2439
BnaA01g10340D	BnaA01g10340D	=	CUFF.398	CUFF.398.1	100	2.032648	1.120795	2.944501	9.664128	923	CUFF.398.1	1029
BnaA01g10340D	BnaA01g10340D	j	CUFF.398	CUFF.398.2	100	2.038962	0.954850	3.123073	9.694146	773	CUFF.398.1	1029
-	-	u	CUFF.402	CUFF.402.1	100	5.071764	4.245953	5.897574	22.949612	2542	CUFF.402.2	-
-	-	u	CUFF.402	CUFF.402.2	39	1.967366	1.412959	2.521772	8.902283	2645	CUFF.402.2	-
BnaA01g10360D	BnaA01g10360D	=	CUFF.408	CUFF.408.1	100	6.402099	5.196386	7.607812	28.970791	1461	CUFF.408.1	1522
BnaA01g10360D	BnaA01g10360D	j	CUFF.408	CUFF.408.2	66	4.248598	2.060920	6.436276	19.225764	583	CUFF.408.1	1522
BnaA01g10370D	BnaA01g10370D	=	CUFF.410	CUFF.410.1	100	4.441132	3.402728	5.479536	20.002628	1460	CUFF.410.1	537
BnaA01g10380D	BnaA01g10380D	=	CUFF.411	CUFF.411.1	100	3.938642	3.013462	4.863821	17.739436	1614	CUFF.411.1	1457
BnaA01g10390D	BnaA01g10390D	j	CUFF.412	CUFF.412.1	100	6.459963	5.395353	7.524573	28.802221	1698	CUFF.412.1	1524
BnaA01g10400D	BnaA01g10400D	c	CUFF.413	CUFF.413.1	100	1.717698	1.305961	2.129435	7.968210	2687	CUFF.413.1	3381
BnaA01g10400D	BnaA01g10400D	j	CUFF.414	CUFF.414.1	100	1.266153	0.612655	1.919651	5.933978	960	CUFF.414.1	3381
BnaA01g10410D	BnaA01g10410D	c	CUFF.415	CUFF.415.1	100	1.419015	0.933594	1.904435	6.418921	1683	CUFF.415.1	2040
BnaA01g10420D	BnaA01g10420D	c	CUFF.417	CUFF.417.1	100	1.101007	0.437075	1.764939	5.137213	829	CUFF.417.1	2120
BnaA01g10440D	BnaA01g10440D	j	CUFF.418	CUFF.418.1	100	5.642101	3.650771	7.633431	25.568430	598	CUFF.418.1	1627
BnaA01g10460D	BnaA01g10460D	=	CUFF.419	CUFF.419.1	100	8.720646	7.450168	9.991125	39.119612	1649	CUFF.419.1	1799
BnaA01g10480D	BnaA01g10480D	c	CUFF.420	CUFF.420.1	100	0.679717	0.285794	1.073641	3.095959	1275	CUFF.420.1	1698
BnaA01g10490D	BnaA01g10490D	=	CUFF.421	CUFF.421.1	100	12.388514	9.688005	15.089022	56.938253	672	CUFF.422.1	1011
BnaA01g10490D	BnaA01g10490D	e	CUFF.422	CUFF.422.1	100	2.697948	1.869456	3.526440	12.399908	1232	CUFF.422.1	1011
BnaA01g10500D	BnaA01g10500D	j	CUFF.424	CUFF.424.1	59	17.105958	14.764292	19.447624	76.442367	1459	CUFF.424.2	1647
BnaA01g10500D	BnaA01g10500D	=	CUFF.424	CUFF.424.2	100	28.816850	25.851926	31.781774	128.775496	1462	CUFF.424.2	1647
BnaA01g10510D	BnaA01g10510D	j	CUFF.425	CUFF.425.1	100	2.657681	2.023302	3.292059	11.889122	1868	CUFF.425.1	1858
BnaA01g10530D	BnaA01g10530D	j	CUFF.430	CUFF.430.1	98	17.841807	15.650908	20.032706	80.646026	1466	CUFF.430.2	2354
BnaA01g10530D	BnaA01g10530D	j	CUFF.430	CUFF.430.2	100	18.168988	16.560082	19.777894	82.124902	2614	CUFF.430.2	2354
BnaA01g10540D	BnaA01g10540D	j	CUFF.432	CUFF.432.1	100	4.022002	2.460982	5.583021	17.392537	649	CUFF.432.1	1990
BnaA01g10550D	BnaA01g10550D	e	CUFF.433	CUFF.433.1	100	37.118226	34.587329	39.649124	165.669262	1626	CUFF.433.1	1104
BnaA01g10570D	BnaA01g10570D	=	CUFF.435	CUFF.435.1	100	10.934238	8.805448	13.063027	49.845224	849	CUFF.435.1	717
BnaA01g10580D	BnaA01g10580D	=	CUFF.438	CUFF.438.1	100	9.521292	7.583253	11.459330	42.300129	1026	CUFF.438.1	1004
BnaA01g10580D	BnaA01g10580D	j	CUFF.438	CUFF.438.2	25	2.376730	1.322925	3.430534	10.559069	1014	CUFF.438.1	1004
BnaA01g10580D	BnaA01g10580D	j	CUFF.438	CUFF.438.3	25	2.386413	1.067434	3.705392	10.602090	890	CUFF.438.1	1004
BnaA01g10590D	BnaA01g10590D	j	CUFF.442	CUFF.442.1	57	4.793013	4.025565	5.560461	21.836111	3157	CUFF.442.1	3552
BnaA01g10590D	BnaA01g10590D	j	CUFF.442	CUFF.442.2	36	3.031920	2.391601	3.672240	13.812888	3087	CUFF.442.1	3552
BnaA01g10590D	BnaA01g10590D	c	CUFF.442	CUFF.442.3	100	8.360827	6.619380	10.102275	38.090439	1093	CUFF.442.1	3552
BnaA01g10600D	BnaA01g10600D	=	CUFF.452	CUFF.452.1	100	33.515100	30.158205	36.871995	152.754551	1099	CUFF.452.1	1200
BnaA01g10630D	BnaA01g10630D	c	CUFF.458	CUFF.458.1	100	28.567078	25.663289	31.470867	125.936157	1038	CUFF.458.1	1787
BnaA01g10650D	BnaA01g10650D	=	CUFF.464	CUFF.464.1	100	2.323212	1.612069	3.034356	10.143758	1599	CUFF.464.1	1684
BnaA01g10650D	BnaA01g10650D	j	CUFF.464	CUFF.464.2	22	0.518964	0.114995	0.922933	2.265934	1599	CUFF.464.1	1684
BnaA01g10660D	BnaA01g10660D	x	CUFF.467	CUFF.467.1	100	0.702373	0.278826	1.125920	2.993054	1159	CUFF.467.1	2178
BnaA01g10710D	BnaA01g10710D	=	CUFF.477	CUFF.477.1	100	16.835272	15.108028	18.562517	75.225616	1575	CUFF.477.1	1584
BnaA01g10720D	BnaA01g10720D	=	CUFF.481	CUFF.481.1	100	6.930514	5.862020	7.999008	31.429785	1666	CUFF.481.1	1581
BnaA01g10730D	BnaA01g10730D	j	CUFF.482	CUFF.482.1	100	1.342605	0.861213	1.823996	5.913550	1678	CUFF.482.1	1430
BnaA01g10740D	BnaA01g10740D	=	CUFF.484	CUFF.484.1	100	8.113610	7.034397	9.192823	36.230661	1926	CUFF.484.1	1650
BnaA01g10750D	BnaA01g10750D	=	CUFF.488	CUFF.488.1	100	3.458752	2.721306	4.196198	15.604325	1818	CUFF.488.1	1707
BnaA01g10760D	BnaA01g10760D	j	CUFF.491	CUFF.491.1	100	7.373734	5.951347	8.796121	33.324549	1502	CUFF.491.3	4492
BnaA01g10760D	BnaA01g10760D	j	CUFF.491	CUFF.491.2	75	5.506999	4.658212	6.355786	24.888106	2662	CUFF.491.3	4492
BnaA01g10760D	BnaA01g10760D	j	CUFF.491	CUFF.491.3	25	1.813653	1.292445	2.334861	8.196550	2855	CUFF.491.3	4492
BnaA01g10760D	BnaA01g10760D	j	CUFF.492	CUFF.492.1	100	7.188648	5.822166	8.555131	32.748733	1215	CUFF.492.1	4492
BnaA01g10780D	BnaA01g10780D	j	CUFF.499	CUFF.499.1	100	39.664274	35.553561	43.774987	181.014208	911	CUFF.499.1	1749
BnaA01g10790D	BnaA01g10790D	=	CUFF.501	CUFF.501.1	100	12.127592	10.694400	13.560785	53.351124	1644	CUFF.501.1	1203
BnaA01g10800D	BnaA01g10800D	=	CUFF.506	CUFF.506.1	100	11.580937	10.316608	12.845267	52.633336	2430	CUFF.506.1	1563
BnaA01g10810D	BnaA01g10810D	j	CUFF.507	CUFF.507.1	100	3.497008	2.997089	3.996927	15.893289	4406	CUFF.507.1	3001
BnaA01g10830D	BnaA01g10830D	c	CUFF.513	CUFF.513.1	100	2.326786	1.157756	3.495815	10.422944	658	CUFF.513.1	2803
BnaA01g10830D	BnaA01g10830D	j	CUFF.513	CUFF.513.2	76	1.764776	1.306828	2.222724	7.905396	2328	CUFF.513.2	2803
BnaA01g10840D	BnaA01g10840D	j	CUFF.515	CUFF.515.1	23	0.709098	0.402079	1.016117	3.195436	3720	CUFF.515.1	3336
BnaA01g10840D	BnaA01g10840D	j	CUFF.515	CUFF.515.2	100	3.019730	2.497002	3.542458	13.607927	3595	CUFF.515.1	3336
BnaA01g17480D	BnaA01g17480D	j	CUFF.516	CUFF.516.1	32	0.695498	0.235459	1.155538	3.100632	1407	CUFF.516.3	1481
BnaA01g17480D	BnaA01g17480D	j	CUFF.516	CUFF.516.2	31	0.689258	0.249411	1.129106	3.072814	1431	CUFF.516.3	1481
BnaA01g17480D	BnaA01g17480D	j	CUFF.516	CUFF.516.3	100	2.192933	1.476586	2.909280	9.776414	1485	CUFF.516.3	1481
BnaA01g17490D	BnaA01g17490D	c	CUFF.517	CUFF.517.1	100	4.463013	3.724714	5.201311	20.281099	2159	CUFF.517.1	5829
BnaA01g17490D	BnaA01g17490D	c	CUFF.519	CUFF.519.1	100	2.372245	1.334500	3.409990	10.902000	1054	CUFF.519.1	5829
BnaA01g17490D	BnaA01g17490D	j	CUFF.519	CUFF.519.2	54	1.284196	0.506947	2.061445	5.901711	1054	CUFF.519.1	5829
BnaA01g17490D	BnaA01g17490D	j	CUFF.519	CUFF.519.3	62	1.467325	0.638204	2.296446	6.743308	1054	CUFF.519.1	5829
BnaA01g17460D	BnaA01g17460D	e	CUFF.518	CUFF.518.1	100	2.224300	1.470812	2.977788	9.927590	1515	CUFF.518.1	1101
BnaA01g17460D	BnaA01g17460D	=	CUFF.520	CUFF.520.1	100	27.951909	24.732269	31.171548	124.756159	1017	CUFF.518.1	1101
BnaA01g16780D	BnaA01g16780D	j	CUFF.521	CUFF.521.1	100	118.747475	110.285731	127.209220	532.551013	840	CUFF.521.1	2366
BnaA01g18130D	BnaA01g18130D	e	CUFF.522	CUFF.522.1	100	1.900220	1.290990	2.509451	8.665959	1442	CUFF.522.1	1395
BnaA01g17890D	BnaA01g17890D	j	CUFF.523	CUFF.523.1	26	2.495872	1.422237	3.569506	11.305770	1150	CUFF.523.1	1201
BnaA01g17890D	BnaA01g17890D	j	CUFF.523	CUFF.523.2	22	2.171895	1.117877	3.225913	9.838225	1048	CUFF.523.1	1201
BnaA01g17890D	BnaA01g17890D	=	CUFF.523	CUFF.523.3	100	9.713051	7.745936	11.680166	43.998064	1048	CUFF.523.1	1201
BnaA01g18180D	BnaA01g18180D	=	CUFF.524	CUFF.524.1	100	12.421629	10.787301	14.055958	55.815503	1372	CUFF.524.1	1737
BnaA01g18270D	BnaA01g18270D	=	CUFF.525	CUFF.525.1	100	8.580014	5.783356	11.376673	37.737949	504	CUFF.525.1	1810
BnaA01g18280D	BnaA01g18280D	=	CUFF.526	CUFF.526.1	100	2.083127	1.527121	2.639134	9.501467	1840	CUFF.526.1	1848
BnaA01g18330D	BnaA01g18330D	=	CUFF.527	CUFF.527.1	100	2.401869	1.494048	3.309690	10.947114	926	CUFF.527.1	855
BnaA01g18340D	BnaA01g18340D	e	CUFF.528	CUFF.528.1	100	0.661717	0.262686	1.060747	2.744346	1215	CUFF.528.1	3379
BnaA01g18350D	BnaA01g18350D	=	CUFF.529	CUFF.529.1	100	9.153779	6.792965	11.514594	41.935959	648	CUFF.529.1	686
BnaA01g18340D	BnaA01g18340D	j	CUFF.530	CUFF.530.1	100	35.186436	29.524147	40.848725	162.471754	527	CUFF.530.1	3379
BnaA01g18390D	BnaA01g18390D	=	CUFF.531	CUFF.531.1	100	21.618257	18.306728	24.929787	97.778014	720	CUFF.531.1	748
BnaA01g18380D	BnaA01g18380D	=	CUFF.532	CUFF.532.1	100	8.943687	7.072752	10.814621	40.147664	882	CUFF.532.1	970
BnaA01g18320D	BnaA01g18320D	j	CUFF.533	CUFF.533.1	100	12.168838	10.765426	13.572249	54.723037	1931	CUFF.533.1	1884
BnaA01g18410D	BnaA01g18410D	=	CUFF.534	CUFF.534.1	100	8.822128	7.336223	10.308033	39.328271	1181	CUFF.534.1	1360
BnaA01g18360D	BnaA01g18360D	j	CUFF.535	CUFF.535.1	100	8.894825	7.823806	9.965845	40.279220	2338	CUFF.535.1	2976
BnaA01g18620D	BnaA01g18620D	e	CUFF.536	CUFF.536.1	100	5.876170	3.734691	8.017649	26.084787	564	CUFF.536.1	852
BnaA01g18630D	BnaA01g18630D	=	CUFF.537	CUFF.537.1	100	3.027272	2.421646	3.632898	13.627094	2170	CUFF.537.1	2175
BnaA01g18430D	BnaA01g18430D	j	CUFF.538	CUFF.538.1	26	2.461015	1.426566	3.495463	11.316572	1222	CUFF.538.3	1269
BnaA01g18430D	BnaA01g18430D	j	CUFF.538	CUFF.538.2	100	9.402404	7.655849	11.148960	43.235411	1227	CUFF.538.3	1269
BnaA01g18430D	BnaA01g18430D	j	CUFF.538	CUFF.538.3	17	1.566343	0.718535	2.414151	7.202569	1228	CUFF.538.3	1269
BnaA01g18460D	BnaA01g18460D	=	CUFF.539	CUFF.539.1	100	3.283277	1.997387	4.569167	14.654549	735	CUFF.539.1	981
BnaA01g18470D	BnaA01g18470D	=	CUFF.540	CUFF.540.1	100	1.020443	0.455849	1.585037	4.601452	1046	CUFF.540.1	1176
BnaA01g18480D	BnaA01g18480D	j	CUFF.541	CUFF.541.1	100	3.986654	3.376463	4.596845	18.166529	2992	CUFF.541.1	2968
BnaA01g18160D	BnaA01g18160D	=	CUFF.542	CUFF.542.1	100	41.087655	38.206197	43.969114	187.326860	2045	CUFF.542.1	2416
BnaA01g19090D	BnaA01g19090D	j	CUFF.543	CUFF.543.1	100	2.336055	1.632727	3.039383	10.605168	1406	CUFF.543.1	1439
-	-	u	CUFF.545	CUFF.545.1	100	13.077389	6.733924	19.420855	59.434922	303	CUFF.545.1	-
BnaA01g19130D	BnaA01g19130D	j	CUFF.546	CUFF.546.1	100	12.740947	11.168201	14.313693	58.208013	1474	CUFF.546.1	1449
BnaA01g19120D	BnaA01g19120D	=	CUFF.547	CUFF.547.1	100	8.195827	6.911933	9.479720	37.641713	1405	CUFF.547.1	1245
BnaA01g19150D	BnaA01g19150D	j	CUFF.550	CUFF.550.1	35	4.143800	1.953621	6.333979	18.306839	610	CUFF.550.2	799
BnaA01g19150D	BnaA01g19150D	=	CUFF.550	CUFF.550.2	100	11.966177	9.455264	14.477090	52.865218	798	CUFF.550.2	799
BnaA01g19170D	BnaA01g19170D	j	CUFF.551	CUFF.551.1	39	0.752275	0.252435	1.252115	3.389790	1507	CUFF.551.1	1748
BnaA01g19170D	BnaA01g19170D	j	CUFF.551	CUFF.551.2	100	1.916416	1.189414	2.643418	8.635470	1498	CUFF.551.1	1748
BnaA01g19170D	BnaA01g19170D	j	CUFF.551	CUFF.551.3	71	1.365184	0.722523	2.007845	6.151590	1507	CUFF.551.1	1748
BnaA01g19210D	BnaA01g19210D	=	CUFF.555	CUFF.555.1	100	3.843465	2.916833	4.770097	17.338762	1366	CUFF.555.1	1363
BnaA01g19220D	BnaA01g19220D	e	CUFF.556	CUFF.556.1	100	1.399248	0.846461	1.952035	6.312333	1397	CUFF.556.1	1356
BnaA01g18540D	BnaA01g18540D	o	CUFF.552	CUFF.552.1	100	92.120819	86.442940	97.798698	413.511142	1661	CUFF.554.1	2845
BnaA01g18540D	BnaA01g18540D	c	CUFF.554	CUFF.554.1	100	24.766730	22.200023	27.333436	111.172684	1847	CUFF.554.1	2845
BnaA01g19230D	BnaA01g19230D	j	CUFF.559	CUFF.559.1	14	0.366819	0.108711	0.624927	1.627048	2684	CUFF.559.2	2508
BnaA01g19230D	BnaA01g19230D	=	CUFF.559	CUFF.559.2	100	2.584596	2.021331	3.147861	11.464137	2710	CUFF.559.2	2508
BnaA01g19230D	BnaA01g19230D	j	CUFF.559	CUFF.559.3	19	0.503034	0.193076	0.812992	2.231239	2710	CUFF.559.2	2508
BnaA01g19280D	BnaA01g19280D	j	CUFF.560	CUFF.560.1	100	4.735704	3.309901	6.161507	21.440978	819	CUFF.560.1	1497
BnaA01g19260D	BnaA01g19260D	j	CUFF.562	CUFF.562.1	100	1.927508	1.548649	2.306366	8.855903	3599	CUFF.562.1	3032
BnaA01g19700D	BnaA01g19700D	=	CUFF.575	CUFF.575.1	100	12.907282	10.411694	15.402871	58.500513	730	CUFF.575.1	1019
BnaA01g19710D	BnaA01g19710D	j	CUFF.579	CUFF.579.1	100	8.073745	6.079669	10.067821	35.167458	792	CUFF.579.2	1181
BnaA01g19710D	BnaA01g19710D	j	CUFF.579	CUFF.579.2	23	1.852231	0.870621	2.833842	8.067913	875	CUFF.579.2	1181
BnaA01g19810D	BnaA01g19810D	e	CUFF.583	CUFF.583.1	100	3.831680	3.245209	4.418151	17.177335	3103	CUFF.583.1	3037
BnaA01g19790D	BnaA01g19790D	j	CUFF.585	CUFF.585.1	55	5.222370	4.533852	5.910888	23.949093	3383	CUFF.585.1	3736
BnaA01g19790D	BnaA01g19790D	c	CUFF.585	CUFF.585.2	100	9.492165	7.336346	11.647984	43.529804	839	CUFF.585.1	3736
BnaA01g19790D	BnaA01g19790D	c	CUFF.585	CUFF.585.3	100	9.538805	7.586158	11.491452	43.743687	935	CUFF.585.1	3736
BnaA01g19750D	BnaA01g19750D	c	CUFF.584	CUFF.584.1	100	19.759150	17.347048	22.171251	88.664752	1059	CUFF.584.1	1322
-	-	u	CUFF.589	CUFF.589.1	73	1.385633	0.688184	2.083082	6.124119	975	CUFF.589.1	-
-	-	u	CUFF.589	CUFF.589.2	99	1.880707	0.660186	3.101228	8.312208	646	CUFF.589.1	-
-	-	u	CUFF.589	CUFF.589.3	100	1.902105	0.798809	3.005400	8.406780	731	CUFF.589.1	-
BnaA01g19870D	BnaA01g19870D	=	CUFF.591	CUFF.591.1	100	1.543893	1.077664	2.010121	6.896221	1925	CUFF.591.1	1987
BnaA01g19860D	BnaA01g19860D	j	CUFF.592	CUFF.592.1	100	6.913412	4.626913	9.199910	29.784773	699	CUFF.592.1	763
BnaA01g19860D	BnaA01g19860D	j	CUFF.592	CUFF.592.2	59	4.061673	2.248950	5.874397	17.498743	697	CUFF.592.1	763
-	-	u	CUFF.593	CUFF.593.1	100	7.693208	6.090627	9.295789	34.901948	956	CUFF.593.1	-
BnaA01g19880D	BnaA01g19880D	e	CUFF.595	CUFF.595.1	100	2.839143	1.821168	3.857119	12.946026	924	CUFF.595.1	1214
BnaA01g20060D	BnaA01g20060D	=	CUFF.600	CUFF.600.1	100	2.185485	1.684725	2.686246	9.751223	2298	CUFF.600.1	2300
BnaA01g20080D	BnaA01g20080D	o	CUFF.601	CUFF.601.1	59	1.625319	0.866480	2.384158	7.555885	1155	CUFF.601.2	1435
BnaA01g20080D	BnaA01g20080D	o	CUFF.601	CUFF.601.2	100	2.769646	1.894878	3.644413	12.875702	1312	CUFF.601.2	1435
BnaA01g20040D	BnaA01g20040D	j	CUFF.603	CUFF.603.1	100	2.226659	1.419276	3.034043	9.929620	1097	CUFF.603.1	3343
BnaA01g17050D	BnaA01g17050D	=	CUFF.544	CUFF.544.1	100	13.137844	11.655609	14.620080	58.861046	1891	CUFF.544.1	1860
-	-	u	CUFF.548	CUFF.548.1	100	5.495608	3.692340	7.298876	24.107765	754	CUFF.548.1	-
-	-	u	CUFF.548	CUFF.548.2	45	2.457533	0.733976	4.181090	10.780540	571	CUFF.548.1	-
BnaA01g17060D	BnaA01g17060D	c	CUFF.549	CUFF.549.1	100	1.871545	0.671665	3.071425	8.526479	620	CUFF.549.2	1598
BnaA01g17060D	BnaA01g17060D	j	CUFF.549	CUFF.549.2	78	1.455230	0.901588	2.008871	6.629808	1488	CUFF.549.2	1598
-	-	u	CUFF.553	CUFF.553.1	100	0.679893	0.276925	1.082862	3.155944	1289	CUFF.553.1	-
BnaA01g17090D	BnaA01g17090D	=	CUFF.557	CUFF.557.1	100	1.303527	0.845067	1.761988	5.755245	1706	CUFF.557.1	1284
BnaA01g17100D	BnaA01g17100D	=	CUFF.558	CUFF.558.1	100	1.798047	1.044466	2.551628	8.153740	992	CUFF.558.1	902
BnaA01g17130D	BnaA01g17130D	c	CUFF.561	CUFF.561.1	100	4.213639	3.203618	5.223660	18.905686	1242	CUFF.561.1	2182
BnaA01g17140D	BnaA01g17140D	j	CUFF.563	CUFF.563.1	100	3.469545	2.862591	4.076498	15.761205	3079	CUFF.563.3	2550
BnaA01g17140D	BnaA01g17140D	j	CUFF.563	CUFF.563.2	24	0.840474	0.474287	1.206662	3.818048	3085	CUFF.563.3	2550
BnaA01g17140D	BnaA01g17140D	j	CUFF.563	CUFF.563.3	22	0.771738	0.432042	1.111433	3.505796	3155	CUFF.563.3	2550
BnaA01g17150D	BnaA01g17150D	j	CUFF.566	CUFF.566.1	100	2.664511	1.584311	3.744711	11.762932	905	CUFF.566.1	1248
BnaA01g17150D	BnaA01g17150D	x	CUFF.567	CUFF.567.1	100	1.762898	0.848337	2.677459	7.782611	921	CUFF.567.1	1248
BnaA01g17170D	BnaA01g17170D	x	CUFF.569	CUFF.569.1	100	45.740874	43.068394	48.413354	203.186875	1747	CUFF.569.1	1744
BnaA01g17200D	BnaA01g17200D	=	CUFF.571	CUFF.571.1	100	5.879494	4.103991	7.654997	25.608174	688	CUFF.571.1	743
BnaA01g17210D	BnaA01g17210D	=	CUFF.572	CUFF.572.1	100	6.132385	2.578422	9.686348	23.260825	350	CUFF.572.1	171
BnaA01g17240D	BnaA01g17240D	j	CUFF.574	CUFF.574.1	100	1.030100	0.545179	1.515021	4.810686	1321	CUFF.574.1	528
BnaA01g17290D	BnaA01g17290D	e	CUFF.578	CUFF.578.1	100	11.914036	8.333231	15.494842	51.615977	465	CUFF.578.1	315
-	-	u	CUFF.580	CUFF.580.1	100	31.703357	28.829103	34.577610	141.079904	1155	CUFF.580.1	-
-	-	u	CUFF.586	CUFF.586.1	100	3.201811	1.648705	4.754918	15.265381	556	CUFF.586.1	-
BnaA01g17350D	BnaA01g17350D	e	CUFF.588	CUFF.588.1	100	6.583949	4.633055	8.534842	28.947212	694	CUFF.588.1	761
BnaA01g17350D	BnaA01g17350D	=	CUFF.590	CUFF.590.1	100	49.502570	41.118712	57.886428	217.644681	426	CUFF.588.1	761
BnaA01g17400D	BnaA01g17400D	j	CUFF.599	CUFF.599.1	32	2.067038	0.974926	3.159150	9.193544	791	CUFF.599.1	796
BnaA01g17400D	BnaA01g17400D	=	CUFF.599	CUFF.599.2	100	6.428014	4.088199	8.767829	28.589810	584	CUFF.599.1	796
BnaA01g17410D	BnaA01g17410D	=	CUFF.602	CUFF.602.1	100	6.190165	5.428900	6.951429	27.922694	3108	CUFF.602.1	1827
BnaA01g17910D	BnaA01g17910D	=	CUFF.564	CUFF.564.1	100	7.329441	6.243454	8.415427	33.405906	1739	CUFF.564.1	1528
BnaA01g17930D	BnaA01g17930D	=	CUFF.565	CUFF.565.1	100	11.442763	9.079405	13.806122	51.132554	757	CUFF.565.1	942
BnaA01g17950D	BnaA01g17950D	=	CUFF.568	CUFF.568.1	100	11.077593	9.392657	12.762528	49.027708	1251	CUFF.568.1	1346
BnaA01g17960D	BnaA01g17960D	e	CUFF.570	CUFF.570.1	100	9.752486	8.365747	11.139225	43.674241	1450	CUFF.570.1	933
BnaA01g17980D	BnaA01g17980D	=	CUFF.573	CUFF.573.1	100	15.064436	12.831583	17.297290	68.209463	1026	CUFF.573.1	1121
BnaA01g17990D	BnaA01g17990D	j	CUFF.576	CUFF.576.1	100	12.227610	10.379733	14.075487	55.714432	1169	CUFF.576.1	1918
BnaA01g18000D	BnaA01g18000D	=	CUFF.577	CUFF.577.1	100	5.806960	4.339490	7.274431	26.205099	904	CUFF.577.1	826
BnaA01g18010D	BnaA01g18010D	=	CUFF.581	CUFF.581.1	100	13.631805	11.919316	15.344295	62.115454	1486	CUFF.581.1	1694
BnaA01g18030D	BnaA01g18030D	=	CUFF.582	CUFF.582.1	100	11.359420	9.102459	13.616380	51.760972	803	CUFF.582.1	888
BnaA01g18040D	BnaA01g18040D	j	CUFF.587	CUFF.587.1	100	0.521942	0.193499	0.850385	2.375443	1941	CUFF.587.2	1997
BnaA01g18040D	BnaA01g18040D	j	CUFF.587	CUFF.587.2	88	0.457231	0.147208	0.767254	2.080932	1942	CUFF.587.2	1997
BnaA01g18070D	BnaA01g18070D	e	CUFF.594	CUFF.594.1	100	1.671676	0.753647	2.589705	7.456220	1041	CUFF.596.1	1288
BnaA01g18070D	BnaA01g18070D	j	CUFF.596	CUFF.596.1	100	2.625987	1.663410	3.588564	11.712758	1183	CUFF.596.1	1288
BnaA01g18070D	BnaA01g18070D	j	CUFF.597	CUFF.597.1	100	0.969538	0.473370	1.465706	4.168775	1268	CUFF.597.1	1288
BnaA01g18090D	BnaA01g18090D	j	CUFF.598	CUFF.598.1	26	2.191768	1.326530	3.057005	9.888677	1271	CUFF.598.2	1200
BnaA01g18090D	BnaA01g18090D	j	CUFF.598	CUFF.598.2	100	8.354381	6.891719	9.817043	37.692758	1327	CUFF.598.2	1200
BnaA01g19970D	BnaA01g19970D	=	CUFF.605	CUFF.605.1	100	6.233506	5.460658	7.006353	28.194680	2731	CUFF.605.1	2056
-	-	u	CUFF.604	CUFF.604.1	100	0.945923	0.499716	1.392130	4.211501	1355	CUFF.604.1	-
BnaA01g20280D	BnaA01g20280D	=	CUFF.606	CUFF.606.1	100	3.596511	2.779618	4.413403	16.360015	1534	CUFF.606.1	1458
BnaA01g20290D	BnaA01g20290D	=	CUFF.607	CUFF.607.1	100	1.181729	0.705192	1.658266	5.461417	1528	CUFF.607.1	1458
BnaA01g20300D	BnaA01g20300D	e	CUFF.609	CUFF.609.1	100	0.827517	0.304743	1.350291	3.999443	986	CUFF.609.1	1878
BnaA01g20260D	BnaA01g20260D	e	CUFF.608	CUFF.608.1	100	0.949160	0.346918	1.551402	4.363501	1090	CUFF.610.1	1126
BnaA01g20260D	BnaA01g20260D	=	CUFF.610	CUFF.610.1	100	4.363416	3.261133	5.465700	20.059602	1198	CUFF.610.1	1126
BnaA01g20230D	BnaA01g20230D	=	CUFF.611	CUFF.611.1	100	32.418597	25.425849	39.411346	146.196437	406	CUFF.611.1	700
BnaA01g20370D	BnaA01g20370D	j	CUFF.612	CUFF.612.1	21	0.911261	0.327031	1.495490	4.183065	1237	CUFF.612.1	1197
BnaA01g20370D	BnaA01g20370D	j	CUFF.612	CUFF.612.2	100	4.406158	3.235936	5.576380	20.226098	1126	CUFF.612.1	1197
BnaA01g20360D	BnaA01g20360D	j	CUFF.614	CUFF.614.1	100	1.961254	1.360338	2.562170	8.913627	1862	CUFF.614.1	1886
BnaA01g20360D	BnaA01g20360D	j	CUFF.614	CUFF.614.2	22	0.428265	0.080904	0.775626	1.946405	1823	CUFF.614.1	1886
BnaA01g20330D	BnaA01g20330D	x	CUFF.613	CUFF.613.1	100	10.358853	6.519686	14.198019	46.273489	417	CUFF.613.1	522
-	-	u	CUFF.615	CUFF.615.1	100	3.681936	2.472916	4.890956	16.626012	864	CUFF.615.1	-
BnaA01g20380D	BnaA01g20380D	e	CUFF.616	CUFF.616.1	100	31.119926	29.176006	33.063846	139.624900	2204	CUFF.616.1	1704
BnaA01g20420D	BnaA01g20420D	=	CUFF.617	CUFF.617.1	100	10.165320	8.934299	11.396341	46.173650	1842	CUFF.617.1	1695
BnaA01g20390D	BnaA01g20390D	=	CUFF.618	CUFF.618.1	100	28.124460	23.265093	32.983828	127.242528	548	CUFF.618.1	1047
BnaA01g20430D	BnaA01g20430D	=	CUFF.619	CUFF.619.1	100	19.619406	15.675806	23.563005	91.631806	542	CUFF.619.1	210
-	-	u	CUFF.621	CUFF.621.1	100	45.476204	41.267660	49.684748	206.171923	1009	CUFF.621.1	-
BnaA01g20440D	BnaA01g20440D	o	CUFF.620	CUFF.620.1	100	0.895236	0.387836	1.402637	3.934896	1136	CUFF.620.1	1035
BnaA01g20450D	BnaA01g20450D	=	CUFF.622	CUFF.622.1	100	5.621955	4.332516	6.911395	24.719165	1055	CUFF.622.1	1083
BnaA01g20470D	BnaA01g20470D	j	CUFF.623	CUFF.623.1	66	3.205681	2.062782	4.348581	14.371132	1192	CUFF.623.3	1243
BnaA01g20470D	BnaA01g20470D	j	CUFF.623	CUFF.623.2	83	4.043379	2.889256	5.197501	18.126544	1262	CUFF.623.3	1243
BnaA01g20470D	BnaA01g20470D	=	CUFF.623	CUFF.623.3	100	4.856846	3.557424	6.156268	21.773334	1296	CUFF.623.3	1243
-	-	u	CUFF.624	CUFF.624.1	100	2.236341	1.208789	3.263892	9.829546	742	CUFF.624.1	-
BnaA01g20890D	BnaA01g20890D	=	CUFF.625	CUFF.625.1	100	5.639161	4.482528	6.795793	25.709709	1434	CUFF.625.1	1523
BnaA01g20890D	BnaA01g20890D	j	CUFF.625	CUFF.625.2	13	0.713091	0.162036	1.264145	3.251078	1434	CUFF.625.1	1523
BnaA01g20850D	BnaA01g20850D	j	CUFF.626	CUFF.626.1	75	2.904356	2.145806	3.662906	13.427709	1782	CUFF.626.1	2278
BnaA01g20850D	BnaA01g20850D	=	CUFF.626	CUFF.626.2	100	3.877620	2.792520	4.962719	17.927398	1282	CUFF.626.1	2278
BnaA01g20900D	BnaA01g20900D	=	CUFF.627	CUFF.627.1	84	7.115718	5.449676	8.781760	32.098886	1083	CUFF.627.2	1210
BnaA01g20900D	BnaA01g20900D	j	CUFF.627	CUFF.627.2	100	8.484005	6.712017	10.255992	38.271205	1104	CUFF.627.2	1210
BnaA01g20960D	BnaA01g20960D	=	CUFF.628	CUFF.628.1	100	1.724977	1.145086	2.304868	7.782062	1479	CUFF.628.1	1139
BnaA01g20980D	BnaA01g20980D	=	CUFF.629	CUFF.629.1	100	2.630472	2.078796	3.182149	11.991827	2283	CUFF.629.1	1332
BnaA01g20950D	BnaA01g20950D	=	CUFF.630	CUFF.630.1	100	49.866215	44.068819	55.663611	227.116488	598	CUFF.630.1	701
BnaA01g21030D	BnaA01g21030D	=	CUFF.631	CUFF.631.1	100	2.074801	1.164556	2.985047	9.046794	874	CUFF.631.1	669
BnaA01g21060D	BnaA01g21060D	j	CUFF.632	CUFF.632.1	100	1.449572	0.911514	1.987630	6.260152	1452	CUFF.632.1	1451
BnaA01g21090D	BnaA01g21090D	e	CUFF.633	CUFF.633.1	100	1.153694	0.408768	1.898619	4.983687	752	CUFF.633.1	537
BnaA01g20970D	BnaA01g20970D	=	CUFF.634	CUFF.634.1	100	41.437606	38.651579	44.223633	188.002452	1520	CUFF.634.1	1538
BnaA01g21120D	BnaA01g21120D	j	CUFF.635	CUFF.635.1	100	2.758798	1.890937	3.626659	12.559139	1237	CUFF.635.1	1335
BnaA01g21120D	BnaA01g21120D	=	CUFF.635	CUFF.635.2	72	1.999695	0.856233	3.143156	9.103401	716	CUFF.635.1	1335
BnaA01g21040D	BnaA01g21040D	j	CUFF.636	CUFF.636.1	100	5.387088	3.977535	6.796641	24.666495	1077	CUFF.636.2	1284
BnaA01g21040D	BnaA01g21040D	j	CUFF.636	CUFF.636.2	31	1.676233	0.918324	2.434143	7.675168	1169	CUFF.636.2	1284
BnaA01g21040D	BnaA01g21040D	j	CUFF.636	CUFF.636.3	21	1.119233	0.387271	1.851196	5.124766	1089	CUFF.636.2	1284
BnaA01g21070D	BnaA01g21070D	j	CUFF.637	CUFF.637.1	100	3.955253	3.150035	4.760471	17.613791	2053	CUFF.637.3	2122
BnaA01g21070D	BnaA01g21070D	c	CUFF.637	CUFF.637.2	33	1.299657	0.654818	1.944495	5.787715	1571	CUFF.637.3	2122
BnaA01g21070D	BnaA01g21070D	j	CUFF.637	CUFF.637.3	28	1.104056	0.638583	1.569529	4.916655	2158	CUFF.637.3	2122
BnaA01g21140D	BnaA01g21140D	e	CUFF.638	CUFF.638.1	100	11.354148	10.009156	12.699141	50.880773	1734	CUFF.638.1	1616
BnaA01g21220D	BnaA01g21220D	=	CUFF.639	CUFF.639.1	100	4.112926	3.203909	5.021943	18.268224	1422	CUFF.639.1	1215
BnaA01g21180D	BnaA01g21180D	=	CUFF.640	CUFF.640.1	100	64.351433	60.059501	68.643365	290.936891	1591	CUFF.640.1	1429
BnaA01g21280D	BnaA01g21280D	j	CUFF.641	CUFF.641.1	100	1.433523	0.816381	2.050666	6.462862	1331	CUFF.641.2	1902
BnaA01g21280D	BnaA01g21280D	j	CUFF.641	CUFF.641.2	53	0.760798	0.414082	1.107513	3.429961	2317	CUFF.641.2	1902
BnaA01g21280D	BnaA01g21280D	j	CUFF.641	CUFF.641.3	57	0.823850	0.150863	1.496836	3.714224	883	CUFF.641.2	1902
BnaA01g21280D	BnaA01g21280D	j	CUFF.641	CUFF.641.4	84	1.198090	0.377155	2.019025	5.401442	819	CUFF.641.2	1902
BnaA01g21340D	BnaA01g21340D	j	CUFF.643	CUFF.643.1	100	36.134191	31.816658	40.451723	165.877253	771	CUFF.643.1	824
BnaA01g21230D	BnaA01g21230D	j	CUFF.642	CUFF.642.1	100	129.026300	118.211066	139.841535	593.794866	593	CUFF.642.1	1114
BnaA01g21390D	BnaA01g21390D	=	CUFF.644	CUFF.644.1	100	1.435385	0.794190	2.076580	6.690989	1099	CUFF.644.1	1049
BnaA01g21380D	BnaA01g21380D	=	CUFF.645	CUFF.645.1	100	8.676432	7.120376	10.232487	40.004675	1086	CUFF.645.1	1136
BnaA01g21410D	BnaA01g21410D	p	CUFF.646	CUFF.646.1	100	22.722813	19.154227	26.291400	106.023436	703	CUFF.646.1	917
BnaA01g21410D	BnaA01g21410D	c	CUFF.647	CUFF.647.1	100	28.042992	24.603947	31.482037	128.822557	811	CUFF.647.1	917
BnaA01g21440D	BnaA01g21440D	=	CUFF.648	CUFF.648.1	100	27.206776	24.879935	29.533617	123.226336	1454	CUFF.648.1	1649
-	-	u	CUFF.649	CUFF.649.1	100	7.288185	6.041122	8.535247	31.936643	1344	CUFF.649.1	-
-	-	u	CUFF.651	CUFF.651.1	100	9.061669	1.997069	16.126269	42.607621	274	CUFF.651.1	-
BnaA01g21460D	BnaA01g21460D	=	CUFF.650	CUFF.650.1	100	0.692536	0.293020	1.092052	3.100338	1298	CUFF.650.1	2286
BnaA01g21250D	BnaA01g21250D	j	CUFF.652	CUFF.652.1	100	2.581161	2.301825	2.860497	11.704910	9443	CUFF.652.1	9408
-	-	u	CUFF.653	CUFF.653.1	100	0.773661	0.144900	1.402422	3.541794	922	CUFF.654.1	-
-	-	u	CUFF.653	CUFF.653.2	68	0.527782	0.061942	0.993622	2.416168	1247	CUFF.654.1	-
-	-	u	CUFF.654	CUFF.654.1	100	2.993868	2.127170	3.860567	13.705831	1355	CUFF.654.1	-
BnaA01g21520D	BnaA01g21520D	=	CUFF.655	CUFF.655.1	100	17.060529	14.390491	19.730568	76.371592	807	CUFF.655.1	861
BnaA01g21450D	BnaA01g21450D	j	CUFF.656	CUFF.656.1	100	12.486119	10.728412	14.243826	56.514659	1205	CUFF.656.1	3864
BnaA01g21450D	BnaA01g21450D	j	CUFF.657	CUFF.657.1	100	13.681542	12.384342	14.978742	61.640925	2630	CUFF.657.1	3864
BnaA01g21560D	BnaA01g21560D	j	CUFF.658	CUFF.658.1	100	1.103921	0.601004	1.606838	4.703675	1486	CUFF.658.1	1478
BnaA01g21560D	BnaA01g21560D	j	CUFF.658	CUFF.658.2	67	0.734377	0.236627	1.232127	3.129091	1186	CUFF.658.1	1478
BnaA01g21580D	BnaA01g21580D	j	CUFF.659	CUFF.659.1	90	2.522251	1.762566	3.281936	11.643236	1511	CUFF.659.1	1572
BnaA01g21580D	BnaA01g21580D	c	CUFF.659	CUFF.659.2	100	2.791055	1.676660	3.905449	12.884088	972	CUFF.659.1	1572
-	-	u	CUFF.660	CUFF.660.1	100	2.071979	1.522903	2.621054	9.346408	1848	CUFF.660.1	-
BnaA01g21630D	BnaA01g21630D	e	CUFF.661	CUFF.661.1	100	3.165851	2.312667	4.019035	14.046422	1277	CUFF.661.1	3408
BnaA01g21620D	BnaA01g21620D	c	CUFF.662	CUFF.662.1	100	3.481197	2.136827	4.825568	14.718687	724	CUFF.662.1	1180
BnaA01g21630D	BnaA01g21630D	e	CUFF.663	CUFF.663.1	100	1.092535	0.762609	1.422461	5.094093	2618	CUFF.663.1	3408
-	-	u	CUFF.664	CUFF.664.1	100	1.856275	1.093348	2.619202	8.617044	1000	CUFF.664.1	-
-	-	u	CUFF.666	CUFF.666.1	97	1.324870	0.582827	2.066912	5.923786	1102	CUFF.666.1	-
-	-	u	CUFF.666	CUFF.666.2	100	1.367141	0.632697	2.101586	6.112791	1101	CUFF.666.1	-
BnaA01g21650D	BnaA01g21650D	c	CUFF.665	CUFF.665.1	100	1.214129	0.813294	1.614964	5.372710	2093	CUFF.665.1	1973
BnaA01g21730D	BnaA01g21730D	=	CUFF.667	CUFF.667.1	100	2.001412	1.394073	2.608751	8.871825	1527	CUFF.667.1	1254
BnaA01g21750D	BnaA01g21750D	j	CUFF.668	CUFF.668.1	100	2.158132	1.524043	2.792221	9.829013	1506	CUFF.668.1	1787
BnaA01g21680D	BnaA01g21680D	o	CUFF.669	CUFF.669.1	39	2.549255	1.489333	3.609177	11.585198	895	CUFF.669.2	378
BnaA01g21680D	BnaA01g21680D	j	CUFF.669	CUFF.669.2	27	1.795283	0.875035	2.715531	8.158742	1106	CUFF.669.2	378
BnaA01g21680D	BnaA01g21680D	j	CUFF.669	CUFF.669.3	73	4.787229	2.882852	6.691605	21.755767	684	CUFF.669.2	378
-	-	u	CUFF.669	CUFF.669.4	100	6.546588	3.334112	9.759064	29.751251	432	CUFF.669.2	-
-	-	u	CUFF.670	CUFF.670.1	100	2.494154	1.229161	3.759148	11.334792	751	CUFF.670.1	-
BnaA01g21850D	BnaA01g21850D	j	CUFF.672	CUFF.672.1	100	1.836697	1.110758	2.562636	8.334538	1111	CUFF.672.1	2371
BnaA01g21720D	BnaA01g21720D	j	CUFF.671	CUFF.671.1	100	14.397212	12.453492	16.340933	65.838192	1246	CUFF.671.1	1144
BnaA01g21860D	BnaA01g21860D	=	CUFF.673	CUFF.673.1	100	24.672211	21.828933	27.515488	112.401074	967	CUFF.673.1	1128
BnaA01g21880D	BnaA01g21880D	j	CUFF.674	CUFF.674.1	17	1.020891	0.359206	1.682576	4.587182	1303	CUFF.674.2	1486
BnaA01g21880D	BnaA01g21880D	j	CUFF.674	CUFF.674.2	100	6.005132	4.733097	7.277168	26.982939	1307	CUFF.674.2	1486
BnaA01g21870D	BnaA01g21870D	j	CUFF.675	CUFF.675.1	100	8.334951	7.041137	9.628765	37.655125	1523	CUFF.675.1	1591
BnaA01g21690D	BnaA01g21690D	j	CUFF.676	CUFF.676.1	46	0.663704	0.409080	0.918329	2.997208	4387	CUFF.676.3	5358
BnaA01g21690D	BnaA01g21690D	j	CUFF.676	CUFF.676.2	50	0.727015	0.475679	0.978351	3.283110	5672	CUFF.676.3	5358
BnaA01g21690D	BnaA01g21690D	j	CUFF.676	CUFF.676.3	100	1.450274	1.133524	1.767025	6.549260	5735	CUFF.676.3	5358
BnaA01g21690D	BnaA01g21690D	j	CUFF.676	CUFF.676.4	44	0.636648	0.363398	0.909898	2.875024	4387	CUFF.676.3	5358
BnaA01g22010D	BnaA01g22010D	=	CUFF.677	CUFF.677.1	100	14.813142	10.437464	19.188819	67.770462	424	CUFF.677.1	288
BnaA01g21990D	BnaA01g21990D	j	CUFF.678	CUFF.678.1	39	1.696581	0.763825	2.629336	7.357394	978	CUFF.678.1	1137
BnaA01g21990D	BnaA01g21990D	j	CUFF.678	CUFF.678.2	100	4.330687	3.013057	5.648317	18.780462	976	CUFF.678.1	1137
BnaA01g22030D	BnaA01g22030D	j	CUFF.679	CUFF.679.1	100	3.775723	3.257271	4.294175	17.086343	3916	CUFF.679.1	3641
BnaA01g22050D	BnaA01g22050D	=	CUFF.681	CUFF.681.1	100	2.237954	1.768599	2.707309	10.182419	2640	CUFF.681.1	2430
BnaA01g21890D	BnaA01g21890D	j	CUFF.680	CUFF.680.1	37	3.437497	2.732652	4.142342	15.535844	2991	CUFF.680.2	2895
BnaA01g21890D	BnaA01g21890D	j	CUFF.680	CUFF.680.2	100	9.241182	8.207727	10.274636	41.765723	3119	CUFF.680.2	2895
-	-	u	CUFF.682	CUFF.682.1	100	12.315353	5.257821	19.372885	33.702858	281	CUFF.682.1	-
BnaA01g22110D	BnaA01g22110D	=	CUFF.683	CUFF.683.1	100	1.460430	0.752017	2.168843	6.238157	925	CUFF.683.1	961
-	-	u	CUFF.685	CUFF.685.1	100	1.359650	0.605452	2.113848	5.815503	804	CUFF.685.1	-
BnaA01g22150D	BnaA01g22150D	=	CUFF.686	CUFF.686.1	100	1.590651	0.978800	2.202503	7.425462	1272	CUFF.686.1	1324
BnaA01g21980D	BnaA01g21980D	c	CUFF.684	CUFF.684.1	100	5.614514	4.906632	6.322396	25.501042	3230	CUFF.684.1	3999
-	-	u	CUFF.687	CUFF.687.1	100	3.219038	1.434662	5.003414	14.732572	490	CUFF.687.1	-
BnaA01g22220D	BnaA01g22220D	j	CUFF.689	CUFF.689.1	73	1.670125	1.151515	2.188735	7.597301	1852	CUFF.689.1	3018
BnaA01g22220D	BnaA01g22220D	c	CUFF.689	CUFF.689.2	100	2.274776	1.337433	3.212119	10.347826	950	CUFF.689.1	3018
BnaA01g22200D	BnaA01g22200D	j	CUFF.690	CUFF.690.1	100	9.987899	8.883967	11.091831	44.922749	2946	CUFF.690.1	3043
BnaA01g22200D	BnaA01g22200D	j	CUFF.690	CUFF.690.2	24	2.395531	1.760977	3.030084	10.774420	2893	CUFF.690.1	3043
BnaA01g22040D	BnaA01g22040D	=	CUFF.691	CUFF.691.1	100	46.378319	42.576704	50.179935	206.360085	1269	CUFF.691.1	1518
BnaA01g22240D	BnaA01g22240D	c	CUFF.692	CUFF.692.1	100	0.943207	0.332814	1.553600	3.894094	880	CUFF.692.1	2025
BnaA01g22230D	BnaA01g22230D	j	CUFF.693	CUFF.693.1	29	7.597019	6.101519	9.092520	34.278508	1642	CUFF.693.1	1952
BnaA01g22230D	BnaA01g22230D	j	CUFF.693	CUFF.693.2	100	26.493451	23.776384	29.210517	119.541093	1478	CUFF.693.1	1952
BnaA01g22310D	BnaA01g22310D	=	CUFF.697	CUFF.697.1	100	10.307847	9.087664	11.528030	45.652334	1883	CUFF.697.1	2023
BnaA01g22340D	BnaA01g22340D	j	CUFF.698	CUFF.698.1	100	1.079113	0.640001	1.518225	4.783265	2159	CUFF.698.2	1905
BnaA01g22340D	BnaA01g22340D	j	CUFF.698	CUFF.698.2	33	0.351056	0.084210	0.617903	1.556089	2247	CUFF.698.2	1905
BnaA01g22340D	BnaA01g22340D	j	CUFF.698	CUFF.698.3	30	0.319424	0.053016	0.585832	1.415874	2160	CUFF.698.2	1905
-	-	u	CUFF.699	CUFF.699.1	100	5.255051	2.705977	7.804125	23.907381	432	CUFF.699.1	-
BnaA01g22360D	BnaA01g22360D	j	CUFF.700	CUFF.700.1	100	2.955718	2.151326	3.760111	13.580229	1702	CUFF.700.1	1725
BnaA01g22360D	BnaA01g22360D	j	CUFF.700	CUFF.700.2	43	1.277643	0.606482	1.948805	5.870210	1407	CUFF.700.1	1725
BnaA01g22360D	BnaA01g22360D	j	CUFF.700	CUFF.700.3	51	1.512847	0.796856	2.228838	6.950869	1508	CUFF.700.1	1725
BnaA01g22360D	BnaA01g22360D	j	CUFF.700	CUFF.700.4	41	1.212857	0.517428	1.908285	5.572544	1395	CUFF.700.1	1725
BnaA01g22430D	BnaA01g22430D	j	CUFF.701	CUFF.701.1	100	1.087967	0.735014	1.440921	4.824483	2307	CUFF.701.1	2127
BnaA01g22260D	BnaA01g22260D	j	CUFF.702	CUFF.702.1	100	7.025237	6.048349	8.002125	31.120415	2975	CUFF.702.2	2085
BnaA01g22260D	BnaA01g22260D	j	CUFF.702	CUFF.702.2	40	2.831373	2.209815	3.452932	12.542425	3420	CUFF.702.2	2085
BnaA01g22260D	BnaA01g22260D	j	CUFF.702	CUFF.702.3	97	6.819628	5.803007	7.836249	30.209607	2679	CUFF.702.2	2085
BnaA01g22460D	BnaA01g22460D	j	CUFF.703	CUFF.703.1	18	0.643664	0.140557	1.146771	2.955819	1256	CUFF.703.1	1283
BnaA01g22460D	BnaA01g22460D	=	CUFF.703	CUFF.703.2	100	3.538747	2.509180	4.568313	16.250544	1166	CUFF.703.1	1283
BnaA01g22480D	BnaA01g22480D	c	CUFF.708	CUFF.708.1	100	2.582259	1.652631	3.511887	11.759698	1124	CUFF.708.2	1511
BnaA01g22480D	BnaA01g22480D	j	CUFF.708	CUFF.708.2	38	0.973276	0.338936	1.607615	4.432332	1201	CUFF.708.2	1511
BnaA01g22490D	BnaA01g22490D	p	CUFF.707	CUFF.707.1	100	3.421491	1.460745	5.382237	8.995013	459	CUFF.707.1	1935
BnaA01g22540D	BnaA01g22540D	o	CUFF.711	CUFF.711.1	100	19.181280	15.854799	22.507760	88.249200	651	CUFF.711.1	606
BnaA01g22410D	BnaA01g22410D	j	CUFF.704	CUFF.704.1	100	1.685377	0.912845	2.457909	7.768886	938	CUFF.704.1	717
BnaA01g22420D	BnaA01g22420D	j	CUFF.704	CUFF.704.2	92	1.557421	0.780290	2.334551	7.179060	883	CUFF.704.2	852
BnaA01g22500D	BnaA01g22500D	j	CUFF.712	CUFF.712.1	100	3.118829	1.823971	4.413686	13.609615	832	CUFF.712.1	1081
BnaA01g22500D	BnaA01g22500D	j	CUFF.712	CUFF.712.2	40	1.262593	0.299961	2.225225	5.509570	832	CUFF.712.1	1081
-	-	u	CUFF.713	CUFF.713.1	100	2.242926	1.414602	3.071251	10.027297	1169	CUFF.713.2	-
-	-	u	CUFF.713	CUFF.713.2	25	0.551139	0.142089	0.960189	2.463940	1487	CUFF.713.2	-
-	-	u	CUFF.714	CUFF.714.1	100	3.060433	1.084350	5.036516	14.592875	434	CUFF.714.1	-
BnaA01g22600D	BnaA01g22600D	=	CUFF.715	CUFF.715.1	100	2.579812	2.064077	3.095547	11.519327	2526	CUFF.715.1	2555
BnaA01g22670D	BnaA01g22670D	=	CUFF.716	CUFF.716.1	100	15.468594	11.902002	19.035185	69.388741	546	CUFF.716.1	1059
BnaA01g22710D	BnaA01g22710D	j	CUFF.718	CUFF.718.1	72	1.643587	0.835557	2.451617	7.469435	1114	CUFF.718.2	1217
BnaA01g22710D	BnaA01g22710D	o	CUFF.718	CUFF.718.2	88	2.032464	1.147378	2.917550	9.236722	1227	CUFF.718.2	1217
BnaA01g22710D	BnaA01g22710D	j	CUFF.718	CUFF.718.3	84	1.922830	0.911806	2.933853	8.738479	1048	CUFF.718.2	1217
BnaA01g22710D	BnaA01g22710D	j	CUFF.718	CUFF.718.4	100	2.298472	1.305646	3.291297	10.445618	1156	CUFF.718.2	1217
BnaA01g22770D	BnaA01g22770D	=	CUFF.723	CUFF.723.1	100	16.522006	14.474236	18.569776	76.545191	1181	CUFF.723.1	1165
BnaA01g22800D	BnaA01g22800D	c	CUFF.725	CUFF.725.1	100	3.716392	2.339034	5.093750	16.392199	733	CUFF.725.1	2091
BnaA01g22910D	BnaA01g22910D	=	CUFF.727	CUFF.727.1	100	10.750520	9.294758	12.206282	48.640216	1471	CUFF.727.1	1536
BnaA01g22940D	BnaA01g22940D	e	CUFF.730	CUFF.730.1	100	1.256326	0.729786	1.782866	5.772243	1313	CUFF.730.1	1110
BnaA01g22950D	BnaA01g22950D	e	CUFF.733	CUFF.733.1	100	1.736603	1.146933	2.326272	7.673794	1454	CUFF.733.1	1501
BnaA01g22920D	BnaA01g22920D	j	CUFF.732	CUFF.732.1	100	2.057742	1.363115	2.752369	9.144748	1294	CUFF.732.1	1938
BnaA01g22970D	BnaA01g22970D	j	CUFF.735	CUFF.735.1	100	0.884761	0.442381	1.327142	3.930852	1300	CUFF.735.1	3365
BnaA01g22930D	BnaA01g22930D	j	CUFF.734	CUFF.734.1	100	3.021675	2.259598	3.783753	13.564051	1599	CUFF.734.1	1889
BnaA01g22930D	BnaA01g22930D	c	CUFF.734	CUFF.734.2	63	1.893984	0.742944	3.045024	8.501938	652	CUFF.734.1	1889
BnaA01g23010D	BnaA01g23010D	j	CUFF.737	CUFF.737.1	50	1.448413	0.557326	2.339500	6.525856	963	CUFF.737.2	1359
BnaA01g23010D	BnaA01g23010D	=	CUFF.737	CUFF.737.2	100	2.900676	1.973573	3.827780	13.069061	1268	CUFF.737.2	1359
BnaA01g22960D	BnaA01g22960D	=	CUFF.736	CUFF.736.1	100	1.418885	0.871646	1.966123	6.770547	1355	CUFF.736.1	1579
BnaA01g22970D	BnaA01g22970D	j	CUFF.739	CUFF.739.1	100	0.872496	0.505861	1.239131	3.849064	1904	CUFF.739.1	3365
BnaA01g23040D	BnaA01g23040D	e	CUFF.740	CUFF.740.1	100	0.662508	0.234735	1.090281	3.137367	1126	CUFF.740.1	2190
BnaA01g23040D	BnaA01g23040D	e	CUFF.741	CUFF.741.1	100	0.840472	0.411768	1.269176	3.809568	1367	CUFF.741.1	2190
BnaA01g23050D	BnaA01g23050D	=	CUFF.748	CUFF.748.1	100	4.494264	3.534320	5.454207	20.748977	1454	CUFF.748.1	1507
BnaA01g23070D	BnaA01g23070D	j	CUFF.747	CUFF.747.1	100	2.018640	1.333830	2.703450	9.114180	1309	CUFF.747.2	2404
BnaA01g23070D	BnaA01g23070D	j	CUFF.747	CUFF.747.2	40	0.798145	0.387118	1.209173	3.603633	1464	CUFF.747.2	2404
BnaA01g23090D	BnaA01g23090D	j	CUFF.746	CUFF.746.1	100	1.024899	0.715007	1.334791	4.642241	2888	CUFF.746.1	2862
BnaA01g23130D	BnaA01g23130D	j	CUFF.751	CUFF.751.1	100	4.408614	3.124130	5.693097	19.376304	901	CUFF.751.1	1642
BnaA01g23140D	BnaA01g23140D	j	CUFF.752	CUFF.752.1	100	7.169595	4.901749	9.437441	32.299752	580	CUFF.752.1	650
BnaA01g23160D	BnaA01g23160D	c	CUFF.756	CUFF.756.1	100	9.175306	6.917865	11.432747	41.246012	682	CUFF.756.1	896
BnaA01g23170D	BnaA01g23170D	j	CUFF.757	CUFF.757.1	100	1.972902	1.317516	2.628288	9.209217	1339	CUFF.757.1	1252
BnaA01g23180D	BnaA01g23180D	c	CUFF.758	CUFF.758.1	100	1.830651	0.674159	2.987143	7.911131	581	CUFF.758.1	2053
BnaA01g23180D	BnaA01g23180D	c	CUFF.760	CUFF.760.1	100	4.771031	3.716563	5.825499	21.053511	1260	CUFF.760.1	2053
BnaA01g23100D	BnaA01g23100D	j	CUFF.761	CUFF.761.1	33	1.442248	0.874333	2.010163	6.561077	2046	CUFF.761.2	1987
BnaA01g23100D	BnaA01g23100D	j	CUFF.761	CUFF.761.2	45	1.968770	1.402825	2.534714	8.956331	2355	CUFF.761.2	1987
BnaA01g23100D	BnaA01g23100D	j	CUFF.761	CUFF.761.3	31	1.360699	0.771111	1.950288	6.190096	1952	CUFF.761.2	1987
BnaA01g23100D	BnaA01g23100D	j	CUFF.761	CUFF.761.4	100	4.369365	3.366715	5.372016	19.877126	1792	CUFF.761.2	1987
BnaA01g23220D	BnaA01g23220D	=	CUFF.763	CUFF.763.1	100	3.847389	3.014357	4.680421	16.503980	1556	CUFF.763.1	1580
BnaA01g23200D	BnaA01g23200D	j	CUFF.768	CUFF.768.1	11	0.475277	0.154091	0.796464	2.114603	2143	CUFF.768.1	3368
BnaA01g23200D	BnaA01g23200D	j	CUFF.768	CUFF.768.2	68	3.028538	2.358657	3.698419	13.474561	2143	CUFF.768.1	3368
BnaA01g23200D	BnaA01g23200D	c	CUFF.768	CUFF.768.3	100	4.442859	2.918662	5.967056	19.767151	770	CUFF.768.1	3368
BnaA01g23290D	BnaA01g23290D	o	CUFF.769	CUFF.769.1	100	1.968154	1.261261	2.675046	8.773904	1179	CUFF.769.1	1029
BnaA01g23150D	BnaA01g23150D	j	CUFF.770	CUFF.770.1	63	4.150124	3.340220	4.960027	18.584873	2197	CUFF.770.1	2152
BnaA01g23150D	BnaA01g23150D	j	CUFF.770	CUFF.770.2	100	6.608353	5.468745	7.747960	29.593189	1783	CUFF.770.1	2152
BnaA01g23310D	BnaA01g23310D	j	CUFF.774	CUFF.774.1	100	46.154430	37.203194	55.105666	210.435685	387	CUFF.774.1	816
BnaA01g23340D	BnaA01g23340D	j	CUFF.776	CUFF.776.1	22	1.986595	1.084320	2.888869	8.889208	1153	CUFF.776.1	1203
BnaA01g23340D	BnaA01g23340D	=	CUFF.776	CUFF.776.2	100	8.835188	7.177489	10.492888	39.533897	1144	CUFF.776.1	1203
BnaA01g23800D	BnaA01g23800D	j	CUFF.787	CUFF.787.1	33	1.330587	0.796085	1.865088	6.148512	2054	CUFF.787.1	1878
BnaA01g23800D	BnaA01g23800D	=	CUFF.787	CUFF.787.2	100	4.021697	3.188262	4.855132	18.583874	1958	CUFF.787.1	1878
-	-	u	CUFF.788	CUFF.788.1	100	67.923774	52.818859	83.028690	198.821051	297	CUFF.788.1	-
BnaA01g20480D	BnaA01g20480D	e	CUFF.717	CUFF.717.1	100	4.110103	2.897417	5.322789	18.783893	933	CUFF.719.1	1954
BnaA01g20480D	BnaA01g20480D	=	CUFF.719	CUFF.719.1	100	12.505969	10.967521	14.044417	57.154476	1665	CUFF.719.1	1954
BnaA01g20490D	BnaA01g20490D	e	CUFF.720	CUFF.720.1	100	3.961519	2.923103	4.999934	17.757232	1129	CUFF.720.1	660
BnaA01g20510D	BnaA01g20510D	o	CUFF.721	CUFF.721.1	100	1.302010	0.909901	1.694118	5.931125	2367	CUFF.721.1	1050
BnaA01g20510D	BnaA01g20510D	e	CUFF.722	CUFF.722.1	100	1.271541	0.553402	1.989680	5.792330	854	CUFF.721.1	1050
BnaA01g20520D	BnaA01g20520D	j	CUFF.729	CUFF.729.1	100	9.017827	8.056733	9.978921	41.047189	3054	CUFF.729.1	2920
BnaA01g20520D	BnaA01g20520D	c	CUFF.729	CUFF.729.2	68	6.117979	4.504648	7.731310	27.847710	929	CUFF.729.1	2920
BnaA01g20530D	BnaA01g20530D	j	CUFF.738	CUFF.738.1	100	21.434014	18.831350	24.036678	97.667935	1176	CUFF.738.2	1903
BnaA01g20530D	BnaA01g20530D	j	CUFF.738	CUFF.738.2	17	3.660920	2.566815	4.755025	16.681639	1348	CUFF.738.2	1903
BnaA01g20550D	BnaA01g20550D	j	CUFF.743	CUFF.743.1	53	0.636941	0.259927	1.013955	2.860483	1996	CUFF.743.1	1872
BnaA01g20550D	BnaA01g20550D	j	CUFF.743	CUFF.743.2	100	1.211744	0.728259	1.695230	5.441907	1898	CUFF.743.1	1872
BnaA01g20560D	BnaA01g20560D	=	CUFF.744	CUFF.744.1	100	3.778591	2.896805	4.660377	16.620463	1395	CUFF.744.1	1206
BnaA01g20600D	BnaA01g20600D	=	CUFF.754	CUFF.754.1	100	66.156815	59.532756	72.780875	302.676755	679	CUFF.754.1	807
BnaA01g20610D	BnaA01g20610D	=	CUFF.755	CUFF.755.1	100	3.105495	2.350476	3.860515	13.650100	1550	CUFF.755.1	1407
BnaA01g20620D	BnaA01g20620D	j	CUFF.759	CUFF.759.1	36	1.340888	0.527475	2.154302	5.995590	920	CUFF.759.1	991
BnaA01g20620D	BnaA01g20620D	=	CUFF.759	CUFF.759.2	100	3.768449	2.379623	5.157275	16.850080	920	CUFF.759.1	991
BnaA01g20620D	BnaA01g20620D	j	CUFF.759	CUFF.759.3	78	2.940862	1.680519	4.201206	13.149646	890	CUFF.759.1	991
BnaA01g20630D	BnaA01g20630D	e	CUFF.765	CUFF.765.1	100	13.670641	10.799350	16.541933	61.517452	686	CUFF.765.1	927
BnaA01g20630D	BnaA01g20630D	j	CUFF.767	CUFF.767.1	100	43.386737	37.891533	48.881941	195.238938	638	CUFF.765.1	927
BnaA01g20640D	BnaA01g20640D	j	CUFF.772	CUFF.772.1	100	3.763681	2.574851	4.952511	17.255328	897	CUFF.772.1	1095
BnaA01g20660D	BnaA01g20660D	=	CUFF.775	CUFF.775.1	100	1.613846	0.937430	2.290261	7.592946	1095	CUFF.775.1	1165
BnaA01g20670D	BnaA01g20670D	c	CUFF.777	CUFF.777.1	100	0.661658	0.294636	1.028680	3.094162	1391	CUFF.777.1	2061
BnaA01g20680D	BnaA01g20680D	=	CUFF.778	CUFF.778.1	100	2.844528	2.153846	3.535210	12.959478	1707	CUFF.778.1	2300
BnaA01g20690D	BnaA01g20690D	=	CUFF.780	CUFF.780.1	100	4.621683	3.592052	5.651315	21.073909	1320	CUFF.780.1	1369
BnaA01g20710D	BnaA01g20710D	j	CUFF.781	CUFF.781.1	100	1.045014	0.415443	1.674585	4.758420	888	CUFF.781.1	1532
BnaA01g20770D	BnaA01g20770D	e	CUFF.782	CUFF.782.1	100	9.965534	8.844310	11.086758	45.585405	2128	CUFF.782.1	2166
-	-	u	CUFF.784	CUFF.784.1	100	26.065285	20.550488	31.580083	120.520539	457	CUFF.784.1	-
BnaA01g20800D	BnaA01g20800D	e	CUFF.789	CUFF.789.1	100	1.298382	0.748160	1.848603	5.823552	1805	CUFF.790.1	2048
BnaA01g20800D	BnaA01g20800D	=	CUFF.790	CUFF.790.1	100	4.375367	3.550901	5.199834	19.624571	2061	CUFF.790.1	2048
BnaA01g23830D	BnaA01g23830D	j	CUFF.791	CUFF.791.1	100	3.351475	2.085501	4.617448	15.140705	763	CUFF.791.1	785
BnaA01g23840D	BnaA01g23840D	j	CUFF.794	CUFF.794.1	78	8.391612	6.728376	10.054847	38.942478	1116	CUFF.794.1	2642
BnaA01g23840D	BnaA01g23840D	j	CUFF.794	CUFF.794.2	100	10.730128	6.243361	15.216896	49.794701	440	CUFF.794.1	2642
BnaA01g24030D	BnaA01g24030D	=	CUFF.795	CUFF.795.1	100	1.756338	0.928392	2.584284	7.949978	844	CUFF.795.1	858
BnaA01g24060D	BnaA01g24060D	j	CUFF.798	CUFF.798.1	25	0.783427	0.268453	1.298400	3.603026	1422	CUFF.798.2	246
BnaA01g24060D	BnaA01g24060D	o	CUFF.798	CUFF.798.2	32	1.009030	0.509420	1.508641	4.640590	1721	CUFF.798.2	246
BnaA01g24060D	BnaA01g24060D	j	CUFF.798	CUFF.798.3	100	3.165913	2.241448	4.090378	14.560222	1442	CUFF.798.2	246
BnaA01g24150D	BnaA01g24150D	p	CUFF.799	CUFF.799.1	100	65.279138	51.880756	78.677520	205.472383	316	CUFF.799.1	1269
BnaA01g24150D	BnaA01g24150D	j	CUFF.800	CUFF.800.1	100	6.245819	4.960103	7.531536	27.292686	1184	CUFF.800.1	1269
BnaA01g24140D	BnaA01g24140D	j	CUFF.801	CUFF.801.1	100	7.270244	5.696022	8.844466	33.304793	972	CUFF.801.1	1155
BnaA01g24250D	BnaA01g24250D	=	CUFF.803	CUFF.803.1	100	3.778591	2.896805	4.660377	16.951990	1395	CUFF.803.1	1465
BnaA01g24160D	BnaA01g24160D	j	CUFF.804	CUFF.804.1	100	22.555857	20.601316	24.510399	102.879367	1646	CUFF.804.1	1735
BnaA01g24310D	BnaA01g24310D	j	CUFF.806	CUFF.806.1	63	2.454164	1.771528	3.136801	11.125338	1615	CUFF.806.1	1559
BnaA01g24310D	BnaA01g24310D	c	CUFF.806	CUFF.806.2	100	3.907864	2.462579	5.353149	17.715322	744	CUFF.806.1	1559
BnaA01g24320D	BnaA01g24320D	=	CUFF.805	CUFF.805.1	100	2.736830	1.570130	3.903530	12.417046	726	CUFF.805.1	1000
-	-	u	CUFF.807	CUFF.807.1	100	2.873703	2.323201	3.424205	13.017937	2455	CUFF.807.1	-
BnaA01g24360D	BnaA01g24360D	o	CUFF.808	CUFF.808.1	100	1.974775	1.588763	2.360787	9.059597	3725	CUFF.808.1	3054
BnaA01g24380D	BnaA01g24380D	j	CUFF.809	CUFF.809.1	100	13.069471	10.226853	15.912090	59.958292	675	CUFF.809.1	378
BnaA01g24430D	BnaA01g24430D	=	CUFF.810	CUFF.810.1	100	21.016366	18.131228	23.901504	94.537644	908	CUFF.810.1	910
BnaA01g24420D	BnaA01g24420D	j	CUFF.811	CUFF.811.2	100	16.449061	14.079232	18.818890	76.560416	1065	CUFF.811.2	1577
BnaA01g24510D	BnaA01g24510D	e	CUFF.812	CUFF.812.1	100	0.675706	0.365233	0.986178	3.076794	1884	CUFF.812.1	4951
BnaA01g24280D	BnaA01g24280D	=	CUFF.814	CUFF.814.1	100	44.854059	41.760930	47.947188	201.876889	1981	CUFF.814.1	1975
BnaA01g24610D	BnaA01g24610D	=	CUFF.815	CUFF.815.1	100	2.894950	1.490693	4.299207	13.114719	589	CUFF.815.1	213
BnaA01g24620D	BnaA01g24620D	j	CUFF.818	CUFF.818.1	100	8.555435	5.503296	11.607574	38.078703	471	CUFF.818.1	548
BnaA01g24550D	BnaA01g24550D	=	CUFF.819	CUFF.819.1	100	8.648977	6.932409	10.365546	40.007960	981	CUFF.819.1	1138
BnaA01g24640D	BnaA01g24640D	=	CUFF.821	CUFF.821.1	100	15.676121	13.124726	18.227517	70.463956	810	CUFF.821.1	833
BnaA01g24530D	BnaA01g24530D	j	CUFF.822	CUFF.822.1	71	11.247127	9.924904	12.569350	50.128538	2156	CUFF.822.1	1463
BnaA01g24530D	BnaA01g24530D	=	CUFF.822	CUFF.822.2	100	15.835788	13.086443	18.585134	70.580240	884	CUFF.822.1	1463
BnaA01g24630D	BnaA01g24630D	j	CUFF.823	CUFF.823.1	32	1.301597	0.627363	1.975832	5.788038	1545	CUFF.823.2	1091
BnaA01g24630D	BnaA01g24630D	j	CUFF.823	CUFF.823.2	27	1.096866	0.526677	1.667055	4.877622	1629	CUFF.823.2	1091
BnaA01g24630D	BnaA01g24630D	=	CUFF.823	CUFF.823.3	100	4.057010	3.042044	5.071976	18.041009	1545	CUFF.823.2	1091
BnaA01g24440D	BnaA01g24440D	=	CUFF.824	CUFF.824.1	100	112.968388	103.751189	122.185586	508.201400	672	CUFF.824.1	1081
BnaA01g23840D	BnaA01g23840D	j	CUFF.816	CUFF.816.1	57	7.362896	6.070106	8.655686	33.856699	1418	CUFF.816.1	2642
BnaA01g23840D	BnaA01g23840D	c	CUFF.816	CUFF.816.2	100	12.959129	10.194914	15.723344	59.589778	703	CUFF.816.1	2642
BnaA01g23850D	BnaA01g23850D	c	CUFF.820	CUFF.820.1	100	107.146758	91.745230	122.548285	492.322682	354	CUFF.820.1	642
BnaA01g23880D	BnaA01g23880D	=	CUFF.829	CUFF.829.1	100	15.937011	14.133424	17.740599	71.964871	1592	CUFF.829.1	1636
BnaA01g23900D	BnaA01g23900D	j	CUFF.830	CUFF.830.1	100	4.558237	3.464309	5.652165	20.698251	1511	CUFF.830.1	1877
BnaA01g23900D	BnaA01g23900D	j	CUFF.830	CUFF.830.2	50	2.294959	1.431210	3.158707	10.421053	1369	CUFF.830.1	1877
BnaA01g23900D	BnaA01g23900D	j	CUFF.830	CUFF.830.3	39	1.757858	0.955882	2.559835	7.982164	1450	CUFF.830.1	1877
BnaA01g23920D	BnaA01g23920D	j	CUFF.832	CUFF.832.1	47	2.766234	1.834620	3.697847	12.796775	1101	CUFF.832.1	2256
BnaA01g23920D	BnaA01g23920D	c	CUFF.832	CUFF.832.2	100	5.943293	4.199657	7.686930	27.494057	761	CUFF.832.1	2256
BnaA01g23920D	BnaA01g23920D	c	CUFF.833	CUFF.833.1	100	3.305895	1.947176	4.664615	14.924901	670	CUFF.833.1	2256
BnaA01g24730D	BnaA01g24730D	o	CUFF.836	CUFF.836.1	100	301.819007	283.690199	319.947815	1367.811743	460	CUFF.836.1	815
BnaA01g24800D	BnaA01g24800D	e	CUFF.837	CUFF.837.1	100	59.376719	53.171639	65.581799	272.673615	610	CUFF.837.1	536
-	-	u	CUFF.839	CUFF.839.1	100	8.285102	7.114023	9.456181	37.334090	2107	CUFF.839.2	-
-	-	u	CUFF.839	CUFF.839.2	23	1.919548	1.296928	2.542167	8.649811	2117	CUFF.839.2	-
-	-	u	CUFF.839	CUFF.839.3	22	1.843644	1.141399	2.545889	8.307776	1772	CUFF.839.2	-
BnaA01g24760D	BnaA01g24760D	=	CUFF.840	CUFF.840.1	100	7.102848	6.253541	7.952156	32.564456	2905	CUFF.840.1	2895
BnaA01g24770D	BnaA01g24770D	j	CUFF.841	CUFF.841.1	39	1.699607	0.732386	2.666828	7.931825	812	CUFF.841.1	997
BnaA01g24770D	BnaA01g24770D	c	CUFF.841	CUFF.841.2	100	4.345416	2.808241	5.882591	20.279447	750	CUFF.841.1	997
BnaA01g24850D	BnaA01g24850D	o	CUFF.842	CUFF.842.1	100	3.527876	1.643269	5.412484	15.220625	485	CUFF.842.1	591
-	-	u	CUFF.843	CUFF.843.1	23	1.175365	0.747733	1.602998	5.348299	2701	CUFF.843.2	-
-	-	u	CUFF.843	CUFF.843.2	100	5.059761	4.246582	5.872939	23.023575	2706	CUFF.843.2	-
-	-	u	CUFF.843	CUFF.843.3	18	0.906747	0.498744	1.314749	4.125995	2700	CUFF.843.2	-
BnaA01g24830D	BnaA01g24830D	j	CUFF.844	CUFF.844.1	67	0.678040	0.344021	1.012058	3.046391	2260	CUFF.844.1	1508
BnaA01g24830D	BnaA01g24830D	j	CUFF.844	CUFF.844.2	100	1.005502	0.547496	1.463508	4.517659	2044	CUFF.844.1	1508
BnaA01g24840D	BnaA01g24840D	j	CUFF.845	CUFF.845.1	100	1.366550	0.947402	1.785697	6.139824	2697	CUFF.845.1	1908
BnaA01g24890D	BnaA01g24890D	=	CUFF.846	CUFF.846.1	100	1.387231	0.551490	2.222972	5.806192	730	CUFF.846.1	691
BnaA01g24920D	BnaA01g24920D	=	CUFF.847	CUFF.847.1	100	4.145721	2.765729	5.525712	18.553036	781	CUFF.847.1	737
BnaA01g24930D	BnaA01g24930D	=	CUFF.848	CUFF.848.1	100	6.261863	3.936265	8.587460	27.891054	516	CUFF.848.1	342
BnaA01g24870D	BnaA01g24870D	o	CUFF.849	CUFF.849.1	100	55.031185	50.557395	59.504975	248.849319	899	CUFF.849.1	1214
-	-	u	CUFF.850	CUFF.850.1	48	1.244738	0.595235	1.894242	5.754774	1107	CUFF.850.1	-
-	-	u	CUFF.850	CUFF.850.2	100	2.596494	1.554096	3.638892	12.004321	889	CUFF.850.1	-
BnaA01g25000D	BnaA01g25000D	=	CUFF.851	CUFF.851.1	100	8.904888	6.936777	10.872999	40.140551	790	CUFF.851.1	751
BnaA01g25020D	BnaA01g25020D	=	CUFF.852	CUFF.852.1	100	15.848008	13.297707	18.398308	73.377407	870	CUFF.852.1	853
BnaA01g25030D	BnaA01g25030D	j	CUFF.853	CUFF.853.1	100	12.340721	7.981699	16.699744	57.287949	418	CUFF.853.2	814
BnaA01g25030D	BnaA01g25030D	j	CUFF.853	CUFF.853.2	12	1.428060	0.585233	2.270887	6.629325	840	CUFF.853.2	814
BnaA01g24990D	BnaA01g24990D	=	CUFF.854	CUFF.854.1	100	32.956289	30.810835	35.101743	145.917506	1944	CUFF.854.1	1642
-	-	u	CUFF.855	CUFF.855.1	100	1.716351	0.916638	2.516064	7.707264	1131	CUFF.855.1	-
-	-	u	CUFF.856	CUFF.856.1	100	8.029818	6.273399	9.786236	36.057855	952	CUFF.855.1	-
BnaA01g25140D	BnaA01g25140D	=	CUFF.858	CUFF.858.1	100	4.460344	3.526807	5.393881	20.377678	1461	CUFF.858.1	1092
BnaA01g25190D	BnaA01g25190D	=	CUFF.861	CUFF.861.1	100	1.773357	1.063374	2.483341	8.400333	1068	CUFF.861.1	603
BnaA01g24650D	BnaA01g24650D	=	CUFF.857	CUFF.857.1	100	19.360293	17.456630	21.263956	87.354474	2008	CUFF.857.1	2124
BnaA01g24650D	BnaA01g24650D	j	CUFF.857	CUFF.857.2	17	3.314676	2.369351	4.260000	14.955959	1957	CUFF.857.1	2124
BnaA01g24690D	BnaA01g24690D	j	CUFF.859	CUFF.859.1	100	102.610955	96.718637	108.503274	460.404122	1697	CUFF.859.1	2015
BnaA01g24700D	BnaA01g24700D	j	CUFF.860	CUFF.860.1	22	1.137117	0.275654	1.998579	5.162800	857	CUFF.860.2	1067
BnaA01g24700D	BnaA01g24700D	=	CUFF.860	CUFF.860.2	100	5.278456	3.743222	6.813689	23.965533	866	CUFF.860.2	1067
BnaA01g24820D	BnaA01g24820D	j	CUFF.862	CUFF.862.1	16	1.981394	1.333835	2.628953	8.945781	2336	CUFF.862.1	1762
BnaA01g24820D	BnaA01g24820D	=	CUFF.862	CUFF.862.2	100	12.516565	11.116446	13.916684	56.510948	2241	CUFF.862.1	1762
BnaA01g25280D	BnaA01g25280D	=	CUFF.866	CUFF.866.1	100	45.958103	37.030510	54.885696	211.430813	374	CUFF.866.1	483
BnaA01g25290D	BnaA01g25290D	=	CUFF.869	CUFF.869.1	100	7.244374	6.322419	8.166329	32.831841	2513	CUFF.869.1	1135
BnaA01g25410D	BnaA01g25410D	e	CUFF.872	CUFF.872.1	100	1.365786	0.783413	1.948159	5.991827	1185	CUFF.872.1	1203
BnaA01g25400D	BnaA01g25400D	=	CUFF.873	CUFF.873.1	100	12.596356	9.201690	15.991021	57.751144	505	CUFF.873.1	590
BnaA01g25270D	BnaA01g25270D	j	CUFF.874	CUFF.874.1	100	17.360086	15.585361	19.134812	78.948902	1812	CUFF.874.1	1276
BnaA01g25490D	BnaA01g25490D	j	CUFF.879	CUFF.879.1	100	12.301676	10.125930	14.477422	55.859128	1157	CUFF.879.1	1023
BnaA01g25490D	BnaA01g25490D	j	CUFF.879	CUFF.879.2	82	10.129119	8.102866	12.155373	45.994040	1154	CUFF.879.1	1023
BnaA01g25540D	BnaA01g25540D	j	CUFF.878	CUFF.878.1	100	2.565449	1.511052	3.619845	11.567771	792	CUFF.878.1	861
BnaA01g25250D	BnaA01g25250D	j	CUFF.880	CUFF.880.1	12	2.390025	1.899937	2.880113	10.914467	4368	CUFF.880.1	4346
BnaA01g25250D	BnaA01g25250D	j	CUFF.880	CUFF.880.2	100	19.848510	18.433501	21.263519	90.641699	4097	CUFF.880.1	4346
BnaA01g05920D	BnaA01g05920D	=	CUFF.688	CUFF.688.1	100	22.356140	20.158088	24.554192	100.670381	1583	CUFF.688.1	1870
BnaA01g05950D	BnaA01g05950D	e	CUFF.694	CUFF.694.1	100	10.452305	7.783656	13.120954	46.596191	607	CUFF.695.1	1049
BnaA01g05950D	BnaA01g05950D	=	CUFF.695	CUFF.695.1	100	55.933016	50.230571	61.635460	249.348392	737	CUFF.695.1	1049
BnaA01g05960D	BnaA01g05960D	=	CUFF.696	CUFF.696.1	100	2.191544	1.307796	3.075292	9.728527	938	CUFF.696.1	1183
BnaA01g05980D	BnaA01g05980D	=	CUFF.705	CUFF.705.1	100	5.533800	4.325483	6.742117	25.540208	1267	CUFF.705.1	1258
BnaA01g05990D	BnaA01g05990D	j	CUFF.706	CUFF.706.1	100	3.818957	3.254850	4.383065	17.625677	3464	CUFF.706.1	3576
BnaA01g05990D	BnaA01g05990D	e	CUFF.709	CUFF.709.1	100	1.412388	0.567482	2.257293	6.511058	840	CUFF.709.1	3576
BnaA01g05990D	BnaA01g05990D	c	CUFF.710	CUFF.710.1	100	3.101123	1.748882	4.453363	14.296069	719	CUFF.709.1	3576
BnaA01g06010D	BnaA01g06010D	=	CUFF.724	CUFF.724.1	100	29.947983	27.903369	31.992596	136.099762	2928	CUFF.724.1	1930
BnaA01g06020D	BnaA01g06020D	=	CUFF.726	CUFF.726.1	100	12.838961	11.254854	14.423069	58.485663	1832	CUFF.726.1	1807
BnaA01g06020D	BnaA01g06020D	e	CUFF.728	CUFF.728.1	100	3.361101	2.365161	4.357042	15.310913	1632	CUFF.726.1	1807
BnaA01g06030D	BnaA01g06030D	c	CUFF.731	CUFF.731.1	100	1.239662	0.779263	1.700061	5.707911	1609	CUFF.731.1	2230
BnaA01g06040D	BnaA01g06040D	=	CUFF.742	CUFF.742.1	100	47.008409	42.192128	51.824690	211.387128	822	CUFF.742.1	879
BnaA01g06090D	BnaA01g06090D	j	CUFF.745	CUFF.745.1	100	2.601690	1.637460	3.565920	11.966365	941	CUFF.745.1	1365
BnaA01g06100D	BnaA01g06100D	j	CUFF.749	CUFF.749.1	100	6.920412	5.814134	8.026690	31.447897	1694	CUFF.749.1	1792
BnaA01g06110D	BnaA01g06110D	=	CUFF.750	CUFF.750.1	100	1.007039	0.504391	1.509687	4.677113	1230	CUFF.750.1	885
BnaA01g06120D	BnaA01g06120D	c	CUFF.753	CUFF.753.1	100	1.118503	0.520638	1.716368	5.333288	976	CUFF.753.1	1826
BnaA01g06130D	BnaA01g06130D	=	CUFF.762	CUFF.762.1	100	47.275567	42.667269	51.883865	209.251857	892	CUFF.762.1	803
BnaA01g06150D	BnaA01g06150D	j	CUFF.764	CUFF.764.1	100	0.897556	0.610450	1.184661	4.089548	2906	CUFF.764.1	858
BnaA01g06160D	BnaA01g06160D	c	CUFF.766	CUFF.766.1	100	9.262440	6.220975	12.303904	43.437954	491	CUFF.766.1	1077
BnaA01g06160D	BnaA01g06160D	c	CUFF.771	CUFF.771.1	100	16.098059	6.768589	25.427529	75.013279	257	CUFF.771.1	1077
BnaA01g06170D	BnaA01g06170D	=	CUFF.773	CUFF.773.1	100	2.521342	1.724928	3.317756	11.029438	1217	CUFF.773.1	1232
BnaA01g06180D	BnaA01g06180D	x	CUFF.779	CUFF.779.1	100	73.525612	70.325315	76.725908	325.293422	1919	CUFF.779.1	1881
BnaA01g06190D	BnaA01g06190D	j	CUFF.783	CUFF.783.1	68	26.302649	23.379074	29.226223	119.589799	1275	CUFF.783.1	1641
BnaA01g06190D	BnaA01g06190D	j	CUFF.783	CUFF.783.2	28	10.965404	8.916562	13.014245	49.856212	1215	CUFF.783.1	1641
BnaA01g06190D	BnaA01g06190D	c	CUFF.783	CUFF.783.3	100	38.893835	33.551861	44.235808	176.837927	670	CUFF.783.1	1641
BnaA01g06210D	BnaA01g06210D	j	CUFF.785	CUFF.785.1	24	2.109217	1.188057	3.030377	9.501323	1022	CUFF.785.1	1285
BnaA01g06210D	BnaA01g06210D	=	CUFF.785	CUFF.785.2	100	8.662747	6.685871	10.639622	39.022797	848	CUFF.785.1	1285
BnaA01g06210D	BnaA01g06210D	e	CUFF.786	CUFF.786.1	100	5.477561	3.044253	7.910869	24.674594	480	CUFF.785.1	1285
BnaA01g06220D	BnaA01g06220D	j	CUFF.792	CUFF.792.1	98	11.349225	9.712417	12.986033	51.610330	1812	CUFF.792.2	2022
BnaA01g06220D	BnaA01g06220D	=	CUFF.792	CUFF.792.2	100	11.639503	10.056089	13.222917	52.930363	1951	CUFF.792.2	2022
BnaA01g06240D	BnaA01g06240D	j	CUFF.793	CUFF.793.1	100	8.820570	7.553329	10.087811	40.111333	1694	CUFF.793.1	733
BnaA01g06250D	BnaA01g06250D	j	CUFF.796	CUFF.796.1	92	17.880243	16.206733	19.553753	80.658457	2216	CUFF.796.1	2628
BnaA01g06250D	BnaA01g06250D	c	CUFF.796	CUFF.796.2	100	19.444349	16.193304	22.695393	87.714199	781	CUFF.796.1	2628
BnaA01g06260D	BnaA01g06260D	=	CUFF.797	CUFF.797.1	100	110.441395	99.505755	121.377034	510.345917	460	CUFF.797.1	676
BnaA01g06310D	BnaA01g06310D	=	CUFF.802	CUFF.802.1	100	2.501250	2.010539	2.991961	11.280854	2679	CUFF.802.1	2640
BnaA01g06330D	BnaA01g06330D	=	CUFF.813	CUFF.813.1	100	48.024675	44.629989	51.419362	219.333682	1748	CUFF.813.1	1849
BnaA01g06340D	BnaA01g06340D	j	CUFF.817	CUFF.817.1	100	5.578740	4.953467	6.204014	25.004331	4170	CUFF.817.1	3558
BnaA01g06350D	BnaA01g06350D	=	CUFF.825	CUFF.825.1	100	11.708093	9.724998	13.691189	52.132819	1170	CUFF.825.2	2059
BnaA01g06350D	BnaA01g06350D	j	CUFF.825	CUFF.825.2	56	6.526386	5.137934	7.914838	29.060145	1366	CUFF.825.2	2059
BnaA01g06370D	BnaA01g06370D	j	CUFF.826	CUFF.826.1	100	2.369265	1.713725	3.024805	10.685764	2174	CUFF.826.1	4029
BnaA01g06370D	BnaA01g06370D	j	CUFF.826	CUFF.826.2	96	2.283744	1.567165	3.000323	10.300051	1997	CUFF.826.1	4029
BnaA01g06370D	BnaA01g06370D	e	CUFF.827	CUFF.827.1	100	4.886304	3.717731	6.054877	22.038013	1527	CUFF.826.1	4029
BnaA01g06370D	BnaA01g06370D	e	CUFF.828	CUFF.828.1	100	0.712558	0.404230	1.020887	3.257837	2058	CUFF.828.1	4029
BnaA01g06380D	BnaA01g06380D	=	CUFF.831	CUFF.831.1	100	6.473098	5.388641	7.557556	29.231379	2122	CUFF.831.2	1521
BnaA01g06380D	BnaA01g06380D	j	CUFF.831	CUFF.831.2	68	4.386251	3.520531	5.251972	19.807542	2313	CUFF.831.2	1521
BnaA01g06380D	BnaA01g06380D	e	CUFF.834	CUFF.834.1	100	3.677592	2.720662	4.634521	16.607360	1476	CUFF.831.2	1521
-	-	u	CUFF.835	CUFF.835.1	100	10.796140	3.825208	17.767072	43.539904	273	CUFF.835.1	-
BnaA01g06420D	BnaA01g06420D	e	CUFF.838	CUFF.838.1	100	26.650181	24.531276	28.769085	120.258564	2178	CUFF.838.1	1897
BnaA01g06440D	BnaA01g06440D	e	CUFF.863	CUFF.863.1	100	62.139906	57.647268	66.632544	276.280462	1336	CUFF.863.1	1025
BnaA01g06440D	BnaA01g06440D	j	CUFF.864	CUFF.864.1	100	308.325116	290.937093	325.713140	1370.845430	769	CUFF.863.1	1025
BnaA01g06460D	BnaA01g06460D	o	CUFF.865	CUFF.865.1	100	6.054968	2.451419	9.658516	28.715466	353	CUFF.865.1	1782
BnaA01g06460D	BnaA01g06460D	e	CUFF.867	CUFF.867.1	100	2.316567	1.497383	3.135751	10.534137	1588	CUFF.867.1	1782
BnaA01g06460D	BnaA01g06460D	c	CUFF.868	CUFF.868.1	100	13.756063	11.860912	15.651213	62.553010	1370	CUFF.867.1	1782
BnaA01g06470D	BnaA01g06470D	e	CUFF.870	CUFF.870.1	100	4.896829	3.564221	6.229438	22.276826	1134	CUFF.870.1	1326
BnaA01g06470D	BnaA01g06470D	=	CUFF.871	CUFF.871.1	100	52.566597	47.785012	57.348182	239.137782	961	CUFF.870.1	1326
-	-	u	CUFF.875	CUFF.875.1	100	23.757011	19.683878	27.830144	105.423588	795	CUFF.875.1	-
BnaA01g06480D	BnaA01g06480D	p	CUFF.876	CUFF.876.1	100	31.357571	26.718083	35.997059	139.151665	775	CUFF.876.1	228
BnaA01g06490D	BnaA01g06490D	=	CUFF.877	CUFF.877.1	100	17.885483	12.012511	23.758456	85.782634	365	CUFF.877.1	646
BnaA01g25550D	BnaA01g25550D	=	CUFF.881	CUFF.881.1	100	6.809921	5.478179	8.141663	31.705275	1300	CUFF.881.1	1164
BnaA01g25550D	BnaA01g25550D	j	CUFF.881	CUFF.881.2	17	1.170730	0.515050	1.826410	5.450623	1284	CUFF.881.1	1164
-	-	u	CUFF.882	CUFF.882.1	40	5.826413	4.807741	6.845084	26.553099	2014	CUFF.882.1	-
-	-	u	CUFF.882	CUFF.882.2	100	14.612266	12.550404	16.674128	66.593457	1290	CUFF.882.1	-
BnaA01g25590D	BnaA01g25590D	c	CUFF.883	CUFF.883.1	100	1.230973	0.615486	1.846459	5.508672	1004	CUFF.883.1	1299
BnaA01g25610D	BnaA01g25610D	o	CUFF.885	CUFF.885.1	100	1.744737	0.944460	2.545014	8.035819	898	CUFF.885.1	2031
BnaA01g25600D	BnaA01g25600D	=	CUFF.888	CUFF.888.1	100	27.187179	22.624212	31.750145	125.071348	552	CUFF.888.1	726
BnaA01g25570D	BnaA01g25570D	j	CUFF.887	CUFF.887.1	23	0.539265	0.306793	0.771737	2.469585	4496	CUFF.887.2	3881
BnaA01g25570D	BnaA01g25570D	j	CUFF.887	CUFF.887.2	33	0.778057	0.491736	1.064378	3.563142	4607	CUFF.887.2	3881
BnaA01g25570D	BnaA01g25570D	j	CUFF.887	CUFF.887.3	100	2.329150	1.894214	2.764087	10.666434	4604	CUFF.887.2	3881
BnaA01g25610D	BnaA01g25610D	j	CUFF.893	CUFF.893.1	22	0.972461	0.437345	1.507577	4.397183	1478	CUFF.893.1	2031
BnaA01g25610D	BnaA01g25610D	=	CUFF.893	CUFF.893.2	100	4.358371	3.322122	5.394619	19.707273	1478	CUFF.893.1	2031
BnaA01g25610D	BnaA01g25610D	j	CUFF.893	CUFF.893.3	76	3.308773	2.091105	4.526442	14.961302	1053	CUFF.893.1	2031
BnaA01g25700D	BnaA01g25700D	j	CUFF.897	CUFF.897.1	100	0.734097	0.475004	0.993191	3.319305	2943	CUFF.897.1	2754
BnaA01g25670D	BnaA01g25670D	=	CUFF.900	CUFF.900.1	100	19.959715	17.246646	22.672784	89.423804	959	CUFF.900.1	856
BnaA01g25720D	BnaA01g25720D	=	CUFF.903	CUFF.903.1	100	1.654708	0.988445	2.320972	7.652288	1162	CUFF.903.1	1173
BnaA01g25730D	BnaA01g25730D	o	CUFF.906	CUFF.906.1	18	0.902443	0.373422	1.431464	4.084138	1489	CUFF.906.1	1473
BnaA01g25730D	BnaA01g25730D	=	CUFF.906	CUFF.906.2	100	4.957427	3.913383	6.001472	22.435559	1489	CUFF.906.1	1473
BnaA01g25770D	BnaA01g25770D	=	CUFF.907	CUFF.907.1	100	10.869753	9.234771	12.504735	48.970164	1222	CUFF.907.1	1233
BnaA01g25780D	BnaA01g25780D	j	CUFF.910	CUFF.910.1	100	8.224209	6.023752	10.424666	37.879411	828	CUFF.910.2	1828
BnaA01g25780D	BnaA01g25780D	=	CUFF.910	CUFF.910.2	69	5.688726	3.832907	7.544545	26.201377	856	CUFF.910.2	1828
BnaA01g25680D	BnaA01g25680D	j	CUFF.911	CUFF.911.1	26	1.663662	1.069271	2.258053	7.540762	2033	CUFF.911.1	1964
BnaA01g25680D	BnaA01g25680D	j	CUFF.911	CUFF.911.2	32	1.988844	1.340200	2.637488	9.014693	2033	CUFF.911.1	1964
BnaA01g25680D	BnaA01g25680D	=	CUFF.911	CUFF.911.3	100	6.306988	5.194126	7.419850	28.587233	1888	CUFF.911.1	1964
BnaA01g25790D	BnaA01g25790D	j	CUFF.913	CUFF.913.1	53	4.850614	3.909914	5.791314	21.763001	1722	CUFF.913.1	1855
BnaA01g25790D	BnaA01g25790D	c	CUFF.913	CUFF.913.2	100	9.162897	7.037653	11.288141	41.110699	804	CUFF.913.1	1855
BnaA01g25800D	BnaA01g25800D	j	CUFF.915	CUFF.915.1	100	2.664973	2.218545	3.111401	12.011973	3647	CUFF.915.1	3496
BnaA01g25810D	BnaA01g25810D	j	CUFF.914	CUFF.914.1	100	8.168024	6.670514	9.665534	37.949432	1099	CUFF.914.1	2459
BnaA01g25860D	BnaA01g25860D	c	CUFF.917	CUFF.917.1	100	1.609243	0.988587	2.229899	7.398276	1224	CUFF.917.1	1960
BnaA01g25630D	BnaA01g25630D	c	CUFF.924	CUFF.924.1	100	65.157118	60.563400	69.750835	295.844179	1363	CUFF.924.1	1566
BnaA01g23390D	BnaA01g23390D	=	CUFF.884	CUFF.884.1	100	19.222778	16.948357	21.497200	82.603310	1253	CUFF.884.1	1467
BnaA01g23420D	BnaA01g23420D	j	CUFF.886	CUFF.886.1	100	6.618366	5.749931	7.486802	30.133974	2569	CUFF.886.1	2648
BnaA01g23450D	BnaA01g23450D	e	CUFF.889	CUFF.889.1	100	7.322605	5.045073	9.600137	31.437814	581	CUFF.889.1	291
BnaA01g23480D	BnaA01g23480D	=	CUFF.890	CUFF.890.1	100	10.830455	9.578358	12.082551	47.814171	1882	CUFF.890.1	1776
BnaA01g23490D	BnaA01g23490D	c	CUFF.891	CUFF.891.1	100	3.752446	2.646871	4.858021	16.711097	992	CUFF.891.1	1876
BnaA01g23500D	BnaA01g23500D	j	CUFF.892	CUFF.892.1	100	5.256114	3.815543	6.696685	24.347275	851	CUFF.892.1	1009
BnaA01g23510D	BnaA01g23510D	j	CUFF.894	CUFF.894.1	100	125.062241	118.300917	131.823564	558.932087	1801	CUFF.894.1	1785
BnaA01g23520D	BnaA01g23520D	=	CUFF.895	CUFF.895.1	100	12.569698	10.523894	14.615502	56.845939	949	CUFF.895.1	785
BnaA01g23540D	BnaA01g23540D	j	CUFF.896	CUFF.896.1	100	12.854690	11.684140	14.025240	58.595500	3053	CUFF.896.1	2572
BnaA01g23550D	BnaA01g23550D	=	CUFF.898	CUFF.898.1	100	45.157742	41.735961	48.579523	199.807276	1160	CUFF.898.1	1077
BnaA01g23560D	BnaA01g23560D	=	CUFF.899	CUFF.899.1	93	5.978956	4.485565	7.472346	27.035859	1050	CUFF.899.1	1073
BnaA01g23560D	BnaA01g23560D	j	CUFF.899	CUFF.899.2	100	6.447735	4.169430	8.726040	29.155605	687	CUFF.899.1	1073
BnaA01g23560D	BnaA01g23560D	j	CUFF.899	CUFF.899.3	27	1.737947	0.516860	2.959034	7.858714	779	CUFF.899.1	1073
BnaA01g23600D	BnaA01g23600D	=	CUFF.901	CUFF.901.1	100	6.173626	4.679189	7.668063	27.872633	931	CUFF.901.1	1010
BnaA01g23610D	BnaA01g23610D	j	CUFF.902	CUFF.902.1	100	1.713175	1.390312	2.036038	7.728799	4358	CUFF.902.1	3924
BnaA01g23620D	BnaA01g23620D	j	CUFF.904	CUFF.904.1	100	13.487369	11.800179	15.174560	60.063244	1514	CUFF.904.1	1729
-	-	u	CUFF.905	CUFF.905.1	50	6.862058	5.038822	8.685294	30.709694	911	CUFF.905.1	-
-	-	u	CUFF.905	CUFF.905.2	100	13.725767	11.183634	16.267900	61.426777	872	CUFF.905.1	-
BnaA01g23630D	BnaA01g23630D	j	CUFF.909	CUFF.909.1	79	9.198053	7.583543	10.812563	40.530171	1148	CUFF.909.1	3207
BnaA01g23630D	BnaA01g23630D	j	CUFF.909	CUFF.909.2	100	11.656472	8.100103	15.212841	51.362912	477	CUFF.909.1	3207
BnaA01g23660D	BnaA01g23660D	j	CUFF.918	CUFF.918.1	55	2.539363	1.469279	3.609446	11.489996	983	CUFF.918.1	1196
BnaA01g23660D	BnaA01g23660D	j	CUFF.918	CUFF.918.2	100	4.653548	3.221833	6.085262	21.056166	903	CUFF.918.1	1196
BnaA01g23690D	BnaA01g23690D	=	CUFF.919	CUFF.919.1	100	10.697900	8.268036	13.127765	46.634788	680	CUFF.919.1	432
BnaA01g23700D	BnaA01g23700D	j	CUFF.921	CUFF.921.1	100	4.313368	3.132413	5.494324	19.737447	1011	CUFF.921.1	1008
BnaA01g23710D	BnaA01g23710D	c	CUFF.922	CUFF.922.1	100	0.926495	0.588187	1.264803	4.147643	2132	CUFF.922.1	2823
BnaA01g26200D	BnaA01g26200D	j	CUFF.926	CUFF.926.1	100	3.673805	2.909055	4.438555	16.701773	1956	CUFF.926.1	2234
BnaA01g26200D	BnaA01g26200D	j	CUFF.926	CUFF.926.2	15	0.533183	0.179173	0.887194	2.423946	1956	CUFF.926.1	2234
BnaA01g26190D	BnaA01g26190D	o	CUFF.927	CUFF.927.1	100	1.321647	0.560855	2.082440	6.143836	820	CUFF.927.1	1189
BnaA01g26220D	BnaA01g26220D	c	CUFF.928	CUFF.928.1	100	2.743186	1.412545	4.073826	12.746847	608	CUFF.928.1	1348
BnaA01g26220D	BnaA01g26220D	e	CUFF.929	CUFF.929.1	100	2.490166	1.565474	3.414857	10.948573	937	CUFF.929.1	1348
BnaA01g25880D	BnaA01g25880D	j	CUFF.930	CUFF.930.1	100	54.599270	51.738869	57.459672	247.388854	1802	CUFF.930.1	2433
BnaA01g26230D	BnaA01g26230D	p	CUFF.931	CUFF.931.1	100	18.382885	13.803291	22.962480	80.515703	457	CUFF.931.1	3669
BnaA01g26250D	BnaA01g26250D	=	CUFF.934	CUFF.934.1	100	2.294632	1.626073	2.963190	10.523411	1503	CUFF.934.1	1666
BnaA01g26270D	BnaA01g26270D	=	CUFF.935	CUFF.935.1	100	8.566329	7.475897	9.656762	39.060265	2160	CUFF.935.1	2144
BnaA01g26230D	BnaA01g26230D	j	CUFF.937	CUFF.937.1	100	4.391828	3.788916	4.994741	19.812430	3408	CUFF.937.1	3669
BnaA01g26330D	BnaA01g26330D	=	CUFF.938	CUFF.938.1	100	12.394803	10.757025	14.032582	56.607864	1358	CUFF.938.1	1485
BnaA01g26140D	BnaA01g26140D	=	CUFF.932	CUFF.932.1	100	25.335332	23.004407	27.666257	114.607208	1635	CUFF.932.1	1629
-	-	u	CUFF.936	CUFF.936.1	100	1.690765	0.599067	2.782462	7.911121	603	CUFF.936.1	-
BnaA01g26530D	BnaA01g26530D	o	CUFF.939	CUFF.939.1	100	10.146176	4.948892	15.343460	47.014809	341	CUFF.939.2	1181
BnaA01g26530D	BnaA01g26530D	j	CUFF.939	CUFF.939.2	11	1.089851	0.550794	1.628907	5.050092	1596	CUFF.939.2	1181
BnaA01g26530D	BnaA01g26530D	j	CUFF.939	CUFF.939.3	19	1.906822	1.231275	2.582369	8.835729	1571	CUFF.939.2	1181
BnaA01g26530D	BnaA01g26530D	j	CUFF.939	CUFF.939.4	17	1.726584	0.723463	2.729705	8.000552	816	CUFF.939.2	1181
BnaA01g26540D	BnaA01g26540D	j	CUFF.941	CUFF.941.1	100	4.660754	3.912033	5.409476	20.901164	2183	CUFF.941.1	2139
BnaA01g26630D	BnaA01g26630D	j	CUFF.942	CUFF.942.1	100	1.658496	1.072199	2.244794	7.674425	1388	CUFF.942.1	2414
BnaA01g26600D	BnaA01g26600D	=	CUFF.943	CUFF.943.1	100	3.862446	3.169744	4.555148	17.594627	2131	CUFF.943.1	1983
BnaA01g26630D	BnaA01g26630D	c	CUFF.944	CUFF.944.1	100	5.412267	3.366623	7.457912	25.474844	548	CUFF.944.1	2414
BnaA01g26670D	BnaA01g26670D	=	CUFF.945	CUFF.945.1	100	2.984797	1.733763	4.235832	13.392139	735	CUFF.945.1	905
BnaA01g26650D	BnaA01g26650D	=	CUFF.946	CUFF.946.1	100	2.270716	1.715901	2.825532	10.289435	2016	CUFF.946.1	2006
BnaA01g26690D	BnaA01g26690D	=	CUFF.948	CUFF.948.1	100	48.658412	44.243180	53.073643	220.178450	839	CUFF.948.1	663
BnaA01g26700D	BnaA01g26700D	j	CUFF.950	CUFF.950.1	100	1.557502	1.007795	2.107208	6.989877	1518	CUFF.950.1	975
BnaA01g26470D	BnaA01g26470D	=	CUFF.951	CUFF.951.1	100	40.017145	35.840809	44.193481	180.827275	894	CUFF.951.1	1004
BnaA01g26500D	BnaA01g26500D	=	CUFF.954	CUFF.954.1	100	8.293606	7.019718	9.567493	36.839373	1451	CUFF.954.1	2236
BnaA01g26740D	BnaA01g26740D	j	CUFF.959	CUFF.959.1	100	8.938563	7.887721	9.989405	40.305145	2165	CUFF.959.1	2158
BnaA01g26750D	BnaA01g26750D	=	CUFF.960	CUFF.960.1	100	92.545323	79.546735	105.543911	415.781580	368	CUFF.960.1	502
BnaA01g26550D	BnaA01g26550D	j	CUFF.955	CUFF.955.1	100	8.516462	7.574501	9.458422	38.896640	2915	CUFF.955.1	2016
BnaA01g26560D	BnaA01g26560D	=	CUFF.956	CUFF.956.1	100	103.236345	88.987059	117.485632	471.504142	373	CUFF.956.1	610
BnaA01g26770D	BnaA01g26770D	j	CUFF.962	CUFF.962.1	78	1.478579	0.745114	2.212044	6.734515	1276	CUFF.962.2	2719
BnaA01g26770D	BnaA01g26770D	j	CUFF.962	CUFF.962.2	100	1.904376	1.391990	2.416763	8.673904	2736	CUFF.962.2	2719
BnaA01g26770D	BnaA01g26770D	j	CUFF.962	CUFF.962.3	92	1.745021	1.038610	2.451433	7.948087	1563	CUFF.962.2	2719
BnaA01g26800D	BnaA01g26800D	j	CUFF.963	CUFF.963.1	26	0.434240	0.157680	0.710800	1.930863	2514	CUFF.963.1	2711
BnaA01g26800D	BnaA01g26800D	j	CUFF.963	CUFF.963.2	100	1.647706	1.143603	2.151809	7.326586	2158	CUFF.963.1	2711
BnaA01g26810D	BnaA01g26810D	=	CUFF.964	CUFF.964.1	100	1.700211	0.814161	2.586261	7.459423	761	CUFF.964.1	1089
BnaA01g26780D	BnaA01g26780D	j	CUFF.968	CUFF.968.1	100	9.959214	7.790316	12.128112	45.379548	896	CUFF.968.1	1388
BnaA01g26780D	BnaA01g26780D	j	CUFF.968	CUFF.968.2	86	8.568858	6.512738	10.624977	39.044335	893	CUFF.968.1	1388
BnaA01g26310D	BnaA01g26310D	j	CUFF.967	CUFF.967.1	83	3.313050	2.178469	4.447632	15.107520	1136	CUFF.967.3	1092
BnaA01g26310D	BnaA01g26310D	j	CUFF.967	CUFF.967.2	79	3.152691	2.198911	4.106471	14.376282	1359	CUFF.967.3	1092
BnaA01g26310D	BnaA01g26310D	j	CUFF.967	CUFF.967.3	100	4.008901	3.122800	4.895003	18.280603	1751	CUFF.967.3	1092
BnaA01g26820D	BnaA01g26820D	x	CUFF.970	CUFF.970.1	100	1.762031	0.885940	2.638122	7.892457	1187	CUFF.970.1	3901
BnaA01g26820D	BnaA01g26820D	=	CUFF.971	CUFF.971.1	100	3.728750	3.212542	4.244959	16.701753	4166	CUFF.971.1	3901
BnaA01g25300D	BnaA01g25300D	j	CUFF.949	CUFF.949.1	100	39.492984	35.440552	43.545415	179.676755	1198	CUFF.949.2	1676
BnaA01g25300D	BnaA01g25300D	j	CUFF.949	CUFF.949.2	60	23.657467	21.301152	26.013783	107.631698	1911	CUFF.949.2	1676
BnaA01g25320D	BnaA01g25320D	j	CUFF.953	CUFF.953.1	100	4.430352	3.265502	5.595202	19.976163	1286	CUFF.953.3	2001
BnaA01g25320D	BnaA01g25320D	j	CUFF.953	CUFF.953.2	23	1.007540	0.307543	1.707536	4.542929	1143	CUFF.953.3	2001
BnaA01g25320D	BnaA01g25320D	j	CUFF.953	CUFF.953.3	45	1.975043	1.103528	2.846558	8.905338	1292	CUFF.953.3	2001
BnaA01g25380D	BnaA01g25380D	j	CUFF.969	CUFF.969.1	100	3.624162	2.848940	4.399384	16.059282	1749	CUFF.969.1	1784
BnaA01g25390D	BnaA01g25390D	j	CUFF.972	CUFF.972.1	100	7.087266	6.063767	8.110765	32.017865	2060	CUFF.972.1	2108
BnaA01g25390D	BnaA01g25390D	c	CUFF.972	CUFF.972.2	54	3.842661	2.200514	5.484808	17.359841	691	CUFF.972.1	2108
BnaA01g26730D	BnaA01g26730D	=	CUFF.974	CUFF.974.1	100	9.954564	8.702811	11.206317	45.333572	2272	CUFF.974.2	2384
BnaA01g26730D	BnaA01g26730D	j	CUFF.974	CUFF.974.2	26	2.598145	1.874679	3.321610	11.832079	2388	CUFF.974.2	2384
BnaA01g26950D	BnaA01g26950D	j	CUFF.977	CUFF.977.1	100	3.056479	2.239031	3.873928	13.939293	1390	CUFF.977.1	2200
BnaA01g26860D	BnaA01g26860D	=	CUFF.975	CUFF.975.1	100	4.183376	3.180566	5.186186	18.855231	1954	CUFF.975.1	1808
BnaA01g26880D	BnaA01g26880D	x	CUFF.976	CUFF.976.1	100	8.342706	7.032066	9.653346	37.602083	1909	CUFF.976.1	786
BnaA01g26890D	BnaA01g26890D	j	CUFF.979	CUFF.979.1	100	3.565967	2.119275	5.012659	15.994637	680	CUFF.979.1	552
BnaA01g26950D	BnaA01g26950D	j	CUFF.981	CUFF.981.1	100	26.089191	23.031406	29.146976	119.773876	1006	CUFF.981.1	2200
BnaA01g26980D	BnaA01g26980D	=	CUFF.983	CUFF.983.1	100	31.583664	28.471382	34.695946	142.736677	1187	CUFF.983.1	1219
BnaA01g27000D	BnaA01g27000D	=	CUFF.984	CUFF.984.1	100	6.595856	5.539674	7.652039	29.823344	1624	CUFF.984.1	1886
BnaA01g27010D	BnaA01g27010D	j	CUFF.985	CUFF.985.1	34	4.884762	3.986125	5.783398	22.228345	1961	CUFF.985.1	1706
BnaA01g27010D	BnaA01g27010D	j	CUFF.985	CUFF.985.2	100	14.337363	12.102412	16.572315	65.242870	1051	CUFF.985.1	1706
BnaA01g27320D	BnaA01g27320D	=	CUFF.987	CUFF.987.1	100	13.833296	11.713957	15.952635	61.998471	988	CUFF.987.1	1147
BnaA01g26720D	BnaA01g26720D	o	CUFF.988	CUFF.988.1	100	109.330585	102.708264	115.952906	477.896397	1583	CUFF.989.1	1909
BnaA01g26720D	BnaA01g26720D	=	CUFF.989	CUFF.989.1	100	27.238840	24.596280	29.881400	119.064060	2078	CUFF.989.1	1909
BnaA01g27300D	BnaA01g27300D	=	CUFF.992	CUFF.992.1	100	66.076720	57.982485	74.170956	301.264466	485	CUFF.992.1	613
BnaA01g27340D	BnaA01g27340D	=	CUFF.993	CUFF.993.1	100	20.976321	16.716732	25.235911	93.745293	517	CUFF.993.1	592
BnaA01g27290D	BnaA01g27290D	j	CUFF.991	CUFF.991.1	100	2.258152	1.223337	3.292968	10.587260	763	CUFF.991.1	3561
BnaA01g27290D	BnaA01g27290D	j	CUFF.994	CUFF.994.1	66	0.989615	0.492919	1.486312	4.594589	1711	CUFF.994.3	3561
BnaA01g27290D	BnaA01g27290D	j	CUFF.994	CUFF.994.2	90	1.342708	0.876792	1.808623	6.233927	2708	CUFF.994.3	3561
BnaA01g27290D	BnaA01g27290D	j	CUFF.994	CUFF.994.3	100	1.497799	1.008655	1.986944	6.953988	2709	CUFF.994.3	3561
BnaA01g27410D	BnaA01g27410D	e	CUFF.995	CUFF.995.1	100	1.549883	0.820274	2.279492	6.976094	961	CUFF.995.1	795
BnaA01g27360D	BnaA01g27360D	x	CUFF.996	CUFF.996.1	100	5.259552	3.260560	7.258545	23.560641	702	CUFF.996.1	1151
BnaA01g27360D	BnaA01g27360D	j	CUFF.997	CUFF.997.1	53	1.473334	0.822917	2.123751	6.599934	1667	CUFF.997.1	1151
BnaA01g27360D	BnaA01g27360D	j	CUFF.997	CUFF.997.2	100	2.787862	1.914104	3.661621	12.488482	1573	CUFF.997.1	1151
BnaA01g27420D	BnaA01g27420D	=	CUFF.1000	CUFF.1000.1	100	19.467481	17.585043	21.349919	87.304725	1542	CUFF.1000.1	1644
BnaA01g27800D	BnaA01g27800D	e	CUFF.1003	CUFF.1003.1	100	2.263639	0.834445	3.692833	10.103594	599	CUFF.1003.1	1636
BnaA01g27800D	BnaA01g27800D	c	CUFF.1004	CUFF.1004.1	100	8.487716	4.310757	12.664675	37.884323	379	CUFF.1003.1	1636
BnaA01g27810D	BnaA01g27810D	=	CUFF.1005	CUFF.1005.1	100	1.704390	1.082119	2.326662	7.906522	1289	CUFF.1005.1	1372
BnaA01g27850D	BnaA01g27850D	c	CUFF.1006	CUFF.1006.1	100	0.718518	0.347719	1.089318	3.167436	1611	CUFF.1006.1	2475
BnaA01g27890D	BnaA01g27890D	j	CUFF.1008	CUFF.1008.1	100	2.309265	1.346845	3.271685	10.242133	865	CUFF.1008.1	1080
BnaA01g27820D	BnaA01g27820D	=	CUFF.1010	CUFF.1010.1	100	77.902685	69.966801	85.838568	359.416729	599	CUFF.1010.1	728
BnaA01g27900D	BnaA01g27900D	c	CUFF.1012	CUFF.1012.1	100	1.730642	0.727666	2.733618	8.133163	651	CUFF.1012.1	2358
BnaA01g27930D	BnaA01g27930D	j	CUFF.1016	CUFF.1016.1	100	6.159620	5.140072	7.179167	27.856739	1627	CUFF.1016.1	2198
BnaA01g18650D	BnaA01g18650D	=	CUFF.908	CUFF.908.1	100	40.513898	37.296602	43.731193	183.588263	1521	CUFF.908.1	1470
BnaA01g18670D	BnaA01g18670D	e	CUFF.912	CUFF.912.1	100	9.289245	8.016113	10.562378	41.719450	1629	CUFF.912.1	1207
BnaA01g18690D	BnaA01g18690D	c	CUFF.916	CUFF.916.1	100	3.305232	2.419160	4.191305	14.985854	1260	CUFF.916.1	1910
BnaA01g18730D	BnaA01g18730D	j	CUFF.920	CUFF.920.1	100	3.628973	3.185075	4.072871	16.483747	5188	CUFF.920.1	7711
BnaA01g18730D	BnaA01g18730D	e	CUFF.923	CUFF.923.1	100	0.357697	0.055746	0.659647	1.604437	1883	CUFF.925.1	7711
BnaA01g18730D	BnaA01g18730D	o	CUFF.925	CUFF.925.1	100	1.079991	0.653688	1.506294	4.844266	2041	CUFF.925.1	7711
BnaA01g18770D	BnaA01g18770D	j	CUFF.933	CUFF.933.1	87	4.019253	3.237478	4.801028	18.216622	2694	CUFF.933.1	2485
BnaA01g18770D	BnaA01g18770D	j	CUFF.933	CUFF.933.2	92	4.219862	3.416355	5.023369	19.125849	2619	CUFF.933.1	2485
BnaA01g18770D	BnaA01g18770D	j	CUFF.933	CUFF.933.3	100	4.603996	3.295827	5.912165	20.866876	1083	CUFF.933.1	2485
BnaA01g18800D	BnaA01g18800D	j	CUFF.940	CUFF.940.1	35	5.132643	3.851767	6.413520	23.474484	1397	CUFF.940.3	1032
BnaA01g18800D	BnaA01g18800D	j	CUFF.940	CUFF.940.2	100	14.860228	12.877675	16.842780	67.964234	1504	CUFF.940.3	1032
BnaA01g18800D	BnaA01g18800D	j	CUFF.940	CUFF.940.3	53	7.872557	6.448910	9.296204	36.005662	1586	CUFF.940.3	1032
BnaA01g18810D	BnaA01g18810D	j	CUFF.947	CUFF.947.1	100	9.718852	8.278120	11.159583	42.635554	1704	CUFF.947.1	1032
BnaA01g18810D	BnaA01g18810D	j	CUFF.947	CUFF.947.2	42	4.082883	3.065700	5.100065	17.911167	1704	CUFF.947.1	1032
BnaA01g18860D	BnaA01g18860D	=	CUFF.952	CUFF.952.1	100	11.352118	9.901598	12.802639	51.541234	1683	CUFF.952.1	1817
BnaA01g18880D	BnaA01g18880D	j	CUFF.965	CUFF.965.1	13	2.674729	1.949263	3.400195	12.106720	2206	CUFF.965.1	1369
BnaA01g18880D	BnaA01g18880D	j	CUFF.965	CUFF.965.2	100	20.455385	18.526784	22.383987	92.587928	2004	CUFF.965.1	1369
BnaA01g18920D	BnaA01g18920D	=	CUFF.973	CUFF.973.1	100	37.341728	32.557576	42.125879	165.742418	680	CUFF.973.1	792
BnaA01g18930D	BnaA01g18930D	j	CUFF.978	CUFF.978.1	100	2.261926	1.611946	2.911905	10.488042	1967	CUFF.978.2	2116
BnaA01g18930D	BnaA01g18930D	j	CUFF.978	CUFF.978.2	68	1.544936	0.981886	2.107987	7.163523	1968	CUFF.978.2	2116
BnaA01g18940D	BnaA01g18940D	c	CUFF.980	CUFF.980.1	100	4.610872	3.380186	5.841558	20.999559	967	CUFF.980.1	1333
BnaA01g18950D	BnaA01g18950D	e	CUFF.982	CUFF.982.1	100	0.933818	0.516202	1.351434	4.305048	1494	CUFF.982.1	1002
BnaA01g18960D	BnaA01g18960D	j	CUFF.986	CUFF.986.1	100	3.643734	3.046247	4.241222	16.615099	3104	CUFF.986.1	2029
BnaA01g18970D	BnaA01g18970D	j	CUFF.990	CUFF.990.1	100	2.436543	2.061426	2.811659	11.110414	5850	CUFF.990.1	4683
BnaA01g18970D	BnaA01g18970D	j	CUFF.990	CUFF.990.2	27	0.664547	0.438863	0.890230	3.030272	5730	CUFF.990.1	4683
BnaA01g19000D	BnaA01g19000D	j	CUFF.998	CUFF.998.1	60	1.720848	1.104933	2.336763	7.821157	1901	CUFF.998.1	1065
BnaA01g19000D	BnaA01g19000D	j	CUFF.998	CUFF.998.2	100	2.873110	2.004593	3.741626	13.058125	1581	CUFF.998.1	1065
BnaA01g19000D	BnaA01g19000D	j	CUFF.998	CUFF.998.3	61	1.751717	1.156448	2.346985	7.961455	1824	CUFF.998.1	1065
BnaA01g19000D	BnaA01g19000D	x	CUFF.999	CUFF.999.1	100	2.621365	1.283838	3.958892	11.913959	784	CUFF.999.1	1065
BnaA01g19010D	BnaA01g19010D	j	CUFF.1001	CUFF.1001.1	100	5.708574	3.766365	7.650783	26.172693	667	CUFF.1001.2	868
BnaA01g19010D	BnaA01g19010D	j	CUFF.1001	CUFF.1001.2	36	2.045655	0.783196	3.308115	9.378929	670	CUFF.1001.2	868
BnaA01g19020D	BnaA01g19020D	j	CUFF.1002	CUFF.1002.1	100	2.871771	2.149625	3.593918	12.801339	1907	CUFF.1002.1	1551
BnaA01g19020D	BnaA01g19020D	j	CUFF.1002	CUFF.1002.2	53	1.525325	0.957195	2.093456	6.799360	1904	CUFF.1002.1	1551
BnaA01g19040D	BnaA01g19040D	=	CUFF.1007	CUFF.1007.1	100	90.332988	83.853855	96.812121	408.369127	1011	CUFF.1007.1	1028
BnaA01g28140D	BnaA01g28140D	j	CUFF.1024	CUFF.1024.1	100	6.196236	5.089242	7.303231	27.420028	1431	CUFF.1024.1	1389
BnaA01g28130D	BnaA01g28130D	j	CUFF.1022	CUFF.1022.1	100	12.392992	4.800972	19.985012	51.624391	275	CUFF.1022.2	1315
BnaA01g28130D	BnaA01g28130D	j	CUFF.1022	CUFF.1022.2	10	1.249498	0.544515	1.954480	5.204923	887	CUFF.1022.2	1315
BnaA01g27090D	BnaA01g27090D	=	CUFF.1009	CUFF.1009.1	100	34.438943	31.756809	37.121076	153.064709	1829	CUFF.1009.1	1859
BnaA01g27100D	BnaA01g27100D	e	CUFF.1011	CUFF.1011.1	100	3.464910	2.370452	4.559368	15.442236	953	CUFF.1011.1	795
BnaA01g27120D	BnaA01g27120D	p	CUFF.1013	CUFF.1013.1	100	3.607599	2.033114	5.182085	16.340250	586	CUFF.1013.1	156
BnaA01g27130D	BnaA01g27130D	j	CUFF.1014	CUFF.1014.1	100	4.724878	3.701854	5.747903	21.942433	1313	CUFF.1014.1	1210
BnaA01g27140D	BnaA01g27140D	=	CUFF.1015	CUFF.1015.1	100	0.988771	0.392520	1.585022	4.358680	895	CUFF.1015.1	852
BnaA01g27150D	BnaA01g27150D	c	CUFF.1017	CUFF.1017.1	100	1.414185	0.685331	2.143040	6.472303	906	CUFF.1017.1	1023
BnaA01g27160D	BnaA01g27160D	j	CUFF.1019	CUFF.1019.1	100	6.630207	5.785729	7.474685	29.387430	2717	CUFF.1019.1	3037
BnaA01g27170D	BnaA01g27170D	j	CUFF.1021	CUFF.1021.1	13	1.978758	1.246762	2.710753	8.936738	1781	CUFF.1021.1	1539
BnaA01g27170D	BnaA01g27170D	=	CUFF.1021	CUFF.1021.2	100	15.487935	13.740145	17.235725	69.948750	1772	CUFF.1021.1	1539
BnaA01g27990D	BnaA01g27990D	j	CUFF.1020	CUFF.1020.1	42	5.723612	4.433408	7.013816	25.059852	1215	CUFF.1020.1	1633
BnaA01g27990D	BnaA01g27990D	=	CUFF.1020	CUFF.1020.2	100	13.682449	11.163047	16.201851	59.906253	841	CUFF.1020.1	1633
BnaA01g28170D	BnaA01g28170D	c	CUFF.1025	CUFF.1025.1	100	9.632100	7.440826	11.823375	43.043603	743	CUFF.1025.1	1826
BnaA01g28170D	BnaA01g28170D	c	CUFF.1028	CUFF.1028.1	100	6.617028	5.092471	8.141585	30.137495	1032	CUFF.1028.1	1826
BnaA01g28170D	BnaA01g28170D	j	CUFF.1028	CUFF.1028.2	18	1.209979	0.438978	1.980980	5.510894	1032	CUFF.1028.1	1826
BnaA01g28290D	BnaA01g28290D	j	CUFF.1032	CUFF.1032.1	100	2.414970	1.661847	3.168092	10.856812	1346	CUFF.1032.1	522
BnaA01g28290D	BnaA01g28290D	e	CUFF.1033	CUFF.1033.1	100	3.128140	1.133158	5.123122	14.062963	467	CUFF.1032.1	522
BnaA01g28220D	BnaA01g28220D	j	CUFF.1029	CUFF.1029.1	70	1.526557	1.009274	2.043839	6.624006	1999	CUFF.1029.1	1708
BnaA01g28220D	BnaA01g28220D	c	CUFF.1029	CUFF.1029.2	100	2.192018	1.202209	3.181827	9.511564	1025	CUFF.1029.1	1708
BnaA01g28220D	BnaA01g28220D	j	CUFF.1029	CUFF.1029.3	38	0.829015	0.140920	1.517110	3.597246	1025	CUFF.1029.1	1708
BnaA01g28220D	BnaA01g28220D	x	CUFF.1031	CUFF.1031.1	100	1.412061	0.447038	2.377084	6.127189	826	CUFF.1031.1	1708
BnaA01g28260D	BnaA01g28260D	o	CUFF.1035	CUFF.1035.1	100	14.666459	12.232525	17.100392	63.930286	1099	CUFF.1035.1	915
BnaA01g28260D	BnaA01g28260D	x	CUFF.1038	CUFF.1038.1	100	7.479516	5.904716	9.054316	32.602798	1383	CUFF.1038.1	915
-	-	u	CUFF.1027	CUFF.1027.1	100	116.056637	108.457389	123.655886	516.535505	1039	CUFF.1027.1	-
BnaA01g26840D	BnaA01g26840D	e	CUFF.1036	CUFF.1036.1	100	1.553040	0.507535	2.598545	7.019806	795	CUFF.1040.1	871
BnaA01g26840D	BnaA01g26840D	=	CUFF.1040	CUFF.1040.1	100	4.232878	2.989019	5.476737	19.132786	1016	CUFF.1040.1	871
BnaA01g28310D	BnaA01g28310D	c	CUFF.1039	CUFF.1039.1	100	1.144304	0.454263	1.834345	5.131884	807	CUFF.1039.1	2244
BnaA01g28350D	BnaA01g28350D	=	CUFF.1041	CUFF.1041.1	100	4.515336	3.169204	5.861468	19.912695	834	CUFF.1041.1	477
BnaA01g28360D	BnaA01g28360D	c	CUFF.1042	CUFF.1042.1	100	0.839763	0.428267	1.251259	3.945669	1495	CUFF.1042.1	1929
BnaA01g28250D	BnaA01g28250D	c	CUFF.1044	CUFF.1044.1	100	15.206094	13.512528	16.899661	68.438212	2131	CUFF.1044.2	2495
BnaA01g28250D	BnaA01g28250D	j	CUFF.1044	CUFF.1044.2	55	8.341812	7.171503	9.512120	37.544069	2563	CUFF.1044.2	2495
BnaA01g28450D	BnaA01g28450D	i	CUFF.1046	CUFF.1046.1	100	15.114597	7.035505	23.193688	32.394707	273	CUFF.1046.1	792
BnaA01g28370D	BnaA01g28370D	j	CUFF.1049	CUFF.1049.1	85	8.304887	7.354655	9.255120	37.748393	2934	CUFF.1049.1	1623
BnaA01g28370D	BnaA01g28370D	j	CUFF.1049	CUFF.1049.2	100	9.787571	7.740028	11.835114	44.487666	953	CUFF.1049.1	1623
BnaA01g28500D	BnaA01g28500D	=	CUFF.1050	CUFF.1050.1	100	16.601851	14.316605	18.887098	75.612528	1010	CUFF.1050.1	1019
BnaA01g28540D	BnaA01g28540D	j	CUFF.1051	CUFF.1051.1	100	11.185273	10.047020	12.323525	50.958840	2706	CUFF.1051.1	1290
BnaA01g28330D	BnaA01g28330D	j	CUFF.1052	CUFF.1052.1	100	26.893231	25.067885	28.718576	121.633995	3287	CUFF.1052.1	3677
BnaA01g28610D	BnaA01g28610D	c	CUFF.1053	CUFF.1053.1	100	20.033184	15.528320	24.538048	92.184845	481	CUFF.1053.1	794
BnaA01g28640D	BnaA01g28640D	p	CUFF.1054	CUFF.1054.1	100	7.167094	3.067709	11.266478	33.984087	341	CUFF.1054.1	2210
BnaA01g28630D	BnaA01g28630D	j	CUFF.1056	CUFF.1056.1	20	0.514548	0.128316	0.900779	2.284666	1453	CUFF.1056.2	1887
BnaA01g28630D	BnaA01g28630D	j	CUFF.1056	CUFF.1056.2	100	2.557830	1.844330	3.271331	11.357140	1575	CUFF.1056.2	1887
BnaA01g28580D	BnaA01g28580D	j	CUFF.1055	CUFF.1055.1	100	11.326876	9.293144	13.360608	51.561904	1026	CUFF.1055.1	1237
BnaA01g28580D	BnaA01g28580D	j	CUFF.1055	CUFF.1055.2	19	2.192489	1.114357	3.270622	9.980592	1026	CUFF.1055.1	1237
BnaA01g28550D	BnaA01g28550D	=	CUFF.1058	CUFF.1058.1	100	41.010929	36.406360	45.615497	187.904529	779	CUFF.1058.1	796
BnaA01g28690D	BnaA01g28690D	=	CUFF.1059	CUFF.1059.1	100	3.639083	2.778553	4.499612	15.990493	1415	CUFF.1059.1	1409
BnaA01g28640D	BnaA01g28640D	=	CUFF.1060	CUFF.1060.1	100	0.585654	0.239813	0.931496	2.628149	2210	CUFF.1060.1	2210
BnaA01g28640D	BnaA01g28640D	j	CUFF.1060	CUFF.1060.2	85	0.500021	0.186175	0.813867	2.243865	2210	CUFF.1060.1	2210
BnaA01g28640D	BnaA01g28640D	j	CUFF.1060	CUFF.1060.3	69	0.401234	0.098804	0.703664	1.800556	2210	CUFF.1060.1	2210
BnaA01g28640D	BnaA01g28640D	j	CUFF.1060	CUFF.1060.4	85	0.500021	0.175159	0.824883	2.243865	2210	CUFF.1060.1	2210
BnaA01g28410D	BnaA01g28410D	j	CUFF.1062	CUFF.1062.1	27	1.524221	1.148081	1.900361	6.964204	3948	CUFF.1062.1	3922
BnaA01g28410D	BnaA01g28410D	j	CUFF.1062	CUFF.1062.2	39	2.226210	1.735885	2.716536	10.171610	3948	CUFF.1062.1	3922
BnaA01g28410D	BnaA01g28410D	j	CUFF.1062	CUFF.1062.3	100	5.677138	4.884299	6.469977	25.938984	3313	CUFF.1062.1	3922
BnaA01g28820D	BnaA01g28820D	=	CUFF.1064	CUFF.1064.1	100	8.019477	5.647033	10.391920	36.649513	680	CUFF.1064.1	754
BnaA01g28820D	BnaA01g28820D	j	CUFF.1064	CUFF.1064.2	38	3.078824	1.359101	4.798546	14.070418	671	CUFF.1064.1	754
BnaA01g28850D	BnaA01g28850D	j	CUFF.1066	CUFF.1066.1	100	4.371228	3.444901	5.297556	19.474843	1658	CUFF.1066.1	2131
BnaA01g28850D	BnaA01g28850D	c	CUFF.1066	CUFF.1066.2	95	4.156438	2.752337	5.560539	18.517902	903	CUFF.1066.1	2131
BnaA01g28910D	BnaA01g28910D	=	CUFF.1069	CUFF.1069.1	100	2.679176	1.805897	3.552454	12.395758	1073	CUFF.1069.1	957
-	-	u	CUFF.1071	CUFF.1071.1	100	12.006729	7.279507	16.733951	56.472597	364	CUFF.1071.1	-
BnaA01g28900D	BnaA01g28900D	j	CUFF.1068	CUFF.1068.1	18	0.846410	0.140177	1.552642	3.912820	865	CUFF.1068.1	917
BnaA01g28900D	BnaA01g28900D	=	CUFF.1068	CUFF.1068.2	100	4.632610	3.125022	6.140198	21.415837	788	CUFF.1068.1	917
BnaA01g28790D	BnaA01g28790D	j	CUFF.1070	CUFF.1070.1	100	6.196753	5.178945	7.214560	27.902602	1769	CUFF.1070.1	1790
BnaA01g29050D	BnaA01g29050D	c	CUFF.1072	CUFF.1072.1	100	0.989539	0.534867	1.444212	4.492865	1365	CUFF.1072.1	1801
BnaA01g29020D	BnaA01g29020D	=	CUFF.1073	CUFF.1073.1	100	23.698004	20.177148	27.218860	108.790722	708	CUFF.1073.1	889
BnaA01g29030D	BnaA01g29030D	j	CUFF.1074	CUFF.1074.1	69	6.197545	5.199201	7.195889	27.455867	2008	CUFF.1074.1	968
BnaA01g29030D	BnaA01g29030D	j	CUFF.1074	CUFF.1074.2	100	9.045650	5.894089	12.197212	40.073315	556	CUFF.1074.1	968
BnaA01g29080D	BnaA01g29080D	=	CUFF.1076	CUFF.1076.1	100	9.554667	8.503387	10.605947	42.472413	2285	CUFF.1076.1	2054
BnaA01g29060D	BnaA01g29060D	j	CUFF.1077	CUFF.1077.1	100	6.720198	5.517570	7.922826	29.475077	1421	CUFF.1077.1	1167
-	-	u	CUFF.1079	CUFF.1079.1	100	34.933483	29.817097	40.049869	161.725384	565	CUFF.1079.1	-
BnaA01g29170D	BnaA01g29170D	j	CUFF.1085	CUFF.1085.1	100	2.155523	1.554413	2.756633	9.566795	2130	CUFF.1085.1	2403
BnaA01g29170D	BnaA01g29170D	j	CUFF.1085	CUFF.1085.2	31	0.674676	0.273603	1.075750	2.994397	2083	CUFF.1085.1	2403
BnaA01g28980D	BnaA01g28980D	=	CUFF.1080	CUFF.1080.1	100	6.217622	4.479029	7.956215	28.327189	753	CUFF.1080.1	839
BnaA01g28990D	BnaA01g28990D	e	CUFF.1081	CUFF.1081.1	100	2.142512	1.123199	3.161824	9.615931	873	CUFF.1083.1	912
BnaA01g28990D	BnaA01g28990D	=	CUFF.1083	CUFF.1083.1	100	5.761275	4.221509	7.301042	25.857514	914	CUFF.1083.1	912
BnaA01g29000D	BnaA01g29000D	j	CUFF.1084	CUFF.1084.1	100	0.688030	0.273132	1.102928	3.121092	1178	CUFF.1084.1	1089
BnaA01g29010D	BnaA01g29010D	e	CUFF.1086	CUFF.1086.1	100	5.959335	4.825534	7.093136	26.668870	1334	CUFF.1086.1	1204
BnaA01g29180D	BnaA01g29180D	e	CUFF.1087	CUFF.1087.1	100	3.847396	3.172518	4.522274	17.451889	2214	CUFF.1087.1	2043
BnaA01g28710D	BnaA01g28710D	j	CUFF.1089	CUFF.1089.1	100	145.444154	137.529729	153.358579	650.941086	1543	CUFF.1089.1	1535
BnaA01g29260D	BnaA01g29260D	j	CUFF.1090	CUFF.1090.1	40	0.605608	0.197195	1.014020	2.755206	1644	CUFF.1090.1	1757
BnaA01g29260D	BnaA01g29260D	j	CUFF.1090	CUFF.1090.2	100	1.505955	0.944945	2.066964	6.851322	1644	CUFF.1090.1	1757
BnaA01g29300D	BnaA01g29300D	=	CUFF.1094	CUFF.1094.1	100	9.240430	6.695381	11.785479	42.573163	581	CUFF.1094.1	493
BnaA01g29380D	BnaA01g29380D	=	CUFF.1095	CUFF.1095.1	100	2.415030	1.752244	3.077816	11.094539	1585	CUFF.1095.1	1119
-	-	u	CUFF.1096	CUFF.1096.1	100	9.485048	7.975868	10.994228	40.998872	1217	CUFF.1096.1	-
BnaA01g29370D	BnaA01g29370D	j	CUFF.1097	CUFF.1097.1	86	1.068791	0.518020	1.619561	4.828898	1216	CUFF.1097.2	1809
BnaA01g29370D	BnaA01g29370D	=	CUFF.1097	CUFF.1097.2	100	1.238744	0.788095	1.689393	5.596765	1855	CUFF.1097.2	1809
BnaA01g29230D	BnaA01g29230D	j	CUFF.1099	CUFF.1099.1	50	4.672514	3.767727	5.577301	20.701173	1910	CUFF.1099.1	2508
BnaA01g29230D	BnaA01g29230D	c	CUFF.1099	CUFF.1099.2	100	9.385063	7.739741	11.030385	41.579719	1243	CUFF.1099.1	2508
BnaA01g29290D	BnaA01g29290D	j	CUFF.1100	CUFF.1100.1	35	0.903734	0.538828	1.268641	4.035916	2731	CUFF.1100.1	2145
BnaA01g29290D	BnaA01g29290D	j	CUFF.1100	CUFF.1100.2	100	2.599460	1.998997	3.199922	11.608720	2373	CUFF.1100.1	2145
BnaA01g29130D	BnaA01g29130D	j	CUFF.1101	CUFF.1101.1	38	16.638421	13.946030	19.330811	75.566903	1078	CUFF.1101.1	1156
BnaA01g29130D	BnaA01g29130D	=	CUFF.1101	CUFF.1101.2	100	43.862098	39.214586	48.509609	199.208983	927	CUFF.1101.1	1156
BnaA01g29140D	BnaA01g29140D	j	CUFF.1103	CUFF.1103.1	100	1.324079	0.854850	1.793309	5.983473	2678	CUFF.1103.1	3152
BnaA01g29140D	BnaA01g29140D	j	CUFF.1103	CUFF.1103.2	43	0.568558	0.242552	0.894565	2.569297	2443	CUFF.1103.1	3152
BnaA01g29140D	BnaA01g29140D	j	CUFF.1103	CUFF.1103.3	61	0.801819	0.419306	1.184332	3.623396	2558	CUFF.1103.1	3152
BnaA01g29140D	BnaA01g29140D	j	CUFF.1103	CUFF.1103.4	77	1.017738	0.571312	1.464164	4.599126	2216	CUFF.1103.1	3152
-	-	u	CUFF.1123	CUFF.1123.1	100	3.323724	1.177637	5.469810	15.979661	418	CUFF.1123.1	-
BnaA01g29890D	BnaA01g29890D	=	CUFF.1126	CUFF.1126.1	100	3.135009	2.258387	4.011631	14.403286	1250	CUFF.1126.1	1342
BnaA01g19300D	BnaA01g19300D	=	CUFF.1018	CUFF.1018.1	100	14.396204	12.322420	16.469988	65.331980	1333	CUFF.1018.1	1510
BnaA01g19300D	BnaA01g19300D	j	CUFF.1018	CUFF.1018.2	74	10.682223	6.479346	14.885099	48.477414	465	CUFF.1018.1	1510
BnaA01g19300D	BnaA01g19300D	j	CUFF.1018	CUFF.1018.3	69	10.005335	6.700324	13.310345	45.405602	603	CUFF.1018.1	1510
-	-	u	CUFF.1023	CUFF.1023.1	100	15.456997	14.056438	16.857556	69.660077	2100	CUFF.1023.1	-
BnaA01g19330D	BnaA01g19330D	=	CUFF.1026	CUFF.1026.1	100	8.461815	7.513596	9.410034	38.287907	2837	CUFF.1026.1	2766
BnaA01g19340D	BnaA01g19340D	j	CUFF.1030	CUFF.1030.1	100	18.041472	15.375892	20.707052	81.854294	904	CUFF.1030.1	971
BnaA01g19380D	BnaA01g19380D	o	CUFF.1034	CUFF.1034.1	100	1.068064	0.691655	1.444472	4.873203	2967	CUFF.1034.1	2571
BnaA01g19380D	BnaA01g19380D	e	CUFF.1037	CUFF.1037.1	100	0.912192	0.554776	1.269607	4.162013	2933	CUFF.1034.1	2571
BnaA01g19390D	BnaA01g19390D	c	CUFF.1043	CUFF.1043.1	100	14.385912	11.646394	17.125429	65.274907	816	CUFF.1043.2	2604
BnaA01g19390D	BnaA01g19390D	j	CUFF.1043	CUFF.1043.2	67	9.647830	8.074759	11.220901	43.776247	1377	CUFF.1043.2	2604
BnaA01g19400D	BnaA01g19400D	=	CUFF.1045	CUFF.1045.1	100	5.517932	3.986499	7.049365	25.473901	796	CUFF.1045.1	978
BnaA01g19410D	BnaA01g19410D	e	CUFF.1047	CUFF.1047.1	100	5.146084	3.254365	7.037803	23.900544	665	CUFF.1047.1	624
BnaA01g19410D	BnaA01g19410D	=	CUFF.1048	CUFF.1048.1	100	40.376034	32.002590	48.749478	187.523009	394	CUFF.1047.1	624
BnaA01g19450D	BnaA01g19450D	j	CUFF.1057	CUFF.1057.1	18	2.419857	1.711761	3.127952	10.904145	2100	CUFF.1057.1	2073
BnaA01g19450D	BnaA01g19450D	j	CUFF.1057	CUFF.1057.2	100	13.134079	11.631842	14.636315	59.183626	2011	CUFF.1057.1	2073
BnaA01g19460D	BnaA01g19460D	e	CUFF.1105	CUFF.1105.1	100	85.147779	79.600075	90.695483	383.892413	1574	CUFF.1105.1	1270
BnaA01g19460D	BnaA01g19460D	j	CUFF.1106	CUFF.1106.1	12	61.567773	55.853800	67.281746	277.580943	1098	CUFF.1105.1	1270
BnaA01g19460D	BnaA01g19460D	=	CUFF.1106	CUFF.1106.2	100	515.979510	490.350429	541.608590	2326.315732	922	CUFF.1105.1	1270
BnaA01g19470D	BnaA01g19470D	=	CUFF.1107	CUFF.1107.1	100	16.080381	13.247115	18.913647	72.610209	880	CUFF.1107.2	1113
BnaA01g19470D	BnaA01g19470D	j	CUFF.1107	CUFF.1107.2	76	12.277086	10.312397	14.241774	55.436607	1230	CUFF.1107.2	1113
BnaA01g19490D	BnaA01g19490D	j	CUFF.1108	CUFF.1108.1	100	9.180140	6.382991	11.977290	41.331620	532	CUFF.1108.1	468
BnaA01g19500D	BnaA01g19500D	j	CUFF.1109	CUFF.1109.1	33	3.681751	2.545570	4.817932	16.684306	1595	CUFF.1109.3	1619
BnaA01g19500D	BnaA01g19500D	j	CUFF.1109	CUFF.1109.2	100	11.085073	9.301952	12.868194	50.233361	1643	CUFF.1109.3	1619
BnaA01g19500D	BnaA01g19500D	j	CUFF.1109	CUFF.1109.3	95	10.526523	8.784961	12.268085	47.702225	1659	CUFF.1109.3	1619
-	-	u	CUFF.1110	CUFF.1110.1	100	2.496722	1.395704	3.597741	11.533446	732	CUFF.1110.1	-
BnaA01g19540D	BnaA01g19540D	=	CUFF.1112	CUFF.1112.1	100	9.496622	8.127400	10.865844	43.502605	1559	CUFF.1112.1	1600
BnaA01g19550D	BnaA01g19550D	j	CUFF.1113	CUFF.1113.1	100	1.836389	0.936532	2.736247	7.852060	818	CUFF.1113.1	940
BnaA01g19600D	BnaA01g19600D	j	CUFF.1117	CUFF.1117.1	100	1.862365	0.739317	2.985413	8.456190	591	CUFF.1117.1	459
BnaA01g19640D	BnaA01g19640D	j	CUFF.1119	CUFF.1119.1	100	2.501000	1.291831	3.710170	10.919052	678	CUFF.1119.1	1103
BnaA01g19650D	BnaA01g19650D	=	CUFF.1120	CUFF.1120.1	100	8.682566	6.923951	10.441181	39.149056	948	CUFF.1120.1	1179
BnaA01g29920D	BnaA01g29920D	j	CUFF.1132	CUFF.1132.1	100	1.845717	1.179288	2.512147	8.207576	1839	CUFF.1132.2	2005
BnaA01g29920D	BnaA01g29920D	j	CUFF.1132	CUFF.1132.2	80	1.476556	0.877430	2.075681	6.565979	1840	CUFF.1132.2	2005
BnaA01g29920D	BnaA01g29920D	j	CUFF.1132	CUFF.1132.3	99	1.834189	1.183714	2.484663	8.156310	1838	CUFF.1132.2	2005
-	-	u	CUFF.1133	CUFF.1133.1	100	11.465413	9.922030	13.008796	51.604418	1514	CUFF.1133.1	-
BnaA01g29900D	BnaA01g29900D	j	CUFF.1134	CUFF.1134.1	100	4.223745	3.583721	4.863769	19.038663	3465	CUFF.1134.2	2706
BnaA01g29900D	BnaA01g29900D	j	CUFF.1134	CUFF.1134.2	30	1.254483	0.863134	1.645833	5.654623	3626	CUFF.1134.2	2706
BnaA01g25900D	BnaA01g25900D	=	CUFF.1061	CUFF.1061.1	100	30.031671	27.402621	32.660720	135.801990	1575	CUFF.1061.1	1593
BnaA01g25910D	BnaA01g25910D	j	CUFF.1063	CUFF.1063.1	41	0.839439	0.522856	1.156023	3.745140	3290	CUFF.1063.3	3441
BnaA01g25910D	BnaA01g25910D	j	CUFF.1063	CUFF.1063.2	69	1.401465	1.003754	1.799175	6.252605	3289	CUFF.1063.3	3441
BnaA01g25910D	BnaA01g25910D	j	CUFF.1063	CUFF.1063.3	100	2.030936	1.551733	2.510139	9.060977	3291	CUFF.1063.3	3441
BnaA01g25920D	BnaA01g25920D	j	CUFF.1065	CUFF.1065.1	100	6.501968	5.679579	7.324357	29.493733	2803	CUFF.1065.1	2716
BnaA01g25930D	BnaA01g25930D	e	CUFF.1067	CUFF.1067.1	100	6.642867	4.289606	8.996128	31.157561	527	CUFF.1067.1	345
BnaA01g25930D	BnaA01g25930D	i	CUFF.1075	CUFF.1075.1	100	16.925996	13.182399	20.669593	76.775525	547	CUFF.1075.1	345
BnaA01g25930D	BnaA01g25930D	i	CUFF.1078	CUFF.1078.1	100	64.882592	55.676892	74.088292	294.304396	443	CUFF.1078.1	345
BnaA01g25950D	BnaA01g25950D	e	CUFF.1082	CUFF.1082.1	100	7.078656	5.981990	8.175322	31.544693	1637	CUFF.1082.1	812
-	-	u	CUFF.1088	CUFF.1088.1	100	16.017551	12.500625	19.534477	74.419534	554	CUFF.1088.1	-
BnaA01g25990D	BnaA01g25990D	e	CUFF.1091	CUFF.1091.1	100	4.185200	2.959822	5.410578	18.511456	952	CUFF.1093.2	1371
BnaA01g25990D	BnaA01g25990D	e	CUFF.1092	CUFF.1092.1	100	8.780390	5.532798	12.027983	38.836332	510	CUFF.1093.2	1371
BnaA01g25990D	BnaA01g25990D	j	CUFF.1093	CUFF.1093.1	100	4.409373	3.080734	5.738011	19.502989	1036	CUFF.1093.2	1371
BnaA01g25990D	BnaA01g25990D	j	CUFF.1093	CUFF.1093.2	54	2.359381	1.464303	3.254458	10.435719	1304	CUFF.1093.2	1371
BnaA01g26020D	BnaA01g26020D	c	CUFF.1098	CUFF.1098.1	100	6.246427	4.466213	8.026640	28.331618	850	CUFF.1098.2	1319
BnaA01g26020D	BnaA01g26020D	j	CUFF.1098	CUFF.1098.2	67	4.187156	3.082829	5.291484	18.991484	1253	CUFF.1098.2	1319
BnaA01g26040D	BnaA01g26040D	j	CUFF.1102	CUFF.1102.1	100	1.074735	0.675646	1.473825	4.706848	1845	CUFF.1102.1	1890
BnaA01g26050D	BnaA01g26050D	=	CUFF.1104	CUFF.1104.1	100	2.663923	2.050988	3.276859	12.023423	1988	CUFF.1104.1	1816
BnaA01g26060D	BnaA01g26060D	j	CUFF.1114	CUFF.1114.1	47	2.225309	1.714156	2.736462	10.136248	2999	CUFF.1114.1	309
BnaA01g26060D	BnaA01g26060D	j	CUFF.1114	CUFF.1114.2	100	4.783413	3.752520	5.814306	21.788374	1711	CUFF.1114.1	309
BnaA01g26060D	BnaA01g26060D	j	CUFF.1114	CUFF.1114.3	67	3.190637	2.363461	4.017813	14.533305	1789	CUFF.1114.1	309
BnaA01g26070D	BnaA01g26070D	j	CUFF.1118	CUFF.1118.1	100	1.294947	0.853965	1.735929	5.544564	1843	CUFF.1118.1	1869
BnaA01g26090D	BnaA01g26090D	=	CUFF.1122	CUFF.1122.1	100	1.292359	0.898582	1.686135	5.657432	2274	CUFF.1122.1	2404
BnaA01g26100D	BnaA01g26100D	=	CUFF.1124	CUFF.1124.1	100	3.649527	1.747608	5.551447	16.538519	485	CUFF.1124.1	585
BnaA01g26130D	BnaA01g26130D	=	CUFF.1129	CUFF.1129.1	100	10.298881	8.796318	11.801443	46.427218	1430	CUFF.1129.1	2604
BnaA01g29950D	BnaA01g29950D	j	CUFF.1136	CUFF.1136.1	100	1.777818	0.966044	2.589591	8.384687	935	CUFF.1136.1	1843
BnaA01g29990D	BnaA01g29990D	=	CUFF.1138	CUFF.1138.1	100	2.105692	1.458767	2.752618	9.437011	1436	CUFF.1138.1	1320
BnaA01g30040D	BnaA01g30040D	j	CUFF.1139	CUFF.1139.1	100	1.327412	0.825996	1.828829	6.102512	1519	CUFF.1139.1	3402
BnaA01g29940D	BnaA01g29940D	=	CUFF.1141	CUFF.1141.1	100	24.890533	21.535059	28.246008	114.562466	828	CUFF.1141.1	969
BnaA01g30020D	BnaA01g30020D	j	CUFF.1140	CUFF.1140.1	100	3.563421	2.409306	4.717537	16.296061	909	CUFF.1140.1	1071
BnaA01g29910D	BnaA01g29910D	j	CUFF.1142	CUFF.1142.1	44	2.394468	1.690050	3.098885	10.867326	2126	CUFF.1142.1	2006
BnaA01g29910D	BnaA01g29910D	=	CUFF.1142	CUFF.1142.2	100	5.447060	4.442476	6.451643	24.721558	1970	CUFF.1142.1	2006
BnaA01g30080D	BnaA01g30080D	j	CUFF.1143	CUFF.1143.1	100	3.061885	2.164948	3.958821	13.891437	1412	CUFF.1143.1	1457
BnaA01g30080D	BnaA01g30080D	j	CUFF.1143	CUFF.1143.2	34	1.036384	0.452222	1.620545	4.701960	1412	CUFF.1143.1	1457
BnaA01g30110D	BnaA01g30110D	=	CUFF.1144	CUFF.1144.1	100	1.174887	0.594005	1.755770	5.263199	1433	CUFF.1144.2	1824
BnaA01g30110D	BnaA01g30110D	j	CUFF.1144	CUFF.1144.2	53	0.617607	0.164308	1.070906	2.766723	1479	CUFF.1144.2	1824
BnaA01g30100D	BnaA01g30100D	=	CUFF.1145	CUFF.1145.1	100	1.056558	0.511465	1.601651	4.825269	1672	CUFF.1145.3	1764
BnaA01g30100D	BnaA01g30100D	j	CUFF.1145	CUFF.1145.2	76	0.803908	0.335079	1.272737	3.671424	1672	CUFF.1145.3	1764
BnaA01g30100D	BnaA01g30100D	j	CUFF.1145	CUFF.1145.3	89	0.937756	0.506118	1.369394	4.282703	2014	CUFF.1145.3	1764
BnaA01g29970D	BnaA01g29970D	j	CUFF.1146	CUFF.1146.1	100	1.839389	1.328447	2.350332	8.199561	1906	CUFF.1146.1	1089
BnaA01g30150D	BnaA01g30150D	e	CUFF.1147	CUFF.1147.1	100	1.697971	0.601613	2.794330	7.498224	590	CUFF.1147.1	5097
BnaA01g30090D	BnaA01g30090D	j	CUFF.1148	CUFF.1148.1	27	1.501315	0.951965	2.050665	6.830328	2091	CUFF.1148.2	2316
BnaA01g30090D	BnaA01g30090D	j	CUFF.1148	CUFF.1148.2	94	5.121690	4.236462	6.006918	23.301456	2180	CUFF.1148.2	2316
BnaA01g30090D	BnaA01g30090D	j	CUFF.1148	CUFF.1148.3	100	5.460271	2.864196	8.056346	24.841852	517	CUFF.1148.2	2316
BnaA01g30150D	BnaA01g30150D	j	CUFF.1149	CUFF.1149.1	100	0.963427	0.626042	1.300812	4.431064	2392	CUFF.1149.1	5097
BnaA01g30150D	BnaA01g30150D	c	CUFF.1151	CUFF.1151.1	100	1.360748	0.503699	2.217797	6.162092	718	CUFF.1151.1	5097
BnaA01g30140D	BnaA01g30140D	j	CUFF.1150	CUFF.1150.1	100	0.698165	0.356054	1.040275	3.088771	1748	CUFF.1150.1	2012
-	-	u	CUFF.1153	CUFF.1153.1	100	70.137314	51.256570	89.018057	324.943362	265	CUFF.1153.1	-
BnaA01g30190D	BnaA01g30190D	j	CUFF.1154	CUFF.1154.1	100	3.159166	1.966658	4.351674	14.477397	791	CUFF.1154.1	1958
BnaA01g30180D	BnaA01g30180D	=	CUFF.1152	CUFF.1152.1	100	3.234304	2.544943	3.923666	15.034374	1876	CUFF.1152.1	1839
BnaA01g30280D	BnaA01g30280D	=	CUFF.1155	CUFF.1155.1	100	2.355387	1.273136	3.437638	11.016969	717	CUFF.1155.1	609
BnaA01g30210D	BnaA01g30210D	=	CUFF.1156	CUFF.1156.1	100	23.192137	20.716230	25.668045	105.747619	1304	CUFF.1156.1	1253
BnaA01g30780D	BnaA01g30780D	o	CUFF.1157	CUFF.1157.1	100	6.163317	3.081659	9.244976	25.688169	392	CUFF.1157.1	1930
BnaA01g30730D	BnaA01g30730D	j	CUFF.1158	CUFF.1158.1	100	3.315179	2.779693	3.850664	14.676201	3188	CUFF.1158.1	3250
BnaA01g30750D	BnaA01g30750D	j	CUFF.1163	CUFF.1163.1	100	35.374473	29.474485	41.274461	162.729606	505	CUFF.1163.1	422
BnaA01g30760D	BnaA01g30760D	j	CUFF.1164	CUFF.1164.1	51	1.376265	0.826112	1.926419	6.331094	1934	CUFF.1164.1	1537
BnaA01g30760D	BnaA01g30760D	=	CUFF.1164	CUFF.1164.2	100	2.721156	2.002648	3.439664	12.517857	1934	CUFF.1164.1	1537
BnaA01g31290D	BnaA01g31290D	e	CUFF.1185	CUFF.1185.1	100	1.888746	1.020907	2.756585	8.178413	833	CUFF.1185.1	1021
BnaA01g31300D	BnaA01g31300D	j	CUFF.1186	CUFF.1186.1	80	1.405214	0.704012	2.106416	6.373547	1309	CUFF.1186.2	1224
BnaA01g31300D	BnaA01g31300D	j	CUFF.1186	CUFF.1186.2	100	1.761958	1.010471	2.513445	7.991610	1378	CUFF.1186.2	1224
BnaA01g31300D	BnaA01g31300D	o	CUFF.1186	CUFF.1186.3	90	1.587034	0.663070	2.510997	7.198215	1023	CUFF.1186.2	1224
BnaA01g31320D	BnaA01g31320D	=	CUFF.1187	CUFF.1187.1	100	20.269604	17.321442	23.217765	89.590476	806	CUFF.1187.1	841
BnaA01g31380D	BnaA01g31380D	=	CUFF.1190	CUFF.1190.1	100	3.016237	2.151373	3.881101	14.232471	1193	CUFF.1190.1	1248
BnaA01g31400D	BnaA01g31400D	=	CUFF.1191	CUFF.1191.1	100	81.384071	70.027099	92.741043	366.409812	391	CUFF.1191.1	533
BnaA01g31450D	BnaA01g31450D	e	CUFF.1192	CUFF.1192.1	100	4.221978	3.377343	5.066613	18.675100	1626	CUFF.1192.1	1432
BnaA01g31440D	BnaA01g31440D	=	CUFF.1193	CUFF.1193.1	100	11.312439	9.579309	13.045569	50.812209	1153	CUFF.1193.1	1329
BnaA01g31410D	BnaA01g31410D	j	CUFF.1194	CUFF.1194.1	100	4.913375	4.221123	5.605628	21.806748	4162	CUFF.1194.1	1812
BnaA01g31420D	BnaA01g31420D	=	CUFF.1195	CUFF.1195.1	100	10.055608	8.959757	11.151459	44.629219	3263	CUFF.1195.1	2031
BnaA01g31910D	BnaA01g31910D	=	CUFF.1197	CUFF.1197.1	100	3.146077	1.886510	4.405645	14.444444	710	CUFF.1197.1	749
BnaA01g31990D	BnaA01g31990D	j	CUFF.1200	CUFF.1200.1	100	1.319087	0.909554	1.728620	5.912500	2457	CUFF.1200.1	1038
BnaA01g31990D	BnaA01g31990D	j	CUFF.1200	CUFF.1200.2	59	0.782680	0.210332	1.355029	3.508182	1134	CUFF.1200.1	1038
BnaA01g31930D	BnaA01g31930D	=	CUFF.1199	CUFF.1199.1	100	144.308457	118.115942	170.500972	672.873826	266	CUFF.1199.1	445
BnaA01g31940D	BnaA01g31940D	=	CUFF.1201	CUFF.1201.1	100	71.540667	50.783208	92.298125	329.368040	250	CUFF.1201.1	320
BnaA01g31960D	BnaA01g31960D	j	CUFF.1204	CUFF.1204.1	34	1.322299	0.731645	1.912954	5.945853	1980	CUFF.1204.2	1997
BnaA01g31960D	BnaA01g31960D	=	CUFF.1204	CUFF.1204.2	100	3.901533	3.082790	4.720276	17.543637	2057	CUFF.1204.2	1997
BnaA01g32020D	BnaA01g32020D	x	CUFF.1205	CUFF.1205.1	100	41.533224	27.757239	55.309209	183.305869	271	CUFF.1205.1	225
BnaA01g32000D	BnaA01g32000D	j	CUFF.1206	CUFF.1206.1	100	15.023417	13.330572	16.716261	67.481067	1879	CUFF.1206.2	2189
BnaA01g32000D	BnaA01g32000D	j	CUFF.1206	CUFF.1206.2	17	2.591425	1.788737	3.394113	11.639969	1951	CUFF.1206.2	2189
BnaA01g32510D	BnaA01g32510D	=	CUFF.1222	CUFF.1222.1	100	8.355560	6.695784	10.015335	37.171920	958	CUFF.1222.1	1113
BnaA01g32530D	BnaA01g32530D	=	CUFF.1223	CUFF.1223.1	100	0.936993	0.417243	1.456743	4.188527	1055	CUFF.1223.1	156
-	-	u	CUFF.1224	CUFF.1224.1	100	6.882400	4.918318	8.846482	30.595016	683	CUFF.1224.1	-
-	-	u	CUFF.1215	CUFF.1215.1	100	1.973544	1.411653	2.535435	8.677171	1722	CUFF.1215.1	-
BnaA01g31350D	BnaA01g31350D	=	CUFF.1225	CUFF.1225.1	100	107.000510	99.533789	114.467232	486.346269	948	CUFF.1225.1	952
BnaA01g31360D	BnaA01g31360D	j	CUFF.1229	CUFF.1229.1	100	16.563489	13.837434	19.289544	73.228104	814	CUFF.1229.1	1134
BnaA01g32740D	BnaA01g32740D	e	CUFF.1231	CUFF.1231.1	100	7.621243	5.946602	9.295883	33.742161	889	CUFF.1231.1	822
BnaA01g17490D	BnaA01g17490D	c	CUFF.1111	CUFF.1111.1	100	5.859657	4.902776	6.816537	26.299338	2027	CUFF.1111.1	5829
BnaA01g17490D	BnaA01g17490D	j	CUFF.1111	CUFF.1111.2	18	1.057556	0.590428	1.524684	4.746528	2027	CUFF.1111.1	5829
BnaA01g17500D	BnaA01g17500D	=	CUFF.1115	CUFF.1115.1	100	12.574519	10.723844	14.425195	56.741972	1234	CUFF.1115.1	1229
BnaA01g17500D	BnaA01g17500D	e	CUFF.1116	CUFF.1116.1	100	2.610465	1.368565	3.852364	11.779609	813	CUFF.1115.1	1229
BnaA01g17510D	BnaA01g17510D	j	CUFF.1121	CUFF.1121.1	47	3.000261	2.429689	3.570832	13.484851	2860	CUFF.1121.1	2565
BnaA01g17510D	BnaA01g17510D	j	CUFF.1121	CUFF.1121.2	100	6.320796	4.721187	7.920406	28.409196	994	CUFF.1121.1	2565
BnaA01g17530D	BnaA01g17530D	c	CUFF.1128	CUFF.1128.1	100	4.889473	2.177281	7.601664	21.855910	396	CUFF.1128.1	577
BnaA01g17550D	BnaA01g17550D	=	CUFF.1130	CUFF.1130.1	100	1.916439	1.435865	2.397012	8.793256	2267	CUFF.1130.1	2377
BnaA01g17560D	BnaA01g17560D	=	CUFF.1137	CUFF.1137.1	100	13.440304	11.290674	15.589935	60.628375	988	CUFF.1137.1	1285
BnaA01g17570D	BnaA01g17570D	=	CUFF.1159	CUFF.1159.1	100	333.692481	317.329517	350.055445	1506.016633	1258	CUFF.1159.1	1347
BnaA01g17580D	BnaA01g17580D	j	CUFF.1160	CUFF.1160.1	100	8.744830	7.772879	9.716781	38.934078	2802	CUFF.1160.1	2723
BnaA01g17590D	BnaA01g17590D	=	CUFF.1162	CUFF.1162.1	100	2.452572	1.830093	3.075051	10.871673	1786	CUFF.1162.1	1065
BnaA01g17630D	BnaA01g17630D	j	CUFF.1171	CUFF.1171.1	100	13.175194	11.462832	14.887556	59.439272	1907	CUFF.1171.1	1902
BnaA01g17630D	BnaA01g17630D	j	CUFF.1171	CUFF.1171.2	78	10.322071	8.772603	11.871538	46.567539	1907	CUFF.1171.1	1902
BnaA01g17650D	BnaA01g17650D	c	CUFF.1173	CUFF.1173.1	100	1.547129	1.071670	2.022587	7.154378	2049	CUFF.1173.2	2217
BnaA01g17650D	BnaA01g17650D	j	CUFF.1173	CUFF.1173.2	15	0.234657	0.003916	0.465398	1.085122	2135	CUFF.1173.2	2217
BnaA01g17660D	BnaA01g17660D	j	CUFF.1175	CUFF.1175.1	100	8.128434	5.344710	10.912159	37.823303	504	CUFF.1175.1	618
-	-	u	CUFF.1178	CUFF.1178.1	100	5.723008	2.548454	8.897562	23.471618	371	CUFF.1178.1	-
BnaA01g17690D	BnaA01g17690D	=	CUFF.1181	CUFF.1181.1	100	23.138599	21.070940	25.206257	104.946148	1882	CUFF.1181.1	1974
BnaA01g17720D	BnaA01g17720D	j	CUFF.1214	CUFF.1214.1	100	58.105558	54.776839	61.434277	262.813355	3331	CUFF.1214.1	3200
BnaA01g17720D	BnaA01g17720D	j	CUFF.1214	CUFF.1214.2	27	15.910832	14.249621	17.572044	71.965220	3104	CUFF.1214.1	3200
BnaA01g17740D	BnaA01g17740D	=	CUFF.1219	CUFF.1219.1	100	4.555599	3.830751	5.280447	20.670319	2266	CUFF.1219.1	2387
BnaA01g17750D	BnaA01g17750D	j	CUFF.1220	CUFF.1220.1	100	3.386096	2.652907	4.119286	14.584899	1803	CUFF.1220.1	1819
BnaA01g17760D	BnaA01g17760D	c	CUFF.1221	CUFF.1221.1	100	1.969635	1.339598	2.599672	8.909205	1459	CUFF.1221.1	1842
BnaA01g17780D	BnaA01g17780D	j	CUFF.1226	CUFF.1226.1	87	2.168091	1.233584	3.102597	9.627609	845	CUFF.1226.1	722
BnaA01g17790D	BnaA01g17790D	j	CUFF.1226	CUFF.1226.2	100	2.504774	1.302287	3.707260	11.122680	683	CUFF.1226.1	847
BnaA01g17810D	BnaA01g17810D	e	CUFF.1227	CUFF.1227.1	100	2.809029	2.173098	3.444961	12.737688	1905	CUFF.1227.1	1164
BnaA01g17840D	BnaA01g17840D	=	CUFF.1228	CUFF.1228.1	100	0.732691	0.291280	1.174103	3.297457	1161	CUFF.1228.1	1005
BnaA01g17860D	BnaA01g17860D	=	CUFF.1230	CUFF.1230.1	100	5.598674	4.678257	6.519090	25.057791	1786	CUFF.1230.1	2006
BnaA01g32680D	BnaA01g32680D	j	CUFF.1238	CUFF.1238.1	73	1.108945	0.706806	1.511083	4.956851	3016	CUFF.1238.1	2733
BnaA01g32680D	BnaA01g32680D	j	CUFF.1238	CUFF.1238.2	100	1.526035	1.085078	1.966991	6.821194	3016	CUFF.1238.1	2733
BnaA01g32690D	BnaA01g32690D	=	CUFF.1240	CUFF.1240.1	100	21.404110	17.628825	25.179395	97.859400	625	CUFF.1240.1	601
BnaA01g32710D	BnaA01g32710D	j	CUFF.1242	CUFF.1242.1	100	3.128394	2.614603	3.642186	14.302990	3270	CUFF.1242.1	2793
BnaA01g33130D	BnaA01g33130D	j	CUFF.1256	CUFF.1256.1	100	14.713506	12.304439	17.122574	66.137874	956	CUFF.1256.1	1364
BnaA01g33130D	BnaA01g33130D	=	CUFF.1256	CUFF.1256.2	81	11.902746	8.491340	15.314152	53.503379	566	CUFF.1256.1	1364
BnaA01g07860D	BnaA01g07860D	=	CUFF.1125	CUFF.1125.1	100	100.280917	94.287394	106.274441	457.295089	1513	CUFF.1125.1	1514
BnaA01g07870D	BnaA01g07870D	j	CUFF.1127	CUFF.1127.1	100	1.583035	0.560889	2.605181	7.104911	615	CUFF.1127.1	880
BnaA01g07890D	BnaA01g07890D	e	CUFF.1131	CUFF.1131.1	100	4.060642	2.487992	5.633291	18.015893	632	CUFF.1131.1	575
BnaA01g07900D	BnaA01g07900D	e	CUFF.1135	CUFF.1135.1	100	3.187404	1.911291	4.463517	13.633015	704	CUFF.1135.1	536
BnaA01g07910D	BnaA01g07910D	=	CUFF.1161	CUFF.1161.1	100	89.798564	84.907817	94.689311	405.904323	2337	CUFF.1161.1	2606
BnaA01g07930D	BnaA01g07930D	e	CUFF.1165	CUFF.1165.1	100	2.261225	1.424111	3.098338	10.197619	1291	CUFF.1165.1	1157
BnaA01g07930D	BnaA01g07930D	=	CUFF.1166	CUFF.1166.1	100	13.763054	11.588380	15.937728	62.068300	1036	CUFF.1165.1	1157
BnaA01g07940D	BnaA01g07940D	=	CUFF.1167	CUFF.1167.1	100	15.991505	13.992268	17.990742	72.361343	1503	CUFF.1167.1	1674
BnaA01g07940D	BnaA01g07940D	e	CUFF.1168	CUFF.1168.1	100	6.756936	4.768889	8.744983	30.575043	967	CUFF.1167.1	1674
BnaA01g07950D	BnaA01g07950D	=	CUFF.1169	CUFF.1169.1	100	10.585899	8.729023	12.442774	48.005220	965	CUFF.1169.1	1146
BnaA01g07960D	BnaA01g07960D	=	CUFF.1170	CUFF.1170.1	100	7.147264	6.450129	7.844398	32.587563	4501	CUFF.1170.1	4386
BnaA01g07980D	BnaA01g07980D	j	CUFF.1172	CUFF.1172.1	100	17.989927	15.812195	20.167659	82.276373	1299	CUFF.1172.1	1788
BnaA01g07980D	BnaA01g07980D	c	CUFF.1172	CUFF.1172.2	45	8.174291	5.517117	10.831465	37.384866	596	CUFF.1172.1	1788
BnaA01g08010D	BnaA01g08010D	=	CUFF.1174	CUFF.1174.1	100	2.754901	2.004944	3.504858	12.238698	1420	CUFF.1174.1	1254
BnaA01g08020D	BnaA01g08020D	j	CUFF.1176	CUFF.1176.1	100	1.197244	0.706108	1.688381	5.404966	1479	CUFF.1176.1	1385
BnaA01g08050D	BnaA01g08050D	=	CUFF.1177	CUFF.1177.1	100	6.256679	4.403183	8.110175	29.010904	722	CUFF.1177.2	627
BnaA01g08050D	BnaA01g08050D	j	CUFF.1177	CUFF.1177.2	13	0.801765	0.170261	1.433270	3.717618	864	CUFF.1177.2	627
BnaA01g08060D	BnaA01g08060D	j	CUFF.1179	CUFF.1179.1	80	1.302569	0.364533	2.240605	5.828539	774	CUFF.1179.1	788
BnaA01g08060D	BnaA01g08060D	j	CUFF.1179	CUFF.1179.2	100	1.624136	0.561268	2.687005	7.267439	757	CUFF.1179.1	788
BnaA01g08080D	BnaA01g08080D	=	CUFF.1180	CUFF.1180.1	100	37.048350	30.447343	43.649357	173.496499	443	CUFF.1180.1	455
BnaA01g08120D	BnaA01g08120D	=	CUFF.1182	CUFF.1182.1	100	8.567529	7.081720	10.053338	37.947055	1151	CUFF.1182.1	1293
BnaA01g08130D	BnaA01g08130D	=	CUFF.1183	CUFF.1183.1	100	43.024443	39.122680	46.926207	191.941242	1095	CUFF.1183.1	935
BnaA01g08140D	BnaA01g08140D	j	CUFF.1184	CUFF.1184.1	76	4.600841	3.714394	5.487287	20.863668	2307	CUFF.1184.2	2781
BnaA01g08140D	BnaA01g08140D	j	CUFF.1184	CUFF.1184.2	94	5.664417	4.683857	6.644976	25.686722	2361	CUFF.1184.2	2781
BnaA01g08140D	BnaA01g08140D	j	CUFF.1184	CUFF.1184.3	100	6.047153	4.902784	7.191522	27.422334	2084	CUFF.1184.2	2781
BnaA01g08150D	BnaA01g08150D	c	CUFF.1188	CUFF.1188.1	100	49.763549	41.939524	57.587575	226.389311	453	CUFF.1188.1	2175
BnaA01g08160D	BnaA01g08160D	=	CUFF.1189	CUFF.1189.1	100	11.116364	9.223421	13.009306	50.571672	1035	CUFF.1189.1	757
BnaA01g08200D	BnaA01g08200D	j	CUFF.1196	CUFF.1196.1	31	2.983663	2.483506	3.483820	13.647036	5282	CUFF.1196.1	5721
BnaA01g08200D	BnaA01g08200D	c	CUFF.1196	CUFF.1196.2	100	9.592429	8.264850	10.920007	43.875002	2025	CUFF.1196.1	5721
BnaA01g08200D	BnaA01g08200D	j	CUFF.1196	CUFF.1196.3	69	6.598488	5.712550	7.484426	30.180957	2862	CUFF.1196.1	5721
BnaA01g08200D	BnaA01g08200D	j	CUFF.1198	CUFF.1198.1	100	7.593359	6.284858	8.901860	34.539366	1431	CUFF.1198.2	5721
BnaA01g08200D	BnaA01g08200D	j	CUFF.1198	CUFF.1198.2	16	1.178667	0.591526	1.765808	5.361317	1437	CUFF.1198.2	5721
BnaA01g08260D	BnaA01g08260D	=	CUFF.1202	CUFF.1202.1	100	9.150595	6.854396	11.446794	41.505870	699	CUFF.1203.1	741
BnaA01g08260D	BnaA01g08260D	e	CUFF.1203	CUFF.1203.1	100	0.924972	0.261202	1.588743	4.195549	972	CUFF.1203.1	741
BnaA01g08270D	BnaA01g08270D	j	CUFF.1207	CUFF.1207.1	100	45.905031	43.108691	48.701371	203.513628	3414	CUFF.1207.2	3076
BnaA01g08270D	BnaA01g08270D	j	CUFF.1207	CUFF.1207.2	33	15.163206	13.823842	16.502569	67.223982	4247	CUFF.1207.2	3076
BnaA01g08290D	BnaA01g08290D	x	CUFF.1208	CUFF.1208.1	100	1.769524	0.935667	2.603380	7.966226	856	CUFF.1208.1	2064
BnaA01g08290D	BnaA01g08290D	c	CUFF.1209	CUFF.1209.1	100	1.643028	1.072021	2.214034	6.941122	1505	CUFF.1209.1	2064
BnaA01g08300D	BnaA01g08300D	=	CUFF.1210	CUFF.1210.1	100	2.861269	2.410689	3.311850	12.866707	5101	CUFF.1210.1	1863
BnaA01g08310D	BnaA01g08310D	j	CUFF.1211	CUFF.1211.1	100	4.512697	3.731047	5.294347	20.292935	3339	CUFF.1211.2	2524
BnaA01g08310D	BnaA01g08310D	=	CUFF.1211	CUFF.1211.2	99	4.486303	3.724619	5.247986	20.174245	3482	CUFF.1211.2	2524
BnaA01g08330D	BnaA01g08330D	e	CUFF.1212	CUFF.1212.1	100	10.691804	7.920148	13.463461	48.389031	591	CUFF.1213.1	1874
BnaA01g08330D	BnaA01g08330D	j	CUFF.1213	CUFF.1213.1	100	7.674368	6.206861	9.141875	34.732699	1570	CUFF.1213.1	1874
BnaA01g08330D	BnaA01g08330D	j	CUFF.1213	CUFF.1213.2	43	3.265597	2.268937	4.262258	14.779460	1489	CUFF.1213.1	1874
BnaA01g08330D	BnaA01g08330D	j	CUFF.1213	CUFF.1213.3	91	6.983102	5.436612	8.529591	31.604163	1346	CUFF.1213.1	1874
BnaA01g08360D	BnaA01g08360D	=	CUFF.1216	CUFF.1216.1	100	24.247323	21.064967	27.429679	108.490708	880	CUFF.1216.1	1199
BnaA01g08430D	BnaA01g08430D	j	CUFF.1217	CUFF.1217.1	100	4.432282	3.637375	5.227190	19.405365	2117	CUFF.1217.1	1120
BnaA01g08420D	BnaA01g08420D	e	CUFF.1218	CUFF.1218.1	100	0.558120	0.286319	0.829922	2.443556	2711	CUFF.1218.1	603
BnaA01g08440D	BnaA01g08440D	j	CUFF.1232	CUFF.1232.1	100	37.411228	35.037972	39.784484	169.542385	2980	CUFF.1232.1	3022
BnaA01g08450D	BnaA01g08450D	e	CUFF.1233	CUFF.1233.1	100	3.518275	2.072519	4.964031	16.273418	704	CUFF.1233.1	759
BnaA01g08450D	BnaA01g08450D	=	CUFF.1234	CUFF.1234.1	100	29.865793	25.392568	34.339018	138.141139	636	CUFF.1233.1	759
BnaA01g08460D	BnaA01g08460D	=	CUFF.1235	CUFF.1235.1	100	2.177822	1.498709	2.856935	9.870872	1410	CUFF.1235.1	1341
BnaA01g08480D	BnaA01g08480D	j	CUFF.1236	CUFF.1236.1	100	2.820374	2.077250	3.563499	12.665263	1806	CUFF.1236.1	2171
BnaA01g08480D	BnaA01g08480D	j	CUFF.1236	CUFF.1236.2	62	1.742229	1.123116	2.361341	7.823709	1800	CUFF.1236.1	2171
BnaA01g08490D	BnaA01g08490D	j	CUFF.1237	CUFF.1237.1	100	1.464036	1.032340	1.895732	6.439499	2096	CUFF.1237.1	2944
BnaA01g08500D	BnaA01g08500D	j	CUFF.1239	CUFF.1239.1	19	0.363885	0.205068	0.522702	1.655783	5732	CUFF.1239.1	5437
BnaA01g08500D	BnaA01g08500D	c	CUFF.1239	CUFF.1239.2	91	1.725373	1.060100	2.390647	7.850953	1525	CUFF.1239.1	5437
BnaA01g08500D	BnaA01g08500D	j	CUFF.1239	CUFF.1239.3	100	1.898045	1.579645	2.216445	8.636660	5731	CUFF.1239.1	5437
BnaA01g08510D	BnaA01g08510D	j	CUFF.1241	CUFF.1241.1	100	2.201401	1.355256	3.047546	9.740277	1001	CUFF.1241.1	688
BnaA01g08520D	BnaA01g08520D	j	CUFF.1243	CUFF.1243.1	27	0.728797	0.347369	1.110226	3.313202	1835	CUFF.1243.1	1691
BnaA01g08520D	BnaA01g08520D	j	CUFF.1243	CUFF.1243.2	94	2.544514	1.605059	3.483969	11.567668	1060	CUFF.1243.1	1691
BnaA01g08520D	BnaA01g08520D	c	CUFF.1243	CUFF.1243.3	100	2.694493	1.371049	4.017936	12.249490	660	CUFF.1243.1	1691
BnaA01g08530D	BnaA01g08530D	=	CUFF.1244	CUFF.1244.1	100	21.466789	19.105968	23.827609	93.623311	1313	CUFF.1244.1	1263
BnaA01g08540D	BnaA01g08540D	j	CUFF.1245	CUFF.1245.1	38	4.926614	3.357220	6.496008	22.690467	977	CUFF.1245.1	1478
BnaA01g08540D	BnaA01g08540D	=	CUFF.1245	CUFF.1245.2	100	12.889491	10.374435	15.404547	59.365029	865	CUFF.1245.1	1478
BnaA01g08550D	BnaA01g08550D	e	CUFF.1246	CUFF.1246.1	100	9.557880	7.876499	11.239260	40.970317	1279	CUFF.1246.1	589
BnaA01g08550D	BnaA01g08550D	=	CUFF.1247	CUFF.1247.1	100	73.241008	66.803540	79.678476	313.951144	813	CUFF.1246.1	589
BnaA01g08560D	BnaA01g08560D	c	CUFF.1248	CUFF.1248.1	100	1.626444	0.954881	2.298007	7.257219	1160	CUFF.1248.1	1795
BnaA01g08610D	BnaA01g08610D	=	CUFF.1249	CUFF.1249.1	100	5.268760	4.130460	6.407061	23.377867	1320	CUFF.1249.1	939
BnaA01g08610D	BnaA01g08610D	e	CUFF.1250	CUFF.1250.1	100	1.246492	0.482832	2.010151	5.530773	967	CUFF.1249.1	939
BnaA01g08620D	BnaA01g08620D	o	CUFF.1251	CUFF.1251.1	100	8.864024	4.788618	12.939430	40.453301	370	CUFF.1251.1	1473
BnaA01g08630D	BnaA01g08630D	=	CUFF.1253	CUFF.1253.1	100	45.561051	41.395895	49.726207	203.765225	1117	CUFF.1253.1	1275
BnaA01g08640D	BnaA01g08640D	=	CUFF.1254	CUFF.1254.1	100	7.456879	6.048942	8.864816	33.603045	1372	CUFF.1254.1	1293
BnaA01g08640D	BnaA01g08640D	o	CUFF.1254	CUFF.1254.2	25	1.876595	1.022509	2.730682	8.456529	1372	CUFF.1254.1	1293
BnaA01g33230D	BnaA01g33230D	=	CUFF.1262	CUFF.1262.1	100	44.889296	40.109926	49.668667	203.162089	797	CUFF.1262.1	735
BnaA01g33250D	BnaA01g33250D	=	CUFF.1264	CUFF.1264.1	100	1.500143	0.930545	2.069741	6.909722	1392	CUFF.1264.1	1525
BnaA01g33220D	BnaA01g33220D	j	CUFF.1263	CUFF.1263.1	100	23.129918	21.362254	24.897582	103.783835	1995	CUFF.1263.1	1917
BnaA01g33290D	BnaA01g33290D	=	CUFF.1266	CUFF.1266.1	100	2.148592	1.212956	3.084228	9.660450	857	CUFF.1266.1	1290
BnaA01g33280D	BnaA01g33280D	j	CUFF.1268	CUFF.1268.1	100	10.528873	9.185941	11.871805	46.710894	1798	CUFF.1268.1	1717
BnaA01g32550D	BnaA01g32550D	j	CUFF.1252	CUFF.1252.1	100	2.541939	1.556501	3.527377	11.419165	1153	CUFF.1252.2	2561
BnaA01g32550D	BnaA01g32550D	j	CUFF.1252	CUFF.1252.2	32	0.811589	0.434105	1.189072	3.645904	2616	CUFF.1252.2	2561
BnaA01g32550D	BnaA01g32550D	j	CUFF.1252	CUFF.1252.3	57	1.455480	0.974386	1.936574	6.538460	2530	CUFF.1252.2	2561
BnaA01g32550D	BnaA01g32550D	j	CUFF.1252	CUFF.1252.4	66	1.665244	1.064626	2.265862	7.480784	1937	CUFF.1252.2	2561
BnaA01g32600D	BnaA01g32600D	j	CUFF.1255	CUFF.1255.1	100	12.781344	11.195668	14.367021	57.494154	1609	CUFF.1255.1	946
BnaA01g32630D	BnaA01g32630D	j	CUFF.1257	CUFF.1257.1	100	10.401414	8.422812	12.380016	45.682144	987	CUFF.1258.1	941
BnaA01g32630D	BnaA01g32630D	j	CUFF.1257	CUFF.1257.2	68	7.065276	4.164392	9.966160	31.030105	550	CUFF.1258.1	941
BnaA01g32630D	BnaA01g32630D	e	CUFF.1258	CUFF.1258.1	100	0.762878	0.433656	1.092101	3.350499	2273	CUFF.1258.1	941
BnaA01g32640D	BnaA01g32640D	j	CUFF.1259	CUFF.1259.1	36	1.136269	0.361216	1.911321	4.936548	909	CUFF.1259.1	871
BnaA01g32640D	BnaA01g32640D	=	CUFF.1259	CUFF.1259.2	100	3.187461	1.885752	4.489171	13.848005	806	CUFF.1259.1	871
BnaA01g32650D	BnaA01g32650D	=	CUFF.1260	CUFF.1260.1	100	3.388641	1.869984	4.907299	15.208203	608	CUFF.1260.1	712
BnaA01g32660D	BnaA01g32660D	j	CUFF.1261	CUFF.1261.1	100	189.299556	169.030385	209.568727	863.694605	367	CUFF.1261.1	633
BnaA01g32670D	BnaA01g32670D	j	CUFF.1265	CUFF.1265.1	100	4.876086	4.011701	5.740472	22.480116	2423	CUFF.1265.2	3080
BnaA01g32670D	BnaA01g32670D	j	CUFF.1265	CUFF.1265.2	87	4.226662	3.444576	5.008748	19.486090	2596	CUFF.1265.2	3080
BnaA01g32670D	BnaA01g32670D	x	CUFF.1267	CUFF.1267.1	100	15.222434	12.822237	17.622630	70.179659	923	CUFF.1267.1	3080
BnaA01g33360D	BnaA01g33360D	=	CUFF.1269	CUFF.1269.1	100	2.632447	1.887253	3.377640	11.620097	1364	CUFF.1269.1	1071
BnaA01g33350D	BnaA01g33350D	=	CUFF.1270	CUFF.1270.1	100	33.408864	28.353041	38.464687	153.238271	584	CUFF.1270.1	662
BnaA01g33370D	BnaA01g33370D	j	CUFF.1271	CUFF.1271.1	100	11.447636	9.856364	13.038908	50.251571	1427	CUFF.1271.1	1320
BnaA01g33380D	BnaA01g33380D	j	CUFF.1272	CUFF.1272.1	19	0.229042	0.047277	0.410807	1.029284	2809	CUFF.1272.1	3534
BnaA01g33380D	BnaA01g33380D	c	CUFF.1272	CUFF.1272.2	100	1.214959	0.844310	1.585607	5.459867	2809	CUFF.1272.1	3534
BnaA01g33380D	BnaA01g33380D	j	CUFF.1272	CUFF.1272.3	58	0.707193	0.120824	1.293561	3.178033	1066	CUFF.1272.1	3534
BnaA01g33320D	BnaA01g33320D	j	CUFF.1273	CUFF.1273.1	100	1.224736	0.721371	1.728101	5.749517	1388	CUFF.1273.1	1197
BnaA01g33410D	BnaA01g33410D	x	CUFF.1274	CUFF.1274.1	100	5.403651	4.108380	6.698921	23.571538	1023	CUFF.1274.1	1137
-	-	u	CUFF.1276	CUFF.1276.1	100	25.031522	21.508064	28.554979	115.366825	773	CUFF.1276.1	-
BnaA01g33420D	BnaA01g33420D	=	CUFF.1275	CUFF.1275.1	100	1.694544	0.754580	2.634508	7.664033	694	CUFF.1275.1	1261
BnaA01g33430D	BnaA01g33430D	j	CUFF.1277	CUFF.1277.1	100	6.015708	4.976596	7.054820	27.091920	1660	CUFF.1277.1	1643
BnaA01g33450D	BnaA01g33450D	=	CUFF.1278	CUFF.1278.1	100	2.744042	1.937033	3.551051	12.015953	1288	CUFF.1278.1	234
BnaA01g33470D	BnaA01g33470D	e	CUFF.1279	CUFF.1279.1	100	1.129863	0.578724	1.681003	4.947587	1146	CUFF.1279.1	1053
BnaA01g33400D	BnaA01g33400D	j	CUFF.1281	CUFF.1281.1	100	72.234580	66.584238	77.884922	332.417275	992	CUFF.1281.1	1095
BnaA01g33140D	BnaA01g33140D	j	CUFF.1280	CUFF.1280.1	47	1.022020	0.724678	1.319362	4.615102	4745	CUFF.1280.1	4459
BnaA01g33140D	BnaA01g33140D	j	CUFF.1280	CUFF.1280.2	100	2.184089	1.761573	2.606606	9.862623	4681	CUFF.1280.1	4459
BnaA01g33140D	BnaA01g33140D	x	CUFF.1282	CUFF.1282.1	100	5.410063	4.653299	6.166828	24.430055	3582	CUFF.1282.1	4459
BnaA01g33150D	BnaA01g33150D	=	CUFF.1283	CUFF.1283.1	100	14.126804	10.166073	18.087536	65.252558	472	CUFF.1283.1	551
-	-	u	CUFF.1284	CUFF.1284.1	100	5.024676	2.513492	7.535860	23.074823	435	CUFF.1284.1	-
BnaA01g34070D	BnaA01g34070D	j	CUFF.1285	CUFF.1285.1	63	1.270558	0.731932	1.809184	5.677872	1526	CUFF.1285.1	1282
BnaA01g34070D	BnaA01g34070D	j	CUFF.1285	CUFF.1285.2	100	2.025223	1.290920	2.759526	9.050322	1299	CUFF.1285.1	1282
BnaA01g34090D	BnaA01g34090D	j	CUFF.1286	CUFF.1286.1	100	5.564043	4.237733	6.890353	24.863638	1252	CUFF.1286.1	1268
BnaA01g34090D	BnaA01g34090D	j	CUFF.1286	CUFF.1286.2	43	2.402724	1.406835	3.398613	10.736879	1252	CUFF.1286.1	1268
BnaA01g34330D	BnaA01g34330D	c	CUFF.1287	CUFF.1287.1	100	0.689513	0.273721	1.105304	3.142894	1176	CUFF.1287.1	1283
BnaA01g34370D	BnaA01g34370D	=	CUFF.1288	CUFF.1288.1	100	2.333021	1.559191	3.106851	10.329323	1183	CUFF.1288.1	1054
BnaA01g34400D	BnaA01g34400D	=	CUFF.1289	CUFF.1289.1	100	6.758816	4.884395	8.633237	31.899907	724	CUFF.1289.1	892
BnaA01g34380D	BnaA01g34380D	=	CUFF.1290	CUFF.1290.1	100	11.897118	10.269237	13.524999	52.679939	1327	CUFF.1290.1	1337
BnaA01g34440D	BnaA01g34440D	=	CUFF.1291	CUFF.1291.1	100	2.530476	1.745383	3.315569	11.586107	1225	CUFF.1291.1	1002
BnaA01g34450D	BnaA01g34450D	c	CUFF.1292	CUFF.1292.1	100	6.886044	5.463582	8.308505	30.775025	1042	CUFF.1292.1	1191
BnaA01g34410D	BnaA01g34410D	=	CUFF.1293	CUFF.1293.1	100	5.320244	4.657259	5.983229	24.085648	3480	CUFF.1293.1	3437
BnaA01g34460D	BnaA01g34460D	=	CUFF.1294	CUFF.1294.1	100	1.282933	0.598507	1.967360	5.862719	928	CUFF.1294.1	1065
BnaA01g30320D	BnaA01g30320D	c	CUFF.1302	CUFF.1302.1	100	20.042203	17.467958	22.616448	90.677552	1196	CUFF.1302.2	1751
BnaA01g30320D	BnaA01g30320D	j	CUFF.1302	CUFF.1302.2	77	15.436530	13.663585	17.209475	69.839966	1790	CUFF.1302.2	1751
BnaA01g30330D	BnaA01g30330D	j	CUFF.1303	CUFF.1303.1	100	1.771518	1.030374	2.512662	8.094427	1036	CUFF.1303.1	890
BnaA01g30370D	BnaA01g30370D	=	CUFF.1304	CUFF.1304.1	100	7.020366	5.950220	8.090511	31.307932	1719	CUFF.1304.1	1422
BnaA01g30390D	BnaA01g30390D	j	CUFF.1305	CUFF.1305.1	100	2.190595	1.363120	3.018070	10.155918	1018	CUFF.1305.1	962
BnaA01g30430D	BnaA01g30430D	j	CUFF.1306	CUFF.1306.1	100	6.885888	5.923668	7.848108	30.951463	2183	CUFF.1306.1	2176
BnaA01g30440D	BnaA01g30440D	=	CUFF.1307	CUFF.1307.1	100	8.953152	7.280957	10.625347	37.934196	994	CUFF.1307.1	996
BnaA01g30450D	BnaA01g30450D	=	CUFF.1308	CUFF.1308.1	100	9.028852	7.585151	10.472553	41.563772	1353	CUFF.1308.1	1917
BnaA01g30460D	BnaA01g30460D	c	CUFF.1309	CUFF.1309.1	100	2.675474	1.698661	3.652288	11.964649	911	CUFF.1309.1	1122
BnaA01g30470D	BnaA01g30470D	e	CUFF.1313	CUFF.1313.1	100	8.491354	3.292978	13.689730	38.456543	314	CUFF.1314.1	786
BnaA01g30470D	BnaA01g30470D	=	CUFF.1314	CUFF.1314.1	100	8.756046	6.448069	11.064023	39.655309	663	CUFF.1314.1	786
BnaA01g30480D	BnaA01g30480D	c	CUFF.1315	CUFF.1315.1	100	3.123827	2.295997	3.951656	14.063169	1384	CUFF.1315.1	4143
BnaA01g30480D	BnaA01g30480D	j	CUFF.1316	CUFF.1316.1	100	2.667063	2.133122	3.201005	12.022324	2771	CUFF.1316.1	4143
BnaA01g30480D	BnaA01g30480D	j	CUFF.1316	CUFF.1316.2	63	1.676464	0.598241	2.754688	7.557000	798	CUFF.1316.1	4143
-	-	u	CUFF.1318	CUFF.1318.1	100	156.303529	124.616540	187.990517	734.156999	250	CUFF.1319.1	-
BnaA01g30480D	BnaA01g30480D	p	CUFF.1319	CUFF.1319.1	100	1.896231	1.021642	2.770820	8.906590	873	CUFF.1319.1	4143
BnaA01g30490D	BnaA01g30490D	=	CUFF.1320	CUFF.1320.1	100	7.965882	6.675536	9.256227	36.453590	2094	CUFF.1320.1	2025
BnaA01g30490D	BnaA01g30490D	e	CUFF.1321	CUFF.1321.1	100	9.368684	7.882768	10.854599	42.873114	1870	CUFF.1320.1	2025
BnaA01g30500D	BnaA01g30500D	e	CUFF.1324	CUFF.1324.1	100	3.420081	2.556089	4.284073	15.450289	2065	CUFF.1324.1	1840
BnaA01g30500D	BnaA01g30500D	=	CUFF.1325	CUFF.1325.1	100	10.649764	9.151664	12.147865	48.110536	1776	CUFF.1324.1	1840
BnaA01g30510D	BnaA01g30510D	=	CUFF.1328	CUFF.1328.1	100	10.243252	9.025342	11.461163	46.484849	2113	CUFF.1328.1	2321
BnaA01g30530D	BnaA01g30530D	=	CUFF.1330	CUFF.1330.1	100	10.227687	8.344618	12.110757	46.721715	919	CUFF.1330.1	559
BnaA01g30570D	BnaA01g30570D	j	CUFF.1334	CUFF.1334.2	100	149.943606	138.650710	161.236502	680.884659	722	CUFF.1334.2	705
BnaA01g30630D	BnaA01g30630D	=	CUFF.1337	CUFF.1337.1	100	65.565745	60.223772	70.907718	297.899724	793	CUFF.1337.1	903
BnaA01g30640D	BnaA01g30640D	e	CUFF.1338	CUFF.1338.1	100	3.855728	2.470884	5.240572	17.598285	723	CUFF.1338.1	459
BnaA01g30650D	BnaA01g30650D	e	CUFF.1341	CUFF.1341.1	100	1.290401	0.490763	2.090038	5.667959	1058	CUFF.1342.1	1897
BnaA01g30650D	BnaA01g30650D	=	CUFF.1342	CUFF.1342.1	100	2.622319	2.024621	3.220016	11.518280	2290	CUFF.1342.1	1897
-	-	u	CUFF.1310	CUFF.1310.1	100	207.642810	195.394510	219.891109	893.661779	570	CUFF.1310.1	-
BnaA01g27450D	BnaA01g27450D	j	CUFF.1311	CUFF.1311.1	100	0.882354	0.374436	1.390272	3.870808	1105	CUFF.1311.1	2123
BnaA01g27450D	BnaA01g27450D	c	CUFF.1312	CUFF.1312.1	100	1.325603	0.662802	1.988405	6.001905	950	CUFF.1312.1	2123
BnaA01g27460D	BnaA01g27460D	=	CUFF.1317	CUFF.1317.1	100	86.907578	80.222585	93.592572	388.045756	896	CUFF.1317.1	806
BnaA01g27470D	BnaA01g27470D	e	CUFF.1322	CUFF.1322.1	100	12.126622	9.190556	15.062689	55.012493	703	CUFF.1323.1	1229
BnaA01g27470D	BnaA01g27470D	=	CUFF.1323	CUFF.1323.1	100	25.986618	23.080504	28.892732	117.888445	1160	CUFF.1323.1	1229
BnaA01g27490D	BnaA01g27490D	e	CUFF.1326	CUFF.1326.1	100	1.057787	0.498907	1.616667	4.769325	1082	CUFF.1326.1	1047
BnaA01g27520D	BnaA01g27520D	=	CUFF.1327	CUFF.1327.1	100	1.632673	1.196487	2.068860	7.629744	2315	CUFF.1327.1	2185
BnaA01g27540D	BnaA01g27540D	=	CUFF.1329	CUFF.1329.1	100	8.959219	7.942002	9.976436	40.487009	2284	CUFF.1329.1	2004
BnaA01g27550D	BnaA01g27550D	c	CUFF.1331	CUFF.1331.1	100	5.128671	4.337438	5.919905	23.070571	2205	CUFF.1331.1	2644
BnaA01g27560D	BnaA01g27560D	p	CUFF.1332	CUFF.1332.1	100	4.127116	3.156054	5.098178	17.794556	1284	CUFF.1332.1	381
BnaA01g27570D	BnaA01g27570D	e	CUFF.1335	CUFF.1335.1	100	43.903758	39.818307	47.989209	196.290958	1304	CUFF.1335.1	1023
BnaA01g27570D	BnaA01g27570D	=	CUFF.1336	CUFF.1336.1	100	417.492202	396.177123	438.807281	1866.581543	913	CUFF.1335.1	1023
BnaA01g27580D	BnaA01g27580D	j	CUFF.1339	CUFF.1339.1	100	17.290647	15.440770	19.140525	77.298429	1813	CUFF.1340.1	1783
BnaA01g27580D	BnaA01g27580D	e	CUFF.1340	CUFF.1340.1	100	2.720980	1.996413	3.445547	12.164233	2215	CUFF.1340.1	1783
BnaA01g27600D	BnaA01g27600D	=	CUFF.1343	CUFF.1343.1	100	1.411074	0.990754	1.831394	6.437381	2186	CUFF.1343.1	2153
BnaA01g27660D	BnaA01g27660D	=	CUFF.1344	CUFF.1344.1	100	3.186136	1.960574	4.411698	14.977684	759	CUFF.1344.1	678
BnaA01g27690D	BnaA01g27690D	c	CUFF.1345	CUFF.1345.1	100	2.819418	1.989576	3.649259	12.540843	1259	CUFF.1345.1	1594
BnaA01g27690D	BnaA01g27690D	j	CUFF.1347	CUFF.1347.1	100	4.842545	1.792533	7.892558	22.799180	371	CUFF.1347.1	1594
BnaA01g27700D	BnaA01g27700D	e	CUFF.1349	CUFF.1349.1	100	19.132367	15.865192	22.399542	87.849704	666	CUFF.1349.1	438
BnaA01g27710D	BnaA01g27710D	e	CUFF.1358	CUFF.1358.1	100	58.568853	53.369706	63.768000	267.158204	986	CUFF.1358.1	957
BnaA01g27710D	BnaA01g27710D	=	CUFF.1359	CUFF.1359.1	100	425.015624	401.953696	448.077552	1938.682503	710	CUFF.1358.1	957
BnaA01g27720D	BnaA01g27720D	j	CUFF.1360	CUFF.1360.1	69	11.153801	10.024312	12.283289	50.467583	2901	CUFF.1360.1	2884
BnaA01g27720D	BnaA01g27720D	c	CUFF.1360	CUFF.1360.2	100	16.065599	13.133939	18.997259	72.691991	827	CUFF.1360.1	2884
BnaA01g27740D	BnaA01g27740D	c	CUFF.1361	CUFF.1361.1	100	0.682702	0.317782	1.047621	3.106975	1441	CUFF.1361.1	1968
BnaA01g31470D	BnaA01g31470D	=	CUFF.1369	CUFF.1369.1	100	8.724343	7.577953	9.870733	39.259261	2182	CUFF.1369.2	2358
BnaA01g31470D	BnaA01g31470D	j	CUFF.1369	CUFF.1369.2	14	1.228154	0.739729	1.716579	5.526653	2333	CUFF.1369.2	2358
BnaA01g31500D	BnaA01g31500D	=	CUFF.1370	CUFF.1370.1	100	3.560431	2.351475	4.769388	15.403711	836	CUFF.1370.1	222
BnaA01g31520D	BnaA01g31520D	j	CUFF.1371	CUFF.1371.1	100	1.913255	1.494033	2.332477	8.557292	3212	CUFF.1371.1	2901
BnaA01g31520D	BnaA01g31520D	j	CUFF.1371	CUFF.1371.2	20	0.383674	0.165063	0.602286	1.716036	3212	CUFF.1371.1	2901
-	-	u	CUFF.1372	CUFF.1372.1	57	2.140634	1.087544	3.193724	9.701209	950	CUFF.1372.3	-
-	-	u	CUFF.1372	CUFF.1372.2	100	3.759785	2.486277	5.033293	17.039091	973	CUFF.1372.3	-
-	-	u	CUFF.1372	CUFF.1372.3	41	1.523136	0.749122	2.297150	6.902749	1074	CUFF.1372.3	-
BnaA01g31570D	BnaA01g31570D	=	CUFF.1373	CUFF.1373.1	100	11.340246	10.071936	12.608557	50.497382	2190	CUFF.1373.1	2251
BnaA01g31580D	BnaA01g31580D	j	CUFF.1376	CUFF.1376.1	48	1.391294	0.978408	1.804181	6.160966	2769	CUFF.1376.1	2679
BnaA01g31580D	BnaA01g31580D	c	CUFF.1376	CUFF.1376.2	100	2.909390	2.311133	3.507647	12.883435	2697	CUFF.1376.1	2679
BnaA01g31580D	BnaA01g31580D	j	CUFF.1376	CUFF.1376.3	26	0.752103	0.396806	1.107400	3.330484	2693	CUFF.1376.1	2679
BnaA01g31600D	BnaA01g31600D	j	CUFF.1378	CUFF.1378.1	96	10.243090	8.810043	11.676136	46.473802	1673	CUFF.1378.1	1823
BnaA01g31600D	BnaA01g31600D	c	CUFF.1378	CUFF.1378.2	100	10.721273	8.259297	13.183248	48.643360	791	CUFF.1378.1	1823
BnaA01g31610D	BnaA01g31610D	c	CUFF.1380	CUFF.1380.1	100	2.244699	1.023661	3.465736	10.057664	665	CUFF.1380.2	2064
BnaA01g31610D	BnaA01g31610D	j	CUFF.1380	CUFF.1380.2	60	1.337516	0.607118	2.067913	5.992914	961	CUFF.1380.2	2064
BnaA01g31620D	BnaA01g31620D	=	CUFF.1381	CUFF.1381.1	100	23.424041	19.111326	27.736757	104.034490	540	CUFF.1381.1	504
BnaA01g31640D	BnaA01g31640D	j	CUFF.1382	CUFF.1382.1	100	3.739486	3.146440	4.332533	16.537809	3237	CUFF.1382.1	2771
BnaA01g31640D	BnaA01g31640D	j	CUFF.1382	CUFF.1382.2	15	0.543408	0.270865	0.815950	2.403210	3237	CUFF.1382.1	2771
BnaA01g31650D	BnaA01g31650D	=	CUFF.1383	CUFF.1383.1	100	9.695840	8.365209	11.026472	43.872684	1839	CUFF.1383.1	1711
BnaA01g31650D	BnaA01g31650D	j	CUFF.1383	CUFF.1383.2	17	1.622283	0.973183	2.271383	7.340663	1839	CUFF.1383.1	1711
BnaA01g31670D	BnaA01g31670D	e	CUFF.1385	CUFF.1385.1	100	8.579021	6.633407	10.524635	38.227734	875	CUFF.1386.2	1435
BnaA01g31670D	BnaA01g31670D	j	CUFF.1386	CUFF.1386.1	43	3.376276	2.566815	4.185738	15.044536	1728	CUFF.1386.2	1435
BnaA01g31660D	BnaA01g31660D	=	CUFF.1386	CUFF.1386.2	100	7.851218	6.698471	9.003966	34.984678	1802	CUFF.1386.2	1717
BnaA01g31730D	BnaA01g31730D	j	CUFF.1388	CUFF.1388.1	100	2.390827	1.701850	3.079804	10.890469	1489	CUFF.1388.1	1203
BnaA01g31790D	BnaA01g31790D	j	CUFF.1391	CUFF.1391.1	43	1.779886	1.115809	2.443964	7.896151	1714	CUFF.1391.2	762
BnaA01g31790D	BnaA01g31790D	o	CUFF.1391	CUFF.1391.2	100	4.187372	3.285730	5.089013	18.576535	1775	CUFF.1391.2	762
BnaA01g31810D	BnaA01g31810D	j	CUFF.1398	CUFF.1398.1	100	3.651125	3.117545	4.184705	16.554431	3563	CUFF.1398.1	3763
BnaA01g31820D	BnaA01g31820D	e	CUFF.1402	CUFF.1402.1	100	3.338487	1.524105	5.152869	15.204960	581	CUFF.1405.1	2336
BnaA01g31820D	BnaA01g31820D	j	CUFF.1405	CUFF.1405.1	100	2.325212	1.715337	2.935087	10.590056	2168	CUFF.1405.1	2336
BnaA01g31820D	BnaA01g31820D	j	CUFF.1405	CUFF.1405.2	59	1.381346	0.673856	2.088835	6.291265	1306	CUFF.1405.1	2336
BnaA01g31830D	BnaA01g31830D	=	CUFF.1408	CUFF.1408.1	100	24.333284	21.355541	27.311027	105.959770	983	CUFF.1408.1	1000
BnaA01g31840D	BnaA01g31840D	j	CUFF.1410	CUFF.1410.1	24	1.148015	0.531142	1.764889	5.150957	1480	CUFF.1410.1	1467
BnaA01g31840D	BnaA01g31840D	j	CUFF.1410	CUFF.1410.2	100	4.695621	3.646930	5.744311	21.068481	1480	CUFF.1410.1	1467
BnaA01g31850D	BnaA01g31850D	=	CUFF.1416	CUFF.1416.1	100	58.432734	53.516061	63.349407	255.980604	1004	CUFF.1416.1	1242
BnaA01g31860D	BnaA01g31860D	=	CUFF.1418	CUFF.1418.1	100	2.982876	2.055119	3.910633	13.217504	1067	CUFF.1418.1	2511
BnaA01g31880D	BnaA01g31880D	=	CUFF.1423	CUFF.1423.1	100	53.381920	48.231874	58.531967	241.080698	833	CUFF.1423.1	1039
BnaA01g31890D	BnaA01g31890D	j	CUFF.1426	CUFF.1426.1	97	7.661789	5.897692	9.425887	34.895791	1133	CUFF.1426.2	2130
BnaA01g31890D	BnaA01g31890D	j	CUFF.1426	CUFF.1426.2	100	7.872639	6.137577	9.607700	35.856109	1160	CUFF.1426.2	2130
BnaA01g29390D	BnaA01g29390D	e	CUFF.1394	CUFF.1394.1	100	10.819172	9.707326	11.931017	47.371171	2297	CUFF.1394.1	1662
BnaA01g29400D	BnaA01g29400D	e	CUFF.1396	CUFF.1396.1	100	3.529453	1.568901	5.490006	16.042139	498	CUFF.1396.1	612
BnaA01g29400D	BnaA01g29400D	=	CUFF.1397	CUFF.1397.1	100	27.064999	17.094899	37.035100	123.016361	296	CUFF.1396.1	612
BnaA01g29430D	BnaA01g29430D	j	CUFF.1399	CUFF.1399.1	15	0.643098	0.044519	1.241677	2.983042	1068	CUFF.1399.1	1205
BnaA01g29430D	BnaA01g29430D	=	CUFF.1399	CUFF.1399.2	100	4.350379	3.125105	5.575654	20.179447	1048	CUFF.1399.1	1205
BnaA01g29430D	BnaA01g29430D	x	CUFF.1400	CUFF.1400.1	100	1.160007	0.465867	1.854147	5.380749	980	CUFF.1400.1	1205
BnaA01g29440D	BnaA01g29440D	e	CUFF.1406	CUFF.1406.1	100	3.191221	1.891235	4.491208	14.602643	848	CUFF.1407.1	1162
BnaA01g29440D	BnaA01g29440D	=	CUFF.1407	CUFF.1407.1	100	16.442184	14.148127	18.736241	75.237443	1092	CUFF.1407.1	1162
BnaA01g29450D	BnaA01g29450D	j	CUFF.1409	CUFF.1409.1	100	9.372622	7.539194	11.206049	42.325498	943	CUFF.1409.1	627
BnaA01g29460D	BnaA01g29460D	j	CUFF.1411	CUFF.1411.1	100	1.013553	0.658417	1.368689	4.442722	2722	CUFF.1411.1	2554
BnaA01g29460D	BnaA01g29460D	j	CUFF.1411	CUFF.1411.2	51	0.515655	0.182681	0.848628	2.260276	2212	CUFF.1411.1	2554
BnaA01g29460D	BnaA01g29460D	p	CUFF.1412	CUFF.1412.1	100	0.927327	0.538674	1.315980	4.221848	1691	CUFF.1412.1	2554
BnaA01g29470D	BnaA01g29470D	e	CUFF.1414	CUFF.1414.1	100	0.698591	0.411144	0.986038	3.134739	3015	CUFF.1414.1	1798
BnaA01g29470D	BnaA01g29470D	j	CUFF.1415	CUFF.1415.1	100	8.751343	7.495360	10.007326	39.269301	1759	CUFF.1414.1	1798
-	-	u	CUFF.1417	CUFF.1417.1	100	3.250746	1.556648	4.944844	15.601574	515	CUFF.1417.1	-
BnaA01g29490D	BnaA01g29490D	j	CUFF.1419	CUFF.1419.1	100	35.581334	32.480544	38.682124	159.263503	1543	CUFF.1419.1	1571
BnaA01g29490D	BnaA01g29490D	j	CUFF.1419	CUFF.1419.2	19	6.665207	5.133245	8.197169	29.833738	1496	CUFF.1419.1	1571
BnaA01g29500D	BnaA01g29500D	=	CUFF.1420	CUFF.1420.1	60	1.721907	0.763442	2.680372	7.693120	966	CUFF.1420.1	1198
BnaA01g29500D	BnaA01g29500D	j	CUFF.1420	CUFF.1420.2	100	2.854881	1.686517	4.023245	12.755012	966	CUFF.1420.1	1198
BnaA01g29510D	BnaA01g29510D	c	CUFF.1421	CUFF.1421.1	100	3.024332	1.789910	4.258753	13.425373	719	CUFF.1421.1	2920
BnaA01g29510D	BnaA01g29510D	j	CUFF.1422	CUFF.1422.1	100	1.645971	1.062879	2.229062	7.590303	1379	CUFF.1422.1	2920
BnaA01g29520D	BnaA01g29520D	=	CUFF.1424	CUFF.1424.1	100	16.429976	14.110506	18.749447	74.455364	1041	CUFF.1424.1	1253
BnaA01g29580D	BnaA01g29580D	j	CUFF.1428	CUFF.1428.1	73	1.200228	0.610349	1.790107	5.546056	1130	CUFF.1428.2	1020
BnaA01g29580D	BnaA01g29580D	j	CUFF.1428	CUFF.1428.2	100	1.654001	1.029567	2.278435	7.642867	1302	CUFF.1428.2	1020
BnaA01g29560D	BnaA01g29560D	j	CUFF.1429	CUFF.1429.1	100	3.961053	2.493019	5.429086	17.467819	703	CUFF.1429.1	1159
BnaA01g29570D	BnaA01g29570D	=	CUFF.1430	CUFF.1430.1	20	0.522774	0.104902	0.940646	2.393533	1524	CUFF.1430.1	1101
BnaA01g29570D	BnaA01g29570D	=	CUFF.1430	CUFF.1430.2	100	2.613617	1.765271	3.461962	11.966505	1306	CUFF.1430.1	1101
BnaA01g29590D	BnaA01g29590D	c	CUFF.1431	CUFF.1431.1	100	2.296089	1.688491	2.903688	10.352228	2249	CUFF.1431.2	3471
BnaA01g29590D	BnaA01g29590D	j	CUFF.1431	CUFF.1431.2	46	1.044993	0.615093	1.474892	4.711490	2403	CUFF.1431.2	3471
BnaA01g29590D	BnaA01g29590D	c	CUFF.1432	CUFF.1432.1	100	4.492330	2.693775	6.290885	21.023826	571	CUFF.1432.1	3471
BnaA01g29610D	BnaA01g29610D	j	CUFF.1433	CUFF.1433.1	100	4.893708	4.051537	5.735879	22.180403	2207	CUFF.1433.1	2028
BnaA01g29620D	BnaA01g29620D	=	CUFF.1434	CUFF.1434.1	100	1.980666	1.171097	2.790235	8.977237	1371	CUFF.1433.1	87
BnaA01g29630D	BnaA01g29630D	=	CUFF.1435	CUFF.1435.1	100	22.439324	20.945976	23.932673	99.095998	2644	CUFF.1435.1	2529
BnaA01g29660D	BnaA01g29660D	j	CUFF.1440	CUFF.1440.1	100	28.090604	25.917703	30.263504	127.607130	2223	CUFF.1440.1	2226
BnaA01g29680D	BnaA01g29680D	j	CUFF.1442	CUFF.1442.1	100	1.756851	1.145167	2.368535	7.883944	1679	CUFF.1442.1	1196
BnaA01g29680D	BnaA01g29680D	j	CUFF.1442	CUFF.1442.2	71	1.246271	0.591966	1.900575	5.592692	1265	CUFF.1442.1	1196
BnaA01g29690D	BnaA01g29690D	=	CUFF.1447	CUFF.1447.1	100	15.117734	13.792169	16.443299	68.444659	2873	CUFF.1447.1	3036
BnaA01g29710D	BnaA01g29710D	o	CUFF.1452	CUFF.1452.1	100	2.222292	1.520171	2.924413	10.258562	1590	CUFF.1452.1	1826
BnaA01g29710D	BnaA01g29710D	o	CUFF.1452	CUFF.1452.2	33	0.736060	0.257644	1.214477	3.397807	1571	CUFF.1452.1	1826
BnaA01g29770D	BnaA01g29770D	=	CUFF.1458	CUFF.1458.1	100	118.920501	110.830297	127.010705	534.653972	930	CUFF.1458.1	1561
-	-	u	CUFF.1460	CUFF.1460.1	100	0.789616	0.332002	1.247231	3.486938	1132	CUFF.1460.1	-
BnaA01g29800D	BnaA01g29800D	c	CUFF.1461	CUFF.1461.1	100	1.574738	0.625135	2.524340	7.313165	654	CUFF.1461.1	2235
BnaA01g29800D	BnaA01g29800D	c	CUFF.1462	CUFF.1462.1	100	0.698541	0.277305	1.119777	3.104392	1164	CUFF.1462.1	2235
BnaA01g29820D	BnaA01g29820D	=	CUFF.1464	CUFF.1464.1	100	14.895919	12.892892	16.898945	67.214412	1249	CUFF.1464.1	1379
BnaA01g29820D	BnaA01g29820D	e	CUFF.1465	CUFF.1465.1	100	3.767118	2.194922	5.339314	16.998256	706	CUFF.1464.1	1379
BnaA01g29850D	BnaA01g29850D	=	CUFF.1467	CUFF.1467.1	100	3.824062	2.818689	4.829435	17.205642	1411	CUFF.1467.1	1542
BnaA01g29850D	BnaA01g29850D	j	CUFF.1467	CUFF.1467.2	38	1.454485	0.742923	2.166046	6.544178	1390	CUFF.1467.1	1542
BnaA01g29870D	BnaA01g29870D	=	CUFF.1468	CUFF.1468.1	100	2.177603	1.591399	2.763807	9.802725	1811	CUFF.1468.1	1843
BnaA01g29880D	BnaA01g29880D	=	CUFF.1474	CUFF.1474.1	100	135.248885	128.440448	142.057323	595.254581	927	CUFF.1474.1	480
BnaA01g33500D	BnaA01g33500D	=	CUFF.1503	CUFF.1503.1	100	79.141668	74.404504	83.878833	353.914634	1842	CUFF.1503.1	1876
BnaA01g33520D	BnaA01g33520D	j	CUFF.1504	CUFF.1504.1	100	3.793553	2.898584	4.688522	17.274869	1495	CUFF.1504.1	1457
BnaA01g33520D	BnaA01g33520D	j	CUFF.1504	CUFF.1504.2	73	2.771211	1.657013	3.885408	12.619384	913	CUFF.1504.1	1457
BnaA01g33530D	BnaA01g33530D	c	CUFF.1505	CUFF.1505.1	100	3.590010	2.563858	4.616162	16.281554	1050	CUFF.1505.1	1585
BnaA01g33540D	BnaA01g33540D	=	CUFF.1506	CUFF.1506.1	100	3.952099	3.220527	4.683670	17.782346	2103	CUFF.1506.1	1141
BnaA01g33560D	BnaA01g33560D	=	CUFF.1507	CUFF.1507.1	100	4.956820	3.942428	5.971211	21.782610	1451	CUFF.1507.1	1515
BnaA01g33580D	BnaA01g33580D	=	CUFF.1508	CUFF.1508.1	100	26.496686	22.030434	30.962937	122.254961	584	CUFF.1508.1	567
BnaA01g33590D	BnaA01g33590D	=	CUFF.1509	CUFF.1509.1	100	9.881311	8.704812	11.057810	44.143980	1932	CUFF.1509.1	2128
BnaA01g33600D	BnaA01g33600D	=	CUFF.1510	CUFF.1510.1	100	6.338136	5.416382	7.259891	29.094974	2216	CUFF.1510.1	1908
BnaA01g33610D	BnaA01g33610D	=	CUFF.1511	CUFF.1511.1	100	28.301540	21.641054	34.962026	129.917146	408	CUFF.1511.1	294
-	-	u	CUFF.1512	CUFF.1512.1	100	5.741765	4.065205	7.418326	25.569042	729	CUFF.1512.1	-
BnaA01g33620D	BnaA01g33620D	j	CUFF.1513	CUFF.1513.1	100	3.944839	3.313159	4.576519	17.831361	2549	CUFF.1513.1	2867
BnaA01g33640D	BnaA01g33640D	j	CUFF.1514	CUFF.1514.1	17	2.102644	1.437936	2.767351	9.570806	1760	CUFF.1514.1	3329
BnaA01g33640D	BnaA01g33640D	j	CUFF.1514	CUFF.1514.2	100	12.263751	10.575204	13.952298	55.822101	1539	CUFF.1514.1	3329
BnaA01g33640D	BnaA01g33640D	j	CUFF.1514	CUFF.1514.3	20	2.491693	1.666001	3.317385	11.341679	1636	CUFF.1514.1	3329
BnaA01g33640D	BnaA01g33640D	j	CUFF.1514	CUFF.1514.4	19	2.298025	1.548300	3.047750	10.460141	1470	CUFF.1514.1	3329
BnaA01g33640D	BnaA01g33640D	c	CUFF.1515	CUFF.1515.1	100	16.236591	14.047266	18.425915	72.618620	1206	CUFF.1515.1	3329
BnaA01g33640D	BnaA01g33640D	j	CUFF.1515	CUFF.1515.2	24	3.932752	2.473705	5.391799	17.589347	915	CUFF.1515.1	3329
BnaA01g33650D	BnaA01g33650D	=	CUFF.1516	CUFF.1516.1	100	52.923665	45.745218	60.102112	235.416745	494	CUFF.1516.1	441
BnaA01g33660D	BnaA01g33660D	e	CUFF.1526	CUFF.1526.1	100	29.947709	26.776287	33.119130	136.213420	1136	CUFF.1527.2	1359
BnaA01g33660D	BnaA01g33660D	j	CUFF.1527	CUFF.1527.1	42	73.224139	63.179712	83.268566	333.050872	564	CUFF.1527.2	1359
BnaA01g33660D	BnaA01g33660D	j	CUFF.1527	CUFF.1527.2	100	173.373847	163.373304	183.374390	788.569338	1174	CUFF.1527.2	1359
BnaA01g33700D	BnaA01g33700D	j	CUFF.1528	CUFF.1528.1	100	7.647247	5.803160	9.491334	35.084181	805	CUFF.1528.1	2620
BnaA01g33700D	BnaA01g33700D	e	CUFF.1529	CUFF.1529.1	100	3.304242	1.882414	4.726070	15.159264	657	CUFF.1528.1	2620
BnaA01g33700D	BnaA01g33700D	j	CUFF.1530	CUFF.1530.1	100	12.681818	11.166518	14.197119	57.010128	1739	CUFF.1530.1	2620
BnaA01g33750D	BnaA01g33750D	j	CUFF.1531	CUFF.1531.1	100	0.582172	0.291220	0.873125	2.673254	1897	CUFF.1531.1	2727
BnaA01g33800D	BnaA01g33800D	j	CUFF.1532	CUFF.1532.1	100	6.832726	4.212285	9.453167	30.678096	485	CUFF.1532.1	912
BnaA01g33780D	BnaA01g33780D	c	CUFF.1534	CUFF.1534.1	100	5.646789	1.887481	9.406097	26.206348	331	CUFF.1534.1	2803
BnaA01g33840D	BnaA01g33840D	c	CUFF.1539	CUFF.1539.1	30	3.922593	2.842885	5.002300	17.777675	1581	CUFF.1539.2	2019
BnaA01g33840D	BnaA01g33840D	j	CUFF.1539	CUFF.1539.2	100	13.242743	11.702492	14.782993	60.017747	1984	CUFF.1539.2	2019
BnaA01g33850D	BnaA01g33850D	j	CUFF.1540	CUFF.1540.1	100	5.245236	4.011976	6.478497	23.504777	1336	CUFF.1540.2	1672
BnaA01g33850D	BnaA01g33850D	j	CUFF.1540	CUFF.1540.2	35	1.835621	1.081668	2.589574	8.225722	1576	CUFF.1540.2	1672
BnaA01g33860D	BnaA01g33860D	j	CUFF.1544	CUFF.1544.1	25	1.228231	0.762148	1.694314	5.588251	2648	CUFF.1544.1	2367
BnaA01g33860D	BnaA01g33860D	j	CUFF.1544	CUFF.1544.2	100	4.994648	4.203157	5.786140	22.724827	2646	CUFF.1544.1	2367
BnaA01g33870D	BnaA01g33870D	j	CUFF.1545	CUFF.1545.1	20	2.621644	1.487828	3.755460	11.619177	872	CUFF.1545.1	890
BnaA01g33870D	BnaA01g33870D	=	CUFF.1545	CUFF.1545.2	100	13.186097	10.281928	16.090266	58.441033	664	CUFF.1545.1	890
BnaA01g33890D	BnaA01g33890D	=	CUFF.1547	CUFF.1547.1	100	8.634062	7.158747	10.109378	38.945526	1171	CUFF.1547.1	1160
BnaA01g33900D	BnaA01g33900D	j	CUFF.1548	CUFF.1548.1	100	1.491598	1.051157	1.932039	6.642693	2638	CUFF.1548.1	2110
BnaA01g33900D	BnaA01g33900D	c	CUFF.1548	CUFF.1548.2	81	1.204243	0.566000	1.842486	5.362986	1427	CUFF.1548.1	2110
BnaA01g33900D	BnaA01g33900D	x	CUFF.1549	CUFF.1549.1	100	1.559219	0.486840	2.631598	6.943835	801	CUFF.1549.1	2110
BnaA01g33940D	BnaA01g33940D	c	CUFF.1552	CUFF.1552.1	100	13.386205	8.417456	18.354954	57.204241	369	CUFF.1552.1	812
BnaA01g33940D	BnaA01g33940D	c	CUFF.1556	CUFF.1556.1	100	20.713511	14.610735	26.816288	86.452232	374	CUFF.1556.1	812
BnaA01g33950D	BnaA01g33950D	o	CUFF.1558	CUFF.1558.1	100	6.588234	3.267934	9.908535	28.263411	391	CUFF.1558.1	267
BnaA01g34010D	BnaA01g34010D	=	CUFF.1560	CUFF.1560.1	100	5.636833	4.049599	7.224067	26.064825	890	CUFF.1560.2	1337
BnaA01g34010D	BnaA01g34010D	j	CUFF.1560	CUFF.1560.2	32	1.777537	0.792860	2.762213	8.219363	895	CUFF.1560.2	1337
BnaA01g34020D	BnaA01g34020D	e	CUFF.1561	CUFF.1561.1	100	2.202217	1.787887	2.616548	9.830541	3247	CUFF.1561.1	3054
BnaA01g34060D	BnaA01g34060D	=	CUFF.1572	CUFF.1572.1	100	23.418530	21.057448	25.779613	107.062344	1446	CUFF.1572.1	1684
BnaA01g32030D	BnaA01g32030D	j	CUFF.1551	CUFF.1551.1	100	48.081907	45.155183	51.008630	218.486342	2712	CUFF.1551.1	2717
BnaA01g32040D	BnaA01g32040D	j	CUFF.1553	CUFF.1553.1	100	2.268923	1.624772	2.913073	10.300243	1607	CUFF.1553.1	1606
BnaA01g32050D	BnaA01g32050D	=	CUFF.1564	CUFF.1564.1	100	142.980623	134.489126	151.472119	654.991663	1157	CUFF.1564.1	1304
BnaA01g32060D	BnaA01g32060D	c	CUFF.1566	CUFF.1566.1	100	42.076221	36.640160	47.512281	192.914267	625	CUFF.1566.1	879
BnaA01g32070D	BnaA01g32070D	=	CUFF.1567	CUFF.1567.1	100	18.682182	16.610595	20.753768	83.577250	1450	CUFF.1567.1	1412
BnaA01g32080D	BnaA01g32080D	j	CUFF.1569	CUFF.1569.1	100	12.718405	10.811958	14.624852	58.592193	1149	CUFF.1569.1	1331
BnaA01g32090D	BnaA01g32090D	=	CUFF.1570	CUFF.1570.1	100	68.024730	58.918015	77.131446	311.970321	467	CUFF.1571.1	488
BnaA01g32090D	BnaA01g32090D	e	CUFF.1571	CUFF.1571.1	100	4.389202	3.311018	5.467386	20.129456	1266	CUFF.1571.1	488
BnaA01g32100D	BnaA01g32100D	=	CUFF.1573	CUFF.1573.1	100	1.283645	0.756126	1.811165	5.906778	1381	CUFF.1573.1	1567
BnaA01g32110D	BnaA01g32110D	j	CUFF.1574	CUFF.1574.1	13	0.544881	0.134125	0.955637	2.491188	1747	CUFF.1574.1	1772
BnaA01g32110D	BnaA01g32110D	=	CUFF.1574	CUFF.1574.2	100	4.329012	3.436566	5.221457	19.792193	1746	CUFF.1574.1	1772
BnaA01g32120D	BnaA01g32120D	j	CUFF.1575	CUFF.1575.1	26	4.211197	1.283767	7.138626	17.939227	406	CUFF.1575.1	1815
BnaA01g32120D	BnaA01g32120D	j	CUFF.1575	CUFF.1575.2	100	16.352851	11.097645	21.608056	69.661318	405	CUFF.1575.1	1815
BnaA01g32130D	BnaA01g32130D	=	CUFF.1576	CUFF.1576.1	100	2.441435	2.075180	2.807690	10.932538	5140	CUFF.1576.1	3254
BnaA01g32140D	BnaA01g32140D	=	CUFF.1577	CUFF.1577.1	100	23.853061	21.669823	26.036298	106.811983	1763	CUFF.1577.1	1919
BnaA01g32180D	BnaA01g32180D	j	CUFF.1587	CUFF.1587.1	100	57.709616	53.618297	61.800935	255.056319	1486	CUFF.1587.1	2210
BnaA01g32210D	BnaA01g32210D	j	CUFF.1592	CUFF.1592.1	49	0.671077	0.305439	1.036716	2.925876	2387	CUFF.1592.1	2749
BnaA01g32210D	BnaA01g32210D	j	CUFF.1592	CUFF.1592.2	41	0.559772	0.193993	0.925551	2.440588	2264	CUFF.1592.1	2749
BnaA01g32210D	BnaA01g32210D	j	CUFF.1592	CUFF.1592.3	52	0.705404	0.336415	1.074392	3.075538	2387	CUFF.1592.1	2749
BnaA01g32210D	BnaA01g32210D	j	CUFF.1592	CUFF.1592.4	42	0.569163	0.216065	0.922261	2.481532	2387	CUFF.1592.1	2749
BnaA01g32210D	BnaA01g32210D	j	CUFF.1592	CUFF.1592.5	100	1.366823	0.474780	2.258866	5.959307	938	CUFF.1592.1	2749
BnaA01g32210D	BnaA01g32210D	x	CUFF.1593	CUFF.1593.1	100	0.721540	0.297827	1.145254	3.145894	1964	CUFF.1593.1	2749
BnaA01g32210D	BnaA01g32210D	c	CUFF.1599	CUFF.1599.1	100	5.440803	3.421262	7.460343	25.474093	568	CUFF.1599.1	2749
BnaA01g32230D	BnaA01g32230D	=	CUFF.1605	CUFF.1605.1	100	9.280299	7.676841	10.883756	41.836904	1160	CUFF.1605.1	1143
BnaA01g32240D	BnaA01g32240D	j	CUFF.1608	CUFF.1608.1	90	1.512290	0.754768	2.269813	6.860156	1075	CUFF.1608.1	729
BnaA01g32240D	BnaA01g32240D	j	CUFF.1608	CUFF.1608.2	100	1.685338	0.886686	2.483990	7.645148	1059	CUFF.1608.1	729
BnaA01g32280D	BnaA01g32280D	j	CUFF.1612	CUFF.1612.1	21	0.525940	0.160859	0.891020	2.316148	1919	CUFF.1612.2	2691
BnaA01g32280D	BnaA01g32280D	c	CUFF.1612	CUFF.1612.2	100	2.450939	1.808224	3.093655	10.793513	1927	CUFF.1612.2	2691
BnaA01g32290D	BnaA01g32290D	j	CUFF.1613	CUFF.1613.1	10	0.760633	0.351515	1.169752	3.496217	1753	CUFF.1613.1	1743
BnaA01g32290D	BnaA01g32290D	c	CUFF.1613	CUFF.1613.2	100	7.587443	5.752567	9.422320	34.875342	846	CUFF.1613.1	1743
BnaA01g32290D	BnaA01g32290D	x	CUFF.1614	CUFF.1614.1	100	9.764279	7.472999	12.055559	44.881069	753	CUFF.1614.1	1743
BnaA01g32320D	BnaA01g32320D	e	CUFF.1623	CUFF.1623.1	100	7.731462	6.515795	8.947128	35.569090	1588	CUFF.1623.1	851
BnaA01g32320D	BnaA01g32320D	=	CUFF.1625	CUFF.1625.1	22	28.402973	23.242019	33.563927	130.669716	593	CUFF.1623.1	851
BnaA01g32320D	BnaA01g32320D	j	CUFF.1625	CUFF.1625.2	100	128.498902	117.728383	139.269421	591.167515	614	CUFF.1623.1	851
BnaA01g32340D	BnaA01g32340D	p	CUFF.1628	CUFF.1628.1	100	3.561412	3.010746	4.112078	16.053421	3031	CUFF.1628.1	871
BnaA01g32340D	BnaA01g32340D	p	CUFF.1630	CUFF.1630.1	100	6.666489	3.823889	9.509090	31.311782	436	CUFF.1630.1	871
BnaA01g32340D	BnaA01g32340D	=	CUFF.1631	CUFF.1631.1	100	2.583264	1.514327	3.652201	11.621955	792	CUFF.1631.1	871
-	-	u	CUFF.1632	CUFF.1632.1	100	0.853833	0.284611	1.423055	3.770517	861	CUFF.1632.1	-
BnaA01g32370D	BnaA01g32370D	j	CUFF.1639	CUFF.1639.1	100	7.360054	6.284394	8.435714	33.436786	2019	CUFF.1639.2	1720
BnaA01g32370D	BnaA01g32370D	j	CUFF.1639	CUFF.1639.2	12	0.863848	0.435918	1.291778	3.924469	2132	CUFF.1639.2	1720
BnaA01g32380D	BnaA01g32380D	=	CUFF.1641	CUFF.1641.1	100	1.299767	0.919408	1.680126	5.989152	2352	CUFF.1641.1	2380
BnaA01g32390D	BnaA01g32390D	j	CUFF.1643	CUFF.1643.1	100	7.072215	6.047014	8.097415	32.603138	1988	CUFF.1643.1	2079
BnaA01g32400D	BnaA01g32400D	=	CUFF.1645	CUFF.1645.1	100	5.400066	4.449884	6.350248	24.224024	1645	CUFF.1645.1	2949
BnaA01g32410D	BnaA01g32410D	o	CUFF.1647	CUFF.1647.1	100	5.731616	1.910539	9.552693	27.121377	323	CUFF.1647.1	840
BnaA01g32440D	BnaA01g32440D	o	CUFF.1651	CUFF.1651.1	100	25.976846	19.776270	32.177421	121.320738	408	CUFF.1651.1	5676
BnaA01g32450D	BnaA01g32450D	j	CUFF.1667	CUFF.1667.1	98	9.036690	8.053670	10.019710	40.470489	2932	CUFF.1667.1	2993
BnaA01g32450D	BnaA01g32450D	c	CUFF.1667	CUFF.1667.2	100	9.188122	6.779238	11.597005	41.148670	711	CUFF.1667.1	2993
BnaA01g32460D	BnaA01g32460D	o	CUFF.1672	CUFF.1672.1	100	1.435103	0.483163	2.387043	6.131160	653	CUFF.1672.1	747
BnaA01g32470D	BnaA01g32470D	e	CUFF.1674	CUFF.1674.1	100	3.603842	2.122667	5.085017	16.796332	635	CUFF.1674.1	1020
BnaA01g15130D	BnaA01g15130D	j	CUFF.1533	CUFF.1533.1	100	20.980395	19.542473	22.418317	94.841192	4027	CUFF.1533.1	3991
BnaA01g15140D	BnaA01g15140D	=	CUFF.1535	CUFF.1535.1	100	16.842741	15.095197	18.590284	76.470686	1853	CUFF.1535.1	2266
BnaA01g15250D	BnaA01g15250D	=	CUFF.1543	CUFF.1543.1	100	16.644363	14.952961	18.335766	73.336895	1902	CUFF.1543.1	1953
BnaA01g15280D	BnaA01g15280D	j	CUFF.1546	CUFF.1546.1	100	8.205199	5.530712	10.879687	36.743808	516	CUFF.1546.1	566
BnaA01g15300D	BnaA01g15300D	=	CUFF.1550	CUFF.1550.1	100	18.920435	16.650781	21.190089	87.531877	1238	CUFF.1550.1	1430
BnaA01g15310D	BnaA01g15310D	c	CUFF.1554	CUFF.1554.1	100	0.670729	0.266264	1.075195	2.906405	1202	CUFF.1554.1	2062
BnaA01g15320D	BnaA01g15320D	=	CUFF.1555	CUFF.1555.1	100	12.465269	10.725768	14.204771	54.993721	1228	CUFF.1555.1	1106
BnaA01g15330D	BnaA01g15330D	j	CUFF.1557	CUFF.1557.1	100	2.167164	0.767854	3.566475	10.393136	515	CUFF.1557.1	2378
BnaA01g15360D	BnaA01g15360D	c	CUFF.1559	CUFF.1559.1	100	7.102244	4.462929	9.741559	32.443822	496	CUFF.1559.1	753
BnaA01g15390D	BnaA01g15390D	e	CUFF.1562	CUFF.1562.1	100	2.384085	1.216913	3.551257	11.115737	753	CUFF.1562.1	629
BnaA01g15390D	BnaA01g15390D	=	CUFF.1563	CUFF.1563.1	100	29.673311	24.019488	35.327135	138.351072	485	CUFF.1562.1	629
BnaA01g15410D	BnaA01g15410D	j	CUFF.1565	CUFF.1565.1	15	2.346962	1.184341	3.509584	10.808774	994	CUFF.1565.1	1425
BnaA01g15410D	BnaA01g15410D	c	CUFF.1565	CUFF.1565.2	100	15.368979	12.628157	18.109800	70.780770	836	CUFF.1565.1	1425
BnaA01g15410D	BnaA01g15410D	j	CUFF.1568	CUFF.1568.1	100	39.905557	33.774397	46.036716	186.775151	519	CUFF.1568.1	1425
BnaA01g15450D	BnaA01g15450D	j	CUFF.1580	CUFF.1580.1	100	10.328275	9.051233	11.605317	46.689909	2196	CUFF.1580.2	2407
BnaA01g15450D	BnaA01g15450D	j	CUFF.1580	CUFF.1580.2	23	2.327914	1.642547	3.013281	10.523547	2257	CUFF.1580.2	2407
BnaA01g15480D	BnaA01g15480D	=	CUFF.1581	CUFF.1581.1	100	2.197184	1.519819	2.874549	9.849906	1413	CUFF.1581.1	1538
BnaA01g15490D	BnaA01g15490D	=	CUFF.1582	CUFF.1582.1	100	3.590026	2.615982	4.564071	16.347923	1204	CUFF.1582.1	1339
BnaA01g15500D	BnaA01g15500D	j	CUFF.1583	CUFF.1583.1	100	7.747048	6.428111	9.065984	34.876467	1288	CUFF.1583.1	1187
BnaA01g15510D	BnaA01g15510D	j	CUFF.1584	CUFF.1584.1	11	1.439155	0.597103	2.281207	6.319416	911	CUFF.1584.1	1015
BnaA01g15510D	BnaA01g15510D	j	CUFF.1584	CUFF.1584.2	100	13.295135	10.518737	16.071533	58.379749	701	CUFF.1584.1	1015
BnaA01g15540D	BnaA01g15540D	j	CUFF.1585	CUFF.1585.1	100	14.584132	12.787731	16.380532	66.648142	1458	CUFF.1585.1	1200
BnaA01g15560D	BnaA01g15560D	j	CUFF.1588	CUFF.1588.1	14	1.921644	1.109419	2.733869	8.779834	1230	CUFF.1588.1	1207
BnaA01g15560D	BnaA01g15560D	=	CUFF.1588	CUFF.1588.2	100	14.114430	12.014615	16.214245	64.487666	1124	CUFF.1588.1	1207
BnaA01g15590D	BnaA01g15590D	=	CUFF.1589	CUFF.1589.1	100	5.332674	4.553538	6.111809	23.880978	2523	CUFF.1589.1	2589
BnaA01g15600D	BnaA01g15600D	o	CUFF.1590	CUFF.1590.1	20	0.751180	0.327983	1.174378	3.331295	1943	CUFF.1590.1	2030
BnaA01g15600D	BnaA01g15600D	=	CUFF.1590	CUFF.1590.2	100	3.728347	2.942591	4.514102	16.534274	1943	CUFF.1590.1	2030
BnaA01g15620D	BnaA01g15620D	=	CUFF.1591	CUFF.1591.1	100	9.705020	8.195192	11.214848	43.522302	1243	CUFF.1591.1	1262
BnaA01g15630D	BnaA01g15630D	j	CUFF.1594	CUFF.1594.1	100	7.431784	6.621549	8.242018	33.959101	3592	CUFF.1594.2	1852
BnaA01g15630D	BnaA01g15630D	j	CUFF.1594	CUFF.1594.2	16	1.188214	0.849615	1.526813	5.429475	3770	CUFF.1594.2	1852
BnaA01g15660D	BnaA01g15660D	e	CUFF.1597	CUFF.1597.1	100	1.141394	0.807381	1.475407	5.143872	2644	CUFF.1597.1	390
BnaA01g15670D	BnaA01g15670D	=	CUFF.1598	CUFF.1598.1	100	9.896606	7.970410	11.822801	44.280072	915	CUFF.1598.1	1046
BnaA01g15690D	BnaA01g15690D	=	CUFF.1600	CUFF.1600.1	100	15.197588	13.058363	17.336813	69.461511	1113	CUFF.1600.1	925
BnaA01g15700D	BnaA01g15700D	o	CUFF.1603	CUFF.1603.1	100	2.079618	1.380506	2.778729	9.095938	1269	CUFF.1603.1	1161
BnaA01g15710D	BnaA01g15710D	e	CUFF.1617	CUFF.1617.1	100	70.675491	66.376281	74.974701	319.060956	2020	CUFF.1617.1	2274
BnaA01g15710D	BnaA01g15710D	=	CUFF.1618	CUFF.1618.1	100	110.598057	104.066246	117.129868	499.289378	1511	CUFF.1617.1	2274
BnaA01g15720D	BnaA01g15720D	=	CUFF.1620	CUFF.1620.1	100	1.783886	1.306790	2.260982	7.671940	2205	CUFF.1620.1	2163
[truncated: 67,630 more rows]
