# Supplementary material for: Differences in Alternative Splicing between Yellow and Black-Seeded Rapeseed
Source: Plants (Basel). 2020 Jul 31;9(8):977. doi: 10.3390/plants9080977 (PMC7465011; doi:10.3390/plants9080977)
Supplement: Supplementary file 1 [file plants-09-00977-s001.zip › Supplementary Materials/Table S1/SRR5590973.transcripts.gtf.tmap]

ref_gene_id	ref_id	class_code	cuff_gene_id	cuff_id	FMI	FPKM	FPKM_conf_lo	FPKM_conf_hi	cov	len	major_iso_id	ref_match_len
BnaA01g00080D	BnaA01g00080D	=	CUFF.2	CUFF.2.1	100	22.662657	20.581903	24.743412	94.335391	1580	CUFF.2.1	609
BnaA01g00050D	BnaA01g00050D	=	CUFF.3	CUFF.3.1	100	36.745381	33.567760	39.923002	151.063744	1184	CUFF.3.1	1397
BnaA01g00130D	BnaA01g00130D	o	CUFF.1	CUFF.1.1	100	2.490363	1.098409	3.882317	10.714531	762	CUFF.4.1	729
BnaA01g00130D	BnaA01g00130D	=	CUFF.4	CUFF.4.1	100	2.838502	1.664734	4.012270	12.212360	963	CUFF.4.1	729
BnaA01g00120D	BnaA01g00120D	=	CUFF.5	CUFF.5.1	100	5.118628	3.831156	6.406100	21.077261	1068	CUFF.5.1	1020
BnaA01g00200D	BnaA01g00200D	=	CUFF.7	CUFF.7.1	100	26.216436	23.714246	28.718626	109.689880	1309	CUFF.7.1	1433
BnaA01g00090D	BnaA01g00090D	j	CUFF.6	CUFF.6.1	100	10.083183	8.739866	11.426499	41.650999	1877	CUFF.6.1	2094
BnaA01g00100D	BnaA01g00100D	=	CUFF.8	CUFF.8.1	100	15.086642	13.564605	16.608679	62.318988	2285	CUFF.8.1	1362
BnaA01g00270D	BnaA01g00270D	j	CUFF.9	CUFF.9.1	100	3.393588	2.570159	4.217016	14.044844	1545	CUFF.9.1	1536
BnaA01g00290D	BnaA01g00290D	=	CUFF.10	CUFF.10.1	100	1.923380	1.379983	2.466776	8.160459	1967	CUFF.10.1	1995
BnaA01g00310D	BnaA01g00310D	=	CUFF.11	CUFF.11.1	100	1.802611	1.033975	2.571247	7.078618	1012	CUFF.11.1	741
BnaA01g00300D	BnaA01g00300D	=	CUFF.12	CUFF.12.1	100	2.713536	1.966421	3.460651	11.344165	1499	CUFF.12.1	1356
-	-	u	CUFF.13	CUFF.13.1	100	21.125070	15.806431	26.443709	89.562320	456	CUFF.13.2	-
-	-	u	CUFF.13	CUFF.13.2	71	14.965047	11.116816	18.813277	63.446148	535	CUFF.13.2	-
BnaA01g00400D	BnaA01g00400D	p	CUFF.15	CUFF.15.1	100	1.887641	0.878655	2.896628	7.725725	709	CUFF.15.1	1090
BnaA01g00320D	BnaA01g00320D	j	CUFF.17	CUFF.17.1	14	2.110759	1.181651	3.039866	8.939938	1402	CUFF.17.2	1684
BnaA01g00320D	BnaA01g00320D	j	CUFF.17	CUFF.17.2	100	14.802938	12.803497	16.802380	62.696584	1412	CUFF.17.2	1684
BnaA01g00400D	BnaA01g00400D	=	CUFF.18	CUFF.18.1	100	9.681417	7.786326	11.576508	39.698343	926	CUFF.18.1	1090
BnaA01g00340D	BnaA01g00340D	j	CUFF.14	CUFF.14.1	40	1.094617	0.554599	1.634635	4.588316	1952	CUFF.14.1	1971
BnaA01g00340D	BnaA01g00340D	=	CUFF.14	CUFF.14.2	100	2.750490	2.004421	3.496558	11.529252	1951	CUFF.14.1	1971
BnaA01g00430D	BnaA01g00430D	=	CUFF.19	CUFF.19.1	100	5.560371	4.540934	6.579808	23.345645	1594	CUFF.19.1	1343
BnaA01g00410D	BnaA01g00410D	=	CUFF.20	CUFF.20.1	100	23.748607	21.142132	26.355082	98.755104	1135	CUFF.20.1	1332
BnaA01g00420D	BnaA01g00420D	j	CUFF.21	CUFF.21.1	100	9.119813	7.880650	10.358976	37.967585	1794	CUFF.21.1	1671
BnaA01g00450D	BnaA01g00450D	=	CUFF.24	CUFF.24.1	100	11.549527	8.900553	14.198500	47.422296	667	CUFF.24.1	805
-	-	u	CUFF.16	CUFF.16.1	63	26151.458224	21969.620398	30333.296049	98623.031796	137	CUFF.16.1	-
-	-	u	CUFF.16	CUFF.16.2	100	41785.480693	36398.250179	47172.711207	157582.447438	137	CUFF.16.1	-
BnaA01g00010D	BnaA01g00010D	o	CUFF.22	CUFF.22.1	100	249.150943	222.218161	276.083726	1061.259197	342	CUFF.22.1	607
BnaA01g00020D	BnaA01g00020D	j	CUFF.23	CUFF.23.1	100	34.114408	30.749066	37.479750	145.310424	1253	CUFF.23.1	819
BnaA01g00030D	BnaA01g00030D	j	CUFF.25	CUFF.25.1	34	1.472613	0.945865	1.999361	6.005492	2359	CUFF.25.1	2168
BnaA01g00030D	BnaA01g00030D	j	CUFF.25	CUFF.25.2	100	4.373169	3.563779	5.182560	17.834307	2355	CUFF.25.1	2168
BnaA01g00510D	BnaA01g00510D	j	CUFF.26	CUFF.26.1	100	1.613649	1.016432	2.210865	6.761311	1475	CUFF.26.1	1446
BnaA01g00640D	BnaA01g00640D	=	CUFF.30	CUFF.30.1	100	8.333594	3.526042	13.141145	35.301660	320	CUFF.30.1	258
BnaA01g00580D	BnaA01g00580D	e	CUFF.27	CUFF.27.1	100	1.623119	0.951483	2.294755	6.720240	1663	CUFF.28.1	1840
BnaA01g00580D	BnaA01g00580D	=	CUFF.28	CUFF.28.1	100	8.160486	6.943032	9.377940	33.787061	1903	CUFF.28.1	1840
BnaA01g00600D	BnaA01g00600D	=	CUFF.33	CUFF.33.1	100	37.222510	34.095211	40.349810	154.702906	1536	CUFF.33.1	1542
BnaA01g00440D	BnaA01g00440D	j	CUFF.34	CUFF.34.1	49	2.617814	1.980347	3.255280	11.010071	3341	CUFF.34.1	3486
BnaA01g00440D	BnaA01g00440D	j	CUFF.34	CUFF.34.2	100	5.300828	4.493870	6.107786	22.294367	3341	CUFF.34.1	3486
BnaA01g00440D	BnaA01g00440D	j	CUFF.34	CUFF.34.3	32	1.693278	1.155407	2.231149	7.121633	2666	CUFF.34.1	3486
BnaA01g00460D	BnaA01g00460D	j	CUFF.29	CUFF.29.1	100	8.279578	6.832439	9.726717	35.091192	1325	CUFF.29.1	1936
BnaA01g00480D	BnaA01g00480D	j	CUFF.31	CUFF.31.1	100	2.934269	2.079797	3.788741	11.960261	1318	CUFF.31.1	1029
BnaA01g00500D	BnaA01g00500D	e	CUFF.36	CUFF.36.1	100	2.501428	1.750720	3.252135	10.127513	1664	CUFF.36.1	1406
BnaA01g00500D	BnaA01g00500D	j	CUFF.37	CUFF.37.1	100	4.364798	3.084311	5.645286	17.671729	1202	CUFF.36.1	1406
BnaA01g00500D	BnaA01g00500D	j	CUFF.37	CUFF.37.2	90	3.948727	2.490283	5.407171	15.987185	950	CUFF.36.1	1406
BnaA01g00380D	BnaA01g00380D	=	CUFF.32	CUFF.32.1	100	6.763336	5.566531	7.960140	28.394268	1442	CUFF.32.1	2588
BnaA01g00390D	BnaA01g00390D	c	CUFF.38	CUFF.38.1	100	68.240079	61.893563	74.586595	285.886186	818	CUFF.38.2	1711
BnaA01g00390D	BnaA01g00390D	c	CUFF.38	CUFF.38.2	85	58.245602	53.562629	62.928576	244.015151	1213	CUFF.38.2	1711
BnaA01g00650D	BnaA01g00650D	e	CUFF.35	CUFF.35.1	100	9.244606	0.000000	18.493682	40.206097	224	CUFF.35.1	1180
BnaA01g00650D	BnaA01g00650D	j	CUFF.39	CUFF.39.1	31	5.927190	4.369104	7.485276	25.060059	1006	CUFF.39.1	1180
BnaA01g00650D	BnaA01g00650D	c	CUFF.39	CUFF.39.2	100	19.204433	15.991679	22.417186	81.196016	794	CUFF.39.1	1180
BnaA01g00680D	BnaA01g00680D	=	CUFF.40	CUFF.40.1	100	1.264926	0.894763	1.635089	5.361975	2591	CUFF.40.1	2280
BnaA01g00730D	BnaA01g00730D	c	CUFF.43	CUFF.43.1	100	3.472074	1.919315	5.024833	14.125437	604	CUFF.43.1	1232
BnaA01g00730D	BnaA01g00730D	c	CUFF.44	CUFF.44.1	100	2.418811	1.158269	3.679353	10.238601	632	CUFF.44.1	1232
BnaA01g00740D	BnaA01g00740D	=	CUFF.45	CUFF.45.1	100	0.776617	0.308299	1.244934	3.068081	1136	CUFF.45.1	1065
BnaA01g00610D	BnaA01g00610D	e	CUFF.41	CUFF.41.1	100	13.646195	11.195633	16.096756	57.182726	895	CUFF.41.1	731
BnaA01g00610D	BnaA01g00610D	=	CUFF.42	CUFF.42.1	100	67.549613	59.258446	75.840779	283.058472	533	CUFF.41.1	731
BnaA01g00710D	BnaA01g00710D	=	CUFF.46	CUFF.46.1	100	13.166491	11.101681	15.231301	54.150108	1100	CUFF.46.1	594
BnaA01g00700D	BnaA01g00700D	j	CUFF.49	CUFF.49.1	100	8.991324	7.755948	10.226701	37.679002	2205	CUFF.49.1	2595
BnaA01g00700D	BnaA01g00700D	j	CUFF.49	CUFF.49.2	67	6.025420	4.407695	7.643146	25.250099	1185	CUFF.49.1	2595
-	-	u	CUFF.50	CUFF.50.1	100	22.149734	18.587685	25.711783	93.441774	682	CUFF.50.1	-
BnaA01g00780D	BnaA01g00780D	=	CUFF.51	CUFF.51.1	100	13.954481	11.789966	16.118995	57.148283	997	CUFF.51.1	913
BnaA01g00870D	BnaA01g00870D	e	CUFF.52	CUFF.52.1	100	1.163371	0.581685	1.745056	5.013065	1110	CUFF.52.1	1803
BnaA01g00870D	BnaA01g00870D	e	CUFF.53	CUFF.53.1	100	1.040264	0.368579	1.711950	4.540330	848	CUFF.53.1	1803
BnaA01g00800D	BnaA01g00800D	j	CUFF.54	CUFF.54.1	12	0.933541	0.302059	1.565023	3.884072	1090	CUFF.54.1	1226
BnaA01g00800D	BnaA01g00800D	=	CUFF.54	CUFF.54.2	100	7.913946	6.109754	9.718139	32.926609	927	CUFF.54.1	1226
BnaA01g00880D	BnaA01g00880D	j	CUFF.55	CUFF.55.1	49	4.967146	3.524570	6.409721	21.041127	1054	CUFF.55.1	1324
BnaA01g00880D	BnaA01g00880D	j	CUFF.55	CUFF.55.2	100	10.217760	7.756514	12.679006	43.283044	779	CUFF.55.1	1324
BnaA01g00850D	BnaA01g00850D	=	CUFF.56	CUFF.56.1	100	3.964229	3.089019	4.839440	16.791819	1987	CUFF.56.1	1978
BnaA01g00850D	BnaA01g00850D	j	CUFF.56	CUFF.56.2	39	1.554821	0.892822	2.216820	6.585963	1849	CUFF.56.1	1978
BnaA01g00760D	BnaA01g00760D	j	CUFF.57	CUFF.57.1	25	9.163694	7.316986	11.010403	37.967123	1479	CUFF.57.1	1385
BnaA01g00760D	BnaA01g00760D	=	CUFF.57	CUFF.57.2	100	36.550515	33.118273	39.982756	151.436510	1411	CUFF.57.1	1385
BnaA01g00790D	BnaA01g00790D	j	CUFF.58	CUFF.58.1	100	14.945746	12.129090	17.762403	63.071248	752	CUFF.58.1	1545
BnaA01g00210D	BnaA01g00210D	=	CUFF.59	CUFF.59.1	100	71.582600	67.303371	75.861830	299.902136	2166	CUFF.59.1	2422
BnaA01g00960D	BnaA01g00960D	=	CUFF.60	CUFF.60.1	100	1.332628	0.593419	2.071837	5.467707	857	CUFF.60.1	689
BnaA01g00170D	BnaA01g00170D	=	CUFF.47	CUFF.47.1	100	19.818208	17.753843	21.882573	83.539247	1667	CUFF.47.1	1794
BnaA01g00180D	BnaA01g00180D	=	CUFF.48	CUFF.48.1	100	6.183951	4.946810	7.421092	26.264361	1263	CUFF.48.1	1296
BnaA01g00190D	BnaA01g00190D	j	CUFF.62	CUFF.62.1	100	96.421685	91.133401	101.709969	406.475721	2288	CUFF.62.1	2049
BnaA01g00940D	BnaA01g00940D	j	CUFF.61	CUFF.61.1	89	7.343002	5.878432	8.807572	30.342598	1483	CUFF.61.1	1252
BnaA01g00940D	BnaA01g00940D	j	CUFF.61	CUFF.61.2	100	8.213556	6.372800	10.054313	33.939884	1157	CUFF.61.1	1252
BnaA01g00660D	BnaA01g00660D	j	CUFF.64	CUFF.64.1	100	14.447526	13.043210	15.851842	60.826237	2548	CUFF.64.1	2780
BnaA01g00890D	BnaA01g00890D	j	CUFF.65	CUFF.65.1	100	6.101585	5.233982	6.969189	25.557689	2560	CUFF.65.1	1562
BnaA01g00900D	BnaA01g00900D	j	CUFF.66	CUFF.66.1	100	60.092275	54.323728	65.860822	251.708297	816	CUFF.66.1	910
BnaA01g00970D	BnaA01g00970D	=	CUFF.63	CUFF.63.1	100	7.210600	6.187603	8.233596	29.872826	2188	CUFF.63.1	1529
BnaA01g00930D	BnaA01g00930D	j	CUFF.67	CUFF.67.1	29	16.895247	13.009790	20.780705	70.850333	618	CUFF.67.1	1005
BnaA01g00930D	BnaA01g00930D	=	CUFF.67	CUFF.67.2	100	59.078347	51.255565	66.901129	247.745442	540	CUFF.67.1	1005
BnaA01g00920D	BnaA01g00920D	=	CUFF.68	CUFF.68.1	100	49.539962	44.957000	54.122923	209.958974	1001	CUFF.68.1	1228
BnaA01g01010D	BnaA01g01010D	=	CUFF.69	CUFF.69.1	100	3.138828	1.736694	4.540962	13.418160	663	CUFF.69.1	1063
BnaA01g00990D	BnaA01g00990D	j	CUFF.70	CUFF.70.1	89	8.562583	7.467248	9.657917	35.605276	2429	CUFF.70.1	2061
BnaA01g00990D	BnaA01g00990D	c	CUFF.70	CUFF.70.2	100	9.674726	7.635407	11.714045	40.229837	974	CUFF.70.1	2061
BnaA01g01020D	BnaA01g01020D	=	CUFF.71	CUFF.71.1	100	59.703803	56.075429	63.332178	248.921561	1395	CUFF.71.1	1297
BnaA01g01080D	BnaA01g01080D	=	CUFF.72	CUFF.72.1	100	5.809761	4.309021	7.310502	24.454860	915	CUFF.72.1	804
BnaA01g01090D	BnaA01g01090D	=	CUFF.73	CUFF.73.1	100	2.047858	1.054501	3.041215	8.649862	765	CUFF.73.1	844
BnaA01g01120D	BnaA01g01120D	=	CUFF.74	CUFF.74.1	100	6.090885	5.068613	7.113156	24.413589	1715	CUFF.74.1	1464
BnaA01g01150D	BnaA01g01150D	j	CUFF.75	CUFF.75.1	16	1.493146	0.689483	2.296810	6.214733	1073	CUFF.75.1	886
BnaA01g01150D	BnaA01g01150D	=	CUFF.75	CUFF.75.2	100	9.450057	7.195337	11.704778	39.332768	781	CUFF.75.1	886
BnaA01g01040D	BnaA01g01040D	=	CUFF.76	CUFF.76.1	100	54.831065	50.812738	58.849392	225.593198	1107	CUFF.76.1	1337
BnaA01g01100D	BnaA01g01100D	j	CUFF.77	CUFF.77.1	16	2.353504	1.667647	3.039360	9.708334	1730	CUFF.77.1	1113
BnaA01g01100D	BnaA01g01100D	=	CUFF.77	CUFF.77.2	100	14.492726	12.429925	16.555526	59.783303	1229	CUFF.77.1	1113
BnaA01g01110D	BnaA01g01110D	c	CUFF.79	CUFF.79.1	100	3.742357	1.933024	5.551690	15.961577	552	CUFF.79.1	630
-	-	u	CUFF.78	CUFF.78.1	100	32.694307	27.969676	37.418939	137.184414	652	CUFF.78.1	-
BnaA01g01030D	BnaA01g01030D	=	CUFF.80	CUFF.80.1	100	11.583789	10.163031	13.004547	48.605261	1911	CUFF.80.1	1461
BnaA01g01060D	BnaA01g01060D	j	CUFF.81	CUFF.81.1	100	2.112965	1.430764	2.795166	8.899259	1442	CUFF.81.1	698
BnaA01g01070D	BnaA01g01070D	j	CUFF.82	CUFF.82.1	100	11.876587	10.428778	13.324397	50.021092	1896	CUFF.82.1	2059
BnaA01g01480D	BnaA01g01480D	j	CUFF.83	CUFF.83.1	100	1.168190	0.780124	1.556255	5.012395	2244	CUFF.83.1	2433
BnaA01g00770D	BnaA01g00770D	j	CUFF.84	CUFF.84.1	100	34.754462	32.130720	37.378205	145.157030	2446	CUFF.84.1	2042
BnaA01g00770D	BnaA01g00770D	j	CUFF.84	CUFF.84.2	49	17.019186	15.015808	19.022565	71.083089	2041	CUFF.84.1	2042
BnaA01g01550D	BnaA01g01550D	o	CUFF.86	CUFF.86.1	100	6.358939	4.891466	7.826411	26.283644	996	CUFF.86.1	815
BnaA01g01500D	BnaA01g01500D	j	CUFF.87	CUFF.87.1	21	2.225783	1.205083	3.246482	9.432113	1223	CUFF.87.1	1142
BnaA01g01500D	BnaA01g01500D	j	CUFF.87	CUFF.87.2	100	10.453575	8.514405	12.392744	44.298710	1125	CUFF.87.1	1142
BnaA01g01000D	BnaA01g01000D	=	CUFF.88	CUFF.88.1	100	39.015891	36.111461	41.920321	162.642567	1963	CUFF.88.1	1182
BnaA01g01540D	BnaA01g01540D	j	CUFF.85	CUFF.85.1	100	5.155204	3.052285	7.258123	21.584707	546	CUFF.85.1	1985
BnaA01g01590D	BnaA01g01590D	=	CUFF.89	CUFF.89.1	100	28.454349	22.576488	34.332210	122.961242	446	CUFF.89.1	445
BnaA01g01520D	BnaA01g01520D	j	CUFF.90	CUFF.90.1	100	1.932744	1.696010	2.169478	8.104426	11867	CUFF.90.1	11805
BnaA01g01520D	BnaA01g01520D	j	CUFF.90	CUFF.90.2	57	1.102604	0.839633	1.365574	4.623464	6570	CUFF.90.1	11805
BnaA01g01620D	BnaA01g01620D	e	CUFF.91	CUFF.91.1	100	2.556685	1.636089	3.477282	10.591114	1376	CUFF.92.2	1082
BnaA01g01620D	BnaA01g01620D	j	CUFF.92	CUFF.92.1	53	1.862252	1.016983	2.707521	7.714412	1380	CUFF.92.2	1082
BnaA01g01620D	BnaA01g01620D	j	CUFF.92	CUFF.92.2	100	3.510721	2.463297	4.558146	14.543225	1466	CUFF.92.2	1082
BnaA01g01660D	BnaA01g01660D	j	CUFF.94	CUFF.94.1	60	7.362042	6.167451	8.556632	30.417500	1775	CUFF.94.1	1887
BnaA01g01660D	BnaA01g01660D	c	CUFF.94	CUFF.94.2	100	12.326617	9.855506	14.797729	50.929472	850	CUFF.94.1	1887
BnaA01g01650D	BnaA01g01650D	j	CUFF.95	CUFF.95.1	38	4.566008	3.717431	5.414584	19.091097	2722	CUFF.95.1	2114
BnaA01g01650D	BnaA01g01650D	=	CUFF.95	CUFF.95.2	100	12.082465	10.628269	13.536662	50.518428	2249	CUFF.95.1	2114
BnaA01g01560D	BnaA01g01560D	x	CUFF.93	CUFF.93.1	100	29.826928	27.084883	32.568972	119.125022	1257	CUFF.93.1	922
BnaA01g01570D	BnaA01g01570D	j	CUFF.97	CUFF.97.1	100	13.460473	11.974664	14.946283	55.836516	2169	CUFF.97.1	1384
BnaA01g01570D	BnaA01g01570D	e	CUFF.98	CUFF.98.1	100	3.323800	2.318200	4.329399	13.787731	1430	CUFF.97.1	1384
BnaA01g01630D	BnaA01g01630D	j	CUFF.105	CUFF.105.1	100	36.368136	33.008483	39.727789	150.870730	1632	CUFF.105.1	1840
BnaA01g01630D	BnaA01g01630D	j	CUFF.105	CUFF.105.2	27	9.852518	7.677710	12.027327	40.872499	1261	CUFF.105.1	1840
BnaA01g01630D	BnaA01g01630D	j	CUFF.105	CUFF.105.3	27	9.808500	7.885388	11.731612	40.689893	1531	CUFF.105.1	1840
BnaA01g01170D	BnaA01g01170D	=	CUFF.96	CUFF.96.1	100	15.710797	13.504214	17.917380	62.607621	1152	CUFF.96.1	1058
BnaA01g01180D	BnaA01g01180D	c	CUFF.99	CUFF.99.1	100	16.558192	14.295059	18.821325	68.423394	1162	CUFF.99.1	1357
BnaA01g01180D	BnaA01g01180D	p	CUFF.100	CUFF.100.1	100	23.944252	21.243281	26.645223	98.941714	1301	CUFF.100.1	1357
-	-	u	CUFF.101	CUFF.101.1	100	4.343480	2.792275	5.894685	17.947997	1018	CUFF.100.1	-
BnaA01g01190D	BnaA01g01190D	j	CUFF.102	CUFF.102.1	100	1.159662	0.529626	1.789698	4.814695	1285	CUFF.102.1	559
BnaA01g01190D	BnaA01g01190D	j	CUFF.102	CUFF.102.2	67	0.777485	0.222645	1.332325	3.227969	1285	CUFF.102.1	559
BnaA01g01200D	BnaA01g01200D	=	CUFF.102	CUFF.102.3	100	1.158492	0.365602	1.951382	4.809839	1050	CUFF.102.1	342
BnaA01g01210D	BnaA01g01210D	j	CUFF.103	CUFF.103.1	100	6.566689	5.312035	7.821342	26.803044	1372	CUFF.103.1	3826
BnaA01g01210D	BnaA01g01210D	j	CUFF.104	CUFF.104.1	84	3.493487	2.672419	4.314555	14.056651	2302	CUFF.104.1	3826
BnaA01g01210D	BnaA01g01210D	j	CUFF.104	CUFF.104.2	100	4.157246	3.280714	5.033778	16.727400	2302	CUFF.104.1	3826
BnaA01g01240D	BnaA01g01240D	j	CUFF.106	CUFF.106.1	100	1.685391	1.032414	2.338368	7.149593	1291	CUFF.106.1	1113
BnaA01g01250D	BnaA01g01250D	c	CUFF.107	CUFF.107.1	100	2.159081	1.329202	2.988960	8.742551	1075	CUFF.107.1	1570
BnaA01g01270D	BnaA01g01270D	j	CUFF.108	CUFF.108.1	100	9.370690	7.910029	10.831351	39.393750	1462	CUFF.108.1	1810
BnaA01g01310D	BnaA01g01310D	=	CUFF.109	CUFF.109.1	100	17.393859	15.636448	19.151270	73.343685	1986	CUFF.109.1	2123
BnaA01g01320D	BnaA01g01320D	j	CUFF.110	CUFF.110.1	24	0.979723	0.487043	1.472404	4.182647	1599	CUFF.110.1	1584
BnaA01g01320D	BnaA01g01320D	j	CUFF.110	CUFF.110.2	100	4.057681	2.632646	5.482715	17.323101	855	CUFF.110.1	1584
BnaA01g01330D	BnaA01g01330D	j	CUFF.111	CUFF.111.1	30	8.887997	7.880588	9.895406	37.250136	3218	CUFF.111.1	3598
BnaA01g01330D	BnaA01g01330D	c	CUFF.111	CUFF.111.2	100	29.331050	26.943862	31.718239	122.928214	2152	CUFF.111.1	3598
BnaA01g01340D	BnaA01g01340D	j	CUFF.112	CUFF.112.1	100	8.747496	7.608195	9.886797	35.798175	2279	CUFF.112.2	4311
BnaA01g01340D	BnaA01g01340D	j	CUFF.112	CUFF.112.2	13	1.137464	0.692039	1.582888	4.654947	2366	CUFF.112.2	4311
BnaA01g01340D	BnaA01g01340D	c	CUFF.113	CUFF.113.1	43	1.221551	0.674566	1.768537	5.195321	2017	CUFF.113.1	4311
BnaA01g01340D	BnaA01g01340D	j	CUFF.113	CUFF.113.2	100	2.830200	2.017159	3.643240	12.036986	1770	CUFF.113.1	4311
BnaA01g01360D	BnaA01g01360D	j	CUFF.114	CUFF.114.1	100	0.520197	0.191569	0.848825	2.097350	1517	CUFF.114.1	1624
-	-	u	CUFF.115	CUFF.115.1	30	2.169131	1.108513	3.229750	8.966717	1387	CUFF.115.3	-
-	-	u	CUFF.115	CUFF.115.2	100	7.315746	5.802676	8.828816	30.241703	1511	CUFF.115.3	-
-	-	u	CUFF.115	CUFF.115.3	65	4.760773	3.612543	5.909003	19.680002	1767	CUFF.115.3	-
-	-	u	CUFF.116	CUFF.116.1	100	3.920475	2.981824	4.859127	16.206393	1673	CUFF.115.3	-
BnaA01g01400D	BnaA01g01400D	j	CUFF.117	CUFF.117.1	100	0.776745	0.361804	1.191685	3.325701	1421	CUFF.117.1	1792
BnaA01g01420D	BnaA01g01420D	j	CUFF.118	CUFF.118.1	100	20.158575	18.152511	22.164638	85.078768	1803	CUFF.118.1	1704
BnaA01g01430D	BnaA01g01430D	j	CUFF.119	CUFF.119.1	100	7.402476	6.595447	8.209506	30.723052	3672	CUFF.119.1	3316
BnaA01g01460D	BnaA01g01460D	j	CUFF.120	CUFF.120.1	100	3.446742	2.966595	3.926889	14.581701	4490	CUFF.120.1	4402
BnaA01g01470D	BnaA01g01470D	e	CUFF.121	CUFF.121.1	100	33.775211	26.858624	40.691799	139.438887	505	CUFF.122.1	986
BnaA01g01470D	BnaA01g01470D	=	CUFF.122	CUFF.122.1	100	80.729229	74.375546	87.082912	333.285668	994	CUFF.122.1	986
BnaA01g04080D	BnaA01g04080D	=	CUFF.123	CUFF.123.1	100	3.417270	2.189905	4.644635	13.009104	823	CUFF.123.1	582
BnaA01g04070D	BnaA01g04070D	=	CUFF.125	CUFF.125.1	100	5.330551	3.520544	7.140557	22.617071	667	CUFF.125.1	492
BnaA01g04040D	BnaA01g04040D	=	CUFF.126	CUFF.126.1	100	11.745066	9.288109	14.202023	49.838994	765	CUFF.126.1	868
BnaA01g04050D	BnaA01g04050D	e	CUFF.127	CUFF.127.1	100	3.780839	2.424272	5.137407	15.590840	1044	CUFF.128.1	942
BnaA01g04050D	BnaA01g04050D	=	CUFF.128	CUFF.128.1	100	4.515909	3.270017	5.761801	18.622005	1235	CUFF.128.1	942
BnaA01g04030D	BnaA01g04030D	j	CUFF.130	CUFF.130.1	40	4.545861	3.597518	5.494203	19.027773	2404	CUFF.130.1	2334
BnaA01g04030D	BnaA01g04030D	c	CUFF.130	CUFF.130.2	100	11.399664	9.855716	12.943611	47.715979	1994	CUFF.130.1	2334
BnaA01g04020D	BnaA01g04020D	j	CUFF.129	CUFF.129.1	19	0.897157	0.586927	1.207387	3.703031	4407	CUFF.129.1	4648
BnaA01g04020D	BnaA01g04020D	c	CUFF.129	CUFF.129.2	100	4.788237	4.171566	5.404908	19.763530	4329	CUFF.129.1	4648
BnaA01g04020D	BnaA01g04020D	c	CUFF.133	CUFF.133.1	100	4.768565	2.456415	7.080714	19.995247	470	CUFF.133.1	4648
BnaA01g04120D	BnaA01g04120D	c	CUFF.134	CUFF.134.1	100	6.730571	4.932424	8.528717	28.007107	785	CUFF.134.1	990
BnaA01g04150D	BnaA01g04150D	e	CUFF.135	CUFF.135.1	100	1.144812	0.481348	1.808277	4.460854	903	CUFF.135.1	860
BnaA01g03880D	BnaA01g03880D	=	CUFF.124	CUFF.124.1	100	7.536357	5.811361	9.261353	31.105981	1089	CUFF.124.3	1111
BnaA01g03880D	BnaA01g03880D	j	CUFF.124	CUFF.124.2	26	1.990794	1.032157	2.949431	8.216915	1089	CUFF.124.3	1111
BnaA01g03880D	BnaA01g03880D	j	CUFF.124	CUFF.124.3	25	1.905412	0.897104	2.913720	7.864505	1091	CUFF.124.3	1111
BnaA01g03890D	BnaA01g03890D	j	CUFF.131	CUFF.131.1	100	1.464600	0.929394	1.999806	6.106977	2204	CUFF.131.2	1401
BnaA01g03890D	BnaA01g03890D	j	CUFF.131	CUFF.131.2	93	1.361391	0.872882	1.849900	5.676625	2209	CUFF.131.2	1401
BnaA01g03890D	BnaA01g03890D	j	CUFF.131	CUFF.131.3	59	0.862694	0.391755	1.333633	3.597197	1736	CUFF.131.2	1401
BnaA01g03920D	BnaA01g03920D	o	CUFF.132	CUFF.132.1	100	1.914182	1.144453	2.683911	7.981609	1257	CUFF.132.1	291
BnaA01g04270D	BnaA01g04270D	j	CUFF.136	CUFF.136.1	100	0.955426	0.580934	1.329918	3.924900	2028	CUFF.136.1	1300
BnaA01g04220D	BnaA01g04220D	j	CUFF.137	CUFF.137.1	64	0.308997	0.066549	0.551446	1.331605	2516	CUFF.137.2	2745
BnaA01g04220D	BnaA01g04220D	j	CUFF.137	CUFF.137.2	100	0.484756	0.217997	0.751514	2.089023	2705	CUFF.137.2	2745
BnaA01g04330D	BnaA01g04330D	j	CUFF.138	CUFF.138.1	100	1.535677	0.738252	2.333102	6.397443	899	CUFF.138.1	2934
BnaA01g04310D	BnaA01g04310D	o	CUFF.139	CUFF.139.1	100	14.661957	11.535401	17.788512	61.735748	628	CUFF.139.1	886
BnaA01g04300D	BnaA01g04300D	j	CUFF.140	CUFF.140.1	100	15.451488	12.729322	18.173654	65.579259	811	CUFF.140.1	881
BnaA01g04320D	BnaA01g04320D	j	CUFF.141	CUFF.141.1	100	1.629453	1.169313	2.089592	6.697676	2298	CUFF.141.1	2538
BnaA01g04320D	BnaA01g04320D	j	CUFF.142	CUFF.142.1	100	3.256159	1.681890	4.830427	13.578911	599	CUFF.142.1	2538
-	-	u	CUFF.144	CUFF.144.1	100	13.358655	9.659146	17.058163	57.932781	499	CUFF.144.1	-
BnaA01g04200D	BnaA01g04200D	=	CUFF.143	CUFF.143.1	100	27.211561	25.024368	29.398754	113.856085	2235	CUFF.143.1	2379
BnaA01g04430D	BnaA01g04430D	=	CUFF.145	CUFF.145.1	100	9.539070	7.538487	11.539653	39.532979	850	CUFF.145.1	961
-	-	u	CUFF.146	CUFF.146.1	83	1.364224	0.612055	2.116394	5.838866	1081	CUFF.147.1	-
-	-	u	CUFF.146	CUFF.146.2	100	1.635124	0.895049	2.375198	6.998312	1417	CUFF.147.1	-
-	-	u	CUFF.147	CUFF.147.1	100	3.086354	2.261992	3.910715	13.209560	1643	CUFF.147.1	-
BnaA01g04110D	BnaA01g04110D	j	CUFF.148	CUFF.148.1	36	8.845861	7.395941	10.295781	37.056171	1674	CUFF.148.1	1707
BnaA01g04110D	BnaA01g04110D	c	CUFF.148	CUFF.148.2	100	24.258853	21.337830	27.179875	101.622695	1184	CUFF.148.1	1707
BnaA01g04450D	BnaA01g04450D	j	CUFF.149	CUFF.149.1	100	12.880514	9.987776	15.773251	53.864013	686	CUFF.149.2	754
BnaA01g04450D	BnaA01g04450D	j	CUFF.149	CUFF.149.2	19	2.481392	1.196048	3.766736	10.376741	779	CUFF.149.2	754
BnaA01g04420D	BnaA01g04420D	=	CUFF.150	CUFF.150.1	100	19.932258	17.977741	21.886776	83.319140	1562	CUFF.150.1	1359
BnaA01g04130D	BnaA01g04130D	j	CUFF.151	CUFF.151.1	100	7.188866	6.535066	7.842667	30.341400	5715	CUFF.151.1	5809
BnaA01g04290D	BnaA01g04290D	c	CUFF.152	CUFF.152.1	100	2.955326	1.891484	4.019168	12.512414	1112	CUFF.152.2	6033
BnaA01g04290D	BnaA01g04290D	j	CUFF.152	CUFF.152.2	59	1.748601	1.444656	2.052545	7.403317	6863	CUFF.152.2	6033
BnaA01g04290D	BnaA01g04290D	j	CUFF.152	CUFF.152.3	25	0.736453	0.520261	0.952644	3.118032	6863	CUFF.152.2	6033
BnaA01g04440D	BnaA01g04440D	j	CUFF.154	CUFF.154.1	44	6.295283	5.150977	7.439589	26.574955	1796	CUFF.154.2	1940
BnaA01g04440D	BnaA01g04440D	j	CUFF.154	CUFF.154.2	13	1.788227	1.069479	2.506976	7.548837	1810	CUFF.154.2	1940
BnaA01g04440D	BnaA01g04440D	c	CUFF.154	CUFF.154.3	100	14.183999	10.928933	17.439065	59.876437	638	CUFF.154.2	1940
BnaA01g04460D	BnaA01g04460D	=	CUFF.153	CUFF.153.1	100	14.433028	12.395948	16.470107	59.971528	1224	CUFF.153.1	1334
BnaA01g04470D	BnaA01g04470D	j	CUFF.155	CUFF.155.1	40	0.836583	0.314595	1.358571	3.541338	1452	CUFF.155.3	1148
BnaA01g04470D	BnaA01g04470D	j	CUFF.155	CUFF.155.2	100	2.073752	1.264315	2.883189	8.778397	1449	CUFF.155.3	1148
BnaA01g04470D	BnaA01g04470D	j	CUFF.155	CUFF.155.3	95	1.980149	1.236335	2.723963	8.382164	1513	CUFF.155.3	1148
BnaA01g04000D	BnaA01g04000D	=	CUFF.156	CUFF.156.1	100	86.393575	80.841439	91.945711	361.294331	1470	CUFF.156.1	1799
BnaA01g04010D	BnaA01g04010D	j	CUFF.157	CUFF.157.1	100	36.664883	32.918784	40.410981	153.331011	1047	CUFF.157.1	646
BnaA01g04330D	BnaA01g04330D	j	CUFF.158	CUFF.158.1	100	2.096137	1.592084	2.600191	8.865419	2443	CUFF.158.1	2934
BnaA01g04340D	BnaA01g04340D	j	CUFF.159	CUFF.159.1	100	12.910721	10.992270	14.829173	54.604700	1429	CUFF.159.1	1496
BnaA01g04340D	BnaA01g04340D	j	CUFF.159	CUFF.159.2	31	3.984222	2.705291	5.263153	16.850896	1368	CUFF.159.1	1496
BnaA01g04480D	BnaA01g04480D	c	CUFF.161	CUFF.161.1	100	15.689738	14.155236	17.224240	65.681582	2336	CUFF.161.1	3848
BnaA01g04480D	BnaA01g04480D	j	CUFF.162	CUFF.162.1	100	6.451922	5.143027	7.760818	26.940398	1263	CUFF.162.1	3848
BnaA01g04360D	BnaA01g04360D	c	CUFF.160	CUFF.160.1	100	10.039393	7.160736	12.918050	42.635173	548	CUFF.160.1	3701
BnaA01g04360D	BnaA01g04360D	j	CUFF.163	CUFF.163.1	100	28.106129	26.210353	30.001904	117.145616	3465	CUFF.163.1	3701
BnaA01g04100D	BnaA01g04100D	j	CUFF.164	CUFF.164.1	19	7.656657	6.517138	8.796175	31.266071	3195	CUFF.164.1	2978
BnaA01g04100D	BnaA01g04100D	j	CUFF.164	CUFF.164.2	100	41.099007	38.428020	43.769995	167.828408	3104	CUFF.164.1	2978
BnaA01g04390D	BnaA01g04390D	j	CUFF.165	CUFF.165.1	85	6.035422	5.313429	6.757414	25.229870	5104	CUFF.165.1	4029
BnaA01g04380D	BnaA01g04380D	j	CUFF.165	CUFF.165.2	60	4.292666	3.413010	5.172322	17.944628	2099	CUFF.165.1	2151
BnaA01g04390D	BnaA01g04390D	j	CUFF.165	CUFF.165.3	35	2.529079	2.009142	3.049015	10.572306	4385	CUFF.165.1	4029
BnaA01g04390D	BnaA01g04390D	c	CUFF.165	CUFF.165.4	100	7.127889	5.306513	8.949266	29.796711	1028	CUFF.165.1	4029
BnaA01g03860D	BnaA01g03860D	j	CUFF.166	CUFF.166.1	100	48.257133	45.357470	51.156796	201.599300	3647	CUFF.166.1	3600
BnaA01g03860D	BnaA01g03860D	=	CUFF.166	CUFF.166.2	75	36.359361	33.360913	39.357809	151.895093	2285	CUFF.166.1	3600
BnaA01g05140D	BnaA01g05140D	j	CUFF.167	CUFF.167.1	100	5.690275	4.560125	6.820426	23.916867	1560	CUFF.167.1	1979
BnaA01g05140D	BnaA01g05140D	c	CUFF.167	CUFF.167.2	98	5.589334	3.543386	7.635282	23.492600	690	CUFF.167.1	1979
BnaA01g05220D	BnaA01g05220D	=	CUFF.168	CUFF.168.1	100	7.441636	6.418573	8.464699	30.628568	2102	CUFF.168.1	2154
BnaA01g05230D	BnaA01g05230D	j	CUFF.169	CUFF.169.1	100	3.942732	2.752165	5.133298	16.036818	1249	CUFF.169.1	1294
BnaA01g05230D	BnaA01g05230D	c	CUFF.169	CUFF.169.2	89	3.527773	2.027569	5.027977	14.348999	871	CUFF.169.1	1294
BnaA01g05230D	BnaA01g05230D	j	CUFF.169	CUFF.169.3	46	1.824843	0.606007	3.043678	7.422435	854	CUFF.169.1	1294
BnaA01g05230D	BnaA01g05230D	j	CUFF.169	CUFF.169.4	45	1.769435	0.596335	2.942534	7.197066	855	CUFF.169.1	1294
BnaA01g06990D	BnaA01g06990D	=	CUFF.170	CUFF.170.1	100	21.173626	18.382636	23.964616	88.841953	948	CUFF.170.1	1043
BnaA01g07010D	BnaA01g07010D	j	CUFF.171	CUFF.171.1	44	0.824948	0.507851	1.142045	3.481184	2567	CUFF.171.1	2576
BnaA01g07010D	BnaA01g07010D	c	CUFF.171	CUFF.171.2	100	1.889210	0.789075	2.989345	7.972248	714	CUFF.171.1	2576
BnaA01g07090D	BnaA01g07090D	=	CUFF.172	CUFF.172.1	100	31.018710	26.812353	35.225067	128.291353	698	CUFF.172.1	593
BnaA01g07000D	BnaA01g07000D	j	CUFF.174	CUFF.174.1	100	10.844836	9.815756	11.873916	45.358136	2884	CUFF.174.1	4389
BnaA01g07060D	BnaA01g07060D	=	CUFF.176	CUFF.176.1	100	22.091946	19.411122	24.772769	92.303661	1036	CUFF.176.1	958
BnaA01g07120D	BnaA01g07120D	j	CUFF.177	CUFF.177.1	26	0.938038	0.333854	1.542222	3.972984	1247	CUFF.177.1	1415
BnaA01g07120D	BnaA01g07120D	j	CUFF.177	CUFF.177.2	56	2.021270	1.159045	2.883494	8.560923	1246	CUFF.177.1	1415
BnaA01g07120D	BnaA01g07120D	j	CUFF.177	CUFF.177.3	100	3.615249	2.136545	5.093953	15.312092	781	CUFF.177.1	1415
-	-	u	CUFF.175	CUFF.175.1	100	2.055827	1.219028	2.892626	8.075460	1040	CUFF.175.1	-
-	-	u	CUFF.173	CUFF.173.1	100	10.180373	5.521819	14.838927	42.485844	358	CUFF.173.1	-
BnaA01g07050D	BnaA01g07050D	e	CUFF.178	CUFF.178.1	100	2.715830	1.785909	3.645752	11.614637	1081	CUFF.178.1	1185
BnaA01g07050D	BnaA01g07050D	=	CUFF.179	CUFF.179.1	100	6.482306	4.328437	8.636175	27.722510	659	CUFF.178.1	1185
BnaA01g07050D	BnaA01g07050D	j	CUFF.179	CUFF.179.2	24	1.574306	0.367173	2.781438	6.732743	659	CUFF.178.1	1185
BnaA01g07130D	BnaA01g07130D	=	CUFF.180	CUFF.180.1	100	77.959593	70.804812	85.114374	323.923707	630	CUFF.180.1	715
BnaA01g07160D	BnaA01g07160D	=	CUFF.181	CUFF.181.1	100	16.475103	13.983433	18.966774	68.666492	981	CUFF.181.1	987
BnaA01g07170D	BnaA01g07170D	j	CUFF.182	CUFF.182.1	58	11.896617	10.013434	13.779801	49.882263	1394	CUFF.182.1	1482
BnaA01g07170D	BnaA01g07170D	c	CUFF.182	CUFF.182.2	100	20.390859	17.265619	23.516098	85.498435	955	CUFF.182.1	1482
BnaA01g07100D	BnaA01g07100D	j	CUFF.183	CUFF.183.1	100	6.637015	5.850771	7.423260	27.839386	3662	CUFF.183.2	3708
BnaA01g07100D	BnaA01g07100D	j	CUFF.183	CUFF.183.2	18	1.194747	0.834219	1.555275	5.011442	3739	CUFF.183.2	3708
BnaA01g07110D	BnaA01g07110D	=	CUFF.184	CUFF.184.1	100	17.818473	15.373840	20.263105	73.905142	1021	CUFF.184.1	769
BnaA01g07290D	BnaA01g07290D	=	CUFF.185	CUFF.185.1	100	11.506260	8.338254	14.674266	48.789775	536	CUFF.185.1	625
BnaA01g07280D	BnaA01g07280D	=	CUFF.186	CUFF.186.1	100	12.215460	10.302321	14.128599	51.398278	1091	CUFF.186.1	1120
BnaA01g07320D	BnaA01g07320D	j	CUFF.187	CUFF.187.1	36	2.633615	1.278112	3.989119	11.175323	812	CUFF.187.2	1361
BnaA01g07320D	BnaA01g07320D	j	CUFF.187	CUFF.187.2	100	7.363906	5.376742	9.351069	31.247550	817	CUFF.187.2	1361
BnaA01g07190D	BnaA01g07190D	j	CUFF.188	CUFF.188.1	59	2.034793	1.599281	2.470306	8.545487	4451	CUFF.188.1	4174
BnaA01g07190D	BnaA01g07190D	j	CUFF.188	CUFF.188.2	30	1.009975	0.657488	1.362461	4.241574	4238	CUFF.188.1	4174
BnaA01g07190D	BnaA01g07190D	j	CUFF.188	CUFF.188.3	30	1.012185	0.650382	1.373989	4.250857	4238	CUFF.188.1	4174
BnaA01g07190D	BnaA01g07190D	j	CUFF.188	CUFF.188.4	100	3.421184	2.815231	4.027137	14.367890	4241	CUFF.188.1	4174
BnaA01g07150D	BnaA01g07150D	=	CUFF.189	CUFF.189.1	100	10.926648	9.791254	12.062042	45.362048	2842	CUFF.189.1	1069
BnaA01g07270D	BnaA01g07270D	=	CUFF.190	CUFF.190.1	100	39.127277	36.186396	42.068159	163.509459	1912	CUFF.190.1	1693
BnaA01g07430D	BnaA01g07430D	=	CUFF.191	CUFF.191.1	100	17.163057	13.789698	20.536417	72.091191	623	CUFF.191.1	704
BnaA01g07450D	BnaA01g07450D	o	CUFF.192	CUFF.192.1	100	5.489123	4.427827	6.550418	23.172501	1479	CUFF.192.1	716
BnaA01g07360D	BnaA01g07360D	=	CUFF.193	CUFF.193.1	100	115.461346	104.223903	126.698789	492.796497	471	CUFF.193.1	634
BnaA01g07420D	BnaA01g07420D	j	CUFF.194	CUFF.194.1	100	2.907628	2.324589	3.490668	12.095200	3070	CUFF.194.1	2951
BnaA01g07420D	BnaA01g07420D	j	CUFF.194	CUFF.194.2	30	0.860334	0.479093	1.241575	3.578831	3002	CUFF.194.1	2951
BnaA01g07460D	BnaA01g07460D	=	CUFF.195	CUFF.195.1	100	8.155571	6.634549	9.676592	34.063099	1132	CUFF.195.1	1072
BnaA01g07450D	BnaA01g07450D	c	CUFF.196	CUFF.196.1	100	80.385261	72.059569	88.710953	329.731493	535	CUFF.196.1	716
BnaA01g07550D	BnaA01g07550D	=	CUFF.197	CUFF.197.1	100	1.957435	1.323570	2.591299	8.097380	1549	CUFF.197.1	1584
BnaA01g07560D	BnaA01g07560D	=	CUFF.198	CUFF.198.1	100	32.772821	19.869690	45.675952	143.434389	261	CUFF.198.1	403
-	-	u	CUFF.202	CUFF.202.1	100	2.229561	1.520365	2.938758	9.073166	1375	CUFF.202.1	-
BnaA01g07670D	BnaA01g07670D	e	CUFF.204	CUFF.204.1	100	3.275112	2.574712	3.975513	12.877813	1969	CUFF.204.1	734
BnaA01g07720D	BnaA01g07720D	=	CUFF.205	CUFF.205.1	100	6.759357	5.498742	8.019972	28.087767	1321	CUFF.205.1	1140
-	-	u	CUFF.199	CUFF.199.1	100	49.710074	47.156934	52.263215	202.559013	2177	CUFF.199.1	-
BnaA01g07200D	BnaA01g07200D	o	CUFF.200	CUFF.200.1	100	0.933089	0.592760	1.273418	3.907870	2376	CUFF.200.1	1710
BnaA01g07200D	BnaA01g07200D	j	CUFF.201	CUFF.201.1	100	43.726167	34.258163	53.194171	184.725317	362	CUFF.201.1	1710
BnaA01g07210D	BnaA01g07210D	=	CUFF.203	CUFF.203.1	100	7.284975	6.104438	8.465512	30.116446	1686	CUFF.203.1	1428
BnaA01g07220D	BnaA01g07220D	e	CUFF.206	CUFF.206.1	100	6.675445	5.638027	7.712864	27.569421	1965	CUFF.206.1	1657
BnaA01g07690D	BnaA01g07690D	j	CUFF.207	CUFF.207.1	100	7.171147	6.125906	8.216388	30.378504	2084	CUFF.207.1	1450
BnaA01g07750D	BnaA01g07750D	c	CUFF.208	CUFF.208.1	100	5.623397	4.623353	6.623441	23.818030	2025	CUFF.208.2	3339
BnaA01g07750D	BnaA01g07750D	j	CUFF.208	CUFF.208.2	17	0.933518	0.417648	1.449389	3.953939	2026	CUFF.208.2	3339
BnaA01g07820D	BnaA01g07820D	c	CUFF.209	CUFF.209.1	100	23.560104	20.439918	26.680289	99.883728	934	CUFF.209.1	1033
BnaA01g07840D	BnaA01g07840D	j	CUFF.210	CUFF.210.1	100	4.358773	2.612107	6.105438	16.946284	617	CUFF.210.1	1732
BnaA01g07660D	BnaA01g07660D	j	CUFF.212	CUFF.212.1	100	39.969102	34.466939	45.471265	167.788410	741	CUFF.212.3	3229
BnaA01g07660D	BnaA01g07660D	j	CUFF.212	CUFF.212.2	29	11.783776	8.504390	15.063162	49.467736	729	CUFF.212.3	3229
BnaA01g07660D	BnaA01g07660D	j	CUFF.212	CUFF.212.3	16	6.357240	4.140325	8.574155	26.687393	836	CUFF.212.3	3229
BnaA01g07810D	BnaA01g07810D	=	CUFF.213	CUFF.213.1	100	65.722987	58.837755	72.608219	277.003840	664	CUFF.213.1	631
BnaA01g07830D	BnaA01g07830D	j	CUFF.216	CUFF.216.1	100	21.524648	19.916936	23.132360	90.458245	3334	CUFF.216.1	3184
BnaA01g07470D	BnaA01g07470D	=	CUFF.211	CUFF.211.1	100	149.324035	125.860138	172.787933	626.958122	287	CUFF.211.1	414
BnaA01g07480D	BnaA01g07480D	j	CUFF.214	CUFF.214.1	100	6.499490	5.822337	7.176642	27.331129	4587	CUFF.214.1	4540
-	-	u	CUFF.215	CUFF.215.1	100	2.782444	1.686956	3.877932	11.281427	831	CUFF.215.1	-
BnaA01g07540D	BnaA01g07540D	e	CUFF.217	CUFF.217.1	100	8.485160	6.825403	10.144918	35.183377	1075	CUFF.217.1	1120
BnaA01g07540D	BnaA01g07540D	j	CUFF.218	CUFF.218.1	100	47.028146	41.880829	52.175464	195.000321	775	CUFF.217.1	1120
BnaA01g07600D	BnaA01g07600D	j	CUFF.219	CUFF.219.1	100	0.750159	0.371642	1.128676	2.962480	1730	CUFF.219.1	1425
BnaA01g07610D	BnaA01g07610D	j	CUFF.220	CUFF.220.1	92	4.626579	3.915821	5.337337	19.329673	3720	CUFF.220.2	1994
BnaA01g07610D	BnaA01g07610D	j	CUFF.220	CUFF.220.2	100	5.035946	4.313367	5.758525	21.039991	4041	CUFF.220.2	1994
BnaA01g07620D	BnaA01g07620D	j	CUFF.221	CUFF.221.1	100	22.173860	20.071957	24.275762	92.641550	2033	CUFF.221.1	1967
BnaA01g08540D	BnaA01g08540D	=	CUFF.222	CUFF.222.1	100	14.505679	12.459488	16.551870	60.994545	1134	CUFF.222.1	1478
BnaA01g08550D	BnaA01g08550D	=	CUFF.223	CUFF.223.1	100	41.061092	36.617387	45.504796	166.600139	776	CUFF.223.1	589
BnaA01g08680D	BnaA01g08680D	=	CUFF.224	CUFF.224.1	100	14.543796	12.326820	16.760771	60.783787	1012	CUFF.224.1	1133
BnaA01g08750D	BnaA01g08750D	e	CUFF.225	CUFF.225.1	100	3.847550	3.120439	4.574662	15.824522	2090	CUFF.225.1	2075
BnaA01g08770D	BnaA01g08770D	j	CUFF.226	CUFF.226.1	100	2.465944	1.667412	3.264477	10.208575	1279	CUFF.226.1	1231
BnaA01g08760D	BnaA01g08760D	=	CUFF.229	CUFF.229.1	65	2.993306	2.194115	3.792497	12.454520	1518	CUFF.229.1	1434
BnaA01g08760D	BnaA01g08760D	j	CUFF.229	CUFF.229.2	100	4.636727	2.925997	6.347457	19.292449	670	CUFF.229.1	1434
BnaA01g08790D	BnaA01g08790D	=	CUFF.228	CUFF.228.1	100	4.175722	3.101936	5.249507	17.225248	1202	CUFF.228.1	885
BnaA01g08700D	BnaA01g08700D	j	CUFF.231	CUFF.231.1	67	5.685606	4.436545	6.934667	23.729053	1430	CUFF.231.1	1299
BnaA01g08700D	BnaA01g08700D	=	CUFF.231	CUFF.231.2	100	8.526217	6.773934	10.278501	35.584435	1136	CUFF.231.1	1299
BnaA01g08710D	BnaA01g08710D	=	CUFF.232	CUFF.232.1	100	5.928606	4.823953	7.033259	24.743222	1561	CUFF.232.1	1305
BnaA01g08820D	BnaA01g08820D	=	CUFF.233	CUFF.233.1	100	3.680769	2.107296	5.254241	15.365562	635	CUFF.233.1	787
BnaA01g08810D	BnaA01g08810D	=	CUFF.234	CUFF.234.1	100	8.793513	7.321043	10.265982	36.642725	1500	CUFF.234.1	1570
BnaA01g08810D	BnaA01g08810D	j	CUFF.234	CUFF.234.2	16	1.426443	0.671932	2.180955	5.944015	1476	CUFF.234.1	1570
BnaA01g08990D	BnaA01g08990D	c	CUFF.235	CUFF.235.1	100	26.826301	16.975997	36.676605	109.676740	289	CUFF.235.1	2234
BnaA01g08800D	BnaA01g08800D	=	CUFF.236	CUFF.236.1	100	125.301305	116.281375	134.321234	514.045597	832	CUFF.236.1	690
BnaA01g08950D	BnaA01g08950D	j	CUFF.237	CUFF.237.1	89	4.280397	3.470371	5.090423	17.887951	2028	CUFF.237.1	2478
BnaA01g08950D	BnaA01g08950D	j	CUFF.237	CUFF.237.2	100	4.788250	3.522362	6.054138	20.010289	1086	CUFF.237.1	2478
BnaA01g09030D	BnaA01g09030D	j	CUFF.238	CUFF.238.1	100	4.355423	2.758086	5.952759	18.257058	912	CUFF.238.1	973
BnaA01g09030D	BnaA01g09030D	j	CUFF.238	CUFF.238.2	100	4.377084	2.759067	5.995102	18.347858	908	CUFF.238.1	973
BnaA01g09110D	BnaA01g09110D	=	CUFF.239	CUFF.239.1	100	3.001480	2.140354	3.862607	12.661188	1504	CUFF.239.1	1019
BnaA01g09120D	BnaA01g09120D	=	CUFF.240	CUFF.240.1	100	12.293485	9.280332	15.306637	51.857786	649	CUFF.240.1	538
BnaA01g09520D	BnaA01g09520D	e	CUFF.242	CUFF.242.1	100	2.884849	2.202673	3.567026	12.118300	1841	CUFF.242.1	1404
BnaA01g09040D	BnaA01g09040D	j	CUFF.241	CUFF.241.1	57	0.937432	0.444995	1.429868	3.870819	1639	CUFF.241.2	3012
BnaA01g09040D	BnaA01g09040D	j	CUFF.241	CUFF.241.2	36	0.600226	0.222001	0.978451	2.478438	1879	CUFF.241.2	3012
BnaA01g09040D	BnaA01g09040D	j	CUFF.241	CUFF.241.3	100	1.648583	1.046377	2.250788	6.807286	1854	CUFF.241.2	3012
BnaA01g09040D	BnaA01g09040D	j	CUFF.244	CUFF.244.1	100	3.252387	2.257715	4.247060	13.363732	1112	CUFF.244.1	3012
BnaA01g07330D	BnaA01g07330D	=	CUFF.227	CUFF.227.1	100	14.562670	12.549072	16.576269	61.022184	1282	CUFF.227.1	998
BnaA01g07340D	BnaA01g07340D	=	CUFF.230	CUFF.230.1	100	7.853837	6.603701	9.103974	32.910057	1675	CUFF.230.1	1400
BnaA01g07350D	BnaA01g07350D	=	CUFF.245	CUFF.245.1	100	92.335324	86.628747	98.041902	389.169971	1560	CUFF.245.1	1696
BnaA01g09700D	BnaA01g09700D	=	CUFF.248	CUFF.248.1	100	1.817596	1.004743	2.630450	7.788020	936	CUFF.248.1	1216
BnaA01g09530D	BnaA01g09530D	=	CUFF.249	CUFF.249.1	100	16.334859	14.507943	18.161774	68.224776	1706	CUFF.249.1	1635
BnaA01g09710D	BnaA01g09710D	j	CUFF.251	CUFF.251.1	100	7.783345	6.585361	8.981329	33.063427	1756	CUFF.251.1	2009
BnaA01g09730D	BnaA01g09730D	j	CUFF.250	CUFF.250.1	100	27.699142	23.522801	31.875483	116.226983	684	CUFF.250.1	1632
BnaA01g09540D	BnaA01g09540D	=	CUFF.252	CUFF.252.1	100	65.675469	57.563649	73.787289	277.647006	530	CUFF.252.1	759
BnaA01g09550D	BnaA01g09550D	=	CUFF.253	CUFF.253.1	100	2.256991	1.749798	2.764184	9.541566	2607	CUFF.253.1	673
BnaA01g09560D	BnaA01g09560D	c	CUFF.255	CUFF.255.1	100	1.048199	0.539748	1.556650	4.333906	1266	CUFF.255.1	2610
BnaA01g09770D	BnaA01g09770D	j	CUFF.256	CUFF.256.1	100	1.630893	0.666565	2.595221	6.877777	959	CUFF.256.2	1113
BnaA01g09770D	BnaA01g09770D	j	CUFF.256	CUFF.256.2	81	1.322603	0.564431	2.080776	5.577662	1123	CUFF.256.2	1113
BnaA01g09810D	BnaA01g09810D	=	CUFF.259	CUFF.259.1	100	1.369214	0.836296	1.902131	5.813587	1919	CUFF.259.1	1891
BnaA01g09810D	BnaA01g09810D	j	CUFF.259	CUFF.259.2	51	0.705029	0.273575	1.136482	2.993503	1915	CUFF.259.1	1891
BnaA01g09800D	BnaA01g09800D	j	CUFF.260	CUFF.260.1	48	3.851173	2.681470	5.020875	16.135346	1112	CUFF.260.1	1111
BnaA01g09800D	BnaA01g09800D	=	CUFF.260	CUFF.260.2	100	8.068750	5.689430	10.448069	33.805826	686	CUFF.260.1	1111
BnaA01g08610D	BnaA01g08610D	j	CUFF.243	CUFF.243.1	33	1.358091	0.696303	2.019878	5.637941	1451	CUFF.243.1	939
BnaA01g08610D	BnaA01g08610D	=	CUFF.243	CUFF.243.2	100	4.054008	2.955126	5.152891	16.829701	1309	CUFF.243.1	939
BnaA01g08620D	BnaA01g08620D	o	CUFF.246	CUFF.246.1	100	11.031122	8.791070	13.271174	46.455476	799	CUFF.246.1	1473
BnaA01g08620D	BnaA01g08620D	j	CUFF.247	CUFF.247.1	100	29.846320	17.242595	42.450045	118.570341	262	CUFF.247.1	1473
BnaA01g08630D	BnaA01g08630D	j	CUFF.254	CUFF.254.1	100	45.185684	40.708296	49.663072	183.862582	995	CUFF.254.1	1275
BnaA01g08630D	BnaA01g08630D	=	CUFF.254	CUFF.254.2	57	25.854397	21.167234	30.541559	105.202704	641	CUFF.254.1	1275
BnaA01g08640D	BnaA01g08640D	j	CUFF.258	CUFF.258.1	13	1.147308	0.442614	1.852002	4.832064	1369	CUFF.258.2	1293
BnaA01g08640D	BnaA01g08640D	=	CUFF.258	CUFF.258.2	100	8.931787	7.389817	10.473756	37.617591	1377	CUFF.258.2	1293
BnaA01g09900D	BnaA01g09900D	=	CUFF.262	CUFF.262.1	100	1.457485	0.990200	1.924770	5.869603	1933	CUFF.262.1	2022
BnaA01g09910D	BnaA01g09910D	j	CUFF.265	CUFF.265.1	61	1.730009	1.137765	2.322254	7.230262	2406	CUFF.265.2	2685
BnaA01g09910D	BnaA01g09910D	=	CUFF.265	CUFF.265.2	100	2.839734	2.167464	3.512003	11.868156	2530	CUFF.265.2	2685
BnaA01g09820D	BnaA01g09820D	j	CUFF.268	CUFF.268.1	15	1.086794	0.700656	1.472933	4.554987	3712	CUFF.268.1	3297
BnaA01g09820D	BnaA01g09820D	j	CUFF.268	CUFF.268.2	40	3.007130	2.459233	3.555027	12.603523	3611	CUFF.268.1	3297
BnaA01g09820D	BnaA01g09820D	c	CUFF.268	CUFF.268.3	100	7.482482	6.111353	8.853611	31.360676	1590	CUFF.268.1	3297
BnaA01g09740D	BnaA01g09740D	j	CUFF.269	CUFF.269.1	47	7.860774	6.502168	9.219380	33.107425	1736	CUFF.269.1	1764
BnaA01g09740D	BnaA01g09740D	j	CUFF.269	CUFF.269.2	100	16.886294	14.699468	19.073121	71.120443	1430	CUFF.269.1	1764
BnaA01g09920D	BnaA01g09920D	j	CUFF.267	CUFF.267.1	69	5.226444	3.705284	6.747604	21.867893	1181	CUFF.267.2	1331
BnaA01g09920D	BnaA01g09920D	j	CUFF.267	CUFF.267.2	100	7.566307	5.917463	9.215151	31.658081	1258	CUFF.267.2	1331
BnaA01g09930D	BnaA01g09930D	=	CUFF.272	CUFF.272.1	100	5.108794	4.202137	6.015452	21.285593	1819	CUFF.272.1	2145
BnaA01g08890D	BnaA01g08890D	j	CUFF.257	CUFF.257.1	100	10.271788	9.044713	11.498862	42.894061	2245	CUFF.257.1	2126
BnaA01g08900D	BnaA01g08900D	j	CUFF.261	CUFF.261.1	100	19.554864	17.821992	21.287737	81.376765	2389	CUFF.261.1	2559
BnaA01g08910D	BnaA01g08910D	j	CUFF.263	CUFF.263.1	23	5.626519	3.687022	7.566016	23.763287	816	CUFF.263.2	863
BnaA01g08910D	BnaA01g08910D	=	CUFF.263	CUFF.263.2	100	24.113976	20.592497	27.635454	101.844023	840	CUFF.263.2	863
BnaA01g08920D	BnaA01g08920D	=	CUFF.266	CUFF.266.1	100	23.744450	19.656994	27.831905	99.536905	630	CUFF.266.1	666
BnaA01g08930D	BnaA01g08930D	j	CUFF.273	CUFF.273.1	81	1.111919	0.712568	1.511270	4.631909	3123	CUFF.273.1	2249
BnaA01g08930D	BnaA01g08930D	j	CUFF.273	CUFF.273.2	100	1.379144	0.941031	1.817257	5.745086	2965	CUFF.273.1	2249
BnaA01g08940D	BnaA01g08940D	=	CUFF.274	CUFF.274.1	100	2.109372	1.691753	2.526990	8.786987	3628	CUFF.274.1	3243
BnaA01g09890D	BnaA01g09890D	j	CUFF.275	CUFF.275.1	100	13.859829	12.300462	15.419197	57.312516	2003	CUFF.275.1	1944
BnaA01g09890D	BnaA01g09890D	j	CUFF.275	CUFF.275.2	100	13.928091	11.065174	16.791009	57.594789	759	CUFF.275.1	1944
BnaA01g09830D	BnaA01g09830D	=	CUFF.276	CUFF.276.1	100	14.027624	12.654063	15.401184	58.907276	2578	CUFF.276.1	2587
BnaA01g10040D	BnaA01g10040D	c	CUFF.277	CUFF.277.1	100	1.736036	0.808086	2.663986	7.250471	750	CUFF.277.1	4713
BnaA01g10040D	BnaA01g10040D	c	CUFF.278	CUFF.278.1	100	1.698884	0.601936	2.795831	7.441293	612	CUFF.278.1	4713
BnaA01g10040D	BnaA01g10040D	c	CUFF.279	CUFF.279.1	100	1.996191	1.078983	2.913399	8.501963	842	CUFF.279.1	4713
BnaA01g09980D	BnaA01g09980D	=	CUFF.280	CUFF.280.1	100	11.505849	8.746029	14.265669	48.219209	642	CUFF.280.1	742
BnaA01g09940D	BnaA01g09940D	j	CUFF.281	CUFF.281.1	100	38.694544	34.585570	42.803519	158.725555	938	CUFF.281.1	991
BnaA01g10090D	BnaA01g10090D	e	CUFF.283	CUFF.283.1	100	1.433068	0.477689	2.388447	6.361193	637	CUFF.283.1	921
BnaA01g10070D	BnaA01g10070D	=	CUFF.282	CUFF.282.1	100	1.178826	0.652237	1.705415	4.999635	1367	CUFF.282.1	1276
BnaA01g10060D	BnaA01g10060D	j	CUFF.284	CUFF.284.1	100	1.793044	1.061623	2.524466	7.417894	1122	CUFF.284.1	1317
BnaA01g10100D	BnaA01g10100D	j	CUFF.286	CUFF.286.1	26	1.384239	0.766154	2.002324	5.923411	1841	CUFF.286.1	4346
BnaA01g10100D	BnaA01g10100D	j	CUFF.286	CUFF.286.2	100	5.271196	4.211723	6.330668	22.556401	1746	CUFF.286.1	4346
BnaA01g10100D	BnaA01g10100D	j	CUFF.288	CUFF.288.1	100	2.327661	1.760178	2.895144	9.776055	2504	CUFF.288.1	4346
BnaA01g10100D	BnaA01g10100D	j	CUFF.288	CUFF.288.2	26	0.596245	0.255455	0.937036	2.504199	2438	CUFF.288.1	4346
BnaA01g10050D	BnaA01g10050D	j	CUFF.289	CUFF.289.1	100	8.164621	7.301839	9.027403	33.980161	3588	CUFF.289.1	3579
BnaA01g10200D	BnaA01g10200D	e	CUFF.290	CUFF.290.1	100	1.839157	1.254143	2.424170	7.755431	1616	CUFF.290.1	1827
BnaA01g10160D	BnaA01g10160D	j	CUFF.291	CUFF.291.1	28	4.080006	2.332806	5.827207	17.117164	770	CUFF.291.2	973
BnaA01g10160D	BnaA01g10160D	j	CUFF.291	CUFF.291.2	100	14.727576	12.011397	17.443756	61.787732	849	CUFF.291.2	973
BnaA01g09570D	BnaA01g09570D	=	CUFF.264	CUFF.264.1	100	23.686341	21.609356	25.763325	93.227485	1661	CUFF.264.1	1293
BnaA01g09620D	BnaA01g09620D	e	CUFF.270	CUFF.270.1	100	3.192812	2.060712	4.324912	13.350710	1141	CUFF.271.1	955
BnaA01g09620D	BnaA01g09620D	=	CUFF.271	CUFF.271.1	100	7.224804	5.697603	8.752005	30.210443	1199	CUFF.271.1	955
BnaA01g09640D	BnaA01g09640D	j	CUFF.285	CUFF.285.1	15	1.173209	0.739897	1.606520	4.889427	2491	CUFF.285.1	2275
BnaA01g09640D	BnaA01g09640D	j	CUFF.285	CUFF.285.2	100	7.651021	6.583668	8.718373	31.886150	2252	CUFF.285.1	2275
BnaA01g09650D	BnaA01g09650D	j	CUFF.287	CUFF.287.1	100	3.126239	2.630462	3.622015	12.720944	3777	CUFF.287.1	3370
BnaA01g09660D	BnaA01g09660D	p	CUFF.292	CUFF.292.1	100	0.854820	0.339344	1.370295	3.368430	1054	CUFF.292.1	981
BnaA01g10230D	BnaA01g10230D	j	CUFF.296	CUFF.296.1	100	5.662589	4.708843	6.616335	23.206241	1821	CUFF.296.1	2005
BnaA01g10220D	BnaA01g10220D	j	CUFF.299	CUFF.299.1	53	1.712922	1.138619	2.287226	7.218878	2186	CUFF.299.2	2271
BnaA01g10220D	BnaA01g10220D	j	CUFF.299	CUFF.299.2	100	3.246639	2.502973	3.990304	13.682516	2195	CUFF.299.2	2271
BnaA01g09970D	BnaA01g09970D	j	CUFF.300	CUFF.300.1	100	16.970446	15.309575	18.631316	71.173346	2175	CUFF.300.1	2847
BnaA01g10110D	BnaA01g10110D	e	CUFF.297	CUFF.297.1	100	6.305594	4.360101	8.251086	26.708951	810	CUFF.297.1	831
BnaA01g10110D	BnaA01g10110D	=	CUFF.298	CUFF.298.1	100	66.232563	59.131313	73.333813	280.544922	653	CUFF.297.1	831
BnaA01g10140D	BnaA01g10140D	j	CUFF.302	CUFF.302.1	100	2.790981	1.384399	4.197564	11.643427	625	CUFF.302.1	655
BnaA01g09860D	BnaA01g09860D	e	CUFF.294	CUFF.294.1	100	16.503842	13.087911	19.919773	68.810170	621	CUFF.295.1	2398
BnaA01g09860D	BnaA01g09860D	j	CUFF.295	CUFF.295.1	96	14.804991	13.176220	16.433762	61.727079	2037	CUFF.295.1	2398
BnaA01g09860D	BnaA01g09860D	c	CUFF.295	CUFF.295.2	100	15.401538	11.719830	19.083246	64.214288	630	CUFF.295.1	2398
BnaA01g09870D	BnaA01g09870D	j	CUFF.303	CUFF.303.1	100	3.637901	2.908331	4.367471	15.248659	2528	CUFF.303.1	1189
BnaA01g09880D	BnaA01g09880D	=	CUFF.304	CUFF.304.1	100	16.325060	13.922694	18.727426	68.428273	1143	CUFF.304.1	799
BnaA01g09990D	BnaA01g09990D	=	CUFF.293	CUFF.293.1	100	18.611887	16.339439	20.884334	77.887467	1292	CUFF.293.1	1372
BnaA01g10000D	BnaA01g10000D	j	CUFF.301	CUFF.301.1	42	6.258164	4.126718	8.389609	26.098368	672	CUFF.301.2	1626
BnaA01g10000D	BnaA01g10000D	j	CUFF.301	CUFF.301.2	100	14.948252	12.750335	17.146168	62.338572	1141	CUFF.301.2	1626
BnaA01g10030D	BnaA01g10030D	=	CUFF.305	CUFF.305.1	100	0.801159	0.373176	1.229142	3.278979	1385	CUFF.305.1	1482
BnaA01g08850D	BnaA01g08850D	=	CUFF.306	CUFF.306.1	100	101.618775	95.842495	107.395056	429.699532	1900	CUFF.306.1	1878
BnaA01g10910D	BnaA01g10910D	=	CUFF.307	CUFF.307.1	100	3.319022	2.183642	4.454401	14.146012	907	CUFF.307.1	726
BnaA01g10970D	BnaA01g10970D	c	CUFF.308	CUFF.308.1	100	1.737479	0.832007	2.642950	7.568743	786	CUFF.308.1	1776
BnaA01g10920D	BnaA01g10920D	=	CUFF.309	CUFF.309.1	100	1.193332	0.473726	1.912939	5.242353	823	CUFF.309.1	753
BnaA01g10840D	BnaA01g10840D	j	CUFF.311	CUFF.311.1	16	0.693359	0.394082	0.992635	2.899656	3602	CUFF.311.2	3336
BnaA01g10840D	BnaA01g10840D	j	CUFF.311	CUFF.311.2	100	4.272848	3.649092	4.896604	17.869234	3641	CUFF.311.2	3336
BnaA01g10990D	BnaA01g10990D	=	CUFF.314	CUFF.314.1	100	5.985793	4.480205	7.491381	25.438856	948	CUFF.314.1	1007
BnaA01g11030D	BnaA01g11030D	=	CUFF.315	CUFF.315.1	100	4.368876	3.226447	5.511305	18.171985	1116	CUFF.315.1	723
BnaA01g10960D	BnaA01g10960D	j	CUFF.313	CUFF.313.1	100	2.117521	1.547233	2.687810	8.844507	1973	CUFF.313.1	2228
BnaA01g10960D	BnaA01g10960D	c	CUFF.316	CUFF.316.1	100	1.154867	0.589795	1.719940	4.798870	1226	CUFF.316.1	2228
BnaA01g11000D	BnaA01g11000D	=	CUFF.317	CUFF.317.1	100	52.937334	45.048365	60.826302	217.975464	460	CUFF.317.1	506
BnaA01g11020D	BnaA01g11020D	=	CUFF.319	CUFF.319.1	100	28.792158	24.482406	33.101910	123.669794	644	CUFF.319.1	697
-	-	u	CUFF.322	CUFF.322.1	36	21.843177	18.265621	25.420732	91.911882	941	CUFF.322.1	-
-	-	u	CUFF.322	CUFF.322.2	100	59.952242	53.567247	66.337237	252.267491	789	CUFF.322.1	-
BnaA01g09130D	BnaA01g09130D	c	CUFF.310	CUFF.310.1	100	4.505946	2.012881	6.999011	17.857011	433	CUFF.310.1	2038
BnaA01g09130D	BnaA01g09130D	j	CUFF.312	CUFF.312.1	100	2.347540	1.582988	3.112091	9.823704	1486	CUFF.312.1	2038
BnaA01g09130D	BnaA01g09130D	j	CUFF.312	CUFF.312.2	17	0.394300	0.014266	0.774335	1.650021	1486	CUFF.312.1	2038
BnaA01g09140D	BnaA01g09140D	o	CUFF.318	CUFF.318.1	100	28.128776	25.584183	30.673369	115.216521	1657	CUFF.318.1	717
BnaA01g09160D	BnaA01g09160D	o	CUFF.320	CUFF.320.1	100	0.771074	0.298583	1.243565	3.228495	1579	CUFF.320.1	720
BnaA01g09160D	BnaA01g09160D	=	CUFF.321	CUFF.321.1	100	1.846851	1.132387	2.561316	7.732785	1428	CUFF.320.1	720
BnaA01g09200D	BnaA01g09200D	o	CUFF.323	CUFF.323.1	100	44.636275	36.981217	52.291333	188.978591	429	CUFF.323.1	384
BnaA01g09220D	BnaA01g09220D	j	CUFF.324	CUFF.324.1	100	4.712797	3.808236	5.617357	19.305118	1804	CUFF.324.1	1721
BnaA01g09240D	BnaA01g09240D	=	CUFF.325	CUFF.325.1	100	1.493534	0.932243	2.054825	6.293751	1535	CUFF.325.1	1372
BnaA01g09250D	BnaA01g09250D	j	CUFF.326	CUFF.326.1	19	1.737856	0.939513	2.536199	7.323324	1007	CUFF.326.1	836
BnaA01g09250D	BnaA01g09250D	c	CUFF.326	CUFF.326.2	100	9.076793	6.046270	12.107316	38.249603	506	CUFF.326.1	836
BnaA01g09260D	BnaA01g09260D	j	CUFF.327	CUFF.327.1	100	2.595046	2.094819	3.095273	10.742540	3420	CUFF.327.1	2270
BnaA01g09270D	BnaA01g09270D	=	CUFF.328	CUFF.328.1	100	8.849371	7.318200	10.380541	36.633151	1388	CUFF.328.1	1390
BnaA01g09360D	BnaA01g09360D	j	CUFF.329	CUFF.329.1	16	0.950201	0.474702	1.425700	3.798884	1865	CUFF.329.1	1594
BnaA01g09360D	BnaA01g09360D	j	CUFF.329	CUFF.329.2	68	4.053201	3.014259	5.092142	16.204611	1482	CUFF.329.1	1594
BnaA01g09360D	BnaA01g09360D	j	CUFF.329	CUFF.329.3	100	5.942842	4.304792	7.580893	23.759359	980	CUFF.329.1	1594
BnaA01g09360D	BnaA01g09360D	j	CUFF.330	CUFF.330.1	100	14.768654	10.446814	19.090495	60.177630	438	CUFF.330.1	1594
-	-	u	CUFF.331	CUFF.331.1	100	7.278083	4.699795	9.856371	31.307980	517	CUFF.331.1	-
BnaA01g09370D	BnaA01g09370D	=	CUFF.332	CUFF.332.1	100	2.198512	1.644898	2.752126	9.073010	2343	CUFF.332.1	2041
BnaA01g09370D	BnaA01g09370D	j	CUFF.332	CUFF.332.2	22	0.472750	0.184170	0.761331	1.950987	2343	CUFF.332.1	2041
BnaA01g09380D	BnaA01g09380D	=	CUFF.333	CUFF.333.1	100	14.002921	10.036830	17.969011	57.788469	475	CUFF.333.1	631
BnaA01g09390D	BnaA01g09390D	j	CUFF.334	CUFF.334.1	100	34.957498	29.421666	40.493330	149.371879	556	CUFF.334.1	837
BnaA01g09400D	BnaA01g09400D	=	CUFF.335	CUFF.335.1	100	9.645158	6.994985	12.295332	38.715196	629	CUFF.336.1	667
BnaA01g09400D	BnaA01g09400D	e	CUFF.336	CUFF.336.1	26	1.036691	0.462582	1.610800	4.161226	1296	CUFF.336.1	667
BnaA01g09400D	BnaA01g09400D	e	CUFF.336	CUFF.336.2	100	4.040050	1.562730	6.517370	16.216564	454	CUFF.336.1	667
BnaA01g09420D	BnaA01g09420D	o	CUFF.337	CUFF.337.1	100	2.493947	2.113693	2.874201	10.572718	4703	CUFF.337.1	2750
BnaA01g09430D	BnaA01g09430D	j	CUFF.338	CUFF.338.1	100	1.530215	0.961561	2.098869	6.545913	1501	CUFF.338.1	2181
BnaA01g09430D	BnaA01g09430D	c	CUFF.339	CUFF.339.1	100	2.136460	0.849344	3.423575	9.322524	580	CUFF.339.1	2181
BnaA01g12010D	BnaA01g12010D	=	CUFF.340	CUFF.340.1	100	3.049496	2.157104	3.941889	12.143633	1215	CUFF.340.1	1168
BnaA01g11950D	BnaA01g11950D	=	CUFF.341	CUFF.341.1	100	8.567724	6.980159	10.155289	34.773437	1102	CUFF.341.1	1115
BnaA01g11920D	BnaA01g11920D	j	CUFF.342	CUFF.342.1	100	12.618751	11.547083	13.690418	52.748273	3095	CUFF.342.1	2412
BnaA01g12060D	BnaA01g12060D	=	CUFF.343	CUFF.343.1	100	4.319809	2.930518	5.709099	17.376172	978	CUFF.343.1	1107
BnaA01g12060D	BnaA01g12060D	o	CUFF.343	CUFF.343.2	31	1.337057	0.429987	2.244127	5.378231	978	CUFF.343.1	1107
BnaA01g12080D	BnaA01g12080D	=	CUFF.344	CUFF.344.1	100	4.277771	3.158973	5.396568	18.099692	1332	CUFF.344.2	1396
BnaA01g12080D	BnaA01g12080D	j	CUFF.344	CUFF.344.2	27	1.157698	0.539760	1.775636	4.898340	1451	CUFF.344.2	1396
BnaA01g12040D	BnaA01g12040D	=	CUFF.345	CUFF.345.1	100	59.437187	53.146490	65.727884	246.847605	698	CUFF.345.1	844
BnaA01g12130D	BnaA01g12130D	=	CUFF.346	CUFF.346.1	100	3.525309	2.304999	4.745618	14.189609	850	CUFF.346.1	2112
BnaA01g12100D	BnaA01g12100D	=	CUFF.348	CUFF.348.1	100	9.980950	8.611077	11.350822	40.165446	1755	CUFF.348.1	1577
BnaA01g11930D	BnaA01g11930D	j	CUFF.347	CUFF.347.1	95	3.395091	2.291931	4.498250	13.867498	1059	CUFF.347.2	2521
BnaA01g11930D	BnaA01g11930D	j	CUFF.347	CUFF.347.2	39	1.383725	0.945253	1.822198	5.651929	2932	CUFF.347.2	2521
BnaA01g11930D	BnaA01g11930D	j	CUFF.347	CUFF.347.3	100	3.578809	2.520132	4.637486	14.617910	1275	CUFF.347.2	2521
BnaA01g11940D	BnaA01g11940D	=	CUFF.350	CUFF.350.1	100	7.639565	6.414204	8.864926	31.204368	1682	CUFF.350.1	1203
BnaA01g12090D	BnaA01g12090D	=	CUFF.349	CUFF.349.1	100	4.661905	3.694613	5.629197	19.123065	1720	CUFF.349.1	1783
BnaA01g12090D	BnaA01g12090D	x	CUFF.351	CUFF.351.1	100	1.069903	0.598691	1.541115	4.388726	2005	CUFF.351.1	1783
BnaA01g12170D	BnaA01g12170D	=	CUFF.353	CUFF.353.1	100	4.944229	3.881515	6.006944	20.564907	1366	CUFF.353.1	1435
BnaA01g12160D	BnaA01g12160D	j	CUFF.354	CUFF.354.1	62	0.785618	0.316024	1.255213	3.240750	1785	CUFF.354.3	1763
BnaA01g12160D	BnaA01g12160D	j	CUFF.354	CUFF.354.2	53	0.671985	0.228769	1.115201	2.772002	1783	CUFF.354.3	1763
BnaA01g12160D	BnaA01g12160D	j	CUFF.354	CUFF.354.3	100	1.258336	0.694557	1.822116	5.190756	1795	CUFF.354.3	1763
BnaA01g12140D	BnaA01g12140D	j	CUFF.356	CUFF.356.1	21	3.883977	2.374671	5.393283	16.543771	985	CUFF.356.1	1610
BnaA01g12140D	BnaA01g12140D	j	CUFF.356	CUFF.356.2	100	18.179620	15.383270	20.975970	77.435956	982	CUFF.356.1	1610
BnaA01g12200D	BnaA01g12200D	j	CUFF.355	CUFF.355.1	21	1.129051	0.447492	1.810611	4.702748	968	CUFF.355.1	775
BnaA01g12200D	BnaA01g12200D	=	CUFF.355	CUFF.355.2	100	5.418163	3.752614	7.083711	22.567839	777	CUFF.355.1	775
BnaA01g12110D	BnaA01g12110D	=	CUFF.352	CUFF.352.1	100	12.558718	9.067112	16.050324	54.121919	521	CUFF.352.1	636
BnaA01g12120D	BnaA01g12120D	=	CUFF.357	CUFF.357.1	100	17.096337	13.137840	21.054835	72.641078	532	CUFF.357.1	527
BnaA01g12270D	BnaA01g12270D	e	CUFF.358	CUFF.358.1	100	3.675103	2.451766	4.898439	15.128547	894	CUFF.358.1	1795
BnaA01g12190D	BnaA01g12190D	=	CUFF.359	CUFF.359.1	100	80.140539	72.244063	88.037016	338.465532	565	CUFF.359.1	766
BnaA01g12290D	BnaA01g12290D	e	CUFF.360	CUFF.360.1	100	3.116105	2.257850	3.974360	12.399762	1316	CUFF.360.1	555
BnaA01g12310D	BnaA01g12310D	=	CUFF.361	CUFF.361.1	100	12.980779	11.340526	14.621031	52.652155	1495	CUFF.361.1	1524
BnaA01g12860D	BnaA01g12860D	=	CUFF.362	CUFF.362.1	100	5.347830	3.919098	6.776562	21.764381	926	CUFF.362.1	893
BnaA01g12870D	BnaA01g12870D	j	CUFF.363	CUFF.363.1	50	0.755326	0.300497	1.210155	3.065834	1789	CUFF.363.1	1718
BnaA01g12870D	BnaA01g12870D	j	CUFF.363	CUFF.363.2	100	1.501200	0.852154	2.150245	6.093303	1789	CUFF.363.1	1718
BnaA01g12870D	BnaA01g12870D	j	CUFF.363	CUFF.363.3	100	1.501200	0.866382	2.136017	6.093303	1789	CUFF.363.1	1718
BnaA01g12280D	BnaA01g12280D	j	CUFF.364	CUFF.364.1	11	1.425467	0.996048	1.854887	5.719105	3727	CUFF.364.1	2654
BnaA01g12280D	BnaA01g12280D	=	CUFF.364	CUFF.364.2	100	12.639141	11.154917	14.123366	50.709384	2437	CUFF.364.1	2654
BnaA01g12280D	BnaA01g12280D	j	CUFF.364	CUFF.364.3	30	3.822082	3.110306	4.533858	15.334540	3660	CUFF.364.1	2654
-	-	u	CUFF.365	CUFF.365.1	100	3.915620	1.957810	5.873430	16.130237	497	CUFF.365.1	-
BnaA01g13390D	BnaA01g13390D	c	CUFF.366	CUFF.366.1	100	1.681129	0.960645	2.401613	7.114292	1118	CUFF.366.1	1471
BnaA01g13370D	BnaA01g13370D	=	CUFF.367	CUFF.367.1	100	9.502472	6.764095	12.240850	40.968491	579	CUFF.367.1	585
BnaA01g13400D	BnaA01g13400D	j	CUFF.368	CUFF.368.1	100	13.633885	12.307577	14.960193	56.910774	2210	CUFF.368.1	2163
BnaA01g13430D	BnaA01g13430D	j	CUFF.369	CUFF.369.1	100	6.550904	5.297556	7.804252	27.333378	1464	CUFF.369.1	1383
BnaA01g13430D	BnaA01g13430D	c	CUFF.369	CUFF.369.2	79	5.165191	3.164214	7.166168	21.551548	690	CUFF.369.1	1383
BnaA01g13570D	BnaA01g13570D	=	CUFF.370	CUFF.370.1	100	0.541517	0.227686	0.855348	2.112918	1642	CUFF.370.1	1683
BnaA01g13610D	BnaA01g13610D	=	CUFF.371	CUFF.371.1	100	13.282719	10.847490	15.717947	56.207015	809	CUFF.371.1	762
BnaA01g13630D	BnaA01g13630D	=	CUFF.372	CUFF.372.1	100	5.126128	4.065290	6.186967	21.416971	1468	CUFF.372.1	1435
BnaA01g13650D	BnaA01g13650D	j	CUFF.373	CUFF.373.1	46	1.120397	0.358846	1.881947	4.586879	851	CUFF.373.2	2643
BnaA01g13650D	BnaA01g13650D	=	CUFF.373	CUFF.373.2	100	2.421998	1.474840	3.369155	9.915605	1002	CUFF.373.2	2643
BnaA01g13690D	BnaA01g13690D	=	CUFF.374	CUFF.374.1	100	14.977469	12.277251	17.677686	63.128555	765	CUFF.374.1	836
BnaA01g13700D	BnaA01g13700D	=	CUFF.375	CUFF.375.1	100	6.256326	5.094555	7.418096	26.194246	1413	CUFF.375.1	1391
BnaA01g13770D	BnaA01g13770D	=	CUFF.376	CUFF.376.1	100	5.672155	3.438946	7.905365	24.304344	529	CUFF.376.1	569
BnaA01g13800D	BnaA01g13800D	=	CUFF.377	CUFF.377.1	100	6.115605	5.186400	7.044811	25.547122	2085	CUFF.377.1	2153
BnaA01g13780D	BnaA01g13780D	j	CUFF.378	CUFF.378.1	30	0.380573	0.127026	0.634121	1.611524	2581	CUFF.378.1	1878
BnaA01g13780D	BnaA01g13780D	j	CUFF.378	CUFF.378.2	100	1.277581	0.809318	1.745844	5.409869	2467	CUFF.378.1	1878
BnaA01g13780D	BnaA01g13780D	j	CUFF.378	CUFF.378.3	60	0.765080	0.370988	1.159173	3.239704	2469	CUFF.378.1	1878
BnaA01g13940D	BnaA01g13940D	=	CUFF.379	CUFF.379.1	100	5.181910	4.549054	5.814766	21.729337	3598	CUFF.379.1	3352
BnaA01g13970D	BnaA01g13970D	=	CUFF.380	CUFF.380.1	100	4.655021	3.284155	6.025887	19.207810	899	CUFF.380.1	905
BnaA01g13960D	BnaA01g13960D	c	CUFF.381	CUFF.381.1	100	5.461728	3.434420	7.489036	21.964104	587	CUFF.381.1	3015
BnaA01g13960D	BnaA01g13960D	j	CUFF.382	CUFF.382.1	33	0.321862	0.061707	0.582017	1.302973	2623	CUFF.382.1	3015
BnaA01g13960D	BnaA01g13960D	j	CUFF.382	CUFF.382.2	100	0.985267	0.596281	1.374252	3.988586	2528	CUFF.382.1	3015
BnaA01g13990D	BnaA01g13990D	j	CUFF.383	CUFF.383.1	33	0.757099	0.303979	1.210219	3.149149	1817	CUFF.383.1	2004
BnaA01g13990D	BnaA01g13990D	j	CUFF.383	CUFF.383.2	38	0.860410	0.333323	1.387496	3.578871	1725	CUFF.383.1	2004
BnaA01g13990D	BnaA01g13990D	j	CUFF.383	CUFF.383.3	100	2.276538	1.510324	3.042753	9.469251	1725	CUFF.383.1	2004
BnaA01g13980D	BnaA01g13980D	j	CUFF.384	CUFF.384.1	100	10.464501	8.897233	12.031769	43.925761	1432	CUFF.384.1	1487
BnaA01g14070D	BnaA01g14070D	p	CUFF.385	CUFF.385.1	100	5.935662	4.875220	6.996104	24.827133	1583	CUFF.385.1	1509
BnaA01g14080D	BnaA01g14080D	c	CUFF.387	CUFF.387.1	100	9.952589	7.869541	12.035637	41.214161	831	CUFF.387.1	931
BnaA01g14090D	BnaA01g14090D	j	CUFF.388	CUFF.388.1	100	7.765388	6.396283	9.134493	32.293736	1295	CUFF.388.1	1038
BnaA01g14100D	BnaA01g14100D	j	CUFF.390	CUFF.390.1	19	0.930433	0.321826	1.539039	3.884771	1237	CUFF.390.1	2511
BnaA01g14100D	BnaA01g14100D	j	CUFF.390	CUFF.390.2	100	4.857006	3.571198	6.142814	20.279124	1117	CUFF.390.1	2511
BnaA01g14110D	BnaA01g14110D	=	CUFF.391	CUFF.391.1	100	2.335988	1.598563	3.073414	9.792967	1391	CUFF.391.1	1227
BnaA01g14120D	BnaA01g14120D	=	CUFF.394	CUFF.394.1	100	11.861309	10.061304	13.661315	49.719931	1192	CUFF.394.1	1203
BnaA01g14100D	BnaA01g14100D	j	CUFF.395	CUFF.395.1	21	2.343041	1.466423	3.219658	9.756947	1427	CUFF.395.3	2511
BnaA01g14100D	BnaA01g14100D	c	CUFF.395	CUFF.395.2	100	11.111674	9.172621	13.050727	46.271504	1326	CUFF.395.3	2511
BnaA01g14100D	BnaA01g14100D	j	CUFF.395	CUFF.395.3	29	3.194451	2.163515	4.225386	13.302409	1431	CUFF.395.3	2511
BnaA01g14100D	BnaA01g14100D	j	CUFF.395	CUFF.395.4	37	4.161498	2.708281	5.614715	17.329410	1162	CUFF.395.3	2511
BnaA01g13710D	BnaA01g13710D	j	CUFF.386	CUFF.386.1	100	3.019435	2.247061	3.791809	12.637496	1581	CUFF.386.1	1507
BnaA01g13730D	BnaA01g13730D	j	CUFF.389	CUFF.389.1	100	14.236113	12.922988	15.549238	59.680046	2909	CUFF.389.1	1482
BnaA01g13750D	BnaA01g13750D	c	CUFF.392	CUFF.392.1	100	3.451619	1.222952	5.680286	15.021274	419	CUFF.392.1	568
BnaA01g13760D	BnaA01g13760D	i	CUFF.393	CUFF.393.1	100	8.304626	3.698048	12.911203	34.006610	325	CUFF.393.1	2673
BnaA01g13760D	BnaA01g13760D	j	CUFF.396	CUFF.396.1	100	6.196173	4.663206	7.729140	25.909763	1073	CUFF.396.3	2673
BnaA01g13760D	BnaA01g13760D	j	CUFF.396	CUFF.396.2	28	1.712983	0.887783	2.538183	7.162968	1073	CUFF.396.3	2673
BnaA01g13760D	BnaA01g13760D	j	CUFF.396	CUFF.396.3	18	1.126239	0.367758	1.884719	4.709452	1074	CUFF.396.3	2673
BnaA01g13760D	BnaA01g13760D	j	CUFF.397	CUFF.397.1	64	2.759329	1.856708	3.661950	11.393068	1454	CUFF.397.1	2673
BnaA01g13760D	BnaA01g13760D	c	CUFF.397	CUFF.397.2	100	4.312787	3.222844	5.402730	17.807184	1452	CUFF.397.1	2673
BnaA01g14180D	BnaA01g14180D	=	CUFF.403	CUFF.403.1	100	38.736995	35.267341	42.206649	162.689149	1295	CUFF.403.1	1429
BnaA01g14150D	BnaA01g14150D	j	CUFF.404	CUFF.404.1	26	0.873333	0.508935	1.237730	3.632004	3393	CUFF.404.3	1387
BnaA01g14150D	BnaA01g14150D	j	CUFF.404	CUFF.404.2	78	2.593709	1.982973	3.204446	10.786681	3393	CUFF.404.3	1387
BnaA01g14150D	BnaA01g14150D	j	CUFF.404	CUFF.404.3	100	3.330839	2.657897	4.003781	13.852243	3398	CUFF.404.3	1387
BnaA01g13830D	BnaA01g13830D	c	CUFF.398	CUFF.398.1	100	6.670444	5.491265	7.849623	27.538274	1454	CUFF.398.1	1714
BnaA01g13840D	BnaA01g13840D	j	CUFF.399	CUFF.399.1	100	3.056693	1.859544	4.253841	13.021039	809	CUFF.399.1	797
BnaA01g13870D	BnaA01g13870D	=	CUFF.400	CUFF.400.1	100	7.192017	5.211152	9.172881	30.367788	706	CUFF.400.1	516
BnaA01g13880D	BnaA01g13880D	j	CUFF.401	CUFF.401.1	64	1.029686	0.671275	1.388096	4.337736	2929	CUFF.401.1	871
BnaA01g13880D	BnaA01g13880D	=	CUFF.401	CUFF.401.2	100	1.602036	1.138291	2.065781	6.748863	2741	CUFF.401.1	871
BnaA01g13890D	BnaA01g13890D	=	CUFF.402	CUFF.402.1	100	1.137516	0.732741	1.542291	4.791992	2516	CUFF.402.1	2026
BnaA01g13900D	BnaA01g13900D	=	CUFF.405	CUFF.405.1	100	2.044918	1.523999	2.565837	8.387767	2344	CUFF.405.1	2085
BnaA01g13910D	BnaA01g13910D	=	CUFF.408	CUFF.408.1	100	6.249347	5.367313	7.131381	26.281612	2513	CUFF.408.1	2473
BnaA01g13920D	BnaA01g13920D	j	CUFF.414	CUFF.414.1	100	10.777780	9.395598	12.159962	44.668881	1870	CUFF.414.1	2537
BnaA01g13930D	BnaA01g13930D	j	CUFF.418	CUFF.418.1	53	8.414548	7.019713	9.809383	35.626831	1510	CUFF.418.1	1616
BnaA01g13930D	BnaA01g13930D	j	CUFF.418	CUFF.418.2	100	15.968408	13.102110	18.834705	67.609546	812	CUFF.418.1	1616
BnaA01g14000D	BnaA01g14000D	j	CUFF.411	CUFF.411.1	100	3.766672	2.849231	4.684113	15.936710	1519	CUFF.411.1	1545
BnaA01g14000D	BnaA01g14000D	e	CUFF.412	CUFF.412.1	100	1.039121	0.279004	1.799238	4.396500	931	CUFF.411.1	1545
BnaA01g14040D	BnaA01g14040D	j	CUFF.417	CUFF.417.1	52	1.741968	1.344150	2.139787	7.245047	4625	CUFF.417.2	4412
BnaA01g14040D	BnaA01g14040D	j	CUFF.417	CUFF.417.2	100	3.356035	2.773474	3.938595	13.958134	4628	CUFF.417.2	4412
BnaA01g14040D	BnaA01g14040D	j	CUFF.417	CUFF.417.3	93	3.126145	2.532999	3.719291	13.001997	4421	CUFF.417.2	4412
BnaA01g14050D	BnaA01g14050D	=	CUFF.420	CUFF.420.1	100	46.648816	43.634962	49.662671	196.020699	2478	CUFF.420.1	2469
BnaA01g15490D	BnaA01g15490D	j	CUFF.426	CUFF.426.1	100	1.138668	0.444308	1.833028	4.781925	1130	CUFF.426.2	1339
BnaA01g15490D	BnaA01g15490D	=	CUFF.426	CUFF.426.2	100	1.134532	0.468516	1.800548	4.764555	1131	CUFF.426.2	1339
BnaA01g15480D	BnaA01g15480D	c	CUFF.424	CUFF.424.1	100	2.186677	1.183691	3.189663	9.415279	804	CUFF.424.1	1538
BnaA01g15500D	BnaA01g15500D	j	CUFF.428	CUFF.428.1	100	7.534096	6.188084	8.880107	31.190786	1298	CUFF.428.1	1187
BnaA01g15130D	BnaA01g15130D	=	CUFF.435	CUFF.435.1	100	23.890054	22.262424	25.517685	99.833144	3915	CUFF.435.1	3991
BnaA01g15510D	BnaA01g15510D	=	CUFF.436	CUFF.436.1	100	16.695817	13.776865	19.614769	69.569932	776	CUFF.436.1	1015
BnaA01g15540D	BnaA01g15540D	c	CUFF.439	CUFF.439.1	100	14.825091	12.742811	16.907371	62.233302	1119	CUFF.439.1	1200
BnaA01g15550D	BnaA01g15550D	o	CUFF.441	CUFF.441.1	100	4.431795	2.934186	5.929403	17.315267	768	CUFF.441.1	659
BnaA01g15560D	BnaA01g15560D	=	CUFF.444	CUFF.444.1	100	13.594950	11.557614	15.632286	57.560832	1159	CUFF.444.1	1207
BnaA01g15590D	BnaA01g15590D	=	CUFF.447	CUFF.447.1	100	3.705418	3.060388	4.350449	15.698954	2494	CUFF.447.1	2589
BnaA01g15600D	BnaA01g15600D	=	CUFF.448	CUFF.448.1	100	4.835438	3.987246	5.683630	20.332377	1941	CUFF.448.1	2030
BnaA01g15610D	BnaA01g15610D	=	CUFF.449	CUFF.449.1	100	1.186548	0.552689	1.820408	4.786296	1013	CUFF.449.1	1013
BnaA01g15620D	BnaA01g15620D	=	CUFF.451	CUFF.451.1	100	8.461944	7.005378	9.918511	35.774505	1253	CUFF.451.1	1262
BnaA01g15660D	BnaA01g15660D	e	CUFF.454	CUFF.454.1	100	1.602971	1.196026	2.009917	6.720289	2786	CUFF.454.1	390
BnaA01g15670D	BnaA01g15670D	=	CUFF.456	CUFF.456.1	100	7.248879	5.670033	8.827724	30.759742	1021	CUFF.456.1	1046
BnaA01g15630D	BnaA01g15630D	j	CUFF.458	CUFF.458.1	100	6.964184	6.169716	7.758651	29.485740	3520	CUFF.458.1	1852
BnaA01g15700D	BnaA01g15700D	=	CUFF.459	CUFF.459.1	100	2.064918	1.324541	2.805295	8.766709	1251	CUFF.459.1	1161
BnaA01g15730D	BnaA01g15730D	=	CUFF.466	CUFF.466.1	100	2.893667	1.524513	4.262820	12.264516	796	CUFF.466.1	1542
BnaA01g15730D	BnaA01g15730D	o	CUFF.466	CUFF.466.2	51	1.485702	0.394652	2.576752	6.296997	796	CUFF.466.1	1542
BnaA01g15690D	BnaA01g15690D	=	CUFF.467	CUFF.467.1	100	12.637080	10.135285	15.138875	52.951828	978	CUFF.467.1	925
BnaA01g15690D	BnaA01g15690D	j	CUFF.467	CUFF.467.2	59	7.479122	5.221978	9.736267	31.338981	879	CUFF.467.1	925
BnaA01g15730D	BnaA01g15730D	o	CUFF.470	CUFF.470.1	100	4.356658	2.832044	5.881273	17.576382	719	CUFF.470.1	1542
BnaA01g15740D	BnaA01g15740D	j	CUFF.475	CUFF.475.1	12	0.601872	0.097744	1.106000	2.470852	1440	CUFF.475.1	1505
BnaA01g15740D	BnaA01g15740D	=	CUFF.475	CUFF.475.2	100	5.096204	3.962884	6.229525	20.921322	1439	CUFF.475.1	1505
BnaA01g13460D	BnaA01g13460D	=	CUFF.413	CUFF.413.1	100	3.272309	2.422399	4.122219	13.869762	1429	CUFF.413.1	1498
BnaA01g13470D	BnaA01g13470D	j	CUFF.432	CUFF.432.1	84	28.457235	26.000863	30.913608	119.002782	2029	CUFF.432.1	2341
BnaA01g13470D	BnaA01g13470D	c	CUFF.432	CUFF.432.2	100	33.711843	30.519334	36.904351	140.976557	1468	CUFF.432.1	2341
BnaA01g13480D	BnaA01g13480D	j	CUFF.438	CUFF.438.1	100	7.245661	5.943432	8.547889	30.171430	1410	CUFF.438.1	1508
BnaA01g13510D	BnaA01g13510D	x	CUFF.446	CUFF.446.1	100	5.999585	4.846743	7.152427	25.309532	1472	CUFF.446.1	729
BnaA01g13530D	BnaA01g13530D	j	CUFF.452	CUFF.452.1	100	8.718063	6.488010	10.948117	36.661404	776	CUFF.452.2	1172
BnaA01g13530D	BnaA01g13530D	j	CUFF.452	CUFF.452.2	62	5.404065	4.404457	6.403674	22.725303	1816	CUFF.452.2	1172
BnaA01g13530D	BnaA01g13530D	p	CUFF.465	CUFF.465.1	100	209.697456	201.648524	217.746388	865.306173	1059	CUFF.465.1	1172
BnaA01g13540D	BnaA01g13540D	=	CUFF.469	CUFF.469.1	100	2.835769	1.947855	3.723684	11.661420	1380	CUFF.469.1	1382
BnaA01g13540D	BnaA01g13540D	j	CUFF.469	CUFF.469.2	32	0.910119	0.321291	1.498946	3.742644	1380	CUFF.469.1	1382
BnaA01g13550D	BnaA01g13550D	=	CUFF.471	CUFF.471.1	100	9.518826	7.227377	11.810275	38.792735	715	CUFF.471.1	694
BnaA01g13560D	BnaA01g13560D	j	CUFF.477	CUFF.477.1	94	4.568964	3.416780	5.721148	18.967811	1299	CUFF.477.2	2799
BnaA01g13560D	BnaA01g13560D	j	CUFF.477	CUFF.477.2	55	2.656522	1.900629	3.412415	11.028411	2134	CUFF.477.2	2799
BnaA01g13560D	BnaA01g13560D	=	CUFF.477	CUFF.477.3	100	4.837773	3.795854	5.879691	20.083757	1842	CUFF.477.2	2799
BnaA01g15760D	BnaA01g15760D	j	CUFF.483	CUFF.483.1	56	1.396100	0.682172	2.110027	5.745505	1458	CUFF.483.2	1820
BnaA01g15760D	BnaA01g15760D	=	CUFF.483	CUFF.483.2	100	2.492669	1.711310	3.274028	10.258323	1934	CUFF.483.2	1820
BnaA01g15760D	BnaA01g15760D	j	CUFF.483	CUFF.483.3	70	1.751032	1.061146	2.440919	7.206194	1934	CUFF.483.2	1820
BnaA01g15800D	BnaA01g15800D	o	CUFF.485	CUFF.485.1	100	2.681783	1.127582	4.235983	11.865925	522	CUFF.485.1	4062
BnaA01g13670D	BnaA01g13670D	=	CUFF.486	CUFF.486.1	100	147.333181	140.072059	154.594303	621.573363	2645	CUFF.486.1	3844
BnaA01g15780D	BnaA01g15780D	j	CUFF.487	CUFF.487.1	13	0.633290	0.130710	1.135871	2.618287	1215	CUFF.487.1	875
BnaA01g15780D	BnaA01g15780D	=	CUFF.487	CUFF.487.2	100	4.863966	3.622143	6.105788	20.109669	1134	CUFF.487.1	875
BnaA01g15750D	BnaA01g15750D	j	CUFF.490	CUFF.490.1	100	19.489754	17.692537	21.286970	81.883380	2190	CUFF.490.1	2221
BnaA01g15820D	BnaA01g15820D	j	CUFF.491	CUFF.491.1	100	1.520544	1.027520	2.013568	6.275534	2433	CUFF.491.1	2681
BnaA01g15820D	BnaA01g15820D	j	CUFF.491	CUFF.491.2	52	0.790504	0.402988	1.178020	3.262538	2425	CUFF.491.1	2681
BnaA01g15880D	BnaA01g15880D	j	CUFF.492	CUFF.492.1	100	1.054430	0.579963	1.528898	4.328945	2018	CUFF.492.1	1844
BnaA01g15880D	BnaA01g15880D	j	CUFF.492	CUFF.492.2	57	0.604672	0.235123	0.974220	2.482469	1986	CUFF.492.1	1844
BnaA01g15880D	BnaA01g15880D	j	CUFF.492	CUFF.492.3	51	0.534334	0.177752	0.890916	2.193699	2018	CUFF.492.1	1844
BnaA01g15870D	BnaA01g15870D	o	CUFF.494	CUFF.494.1	100	22.417560	19.231550	25.603570	91.747560	864	CUFF.494.1	1457
BnaA01g15840D	BnaA01g15840D	j	CUFF.495	CUFF.495.1	13	2.350976	1.249101	3.452851	9.898980	1105	CUFF.495.1	1415
BnaA01g15840D	BnaA01g15840D	=	CUFF.495	CUFF.495.2	100	18.107319	15.444099	20.770538	76.242361	1022	CUFF.495.1	1415
BnaA01g15800D	BnaA01g15800D	c	CUFF.503	CUFF.503.1	80	2.555705	1.699504	3.411906	10.446575	1466	CUFF.503.3	4062
BnaA01g15800D	BnaA01g15800D	j	CUFF.503	CUFF.503.2	28	0.904158	0.436572	1.371745	3.695793	2302	CUFF.503.3	4062
BnaA01g15800D	BnaA01g15800D	j	CUFF.503	CUFF.503.3	100	3.193407	2.461972	3.924842	13.053214	2380	CUFF.503.3	4062
BnaA01g15810D	BnaA01g15810D	j	CUFF.507	CUFF.507.1	100	12.926843	11.612961	14.240725	54.160888	2705	CUFF.507.1	2699
BnaA01g15810D	BnaA01g15810D	c	CUFF.507	CUFF.507.2	70	9.091323	6.959086	11.223559	38.090825	942	CUFF.507.1	2699
BnaA01g12320D	BnaA01g12320D	j	CUFF.415	CUFF.415.1	29	1.351439	0.716891	1.985987	5.606356	1792	CUFF.415.1	1301
BnaA01g12320D	BnaA01g12320D	j	CUFF.415	CUFF.415.2	74	3.446837	2.510108	4.383567	14.298974	1792	CUFF.415.1	1301
BnaA01g12320D	BnaA01g12320D	j	CUFF.415	CUFF.415.3	100	4.686591	3.617311	5.755870	19.442006	1792	CUFF.415.1	1301
BnaA01g12340D	BnaA01g12340D	=	CUFF.419	CUFF.419.1	100	1.750388	0.620184	2.880591	7.446958	601	CUFF.419.1	677
BnaA01g12360D	BnaA01g12360D	j	CUFF.423	CUFF.423.1	34	2.996202	2.110495	3.881908	12.488437	1543	CUFF.423.1	1420
BnaA01g12360D	BnaA01g12360D	j	CUFF.423	CUFF.423.2	100	8.862437	6.165652	11.559222	36.939431	662	CUFF.423.1	1420
BnaA01g12360D	BnaA01g12360D	c	CUFF.423	CUFF.423.3	87	7.687613	5.865066	9.510160	32.042660	1091	CUFF.423.1	1420
BnaA01g12360D	BnaA01g12360D	j	CUFF.423	CUFF.423.4	40	3.561150	2.100735	5.021564	14.843191	981	CUFF.423.1	1420
BnaA01g12380D	BnaA01g12380D	e	CUFF.427	CUFF.427.1	100	13.216029	11.373050	15.059007	54.116216	1250	CUFF.427.1	1689
BnaA01g12380D	BnaA01g12380D	c	CUFF.430	CUFF.430.1	100	3.251134	1.674746	4.827522	13.138573	580	CUFF.430.1	1689
BnaA01g12390D	BnaA01g12390D	j	CUFF.433	CUFF.433.1	100	4.172844	3.156627	5.189061	17.292583	1506	CUFF.433.1	1411
BnaA01g12390D	BnaA01g12390D	j	CUFF.433	CUFF.433.2	32	1.341212	0.603025	2.079399	5.558085	1254	CUFF.433.1	1411
BnaA01g12400D	BnaA01g12400D	=	CUFF.437	CUFF.437.1	100	1.736572	1.287992	2.185152	7.426713	2499	CUFF.437.1	2470
BnaA01g12420D	BnaA01g12420D	j	CUFF.440	CUFF.440.1	100	1.672191	1.054771	2.289612	6.904611	1664	CUFF.440.1	915
BnaA01g12420D	BnaA01g12420D	j	CUFF.440	CUFF.440.2	45	0.759526	0.277142	1.241909	3.136142	1603	CUFF.440.1	915
BnaA01g12430D	BnaA01g12430D	j	CUFF.443	CUFF.443.1	100	2.645917	1.424492	3.867342	11.444416	718	CUFF.443.1	378
BnaA01g12450D	BnaA01g12450D	=	CUFF.453	CUFF.453.1	100	6.706414	5.219444	8.193385	27.966073	1333	CUFF.453.1	1298
BnaA01g12450D	BnaA01g12450D	j	CUFF.453	CUFF.453.2	91	6.074221	4.263015	7.885427	25.329797	1012	CUFF.453.1	1298
BnaA01g12480D	BnaA01g12480D	c	CUFF.455	CUFF.455.1	100	1.727475	1.271070	2.183880	7.173837	2401	CUFF.455.1	918
BnaA01g12510D	BnaA01g12510D	=	CUFF.461	CUFF.461.1	100	4.349074	2.473905	6.224243	18.254504	574	CUFF.461.1	870
BnaA01g12520D	BnaA01g12520D	j	CUFF.462	CUFF.462.1	25	0.702523	0.158595	1.246450	2.982409	1260	CUFF.462.1	2777
BnaA01g12520D	BnaA01g12520D	j	CUFF.462	CUFF.462.2	100	2.801683	1.877915	3.725450	11.893941	1260	CUFF.462.1	2777
BnaA01g12530D	BnaA01g12530D	=	CUFF.473	CUFF.473.1	100	64.183075	57.341959	71.024191	267.121963	657	CUFF.473.1	1271
BnaA01g12540D	BnaA01g12540D	j	CUFF.476	CUFF.476.1	100	2.165459	1.355892	2.975027	9.182360	1262	CUFF.476.1	1063
BnaA01g12540D	BnaA01g12540D	j	CUFF.476	CUFF.476.2	52	1.117427	0.497213	1.737640	4.738308	1260	CUFF.476.1	1063
BnaA01g12560D	BnaA01g12560D	j	CUFF.478	CUFF.478.1	74	4.585511	3.657214	5.513809	19.016998	1764	CUFF.478.1	1707
BnaA01g12560D	BnaA01g12560D	c	CUFF.478	CUFF.478.2	100	6.203230	4.257438	8.149022	25.725991	740	CUFF.478.1	1707
BnaA01g12570D	BnaA01g12570D	j	CUFF.482	CUFF.482.1	100	4.118194	2.995635	5.240753	17.533734	1113	CUFF.482.1	1114
BnaA01g12720D	BnaA01g12720D	=	CUFF.493	CUFF.493.1	100	2.166224	1.298952	3.033496	8.824828	970	CUFF.493.1	672
BnaA01g12730D	BnaA01g12730D	j	CUFF.496	CUFF.496.1	100	1.713034	1.202891	2.223178	7.196017	2410	CUFF.496.2	1857
BnaA01g12730D	BnaA01g12730D	j	CUFF.496	CUFF.496.2	17	0.295201	0.062480	0.527922	1.240064	2482	CUFF.496.2	1857
BnaA01g12730D	BnaA01g12730D	j	CUFF.496	CUFF.496.3	20	0.343438	0.073326	0.613551	1.442697	2412	CUFF.496.2	1857
BnaA01g12740D	BnaA01g12740D	j	CUFF.497	CUFF.497.1	100	1.364629	0.792664	1.936593	6.037992	1399	CUFF.497.1	6420
BnaA01g16520D	BnaA01g16520D	c	CUFF.514	CUFF.514.1	100	1.807067	0.930511	2.683623	7.441037	835	CUFF.514.1	2277
BnaA01g16520D	BnaA01g16520D	x	CUFF.515	CUFF.515.1	100	4.183533	2.812858	5.554209	17.674271	817	CUFF.515.1	2277
BnaA01g16510D	BnaA01g16510D	j	CUFF.516	CUFF.516.1	100	1.581334	0.809766	2.352901	6.718388	960	CUFF.516.1	1290
BnaA01g16520D	BnaA01g16520D	c	CUFF.517	CUFF.517.1	100	2.368666	1.279626	3.457705	10.166793	774	CUFF.517.1	2277
BnaA01g16540D	BnaA01g16540D	j	CUFF.518	CUFF.518.1	100	2.353913	1.334355	3.373471	9.748770	858	CUFF.518.1	2305
BnaA01g16570D	BnaA01g16570D	e	CUFF.519	CUFF.519.1	100	18.997780	15.786569	22.208991	76.676147	706	CUFF.519.1	432
BnaA01g16600D	BnaA01g16600D	j	CUFF.521	CUFF.521.1	100	1.977589	1.325219	2.629959	8.282312	1686	CUFF.521.1	2090
BnaA01g16600D	BnaA01g16600D	c	CUFF.521	CUFF.521.2	76	1.498533	0.703540	2.293525	6.275983	1097	CUFF.521.1	2090
BnaA01g16610D	BnaA01g16610D	=	CUFF.523	CUFF.523.1	100	1.294294	0.762399	1.826189	5.331639	1462	CUFF.523.1	1273
BnaA01g16620D	BnaA01g16620D	=	CUFF.524	CUFF.524.1	100	7.030805	3.962310	10.099299	31.012833	425	CUFF.524.1	592
BnaA01g16640D	BnaA01g16640D	=	CUFF.527	CUFF.527.1	100	15.457327	13.127323	17.787331	65.371800	1038	CUFF.527.1	918
BnaA01g16630D	BnaA01g16630D	j	CUFF.528	CUFF.528.1	21	1.151320	0.333889	1.968750	4.801357	859	CUFF.528.2	884
BnaA01g16630D	BnaA01g16630D	j	CUFF.528	CUFF.528.2	17	0.955741	0.182646	1.728836	3.985733	893	CUFF.528.2	884
BnaA01g16630D	BnaA01g16630D	j	CUFF.528	CUFF.528.3	30	1.649120	0.552154	2.746085	6.877336	793	CUFF.528.2	884
BnaA01g16630D	BnaA01g16630D	=	CUFF.528	CUFF.528.4	100	5.563185	3.841237	7.285133	23.200190	859	CUFF.528.2	884
BnaA01g16650D	BnaA01g16650D	=	CUFF.529	CUFF.529.1	100	6.572073	5.304459	7.839687	27.445963	1347	CUFF.529.1	1559
BnaA01g16700D	BnaA01g16700D	=	CUFF.534	CUFF.534.1	100	1.150992	0.678613	1.623372	4.842906	1660	CUFF.534.1	1887
BnaA01g16560D	BnaA01g16560D	=	CUFF.536	CUFF.536.1	100	12.745483	11.069131	14.421834	53.078244	1543	CUFF.536.1	1513
BnaA01g16660D	BnaA01g16660D	j	CUFF.538	CUFF.538.1	88	4.120579	3.112751	5.128406	17.387461	1666	CUFF.538.1	1623
BnaA01g16660D	BnaA01g16660D	=	CUFF.538	CUFF.538.2	100	4.680599	3.215463	6.145735	19.750559	1162	CUFF.538.1	1623
BnaA01g16660D	BnaA01g16660D	j	CUFF.538	CUFF.538.3	73	3.425614	2.014899	4.836329	14.454942	1060	CUFF.538.1	1623
BnaA01g16720D	BnaA01g16720D	=	CUFF.541	CUFF.541.1	100	7.014270	5.586949	8.441590	27.558179	1389	CUFF.541.2	1465
BnaA01g16720D	BnaA01g16720D	j	CUFF.541	CUFF.541.2	50	3.497406	2.450033	4.544778	13.740865	1472	CUFF.541.2	1465
BnaA01g16710D	BnaA01g16710D	j	CUFF.542	CUFF.542.1	41	2.969610	1.967036	3.972185	12.198275	1359	CUFF.542.2	2682
BnaA01g16710D	BnaA01g16710D	j	CUFF.542	CUFF.542.2	100	7.267291	6.204292	8.330290	29.851865	2609	CUFF.542.2	2682
BnaA01g16710D	BnaA01g16710D	j	CUFF.542	CUFF.542.3	69	4.992486	3.524510	6.460462	20.507644	1286	CUFF.542.2	2682
BnaA01g12900D	BnaA01g12900D	=	CUFF.457	CUFF.457.1	100	47.357982	43.789663	50.926301	199.002134	1612	CUFF.457.1	1909
BnaA01g12920D	BnaA01g12920D	j	CUFF.460	CUFF.460.1	100	0.982938	0.431357	1.534519	4.083022	1141	CUFF.460.1	2097
BnaA01g12930D	BnaA01g12930D	=	CUFF.464	CUFF.464.1	100	2.495569	1.881591	3.109546	10.320723	1964	CUFF.464.1	2298
BnaA01g13000D	BnaA01g13000D	=	CUFF.472	CUFF.472.1	100	5.914478	3.789935	8.039021	24.818759	571	CUFF.472.1	768
BnaA01g13020D	BnaA01g13020D	e	CUFF.480	CUFF.480.1	100	2.981975	1.521836	4.442114	12.647249	730	CUFF.481.1	1119
BnaA01g13020D	BnaA01g13020D	j	CUFF.481	CUFF.481.1	100	6.281112	4.857586	7.704637	26.639654	1142	CUFF.481.1	1119
BnaA01g13040D	BnaA01g13040D	j	CUFF.488	CUFF.488.1	100	17.224065	14.899228	19.548902	72.928781	1149	CUFF.488.1	1236
BnaA01g13080D	BnaA01g13080D	j	CUFF.498	CUFF.498.1	100	12.111008	9.799038	14.422978	50.653503	871	CUFF.498.1	1185
BnaA01g13080D	BnaA01g13080D	x	CUFF.499	CUFF.499.1	100	3.551443	2.526909	4.575977	14.853679	1407	CUFF.499.1	1185
BnaA01g13080D	BnaA01g13080D	x	CUFF.499	CUFF.499.2	39	1.389893	0.657983	2.121803	5.813138	1393	CUFF.499.1	1185
BnaA01g13090D	BnaA01g13090D	j	CUFF.500	CUFF.500.1	99	1.793064	0.686733	2.899396	7.649487	823	CUFF.500.2	1929
BnaA01g13090D	BnaA01g13090D	j	CUFF.500	CUFF.500.2	100	1.812437	1.239690	2.385184	7.732134	1967	CUFF.500.2	1929
BnaA01g13130D	BnaA01g13130D	j	CUFF.505	CUFF.505.1	100	2.551453	1.834086	3.268819	10.667295	1579	CUFF.505.1	1714
BnaA01g13160D	BnaA01g13160D	o	CUFF.509	CUFF.509.1	100	0.833591	0.345539	1.321644	3.572562	1138	CUFF.509.1	817
BnaA01g13170D	BnaA01g13170D	e	CUFF.510	CUFF.510.1	100	30.977267	28.245470	33.709064	129.662089	1304	CUFF.510.1	1156
BnaA01g13180D	BnaA01g13180D	j	CUFF.511	CUFF.511.1	100	1.196699	0.534586	1.858813	4.874880	980	CUFF.511.1	1797
BnaA01g13210D	BnaA01g13210D	=	CUFF.512	CUFF.512.1	100	0.839203	0.368849	1.309558	3.364073	1285	CUFF.512.1	1170
BnaA01g13220D	BnaA01g13220D	j	CUFF.513	CUFF.513.1	100	1.664510	0.984532	2.344487	6.672438	1276	CUFF.513.2	3394
BnaA01g13220D	BnaA01g13220D	j	CUFF.513	CUFF.513.2	56	0.933508	0.600334	1.266681	3.742106	2638	CUFF.513.2	3394
BnaA01g13280D	BnaA01g13280D	j	CUFF.520	CUFF.520.1	100	0.808175	0.320827	1.295522	3.392444	1101	CUFF.520.1	1586
BnaA01g13300D	BnaA01g13300D	=	CUFF.522	CUFF.522.1	100	7.996606	6.148505	9.844708	34.787077	851	CUFF.522.1	807
BnaA01g13310D	BnaA01g13310D	=	CUFF.530	CUFF.530.1	100	92.465939	85.113294	99.818584	374.233203	856	CUFF.531.1	1160
BnaA01g13310D	BnaA01g13310D	e	CUFF.531	CUFF.531.1	100	14.073397	12.380308	15.766486	56.958622	1757	CUFF.531.1	1160
BnaA01g13320D	BnaA01g13320D	e	CUFF.532	CUFF.532.1	100	11.968546	10.310558	13.626534	49.455349	1494	CUFF.533.1	2881
BnaA01g13320D	BnaA01g13320D	j	CUFF.533	CUFF.533.1	100	7.581372	6.270008	8.892737	31.327065	1577	CUFF.533.1	2881
BnaA01g13320D	BnaA01g13320D	c	CUFF.533	CUFF.533.2	76	5.763886	4.042388	7.485385	23.817013	899	CUFF.533.1	2881
BnaA01g13330D	BnaA01g13330D	j	CUFF.540	CUFF.540.1	100	15.088084	13.360620	16.815549	62.959985	1891	CUFF.540.1	1793
BnaA01g13330D	BnaA01g13330D	c	CUFF.540	CUFF.540.2	93	13.987603	11.493980	16.481225	58.367863	1001	CUFF.540.1	1793
BnaA01g13340D	BnaA01g13340D	e	CUFF.543	CUFF.543.1	100	1.741935	0.418258	3.065613	7.304371	622	CUFF.544.1	1602
BnaA01g13340D	BnaA01g13340D	=	CUFF.544	CUFF.544.1	100	4.124715	3.179055	5.070375	17.295964	1551	CUFF.544.1	1602
BnaA01g16750D	BnaA01g16750D	j	CUFF.546	CUFF.546.1	100	8.243202	7.088523	9.397881	34.591766	1990	CUFF.546.1	1887
BnaA01g16750D	BnaA01g16750D	c	CUFF.548	CUFF.548.1	100	2.366970	0.847547	3.886393	9.774794	515	CUFF.548.1	1887
BnaA01g17450D	BnaA01g17450D	=	CUFF.554	CUFF.554.1	100	2.661401	2.076603	3.246200	11.201978	2237	CUFF.554.1	2297
BnaA01g17410D	BnaA01g17410D	o	CUFF.555	CUFF.555.1	100	10.051315	8.617519	11.485112	41.761299	1502	CUFF.555.1	1827
BnaA01g17480D	BnaA01g17480D	j	CUFF.557	CUFF.557.1	50	0.944275	0.349969	1.538580	3.975436	1261	CUFF.557.4	1481
BnaA01g17480D	BnaA01g17480D	j	CUFF.557	CUFF.557.2	100	1.891332	0.982974	2.799689	7.962585	1205	CUFF.557.4	1481
BnaA01g17480D	BnaA01g17480D	j	CUFF.557	CUFF.557.3	51	0.963430	0.249831	1.677029	4.056080	933	CUFF.557.4	1481
BnaA01g17480D	BnaA01g17480D	=	CUFF.557	CUFF.557.4	85	1.603060	0.786954	2.419167	6.748952	1280	CUFF.557.4	1481
BnaA01g17490D	BnaA01g17490D	j	CUFF.559	CUFF.559.1	22	1.200064	0.672032	1.728097	5.001865	2218	CUFF.559.1	5829
BnaA01g17490D	BnaA01g17490D	j	CUFF.559	CUFF.559.2	100	5.501346	4.556762	6.445929	22.929595	2218	CUFF.559.1	5829
BnaA01g17500D	BnaA01g17500D	j	CUFF.561	CUFF.561.1	83	6.551510	5.059273	8.043747	27.277631	1161	CUFF.561.1	1229
BnaA01g17500D	BnaA01g17500D	=	CUFF.561	CUFF.561.2	100	7.888920	5.616951	10.160890	32.846023	758	CUFF.561.1	1229
BnaA01g17490D	BnaA01g17490D	c	CUFF.560	CUFF.560.1	100	5.150182	4.329430	5.970934	21.298367	2178	CUFF.560.1	5829
BnaA01g17490D	BnaA01g17490D	c	CUFF.563	CUFF.563.1	100	4.273903	2.952919	5.594887	17.576816	992	CUFF.563.1	5829
BnaA01g17490D	BnaA01g17490D	j	CUFF.563	CUFF.563.2	43	1.838053	0.865151	2.810956	7.559162	952	CUFF.563.1	5829
BnaA01g17560D	BnaA01g17560D	j	CUFF.566	CUFF.566.1	15	1.209144	0.418761	1.999527	5.064936	1102	CUFF.566.1	1285
BnaA01g17560D	BnaA01g17560D	=	CUFF.566	CUFF.566.2	100	7.841699	6.194205	9.489193	32.847786	1102	CUFF.566.1	1285
BnaA01g17460D	BnaA01g17460D	e	CUFF.562	CUFF.562.1	100	4.252979	2.671688	5.834270	17.753756	965	CUFF.564.1	1101
BnaA01g17460D	BnaA01g17460D	=	CUFF.564	CUFF.564.1	100	18.459897	15.738763	21.181031	77.059524	1029	CUFF.564.1	1101
BnaA01g17550D	BnaA01g17550D	j	CUFF.568	CUFF.568.1	44	0.531736	0.124777	0.938694	2.231108	1361	CUFF.568.3	2377
BnaA01g17550D	BnaA01g17550D	j	CUFF.568	CUFF.568.2	23	0.277961	0.013642	0.542279	1.166294	2155	CUFF.568.3	2377
BnaA01g17550D	BnaA01g17550D	=	CUFF.568	CUFF.568.3	100	1.215891	0.769868	1.661915	5.101754	2226	CUFF.568.3	2377
BnaA01g17510D	BnaA01g17510D	j	CUFF.570	CUFF.570.1	100	4.188703	2.911964	5.465442	17.251121	1123	CUFF.570.2	2565
BnaA01g17510D	BnaA01g17510D	j	CUFF.570	CUFF.570.2	18	0.757505	0.402025	1.112985	3.119774	2856	CUFF.570.2	2565
BnaA01g17510D	BnaA01g17510D	j	CUFF.570	CUFF.570.3	65	2.703085	2.132538	3.273632	11.132623	2855	CUFF.570.2	2565
BnaA01g17590D	BnaA01g17590D	=	CUFF.572	CUFF.572.1	100	3.467112	2.542002	4.392223	14.465636	1277	CUFF.572.1	1065
-	-	u	CUFF.574	CUFF.574.1	100	1.654597	0.586245	2.722950	6.987129	622	CUFF.574.1	-
BnaA01g17700D	BnaA01g17700D	j	CUFF.577	CUFF.577.1	100	3.147217	1.775079	4.519356	12.815351	682	CUFF.577.1	871
BnaA01g10270D	BnaA01g10270D	e	CUFF.406	CUFF.406.1	100	7.303280	4.830728	9.775831	30.569023	575	CUFF.407.1	2006
BnaA01g10270D	BnaA01g10270D	j	CUFF.407	CUFF.407.1	37	4.371647	3.355532	5.387761	18.298213	1644	CUFF.407.1	2006
BnaA01g10270D	BnaA01g10270D	c	CUFF.407	CUFF.407.2	100	11.862255	9.775616	13.948894	49.651329	1091	CUFF.407.1	2006
BnaA01g10280D	BnaA01g10280D	j	CUFF.409	CUFF.409.1	35	4.282434	3.219365	5.345503	18.074105	1755	CUFF.409.1	5637
BnaA01g10280D	BnaA01g10280D	j	CUFF.409	CUFF.409.2	100	12.366059	10.476515	14.255603	52.191220	1419	CUFF.409.1	5637
BnaA01g10290D	BnaA01g10290D	=	CUFF.410	CUFF.410.1	100	0.818174	0.502619	1.133729	3.485293	2328	CUFF.410.1	1488
BnaA01g10340D	BnaA01g10340D	j	CUFF.416	CUFF.416.1	100	2.813120	1.863503	3.762738	11.783846	1072	CUFF.416.1	1029
-	-	u	CUFF.421	CUFF.421.1	58	1.850203	1.264119	2.436287	7.760510	2463	CUFF.421.1	-
-	-	u	CUFF.421	CUFF.421.2	100	3.167905	2.379405	3.956406	13.287496	2360	CUFF.421.1	-
-	-	u	CUFF.422	CUFF.422.1	100	1.496157	0.855594	2.136720	6.275497	2031	CUFF.421.1	-
BnaA01g10360D	BnaA01g10360D	j	CUFF.425	CUFF.425.1	18	1.431357	0.672449	2.190264	5.856730	1362	CUFF.425.1	1522
BnaA01g10360D	BnaA01g10360D	=	CUFF.425	CUFF.425.2	100	7.941336	6.290027	9.592645	32.493833	1153	CUFF.425.1	1522
BnaA01g10370D	BnaA01g10370D	=	CUFF.429	CUFF.429.1	100	5.307103	4.179857	6.434348	22.406035	1587	CUFF.429.1	537
BnaA01g10380D	BnaA01g10380D	=	CUFF.431	CUFF.431.1	100	4.938767	3.764235	6.113299	20.850961	1425	CUFF.431.1	1457
BnaA01g10390D	BnaA01g10390D	=	CUFF.434	CUFF.434.1	100	5.139940	4.153395	6.126486	21.408115	1674	CUFF.434.1	1524
BnaA01g10400D	BnaA01g10400D	c	CUFF.442	CUFF.442.1	100	1.897208	1.447694	2.346722	8.048115	2758	CUFF.442.1	3381
BnaA01g10400D	BnaA01g10400D	j	CUFF.445	CUFF.445.1	100	1.267193	0.503047	2.031338	5.237328	789	CUFF.445.1	3381
BnaA01g10410D	BnaA01g10410D	c	CUFF.450	CUFF.450.1	100	1.603719	1.008113	2.199325	6.904968	1384	CUFF.450.1	2040
BnaA01g10430D	BnaA01g10430D	j	CUFF.463	CUFF.463.1	100	1.155321	0.610896	1.699745	5.084975	1253	CUFF.463.1	2829
BnaA01g10440D	BnaA01g10440D	j	CUFF.468	CUFF.468.1	100	7.382644	4.925173	9.840114	31.495850	565	CUFF.468.1	1627
BnaA01g10460D	BnaA01g10460D	=	CUFF.474	CUFF.474.1	100	9.670592	8.336475	11.004709	39.830605	1784	CUFF.474.1	1799
BnaA01g10490D	BnaA01g10490D	=	CUFF.479	CUFF.479.1	100	12.032606	9.945284	14.119928	50.170879	997	CUFF.479.1	1011
BnaA01g10500D	BnaA01g10500D	j	CUFF.484	CUFF.484.1	100	58.850613	54.647559	63.053667	242.777939	1531	CUFF.484.1	1647
BnaA01g10510D	BnaA01g10510D	j	CUFF.489	CUFF.489.1	64	1.482174	0.111743	2.852606	6.236384	531	CUFF.489.2	1858
BnaA01g10510D	BnaA01g10510D	j	CUFF.489	CUFF.489.2	100	2.314775	1.683863	2.945688	9.739629	1857	CUFF.489.2	1858
BnaA01g10530D	BnaA01g10530D	j	CUFF.501	CUFF.501.1	100	30.922621	28.511199	33.334043	129.439334	2148	CUFF.501.1	2354
BnaA01g10540D	BnaA01g10540D	j	CUFF.502	CUFF.502.1	100	4.444235	2.702258	6.186211	18.717350	624	CUFF.502.1	1990
BnaA01g10550D	BnaA01g10550D	e	CUFF.504	CUFF.504.1	100	34.564233	31.646008	37.482458	143.679725	1618	CUFF.504.1	1104
BnaA01g10570D	BnaA01g10570D	=	CUFF.506	CUFF.506.1	100	11.977824	9.499832	14.455815	49.940016	768	CUFF.506.1	717
BnaA01g10580D	BnaA01g10580D	=	CUFF.508	CUFF.508.1	100	12.705331	10.120901	15.289761	53.454007	785	CUFF.508.1	1004
BnaA01g10580D	BnaA01g10580D	j	CUFF.508	CUFF.508.2	21	2.730630	1.404163	4.057096	11.488334	773	CUFF.508.1	1004
BnaA01g10590D	BnaA01g10590D	j	CUFF.525	CUFF.525.1	95	4.010042	3.314340	4.705744	16.840252	3677	CUFF.525.1	3552
BnaA01g10590D	BnaA01g10590D	j	CUFF.525	CUFF.525.2	100	4.205306	3.482782	4.927831	17.660268	3600	CUFF.525.1	3552
BnaA01g10600D	BnaA01g10600D	=	CUFF.526	CUFF.526.1	100	14.937707	13.346026	16.529389	62.731198	2118	CUFF.526.1	1200
BnaA01g10630D	BnaA01g10630D	c	CUFF.535	CUFF.535.1	100	22.383300	19.841932	24.924668	91.216207	1126	CUFF.535.1	1787
BnaA01g10650D	BnaA01g10650D	=	CUFF.537	CUFF.537.1	100	2.455776	1.748654	3.162898	10.564096	1649	CUFF.537.2	1684
BnaA01g10650D	BnaA01g10650D	j	CUFF.537	CUFF.537.2	14	0.350121	0.023398	0.676844	1.506126	1651	CUFF.537.2	1684
BnaA01g10660D	BnaA01g10660D	e	CUFF.539	CUFF.539.1	100	0.987370	0.459912	1.514828	4.104552	1169	CUFF.539.1	2178
BnaA01g10710D	BnaA01g10710D	=	CUFF.545	CUFF.545.1	100	10.125456	8.777962	11.472951	42.514372	1699	CUFF.545.1	1584
BnaA01g10720D	BnaA01g10720D	=	CUFF.547	CUFF.547.1	100	4.988403	4.047783	5.929023	20.888123	1670	CUFF.547.1	1581
BnaA01g10730D	BnaA01g10730D	o	CUFF.549	CUFF.549.1	100	1.542519	0.686884	2.398155	6.427589	773	CUFF.549.1	1430
BnaA01g10740D	BnaA01g10740D	=	CUFF.550	CUFF.550.1	100	5.057319	4.205512	5.909125	21.119114	2004	CUFF.550.1	1650
BnaA01g10750D	BnaA01g10750D	=	CUFF.552	CUFF.552.1	100	2.125089	1.394062	2.856117	8.835234	1749	CUFF.552.1	1707
BnaA01g10750D	BnaA01g10750D	e	CUFF.553	CUFF.553.1	100	1.583415	0.904805	2.262026	6.583179	1711	CUFF.552.1	1707
BnaA01g10760D	BnaA01g10760D	j	CUFF.556	CUFF.556.1	100	11.970605	10.790625	13.150585	50.028369	2934	CUFF.556.1	4492
BnaA01g10760D	BnaA01g10760D	c	CUFF.558	CUFF.558.1	100	9.036776	7.324289	10.749263	37.692637	1080	CUFF.558.1	4492
BnaA01g10780D	BnaA01g10780D	j	CUFF.565	CUFF.565.1	37	8.837566	6.500994	11.174137	37.426484	862	CUFF.565.2	1749
BnaA01g10780D	BnaA01g10780D	j	CUFF.565	CUFF.565.2	100	24.090757	20.897110	27.284405	102.022703	1003	CUFF.565.2	1749
BnaA01g10790D	BnaA01g10790D	=	CUFF.569	CUFF.569.1	100	7.822903	6.628861	9.016945	31.958076	1682	CUFF.569.1	1203
BnaA01g10800D	BnaA01g10800D	=	CUFF.571	CUFF.571.1	100	14.758245	12.871670	16.644820	61.729841	1436	CUFF.571.1	1563
BnaA01g10810D	BnaA01g10810D	j	CUFF.573	CUFF.573.1	100	5.028114	4.312434	5.743795	21.193749	3019	CUFF.573.1	3001
BnaA01g10830D	BnaA01g10830D	j	CUFF.576	CUFF.576.1	100	1.528428	1.019658	2.037198	6.116815	1813	CUFF.576.1	2803
BnaA01g10830D	BnaA01g10830D	j	CUFF.578	CUFF.578.1	100	1.266707	0.633353	1.900060	5.324487	1039	CUFF.578.1	2803
BnaA01g17630D	BnaA01g17630D	j	CUFF.580	CUFF.580.1	100	20.025920	17.908810	22.143031	83.507123	1721	CUFF.580.2	1902
BnaA01g17630D	BnaA01g17630D	j	CUFF.580	CUFF.580.2	19	3.751081	2.776839	4.725323	15.641827	1804	CUFF.580.2	1902
BnaA01g17650D	BnaA01g17650D	j	CUFF.582	CUFF.582.1	100	0.564347	0.186132	0.942562	2.319979	1921	CUFF.582.1	2217
BnaA01g17650D	BnaA01g17650D	c	CUFF.582	CUFF.582.2	98	0.557097	0.188101	0.926094	2.290175	1920	CUFF.582.1	2217
BnaA01g17650D	BnaA01g17650D	j	CUFF.582	CUFF.582.3	100	0.566291	0.124578	1.008004	2.327970	1381	CUFF.582.1	2217
BnaA01g17660D	BnaA01g17660D	j	CUFF.583	CUFF.583.1	100	3.133558	1.451478	4.815638	12.537803	542	CUFF.583.1	618
BnaA01g17740D	BnaA01g17740D	=	CUFF.584	CUFF.584.1	100	6.942265	6.009801	7.874730	28.663320	2318	CUFF.584.1	2387
BnaA01g17760D	BnaA01g17760D	j	CUFF.586	CUFF.586.1	65	1.163668	0.280979	2.046357	4.860402	795	CUFF.586.2	1842
BnaA01g17760D	BnaA01g17760D	=	CUFF.586	CUFF.586.2	100	1.779094	1.206134	2.352054	7.430909	1815	CUFF.586.2	1842
BnaA01g17750D	BnaA01g17750D	j	CUFF.587	CUFF.587.1	100	4.599902	3.738261	5.461542	19.083406	1808	CUFF.587.1	1819
BnaA01g17690D	BnaA01g17690D	=	CUFF.590	CUFF.590.1	100	20.134742	18.273966	21.995518	84.110021	2116	CUFF.590.1	1974
BnaA01g17840D	BnaA01g17840D	c	CUFF.592	CUFF.592.1	100	1.844096	0.732064	2.956128	7.902493	617	CUFF.592.1	1005
BnaA01g17810D	BnaA01g17810D	e	CUFF.593	CUFF.593.1	100	3.377797	2.670834	4.084760	14.147181	1982	CUFF.593.1	1164
BnaA01g15710D	BnaA01g15710D	e	CUFF.588	CUFF.588.1	100	20.864514	18.596692	23.132337	87.367341	1948	CUFF.589.1	2274
BnaA01g15710D	BnaA01g15710D	=	CUFF.589	CUFF.589.1	100	117.111129	111.011836	123.210422	490.387066	2537	CUFF.589.1	2274
-	-	u	CUFF.591	CUFF.591.1	100	1.277823	0.560766	1.994880	5.492367	933	CUFF.591.1	-
BnaA01g15720D	BnaA01g15720D	j	CUFF.594	CUFF.594.1	34	0.522956	0.152071	0.893840	2.164879	2087	CUFF.594.1	2163
BnaA01g15720D	BnaA01g15720D	=	CUFF.594	CUFF.594.2	100	1.549531	1.018424	2.080639	6.414592	2087	CUFF.594.1	2163
BnaA01g17860D	BnaA01g17860D	=	CUFF.595	CUFF.595.1	100	6.197492	5.196439	7.198544	25.537159	1950	CUFF.595.1	2006
BnaA01g17870D	BnaA01g17870D	j	CUFF.596	CUFF.596.1	100	2.345796	1.459696	3.231897	9.823272	1022	CUFF.596.1	1503
BnaA01g17930D	BnaA01g17930D	=	CUFF.598	CUFF.598.1	100	9.328046	7.130613	11.525479	37.505388	804	CUFF.598.1	942
BnaA01g17930D	BnaA01g17930D	j	CUFF.598	CUFF.598.2	14	1.313288	0.304941	2.321635	5.280354	801	CUFF.598.1	942
BnaA01g17910D	BnaA01g17910D	=	CUFF.599	CUFF.599.1	100	6.356575	5.315079	7.398071	26.133757	1728	CUFF.599.1	1528
BnaA01g18130D	BnaA01g18130D	e	CUFF.600	CUFF.600.1	100	2.665855	1.947418	3.384292	10.867915	1569	CUFF.600.1	1395
BnaA01g17890D	BnaA01g17890D	j	CUFF.604	CUFF.604.1	69	4.583430	3.341520	5.825340	19.271259	1323	CUFF.604.1	1201
BnaA01g17890D	BnaA01g17890D	j	CUFF.604	CUFF.604.2	27	1.812183	0.806998	2.817368	7.619413	1130	CUFF.604.1	1201
BnaA01g17890D	BnaA01g17890D	j	CUFF.604	CUFF.604.3	43	2.873053	1.613528	4.132579	12.079896	1130	CUFF.604.1	1201
BnaA01g17890D	BnaA01g17890D	=	CUFF.604	CUFF.604.4	100	6.630471	4.810004	8.450938	27.878145	1130	CUFF.604.1	1201
BnaA01g17570D	BnaA01g17570D	=	CUFF.603	CUFF.603.1	100	206.229767	195.033935	217.425600	864.186721	1244	CUFF.603.1	1347
BnaA01g17580D	BnaA01g17580D	c	CUFF.605	CUFF.605.1	100	7.664658	6.563983	8.765333	32.192211	2338	CUFF.605.1	2723
BnaA01g17580D	BnaA01g17580D	j	CUFF.605	CUFF.605.2	25	1.925686	1.281680	2.569691	8.088043	2338	CUFF.605.1	2723
BnaA01g18180D	BnaA01g18180D	=	CUFF.607	CUFF.607.1	100	8.297883	6.973396	9.622369	34.494906	1437	CUFF.607.1	1737
-	-	u	CUFF.610	CUFF.610.1	100	1.573835	0.723309	2.424360	5.923494	816	CUFF.610.1	-
BnaA01g18330D	BnaA01g18330D	=	CUFF.612	CUFF.612.1	100	1.470977	0.735489	2.206466	5.770523	928	CUFF.612.1	855
BnaA01g18280D	BnaA01g18280D	j	CUFF.613	CUFF.613.1	22	0.364733	0.031961	0.697506	1.518023	1761	CUFF.613.2	1848
BnaA01g18280D	BnaA01g18280D	j	CUFF.613	CUFF.613.2	100	1.689553	1.110049	2.269056	7.031931	1784	CUFF.613.2	1848
BnaA01g18340D	BnaA01g18340D	j	CUFF.614	CUFF.614.1	100	28.126205	23.554600	32.697811	119.593106	613	CUFF.614.1	3379
BnaA01g18350D	BnaA01g18350D	=	CUFF.615	CUFF.615.1	100	6.892586	4.997685	8.787486	28.536681	763	CUFF.615.1	686
BnaA01g18320D	BnaA01g18320D	j	CUFF.617	CUFF.617.1	43	3.545950	2.654308	4.437592	14.760195	1833	CUFF.617.1	1884
BnaA01g18320D	BnaA01g18320D	j	CUFF.617	CUFF.617.2	100	8.336538	6.978085	9.694992	34.701260	1695	CUFF.617.1	1884
BnaA01g15140D	BnaA01g15140D	j	CUFF.551	CUFF.551.1	19	1.120465	0.727145	1.513786	4.709099	3435	CUFF.551.1	2266
BnaA01g15140D	BnaA01g15140D	j	CUFF.551	CUFF.551.2	100	5.995798	5.172372	6.819225	25.199177	3078	CUFF.551.1	2266
-	-	u	CUFF.567	CUFF.567.1	100	2.447262	0.867096	4.027429	10.356455	497	CUFF.567.1	-
BnaA01g15250D	BnaA01g15250D	=	CUFF.575	CUFF.575.1	100	10.398873	9.104751	11.692995	43.253651	2043	CUFF.575.1	1953
BnaA01g15300D	BnaA01g15300D	=	CUFF.579	CUFF.579.1	100	10.072646	8.616972	11.528320	42.112063	1581	CUFF.579.1	1430
BnaA01g15310D	BnaA01g15310D	e	CUFF.581	CUFF.581.1	100	0.836561	0.418281	1.254842	3.565982	1450	CUFF.581.1	2062
BnaA01g15320D	BnaA01g15320D	=	CUFF.585	CUFF.585.1	100	7.289137	5.899167	8.679107	29.642667	1199	CUFF.585.1	1106
BnaA01g15360D	BnaA01g15360D	=	CUFF.597	CUFF.597.1	100	3.386915	2.138379	4.635450	13.568791	822	CUFF.597.1	753
BnaA01g15390D	BnaA01g15390D	e	CUFF.601	CUFF.601.1	100	6.124077	4.360365	7.887788	26.102000	767	CUFF.601.1	629
BnaA01g15390D	BnaA01g15390D	=	CUFF.602	CUFF.602.1	27	14.528075	3.382287	25.673863	61.921466	258	CUFF.601.1	629
BnaA01g15390D	BnaA01g15390D	j	CUFF.602	CUFF.602.2	100	54.783276	29.647065	79.919487	233.496916	226	CUFF.601.1	629
BnaA01g15390D	BnaA01g15390D	j	CUFF.602	CUFF.602.3	31	16.748155	6.918494	26.577816	71.383875	258	CUFF.601.1	629
BnaA01g15410D	BnaA01g15410D	c	CUFF.606	CUFF.606.1	98	5.293476	3.326694	7.260258	22.578888	825	CUFF.606.2	1425
BnaA01g15410D	BnaA01g15410D	j	CUFF.606	CUFF.606.2	100	5.408290	3.567660	7.248921	23.068618	860	CUFF.606.2	1425
BnaA01g15410D	BnaA01g15410D	j	CUFF.606	CUFF.606.3	80	4.339711	2.555633	6.123790	18.510683	816	CUFF.606.2	1425
BnaA01g15410D	BnaA01g15410D	e	CUFF.608	CUFF.608.1	100	1.338271	0.766316	1.910226	5.668034	1410	CUFF.608.1	1425
BnaA01g15410D	BnaA01g15410D	j	CUFF.609	CUFF.609.1	15	4.045231	1.766192	6.324271	17.132934	556	CUFF.608.1	1425
BnaA01g15410D	BnaA01g15410D	j	CUFF.609	CUFF.609.2	100	26.299882	21.515519	31.084245	111.388968	575	CUFF.608.1	1425
BnaA01g15430D	BnaA01g15430D	e	CUFF.611	CUFF.611.1	100	0.923511	0.429873	1.417148	3.870426	1199	CUFF.611.1	939
BnaA01g15450D	BnaA01g15450D	j	CUFF.616	CUFF.616.1	49	2.471187	1.727032	3.215342	10.286374	2095	CUFF.616.2	2407
BnaA01g15450D	BnaA01g15450D	j	CUFF.616	CUFF.616.2	81	4.107352	3.147708	5.066996	17.096949	2128	CUFF.616.2	2407
BnaA01g15450D	BnaA01g15450D	j	CUFF.616	CUFF.616.3	100	5.081030	4.084560	6.077501	21.149909	2089	CUFF.616.2	2407
BnaA01g18730D	BnaA01g18730D	o	CUFF.618	CUFF.618.1	100	2.061798	1.519434	2.604162	8.605556	2071	CUFF.618.1	7711
BnaA01g18770D	BnaA01g18770D	j	CUFF.619	CUFF.619.1	100	7.678082	6.275019	9.081144	32.084983	1307	CUFF.619.1	2485
BnaA01g18730D	BnaA01g18730D	j	CUFF.620	CUFF.620.1	18	0.547763	0.323580	0.771945	2.308214	5175	CUFF.620.1	7711
BnaA01g18730D	BnaA01g18730D	j	CUFF.620	CUFF.620.2	100	3.127079	2.679035	3.575122	13.177182	5173	CUFF.620.1	7711
BnaA01g18160D	BnaA01g18160D	=	CUFF.621	CUFF.621.1	100	41.271799	38.288626	44.254971	174.541545	2016	CUFF.621.1	2416
BnaA01g18860D	BnaA01g18860D	=	CUFF.625	CUFF.625.1	100	11.708036	10.175003	13.241068	48.846405	1672	CUFF.625.1	1817
BnaA01g18650D	BnaA01g18650D	=	CUFF.622	CUFF.622.1	100	49.382532	46.284341	52.480723	206.081697	1563	CUFF.622.1	1470
BnaA01g18670D	BnaA01g18670D	e	CUFF.623	CUFF.623.1	100	8.816478	7.604287	10.028669	36.962579	1808	CUFF.623.1	1207
BnaA01g18690D	BnaA01g18690D	j	CUFF.624	CUFF.624.1	75	0.703481	0.283139	1.123823	3.011897	1875	CUFF.624.1	1910
BnaA01g18690D	BnaA01g18690D	j	CUFF.624	CUFF.624.2	100	0.934197	0.469835	1.398560	3.999688	1875	CUFF.624.1	1910
BnaA01g18690D	BnaA01g18690D	j	CUFF.624	CUFF.624.3	75	0.703481	0.288887	1.118075	3.011897	1875	CUFF.624.1	1910
BnaA01g19090D	BnaA01g19090D	j	CUFF.628	CUFF.628.1	32	0.586890	0.114427	1.059354	2.418251	1377	CUFF.628.1	1439
BnaA01g19090D	BnaA01g19090D	j	CUFF.628	CUFF.628.2	100	1.810944	1.038978	2.582910	7.461900	1377	CUFF.628.1	1439
BnaA01g19090D	BnaA01g19090D	j	CUFF.628	CUFF.628.3	70	1.274473	0.580742	1.968203	5.251397	1377	CUFF.628.1	1439
BnaA01g17950D	BnaA01g17950D	=	CUFF.626	CUFF.626.1	100	10.791775	9.169604	12.413946	44.533694	1389	CUFF.626.1	1346
BnaA01g17960D	BnaA01g17960D	e	CUFF.627	CUFF.627.1	100	8.176231	6.923779	9.428683	33.995258	1598	CUFF.627.1	933
BnaA01g17980D	BnaA01g17980D	j	CUFF.629	CUFF.629.1	100	9.616480	7.624041	11.608920	39.339027	1106	CUFF.629.3	1121
BnaA01g17980D	BnaA01g17980D	j	CUFF.629	CUFF.629.2	54	5.179189	3.756101	6.602276	21.186986	1107	CUFF.629.3	1121
BnaA01g17980D	BnaA01g17980D	j	CUFF.629	CUFF.629.3	22	2.130359	1.034969	3.225749	8.714856	1112	CUFF.629.3	1121
BnaA01g17990D	BnaA01g17990D	j	CUFF.630	CUFF.630.1	100	14.908895	12.654649	17.163142	63.189600	1061	CUFF.630.1	1918
BnaA01g18000D	BnaA01g18000D	=	CUFF.631	CUFF.631.1	100	4.808619	3.435305	6.181933	20.256803	924	CUFF.631.1	826
BnaA01g18010D	BnaA01g18010D	j	CUFF.632	CUFF.632.1	14	1.915189	1.136618	2.693759	7.931259	1500	CUFF.632.2	1694
BnaA01g18010D	BnaA01g18010D	=	CUFF.632	CUFF.632.2	100	13.629011	11.893163	15.364859	56.441020	1625	CUFF.632.2	1694
BnaA01g18030D	BnaA01g18030D	=	CUFF.633	CUFF.633.1	100	11.361575	9.105945	13.617205	47.644939	844	CUFF.633.1	888
BnaA01g18040D	BnaA01g18040D	=	CUFF.634	CUFF.634.1	100	1.510971	1.025957	1.995984	6.509630	1894	CUFF.634.1	1997
BnaA01g18070D	BnaA01g18070D	j	CUFF.635	CUFF.635.1	100	3.301169	2.401587	4.200752	13.753948	1294	CUFF.635.1	1288
BnaA01g18070D	BnaA01g18070D	e	CUFF.636	CUFF.636.1	100	0.817953	0.452153	1.183752	3.355466	1787	CUFF.636.1	1288
BnaA01g18090D	BnaA01g18090D	j	CUFF.637	CUFF.637.1	100	11.742230	10.002640	13.481819	48.860214	1331	CUFF.637.1	1200
BnaA01g19120D	BnaA01g19120D	=	CUFF.638	CUFF.638.1	100	6.858487	5.660038	8.056935	28.932601	1453	CUFF.638.1	1245
-	-	u	CUFF.639	CUFF.639.1	100	6.311720	2.575923	10.047516	25.951299	352	CUFF.639.1	-
BnaA01g19130D	BnaA01g19130D	j	CUFF.640	CUFF.640.1	100	14.137576	12.065514	16.209637	58.815552	1164	CUFF.640.1	1449
BnaA01g18800D	BnaA01g18800D	j	CUFF.641	CUFF.641.1	100	16.370933	14.248471	18.493395	68.742541	1520	CUFF.641.1	1032
BnaA01g18800D	BnaA01g18800D	j	CUFF.641	CUFF.641.2	46	7.457276	5.924301	8.990251	31.313554	1508	CUFF.641.1	1032
BnaA01g18800D	BnaA01g18800D	j	CUFF.641	CUFF.641.3	25	4.140725	2.884302	5.397149	17.387156	1457	CUFF.641.1	1032
BnaA01g19170D	BnaA01g19170D	j	CUFF.642	CUFF.642.1	100	2.911121	2.075930	3.746312	12.271921	1528	CUFF.642.2	1748
BnaA01g19170D	BnaA01g19170D	o	CUFF.642	CUFF.642.2	17	0.494284	0.141656	0.846911	2.083668	1998	CUFF.642.2	1748
BnaA01g19150D	BnaA01g19150D	=	CUFF.643	CUFF.643.1	100	11.977465	9.576643	14.378288	49.396748	805	CUFF.643.1	799
BnaA01g19210D	BnaA01g19210D	=	CUFF.644	CUFF.644.1	100	1.544439	0.936371	2.152507	6.613939	1305	CUFF.644.1	1363
BnaA01g19220D	BnaA01g19220D	e	CUFF.645	CUFF.645.1	100	0.950235	0.513622	1.386849	4.000550	1505	CUFF.645.1	1356
BnaA01g19230D	BnaA01g19230D	j	CUFF.646	CUFF.646.1	31	0.498402	0.233831	0.762972	2.096510	2771	CUFF.646.3	2508
BnaA01g19230D	BnaA01g19230D	j	CUFF.646	CUFF.646.2	100	1.614463	1.052621	2.176305	6.791187	2440	CUFF.646.3	2508
BnaA01g19230D	BnaA01g19230D	j	CUFF.646	CUFF.646.3	29	0.461330	0.168423	0.754237	1.940571	2774	CUFF.646.3	2508
BnaA01g19230D	BnaA01g19230D	=	CUFF.646	CUFF.646.4	91	1.473269	0.969005	1.977532	6.197256	2686	CUFF.646.3	2508
BnaA01g19260D	BnaA01g19260D	j	CUFF.647	CUFF.647.1	46	0.468722	0.242370	0.695073	1.971412	4073	CUFF.647.1	3032
BnaA01g19260D	BnaA01g19260D	j	CUFF.647	CUFF.647.2	37	0.378094	0.166684	0.589504	1.590237	4073	CUFF.647.1	3032
BnaA01g19260D	BnaA01g19260D	j	CUFF.647	CUFF.647.3	100	1.020472	0.708992	1.331951	4.292032	4073	CUFF.647.1	3032
BnaA01g19270D	BnaA01g19270D	j	CUFF.648	CUFF.648.1	100	1.298424	0.803221	1.793627	5.461081	1935	CUFF.648.2	1270
BnaA01g19270D	BnaA01g19270D	j	CUFF.648	CUFF.648.2	67	0.867717	0.456427	1.279007	3.649559	2034	CUFF.648.2	1270
BnaA01g18810D	BnaA01g18810D	j	CUFF.654	CUFF.654.1	100	21.442045	19.188571	23.695520	84.136568	1529	CUFF.654.1	1032
BnaA01g19590D	BnaA01g19590D	=	CUFF.660	CUFF.660.1	100	1.572082	0.885969	2.258194	6.638591	1085	CUFF.660.1	1083
BnaA01g19600D	BnaA01g19600D	j	CUFF.661	CUFF.661.1	100	1.922611	0.708025	3.137198	7.665526	585	CUFF.661.1	459
BnaA01g19650D	BnaA01g19650D	=	CUFF.662	CUFF.662.1	100	6.467570	5.256094	7.679045	26.224286	1360	CUFF.662.1	1179
BnaA01g19700D	BnaA01g19700D	j	CUFF.664	CUFF.664.1	26	2.636724	1.331357	3.942091	10.790358	907	CUFF.664.1	1019
BnaA01g19700D	BnaA01g19700D	=	CUFF.664	CUFF.664.2	100	10.178997	7.973776	12.384219	41.655866	889	CUFF.664.1	1019
BnaA01g19710D	BnaA01g19710D	j	CUFF.667	CUFF.667.1	100	6.744878	4.953202	8.536554	28.079487	1015	CUFF.667.1	1181
BnaA01g19710D	BnaA01g19710D	j	CUFF.667	CUFF.667.2	72	4.845139	3.284887	6.405390	20.170713	1015	CUFF.667.1	1181
BnaA01g18360D	BnaA01g18360D	e	CUFF.649	CUFF.649.1	100	5.382598	3.643153	7.122042	22.629746	923	CUFF.650.1	2976
BnaA01g18360D	BnaA01g18360D	j	CUFF.650	CUFF.650.1	81	3.823871	3.135989	4.511754	16.076483	3195	CUFF.650.1	2976
BnaA01g18360D	BnaA01g18360D	j	CUFF.650	CUFF.650.2	44	2.078349	1.538338	2.618361	8.737885	3195	CUFF.650.1	2976
BnaA01g18360D	BnaA01g18360D	j	CUFF.650	CUFF.650.3	100	4.698285	3.391941	6.004630	19.752732	1179	CUFF.650.1	2976
BnaA01g18380D	BnaA01g18380D	=	CUFF.651	CUFF.651.1	100	8.285983	6.076534	10.495432	33.986049	798	CUFF.651.1	970
BnaA01g18380D	BnaA01g18380D	j	CUFF.651	CUFF.651.2	26	2.167399	0.880908	3.453890	8.889871	798	CUFF.651.1	970
BnaA01g18380D	BnaA01g18380D	j	CUFF.651	CUFF.651.3	17	1.447565	0.384320	2.510811	5.937380	798	CUFF.651.1	970
BnaA01g18390D	BnaA01g18390D	=	CUFF.652	CUFF.652.1	100	10.623472	8.304986	12.941958	44.557196	746	CUFF.652.1	748
BnaA01g18410D	BnaA01g18410D	=	CUFF.653	CUFF.653.1	100	7.820913	6.298257	9.343568	32.941178	1154	CUFF.653.1	1360
BnaA01g18430D	BnaA01g18430D	j	CUFF.655	CUFF.655.1	100	10.305303	7.316930	13.293677	42.787009	626	CUFF.655.2	1269
BnaA01g18430D	BnaA01g18430D	=	CUFF.655	CUFF.655.2	99	10.203232	8.332588	12.073876	42.363214	1127	CUFF.655.2	1269
BnaA01g18450D	BnaA01g18450D	j	CUFF.656	CUFF.656.1	100	1.109681	0.442846	1.776517	4.424792	924	CUFF.656.1	2904
BnaA01g18460D	BnaA01g18460D	=	CUFF.657	CUFF.657.1	100	2.791888	1.621777	3.961998	11.251983	761	CUFF.657.1	981
BnaA01g18470D	BnaA01g18470D	=	CUFF.658	CUFF.658.1	100	2.307046	1.452016	3.162077	9.485775	1090	CUFF.658.1	1176
BnaA01g18480D	BnaA01g18480D	j	CUFF.659	CUFF.659.1	39	0.828690	0.477517	1.179863	3.550471	2998	CUFF.659.1	2968
BnaA01g18480D	BnaA01g18480D	j	CUFF.659	CUFF.659.2	100	2.131623	1.630902	2.632343	9.132810	2997	CUFF.659.1	2968
BnaA01g18540D	BnaA01g18540D	c	CUFF.663	CUFF.663.1	100	89.764306	84.439376	95.089237	374.683652	1822	CUFF.663.1	2845
BnaA01g18580D	BnaA01g18580D	j	CUFF.665	CUFF.665.1	100	0.767602	0.378081	1.157123	3.233052	1959	CUFF.665.1	2518
BnaA01g18580D	BnaA01g18580D	j	CUFF.665	CUFF.665.2	81	0.625288	0.243366	1.007210	2.633643	1823	CUFF.665.1	2518
BnaA01g18580D	BnaA01g18580D	j	CUFF.666	CUFF.666.1	100	1.061391	0.495154	1.627628	4.365299	1134	CUFF.666.1	2518
BnaA01g18630D	BnaA01g18630D	e	CUFF.668	CUFF.668.1	100	0.791413	0.389404	1.193421	3.309548	2280	CUFF.668.1	2175
BnaA01g18630D	BnaA01g18630D	=	CUFF.669	CUFF.669.1	100	2.728428	2.024774	3.432083	11.409801	2002	CUFF.668.1	2175
BnaA01g19750D	BnaA01g19750D	j	CUFF.670	CUFF.670.1	100	23.387579	20.697966	26.077191	97.351816	1069	CUFF.670.1	1322
-	-	u	CUFF.671	CUFF.671.1	100	2.728851	1.513372	3.944330	11.428951	810	CUFF.671.1	-
-	-	u	CUFF.671	CUFF.671.2	55	1.498872	0.305326	2.692417	6.277562	609	CUFF.671.1	-
-	-	u	CUFF.671	CUFF.671.3	100	2.721130	1.337957	4.104303	11.396614	720	CUFF.671.1	-
BnaA01g19860D	BnaA01g19860D	c	CUFF.672	CUFF.672.1	100	13.102856	9.917241	16.288470	52.336055	575	CUFF.672.1	763
-	-	u	CUFF.673	CUFF.673.1	100	4.614391	3.506594	5.722188	18.879177	1212	CUFF.673.1	-
BnaA01g19790D	BnaA01g19790D	j	CUFF.674	CUFF.674.1	33	2.121794	1.662478	2.581109	8.908267	3736	CUFF.674.1	3736
BnaA01g19790D	BnaA01g19790D	c	CUFF.674	CUFF.674.2	100	6.442406	5.421301	7.463510	27.048185	2731	CUFF.674.1	3736
BnaA01g19790D	BnaA01g19790D	j	CUFF.674	CUFF.674.3	78	5.006754	3.966499	6.047010	21.020660	2308	CUFF.674.1	3736
BnaA01g19810D	BnaA01g19810D	j	CUFF.675	CUFF.675.1	100	3.043578	2.445098	3.642058	12.500263	2923	CUFF.676.1	3037
BnaA01g19810D	BnaA01g19810D	e	CUFF.676	CUFF.676.1	100	0.777061	0.421862	1.132259	3.191462	3004	CUFF.676.1	3037
BnaA01g19870D	BnaA01g19870D	=	CUFF.678	CUFF.678.1	100	18.842124	16.994210	20.690037	79.613591	1971	CUFF.678.1	1987
-	-	u	CUFF.677	CUFF.677.1	100	0.613121	0.369883	0.856359	2.485617	2993	CUFF.677.1	-
BnaA01g20060D	BnaA01g20060D	=	CUFF.679	CUFF.679.1	100	2.442343	1.882655	3.002031	10.319041	2265	CUFF.679.1	2300
BnaA01g20040D	BnaA01g20040D	c	CUFF.680	CUFF.680.1	100	3.350758	2.557158	4.144359	13.807399	1675	CUFF.680.1	3343
BnaA01g19990D	BnaA01g19990D	e	CUFF.681	CUFF.681.1	100	1.103494	0.649959	1.557029	4.674557	1616	CUFF.681.1	1263
BnaA01g19970D	BnaA01g19970D	j	CUFF.682	CUFF.682.1	12	0.546869	0.211716	0.882023	2.295287	2648	CUFF.682.1	2056
BnaA01g19970D	BnaA01g19970D	=	CUFF.682	CUFF.682.2	100	4.616430	3.853058	5.379801	19.375794	2648	CUFF.682.1	2056
BnaA01g20080D	BnaA01g20080D	=	CUFF.683	CUFF.683.1	100	2.650148	1.801054	3.499243	10.978898	1387	CUFF.683.1	1435
BnaA01g20080D	BnaA01g20080D	o	CUFF.684	CUFF.684.1	100	0.976517	0.281609	1.671426	4.045466	1079	CUFF.683.1	1435
BnaA01g20230D	BnaA01g20230D	=	CUFF.685	CUFF.685.1	100	21.836542	17.523714	26.149370	92.857913	558	CUFF.685.1	700
BnaA01g20220D	BnaA01g20220D	j	CUFF.686	CUFF.686.1	100	5.792896	4.375862	7.209931	24.037146	1008	CUFF.686.1	1206
BnaA01g20280D	BnaA01g20280D	=	CUFF.687	CUFF.687.1	100	2.360663	1.671364	3.049963	9.808727	1513	CUFF.687.1	1458
BnaA01g20260D	BnaA01g20260D	=	CUFF.688	CUFF.688.1	100	2.048089	1.276803	2.819374	8.181318	1400	CUFF.688.1	1126
BnaA01g20260D	BnaA01g20260D	j	CUFF.688	CUFF.688.2	26	0.524392	0.029544	1.019240	2.094743	1301	CUFF.688.1	1126
BnaA01g20260D	BnaA01g20260D	j	CUFF.688	CUFF.688.3	69	1.418088	0.247416	2.588760	5.664710	715	CUFF.688.1	1126
BnaA01g20330D	BnaA01g20330D	e	CUFF.689	CUFF.689.1	100	1.431061	0.903897	1.958225	6.079945	1734	CUFF.689.1	522
BnaA01g20330D	BnaA01g20330D	x	CUFF.690	CUFF.690.1	100	6.057900	1.712304	10.403497	25.737343	334	CUFF.690.1	522
BnaA01g20360D	BnaA01g20360D	j	CUFF.691	CUFF.691.1	100	2.245542	1.630577	2.860507	9.526087	1846	CUFF.691.1	1886
BnaA01g20370D	BnaA01g20370D	j	CUFF.692	CUFF.692.1	100	5.380874	3.742388	7.019360	22.074521	833	CUFF.692.2	1197
BnaA01g20370D	BnaA01g20370D	j	CUFF.692	CUFF.692.2	51	2.746650	1.815949	3.677350	11.267868	1220	CUFF.692.2	1197
-	-	u	CUFF.693	CUFF.693.1	100	2.373093	1.548238	3.197948	10.126152	1173	CUFF.693.1	-
BnaA01g20380D	BnaA01g20380D	e	CUFF.694	CUFF.694.1	100	26.475437	24.596137	28.354737	108.960563	2163	CUFF.694.1	1704
BnaA01g20390D	BnaA01g20390D	=	CUFF.695	CUFF.695.1	100	32.942998	28.608216	37.277780	136.895271	742	CUFF.695.1	1047
-	-	u	CUFF.697	CUFF.697.1	18	12.174943	8.585945	15.763941	50.753746	694	CUFF.697.2	-
-	-	u	CUFF.697	CUFF.697.2	100	68.272512	62.065312	74.479712	284.607962	877	CUFF.697.2	-
BnaA01g20560D	BnaA01g20560D	=	CUFF.699	CUFF.699.1	100	5.694368	4.603525	6.785211	23.862203	1451	CUFF.699.1	1206
BnaA01g20550D	BnaA01g20550D	c	CUFF.700	CUFF.700.1	100	1.307661	0.519112	2.096210	5.406462	772	CUFF.700.1	1872
BnaA01g20550D	BnaA01g20550D	j	CUFF.702	CUFF.702.1	100	1.828098	0.984200	2.671996	7.076147	932	CUFF.702.1	1872
BnaA01g20420D	BnaA01g20420D	=	CUFF.696	CUFF.696.1	100	13.684609	12.095013	15.274205	58.004920	1842	CUFF.696.1	1695
BnaA01g20430D	BnaA01g20430D	=	CUFF.698	CUFF.698.1	100	7.309110	4.683600	9.934620	31.650909	507	CUFF.698.1	210
BnaA01g20450D	BnaA01g20450D	x	CUFF.701	CUFF.701.1	100	2.851644	1.981958	3.721330	11.740284	1205	CUFF.701.1	1083
BnaA01g20630D	BnaA01g20630D	j	CUFF.703	CUFF.703.1	100	35.734680	31.511692	39.957668	150.890393	755	CUFF.703.1	927
BnaA01g20620D	BnaA01g20620D	j	CUFF.705	CUFF.705.1	38	2.198970	1.686071	2.711870	9.197764	2761	CUFF.705.1	991
BnaA01g20620D	BnaA01g20620D	=	CUFF.705	CUFF.705.2	100	5.800017	4.219324	7.380711	24.260076	964	CUFF.705.1	991
BnaA01g20640D	BnaA01g20640D	j	CUFF.706	CUFF.706.1	100	2.515359	1.575622	3.455096	10.279938	1007	CUFF.706.1	1095
BnaA01g20600D	BnaA01g20600D	=	CUFF.707	CUFF.707.1	100	66.275424	59.121847	73.429000	278.727951	632	CUFF.707.1	807
BnaA01g17720D	BnaA01g17720D	j	CUFF.704	CUFF.704.1	100	28.342121	26.148672	30.535571	119.002665	3244	CUFF.704.1	3200
BnaA01g20690D	BnaA01g20690D	=	CUFF.714	CUFF.714.1	100	3.815033	2.887315	4.742751	15.968732	1429	CUFF.714.1	1369
BnaA01g20680D	BnaA01g20680D	=	CUFF.717	CUFF.717.1	100	3.147027	2.392444	3.901609	13.073255	1721	CUFF.717.1	2300
BnaA01g20770D	BnaA01g20770D	e	CUFF.719	CUFF.719.1	100	8.085939	7.035719	9.136160	33.973506	2161	CUFF.719.1	2166
BnaA01g20660D	BnaA01g20660D	=	CUFF.724	CUFF.724.1	100	21.135965	18.595078	23.676851	87.650733	1081	CUFF.724.1	1165
-	-	u	CUFF.725	CUFF.725.1	100	14.140521	10.294825	17.986218	60.154983	498	CUFF.725.1	-
BnaA01g20800D	BnaA01g20800D	j	CUFF.727	CUFF.727.1	31	1.384641	0.848221	1.921061	5.687161	2314	CUFF.727.1	2048
BnaA01g20800D	BnaA01g20800D	=	CUFF.727	CUFF.727.2	100	4.424692	3.553187	5.296197	18.173618	2122	CUFF.727.1	2048
BnaA01g20890D	BnaA01g20890D	=	CUFF.729	CUFF.729.1	100	5.312611	4.294910	6.330312	21.829557	1544	CUFF.729.1	1523
-	-	u	CUFF.730	CUFF.730.1	100	3.040635	1.643527	4.437743	12.662511	635	CUFF.730.1	-
BnaA01g20850D	BnaA01g20850D	j	CUFF.731	CUFF.731.1	100	3.398350	2.525705	4.270995	14.357633	1795	CUFF.731.1	2278
BnaA01g20850D	BnaA01g20850D	e	CUFF.732	CUFF.732.1	100	1.733776	0.983799	2.483753	7.325003	1511	CUFF.731.1	2278
BnaA01g20900D	BnaA01g20900D	=	CUFF.733	CUFF.733.1	100	5.654540	3.960542	7.348538	23.566120	1009	CUFF.733.3	1210
BnaA01g20900D	BnaA01g20900D	j	CUFF.733	CUFF.733.2	75	4.239735	2.715646	5.763825	17.669714	992	CUFF.733.3	1210
BnaA01g20900D	BnaA01g20900D	j	CUFF.733	CUFF.733.3	98	5.560690	3.937044	7.184336	23.174986	1046	CUFF.733.3	1210
BnaA01g20950D	BnaA01g20950D	=	CUFF.736	CUFF.736.1	100	33.366867	28.421541	38.312194	141.427219	596	CUFF.736.1	701
BnaA01g20960D	BnaA01g20960D	x	CUFF.735	CUFF.735.1	100	0.571486	0.119089	1.023882	2.370104	1435	CUFF.735.1	1139
BnaA01g20960D	BnaA01g20960D	=	CUFF.737	CUFF.737.1	100	1.191206	0.631256	1.751156	4.940252	1499	CUFF.737.1	1139
BnaA01g20980D	BnaA01g20980D	=	CUFF.738	CUFF.738.1	100	3.191673	2.540184	3.843162	13.355791	2153	CUFF.738.1	1332
BnaA01g21040D	BnaA01g21040D	j	CUFF.740	CUFF.740.1	26	2.126177	1.172522	3.079831	8.892261	1275	CUFF.740.1	1284
BnaA01g21040D	BnaA01g21040D	j	CUFF.740	CUFF.740.2	100	8.203569	6.619086	9.788052	34.309607	1275	CUFF.740.1	1284
BnaA01g20970D	BnaA01g20970D	=	CUFF.741	CUFF.741.1	100	43.233233	40.268365	46.198101	182.296275	1508	CUFF.741.1	1538
BnaA01g21030D	BnaA01g21030D	=	CUFF.739	CUFF.739.1	100	2.399292	1.296180	3.502404	10.054690	884	CUFF.739.1	669
BnaA01g21030D	BnaA01g21030D	o	CUFF.742	CUFF.742.1	100	1.388039	0.393601	2.382478	5.816843	752	CUFF.739.1	669
BnaA01g21080D	BnaA01g21080D	=	CUFF.743	CUFF.743.1	100	3.792113	2.682404	4.901822	15.746006	1024	CUFF.743.1	281
BnaA01g21060D	BnaA01g21060D	j	CUFF.744	CUFF.744.1	100	1.554578	0.997184	2.111973	6.387132	1583	CUFF.744.1	1451
BnaA01g21120D	BnaA01g21120D	j	CUFF.745	CUFF.745.1	100	2.587198	1.712465	3.461931	10.432631	1221	CUFF.745.1	1335
BnaA01g21120D	BnaA01g21120D	=	CUFF.745	CUFF.745.2	83	2.142103	0.895339	3.388867	8.637828	694	CUFF.745.1	1335
BnaA01g21140D	BnaA01g21140D	e	CUFF.746	CUFF.746.1	100	9.816108	8.522135	11.110082	40.403790	1774	CUFF.746.1	1616
BnaA01g21070D	BnaA01g21070D	j	CUFF.747	CUFF.747.1	28	2.332884	1.658093	3.007675	9.483188	2178	CUFF.747.1	2122
BnaA01g21070D	BnaA01g21070D	j	CUFF.747	CUFF.747.2	33	2.732428	2.026016	3.438840	11.107336	2161	CUFF.747.1	2122
BnaA01g21070D	BnaA01g21070D	c	CUFF.747	CUFF.747.3	100	8.260657	4.425909	12.095406	33.579619	408	CUFF.747.1	2122
BnaA01g21220D	BnaA01g21220D	=	CUFF.749	CUFF.749.1	100	3.910508	2.985795	4.835221	16.009073	1421	CUFF.749.1	1215
BnaA01g18880D	BnaA01g18880D	j	CUFF.708	CUFF.708.1	100	14.726175	13.085682	16.366667	61.122820	2196	CUFF.708.4	1369
BnaA01g18880D	BnaA01g18880D	j	CUFF.708	CUFF.708.2	17	2.526560	1.769570	3.283549	10.486800	2103	CUFF.708.4	1369
BnaA01g18880D	BnaA01g18880D	j	CUFF.708	CUFF.708.3	16	2.394388	1.611472	3.177303	9.938204	2196	CUFF.708.4	1369
BnaA01g18880D	BnaA01g18880D	j	CUFF.708	CUFF.708.4	15	2.224309	1.571280	2.877338	9.232273	2198	CUFF.708.4	1369
BnaA01g18920D	BnaA01g18920D	e	CUFF.709	CUFF.709.1	100	3.201488	1.977885	4.425092	13.185774	902	CUFF.709.1	792
BnaA01g18920D	BnaA01g18920D	=	CUFF.710	CUFF.710.1	100	31.143625	26.474533	35.812718	128.269349	648	CUFF.709.1	792
BnaA01g18930D	BnaA01g18930D	j	CUFF.711	CUFF.711.1	44	1.016590	0.392790	1.640390	4.345832	1150	CUFF.711.2	2116
BnaA01g18930D	BnaA01g18930D	j	CUFF.711	CUFF.711.2	100	2.318454	1.678052	2.958857	9.911183	2051	CUFF.711.2	2116
BnaA01g18930D	BnaA01g18930D	j	CUFF.711	CUFF.711.3	63	1.461138	0.423708	2.498568	6.246235	825	CUFF.711.2	2116
BnaA01g18940D	BnaA01g18940D	c	CUFF.712	CUFF.712.1	100	3.470710	2.366719	4.574702	14.599784	969	CUFF.712.1	1333
BnaA01g18950D	BnaA01g18950D	e	CUFF.713	CUFF.713.1	100	1.110902	0.600466	1.621337	4.777674	1322	CUFF.713.1	1002
BnaA01g18960D	BnaA01g18960D	j	CUFF.716	CUFF.716.1	100	4.360866	3.708244	5.013488	18.502711	3306	CUFF.716.1	2029
BnaA01g18970D	BnaA01g18970D	j	CUFF.718	CUFF.718.1	33	0.742921	0.485158	1.000684	3.152137	5528	CUFF.718.1	4683
BnaA01g18970D	BnaA01g18970D	j	CUFF.718	CUFF.718.2	100	2.219917	1.826669	2.613165	9.418882	5469	CUFF.718.1	4683
-	-	u	CUFF.721	CUFF.721.1	100	0.972402	0.500718	1.444086	4.036785	1346	CUFF.721.1	-
BnaA01g18990D	BnaA01g18990D	=	CUFF.723	CUFF.723.1	100	2.350731	1.656345	3.045117	9.416746	1478	CUFF.723.1	1627
BnaA01g19000D	BnaA01g19000D	j	CUFF.726	CUFF.726.1	58	1.572150	0.944663	2.199637	6.605984	1815	CUFF.726.2	1065
BnaA01g19000D	BnaA01g19000D	j	CUFF.726	CUFF.726.2	100	2.703229	1.940625	3.465833	11.358644	1832	CUFF.726.2	1065
BnaA01g19000D	BnaA01g19000D	j	CUFF.726	CUFF.726.3	83	2.230533	1.562167	2.898899	9.372431	1824	CUFF.726.2	1065
BnaA01g19010D	BnaA01g19010D	j	CUFF.728	CUFF.728.1	65	2.444824	1.098547	3.791102	10.633391	762	CUFF.728.3	868
BnaA01g19010D	BnaA01g19010D	j	CUFF.728	CUFF.728.2	100	3.783868	1.606673	5.961063	16.457356	550	CUFF.728.3	868
BnaA01g19010D	BnaA01g19010D	j	CUFF.728	CUFF.728.3	37	1.413485	0.336038	2.490932	6.147738	765	CUFF.728.3	868
BnaA01g19020D	BnaA01g19020D	j	CUFF.734	CUFF.734.1	80	1.959612	1.276142	2.643082	7.947847	1784	CUFF.734.2	1551
BnaA01g19020D	BnaA01g19020D	j	CUFF.734	CUFF.734.2	100	2.440683	1.700058	3.181309	9.898989	1787	CUFF.734.2	1551
BnaA01g19040D	BnaA01g19040D	=	CUFF.750	CUFF.750.1	100	89.227626	82.390184	96.065069	371.233051	934	CUFF.750.1	1028
BnaA01g21240D	BnaA01g21240D	=	CUFF.752	CUFF.752.1	100	1.952317	0.775025	3.129608	8.399906	596	CUFF.752.1	348
BnaA01g21280D	BnaA01g21280D	j	CUFF.755	CUFF.755.1	100	1.303400	0.802113	1.804687	5.567664	2095	CUFF.755.1	1902
BnaA01g21280D	BnaA01g21280D	j	CUFF.755	CUFF.755.2	86	1.117160	0.573728	1.660592	4.772113	1757	CUFF.755.1	1902
BnaA01g21180D	BnaA01g21180D	=	CUFF.757	CUFF.757.1	100	71.081799	66.377080	75.786518	295.114648	1596	CUFF.757.1	1429
BnaA01g21390D	BnaA01g21390D	=	CUFF.758	CUFF.758.1	100	1.259585	0.665419	1.853752	5.387788	1144	CUFF.758.1	1049
BnaA01g21410D	BnaA01g21410D	c	CUFF.760	CUFF.760.1	100	18.519305	15.740540	21.298070	77.193376	865	CUFF.760.1	917
BnaA01g21380D	BnaA01g21380D	=	CUFF.762	CUFF.762.1	100	8.245332	6.595061	9.895604	34.923012	1011	CUFF.762.1	1136
BnaA01g21410D	BnaA01g21410D	p	CUFF.763	CUFF.763.1	100	11.513579	9.012206	14.014953	48.205333	738	CUFF.763.1	917
BnaA01g20470D	BnaA01g20470D	j	CUFF.748	CUFF.748.1	100	7.593516	5.992017	9.195014	31.876358	1264	CUFF.748.3	1243
BnaA01g20470D	BnaA01g20470D	j	CUFF.748	CUFF.748.2	63	4.750229	2.844971	6.655486	19.940696	701	CUFF.748.3	1243
BnaA01g20470D	BnaA01g20470D	j	CUFF.748	CUFF.748.3	62	4.740676	3.455004	6.026348	19.900594	1327	CUFF.748.3	1243
BnaA01g20480D	BnaA01g20480D	j	CUFF.751	CUFF.751.1	51	4.815458	3.853514	5.777401	20.356701	1824	CUFF.751.1	1954
BnaA01g20480D	BnaA01g20480D	j	CUFF.751	CUFF.751.2	68	6.382249	4.599036	8.165461	26.980100	1049	CUFF.751.1	1954
BnaA01g20480D	BnaA01g20480D	c	CUFF.751	CUFF.751.3	100	9.416557	7.506863	11.326251	39.807234	1158	CUFF.751.1	1954
BnaA01g20490D	BnaA01g20490D	o	CUFF.753	CUFF.753.1	100	0.955978	0.228772	1.683185	4.137010	1056	CUFF.753.1	660
BnaA01g20490D	BnaA01g20490D	e	CUFF.754	CUFF.754.1	100	2.252717	1.271261	3.234172	9.748665	1045	CUFF.753.1	660
BnaA01g20510D	BnaA01g20510D	e	CUFF.756	CUFF.756.1	100	1.403599	0.599242	2.207957	5.757315	807	CUFF.756.1	1050
BnaA01g20520D	BnaA01g20520D	=	CUFF.759	CUFF.759.1	100	8.338519	7.341852	9.335187	35.159058	3099	CUFF.759.2	2920
BnaA01g20520D	BnaA01g20520D	j	CUFF.759	CUFF.759.2	24	2.001044	1.466666	2.535422	8.437327	3283	CUFF.759.2	2920
BnaA01g20530D	BnaA01g20530D	j	CUFF.766	CUFF.766.1	100	24.954370	21.893689	28.015051	105.480093	1078	CUFF.767.1	1903
BnaA01g20530D	BnaA01g20530D	e	CUFF.767	CUFF.767.1	100	4.316771	3.038822	5.594720	18.246639	1206	CUFF.767.1	1903
BnaA01g21230D	BnaA01g21230D	j	CUFF.769	CUFF.769.1	100	130.347932	118.524942	142.170923	557.274298	543	CUFF.769.1	1114
BnaA01g21440D	BnaA01g21440D	=	CUFF.770	CUFF.770.1	100	27.179176	24.802484	29.555868	113.751949	1483	CUFF.770.1	1649
-	-	u	CUFF.773	CUFF.773.1	100	4.451642	3.425265	5.478019	18.039695	1339	CUFF.773.1	-
BnaA01g21460D	BnaA01g21460D	j	CUFF.774	CUFF.774.1	100	0.747708	0.421382	1.074035	3.198919	2017	CUFF.774.1	2286
-	-	u	CUFF.775	CUFF.775.1	100	5.818600	4.580600	7.056600	24.650653	1262	CUFF.775.1	-
BnaA01g21250D	BnaA01g21250D	j	CUFF.776	CUFF.776.1	100	2.333011	1.800716	2.865306	9.789781	3358	CUFF.776.3	9408
BnaA01g21250D	BnaA01g21250D	j	CUFF.776	CUFF.776.2	61	1.412796	1.155034	1.670557	5.928374	9478	CUFF.776.3	9408
BnaA01g21250D	BnaA01g21250D	j	CUFF.776	CUFF.776.3	46	1.075588	0.842386	1.308791	4.513383	9577	CUFF.776.3	9408
BnaA01g21520D	BnaA01g21520D	=	CUFF.778	CUFF.778.1	100	13.647974	11.289234	16.006713	58.434524	912	CUFF.778.1	861
BnaA01g21340D	BnaA01g21340D	j	CUFF.772	CUFF.772.1	100	37.110555	32.588724	41.632385	156.466320	770	CUFF.772.1	824
BnaA01g21580D	BnaA01g21580D	j	CUFF.780	CUFF.780.1	100	4.787860	3.829588	5.746132	19.872165	1568	CUFF.780.1	1572
BnaA01g21620D	BnaA01g21620D	j	CUFF.781	CUFF.781.1	100	2.027421	1.194245	2.860598	8.811654	1020	CUFF.781.1	1180
BnaA01g21560D	BnaA01g21560D	j	CUFF.779	CUFF.779.1	100	2.595601	1.819706	3.371496	10.592496	1414	CUFF.779.1	1478
BnaA01g21630D	BnaA01g21630D	e	CUFF.783	CUFF.783.1	100	3.331223	2.396067	4.266378	13.963011	1218	CUFF.783.1	3408
BnaA01g21630D	BnaA01g21630D	e	CUFF.785	CUFF.785.1	100	1.033555	0.706627	1.360484	4.342557	2750	CUFF.785.1	3408
-	-	u	CUFF.786	CUFF.786.1	100	2.443623	1.353990	3.533257	10.111743	801	CUFF.786.1	-
-	-	u	CUFF.787	CUFF.787.1	100	4.551338	2.305025	6.797650	18.833488	477	CUFF.786.1	-
BnaA01g21670D	BnaA01g21670D	=	CUFF.789	CUFF.789.1	100	9.203431	6.575757	11.831104	38.291344	597	CUFF.789.1	650
BnaA01g21650D	BnaA01g21650D	c	CUFF.793	CUFF.793.1	100	1.372442	0.863346	1.881537	5.947440	1646	CUFF.793.1	1973
-	-	u	CUFF.797	CUFF.797.1	100	2.719632	1.711690	3.727574	11.300111	961	CUFF.797.1	-
-	-	u	CUFF.799	CUFF.799.1	100	4.182957	3.037411	5.328503	17.616796	1102	CUFF.799.1	-
BnaA01g21680D	BnaA01g21680D	j	CUFF.801	CUFF.801.1	79	3.794405	2.159288	5.429523	15.764811	787	CUFF.801.3	378
BnaA01g21680D	BnaA01g21680D	j	CUFF.801	CUFF.801.2	100	4.821015	3.408525	6.233505	20.030120	1056	CUFF.801.3	378
BnaA01g21680D	BnaA01g21680D	o	CUFF.801	CUFF.801.3	60	2.882712	1.851389	3.914035	11.976954	1081	CUFF.801.3	378
BnaA01g21730D	BnaA01g21730D	=	CUFF.804	CUFF.804.1	100	2.197072	1.530360	2.863785	9.097073	1507	CUFF.804.1	1254
BnaA01g21820D	BnaA01g21820D	c	CUFF.807	CUFF.807.1	100	0.955115	0.425313	1.484918	4.164665	1101	CUFF.807.1	1354
BnaA01g21750D	BnaA01g21750D	j	CUFF.806	CUFF.806.1	100	2.551947	1.871025	3.232870	10.486325	1649	CUFF.806.1	1787
BnaA01g21450D	BnaA01g21450D	j	CUFF.805	CUFF.805.1	100	14.685451	12.747468	16.623433	61.736458	1271	CUFF.805.1	3864
BnaA01g21450D	BnaA01g21450D	j	CUFF.811	CUFF.811.1	100	13.983534	12.620022	15.347046	58.453429	2608	CUFF.811.1	3864
BnaA01g21720D	BnaA01g21720D	j	CUFF.814	CUFF.814.1	100	16.481291	14.011409	18.951173	69.246507	998	CUFF.814.1	1144
BnaA01g21850D	BnaA01g21850D	j	CUFF.813	CUFF.813.1	100	1.094657	0.654730	1.534585	4.618591	1762	CUFF.813.1	2371
BnaA01g21860D	BnaA01g21860D	=	CUFF.817	CUFF.817.1	100	25.128353	21.993163	28.263543	105.687590	902	CUFF.817.1	1128
BnaA01g21880D	BnaA01g21880D	j	CUFF.818	CUFF.818.1	100	3.651605	1.972709	5.330500	15.417883	586	CUFF.818.1	1486
BnaA01g21870D	BnaA01g21870D	j	CUFF.819	CUFF.819.1	100	7.192769	5.915341	8.470196	30.533580	1445	CUFF.819.1	1591
BnaA01g21690D	BnaA01g21690D	j	CUFF.822	CUFF.822.1	84	1.619350	1.282212	1.956489	6.728279	5757	CUFF.822.2	5358
BnaA01g21690D	BnaA01g21690D	j	CUFF.822	CUFF.822.2	40	0.764391	0.503571	1.025211	3.175988	5830	CUFF.822.2	5358
BnaA01g21690D	BnaA01g21690D	j	CUFF.822	CUFF.822.3	100	1.919547	1.492004	2.347090	7.975574	4447	CUFF.822.2	5358
BnaA01g22010D	BnaA01g22010D	=	CUFF.824	CUFF.824.1	100	8.497697	5.095548	11.899846	34.784477	422	CUFF.824.1	288
BnaA01g21990D	BnaA01g21990D	j	CUFF.826	CUFF.826.1	100	4.122102	2.662443	5.581761	16.817143	894	CUFF.826.1	1137
BnaA01g21990D	BnaA01g21990D	j	CUFF.826	CUFF.826.2	47	1.953556	0.799227	3.107884	7.970019	835	CUFF.826.1	1137
-	-	u	CUFF.827	CUFF.827.1	100	1.661450	0.795600	2.527301	6.784219	811	CUFF.827.1	-
BnaA01g22030D	BnaA01g22030D	j	CUFF.829	CUFF.829.1	27	0.799209	0.511136	1.087282	3.324979	4096	CUFF.829.1	3641
BnaA01g22030D	BnaA01g22030D	j	CUFF.829	CUFF.829.2	100	2.960039	2.462824	3.457254	12.314757	3998	CUFF.829.1	3641
BnaA01g22150D	BnaA01g22150D	=	CUFF.831	CUFF.831.1	100	1.668255	1.000350	2.336160	7.134405	1188	CUFF.831.1	1324
BnaA01g21890D	BnaA01g21890D	j	CUFF.832	CUFF.832.1	50	3.494922	2.795925	4.193919	14.560710	3068	CUFF.832.1	2895
BnaA01g21890D	BnaA01g21890D	j	CUFF.832	CUFF.832.2	91	6.350787	5.441135	7.260440	26.458951	2934	CUFF.832.1	2895
BnaA01g21890D	BnaA01g21890D	c	CUFF.832	CUFF.832.3	100	6.994237	4.998103	8.990371	29.139721	940	CUFF.832.1	2895
-	-	u	CUFF.833	CUFF.833.1	100	8.645528	2.483713	14.807344	37.714917	283	CUFF.833.1	-
BnaA01g22310D	BnaA01g22310D	j	CUFF.841	CUFF.841.1	100	9.072676	7.511298	10.634054	37.811451	1265	CUFF.841.1	2023
BnaA01g22340D	BnaA01g22340D	j	CUFF.840	CUFF.840.1	89	0.818109	0.219948	1.416269	3.486043	1262	CUFF.840.2	1905
BnaA01g22340D	BnaA01g22340D	j	CUFF.840	CUFF.840.2	72	0.663971	0.298309	1.029632	2.829245	2228	CUFF.840.2	1905
BnaA01g22340D	BnaA01g22340D	j	CUFF.840	CUFF.840.3	100	0.922329	0.494764	1.349894	3.930134	2224	CUFF.840.2	1905
BnaA01g21980D	BnaA01g21980D	j	CUFF.844	CUFF.844.1	12	0.658019	0.355200	0.960837	2.769304	4132	CUFF.844.1	3999
BnaA01g21980D	BnaA01g21980D	=	CUFF.844	CUFF.844.2	100	5.349909	4.675520	6.024298	22.515358	4049	CUFF.844.1	3999
BnaA01g22360D	BnaA01g22360D	j	CUFF.845	CUFF.845.1	89	2.455283	1.771072	3.139494	10.279756	2078	CUFF.845.1	1725
BnaA01g22360D	BnaA01g22360D	j	CUFF.845	CUFF.845.2	100	2.753197	1.813264	3.693131	11.527062	1459	CUFF.845.1	1725
BnaA01g22360D	BnaA01g22360D	j	CUFF.845	CUFF.845.3	40	1.104631	0.531536	1.677727	4.624861	1765	CUFF.845.1	1725
BnaA01g22200D	BnaA01g22200D	j	CUFF.843	CUFF.843.1	100	10.249925	9.274657	11.225193	42.809411	2985	CUFF.843.1	3043
BnaA01g22220D	BnaA01g22220D	j	CUFF.846	CUFF.846.1	14	0.475706	0.170689	0.780723	2.019247	2864	CUFF.846.1	3018
BnaA01g22220D	BnaA01g22220D	j	CUFF.846	CUFF.846.2	100	3.348853	2.723280	3.974426	14.215005	2862	CUFF.846.1	3018
BnaA01g22430D	BnaA01g22430D	j	CUFF.848	CUFF.848.1	100	1.133086	0.726069	1.540103	4.871279	1971	CUFF.848.1	2127
BnaA01g22440D	BnaA01g22440D	j	CUFF.849	CUFF.849.1	100	1.452500	0.878366	2.026633	5.784931	1416	CUFF.849.1	2244
BnaA01g22460D	BnaA01g22460D	j	CUFF.851	CUFF.851.1	100	3.615275	2.671336	4.559215	15.315202	1287	CUFF.851.1	1283
BnaA01g22490D	BnaA01g22490D	p	CUFF.853	CUFF.853.1	100	12.443894	7.053549	17.834239	25.477964	341	CUFF.853.1	1935
BnaA01g22420D	BnaA01g22420D	j	CUFF.854	CUFF.854.1	100	0.887261	0.344867	1.429654	3.835676	1048	CUFF.854.1	852
BnaA01g22490D	BnaA01g22490D	o	CUFF.855	CUFF.855.1	100	1.002132	0.334044	1.670221	4.346258	808	CUFF.855.1	1935
BnaA01g22480D	BnaA01g22480D	=	CUFF.856	CUFF.856.1	100	3.287650	2.391097	4.184204	13.497729	1324	CUFF.856.1	1511
BnaA01g22510D	BnaA01g22510D	e	CUFF.857	CUFF.857.1	100	1.073961	0.616022	1.531899	4.413178	1536	CUFF.857.1	313
BnaA01g22540D	BnaA01g22540D	o	CUFF.858	CUFF.858.1	100	17.221760	14.177355	20.266166	73.226251	710	CUFF.858.1	606
-	-	u	CUFF.860	CUFF.860.1	100	3.123146	2.192847	4.053445	13.181241	1192	CUFF.860.1	-
BnaA01g22500D	BnaA01g22500D	j	CUFF.862	CUFF.862.1	100	3.929966	2.808989	5.050944	16.486570	1077	CUFF.862.1	1081
BnaA01g22590D	BnaA01g22590D	=	CUFF.861	CUFF.861.1	100	1.946381	0.823537	3.069225	8.034746	646	CUFF.861.1	750
BnaA01g22630D	BnaA01g22630D	j	CUFF.865	CUFF.865.1	100	1.910156	1.009105	2.811207	7.770919	836	CUFF.865.1	570
BnaA01g22600D	BnaA01g22600D	j	CUFF.864	CUFF.864.1	20	0.479886	0.163619	0.796153	1.977044	2478	CUFF.864.2	2555
BnaA01g22600D	BnaA01g22600D	=	CUFF.864	CUFF.864.2	100	2.455565	1.874047	3.037084	10.116485	2491	CUFF.864.2	2555
BnaA01g22680D	BnaA01g22680D	c	CUFF.867	CUFF.867.1	100	11.344438	3.781479	18.907397	49.217239	261	CUFF.867.1	1671
BnaA01g22670D	BnaA01g22670D	=	CUFF.868	CUFF.868.1	100	13.731612	8.544637	18.918586	56.776790	365	CUFF.868.1	1059
BnaA01g22770D	BnaA01g22770D	=	CUFF.874	CUFF.874.1	100	14.188381	12.186949	16.189814	59.779826	1154	CUFF.874.1	1165
BnaA01g22710D	BnaA01g22710D	j	CUFF.877	CUFF.877.1	31	1.158872	0.309678	2.008066	4.902315	1056	CUFF.877.3	1217
BnaA01g22710D	BnaA01g22710D	j	CUFF.877	CUFF.877.2	100	3.708089	2.387671	5.028508	15.686136	1053	CUFF.877.3	1217
BnaA01g22710D	BnaA01g22710D	j	CUFF.877	CUFF.877.3	100	3.723891	2.508842	4.938939	15.752980	1164	CUFF.877.3	1217
BnaA01g22800D	BnaA01g22800D	j	CUFF.878	CUFF.878.1	100	6.718123	4.309338	9.126908	28.208687	550	CUFF.878.1	2091
BnaA01g22230D	BnaA01g22230D	j	CUFF.863	CUFF.863.1	100	29.849332	27.258502	32.440161	124.650922	1723	CUFF.863.1	1952
BnaA01g22260D	BnaA01g22260D	j	CUFF.873	CUFF.873.1	48	4.398477	3.589065	5.207889	17.896040	2948	CUFF.873.2	2085
BnaA01g22260D	BnaA01g22260D	j	CUFF.873	CUFF.873.2	65	6.047329	5.244145	6.850513	24.604709	3674	CUFF.873.2	2085
BnaA01g22260D	BnaA01g22260D	c	CUFF.873	CUFF.873.3	100	9.244762	6.602614	11.886909	37.614072	709	CUFF.873.2	2085
BnaA01g22910D	BnaA01g22910D	=	CUFF.884	CUFF.884.1	100	7.707657	6.513558	8.901757	32.021341	1619	CUFF.884.1	1536
BnaA01g22940D	BnaA01g22940D	e	CUFF.885	CUFF.885.1	100	1.274141	0.772493	1.775789	5.412267	1531	CUFF.885.1	1110
BnaA01g22920D	BnaA01g22920D	j	CUFF.887	CUFF.887.1	100	1.555794	1.044925	2.066663	6.283838	1826	CUFF.887.1	1938
BnaA01g22960D	BnaA01g22960D	c	CUFF.891	CUFF.891.1	100	1.253945	0.693164	1.814727	5.422761	1249	CUFF.891.1	1579
BnaA01g22930D	BnaA01g22930D	=	CUFF.892	CUFF.892.1	100	3.016157	2.172874	3.859439	12.716904	1522	CUFF.892.2	1889
BnaA01g22930D	BnaA01g22930D	j	CUFF.892	CUFF.892.2	20	0.603237	0.152642	1.053833	2.543407	1591	CUFF.892.2	1889
BnaA01g22950D	BnaA01g22950D	e	CUFF.893	CUFF.893.1	100	1.342670	0.756839	1.928501	5.489736	1253	CUFF.893.1	1501
BnaA01g23010D	BnaA01g23010D	j	CUFF.894	CUFF.894.1	23	0.770065	0.171406	1.368725	3.125547	1211	CUFF.894.2	1359
BnaA01g23010D	BnaA01g23010D	=	CUFF.894	CUFF.894.2	100	3.389073	2.365834	4.412313	13.755595	1214	CUFF.894.2	1359
-	-	u	CUFF.895	CUFF.895.1	100	14.289751	4.185371	24.394130	57.826375	238	CUFF.895.1	-
BnaA01g22970D	BnaA01g22970D	j	CUFF.896	CUFF.896.1	34	0.183558	0.018962	0.348154	0.733240	3419	CUFF.896.1	3365
BnaA01g22970D	BnaA01g22970D	j	CUFF.896	CUFF.896.2	100	0.545953	0.313832	0.778074	2.180858	3419	CUFF.896.1	3365
BnaA01g22970D	BnaA01g22970D	j	CUFF.896	CUFF.896.3	79	0.431156	0.110462	0.751850	1.722293	1832	CUFF.896.1	3365
BnaA01g22040D	BnaA01g22040D	=	CUFF.871	CUFF.871.1	100	42.446321	38.848917	46.043724	175.203367	1350	CUFF.871.1	1518
BnaA01g22050D	BnaA01g22050D	=	CUFF.875	CUFF.875.1	100	1.862526	1.408161	2.316891	7.710927	2652	CUFF.875.1	2430
BnaA01g22090D	BnaA01g22090D	=	CUFF.879	CUFF.879.1	100	5.832914	3.863912	7.801916	24.197782	641	CUFF.879.1	465
-	-	u	CUFF.883	CUFF.883.1	100	30.367879	17.393400	43.342358	61.602630	258	CUFF.883.1	-
BnaA01g22110D	BnaA01g22110D	=	CUFF.888	CUFF.888.1	100	1.685045	0.774370	2.595720	6.008955	803	CUFF.888.1	961
BnaA01g23050D	BnaA01g23050D	j	CUFF.898	CUFF.898.1	94	3.789586	2.719863	4.859309	16.102314	1178	CUFF.898.1	1507
BnaA01g23050D	BnaA01g23050D	c	CUFF.898	CUFF.898.2	100	4.023039	2.256357	5.789720	17.094276	639	CUFF.898.1	1507
BnaA01g23070D	BnaA01g23070D	j	CUFF.899	CUFF.899.1	100	0.991288	0.529342	1.453235	4.102301	1994	CUFF.899.2	2404
BnaA01g23070D	BnaA01g23070D	j	CUFF.899	CUFF.899.2	91	0.897888	0.464285	1.331490	3.715776	2039	CUFF.899.2	2404
BnaA01g23070D	BnaA01g23070D	j	CUFF.899	CUFF.899.3	54	0.534437	0.131787	0.937087	2.211688	1714	CUFF.899.2	2404
BnaA01g23070D	BnaA01g23070D	j	CUFF.899	CUFF.899.4	78	0.771555	0.271137	1.271974	3.192967	1186	CUFF.899.2	2404
BnaA01g23090D	BnaA01g23090D	j	CUFF.900	CUFF.900.1	100	1.019264	0.482294	1.556233	4.345485	1489	CUFF.900.1	2862
BnaA01g23090D	BnaA01g23090D	j	CUFF.900	CUFF.900.2	67	0.681104	0.228050	1.134157	2.903788	1489	CUFF.900.1	2862
BnaA01g23090D	BnaA01g23090D	j	CUFF.900	CUFF.900.3	60	0.614985	0.153982	1.075987	2.621899	1308	CUFF.900.1	2862
BnaA01g23090D	BnaA01g23090D	j	CUFF.900	CUFF.900.4	60	0.614985	0.156154	1.073815	2.621899	1308	CUFF.900.1	2862
BnaA01g23450D	BnaA01g23450D	e	CUFF.906	CUFF.906.1	100	16.287425	12.832911	19.741940	67.365314	593	CUFF.906.1	291
BnaA01g23490D	BnaA01g23490D	j	CUFF.909	CUFF.909.1	100	3.953293	2.734541	5.172045	15.979819	944	CUFF.909.1	1876
BnaA01g23500D	BnaA01g23500D	j	CUFF.911	CUFF.911.1	42	1.801484	0.745644	2.857323	7.666360	911	CUFF.911.1	1009
BnaA01g23500D	BnaA01g23500D	j	CUFF.911	CUFF.911.2	100	4.270754	2.802583	5.738924	18.174541	890	CUFF.911.1	1009
BnaA01g23480D	BnaA01g23480D	=	CUFF.912	CUFF.912.1	100	16.628775	15.024269	18.233280	68.478792	1897	CUFF.912.1	1776
BnaA01g23390D	BnaA01g23390D	=	CUFF.913	CUFF.913.1	100	10.688367	8.827670	12.549064	41.381136	1392	CUFF.913.1	1467
BnaA01g23390D	BnaA01g23390D	j	CUFF.913	CUFF.913.2	19	1.984143	1.009184	2.959103	7.681820	1390	CUFF.913.1	1467
BnaA01g23390D	BnaA01g23390D	j	CUFF.913	CUFF.913.3	48	5.155750	3.689790	6.621711	19.961029	1318	CUFF.913.1	1467
BnaA01g23420D	BnaA01g23420D	j	CUFF.914	CUFF.914.1	17	1.383239	0.850624	1.915853	5.746799	2641	CUFF.914.1	2648
BnaA01g23420D	BnaA01g23420D	j	CUFF.914	CUFF.914.2	100	8.195713	7.108637	9.282790	34.049882	2533	CUFF.914.1	2648
BnaA01g16780D	BnaA01g16780D	j	CUFF.782	CUFF.782.1	100	141.182491	131.208765	151.156217	591.262657	796	CUFF.782.1	2366
BnaA01g16800D	BnaA01g16800D	=	CUFF.784	CUFF.784.1	100	3.162978	2.228661	4.097295	13.313369	1160	CUFF.784.1	291
BnaA01g16840D	BnaA01g16840D	=	CUFF.788	CUFF.788.1	100	3.844157	2.791395	4.896920	16.193420	1178	CUFF.788.1	1086
BnaA01g16850D	BnaA01g16850D	e	CUFF.790	CUFF.790.1	100	2.419253	1.508745	3.329762	9.607829	1301	CUFF.790.1	942
BnaA01g16850D	BnaA01g16850D	=	CUFF.791	CUFF.791.1	100	15.522632	12.787329	18.257935	61.646620	857	CUFF.790.1	942
BnaA01g16860D	BnaA01g16860D	=	CUFF.794	CUFF.794.1	100	76.004742	64.837581	87.171903	315.042142	418	CUFF.794.1	505
BnaA01g16860D	BnaA01g16860D	j	CUFF.794	CUFF.794.2	30	23.048572	16.726900	29.370244	95.537085	418	CUFF.794.1	505
BnaA01g16870D	BnaA01g16870D	j	CUFF.798	CUFF.798.1	100	3.032732	2.236208	3.829256	12.715174	1643	CUFF.798.1	1719
BnaA01g16870D	BnaA01g16870D	j	CUFF.798	CUFF.798.2	55	1.655807	0.916501	2.395113	6.942216	1281	CUFF.798.1	1719
-	-	u	CUFF.800	CUFF.800.1	100	3.864104	1.720685	6.007524	16.860660	450	CUFF.800.1	-
BnaA01g16960D	BnaA01g16960D	o	CUFF.808	CUFF.808.1	100	1.710344	1.174884	2.245804	7.081784	2002	CUFF.808.1	840
BnaA01g16970D	BnaA01g16970D	=	CUFF.809	CUFF.809.1	100	4.388352	3.334179	5.442525	18.170241	1377	CUFF.809.1	942
BnaA01g16990D	BnaA01g16990D	=	CUFF.810	CUFF.810.1	100	4.320995	3.056516	5.585474	18.298049	928	CUFF.810.1	1026
BnaA01g17000D	BnaA01g17000D	=	CUFF.812	CUFF.812.1	100	1.634636	1.016897	2.252375	6.706586	1343	CUFF.812.1	1179
BnaA01g17010D	BnaA01g17010D	o	CUFF.815	CUFF.815.1	100	11.450800	8.107236	14.794364	46.938829	501	CUFF.815.1	948
BnaA01g17020D	BnaA01g17020D	=	CUFF.820	CUFF.820.1	100	4.877129	3.933144	5.821114	20.351700	2164	CUFF.820.1	1997
BnaA01g17020D	BnaA01g17020D	o	CUFF.821	CUFF.821.1	100	32.825365	29.086336	36.564394	136.976482	1016	CUFF.820.1	1997
BnaA01g17040D	BnaA01g17040D	=	CUFF.830	CUFF.830.1	100	5.243223	3.698423	6.788022	21.683823	819	CUFF.830.1	508
BnaA01g17050D	BnaA01g17050D	=	CUFF.835	CUFF.835.1	100	13.742108	12.185891	15.298324	57.229202	1932	CUFF.835.1	1860
-	-	u	CUFF.836	CUFF.836.1	21	0.756957	0.149694	1.364219	3.135741	1099	CUFF.836.2	-
-	-	u	CUFF.836	CUFF.836.2	36	1.300562	0.603107	1.998018	5.387661	1147	CUFF.836.2	-
-	-	u	CUFF.836	CUFF.836.3	25	0.898972	0.178780	1.619163	3.724046	1045	CUFF.836.2	-
-	-	u	CUFF.836	CUFF.836.4	100	3.642755	2.087325	5.198185	15.090340	784	CUFF.836.2	-
BnaA01g17060D	BnaA01g17060D	=	CUFF.839	CUFF.839.1	100	2.132267	1.459153	2.805382	9.008239	1501	CUFF.839.1	1598
-	-	u	CUFF.842	CUFF.842.1	100	0.562293	0.250603	0.873983	2.200435	1759	CUFF.842.1	-
BnaA01g17100D	BnaA01g17100D	=	CUFF.847	CUFF.847.1	100	2.704634	1.733101	3.676167	11.068128	965	CUFF.847.1	902
BnaA01g17130D	BnaA01g17130D	j	CUFF.859	CUFF.859.1	18	0.303514	0.046964	0.560063	1.270262	2213	CUFF.859.1	2182
BnaA01g17130D	BnaA01g17130D	j	CUFF.859	CUFF.859.2	100	1.676595	1.155540	2.197649	7.016867	2213	CUFF.859.1	2182
BnaA01g17130D	BnaA01g17130D	j	CUFF.859	CUFF.859.3	17	0.284676	0.028127	0.541226	1.191424	2213	CUFF.859.1	2182
BnaA01g17130D	BnaA01g17130D	j	CUFF.859	CUFF.859.4	17	0.284676	0.000000	0.571507	1.191424	2213	CUFF.859.1	2182
BnaA01g17140D	BnaA01g17140D	j	CUFF.866	CUFF.866.1	100	5.774977	4.970347	6.579607	24.409627	2955	CUFF.866.2	2550
BnaA01g17140D	BnaA01g17140D	j	CUFF.866	CUFF.866.2	15	0.841722	0.505556	1.177888	3.557782	3112	CUFF.866.2	2550
BnaA01g17150D	BnaA01g17150D	j	CUFF.870	CUFF.870.1	81	1.149940	0.478744	1.821135	4.759302	1144	CUFF.870.1	1248
BnaA01g17150D	BnaA01g17150D	c	CUFF.870	CUFF.870.2	100	1.419758	0.607306	2.232211	5.876012	1034	CUFF.870.1	1248
BnaA01g17150D	BnaA01g17150D	e	CUFF.872	CUFF.872.1	100	2.089791	1.214379	2.965203	8.649104	1095	CUFF.870.1	1248
BnaA01g17170D	BnaA01g17170D	x	CUFF.880	CUFF.880.1	100	57.298647	54.316109	60.281185	236.053340	1874	CUFF.880.1	1744
BnaA01g17200D	BnaA01g17200D	=	CUFF.881	CUFF.881.1	100	8.041944	5.839838	10.244051	31.497966	674	CUFF.881.1	743
BnaA01g17210D	BnaA01g17210D	=	CUFF.882	CUFF.882.1	100	5.294208	1.875804	8.712611	18.212912	349	CUFF.882.1	171
BnaA01g17240D	BnaA01g17240D	j	CUFF.886	CUFF.886.1	100	0.901174	0.417428	1.384920	3.722495	1293	CUFF.886.1	528
BnaA01g17290D	BnaA01g17290D	e	CUFF.897	CUFF.897.1	100	7.262056	4.564996	9.959115	30.331489	491	CUFF.897.1	315
-	-	u	CUFF.901	CUFF.901.1	100	2.318982	0.921906	3.716059	9.830692	553	CUFF.901.1	-
-	-	u	CUFF.902	CUFF.902.1	100	32.182809	29.186751	35.178866	132.599551	1155	CUFF.902.1	-
-	-	u	CUFF.910	CUFF.910.1	100	2.747619	1.373809	4.121428	12.149085	608	CUFF.910.1	-
BnaA01g17350D	BnaA01g17350D	e	CUFF.915	CUFF.915.1	100	3.796982	2.599310	4.994653	15.084061	1009	CUFF.915.1	761
BnaA01g17350D	BnaA01g17350D	=	CUFF.916	CUFF.916.1	100	45.895542	38.445853	53.345231	182.326709	472	CUFF.915.1	761
BnaA01g17390D	BnaA01g17390D	c	CUFF.917	CUFF.917.1	100	1.066563	0.377897	1.755230	4.703992	833	CUFF.917.1	1218
BnaA01g17400D	BnaA01g17400D	j	CUFF.919	CUFF.919.1	22	1.053297	0.382125	1.724468	4.364557	1091	CUFF.919.1	796
BnaA01g17400D	BnaA01g17400D	=	CUFF.919	CUFF.919.2	100	4.703729	3.365205	6.042252	19.490895	1002	CUFF.919.1	796
BnaA01g17410D	BnaA01g17410D	=	CUFF.920	CUFF.920.1	100	2.647357	1.939208	3.355507	10.778870	1650	CUFF.920.1	1827
BnaA01g23690D	BnaA01g23690D	=	CUFF.927	CUFF.927.1	100	8.909584	6.521088	11.298080	35.559682	648	CUFF.927.1	432
BnaA01g23660D	BnaA01g23660D	j	CUFF.928	CUFF.928.1	42	0.955645	0.320645	1.590646	3.916679	1198	CUFF.928.2	1196
BnaA01g23660D	BnaA01g23660D	=	CUFF.928	CUFF.928.2	100	2.282372	1.326887	3.237858	9.354224	1204	CUFF.928.2	1196
BnaA01g23660D	BnaA01g23660D	j	CUFF.928	CUFF.928.3	58	1.334263	0.577171	2.091354	5.468429	1200	CUFF.928.2	1196
BnaA01g23700D	BnaA01g23700D	j	CUFF.931	CUFF.931.1	100	5.212713	3.821969	6.603456	21.110602	962	CUFF.931.1	1008
BnaA01g23770D	BnaA01g23770D	j	CUFF.934	CUFF.934.1	100	1.267241	0.758415	1.776066	5.281846	1563	CUFF.934.1	1525
BnaA01g23710D	BnaA01g23710D	c	CUFF.932	CUFF.932.1	100	0.927342	0.583352	1.271331	3.867772	2321	CUFF.932.1	2823
BnaA01g23800D	BnaA01g23800D	j	CUFF.937	CUFF.937.1	37	1.325927	0.782682	1.869172	5.603455	1614	CUFF.937.1	1878
BnaA01g23800D	BnaA01g23800D	c	CUFF.937	CUFF.937.2	100	3.538694	2.510592	4.566795	14.954751	1209	CUFF.937.1	1878
-	-	u	CUFF.940	CUFF.940.1	100	78.391931	62.043477	94.740385	189.364139	296	CUFF.940.1	-
BnaA01g23830D	BnaA01g23830D	j	CUFF.942	CUFF.942.1	100	3.238729	1.684549	4.792909	13.854739	598	CUFF.942.1	785
BnaA01g23840D	BnaA01g23840D	c	CUFF.944	CUFF.944.1	100	22.128376	18.320154	25.936597	93.654589	660	CUFF.944.1	2642
BnaA01g23840D	BnaA01g23840D	j	CUFF.946	CUFF.946.1	24	2.242912	1.526155	2.959669	9.126855	1513	CUFF.946.1	2642
BnaA01g23840D	BnaA01g23840D	c	CUFF.946	CUFF.946.2	100	9.180381	6.684895	11.675867	37.356799	673	CUFF.946.1	2642
BnaA01g23100D	BnaA01g23100D	j	CUFF.921	CUFF.921.1	100	4.600281	3.730218	5.470344	19.042708	2302	CUFF.921.1	1987
BnaA01g23100D	BnaA01g23100D	j	CUFF.921	CUFF.921.2	99	4.568469	3.588107	5.548832	18.911024	1903	CUFF.921.1	1987
BnaA01g23120D	BnaA01g23120D	=	CUFF.922	CUFF.922.1	100	1.597272	0.982874	2.211670	6.675425	1349	CUFF.922.1	1324
BnaA01g23130D	BnaA01g23130D	j	CUFF.923	CUFF.923.1	100	2.859668	1.849637	3.869700	12.392861	981	CUFF.923.1	1642
BnaA01g23140D	BnaA01g23140D	e	CUFF.924	CUFF.924.1	100	7.053672	3.195017	10.912327	29.241558	442	CUFF.925.1	650
BnaA01g23140D	BnaA01g23140D	j	CUFF.925	CUFF.925.1	100	10.929952	7.937015	13.922889	45.310983	634	CUFF.925.1	650
BnaA01g23150D	BnaA01g23150D	j	CUFF.929	CUFF.929.1	100	10.519247	9.226579	11.811916	43.449802	2074	CUFF.929.1	2152
BnaA01g23160D	BnaA01g23160D	=	CUFF.930	CUFF.930.1	100	11.180073	8.991628	13.368519	46.001560	834	CUFF.930.1	896
BnaA01g23180D	BnaA01g23180D	c	CUFF.933	CUFF.933.1	100	2.912738	1.941768	3.883707	12.023393	1153	CUFF.933.1	2053
BnaA01g23180D	BnaA01g23180D	j	CUFF.933	CUFF.933.2	98	2.849494	1.790593	3.908396	11.762332	1005	CUFF.933.1	2053
BnaA01g23200D	BnaA01g23200D	j	CUFF.935	CUFF.935.1	21	0.909347	0.261782	1.556912	3.743149	1177	CUFF.935.1	3368
BnaA01g23200D	BnaA01g23200D	c	CUFF.935	CUFF.935.2	100	4.424204	3.221808	5.626601	18.211368	1177	CUFF.935.1	3368
BnaA01g23200D	BnaA01g23200D	j	CUFF.936	CUFF.936.1	39	1.909608	0.644776	3.174439	8.003846	709	CUFF.936.1	3368
BnaA01g23200D	BnaA01g23200D	c	CUFF.936	CUFF.936.2	100	4.899384	3.047336	6.751432	20.535066	709	CUFF.936.1	3368
BnaA01g23220D	BnaA01g23220D	j	CUFF.938	CUFF.938.1	100	2.983408	1.887660	4.079156	11.638623	961	CUFF.938.1	1580
BnaA01g23220D	BnaA01g23220D	=	CUFF.938	CUFF.938.2	86	2.570270	1.184025	3.956515	10.026924	658	CUFF.938.1	1580
BnaA01g23230D	BnaA01g23230D	c	CUFF.939	CUFF.939.1	100	1.485121	0.624434	2.345808	6.482670	751	CUFF.939.1	1178
BnaA01g23290D	BnaA01g23290D	o	CUFF.945	CUFF.945.1	100	1.691442	1.014254	2.368630	6.870185	1175	CUFF.945.1	1029
BnaA01g23310D	BnaA01g23310D	j	CUFF.947	CUFF.947.1	100	46.780316	30.808875	62.751757	196.905610	259	CUFF.948.1	816
BnaA01g23310D	BnaA01g23310D	e	CUFF.948	CUFF.948.1	100	3.937052	2.439282	5.434823	16.571663	704	CUFF.948.1	816
BnaA01g23340D	BnaA01g23340D	j	CUFF.949	CUFF.949.1	61	3.725524	1.904043	5.547005	15.774372	736	CUFF.949.3	1203
BnaA01g23340D	BnaA01g23340D	=	CUFF.949	CUFF.949.2	100	6.073516	4.482858	7.664174	25.716089	1139	CUFF.949.3	1203
BnaA01g23340D	BnaA01g23340D	j	CUFF.949	CUFF.949.3	92	5.606032	4.066998	7.145067	23.736701	1148	CUFF.949.3	1203
BnaA01g24610D	BnaA01g24610D	=	CUFF.958	CUFF.958.1	100	2.163601	1.046903	3.280298	9.327416	693	CUFF.958.1	213
BnaA01g24550D	BnaA01g24550D	=	CUFF.959	CUFF.959.1	100	4.605853	3.418952	5.792755	18.975095	1119	CUFF.959.1	1138
BnaA01g24510D	BnaA01g24510D	c	CUFF.962	CUFF.962.1	100	0.853895	0.553901	1.153889	3.581024	2710	CUFF.962.1	4951
BnaA01g24620D	BnaA01g24620D	j	CUFF.963	CUFF.963.1	100	10.381106	7.011829	13.750382	43.567361	484	CUFF.963.1	548
BnaA01g24630D	BnaA01g24630D	o	CUFF.964	CUFF.964.1	26	0.815192	0.285340	1.345044	3.165281	1548	CUFF.964.1	1091
BnaA01g24630D	BnaA01g24630D	=	CUFF.964	CUFF.964.2	100	3.169731	2.252000	4.087462	12.307645	1548	CUFF.964.1	1091
BnaA01g24630D	BnaA01g24630D	j	CUFF.964	CUFF.964.3	48	1.529105	0.818734	2.239476	5.937312	1548	CUFF.964.1	1091
BnaA01g24530D	BnaA01g24530D	j	CUFF.965	CUFF.965.1	76	9.977447	8.611153	11.343741	40.675836	2007	CUFF.965.1	1463
BnaA01g24530D	BnaA01g24530D	=	CUFF.965	CUFF.965.2	100	13.166494	10.765117	15.567871	53.676873	1032	CUFF.965.1	1463
BnaA01g23600D	BnaA01g23600D	o	CUFF.950	CUFF.950.1	39	1.784163	0.904638	2.663688	7.356613	1091	CUFF.950.1	1010
BnaA01g23600D	BnaA01g23600D	j	CUFF.950	CUFF.950.2	39	1.784163	0.917294	2.651033	7.356613	1091	CUFF.950.1	1010
BnaA01g23600D	BnaA01g23600D	j	CUFF.950	CUFF.950.3	100	4.565146	2.446390	6.683902	18.823397	544	CUFF.950.1	1010
BnaA01g23610D	BnaA01g23610D	e	CUFF.951	CUFF.951.1	100	1.294783	0.579278	2.010288	5.396693	1301	CUFF.952.1	3924
BnaA01g23610D	BnaA01g23610D	j	CUFF.952	CUFF.952.1	100	1.378005	1.054773	1.701238	5.743566	4271	CUFF.952.1	3924
BnaA01g23620D	BnaA01g23620D	j	CUFF.954	CUFF.954.1	30	1.092276	0.412134	1.772418	4.573769	1207	CUFF.954.1	1729
BnaA01g23620D	BnaA01g23620D	j	CUFF.954	CUFF.954.2	100	3.619812	2.395577	4.844048	15.157508	1129	CUFF.954.1	1729
BnaA01g23620D	BnaA01g23620D	j	CUFF.954	CUFF.954.3	86	3.114611	1.891803	4.337419	13.042040	1007	CUFF.954.1	1729
-	-	u	CUFF.961	CUFF.961.1	100	26.416602	22.154011	30.679192	112.750353	675	CUFF.961.2	-
-	-	u	CUFF.961	CUFF.961.2	23	6.181994	4.506010	7.857978	26.385755	964	CUFF.961.2	-
BnaA01g23630D	BnaA01g23630D	j	CUFF.967	CUFF.967.1	100	10.081003	8.472583	11.689422	40.869416	1420	CUFF.967.1	3207
BnaA01g23630D	BnaA01g23630D	j	CUFF.967	CUFF.967.2	20	2.035757	1.202512	2.869003	8.253169	1420	CUFF.967.1	3207
BnaA01g24640D	BnaA01g24640D	=	CUFF.969	CUFF.969.1	100	13.770537	11.317002	16.224071	57.280984	821	CUFF.969.1	833
BnaA01g24650D	BnaA01g24650D	=	CUFF.971	CUFF.971.1	100	19.449762	17.539729	21.359795	81.267959	2108	CUFF.971.1	2124
BnaA01g24650D	BnaA01g24650D	j	CUFF.971	CUFF.971.2	14	2.725177	1.877253	3.573100	11.386748	2092	CUFF.971.1	2124
BnaA01g24850D	BnaA01g24850D	=	CUFF.974	CUFF.974.1	100	1.719788	0.950904	2.488671	7.029968	994	CUFF.974.1	591
BnaA01g24870D	BnaA01g24870D	o	CUFF.975	CUFF.975.1	100	46.040797	41.862922	50.218673	192.861860	915	CUFF.975.1	1214
BnaA01g24890D	BnaA01g24890D	=	CUFF.976	CUFF.976.1	100	1.820057	0.722521	2.917593	6.832061	622	CUFF.976.1	691
BnaA01g24930D	BnaA01g24930D	=	CUFF.977	CUFF.977.1	100	7.839607	5.326147	10.353067	32.629459	554	CUFF.977.1	342
-	-	u	CUFF.979	CUFF.979.1	100	5.416435	3.772958	7.059913	23.307608	795	CUFF.979.1	-
-	-	u	CUFF.979	CUFF.979.2	23	1.244840	0.333977	2.155702	5.356702	721	CUFF.979.1	-
BnaA01g25000D	BnaA01g25000D	c	CUFF.980	CUFF.980.1	100	4.381206	1.552317	7.210096	19.364495	377	CUFF.980.1	751
BnaA01g07860D	BnaA01g07860D	=	CUFF.715	CUFF.715.1	100	76.833447	70.647957	83.018937	322.409243	1008	CUFF.715.2	1514
BnaA01g07860D	BnaA01g07860D	j	CUFF.715	CUFF.715.2	75	57.957546	53.472397	62.442696	243.202009	1367	CUFF.715.2	1514
BnaA01g07870D	BnaA01g07870D	j	CUFF.720	CUFF.720.1	100	2.953597	1.374833	4.532361	12.708553	539	CUFF.720.1	880
BnaA01g07890D	BnaA01g07890D	e	CUFF.722	CUFF.722.1	100	6.127655	4.087934	8.167375	24.268262	632	CUFF.722.1	575
BnaA01g07910D	BnaA01g07910D	j	CUFF.761	CUFF.761.1	100	52.528816	48.991149	56.066482	218.842581	2345	CUFF.761.2	2606
BnaA01g07910D	BnaA01g07910D	j	CUFF.761	CUFF.761.2	60	31.273526	28.654103	33.892950	130.289996	2348	CUFF.761.2	2606
BnaA01g07930D	BnaA01g07930D	e	CUFF.764	CUFF.764.1	100	2.205029	1.182716	3.227342	9.316381	1042	CUFF.764.1	1157
BnaA01g07930D	BnaA01g07930D	=	CUFF.765	CUFF.765.1	100	9.978748	8.052479	11.905017	42.160810	1039	CUFF.764.1	1157
BnaA01g07940D	BnaA01g07940D	=	CUFF.768	CUFF.768.1	100	19.020284	17.002882	21.037686	79.410664	1662	CUFF.768.1	1674
BnaA01g07950D	BnaA01g07950D	j	CUFF.771	CUFF.771.1	14	1.044256	0.129552	1.958961	4.441387	831	CUFF.771.1	1146
BnaA01g07950D	BnaA01g07950D	=	CUFF.771	CUFF.771.2	100	7.369047	5.451424	9.286669	31.341711	830	CUFF.771.1	1146
BnaA01g07960D	BnaA01g07960D	j	CUFF.777	CUFF.777.1	55	2.773014	2.264570	3.281459	11.595844	4741	CUFF.777.1	4386
BnaA01g07960D	BnaA01g07960D	j	CUFF.777	CUFF.777.2	58	2.921493	2.273138	3.569849	12.216735	3055	CUFF.777.1	4386
BnaA01g07960D	BnaA01g07960D	=	CUFF.777	CUFF.777.3	100	5.075322	4.354606	5.796039	21.223348	4071	CUFF.777.1	4386
BnaA01g07980D	BnaA01g07980D	j	CUFF.792	CUFF.792.1	19	3.412927	2.051246	4.774608	14.255537	1166	CUFF.792.1	1788
BnaA01g07980D	BnaA01g07980D	=	CUFF.792	CUFF.792.2	100	18.347899	15.790818	20.904981	76.637782	1163	CUFF.792.1	1788
BnaA01g08000D	BnaA01g08000D	j	CUFF.795	CUFF.795.1	100	14.435598	9.908446	18.962749	58.027290	426	CUFF.795.1	515
BnaA01g08010D	BnaA01g08010D	=	CUFF.796	CUFF.796.1	100	4.449118	3.455414	5.442823	18.522869	1406	CUFF.796.1	1254
BnaA01g08050D	BnaA01g08050D	=	CUFF.802	CUFF.802.1	100	5.039733	3.504951	6.574515	21.300198	811	CUFF.802.1	627
BnaA01g08060D	BnaA01g08060D	j	CUFF.803	CUFF.803.1	100	3.793537	2.221713	5.365361	16.172252	665	CUFF.803.1	788
BnaA01g08080D	BnaA01g08080D	=	CUFF.816	CUFF.816.1	100	34.802133	28.215455	41.388811	149.704827	441	CUFF.816.1	455
BnaA01g08110D	BnaA01g08110D	e	CUFF.823	CUFF.823.1	100	0.986737	0.349613	1.623860	4.197270	881	CUFF.823.1	1116
BnaA01g08120D	BnaA01g08120D	=	CUFF.825	CUFF.825.1	100	5.610565	4.340398	6.880731	23.528613	1142	CUFF.825.1	1293
BnaA01g08130D	BnaA01g08130D	=	CUFF.828	CUFF.828.1	100	37.812124	34.070639	41.553608	156.780282	1084	CUFF.828.1	935
BnaA01g08140D	BnaA01g08140D	j	CUFF.834	CUFF.834.1	100	10.058457	8.736831	11.380083	42.240570	2668	CUFF.834.1	2781
BnaA01g08140D	BnaA01g08140D	=	CUFF.834	CUFF.834.2	85	8.529520	7.280539	9.778501	35.819787	2614	CUFF.834.1	2781
BnaA01g08150D	BnaA01g08150D	c	CUFF.837	CUFF.837.1	100	52.310230	45.395055	59.225406	220.458284	553	CUFF.837.1	2175
BnaA01g08160D	BnaA01g08160D	=	CUFF.838	CUFF.838.1	100	8.356270	6.879762	9.832778	35.216992	1293	CUFF.838.1	757
BnaA01g08190D	BnaA01g08190D	x	CUFF.850	CUFF.850.1	100	3.743319	2.580966	4.905671	15.458595	1366	CUFF.850.1	846
BnaA01g08190D	BnaA01g08190D	j	CUFF.852	CUFF.852.1	100	18.987578	16.405516	21.569641	78.412048	1158	CUFF.852.1	846
BnaA01g08200D	BnaA01g08200D	j	CUFF.869	CUFF.869.1	35	3.078931	2.410000	3.747862	12.897437	2902	CUFF.869.2	5721
BnaA01g08200D	BnaA01g08200D	j	CUFF.869	CUFF.869.2	100	8.700586	7.908402	9.492770	36.446173	5138	CUFF.869.2	5721
BnaA01g08200D	BnaA01g08200D	j	CUFF.876	CUFF.876.1	100	8.079397	6.603631	9.555163	34.011423	1403	CUFF.876.2	5721
BnaA01g08200D	BnaA01g08200D	j	CUFF.876	CUFF.876.2	20	1.596489	0.815315	2.377663	6.720657	1408	CUFF.876.2	5721
BnaA01g08260D	BnaA01g08260D	e	CUFF.889	CUFF.889.1	100	3.524487	2.114752	4.934221	14.556828	840	CUFF.889.1	741
BnaA01g08260D	BnaA01g08260D	=	CUFF.890	CUFF.890.1	100	7.521907	4.983320	10.060493	31.066966	606	CUFF.889.1	741
BnaA01g08270D	BnaA01g08270D	j	CUFF.903	CUFF.903.1	100	48.383898	45.605449	51.162347	200.003780	3769	CUFF.903.1	3076
BnaA01g08280D	BnaA01g08280D	=	CUFF.904	CUFF.904.1	100	4.748715	4.095058	5.402371	19.629689	4838	CUFF.904.1	1169
BnaA01g08290D	BnaA01g08290D	=	CUFF.905	CUFF.905.1	100	1.705840	1.226301	2.185379	7.147532	2144	CUFF.905.1	2064
BnaA01g08300D	BnaA01g08300D	j	CUFF.907	CUFF.907.1	100	3.190675	2.650429	3.730922	13.250177	4082	CUFF.907.1	1863
BnaA01g08310D	BnaA01g08310D	j	CUFF.908	CUFF.908.1	31	1.694263	1.237055	2.151472	7.035906	3630	CUFF.908.1	2524
BnaA01g08310D	BnaA01g08310D	=	CUFF.908	CUFF.908.2	100	5.474434	4.646650	6.302217	22.734126	3328	CUFF.908.1	2524
BnaA01g08330D	BnaA01g08330D	j	CUFF.918	CUFF.918.1	100	18.409152	16.554436	20.263869	76.921184	1900	CUFF.918.1	1874
BnaA01g08360D	BnaA01g08360D	c	CUFF.926	CUFF.926.1	100	17.601293	14.068444	21.134141	72.995305	704	CUFF.926.2	1199
BnaA01g08360D	BnaA01g08360D	j	CUFF.926	CUFF.926.2	99	17.485684	14.998753	19.972614	72.515857	1127	CUFF.926.2	1199
BnaA01g08420D	BnaA01g08420D	o	CUFF.941	CUFF.941.1	100	0.654590	0.243057	1.066123	2.680667	1608	CUFF.941.1	603
BnaA01g08430D	BnaA01g08430D	j	CUFF.943	CUFF.943.1	100	6.646400	5.320977	7.971823	27.218253	1303	CUFF.943.1	1120
BnaA01g08440D	BnaA01g08440D	j	CUFF.953	CUFF.953.1	100	24.543176	22.599247	26.487105	103.398848	2932	CUFF.953.1	3022
BnaA01g08440D	BnaA01g08440D	j	CUFF.953	CUFF.953.2	43	10.467290	9.137457	11.797123	44.098031	2681	CUFF.953.1	3022
BnaA01g08440D	BnaA01g08440D	p	CUFF.955	CUFF.955.1	100	8.607741	6.544441	10.671041	31.485779	769	CUFF.955.1	3022
BnaA01g08450D	BnaA01g08450D	e	CUFF.956	CUFF.956.1	100	4.192134	2.497098	5.887169	17.744958	662	CUFF.956.1	759
BnaA01g08450D	BnaA01g08450D	=	CUFF.957	CUFF.957.1	100	29.107267	24.161552	34.052982	123.208677	572	CUFF.956.1	759
BnaA01g08460D	BnaA01g08460D	=	CUFF.960	CUFF.960.1	100	2.560784	1.771326	3.350242	10.715463	1327	CUFF.960.1	1341
BnaA01g08480D	BnaA01g08480D	j	CUFF.966	CUFF.966.1	21	0.569819	0.221646	0.917992	2.379722	1983	CUFF.966.1	2171
BnaA01g08480D	BnaA01g08480D	j	CUFF.966	CUFF.966.2	100	2.670960	1.967858	3.374061	11.154666	1909	CUFF.966.1	2171
BnaA01g08480D	BnaA01g08480D	j	CUFF.966	CUFF.966.3	24	0.645089	0.221983	1.068196	2.694071	1794	CUFF.966.1	2171
BnaA01g08490D	BnaA01g08490D	j	CUFF.968	CUFF.968.1	100	2.043557	1.572541	2.514574	8.495308	2717	CUFF.968.1	2944
BnaA01g08500D	BnaA01g08500D	j	CUFF.970	CUFF.970.1	43	0.765908	0.512763	1.019052	3.192849	5670	CUFF.970.2	5437
BnaA01g08500D	BnaA01g08500D	j	CUFF.970	CUFF.970.2	100	1.787676	1.449574	2.125778	7.452308	5754	CUFF.970.2	5437
BnaA01g08510D	BnaA01g08510D	j	CUFF.972	CUFF.972.1	100	9.300369	7.531174	11.069564	37.733551	1077	CUFF.972.1	688
BnaA01g08510D	BnaA01g08510D	j	CUFF.972	CUFF.972.2	30	2.743613	1.060576	4.426650	11.131416	584	CUFF.972.1	688
BnaA01g08520D	BnaA01g08520D	j	CUFF.973	CUFF.973.1	100	3.939391	3.120027	4.758755	16.619864	1830	CUFF.973.1	1691
BnaA01g08530D	BnaA01g08530D	j	CUFF.978	CUFF.978.1	100	13.181419	11.072987	15.289852	54.909761	1128	CUFF.978.1	1263
BnaA01g08530D	BnaA01g08530D	j	CUFF.978	CUFF.978.2	27	3.544192	2.091822	4.996562	14.764019	862	CUFF.978.1	1263
BnaA01g08530D	BnaA01g08530D	=	CUFF.978	CUFF.978.3	80	10.599779	7.761089	13.438468	44.155435	703	CUFF.978.1	1263
BnaA01g24990D	BnaA01g24990D	=	CUFF.981	CUFF.981.1	100	23.986744	22.048822	25.924667	98.133274	1878	CUFF.981.1	1642
BnaA01g25020D	BnaA01g25020D	=	CUFF.982	CUFF.982.1	100	12.472790	10.230490	14.715089	53.284206	917	CUFF.982.1	853
-	-	u	CUFF.983	CUFF.983.1	100	10.062928	8.161214	11.964643	42.515831	944	CUFF.983.1	-
BnaA01g25140D	BnaA01g25140D	=	CUFF.985	CUFF.985.1	100	7.965433	6.689949	9.240916	33.685185	1483	CUFF.985.1	1092
BnaA01g25030D	BnaA01g25030D	=	CUFF.984	CUFF.984.1	100	4.114849	2.391154	5.838543	17.708211	642	CUFF.984.2	814
BnaA01g25030D	BnaA01g25030D	j	CUFF.984	CUFF.984.2	30	1.218999	0.402182	2.035817	5.245952	841	CUFF.984.2	814
BnaA01g25190D	BnaA01g25190D	=	CUFF.986	CUFF.986.1	100	3.026033	2.084853	3.967212	12.049059	1118	CUFF.986.1	603
BnaA01g25280D	BnaA01g25280D	=	CUFF.990	CUFF.990.1	100	63.134370	50.322664	75.946076	269.518043	324	CUFF.990.1	483
BnaA01g25290D	BnaA01g25290D	=	CUFF.991	CUFF.991.1	100	5.829977	5.014156	6.645799	24.287800	2492	CUFF.991.1	1135
BnaA01g25450D	BnaA01g25450D	j	CUFF.994	CUFF.994.1	100	8.442923	3.929991	12.955855	36.163992	332	CUFF.994.1	789
BnaA01g25270D	BnaA01g25270D	j	CUFF.997	CUFF.997.1	14	2.428484	1.539077	3.317891	10.299838	1799	CUFF.997.1	1276
BnaA01g25270D	BnaA01g25270D	j	CUFF.997	CUFF.997.2	100	16.787521	14.885745	18.689296	71.200280	1799	CUFF.997.1	1276
BnaA01g23510D	BnaA01g23510D	j	CUFF.987	CUFF.987.1	100	99.800525	93.846542	105.754507	411.657439	1791	CUFF.987.1	1785
BnaA01g23510D	BnaA01g23510D	e	CUFF.988	CUFF.988.1	100	35.878889	31.767697	39.990081	147.993326	1196	CUFF.987.1	1785
BnaA01g23520D	BnaA01g23520D	=	CUFF.989	CUFF.989.1	100	18.779320	15.910824	21.647816	77.219181	835	CUFF.989.1	785
BnaA01g23540D	BnaA01g23540D	x	CUFF.992	CUFF.992.1	100	1.114845	0.714477	1.515212	4.617410	3337	CUFF.992.1	2572
BnaA01g23540D	BnaA01g23540D	j	CUFF.993	CUFF.993.1	100	10.630452	9.502194	11.758710	44.028699	2992	CUFF.993.1	2572
BnaA01g23550D	BnaA01g23550D	=	CUFF.995	CUFF.995.1	100	42.030561	38.529832	45.531290	171.918637	1131	CUFF.995.1	1077
BnaA01g23560D	BnaA01g23560D	=	CUFF.996	CUFF.996.1	100	5.562328	3.968225	7.156432	23.226920	1013	CUFF.996.1	1073
BnaA01g23560D	BnaA01g23560D	j	CUFF.996	CUFF.996.2	34	1.884286	0.798676	2.969896	7.868315	1013	CUFF.996.1	1073
BnaA01g25540D	BnaA01g25540D	j	CUFF.998	CUFF.998.1	99	2.701898	1.312967	4.090828	11.048455	706	CUFF.998.1	861
BnaA01g25540D	BnaA01g25540D	o	CUFF.998	CUFF.998.2	100	2.718497	1.264447	4.172547	11.116331	684	CUFF.998.1	861
BnaA01g25490D	BnaA01g25490D	j	CUFF.999	CUFF.999.1	28	3.361156	2.155502	4.566809	14.154337	1141	CUFF.999.1	1023
BnaA01g25490D	BnaA01g25490D	j	CUFF.999	CUFF.999.2	89	10.523331	8.218933	12.827730	44.315348	1045	CUFF.999.1	1023
BnaA01g25490D	BnaA01g25490D	j	CUFF.999	CUFF.999.3	100	11.863283	9.135952	14.590615	49.958090	864	CUFF.999.1	1023
BnaA01g25590D	BnaA01g25590D	c	CUFF.1000	CUFF.1000.1	100	2.661712	1.056639	4.266784	10.186442	500	CUFF.1000.1	1299
BnaA01g25600D	BnaA01g25600D	=	CUFF.1001	CUFF.1001.1	100	25.812158	20.998211	30.626105	109.352860	522	CUFF.1001.1	726
BnaA01g25550D	BnaA01g25550D	=	CUFF.1002	CUFF.1002.1	100	4.361465	3.263131	5.459800	18.256817	1392	CUFF.1002.1	1164
BnaA01g25550D	BnaA01g25550D	j	CUFF.1002	CUFF.1002.2	49	2.153657	1.218821	3.088492	9.015070	1197	CUFF.1002.1	1164
-	-	u	CUFF.1003	CUFF.1003.1	37	7.758738	6.583829	8.933646	32.303536	2093	CUFF.1003.1	-
-	-	u	CUFF.1003	CUFF.1003.2	100	20.909881	17.992015	23.827747	87.058376	1043	CUFF.1003.1	-
BnaA01g25610D	BnaA01g25610D	j	CUFF.1004	CUFF.1004.1	100	7.365146	6.151361	8.578931	31.362193	1623	CUFF.1004.1	2031
BnaA01g25570D	BnaA01g25570D	c	CUFF.1005	CUFF.1005.1	100	3.159710	2.505903	3.813516	13.421201	2922	CUFF.1005.2	3881
BnaA01g25570D	BnaA01g25570D	j	CUFF.1005	CUFF.1005.2	99	3.140806	2.594888	3.686724	13.340905	3898	CUFF.1005.2	3881
BnaA01g25670D	BnaA01g25670D	=	CUFF.1006	CUFF.1006.2	100	28.477736	24.529491	32.425982	119.381060	814	CUFF.1006.2	856
BnaA01g25950D	BnaA01g25950D	e	CUFF.1008	CUFF.1008.1	100	8.050415	6.867116	9.233713	33.031146	1745	CUFF.1008.1	812
BnaA01g25250D	BnaA01g25250D	j	CUFF.1007	CUFF.1007.1	78	15.128263	13.904219	16.352307	63.831319	4479	CUFF.1007.1	4346
BnaA01g25250D	BnaA01g25250D	j	CUFF.1007	CUFF.1007.2	22	4.172099	3.451050	4.893147	17.603512	3481	CUFF.1007.1	4346
BnaA01g25250D	BnaA01g25250D	c	CUFF.1007	CUFF.1007.3	100	19.354474	16.630195	22.078752	81.663147	1223	CUFF.1007.1	4346
-	-	u	CUFF.1009	CUFF.1009.1	100	11.529161	8.678092	14.380229	49.482024	610	CUFF.1009.1	-
BnaA01g25990D	BnaA01g25990D	j	CUFF.1010	CUFF.1010.1	100	5.173641	4.188572	6.158709	21.704154	1749	CUFF.1010.1	1371
BnaA01g25990D	BnaA01g25990D	j	CUFF.1010	CUFF.1010.2	81	4.192781	2.340142	6.045419	17.589308	626	CUFF.1010.1	1371
BnaA01g26020D	BnaA01g26020D	=	CUFF.1011	CUFF.1011.1	100	6.401960	5.137540	7.666380	27.033603	1327	CUFF.1011.1	1319
BnaA01g25630D	BnaA01g25630D	j	CUFF.1012	CUFF.1012.1	100	63.951327	60.151580	67.751074	267.468173	1367	CUFF.1012.1	1566
BnaA01g26030D	BnaA01g26030D	=	CUFF.1013	CUFF.1013.1	100	1.813068	1.149847	2.476288	7.481732	1658	CUFF.1013.1	840
BnaA01g26030D	BnaA01g26030D	o	CUFF.1014	CUFF.1014.1	100	4.345226	2.947589	5.742863	17.930835	995	CUFF.1013.1	840
BnaA01g26040D	BnaA01g26040D	j	CUFF.1016	CUFF.1016.1	100	3.678607	1.639483	5.717731	14.644711	470	CUFF.1016.1	1890
BnaA01g26040D	BnaA01g26040D	j	CUFF.1015	CUFF.1015.1	100	2.575887	1.496249	3.655526	11.120582	817	CUFF.1015.1	1890
BnaA01g26040D	BnaA01g26040D	e	CUFF.1017	CUFF.1017.1	100	1.166362	0.519381	1.813344	4.774764	945	CUFF.1017.1	1890
BnaA01g26050D	BnaA01g26050D	=	CUFF.1018	CUFF.1018.1	100	1.737110	1.207820	2.266400	7.565188	1879	CUFF.1018.1	1816
BnaA01g26100D	BnaA01g26100D	=	CUFF.1020	CUFF.1020.1	100	5.383977	3.088242	7.679713	23.191808	497	CUFF.1020.1	585
BnaA01g26070D	BnaA01g26070D	c	CUFF.1019	CUFF.1019.1	100	2.221470	1.423595	3.019344	9.145768	1137	CUFF.1019.1	1869
BnaA01g26090D	BnaA01g26090D	j	CUFF.1021	CUFF.1021.1	37	0.399990	0.087403	0.712576	1.712493	2197	CUFF.1021.1	2404
BnaA01g26090D	BnaA01g26090D	j	CUFF.1021	CUFF.1021.2	100	1.079366	0.628337	1.530396	4.621137	2094	CUFF.1021.1	2404
BnaA01g26180D	BnaA01g26180D	=	CUFF.1022	CUFF.1022.1	100	0.984865	0.507135	1.462595	4.137044	1332	CUFF.1022.1	1545
BnaA01g26200D	BnaA01g26200D	j	CUFF.1024	CUFF.1024.1	31	0.620048	0.222997	1.017099	2.564699	1896	CUFF.1024.2	2234
BnaA01g26200D	BnaA01g26200D	j	CUFF.1024	CUFF.1024.2	29	0.589197	0.171677	1.006717	2.437091	1900	CUFF.1024.2	2234
BnaA01g26200D	BnaA01g26200D	j	CUFF.1024	CUFF.1024.3	100	2.005023	1.356642	2.653404	8.293361	1896	CUFF.1024.2	2234
BnaA01g26140D	BnaA01g26140D	=	CUFF.1023	CUFF.1023.1	100	31.294047	28.710743	33.877351	131.498774	1455	CUFF.1023.1	1629
BnaA01g26220D	BnaA01g26220D	e	CUFF.1025	CUFF.1025.1	100	1.966780	0.876555	3.057005	8.134228	674	CUFF.1025.1	1348
BnaA01g26220D	BnaA01g26220D	e	CUFF.1026	CUFF.1026.1	100	2.645418	1.729688	3.561148	10.808447	1053	CUFF.1026.1	1348
BnaA01g26230D	BnaA01g26230D	p	CUFF.1027	CUFF.1027.1	100	19.794996	14.899853	24.690138	81.872085	453	CUFF.1027.1	3669
BnaA01g26060D	BnaA01g26060D	j	CUFF.1029	CUFF.1029.1	48	1.291798	0.848363	1.735233	5.382676	2697	CUFF.1029.3	309
BnaA01g26060D	BnaA01g26060D	j	CUFF.1029	CUFF.1029.2	41	1.087500	0.669898	1.505103	4.531406	2845	CUFF.1029.3	309
BnaA01g26060D	BnaA01g26060D	j	CUFF.1029	CUFF.1029.3	52	1.386139	0.943459	1.828818	5.775774	2952	CUFF.1029.3	309
BnaA01g26060D	BnaA01g26060D	j	CUFF.1029	CUFF.1029.4	43	1.146836	0.687473	1.606198	4.778645	2495	CUFF.1029.3	309
BnaA01g26060D	BnaA01g26060D	j	CUFF.1029	CUFF.1029.5	37	0.979233	0.544962	1.413503	4.080276	2440	CUFF.1029.3	309
BnaA01g26060D	BnaA01g26060D	j	CUFF.1029	CUFF.1029.6	100	2.679182	1.814384	3.543981	11.163640	1686	CUFF.1029.3	309
BnaA01g26130D	BnaA01g26130D	j	CUFF.1028	CUFF.1028.1	28	2.030685	1.299428	2.761941	8.368768	2030	CUFF.1028.1	2604
BnaA01g26130D	BnaA01g26130D	j	CUFF.1028	CUFF.1028.2	35	2.511180	1.697282	3.325079	10.348965	2029	CUFF.1028.1	2604
BnaA01g26130D	BnaA01g26130D	=	CUFF.1028	CUFF.1028.3	100	7.153583	5.918936	8.388231	29.481033	2027	CUFF.1028.1	2604
BnaA01g26230D	BnaA01g26230D	j	CUFF.1030	CUFF.1030.1	51	1.294545	0.690142	1.898948	5.358109	1783	CUFF.1030.2	3669
BnaA01g26230D	BnaA01g26230D	j	CUFF.1030	CUFF.1030.2	36	0.932892	0.611353	1.254431	3.861232	3487	CUFF.1030.2	3669
BnaA01g26230D	BnaA01g26230D	j	CUFF.1030	CUFF.1030.3	100	2.562035	2.035912	3.088158	10.604236	3485	CUFF.1030.2	3669
BnaA01g26250D	BnaA01g26250D	j	CUFF.1031	CUFF.1031.1	62	1.276066	0.489715	2.062416	5.257481	1076	CUFF.1031.3	1666
BnaA01g26250D	BnaA01g26250D	j	CUFF.1031	CUFF.1031.2	30	0.613435	0.109948	1.116923	2.527396	1473	CUFF.1031.3	1666
BnaA01g26250D	BnaA01g26250D	=	CUFF.1031	CUFF.1031.3	100	2.070472	1.320221	2.820723	8.530490	1590	CUFF.1031.3	1666
BnaA01g26270D	BnaA01g26270D	=	CUFF.1033	CUFF.1033.1	100	8.997354	7.833350	10.161358	37.512751	2151	CUFF.1033.1	2144
BnaA01g26330D	BnaA01g26330D	=	CUFF.1032	CUFF.1032.1	100	9.886760	8.411317	11.362203	41.371524	1427	CUFF.1032.1	1485
-	-	u	CUFF.1034	CUFF.1034.1	100	0.649135	0.289060	1.009210	2.619407	1507	CUFF.1034.1	-
BnaA01g26430D	BnaA01g26430D	=	CUFF.1035	CUFF.1035.1	100	2.456368	1.822328	3.090408	10.012001	1867	CUFF.1035.1	1671
BnaA01g26500D	BnaA01g26500D	j	CUFF.1037	CUFF.1037.1	100	10.577262	9.107965	12.046558	43.631571	1520	CUFF.1037.1	2236
BnaA01g26310D	BnaA01g26310D	j	CUFF.1036	CUFF.1036.1	27	1.499126	0.819207	2.179045	6.277750	1309	CUFF.1036.3	1092
BnaA01g26310D	BnaA01g26310D	j	CUFF.1036	CUFF.1036.2	100	5.510386	4.225076	6.795696	23.075330	1263	CUFF.1036.3	1092
BnaA01g26310D	BnaA01g26310D	j	CUFF.1036	CUFF.1036.3	36	1.975986	1.275194	2.676778	8.274652	1637	CUFF.1036.3	1092
BnaA01g26530D	BnaA01g26530D	j	CUFF.1038	CUFF.1038.1	72	0.868413	0.313591	1.423236	3.607192	1425	CUFF.1038.4	1181
BnaA01g26530D	BnaA01g26530D	j	CUFF.1038	CUFF.1038.2	64	0.765958	0.290684	1.241231	3.181614	1460	CUFF.1038.4	1181
BnaA01g26530D	BnaA01g26530D	j	CUFF.1038	CUFF.1038.3	70	0.844319	0.320816	1.367822	3.507111	1563	CUFF.1038.4	1181
BnaA01g26530D	BnaA01g26530D	j	CUFF.1038	CUFF.1038.4	100	1.202925	0.616899	1.788952	4.996680	1571	CUFF.1038.4	1181
BnaA01g26540D	BnaA01g26540D	j	CUFF.1039	CUFF.1039.1	100	4.139098	3.376378	4.901818	17.736420	2189	CUFF.1039.1	2139
BnaA01g26560D	BnaA01g26560D	=	CUFF.1040	CUFF.1040.1	100	62.176816	54.128489	70.225144	265.660620	490	CUFF.1040.1	610
BnaA01g26550D	BnaA01g26550D	j	CUFF.1041	CUFF.1041.1	100	8.653883	7.505057	9.802710	35.834004	2119	CUFF.1041.1	2016
BnaA01g26470D	BnaA01g26470D	=	CUFF.1042	CUFF.1042.1	100	47.362883	42.182289	52.543476	197.165485	771	CUFF.1042.1	1004
BnaA01g26600D	BnaA01g26600D	j	CUFF.1043	CUFF.1043.1	100	2.664937	2.053225	3.276650	11.160192	2080	CUFF.1043.1	1983
BnaA01g26630D	BnaA01g26630D	c	CUFF.1044	CUFF.1044.1	100	2.196652	1.098830	3.294474	9.456315	715	CUFF.1044.1	2414
BnaA01g26630D	BnaA01g26630D	c	CUFF.1045	CUFF.1045.1	100	3.385272	1.743174	5.027371	14.550655	557	CUFF.1045.1	2414
BnaA01g26670D	BnaA01g26670D	=	CUFF.1046	CUFF.1046.1	100	3.582038	2.228960	4.935116	14.894766	752	CUFF.1046.1	905
BnaA01g26650D	BnaA01g26650D	=	CUFF.1047	CUFF.1047.1	100	2.523706	1.908046	3.139367	10.619494	2020	CUFF.1047.1	2006
BnaA01g26690D	BnaA01g26690D	=	CUFF.1048	CUFF.1048.1	100	43.172356	38.811293	47.533419	181.396369	815	CUFF.1048.1	663
BnaA01g26700D	BnaA01g26700D	j	CUFF.1049	CUFF.1049.1	48	0.382764	0.043311	0.722218	1.624302	1781	CUFF.1049.1	975
BnaA01g26700D	BnaA01g26700D	j	CUFF.1049	CUFF.1049.2	100	0.797578	0.342109	1.253048	3.384609	1781	CUFF.1049.1	975
BnaA01g26700D	BnaA01g26700D	j	CUFF.1049	CUFF.1049.3	90	0.714579	0.230152	1.199006	3.032393	1546	CUFF.1049.1	975
BnaA01g26750D	BnaA01g26750D	=	CUFF.1058	CUFF.1058.1	100	45.311630	38.609549	52.013712	191.738824	543	CUFF.1058.1	502
BnaA01g26750D	BnaA01g26750D	x	CUFF.1059	CUFF.1059.1	100	8.696378	4.639188	12.753568	36.799235	451	CUFF.1059.1	502
BnaA01g26740D	BnaA01g26740D	j	CUFF.1061	CUFF.1061.1	41	1.604050	1.044734	2.163365	6.664477	2244	CUFF.1061.1	2158
BnaA01g26740D	BnaA01g26740D	j	CUFF.1061	CUFF.1061.2	100	3.958804	2.862400	5.055209	16.447969	1528	CUFF.1061.1	2158
BnaA01g26740D	BnaA01g26740D	j	CUFF.1061	CUFF.1061.3	60	2.357051	1.277991	3.436111	9.793034	1201	CUFF.1061.1	2158
BnaA01g26740D	BnaA01g26740D	j	CUFF.1061	CUFF.1061.4	80	3.148715	2.330917	3.966514	13.082226	2185	CUFF.1061.1	2158
BnaA01g26760D	BnaA01g26760D	=	CUFF.1063	CUFF.1063.1	100	4.008389	2.813391	5.203388	16.256020	958	CUFF.1063.1	909
BnaA01g26770D	BnaA01g26770D	j	CUFF.1064	CUFF.1064.1	100	2.295551	1.751656	2.839445	9.532604	2321	CUFF.1064.1	2719
BnaA01g26730D	BnaA01g26730D	j	CUFF.1065	CUFF.1065.1	34	2.788378	2.058946	3.517810	11.665508	2535	CUFF.1065.1	2384
BnaA01g26730D	BnaA01g26730D	j	CUFF.1065	CUFF.1065.2	22	1.832853	1.214609	2.451097	7.667957	2435	CUFF.1065.1	2384
BnaA01g26730D	BnaA01g26730D	c	CUFF.1065	CUFF.1065.3	100	8.150568	6.835760	9.465377	34.098865	1893	CUFF.1065.1	2384
BnaA01g26820D	BnaA01g26820D	=	CUFF.1069	CUFF.1069.1	100	4.280247	3.749098	4.811395	17.901923	4165	CUFF.1069.1	3901
BnaA01g26800D	BnaA01g26800D	j	CUFF.1070	CUFF.1070.1	27	0.344665	0.064028	0.625301	1.410240	2355	CUFF.1070.2	2711
BnaA01g26800D	BnaA01g26800D	j	CUFF.1070	CUFF.1070.2	25	0.326128	0.058044	0.594213	1.334397	2360	CUFF.1070.2	2711
BnaA01g26800D	BnaA01g26800D	j	CUFF.1070	CUFF.1070.3	100	1.294842	0.828434	1.761249	5.298015	2360	CUFF.1070.2	2711
BnaA01g26810D	BnaA01g26810D	=	CUFF.1071	CUFF.1071.1	100	1.132151	0.566075	1.698226	4.847226	1134	CUFF.1071.1	1089
BnaA01g25300D	BnaA01g25300D	e	CUFF.1050	CUFF.1050.1	100	7.826700	6.300850	9.352550	33.103903	1380	CUFF.1050.1	1676
BnaA01g25300D	BnaA01g25300D	j	CUFF.1051	CUFF.1051.1	37	19.859053	17.310428	22.407678	83.996086	1371	CUFF.1050.1	1676
BnaA01g25300D	BnaA01g25300D	c	CUFF.1051	CUFF.1051.2	100	54.237303	49.453095	59.021510	229.402734	1103	CUFF.1050.1	1676
BnaA01g25310D	BnaA01g25310D	j	CUFF.1052	CUFF.1052.1	26	1.809381	1.285878	2.332884	7.511621	2496	CUFF.1052.1	3478
BnaA01g25310D	BnaA01g25310D	j	CUFF.1052	CUFF.1052.2	16	1.110512	0.601256	1.619768	4.610276	1814	CUFF.1052.1	3478
BnaA01g25310D	BnaA01g25310D	c	CUFF.1052	CUFF.1052.3	100	6.941642	4.012254	9.871030	28.818137	464	CUFF.1052.1	3478
BnaA01g25310D	BnaA01g25310D	c	CUFF.1052	CUFF.1052.4	32	2.189448	1.112159	3.266738	9.089467	934	CUFF.1052.1	3478
BnaA01g25310D	BnaA01g25310D	c	CUFF.1053	CUFF.1053.1	100	1.928632	1.173286	2.683977	7.952341	1142	CUFF.1053.1	3478
BnaA01g25320D	BnaA01g25320D	j	CUFF.1054	CUFF.1054.1	64	4.154946	3.120477	5.189416	17.306266	1361	CUFF.1054.1	2001
BnaA01g25320D	BnaA01g25320D	j	CUFF.1054	CUFF.1054.2	100	6.470062	3.811203	9.128920	26.949230	546	CUFF.1054.1	2001
BnaA01g25330D	BnaA01g25330D	=	CUFF.1055	CUFF.1055.1	100	2.638246	1.869573	3.406919	10.732051	1427	CUFF.1055.1	1385
BnaA01g25340D	BnaA01g25340D	=	CUFF.1056	CUFF.1056.1	100	3.986503	3.046102	4.926904	16.759843	1495	CUFF.1056.1	1626
BnaA01g25350D	BnaA01g25350D	j	CUFF.1057	CUFF.1057.1	100	2.550545	1.888033	3.213057	10.722864	1838	CUFF.1057.1	1446
BnaA01g25380D	BnaA01g25380D	j	CUFF.1060	CUFF.1060.1	100	4.061665	3.155021	4.968308	16.912731	1564	CUFF.1060.1	1784
BnaA01g25390D	BnaA01g25390D	j	CUFF.1066	CUFF.1066.1	100	6.038813	5.003007	7.074619	25.106816	1972	CUFF.1066.2	2108
BnaA01g25390D	BnaA01g25390D	j	CUFF.1066	CUFF.1066.2	20	1.207798	0.674374	1.741223	5.021512	2031	CUFF.1066.2	2108
BnaA01g25400D	BnaA01g25400D	=	CUFF.1067	CUFF.1067.1	100	12.127182	8.761434	15.492930	47.927736	510	CUFF.1067.1	590
BnaA01g26780D	BnaA01g26780D	j	CUFF.1073	CUFF.1073.1	40	4.285058	2.663180	5.906936	17.551657	895	CUFF.1073.2	1388
BnaA01g26780D	BnaA01g26780D	j	CUFF.1073	CUFF.1073.2	100	10.744583	8.454958	13.034208	44.009959	903	CUFF.1073.2	1388
BnaA01g26720D	BnaA01g26720D	=	CUFF.1078	CUFF.1078.1	100	30.183243	27.319991	33.046496	122.843066	2021	CUFF.1078.1	1909
BnaA01g26720D	BnaA01g26720D	o	CUFF.1079	CUFF.1079.1	100	100.961489	94.643613	107.279365	410.904113	1627	CUFF.1078.1	1909
BnaA01g27420D	BnaA01g27420D	=	CUFF.1080	CUFF.1080.1	100	19.269219	17.262626	21.275812	79.530863	1463	CUFF.1080.1	1644
BnaA01g28090D	BnaA01g28090D	j	CUFF.1117	CUFF.1117.1	100	0.937936	0.529011	1.346862	4.127126	1724	CUFF.1117.1	4258
BnaA01g27990D	BnaA01g27990D	=	CUFF.1106	CUFF.1106.1	100	11.916496	9.937320	13.895672	48.580997	1015	CUFF.1106.1	1633
BnaA01g28140D	BnaA01g28140D	j	CUFF.1132	CUFF.1132.1	72	4.788990	3.505778	6.072202	20.026416	1047	CUFF.1132.1	1389
BnaA01g28140D	BnaA01g28140D	j	CUFF.1132	CUFF.1132.2	100	6.611273	1.541665	11.680881	27.646768	314	CUFF.1132.1	1389
-	-	u	CUFF.1116	CUFF.1116.1	100	75.762042	70.025518	81.498567	312.998679	1085	CUFF.1116.1	-
BnaA01g26840D	BnaA01g26840D	=	CUFF.1122	CUFF.1122.1	100	6.673213	5.042714	8.303712	27.582586	894	CUFF.1122.1	871
BnaA01g26860D	BnaA01g26860D	=	CUFF.1124	CUFF.1124.1	100	8.789557	7.614078	9.965036	36.828575	1892	CUFF.1124.1	1808
BnaA01g26890D	BnaA01g26890D	c	CUFF.1127	CUFF.1127.1	100	5.907742	3.012862	8.802622	24.198819	429	CUFF.1127.1	552
BnaA01g26920D	BnaA01g26920D	c	CUFF.1134	CUFF.1134.1	100	3.515417	1.427801	5.603033	13.520650	447	CUFF.1134.1	626
BnaA01g24690D	BnaA01g24690D	e	CUFF.1095	CUFF.1095.1	100	34.357930	31.751911	36.963949	142.619615	2602	CUFF.1095.1	2015
BnaA01g24690D	BnaA01g24690D	j	CUFF.1096	CUFF.1096.1	100	73.951733	69.021173	78.882292	306.973315	1765	CUFF.1095.1	2015
BnaA01g24700D	BnaA01g24700D	j	CUFF.1097	CUFF.1097.1	28	1.019505	0.308797	1.730213	4.308192	952	CUFF.1097.1	1067
BnaA01g24700D	BnaA01g24700D	j	CUFF.1097	CUFF.1097.2	47	1.704892	0.678255	2.731529	7.204479	947	CUFF.1097.1	1067
BnaA01g24700D	BnaA01g24700D	j	CUFF.1097	CUFF.1097.3	61	2.183834	1.012685	3.354983	9.228374	851	CUFF.1097.1	1067
BnaA01g24700D	BnaA01g24700D	=	CUFF.1097	CUFF.1097.4	100	3.608366	2.123019	5.093714	15.248116	860	CUFF.1097.1	1067
BnaA01g24730D	BnaA01g24730D	=	CUFF.1104	CUFF.1104.1	100	16.645801	13.593079	19.698523	69.344418	849	CUFF.1104.1	815
BnaA01g24730D	BnaA01g24730D	o	CUFF.1105	CUFF.1105.1	100	254.065419	232.880753	275.250085	1058.406159	440	CUFF.1104.1	815
-	-	u	CUFF.1110	CUFF.1110.1	89	3.028791	2.297731	3.759851	12.703146	2360	CUFF.1110.1	-
-	-	u	CUFF.1110	CUFF.1110.2	57	1.944909	1.362871	2.526948	8.157202	2360	CUFF.1110.1	-
-	-	u	CUFF.1110	CUFF.1110.3	100	3.406555	2.523210	4.289900	14.287537	1867	CUFF.1110.1	-
BnaA01g24760D	BnaA01g24760D	=	CUFF.1115	CUFF.1115.1	100	7.727418	6.802479	8.652358	32.232823	2893	CUFF.1115.1	2895
BnaA01g24770D	BnaA01g24770D	j	CUFF.1119	CUFF.1119.1	51	1.820583	1.097441	2.543725	7.781433	1287	CUFF.1119.1	997
BnaA01g24770D	BnaA01g24770D	c	CUFF.1119	CUFF.1119.2	100	3.541657	1.955498	5.127815	15.137546	684	CUFF.1119.1	997
BnaA01g24800D	BnaA01g24800D	e	CUFF.1123	CUFF.1123.1	100	52.895700	46.240691	59.550708	223.959555	549	CUFF.1123.1	536
BnaA01g24810D	BnaA01g24810D	j	CUFF.1125	CUFF.1125.1	100	1.062486	0.609441	1.515532	4.425617	1550	CUFF.1125.1	2937
BnaA01g24820D	BnaA01g24820D	=	CUFF.1128	CUFF.1128.1	100	8.026847	6.728535	9.325159	34.207921	1679	CUFF.1128.2	1762
BnaA01g24820D	BnaA01g24820D	j	CUFF.1128	CUFF.1128.2	15	1.172663	0.595623	1.749703	4.997523	1774	CUFF.1128.2	1762
BnaA01g24830D	BnaA01g24830D	j	CUFF.1133	CUFF.1133.1	62	0.491522	0.193070	0.789975	2.078725	2402	CUFF.1133.1	1508
BnaA01g24830D	BnaA01g24830D	j	CUFF.1133	CUFF.1133.2	100	0.797770	0.348149	1.247390	3.373892	1675	CUFF.1133.1	1508
BnaA01g24830D	BnaA01g24830D	o	CUFF.1133	CUFF.1133.3	89	0.706831	0.226205	1.187457	2.989299	1682	CUFF.1133.1	1508
BnaA01g24840D	BnaA01g24840D	j	CUFF.1135	CUFF.1135.1	62	1.230723	0.812281	1.649165	5.204920	2602	CUFF.1135.1	1908
BnaA01g24840D	BnaA01g24840D	c	CUFF.1135	CUFF.1135.2	100	1.996764	0.814945	3.178583	8.444625	701	CUFF.1135.1	1908
-	-	u	CUFF.1137	CUFF.1137.1	100	3.039570	2.288961	3.790179	12.705751	2399	CUFF.1137.3	-
-	-	u	CUFF.1137	CUFF.1137.2	23	0.686560	0.303200	1.069921	2.869900	2615	CUFF.1137.3	-
-	-	u	CUFF.1137	CUFF.1137.3	67	2.048659	1.503488	2.593830	8.563627	3051	CUFF.1137.3	-
BnaA01g28450D	BnaA01g28450D	i	CUFF.1138	CUFF.1138.1	100	14.530949	6.109682	22.952215	27.631210	264	CUFF.1138.1	792
BnaA01g28410D	BnaA01g28410D	j	CUFF.1140	CUFF.1140.1	100	8.788850	7.909019	9.668680	36.645322	3775	CUFF.1140.1	3922
BnaA01g28500D	BnaA01g28500D	=	CUFF.1145	CUFF.1145.1	100	18.771336	16.217466	21.325207	79.645725	1060	CUFF.1145.1	1019
BnaA01g28790D	BnaA01g28790D	j	CUFF.1151	CUFF.1151.1	100	7.239941	5.824131	8.655752	29.531125	1223	CUFF.1151.1	1790
BnaA01g28800D	BnaA01g28800D	j	CUFF.1152	CUFF.1152.1	66	0.886534	0.463848	1.309219	3.687292	2600	CUFF.1152.3	2698
BnaA01g28800D	BnaA01g28800D	j	CUFF.1152	CUFF.1152.2	36	0.483922	0.135995	0.831850	2.012741	1783	CUFF.1152.3	2698
BnaA01g28800D	BnaA01g28800D	j	CUFF.1152	CUFF.1152.3	100	1.335820	0.881799	1.789841	5.555973	2733	CUFF.1152.3	2698
BnaA01g28820D	BnaA01g28820D	=	CUFF.1155	CUFF.1155.1	100	11.873416	9.185413	14.561418	50.184609	666	CUFF.1155.1	754
BnaA01g28840D	BnaA01g28840D	o	CUFF.1157	CUFF.1157.1	100	4.985879	2.188027	7.783732	21.336858	413	CUFF.1157.1	1265
BnaA01g28830D	BnaA01g28830D	=	CUFF.1158	CUFF.1158.1	100	1.337817	0.495211	2.180422	5.840561	760	CUFF.1158.1	810
BnaA01g28850D	BnaA01g28850D	=	CUFF.1159	CUFF.1159.1	100	5.380008	4.508399	6.251618	22.808334	2204	CUFF.1159.1	2131
BnaA01g28880D	BnaA01g28880D	j	CUFF.1161	CUFF.1161.1	100	1.757371	1.139284	2.375459	7.533738	1482	CUFF.1161.1	1559
BnaA01g28900D	BnaA01g28900D	=	CUFF.1164	CUFF.1164.1	100	4.181680	2.826661	5.536699	16.754612	845	CUFF.1164.1	917
BnaA01g28910D	BnaA01g28910D	=	CUFF.1167	CUFF.1167.1	100	3.790561	2.641939	4.939184	15.595058	1015	CUFF.1167.1	957
BnaA01g28980D	BnaA01g28980D	=	CUFF.1172	CUFF.1172.1	100	4.966209	3.333863	6.598555	19.553970	743	CUFF.1172.1	839
BnaA01g19280D	BnaA01g19280D	j	CUFF.1062	CUFF.1062.1	100	4.968344	3.551181	6.385506	20.636263	902	CUFF.1062.1	1497
BnaA01g19300D	BnaA01g19300D	j	CUFF.1068	CUFF.1068.1	36	4.289950	3.055348	5.524552	17.945580	1413	CUFF.1068.1	1510
BnaA01g19300D	BnaA01g19300D	=	CUFF.1068	CUFF.1068.2	100	11.755367	9.918447	13.592288	49.174668	1413	CUFF.1068.1	1510
-	-	u	CUFF.1072	CUFF.1072.1	100	16.473043	14.944355	18.001731	68.283407	2042	CUFF.1072.1	-
BnaA01g19330D	BnaA01g19330D	e	CUFF.1074	CUFF.1074.1	100	3.247297	2.412413	4.082182	13.424433	1844	CUFF.1075.1	2766
BnaA01g19330D	BnaA01g19330D	j	CUFF.1075	CUFF.1075.1	87	5.820360	4.928446	6.712274	24.061561	2652	CUFF.1075.1	2766
BnaA01g19330D	BnaA01g19330D	c	CUFF.1075	CUFF.1075.2	100	6.670627	4.902117	8.439138	27.576593	973	CUFF.1075.1	2766
BnaA01g19340D	BnaA01g19340D	j	CUFF.1076	CUFF.1076.1	100	19.010476	15.738835	22.282117	79.265821	729	CUFF.1076.1	971
BnaA01g19380D	BnaA01g19380D	o	CUFF.1077	CUFF.1077.1	100	2.470733	1.987099	2.954368	10.300968	2929	CUFF.1077.1	2571
BnaA01g19390D	BnaA01g19390D	=	CUFF.1084	CUFF.1084.1	100	22.342698	19.382404	25.302992	93.715596	969	CUFF.1084.1	2604
BnaA01g19400D	BnaA01g19400D	=	CUFF.1086	CUFF.1086.1	100	5.475322	3.905349	7.045295	23.163342	806	CUFF.1086.1	978
BnaA01g19410D	BnaA01g19410D	e	CUFF.1087	CUFF.1087.1	100	3.904870	1.997765	5.811974	16.851071	609	CUFF.1087.1	624
BnaA01g19410D	BnaA01g19410D	=	CUFF.1088	CUFF.1088.1	100	28.038105	21.776255	34.299955	120.995613	445	CUFF.1087.1	624
BnaA01g19450D	BnaA01g19450D	j	CUFF.1093	CUFF.1093.1	17	2.634868	1.870775	3.398962	11.068092	1969	CUFF.1093.1	2073
BnaA01g19450D	BnaA01g19450D	j	CUFF.1093	CUFF.1093.2	100	15.181332	13.440266	16.922397	63.771069	1857	CUFF.1093.1	2073
BnaA01g19460D	BnaA01g19460D	e	CUFF.1148	CUFF.1148.1	100	82.105259	76.722487	87.488030	343.245201	1687	CUFF.1148.1	1270
BnaA01g19460D	BnaA01g19460D	=	CUFF.1149	CUFF.1149.1	100	526.294115	500.596261	551.991969	2200.199257	997	CUFF.1148.1	1270
BnaA01g19470D	BnaA01g19470D	=	CUFF.1150	CUFF.1150.1	100	17.569713	15.389035	19.750390	72.789477	1313	CUFF.1150.1	1113
BnaA01g19490D	BnaA01g19490D	j	CUFF.1153	CUFF.1153.1	93	1.825327	0.672008	2.978646	7.542360	793	CUFF.1153.1	468
BnaA01g19490D	BnaA01g19490D	j	CUFF.1153	CUFF.1153.2	100	1.959392	0.783767	3.135018	8.096325	790	CUFF.1153.1	468
BnaA01g19500D	BnaA01g19500D	j	CUFF.1160	CUFF.1160.1	100	11.928477	10.192603	13.664351	50.200633	1776	CUFF.1160.3	1619
BnaA01g19500D	BnaA01g19500D	j	CUFF.1160	CUFF.1160.2	28	3.359107	2.286687	4.431526	14.136699	1730	CUFF.1160.3	1619
BnaA01g19500D	BnaA01g19500D	j	CUFF.1160	CUFF.1160.3	91	10.876261	9.207346	12.545175	45.772412	1792	CUFF.1160.3	1619
-	-	u	CUFF.1165	CUFF.1165.1	100	2.145444	1.011902	3.278986	8.926440	687	CUFF.1165.1	-
BnaA01g19540D	BnaA01g19540D	j	CUFF.1169	CUFF.1169.1	33	2.056023	1.400226	2.711820	8.696826	1705	CUFF.1169.1	1600
BnaA01g19540D	BnaA01g19540D	c	CUFF.1169	CUFF.1169.2	100	6.187124	4.823088	7.551160	26.171080	1200	CUFF.1169.1	1600
BnaA01g19550D	BnaA01g19550D	j	CUFF.1170	CUFF.1170.1	100	2.579939	1.605393	3.554484	10.568995	951	CUFF.1170.1	940
BnaA01g29000D	BnaA01g29000D	j	CUFF.1175	CUFF.1175.1	100	1.727283	0.990949	2.463618	7.255731	1064	CUFF.1175.1	1089
BnaA01g29010D	BnaA01g29010D	e	CUFF.1176	CUFF.1176.1	100	6.104798	4.892121	7.317475	25.084981	1297	CUFF.1176.1	1204
BnaA01g28990D	BnaA01g28990D	=	CUFF.1177	CUFF.1177.1	85	2.428100	1.426789	3.429411	10.381358	1017	CUFF.1177.1	912
BnaA01g28990D	BnaA01g28990D	o	CUFF.1177	CUFF.1177.2	100	2.851680	1.030810	4.672551	12.192378	550	CUFF.1177.1	912
BnaA01g29020D	BnaA01g29020D	=	CUFF.1180	CUFF.1180.1	100	15.106704	12.496385	17.717024	63.776711	801	CUFF.1180.1	889
BnaA01g29030D	BnaA01g29030D	j	CUFF.1182	CUFF.1182.1	100	7.457915	5.873101	9.042730	31.366556	1058	CUFF.1182.1	968
BnaA01g29030D	BnaA01g29030D	c	CUFF.1182	CUFF.1182.2	61	4.583736	1.567062	7.600410	19.278310	401	CUFF.1182.1	968
BnaA01g29040D	BnaA01g29040D	j	CUFF.1183	CUFF.1183.1	100	2.504870	1.475371	3.534369	10.614021	846	CUFF.1183.1	913
-	-	u	CUFF.1188	CUFF.1188.1	100	23.863618	19.766066	27.961171	101.497228	601	CUFF.1188.1	-
BnaA01g29080D	BnaA01g29080D	=	CUFF.1187	CUFF.1187.1	100	8.703264	7.559972	9.846556	36.067364	1992	CUFF.1187.1	2054
BnaA01g29060D	BnaA01g29060D	j	CUFF.1191	CUFF.1191.1	100	6.094112	4.930092	7.258131	24.106044	1465	CUFF.1191.1	1167
BnaA01g29140D	BnaA01g29140D	j	CUFF.1192	CUFF.1192.1	99	0.689297	0.303705	1.074888	2.906927	2062	CUFF.1192.3	3152
BnaA01g29140D	BnaA01g29140D	j	CUFF.1192	CUFF.1192.2	78	0.539377	0.256934	0.821820	2.274679	2708	CUFF.1192.3	3152
BnaA01g29140D	BnaA01g29140D	j	CUFF.1192	CUFF.1192.3	100	0.692869	0.386395	0.999343	2.921992	2929	CUFF.1192.3	3152
BnaA01g29170D	BnaA01g29170D	j	CUFF.1195	CUFF.1195.1	100	2.052986	1.444986	2.660986	8.523331	2122	CUFF.1195.2	2403
BnaA01g29170D	BnaA01g29170D	j	CUFF.1195	CUFF.1195.2	36	0.731950	0.315148	1.148751	3.038817	2136	CUFF.1195.2	2403
BnaA01g29180D	BnaA01g29180D	e	CUFF.1196	CUFF.1196.1	100	3.725716	3.024744	4.426688	15.199108	2159	CUFF.1196.1	2043
BnaA01g29130D	BnaA01g29130D	j	CUFF.1198	CUFF.1198.1	62	20.231723	17.322404	23.141042	84.020137	1147	CUFF.1198.1	1156
BnaA01g29130D	BnaA01g29130D	=	CUFF.1198	CUFF.1198.2	100	32.824578	28.850406	36.798750	136.316889	1002	CUFF.1198.1	1156
-	-	u	CUFF.1202	CUFF.1202.1	100	4.500981	2.488081	6.513881	19.442237	520	CUFF.1202.1	-
BnaA01g29230D	BnaA01g29230D	j	CUFF.1203	CUFF.1203.1	100	12.021126	10.541556	13.500696	49.928971	1840	CUFF.1203.1	2508
BnaA01g23850D	BnaA01g23850D	c	CUFF.1098	CUFF.1098.1	100	56.502669	44.910657	68.094681	232.998254	342	CUFF.1098.2	642
BnaA01g23850D	BnaA01g23850D	j	CUFF.1098	CUFF.1098.2	24	13.289223	7.686758	18.891688	54.800345	344	CUFF.1098.2	642
BnaA01g23880D	BnaA01g23880D	j	CUFF.1103	CUFF.1103.1	50	6.890595	5.644535	8.136656	28.620642	1770	CUFF.1103.1	1636
BnaA01g23880D	BnaA01g23880D	c	CUFF.1103	CUFF.1103.2	100	13.710834	11.365310	16.056358	56.949050	1086	CUFF.1103.1	1636
BnaA01g23900D	BnaA01g23900D	j	CUFF.1109	CUFF.1109.1	12	0.754252	0.242253	1.266252	3.213488	1616	CUFF.1109.1	1877
BnaA01g23900D	BnaA01g23900D	j	CUFF.1109	CUFF.1109.2	100	6.275886	5.108223	7.443548	26.738378	1615	CUFF.1109.1	1877
BnaA01g23920D	BnaA01g23920D	j	CUFF.1111	CUFF.1111.1	100	1.275982	0.562917	1.989048	5.572311	934	CUFF.1111.1	2256
BnaA01g23920D	BnaA01g23920D	j	CUFF.1114	CUFF.1114.1	100	1.613694	0.640600	2.586788	7.061198	671	CUFF.1114.1	2256
BnaA01g24060D	BnaA01g24060D	o	CUFF.1131	CUFF.1131.1	31	1.260754	0.672255	1.849253	5.149652	1512	CUFF.1131.1	246
BnaA01g24060D	BnaA01g24060D	j	CUFF.1131	CUFF.1131.2	100	4.053257	3.052457	5.054057	16.555859	1426	CUFF.1131.1	246
BnaA01g24140D	BnaA01g24140D	j	CUFF.1139	CUFF.1139.1	100	7.854322	6.174253	9.534391	32.700819	993	CUFF.1139.1	1155
BnaA01g24150D	BnaA01g24150D	j	CUFF.1141	CUFF.1141.1	100	5.178781	4.008565	6.348998	21.828789	1260	CUFF.1141.1	1269
-	-	u	CUFF.1142	CUFF.1142.1	100	68.713843	54.937822	82.489864	170.494054	318	CUFF.1142.1	-
BnaA01g24160D	BnaA01g24160D	j	CUFF.1144	CUFF.1144.1	35	8.713999	6.938330	10.489668	36.561562	1235	CUFF.1144.1	1735
BnaA01g24160D	BnaA01g24160D	j	CUFF.1144	CUFF.1144.2	100	24.572581	20.426964	28.718197	103.099846	681	CUFF.1144.1	1735
BnaA01g24160D	BnaA01g24160D	e	CUFF.1146	CUFF.1146.1	100	7.616833	5.121719	10.111947	31.958152	668	CUFF.1144.1	1735
BnaA01g24250D	BnaA01g24250D	=	CUFF.1147	CUFF.1147.1	100	4.431798	3.428491	5.435106	17.750227	1382	CUFF.1147.1	1465
BnaA01g24280D	BnaA01g24280D	e	CUFF.1154	CUFF.1154.1	100	12.992986	10.661980	15.323993	54.417689	1093	CUFF.1156.1	1975
BnaA01g24280D	BnaA01g24280D	j	CUFF.1156	CUFF.1156.1	77	23.580032	21.272367	25.887697	98.758730	1993	CUFF.1156.1	1975
BnaA01g24280D	BnaA01g24280D	c	CUFF.1156	CUFF.1156.2	100	30.472156	26.775117	34.169194	127.624569	1062	CUFF.1156.1	1975
BnaA01g24310D	BnaA01g24310D	j	CUFF.1163	CUFF.1163.1	100	3.471107	2.574473	4.367741	14.008350	1370	CUFF.1163.1	1559
BnaA01g24320D	BnaA01g24320D	=	CUFF.1166	CUFF.1166.1	100	3.296070	1.859034	4.733106	14.493344	662	CUFF.1166.1	1000
BnaA01g24360D	BnaA01g24360D	o	CUFF.1178	CUFF.1178.1	100	10.996615	9.826997	12.166233	45.890836	3699	CUFF.1178.1	3054
BnaA01g24380D	BnaA01g24380D	j	CUFF.1179	CUFF.1179.1	100	7.160445	6.243629	8.077260	29.881813	4105	CUFF.1179.1	378
-	-	u	CUFF.1181	CUFF.1181.1	100	5.929124	5.098730	6.759519	24.497970	2449	CUFF.1181.1	-
BnaA01g24420D	BnaA01g24420D	=	CUFF.1185	CUFF.1185.1	100	9.938899	7.905880	11.971917	42.029073	944	CUFF.1185.2	1577
BnaA01g24420D	BnaA01g24420D	j	CUFF.1185	CUFF.1185.2	34	3.426079	2.428663	4.423495	14.488016	1318	CUFF.1185.2	1577
BnaA01g24430D	BnaA01g24430D	=	CUFF.1190	CUFF.1190.1	100	27.085140	23.561701	30.608579	111.639845	867	CUFF.1190.1	910
BnaA01g24440D	BnaA01g24440D	=	CUFF.1199	CUFF.1199.1	100	246.344779	229.356339	263.333218	1032.682041	591	CUFF.1200.1	1081
BnaA01g24440D	BnaA01g24440D	e	CUFF.1200	CUFF.1200.1	100	39.880589	36.194510	43.566668	167.180193	1236	CUFF.1200.1	1081
BnaA01g29490D	BnaA01g29490D	j	CUFF.1204	CUFF.1204.1	100	38.543242	35.814056	41.272427	158.944022	1563	CUFF.1204.1	1571
BnaA01g29500D	BnaA01g29500D	=	CUFF.1205	CUFF.1205.1	100	4.961311	3.692203	6.230418	21.098840	1056	CUFF.1205.1	1198
BnaA01g29520D	BnaA01g29520D	j	CUFF.1207	CUFF.1207.1	32	0.764366	0.166146	1.362585	3.236293	1134	CUFF.1207.1	1253
BnaA01g29520D	BnaA01g29520D	=	CUFF.1207	CUFF.1207.2	100	2.384428	1.466449	3.302408	10.095573	1134	CUFF.1207.1	1253
BnaA01g29510D	BnaA01g29510D	j	CUFF.1208	CUFF.1208.1	100	3.434565	2.137194	4.731937	13.601062	774	CUFF.1208.1	2920
BnaA01g29510D	BnaA01g29510D	j	CUFF.1209	CUFF.1209.1	84	1.000364	0.562559	1.438169	4.197184	1875	CUFF.1209.1	2920
BnaA01g29510D	BnaA01g29510D	j	CUFF.1209	CUFF.1209.2	100	1.189867	0.641192	1.738543	4.992275	1524	CUFF.1209.1	2920
BnaA01g29610D	BnaA01g29610D	j	CUFF.1213	CUFF.1213.1	86	2.705735	1.939729	3.471741	11.469288	1661	CUFF.1213.1	2028
BnaA01g29610D	BnaA01g29610D	=	CUFF.1213	CUFF.1213.2	100	3.160406	1.859466	4.461346	13.396580	885	CUFF.1213.1	2028
BnaA01g29630D	BnaA01g29630D	=	CUFF.1214	CUFF.1214.1	100	16.024046	14.678743	17.369349	65.809186	2546	CUFF.1214.1	2529
BnaA01g29680D	BnaA01g29680D	=	CUFF.1215	CUFF.1215.1	71	1.832910	1.280587	2.385232	7.562544	1860	CUFF.1215.1	1196
BnaA01g29680D	BnaA01g29680D	j	CUFF.1215	CUFF.1215.2	100	2.593768	0.615430	4.572107	10.701831	446	CUFF.1215.1	1196
BnaA01g29660D	BnaA01g29660D	j	CUFF.1219	CUFF.1219.1	100	20.751835	18.992488	22.511182	87.201047	2510	CUFF.1219.1	2226
BnaA01g29690D	BnaA01g29690D	=	CUFF.1221	CUFF.1221.1	100	11.965245	10.780901	13.149589	50.088718	2907	CUFF.1221.1	3036
BnaA01g29560D	BnaA01g29560D	j	CUFF.1216	CUFF.1216.1	100	4.690237	3.515677	5.864797	19.887212	1154	CUFF.1216.1	1159
BnaA01g29580D	BnaA01g29580D	j	CUFF.1216	CUFF.1216.2	65	3.055582	2.293467	3.817697	12.956063	1639	CUFF.1216.2	1020
BnaA01g29570D	BnaA01g29570D	=	CUFF.1217	CUFF.1217.1	100	3.327489	2.419713	4.235264	13.400373	1292	CUFF.1217.1	1101
BnaA01g29590D	BnaA01g29590D	j	CUFF.1222	CUFF.1222.1	28	0.637677	0.213058	1.062296	2.593774	1584	CUFF.1222.2	3471
BnaA01g29590D	BnaA01g29590D	j	CUFF.1222	CUFF.1222.2	20	0.454244	0.140116	0.768372	1.847654	2589	CUFF.1222.2	3471
BnaA01g29590D	BnaA01g29590D	j	CUFF.1222	CUFF.1222.3	100	2.242617	1.677598	2.807636	9.121925	2589	CUFF.1222.2	3471
BnaA01g29710D	BnaA01g29710D	o	CUFF.1226	CUFF.1226.1	45	0.570683	0.129807	1.011559	2.385966	1491	CUFF.1226.2	1826
BnaA01g29710D	BnaA01g29710D	o	CUFF.1226	CUFF.1226.2	50	0.633735	0.226421	1.041048	2.649578	1913	CUFF.1226.2	1826
BnaA01g29710D	BnaA01g29710D	o	CUFF.1226	CUFF.1226.3	100	1.264639	0.679325	1.849954	5.287326	1788	CUFF.1226.2	1826
BnaA01g29710D	BnaA01g29710D	o	CUFF.1226	CUFF.1226.4	46	0.578829	0.157671	0.999988	2.420026	1772	CUFF.1226.2	1826
BnaA01g29850D	BnaA01g29850D	j	CUFF.1232	CUFF.1232.1	100	4.052840	2.691095	5.414586	17.361895	989	CUFF.1233.1	1542
BnaA01g29850D	BnaA01g29850D	e	CUFF.1233	CUFF.1233.1	100	2.940731	2.041367	3.840096	12.597750	1488	CUFF.1233.1	1542
BnaA01g29870D	BnaA01g29870D	j	CUFF.1239	CUFF.1239.1	42	0.424183	0.065113	0.783253	1.743105	1816	CUFF.1239.1	1843
BnaA01g29870D	BnaA01g29870D	j	CUFF.1239	CUFF.1239.2	50	0.511542	0.166091	0.856994	2.102093	1816	CUFF.1239.1	1843
BnaA01g29870D	BnaA01g29870D	=	CUFF.1239	CUFF.1239.3	100	1.020811	0.482207	1.559416	4.194842	1816	CUFF.1239.1	1843
BnaA01g29870D	BnaA01g29870D	j	CUFF.1239	CUFF.1239.4	65	0.667661	0.242804	1.092518	2.743633	1816	CUFF.1239.1	1843
BnaA01g29870D	BnaA01g29870D	j	CUFF.1239	CUFF.1239.5	83	0.848365	0.326074	1.370656	3.486204	1816	CUFF.1239.1	1843
BnaA01g29820D	BnaA01g29820D	j	CUFF.1241	CUFF.1241.1	19	2.416001	1.508534	3.323468	10.040177	1320	CUFF.1241.1	1379
BnaA01g29820D	BnaA01g29820D	c	CUFF.1241	CUFF.1241.2	100	12.637979	10.365396	14.910562	52.519654	1039	CUFF.1241.1	1379
BnaA01g29820D	BnaA01g29820D	j	CUFF.1241	CUFF.1241.3	26	3.282704	1.834042	4.731366	13.641933	981	CUFF.1241.1	1379
-	-	u	CUFF.1242	CUFF.1242.1	100	1.974369	0.783780	3.164958	8.134571	592	CUFF.1242.1	-
BnaA01g15900D	BnaA01g15900D	=	CUFF.1081	CUFF.1081.1	100	5.451594	4.271550	6.631637	22.787594	1296	CUFF.1081.1	1195
BnaA01g15910D	BnaA01g15910D	=	CUFF.1082	CUFF.1082.1	100	3.094284	2.238093	3.950474	13.071918	1453	CUFF.1082.1	1560
BnaA01g15910D	BnaA01g15910D	e	CUFF.1083	CUFF.1083.1	100	1.125220	0.319498	1.930941	4.753534	868	CUFF.1082.1	1560
BnaA01g15920D	BnaA01g15920D	x	CUFF.1085	CUFF.1085.1	100	0.779831	0.391366	1.168295	3.168985	1676	CUFF.1085.1	1763
BnaA01g15940D	BnaA01g15940D	=	CUFF.1089	CUFF.1089.1	100	22.077504	18.174009	25.980999	93.131760	638	CUFF.1089.1	826
BnaA01g15950D	BnaA01g15950D	=	CUFF.1090	CUFF.1090.1	100	36.507569	33.720652	39.294486	151.941587	1954	CUFF.1090.1	2462
BnaA01g15960D	BnaA01g15960D	=	CUFF.1091	CUFF.1091.1	100	6.092693	4.318474	7.866912	25.448468	759	CUFF.1091.1	799
BnaA01g15980D	BnaA01g15980D	c	CUFF.1092	CUFF.1092.1	100	2.126108	1.028762	3.223454	8.437140	701	CUFF.1092.1	1377
BnaA01g16000D	BnaA01g16000D	j	CUFF.1094	CUFF.1094.1	100	4.288054	2.144027	6.432082	18.354781	474	CUFF.1094.1	405
BnaA01g16040D	BnaA01g16040D	j	CUFF.1099	CUFF.1099.1	25	0.972804	0.378766	1.566843	4.085897	1155	CUFF.1099.1	869
BnaA01g16040D	BnaA01g16040D	j	CUFF.1099	CUFF.1099.2	100	3.858328	2.747098	4.969559	16.205449	1145	CUFF.1099.1	869
BnaA01g16050D	BnaA01g16050D	=	CUFF.1100	CUFF.1100.1	100	1.716126	1.221326	2.210926	7.207939	2221	CUFF.1100.1	1467
BnaA01g16060D	BnaA01g16060D	j	CUFF.1101	CUFF.1101.1	100	4.516768	2.897279	6.136256	18.274168	702	CUFF.1101.1	1690
BnaA01g16060D	BnaA01g16060D	j	CUFF.1102	CUFF.1102.1	100	3.946628	2.643681	5.249576	16.546702	857	CUFF.1102.1	1690
BnaA01g16070D	BnaA01g16070D	j	CUFF.1107	CUFF.1107.1	69	0.507055	0.281800	0.732310	2.111328	3881	CUFF.1107.1	7278
BnaA01g16070D	BnaA01g16070D	j	CUFF.1107	CUFF.1107.2	100	0.734452	0.393130	1.075774	3.058186	2637	CUFF.1107.1	7278
BnaA01g16070D	BnaA01g16070D	c	CUFF.1108	CUFF.1108.1	100	0.922976	0.580191	1.265761	3.859025	2228	CUFF.1108.1	7278
BnaA01g16070D	BnaA01g16070D	c	CUFF.1112	CUFF.1112.1	100	2.209592	1.635918	2.783266	9.310792	2032	CUFF.1112.1	7278
BnaA01g16080D	BnaA01g16080D	j	CUFF.1113	CUFF.1113.1	100	7.732869	6.446092	9.019645	32.584814	1599	CUFF.1113.1	1628
BnaA01g16080D	BnaA01g16080D	c	CUFF.1113	CUFF.1113.2	84	6.482815	4.000779	8.964852	27.317330	589	CUFF.1113.1	1628
BnaA01g16100D	BnaA01g16100D	=	CUFF.1118	CUFF.1118.1	100	7.257035	5.459138	9.054933	30.823185	837	CUFF.1118.1	1675
BnaA01g16110D	BnaA01g16110D	o	CUFF.1120	CUFF.1120.1	100	9.112574	5.728249	12.496899	38.676287	438	CUFF.1120.1	4348
BnaA01g16110D	BnaA01g16110D	j	CUFF.1121	CUFF.1121.1	100	7.012047	6.138427	7.885667	29.251426	2911	CUFF.1121.1	4348
BnaA01g16130D	BnaA01g16130D	c	CUFF.1126	CUFF.1126.1	100	175.291787	158.672274	191.911301	726.903223	439	CUFF.1126.1	678
BnaA01g16140D	BnaA01g16140D	=	CUFF.1129	CUFF.1129.1	100	3.197490	2.379537	4.015442	13.264192	1787	CUFF.1129.3	1774
BnaA01g16140D	BnaA01g16140D	j	CUFF.1129	CUFF.1129.2	23	0.725141	0.277110	1.173171	3.008111	1787	CUFF.1129.3	1774
BnaA01g16140D	BnaA01g16140D	j	CUFF.1129	CUFF.1129.3	15	0.473560	0.056753	0.890366	1.964475	1788	CUFF.1129.3	1774
BnaA01g16160D	BnaA01g16160D	j	CUFF.1130	CUFF.1130.1	100	1.467893	0.812176	2.123610	6.279507	1145	CUFF.1130.1	924
BnaA01g16170D	BnaA01g16170D	=	CUFF.1136	CUFF.1136.1	100	35.761895	31.043223	40.480568	150.341793	705	CUFF.1136.2	687
BnaA01g16170D	BnaA01g16170D	j	CUFF.1136	CUFF.1136.2	12	4.213881	2.759614	5.668147	17.715011	837	CUFF.1136.2	687
BnaA01g16230D	BnaA01g16230D	e	CUFF.1143	CUFF.1143.1	100	1.640544	0.646741	2.634347	6.688483	662	CUFF.1143.1	558
BnaA01g16240D	BnaA01g16240D	j	CUFF.1162	CUFF.1162.1	100	28.977567	26.544149	31.410986	122.880155	2288	CUFF.1162.2	2519
BnaA01g16240D	BnaA01g16240D	j	CUFF.1162	CUFF.1162.2	38	10.996056	9.461187	12.530925	46.629071	2329	CUFF.1162.2	2519
BnaA01g16260D	BnaA01g16260D	o	CUFF.1168	CUFF.1168.1	100	0.619235	0.247121	0.991349	2.498520	1466	CUFF.1168.1	2934
BnaA01g16260D	BnaA01g16260D	o	CUFF.1171	CUFF.1171.1	100	4.600605	3.857802	5.343407	19.375896	2619	CUFF.1171.1	2934
BnaA01g16270D	BnaA01g16270D	=	CUFF.1173	CUFF.1173.1	100	75.503535	65.949868	85.057203	317.990512	482	CUFF.1173.1	774
BnaA01g16280D	BnaA01g16280D	=	CUFF.1174	CUFF.1174.1	100	3.846403	2.809813	4.882992	15.750127	1161	CUFF.1174.1	1423
BnaA01g16310D	BnaA01g16310D	j	CUFF.1184	CUFF.1184.1	100	2.800872	1.884799	3.716945	11.894187	1311	CUFF.1186.1	819
BnaA01g16310D	BnaA01g16310D	e	CUFF.1186	CUFF.1186.1	100	1.513450	0.828135	2.198765	6.427021	1393	CUFF.1186.1	819
BnaA01g16310D	BnaA01g16310D	e	CUFF.1189	CUFF.1189.1	100	41.547154	36.486385	46.607924	171.244427	660	CUFF.1189.1	819
-	-	u	CUFF.1193	CUFF.1193.1	100	3.668511	2.495677	4.841346	15.196952	1297	CUFF.1193.1	-
-	-	u	CUFF.1194	CUFF.1194.1	100	23.829529	20.851855	26.807203	98.714759	1094	CUFF.1193.1	-
-	-	u	CUFF.1197	CUFF.1197.1	100	20.974556	18.305820	23.643292	87.341508	1092	CUFF.1197.1	-
BnaA01g16360D	BnaA01g16360D	j	CUFF.1201	CUFF.1201.1	100	3.630853	2.895440	4.366266	14.980923	2061	CUFF.1201.1	1946
BnaA01g16390D	BnaA01g16390D	e	CUFF.1206	CUFF.1206.1	100	3.500775	1.891226	5.110324	15.257328	601	CUFF.1206.1	569
BnaA01g16400D	BnaA01g16400D	x	CUFF.1210	CUFF.1210.1	100	2.968261	1.970997	3.965525	12.628508	1247	CUFF.1210.1	1455
BnaA01g16400D	BnaA01g16400D	e	CUFF.1211	CUFF.1211.1	100	0.919795	0.375406	1.464183	3.913280	1589	CUFF.1211.1	1455
BnaA01g16400D	BnaA01g16400D	j	CUFF.1212	CUFF.1212.1	100	1.937658	1.068108	2.807208	8.243793	1126	CUFF.1211.1	1455
BnaA01g16420D	BnaA01g16420D	j	CUFF.1218	CUFF.1218.1	100	5.689861	4.950151	6.429571	23.808258	3553	CUFF.1218.1	3562
BnaA01g16420D	BnaA01g16420D	e	CUFF.1220	CUFF.1220.1	100	9.003960	6.992035	11.015884	37.675543	1086	CUFF.1218.1	3562
BnaA01g16420D	BnaA01g16420D	x	CUFF.1223	CUFF.1223.1	100	6.166943	4.357660	7.976226	25.804528	970	CUFF.1223.1	3562
BnaA01g16430D	BnaA01g16430D	e	CUFF.1228	CUFF.1228.1	100	32.928866	29.951044	35.906688	139.061659	1481	CUFF.1228.1	877
BnaA01g16430D	BnaA01g16430D	=	CUFF.1229	CUFF.1229.1	100	239.881535	222.746023	257.017048	1013.041998	560	CUFF.1228.1	877
BnaA01g16440D	BnaA01g16440D	=	CUFF.1230	CUFF.1230.1	100	22.284415	19.951192	24.617638	94.101171	1492	CUFF.1230.1	1586
BnaA01g16450D	BnaA01g16450D	e	CUFF.1235	CUFF.1235.1	100	1.523739	0.897514	2.149965	6.191026	1444	CUFF.1235.1	1030
BnaA01g16450D	BnaA01g16450D	j	CUFF.1236	CUFF.1236.1	42	3.130649	1.667695	4.593603	12.719975	811	CUFF.1235.1	1030
BnaA01g16450D	BnaA01g16450D	=	CUFF.1236	CUFF.1236.2	100	7.423547	5.149663	9.697432	30.162225	702	CUFF.1235.1	1030
BnaA01g16460D	BnaA01g16460D	=	CUFF.1238	CUFF.1238.1	100	2.245009	1.507826	2.982193	9.109219	1339	CUFF.1238.1	1164
BnaA01g16470D	BnaA01g16470D	o	CUFF.1240	CUFF.1240.1	100	2.985301	1.940990	4.029612	12.449127	971	CUFF.1240.1	1215
BnaA01g16490D	BnaA01g16490D	=	CUFF.1249	CUFF.1249.1	100	3.546979	2.426598	4.667359	14.971679	989	CUFF.1249.1	1012
-	-	u	CUFF.1254	CUFF.1254.1	100	11.853573	10.033992	13.673153	49.428750	1238	CUFF.1254.1	-
BnaA01g29880D	BnaA01g29880D	=	CUFF.1251	CUFF.1251.1	100	65.064113	59.025022	71.103204	266.119995	814	CUFF.1251.1	480
BnaA01g29890D	BnaA01g29890D	=	CUFF.1257	CUFF.1257.1	100	2.653520	1.848296	3.458744	11.192191	1289	CUFF.1257.1	1342
BnaA01g29910D	BnaA01g29910D	o	CUFF.1258	CUFF.1258.1	100	4.740363	3.505032	5.975694	19.775867	1054	CUFF.1258.1	2006
BnaA01g29910D	BnaA01g29910D	=	CUFF.1263	CUFF.1263.1	100	7.372249	5.523964	9.220533	30.399997	948	CUFF.1263.2	2006
BnaA01g29910D	BnaA01g29910D	j	CUFF.1263	CUFF.1263.2	51	3.732607	2.470335	4.994879	15.391673	1104	CUFF.1263.2	2006
BnaA01g29920D	BnaA01g29920D	j	CUFF.1264	CUFF.1264.1	100	4.170113	3.323403	5.016822	17.347470	1970	CUFF.1264.1	2005
BnaA01g29920D	BnaA01g29920D	j	CUFF.1264	CUFF.1264.2	32	1.336229	0.506468	2.165990	5.558651	1091	CUFF.1264.1	2005
BnaA01g29940D	BnaA01g29940D	j	CUFF.1270	CUFF.1270.1	23	4.074630	2.392021	5.757240	17.276309	869	CUFF.1270.1	969
BnaA01g29940D	BnaA01g29940D	=	CUFF.1270	CUFF.1270.2	100	17.695564	14.705844	20.685284	75.028654	869	CUFF.1270.1	969
BnaA01g29950D	BnaA01g29950D	j	CUFF.1271	CUFF.1271.1	100	1.995764	1.349062	2.642465	8.463125	1508	CUFF.1271.1	1843
BnaA01g29980D	BnaA01g29980D	=	CUFF.1277	CUFF.1277.1	100	2.409338	1.745978	3.072698	10.282263	1658	CUFF.1277.1	1185
BnaA01g29990D	BnaA01g29990D	=	CUFF.1280	CUFF.1280.1	100	1.589322	1.018421	2.160223	6.818702	1474	CUFF.1280.1	1320
BnaA01g30020D	BnaA01g30020D	j	CUFF.1281	CUFF.1281.1	100	4.053843	2.759750	5.347936	17.397503	881	CUFF.1281.1	1071
BnaA01g29770D	BnaA01g29770D	j	CUFF.1268	CUFF.1268.1	84	76.114012	71.067415	81.160609	317.807216	1551	CUFF.1268.1	1561
BnaA01g29770D	BnaA01g29770D	c	CUFF.1268	CUFF.1268.2	100	90.337388	79.950697	100.724079	377.195645	527	CUFF.1268.1	1561
-	-	u	CUFF.1272	CUFF.1272.1	100	0.718923	0.334643	1.103204	2.918059	1472	CUFF.1272.1	-
-	-	u	CUFF.1279	CUFF.1279.1	100	1.382597	0.691298	2.073895	5.753787	972	CUFF.1279.1	-
BnaA01g30040D	BnaA01g30040D	j	CUFF.1283	CUFF.1283.1	100	0.993962	0.618503	1.369420	4.161237	2086	CUFF.1283.1	3402
BnaA01g29900D	BnaA01g29900D	j	CUFF.1287	CUFF.1287.1	80	1.935897	1.425527	2.446267	8.004272	3337	CUFF.1287.1	2706
BnaA01g29900D	BnaA01g29900D	j	CUFF.1287	CUFF.1287.2	33	0.800478	0.443256	1.157699	3.309701	3137	CUFF.1287.1	2706
BnaA01g29900D	BnaA01g29900D	j	CUFF.1287	CUFF.1287.3	70	1.684880	1.178069	2.191692	6.966404	3065	CUFF.1287.1	2706
BnaA01g29900D	BnaA01g29900D	j	CUFF.1287	CUFF.1287.4	100	2.407308	1.842473	2.972143	9.953394	3312	CUFF.1287.1	2706
BnaA01g28170D	BnaA01g28170D	c	CUFF.1225	CUFF.1225.1	100	11.453796	6.440264	16.467328	49.203541	357	CUFF.1225.2	1826
BnaA01g28170D	BnaA01g28170D	j	CUFF.1225	CUFF.1225.2	41	4.704625	3.127925	6.281325	20.210260	779	CUFF.1225.2	1826
BnaA01g28170D	BnaA01g28170D	j	CUFF.1227	CUFF.1227.1	28	1.331213	0.507763	2.154662	5.627530	1027	CUFF.1227.1	1826
BnaA01g28170D	BnaA01g28170D	j	CUFF.1227	CUFF.1227.2	27	1.268997	0.391225	2.146769	5.364521	1027	CUFF.1227.1	1826
BnaA01g28170D	BnaA01g28170D	c	CUFF.1227	CUFF.1227.3	100	4.731661	3.240911	6.222410	20.002488	1027	CUFF.1227.1	1826
BnaA01g28170D	BnaA01g28170D	j	CUFF.1227	CUFF.1227.4	44	2.092036	0.965419	3.218653	8.843813	959	CUFF.1227.1	1826
BnaA01g28220D	BnaA01g28220D	=	CUFF.1231	CUFF.1231.1	100	2.683599	1.931389	3.435808	10.789048	1827	CUFF.1231.1	1708
BnaA01g28220D	BnaA01g28220D	j	CUFF.1231	CUFF.1231.2	44	1.176859	0.604068	1.749650	4.731403	1827	CUFF.1231.1	1708
BnaA01g28250D	BnaA01g28250D	j	CUFF.1243	CUFF.1243.1	36	5.612655	4.616206	6.609103	23.089318	2319	CUFF.1243.1	2495
BnaA01g28250D	BnaA01g28250D	c	CUFF.1243	CUFF.1243.2	100	15.530059	13.631755	17.428362	63.887497	1711	CUFF.1243.1	2495
BnaA01g28260D	BnaA01g28260D	=	CUFF.1244	CUFF.1244.1	100	10.419208	8.801685	12.036731	42.492261	1257	CUFF.1244.1	915
BnaA01g28290D	BnaA01g28290D	j	CUFF.1252	CUFF.1252.1	100	2.380821	1.594812	3.166830	10.064457	1263	CUFF.1252.1	522
BnaA01g28310D	BnaA01g28310D	=	CUFF.1255	CUFF.1255.1	78	1.182555	0.754975	1.610136	5.053901	2135	CUFF.1255.1	2244
BnaA01g28310D	BnaA01g28310D	j	CUFF.1255	CUFF.1255.2	100	1.520665	0.407536	2.633795	6.498887	680	CUFF.1255.1	2244
BnaA01g28330D	BnaA01g28330D	j	CUFF.1266	CUFF.1266.1	100	27.030632	25.135428	28.925835	113.075396	3212	CUFF.1266.1	3677
BnaA01g28350D	BnaA01g28350D	=	CUFF.1275	CUFF.1275.1	100	4.134427	2.760995	5.507858	17.025533	806	CUFF.1275.1	477
BnaA01g28370D	BnaA01g28370D	j	CUFF.1285	CUFF.1285.1	100	13.830131	12.376259	15.284003	57.910666	2240	CUFF.1285.1	1623
BnaA01g28390D	BnaA01g28390D	=	CUFF.1289	CUFF.1289.1	100	14.791051	9.998203	19.583900	62.648093	406	CUFF.1289.1	633
BnaA01g28400D	BnaA01g28400D	=	CUFF.1290	CUFF.1290.1	100	1.091703	0.587582	1.595824	4.623952	1399	CUFF.1290.1	1002
BnaA01g30280D	BnaA01g30280D	=	CUFF.1293	CUFF.1293.1	100	2.316804	1.192989	3.440619	10.169667	704	CUFF.1293.1	609
BnaA01g30210D	BnaA01g30210D	=	CUFF.1297	CUFF.1297.1	100	32.424733	28.964838	35.884627	136.127909	1103	CUFF.1299.1	1253
BnaA01g30210D	BnaA01g30210D	e	CUFF.1299	CUFF.1299.1	100	3.546920	2.502991	4.590849	14.890942	1396	CUFF.1299.1	1253
BnaA01g30340D	BnaA01g30340D	=	CUFF.1300	CUFF.1300.1	100	1.858084	1.079341	2.636827	7.935395	1023	CUFF.1300.1	1072
BnaA01g30390D	BnaA01g30390D	j	CUFF.1304	CUFF.1304.1	100	2.779704	1.760458	3.798950	11.537815	953	CUFF.1304.1	962
BnaA01g30370D	BnaA01g30370D	=	CUFF.1305	CUFF.1305.1	100	2.065260	1.402323	2.728197	8.576062	1450	CUFF.1305.1	1422
BnaA01g30320D	BnaA01g30320D	=	CUFF.1308	CUFF.1308.1	100	30.828863	28.428649	33.229077	128.515951	1616	CUFF.1308.1	1751
BnaA01g30530D	BnaA01g30530D	=	CUFF.1313	CUFF.1313.1	100	17.122538	14.196783	20.048292	71.833817	746	CUFF.1313.1	559
BnaA01g30510D	BnaA01g30510D	c	CUFF.1314	CUFF.1314.1	100	7.721539	6.645152	8.797925	32.469388	1958	CUFF.1314.1	2321
BnaA01g30500D	BnaA01g30500D	x	CUFF.1318	CUFF.1318.1	100	8.099908	6.504261	9.695555	33.566424	1526	CUFF.1318.1	1840
BnaA01g30500D	BnaA01g30500D	=	CUFF.1319	CUFF.1319.1	100	9.414730	7.854168	10.975292	39.015112	1704	CUFF.1319.1	1840
BnaA01g30640D	BnaA01g30640D	e	CUFF.1320	CUFF.1320.1	100	2.653945	1.327582	3.980308	10.741165	633	CUFF.1320.1	459
BnaA01g30630D	BnaA01g30630D	=	CUFF.1324	CUFF.1324.1	100	52.600038	47.353813	57.846263	220.457779	836	CUFF.1324.1	903
BnaA01g30650D	BnaA01g30650D	=	CUFF.1326	CUFF.1326.1	100	2.279224	1.635153	2.923295	9.497699	2257	CUFF.1326.2	1897
BnaA01g30650D	BnaA01g30650D	j	CUFF.1326	CUFF.1326.2	25	0.562344	0.216888	0.907800	2.343330	2329	CUFF.1326.2	1897
BnaA01g30650D	BnaA01g30650D	j	CUFF.1326	CUFF.1326.3	47	1.072544	0.597608	1.547479	4.469370	2321	CUFF.1326.2	1897
BnaA01g30750D	BnaA01g30750D	j	CUFF.1333	CUFF.1333.1	100	33.315224	28.603329	38.027119	141.459146	628	CUFF.1333.1	422
BnaA01g29240D	BnaA01g29240D	j	CUFF.1259	CUFF.1259.1	100	0.939926	0.471702	1.408150	3.933339	1670	CUFF.1259.2	1539
BnaA01g29240D	BnaA01g29240D	j	CUFF.1259	CUFF.1259.2	85	0.795209	0.382229	1.208189	3.327738	1772	CUFF.1259.2	1539
BnaA01g29260D	BnaA01g29260D	j	CUFF.1261	CUFF.1261.1	100	1.737600	1.181905	2.293296	7.083104	1745	CUFF.1261.1	1757
BnaA01g29280D	BnaA01g29280D	j	CUFF.1267	CUFF.1267.1	100	0.630798	0.281134	0.980462	2.650175	1594	CUFF.1267.1	1683
BnaA01g29290D	BnaA01g29290D	j	CUFF.1276	CUFF.1276.1	23	0.615899	0.302076	0.929721	2.593740	2559	CUFF.1276.1	2145
BnaA01g29290D	BnaA01g29290D	j	CUFF.1276	CUFF.1276.2	100	2.627323	2.027061	3.227585	11.064473	2559	CUFF.1276.1	2145
BnaA01g29290D	BnaA01g29290D	e	CUFF.1278	CUFF.1278.1	100	2.178053	1.326639	3.029466	9.172455	1413	CUFF.1276.1	2145
BnaA01g29300D	BnaA01g29300D	=	CUFF.1282	CUFF.1282.1	100	2.620026	1.310013	3.930039	11.390838	626	CUFF.1282.1	493
-	-	u	CUFF.1284	CUFF.1284.1	100	10.273858	8.607227	11.940489	40.935804	1179	CUFF.1284.1	-
BnaA01g29370D	BnaA01g29370D	j	CUFF.1294	CUFF.1294.1	100	1.960870	1.371202	2.550538	8.035100	2266	CUFF.1294.1	1809
BnaA01g29370D	BnaA01g29370D	=	CUFF.1294	CUFF.1294.2	100	1.966195	1.246711	2.685679	8.056922	1727	CUFF.1294.1	1809
BnaA01g29380D	BnaA01g29380D	=	CUFF.1296	CUFF.1296.1	100	2.589267	1.854170	3.324364	10.455641	1535	CUFF.1296.1	1119
BnaA01g29390D	BnaA01g29390D	e	CUFF.1298	CUFF.1298.1	100	10.114824	8.965369	11.264279	40.897310	2200	CUFF.1298.1	1662
BnaA01g29400D	BnaA01g29400D	=	CUFF.1301	CUFF.1301.1	100	21.198350	14.202747	28.193953	90.140189	352	CUFF.1302.1	612
BnaA01g29400D	BnaA01g29400D	e	CUFF.1302	CUFF.1302.1	100	2.526060	1.019401	4.032718	10.741378	567	CUFF.1302.1	612
BnaA01g29420D	BnaA01g29420D	c	CUFF.1307	CUFF.1307.1	100	1.637516	0.580193	2.694840	6.202598	626	CUFF.1307.1	1389
BnaA01g29430D	BnaA01g29430D	j	CUFF.1311	CUFF.1311.1	38	1.267707	0.570820	1.964594	5.158939	1186	CUFF.1311.3	1205
BnaA01g29430D	BnaA01g29430D	j	CUFF.1311	CUFF.1311.2	100	3.365057	2.245062	4.485051	13.694117	1115	CUFF.1311.3	1205
BnaA01g29430D	BnaA01g29430D	j	CUFF.1311	CUFF.1311.3	24	0.798729	0.257746	1.339712	3.250432	1205	CUFF.1311.3	1205
BnaA01g29430D	BnaA01g29430D	x	CUFF.1312	CUFF.1312.1	100	1.793600	0.612418	2.974783	7.299066	727	CUFF.1312.1	1205
BnaA01g29440D	BnaA01g29440D	e	CUFF.1315	CUFF.1315.1	100	6.036448	4.287175	7.785722	25.463520	866	CUFF.1316.1	1162
BnaA01g29440D	BnaA01g29440D	j	CUFF.1316	CUFF.1316.1	96	9.357329	7.590060	11.124599	39.471977	1154	CUFF.1316.1	1162
BnaA01g29440D	BnaA01g29440D	=	CUFF.1316	CUFF.1316.2	100	9.708060	7.245115	12.171006	40.951463	755	CUFF.1316.1	1162
BnaA01g29450D	BnaA01g29450D	j	CUFF.1321	CUFF.1321.1	16	1.316516	0.542649	2.090383	5.196687	985	CUFF.1321.1	627
BnaA01g29450D	BnaA01g29450D	j	CUFF.1321	CUFF.1321.2	100	7.980719	5.889813	10.071624	31.502313	848	CUFF.1321.1	627
BnaA01g29450D	BnaA01g29450D	j	CUFF.1321	CUFF.1321.3	38	2.993472	1.298019	4.688926	11.816142	700	CUFF.1321.1	627
BnaA01g29460D	BnaA01g29460D	j	CUFF.1323	CUFF.1323.1	100	1.651546	1.126290	2.176801	6.973354	2577	CUFF.1323.1	2554
BnaA01g29460D	BnaA01g29460D	j	CUFF.1323	CUFF.1323.2	100	1.651546	1.131040	2.172051	6.973354	2577	CUFF.1323.1	2554
BnaA01g29460D	BnaA01g29460D	p	CUFF.1327	CUFF.1327.1	100	0.773937	0.427822	1.120052	3.229326	1875	CUFF.1327.1	2554
BnaA01g29470D	BnaA01g29470D	j	CUFF.1330	CUFF.1330.1	100	6.192864	5.146445	7.239284	25.245772	1798	CUFF.1330.1	1798
BnaA01g30730D	BnaA01g30730D	j	CUFF.1334	CUFF.1334.1	100	2.308035	1.786277	2.829792	9.821508	3365	CUFF.1334.1	3250
BnaA01g30730D	BnaA01g30730D	j	CUFF.1334	CUFF.1334.2	35	0.805645	0.456742	1.154548	3.428307	3360	CUFF.1334.1	3250
BnaA01g30730D	BnaA01g30730D	j	CUFF.1334	CUFF.1334.3	22	0.512186	0.244961	0.779412	2.179535	3364	CUFF.1334.1	3250
BnaA01g30780D	BnaA01g30780D	o	CUFF.1337	CUFF.1337.1	100	4.650586	2.325293	6.975879	18.307631	455	CUFF.1337.1	1930
BnaA01g30760D	BnaA01g30760D	=	CUFF.1338	CUFF.1338.1	100	3.534799	2.659068	4.410529	14.968324	1466	CUFF.1338.1	1537
BnaA01g30810D	BnaA01g30810D	j	CUFF.1342	CUFF.1342.1	100	3.232378	2.032570	4.432186	12.909458	827	CUFF.1342.1	1020
BnaA01g26950D	BnaA01g26950D	j	CUFF.1247	CUFF.1247.1	14	4.307853	2.594175	6.021532	17.962560	875	CUFF.1247.1	2200
BnaA01g26950D	BnaA01g26950D	c	CUFF.1247	CUFF.1247.2	100	30.105857	26.237878	33.973837	125.533116	875	CUFF.1247.1	2200
BnaA01g26950D	BnaA01g26950D	j	CUFF.1250	CUFF.1250.1	100	1.694762	0.942788	2.446737	6.888345	1398	CUFF.1250.2	2200
BnaA01g26950D	BnaA01g26950D	j	CUFF.1250	CUFF.1250.2	90	1.532050	0.825996	2.238104	6.227003	1416	CUFF.1250.2	2200
BnaA01g26980D	BnaA01g26980D	=	CUFF.1256	CUFF.1256.1	100	25.022292	22.207965	27.836619	103.672848	1183	CUFF.1256.1	1219
BnaA01g27000D	BnaA01g27000D	=	CUFF.1262	CUFF.1262.1	100	6.326790	5.237673	7.415906	26.452078	1705	CUFF.1262.1	1886
BnaA01g27010D	BnaA01g27010D	c	CUFF.1273	CUFF.1273.1	88	9.371902	7.799307	10.944497	39.615886	1567	CUFF.1273.1	1706
BnaA01g27010D	BnaA01g27010D	j	CUFF.1273	CUFF.1273.2	100	10.667348	8.683723	12.650973	45.091854	1224	CUFF.1273.1	1706
BnaA01g27090D	BnaA01g27090D	=	CUFF.1286	CUFF.1286.1	100	35.705766	32.850618	38.560914	145.990239	1781	CUFF.1286.1	1859
BnaA01g27100D	BnaA01g27100D	j	CUFF.1288	CUFF.1288.1	100	4.264885	2.805942	5.723828	17.854196	759	CUFF.1288.1	795
BnaA01g27120D	BnaA01g27120D	p	CUFF.1291	CUFF.1291.1	100	1.592298	0.564171	2.620425	6.667917	637	CUFF.1291.1	156
BnaA01g27130D	BnaA01g27130D	j	CUFF.1292	CUFF.1292.1	100	4.696190	3.618222	5.774158	19.573033	1284	CUFF.1292.1	1210
BnaA01g27140D	BnaA01g27140D	=	CUFF.1295	CUFF.1295.1	100	2.314172	1.387355	3.240990	9.751791	978	CUFF.1295.1	852
BnaA01g27160D	BnaA01g27160D	j	CUFF.1303	CUFF.1303.1	100	5.888095	5.048618	6.727572	24.264660	2717	CUFF.1303.1	3037
BnaA01g27160D	BnaA01g27160D	e	CUFF.1306	CUFF.1306.1	100	7.764937	4.168522	11.361351	31.999069	470	CUFF.1303.1	3037
BnaA01g27170D	BnaA01g27170D	=	CUFF.1309	CUFF.1309.1	100	17.819916	15.759589	19.880243	74.511318	1482	CUFF.1309.1	1539
BnaA01g27290D	BnaA01g27290D	j	CUFF.1325	CUFF.1325.1	100	1.758564	1.222737	2.294391	7.419754	1859	CUFF.1325.1	3561
BnaA01g27290D	BnaA01g27290D	c	CUFF.1329	CUFF.1329.1	56	1.703875	1.045288	2.362461	7.142759	1602	CUFF.1329.1	3561
BnaA01g27290D	BnaA01g27290D	j	CUFF.1329	CUFF.1329.2	100	3.047853	1.852914	4.242792	12.776809	973	CUFF.1329.1	3561
BnaA01g27300D	BnaA01g27300D	=	CUFF.1331	CUFF.1331.1	100	60.437070	52.996822	67.877318	255.745701	557	CUFF.1331.1	613
BnaA01g27320D	BnaA01g27320D	=	CUFF.1335	CUFF.1335.1	100	13.746014	10.669482	16.822545	58.914633	632	CUFF.1336.1	1147
BnaA01g27320D	BnaA01g27320D	e	CUFF.1336	CUFF.1336.1	100	8.078724	5.784622	10.372826	34.624953	645	CUFF.1336.1	1147
BnaA01g27340D	BnaA01g27340D	=	CUFF.1339	CUFF.1339.1	100	10.709813	7.157519	14.262108	45.480907	459	CUFF.1339.1	592
BnaA01g27360D	BnaA01g27360D	=	CUFF.1340	CUFF.1340.1	100	10.913599	9.195985	12.631213	45.699953	1266	CUFF.1340.1	1151
BnaA01g25680D	BnaA01g25680D	=	CUFF.1224	CUFF.1224.1	100	10.690287	9.302505	12.078069	43.723880	1835	CUFF.1224.1	1964
BnaA01g25700D	BnaA01g25700D	j	CUFF.1234	CUFF.1234.1	100	0.905076	0.580561	1.229591	3.711223	2547	CUFF.1234.1	2754
BnaA01g25720D	BnaA01g25720D	j	CUFF.1237	CUFF.1237.1	73	1.162523	0.348107	1.976939	4.920677	899	CUFF.1237.2	1173
BnaA01g25720D	BnaA01g25720D	j	CUFF.1237	CUFF.1237.2	100	1.587236	0.862501	2.311970	6.718381	1212	CUFF.1237.2	1173
BnaA01g25730D	BnaA01g25730D	e	CUFF.1245	CUFF.1245.1	100	10.477184	6.630622	14.323746	43.604352	425	CUFF.1248.1	1473
BnaA01g25730D	BnaA01g25730D	e	CUFF.1246	CUFF.1246.1	100	1.949020	0.915282	2.982758	8.111507	943	CUFF.1248.1	1473
BnaA01g25730D	BnaA01g25730D	=	CUFF.1248	CUFF.1248.1	100	4.658707	3.223761	6.093652	19.388787	967	CUFF.1248.1	1473
BnaA01g25770D	BnaA01g25770D	=	CUFF.1253	CUFF.1253.1	100	10.033181	8.139893	11.926469	41.812577	1124	CUFF.1253.2	1233
BnaA01g25770D	BnaA01g25770D	j	CUFF.1253	CUFF.1253.2	20	2.039882	1.129535	2.950229	8.501065	1288	CUFF.1253.2	1233
BnaA01g25780D	BnaA01g25780D	j	CUFF.1260	CUFF.1260.1	100	8.483262	6.634506	10.332017	35.766726	977	CUFF.1260.2	1828
BnaA01g25780D	BnaA01g25780D	j	CUFF.1260	CUFF.1260.2	22	1.866176	0.900330	2.832022	7.868082	1008	CUFF.1260.2	1828
BnaA01g25790D	BnaA01g25790D	j	CUFF.1265	CUFF.1265.1	32	1.978859	1.158107	2.799612	8.191569	1584	CUFF.1265.1	1855
BnaA01g25790D	BnaA01g25790D	=	CUFF.1265	CUFF.1265.2	100	6.149636	4.868694	7.430578	25.456673	1505	CUFF.1265.1	1855
BnaA01g25800D	BnaA01g25800D	j	CUFF.1269	CUFF.1269.1	100	1.863822	1.353025	2.374618	7.896255	2208	CUFF.1269.1	3496
BnaA01g25800D	BnaA01g25800D	c	CUFF.1269	CUFF.1269.2	97	1.804928	0.546707	3.063149	7.646746	591	CUFF.1269.1	3496
BnaA01g25810D	BnaA01g25810D	c	CUFF.1274	CUFF.1274.1	100	7.262614	5.667818	8.857410	30.740505	1005	CUFF.1274.1	2459
BnaA01g25880D	BnaA01g25880D	j	CUFF.1310	CUFF.1310.1	100	61.765497	57.707905	65.823088	259.227947	1839	CUFF.1310.1	2433
BnaA01g25900D	BnaA01g25900D	=	CUFF.1317	CUFF.1317.1	100	28.718572	25.968351	31.468793	119.988492	1445	CUFF.1317.1	1593
BnaA01g25910D	BnaA01g25910D	j	CUFF.1322	CUFF.1322.1	100	3.686387	3.080897	4.291876	15.418058	3333	CUFF.1322.2	3441
BnaA01g25910D	BnaA01g25910D	j	CUFF.1322	CUFF.1322.2	19	0.704719	0.394148	1.015290	2.947438	3335	CUFF.1322.2	3441
BnaA01g25920D	BnaA01g25920D	j	CUFF.1328	CUFF.1328.1	100	3.154721	2.510837	3.798604	13.306255	2795	CUFF.1328.1	2716
BnaA01g25920D	BnaA01g25920D	j	CUFF.1328	CUFF.1328.2	99	3.113621	2.388468	3.838775	13.132903	2222	CUFF.1328.1	2716
BnaA01g25920D	BnaA01g25920D	j	CUFF.1328	CUFF.1328.3	78	2.452306	1.706221	3.198390	10.343548	1919	CUFF.1328.1	2716
BnaA01g25930D	BnaA01g25930D	e	CUFF.1332	CUFF.1332.1	100	6.446915	2.710669	10.183160	27.166935	347	CUFF.1332.1	345
BnaA01g25930D	BnaA01g25930D	i	CUFF.1341	CUFF.1341.1	100	6.718281	4.287447	9.149114	28.026136	596	CUFF.1343.1	345
BnaA01g25930D	BnaA01g25930D	i	CUFF.1343	CUFF.1343.1	100	3.576308	2.219587	4.933029	14.919009	837	CUFF.1343.1	345
BnaA01g25930D	BnaA01g25930D	i	CUFF.1344	CUFF.1344.1	100	44.009345	36.093347	51.925342	183.590402	428	CUFF.1344.1	345
BnaA01g30790D	BnaA01g30790D	=	CUFF.1345	CUFF.1345.1	100	15.059175	13.444147	16.674203	63.266771	1992	CUFF.1345.1	1900
BnaA01g30570D	BnaA01g30570D	j	CUFF.1350	CUFF.1350.1	100	201.988047	187.486935	216.489159	838.271763	610	CUFF.1350.1	705
BnaA01g30430D	BnaA01g30430D	j	CUFF.1347	CUFF.1347.1	19	1.218024	0.681044	1.755004	5.126089	2137	CUFF.1347.1	2176
BnaA01g30430D	BnaA01g30430D	j	CUFF.1347	CUFF.1347.2	100	6.567830	5.477370	7.658290	27.640909	1969	CUFF.1347.1	2176
BnaA01g30440D	BnaA01g30440D	=	CUFF.1349	CUFF.1349.1	100	7.462027	5.842471	9.081584	29.872335	969	CUFF.1349.1	996
BnaA01g30450D	BnaA01g30450D	=	CUFF.1353	CUFF.1353.1	100	8.985045	7.438748	10.531342	37.235139	1275	CUFF.1353.1	1917
BnaA01g30460D	BnaA01g30460D	c	CUFF.1354	CUFF.1354.1	100	2.802037	1.842311	3.761764	11.532782	1064	CUFF.1354.1	1122
BnaA01g30470D	BnaA01g30470D	j	CUFF.1356	CUFF.1356.1	13	0.944512	0.246383	1.642641	3.924057	918	CUFF.1356.1	786
BnaA01g30470D	BnaA01g30470D	=	CUFF.1356	CUFF.1356.2	100	7.380765	5.230887	9.530642	30.664028	693	CUFF.1356.1	786
BnaA01g30480D	BnaA01g30480D	j	CUFF.1357	CUFF.1357.1	23	0.764388	0.459759	1.069017	3.203167	4204	CUFF.1357.1	4143
BnaA01g30480D	BnaA01g30480D	j	CUFF.1357	CUFF.1357.2	100	3.266234	2.747502	3.784965	13.687147	4204	CUFF.1357.1	4143
-	-	u	CUFF.1358	CUFF.1358.1	100	159.274466	122.704609	195.844323	690.554546	233	CUFF.1360.1	-
BnaA01g30480D	BnaA01g30480D	p	CUFF.1360	CUFF.1360.1	100	14.143027	7.199160	21.086895	61.318879	308	CUFF.1360.1	4143
BnaA01g30490D	BnaA01g30490D	=	CUFF.1361	CUFF.1361.1	100	9.185154	7.830020	10.540287	38.424455	2140	CUFF.1362.1	2025
BnaA01g30490D	BnaA01g30490D	e	CUFF.1362	CUFF.1362.1	84	2.278824	1.682024	2.875625	9.533054	2837	CUFF.1362.1	2025
BnaA01g30490D	BnaA01g30490D	e	CUFF.1362	CUFF.1362.2	100	2.715670	1.857326	3.574014	11.360522	2014	CUFF.1362.1	2025
BnaA01g30900D	BnaA01g30900D	j	CUFF.1364	CUFF.1364.1	100	2.378223	1.224616	3.531831	8.434334	692	CUFF.1364.1	739
BnaA01g30870D	BnaA01g30870D	=	CUFF.1366	CUFF.1366.1	100	7.455055	5.847081	9.063029	31.750242	981	CUFF.1366.1	1092
BnaA01g30060D	BnaA01g30060D	j	CUFF.1346	CUFF.1346.1	100	13.095870	12.072276	14.119463	54.785692	4948	CUFF.1346.1	3646
BnaA01g30060D	BnaA01g30060D	j	CUFF.1346	CUFF.1346.2	66	8.665994	7.061153	10.270836	36.253606	1420	CUFF.1346.1	3646
BnaA01g30080D	BnaA01g30080D	j	CUFF.1348	CUFF.1348.1	100	2.231348	1.459722	3.002973	9.443117	1582	CUFF.1348.1	1457
BnaA01g30080D	BnaA01g30080D	j	CUFF.1348	CUFF.1348.2	25	0.566442	0.152680	0.980204	2.397197	1573	CUFF.1348.1	1457
BnaA01g30080D	BnaA01g30080D	j	CUFF.1348	CUFF.1348.3	27	0.600342	0.148157	1.052526	2.540660	1582	CUFF.1348.1	1457
BnaA01g30090D	BnaA01g30090D	j	CUFF.1351	CUFF.1351.1	80	3.523458	2.681773	4.365143	14.827215	2069	CUFF.1351.2	2316
BnaA01g30090D	BnaA01g30090D	j	CUFF.1351	CUFF.1351.2	100	4.396320	3.509012	5.283627	18.500341	2185	CUFF.1351.2	2316
BnaA01g30100D	BnaA01g30100D	j	CUFF.1352	CUFF.1352.1	40	0.608112	0.202361	1.013862	2.597375	1747	CUFF.1352.1	1764
BnaA01g30100D	BnaA01g30100D	=	CUFF.1352	CUFF.1352.2	100	1.512027	0.936509	2.087545	6.458192	1747	CUFF.1352.1	1764
BnaA01g30110D	BnaA01g30110D	=	CUFF.1355	CUFF.1355.1	100	2.116981	1.456840	2.777122	8.639091	1540	CUFF.1355.1	1824
BnaA01g30140D	BnaA01g30140D	e	CUFF.1359	CUFF.1359.1	100	0.960623	0.428131	1.493115	3.970086	1129	CUFF.1359.1	2012
BnaA01g30150D	BnaA01g30150D	j	CUFF.1363	CUFF.1363.1	100	1.267576	0.833961	1.701192	5.498688	1987	CUFF.1363.1	5097
BnaA01g30150D	BnaA01g30150D	j	CUFF.1365	CUFF.1365.1	100	0.867225	0.503761	1.230688	3.698328	1918	CUFF.1365.1	5097
-	-	u	CUFF.1367	CUFF.1367.1	100	109.449340	82.944973	135.953708	472.935867	248	CUFF.1367.1	-
BnaA01g30180D	BnaA01g30180D	=	CUFF.1368	CUFF.1368.1	100	4.141894	3.325678	4.958110	17.234931	1821	CUFF.1368.1	1839
BnaA01g30190D	BnaA01g30190D	c	CUFF.1369	CUFF.1369.1	100	6.539254	3.667613	9.410894	28.439637	450	CUFF.1369.1	1958
BnaA01g30850D	BnaA01g30850D	j	CUFF.1370	CUFF.1370.1	56	6.240567	4.730102	7.751032	26.406104	1224	CUFF.1370.3	1778
BnaA01g30850D	BnaA01g30850D	j	CUFF.1370	CUFF.1370.2	26	2.906526	1.797200	4.015852	12.298567	1224	CUFF.1370.3	1778
BnaA01g30850D	BnaA01g30850D	j	CUFF.1370	CUFF.1370.3	100	11.067247	9.081054	13.053439	46.829539	1233	CUFF.1370.3	1778
BnaA01g31290D	BnaA01g31290D	e	CUFF.1371	CUFF.1371.1	100	3.513708	2.271571	4.755844	14.602976	825	CUFF.1371.1	1021
-	-	u	CUFF.1372	CUFF.1372.1	100	1.111042	0.683473	1.538612	4.548912	1806	CUFF.1372.1	-
BnaA01g31300D	BnaA01g31300D	j	CUFF.1373	CUFF.1373.1	100	4.091072	3.128466	5.053677	17.078054	1423	CUFF.1373.1	1224
BnaA01g31320D	BnaA01g31320D	=	CUFF.1374	CUFF.1374.1	100	16.852834	14.231007	19.474660	69.659098	863	CUFF.1374.1	841
BnaA01g31380D	BnaA01g31380D	=	CUFF.1375	CUFF.1375.1	100	4.950533	3.876071	6.024996	20.880069	1339	CUFF.1375.1	1248
BnaA01g31360D	BnaA01g31360D	j	CUFF.1376	CUFF.1376.1	100	12.671250	10.227233	15.115267	54.113442	814	CUFF.1376.1	1134
BnaA01g31400D	BnaA01g31400D	=	CUFF.1377	CUFF.1377.1	100	78.380984	67.282161	89.479807	325.455473	398	CUFF.1377.1	533
BnaA01g31410D	BnaA01g31410D	j	CUFF.1379	CUFF.1379.1	100	3.967232	3.323748	4.610716	16.259455	4193	CUFF.1379.1	1812
BnaA01g31420D	BnaA01g31420D	=	CUFF.1380	CUFF.1380.1	100	8.456536	7.412955	9.500116	34.658589	3193	CUFF.1380.1	2031
BnaA01g31350D	BnaA01g31350D	=	CUFF.1388	CUFF.1388.1	100	115.294983	107.027926	123.562040	483.258204	891	CUFF.1388.1	952
BnaA01g32490D	BnaA01g32490D	j	CUFF.1392	CUFF.1392.1	100	1.769891	0.627094	2.912687	7.277357	597	CUFF.1392.1	1772
BnaA01g28540D	BnaA01g28540D	j	CUFF.1378	CUFF.1378.1	100	9.018014	7.827730	10.208298	37.538507	2706	CUFF.1378.1	1290
BnaA01g28540D	BnaA01g28540D	j	CUFF.1378	CUFF.1378.2	51	4.569961	3.648740	5.491181	19.022980	2705	CUFF.1378.1	1290
BnaA01g28550D	BnaA01g28550D	=	CUFF.1381	CUFF.1381.1	100	49.944606	44.318500	55.570712	209.727562	711	CUFF.1381.1	796
BnaA01g28580D	BnaA01g28580D	j	CUFF.1382	CUFF.1382.1	100	17.467417	14.856365	20.078469	73.360919	957	CUFF.1382.1	1237
BnaA01g28590D	BnaA01g28590D	j	CUFF.1383	CUFF.1383.1	100	1.737181	0.735022	2.739340	7.266184	695	CUFF.1383.1	976
BnaA01g28610D	BnaA01g28610D	c	CUFF.1384	CUFF.1384.1	100	16.368907	12.435131	20.302683	69.060517	523	CUFF.1384.1	794
BnaA01g28630D	BnaA01g28630D	j	CUFF.1385	CUFF.1385.1	100	1.665674	0.863125	2.468223	7.185065	1160	CUFF.1385.1	1887
BnaA01g28630D	BnaA01g28630D	j	CUFF.1385	CUFF.1385.2	79	1.312236	0.407703	2.216769	5.660473	904	CUFF.1385.1	1887
BnaA01g28640D	BnaA01g28640D	j	CUFF.1386	CUFF.1386.1	100	2.304250	1.687879	2.920621	9.366017	1860	CUFF.1386.1	2210
BnaA01g28670D	BnaA01g28670D	=	CUFF.1387	CUFF.1387.1	100	2.546316	1.435313	3.657318	10.420155	774	CUFF.1387.1	690
BnaA01g28690D	BnaA01g28690D	=	CUFF.1389	CUFF.1389.1	100	4.192679	3.236589	5.148769	17.448633	1583	CUFF.1390.1	1409
BnaA01g28690D	BnaA01g28690D	e	CUFF.1390	CUFF.1390.1	100	0.473086	0.088391	0.857780	1.968837	1711	CUFF.1390.1	1409
BnaA01g28710D	BnaA01g28710D	j	CUFF.1391	CUFF.1391.1	100	160.215259	151.659966	168.770552	662.747888	1640	CUFF.1391.1	1535
BnaA01g32510D	BnaA01g32510D	j	CUFF.1393	CUFF.1393.1	14	1.173352	0.303527	2.043176	4.846660	857	CUFF.1393.1	1113
BnaA01g32510D	BnaA01g32510D	=	CUFF.1393	CUFF.1393.2	100	8.515271	6.343806	10.686737	35.173280	764	CUFF.1393.1	1113
BnaA01g30830D	BnaA01g30830D	=	CUFF.1401	CUFF.1401.1	100	730.958700	696.967211	764.950189	3050.659221	1029	CUFF.1401.1	1224
BnaA01g30830D	BnaA01g30830D	x	CUFF.1402	CUFF.1402.1	100	64.599938	59.287756	69.912119	269.608112	1295	CUFF.1402.1	1224
BnaA01g33890D	BnaA01g33890D	=	CUFF.1417	CUFF.1417.1	100	7.643607	6.262153	9.025060	31.342619	1258	CUFF.1417.1	1160
BnaA01g33870D	BnaA01g33870D	j	CUFF.1418	CUFF.1418.1	14	1.429127	0.578400	2.279855	5.948110	905	CUFF.1418.1	890
BnaA01g33870D	BnaA01g33870D	=	CUFF.1418	CUFF.1418.2	100	10.240260	7.639946	12.840575	42.620548	690	CUFF.1418.1	890
BnaA01g33870D	BnaA01g33870D	j	CUFF.1418	CUFF.1418.3	21	2.123869	0.545851	3.701887	8.839665	570	CUFF.1418.1	890
BnaA01g33900D	BnaA01g33900D	j	CUFF.1419	CUFF.1419.1	100	1.815122	1.288019	2.342225	7.679518	2580	CUFF.1419.2	2110
BnaA01g33900D	BnaA01g33900D	j	CUFF.1419	CUFF.1419.2	23	0.415636	0.136817	0.694454	1.758494	2677	CUFF.1419.2	2110
BnaA01g33900D	BnaA01g33900D	j	CUFF.1419	CUFF.1419.3	24	0.429208	0.126698	0.731718	1.815917	2580	CUFF.1419.2	2110
BnaA01g33900D	BnaA01g33900D	j	CUFF.1419	CUFF.1419.4	19	0.337747	0.066156	0.609337	1.428957	2580	CUFF.1419.2	2110
BnaA01g34070D	BnaA01g34070D	j	CUFF.1425	CUFF.1425.1	45	1.008771	0.430187	1.587355	4.178966	1439	CUFF.1425.1	1282
BnaA01g34070D	BnaA01g34070D	=	CUFF.1425	CUFF.1425.2	100	2.262635	1.477523	3.047748	9.373263	1439	CUFF.1425.1	1282
BnaA01g34090D	BnaA01g34090D	c	CUFF.1427	CUFF.1427.1	100	16.034271	13.304427	18.764114	68.335670	853	CUFF.1427.1	1268
BnaA01g34370D	BnaA01g34370D	=	CUFF.1430	CUFF.1430.1	100	1.729162	1.018478	2.439845	7.274066	1118	CUFF.1430.1	1054
BnaA01g34400D	BnaA01g34400D	j	CUFF.1431	CUFF.1431.1	51	1.764282	0.920211	2.608354	7.286597	994	CUFF.1431.1	892
BnaA01g34400D	BnaA01g34400D	=	CUFF.1431	CUFF.1431.2	100	3.446207	2.122556	4.769857	14.233048	790	CUFF.1431.1	892
BnaA01g34430D	BnaA01g34430D	o	CUFF.1434	CUFF.1434.1	100	38.927275	16.490429	61.364121	133.441452	212	CUFF.1434.1	1356
BnaA01g34380D	BnaA01g34380D	o	CUFF.1437	CUFF.1437.1	20	1.337909	0.578158	2.097660	5.563279	1309	CUFF.1437.1	1337
BnaA01g34380D	BnaA01g34380D	=	CUFF.1437	CUFF.1437.2	100	6.834754	5.429323	8.240185	28.420195	1309	CUFF.1437.1	1337
BnaA01g34460D	BnaA01g34460D	=	CUFF.1438	CUFF.1438.1	100	1.028430	0.364386	1.692475	4.090515	855	CUFF.1438.1	1065
BnaA01g34410D	BnaA01g34410D	o	CUFF.1436	CUFF.1436.1	100	4.864606	1.723591	8.005620	21.566063	361	CUFF.1436.1	3437
BnaA01g34410D	BnaA01g34410D	j	CUFF.1439	CUFF.1439.1	100	5.711039	4.345556	7.076522	23.806027	1079	CUFF.1439.2	3437
BnaA01g34410D	BnaA01g34410D	j	CUFF.1439	CUFF.1439.2	72	4.084167	3.280268	4.888066	17.024533	2142	CUFF.1439.2	3437
BnaA01g34410D	BnaA01g34410D	j	CUFF.1439	CUFF.1439.3	29	1.670934	1.024313	2.317554	6.965158	1678	CUFF.1439.2	3437
BnaA01g34440D	BnaA01g34440D	=	CUFF.1441	CUFF.1441.1	100	1.802053	1.086050	2.518056	6.853699	1141	CUFF.1441.1	1002
BnaA01g34450D	BnaA01g34450D	c	CUFF.1443	CUFF.1443.1	100	5.916757	4.586255	7.247259	24.938725	1106	CUFF.1443.1	1191
BnaA01g34180D	BnaA01g34180D	x	CUFF.1432	CUFF.1432.1	100	0.512012	0.228724	0.795300	2.169456	1970	CUFF.1432.1	450
BnaA01g34060D	BnaA01g34060D	j	CUFF.1463	CUFF.1463.1	15	3.409725	2.469187	4.350264	14.430509	1915	CUFF.1463.1	1684
BnaA01g34060D	BnaA01g34060D	j	CUFF.1463	CUFF.1463.2	21	4.578604	3.458795	5.698414	19.377394	1850	CUFF.1463.1	1684
BnaA01g34060D	BnaA01g34060D	c	CUFF.1463	CUFF.1463.3	100	22.160333	19.515811	24.804854	93.786109	1359	CUFF.1463.1	1684
BnaA01g33940D	BnaA01g33940D	c	CUFF.1457	CUFF.1457.1	100	12.187517	7.166349	17.208684	48.532846	362	CUFF.1457.1	812
BnaA01g33940D	BnaA01g33940D	j	CUFF.1458	CUFF.1458.1	20	4.454266	1.307009	7.601523	17.737674	420	CUFF.1458.1	812
BnaA01g33940D	BnaA01g33940D	c	CUFF.1458	CUFF.1458.2	100	22.253369	16.305613	28.201126	88.616852	420	CUFF.1458.1	812
BnaA01g33950D	BnaA01g33950D	=	CUFF.1461	CUFF.1461.1	100	3.859014	2.045247	5.672780	15.946597	559	CUFF.1461.1	267
BnaA01g34010D	BnaA01g34010D	j	CUFF.1468	CUFF.1468.1	31	2.570845	1.605069	3.536621	10.758227	1367	CUFF.1468.1	1337
BnaA01g34010D	BnaA01g34010D	=	CUFF.1468	CUFF.1468.2	100	8.299942	6.766114	9.833771	34.732803	1362	CUFF.1468.1	1337
BnaA01g34020D	BnaA01g34020D	e	CUFF.1469	CUFF.1469.1	100	2.825346	2.337148	3.313544	11.828027	3241	CUFF.1469.1	3054
BnaA01g14190D	BnaA01g14190D	j	CUFF.1394	CUFF.1394.1	54	5.250053	4.021665	6.478440	22.126557	1270	CUFF.1394.1	1761
BnaA01g14190D	BnaA01g14190D	j	CUFF.1394	CUFF.1394.2	100	9.697988	7.161235	12.234741	40.872559	702	CUFF.1394.1	1761
BnaA01g14200D	BnaA01g14200D	=	CUFF.1395	CUFF.1395.1	100	10.852071	9.637863	12.066279	45.218171	2441	CUFF.1395.1	2490
BnaA01g14240D	BnaA01g14240D	j	CUFF.1396	CUFF.1396.1	86	3.093689	2.421881	3.765497	12.914965	2133	CUFF.1396.1	2161
BnaA01g14240D	BnaA01g14240D	c	CUFF.1396	CUFF.1396.2	100	3.604552	1.770865	5.438238	15.047621	563	CUFF.1396.1	2161
BnaA01g14250D	BnaA01g14250D	=	CUFF.1397	CUFF.1397.1	30	0.855731	0.234646	1.476816	3.594075	1151	CUFF.1397.1	1379
BnaA01g14250D	BnaA01g14250D	j	CUFF.1397	CUFF.1397.2	100	2.871528	1.789817	3.953239	12.060433	1054	CUFF.1397.1	1379
BnaA01g14250D	BnaA01g14250D	e	CUFF.1398	CUFF.1398.1	100	2.978492	0.936775	5.020208	12.509680	509	CUFF.1397.1	1379
BnaA01g14270D	BnaA01g14270D	j	CUFF.1399	CUFF.1399.1	100	97.153007	86.109507	108.196507	402.203648	475	CUFF.1399.1	906
BnaA01g14290D	BnaA01g14290D	c	CUFF.1400	CUFF.1400.1	100	5.541148	3.409720	7.672576	22.997749	559	CUFF.1400.1	962
BnaA01g14290D	BnaA01g14290D	e	CUFF.1403	CUFF.1403.1	100	5.697669	2.479748	8.915589	23.036407	380	CUFF.1403.1	962
BnaA01g14300D	BnaA01g14300D	=	CUFF.1404	CUFF.1404.1	86	7.028687	5.379621	8.677753	29.653600	1217	CUFF.1404.2	1236
BnaA01g14300D	BnaA01g14300D	j	CUFF.1404	CUFF.1404.2	100	8.165145	6.450621	9.879669	34.448246	1241	CUFF.1404.2	1236
BnaA01g14310D	BnaA01g14310D	j	CUFF.1405	CUFF.1405.1	100	13.515412	10.638367	16.392457	56.347556	747	CUFF.1405.1	1367
BnaA01g14310D	BnaA01g14310D	j	CUFF.1405	CUFF.1405.2	38	5.091752	2.566413	7.617090	21.228192	583	CUFF.1405.1	1367
BnaA01g14320D	BnaA01g14320D	j	CUFF.1406	CUFF.1406.1	100	2.459716	1.231987	3.687444	10.496826	677	CUFF.1406.1	749
BnaA01g14330D	BnaA01g14330D	j	CUFF.1407	CUFF.1407.1	20	0.456754	0.068630	0.844877	1.953981	1698	CUFF.1407.1	2440
BnaA01g14330D	BnaA01g14330D	c	CUFF.1407	CUFF.1407.2	100	2.278604	1.572115	2.985093	9.747813	1697	CUFF.1407.1	2440
BnaA01g14340D	BnaA01g14340D	j	CUFF.1408	CUFF.1408.1	44	2.603813	1.429522	3.778104	10.296366	982	CUFF.1408.1	922
BnaA01g14340D	BnaA01g14340D	=	CUFF.1408	CUFF.1408.2	100	5.886596	4.165614	7.607578	23.277611	885	CUFF.1408.1	922
BnaA01g14340D	BnaA01g14340D	j	CUFF.1408	CUFF.1408.3	19	1.120536	0.177686	2.063386	4.430981	885	CUFF.1408.1	922
BnaA01g14350D	BnaA01g14350D	j	CUFF.1409	CUFF.1409.1	100	9.549726	7.495849	11.603603	39.301789	953	CUFF.1409.1	1127
BnaA01g14350D	BnaA01g14350D	j	CUFF.1409	CUFF.1409.2	29	2.751945	1.442886	4.061003	11.325598	953	CUFF.1409.1	1127
BnaA01g14380D	BnaA01g14380D	j	CUFF.1410	CUFF.1410.1	20	0.765001	0.239250	1.290753	3.145679	1580	CUFF.1410.1	1261
BnaA01g14380D	BnaA01g14380D	j	CUFF.1410	CUFF.1410.2	100	3.775399	2.835855	4.714943	15.524411	1580	CUFF.1410.1	1261
BnaA01g14400D	BnaA01g14400D	=	CUFF.1411	CUFF.1411.1	100	9.274075	6.945752	11.602398	39.997487	690	CUFF.1411.1	739
BnaA01g14430D	BnaA01g14430D	=	CUFF.1412	CUFF.1412.1	100	6.969935	5.998374	7.941497	29.158519	2435	CUFF.1412.1	1136
BnaA01g14420D	BnaA01g14420D	=	CUFF.1413	CUFF.1413.1	100	1.893810	1.169802	2.617817	7.922697	1533	CUFF.1413.1	1192
BnaA01g14450D	BnaA01g14450D	j	CUFF.1414	CUFF.1414.1	100	56.484791	50.839206	62.130376	234.913672	792	CUFF.1414.1	1342
BnaA01g14470D	BnaA01g14470D	=	CUFF.1415	CUFF.1415.1	100	62.177090	56.671901	67.682278	255.747123	917	CUFF.1415.1	1025
BnaA01g14480D	BnaA01g14480D	j	CUFF.1416	CUFF.1416.1	100	7.204192	5.189731	9.218654	29.221742	714	CUFF.1416.1	889
[truncated: 70,131 more rows]
