# Supplementary material for: Differences in Alternative Splicing between Yellow and Black-Seeded Rapeseed
Source: Plants (Basel). 2020 Jul 31;9(8):977. doi: 10.3390/plants9080977 (PMC7465011; doi:10.3390/plants9080977)
Supplement: Supplementary file 1 [file plants-09-00977-s001.zip › Supplementary Materials/Table S1/SRR5590975.transcripts.gtf.tmap]

ref_gene_id	ref_id	class_code	cuff_gene_id	cuff_id	FMI	FPKM	FPKM_conf_lo	FPKM_conf_hi	cov	len	major_iso_id	ref_match_len
BnaA01g00180D	BnaA01g00180D	=	CUFF.1	CUFF.1.1	100	7.410598	6.351694	8.469501	47.542506	1363	CUFF.1.1	1296
BnaA01g00080D	BnaA01g00080D	=	CUFF.2	CUFF.2.1	100	30.940426	28.365499	33.515353	192.496443	1396	CUFF.3.1	609
BnaA01g00080D	BnaA01g00080D	e	CUFF.3	CUFF.3.1	100	4.230777	3.311840	5.149715	26.321860	1653	CUFF.3.1	609
BnaA01g00300D	BnaA01g00300D	=	CUFF.5	CUFF.5.1	100	3.085690	2.447938	3.723442	19.587617	1515	CUFF.5.1	1356
BnaA01g00310D	BnaA01g00310D	=	CUFF.6	CUFF.6.1	100	1.617935	0.854729	2.381141	10.381244	700	CUFF.6.1	741
BnaA01g00290D	BnaA01g00290D	c	CUFF.4	CUFF.4.1	100	1.150387	0.550873	1.749901	7.333693	780	CUFF.4.1	1995
BnaA01g00290D	BnaA01g00290D	c	CUFF.7	CUFF.7.1	100	1.481961	0.919267	2.044655	8.981632	1067	CUFF.7.1	1995
BnaA01g00360D	BnaA01g00360D	c	CUFF.9	CUFF.9.1	100	0.551622	0.245637	0.857607	3.594058	1220	CUFF.9.1	1299
BnaA01g00320D	BnaA01g00320D	j	CUFF.10	CUFF.10.1	100	8.313631	7.217416	9.409847	52.492814	1429	CUFF.10.1	1684
BnaA01g00370D	BnaA01g00370D	e	CUFF.8	CUFF.8.1	100	0.976148	0.387508	1.564787	5.620309	706	CUFF.8.1	1176
-	-	u	CUFF.11	CUFF.11.1	57	13.439549	10.625002	16.254095	85.211914	560	CUFF.11.1	-
-	-	u	CUFF.11	CUFF.11.2	100	23.529836	19.214316	27.845357	149.188225	473	CUFF.11.1	-
BnaA01g00340D	BnaA01g00340D	j	CUFF.12	CUFF.12.1	100	2.898478	2.319636	3.477319	18.492760	1856	CUFF.12.1	1971
BnaA01g00340D	BnaA01g00340D	c	CUFF.12	CUFF.12.2	64	1.853117	0.887053	2.819182	11.823191	688	CUFF.12.1	1971
BnaA01g00090D	BnaA01g00090D	=	CUFF.13	CUFF.13.1	100	6.890659	6.140106	7.641211	43.354304	3094	CUFF.13.1	2094
BnaA01g00100D	BnaA01g00100D	=	CUFF.14	CUFF.14.1	100	12.796501	11.670163	13.922839	80.512393	2666	CUFF.14.1	1362
BnaA01g00120D	BnaA01g00120D	=	CUFF.15	CUFF.15.1	100	5.011035	3.906858	6.115212	32.129918	969	CUFF.15.1	1020
BnaA01g00130D	BnaA01g00130D	o	CUFF.16	CUFF.16.1	100	3.074839	1.908537	4.241141	19.540040	874	CUFF.17.1	729
BnaA01g00130D	BnaA01g00130D	=	CUFF.17	CUFF.17.1	100	10.908118	9.102080	12.714155	69.319088	940	CUFF.17.1	729
BnaA01g00170D	BnaA01g00170D	j	CUFF.18	CUFF.18.1	62	8.008148	6.982731	9.033565	50.726476	1822	CUFF.18.1	1794
BnaA01g00170D	BnaA01g00170D	c	CUFF.18	CUFF.18.2	100	13.003581	11.019902	14.987259	82.369338	921	CUFF.18.1	1794
BnaA01g00020D	BnaA01g00020D	p	CUFF.19	CUFF.19.1	100	25.688779	20.471466	30.906091	148.231027	399	CUFF.19.1	819
-	-	u	CUFF.20	CUFF.20.1	100	30103.648418	25476.407320	34730.889516	173705.988540	133	CUFF.19.1	-
-	-	u	CUFF.20	CUFF.20.2	59	17839.199063	14322.283034	21356.115091	102936.882098	133	CUFF.19.1	-
BnaA01g00010D	BnaA01g00010D	o	CUFF.21	CUFF.21.1	100	392.049292	362.435311	421.663273	2505.784563	342	CUFF.21.1	607
BnaA01g00020D	BnaA01g00020D	j	CUFF.22	CUFF.22.1	100	45.790560	42.368377	49.212743	292.670542	1267	CUFF.22.1	819
BnaA01g00030D	BnaA01g00030D	j	CUFF.23	CUFF.23.1	29	1.363587	0.908364	1.818810	8.457444	2139	CUFF.23.1	2168
BnaA01g00030D	BnaA01g00030D	j	CUFF.23	CUFF.23.2	100	4.638846	3.906625	5.371067	28.771751	2135	CUFF.23.1	2168
BnaA01g00050D	BnaA01g00050D	e	CUFF.24	CUFF.24.1	100	2.947601	2.246497	3.648706	18.061676	1610	CUFF.24.1	1397
BnaA01g00050D	BnaA01g00050D	=	CUFF.25	CUFF.25.1	100	25.674733	23.235419	28.114047	157.324088	1189	CUFF.24.1	1397
BnaA01g00210D	BnaA01g00210D	j	CUFF.26	CUFF.26.1	52	40.028943	37.423815	42.634071	252.596452	2310	CUFF.26.1	2422
BnaA01g00210D	BnaA01g00210D	c	CUFF.26	CUFF.26.2	100	77.457413	72.500852	82.413975	488.783019	1358	CUFF.26.1	2422
BnaA01g00190D	BnaA01g00190D	j	CUFF.27	CUFF.27.1	100	85.824066	81.256968	90.391164	540.678590	2268	CUFF.27.1	2049
BnaA01g00200D	BnaA01g00200D	=	CUFF.28	CUFF.28.1	100	29.973292	28.127587	31.818997	188.827190	3665	CUFF.28.1	1433
BnaA01g03210D	BnaA01g03210D	j	CUFF.29	CUFF.29.1	20	7.391634	5.183541	9.599727	45.432634	561	CUFF.29.1	701
BnaA01g03210D	BnaA01g03210D	=	CUFF.29	CUFF.29.2	100	37.421033	31.823620	43.018446	230.008160	467	CUFF.29.1	701
BnaA01g03230D	BnaA01g03230D	e	CUFF.30	CUFF.30.1	100	1.717471	0.680375	2.754567	10.710329	624	CUFF.30.1	2264
BnaA01g03230D	BnaA01g03230D	c	CUFF.31	CUFF.31.1	100	4.510330	2.909674	6.110985	28.126888	601	CUFF.30.1	2264
BnaA01g03230D	BnaA01g03230D	j	CUFF.32	CUFF.32.1	17	1.096046	0.586232	1.605861	6.924969	1590	CUFF.32.1	2264
BnaA01g03230D	BnaA01g03230D	c	CUFF.32	CUFF.32.2	100	6.276004	5.288951	7.263057	39.652639	1590	CUFF.32.1	2264
BnaA01g03280D	BnaA01g03280D	j	CUFF.33	CUFF.33.1	100	10.495499	8.872915	12.118083	65.271778	912	CUFF.33.1	941
BnaA01g03240D	BnaA01g03240D	o	CUFF.34	CUFF.34.1	29	9.481028	7.993304	10.968751	60.233906	1587	CUFF.34.1	2450
BnaA01g03240D	BnaA01g03240D	o	CUFF.34	CUFF.34.2	100	32.419359	29.800809	35.037909	205.963396	1562	CUFF.34.1	2450
BnaA01g03290D	BnaA01g03290D	=	CUFF.35	CUFF.35.1	100	2.936399	2.158959	3.713840	18.653617	1141	CUFF.37.1	1377
BnaA01g03300D	BnaA01g03300D	o	CUFF.36	CUFF.36.1	72	0.507262	0.216680	0.797844	3.222406	2228	CUFF.36.1	396
BnaA01g03300D	BnaA01g03300D	o	CUFF.36	CUFF.36.2	100	0.708036	0.375133	1.040940	4.497836	2228	CUFF.36.1	396
BnaA01g03290D	BnaA01g03290D	e	CUFF.37	CUFF.37.1	100	2.710974	1.996915	3.425033	17.221591	1382	CUFF.37.1	1377
BnaA01g03310D	BnaA01g03310D	e	CUFF.38	CUFF.38.1	100	0.533244	0.164996	0.901492	3.164389	1143	CUFF.38.1	510
BnaA01g03310D	BnaA01g03310D	=	CUFF.39	CUFF.39.1	100	2.821586	1.973379	3.669794	16.743920	967	CUFF.38.1	510
BnaA01g03330D	BnaA01g03330D	=	CUFF.40	CUFF.40.1	100	283.430424	265.135710	301.725137	1844.525373	372	CUFF.40.1	516
BnaA01g03360D	BnaA01g03360D	j	CUFF.41	CUFF.41.1	100	6.069406	4.969716	7.169096	39.219514	1144	CUFF.41.1	1215
BnaA01g03270D	BnaA01g03270D	=	CUFF.42	CUFF.42.1	100	44.552919	41.432448	47.673389	280.010064	1430	CUFF.42.1	1609
BnaA01g03320D	BnaA01g03320D	j	CUFF.45	CUFF.45.1	47	5.422993	4.106933	6.739054	34.234238	1162	CUFF.45.2	3020
BnaA01g03320D	BnaA01g03320D	j	CUFF.45	CUFF.45.2	100	11.462393	10.337961	12.586825	72.359722	2378	CUFF.45.2	3020
BnaA01g03340D	BnaA01g03340D	j	CUFF.43	CUFF.43.1	100	59.635101	54.248257	65.021945	380.050418	678	CUFF.43.1	749
BnaA01g03350D	BnaA01g03350D	=	CUFF.44	CUFF.44.1	100	2.467967	2.062391	2.873543	15.728182	2977	CUFF.44.1	2511
BnaA01g05220D	BnaA01g05220D	j	CUFF.46	CUFF.46.1	100	6.888621	6.036139	7.741103	43.532367	2201	CUFF.46.1	2154
BnaA01g05220D	BnaA01g05220D	c	CUFF.46	CUFF.46.2	92	6.338968	4.792680	7.885257	40.058856	837	CUFF.46.1	2154
BnaA01g05230D	BnaA01g05230D	j	CUFF.47	CUFF.47.1	100	6.745108	5.542177	7.948038	41.973247	1404	CUFF.47.2	1294
BnaA01g05230D	BnaA01g05230D	j	CUFF.47	CUFF.47.2	67	4.513676	3.503684	5.523669	28.087566	1457	CUFF.47.2	1294
BnaA01g05270D	BnaA01g05270D	=	CUFF.48	CUFF.48.1	100	0.970914	0.616788	1.325039	6.058880	1591	CUFF.48.1	1488
BnaA01g05260D	BnaA01g05260D	j	CUFF.49	CUFF.49.1	100	2.734428	2.149656	3.319200	17.450481	1603	CUFF.49.1	1404
BnaA01g05240D	BnaA01g05240D	j	CUFF.50	CUFF.50.1	100	24.311194	22.593010	26.029379	153.941395	2738	CUFF.50.1	3470
BnaA01g05240D	BnaA01g05240D	j	CUFF.50	CUFF.50.2	81	19.760704	17.821466	21.699943	125.127148	1705	CUFF.50.1	3470
BnaA01g05770D	BnaA01g05770D	j	CUFF.51	CUFF.51.1	99	1.298678	0.879132	1.718225	8.175087	1999	CUFF.51.1	2208
BnaA01g05770D	BnaA01g05770D	j	CUFF.51	CUFF.51.2	100	1.306135	0.809447	1.802824	8.222028	1553	CUFF.51.1	2208
BnaA01g05760D	BnaA01g05760D	e	CUFF.52	CUFF.52.1	100	8.349776	7.559716	9.139835	52.321594	2500	CUFF.52.1	1118
BnaA01g05800D	BnaA01g05800D	o	CUFF.53	CUFF.53.1	100	0.458040	0.176808	0.739273	2.921816	2086	CUFF.54.1	1668
BnaA01g05800D	BnaA01g05800D	o	CUFF.53	CUFF.53.2	66	0.300593	0.079265	0.521922	1.917470	2091	CUFF.54.1	1668
BnaA01g05800D	BnaA01g05800D	=	CUFF.54	CUFF.54.1	100	1.772853	1.324840	2.220866	11.308940	2165	CUFF.54.1	1668
BnaA01g05810D	BnaA01g05810D	j	CUFF.55	CUFF.55.1	100	1.477610	1.056738	1.898482	9.192140	1928	CUFF.55.1	1856
BnaA01g05810D	BnaA01g05810D	j	CUFF.55	CUFF.55.2	61	0.896136	0.390580	1.401692	5.574818	1128	CUFF.55.1	1856
BnaA01g05780D	BnaA01g05780D	=	CUFF.56	CUFF.56.1	100	39.436481	34.978416	43.894546	247.148750	626	CUFF.56.1	609
BnaA01g05960D	BnaA01g05960D	=	CUFF.57	CUFF.57.1	100	4.085963	3.226250	4.945676	24.816717	1217	CUFF.57.1	1183
BnaA01g06030D	BnaA01g06030D	c	CUFF.58	CUFF.58.1	100	0.639776	0.320899	0.958652	4.039634	1730	CUFF.58.1	2230
BnaA01g06030D	BnaA01g06030D	e	CUFF.59	CUFF.59.1	100	0.564077	0.198440	0.929714	3.561659	1355	CUFF.58.1	2230
BnaA01g06110D	BnaA01g06110D	=	CUFF.60	CUFF.60.1	100	0.809356	0.438120	1.180591	5.067882	1242	CUFF.60.1	885
BnaA01g06090D	BnaA01g06090D	j	CUFF.61	CUFF.61.1	82	1.084983	0.345551	1.824415	6.849138	659	CUFF.61.1	1365
BnaA01g06090D	BnaA01g06090D	j	CUFF.61	CUFF.61.2	100	1.319750	0.378521	2.260980	8.331149	567	CUFF.61.1	1365
BnaA01g06020D	BnaA01g06020D	=	CUFF.62	CUFF.62.1	100	16.670580	15.163058	18.178101	104.400194	1817	CUFF.62.1	1807
BnaA01g06100D	BnaA01g06100D	j	CUFF.65	CUFF.65.1	100	5.354239	4.437059	6.271420	34.144337	1577	CUFF.65.1	1792
BnaA01g06100D	BnaA01g06100D	j	CUFF.65	CUFF.65.2	83	4.418155	3.320878	5.515433	28.174868	1073	CUFF.65.1	1792
BnaA01g06040D	BnaA01g06040D	=	CUFF.66	CUFF.66.1	100	38.511065	34.401394	42.620736	243.813650	693	CUFF.66.1	879
BnaA01g06120D	BnaA01g06120D	j	CUFF.68	CUFF.68.1	100	3.018626	2.408010	3.629242	19.260337	2102	CUFF.68.1	1826
BnaA01g06120D	BnaA01g06120D	j	CUFF.68	CUFF.68.2	79	2.399012	1.779529	3.018495	15.306891	1797	CUFF.68.1	1826
BnaA01g05980D	BnaA01g05980D	=	CUFF.63	CUFF.63.1	100	2.456042	1.926946	2.985137	15.446937	1791	CUFF.63.1	1258
BnaA01g05990D	BnaA01g05990D	j	CUFF.64	CUFF.64.1	100	2.873712	2.477282	3.270142	18.073820	3661	CUFF.64.1	3576
BnaA01g06170D	BnaA01g06170D	=	CUFF.67	CUFF.67.1	100	1.343157	0.878214	1.808099	8.362138	1293	CUFF.67.1	1232
BnaA01g06160D	BnaA01g06160D	j	CUFF.69	CUFF.69.1	100	9.635692	7.562030	11.709355	62.030008	634	CUFF.69.1	1077
BnaA01g06160D	BnaA01g06160D	c	CUFF.70	CUFF.70.1	100	6.594529	3.360428	9.828631	40.389055	377	CUFF.70.1	1077
BnaA01g06160D	BnaA01g06160D	j	CUFF.70	CUFF.70.2	75	4.938493	1.540316	8.336670	30.246445	349	CUFF.70.1	1077
BnaA01g05950D	BnaA01g05950D	=	CUFF.71	CUFF.71.1	100	69.811044	64.657014	74.965074	436.104851	887	CUFF.71.1	1049
BnaA01g06150D	BnaA01g06150D	j	CUFF.72	CUFF.72.1	100	7.781731	7.068689	8.494773	47.739199	3871	CUFF.72.2	858
BnaA01g06150D	BnaA01g06150D	j	CUFF.72	CUFF.72.2	18	1.412438	1.083638	1.741238	8.664997	3954	CUFF.72.2	858
BnaA01g06010D	BnaA01g06010D	=	CUFF.73	CUFF.73.1	100	25.874909	24.200809	27.549009	163.118870	2887	CUFF.73.1	1930
BnaA01g06520D	BnaA01g06520D	j	CUFF.76	CUFF.76.1	100	4.203722	2.876267	5.531177	26.507139	860	CUFF.76.2	952
BnaA01g06520D	BnaA01g06520D	j	CUFF.76	CUFF.76.2	88	3.706745	2.900731	4.512758	23.373381	1522	CUFF.76.2	952
BnaA01g06550D	BnaA01g06550D	j	CUFF.78	CUFF.78.1	100	0.550610	0.218580	0.882640	3.557061	1070	CUFF.78.1	927
BnaA01g06540D	BnaA01g06540D	=	CUFF.79	CUFF.79.1	100	7.719467	6.370571	9.068363	49.176809	947	CUFF.79.1	1033
BnaA01g06550D	BnaA01g06550D	i	CUFF.80	CUFF.80.1	100	4.581755	2.017617	7.145892	29.472899	378	CUFF.82.1	927
BnaA01g06550D	BnaA01g06550D	i	CUFF.82	CUFF.82.1	100	1.424597	0.432533	2.416661	9.163958	561	CUFF.82.1	927
BnaA01g06570D	BnaA01g06570D	j	CUFF.83	CUFF.83.1	36	1.561730	0.556599	2.566861	9.623316	625	CUFF.83.1	773
BnaA01g06570D	BnaA01g06570D	j	CUFF.83	CUFF.83.2	100	4.331372	2.840794	5.821950	26.689738	625	CUFF.83.1	773
BnaA01g05820D	BnaA01g05820D	=	CUFF.74	CUFF.74.1	100	28.185618	25.971939	30.399297	177.212854	1214	CUFF.74.1	1347
BnaA01g05830D	BnaA01g05830D	j	CUFF.75	CUFF.75.1	100	6.124137	4.480855	7.767420	38.196797	665	CUFF.75.2	1489
BnaA01g05830D	BnaA01g05830D	j	CUFF.75	CUFF.75.2	73	4.460891	3.668012	5.253771	27.822981	1556	CUFF.75.2	1489
BnaA01g05840D	BnaA01g05840D	=	CUFF.77	CUFF.77.1	100	3.614601	3.054538	4.174665	22.910171	2351	CUFF.77.1	2396
BnaA01g05890D	BnaA01g05890D	=	CUFF.81	CUFF.81.1	100	12.785701	10.869167	14.702235	82.356981	879	CUFF.81.1	914
BnaA01g05900D	BnaA01g05900D	e	CUFF.84	CUFF.84.1	100	21.057681	18.182374	23.932989	131.856255	718	CUFF.85.2	1705
BnaA01g05900D	BnaA01g05900D	=	CUFF.85	CUFF.85.1	100	17.631926	15.758013	19.505839	110.405304	1381	CUFF.85.2	1705
BnaA01g05900D	BnaA01g05900D	j	CUFF.85	CUFF.85.2	24	4.244115	3.217805	5.270426	26.575251	1386	CUFF.85.2	1705
BnaA01g05910D	BnaA01g05910D	=	CUFF.86	CUFF.86.1	100	3.268547	2.593358	3.943736	20.908077	1437	CUFF.86.1	1151
BnaA01g05920D	BnaA01g05920D	j	CUFF.91	CUFF.91.1	100	24.979348	23.071266	26.887430	156.587711	1887	CUFF.91.1	1870
BnaA01g06470D	BnaA01g06470D	e	CUFF.87	CUFF.87.1	100	5.136117	3.877215	6.395020	32.222979	995	CUFF.87.1	1326
BnaA01g06470D	BnaA01g06470D	=	CUFF.88	CUFF.88.1	100	47.377794	43.434118	51.321470	297.238859	951	CUFF.87.1	1326
BnaA01g06480D	BnaA01g06480D	p	CUFF.89	CUFF.89.1	100	43.149692	40.123720	46.175665	268.200472	1038	CUFF.89.1	228
BnaA01g06480D	BnaA01g06480D	p	CUFF.90	CUFF.90.1	100	0.968807	0.432782	1.504831	5.960669	839	CUFF.90.1	228
BnaA01g06480D	BnaA01g06480D	=	CUFF.92	CUFF.92.1	100	3.731782	1.322217	6.141347	24.206346	336	CUFF.92.1	228
BnaA01g06490D	BnaA01g06490D	=	CUFF.93	CUFF.93.1	100	4.050755	2.139949	5.961561	26.604905	417	CUFF.93.1	646
BnaA01g06500D	BnaA01g06500D	j	CUFF.94	CUFF.94.1	100	0.582526	0.244929	0.920123	3.758599	1096	CUFF.94.1	870
BnaA01g06530D	BnaA01g06530D	=	CUFF.95	CUFF.95.1	100	49.870684	46.850413	52.890954	314.269906	1974	CUFF.95.1	2204
BnaA01g08290D	BnaA01g08290D	=	CUFF.96	CUFF.96.1	100	0.925974	0.644983	1.206966	5.783100	2221	CUFF.96.1	2064
BnaA01g08300D	BnaA01g08300D	=	CUFF.97	CUFF.97.1	100	2.542342	2.156787	2.927896	15.882386	4394	CUFF.97.1	1863
BnaA01g08310D	BnaA01g08310D	j	CUFF.98	CUFF.98.1	63	3.006492	2.417015	3.595970	18.782001	2970	CUFF.98.2	2524
BnaA01g08310D	BnaA01g08310D	=	CUFF.98	CUFF.98.2	100	4.783892	4.120099	5.447686	29.885684	3317	CUFF.98.2	2524
BnaA01g09090D	BnaA01g09090D	c	CUFF.99	CUFF.99.1	100	0.540893	0.214722	0.867064	3.341141	1085	CUFF.99.1	1746
BnaA01g09110D	BnaA01g09110D	=	CUFF.100	CUFF.100.1	100	3.038721	2.329261	3.748181	19.503728	1504	CUFF.100.1	1019
BnaA01g09120D	BnaA01g09120D	=	CUFF.101	CUFF.101.1	100	12.058873	9.703218	14.414528	77.398675	676	CUFF.101.1	538
BnaA01g09460D	BnaA01g09460D	=	CUFF.102	CUFF.102.1	100	1.408198	0.756355	2.060042	9.095021	794	CUFF.102.1	501
BnaA01g09620D	BnaA01g09620D	=	CUFF.103	CUFF.103.1	100	13.618954	11.743347	15.494560	85.021793	902	CUFF.103.1	955
BnaA01g09570D	BnaA01g09570D	=	CUFF.104	CUFF.104.1	100	14.047429	12.763634	15.331225	82.898169	1681	CUFF.104.1	1293
BnaA01g09650D	BnaA01g09650D	j	CUFF.107	CUFF.107.1	100	2.468375	2.125909	2.810840	15.217142	3850	CUFF.107.1	3370
BnaA01g09660D	BnaA01g09660D	x	CUFF.105	CUFF.105.1	100	1.182888	0.822134	1.543641	7.460576	1772	CUFF.105.1	981
BnaA01g09700D	BnaA01g09700D	=	CUFF.108	CUFF.108.1	100	1.229297	0.747845	1.710749	7.538145	1170	CUFF.108.1	1216
BnaA01g09720D	BnaA01g09720D	c	CUFF.109	CUFF.109.1	100	1.430590	0.529552	2.331628	8.772048	556	CUFF.109.1	1196
BnaA01g09690D	BnaA01g09690D	e	CUFF.106	CUFF.106.1	100	0.531761	0.188410	0.875113	2.886919	1021	CUFF.106.1	1842
BnaA01g09640D	BnaA01g09640D	j	CUFF.110	CUFF.110.1	100	5.781222	5.056470	6.505973	36.082015	2346	CUFF.110.1	2275
BnaA01g09710D	BnaA01g09710D	j	CUFF.111	CUFF.111.1	64	2.441939	1.841677	3.042201	15.671560	1859	CUFF.111.1	2009
BnaA01g09710D	BnaA01g09710D	j	CUFF.111	CUFF.111.2	100	3.821078	2.961542	4.680613	24.522414	1434	CUFF.111.1	2009
BnaA01g09930D	BnaA01g09930D	c	CUFF.112	CUFF.112.1	100	4.297864	2.834266	5.761462	26.809539	580	CUFF.112.1	2145
BnaA01g09930D	BnaA01g09930D	j	CUFF.113	CUFF.113.1	100	4.712232	3.969480	5.454984	30.061693	1663	CUFF.113.1	2145
BnaA01g09960D	BnaA01g09960D	=	CUFF.114	CUFF.114.1	100	0.643725	0.287563	0.999887	4.066190	1144	CUFF.114.1	885
BnaA01g09980D	BnaA01g09980D	=	CUFF.115	CUFF.115.1	100	13.023993	10.357827	15.690160	82.919681	562	CUFF.115.1	742
BnaA01g09940D	BnaA01g09940D	j	CUFF.116	CUFF.116.1	100	36.632804	33.118373	40.147235	225.112586	941	CUFF.116.2	991
BnaA01g09940D	BnaA01g09940D	=	CUFF.116	CUFF.116.2	15	5.500292	3.990186	7.010398	33.799894	1008	CUFF.116.2	991
BnaA01g10040D	BnaA01g10040D	c	CUFF.117	CUFF.117.1	100	0.796712	0.354776	1.238649	5.106269	917	CUFF.117.1	4713
BnaA01g10030D	BnaA01g10030D	=	CUFF.118	CUFF.118.1	100	1.693207	1.241274	2.145140	10.675483	1642	CUFF.118.1	1482
BnaA01g10040D	BnaA01g10040D	c	CUFF.119	CUFF.119.1	100	1.075490	0.669235	1.481745	6.890431	1362	CUFF.119.1	4713
BnaA01g10040D	BnaA01g10040D	j	CUFF.120	CUFF.120.1	100	1.066376	0.694187	1.438565	6.575044	1548	CUFF.120.1	4713
BnaA01g09990D	BnaA01g09990D	=	CUFF.121	CUFF.121.1	100	15.988406	14.226370	17.750442	102.010568	1258	CUFF.121.1	1372
BnaA01g10060D	BnaA01g10060D	c	CUFF.123	CUFF.123.1	100	1.506649	0.378810	2.634489	9.061701	572	CUFF.123.2	1317
BnaA01g10060D	BnaA01g10060D	j	CUFF.123	CUFF.123.2	87	1.315491	0.762899	1.868082	7.911983	1104	CUFF.123.2	1317
BnaA01g10060D	BnaA01g10060D	j	CUFF.123	CUFF.123.3	100	1.506649	0.391881	2.621418	9.061701	572	CUFF.123.2	1317
BnaA01g10070D	BnaA01g10070D	=	CUFF.124	CUFF.124.1	100	1.055816	0.656992	1.454639	6.455984	1383	CUFF.124.1	1276
BnaA01g10090D	BnaA01g10090D	o	CUFF.125	CUFF.125.1	100	1.605237	0.964172	2.246302	9.633805	925	CUFF.125.1	921
BnaA01g09970D	BnaA01g09970D	j	CUFF.127	CUFF.127.1	100	13.475571	12.359985	14.591157	84.478423	2694	CUFF.127.1	2847
BnaA01g10100D	BnaA01g10100D	j	CUFF.128	CUFF.128.1	31	1.002641	0.593427	1.411855	6.375797	2032	CUFF.128.1	4346
BnaA01g10100D	BnaA01g10100D	j	CUFF.128	CUFF.128.2	69	2.228938	1.640963	2.816914	14.173825	1941	CUFF.128.1	4346
BnaA01g10100D	BnaA01g10100D	j	CUFF.128	CUFF.128.3	100	3.219521	2.528330	3.910713	20.472946	1902	CUFF.128.1	4346
BnaA01g09520D	BnaA01g09520D	e	CUFF.122	CUFF.122.1	100	5.284317	4.545655	6.022978	33.252187	1892	CUFF.122.1	1404
BnaA01g09530D	BnaA01g09530D	j	CUFF.126	CUFF.126.1	44	4.803704	3.800278	5.807131	30.255591	1419	CUFF.126.1	1635
BnaA01g09530D	BnaA01g09530D	c	CUFF.126	CUFF.126.2	88	9.638935	7.795155	11.482716	60.709749	850	CUFF.126.1	1635
BnaA01g09530D	BnaA01g09530D	j	CUFF.126	CUFF.126.3	100	10.896062	8.755673	13.036451	68.627619	805	CUFF.126.1	1635
BnaA01g09540D	BnaA01g09540D	=	CUFF.129	CUFF.129.1	100	79.841418	71.374641	88.308194	508.718455	457	CUFF.129.1	759
BnaA01g09550D	BnaA01g09550D	j	CUFF.131	CUFF.131.1	43	1.004789	0.767049	1.242529	6.316916	3552	CUFF.131.1	673
BnaA01g09550D	BnaA01g09550D	c	CUFF.131	CUFF.131.2	100	2.331250	1.113189	3.549311	14.656122	580	CUFF.131.1	673
BnaA01g10170D	BnaA01g10170D	c	CUFF.130	CUFF.130.1	100	2.074450	1.005303	3.143596	13.807781	557	CUFF.130.1	813
BnaA01g10000D	BnaA01g10000D	j	CUFF.132	CUFF.132.1	100	18.603538	16.923148	20.283928	116.730912	1656	CUFF.132.1	1626
BnaA01g10200D	BnaA01g10200D	e	CUFF.133	CUFF.133.1	100	0.997594	0.673959	1.321229	6.360262	1848	CUFF.133.1	1827
BnaA01g10050D	BnaA01g10050D	j	CUFF.135	CUFF.135.1	100	6.304580	5.695150	6.914009	39.753095	3780	CUFF.135.1	3579
BnaA01g10160D	BnaA01g10160D	j	CUFF.134	CUFF.134.1	11	2.401021	1.348503	3.453539	15.067624	731	CUFF.134.1	973
BnaA01g10160D	BnaA01g10160D	j	CUFF.134	CUFF.134.2	100	21.209115	18.005989	24.412242	133.097972	635	CUFF.134.1	973
BnaA01g10230D	BnaA01g10230D	j	CUFF.137	CUFF.137.1	100	6.983258	6.074622	7.891894	44.007562	1839	CUFF.137.1	2005
BnaA01g10220D	BnaA01g10220D	j	CUFF.140	CUFF.140.1	100	5.852522	5.117087	6.587957	37.424946	2306	CUFF.140.1	2271
BnaA01g10100D	BnaA01g10100D	j	CUFF.136	CUFF.136.1	33	0.529892	0.273868	0.785916	3.291138	2427	CUFF.136.1	4346
BnaA01g10100D	BnaA01g10100D	j	CUFF.136	CUFF.136.2	100	1.624688	1.232143	2.017233	10.090880	2427	CUFF.136.1	4346
BnaA01g10110D	BnaA01g10110D	e	CUFF.138	CUFF.138.1	100	7.161070	5.678622	8.643517	45.894450	921	CUFF.138.1	831
BnaA01g10110D	BnaA01g10110D	=	CUFF.139	CUFF.139.1	100	65.663022	59.379939	71.946106	420.826558	597	CUFF.138.1	831
BnaA01g10140D	BnaA01g10140D	j	CUFF.141	CUFF.141.1	100	4.435084	2.929137	5.941032	27.967746	574	CUFF.141.1	655
BnaA01g10970D	BnaA01g10970D	o	CUFF.143	CUFF.143.1	100	1.104500	0.707802	1.501198	7.017945	1427	CUFF.143.1	1776
BnaA01g10960D	BnaA01g10960D	j	CUFF.144	CUFF.144.1	64	0.676455	0.375440	0.977471	4.252128	1992	CUFF.144.2	2228
BnaA01g10960D	BnaA01g10960D	j	CUFF.144	CUFF.144.2	100	1.063841	0.784849	1.342833	6.687193	2981	CUFF.144.2	2228
-	-	u	CUFF.151	CUFF.151.1	20	11.771175	9.586995	13.955356	75.623535	899	CUFF.151.1	-
-	-	u	CUFF.151	CUFF.151.2	100	57.833734	52.434941	63.232527	371.550962	715	CUFF.151.1	-
BnaA01g10910D	BnaA01g10910D	x	CUFF.147	CUFF.147.1	100	6.819146	5.552862	8.085429	43.400530	946	CUFF.147.1	726
BnaA01g10920D	BnaA01g10920D	x	CUFF.149	CUFF.149.1	100	0.761205	0.302181	1.220229	4.719809	839	CUFF.149.1	753
BnaA01g09130D	BnaA01g09130D	j	CUFF.142	CUFF.142.1	100	1.961300	1.523648	2.398952	12.272089	2057	CUFF.142.1	2038
BnaA01g09140D	BnaA01g09140D	o	CUFF.145	CUFF.145.1	100	27.456437	25.325462	29.587412	171.755820	1672	CUFF.145.1	717
BnaA01g09160D	BnaA01g09160D	o	CUFF.146	CUFF.146.1	100	0.380819	0.098533	0.663105	2.411984	1592	CUFF.146.1	720
BnaA01g09160D	BnaA01g09160D	=	CUFF.148	CUFF.148.1	100	1.074801	0.614052	1.535550	6.807437	1368	CUFF.146.1	720
BnaA01g09180D	BnaA01g09180D	=	CUFF.150	CUFF.150.1	100	6.047335	3.200545	8.894126	38.185795	358	CUFF.150.1	465
BnaA01g09200D	BnaA01g09200D	o	CUFF.152	CUFF.152.1	100	35.752464	30.503633	41.001295	225.408360	455	CUFF.152.1	384
BnaA01g09220D	BnaA01g09220D	j	CUFF.153	CUFF.153.1	34	0.906978	0.514304	1.299652	5.722199	1802	CUFF.153.1	1721
BnaA01g09220D	BnaA01g09220D	j	CUFF.153	CUFF.153.2	100	2.693770	2.094980	3.292559	16.995220	1802	CUFF.153.1	1721
BnaA01g09240D	BnaA01g09240D	j	CUFF.154	CUFF.154.1	100	1.293466	0.832146	1.754786	8.177260	1307	CUFF.154.1	1372
BnaA01g09250D	BnaA01g09250D	j	CUFF.155	CUFF.155.1	100	6.156896	4.812824	7.500969	38.923742	838	CUFF.155.1	836
BnaA01g09260D	BnaA01g09260D	j	CUFF.156	CUFF.156.1	90	1.208165	0.913808	1.502522	7.607507	3607	CUFF.156.1	2270
BnaA01g09260D	BnaA01g09260D	j	CUFF.156	CUFF.156.2	100	1.344592	0.975989	1.713195	8.466551	2899	CUFF.156.1	2270
BnaA01g09270D	BnaA01g09270D	j	CUFF.157	CUFF.157.1	100	6.674436	5.716007	7.632864	42.027216	1862	CUFF.157.1	1390
BnaA01g09360D	BnaA01g09360D	j	CUFF.158	CUFF.158.1	100	4.146815	3.335857	4.957773	25.348640	1575	CUFF.158.1	1594
BnaA01g09360D	BnaA01g09360D	j	CUFF.158	CUFF.158.2	76	3.139380	2.166862	4.111899	19.190396	949	CUFF.158.1	1594
BnaA01g09360D	BnaA01g09360D	j	CUFF.158	CUFF.158.3	37	1.544459	0.760939	2.327979	9.440966	950	CUFF.158.1	1594
BnaA01g09360D	BnaA01g09360D	c	CUFF.159	CUFF.159.1	100	8.844146	5.974968	11.713324	50.753851	413	CUFF.159.1	1594
-	-	u	CUFF.160	CUFF.160.1	100	4.431910	2.727156	6.136665	29.112081	498	CUFF.160.1	-
BnaA01g09370D	BnaA01g09370D	=	CUFF.161	CUFF.161.1	100	2.647151	2.174736	3.119566	16.662381	2373	CUFF.161.1	2041
BnaA01g09380D	BnaA01g09380D	=	CUFF.162	CUFF.162.1	100	31.523020	27.122336	35.923703	198.420337	539	CUFF.162.1	631
BnaA01g09390D	BnaA01g09390D	j	CUFF.163	CUFF.163.1	100	58.365917	51.352079	65.379756	371.016459	463	CUFF.163.1	837
BnaA01g09400D	BnaA01g09400D	=	CUFF.164	CUFF.164.1	100	9.508975	6.650648	12.367301	60.412536	466	CUFF.164.2	667
BnaA01g09400D	BnaA01g09400D	j	CUFF.164	CUFF.164.2	12	1.132292	0.490593	1.773991	7.193691	864	CUFF.164.2	667
BnaA01g09410D	BnaA01g09410D	=	CUFF.165	CUFF.165.1	100	1.491477	0.627106	2.355848	8.674291	571	CUFF.165.1	519
BnaA01g09420D	BnaA01g09420D	o	CUFF.166	CUFF.166.1	100	1.963382	1.681923	2.244842	12.314823	4855	CUFF.166.1	2750
BnaA01g09430D	BnaA01g09430D	c	CUFF.167	CUFF.167.1	100	1.459836	0.789072	2.130599	8.978366	779	CUFF.167.1	2181
BnaA01g09430D	BnaA01g09430D	=	CUFF.168	CUFF.168.1	100	1.356146	0.718747	1.993544	8.567605	836	CUFF.168.1	2181
BnaA01g09440D	BnaA01g09440D	=	CUFF.169	CUFF.169.1	100	0.739872	0.286848	1.192895	4.550958	847	CUFF.169.1	591
BnaA01g09730D	BnaA01g09730D	j	CUFF.170	CUFF.170.1	100	21.643006	17.407655	25.878358	137.112856	498	CUFF.170.2	1632
BnaA01g09730D	BnaA01g09730D	j	CUFF.170	CUFF.170.2	41	8.815109	6.034346	11.595872	55.845514	532	CUFF.170.2	1632
BnaA01g09740D	BnaA01g09740D	j	CUFF.171	CUFF.171.1	100	18.722421	17.193837	20.251006	117.916195	2070	CUFF.171.1	1764
-	-	u	CUFF.172	CUFF.172.1	100	7.373047	3.985287	10.760807	48.884952	331	CUFF.172.1	-
BnaA01g09760D	BnaA01g09760D	j	CUFF.173	CUFF.173.1	100	1.658371	0.926724	2.390018	10.497209	1006	CUFF.173.1	1047
BnaA01g09760D	BnaA01g09760D	j	CUFF.173	CUFF.173.2	93	1.544986	0.844107	2.245865	9.779499	981	CUFF.173.1	1047
BnaA01g09770D	BnaA01g09770D	j	CUFF.174	CUFF.174.1	46	0.954016	0.256349	1.651683	5.935551	838	CUFF.174.3	1113
BnaA01g09770D	BnaA01g09770D	j	CUFF.174	CUFF.174.2	28	0.578587	0.131356	1.025818	3.599763	1028	CUFF.174.3	1113
BnaA01g09770D	BnaA01g09770D	j	CUFF.174	CUFF.174.3	100	2.095356	1.342087	2.848624	13.036559	1058	CUFF.174.3	1113
BnaA01g09800D	BnaA01g09800D	j	CUFF.175	CUFF.175.1	55	5.480539	4.254680	6.706397	34.806443	982	CUFF.175.1	1111
BnaA01g09800D	BnaA01g09800D	=	CUFF.175	CUFF.175.2	100	10.033079	7.405826	12.660331	63.719246	543	CUFF.175.1	1111
BnaA01g09810D	BnaA01g09810D	=	CUFF.176	CUFF.176.1	100	2.382743	1.899218	2.866267	14.677487	1954	CUFF.176.1	1891
BnaA01g09820D	BnaA01g09820D	j	CUFF.177	CUFF.177.1	100	3.750402	3.271822	4.228981	23.863714	3671	CUFF.177.1	3297
BnaA01g09820D	BnaA01g09820D	j	CUFF.177	CUFF.177.2	18	0.684277	0.446216	0.922337	4.354035	3605	CUFF.177.1	3297
BnaA01g09830D	BnaA01g09830D	=	CUFF.178	CUFF.178.1	100	16.788134	15.479862	18.096406	105.091888	2559	CUFF.178.1	2587
BnaA01g09860D	BnaA01g09860D	j	CUFF.179	CUFF.179.1	100	19.213426	17.768647	20.658204	120.349653	2481	CUFF.179.1	2398
BnaA01g09870D	BnaA01g09870D	j	CUFF.180	CUFF.180.1	45	1.249685	0.891698	1.607672	7.906639	2570	CUFF.180.1	1189
BnaA01g09870D	BnaA01g09870D	j	CUFF.180	CUFF.180.2	100	2.759629	2.190109	3.329149	17.459912	2367	CUFF.180.1	1189
BnaA01g09880D	BnaA01g09880D	=	CUFF.181	CUFF.181.1	100	14.138449	12.384983	15.891914	89.452638	1263	CUFF.181.1	799
BnaA01g09890D	BnaA01g09890D	j	CUFF.182	CUFF.182.1	88	15.995036	14.551191	17.438880	98.599669	1967	CUFF.182.1	1944
BnaA01g09890D	BnaA01g09890D	j	CUFF.182	CUFF.182.2	100	18.198691	15.627745	20.769638	112.183866	813	CUFF.182.1	1944
BnaA01g09900D	BnaA01g09900D	=	CUFF.183	CUFF.183.1	100	1.699641	1.303006	2.096275	10.316002	2067	CUFF.183.1	2022
BnaA01g09910D	BnaA01g09910D	j	CUFF.184	CUFF.184.1	100	2.809554	2.300524	3.318584	17.636960	2534	CUFF.185.1	2685
BnaA01g09910D	BnaA01g09910D	e	CUFF.185	CUFF.185.1	100	0.657665	0.385645	0.929685	4.128488	2806	CUFF.185.1	2685
BnaA01g09920D	BnaA01g09920D	j	CUFF.186	CUFF.186.1	25	3.024339	2.097206	3.951472	19.095351	1231	CUFF.186.2	1331
BnaA01g09920D	BnaA01g09920D	j	CUFF.186	CUFF.186.2	100	12.007173	10.397023	13.617324	75.811997	1239	CUFF.186.2	1331
BnaA01g08770D	BnaA01g08770D	=	CUFF.187	CUFF.187.1	100	4.385094	3.212812	5.557375	27.800022	801	CUFF.188.1	1231
BnaA01g08770D	BnaA01g08770D	e	CUFF.188	CUFF.188.1	100	1.357844	0.885191	1.830497	8.608273	1316	CUFF.188.1	1231
BnaA01g08790D	BnaA01g08790D	=	CUFF.189	CUFF.189.1	100	8.580610	7.396873	9.764346	53.735304	1292	CUFF.189.1	885
BnaA01g08810D	BnaA01g08810D	=	CUFF.190	CUFF.190.1	100	14.410114	13.306833	15.513396	89.591775	3379	CUFF.190.1	1570
BnaA01g08800D	BnaA01g08800D	=	CUFF.191	CUFF.191.1	100	306.106331	290.413216	321.799446	1903.150049	851	CUFF.191.1	690
BnaA01g08820D	BnaA01g08820D	=	CUFF.192	CUFF.192.1	100	3.702494	2.412289	4.992700	23.387388	667	CUFF.193.1	787
BnaA01g08820D	BnaA01g08820D	e	CUFF.193	CUFF.193.1	100	0.720180	0.349535	1.090826	4.549132	1322	CUFF.193.1	787
BnaA01g08850D	BnaA01g08850D	=	CUFF.198	CUFF.198.1	100	87.282602	82.728992	91.836212	556.885642	2148	CUFF.198.1	1878
BnaA01g08870D	BnaA01g08870D	j	CUFF.199	CUFF.199.1	100	0.577290	0.276441	0.878140	3.450579	1321	CUFF.199.1	776
BnaA01g08890D	BnaA01g08890D	j	CUFF.206	CUFF.206.1	100	15.470472	14.139012	16.801932	97.189765	2168	CUFF.206.1	2126
BnaA01g08900D	BnaA01g08900D	j	CUFF.209	CUFF.209.1	100	13.939519	12.755388	15.123650	86.687436	2455	CUFF.209.1	2559
BnaA01g08910D	BnaA01g08910D	j	CUFF.213	CUFF.213.1	16	4.856565	3.237664	6.475467	30.567000	810	CUFF.213.2	863
BnaA01g08910D	BnaA01g08910D	=	CUFF.213	CUFF.213.2	100	29.459549	26.157044	32.762054	185.417056	834	CUFF.213.2	863
BnaA01g08920D	BnaA01g08920D	=	CUFF.214	CUFF.214.1	100	35.048555	30.458318	39.638791	223.706276	550	CUFF.214.1	666
BnaA01g08930D	BnaA01g08930D	j	CUFF.215	CUFF.215.1	100	2.180066	1.765842	2.594289	13.756565	2527	CUFF.215.1	2249
BnaA01g08940D	BnaA01g08940D	=	CUFF.216	CUFF.216.1	100	2.119724	1.777993	2.461455	13.375802	3553	CUFF.216.1	3243
BnaA01g08950D	BnaA01g08950D	j	CUFF.219	CUFF.219.1	88	7.590565	6.638388	8.542741	47.980485	1837	CUFF.219.1	2478
BnaA01g08950D	BnaA01g08950D	j	CUFF.219	CUFF.219.2	100	8.638430	7.231259	10.045600	54.604114	1032	CUFF.219.1	2478
BnaA01g08990D	BnaA01g08990D	c	CUFF.221	CUFF.221.1	100	21.927283	14.813733	29.040833	139.974379	289	CUFF.221.1	2234
BnaA01g09030D	BnaA01g09030D	j	CUFF.226	CUFF.226.1	54	4.512707	2.888300	6.137114	28.024249	620	CUFF.226.3	973
BnaA01g09030D	BnaA01g09030D	c	CUFF.226	CUFF.226.2	100	8.342747	4.390060	12.295434	51.809085	328	CUFF.226.3	973
BnaA01g09030D	BnaA01g09030D	j	CUFF.226	CUFF.226.3	16	1.310321	0.601863	2.018778	8.137189	924	CUFF.226.3	973
BnaA01g09040D	BnaA01g09040D	j	CUFF.228	CUFF.228.1	32	0.668421	0.271353	1.065488	4.232760	1250	CUFF.228.1	3012
BnaA01g09040D	BnaA01g09040D	j	CUFF.228	CUFF.228.2	100	2.068147	1.366531	2.769764	13.096502	1069	CUFF.228.1	3012
BnaA01g09040D	BnaA01g09040D	j	CUFF.232	CUFF.232.1	46	0.988609	0.508136	1.469082	6.069590	1349	CUFF.232.5	3012
BnaA01g09040D	BnaA01g09040D	j	CUFF.232	CUFF.232.2	35	0.740082	0.214501	1.265664	4.543755	851	CUFF.232.5	3012
BnaA01g09040D	BnaA01g09040D	j	CUFF.232	CUFF.232.3	44	0.941498	0.301653	1.581343	5.780350	741	CUFF.232.5	3012
BnaA01g09040D	BnaA01g09040D	j	CUFF.232	CUFF.232.4	100	2.128736	1.096835	3.160636	13.069428	719	CUFF.232.5	3012
BnaA01g09040D	BnaA01g09040D	j	CUFF.232	CUFF.232.5	38	0.817113	0.476053	1.158173	5.016688	1788	CUFF.232.5	3012
BnaA01g08330D	BnaA01g08330D	j	CUFF.194	CUFF.194.1	100	19.424121	17.760433	21.087809	121.849434	1795	CUFF.194.1	1874
BnaA01g08360D	BnaA01g08360D	j	CUFF.195	CUFF.195.1	74	13.357345	11.198333	15.516358	83.349789	1049	CUFF.195.2	1199
BnaA01g08360D	BnaA01g08360D	=	CUFF.195	CUFF.195.2	100	18.152911	15.727883	20.577939	113.274101	1050	CUFF.195.2	1199
BnaA01g08360D	BnaA01g08360D	e	CUFF.196	CUFF.196.1	100	5.379236	4.227916	6.530556	33.566413	1050	CUFF.195.2	1199
BnaA01g08430D	BnaA01g08430D	j	CUFF.197	CUFF.197.1	10	0.803745	0.455468	1.152022	5.013341	1920	CUFF.197.1	1120
BnaA01g08430D	BnaA01g08430D	j	CUFF.197	CUFF.197.2	100	7.712148	6.524534	8.899763	48.104344	1314	CUFF.197.1	1120
BnaA01g08440D	BnaA01g08440D	j	CUFF.200	CUFF.200.1	100	35.342836	33.231386	37.454287	222.988492	2818	CUFF.200.1	3022
-	-	u	CUFF.201	CUFF.201.1	100	4.715395	3.300226	6.130564	26.627312	790	CUFF.201.1	-
-	-	u	CUFF.202	CUFF.202.1	100	8.336979	5.702303	10.971655	47.077998	522	CUFF.201.1	-
BnaA01g08450D	BnaA01g08450D	e	CUFF.203	CUFF.203.1	100	2.164253	1.417419	2.911086	13.727416	985	CUFF.203.1	759
BnaA01g08450D	BnaA01g08450D	=	CUFF.204	CUFF.204.1	100	25.726717	22.262228	29.191205	163.179338	643	CUFF.203.1	759
BnaA01g08460D	BnaA01g08460D	=	CUFF.205	CUFF.205.1	100	1.909148	1.322946	2.495350	11.601273	1321	CUFF.205.2	1341
BnaA01g08460D	BnaA01g08460D	j	CUFF.205	CUFF.205.2	31	0.593751	0.245000	0.942502	3.608033	1389	CUFF.205.2	1341
BnaA01g08480D	BnaA01g08480D	j	CUFF.207	CUFF.207.1	35	0.821639	0.485021	1.158257	5.179742	2108	CUFF.207.3	2171
BnaA01g08480D	BnaA01g08480D	=	CUFF.207	CUFF.207.2	100	2.350134	1.822075	2.878193	14.815622	2108	CUFF.207.3	2171
BnaA01g08480D	BnaA01g08480D	j	CUFF.207	CUFF.207.3	62	1.451987	1.011592	1.892382	9.153559	2114	CUFF.207.3	2171
BnaA01g08490D	BnaA01g08490D	j	CUFF.208	CUFF.208.1	100	2.028384	1.604065	2.452702	12.670213	2244	CUFF.208.1	2944
BnaA01g08500D	BnaA01g08500D	j	CUFF.210	CUFF.210.1	22	0.367748	0.171466	0.564030	2.283343	3072	CUFF.210.2	5437
BnaA01g08500D	BnaA01g08500D	c	CUFF.210	CUFF.210.2	100	1.666182	1.320147	2.012217	10.345303	3083	CUFF.210.2	5437
BnaA01g08500D	BnaA01g08500D	j	CUFF.211	CUFF.211.1	18	0.275844	0.079935	0.471754	1.740556	2572	CUFF.211.2	5437
BnaA01g08500D	BnaA01g08500D	c	CUFF.211	CUFF.211.2	100	1.554608	1.186983	1.922234	9.809455	2576	CUFF.211.2	5437
BnaA01g08510D	BnaA01g08510D	j	CUFF.212	CUFF.212.1	100	7.087209	5.821994	8.352425	44.396641	1114	CUFF.212.2	688
BnaA01g08510D	BnaA01g08510D	j	CUFF.212	CUFF.212.2	21	1.509940	0.887523	2.132356	9.458764	1244	CUFF.212.2	688
BnaA01g08520D	BnaA01g08520D	j	CUFF.217	CUFF.217.1	100	3.790685	3.108310	4.473059	23.376707	1705	CUFF.217.1	1691
BnaA01g08530D	BnaA01g08530D	=	CUFF.218	CUFF.218.1	100	21.282603	19.133079	23.432128	131.247318	1178	CUFF.218.1	1263
BnaA01g08540D	BnaA01g08540D	j	CUFF.220	CUFF.220.1	33	5.296790	4.220854	6.372725	32.886926	1245	CUFF.220.1	1478
BnaA01g08540D	BnaA01g08540D	=	CUFF.220	CUFF.220.2	100	16.215401	14.037634	18.393167	100.678847	949	CUFF.220.1	1478
BnaA01g08550D	BnaA01g08550D	=	CUFF.222	CUFF.222.1	100	89.883066	83.737455	96.028678	536.338657	873	CUFF.222.1	589
BnaA01g08560D	BnaA01g08560D	=	CUFF.224	CUFF.224.1	100	1.469376	1.027750	1.911002	9.326226	1515	CUFF.224.1	1795
BnaA01g08610D	BnaA01g08610D	=	CUFF.225	CUFF.225.1	100	4.856094	3.939464	5.772724	29.994524	1275	CUFF.225.1	939
BnaA01g08620D	BnaA01g08620D	j	CUFF.227	CUFF.227.1	100	21.652630	13.420547	29.884713	136.128158	267	CUFF.227.1	1473
BnaA01g08630D	BnaA01g08630D	j	CUFF.231	CUFF.231.1	100	50.301963	46.083030	54.520897	310.767783	911	CUFF.231.1	1275
BnaA01g08630D	BnaA01g08630D	c	CUFF.231	CUFF.231.2	68	34.341964	29.803577	38.880351	212.166194	606	CUFF.231.1	1275
BnaA01g08640D	BnaA01g08640D	e	CUFF.233	CUFF.233.1	100	1.295193	0.769271	1.821115	8.219931	1593	CUFF.233.1	1293
BnaA01g08640D	BnaA01g08640D	=	CUFF.234	CUFF.234.1	100	9.770956	8.447261	11.094651	62.011297	1396	CUFF.233.1	1293
BnaA01g08680D	BnaA01g08680D	=	CUFF.236	CUFF.236.1	100	15.960147	13.962755	17.957540	98.340093	1001	CUFF.236.1	1133
BnaA01g08700D	BnaA01g08700D	=	CUFF.238	CUFF.238.2	100	12.112015	10.501792	13.722237	76.539140	1290	CUFF.238.2	1299
BnaA01g08710D	BnaA01g08710D	=	CUFF.239	CUFF.239.1	100	4.407241	3.628703	5.185779	27.850563	1550	CUFF.239.1	1305
BnaA01g08750D	BnaA01g08750D	e	CUFF.242	CUFF.242.1	100	2.681859	2.181694	3.182024	16.048494	2035	CUFF.242.1	2075
BnaA01g08760D	BnaA01g08760D	=	CUFF.243	CUFF.243.1	100	2.310646	1.773208	2.848084	14.416944	1652	CUFF.243.1	1434
BnaA01g08760D	BnaA01g08760D	j	CUFF.243	CUFF.243.2	100	2.315146	1.547469	3.082824	14.445021	939	CUFF.243.1	1434
BnaA01g06180D	BnaA01g06180D	x	CUFF.223	CUFF.223.1	100	103.100076	99.863771	106.336381	636.992201	1894	CUFF.223.1	1881
BnaA01g06190D	BnaA01g06190D	=	CUFF.229	CUFF.229.1	100	45.134010	41.856318	48.411702	285.757401	1293	CUFF.229.1	1641
BnaA01g06210D	BnaA01g06210D	j	CUFF.230	CUFF.230.1	26	2.459001	1.557839	3.360164	15.420400	1027	CUFF.230.1	1285
BnaA01g06210D	BnaA01g06210D	=	CUFF.230	CUFF.230.2	100	9.299707	7.598288	11.001126	58.318479	896	CUFF.230.1	1285
BnaA01g06220D	BnaA01g06220D	=	CUFF.235	CUFF.235.1	100	20.610855	18.839744	22.381965	129.167323	1692	CUFF.235.1	2022
BnaA01g06240D	BnaA01g06240D	j	CUFF.237	CUFF.237.1	23	1.774039	1.205871	2.342206	11.179704	1684	CUFF.237.3	733
BnaA01g06240D	BnaA01g06240D	j	CUFF.237	CUFF.237.2	100	7.706319	6.607213	8.805425	48.563974	1688	CUFF.237.3	733
BnaA01g06240D	BnaA01g06240D	j	CUFF.237	CUFF.237.3	17	1.318647	0.847123	1.790171	8.309900	1886	CUFF.237.3	733
BnaA01g06250D	BnaA01g06250D	j	CUFF.240	CUFF.240.1	100	15.531148	14.337099	16.725197	98.194094	2992	CUFF.240.1	2628
BnaA01g06260D	BnaA01g06260D	=	CUFF.241	CUFF.241.1	100	172.780103	159.340383	186.219822	1092.384547	474	CUFF.241.1	676
BnaA01g06310D	BnaA01g06310D	=	CUFF.244	CUFF.244.1	100	2.698223	2.274454	3.121993	16.953750	2765	CUFF.244.1	2640
BnaA01g06330D	BnaA01g06330D	=	CUFF.245	CUFF.245.1	100	39.879440	37.288957	42.469924	251.062389	1933	CUFF.245.1	1849
BnaA01g06350D	BnaA01g06350D	=	CUFF.247	CUFF.247.1	44	6.070839	5.527886	6.613792	38.107742	6618	CUFF.247.1	2059
BnaA01g06350D	BnaA01g06350D	j	CUFF.247	CUFF.247.2	100	13.898104	11.668332	16.127875	87.240879	880	CUFF.247.1	2059
BnaA01g06340D	BnaA01g06340D	j	CUFF.248	CUFF.248.1	100	4.966736	4.411720	5.521752	31.177089	5489	CUFF.248.1	3558
BnaA01g06370D	BnaA01g06370D	j	CUFF.249	CUFF.249.1	17	1.053315	0.684654	1.421976	6.616186	2353	CUFF.249.1	4029
BnaA01g06370D	BnaA01g06370D	j	CUFF.249	CUFF.249.2	100	6.316208	5.479381	7.153035	39.673976	2125	CUFF.249.1	4029
BnaA01g06380D	BnaA01g06380D	j	CUFF.251	CUFF.251.1	100	10.072097	9.103448	11.040745	63.397505	2482	CUFF.251.1	1521
-	-	u	CUFF.252	CUFF.252.1	100	15.312339	8.894771	21.729906	87.296093	275	CUFF.252.1	-
BnaA01g06410D	BnaA01g06410D	o	CUFF.253	CUFF.253.1	100	4.739840	3.653801	5.825880	29.832432	914	CUFF.253.1	1029
BnaA01g06420D	BnaA01g06420D	x	CUFF.255	CUFF.255.1	100	33.223978	31.034821	35.413136	207.562143	2179	CUFF.255.1	1897
BnaA01g06440D	BnaA01g06440D	e	CUFF.267	CUFF.267.1	100	45.797902	42.765673	48.830130	284.478920	1629	CUFF.267.1	1025
BnaA01g06440D	BnaA01g06440D	j	CUFF.268	CUFF.268.1	100	253.978759	239.605388	268.352129	1577.618202	683	CUFF.267.1	1025
BnaA01g06450D	BnaA01g06450D	p	CUFF.269	CUFF.269.1	100	0.492775	0.275990	0.709560	3.035661	2002	CUFF.269.1	290
BnaA01g06460D	BnaA01g06460D	=	CUFF.270	CUFF.270.1	100	10.864694	9.595401	12.133988	68.181908	1712	CUFF.271.1	1782
BnaA01g06460D	BnaA01g06460D	e	CUFF.271	CUFF.271.1	100	1.840757	1.304641	2.376873	11.551760	2047	CUFF.271.1	1782
BnaA01g11880D	BnaA01g11880D	=	CUFF.288	CUFF.288.1	100	1.428949	0.692486	2.165413	8.881826	703	CUFF.288.1	1296
BnaA01g11940D	BnaA01g11940D	=	CUFF.290	CUFF.290.1	100	10.018694	8.416245	11.621144	59.321381	1014	CUFF.290.1	1203
BnaA01g11940D	BnaA01g11940D	j	CUFF.290	CUFF.290.2	13	1.303674	0.518436	2.088911	7.719143	917	CUFF.290.1	1203
BnaA01g11950D	BnaA01g11950D	c	CUFF.289	CUFF.289.1	100	8.849193	7.325969	10.372417	55.774521	875	CUFF.289.1	1115
BnaA01g12010D	BnaA01g12010D	=	CUFF.291	CUFF.291.1	100	2.476644	1.829020	3.124269	15.427139	1256	CUFF.291.1	1168
BnaA01g11920D	BnaA01g11920D	j	CUFF.295	CUFF.295.1	100	7.278033	6.534929	8.021138	45.316672	3151	CUFF.295.1	2412
BnaA01g11920D	BnaA01g11920D	c	CUFF.295	CUFF.295.2	32	2.354427	1.535372	3.173483	14.659841	1301	CUFF.295.1	2412
BnaA01g11930D	BnaA01g11930D	j	CUFF.292	CUFF.292.1	100	2.190015	1.406262	2.973769	13.743822	866	CUFF.292.2	2521
BnaA01g11930D	BnaA01g11930D	j	CUFF.292	CUFF.292.2	28	0.615516	0.308474	0.922558	3.862777	1891	CUFF.292.2	2521
BnaA01g11930D	BnaA01g11930D	x	CUFF.294	CUFF.294.1	100	1.588163	0.963887	2.212438	9.966791	1164	CUFF.294.1	2521
BnaA01g05280D	BnaA01g05280D	j	CUFF.246	CUFF.246.1	36	2.291971	1.811047	2.772896	14.188549	1999	CUFF.246.1	1868
BnaA01g05280D	BnaA01g05280D	c	CUFF.246	CUFF.246.2	100	6.289376	3.707696	8.871056	38.934656	401	CUFF.246.1	1868
BnaA01g05300D	BnaA01g05300D	j	CUFF.250	CUFF.250.1	35	3.132620	2.466777	3.798464	19.795271	2679	CUFF.250.2	2847
BnaA01g05300D	BnaA01g05300D	j	CUFF.250	CUFF.250.2	82	7.286151	6.369426	8.202877	46.041758	2680	CUFF.250.2	2847
BnaA01g05300D	BnaA01g05300D	c	CUFF.250	CUFF.250.3	100	8.907661	7.809431	10.005891	56.288203	2049	CUFF.250.2	2847
BnaA01g05310D	BnaA01g05310D	o	CUFF.254	CUFF.254.1	100	93.741288	88.496507	98.986069	584.311348	1635	CUFF.254.1	111
BnaA01g05320D	BnaA01g05320D	=	CUFF.256	CUFF.256.1	100	143.984706	133.731935	154.237477	897.490313	663	CUFF.256.1	1343
BnaA01g05370D	BnaA01g05370D	j	CUFF.257	CUFF.257.1	50	1.506242	1.003853	2.008631	9.359046	2186	CUFF.257.1	1876
BnaA01g05370D	BnaA01g05370D	j	CUFF.257	CUFF.257.2	100	3.042204	2.377335	3.707073	18.902761	2072	CUFF.257.1	1876
BnaA01g05370D	BnaA01g05370D	o	CUFF.258	CUFF.258.1	100	4.764168	3.768373	5.759962	29.602196	1463	CUFF.257.1	1876
BnaA01g05370D	BnaA01g05370D	j	CUFF.259	CUFF.259.1	100	10.428573	7.244301	13.612845	65.298163	442	CUFF.259.2	1876
BnaA01g05370D	BnaA01g05370D	c	CUFF.259	CUFF.259.2	42	4.426770	2.270912	6.582628	27.718072	447	CUFF.259.2	1876
BnaA01g05380D	BnaA01g05380D	j	CUFF.260	CUFF.260.1	42	15.718718	13.578157	17.859280	100.717007	1334	CUFF.260.1	1543
BnaA01g05380D	BnaA01g05380D	j	CUFF.260	CUFF.260.2	100	37.379193	34.225275	40.533110	239.505557	1331	CUFF.260.1	1543
BnaA01g05390D	BnaA01g05390D	j	CUFF.261	CUFF.261.1	31	9.689042	5.914136	13.463948	59.790608	375	CUFF.262.1	577
BnaA01g05390D	BnaA01g05390D	j	CUFF.261	CUFF.261.2	100	31.683009	25.259548	38.106469	195.514309	375	CUFF.262.1	577
BnaA01g05390D	BnaA01g05390D	e	CUFF.262	CUFF.262.1	100	4.270129	3.234072	5.306186	26.350759	943	CUFF.262.1	577
BnaA01g05410D	BnaA01g05410D	e	CUFF.263	CUFF.263.1	100	15.608684	13.547248	17.670121	96.683516	1045	CUFF.263.1	639
BnaA01g05410D	BnaA01g05410D	c	CUFF.264	CUFF.264.1	100	120.021771	104.726154	135.317388	743.440419	323	CUFF.263.1	639
BnaA01g05420D	BnaA01g05420D	j	CUFF.265	CUFF.265.1	100	2.539999	1.244409	3.835590	16.200583	500	CUFF.265.1	1312
BnaA01g05440D	BnaA01g05440D	=	CUFF.266	CUFF.266.1	100	17.653084	14.941593	20.364576	111.585500	641	CUFF.266.1	390
BnaA01g05450D	BnaA01g05450D	j	CUFF.272	CUFF.272.1	71	39.038073	36.782057	41.294089	245.741940	3321	CUFF.273.1	3894
BnaA01g05450D	BnaA01g05450D	c	CUFF.272	CUFF.272.2	100	54.730494	50.900493	58.560496	344.524634	1502	CUFF.273.1	3894
BnaA01g05450D	BnaA01g05450D	e	CUFF.273	CUFF.273.1	100	40.976864	38.738157	43.215571	257.946496	3696	CUFF.273.1	3894
BnaA01g05470D	BnaA01g05470D	p	CUFF.274	CUFF.274.1	100	2.219685	1.570125	2.869244	13.138715	1120	CUFF.274.1	63
BnaA01g05480D	BnaA01g05480D	=	CUFF.275	CUFF.275.1	100	11.146678	9.716757	12.576600	70.633879	1338	CUFF.275.1	1496
BnaA01g05480D	BnaA01g05480D	e	CUFF.276	CUFF.276.1	100	4.724379	2.797071	6.651688	29.937282	565	CUFF.275.1	1496
BnaA01g05490D	BnaA01g05490D	e	CUFF.277	CUFF.277.1	100	4.062121	3.629665	4.494578	25.427490	3939	CUFF.277.1	3381
BnaA01g05510D	BnaA01g05510D	j	CUFF.278	CUFF.278.1	100	3.260288	2.987233	3.533342	20.682805	10093	CUFF.278.1	9566
BnaA01g05520D	BnaA01g05520D	o	CUFF.279	CUFF.279.1	100	0.503940	0.251970	0.755910	3.321127	1562	CUFF.279.1	1512
BnaA01g05530D	BnaA01g05530D	j	CUFF.280	CUFF.280.1	25	6.246052	5.092568	7.399536	39.669329	1486	CUFF.280.1	1463
BnaA01g05530D	BnaA01g05530D	j	CUFF.280	CUFF.280.2	89	21.849696	19.699454	23.999938	138.769696	1381	CUFF.280.1	1463
BnaA01g05530D	BnaA01g05530D	c	CUFF.280	CUFF.280.3	100	24.618109	21.148343	28.087875	156.352176	712	CUFF.280.1	1463
BnaA01g05540D	BnaA01g05540D	j	CUFF.281	CUFF.281.1	100	26.590052	23.954078	29.226026	168.529626	1189	CUFF.281.2	1125
BnaA01g05540D	BnaA01g05540D	j	CUFF.281	CUFF.281.2	27	7.118931	5.704899	8.532963	45.120288	1304	CUFF.281.2	1125
BnaA01g05560D	BnaA01g05560D	=	CUFF.282	CUFF.282.1	100	8.277044	7.191290	9.362799	51.169673	1457	CUFF.282.1	1288
BnaA01g05570D	BnaA01g05570D	e	CUFF.283	CUFF.283.1	100	2.360618	1.761329	2.959907	14.121340	1377	CUFF.283.1	801
BnaA01g05590D	BnaA01g05590D	e	CUFF.284	CUFF.284.1	100	1.272808	0.881767	1.663849	7.774305	1647	CUFF.284.1	2148
BnaA01g05610D	BnaA01g05610D	j	CUFF.285	CUFF.285.1	100	27.228562	25.460067	28.997057	171.521103	2724	CUFF.285.1	2795
BnaA01g05620D	BnaA01g05620D	=	CUFF.286	CUFF.286.1	100	2.461663	1.946444	2.976882	15.095388	1814	CUFF.286.1	1489
BnaA01g05660D	BnaA01g05660D	j	CUFF.287	CUFF.287.1	30	0.765696	0.375040	1.156353	4.821739	1812	CUFF.287.2	1874
BnaA01g05660D	BnaA01g05660D	j	CUFF.287	CUFF.287.2	100	2.591778	2.018779	3.164778	16.320934	1930	CUFF.287.2	1874
BnaA01g05670D	BnaA01g05670D	=	CUFF.293	CUFF.293.1	100	59.471247	55.775566	63.166928	374.393838	1562	CUFF.293.1	1803
BnaA01g05690D	BnaA01g05690D	=	CUFF.296	CUFF.296.1	100	16.948355	15.505125	18.391585	107.194517	2050	CUFF.296.1	2178
BnaA01g05710D	BnaA01g05710D	=	CUFF.297	CUFF.297.1	100	3.576279	2.388650	4.763909	21.636043	683	CUFF.297.1	477
-	-	u	CUFF.298	CUFF.298.1	100	4.256925	2.765448	5.748402	26.421008	571	CUFF.298.1	-
BnaA01g13390D	BnaA01g13390D	c	CUFF.299	CUFF.299.1	100	0.851242	0.461154	1.241331	5.514487	1217	CUFF.299.1	1471
BnaA01g13370D	BnaA01g13370D	=	CUFF.300	CUFF.300.1	100	18.549663	12.102052	24.997274	121.166368	296	CUFF.300.1	585
BnaA01g13460D	BnaA01g13460D	c	CUFF.301	CUFF.301.1	100	5.381443	2.908783	7.854103	33.579348	376	CUFF.301.1	1498
BnaA01g13400D	BnaA01g13400D	j	CUFF.302	CUFF.302.1	100	13.665085	12.552893	14.777278	85.794954	2116	CUFF.302.1	2163
BnaA01g13460D	BnaA01g13460D	j	CUFF.303	CUFF.303.1	72	0.962554	0.415580	1.509529	6.160107	1058	CUFF.303.1	1498
BnaA01g13460D	BnaA01g13460D	c	CUFF.303	CUFF.303.2	100	1.344017	0.719027	1.969007	8.601369	1045	CUFF.303.1	1498
BnaA01g13430D	BnaA01g13430D	j	CUFF.304	CUFF.304.1	64	6.055988	5.073825	7.038152	38.557780	1548	CUFF.304.1	1383
BnaA01g13430D	BnaA01g13430D	c	CUFF.304	CUFF.304.2	100	9.424571	7.763387	11.085755	60.005159	959	CUFF.304.1	1383
BnaA01g13480D	BnaA01g13480D	=	CUFF.305	CUFF.305.1	100	3.337006	2.552373	4.121639	21.105661	1459	CUFF.305.2	1508
BnaA01g13480D	BnaA01g13480D	j	CUFF.305	CUFF.305.2	53	1.776591	1.214245	2.338937	11.236457	1653	CUFF.305.2	1508
BnaA01g13530D	BnaA01g13530D	j	CUFF.307	CUFF.307.1	100	7.807587	6.786066	8.829108	49.210725	1717	CUFF.307.1	1172
BnaA01g13530D	BnaA01g13530D	j	CUFF.307	CUFF.307.2	83	6.444731	4.701694	8.187769	40.620730	677	CUFF.307.1	1172
-	-	u	CUFF.306	CUFF.306.1	100	19.913277	16.012132	23.814422	126.204313	468	CUFF.306.1	-
BnaA01g13510D	BnaA01g13510D	=	CUFF.308	CUFF.308.1	100	6.707751	5.220156	8.195346	42.145504	774	CUFF.308.1	729
BnaA01g13570D	BnaA01g13570D	c	CUFF.309	CUFF.309.1	100	0.902734	0.303928	1.501540	5.348031	698	CUFF.309.1	1683
BnaA01g13540D	BnaA01g13540D	j	CUFF.310	CUFF.310.1	100	3.547564	2.748177	4.346952	22.206847	1238	CUFF.310.1	1382
BnaA01g13540D	BnaA01g13540D	c	CUFF.310	CUFF.310.2	86	3.052129	1.419946	4.684311	19.105546	450	CUFF.310.1	1382
BnaA01g13610D	BnaA01g13610D	=	CUFF.311	CUFF.311.1	100	18.476817	16.035396	20.918238	114.816527	770	CUFF.311.1	762
BnaA01g13560D	BnaA01g13560D	j	CUFF.312	CUFF.312.1	94	4.616541	4.099826	5.133257	29.033990	3757	CUFF.312.1	2799
BnaA01g13560D	BnaA01g13560D	c	CUFF.312	CUFF.312.2	100	4.910529	3.550036	6.271021	30.882912	788	CUFF.312.1	2799
BnaA01g13530D	BnaA01g13530D	p	CUFF.313	CUFF.313.1	100	183.174047	173.477271	192.870824	1129.103560	1080	CUFF.313.1	1172
BnaA01g14530D	BnaA01g14530D	j	CUFF.315	CUFF.315.1	65	2.506885	1.751444	3.262326	16.121299	1065	CUFF.315.1	1123
BnaA01g14530D	BnaA01g14530D	c	CUFF.315	CUFF.315.2	100	3.852328	2.439879	5.264778	24.773585	623	CUFF.315.1	1123
BnaA01g14530D	BnaA01g14530D	j	CUFF.315	CUFF.315.3	31	1.190651	0.295001	2.086302	7.656851	584	CUFF.315.1	1123
BnaA01g14560D	BnaA01g14560D	e	CUFF.314	CUFF.314.1	100	6.903763	5.410720	8.396807	43.203835	923	CUFF.314.1	904
BnaA01g14560D	BnaA01g14560D	=	CUFF.316	CUFF.316.1	100	15.508360	12.791946	18.224774	97.051506	682	CUFF.314.1	904
BnaA01g13470D	BnaA01g13470D	=	CUFF.317	CUFF.317.1	100	40.257196	37.837240	42.677152	252.466180	2450	CUFF.317.1	2341
BnaA01g14570D	BnaA01g14570D	o	CUFF.318	CUFF.318.1	100	10.018541	8.200547	11.836535	62.819560	1150	CUFF.319.1	1349
BnaA01g14570D	BnaA01g14570D	=	CUFF.319	CUFF.319.1	100	18.068510	15.969197	20.167822	113.295521	1296	CUFF.319.1	1349
BnaA01g14520D	BnaA01g14520D	x	CUFF.320	CUFF.320.1	100	4.497303	3.449602	5.545004	28.284099	1352	CUFF.320.1	1340
BnaA01g14520D	BnaA01g14520D	j	CUFF.321	CUFF.321.1	31	4.901273	3.702888	6.099657	30.824714	1219	CUFF.321.2	1340
BnaA01g14520D	BnaA01g14520D	=	CUFF.321	CUFF.321.2	100	16.001538	14.141447	17.861630	100.635670	1371	CUFF.321.2	1340
BnaA01g15060D	BnaA01g15060D	j	CUFF.322	CUFF.322.1	100	4.228151	3.688109	4.768194	26.774963	2726	CUFF.322.1	2785
BnaA01g15100D	BnaA01g15100D	=	CUFF.323	CUFF.323.1	100	5.031601	3.950107	6.113095	32.107133	966	CUFF.323.1	1028
BnaA01g15080D	BnaA01g15080D	j	CUFF.324	CUFF.324.1	25	2.253827	1.524211	2.983444	14.374589	1273	CUFF.324.1	1316
BnaA01g15080D	BnaA01g15080D	=	CUFF.324	CUFF.324.2	100	8.911895	7.237058	10.586733	56.838797	880	CUFF.324.1	1316
BnaA01g15090D	BnaA01g15090D	c	CUFF.325	CUFF.325.1	100	1.767569	0.743192	2.791947	11.418884	518	CUFF.325.1	1156
BnaA01g15070D	BnaA01g15070D	j	CUFF.326	CUFF.326.1	100	6.875871	6.230227	7.521515	43.178834	3721	CUFF.326.1	4377
BnaA01g15800D	BnaA01g15800D	o	CUFF.327	CUFF.327.1	100	1.725290	1.105547	2.345032	10.796860	986	CUFF.327.1	4062
BnaA01g15820D	BnaA01g15820D	j	CUFF.328	CUFF.328.1	87	1.637258	1.187512	2.087005	10.325275	2405	CUFF.328.1	2681
BnaA01g15820D	BnaA01g15820D	j	CUFF.328	CUFF.328.2	100	1.874769	1.388308	2.361229	11.823120	2297	CUFF.328.1	2681
BnaA01g15960D	BnaA01g15960D	=	CUFF.329	CUFF.329.1	100	5.844665	4.576788	7.112542	37.219624	881	CUFF.329.1	799
BnaA01g15980D	BnaA01g15980D	c	CUFF.330	CUFF.330.1	100	2.171249	1.278868	3.063630	13.747507	697	CUFF.330.1	1377
BnaA01g16030D	BnaA01g16030D	c	CUFF.331	CUFF.331.1	100	0.774002	0.398556	1.149448	4.742042	1153	CUFF.331.1	2790
BnaA01g16060D	BnaA01g16060D	j	CUFF.332	CUFF.332.1	59	1.454452	0.519424	2.389480	8.992803	682	CUFF.332.3	1690
BnaA01g16060D	BnaA01g16060D	j	CUFF.332	CUFF.332.2	33	0.802582	0.366273	1.238890	4.962321	1211	CUFF.332.3	1690
BnaA01g16060D	BnaA01g16060D	j	CUFF.332	CUFF.332.3	25	0.604125	0.240677	0.967574	3.735277	1634	CUFF.332.3	1690
BnaA01g16060D	BnaA01g16060D	j	CUFF.332	CUFF.332.4	100	2.456133	1.802510	3.109757	15.186149	1562	CUFF.332.3	1690
BnaA01g16040D	BnaA01g16040D	j	CUFF.333	CUFF.333.1	100	4.292997	3.355394	5.230601	27.128106	1131	CUFF.333.1	869
BnaA01g16050D	BnaA01g16050D	j	CUFF.334	CUFF.334.1	100	2.657875	2.124452	3.191299	16.795519	1980	CUFF.334.1	1467
BnaA01g16390D	BnaA01g16390D	j	CUFF.335	CUFF.335.1	100	4.072604	2.279980	5.865228	26.229102	512	CUFF.336.1	569
BnaA01g16390D	BnaA01g16390D	e	CUFF.336	CUFF.336.1	100	1.068818	0.319065	1.818570	6.883588	721	CUFF.336.1	569
BnaA01g16400D	BnaA01g16400D	e	CUFF.337	CUFF.337.1	100	1.130017	0.687770	1.572265	7.117454	1598	CUFF.337.1	1455
BnaA01g16400D	BnaA01g16400D	x	CUFF.338	CUFF.338.1	50	1.173887	0.684587	1.663188	7.393773	1502	CUFF.338.1	1455
BnaA01g16400D	BnaA01g16400D	x	CUFF.338	CUFF.338.2	100	2.338485	1.279830	3.397140	14.729033	656	CUFF.338.1	1455
BnaA01g16400D	BnaA01g16400D	=	CUFF.339	CUFF.339.1	100	1.636369	0.997452	2.275286	10.306730	1193	CUFF.337.1	1455
BnaA01g16420D	BnaA01g16420D	=	CUFF.341	CUFF.341.1	100	7.393505	6.671837	8.115174	46.529956	3578	CUFF.341.1	3562
BnaA01g16420D	BnaA01g16420D	e	CUFF.342	CUFF.342.1	100	1.329937	0.953342	1.706532	8.369764	3146	CUFF.341.1	3562
BnaA01g16420D	BnaA01g16420D	x	CUFF.343	CUFF.343.1	100	1.697105	1.285396	2.108814	10.680487	3030	CUFF.343.1	3562
BnaA01g16540D	BnaA01g16540D	j	CUFF.344	CUFF.344.1	62	0.972362	0.376121	1.568604	6.187446	990	CUFF.344.1	2305
BnaA01g16540D	BnaA01g16540D	j	CUFF.344	CUFF.344.2	55	0.864068	0.232874	1.495262	5.498336	839	CUFF.344.1	2305
BnaA01g16540D	BnaA01g16540D	=	CUFF.344	CUFF.344.3	100	1.574931	0.848897	2.300966	10.021784	990	CUFF.344.1	2305
BnaA01g15800D	BnaA01g15800D	c	CUFF.340	CUFF.340.1	100	3.623093	3.000484	4.245702	22.860996	2404	CUFF.340.1	4062
BnaA01g15800D	BnaA01g15800D	j	CUFF.340	CUFF.340.2	35	1.262849	0.854193	1.671504	7.968324	2321	CUFF.340.1	4062
BnaA01g15800D	BnaA01g15800D	j	CUFF.340	CUFF.340.3	26	0.945344	0.577143	1.313545	5.964934	2399	CUFF.340.1	4062
BnaA01g15810D	BnaA01g15810D	j	CUFF.345	CUFF.345.1	100	20.804707	19.332008	22.277406	131.727462	2713	CUFF.345.1	2699
BnaA01g16570D	BnaA01g16570D	e	CUFF.346	CUFF.346.1	100	13.138706	10.985977	15.291436	80.132185	709	CUFF.346.1	432
BnaA01g16600D	BnaA01g16600D	=	CUFF.348	CUFF.348.1	100	4.042722	3.306812	4.778632	25.267396	1579	CUFF.348.1	2090
BnaA01g16560D	BnaA01g16560D	=	CUFF.350	CUFF.350.1	100	13.871549	12.328129	15.414969	88.364797	1389	CUFF.350.1	1513
BnaA01g16610D	BnaA01g16610D	=	CUFF.351	CUFF.351.1	100	0.661944	0.262996	1.060892	4.088572	1316	CUFF.351.2	1273
BnaA01g16610D	BnaA01g16610D	j	CUFF.351	CUFF.351.2	86	0.568031	0.224847	0.911214	3.508507	1477	CUFF.351.2	1273
BnaA01g16620D	BnaA01g16620D	=	CUFF.353	CUFF.353.1	100	10.414865	6.733090	14.096640	65.089395	357	CUFF.353.1	592
BnaA01g16650D	BnaA01g16650D	=	CUFF.356	CUFF.356.1	100	4.879798	4.006035	5.753560	30.467984	1387	CUFF.356.1	1559
BnaA01g16660D	BnaA01g16660D	=	CUFF.361	CUFF.361.1	100	10.707004	9.265380	12.148627	66.597697	1207	CUFF.361.1	1623
BnaA01g16640D	BnaA01g16640D	j	CUFF.362	CUFF.362.1	100	10.700366	9.540732	11.860000	67.463987	1971	CUFF.362.1	918
BnaA01g16640D	BnaA01g16640D	j	CUFF.362	CUFF.362.2	17	1.828266	1.272771	2.383760	11.526905	1905	CUFF.362.1	918
BnaA01g15840D	BnaA01g15840D	j	CUFF.347	CUFF.347.1	16	2.535194	1.713233	3.357155	16.052884	1146	CUFF.347.1	1415
BnaA01g15840D	BnaA01g15840D	j	CUFF.347	CUFF.347.2	100	15.609831	13.730058	17.489605	98.841667	1142	CUFF.347.1	1415
BnaA01g15860D	BnaA01g15860D	c	CUFF.349	CUFF.349.1	100	3.242403	2.059788	4.425018	20.912152	641	CUFF.349.1	1008
BnaA01g15870D	BnaA01g15870D	=	CUFF.352	CUFF.352.1	100	10.089602	8.719315	11.459890	61.242717	1386	CUFF.352.1	1457
BnaA01g15870D	BnaA01g15870D	j	CUFF.352	CUFF.352.2	17	1.760392	1.067593	2.453191	10.685374	1386	CUFF.352.1	1457
BnaA01g15880D	BnaA01g15880D	c	CUFF.354	CUFF.354.1	100	1.713876	0.720616	2.707136	10.559421	527	CUFF.354.1	1844
BnaA01g15880D	BnaA01g15880D	j	CUFF.355	CUFF.355.1	100	1.405390	0.919838	1.890942	8.897428	1499	CUFF.355.1	1844
BnaA01g15880D	BnaA01g15880D	j	CUFF.355	CUFF.355.2	31	0.437042	0.114524	0.759560	2.766882	1478	CUFF.355.1	1844
BnaA01g15900D	BnaA01g15900D	j	CUFF.357	CUFF.357.1	19	1.086157	0.558298	1.614016	6.852086	1249	CUFF.357.1	1195
BnaA01g15900D	BnaA01g15900D	=	CUFF.357	CUFF.357.2	100	5.713723	4.663426	6.764020	36.045361	1248	CUFF.357.1	1195
BnaA01g15910D	BnaA01g15910D	=	CUFF.358	CUFF.358.1	100	3.334760	2.637159	4.032360	20.890505	1457	CUFF.358.1	1560
BnaA01g15930D	BnaA01g15930D	j	CUFF.359	CUFF.359.1	100	1.563159	0.621430	2.504888	10.270393	542	CUFF.359.1	656
BnaA01g15940D	BnaA01g15940D	=	CUFF.360	CUFF.360.1	100	46.362582	40.572759	52.152404	294.276472	499	CUFF.360.1	826
BnaA01g15950D	BnaA01g15950D	j	CUFF.363	CUFF.363.1	19	2.567919	1.863824	3.272014	16.115536	1985	CUFF.363.1	2462
BnaA01g15950D	BnaA01g15950D	j	CUFF.363	CUFF.363.2	100	13.541157	12.181714	14.900601	84.980485	1985	CUFF.363.1	2462
BnaA01g16730D	BnaA01g16730D	j	CUFF.364	CUFF.364.1	100	1.601396	1.016649	2.186143	9.647025	1018	CUFF.364.1	666
BnaA01g16720D	BnaA01g16720D	=	CUFF.365	CUFF.365.1	100	8.275972	7.187345	9.364600	49.524889	1458	CUFF.365.1	1465
BnaA01g16710D	BnaA01g16710D	j	CUFF.366	CUFF.366.1	100	6.482702	5.698674	7.266731	40.844299	2638	CUFF.366.2	2682
BnaA01g16710D	BnaA01g16710D	=	CUFF.366	CUFF.366.2	24	1.526348	1.091947	1.960750	9.616766	2707	CUFF.366.2	2682
BnaA01g16750D	BnaA01g16750D	j	CUFF.367	CUFF.367.1	100	5.197637	4.466456	5.928818	32.624088	2057	CUFF.367.1	1887
BnaA01g16750D	BnaA01g16750D	c	CUFF.368	CUFF.368.1	100	2.502070	1.369633	3.634507	16.312474	573	CUFF.368.1	1887
BnaA01g16860D	BnaA01g16860D	=	CUFF.369	CUFF.369.1	100	116.176808	104.405155	127.948462	733.854871	402	CUFF.369.1	505
BnaA01g16870D	BnaA01g16870D	j	CUFF.372	CUFF.372.1	28	1.490168	1.059620	1.920715	9.576575	1836	CUFF.372.1	1719
BnaA01g16870D	BnaA01g16870D	c	CUFF.372	CUFF.372.2	74	3.941475	2.608682	5.274268	25.329925	651	CUFF.372.1	1719
BnaA01g16870D	BnaA01g16870D	c	CUFF.372	CUFF.372.3	100	5.350805	3.943236	6.758374	34.386992	752	CUFF.372.1	1719
-	-	u	CUFF.373	CUFF.373.1	100	6.480803	4.327920	8.633687	41.834759	472	CUFF.373.1	-
BnaA01g16800D	BnaA01g16800D	=	CUFF.370	CUFF.370.1	100	2.699327	2.002054	3.396600	16.477786	1195	CUFF.370.1	291
BnaA01g16830D	BnaA01g16830D	j	CUFF.371	CUFF.371.1	100	1.224786	0.433957	2.015614	7.909452	576	CUFF.371.1	2048
BnaA01g16840D	BnaA01g16840D	=	CUFF.374	CUFF.374.1	100	4.124122	3.461484	4.786759	26.075825	2595	CUFF.374.1	1086
BnaA01g16850D	BnaA01g16850D	=	CUFF.375	CUFF.375.1	100	5.790322	5.036200	6.544443	36.610804	2666	CUFF.375.1	942
BnaA01g16940D	BnaA01g16940D	=	CUFF.376	CUFF.376.1	100	1.319535	0.697728	1.941343	7.697869	821	CUFF.376.1	938
BnaA01g16990D	BnaA01g16990D	=	CUFF.377	CUFF.377.1	100	3.869680	2.627700	5.111660	24.440580	814	CUFF.377.1	1026
BnaA01g16990D	BnaA01g16990D	e	CUFF.378	CUFF.378.1	100	6.972805	2.111502	11.834107	44.039660	283	CUFF.377.1	1026
BnaA01g16990D	BnaA01g16990D	e	CUFF.379	CUFF.379.1	100	2.277925	1.256280	3.299570	14.387186	784	CUFF.377.1	1026
BnaA01g16970D	BnaA01g16970D	=	CUFF.380	CUFF.380.1	100	8.859838	7.667197	10.052479	56.249707	1412	CUFF.380.1	942
BnaA01g17000D	BnaA01g17000D	=	CUFF.381	CUFF.381.1	100	1.746344	1.221474	2.271214	10.828232	1312	CUFF.381.1	1179
BnaA01g17010D	BnaA01g17010D	o	CUFF.382	CUFF.382.1	100	58.442574	52.803468	64.081679	370.551374	546	CUFF.382.1	948
BnaA01g17020D	BnaA01g17020D	o	CUFF.383	CUFF.383.1	100	28.136434	25.648581	30.624287	178.151154	1003	CUFF.383.1	1997
BnaA01g17040D	BnaA01g17040D	=	CUFF.384	CUFF.384.1	100	5.021871	3.752962	6.290780	32.482433	776	CUFF.384.1	508
BnaA01g17050D	BnaA01g17050D	=	CUFF.385	CUFF.385.1	100	14.030679	12.835971	15.225388	87.894334	1925	CUFF.385.1	1860
BnaA01g17060D	BnaA01g17060D	p	CUFF.386	CUFF.386.1	100	5.868408	2.613201	9.123614	38.863988	313	CUFF.386.1	1598
-	-	u	CUFF.387	CUFF.387.1	40	1.627154	0.803931	2.450378	10.242466	867	CUFF.387.1	-
-	-	u	CUFF.387	CUFF.387.2	59	2.420155	1.457223	3.383087	15.234177	867	CUFF.387.1	-
-	-	u	CUFF.387	CUFF.387.3	100	4.077867	2.504391	5.651342	25.668993	614	CUFF.387.1	-
-	-	u	CUFF.387	CUFF.387.4	39	1.589372	0.663097	2.515648	10.004639	721	CUFF.387.1	-
BnaA01g17060D	BnaA01g17060D	=	CUFF.388	CUFF.388.1	100	2.031742	1.457731	2.605754	12.827518	1315	CUFF.388.1	1598
-	-	u	CUFF.389	CUFF.389.1	100	0.705577	0.368429	1.042725	4.581818	1321	CUFF.389.1	-
BnaA01g17100D	BnaA01g17100D	=	CUFF.390	CUFF.390.1	100	0.892006	0.415209	1.368804	5.579616	891	CUFF.390.1	902
BnaA01g16780D	BnaA01g16780D	j	CUFF.391	CUFF.391.1	100	136.069777	127.665883	144.473671	852.008127	828	CUFF.391.1	2366
BnaA01g17840D	BnaA01g17840D	=	CUFF.404	CUFF.404.1	100	1.155544	0.663823	1.647265	7.446633	1085	CUFF.404.1	1005
BnaA01g16430D	BnaA01g16430D	=	CUFF.392	CUFF.392.1	100	245.752503	230.096779	261.408228	1565.117618	533	CUFF.393.1	877
BnaA01g16430D	BnaA01g16430D	e	CUFF.393	CUFF.393.1	100	36.750462	33.975799	39.525125	234.051718	1423	CUFF.393.1	877
BnaA01g16440D	BnaA01g16440D	=	CUFF.394	CUFF.394.1	100	21.950306	20.124281	23.776330	139.048643	1724	CUFF.394.1	1586
BnaA01g16450D	BnaA01g16450D	e	CUFF.395	CUFF.395.1	100	10.623355	9.388780	11.857930	65.860430	1749	CUFF.395.1	1030
BnaA01g16450D	BnaA01g16450D	j	CUFF.396	CUFF.396.1	28	15.747800	12.741297	18.754304	97.629887	798	CUFF.395.1	1030
BnaA01g16450D	BnaA01g16450D	=	CUFF.396	CUFF.396.2	100	56.555913	50.795380	62.316447	350.623408	713	CUFF.395.1	1030
BnaA01g16450D	BnaA01g16450D	j	CUFF.396	CUFF.396.3	24	13.643589	10.560984	16.726193	84.584639	714	CUFF.395.1	1030
BnaA01g16460D	BnaA01g16460D	=	CUFF.397	CUFF.397.1	100	1.777630	1.146974	2.408285	10.787712	1218	CUFF.397.1	1164
BnaA01g16460D	BnaA01g16460D	x	CUFF.398	CUFF.398.1	100	0.813250	0.411727	1.214772	4.935283	1504	CUFF.398.1	1164
BnaA01g16470D	BnaA01g16470D	o	CUFF.399	CUFF.399.1	100	3.126510	2.292014	3.961005	19.476334	997	CUFF.399.1	1215
BnaA01g16490D	BnaA01g16490D	j	CUFF.400	CUFF.400.1	56	2.961516	2.130927	3.792105	18.755600	1071	CUFF.400.1	1012
BnaA01g16490D	BnaA01g16490D	c	CUFF.400	CUFF.400.2	100	5.310775	3.589536	7.032014	33.633709	595	CUFF.400.1	1012
BnaA01g16510D	BnaA01g16510D	j	CUFF.401	CUFF.401.1	100	1.991857	0.996386	2.987328	12.512774	581	CUFF.401.1	1290
BnaA01g16510D	BnaA01g16510D	o	CUFF.402	CUFF.402.1	100	2.189712	1.645917	2.733507	13.951325	1677	CUFF.402.1	1290
BnaA01g16520D	BnaA01g16520D	c	CUFF.403	CUFF.403.1	100	1.131417	0.816636	1.446197	7.208600	2542	CUFF.403.1	2277
BnaA01g17870D	BnaA01g17870D	j	CUFF.405	CUFF.405.1	100	3.609442	2.646449	4.572436	23.114903	924	CUFF.405.1	1503
BnaA01g17870D	BnaA01g17870D	j	CUFF.406	CUFF.406.1	100	1.362961	0.681793	2.044128	8.663068	741	CUFF.406.1	1503
BnaA01g17860D	BnaA01g17860D	=	CUFF.407	CUFF.407.1	100	5.468538	4.696527	6.240548	34.256188	1947	CUFF.407.1	2006
BnaA01g17890D	BnaA01g17890D	j	CUFF.411	CUFF.411.1	33	4.085703	3.143886	5.027519	25.847472	1340	CUFF.411.1	1201
BnaA01g17890D	BnaA01g17890D	c	CUFF.411	CUFF.411.2	100	12.497147	10.266576	14.727719	79.060985	818	CUFF.411.1	1201
BnaA01g17890D	BnaA01g17890D	j	CUFF.411	CUFF.411.3	28	3.466008	1.997608	4.934407	21.927082	721	CUFF.411.1	1201
BnaA01g17980D	BnaA01g17980D	=	CUFF.413	CUFF.413.1	100	16.453859	14.499332	18.408387	102.652447	1072	CUFF.413.1	1121
BnaA01g17990D	BnaA01g17990D	j	CUFF.415	CUFF.415.1	100	13.216235	11.576248	14.856222	84.249811	1179	CUFF.415.1	1918
BnaA01g18000D	BnaA01g18000D	j	CUFF.416	CUFF.416.1	24	1.310172	0.629077	1.991267	8.164154	972	CUFF.416.1	826
BnaA01g18000D	BnaA01g18000D	=	CUFF.416	CUFF.416.2	100	5.551953	4.330344	6.773562	34.596225	972	CUFF.416.1	826
BnaA01g17900D	BnaA01g17900D	o	CUFF.417	CUFF.417.1	100	0.916838	0.536457	1.297219	5.772378	2022	CUFF.417.1	1563
BnaA01g17910D	BnaA01g17910D	=	CUFF.418	CUFF.418.1	100	6.859735	5.855965	7.863505	43.188632	1626	CUFF.418.1	1528
BnaA01g17930D	BnaA01g17930D	=	CUFF.420	CUFF.420.1	100	8.902348	7.340419	10.464276	55.589001	897	CUFF.420.1	942
BnaA01g17950D	BnaA01g17950D	=	CUFF.423	CUFF.423.1	100	11.751666	9.972222	13.531110	73.403440	919	CUFF.423.1	1346
BnaA01g17950D	BnaA01g17950D	e	CUFF.424	CUFF.424.1	100	7.847577	6.143004	9.552150	49.017658	718	CUFF.423.1	1346
BnaA01g17960D	BnaA01g17960D	e	CUFF.426	CUFF.426.1	100	8.913886	7.852572	9.975201	56.521448	1576	CUFF.426.1	933
BnaA01g18040D	BnaA01g18040D	j	CUFF.427	CUFF.427.1	21	0.226365	0.000000	0.472263	1.462662	1310	CUFF.427.2	1997
BnaA01g18040D	BnaA01g18040D	=	CUFF.427	CUFF.427.2	100	1.073502	0.729854	1.417150	6.936459	1955	CUFF.427.2	1997
BnaA01g18060D	BnaA01g18060D	j	CUFF.428	CUFF.428.1	100	0.462531	0.171212	0.753850	2.959880	1229	CUFF.428.1	2664
BnaA01g18070D	BnaA01g18070D	e	CUFF.432	CUFF.432.1	100	2.169839	1.379384	2.960295	13.468681	1155	CUFF.433.1	1288
BnaA01g18070D	BnaA01g18070D	j	CUFF.433	CUFF.433.1	100	2.198743	1.450524	2.946963	13.648096	1228	CUFF.433.1	1288
BnaA01g18080D	BnaA01g18080D	c	CUFF.434	CUFF.434.1	100	0.686428	0.362629	1.010227	4.480094	1331	CUFF.434.1	1947
BnaA01g18010D	BnaA01g18010D	=	CUFF.430	CUFF.430.1	100	13.772488	12.254834	15.290141	87.380144	1424	CUFF.430.1	1694
BnaA01g18030D	BnaA01g18030D	=	CUFF.431	CUFF.431.1	100	8.412829	6.858021	9.967638	53.375561	862	CUFF.431.1	888
-	-	u	CUFF.437	CUFF.437.1	100	0.957194	0.402462	1.511927	6.010484	759	CUFF.437.1	-
BnaA01g18130D	BnaA01g18130D	e	CUFF.439	CUFF.439.1	100	2.199003	1.693422	2.704585	13.425015	1689	CUFF.439.1	1395
BnaA01g18090D	BnaA01g18090D	j	CUFF.442	CUFF.442.1	23	1.839632	1.135284	2.543981	11.615171	1249	CUFF.442.2	1200
BnaA01g18090D	BnaA01g18090D	j	CUFF.442	CUFF.442.2	58	4.569694	3.440105	5.699284	28.852385	1342	CUFF.442.2	1200
BnaA01g18090D	BnaA01g18090D	j	CUFF.442	CUFF.442.3	100	7.860399	6.467524	9.253274	49.629417	1271	CUFF.442.2	1200
BnaA01g18180D	BnaA01g18180D	=	CUFF.445	CUFF.445.1	100	6.793587	5.795412	7.791761	42.988981	1407	CUFF.445.1	1737
-	-	u	CUFF.451	CUFF.451.1	100	0.950584	0.360807	1.540360	5.729954	726	CUFF.451.1	-
BnaA01g18280D	BnaA01g18280D	j	CUFF.463	CUFF.463.1	24	0.553247	0.238704	0.867790	3.508606	1908	CUFF.463.1	1848
BnaA01g18280D	BnaA01g18280D	j	CUFF.463	CUFF.463.2	100	2.298471	1.760042	2.836901	14.576545	1878	CUFF.463.1	1848
BnaA01g18320D	BnaA01g18320D	=	CUFF.471	CUFF.471.1	100	11.239443	9.989175	12.489712	69.646396	1658	CUFF.471.1	1884
BnaA01g18340D	BnaA01g18340D	e	CUFF.473	CUFF.473.1	100	0.416909	0.230462	0.603356	2.713771	2240	CUFF.473.1	3379
BnaA01g16070D	BnaA01g16070D	j	CUFF.408	CUFF.408.1	100	0.816875	0.613373	1.020377	5.155956	3663	CUFF.408.1	7278
BnaA01g16070D	BnaA01g16070D	j	CUFF.409	CUFF.409.1	100	1.003361	0.806501	1.200221	6.405186	4925	CUFF.409.1	7278
BnaA01g16080D	BnaA01g16080D	j	CUFF.410	CUFF.410.1	100	10.787489	9.557829	12.017150	68.864421	1643	CUFF.410.1	1628
BnaA01g16100D	BnaA01g16100D	=	CUFF.412	CUFF.412.1	100	8.229659	6.635027	9.824291	52.327483	835	CUFF.412.1	1675
BnaA01g16110D	BnaA01g16110D	o	CUFF.414	CUFF.414.1	100	7.314875	4.733155	9.896596	47.595438	426	CUFF.414.1	4348
BnaA01g16110D	BnaA01g16110D	j	CUFF.419	CUFF.419.1	100	7.399335	6.666311	8.132360	46.796734	3079	CUFF.419.1	4348
BnaA01g16130D	BnaA01g16130D	c	CUFF.422	CUFF.422.1	100	243.603671	225.613442	261.593900	1530.873665	418	CUFF.422.1	678
BnaA01g16140D	BnaA01g16140D	=	CUFF.425	CUFF.425.1	100	5.739788	4.910089	6.569487	35.407813	1786	CUFF.425.1	1774
BnaA01g16160D	BnaA01g16160D	j	CUFF.429	CUFF.429.1	100	1.765365	1.169435	2.361295	11.426304	1111	CUFF.429.1	924
BnaA01g16170D	BnaA01g16170D	=	CUFF.435	CUFF.435.1	100	42.655298	38.200935	47.109660	269.648131	685	CUFF.435.2	687
BnaA01g16170D	BnaA01g16170D	j	CUFF.435	CUFF.435.2	20	8.572140	6.571985	10.572294	54.189316	686	CUFF.435.2	687
BnaA01g16240D	BnaA01g16240D	j	CUFF.447	CUFF.447.1	100	36.052064	33.807851	38.296276	229.368775	2411	CUFF.447.1	2519
BnaA01g16250D	BnaA01g16250D	c	CUFF.449	CUFF.449.1	100	2.496846	1.034988	3.958705	15.755792	430	CUFF.449.1	1214
BnaA01g16270D	BnaA01g16270D	=	CUFF.452	CUFF.452.1	100	10.231577	9.429664	11.033489	65.049304	3989	CUFF.452.1	774
BnaA01g16280D	BnaA01g16280D	=	CUFF.455	CUFF.455.1	100	2.894061	2.252025	3.536098	17.751793	1477	CUFF.455.1	1423
BnaA01g16310D	BnaA01g16310D	e	CUFF.461	CUFF.461.1	100	2.823909	2.202876	3.444942	18.250843	1581	CUFF.461.1	819
BnaA01g16310D	BnaA01g16310D	j	CUFF.462	CUFF.462.1	100	3.186633	1.629998	4.743268	20.595116	497	CUFF.461.1	819
BnaA01g16310D	BnaA01g16310D	o	CUFF.464	CUFF.464.1	100	28.011405	25.432693	30.590116	176.226694	946	CUFF.464.1	819
-	-	u	CUFF.468	CUFF.468.1	100	23.326960	20.890474	25.763445	144.531202	1129	CUFF.468.1	-
-	-	u	CUFF.468	CUFF.468.2	15	3.569868	2.337184	4.802553	22.118501	1020	CUFF.468.1	-
-	-	u	CUFF.472	CUFF.472.1	100	21.850533	19.498706	24.202361	134.606875	1025	CUFF.472.1	-
BnaA01g16360D	BnaA01g16360D	j	CUFF.474	CUFF.474.1	100	2.697133	2.204130	3.190137	17.174802	2234	CUFF.474.1	1946
BnaA01g18350D	BnaA01g18350D	=	CUFF.475	CUFF.475.1	100	6.606374	5.051933	8.160815	41.717884	719	CUFF.475.1	686
BnaA01g18340D	BnaA01g18340D	j	CUFF.476	CUFF.476.1	100	28.678244	24.981559	32.374928	185.203605	635	CUFF.476.1	3379
BnaA01g18160D	BnaA01g18160D	=	CUFF.479	CUFF.479.1	100	37.812116	35.426391	40.197841	236.990818	2213	CUFF.479.1	2416
BnaA01g18380D	BnaA01g18380D	j	CUFF.484	CUFF.484.1	36	3.332382	1.767926	4.896839	21.478164	635	CUFF.484.1	970
BnaA01g18380D	BnaA01g18380D	=	CUFF.484	CUFF.484.2	100	9.175209	6.937504	11.412914	59.136865	634	CUFF.484.1	970
BnaA01g18400D	BnaA01g18400D	e	CUFF.486	CUFF.486.1	100	0.526039	0.208826	0.843253	3.362858	1109	CUFF.486.1	1441
BnaA01g18390D	BnaA01g18390D	=	CUFF.487	CUFF.487.1	100	12.781031	10.858689	14.703373	80.166847	834	CUFF.487.1	748
BnaA01g18410D	BnaA01g18410D	=	CUFF.488	CUFF.488.1	100	7.226217	6.039321	8.413112	45.718861	1172	CUFF.488.1	1360
BnaA01g18360D	BnaA01g18360D	j	CUFF.489	CUFF.489.1	32	1.945625	1.441816	2.449435	12.157032	2534	CUFF.489.4	2976
BnaA01g18360D	BnaA01g18360D	j	CUFF.489	CUFF.489.2	100	6.094484	4.935496	7.253472	38.080731	1343	CUFF.489.4	2976
BnaA01g18360D	BnaA01g18360D	j	CUFF.489	CUFF.489.3	27	1.617265	0.996297	2.238233	10.105307	1393	CUFF.489.4	2976
BnaA01g18360D	BnaA01g18360D	j	CUFF.489	CUFF.489.4	14	0.823127	0.486384	1.159869	5.143218	2537	CUFF.489.4	2976
BnaA01g18360D	BnaA01g18360D	j	CUFF.489	CUFF.489.5	67	4.106757	2.726542	5.486973	25.660633	711	CUFF.489.4	2976
BnaA01g18430D	BnaA01g18430D	j	CUFF.490	CUFF.490.1	100	11.509055	9.373633	13.644477	73.314560	790	CUFF.490.1	1269
BnaA01g18430D	BnaA01g18430D	j	CUFF.490	CUFF.490.2	57	6.505307	4.797919	8.212694	41.439865	778	CUFF.490.1	1269
BnaA01g18460D	BnaA01g18460D	=	CUFF.491	CUFF.491.1	100	3.162910	2.151524	4.174295	19.840583	768	CUFF.491.1	981
BnaA01g18470D	BnaA01g18470D	=	CUFF.492	CUFF.492.1	100	1.839448	1.209497	2.469399	11.245062	1053	CUFF.492.1	1176
BnaA01g18480D	BnaA01g18480D	j	CUFF.493	CUFF.493.1	17	0.399272	0.205981	0.592563	2.529582	3136	CUFF.493.1	2968
BnaA01g18480D	BnaA01g18480D	j	CUFF.493	CUFF.493.2	100	2.396522	1.991957	2.801086	15.183141	3135	CUFF.493.1	2968
BnaA01g18530D	BnaA01g18530D	c	CUFF.494	CUFF.494.1	100	0.621976	0.220374	1.023578	3.989826	907	CUFF.494.1	1648
BnaA01g18620D	BnaA01g18620D	=	CUFF.496	CUFF.496.1	100	3.282662	2.481854	4.083470	20.108211	1139	CUFF.496.1	852
BnaA01g18630D	BnaA01g18630D	=	CUFF.497	CUFF.497.1	100	2.665271	2.163816	3.166726	16.363899	2007	CUFF.497.1	2175
BnaA01g18650D	BnaA01g18650D	=	CUFF.499	CUFF.499.1	100	38.187701	35.495745	40.879657	239.596895	1602	CUFF.499.1	1470
BnaA01g18670D	BnaA01g18670D	x	CUFF.502	CUFF.502.1	100	7.129158	6.191282	8.067033	44.001752	1771	CUFF.502.1	1207
BnaA01g18690D	BnaA01g18690D	j	CUFF.503	CUFF.503.1	28	0.561768	0.238136	0.885399	3.418516	1713	CUFF.503.2	1910
BnaA01g18690D	BnaA01g18690D	j	CUFF.503	CUFF.503.2	100	1.993869	1.483566	2.504172	12.133262	1789	CUFF.503.2	1910
BnaA01g18730D	BnaA01g18730D	e	CUFF.506	CUFF.506.1	100	0.410043	0.138013	0.682072	2.536269	1861	CUFF.508.1	7711
BnaA01g18730D	BnaA01g18730D	o	CUFF.508	CUFF.508.1	100	1.293391	0.903144	1.683638	8.000112	2065	CUFF.508.1	7711
BnaA01g18770D	BnaA01g18770D	j	CUFF.510	CUFF.510.1	100	4.076585	3.237774	4.915396	25.739556	1435	CUFF.510.1	2485
BnaA01g18770D	BnaA01g18770D	j	CUFF.510	CUFF.510.2	40	1.643159	0.859729	2.426589	10.374906	997	CUFF.510.1	2485
BnaA01g18730D	BnaA01g18730D	j	CUFF.514	CUFF.514.1	21	0.603083	0.413848	0.792318	3.835580	5234	CUFF.514.1	7711
BnaA01g18730D	BnaA01g18730D	c	CUFF.514	CUFF.514.2	100	2.820579	2.467846	3.173313	17.938762	5234	CUFF.514.1	7711
BnaA01g18540D	BnaA01g18540D	c	CUFF.515	CUFF.515.1	100	74.552530	70.375395	78.729665	467.465532	1825	CUFF.515.1	2845
-	-	u	CUFF.517	CUFF.517.1	100	1.052288	0.628142	1.476435	6.612610	1409	CUFF.517.2	-
-	-	u	CUFF.517	CUFF.517.2	42	0.438001	0.150725	0.725276	2.752409	1470	CUFF.517.2	-
BnaA01g18570D	BnaA01g18570D	o	CUFF.518	CUFF.518.1	100	0.495992	0.237510	0.754474	3.091081	1499	CUFF.518.1	1482
BnaA01g19150D	BnaA01g19150D	j	CUFF.521	CUFF.521.1	15	1.180124	0.615233	1.745016	7.258629	1178	CUFF.521.1	799
BnaA01g19150D	BnaA01g19150D	j	CUFF.521	CUFF.521.2	21	1.619103	0.869679	2.368526	9.958668	1087	CUFF.521.1	799
BnaA01g19150D	BnaA01g19150D	j	CUFF.521	CUFF.521.3	100	7.842655	6.448203	9.237107	48.238077	1087	CUFF.521.1	799
BnaA01g19170D	BnaA01g19170D	o	CUFF.529	CUFF.529.1	100	1.820142	1.228328	2.411956	11.688309	1583	CUFF.529.2	1748
BnaA01g19170D	BnaA01g19170D	j	CUFF.529	CUFF.529.2	88	1.602685	1.047748	2.157622	10.291875	1664	CUFF.529.2	1748
BnaA01g10270D	BnaA01g10270D	=	CUFF.421	CUFF.421.1	100	12.697302	11.439666	13.954938	79.278629	1894	CUFF.421.1	2006
BnaA01g10280D	BnaA01g10280D	c	CUFF.436	CUFF.436.1	100	95.433477	88.998535	101.868418	603.515876	863	CUFF.436.1	5637
BnaA01g10280D	BnaA01g10280D	j	CUFF.438	CUFF.438.1	100	10.478557	9.264101	11.693012	66.158288	1771	CUFF.438.1	5637
BnaA01g10280D	BnaA01g10280D	e	CUFF.440	CUFF.440.1	100	4.103737	2.775084	5.432389	25.909693	891	CUFF.438.1	5637
BnaA01g10290D	BnaA01g10290D	=	CUFF.441	CUFF.441.1	100	0.890045	0.631799	1.148290	5.486816	2489	CUFF.441.1	1488
BnaA01g10310D	BnaA01g10310D	c	CUFF.443	CUFF.443.1	100	1.360272	0.680449	2.040096	8.462188	742	CUFF.443.1	2439
BnaA01g10310D	BnaA01g10310D	j	CUFF.444	CUFF.444.1	100	0.955542	0.615205	1.295880	6.077526	1693	CUFF.444.1	2439
BnaA01g10340D	BnaA01g10340D	j	CUFF.446	CUFF.446.1	29	0.693011	0.254215	1.131806	4.357509	1108	CUFF.446.1	1029
BnaA01g10340D	BnaA01g10340D	j	CUFF.446	CUFF.446.2	100	2.350132	1.613049	3.087215	14.777148	1098	CUFF.446.1	1029
-	-	u	CUFF.448	CUFF.448.1	100	5.746451	5.017606	6.475296	36.193344	2591	CUFF.448.2	-
-	-	u	CUFF.448	CUFF.448.2	19	1.074383	0.718002	1.430765	6.766876	2695	CUFF.448.2	-
BnaA01g10360D	BnaA01g10360D	j	CUFF.450	CUFF.450.1	100	6.851992	5.799786	7.904199	42.765032	1378	CUFF.450.1	1522
BnaA01g10370D	BnaA01g10370D	=	CUFF.453	CUFF.453.1	100	5.623223	4.681284	6.565161	35.718539	1575	CUFF.453.1	537
BnaA01g10380D	BnaA01g10380D	=	CUFF.454	CUFF.454.1	100	2.180122	1.630184	2.730060	13.848070	1907	CUFF.454.1	1457
BnaA01g10390D	BnaA01g10390D	=	CUFF.456	CUFF.456.1	100	9.493008	8.295445	10.690571	59.188031	1503	CUFF.456.1	1524
BnaA01g10400D	BnaA01g10400D	c	CUFF.457	CUFF.457.1	100	1.270900	0.982263	1.559537	7.989348	2833	CUFF.457.1	3381
BnaA01g10400D	BnaA01g10400D	c	CUFF.458	CUFF.458.1	100	1.416173	0.650850	2.181496	8.752763	658	CUFF.458.1	3381
BnaA01g10410D	BnaA01g10410D	c	CUFF.459	CUFF.459.1	100	1.282160	0.891131	1.673189	7.849159	1653	CUFF.459.1	2040
BnaA01g10420D	BnaA01g10420D	c	CUFF.460	CUFF.460.1	100	0.729690	0.308740	1.150640	4.700527	951	CUFF.460.1	2120
BnaA01g10440D	BnaA01g10440D	j	CUFF.465	CUFF.465.1	100	6.205886	4.145003	8.266768	39.493622	492	CUFF.465.1	1627
BnaA01g10460D	BnaA01g10460D	=	CUFF.466	CUFF.466.1	100	6.781277	5.872283	7.690271	41.595285	1782	CUFF.466.1	1799
BnaA01g10480D	BnaA01g10480D	=	CUFF.467	CUFF.467.1	100	0.636642	0.351927	0.921357	4.164639	1548	CUFF.467.1	1698
BnaA01g10490D	BnaA01g10490D	j	CUFF.469	CUFF.469.1	17	2.103250	1.209897	2.996604	13.395758	756	CUFF.470.1	1011
BnaA01g10490D	BnaA01g10490D	=	CUFF.469	CUFF.469.2	100	12.099738	9.471514	14.727961	77.064140	559	CUFF.470.1	1011
BnaA01g10490D	BnaA01g10490D	e	CUFF.470	CUFF.470.1	100	2.208077	1.525794	2.890361	14.063412	1113	CUFF.470.1	1011
BnaA01g10500D	BnaA01g10500D	j	CUFF.478	CUFF.478.1	100	53.489809	50.049982	56.929636	331.670988	1545	CUFF.478.1	1647
BnaA01g10510D	BnaA01g10510D	c	CUFF.480	CUFF.480.1	100	4.009021	2.166960	5.851081	24.505743	430	CUFF.480.1	1858
BnaA01g10510D	BnaA01g10510D	j	CUFF.483	CUFF.483.1	100	1.715904	1.107867	2.323942	10.880975	1051	CUFF.483.1	1858
BnaA01g10520D	BnaA01g10520D	=	CUFF.485	CUFF.485.1	100	2.294269	1.411351	3.177188	14.836120	736	CUFF.485.1	786
BnaA01g10530D	BnaA01g10530D	j	CUFF.500	CUFF.500.1	100	16.909269	15.264007	18.554530	106.471357	1930	CUFF.500.2	2354
BnaA01g10530D	BnaA01g10530D	j	CUFF.500	CUFF.500.2	96	16.276038	14.702633	17.849442	102.484139	2009	CUFF.500.2	2354
BnaA01g10530D	BnaA01g10530D	e	CUFF.501	CUFF.501.1	100	16.237659	14.142648	18.332670	102.242481	951	CUFF.500.2	2354
BnaA01g10540D	BnaA01g10540D	j	CUFF.505	CUFF.505.1	100	5.156176	3.910435	6.401918	31.350331	820	CUFF.505.1	1990
BnaA01g10550D	BnaA01g10550D	x	CUFF.507	CUFF.507.1	100	37.901438	35.746027	40.056849	236.367750	1599	CUFF.507.1	1104
BnaA01g10570D	BnaA01g10570D	=	CUFF.509	CUFF.509.1	100	11.100203	9.277010	12.923395	69.356901	845	CUFF.509.1	717
BnaA01g10580D	BnaA01g10580D	j	CUFF.512	CUFF.512.1	66	4.563677	3.383264	5.744090	28.464528	1001	CUFF.512.1	1004
BnaA01g10580D	BnaA01g10580D	j	CUFF.512	CUFF.512.2	85	5.890190	4.519706	7.260675	36.738243	987	CUFF.512.1	1004
BnaA01g10580D	BnaA01g10580D	j	CUFF.512	CUFF.512.3	100	6.898192	5.310947	8.485437	43.025345	897	CUFF.512.1	1004
BnaA01g10580D	BnaA01g10580D	j	CUFF.512	CUFF.512.4	89	6.168026	4.512694	7.823358	38.471158	813	CUFF.512.1	1004
BnaA01g10590D	BnaA01g10590D	j	CUFF.519	CUFF.519.1	31	1.939873	1.545511	2.334235	12.287855	3633	CUFF.519.1	3552
BnaA01g10590D	BnaA01g10590D	j	CUFF.519	CUFF.519.2	100	6.214080	5.552321	6.875840	39.362229	3565	CUFF.519.1	3552
BnaA01g10600D	BnaA01g10600D	=	CUFF.520	CUFF.520.1	100	21.279471	19.503724	23.055218	134.791855	1787	CUFF.520.1	1200
BnaA01g10630D	BnaA01g10630D	c	CUFF.522	CUFF.522.1	100	31.980043	29.519322	34.440765	200.190524	1132	CUFF.522.1	1787
BnaA01g10650D	BnaA01g10650D	=	CUFF.523	CUFF.523.1	100	2.378121	1.829991	2.926250	14.607111	1641	CUFF.523.1	1684
BnaA01g10660D	BnaA01g10660D	e	CUFF.525	CUFF.525.1	100	0.684383	0.318565	1.050201	4.415806	1090	CUFF.525.1	2178
BnaA01g10680D	BnaA01g10680D	e	CUFF.526	CUFF.526.1	100	0.288244	0.102129	0.474360	1.922813	1685	CUFF.526.1	1449
BnaA01g10710D	BnaA01g10710D	=	CUFF.527	CUFF.527.1	100	28.990490	26.775338	31.205643	183.109699	1657	CUFF.527.1	1584
BnaA01g10720D	BnaA01g10720D	=	CUFF.528	CUFF.528.1	100	5.524998	4.682866	6.367130	34.896985	1670	CUFF.528.1	1581
BnaA01g10730D	BnaA01g10730D	j	CUFF.530	CUFF.530.1	100	0.824742	0.453903	1.195581	5.197321	1620	CUFF.530.1	1430
BnaA01g10730D	BnaA01g10730D	j	CUFF.530	CUFF.530.2	65	0.532640	0.193966	0.871314	3.356567	1530	CUFF.530.1	1430
BnaA01g10740D	BnaA01g10740D	=	CUFF.531	CUFF.531.1	100	3.555921	2.941486	4.170356	22.216450	1810	CUFF.531.1	1650
BnaA01g10750D	BnaA01g10750D	e	CUFF.532	CUFF.532.1	100	2.579162	1.949498	3.208826	15.838596	1766	CUFF.533.1	1707
BnaA01g10750D	BnaA01g10750D	=	CUFF.533	CUFF.533.1	100	1.308057	0.826274	1.789839	8.032757	1844	CUFF.533.1	1707
BnaA01g10760D	BnaA01g10760D	j	CUFF.534	CUFF.534.1	100	12.422796	11.340978	13.504615	78.397156	2571	CUFF.534.1	4492
BnaA01g10760D	BnaA01g10760D	j	CUFF.535	CUFF.535.1	100	6.902478	5.772533	8.032424	43.252798	1222	CUFF.535.1	4492
BnaA01g10780D	BnaA01g10780D	=	CUFF.540	CUFF.540.1	100	26.816266	23.513041	30.119492	169.035851	892	CUFF.540.2	1749
BnaA01g10780D	BnaA01g10780D	j	CUFF.540	CUFF.540.2	83	22.244689	19.300628	25.188750	140.218997	938	CUFF.540.2	1749
BnaA01g10790D	BnaA01g10790D	=	CUFF.541	CUFF.541.1	100	6.431167	5.557175	7.305160	40.671826	1694	CUFF.541.1	1203
BnaA01g10800D	BnaA01g10800D	=	CUFF.544	CUFF.544.1	100	14.007835	12.412067	15.603602	87.611967	1411	CUFF.544.1	1563
BnaA01g10800D	BnaA01g10800D	x	CUFF.545	CUFF.545.1	100	1.801970	1.226642	2.377298	11.270418	1724	CUFF.545.1	1563
BnaA01g10810D	BnaA01g10810D	j	CUFF.547	CUFF.547.1	100	3.688663	3.189658	4.187667	23.385464	3028	CUFF.547.1	3001
BnaA01g10820D	BnaA01g10820D	c	CUFF.548	CUFF.548.1	100	0.396334	0.198258	0.594410	2.552038	1975	CUFF.548.1	2013
BnaA01g10830D	BnaA01g10830D	j	CUFF.550	CUFF.550.1	29	0.326826	0.140528	0.513124	2.028492	3108	CUFF.550.1	2803
BnaA01g10830D	BnaA01g10830D	j	CUFF.550	CUFF.550.2	100	1.135194	0.844244	1.426143	7.045740	3108	CUFF.550.1	2803
BnaA01g10840D	BnaA01g10840D	j	CUFF.552	CUFF.552.1	100	2.960254	2.551869	3.368639	18.879718	3567	CUFF.552.1	3336
BnaA01g19210D	BnaA01g19210D	=	CUFF.554	CUFF.554.1	100	3.494085	2.758049	4.230120	21.368903	1382	CUFF.554.1	1363
BnaA01g19220D	BnaA01g19220D	e	CUFF.555	CUFF.555.1	100	1.684526	1.183447	2.185606	10.302119	1437	CUFF.555.1	1356
BnaA01g19250D	BnaA01g19250D	=	CUFF.556	CUFF.556.1	100	0.507237	0.179720	0.834754	3.247387	1059	CUFF.556.1	1134
BnaA01g19260D	BnaA01g19260D	c	CUFF.557	CUFF.557.1	100	1.578062	1.027913	2.128211	10.241013	1162	CUFF.557.1	3032
BnaA01g19230D	BnaA01g19230D	j	CUFF.558	CUFF.558.1	48	0.802480	0.487134	1.117827	5.079077	2413	CUFF.558.2	2508
BnaA01g19230D	BnaA01g19230D	j	CUFF.558	CUFF.558.2	100	1.661594	1.273460	2.049728	10.516603	2604	CUFF.558.2	2508
BnaA01g19260D	BnaA01g19260D	j	CUFF.561	CUFF.561.1	33	0.299159	0.092108	0.506209	1.887535	2371	CUFF.561.1	3032
BnaA01g19260D	BnaA01g19260D	j	CUFF.561	CUFF.561.2	100	0.910306	0.584565	1.236047	5.743556	2370	CUFF.561.1	3032
BnaA01g19270D	BnaA01g19270D	j	CUFF.564	CUFF.564.1	58	0.674355	0.319951	1.028758	4.254827	1694	CUFF.564.1	1270
BnaA01g19270D	BnaA01g19270D	j	CUFF.564	CUFF.564.2	100	1.153893	0.704791	1.602994	7.280463	1690	CUFF.564.1	1270
-	-	u	CUFF.565	CUFF.565.1	100	1.803020	0.638833	2.967207	11.125902	465	CUFF.565.1	-
BnaA01g12860D	BnaA01g12860D	=	CUFF.477	CUFF.477.1	100	5.784837	4.389245	7.180429	34.575773	748	CUFF.477.1	893
BnaA01g12870D	BnaA01g12870D	e	CUFF.481	CUFF.481.1	100	1.106709	0.646661	1.566757	6.929044	1469	CUFF.482.1	1718
BnaA01g12870D	BnaA01g12870D	j	CUFF.482	CUFF.482.1	100	3.894662	3.137866	4.651458	24.384262	1721	CUFF.482.1	1718
BnaA01g12870D	BnaA01g12870D	j	CUFF.482	CUFF.482.2	34	1.327606	0.751959	1.903254	8.312068	1348	CUFF.482.1	1718
BnaA01g12900D	BnaA01g12900D	=	CUFF.495	CUFF.495.1	100	41.955379	39.205683	44.705075	266.237221	1802	CUFF.495.1	1909
BnaA01g12930D	BnaA01g12930D	=	CUFF.498	CUFF.498.1	100	1.747536	1.328647	2.166426	11.191150	1957	CUFF.498.1	2298
BnaA01g13000D	BnaA01g13000D	=	CUFF.504	CUFF.504.1	100	4.333221	2.986341	5.680101	27.058585	690	CUFF.504.2	768
BnaA01g13000D	BnaA01g13000D	j	CUFF.504	CUFF.504.2	13	0.559289	0.064282	1.054296	3.492452	820	CUFF.504.2	768
BnaA01g13020D	BnaA01g13020D	j	CUFF.511	CUFF.511.1	100	30.335832	27.698896	32.972767	192.980331	1196	CUFF.511.1	1119
BnaA01g13030D	BnaA01g13030D	j	CUFF.513	CUFF.513.1	100	1.365563	0.502885	2.228241	8.302031	556	CUFF.513.1	1161
BnaA01g13040D	BnaA01g13040D	j	CUFF.516	CUFF.516.1	100	17.885150	15.743917	20.026383	113.099846	991	CUFF.516.1	1236
BnaA01g13060D	BnaA01g13060D	j	CUFF.524	CUFF.524.1	100	2.579570	1.453753	3.705386	15.435780	575	CUFF.524.1	525
BnaA01g13080D	BnaA01g13080D	j	CUFF.536	CUFF.536.1	100	15.861491	13.726760	17.996222	99.810060	903	CUFF.536.1	1185
BnaA01g13080D	BnaA01g13080D	x	CUFF.537	CUFF.537.1	43	2.157037	1.438697	2.875378	13.573378	1416	CUFF.537.1	1185
BnaA01g13080D	BnaA01g13080D	x	CUFF.537	CUFF.537.2	100	4.986003	3.984964	5.987042	31.374934	1383	CUFF.537.1	1185
BnaA01g13090D	BnaA01g13090D	j	CUFF.538	CUFF.538.1	100	2.076573	1.647386	2.505761	12.789482	2137	CUFF.538.1	1929
BnaA01g13130D	BnaA01g13130D	j	CUFF.539	CUFF.539.1	100	1.706846	1.237764	2.175929	10.440790	1643	CUFF.539.1	1714
BnaA01g13170D	BnaA01g13170D	x	CUFF.542	CUFF.542.1	100	13.128494	11.244549	15.012439	82.141908	1285	CUFF.542.1	1156
BnaA01g13170D	BnaA01g13170D	e	CUFF.543	CUFF.543.1	100	22.735352	20.015584	25.455120	142.249768	1062	CUFF.543.1	1156
BnaA01g13180D	BnaA01g13180D	j	CUFF.546	CUFF.546.1	100	1.221983	0.760714	1.683251	7.270530	1244	CUFF.546.1	1797
BnaA01g13220D	BnaA01g13220D	j	CUFF.549	CUFF.549.1	20	0.156464	0.025240	0.287688	0.986490	2783	CUFF.549.1	3394
BnaA01g13220D	BnaA01g13220D	j	CUFF.549	CUFF.549.2	100	0.775775	0.529722	1.021828	4.891181	2783	CUFF.549.1	3394
BnaA01g13220D	BnaA01g13220D	j	CUFF.551	CUFF.551.1	80	0.405572	0.166676	0.644467	2.602805	2112	CUFF.551.1	3394
BnaA01g13220D	BnaA01g13220D	j	CUFF.551	CUFF.551.2	100	0.509513	0.214632	0.804393	3.269858	1735	CUFF.551.1	3394
BnaA01g13300D	BnaA01g13300D	=	CUFF.553	CUFF.553.1	100	8.836188	7.310756	10.361620	55.878180	926	CUFF.553.1	807
BnaA01g13310D	BnaA01g13310D	=	CUFF.559	CUFF.559.1	100	117.321500	109.706595	124.936405	715.792093	828	CUFF.560.1	1160
BnaA01g13310D	BnaA01g13310D	e	CUFF.560	CUFF.560.1	100	15.427591	13.912618	16.942565	94.125527	1739	CUFF.560.1	1160
BnaA01g13320D	BnaA01g13320D	e	CUFF.562	CUFF.562.1	100	11.677469	10.329143	13.025795	72.996198	1501	CUFF.563.1	2881
BnaA01g13320D	BnaA01g13320D	j	CUFF.563	CUFF.563.1	41	3.758394	2.971976	4.544813	23.493834	1704	CUFF.563.1	2881
BnaA01g13320D	BnaA01g13320D	=	CUFF.563	CUFF.563.2	100	9.274186	7.913132	10.635240	57.973206	1349	CUFF.563.1	2881
BnaA01g13330D	BnaA01g13330D	j	CUFF.566	CUFF.566.1	49	8.870355	7.760254	9.980455	55.179464	1791	CUFF.566.1	1793
BnaA01g13330D	BnaA01g13330D	c	CUFF.566	CUFF.566.2	100	18.079342	15.763496	20.395188	112.465445	965	CUFF.566.1	1793
BnaA01g13340D	BnaA01g13340D	=	CUFF.567	CUFF.567.1	100	4.957871	4.062965	5.852777	31.543721	1352	CUFF.567.1	1602
BnaA01g19330D	BnaA01g19330D	j	CUFF.568	CUFF.568.1	22	1.597101	1.147307	2.046895	9.966894	2749	CUFF.568.1	2766
BnaA01g19330D	BnaA01g19330D	=	CUFF.568	CUFF.568.2	100	7.358719	6.533482	8.183956	45.922934	2749	CUFF.568.1	2766
BnaA01g19340D	BnaA01g19340D	j	CUFF.569	CUFF.569.1	100	7.836606	6.166946	9.506266	49.800562	882	CUFF.569.1	971
BnaA01g19340D	BnaA01g19340D	j	CUFF.569	CUFF.569.2	95	7.426694	5.513121	9.340267	47.195628	735	CUFF.569.1	971
BnaA01g19340D	BnaA01g19340D	j	CUFF.569	CUFF.569.3	85	6.690346	4.668895	8.711798	42.516238	638	CUFF.569.1	971
BnaA01g19380D	BnaA01g19380D	o	CUFF.571	CUFF.571.1	100	2.526147	2.134310	2.917984	15.904998	2998	CUFF.571.1	2571
BnaA01g19400D	BnaA01g19400D	=	CUFF.573	CUFF.573.1	100	5.454227	4.300242	6.608213	35.503370	963	CUFF.573.1	978
BnaA01g19410D	BnaA01g19410D	o	CUFF.575	CUFF.575.1	14	4.887819	2.280208	7.495430	31.412649	428	CUFF.575.1	624
BnaA01g19410D	BnaA01g19410D	=	CUFF.575	CUFF.575.2	100	35.552010	29.588052	41.515968	228.482842	427	CUFF.575.1	624
BnaA01g19390D	BnaA01g19390D	=	CUFF.576	CUFF.576.1	100	17.444764	15.410812	19.478715	108.720982	1058	CUFF.576.1	2604
BnaA01g17720D	BnaA01g17720D	=	CUFF.570	CUFF.570.1	100	47.396109	44.854756	49.937462	298.568360	3298	CUFF.570.1	3200
BnaA01g17740D	BnaA01g17740D	=	CUFF.572	CUFF.572.1	100	4.727992	4.081931	5.374053	29.449221	2361	CUFF.572.1	2387
BnaA01g17750D	BnaA01g17750D	j	CUFF.574	CUFF.574.1	100	3.928034	3.261941	4.594126	24.791295	1847	CUFF.574.1	1819
BnaA01g17760D	BnaA01g17760D	c	CUFF.577	CUFF.577.1	100	0.687999	0.327507	1.048491	4.426729	1462	CUFF.577.2	1842
BnaA01g17760D	BnaA01g17760D	j	CUFF.577	CUFF.577.2	71	0.489377	0.163185	0.815569	3.148754	1464	CUFF.577.2	1842
BnaA01g17760D	BnaA01g17760D	j	CUFF.577	CUFF.577.3	99	0.677706	0.156375	1.199036	4.360502	908	CUFF.577.2	1842
BnaA01g17780D	BnaA01g17780D	j	CUFF.580	CUFF.580.1	68	0.613705	0.235969	0.991442	3.926225	1307	CUFF.580.2	722
BnaA01g17780D	BnaA01g17780D	j	CUFF.580	CUFF.580.2	67	0.605427	0.218193	0.992662	3.873265	1308	CUFF.580.2	722
BnaA01g17780D	BnaA01g17780D	j	CUFF.580	CUFF.580.3	100	0.903834	0.467539	1.340129	5.782342	1193	CUFF.580.2	722
BnaA01g17810D	BnaA01g17810D	x	CUFF.581	CUFF.581.1	100	2.633947	2.121891	3.146003	16.377925	1917	CUFF.581.1	1164
BnaA01g19280D	BnaA01g19280D	o	CUFF.578	CUFF.578.1	100	8.381516	3.524092	13.238939	53.729908	271	CUFF.578.1	1497
BnaA01g19280D	BnaA01g19280D	j	CUFF.579	CUFF.579.1	23	0.749360	0.251802	1.246918	4.762654	1124	CUFF.579.1	1497
BnaA01g19280D	BnaA01g19280D	j	CUFF.579	CUFF.579.2	100	3.270408	2.407576	4.133240	20.785506	1124	CUFF.579.1	1497
BnaA01g19300D	BnaA01g19300D	=	CUFF.583	CUFF.583.1	100	17.127081	15.313099	18.941063	107.865932	1375	CUFF.583.1	1510
BnaA01g19300D	BnaA01g19300D	j	CUFF.583	CUFF.583.2	21	3.660808	2.762753	4.558863	23.055677	1375	CUFF.583.1	1510
-	-	u	CUFF.585	CUFF.585.1	100	32.827384	31.156154	34.498615	205.683755	2201	CUFF.585.1	-
BnaA01g18800D	BnaA01g18800D	j	CUFF.582	CUFF.582.1	67	9.239344	7.963601	10.515087	58.641262	1654	CUFF.582.1	1032
BnaA01g18800D	BnaA01g18800D	j	CUFF.582	CUFF.582.2	100	13.838448	12.264623	15.412273	87.831350	1586	CUFF.582.1	1032
BnaA01g18810D	BnaA01g18810D	j	CUFF.584	CUFF.584.1	100	36.476864	33.981274	38.972454	219.400738	1805	CUFF.584.1	1032
BnaA01g18820D	BnaA01g18820D	c	CUFF.586	CUFF.586.1	100	11.850434	4.711111	18.989757	77.359756	243	CUFF.586.1	799
BnaA01g19640D	BnaA01g19640D	j	CUFF.587	CUFF.587.1	58	0.867312	0.430274	1.304350	5.404020	1168	CUFF.587.1	1103
BnaA01g19640D	BnaA01g19640D	c	CUFF.587	CUFF.587.2	100	1.495251	0.467524	2.522978	9.316560	560	CUFF.587.1	1103
BnaA01g19650D	BnaA01g19650D	=	CUFF.588	CUFF.588.1	100	8.819152	7.548454	10.089850	55.650016	1171	CUFF.588.1	1179
BnaA01g19700D	BnaA01g19700D	=	CUFF.589	CUFF.589.1	100	7.991507	6.508209	9.474805	50.756964	1030	CUFF.589.1	1019
BnaA01g19700D	BnaA01g19700D	j	CUFF.589	CUFF.589.2	32	2.559257	1.580951	3.537564	16.254774	1027	CUFF.589.1	1019
BnaA01g19710D	BnaA01g19710D	j	CUFF.590	CUFF.590.1	52	4.371247	3.117415	5.625080	27.224095	1029	CUFF.590.1	1181
BnaA01g19710D	BnaA01g19710D	=	CUFF.590	CUFF.590.2	100	8.472989	6.893780	10.052199	52.769715	1029	CUFF.590.1	1181
-	-	u	CUFF.591	CUFF.591.1	49	1.152305	0.578727	1.725883	7.122101	1062	CUFF.591.2	-
-	-	u	CUFF.591	CUFF.591.2	100	2.357080	1.616505	3.097654	14.568506	1152	CUFF.591.2	-
-	-	u	CUFF.591	CUFF.591.3	47	1.099191	0.485291	1.713091	6.793818	1052	CUFF.591.2	-
-	-	u	CUFF.592	CUFF.592.1	20	1.021589	0.489585	1.553592	6.323725	972	CUFF.592.1	-
-	-	u	CUFF.592	CUFF.592.2	100	5.117731	3.234692	7.000769	31.679207	512	CUFF.592.1	-
BnaA01g19750D	BnaA01g19750D	j	CUFF.593	CUFF.593.1	100	31.213532	28.734422	33.692642	195.773685	1095	CUFF.593.1	1322
BnaA01g19810D	BnaA01g19810D	e	CUFF.594	CUFF.594.1	100	0.614176	0.347481	0.880871	3.885310	3033	CUFF.594.1	3037
BnaA01g19810D	BnaA01g19810D	j	CUFF.595	CUFF.595.1	18	0.396216	0.180514	0.611917	2.506481	2944	CUFF.594.1	3037
BnaA01g19810D	BnaA01g19810D	j	CUFF.595	CUFF.595.2	100	2.179764	1.746856	2.612673	13.789307	2952	CUFF.594.1	3037
BnaA01g19790D	BnaA01g19790D	j	CUFF.597	CUFF.597.1	53	2.681420	2.264672	3.098169	16.995874	3823	CUFF.597.1	3736
BnaA01g19790D	BnaA01g19790D	j	CUFF.597	CUFF.597.2	45	2.248603	1.595835	2.901372	14.252513	2014	CUFF.597.1	3736
BnaA01g19790D	BnaA01g19790D	j	CUFF.597	CUFF.597.3	100	5.051887	4.362256	5.741517	32.020801	2999	CUFF.597.1	3736
BnaA01g19860D	BnaA01g19860D	j	CUFF.596	CUFF.596.1	100	14.719823	12.331966	17.107681	89.138935	668	CUFF.596.1	763
BnaA01g19870D	BnaA01g19870D	=	CUFF.599	CUFF.599.1	100	21.141765	19.426727	22.856804	133.429104	1890	CUFF.599.1	1987
BnaA01g19880D	BnaA01g19880D	j	CUFF.598	CUFF.598.1	100	0.823760	0.316514	1.331005	5.240284	972	CUFF.598.2	1214
BnaA01g19880D	BnaA01g19880D	o	CUFF.598	CUFF.598.2	100	0.819769	0.311105	1.328434	5.214901	973	CUFF.598.2	1214
BnaA01g19990D	BnaA01g19990D	e	CUFF.603	CUFF.603.1	100	1.028403	0.698686	1.358119	6.571686	1820	CUFF.603.1	1263
BnaA01g20040D	BnaA01g20040D	c	CUFF.605	CUFF.605.1	100	3.441977	2.787498	4.096457	21.329428	1680	CUFF.605.1	3343
-	-	u	CUFF.600	CUFF.600.1	100	0.138835	0.022493	0.255176	0.888421	3605	CUFF.601.1	-
-	-	u	CUFF.600	CUFF.600.2	96	0.133387	0.025493	0.241282	0.853564	3612	CUFF.601.1	-
-	-	u	CUFF.601	CUFF.601.1	100	0.495189	0.347721	0.642657	3.168781	5127	CUFF.601.1	-
-	-	u	CUFF.602	CUFF.602.1	100	4.411607	2.027503	6.795712	28.024948	363	CUFF.602.1	-
BnaA01g19970D	BnaA01g19970D	j	CUFF.606	CUFF.606.1	100	5.157859	4.524962	5.790756	32.551652	2813	CUFF.606.1	2056
BnaA01g19970D	BnaA01g19970D	c	CUFF.606	CUFF.606.2	60	3.112627	2.038183	4.187071	19.644031	844	CUFF.606.1	2056
BnaA01g20230D	BnaA01g20230D	=	CUFF.607	CUFF.607.1	100	14.684713	12.066438	17.302988	93.081176	622	CUFF.607.1	700
BnaA01g20220D	BnaA01g20220D	j	CUFF.610	CUFF.610.1	100	5.572891	4.387169	6.758612	34.661877	940	CUFF.610.1	1206
BnaA01g20260D	BnaA01g20260D	=	CUFF.612	CUFF.612.1	100	3.695740	2.787066	4.604414	23.260835	1021	CUFF.612.1	1126
BnaA01g20300D	BnaA01g20300D	e	CUFF.614	CUFF.614.1	100	0.625527	0.248320	1.002734	3.954982	970	CUFF.614.1	1878
BnaA01g20310D	BnaA01g20310D	p	CUFF.617	CUFF.617.1	100	1.688225	1.082911	2.293538	10.796135	1052	CUFF.617.1	153
BnaA01g20330D	BnaA01g20330D	e	CUFF.621	CUFF.621.1	100	0.301196	0.078680	0.523713	1.887190	1997	CUFF.621.1	522
BnaA01g20330D	BnaA01g20330D	x	CUFF.622	CUFF.622.1	100	0.889104	0.552135	1.226073	5.570809	1918	CUFF.622.1	522
BnaA01g20370D	BnaA01g20370D	j	CUFF.624	CUFF.624.1	100	6.309831	5.136813	7.482849	39.681681	1063	CUFF.624.1	1197
BnaA01g20360D	BnaA01g20360D	j	CUFF.625	CUFF.625.1	100	2.957500	2.350280	3.564720	18.381934	1858	CUFF.625.2	1886
BnaA01g20360D	BnaA01g20360D	j	CUFF.625	CUFF.625.2	17	0.501155	0.209605	0.792705	3.114857	2027	CUFF.625.2	1886
-	-	u	CUFF.626	CUFF.626.1	100	0.972022	0.385871	1.558173	5.920041	708	CUFF.626.1	-
BnaA01g20280D	BnaA01g20280D	=	CUFF.623	CUFF.623.1	100	7.576785	6.551558	8.602011	47.646022	1592	CUFF.623.1	1458
BnaA01g20290D	BnaA01g20290D	=	CUFF.627	CUFF.627.1	100	1.912016	1.422921	2.401112	12.123983	1634	CUFF.627.1	1458
BnaA01g20380D	BnaA01g20380D	e	CUFF.628	CUFF.628.1	100	23.513554	22.127052	24.900056	147.015336	2288	CUFF.628.1	1704
BnaA01g20060D	BnaA01g20060D	=	CUFF.615	CUFF.615.1	100	1.858727	1.451472	2.265982	11.713674	2225	CUFF.615.1	2300
BnaA01g20080D	BnaA01g20080D	=	CUFF.619	CUFF.619.1	100	2.625412	1.918903	3.331922	16.625509	1376	CUFF.619.1	1435
BnaA01g20080D	BnaA01g20080D	o	CUFF.620	CUFF.620.1	100	1.282237	0.693562	1.870913	8.119809	1229	CUFF.619.1	1435
BnaA01g20430D	BnaA01g20430D	=	CUFF.631	CUFF.631.1	100	28.195451	23.868005	32.522898	182.338748	491	CUFF.631.1	210
BnaA01g20420D	BnaA01g20420D	=	CUFF.633	CUFF.633.1	100	11.042293	9.854257	12.230330	69.640955	1802	CUFF.633.1	1695
BnaA01g20450D	BnaA01g20450D	=	CUFF.636	CUFF.636.1	100	4.212150	3.382088	5.042211	26.165183	1262	CUFF.636.1	1083
-	-	u	CUFF.634	CUFF.634.1	100	1.054559	0.663123	1.445995	6.643382	1424	CUFF.634.1	-
BnaA01g20390D	BnaA01g20390D	=	CUFF.637	CUFF.637.1	100	40.819608	36.970004	44.669212	259.435785	836	CUFF.638.1	1047
BnaA01g20390D	BnaA01g20390D	e	CUFF.638	CUFF.638.1	100	3.966639	3.068611	4.864667	25.210634	1284	CUFF.638.1	1047
-	-	u	CUFF.639	CUFF.639.1	100	56.287352	52.067084	60.507620	356.676697	1008	CUFF.639.1	-
BnaA01g20850D	BnaA01g20850D	j	CUFF.642	CUFF.642.1	100	4.692709	3.743970	5.641449	29.892177	1346	CUFF.642.2	2278
BnaA01g20850D	BnaA01g20850D	o	CUFF.642	CUFF.642.2	27	1.265556	0.697390	1.833722	8.061488	1416	CUFF.642.2	2278
BnaA01g20850D	BnaA01g20850D	o	CUFF.646	CUFF.646.1	100	1.675467	1.118887	2.232047	10.432492	1158	CUFF.646.1	2278
BnaA01g20770D	BnaA01g20770D	e	CUFF.641	CUFF.641.1	100	6.288565	5.567588	7.009543	39.514862	2292	CUFF.641.1	2166
-	-	u	CUFF.643	CUFF.643.1	100	35.358515	30.738474	39.978556	228.849908	549	CUFF.643.1	-
BnaA01g20800D	BnaA01g20800D	e	CUFF.644	CUFF.644.1	100	0.816619	0.468958	1.164280	5.127680	1981	CUFF.645.1	2048
BnaA01g20800D	BnaA01g20800D	=	CUFF.645	CUFF.645.1	100	4.696412	3.994880	5.397945	29.489515	2134	CUFF.645.1	2048
BnaA01g20890D	BnaA01g20890D	=	CUFF.648	CUFF.648.1	100	7.013858	6.050709	7.977006	44.077436	1543	CUFF.648.1	1523
BnaA01g20950D	BnaA01g20950D	=	CUFF.652	CUFF.652.1	100	46.652598	41.609253	51.695942	299.107327	604	CUFF.652.1	701
BnaA01g20950D	BnaA01g20950D	x	CUFF.654	CUFF.654.1	100	3.645381	2.671249	4.619514	23.371910	957	CUFF.654.1	701
BnaA01g20900D	BnaA01g20900D	j	CUFF.650	CUFF.650.1	91	4.805371	3.482648	6.128095	30.011694	834	CUFF.650.1	1210
BnaA01g20900D	BnaA01g20900D	j	CUFF.650	CUFF.650.2	100	5.290936	3.873533	6.708340	33.044264	809	CUFF.650.1	1210
BnaA01g20900D	BnaA01g20900D	j	CUFF.650	CUFF.650.3	32	1.716300	0.803534	2.629066	10.719061	831	CUFF.650.1	1210
-	-	u	CUFF.651	CUFF.651.1	100	3.468039	2.342954	4.593125	22.286610	699	CUFF.651.1	-
BnaA01g21030D	BnaA01g21030D	=	CUFF.657	CUFF.657.1	100	1.172700	0.563975	1.781425	6.927425	832	CUFF.657.1	669
BnaA01g21040D	BnaA01g21040D	j	CUFF.659	CUFF.659.1	25	1.020530	0.573064	1.467995	6.409306	1460	CUFF.659.1	1284
BnaA01g21040D	BnaA01g21040D	j	CUFF.659	CUFF.659.2	94	3.795852	2.842093	4.749611	23.839362	1371	CUFF.659.1	1284
BnaA01g21040D	BnaA01g21040D	j	CUFF.659	CUFF.659.3	100	4.040212	3.011710	5.068714	25.374037	1279	CUFF.659.1	1284
BnaA01g21060D	BnaA01g21060D	j	CUFF.661	CUFF.661.1	100	1.183825	0.774721	1.592929	7.283476	1506	CUFF.661.1	1451
BnaA01g21080D	BnaA01g21080D	=	CUFF.666	CUFF.666.1	100	4.237914	3.278499	5.197328	25.817284	1024	CUFF.666.1	281
BnaA01g21070D	BnaA01g21070D	=	CUFF.667	CUFF.667.1	100	4.819191	4.137168	5.501214	29.798827	2169	CUFF.667.1	2122
BnaA01g20960D	BnaA01g20960D	=	CUFF.656	CUFF.656.1	100	1.131593	0.758007	1.505179	7.066659	1657	CUFF.656.1	1139
BnaA01g20970D	BnaA01g20970D	=	CUFF.664	CUFF.664.1	100	39.294296	36.500727	42.087865	247.949915	1530	CUFF.664.1	1538
BnaA01g20980D	BnaA01g20980D	=	CUFF.665	CUFF.665.1	100	3.311841	2.802647	3.821035	21.100509	2393	CUFF.665.1	1332
BnaA01g21120D	BnaA01g21120D	j	CUFF.671	CUFF.671.1	23	0.572090	0.168509	0.975672	3.651079	1278	CUFF.671.1	1335
BnaA01g21120D	BnaA01g21120D	=	CUFF.671	CUFF.671.2	100	2.513513	1.804362	3.222663	16.041228	1278	CUFF.671.1	1335
BnaA01g21140D	BnaA01g21140D	e	CUFF.682	CUFF.682.1	100	5.491045	4.478538	6.503551	34.166676	1764	CUFF.682.1	1616
BnaA01g21140D	BnaA01g21140D	c	CUFF.683	CUFF.683.1	100	9.697357	8.324057	11.070657	60.339420	1563	CUFF.682.1	1616
BnaA01g21220D	BnaA01g21220D	=	CUFF.684	CUFF.684.1	100	4.162436	3.405636	4.919236	25.012664	1455	CUFF.684.1	1215
BnaA01g21180D	BnaA01g21180D	=	CUFF.689	CUFF.689.1	100	62.813519	59.222588	66.404449	395.192425	1967	CUFF.689.1	1429
BnaA01g21240D	BnaA01g21240D	=	CUFF.692	CUFF.692.1	100	2.079115	1.149306	3.008923	12.126282	637	CUFF.692.1	348
BnaA01g21280D	BnaA01g21280D	c	CUFF.694	CUFF.694.1	100	2.064791	0.658985	3.470598	13.335746	447	CUFF.694.5	1902
BnaA01g21280D	BnaA01g21280D	j	CUFF.694	CUFF.694.2	12	0.238470	0.051464	0.425477	1.540195	2234	CUFF.694.5	1902
BnaA01g21280D	BnaA01g21280D	j	CUFF.694	CUFF.694.3	29	0.592539	0.311466	0.873612	3.826997	2230	CUFF.694.5	1902
BnaA01g21280D	BnaA01g21280D	j	CUFF.694	CUFF.694.4	25	0.511137	0.260240	0.762033	3.301248	2234	CUFF.694.5	1902
BnaA01g21280D	BnaA01g21280D	j	CUFF.694	CUFF.694.5	14	0.296834	0.108337	0.485330	1.917142	2315	CUFF.694.5	1902
BnaA01g21230D	BnaA01g21230D	j	CUFF.704	CUFF.704.1	100	142.030958	131.453770	152.608146	910.225104	547	CUFF.704.1	1114
BnaA01g21250D	BnaA01g21250D	j	CUFF.705	CUFF.705.1	17	0.296893	0.194472	0.399315	1.872043	9576	CUFF.705.1	9408
BnaA01g21250D	BnaA01g21250D	j	CUFF.705	CUFF.705.2	100	1.700406	1.482310	1.918503	10.721808	9576	CUFF.705.1	9408
BnaA01g21250D	BnaA01g21250D	j	CUFF.705	CUFF.705.3	30	0.518375	0.381196	0.655555	3.268585	9576	CUFF.705.1	9408
BnaA01g21340D	BnaA01g21340D	j	CUFF.707	CUFF.707.1	100	33.639305	30.357962	36.920648	214.526233	884	CUFF.707.1	824
BnaA01g21390D	BnaA01g21390D	j	CUFF.711	CUFF.711.1	67	0.669504	0.304770	1.034238	4.246018	1234	CUFF.711.1	1049
BnaA01g21390D	BnaA01g21390D	c	CUFF.711	CUFF.711.2	100	0.993432	0.425153	1.561710	6.300379	866	CUFF.711.1	1049
BnaA01g21380D	BnaA01g21380D	=	CUFF.712	CUFF.712.1	100	11.464939	9.953694	12.976184	72.565598	1099	CUFF.712.1	1136
BnaA01g21410D	BnaA01g21410D	p	CUFF.714	CUFF.714.1	100	13.231428	10.996911	15.465945	84.291181	717	CUFF.714.1	917
BnaA01g21410D	BnaA01g21410D	c	CUFF.716	CUFF.716.1	100	32.433247	29.202019	35.664474	204.648795	755	CUFF.716.1	917
BnaA01g14590D	BnaA01g14590D	j	CUFF.604	CUFF.604.1	35	1.006194	0.555306	1.457081	6.322611	1853	CUFF.604.1	2036
BnaA01g14590D	BnaA01g14590D	j	CUFF.604	CUFF.604.2	100	2.891053	2.224208	3.557898	18.166487	1734	CUFF.604.1	2036
BnaA01g14590D	BnaA01g14590D	j	CUFF.604	CUFF.604.3	59	1.696083	1.035461	2.356705	10.657664	1131	CUFF.604.1	2036
BnaA01g14600D	BnaA01g14600D	j	CUFF.608	CUFF.608.1	100	16.791620	15.302457	18.280782	105.345570	1884	CUFF.608.1	2142
BnaA01g14640D	BnaA01g14640D	c	CUFF.609	CUFF.609.1	100	2.847134	1.751970	3.942297	18.220365	646	CUFF.609.1	868
BnaA01g14650D	BnaA01g14650D	c	CUFF.611	CUFF.611.1	100	0.835925	0.430442	1.241409	5.553209	1085	CUFF.611.1	1584
BnaA01g14660D	BnaA01g14660D	=	CUFF.613	CUFF.613.1	100	2.469548	1.726028	3.213067	15.858269	1022	CUFF.613.1	980
BnaA01g14670D	BnaA01g14670D	j	CUFF.616	CUFF.616.1	100	2.304742	1.526736	3.082748	14.880192	906	CUFF.616.1	411
BnaA01g14700D	BnaA01g14700D	j	CUFF.618	CUFF.618.1	100	3.285330	1.784386	4.786275	20.041425	499	CUFF.618.1	521
BnaA01g14710D	BnaA01g14710D	=	CUFF.629	CUFF.629.1	100	7.256491	6.141871	8.371111	45.798680	1314	CUFF.629.1	1593
BnaA01g14720D	BnaA01g14720D	=	CUFF.630	CUFF.630.1	100	7.474610	6.451107	8.498113	47.374419	1577	CUFF.630.1	1682
BnaA01g14730D	BnaA01g14730D	j	CUFF.632	CUFF.632.1	13	0.556813	0.219978	0.893648	3.447865	1850	CUFF.632.1	2283
BnaA01g14730D	BnaA01g14730D	j	CUFF.632	CUFF.632.2	100	4.424981	3.682101	5.167861	27.400109	1850	CUFF.632.1	2283
BnaA01g14740D	BnaA01g14740D	j	CUFF.635	CUFF.635.1	62	3.514731	2.781588	4.247875	22.055819	1484	CUFF.635.1	3145
BnaA01g14740D	BnaA01g14740D	c	CUFF.635	CUFF.635.2	100	5.650025	4.199384	7.100665	35.455322	760	CUFF.635.1	3145
BnaA01g14750D	BnaA01g14750D	j	CUFF.640	CUFF.640.1	13	5.103875	4.102986	6.104764	31.806918	1784	CUFF.640.2	1456
BnaA01g14750D	BnaA01g14750D	j	CUFF.640	CUFF.640.2	22	8.583953	7.458422	9.709485	53.494476	2005	CUFF.640.2	1456
BnaA01g14750D	BnaA01g14750D	=	CUFF.640	CUFF.640.3	100	39.461928	36.230295	42.693560	245.923418	1256	CUFF.640.2	1456
BnaA01g14790D	BnaA01g14790D	=	CUFF.647	CUFF.647.1	100	15.740879	13.428231	18.053527	99.713928	782	CUFF.647.1	1066
BnaA01g14840D	BnaA01g14840D	c	CUFF.649	CUFF.649.1	100	1.831838	0.877192	2.786485	12.073678	577	CUFF.649.1	2055
BnaA01g14840D	BnaA01g14840D	c	CUFF.653	CUFF.653.1	100	3.165539	2.665466	3.665611	19.744221	3380	CUFF.653.1	2055
BnaA01g14850D	BnaA01g14850D	j	CUFF.655	CUFF.655.1	100	24.460349	22.315894	26.604803	152.565040	1529	CUFF.655.1	1592
BnaA01g14860D	BnaA01g14860D	j	CUFF.658	CUFF.658.1	100	21.722375	18.917582	24.527169	137.068741	1043	CUFF.658.1	1221
BnaA01g14860D	BnaA01g14860D	j	CUFF.658	CUFF.658.2	87	18.796115	16.114040	21.478189	118.603961	1029	CUFF.658.1	1221
BnaA01g14870D	BnaA01g14870D	j	CUFF.669	CUFF.669.1	78	12.255154	9.921806	14.588503	76.831553	734	CUFF.669.2	1801
BnaA01g14870D	BnaA01g14870D	j	CUFF.669	CUFF.669.2	100	15.805011	14.321854	17.288168	99.086761	1842	CUFF.669.2	1801
BnaA01g14880D	BnaA01g14880D	e	CUFF.672	CUFF.672.1	100	2.232161	1.359863	3.104458	13.996893	841	CUFF.673.1	1811
BnaA01g14880D	BnaA01g14880D	j	CUFF.673	CUFF.673.1	62	2.702857	2.096436	3.309277	16.948419	1726	CUFF.673.1	1811
BnaA01g14880D	BnaA01g14880D	=	CUFF.673	CUFF.673.2	100	4.377418	3.395953	5.358882	27.448851	1168	CUFF.673.1	1811
BnaA01g14890D	BnaA01g14890D	=	CUFF.678	CUFF.678.1	100	3.237302	2.581410	3.893193	20.630942	2172	CUFF.678.1	915
BnaA01g14900D	BnaA01g14900D	o	CUFF.679	CUFF.679.1	100	24.698993	22.194837	27.203149	157.403773	1140	CUFF.679.1	799
BnaA01g14910D	BnaA01g14910D	=	CUFF.685	CUFF.685.1	30	1.717072	1.203723	2.230420	10.857343	2189	CUFF.685.2	936
BnaA01g14910D	BnaA01g14910D	j	CUFF.685	CUFF.685.2	100	5.635076	4.841447	6.428704	35.631559	2494	CUFF.685.2	936
BnaA01g14930D	BnaA01g14930D	=	CUFF.686	CUFF.686.1	100	4.199759	3.560500	4.839018	26.555803	2814	CUFF.686.1	276
BnaA01g14940D	BnaA01g14940D	j	CUFF.690	CUFF.690.1	17	0.766965	0.227387	1.306544	4.751813	1040	CUFF.690.2	1175
BnaA01g14940D	BnaA01g14940D	j	CUFF.690	CUFF.690.2	100	4.431906	3.439023	5.424788	27.458337	1126	CUFF.690.2	1175
BnaA01g14950D	BnaA01g14950D	=	CUFF.696	CUFF.696.1	100	14.325480	12.576388	16.074571	87.617979	1138	CUFF.696.1	1206
BnaA01g14960D	BnaA01g14960D	c	CUFF.699	CUFF.699.1	100	55.702931	50.507875	60.897988	351.825410	673	CUFF.699.1	948
BnaA01g14970D	BnaA01g14970D	=	CUFF.700	CUFF.700.1	100	0.859399	0.545591	1.173207	5.259915	1694	CUFF.700.1	1722
BnaA01g14990D	BnaA01g14990D	j	CUFF.701	CUFF.701.1	53	2.022286	1.454769	2.589802	12.980589	1835	CUFF.701.2	1989
BnaA01g14990D	BnaA01g14990D	j	CUFF.701	CUFF.701.2	50	1.881478	1.345028	2.417929	12.076777	1906	CUFF.701.2	1989
BnaA01g14990D	BnaA01g14990D	c	CUFF.701	CUFF.701.3	100	3.783394	2.220310	5.346477	24.284739	559	CUFF.701.2	1989
BnaA01g15000D	BnaA01g15000D	=	CUFF.702	CUFF.702.1	100	15.367277	13.361668	17.372886	95.896677	991	CUFF.702.1	1016
BnaA01g15000D	BnaA01g15000D	x	CUFF.703	CUFF.703.1	100	1.648775	1.161266	2.136284	10.288880	1700	CUFF.703.1	1016
BnaA01g15010D	BnaA01g15010D	e	CUFF.706	CUFF.706.1	100	7.623117	6.454970	8.791265	48.697274	1306	CUFF.706.1	859
BnaA01g15010D	BnaA01g15010D	j	CUFF.708	CUFF.708.1	100	16.598255	13.467177	19.729334	106.031397	590	CUFF.706.1	859
BnaA01g15010D	BnaA01g15010D	=	CUFF.708	CUFF.708.2	76	12.632764	10.096646	15.168881	80.699420	666	CUFF.706.1	859
BnaA01g15030D	BnaA01g15030D	j	CUFF.710	CUFF.710.1	100	10.448925	9.146826	11.751024	65.955607	1417	CUFF.710.1	1806
BnaA01g15040D	BnaA01g15040D	j	CUFF.713	CUFF.713.1	100	9.943627	8.777939	11.109316	61.453806	1662	CUFF.713.1	1293
BnaA01g15050D	BnaA01g15050D	j	CUFF.715	CUFF.715.1	100	1.390341	0.695171	2.085512	9.065072	716	CUFF.715.1	687
BnaA01g21440D	BnaA01g21440D	=	CUFF.720	CUFF.720.1	100	27.780814	25.841676	29.719951	173.091139	1495	CUFF.720.1	1649
-	-	u	CUFF.722	CUFF.722.1	100	3.333177	2.622798	4.043556	20.817721	1351	CUFF.722.1	-
-	-	u	CUFF.724	CUFF.724.1	45	0.514040	0.164886	0.863193	3.366751	1434	CUFF.725.1	-
-	-	u	CUFF.724	CUFF.724.2	100	1.147359	0.577413	1.717304	7.514732	1114	CUFF.725.1	-
-	-	u	CUFF.725	CUFF.725.1	100	2.010901	1.426964	2.594838	13.170580	1547	CUFF.725.1	-
BnaA01g21520D	BnaA01g21520D	=	CUFF.727	CUFF.727.1	100	11.417797	9.793862	13.041731	71.673501	1044	CUFF.727.1	861
BnaA01g21560D	BnaA01g21560D	j	CUFF.734	CUFF.734.1	43	0.837627	0.270583	1.404670	5.262774	942	CUFF.734.2	1478
BnaA01g21560D	BnaA01g21560D	j	CUFF.734	CUFF.734.2	100	1.933937	1.360857	2.507017	12.150843	1420	CUFF.734.2	1478
BnaA01g21450D	BnaA01g21450D	j	CUFF.731	CUFF.731.1	100	9.512845	8.240347	10.785343	60.241870	1247	CUFF.731.1	3864
BnaA01g21450D	BnaA01g21450D	j	CUFF.735	CUFF.735.1	100	8.162567	7.324337	9.000796	51.532403	2704	CUFF.735.1	3864
BnaA01g21450D	BnaA01g21450D	c	CUFF.735	CUFF.735.2	87	7.070364	5.640224	8.500504	44.637046	958	CUFF.735.1	3864
BnaA01g21720D	BnaA01g21720D	j	CUFF.743	CUFF.743.1	100	21.978747	19.544772	24.412722	138.980376	970	CUFF.743.1	1144
BnaA01g21730D	BnaA01g21730D	=	CUFF.744	CUFF.744.1	100	1.969250	1.443144	2.495357	12.204305	1466	CUFF.744.1	1254
BnaA01g21750D	BnaA01g21750D	j	CUFF.766	CUFF.766.1	58	0.477592	0.158597	0.796586	2.965088	1673	CUFF.766.1	1787
BnaA01g21750D	BnaA01g21750D	j	CUFF.766	CUFF.766.2	86	0.712876	0.348945	1.076806	4.425830	1673	CUFF.766.1	1787
BnaA01g21750D	BnaA01g21750D	j	CUFF.766	CUFF.766.3	100	0.830518	0.431673	1.229362	5.156202	1673	CUFF.766.1	1787
BnaA01g21690D	BnaA01g21690D	x	CUFF.770	CUFF.770.1	100	1.244132	0.726435	1.761828	7.841973	1625	CUFF.770.1	5358
BnaA01g21690D	BnaA01g21690D	j	CUFF.771	CUFF.771.1	100	1.479990	1.226955	1.733025	9.328627	5643	CUFF.771.1	5358
BnaA01g21690D	BnaA01g21690D	j	CUFF.771	CUFF.771.2	69	1.024068	0.768891	1.279244	6.454872	4430	CUFF.771.1	5358
BnaA01g21820D	BnaA01g21820D	=	CUFF.773	CUFF.773.1	100	0.597087	0.266110	0.928063	3.947790	1180	CUFF.773.1	1354
BnaA01g21860D	BnaA01g21860D	=	CUFF.779	CUFF.779.1	100	24.175623	21.592680	26.758566	153.043150	963	CUFF.779.1	1128
BnaA01g21870D	BnaA01g21870D	j	CUFF.788	CUFF.788.1	100	8.052064	6.983130	9.120997	50.780725	1569	CUFF.788.1	1591
-	-	u	CUFF.795	CUFF.795.1	100	1.163053	0.581527	1.744580	6.970931	810	CUFF.795.1	-
BnaA01g22150D	BnaA01g22150D	=	CUFF.797	CUFF.797.1	100	1.270964	0.797431	1.744497	8.174928	1238	CUFF.797.1	1324
BnaA01g12040D	BnaA01g12040D	=	CUFF.660	CUFF.660.1	100	82.504962	75.509384	89.500541	516.374251	612	CUFF.660.1	844
BnaA01g12060D	BnaA01g12060D	e	CUFF.662	CUFF.662.1	100	3.119059	2.135681	4.102437	18.926925	1073	CUFF.662.1	1107
BnaA01g12060D	BnaA01g12060D	=	CUFF.663	CUFF.663.1	100	5.655798	4.246329	7.065267	34.320246	906	CUFF.662.1	1107
BnaA01g12080D	BnaA01g12080D	x	CUFF.668	CUFF.668.1	100	4.561166	2.366253	6.756079	28.511731	396	CUFF.668.1	1396
BnaA01g12080D	BnaA01g12080D	=	CUFF.670	CUFF.670.1	100	5.143252	4.019917	6.266586	32.150331	1106	CUFF.670.1	1396
BnaA01g12080D	BnaA01g12080D	j	CUFF.670	CUFF.670.2	37	1.926833	0.964381	2.889285	12.044581	901	CUFF.670.1	1396
BnaA01g12090D	BnaA01g12090D	=	CUFF.674	CUFF.674.1	100	3.385112	2.661286	4.108937	21.089508	1616	CUFF.674.1	1783
BnaA01g12090D	BnaA01g12090D	j	CUFF.674	CUFF.674.2	56	1.894853	1.193207	2.596499	11.805082	1204	CUFF.674.1	1783
BnaA01g12090D	BnaA01g12090D	e	CUFF.675	CUFF.675.1	100	2.341998	1.218264	3.465731	14.590827	694	CUFF.674.1	1783
BnaA01g12100D	BnaA01g12100D	=	CUFF.676	CUFF.676.1	100	7.986859	7.011482	8.962236	49.169311	1852	CUFF.676.1	1577
BnaA01g12110D	BnaA01g12110D	=	CUFF.677	CUFF.677.1	100	10.794452	8.354429	13.234474	68.909896	556	CUFF.677.1	636
BnaA01g12120D	BnaA01g12120D	=	CUFF.680	CUFF.680.1	100	6.006367	4.980351	7.032383	38.589910	1291	CUFF.680.1	527
BnaA01g12130D	BnaA01g12130D	=	CUFF.681	CUFF.681.1	100	1.580308	1.143401	2.017215	10.153214	1749	CUFF.681.1	2112
BnaA01g12140D	BnaA01g12140D	e	CUFF.687	CUFF.687.1	100	3.159839	2.513771	3.805908	20.139166	1851	CUFF.687.1	1610
BnaA01g12140D	BnaA01g12140D	j	CUFF.688	CUFF.688.1	100	20.392940	18.007418	22.778461	129.973953	980	CUFF.687.1	1610
BnaA01g12150D	BnaA01g12150D	j	CUFF.691	CUFF.691.1	28	0.639561	0.304142	0.974980	3.981395	1600	CUFF.691.1	2394
BnaA01g12150D	BnaA01g12150D	j	CUFF.691	CUFF.691.2	25	0.556784	0.221351	0.892217	3.466090	1377	CUFF.691.1	2394
BnaA01g12150D	BnaA01g12150D	c	CUFF.691	CUFF.691.3	100	2.245052	1.161877	3.328227	13.975888	624	CUFF.691.1	2394
BnaA01g12160D	BnaA01g12160D	j	CUFF.693	CUFF.693.1	100	1.727249	1.130376	2.324121	11.001686	1492	CUFF.693.1	1763
BnaA01g12160D	BnaA01g12160D	j	CUFF.693	CUFF.693.2	95	1.645831	1.047081	2.244580	10.483095	1468	CUFF.693.1	1763
BnaA01g12170D	BnaA01g12170D	=	CUFF.695	CUFF.695.1	100	4.929470	4.028678	5.830262	30.464944	1333	CUFF.695.1	1435
BnaA01g12190D	BnaA01g12190D	=	CUFF.697	CUFF.697.1	100	96.497696	89.236032	103.759360	618.517224	544	CUFF.697.1	766
BnaA01g12200D	BnaA01g12200D	=	CUFF.698	CUFF.698.1	100	5.808846	4.528007	7.089686	36.561230	861	CUFF.698.1	775
BnaA01g12270D	BnaA01g12270D	=	CUFF.709	CUFF.709.1	100	9.182704	7.511615	10.853793	55.933129	829	CUFF.709.1	1795
BnaA01g12280D	BnaA01g12280D	j	CUFF.717	CUFF.717.1	58	5.231027	4.607705	5.854348	31.627644	3688	CUFF.717.1	2654
BnaA01g12280D	BnaA01g12280D	j	CUFF.717	CUFF.717.2	57	5.176937	4.379578	5.974297	31.300612	2439	CUFF.717.1	2654
BnaA01g12280D	BnaA01g12280D	c	CUFF.717	CUFF.717.3	100	9.054413	7.732680	10.376146	54.744467	1609	CUFF.717.1	2654
BnaA01g12290D	BnaA01g12290D	e	CUFF.718	CUFF.718.1	100	4.086080	3.268266	4.903893	24.526366	1263	CUFF.718.1	555
BnaA01g12310D	BnaA01g12310D	=	CUFF.719	CUFF.719.1	100	8.911729	7.805696	10.017762	54.794214	1488	CUFF.719.1	1524
BnaA01g12320D	BnaA01g12320D	j	CUFF.721	CUFF.721.1	79	4.844306	4.017134	5.671479	30.599825	1820	CUFF.721.1	1301
BnaA01g12320D	BnaA01g12320D	j	CUFF.721	CUFF.721.2	100	6.098798	5.022869	7.174727	38.524020	1426	CUFF.721.1	1301
BnaA01g12340D	BnaA01g12340D	=	CUFF.723	CUFF.723.1	100	1.483934	0.783938	2.183929	9.116084	742	CUFF.723.1	677
BnaA01g12360D	BnaA01g12360D	=	CUFF.726	CUFF.726.1	100	32.010429	29.522340	34.498518	202.293459	1463	CUFF.726.1	1420
BnaA01g12380D	BnaA01g12380D	e	CUFF.728	CUFF.728.1	100	13.712363	12.197028	15.227697	85.373005	1250	CUFF.728.1	1689
BnaA01g12380D	BnaA01g12380D	c	CUFF.729	CUFF.729.1	100	3.805952	2.367437	5.244467	24.593351	542	CUFF.729.1	1689
BnaA01g12390D	BnaA01g12390D	j	CUFF.730	CUFF.730.1	100	5.012275	4.076448	5.948102	30.379044	1269	CUFF.730.1	1411
BnaA01g12400D	BnaA01g12400D	=	CUFF.732	CUFF.732.1	100	1.019623	0.734384	1.304863	6.455165	2428	CUFF.732.1	2470
BnaA01g12420D	BnaA01g12420D	j	CUFF.736	CUFF.736.1	100	2.788508	2.173647	3.403368	18.022805	1539	CUFF.736.1	915
BnaA01g12430D	BnaA01g12430D	j	CUFF.737	CUFF.737.1	100	3.991629	2.830260	5.152998	25.327790	788	CUFF.737.1	378
BnaA01g12430D	BnaA01g12430D	j	CUFF.737	CUFF.737.2	23	0.921260	0.313813	1.528707	5.845606	788	CUFF.737.1	378
BnaA01g12450D	BnaA01g12450D	=	CUFF.740	CUFF.740.1	100	16.517784	14.722179	18.313389	103.208525	1256	CUFF.740.1	1298
BnaA01g12470D	BnaA01g12470D	=	CUFF.741	CUFF.741.1	100	1.465619	1.120776	1.810462	9.315154	2331	CUFF.741.1	1950
BnaA01g12510D	BnaA01g12510D	=	CUFF.745	CUFF.745.1	100	5.107118	3.372979	6.841257	32.018503	529	CUFF.745.1	870
BnaA01g12520D	BnaA01g12520D	j	CUFF.746	CUFF.746.1	100	3.525186	2.761879	4.288492	22.612603	1308	CUFF.746.1	2777
BnaA01g12520D	BnaA01g12520D	o	CUFF.754	CUFF.754.1	100	10.202448	8.330759	12.074137	64.659227	981	CUFF.754.1	2777
BnaA01g12530D	BnaA01g12530D	=	CUFF.755	CUFF.755.1	100	46.167327	42.608509	49.726144	292.590926	1261	CUFF.755.1	1271
BnaA01g12530D	BnaA01g12530D	x	CUFF.756	CUFF.756.1	100	31.245129	26.236310	36.253948	198.019723	578	CUFF.756.1	1271
BnaA01g12540D	BnaA01g12540D	j	CUFF.758	CUFF.758.1	100	2.376983	1.673287	3.080678	14.798029	1211	CUFF.758.1	1063
BnaA01g12540D	BnaA01g12540D	j	CUFF.758	CUFF.758.2	30	0.706329	0.271280	1.141379	4.397291	1211	CUFF.758.1	1063
BnaA01g12560D	BnaA01g12560D	e	CUFF.759	CUFF.759.1	100	1.231770	0.500631	1.962908	7.732755	840	CUFF.762.1	1707
BnaA01g12560D	BnaA01g12560D	e	CUFF.760	CUFF.760.1	100	3.180900	1.949986	4.411815	19.968932	613	CUFF.762.1	1707
BnaA01g12560D	BnaA01g12560D	j	CUFF.762	CUFF.762.1	65	2.880052	2.255276	3.504827	18.080275	1676	CUFF.762.1	1707
BnaA01g12560D	BnaA01g12560D	c	CUFF.762	CUFF.762.2	100	4.458141	2.622012	6.294270	27.987141	483	CUFF.762.1	1707
BnaA01g12570D	BnaA01g12570D	c	CUFF.763	CUFF.763.1	100	4.082090	2.569198	5.594982	26.557081	552	CUFF.763.1	1114
BnaA01g12670D	BnaA01g12670D	j	CUFF.776	CUFF.776.1	100	2.814938	1.123371	4.506506	18.438981	409	CUFF.776.1	1856
BnaA01g12720D	BnaA01g12720D	=	CUFF.780	CUFF.780.1	100	6.323594	4.884995	7.762192	40.322234	777	CUFF.780.1	672
BnaA01g12730D	BnaA01g12730D	j	CUFF.781	CUFF.781.1	34	0.730714	0.352434	1.108995	4.677584	1425	CUFF.781.3	1857
BnaA01g12730D	BnaA01g12730D	j	CUFF.781	CUFF.781.2	100	2.133551	1.530139	2.736964	13.657683	1509	CUFF.781.3	1857
BnaA01g12730D	BnaA01g12730D	j	CUFF.781	CUFF.781.3	62	1.319308	0.913333	1.725283	8.445398	2030	CUFF.781.3	1857
BnaA01g12740D	BnaA01g12740D	j	CUFF.783	CUFF.783.1	100	0.942992	0.648261	1.237723	5.809900	2163	CUFF.783.1	6420
BnaA01g12740D	BnaA01g12740D	c	CUFF.784	CUFF.784.1	100	0.784755	0.482089	1.087420	4.986234	1673	CUFF.784.1	6420
BnaA01g12740D	BnaA01g12740D	j	CUFF.787	CUFF.787.1	100	0.369874	0.131051	0.608697	2.411592	1365	CUFF.787.1	6420
BnaA01g22200D	BnaA01g22200D	c	CUFF.800	CUFF.800.1	100	15.088444	12.766510	17.410379	94.940011	769	CUFF.800.2	3043
BnaA01g22200D	BnaA01g22200D	j	CUFF.800	CUFF.800.2	67	10.078709	9.107576	11.049841	63.417585	2496	CUFF.800.2	3043
BnaA01g21880D	BnaA01g21880D	j	CUFF.792	CUFF.792.1	100	4.412739	3.478091	5.347388	28.028392	1297	CUFF.792.1	1486
BnaA01g21880D	BnaA01g21880D	x	CUFF.794	CUFF.794.1	100	2.695823	1.635909	3.755738	17.123059	861	CUFF.794.1	1486
BnaA01g21890D	BnaA01g21890D	j	CUFF.801	CUFF.801.1	100	11.643511	10.666564	12.620458	73.016853	2981	CUFF.801.1	2895
BnaA01g22340D	BnaA01g22340D	j	CUFF.805	CUFF.805.1	100	0.949615	0.547348	1.351882	5.959262	1849	CUFF.805.2	1905
BnaA01g22340D	BnaA01g22340D	j	CUFF.805	CUFF.805.2	38	0.361873	0.132493	0.591253	2.270917	2231	CUFF.805.2	1905
BnaA01g22340D	BnaA01g22340D	j	CUFF.805	CUFF.805.3	75	0.712926	0.401419	1.024432	4.473931	2231	CUFF.805.2	1905
BnaA01g22360D	BnaA01g22360D	j	CUFF.814	CUFF.814.1	100	2.525767	1.835528	3.216006	15.695115	1512	CUFF.814.2	1725
BnaA01g22360D	BnaA01g22360D	j	CUFF.814	CUFF.814.2	82	2.069600	1.467390	2.671810	12.860495	1625	CUFF.814.2	1725
-	-	u	CUFF.816	CUFF.816.1	100	11.855492	8.691148	15.019837	76.499490	433	CUFF.816.1	-
BnaA01g22410D	BnaA01g22410D	o	CUFF.820	CUFF.820.1	100	1.088406	0.522347	1.654465	6.876458	988	CUFF.820.2	717
BnaA01g22410D	BnaA01g22410D	j	CUFF.820	CUFF.820.2	68	0.741161	0.383330	1.098993	4.682597	1493	CUFF.820.2	717
BnaA01g22420D	BnaA01g22420D	o	CUFF.821	CUFF.821.1	76	0.789181	0.273813	1.304549	5.068741	1046	CUFF.821.2	852
BnaA01g22420D	BnaA01g22420D	=	CUFF.821	CUFF.821.2	60	0.616851	0.199948	1.033753	3.961898	1222	CUFF.821.2	852
BnaA01g22420D	BnaA01g22420D	j	CUFF.821	CUFF.821.3	100	1.032641	0.450394	1.614889	6.632433	1046	CUFF.821.2	852
-	-	u	CUFF.733	CUFF.733.1	100	64.068875	28.529857	99.607892	362.839585	180	CUFF.733.1	-
BnaA01g18860D	BnaA01g18860D	j	CUFF.738	CUFF.738.1	56	3.111648	2.384941	3.838355	19.835140	1833	CUFF.739.1	1817
BnaA01g18860D	BnaA01g18860D	j	CUFF.738	CUFF.738.2	100	5.561799	4.607968	6.515631	35.453582	1683	CUFF.739.1	1817
BnaA01g18860D	BnaA01g18860D	e	CUFF.739	CUFF.739.1	100	1.344479	0.880001	1.808956	8.570355	2002	CUFF.739.1	1817
BnaA01g18880D	BnaA01g18880D	j	CUFF.742	CUFF.742.1	16	3.419953	2.671170	4.168736	21.299860	2191	CUFF.742.1	1369
BnaA01g18880D	BnaA01g18880D	j	CUFF.742	CUFF.742.2	100	21.056694	19.374203	22.739184	131.143521	2191	CUFF.742.1	1369
BnaA01g18920D	BnaA01g18920D	=	CUFF.747	CUFF.747.1	100	33.770948	25.031757	42.510140	217.807190	298	CUFF.747.1	792
BnaA01g18930D	BnaA01g18930D	j	CUFF.748	CUFF.748.1	100	3.300021	2.727054	3.872989	20.853204	2063	CUFF.748.1	2116
BnaA01g18940D	BnaA01g18940D	c	CUFF.749	CUFF.749.1	100	3.953002	3.031574	4.874430	25.199283	1028	CUFF.749.1	1333
BnaA01g18950D	BnaA01g18950D	e	CUFF.750	CUFF.750.1	100	1.049907	0.591690	1.508124	6.584054	1071	CUFF.750.1	1002
BnaA01g18960D	BnaA01g18960D	j	CUFF.752	CUFF.752.1	100	3.817448	3.303242	4.331655	24.364564	3074	CUFF.752.1	2029
BnaA01g18970D	BnaA01g18970D	=	CUFF.753	CUFF.753.1	100	1.874709	1.605548	2.143870	11.965183	5300	CUFF.753.1	4683
-	-	u	CUFF.757	CUFF.757.1	100	0.960082	0.603715	1.316449	6.206933	1541	CUFF.757.1	-
BnaA01g19000D	BnaA01g19000D	j	CUFF.765	CUFF.765.1	100	2.384373	1.708441	3.060305	14.808617	1659	CUFF.765.1	1065
BnaA01g19000D	BnaA01g19000D	j	CUFF.765	CUFF.765.2	93	2.222433	1.523408	2.921458	13.802856	1382	CUFF.765.1	1065
BnaA01g19000D	BnaA01g19000D	j	CUFF.765	CUFF.765.3	46	1.095587	0.635604	1.555571	6.804359	1520	CUFF.765.1	1065
BnaA01g19000D	BnaA01g19000D	e	CUFF.768	CUFF.768.1	100	4.104176	3.055831	5.152521	25.489793	998	CUFF.765.1	1065
BnaA01g19010D	BnaA01g19010D	j	CUFF.772	CUFF.772.1	100	5.969708	4.330445	7.608972	37.838688	627	CUFF.772.1	868
BnaA01g19020D	BnaA01g19020D	j	CUFF.774	CUFF.774.1	26	0.989061	0.583652	1.394470	6.147654	1871	CUFF.774.2	1551
BnaA01g19020D	BnaA01g19020D	j	CUFF.774	CUFF.774.2	100	3.819591	3.129663	4.509520	23.741233	1874	CUFF.774.2	1551
BnaA01g19040D	BnaA01g19040D	=	CUFF.782	CUFF.782.1	100	92.968272	87.031549	98.904995	586.614833	1007	CUFF.782.1	1028
BnaA01g19090D	BnaA01g19090D	j	CUFF.791	CUFF.791.1	100	4.299005	3.441566	5.156444	26.459629	1285	CUFF.791.1	1439
BnaA01g19120D	BnaA01g19120D	j	CUFF.808	CUFF.808.1	59	5.199520	4.251224	6.147817	33.006463	1311	CUFF.808.1	1245
BnaA01g19120D	BnaA01g19120D	c	CUFF.808	CUFF.808.2	100	8.831163	5.808962	11.853365	56.060067	419	CUFF.808.1	1245
-	-	u	CUFF.810	CUFF.810.1	100	9.021752	5.694198	12.349306	57.748231	365	CUFF.810.1	-
BnaA01g19130D	BnaA01g19130D	j	CUFF.819	CUFF.819.1	100	19.089015	17.319391	20.858639	120.154319	1586	CUFF.819.1	1449
BnaA01g19130D	BnaA01g19130D	j	CUFF.819	CUFF.819.2	76	14.463105	11.536539	17.389672	91.036893	595	CUFF.819.1	1449
BnaA01g20470D	BnaA01g20470D	j	CUFF.751	CUFF.751.1	84	4.213872	3.195294	5.232449	26.474415	1185	CUFF.751.3	1243
BnaA01g20470D	BnaA01g20470D	j	CUFF.751	CUFF.751.2	100	5.020599	3.903166	6.138032	31.542828	1193	CUFF.751.3	1243
BnaA01g20470D	BnaA01g20470D	=	CUFF.751	CUFF.751.3	70	3.506537	2.525174	4.487900	22.030455	1232	CUFF.751.3	1243
BnaA01g20480D	BnaA01g20480D	=	CUFF.761	CUFF.761.1	100	15.238277	13.751077	16.725477	96.123818	1668	CUFF.761.1	1954
BnaA01g20490D	BnaA01g20490D	o	CUFF.764	CUFF.764.1	100	5.054740	4.259588	5.849891	31.885552	1703	CUFF.764.1	660
BnaA01g20510D	BnaA01g20510D	o	CUFF.767	CUFF.767.1	100	0.676355	0.376602	0.976108	4.391264	1543	CUFF.767.1	1050
BnaA01g20510D	BnaA01g20510D	e	CUFF.769	CUFF.769.1	100	1.550738	0.868837	2.232638	10.068228	810	CUFF.767.1	1050
BnaA01g20520D	BnaA01g20520D	=	CUFF.775	CUFF.775.1	100	9.329859	8.490901	10.168817	58.516413	3102	CUFF.775.1	2920
BnaA01g20530D	BnaA01g20530D	j	CUFF.777	CUFF.777.1	100	21.066397	18.762974	23.369819	133.455438	1112	CUFF.778.1	1903
BnaA01g20530D	BnaA01g20530D	e	CUFF.778	CUFF.778.1	100	3.594229	2.573979	4.614480	22.769412	1194	CUFF.778.1	1903
BnaA01g20550D	BnaA01g20550D	j	CUFF.785	CUFF.785.1	100	0.794090	0.482015	1.106165	4.811015	2030	CUFF.785.1	1872
BnaA01g20550D	BnaA01g20550D	j	CUFF.785	CUFF.785.2	51	0.406407	0.164249	0.648564	2.462225	2024	CUFF.785.1	1872
BnaA01g20560D	BnaA01g20560D	=	CUFF.786	CUFF.786.1	100	4.521755	3.724531	5.318980	27.976547	1432	CUFF.786.1	1206
BnaA01g20600D	BnaA01g20600D	=	CUFF.789	CUFF.789.1	100	74.826028	68.162108	81.489949	474.508675	601	CUFF.789.1	807
BnaA01g20610D	BnaA01g20610D	=	CUFF.790	CUFF.790.1	100	2.661335	2.040771	3.281899	16.780114	1416	CUFF.790.1	1407
BnaA01g20620D	BnaA01g20620D	=	CUFF.793	CUFF.793.1	100	8.371480	6.890510	9.852450	52.242814	924	CUFF.793.1	991
BnaA01g20630D	BnaA01g20630D	j	CUFF.796	CUFF.796.1	100	29.157031	26.242267	32.071795	184.443614	941	CUFF.796.1	927
BnaA01g20640D	BnaA01g20640D	j	CUFF.798	CUFF.798.1	100	3.382952	2.436571	4.329333	21.460009	896	CUFF.798.1	1095
BnaA01g20660D	BnaA01g20660D	=	CUFF.799	CUFF.799.1	100	15.735065	13.966967	17.503163	98.729524	1085	CUFF.799.1	1165
BnaA01g20670D	BnaA01g20670D	=	CUFF.802	CUFF.802.1	100	0.720607	0.461790	0.979424	4.406888	2062	CUFF.802.1	2061
BnaA01g20680D	BnaA01g20680D	=	CUFF.809	CUFF.809.1	100	3.377409	2.731193	4.023624	21.022383	1687	CUFF.809.1	2300
BnaA01g20690D	BnaA01g20690D	j	CUFF.811	CUFF.811.1	100	2.870873	2.186676	3.555071	18.318434	1368	CUFF.811.1	1369
BnaA01g20690D	BnaA01g20690D	j	CUFF.811	CUFF.811.2	65	1.871467	1.022658	2.720275	11.941433	769	CUFF.811.1	1369
BnaA01g20710D	BnaA01g20710D	j	CUFF.817	CUFF.817.1	100	2.791462	1.540437	4.042486	17.604084	549	CUFF.817.1	1532
BnaA01g22440D	BnaA01g22440D	j	CUFF.822	CUFF.822.1	100	1.198788	0.794116	1.603460	7.502890	1525	CUFF.822.1	2244
BnaA01g22490D	BnaA01g22490D	e	CUFF.825	CUFF.825.1	100	0.614658	0.217781	1.011536	3.889272	915	CUFF.825.1	1935
BnaA01g22490D	BnaA01g22490D	p	CUFF.826	CUFF.826.1	100	4.782131	3.247093	6.317169	18.027924	580	CUFF.826.1	1935
BnaA01g22480D	BnaA01g22480D	j	CUFF.829	CUFF.829.1	100	1.439758	1.012332	1.867183	9.112743	1752	CUFF.829.1	1511
BnaA01g22480D	BnaA01g22480D	c	CUFF.829	CUFF.829.2	88	1.269677	0.619915	1.919439	8.036243	852	CUFF.829.1	1511
BnaA01g22460D	BnaA01g22460D	j	CUFF.828	CUFF.828.1	100	3.181766	2.294298	4.069234	20.017124	1157	CUFF.828.2	1283
BnaA01g22460D	BnaA01g22460D	=	CUFF.828	CUFF.828.2	49	1.572323	0.952706	2.191939	9.891797	1280	CUFF.828.2	1283
-	-	u	CUFF.832	CUFF.832.1	100	3.087686	1.668959	4.506413	19.679758	491	CUFF.832.1	-
BnaA01g22510D	BnaA01g22510D	j	CUFF.831	CUFF.831.1	100	1.512394	0.848243	2.176545	9.109988	843	CUFF.831.1	313
BnaA01g21580D	BnaA01g21580D	j	CUFF.803	CUFF.803.1	100	4.147033	3.382851	4.911215	26.447680	1520	CUFF.803.1	1572
BnaA01g21620D	BnaA01g21620D	=	CUFF.804	CUFF.804.1	100	1.703093	1.165460	2.240725	10.585594	1278	CUFF.804.1	1180
-	-	u	CUFF.806	CUFF.806.1	100	1.379492	0.901575	1.857408	8.549902	1277	CUFF.806.1	-
-	-	u	CUFF.807	CUFF.807.1	100	1.933644	0.712088	3.155201	11.996060	460	CUFF.807.1	-
BnaA01g21630D	BnaA01g21630D	o	CUFF.812	CUFF.812.1	100	1.343940	1.111873	1.576007	8.349617	5226	CUFF.812.1	3408
BnaA01g21650D	BnaA01g21650D	c	CUFF.813	CUFF.813.1	100	0.389646	0.239434	0.539858	2.420788	4473	CUFF.813.1	1973
BnaA01g21650D	BnaA01g21650D	e	CUFF.815	CUFF.815.1	100	2.333636	1.273970	3.393303	14.278138	611	CUFF.815.1	1973
BnaA01g21670D	BnaA01g21670D	=	CUFF.818	CUFF.818.1	100	10.345018	8.069039	12.620997	65.308367	589	CUFF.818.1	650
-	-	u	CUFF.823	CUFF.823.1	100	2.974724	1.828308	4.121140	18.962691	839	CUFF.824.3	-
BnaA01g21680D	BnaA01g21680D	j	CUFF.824	CUFF.824.1	100	6.144285	4.835467	7.453103	39.167392	1012	CUFF.824.3	378
BnaA01g21680D	BnaA01g21680D	j	CUFF.824	CUFF.824.2	28	1.707955	0.926817	2.489093	10.887538	1089	CUFF.824.3	378
BnaA01g21680D	BnaA01g21680D	j	CUFF.824	CUFF.824.3	34	2.103330	1.343886	2.862774	13.407897	1190	CUFF.824.3	378
-	-	u	CUFF.827	CUFF.827.1	100	1.249531	0.675035	1.824027	7.942190	904	CUFF.827.1	-
-	-	u	CUFF.830	CUFF.830.1	26	0.546921	0.120756	0.973087	3.280832	1090	CUFF.830.1	-
-	-	u	CUFF.830	CUFF.830.2	35	0.748234	0.243954	1.252514	4.488450	1038	CUFF.830.1	-
-	-	u	CUFF.830	CUFF.830.3	100	2.125871	1.381378	2.870364	12.752522	1089	CUFF.830.1	-
BnaA01g22500D	BnaA01g22500D	j	CUFF.833	CUFF.833.1	100	1.644400	0.911124	2.377677	10.220070	919	CUFF.833.1	1081
BnaA01g22500D	BnaA01g22500D	j	CUFF.833	CUFF.833.2	49	0.808642	0.240491	1.376793	5.025771	919	CUFF.833.1	1081
BnaA01g22500D	BnaA01g22500D	j	CUFF.833	CUFF.833.3	57	0.938361	0.365132	1.511589	5.831983	919	CUFF.833.1	1081
BnaA01g22600D	BnaA01g22600D	=	CUFF.836	CUFF.836.1	100	2.852104	2.399731	3.304478	17.382216	2565	CUFF.836.1	2555
BnaA01g22540D	BnaA01g22540D	o	CUFF.834	CUFF.834.1	100	12.469944	10.504443	14.435445	79.576789	778	CUFF.834.1	606
-	-	u	CUFF.835	CUFF.835.1	79	0.751982	0.299241	1.204722	4.881655	1212	CUFF.835.1	-
-	-	u	CUFF.835	CUFF.835.2	100	0.955963	0.420840	1.491087	6.205848	1212	CUFF.835.1	-
-	-	u	CUFF.835	CUFF.835.3	95	0.912249	0.371208	1.453291	5.922070	1109	CUFF.835.1	-
BnaA01g22670D	BnaA01g22670D	=	CUFF.837	CUFF.837.1	100	22.419976	20.042568	24.797383	140.821088	908	CUFF.837.1	1059
BnaA01g22710D	BnaA01g22710D	j	CUFF.838	CUFF.838.1	100	4.263339	3.287750	5.238928	27.193749	1113	CUFF.838.1	1217
BnaA01g22710D	BnaA01g22710D	j	CUFF.838	CUFF.838.2	84	3.592024	2.226198	4.957850	22.911757	659	CUFF.838.1	1217
BnaA01g22770D	BnaA01g22770D	=	CUFF.839	CUFF.839.1	100	13.680980	12.036424	15.325536	88.227566	1095	CUFF.839.1	1165
BnaA01g22800D	BnaA01g22800D	c	CUFF.840	CUFF.840.1	100	2.861800	1.909189	3.814411	17.975177	790	CUFF.840.1	2091
BnaA01g22790D	BnaA01g22790D	c	CUFF.841	CUFF.841.1	100	0.737253	0.328299	1.146207	4.819806	972	CUFF.841.1	1347
-	-	u	CUFF.842	CUFF.842.1	100	1.562054	0.742078	2.382030	9.295657	643	CUFF.842.1	-
BnaA01g22940D	BnaA01g22940D	e	CUFF.843	CUFF.843.1	100	0.586245	0.242824	0.929667	3.603521	1433	CUFF.843.1	1110
BnaA01g22940D	BnaA01g22940D	j	CUFF.845	CUFF.845.1	100	0.510695	0.156005	0.865385	3.139128	1315	CUFF.843.1	1110
BnaA01g22950D	BnaA01g22950D	e	CUFF.846	CUFF.846.1	100	1.652834	1.148758	2.156911	10.402599	1335	CUFF.846.1	1501
BnaA01g22930D	BnaA01g22930D	j	CUFF.849	CUFF.849.1	23	0.498501	0.187041	0.809961	3.090092	1705	CUFF.849.2	1889
BnaA01g22930D	BnaA01g22930D	j	CUFF.849	CUFF.849.2	100	2.136976	1.596729	2.677224	13.246623	1711	CUFF.849.2	1889
BnaA01g22910D	BnaA01g22910D	=	CUFF.844	CUFF.844.1	100	7.498337	6.540360	8.456315	47.184344	1648	CUFF.844.1	1536
BnaA01g22920D	BnaA01g22920D	j	CUFF.847	CUFF.847.1	100	1.609935	1.181607	2.038264	9.725562	1784	CUFF.847.1	1938
BnaA01g22960D	BnaA01g22960D	o	CUFF.848	CUFF.848.1	100	0.851269	0.510827	1.191711	5.144507	1487	CUFF.848.1	1579
-	-	u	CUFF.850	CUFF.850.1	100	4.188224	0.000000	8.378472	26.689400	242	CUFF.850.1	-
BnaA01g22970D	BnaA01g22970D	j	CUFF.851	CUFF.851.1	100	0.460615	0.265449	0.655781	2.859781	2949	CUFF.851.1	3365
BnaA01g22970D	BnaA01g22970D	j	CUFF.851	CUFF.851.2	81	0.375009	0.150513	0.599506	2.328287	2284	CUFF.851.1	3365
BnaA01g22970D	BnaA01g22970D	j	CUFF.851	CUFF.851.3	55	0.251610	0.026199	0.477021	1.562147	1764	CUFF.851.1	3365
BnaA01g23010D	BnaA01g23010D	j	CUFF.852	CUFF.852.1	26	0.863623	0.352054	1.375192	5.397581	1130	CUFF.852.1	1359
BnaA01g23010D	BnaA01g23010D	j	CUFF.852	CUFF.852.2	74	2.478767	1.706599	3.250934	15.492116	1130	CUFF.852.1	1359
BnaA01g23010D	BnaA01g23010D	c	CUFF.852	CUFF.852.3	100	3.341703	1.111089	5.572316	20.885404	357	CUFF.852.1	1359
BnaA01g23070D	BnaA01g23070D	j	CUFF.853	CUFF.853.1	36	0.287178	0.074742	0.499615	1.735692	2282	CUFF.853.2	2404
BnaA01g23070D	BnaA01g23070D	j	CUFF.853	CUFF.853.2	44	0.352531	0.128993	0.576069	2.130682	2373	CUFF.853.2	2404
BnaA01g23070D	BnaA01g23070D	j	CUFF.853	CUFF.853.3	100	0.808768	0.494759	1.122777	4.888158	2297	CUFF.853.2	2404
BnaA01g23090D	BnaA01g23090D	j	CUFF.854	CUFF.854.1	27	0.156800	0.017209	0.296391	0.971214	2913	CUFF.854.2	2862
BnaA01g23090D	BnaA01g23090D	j	CUFF.854	CUFF.854.2	100	0.574790	0.342001	0.807580	3.560227	2916	CUFF.854.2	2862
BnaA01g23090D	BnaA01g23090D	j	CUFF.854	CUFF.854.3	54	0.309516	0.129185	0.489847	1.917131	2913	CUFF.854.2	2862
BnaA01g23930D	BnaA01g23930D	j	CUFF.864	CUFF.864.1	100	1.315563	0.677682	1.953445	8.427589	791	CUFF.864.1	948
-	-	u	CUFF.866	CUFF.866.1	100	3.236725	1.441313	5.032137	20.695487	398	CUFF.866.1	-
BnaA01g24030D	BnaA01g24030D	=	CUFF.868	CUFF.868.1	100	1.624121	1.002865	2.245377	9.948982	947	CUFF.868.1	858
BnaA01g24060D	BnaA01g24060D	j	CUFF.870	CUFF.870.1	43	1.275869	0.729326	1.822412	8.060935	1424	CUFF.870.2	246
BnaA01g24060D	BnaA01g24060D	o	CUFF.870	CUFF.870.2	35	1.044743	0.625764	1.463723	6.600682	1728	CUFF.870.2	246
BnaA01g24060D	BnaA01g24060D	j	CUFF.870	CUFF.870.3	100	2.944465	2.195885	3.693045	18.603119	1447	CUFF.870.2	246
BnaA01g24090D	BnaA01g24090D	j	CUFF.872	CUFF.872.1	100	0.817464	0.550422	1.084506	5.007166	2778	CUFF.872.1	2340
BnaA01g24090D	BnaA01g24090D	j	CUFF.872	CUFF.872.2	38	0.307838	0.112661	0.503015	1.885582	2737	CUFF.872.1	2340
-	-	u	CUFF.875	CUFF.875.1	100	104.716685	90.137746	119.295625	396.194176	303	CUFF.875.1	-
BnaA01g24140D	BnaA01g24140D	j	CUFF.877	CUFF.877.1	100	8.115759	6.737367	9.494151	51.265469	950	CUFF.877.1	1155
BnaA01g22220D	BnaA01g22220D	j	CUFF.855	CUFF.855.1	100	3.693756	3.184299	4.203214	23.350783	2911	CUFF.855.1	3018
-	-	u	CUFF.856	CUFF.856.1	100	17.114401	9.343030	24.885772	107.003337	259	CUFF.856.1	-
BnaA01g22230D	BnaA01g22230D	j	CUFF.861	CUFF.861.1	100	31.267858	28.883144	33.652572	197.241271	1561	CUFF.861.1	1952
BnaA01g22240D	BnaA01g22240D	c	CUFF.863	CUFF.863.1	100	0.475784	0.211866	0.739701	3.066076	1377	CUFF.863.1	2025
BnaA01g22260D	BnaA01g22260D	j	CUFF.865	CUFF.865.1	62	4.154253	3.495118	4.813388	25.605354	2765	CUFF.865.2	2085
BnaA01g22260D	BnaA01g22260D	j	CUFF.865	CUFF.865.2	31	2.118404	1.676541	2.560266	13.057095	3773	CUFF.865.2	2085
BnaA01g22260D	BnaA01g22260D	j	CUFF.865	CUFF.865.3	100	6.741990	5.991228	7.492752	41.555252	3590	CUFF.865.2	2085
BnaA01g22310D	BnaA01g22310D	=	CUFF.878	CUFF.878.1	100	6.822363	5.820837	7.823890	42.291923	1925	CUFF.878.1	2023
BnaA01g22310D	BnaA01g22310D	j	CUFF.878	CUFF.878.2	54	3.651184	2.859794	4.442574	22.633740	1925	CUFF.878.1	2023
BnaA01g24150D	BnaA01g24150D	j	CUFF.879	CUFF.879.1	100	14.928864	12.901478	16.956250	94.739948	920	CUFF.879.1	1269
BnaA01g21980D	BnaA01g21980D	j	CUFF.857	CUFF.857.1	100	4.193334	3.744838	4.641830	26.589676	4415	CUFF.857.1	3999
BnaA01g21990D	BnaA01g21990D	j	CUFF.858	CUFF.858.1	100	2.451821	1.936106	2.967537	15.175989	1880	CUFF.858.1	1137
BnaA01g22010D	BnaA01g22010D	x	CUFF.859	CUFF.859.1	100	8.686426	3.504251	13.868600	57.217435	306	CUFF.859.1	288
BnaA01g22010D	BnaA01g22010D	=	CUFF.860	CUFF.860.1	100	9.130769	6.216837	12.044701	60.144321	457	CUFF.860.1	288
BnaA01g22030D	BnaA01g22030D	j	CUFF.862	CUFF.862.1	25	0.540748	0.341926	0.739569	3.416320	4033	CUFF.862.1	3641
BnaA01g22030D	BnaA01g22030D	j	CUFF.862	CUFF.862.2	100	2.160872	1.811423	2.510320	13.651892	3933	CUFF.862.1	3641
BnaA01g22040D	BnaA01g22040D	=	CUFF.867	CUFF.867.1	100	40.326513	37.225486	43.427541	249.532524	1240	CUFF.867.1	1518
BnaA01g22050D	BnaA01g22050D	=	CUFF.869	CUFF.869.1	100	2.511661	2.098281	2.925041	15.901125	2695	CUFF.869.1	2430
BnaA01g22090D	BnaA01g22090D	=	CUFF.871	CUFF.871.1	100	3.111344	1.922400	4.300289	19.361598	620	CUFF.871.1	465
-	-	u	CUFF.873	CUFF.873.1	100	20.857887	14.220561	27.495213	77.978298	297	CUFF.873.1	-
BnaA01g22110D	BnaA01g22110D	=	CUFF.874	CUFF.874.1	100	1.722220	1.030634	2.413806	10.891356	866	CUFF.874.1	961
BnaA01g22120D	BnaA01g22120D	j	CUFF.876	CUFF.876.1	100	0.993758	0.641713	1.345803	6.235855	1686	CUFF.876.1	1797
BnaA01g24510D	BnaA01g24510D	c	CUFF.880	CUFF.880.1	100	1.000274	0.465605	1.534944	6.376515	820	CUFF.880.1	4951
BnaA01g24610D	BnaA01g24610D	o	CUFF.881	CUFF.881.1	100	3.000502	1.742959	4.258045	18.628517	555	CUFF.881.1	213
BnaA01g24550D	BnaA01g24550D	=	CUFF.882	CUFF.882.1	100	5.543248	4.389052	6.697443	34.559054	940	CUFF.882.1	1138
BnaA01g24620D	BnaA01g24620D	j	CUFF.883	CUFF.883.1	100	8.013687	5.723092	10.304282	51.176145	492	CUFF.883.1	548
BnaA01g24640D	BnaA01g24640D	=	CUFF.884	CUFF.884.1	100	11.135534	9.266587	13.004480	70.335629	768	CUFF.884.1	833
BnaA01g24530D	BnaA01g24530D	j	CUFF.886	CUFF.886.1	100	11.381727	10.260863	12.502592	70.179429	2441	CUFF.886.1	1463
BnaA01g24630D	BnaA01g24630D	=	CUFF.887	CUFF.887.1	71	6.724578	5.629270	7.819885	40.837717	1636	CUFF.887.1	1091
BnaA01g24630D	BnaA01g24630D	j	CUFF.887	CUFF.887.2	100	9.524557	7.787670	11.261444	57.841723	1056	CUFF.887.1	1091
BnaA01g24650D	BnaA01g24650D	=	CUFF.888	CUFF.888.1	100	20.735604	19.336376	22.134831	131.618709	2041	CUFF.888.1	2124
BnaA01g24740D	BnaA01g24740D	e	CUFF.889	CUFF.889.1	100	3.790062	1.342867	6.237257	25.373327	334	CUFF.889.1	972
BnaA01g24770D	BnaA01g24770D	j	CUFF.890	CUFF.890.1	41	1.026293	0.465684	1.586901	6.468512	1142	CUFF.890.2	997
BnaA01g24770D	BnaA01g24770D	j	CUFF.890	CUFF.890.2	55	1.369736	0.819112	1.920361	8.633164	1313	CUFF.890.2	997
BnaA01g24770D	BnaA01g24770D	=	CUFF.890	CUFF.890.3	100	2.496823	1.589815	3.403830	15.736960	995	CUFF.890.2	997
BnaA01g24790D	BnaA01g24790D	j	CUFF.891	CUFF.891.1	100	2.069361	0.924418	3.214303	12.664728	517	CUFF.891.1	736
BnaA01g24760D	BnaA01g24760D	=	CUFF.892	CUFF.892.1	100	7.917671	7.122824	8.712517	50.208809	2811	CUFF.892.1	2895
BnaA01g24800D	BnaA01g24800D	e	CUFF.893	CUFF.893.1	100	64.995524	59.101427	70.889620	412.059344	550	CUFF.893.1	536
BnaA01g24810D	BnaA01g24810D	j	CUFF.895	CUFF.895.1	100	1.538487	1.085206	1.991768	9.922091	1539	CUFF.895.1	2937
-	-	u	CUFF.894	CUFF.894.1	46	2.025218	1.485387	2.565049	12.741212	2375	CUFF.894.1	-
-	-	u	CUFF.894	CUFF.894.2	100	4.435173	3.706587	5.163759	27.902912	2366	CUFF.894.1	-
-	-	u	CUFF.894	CUFF.894.3	51	2.267962	1.653136	2.882789	14.268386	1889	CUFF.894.1	-
BnaA01g24730D	BnaA01g24730D	x	CUFF.896	CUFF.896.1	100	14.149540	12.101861	16.197218	88.902443	1002	CUFF.896.1	815
BnaA01g24730D	BnaA01g24730D	o	CUFF.897	CUFF.897.1	100	276.232083	257.207798	295.256368	1735.583445	444	CUFF.897.1	815
-	-	u	CUFF.898	CUFF.898.1	20	0.802707	0.492891	1.112524	5.044959	2985	CUFF.898.3	-
-	-	u	CUFF.898	CUFF.898.2	15	0.591688	0.338615	0.844761	3.718719	2987	CUFF.898.3	-
-	-	u	CUFF.898	CUFF.898.3	100	3.923561	3.350490	4.496631	24.659304	2991	CUFF.898.3	-
BnaA01g24890D	BnaA01g24890D	=	CUFF.899	CUFF.899.1	100	0.983462	0.457779	1.509144	5.991000	830	CUFF.899.1	691
BnaA01g24820D	BnaA01g24820D	=	CUFF.901	CUFF.901.1	100	8.838316	7.706468	9.970163	55.846778	1552	CUFF.901.1	1762
BnaA01g24870D	BnaA01g24870D	o	CUFF.903	CUFF.903.1	100	55.708513	51.960961	59.456065	352.671684	914	CUFF.903.1	1214
BnaA01g24830D	BnaA01g24830D	j	CUFF.900	CUFF.900.1	100	0.489174	0.272947	0.705400	3.107285	2770	CUFF.900.1	1508
BnaA01g24830D	BnaA01g24830D	j	CUFF.900	CUFF.900.2	76	0.371975	0.179284	0.564667	2.362829	2727	CUFF.900.1	1508
BnaA01g24840D	BnaA01g24840D	j	CUFF.902	CUFF.902.1	66	0.366272	0.177789	0.554754	2.326598	3210	CUFF.902.2	1908
BnaA01g24840D	BnaA01g24840D	j	CUFF.902	CUFF.902.2	37	0.205036	0.062160	0.347913	1.302414	3275	CUFF.902.2	1908
BnaA01g24840D	BnaA01g24840D	=	CUFF.902	CUFF.902.3	100	0.553854	0.339305	0.768403	3.518141	3266	CUFF.902.2	1908
BnaA01g24930D	BnaA01g24930D	=	CUFF.904	CUFF.904.1	100	3.263237	1.871788	4.654686	20.336690	516	CUFF.904.1	342
BnaA01g24920D	BnaA01g24920D	e	CUFF.905	CUFF.905.1	100	3.044485	1.660552	4.428419	19.676609	587	CUFF.906.1	737
BnaA01g24920D	BnaA01g24920D	=	CUFF.906	CUFF.906.1	100	1.748248	0.937594	2.558902	11.298985	829	CUFF.906.1	737
-	-	u	CUFF.907	CUFF.907.1	100	2.597358	1.657837	3.536879	16.830348	758	CUFF.907.1	-
BnaA01g24970D	BnaA01g24970D	=	CUFF.908	CUFF.908.1	100	4.326603	2.438319	6.214887	26.792344	435	CUFF.908.1	387
BnaA01g25000D	BnaA01g25000D	=	CUFF.909	CUFF.909.1	100	1.448039	0.765676	2.130402	8.948005	769	CUFF.909.1	751
BnaA01g24990D	BnaA01g24990D	=	CUFF.910	CUFF.910.1	100	8.957802	8.034224	9.881380	55.253545	2008	CUFF.910.1	1642
BnaA01g25020D	BnaA01g25020D	j	CUFF.911	CUFF.911.1	100	9.552684	7.352691	11.752677	60.634137	705	CUFF.911.2	853
BnaA01g25020D	BnaA01g25020D	=	CUFF.911	CUFF.911.2	40	3.778458	2.354937	5.201979	23.983157	789	CUFF.911.2	853
-	-	u	CUFF.913	CUFF.913.1	100	16.818148	14.724117	18.912180	105.868301	970	CUFF.913.1	-
BnaA01g25140D	BnaA01g25140D	=	CUFF.917	CUFF.917.1	100	4.046877	3.312354	4.781400	25.545393	1495	CUFF.917.1	1092
BnaA01g25130D	BnaA01g25130D	j	CUFF.916	CUFF.916.1	100	4.979471	2.490879	7.468063	30.530261	366	CUFF.916.1	779
BnaA01g25190D	BnaA01g25190D	=	CUFF.920	CUFF.920.1	100	2.317099	1.674481	2.959718	14.367335	1182	CUFF.920.1	603
BnaA01g25030D	BnaA01g25030D	j	CUFF.915	CUFF.915.1	58	0.991144	0.528900	1.453388	6.187356	1335	CUFF.915.1	814
BnaA01g25030D	BnaA01g25030D	j	CUFF.915	CUFF.915.2	28	0.475868	0.143719	0.808017	2.970676	1332	CUFF.915.1	814
BnaA01g25030D	BnaA01g25030D	=	CUFF.915	CUFF.915.3	100	1.712720	1.007259	2.418181	10.691899	1021	CUFF.915.1	814
BnaA01g25030D	BnaA01g25030D	j	CUFF.915	CUFF.915.4	30	0.509756	0.056812	0.962699	3.182221	1018	CUFF.915.1	814
BnaA01g25290D	BnaA01g25290D	=	CUFF.924	CUFF.924.1	100	6.012209	5.308878	6.715540	37.975840	2609	CUFF.924.1	1135
BnaA01g25320D	BnaA01g25320D	j	CUFF.928	CUFF.928.1	100	4.486423	3.594161	5.378685	28.731582	1367	CUFF.928.1	2001
BnaA01g25320D	BnaA01g25320D	j	CUFF.928	CUFF.928.2	59	2.643341	1.552817	3.733866	16.928269	813	CUFF.928.1	2001
BnaA01g25320D	BnaA01g25320D	j	CUFF.928	CUFF.928.3	73	3.274267	2.130284	4.418250	20.968792	815	CUFF.928.1	2001
BnaA01g25330D	BnaA01g25330D	c	CUFF.926	CUFF.926.1	100	7.404018	3.297008	11.511028	46.612333	289	CUFF.926.1	1385
BnaA01g25330D	BnaA01g25330D	c	CUFF.930	CUFF.930.1	100	3.039063	2.177666	3.900459	19.358131	1066	CUFF.930.2	1385
BnaA01g25330D	BnaA01g25330D	j	CUFF.930	CUFF.930.2	21	0.624638	0.186691	1.062585	3.978798	1067	CUFF.930.2	1385
BnaA01g25330D	BnaA01g25330D	j	CUFF.930	CUFF.930.3	26	0.785834	0.325414	1.246254	5.005582	1067	CUFF.930.2	1385
BnaA01g19450D	BnaA01g19450D	j	CUFF.885	CUFF.885.1	100	15.714022	14.288708	17.139336	99.217534	1900	CUFF.885.1	2073
BnaA01g19460D	BnaA01g19460D	e	CUFF.912	CUFF.912.1	100	81.308709	76.484846	86.132572	510.476337	1738	CUFF.912.1	1270
BnaA01g19460D	BnaA01g19460D	j	CUFF.914	CUFF.914.1	58	200.660097	190.114239	211.205955	1259.794089	1198	CUFF.912.1	1270
BnaA01g19460D	BnaA01g19460D	=	CUFF.914	CUFF.914.2	100	348.709832	330.532653	366.887011	2189.287215	787	CUFF.912.1	1270
BnaA01g19470D	BnaA01g19470D	e	CUFF.918	CUFF.918.1	100	2.783607	2.012602	3.554613	17.643542	1189	CUFF.919.1	1113
BnaA01g19470D	BnaA01g19470D	j	CUFF.919	CUFF.919.1	79	8.878135	7.550189	10.206080	56.272926	1318	CUFF.919.1	1113
BnaA01g19470D	BnaA01g19470D	=	CUFF.919	CUFF.919.2	100	11.245459	9.335392	13.155527	71.277914	913	CUFF.919.1	1113
BnaA01g19490D	BnaA01g19490D	j	CUFF.921	CUFF.921.1	49	0.601111	0.178033	1.024189	3.782297	1193	CUFF.921.1	468
BnaA01g19490D	BnaA01g19490D	j	CUFF.921	CUFF.921.2	100	1.236446	0.690214	1.782677	7.779933	1189	CUFF.921.1	468
BnaA01g19500D	BnaA01g19500D	j	CUFF.922	CUFF.922.1	25	2.939728	2.123388	3.756068	18.643842	1639	CUFF.922.3	1619
BnaA01g19500D	BnaA01g19500D	j	CUFF.922	CUFF.922.2	100	11.607083	10.116934	13.097231	73.612470	1687	CUFF.922.3	1619
BnaA01g19500D	BnaA01g19500D	j	CUFF.922	CUFF.922.3	83	9.580796	8.213002	10.948589	60.761697	1703	CUFF.922.3	1619
-	-	u	CUFF.923	CUFF.923.1	100	2.191781	1.317968	3.065593	12.877087	734	CUFF.923.1	-
BnaA01g19520D	BnaA01g19520D	=	CUFF.925	CUFF.925.1	100	0.572556	0.202864	0.942248	3.615271	965	CUFF.925.1	108
BnaA01g19540D	BnaA01g19540D	j	CUFF.927	CUFF.927.1	19	1.071531	0.614370	1.528693	6.792958	1543	CUFF.927.1	1600
BnaA01g19540D	BnaA01g19540D	=	CUFF.927	CUFF.927.2	100	5.759410	4.818726	6.700095	36.511707	1541	CUFF.927.1	1600
BnaA01g19550D	BnaA01g19550D	j	CUFF.929	CUFF.929.1	100	3.400008	2.491659	4.308358	21.327775	948	CUFF.929.1	940
BnaA01g19580D	BnaA01g19580D	e	CUFF.931	CUFF.931.1	100	1.890788	0.880119	2.901456	11.602647	544	CUFF.931.1	656
BnaA01g19590D	BnaA01g19590D	=	CUFF.932	CUFF.932.1	100	2.459718	1.827202	3.092234	15.155092	1314	CUFF.932.1	1083
BnaA01g19600D	BnaA01g19600D	j	CUFF.933	CUFF.933.1	100	1.133251	0.705476	1.561025	6.796542	1323	CUFF.933.1	459
BnaA01g25400D	BnaA01g25400D	=	CUFF.938	CUFF.938.1	100	18.526118	15.055858	21.996378	113.543092	491	CUFF.938.1	590
BnaA01g25410D	BnaA01g25410D	e	CUFF.939	CUFF.939.1	100	1.091273	0.692796	1.489749	6.847067	1384	CUFF.939.1	1203
BnaA01g25340D	BnaA01g25340D	c	CUFF.934	CUFF.934.1	100	4.285632	3.217415	5.353849	26.963548	1052	CUFF.934.2	1626
BnaA01g25340D	BnaA01g25340D	j	CUFF.934	CUFF.934.2	41	1.768232	1.209792	2.326672	11.125036	1631	CUFF.934.2	1626
BnaA01g25350D	BnaA01g25350D	j	CUFF.935	CUFF.935.1	100	1.937259	1.480772	2.393746	12.188490	1943	CUFF.935.1	1446
BnaA01g25360D	BnaA01g25360D	j	CUFF.940	CUFF.940.1	66	0.473829	0.150703	0.796955	3.044662	1481	CUFF.940.1	2017
BnaA01g25360D	BnaA01g25360D	c	CUFF.940	CUFF.940.2	100	0.718708	0.348003	1.089413	4.618171	1478	CUFF.940.1	2017
BnaA01g24690D	BnaA01g24690D	x	CUFF.936	CUFF.936.1	100	31.726730	29.052068	34.401392	198.933358	1469	CUFF.936.1	2015
BnaA01g24690D	BnaA01g24690D	j	CUFF.937	CUFF.937.1	100	98.853950	93.569996	104.137903	619.835334	1818	CUFF.937.1	2015
BnaA01g24700D	BnaA01g24700D	j	CUFF.941	CUFF.941.1	50	2.029677	1.241380	2.817975	12.986157	981	CUFF.941.2	1067
BnaA01g24700D	BnaA01g24700D	=	CUFF.941	CUFF.941.2	100	4.028718	2.984195	5.073242	25.776296	990	CUFF.941.2	1067
BnaA01g25380D	BnaA01g25380D	=	CUFF.942	CUFF.942.1	100	4.169065	3.377885	4.960244	26.356788	1435	CUFF.942.1	1784
BnaA01g25390D	BnaA01g25390D	x	CUFF.943	CUFF.943.1	100	4.525092	3.457780	5.592405	28.607591	1145	CUFF.943.1	2108
BnaA01g25390D	BnaA01g25390D	j	CUFF.944	CUFF.944.1	74	3.262573	2.754238	3.770908	20.625955	2937	CUFF.944.1	2108
BnaA01g25390D	BnaA01g25390D	j	CUFF.944	CUFF.944.2	100	4.419088	3.177060	5.661117	27.937433	891	CUFF.944.1	2108
BnaA01g25300D	BnaA01g25300D	j	CUFF.945	CUFF.945.1	82	28.874321	26.453493	31.295150	182.887005	1447	CUFF.945.1	1676
BnaA01g25300D	BnaA01g25300D	c	CUFF.945	CUFF.945.2	100	35.309475	31.622574	38.996375	223.646610	805	CUFF.945.1	1676
BnaA01g25310D	BnaA01g25310D	j	CUFF.946	CUFF.946.1	100	3.921224	3.453431	4.389017	24.836635	4113	CUFF.946.1	3478
BnaA01g25310D	BnaA01g25310D	c	CUFF.947	CUFF.947.1	100	1.395533	0.841042	1.950025	8.922564	1212	CUFF.947.1	3478
BnaA01g25310D	BnaA01g25310D	j	CUFF.947	CUFF.947.2	50	0.700684	0.272884	1.128483	4.479933	1212	CUFF.947.1	3478
-	-	u	CUFF.949	CUFF.949.1	100	20.277887	17.353200	23.202574	131.062022	641	CUFF.949.1	-
BnaA01g25250D	BnaA01g25250D	j	CUFF.948	CUFF.948.1	71	12.232375	11.347725	13.117025	77.941419	4713	CUFF.948.1	4346
BnaA01g25250D	BnaA01g25250D	c	CUFF.948	CUFF.948.2	100	17.308104	15.717466	18.898743	110.282607	2031	CUFF.948.1	4346
BnaA01g25270D	BnaA01g25270D	j	CUFF.950	CUFF.950.1	93	10.161956	8.755540	11.568372	64.479703	1568	CUFF.950.1	1276
BnaA01g25270D	BnaA01g25270D	j	CUFF.950	CUFF.950.2	100	10.884270	8.925107	12.843433	69.062933	923	CUFF.950.1	1276
BnaA01g25280D	BnaA01g25280D	=	CUFF.951	CUFF.951.1	100	11.307471	9.922023	12.692918	71.748229	1561	CUFF.951.1	483
BnaA01g26020D	BnaA01g26020D	=	CUFF.953	CUFF.953.1	100	7.908945	6.726994	9.090896	50.254130	1284	CUFF.953.1	1319
BnaA01g26040D	BnaA01g26040D	j	CUFF.952	CUFF.952.1	100	2.486756	1.233495	3.740018	15.830295	520	CUFF.952.1	1890
BnaA01g26040D	BnaA01g26040D	j	CUFF.954	CUFF.954.1	100	1.651030	0.870106	2.431954	10.342083	716	CUFF.954.1	1890
BnaA01g26040D	BnaA01g26040D	e	CUFF.955	CUFF.955.1	100	1.704786	1.071645	2.337928	10.858027	946	CUFF.955.1	1890
BnaA01g25990D	BnaA01g25990D	j	CUFF.956	CUFF.956.1	61	2.999501	2.137792	3.861210	18.816098	1303	CUFF.956.1	1371
BnaA01g25990D	BnaA01g25990D	j	CUFF.956	CUFF.956.2	100	4.921467	3.787845	6.055090	30.872744	1156	CUFF.956.1	1371
BnaA01g25990D	BnaA01g25990D	j	CUFF.956	CUFF.956.3	30	1.462331	0.849280	2.075382	9.173314	1247	CUFF.956.1	1371
BnaA01g26050D	BnaA01g26050D	j	CUFF.957	CUFF.957.1	25	0.272558	0.044466	0.500651	1.738428	1853	CUFF.957.1	1816
BnaA01g26050D	BnaA01g26050D	=	CUFF.957	CUFF.957.2	100	1.079288	0.697867	1.460710	6.883899	1853	CUFF.957.1	1816
BnaA01g26030D	BnaA01g26030D	=	CUFF.958	CUFF.958.1	100	2.070277	1.359588	2.780967	12.985032	1247	CUFF.958.1	840
BnaA01g26030D	BnaA01g26030D	o	CUFF.959	CUFF.959.1	100	3.137664	2.224238	4.051090	19.679812	1108	CUFF.958.1	840
BnaA01g26030D	BnaA01g26030D	o	CUFF.959	CUFF.959.2	27	0.838806	0.243346	1.434266	5.261094	1049	CUFF.958.1	840
BnaA01g26070D	BnaA01g26070D	j	CUFF.960	CUFF.960.1	100	1.858436	1.411058	2.305814	11.332979	1843	CUFF.960.1	1869
BnaA01g26090D	BnaA01g26090D	=	CUFF.961	CUFF.961.1	25	0.929858	0.542744	1.316971	5.977163	1779	CUFF.961.1	2404
BnaA01g26090D	BnaA01g26090D	j	CUFF.961	CUFF.961.2	24	0.892089	0.416726	1.367452	5.734387	1319	CUFF.961.1	2404
BnaA01g26100D	BnaA01g26100D	=	CUFF.961	CUFF.961.3	100	3.761550	2.333825	5.189276	24.179399	557	CUFF.961.3	585
BnaA01g26180D	BnaA01g26180D	c	CUFF.962	CUFF.962.1	100	0.800350	0.422812	1.177888	4.628925	1175	CUFF.962.1	1545
BnaA01g26190D	BnaA01g26190D	j	CUFF.963	CUFF.963.1	100	1.122698	0.689129	1.556266	7.100033	1296	CUFF.963.1	1189
BnaA01g26060D	BnaA01g26060D	j	CUFF.964	CUFF.964.1	100	10.212848	9.085676	11.340021	65.228603	1829	CUFF.964.1	309
BnaA01g26600D	BnaA01g26600D	c	CUFF.965	CUFF.965.1	100	2.165996	1.694230	2.637761	13.478617	1962	CUFF.965.1	1983
BnaA01g26630D	BnaA01g26630D	j	CUFF.966	CUFF.966.1	100	1.406244	0.954847	1.857641	8.930616	1409	CUFF.966.1	2414
BnaA01g26630D	BnaA01g26630D	c	CUFF.967	CUFF.967.1	100	2.599362	1.405010	3.793714	16.854639	540	CUFF.967.1	2414
BnaA01g26670D	BnaA01g26670D	j	CUFF.968	CUFF.968.1	100	2.005734	1.262375	2.749093	12.319056	881	CUFF.968.1	905
BnaA01g26650D	BnaA01g26650D	j	CUFF.969	CUFF.969.1	45	0.797443	0.248460	1.346426	5.082893	1057	CUFF.969.2	2006
BnaA01g26650D	BnaA01g26650D	=	CUFF.969	CUFF.969.2	100	1.783220	1.334485	2.231955	11.366230	2012	CUFF.969.2	2006
BnaA01g26700D	BnaA01g26700D	j	CUFF.972	CUFF.972.1	43	1.357510	0.827085	1.887935	8.736168	1717	CUFF.972.2	975
BnaA01g26700D	BnaA01g26700D	j	CUFF.972	CUFF.972.2	100	3.144179	2.475127	3.813230	20.234152	1835	CUFF.972.2	975
BnaA01g26690D	BnaA01g26690D	=	CUFF.974	CUFF.974.1	100	38.985245	36.094209	41.876280	246.731988	1023	CUFF.974.1	663
BnaA01g26130D	BnaA01g26130D	e	CUFF.970	CUFF.970.1	100	13.073096	10.952238	15.193955	81.526854	774	CUFF.971.1	2604
BnaA01g26130D	BnaA01g26130D	=	CUFF.971	CUFF.971.1	100	7.779916	6.715762	8.844069	48.517355	1540	CUFF.971.1	2604
BnaA01g26140D	BnaA01g26140D	=	CUFF.973	CUFF.973.1	100	25.773971	23.614975	27.932967	162.870347	1480	CUFF.973.1	1629
-	-	u	CUFF.976	CUFF.976.1	100	1.778281	0.970105	2.586457	11.201277	709	CUFF.976.1	-
BnaA01g26740D	BnaA01g26740D	e	CUFF.979	CUFF.979.1	100	2.922098	1.865554	3.978642	18.265577	911	CUFF.980.1	2158
BnaA01g26740D	BnaA01g26740D	j	CUFF.980	CUFF.980.1	100	7.446497	6.521396	8.371598	46.546885	2024	CUFF.980.1	2158
BnaA01g26810D	BnaA01g26810D	=	CUFF.981	CUFF.981.1	100	2.533135	1.745260	3.321009	16.626327	928	CUFF.981.1	1089
BnaA01g26730D	BnaA01g26730D	j	CUFF.982	CUFF.982.1	78	7.202481	6.325416	8.079547	45.517821	2299	CUFF.982.1	2384
BnaA01g26730D	BnaA01g26730D	c	CUFF.982	CUFF.982.2	100	9.284661	6.696373	11.872950	58.676659	546	CUFF.982.1	2384
BnaA01g26730D	BnaA01g26730D	c	CUFF.982	CUFF.982.3	75	6.967932	5.674724	8.261141	44.035530	1185	CUFF.982.1	2384
BnaA01g26820D	BnaA01g26820D	=	CUFF.986	CUFF.986.1	100	3.492667	3.050110	3.935225	22.127660	4092	CUFF.986.1	3901
BnaA01g26820D	BnaA01g26820D	j	CUFF.986	CUFF.986.2	15	0.510355	0.301357	0.719354	3.233336	4092	CUFF.986.1	3901
BnaA01g26720D	BnaA01g26720D	=	CUFF.987	CUFF.987.1	100	89.734506	86.965789	92.503224	548.797557	2202	CUFF.987.1	1909
BnaA01g27240D	BnaA01g27240D	=	CUFF.997	CUFF.997.1	100	0.967010	0.599326	1.334694	5.845594	1438	CUFF.997.1	1248
BnaA01g26750D	BnaA01g26750D	=	CUFF.990	CUFF.990.1	100	56.488576	50.180426	62.796727	355.168647	515	CUFF.990.1	502
BnaA01g26760D	BnaA01g26760D	=	CUFF.991	CUFF.991.1	100	4.382953	3.312044	5.453861	28.491976	893	CUFF.991.1	909
BnaA01g26770D	BnaA01g26770D	j	CUFF.994	CUFF.994.1	100	1.531856	1.231890	1.831821	9.566711	3393	CUFF.994.1	2719
BnaA01g26780D	BnaA01g26780D	j	CUFF.996	CUFF.996.1	100	6.008169	5.211712	6.804626	37.522086	2391	CUFF.996.1	1388
BnaA01g26780D	BnaA01g26780D	j	CUFF.996	CUFF.996.2	41	2.481336	1.932269	3.030404	15.496385	2388	CUFF.996.1	1388
BnaA01g26800D	BnaA01g26800D	j	CUFF.999	CUFF.999.1	12	0.266795	0.073136	0.460454	1.655705	2519	CUFF.999.2	2711
BnaA01g26800D	BnaA01g26800D	j	CUFF.999	CUFF.999.2	100	2.207891	1.771198	2.644585	13.701978	2524	CUFF.999.2	2711
BnaA01g27300D	BnaA01g27300D	=	CUFF.1003	CUFF.1003.1	100	59.980747	53.863876	66.097617	379.053794	503	CUFF.1003.1	613
BnaA01g27330D	BnaA01g27330D	=	CUFF.1005	CUFF.1005.1	100	2.566492	1.321560	3.811423	16.366976	511	CUFF.1005.1	683
BnaA01g27320D	BnaA01g27320D	=	CUFF.1006	CUFF.1006.1	100	17.556217	14.292460	20.819974	111.924929	532	CUFF.1006.1	1147
BnaA01g27340D	BnaA01g27340D	=	CUFF.1007	CUFF.1007.1	100	40.678293	35.142116	46.214471	260.292228	461	CUFF.1007.1	592
BnaA01g24160D	BnaA01g24160D	e	CUFF.975	CUFF.975.1	100	13.057820	11.644246	14.471394	83.185538	1544	CUFF.975.1	1735
BnaA01g24160D	BnaA01g24160D	j	CUFF.977	CUFF.977.1	100	26.903215	24.191707	29.614723	171.388360	987	CUFF.975.1	1735
BnaA01g24250D	BnaA01g24250D	=	CUFF.978	CUFF.978.1	100	3.293206	2.612923	3.973489	20.240532	1428	CUFF.978.1	1465
BnaA01g24280D	BnaA01g24280D	=	CUFF.983	CUFF.983.1	100	43.222365	40.473831	45.970899	270.432555	1919	CUFF.983.1	1975
BnaA01g24300D	BnaA01g24300D	=	CUFF.984	CUFF.984.1	100	2.195417	1.310484	3.080350	13.659600	730	CUFF.984.1	515
BnaA01g24310D	BnaA01g24310D	c	CUFF.985	CUFF.985.1	40	2.721354	2.017168	3.425540	16.779915	1270	CUFF.985.1	1559
BnaA01g24310D	BnaA01g24310D	c	CUFF.985	CUFF.985.2	100	6.784822	4.162230	9.407414	41.835327	420	CUFF.985.1	1559
BnaA01g24320D	BnaA01g24320D	=	CUFF.988	CUFF.988.1	100	3.828485	2.518827	5.138143	24.108068	617	CUFF.988.1	1000
BnaA01g24330D	BnaA01g24330D	e	CUFF.989	CUFF.989.1	100	0.759943	0.319525	1.200360	4.891212	895	CUFF.989.1	667
BnaA01g24360D	BnaA01g24360D	o	CUFF.992	CUFF.992.1	100	2.441107	1.963541	2.918673	15.187493	3919	CUFF.992.1	3054
BnaA01g24380D	BnaA01g24380D	j	CUFF.993	CUFF.993.1	100	15.543964	14.443382	16.644546	96.707696	4015	CUFF.993.1	378
-	-	u	CUFF.995	CUFF.995.1	100	2.697644	2.231672	3.163617	17.311013	2497	CUFF.995.1	-
BnaA01g24420D	BnaA01g24420D	j	CUFF.998	CUFF.998.1	100	6.733569	5.547611	7.919526	42.775318	1104	CUFF.998.1	1577
BnaA01g24430D	BnaA01g24430D	=	CUFF.1000	CUFF.1000.1	100	26.487257	23.568828	29.405687	166.806138	852	CUFF.1000.1	910
BnaA01g24440D	BnaA01g24440D	=	CUFF.1004	CUFF.1004.1	100	81.336115	74.009997	88.662233	512.333122	562	CUFF.1004.1	1081
BnaA01g27360D	BnaA01g27360D	o	CUFF.1008	CUFF.1008.1	100	3.407027	1.950019	4.864035	20.347149	535	CUFF.1008.1	1151
BnaA01g27360D	BnaA01g27360D	c	CUFF.1009	CUFF.1009.1	100	8.481462	7.133809	9.829115	53.839692	1090	CUFF.1009.1	1151
BnaA01g27410D	BnaA01g27410D	=	CUFF.1010	CUFF.1010.1	100	1.665236	0.896519	2.433953	9.968884	737	CUFF.1010.1	795
BnaA01g27290D	BnaA01g27290D	c	CUFF.1001	CUFF.1001.1	100	2.714459	1.386216	4.042703	16.192599	501	CUFF.1001.1	3561
BnaA01g27290D	BnaA01g27290D	x	CUFF.1002	CUFF.1002.1	100	6.772961	3.556948	9.988974	40.402830	342	CUFF.1002.1	3561
BnaA01g27290D	BnaA01g27290D	c	CUFF.1011	CUFF.1011.1	75	1.087036	0.753916	1.420155	6.881278	2794	CUFF.1011.2	3561
BnaA01g27290D	BnaA01g27290D	j	CUFF.1011	CUFF.1011.2	30	0.433548	0.214186	0.652911	2.744498	2836	CUFF.1011.2	3561
BnaA01g27290D	BnaA01g27290D	j	CUFF.1011	CUFF.1011.3	100	1.452985	1.077692	1.828278	9.197852	2794	CUFF.1011.2	3561
BnaA01g27450D	BnaA01g27450D	j	CUFF.1012	CUFF.1012.1	100	0.964335	0.667042	1.261628	6.089276	2142	CUFF.1012.1	2123
BnaA01g27420D	BnaA01g27420D	=	CUFF.1014	CUFF.1014.1	100	16.535832	14.999437	18.072227	102.403435	1725	CUFF.1014.1	1644
BnaA01g27490D	BnaA01g27490D	o	CUFF.1016	CUFF.1016.1	100	1.000222	0.220435	1.780008	6.421149	590	CUFF.1016.1	1047
BnaA01g27470D	BnaA01g27470D	=	CUFF.1019	CUFF.1019.1	100	26.240610	23.807471	28.673748	165.889302	1179	CUFF.1019.1	1229
BnaA01g27520D	BnaA01g27520D	=	CUFF.1020	CUFF.1020.1	100	1.723820	1.348324	2.099316	10.842261	2308	CUFF.1020.1	2185
BnaA01g27460D	BnaA01g27460D	=	CUFF.1021	CUFF.1021.1	100	106.238362	100.468329	112.008395	663.644687	774	CUFF.1021.1	806
BnaA01g27560D	BnaA01g27560D	p	CUFF.1022	CUFF.1022.1	100	3.896913	3.101470	4.692356	23.013667	1270	CUFF.1022.1	381
-	-	u	CUFF.1023	CUFF.1023.1	100	28.203263	23.575546	32.830979	171.052603	592	CUFF.1023.1	-
-	-	u	CUFF.1024	CUFF.1024.1	100	106.640138	96.009228	117.271047	646.771730	544	CUFF.1023.1	-
-	-	u	CUFF.1024	CUFF.1024.2	95	101.065356	88.761309	113.369404	612.960719	466	CUFF.1023.1	-
BnaA01g27540D	BnaA01g27540D	=	CUFF.1026	CUFF.1026.1	100	15.004774	13.856126	16.153421	93.296976	2163	CUFF.1026.1	2004
BnaA01g27550D	BnaA01g27550D	j	CUFF.1025	CUFF.1025.1	56	1.667168	0.788847	2.545489	10.306254	836	CUFF.1025.1	2644
BnaA01g27550D	BnaA01g27550D	c	CUFF.1025	CUFF.1025.2	100	2.992409	1.926376	4.058443	18.498757	836	CUFF.1025.1	2644
BnaA01g27550D	BnaA01g27550D	c	CUFF.1027	CUFF.1027.1	100	2.947930	2.152756	3.743104	18.493588	1265	CUFF.1027.1	2644
BnaA01g27550D	BnaA01g27550D	j	CUFF.1027	CUFF.1027.2	16	0.458835	0.083140	0.834530	2.878463	1250	CUFF.1027.1	2644
BnaA01g27550D	BnaA01g27550D	j	CUFF.1027	CUFF.1027.3	15	0.454385	0.125930	0.782840	2.850546	1253	CUFF.1027.1	2644
BnaA01g27550D	BnaA01g27550D	j	CUFF.1027	CUFF.1027.4	16	0.458835	0.072549	0.845122	2.878463	1250	CUFF.1027.1	2644
BnaA01g27580D	BnaA01g27580D	j	CUFF.1032	CUFF.1032.1	100	15.323638	13.732717	16.914558	95.155450	1709	CUFF.1032.1	1783
BnaA01g27580D	BnaA01g27580D	j	CUFF.1032	CUFF.1032.2	26	3.954559	3.005007	4.904110	24.556690	1638	CUFF.1032.1	1783
BnaA01g27810D	BnaA01g27810D	=	CUFF.1046	CUFF.1046.1	100	3.800802	3.028778	4.572825	23.490887	1309	CUFF.1046.1	1372
BnaA01g27820D	BnaA01g27820D	=	CUFF.1050	CUFF.1050.1	100	77.577215	70.087807	85.066624	492.804932	523	CUFF.1050.1	728
BnaA01g27840D	BnaA01g27840D	=	CUFF.1052	CUFF.1052.1	100	0.501371	0.199033	0.803709	3.104828	1152	CUFF.1052.1	1137
BnaA01g27850D	BnaA01g27850D	c	CUFF.1055	CUFF.1055.1	100	0.715285	0.378220	1.052350	4.463264	1316	CUFF.1055.1	2475
BnaA01g27720D	BnaA01g27720D	j	CUFF.1053	CUFF.1053.1	100	15.761940	14.532397	16.991484	100.113671	2705	CUFF.1053.1	2884
BnaA01g27890D	BnaA01g27890D	j	CUFF.1056	CUFF.1056.1	100	1.767237	1.115195	2.419278	10.834421	980	CUFF.1056.1	1080
BnaA01g27900D	BnaA01g27900D	c	CUFF.1058	CUFF.1058.1	100	0.840532	0.333672	1.347392	5.122870	782	CUFF.1058.1	2358
BnaA01g27900D	BnaA01g27900D	e	CUFF.1059	CUFF.1059.1	100	0.629343	0.324067	0.934619	3.729099	1364	CUFF.1059.1	2358
BnaA01g27980D	BnaA01g27980D	e	CUFF.1062	CUFF.1062.1	100	1.359149	0.539551	2.178747	8.248254	573	CUFF.1062.1	666
BnaA01g27570D	BnaA01g27570D	=	CUFF.1064	CUFF.1064.1	100	416.920039	406.587666	427.252413	2597.593713	905	CUFF.1064.1	1023
BnaA01g27930D	BnaA01g27930D	j	CUFF.1069	CUFF.1069.1	16	0.779546	0.525110	1.033983	4.815449	3467	CUFF.1069.1	2198
BnaA01g27930D	BnaA01g27930D	j	CUFF.1069	CUFF.1069.2	100	4.763193	4.202696	5.323689	29.423402	3444	CUFF.1069.1	2198
BnaA01g27940D	BnaA01g27940D	=	CUFF.1071	CUFF.1071.1	100	1.644195	0.870188	2.418202	10.149776	718	CUFF.1071.1	600
BnaA01g28090D	BnaA01g28090D	j	CUFF.1078	CUFF.1078.1	25	0.169931	0.061269	0.278592	1.075351	4403	CUFF.1078.2	4258
BnaA01g28090D	BnaA01g28090D	j	CUFF.1078	CUFF.1078.2	35	0.234489	0.114526	0.354451	1.483886	4431	CUFF.1078.2	4258
BnaA01g28090D	BnaA01g28090D	j	CUFF.1078	CUFF.1078.3	26	0.174953	0.061505	0.288402	1.107136	4403	CUFF.1078.2	4258
BnaA01g28090D	BnaA01g28090D	j	CUFF.1078	CUFF.1078.4	100	0.668513	0.351005	0.986020	4.230467	1677	CUFF.1078.2	4258
BnaA01g28130D	BnaA01g28130D	j	CUFF.1083	CUFF.1083.1	100	1.503464	0.940113	2.066815	9.639601	1069	CUFF.1083.1	1315
BnaA01g28140D	BnaA01g28140D	j	CUFF.1086	CUFF.1086.1	100	6.728771	5.603996	7.853546	42.862273	1204	CUFF.1086.1	1389
BnaA01g28190D	BnaA01g28190D	=	CUFF.1090	CUFF.1090.1	100	0.677498	0.301690	1.053306	4.087023	1037	CUFF.1090.1	1059
BnaA01g28170D	BnaA01g28170D	c	CUFF.1089	CUFF.1089.1	100	8.520258	6.811360	10.229156	53.707337	755	CUFF.1089.1	1826
BnaA01g28170D	BnaA01g28170D	c	CUFF.1094	CUFF.1094.1	100	5.852193	4.595980	7.108406	36.225221	970	CUFF.1094.2	1826
BnaA01g28170D	BnaA01g28170D	j	CUFF.1094	CUFF.1094.2	35	2.032833	1.226888	2.838779	12.583290	977	CUFF.1094.2	1826
BnaA01g28200D	BnaA01g28200D	=	CUFF.1095	CUFF.1095.1	100	2.400570	1.327002	3.474137	15.737955	583	CUFF.1095.1	630
BnaA01g27990D	BnaA01g27990D	j	CUFF.1072	CUFF.1072.1	34	3.463309	2.728539	4.198079	20.859839	1665	CUFF.1072.1	1633
BnaA01g27990D	BnaA01g27990D	=	CUFF.1072	CUFF.1072.2	100	10.141967	8.457214	11.826719	61.086031	994	CUFF.1072.1	1633
BnaA01g28890D	BnaA01g28890D	j	CUFF.1105	CUFF.1105.1	100	0.667214	0.310573	1.023855	3.814317	1112	CUFF.1105.1	2478
BnaA01g28880D	BnaA01g28880D	c	CUFF.1106	CUFF.1106.1	100	1.036875	0.435188	1.638561	6.414905	828	CUFF.1106.2	1559
BnaA01g28880D	BnaA01g28880D	j	CUFF.1106	CUFF.1106.2	91	0.938973	0.584524	1.293422	5.809211	1650	CUFF.1106.2	1559
BnaA01g28900D	BnaA01g28900D	=	CUFF.1112	CUFF.1112.1	100	8.496308	6.738371	10.254244	53.264582	736	CUFF.1112.1	917
BnaA01g28910D	BnaA01g28910D	=	CUFF.1113	CUFF.1113.1	100	1.593354	1.141008	2.045701	9.988969	1789	CUFF.1113.1	957
BnaA01g28910D	BnaA01g28910D	j	CUFF.1113	CUFF.1113.2	85	1.359224	0.695898	2.022549	8.521170	907	CUFF.1113.1	957
BnaA01g28980D	BnaA01g28980D	=	CUFF.1116	CUFF.1116.1	100	8.291919	6.543431	10.040407	52.034715	700	CUFF.1116.1	839
BnaA01g28990D	BnaA01g28990D	e	CUFF.1117	CUFF.1117.1	100	2.662117	1.252935	4.071299	16.855218	531	CUFF.1118.1	912
BnaA01g28990D	BnaA01g28990D	=	CUFF.1118	CUFF.1118.1	100	3.990129	2.939417	5.040842	25.263539	924	CUFF.1118.1	912
BnaA01g29000D	BnaA01g29000D	c	CUFF.1119	CUFF.1119.1	100	1.087035	0.587249	1.586820	6.529606	1004	CUFF.1119.1	1089
BnaA01g29010D	BnaA01g29010D	e	CUFF.1120	CUFF.1120.1	100	5.310635	4.382341	6.238929	32.949902	1266	CUFF.1120.1	1204
BnaA01g29020D	BnaA01g29020D	=	CUFF.1123	CUFF.1123.1	100	19.044479	16.574832	21.514127	123.031491	776	CUFF.1123.1	889
BnaA01g29030D	BnaA01g29030D	j	CUFF.1124	CUFF.1124.1	100	4.248287	3.623848	4.872726	26.404930	2119	CUFF.1124.1	968
BnaA01g29050D	BnaA01g29050D	c	CUFF.1125	CUFF.1125.1	100	1.065527	0.667513	1.463542	6.654937	1366	CUFF.1125.1	1801
BnaA01g29060D	BnaA01g29060D	j	CUFF.1128	CUFF.1128.1	100	6.754682	5.729316	7.780048	40.684093	1422	CUFF.1128.1	1167
-	-	u	CUFF.1130	CUFF.1130.1	100	35.589144	31.496855	39.681432	228.827383	594	CUFF.1130.1	-
BnaA01g29080D	BnaA01g29080D	=	CUFF.1131	CUFF.1131.1	100	8.054388	7.206590	8.902187	50.514468	2142	CUFF.1131.1	2054
BnaA01g29140D	BnaA01g29140D	j	CUFF.1133	CUFF.1133.1	100	0.567804	0.328698	0.806910	3.572467	2707	CUFF.1133.3	3152
BnaA01g29140D	BnaA01g29140D	j	CUFF.1133	CUFF.1133.2	96	0.543494	0.299104	0.787884	3.419512	2845	CUFF.1133.3	3152
BnaA01g29140D	BnaA01g29140D	j	CUFF.1133	CUFF.1133.3	62	0.349686	0.163502	0.535871	2.200130	3280	CUFF.1133.3	3152
BnaA01g29170D	BnaA01g29170D	j	CUFF.1134	CUFF.1134.1	67	0.850104	0.495544	1.204665	5.292739	2122	CUFF.1134.1	2403
BnaA01g29170D	BnaA01g29170D	j	CUFF.1134	CUFF.1134.2	100	1.264744	0.851657	1.677832	7.874282	2073	CUFF.1134.1	2403
BnaA01g29130D	BnaA01g29130D	=	CUFF.1136	CUFF.1136.1	100	51.355595	48.103715	54.607475	324.255791	1057	CUFF.1136.1	1156
BnaA01g29180D	BnaA01g29180D	e	CUFF.1137	CUFF.1137.1	100	2.806213	2.324954	3.287471	17.439344	2268	CUFF.1137.1	2043
-	-	u	CUFF.1140	CUFF.1140.1	100	8.899836	7.616658	10.183013	53.618917	1240	CUFF.1140.1	-
BnaA01g17130D	BnaA01g17130D	j	CUFF.1013	CUFF.1013.1	47	0.428504	0.162105	0.694902	2.627167	2144	CUFF.1013.1	2182
BnaA01g17130D	BnaA01g17130D	j	CUFF.1013	CUFF.1013.2	100	0.916422	0.568870	1.263974	5.618609	2144	CUFF.1013.1	2182
BnaA01g17130D	BnaA01g17130D	j	CUFF.1013	CUFF.1013.3	84	0.768625	0.403148	1.134101	4.712459	1707	CUFF.1013.1	2182
BnaA01g17140D	BnaA01g17140D	j	CUFF.1015	CUFF.1015.1	100	4.596232	4.031696	5.160769	28.956368	3013	CUFF.1015.1	2550
BnaA01g17150D	BnaA01g17150D	j	CUFF.1017	CUFF.1017.1	50	0.887636	0.241687	1.533586	5.420638	842	CUFF.1017.1	1248
BnaA01g17150D	BnaA01g17150D	j	CUFF.1017	CUFF.1017.2	100	1.770891	0.956147	2.585635	10.814517	842	CUFF.1017.1	1248
BnaA01g17150D	BnaA01g17150D	x	CUFF.1018	CUFF.1018.1	70	1.524523	0.815364	2.233683	9.309994	978	CUFF.1018.2	1248
BnaA01g17150D	BnaA01g17150D	x	CUFF.1018	CUFF.1018.2	100	2.166716	1.320446	3.012986	13.231749	1009	CUFF.1018.2	1248
BnaA01g17170D	BnaA01g17170D	=	CUFF.1028	CUFF.1028.1	100	67.677374	65.123435	70.231313	418.750286	1970	CUFF.1028.1	1744
BnaA01g17200D	BnaA01g17200D	=	CUFF.1029	CUFF.1029.1	100	7.277039	5.574608	8.979471	45.341927	660	CUFF.1029.1	743
BnaA01g17210D	BnaA01g17210D	=	CUFF.1030	CUFF.1030.1	100	10.494003	5.914044	15.073961	59.782669	302	CUFF.1030.1	171
BnaA01g17260D	BnaA01g17260D	e	CUFF.1031	CUFF.1031.1	100	3.932960	2.061617	5.804302	25.519306	421	CUFF.1031.1	345
BnaA01g17280D	BnaA01g17280D	c	CUFF.1033	CUFF.1033.1	100	4.759877	3.300909	6.218845	29.938391	611	CUFF.1033.1	1334
BnaA01g17290D	BnaA01g17290D	e	CUFF.1035	CUFF.1035.1	100	21.889362	18.428350	25.350375	138.067935	540	CUFF.1035.1	315
-	-	u	CUFF.1036	CUFF.1036.1	100	1.313416	0.616798	2.010034	7.788350	715	CUFF.1036.1	-
-	-	u	CUFF.1037	CUFF.1037.1	100	37.477521	34.912713	40.042329	231.843463	1208	CUFF.1037.1	-
BnaA01g17330D	BnaA01g17330D	x	CUFF.1038	CUFF.1038.1	100	0.644829	0.238692	1.050966	4.303192	948	CUFF.1038.1	1425
BnaA01g17330D	BnaA01g17330D	o	CUFF.1039	CUFF.1039.1	100	1.191776	0.554745	1.828808	7.648216	726	CUFF.1039.1	1425
-	-	u	CUFF.1041	CUFF.1041.1	100	2.204972	1.218879	3.191066	14.450356	614	CUFF.1041.1	-
BnaA01g17350D	BnaA01g17350D	e	CUFF.1042	CUFF.1042.1	100	6.834715	5.563767	8.105663	41.555546	1016	CUFF.1042.1	761
BnaA01g17350D	BnaA01g17350D	=	CUFF.1043	CUFF.1043.1	100	57.802301	48.501952	67.102651	351.442050	350	CUFF.1042.1	761
BnaA01g17400D	BnaA01g17400D	j	CUFF.1045	CUFF.1045.1	34	2.200829	1.346482	3.055176	13.479933	1037	CUFF.1045.1	796
BnaA01g17400D	BnaA01g17400D	=	CUFF.1045	CUFF.1045.2	100	6.493425	5.116147	7.870703	39.771808	948	CUFF.1045.1	796
BnaA01g17420D	BnaA01g17420D	j	CUFF.1047	CUFF.1047.1	100	7.925457	6.820285	9.030628	49.295492	1648	CUFF.1047.1	1585
BnaA01g17410D	BnaA01g17410D	j	CUFF.1048	CUFF.1048.1	100	2.812008	2.342605	3.281412	17.490391	3045	CUFF.1048.1	1827
BnaA01g17450D	BnaA01g17450D	=	CUFF.1049	CUFF.1049.1	100	3.302893	2.779020	3.826766	20.341368	2247	CUFF.1049.1	2297
BnaA01g17460D	BnaA01g17460D	=	CUFF.1057	CUFF.1057.1	100	44.100611	40.501217	47.700004	273.492316	1015	CUFF.1057.1	1101
BnaA01g17480D	BnaA01g17480D	=	CUFF.1065	CUFF.1065.1	69	1.697023	1.137971	2.256075	10.556732	1468	CUFF.1065.1	1481
BnaA01g17480D	BnaA01g17480D	j	CUFF.1065	CUFF.1065.2	100	2.442945	1.719862	3.166028	15.196913	1269	CUFF.1065.1	1481
BnaA01g17490D	BnaA01g17490D	j	CUFF.1070	CUFF.1070.1	100	2.519496	1.970247	3.068746	15.634991	2148	CUFF.1070.1	5829
BnaA01g17490D	BnaA01g17490D	c	CUFF.1070	CUFF.1070.2	49	1.236832	0.782649	1.691014	7.675285	1850	CUFF.1070.1	5829
BnaA01g17490D	BnaA01g17490D	j	CUFF.1070	CUFF.1070.3	21	0.537170	0.230452	0.843888	3.333463	1763	CUFF.1070.1	5829
BnaA01g17490D	BnaA01g17490D	c	CUFF.1074	CUFF.1074.1	100	2.702707	1.764679	3.640735	17.100282	949	CUFF.1074.1	5829
BnaA01g17490D	BnaA01g17490D	j	CUFF.1074	CUFF.1074.2	79	2.126738	1.261290	2.992186	13.456069	949	CUFF.1074.1	5829
BnaA01g17490D	BnaA01g17490D	j	CUFF.1076	CUFF.1076.1	50	1.629146	1.094485	2.163806	10.199122	1826	CUFF.1076.1	5829
BnaA01g17490D	BnaA01g17490D	j	CUFF.1076	CUFF.1076.2	100	3.243911	2.562919	3.924904	20.308218	1826	CUFF.1076.1	5829
BnaA01g17500D	BnaA01g17500D	j	CUFF.1077	CUFF.1077.1	74	5.289319	4.290977	6.287661	33.129647	1304	CUFF.1077.1	1229
BnaA01g17500D	BnaA01g17500D	=	CUFF.1077	CUFF.1077.2	100	7.149987	5.337379	8.962595	44.783938	701	CUFF.1077.1	1229
BnaA01g17510D	BnaA01g17510D	j	CUFF.1081	CUFF.1081.1	100	5.696887	4.632027	6.761748	35.860339	1190	CUFF.1081.2	2565
BnaA01g17510D	BnaA01g17510D	j	CUFF.1081	CUFF.1081.2	19	1.087959	0.744676	1.431242	6.848405	2742	CUFF.1081.2	2565
BnaA01g17510D	BnaA01g17510D	j	CUFF.1081	CUFF.1081.3	49	2.765685	2.241451	3.289919	17.409225	2518	CUFF.1081.2	2565
BnaA01g17530D	BnaA01g17530D	c	CUFF.1085	CUFF.1085.1	100	4.443880	1.868474	7.019287	29.285643	337	CUFF.1085.1	577
BnaA01g17550D	BnaA01g17550D	=	CUFF.1087	CUFF.1087.1	100	2.208180	1.757896	2.658463	13.763629	2182	CUFF.1087.1	2377
BnaA01g17560D	BnaA01g17560D	=	CUFF.1092	CUFF.1092.1	100	14.422297	12.647189	16.197405	91.451395	1116	CUFF.1092.1	1285
BnaA01g17570D	BnaA01g17570D	=	CUFF.1107	CUFF.1107.1	100	198.761668	188.701546	208.821790	1251.330048	1231	CUFF.1107.1	1347
BnaA01g17580D	BnaA01g17580D	j	CUFF.1109	CUFF.1109.1	65	4.300327	3.695580	4.905073	26.493151	2523	CUFF.1109.1	2723
BnaA01g17580D	BnaA01g17580D	c	CUFF.1109	CUFF.1109.2	100	6.617708	5.107758	8.127659	40.769915	813	CUFF.1109.1	2723
BnaA01g17590D	BnaA01g17590D	=	CUFF.1111	CUFF.1111.1	100	2.284148	1.755523	2.812773	14.289448	1647	CUFF.1111.1	1065
BnaA01g17610D	BnaA01g17610D	=	CUFF.1115	CUFF.1115.1	100	0.727616	0.242539	1.212693	4.258990	752	CUFF.1115.1	826
BnaA01g17630D	BnaA01g17630D	j	CUFF.1126	CUFF.1126.1	100	24.317830	22.373867	26.261792	152.127798	1732	CUFF.1126.1	1902
BnaA01g17630D	BnaA01g17630D	p	CUFF.1127	CUFF.1127.1	100	0.850112	0.357438	1.342785	5.477378	825	CUFF.1127.1	1902
BnaA01g17650D	BnaA01g17650D	j	CUFF.1129	CUFF.1129.1	100	2.604592	2.126651	3.082532	16.661632	2297	CUFF.1129.1	2217
BnaA01g17660D	BnaA01g17660D	j	CUFF.1132	CUFF.1132.1	100	4.580171	3.013374	6.146968	29.664048	554	CUFF.1132.1	618
-	-	u	CUFF.1135	CUFF.1135.1	100	1.465471	0.616172	2.314769	9.225708	577	CUFF.1135.1	-
BnaA01g17690D	BnaA01g17690D	=	CUFF.1138	CUFF.1138.1	100	19.462683	17.963474	20.961892	122.222324	2307	CUFF.1138.1	1974
BnaA01g17700D	BnaA01g17700D	=	CUFF.1139	CUFF.1139.1	100	2.412966	1.502130	3.323802	14.862999	746	CUFF.1139.1	871
BnaA01g29370D	BnaA01g29370D	j	CUFF.1148	CUFF.1148.1	70	0.857301	0.460426	1.254175	5.264470	1771	CUFF.1148.2	1809
BnaA01g29370D	BnaA01g29370D	j	CUFF.1148	CUFF.1148.2	20	0.239991	0.062078	0.417903	1.473722	2491	CUFF.1148.2	1809
BnaA01g29370D	BnaA01g29370D	j	CUFF.1148	CUFF.1148.3	100	1.227191	0.861253	1.593130	7.535879	2399	CUFF.1148.2	1809
BnaA01g29380D	BnaA01g29380D	=	CUFF.1150	CUFF.1150.1	100	1.921433	1.377250	2.465617	11.607489	1377	CUFF.1150.1	1119
BnaA01g29390D	BnaA01g29390D	e	CUFF.1152	CUFF.1152.1	100	4.678722	4.030506	5.326937	28.783230	2169	CUFF.1152.1	1662
BnaA01g29400D	BnaA01g29400D	=	CUFF.1157	CUFF.1157.1	100	22.450740	16.582384	28.319096	141.037724	348	CUFF.1159.1	612
BnaA01g29400D	BnaA01g29400D	e	CUFF.1159	CUFF.1159.1	100	2.017189	0.892816	3.141563	12.672179	550	CUFF.1159.1	612
BnaA01g29410D	BnaA01g29410D	j	CUFF.1160	CUFF.1160.1	100	1.361914	0.868972	1.854857	8.843601	1237	CUFF.1160.1	1140
BnaA01g15130D	BnaA01g15130D	=	CUFF.1034	CUFF.1034.1	100	18.334850	17.142608	19.527093	115.154928	3917	CUFF.1034.1	3991
BnaA01g15140D	BnaA01g15140D	=	CUFF.1040	CUFF.1040.1	100	10.047524	9.022979	11.072068	63.174239	2188	CUFF.1040.1	2266
BnaA01g15150D	BnaA01g15150D	=	CUFF.1044	CUFF.1044.1	100	1.569326	0.986817	2.151836	10.034306	1034	CUFF.1044.1	1152
-	-	u	CUFF.1051	CUFF.1051.1	100	2.762349	1.322775	4.201923	17.400346	460	CUFF.1051.1	-
BnaA01g15250D	BnaA01g15250D	=	CUFF.1054	CUFF.1054.1	100	8.102397	7.130451	9.074343	50.742832	1896	CUFF.1054.1	1953
BnaA01g15280D	BnaA01g15280D	j	CUFF.1060	CUFF.1060.1	100	5.883242	3.806804	7.959681	38.183992	475	CUFF.1060.1	566
BnaA01g15290D	BnaA01g15290D	c	CUFF.1061	CUFF.1061.1	100	0.889308	0.353035	1.425581	5.613588	752	CUFF.1061.1	2003
BnaA01g15300D	BnaA01g15300D	=	CUFF.1063	CUFF.1063.1	100	11.668126	10.270907	13.065345	73.129823	1392	CUFF.1063.1	1430
BnaA01g15310D	BnaA01g15310D	=	CUFF.1066	CUFF.1066.1	100	1.034533	0.726523	1.342544	6.546654	2154	CUFF.1066.1	2062
BnaA01g15320D	BnaA01g15320D	=	CUFF.1067	CUFF.1067.1	100	7.118866	6.003681	8.234051	44.496707	1192	CUFF.1067.1	1106
BnaA01g15330D	BnaA01g15330D	c	CUFF.1068	CUFF.1068.1	100	1.229284	0.808294	1.650274	7.998115	1459	CUFF.1068.1	2378
BnaA01g15360D	BnaA01g15360D	=	CUFF.1073	CUFF.1073.1	100	7.094658	5.252287	8.937028	44.558765	607	CUFF.1073.1	753
BnaA01g15370D	BnaA01g15370D	=	CUFF.1075	CUFF.1075.1	100	0.862579	0.494774	1.230384	5.326502	1301	CUFF.1075.1	1095
BnaA01g15390D	BnaA01g15390D	e	CUFF.1079	CUFF.1079.1	100	7.121205	5.604750	8.637661	46.100506	789	CUFF.1079.1	629
BnaA01g15390D	BnaA01g15390D	o	CUFF.1080	CUFF.1080.1	100	71.701592	38.155416	105.247768	464.174177	188	CUFF.1079.1	629
BnaA01g15390D	BnaA01g15390D	=	CUFF.1080	CUFF.1080.2	50	35.668904	26.231799	45.106009	230.909577	285	CUFF.1079.1	629
BnaA01g15410D	BnaA01g15410D	c	CUFF.1082	CUFF.1082.1	100	5.988033	4.340777	7.635288	38.466382	737	CUFF.1082.2	1425
BnaA01g15410D	BnaA01g15410D	j	CUFF.1082	CUFF.1082.2	28	1.683199	0.760725	2.605673	10.812664	833	CUFF.1082.2	1425
BnaA01g15410D	BnaA01g15410D	j	CUFF.1084	CUFF.1084.1	100	34.220418	29.229859	39.210977	219.965196	516	CUFF.1084.1	1425
BnaA01g15410D	BnaA01g15410D	j	CUFF.1084	CUFF.1084.2	25	8.674808	5.907480	11.442136	55.760740	511	CUFF.1084.1	1425
BnaA01g15430D	BnaA01g15430D	e	CUFF.1088	CUFF.1088.1	100	0.943465	0.334281	1.552648	5.650279	678	CUFF.1088.1	939
BnaA01g15450D	BnaA01g15450D	j	CUFF.1091	CUFF.1091.1	100	6.718471	5.794616	7.642327	41.977037	2165	CUFF.1091.2	2407
BnaA01g15450D	BnaA01g15450D	j	CUFF.1091	CUFF.1091.2	67	4.500806	3.718054	5.283558	28.121056	2172	CUFF.1091.2	2407
BnaA01g15480D	BnaA01g15480D	=	CUFF.1093	CUFF.1093.1	100	2.399436	1.826700	2.972172	15.331449	1524	CUFF.1093.1	1538
BnaA01g15490D	BnaA01g15490D	j	CUFF.1096	CUFF.1096.1	65	1.613733	1.052783	2.174683	10.116890	1213	CUFF.1096.1	1339
BnaA01g15490D	BnaA01g15490D	c	CUFF.1096	CUFF.1096.2	100	2.492517	0.589216	4.395817	15.626205	381	CUFF.1096.1	1339
BnaA01g15500D	BnaA01g15500D	j	CUFF.1097	CUFF.1097.1	100	14.467804	12.938421	15.997187	92.277771	1288	CUFF.1097.1	1187
BnaA01g15510D	BnaA01g15510D	c	CUFF.1098	CUFF.1098.1	100	14.552800	12.012333	17.093268	90.705455	664	CUFF.1098.1	1015
BnaA01g15510D	BnaA01g15510D	c	CUFF.1098	CUFF.1098.2	64	9.283378	6.036970	12.529785	57.861921	414	CUFF.1098.1	1015
BnaA01g15540D	BnaA01g15540D	e	CUFF.1099	CUFF.1099.1	100	2.026783	1.429488	2.624079	12.851870	1510	CUFF.1099.1	1200
BnaA01g15540D	BnaA01g15540D	c	CUFF.1100	CUFF.1100.1	100	15.996998	14.018282	17.975715	101.437261	1065	CUFF.1099.1	1200
BnaA01g15560D	BnaA01g15560D	=	CUFF.1101	CUFF.1101.1	100	15.423656	13.577509	17.269803	98.072330	1113	CUFF.1101.1	1207
BnaA01g15590D	BnaA01g15590D	=	CUFF.1102	CUFF.1102.1	100	3.449945	2.926241	3.973649	21.772328	2559	CUFF.1102.1	2589
BnaA01g15600D	BnaA01g15600D	=	CUFF.1103	CUFF.1103.1	100	4.082763	3.432162	4.733364	25.733514	2006	CUFF.1103.1	2030
BnaA01g15620D	BnaA01g15620D	=	CUFF.1104	CUFF.1104.1	100	10.339402	9.040295	11.638508	65.738888	1284	CUFF.1104.1	1262
BnaA01g15630D	BnaA01g15630D	j	CUFF.1108	CUFF.1108.1	100	5.553057	4.918457	6.187657	34.965720	3448	CUFF.1108.2	1852
BnaA01g15630D	BnaA01g15630D	j	CUFF.1108	CUFF.1108.2	25	1.389440	1.033409	1.745472	8.748835	3547	CUFF.1108.2	1852
BnaA01g15660D	BnaA01g15660D	e	CUFF.1110	CUFF.1110.1	100	1.259073	0.973094	1.545053	7.867780	2874	CUFF.1110.1	390
BnaA01g15670D	BnaA01g15670D	=	CUFF.1114	CUFF.1114.1	100	10.435112	8.828574	12.041650	64.240361	980	CUFF.1114.1	1046
BnaA01g15690D	BnaA01g15690D	=	CUFF.1121	CUFF.1121.1	100	19.842742	17.618739	22.066745	126.226536	1027	CUFF.1121.1	925
BnaA01g15700D	BnaA01g15700D	=	CUFF.1122	CUFF.1122.1	100	0.951958	0.604746	1.299170	5.744928	1618	CUFF.1122.1	1161
BnaA01g15710D	BnaA01g15710D	e	CUFF.1141	CUFF.1141.1	100	15.939965	14.273810	17.606121	100.177628	1914	CUFF.1142.1	2274
BnaA01g15710D	BnaA01g15710D	=	CUFF.1142	CUFF.1142.1	100	98.177550	93.210988	103.144111	617.014777	2375	CUFF.1142.1	2274
-	-	u	CUFF.1143	CUFF.1143.1	100	1.048058	0.272291	1.823825	6.705714	666	CUFF.1144.1	-
-	-	u	CUFF.1144	CUFF.1144.1	100	0.864691	0.245636	1.483746	5.532491	776	CUFF.1144.1	-
BnaA01g15720D	BnaA01g15720D	j	CUFF.1145	CUFF.1145.1	100	1.443749	1.042559	1.844939	9.025083	2065	CUFF.1145.1	2163
BnaA01g15720D	BnaA01g15720D	j	CUFF.1145	CUFF.1145.2	23	0.326436	0.086928	0.565944	2.040597	1872	CUFF.1145.1	2163
BnaA01g15730D	BnaA01g15730D	=	CUFF.1146	CUFF.1146.1	100	2.817088	2.325240	3.308937	17.620457	2378	CUFF.1146.1	1542
BnaA01g15740D	BnaA01g15740D	j	CUFF.1147	CUFF.1147.1	66	2.369963	1.616934	3.122992	14.823754	1291	CUFF.1147.1	1505
BnaA01g15740D	BnaA01g15740D	j	CUFF.1147	CUFF.1147.2	100	3.565647	2.650481	4.480812	22.302574	1210	CUFF.1147.1	1505
BnaA01g15750D	BnaA01g15750D	j	CUFF.1153	CUFF.1153.1	100	15.784430	14.458280	17.110581	99.470051	2254	CUFF.1153.1	2221
BnaA01g15760D	BnaA01g15760D	=	CUFF.1155	CUFF.1155.1	100	5.003839	4.285725	5.721952	31.279130	1893	CUFF.1155.1	1820
BnaA01g15780D	BnaA01g15780D	=	CUFF.1164	CUFF.1164.1	100	11.089812	8.796908	13.382716	70.218130	612	CUFF.1164.1	875
BnaA01g15790D	BnaA01g15790D	o	CUFF.1166	CUFF.1166.1	100	2.907191	1.993891	3.820491	18.407663	849	CUFF.1166.1	186
BnaA01g29450D	BnaA01g29450D	j	CUFF.1170	CUFF.1170.1	44	2.795934	1.637270	3.954598	17.375084	823	CUFF.1170.2	627
BnaA01g29450D	BnaA01g29450D	j	CUFF.1170	CUFF.1170.2	100	6.321297	4.939038	7.703556	39.283139	948	CUFF.1170.2	627
BnaA01g29460D	BnaA01g29460D	p	CUFF.1172	CUFF.1172.1	100	0.685198	0.242774	1.127621	4.426527	845	CUFF.1172.1	2554
BnaA01g29460D	BnaA01g29460D	j	CUFF.1173	CUFF.1173.1	31	0.432388	0.183752	0.681024	2.648330	2645	CUFF.1173.1	2554
BnaA01g29460D	BnaA01g29460D	j	CUFF.1173	CUFF.1173.2	39	0.539229	0.266936	0.811522	3.302720	2645	CUFF.1173.1	2554
BnaA01g29460D	BnaA01g29460D	=	CUFF.1173	CUFF.1173.3	100	1.399944	1.009672	1.790217	8.574515	2645	CUFF.1173.1	2554
-	-	u	CUFF.1175	CUFF.1175.1	100	2.504057	1.289411	3.718703	15.355580	518	CUFF.1175.1	-
BnaA01g29470D	BnaA01g29470D	j	CUFF.1176	CUFF.1176.1	100	6.518945	5.643389	7.394500	40.056264	1700	CUFF.1176.1	1798
BnaA01g29430D	BnaA01g29430D	j	CUFF.1169	CUFF.1169.1	84	2.920060	2.159651	3.680469	18.262152	1195	CUFF.1169.1	1205
BnaA01g29430D	BnaA01g29430D	c	CUFF.1169	CUFF.1169.2	100	3.490324	2.137165	4.843484	21.828601	602	CUFF.1169.1	1205
BnaA01g29430D	BnaA01g29430D	e	CUFF.1171	CUFF.1171.1	100	1.261757	0.475241	2.048273	7.891069	658	CUFF.1169.1	1205
BnaA01g29440D	BnaA01g29440D	=	CUFF.1174	CUFF.1174.1	100	20.039887	17.922207	22.157567	127.166474	1136	CUFF.1174.1	1162
BnaA01g29230D	BnaA01g29230D	e	CUFF.1162	CUFF.1162.1	100	12.398106	10.371981	14.424230	77.020196	787	CUFF.1163.1	2508
BnaA01g29230D	BnaA01g29230D	j	CUFF.1163	CUFF.1163.1	70	3.541904	2.846634	4.237174	22.003214	1830	CUFF.1163.1	2508
BnaA01g29230D	BnaA01g29230D	c	CUFF.1163	CUFF.1163.2	100	5.053019	3.987128	6.118910	31.390642	1227	CUFF.1163.1	2508
BnaA01g29240D	BnaA01g29240D	j	CUFF.1165	CUFF.1165.1	100	1.356679	0.980440	1.732918	8.595104	1991	CUFF.1165.1	1539
BnaA01g29260D	BnaA01g29260D	j	CUFF.1167	CUFF.1167.1	100	1.439078	1.026315	1.851842	8.892180	1692	CUFF.1167.1	1757
BnaA01g29290D	BnaA01g29290D	j	CUFF.1177	CUFF.1177.1	36	0.921509	0.586631	1.256387	5.829802	2482	CUFF.1177.1	2145
BnaA01g29290D	BnaA01g29290D	j	CUFF.1177	CUFF.1177.2	100	2.547228	2.053350	3.041105	16.114688	2474	CUFF.1177.1	2145
BnaA01g29300D	BnaA01g29300D	=	CUFF.1178	CUFF.1178.1	100	10.831646	8.412413	13.250880	68.742180	551	CUFF.1178.1	493
BnaA01g29710D	BnaA01g29710D	o	CUFF.1188	CUFF.1188.1	84	0.844474	0.314904	1.374044	5.189859	1185	CUFF.1188.4	1826
BnaA01g29710D	BnaA01g29710D	o	CUFF.1188	CUFF.1188.2	40	0.397587	0.047833	0.747340	2.443435	1249	CUFF.1188.4	1826
BnaA01g29710D	BnaA01g29710D	o	CUFF.1188	CUFF.1188.3	100	1.005388	0.577753	1.433024	6.178785	1661	CUFF.1188.4	1826
BnaA01g29710D	BnaA01g29710D	o	CUFF.1188	CUFF.1188.4	49	0.494646	0.190454	0.798838	3.039930	1765	CUFF.1188.4	1826
-	-	u	CUFF.1193	CUFF.1193.1	100	0.725967	0.500171	0.951763	4.597679	2653	CUFF.1193.1	-
BnaA01g29820D	BnaA01g29820D	j	CUFF.1197	CUFF.1197.1	23	2.444094	1.645911	3.242278	15.295805	1223	CUFF.1197.1	1379
BnaA01g29820D	BnaA01g29820D	=	CUFF.1197	CUFF.1197.2	100	10.430310	8.947871	11.912749	65.275707	1223	CUFF.1197.1	1379
BnaA01g26200D	BnaA01g26200D	j	CUFF.1149	CUFF.1149.1	100	3.122391	2.554543	3.690240	19.562876	2248	CUFF.1149.2	2234
BnaA01g26200D	BnaA01g26200D	j	CUFF.1149	CUFF.1149.2	19	0.606749	0.299402	0.914097	3.801498	2252	CUFF.1149.2	2234
BnaA01g26220D	BnaA01g26220D	e	CUFF.1151	CUFF.1151.1	100	2.137479	1.181569	3.093388	13.875593	626	CUFF.1151.1	1348
BnaA01g26220D	BnaA01g26220D	e	CUFF.1154	CUFF.1154.1	100	3.790595	2.915827	4.665362	24.081615	1073	CUFF.1154.1	1348
BnaA01g26230D	BnaA01g26230D	j	CUFF.1156	CUFF.1156.1	74	1.610014	1.178215	2.041813	10.069466	2051	CUFF.1156.2	3669
BnaA01g26230D	BnaA01g26230D	j	CUFF.1156	CUFF.1156.2	100	2.186137	1.765485	2.606790	13.672698	3094	CUFF.1156.2	3669
BnaA01g26230D	BnaA01g26230D	j	CUFF.1156	CUFF.1156.3	49	1.071420	0.577902	1.564938	6.700952	1532	CUFF.1156.2	3669
BnaA01g26230D	BnaA01g26230D	j	CUFF.1156	CUFF.1156.4	89	1.942683	1.277444	2.607923	12.150071	1456	CUFF.1156.2	3669
BnaA01g26230D	BnaA01g26230D	p	CUFF.1158	CUFF.1158.1	100	19.652915	15.888099	23.417731	119.149064	465	CUFF.1158.1	3669
BnaA01g26250D	BnaA01g26250D	=	CUFF.1161	CUFF.1161.1	100	5.491959	4.619767	6.364152	34.973958	1563	CUFF.1161.1	1666
BnaA01g26270D	BnaA01g26270D	c	CUFF.1168	CUFF.1168.1	100	7.983881	6.316263	9.651499	50.112240	826	CUFF.1168.2	2144
BnaA01g26270D	BnaA01g26270D	j	CUFF.1168	CUFF.1168.2	72	5.733694	4.951709	6.515679	35.988544	2111	CUFF.1168.2	2144
BnaA01g26310D	BnaA01g26310D	j	CUFF.1181	CUFF.1181.1	100	6.134880	4.877572	7.392189	38.911678	1112	CUFF.1181.2	1092
BnaA01g26310D	BnaA01g26310D	j	CUFF.1181	CUFF.1181.2	66	4.038529	3.202190	4.874869	25.615163	1542	CUFF.1181.2	1092
BnaA01g26330D	BnaA01g26330D	=	CUFF.1185	CUFF.1185.1	100	11.626834	10.199067	13.054602	73.872448	1335	CUFF.1185.1	1485
BnaA01g26410D	BnaA01g26410D	=	CUFF.1191	CUFF.1191.1	100	0.861159	0.506732	1.215586	5.389720	1416	CUFF.1191.1	417
BnaA01g26430D	BnaA01g26430D	=	CUFF.1192	CUFF.1192.1	100	1.661548	1.229997	2.093098	10.478865	1782	CUFF.1192.1	1671
BnaA01g26470D	BnaA01g26470D	=	CUFF.1195	CUFF.1195.1	100	48.060061	44.025554	52.094568	302.165267	899	CUFF.1195.1	1004
BnaA01g26490D	BnaA01g26490D	e	CUFF.1196	CUFF.1196.1	100	1.243330	0.553654	1.933005	6.716858	672	CUFF.1196.1	444
BnaA01g26500D	BnaA01g26500D	j	CUFF.1198	CUFF.1198.1	100	15.836058	14.250986	17.421131	98.178693	1530	CUFF.1198.1	2236
BnaA01g26530D	BnaA01g26530D	j	CUFF.1200	CUFF.1200.1	75	1.118736	0.583427	1.654045	6.985612	1271	CUFF.1200.1	1181
BnaA01g26530D	BnaA01g26530D	j	CUFF.1200	CUFF.1200.2	37	0.551935	0.138750	0.965121	3.446395	1053	CUFF.1200.1	1181
BnaA01g26530D	BnaA01g26530D	j	CUFF.1200	CUFF.1200.3	100	1.489489	0.900760	2.078218	9.300666	1239	CUFF.1200.1	1181
BnaA01g26530D	BnaA01g26530D	j	CUFF.1200	CUFF.1200.4	85	1.268372	0.733104	1.803639	7.919967	1076	CUFF.1200.1	1181
BnaA01g26540D	BnaA01g26540D	j	CUFF.1201	CUFF.1201.1	14	0.616695	0.305417	0.927973	3.919640	2190	CUFF.1201.1	2139
BnaA01g26540D	BnaA01g26540D	j	CUFF.1201	CUFF.1201.2	100	4.274871	3.605956	4.943786	27.170577	2187	CUFF.1201.1	2139
BnaA01g26550D	BnaA01g26550D	c	CUFF.1203	CUFF.1203.1	74	3.100820	2.283092	3.918548	19.668825	1312	CUFF.1203.3	2016
BnaA01g26550D	BnaA01g26550D	j	CUFF.1203	CUFF.1203.2	100	4.209318	3.616307	4.802330	26.700148	2928	CUFF.1203.3	2016
BnaA01g26550D	BnaA01g26550D	j	CUFF.1203	CUFF.1203.3	25	1.055689	0.727535	1.383843	6.696347	3037	CUFF.1203.3	2016
BnaA01g26560D	BnaA01g26560D	=	CUFF.1204	CUFF.1204.1	100	69.792891	60.887286	78.698495	442.703620	400	CUFF.1204.1	610
BnaA01g29770D	BnaA01g29770D	=	CUFF.1206	CUFF.1206.1	100	95.355216	89.273712	101.436720	594.593357	991	CUFF.1206.1	1561
BnaA01g30210D	BnaA01g30210D	=	CUFF.1212	CUFF.1212.1	100	22.854355	20.017770	25.690939	143.441032	780	CUFF.1212.1	1253
BnaA01g30280D	BnaA01g30280D	=	CUFF.1214	CUFF.1214.1	100	3.461827	2.367726	4.555927	21.571354	726	CUFF.1214.1	609
BnaA01g30330D	BnaA01g30330D	j	CUFF.1216	CUFF.1216.1	100	2.288121	1.600418	2.975823	14.200505	1057	CUFF.1216.1	890
BnaA01g30340D	BnaA01g30340D	=	CUFF.1217	CUFF.1217.1	100	1.171296	0.619907	1.722685	7.147924	913	CUFF.1217.1	1072
BnaA01g30370D	BnaA01g30370D	=	CUFF.1218	CUFF.1218.1	100	3.685028	2.997773	4.372283	22.357884	1545	CUFF.1218.1	1422
BnaA01g30390D	BnaA01g30390D	j	CUFF.1220	CUFF.1220.1	40	0.873323	0.300203	1.446443	5.607269	746	CUFF.1220.1	962
BnaA01g30390D	BnaA01g30390D	=	CUFF.1220	CUFF.1220.2	100	2.196052	0.806081	3.586022	14.100002	458	CUFF.1220.1	962
-	-	u	CUFF.1179	CUFF.1179.1	100	70.129418	64.832056	75.426781	435.971438	1014	CUFF.1179.1	-
-	-	u	CUFF.1180	CUFF.1180.1	100	42.263635	38.115681	46.411589	262.739063	985	CUFF.1180.1	-
BnaA01g26840D	BnaA01g26840D	=	CUFF.1182	CUFF.1182.1	100	4.294171	3.276373	5.311969	27.205635	965	CUFF.1182.1	871
BnaA01g26860D	BnaA01g26860D	=	CUFF.1183	CUFF.1183.1	100	8.764928	7.685844	9.844011	55.555517	1891	CUFF.1183.1	1808
BnaA01g26880D	BnaA01g26880D	x	CUFF.1184	CUFF.1184.1	100	1.455304	0.923600	1.987008	9.224280	1907	CUFF.1184.1	786
BnaA01g26890D	BnaA01g26890D	j	CUFF.1186	CUFF.1186.1	100	1.695480	0.965419	2.425542	10.372883	802	CUFF.1186.1	552
BnaA01g26930D	BnaA01g26930D	e	CUFF.1187	CUFF.1187.1	100	0.559146	0.235098	0.883193	3.468864	1132	CUFF.1187.1	1149
BnaA01g26950D	BnaA01g26950D	j	CUFF.1189	CUFF.1189.1	100	32.921173	29.687687	36.154658	208.597692	888	CUFF.1189.1	2200
BnaA01g26950D	BnaA01g26950D	j	CUFF.1190	CUFF.1190.1	100	2.332525	1.720966	2.944083	14.881035	1337	CUFF.1190.1	2200
BnaA01g26980D	BnaA01g26980D	=	CUFF.1194	CUFF.1194.1	100	27.735156	25.388840	30.081471	174.031312	1099	CUFF.1194.1	1219
BnaA01g27000D	BnaA01g27000D	j	CUFF.1199	CUFF.1199.1	42	6.674925	5.637976	7.711875	42.450295	1829	CUFF.1199.1	1886
BnaA01g27000D	BnaA01g27000D	c	CUFF.1199	CUFF.1199.2	100	15.906973	14.029602	17.784344	101.163030	1341	CUFF.1199.1	1886
BnaA01g27010D	BnaA01g27010D	c	CUFF.1202	CUFF.1202.1	100	12.827684	11.369546	14.285823	81.441165	1421	CUFF.1202.1	1706
BnaA01g27090D	BnaA01g27090D	=	CUFF.1205	CUFF.1205.1	100	39.761197	37.098241	42.424153	245.887816	1776	CUFF.1205.1	1859
BnaA01g27100D	BnaA01g27100D	e	CUFF.1207	CUFF.1207.1	100	0.825351	0.293181	1.357520	5.295668	943	CUFF.1207.1	795
BnaA01g27100D	BnaA01g27100D	j	CUFF.1208	CUFF.1208.1	100	5.648739	4.240359	7.057120	36.243812	779	CUFF.1207.1	795
BnaA01g27120D	BnaA01g27120D	p	CUFF.1209	CUFF.1209.1	100	2.492889	1.582614	3.403163	15.196436	738	CUFF.1209.1	156
BnaA01g27130D	BnaA01g27130D	j	CUFF.1210	CUFF.1210.1	79	2.823486	1.999813	3.647159	17.899382	1231	CUFF.1210.1	1210
BnaA01g27130D	BnaA01g27130D	j	CUFF.1210	CUFF.1210.2	100	3.596332	2.324144	4.868520	22.798812	807	CUFF.1210.1	1210
BnaA01g27140D	BnaA01g27140D	=	CUFF.1211	CUFF.1211.1	100	2.266742	1.541668	2.991817	14.694012	991	CUFF.1211.1	852
BnaA01g27150D	BnaA01g27150D	c	CUFF.1213	CUFF.1213.1	100	0.884418	0.394168	1.374668	5.638146	873	CUFF.1213.1	1023
BnaA01g27160D	BnaA01g27160D	j	CUFF.1215	CUFF.1215.1	100	5.786534	5.172147	6.400921	35.937874	2834	CUFF.1215.1	3037
BnaA01g27170D	BnaA01g27170D	j	CUFF.1219	CUFF.1219.1	33	7.679128	6.619122	8.739134	48.505858	1822	CUFF.1219.1	1539
BnaA01g27170D	BnaA01g27170D	j	CUFF.1219	CUFF.1219.2	100	22.989857	19.905056	26.074658	145.217366	793	CUFF.1219.1	1539
BnaA01g30410D	BnaA01g30410D	j	CUFF.1223	CUFF.1223.1	100	7.238586	6.006704	8.470469	45.462792	1104	CUFF.1223.1	1969
BnaA01g30420D	BnaA01g30420D	p	CUFF.1225	CUFF.1225.1	100	26.295403	10.438678	42.152128	175.879689	202	CUFF.1225.1	780
BnaA01g30320D	BnaA01g30320D	=	CUFF.1226	CUFF.1226.1	100	31.958612	29.585273	34.331951	200.527365	1635	CUFF.1226.1	1751
BnaA01g27600D	BnaA01g27600D	j	CUFF.1221	CUFF.1221.1	100	1.057372	0.762097	1.352648	6.518678	2409	CUFF.1221.1	2153
BnaA01g27660D	BnaA01g27660D	=	CUFF.1222	CUFF.1222.1	100	3.968314	2.633664	5.302964	25.032106	703	CUFF.1222.2	678
BnaA01g27660D	BnaA01g27660D	j	CUFF.1222	CUFF.1222.2	29	1.159542	0.342412	1.976673	7.314387	706	CUFF.1222.2	678
BnaA01g27690D	BnaA01g27690D	j	CUFF.1224	CUFF.1224.1	24	0.610485	0.174995	1.045976	3.909618	1294	CUFF.1224.1	1594
BnaA01g27690D	BnaA01g27690D	c	CUFF.1224	CUFF.1224.2	100	2.579788	1.869377	3.290199	16.521257	1294	CUFF.1224.1	1594
BnaA01g27700D	BnaA01g27700D	e	CUFF.1227	CUFF.1227.1	100	29.385663	26.483745	32.287581	188.411662	819	CUFF.1227.1	438
BnaA01g27710D	BnaA01g27710D	=	CUFF.1228	CUFF.1228.1	100	682.268469	649.680057	714.856880	4349.067169	665	CUFF.1228.1	957
BnaA01g30900D	BnaA01g30900D	j	CUFF.1229	CUFF.1229.1	53	1.183451	0.362244	2.004659	6.011688	695	CUFF.1229.2	739
BnaA01g30900D	BnaA01g30900D	j	CUFF.1229	CUFF.1229.2	100	2.247568	1.217080	3.278057	11.417180	701	CUFF.1229.2	739
BnaA01g30870D	BnaA01g30870D	=	CUFF.1230	CUFF.1230.1	100	7.048922	5.762871	8.334972	44.462602	950	CUFF.1230.1	1092
BnaA01g30850D	BnaA01g30850D	j	CUFF.1231	CUFF.1231.1	100	9.432039	8.332544	10.531533	59.606059	1935	CUFF.1231.1	1778
BnaA01g30850D	BnaA01g30850D	j	CUFF.1231	CUFF.1231.2	35	3.271371	2.599015	3.943728	20.673533	1926	CUFF.1231.1	1778
BnaA01g31290D	BnaA01g31290D	e	CUFF.1235	CUFF.1235.1	100	3.299733	2.419003	4.180464	20.775225	957	CUFF.1235.1	1021
BnaA01g31300D	BnaA01g31300D	j	CUFF.1237	CUFF.1237.1	16	0.756201	0.349840	1.162561	4.804496	1516	CUFF.1237.1	1224
BnaA01g31300D	BnaA01g31300D	c	CUFF.1237	CUFF.1237.2	100	4.786741	3.858559	5.714922	30.412404	1338	CUFF.1237.1	1224
BnaA01g31320D	BnaA01g31320D	=	CUFF.1240	CUFF.1240.1	100	36.052494	32.970372	39.134616	221.981943	885	CUFF.1240.1	841
BnaA01g29490D	BnaA01g29490D	j	CUFF.1232	CUFF.1232.1	100	38.864183	36.112718	41.615647	239.849951	1561	CUFF.1232.1	1571
BnaA01g29500D	BnaA01g29500D	=	CUFF.1233	CUFF.1233.1	100	4.394675	3.459638	5.329713	27.562894	1129	CUFF.1233.1	1198
BnaA01g29510D	BnaA01g29510D	j	CUFF.1234	CUFF.1234.1	55	1.315576	0.518814	2.112338	8.052052	800	CUFF.1234.2	2920
BnaA01g29510D	BnaA01g29510D	j	CUFF.1234	CUFF.1234.2	100	2.370710	1.400431	3.340989	14.510053	803	CUFF.1234.2	2920
BnaA01g29510D	BnaA01g29510D	c	CUFF.1236	CUFF.1236.1	100	2.020566	1.464246	2.576886	13.102539	1352	CUFF.1236.1	2920
BnaA01g29520D	BnaA01g29520D	j	CUFF.1238	CUFF.1238.1	28	2.300837	1.514717	3.086957	14.719135	1184	CUFF.1238.1	1253
BnaA01g29520D	BnaA01g29520D	=	CUFF.1238	CUFF.1238.2	100	8.154870	6.664601	9.645140	52.169114	1000	CUFF.1238.1	1253
BnaA01g29530D	BnaA01g29530D	j	CUFF.1239	CUFF.1239.1	100	0.904687	0.320542	1.488832	5.762221	697	CUFF.1239.1	777
BnaA01g29560D	BnaA01g29560D	j	CUFF.1241	CUFF.1241.1	64	1.941673	1.345337	2.538008	12.310800	1196	CUFF.1241.1	1159
BnaA01g29580D	BnaA01g29580D	j	CUFF.1241	CUFF.1241.2	100	3.054909	2.362960	3.746859	19.369060	1437	CUFF.1241.2	1020
BnaA01g29580D	BnaA01g29580D	j	CUFF.1241	CUFF.1241.3	72	2.201218	1.290723	3.111714	13.956398	773	CUFF.1241.2	1020
BnaA01g29570D	BnaA01g29570D	=	CUFF.1242	CUFF.1242.1	100	3.502667	2.735481	4.269853	22.036208	1297	CUFF.1242.1	1101
BnaA01g29590D	BnaA01g29590D	j	CUFF.1243	CUFF.1243.1	100	2.882403	2.452935	3.311871	18.116374	3135	CUFF.1243.1	3471
BnaA01g29600D	BnaA01g29600D	=	CUFF.1244	CUFF.1244.1	100	4.375899	2.038274	6.713524	28.506216	366	CUFF.1244.1	604
BnaA01g29610D	BnaA01g29610D	j	CUFF.1245	CUFF.1245.1	75	3.213182	2.471331	3.955033	20.185518	1406	CUFF.1245.1	2028
BnaA01g29610D	BnaA01g29610D	=	CUFF.1245	CUFF.1245.2	100	4.262111	2.892746	5.631477	26.774997	730	CUFF.1245.1	2028
BnaA01g29630D	BnaA01g29630D	=	CUFF.1246	CUFF.1246.1	100	17.479218	16.345246	18.613189	108.179011	2552	CUFF.1246.1	2529
BnaA01g29650D	BnaA01g29650D	j	CUFF.1247	CUFF.1247.1	100	0.589316	0.262422	0.916210	3.773269	1157	CUFF.1247.1	1034
BnaA01g29660D	BnaA01g29660D	j	CUFF.1248	CUFF.1248.1	100	24.448548	22.728333	26.168763	155.399371	2383	CUFF.1248.1	2226
BnaA01g29680D	BnaA01g29680D	=	CUFF.1249	CUFF.1249.1	100	2.314128	1.787671	2.840585	14.559484	1716	CUFF.1249.1	1196
BnaA01g29690D	BnaA01g29690D	=	CUFF.1250	CUFF.1250.1	100	12.900482	11.828019	13.972944	81.446668	2775	CUFF.1250.1	3036
BnaA01g32510D	BnaA01g32510D	=	CUFF.1251	CUFF.1251.1	100	8.233454	6.899276	9.567631	51.146035	1010	CUFF.1251.1	1113
BnaA01g33380D	BnaA01g33380D	j	CUFF.1262	CUFF.1262.1	100	1.006058	0.741614	1.270501	6.364983	3673	CUFF.1262.1	3534
BnaA01g33380D	BnaA01g33380D	j	CUFF.1262	CUFF.1262.2	54	0.548293	0.333261	0.763325	3.468863	3671	CUFF.1262.1	3534
BnaA01g33410D	BnaA01g33410D	=	CUFF.1266	CUFF.1266.1	100	10.220498	8.720023	11.720972	62.723392	1012	CUFF.1266.1	1137
-	-	u	CUFF.1269	CUFF.1269.1	100	24.998694	21.228597	28.768790	162.089081	559	CUFF.1269.1	-
BnaA01g33400D	BnaA01g33400D	j	CUFF.1270	CUFF.1270.1	100	70.116766	65.924245	74.309286	446.849207	908	CUFF.1270.1	1095
BnaA01g33420D	BnaA01g33420D	=	CUFF.1271	CUFF.1271.1	100	1.452678	0.891676	2.013679	9.070636	1055	CUFF.1271.1	1261
BnaA01g33430D	BnaA01g33430D	j	CUFF.1272	CUFF.1272.1	64	3.292144	2.654529	3.929759	20.680727	1724	CUFF.1272.1	1643
BnaA01g33430D	BnaA01g33430D	c	CUFF.1272	CUFF.1272.2	100	5.153035	3.318826	6.987244	32.370548	524	CUFF.1272.1	1643
BnaA01g33450D	BnaA01g33450D	=	CUFF.1274	CUFF.1274.1	100	1.856205	1.309332	2.403079	11.443943	1331	CUFF.1274.1	234
BnaA01g33470D	BnaA01g33470D	o	CUFF.1275	CUFF.1275.1	100	0.689507	0.343749	1.035266	4.250975	1265	CUFF.1275.1	1053
-	-	u	CUFF.1278	CUFF.1278.1	25	0.218547	0.055321	0.381773	1.346584	2691	CUFF.1278.1	-
-	-	u	CUFF.1278	CUFF.1278.2	22	0.193147	0.040938	0.345356	1.190080	2691	CUFF.1278.1	-
-	-	u	CUFF.1278	CUFF.1278.3	25	0.218547	0.044739	0.392354	1.346584	2691	CUFF.1278.1	-
-	-	u	CUFF.1278	CUFF.1278.4	100	0.867299	0.556475	1.178122	5.343894	2691	CUFF.1278.1	-
BnaA01g33520D	BnaA01g33520D	j	CUFF.1282	CUFF.1282.1	100	5.502521	4.510038	6.495004	34.190008	1346	CUFF.1282.1	1457
BnaA01g33520D	BnaA01g33520D	j	CUFF.1282	CUFF.1282.2	57	3.136799	2.146384	4.127215	19.490558	931	CUFF.1282.1	1457
BnaA01g33530D	BnaA01g33530D	=	CUFF.1283	CUFF.1283.1	100	2.864638	2.260620	3.468656	17.788688	1570	CUFF.1283.1	1585
BnaA01g33540D	BnaA01g33540D	=	CUFF.1285	CUFF.1285.1	100	3.572394	3.036367	4.108420	22.592996	2376	CUFF.1285.1	1141
BnaA01g33560D	BnaA01g33560D	=	CUFF.1288	CUFF.1288.1	100	2.876003	2.244528	3.507479	17.859220	1463	CUFF.1288.1	1515
BnaA01g29850D	BnaA01g29850D	j	CUFF.1252	CUFF.1252.1	100	5.341583	4.223827	6.459338	33.444026	994	CUFF.1252.1	1542
BnaA01g29870D	BnaA01g29870D	c	CUFF.1253	CUFF.1253.1	98	2.688474	1.584598	3.792350	16.747405	670	CUFF.1253.2	1843
BnaA01g29870D	BnaA01g29870D	j	CUFF.1253	CUFF.1253.2	100	2.740518	2.187232	3.293805	17.071603	1890	CUFF.1253.2	1843
BnaA01g29880D	BnaA01g29880D	x	CUFF.1254	CUFF.1254.1	100	92.787604	88.782125	96.793084	571.649765	1202	CUFF.1254.1	480
-	-	u	CUFF.1255	CUFF.1255.1	100	3.900235	2.297243	5.503228	25.449113	491	CUFF.1255.1	-
BnaA01g29890D	BnaA01g29890D	j	CUFF.1256	CUFF.1256.1	70	3.481639	2.964501	3.998777	22.313117	3030	CUFF.1256.1	1342
BnaA01g29890D	BnaA01g29890D	j	CUFF.1256	CUFF.1256.2	32	1.577369	1.213536	1.941202	10.109039	3030	CUFF.1256.1	1342
-	-	u	CUFF.1256	CUFF.1256.3	100	5.000033	3.178367	6.821699	32.044198	600	CUFF.1256.1	-
BnaA01g29900D	BnaA01g29900D	j	CUFF.1257	CUFF.1257.1	100	2.563016	2.089688	3.036344	15.970258	3232	CUFF.1257.2	2706
BnaA01g29900D	BnaA01g29900D	j	CUFF.1257	CUFF.1257.2	82	2.095734	1.685141	2.506327	13.058604	3402	CUFF.1257.2	2706
BnaA01g29900D	BnaA01g29900D	j	CUFF.1257	CUFF.1257.3	42	1.063882	0.671407	1.456358	6.629096	2654	CUFF.1257.2	2706
BnaA01g29910D	BnaA01g29910D	=	CUFF.1258	CUFF.1258.1	100	5.236671	4.405097	6.068246	32.926113	1908	CUFF.1258.2	2006
BnaA01g29910D	BnaA01g29910D	j	CUFF.1258	CUFF.1258.2	35	1.817848	1.298764	2.336931	11.429906	2064	CUFF.1258.2	2006
BnaA01g29920D	BnaA01g29920D	j	CUFF.1259	CUFF.1259.1	100	4.240997	3.483894	4.998099	26.807769	1683	CUFF.1259.1	2005
BnaA01g29920D	BnaA01g29920D	e	CUFF.1260	CUFF.1260.1	100	3.651182	2.624265	4.678099	23.079491	957	CUFF.1259.1	2005
BnaA01g29940D	BnaA01g29940D	=	CUFF.1261	CUFF.1261.1	100	24.714882	22.020428	27.409336	157.383448	914	CUFF.1261.1	969
BnaA01g29950D	BnaA01g29950D	j	CUFF.1263	CUFF.1263.1	52	0.543254	0.216674	0.869835	3.537396	1565	CUFF.1263.1	1843
BnaA01g29950D	BnaA01g29950D	j	CUFF.1263	CUFF.1263.2	100	1.052784	0.621460	1.484109	6.855194	1494	CUFF.1263.1	1843
BnaA01g29970D	BnaA01g29970D	=	CUFF.1264	CUFF.1264.1	100	0.608455	0.270945	0.945965	3.730054	1128	CUFF.1264.1	1089
BnaA01g29980D	BnaA01g29980D	=	CUFF.1265	CUFF.1265.1	100	2.562889	1.939502	3.186277	16.634283	1382	CUFF.1265.1	1185
BnaA01g29990D	BnaA01g29990D	=	CUFF.1267	CUFF.1267.1	100	1.618234	1.141070	2.095398	10.059694	1436	CUFF.1267.1	1320
BnaA01g30040D	BnaA01g30040D	j	CUFF.1268	CUFF.1268.1	54	1.469408	1.135183	1.803634	9.324636	2906	CUFF.1268.1	3402
BnaA01g30020D	BnaA01g30020D	j	CUFF.1268	CUFF.1268.2	100	2.732981	1.720866	3.745097	17.343072	868	CUFF.1268.1	1071
BnaA01g30020D	BnaA01g30020D	j	CUFF.1268	CUFF.1268.3	88	2.418251	1.482540	3.353962	15.345840	927	CUFF.1268.1	1071
BnaA01g30060D	BnaA01g30060D	j	CUFF.1273	CUFF.1273.1	100	13.225315	12.334337	14.116293	83.839983	4782	CUFF.1273.1	3646
BnaA01g30080D	BnaA01g30080D	j	CUFF.1276	CUFF.1276.1	100	3.096616	2.422156	3.771076	19.500992	1443	CUFF.1276.1	1457
BnaA01g30090D	BnaA01g30090D	j	CUFF.1277	CUFF.1277.1	63	3.064695	2.379522	3.749867	19.490881	2125	CUFF.1277.2	2316
BnaA01g30090D	BnaA01g30090D	j	CUFF.1277	CUFF.1277.2	100	4.858440	4.118886	5.597994	30.898761	2415	CUFF.1277.2	2316
BnaA01g30100D	BnaA01g30100D	j	CUFF.1279	CUFF.1279.1	50	1.488285	0.903825	2.072745	9.601739	1097	CUFF.1279.1	1764
BnaA01g30100D	BnaA01g30100D	c	CUFF.1279	CUFF.1279.2	100	2.953287	1.847949	4.058625	19.053261	658	CUFF.1279.1	1764
BnaA01g30100D	BnaA01g30100D	e	CUFF.1280	CUFF.1280.1	100	1.088712	0.461746	1.715679	7.023877	846	CUFF.1279.1	1764
BnaA01g30110D	BnaA01g30110D	j	CUFF.1281	CUFF.1281.1	100	1.324151	0.889346	1.758957	8.631481	1466	CUFF.1281.1	1824
BnaA01g30140D	BnaA01g30140D	e	CUFF.1284	CUFF.1284.1	100	1.567349	1.047481	2.087216	9.953292	1235	CUFF.1284.1	2012
BnaA01g30150D	BnaA01g30150D	j	CUFF.1286	CUFF.1286.1	100	0.799359	0.546866	1.051851	5.055360	2431	CUFF.1286.1	5097
BnaA01g30150D	BnaA01g30150D	j	CUFF.1287	CUFF.1287.1	100	0.671951	0.395810	0.948092	4.211686	1790	CUFF.1287.1	5097
-	-	u	CUFF.1289	CUFF.1289.1	100	62.871727	49.197458	76.545996	411.430178	274	CUFF.1289.1	-
BnaA01g30160D	BnaA01g30160D	o	CUFF.1290	CUFF.1290.1	100	4.091493	2.897046	5.285939	26.774573	768	CUFF.1290.1	444
BnaA01g30180D	BnaA01g30180D	j	CUFF.1291	CUFF.1291.1	22	0.744825	0.350964	1.138686	4.666934	1828	CUFF.1291.2	1839
BnaA01g30180D	BnaA01g30180D	=	CUFF.1291	CUFF.1291.2	100	3.342033	2.680455	4.003611	20.940554	1858	CUFF.1291.2	1839
BnaA01g30190D	BnaA01g30190D	c	CUFF.1292	CUFF.1292.1	100	8.454736	3.764892	13.144580	55.096278	277	CUFF.1292.1	1958
BnaA01g33590D	BnaA01g33590D	=	CUFF.1293	CUFF.1293.1	100	13.270667	12.120719	14.420616	83.024488	1942	CUFF.1293.1	2128
-	-	u	CUFF.1294	CUFF.1294.1	100	6.925513	5.120735	8.730290	42.383630	603	CUFF.1294.1	-
BnaA01g33620D	BnaA01g33620D	j	CUFF.1295	CUFF.1295.1	100	3.325091	2.875742	3.774440	20.887159	3082	CUFF.1295.1	2867
BnaA01g33600D	BnaA01g33600D	j	CUFF.1296	CUFF.1296.1	85	4.651104	3.958317	5.343890	29.659431	2112	CUFF.1296.1	1908
BnaA01g33600D	BnaA01g33600D	c	CUFF.1296	CUFF.1296.2	100	5.482202	3.965866	6.998538	34.959228	725	CUFF.1296.1	1908
BnaA01g33610D	BnaA01g33610D	=	CUFF.1297	CUFF.1297.1	100	7.103125	6.004092	8.202159	45.295628	1358	CUFF.1297.1	294
BnaA01g33650D	BnaA01g33650D	=	CUFF.1298	CUFF.1298.1	100	54.211689	48.913812	59.509566	336.350254	558	CUFF.1298.1	441
BnaA01g33640D	BnaA01g33640D	j	CUFF.1309	CUFF.1309.1	71	5.793553	5.075436	6.511670	36.343332	3556	CUFF.1309.2	3329
BnaA01g33640D	BnaA01g33640D	j	CUFF.1309	CUFF.1309.2	34	2.802264	2.320397	3.284132	17.578786	3621	CUFF.1309.2	3329
BnaA01g33640D	BnaA01g33640D	j	CUFF.1309	CUFF.1309.3	100	8.167267	7.239408	9.095126	51.233792	2832	CUFF.1309.2	3329
BnaA01g33700D	BnaA01g33700D	j	CUFF.1310	CUFF.1310.1	100	8.364489	7.041954	9.687024	53.757709	1037	CUFF.1310.1	2620
BnaA01g33700D	BnaA01g33700D	j	CUFF.1314	CUFF.1314.1	70	4.952184	4.162065	5.742304	30.994333	2049	CUFF.1314.1	2620
BnaA01g33700D	BnaA01g33700D	c	CUFF.1314	CUFF.1314.2	100	7.108160	6.069272	8.147048	44.487980	1723	CUFF.1314.1	2620
BnaA01g33500D	BnaA01g33500D	=	CUFF.1316	CUFF.1316.1	100	67.913878	63.876068	71.951687	423.165101	1604	CUFF.1316.1	1876
BnaA01g33830D	BnaA01g33830D	j	CUFF.1321	CUFF.1321.1	100	0.426744	0.165870	0.687618	2.449690	1345	CUFF.1321.1	1536
BnaA01g33840D	BnaA01g33840D	=	CUFF.1325	CUFF.1325.1	100	11.899528	10.703034	13.096022	74.676416	1942	CUFF.1325.1	2019
BnaA01g33850D	BnaA01g33850D	j	CUFF.1326	CUFF.1326.1	100	6.414911	5.519045	7.310777	40.292659	1613	CUFF.1326.1	1672
BnaA01g33710D	BnaA01g33710D	j	CUFF.1322	CUFF.1322.1	100	0.961296	0.613143	1.309449	5.774379	1635	CUFF.1322.1	2285
BnaA01g33760D	BnaA01g33760D	j	CUFF.1324	CUFF.1324.1	58	3.403026	2.316076	4.489977	20.695914	756	CUFF.1324.1	1739
BnaA01g33800D	BnaA01g33800D	j	CUFF.1324	CUFF.1324.2	100	5.890626	4.619449	7.161803	35.824553	886	CUFF.1324.2	912
BnaA01g33860D	BnaA01g33860D	j	CUFF.1329	CUFF.1329.1	35	1.452978	0.897925	2.008032	9.065760	1321	CUFF.1329.2	2367
BnaA01g33860D	BnaA01g33860D	c	CUFF.1329	CUFF.1329.2	100	4.150721	3.446688	4.854753	25.898140	2101	CUFF.1329.2	2367
BnaA01g33860D	BnaA01g33860D	j	CUFF.1329	CUFF.1329.3	69	2.846909	1.796426	3.897392	17.763094	1006	CUFF.1329.2	2367
BnaA01g33890D	BnaA01g33890D	=	CUFF.1332	CUFF.1332.1	100	7.120954	6.016936	8.224972	44.042020	1224	CUFF.1332.1	1160
BnaA01g33870D	BnaA01g33870D	j	CUFF.1333	CUFF.1333.1	15	1.450887	0.522393	2.379381	9.136736	734	CUFF.1333.1	890
BnaA01g33870D	BnaA01g33870D	=	CUFF.1333	CUFF.1333.2	100	9.898908	7.930939	11.866877	62.336843	734	CUFF.1333.1	890
BnaA01g33900D	BnaA01g33900D	j	CUFF.1337	CUFF.1337.1	100	2.017899	1.608984	2.426814	12.436041	2705	CUFF.1337.1	2110
BnaA01g33900D	BnaA01g33900D	x	CUFF.1338	CUFF.1338.1	100	1.778452	0.856350	2.700553	10.960359	844	CUFF.1338.1	2110
BnaA01g33940D	BnaA01g33940D	s	CUFF.1350	CUFF.1350.1	100	1.516013	0.736083	2.295943	9.248403	706	CUFF.1350.1	812
BnaA01g33940D	BnaA01g33940D	c	CUFF.1351	CUFF.1351.1	100	12.780209	7.765600	17.794817	77.965377	317	CUFF.1351.1	812
BnaA01g33940D	BnaA01g33940D	j	CUFF.1352	CUFF.1352.1	26	5.433219	2.797080	8.069359	33.145231	426	CUFF.1352.2	812
BnaA01g33940D	BnaA01g33940D	c	CUFF.1352	CUFF.1352.2	100	20.653069	16.123491	25.182646	125.993583	428	CUFF.1352.2	812
BnaA01g33950D	BnaA01g33950D	=	CUFF.1354	CUFF.1354.1	100	1.284798	0.507846	2.061751	8.112217	751	CUFF.1354.1	267
BnaA01g33950D	BnaA01g33950D	o	CUFF.1355	CUFF.1355.1	100	2.955756	1.728508	4.183005	18.662643	647	CUFF.1354.1	267
BnaA01g34010D	BnaA01g34010D	j	CUFF.1359	CUFF.1359.1	59	2.541028	1.505969	3.576086	16.065734	818	CUFF.1359.1	1337
BnaA01g34010D	BnaA01g34010D	=	CUFF.1359	CUFF.1359.2	100	4.342931	3.030889	5.654972	27.458330	813	CUFF.1359.1	1337
BnaA01g34020D	BnaA01g34020D	e	CUFF.1360	CUFF.1360.1	100	1.589419	1.292991	1.885848	9.751659	3259	CUFF.1360.1	3054
BnaA01g34070D	BnaA01g34070D	j	CUFF.1361	CUFF.1361.1	100	1.745924	1.225792	2.266057	10.387084	1405	CUFF.1361.1	1282
BnaA01g34070D	BnaA01g34070D	j	CUFF.1361	CUFF.1361.2	82	1.424946	0.780927	2.068966	8.477479	884	CUFF.1361.1	1282
BnaA01g34060D	BnaA01g34060D	=	CUFF.1363	CUFF.1363.1	100	30.125593	27.750996	32.500189	193.305082	1490	CUFF.1363.1	1684
BnaA01g33660D	BnaA01g33660D	j	CUFF.1364	CUFF.1364.1	100	234.107517	222.089026	246.126009	1480.425419	1014	CUFF.1364.1	1359
BnaA01g34090D	BnaA01g34090D	=	CUFF.1365	CUFF.1365.1	100	12.367349	10.842325	13.892373	78.571312	1259	CUFF.1365.1	1268
BnaA01g34330D	BnaA01g34330D	=	CUFF.1372	CUFF.1372.1	100	0.885958	0.456205	1.315711	5.561709	1037	CUFF.1372.1	1283
BnaA01g34370D	BnaA01g34370D	=	CUFF.1374	CUFF.1374.1	100	2.380485	1.671745	3.089225	14.857701	1069	CUFF.1374.1	1054
BnaA01g34380D	BnaA01g34380D	e	CUFF.1376	CUFF.1376.1	100	1.324399	0.551705	2.097094	8.282879	940	CUFF.1377.1	1337
BnaA01g34380D	BnaA01g34380D	o	CUFF.1377	CUFF.1377.1	36	1.955753	1.250407	2.661099	12.231406	1295	CUFF.1377.1	1337
BnaA01g34380D	BnaA01g34380D	=	CUFF.1377	CUFF.1377.2	100	5.424012	4.348503	6.499521	33.922122	1295	CUFF.1377.1	1337
BnaA01g34400D	BnaA01g34400D	j	CUFF.1381	CUFF.1381.1	100	3.825858	2.983242	4.668474	23.825727	1232	CUFF.1381.1	892
BnaA01g34400D	BnaA01g34400D	c	CUFF.1381	CUFF.1381.2	30	1.151670	0.556862	1.746478	7.172084	909	CUFF.1381.1	892
BnaA01g34430D	BnaA01g34430D	j	CUFF.1386	CUFF.1386.1	100	1.140496	0.412552	1.868440	6.927828	649	CUFF.1386.2	1356
BnaA01g34430D	BnaA01g34430D	j	CUFF.1386	CUFF.1386.2	38	0.428691	0.168440	0.688942	2.604041	1780	CUFF.1386.2	1356
BnaA01g34430D	BnaA01g34430D	j	CUFF.1386	CUFF.1386.3	59	0.670208	0.327886	1.012530	4.071110	1494	CUFF.1386.2	1356
BnaA01g34480D	BnaA01g34480D	=	CUFF.1390	CUFF.1390.1	100	0.967466	0.342786	1.592147	6.090321	667	CUFF.1390.1	423
BnaA01g34440D	BnaA01g34440D	=	CUFF.1387	CUFF.1387.1	100	4.465393	3.572061	5.358725	27.906784	1171	CUFF.1387.1	1002
BnaA01g34450D	BnaA01g34450D	c	CUFF.1391	CUFF.1391.1	100	15.391013	13.376644	17.405383	96.668927	1066	CUFF.1391.1	1191
BnaA01g34450D	BnaA01g34450D	j	CUFF.1391	CUFF.1391.2	21	3.294101	2.201384	4.386819	20.689816	1066	CUFF.1391.1	1191
BnaA01g34410D	BnaA01g34410D	e	CUFF.1384	CUFF.1384.1	100	14.475597	8.303182	20.648013	96.170895	276	CUFF.1384.1	3437
BnaA01g34410D	BnaA01g34410D	c	CUFF.1393	CUFF.1393.1	100	2.296327	1.791368	2.801286	14.516805	2387	CUFF.1393.2	3437
BnaA01g34410D	BnaA01g34410D	j	CUFF.1393	CUFF.1393.2	90	2.073234	1.651234	2.495234	13.106468	3173	CUFF.1393.2	3437
BnaA01g34410D	BnaA01g34410D	j	CUFF.1393	CUFF.1393.3	45	1.031699	0.708555	1.354842	6.522140	3173	CUFF.1393.2	3437
BnaA01g28220D	BnaA01g28220D	j	CUFF.1335	CUFF.1335.1	27	0.411327	0.129886	0.692767	2.555357	1784	CUFF.1335.1	1708
BnaA01g28220D	BnaA01g28220D	j	CUFF.1335	CUFF.1335.2	100	1.539001	1.062301	2.015701	9.561008	1681	CUFF.1335.1	1708
BnaA01g28220D	BnaA01g28220D	x	CUFF.1336	CUFF.1336.1	100	0.770878	0.193545	1.348212	4.789064	832	CUFF.1336.1	1708
BnaA01g28250D	BnaA01g28250D	j	CUFF.1339	CUFF.1339.1	64	8.537336	7.687343	9.387329	52.540092	2771	CUFF.1339.1	2495
BnaA01g28250D	BnaA01g28250D	c	CUFF.1339	CUFF.1339.2	100	13.242621	11.363846	15.121396	81.497148	994	CUFF.1339.1	2495
BnaA01g28260D	BnaA01g28260D	=	CUFF.1340	CUFF.1340.1	100	16.370819	14.689739	18.051900	101.148529	1209	CUFF.1340.1	915
BnaA01g28290D	BnaA01g28290D	j	CUFF.1344	CUFF.1344.1	100	0.809301	0.401691	1.216910	5.052493	1333	CUFF.1345.1	522
BnaA01g28290D	BnaA01g28290D	e	CUFF.1345	CUFF.1345.1	100	0.810325	0.446266	1.174384	5.058888	1554	CUFF.1345.1	522
BnaA01g28310D	BnaA01g28310D	j	CUFF.1346	CUFF.1346.1	100	0.967109	0.682303	1.251915	6.201902	2331	CUFF.1346.1	2244
BnaA01g28330D	BnaA01g28330D	j	CUFF.1367	CUFF.1367.1	100	28.119740	26.360948	29.878532	177.647247	2978	CUFF.1367.1	3677
BnaA01g28350D	BnaA01g28350D	=	CUFF.1368	CUFF.1368.1	100	1.886158	1.549185	2.223131	11.725712	3027	CUFF.1368.1	477
BnaA01g28370D	BnaA01g28370D	j	CUFF.1369	CUFF.1369.1	100	13.046168	11.831752	14.260584	82.741034	2115	CUFF.1369.1	1623
BnaA01g28390D	BnaA01g28390D	=	CUFF.1370	CUFF.1370.1	100	5.356773	4.333825	6.379721	33.974687	1219	CUFF.1370.1	633
BnaA01g28400D	BnaA01g28400D	=	CUFF.1371	CUFF.1371.1	100	0.819853	0.484888	1.154817	5.199818	1886	CUFF.1371.1	1002
BnaA01g28410D	BnaA01g28410D	j	CUFF.1373	CUFF.1373.1	100	9.647223	8.856052	10.438395	61.219718	3755	CUFF.1373.1	3922
BnaA01g28450D	BnaA01g28450D	c	CUFF.1378	CUFF.1378.1	100	28.001367	12.469003	43.533731	81.170807	206	CUFF.1378.1	792
BnaA01g28450D	BnaA01g28450D	i	CUFF.1379	CUFF.1379.1	100	14.555614	7.994742	21.116486	41.676107	269	CUFF.1379.1	792
BnaA01g28500D	BnaA01g28500D	=	CUFF.1389	CUFF.1389.1	100	15.627074	13.672219	17.581929	98.635643	1020	CUFF.1389.1	1019
BnaA01g28510D	BnaA01g28510D	=	CUFF.1392	CUFF.1392.1	49	6.843094	2.928955	10.757232	42.726486	320	CUFF.1392.1	678
BnaA01g28510D	BnaA01g28510D	j	CUFF.1392	CUFF.1392.2	100	13.908792	7.477893	20.339691	86.842857	283	CUFF.1392.1	678
BnaA01g28540D	BnaA01g28540D	j	CUFF.1396	CUFF.1396.1	100	10.255958	9.309275	11.202640	64.756109	2674	CUFF.1396.1	1290
BnaA01g28550D	BnaA01g28550D	=	CUFF.1401	CUFF.1401.1	100	63.844174	57.976234	69.712113	405.568145	631	CUFF.1401.1	796
BnaA01g28580D	BnaA01g28580D	j	CUFF.1404	CUFF.1404.1	100	23.406060	20.903847	25.908273	148.571822	985	CUFF.1404.1	1237
BnaA01g28590D	BnaA01g28590D	j	CUFF.1405	CUFF.1405.1	100	0.976148	0.387508	1.564787	5.782563	706	CUFF.1405.1	976
BnaA01g28610D	BnaA01g28610D	c	CUFF.1406	CUFF.1406.1	100	19.641431	16.235114	23.047748	124.245236	542	CUFF.1406.1	794
BnaA01g28630D	BnaA01g28630D	j	CUFF.1409	CUFF.1409.1	100	1.335939	0.871585	1.800294	8.347344	1330	CUFF.1409.1	1887
BnaA01g28640D	BnaA01g28640D	=	CUFF.1411	CUFF.1411.1	100	3.723601	3.141575	4.305627	23.778692	2261	CUFF.1411.1	2210
BnaA01g28670D	BnaA01g28670D	=	CUFF.1412	CUFF.1412.1	100	1.831477	1.139244	2.523711	11.499101	874	CUFF.1412.1	690
BnaA01g28690D	BnaA01g28690D	=	CUFF.1413	CUFF.1413.1	100	2.400280	1.704917	3.095643	15.070217	1326	CUFF.1413.1	1409
BnaA01g28690D	BnaA01g28690D	x	CUFF.1414	CUFF.1414.1	100	1.134925	0.644246	1.625604	7.125653	1463	CUFF.1414.1	1409
BnaA01g28710D	BnaA01g28710D	e	CUFF.1418	CUFF.1418.1	100	76.709311	71.905175	81.513447	478.422376	1368	CUFF.1418.1	1535
BnaA01g28710D	BnaA01g28710D	j	CUFF.1420	CUFF.1420.1	100	149.893335	141.732434	158.054236	934.858161	1209	CUFF.1418.1	1535
BnaA01g28760D	BnaA01g28760D	=	CUFF.1421	CUFF.1421.1	100	1.186360	0.528286	1.844434	7.611739	693	CUFF.1421.1	784
BnaA01g28790D	BnaA01g28790D	j	CUFF.1423	CUFF.1423.1	73	2.865319	2.091525	3.639113	17.411169	1158	CUFF.1423.1	1790
BnaA01g28790D	BnaA01g28790D	j	CUFF.1423	CUFF.1423.2	100	3.912391	2.535327	5.289455	23.773725	654	CUFF.1423.1	1790
BnaA01g28800D	BnaA01g28800D	j	CUFF.1425	CUFF.1425.1	93	0.691150	0.487488	0.894811	4.366376	3635	CUFF.1425.1	2698
BnaA01g28800D	BnaA01g28800D	j	CUFF.1425	CUFF.1425.2	100	0.745160	0.307250	1.183071	4.707592	1232	CUFF.1425.1	2698
BnaA01g28810D	BnaA01g28810D	c	CUFF.1426	CUFF.1426.1	100	0.859387	0.341157	1.377617	5.478390	770	CUFF.1426.1	1018
BnaA01g28820D	BnaA01g28820D	=	CUFF.1427	CUFF.1427.1	100	14.237735	11.822477	16.652993	88.401920	643	CUFF.1427.1	754
BnaA01g28840D	BnaA01g28840D	o	CUFF.1428	CUFF.1428.1	100	3.754645	2.029465	5.479826	24.035729	444	CUFF.1428.1	1265
BnaA01g28850D	BnaA01g28850D	j	CUFF.1429	CUFF.1429.1	89	4.290474	3.566719	5.014228	27.131529	1827	CUFF.1429.1	2131
BnaA01g28850D	BnaA01g28850D	c	CUFF.1429	CUFF.1429.2	100	4.826709	3.211362	6.442057	30.522505	643	CUFF.1429.1	2131
BnaA01g28850D	BnaA01g28850D	e	CUFF.1430	CUFF.1430.1	100	2.524382	1.713275	3.335489	15.963352	971	CUFF.1429.1	2131
BnaA01g23100D	BnaA01g23100D	j	CUFF.1299	CUFF.1299.1	52	1.409076	0.861408	1.956743	8.828613	1583	CUFF.1299.2	1987
BnaA01g23100D	BnaA01g23100D	j	CUFF.1299	CUFF.1299.2	99	2.708331	2.112852	3.303811	16.969146	2076	CUFF.1299.2	1987
BnaA01g23100D	BnaA01g23100D	j	CUFF.1299	CUFF.1299.3	51	1.403886	0.843301	1.964471	8.796100	1673	CUFF.1299.2	1987
BnaA01g23100D	BnaA01g23100D	j	CUFF.1299	CUFF.1299.4	100	2.726207	1.947110	3.505304	17.081146	1477	CUFF.1299.2	1987
BnaA01g23100D	BnaA01g23100D	e	CUFF.1300	CUFF.1300.1	100	6.207274	3.509825	8.904723	38.891894	468	CUFF.1299.2	1987
BnaA01g23120D	BnaA01g23120D	c	CUFF.1301	CUFF.1301.1	100	1.384169	0.830608	1.937730	8.460839	1005	CUFF.1301.1	1324
BnaA01g23130D	BnaA01g23130D	j	CUFF.1302	CUFF.1302.1	100	2.632805	1.712969	3.552640	16.524430	788	CUFF.1302.1	1642
BnaA01g23140D	BnaA01g23140D	j	CUFF.1303	CUFF.1303.1	100	8.586538	6.432045	10.741031	54.710754	599	CUFF.1303.2	650
BnaA01g23140D	BnaA01g23140D	j	CUFF.1303	CUFF.1303.2	13	1.146135	0.321052	1.971219	7.302819	678	CUFF.1303.2	650
BnaA01g23140D	BnaA01g23140D	j	CUFF.1303	CUFF.1303.3	59	5.028477	1.525848	8.531106	32.039893	322	CUFF.1303.2	650
BnaA01g23150D	BnaA01g23150D	j	CUFF.1304	CUFF.1304.1	57	3.187377	2.560471	3.814284	20.090825	2181	CUFF.1304.1	2152
BnaA01g23150D	BnaA01g23150D	j	CUFF.1304	CUFF.1304.2	100	5.627181	4.742449	6.511913	35.469508	1866	CUFF.1304.1	2152
BnaA01g23150D	BnaA01g23150D	j	CUFF.1304	CUFF.1304.3	47	2.620945	1.726311	3.515579	16.520461	1245	CUFF.1304.1	2152
BnaA01g23160D	BnaA01g23160D	c	CUFF.1305	CUFF.1305.1	100	17.564894	14.866416	20.263371	109.079502	649	CUFF.1305.1	896
BnaA01g23170D	BnaA01g23170D	j	CUFF.1306	CUFF.1306.1	100	1.208508	0.781286	1.635729	7.517217	1359	CUFF.1306.1	1252
BnaA01g23180D	BnaA01g23180D	c	CUFF.1307	CUFF.1307.1	100	4.194378	1.667465	6.721292	26.085300	339	CUFF.1307.1	2053
BnaA01g23180D	BnaA01g23180D	c	CUFF.1308	CUFF.1308.1	100	3.942372	3.051103	4.833640	25.020524	1232	CUFF.1308.1	2053
BnaA01g23180D	BnaA01g23180D	j	CUFF.1308	CUFF.1308.2	19	0.752863	0.278409	1.227316	4.778092	1232	CUFF.1308.1	2053
BnaA01g23200D	BnaA01g23200D	c	CUFF.1311	CUFF.1311.1	100	5.000135	4.040710	5.959561	31.355837	1213	CUFF.1311.1	3368
BnaA01g23200D	BnaA01g23200D	c	CUFF.1312	CUFF.1312.1	100	5.118020	3.878635	6.357405	32.321492	823	CUFF.1312.1	3368
BnaA01g23220D	BnaA01g23220D	=	CUFF.1313	CUFF.1313.1	100	3.474993	2.785309	4.164677	21.481705	1546	CUFF.1313.1	1580
BnaA01g23290D	BnaA01g23290D	=	CUFF.1315	CUFF.1315.1	100	1.707537	1.189376	2.225697	10.138318	1312	CUFF.1315.1	1029
BnaA01g23310D	BnaA01g23310D	j	CUFF.1317	CUFF.1317.1	100	45.132655	38.594982	51.670328	287.121028	433	CUFF.1318.1	816
BnaA01g23310D	BnaA01g23310D	e	CUFF.1318	CUFF.1318.1	100	3.791444	2.625679	4.957210	24.120084	821	CUFF.1318.1	816
BnaA01g23340D	BnaA01g23340D	e	CUFF.1319	CUFF.1319.1	100	4.092979	2.763767	5.422192	25.734852	789	CUFF.1320.1	1203
BnaA01g23340D	BnaA01g23340D	j	CUFF.1320	CUFF.1320.1	56	5.028137	3.721741	6.334533	31.614710	1104	CUFF.1320.1	1203
BnaA01g23340D	BnaA01g23340D	=	CUFF.1320	CUFF.1320.2	100	8.976867	7.344592	10.609142	56.442586	1095	CUFF.1320.1	1203
BnaA01g23390D	BnaA01g23390D	=	CUFF.1323	CUFF.1323.1	100	19.822377	17.888728	21.756027	120.104571	1338	CUFF.1323.1	1467
BnaA01g23420D	BnaA01g23420D	j	CUFF.1327	CUFF.1327.1	100	3.998201	3.370420	4.625983	25.299757	2568	CUFF.1327.1	2648
BnaA01g23420D	BnaA01g23420D	j	CUFF.1327	CUFF.1327.2	40	1.580266	1.137856	2.022676	9.999581	2518	CUFF.1327.1	2648
BnaA01g23450D	BnaA01g23450D	e	CUFF.1328	CUFF.1328.1	100	11.271119	9.079941	13.462297	69.809235	628	CUFF.1328.1	291
BnaA01g23480D	BnaA01g23480D	=	CUFF.1330	CUFF.1330.1	100	11.662843	10.588686	12.737001	71.866038	1942	CUFF.1330.1	1776
BnaA01g23490D	BnaA01g23490D	c	CUFF.1331	CUFF.1331.1	100	3.357244	2.498808	4.215679	21.037512	1038	CUFF.1331.1	1876
BnaA01g23500D	BnaA01g23500D	j	CUFF.1334	CUFF.1334.1	100	3.802674	2.779006	4.826342	24.108093	878	CUFF.1334.1	1009
BnaA01g23510D	BnaA01g23510D	e	CUFF.1341	CUFF.1341.1	100	30.233648	27.014363	33.452933	187.589166	1076	CUFF.1342.1	1785
BnaA01g23510D	BnaA01g23510D	j	CUFF.1342	CUFF.1342.1	100	65.544240	61.646129	69.442351	406.678984	1807	CUFF.1342.1	1785
BnaA01g23520D	BnaA01g23520D	=	CUFF.1343	CUFF.1343.1	100	15.598584	13.554948	17.642220	99.759928	883	CUFF.1343.1	785
BnaA01g23540D	BnaA01g23540D	j	CUFF.1347	CUFF.1347.1	100	15.291503	14.150910	16.432096	95.519608	3124	CUFF.1347.1	2572
BnaA01g23550D	BnaA01g23550D	=	CUFF.1348	CUFF.1348.1	100	37.262274	34.251305	40.273243	227.826435	1183	CUFF.1348.1	1077
BnaA01g23560D	BnaA01g23560D	=	CUFF.1349	CUFF.1349.1	100	5.161803	3.954054	6.369551	31.711699	1015	CUFF.1349.1	1073
BnaA01g23560D	BnaA01g23560D	j	CUFF.1349	CUFF.1349.2	84	4.310301	2.886776	5.733826	26.480473	770	CUFF.1349.1	1073
BnaA01g23600D	BnaA01g23600D	=	CUFF.1353	CUFF.1353.1	100	6.370758	5.202755	7.538760	40.314963	1019	CUFF.1353.1	1010
BnaA01g23610D	BnaA01g23610D	j	CUFF.1356	CUFF.1356.1	38	0.415583	0.218400	0.612766	2.589004	3599	CUFF.1356.2	3924
BnaA01g23610D	BnaA01g23610D	j	CUFF.1356	CUFF.1356.2	100	1.107207	0.855028	1.359385	6.897689	4157	CUFF.1356.2	3924
BnaA01g23610D	BnaA01g23610D	e	CUFF.1357	CUFF.1357.1	100	0.618367	0.226628	1.010107	3.852311	1428	CUFF.1356.2	3924
BnaA01g23620D	BnaA01g23620D	j	CUFF.1358	CUFF.1358.1	55	4.271369	3.207514	5.335223	26.871142	1232	CUFF.1358.1	1729
BnaA01g23620D	BnaA01g23620D	j	CUFF.1358	CUFF.1358.2	100	7.700723	6.305146	9.096300	48.445179	1161	CUFF.1358.1	1729
-	-	u	CUFF.1362	CUFF.1362.1	100	11.083672	8.379574	13.787770	70.517468	610	CUFF.1362.2	-
-	-	u	CUFF.1362	CUFF.1362.2	63	6.981182	5.404915	8.557450	44.416262	835	CUFF.1362.2	-
-	-	u	CUFF.1362	CUFF.1362.3	96	10.664374	8.260350	13.068399	67.849775	683	CUFF.1362.2	-
BnaA01g23630D	BnaA01g23630D	j	CUFF.1366	CUFF.1366.1	82	4.956062	3.775461	6.136663	30.658075	1150	CUFF.1366.2	3207
BnaA01g23630D	BnaA01g23630D	j	CUFF.1366	CUFF.1366.2	22	1.294271	0.688965	1.899578	8.006330	1222	CUFF.1366.2	3207
BnaA01g23630D	BnaA01g23630D	j	CUFF.1366	CUFF.1366.3	100	6.014642	4.662669	7.366616	37.206427	1131	CUFF.1366.2	3207
BnaA01g23660D	BnaA01g23660D	=	CUFF.1375	CUFF.1375.1	100	5.277921	4.292205	6.263637	33.578386	1213	CUFF.1375.1	1196
BnaA01g23690D	BnaA01g23690D	=	CUFF.1380	CUFF.1380.1	100	8.636886	7.298827	9.974945	52.040678	1048	CUFF.1380.1	432
-	-	u	CUFF.1382	CUFF.1382.1	100	2.321012	0.921389	3.720635	14.142719	430	CUFF.1382.1	-
BnaA01g23700D	BnaA01g23700D	j	CUFF.1383	CUFF.1383.1	100	7.493743	6.083812	8.903674	47.715358	911	CUFF.1383.1	1008
BnaA01g23710D	BnaA01g23710D	c	CUFF.1385	CUFF.1385.1	100	0.657822	0.404788	0.910857	4.277483	2014	CUFF.1385.1	2823
BnaA01g23770D	BnaA01g23770D	c	CUFF.1388	CUFF.1388.1	100	0.836695	0.463426	1.209965	5.210500	1309	CUFF.1388.1	1525
BnaA01g23800D	BnaA01g23800D	=	CUFF.1398	CUFF.1398.1	100	4.466875	3.725931	5.207819	28.091588	1931	CUFF.1398.2	1878
BnaA01g23800D	BnaA01g23800D	j	CUFF.1398	CUFF.1398.2	22	0.961844	0.568794	1.354894	6.048909	2027	CUFF.1398.2	1878
BnaA01g23820D	BnaA01g23820D	e	CUFF.1403	CUFF.1403.1	100	0.902002	0.300667	1.503337	5.440619	652	CUFF.1403.1	171
-	-	u	CUFF.1407	CUFF.1407.1	100	9.603766	5.274915	13.932617	58.745866	308	CUFF.1407.1	-
-	-	u	CUFF.1408	CUFF.1408.1	100	99.452901	86.007112	112.898689	363.656287	316	CUFF.1408.1	-
BnaA01g23830D	BnaA01g23830D	j	CUFF.1410	CUFF.1410.1	58	1.488511	0.532829	2.444193	9.496980	681	CUFF.1410.2	785
BnaA01g23830D	BnaA01g23830D	j	CUFF.1410	CUFF.1410.2	74	1.909616	0.976205	2.843027	12.183709	776	CUFF.1410.2	785
BnaA01g23830D	BnaA01g23830D	j	CUFF.1410	CUFF.1410.3	100	2.573159	1.476837	3.669481	16.417237	673	CUFF.1410.2	785
BnaA01g23840D	BnaA01g23840D	j	CUFF.1415	CUFF.1415.1	100	16.869114	14.431231	19.306997	106.703828	764	CUFF.1415.1	2642
BnaA01g23840D	BnaA01g23840D	c	CUFF.1416	CUFF.1416.1	100	8.083241	6.764383	9.402100	50.325238	1083	CUFF.1416.1	2642
BnaA01g23850D	BnaA01g23850D	c	CUFF.1417	CUFF.1417.1	100	83.834553	74.923434	92.745672	533.324884	445	CUFF.1417.1	642
-	-	u	CUFF.1419	CUFF.1419.1	100	2.671360	1.335680	4.007040	17.548389	484	CUFF.1419.1	-
-	-	u	CUFF.1422	CUFF.1422.1	100	3.546544	1.960482	5.132607	23.263608	469	CUFF.1422.1	-
BnaA01g23880D	BnaA01g23880D	=	CUFF.1433	CUFF.1433.1	100	16.988451	15.386230	18.590672	106.672800	1632	CUFF.1433.1	1636
-	-	u	CUFF.1434	CUFF.1434.1	100	0.838738	0.352656	1.324820	5.260752	833	CUFF.1434.1	-
BnaA01g23900D	BnaA01g23900D	e	CUFF.1435	CUFF.1435.1	100	7.937715	6.233299	9.642131	50.152193	723	CUFF.1435.1	1877
BnaA01g23900D	BnaA01g23900D	j	CUFF.1436	CUFF.1436.1	100	4.604320	3.486600	5.722040	29.091084	887	CUFF.1436.1	1877
BnaA01g23920D	BnaA01g23920D	j	CUFF.1440	CUFF.1440.1	75	2.442560	1.767293	3.117826	15.553322	1279	CUFF.1440.1	2256
BnaA01g23920D	BnaA01g23920D	c	CUFF.1440	CUFF.1440.2	100	3.260896	2.309718	4.212075	20.764188	927	CUFF.1440.1	2256
BnaA01g23920D	BnaA01g23920D	j	CUFF.1441	CUFF.1441.1	100	2.275726	1.305353	3.246098	14.874111	639	CUFF.1441.1	2256
BnaA01g25430D	BnaA01g25430D	j	CUFF.1424	CUFF.1424.1	100	9.272349	3.700361	14.844337	61.214050	263	CUFF.1424.1	294
BnaA01g25470D	BnaA01g25470D	e	CUFF.1431	CUFF.1431.1	100	0.821168	0.290950	1.351387	4.629040	744	CUFF.1431.1	417
BnaA01g25490D	BnaA01g25490D	j	CUFF.1432	CUFF.1432.1	63	8.166670	6.941729	9.391612	51.628178	1415	CUFF.1432.1	1023
BnaA01g25490D	BnaA01g25490D	j	CUFF.1432	CUFF.1432.2	21	2.717841	1.797069	3.638613	17.181688	1056	CUFF.1432.1	1023
BnaA01g25490D	BnaA01g25490D	j	CUFF.1432	CUFF.1432.3	100	12.938401	10.979012	14.897790	81.794174	969	CUFF.1432.1	1023
-	-	u	CUFF.1437	CUFF.1437.1	19	3.483159	2.795047	4.171272	22.167428	2113	CUFF.1437.1	-
-	-	u	CUFF.1437	CUFF.1437.2	100	18.482301	16.385566	20.579036	117.624550	1145	CUFF.1437.1	-
-	-	u	CUFF.1438	CUFF.1438.1	100	6.072551	4.507313	7.637788	38.646761	761	CUFF.1437.1	-
BnaA01g25520D	BnaA01g25520D	e	CUFF.1439	CUFF.1439.1	100	4.583606	3.436413	5.730799	28.133766	849	CUFF.1439.1	446
BnaA01g25540D	BnaA01g25540D	j	CUFF.1442	CUFF.1442.1	100	3.974045	2.852322	5.095768	25.095988	821	CUFF.1443.1	861
BnaA01g25540D	BnaA01g25540D	e	CUFF.1443	CUFF.1443.1	100	0.502440	0.194339	0.810541	3.172895	1340	CUFF.1443.1	861
BnaA01g25550D	BnaA01g25550D	=	CUFF.1444	CUFF.1444.1	100	7.674811	6.601037	8.748585	48.342720	1483	CUFF.1444.1	1164
BnaA01g25570D	BnaA01g25570D	j	CUFF.1445	CUFF.1445.1	100	3.696957	3.246214	4.147700	23.525046	3902	CUFF.1445.1	3881
BnaA01g25570D	BnaA01g25570D	j	CUFF.1445	CUFF.1445.2	50	1.833308	1.177947	2.488669	11.665987	1207	CUFF.1445.1	3881
BnaA01g25590D	BnaA01g25590D	c	CUFF.1446	CUFF.1446.1	100	0.788614	0.367082	1.210146	4.875145	977	CUFF.1446.1	1299
BnaA01g25600D	BnaA01g25600D	=	CUFF.1447	CUFF.1447.1	100	35.788665	31.292405	40.284926	226.830321	574	CUFF.1447.1	726
BnaA01g25610D	BnaA01g25610D	o	CUFF.1448	CUFF.1448.1	100	1.826084	1.121796	2.530371	10.650706	853	CUFF.1448.1	2031
BnaA01g25610D	BnaA01g25610D	j	CUFF.1449	CUFF.1449.1	100	6.737701	5.771444	7.703957	42.464029	1578	CUFF.1449.1	2031
BnaA01g25630D	BnaA01g25630D	j	CUFF.1450	CUFF.1450.1	33	20.159010	18.179739	22.138281	126.953730	1502	CUFF.1450.1	1566
BnaA01g25630D	BnaA01g25630D	c	CUFF.1450	CUFF.1450.2	100	61.601385	57.383122	65.819648	387.941944	1240	CUFF.1450.1	1566
BnaA01g25670D	BnaA01g25670D	=	CUFF.1451	CUFF.1451.1	100	38.202767	34.056589	42.348945	243.018418	679	CUFF.1451.1	856
BnaA01g25680D	BnaA01g25680D	=	CUFF.1452	CUFF.1452.1	100	9.016312	8.003991	10.028633	56.629360	1971	CUFF.1452.1	1964
BnaA01g25690D	BnaA01g25690D	p	CUFF.1453	CUFF.1453.1	100	1.123157	0.522804	1.723510	7.394047	756	CUFF.1453.1	438
BnaA01g25700D	BnaA01g25700D	j	CUFF.1454	CUFF.1454.1	100	0.643737	0.391416	0.896058	4.135579	1988	CUFF.1454.1	2754
BnaA01g25720D	BnaA01g25720D	j	CUFF.1458	CUFF.1458.1	31	0.784842	0.396466	1.173218	5.001516	1380	CUFF.1458.1	1173
BnaA01g25720D	BnaA01g25720D	c	CUFF.1458	CUFF.1458.2	58	1.491509	0.640997	2.342021	9.504847	696	CUFF.1458.1	1173
BnaA01g25720D	BnaA01g25720D	c	CUFF.1458	CUFF.1458.3	100	2.572621	0.966206	4.179036	16.394382	419	CUFF.1458.1	1173
BnaA01g25730D	BnaA01g25730D	o	CUFF.1459	CUFF.1459.1	13	0.708332	0.332416	1.084248	4.446406	1503	CUFF.1459.2	1473
BnaA01g25730D	BnaA01g25730D	=	CUFF.1459	CUFF.1459.2	100	5.436638	4.543535	6.329742	34.127359	1542	CUFF.1459.2	1473
BnaA01g25770D	BnaA01g25770D	j	CUFF.1460	CUFF.1460.1	100	10.173739	8.804231	11.543248	63.227362	1260	CUFF.1460.1	1233
BnaA01g25780D	BnaA01g25780D	=	CUFF.1461	CUFF.1461.1	100	8.513330	6.821372	10.205288	54.173526	907	CUFF.1461.1	1828
BnaA01g25780D	BnaA01g25780D	j	CUFF.1461	CUFF.1461.2	68	5.760857	4.278561	7.243153	36.658502	878	CUFF.1461.1	1828
BnaA01g25790D	BnaA01g25790D	=	CUFF.1462	CUFF.1462.1	100	8.090410	7.042542	9.138278	51.355516	1635	CUFF.1462.1	1855
BnaA01g25800D	BnaA01g25800D	j	CUFF.1464	CUFF.1464.1	100	2.587419	2.202544	2.972294	16.143601	3471	CUFF.1464.1	3496
BnaA01g25810D	BnaA01g25810D	j	CUFF.1467	CUFF.1467.1	100	8.736356	7.311304	10.161408	55.587796	1022	CUFF.1467.1	2459
BnaA01g25860D	BnaA01g25860D	=	CUFF.1472	CUFF.1472.1	100	1.352431	0.977081	1.727781	8.479370	1842	CUFF.1472.1	1960
BnaA01g25880D	BnaA01g25880D	j	CUFF.1478	CUFF.1478.1	100	49.214551	46.092289	52.336814	307.660225	1876	CUFF.1479.1	2433
BnaA01g25880D	BnaA01g25880D	e	CUFF.1479	CUFF.1479.1	100	6.764123	5.847487	7.680758	42.285289	2542	CUFF.1479.1	2433
BnaA01g25900D	BnaA01g25900D	=	CUFF.1480	CUFF.1480.1	100	26.726232	24.511642	28.940822	166.906000	1472	CUFF.1480.1	1593
BnaA01g25910D	BnaA01g25910D	j	CUFF.1481	CUFF.1481.1	100	2.621283	2.167789	3.074778	16.306398	3126	CUFF.1481.3	3441
BnaA01g25910D	BnaA01g25910D	j	CUFF.1481	CUFF.1481.2	17	0.442566	0.241519	0.643613	2.753103	3127	CUFF.1481.3	3441
BnaA01g25910D	BnaA01g25910D	j	CUFF.1481	CUFF.1481.3	20	0.511578	0.286335	0.736822	3.182411	3215	CUFF.1481.3	3441
BnaA01g25920D	BnaA01g25920D	=	CUFF.1485	CUFF.1485.1	100	8.360753	7.512381	9.209125	53.283601	2612	CUFF.1485.1	2716
BnaA01g25930D	BnaA01g25930D	e	CUFF.1486	CUFF.1486.1	100	14.557114	11.151541	17.962688	92.493593	445	CUFF.1486.1	345
BnaA01g25930D	BnaA01g25930D	i	CUFF.1490	CUFF.1490.1	14	20.162033	16.905742	23.418324	126.927346	583	CUFF.1490.1	345
BnaA01g25930D	BnaA01g25930D	i	CUFF.1490	CUFF.1490.2	100	148.409737	132.585888	164.233586	934.293374	344	CUFF.1490.2	345
BnaA01g25950D	BnaA01g25950D	e	CUFF.1494	CUFF.1494.1	100	13.153096	11.925786	14.380405	82.212708	1711	CUFF.1494.1	812
BnaA01g30910D	BnaA01g30910D	j	CUFF.1525	CUFF.1525.1	100	8.295473	6.831269	9.759677	40.865614	1076	CUFF.1525.2	1405
BnaA01g30910D	BnaA01g30910D	j	CUFF.1525	CUFF.1525.2	29	2.412893	1.584975	3.240810	11.886524	1210	CUFF.1525.2	1405
BnaA01g30910D	BnaA01g30910D	e	CUFF.1526	CUFF.1526.1	100	11.607637	9.668458	13.546816	57.182178	802	CUFF.1525.2	1405
BnaA01g30930D	BnaA01g30930D	j	CUFF.1527	CUFF.1527.1	24	4.991554	4.331631	5.651476	25.295212	3882	CUFF.1527.1	3750
BnaA01g30930D	BnaA01g30930D	j	CUFF.1527	CUFF.1527.2	68	14.459197	13.417293	15.501101	73.273473	3871	CUFF.1527.1	3750
BnaA01g31090D	BnaA01g31090D	j	CUFF.1527	CUFF.1527.3	100	21.119222	19.743560	22.494885	107.023838	3862	CUFF.1527.1	3806
BnaA01g30940D	BnaA01g30940D	e	CUFF.1528	CUFF.1528.1	100	1.615897	0.975623	2.256172	5.993455	985	CUFF.1528.1	387
BnaA01g30940D	BnaA01g30940D	=	CUFF.1529	CUFF.1529.1	100	4.558654	2.575031	6.542277	16.908303	460	CUFF.1528.1	387
BnaA01g30950D	BnaA01g30950D	=	CUFF.1530	CUFF.1530.1	100	3.698113	2.637402	4.758823	15.412868	802	CUFF.1530.1	855
BnaA01g30960D	BnaA01g30960D	=	CUFF.1531	CUFF.1531.1	100	40.314773	36.539008	44.090538	201.305004	834	CUFF.1531.1	1076
BnaA01g31130D	BnaA01g31130D	=	CUFF.1532	CUFF.1532.1	100	55.529605	51.147414	59.911795	277.277694	914	CUFF.1532.1	1037
BnaA01g30990D	BnaA01g30990D	e	CUFF.1533	CUFF.1533.1	100	3.437119	2.367367	4.506871	12.948274	765	CUFF.1533.1	1050
BnaA01g30990D	BnaA01g30990D	e	CUFF.1535	CUFF.1535.1	100	5.151316	3.368153	6.934480	30.200898	510	CUFF.1535.1	1050
BnaA01g31000D	BnaA01g31000D	j	CUFF.1555	CUFF.1555.1	70	21.688878	20.411697	22.966059	105.312901	4685	CUFF.1555.1	2421
BnaA01g31170D	BnaA01g31170D	j	CUFF.1555	CUFF.1555.2	100	31.159600	29.525934	32.793266	151.299107	5456	CUFF.1555.2	5581
BnaA01g31020D	BnaA01g31020D	=	CUFF.1556	CUFF.1556.1	100	13.575751	11.641467	15.510036	59.428506	854	CUFF.1556.1	1026
BnaA01g31070D	BnaA01g31070D	j	CUFF.1558	CUFF.1558.1	100	6.083627	5.141232	7.026022	26.702086	1668	CUFF.1558.1	1179
BnaA01g31070D	BnaA01g31070D	x	CUFF.1559	CUFF.1559.1	100	3.539783	2.087505	4.992061	15.536718	739	CUFF.1559.1	1179
BnaA01g31100D	BnaA01g31100D	=	CUFF.1562	CUFF.1562.1	100	9.683352	8.051579	11.315126	52.395645	899	CUFF.1562.1	600
BnaA01g31120D	BnaA01g31120D	=	CUFF.1563	CUFF.1563.1	100	7.068571	5.750276	8.386867	37.026203	915	CUFF.1563.1	1571
BnaA01g31160D	BnaA01g31160D	x	CUFF.1565	CUFF.1565.1	100	0.836990	0.487921	1.186058	4.298597	1938	CUFF.1565.1	1053
BnaA01g31160D	BnaA01g31160D	j	CUFF.1566	CUFF.1566.1	100	4.988630	3.930183	6.047076	25.620524	1132	CUFF.1566.1	1053
BnaA01g31180D	BnaA01g31180D	j	CUFF.1570	CUFF.1570.1	100	17.483865	15.400152	19.567578	87.912005	1016	CUFF.1570.1	841
BnaA01g31250D	BnaA01g31250D	x	CUFF.1572	CUFF.1572.1	100	3.329577	2.194560	4.464595	15.479433	689	CUFF.1572.1	1188
BnaA01g30430D	BnaA01g30430D	j	CUFF.1534	CUFF.1534.1	100	6.023176	5.225464	6.820887	37.678662	2077	CUFF.1534.1	2176
BnaA01g30430D	BnaA01g30430D	j	CUFF.1534	CUFF.1534.2	53	3.203919	2.102468	4.305370	20.042480	777	CUFF.1534.1	2176
BnaA01g30440D	BnaA01g30440D	=	CUFF.1536	CUFF.1536.1	100	7.735062	6.436846	9.033278	47.074998	1005	CUFF.1536.1	996
BnaA01g30450D	BnaA01g30450D	c	CUFF.1537	CUFF.1537.1	100	3.655918	0.000000	10.967753	20.532574	188	CUFF.1537.1	1917
BnaA01g30450D	BnaA01g30450D	=	CUFF.1538	CUFF.1538.1	100	8.414812	7.277989	9.551635	53.831808	1461	CUFF.1538.1	1917
BnaA01g30460D	BnaA01g30460D	=	CUFF.1539	CUFF.1539.1	100	1.583473	1.079387	2.087558	9.985620	1304	CUFF.1539.1	1122
BnaA01g30470D	BnaA01g30470D	e	CUFF.1540	CUFF.1540.1	100	2.356147	0.923039	3.789254	14.752475	488	CUFF.1541.1	786
BnaA01g30470D	BnaA01g30470D	=	CUFF.1541	CUFF.1541.1	100	6.869918	5.285305	8.454531	43.014422	741	CUFF.1541.1	786
BnaA01g30480D	BnaA01g30480D	j	CUFF.1542	CUFF.1542.1	100	3.747780	3.322524	4.173037	23.443322	4311	CUFF.1542.1	4143
-	-	u	CUFF.1543	CUFF.1543.1	100	151.064020	127.783778	174.344262	984.847580	259	CUFF.1543.1	-
BnaA01g30490D	BnaA01g30490D	e	CUFF.1544	CUFF.1544.1	100	2.636267	2.096046	3.176488	16.585202	2870	CUFF.1544.1	2025
BnaA01g30490D	BnaA01g30490D	=	CUFF.1545	CUFF.1545.1	100	20.210199	18.574014	21.846384	127.145781	2173	CUFF.1544.1	2025
BnaA01g30500D	BnaA01g30500D	=	CUFF.1546	CUFF.1546.1	100	14.115434	12.755159	15.475709	88.764168	1828	CUFF.1546.1	1840
BnaA01g30510D	BnaA01g30510D	=	CUFF.1547	CUFF.1547.1	100	8.686387	7.769529	9.603244	55.069747	2316	CUFF.1547.1	2321
BnaA01g30530D	BnaA01g30530D	=	CUFF.1548	CUFF.1548.1	100	18.878933	16.351617	21.406248	118.782446	742	CUFF.1548.1	559
BnaA01g30570D	BnaA01g30570D	j	CUFF.1549	CUFF.1549.1	100	246.063223	231.893022	260.233423	1545.095683	664	CUFF.1549.1	705
BnaA01g30620D	BnaA01g30620D	=	CUFF.1550	CUFF.1550.1	100	1.416212	0.748847	2.083577	8.931458	781	CUFF.1550.1	675
BnaA01g30630D	BnaA01g30630D	e	CUFF.1551	CUFF.1551.1	100	8.909409	7.116295	10.702523	56.532257	821	CUFF.1551.1	903
BnaA01g30630D	BnaA01g30630D	=	CUFF.1552	CUFF.1552.1	100	56.628843	51.811255	61.446431	359.323092	797	CUFF.1551.1	903
BnaA01g30640D	BnaA01g30640D	e	CUFF.1553	CUFF.1553.1	100	3.002043	1.925874	4.078212	18.788436	684	CUFF.1553.1	459
BnaA01g30650D	BnaA01g30650D	=	CUFF.1554	CUFF.1554.1	100	5.528782	4.762627	6.294937	34.844050	2001	CUFF.1554.1	1897
BnaA01g30730D	BnaA01g30730D	j	CUFF.1557	CUFF.1557.1	100	2.775488	2.370556	3.180419	17.375605	3386	CUFF.1557.1	3250
[truncated: 76,882 more rows]
