# Supplementary material for: Differences in Alternative Splicing between Yellow and Black-Seeded Rapeseed
Source: Plants (Basel). 2020 Jul 31;9(8):977. doi: 10.3390/plants9080977 (PMC7465011; doi:10.3390/plants9080977)
Supplement: Supplementary file 1 [file plants-09-00977-s001.zip › Supplementary Materials/Table S1/SRR5591012.transcripts.gtf.tmap]

ref_gene_id	ref_id	class_code	cuff_gene_id	cuff_id	FMI	FPKM	FPKM_conf_lo	FPKM_conf_hi	cov	len	major_iso_id	ref_match_len
-	-	u	CUFF.1	CUFF.1.1	82	17115.600581	13783.612154	20447.589008	83945.913904	134	CUFF.1.3	-
-	-	u	CUFF.1	CUFF.1.2	100	20937.530808	17242.915728	24632.145887	102691.117980	134	CUFF.1.3	-
-	-	u	CUFF.1	CUFF.1.3	41	8657.144517	6567.633116	10746.655918	42460.204937	138	CUFF.1.3	-
BnaA01g00050D	BnaA01g00050D	=	CUFF.2	CUFF.2.1	100	22.579038	20.408292	24.749784	116.904578	1197	CUFF.2.1	1397
BnaA01g00120D	BnaA01g00120D	j	CUFF.3	CUFF.3.1	55	1.612569	0.300672	2.924467	8.763387	552	CUFF.3.2	1020
BnaA01g00120D	BnaA01g00120D	=	CUFF.3	CUFF.3.2	100	2.912786	1.982968	3.842605	15.829318	1032	CUFF.3.2	1020
BnaA01g00130D	BnaA01g00130D	o	CUFF.4	CUFF.4.1	100	1.102380	0.275988	1.928771	5.829564	834	CUFF.5.1	729
BnaA01g00130D	BnaA01g00130D	=	CUFF.5	CUFF.5.1	100	3.230190	2.120072	4.340309	17.081774	923	CUFF.5.1	729
BnaA01g00080D	BnaA01g00080D	=	CUFF.7	CUFF.7.1	100	35.070577	32.323620	37.817535	185.719556	1538	CUFF.7.1	609
BnaA01g00090D	BnaA01g00090D	j	CUFF.6	CUFF.6.1	100	5.345296	4.586476	6.104116	28.218536	2662	CUFF.6.1	2094
BnaA01g00090D	BnaA01g00090D	c	CUFF.6	CUFF.6.2	88	4.701047	3.829928	5.572166	24.817457	1943	CUFF.6.1	2094
BnaA01g00100D	BnaA01g00100D	=	CUFF.8	CUFF.8.1	100	10.402344	9.339492	11.465196	54.915369	2689	CUFF.8.1	1362
BnaA01g00010D	BnaA01g00010D	o	CUFF.9	CUFF.9.1	100	259.379154	233.340150	285.418158	1384.882323	324	CUFF.11.1	607
BnaA01g00020D	BnaA01g00020D	j	CUFF.10	CUFF.10.1	100	14.365685	12.206601	16.524769	76.701550	1256	CUFF.10.1	819
BnaA01g00010D	BnaA01g00010D	o	CUFF.11	CUFF.11.1	100	22.618586	19.965068	25.272105	120.765604	1248	CUFF.11.1	607
BnaA01g00030D	BnaA01g00030D	j	CUFF.12	CUFF.12.1	100	4.517755	3.795189	5.240320	23.473348	2112	CUFF.12.1	2168
BnaA01g00310D	BnaA01g00310D	=	CUFF.13	CUFF.13.1	100	3.504948	2.516665	4.493232	18.855820	958	CUFF.13.1	741
BnaA01g00300D	BnaA01g00300D	=	CUFF.14	CUFF.14.1	100	1.284528	0.836199	1.732857	6.727141	1529	CUFF.14.1	1356
BnaA01g00320D	BnaA01g00320D	j	CUFF.15	CUFF.15.1	100	24.331224	22.011367	26.651081	128.970120	1363	CUFF.15.1	1684
BnaA01g00730D	BnaA01g00730D	c	CUFF.16	CUFF.16.1	100	1.777689	0.889253	2.666125	9.135666	697	CUFF.16.1	1232
BnaA01g00740D	BnaA01g00740D	=	CUFF.17	CUFF.17.1	100	2.015441	1.331091	2.699791	10.676185	1122	CUFF.17.1	1065
BnaA01g00780D	BnaA01g00780D	o	CUFF.18	CUFF.18.1	13	1.715358	0.808297	2.622419	9.143347	986	CUFF.18.1	913
BnaA01g00780D	BnaA01g00780D	=	CUFF.18	CUFF.18.2	100	13.003960	10.962804	15.045116	69.314807	986	CUFF.18.1	913
-	-	u	CUFF.19	CUFF.19.1	100	24.902438	22.011942	27.792934	131.046118	832	CUFF.19.1	-
BnaA01g00850D	BnaA01g00850D	=	CUFF.21	CUFF.21.1	100	4.510469	3.763895	5.257042	24.441668	1846	CUFF.21.1	1978
BnaA01g00810D	BnaA01g00810D	c	CUFF.20	CUFF.20.1	100	1.386522	0.670898	2.102147	7.215593	791	CUFF.20.1	1224
BnaA01g00800D	BnaA01g00800D	j	CUFF.22	CUFF.22.1	22	1.381060	0.699365	2.062754	7.337701	1132	CUFF.22.1	1226
BnaA01g00800D	BnaA01g00800D	=	CUFF.22	CUFF.22.2	100	6.244725	4.965009	7.524442	33.178822	1130	CUFF.22.1	1226
BnaA01g00760D	BnaA01g00760D	j	CUFF.23	CUFF.23.1	22	7.335985	6.015024	8.656945	38.518560	1564	CUFF.23.1	1385
BnaA01g00760D	BnaA01g00760D	=	CUFF.23	CUFF.23.2	100	33.633776	30.815961	36.451591	176.598604	1496	CUFF.23.1	1385
BnaA01g00790D	BnaA01g00790D	j	CUFF.24	CUFF.24.1	100	25.849097	22.374139	29.324055	137.689849	716	CUFF.24.1	1545
BnaA01g00960D	BnaA01g00960D	=	CUFF.25	CUFF.25.1	100	3.912485	2.695594	5.129375	21.014527	769	CUFF.25.1	689
BnaA01g00940D	BnaA01g00940D	j	CUFF.26	CUFF.26.1	100	7.763563	6.522415	9.004711	40.635962	1484	CUFF.26.1	1252
BnaA01g00940D	BnaA01g00940D	j	CUFF.26	CUFF.26.2	76	5.904595	4.574403	7.234787	30.905771	1115	CUFF.26.1	1252
BnaA01g00940D	BnaA01g00940D	o	CUFF.27	CUFF.27.1	100	17.434831	11.568529	23.301133	91.257214	347	CUFF.26.1	1252
BnaA01g00970D	BnaA01g00970D	=	CUFF.28	CUFF.28.1	100	10.523442	9.117695	11.929189	56.438731	1429	CUFF.28.1	1529
BnaA01g00920D	BnaA01g00920D	=	CUFF.29	CUFF.29.1	100	56.596071	53.379299	59.812843	303.042595	1324	CUFF.29.1	1228
BnaA01g00930D	BnaA01g00930D	j	CUFF.30	CUFF.30.1	13	7.624096	5.677202	9.570989	40.246986	914	CUFF.30.1	1005
BnaA01g00930D	BnaA01g00930D	=	CUFF.30	CUFF.30.2	100	59.913566	54.610033	65.217099	316.278888	835	CUFF.30.1	1005
BnaA01g00990D	BnaA01g00990D	j	CUFF.36	CUFF.36.1	100	13.996677	12.560695	15.432658	73.818825	1877	CUFF.36.1	2061
BnaA01g00990D	BnaA01g00990D	x	CUFF.38	CUFF.38.1	100	16.298051	13.563535	19.032567	85.956330	711	CUFF.38.1	2061
BnaA01g00860D	BnaA01g00860D	j	CUFF.31	CUFF.31.1	100	7.444899	5.403556	9.486241	38.435041	613	CUFF.31.1	744
BnaA01g00870D	BnaA01g00870D	e	CUFF.32	CUFF.32.1	100	1.272008	0.716858	1.827158	6.574704	1055	CUFF.32.1	1803
BnaA01g00870D	BnaA01g00870D	e	CUFF.33	CUFF.33.1	100	2.639960	1.053542	4.226379	13.418789	460	CUFF.33.1	1803
BnaA01g00880D	BnaA01g00880D	e	CUFF.34	CUFF.34.1	100	8.007106	6.384841	9.629371	42.651358	920	CUFF.35.1	1324
BnaA01g00880D	BnaA01g00880D	j	CUFF.35	CUFF.35.1	100	12.992836	11.056824	14.928849	69.208788	1025	CUFF.35.1	1324
BnaA01g00890D	BnaA01g00890D	j	CUFF.37	CUFF.37.1	100	4.989838	4.131164	5.848512	26.706589	1737	CUFF.37.1	1562
BnaA01g00890D	BnaA01g00890D	c	CUFF.37	CUFF.37.2	82	4.115101	2.005543	6.224659	22.024828	475	CUFF.37.1	1562
BnaA01g00900D	BnaA01g00900D	=	CUFF.39	CUFF.39.1	100	57.684340	52.821696	62.546983	306.371209	886	CUFF.39.1	910
BnaA01g00770D	BnaA01g00770D	j	CUFF.40	CUFF.40.1	100	49.923335	46.942399	52.904271	263.867427	2409	CUFF.40.1	2042
BnaA01g00170D	BnaA01g00170D	=	CUFF.41	CUFF.41.1	100	14.272896	12.734499	15.811293	75.142192	1667	CUFF.41.1	1794
BnaA01g00180D	BnaA01g00180D	=	CUFF.42	CUFF.42.1	100	6.182150	5.114288	7.250013	32.585854	1407	CUFF.42.1	1296
BnaA01g00190D	BnaA01g00190D	j	CUFF.43	CUFF.43.1	100	104.126231	98.496730	109.755732	552.394499	2142	CUFF.43.1	2049
BnaA01g00200D	BnaA01g00200D	=	CUFF.44	CUFF.44.1	100	29.208502	27.323758	31.093245	154.952459	4032	CUFF.44.1	1433
BnaA01g00210D	BnaA01g00210D	j	CUFF.45	CUFF.45.1	36	15.325104	13.757426	16.892783	81.778597	2116	CUFF.45.2	2422
BnaA01g00210D	BnaA01g00210D	c	CUFF.45	CUFF.45.2	100	43.034081	40.183022	45.885139	229.640639	2140	CUFF.45.2	2422
-	-	u	CUFF.46	CUFF.46.1	100	29.662259	21.765355	37.559164	157.558885	331	CUFF.46.2	-
-	-	u	CUFF.46	CUFF.46.2	52	15.429549	11.128177	19.730921	81.958105	414	CUFF.46.2	-
BnaA01g00290D	BnaA01g00290D	c	CUFF.47	CUFF.47.1	100	1.139847	0.586940	1.692754	5.863166	976	CUFF.47.1	1995
BnaA01g05140D	BnaA01g05140D	=	CUFF.48	CUFF.48.1	100	7.263444	6.320524	8.206363	38.193304	2075	CUFF.48.1	1979
BnaA01g05130D	BnaA01g05130D	=	CUFF.49	CUFF.49.1	100	46.760266	41.690516	51.830015	247.099197	668	CUFF.49.1	1037
BnaA01g05220D	BnaA01g05220D	j	CUFF.50	CUFF.50.1	100	7.332791	6.390770	8.274811	38.575470	2133	CUFF.50.1	2154
BnaA01g05220D	BnaA01g05220D	c	CUFF.50	CUFF.50.2	61	4.506799	2.775039	6.238559	23.708829	609	CUFF.50.1	2154
BnaA01g05230D	BnaA01g05230D	j	CUFF.51	CUFF.51.1	100	4.385756	3.312065	5.459447	23.260019	1396	CUFF.51.3	1294
BnaA01g05230D	BnaA01g05230D	j	CUFF.51	CUFF.51.2	63	2.763869	1.751552	3.776186	14.658279	1206	CUFF.51.3	1294
BnaA01g05230D	BnaA01g05230D	j	CUFF.51	CUFF.51.3	42	1.820347	1.090360	2.550333	9.654275	1481	CUFF.51.3	1294
BnaA01g05230D	BnaA01g05230D	j	CUFF.51	CUFF.51.4	29	1.292343	0.565345	2.019341	6.853990	1258	CUFF.51.3	1294
BnaA01g06170D	BnaA01g06170D	=	CUFF.59	CUFF.59.1	100	2.934851	2.159453	3.710249	15.418035	1233	CUFF.59.1	1232
BnaA01g06160D	BnaA01g06160D	c	CUFF.61	CUFF.61.1	100	6.696521	4.326710	9.066333	35.602618	507	CUFF.61.2	1077
BnaA01g06160D	BnaA01g06160D	j	CUFF.61	CUFF.61.2	17	1.154860	0.396474	1.913246	6.139909	768	CUFF.61.2	1077
BnaA01g06160D	BnaA01g06160D	c	CUFF.62	CUFF.62.1	100	3.731318	2.102837	5.359799	19.027992	515	CUFF.62.1	1077
BnaA01g00340D	BnaA01g00340D	j	CUFF.52	CUFF.52.1	62	3.002851	2.377170	3.628533	15.509059	1986	CUFF.52.1	1971
BnaA01g00340D	BnaA01g00340D	c	CUFF.52	CUFF.52.2	100	4.880708	3.154775	6.606640	25.207770	648	CUFF.52.1	1971
BnaA01g00380D	BnaA01g00380D	=	CUFF.53	CUFF.53.1	100	2.644688	1.887938	3.401439	13.888165	1601	CUFF.53.1	2588
BnaA01g00380D	BnaA01g00380D	j	CUFF.53	CUFF.53.2	75	1.990675	1.232457	2.748892	10.453715	1461	CUFF.53.1	2588
BnaA01g00390D	BnaA01g00390D	c	CUFF.54	CUFF.54.1	81	50.364732	45.196684	55.532780	267.004344	774	CUFF.54.2	1711
BnaA01g00390D	BnaA01g00390D	c	CUFF.54	CUFF.54.2	100	62.505889	57.933055	67.078723	331.369655	1200	CUFF.54.2	1711
BnaA01g00400D	BnaA01g00400D	=	CUFF.55	CUFF.55.1	100	9.090913	7.283413	10.898413	46.387173	937	CUFF.56.1	1090
BnaA01g00400D	BnaA01g00400D	e	CUFF.56	CUFF.56.1	100	3.215090	2.225761	4.204418	16.405274	1191	CUFF.56.1	1090
BnaA01g00400D	BnaA01g00400D	p	CUFF.57	CUFF.57.1	100	2.355438	1.412412	3.298465	12.056685	763	CUFF.57.1	1090
BnaA01g00410D	BnaA01g00410D	=	CUFF.58	CUFF.58.1	100	24.363936	21.802210	26.925662	128.237091	1125	CUFF.58.1	1332
BnaA01g00420D	BnaA01g00420D	c	CUFF.60	CUFF.60.1	100	7.402867	6.327191	8.478542	38.766594	1649	CUFF.60.1	1671
BnaA01g00430D	BnaA01g00430D	j	CUFF.63	CUFF.63.1	85	2.251686	1.573707	2.929664	11.985349	1397	CUFF.63.1	1343
BnaA01g00430D	BnaA01g00430D	c	CUFF.63	CUFF.63.2	100	2.649563	1.567220	3.731906	14.103181	822	CUFF.63.1	1343
BnaA01g00440D	BnaA01g00440D	j	CUFF.64	CUFF.64.1	100	5.822204	5.022891	6.621516	31.199226	2924	CUFF.64.1	3486
BnaA01g00440D	BnaA01g00440D	j	CUFF.64	CUFF.64.2	71	4.160694	3.325302	4.996085	22.295753	2267	CUFF.64.1	3486
BnaA01g00450D	BnaA01g00450D	=	CUFF.65	CUFF.65.1	100	8.201449	6.213126	10.189772	40.945321	663	CUFF.65.1	805
BnaA01g00460D	BnaA01g00460D	j	CUFF.66	CUFF.66.1	100	9.813883	8.375864	11.251901	52.843898	1282	CUFF.66.1	1936
BnaA01g00480D	BnaA01g00480D	j	CUFF.67	CUFF.67.1	100	4.034253	3.184221	4.884284	21.114733	1420	CUFF.67.1	1029
BnaA01g00500D	BnaA01g00500D	j	CUFF.68	CUFF.68.1	100	12.043830	10.545321	13.542338	63.536319	1458	CUFF.68.1	1406
BnaA01g00570D	BnaA01g00570D	j	CUFF.69	CUFF.69.1	100	1.007755	0.588964	1.426546	5.368607	1466	CUFF.69.1	1419
BnaA01g00580D	BnaA01g00580D	=	CUFF.70	CUFF.70.1	100	5.764760	4.915119	6.614401	29.944286	1990	CUFF.70.1	1840
BnaA01g00600D	BnaA01g00600D	j	CUFF.71	CUFF.71.1	36	12.816913	11.598509	14.035316	67.411115	2919	CUFF.71.1	1542
BnaA01g00610D	BnaA01g00610D	=	CUFF.72	CUFF.72.1	100	71.518496	64.383909	78.653083	376.154666	581	CUFF.72.1	731
BnaA01g00640D	BnaA01g00640D	=	CUFF.73	CUFF.73.1	100	14.585283	9.169223	20.001343	78.708962	323	CUFF.73.1	258
BnaA01g00660D	BnaA01g00660D	j	CUFF.74	CUFF.74.1	23	3.764191	3.136404	4.391977	19.956088	2651	CUFF.74.1	2780
BnaA01g00650D	BnaA01g00650D	j	CUFF.74	CUFF.74.2	100	16.442811	14.168116	18.717505	87.172568	984	CUFF.74.1	1180
BnaA01g00660D	BnaA01g00660D	c	CUFF.75	CUFF.75.1	100	16.059215	14.432343	17.686086	84.774838	1710	CUFF.76.1	2780
BnaA01g00660D	BnaA01g00660D	e	CUFF.76	CUFF.76.1	100	61.488402	57.827778	65.149027	324.590554	2020	CUFF.76.1	2780
BnaA01g00680D	BnaA01g00680D	=	CUFF.77	CUFF.77.1	100	0.648616	0.288829	1.008404	3.359594	1230	CUFF.77.1	2280
BnaA01g00700D	BnaA01g00700D	e	CUFF.78	CUFF.78.1	100	5.529438	4.049233	7.009642	29.076690	1150	CUFF.79.1	2595
BnaA01g00700D	BnaA01g00700D	j	CUFF.79	CUFF.79.1	100	11.807398	10.560288	13.054508	62.089504	2304	CUFF.79.1	2595
BnaA01g00710D	BnaA01g00710D	=	CUFF.80	CUFF.80.1	100	10.473180	8.872670	12.073690	55.437954	1072	CUFF.80.1	594
-	-	u	CUFF.81	CUFF.81.1	100	5.364718	2.269875	8.459560	29.736958	341	CUFF.81.1	-
BnaA01g09770D	BnaA01g09770D	j	CUFF.82	CUFF.82.1	46	0.855887	0.270395	1.441379	4.676173	1100	CUFF.82.2	1113
BnaA01g09770D	BnaA01g09770D	=	CUFF.82	CUFF.82.2	100	1.875161	1.122178	2.628143	10.245019	1151	CUFF.82.2	1113
BnaA01g09760D	BnaA01g09760D	j	CUFF.83	CUFF.83.1	61	1.382418	0.734124	2.030711	7.282378	1101	CUFF.83.1	1047
BnaA01g09760D	BnaA01g09760D	j	CUFF.83	CUFF.83.2	100	2.266909	1.461555	3.072264	11.941754	1098	CUFF.83.1	1047
BnaA01g09860D	BnaA01g09860D	j	CUFF.84	CUFF.84.1	100	16.504481	15.111802	17.897159	87.581204	2500	CUFF.84.1	2398
BnaA01g09830D	BnaA01g09830D	j	CUFF.85	CUFF.85.1	60	6.453444	5.648103	7.258785	34.048531	2832	CUFF.85.1	2587
BnaA01g09830D	BnaA01g09830D	c	CUFF.85	CUFF.85.2	100	10.675580	9.266447	12.084713	56.324623	1645	CUFF.85.1	2587
BnaA01g09800D	BnaA01g09800D	=	CUFF.86	CUFF.86.1	100	7.496454	5.522697	9.470212	39.312741	691	CUFF.86.2	1111
BnaA01g09800D	BnaA01g09800D	j	CUFF.86	CUFF.86.2	64	4.802812	3.511159	6.094466	25.186803	911	CUFF.86.2	1111
BnaA01g09810D	BnaA01g09810D	c	CUFF.87	CUFF.87.1	100	2.509064	0.855677	4.162451	13.499858	459	CUFF.87.2	1891
BnaA01g09810D	BnaA01g09810D	j	CUFF.87	CUFF.87.2	65	1.631227	1.153479	2.108975	8.776711	1775	CUFF.87.2	1891
BnaA01g09820D	BnaA01g09820D	=	CUFF.88	CUFF.88.1	100	6.651946	5.965510	7.338382	35.153400	3640	CUFF.88.1	3297
BnaA01g10970D	BnaA01g10970D	o	CUFF.90	CUFF.90.1	100	0.665300	0.360140	0.970460	3.418307	1689	CUFF.90.1	1776
BnaA01g10910D	BnaA01g10910D	=	CUFF.89	CUFF.89.1	100	1.799178	1.059717	2.538638	10.016962	898	CUFF.89.1	726
BnaA01g10840D	BnaA01g10840D	j	CUFF.91	CUFF.91.1	100	2.768054	2.316364	3.219744	14.569294	3592	CUFF.91.1	3336
BnaA01g10840D	BnaA01g10840D	j	CUFF.91	CUFF.91.2	19	0.524872	0.284010	0.765733	2.762594	3553	CUFF.91.1	3336
BnaA01g10990D	BnaA01g10990D	j	CUFF.92	CUFF.92.1	30	1.203852	0.451127	1.956578	6.278465	923	CUFF.92.1	1007
BnaA01g10990D	BnaA01g10990D	=	CUFF.92	CUFF.92.2	100	3.996885	2.784198	5.209573	20.845001	923	CUFF.92.1	1007
BnaA01g11000D	BnaA01g11000D	=	CUFF.93	CUFF.93.1	100	41.226892	35.223365	47.230419	215.514941	468	CUFF.93.1	506
BnaA01g11030D	BnaA01g11030D	=	CUFF.94	CUFF.94.1	100	6.316303	5.041250	7.591357	32.998167	1011	CUFF.94.1	723
BnaA01g11020D	BnaA01g11020D	=	CUFF.95	CUFF.95.1	100	42.013325	35.361841	48.664810	225.355208	441	CUFF.95.1	697
-	-	u	CUFF.97	CUFF.97.1	100	34.872239	30.722311	39.022167	187.415324	844	CUFF.97.2	-
-	-	u	CUFF.97	CUFF.97.2	59	20.499015	17.439581	23.558449	110.168708	934	CUFF.97.2	-
BnaA01g10960D	BnaA01g10960D	o	CUFF.96	CUFF.96.1	96	0.753089	0.287992	1.218186	4.039608	1344	CUFF.96.2	2228
BnaA01g10960D	BnaA01g10960D	j	CUFF.96	CUFF.96.2	88	0.690193	0.426369	0.954017	3.702231	3362	CUFF.96.2	2228
BnaA01g10960D	BnaA01g10960D	j	CUFF.96	CUFF.96.3	100	0.786658	0.506679	1.066637	4.219675	3362	CUFF.96.2	2228
BnaA01g09370D	BnaA01g09370D	=	CUFF.98	CUFF.98.1	100	1.519015	1.164567	1.873464	7.851826	2768	CUFF.98.1	2041
BnaA01g09380D	BnaA01g09380D	=	CUFF.99	CUFF.99.1	100	19.490139	16.107367	22.872911	100.745000	604	CUFF.99.1	631
BnaA01g09390D	BnaA01g09390D	j	CUFF.100	CUFF.100.1	100	37.567372	32.104293	43.030452	200.987888	492	CUFF.100.1	837
BnaA01g09400D	BnaA01g09400D	=	CUFF.101	CUFF.101.1	100	10.689403	8.178063	13.200743	56.948026	605	CUFF.102.1	667
BnaA01g09400D	BnaA01g09400D	e	CUFF.102	CUFF.102.1	100	0.737202	0.308661	1.165744	3.927462	1218	CUFF.102.1	667
BnaA01g09410D	BnaA01g09410D	=	CUFF.103	CUFF.103.1	100	1.967996	0.916683	3.019308	10.482527	602	CUFF.103.1	519
BnaA01g09420D	BnaA01g09420D	o	CUFF.104	CUFF.104.1	100	2.145890	1.187307	3.104472	11.411123	722	CUFF.104.1	2750
BnaA01g09420D	BnaA01g09420D	e	CUFF.105	CUFF.105.1	100	2.265258	1.915452	2.615064	12.003535	3963	CUFF.105.1	2750
BnaA01g09430D	BnaA01g09430D	j	CUFF.106	CUFF.106.1	100	0.943818	0.620954	1.266682	4.846186	2074	CUFF.106.1	2181
BnaA01g09520D	BnaA01g09520D	e	CUFF.107	CUFF.107.1	100	1.749091	1.286975	2.211207	9.134009	1908	CUFF.107.1	1404
BnaA01g09530D	BnaA01g09530D	j	CUFF.108	CUFF.108.1	27	3.209369	2.407047	4.011692	17.169893	1447	CUFF.108.1	1635
BnaA01g09530D	BnaA01g09530D	c	CUFF.108	CUFF.108.2	100	11.837111	9.905714	13.768509	63.327687	977	CUFF.108.1	1635
BnaA01g09540D	BnaA01g09540D	=	CUFF.109	CUFF.109.1	100	46.751681	39.763179	53.740183	250.515559	444	CUFF.109.1	759
BnaA01g09550D	BnaA01g09550D	j	CUFF.110	CUFF.110.1	100	1.370188	1.077001	1.663375	7.089314	3599	CUFF.110.1	673
BnaA01g09570D	BnaA01g09570D	=	CUFF.111	CUFF.111.1	100	29.451399	27.086397	31.816401	145.256990	1684	CUFF.111.1	1293
BnaA01g09620D	BnaA01g09620D	=	CUFF.112	CUFF.112.1	100	8.512276	7.089372	9.935179	45.480819	1145	CUFF.112.1	955
BnaA01g09640D	BnaA01g09640D	j	CUFF.113	CUFF.113.1	100	4.408095	3.190221	5.625969	23.744669	986	CUFF.113.2	2275
BnaA01g09640D	BnaA01g09640D	j	CUFF.113	CUFF.113.2	69	3.063064	2.415890	3.710238	16.499517	1969	CUFF.113.2	2275
BnaA01g09640D	BnaA01g09640D	c	CUFF.113	CUFF.113.3	91	3.991153	2.481532	5.500773	21.498764	647	CUFF.113.2	2275
BnaA01g09650D	BnaA01g09650D	j	CUFF.114	CUFF.114.1	100	2.021459	1.680984	2.361934	10.620138	3692	CUFF.114.1	3370
BnaA01g09660D	BnaA01g09660D	x	CUFF.115	CUFF.115.1	100	1.106011	0.745506	1.466515	5.700673	1939	CUFF.115.1	981
BnaA01g09700D	BnaA01g09700D	=	CUFF.116	CUFF.116.1	100	0.687211	0.229705	1.144716	3.868632	922	CUFF.116.1	1216
BnaA01g09710D	BnaA01g09710D	j	CUFF.117	CUFF.117.1	19	1.375735	0.772827	1.978644	7.368662	1457	CUFF.117.2	2009
BnaA01g09710D	BnaA01g09710D	j	CUFF.117	CUFF.117.2	100	7.359508	6.293049	8.425968	39.418722	1786	CUFF.117.2	2009
BnaA01g09720D	BnaA01g09720D	=	CUFF.118	CUFF.118.1	100	1.195581	0.556896	1.834265	6.314850	838	CUFF.118.1	1196
BnaA01g09730D	BnaA01g09730D	j	CUFF.119	CUFF.119.1	100	21.619636	18.511237	24.728034	115.534946	731	CUFF.119.1	1632
BnaA01g09740D	BnaA01g09740D	j	CUFF.120	CUFF.120.1	21	6.143437	5.026740	7.260133	32.676405	1711	CUFF.120.1	1764
BnaA01g09740D	BnaA01g09740D	j	CUFF.120	CUFF.120.2	100	29.868291	27.111574	32.625008	158.866841	1339	CUFF.120.1	1764
BnaA01g12860D	BnaA01g12860D	=	CUFF.121	CUFF.121.1	100	5.260969	4.094794	6.427144	26.930335	1014	CUFF.121.1	893
BnaA01g12870D	BnaA01g12870D	j	CUFF.122	CUFF.122.1	14	0.431944	0.107215	0.756672	2.218957	1742	CUFF.122.1	1718
BnaA01g12870D	BnaA01g12870D	j	CUFF.122	CUFF.122.2	100	3.007798	2.321910	3.693686	15.451485	1742	CUFF.122.1	1718
-	-	u	CUFF.123	CUFF.123.1	100	0.709901	0.239006	1.180796	3.584611	935	CUFF.123.1	-
BnaA01g13090D	BnaA01g13090D	j	CUFF.124	CUFF.124.1	100	2.155665	1.653656	2.657674	11.264098	1972	CUFF.124.1	1929
BnaA01g13130D	BnaA01g13130D	j	CUFF.125	CUFF.125.1	100	2.447227	1.499089	3.395364	12.291327	804	CUFF.125.1	1714
BnaA01g13040D	BnaA01g13040D	j	CUFF.126	CUFF.126.1	100	18.507177	16.151862	20.862492	99.313702	992	CUFF.126.1	1236
BnaA01g13180D	BnaA01g13180D	j	CUFF.127	CUFF.127.1	100	1.319668	0.744313	1.895023	7.221932	1063	CUFF.127.1	1797
BnaA01g13170D	BnaA01g13170D	e	CUFF.128	CUFF.128.1	100	30.645570	28.260869	33.030272	160.866441	1325	CUFF.128.1	1156
BnaA01g13300D	BnaA01g13300D	=	CUFF.129	CUFF.129.1	100	7.953213	6.374250	9.532176	42.443523	913	CUFF.129.1	807
BnaA01g13220D	BnaA01g13220D	j	CUFF.130	CUFF.130.1	33	0.513625	0.250816	0.776434	2.736947	2513	CUFF.130.3	3394
BnaA01g13220D	BnaA01g13220D	j	CUFF.130	CUFF.130.2	46	0.717528	0.435996	0.999059	3.823484	3160	CUFF.130.3	3394
BnaA01g13220D	BnaA01g13220D	j	CUFF.130	CUFF.130.3	48	0.739560	0.459915	1.019205	3.940887	3243	CUFF.130.3	3394
BnaA01g13220D	BnaA01g13220D	c	CUFF.130	CUFF.130.4	100	1.551588	1.037516	2.065661	8.267935	1456	CUFF.130.4	3394
BnaA01g13080D	BnaA01g13080D	j	CUFF.131	CUFF.131.1	100	17.474914	15.240640	19.709189	91.731971	1062	CUFF.131.1	1185
BnaA01g13080D	BnaA01g13080D	x	CUFF.132	CUFF.132.1	100	4.012075	3.162219	4.861931	21.060793	1530	CUFF.132.1	1185
BnaA01g13320D	BnaA01g13320D	j	CUFF.134	CUFF.134.1	79	6.713583	5.568345	7.858821	35.917353	1632	CUFF.134.1	2881
BnaA01g13320D	BnaA01g13320D	=	CUFF.134	CUFF.134.2	100	8.501849	6.874198	10.129500	45.484493	1140	CUFF.134.1	2881
-	-	u	CUFF.133	CUFF.133.1	100	3.725073	2.246454	5.203693	18.905475	622	CUFF.135.1	-
-	-	u	CUFF.135	CUFF.135.1	100	1.070737	0.285290	1.856185	5.434202	714	CUFF.135.1	-
BnaA01g13390D	BnaA01g13390D	=	CUFF.136	CUFF.136.1	100	0.926183	0.532063	1.320304	4.483343	1494	CUFF.136.1	1471
BnaA01g13340D	BnaA01g13340D	j	CUFF.137	CUFF.137.1	24	0.973405	0.515112	1.431699	5.124300	1828	CUFF.137.1	1602
BnaA01g13340D	BnaA01g13340D	=	CUFF.137	CUFF.137.2	100	3.978055	3.174964	4.781146	20.941686	1753	CUFF.137.1	1602
BnaA01g13370D	BnaA01g13370D	=	CUFF.138	CUFF.138.1	100	6.927978	4.016453	9.839502	38.056941	457	CUFF.138.1	585
BnaA01g13370D	BnaA01g13370D	j	CUFF.138	CUFF.138.2	46	3.167124	0.853634	5.480614	17.397725	444	CUFF.138.1	585
BnaA01g13430D	BnaA01g13430D	j	CUFF.139	CUFF.139.1	100	4.411999	3.598753	5.225245	23.742290	1663	CUFF.139.1	1383
BnaA01g13400D	BnaA01g13400D	j	CUFF.140	CUFF.140.1	100	10.460690	9.440870	11.480511	54.984864	2233	CUFF.140.1	2163
BnaA01g13330D	BnaA01g13330D	j	CUFF.141	CUFF.141.1	45	7.207043	6.168403	8.245683	38.199374	1816	CUFF.141.1	1793
BnaA01g13330D	BnaA01g13330D	c	CUFF.141	CUFF.141.2	100	15.976691	13.798451	18.154931	84.680996	1038	CUFF.141.1	1793
BnaA01g13510D	BnaA01g13510D	=	CUFF.142	CUFF.142.1	100	3.854901	2.772736	4.937065	20.355339	899	CUFF.142.1	729
BnaA01g13480D	BnaA01g13480D	=	CUFF.144	CUFF.144.1	100	6.419543	5.280203	7.558884	33.917264	1473	CUFF.144.2	1508
BnaA01g13480D	BnaA01g13480D	j	CUFF.144	CUFF.144.2	19	1.209468	0.649754	1.769183	6.390153	1664	CUFF.144.2	1508
-	-	u	CUFF.143	CUFF.143.1	16	2.591728	0.669845	4.513612	13.862122	466	CUFF.143.1	-
-	-	u	CUFF.143	CUFF.143.2	100	16.174841	12.172271	20.177412	86.512784	466	CUFF.143.1	-
BnaA01g13310D	BnaA01g13310D	=	CUFF.145	CUFF.145.1	100	114.504537	107.678394	121.330680	596.159706	1190	CUFF.145.1	1160
BnaA01g12900D	BnaA01g12900D	c	CUFF.146	CUFF.146.1	100	33.448695	30.366745	36.530645	178.536296	1312	CUFF.146.3	1909
BnaA01g12900D	BnaA01g12900D	j	CUFF.146	CUFF.146.2	32	10.797142	9.139449	12.454836	57.631000	1613	CUFF.146.3	1909
BnaA01g12900D	BnaA01g12900D	j	CUFF.146	CUFF.146.3	27	8.961247	7.775006	10.147489	47.831699	2063	CUFF.146.3	1909
BnaA01g12920D	BnaA01g12920D	j	CUFF.147	CUFF.147.1	100	0.671917	0.321753	1.022081	3.473882	1343	CUFF.147.1	2097
BnaA01g12930D	BnaA01g12930D	j	CUFF.148	CUFF.148.1	95	4.035172	3.368244	4.702100	20.970141	2290	CUFF.148.1	2298
BnaA01g12930D	BnaA01g12930D	c	CUFF.148	CUFF.148.2	100	4.266247	2.839850	5.692644	22.171001	757	CUFF.148.1	2298
BnaA01g13000D	BnaA01g13000D	=	CUFF.149	CUFF.149.1	100	5.081458	3.515763	6.647153	27.480046	671	CUFF.149.1	768
BnaA01g13020D	BnaA01g13020D	e	CUFF.150	CUFF.150.1	100	4.475223	2.619260	6.331185	23.748959	571	CUFF.151.1	1119
BnaA01g13020D	BnaA01g13020D	j	CUFF.151	CUFF.151.1	100	8.790931	7.396099	10.185763	46.651415	1264	CUFF.151.1	1119
BnaA01g13460D	BnaA01g13460D	=	CUFF.152	CUFF.152.1	100	1.869823	1.327900	2.411746	9.768654	1522	CUFF.152.1	1498
BnaA01g13470D	BnaA01g13470D	=	CUFF.153	CUFF.153.1	100	43.138941	40.319690	45.958193	228.011454	2061	CUFF.153.1	2341
BnaA01g15060D	BnaA01g15060D	j	CUFF.154	CUFF.154.1	100	4.742468	4.094429	5.390507	25.221332	2749	CUFF.154.1	2785
BnaA01g15080D	BnaA01g15080D	p	CUFF.155	CUFF.155.1	100	3.746919	0.659116	6.834722	20.572911	311	CUFF.155.1	1316
BnaA01g15090D	BnaA01g15090D	c	CUFF.156	CUFF.156.1	100	1.710750	0.855768	2.565733	9.134138	715	CUFF.156.1	1156
BnaA01g15100D	BnaA01g15100D	j	CUFF.157	CUFF.157.1	32	1.221288	0.612989	1.829587	6.444619	1099	CUFF.157.1	1028
BnaA01g15100D	BnaA01g15100D	=	CUFF.157	CUFF.157.2	100	3.799150	2.660415	4.937885	20.047753	912	CUFF.157.1	1028
BnaA01g15080D	BnaA01g15080D	=	CUFF.158	CUFF.158.1	100	9.868611	8.438977	11.298246	52.629678	1221	CUFF.158.1	1316
-	-	u	CUFF.159	CUFF.159.1	100	1.634963	0.817482	2.452445	7.990649	722	CUFF.159.1	-
BnaA01g15240D	BnaA01g15240D	=	CUFF.160	CUFF.160.1	100	1.070652	0.546017	1.595287	5.721290	1070	CUFF.160.1	1357
BnaA01g15130D	BnaA01g15130D	=	CUFF.161	CUFF.161.1	100	20.782066	19.728524	21.835607	109.421846	3948	CUFF.161.1	3991
BnaA01g15280D	BnaA01g15280D	j	CUFF.162	CUFF.162.1	100	4.487310	2.848776	6.125844	23.956634	568	CUFF.162.1	566
BnaA01g15310D	BnaA01g15310D	=	CUFF.163	CUFF.163.1	100	1.104508	0.746606	1.462409	5.738851	2031	CUFF.163.1	2062
BnaA01g15070D	BnaA01g15070D	j	CUFF.164	CUFF.164.1	100	3.235277	2.715676	3.754879	17.143822	3737	CUFF.164.2	4377
BnaA01g15070D	BnaA01g15070D	j	CUFF.164	CUFF.164.2	69	2.248325	1.825358	2.671292	11.913936	4121	CUFF.164.2	4377
BnaA01g15070D	BnaA01g15070D	j	CUFF.164	CUFF.164.3	84	2.708084	1.863218	3.552951	14.350212	1467	CUFF.164.2	4377
BnaA01g15070D	BnaA01g15070D	c	CUFF.164	CUFF.164.4	75	2.423643	1.624241	3.223046	12.842951	1464	CUFF.164.2	4377
BnaA01g15320D	BnaA01g15320D	=	CUFF.165	CUFF.165.1	100	10.143251	8.736874	11.549628	52.642232	1293	CUFF.165.1	1106
BnaA01g15300D	BnaA01g15300D	c	CUFF.166	CUFF.166.1	96	6.219422	4.684048	7.754795	32.898605	947	CUFF.166.2	1430
BnaA01g15300D	BnaA01g15300D	j	CUFF.166	CUFF.166.2	100	6.511213	5.287259	7.735166	34.442077	1347	CUFF.166.2	1430
BnaA01g15380D	BnaA01g15380D	o	CUFF.167	CUFF.167.1	100	0.875389	0.408381	1.342397	4.003799	1086	CUFF.167.1	1347
BnaA01g15330D	BnaA01g15330D	j	CUFF.169	CUFF.169.1	100	0.726655	0.335159	1.118152	3.822152	1387	CUFF.169.1	2378
BnaA01g15330D	BnaA01g15330D	j	CUFF.169	CUFF.169.2	72	0.523123	0.176426	0.869820	2.751586	1386	CUFF.169.1	2378
BnaA01g15360D	BnaA01g15360D	j	CUFF.168	CUFF.168.1	100	5.668718	3.999326	7.338109	31.125380	661	CUFF.168.1	753
BnaA01g15390D	BnaA01g15390D	j	CUFF.171	CUFF.171.1	26	4.229702	1.701148	6.758256	23.174056	474	CUFF.171.2	629
BnaA01g15390D	BnaA01g15390D	=	CUFF.171	CUFF.171.2	100	16.127359	12.074209	20.180508	88.359967	480	CUFF.171.2	629
BnaA01g15250D	BnaA01g15250D	=	CUFF.170	CUFF.170.1	100	26.639837	24.240533	29.039142	138.413223	1421	CUFF.170.1	1953
BnaA01g15140D	BnaA01g15140D	j	CUFF.172	CUFF.172.1	100	10.214682	9.302135	11.127229	54.537341	3389	CUFF.172.1	2266
BnaA01g15480D	BnaA01g15480D	=	CUFF.174	CUFF.174.1	100	1.948010	1.398733	2.497286	10.454242	1534	CUFF.174.1	1538
BnaA01g15410D	BnaA01g15410D	j	CUFF.175	CUFF.175.1	19	4.957815	2.693991	7.221638	26.485847	554	CUFF.175.2	1425
BnaA01g15410D	BnaA01g15410D	j	CUFF.175	CUFF.175.2	100	26.041864	21.650727	30.433001	139.121940	559	CUFF.175.2	1425
BnaA01g15400D	BnaA01g15400D	j	CUFF.173	CUFF.173.1	100	0.768199	0.322997	1.213401	3.977100	1011	CUFF.173.1	606
BnaA01g15410D	BnaA01g15410D	j	CUFF.176	CUFF.176.1	100	13.862940	10.979624	16.746257	74.528252	728	CUFF.176.2	1425
BnaA01g15410D	BnaA01g15410D	j	CUFF.176	CUFF.176.2	30	4.123167	2.487977	5.758357	22.166469	783	CUFF.176.2	1425
BnaA01g15410D	BnaA01g15410D	c	CUFF.176	CUFF.176.3	28	3.830139	2.200574	5.459704	20.591128	764	CUFF.176.2	1425
BnaA01g15450D	BnaA01g15450D	j	CUFF.177	CUFF.177.1	65	3.202843	2.458648	3.947037	16.785343	2157	CUFF.177.1	2407
BnaA01g15450D	BnaA01g15450D	j	CUFF.177	CUFF.177.2	100	4.930136	4.077340	5.782932	25.837681	2153	CUFF.177.1	2407
BnaA01g15450D	BnaA01g15450D	j	CUFF.177	CUFF.177.3	74	3.668019	2.889806	4.446232	19.223221	2121	CUFF.177.1	2407
BnaA01g16390D	BnaA01g16390D	e	CUFF.178	CUFF.178.1	100	4.056108	2.523279	5.588936	22.010574	585	CUFF.178.1	569
BnaA01g16410D	BnaA01g16410D	c	CUFF.179	CUFF.179.1	100	0.651134	0.239788	1.062480	3.501804	1036	CUFF.179.1	2065
BnaA01g16360D	BnaA01g16360D	j	CUFF.180	CUFF.180.1	100	3.252267	2.652965	3.851569	17.151240	2179	CUFF.180.1	1946
BnaA01g16400D	BnaA01g16400D	e	CUFF.181	CUFF.181.1	100	1.806766	1.228135	2.385397	9.548592	1649	CUFF.181.1	1455
BnaA01g16400D	BnaA01g16400D	=	CUFF.182	CUFF.182.1	100	6.800273	5.548648	8.051897	35.938816	1257	CUFF.181.1	1455
BnaA01g16750D	BnaA01g16750D	j	CUFF.183	CUFF.183.1	100	2.713460	1.970192	3.456728	14.296607	1261	CUFF.183.1	1887
BnaA01g16750D	BnaA01g16750D	c	CUFF.184	CUFF.184.1	100	4.410259	2.755755	6.064764	23.846308	571	CUFF.184.1	1887
-	-	u	CUFF.185	CUFF.185.1	100	1.527805	0.541320	2.514289	7.986313	561	CUFF.185.1	-
BnaA01g17040D	BnaA01g17040D	=	CUFF.186	CUFF.186.1	100	4.512147	2.776529	6.247765	23.911119	544	CUFF.186.1	508
BnaA01g17060D	BnaA01g17060D	=	CUFF.187	CUFF.187.1	100	2.434852	1.808730	3.060973	13.430733	1529	CUFF.187.1	1598
BnaA01g17050D	BnaA01g17050D	=	CUFF.188	CUFF.188.1	100	15.245811	13.894254	16.597369	80.552128	1912	CUFF.188.1	1860
BnaA01g17100D	BnaA01g17100D	c	CUFF.189	CUFF.189.1	100	1.945576	0.931656	2.959495	9.891230	619	CUFF.189.1	902
-	-	u	CUFF.191	CUFF.191.1	27	1.940570	0.758318	3.122821	10.369821	733	CUFF.191.2	-
-	-	u	CUFF.191	CUFF.191.2	24	1.720875	0.884741	2.557010	9.195839	931	CUFF.191.2	-
-	-	u	CUFF.191	CUFF.191.3	15	1.060029	0.239862	1.880197	5.664478	829	CUFF.191.2	-
-	-	u	CUFF.191	CUFF.191.4	100	7.098942	4.971527	9.226357	37.934608	679	CUFF.191.2	-
BnaA01g17020D	BnaA01g17020D	o	CUFF.190	CUFF.190.1	100	46.856019	42.452400	51.259638	251.185203	843	CUFF.190.1	1997
BnaA01g17130D	BnaA01g17130D	j	CUFF.192	CUFF.192.1	13	0.434257	0.028154	0.840361	2.283916	1213	CUFF.192.1	2182
BnaA01g17130D	BnaA01g17130D	c	CUFF.192	CUFF.192.2	100	3.246053	2.366681	4.125425	17.072157	1213	CUFF.192.1	2182
BnaA01g17130D	BnaA01g17130D	j	CUFF.193	CUFF.193.1	38	0.678657	0.136429	1.220886	3.452305	995	CUFF.193.1	2182
BnaA01g17130D	BnaA01g17130D	c	CUFF.193	CUFF.193.2	100	1.805343	1.031893	2.578793	9.183715	995	CUFF.193.1	2182
BnaA01g17150D	BnaA01g17150D	e	CUFF.194	CUFF.194.1	100	0.590074	0.136070	1.044077	3.113596	1163	CUFF.194.1	1248
BnaA01g17150D	BnaA01g17150D	j	CUFF.195	CUFF.195.1	100	2.487747	1.431725	3.543768	13.126895	816	CUFF.194.1	1248
BnaA01g17150D	BnaA01g17150D	x	CUFF.196	CUFF.196.1	61	0.786860	0.220138	1.353582	4.151960	1047	CUFF.196.2	1248
BnaA01g17150D	BnaA01g17150D	x	CUFF.196	CUFF.196.2	100	1.298584	0.611527	1.985640	6.852134	1078	CUFF.196.2	1248
BnaA01g17140D	BnaA01g17140D	j	CUFF.197	CUFF.197.1	100	3.719946	3.156387	4.283505	19.834964	2966	CUFF.197.1	2550
BnaA01g17140D	BnaA01g17140D	j	CUFF.197	CUFF.197.2	86	3.192798	2.500587	3.885008	17.024179	1867	CUFF.197.1	2550
BnaA01g17210D	BnaA01g17210D	=	CUFF.198	CUFF.198.1	100	5.267568	2.214801	8.320334	24.638833	338	CUFF.198.1	171
BnaA01g17200D	BnaA01g17200D	=	CUFF.199	CUFF.199.1	100	4.401685	3.000444	5.802925	22.465319	693	CUFF.199.1	743
-	-	u	CUFF.201	CUFF.201.1	100	1.195832	0.574877	1.816787	6.404017	900	CUFF.201.1	-
BnaA01g17240D	BnaA01g17240D	o	CUFF.200	CUFF.200.1	100	1.533735	0.743266	2.324205	8.157031	754	CUFF.200.1	528
-	-	u	CUFF.202	CUFF.202.1	100	2.614489	1.499667	3.729311	13.801602	654	CUFF.202.1	-
-	-	u	CUFF.203	CUFF.203.1	100	25.586891	23.235111	27.938670	133.397183	1160	CUFF.203.1	-
BnaA01g17350D	BnaA01g17350D	e	CUFF.204	CUFF.204.1	100	2.903144	1.876861	3.929428	14.979202	860	CUFF.204.1	761
BnaA01g17350D	BnaA01g17350D	=	CUFF.205	CUFF.205.1	100	37.200693	31.340609	43.060778	191.942469	475	CUFF.204.1	761
BnaA01g17170D	BnaA01g17170D	=	CUFF.206	CUFF.206.1	100	54.742717	51.303884	58.181550	285.390877	1882	CUFF.206.1	1744
BnaA01g17400D	BnaA01g17400D	j	CUFF.207	CUFF.207.1	25	1.426468	0.677310	2.175627	7.440276	980	CUFF.207.1	796
BnaA01g17400D	BnaA01g17400D	j	CUFF.207	CUFF.207.2	27	1.552060	0.633418	2.470701	8.095345	818	CUFF.207.1	796
BnaA01g17400D	BnaA01g17400D	=	CUFF.207	CUFF.207.3	100	5.792588	4.192335	7.392840	30.213395	818	CUFF.207.1	796
BnaA01g17450D	BnaA01g17450D	=	CUFF.208	CUFF.208.1	100	2.450819	1.956833	2.944805	13.015079	2238	CUFF.208.1	2297
BnaA01g17290D	BnaA01g17290D	e	CUFF.209	CUFF.209.1	100	8.321149	5.561141	11.081156	43.584792	458	CUFF.209.1	315
BnaA01g17480D	BnaA01g17480D	j	CUFF.210	CUFF.210.1	33	1.054081	0.570830	1.537332	5.467211	1436	CUFF.210.1	1481
BnaA01g17480D	BnaA01g17480D	j	CUFF.210	CUFF.210.2	100	3.232838	2.368706	4.096970	16.767785	1210	CUFF.210.1	1481
BnaA01g17460D	BnaA01g17460D	j	CUFF.211	CUFF.211.1	10	2.228346	1.320292	3.136400	11.567726	1122	CUFF.211.1	1101
BnaA01g17460D	BnaA01g17460D	=	CUFF.211	CUFF.211.2	100	21.955786	19.311978	24.599594	113.976244	1007	CUFF.211.1	1101
BnaA01g17410D	BnaA01g17410D	j	CUFF.212	CUFF.212.1	100	5.711945	5.079520	6.344371	29.952614	3593	CUFF.212.1	1827
BnaA01g17490D	BnaA01g17490D	j	CUFF.215	CUFF.215.1	21	1.250062	0.733444	1.766680	6.660248	1775	CUFF.215.1	5829
BnaA01g17490D	BnaA01g17490D	c	CUFF.215	CUFF.215.2	100	5.927351	4.961057	6.893644	31.580538	1775	CUFF.215.1	5829
BnaA01g17490D	BnaA01g17490D	j	CUFF.213	CUFF.213.1	11	0.422840	0.135384	0.710295	2.210928	2046	CUFF.213.1	5829
BnaA01g17490D	BnaA01g17490D	c	CUFF.213	CUFF.213.2	100	3.764382	3.071240	4.457524	19.683070	2045	CUFF.213.1	5829
BnaA01g17490D	BnaA01g17490D	c	CUFF.214	CUFF.214.1	100	3.916688	2.812609	5.020767	20.973714	1059	CUFF.214.1	5829
BnaA01g17490D	BnaA01g17490D	j	CUFF.214	CUFF.214.2	40	1.568513	0.806064	2.330963	8.399328	1059	CUFF.214.1	5829
BnaA01g17550D	BnaA01g17550D	c	CUFF.216	CUFF.216.1	100	1.929646	1.261686	2.597607	10.138381	1110	CUFF.216.1	2377
BnaA01g17550D	BnaA01g17550D	c	CUFF.217	CUFF.217.1	100	1.192267	0.684008	1.700525	6.519170	1172	CUFF.217.1	2377
BnaA01g17500D	BnaA01g17500D	j	CUFF.218	CUFF.218.1	81	6.256364	5.080978	7.431749	33.174127	1368	CUFF.218.1	1229
BnaA01g17500D	BnaA01g17500D	=	CUFF.218	CUFF.218.2	100	7.727025	5.943492	9.510557	40.972249	873	CUFF.218.1	1229
BnaA01g17510D	BnaA01g17510D	j	CUFF.220	CUFF.220.1	100	3.166631	2.155747	4.177515	16.629915	1063	CUFF.220.3	2565
BnaA01g17510D	BnaA01g17510D	j	CUFF.220	CUFF.220.2	54	1.718090	0.923133	2.513048	9.022742	1122	CUFF.220.3	2565
BnaA01g17510D	BnaA01g17510D	j	CUFF.220	CUFF.220.3	66	2.092635	1.629529	2.555742	10.989707	2857	CUFF.220.3	2565
BnaA01g17510D	BnaA01g17510D	j	CUFF.220	CUFF.220.4	25	0.778980	0.365385	1.192576	4.090902	1880	CUFF.220.3	2565
BnaA01g17560D	BnaA01g17560D	j	CUFF.219	CUFF.219.1	26	2.423820	1.501589	3.346051	12.707239	1192	CUFF.219.1	1285
BnaA01g17560D	BnaA01g17560D	j	CUFF.219	CUFF.219.2	100	9.378772	7.808613	10.948932	49.169614	1192	CUFF.219.1	1285
BnaA01g17590D	BnaA01g17590D	=	CUFF.230	CUFF.230.1	100	3.584162	2.828554	4.339770	18.740949	1481	CUFF.230.1	1065
BnaA01g17660D	BnaA01g17660D	j	CUFF.234	CUFF.234.1	100	4.613896	2.900338	6.327454	25.088073	548	CUFF.234.1	618
BnaA01g16780D	BnaA01g16780D	e	CUFF.221	CUFF.221.1	100	9.559534	8.168740	10.950328	50.471879	1343	CUFF.221.1	2366
BnaA01g16780D	BnaA01g16780D	j	CUFF.222	CUFF.222.1	100	124.072809	115.036709	133.108908	655.072474	691	CUFF.221.1	2366
BnaA01g16800D	BnaA01g16800D	=	CUFF.223	CUFF.223.1	100	3.422357	2.557607	4.287106	17.003434	1178	CUFF.223.1	291
BnaA01g16840D	BnaA01g16840D	=	CUFF.224	CUFF.224.1	100	3.060302	2.228013	3.892590	16.765731	1176	CUFF.224.1	1086
BnaA01g16850D	BnaA01g16850D	=	CUFF.225	CUFF.225.1	100	14.415785	12.248338	16.583232	76.273964	909	CUFF.225.1	942
BnaA01g16860D	BnaA01g16860D	=	CUFF.226	CUFF.226.1	100	98.496132	86.905499	110.086764	528.570205	401	CUFF.226.1	505
BnaA01g16870D	BnaA01g16870D	=	CUFF.227	CUFF.227.1	100	3.638132	2.863694	4.412569	19.073646	1597	CUFF.227.2	1719
BnaA01g16870D	BnaA01g16870D	j	CUFF.227	CUFF.227.2	19	0.691186	0.334916	1.047455	3.623681	1751	CUFF.227.2	1719
BnaA01g16940D	BnaA01g16940D	c	CUFF.228	CUFF.228.1	100	5.349603	2.123671	8.575535	21.053147	325	CUFF.228.1	938
BnaA01g16960D	BnaA01g16960D	=	CUFF.229	CUFF.229.1	100	2.939718	1.934091	3.945344	14.777523	827	CUFF.229.1	840
BnaA01g16970D	BnaA01g16970D	j	CUFF.231	CUFF.231.1	100	3.933813	3.106113	4.761512	20.895333	1446	CUFF.231.1	942
BnaA01g16990D	BnaA01g16990D	=	CUFF.232	CUFF.232.1	100	3.067680	2.161513	3.973846	16.752381	980	CUFF.232.1	1026
BnaA01g17000D	BnaA01g17000D	c	CUFF.233	CUFF.233.1	100	1.604478	0.904416	2.304540	8.867439	901	CUFF.233.1	1179
BnaA01g17010D	BnaA01g17010D	o	CUFF.235	CUFF.235.1	100	6.728134	4.443574	9.012695	36.134558	501	CUFF.235.1	948
BnaA01g17580D	BnaA01g17580D	j	CUFF.236	CUFF.236.1	56	5.911341	5.149182	6.673501	31.438083	2693	CUFF.236.1	2723
BnaA01g17580D	BnaA01g17580D	c	CUFF.236	CUFF.236.2	100	10.611407	8.610821	12.611994	56.434281	881	CUFF.236.1	2723
-	-	u	CUFF.237	CUFF.237.1	100	4.780023	2.858997	6.701048	25.133238	509	CUFF.237.1	-
BnaA01g17700D	BnaA01g17700D	=	CUFF.238	CUFF.238.1	100	1.726690	0.920533	2.532847	8.348782	811	CUFF.238.1	871
BnaA01g17630D	BnaA01g17630D	j	CUFF.239	CUFF.239.1	20	3.077202	2.253601	3.900803	16.329418	1762	CUFF.239.1	1902
BnaA01g17630D	BnaA01g17630D	j	CUFF.239	CUFF.239.2	100	15.194056	13.518059	16.870054	80.628468	1679	CUFF.239.1	1902
BnaA01g17690D	BnaA01g17690D	=	CUFF.240	CUFF.240.1	100	18.090592	16.515748	19.665436	94.639346	2141	CUFF.240.1	1974
BnaA01g17750D	BnaA01g17750D	j	CUFF.241	CUFF.241.1	100	3.319366	2.639490	3.999242	17.459542	1840	CUFF.241.1	1819
BnaA01g17750D	BnaA01g17750D	j	CUFF.241	CUFF.241.2	91	3.015542	1.855978	4.175106	15.861458	789	CUFF.241.1	1819
BnaA01g17810D	BnaA01g17810D	e	CUFF.242	CUFF.242.1	100	3.329773	2.706050	3.953497	17.895063	1933	CUFF.242.1	1164
BnaA01g17760D	BnaA01g17760D	j	CUFF.243	CUFF.243.1	31	0.336033	0.071739	0.600327	1.761254	1808	CUFF.243.1	1842
BnaA01g17760D	BnaA01g17760D	=	CUFF.243	CUFF.243.2	100	1.074710	0.645260	1.504161	5.632889	1808	CUFF.243.1	1842
BnaA01g17760D	BnaA01g17760D	j	CUFF.243	CUFF.243.3	54	0.581507	0.181997	0.981017	3.047859	1452	CUFF.243.1	1842
BnaA01g17740D	BnaA01g17740D	=	CUFF.244	CUFF.244.1	100	7.184652	6.306347	8.062957	37.492380	2131	CUFF.244.1	2387
BnaA01g17780D	BnaA01g17780D	j	CUFF.245	CUFF.245.1	100	3.770443	2.199425	5.341461	20.237102	552	CUFF.245.1	722
BnaA01g17790D	BnaA01g17790D	j	CUFF.246	CUFF.246.1	100	1.693491	0.885255	2.501727	8.864375	793	CUFF.246.1	847
BnaA01g17870D	BnaA01g17870D	j	CUFF.247	CUFF.247.1	100	1.649320	0.938083	2.360556	9.313053	928	CUFF.247.1	1503
BnaA01g17860D	BnaA01g17860D	=	CUFF.248	CUFF.248.1	100	8.631309	7.631384	9.631234	45.287246	1976	CUFF.248.1	2006
BnaA01g17930D	BnaA01g17930D	=	CUFF.249	CUFF.249.1	100	8.816121	7.116686	10.515556	46.276191	889	CUFF.249.1	942
BnaA01g17910D	BnaA01g17910D	=	CUFF.250	CUFF.250.1	100	6.382109	5.436486	7.327731	33.443245	1695	CUFF.250.1	1528
BnaA01g17890D	BnaA01g17890D	=	CUFF.251	CUFF.251.1	100	11.514527	9.747042	13.282012	61.998326	1141	CUFF.251.2	1201
BnaA01g17890D	BnaA01g17890D	j	CUFF.251	CUFF.251.2	13	1.463960	0.710787	2.217133	7.882485	1243	CUFF.251.2	1201
BnaA01g17570D	BnaA01g17570D	=	CUFF.252	CUFF.252.1	100	288.479493	273.685506	303.273479	1528.302545	991	CUFF.252.1	1347
-	-	u	CUFF.256	CUFF.256.1	100	1.156387	0.469671	1.843103	5.556825	737	CUFF.256.1	-
BnaA01g17950D	BnaA01g17950D	=	CUFF.253	CUFF.253.1	100	11.008591	9.470919	12.546263	57.824230	1286	CUFF.254.1	1346
BnaA01g17950D	BnaA01g17950D	e	CUFF.254	CUFF.254.1	100	1.373405	0.826919	1.919891	7.214010	1316	CUFF.254.1	1346
BnaA01g17960D	BnaA01g17960D	e	CUFF.255	CUFF.255.1	100	6.797456	5.779980	7.814933	35.408914	1578	CUFF.255.1	933
BnaA01g17980D	BnaA01g17980D	=	CUFF.257	CUFF.257.1	100	12.989679	11.122067	14.857292	68.355011	1059	CUFF.257.1	1121
BnaA01g18330D	BnaA01g18330D	=	CUFF.258	CUFF.258.1	100	1.376553	0.688276	2.064829	7.297465	813	CUFF.258.1	855
BnaA01g18340D	BnaA01g18340D	e	CUFF.259	CUFF.259.1	100	0.770946	0.306048	1.235844	3.657953	944	CUFF.259.1	3379
BnaA01g18340D	BnaA01g18340D	e	CUFF.261	CUFF.261.1	100	0.576030	0.304307	0.847752	3.078803	1785	CUFF.261.1	3379
BnaA01g18280D	BnaA01g18280D	j	CUFF.260	CUFF.260.1	15	0.359024	0.067551	0.650496	1.882561	1718	CUFF.260.2	1848
BnaA01g18280D	BnaA01g18280D	j	CUFF.260	CUFF.260.2	100	2.335625	1.760564	2.910686	12.246983	1844	CUFF.260.2	1848
BnaA01g18350D	BnaA01g18350D	=	CUFF.263	CUFF.263.1	100	6.892396	5.075281	8.709511	36.919564	690	CUFF.263.1	686
BnaA01g18340D	BnaA01g18340D	j	CUFF.262	CUFF.262.1	100	32.653302	26.634450	38.672154	177.323581	426	CUFF.262.1	3379
BnaA01g18320D	BnaA01g18320D	j	CUFF.264	CUFF.264.1	100	11.678789	10.351247	13.006331	61.737138	1781	CUFF.264.1	1884
BnaA01g18390D	BnaA01g18390D	x	CUFF.265	CUFF.265.1	100	13.340416	10.908886	15.771946	70.117010	688	CUFF.265.1	748
BnaA01g18380D	BnaA01g18380D	=	CUFF.266	CUFF.266.1	100	10.954579	9.085643	12.823515	57.067905	914	CUFF.266.1	970
BnaA01g18360D	BnaA01g18360D	j	CUFF.267	CUFF.267.1	100	11.749018	10.706876	12.791161	62.263097	3028	CUFF.267.1	2976
BnaA01g18410D	BnaA01g18410D	=	CUFF.268	CUFF.268.1	100	9.598573	7.888468	11.308679	49.608144	942	CUFF.268.1	1360
BnaA01g18460D	BnaA01g18460D	=	CUFF.269	CUFF.269.1	100	3.115400	2.014070	4.216730	17.051671	754	CUFF.269.1	981
BnaA01g18470D	BnaA01g18470D	=	CUFF.270	CUFF.270.1	100	1.756582	1.093051	2.420113	9.257867	1055	CUFF.270.1	1176
BnaA01g18480D	BnaA01g18480D	j	CUFF.271	CUFF.271.1	43	0.956818	0.621644	1.291992	5.023963	2996	CUFF.271.1	2968
BnaA01g18480D	BnaA01g18480D	j	CUFF.271	CUFF.271.2	100	2.247905	1.789472	2.706338	11.803070	2996	CUFF.271.1	2968
BnaA01g18430D	BnaA01g18430D	j	CUFF.272	CUFF.272.1	64	8.113856	5.129676	11.098036	43.980511	460	CUFF.272.2	1269
BnaA01g18430D	BnaA01g18430D	=	CUFF.272	CUFF.272.2	100	12.619219	10.840494	14.397944	68.401476	1149	CUFF.272.2	1269
BnaA01g18580D	BnaA01g18580D	j	CUFF.273	CUFF.273.1	57	0.332091	0.132734	0.531447	1.776608	2419	CUFF.273.1	2518
BnaA01g18580D	BnaA01g18580D	j	CUFF.273	CUFF.273.2	100	0.587085	0.327386	0.846785	3.140770	2395	CUFF.273.1	2518
BnaA01g18580D	BnaA01g18580D	j	CUFF.273	CUFF.273.3	85	0.500793	0.131422	0.870164	2.679126	1305	CUFF.273.1	2518
BnaA01g18620D	BnaA01g18620D	j	CUFF.274	CUFF.274.1	100	0.942525	0.420138	1.464913	4.849939	973	CUFF.274.1	852
BnaA01g18630D	BnaA01g18630D	j	CUFF.275	CUFF.275.1	33	0.859523	0.423114	1.295933	4.634587	1888	CUFF.275.2	2175
BnaA01g18630D	BnaA01g18630D	=	CUFF.275	CUFF.275.2	100	2.590918	1.981834	3.200001	13.970342	2041	CUFF.275.2	2175
BnaA01g18690D	BnaA01g18690D	j	CUFF.276	CUFF.276.1	35	0.407570	0.087149	0.727992	2.146015	1654	CUFF.276.2	1910
BnaA01g18690D	BnaA01g18690D	j	CUFF.276	CUFF.276.2	45	0.522508	0.195432	0.849584	2.751207	1811	CUFF.276.2	1910
BnaA01g18690D	BnaA01g18690D	=	CUFF.276	CUFF.276.3	100	1.156325	0.704214	1.608435	6.088496	1811	CUFF.276.2	1910
BnaA01g18670D	BnaA01g18670D	x	CUFF.277	CUFF.277.1	100	9.624648	8.431395	10.817900	50.382060	1777	CUFF.277.1	1207
BnaA01g18650D	BnaA01g18650D	=	CUFF.278	CUFF.278.1	100	66.371522	63.332313	69.410731	350.545270	1661	CUFF.278.1	1470
BnaA01g18730D	BnaA01g18730D	o	CUFF.279	CUFF.279.1	100	1.539991	1.126077	1.953905	8.107408	2033	CUFF.279.1	7711
BnaA01g18730D	BnaA01g18730D	j	CUFF.280	CUFF.280.1	22	0.759239	0.538623	0.979854	4.023497	5337	CUFF.280.1	7711
BnaA01g18730D	BnaA01g18730D	c	CUFF.280	CUFF.280.2	100	3.441575	2.802604	4.080546	18.238228	2391	CUFF.280.1	7711
BnaA01g18730D	BnaA01g18730D	j	CUFF.280	CUFF.280.3	37	1.285282	1.002463	1.568101	6.811204	5337	CUFF.280.1	7711
BnaA01g18540D	BnaA01g18540D	c	CUFF.281	CUFF.281.1	100	114.350044	108.201733	120.498355	601.044268	1722	CUFF.281.1	2845
BnaA01g18770D	BnaA01g18770D	j	CUFF.282	CUFF.282.1	100	8.397155	7.481834	9.312477	44.585626	2698	CUFF.282.1	2485
BnaA01g18770D	BnaA01g18770D	j	CUFF.282	CUFF.282.2	91	7.637832	6.090801	9.184863	40.553916	1011	CUFF.282.1	2485
BnaA01g18860D	BnaA01g18860D	=	CUFF.283	CUFF.283.1	100	11.171708	9.879081	12.464336	59.325991	1789	CUFF.283.1	1817
-	-	u	CUFF.284	CUFF.284.1	100	0.742476	0.353549	1.131403	4.120635	1536	CUFF.285.1	-
-	-	u	CUFF.285	CUFF.285.1	100	0.445345	0.132009	0.758680	2.471599	1631	CUFF.285.1	-
BnaA01g18810D	BnaA01g18810D	j	CUFF.286	CUFF.286.1	100	15.096012	13.561546	16.630478	76.776607	1512	CUFF.286.1	1032
-	-	u	CUFF.287	CUFF.287.1	100	1.679939	0.887485	2.472392	8.741616	768	CUFF.287.1	-
BnaA01g19090D	BnaA01g19090D	j	CUFF.288	CUFF.288.1	100	2.123250	1.497681	2.748818	11.269407	1357	CUFF.288.1	1439
BnaA01g19120D	BnaA01g19120D	=	CUFF.289	CUFF.289.1	100	8.478944	7.243678	9.714210	45.032893	1464	CUFF.289.1	1245
-	-	u	CUFF.290	CUFF.290.1	100	7.762296	3.552740	11.971852	38.358303	312	CUFF.290.1	-
BnaA01g18800D	BnaA01g18800D	j	CUFF.291	CUFF.291.1	71	6.682729	5.340577	8.024881	35.249536	1459	CUFF.291.4	1032
BnaA01g18800D	BnaA01g18800D	j	CUFF.291	CUFF.291.2	100	9.449312	7.899667	10.998956	49.842489	1395	CUFF.291.4	1032
BnaA01g18800D	BnaA01g18800D	j	CUFF.291	CUFF.291.3	97	9.200616	7.662340	10.738891	48.530686	1585	CUFF.291.4	1032
BnaA01g18800D	BnaA01g18800D	j	CUFF.291	CUFF.291.4	69	6.536506	5.376757	7.696254	34.478248	1746	CUFF.291.4	1032
BnaA01g19150D	BnaA01g19150D	j	CUFF.294	CUFF.294.1	15	1.912859	0.786467	3.039251	9.969207	734	CUFF.294.2	799
BnaA01g19150D	BnaA01g19150D	=	CUFF.294	CUFF.294.2	100	13.139663	10.861281	15.418044	68.479700	819	CUFF.294.2	799
BnaA01g19130D	BnaA01g19130D	j	CUFF.293	CUFF.293.1	100	12.837937	11.260765	14.415109	67.740304	1414	CUFF.293.1	1449
BnaA01g19170D	BnaA01g19170D	j	CUFF.305	CUFF.305.1	24	0.556913	0.157811	0.956014	2.927378	1527	CUFF.305.1	1748
BnaA01g19170D	BnaA01g19170D	j	CUFF.305	CUFF.305.2	100	2.301460	1.586362	3.016558	12.097485	1511	CUFF.305.1	1748
BnaA01g19170D	BnaA01g19170D	j	CUFF.305	CUFF.305.3	24	0.559954	0.133309	0.986598	2.943362	1509	CUFF.305.1	1748
BnaA01g19170D	BnaA01g19170D	j	CUFF.305	CUFF.305.4	32	0.742776	0.278662	1.206890	3.904356	1500	CUFF.305.1	1748
BnaA01g18880D	BnaA01g18880D	j	CUFF.292	CUFF.292.1	13	2.350531	1.792325	2.908737	12.219561	2337	CUFF.292.1	1369
BnaA01g18880D	BnaA01g18880D	j	CUFF.292	CUFF.292.2	100	17.422343	15.852075	18.992611	90.572454	2134	CUFF.292.1	1369
BnaA01g18920D	BnaA01g18920D	e	CUFF.296	CUFF.296.1	100	15.581339	11.806844	19.355834	82.722648	464	CUFF.296.1	792
BnaA01g18920D	BnaA01g18920D	=	CUFF.297	CUFF.297.1	100	33.609541	23.589584	43.629498	178.435898	284	CUFF.296.1	792
BnaA01g18930D	BnaA01g18930D	j	CUFF.301	CUFF.301.1	100	3.659633	2.996370	4.322896	19.457273	2017	CUFF.301.1	2116
BnaA01g18940D	BnaA01g18940D	c	CUFF.302	CUFF.302.1	100	4.479870	3.355166	5.604574	23.925578	967	CUFF.302.1	1333
BnaA01g18950D	BnaA01g18950D	e	CUFF.304	CUFF.304.1	100	0.950427	0.559803	1.341052	4.707042	1488	CUFF.304.1	1002
BnaA01g18960D	BnaA01g18960D	j	CUFF.306	CUFF.306.1	100	4.227080	3.624320	4.829839	22.642316	3079	CUFF.306.1	2029
BnaA01g18970D	BnaA01g18970D	j	CUFF.307	CUFF.307.1	100	3.414529	3.018282	3.810777	18.289897	5628	CUFF.307.1	4683
BnaA01g19210D	BnaA01g19210D	=	CUFF.311	CUFF.311.1	100	2.315936	1.662916	2.968956	12.092947	1328	CUFF.311.1	1363
BnaA01g19230D	BnaA01g19230D	j	CUFF.313	CUFF.313.1	43	0.743980	0.436313	1.051648	3.975844	2813	CUFF.313.2	2508
BnaA01g19230D	BnaA01g19230D	j	CUFF.313	CUFF.313.2	68	1.166975	0.798335	1.535615	6.236337	2838	CUFF.313.2	2508
BnaA01g19230D	BnaA01g19230D	c	CUFF.313	CUFF.313.3	100	1.715008	1.209006	2.221011	9.165036	2101	CUFF.313.2	2508
BnaA01g19260D	BnaA01g19260D	=	CUFF.314	CUFF.314.1	100	1.958803	1.589230	2.328377	10.444354	3520	CUFF.314.1	3032
BnaA01g19270D	BnaA01g19270D	j	CUFF.315	CUFF.315.1	71	1.113539	0.676565	1.550513	5.937401	2135	CUFF.315.1	1270
BnaA01g19270D	BnaA01g19270D	j	CUFF.315	CUFF.315.2	100	1.576510	1.050618	2.102402	8.405965	2044	CUFF.315.1	1270
BnaA01g19400D	BnaA01g19400D	=	CUFF.318	CUFF.318.1	100	4.005116	2.875801	5.134431	21.538679	868	CUFF.318.1	978
BnaA01g19410D	BnaA01g19410D	o	CUFF.319	CUFF.319.1	23	4.843652	2.367820	7.319484	25.893445	489	CUFF.319.1	624
BnaA01g19410D	BnaA01g19410D	=	CUFF.319	CUFF.319.2	100	20.675551	16.302932	25.048169	110.528421	489	CUFF.319.1	624
BnaA01g17990D	BnaA01g17990D	j	CUFF.295	CUFF.295.1	100	6.035120	4.623504	7.446735	32.295288	1184	CUFF.295.1	1918
BnaA01g17990D	BnaA01g17990D	j	CUFF.295	CUFF.295.2	43	2.621474	1.716022	3.526926	14.028101	1184	CUFF.295.1	1918
BnaA01g17990D	BnaA01g17990D	=	CUFF.295	CUFF.295.3	71	4.296806	2.991790	5.601821	22.993177	1070	CUFF.295.1	1918
BnaA01g18000D	BnaA01g18000D	e	CUFF.298	CUFF.298.1	100	0.855985	0.417571	1.294399	4.514312	1335	CUFF.298.1	826
BnaA01g18000D	BnaA01g18000D	=	CUFF.299	CUFF.299.1	100	6.495909	5.077160	7.914658	34.258254	939	CUFF.298.1	826
BnaA01g18010D	BnaA01g18010D	=	CUFF.300	CUFF.300.1	100	13.176487	11.643381	14.709594	69.979504	1536	CUFF.300.1	1694
BnaA01g18030D	BnaA01g18030D	=	CUFF.303	CUFF.303.1	100	10.414173	8.406690	12.421656	55.543253	789	CUFF.303.1	888
BnaA01g18070D	BnaA01g18070D	e	CUFF.308	CUFF.308.1	100	2.868602	1.957985	3.779218	15.033378	1157	CUFF.309.1	1288
BnaA01g18070D	BnaA01g18070D	j	CUFF.309	CUFF.309.1	100	0.995613	0.407239	1.583987	5.217674	1219	CUFF.309.1	1288
BnaA01g18070D	BnaA01g18070D	j	CUFF.310	CUFF.310.1	62	0.301931	0.089163	0.514699	1.643342	2421	CUFF.310.1	1288
BnaA01g18070D	BnaA01g18070D	j	CUFF.310	CUFF.310.2	100	0.483623	0.227541	0.739705	2.632251	2356	CUFF.310.1	1288
BnaA01g18090D	BnaA01g18090D	j	CUFF.312	CUFF.312.1	68	3.342365	2.293828	4.390902	17.292637	1077	CUFF.312.1	1200
BnaA01g18090D	BnaA01g18090D	j	CUFF.312	CUFF.312.2	23	1.125930	0.478250	1.773611	5.825307	911	CUFF.312.1	1200
BnaA01g18090D	BnaA01g18090D	j	CUFF.312	CUFF.312.3	100	4.920688	3.513436	6.327940	25.458522	927	CUFF.312.1	1200
BnaA01g18130D	BnaA01g18130D	e	CUFF.320	CUFF.320.1	100	1.136523	0.743108	1.529938	5.888589	1719	CUFF.320.1	1395
BnaA01g18160D	BnaA01g18160D	=	CUFF.321	CUFF.321.1	100	40.154237	37.492156	42.816318	212.084624	2106	CUFF.321.1	2416
BnaA01g18180D	BnaA01g18180D	e	CUFF.322	CUFF.322.1	100	0.768717	0.342177	1.195258	4.113930	1680	CUFF.322.1	1737
BnaA01g18180D	BnaA01g18180D	=	CUFF.323	CUFF.323.1	100	6.555382	5.409393	7.701371	35.082308	1413	CUFF.322.1	1737
BnaA01g19450D	BnaA01g19450D	j	CUFF.325	CUFF.325.1	20	2.674777	1.905392	3.444162	14.365979	1845	CUFF.325.1	2073
BnaA01g19450D	BnaA01g19450D	j	CUFF.325	CUFF.325.2	100	13.328090	11.799807	14.856372	71.583922	1756	CUFF.325.1	2073
BnaA01g19390D	BnaA01g19390D	=	CUFF.324	CUFF.324.1	100	20.595269	18.005293	23.185246	108.648149	973	CUFF.324.2	2604
BnaA01g19390D	BnaA01g19390D	j	CUFF.324	CUFF.324.2	14	2.784208	1.791272	3.777145	14.687794	1066	CUFF.324.2	2604
BnaA01g19550D	BnaA01g19550D	j	CUFF.346	CUFF.346.1	100	1.090047	0.485398	1.694696	5.637576	828	CUFF.346.1	940
BnaA01g19640D	BnaA01g19640D	j	CUFF.350	CUFF.350.1	100	1.182512	0.629778	1.735247	5.996420	1075	CUFF.350.1	1103
BnaA01g19540D	BnaA01g19540D	j	CUFF.352	CUFF.352.1	19	1.015019	0.442249	1.587788	5.408681	1501	CUFF.352.2	1600
BnaA01g19540D	BnaA01g19540D	=	CUFF.352	CUFF.352.2	100	5.455298	4.437392	6.473205	29.069380	1532	CUFF.352.2	1600
BnaA01g19650D	BnaA01g19650D	=	CUFF.357	CUFF.357.1	100	4.821865	3.758778	5.884952	25.643914	1095	CUFF.357.1	1179
BnaA01g19700D	BnaA01g19700D	j	CUFF.361	CUFF.361.1	30	1.365622	0.737048	1.994195	7.304134	1300	CUFF.361.1	1019
BnaA01g19700D	BnaA01g19700D	=	CUFF.361	CUFF.361.2	100	4.595120	3.490999	5.699241	24.577357	1216	CUFF.361.1	1019
BnaA01g19700D	BnaA01g19700D	j	CUFF.361	CUFF.361.3	29	1.316344	0.652657	1.980031	7.040567	1193	CUFF.361.1	1019
BnaA01g19000D	BnaA01g19000D	j	CUFF.329	CUFF.329.1	37	0.734645	0.334797	1.134493	3.877859	1910	CUFF.329.1	1065
BnaA01g19000D	BnaA01g19000D	j	CUFF.329	CUFF.329.2	100	1.966350	1.365178	2.567522	10.379471	1759	CUFF.329.1	1065
BnaA01g19000D	BnaA01g19000D	j	CUFF.329	CUFF.329.3	91	1.794657	1.113220	2.476094	9.473180	1571	CUFF.329.1	1065
BnaA01g19000D	BnaA01g19000D	j	CUFF.329	CUFF.329.4	47	0.931877	0.503241	1.360513	4.918956	1855	CUFF.329.1	1065
BnaA01g19000D	BnaA01g19000D	x	CUFF.332	CUFF.332.1	100	3.551986	2.139655	4.964316	18.749321	779	CUFF.332.1	1065
BnaA01g19010D	BnaA01g19010D	j	CUFF.336	CUFF.336.1	100	7.492740	5.343634	9.641846	40.010970	600	CUFF.336.1	868
BnaA01g19010D	BnaA01g19010D	j	CUFF.336	CUFF.336.2	21	1.605204	0.006916	3.203492	8.571733	467	CUFF.336.1	868
BnaA01g19010D	BnaA01g19010D	e	CUFF.337	CUFF.337.1	100	1.455772	0.543034	2.368510	7.773772	597	CUFF.336.1	868
BnaA01g19020D	BnaA01g19020D	j	CUFF.341	CUFF.341.1	94	2.201798	1.585369	2.818228	11.686561	1787	CUFF.341.1	1551
BnaA01g19020D	BnaA01g19020D	j	CUFF.341	CUFF.341.2	42	0.988722	0.521311	1.456134	5.247876	1784	CUFF.341.1	1551
BnaA01g19020D	BnaA01g19020D	j	CUFF.341	CUFF.341.3	100	2.344785	1.494666	3.194905	12.445497	1235	CUFF.341.1	1551
BnaA01g19040D	BnaA01g19040D	e	CUFF.358	CUFF.358.1	100	12.869397	10.688185	15.050610	68.064898	860	CUFF.359.1	1028
BnaA01g19040D	BnaA01g19040D	=	CUFF.359	CUFF.359.1	100	90.500266	84.037389	96.963142	478.646455	901	CUFF.359.1	1028
BnaA01g19590D	BnaA01g19590D	=	CUFF.354	CUFF.354.1	100	2.636055	1.858769	3.413340	13.242594	1111	CUFF.354.1	1083
BnaA01g19600D	BnaA01g19600D	e	CUFF.360	CUFF.360.1	100	2.093987	1.067903	3.120071	11.088115	663	CUFF.360.1	459
BnaA01g19280D	BnaA01g19280D	j	CUFF.338	CUFF.338.1	100	1.790568	0.967690	2.613446	9.644479	967	CUFF.338.1	1497
BnaA01g19280D	BnaA01g19280D	j	CUFF.338	CUFF.338.2	52	0.934773	0.253717	1.615829	5.034938	906	CUFF.338.1	1497
BnaA01g19300D	BnaA01g19300D	j	CUFF.342	CUFF.342.1	100	9.772843	8.246805	11.298881	51.701229	1290	CUFF.342.2	1510
BnaA01g19300D	BnaA01g19300D	j	CUFF.342	CUFF.342.2	52	5.097711	3.996910	6.198512	26.968398	1372	CUFF.342.2	1510
-	-	u	CUFF.345	CUFF.345.1	100	11.432805	10.292373	12.573237	60.863346	1981	CUFF.345.1	-
BnaA01g19330D	BnaA01g19330D	j	CUFF.347	CUFF.347.1	18	1.196851	0.847840	1.545862	6.300855	3241	CUFF.347.1	2766
BnaA01g19330D	BnaA01g19330D	j	CUFF.347	CUFF.347.2	100	6.636115	5.846550	7.425680	34.936002	2931	CUFF.347.1	2766
BnaA01g19340D	BnaA01g19340D	j	CUFF.351	CUFF.351.1	100	16.290037	13.547188	19.032887	86.905871	704	CUFF.351.1	971
BnaA01g19380D	BnaA01g19380D	o	CUFF.355	CUFF.355.1	100	3.248584	2.754893	3.742275	17.219722	2974	CUFF.355.1	2571
BnaA01g19710D	BnaA01g19710D	j	CUFF.362	CUFF.362.1	89	4.716377	3.490339	5.942416	24.666125	1127	CUFF.362.1	1181
BnaA01g19710D	BnaA01g19710D	j	CUFF.362	CUFF.362.2	100	5.315507	3.910346	6.720667	27.799505	990	CUFF.362.1	1181
BnaA01g19860D	BnaA01g19860D	c	CUFF.365	CUFF.365.1	100	11.943258	9.197336	14.689180	61.342309	554	CUFF.365.1	763
-	-	u	CUFF.370	CUFF.370.1	100	0.308440	0.181714	0.435165	1.616770	5181	CUFF.370.1	-
-	-	u	CUFF.371	CUFF.371.1	100	0.347745	0.124007	0.571483	1.822801	2644	CUFF.370.1	-
-	-	u	CUFF.372	CUFF.372.1	100	0.296879	0.107971	0.485787	1.556172	2962	CUFF.372.1	-
BnaA01g19870D	BnaA01g19870D	=	CUFF.373	CUFF.373.1	100	25.452406	23.405613	27.499198	135.009757	1904	CUFF.373.1	1987
BnaA01g19970D	BnaA01g19970D	=	CUFF.375	CUFF.375.1	100	4.293313	3.689653	4.896972	22.994815	2608	CUFF.375.1	2056
BnaA01g19990D	BnaA01g19990D	e	CUFF.374	CUFF.374.1	100	1.557780	1.133278	1.982281	8.172082	1986	CUFF.374.1	1263
BnaA01g19880D	BnaA01g19880D	e	CUFF.367	CUFF.367.1	100	2.862788	1.935748	3.789828	15.280623	938	CUFF.367.1	1214
BnaA01g20060D	BnaA01g20060D	=	CUFF.377	CUFF.377.1	100	1.723654	1.302505	2.144803	9.127841	2220	CUFF.377.1	2300
BnaA01g20040D	BnaA01g20040D	c	CUFF.378	CUFF.378.1	100	1.844533	1.347439	2.341626	9.675107	1741	CUFF.378.1	3343
BnaA01g20080D	BnaA01g20080D	=	CUFF.380	CUFF.380.1	100	2.683387	1.916845	3.449929	14.083588	1472	CUFF.380.1	1435
BnaA01g20080D	BnaA01g20080D	o	CUFF.381	CUFF.381.1	100	1.242551	0.590786	1.894317	6.521453	1258	CUFF.380.1	1435
BnaA01g20230D	BnaA01g20230D	=	CUFF.383	CUFF.383.1	100	17.749856	14.587315	20.912397	95.512850	590	CUFF.383.1	700
BnaA01g20220D	BnaA01g20220D	j	CUFF.385	CUFF.385.1	53	1.197414	0.504056	1.890772	6.320907	1118	CUFF.385.2	1206
BnaA01g20220D	BnaA01g20220D	j	CUFF.385	CUFF.385.2	65	1.473243	0.844851	2.101635	7.776953	1371	CUFF.385.2	1206
BnaA01g20220D	BnaA01g20220D	=	CUFF.385	CUFF.385.3	40	0.893313	0.285265	1.501362	4.715621	1202	CUFF.385.2	1206
BnaA01g20220D	BnaA01g20220D	j	CUFF.385	CUFF.385.4	100	2.249542	1.399299	3.099785	11.874880	1219	CUFF.385.2	1206
BnaA01g20260D	BnaA01g20260D	e	CUFF.386	CUFF.386.1	100	4.781228	3.209483	6.352973	24.867714	671	CUFF.387.1	1126
BnaA01g20260D	BnaA01g20260D	=	CUFF.387	CUFF.387.1	100	1.314278	0.632089	1.996466	6.835708	1048	CUFF.387.1	1126
BnaA01g20260D	BnaA01g20260D	j	CUFF.387	CUFF.387.2	88	1.160265	0.482426	1.838105	6.034672	968	CUFF.387.1	1126
BnaA01g16420D	BnaA01g16420D	=	CUFF.316	CUFF.316.1	100	5.339512	4.696453	5.982570	28.321247	3505	CUFF.316.1	3562
BnaA01g16420D	BnaA01g16420D	x	CUFF.317	CUFF.317.1	100	11.693550	9.650425	13.736676	62.023639	971	CUFF.317.1	3562
BnaA01g16430D	BnaA01g16430D	=	CUFF.326	CUFF.326.1	100	343.347914	323.990715	362.705114	1837.681357	643	CUFF.327.1	877
BnaA01g16430D	BnaA01g16430D	e	CUFF.327	CUFF.327.1	100	26.900354	24.440992	29.359717	143.977224	1457	CUFF.327.1	877
BnaA01g16440D	BnaA01g16440D	=	CUFF.328	CUFF.328.1	100	30.354894	27.803299	32.906490	161.870913	1479	CUFF.328.1	1586
BnaA01g16450D	BnaA01g16450D	e	CUFF.330	CUFF.330.1	100	1.204804	0.537396	1.872213	6.158755	831	CUFF.331.1	1030
BnaA01g16450D	BnaA01g16450D	j	CUFF.331	CUFF.331.1	100	3.282559	2.245263	4.319854	16.779883	887	CUFF.331.1	1030
BnaA01g16460D	BnaA01g16460D	=	CUFF.333	CUFF.333.1	100	6.044956	4.975563	7.114349	30.925858	1368	CUFF.333.1	1164
BnaA01g16470D	BnaA01g16470D	o	CUFF.334	CUFF.334.1	100	5.908156	4.526031	7.290281	31.261647	989	CUFF.335.1	1215
BnaA01g16470D	BnaA01g16470D	o	CUFF.335	CUFF.335.1	100	1.826834	0.959083	2.694585	9.666272	1010	CUFF.335.1	1215
BnaA01g16490D	BnaA01g16490D	j	CUFF.339	CUFF.339.1	27	0.840534	0.240449	1.440619	4.453230	1046	CUFF.339.2	1012
BnaA01g16490D	BnaA01g16490D	=	CUFF.339	CUFF.339.2	100	3.105885	2.143937	4.067832	16.455279	1055	CUFF.339.2	1012
BnaA01g16510D	BnaA01g16510D	j	CUFF.340	CUFF.340.1	100	3.332047	2.197349	4.466745	17.831397	765	CUFF.340.1	1290
BnaA01g16510D	BnaA01g16510D	j	CUFF.343	CUFF.343.1	100	2.896193	2.198648	3.593738	15.199833	1658	CUFF.343.1	1290
BnaA01g16520D	BnaA01g16520D	=	CUFF.344	CUFF.344.1	100	0.927502	0.648701	1.206304	4.867729	3197	CUFF.344.1	2277
BnaA01g16530D	BnaA01g16530D	=	CUFF.348	CUFF.348.1	100	1.201153	0.648900	1.753407	6.064065	1062	CUFF.348.1	1049
BnaA01g16540D	BnaA01g16540D	=	CUFF.349	CUFF.349.1	100	3.053536	2.112168	3.994904	15.770388	951	CUFF.349.1	2305
BnaA01g16560D	BnaA01g16560D	=	CUFF.353	CUFF.353.1	100	11.335395	9.883446	12.787345	60.447238	1452	CUFF.353.1	1513
BnaA01g16570D	BnaA01g16570D	x	CUFF.356	CUFF.356.1	100	14.710316	11.769550	17.651081	74.653722	577	CUFF.356.1	432
BnaA01g16600D	BnaA01g16600D	=	CUFF.363	CUFF.363.1	100	2.507139	1.830996	3.183283	13.285481	1617	CUFF.363.1	2090
BnaA01g16600D	BnaA01g16600D	j	CUFF.363	CUFF.363.2	23	0.579394	0.180914	0.977873	3.070242	1576	CUFF.363.1	2090
BnaA01g16610D	BnaA01g16610D	=	CUFF.364	CUFF.364.1	100	1.408170	0.915381	1.900960	7.334498	1398	CUFF.364.1	1273
BnaA01g16620D	BnaA01g16620D	=	CUFF.366	CUFF.366.1	100	3.168585	1.122669	5.214500	17.124033	387	CUFF.366.1	592
BnaA01g16630D	BnaA01g16630D	j	CUFF.368	CUFF.368.1	24	1.245705	0.502425	1.988984	6.555993	955	CUFF.369.1	884
BnaA01g16630D	BnaA01g16630D	=	CUFF.368	CUFF.368.2	100	5.154265	3.702062	6.606468	27.126277	855	CUFF.369.1	884
BnaA01g16630D	BnaA01g16630D	j	CUFF.368	CUFF.368.3	38	1.942006	0.877800	3.006212	10.220544	789	CUFF.369.1	884
BnaA01g16630D	BnaA01g16630D	e	CUFF.369	CUFF.369.1	100	0.693798	0.323550	1.064047	3.651377	1525	CUFF.369.1	884
BnaA01g16640D	BnaA01g16640D	=	CUFF.376	CUFF.376.1	100	11.462711	9.482174	13.443247	60.956843	866	CUFF.376.1	918
BnaA01g16650D	BnaA01g16650D	=	CUFF.379	CUFF.379.1	100	4.328437	3.473549	5.183325	23.073308	1496	CUFF.379.1	1559
BnaA01g16660D	BnaA01g16660D	=	CUFF.382	CUFF.382.1	100	10.684159	9.294283	12.074035	56.101693	1482	CUFF.382.1	1623
BnaA01g16710D	BnaA01g16710D	=	CUFF.384	CUFF.384.1	29	1.964683	1.417874	2.511491	10.232621	2767	CUFF.384.1	2682
BnaA01g16710D	BnaA01g16710D	j	CUFF.384	CUFF.384.2	100	6.833627	5.948915	7.718339	35.591454	2698	CUFF.384.1	2682
BnaA01g16720D	BnaA01g16720D	j	CUFF.388	CUFF.388.1	93	4.423199	3.344130	5.502267	21.563454	1288	CUFF.389.1	1465
BnaA01g16720D	BnaA01g16720D	c	CUFF.388	CUFF.388.2	100	4.766138	3.059115	6.473162	23.235311	614	CUFF.389.1	1465
BnaA01g16720D	BnaA01g16720D	e	CUFF.389	CUFF.389.1	100	2.960355	2.197022	3.723689	14.431973	1648	CUFF.389.1	1465
BnaA01g20280D	BnaA01g20280D	=	CUFF.390	CUFF.390.1	100	2.829294	2.179855	3.478733	14.654594	1594	CUFF.390.1	1458
BnaA01g20290D	BnaA01g20290D	=	CUFF.391	CUFF.391.1	100	0.418781	0.148379	0.689182	2.273728	1420	CUFF.391.1	1458
BnaA01g20330D	BnaA01g20330D	j	CUFF.392	CUFF.392.1	100	0.822960	0.403766	1.242155	4.328743	1385	CUFF.392.1	522
BnaA01g20330D	BnaA01g20330D	x	CUFF.393	CUFF.393.1	100	8.679672	4.498733	12.860612	45.654781	333	CUFF.393.1	522
BnaA01g20360D	BnaA01g20360D	j	CUFF.394	CUFF.394.1	100	2.672581	2.097240	3.247923	14.213359	1933	CUFF.394.1	1886
BnaA01g20370D	BnaA01g20370D	j	CUFF.395	CUFF.395.1	100	5.235212	4.139715	6.330709	27.138319	1155	CUFF.395.1	1197
-	-	u	CUFF.398	CUFF.398.1	100	1.361697	0.709063	2.014330	7.362094	1148	CUFF.398.1	-
-	-	u	CUFF.398	CUFF.398.2	87	1.190237	0.548068	1.832405	6.435086	1068	CUFF.398.1	-
BnaA01g20390D	BnaA01g20390D	=	CUFF.400	CUFF.400.1	100	29.757857	25.869613	33.646101	157.989917	680	CUFF.400.1	1047
BnaA01g20430D	BnaA01g20430D	=	CUFF.403	CUFF.403.1	100	4.579864	3.242572	5.917157	25.217236	751	CUFF.403.1	210
BnaA01g20380D	BnaA01g20380D	e	CUFF.404	CUFF.404.1	100	25.239673	23.331446	27.147899	133.051691	2233	CUFF.404.1	1704
BnaA01g20420D	BnaA01g20420D	=	CUFF.406	CUFF.406.1	100	9.257943	8.177302	10.338584	48.430947	1828	CUFF.406.1	1695
BnaA01g20440D	BnaA01g20440D	=	CUFF.405	CUFF.405.1	100	2.073862	1.358232	2.789492	10.990364	1113	CUFF.405.1	1035
BnaA01g20450D	BnaA01g20450D	=	CUFF.407	CUFF.407.1	100	4.270291	3.260500	5.280081	22.359508	1084	CUFF.407.1	1083
BnaA01g19750D	BnaA01g19750D	e	CUFF.396	CUFF.396.1	100	1.357846	0.817754	1.897939	7.181276	1508	CUFF.396.1	1322
BnaA01g19750D	BnaA01g19750D	j	CUFF.397	CUFF.397.1	100	16.888680	14.716016	19.061345	89.319581	1078	CUFF.396.1	1322
BnaA01g19790D	BnaA01g19790D	j	CUFF.399	CUFF.399.1	100	8.243020	7.454934	9.031105	44.340402	3539	CUFF.399.1	3736
BnaA01g19810D	BnaA01g19810D	j	CUFF.401	CUFF.401.1	46	0.947896	0.584413	1.311379	5.022240	2909	CUFF.402.1	3037
BnaA01g19810D	BnaA01g19810D	j	CUFF.401	CUFF.401.2	100	2.064471	1.564016	2.564926	10.938194	2741	CUFF.402.1	3037
BnaA01g19810D	BnaA01g19810D	e	CUFF.402	CUFF.402.1	100	1.310613	0.925231	1.695994	6.944023	3053	CUFF.402.1	3037
-	-	u	CUFF.408	CUFF.408.1	47	1.119848	0.293849	1.945846	5.878276	717	CUFF.408.2	-
-	-	u	CUFF.408	CUFF.408.2	86	2.076465	1.092843	3.060087	10.899727	807	CUFF.408.2	-
-	-	u	CUFF.408	CUFF.408.3	100	2.402654	1.248432	3.556875	12.611948	717	CUFF.408.2	-
-	-	u	CUFF.409	CUFF.409.1	100	1.221210	0.605747	1.836673	6.431363	1203	CUFF.409.1	-
-	-	u	CUFF.410	CUFF.410.1	100	3.947439	2.934427	4.960451	20.788740	1178	CUFF.409.1	-
-	-	u	CUFF.411	CUFF.411.1	100	55.174497	51.017598	59.331396	291.379994	1159	CUFF.411.1	-
BnaA01g20770D	BnaA01g20770D	e	CUFF.412	CUFF.412.1	100	8.501586	7.553815	9.449357	45.457876	2154	CUFF.412.1	2166
-	-	u	CUFF.413	CUFF.413.1	100	9.191366	6.542642	11.840091	49.509306	511	CUFF.413.1	-
BnaA01g20890D	BnaA01g20890D	j	CUFF.414	CUFF.414.1	100	4.128410	3.296201	4.960619	21.660274	1497	CUFF.414.1	1523
-	-	u	CUFF.415	CUFF.415.1	100	2.490506	1.316899	3.664113	12.809510	605	CUFF.415.1	-
BnaA01g20900D	BnaA01g20900D	j	CUFF.416	CUFF.416.1	100	7.324099	5.462585	9.185613	39.048548	837	CUFF.416.3	1210
BnaA01g20900D	BnaA01g20900D	j	CUFF.416	CUFF.416.2	44	3.227896	1.832614	4.623177	17.209576	845	CUFF.416.3	1210
BnaA01g20900D	BnaA01g20900D	j	CUFF.416	CUFF.416.3	39	2.823865	1.662868	3.984861	15.055478	855	CUFF.416.3	1210
BnaA01g20800D	BnaA01g20800D	j	CUFF.417	CUFF.417.1	47	2.225121	1.600812	2.849430	11.717085	1800	CUFF.417.2	2048
BnaA01g20800D	BnaA01g20800D	=	CUFF.417	CUFF.417.2	100	4.701612	3.962471	5.440754	24.757846	2335	CUFF.417.2	2048
BnaA01g20950D	BnaA01g20950D	=	CUFF.421	CUFF.421.1	100	64.892661	57.316170	72.469151	349.375791	462	CUFF.421.1	701
BnaA01g20850D	BnaA01g20850D	o	CUFF.418	CUFF.418.1	47	0.923913	0.416903	1.430924	4.878164	1525	CUFF.419.1	2278
BnaA01g20850D	BnaA01g20850D	=	CUFF.418	CUFF.418.2	100	1.955671	1.271510	2.639832	10.325736	1494	CUFF.419.1	2278
BnaA01g20850D	BnaA01g20850D	j	CUFF.418	CUFF.418.3	36	0.708614	0.240422	1.176807	3.741409	1489	CUFF.419.1	2278
BnaA01g20850D	BnaA01g20850D	e	CUFF.419	CUFF.419.1	100	0.683596	0.254030	1.113162	3.609315	1562	CUFF.419.1	2278
BnaA01g20860D	BnaA01g20860D	e	CUFF.420	CUFF.420.1	100	2.784096	1.470793	4.097399	15.085584	557	CUFF.420.1	846
BnaA01g21060D	BnaA01g21060D	=	CUFF.422	CUFF.422.1	29	0.545890	0.211489	0.880291	2.790397	1913	CUFF.422.1	1451
BnaA01g21060D	BnaA01g21060D	j	CUFF.422	CUFF.422.2	100	1.853062	1.301768	2.404355	9.472189	1775	CUFF.422.1	1451
BnaA01g21080D	BnaA01g21080D	=	CUFF.424	CUFF.424.1	100	8.875287	7.402897	10.347677	45.826450	1053	CUFF.424.1	281
BnaA01g21070D	BnaA01g21070D	j	CUFF.425	CUFF.425.1	75	2.154691	1.557235	2.752147	11.048763	2185	CUFF.425.1	2122
BnaA01g21070D	BnaA01g21070D	=	CUFF.425	CUFF.425.2	100	2.867212	2.202202	3.532221	14.702404	2168	CUFF.425.1	2122
BnaA01g17720D	BnaA01g17720D	=	CUFF.423	CUFF.423.1	100	72.825356	69.079927	76.570785	385.455187	3175	CUFF.423.1	3200
BnaA01g21030D	BnaA01g21030D	o	CUFF.426	CUFF.426.1	100	1.495700	0.641576	2.349824	7.980312	851	CUFF.428.1	669
BnaA01g21030D	BnaA01g21030D	=	CUFF.428	CUFF.428.1	100	3.750597	2.655164	4.846031	20.011322	983	CUFF.428.1	669
BnaA01g21040D	BnaA01g21040D	j	CUFF.429	CUFF.429.1	44	2.036439	1.263174	2.809704	10.742527	1183	CUFF.429.3	1284
BnaA01g21040D	BnaA01g21040D	j	CUFF.429	CUFF.429.2	100	4.586140	3.337578	5.834702	24.192589	1182	CUFF.429.3	1284
BnaA01g21040D	BnaA01g21040D	j	CUFF.429	CUFF.429.3	89	4.083709	2.956997	5.210421	21.542191	1274	CUFF.429.3	1284
BnaA01g20960D	BnaA01g20960D	=	CUFF.427	CUFF.427.1	100	1.825527	1.310787	2.340267	9.859917	1621	CUFF.427.1	1139
BnaA01g20970D	BnaA01g20970D	=	CUFF.430	CUFF.430.1	100	39.006416	36.583796	41.429036	206.617667	1575	CUFF.430.1	1538
BnaA01g20980D	BnaA01g20980D	=	CUFF.431	CUFF.431.1	100	2.760814	2.258852	3.262776	14.665451	2417	CUFF.431.1	1332
BnaA01g21280D	BnaA01g21280D	j	CUFF.432	CUFF.432.1	100	0.880293	0.544024	1.216562	4.522013	2402	CUFF.432.4	1902
BnaA01g21280D	BnaA01g21280D	j	CUFF.432	CUFF.432.2	26	0.231362	0.036576	0.426148	1.188493	2454	CUFF.432.4	1902
BnaA01g21280D	BnaA01g21280D	j	CUFF.432	CUFF.432.3	46	0.401416	0.146298	0.656535	2.062051	2364	CUFF.432.4	1902
BnaA01g21280D	BnaA01g21280D	j	CUFF.432	CUFF.432.4	60	0.524149	0.254161	0.794137	2.692520	2499	CUFF.432.4	1902
BnaA01g21390D	BnaA01g21390D	=	CUFF.433	CUFF.433.1	100	1.856051	1.237402	2.474700	9.822900	1238	CUFF.433.1	1049
BnaA01g21380D	BnaA01g21380D	=	CUFF.434	CUFF.434.1	100	8.195946	6.769215	9.622678	43.261494	1035	CUFF.434.1	1136
BnaA01g21410D	BnaA01g21410D	c	CUFF.435	CUFF.435.1	100	25.441299	22.299190	28.583409	136.911762	761	CUFF.435.1	917
BnaA01g21410D	BnaA01g21410D	p	CUFF.436	CUFF.436.1	100	15.708537	13.114361	18.302713	84.407586	741	CUFF.436.1	917
BnaA01g21340D	BnaA01g21340D	j	CUFF.437	CUFF.437.1	100	31.178409	26.407466	35.949353	167.862217	536	CUFF.437.1	824
BnaA01g21440D	BnaA01g21440D	=	CUFF.438	CUFF.438.1	100	25.146105	23.135838	27.156372	132.952568	1490	CUFF.438.1	1649
-	-	u	CUFF.440	CUFF.440.1	100	4.271879	3.509771	5.033986	22.662827	1703	CUFF.440.1	-
BnaA01g21460D	BnaA01g21460D	j	CUFF.439	CUFF.439.1	100	0.824405	0.539519	1.109290	4.448296	2310	CUFF.439.1	2286
-	-	u	CUFF.441	CUFF.441.1	100	1.749578	0.840246	2.658910	9.215755	1043	CUFF.442.1	-
-	-	u	CUFF.442	CUFF.442.1	100	5.124756	3.927272	6.322239	26.994215	1151	CUFF.442.1	-
BnaA01g21520D	BnaA01g21520D	=	CUFF.443	CUFF.443.1	100	11.919552	10.028988	13.810116	62.608126	898	CUFF.443.1	861
-	-	u	CUFF.444	CUFF.444.1	100	2.047211	1.493650	2.600772	10.629695	1597	CUFF.444.1	-
BnaA01g21650D	BnaA01g21650D	=	CUFF.445	CUFF.445.1	100	1.096318	0.751106	1.441530	5.899974	2164	CUFF.445.1	1973
BnaA01g21650D	BnaA01g21650D	e	CUFF.446	CUFF.446.1	100	1.940127	0.970604	2.909650	10.441039	676	CUFF.445.1	1973
BnaA01g21630D	BnaA01g21630D	o	CUFF.448	CUFF.448.1	100	1.729541	1.429598	2.029483	9.156549	4046	CUFF.448.1	3408
BnaA01g21670D	BnaA01g21670D	=	CUFF.451	CUFF.451.1	100	11.728226	9.040938	14.415514	61.216294	562	CUFF.451.1	650
BnaA01g19460D	BnaA01g19460D	=	CUFF.447	CUFF.447.1	100	505.925731	482.279176	529.572286	2666.938981	1062	CUFF.447.1	1270
BnaA01g19470D	BnaA01g19470D	=	CUFF.449	CUFF.449.1	100	16.165916	13.792832	18.539000	86.013266	1007	CUFF.449.2	1113
BnaA01g19470D	BnaA01g19470D	j	CUFF.449	CUFF.449.2	70	11.296339	9.693986	12.898692	60.103925	1407	CUFF.449.2	1113
BnaA01g19490D	BnaA01g19490D	j	CUFF.450	CUFF.450.1	51	1.434404	0.302316	2.566492	7.475233	587	CUFF.450.2	468
BnaA01g19490D	BnaA01g19490D	j	CUFF.450	CUFF.450.2	100	2.809346	1.882450	3.736242	14.640583	993	CUFF.450.2	468
BnaA01g19500D	BnaA01g19500D	j	CUFF.452	CUFF.452.1	36	6.156232	4.886724	7.425740	32.484514	1652	CUFF.452.2	1619
BnaA01g19500D	BnaA01g19500D	j	CUFF.452	CUFF.452.2	100	17.105380	15.239622	18.971138	90.259745	1700	CUFF.452.2	1619
-	-	u	CUFF.453	CUFF.453.1	100	2.195098	1.250157	3.140039	11.815727	729	CUFF.453.1	-
BnaA01g21680D	BnaA01g21680D	j	CUFF.455	CUFF.455.1	100	3.411053	2.271632	4.550475	18.216698	1009	CUFF.455.2	378
BnaA01g21680D	BnaA01g21680D	j	CUFF.455	CUFF.455.2	93	3.184844	2.127671	4.242017	17.008628	1104	CUFF.455.2	378
BnaA01g21680D	BnaA01g21680D	o	CUFF.455	CUFF.455.3	69	2.344630	1.390868	3.298393	12.521477	985	CUFF.455.2	378
BnaA01g21680D	BnaA01g21680D	j	CUFF.455	CUFF.455.4	97	3.303522	1.931106	4.675938	17.642429	728	CUFF.455.2	378
-	-	u	CUFF.454	CUFF.454.1	100	3.330608	1.910432	4.750783	18.288002	564	CUFF.454.1	-
-	-	u	CUFF.456	CUFF.456.1	12	0.524220	0.109925	0.938515	2.782376	1333	CUFF.456.1	-
-	-	u	CUFF.456	CUFF.456.2	100	4.358665	3.321268	5.396063	23.134256	1168	CUFF.456.1	-
BnaA01g21730D	BnaA01g21730D	=	CUFF.457	CUFF.457.1	100	2.577510	1.885715	3.269305	13.870761	1323	CUFF.457.1	1254
BnaA01g21720D	BnaA01g21720D	j	CUFF.458	CUFF.458.1	100	16.911367	14.768612	19.054123	91.116778	1072	CUFF.458.1	1144
BnaA01g21750D	BnaA01g21750D	j	CUFF.461	CUFF.461.1	100	2.197725	1.650392	2.745059	11.850939	1751	CUFF.461.1	1787
BnaA01g21820D	BnaA01g21820D	j	CUFF.462	CUFF.462.1	100	0.982843	0.506094	1.459592	5.350338	1094	CUFF.462.1	1354
BnaA01g21850D	BnaA01g21850D	j	CUFF.466	CUFF.466.1	26	0.263931	0.033925	0.493936	1.408798	1960	CUFF.466.1	2371
BnaA01g21850D	BnaA01g21850D	j	CUFF.466	CUFF.466.2	100	1.003498	0.630557	1.376439	5.356435	1960	CUFF.466.1	2371
BnaA01g21860D	BnaA01g21860D	=	CUFF.472	CUFF.472.1	100	19.849594	17.419475	22.279713	105.598746	921	CUFF.472.1	1128
BnaA01g21450D	BnaA01g21450D	j	CUFF.475	CUFF.475.1	100	11.728696	10.164889	13.292503	61.998175	1223	CUFF.475.1	3864
BnaA01g21450D	BnaA01g21450D	j	CUFF.476	CUFF.476.1	100	12.979341	11.818058	14.140624	68.428087	2711	CUFF.476.1	3864
BnaA01g21870D	BnaA01g21870D	j	CUFF.483	CUFF.483.1	100	7.906896	6.749238	9.064553	42.534115	1535	CUFF.483.1	1591
BnaA01g21880D	BnaA01g21880D	x	CUFF.485	CUFF.485.1	100	7.487827	5.908830	9.066824	40.182971	874	CUFF.485.1	1486
BnaA01g21880D	BnaA01g21880D	j	CUFF.486	CUFF.486.1	100	4.117103	2.603202	5.631003	22.094183	613	CUFF.486.1	1486
BnaA01g21120D	BnaA01g21120D	=	CUFF.460	CUFF.460.1	100	3.588393	2.741917	4.434870	18.880079	1284	CUFF.460.1	1335
BnaA01g21140D	BnaA01g21140D	e	CUFF.463	CUFF.463.1	100	10.533552	9.348331	11.718773	54.555369	1749	CUFF.463.1	1616
BnaA01g21180D	BnaA01g21180D	=	CUFF.470	CUFF.470.1	100	81.031180	77.457047	84.605312	429.685875	1494	CUFF.470.1	1429
BnaA01g21220D	BnaA01g21220D	=	CUFF.471	CUFF.471.1	100	2.487174	1.841186	3.133163	12.643756	1462	CUFF.471.1	1215
BnaA01g21230D	BnaA01g21230D	j	CUFF.477	CUFF.477.1	100	125.011259	114.591256	135.431263	670.472038	545	CUFF.477.1	1114
BnaA01g21240D	BnaA01g21240D	=	CUFF.479	CUFF.479.1	100	2.459243	1.359436	3.559049	11.978851	640	CUFF.479.1	348
BnaA01g21250D	BnaA01g21250D	j	CUFF.490	CUFF.490.1	100	1.823316	1.393190	2.253443	9.687269	3039	CUFF.490.2	9408
BnaA01g21250D	BnaA01g21250D	j	CUFF.490	CUFF.490.2	88	1.602185	1.384582	1.819788	8.512401	9466	CUFF.490.2	9408
BnaA01g21250D	BnaA01g21250D	j	CUFF.490	CUFF.490.3	21	0.378357	0.256842	0.499873	2.010211	8941	CUFF.490.2	9408
BnaA01g21560D	BnaA01g21560D	j	CUFF.482	CUFF.482.1	100	1.810307	1.247951	2.372663	9.190534	1432	CUFF.482.1	1478
BnaA01g21580D	BnaA01g21580D	j	CUFF.489	CUFF.489.1	29	0.940356	0.404137	1.476575	4.917625	1361	CUFF.489.1	1572
BnaA01g21580D	BnaA01g21580D	j	CUFF.489	CUFF.489.2	100	3.293958	2.438514	4.149403	17.225868	1360	CUFF.489.1	1572
BnaA01g21620D	BnaA01g21620D	c	CUFF.492	CUFF.492.1	100	3.079605	2.130719	4.028491	16.834203	953	CUFF.492.1	1180
BnaA01g21990D	BnaA01g21990D	j	CUFF.495	CUFF.495.1	21	0.570924	0.183967	0.957881	3.028605	1465	CUFF.495.1	1137
BnaA01g21990D	BnaA01g21990D	j	CUFF.495	CUFF.495.2	100	2.721467	1.994992	3.447941	14.436681	1463	CUFF.495.1	1137
BnaA01g22010D	BnaA01g22010D	x	CUFF.496	CUFF.496.1	100	13.943743	7.398471	20.489016	75.760503	309	CUFF.496.1	288
BnaA01g22010D	BnaA01g22010D	=	CUFF.497	CUFF.497.1	100	6.461892	3.371771	9.552013	35.109379	417	CUFF.497.1	288
BnaA01g21690D	BnaA01g21690D	j	CUFF.499	CUFF.499.1	28	0.372125	0.206811	0.537439	1.982620	5802	CUFF.499.1	5358
BnaA01g21690D	BnaA01g21690D	j	CUFF.499	CUFF.499.2	64	0.846282	0.611472	1.081093	4.508853	5802	CUFF.499.1	5358
BnaA01g21690D	BnaA01g21690D	j	CUFF.499	CUFF.499.3	60	0.797099	0.563305	1.030893	4.246814	5729	CUFF.499.1	5358
BnaA01g21690D	BnaA01g21690D	j	CUFF.499	CUFF.499.4	100	1.318017	0.984015	1.652018	7.022176	4442	CUFF.499.1	5358
BnaA01g22030D	BnaA01g22030D	j	CUFF.502	CUFF.502.1	21	0.525558	0.295889	0.755227	2.788426	4014	CUFF.502.1	3641
BnaA01g22030D	BnaA01g22030D	j	CUFF.502	CUFF.502.2	18	0.449161	0.248406	0.649915	2.383089	4013	CUFF.502.1	3641
BnaA01g22030D	BnaA01g22030D	j	CUFF.502	CUFF.502.3	100	2.472262	2.053426	2.891097	13.116950	4014	CUFF.502.1	3641
BnaA01g21890D	BnaA01g21890D	j	CUFF.503	CUFF.503.1	46	3.767861	3.064422	4.471300	19.826886	2935	CUFF.503.1	2895
BnaA01g21890D	BnaA01g21890D	c	CUFF.503	CUFF.503.2	100	8.112869	7.080951	9.144787	42.690782	2567	CUFF.503.1	2895
-	-	u	CUFF.504	CUFF.504.1	100	27.827526	12.496817	43.158236	76.374264	215	CUFF.504.1	-
-	-	u	CUFF.508	CUFF.508.1	100	1.619825	0.929129	2.310521	8.794681	910	CUFF.508.1	-
BnaA01g20470D	BnaA01g20470D	j	CUFF.459	CUFF.459.1	53	4.741213	3.011452	6.470973	25.352983	617	CUFF.459.2	1243
BnaA01g20470D	BnaA01g20470D	j	CUFF.459	CUFF.459.2	100	8.952480	7.494275	10.410684	47.872156	1238	CUFF.459.2	1243
BnaA01g20470D	BnaA01g20470D	j	CUFF.459	CUFF.459.3	25	2.225889	1.201513	3.250265	11.902636	944	CUFF.459.2	1243
BnaA01g20480D	BnaA01g20480D	=	CUFF.464	CUFF.464.1	100	12.286345	10.866809	13.705881	65.454217	1652	CUFF.464.1	1954
BnaA01g20490D	BnaA01g20490D	o	CUFF.465	CUFF.465.1	100	3.906936	3.237138	4.576735	20.813793	2108	CUFF.465.1	660
BnaA01g20510D	BnaA01g20510D	o	CUFF.467	CUFF.467.1	100	0.563677	0.294540	0.832813	3.016918	2397	CUFF.467.1	1050
BnaA01g20500D	BnaA01g20500D	=	CUFF.468	CUFF.468.1	100	0.236888	0.035967	0.437809	1.267875	2329	CUFF.467.1	840
BnaA01g20510D	BnaA01g20510D	e	CUFF.469	CUFF.469.1	100	1.021969	0.420375	1.623563	5.469798	831	CUFF.467.1	1050
BnaA01g20520D	BnaA01g20520D	e	CUFF.473	CUFF.473.1	100	7.153494	5.987117	8.319871	38.203332	1553	CUFF.474.1	2920
BnaA01g20520D	BnaA01g20520D	=	CUFF.474	CUFF.474.1	100	8.519593	7.537939	9.501247	45.499003	2455	CUFF.474.1	2920
BnaA01g20530D	BnaA01g20530D	j	CUFF.478	CUFF.478.1	100	22.675884	20.186066	25.165701	119.905367	1188	CUFF.478.2	1903
BnaA01g20530D	BnaA01g20530D	j	CUFF.478	CUFF.478.2	16	3.560173	2.474207	4.646140	18.825458	1247	CUFF.478.2	1903
BnaA01g20550D	BnaA01g20550D	c	CUFF.480	CUFF.480.1	100	1.680906	1.119779	2.242033	8.840076	1357	CUFF.480.1	1872
BnaA01g20560D	BnaA01g20560D	=	CUFF.481	CUFF.481.1	100	2.742152	2.019293	3.465012	13.655908	1312	CUFF.481.1	1206
BnaA01g20600D	BnaA01g20600D	=	CUFF.484	CUFF.484.1	100	61.674563	54.349898	68.999228	336.236910	501	CUFF.484.1	807
BnaA01g20610D	BnaA01g20610D	=	CUFF.487	CUFF.487.1	100	3.154797	2.465914	3.843679	16.947604	1577	CUFF.487.1	1407
BnaA01g20620D	BnaA01g20620D	e	CUFF.488	CUFF.488.1	100	12.547085	7.207900	17.886270	68.487216	314	CUFF.488.1	991
BnaA01g20620D	BnaA01g20620D	c	CUFF.491	CUFF.491.1	100	4.869859	3.176555	6.563163	26.130466	593	CUFF.491.1	991
BnaA01g20630D	BnaA01g20630D	e	CUFF.493	CUFF.493.1	100	4.633015	3.682121	5.583910	24.746018	1402	CUFF.493.1	927
BnaA01g20630D	BnaA01g20630D	j	CUFF.494	CUFF.494.1	100	31.983595	27.758319	36.208871	170.831855	650	CUFF.493.1	927
BnaA01g20640D	BnaA01g20640D	j	CUFF.498	CUFF.498.1	100	2.304043	1.400650	3.207436	11.902901	981	CUFF.498.2	1095
BnaA01g20640D	BnaA01g20640D	j	CUFF.498	CUFF.498.2	47	1.086365	0.396533	1.776198	5.612265	1008	CUFF.498.2	1095
BnaA01g20660D	BnaA01g20660D	=	CUFF.500	CUFF.500.1	100	4.376109	3.399608	5.352611	22.942044	1205	CUFF.500.1	1165
BnaA01g20670D	BnaA01g20670D	=	CUFF.501	CUFF.501.1	100	0.644713	0.363413	0.926012	3.489754	1889	CUFF.501.1	2061
BnaA01g20680D	BnaA01g20680D	=	CUFF.505	CUFF.505.1	100	3.273642	2.602392	3.944893	17.387876	1778	CUFF.505.1	2300
BnaA01g20690D	BnaA01g20690D	=	CUFF.506	CUFF.506.1	100	4.080470	3.206708	4.954232	21.323659	1371	CUFF.506.1	1369
BnaA01g20710D	BnaA01g20710D	j	CUFF.507	CUFF.507.1	100	1.094899	0.487975	1.701823	5.774541	848	CUFF.507.1	1532
BnaA01g22050D	BnaA01g22050D	=	CUFF.509	CUFF.509.1	100	2.320038	1.885455	2.754620	11.982594	2671	CUFF.509.1	2430
BnaA01g22150D	BnaA01g22150D	=	CUFF.511	CUFF.511.1	100	1.472397	0.915969	2.028826	7.757310	1196	CUFF.511.1	1324
BnaA01g22120D	BnaA01g22120D	=	CUFF.510	CUFF.510.1	100	1.429648	0.983584	1.875712	7.447775	1727	CUFF.510.1	1797
BnaA01g22200D	BnaA01g22200D	j	CUFF.512	CUFF.512.1	100	10.368440	9.492552	11.244328	54.805685	2984	CUFF.512.1	3043
BnaA01g22710D	BnaA01g22710D	j	CUFF.513	CUFF.513.1	50	2.780447	1.909149	3.651745	14.797182	1202	CUFF.513.1	1217
BnaA01g22710D	BnaA01g22710D	j	CUFF.513	CUFF.513.2	100	5.523543	4.212909	6.834177	29.395588	1025	CUFF.513.1	1217
BnaA01g21980D	BnaA01g21980D	c	CUFF.514	CUFF.514.1	100	3.989538	3.277742	4.701333	21.036175	2457	CUFF.514.2	3999
BnaA01g21980D	BnaA01g21980D	j	CUFF.514	CUFF.514.2	78	3.095135	2.633442	3.556829	16.320140	4123	CUFF.514.2	3999
BnaA01g22770D	BnaA01g22770D	=	CUFF.515	CUFF.515.1	100	13.692432	11.835222	15.549643	73.144861	1053	CUFF.515.1	1165
BnaA01g22040D	BnaA01g22040D	=	CUFF.516	CUFF.516.1	100	38.194651	35.291192	41.098111	197.421919	1536	CUFF.516.1	1518
BnaA01g22800D	BnaA01g22800D	c	CUFF.517	CUFF.517.1	100	4.728386	3.225419	6.231353	25.604909	754	CUFF.517.1	2091
BnaA01g22800D	BnaA01g22800D	j	CUFF.517	CUFF.517.2	36	1.713070	0.541093	2.885047	9.276529	647	CUFF.517.1	2091
BnaA01g22910D	BnaA01g22910D	=	CUFF.518	CUFF.518.1	100	9.904319	8.675332	11.133307	51.841520	1560	CUFF.518.1	1536
BnaA01g22950D	BnaA01g22950D	e	CUFF.519	CUFF.519.1	100	2.142608	1.528244	2.756971	10.931002	1370	CUFF.519.1	1501
BnaA01g22940D	BnaA01g22940D	e	CUFF.521	CUFF.521.1	100	0.862145	0.476697	1.247593	4.708625	1415	CUFF.521.1	1110
BnaA01g22960D	BnaA01g22960D	o	CUFF.520	CUFF.520.1	100	1.120946	0.612890	1.629002	6.076053	1494	CUFF.520.1	1579
BnaA01g22960D	BnaA01g22960D	=	CUFF.522	CUFF.522.1	100	0.710860	0.256524	1.165196	3.853193	1391	CUFF.520.1	1579
-	-	u	CUFF.524	CUFF.524.1	100	10.410494	1.910361	18.910626	58.185184	223	CUFF.524.1	-
BnaA01g22930D	BnaA01g22930D	j	CUFF.525	CUFF.525.1	43	2.528181	1.892218	3.164143	13.889263	1590	CUFF.525.1	1889
BnaA01g22930D	BnaA01g22930D	c	CUFF.525	CUFF.525.2	100	5.847619	1.997478	9.697761	32.125524	314	CUFF.525.1	1889
BnaA01g22970D	BnaA01g22970D	j	CUFF.526	CUFF.526.1	100	0.675167	0.462030	0.888303	3.542315	3355	CUFF.526.1	3365
BnaA01g23090D	BnaA01g23090D	j	CUFF.528	CUFF.528.1	100	0.919822	0.509467	1.330176	4.980575	1395	CUFF.528.1	2862
BnaA01g22920D	BnaA01g22920D	c	CUFF.523	CUFF.523.1	100	3.403080	1.643750	5.162409	18.111091	468	CUFF.523.1	1938
BnaA01g22920D	BnaA01g22920D	j	CUFF.527	CUFF.527.1	78	0.779833	0.303986	1.255679	4.057865	1319	CUFF.527.1	1938
BnaA01g22920D	BnaA01g22920D	c	CUFF.527	CUFF.527.2	100	1.005913	0.496036	1.515791	5.234276	1319	CUFF.527.1	1938
BnaA01g23070D	BnaA01g23070D	j	CUFF.529	CUFF.529.1	81	0.598171	0.333319	0.863023	3.116166	2573	CUFF.529.1	2404
BnaA01g23070D	BnaA01g23070D	j	CUFF.529	CUFF.529.2	100	0.735409	0.401425	1.069393	3.831105	2109	CUFF.529.1	2404
BnaA01g23010D	BnaA01g23010D	j	CUFF.531	CUFF.531.1	57	0.888941	0.341473	1.436409	4.720511	1142	CUFF.531.3	1359
BnaA01g23010D	BnaA01g23010D	j	CUFF.531	CUFF.531.2	84	1.308683	0.652330	1.965036	6.949451	1316	CUFF.531.3	1359
BnaA01g23010D	BnaA01g23010D	j	CUFF.531	CUFF.531.3	75	1.173890	0.589309	1.758470	6.233663	1393	CUFF.531.3	1359
BnaA01g23010D	BnaA01g23010D	=	CUFF.531	CUFF.531.4	100	1.555148	0.849777	2.260518	8.258244	1316	CUFF.531.3	1359
BnaA01g23090D	BnaA01g23090D	j	CUFF.530	CUFF.530.1	58	0.390923	0.113018	0.668827	2.096459	1571	CUFF.530.1	2862
BnaA01g23090D	BnaA01g23090D	j	CUFF.530	CUFF.530.2	100	0.669407	0.302148	1.036665	3.589927	1413	CUFF.530.1	2862
BnaA01g23040D	BnaA01g23040D	e	CUFF.532	CUFF.532.1	100	0.881521	0.604452	1.158591	4.756199	2569	CUFF.532.1	2190
BnaA01g23050D	BnaA01g23050D	j	CUFF.533	CUFF.533.1	100	5.185729	4.154615	6.216844	27.457534	1272	CUFF.533.1	1507
BnaA01g23450D	BnaA01g23450D	e	CUFF.534	CUFF.534.1	100	3.276831	1.964915	4.588748	17.590826	615	CUFF.534.1	291
BnaA01g23490D	BnaA01g23490D	o	CUFF.535	CUFF.535.1	100	2.207712	1.307199	3.108225	11.468588	958	CUFF.536.1	1876
BnaA01g23490D	BnaA01g23490D	e	CUFF.536	CUFF.536.1	100	0.778964	0.198689	1.359238	4.046548	1056	CUFF.536.1	1876
BnaA01g23480D	BnaA01g23480D	=	CUFF.537	CUFF.537.1	100	12.677196	11.461603	13.892789	65.925630	1957	CUFF.537.1	1776
BnaA01g23500D	BnaA01g23500D	j	CUFF.538	CUFF.538.1	14	0.587222	0.104260	1.070183	3.228271	1033	CUFF.538.1	1009
BnaA01g23500D	BnaA01g23500D	j	CUFF.538	CUFF.538.2	100	4.276654	3.078747	5.474561	23.511050	904	CUFF.538.1	1009
BnaA01g23520D	BnaA01g23520D	=	CUFF.539	CUFF.539.1	100	15.943357	13.463019	18.423694	85.089931	753	CUFF.539.1	785
BnaA01g23690D	BnaA01g23690D	=	CUFF.540	CUFF.540.1	100	5.486843	4.255177	6.718510	28.218484	973	CUFF.540.1	432
BnaA01g23700D	BnaA01g23700D	j	CUFF.541	CUFF.541.1	100	5.127462	3.941090	6.313834	27.687011	998	CUFF.541.1	1008
BnaA01g23710D	BnaA01g23710D	c	CUFF.543	CUFF.543.1	100	0.817101	0.441660	1.192541	4.514277	1389	CUFF.543.1	2823
BnaA01g23660D	BnaA01g23660D	=	CUFF.542	CUFF.542.1	100	5.759821	4.676144	6.843498	30.591603	1209	CUFF.542.1	1196
BnaA01g23800D	BnaA01g23800D	=	CUFF.544	CUFF.544.1	100	5.695059	4.823816	6.566303	29.997943	1881	CUFF.544.1	1878
-	-	u	CUFF.545	CUFF.545.1	100	5.730195	1.051510	10.408880	30.620701	260	CUFF.545.1	-
-	-	u	CUFF.546	CUFF.546.1	100	57.057271	46.574569	67.539972	178.125079	327	CUFF.546.1	-
BnaA01g23840D	BnaA01g23840D	c	CUFF.547	CUFF.547.1	100	25.425946	21.771160	29.080731	135.490547	658	CUFF.547.1	2642
BnaA01g23830D	BnaA01g23830D	j	CUFF.548	CUFF.548.1	100	4.106605	2.666867	5.546343	21.962065	664	CUFF.548.1	785
BnaA01g23540D	BnaA01g23540D	j	CUFF.549	CUFF.549.1	100	10.020104	9.096628	10.943579	53.208309	3208	CUFF.549.1	2572
BnaA01g24030D	BnaA01g24030D	=	CUFF.550	CUFF.550.1	100	1.295285	0.626751	1.963820	6.486938	830	CUFF.550.1	858
BnaA01g24060D	BnaA01g24060D	j	CUFF.551	CUFF.551.1	100	4.172414	3.275626	5.069202	22.502723	1487	CUFF.551.2	246
BnaA01g24060D	BnaA01g24060D	o	CUFF.551	CUFF.551.2	24	0.984615	0.530559	1.438672	5.310242	1766	CUFF.551.2	246
BnaA01g23510D	BnaA01g23510D	c	CUFF.552	CUFF.552.1	100	104.627794	97.490725	111.764863	543.873525	892	CUFF.552.1	1785
BnaA01g24140D	BnaA01g24140D	j	CUFF.553	CUFF.553.1	100	6.395154	4.950082	7.840226	34.431182	884	CUFF.553.1	1155
BnaA01g24310D	BnaA01g24310D	j	CUFF.555	CUFF.555.1	74	2.114904	1.485428	2.744380	11.154265	1558	CUFF.555.1	1559
BnaA01g24310D	BnaA01g24310D	j	CUFF.555	CUFF.555.2	22	0.631009	0.223864	1.038154	3.328020	1558	CUFF.555.1	1559
BnaA01g24310D	BnaA01g24310D	c	CUFF.555	CUFF.555.3	100	2.859449	1.235082	4.483816	15.081083	474	CUFF.555.1	1559
BnaA01g24320D	BnaA01g24320D	=	CUFF.557	CUFF.557.1	100	2.415287	1.502937	3.327636	12.543816	832	CUFF.557.1	1000
BnaA01g23850D	BnaA01g23850D	c	CUFF.554	CUFF.554.1	100	60.809690	51.119474	70.499907	327.492476	370	CUFF.554.1	642
BnaA01g23880D	BnaA01g23880D	=	CUFF.556	CUFF.556.1	100	14.214803	12.667012	15.762595	75.102736	1638	CUFF.556.1	1636
BnaA01g23900D	BnaA01g23900D	j	CUFF.558	CUFF.558.1	100	4.668227	3.701724	5.634731	24.874411	1597	CUFF.558.3	1877
BnaA01g23900D	BnaA01g23900D	j	CUFF.558	CUFF.558.2	38	1.752489	1.113827	2.391150	9.338046	1684	CUFF.558.3	1877
BnaA01g23900D	BnaA01g23900D	j	CUFF.558	CUFF.558.3	45	2.096204	1.434950	2.757457	11.169515	1765	CUFF.558.3	1877
BnaA01g23920D	BnaA01g23920D	c	CUFF.559	CUFF.559.1	60	2.827257	1.571396	4.083118	14.862136	758	CUFF.559.2	2256
BnaA01g23920D	BnaA01g23920D	j	CUFF.559	CUFF.559.2	100	4.704500	3.558498	5.850502	24.730304	1093	CUFF.559.2	2256
BnaA01g23920D	BnaA01g23920D	j	CUFF.560	CUFF.560.1	100	2.584710	1.454642	3.714779	13.835691	678	CUFF.560.1	2256
BnaA01g24280D	BnaA01g24280D	=	CUFF.561	CUFF.561.1	100	33.116845	30.458704	35.774985	174.727107	1525	CUFF.561.1	1975
-	-	u	CUFF.563	CUFF.563.1	100	5.118287	4.435958	5.800617	26.983438	2492	CUFF.563.1	-
BnaA01g24420D	BnaA01g24420D	j	CUFF.568	CUFF.568.1	100	11.450038	9.933263	12.966814	60.881601	1256	CUFF.568.1	1577
BnaA01g24430D	BnaA01g24430D	=	CUFF.569	CUFF.569.1	100	24.294980	21.334815	27.255144	128.626357	801	CUFF.569.1	910
BnaA01g24510D	BnaA01g24510D	j	CUFF.574	CUFF.574.1	100	0.432710	0.201555	0.663866	2.307562	1897	CUFF.574.1	4951
BnaA01g23840D	BnaA01g23840D	j	CUFF.576	CUFF.576.1	34	3.420563	2.375886	4.465240	18.172232	1229	CUFF.576.1	2642
BnaA01g23840D	BnaA01g23840D	c	CUFF.576	CUFF.576.2	100	10.114228	8.500492	11.727964	53.733286	1229	CUFF.576.1	2642
BnaA01g23550D	BnaA01g23550D	=	CUFF.562	CUFF.562.1	100	39.929326	36.997297	42.861356	206.026716	1167	CUFF.562.1	1077
BnaA01g23560D	BnaA01g23560D	=	CUFF.564	CUFF.564.1	100	5.755225	4.546461	6.963989	30.259273	1200	CUFF.564.1	1073
BnaA01g23560D	BnaA01g23560D	e	CUFF.565	CUFF.565.1	100	3.975063	2.373023	5.577102	20.899705	700	CUFF.564.1	1073
BnaA01g23600D	BnaA01g23600D	=	CUFF.566	CUFF.566.1	100	6.012025	4.835981	7.188068	32.196488	1160	CUFF.566.1	1010
BnaA01g23610D	BnaA01g23610D	j	CUFF.567	CUFF.567.1	100	1.119901	0.847627	1.392176	5.901559	3311	CUFF.567.1	3924
BnaA01g23620D	BnaA01g23620D	e	CUFF.570	CUFF.570.1	100	10.106583	8.597619	11.615547	53.562571	1211	CUFF.570.1	1729
BnaA01g23620D	BnaA01g23620D	j	CUFF.571	CUFF.571.1	100	9.837127	7.924432	11.749822	52.134516	807	CUFF.570.1	1729
-	-	u	CUFF.572	CUFF.572.1	29	4.748338	3.300868	6.195807	25.364724	912	CUFF.572.1	-
-	-	u	CUFF.572	CUFF.572.2	100	16.591639	13.492244	19.691034	88.629404	687	CUFF.572.1	-
-	-	u	CUFF.573	CUFF.573.1	100	3.477607	2.255098	4.700116	18.576719	788	CUFF.572.1	-
BnaA01g23630D	BnaA01g23630D	j	CUFF.575	CUFF.575.1	18	2.460259	1.712535	3.207982	12.715939	1401	CUFF.575.1	3207
-	-	u	CUFF.575	CUFF.575.2	100	13.902423	11.770195	16.034651	71.855192	963	CUFF.575.1	-
BnaA01g24550D	BnaA01g24550D	=	CUFF.578	CUFF.578.1	100	6.547904	5.352426	7.743383	34.310520	1145	CUFF.578.1	1138
BnaA01g24610D	BnaA01g24610D	=	CUFF.579	CUFF.579.1	100	1.328242	0.470613	2.185871	6.983363	610	CUFF.579.1	213
BnaA01g24620D	BnaA01g24620D	j	CUFF.582	CUFF.582.1	100	7.232823	5.181419	9.284228	39.729103	600	CUFF.582.1	548
BnaA01g24530D	BnaA01g24530D	=	CUFF.584	CUFF.584.1	100	17.364027	15.698103	19.029951	89.835104	1789	CUFF.584.1	1463
BnaA01g24440D	BnaA01g24440D	=	CUFF.586	CUFF.586.1	100	130.787568	115.648996	145.926139	686.775910	368	CUFF.587.1	1081
BnaA01g24440D	BnaA01g24440D	e	CUFF.587	CUFF.587.1	100	37.658779	34.405739	40.911819	197.749242	1193	CUFF.587.1	1081
BnaA01g24360D	BnaA01g24360D	o	CUFF.588	CUFF.588.1	100	16.468792	15.154296	17.783287	86.470773	3815	CUFF.588.1	3054
BnaA01g24380D	BnaA01g24380D	j	CUFF.590	CUFF.590.1	100	12.811420	11.678264	13.944576	67.267434	3943	CUFF.590.1	378
BnaA01g24150D	BnaA01g24150D	j	CUFF.577	CUFF.577.1	100	6.547550	5.340666	7.754433	33.816459	1198	CUFF.577.1	1269
-	-	u	CUFF.580	CUFF.580.1	100	46.518869	35.870727	57.167010	146.088089	331	CUFF.580.1	-
BnaA01g24150D	BnaA01g24150D	p	CUFF.581	CUFF.581.1	100	16.669831	8.492130	24.847533	52.350023	313	CUFF.581.1	1269
BnaA01g24160D	BnaA01g24160D	j	CUFF.583	CUFF.583.1	60	9.219956	7.799266	10.640646	49.098143	1449	CUFF.583.1	1735
BnaA01g24160D	BnaA01g24160D	j	CUFF.583	CUFF.583.2	100	15.369994	13.006944	17.733043	81.848344	967	CUFF.583.1	1735
BnaA01g24190D	BnaA01g24190D	=	CUFF.585	CUFF.585.1	100	1.413105	0.714624	2.111586	7.544264	839	CUFF.585.1	1119
BnaA01g24250D	BnaA01g24250D	=	CUFF.589	CUFF.589.1	100	3.719779	2.924284	4.515274	19.446184	1429	CUFF.589.1	1465
BnaA01g24850D	BnaA01g24850D	=	CUFF.591	CUFF.591.1	100	2.425373	1.567976	3.282771	12.349111	901	CUFF.591.1	591
BnaA01g24890D	BnaA01g24890D	o	CUFF.592	CUFF.592.1	100	0.945412	0.316011	1.574814	4.497903	735	CUFF.592.1	691
BnaA01g24920D	BnaA01g24920D	=	CUFF.593	CUFF.593.1	100	2.738424	1.723518	3.753330	14.337963	798	CUFF.593.1	737
BnaA01g24930D	BnaA01g24930D	=	CUFF.594	CUFF.594.1	100	8.851567	6.512951	11.190183	46.986408	567	CUFF.594.1	342
-	-	u	CUFF.595	CUFF.595.1	29	1.349142	0.636148	2.062136	7.318065	1013	CUFF.595.1	-
-	-	u	CUFF.595	CUFF.595.2	100	4.583757	3.209591	5.957923	24.863387	814	CUFF.595.1	-
BnaA01g24980D	BnaA01g24980D	=	CUFF.596	CUFF.596.1	100	1.070991	0.512854	1.629129	5.493893	931	CUFF.596.1	417
BnaA01g24870D	BnaA01g24870D	o	CUFF.597	CUFF.597.1	100	50.004995	45.701336	54.308655	264.106693	946	CUFF.597.1	1214
BnaA01g25000D	BnaA01g25000D	=	CUFF.598	CUFF.598.1	100	2.376844	1.380631	3.373057	12.818983	727	CUFF.598.1	751
BnaA01g25030D	BnaA01g25030D	=	CUFF.599	CUFF.599.1	100	9.852954	6.150610	13.555298	52.758942	398	CUFF.599.2	814
BnaA01g25030D	BnaA01g25030D	j	CUFF.599	CUFF.599.2	15	1.496337	0.704393	2.288280	8.012332	824	CUFF.599.2	814
-	-	u	CUFF.600	CUFF.600.1	100	2.066124	1.391028	2.741219	10.935175	1528	CUFF.600.1	-
-	-	u	CUFF.601	CUFF.601.1	100	7.777843	6.165253	9.390433	41.165038	977	CUFF.600.1	-
BnaA01g25140D	BnaA01g25140D	=	CUFF.602	CUFF.602.1	100	5.617033	4.670960	6.563106	29.990790	1485	CUFF.602.1	1092
BnaA01g24990D	BnaA01g24990D	=	CUFF.603	CUFF.603.1	100	36.839030	34.781545	38.896515	190.592044	1972	CUFF.603.1	1642
BnaA01g25190D	BnaA01g25190D	=	CUFF.604	CUFF.604.1	100	1.651623	1.001355	2.301890	8.428156	1017	CUFF.604.1	603
BnaA01g25020D	BnaA01g25020D	j	CUFF.606	CUFF.606.1	67	7.907760	5.387707	10.427813	42.881266	694	CUFF.606.3	853
BnaA01g25020D	BnaA01g25020D	j	CUFF.606	CUFF.606.2	100	11.718667	8.824972	14.612362	63.546601	694	CUFF.606.3	853
BnaA01g25020D	BnaA01g25020D	=	CUFF.606	CUFF.606.3	30	3.528662	2.028220	5.029103	19.134808	778	CUFF.606.3	853
BnaA01g25730D	BnaA01g25730D	=	CUFF.613	CUFF.613.1	100	6.980086	5.812677	8.147494	37.211715	1252	CUFF.613.1	1473
BnaA01g25700D	BnaA01g25700D	j	CUFF.614	CUFF.614.1	76	0.396067	0.174366	0.617767	2.105357	2808	CUFF.614.1	2754
BnaA01g25700D	BnaA01g25700D	j	CUFF.614	CUFF.614.2	100	0.518028	0.272305	0.763751	2.753661	2804	CUFF.614.1	2754
BnaA01g25700D	BnaA01g25700D	j	CUFF.614	CUFF.614.3	64	0.329552	0.088672	0.570432	1.751789	1830	CUFF.614.1	2754
BnaA01g25720D	BnaA01g25720D	j	CUFF.615	CUFF.615.1	100	1.504163	0.955994	2.052333	8.075076	1291	CUFF.615.1	1173
BnaA01g25780D	BnaA01g25780D	j	CUFF.617	CUFF.617.1	92	3.699331	2.689715	4.708947	19.644637	1343	CUFF.617.2	1828
BnaA01g25780D	BnaA01g25780D	=	CUFF.617	CUFF.617.2	100	4.033898	3.014891	5.052904	21.421292	1372	CUFF.617.2	1828
BnaA01g25770D	BnaA01g25770D	j	CUFF.619	CUFF.619.1	34	2.033005	1.263642	2.802369	10.679734	1513	CUFF.619.1	1233
BnaA01g25770D	BnaA01g25770D	j	CUFF.619	CUFF.619.2	100	5.945542	4.825657	7.065428	31.232982	1513	CUFF.619.1	1233
BnaA01g25810D	BnaA01g25810D	j	CUFF.620	CUFF.620.1	100	8.040720	6.623072	9.458369	43.282891	1035	CUFF.620.1	2459
BnaA01g25790D	BnaA01g25790D	j	CUFF.622	CUFF.622.1	93	5.063925	4.214368	5.913482	27.138525	1878	CUFF.622.1	1855
BnaA01g25790D	BnaA01g25790D	c	CUFF.622	CUFF.622.2	100	5.460826	3.871213	7.050439	29.265594	811	CUFF.622.1	1855
BnaA01g25800D	BnaA01g25800D	j	CUFF.624	CUFF.624.1	43	0.751990	0.470403	1.033578	3.971150	3556	CUFF.624.1	3496
BnaA01g25800D	BnaA01g25800D	j	CUFF.624	CUFF.624.2	100	1.740335	1.361604	2.119066	9.190452	3556	CUFF.624.1	3496
BnaA01g25930D	BnaA01g25930D	e	CUFF.632	CUFF.632.1	100	2.990123	1.391835	4.588411	15.933896	467	CUFF.632.1	345
BnaA01g25910D	BnaA01g25910D	j	CUFF.634	CUFF.634.1	20	0.616790	0.342606	0.890974	3.323445	3289	CUFF.634.2	3441
BnaA01g25910D	BnaA01g25910D	j	CUFF.634	CUFF.634.2	14	0.440098	0.201647	0.678549	2.371376	3290	CUFF.634.2	3441
BnaA01g25910D	BnaA01g25910D	j	CUFF.634	CUFF.634.3	100	3.162098	2.630361	3.693835	17.038319	3287	CUFF.634.2	3441
BnaA01g25930D	BnaA01g25930D	i	CUFF.635	CUFF.635.1	100	3.391965	2.280690	4.503239	17.751606	815	CUFF.635.1	345
BnaA01g25930D	BnaA01g25930D	i	CUFF.636	CUFF.636.1	100	21.454465	16.670194	26.238736	112.280417	430	CUFF.636.1	345
BnaA01g25920D	BnaA01g25920D	j	CUFF.637	CUFF.637.1	100	4.342956	3.656340	5.029571	23.093062	2711	CUFF.637.1	2716
BnaA01g25920D	BnaA01g25920D	c	CUFF.637	CUFF.637.2	82	3.574836	2.803435	4.346237	19.008694	2012	CUFF.637.1	2716
BnaA01g25950D	BnaA01g25950D	e	CUFF.638	CUFF.638.1	100	9.670151	8.531743	10.808558	50.951264	1738	CUFF.638.1	812
-	-	u	CUFF.639	CUFF.639.1	100	6.560780	4.792677	8.328883	35.603965	660	CUFF.639.1	-
BnaA01g25990D	BnaA01g25990D	j	CUFF.641	CUFF.641.1	100	7.503117	6.392835	8.613398	39.430428	1605	CUFF.641.1	1371
BnaA01g25990D	BnaA01g25990D	j	CUFF.641	CUFF.641.2	61	4.588399	2.563883	6.612915	24.112985	513	CUFF.641.1	1371
BnaA01g26040D	BnaA01g26040D	j	CUFF.642	CUFF.642.1	100	3.673956	1.711312	5.636601	20.216226	429	CUFF.642.1	1890
BnaA01g26040D	BnaA01g26040D	j	CUFF.643	CUFF.643.1	100	1.339328	0.640838	2.037819	7.191395	829	CUFF.643.1	1890
BnaA01g26040D	BnaA01g26040D	e	CUFF.644	CUFF.644.1	100	1.726028	1.016632	2.435423	8.901095	926	CUFF.644.1	1890
BnaA01g26030D	BnaA01g26030D	=	CUFF.646	CUFF.646.1	100	1.976953	1.197821	2.756085	10.205938	1347	CUFF.646.1	840
BnaA01g26030D	BnaA01g26030D	o	CUFF.647	CUFF.647.1	100	3.725784	2.673045	4.778524	19.234204	1275	CUFF.646.1	840
BnaA01g26030D	BnaA01g26030D	o	CUFF.647	CUFF.647.2	35	1.308147	0.654344	1.961951	6.753256	1287	CUFF.646.1	840
BnaA01g26030D	BnaA01g26030D	o	CUFF.647	CUFF.647.3	40	1.504761	0.800347	2.209174	7.768265	1299	CUFF.646.1	840
BnaA01g26050D	BnaA01g26050D	=	CUFF.649	CUFF.649.1	100	2.396819	1.870110	2.923529	12.563545	1980	CUFF.649.1	1816
BnaA01g26020D	BnaA01g26020D	=	CUFF.650	CUFF.650.1	100	6.789107	5.558325	8.019888	36.087898	1193	CUFF.650.1	1319
BnaA01g26070D	BnaA01g26070D	j	CUFF.652	CUFF.652.1	100	1.627940	1.178073	2.077807	8.431435	1865	CUFF.652.1	1869
BnaA01g26100D	BnaA01g26100D	=	CUFF.654	CUFF.654.1	100	4.696282	2.728019	6.664544	25.103633	478	CUFF.654.1	585
BnaA01g26090D	BnaA01g26090D	j	CUFF.653	CUFF.653.1	100	1.582253	1.207230	1.957277	8.482845	2585	CUFF.653.1	2404
BnaA01g22220D	BnaA01g22220D	j	CUFF.605	CUFF.605.1	100	2.747769	2.228312	3.267226	14.940345	2824	CUFF.605.1	3018
BnaA01g22220D	BnaA01g22220D	j	CUFF.605	CUFF.605.2	24	0.668835	0.277569	1.060100	3.636631	1876	CUFF.605.1	3018
BnaA01g22220D	BnaA01g22220D	j	CUFF.605	CUFF.605.3	17	0.476109	0.208045	0.744173	2.588730	2824	CUFF.605.1	3018
BnaA01g22230D	BnaA01g22230D	j	CUFF.607	CUFF.607.1	100	29.850384	27.365570	32.335197	157.216242	1534	CUFF.607.1	1952
BnaA01g22240D	BnaA01g22240D	=	CUFF.608	CUFF.608.1	100	0.863860	0.557834	1.169886	4.433902	2072	CUFF.608.1	2025
BnaA01g22260D	BnaA01g22260D	j	CUFF.609	CUFF.609.1	28	1.949588	1.443217	2.455959	10.125941	2962	CUFF.609.4	2085
BnaA01g22260D	BnaA01g22260D	j	CUFF.609	CUFF.609.2	52	3.661115	2.933880	4.388351	19.015424	2903	CUFF.609.4	2085
BnaA01g22260D	BnaA01g22260D	j	CUFF.609	CUFF.609.3	100	7.087440	6.241984	7.932895	36.811372	3629	CUFF.609.4	2085
BnaA01g22260D	BnaA01g22260D	j	CUFF.609	CUFF.609.4	40	2.824504	2.290759	3.358248	14.670157	3812	CUFF.609.4	2085
BnaA01g22310D	BnaA01g22310D	=	CUFF.610	CUFF.610.1	100	7.780130	6.690766	8.869494	40.663908	1914	CUFF.610.1	2023
BnaA01g22310D	BnaA01g22310D	j	CUFF.610	CUFF.610.2	23	1.752220	1.131380	2.373061	9.158219	1866	CUFF.610.1	2023
BnaA01g22340D	BnaA01g22340D	j	CUFF.611	CUFF.611.1	100	1.887349	1.408024	2.366675	10.060109	2365	CUFF.611.2	1905
BnaA01g22340D	BnaA01g22340D	j	CUFF.611	CUFF.611.2	40	0.747092	0.414701	1.079484	3.982216	2453	CUFF.611.2	1905
BnaA01g22360D	BnaA01g22360D	j	CUFF.612	CUFF.612.1	100	3.227732	2.462444	3.993020	17.279866	1667	CUFF.612.1	1725
BnaA01g22360D	BnaA01g22360D	j	CUFF.612	CUFF.612.2	85	2.752065	1.989245	3.514886	14.733356	1554	CUFF.612.1	1725
-	-	u	CUFF.616	CUFF.616.1	100	4.291774	1.520630	7.062919	23.742907	341	CUFF.616.1	-
BnaA01g22410D	BnaA01g22410D	j	CUFF.618	CUFF.618.1	100	0.596935	0.275949	0.917921	3.217993	1392	CUFF.618.1	717
BnaA01g22430D	BnaA01g22430D	j	CUFF.621	CUFF.621.1	100	0.647011	0.423044	0.870979	3.471148	2840	CUFF.621.1	2127
-	-	u	CUFF.623	CUFF.623.1	100	3.074775	1.526023	4.623527	16.782607	510	CUFF.623.1	-
BnaA01g22460D	BnaA01g22460D	=	CUFF.625	CUFF.625.1	93	1.803929	1.113121	2.494736	9.879969	1339	CUFF.625.1	1283
BnaA01g22460D	BnaA01g22460D	j	CUFF.625	CUFF.625.2	100	1.945144	1.054852	2.835436	10.653394	998	CUFF.625.1	1283
BnaA01g22480D	BnaA01g22480D	j	CUFF.626	CUFF.626.1	34	0.744672	0.225105	1.264238	3.854499	1111	CUFF.626.2	1511
BnaA01g22480D	BnaA01g22480D	j	CUFF.626	CUFF.626.2	26	0.568080	0.107462	1.028699	2.940442	1124	CUFF.626.2	1511
BnaA01g22480D	BnaA01g22480D	c	CUFF.626	CUFF.626.3	100	2.165509	1.330259	3.000758	11.208895	1088	CUFF.626.2	1511
BnaA01g22490D	BnaA01g22490D	p	CUFF.627	CUFF.627.1	100	13.368489	7.558101	19.178877	50.310014	298	CUFF.627.1	1935
BnaA01g22500D	BnaA01g22500D	j	CUFF.628	CUFF.628.1	69	1.712342	0.918774	2.505910	9.161387	1059	CUFF.628.1	1081
BnaA01g22500D	BnaA01g22500D	j	CUFF.628	CUFF.628.2	100	2.476905	1.566743	3.387067	13.251961	1059	CUFF.628.1	1081
BnaA01g22510D	BnaA01g22510D	j	CUFF.629	CUFF.629.1	100	0.707125	0.301960	1.112290	3.626852	1488	CUFF.629.1	313
BnaA01g22510D	BnaA01g22510D	e	CUFF.630	CUFF.630.1	100	0.623971	0.200824	1.047118	3.200354	1360	CUFF.629.1	313
BnaA01g22540D	BnaA01g22540D	o	CUFF.631	CUFF.631.1	100	19.477052	16.423378	22.530726	105.264006	653	CUFF.631.1	606
-	-	u	CUFF.633	CUFF.633.1	25	0.551081	0.168770	0.933392	2.935226	1416	CUFF.633.1	-
-	-	u	CUFF.633	CUFF.633.2	100	2.180231	1.513634	2.846828	11.612579	1416	CUFF.633.1	-
BnaA01g22600D	BnaA01g22600D	j	CUFF.640	CUFF.640.1	19	0.473540	0.218008	0.729073	2.523627	2597	CUFF.640.1	2555
BnaA01g22600D	BnaA01g22600D	=	CUFF.640	CUFF.640.2	100	2.494978	1.988689	3.001267	13.296424	2519	CUFF.640.1	2555
BnaA01g22630D	BnaA01g22630D	i	CUFF.645	CUFF.645.1	100	2.151044	0.853916	3.448172	11.797328	489	CUFF.645.1	570
BnaA01g22640D	BnaA01g22640D	=	CUFF.648	CUFF.648.1	100	0.906992	0.360055	1.453929	4.008933	838	CUFF.648.1	519
BnaA01g22670D	BnaA01g22670D	=	CUFF.651	CUFF.651.1	100	11.977002	10.080327	13.873678	62.102154	900	CUFF.651.1	1059
BnaA01g26110D	BnaA01g26110D	=	CUFF.655	CUFF.655.1	100	0.757737	0.301237	1.214238	4.091228	989	CUFF.655.1	873
BnaA01g26180D	BnaA01g26180D	c	CUFF.658	CUFF.658.1	100	0.798241	0.371817	1.224664	4.135987	1137	CUFF.658.1	1545
BnaA01g26130D	BnaA01g26130D	=	CUFF.659	CUFF.659.1	100	9.786710	8.490311	11.083108	52.558465	1543	CUFF.659.1	2604
-	-	u	CUFF.660	CUFF.660.1	100	3.225847	2.512890	3.938804	17.036597	2284	CUFF.660.3	-
BnaA01g26060D	BnaA01g26060D	j	CUFF.660	CUFF.660.2	53	1.708079	1.251537	2.164620	9.020839	2859	CUFF.660.3	309
BnaA01g26060D	BnaA01g26060D	j	CUFF.660	CUFF.660.3	27	0.873568	0.576615	1.170522	4.613558	2885	CUFF.660.3	309
BnaA01g26060D	BnaA01g26060D	j	CUFF.660	CUFF.660.4	41	1.329999	0.918534	1.741464	7.024095	2622	CUFF.660.3	309
BnaA01g26060D	BnaA01g26060D	j	CUFF.660	CUFF.660.5	47	1.503222	1.048572	1.957871	7.938932	2710	CUFF.660.3	309
BnaA01g26190D	BnaA01g26190D	o	CUFF.662	CUFF.662.1	100	0.956651	0.504163	1.409139	5.139785	1221	CUFF.662.1	1189
BnaA01g26490D	BnaA01g26490D	e	CUFF.665	CUFF.665.1	100	0.699764	0.335088	1.064439	3.527430	1299	CUFF.665.1	444
BnaA01g26470D	BnaA01g26470D	=	CUFF.666	CUFF.666.1	100	42.798915	38.752053	46.845778	231.024406	890	CUFF.666.1	1004
BnaA01g26500D	BnaA01g26500D	j	CUFF.668	CUFF.668.1	100	8.645725	7.489267	9.802184	45.517535	1553	CUFF.668.1	2236
BnaA01g26540D	BnaA01g26540D	j	CUFF.671	CUFF.671.1	21	0.749149	0.359670	1.138629	3.988625	2188	CUFF.671.2	2139
BnaA01g26540D	BnaA01g26540D	j	CUFF.671	CUFF.671.2	100	3.518293	2.846678	4.189907	18.732109	2194	CUFF.671.2	2139
BnaA01g26530D	BnaA01g26530D	j	CUFF.673	CUFF.673.1	47	0.859467	0.436498	1.282436	4.560188	1535	CUFF.673.2	1181
BnaA01g26530D	BnaA01g26530D	j	CUFF.673	CUFF.673.2	100	1.820968	1.248601	2.393335	9.661753	1589	CUFF.673.2	1181
BnaA01g26530D	BnaA01g26530D	j	CUFF.673	CUFF.673.3	87	1.581225	0.829076	2.333373	8.389716	998	CUFF.673.2	1181
BnaA01g26140D	BnaA01g26140D	=	CUFF.670	CUFF.670.1	100	25.770588	23.443959	28.097218	136.198045	1455	CUFF.670.1	1629
-	-	u	CUFF.672	CUFF.672.1	100	1.587743	0.854852	2.320634	8.174607	882	CUFF.672.1	-
BnaA01g25880D	BnaA01g25880D	j	CUFF.667	CUFF.667.1	100	39.369396	36.578776	42.160015	207.850931	1879	CUFF.667.1	2433
BnaA01g25880D	BnaA01g25880D	e	CUFF.669	CUFF.669.1	100	22.773359	19.119972	26.426746	120.232068	738	CUFF.667.1	2433
BnaA01g25900D	BnaA01g25900D	=	CUFF.676	CUFF.676.1	100	26.177933	23.963042	28.392825	137.151157	1653	CUFF.676.1	1593
BnaA01g26950D	BnaA01g26950D	j	CUFF.678	CUFF.678.1	100	3.437064	2.587106	4.287022	18.075390	1210	CUFF.678.1	2200
BnaA01g26980D	BnaA01g26980D	=	CUFF.680	CUFF.680.1	100	22.621578	20.391706	24.851451	118.016447	1139	CUFF.680.1	1219
BnaA01g26950D	BnaA01g26950D	j	CUFF.682	CUFF.682.1	100	23.833728	21.117424	26.550031	126.542354	990	CUFF.682.1	2200
BnaA01g27100D	BnaA01g27100D	o	CUFF.686	CUFF.686.1	46	1.224662	0.398865	2.050459	6.254731	794	CUFF.686.1	795
BnaA01g27100D	BnaA01g27100D	j	CUFF.686	CUFF.686.2	100	2.690061	1.568653	3.811470	13.738982	794	CUFF.686.1	795
BnaA01g27120D	BnaA01g27120D	p	CUFF.687	CUFF.687.1	100	2.435116	1.346099	3.524134	13.050407	644	CUFF.687.1	156
BnaA01g27000D	BnaA01g27000D	=	CUFF.688	CUFF.688.1	100	10.342366	9.092059	11.592673	55.186174	1753	CUFF.688.1	1886
BnaA01g27010D	BnaA01g27010D	j	CUFF.689	CUFF.689.1	100	13.764601	12.276184	15.253019	73.379145	1709	CUFF.689.1	1706
BnaA01g27150D	BnaA01g27150D	c	CUFF.690	CUFF.690.1	100	1.542605	0.732512	2.352699	7.412731	743	CUFF.690.1	1023
BnaA01g27140D	BnaA01g27140D	=	CUFF.691	CUFF.691.1	100	2.316574	1.523223	3.109925	12.661117	1007	CUFF.691.1	852
BnaA01g27090D	BnaA01g27090D	=	CUFF.693	CUFF.693.1	100	26.863216	25.014961	28.711472	139.692985	1822	CUFF.693.1	1859
BnaA01g27160D	BnaA01g27160D	j	CUFF.694	CUFF.694.1	12	0.842324	0.501254	1.183393	4.407891	2805	CUFF.694.1	3037
BnaA01g27160D	BnaA01g27160D	j	CUFF.694	CUFF.694.2	63	4.500854	3.833773	5.167934	23.553030	2805	CUFF.694.1	3037
BnaA01g27160D	BnaA01g27160D	c	CUFF.694	CUFF.694.3	100	7.194044	4.935778	9.452310	37.646533	610	CUFF.694.1	3037
BnaA01g27170D	BnaA01g27170D	=	CUFF.697	CUFF.697.1	100	16.025801	14.220544	17.831058	85.281259	1387	CUFF.697.1	1539
BnaA01g27300D	BnaA01g27300D	=	CUFF.701	CUFF.701.1	100	72.642844	64.281294	81.004393	392.971269	443	CUFF.701.1	613
BnaA01g27290D	BnaA01g27290D	j	CUFF.700	CUFF.700.1	100	2.267441	1.237833	3.297049	11.455582	696	CUFF.700.1	3561
BnaA01g27290D	BnaA01g27290D	j	CUFF.702	CUFF.702.1	100	2.349246	1.865334	2.833157	12.683139	2642	CUFF.702.1	3561
BnaA01g27290D	BnaA01g27290D	j	CUFF.702	CUFF.702.2	24	0.557663	0.283048	0.832279	3.010720	2630	CUFF.702.1	3561
BnaA01g27340D	BnaA01g27340D	=	CUFF.703	CUFF.703.1	100	10.214857	7.601887	12.827826	55.320660	547	CUFF.703.1	592
BnaA01g27320D	BnaA01g27320D	=	CUFF.704	CUFF.704.1	100	12.165435	10.317144	14.013726	64.819000	962	CUFF.704.1	1147
BnaA01g27360D	BnaA01g27360D	=	CUFF.705	CUFF.705.1	100	12.390419	10.985710	13.795128	65.198340	1703	CUFF.705.1	1151
BnaA01g27410D	BnaA01g27410D	x	CUFF.707	CUFF.707.1	100	1.497805	0.836598	2.159012	7.270305	940	CUFF.707.1	795
BnaA01g23100D	BnaA01g23100D	j	CUFF.656	CUFF.656.1	26	2.584931	1.840466	3.329396	13.608993	1713	CUFF.656.1	1987
BnaA01g23100D	BnaA01g23100D	j	CUFF.656	CUFF.656.2	100	9.795138	8.367806	11.222469	51.568866	1471	CUFF.656.1	1987
BnaA01g23120D	BnaA01g23120D	c	CUFF.657	CUFF.657.1	100	2.389230	0.948470	3.829990	12.067961	463	CUFF.657.1	1324
BnaA01g23130D	BnaA01g23130D	j	CUFF.661	CUFF.661.1	100	2.801207	1.698331	3.904082	14.652630	697	CUFF.661.1	1642
BnaA01g23140D	BnaA01g23140D	e	CUFF.663	CUFF.663.1	100	2.328283	0.659433	3.997133	12.423759	503	CUFF.664.1	650
BnaA01g23140D	BnaA01g23140D	j	CUFF.664	CUFF.664.1	100	9.792619	7.188933	12.396306	52.253591	573	CUFF.664.1	650
BnaA01g23150D	BnaA01g23150D	j	CUFF.674	CUFF.674.1	100	9.643514	8.535663	10.751366	50.540402	2061	CUFF.674.1	2152
BnaA01g23160D	BnaA01g23160D	c	CUFF.675	CUFF.675.1	100	6.273667	4.474780	8.072554	34.061104	624	CUFF.675.1	896
BnaA01g23170D	BnaA01g23170D	j	CUFF.677	CUFF.677.1	100	0.880347	0.465073	1.295621	4.447607	1250	CUFF.677.1	1252
BnaA01g23180D	BnaA01g23180D	c	CUFF.679	CUFF.679.1	100	4.501266	3.458479	5.544053	23.565656	1233	CUFF.679.1	2053
BnaA01g23180D	BnaA01g23180D	j	CUFF.679	CUFF.679.2	18	0.821260	0.269373	1.373147	4.299575	1233	CUFF.679.1	2053
BnaA01g23200D	BnaA01g23200D	c	CUFF.681	CUFF.681.1	100	4.749096	3.714611	5.783580	25.144559	1129	CUFF.681.1	3368
BnaA01g23200D	BnaA01g23200D	c	CUFF.683	CUFF.683.1	100	7.461908	5.741417	9.182399	39.404139	765	CUFF.683.1	3368
BnaA01g23220D	BnaA01g23220D	=	CUFF.684	CUFF.684.1	100	4.707190	3.825427	5.588954	24.342408	1528	CUFF.684.1	1580
BnaA01g23230D	BnaA01g23230D	c	CUFF.685	CUFF.685.1	100	1.316255	0.677778	1.954733	6.943536	877	CUFF.685.1	1178
BnaA01g23290D	BnaA01g23290D	=	CUFF.692	CUFF.692.1	100	2.658312	1.944830	3.371793	14.412873	1290	CUFF.692.1	1029
BnaA01g23310D	BnaA01g23310D	j	CUFF.695	CUFF.695.1	100	36.150193	29.131240	43.169145	193.808873	396	CUFF.696.1	816
BnaA01g23310D	BnaA01g23310D	=	CUFF.695	CUFF.695.2	12	4.432463	2.692205	6.172722	23.763380	667	CUFF.696.1	816
BnaA01g23310D	BnaA01g23310D	e	CUFF.696	CUFF.696.1	100	4.937270	3.347724	6.526816	26.469755	728	CUFF.696.1	816
BnaA01g23340D	BnaA01g23340D	e	CUFF.698	CUFF.698.1	100	1.180077	0.589320	1.770833	6.221534	1095	CUFF.699.2	1203
BnaA01g23340D	BnaA01g23340D	=	CUFF.699	CUFF.699.1	100	7.920665	6.442388	9.398942	41.758891	1111	CUFF.699.2	1203
BnaA01g23340D	BnaA01g23340D	j	CUFF.699	CUFF.699.2	17	1.376681	0.741516	2.011846	7.258063	1329	CUFF.699.2	1203
BnaA01g23390D	BnaA01g23390D	=	CUFF.706	CUFF.706.1	100	21.426523	19.253537	23.599509	108.171892	1338	CUFF.706.1	1467
BnaA01g23420D	BnaA01g23420D	j	CUFF.708	CUFF.708.1	71	4.455929	3.442175	5.469683	23.536239	1481	CUFF.708.2	2648
BnaA01g23420D	BnaA01g23420D	j	CUFF.708	CUFF.708.2	100	6.282289	5.486551	7.078028	33.183084	2761	CUFF.708.2	2648
BnaA01g27520D	BnaA01g27520D	=	CUFF.709	CUFF.709.1	100	1.513841	1.134224	1.893458	7.849404	2413	CUFF.709.1	2185
BnaA01g27420D	BnaA01g27420D	=	CUFF.710	CUFF.710.1	100	18.230217	16.558154	19.902280	95.058031	1550	CUFF.710.1	1644
BnaA01g27560D	BnaA01g27560D	p	CUFF.711	CUFF.711.1	100	4.755025	3.824252	5.685799	23.440806	1331	CUFF.711.1	381
BnaA01g27550D	BnaA01g27550D	j	CUFF.712	CUFF.712.1	100	4.441391	3.710013	5.172770	23.175869	2029	CUFF.712.1	2644
BnaA01g27660D	BnaA01g27660D	=	CUFF.713	CUFF.713.1	100	2.765368	1.619559	3.911178	15.658361	694	CUFF.713.1	678
BnaA01g27540D	BnaA01g27540D	=	CUFF.714	CUFF.714.1	100	17.602540	15.981756	19.223324	93.178482	2213	CUFF.714.1	2004
BnaA01g27540D	BnaA01g27540D	x	CUFF.715	CUFF.715.1	100	5.741290	4.535106	6.947474	30.391334	1655	CUFF.715.1	2004
BnaA01g27690D	BnaA01g27690D	c	CUFF.716	CUFF.716.1	100	2.481340	1.723607	3.239074	13.070019	1362	CUFF.716.1	1594
BnaA01g27690D	BnaA01g27690D	j	CUFF.716	CUFF.716.2	22	0.557262	0.125782	0.988742	2.935280	1362	CUFF.716.1	1594
BnaA01g27700D	BnaA01g27700D	e	CUFF.717	CUFF.717.1	100	25.828379	21.814440	29.842318	140.145250	586	CUFF.717.1	438
-	-	u	CUFF.725	CUFF.725.1	100	285.417270	267.199022	303.635518	1434.684132	535	CUFF.725.1	-
BnaA01g27450D	BnaA01g27450D	j	CUFF.726	CUFF.726.1	100	0.696976	0.276684	1.117268	3.844287	1019	CUFF.726.1	2123
BnaA01g27450D	BnaA01g27450D	j	CUFF.727	CUFF.727.1	100	1.479341	0.739671	2.219012	8.157862	773	CUFF.727.1	2123
BnaA01g27460D	BnaA01g27460D	=	CUFF.729	CUFF.729.1	100	176.203696	161.831793	190.575598	928.470247	467	CUFF.729.1	806
BnaA01g27470D	BnaA01g27470D	=	CUFF.730	CUFF.730.1	100	8.509722	7.401898	9.617547	45.491254	2132	CUFF.730.1	1229
BnaA01g27470D	BnaA01g27470D	j	CUFF.730	CUFF.730.2	63	5.327529	3.883553	6.771505	28.479891	1137	CUFF.730.1	1229
BnaA01g27470D	BnaA01g27470D	e	CUFF.731	CUFF.731.1	100	17.839904	14.528765	21.151044	95.368519	690	CUFF.730.1	1229
BnaA01g27740D	BnaA01g27740D	c	CUFF.732	CUFF.732.1	100	0.529844	0.246631	0.813058	2.721828	1546	CUFF.732.1	1968
BnaA01g27800D	BnaA01g27800D	j	CUFF.734	CUFF.734.1	100	6.036633	3.695786	8.377480	31.470053	469	CUFF.734.1	1636
BnaA01g27810D	BnaA01g27810D	=	CUFF.735	CUFF.735.1	100	2.026567	1.386820	2.666314	10.793086	1276	CUFF.735.1	1372
BnaA01g27720D	BnaA01g27720D	j	CUFF.736	CUFF.736.1	98	9.915478	8.882765	10.948191	52.928267	2662	CUFF.736.1	2884
BnaA01g27720D	BnaA01g27720D	c	CUFF.736	CUFF.736.2	100	10.073372	7.416451	12.730293	53.771095	621	CUFF.736.1	2884
BnaA01g27720D	BnaA01g27720D	e	CUFF.737	CUFF.737.1	100	4.916597	3.895732	5.937461	26.244517	1495	CUFF.736.1	2884
BnaA01g27820D	BnaA01g27820D	=	CUFF.738	CUFF.738.1	100	73.112938	65.807740	80.418137	389.077706	508	CUFF.738.1	728
BnaA01g27850D	BnaA01g27850D	j	CUFF.740	CUFF.740.1	35	0.240639	0.052883	0.428394	1.266424	2537	CUFF.740.1	2475
BnaA01g27850D	BnaA01g27850D	=	CUFF.740	CUFF.740.2	100	0.683351	0.405951	0.960751	3.596313	2532	CUFF.740.1	2475
BnaA01g27890D	BnaA01g27890D	j	CUFF.741	CUFF.741.1	50	0.857848	0.239110	1.476585	4.550923	845	CUFF.741.2	1080
BnaA01g27890D	BnaA01g27890D	j	CUFF.741	CUFF.741.2	100	1.719720	0.980220	2.459219	9.123193	971	CUFF.741.2	1080
BnaA01g27940D	BnaA01g27940D	=	CUFF.742	CUFF.742.1	100	2.452924	1.076453	3.829395	12.790837	519	CUFF.742.1	600
BnaA01g27930D	BnaA01g27930D	j	CUFF.743	CUFF.743.1	100	4.961360	4.355595	5.567125	26.136221	3327	CUFF.743.1	2198
BnaA01g27710D	BnaA01g27710D	=	CUFF.745	CUFF.745.1	100	564.410339	535.762897	593.057780	3022.223713	646	CUFF.745.1	957
BnaA01g27990D	BnaA01g27990D	j	CUFF.746	CUFF.746.1	66	5.536649	4.310995	6.762303	28.651788	1130	CUFF.746.1	1633
BnaA01g27990D	BnaA01g27990D	=	CUFF.746	CUFF.746.2	100	8.327960	6.331717	10.324204	43.096637	753	CUFF.746.1	1633
BnaA01g28140D	BnaA01g28140D	j	CUFF.751	CUFF.751.1	23	0.915510	0.373333	1.457686	4.868013	1384	CUFF.751.2	1389
BnaA01g28140D	BnaA01g28140D	j	CUFF.751	CUFF.751.2	100	4.059101	3.123975	4.994227	21.583333	1388	CUFF.751.2	1389
BnaA01g27570D	BnaA01g27570D	e	CUFF.747	CUFF.747.1	100	34.850289	31.643404	38.057173	181.456607	1440	CUFF.747.1	1023
BnaA01g27570D	BnaA01g27570D	=	CUFF.748	CUFF.748.1	100	346.111204	328.877108	363.345301	1802.113195	1033	CUFF.747.1	1023
BnaA01g27580D	BnaA01g27580D	j	CUFF.749	CUFF.749.1	100	15.648067	14.015286	17.280848	82.604809	1810	CUFF.750.1	1783
BnaA01g27580D	BnaA01g27580D	e	CUFF.750	CUFF.750.1	100	2.599813	1.960854	3.238773	13.724193	2294	CUFF.750.1	1783
BnaA01g27600D	BnaA01g27600D	c	CUFF.752	CUFF.752.1	100	1.408309	0.990504	1.826113	7.654081	1943	CUFF.752.1	2153
BnaA01g27650D	BnaA01g27650D	c	CUFF.753	CUFF.753.1	100	0.911118	0.405721	1.416515	4.947270	944	CUFF.753.1	1521
BnaA01g28170D	BnaA01g28170D	j	CUFF.754	CUFF.754.1	23	1.091679	0.644480	1.538877	5.727643	1842	CUFF.754.3	1826
BnaA01g28170D	BnaA01g28170D	c	CUFF.754	CUFF.754.2	100	4.841659	3.261722	6.421596	25.402434	773	CUFF.754.3	1826
BnaA01g28170D	BnaA01g28170D	j	CUFF.754	CUFF.754.3	76	3.685464	2.971051	4.399876	19.336294	2082	CUFF.754.3	1826
BnaA01g28220D	BnaA01g28220D	=	CUFF.755	CUFF.755.1	100	2.839025	2.206790	3.471260	14.470858	1833	CUFF.755.1	1708
BnaA01g28220D	BnaA01g28220D	x	CUFF.756	CUFF.756.1	100	1.455542	0.690358	2.220726	7.419076	902	CUFF.756.1	1708
BnaA01g26200D	BnaA01g26200D	j	CUFF.718	CUFF.718.1	100	5.097383	4.123460	6.071306	27.302268	1379	CUFF.718.1	2234
BnaA01g26220D	BnaA01g26220D	e	CUFF.719	CUFF.719.1	100	1.997508	1.056218	2.938798	10.188524	696	CUFF.719.1	1348
BnaA01g26220D	BnaA01g26220D	e	CUFF.720	CUFF.720.1	100	2.614010	1.820775	3.407244	13.681619	1071	CUFF.720.1	1348
BnaA01g26230D	BnaA01g26230D	j	CUFF.721	CUFF.721.1	94	2.459063	1.828377	3.089748	13.099830	1965	CUFF.721.2	3669
BnaA01g26230D	BnaA01g26230D	j	CUFF.721	CUFF.721.2	31	0.813849	0.526461	1.101237	4.335508	3472	CUFF.721.2	3669
BnaA01g26230D	BnaA01g26230D	j	CUFF.721	CUFF.721.3	100	2.609144	2.125916	3.092372	13.899340	3472	CUFF.721.2	3669
BnaA01g26230D	BnaA01g26230D	p	CUFF.722	CUFF.722.1	100	20.254814	15.834366	24.675262	108.011108	442	CUFF.722.1	3669
BnaA01g26240D	BnaA01g26240D	o	CUFF.723	CUFF.723.1	100	0.524615	0.174872	0.874359	2.688661	1087	CUFF.723.1	975
BnaA01g26250D	BnaA01g26250D	=	CUFF.724	CUFF.724.1	100	0.915952	0.524397	1.307508	4.908315	1481	CUFF.724.1	1666
BnaA01g26270D	BnaA01g26270D	=	CUFF.728	CUFF.728.1	100	6.957979	5.986135	7.929823	37.186050	2136	CUFF.728.1	2144
BnaA01g26270D	BnaA01g26270D	j	CUFF.728	CUFF.728.2	19	1.343784	0.819639	1.867929	7.181685	2136	CUFF.728.1	2144
BnaA01g26290D	BnaA01g26290D	j	CUFF.733	CUFF.733.1	100	0.450059	0.209492	0.690625	2.351488	1778	CUFF.733.1	5271
BnaA01g26310D	BnaA01g26310D	j	CUFF.739	CUFF.739.1	51	2.085541	1.371065	2.800016	11.276652	1508	CUFF.739.1	1092
BnaA01g26310D	BnaA01g26310D	j	CUFF.739	CUFF.739.2	100	4.092946	3.069331	5.116562	22.130824	1370	CUFF.739.1	1092
BnaA01g26310D	BnaA01g26310D	j	CUFF.739	CUFF.739.3	72	2.927496	2.171955	3.683038	15.829161	1488	CUFF.739.1	1092
BnaA01g26330D	BnaA01g26330D	=	CUFF.744	CUFF.744.1	100	9.567707	8.224551	10.910863	50.953148	1415	CUFF.744.1	1485
BnaA01g28510D	BnaA01g28510D	j	CUFF.757	CUFF.757.1	100	13.239104	6.680248	19.797961	69.512017	305	CUFF.757.2	678
BnaA01g28510D	BnaA01g28510D	j	CUFF.757	CUFF.757.2	65	8.611990	3.067013	14.156967	45.217320	307	CUFF.757.2	678
BnaA01g28500D	BnaA01g28500D	=	CUFF.758	CUFF.758.1	100	21.777546	19.200260	24.354831	117.585383	898	CUFF.758.1	1019
BnaA01g28540D	BnaA01g28540D	j	CUFF.759	CUFF.759.1	100	11.885539	10.786925	12.984153	63.750094	2723	CUFF.759.1	1290
BnaA01g28580D	BnaA01g28580D	j	CUFF.760	CUFF.760.1	19	1.736579	0.906856	2.566302	9.129834	1084	CUFF.760.1	1237
BnaA01g28580D	BnaA01g28580D	j	CUFF.760	CUFF.760.2	100	9.194856	7.582642	10.807069	48.340749	1082	CUFF.760.1	1237
BnaA01g28550D	BnaA01g28550D	=	CUFF.761	CUFF.761.1	100	50.412577	44.971190	55.853964	270.741678	641	CUFF.761.1	796
BnaA01g28790D	BnaA01g28790D	j	CUFF.763	CUFF.763.1	100	7.515319	6.263401	8.767236	39.487061	1272	CUFF.763.1	1790
BnaA01g28820D	BnaA01g28820D	=	CUFF.765	CUFF.765.1	100	8.513972	6.453012	10.574932	44.381742	659	CUFF.765.1	754
BnaA01g28830D	BnaA01g28830D	e	CUFF.767	CUFF.767.1	100	1.874593	1.088930	2.660255	10.006305	845	CUFF.767.1	810
BnaA01g28800D	BnaA01g28800D	j	CUFF.766	CUFF.766.1	100	0.812339	0.561905	1.062773	4.125148	2920	CUFF.766.1	2698
BnaA01g28850D	BnaA01g28850D	j	CUFF.769	CUFF.769.1	100	5.335116	4.487410	6.182822	28.125612	1994	CUFF.769.1	2131
BnaA01g28850D	BnaA01g28850D	c	CUFF.769	CUFF.769.2	68	3.603547	2.400132	4.806962	18.997145	926	CUFF.769.1	2131
BnaA01g28880D	BnaA01g28880D	j	CUFF.771	CUFF.771.1	100	0.928441	0.491329	1.365553	4.901364	1578	CUFF.771.2	1559
BnaA01g28880D	BnaA01g28880D	j	CUFF.771	CUFF.771.2	69	0.636677	0.280876	0.992478	3.361106	1744	CUFF.771.2	1559
-	-	u	CUFF.774	CUFF.774.1	100	18.524119	12.187339	24.860898	100.701025	315	CUFF.774.1	-
BnaA01g28610D	BnaA01g28610D	c	CUFF.762	CUFF.762.1	100	13.555095	10.296633	16.813558	70.280815	520	CUFF.762.2	794
BnaA01g28610D	BnaA01g28610D	j	CUFF.762	CUFF.762.2	10	1.391010	0.486522	2.295499	7.212148	731	CUFF.762.2	794
BnaA01g28630D	BnaA01g28630D	j	CUFF.764	CUFF.764.1	100	2.160478	1.580005	2.740950	11.114648	1792	CUFF.764.3	1887
BnaA01g28630D	BnaA01g28630D	j	CUFF.764	CUFF.764.2	19	0.413345	0.095243	0.731446	2.126464	1736	CUFF.764.3	1887
BnaA01g28630D	BnaA01g28630D	j	CUFF.764	CUFF.764.3	20	0.422502	0.132389	0.712616	2.173578	1802	CUFF.764.3	1887
BnaA01g28630D	BnaA01g28630D	j	CUFF.764	CUFF.764.4	41	0.893974	0.223176	1.564772	4.599077	828	CUFF.764.3	1887
BnaA01g28640D	BnaA01g28640D	j	CUFF.768	CUFF.768.1	100	1.464663	0.951263	1.978064	8.027682	1411	CUFF.768.1	2210
BnaA01g28640D	BnaA01g28640D	j	CUFF.768	CUFF.768.2	68	0.993213	0.454899	1.531526	5.443705	950	CUFF.768.1	2210
BnaA01g28670D	BnaA01g28670D	=	CUFF.770	CUFF.770.1	100	1.890756	1.099727	2.681785	10.424233	866	CUFF.770.1	690
BnaA01g28690D	BnaA01g28690D	=	CUFF.775	CUFF.775.1	100	4.358816	3.414749	5.302883	23.085004	1401	CUFF.776.1	1409
BnaA01g28690D	BnaA01g28690D	e	CUFF.776	CUFF.776.1	100	0.890316	0.438791	1.341842	4.715261	1633	CUFF.776.1	1409
BnaA01g28900D	BnaA01g28900D	=	CUFF.777	CUFF.777.1	100	1.588581	0.970057	2.207105	8.095794	1144	CUFF.777.1	917
BnaA01g28910D	BnaA01g28910D	j	CUFF.778	CUFF.778.1	94	1.520843	0.393365	2.648321	7.750587	569	CUFF.778.2	957
BnaA01g28910D	BnaA01g28910D	=	CUFF.778	CUFF.778.2	97	1.556402	0.881932	2.230872	7.931802	1108	CUFF.778.2	957
BnaA01g28910D	BnaA01g28910D	j	CUFF.778	CUFF.778.3	100	1.611903	0.902024	2.321782	8.214650	979	CUFF.778.2	957
BnaA01g28980D	BnaA01g28980D	=	CUFF.781	CUFF.781.1	100	4.272384	2.946856	5.597913	22.137096	730	CUFF.781.1	839
BnaA01g28990D	BnaA01g28990D	j	CUFF.782	CUFF.782.1	100	5.321955	3.729070	6.914840	28.868981	677	CUFF.782.1	912
BnaA01g29010D	BnaA01g29010D	e	CUFF.783	CUFF.783.1	100	6.070337	5.005529	7.135144	32.160521	1298	CUFF.783.1	1204
BnaA01g29000D	BnaA01g29000D	x	CUFF.784	CUFF.784.1	100	2.753305	1.613795	3.892816	13.888739	687	CUFF.784.1	1089
BnaA01g29020D	BnaA01g29020D	=	CUFF.785	CUFF.785.1	100	21.745596	18.738945	24.752246	115.760490	727	CUFF.785.1	889
BnaA01g29030D	BnaA01g29030D	j	CUFF.786	CUFF.786.1	27	2.916494	2.296001	3.536986	15.153245	2186	CUFF.786.1	968
BnaA01g29030D	BnaA01g29030D	=	CUFF.786	CUFF.786.2	100	10.974449	8.866616	13.082281	57.020018	859	CUFF.786.1	968
BnaA01g29050D	BnaA01g29050D	c	CUFF.787	CUFF.787.1	100	0.884708	0.467805	1.301611	4.402678	1273	CUFF.787.1	1801
BnaA01g29060D	BnaA01g29060D	j	CUFF.788	CUFF.788.1	100	7.266976	6.108664	8.425288	36.050091	1413	CUFF.788.1	1167
BnaA01g29080D	BnaA01g29080D	=	CUFF.789	CUFF.789.1	100	9.460017	8.466552	10.453482	49.406890	2164	CUFF.789.1	2054
-	-	u	CUFF.790	CUFF.790.1	100	41.387449	36.432045	46.342853	223.853662	576	CUFF.790.1	-
BnaA01g29170D	BnaA01g29170D	o	CUFF.793	CUFF.793.1	100	0.868481	0.482040	1.254923	4.574105	2129	CUFF.793.3	2403
BnaA01g29170D	BnaA01g29170D	j	CUFF.793	CUFF.793.2	66	0.573125	0.248489	0.897762	3.018529	2129	CUFF.793.3	2403
BnaA01g29170D	BnaA01g29170D	j	CUFF.793	CUFF.793.3	37	0.323644	0.091770	0.555519	1.704564	2294	CUFF.793.3	2403
BnaA01g29180D	BnaA01g29180D	e	CUFF.794	CUFF.794.1	100	4.122302	3.502243	4.742361	21.858437	2424	CUFF.794.1	2043
BnaA01g29140D	BnaA01g29140D	j	CUFF.795	CUFF.795.1	20	0.485014	0.225197	0.744831	2.538809	3079	CUFF.795.2	3152
BnaA01g29140D	BnaA01g29140D	=	CUFF.795	CUFF.795.2	100	2.441052	1.970496	2.911609	12.777701	3244	CUFF.795.2	3152
BnaA01g29140D	BnaA01g29140D	j	CUFF.795	CUFF.795.3	51	1.256009	0.820982	1.691036	6.574586	2537	CUFF.795.2	3152
BnaA01g29130D	BnaA01g29130D	j	CUFF.796	CUFF.796.1	63	22.536699	19.849745	25.223654	119.998884	1188	CUFF.796.1	1156
BnaA01g29130D	BnaA01g29130D	=	CUFF.796	CUFF.796.2	100	35.608064	31.692792	39.523336	189.598659	938	CUFF.796.1	1156
BnaA01g29240D	BnaA01g29240D	j	CUFF.800	CUFF.800.1	100	1.959455	1.431976	2.486935	10.620864	1716	CUFF.800.1	1539
BnaA01g29260D	BnaA01g29260D	j	CUFF.801	CUFF.801.1	73	0.652385	0.264957	1.039813	3.447761	1533	CUFF.801.1	1757
BnaA01g29260D	BnaA01g29260D	j	CUFF.801	CUFF.801.2	100	0.899681	0.463515	1.335847	4.754683	1509	CUFF.801.1	1757
BnaA01g29280D	BnaA01g29280D	o	CUFF.804	CUFF.804.1	100	1.483582	0.995942	1.971221	7.802707	1556	CUFF.804.1	1683
BnaA01g28710D	BnaA01g28710D	j	CUFF.802	CUFF.802.1	100	136.964963	129.656538	144.273388	717.487780	1524	CUFF.802.1	1535
BnaA01g28760D	BnaA01g28760D	=	CUFF.803	CUFF.803.1	100	0.957563	0.402617	1.512510	4.846303	858	CUFF.803.1	784
BnaA01g29230D	BnaA01g29230D	j	CUFF.806	CUFF.806.1	100	17.816848	16.333238	19.300459	93.601625	2407	CUFF.806.1	2508
BnaA01g29300D	BnaA01g29300D	=	CUFF.807	CUFF.807.1	100	4.382142	3.019175	5.745109	23.227454	712	CUFF.807.1	493
BnaA01g29290D	BnaA01g29290D	j	CUFF.808	CUFF.808.1	100	4.481886	3.836747	5.127025	23.749296	2616	CUFF.808.1	2145
-	-	u	CUFF.809	CUFF.809.1	100	9.715861	8.249470	11.182253	48.777602	1160	CUFF.809.1	-
BnaA01g29380D	BnaA01g29380D	=	CUFF.811	CUFF.811.1	100	2.402224	1.765623	3.038825	12.990721	1495	CUFF.811.1	1119
BnaA01g29370D	BnaA01g29370D	j	CUFF.813	CUFF.813.1	62	0.496933	0.170270	0.823596	2.683604	1678	CUFF.813.2	1809
BnaA01g29370D	BnaA01g29370D	j	CUFF.813	CUFF.813.2	63	0.502322	0.232649	0.771996	2.712707	2293	CUFF.813.2	1809
BnaA01g29370D	BnaA01g29370D	c	CUFF.813	CUFF.813.3	100	0.796488	0.276346	1.316631	4.301303	1089	CUFF.813.2	1809
BnaA01g29430D	BnaA01g29430D	j	CUFF.815	CUFF.815.1	56	1.437666	0.767122	2.108210	7.635773	1278	CUFF.815.2	1205
BnaA01g29430D	BnaA01g29430D	j	CUFF.815	CUFF.815.2	100	2.581856	1.765230	3.398482	13.712827	1298	CUFF.815.2	1205
BnaA01g29390D	BnaA01g29390D	e	CUFF.818	CUFF.818.1	100	15.082862	13.888926	16.276798	78.318207	2363	CUFF.818.1	1662
BnaA01g29460D	BnaA01g29460D	j	CUFF.821	CUFF.821.1	100	3.568112	2.995758	4.140466	18.637358	2604	CUFF.821.1	2554
BnaA01g29450D	BnaA01g29450D	j	CUFF.822	CUFF.822.1	100	7.292187	5.790079	8.794294	37.135817	1012	CUFF.822.1	627
BnaA01g29450D	BnaA01g29450D	j	CUFF.822	CUFF.822.2	29	2.089779	1.061281	3.118277	10.642303	864	CUFF.822.1	627
BnaA01g29400D	BnaA01g29400D	=	CUFF.816	CUFF.816.1	100	20.725741	14.739193	26.712288	111.601622	351	CUFF.817.1	612
BnaA01g29400D	BnaA01g29400D	e	CUFF.817	CUFF.817.1	100	1.389635	0.732890	2.046380	7.482751	953	CUFF.817.1	612
BnaA01g29440D	BnaA01g29440D	j	CUFF.823	CUFF.823.1	46	5.411625	4.149147	6.674102	29.099055	1290	CUFF.823.1	1162
BnaA01g29440D	BnaA01g29440D	=	CUFF.823	CUFF.823.2	100	11.679110	9.597272	13.760948	62.800192	935	CUFF.823.1	1162
BnaA01g29440D	BnaA01g29440D	e	CUFF.824	CUFF.824.1	100	12.190428	8.437515	15.943341	65.549618	477	CUFF.823.1	1162
BnaA01g29460D	BnaA01g29460D	p	CUFF.825	CUFF.825.1	100	0.598723	0.251739	0.945707	3.170208	1230	CUFF.825.1	2554
-	-	u	CUFF.826	CUFF.826.1	100	4.473591	2.682539	6.264644	24.485009	513	CUFF.826.1	-
BnaA01g29470D	BnaA01g29470D	j	CUFF.827	CUFF.827.1	100	5.921695	4.996091	6.847299	31.246349	1747	CUFF.827.1	1798
BnaA01g29510D	BnaA01g29510D	c	CUFF.828	CUFF.828.1	100	2.132231	1.437229	2.827232	10.926958	1120	CUFF.828.1	2920
BnaA01g29500D	BnaA01g29500D	=	CUFF.829	CUFF.829.1	100	2.717267	1.839428	3.595105	14.497520	1029	CUFF.829.2	1198
BnaA01g29500D	BnaA01g29500D	j	CUFF.829	CUFF.829.2	30	0.813766	0.300255	1.327278	4.341713	1063	CUFF.829.2	1198
BnaA01g29510D	BnaA01g29510D	j	CUFF.830	CUFF.830.1	100	2.135278	1.602177	2.668380	11.544236	1803	CUFF.830.1	2920
BnaA01g29520D	BnaA01g29520D	=	CUFF.832	CUFF.832.1	100	17.700071	15.471528	19.928615	94.965709	1046	CUFF.832.1	1253
BnaA01g29490D	BnaA01g29490D	j	CUFF.835	CUFF.835.1	100	38.816131	35.574584	42.057679	203.085711	1337	CUFF.835.1	1571
BnaA01g29490D	BnaA01g29490D	j	CUFF.835	CUFF.835.2	15	5.630148	4.206164	7.054132	29.456891	1290	CUFF.835.1	1571
BnaA01g24630D	BnaA01g24630D	j	CUFF.772	CUFF.772.1	100	0.787986	0.371494	1.204478	4.073406	1540	CUFF.772.3	1091
BnaA01g24630D	BnaA01g24630D	j	CUFF.772	CUFF.772.2	99	0.783148	0.339758	1.226537	4.048396	1540	CUFF.772.3	1091
BnaA01g24630D	BnaA01g24630D	j	CUFF.772	CUFF.772.3	98	0.774224	0.357694	1.190755	4.002269	1624	CUFF.772.3	1091
BnaA01g24640D	BnaA01g24640D	=	CUFF.773	CUFF.773.1	100	10.504263	8.715899	12.292628	54.312333	888	CUFF.773.1	833
BnaA01g24650D	BnaA01g24650D	e	CUFF.779	CUFF.779.1	100	3.113431	2.347909	3.878953	16.450134	2040	CUFF.779.1	2124
BnaA01g24650D	BnaA01g24650D	=	CUFF.780	CUFF.780.1	100	15.549648	14.000757	17.098539	82.158176	2020	CUFF.779.1	2124
BnaA01g24690D	BnaA01g24690D	j	CUFF.791	CUFF.791.1	100	86.420198	83.407780	89.432617	453.626010	2124	CUFF.791.1	2015
BnaA01g24700D	BnaA01g24700D	j	CUFF.792	CUFF.792.1	60	1.619993	0.765980	2.474007	8.674530	910	CUFF.792.2	1067
BnaA01g24700D	BnaA01g24700D	j	CUFF.792	CUFF.792.2	37	0.999274	0.372752	1.625796	5.350783	1013	CUFF.792.2	1067
BnaA01g24700D	BnaA01g24700D	=	CUFF.792	CUFF.792.3	100	2.713550	1.638613	3.788488	14.530168	919	CUFF.792.2	1067
BnaA01g24730D	BnaA01g24730D	x	CUFF.797	CUFF.797.1	100	16.137969	13.478025	18.797913	84.863008	856	CUFF.797.1	815
BnaA01g24730D	BnaA01g24730D	o	CUFF.798	CUFF.798.1	100	228.382250	210.410551	246.353948	1200.969252	442	CUFF.798.1	815
BnaA01g24740D	BnaA01g24740D	e	CUFF.799	CUFF.799.1	100	2.451452	0.973171	3.929733	13.296418	457	CUFF.799.1	972
-	-	u	CUFF.805	CUFF.805.1	44	2.034330	1.493177	2.575483	10.686789	2372	CUFF.805.1	-
-	-	u	CUFF.805	CUFF.805.2	100	4.668730	3.871067	5.466393	24.525882	2363	CUFF.805.1	-
-	-	u	CUFF.805	CUFF.805.3	45	2.119283	1.533202	2.705365	11.133068	2372	CUFF.805.1	-
-	-	u	CUFF.805	CUFF.805.4	43	2.022046	1.353038	2.691055	10.622259	1932	CUFF.805.1	-
BnaA01g24760D	BnaA01g24760D	=	CUFF.810	CUFF.810.1	100	6.992079	6.182888	7.801269	36.752134	2713	CUFF.810.1	2895
BnaA01g24770D	BnaA01g24770D	j	CUFF.812	CUFF.812.1	100	2.170675	1.281504	3.059846	11.495279	987	CUFF.812.1	997
BnaA01g24770D	BnaA01g24770D	c	CUFF.812	CUFF.812.2	82	1.776398	0.759767	2.793030	9.407301	771	CUFF.812.1	997
BnaA01g24770D	BnaA01g24770D	e	CUFF.814	CUFF.814.1	100	1.598520	0.629783	2.567257	8.465309	609	CUFF.812.1	997
BnaA01g24800D	BnaA01g24800D	e	CUFF.819	CUFF.819.1	100	38.703906	34.041019	43.366793	207.896003	596	CUFF.819.1	536
BnaA01g24810D	BnaA01g24810D	j	CUFF.820	CUFF.820.1	100	0.983995	0.559731	1.408260	5.362524	1395	CUFF.820.1	2937
BnaA01g24820D	BnaA01g24820D	j	CUFF.831	CUFF.831.1	100	17.065799	15.323410	18.808188	90.481099	1597	CUFF.831.1	1762
BnaA01g24830D	BnaA01g24830D	j	CUFF.833	CUFF.833.1	80	0.583989	0.347360	0.820618	3.158769	3028	CUFF.833.1	1508
BnaA01g24830D	BnaA01g24830D	j	CUFF.833	CUFF.833.2	72	0.528186	0.272456	0.783916	2.856932	2435	CUFF.833.1	1508
BnaA01g24830D	BnaA01g24830D	o	CUFF.833	CUFF.833.3	100	0.729252	0.332907	1.125598	3.944492	1691	CUFF.833.1	1508
BnaA01g24840D	BnaA01g24840D	=	CUFF.834	CUFF.834.1	100	0.719017	0.426282	1.011753	3.889131	2606	CUFF.834.2	1908
BnaA01g24840D	BnaA01g24840D	j	CUFF.834	CUFF.834.2	54	0.388526	0.148849	0.628203	2.101521	2685	CUFF.834.2	1908
-	-	u	CUFF.836	CUFF.836.1	23	0.779801	0.490937	1.068666	4.128133	3111	CUFF.836.1	-
-	-	u	CUFF.836	CUFF.836.2	21	0.716155	0.400229	1.032081	3.791201	3111	CUFF.836.1	-
-	-	u	CUFF.836	CUFF.836.3	100	3.454030	2.834906	4.073155	18.285043	2832	CUFF.836.1	-
-	-	u	CUFF.836	CUFF.836.4	26	0.900434	0.508000	1.292869	4.766744	2479	CUFF.836.1	-
BnaA01g30140D	BnaA01g30140D	=	CUFF.846	CUFF.846.1	79	0.399702	0.122927	0.676477	2.120214	1916	CUFF.846.2	2012
BnaA01g30140D	BnaA01g30140D	j	CUFF.846	CUFF.846.2	100	0.508481	0.214137	0.802825	2.697230	1986	CUFF.846.2	2012
-	-	u	CUFF.848	CUFF.848.1	100	132.256414	96.372670	168.140158	700.890959	211	CUFF.848.1	-
BnaA01g30150D	BnaA01g30150D	j	CUFF.849	CUFF.849.1	71	0.579299	0.311115	0.847482	3.077983	2199	CUFF.849.3	5097
BnaA01g30150D	BnaA01g30150D	j	CUFF.849	CUFF.849.2	100	0.814955	0.580192	1.049719	4.330097	3867	CUFF.849.3	5097
BnaA01g30150D	BnaA01g30150D	j	CUFF.849	CUFF.849.3	19	0.152260	0.031539	0.272981	0.809003	4086	CUFF.849.3	5097
BnaA01g30190D	BnaA01g30190D	j	CUFF.855	CUFF.855.1	51	1.069258	0.370138	1.768379	5.718529	841	CUFF.855.2	1958
BnaA01g30190D	BnaA01g30190D	c	CUFF.855	CUFF.855.2	100	2.105224	1.205324	3.005123	11.259004	860	CUFF.855.2	1958
BnaA01g30180D	BnaA01g30180D	=	CUFF.850	CUFF.850.1	100	3.258684	2.625669	3.891700	17.208818	1856	CUFF.850.1	1839
BnaA01g30190D	BnaA01g30190D	o	CUFF.856	CUFF.856.1	100	2.799902	1.246796	4.353008	15.408827	465	CUFF.856.1	1958
BnaA01g30210D	BnaA01g30210D	=	CUFF.857	CUFF.857.1	100	28.511323	25.956915	31.065731	150.005906	1114	CUFF.857.1	1253
BnaA01g26550D	BnaA01g26550D	=	CUFF.837	CUFF.837.1	100	7.720896	6.881959	8.559833	41.366339	2851	CUFF.837.1	2016
BnaA01g26560D	BnaA01g26560D	=	CUFF.838	CUFF.838.1	100	59.276393	50.788142	67.764644	317.585843	417	CUFF.838.1	610
BnaA01g26600D	BnaA01g26600D	c	CUFF.839	CUFF.839.1	100	2.295550	1.765154	2.825947	12.125013	1949	CUFF.839.1	1983
BnaA01g26630D	BnaA01g26630D	c	CUFF.840	CUFF.840.1	100	1.121724	0.445299	1.798149	6.245225	723	CUFF.840.1	2414
BnaA01g26630D	BnaA01g26630D	c	CUFF.841	CUFF.841.1	100	4.933212	3.161373	6.705051	27.058017	553	CUFF.841.1	2414
BnaA01g26650D	BnaA01g26650D	=	CUFF.842	CUFF.842.1	100	2.079526	1.550867	2.608184	10.863524	2005	CUFF.842.2	2006
BnaA01g26650D	BnaA01g26650D	j	CUFF.842	CUFF.842.2	17	0.343909	0.064958	0.622860	1.796594	2006	CUFF.842.2	2006
BnaA01g26670D	BnaA01g26670D	j	CUFF.843	CUFF.843.1	99	1.584655	0.637174	2.532137	8.621406	693	CUFF.843.1	905
BnaA01g26670D	BnaA01g26670D	=	CUFF.843	CUFF.843.2	100	1.606862	0.481170	2.732554	8.742223	589	CUFF.843.1	905
BnaA01g26690D	BnaA01g26690D	=	CUFF.844	CUFF.844.1	100	28.801230	26.136981	31.465478	152.902684	1049	CUFF.844.1	663
BnaA01g26700D	BnaA01g26700D	j	CUFF.845	CUFF.845.1	100	0.629091	0.304865	0.953317	3.344237	1497	CUFF.845.1	975
BnaA01g26720D	BnaA01g26720D	o	CUFF.852	CUFF.852.1	100	87.764211	82.401667	93.126756	449.787222	1634	CUFF.852.1	1909
BnaA01g26720D	BnaA01g26720D	x	CUFF.854	CUFF.854.1	100	25.580759	23.083878	28.077639	131.100117	1920	CUFF.854.1	1909
BnaA01g26730D	BnaA01g26730D	=	CUFF.861	CUFF.861.1	100	12.169889	10.957974	13.381804	64.482414	2261	CUFF.861.1	2384
BnaA01g26740D	BnaA01g26740D	e	CUFF.862	CUFF.862.1	100	8.378310	6.672145	10.084476	44.529281	849	CUFF.863.1	2158
BnaA01g26740D	BnaA01g26740D	j	CUFF.863	CUFF.863.1	97	4.758143	3.829255	5.687032	25.288715	1517	CUFF.863.1	2158
BnaA01g26740D	BnaA01g26740D	c	CUFF.863	CUFF.863.2	100	4.883185	3.386349	6.380021	25.953292	791	CUFF.863.1	2158
BnaA01g26750D	BnaA01g26750D	=	CUFF.864	CUFF.864.1	100	85.139970	73.333289	96.946650	451.660666	364	CUFF.864.1	502
BnaA01g26760D	BnaA01g26760D	=	CUFF.865	CUFF.865.1	100	4.954855	3.804769	6.104941	26.621513	1022	CUFF.865.1	909
BnaA01g26770D	BnaA01g26770D	e	CUFF.866	CUFF.866.1	100	0.673973	0.305442	1.042503	3.618755	1667	CUFF.867.2	2719
BnaA01g26770D	BnaA01g26770D	j	CUFF.867	CUFF.867.1	100	2.878610	2.354165	3.403055	15.456097	2700	CUFF.867.2	2719
BnaA01g26770D	BnaA01g26770D	j	CUFF.867	CUFF.867.2	17	0.486390	0.245603	0.727178	2.611572	2876	CUFF.867.2	2719
BnaA01g26780D	BnaA01g26780D	j	CUFF.868	CUFF.868.1	100	5.985929	4.675113	7.296746	31.912986	1237	CUFF.868.1	1388
BnaA01g26780D	BnaA01g26780D	j	CUFF.868	CUFF.868.2	94	5.650588	4.322677	6.978499	30.125170	1157	CUFF.868.1	1388
BnaA01g26780D	BnaA01g26780D	j	CUFF.868	CUFF.868.3	75	4.478480	3.261033	5.695928	23.876271	1147	CUFF.868.1	1388
BnaA01g26800D	BnaA01g26800D	j	CUFF.869	CUFF.869.1	100	1.368681	0.983999	1.753363	7.252856	2441	CUFF.869.1	2711
BnaA01g26800D	BnaA01g26800D	j	CUFF.869	CUFF.869.2	17	0.238844	0.032386	0.445301	1.265669	2436	CUFF.869.1	2711
BnaA01g26810D	BnaA01g26810D	=	CUFF.870	CUFF.870.1	100	1.348545	0.567009	2.130080	6.937242	678	CUFF.870.1	1089
BnaA01g26820D	BnaA01g26820D	=	CUFF.871	CUFF.871.1	100	4.007517	3.552644	4.462391	21.193859	4118	CUFF.871.1	3901
-	-	u	CUFF.873	CUFF.873.1	100	73.980611	69.277976	78.683245	384.626918	1405	CUFF.873.1	-
BnaA01g26840D	BnaA01g26840D	=	CUFF.875	CUFF.875.1	100	6.047339	4.781648	7.313029	32.349641	999	CUFF.875.1	871
BnaA01g26860D	BnaA01g26860D	=	CUFF.879	CUFF.879.1	100	7.796190	6.678080	8.914300	41.570795	1890	CUFF.879.1	1808
BnaA01g26880D	BnaA01g26880D	x	CUFF.880	CUFF.880.1	100	2.393098	1.686452	3.099745	12.760463	1890	CUFF.880.1	786
BnaA01g26890D	BnaA01g26890D	c	CUFF.882	CUFF.882.1	100	6.081031	3.536932	8.625130	32.715458	429	CUFF.882.1	552
BnaA01g28250D	BnaA01g28250D	=	CUFF.847	CUFF.847.1	100	16.973209	15.334970	18.611448	87.545876	2205	CUFF.847.2	2495
BnaA01g28250D	BnaA01g28250D	j	CUFF.847	CUFF.847.2	35	5.932792	5.008478	6.857105	30.600664	2648	CUFF.847.2	2495
BnaA01g28260D	BnaA01g28260D	=	CUFF.851	CUFF.851.1	100	8.228703	6.676975	9.780432	42.165195	1354	CUFF.851.1	915
BnaA01g28260D	BnaA01g28260D	o	CUFF.853	CUFF.853.1	100	12.529373	10.508122	14.550625	64.202517	1180	CUFF.851.1	915
BnaA01g28290D	BnaA01g28290D	j	CUFF.858	CUFF.858.1	100	0.786083	0.343672	1.228493	4.046088	1424	CUFF.859.1	522
BnaA01g28290D	BnaA01g28290D	e	CUFF.859	CUFF.859.1	100	1.322281	0.826808	1.817755	6.805985	1567	CUFF.859.1	522
BnaA01g28310D	BnaA01g28310D	c	CUFF.860	CUFF.860.1	100	3.770248	1.496703	6.043793	21.155299	374	CUFF.860.1	2244
BnaA01g28330D	BnaA01g28330D	j	CUFF.872	CUFF.872.1	100	29.899071	27.982877	31.815266	158.697131	3046	CUFF.872.1	3677
BnaA01g28350D	BnaA01g28350D	=	CUFF.874	CUFF.874.1	100	1.400670	1.097398	1.703941	7.446464	3296	CUFF.874.1	477
BnaA01g28370D	BnaA01g28370D	j	CUFF.876	CUFF.876.1	100	13.801431	12.453808	15.149054	73.666256	2107	CUFF.876.1	1623
BnaA01g28390D	BnaA01g28390D	=	CUFF.877	CUFF.877.1	100	9.658240	6.643173	12.673307	52.497078	479	CUFF.878.1	633
BnaA01g28390D	BnaA01g28390D	e	CUFF.878	CUFF.878.1	100	1.553083	0.613165	2.493001	8.441737	700	CUFF.878.1	633
BnaA01g28400D	BnaA01g28400D	=	CUFF.881	CUFF.881.1	100	1.485038	0.802694	2.167382	8.001129	871	CUFF.881.1	1002
BnaA01g28410D	BnaA01g28410D	j	CUFF.883	CUFF.883.1	100	8.230683	7.476391	8.984975	43.773673	3905	CUFF.883.1	3922
BnaA01g28450D	BnaA01g28450D	c	CUFF.884	CUFF.884.1	100	31.506987	18.892809	44.121166	72.469176	241	CUFF.884.1	792
BnaA01g28450D	BnaA01g28450D	i	CUFF.885	CUFF.885.1	100	25.056289	15.585902	34.526676	60.183831	265	CUFF.885.1	792
BnaA01g31290D	BnaA01g31290D	e	CUFF.886	CUFF.886.1	100	2.879302	2.086269	3.672336	14.725670	1149	CUFF.886.1	1021
BnaA01g31300D	BnaA01g31300D	j	CUFF.887	CUFF.887.1	100	3.008357	2.285608	3.731105	15.928441	1488	CUFF.887.1	1224
BnaA01g31300D	BnaA01g31300D	c	CUFF.887	CUFF.887.2	66	1.985904	0.798876	3.172932	10.514829	587	CUFF.887.1	1224
BnaA01g32650D	BnaA01g32650D	=	CUFF.888	CUFF.888.1	100	2.616497	1.168833	4.064161	13.284557	501	CUFF.888.1	712
BnaA01g32660D	BnaA01g32660D	j	CUFF.889	CUFF.889.1	100	132.873846	115.487915	150.259778	706.546224	312	CUFF.889.1	633
BnaA01g32670D	BnaA01g32670D	=	CUFF.890	CUFF.890.1	100	9.866737	8.832293	10.901180	52.343384	2446	CUFF.890.1	3080
BnaA01g33230D	BnaA01g33230D	=	CUFF.891	CUFF.891.1	100	44.238034	39.215310	49.260758	234.391297	588	CUFF.891.1	735
BnaA01g33250D	BnaA01g33250D	j	CUFF.893	CUFF.893.1	45	1.163727	0.395876	1.931578	6.424182	720	CUFF.893.1	1525
BnaA01g33250D	BnaA01g33250D	c	CUFF.893	CUFF.893.2	100	2.566474	1.085561	4.047387	14.167844	529	CUFF.893.1	1525
BnaA01g33220D	BnaA01g33220D	e	CUFF.895	CUFF.895.1	100	7.505714	5.369805	9.641624	39.697656	842	CUFF.896.1	1917
BnaA01g33220D	BnaA01g33220D	j	CUFF.896	CUFF.896.1	28	10.136488	8.528997	11.743979	53.611797	1400	CUFF.896.1	1917
BnaA01g33220D	BnaA01g33220D	c	CUFF.896	CUFF.896.2	100	36.135763	31.555124	40.716402	191.121730	673	CUFF.896.1	1917
BnaA01g33280D	BnaA01g33280D	=	CUFF.897	CUFF.897.1	100	10.247739	9.054016	11.441462	54.391013	1680	CUFF.897.1	1717
BnaA01g33290D	BnaA01g33290D	c	CUFF.898	CUFF.898.1	100	1.434118	0.625556	2.242679	7.902585	862	CUFF.898.2	1290
BnaA01g33290D	BnaA01g33290D	j	CUFF.898	CUFF.898.2	99	1.418239	0.820614	2.015864	7.815087	1247	CUFF.898.2	1290
BnaA01g32680D	BnaA01g32680D	j	CUFF.892	CUFF.892.1	81	1.823819	1.470589	2.177049	9.614142	3447	CUFF.892.1	2733
BnaA01g32710D	BnaA01g32710D	j	CUFF.892	CUFF.892.2	100	2.238925	1.847574	2.630275	11.802344	3439	CUFF.892.1	2793
BnaA01g32690D	BnaA01g32690D	=	CUFF.894	CUFF.894.1	100	8.726587	7.395128	10.058046	46.001632	1318	CUFF.894.1	601
-	-	u	CUFF.899	CUFF.899.1	20	0.356152	0.123704	0.588600	1.874793	2686	CUFF.899.1	-
-	-	u	CUFF.899	CUFF.899.2	100	1.757521	1.336868	2.178174	9.251633	2686	CUFF.899.1	-
BnaA01g33560D	BnaA01g33560D	=	CUFF.900	CUFF.900.1	100	3.780242	3.003110	4.557375	19.758510	1482	CUFF.900.1	1515
BnaA01g33500D	BnaA01g33500D	=	CUFF.901	CUFF.901.1	100	77.619624	72.967633	82.271615	408.229442	1614	CUFF.901.1	1876
BnaA01g33520D	BnaA01g33520D	j	CUFF.902	CUFF.902.1	77	3.322864	2.546021	4.099707	17.565385	1467	CUFF.902.1	1457
BnaA01g33520D	BnaA01g33520D	c	CUFF.902	CUFF.902.2	100	4.342040	2.691969	5.992111	22.952971	625	CUFF.902.1	1457
BnaA01g33530D	BnaA01g33530D	c	CUFF.903	CUFF.903.1	100	3.299084	2.368596	4.229573	17.401177	1128	CUFF.903.2	1585
BnaA01g33530D	BnaA01g33530D	j	CUFF.903	CUFF.903.2	18	0.592100	0.108413	1.075788	3.123060	1130	CUFF.903.2	1585
BnaA01g33540D	BnaA01g33540D	=	CUFF.904	CUFF.904.1	100	4.483912	3.817490	5.150333	24.116548	2452	CUFF.904.1	1141
BnaA01g34060D	BnaA01g34060D	=	CUFF.923	CUFF.923.1	100	23.161479	20.951002	25.371957	123.934194	1417	CUFF.923.1	1684
BnaA01g34070D	BnaA01g34070D	j	CUFF.926	CUFF.926.1	100	1.764122	1.149273	2.378971	9.355049	1246	CUFF.926.1	1282
BnaA01g34070D	BnaA01g34070D	j	CUFF.926	CUFF.926.2	81	1.434043	0.652284	2.215802	7.604660	845	CUFF.926.1	1282
BnaA01g34070D	BnaA01g34070D	j	CUFF.926	CUFF.926.3	71	1.247432	0.374838	2.120026	6.615069	693	CUFF.926.1	1282
BnaA01g33320D	BnaA01g33320D	j	CUFF.905	CUFF.905.1	100	1.192064	0.673820	1.710308	6.564237	1481	CUFF.905.2	1197
BnaA01g33320D	BnaA01g33320D	j	CUFF.905	CUFF.905.2	50	0.600017	0.191437	1.008597	3.304062	1481	CUFF.905.2	1197
BnaA01g33350D	BnaA01g33350D	=	CUFF.906	CUFF.906.1	100	19.901017	16.547431	23.254603	106.491853	620	CUFF.906.1	662
BnaA01g33360D	BnaA01g33360D	=	CUFF.907	CUFF.907.1	100	2.623054	1.945484	3.300625	13.778105	1408	CUFF.907.1	1071
BnaA01g33370D	BnaA01g33370D	j	CUFF.908	CUFF.908.1	95	4.405829	3.471831	5.339827	22.800047	1510	CUFF.908.1	1320
BnaA01g33370D	BnaA01g33370D	j	CUFF.908	CUFF.908.2	100	4.625501	3.554586	5.696415	23.936843	1296	CUFF.908.1	1320
BnaA01g33380D	BnaA01g33380D	j	CUFF.909	CUFF.909.1	100	1.412013	0.560537	2.263489	7.611958	623	CUFF.909.1	3534
BnaA01g33380D	BnaA01g33380D	j	CUFF.910	CUFF.910.1	100	1.226293	0.910147	1.542439	6.563466	2802	CUFF.910.1	3534
BnaA01g33400D	BnaA01g33400D	=	CUFF.913	CUFF.913.1	100	67.090512	61.842792	72.338231	357.786660	920	CUFF.913.1	1095
BnaA01g33410D	BnaA01g33410D	=	CUFF.914	CUFF.914.1	100	4.643197	3.486471	5.799923	24.544142	952	CUFF.914.1	1137
-	-	u	CUFF.915	CUFF.915.1	100	22.296786	19.091029	25.502544	120.350882	716	CUFF.915.1	-
BnaA01g33420D	BnaA01g33420D	=	CUFF.917	CUFF.917.1	100	1.392308	0.836278	1.948339	7.192344	1180	CUFF.917.1	1261
BnaA01g33430D	BnaA01g33430D	j	CUFF.921	CUFF.921.1	100	4.619537	3.789290	5.449785	25.071285	1674	CUFF.921.1	1643
BnaA01g33450D	BnaA01g33450D	=	CUFF.922	CUFF.922.1	100	1.885082	1.266086	2.504077	10.190528	1262	CUFF.922.1	234
BnaA01g34090D	BnaA01g34090D	j	CUFF.929	CUFF.929.1	100	6.764028	5.546838	7.981218	35.967345	1289	CUFF.929.1	1268
BnaA01g34090D	BnaA01g34090D	c	CUFF.929	CUFF.929.2	92	6.233858	4.442349	8.025368	33.148200	713	CUFF.929.1	1268
BnaA01g34330D	BnaA01g34330D	=	CUFF.935	CUFF.935.1	100	1.039444	0.549122	1.529766	5.558205	1095	CUFF.935.1	1283
BnaA01g34370D	BnaA01g34370D	=	CUFF.936	CUFF.936.1	100	2.027874	1.343330	2.712418	10.648440	1141	CUFF.936.1	1054
BnaA01g34380D	BnaA01g34380D	=	CUFF.937	CUFF.937.1	100	11.158095	9.707009	12.609181	58.453185	1330	CUFF.937.1	1337
BnaA01g34400D	BnaA01g34400D	j	CUFF.938	CUFF.938.1	64	1.922562	1.004545	2.840579	10.100295	798	CUFF.938.1	892
BnaA01g34400D	BnaA01g34400D	=	CUFF.938	CUFF.938.2	100	3.001780	1.749628	4.253932	15.770035	768	CUFF.938.1	892
BnaA01g34400D	BnaA01g34400D	j	CUFF.938	CUFF.938.3	56	1.668417	0.472766	2.864068	8.765130	655	CUFF.938.1	892
BnaA01g34410D	BnaA01g34410D	c	CUFF.940	CUFF.940.1	100	4.283997	3.674351	4.893642	22.686290	3180	CUFF.940.1	3437
BnaA01g34410D	BnaA01g34410D	j	CUFF.940	CUFF.940.2	22	0.925206	0.586625	1.263787	4.899512	3180	CUFF.940.1	3437
BnaA01g34440D	BnaA01g34440D	=	CUFF.942	CUFF.942.1	100	1.835023	1.199817	2.470229	9.569791	1155	CUFF.942.1	1002
BnaA01g34450D	BnaA01g34450D	j	CUFF.943	CUFF.943.1	24	1.089484	0.431796	1.747173	5.736219	1141	CUFF.943.1	1191
BnaA01g34450D	BnaA01g34450D	j	CUFF.943	CUFF.943.2	100	4.519139	3.411934	5.626344	23.793615	1141	CUFF.943.1	1191
BnaA01g25250D	BnaA01g25250D	j	CUFF.919	CUFF.919.1	11	3.013890	2.530050	3.497731	16.079629	4704	CUFF.919.1	4346
BnaA01g25250D	BnaA01g25250D	j	CUFF.919	CUFF.919.2	80	22.223714	20.489039	23.958390	118.567371	2573	CUFF.919.1	4346
BnaA01g25250D	BnaA01g25250D	j	CUFF.919	CUFF.919.3	100	27.932601	24.585443	31.279760	149.025274	851	CUFF.919.1	4346
BnaA01g25250D	BnaA01g25250D	e	CUFF.920	CUFF.920.1	100	11.308997	10.029474	12.588520	60.335460	2084	CUFF.919.1	4346
BnaA01g25270D	BnaA01g25270D	j	CUFF.927	CUFF.927.1	100	18.381991	16.646051	20.117931	97.716515	1761	CUFF.927.1	1276
BnaA01g25280D	BnaA01g25280D	=	CUFF.932	CUFF.932.1	100	41.512841	33.836412	49.189270	225.694108	380	CUFF.932.1	483
BnaA01g25290D	BnaA01g25290D	=	CUFF.933	CUFF.933.1	100	7.135516	6.295837	7.975195	38.362989	2573	CUFF.933.1	1135
BnaA01g25300D	BnaA01g25300D	=	CUFF.941	CUFF.941.1	100	66.992770	62.496894	71.488646	356.525374	1314	CUFF.941.1	1676
BnaA01g25310D	BnaA01g25310D	j	CUFF.945	CUFF.945.1	40	1.167944	0.766767	1.569120	6.199610	2723	CUFF.945.2	3478
BnaA01g25310D	BnaA01g25310D	j	CUFF.945	CUFF.945.2	100	2.937904	2.405289	3.470519	15.594806	2958	CUFF.945.2	3478
BnaA01g25310D	BnaA01g25310D	j	CUFF.946	CUFF.946.1	100	1.760054	1.190106	2.330001	9.492327	1377	CUFF.946.1	3478
BnaA01g25320D	BnaA01g25320D	j	CUFF.950	CUFF.950.1	37	1.767205	1.064263	2.470147	9.510115	1314	CUFF.950.1	2001
BnaA01g25320D	BnaA01g25320D	j	CUFF.950	CUFF.950.2	100	4.814766	3.763969	5.865564	25.910391	1308	CUFF.950.1	2001
BnaA01g25330D	BnaA01g25330D	=	CUFF.952	CUFF.952.1	100	3.150328	2.392958	3.907699	16.771213	1385	CUFF.952.1	1385
BnaA01g25340D	BnaA01g25340D	=	CUFF.954	CUFF.954.1	100	4.651507	3.782535	5.520478	24.633904	1547	CUFF.954.1	1626
BnaA01g25350D	BnaA01g25350D	j	CUFF.957	CUFF.957.1	100	1.867796	1.262561	2.473031	10.221705	1298	CUFF.957.1	1446
BnaA01g25360D	BnaA01g25360D	j	CUFF.960	CUFF.960.1	100	0.730624	0.290041	1.171207	4.007531	983	CUFF.960.1	2017
BnaA01g25380D	BnaA01g25380D	j	CUFF.962	CUFF.962.1	58	1.877294	1.310178	2.444410	10.008266	1819	CUFF.962.1	1784
BnaA01g25380D	BnaA01g25380D	c	CUFF.962	CUFF.962.2	100	3.236959	2.338684	4.135233	17.256940	1254	CUFF.962.1	1784
BnaA01g25390D	BnaA01g25390D	j	CUFF.963	CUFF.963.1	100	4.992081	4.286978	5.697184	26.613884	2550	CUFF.963.1	2108
BnaA01g25390D	BnaA01g25390D	c	CUFF.963	CUFF.963.2	91	4.537649	2.943573	6.131725	24.191204	683	CUFF.963.1	2108
BnaA01g25400D	BnaA01g25400D	c	CUFF.966	CUFF.966.1	100	11.652038	8.271210	15.032866	58.354318	438	CUFF.966.1	590
BnaA01g25490D	BnaA01g25490D	j	CUFF.970	CUFF.970.1	48	7.506063	5.520499	9.491628	39.988724	872	CUFF.970.2	1023
BnaA01g25490D	BnaA01g25490D	j	CUFF.970	CUFF.970.2	100	15.502729	13.117915	17.887543	82.591143	971	CUFF.970.2	1023
-	-	u	CUFF.973	CUFF.973.1	100	15.208129	13.734048	16.682209	80.750969	1965	CUFF.973.1	-
BnaA01g25540D	BnaA01g25540D	j	CUFF.976	CUFF.976.1	100	1.047779	0.371241	1.724317	5.760548	710	CUFF.976.1	861
BnaA01g25550D	BnaA01g25550D	j	CUFF.977	CUFF.977.1	100	5.566703	4.569945	6.563461	29.957778	1434	CUFF.977.1	1164
BnaA01g25570D	BnaA01g25570D	j	CUFF.982	CUFF.982.1	100	4.868446	4.286588	5.450305	25.735553	3932	CUFF.982.2	3881
BnaA01g25570D	BnaA01g25570D	=	CUFF.982	CUFF.982.2	17	0.828137	0.547173	1.109101	4.377692	3935	CUFF.982.2	3881
BnaA01g25600D	BnaA01g25600D	e	CUFF.984	CUFF.984.1	100	1.049827	0.442241	1.657413	5.583938	936	CUFF.984.1	726
BnaA01g25600D	BnaA01g25600D	=	CUFF.985	CUFF.985.1	100	6.823654	5.057061	8.590247	36.294422	725	CUFF.984.1	726
BnaA01g25610D	BnaA01g25610D	o	CUFF.986	CUFF.986.1	100	1.698080	0.974016	2.422144	9.565525	879	CUFF.986.1	2031
BnaA01g25610D	BnaA01g25610D	j	CUFF.988	CUFF.988.1	100	6.329779	5.099592	7.559965	34.207450	1281	CUFF.988.1	2031
BnaA01g25610D	BnaA01g25610D	j	CUFF.988	CUFF.988.2	77	4.855797	3.204925	6.506669	26.241745	774	CUFF.988.1	2031
BnaA01g25630D	BnaA01g25630D	j	CUFF.992	CUFF.992.1	100	62.187798	58.011744	66.363852	328.970367	1395	CUFF.992.1	1566
BnaA01g25670D	BnaA01g25670D	=	CUFF.994	CUFF.994.1	100	26.490555	22.977163	30.003946	142.232968	761	CUFF.994.2	856
BnaA01g25680D	BnaA01g25680D	j	CUFF.994	CUFF.994.2	26	6.974078	6.167007	7.781150	37.445190	2901	CUFF.994.2	1964
-	-	u	CUFF.998	CUFF.998.1	100	1.917196	1.238022	2.596369	10.557333	1064	CUFF.998.1	-
BnaA01g09870D	BnaA01g09870D	j	CUFF.911	CUFF.911.1	100	4.403813	3.342654	5.464972	23.033562	1234	CUFF.911.2	1189
BnaA01g09870D	BnaA01g09870D	j	CUFF.911	CUFF.911.2	26	1.143178	0.614870	1.671485	5.979239	1430	CUFF.911.2	1189
BnaA01g09870D	BnaA01g09870D	j	CUFF.911	CUFF.911.3	32	1.425450	0.736879	2.114021	7.455628	1234	CUFF.911.2	1189
BnaA01g09880D	BnaA01g09880D	=	CUFF.912	CUFF.912.1	100	21.976951	18.973345	24.980556	117.589107	738	CUFF.912.1	799
BnaA01g09890D	BnaA01g09890D	j	CUFF.916	CUFF.916.1	100	24.926741	22.779562	27.073920	130.628725	1657	CUFF.916.1	1944
BnaA01g09900D	BnaA01g09900D	o	CUFF.918	CUFF.918.1	100	1.732333	1.294557	2.170109	8.956135	2110	CUFF.918.1	2022
BnaA01g09910D	BnaA01g09910D	e	CUFF.924	CUFF.924.1	100	0.906132	0.564777	1.247487	4.815409	2849	CUFF.924.1	2685
BnaA01g09910D	BnaA01g09910D	j	CUFF.925	CUFF.925.1	21	0.791021	0.451051	1.130990	4.203680	2594	CUFF.924.1	2685
BnaA01g09910D	BnaA01g09910D	=	CUFF.925	CUFF.925.2	100	3.680529	3.046077	4.314982	19.559250	2701	CUFF.924.1	2685
BnaA01g09920D	BnaA01g09920D	j	CUFF.928	CUFF.928.1	100	11.865850	10.275297	13.456404	63.073533	1285	CUFF.928.1	1331
BnaA01g09930D	BnaA01g09930D	j	CUFF.930	CUFF.930.1	100	2.574817	1.867122	3.282512	13.529755	1777	CUFF.930.1	2145
BnaA01g09930D	BnaA01g09930D	=	CUFF.930	CUFF.930.2	52	1.346401	0.781473	1.911330	7.074864	1776	CUFF.930.1	2145
BnaA01g09930D	BnaA01g09930D	e	CUFF.931	CUFF.931.1	100	3.059039	2.129034	3.989044	16.074172	1308	CUFF.930.1	2145
BnaA01g09940D	BnaA01g09940D	j	CUFF.934	CUFF.934.1	100	52.599798	48.173176	57.026419	273.522226	952	CUFF.934.1	991
BnaA01g09970D	BnaA01g09970D	j	CUFF.939	CUFF.939.1	100	17.291684	15.757518	18.825850	92.084879	2133	CUFF.939.1	2847
BnaA01g09980D	BnaA01g09980D	=	CUFF.944	CUFF.944.1	100	9.291425	7.030898	11.551952	48.904290	634	CUFF.944.1	742
BnaA01g09980D	BnaA01g09980D	j	CUFF.944	CUFF.944.2	33	3.093031	1.226297	4.959765	16.279794	460	CUFF.944.1	742
BnaA01g09990D	BnaA01g09990D	=	CUFF.949	CUFF.949.1	88	13.853551	12.044609	15.662493	73.604416	1250	CUFF.949.1	1372
BnaA01g09990D	BnaA01g09990D	j	CUFF.949	CUFF.949.2	100	15.716653	10.191919	21.241386	83.503146	380	CUFF.949.1	1372
BnaA01g10000D	BnaA01g10000D	j	CUFF.959	CUFF.959.1	100	10.500340	8.947265	12.053414	54.948778	1422	CUFF.959.2	1626
BnaA01g10000D	BnaA01g10000D	j	CUFF.959	CUFF.959.2	23	2.437368	1.614181	3.260554	12.754862	1550	CUFF.959.2	1626
BnaA01g10000D	BnaA01g10000D	j	CUFF.959	CUFF.959.3	43	4.525264	3.372714	5.677813	23.680920	1422	CUFF.959.2	1626
BnaA01g10030D	BnaA01g10030D	=	CUFF.961	CUFF.961.1	100	1.123013	0.680867	1.565160	6.182229	1384	CUFF.961.1	1482
BnaA01g10040D	BnaA01g10040D	j	CUFF.964	CUFF.964.1	100	0.457206	0.128705	0.785707	2.429346	1408	CUFF.964.1	4713
BnaA01g10040D	BnaA01g10040D	o	CUFF.965	CUFF.965.1	100	0.626369	0.207648	1.045090	3.328186	1241	CUFF.964.1	4713
BnaA01g10040D	BnaA01g10040D	c	CUFF.967	CUFF.967.1	100	1.843579	0.949312	2.737846	9.850309	694	CUFF.967.1	4713
BnaA01g10040D	BnaA01g10040D	c	CUFF.968	CUFF.968.1	100	2.179407	1.355795	3.003019	12.012889	885	CUFF.968.1	4713
BnaA01g10050D	BnaA01g10050D	j	CUFF.969	CUFF.969.1	100	7.168674	6.447081	7.890267	37.886560	3583	CUFF.969.1	3579
BnaA01g10060D	BnaA01g10060D	j	CUFF.971	CUFF.971.1	100	1.452367	0.726517	2.178218	7.439667	800	CUFF.971.1	1317
BnaA01g10070D	BnaA01g10070D	=	CUFF.972	CUFF.972.1	94	0.811674	0.339903	1.283445	4.169321	1369	CUFF.972.1	1276
BnaA01g10070D	BnaA01g10070D	j	CUFF.972	CUFF.972.2	100	0.860319	0.309155	1.411483	4.419194	1127	CUFF.972.1	1276
BnaA01g10100D	BnaA01g10100D	j	CUFF.974	CUFF.974.1	23	1.243317	0.747050	1.739584	6.554786	1809	CUFF.974.1	4346
BnaA01g10100D	BnaA01g10100D	j	CUFF.974	CUFF.974.2	100	5.336330	4.389559	6.283100	28.133201	1775	CUFF.974.1	4346
BnaA01g10100D	BnaA01g10100D	e	CUFF.975	CUFF.975.1	100	1.210416	0.676322	1.744510	6.381329	1521	CUFF.974.1	4346
BnaA01g10100D	BnaA01g10100D	j	CUFF.978	CUFF.978.1	16	0.486254	0.189993	0.782514	2.588898	2304	CUFF.978.1	4346
BnaA01g10100D	BnaA01g10100D	c	CUFF.978	CUFF.978.2	100	2.977924	2.378392	3.577456	15.854977	2220	CUFF.978.1	4346
BnaA01g10110D	BnaA01g10110D	e	CUFF.979	CUFF.979.1	100	7.501776	6.061997	8.941555	40.697456	1113	CUFF.979.1	831
BnaA01g10110D	BnaA01g10110D	=	CUFF.980	CUFF.980.1	100	66.662875	59.663537	73.662212	361.648959	576	CUFF.979.1	831
BnaA01g10140D	BnaA01g10140D	j	CUFF.981	CUFF.981.1	100	5.690711	4.039557	7.341866	29.665265	655	CUFF.981.1	655
BnaA01g10160D	BnaA01g10160D	j	CUFF.983	CUFF.983.1	100	14.360579	12.232565	16.488594	74.305993	934	CUFF.983.1	973
BnaA01g10200D	BnaA01g10200D	e	CUFF.987	CUFF.987.1	100	1.337645	0.933700	1.741590	7.217509	1885	CUFF.987.1	1827
BnaA01g10220D	BnaA01g10220D	=	CUFF.989	CUFF.989.1	100	4.708389	3.994273	5.422505	24.851470	2257	CUFF.989.1	2271
BnaA01g10230D	BnaA01g10230D	e	CUFF.990	CUFF.990.1	100	1.155418	0.500733	1.810103	6.061348	947	CUFF.991.1	2005
BnaA01g10230D	BnaA01g10230D	j	CUFF.991	CUFF.991.1	100	4.389468	3.626975	5.151961	23.027242	1901	CUFF.991.1	2005
BnaA01g10270D	BnaA01g10270D	j	CUFF.997	CUFF.997.1	100	10.940030	9.763940	12.116119	57.324727	2115	CUFF.997.1	2006
BnaA01g10280D	BnaA01g10280D	j	CUFF.1012	CUFF.1012.1	100	11.668941	10.282850	13.055033	61.765026	1755	CUFF.1012.1	5637
BnaA01g10280D	BnaA01g10280D	e	CUFF.1013	CUFF.1013.1	100	3.404474	2.037032	4.771916	18.020265	891	CUFF.1012.1	5637
BnaA01g10290D	BnaA01g10290D	=	CUFF.1014	CUFF.1014.1	100	0.916082	0.626312	1.205852	4.896631	2454	CUFF.1014.1	1488
BnaA01g10340D	BnaA01g10340D	j	CUFF.1015	CUFF.1015.1	100	3.078207	2.200184	3.956230	16.379035	1074	CUFF.1015.1	1029
-	-	u	CUFF.1016	CUFF.1016.1	32	1.354564	0.895624	1.813504	7.064064	2449	CUFF.1016.2	-
-	-	u	CUFF.1016	CUFF.1016.2	25	1.057703	0.659589	1.455816	5.515930	2713	CUFF.1016.2	-
-	-	u	CUFF.1016	CUFF.1016.3	100	4.223500	3.493796	4.953204	22.025593	2557	CUFF.1016.2	-
BnaA01g10360D	BnaA01g10360D	=	CUFF.1017	CUFF.1017.1	100	6.557180	5.511664	7.602697	34.710514	1432	CUFF.1017.1	1522
BnaA01g10370D	BnaA01g10370D	=	CUFF.1018	CUFF.1018.1	100	4.787072	3.797107	5.777037	25.480260	1503	CUFF.1018.1	537
BnaA01g10380D	BnaA01g10380D	=	CUFF.1019	CUFF.1019.1	100	4.287965	3.385335	5.190596	22.823653	1608	CUFF.1019.1	1457
BnaA01g10390D	BnaA01g10390D	j	CUFF.1020	CUFF.1020.1	100	3.805968	2.998949	4.612988	19.557727	1674	CUFF.1020.2	1524
BnaA01g10390D	BnaA01g10390D	j	CUFF.1020	CUFF.1020.2	20	0.764307	0.330027	1.198587	3.927543	1799	CUFF.1020.2	1524
BnaA01g10400D	BnaA01g10400D	=	CUFF.1021	CUFF.1021.1	100	1.294464	1.014174	1.574753	6.872000	3700	CUFF.1021.1	3381
BnaA01g10410D	BnaA01g10410D	=	CUFF.1022	CUFF.1022.1	100	1.271412	0.918547	1.624276	6.493158	2263	CUFF.1022.1	2040
BnaA01g10440D	BnaA01g10440D	=	CUFF.1023	CUFF.1023.1	100	17.906742	9.477123	26.336362	99.976868	261	CUFF.1023.1	1627
BnaA01g10460D	BnaA01g10460D	x	CUFF.1024	CUFF.1024.1	100	6.183297	5.418139	6.948456	31.892380	2380	CUFF.1024.1	1799
BnaA01g10490D	BnaA01g10490D	=	CUFF.1026	CUFF.1026.1	100	11.174018	9.404512	12.943523	60.204945	1013	CUFF.1026.1	1011
BnaA01g10500D	BnaA01g10500D	j	CUFF.1027	CUFF.1027.1	64	18.394637	16.268972	20.520302	95.661064	1486	CUFF.1027.2	1647
BnaA01g10500D	BnaA01g10500D	j	CUFF.1027	CUFF.1027.2	100	28.638219	25.993271	31.283166	148.932671	1489	CUFF.1027.2	1647
BnaA01g10510D	BnaA01g10510D	j	CUFF.1028	CUFF.1028.1	100	1.902403	1.395993	2.408813	10.069016	2050	CUFF.1028.2	1858
BnaA01g10510D	BnaA01g10510D	j	CUFF.1028	CUFF.1028.2	25	0.479468	0.193299	0.765637	2.537723	2187	CUFF.1028.2	1858
BnaA01g10530D	BnaA01g10530D	j	CUFF.1029	CUFF.1029.1	29	4.650634	3.749694	5.551574	24.501921	1912	CUFF.1029.1	2354
BnaA01g10530D	BnaA01g10530D	j	CUFF.1029	CUFF.1029.2	100	15.965166	14.345542	17.584790	84.112666	1875	CUFF.1029.1	2354
BnaA01g10530D	BnaA01g10530D	e	CUFF.1030	CUFF.1030.1	100	12.948263	10.758869	15.137658	68.218080	822	CUFF.1029.1	2354
BnaA01g10540D	BnaA01g10540D	j	CUFF.1031	CUFF.1031.1	100	3.416167	2.306449	4.525885	18.229835	810	CUFF.1031.1	1990
BnaA01g10550D	BnaA01g10550D	e	CUFF.1032	CUFF.1032.1	100	33.585320	31.353074	35.817566	176.337887	1604	CUFF.1032.1	1104
BnaA01g10570D	BnaA01g10570D	=	CUFF.1033	CUFF.1033.1	100	11.553531	9.281975	13.825087	60.714517	711	CUFF.1033.1	717
BnaA01g10580D	BnaA01g10580D	=	CUFF.1034	CUFF.1034.1	100	13.726912	11.575928	15.877896	72.500145	911	CUFF.1034.1	1004
BnaA01g10580D	BnaA01g10580D	j	CUFF.1034	CUFF.1034.2	22	3.008118	1.761215	4.255021	15.887693	736	CUFF.1034.1	1004
BnaA01g10590D	BnaA01g10590D	j	CUFF.1037	CUFF.1037.1	45	2.448132	1.925485	2.970778	12.947529	3246	CUFF.1037.2	3552
BnaA01g10590D	BnaA01g10590D	j	CUFF.1037	CUFF.1037.2	100	5.412633	4.696549	6.128717	28.626005	3249	CUFF.1037.2	3552
BnaA01g10600D	BnaA01g10600D	=	CUFF.1039	CUFF.1039.1	100	18.945128	17.178415	20.711841	100.195834	1782	CUFF.1039.1	1200
BnaA01g10630D	BnaA01g10630D	c	CUFF.1041	CUFF.1041.1	100	23.198807	20.934835	25.462779	122.239907	1134	CUFF.1041.1	1787
BnaA01g10650D	BnaA01g10650D	j	CUFF.1043	CUFF.1043.1	76	1.721800	1.219212	2.224389	9.027382	1699	CUFF.1043.1	1684
BnaA01g10650D	BnaA01g10650D	c	CUFF.1043	CUFF.1043.2	100	2.252430	1.075638	3.429222	11.809469	604	CUFF.1043.1	1684
BnaA01g10660D	BnaA01g10660D	c	CUFF.1045	CUFF.1045.1	100	0.870358	0.405132	1.335584	4.149282	1034	CUFF.1045.1	2178
BnaA01g10660D	BnaA01g10660D	e	CUFF.1046	CUFF.1046.1	100	0.878073	0.408723	1.347423	4.536465	1027	CUFF.1046.1	2178
BnaA01g10680D	BnaA01g10680D	e	CUFF.1048	CUFF.1048.1	100	0.988993	0.329664	1.648322	4.644611	688	CUFF.1048.1	1449
BnaA01g10710D	BnaA01g10710D	=	CUFF.1049	CUFF.1049.1	100	6.651045	5.708624	7.593466	34.816553	1749	CUFF.1049.1	1584
BnaA01g10720D	BnaA01g10720D	=	CUFF.1050	CUFF.1050.1	100	3.093510	2.463625	3.723394	16.376860	1797	CUFF.1050.1	1581
BnaA01g10730D	BnaA01g10730D	j	CUFF.1052	CUFF.1052.1	66	0.725852	0.344026	1.107678	3.663530	1596	CUFF.1052.1	1430
BnaA01g10730D	BnaA01g10730D	j	CUFF.1052	CUFF.1052.2	100	1.099214	0.542472	1.655955	5.547967	1180	CUFF.1052.1	1430
BnaA01g10740D	BnaA01g10740D	=	CUFF.1054	CUFF.1054.1	100	9.925577	8.821478	11.029677	52.044182	1889	CUFF.1054.1	1650
BnaA01g10750D	BnaA01g10750D	e	CUFF.1056	CUFF.1056.1	100	1.782812	1.209061	2.356563	9.120890	1726	CUFF.1057.1	1707
BnaA01g10750D	BnaA01g10750D	=	CUFF.1057	CUFF.1057.1	100	0.792909	0.378408	1.207410	4.056533	1856	CUFF.1057.1	1707
BnaA01g10760D	BnaA01g10760D	j	CUFF.1060	CUFF.1060.1	100	12.572148	11.404196	13.740099	66.555149	2560	CUFF.1060.1	4492
BnaA01g10760D	BnaA01g10760D	c	CUFF.1061	CUFF.1061.1	100	9.255560	7.679999	10.831121	49.451565	1040	CUFF.1061.1	4492
BnaA01g10780D	BnaA01g10780D	=	CUFF.1066	CUFF.1066.1	100	22.926778	19.761418	26.092138	123.337225	887	CUFF.1066.2	1749
BnaA01g10780D	BnaA01g10780D	j	CUFF.1066	CUFF.1066.2	69	15.722101	13.196572	18.247630	84.578840	969	CUFF.1066.2	1749
BnaA01g10790D	BnaA01g10790D	=	CUFF.1067	CUFF.1067.1	100	11.037939	9.788829	12.287049	57.896957	1653	CUFF.1067.1	1203
BnaA01g10800D	BnaA01g10800D	=	CUFF.1068	CUFF.1068.1	100	13.164610	11.527453	14.801768	69.366557	1409	CUFF.1068.1	1563
BnaA01g10800D	BnaA01g10800D	x	CUFF.1069	CUFF.1069.1	100	2.007899	1.201989	2.813810	10.579961	1164	CUFF.1069.1	1563
BnaA01g10810D	BnaA01g10810D	j	CUFF.1070	CUFF.1070.1	100	3.580122	3.067234	4.093009	18.643751	3248	CUFF.1070.1	3001
BnaA01g10830D	BnaA01g10830D	j	CUFF.1073	CUFF.1073.1	100	1.214071	0.913841	1.514300	6.411461	2991	CUFF.1073.1	2803
BnaA01g29560D	BnaA01g29560D	j	CUFF.1035	CUFF.1035.1	54	2.460118	1.650936	3.269301	13.086302	1177	CUFF.1035.1	1159
BnaA01g29560D	BnaA01g29560D	j	CUFF.1035	CUFF.1035.2	74	3.348650	1.868578	4.828723	17.812740	671	CUFF.1035.1	1159
BnaA01g29580D	BnaA01g29580D	j	CUFF.1035	CUFF.1035.3	26	1.197298	0.734061	1.660535	6.368882	1504	CUFF.1035.3	1020
BnaA01g29580D	BnaA01g29580D	c	CUFF.1035	CUFF.1035.4	100	4.542768	2.656305	6.429232	24.164706	524	CUFF.1035.3	1020
BnaA01g29570D	BnaA01g29570D	=	CUFF.1036	CUFF.1036.1	100	3.047416	2.307983	3.786848	15.266718	1375	CUFF.1036.1	1101
BnaA01g29590D	BnaA01g29590D	j	CUFF.1038	CUFF.1038.1	18	0.578932	0.255163	0.902700	3.098763	2357	CUFF.1038.1	3471
BnaA01g29590D	BnaA01g29590D	c	CUFF.1038	CUFF.1038.2	100	3.159620	2.553905	3.765334	16.912040	2357	CUFF.1038.1	3471
BnaA01g29590D	BnaA01g29590D	c	CUFF.1040	CUFF.1040.1	100	2.017342	1.135334	2.899349	10.738906	802	CUFF.1040.1	3471
BnaA01g29610D	BnaA01g29610D	j	CUFF.1042	CUFF.1042.1	100	4.798606	3.820218	5.776994	25.527894	1304	CUFF.1044.1	2028
BnaA01g29620D	BnaA01g29620D	=	CUFF.1044	CUFF.1044.1	100	5.528227	4.624574	6.431881	29.409377	1708	CUFF.1044.1	87
BnaA01g29630D	BnaA01g29630D	=	CUFF.1047	CUFF.1047.1	100	19.174930	17.876815	20.473046	99.633805	2531	CUFF.1047.1	2529
BnaA01g29660D	BnaA01g29660D	j	CUFF.1051	CUFF.1051.1	100	16.075334	14.503399	17.647269	85.388104	2239	CUFF.1051.2	2226
BnaA01g29660D	BnaA01g29660D	j	CUFF.1051	CUFF.1051.2	43	6.863803	5.809214	7.918392	36.458784	2325	CUFF.1051.2	2226
BnaA01g29680D	BnaA01g29680D	j	CUFF.1053	CUFF.1053.1	100	2.315513	1.700663	2.930364	12.124171	1598	CUFF.1053.1	1196
-	-	u	CUFF.1055	CUFF.1055.1	100	1.996854	0.189763	3.803946	10.455654	416	CUFF.1053.1	-
BnaA01g29690D	BnaA01g29690D	=	CUFF.1058	CUFF.1058.1	100	14.740802	13.503769	15.977835	77.864955	2806	CUFF.1058.1	3036
BnaA01g29710D	BnaA01g29710D	o	CUFF.1059	CUFF.1059.1	66	0.727674	0.303737	1.151610	3.798552	1736	CUFF.1059.3	1826
BnaA01g29710D	BnaA01g29710D	o	CUFF.1059	CUFF.1059.2	71	0.782452	0.367846	1.197058	4.084504	1723	CUFF.1059.3	1826
BnaA01g29710D	BnaA01g29710D	o	CUFF.1059	CUFF.1059.3	100	1.105239	0.622262	1.588215	5.769491	1739	CUFF.1059.3	1826
BnaA01g29770D	BnaA01g29770D	=	CUFF.1062	CUFF.1062.1	100	90.989671	84.976302	97.003040	479.073455	1092	CUFF.1062.1	1561
BnaA01g29770D	BnaA01g29770D	e	CUFF.1063	CUFF.1063.1	100	77.688226	72.128181	83.248271	409.039472	1020	CUFF.1062.1	1561
-	-	u	CUFF.1064	CUFF.1064.1	100	0.511475	0.238080	0.784870	2.695328	1593	CUFF.1064.1	-
BnaA01g29800D	BnaA01g29800D	=	CUFF.1065	CUFF.1065.1	100	0.567234	0.299661	0.834807	2.998067	1809	CUFF.1065.1	2235
BnaA01g29820D	BnaA01g29820D	c	CUFF.1071	CUFF.1071.1	100	21.510280	19.011140	24.009421	114.511148	1034	CUFF.1071.1	1379
BnaA01g29850D	BnaA01g29850D	j	CUFF.1072	CUFF.1072.1	100	5.387276	4.153707	6.620845	28.076514	982	CUFF.1072.1	1542
BnaA01g29870D	BnaA01g29870D	j	CUFF.1074	CUFF.1074.1	28	0.650422	0.323390	0.977455	3.399011	2153	CUFF.1074.1	1843
BnaA01g29870D	BnaA01g29870D	j	CUFF.1074	CUFF.1074.2	86	2.009215	1.464821	2.553610	10.499860	2075	CUFF.1074.1	1843
BnaA01g29870D	BnaA01g29870D	j	CUFF.1074	CUFF.1074.3	100	2.335595	1.516293	3.154896	12.205470	1166	CUFF.1074.1	1843
BnaA01g29880D	BnaA01g29880D	x	CUFF.1075	CUFF.1075.1	100	71.012283	65.905628	76.118938	366.251769	1058	CUFF.1075.1	480
-	-	u	CUFF.1076	CUFF.1076.1	100	12.907893	11.239510	14.576275	68.869322	1281	CUFF.1076.1	-
BnaA01g29890D	BnaA01g29890D	=	CUFF.1077	CUFF.1077.1	100	4.133117	3.174114	5.092121	21.674043	1184	CUFF.1077.1	1342
BnaA01g29900D	BnaA01g29900D	j	CUFF.1078	CUFF.1078.1	96	3.237038	2.695612	3.778464	16.908926	3422	CUFF.1078.1	2706
BnaA01g29900D	BnaA01g29900D	j	CUFF.1078	CUFF.1078.2	40	1.347469	0.936656	1.758282	7.038610	3252	CUFF.1078.1	2706
BnaA01g29900D	BnaA01g29900D	j	CUFF.1078	CUFF.1078.3	100	3.368105	2.736368	3.999843	17.593567	3051	CUFF.1078.1	2706
BnaA01g29910D	BnaA01g29910D	=	CUFF.1080	CUFF.1080.1	100	6.486802	5.521656	7.451949	34.262923	1930	CUFF.1080.1	2006
BnaA01g29910D	BnaA01g29910D	j	CUFF.1080	CUFF.1080.2	25	1.635418	1.082857	2.187978	8.638183	1882	CUFF.1080.1	2006
BnaA01g29920D	BnaA01g29920D	j	CUFF.1082	CUFF.1082.1	100	5.448004	4.572953	6.323054	28.858738	1866	CUFF.1082.1	2005
BnaA01g29920D	BnaA01g29920D	e	CUFF.1083	CUFF.1083.1	100	1.627414	0.851832	2.402995	8.620608	1024	CUFF.1082.1	2005
BnaA01g29940D	BnaA01g29940D	=	CUFF.1084	CUFF.1084.1	100	21.372408	18.693098	24.051718	113.456194	914	CUFF.1084.1	969
BnaA01g29950D	BnaA01g29950D	c	CUFF.1085	CUFF.1085.1	100	1.086307	0.553485	1.619129	5.819569	1058	CUFF.1085.1	1843
BnaA01g29950D	BnaA01g29950D	c	CUFF.1086	CUFF.1086.1	100	1.859184	0.739114	2.979255	10.180791	543	CUFF.1086.1	1843
BnaA01g29970D	BnaA01g29970D	c	CUFF.1087	CUFF.1087.1	100	1.749233	1.276635	2.221832	9.060428	1830	CUFF.1087.1	1089
BnaA01g29990D	BnaA01g29990D	=	CUFF.1088	CUFF.1088.1	100	1.995650	1.417259	2.574042	10.501704	1441	CUFF.1088.1	1320
BnaA01g30020D	BnaA01g30020D	j	CUFF.1089	CUFF.1089.1	100	0.864888	0.544292	1.185484	4.767649	2108	CUFF.1089.1	1071
BnaA01g30020D	BnaA01g30020D	c	CUFF.1090	CUFF.1090.1	100	3.743856	1.096618	6.391094	20.637810	369	CUFF.1089.1	1071
BnaA01g30040D	BnaA01g30040D	e	CUFF.1091	CUFF.1091.1	100	0.539106	0.190226	0.887987	2.600480	1179	CUFF.1091.1	3402
BnaA01g30040D	BnaA01g30040D	j	CUFF.1092	CUFF.1092.1	83	0.748824	0.439405	1.058243	4.042849	2275	CUFF.1093.1	3402
BnaA01g30040D	BnaA01g30040D	j	CUFF.1092	CUFF.1092.2	100	0.899732	0.394691	1.404773	4.857591	1218	CUFF.1093.1	3402
BnaA01g30040D	BnaA01g30040D	e	CUFF.1093	CUFF.1093.1	100	0.328495	0.124132	0.532859	1.773524	2405	CUFF.1093.1	3402
BnaA01g30060D	BnaA01g30060D	j	CUFF.1094	CUFF.1094.1	100	21.148528	19.851414	22.445642	113.380256	4875	CUFF.1094.1	3646
BnaA01g30080D	BnaA01g30080D	j	CUFF.1095	CUFF.1095.1	100	1.698293	0.993555	2.403032	9.056801	1238	CUFF.1095.2	1457
BnaA01g30080D	BnaA01g30080D	j	CUFF.1095	CUFF.1095.2	99	1.684854	1.150150	2.219557	8.985129	1650	CUFF.1095.2	1457
BnaA01g30080D	BnaA01g30080D	j	CUFF.1095	CUFF.1095.3	53	0.906439	0.358779	1.454099	4.833932	1228	CUFF.1095.2	1457
BnaA01g30090D	BnaA01g30090D	j	CUFF.1096	CUFF.1096.1	48	2.293254	1.681148	2.905361	12.268027	2186	CUFF.1096.2	2316
BnaA01g30090D	BnaA01g30090D	j	CUFF.1096	CUFF.1096.2	100	4.751604	4.000694	5.502514	25.419249	2476	CUFF.1096.2	2316
BnaA01g30100D	BnaA01g30100D	e	CUFF.1097	CUFF.1097.1	100	1.523049	0.959962	2.086135	7.878605	1325	CUFF.1098.1	1764
BnaA01g30100D	BnaA01g30100D	j	CUFF.1098	CUFF.1098.1	100	1.299194	0.789509	1.808878	6.720622	1383	CUFF.1098.1	1764
BnaA01g30110D	BnaA01g30110D	j	CUFF.1099	CUFF.1099.1	100	1.634464	1.038809	2.230119	8.775248	1207	CUFF.1099.1	1824
BnaA01g33580D	BnaA01g33580D	=	CUFF.1100	CUFF.1100.1	100	18.702149	15.161245	22.243053	100.582776	555	CUFF.1100.1	567
BnaA01g33590D	BnaA01g33590D	=	CUFF.1101	CUFF.1101.1	100	9.638644	8.583433	10.693855	50.575087	1969	CUFF.1101.1	2128
BnaA01g33600D	BnaA01g33600D	j	CUFF.1102	CUFF.1102.1	80	5.142668	4.303923	5.981414	27.110399	1920	CUFF.1102.1	1908
BnaA01g33600D	BnaA01g33600D	c	CUFF.1102	CUFF.1102.2	100	6.464707	4.309146	8.620268	34.079735	590	CUFF.1102.1	1908
BnaA01g33610D	BnaA01g33610D	=	CUFF.1103	CUFF.1103.1	100	12.059400	9.901968	14.216832	63.573057	794	CUFF.1103.1	294
-	-	u	CUFF.1104	CUFF.1104.1	100	3.524733	2.291251	4.758215	18.748110	701	CUFF.1104.1	-
BnaA01g33620D	BnaA01g33620D	j	CUFF.1105	CUFF.1105.1	100	3.127355	2.550740	3.703971	16.535515	2444	CUFF.1105.1	2867
BnaA01g33620D	BnaA01g33620D	j	CUFF.1105	CUFF.1105.2	17	0.545619	0.168983	0.922255	2.884894	1750	CUFF.1105.1	2867
BnaA01g33640D	BnaA01g33640D	j	CUFF.1106	CUFF.1106.1	100	12.384535	11.304642	13.464428	65.512996	3256	CUFF.1106.1	3329
BnaA01g33650D	BnaA01g33650D	=	CUFF.1107	CUFF.1107.1	100	43.819545	37.640341	49.998750	233.327844	467	CUFF.1107.1	441
BnaA01g33660D	BnaA01g33660D	j	CUFF.1108	CUFF.1108.1	21	38.847898	34.307534	43.388262	207.033135	1041	CUFF.1108.2	1359
BnaA01g33660D	BnaA01g33660D	j	CUFF.1108	CUFF.1108.2	100	185.168781	175.132209	195.205354	986.824903	1243	CUFF.1108.2	1359
BnaA01g33700D	BnaA01g33700D	j	CUFF.1109	CUFF.1109.1	100	8.820754	7.187481	10.454027	46.710020	942	CUFF.1109.1	2620
BnaA01g33700D	BnaA01g33700D	j	CUFF.1110	CUFF.1110.1	100	13.139399	11.620231	14.658568	69.849517	1556	CUFF.1110.1	2620
BnaA01g33800D	BnaA01g33800D	j	CUFF.1111	CUFF.1111.1	100	2.360618	1.395509	3.325727	12.167930	795	CUFF.1111.1	912
BnaA01g33760D	BnaA01g33760D	c	CUFF.1112	CUFF.1112.1	100	4.726215	1.950580	7.501851	24.361527	367	CUFF.1111.1	1739
BnaA01g33800D	BnaA01g33800D	c	CUFF.1113	CUFF.1113.1	100	3.857472	2.097761	5.617183	19.883542	500	CUFF.1111.1	912
BnaA01g33840D	BnaA01g33840D	=	CUFF.1114	CUFF.1114.1	100	14.715864	13.222347	16.209381	78.900281	1836	CUFF.1114.1	2019
BnaA01g33850D	BnaA01g33850D	j	CUFF.1115	CUFF.1115.1	100	4.095874	3.300114	4.891634	21.753310	1689	CUFF.1115.1	1672
BnaA01g33850D	BnaA01g33850D	j	CUFF.1115	CUFF.1115.2	83	3.412826	1.877691	4.947961	18.125622	621	CUFF.1115.1	1672
BnaA01g33860D	BnaA01g33860D	c	CUFF.1116	CUFF.1116.1	100	6.820753	3.037280	10.604226	35.481087	316	CUFF.1116.1	2367
BnaA01g33860D	BnaA01g33860D	j	CUFF.1117	CUFF.1117.1	100	5.674053	4.489574	6.858532	30.003523	1209	CUFF.1117.2	2367
BnaA01g33860D	BnaA01g33860D	j	CUFF.1117	CUFF.1117.2	75	4.280063	3.513668	5.046458	22.632316	1981	CUFF.1117.2	2367
BnaA01g33870D	BnaA01g33870D	j	CUFF.1118	CUFF.1118.1	16	1.705246	0.806936	2.603556	8.976935	808	CUFF.1118.1	890
BnaA01g33870D	BnaA01g33870D	=	CUFF.1118	CUFF.1118.2	100	10.368818	7.743552	12.994084	54.584619	593	CUFF.1118.1	890
BnaA01g33870D	BnaA01g33870D	j	CUFF.1118	CUFF.1118.3	19	1.956761	0.553273	3.360250	10.300989	536	CUFF.1118.1	890
BnaA01g33890D	BnaA01g33890D	=	CUFF.1119	CUFF.1119.1	100	11.004152	9.383088	12.625216	58.525839	1160	CUFF.1119.1	1160
BnaA01g33900D	BnaA01g33900D	j	CUFF.1120	CUFF.1120.1	100	2.215699	1.725028	2.706369	11.755441	2643	CUFF.1120.1	2110
BnaA01g33900D	BnaA01g33900D	j	CUFF.1120	CUFF.1120.2	72	1.597241	1.011783	2.182700	8.474200	1722	CUFF.1120.1	2110
BnaA01g33940D	BnaA01g33940D	c	CUFF.1121	CUFF.1121.1	100	13.705681	7.713383	19.697979	69.411645	302	CUFF.1121.1	812
BnaA01g33940D	BnaA01g33940D	c	CUFF.1122	CUFF.1122.1	100	16.021534	11.378077	20.664991	79.035318	380	CUFF.1122.1	812
BnaA01g34010D	BnaA01g34010D	=	CUFF.1124	CUFF.1124.1	100	7.343618	5.941158	8.746078	39.059600	1177	CUFF.1124.2	1337
BnaA01g34010D	BnaA01g34010D	j	CUFF.1124	CUFF.1124.2	54	3.941207	2.856554	5.025861	20.962690	1182	CUFF.1124.2	1337
BnaA01g34020D	BnaA01g34020D	e	CUFF.1125	CUFF.1125.1	100	2.074535	1.685287	2.463783	11.008775	3150	CUFF.1125.1	3054
BnaA01g15490D	BnaA01g15490D	=	CUFF.1189	CUFF.1189.1	100	2.951551	2.214656	3.688446	15.917181	1370	CUFF.1189.1	1339
BnaA01g15500D	BnaA01g15500D	j	CUFF.1190	CUFF.1190.1	100	6.967399	5.792500	8.142297	36.895408	1242	CUFF.1190.1	1187
BnaA01g15510D	BnaA01g15510D	j	CUFF.1194	CUFF.1194.1	21	2.559230	1.287645	3.830814	13.586187	719	CUFF.1194.2	1015
BnaA01g15510D	BnaA01g15510D	j	CUFF.1194	CUFF.1194.2	100	11.990812	9.588810	14.392813	63.655642	720	CUFF.1194.2	1015
BnaA01g15540D	BnaA01g15540D	e	CUFF.1195	CUFF.1195.1	100	2.545249	1.822318	3.268180	13.576929	1508	CUFF.1195.1	1200
BnaA01g15540D	BnaA01g15540D	c	CUFF.1196	CUFF.1196.1	100	17.797531	15.527595	20.067467	94.936020	1063	CUFF.1195.1	1200
BnaA01g15550D	BnaA01g15550D	o	CUFF.1197	CUFF.1197.1	100	45.103329	25.462415	64.744243	228.709944	216	CUFF.1197.1	659
BnaA01g15560D	BnaA01g15560D	j	CUFF.1198	CUFF.1198.1	32	3.774861	2.689274	4.860448	20.173035	1136	CUFF.1198.1	1207
BnaA01g15560D	BnaA01g15560D	=	CUFF.1198	CUFF.1198.2	100	11.866130	9.970108	13.762153	63.413163	1045	CUFF.1198.1	1207
BnaA01g15590D	BnaA01g15590D	=	CUFF.1199	CUFF.1199.1	100	5.382837	4.649151	6.116523	28.372191	2464	CUFF.1199.1	2589
BnaA01g15600D	BnaA01g15600D	=	CUFF.1200	CUFF.1200.1	100	4.624716	3.884168	5.365263	23.953691	1908	CUFF.1200.1	2030
BnaA01g15620D	BnaA01g15620D	=	CUFF.1201	CUFF.1201.1	100	10.754632	9.289340	12.219924	57.082905	1262	CUFF.1201.1	1262
BnaA01g15630D	BnaA01g15630D	j	CUFF.1202	CUFF.1202.1	100	7.212647	6.450580	7.974714	38.634657	3564	CUFF.1202.2	1852
BnaA01g15630D	BnaA01g15630D	j	CUFF.1202	CUFF.1202.2	22	1.583818	1.195076	1.972561	8.483749	3663	CUFF.1202.2	1852
BnaA01g15660D	BnaA01g15660D	e	CUFF.1203	CUFF.1203.1	100	1.478782	1.139341	1.818223	7.906140	2833	CUFF.1203.1	390
BnaA01g15670D	BnaA01g15670D	=	CUFF.1204	CUFF.1204.1	100	8.704013	7.056859	10.351166	44.909593	923	CUFF.1204.1	1046
BnaA01g15690D	BnaA01g15690D	c	CUFF.1205	CUFF.1205.1	100	15.458355	13.017536	17.899173	83.492941	879	CUFF.1205.2	925
BnaA01g15690D	BnaA01g15690D	j	CUFF.1205	CUFF.1205.2	31	4.807952	3.597217	6.018687	25.968485	1141	CUFF.1205.2	925
BnaA01g15700D	BnaA01g15700D	=	CUFF.1206	CUFF.1206.1	100	1.326273	0.846531	1.806015	6.966763	1451	CUFF.1206.1	1161
BnaA01g15710D	BnaA01g15710D	=	CUFF.1207	CUFF.1207.1	100	133.011567	126.538288	139.484846	703.196950	2511	CUFF.1207.1	2274
-	-	u	CUFF.1208	CUFF.1208.1	100	1.216780	0.620540	1.813020	6.145935	970	CUFF.1208.1	-
BnaA01g15720D	BnaA01g15720D	j	CUFF.1209	CUFF.1209.1	89	1.654890	1.003309	2.306472	8.673134	1056	CUFF.1209.1	2163
BnaA01g15720D	BnaA01g15720D	c	CUFF.1209	CUFF.1209.2	100	1.859955	1.180375	2.539535	9.747862	1080	CUFF.1209.2	2163
BnaA01g15730D	BnaA01g15730D	o	CUFF.1210	CUFF.1210.1	100	3.272825	2.097340	4.448311	17.081651	714	CUFF.1210.1	1542
BnaA01g15740D	BnaA01g15740D	=	CUFF.1211	CUFF.1211.1	100	3.929896	3.284416	4.575375	20.622455	2279	CUFF.1211.1	1505
BnaA01g15750D	BnaA01g15750D	j	CUFF.1212	CUFF.1212.1	100	17.564688	16.043384	19.085991	93.413632	2223	CUFF.1212.1	2221
BnaA01g15760D	BnaA01g15760D	=	CUFF.1213	CUFF.1213.1	100	3.938828	3.230724	4.646932	21.052664	1916	CUFF.1213.1	1820
BnaA01g15780D	BnaA01g15780D	=	CUFF.1214	CUFF.1214.1	100	18.025967	14.996071	21.055863	95.307838	661	CUFF.1214.1	875
BnaA01g15780D	BnaA01g15780D	x	CUFF.1215	CUFF.1215.1	100	2.801070	1.686285	3.915855	14.809962	724	CUFF.1215.1	875
BnaA01g15800D	BnaA01g15800D	o	CUFF.1216	CUFF.1216.1	100	1.024575	0.614824	1.434326	5.359432	1470	CUFF.1216.1	4062
BnaA01g15800D	BnaA01g15800D	j	CUFF.1217	CUFF.1217.1	100	3.622789	3.071956	4.173622	19.134998	3137	CUFF.1217.1	4062
BnaA01g15800D	BnaA01g15800D	j	CUFF.1217	CUFF.1217.2	16	0.586273	0.313738	0.858808	3.096601	3059	CUFF.1217.1	4062
BnaA01g15810D	BnaA01g15810D	e	CUFF.1218	CUFF.1218.1	100	4.253145	3.183275	5.323016	22.568074	1241	CUFF.1219.1	2699
BnaA01g15810D	BnaA01g15810D	j	CUFF.1219	CUFF.1219.1	100	15.332454	13.971013	16.693896	81.357190	2443	CUFF.1219.1	2699
BnaA01g15820D	BnaA01g15820D	j	CUFF.1220	CUFF.1220.1	40	0.721598	0.388847	1.054348	3.815909	2307	CUFF.1220.1	2681
BnaA01g15820D	BnaA01g15820D	=	CUFF.1220	CUFF.1220.2	100	1.804762	1.322880	2.286645	9.543833	2209	CUFF.1220.1	2681
BnaA01g15840D	BnaA01g15840D	j	CUFF.1221	CUFF.1221.1	17	3.057655	1.836428	4.278882	16.098793	1105	CUFF.1221.1	1415
BnaA01g15840D	BnaA01g15840D	=	CUFF.1221	CUFF.1221.2	100	17.496389	15.193243	19.799535	92.119865	1105	CUFF.1221.1	1415
BnaA01g15870D	BnaA01g15870D	=	CUFF.1222	CUFF.1222.1	100	11.631298	10.111521	13.151076	58.636348	1370	CUFF.1222.1	1457
BnaA01g15880D	BnaA01g15880D	j	CUFF.1223	CUFF.1223.1	62	0.568833	0.183041	0.954624	2.911082	1390	CUFF.1223.2	1844
BnaA01g15880D	BnaA01g15880D	j	CUFF.1223	CUFF.1223.2	100	0.917962	0.556979	1.278944	4.697798	1951	CUFF.1223.2	1844
BnaA01g15900D	BnaA01g15900D	=	CUFF.1224	CUFF.1224.1	100	5.439862	4.326258	6.553467	28.657046	1166	CUFF.1224.1	1195
BnaA01g15910D	BnaA01g15910D	=	CUFF.1225	CUFF.1225.1	100	3.295180	2.382622	4.207738	17.044253	1064	CUFF.1225.1	1560
BnaA01g15920D	BnaA01g15920D	j	CUFF.1226	CUFF.1226.1	100	0.871004	0.432040	1.309967	4.636491	1204	CUFF.1226.1	1763
BnaA01g15940D	BnaA01g15940D	=	CUFF.1227	CUFF.1227.1	100	39.252679	33.471631	45.033727	206.642710	494	CUFF.1227.1	826
BnaA01g15950D	BnaA01g15950D	e	CUFF.1228	CUFF.1228.1	100	13.854042	11.487145	16.220940	72.457522	925	CUFF.1229.1	2462
BnaA01g15950D	BnaA01g15950D	j	CUFF.1229	CUFF.1229.1	64	20.014259	18.167756	21.860761	104.675846	1969	CUFF.1229.1	2462
BnaA01g15950D	BnaA01g15950D	c	CUFF.1229	CUFF.1229.2	100	31.459856	27.654331	35.265381	164.537050	824	CUFF.1229.1	2462
BnaA01g15950D	BnaA01g15950D	j	CUFF.1229	CUFF.1229.3	54	17.070727	14.057950	20.083503	89.280986	840	CUFF.1229.1	2462
BnaA01g15960D	BnaA01g15960D	=	CUFF.1230	CUFF.1230.1	100	4.826066	3.581876	6.070257	26.036117	889	CUFF.1230.1	799
BnaA01g15980D	BnaA01g15980D	c	CUFF.1231	CUFF.1231.1	100	3.071466	1.930916	4.212017	16.333031	713	CUFF.1231.1	1377
BnaA01g16030D	BnaA01g16030D	=	CUFF.1235	CUFF.1235.1	100	0.596914	0.379199	0.814629	3.046593	2851	CUFF.1235.1	2790
BnaA01g16040D	BnaA01g16040D	j	CUFF.1237	CUFF.1237.1	100	3.984174	2.977263	4.991085	21.245818	1157	CUFF.1237.1	869
BnaA01g16050D	BnaA01g16050D	=	CUFF.1238	CUFF.1238.1	100	3.040260	2.394773	3.685746	16.212346	1883	CUFF.1238.1	1467
BnaA01g16060D	BnaA01g16060D	j	CUFF.1239	CUFF.1239.1	100	4.472897	2.923911	6.021883	23.340851	642	CUFF.1240.1	1690
BnaA01g16060D	BnaA01g16060D	e	CUFF.1240	CUFF.1240.1	100	0.897049	0.404177	1.389921	4.681055	1090	CUFF.1240.1	1690
BnaA01g16060D	BnaA01g16060D	c	CUFF.1241	CUFF.1241.1	100	2.154657	1.269095	3.040218	10.743699	789	CUFF.1241.1	1690
BnaA01g16070D	BnaA01g16070D	j	CUFF.1242	CUFF.1242.1	100	1.238995	1.056728	1.421263	6.601441	8533	CUFF.1242.1	7278
BnaA01g16080D	BnaA01g16080D	j	CUFF.1243	CUFF.1243.1	100	8.997449	7.806388	10.188511	47.938948	1673	CUFF.1243.1	1628
BnaA01g16100D	BnaA01g16100D	=	CUFF.1245	CUFF.1245.1	100	5.034447	3.842078	6.226815	26.758483	985	CUFF.1245.1	1675
BnaA01g16110D	BnaA01g16110D	o	CUFF.1247	CUFF.1247.1	100	8.159600	4.806380	11.512819	42.980446	382	CUFF.1247.1	4348
BnaA01g16110D	BnaA01g16110D	j	CUFF.1248	CUFF.1248.1	100	7.107436	6.309764	7.905108	37.555313	2854	CUFF.1248.1	4348
BnaA01g16130D	BnaA01g16130D	j	CUFF.1249	CUFF.1249.1	34	36.895591	28.439759	45.351424	196.405699	408	CUFF.1249.2	678
BnaA01g16130D	BnaA01g16130D	c	CUFF.1249	CUFF.1249.2	100	107.830998	94.812568	120.849429	574.014996	409	CUFF.1249.2	678
BnaA01g16140D	BnaA01g16140D	j	CUFF.1250	CUFF.1250.1	22	1.098638	0.661841	1.535434	5.780332	1834	CUFF.1250.1	1774
BnaA01g16140D	BnaA01g16140D	c	CUFF.1250	CUFF.1250.2	100	4.989089	4.004986	5.973192	26.249407	1441	CUFF.1250.1	1774
BnaA01g16160D	BnaA01g16160D	j	CUFF.1252	CUFF.1252.1	100	2.223069	1.352408	3.093731	11.479679	850	CUFF.1252.1	924
BnaA01g16160D	BnaA01g16160D	j	CUFF.1256	CUFF.1256.1	11	4.420757	3.263092	5.578421	23.619637	1040	CUFF.1256.1	924
BnaA01g16170D	BnaA01g16170D	=	CUFF.1256	CUFF.1256.2	100	38.527814	31.985453	45.070175	205.850047	440	CUFF.1256.1	687
BnaA01g16240D	BnaA01g16240D	j	CUFF.1272	CUFF.1272.1	100	48.063939	45.142370	50.985509	258.476061	2346	CUFF.1272.1	2519
BnaA01g16260D	BnaA01g16260D	c	CUFF.1278	CUFF.1278.1	100	0.684976	0.288005	1.081947	3.381433	1105	CUFF.1278.1	2934
BnaA01g16260D	BnaA01g16260D	o	CUFF.1280	CUFF.1280.1	100	3.985507	3.340910	4.630104	21.382658	2416	CUFF.1280.1	2934
BnaA01g16270D	BnaA01g16270D	=	CUFF.1282	CUFF.1282.1	100	30.140021	26.253542	34.026499	161.704325	701	CUFF.1282.1	774
BnaA01g16280D	BnaA01g16280D	=	CUFF.1283	CUFF.1283.1	100	2.209867	1.607669	2.812065	11.599124	1470	CUFF.1283.1	1423
BnaA01g16310D	BnaA01g16310D	e	CUFF.1289	CUFF.1289.1	100	2.200532	1.585814	2.815249	11.528020	2435	CUFF.1289.1	819
BnaA01g16310D	BnaA01g16310D	j	CUFF.1290	CUFF.1290.1	100	20.122192	18.051046	22.193338	105.415002	1621	CUFF.1289.1	819
BnaA01g16310D	BnaA01g16310D	j	CUFF.1290	CUFF.1290.2	23	4.567601	3.679153	5.456049	23.928489	2213	CUFF.1289.1	819
-	-	u	CUFF.1293	CUFF.1293.1	100	22.624836	19.893268	25.356405	118.226363	1010	CUFF.1294.1	-
-	-	u	CUFF.1294	CUFF.1294.1	100	3.902364	2.878109	4.926619	20.391853	1361	CUFF.1294.1	-
-	-	u	CUFF.1297	CUFF.1297.1	100	22.582764	19.988373	25.177156	118.918072	1017	CUFF.1297.1	-
BnaA01g05240D	BnaA01g05240D	e	CUFF.1232	CUFF.1232.1	100	22.380569	20.209787	24.551351	118.919059	1563	CUFF.1233.1	3470
BnaA01g05240D	BnaA01g05240D	j	CUFF.1233	CUFF.1233.1	59	17.519575	15.780762	19.258388	93.090187	2285	CUFF.1233.1	3470
BnaA01g05240D	BnaA01g05240D	j	CUFF.1233	CUFF.1233.2	100	29.787975	27.523417	32.052532	158.278279	2258	CUFF.1233.1	3470
BnaA01g05270D	BnaA01g05270D	j	CUFF.1234	CUFF.1234.1	100	0.827949	0.427657	1.228241	4.469203	1344	CUFF.1234.1	1488
BnaA01g05280D	BnaA01g05280D	=	CUFF.1236	CUFF.1236.1	100	6.432105	5.515329	7.348882	33.856545	1932	CUFF.1236.1	1868
BnaA01g05300D	BnaA01g05300D	j	CUFF.1244	CUFF.1244.1	54	12.023178	10.878919	13.167437	63.851147	2817	CUFF.1244.1	2847
BnaA01g05300D	BnaA01g05300D	j	CUFF.1244	CUFF.1244.2	100	22.374866	20.165024	24.584708	118.825560	1517	CUFF.1244.1	2847
BnaA01g05310D	BnaA01g05310D	e	CUFF.1259	CUFF.1259.1	100	36.549032	33.604424	39.493640	191.062942	1780	CUFF.1259.1	111
BnaA01g05320D	BnaA01g05320D	=	CUFF.1260	CUFF.1260.1	100	264.821218	251.460233	278.182203	1384.373780	1208	CUFF.1260.1	1343
BnaA01g05370D	BnaA01g05370D	j	CUFF.1264	CUFF.1264.1	18	1.715803	1.179750	2.251855	9.048847	2270	CUFF.1264.2	1876
BnaA01g05370D	BnaA01g05370D	j	CUFF.1264	CUFF.1264.2	23	2.175632	1.569062	2.782201	11.473905	2303	CUFF.1264.2	1876
BnaA01g05370D	BnaA01g05370D	j	CUFF.1264	CUFF.1264.3	100	9.447478	8.011821	10.883135	49.824364	1631	CUFF.1264.2	1876
BnaA01g05380D	BnaA01g05380D	j	CUFF.1269	CUFF.1269.1	100	38.176234	34.619010	41.733459	204.830549	1347	CUFF.1269.2	1543
BnaA01g05380D	BnaA01g05380D	j	CUFF.1269	CUFF.1269.2	47	17.990386	15.341976	20.638795	96.525513	1350	CUFF.1269.2	1543
BnaA01g05390D	BnaA01g05390D	j	CUFF.1271	CUFF.1271.1	100	20.799023	16.837103	24.760942	108.162914	551	CUFF.1271.1	577
BnaA01g05390D	BnaA01g05390D	j	CUFF.1271	CUFF.1271.2	25	5.204435	2.944369	7.464500	27.065062	551	CUFF.1271.1	577
BnaA01g05410D	BnaA01g05410D	e	CUFF.1274	CUFF.1274.1	14	20.415507	17.365658	23.465356	104.894760	758	CUFF.1274.1	639
BnaA01g05410D	BnaA01g05410D	o	CUFF.1274	CUFF.1274.2	18	26.483021	21.033785	31.932257	136.069613	473	CUFF.1274.1	639
BnaA01g05410D	BnaA01g05410D	j	CUFF.1274	CUFF.1274.3	100	147.242257	131.669250	162.815263	756.529891	383	CUFF.1274.1	639
BnaA01g05420D	BnaA01g05420D	j	CUFF.1276	CUFF.1276.1	100	4.285085	1.896860	6.673311	22.896706	393	CUFF.1276.1	1312
BnaA01g05440D	BnaA01g05440D	=	CUFF.1281	CUFF.1281.1	100	20.395204	17.538784	23.251625	109.040536	740	CUFF.1281.1	390
BnaA01g05450D	BnaA01g05450D	c	CUFF.1310	CUFF.1310.1	99	116.565739	109.410269	123.721209	618.358749	1082	CUFF.1311.1	3894
BnaA01g05450D	BnaA01g05450D	c	CUFF.1310	CUFF.1310.2	100	118.260116	111.660568	124.859665	627.347095	1487	CUFF.1311.1	3894
BnaA01g05450D	BnaA01g05450D	e	CUFF.1311	CUFF.1311.1	100	68.384010	64.927728	71.840292	362.763978	3764	CUFF.1311.1	3894
BnaA01g05470D	BnaA01g05470D	p	CUFF.1313	CUFF.1313.1	100	3.149864	2.292388	4.007341	16.250231	1110	CUFF.1313.1	63
BnaA01g05480D	BnaA01g05480D	=	CUFF.1315	CUFF.1315.1	100	13.380655	11.748683	15.012627	70.810273	1436	CUFF.1315.1	1496
BnaA01g05480D	BnaA01g05480D	e	CUFF.1316	CUFF.1316.1	100	1.851190	1.168601	2.533779	9.796476	1352	CUFF.1315.1	1496
BnaA01g05490D	BnaA01g05490D	e	CUFF.1319	CUFF.1319.1	100	2.675209	2.285900	3.064518	13.842947	3829	CUFF.1319.1	3381
BnaA01g05510D	BnaA01g05510D	j	CUFF.1324	CUFF.1324.1	100	3.051748	2.733931	3.369565	16.257552	10049	CUFF.1324.1	9566
BnaA01g05510D	BnaA01g05510D	j	CUFF.1324	CUFF.1324.2	43	1.302285	1.068804	1.535767	6.937655	9686	CUFF.1324.1	9566
BnaA01g05520D	BnaA01g05520D	=	CUFF.1325	CUFF.1325.1	100	1.545442	1.016773	2.074112	8.027250	1359	CUFF.1325.1	1512
BnaA01g05530D	BnaA01g05530D	=	CUFF.1328	CUFF.1328.1	100	38.174419	35.159598	41.189241	202.426066	1405	CUFF.1328.1	1463
BnaA01g05540D	BnaA01g05540D	j	CUFF.1329	CUFF.1329.1	100	38.219420	34.465742	41.973099	205.782968	929	CUFF.1329.1	1125
BnaA01g05560D	BnaA01g05560D	=	CUFF.1330	CUFF.1330.1	100	7.421014	6.304777	8.537252	38.684283	1452	CUFF.1330.1	1288
BnaA01g05570D	BnaA01g05570D	e	CUFF.1331	CUFF.1331.1	100	2.243050	1.604361	2.881738	11.865516	1334	CUFF.1331.1	801
BnaA01g05590D	BnaA01g05590D	o	CUFF.1332	CUFF.1332.1	55	0.590554	0.213534	0.967573	3.022337	1551	CUFF.1332.1	2148
BnaA01g05590D	BnaA01g05590D	e	CUFF.1332	CUFF.1332.2	100	1.081872	0.575562	1.588183	5.536811	1443	CUFF.1332.1	2148
BnaA01g05610D	BnaA01g05610D	j	CUFF.1333	CUFF.1333.1	100	31.237035	29.177362	33.296708	165.236073	2683	CUFF.1333.1	2795
BnaA01g05620D	BnaA01g05620D	=	CUFF.1334	CUFF.1334.1	100	2.661976	2.067427	3.256525	13.804998	1763	CUFF.1334.1	1489
BnaA01g05660D	BnaA01g05660D	j	CUFF.1335	CUFF.1335.1	51	0.397305	0.101813	0.692796	2.035474	1812	CUFF.1335.2	1874
BnaA01g05660D	BnaA01g05660D	j	CUFF.1335	CUFF.1335.2	100	0.775872	0.417599	1.134145	3.974951	1878	CUFF.1335.2	1874
BnaA01g05670D	BnaA01g05670D	j	CUFF.1336	CUFF.1336.1	51	19.819350	17.785073	21.853628	104.974443	1735	CUFF.1336.1	1803
BnaA01g05670D	BnaA01g05670D	j	CUFF.1336	CUFF.1336.2	45	17.713496	15.327785	20.099208	93.820654	1291	CUFF.1336.1	1803
BnaA01g05670D	BnaA01g05670D	c	CUFF.1336	CUFF.1336.3	100	39.167376	34.607762	43.726989	207.452483	803	CUFF.1336.1	1803
BnaA01g05690D	BnaA01g05690D	j	CUFF.1337	CUFF.1337.1	13	2.087459	1.438630	2.736287	11.140200	2236	CUFF.1337.1	2178
BnaA01g05690D	BnaA01g05690D	=	CUFF.1337	CUFF.1337.2	100	15.943933	14.446545	17.441322	85.088452	2234	CUFF.1337.1	2178
BnaA01g05760D	BnaA01g05760D	e	CUFF.1339	CUFF.1339.1	100	5.907664	5.190778	6.624550	31.184331	2568	CUFF.1339.1	1118
BnaA01g05770D	BnaA01g05770D	j	CUFF.1340	CUFF.1340.1	100	1.424498	1.005224	1.843771	7.701567	1941	CUFF.1340.1	2208
BnaA01g05780D	BnaA01g05780D	=	CUFF.1342	CUFF.1342.1	100	39.869151	35.022107	44.716195	208.725198	626	CUFF.1342.1	609
BnaA01g05800D	BnaA01g05800D	o	CUFF.1343	CUFF.1343.1	100	2.560654	2.040853	3.080454	13.189122	2236	CUFF.1343.1	1668
BnaA01g05810D	BnaA01g05810D	c	CUFF.1345	CUFF.1345.1	100	3.740939	2.108701	5.373177	17.713738	521	CUFF.1345.1	1856
BnaA01g05810D	BnaA01g05810D	c	CUFF.1346	CUFF.1346.1	100	2.191978	1.523977	2.859980	11.381880	1288	CUFF.1346.1	1856
BnaA01g05820D	BnaA01g05820D	j	CUFF.1348	CUFF.1348.1	25	5.424707	4.161823	6.687591	28.691546	1327	CUFF.1348.1	1347
BnaA01g05820D	BnaA01g05820D	c	CUFF.1348	CUFF.1348.2	100	21.988835	19.433184	24.544487	116.300038	1133	CUFF.1348.1	1347
BnaA01g05830D	BnaA01g05830D	j	CUFF.1349	CUFF.1349.1	96	3.300906	2.303763	4.298050	17.407990	1302	CUFF.1349.2	1489
BnaA01g05830D	BnaA01g05830D	j	CUFF.1349	CUFF.1349.2	100	3.426982	2.458720	4.395243	18.072872	1358	CUFF.1349.2	1489
BnaA01g05840D	BnaA01g05840D	=	CUFF.1351	CUFF.1351.1	100	5.004001	4.272886	5.735115	26.263632	2301	CUFF.1351.1	2396
BnaA01g05890D	BnaA01g05890D	=	CUFF.1354	CUFF.1354.1	100	9.971948	8.156722	11.787173	53.026719	883	CUFF.1354.1	914
BnaA01g05900D	BnaA01g05900D	=	CUFF.1363	CUFF.1363.1	68	28.897534	26.421317	31.373750	152.036999	1555	CUFF.1363.1	1705
BnaA01g05900D	BnaA01g05900D	j	CUFF.1363	CUFF.1363.2	100	42.772545	34.318562	51.226529	225.036834	399	CUFF.1363.1	1705
BnaA01g05910D	BnaA01g05910D	=	CUFF.1364	CUFF.1364.1	100	4.238505	3.334675	5.142335	22.800676	1289	CUFF.1364.1	1151
BnaA01g05920D	BnaA01g05920D	=	CUFF.1371	CUFF.1371.1	100	17.086848	15.199639	18.974056	89.811478	1600	CUFF.1371.1	1870
BnaA01g05920D	BnaA01g05920D	j	CUFF.1371	CUFF.1371.2	26	4.376837	3.272006	5.481668	23.005424	1600	CUFF.1371.1	1870
BnaA01g05950D	BnaA01g05950D	e	CUFF.1377	CUFF.1377.1	100	6.803481	5.182437	8.424526	35.605091	777	CUFF.1377.1	1049
BnaA01g05950D	BnaA01g05950D	=	CUFF.1378	CUFF.1378.1	100	49.341401	44.362788	54.320013	258.221479	721	CUFF.1377.1	1049
BnaA01g05960D	BnaA01g05960D	j	CUFF.1379	CUFF.1379.1	100	2.056505	1.307044	2.805966	10.616607	1008	CUFF.1379.1	1183
BnaA01g05980D	BnaA01g05980D	c	CUFF.1381	CUFF.1381.1	100	7.462063	6.131582	8.792544	40.885645	1140	CUFF.1381.1	1258
BnaA01g05990D	BnaA01g05990D	c	CUFF.1383	CUFF.1383.1	100	5.162373	3.643721	6.681024	27.090143	772	CUFF.1383.2	3576
BnaA01g05990D	BnaA01g05990D	j	CUFF.1383	CUFF.1383.2	57	2.928910	2.476457	3.381363	15.369791	3514	CUFF.1383.2	3576
BnaA01g06000D	BnaA01g06000D	=	CUFF.1387	CUFF.1387.1	100	3.344027	2.731195	3.956858	17.414841	2143	CUFF.1387.1	2379
BnaA01g06010D	BnaA01g06010D	j	CUFF.1392	CUFF.1392.1	100	24.192742	21.814096	26.571389	128.906641	1445	CUFF.1392.2	1930
BnaA01g06010D	BnaA01g06010D	j	CUFF.1392	CUFF.1392.2	41	9.970408	9.095537	10.845279	53.125512	4250	CUFF.1392.2	1930
BnaA01g06020D	BnaA01g06020D	=	CUFF.1393	CUFF.1393.1	100	11.600033	10.115773	13.084292	61.808670	1743	CUFF.1393.1	1807
BnaA01g06030D	BnaA01g06030D	c	CUFF.1394	CUFF.1394.1	100	0.535196	0.267598	0.802793	2.936490	1718	CUFF.1394.1	2230
BnaA01g06040D	BnaA01g06040D	=	CUFF.1396	CUFF.1396.1	100	37.617575	33.759700	41.475451	199.357579	861	CUFF.1396.1	879
BnaA01g06040D	BnaA01g06040D	e	CUFF.1397	CUFF.1397.1	100	5.436988	3.926583	6.947393	28.813787	814	CUFF.1396.1	879
BnaA01g06090D	BnaA01g06090D	j	CUFF.1398	CUFF.1398.1	100	1.186763	0.656026	1.717499	6.258463	1072	CUFF.1398.1	1365
BnaA01g06100D	BnaA01g06100D	j	CUFF.1399	CUFF.1399.1	18	1.057286	0.498074	1.616498	5.724583	1539	CUFF.1399.2	1792
BnaA01g06100D	BnaA01g06100D	j	CUFF.1399	CUFF.1399.2	100	5.871690	4.897553	6.845827	31.791748	1749	CUFF.1399.2	1792
BnaA01g06120D	BnaA01g06120D	j	CUFF.1404	CUFF.1404.1	100	14.374941	13.233213	15.516669	75.152857	3290	CUFF.1404.1	1826
BnaA01g06150D	BnaA01g06150D	j	CUFF.1408	CUFF.1408.1	100	0.627293	0.345382	0.909205	3.302246	2384	CUFF.1408.2	858
BnaA01g06150D	BnaA01g06150D	j	CUFF.1408	CUFF.1408.2	88	0.550650	0.286790	0.814510	2.898775	2469	CUFF.1408.2	858
BnaA01g32740D	BnaA01g32740D	e	CUFF.1326	CUFF.1326.1	100	5.131855	3.975128	6.288583	26.638660	1007	CUFF.1326.1	822
BnaA01g32760D	BnaA01g32760D	j	CUFF.1327	CUFF.1327.1	100	1.723186	0.802652	2.643720	9.498199	654	CUFF.1327.1	1715
BnaA01g32770D	BnaA01g32770D	j	CUFF.1338	CUFF.1338.1	35	11.524287	9.997125	13.051450	60.843317	1746	CUFF.1338.1	2125
BnaA01g32770D	BnaA01g32770D	j	CUFF.1338	CUFF.1338.2	33	10.858358	9.275057	12.441659	57.327494	1731	CUFF.1338.1	2125
BnaA01g32770D	BnaA01g32770D	j	CUFF.1338	CUFF.1338.3	91	30.472965	25.296577	35.649352	160.884242	541	CUFF.1338.1	2125
BnaA01g32770D	BnaA01g32770D	j	CUFF.1338	CUFF.1338.4	100	33.355381	29.261604	37.449159	176.102171	780	CUFF.1338.1	2125
BnaA01g32830D	BnaA01g32830D	j	CUFF.1341	CUFF.1341.1	100	14.530893	13.119002	15.942785	78.338936	2037	CUFF.1341.1	2081
BnaA01g32860D	BnaA01g32860D	=	CUFF.1344	CUFF.1344.1	100	34.028732	30.726697	37.330768	181.951339	1008	CUFF.1344.1	989
BnaA01g32870D	BnaA01g32870D	=	CUFF.1347	CUFF.1347.1	100	7.441225	6.261717	8.620733	39.385522	1401	CUFF.1347.1	1540
BnaA01g32900D	BnaA01g32900D	j	CUFF.1350	CUFF.1350.1	100	96.716008	88.548039	104.883978	513.508651	622	CUFF.1350.1	837
BnaA01g32900D	BnaA01g32900D	e	CUFF.1352	CUFF.1352.1	100	127.237346	117.597232	136.877460	659.249229	511	CUFF.1352.1	837
BnaA01g32910D	BnaA01g32910D	j	CUFF.1353	CUFF.1353.1	100	7.223370	6.418819	8.027921	38.354116	2852	CUFF.1353.1	2742
-	-	u	CUFF.1355	CUFF.1355.1	100	40.690981	21.276642	60.105320	213.734626	213	CUFF.1356.1	-
-	-	u	CUFF.1356	CUFF.1356.1	100	10.227637	5.056825	15.398448	53.721980	301	CUFF.1356.1	-
BnaA01g32920D	BnaA01g32920D	=	CUFF.1365	CUFF.1365.1	100	57.197972	52.110642	62.285302	306.644274	807	CUFF.1365.1	1207
BnaA01g32920D	BnaA01g32920D	e	CUFF.1367	CUFF.1367.1	100	25.658580	21.899837	29.417324	137.558317	636	CUFF.1365.1	1207
BnaA01g32940D	BnaA01g32940D	j	CUFF.1369	CUFF.1369.1	100	49.287084	44.355919	54.218250	260.425255	731	CUFF.1369.1	362
BnaA01g33000D	BnaA01g33000D	x	CUFF.1382	CUFF.1382.1	74	6.078861	5.184989	6.972733	32.170765	2179	CUFF.1382.2	1392
BnaA01g33000D	BnaA01g33000D	x	CUFF.1382	CUFF.1382.2	100	8.161489	7.146928	9.176050	43.192523	2243	CUFF.1382.2	1392
BnaA01g33010D	BnaA01g33010D	j	CUFF.1384	CUFF.1384.1	100	81.543826	76.547867	86.539784	423.360306	1445	CUFF.1384.1	1439
BnaA01g33020D	BnaA01g33020D	e	CUFF.1385	CUFF.1385.1	100	5.783023	4.701853	6.864194	30.684989	1966	CUFF.1386.1	2294
BnaA01g33020D	BnaA01g33020D	j	CUFF.1386	CUFF.1386.1	100	38.034206	35.361309	40.707103	201.811250	2035	CUFF.1386.1	2294
BnaA01g33040D	BnaA01g33040D	=	CUFF.1388	CUFF.1388.1	100	2.381067	1.746329	3.015806	12.678194	1476	CUFF.1388.1	1325
BnaA01g33030D	BnaA01g33030D	o	CUFF.1389	CUFF.1389.1	100	6.009973	4.390741	7.629205	32.000612	719	CUFF.1388.1	1333
BnaA01g33060D	BnaA01g33060D	j	CUFF.1390	CUFF.1390.1	100	6.055231	5.173067	6.937395	32.400508	1955	CUFF.1390.1	1831
BnaA01g33070D	BnaA01g33070D	=	CUFF.1400	CUFF.1400.1	100	108.370737	101.896893	114.844581	578.444858	1236	CUFF.1400.1	1360
BnaA01g33100D	BnaA01g33100D	j	CUFF.1402	CUFF.1402.1	100	2.443641	1.875233	3.012048	12.901954	1825	CUFF.1402.1	1589
BnaA01g33130D	BnaA01g33130D	=	CUFF.1412	CUFF.1412.1	100	18.105581	16.108963	20.102200	93.215089	1306	CUFF.1412.1	1364
BnaA01g33140D	BnaA01g33140D	j	CUFF.1414	CUFF.1414.1	18	1.016018	0.680865	1.351170	5.362512	3784	CUFF.1414.2	4459
BnaA01g33140D	BnaA01g33140D	j	CUFF.1414	CUFF.1414.2	100	5.624530	5.046976	6.202085	29.686110	4817	CUFF.1414.2	4459
BnaA01g33150D	BnaA01g33150D	=	CUFF.1415	CUFF.1415.1	100	21.947397	13.800868	30.093927	119.851438	282	CUFF.1415.1	551
BnaA01g30320D	BnaA01g30320D	c	CUFF.1901	CUFF.1901.1	93	14.871683	12.778575	16.964792	78.621184	1272	CUFF.1901.2	1751
BnaA01g30320D	BnaA01g30320D	j	CUFF.1901	CUFF.1901.2	100	15.999401	14.315317	17.683486	84.583020	1879	CUFF.1901.2	1751
BnaA01g30330D	BnaA01g30330D	j	CUFF.1902	CUFF.1902.1	100	2.017434	1.233814	2.801054	10.468367	937	CUFF.1902.1	890
BnaA01g30340D	BnaA01g30340D	=	CUFF.1903	CUFF.1903.1	100	1.817996	1.158400	2.477592	9.215480	1113	CUFF.1903.1	1072
BnaA01g30370D	BnaA01g30370D	=	CUFF.1906	CUFF.1906.1	100	3.123494	2.398752	3.848236	16.277402	1490	CUFF.1906.1	1422
BnaA01g30390D	BnaA01g30390D	j	CUFF.1907	CUFF.1907.1	100	1.116948	0.604626	1.629271	5.870211	1102	CUFF.1907.1	962
BnaA01g30410D	BnaA01g30410D	j	CUFF.1908	CUFF.1908.1	100	1.661393	1.219519	2.103267	8.568946	2026	CUFF.1908.1	1969
BnaA01g30430D	BnaA01g30430D	j	CUFF.1910	CUFF.1910.1	100	7.074801	6.156370	7.993231	37.113932	2124	CUFF.1910.1	2176
BnaA01g30440D	BnaA01g30440D	=	CUFF.1912	CUFF.1912.1	100	9.890465	8.291280	11.489650	50.674697	1006	CUFF.1912.1	996
BnaA01g30450D	BnaA01g30450D	=	CUFF.1916	CUFF.1916.1	100	8.257017	7.004684	9.509350	43.377886	1389	CUFF.1916.1	1917
BnaA01g30460D	BnaA01g30460D	=	CUFF.1917	CUFF.1917.1	100	1.730713	1.126655	2.334770	9.070855	1196	CUFF.1917.1	1122
BnaA01g30470D	BnaA01g30470D	e	CUFF.1918	CUFF.1918.1	100	3.414460	1.767206	5.061713	18.018074	505	CUFF.1919.1	786
BnaA01g30470D	BnaA01g30470D	=	CUFF.1919	CUFF.1919.1	100	7.557167	5.503852	9.610481	39.879102	617	CUFF.1919.1	786
BnaA01g30480D	BnaA01g30480D	c	CUFF.1920	CUFF.1920.1	100	2.696333	1.996020	3.396645	14.222120	1367	CUFF.1920.1	4143
BnaA01g30480D	BnaA01g30480D	j	CUFF.1921	CUFF.1921.1	100	3.263271	2.697990	3.828552	17.009700	2433	CUFF.1921.1	4143
-	-	u	CUFF.1923	CUFF.1923.1	100	99.844729	78.310185	121.379273	543.945040	251	CUFF.1924.1	-
BnaA01g30480D	BnaA01g30480D	p	CUFF.1924	CUFF.1924.1	100	15.336648	9.897279	20.776018	83.552671	341	CUFF.1924.1	4143
BnaA01g30490D	BnaA01g30490D	=	CUFF.1925	CUFF.1925.1	100	20.864949	19.061140	22.668757	109.987718	2157	CUFF.1925.1	2025
BnaA01g30490D	BnaA01g30490D	o	CUFF.1925	CUFF.1925.2	17	3.561797	2.718636	4.404958	18.775696	2157	CUFF.1925.1	2025
BnaA01g30500D	BnaA01g30500D	e	CUFF.1927	CUFF.1927.1	100	2.817618	2.064243	3.570994	14.815297	2016	CUFF.1927.1	1840
BnaA01g30500D	BnaA01g30500D	=	CUFF.1928	CUFF.1928.1	100	12.015472	10.597801	13.433144	63.178457	1873	CUFF.1927.1	1840
BnaA01g30510D	BnaA01g30510D	c	CUFF.1929	CUFF.1929.1	66	3.215063	2.376149	4.053977	17.216092	1453	CUFF.1929.2	2321
BnaA01g30510D	BnaA01g30510D	j	CUFF.1929	CUFF.1929.2	100	4.860384	4.087346	5.633423	26.026495	2210	CUFF.1929.2	2321
BnaA01g30530D	BnaA01g30530D	=	CUFF.1932	CUFF.1932.1	100	20.156448	17.223186	23.089711	105.914525	714	CUFF.1932.1	559
BnaA01g30570D	BnaA01g30570D	j	CUFF.1939	CUFF.1939.2	58	180.914528	169.225632	192.603424	958.863159	707	CUFF.1939.2	705
BnaA01g30630D	BnaA01g30630D	=	CUFF.1946	CUFF.1946.1	100	47.643965	43.041489	52.246440	252.792640	794	CUFF.1946.1	903
BnaA01g30640D	BnaA01g30640D	e	CUFF.1947	CUFF.1947.1	100	1.591860	0.762276	2.421444	8.585775	704	CUFF.1947.1	459
BnaA01g30650D	BnaA01g30650D	=	CUFF.1949	CUFF.1949.1	100	2.490763	1.858880	3.122645	12.902423	1990	CUFF.1949.2	1897
BnaA01g30650D	BnaA01g30650D	j	CUFF.1949	CUFF.1949.2	61	1.530986	1.048118	2.013855	7.930678	2287	CUFF.1949.2	1897
BnaA01g30720D	BnaA01g30720D	p	CUFF.1952	CUFF.1952.1	100	2.033711	0.720569	3.346852	10.474435	479	CUFF.1952.1	243
BnaA01g30730D	BnaA01g30730D	j	CUFF.1954	CUFF.1954.1	35	0.770189	0.482836	1.057542	4.075728	3275	CUFF.1954.1	3250
BnaA01g30730D	BnaA01g30730D	j	CUFF.1954	CUFF.1954.2	100	2.174375	1.743804	2.604947	11.506477	3272	CUFF.1954.1	3250
BnaA01g30730D	BnaA01g30730D	c	CUFF.1954	CUFF.1954.3	89	1.935367	1.084082	2.786653	10.241681	878	CUFF.1954.1	3250
BnaA01g30750D	BnaA01g30750D	j	CUFF.1957	CUFF.1957.1	100	31.440164	26.356135	36.524192	168.538118	501	CUFF.1957.1	422
BnaA01g30760D	BnaA01g30760D	=	CUFF.1958	CUFF.1958.1	100	2.943237	2.395090	3.491385	15.777515	2337	CUFF.1958.1	1537
BnaA01g30780D	BnaA01g30780D	o	CUFF.1960	CUFF.1960.1	100	3.615011	2.073565	5.156458	18.134396	538	CUFF.1960.1	1930
BnaA01g30790D	BnaA01g30790D	=	CUFF.1962	CUFF.1962.1	100	11.729555	10.465291	12.993819	62.698202	1977	CUFF.1962.1	1900
BnaA01g30830D	BnaA01g30830D	=	CUFF.1982	CUFF.1982.1	100	527.013675	502.440099	551.587252	2787.742808	1088	CUFF.1982.1	1224
BnaA01g30830D	BnaA01g30830D	x	CUFF.1983	CUFF.1983.1	100	43.459963	39.670292	47.249634	229.890049	1396	CUFF.1983.1	1224
BnaA01g30850D	BnaA01g30850D	j	CUFF.1985	CUFF.1985.1	100	16.863133	14.751246	18.975021	89.945007	1202	CUFF.1985.2	1778
BnaA01g30850D	BnaA01g30850D	j	CUFF.1985	CUFF.1985.2	32	5.374726	4.279952	6.469500	28.667848	1468	CUFF.1985.2	1778
BnaA01g30870D	BnaA01g30870D	=	CUFF.1986	CUFF.1986.1	100	3.144632	2.104645	4.184619	16.609134	964	CUFF.1986.1	1092
BnaA01g30870D	BnaA01g30870D	e	CUFF.1987	CUFF.1987.1	100	2.836052	0.878557	4.793548	14.979296	467	CUFF.1986.1	1092
BnaA01g30900D	BnaA01g30900D	j	CUFF.1989	CUFF.1989.1	100	2.043649	0.778891	3.308406	8.270327	550	CUFF.1989.1	739
BnaA01g30900D	BnaA01g30900D	e	CUFF.1990	CUFF.1990.1	100	12.707681	4.202448	21.212914	51.425999	250	CUFF.1989.1	739
BnaA01g30910D	BnaA01g30910D	j	CUFF.1992	CUFF.1992.1	100	7.511703	6.290025	8.733380	30.952684	1658	CUFF.1992.2	1405
BnaA01g30910D	BnaA01g30910D	j	CUFF.1992	CUFF.1992.2	39	2.907867	2.179486	3.636249	11.982143	2072	CUFF.1992.2	1405
BnaA01g30930D	BnaA01g30930D	j	CUFF.2001	CUFF.2001.1	63	18.597799	17.327503	19.868095	77.423627	3904	CUFF.2001.1	3750
BnaA01g31090D	BnaA01g31090D	j	CUFF.2001	CUFF.2001.2	100	29.440287	27.678005	31.202569	122.561483	3884	CUFF.2001.2	3806
BnaA01g30940D	BnaA01g30940D	e	CUFF.2002	CUFF.2002.1	100	1.178909	0.509540	1.848277	4.051838	891	CUFF.2002.1	387
BnaA01g30940D	BnaA01g30940D	=	CUFF.2004	CUFF.2004.1	100	4.181736	2.681034	5.682438	14.372374	657	CUFF.2002.1	387
BnaA01g30950D	BnaA01g30950D	j	CUFF.2007	CUFF.2007.1	100	3.230009	2.102664	4.357355	11.967029	751	CUFF.2007.1	855
BnaA01g30960D	BnaA01g30960D	=	CUFF.2011	CUFF.2011.1	100	35.402410	31.571906	39.232913	131.890946	808	CUFF.2011.1	1076
BnaA01g30990D	BnaA01g30990D	e	CUFF.2012	CUFF.2012.1	100	2.652003	1.414426	3.889581	7.808675	595	CUFF.2012.1	1050
BnaA01g30990D	BnaA01g30990D	e	CUFF.2014	CUFF.2014.1	100	5.351559	3.328860	7.374259	24.874771	495	CUFF.2014.1	1050
BnaA01g31000D	BnaA01g31000D	j	CUFF.2117	CUFF.2117.1	100	25.198044	23.710476	26.685611	101.492131	4732	CUFF.2117.1	2421
BnaA01g31170D	BnaA01g31170D	j	CUFF.2117	CUFF.2117.2	34	8.616866	7.784167	9.449566	34.706826	5168	CUFF.2117.2	5581
BnaA01g31170D	BnaA01g31170D	j	CUFF.2117	CUFF.2117.3	42	10.511837	9.606901	11.416773	42.339347	5168	CUFF.2117.2	5581
BnaA01g31170D	BnaA01g31170D	j	CUFF.2117	CUFF.2117.4	61	15.391029	14.247968	16.534089	61.991650	5167	CUFF.2117.2	5581
BnaA01g31020D	BnaA01g31020D	o	CUFF.2121	CUFF.2121.1	100	6.259093	4.737238	7.780948	22.875139	782	CUFF.2121.1	1026
BnaA01g31070D	BnaA01g31070D	j	CUFF.2131	CUFF.2131.1	100	5.651721	4.662833	6.640608	20.158479	1661	CUFF.2131.1	1179
BnaA01g31070D	BnaA01g31070D	x	CUFF.2133	CUFF.2133.1	100	3.493630	2.051291	4.935969	12.461031	792	CUFF.2133.1	1179
BnaA01g31100D	BnaA01g31100D	=	CUFF.2134	CUFF.2134.1	100	10.482792	6.801447	14.164138	43.335855	419	CUFF.2134.2	600
BnaA01g31100D	BnaA01g31100D	j	CUFF.2134	CUFF.2134.2	22	2.343670	1.087314	3.600026	9.688730	652	CUFF.2134.2	600
BnaA01g31120D	BnaA01g31120D	=	CUFF.2135	CUFF.2135.1	100	11.258609	9.290783	13.226435	52.640489	862	CUFF.2135.1	1571
BnaA01g31130D	BnaA01g31130D	=	CUFF.2140	CUFF.2140.1	100	47.811009	43.791869	51.830148	205.233595	1026	CUFF.2140.1	1037
BnaA01g31160D	BnaA01g31160D	x	CUFF.2143	CUFF.2143.1	100	1.339996	0.874581	1.805412	6.302121	1940	CUFF.2143.1	1053
BnaA01g31160D	BnaA01g31160D	j	CUFF.2144	CUFF.2144.1	100	4.056761	2.989549	5.123973	19.079304	1142	CUFF.2144.1	1053
BnaA01g31180D	BnaA01g31180D	j	CUFF.2146	CUFF.2146.1	100	5.608407	4.478204	6.738609	22.814203	1169	CUFF.2146.1	841
BnaA01g31200D	BnaA01g31200D	e	CUFF.2153	CUFF.2153.1	100	3.691007	2.388159	4.993855	14.512025	698	CUFF.2153.1	1437
-	-	u	CUFF.2172	CUFF.2172.1	100	1.828012	0.658950	2.997074	6.906909	530	CUFF.2172.1	-
BnaA01g13530D	BnaA01g13530D	j	CUFF.2744	CUFF.2744.1	77	6.345516	5.356362	7.334669	33.774576	1779	CUFF.2744.1	1172
BnaA01g13530D	BnaA01g13530D	=	CUFF.2744	CUFF.2744.2	100	8.290996	6.248580	10.333411	44.129567	739	CUFF.2744.1	1172
BnaA01g13530D	BnaA01g13530D	p	CUFF.2749	CUFF.2749.1	100	206.377994	195.319849	217.436140	1079.918553	1074	CUFF.2749.1	1172
BnaA01g13540D	BnaA01g13540D	=	CUFF.2750	CUFF.2750.1	100	4.719605	3.988507	5.450702	24.823562	2163	CUFF.2750.1	1382
BnaA01g13560D	BnaA01g13560D	=	CUFF.2756	CUFF.2756.1	100	6.516850	5.742952	7.290748	34.674977	2739	CUFF.2756.1	2799
BnaA01g13570D	BnaA01g13570D	c	CUFF.2758	CUFF.2758.1	100	0.878447	0.452512	1.304382	4.815394	1224	CUFF.2758.1	1683
BnaA01g13610D	BnaA01g13610D	=	CUFF.2762	CUFF.2762.1	100	9.392339	7.393969	11.390708	49.668427	733	CUFF.2762.1	762
BnaA01g13630D	BnaA01g13630D	j	CUFF.2770	CUFF.2770.1	32	1.417723	0.863857	1.971589	7.416824	1652	CUFF.2770.1	1435
BnaA01g13630D	BnaA01g13630D	=	CUFF.2770	CUFF.2770.2	100	4.454500	3.510862	5.398137	23.303736	1466	CUFF.2770.1	1435
BnaA01g13650D	BnaA01g13650D	j	CUFF.2774	CUFF.2774.1	100	1.948445	1.271192	2.625698	10.193435	1127	CUFF.2774.1	2643
BnaA01g13670D	BnaA01g13670D	=	CUFF.2806	CUFF.2806.1	100	161.349397	153.744244	168.954550	861.789582	2639	CUFF.2806.1	3844
BnaA01g13690D	BnaA01g13690D	=	CUFF.2811	CUFF.2811.1	100	9.719133	7.914352	11.523914	51.971416	831	CUFF.2811.1	836
BnaA01g13700D	BnaA01g13700D	e	CUFF.2813	CUFF.2813.1	100	2.092851	1.357152	2.828550	11.398675	1577	CUFF.2813.1	1391
BnaA01g13700D	BnaA01g13700D	=	CUFF.2814	CUFF.2814.1	100	7.449903	6.160520	8.739287	40.575771	1410	CUFF.2813.1	1391
BnaA01g13710D	BnaA01g13710D	j	CUFF.2816	CUFF.2816.1	100	1.555345	1.060214	2.050477	8.225383	1527	CUFF.2816.1	1507
BnaA01g13720D	BnaA01g13720D	j	CUFF.2818	CUFF.2818.1	100	0.468583	0.186017	0.751149	2.523482	1400	CUFF.2818.1	1316
BnaA01g13730D	BnaA01g13730D	c	CUFF.2820	CUFF.2820.1	100	1.118568	0.650597	1.586540	6.051789	1300	CUFF.2820.1	1482
BnaA01g13740D	BnaA01g13740D	j	CUFF.2828	CUFF.2828.1	100	21.833993	19.975046	23.692941	116.205064	1908	CUFF.2828.1	1686
BnaA01g13760D	BnaA01g13760D	i	CUFF.2830	CUFF.2830.1	100	3.365442	1.587316	5.143569	17.334369	458	CUFF.2830.1	2673
BnaA01g13760D	BnaA01g13760D	j	CUFF.2832	CUFF.2832.1	22	1.090981	0.682940	1.499022	5.787399	2366	CUFF.2832.2	2673
BnaA01g13760D	BnaA01g13760D	j	CUFF.2832	CUFF.2832.2	100	5.020847	4.275431	5.766264	26.634421	2453	CUFF.2832.2	2673
BnaA01g13770D	BnaA01g13770D	=	CUFF.2837	CUFF.2837.1	100	2.719608	1.470005	3.969211	14.837305	583	CUFF.2837.1	569
BnaA01g13780D	BnaA01g13780D	j	CUFF.2839	CUFF.2839.1	100	2.015009	1.609982	2.420037	10.905324	2683	CUFF.2839.1	1878
BnaA01g13800D	BnaA01g13800D	=	CUFF.2843	CUFF.2843.1	100	6.013610	5.122487	6.904734	31.837736	1901	CUFF.2843.1	2153
BnaA01g13830D	BnaA01g13830D	c	CUFF.2846	CUFF.2846.1	100	8.526961	7.190077	9.863845	44.249792	1187	CUFF.2846.1	1714
BnaA01g13840D	BnaA01g13840D	j	CUFF.2847	CUFF.2847.1	100	1.509259	0.868748	2.149769	8.035543	1229	CUFF.2847.2	797
BnaA01g13840D	BnaA01g13840D	j	CUFF.2847	CUFF.2847.2	52	0.784246	0.297567	1.270925	4.175458	1255	CUFF.2847.2	797
BnaA01g13860D	BnaA01g13860D	o	CUFF.2849	CUFF.2849.1	100	6.293818	4.864415	7.723221	33.747985	859	CUFF.2849.1	1122
BnaA01g13880D	BnaA01g13880D	=	CUFF.2850	CUFF.2850.1	100	12.245755	10.161177	14.330333	65.510719	844	CUFF.2850.1	871
BnaA01g13890D	BnaA01g13890D	=	CUFF.2851	CUFF.2851.1	100	1.601536	1.173668	2.029404	8.215441	2031	CUFF.2851.1	2026
BnaA01g13900D	BnaA01g13900D	c	CUFF.2852	CUFF.2852.1	28	1.111134	0.727865	1.494403	6.027354	2065	CUFF.2852.1	2085
BnaA01g13900D	BnaA01g13900D	j	CUFF.2852	CUFF.2852.2	10	0.406411	0.143946	0.668876	2.204579	2065	CUFF.2852.1	2085
BnaA01g13900D	BnaA01g13900D	j	CUFF.2852	CUFF.2852.3	100	3.991868	1.343962	6.639774	21.653916	351	CUFF.2852.1	2085
BnaA01g13910D	BnaA01g13910D	c	CUFF.2853	CUFF.2853.1	100	5.802009	4.510581	7.093437	30.784111	1088	CUFF.2853.2	2473
BnaA01g13910D	BnaA01g13910D	j	CUFF.2853	CUFF.2853.2	65	3.795394	3.164771	4.426018	20.137480	2519	CUFF.2853.2	2473
BnaA01g13920D	BnaA01g13920D	e	CUFF.2855	CUFF.2855.1	100	2.726870	1.746604	3.707135	14.470387	1040	CUFF.2856.1	2537
BnaA01g13920D	BnaA01g13920D	j	CUFF.2856	CUFF.2856.1	100	9.694611	8.457523	10.931700	51.445356	1746	CUFF.2856.1	2537
BnaA01g13930D	BnaA01g13930D	j	CUFF.2858	CUFF.2858.1	100	16.670548	14.847049	18.494048	88.267000	1420	CUFF.2858.1	1616
BnaA01g13940D	BnaA01g13940D	=	CUFF.2859	CUFF.2859.1	100	5.022113	4.466902	5.577324	26.591017	4068	CUFF.2859.1	3352
BnaA01g13950D	BnaA01g13950D	=	CUFF.2860	CUFF.2860.1	100	5.140539	4.268837	6.012241	26.785212	1697	CUFF.2860.1	1058
BnaA01g13960D	BnaA01g13960D	j	CUFF.2862	CUFF.2862.1	100	1.437090	0.817373	2.056806	7.581754	1030	CUFF.2862.1	3015
BnaA01g13970D	BnaA01g13970D	=	CUFF.2866	CUFF.2866.1	100	5.501634	4.169864	6.833403	29.060161	890	CUFF.2866.1	905
BnaA01g13980D	BnaA01g13980D	j	CUFF.2869	CUFF.2869.1	52	3.616717	2.772103	4.461332	18.961443	1625	CUFF.2869.1	1487
BnaA01g13980D	BnaA01g13980D	j	CUFF.2869	CUFF.2869.2	100	6.913406	5.527308	8.299505	36.245066	1180	CUFF.2869.1	1487
BnaA01g13990D	BnaA01g13990D	c	CUFF.2870	CUFF.2870.1	100	2.694552	2.043783	3.345321	14.268758	1573	CUFF.2870.1	2004
BnaA01g14000D	BnaA01g14000D	j	CUFF.2873	CUFF.2873.1	100	2.657346	1.857285	3.457407	13.701919	1104	CUFF.2873.1	1545
BnaA01g14040D	BnaA01g14040D	j	CUFF.2889	CUFF.2889.1	100	4.960818	4.349358	5.572277	26.143628	4665	CUFF.2889.2	4412
BnaA01g14040D	BnaA01g14040D	j	CUFF.2889	CUFF.2889.2	40	1.996463	1.583698	2.409227	10.521407	4727	CUFF.2889.2	4412
BnaA01g14040D	BnaA01g14040D	j	CUFF.2889	CUFF.2889.3	34	1.673509	1.289650	2.057368	8.819432	4668	CUFF.2889.2	4412
BnaA01g14050D	BnaA01g14050D	=	CUFF.2899	CUFF.2899.1	100	47.464056	44.613896	50.314216	251.716352	2473	CUFF.2899.1	2469
BnaA01g14070D	BnaA01g14070D	p	CUFF.2901	CUFF.2901.1	100	5.515479	4.618535	6.412424	29.746411	1719	CUFF.2901.1	1509
BnaA01g14070D	BnaA01g14070D	j	CUFF.2902	CUFF.2902.1	100	0.776884	0.430297	1.123470	4.205119	1608	CUFF.2902.1	1509
BnaA01g14080D	BnaA01g14080D	j	CUFF.2904	CUFF.2904.1	100	8.966830	7.287189	10.646471	48.118142	867	CUFF.2904.1	931
BnaA01g14090D	BnaA01g14090D	e	CUFF.2905	CUFF.2905.1	100	0.734130	0.297200	1.171060	3.827686	1627	CUFF.2905.1	1038
BnaA01g14090D	BnaA01g14090D	j	CUFF.2906	CUFF.2906.1	100	6.921621	5.704192	8.139050	36.088681	1335	CUFF.2905.1	1038
BnaA01g14100D	BnaA01g14100D	j	CUFF.2913	CUFF.2913.1	31	4.705174	3.046581	6.363767	24.872142	954	CUFF.2913.2	2511
BnaA01g14100D	BnaA01g14100D	j	CUFF.2913	CUFF.2913.2	26	3.951493	2.839544	5.063443	20.888090	1332	CUFF.2913.2	2511
BnaA01g14100D	BnaA01g14100D	c	CUFF.2913	CUFF.2913.3	100	15.292663	13.111261	17.474066	80.838942	1227	CUFF.2913.2	2511
BnaA01g14100D	BnaA01g14100D	j	CUFF.2915	CUFF.2915.1	100	4.867087	3.801053	5.933120	25.814115	1143	CUFF.2915.1	2511
BnaA01g14110D	BnaA01g14110D	=	CUFF.2920	CUFF.2920.1	100	2.235034	1.586541	2.883526	11.652276	1301	CUFF.2920.1	1227
BnaA01g14120D	BnaA01g14120D	=	CUFF.2922	CUFF.2922.1	100	10.386038	8.827645	11.944431	54.268774	1110	CUFF.2922.1	1203
BnaA01g14140D	BnaA01g14140D	j	CUFF.2928	CUFF.2928.1	100	0.717360	0.344859	1.089861	4.008403	1342	CUFF.2928.1	2373
BnaA01g14150D	BnaA01g14150D	j	CUFF.2930	CUFF.2930.1	70	2.747107	2.069682	3.424533	14.633974	2274	CUFF.2931.1	1387
BnaA01g14150D	BnaA01g14150D	j	CUFF.2930	CUFF.2930.2	100	3.902146	3.101002	4.703289	20.786919	2269	CUFF.2931.1	1387
BnaA01g14150D	BnaA01g14150D	j	CUFF.2930	CUFF.2930.3	38	1.500448	0.951243	2.049652	7.992957	2263	CUFF.2931.1	1387
BnaA01g14160D	BnaA01g14160D	=	CUFF.2931	CUFF.2931.1	100	1.276007	0.884296	1.667718	6.797352	2900	CUFF.2931.1	877
BnaA01g14170D	BnaA01g14170D	=	CUFF.2933	CUFF.2933.1	100	2.819549	1.832846	3.806251	15.035696	817	CUFF.2933.1	852
BnaA01g14180D	BnaA01g14180D	=	CUFF.2937	CUFF.2937.1	100	32.190212	29.477257	34.903167	169.924589	1400	CUFF.2937.1	1429
BnaA01g14190D	BnaA01g14190D	j	CUFF.2938	CUFF.2938.1	100	11.368120	10.056161	12.680079	60.701883	1768	CUFF.2938.1	1761
BnaA01g14200D	BnaA01g14200D	=	CUFF.2941	CUFF.2941.1	100	10.504453	9.426634	11.582272	55.558854	2418	CUFF.2941.1	2490
BnaA01g14240D	BnaA01g14240D	=	CUFF.2942	CUFF.2942.1	100	4.609978	3.813347	5.406608	24.417942	2022	CUFF.2942.2	2161
BnaA01g14240D	BnaA01g14240D	j	CUFF.2942	CUFF.2942.2	17	0.801201	0.388449	1.213954	4.243770	2023	CUFF.2942.2	2161
BnaA01g14250D	BnaA01g14250D	j	CUFF.2943	CUFF.2943.1	41	0.839038	0.294311	1.383764	4.337823	1266	CUFF.2943.4	1379
BnaA01g14250D	BnaA01g14250D	j	CUFF.2943	CUFF.2943.2	100	2.052106	1.281747	2.822466	10.609382	1266	CUFF.2943.4	1379
BnaA01g14250D	BnaA01g14250D	j	CUFF.2943	CUFF.2943.3	42	0.857794	0.260895	1.454693	4.434791	1131	CUFF.2943.4	1379
BnaA01g14250D	BnaA01g14250D	j	CUFF.2943	CUFF.2943.4	38	0.784212	0.341821	1.226604	4.054374	1562	CUFF.2943.4	1379
BnaA01g14270D	BnaA01g14270D	j	CUFF.2944	CUFF.2944.1	100	64.802962	57.451353	72.154571	337.585592	516	CUFF.2944.1	906
BnaA01g14290D	BnaA01g14290D	j	CUFF.2946	CUFF.2946.1	100	4.480534	3.378202	5.582867	22.842842	989	CUFF.2946.1	962
BnaA01g14300D	BnaA01g14300D	j	CUFF.2949	CUFF.2949.1	58	3.526710	2.489645	4.563775	18.741220	1288	CUFF.2949.3	1236
BnaA01g14300D	BnaA01g14300D	c	CUFF.2949	CUFF.2949.2	100	6.092595	4.536660	7.648530	32.376541	923	CUFF.2949.3	1236
BnaA01g14300D	BnaA01g14300D	j	CUFF.2949	CUFF.2949.3	89	5.446754	4.259532	6.633976	28.944490	1296	CUFF.2949.3	1236
BnaA01g14310D	BnaA01g14310D	j	CUFF.2952	CUFF.2952.1	100	15.212166	12.249229	18.175104	79.874210	668	CUFF.2952.1	1367
BnaA01g14310D	BnaA01g14310D	j	CUFF.2952	CUFF.2952.2	45	6.771008	4.518057	9.023960	35.552393	641	CUFF.2952.1	1367
BnaA01g14320D	BnaA01g14320D	j	CUFF.2954	CUFF.2954.1	100	2.788152	1.786618	3.789686	14.184408	788	CUFF.2954.1	749
BnaA01g14330D	BnaA01g14330D	j	CUFF.2956	CUFF.2956.1	100	1.841640	1.399057	2.284222	9.815014	2214	CUFF.2956.1	2440
BnaA01g14340D	BnaA01g14340D	=	CUFF.2958	CUFF.2958.1	100	7.485729	5.848908	9.122551	38.798008	922	CUFF.2959.1	922
BnaA01g14340D	BnaA01g14340D	j	CUFF.2958	CUFF.2958.2	22	1.611729	0.749585	2.473873	8.353477	922	CUFF.2959.1	922
BnaA01g14340D	BnaA01g14340D	e	CUFF.2959	CUFF.2959.1	100	1.092345	0.676434	1.508255	5.661546	1835	CUFF.2959.1	922
BnaA01g14350D	BnaA01g14350D	e	CUFF.2964	CUFF.2964.1	100	1.306419	0.669678	1.943160	6.751779	967	CUFF.2964.1	1127
BnaA01g14350D	BnaA01g14350D	j	CUFF.2965	CUFF.2965.1	100	11.168300	9.168515	13.168086	57.719522	846	CUFF.2964.1	1127
BnaA01g14380D	BnaA01g14380D	j	CUFF.2971	CUFF.2971.1	100	5.117313	4.121022	6.113604	26.948671	1331	CUFF.2971.1	1261
BnaA01g14400D	BnaA01g14400D	=	CUFF.2978	CUFF.2978.1	100	5.425775	3.853244	6.998305	28.668290	680	CUFF.2978.1	739
BnaA01g14420D	BnaA01g14420D	=	CUFF.2983	CUFF.2983.1	100	1.192195	0.672404	1.711986	6.263285	1515	CUFF.2983.1	1192
BnaA01g14430D	BnaA01g14430D	=	CUFF.2984	CUFF.2984.1	100	5.871845	5.083681	6.660008	30.848171	2443	CUFF.2984.1	1136
BnaA01g14450D	BnaA01g14450D	j	CUFF.2992	CUFF.2992.1	16	5.105522	3.273579	6.937466	26.936935	735	CUFF.2992.1	1342
BnaA01g14450D	BnaA01g14450D	j	CUFF.2992	CUFF.2992.2	100	31.464727	27.486169	35.443285	166.009131	729	CUFF.2992.1	1342
BnaA01g14470D	BnaA01g14470D	e	CUFF.2996	CUFF.2996.1	100	5.177125	4.015333	6.338917	26.933313	1349	CUFF.2996.1	1025
BnaA01g14470D	BnaA01g14470D	=	CUFF.2998	CUFF.2998.1	100	56.678299	51.893449	61.463149	294.861397	932	CUFF.2996.1	1025
BnaA01g14480D	BnaA01g14480D	j	CUFF.2999	CUFF.2999.1	100	2.933581	1.943300	3.923863	15.355078	862	CUFF.2999.1	889
BnaA01g14490D	BnaA01g14490D	=	CUFF.3000	CUFF.3000.1	100	0.568847	0.201550	0.936144	2.916218	1108	CUFF.3000.1	1251
BnaA01g14520D	BnaA01g14520D	e	CUFF.3003	CUFF.3003.1	100	11.609086	10.120372	13.097799	61.800397	1491	CUFF.3003.1	1340
BnaA01g14520D	BnaA01g14520D	=	CUFF.3004	CUFF.3004.1	100	14.058582	11.520806	16.596358	74.840171	761	CUFF.3003.1	1340
BnaA01g14530D	BnaA01g14530D	=	CUFF.3007	CUFF.3007.1	100	5.847256	4.703444	6.991068	30.815363	1186	CUFF.3007.1	1123
BnaA01g14560D	BnaA01g14560D	=	CUFF.3009	CUFF.3009.1	100	9.234655	7.181880	11.287430	49.160667	748	CUFF.3009.2	904
BnaA01g14560D	BnaA01g14560D	e	CUFF.3009	CUFF.3009.2	19	1.723380	0.769886	2.676874	9.174409	825	CUFF.3009.2	904
BnaA01g14570D	BnaA01g14570D	o	CUFF.3010	CUFF.3010.1	100	4.433094	3.093822	5.772366	23.072940	1167	CUFF.3011.1	1349
BnaA01g14570D	BnaA01g14570D	=	CUFF.3011	CUFF.3011.1	100	15.619938	13.584636	17.655239	81.297148	1264	CUFF.3011.1	1349
BnaA01g14590D	BnaA01g14590D	j	CUFF.3012	CUFF.3012.1	100	3.450599	2.776027	4.125172	18.074943	2240	CUFF.3012.1	2036
BnaA01g14590D	BnaA01g14590D	j	CUFF.3012	CUFF.3012.2	92	3.191477	2.515970	3.866983	16.717604	2138	CUFF.3012.1	2036
BnaA01g14600D	BnaA01g14600D	j	CUFF.3013	CUFF.3013.1	39	4.513523	3.759280	5.267766	23.821793	2293	CUFF.3013.1	2142
BnaA01g14600D	BnaA01g14600D	c	CUFF.3013	CUFF.3013.2	69	8.038522	6.449978	9.627067	42.426284	983	CUFF.3013.1	2142
BnaA01g14600D	BnaA01g14600D	c	CUFF.3013	CUFF.3013.3	100	11.625655	9.513829	13.737481	61.358708	894	CUFF.3013.1	2142
BnaA01g14650D	BnaA01g14650D	o	CUFF.3017	CUFF.3017.1	100	0.605950	0.350407	0.861493	3.160557	2199	CUFF.3017.1	1584
BnaA01g14660D	BnaA01g14660D	c	CUFF.3018	CUFF.3018.1	100	2.921467	1.582683	4.260251	15.740360	576	CUFF.3018.1	980
BnaA01g14670D	BnaA01g14670D	j	CUFF.3020	CUFF.3020.1	100	1.386099	0.839925	1.932272	6.902888	1214	CUFF.3020.1	411
BnaA01g14710D	BnaA01g14710D	=	CUFF.3025	CUFF.3025.1	100	7.489636	6.353691	8.625581	39.416299	1507	CUFF.3025.1	1593
BnaA01g14720D	BnaA01g14720D	=	CUFF.3027	CUFF.3027.1	100	7.854798	6.722835	8.986761	42.055735	1593	CUFF.3027.1	1682
BnaA01g14730D	BnaA01g14730D	j	CUFF.3031	CUFF.3031.1	100	6.250041	5.303496	7.196585	32.901642	1915	CUFF.3031.1	2283
BnaA01g14730D	BnaA01g14730D	e	CUFF.3032	CUFF.3032.1	100	1.485897	0.835379	2.136416	7.822104	1397	CUFF.3031.1	2283
BnaA01g14740D	BnaA01g14740D	=	CUFF.3035	CUFF.3035.1	100	5.236859	4.287743	6.185975	27.738209	1481	CUFF.3035.1	3145
BnaA01g14750D	BnaA01g14750D	=	CUFF.3036	CUFF.3036.1	100	59.798235	55.334633	64.261836	310.474398	1282	CUFF.3036.2	1456
BnaA01g14750D	BnaA01g14750D	j	CUFF.3036	CUFF.3036.2	28	16.536454	14.772860	18.300048	85.857814	2025	CUFF.3036.2	1456
BnaA01g14790D	BnaA01g14790D	j	CUFF.3037	CUFF.3037.1	14	1.298784	0.592881	2.004687	6.857253	993	CUFF.3037.1	1066
BnaA01g14790D	BnaA01g14790D	=	CUFF.3037	CUFF.3037.2	100	9.125763	7.461073	10.790454	48.181749	990	CUFF.3037.1	1066
BnaA01g14840D	BnaA01g14840D	j	CUFF.3038	CUFF.3038.1	100	1.166000	0.518148	1.813853	6.387153	832	CUFF.3038.2	2055
BnaA01g14840D	BnaA01g14840D	c	CUFF.3038	CUFF.3038.2	67	0.780891	0.289057	1.272725	4.277588	935	CUFF.3038.2	2055
BnaA01g14840D	BnaA01g14840D	o	CUFF.3040	CUFF.3040.1	100	6.030021	5.028937	7.031105	31.639659	2236	CUFF.3040.1	2055
BnaA01g14850D	BnaA01g14850D	j	CUFF.3041	CUFF.3041.1	100	31.250722	28.618556	33.882887	163.973265	1618	CUFF.3041.1	1592
BnaA01g14860D	BnaA01g14860D	j	CUFF.3042	CUFF.3042.1	100	30.348403	27.242903	33.453904	160.626012	1043	CUFF.3042.1	1221
BnaA01g14860D	BnaA01g14860D	j	CUFF.3042	CUFF.3042.2	16	4.799949	3.495283	6.104614	25.404850	1030	CUFF.3042.1	1221
BnaA01g14870D	BnaA01g14870D	j	CUFF.3043	CUFF.3043.1	80	16.698685	15.103115	18.294255	89.500410	1925	CUFF.3043.1	1801
BnaA01g14870D	BnaA01g14870D	c	CUFF.3043	CUFF.3043.2	100	20.936279	17.758860	24.113697	112.212761	740	CUFF.3043.1	1801
BnaA01g14880D	BnaA01g14880D	c	CUFF.3044	CUFF.3044.1	100	10.914761	8.876898	12.952624	57.727372	800	CUFF.3044.1	1811
BnaA01g14880D	BnaA01g14880D	c	CUFF.3045	CUFF.3045.1	100	6.761351	5.228026	8.294677	36.061308	827	CUFF.3045.1	1811
BnaA01g14890D	BnaA01g14890D	=	CUFF.3046	CUFF.3046.1	100	2.214520	1.330132	3.098908	11.840750	830	CUFF.3046.1	915
BnaA01g14900D	BnaA01g14900D	o	CUFF.3047	CUFF.3047.1	50	7.005409	6.041573	7.969245	37.473512	2503	CUFF.3047.1	799
BnaA01g14900D	BnaA01g14900D	o	CUFF.3047	CUFF.3047.2	100	14.031020	11.734818	16.327223	75.055091	1066	CUFF.3047.1	799
BnaA01g14900D	BnaA01g14900D	=	CUFF.3048	CUFF.3048.1	100	13.004229	11.151985	14.856472	69.562551	1513	CUFF.3047.1	799
BnaA01g14930D	BnaA01g14930D	=	CUFF.3049	CUFF.3049.1	100	21.251234	16.853347	25.649120	115.399452	467	CUFF.3049.1	276
BnaA01g14940D	BnaA01g14940D	j	CUFF.3050	CUFF.3050.1	100	6.503255	5.305909	7.700601	34.391171	1136	CUFF.3050.1	1175
BnaA01g14950D	BnaA01g14950D	=	CUFF.3051	CUFF.3051.1	100	13.589879	11.688781	15.490977	70.810611	1071	CUFF.3051.1	1206
BnaA01g14960D	BnaA01g14960D	c	CUFF.3052	CUFF.3052.1	100	36.212202	30.950377	41.474027	192.938259	525	CUFF.3052.1	948
BnaA01g14990D	BnaA01g14990D	j	CUFF.3053	CUFF.3053.1	100	3.355865	2.680259	4.031471	17.754153	1870	CUFF.3053.1	1989
BnaA01g14990D	BnaA01g14990D	j	CUFF.3053	CUFF.3053.2	63	2.101563	1.121389	3.081738	11.118288	800	CUFF.3053.1	1989
BnaA01g15000D	BnaA01g15000D	=	CUFF.3054	CUFF.3054.1	100	18.744730	15.064647	22.424814	100.063395	589	CUFF.3055.1	1016
BnaA01g15000D	BnaA01g15000D	j	CUFF.3054	CUFF.3054.2	20	3.709927	2.248114	5.171740	19.804387	771	CUFF.3055.1	1016
BnaA01g15000D	BnaA01g15000D	e	CUFF.3055	CUFF.3055.1	100	5.610724	4.746697	6.474751	29.951249	1957	CUFF.3055.1	1016
BnaA01g15010D	BnaA01g15010D	e	CUFF.3064	CUFF.3064.1	100	4.754692	3.608299	5.901084	25.377749	1320	CUFF.3064.1	859
BnaA01g15010D	BnaA01g15010D	=	CUFF.3065	CUFF.3065.1	92	20.751288	17.747316	23.755260	110.758178	896	CUFF.3064.1	859
BnaA01g15010D	BnaA01g15010D	j	CUFF.3065	CUFF.3065.2	23	5.149956	3.792226	6.507685	27.487436	1235	CUFF.3064.1	859
BnaA01g15010D	BnaA01g15010D	j	CUFF.3065	CUFF.3065.3	100	22.654343	19.105825	26.202862	120.915570	775	CUFF.3064.1	859
BnaA01g15030D	BnaA01g15030D	j	CUFF.3068	CUFF.3068.1	100	11.646392	9.897728	13.395056	60.484815	1102	CUFF.3068.1	1806
BnaA01g15030D	BnaA01g15030D	c	CUFF.3068	CUFF.3068.2	35	4.107388	2.436820	5.777955	21.331463	638	CUFF.3068.1	1806
BnaA01g15030D	BnaA01g15030D	x	CUFF.3069	CUFF.3069.1	100	1.922944	1.294672	2.551216	9.986690	1311	CUFF.3069.1	1806
BnaA01g15040D	BnaA01g15040D	j	CUFF.3076	CUFF.3076.1	100	11.758330	10.486604	13.030056	61.288172	1958	CUFF.3076.1	1293
BnaA01g31320D	BnaA01g31320D	=	CUFF.3072	CUFF.3072.1	100	29.762783	26.715008	32.810557	152.119567	878	CUFF.3072.1	841
-	-	u	CUFF.3074	CUFF.3074.1	100	1.153504	0.770317	1.536691	5.865249	1826	CUFF.3074.1	-
BnaA01g31350D	BnaA01g31350D	=	CUFF.3088	CUFF.3088.1	100	99.075621	91.941975	106.209268	523.775205	823	CUFF.3088.1	952
BnaA01g31360D	BnaA01g31360D	j	CUFF.3092	CUFF.3092.1	100	14.812345	12.850226	16.774465	79.139261	1100	CUFF.3092.1	1134
BnaA01g31380D	BnaA01g31380D	c	CUFF.3093	CUFF.3093.1	100	1.518516	0.538029	2.499002	8.008274	563	CUFF.3093.1	1248
BnaA01g31380D	BnaA01g31380D	c	CUFF.3094	CUFF.3094.1	100	2.947380	1.810628	4.084131	16.221710	691	CUFF.3094.1	1248
BnaA01g31400D	BnaA01g31400D	=	CUFF.3095	CUFF.3095.1	100	63.947796	54.497383	73.398209	338.359558	388	CUFF.3095.1	533
BnaA01g31410D	BnaA01g31410D	j	CUFF.3096	CUFF.3096.1	100	5.481353	4.837178	6.125529	28.596020	4259	CUFF.3096.1	1812
BnaA01g31420D	BnaA01g31420D	=	CUFF.3097	CUFF.3097.1	100	8.654855	7.788404	9.521306	45.152064	3720	CUFF.3097.1	2031
BnaA01g31440D	BnaA01g31440D	=	CUFF.3098	CUFF.3098.1	100	10.597693	9.009134	12.186253	55.051897	1158	CUFF.3098.1	1329
BnaA01g31450D	BnaA01g31450D	e	CUFF.3099	CUFF.3099.1	100	3.608149	2.886314	4.329983	18.901720	1610	CUFF.3099.1	1432
BnaA01g31470D	BnaA01g31470D	j	CUFF.3100	CUFF.3100.1	28	1.019063	0.617533	1.420592	5.466846	2591	CUFF.3100.1	2358
BnaA01g31470D	BnaA01g31470D	j	CUFF.3100	CUFF.3100.2	100	3.586350	2.925719	4.246981	19.239273	2531	CUFF.3100.1	2358
BnaA01g31470D	BnaA01g31470D	j	CUFF.3100	CUFF.3100.3	56	2.000380	1.350824	2.649937	10.731207	1558	CUFF.3100.1	2358
BnaA01g31470D	BnaA01g31470D	j	CUFF.3100	CUFF.3100.4	43	1.539900	0.908081	2.171719	8.260922	1550	CUFF.3100.1	2358
BnaA01g31500D	BnaA01g31500D	=	CUFF.3101	CUFF.3101.1	100	5.131808	3.819087	6.444529	26.994589	855	CUFF.3101.1	222
BnaA01g31520D	BnaA01g31520D	=	CUFF.3102	CUFF.3102.1	100	1.887463	1.559436	2.215490	9.921062	4896	CUFF.3102.1	2901
BnaA01g31520D	BnaA01g31520D	j	CUFF.3102	CUFF.3102.2	35	0.669817	0.453380	0.886255	3.520757	4814	CUFF.3102.1	2901
-	-	u	CUFF.3103	CUFF.3103.1	100	5.543997	3.982288	7.105705	29.140882	768	CUFF.3103.1	-
BnaA01g31570D	BnaA01g31570D	j	CUFF.3104	CUFF.3104.1	77	7.070522	6.121856	8.019187	37.513966	2157	CUFF.3104.1	2251
BnaA01g31570D	BnaA01g31570D	c	CUFF.3104	CUFF.3104.2	100	9.184164	7.394844	10.973483	48.728286	957	CUFF.3104.1	2251
BnaA01g31580D	BnaA01g31580D	=	CUFF.3105	CUFF.3105.1	77	1.883926	1.463237	2.304615	9.694833	2963	CUFF.3105.1	2679
BnaA01g31580D	BnaA01g31580D	j	CUFF.3105	CUFF.3105.2	100	2.437796	1.898593	2.976998	12.545089	2411	CUFF.3105.1	2679
BnaA01g31600D	BnaA01g31600D	j	CUFF.3106	CUFF.3106.1	58	5.293543	4.404721	6.182365	28.324987	1833	CUFF.3106.1	1823
BnaA01g31600D	BnaA01g31600D	c	CUFF.3106	CUFF.3106.2	100	9.136280	7.718235	10.554324	48.886917	1324	CUFF.3106.1	1823
BnaA01g31610D	BnaA01g31610D	=	CUFF.3107	CUFF.3107.1	100	3.659220	2.971429	4.347011	18.787193	1892	CUFF.3107.1	2064
BnaA01g31620D	BnaA01g31620D	x	CUFF.3108	CUFF.3108.1	100	35.439470	30.667136	40.211804	183.615924	554	CUFF.3108.1	504
BnaA01g31640D	BnaA01g31640D	j	CUFF.3109	CUFF.3109.1	100	3.778386	3.186412	4.370361	19.913028	2951	CUFF.3109.1	2771
BnaA01g31640D	BnaA01g31640D	j	CUFF.3109	CUFF.3109.2	20	0.772284	0.449900	1.094667	4.070125	2951	CUFF.3109.1	2771
BnaA01g31650D	BnaA01g31650D	e	CUFF.3110	CUFF.3110.1	100	4.720190	3.696603	5.743778	24.860492	1293	CUFF.3111.1	1711
BnaA01g31650D	BnaA01g31650D	j	CUFF.3111	CUFF.3111.1	65	7.770916	6.542943	8.998890	40.928180	1466	CUFF.3111.1	1711
BnaA01g31650D	BnaA01g31650D	c	CUFF.3111	CUFF.3111.2	100	11.892946	9.401170	14.384722	62.638259	716	CUFF.3111.1	1711
BnaA01g31660D	BnaA01g31660D	=	CUFF.3112	CUFF.3112.1	100	9.485506	8.332570	10.638442	49.468847	1872	CUFF.3112.1	1717
BnaA01g31670D	BnaA01g31670D	=	CUFF.3112	CUFF.3112.2	65	6.157206	5.194829	7.119583	32.111083	1682	CUFF.3112.2	1435
BnaA01g31730D	BnaA01g31730D	j	CUFF.3113	CUFF.3113.1	56	1.440677	0.908201	1.973154	7.757680	1487	CUFF.3113.1	1203
BnaA01g31730D	BnaA01g31730D	j	CUFF.3113	CUFF.3113.2	19	0.496100	0.125907	0.866293	2.671373	1381	CUFF.3113.1	1203
BnaA01g31730D	BnaA01g31730D	j	CUFF.3113	CUFF.3113.3	100	2.577886	1.480670	3.675103	13.881263	779	CUFF.3113.1	1203
BnaA01g31790D	BnaA01g31790D	o	CUFF.3114	CUFF.3114.1	100	4.603015	3.777188	5.428843	24.149568	1721	CUFF.3114.1	762
BnaA01g31790D	BnaA01g31790D	j	CUFF.3114	CUFF.3114.2	88	4.073041	2.007217	6.138865	21.369074	465	CUFF.3114.1	762
BnaA01g31810D	BnaA01g31810D	j	CUFF.3115	CUFF.3115.1	100	2.910297	2.521307	3.299287	15.455613	4648	CUFF.3115.1	3763
BnaA01g31820D	BnaA01g31820D	j	CUFF.3116	CUFF.3116.1	100	3.537172	2.992538	4.081805	18.784732	2935	CUFF.3116.1	2336
BnaA01g31830D	BnaA01g31830D	=	CUFF.3117	CUFF.3117.1	100	16.694963	14.498721	18.891205	86.285052	1212	CUFF.3117.1	1000
BnaA01g31830D	BnaA01g31830D	j	CUFF.3117	CUFF.3117.2	42	7.021020	5.415694	8.626346	36.286939	1167	CUFF.3117.1	1000
BnaA01g31840D	BnaA01g31840D	c	CUFF.3118	CUFF.3118.1	100	7.402582	6.055866	8.749299	39.347535	1185	CUFF.3118.2	1467
BnaA01g31840D	BnaA01g31840D	j	CUFF.3118	CUFF.3118.2	21	1.535474	0.970688	2.100260	8.161625	1566	CUFF.3118.2	1467
BnaA01g31850D	BnaA01g31850D	=	CUFF.3119	CUFF.3119.1	100	95.103296	88.965828	101.240764	494.735104	1100	CUFF.3119.1	1242
BnaA01g31860D	BnaA01g31860D	=	CUFF.3120	CUFF.3120.1	100	2.023140	1.391901	2.654379	10.812409	1290	CUFF.3120.1	2511
BnaA01g31880D	BnaA01g31880D	j	CUFF.3121	CUFF.3121.1	24	10.607396	8.724844	12.489948	55.780298	1016	CUFF.3121.1	1039
BnaA01g31880D	BnaA01g31880D	=	CUFF.3121	CUFF.3121.2	100	45.008968	40.171137	49.846798	236.685197	730	CUFF.3121.1	1039
BnaA01g31890D	BnaA01g31890D	j	CUFF.3122	CUFF.3122.1	100	8.959490	7.309713	10.609266	47.470342	1198	CUFF.3122.2	2130
BnaA01g31890D	BnaA01g31890D	j	CUFF.3122	CUFF.3122.2	94	8.442255	6.862956	10.021553	44.729859	1233	CUFF.3122.2	2130
BnaA01g31910D	BnaA01g31910D	=	CUFF.3123	CUFF.3123.1	100	2.641064	1.488409	3.793719	13.389484	631	CUFF.3123.1	749
BnaA01g31930D	BnaA01g31930D	=	CUFF.3124	CUFF.3124.1	100	50.975780	38.756742	63.194818	272.630283	285	CUFF.3124.1	445
BnaA01g31940D	BnaA01g31940D	=	CUFF.3125	CUFF.3125.1	100	7.741929	4.960946	10.522911	40.384269	432	CUFF.3125.1	320
BnaA01g31960D	BnaA01g31960D	j	CUFF.3126	CUFF.3126.1	36	1.735427	0.950569	2.520285	9.357105	1180	CUFF.3126.2	1997
BnaA01g31960D	BnaA01g31960D	j	CUFF.3126	CUFF.3126.2	48	2.282844	1.710690	2.854998	12.308678	2110	CUFF.3126.2	1997
BnaA01g31960D	BnaA01g31960D	c	CUFF.3126	CUFF.3126.3	100	4.784285	3.264918	6.303652	25.795991	741	CUFF.3126.2	1997
BnaA01g31990D	BnaA01g31990D	j	CUFF.3127	CUFF.3127.1	51	0.697365	0.291223	1.103507	3.713386	1515	CUFF.3127.2	1038
BnaA01g31990D	BnaA01g31990D	j	CUFF.3127	CUFF.3127.2	100	1.354456	0.832001	1.876911	7.212318	1543	CUFF.3127.2	1038
BnaA01g31990D	BnaA01g31990D	e	CUFF.3128	CUFF.3128.1	100	0.738374	0.326881	1.149868	3.931757	1398	CUFF.3127.2	1038
BnaA01g32000D	BnaA01g32000D	j	CUFF.3130	CUFF.3130.1	100	17.468099	15.902054	19.034144	92.733226	2064	CUFF.3130.1	2189
BnaA01g32020D	BnaA01g32020D	x	CUFF.3131	CUFF.3131.1	100	23.981748	17.606637	30.356859	126.446104	352	CUFF.3131.1	225
BnaA01g32030D	BnaA01g32030D	=	CUFF.3132	CUFF.3132.1	100	53.200728	50.115374	56.286083	283.631773	2522	CUFF.3132.1	2717
BnaA01g32040D	BnaA01g32040D	j	CUFF.3133	CUFF.3133.1	100	1.442541	0.742806	2.142276	7.678423	821	CUFF.3133.1	1606
BnaA01g32040D	BnaA01g32040D	c	CUFF.3134	CUFF.3134.1	100	2.607199	1.379857	3.834541	13.201702	598	CUFF.3134.1	1606
BnaA01g32050D	BnaA01g32050D	=	CUFF.3136	CUFF.3136.1	100	125.869655	118.434496	133.304813	669.475323	1135	CUFF.3136.1	1304
BnaA01g32060D	BnaA01g32060D	c	CUFF.3138	CUFF.3138.1	100	33.686538	29.730812	37.642265	180.366284	735	CUFF.3138.1	879
BnaA01g32070D	BnaA01g32070D	=	CUFF.3139	CUFF.3139.1	100	10.156098	8.891195	11.421001	53.568162	1880	CUFF.3139.1	1412
BnaA01g32080D	BnaA01g32080D	j	CUFF.3140	CUFF.3140.1	100	5.883777	5.092292	6.675262	31.033881	2677	CUFF.3140.1	1331
BnaA01g32090D	BnaA01g32090D	=	CUFF.3141	CUFF.3141.1	100	80.396616	70.430876	90.362356	430.998290	422	CUFF.3142.1	488
BnaA01g32090D	BnaA01g32090D	e	CUFF.3142	CUFF.3142.1	100	4.719352	3.645567	5.793136	25.299977	1169	CUFF.3142.1	488
BnaA01g32110D	BnaA01g32110D	=	CUFF.3143	CUFF.3143.1	100	4.115428	3.378531	4.852325	22.137412	1856	CUFF.3143.1	1772
BnaA01g32120D	BnaA01g32120D	j	CUFF.3144	CUFF.3144.1	100	9.610175	7.265765	11.954585	50.200898	603	CUFF.3144.1	1815
BnaA01g32130D	BnaA01g32130D	=	CUFF.3147	CUFF.3147.1	100	2.262069	1.867390	2.656748	11.904733	3362	CUFF.3147.1	3254
BnaA01g32140D	BnaA01g32140D	=	CUFF.3148	CUFF.3148.1	100	28.034813	25.815134	30.254492	147.540558	1817	CUFF.3148.1	1919
BnaA01g32180D	BnaA01g32180D	j	CUFF.3149	CUFF.3149.1	100	22.553152	20.086939	25.019365	115.889846	1474	CUFF.3149.1	2210
BnaA01g32180D	BnaA01g32180D	x	CUFF.3150	CUFF.3150.1	100	22.746628	19.825514	25.667741	116.884025	1166	CUFF.3150.1	2210
BnaA01g32210D	BnaA01g32210D	j	CUFF.3151	CUFF.3151.1	100	1.863150	1.386209	2.340090	9.810402	2764	CUFF.3151.1	2749
BnaA01g32210D	BnaA01g32210D	j	CUFF.3151	CUFF.3151.2	81	1.508418	1.062962	1.953873	7.942561	2764	CUFF.3151.1	2749
BnaA01g32230D	BnaA01g32230D	=	CUFF.3152	CUFF.3152.1	100	8.449860	6.988311	9.911408	44.800072	1121	CUFF.3152.1	1143
BnaA01g32240D	BnaA01g32240D	j	CUFF.3153	CUFF.3153.1	100	1.851944	1.369762	2.334125	9.818767	2040	CUFF.3153.1	729
BnaA01g32280D	BnaA01g32280D	c	CUFF.3154	CUFF.3154.1	100	4.440550	3.639194	5.241906	23.503283	1796	CUFF.3154.1	2691
BnaA01g32280D	BnaA01g32280D	e	CUFF.3155	CUFF.3155.1	100	1.078054	0.440859	1.715250	5.706008	1030	CUFF.3154.1	2691
BnaA01g32290D	BnaA01g32290D	j	CUFF.3156	CUFF.3156.1	90	5.509491	4.244121	6.774862	29.463191	1261	CUFF.3156.2	1743
BnaA01g32290D	BnaA01g32290D	j	CUFF.3156	CUFF.3156.2	100	6.135721	4.933164	7.338277	32.812088	1431	CUFF.3156.2	1743
BnaA01g32300D	BnaA01g32300D	j	CUFF.3157	CUFF.3157.1	16	0.357785	0.042086	0.673484	1.941346	1662	CUFF.3157.1	1524
BnaA01g32300D	BnaA01g32300D	j	CUFF.3157	CUFF.3157.2	100	2.205147	1.592385	2.817909	11.965153	1657	CUFF.3157.1	1524
BnaA01g32320D	BnaA01g32320D	e	CUFF.3158	CUFF.3158.1	100	9.847713	8.597068	11.098359	52.598917	1663	CUFF.3158.1	851
BnaA01g32320D	BnaA01g32320D	j	CUFF.3159	CUFF.3159.1	100	105.966828	96.175882	115.757774	565.993356	536	CUFF.3158.1	851
BnaA01g32320D	BnaA01g32320D	=	CUFF.3159	CUFF.3159.2	23	23.970409	18.896488	29.044331	128.031505	503	CUFF.3158.1	851
BnaA01g32330D	BnaA01g32330D	o	CUFF.3160	CUFF.3160.1	100	1.036014	0.435602	1.636425	4.924354	811	CUFF.3160.1	708
BnaA01g32340D	BnaA01g32340D	p	CUFF.3161	CUFF.3161.1	100	2.524889	2.059886	2.989892	13.447568	3475	CUFF.3161.1	871
-	-	u	CUFF.3162	CUFF.3162.1	100	1.567387	1.099541	2.035233	8.347910	2732	CUFF.3161.1	-
BnaA01g32340D	BnaA01g32340D	p	CUFF.3163	CUFF.3163.1	100	6.086914	3.364763	8.809064	34.224072	394	CUFF.3163.1	871
BnaA01g32340D	BnaA01g32340D	c	CUFF.3164	CUFF.3164.1	100	2.251995	1.159617	3.344373	11.760517	611	CUFF.3164.1	871
-	-	u	CUFF.3165	CUFF.3165.1	100	4.858980	3.708169	6.009791	25.826798	1012	CUFF.3165.1	-
[truncated: 72,854 more rows]
