# Supplementary material for: Differences in Alternative Splicing between Yellow and Black-Seeded Rapeseed
Source: Plants (Basel). 2020 Jul 31;9(8):977. doi: 10.3390/plants9080977 (PMC7465011; doi:10.3390/plants9080977)
Supplement: Supplementary file 1 [file plants-09-00977-s001.zip › Supplementary Materials/Table S1/SRR5591412.transcripts.gtf.tmap]

ref_gene_id	ref_id	class_code	cuff_gene_id	cuff_id	FMI	FPKM	FPKM_conf_lo	FPKM_conf_hi	cov	len	major_iso_id	ref_match_len
BnaA01g00130D	BnaA01g00130D	=	CUFF.1	CUFF.1.1	100	2.495896	1.544239	3.447553	10.487749	1138	CUFF.1.1	729
BnaA01g00130D	BnaA01g00130D	o	CUFF.2	CUFF.2.1	100	1.462496	0.444827	2.480165	6.145405	847	CUFF.1.1	729
BnaA01g00180D	BnaA01g00180D	=	CUFF.3	CUFF.3.1	100	4.756033	3.723785	5.788282	19.578072	1375	CUFF.3.1	1296
BnaA01g00170D	BnaA01g00170D	j	CUFF.4	CUFF.4.1	72	6.046779	4.987991	7.105568	25.020613	1816	CUFF.4.1	1794
BnaA01g00170D	BnaA01g00170D	c	CUFF.4	CUFF.4.2	100	8.354500	5.900370	10.808631	34.569596	682	CUFF.4.1	1794
BnaA01g00280D	BnaA01g00280D	c	CUFF.5	CUFF.5.1	100	0.884571	0.393899	1.375242	3.659323	1161	CUFF.5.1	1867
BnaA01g00360D	BnaA01g00360D	=	CUFF.6	CUFF.6.1	100	2.497136	1.783366	3.210905	10.542740	1485	CUFF.6.1	1299
BnaA01g00340D	BnaA01g00340D	=	CUFF.7	CUFF.7.1	100	3.682731	2.933594	4.431867	14.471283	1894	CUFF.7.1	1971
BnaA01g00320D	BnaA01g00320D	j	CUFF.8	CUFF.8.1	100	29.009556	26.428578	31.590534	118.907407	1348	CUFF.8.1	1684
BnaA01g00760D	BnaA01g00760D	j	CUFF.9	CUFF.9.1	19	2.743086	1.852931	3.633240	11.107443	1746	CUFF.9.1	1385
BnaA01g00760D	BnaA01g00760D	=	CUFF.9	CUFF.9.2	100	14.788064	12.958363	16.617766	59.880585	1678	CUFF.9.1	1385
BnaA01g00870D	BnaA01g00870D	e	CUFF.10	CUFF.10.1	100	0.816122	0.513022	1.119221	3.338142	2478	CUFF.10.1	1803
BnaA01g00860D	BnaA01g00860D	j	CUFF.11	CUFF.11.1	100	13.213169	9.553951	16.872387	55.090593	494	CUFF.11.1	744
BnaA01g00850D	BnaA01g00850D	=	CUFF.12	CUFF.12.1	100	4.698180	3.691079	5.705282	19.696280	1481	CUFF.12.1	1978
BnaA01g00880D	BnaA01g00880D	j	CUFF.13	CUFF.13.1	52	5.047476	3.671885	6.423067	20.739456	1146	CUFF.13.1	1324
BnaA01g00880D	BnaA01g00880D	c	CUFF.13	CUFF.13.2	100	9.742778	7.285617	12.199939	40.031872	744	CUFF.13.1	1324
BnaA01g00880D	BnaA01g00880D	j	CUFF.13	CUFF.13.3	38	3.697889	1.914594	5.481185	15.194171	687	CUFF.13.1	1324
BnaA01g00890D	BnaA01g00890D	=	CUFF.14	CUFF.14.1	100	5.519280	4.626785	6.411774	22.703260	2215	CUFF.14.1	1562
BnaA01g00900D	BnaA01g00900D	=	CUFF.15	CUFF.15.1	100	7.807696	6.272268	9.343125	32.116540	1178	CUFF.15.1	910
BnaA01g00920D	BnaA01g00920D	=	CUFF.16	CUFF.16.1	100	24.309855	21.911623	26.708087	100.154623	1302	CUFF.16.1	1228
BnaA01g00960D	BnaA01g00960D	=	CUFF.17	CUFF.17.1	100	3.198221	2.030396	4.366046	13.195352	825	CUFF.17.1	689
BnaA01g00930D	BnaA01g00930D	j	CUFF.18	CUFF.18.1	36	18.479197	14.710943	22.247451	75.972769	724	CUFF.18.1	1005
BnaA01g00930D	BnaA01g00930D	=	CUFF.18	CUFF.18.2	100	51.389128	44.913681	57.864574	211.274022	648	CUFF.18.1	1005
BnaA01g00970D	BnaA01g00970D	j	CUFF.19	CUFF.19.1	16	1.326447	0.589487	2.063407	5.496108	1445	CUFF.19.1	1529
BnaA01g00970D	BnaA01g00970D	=	CUFF.19	CUFF.19.2	100	8.466311	6.927494	10.005129	35.080002	1445	CUFF.19.1	1529
BnaA01g00970D	BnaA01g00970D	j	CUFF.19	CUFF.19.3	25	2.123764	1.222090	3.025439	8.799778	1410	CUFF.19.1	1529
BnaA01g00940D	BnaA01g00940D	j	CUFF.20	CUFF.20.1	83	10.443486	8.719053	12.167919	43.405043	1261	CUFF.20.1	1252
BnaA01g00940D	BnaA01g00940D	j	CUFF.20	CUFF.20.2	100	12.541083	9.972886	15.109280	52.123042	789	CUFF.20.1	1252
BnaA01g00990D	BnaA01g00990D	j	CUFF.21	CUFF.21.1	76	4.784213	3.845918	5.722507	19.745265	2094	CUFF.21.1	2061
BnaA01g00990D	BnaA01g00990D	c	CUFF.21	CUFF.21.2	100	6.276137	4.880387	7.671888	25.902694	1406	CUFF.21.1	2061
BnaA01g00190D	BnaA01g00190D	=	CUFF.22	CUFF.22.1	100	25.342057	23.537780	27.146333	104.636232	3747	CUFF.22.1	2049
BnaA01g00200D	BnaA01g00200D	=	CUFF.23	CUFF.23.1	100	7.538717	6.568902	8.508532	31.127029	3773	CUFF.23.1	1433
BnaA01g00210D	BnaA01g00210D	c	CUFF.24	CUFF.24.1	42	14.340390	12.266892	16.413887	59.246344	1508	CUFF.24.2	2422
BnaA01g00210D	BnaA01g00210D	j	CUFF.24	CUFF.24.2	100	33.836252	31.256781	36.415723	139.792173	2271	CUFF.24.2	2422
-	-	u	CUFF.25	CUFF.25.1	100	11.260802	8.143247	14.378358	47.543022	569	CUFF.25.1	-
-	-	u	CUFF.25	CUFF.25.2	80	9.032565	5.730358	12.334772	38.135422	482	CUFF.25.1	-
BnaA01g00770D	BnaA01g00770D	j	CUFF.32	CUFF.32.1	100	18.693447	16.684631	20.702263	76.265525	2227	CUFF.32.3	2042
BnaA01g00770D	BnaA01g00770D	j	CUFF.32	CUFF.32.2	95	17.771323	15.846884	19.695763	72.503446	2246	CUFF.32.3	2042
BnaA01g00770D	BnaA01g00770D	j	CUFF.32	CUFF.32.3	83	15.575357	13.842554	17.308160	63.544342	2446	CUFF.32.3	2042
-	-	u	CUFF.33	CUFF.33.1	100	25.482748	20.751883	30.213613	105.545024	652	CUFF.33.1	-
-	-	u	CUFF.33	CUFF.33.2	52	13.198030	9.409638	16.986423	54.663902	652	CUFF.33.1	-
BnaA01g00780D	BnaA01g00780D	=	CUFF.34	CUFF.34.1	100	16.462312	13.961148	18.963476	67.323505	968	CUFF.34.1	913
BnaA01g00790D	BnaA01g00790D	j	CUFF.35	CUFF.35.1	100	50.478359	43.955326	57.001392	212.539884	573	CUFF.35.1	1545
BnaA01g00800D	BnaA01g00800D	j	CUFF.37	CUFF.37.1	27	2.484016	1.191612	3.776420	10.354032	794	CUFF.37.2	1226
BnaA01g00800D	BnaA01g00800D	=	CUFF.37	CUFF.37.2	100	9.165426	7.405447	10.925406	38.203905	1097	CUFF.37.2	1226
BnaA01g00810D	BnaA01g00810D	c	CUFF.38	CUFF.38.1	100	4.578677	2.881742	6.275612	19.466315	660	CUFF.38.1	1224
-	-	u	CUFF.26	CUFF.26.1	61	3217.931374	2673.059920	3762.802829	11990.430456	158	CUFF.26.1	-
-	-	u	CUFF.26	CUFF.26.2	100	5265.705672	4555.913672	5975.497672	19620.703588	158	CUFF.26.1	-
BnaA01g00010D	BnaA01g00010D	o	CUFF.27	CUFF.27.1	100	363.509474	330.151581	396.867368	1523.338695	334	CUFF.27.1	607
BnaA01g00020D	BnaA01g00020D	=	CUFF.28	CUFF.28.1	100	39.134404	35.609171	42.659637	163.998344	1328	CUFF.28.1	819
BnaA01g00030D	BnaA01g00030D	j	CUFF.29	CUFF.29.1	100	5.596728	4.619113	6.574343	22.972292	1888	CUFF.29.1	2168
BnaA01g00030D	BnaA01g00030D	j	CUFF.29	CUFF.29.2	97	5.409306	3.187326	7.631286	22.203002	575	CUFF.29.1	2168
BnaA01g00050D	BnaA01g00050D	e	CUFF.30	CUFF.30.1	100	2.105141	1.378550	2.831733	8.371504	1613	CUFF.30.1	1397
BnaA01g00050D	BnaA01g00050D	=	CUFF.31	CUFF.31.1	100	21.152302	18.650860	23.653743	84.116237	1269	CUFF.30.1	1397
BnaA01g00080D	BnaA01g00080D	=	CUFF.36	CUFF.36.1	100	59.496390	55.238342	63.754439	244.530284	1500	CUFF.36.1	609
BnaA01g00090D	BnaA01g00090D	=	CUFF.39	CUFF.39.1	100	6.664272	5.646847	7.681697	27.156708	2247	CUFF.39.1	2094
BnaA01g00090D	BnaA01g00090D	j	CUFF.39	CUFF.39.2	13	0.895552	0.416774	1.374330	3.649348	2247	CUFF.39.1	2094
BnaA01g00100D	BnaA01g00100D	j	CUFF.40	CUFF.40.1	80	11.336672	9.625313	13.048032	46.942885	1430	CUFF.40.1	1362
BnaA01g00100D	BnaA01g00100D	c	CUFF.40	CUFF.40.2	100	14.111449	11.017005	17.205894	58.432679	712	CUFF.40.1	1362
BnaA01g00120D	BnaA01g00120D	=	CUFF.41	CUFF.41.1	100	2.598468	1.634589	3.562347	10.450376	974	CUFF.41.1	1020
BnaA01g00380D	BnaA01g00380D	j	CUFF.42	CUFF.42.1	100	3.388353	2.627266	4.149440	13.830206	1799	CUFF.42.1	2588
BnaA01g00390D	BnaA01g00390D	=	CUFF.43	CUFF.43.1	100	94.572955	88.693361	100.452549	390.632000	1492	CUFF.43.1	1711
BnaA01g00400D	BnaA01g00400D	e	CUFF.44	CUFF.44.1	100	5.264042	3.866410	6.661674	21.163903	1262	CUFF.44.1	1090
BnaA01g00400D	BnaA01g00400D	=	CUFF.45	CUFF.45.1	100	21.788279	18.737069	24.839488	87.599037	987	CUFF.44.1	1090
BnaA01g00400D	BnaA01g00400D	p	CUFF.46	CUFF.46.1	100	3.258683	2.068780	4.448586	13.025035	814	CUFF.46.1	1090
BnaA01g00410D	BnaA01g00410D	=	CUFF.47	CUFF.47.1	100	23.216886	20.554490	25.879283	93.619714	1204	CUFF.47.1	1332
BnaA01g00420D	BnaA01g00420D	j	CUFF.48	CUFF.48.1	100	6.155652	5.103992	7.207312	25.102946	1762	CUFF.48.1	1671
BnaA01g00430D	BnaA01g00430D	=	CUFF.49	CUFF.49.1	100	3.439100	2.529586	4.348614	14.472214	1344	CUFF.49.1	1343
BnaA01g00440D	BnaA01g00440D	j	CUFF.50	CUFF.50.1	100	7.493696	6.554572	8.432820	30.739040	3007	CUFF.50.1	3486
BnaA01g00440D	BnaA01g00440D	j	CUFF.50	CUFF.50.2	22	1.648835	1.145016	2.152655	6.763501	2992	CUFF.50.1	3486
BnaA01g00450D	BnaA01g00450D	=	CUFF.51	CUFF.51.1	100	3.032673	1.838666	4.226680	12.741293	774	CUFF.51.1	805
BnaA01g00460D	BnaA01g00460D	j	CUFF.52	CUFF.52.1	100	8.896763	7.435482	10.358043	37.108224	1383	CUFF.52.1	1936
BnaA01g00480D	BnaA01g00480D	j	CUFF.53	CUFF.53.1	100	4.609182	3.525080	5.693284	18.925800	1288	CUFF.53.1	1029
BnaA01g00500D	BnaA01g00500D	=	CUFF.54	CUFF.54.1	100	9.800884	8.125830	11.475938	40.188918	1253	CUFF.54.1	1406
BnaA01g00500D	BnaA01g00500D	e	CUFF.55	CUFF.55.1	100	1.553046	0.749139	2.356953	6.368327	1149	CUFF.54.1	1406
BnaA01g00510D	BnaA01g00510D	j	CUFF.56	CUFF.56.1	100	0.573085	0.203051	0.943119	2.272273	1335	CUFF.56.1	1446
BnaA01g00570D	BnaA01g00570D	o	CUFF.57	CUFF.57.1	100	0.789049	0.417224	1.160875	3.314912	1714	CUFF.57.1	1419
BnaA01g00580D	BnaA01g00580D	=	CUFF.58	CUFF.58.1	100	6.112218	5.164137	7.060300	25.361491	1959	CUFF.58.1	1840
BnaA01g00600D	BnaA01g00600D	=	CUFF.59	CUFF.59.1	100	115.663892	108.937051	122.390732	470.804879	1595	CUFF.60.1	1542
BnaA01g00600D	BnaA01g00600D	e	CUFF.60	CUFF.60.1	100	12.275576	10.696315	13.854837	49.967201	1960	CUFF.60.1	1542
BnaA01g00610D	BnaA01g00610D	e	CUFF.61	CUFF.61.1	100	7.457313	5.577422	9.337203	30.660373	826	CUFF.61.1	731
BnaA01g00610D	BnaA01g00610D	=	CUFF.62	CUFF.62.1	100	30.465724	25.293698	35.637750	125.258321	555	CUFF.61.1	731
BnaA01g00650D	BnaA01g00650D	j	CUFF.63	CUFF.63.1	29	2.399227	1.415890	3.382563	9.965210	1271	CUFF.63.2	1180
BnaA01g00650D	BnaA01g00650D	j	CUFF.63	CUFF.63.2	42	3.494779	2.403189	4.586369	14.515596	1379	CUFF.63.2	1180
BnaA01g00650D	BnaA01g00650D	j	CUFF.63	CUFF.63.3	61	5.127806	3.559177	6.696434	21.298388	1042	CUFF.63.2	1180
BnaA01g00650D	BnaA01g00650D	j	CUFF.63	CUFF.63.4	100	8.361471	6.182047	10.540896	34.729448	878	CUFF.63.2	1180
BnaA01g00660D	BnaA01g00660D	j	CUFF.64	CUFF.64.1	23	3.316046	2.568965	4.063126	13.597309	2625	CUFF.64.1	2780
BnaA01g00660D	BnaA01g00660D	c	CUFF.64	CUFF.64.2	100	14.583120	12.749971	16.416270	59.797487	1735	CUFF.64.1	2780
BnaA01g00660D	BnaA01g00660D	e	CUFF.65	CUFF.65.1	100	11.627029	8.297071	14.956987	47.676155	589	CUFF.64.1	2780
BnaA01g00680D	BnaA01g00680D	=	CUFF.66	CUFF.66.1	100	0.793425	0.417253	1.169598	3.139405	2227	CUFF.67.1	2280
BnaA01g00680D	BnaA01g00680D	e	CUFF.67	CUFF.67.1	100	0.361453	0.084406	0.638501	1.430189	2323	CUFF.67.1	2280
BnaA01g00700D	BnaA01g00700D	j	CUFF.68	CUFF.68.1	100	17.773917	16.106826	19.441008	71.800892	2278	CUFF.68.1	2595
BnaA01g00710D	BnaA01g00710D	=	CUFF.69	CUFF.69.1	100	8.975317	7.308643	10.641992	36.317106	1049	CUFF.69.1	594
BnaA01g06000D	BnaA01g06000D	j	CUFF.70	CUFF.70.1	26	0.900851	0.327872	1.473831	3.660186	1546	CUFF.70.1	2379
BnaA01g06000D	BnaA01g06000D	=	CUFF.70	CUFF.70.2	100	3.404548	2.491819	4.317276	13.832777	1546	CUFF.70.1	2379
BnaA01g06030D	BnaA01g06030D	c	CUFF.71	CUFF.71.1	100	1.465856	0.940273	1.991439	6.166535	1655	CUFF.71.1	2230
BnaA01g06100D	BnaA01g06100D	j	CUFF.72	CUFF.72.1	100	4.216766	3.370302	5.063231	17.085517	1726	CUFF.72.1	1792
BnaA01g06020D	BnaA01g06020D	=	CUFF.73	CUFF.73.1	100	18.214104	16.355798	20.072411	74.983493	1859	CUFF.73.1	1807
BnaA01g06040D	BnaA01g06040D	=	CUFF.74	CUFF.74.1	100	40.568357	35.932980	45.203734	167.533712	793	CUFF.74.1	879
BnaA01g06010D	BnaA01g06010D	=	CUFF.75	CUFF.75.1	100	39.123765	36.212622	42.034908	161.911590	1951	CUFF.75.1	1930
BnaA01g06490D	BnaA01g06490D	=	CUFF.76	CUFF.76.1	100	13.536630	7.973089	19.100172	56.444325	333	CUFF.76.1	646
BnaA01g06520D	BnaA01g06520D	j	CUFF.77	CUFF.77.1	100	12.388990	10.375296	14.402685	51.668501	1079	CUFF.77.1	952
BnaA01g06480D	BnaA01g06480D	p	CUFF.78	CUFF.78.1	100	44.233634	40.330497	48.136771	178.577474	978	CUFF.78.1	228
BnaA01g06470D	BnaA01g06470D	=	CUFF.79	CUFF.79.1	100	28.007998	24.634857	31.381140	112.843230	952	CUFF.79.1	1326
BnaA01g06540D	BnaA01g06540D	j	CUFF.80	CUFF.80.1	100	5.062019	3.540612	6.583427	21.335286	794	CUFF.80.1	1033
BnaA01g06570D	BnaA01g06570D	c	CUFF.81	CUFF.81.1	100	3.011520	1.457187	4.565853	12.784599	557	CUFF.81.1	773
BnaA01g06530D	BnaA01g06530D	j	CUFF.82	CUFF.82.1	45	21.731233	19.598488	23.863977	89.980562	2138	CUFF.82.1	2204
BnaA01g06530D	BnaA01g06530D	c	CUFF.82	CUFF.82.2	100	47.826973	43.960678	51.693267	198.032848	1544	CUFF.82.1	2204
BnaA01g06950D	BnaA01g06950D	=	CUFF.83	CUFF.83.1	100	1.072228	0.604269	1.540187	4.309049	1470	CUFF.83.1	1368
BnaA01g06970D	BnaA01g06970D	=	CUFF.84	CUFF.84.1	100	2.356051	1.753371	2.958730	9.356615	1949	CUFF.84.1	1909
BnaA01g06940D	BnaA01g06940D	j	CUFF.85	CUFF.85.1	100	8.655226	7.688727	9.621726	35.552236	2620	CUFF.85.1	2594
BnaA01g07010D	BnaA01g07010D	j	CUFF.86	CUFF.86.1	100	1.550239	0.818967	2.281512	6.014769	966	CUFF.86.1	2576
BnaA01g06990D	BnaA01g06990D	j	CUFF.87	CUFF.87.1	100	22.694812	19.592463	25.797161	95.186463	953	CUFF.87.1	1043
BnaA01g06990D	BnaA01g06990D	c	CUFF.87	CUFF.87.2	96	21.816944	17.085712	26.548176	91.504515	542	CUFF.87.1	1043
BnaA01g07010D	BnaA01g07010D	j	CUFF.88	CUFF.88.1	100	4.067939	2.535877	5.600002	16.181209	706	CUFF.88.1	2576
BnaA01g07000D	BnaA01g07000D	j	CUFF.89	CUFF.89.1	100	8.275395	7.328328	9.222461	33.873635	2974	CUFF.89.1	4389
BnaA01g07070D	BnaA01g07070D	=	CUFF.90	CUFF.90.1	100	2.319811	1.427485	3.212137	9.858949	995	CUFF.90.1	954
BnaA01g07050D	BnaA01g07050D	=	CUFF.91	CUFF.91.1	100	7.726176	6.463008	8.989343	32.018446	1571	CUFF.91.1	1185
BnaA01g07060D	BnaA01g07060D	=	CUFF.92	CUFF.92.1	100	23.604392	20.224844	26.983939	98.668237	814	CUFF.92.1	958
BnaA01g07060D	BnaA01g07060D	x	CUFF.93	CUFF.93.1	100	3.654995	2.797482	4.512508	15.278168	1567	CUFF.93.1	958
BnaA01g07110D	BnaA01g07110D	=	CUFF.94	CUFF.94.1	100	15.920213	13.209776	18.630650	64.945394	780	CUFF.94.1	769
BnaA01g07090D	BnaA01g07090D	=	CUFF.96	CUFF.96.1	100	83.246298	76.591299	89.901297	343.358921	715	CUFF.96.1	593
BnaA01g07120D	BnaA01g07120D	=	CUFF.95	CUFF.95.1	100	3.700496	2.729874	4.671118	15.518396	1274	CUFF.95.1	1415
BnaA01g07100D	BnaA01g07100D	j	CUFF.99	CUFF.99.1	17	0.717059	0.381685	1.052434	2.946401	3594	CUFF.99.2	3708
BnaA01g07100D	BnaA01g07100D	j	CUFF.99	CUFF.99.2	100	4.294899	3.652435	4.937364	17.647765	3600	CUFF.99.2	3708
BnaA01g07150D	BnaA01g07150D	=	CUFF.100	CUFF.100.1	100	10.978372	9.944915	12.011830	44.797839	2866	CUFF.100.1	1069
BnaA01g07130D	BnaA01g07130D	=	CUFF.101	CUFF.101.1	100	88.332764	80.243438	96.422090	355.965601	578	CUFF.101.1	715
BnaA01g07160D	BnaA01g07160D	=	CUFF.103	CUFF.103.1	100	19.452024	16.342476	22.561572	79.080959	791	CUFF.103.1	987
BnaA01g07170D	BnaA01g07170D	=	CUFF.104	CUFF.104.1	100	21.191020	19.009707	23.372333	86.979526	1367	CUFF.104.1	1482
-	-	u	CUFF.105	CUFF.105.1	100	5.961086	5.045290	6.876881	23.612247	2077	CUFF.105.1	-
BnaA01g07200D	BnaA01g07200D	j	CUFF.107	CUFF.107.1	29	10.301608	1.498873	19.104342	40.375873	277	CUFF.107.1	1710
BnaA01g07200D	BnaA01g07200D	j	CUFF.107	CUFF.107.2	100	35.040535	21.398655	48.682414	137.337027	273	CUFF.107.1	1710
BnaA01g07220D	BnaA01g07220D	e	CUFF.108	CUFF.108.1	100	7.378483	6.263604	8.493361	30.109365	1774	CUFF.108.1	1657
BnaA01g07210D	BnaA01g07210D	j	CUFF.109	CUFF.109.1	33	0.622443	0.220095	1.024792	2.536574	1803	CUFF.109.2	1428
BnaA01g07210D	BnaA01g07210D	j	CUFF.109	CUFF.109.2	48	0.911194	0.453642	1.368747	3.713288	1843	CUFF.109.2	1428
BnaA01g07210D	BnaA01g07210D	c	CUFF.109	CUFF.109.3	100	1.898625	1.115837	2.681414	7.737255	1241	CUFF.109.2	1428
BnaA01g07190D	BnaA01g07190D	j	CUFF.110	CUFF.110.1	42	1.655797	1.270456	2.041138	6.902447	4484	CUFF.110.1	4174
BnaA01g07190D	BnaA01g07190D	j	CUFF.110	CUFF.110.2	100	3.928179	2.928380	4.927979	16.375225	1866	CUFF.110.1	4174
BnaA01g07190D	BnaA01g07190D	j	CUFF.110	CUFF.110.3	96	3.789826	3.191219	4.388433	15.798477	4194	CUFF.110.1	4174
BnaA01g06860D	BnaA01g06860D	j	CUFF.97	CUFF.97.1	23	0.595793	0.375256	0.816331	2.452269	5609	CUFF.97.2	5721
BnaA01g06860D	BnaA01g06860D	=	CUFF.97	CUFF.97.2	100	2.643577	2.257353	3.029802	10.880888	5882	CUFF.97.2	5721
BnaA01g06870D	BnaA01g06870D	=	CUFF.98	CUFF.98.1	50	1.114007	0.641905	1.586109	4.618111	2468	CUFF.98.1	1215
BnaA01g06870D	BnaA01g06870D	j	CUFF.98	CUFF.98.2	100	2.220368	1.596984	2.843752	9.204527	2270	CUFF.98.1	1215
BnaA01g06890D	BnaA01g06890D	c	CUFF.102	CUFF.102.1	100	2.336933	1.263161	3.410705	9.798341	746	CUFF.102.1	2277
BnaA01g06900D	BnaA01g06900D	j	CUFF.106	CUFF.106.1	100	2.618366	1.044924	4.191808	11.241699	521	CUFF.106.1	1483
BnaA01g06910D	BnaA01g06910D	j	CUFF.111	CUFF.111.1	100	5.482787	4.472770	6.492804	22.534639	2080	CUFF.111.1	2186
BnaA01g06910D	BnaA01g06910D	j	CUFF.111	CUFF.111.2	47	2.589237	1.827489	3.350985	10.641945	2080	CUFF.111.1	2186
BnaA01g07420D	BnaA01g07420D	j	CUFF.112	CUFF.112.1	100	3.729181	3.130405	4.327957	15.255320	3119	CUFF.112.1	2951
BnaA01g07450D	BnaA01g07450D	e	CUFF.113	CUFF.113.1	100	0.943055	0.488046	1.398063	3.947213	2011	CUFF.113.1	716
BnaA01g07450D	BnaA01g07450D	o	CUFF.114	CUFF.114.1	100	2.977938	2.084520	3.871357	12.464343	1441	CUFF.113.1	716
BnaA01g07430D	BnaA01g07430D	=	CUFF.115	CUFF.115.1	100	17.231369	13.546348	20.916390	71.498298	560	CUFF.115.1	704
BnaA01g07360D	BnaA01g07360D	=	CUFF.116	CUFF.116.1	100	57.906282	52.399226	63.413337	235.939639	839	CUFF.116.1	634
BnaA01g07470D	BnaA01g07470D	j	CUFF.117	CUFF.117.1	17	10.643033	6.577259	14.708807	43.725182	445	CUFF.117.1	414
BnaA01g07470D	BnaA01g07470D	=	CUFF.117	CUFF.117.2	100	64.277373	54.924620	73.630126	264.073208	445	CUFF.117.1	414
BnaA01g07450D	BnaA01g07450D	j	CUFF.118	CUFF.118.1	100	47.337483	40.913159	53.761808	192.180854	558	CUFF.118.1	716
BnaA01g07460D	BnaA01g07460D	=	CUFF.119	CUFF.119.1	100	7.964493	6.711244	9.217741	32.334271	1637	CUFF.119.1	1072
BnaA01g07550D	BnaA01g07550D	=	CUFF.122	CUFF.122.1	100	1.399695	0.558583	2.240808	5.907427	774	CUFF.122.1	1584
BnaA01g07480D	BnaA01g07480D	j	CUFF.120	CUFF.120.1	100	8.607161	7.819007	9.395315	35.632190	4720	CUFF.120.1	4540
-	-	u	CUFF.121	CUFF.121.1	100	3.837865	2.534705	5.141025	15.691725	825	CUFF.121.1	-
BnaA01g07560D	BnaA01g07560D	=	CUFF.123	CUFF.123.1	100	26.334599	16.381056	36.288141	112.053149	278	CUFF.123.1	403
BnaA01g07580D	BnaA01g07580D	=	CUFF.124	CUFF.124.1	100	13.990875	7.735827	20.245923	59.409648	310	CUFF.124.1	401
-	-	u	CUFF.126	CUFF.126.1	100	2.446894	1.685842	3.207945	9.714615	1317	CUFF.126.1	-
BnaA01g07600D	BnaA01g07600D	j	CUFF.125	CUFF.125.1	100	2.557664	1.933966	3.181361	10.627603	1999	CUFF.125.1	1425
BnaA01g07540D	BnaA01g07540D	j	CUFF.127	CUFF.127.1	100	68.579847	62.985272	74.174423	281.803021	992	CUFF.127.1	1120
BnaA01g07610D	BnaA01g07610D	c	CUFF.128	CUFF.128.1	87	5.288770	4.021473	6.556067	21.839287	1310	CUFF.128.2	1994
BnaA01g07610D	BnaA01g07610D	j	CUFF.128	CUFF.128.2	100	6.079101	5.141586	7.016616	25.102854	2381	CUFF.128.2	1994
BnaA01g07620D	BnaA01g07620D	j	CUFF.129	CUFF.129.1	100	14.643684	13.173981	16.113386	60.469184	2372	CUFF.129.1	1967
BnaA01g07270D	BnaA01g07270D	=	CUFF.130	CUFF.130.1	100	26.938866	24.877769	28.999963	109.440104	1851	CUFF.130.1	1693
BnaA01g07280D	BnaA01g07280D	=	CUFF.131	CUFF.131.1	100	9.746525	7.926243	11.566807	40.718625	1033	CUFF.131.1	1120
BnaA01g07290D	BnaA01g07290D	=	CUFF.132	CUFF.132.1	100	13.511823	10.113237	16.910409	55.546554	545	CUFF.132.1	625
BnaA01g07320D	BnaA01g07320D	j	CUFF.133	CUFF.133.1	100	5.305746	3.714907	6.896585	21.146332	794	CUFF.133.1	1361
BnaA01g07350D	BnaA01g07350D	j	CUFF.134	CUFF.134.1	48	24.437441	22.630920	26.243963	101.489666	3563	CUFF.134.1	1696
BnaA01g07350D	BnaA01g07350D	j	CUFF.134	CUFF.134.2	100	50.817951	46.441518	55.194383	211.048971	1356	CUFF.134.1	1696
BnaA01g08750D	BnaA01g08750D	e	CUFF.135	CUFF.135.1	100	2.477430	1.897846	3.057014	9.929242	2120	CUFF.135.1	2075
BnaA01g08770D	BnaA01g08770D	=	CUFF.136	CUFF.136.1	100	8.172894	6.680747	9.665040	33.456154	1164	CUFF.136.1	1231
BnaA01g08790D	BnaA01g08790D	=	CUFF.137	CUFF.137.1	100	7.740396	6.379174	9.101619	31.014450	1295	CUFF.137.1	885
BnaA01g08760D	BnaA01g08760D	j	CUFF.138	CUFF.138.1	66	2.554922	1.798619	3.311225	10.275168	1494	CUFF.138.1	1434
BnaA01g08760D	BnaA01g08760D	j	CUFF.138	CUFF.138.2	100	3.874247	2.495414	5.253080	15.581118	822	CUFF.138.1	1434
BnaA01g08700D	BnaA01g08700D	=	CUFF.139	CUFF.139.1	100	16.049266	13.872195	18.226338	66.496046	1195	CUFF.139.1	1299
BnaA01g08710D	BnaA01g08710D	j	CUFF.140	CUFF.140.1	67	2.765666	1.895090	3.636242	11.077094	1283	CUFF.140.1	1305
BnaA01g08710D	BnaA01g08710D	c	CUFF.140	CUFF.140.2	100	4.143048	1.772259	6.513837	16.593808	467	CUFF.140.1	1305
BnaA01g09130D	BnaA01g09130D	j	CUFF.141	CUFF.141.1	100	1.342481	0.882725	1.802237	5.443206	1927	CUFF.141.1	2038
BnaA01g09110D	BnaA01g09110D	=	CUFF.142	CUFF.142.1	100	2.137743	1.442058	2.833428	8.874351	1491	CUFF.142.1	1019
BnaA01g09120D	BnaA01g09120D	=	CUFF.143	CUFF.143.1	100	14.076392	10.766005	17.386779	58.434932	593	CUFF.143.1	538
BnaA01g09180D	BnaA01g09180D	=	CUFF.144	CUFF.144.1	100	5.364177	1.985622	8.742732	22.948033	353	CUFF.144.1	465
BnaA01g09160D	BnaA01g09160D	o	CUFF.146	CUFF.146.1	18	0.589965	0.186019	0.993912	2.357948	1583	CUFF.146.1	720
BnaA01g09160D	BnaA01g09160D	=	CUFF.146	CUFF.146.2	100	3.289568	2.350212	4.228924	13.147602	1338	CUFF.146.1	720
BnaA01g09220D	BnaA01g09220D	c	CUFF.145	CUFF.145.1	100	4.260063	1.982964	6.537162	18.159671	437	CUFF.145.1	1721
BnaA01g09220D	BnaA01g09220D	j	CUFF.147	CUFF.147.1	100	2.026737	1.174728	2.878746	8.516987	1302	CUFF.147.2	1721
BnaA01g09220D	BnaA01g09220D	j	CUFF.147	CUFF.147.2	88	1.784854	0.967014	2.602694	7.500517	1319	CUFF.147.2	1721
BnaA01g09140D	BnaA01g09140D	o	CUFF.148	CUFF.148.1	100	37.890703	35.293172	40.488233	154.133582	1680	CUFF.148.1	717
BnaA01g09240D	BnaA01g09240D	j	CUFF.149	CUFF.149.1	100	1.155803	0.567089	1.744518	4.823411	1145	CUFF.149.1	1372
BnaA01g09250D	BnaA01g09250D	j	CUFF.150	CUFF.150.1	96	2.633062	1.478577	3.787548	10.988323	859	CUFF.150.1	836
BnaA01g09250D	BnaA01g09250D	j	CUFF.150	CUFF.150.2	100	2.741325	1.518572	3.964077	11.440124	836	CUFF.150.1	836
BnaA01g09930D	BnaA01g09930D	=	CUFF.151	CUFF.151.1	100	7.526871	6.353616	8.700127	30.840522	1752	CUFF.151.1	2145
BnaA01g09940D	BnaA01g09940D	=	CUFF.152	CUFF.152.1	100	19.592317	16.681451	22.503184	80.262587	837	CUFF.152.1	991
BnaA01g09920D	BnaA01g09920D	j	CUFF.153	CUFF.153.1	18	1.734761	0.910183	2.559339	7.064823	1330	CUFF.153.1	1331
BnaA01g09920D	BnaA01g09920D	j	CUFF.153	CUFF.153.2	100	9.775548	7.986208	11.564888	39.810961	1172	CUFF.153.1	1331
BnaA01g09980D	BnaA01g09980D	=	CUFF.154	CUFF.154.1	100	7.438486	4.759031	10.117941	30.163340	583	CUFF.154.1	742
BnaA01g09980D	BnaA01g09980D	j	CUFF.154	CUFF.154.2	78	5.828032	2.572739	9.083326	23.632891	441	CUFF.154.1	742
BnaA01g10030D	BnaA01g10030D	=	CUFF.155	CUFF.155.1	100	1.188442	0.628410	1.748474	4.587155	1216	CUFF.155.1	1482
BnaA01g09990D	BnaA01g09990D	=	CUFF.156	CUFF.156.1	100	9.540976	7.797496	11.284456	39.707157	1090	CUFF.156.1	1372
BnaA01g10040D	BnaA01g10040D	c	CUFF.158	CUFF.158.1	100	2.142093	1.184405	3.099782	8.707049	837	CUFF.158.1	4713
BnaA01g10040D	BnaA01g10040D	c	CUFF.157	CUFF.157.1	100	1.014105	0.660160	1.368050	4.304815	2320	CUFF.157.1	4713
BnaA01g10040D	BnaA01g10040D	c	CUFF.159	CUFF.159.1	100	2.305770	0.915338	3.696202	9.710242	533	CUFF.159.1	4713
BnaA01g10060D	BnaA01g10060D	j	CUFF.160	CUFF.160.1	100	1.833992	1.053570	2.614414	6.892830	1042	CUFF.160.1	1317
BnaA01g10070D	BnaA01g10070D	=	CUFF.161	CUFF.161.1	100	1.281320	0.708249	1.854391	5.081767	1268	CUFF.161.1	1276
BnaA01g10100D	BnaA01g10100D	c	CUFF.162	CUFF.162.1	100	4.500821	3.759080	5.242562	18.711777	2493	CUFF.162.1	4346
BnaA01g10100D	BnaA01g10100D	j	CUFF.163	CUFF.163.1	52	2.258419	1.516385	3.000453	9.454853	2043	CUFF.163.1	4346
BnaA01g10100D	BnaA01g10100D	j	CUFF.163	CUFF.163.2	100	4.308821	3.363588	5.254054	18.038843	1986	CUFF.163.1	4346
BnaA01g10100D	BnaA01g10100D	j	CUFF.163	CUFF.163.3	20	0.845527	0.355229	1.335826	3.539794	2043	CUFF.163.1	4346
BnaA01g09970D	BnaA01g09970D	j	CUFF.164	CUFF.164.1	14	1.879371	1.192115	2.566626	7.732253	2008	CUFF.164.1	2847
BnaA01g09970D	BnaA01g09970D	j	CUFF.164	CUFF.164.2	100	13.630533	12.008042	15.253025	56.079802	1883	CUFF.164.1	2847
BnaA01g10050D	BnaA01g10050D	j	CUFF.165	CUFF.165.1	13	0.833190	0.461010	1.205370	3.464347	3270	CUFF.165.1	3579
BnaA01g10050D	BnaA01g10050D	j	CUFF.165	CUFF.165.2	100	6.180195	5.372001	6.988388	25.696818	3269	CUFF.165.1	3579
BnaA01g10000D	BnaA01g10000D	j	CUFF.166	CUFF.166.1	15	2.695339	1.706841	3.683837	11.075019	1549	CUFF.166.1	1626
BnaA01g10000D	BnaA01g10000D	j	CUFF.166	CUFF.166.2	100	18.324035	16.102739	20.545332	75.292585	1446	CUFF.166.1	1626
BnaA01g10110D	BnaA01g10110D	e	CUFF.167	CUFF.167.1	100	6.629574	4.843771	8.415377	27.887452	911	CUFF.167.1	831
BnaA01g10110D	BnaA01g10110D	=	CUFF.168	CUFF.168.1	100	71.085192	63.421845	78.748540	299.021463	611	CUFF.167.1	831
BnaA01g10140D	BnaA01g10140D	j	CUFF.169	CUFF.169.1	100	9.849691	7.215413	12.483968	40.365535	617	CUFF.169.1	655
BnaA01g10160D	BnaA01g10160D	j	CUFF.170	CUFF.170.1	100	29.617787	24.525717	34.709856	119.913905	562	CUFF.170.2	973
BnaA01g10160D	BnaA01g10160D	j	CUFF.170	CUFF.170.2	14	4.164998	2.384296	5.945700	16.862880	658	CUFF.170.2	973
BnaA01g08800D	BnaA01g08800D	=	CUFF.171	CUFF.171.1	100	82.755657	75.169224	90.342089	337.526554	732	CUFF.171.1	690
BnaA01g08810D	BnaA01g08810D	=	CUFF.172	CUFF.172.1	100	7.979818	6.945114	9.014521	32.546420	3034	CUFF.172.1	1570
BnaA01g08810D	BnaA01g08810D	j	CUFF.172	CUFF.172.2	46	3.668720	2.888472	4.448969	14.963213	3010	CUFF.172.1	1570
BnaA01g08820D	BnaA01g08820D	e	CUFF.173	CUFF.173.1	100	1.341387	0.505289	2.177485	5.530910	805	CUFF.173.1	787
BnaA01g08820D	BnaA01g08820D	=	CUFF.174	CUFF.174.1	100	4.523665	2.799760	6.247571	18.652328	663	CUFF.173.1	787
BnaA01g08850D	BnaA01g08850D	e	CUFF.184	CUFF.184.1	100	18.695382	17.051199	20.339566	78.427332	2608	CUFF.184.1	1878
BnaA01g08850D	BnaA01g08850D	=	CUFF.185	CUFF.185.1	100	131.390184	124.129291	138.651076	551.183244	1697	CUFF.184.1	1878
BnaA01g08890D	BnaA01g08890D	j	CUFF.187	CUFF.187.1	100	7.118257	6.121389	8.115124	29.108659	2261	CUFF.187.1	2126
BnaA01g08900D	BnaA01g08900D	j	CUFF.190	CUFF.190.1	100	6.802620	5.824795	7.780444	27.524220	2239	CUFF.190.1	2559
BnaA01g08910D	BnaA01g08910D	=	CUFF.191	CUFF.191.1	100	31.768373	27.624479	35.912267	133.359787	764	CUFF.191.1	863
BnaA01g08920D	BnaA01g08920D	e	CUFF.192	CUFF.192.1	100	1.915312	0.940831	2.889794	7.774002	841	CUFF.192.1	666
BnaA01g08920D	BnaA01g08920D	=	CUFF.193	CUFF.193.1	100	21.790154	17.408781	26.171526	88.443387	545	CUFF.192.1	666
BnaA01g08930D	BnaA01g08930D	j	CUFF.196	CUFF.196.1	56	1.310571	0.821995	1.799148	5.479353	2401	CUFF.196.1	2249
BnaA01g08930D	BnaA01g08930D	j	CUFF.196	CUFF.196.2	100	2.340537	1.685846	2.995229	9.785524	2220	CUFF.196.1	2249
BnaA01g08940D	BnaA01g08940D	=	CUFF.197	CUFF.197.1	100	2.079159	1.659945	2.498372	8.692730	3549	CUFF.197.1	3243
BnaA01g08950D	BnaA01g08950D	j	CUFF.199	CUFF.199.1	100	8.407197	7.408732	9.405662	34.795690	2713	CUFF.199.1	2478
BnaA01g08990D	BnaA01g08990D	c	CUFF.200	CUFF.200.1	100	19.024168	11.391019	26.657317	79.367604	300	CUFF.200.1	2234
BnaA01g09030D	BnaA01g09030D	=	CUFF.202	CUFF.202.1	100	7.353991	5.437833	9.270149	30.448703	858	CUFF.202.2	973
BnaA01g09030D	BnaA01g09030D	j	CUFF.202	CUFF.202.2	20	1.452142	0.393035	2.511249	6.012496	871	CUFF.202.2	973
BnaA01g09040D	BnaA01g09040D	j	CUFF.204	CUFF.204.1	100	0.888925	0.480088	1.297763	3.666744	2163	CUFF.204.1	3012
BnaA01g09040D	BnaA01g09040D	j	CUFF.204	CUFF.204.2	45	0.395980	0.092040	0.699920	1.633385	2138	CUFF.204.1	3012
BnaA01g09040D	BnaA01g09040D	j	CUFF.204	CUFF.204.3	44	0.394799	0.069920	0.719677	1.628512	1986	CUFF.204.1	3012
BnaA01g09040D	BnaA01g09040D	j	CUFF.204	CUFF.204.4	85	0.752256	0.254730	1.249782	3.102994	1551	CUFF.204.1	3012
BnaA01g09040D	BnaA01g09040D	c	CUFF.205	CUFF.205.1	100	1.692759	0.915477	2.470041	7.192780	982	CUFF.205.1	3012
BnaA01g09040D	BnaA01g09040D	j	CUFF.207	CUFF.207.1	100	3.528724	1.756495	5.300953	15.127357	536	CUFF.207.1	3012
BnaA01g06120D	BnaA01g06120D	j	CUFF.175	CUFF.175.1	100	0.683074	0.304173	1.061975	2.867332	1435	CUFF.175.1	1826
BnaA01g06130D	BnaA01g06130D	e	CUFF.176	CUFF.176.1	100	8.376059	5.306721	11.445397	34.088939	515	CUFF.177.1	803
BnaA01g06130D	BnaA01g06130D	=	CUFF.177	CUFF.177.1	100	27.316065	23.064062	31.568068	111.171104	668	CUFF.177.1	803
BnaA01g06150D	BnaA01g06150D	j	CUFF.178	CUFF.178.1	76	0.469281	0.119333	0.819229	1.960781	1677	CUFF.178.1	858
BnaA01g06150D	BnaA01g06150D	j	CUFF.178	CUFF.178.2	100	0.616852	0.213053	1.020651	2.577372	1592	CUFF.178.1	858
BnaA01g06160D	BnaA01g06160D	j	CUFF.179	CUFF.179.1	34	2.659864	1.060068	4.259659	10.959239	594	CUFF.179.1	1077
BnaA01g06160D	BnaA01g06160D	c	CUFF.179	CUFF.179.2	100	7.722129	3.431256	12.013001	31.816914	366	CUFF.179.1	1077
BnaA01g06160D	BnaA01g06160D	c	CUFF.180	CUFF.180.1	100	2.770427	1.233671	4.307184	10.520065	528	CUFF.180.1	1077
BnaA01g06170D	BnaA01g06170D	=	CUFF.181	CUFF.181.1	100	1.463275	0.808879	2.117672	5.649062	1096	CUFF.181.1	1232
BnaA01g06180D	BnaA01g06180D	x	CUFF.182	CUFF.182.1	100	55.975636	52.110205	59.841067	225.197773	1735	CUFF.182.1	1881
BnaA01g06190D	BnaA01g06190D	=	CUFF.183	CUFF.183.1	100	49.008538	45.154671	52.862405	203.577723	1407	CUFF.183.1	1641
BnaA01g06210D	BnaA01g06210D	j	CUFF.186	CUFF.186.1	15	1.747436	0.738749	2.756123	7.174954	916	CUFF.186.1	1285
BnaA01g06210D	BnaA01g06210D	=	CUFF.186	CUFF.186.2	100	11.709319	9.234554	14.184084	48.078343	794	CUFF.186.1	1285
BnaA01g06220D	BnaA01g06220D	j	CUFF.188	CUFF.188.1	95	10.340611	8.899045	11.782177	42.616576	1781	CUFF.188.1	2022
BnaA01g06220D	BnaA01g06220D	c	CUFF.188	CUFF.188.2	100	10.887500	8.607002	13.167998	44.870461	920	CUFF.188.1	2022
BnaA01g06240D	BnaA01g06240D	j	CUFF.189	CUFF.189.1	100	10.846957	9.397099	12.296815	44.703370	1704	CUFF.189.1	733
BnaA01g06250D	BnaA01g06250D	j	CUFF.194	CUFF.194.1	100	15.990054	14.552742	17.427366	65.891253	3086	CUFF.194.1	2628
BnaA01g06260D	BnaA01g06260D	=	CUFF.195	CUFF.195.1	100	28.208109	25.100603	31.315615	116.238984	1274	CUFF.195.1	676
BnaA01g06310D	BnaA01g06310D	=	CUFF.198	CUFF.198.1	100	2.131004	1.658634	2.603374	8.698903	2679	CUFF.198.1	2640
BnaA01g06330D	BnaA01g06330D	j	CUFF.201	CUFF.201.1	37	12.284115	9.174344	15.393885	51.253664	759	CUFF.201.2	1849
BnaA01g06330D	BnaA01g06330D	=	CUFF.201	CUFF.201.2	100	32.838710	30.039263	35.638158	137.014697	1748	CUFF.201.2	1849
BnaA01g06340D	BnaA01g06340D	j	CUFF.203	CUFF.203.1	100	8.287922	7.471797	9.104047	34.184898	4129	CUFF.203.1	3558
BnaA01g06350D	BnaA01g06350D	=	CUFF.206	CUFF.206.1	100	18.026942	16.256927	19.796958	74.192252	2036	CUFF.206.1	2059
BnaA01g06370D	BnaA01g06370D	j	CUFF.208	CUFF.208.1	90	2.486432	1.791791	3.181073	10.067408	2513	CUFF.208.1	4029
BnaA01g06370D	BnaA01g06370D	j	CUFF.208	CUFF.208.2	66	1.813888	1.189352	2.438425	7.344320	2246	CUFF.208.1	4029
BnaA01g06370D	BnaA01g06370D	j	CUFF.208	CUFF.208.3	100	2.765471	2.051708	3.479235	11.197222	2437	CUFF.208.1	4029
BnaA01g06370D	BnaA01g06370D	e	CUFF.209	CUFF.209.1	100	0.574889	0.304259	0.845518	2.362518	2321	CUFF.209.1	4029
BnaA01g06380D	BnaA01g06380D	j	CUFF.210	CUFF.210.1	100	11.877531	10.614767	13.140295	49.313942	2495	CUFF.210.1	1521
-	-	u	CUFF.211	CUFF.211.1	100	17.366794	11.351055	23.382534	63.085812	345	CUFF.211.1	-
BnaA01g06420D	BnaA01g06420D	e	CUFF.213	CUFF.213.1	100	21.447689	19.497409	23.397970	87.836009	2169	CUFF.213.1	1897
BnaA01g06420D	BnaA01g06420D	j	CUFF.214	CUFF.214.1	100	5.719636	4.063594	7.375678	23.423969	1058	CUFF.213.1	1897
BnaA01g06430D	BnaA01g06430D	c	CUFF.215	CUFF.215.1	100	4.477670	1.311479	7.643862	19.076773	334	CUFF.215.1	2431
BnaA01g06440D	BnaA01g06440D	e	CUFF.225	CUFF.225.1	100	51.972672	48.172474	55.772870	211.552751	1602	CUFF.225.1	1025
BnaA01g06440D	BnaA01g06440D	j	CUFF.227	CUFF.227.1	100	243.661846	228.688313	258.635378	991.816109	743	CUFF.225.1	1025
BnaA01g06450D	BnaA01g06450D	p	CUFF.228	CUFF.228.1	100	0.630491	0.223394	1.037588	2.561105	1268	CUFF.228.1	290
BnaA01g06460D	BnaA01g06460D	=	CUFF.229	CUFF.229.1	100	11.220511	9.681814	12.759208	46.080925	1823	CUFF.229.1	1782
BnaA01g06460D	BnaA01g06460D	e	CUFF.230	CUFF.230.1	100	2.924183	1.888885	3.959480	12.009173	1572	CUFF.229.1	1782
BnaA01g12740D	BnaA01g12740D	j	CUFF.231	CUFF.231.1	100	1.095101	0.434730	1.755472	4.582111	867	CUFF.231.1	6420
BnaA01g12730D	BnaA01g12730D	j	CUFF.232	CUFF.232.1	65	0.296602	0.075316	0.517887	1.272810	2372	CUFF.232.3	1857
BnaA01g12730D	BnaA01g12730D	j	CUFF.232	CUFF.232.2	100	0.459203	0.158833	0.759574	1.970584	2338	CUFF.232.3	1857
BnaA01g12730D	BnaA01g12730D	j	CUFF.232	CUFF.232.3	81	0.373691	0.102841	0.644541	1.603626	2373	CUFF.232.3	1857
BnaA01g12860D	BnaA01g12860D	=	CUFF.236	CUFF.236.1	100	2.614319	1.695846	3.532793	10.395662	1038	CUFF.236.1	893
BnaA01g12870D	BnaA01g12870D	j	CUFF.235	CUFF.235.1	100	1.098912	0.649279	1.548545	4.517263	1670	CUFF.235.1	1718
-	-	u	CUFF.242	CUFF.242.1	100	5.015756	3.153986	6.877526	20.486676	610	CUFF.242.1	-
BnaA01g13370D	BnaA01g13370D	=	CUFF.243	CUFF.243.1	100	8.161554	5.704312	10.618796	34.379704	592	CUFF.243.1	585
BnaA01g13390D	BnaA01g13390D	=	CUFF.244	CUFF.244.1	100	2.931357	2.132550	3.730165	11.892286	1418	CUFF.244.1	1471
BnaA01g13430D	BnaA01g13430D	j	CUFF.245	CUFF.245.1	20	0.932671	0.347844	1.517498	3.854121	1529	CUFF.245.1	1383
BnaA01g13430D	BnaA01g13430D	=	CUFF.245	CUFF.245.2	100	4.598821	3.535535	5.662106	19.003931	1529	CUFF.245.1	1383
BnaA01g13400D	BnaA01g13400D	j	CUFF.246	CUFF.246.1	100	12.739565	11.448068	14.031061	51.841384	2167	CUFF.246.1	2163
BnaA01g13610D	BnaA01g13610D	=	CUFF.247	CUFF.247.1	100	3.622565	2.279981	4.965149	14.743180	773	CUFF.247.1	762
-	-	u	CUFF.248	CUFF.248.1	100	1.356565	0.632857	2.080273	5.417392	931	CUFF.248.1	-
BnaA01g13630D	BnaA01g13630D	j	CUFF.249	CUFF.249.2	100	3.599447	2.665354	4.533541	14.757406	1495	CUFF.249.2	1435
BnaA01g13650D	BnaA01g13650D	j	CUFF.250	CUFF.250.1	100	7.325269	4.698792	9.951746	29.294641	516	CUFF.250.1	2643
BnaA01g13690D	BnaA01g13690D	=	CUFF.251	CUFF.251.1	100	13.394042	10.862831	15.925253	56.640127	763	CUFF.251.1	836
BnaA01g13710D	BnaA01g13710D	j	CUFF.253	CUFF.253.1	100	2.685250	1.920728	3.449772	10.862508	1409	CUFF.253.1	1507
BnaA01g13720D	BnaA01g13720D	j	CUFF.252	CUFF.252.1	100	1.285562	0.697287	1.873838	5.142176	1240	CUFF.252.1	1316
BnaA01g13770D	BnaA01g13770D	=	CUFF.254	CUFF.254.1	100	2.891560	1.658595	4.124525	11.832135	713	CUFF.254.1	569
BnaA01g13740D	BnaA01g13740D	j	CUFF.255	CUFF.255.1	100	4.668205	3.887460	5.448950	19.383457	2175	CUFF.255.1	1686
BnaA01g13700D	BnaA01g13700D	o	CUFF.256	CUFF.256.1	44	1.677243	0.826636	2.527850	6.915367	1378	CUFF.256.1	1391
BnaA01g13700D	BnaA01g13700D	o	CUFF.256	CUFF.256.2	60	2.290058	1.366285	3.213832	9.442038	1378	CUFF.256.1	1391
BnaA01g13700D	BnaA01g13700D	=	CUFF.256	CUFF.256.3	100	3.846895	2.700115	4.993675	15.860962	1367	CUFF.256.1	1391
BnaA01g13800D	BnaA01g13800D	=	CUFF.257	CUFF.257.1	100	6.353797	5.359478	7.348116	25.847760	2021	CUFF.257.1	2153
BnaA01g13870D	BnaA01g13870D	=	CUFF.259	CUFF.259.1	100	7.576492	5.602070	9.550915	31.542846	741	CUFF.259.1	516
BnaA01g13780D	BnaA01g13780D	j	CUFF.258	CUFF.258.1	23	0.573643	0.266183	0.881103	2.351060	2484	CUFF.258.1	1878
BnaA01g13780D	BnaA01g13780D	j	CUFF.258	CUFF.258.2	100	2.441064	1.876420	3.005708	10.004628	2482	CUFF.258.1	1878
BnaA01g13880D	BnaA01g13880D	=	CUFF.260	CUFF.260.1	100	7.354208	5.256506	9.451911	30.107639	679	CUFF.260.1	871
BnaA01g13890D	BnaA01g13890D	=	CUFF.261	CUFF.261.1	100	1.782704	1.282256	2.283153	7.066618	2058	CUFF.261.1	2026
BnaA01g13840D	BnaA01g13840D	j	CUFF.263	CUFF.263.1	68	1.769931	0.978801	2.561060	7.260216	1292	CUFF.263.1	797
BnaA01g13840D	BnaA01g13840D	j	CUFF.263	CUFF.263.2	25	0.635484	0.104099	1.166869	2.606741	1292	CUFF.263.1	797
BnaA01g13840D	BnaA01g13840D	j	CUFF.263	CUFF.263.3	100	2.589986	1.344746	3.835227	10.624066	834	CUFF.263.1	797
BnaA01g13830D	BnaA01g13830D	j	CUFF.262	CUFF.262.1	100	3.882654	2.937868	4.827440	15.156078	1728	CUFF.262.1	1714
BnaA01g13830D	BnaA01g13830D	=	CUFF.262	CUFF.262.2	42	1.631248	0.934408	2.328088	6.367635	1728	CUFF.262.1	1714
BnaA01g13900D	BnaA01g13900D	j	CUFF.265	CUFF.265.1	58	0.628479	0.288893	0.968066	2.579096	2168	CUFF.265.2	2085
BnaA01g13900D	BnaA01g13900D	j	CUFF.265	CUFF.265.2	62	0.666913	0.364026	0.969800	2.736815	2518	CUFF.265.2	2085
BnaA01g13900D	BnaA01g13900D	j	CUFF.265	CUFF.265.3	33	0.353472	0.103469	0.603475	1.450545	2518	CUFF.265.2	2085
BnaA01g13900D	BnaA01g13900D	j	CUFF.265	CUFF.265.4	100	1.082215	0.556263	1.608168	4.441097	1654	CUFF.265.2	2085
BnaA01g13920D	BnaA01g13920D	j	CUFF.267	CUFF.267.1	100	8.506849	7.152218	9.861481	35.063939	1515	CUFF.267.1	2537
BnaA01g13760D	BnaA01g13760D	i	CUFF.264	CUFF.264.1	100	4.476616	1.779668	7.173565	18.385994	389	CUFF.264.1	2673
BnaA01g13760D	BnaA01g13760D	j	CUFF.268	CUFF.268.1	17	0.841052	0.425866	1.256239	3.405620	2425	CUFF.268.1	2673
BnaA01g13760D	BnaA01g13760D	j	CUFF.268	CUFF.268.2	100	5.035047	4.143883	5.926211	20.388103	2425	CUFF.268.1	2673
BnaA01g13760D	BnaA01g13760D	j	CUFF.268	CUFF.268.3	26	1.325004	0.801460	1.848548	5.365255	2337	CUFF.268.1	2673
BnaA01g13950D	BnaA01g13950D	=	CUFF.266	CUFF.266.1	100	2.327225	1.700047	2.954402	9.752643	1753	CUFF.266.1	1058
BnaA01g13910D	BnaA01g13910D	c	CUFF.269	CUFF.269.1	100	6.016688	4.445873	7.587502	25.109577	1004	CUFF.269.2	2473
BnaA01g13910D	BnaA01g13910D	j	CUFF.269	CUFF.269.2	72	4.327211	3.572749	5.081674	18.058847	2511	CUFF.269.2	2473
BnaA01g13960D	BnaA01g13960D	j	CUFF.270	CUFF.270.1	100	2.428599	1.584451	3.272748	10.068343	1143	CUFF.270.1	3015
BnaA01g13970D	BnaA01g13970D	=	CUFF.271	CUFF.271.1	100	6.462032	4.639537	8.284527	27.088690	826	CUFF.271.2	905
BnaA01g13970D	BnaA01g13970D	j	CUFF.271	CUFF.271.2	16	1.024131	0.272542	1.775721	4.293136	1021	CUFF.271.2	905
BnaA01g14000D	BnaA01g14000D	j	CUFF.272	CUFF.272.1	100	4.360036	3.476554	5.243518	18.057246	1660	CUFF.272.1	1545
BnaA01g13990D	BnaA01g13990D	j	CUFF.273	CUFF.273.1	48	0.918940	0.221852	1.616029	3.859218	945	CUFF.273.2	2004
BnaA01g13990D	BnaA01g13990D	j	CUFF.273	CUFF.273.2	100	1.910204	1.298576	2.521832	8.022170	1709	CUFF.273.2	2004
BnaA01g13980D	BnaA01g13980D	j	CUFF.274	CUFF.274.1	34	2.863857	1.925553	3.802161	11.834647	1490	CUFF.274.1	1487
BnaA01g13980D	BnaA01g13980D	j	CUFF.274	CUFF.274.2	20	1.648257	0.889914	2.406601	6.811284	1490	CUFF.274.1	1487
BnaA01g13980D	BnaA01g13980D	=	CUFF.274	CUFF.274.3	100	8.401953	6.658104	10.145802	34.720359	1105	CUFF.274.1	1487
BnaA01g14070D	BnaA01g14070D	p	CUFF.275	CUFF.275.1	100	5.919899	4.843203	6.996595	24.853298	1540	CUFF.275.1	1509
BnaA01g14090D	BnaA01g14090D	j	CUFF.276	CUFF.276.1	100	8.206208	6.809090	9.603325	33.045710	1295	CUFF.276.1	1038
BnaA01g14080D	BnaA01g14080D	c	CUFF.278	CUFF.278.1	100	8.646289	6.665165	10.627413	35.028233	795	CUFF.278.1	931
BnaA01g13930D	BnaA01g13930D	j	CUFF.277	CUFF.277.1	100	10.833127	9.595056	12.071198	44.334951	2398	CUFF.277.1	1616
BnaA01g13940D	BnaA01g13940D	=	CUFF.279	CUFF.279.1	100	4.518615	3.931065	5.106165	18.492591	4164	CUFF.279.1	3352
BnaA01g14040D	BnaA01g14040D	j	CUFF.281	CUFF.281.1	100	4.816503	4.179453	5.453554	19.663450	4700	CUFF.281.1	4412
BnaA01g14040D	BnaA01g14040D	j	CUFF.281	CUFF.281.2	61	2.917154	2.390177	3.444131	11.909327	4694	CUFF.281.1	4412
BnaA01g14040D	BnaA01g14040D	j	CUFF.281	CUFF.281.3	22	1.077963	0.714787	1.441138	4.400800	4693	CUFF.281.1	4412
BnaA01g14050D	BnaA01g14050D	=	CUFF.282	CUFF.282.1	100	58.466644	55.908854	61.024435	241.082241	2492	CUFF.282.1	2469
BnaA01g06610D	BnaA01g06610D	x	CUFF.212	CUFF.212.1	100	21.865991	19.516891	24.215090	87.404796	1248	CUFF.212.1	1290
BnaA01g06620D	BnaA01g06620D	=	CUFF.216	CUFF.216.1	100	45.846977	41.236284	50.457670	187.935009	923	CUFF.216.1	780
BnaA01g06620D	BnaA01g06620D	e	CUFF.217	CUFF.217.1	100	13.181878	9.721072	16.642684	54.034889	586	CUFF.216.1	780
BnaA01g06650D	BnaA01g06650D	j	CUFF.218	CUFF.218.1	100	35.711346	30.321518	41.101174	146.678323	552	CUFF.218.1	679
BnaA01g06660D	BnaA01g06660D	=	CUFF.219	CUFF.219.1	100	5.168174	3.580371	6.755977	20.808777	758	CUFF.219.1	764
BnaA01g06670D	BnaA01g06670D	c	CUFF.220	CUFF.220.1	100	1.293316	0.761764	1.824867	5.246149	1405	CUFF.220.1	2517
BnaA01g06670D	BnaA01g06670D	e	CUFF.221	CUFF.221.1	100	1.819591	0.937320	2.701863	7.567096	840	CUFF.221.1	2517
BnaA01g06680D	BnaA01g06680D	e	CUFF.222	CUFF.222.1	100	2.274037	1.804017	2.744056	9.340277	3091	CUFF.222.1	2448
BnaA01g06680D	BnaA01g06680D	=	CUFF.223	CUFF.223.1	100	2.081422	0.775091	3.387752	8.549137	631	CUFF.222.1	2448
BnaA01g06700D	BnaA01g06700D	=	CUFF.224	CUFF.224.1	100	2.320698	1.627700	3.013697	9.303484	1807	CUFF.224.2	1940
BnaA01g06700D	BnaA01g06700D	j	CUFF.224	CUFF.224.2	31	0.727478	0.284408	1.170548	2.916399	1898	CUFF.224.2	1940
BnaA01g06710D	BnaA01g06710D	=	CUFF.226	CUFF.226.1	100	3.298946	1.387075	5.210817	14.245105	460	CUFF.226.1	507
BnaA01g06750D	BnaA01g06750D	=	CUFF.233	CUFF.233.1	100	259.954882	245.698336	274.211427	1073.015899	1032	CUFF.234.1	1129
BnaA01g06750D	BnaA01g06750D	e	CUFF.234	CUFF.234.1	100	30.886173	27.546340	34.226007	127.488874	1344	CUFF.234.1	1129
BnaA01g06760D	BnaA01g06760D	=	CUFF.237	CUFF.237.1	100	27.103777	24.166977	30.040577	110.110747	1182	CUFF.237.1	1154
BnaA01g06780D	BnaA01g06780D	j	CUFF.238	CUFF.238.1	25	8.077591	6.507005	9.648177	33.407644	1404	CUFF.238.1	1333
BnaA01g06780D	BnaA01g06780D	=	CUFF.238	CUFF.238.2	100	32.953082	29.579828	36.326336	136.288753	1205	CUFF.238.1	1333
BnaA01g06800D	BnaA01g06800D	c	CUFF.239	CUFF.239.1	100	2.511488	1.821601	3.201375	10.378809	1654	CUFF.239.1	2513
BnaA01g06800D	BnaA01g06800D	j	CUFF.240	CUFF.240.1	100	3.107690	1.446560	4.768820	10.794401	516	CUFF.240.1	2513
BnaA01g06810D	BnaA01g06810D	=	CUFF.241	CUFF.241.1	100	8.842797	7.673253	10.012340	36.840032	2280	CUFF.241.1	2180
BnaA01g06810D	BnaA01g06810D	j	CUFF.241	CUFF.241.2	17	1.538818	0.973342	2.104294	6.410880	2244	CUFF.241.1	2180
BnaA01g06820D	BnaA01g06820D	=	CUFF.280	CUFF.280.1	100	214.908429	204.960230	224.856629	884.052621	2943	CUFF.280.1	3285
BnaA01g06850D	BnaA01g06850D	j	CUFF.283	CUFF.283.1	100	9.438305	8.416116	10.460494	39.045790	3612	CUFF.283.1	4270
BnaA01g06850D	BnaA01g06850D	j	CUFF.283	CUFF.283.2	19	1.811347	1.327880	2.294815	7.493452	3167	CUFF.283.1	4270
BnaA01g06850D	BnaA01g06850D	j	CUFF.283	CUFF.283.3	36	3.367279	2.646206	4.088351	13.930261	3118	CUFF.283.1	4270
BnaA01g14310D	BnaA01g14310D	j	CUFF.284	CUFF.284.1	100	8.305062	5.737754	10.872370	33.320546	694	CUFF.284.1	1367
BnaA01g14310D	BnaA01g14310D	j	CUFF.284	CUFF.284.2	42	3.456022	1.462407	5.449637	13.865825	661	CUFF.284.1	1367
BnaA01g14310D	BnaA01g14310D	j	CUFF.284	CUFF.284.3	95	7.855684	5.116271	10.595097	31.517607	660	CUFF.284.1	1367
BnaA01g14300D	BnaA01g14300D	j	CUFF.285	CUFF.285.1	29	2.440911	1.431178	3.450644	10.210710	1196	CUFF.285.1	1236
BnaA01g14300D	BnaA01g14300D	j	CUFF.285	CUFF.285.2	100	8.444939	6.696231	10.193647	35.326493	1098	CUFF.285.1	1236
BnaA01g13670D	BnaA01g13670D	j	CUFF.286	CUFF.286.1	44	33.912642	30.730686	37.094597	141.217233	2257	CUFF.286.2	3844
BnaA01g13670D	BnaA01g13670D	=	CUFF.286	CUFF.286.2	100	76.417130	71.898110	80.936150	318.212177	2713	CUFF.286.2	3844
BnaA01g15520D	BnaA01g15520D	=	CUFF.287	CUFF.287.1	100	4.509203	2.098933	6.919473	19.015674	425	CUFF.287.1	135
BnaA01g15610D	BnaA01g15610D	=	CUFF.288	CUFF.288.1	100	1.623232	0.857528	2.388937	7.041347	933	CUFF.288.1	1013
BnaA01g15550D	BnaA01g15550D	j	CUFF.289	CUFF.289.1	100	26.433417	19.019129	33.847705	102.963897	352	CUFF.289.1	659
BnaA01g15600D	BnaA01g15600D	o	CUFF.290	CUFF.290.1	15	0.567472	0.185564	0.949379	2.361849	2075	CUFF.290.1	2030
BnaA01g15600D	BnaA01g15600D	=	CUFF.290	CUFF.290.2	100	3.668120	2.887474	4.448766	15.266921	2075	CUFF.290.1	2030
BnaA01g15590D	BnaA01g15590D	j	CUFF.291	CUFF.291.1	51	1.549070	0.969971	2.128168	6.402060	2283	CUFF.291.1	2589
BnaA01g15590D	BnaA01g15590D	=	CUFF.291	CUFF.291.2	100	3.058211	2.326326	3.790097	12.639105	2283	CUFF.291.1	2589
BnaA01g15560D	BnaA01g15560D	=	CUFF.292	CUFF.292.1	100	12.789058	10.849355	14.728761	52.646806	1181	CUFF.292.1	1207
BnaA01g15540D	BnaA01g15540D	c	CUFF.294	CUFF.294.1	100	84.848582	78.792745	90.904418	349.932377	1128	CUFF.294.1	1200
BnaA01g15620D	BnaA01g15620D	=	CUFF.293	CUFF.293.1	100	7.553064	6.150508	8.955619	30.913824	1207	CUFF.293.1	1262
BnaA01g15630D	BnaA01g15630D	=	CUFF.295	CUFF.295.1	100	13.119843	11.553340	14.686346	53.762434	1801	CUFF.295.1	1852
BnaA01g15660D	BnaA01g15660D	e	CUFF.296	CUFF.296.1	100	2.202364	1.737988	2.666739	8.997772	2858	CUFF.296.1	390
BnaA01g13470D	BnaA01g13470D	=	CUFF.299	CUFF.299.1	100	46.237922	43.134009	49.341834	188.914419	2221	CUFF.299.1	2341
BnaA01g13480D	BnaA01g13480D	j	CUFF.301	CUFF.301.1	100	5.728272	4.623409	6.833135	23.512452	1501	CUFF.301.1	1508
-	-	u	CUFF.303	CUFF.303.1	100	12.666430	9.375010	15.957850	53.152938	551	CUFF.303.1	-
BnaA01g13510D	BnaA01g13510D	=	CUFF.305	CUFF.305.1	100	6.364988	4.683335	8.046640	26.459424	818	CUFF.305.1	729
BnaA01g13530D	BnaA01g13530D	j	CUFF.307	CUFF.307.1	62	6.302926	4.550624	8.055229	26.292251	827	CUFF.307.2	1172
BnaA01g13530D	BnaA01g13530D	j	CUFF.307	CUFF.307.2	100	10.127219	8.747024	11.507413	42.245040	1781	CUFF.307.2	1172
BnaA01g13530D	BnaA01g13530D	p	CUFF.314	CUFF.314.1	100	190.012848	179.101111	200.924585	769.156055	1082	CUFF.314.1	1172
BnaA01g13540D	BnaA01g13540D	=	CUFF.317	CUFF.317.1	100	2.928480	2.287390	3.569571	11.684157	2374	CUFF.317.1	1382
BnaA01g13540D	BnaA01g13540D	j	CUFF.317	CUFF.317.2	17	0.494516	0.176699	0.812333	1.973039	2374	CUFF.317.1	1382
BnaA01g13560D	BnaA01g13560D	j	CUFF.321	CUFF.321.1	100	6.723872	5.800815	7.646929	27.897251	2474	CUFF.321.1	2799
BnaA01g14100D	BnaA01g14100D	j	CUFF.300	CUFF.300.1	14	2.822955	1.858680	3.787230	11.485548	1621	CUFF.300.1	2511
BnaA01g14100D	BnaA01g14100D	c	CUFF.300	CUFF.300.2	100	20.677632	18.361117	22.994148	84.129555	1499	CUFF.300.1	2511
BnaA01g14100D	BnaA01g14100D	j	CUFF.302	CUFF.302.1	100	2.808667	1.877072	3.740263	12.046379	1076	CUFF.302.1	2511
BnaA01g14110D	BnaA01g14110D	=	CUFF.304	CUFF.304.1	100	1.633222	0.979123	2.287321	6.438521	1277	CUFF.304.1	1227
BnaA01g14120D	BnaA01g14120D	=	CUFF.306	CUFF.306.1	100	6.508396	5.073308	7.943484	26.840864	1077	CUFF.306.1	1203
BnaA01g14140D	BnaA01g14140D	j	CUFF.308	CUFF.308.1	100	1.318905	0.945693	1.692117	5.365187	2744	CUFF.308.1	2373
BnaA01g14150D	BnaA01g14150D	j	CUFF.309	CUFF.309.1	60	1.635773	0.576807	2.694739	6.660590	729	CUFF.309.1	1387
BnaA01g14150D	BnaA01g14150D	c	CUFF.309	CUFF.309.2	100	2.716481	1.400756	4.032206	11.061047	724	CUFF.309.1	1387
BnaA01g14160D	BnaA01g14160D	=	CUFF.311	CUFF.311.1	100	9.024437	7.838955	10.209920	37.796726	1920	CUFF.311.1	877
BnaA01g14170D	BnaA01g14170D	=	CUFF.313	CUFF.313.1	100	4.661150	3.308722	6.013578	18.746881	883	CUFF.313.1	852
BnaA01g14180D	BnaA01g14180D	j	CUFF.318	CUFF.318.1	80	26.978865	24.380730	29.577000	111.106916	1534	CUFF.318.1	1429
BnaA01g14180D	BnaA01g14180D	c	CUFF.318	CUFF.318.2	100	33.545904	27.834323	39.257485	138.151918	543	CUFF.318.1	1429
BnaA01g14190D	BnaA01g14190D	j	CUFF.320	CUFF.320.1	100	7.239553	6.062535	8.416570	29.682682	1677	CUFF.320.1	1761
BnaA01g14200D	BnaA01g14200D	=	CUFF.327	CUFF.327.1	100	10.620415	9.450468	11.790362	43.953313	2562	CUFF.327.1	2490
BnaA01g14240D	BnaA01g14240D	=	CUFF.329	CUFF.329.1	100	4.204061	3.389405	5.018717	17.456201	1946	CUFF.329.1	2161
BnaA01g14250D	BnaA01g14250D	j	CUFF.331	CUFF.331.1	32	0.843707	0.296366	1.391048	3.426716	1254	CUFF.331.1	1379
BnaA01g14250D	BnaA01g14250D	j	CUFF.331	CUFF.331.2	30	0.775420	0.212233	1.338607	3.149367	1151	CUFF.331.1	1379
BnaA01g14250D	BnaA01g14250D	j	CUFF.331	CUFF.331.3	100	2.597740	1.690274	3.505206	10.550716	1248	CUFF.331.1	1379
BnaA01g14250D	BnaA01g14250D	j	CUFF.331	CUFF.331.4	56	1.467355	0.628916	2.305794	5.959660	1151	CUFF.331.1	1379
BnaA01g14270D	BnaA01g14270D	j	CUFF.336	CUFF.336.1	100	78.916759	69.241644	88.591873	325.765684	476	CUFF.336.1	906
BnaA01g16470D	BnaA01g16470D	o	CUFF.337	CUFF.337.1	100	3.617506	2.466820	4.768191	15.500667	931	CUFF.337.1	1215
BnaA01g16490D	BnaA01g16490D	=	CUFF.339	CUFF.339.1	100	4.897499	3.590854	6.204144	20.034295	1000	CUFF.339.1	1012
BnaA01g16520D	BnaA01g16520D	x	CUFF.340	CUFF.340.1	100	2.745753	1.586902	3.904604	11.894129	803	CUFF.340.1	2277
BnaA01g16520D	BnaA01g16520D	j	CUFF.341	CUFF.341.1	50	0.355920	0.072496	0.639344	1.469618	2089	CUFF.341.1	2277
BnaA01g16520D	BnaA01g16520D	=	CUFF.341	CUFF.341.2	100	0.717814	0.356815	1.078813	2.963903	2085	CUFF.341.1	2277
BnaA01g16440D	BnaA01g16440D	j	CUFF.342	CUFF.342.1	100	26.630908	23.808969	29.452846	109.321288	1295	CUFF.342.1	1586
BnaA01g16440D	BnaA01g16440D	c	CUFF.342	CUFF.342.2	57	15.246425	10.985140	19.507709	62.587382	518	CUFF.342.1	1586
BnaA01g16540D	BnaA01g16540D	j	CUFF.344	CUFF.344.1	100	3.665978	2.493323	4.838633	14.859811	939	CUFF.344.1	2305
BnaA01g16450D	BnaA01g16450D	x	CUFF.346	CUFF.346.1	100	2.714536	1.978337	3.450735	10.990263	1729	CUFF.346.1	1030
BnaA01g16450D	BnaA01g16450D	j	CUFF.347	CUFF.347.1	40	5.483433	3.673175	7.293691	22.200616	995	CUFF.347.1	1030
BnaA01g16450D	BnaA01g16450D	=	CUFF.347	CUFF.347.2	100	13.584309	10.875549	16.293070	54.998399	910	CUFF.347.1	1030
BnaA01g16620D	BnaA01g16620D	=	CUFF.348	CUFF.348.1	100	12.036260	6.760657	17.311864	49.362933	337	CUFF.348.1	592
BnaA01g16570D	BnaA01g16570D	e	CUFF.349	CUFF.349.1	100	10.083069	7.819658	12.346480	39.562522	743	CUFF.349.1	432
BnaA01g16610D	BnaA01g16610D	=	CUFF.350	CUFF.350.1	100	1.103159	0.595960	1.610357	4.419387	1378	CUFF.350.1	1273
BnaA01g16600D	BnaA01g16600D	j	CUFF.351	CUFF.351.1	35	1.086916	0.416953	1.756879	4.525579	1234	CUFF.351.1	2090
BnaA01g16600D	BnaA01g16600D	=	CUFF.351	CUFF.351.2	100	3.121148	2.082070	4.160227	12.995489	1159	CUFF.351.1	2090
BnaA01g16640D	BnaA01g16640D	=	CUFF.353	CUFF.353.1	100	15.257678	12.933541	17.581814	61.938758	967	CUFF.353.1	918
BnaA01g16650D	BnaA01g16650D	j	CUFF.354	CUFF.354.1	40	1.120472	0.531875	1.709069	4.597401	1447	CUFF.354.1	1559
BnaA01g16650D	BnaA01g16650D	=	CUFF.354	CUFF.354.2	100	2.819306	1.928962	3.709649	11.567874	1341	CUFF.354.1	1559
BnaA01g16630D	BnaA01g16630D	j	CUFF.355	CUFF.355.1	24	2.033301	0.908158	3.158444	8.495026	805	CUFF.355.1	884
BnaA01g16630D	BnaA01g16630D	j	CUFF.355	CUFF.355.2	25	2.041635	0.552803	3.530466	8.529844	639	CUFF.355.1	884
BnaA01g16630D	BnaA01g16630D	=	CUFF.355	CUFF.355.3	100	8.321249	5.990860	10.651638	34.765746	705	CUFF.355.1	884
BnaA01g16730D	BnaA01g16730D	c	CUFF.356	CUFF.356.1	100	2.097152	0.920324	3.273979	8.411399	654	CUFF.356.1	666
BnaA01g16720D	BnaA01g16720D	j	CUFF.357	CUFF.357.1	87	5.676932	4.519427	6.834436	22.462259	1501	CUFF.357.1	1465
BnaA01g16720D	BnaA01g16720D	c	CUFF.357	CUFF.357.2	100	6.556535	4.624894	8.488177	25.942640	806	CUFF.357.1	1465
BnaA01g16560D	BnaA01g16560D	=	CUFF.358	CUFF.358.1	100	15.638823	13.708911	17.568736	63.922188	1454	CUFF.358.1	1513
BnaA01g16710D	BnaA01g16710D	j	CUFF.359	CUFF.359.1	42	0.909192	0.476616	1.341768	3.783415	2539	CUFF.359.1	2682
BnaA01g16710D	BnaA01g16710D	j	CUFF.359	CUFF.359.2	100	2.144171	1.566860	2.721482	8.922524	2539	CUFF.359.1	2682
BnaA01g16710D	BnaA01g16710D	j	CUFF.359	CUFF.359.3	32	0.681636	0.229910	1.133361	2.836486	1659	CUFF.359.1	2682
BnaA01g16660D	BnaA01g16660D	=	CUFF.360	CUFF.360.1	100	11.645237	9.908258	13.382216	48.010930	1314	CUFF.360.1	1623
BnaA01g16800D	BnaA01g16800D	=	CUFF.363	CUFF.363.1	100	2.097778	1.331778	2.863778	8.327722	1136	CUFF.363.1	291
BnaA01g16840D	BnaA01g16840D	j	CUFF.364	CUFF.364.1	100	2.172786	1.199028	3.146545	9.078370	843	CUFF.364.1	1086
BnaA01g16750D	BnaA01g16750D	j	CUFF.362	CUFF.362.1	100	13.734725	12.228355	15.241094	56.584312	1781	CUFF.362.1	1887
BnaA01g16750D	BnaA01g16750D	c	CUFF.365	CUFF.365.1	100	3.250153	1.636633	4.863674	13.085022	577	CUFF.365.1	1887
BnaA01g16850D	BnaA01g16850D	=	CUFF.368	CUFF.368.1	100	10.465883	8.754926	12.176840	42.844782	1140	CUFF.368.1	942
-	-	u	CUFF.369	CUFF.369.1	100	2.970785	0.990262	4.951309	12.639284	420	CUFF.369.1	-
BnaA01g16940D	BnaA01g16940D	=	CUFF.370	CUFF.370.1	100	1.232993	0.489470	1.976517	4.685558	796	CUFF.370.1	938
BnaA01g16960D	BnaA01g16960D	=	CUFF.371	CUFF.371.1	100	2.765130	1.738187	3.792074	11.215989	895	CUFF.371.1	840
BnaA01g17000D	BnaA01g17000D	c	CUFF.372	CUFF.372.1	100	2.490078	1.473719	3.506436	10.486150	854	CUFF.372.1	1179
BnaA01g16970D	BnaA01g16970D	=	CUFF.373	CUFF.373.1	100	5.406943	4.304425	6.509461	22.890923	1366	CUFF.373.1	942
BnaA01g16990D	BnaA01g16990D	=	CUFF.374	CUFF.374.1	100	3.603289	2.517884	4.688694	15.125048	1039	CUFF.374.1	1026
BnaA01g17010D	BnaA01g17010D	o	CUFF.375	CUFF.375.1	100	8.373240	6.034899	10.711581	33.065457	622	CUFF.375.1	948
BnaA01g16870D	BnaA01g16870D	j	CUFF.376	CUFF.376.1	22	0.786288	0.313307	1.259270	3.292455	1699	CUFF.376.1	1719
BnaA01g16870D	BnaA01g16870D	=	CUFF.376	CUFF.376.2	100	3.613559	2.750633	4.476485	15.131197	1697	CUFF.376.1	1719
BnaA01g16860D	BnaA01g16860D	j	CUFF.377	CUFF.377.1	24	18.119480	12.244883	23.994078	72.458025	383	CUFF.377.1	505
BnaA01g16860D	BnaA01g16860D	=	CUFF.377	CUFF.377.2	100	76.393188	64.546306	88.240069	305.488866	383	CUFF.377.1	505
BnaA01g17040D	BnaA01g17040D	=	CUFF.378	CUFF.378.1	100	11.487339	7.799966	15.174712	45.637995	447	CUFF.378.1	508
BnaA01g17070D	BnaA01g17070D	c	CUFF.380	CUFF.380.1	100	2.517546	1.329979	3.705113	10.665635	684	CUFF.380.1	810
BnaA01g17060D	BnaA01g17060D	=	CUFF.381	CUFF.381.1	100	2.246924	1.562654	2.931194	9.340575	1512	CUFF.381.1	1598
BnaA01g17100D	BnaA01g17100D	=	CUFF.382	CUFF.382.1	100	1.739911	0.919167	2.560656	6.684915	886	CUFF.382.1	902
BnaA01g17050D	BnaA01g17050D	=	CUFF.385	CUFF.385.1	100	12.716057	11.334449	14.097665	52.401212	1932	CUFF.385.1	1860
BnaA01g17090D	BnaA01g17090D	=	CUFF.383	CUFF.383.1	100	1.905510	1.290726	2.520294	7.677512	1581	CUFF.383.1	1284
BnaA01g17130D	BnaA01g17130D	j	CUFF.387	CUFF.387.1	83	0.959685	0.482980	1.436390	3.848514	1807	CUFF.387.3	2182
BnaA01g17130D	BnaA01g17130D	j	CUFF.387	CUFF.387.2	51	0.594431	0.220471	0.968391	2.383777	1807	CUFF.387.3	2182
BnaA01g17130D	BnaA01g17130D	j	CUFF.387	CUFF.387.3	100	1.160958	0.708354	1.613562	4.655656	2207	CUFF.387.3	2182
-	-	u	CUFF.388	CUFF.388.1	22	1.855207	0.680120	3.030295	7.693842	770	CUFF.388.1	-
-	-	u	CUFF.388	CUFF.388.2	47	3.990046	2.233318	5.746774	16.547359	716	CUFF.388.1	-
-	-	u	CUFF.388	CUFF.388.3	100	8.478280	6.110617	10.845943	35.160784	747	CUFF.388.1	-
BnaA01g17140D	BnaA01g17140D	j	CUFF.389	CUFF.389.1	13	0.476506	0.208678	0.744334	1.945711	2902	CUFF.389.1	2550
BnaA01g17140D	BnaA01g17140D	j	CUFF.389	CUFF.389.2	100	3.655781	3.023873	4.287689	14.927616	2901	CUFF.389.1	2550
BnaA01g17020D	BnaA01g17020D	o	CUFF.390	CUFF.390.1	100	57.393962	51.879391	62.908534	235.405232	829	CUFF.390.1	1997
BnaA01g17210D	BnaA01g17210D	=	CUFF.394	CUFF.394.1	100	4.982538	2.094958	7.870119	18.479898	378	CUFF.394.1	171
BnaA01g17150D	BnaA01g17150D	j	CUFF.391	CUFF.391.1	63	1.034804	0.372744	1.696864	4.262154	1132	CUFF.391.2	1248
BnaA01g17150D	BnaA01g17150D	j	CUFF.391	CUFF.391.2	42	0.689391	0.170059	1.208722	2.839465	1434	CUFF.391.2	1248
BnaA01g17150D	BnaA01g17150D	j	CUFF.391	CUFF.391.3	77	1.262385	0.550400	1.974370	5.199514	1301	CUFF.391.2	1248
BnaA01g17150D	BnaA01g17150D	j	CUFF.391	CUFF.391.4	100	1.648951	0.694716	2.603186	6.791704	865	CUFF.391.2	1248
BnaA01g17150D	BnaA01g17150D	e	CUFF.392	CUFF.392.1	100	1.401084	0.582974	2.219193	5.770788	1035	CUFF.391.2	1248
BnaA01g17200D	BnaA01g17200D	=	CUFF.395	CUFF.395.1	100	59.642300	54.303464	64.981137	240.999189	771	CUFF.395.1	743
BnaA01g17400D	BnaA01g17400D	=	CUFF.397	CUFF.397.1	100	2.318252	1.081498	3.555007	8.683214	641	CUFF.397.1	796
BnaA01g17410D	BnaA01g17410D	c	CUFF.399	CUFF.399.1	100	3.085689	2.109788	4.061591	12.759394	1256	CUFF.399.2	1827
BnaA01g17410D	BnaA01g17410D	j	CUFF.399	CUFF.399.2	54	1.680986	1.092603	2.269370	6.950916	1793	CUFF.399.2	1827
BnaA01g17410D	BnaA01g17410D	o	CUFF.400	CUFF.400.1	100	7.415248	6.241277	8.589219	30.423406	1728	CUFF.400.1	1827
BnaA01g17170D	BnaA01g17170D	=	CUFF.401	CUFF.401.1	100	55.070114	52.227251	57.912977	221.102018	1964	CUFF.401.1	1744
BnaA01g17450D	BnaA01g17450D	=	CUFF.403	CUFF.403.1	100	1.786791	1.305258	2.268324	7.151943	2213	CUFF.403.1	2297
BnaA01g17550D	BnaA01g17550D	j	CUFF.407	CUFF.407.1	57	0.664012	0.269696	1.058328	2.702706	1835	CUFF.407.2	2377
BnaA01g17550D	BnaA01g17550D	j	CUFF.407	CUFF.407.2	100	1.158920	0.737700	1.580140	4.717115	2286	CUFF.407.2	2377
-	-	u	CUFF.404	CUFF.404.1	100	18.597412	16.315402	20.879421	74.436063	1152	CUFF.404.1	-
-	-	u	CUFF.406	CUFF.406.1	100	4.551788	2.610899	6.492677	17.421866	537	CUFF.406.1	-
BnaA01g17350D	BnaA01g17350D	e	CUFF.408	CUFF.408.1	100	7.048508	5.156576	8.940440	27.985900	818	CUFF.408.1	761
BnaA01g17350D	BnaA01g17350D	=	CUFF.409	CUFF.409.1	100	28.638174	22.483819	34.792530	113.707059	444	CUFF.408.1	761
BnaA01g17560D	BnaA01g17560D	j	CUFF.410	CUFF.410.1	24	3.001554	1.693715	4.309393	12.398308	1035	CUFF.410.1	1285
BnaA01g17560D	BnaA01g17560D	=	CUFF.410	CUFF.410.2	100	12.664250	10.415482	14.913019	52.311325	1035	CUFF.410.1	1285
BnaA01g17280D	BnaA01g17280D	c	CUFF.402	CUFF.402.1	100	5.424490	2.769010	8.079971	22.071039	431	CUFF.402.1	1334
BnaA01g17290D	BnaA01g17290D	e	CUFF.411	CUFF.411.1	100	18.352113	15.250059	21.454166	75.628201	716	CUFF.411.1	315
BnaA01g16780D	BnaA01g16780D	j	CUFF.413	CUFF.413.1	100	128.847586	119.581791	138.113382	529.321805	809	CUFF.413.1	2366
BnaA01g09260D	BnaA01g09260D	j	CUFF.297	CUFF.297.1	100	2.761398	2.240716	3.282080	11.510923	3462	CUFF.297.1	2270
BnaA01g09270D	BnaA01g09270D	=	CUFF.298	CUFF.298.1	100	2.713047	1.927410	3.498683	11.309368	1767	CUFF.298.1	1390
BnaA01g09360D	BnaA01g09360D	j	CUFF.310	CUFF.310.1	100	7.832494	6.671926	8.993063	30.426431	1930	CUFF.310.1	1594
BnaA01g09360D	BnaA01g09360D	j	CUFF.310	CUFF.310.2	42	3.289974	2.192131	4.387818	12.780371	1108	CUFF.310.1	1594
BnaA01g09370D	BnaA01g09370D	o	CUFF.312	CUFF.312.1	100	2.609681	1.778911	3.440452	10.358100	1213	CUFF.312.1	2041
BnaA01g09370D	BnaA01g09370D	c	CUFF.315	CUFF.315.1	100	3.671676	2.587538	4.755814	15.316122	1065	CUFF.315.1	2041
BnaA01g09380D	BnaA01g09380D	=	CUFF.316	CUFF.316.1	100	30.985695	25.185427	36.785963	129.254507	482	CUFF.316.1	631
BnaA01g09390D	BnaA01g09390D	j	CUFF.319	CUFF.319.1	100	40.639978	34.765381	46.514574	167.835867	563	CUFF.319.1	837
BnaA01g09400D	BnaA01g09400D	=	CUFF.322	CUFF.322.1	100	14.311686	11.018245	17.605127	58.444367	594	CUFF.323.1	667
BnaA01g09400D	BnaA01g09400D	e	CUFF.323	CUFF.323.1	100	1.330770	0.459094	2.202445	5.434440	755	CUFF.323.1	667
BnaA01g09420D	BnaA01g09420D	o	CUFF.324	CUFF.324.1	100	2.023948	1.712968	2.334928	8.323361	5587	CUFF.324.1	2750
BnaA01g09430D	BnaA01g09430D	j	CUFF.325	CUFF.325.1	100	1.166348	0.734080	1.598616	4.773764	1912	CUFF.325.1	2181
BnaA01g09460D	BnaA01g09460D	=	CUFF.326	CUFF.326.1	100	2.672819	1.458102	3.887535	11.079781	709	CUFF.326.1	501
BnaA01g09520D	BnaA01g09520D	e	CUFF.328	CUFF.328.1	100	2.661842	1.998717	3.324968	11.187658	1823	CUFF.328.1	1404
BnaA01g09530D	BnaA01g09530D	j	CUFF.330	CUFF.330.1	18	1.589096	0.819558	2.358633	6.556752	1568	CUFF.330.1	1635
BnaA01g09530D	BnaA01g09530D	=	CUFF.330	CUFF.330.2	100	8.701436	7.266368	10.136504	35.902912	1568	CUFF.330.1	1635
BnaA01g09540D	BnaA01g09540D	=	CUFF.332	CUFF.332.1	100	26.072233	22.402284	29.742182	106.800959	780	CUFF.332.1	759
BnaA01g09550D	BnaA01g09550D	=	CUFF.333	CUFF.333.1	100	2.203711	1.059399	3.348023	9.514342	691	CUFF.333.1	673
BnaA01g09560D	BnaA01g09560D	=	CUFF.334	CUFF.334.1	100	0.653650	0.384627	0.922672	2.566890	2585	CUFF.334.1	2610
BnaA01g09570D	BnaA01g09570D	=	CUFF.335	CUFF.335.1	100	40.982657	38.255080	43.710234	158.092804	1657	CUFF.335.1	1293
BnaA01g09620D	BnaA01g09620D	=	CUFF.338	CUFF.338.1	100	11.616079	9.638426	13.593731	47.884357	983	CUFF.338.1	955
BnaA01g09640D	BnaA01g09640D	j	CUFF.343	CUFF.343.1	99	1.797993	1.249382	2.346603	7.365799	2254	CUFF.343.2	2275
BnaA01g09640D	BnaA01g09640D	j	CUFF.343	CUFF.343.2	72	1.302022	0.802110	1.801935	5.333969	2255	CUFF.343.2	2275
BnaA01g09640D	BnaA01g09640D	j	CUFF.343	CUFF.343.3	40	0.729422	0.326398	1.132446	2.988209	2254	CUFF.343.2	2275
BnaA01g09640D	BnaA01g09640D	j	CUFF.343	CUFF.343.4	100	1.817341	0.536795	3.097887	7.445064	724	CUFF.343.2	2275
BnaA01g09650D	BnaA01g09650D	j	CUFF.345	CUFF.345.1	100	1.803088	1.438462	2.167713	7.357212	3901	CUFF.345.1	3370
BnaA01g09660D	BnaA01g09660D	p	CUFF.352	CUFF.352.1	100	0.686151	0.343233	1.029069	2.828375	1752	CUFF.352.1	981
BnaA01g09710D	BnaA01g09710D	j	CUFF.361	CUFF.361.1	14	1.271589	0.736052	1.807127	5.245369	1653	CUFF.361.1	2009
BnaA01g09710D	BnaA01g09710D	j	CUFF.361	CUFF.361.2	100	8.784562	7.199182	10.369942	36.236757	1228	CUFF.361.1	2009
BnaA01g09730D	BnaA01g09730D	e	CUFF.366	CUFF.366.1	100	0.997550	0.455476	1.539624	4.133850	1275	CUFF.366.1	1632
BnaA01g09730D	BnaA01g09730D	j	CUFF.367	CUFF.367.1	100	15.264551	11.929507	18.599594	63.256336	611	CUFF.366.1	1632
BnaA01g09740D	BnaA01g09740D	j	CUFF.379	CUFF.379.1	100	14.865756	13.208536	16.522977	61.000420	1852	CUFF.379.1	1764
BnaA01g09760D	BnaA01g09760D	j	CUFF.384	CUFF.384.1	100	5.914340	4.061586	7.767094	24.643127	969	CUFF.384.2	1047
BnaA01g09760D	BnaA01g09760D	j	CUFF.384	CUFF.384.2	60	3.560531	2.158016	4.963045	14.835571	978	CUFF.384.2	1047
BnaA01g09760D	BnaA01g09760D	j	CUFF.384	CUFF.384.3	74	4.398511	2.841908	5.955113	18.327161	963	CUFF.384.2	1047
BnaA01g09770D	BnaA01g09770D	=	CUFF.386	CUFF.386.1	100	1.696199	0.993976	2.398423	6.744727	1114	CUFF.386.1	1113
BnaA01g09790D	BnaA01g09790D	j	CUFF.393	CUFF.393.1	31	0.949152	0.260475	1.637829	3.832100	1053	CUFF.393.2	1020
BnaA01g09790D	BnaA01g09790D	j	CUFF.393	CUFF.393.2	100	3.096445	2.090816	4.102074	12.501566	1178	CUFF.393.2	1020
BnaA01g09800D	BnaA01g09800D	=	CUFF.396	CUFF.396.1	100	17.833401	14.334373	21.332428	75.598175	658	CUFF.396.2	1111
BnaA01g09800D	BnaA01g09800D	j	CUFF.396	CUFF.396.2	17	2.970507	1.450977	4.490036	12.592375	739	CUFF.396.2	1111
BnaA01g09810D	BnaA01g09810D	=	CUFF.398	CUFF.398.1	100	2.177912	1.601038	2.754787	8.878898	1954	CUFF.398.1	1891
BnaA01g09820D	BnaA01g09820D	j	CUFF.405	CUFF.405.1	24	0.699168	0.407102	0.991234	2.872835	3652	CUFF.405.2	3297
BnaA01g09820D	BnaA01g09820D	j	CUFF.405	CUFF.405.2	100	2.947920	2.411792	3.484047	12.112805	3657	CUFF.405.2	3297
BnaA01g09820D	BnaA01g09820D	j	CUFF.405	CUFF.405.3	18	0.527696	0.255179	0.800212	2.168266	3577	CUFF.405.2	3297
BnaA01g09830D	BnaA01g09830D	c	CUFF.412	CUFF.412.1	96	3.727796	2.666918	4.788674	15.215841	1647	CUFF.412.2	2587
BnaA01g09830D	BnaA01g09830D	j	CUFF.412	CUFF.412.2	100	3.877023	3.031325	4.722721	15.824945	2367	CUFF.412.2	2587
BnaA01g09830D	BnaA01g09830D	j	CUFF.412	CUFF.412.3	63	2.431448	1.345672	3.517224	9.924505	1220	CUFF.412.2	2587
BnaA01g09830D	BnaA01g09830D	j	CUFF.412	CUFF.412.4	97	3.744801	2.772715	4.716886	15.285250	2048	CUFF.412.2	2587
BnaA01g09860D	BnaA01g09860D	e	CUFF.414	CUFF.414.1	100	8.139346	6.760785	9.517907	33.225709	1722	CUFF.415.1	2398
BnaA01g09860D	BnaA01g09860D	c	CUFF.415	CUFF.415.1	100	17.273148	15.448635	19.097661	70.510895	1978	CUFF.415.1	2398
BnaA01g09870D	BnaA01g09870D	j	CUFF.418	CUFF.418.1	100	4.013433	3.276321	4.750545	16.619224	2552	CUFF.418.1	1189
BnaA01g09880D	BnaA01g09880D	=	CUFF.419	CUFF.419.1	100	16.323084	14.027600	18.618569	67.592261	1197	CUFF.419.1	799
BnaA01g09890D	BnaA01g09890D	j	CUFF.422	CUFF.422.1	100	22.072673	20.085246	24.060100	90.347464	2059	CUFF.422.1	1944
BnaA01g09900D	BnaA01g09900D	=	CUFF.424	CUFF.424.1	100	4.033794	3.261059	4.806529	16.176168	1940	CUFF.424.1	2022
BnaA01g09910D	BnaA01g09910D	j	CUFF.426	CUFF.426.1	89	1.906467	1.336737	2.476197	7.939600	2562	CUFF.426.2	2685
BnaA01g09910D	BnaA01g09910D	j	CUFF.426	CUFF.426.2	68	1.461479	0.939423	1.983535	6.086420	2771	CUFF.426.2	2685
BnaA01g09910D	BnaA01g09910D	=	CUFF.426	CUFF.426.3	100	2.135224	1.531346	2.739101	8.892272	2645	CUFF.426.2	2685
BnaA01g17650D	BnaA01g17650D	c	CUFF.428	CUFF.428.1	100	1.498061	0.948376	2.047746	6.035712	1533	CUFF.428.1	2217
BnaA01g17660D	BnaA01g17660D	j	CUFF.429	CUFF.429.1	100	8.556728	6.052721	11.060736	36.651687	579	CUFF.429.1	618
-	-	u	CUFF.430	CUFF.430.1	100	2.608255	1.343065	3.873444	10.222357	644	CUFF.430.1	-
BnaA01g17590D	BnaA01g17590D	=	CUFF.434	CUFF.434.1	100	3.224308	2.382449	4.066167	13.083452	1405	CUFF.434.1	1065
BnaA01g17630D	BnaA01g17630D	j	CUFF.441	CUFF.441.1	29	3.399068	2.505663	4.292474	14.152126	1970	CUFF.441.1	1902
BnaA01g17630D	BnaA01g17630D	j	CUFF.441	CUFF.441.2	100	11.904784	10.354337	13.455231	49.565936	1887	CUFF.441.1	1902
BnaA01g17460D	BnaA01g17460D	e	CUFF.432	CUFF.432.1	100	3.965659	2.922882	5.008437	16.123105	1582	CUFF.432.1	1101
BnaA01g17460D	BnaA01g17460D	=	CUFF.433	CUFF.433.1	100	31.036400	27.496409	34.576390	126.184104	1029	CUFF.432.1	1101
BnaA01g17480D	BnaA01g17480D	j	CUFF.435	CUFF.435.1	100	2.796352	1.962705	3.629999	11.541825	1315	CUFF.435.1	1481
BnaA01g17480D	BnaA01g17480D	o	CUFF.436	CUFF.436.1	100	1.269405	0.514899	2.023911	5.239416	859	CUFF.435.1	1481
BnaA01g17490D	BnaA01g17490D	j	CUFF.437	CUFF.437.1	22	0.759221	0.324769	1.193673	3.129684	2082	CUFF.437.1	5829
BnaA01g17490D	BnaA01g17490D	c	CUFF.437	CUFF.437.2	100	3.406246	2.647000	4.165492	14.041332	2082	CUFF.437.1	5829
BnaA01g17490D	BnaA01g17490D	j	CUFF.438	CUFF.438.1	100	2.808718	1.932872	3.684564	11.597187	1211	CUFF.438.1	5829
BnaA01g17490D	BnaA01g17490D	j	CUFF.440	CUFF.440.1	25	1.058769	0.575470	1.542067	4.370268	1981	CUFF.440.1	5829
BnaA01g17490D	BnaA01g17490D	j	CUFF.440	CUFF.440.2	80	3.381906	2.588517	4.175295	13.959455	1981	CUFF.440.1	5829
BnaA01g17490D	BnaA01g17490D	c	CUFF.440	CUFF.440.3	100	4.252877	2.655936	5.849818	17.554552	769	CUFF.440.1	5829
BnaA01g17500D	BnaA01g17500D	j	CUFF.442	CUFF.442.1	100	10.762119	9.043436	12.480803	44.417955	1402	CUFF.442.1	1229
BnaA01g17500D	BnaA01g17500D	=	CUFF.442	CUFF.442.2	84	9.091864	6.915607	11.268121	37.524394	912	CUFF.442.1	1229
BnaA01g17510D	BnaA01g17510D	j	CUFF.444	CUFF.444.1	100	3.115536	2.440964	3.790107	12.642034	2550	CUFF.444.1	2565
BnaA01g17510D	BnaA01g17510D	j	CUFF.444	CUFF.444.2	83	2.591496	1.438484	3.744509	10.515618	1062	CUFF.444.1	2565
BnaA01g17510D	BnaA01g17510D	j	CUFF.444	CUFF.444.3	99	3.075401	1.926643	4.224159	12.479178	1121	CUFF.444.1	2565
BnaA01g17510D	BnaA01g17510D	j	CUFF.444	CUFF.444.4	28	0.866273	0.395892	1.336653	3.515110	2382	CUFF.444.1	2565
BnaA01g12900D	BnaA01g12900D	=	CUFF.416	CUFF.416.1	100	37.350096	34.436124	40.264067	155.666069	1807	CUFF.416.1	1909
BnaA01g12930D	BnaA01g12930D	=	CUFF.417	CUFF.417.1	100	0.765662	0.444748	1.086576	3.088131	2172	CUFF.417.1	2298
BnaA01g13000D	BnaA01g13000D	=	CUFF.420	CUFF.420.1	100	5.635303	3.805076	7.465530	22.496273	706	CUFF.420.2	768
BnaA01g13000D	BnaA01g13000D	j	CUFF.420	CUFF.420.2	21	1.199852	0.435592	1.964112	4.789840	851	CUFF.420.2	768
BnaA01g13020D	BnaA01g13020D	j	CUFF.421	CUFF.421.1	100	8.270668	6.813987	9.727348	34.502222	1302	CUFF.421.1	1119
BnaA01g13040D	BnaA01g13040D	j	CUFF.423	CUFF.423.1	100	25.918413	22.897119	28.939707	107.133161	1071	CUFF.423.1	1236
BnaA01g13060D	BnaA01g13060D	j	CUFF.425	CUFF.425.1	100	2.486585	1.484287	3.488883	10.799560	893	CUFF.425.1	525
BnaA01g13080D	BnaA01g13080D	j	CUFF.427	CUFF.427.1	100	6.343872	5.330330	7.357415	25.650494	2082	CUFF.427.2	1185
BnaA01g13080D	BnaA01g13080D	j	CUFF.427	CUFF.427.2	14	0.901505	0.466648	1.336361	3.645100	2246	CUFF.427.2	1185
BnaA01g13090D	BnaA01g13090D	j	CUFF.431	CUFF.431.1	100	1.397772	0.944313	1.851231	5.609966	1973	CUFF.431.1	1929
BnaA01g13170D	BnaA01g13170D	e	CUFF.439	CUFF.439.1	100	26.934383	24.388555	29.480211	112.352687	1301	CUFF.439.1	1156
BnaA01g13220D	BnaA01g13220D	j	CUFF.443	CUFF.443.1	62	0.558212	0.286908	0.829517	2.293207	3317	CUFF.443.1	3394
BnaA01g13220D	BnaA01g13220D	j	CUFF.443	CUFF.443.2	99	0.897096	0.537179	1.257013	3.685384	3314	CUFF.443.1	3394
BnaA01g13220D	BnaA01g13220D	j	CUFF.443	CUFF.443.3	100	0.902879	0.540515	1.265243	3.709143	3313	CUFF.443.1	3394
BnaA01g13300D	BnaA01g13300D	=	CUFF.445	CUFF.445.1	100	5.283468	3.873260	6.693676	21.196251	914	CUFF.445.1	807
BnaA01g13310D	BnaA01g13310D	=	CUFF.446	CUFF.446.1	100	90.291457	83.232618	97.350295	356.997117	883	CUFF.447.1	1160
BnaA01g13310D	BnaA01g13310D	e	CUFF.447	CUFF.447.1	100	20.719716	18.005086	23.434346	81.922245	1052	CUFF.447.1	1160
BnaA01g13320D	BnaA01g13320D	j	CUFF.448	CUFF.448.1	78	6.934846	5.886626	7.983067	28.596985	2656	CUFF.448.1	2881
BnaA01g13320D	BnaA01g13320D	=	CUFF.448	CUFF.448.2	100	8.834584	7.514647	10.154521	36.430866	2176	CUFF.448.1	2881
BnaA01g13330D	BnaA01g13330D	c	CUFF.449	CUFF.449.1	100	14.099541	11.903620	16.295461	57.685165	1135	CUFF.449.2	1793
BnaA01g13330D	BnaA01g13330D	j	CUFF.449	CUFF.449.2	29	4.093129	3.435802	4.750455	16.746136	3321	CUFF.449.2	1793
BnaA01g13340D	BnaA01g13340D	=	CUFF.449	CUFF.449.3	26	3.726369	2.684002	4.768736	15.245617	1310	CUFF.449.2	1602
BnaA01g18890D	BnaA01g18890D	=	CUFF.450	CUFF.450.1	100	5.513550	3.533274	7.493826	22.564837	593	CUFF.450.1	522
BnaA01g18860D	BnaA01g18860D	=	CUFF.451	CUFF.451.1	100	9.792078	8.450934	11.133222	40.578887	1778	CUFF.451.1	1817
BnaA01g18990D	BnaA01g18990D	=	CUFF.452	CUFF.452.1	100	0.988478	0.534293	1.442662	3.973297	1447	CUFF.452.1	1627
BnaA01g19010D	BnaA01g19010D	j	CUFF.453	CUFF.453.1	100	3.761725	2.473457	5.049993	15.643283	837	CUFF.453.1	868
BnaA01g18880D	BnaA01g18880D	j	CUFF.454	CUFF.454.1	19	2.069077	1.519433	2.618721	8.433000	2426	CUFF.454.1	1369
BnaA01g18880D	BnaA01g18880D	j	CUFF.454	CUFF.454.2	100	10.852808	9.009817	12.695800	44.233123	1388	CUFF.454.1	1369
BnaA01g18880D	BnaA01g18880D	j	CUFF.454	CUFF.454.3	29	3.136051	2.058965	4.213136	12.781698	1388	CUFF.454.1	1369
BnaA01g18880D	BnaA01g18880D	j	CUFF.454	CUFF.454.4	24	2.551575	1.457669	3.645481	10.399530	1178	CUFF.454.1	1369
BnaA01g19000D	BnaA01g19000D	j	CUFF.455	CUFF.455.1	71	2.378306	1.561475	3.195138	9.567295	1642	CUFF.455.2	1065
BnaA01g19000D	BnaA01g19000D	j	CUFF.455	CUFF.455.2	47	1.560659	0.974317	2.147001	6.278117	1818	CUFF.455.2	1065
BnaA01g19000D	BnaA01g19000D	j	CUFF.455	CUFF.455.3	100	3.353897	2.457519	4.250276	13.491838	1764	CUFF.455.2	1065
BnaA01g19130D	BnaA01g19130D	j	CUFF.459	CUFF.459.1	100	10.867609	9.328312	12.406906	45.099705	1584	CUFF.459.1	1449
BnaA01g19130D	BnaA01g19130D	j	CUFF.459	CUFF.459.2	62	6.737053	4.221982	9.252124	27.958230	603	CUFF.459.1	1449
BnaA01g19170D	BnaA01g19170D	j	CUFF.458	CUFF.458.1	100	2.697971	1.978157	3.417786	10.935039	1626	CUFF.458.1	1748
BnaA01g19150D	BnaA01g19150D	j	CUFF.460	CUFF.460.1	38	6.994906	4.390380	9.599431	28.213715	641	CUFF.460.2	799
BnaA01g19150D	BnaA01g19150D	=	CUFF.460	CUFF.460.2	100	18.186073	15.102425	21.269722	73.352912	829	CUFF.460.2	799
BnaA01g19210D	BnaA01g19210D	=	CUFF.464	CUFF.464.1	100	2.640743	1.869662	3.411824	10.224340	1369	CUFF.464.1	1363
BnaA01g19220D	BnaA01g19220D	c	CUFF.465	CUFF.465.1	100	1.174309	0.493750	1.854868	4.796703	878	CUFF.465.1	1356
BnaA01g19260D	BnaA01g19260D	c	CUFF.466	CUFF.466.1	100	0.994814	0.394919	1.594710	4.036572	931	CUFF.466.1	3032
BnaA01g19260D	BnaA01g19260D	c	CUFF.467	CUFF.467.1	100	1.460540	0.964609	1.956472	6.104324	1790	CUFF.467.1	3032
BnaA01g19230D	BnaA01g19230D	j	CUFF.468	CUFF.468.1	52	0.844640	0.292507	1.396773	3.361330	1256	CUFF.468.3	2508
BnaA01g19230D	BnaA01g19230D	j	CUFF.468	CUFF.468.2	31	0.508261	0.208042	0.808481	2.022677	2773	CUFF.468.3	2508
BnaA01g19230D	BnaA01g19230D	=	CUFF.468	CUFF.468.3	100	1.622892	1.160651	2.085133	6.458462	2798	CUFF.468.3	2508
BnaA01g18920D	BnaA01g18920D	e	CUFF.456	CUFF.456.1	100	12.123608	9.526735	14.720482	50.384537	714	CUFF.456.1	792
BnaA01g18920D	BnaA01g18920D	=	CUFF.457	CUFF.457.1	100	40.129261	28.580312	51.678210	166.773309	295	CUFF.456.1	792
BnaA01g18930D	BnaA01g18930D	j	CUFF.461	CUFF.461.1	26	0.949938	0.329607	1.570270	3.893498	1136	CUFF.461.2	2116
BnaA01g18930D	BnaA01g18930D	j	CUFF.461	CUFF.461.2	13	0.467758	0.124742	0.810774	1.917194	2147	CUFF.461.2	2116
BnaA01g18930D	BnaA01g18930D	j	CUFF.461	CUFF.461.3	100	3.603588	2.811532	4.395644	14.769976	1964	CUFF.461.2	2116
BnaA01g18940D	BnaA01g18940D	c	CUFF.462	CUFF.462.1	100	5.109188	3.759322	6.459054	20.560100	962	CUFF.462.1	1333
BnaA01g18950D	BnaA01g18950D	e	CUFF.463	CUFF.463.1	100	1.284554	0.756604	1.812504	5.392679	1413	CUFF.463.1	1002
BnaA01g18960D	BnaA01g18960D	j	CUFF.469	CUFF.469.1	100	3.886025	3.220724	4.551326	16.164021	3031	CUFF.469.1	2029
BnaA01g18970D	BnaA01g18970D	j	CUFF.470	CUFF.470.1	100	3.010272	2.569506	3.451038	12.521306	5559	CUFF.470.1	4683
BnaA01g18970D	BnaA01g18970D	j	CUFF.470	CUFF.470.2	22	0.673556	0.422690	0.924422	2.801673	5506	CUFF.470.1	4683
BnaA01g19280D	BnaA01g19280D	c	CUFF.471	CUFF.471.1	100	4.158835	2.879937	5.437733	16.920662	938	CUFF.471.1	1497
BnaA01g19280D	BnaA01g19280D	j	CUFF.471	CUFF.471.2	29	1.190253	0.302263	2.078243	4.842671	766	CUFF.471.1	1497
BnaA01g17570D	BnaA01g17570D	=	CUFF.472	CUFF.472.1	100	562.569343	536.591966	588.546721	2314.375369	1293	CUFF.472.1	1347
BnaA01g17580D	BnaA01g17580D	=	CUFF.473	CUFF.473.1	100	7.444422	6.507331	8.381512	30.600029	2690	CUFF.473.1	2723
BnaA01g19750D	BnaA01g19750D	j	CUFF.479	CUFF.479.1	100	17.856977	15.595704	20.118250	72.741109	1140	CUFF.479.1	1322
BnaA01g20090D	BnaA01g20090D	j	CUFF.481	CUFF.481.1	100	3.226704	1.613352	4.840056	13.219484	545	CUFF.481.1	460
BnaA01g20080D	BnaA01g20080D	o	CUFF.482	CUFF.482.1	100	1.254302	0.533738	1.974865	5.195461	1270	CUFF.483.1	1435
BnaA01g20080D	BnaA01g20080D	o	CUFF.482	CUFF.482.2	77	0.964424	0.339385	1.589462	3.994752	1283	CUFF.483.1	1435
BnaA01g20080D	BnaA01g20080D	=	CUFF.483	CUFF.483.1	100	2.450844	1.589269	3.312418	10.151675	1415	CUFF.483.1	1435
BnaA01g19790D	BnaA01g19790D	j	CUFF.485	CUFF.485.1	100	5.014585	4.352547	5.676623	20.644421	3506	CUFF.485.1	3736
-	-	u	CUFF.487	CUFF.487.1	100	0.860829	0.419467	1.302192	3.414810	1413	CUFF.487.1	-
BnaA01g20220D	BnaA01g20220D	=	CUFF.490	CUFF.490.1	39	0.824091	0.203053	1.445129	3.376339	1165	CUFF.490.3	1206
BnaA01g20220D	BnaA01g20220D	j	CUFF.490	CUFF.490.2	28	0.585426	0.060620	1.110232	2.398517	1165	CUFF.490.3	1206
BnaA01g20220D	BnaA01g20220D	j	CUFF.490	CUFF.490.3	100	2.119566	1.268772	2.970360	8.683959	1334	CUFF.490.3	1206
BnaA01g20220D	BnaA01g20220D	j	CUFF.490	CUFF.490.4	68	1.444297	0.438385	2.450210	5.917351	943	CUFF.490.3	1206
BnaA01g20230D	BnaA01g20230D	=	CUFF.492	CUFF.492.1	100	39.304990	31.998067	46.611913	162.535687	430	CUFF.492.1	700
BnaA01g20260D	BnaA01g20260D	=	CUFF.494	CUFF.494.1	100	3.627703	2.846998	4.408408	15.021472	1835	CUFF.494.1	1126
BnaA01g19810D	BnaA01g19810D	j	CUFF.497	CUFF.497.1	52	1.201530	0.774202	1.628857	4.928364	3119	CUFF.498.1	3037
BnaA01g19810D	BnaA01g19810D	j	CUFF.497	CUFF.497.2	100	2.295065	1.749282	2.840848	9.413763	3180	CUFF.498.1	3037
BnaA01g19810D	BnaA01g19810D	e	CUFF.498	CUFF.498.1	100	1.044919	0.666898	1.422941	4.285989	3261	CUFF.498.1	3037
BnaA01g19020D	BnaA01g19020D	j	CUFF.474	CUFF.474.1	100	3.305742	2.538437	4.073048	13.516216	1733	CUFF.474.1	1551
BnaA01g19040D	BnaA01g19040D	e	CUFF.475	CUFF.475.1	100	17.154621	13.501294	20.807948	71.139131	625	CUFF.476.1	1028
BnaA01g19040D	BnaA01g19040D	=	CUFF.476	CUFF.476.1	100	77.457524	71.101717	83.813331	321.211474	906	CUFF.476.1	1028
BnaA01g19090D	BnaA01g19090D	j	CUFF.477	CUFF.477.1	100	2.339088	1.600242	3.077933	9.828403	1367	CUFF.477.1	1439
BnaA01g19120D	BnaA01g19120D	o	CUFF.493	CUFF.493.1	100	5.040077	3.315954	6.764200	20.538490	671	CUFF.493.1	1245
BnaA01g19120D	BnaA01g19120D	c	CUFF.496	CUFF.496.1	100	8.794070	5.413923	12.174218	37.352324	434	CUFF.496.1	1245
-	-	u	CUFF.499	CUFF.499.1	100	12.762408	6.812670	18.712145	51.588148	310	CUFF.499.1	-
BnaA01g20330D	BnaA01g20330D	x	CUFF.501	CUFF.501.1	100	10.654356	6.705671	14.603041	43.327546	412	CUFF.501.1	522
BnaA01g20360D	BnaA01g20360D	j	CUFF.503	CUFF.503.1	31	0.600830	0.150942	1.050719	2.517362	1647	CUFF.503.2	1886
BnaA01g20360D	BnaA01g20360D	j	CUFF.503	CUFF.503.2	100	1.939311	1.318707	2.559914	8.125337	1847	CUFF.503.2	1886
BnaA01g20370D	BnaA01g20370D	j	CUFF.505	CUFF.505.1	100	4.971825	3.749846	6.193803	19.999296	1122	CUFF.505.1	1197
-	-	u	CUFF.507	CUFF.507.1	100	3.770733	2.084410	5.457057	15.812603	567	CUFF.507.1	-
-	-	u	CUFF.508	CUFF.508.1	100	0.843663	0.454946	1.232379	3.349059	1931	CUFF.508.1	-
-	-	u	CUFF.509	CUFF.509.1	100	0.735677	0.183651	1.287704	2.920393	1119	CUFF.508.1	-
BnaA01g20280D	BnaA01g20280D	=	CUFF.500	CUFF.500.1	100	4.547961	3.601712	5.494209	19.077007	1601	CUFF.500.1	1458
BnaA01g20320D	BnaA01g20320D	j	CUFF.506	CUFF.506.1	100	3.803022	2.332669	5.273376	14.649939	703	CUFF.506.1	1401
-	-	u	CUFF.510	CUFF.510.1	100	2.384340	1.674111	3.094568	9.872696	1478	CUFF.510.1	-
BnaA01g20390D	BnaA01g20390D	=	CUFF.515	CUFF.515.1	100	16.017379	13.535875	18.498883	65.835201	899	CUFF.515.1	1047
BnaA01g20420D	BnaA01g20420D	=	CUFF.516	CUFF.516.1	100	2.102920	1.519281	2.686559	8.751811	1795	CUFF.516.1	1695
BnaA01g20430D	BnaA01g20430D	=	CUFF.518	CUFF.518.1	100	24.320808	18.976718	29.664899	102.720280	448	CUFF.518.1	210
BnaA01g20380D	BnaA01g20380D	e	CUFF.520	CUFF.520.1	100	22.004360	20.071522	23.937197	90.248789	2181	CUFF.520.1	1704
-	-	u	CUFF.521	CUFF.521.1	39	12.685892	9.072643	16.299140	51.945136	676	CUFF.521.2	-
-	-	u	CUFF.521	CUFF.521.2	100	32.657504	28.418049	36.896958	133.723232	859	CUFF.521.2	-
BnaA01g20440D	BnaA01g20440D	=	CUFF.523	CUFF.523.1	100	1.503219	0.792209	2.214230	6.080746	1031	CUFF.523.1	1035
BnaA01g20450D	BnaA01g20450D	=	CUFF.525	CUFF.525.1	100	7.215602	5.813935	8.617270	29.384805	1165	CUFF.525.1	1083
BnaA01g18270D	BnaA01g18270D	=	CUFF.478	CUFF.478.1	100	9.884351	6.991834	12.776869	39.360333	532	CUFF.478.1	1810
BnaA01g18280D	BnaA01g18280D	j	CUFF.480	CUFF.480.1	100	1.625294	1.071545	2.179043	6.803545	1894	CUFF.480.1	1848
BnaA01g18280D	BnaA01g18280D	j	CUFF.480	CUFF.480.2	29	0.466447	0.123301	0.809592	1.952564	1894	CUFF.480.1	1848
BnaA01g18320D	BnaA01g18320D	j	CUFF.484	CUFF.484.1	81	1.850797	1.214449	2.487145	7.526448	1768	CUFF.484.2	1884
BnaA01g18320D	BnaA01g18320D	j	CUFF.484	CUFF.484.2	100	2.296760	1.720159	2.873362	9.340002	2721	CUFF.484.2	1884
BnaA01g18320D	BnaA01g18320D	j	CUFF.484	CUFF.484.3	45	1.040907	0.591669	1.490144	4.232950	2423	CUFF.484.2	1884
BnaA01g18340D	BnaA01g18340D	e	CUFF.486	CUFF.486.1	100	0.520998	0.298844	0.743153	2.126751	2901	CUFF.486.1	3379
BnaA01g18340D	BnaA01g18340D	j	CUFF.488	CUFF.488.1	100	26.443169	19.707810	33.178528	113.333357	382	CUFF.489.1	3379
BnaA01g18340D	BnaA01g18340D	e	CUFF.489	CUFF.489.1	100	5.479297	3.847555	7.111038	23.483837	789	CUFF.489.1	3379
BnaA01g18350D	BnaA01g18350D	=	CUFF.491	CUFF.491.1	100	8.051591	6.041401	10.061781	33.482256	762	CUFF.491.1	686
BnaA01g18360D	BnaA01g18360D	c	CUFF.495	CUFF.495.1	75	4.566554	2.878686	6.254423	18.451355	751	CUFF.495.2	2976
BnaA01g18360D	BnaA01g18360D	j	CUFF.495	CUFF.495.2	100	6.114776	5.196128	7.033424	24.707010	2346	CUFF.495.2	2976
BnaA01g18380D	BnaA01g18380D	=	CUFF.502	CUFF.502.1	100	8.762027	6.846672	10.677382	35.800574	946	CUFF.502.1	970
BnaA01g18380D	BnaA01g18380D	j	CUFF.502	CUFF.502.2	22	1.950989	0.902205	2.999773	7.971503	946	CUFF.502.1	970
BnaA01g18390D	BnaA01g18390D	=	CUFF.504	CUFF.504.1	100	13.433825	11.049725	15.817925	54.662541	832	CUFF.504.1	748
BnaA01g18410D	BnaA01g18410D	=	CUFF.512	CUFF.512.1	100	6.383058	5.017238	7.748878	25.370340	1153	CUFF.512.1	1360
BnaA01g18430D	BnaA01g18430D	j	CUFF.524	CUFF.524.1	45	5.204670	3.703205	6.706135	21.564435	1190	CUFF.524.1	1269
BnaA01g18430D	BnaA01g18430D	j	CUFF.524	CUFF.524.2	100	11.678580	9.647013	13.710147	48.387694	1188	CUFF.524.1	1269
BnaA01g18460D	BnaA01g18460D	=	CUFF.527	CUFF.527.1	100	3.823806	2.427549	5.220062	15.595371	728	CUFF.527.1	981
BnaA01g18470D	BnaA01g18470D	=	CUFF.528	CUFF.528.1	100	0.980644	0.436681	1.524607	4.146276	1070	CUFF.528.1	1176
BnaA01g18480D	BnaA01g18480D	j	CUFF.529	CUFF.529.1	41	2.268008	1.737673	2.798343	9.405642	2897	CUFF.529.1	2968
BnaA01g18480D	BnaA01g18480D	c	CUFF.529	CUFF.529.2	100	5.484634	2.764120	8.205148	22.745289	440	CUFF.529.1	2968
BnaA01g18480D	BnaA01g18480D	j	CUFF.529	CUFF.529.3	16	0.857677	0.481501	1.233853	3.556866	2897	CUFF.529.1	2968
BnaA01g18480D	BnaA01g18480D	j	CUFF.529	CUFF.529.4	10	0.575611	0.246566	0.904656	2.387111	2897	CUFF.529.1	2968
-	-	u	CUFF.531	CUFF.531.1	100	26.786696	21.523314	32.050079	112.175589	494	CUFF.531.1	-
BnaA01g20890D	BnaA01g20890D	=	CUFF.533	CUFF.533.1	100	4.089200	3.164860	5.013539	16.839089	1515	CUFF.533.1	1523
BnaA01g20850D	BnaA01g20850D	j	CUFF.532	CUFF.532.1	21	0.943586	0.295011	1.592162	3.884922	1256	CUFF.532.4	2278
BnaA01g20850D	BnaA01g20850D	j	CUFF.532	CUFF.532.2	18	0.797228	0.240267	1.354190	3.282338	1344	CUFF.532.4	2278
BnaA01g20850D	BnaA01g20850D	j	CUFF.532	CUFF.532.3	100	4.542642	3.371491	5.713792	18.702905	1359	CUFF.532.4	2278
BnaA01g20850D	BnaA01g20850D	o	CUFF.532	CUFF.532.4	16	0.747093	0.159688	1.334498	3.075922	1391	CUFF.532.4	2278
BnaA01g20860D	BnaA01g20860D	e	CUFF.534	CUFF.534.1	100	5.280944	2.976151	7.585736	22.504121	482	CUFF.534.1	846
BnaA01g20800D	BnaA01g20800D	j	CUFF.535	CUFF.535.1	37	1.998774	1.366751	2.630797	8.209435	2293	CUFF.535.1	2048
BnaA01g20800D	BnaA01g20800D	=	CUFF.535	CUFF.535.2	100	5.345382	4.388691	6.302073	21.954743	2183	CUFF.535.1	2048
BnaA01g20900D	BnaA01g20900D	j	CUFF.536	CUFF.536.1	100	7.565483	4.492127	10.638840	31.699967	571	CUFF.536.2	1210
BnaA01g20900D	BnaA01g20900D	j	CUFF.536	CUFF.536.2	52	3.937912	2.432069	5.443755	16.500161	849	CUFF.536.2	1210
BnaA01g20900D	BnaA01g20900D	=	CUFF.536	CUFF.536.3	64	4.867055	3.084792	6.649319	20.393343	817	CUFF.536.2	1210
BnaA01g20900D	BnaA01g20900D	j	CUFF.536	CUFF.536.4	36	2.724284	1.352100	4.096468	11.414964	822	CUFF.536.2	1210
BnaA01g20960D	BnaA01g20960D	=	CUFF.537	CUFF.537.1	100	1.704432	1.121375	2.287489	6.814252	1530	CUFF.537.1	1139
BnaA01g20980D	BnaA01g20980D	=	CUFF.539	CUFF.539.1	100	2.153867	1.536276	2.771459	8.608625	1670	CUFF.539.1	1332
BnaA01g20950D	BnaA01g20950D	=	CUFF.540	CUFF.540.1	100	68.167043	62.749972	73.584114	285.943477	826	CUFF.540.1	701
BnaA01g21030D	BnaA01g21030D	o	CUFF.542	CUFF.542.1	100	2.019664	0.898827	3.140501	8.116583	824	CUFF.543.1	669
BnaA01g21030D	BnaA01g21030D	=	CUFF.543	CUFF.543.1	100	1.695677	0.797635	2.593719	6.814552	956	CUFF.543.1	669
BnaA01g20970D	BnaA01g20970D	=	CUFF.546	CUFF.546.1	100	40.553762	37.758985	43.348539	166.323785	1567	CUFF.546.1	1538
BnaA01g21060D	BnaA01g21060D	=	CUFF.545	CUFF.545.1	100	0.981842	0.489655	1.474029	4.220547	1630	CUFF.545.1	1451
BnaA01g21060D	BnaA01g21060D	j	CUFF.545	CUFF.545.2	66	0.644952	0.210721	1.079182	2.772390	1534	CUFF.545.1	1451
BnaA01g21090D	BnaA01g21090D	e	CUFF.547	CUFF.547.1	100	1.894737	1.086818	2.702655	7.543671	966	CUFF.547.1	537
BnaA01g21120D	BnaA01g21120D	=	CUFF.548	CUFF.548.1	100	2.180008	1.122549	3.237467	9.031158	725	CUFF.548.1	1335
BnaA01g21120D	BnaA01g21120D	c	CUFF.549	CUFF.549.1	100	3.698481	1.646933	5.750029	15.489062	452	CUFF.549.1	1335
-	-	u	CUFF.511	CUFF.511.1	45	1.842483	0.935794	2.749172	7.649706	1017	CUFF.511.1	-
-	-	u	CUFF.511	CUFF.511.2	21	0.880391	0.163049	1.597734	3.655250	937	CUFF.511.1	-
-	-	u	CUFF.511	CUFF.511.3	100	4.120556	2.759218	5.481895	17.107914	927	CUFF.511.1	-
-	-	u	CUFF.513	CUFF.513.1	100	2.873898	2.001381	3.746414	11.746338	1418	CUFF.513.1	-
-	-	u	CUFF.514	CUFF.514.1	100	1.051944	0.299672	1.804216	4.299558	1089	CUFF.513.1	-
BnaA01g19860D	BnaA01g19860D	c	CUFF.517	CUFF.517.1	100	13.516830	9.666337	17.367322	52.445740	524	CUFF.519.1	763
BnaA01g19860D	BnaA01g19860D	j	CUFF.517	CUFF.517.2	20	2.769043	0.446184	5.091902	10.743978	480	CUFF.519.1	763
BnaA01g19860D	BnaA01g19860D	e	CUFF.519	CUFF.519.1	100	1.753294	0.975660	2.530927	6.802836	1061	CUFF.519.1	763
BnaA01g19870D	BnaA01g19870D	=	CUFF.522	CUFF.522.1	100	3.126119	2.427905	3.824334	12.994950	1890	CUFF.522.1	1987
-	-	u	CUFF.526	CUFF.526.1	100	0.936867	0.482420	1.391314	3.771856	1379	CUFF.526.1	-
BnaA01g19880D	BnaA01g19880D	j	CUFF.530	CUFF.530.1	100	3.705936	2.397658	5.014214	15.571832	939	CUFF.530.2	1214
BnaA01g19880D	BnaA01g19880D	j	CUFF.530	CUFF.530.2	25	0.920582	0.175639	1.665524	3.868158	991	CUFF.530.2	1214
BnaA01g19970D	BnaA01g19970D	j	CUFF.538	CUFF.538.1	26	0.825836	0.424448	1.227224	3.416237	2675	CUFF.538.2	2056
BnaA01g19970D	BnaA01g19970D	=	CUFF.538	CUFF.538.2	100	3.145468	2.507317	3.783619	13.011868	2722	CUFF.538.2	2056
BnaA01g20040D	BnaA01g20040D	c	CUFF.541	CUFF.541.1	100	1.302282	0.770801	1.833763	5.189306	1649	CUFF.541.1	3343
BnaA01g20040D	BnaA01g20040D	o	CUFF.544	CUFF.544.1	100	1.561246	0.327994	2.794498	6.221218	629	CUFF.541.1	3343
BnaA01g20060D	BnaA01g20060D	=	CUFF.550	CUFF.550.1	100	1.726195	1.249176	2.203214	7.183424	2191	CUFF.550.1	2300
BnaA01g21140D	BnaA01g21140D	e	CUFF.551	CUFF.551.1	100	13.508254	11.981889	15.034619	55.500258	1713	CUFF.551.1	1616
BnaA01g21040D	BnaA01g21040D	j	CUFF.552	CUFF.552.1	100	4.593662	3.245949	5.941374	18.050004	1112	CUFF.552.2	1284
BnaA01g21040D	BnaA01g21040D	j	CUFF.552	CUFF.552.2	42	1.928406	1.071812	2.785000	7.577340	1211	CUFF.552.2	1284
BnaA01g21040D	BnaA01g21040D	j	CUFF.552	CUFF.552.3	68	3.101107	1.982232	4.219983	12.185269	1204	CUFF.552.2	1284
BnaA01g21070D	BnaA01g21070D	j	CUFF.553	CUFF.553.1	24	0.930196	0.471210	1.389182	3.817096	2193	CUFF.553.1	2122
BnaA01g21070D	BnaA01g21070D	j	CUFF.553	CUFF.553.2	25	0.974154	0.491532	1.456777	3.997482	2193	CUFF.553.1	2122
BnaA01g21070D	BnaA01g21070D	=	CUFF.553	CUFF.553.3	100	3.882799	3.065402	4.700196	15.933221	2176	CUFF.553.1	2122
BnaA01g21220D	BnaA01g21220D	=	CUFF.554	CUFF.554.1	100	2.190207	1.517316	2.863098	8.418559	1473	CUFF.554.1	1215
BnaA01g21180D	BnaA01g21180D	=	CUFF.555	CUFF.555.1	100	64.045737	60.475303	67.616170	262.568102	1518	CUFF.555.1	1429
BnaA01g21280D	BnaA01g21280D	j	CUFF.556	CUFF.556.1	80	0.771516	0.362571	1.180461	3.175442	2002	CUFF.556.2	1902
BnaA01g21280D	BnaA01g21280D	j	CUFF.556	CUFF.556.2	37	0.358916	0.092496	0.625336	1.477245	2148	CUFF.556.2	1902
BnaA01g21280D	BnaA01g21280D	j	CUFF.556	CUFF.556.3	44	0.425093	0.101167	0.749019	1.749618	1989	CUFF.556.2	1902
BnaA01g21280D	BnaA01g21280D	j	CUFF.556	CUFF.556.4	100	0.962865	0.504680	1.421049	3.963005	2116	CUFF.556.2	1902
BnaA01g21230D	BnaA01g21230D	j	CUFF.557	CUFF.557.1	100	94.537759	86.776073	102.299446	395.277342	774	CUFF.557.1	1114
BnaA01g21250D	BnaA01g21250D	j	CUFF.558	CUFF.558.1	17	0.234243	0.079437	0.389049	0.970943	5107	CUFF.558.1	9408
BnaA01g21250D	BnaA01g21250D	j	CUFF.558	CUFF.558.2	100	1.386401	1.090750	1.682051	5.746675	5107	CUFF.558.1	9408
BnaA01g21390D	BnaA01g21390D	=	CUFF.559	CUFF.559.1	100	0.998855	0.464944	1.532765	4.116902	1118	CUFF.559.1	1049
BnaA01g21380D	BnaA01g21380D	=	CUFF.560	CUFF.560.1	100	5.934702	4.467098	7.402305	24.632375	951	CUFF.560.1	1136
BnaA01g21410D	BnaA01g21410D	p	CUFF.561	CUFF.561.1	100	12.460491	9.789461	15.131521	52.646635	703	CUFF.561.1	917
BnaA01g21410D	BnaA01g21410D	c	CUFF.562	CUFF.562.1	100	28.276227	24.490899	32.061555	116.666527	744	CUFF.562.1	917
BnaA01g21340D	BnaA01g21340D	j	CUFF.563	CUFF.563.1	100	26.879565	21.784268	31.974861	111.306648	513	CUFF.563.1	824
BnaA01g21440D	BnaA01g21440D	=	CUFF.564	CUFF.564.1	100	16.729200	14.764731	18.693668	69.173821	1511	CUFF.564.1	1649
-	-	u	CUFF.565	CUFF.565.1	100	7.316074	1.785642	12.846507	30.356663	269	CUFF.565.1	-
-	-	u	CUFF.566	CUFF.566.1	100	7.558061	6.251414	8.864707	30.888385	1352	CUFF.566.1	-
BnaA01g21250D	BnaA01g21250D	j	CUFF.567	CUFF.567.1	100	4.645390	4.067729	5.223051	19.139651	4273	CUFF.567.1	9408
-	-	u	CUFF.569	CUFF.569.1	88	2.024262	0.907730	3.140795	8.347995	959	CUFF.570.1	-
-	-	u	CUFF.569	CUFF.569.2	100	2.305205	0.851201	3.759209	9.506595	634	CUFF.570.1	-
-	-	u	CUFF.570	CUFF.570.1	100	4.016879	2.732119	5.301639	16.565484	1067	CUFF.570.1	-
BnaA01g21520D	BnaA01g21520D	j	CUFF.571	CUFF.571.1	70	5.369331	3.019980	7.718682	21.909603	629	CUFF.571.2	861
BnaA01g21520D	BnaA01g21520D	=	CUFF.571	CUFF.571.2	100	7.670412	5.844120	9.496704	31.299184	976	CUFF.571.2	861
BnaA01g21450D	BnaA01g21450D	c	CUFF.568	CUFF.568.1	100	3.167150	2.249228	4.085073	13.195373	1200	CUFF.568.1	3864
BnaA01g21450D	BnaA01g21450D	c	CUFF.572	CUFF.572.1	100	3.672107	2.854856	4.489359	15.107091	1825	CUFF.572.2	3864
BnaA01g21450D	BnaA01g21450D	j	CUFF.572	CUFF.572.2	12	0.450631	0.116406	0.784857	1.853902	1979	CUFF.572.2	3864
BnaA01g21620D	BnaA01g21620D	j	CUFF.574	CUFF.574.1	100	2.576710	1.620276	3.533144	10.595893	968	CUFF.574.1	1180
BnaA01g21580D	BnaA01g21580D	j	CUFF.575	CUFF.575.1	20	0.487339	0.064104	0.910574	1.929157	1534	CUFF.575.2	1572
BnaA01g21580D	BnaA01g21580D	j	CUFF.575	CUFF.575.2	100	2.402430	1.665541	3.139318	9.510147	1586	CUFF.575.2	1572
-	-	u	CUFF.576	CUFF.576.1	100	1.928778	1.433736	2.423821	7.702391	2317	CUFF.576.1	-
BnaA01g21650D	BnaA01g21650D	c	CUFF.578	CUFF.578.1	100	1.206283	0.697247	1.715318	5.059895	1562	CUFF.578.1	1973
BnaA01g21650D	BnaA01g21650D	x	CUFF.579	CUFF.579.1	100	2.204125	0.746802	3.661448	9.245465	536	CUFF.579.1	1973
BnaA01g21630D	BnaA01g21630D	e	CUFF.580	CUFF.580.1	100	3.618535	2.580970	4.656100	15.024649	1088	CUFF.580.1	3408
BnaA01g21630D	BnaA01g21630D	o	CUFF.581	CUFF.581.1	100	1.143149	0.811465	1.474832	4.739801	2886	CUFF.581.1	3408
BnaA01g21680D	BnaA01g21680D	j	CUFF.584	CUFF.584.1	79	3.220570	1.725956	4.715184	13.112612	814	CUFF.584.4	378
BnaA01g21680D	BnaA01g21680D	j	CUFF.584	CUFF.584.2	65	2.661649	1.527576	3.795723	10.836955	1059	CUFF.584.4	378
BnaA01g21680D	BnaA01g21680D	o	CUFF.584	CUFF.584.3	81	3.336649	2.144398	4.528900	13.585230	959	CUFF.584.4	378
BnaA01g21680D	BnaA01g21680D	j	CUFF.584	CUFF.584.4	100	4.100938	2.829849	5.372027	16.697047	1149	CUFF.584.4	378
BnaA01g21850D	BnaA01g21850D	j	CUFF.585	CUFF.585.1	96	0.484586	0.136706	0.832466	1.983027	1816	CUFF.585.1	2371
BnaA01g21850D	BnaA01g21850D	j	CUFF.585	CUFF.585.2	100	0.503370	0.164531	0.842210	2.059896	1815	CUFF.585.1	2371
BnaA01g21860D	BnaA01g21860D	=	CUFF.587	CUFF.587.1	100	22.144880	19.182244	25.107516	91.749958	895	CUFF.587.1	1128
BnaA01g21880D	BnaA01g21880D	j	CUFF.588	CUFF.588.1	100	3.360344	1.859258	4.861431	13.853867	627	CUFF.588.1	1486
-	-	u	CUFF.586	CUFF.586.1	100	2.034663	1.126951	2.942374	8.293923	900	CUFF.586.1	-
-	-	u	CUFF.589	CUFF.589.1	100	3.823394	2.763024	4.883765	15.482119	1100	CUFF.589.1	-
BnaA01g21690D	BnaA01g21690D	e	CUFF.593	CUFF.593.1	100	1.582563	0.919618	2.245508	6.448761	1816	CUFF.594.3	5358
BnaA01g21690D	BnaA01g21690D	j	CUFF.594	CUFF.594.1	75	0.641863	0.388609	0.895118	2.615518	4412	CUFF.594.3	5358
BnaA01g21690D	BnaA01g21690D	j	CUFF.594	CUFF.594.2	64	0.546607	0.323556	0.769659	2.227362	5301	CUFF.594.3	5358
BnaA01g21690D	BnaA01g21690D	j	CUFF.594	CUFF.594.3	90	0.765245	0.523456	1.007033	3.118284	5640	CUFF.594.3	5358
BnaA01g21690D	BnaA01g21690D	j	CUFF.594	CUFF.594.4	100	0.850194	0.574178	1.126209	3.464441	5640	CUFF.594.3	5358
BnaA01g21720D	BnaA01g21720D	j	CUFF.591	CUFF.591.1	100	15.773709	13.045078	18.502339	66.149392	969	CUFF.591.3	1144
BnaA01g21720D	BnaA01g21720D	j	CUFF.591	CUFF.591.2	55	8.673212	6.674108	10.672317	36.372405	1059	CUFF.591.3	1144
BnaA01g21720D	BnaA01g21720D	j	CUFF.591	CUFF.591.3	17	2.727376	1.569522	3.885229	11.437655	1139	CUFF.591.3	1144
BnaA01g21730D	BnaA01g21730D	=	CUFF.592	CUFF.592.1	100	2.469147	1.766152	3.172143	10.181105	1512	CUFF.592.1	1254
BnaA01g21870D	BnaA01g21870D	j	CUFF.596	CUFF.596.1	25	1.610047	0.957099	2.262995	6.653772	1705	CUFF.596.1	1591
BnaA01g21870D	BnaA01g21870D	j	CUFF.596	CUFF.596.2	100	6.334775	5.100060	7.569490	26.179451	1519	CUFF.596.1	1591
BnaA01g22010D	BnaA01g22010D	=	CUFF.597	CUFF.597.1	100	9.597661	5.970645	13.224678	38.591826	416	CUFF.597.1	288
BnaA01g21990D	BnaA01g21990D	j	CUFF.599	CUFF.599.1	100	1.842124	0.934749	2.749500	7.479167	1068	CUFF.599.2	1137
BnaA01g21990D	BnaA01g21990D	j	CUFF.599	CUFF.599.2	42	0.774078	0.331856	1.216300	3.142817	1603	CUFF.599.2	1137
BnaA01g21990D	BnaA01g21990D	j	CUFF.599	CUFF.599.3	67	1.236184	0.459456	2.012912	5.019001	1068	CUFF.599.2	1137
BnaA01g22030D	BnaA01g22030D	j	CUFF.603	CUFF.603.1	100	3.319251	2.719808	3.918694	13.494710	4022	CUFF.603.1	3641
BnaA01g22030D	BnaA01g22030D	j	CUFF.603	CUFF.603.2	22	0.729003	0.429727	1.028279	2.963826	3878	CUFF.603.1	3641
BnaA01g22030D	BnaA01g22030D	j	CUFF.603	CUFF.603.3	76	2.516806	1.981064	3.052549	10.232300	4022	CUFF.603.1	3641
BnaA01g21980D	BnaA01g21980D	j	CUFF.604	CUFF.604.1	77	3.106747	2.266296	3.947197	12.870523	2034	CUFF.604.2	3999
BnaA01g21980D	BnaA01g21980D	j	CUFF.604	CUFF.604.2	100	4.018678	3.337163	4.700192	16.648442	3194	CUFF.604.2	3999
-	-	u	CUFF.605	CUFF.605.1	100	4.562004	2.326555	6.797453	18.838946	480	CUFF.605.1	-
BnaA01g21890D	BnaA01g21890D	j	CUFF.607	CUFF.607.1	49	4.641595	3.693016	5.590175	19.080144	2458	CUFF.607.2	2895
BnaA01g21890D	BnaA01g21890D	j	CUFF.607	CUFF.607.2	100	9.448971	8.249985	10.647957	38.841757	2627	CUFF.607.2	2895
BnaA01g22220D	BnaA01g22220D	j	CUFF.609	CUFF.609.1	23	0.885410	0.531714	1.239107	3.634181	2903	CUFF.609.1	3018
BnaA01g22220D	BnaA01g22220D	j	CUFF.609	CUFF.609.2	15	0.562920	0.183669	0.942170	2.310513	1865	CUFF.609.1	3018
BnaA01g22220D	BnaA01g22220D	j	CUFF.609	CUFF.609.3	28	1.081357	0.466318	1.696396	4.438446	1532	CUFF.609.1	3018
BnaA01g22220D	BnaA01g22220D	c	CUFF.609	CUFF.609.4	100	3.834103	2.069364	5.598843	15.737135	611	CUFF.609.1	3018
BnaA01g22240D	BnaA01g22240D	=	CUFF.610	CUFF.610.1	100	0.763975	0.412945	1.115006	3.008537	1804	CUFF.610.1	2025
BnaA01g22200D	BnaA01g22200D	j	CUFF.611	CUFF.611.1	100	10.695299	9.531274	11.859324	44.389391	2960	CUFF.611.1	3043
BnaA01g22200D	BnaA01g22200D	j	CUFF.611	CUFF.611.2	17	1.858495	1.271981	2.445008	7.713431	2898	CUFF.611.1	3043
BnaA01g22310D	BnaA01g22310D	j	CUFF.614	CUFF.614.1	100	6.731715	5.408984	8.054446	26.627241	1279	CUFF.614.1	2023
BnaA01g22340D	BnaA01g22340D	j	CUFF.615	CUFF.615.1	100	2.808873	2.197023	3.420724	11.640242	2156	CUFF.615.1	1905
BnaA01g22360D	BnaA01g22360D	j	CUFF.616	CUFF.616.1	58	1.373076	0.728297	2.017855	5.637906	1738	CUFF.616.1	1725
BnaA01g22360D	BnaA01g22360D	j	CUFF.616	CUFF.616.2	23	0.550530	0.123018	0.978041	2.260496	1619	CUFF.616.1	1725
BnaA01g22360D	BnaA01g22360D	j	CUFF.616	CUFF.616.3	100	2.368902	1.572545	3.165258	9.726804	1625	CUFF.616.1	1725
BnaA01g22360D	BnaA01g22360D	i	CUFF.617	CUFF.617.1	100	16.562433	1.748543	31.376323	71.110904	203	CUFF.617.1	1725
BnaA01g22260D	BnaA01g22260D	j	CUFF.618	CUFF.618.1	91	5.997120	4.995380	6.998861	24.194512	2867	CUFF.618.2	2085
BnaA01g22260D	BnaA01g22260D	j	CUFF.618	CUFF.618.2	100	6.606539	5.712527	7.500551	26.653123	3593	CUFF.618.2	2085
BnaA01g22260D	BnaA01g22260D	j	CUFF.618	CUFF.618.3	31	2.020286	1.481364	2.559209	8.150552	3335	CUFF.618.2	2085
BnaA01g22230D	BnaA01g22230D	j	CUFF.620	CUFF.620.1	100	42.793398	39.328116	46.258680	175.361834	1474	CUFF.620.1	1952
BnaA01g22770D	BnaA01g22770D	=	CUFF.621	CUFF.621.1	100	15.292505	13.068250	17.516760	63.846829	1036	CUFF.621.1	1165
BnaA01g22420D	BnaA01g22420D	j	CUFF.619	CUFF.619.1	100	2.568447	1.658177	3.478717	11.043552	1077	CUFF.619.1	852
BnaA01g22430D	BnaA01g22430D	j	CUFF.622	CUFF.622.1	100	1.101274	0.742313	1.460234	4.519868	2413	CUFF.622.1	2127
BnaA01g22800D	BnaA01g22800D	c	CUFF.624	CUFF.624.1	100	5.741874	4.050938	7.432809	22.430481	766	CUFF.624.1	2091
BnaA01g22910D	BnaA01g22910D	=	CUFF.627	CUFF.627.1	100	8.320888	7.043796	9.597981	33.946498	1550	CUFF.627.1	1536
BnaA01g22920D	BnaA01g22920D	c	CUFF.628	CUFF.628.1	100	1.099108	0.657791	1.540424	4.042886	1756	CUFF.628.1	1938
-	-	u	CUFF.629	CUFF.629.1	100	2.138404	0.714777	3.562031	9.143572	512	CUFF.629.1	-
BnaA01g22940D	BnaA01g22940D	e	CUFF.630	CUFF.630.1	100	1.252608	0.599822	1.905394	5.538671	989	CUFF.630.1	1110
BnaA01g22930D	BnaA01g22930D	=	CUFF.632	CUFF.632.1	100	2.967493	2.189454	3.745532	12.176108	1542	CUFF.632.1	1889
BnaA01g22950D	BnaA01g22950D	e	CUFF.633	CUFF.633.1	100	1.296338	0.730570	1.862106	5.266344	1256	CUFF.633.1	1501
BnaA01g22960D	BnaA01g22960D	=	CUFF.634	CUFF.634.1	100	1.671571	1.150025	2.193117	6.887614	1858	CUFF.634.1	1579
BnaA01g22970D	BnaA01g22970D	j	CUFF.636	CUFF.636.1	100	1.306200	0.462803	2.149597	5.414663	716	CUFF.636.1	3365
BnaA01g23010D	BnaA01g23010D	j	CUFF.642	CUFF.642.1	30	1.138183	0.462766	1.813600	4.462934	1149	CUFF.642.1	1359
BnaA01g23010D	BnaA01g23010D	=	CUFF.642	CUFF.642.2	100	3.799519	2.633467	4.965571	14.898312	1072	CUFF.642.1	1359
BnaA01g23070D	BnaA01g23070D	c	CUFF.643	CUFF.643.1	100	0.950625	0.336818	1.564432	4.212915	897	CUFF.643.1	2404
BnaA01g22040D	BnaA01g22040D	j	CUFF.623	CUFF.623.1	75	20.210159	17.912637	22.507681	80.389404	1564	CUFF.623.1	1518
BnaA01g22040D	BnaA01g22040D	=	CUFF.623	CUFF.623.2	100	26.852227	23.382972	30.321482	106.809380	1017	CUFF.623.1	1518
BnaA01g22050D	BnaA01g22050D	=	CUFF.625	CUFF.625.1	100	2.302065	1.803625	2.800505	9.451819	2607	CUFF.625.1	2430
-	-	u	CUFF.631	CUFF.631.1	100	17.642918	6.614312	28.671524	37.899387	239	CUFF.631.1	-
BnaA01g22110D	BnaA01g22110D	=	CUFF.635	CUFF.635.1	100	1.510760	0.641107	2.380414	6.531090	776	CUFF.635.1	961
-	-	u	CUFF.644	CUFF.644.1	100	2.480374	1.104510	3.856238	10.327313	563	CUFF.644.1	-
BnaA01g23050D	BnaA01g23050D	c	CUFF.647	CUFF.647.1	100	4.894044	3.750368	6.037720	19.985670	1233	CUFF.647.1	1507
BnaA01g23090D	BnaA01g23090D	j	CUFF.646	CUFF.646.1	100	1.385935	0.707802	2.064068	5.689795	1053	CUFF.646.1	2862
BnaA01g23120D	BnaA01g23120D	c	CUFF.648	CUFF.648.1	100	1.160357	0.490961	1.829753	4.232926	913	CUFF.648.1	1324
BnaA01g23130D	BnaA01g23130D	j	CUFF.651	CUFF.651.1	81	1.678063	0.409801	2.946325	6.815450	643	CUFF.651.2	1642
BnaA01g23130D	BnaA01g23130D	j	CUFF.651	CUFF.651.2	100	2.069342	0.892118	3.246566	8.404629	749	CUFF.651.2	1642
BnaA01g23140D	BnaA01g23140D	j	CUFF.652	CUFF.652.1	100	11.924537	8.817021	15.032053	49.762383	555	CUFF.652.1	650
BnaA01g23160D	BnaA01g23160D	=	CUFF.655	CUFF.655.1	100	21.535193	18.224169	24.846216	87.998846	734	CUFF.655.1	896
BnaA01g23170D	BnaA01g23170D	j	CUFF.656	CUFF.656.1	100	6.940057	5.648156	8.231959	27.743007	1369	CUFF.656.1	1252
BnaA01g23100D	BnaA01g23100D	j	CUFF.658	CUFF.658.1	43	2.360204	1.599161	3.121247	9.669398	1868	CUFF.658.3	1987
BnaA01g23100D	BnaA01g23100D	j	CUFF.658	CUFF.658.2	100	5.500655	4.448732	6.552579	22.535354	1871	CUFF.658.3	1987
BnaA01g23100D	BnaA01g23100D	j	CUFF.658	CUFF.658.3	43	2.348497	1.685666	3.011327	9.621435	1980	CUFF.658.3	1987
BnaA01g23180D	BnaA01g23180D	c	CUFF.657	CUFF.657.1	100	3.447056	1.780494	5.113619	14.024367	571	CUFF.657.1	2053
BnaA01g23180D	BnaA01g23180D	j	CUFF.660	CUFF.660.1	38	2.057294	1.287282	2.827305	8.253620	1394	CUFF.660.1	2053
BnaA01g23180D	BnaA01g23180D	c	CUFF.660	CUFF.660.2	100	5.385550	3.747837	7.023264	21.606194	895	CUFF.660.1	2053
BnaA01g23180D	BnaA01g23180D	j	CUFF.660	CUFF.660.3	41	2.187480	0.645261	3.729700	8.775914	594	CUFF.660.1	2053
BnaA01g23150D	BnaA01g23150D	j	CUFF.663	CUFF.663.1	100	9.263104	8.002936	10.523272	38.076714	2098	CUFF.663.1	2152
BnaA01g23150D	BnaA01g23150D	j	CUFF.663	CUFF.663.2	23	2.099136	1.283534	2.914738	8.628663	1667	CUFF.663.1	2152
BnaA01g23520D	BnaA01g23520D	=	CUFF.665	CUFF.665.1	100	9.221914	6.839768	11.604059	38.112684	657	CUFF.665.1	785
BnaA01g23540D	BnaA01g23540D	j	CUFF.668	CUFF.668.1	100	9.992016	8.962035	11.021998	41.202208	3126	CUFF.668.1	2572
BnaA01g24140D	BnaA01g24140D	j	CUFF.674	CUFF.674.1	15	1.163124	0.288647	2.037602	4.828004	773	CUFF.674.1	1155
BnaA01g24140D	BnaA01g24140D	j	CUFF.674	CUFF.674.2	100	7.535846	5.369087	9.702605	31.280486	684	CUFF.674.1	1155
BnaA01g18530D	BnaA01g18530D	c	CUFF.573	CUFF.573.1	100	0.771665	0.324454	1.218876	3.261908	1215	CUFF.573.1	1648
BnaA01g18540D	BnaA01g18540D	c	CUFF.577	CUFF.577.1	100	63.452565	59.175196	67.729934	258.599601	1662	CUFF.577.1	2845
BnaA01g18580D	BnaA01g18580D	j	CUFF.582	CUFF.582.1	100	1.369686	0.810565	1.928807	5.731638	1662	CUFF.582.1	2518
BnaA01g18580D	BnaA01g18580D	j	CUFF.582	CUFF.582.2	93	1.275428	0.630248	1.920609	5.337205	1323	CUFF.582.1	2518
BnaA01g18580D	BnaA01g18580D	j	CUFF.583	CUFF.583.1	100	1.876015	1.167865	2.584165	7.849517	1226	CUFF.583.1	2518
BnaA01g18620D	BnaA01g18620D	=	CUFF.590	CUFF.590.1	100	1.396140	0.706702	2.085577	5.621823	1047	CUFF.590.1	852
BnaA01g18630D	BnaA01g18630D	=	CUFF.595	CUFF.595.1	100	3.006753	2.369030	3.644476	12.205491	2145	CUFF.595.1	2175
BnaA01g18650D	BnaA01g18650D	=	CUFF.598	CUFF.598.1	100	56.821503	53.652102	59.990904	234.079238	1680	CUFF.598.1	1470
BnaA01g18670D	BnaA01g18670D	e	CUFF.600	CUFF.600.1	100	6.638908	5.568957	7.708859	27.040986	1703	CUFF.600.1	1207
BnaA01g18690D	BnaA01g18690D	=	CUFF.601	CUFF.601.1	100	1.934746	1.334474	2.535018	7.821880	1822	CUFF.601.1	1910
BnaA01g18690D	BnaA01g18690D	e	CUFF.602	CUFF.602.1	100	1.270699	0.427706	2.113693	5.137241	945	CUFF.601.1	1910
BnaA01g18730D	BnaA01g18730D	j	CUFF.606	CUFF.606.1	45	1.528610	1.188191	1.869029	6.276385	4870	CUFF.606.1	7711
BnaA01g18730D	BnaA01g18730D	j	CUFF.606	CUFF.606.2	100	3.418339	2.433281	4.403397	14.035503	1505	CUFF.606.1	7711
BnaA01g18730D	BnaA01g18730D	j	CUFF.606	CUFF.606.3	45	1.551473	1.180919	1.922027	6.370259	4706	CUFF.606.1	7711
BnaA01g18730D	BnaA01g18730D	o	CUFF.608	CUFF.608.1	100	1.892496	1.361671	2.423320	7.510881	2030	CUFF.608.1	7711
BnaA01g18750D	BnaA01g18750D	c	CUFF.612	CUFF.612.1	100	1.956615	0.871280	3.041950	8.656193	652	CUFF.612.1	1082
BnaA01g18770D	BnaA01g18770D	j	CUFF.613	CUFF.613.1	100	4.771710	3.706571	5.836849	19.701461	1358	CUFF.613.1	2485
BnaA01g18800D	BnaA01g18800D	j	CUFF.667	CUFF.667.1	87	8.057303	6.685578	9.429028	33.045943	1695	CUFF.667.3	1032
BnaA01g18800D	BnaA01g18800D	j	CUFF.667	CUFF.667.2	85	7.901256	6.491150	9.311362	32.405936	1716	CUFF.667.3	1032
BnaA01g18800D	BnaA01g18800D	j	CUFF.667	CUFF.667.3	100	9.280075	7.754613	10.805536	38.060975	1726	CUFF.667.3	1032
BnaA01g18810D	BnaA01g18810D	j	CUFF.670	CUFF.670.1	100	13.331932	11.701603	14.962260	50.627961	1693	CUFF.670.1	1032
-	-	u	CUFF.672	CUFF.672.1	100	11.037906	8.484775	13.591037	46.357335	779	CUFF.672.2	-
-	-	u	CUFF.672	CUFF.672.2	45	4.946940	3.325662	6.568219	20.776310	922	CUFF.672.2	-
-	-	u	CUFF.673	CUFF.673.1	100	14.223576	11.854809	16.592344	59.160584	932	CUFF.673.1	-
BnaA01g24150D	BnaA01g24150D	p	CUFF.677	CUFF.677.1	100	44.959698	34.206791	55.712605	113.929292	320	CUFF.677.1	1269
BnaA01g24150D	BnaA01g24150D	j	CUFF.679	CUFF.679.1	100	9.164970	7.484908	10.845033	37.136508	1116	CUFF.679.1	1269
BnaA01g20470D	BnaA01g20470D	j	CUFF.626	CUFF.626.1	30	1.326297	0.650886	2.001708	5.398098	1240	CUFF.626.2	1243
BnaA01g20470D	BnaA01g20470D	j	CUFF.626	CUFF.626.2	54	2.355869	1.455060	3.256679	9.588510	1310	CUFF.626.2	1243
BnaA01g20470D	BnaA01g20470D	=	CUFF.626	CUFF.626.3	100	4.354076	3.124659	5.583493	17.721316	1229	CUFF.626.2	1243
BnaA01g20480D	BnaA01g20480D	e	CUFF.637	CUFF.637.1	100	6.751552	5.022086	8.481017	27.714259	911	CUFF.638.1	1954
BnaA01g20480D	BnaA01g20480D	=	CUFF.638	CUFF.638.1	100	14.612096	12.863475	16.360717	59.980789	1801	CUFF.638.1	1954
BnaA01g20480D	BnaA01g20480D	j	CUFF.638	CUFF.638.2	22	3.254078	2.338953	4.169202	13.357574	1801	CUFF.638.1	1954
BnaA01g20490D	BnaA01g20490D	e	CUFF.639	CUFF.639.1	100	2.961973	2.011196	3.912750	11.756065	1075	CUFF.639.1	660
BnaA01g20510D	BnaA01g20510D	o	CUFF.640	CUFF.640.1	100	0.995672	0.643660	1.347684	4.190636	2438	CUFF.640.1	1050
BnaA01g20510D	BnaA01g20510D	e	CUFF.641	CUFF.641.1	100	2.225991	1.327352	3.124630	9.368864	968	CUFF.640.1	1050
BnaA01g20520D	BnaA01g20520D	c	CUFF.645	CUFF.645.1	100	11.583542	8.897533	14.269551	48.394744	698	CUFF.645.2	2920
BnaA01g20520D	BnaA01g20520D	j	CUFF.645	CUFF.645.2	22	2.506889	1.878306	3.135473	10.473504	2161	CUFF.645.2	2920
BnaA01g20520D	BnaA01g20520D	j	CUFF.645	CUFF.645.3	40	4.604608	3.363348	5.845868	19.237538	1143	CUFF.645.2	2920
BnaA01g20530D	BnaA01g20530D	e	CUFF.649	CUFF.649.1	100	8.112052	6.202501	10.021603	33.695284	1214	CUFF.649.1	1903
BnaA01g20530D	BnaA01g20530D	j	CUFF.650	CUFF.650.1	100	18.651956	15.789567	21.514346	77.475212	1093	CUFF.649.1	1903
BnaA01g20530D	BnaA01g20530D	j	CUFF.650	CUFF.650.2	51	9.536918	7.553524	11.520311	39.613792	1186	CUFF.649.1	1903
BnaA01g20550D	BnaA01g20550D	c	CUFF.653	CUFF.653.1	100	1.395861	0.770290	2.021432	5.782133	1183	CUFF.653.1	1872
BnaA01g20560D	BnaA01g20560D	=	CUFF.654	CUFF.654.1	100	7.836234	6.556589	9.115878	31.245674	1446	CUFF.654.1	1206
BnaA01g20600D	BnaA01g20600D	=	CUFF.659	CUFF.659.1	100	78.574263	70.742685	86.405840	328.927099	631	CUFF.659.1	807
BnaA01g20610D	BnaA01g20610D	=	CUFF.661	CUFF.661.1	100	3.257456	2.405655	4.109257	13.844136	1406	CUFF.661.1	1407
BnaA01g20620D	BnaA01g20620D	=	CUFF.662	CUFF.662.1	100	5.223291	3.647343	6.799239	22.077286	908	CUFF.662.2	991
BnaA01g20620D	BnaA01g20620D	j	CUFF.662	CUFF.662.2	28	1.450629	0.557197	2.344062	6.131376	986	CUFF.662.2	991
BnaA01g20620D	BnaA01g20620D	j	CUFF.662	CUFF.662.3	37	1.947963	0.609891	3.286035	8.233456	665	CUFF.662.2	991
BnaA01g20630D	BnaA01g20630D	j	CUFF.664	CUFF.664.1	100	37.331429	32.189778	42.473080	154.535136	633	CUFF.664.1	927
BnaA01g20640D	BnaA01g20640D	j	CUFF.666	CUFF.666.1	100	3.778548	2.632042	4.925054	15.067974	996	CUFF.666.1	1095
BnaA01g20680D	BnaA01g20680D	=	CUFF.669	CUFF.669.1	100	2.524152	1.827564	3.220741	10.327137	1626	CUFF.669.1	2300
BnaA01g20690D	BnaA01g20690D	=	CUFF.671	CUFF.671.1	100	4.094682	3.169433	5.019932	16.775069	1521	CUFF.671.1	1369
BnaA01g20770D	BnaA01g20770D	e	CUFF.676	CUFF.676.1	100	7.409951	6.281635	8.538267	30.674970	2073	CUFF.676.1	2166
BnaA01g20770D	BnaA01g20770D	o	CUFF.678	CUFF.678.1	100	1.190856	0.608895	1.772817	4.929787	1993	CUFF.676.1	2166
BnaA01g24250D	BnaA01g24250D	=	CUFF.683	CUFF.683.1	100	4.133592	3.089130	5.178054	16.999372	1226	CUFF.683.1	1465
BnaA01g24160D	BnaA01g24160D	j	CUFF.686	CUFF.686.1	100	17.171229	15.280025	19.062432	70.802002	1675	CUFF.686.1	1735
BnaA01g24280D	BnaA01g24280D	j	CUFF.689	CUFF.689.1	100	16.251068	14.757077	17.745059	66.176132	2097	CUFF.689.1	1975
BnaA01g24310D	BnaA01g24310D	j	CUFF.691	CUFF.691.1	28	0.563110	0.149718	0.976502	2.239665	1565	CUFF.691.1	1559
BnaA01g24310D	BnaA01g24310D	j	CUFF.691	CUFF.691.2	37	0.758840	0.265674	1.252005	3.018144	1564	CUFF.691.1	1559
BnaA01g24310D	BnaA01g24310D	j	CUFF.691	CUFF.691.3	49	0.994838	0.449623	1.540053	3.956783	1564	CUFF.691.1	1559
BnaA01g24310D	BnaA01g24310D	c	CUFF.691	CUFF.691.4	100	2.046639	0.429602	3.663675	8.140125	483	CUFF.691.1	1559
BnaA01g23550D	BnaA01g23550D	=	CUFF.675	CUFF.675.1	100	31.049352	27.757577	34.341127	123.170024	968	CUFF.675.1	1077
BnaA01g23560D	BnaA01g23560D	=	CUFF.680	CUFF.680.1	100	4.061162	2.828381	5.293943	16.317882	1168	CUFF.680.1	1073
BnaA01g23560D	BnaA01g23560D	j	CUFF.680	CUFF.680.2	60	2.448167	1.202332	3.694003	9.836816	916	CUFF.680.1	1073
BnaA01g23560D	BnaA01g23560D	e	CUFF.681	CUFF.681.1	100	1.267112	0.478054	2.056169	5.091296	1049	CUFF.680.1	1073
BnaA01g23600D	BnaA01g23600D	=	CUFF.684	CUFF.684.1	100	4.430541	3.198751	5.662332	17.881726	1031	CUFF.684.1	1010
BnaA01g23610D	BnaA01g23610D	j	CUFF.688	CUFF.688.1	14	0.359046	0.156097	0.561995	1.456459	4235	CUFF.688.1	3924
BnaA01g23610D	BnaA01g23610D	j	CUFF.688	CUFF.688.2	100	2.536969	2.100319	2.973618	10.291137	4233	CUFF.688.1	3924
BnaA01g23620D	BnaA01g23620D	j	CUFF.690	CUFF.690.1	100	12.837229	10.306428	15.368029	52.821837	777	CUFF.690.1	1729
BnaA01g24320D	BnaA01g24320D	=	CUFF.692	CUFF.692.1	100	13.825787	10.976051	16.675524	56.955220	665	CUFF.692.1	1000
-	-	u	CUFF.696	CUFF.696.1	100	4.975829	4.213333	5.738326	20.556398	2455	CUFF.696.1	-
BnaA01g24380D	BnaA01g24380D	j	CUFF.698	CUFF.698.1	100	3.691302	3.150551	4.232053	14.988045	3785	CUFF.698.1	378
BnaA01g24430D	BnaA01g24430D	=	CUFF.699	CUFF.699.1	100	22.900506	19.590189	26.210824	93.835680	820	CUFF.699.1	910
BnaA01g24420D	BnaA01g24420D	j	CUFF.701	CUFF.701.1	100	15.548666	13.439500	17.657831	64.233035	1226	CUFF.701.1	1577
BnaA01g24510D	BnaA01g24510D	c	CUFF.703	CUFF.703.1	100	1.388722	0.511414	2.266031	5.888580	710	CUFF.703.1	4951
BnaA01g24510D	BnaA01g24510D	e	CUFF.705	CUFF.705.1	100	0.922289	0.585517	1.259062	3.646225	2288	CUFF.705.1	4951
BnaA01g24510D	BnaA01g24510D	c	CUFF.707	CUFF.707.1	100	1.307072	0.702375	1.911769	5.155341	1167	CUFF.707.1	4951
BnaA01g24550D	BnaA01g24550D	=	CUFF.708	CUFF.708.1	100	9.054200	7.327632	10.780768	37.309035	1000	CUFF.708.1	1138
BnaA01g24640D	BnaA01g24640D	=	CUFF.709	CUFF.709.1	100	10.188005	8.119162	12.256848	40.477669	837	CUFF.709.1	833
BnaA01g24630D	BnaA01g24630D	j	CUFF.710	CUFF.710.1	45	1.502781	0.702051	2.303511	6.102751	1139	CUFF.710.1	1091
BnaA01g24630D	BnaA01g24630D	j	CUFF.710	CUFF.710.2	100	3.342321	2.191418	4.493225	13.573071	1063	CUFF.710.1	1091
BnaA01g24620D	BnaA01g24620D	j	CUFF.712	CUFF.712.1	100	6.353809	4.131187	8.576431	26.576889	575	CUFF.712.1	548
BnaA01g24530D	BnaA01g24530D	j	CUFF.713	CUFF.713.1	100	11.536334	10.236606	12.836061	46.014767	2513	CUFF.713.1	1463
BnaA01g24530D	BnaA01g24530D	j	CUFF.713	CUFF.713.2	83	9.609333	7.830201	11.388464	38.328573	1312	CUFF.713.1	1463
BnaA01g24440D	BnaA01g24440D	=	CUFF.716	CUFF.716.1	100	75.860148	68.894745	82.825552	308.744613	738	CUFF.716.1	1081
BnaA01g24650D	BnaA01g24650D	=	CUFF.718	CUFF.718.1	100	17.329479	15.527637	19.131321	70.690160	2125	CUFF.718.1	2124
BnaA01g24650D	BnaA01g24650D	j	CUFF.718	CUFF.718.2	19	3.232916	2.314385	4.151448	13.187666	2109	CUFF.718.1	2124
BnaA01g24770D	BnaA01g24770D	j	CUFF.722	CUFF.722.1	100	5.930004	4.301643	7.558364	24.687117	829	CUFF.722.1	997
BnaA01g24730D	BnaA01g24730D	x	CUFF.725	CUFF.725.1	100	14.023778	11.358018	16.689537	57.755133	896	CUFF.725.1	815
BnaA01g24730D	BnaA01g24730D	o	CUFF.726	CUFF.726.1	100	249.565438	228.954794	270.176081	1027.803312	440	CUFF.726.1	815
-	-	u	CUFF.729	CUFF.729.1	34	1.661932	1.079399	2.244464	6.779288	2173	CUFF.729.1	-
-	-	u	CUFF.729	CUFF.729.2	28	1.392176	0.826504	1.957847	5.678909	2173	CUFF.729.1	-
-	-	u	CUFF.729	CUFF.729.3	100	4.896356	3.917052	5.875661	19.973030	2164	CUFF.729.1	-
-	-	u	CUFF.729	CUFF.729.4	37	1.799229	1.036264	2.562193	7.339345	1724	CUFF.729.1	-
BnaA01g24800D	BnaA01g24800D	e	CUFF.730	CUFF.730.1	100	32.889078	28.843673	36.934483	136.960198	751	CUFF.730.1	536
BnaA01g24760D	BnaA01g24760D	=	CUFF.732	CUFF.732.1	100	7.446943	6.553624	8.340262	30.694206	2965	CUFF.732.1	2895
BnaA01g23200D	BnaA01g23200D	=	CUFF.700	CUFF.700.1	100	4.267148	3.447363	5.086933	17.629346	2108	CUFF.700.2	3368
BnaA01g23200D	BnaA01g23200D	j	CUFF.700	CUFF.700.2	16	0.668157	0.281997	1.054318	2.760433	2110	CUFF.700.2	3368
BnaA01g23220D	BnaA01g23220D	=	CUFF.704	CUFF.704.1	100	2.886766	2.098033	3.675500	11.687900	1502	CUFF.704.1	1580
BnaA01g23230D	BnaA01g23230D	c	CUFF.706	CUFF.706.1	100	1.225985	0.487387	1.964582	5.109000	825	CUFF.706.1	1178
BnaA01g23290D	BnaA01g23290D	=	CUFF.711	CUFF.711.1	100	3.578537	2.653288	4.503786	14.321350	1336	CUFF.711.1	1029
BnaA01g23310D	BnaA01g23310D	j	CUFF.714	CUFF.714.1	100	15.088795	4.843754	25.333836	59.640190	241	CUFF.715.1	816
BnaA01g23310D	BnaA01g23310D	e	CUFF.715	CUFF.715.1	100	3.907374	2.454551	5.360198	15.444345	737	CUFF.715.1	816
BnaA01g23340D	BnaA01g23340D	j	CUFF.717	CUFF.717.1	64	2.313518	1.015279	3.611757	9.557662	820	CUFF.717.2	1203
BnaA01g23340D	BnaA01g23340D	j	CUFF.717	CUFF.717.2	68	2.452461	1.544849	3.360074	10.131667	1355	CUFF.717.2	1203
BnaA01g23340D	BnaA01g23340D	=	CUFF.717	CUFF.717.3	100	3.626510	2.535678	4.717342	14.981925	1346	CUFF.717.2	1203
BnaA01g23390D	BnaA01g23390D	j	CUFF.720	CUFF.720.1	49	4.802635	3.472168	6.133101	18.734035	1251	CUFF.720.2	1467
BnaA01g23390D	BnaA01g23390D	j	CUFF.720	CUFF.720.2	100	9.710459	8.025619	11.395298	37.878391	1350	CUFF.720.2	1467
BnaA01g23420D	BnaA01g23420D	j	CUFF.721	CUFF.721.1	100	3.388083	2.685333	4.090832	13.748614	2413	CUFF.721.1	2648
BnaA01g23420D	BnaA01g23420D	j	CUFF.721	CUFF.721.2	25	0.862448	0.433419	1.291477	3.499757	2413	CUFF.721.1	2648
BnaA01g23480D	BnaA01g23480D	=	CUFF.723	CUFF.723.1	100	8.051445	6.924762	9.178129	32.522258	1861	CUFF.723.1	1776
BnaA01g23490D	BnaA01g23490D	e	CUFF.727	CUFF.727.1	100	1.266850	0.436326	2.097373	5.059482	1023	CUFF.727.1	1876
BnaA01g23490D	BnaA01g23490D	c	CUFF.728	CUFF.728.1	100	3.620994	2.270502	4.971486	14.461350	898	CUFF.727.1	1876
BnaA01g23500D	BnaA01g23500D	j	CUFF.731	CUFF.731.1	100	4.264659	2.918391	5.610927	18.036301	862	CUFF.731.1	1009
BnaA01g23510D	BnaA01g23510D	j	CUFF.733	CUFF.733.1	100	16.299292	14.591298	18.007285	66.546337	1663	CUFF.733.1	1785
BnaA01g22460D	BnaA01g22460D	j	CUFF.682	CUFF.682.1	100	7.332716	5.901271	8.764161	29.828222	1328	CUFF.682.1	1283
BnaA01g22460D	BnaA01g22460D	j	CUFF.682	CUFF.682.2	22	1.649477	0.704805	2.594149	6.709787	1057	CUFF.682.1	1283
BnaA01g22480D	BnaA01g22480D	=	CUFF.685	CUFF.685.1	100	3.701907	2.744974	4.658840	14.808209	1450	CUFF.685.1	1511
BnaA01g22480D	BnaA01g22480D	j	CUFF.685	CUFF.685.2	36	1.332100	0.689436	1.974765	5.328610	1450	CUFF.685.1	1511
BnaA01g22490D	BnaA01g22490D	p	CUFF.687	CUFF.687.1	100	5.961536	2.039782	9.883291	11.601756	327	CUFF.687.1	1935
BnaA01g22500D	BnaA01g22500D	j	CUFF.693	CUFF.693.1	100	4.284415	2.884892	5.683937	16.780401	938	CUFF.693.3	1081
BnaA01g22500D	BnaA01g22500D	j	CUFF.693	CUFF.693.2	21	0.919187	0.227567	1.610807	3.600101	940	CUFF.693.3	1081
BnaA01g22500D	BnaA01g22500D	=	CUFF.693	CUFF.693.3	20	0.860620	0.140609	1.580631	3.370717	956	CUFF.693.3	1081
BnaA01g22520D	BnaA01g22520D	j	CUFF.694	CUFF.694.1	100	0.892379	0.455100	1.329658	3.603367	1507	CUFF.694.1	324
BnaA01g22540D	BnaA01g22540D	c	CUFF.695	CUFF.695.1	100	23.747897	18.740575	28.755219	102.388713	474	CUFF.695.1	606
-	-	u	CUFF.697	CUFF.697.1	48	0.810632	0.246374	1.374890	3.295410	1234	CUFF.697.1	-
-	-	u	CUFF.697	CUFF.697.2	100	1.702360	0.903512	2.501207	6.920493	1160	CUFF.697.1	-
-	-	u	CUFF.697	CUFF.697.3	34	0.572266	0.075118	1.069413	2.326395	1078	CUFF.697.1	-
BnaA01g22600D	BnaA01g22600D	j	CUFF.702	CUFF.702.1	98	4.254952	3.559585	4.950318	17.896635	2718	CUFF.702.1	2555
BnaA01g22600D	BnaA01g22600D	c	CUFF.702	CUFF.702.2	100	4.337368	2.466754	6.207983	18.243287	613	CUFF.702.1	2555
BnaA01g22670D	BnaA01g22670D	=	CUFF.719	CUFF.719.1	100	12.562522	10.412093	14.712950	51.751013	978	CUFF.719.1	1059
BnaA01g22710D	BnaA01g22710D	j	CUFF.724	CUFF.724.1	39	1.221037	0.513162	1.928911	5.045202	1125	CUFF.724.3	1217
BnaA01g22710D	BnaA01g22710D	j	CUFF.724	CUFF.724.2	100	3.111424	1.911543	4.311306	12.856096	1060	CUFF.724.3	1217
BnaA01g22710D	BnaA01g22710D	j	CUFF.724	CUFF.724.3	78	2.438697	1.392450	3.484944	10.076453	1168	CUFF.724.3	1217
BnaA01g22710D	BnaA01g22710D	j	CUFF.724	CUFF.724.4	52	1.624268	0.688151	2.560385	6.711314	1165	CUFF.724.3	1217
BnaA01g22710D	BnaA01g22710D	j	CUFF.724	CUFF.724.5	44	1.372489	0.427817	2.317161	5.670987	1057	CUFF.724.3	1217
-	-	u	CUFF.735	CUFF.735.1	60	2.916670	2.235139	3.598200	12.082328	3045	CUFF.735.1	-
-	-	u	CUFF.735	CUFF.735.2	100	4.871616	4.006524	5.736709	20.180709	2784	CUFF.735.1	-
BnaA01g24830D	BnaA01g24830D	j	CUFF.734	CUFF.734.1	100	1.139222	0.717970	1.560474	4.766280	2396	CUFF.734.1	1508
BnaA01g24840D	BnaA01g24840D	j	CUFF.736	CUFF.736.1	57	0.321687	0.112193	0.531181	1.345876	3025	CUFF.736.2	1908
BnaA01g24840D	BnaA01g24840D	j	CUFF.736	CUFF.736.2	56	0.313087	0.094231	0.531944	1.309896	3034	CUFF.736.2	1908
BnaA01g24840D	BnaA01g24840D	j	CUFF.736	CUFF.736.3	100	0.560218	0.274958	0.845477	2.343841	2816	CUFF.736.2	1908
BnaA01g24870D	BnaA01g24870D	o	CUFF.737	CUFF.737.1	100	59.920242	55.049117	64.791366	246.299807	884	CUFF.737.1	1214
BnaA01g24930D	BnaA01g24930D	o	CUFF.738	CUFF.738.1	100	5.169504	2.965220	7.373788	21.131708	500	CUFF.738.1	342
-	-	u	CUFF.739	CUFF.739.1	100	1.772391	0.745219	2.799563	7.447677	660	CUFF.739.1	-
BnaA01g24920D	BnaA01g24920D	=	CUFF.740	CUFF.740.1	100	4.772924	3.404354	6.141493	19.958707	881	CUFF.740.1	737
BnaA01g24820D	BnaA01g24820D	j	CUFF.741	CUFF.741.1	50	11.003297	9.403994	12.602599	45.349065	1626	CUFF.741.1	1762
BnaA01g24820D	BnaA01g24820D	c	CUFF.741	CUFF.741.2	100	21.843375	17.979241	25.707508	90.025442	725	CUFF.741.1	1762
-	-	u	CUFF.742	CUFF.742.1	100	5.060851	3.638378	6.483324	21.334045	1018	CUFF.742.2	-
-	-	u	CUFF.742	CUFF.742.2	20	1.025647	0.436208	1.615086	4.323620	1387	CUFF.742.2	-
BnaA01g25190D	BnaA01g25190D	=	CUFF.743	CUFF.743.1	100	1.068995	0.511898	1.626092	4.287100	1119	CUFF.743.1	603
BnaA01g25140D	BnaA01g25140D	=	CUFF.746	CUFF.746.1	100	17.143786	15.302430	18.985143	71.328897	1528	CUFF.746.1	1092
BnaA01g24690D	BnaA01g24690D	j	CUFF.744	CUFF.744.1	100	119.277337	114.920492	123.634182	486.117002	1821	CUFF.744.1	2015
BnaA01g24700D	BnaA01g24700D	j	CUFF.745	CUFF.745.1	100	4.859860	2.954863	6.764858	20.148694	583	CUFF.745.1	1067
BnaA01g25700D	BnaA01g25700D	j	CUFF.748	CUFF.748.1	100	0.766641	0.283782	1.249499	3.233133	1139	CUFF.748.1	2754
BnaA01g25700D	BnaA01g25700D	j	CUFF.747	CUFF.747.1	100	1.412639	0.706320	2.118959	5.738879	948	CUFF.747.1	2754
BnaA01g25720D	BnaA01g25720D	=	CUFF.749	CUFF.749.1	100	1.910077	1.213979	2.606175	7.531117	1291	CUFF.749.1	1173
BnaA01g25730D	BnaA01g25730D	o	CUFF.750	CUFF.750.1	14	0.923176	0.357459	1.488893	3.747412	1376	CUFF.750.2	1473
BnaA01g25730D	BnaA01g25730D	=	CUFF.750	CUFF.750.2	100	6.391904	5.145141	7.638666	25.946409	1415	CUFF.750.2	1473
BnaA01g25770D	BnaA01g25770D	=	CUFF.751	CUFF.751.1	79	6.263398	4.579152	7.947645	25.221482	1139	CUFF.751.1	1233
BnaA01g25770D	BnaA01g25770D	j	CUFF.751	CUFF.751.2	100	7.919455	6.086076	9.752834	31.890101	1139	CUFF.751.1	1233
BnaA01g25810D	BnaA01g25810D	j	CUFF.752	CUFF.752.1	100	9.192660	7.492952	10.892368	38.366734	1040	CUFF.752.1	2459
BnaA01g25800D	BnaA01g25800D	j	CUFF.753	CUFF.753.1	100	3.080062	2.590506	3.569618	12.658374	3488	CUFF.753.1	3496
BnaA01g25780D	BnaA01g25780D	=	CUFF.755	CUFF.755.1	91	7.257254	5.573605	8.940903	29.838587	1231	CUFF.755.1	1828
BnaA01g25780D	BnaA01g25780D	j	CUFF.755	CUFF.755.2	100	7.937836	6.179524	9.696149	32.636837	1202	CUFF.755.1	1828
BnaA01g25790D	BnaA01g25790D	j	CUFF.757	CUFF.757.1	28	2.189267	1.446915	2.931619	8.931344	1677	CUFF.757.1	1855
BnaA01g25790D	BnaA01g25790D	j	CUFF.757	CUFF.757.2	94	7.242584	5.830724	8.654445	29.546880	1463	CUFF.757.1	1855
BnaA01g25790D	BnaA01g25790D	c	CUFF.757	CUFF.757.3	100	7.726219	5.279465	10.172973	31.519917	759	CUFF.757.1	1855
BnaA01g25900D	BnaA01g25900D	=	CUFF.760	CUFF.760.1	100	21.070231	18.761680	23.378781	85.843820	1423	CUFF.760.1	1593
BnaA01g25910D	BnaA01g25910D	j	CUFF.758	CUFF.758.1	11	0.444170	0.125277	0.763063	1.840682	2100	CUFF.758.2	3441
BnaA01g25910D	BnaA01g25910D	j	CUFF.758	CUFF.758.2	100	3.937808	3.157760	4.717857	16.318647	2108	CUFF.758.2	3441
BnaA01g25910D	BnaA01g25910D	j	CUFF.761	CUFF.761.1	33	1.094705	0.375523	1.813887	4.459730	1198	CUFF.761.1	3441
BnaA01g25910D	BnaA01g25910D	c	CUFF.761	CUFF.761.2	100	3.304086	2.183573	4.424599	13.460555	1196	CUFF.761.1	3441
BnaA01g25910D	BnaA01g25910D	j	CUFF.761	CUFF.761.3	51	1.681896	0.794373	2.569419	6.851895	1186	CUFF.761.1	3441
BnaA01g25950D	BnaA01g25950D	e	CUFF.763	CUFF.763.1	100	10.756391	9.424120	12.088663	43.392257	1801	CUFF.763.1	812
-	-	u	CUFF.764	CUFF.764.1	100	25.692382	21.468580	29.916183	107.454307	596	CUFF.764.1	-
BnaA01g26030D	BnaA01g26030D	=	CUFF.766	CUFF.766.1	100	2.584870	1.608031	3.561709	10.406356	929	CUFF.766.1	840
BnaA01g25990D	BnaA01g25990D	j	CUFF.767	CUFF.767.1	100	6.178130	4.887064	7.469195	24.617169	1318	CUFF.767.1	1371
BnaA01g25990D	BnaA01g25990D	j	CUFF.767	CUFF.767.2	95	5.856749	3.913507	7.799992	23.336609	727	CUFF.767.1	1371
BnaA01g25880D	BnaA01g25880D	j	CUFF.768	CUFF.768.1	100	26.880312	24.322053	29.438570	109.923050	1797	CUFF.768.2	2433
BnaA01g25880D	BnaA01g25880D	=	CUFF.768	CUFF.768.2	12	3.145821	2.292862	3.998781	12.864370	2153	CUFF.768.2	2433
BnaA01g25880D	BnaA01g25880D	x	CUFF.769	CUFF.769.1	100	3.757302	2.848373	4.666230	15.364928	2139	CUFF.769.1	2433
BnaA01g26050D	BnaA01g26050D	j	CUFF.771	CUFF.771.1	100	0.924306	0.457651	1.390960	3.809208	1349	CUFF.771.1	1816
BnaA01g26020D	BnaA01g26020D	j	CUFF.772	CUFF.772.1	14	0.668542	0.201470	1.135614	2.783272	1348	CUFF.772.1	1319
BnaA01g26020D	BnaA01g26020D	=	CUFF.772	CUFF.772.2	100	4.888510	3.738387	6.038633	20.351829	1269	CUFF.772.1	1319
BnaA01g24980D	BnaA01g24980D	=	CUFF.754	CUFF.754.1	100	1.188722	0.471896	1.905548	4.849022	817	CUFF.754.1	417
BnaA01g24990D	BnaA01g24990D	=	CUFF.756	CUFF.756.1	100	31.437306	29.259070	33.615541	126.067705	1936	CUFF.756.1	1642
BnaA01g25000D	BnaA01g25000D	=	CUFF.759	CUFF.759.1	100	18.165272	15.095046	21.235497	75.299689	761	CUFF.759.1	751
BnaA01g25020D	BnaA01g25020D	=	CUFF.762	CUFF.762.1	77	11.704601	8.921429	14.487773	49.481056	812	CUFF.762.1	853
BnaA01g25020D	BnaA01g25020D	j	CUFF.762	CUFF.762.2	100	15.225010	11.833515	18.616506	64.363541	728	CUFF.762.1	853
BnaA01g25030D	BnaA01g25030D	=	CUFF.765	CUFF.765.1	100	5.807049	3.997018	7.617079	23.896256	764	CUFF.765.2	814
BnaA01g25070D	BnaA01g25070D	j	CUFF.765	CUFF.765.2	30	1.757917	0.833871	2.681964	7.233905	956	CUFF.765.2	354
BnaA01g26040D	BnaA01g26040D	e	CUFF.773	CUFF.773.1	100	2.311245	1.190126	3.432363	9.692786	697	CUFF.773.1	1890
BnaA01g26040D	BnaA01g26040D	j	CUFF.774	CUFF.774.1	100	1.109126	0.369709	1.848544	4.392404	745	CUFF.774.1	1890
BnaA01g26180D	BnaA01g26180D	=	CUFF.776	CUFF.776.1	100	0.669008	0.311621	1.026395	2.794446	1602	CUFF.776.1	1545
BnaA01g26200D	BnaA01g26200D	j	CUFF.778	CUFF.778.1	14	0.869024	0.300765	1.437283	3.628799	1388	CUFF.778.1	2234
BnaA01g26200D	BnaA01g26200D	j	CUFF.778	CUFF.778.2	100	6.134555	4.831450	7.437659	25.616172	1384	CUFF.778.1	2234
BnaA01g26200D	BnaA01g26200D	j	CUFF.778	CUFF.778.3	14	0.876481	0.293089	1.459874	3.659939	1384	CUFF.778.1	2234
BnaA01g26220D	BnaA01g26220D	e	CUFF.779	CUFF.779.1	100	4.224371	2.588766	5.859976	16.938118	641	CUFF.779.1	1348
BnaA01g26220D	BnaA01g26220D	e	CUFF.780	CUFF.780.1	100	2.140459	1.326597	2.954320	8.333153	1054	CUFF.780.1	1348
BnaA01g26230D	BnaA01g26230D	p	CUFF.784	CUFF.784.1	100	13.197567	9.995276	16.399857	54.040989	567	CUFF.784.1	3669
BnaA01g26230D	BnaA01g26230D	j	CUFF.785	CUFF.785.1	100	3.063532	2.465920	3.661143	12.511601	2597	CUFF.785.1	3669
BnaA01g26230D	BnaA01g26230D	j	CUFF.785	CUFF.785.2	91	2.773862	2.005780	3.541943	11.328576	1528	CUFF.785.1	3669
BnaA01g26060D	BnaA01g26060D	j	CUFF.786	CUFF.786.1	45	1.364421	0.889325	1.839516	5.605893	2611	CUFF.786.1	309
BnaA01g26060D	BnaA01g26060D	j	CUFF.786	CUFF.786.2	32	0.958425	0.554324	1.362525	3.937808	2552	CUFF.786.1	309
-	-	u	CUFF.786	CUFF.786.3	44	1.331123	0.807196	1.855050	5.469085	2207	CUFF.786.1	-
BnaA01g26060D	BnaA01g26060D	j	CUFF.786	CUFF.786.4	74	2.226816	1.597599	2.856033	9.149152	2587	CUFF.786.1	309
BnaA01g26060D	BnaA01g26060D	j	CUFF.786	CUFF.786.5	70	2.104933	1.465018	2.744849	8.648382	2414	CUFF.786.1	309
BnaA01g26060D	BnaA01g26060D	j	CUFF.786	CUFF.786.6	100	3.024921	1.939845	4.109998	12.428268	1261	CUFF.786.1	309
BnaA01g26250D	BnaA01g26250D	=	CUFF.787	CUFF.787.1	100	1.333150	0.829566	1.836734	5.666414	1607	CUFF.787.1	1666
BnaA01g25920D	BnaA01g25920D	j	CUFF.781	CUFF.781.1	17	0.966114	0.536349	1.395880	4.000505	2693	CUFF.781.2	2716
BnaA01g25920D	BnaA01g25920D	=	CUFF.781	CUFF.781.2	100	5.561273	4.715485	6.407062	23.028230	2697	CUFF.781.2	2716
BnaA01g25930D	BnaA01g25930D	e	CUFF.783	CUFF.783.1	100	4.886527	2.581474	7.191581	19.358683	463	CUFF.783.1	345
BnaA01g25930D	BnaA01g25930D	i	CUFF.788	CUFF.788.1	26	15.713505	11.949236	19.477775	64.149025	528	CUFF.788.1	345
BnaA01g25930D	BnaA01g25930D	i	CUFF.788	CUFF.788.2	100	60.737798	50.962702	70.512894	247.956803	404	CUFF.788.2	345
BnaA01g26330D	BnaA01g26330D	=	CUFF.792	CUFF.792.1	100	8.185248	6.786622	9.583874	33.755185	1290	CUFF.792.1	1485
BnaA01g26270D	BnaA01g26270D	=	CUFF.793	CUFF.793.1	100	9.864146	8.654811	11.073480	40.613847	2196	CUFF.793.1	2144
BnaA01g26090D	BnaA01g26090D	j	CUFF.790	CUFF.790.1	100	0.955874	0.582299	1.329448	3.840157	2502	CUFF.790.1	2404
BnaA01g26090D	BnaA01g26090D	j	CUFF.790	CUFF.790.2	34	0.325263	0.068201	0.582325	1.306723	2500	CUFF.790.1	2404
BnaA01g26100D	BnaA01g26100D	=	CUFF.791	CUFF.791.1	100	4.194411	2.008530	6.380292	17.142606	456	CUFF.791.1	585
BnaA01g26130D	BnaA01g26130D	=	CUFF.796	CUFF.796.1	100	7.736017	6.371528	9.100506	31.776505	1565	CUFF.796.2	2604
BnaA01g26130D	BnaA01g26130D	j	CUFF.796	CUFF.796.2	31	2.431770	1.563862	3.299677	9.988750	1567	CUFF.796.2	2604
BnaA01g26140D	BnaA01g26140D	=	CUFF.798	CUFF.798.1	100	15.575808	13.798935	17.352681	63.820170	1697	CUFF.798.1	1629
-	-	u	CUFF.799	CUFF.799.1	100	2.569998	1.179725	3.960270	10.971676	572	CUFF.799.1	-
BnaA01g26470D	BnaA01g26470D	=	CUFF.801	CUFF.801.1	100	31.435633	27.868666	35.002599	132.008298	967	CUFF.801.1	1004
BnaA01g26310D	BnaA01g26310D	j	CUFF.803	CUFF.803.1	68	1.671565	0.939586	2.403544	6.932930	1560	CUFF.803.1	1092
BnaA01g26310D	BnaA01g26310D	j	CUFF.803	CUFF.803.2	82	2.002555	1.205767	2.799343	8.305733	1461	CUFF.803.1	1092
BnaA01g26310D	BnaA01g26310D	j	CUFF.803	CUFF.803.3	100	2.445560	1.341954	3.549167	10.143127	1066	CUFF.803.1	1092
BnaA01g26310D	BnaA01g26310D	j	CUFF.803	CUFF.803.4	85	2.069734	1.247679	2.891789	8.584363	1393	CUFF.803.1	1092
BnaA01g26310D	BnaA01g26310D	j	CUFF.803	CUFF.803.5	85	2.084392	1.294363	2.874421	8.645158	1492	CUFF.803.1	1092
BnaA01g26930D	BnaA01g26930D	e	CUFF.805	CUFF.805.1	100	1.138229	0.506853	1.769605	4.610311	954	CUFF.805.1	1149
BnaA01g26950D	BnaA01g26950D	j	CUFF.808	CUFF.808.1	90	1.420014	0.741631	2.098397	5.850779	1408	CUFF.808.2	2200
BnaA01g26950D	BnaA01g26950D	j	CUFF.808	CUFF.808.2	100	1.583697	0.875319	2.292075	6.525190	1426	CUFF.808.2	2200
BnaA01g26980D	BnaA01g26980D	=	CUFF.809	CUFF.809.1	100	24.096042	21.490275	26.701809	97.901345	1141	CUFF.809.1	1219
BnaA01g26860D	BnaA01g26860D	=	CUFF.806	CUFF.806.1	100	9.836097	8.618919	11.053275	40.617324	1951	CUFF.806.1	1808
BnaA01g26890D	BnaA01g26890D	c	CUFF.807	CUFF.807.1	100	6.349170	3.261347	9.436994	27.028046	407	CUFF.807.1	552
BnaA01g26920D	BnaA01g26920D	c	CUFF.810	CUFF.810.1	100	4.109374	2.170917	6.047832	16.601359	508	CUFF.810.1	626
BnaA01g26950D	BnaA01g26950D	j	CUFF.814	CUFF.814.1	12	3.046812	1.674104	4.419520	12.560541	959	CUFF.814.1	2200
BnaA01g26950D	BnaA01g26950D	j	CUFF.814	CUFF.814.2	100	25.039272	21.762601	28.315943	103.224884	959	CUFF.814.1	2200
BnaA01g27000D	BnaA01g27000D	=	CUFF.813	CUFF.813.1	100	4.958438	4.002060	5.914816	20.311215	1698	CUFF.813.1	1886
BnaA01g27010D	BnaA01g27010D	j	CUFF.815	CUFF.815.1	100	5.941791	4.737861	7.145722	24.606830	1443	CUFF.815.2	1706
BnaA01g27010D	BnaA01g27010D	j	CUFF.815	CUFF.815.2	19	1.157574	0.546682	1.768466	4.793880	1497	CUFF.815.2	1706
BnaA01g27100D	BnaA01g27100D	j	CUFF.818	CUFF.818.1	100	4.725594	3.305300	6.145888	18.756846	834	CUFF.818.1	795
BnaA01g27120D	BnaA01g27120D	p	CUFF.817	CUFF.817.1	100	1.603668	0.261998	2.945337	6.684678	527	CUFF.817.1	156
BnaA01g27130D	BnaA01g27130D	j	CUFF.820	CUFF.820.1	100	4.929328	3.829005	6.029650	20.422910	1322	CUFF.820.1	1210
BnaA01g27090D	BnaA01g27090D	=	CUFF.822	CUFF.822.1	100	31.007962	28.750694	33.265230	126.079035	1795	CUFF.822.1	1859
BnaA01g27160D	BnaA01g27160D	j	CUFF.823	CUFF.823.1	51	2.652035	2.019789	3.284281	10.895433	2877	CUFF.823.1	3037
BnaA01g27160D	BnaA01g27160D	j	CUFF.823	CUFF.823.2	24	1.240729	0.818630	1.662827	5.097322	2877	CUFF.823.1	3037
BnaA01g27160D	BnaA01g27160D	j	CUFF.823	CUFF.823.3	90	4.657836	3.432274	5.883399	19.135925	1362	CUFF.823.1	3037
BnaA01g27160D	BnaA01g27160D	j	CUFF.823	CUFF.823.4	100	5.164324	3.156224	7.172424	21.216744	640	CUFF.823.1	3037
BnaA01g27170D	BnaA01g27170D	j	CUFF.824	CUFF.824.1	24	1.437547	0.768548	2.106545	5.893360	1813	CUFF.824.1	1539
BnaA01g27170D	BnaA01g27170D	=	CUFF.824	CUFF.824.2	65	3.887273	2.912251	4.862294	15.936246	1804	CUFF.824.1	1539
BnaA01g27170D	BnaA01g27170D	j	CUFF.824	CUFF.824.3	100	5.980317	4.450904	7.509731	24.516884	1196	CUFF.824.1	1539
BnaA01g27320D	BnaA01g27320D	=	CUFF.825	CUFF.825.1	100	7.395477	5.878755	8.912198	30.147987	1054	CUFF.825.1	1147
BnaA01g27330D	BnaA01g27330D	=	CUFF.826	CUFF.826.1	100	3.075988	1.700364	4.451612	13.145274	643	CUFF.826.1	683
BnaA01g27300D	BnaA01g27300D	=	CUFF.827	CUFF.827.1	100	38.282129	31.967252	44.597006	159.762814	474	CUFF.827.1	613
BnaA01g27340D	BnaA01g27340D	=	CUFF.829	CUFF.829.1	100	26.597139	21.454654	31.739624	110.115591	485	CUFF.829.1	592
BnaA01g27360D	BnaA01g27360D	j	CUFF.830	CUFF.830.1	100	4.085943	3.295945	4.875940	16.777239	1895	CUFF.830.1	1151
BnaA01g27410D	BnaA01g27410D	e	CUFF.831	CUFF.831.1	100	1.653175	0.931670	2.374680	6.699796	1035	CUFF.831.1	795
BnaA01g27290D	BnaA01g27290D	j	CUFF.828	CUFF.828.1	100	1.959300	0.908848	3.009753	7.801662	716	CUFF.828.1	3561
BnaA01g27290D	BnaA01g27290D	c	CUFF.832	CUFF.832.1	100	3.114427	2.537752	3.691103	12.862740	2779	CUFF.832.1	3561
BnaA01g27420D	BnaA01g27420D	=	CUFF.834	CUFF.834.1	100	15.497419	13.813293	17.181545	63.819781	1631	CUFF.834.1	1644
BnaA01g23660D	BnaA01g23660D	j	CUFF.770	CUFF.770.1	23	1.409049	0.621485	2.196613	5.873067	1190	CUFF.770.2	1196
BnaA01g23660D	BnaA01g23660D	=	CUFF.770	CUFF.770.2	100	6.193347	4.802131	7.584563	25.814527	1198	CUFF.770.2	1196
BnaA01g23690D	BnaA01g23690D	=	CUFF.775	CUFF.775.1	100	11.190868	8.572813	13.808923	45.405213	650	CUFF.775.1	432
BnaA01g23700D	BnaA01g23700D	j	CUFF.777	CUFF.777.1	100	7.518408	5.634124	9.402692	31.007468	886	CUFF.777.1	1008
BnaA01g23700D	BnaA01g23700D	j	CUFF.777	CUFF.777.2	20	1.487245	0.438054	2.536436	6.133705	886	CUFF.777.1	1008
BnaA01g23770D	BnaA01g23770D	c	CUFF.782	CUFF.782.1	100	4.085171	2.593678	5.576664	17.506969	704	CUFF.782.1	1525
BnaA01g23800D	BnaA01g23800D	j	CUFF.789	CUFF.789.1	16	0.741537	0.324799	1.158274	3.114680	1948	CUFF.789.1	1878
BnaA01g23800D	BnaA01g23800D	=	CUFF.789	CUFF.789.2	100	4.712752	3.812977	5.612527	19.794992	1947	CUFF.789.1	1878
-	-	u	CUFF.794	CUFF.794.1	100	10.985205	5.375739	16.594672	42.590403	307	CUFF.794.1	-
-	-	u	CUFF.795	CUFF.795.1	100	42.991786	32.344007	53.639564	106.730405	319	CUFF.795.1	-
BnaA01g23830D	BnaA01g23830D	j	CUFF.797	CUFF.797.1	100	3.242492	2.003193	4.481791	13.289345	795	CUFF.797.1	785
BnaA01g23840D	BnaA01g23840D	c	CUFF.800	CUFF.800.1	100	32.596738	27.951339	37.242137	136.351797	658	CUFF.800.1	2642
BnaA01g23840D	BnaA01g23840D	c	CUFF.802	CUFF.802.1	100	17.849777	15.629651	20.069902	73.462503	1282	CUFF.802.1	2642
BnaA01g23850D	BnaA01g23850D	j	CUFF.804	CUFF.804.1	34	14.058692	9.959258	18.158125	58.723921	543	CUFF.804.1	642
BnaA01g23850D	BnaA01g23850D	c	CUFF.804	CUFF.804.2	100	41.753164	35.220751	48.285578	174.405242	543	CUFF.804.1	642
BnaA01g23880D	BnaA01g23880D	j	CUFF.811	CUFF.811.1	83	4.873851	3.483449	6.264253	19.842745	1187	CUFF.811.2	1636
BnaA01g23880D	BnaA01g23880D	j	CUFF.811	CUFF.811.2	69	4.063644	2.977020	5.150268	16.544176	1699	CUFF.811.2	1636
BnaA01g23880D	BnaA01g23880D	j	CUFF.811	CUFF.811.3	100	5.877062	4.618523	7.135602	23.927086	1698	CUFF.811.2	1636
-	-	u	CUFF.812	CUFF.812.1	100	2.427245	1.392264	3.462225	9.929123	805	CUFF.812.1	-
BnaA01g23900D	BnaA01g23900D	j	CUFF.816	CUFF.816.1	100	4.832632	3.561159	6.104105	19.762456	1299	CUFF.816.2	1877
BnaA01g23900D	BnaA01g23900D	j	CUFF.816	CUFF.816.2	69	3.342215	2.390049	4.294380	13.667576	1586	CUFF.816.2	1877
BnaA01g23920D	BnaA01g23920D	j	CUFF.819	CUFF.819.1	66	2.199913	1.260787	3.139039	9.043024	1145	CUFF.819.1	2256
BnaA01g23920D	BnaA01g23920D	j	CUFF.819	CUFF.819.2	100	3.340464	2.173579	4.507349	13.731408	1050	CUFF.819.1	2256
BnaA01g23920D	BnaA01g23920D	j	CUFF.821	CUFF.821.1	100	4.396111	2.735526	6.056697	18.088819	649	CUFF.821.1	2256
BnaA01g24060D	BnaA01g24060D	j	CUFF.833	CUFF.833.1	23	0.928803	0.356397	1.501208	3.831761	1314	CUFF.833.2	246
BnaA01g24060D	BnaA01g24060D	o	CUFF.833	CUFF.833.2	45	1.789378	1.065707	2.513050	7.382054	1506	CUFF.833.2	246
BnaA01g24060D	BnaA01g24060D	j	CUFF.833	CUFF.833.3	100	3.998681	2.920918	5.076444	16.496500	1405	CUFF.833.2	246
-	-	u	CUFF.836	CUFF.836.1	100	1.030684	0.411320	1.650048	4.273909	968	CUFF.836.1	-
BnaA01g27930D	BnaA01g27930D	e	CUFF.835	CUFF.835.1	100	1.721761	1.142952	2.300571	7.117432	1572	CUFF.835.1	2198
BnaA01g27930D	BnaA01g27930D	j	CUFF.837	CUFF.837.1	13	1.335327	0.703193	1.967460	5.476752	1695	CUFF.837.1	2198
BnaA01g27990D	BnaA01g27990D	j	CUFF.838	CUFF.838.1	29	2.473922	1.666709	3.281134	9.751953	1404	CUFF.838.1	1633
BnaA01g27990D	BnaA01g27990D	=	CUFF.838	CUFF.838.2	100	8.609479	6.773838	10.445120	33.937711	977	CUFF.838.1	1633
BnaA01g28450D	BnaA01g28450D	i	CUFF.839	CUFF.839.1	100	12.884218	5.114742	20.653694	24.443906	260	CUFF.839.1	792
BnaA01g28520D	BnaA01g28520D	=	CUFF.840	CUFF.840.1	100	2.420493	1.212342	3.628644	10.036055	676	CUFF.840.1	787
BnaA01g28500D	BnaA01g28500D	=	CUFF.841	CUFF.841.1	100	15.710349	13.519537	17.901161	64.896500	1081	CUFF.841.1	1019
BnaA01g28540D	BnaA01g28540D	j	CUFF.842	CUFF.842.1	22	1.001062	0.553730	1.448393	4.118666	2698	CUFF.842.1	1290
BnaA01g28540D	BnaA01g28540D	j	CUFF.842	CUFF.842.2	100	4.458411	3.689471	5.227351	18.343227	2698	CUFF.842.1	1290
BnaA01g28580D	BnaA01g28580D	j	CUFF.843	CUFF.843.1	52	5.375972	3.882951	6.868992	22.039447	998	CUFF.843.1	1237
BnaA01g28580D	BnaA01g28580D	j	CUFF.843	CUFF.843.2	100	10.334385	7.522877	13.145892	42.367063	644	CUFF.843.1	1237
BnaA01g28610D	BnaA01g28610D	=	CUFF.844	CUFF.844.1	100	9.217093	7.148073	11.286113	37.874287	791	CUFF.844.1	794
BnaA01g28550D	BnaA01g28550D	=	CUFF.845	CUFF.845.1	100	50.658097	44.373363	56.942831	210.514098	605	CUFF.845.1	796
BnaA01g28640D	BnaA01g28640D	c	CUFF.846	CUFF.846.1	100	2.385329	1.643426	3.127232	10.249265	1345	CUFF.846.1	2210
BnaA01g28630D	BnaA01g28630D	j	CUFF.847	CUFF.847.1	22	0.612776	0.124708	1.100843	2.506151	1300	CUFF.847.1	1887
BnaA01g28630D	BnaA01g28630D	j	CUFF.847	CUFF.847.2	100	2.771209	1.864111	3.678306	11.333783	1239	CUFF.847.1	1887
BnaA01g28700D	BnaA01g28700D	e	CUFF.848	CUFF.848.1	100	4.126943	1.837727	6.416160	17.253306	428	CUFF.848.1	534
BnaA01g28690D	BnaA01g28690D	=	CUFF.849	CUFF.849.1	100	1.019551	0.490133	1.548970	4.323190	1224	CUFF.849.1	1409
BnaA01g28760D	BnaA01g28760D	=	CUFF.850	CUFF.850.1	100	3.081081	1.892764	4.269399	13.006891	786	CUFF.850.1	784
BnaA01g28820D	BnaA01g28820D	j	CUFF.851	CUFF.851.1	100	6.682848	4.717766	8.647930	28.341035	705	CUFF.851.1	754
BnaA01g28790D	BnaA01g28790D	j	CUFF.852	CUFF.852.1	100	3.333861	2.592323	4.075399	13.635417	2138	CUFF.852.2	1790
BnaA01g28790D	BnaA01g28790D	j	CUFF.852	CUFF.852.2	30	0.984826	0.538772	1.430880	4.027916	2236	CUFF.852.2	1790
BnaA01g28800D	BnaA01g28800D	j	CUFF.853	CUFF.853.1	100	1.626526	1.198299	2.054754	6.652457	2612	CUFF.853.1	2698
BnaA01g28850D	BnaA01g28850D	=	CUFF.854	CUFF.854.1	100	7.541899	6.443148	8.640650	30.778655	1992	CUFF.854.1	2131
BnaA01g28900D	BnaA01g28900D	j	CUFF.855	CUFF.855.1	100	6.299082	4.693878	7.904287	26.429123	961	CUFF.855.1	917
BnaA01g28900D	BnaA01g28900D	=	CUFF.855	CUFF.855.2	83	5.250871	3.445968	7.055773	22.031130	742	CUFF.855.1	917
BnaA01g28910D	BnaA01g28910D	=	CUFF.856	CUFF.856.1	100	3.759954	2.652167	4.867741	14.915842	1039	CUFF.856.1	957
-	-	u	CUFF.857	CUFF.857.1	100	15.091333	9.387345	20.795321	63.041256	339	CUFF.857.1	-
BnaA01g28980D	BnaA01g28980D	=	CUFF.858	CUFF.858.1	100	3.072363	1.862730	4.281996	12.203185	767	CUFF.858.1	839
BnaA01g28990D	BnaA01g28990D	=	CUFF.859	CUFF.859.1	100	7.587377	5.964408	9.210345	31.749328	1011	CUFF.859.1	912
BnaA01g29010D	BnaA01g29010D	e	CUFF.860	CUFF.860.1	100	7.996275	6.629939	9.362611	32.516661	1315	CUFF.860.1	1204
BnaA01g29020D	BnaA01g29020D	=	CUFF.861	CUFF.861.1	100	27.658436	23.739367	31.577505	115.700028	696	CUFF.861.1	889
BnaA01g29030D	BnaA01g29030D	j	CUFF.862	CUFF.862.1	100	9.617144	8.472962	10.761326	39.688095	2115	CUFF.862.1	968
BnaA01g29060D	BnaA01g29060D	j	CUFF.863	CUFF.863.1	100	5.389444	4.234134	6.544754	21.911052	1270	CUFF.863.1	1167
BnaA01g29080D	BnaA01g29080D	=	CUFF.864	CUFF.864.1	100	5.443433	4.560391	6.326474	22.573572	1997	CUFF.864.1	2054
-	-	u	CUFF.865	CUFF.865.1	100	60.725903	53.933911	67.517895	253.474955	569	CUFF.865.1	-
BnaA01g29220D	BnaA01g29220D	o	CUFF.866	CUFF.866.1	100	8.800462	5.933260	11.667664	36.135712	709	CUFF.866.1	1938
BnaA01g29230D	BnaA01g29230D	j	CUFF.867	CUFF.867.1	100	14.554808	13.108611	16.001004	59.763720	2584	CUFF.867.1	2508
BnaA01g29300D	BnaA01g29300D	=	CUFF.868	CUFF.868.1	100	4.533718	2.506178	6.561259	17.933083	510	CUFF.868.1	493
BnaA01g28710D	BnaA01g28710D	j	CUFF.869	CUFF.869.1	100	159.329681	150.082691	168.576672	645.618997	1203	CUFF.869.1	1535
BnaA01g29290D	BnaA01g29290D	j	CUFF.870	CUFF.870.1	52	1.219883	0.703913	1.735853	5.006445	2374	CUFF.870.3	2145
BnaA01g29290D	BnaA01g29290D	j	CUFF.870	CUFF.870.2	100	2.356183	1.739174	2.973193	9.669862	2495	CUFF.870.3	2145
BnaA01g29290D	BnaA01g29290D	j	CUFF.870	CUFF.870.3	18	0.426826	0.136946	0.716706	1.751711	2498	CUFF.870.3	2145
BnaA01g29370D	BnaA01g29370D	c	CUFF.872	CUFF.872.1	100	2.090512	0.859722	3.321302	8.832327	742	CUFF.872.2	1809
BnaA01g29370D	BnaA01g29370D	j	CUFF.872	CUFF.872.2	66	1.380087	0.934488	1.825686	5.830812	2345	CUFF.872.2	1809
-	-	u	CUFF.871	CUFF.871.1	100	10.135971	8.397984	11.873958	40.594550	1155	CUFF.871.1	-
BnaA01g29130D	BnaA01g29130D	=	CUFF.873	CUFF.873.1	100	62.721672	57.567057	67.876287	258.331959	1104	CUFF.873.1	1156
BnaA01g29130D	BnaA01g29130D	j	CUFF.873	CUFF.873.2	26	16.234959	12.885044	19.584874	66.866980	788	CUFF.873.1	1156
BnaA01g29140D	BnaA01g29140D	j	CUFF.874	CUFF.874.1	100	2.839173	2.149353	3.528993	11.492490	2595	CUFF.874.3	3152
BnaA01g29140D	BnaA01g29140D	j	CUFF.874	CUFF.874.2	53	1.499312	0.935921	2.062704	6.068962	2419	CUFF.874.3	3152
BnaA01g29140D	BnaA01g29140D	=	CUFF.874	CUFF.874.3	100	2.840560	2.245514	3.435606	11.498104	3168	CUFF.874.3	3152
BnaA01g29170D	BnaA01g29170D	j	CUFF.876	CUFF.876.1	100	1.769824	1.278985	2.260662	7.394664	2107	CUFF.876.1	2403
BnaA01g29180D	BnaA01g29180D	e	CUFF.877	CUFF.877.1	100	5.211586	4.395828	6.027344	20.853098	2217	CUFF.877.1	2043
BnaA01g30040D	BnaA01g30040D	c	CUFF.887	CUFF.887.1	100	1.251707	0.705982	1.797433	5.278792	1343	CUFF.887.1	3402
BnaA01g30080D	BnaA01g30080D	j	CUFF.888	CUFF.888.1	94	3.360073	2.483407	4.236739	13.894106	1478	CUFF.888.1	1457
BnaA01g30080D	BnaA01g30080D	c	CUFF.888	CUFF.888.2	100	3.574198	1.587607	5.560790	14.779528	501	CUFF.888.1	1457
BnaA01g30100D	BnaA01g30100D	j	CUFF.889	CUFF.889.1	62	1.066676	0.339722	1.793630	4.388933	1084	CUFF.889.2	1764
BnaA01g30100D	BnaA01g30100D	=	CUFF.889	CUFF.889.2	100	1.725721	1.098248	2.353193	7.100633	1665	CUFF.889.2	1764
BnaA01g30110D	BnaA01g30110D	j	CUFF.890	CUFF.890.1	100	3.208751	1.843325	4.574177	13.524794	695	CUFF.890.1	1824
BnaA01g30150D	BnaA01g30150D	j	CUFF.891	CUFF.891.1	66	0.569671	0.320798	0.818544	2.364623	3311	CUFF.891.1	5097
BnaA01g30150D	BnaA01g30150D	j	CUFF.891	CUFF.891.2	100	0.857965	0.338681	1.377248	3.561289	1466	CUFF.891.1	5097
BnaA01g30090D	BnaA01g30090D	j	CUFF.892	CUFF.892.1	80	4.516811	3.644211	5.389411	18.508942	2371	CUFF.892.1	2316
BnaA01g30090D	BnaA01g30090D	j	CUFF.892	CUFF.892.2	100	5.662632	4.614540	6.710724	23.204276	2081	CUFF.892.1	2316
BnaA01g30150D	BnaA01g30150D	j	CUFF.893	CUFF.893.1	100	0.934436	0.581253	1.287620	3.889939	2126	CUFF.893.1	5097
-	-	u	CUFF.894	CUFF.894.1	100	70.865913	54.633579	87.098246	305.834964	284	CUFF.894.1	-
BnaA01g30180D	BnaA01g30180D	j	CUFF.895	CUFF.895.1	32	0.800658	0.351575	1.249742	3.261446	1921	CUFF.895.1	1839
BnaA01g30180D	BnaA01g30180D	j	CUFF.895	CUFF.895.2	21	0.537021	0.166838	0.907204	2.187532	1921	CUFF.895.1	1839
BnaA01g30180D	BnaA01g30180D	j	CUFF.895	CUFF.895.3	100	2.528221	1.554179	3.502263	10.298593	1176	CUFF.895.1	1839
BnaA01g30210D	BnaA01g30210D	=	CUFF.898	CUFF.898.1	100	18.716620	16.266277	21.166962	77.860592	1165	CUFF.899.1	1253
BnaA01g30210D	BnaA01g30210D	e	CUFF.899	CUFF.899.1	100	2.075534	1.320045	2.831023	8.634161	1473	CUFF.899.1	1253
BnaA01g30320D	BnaA01g30320D	=	CUFF.903	CUFF.903.1	100	15.271193	13.493993	17.048394	63.117121	1660	CUFF.903.1	1751
BnaA01g30370D	BnaA01g30370D	=	CUFF.904	CUFF.904.1	100	8.966730	7.537021	10.396440	36.971146	1347	CUFF.904.1	1422
BnaA01g30390D	BnaA01g30390D	=	CUFF.905	CUFF.905.1	100	2.542646	1.433334	3.651958	10.387997	779	CUFF.905.1	962
BnaA01g30430D	BnaA01g30430D	j	CUFF.911	CUFF.911.1	100	4.563666	3.699644	5.427689	18.731399	1913	CUFF.911.1	2176
BnaA01g30430D	BnaA01g30430D	c	CUFF.911	CUFF.911.2	99	4.517132	2.363696	6.670568	18.540402	520	CUFF.911.1	2176
BnaA01g30440D	BnaA01g30440D	=	CUFF.910	CUFF.910.1	100	13.290155	11.250275	15.330035	52.313672	1062	CUFF.910.1	996
BnaA01g30450D	BnaA01g30450D	c	CUFF.915	CUFF.915.1	100	8.363002	0.882906	15.843099	33.101836	236	CUFF.915.1	1917
BnaA01g30450D	BnaA01g30450D	=	CUFF.919	CUFF.919.1	100	6.751889	5.469071	8.034707	27.705281	1447	CUFF.919.1	1917
BnaA01g30450D	BnaA01g30450D	j	CUFF.919	CUFF.919.2	37	2.531347	0.984153	4.078540	10.386969	687	CUFF.919.1	1917
-	-	u	CUFF.923	CUFF.923.1	100	153.669809	119.014280	188.325338	651.099973	228	CUFF.923.1	-
BnaA01g30470D	BnaA01g30470D	x	CUFF.920	CUFF.920.1	100	7.885823	4.562122	11.209525	31.317074	427	CUFF.920.1	786
BnaA01g30470D	BnaA01g30470D	=	CUFF.921	CUFF.921.1	100	9.208896	5.153120	13.264671	36.571409	375	CUFF.921.1	786
BnaA01g30490D	BnaA01g30490D	o	CUFF.926	CUFF.926.1	45	3.392013	2.483549	4.300478	13.845125	2041	CUFF.926.1	2025
BnaA01g30490D	BnaA01g30490D	=	CUFF.926	CUFF.926.2	100	7.509559	6.289125	8.729994	30.651644	2041	CUFF.926.1	2025
BnaA01g30480D	BnaA01g30480D	j	CUFF.925	CUFF.925.1	15	0.329371	0.135269	0.523472	1.334181	4349	CUFF.925.2	4143
BnaA01g30480D	BnaA01g30480D	j	CUFF.925	CUFF.925.2	17	0.389176	0.182844	0.595507	1.576433	4351	CUFF.925.2	4143
BnaA01g30480D	BnaA01g30480D	j	CUFF.925	CUFF.925.3	100	2.257601	1.836498	2.678703	9.144859	4348	CUFF.925.2	4143
BnaA01g26500D	BnaA01g26500D	c	CUFF.897	CUFF.897.1	100	13.380037	9.102637	17.657436	54.506130	440	CUFF.897.2	2236
BnaA01g26500D	BnaA01g26500D	j	CUFF.897	CUFF.897.2	71	9.469870	7.714033	11.225706	38.577319	1087	CUFF.897.2	2236
BnaA01g26530D	BnaA01g26530D	j	CUFF.900	CUFF.900.1	18	1.145893	0.626485	1.665302	4.643111	1828	CUFF.900.1	1181
BnaA01g26530D	BnaA01g26530D	j	CUFF.900	CUFF.900.2	59	3.833754	2.858942	4.808567	15.534211	1477	CUFF.900.1	1181
BnaA01g26530D	BnaA01g26530D	j	CUFF.900	CUFF.900.3	100	6.500926	3.381689	9.620162	26.341478	444	CUFF.900.1	1181
BnaA01g26540D	BnaA01g26540D	j	CUFF.901	CUFF.901.1	29	1.062096	0.543464	1.580727	4.465357	2166	CUFF.901.2	2139
BnaA01g26540D	BnaA01g26540D	j	CUFF.901	CUFF.901.2	100	3.616614	2.829250	4.403978	15.205290	2172	CUFF.901.2	2139
BnaA01g26550D	BnaA01g26550D	j	CUFF.906	CUFF.906.1	100	3.646495	2.595869	4.697121	15.102079	1314	CUFF.906.2	2016
BnaA01g26550D	BnaA01g26550D	j	CUFF.906	CUFF.906.2	78	2.851653	2.216878	3.486429	11.810216	2926	CUFF.906.2	2016
BnaA01g26560D	BnaA01g26560D	=	CUFF.908	CUFF.908.1	100	7.926406	6.910384	8.942428	32.827470	2800	CUFF.908.1	610
BnaA01g26600D	BnaA01g26600D	j	CUFF.909	CUFF.909.1	100	5.692747	4.776656	6.608839	23.538260	2114	CUFF.909.1	1983
BnaA01g26630D	BnaA01g26630D	j	CUFF.913	CUFF.913.1	100	1.413718	0.888752	1.938684	5.959324	1551	CUFF.913.1	2414
BnaA01g26630D	BnaA01g26630D	c	CUFF.914	CUFF.914.1	100	4.566584	2.619386	6.513782	19.721602	536	CUFF.914.1	2414
BnaA01g26650D	BnaA01g26650D	j	CUFF.918	CUFF.918.1	20	0.341648	0.059783	0.623513	1.387224	2026	CUFF.918.2	2006
BnaA01g26650D	BnaA01g26650D	j	CUFF.918	CUFF.918.2	85	1.452724	0.898054	2.007394	5.898628	2041	CUFF.918.2	2006
BnaA01g26650D	BnaA01g26650D	j	CUFF.918	CUFF.918.3	92	1.578185	0.391050	2.765320	6.408048	658	CUFF.918.2	2006
BnaA01g26650D	BnaA01g26650D	j	CUFF.918	CUFF.918.4	100	1.708238	0.844116	2.572360	6.936115	1105	CUFF.918.2	2006
BnaA01g26670D	BnaA01g26670D	=	CUFF.922	CUFF.922.1	100	5.677658	4.056151	7.299164	23.461621	811	CUFF.922.1	905
BnaA01g26690D	BnaA01g26690D	=	CUFF.924	CUFF.924.1	100	21.270220	18.205523	24.334918	87.515716	819	CUFF.924.1	663
BnaA01g26700D	BnaA01g26700D	j	CUFF.929	CUFF.929.1	100	1.439551	0.923400	1.955702	5.916783	1681	CUFF.929.1	975
BnaA01g26720D	BnaA01g26720D	x	CUFF.932	CUFF.932.1	100	78.231244	74.715899	81.746589	311.130760	1833	CUFF.932.1	1909
BnaA01g26730D	BnaA01g26730D	j	CUFF.933	CUFF.933.1	41	3.397594	2.633352	4.161837	14.159760	2298	CUFF.933.1	2384
BnaA01g26730D	BnaA01g26730D	=	CUFF.933	CUFF.933.2	100	8.372411	7.106006	9.638815	34.892725	1929	CUFF.933.1	2384
BnaA01g26740D	BnaA01g26740D	j	CUFF.934	CUFF.934.1	100	7.892378	6.832357	8.952398	32.109565	2062	CUFF.934.1	2158
BnaA01g26750D	BnaA01g26750D	e	CUFF.935	CUFF.935.1	100	3.641674	1.655894	5.627455	14.933029	564	CUFF.935.1	502
BnaA01g26750D	BnaA01g26750D	=	CUFF.936	CUFF.936.1	100	77.424345	64.768417	90.080274	317.485825	364	CUFF.935.1	502
BnaA01g26770D	BnaA01g26770D	j	CUFF.937	CUFF.937.1	100	1.966491	1.506947	2.426035	7.925171	2723	CUFF.937.1	2719
BnaA01g26780D	BnaA01g26780D	j	CUFF.938	CUFF.938.1	52	6.255360	4.657843	7.852877	25.609206	1194	CUFF.938.1	1388
BnaA01g26780D	BnaA01g26780D	j	CUFF.938	CUFF.938.2	100	11.930051	9.885617	13.974485	48.841174	1190	CUFF.938.1	1388
BnaA01g26800D	BnaA01g26800D	j	CUFF.939	CUFF.939.1	100	1.037876	0.608104	1.467649	4.335496	2304	CUFF.939.2	2711
BnaA01g26800D	BnaA01g26800D	j	CUFF.939	CUFF.939.2	61	0.634599	0.288099	0.981099	2.650895	2421	CUFF.939.2	2711
BnaA01g26810D	BnaA01g26810D	e	CUFF.940	CUFF.940.1	100	0.674307	0.247405	1.101209	2.759043	1453	CUFF.940.1	1089
BnaA01g26810D	BnaA01g26810D	j	CUFF.941	CUFF.941.1	100	0.942689	0.312908	1.572470	3.857176	1035	CUFF.940.1	1089
BnaA01g26820D	BnaA01g26820D	=	CUFF.942	CUFF.942.1	100	3.369027	2.877970	3.860084	13.755716	4153	CUFF.942.1	3901
-	-	u	CUFF.947	CUFF.947.1	100	86.186933	79.536975	92.836890	348.402151	987	CUFF.947.1	-
-	-	u	CUFF.950	CUFF.950.1	100	18.107745	14.533763	21.681728	73.198769	788	CUFF.950.1	-
BnaA01g26840D	BnaA01g26840D	=	CUFF.951	CUFF.951.1	100	4.129824	2.805759	5.453888	16.586797	829	CUFF.951.1	871
BnaA01g28140D	BnaA01g28140D	j	CUFF.902	CUFF.902.1	13	2.689933	1.659286	3.720580	11.113489	1035	CUFF.902.1	1389
BnaA01g28140D	BnaA01g28140D	j	CUFF.902	CUFF.902.2	100	19.930314	10.983513	28.877115	82.342304	277	CUFF.902.1	1389
BnaA01g28170D	BnaA01g28170D	j	CUFF.907	CUFF.907.1	64	3.251844	0.608904	5.894784	13.720432	414	CUFF.907.3	1826
BnaA01g28170D	BnaA01g28170D	c	CUFF.907	CUFF.907.2	100	5.054559	3.181192	6.927926	21.326585	714	CUFF.907.3	1826
BnaA01g28170D	BnaA01g28170D	j	CUFF.907	CUFF.907.3	28	1.405460	0.236045	2.574874	5.930024	715	CUFF.907.3	1826
BnaA01g28170D	BnaA01g28170D	c	CUFF.912	CUFF.912.1	100	4.608927	3.247750	5.970104	19.151213	1031	CUFF.912.1	1826
BnaA01g28170D	BnaA01g28170D	j	CUFF.912	CUFF.912.2	36	1.643709	0.692486	2.594932	6.830011	960	CUFF.912.1	1826
BnaA01g28170D	BnaA01g28170D	j	CUFF.912	CUFF.912.3	33	1.528224	0.631414	2.425034	6.350142	1031	CUFF.912.1	1826
BnaA01g28220D	BnaA01g28220D	=	CUFF.916	CUFF.916.1	100	2.431809	1.762103	3.101515	9.685325	1751	CUFF.916.1	1708
BnaA01g28220D	BnaA01g28220D	x	CUFF.917	CUFF.917.1	100	3.017149	1.775570	4.258728	12.016596	799	CUFF.917.1	1708
BnaA01g28250D	BnaA01g28250D	j	CUFF.927	CUFF.927.1	78	7.957062	6.845442	9.068682	31.374406	2205	CUFF.927.2	2495
BnaA01g28250D	BnaA01g28250D	j	CUFF.927	CUFF.927.2	11	1.134802	0.645785	1.623819	4.474484	2206	CUFF.927.2	2495
BnaA01g28250D	BnaA01g28250D	c	CUFF.927	CUFF.927.3	100	10.221555	6.941771	13.501339	40.303220	540	CUFF.927.2	2495
BnaA01g28260D	BnaA01g28260D	=	CUFF.928	CUFF.928.1	100	9.655657	8.104543	11.206771	36.921043	1250	CUFF.928.1	915
BnaA01g28290D	BnaA01g28290D	e	CUFF.930	CUFF.930.1	100	1.863983	1.218752	2.509213	7.300013	1385	CUFF.930.1	522
BnaA01g28310D	BnaA01g28310D	=	CUFF.931	CUFF.931.1	100	1.764852	1.268904	2.260799	7.577910	2166	CUFF.931.1	2244
BnaA01g28330D	BnaA01g28330D	j	CUFF.943	CUFF.943.1	100	28.875755	26.883382	30.868127	119.666797	3152	CUFF.943.1	3677
BnaA01g28350D	BnaA01g28350D	=	CUFF.944	CUFF.944.1	100	4.217886	2.892169	5.543604	16.335836	854	CUFF.944.1	477
BnaA01g28360D	BnaA01g28360D	=	CUFF.945	CUFF.945.1	100	0.592875	0.264007	0.921744	2.438197	1618	CUFF.945.1	1929
BnaA01g28370D	BnaA01g28370D	j	CUFF.946	CUFF.946.1	100	15.068452	13.483487	16.653417	63.565240	2063	CUFF.946.1	1623
BnaA01g28400D	BnaA01g28400D	j	CUFF.948	CUFF.948.1	100	1.250457	0.742594	1.758319	5.207430	1866	CUFF.948.1	1002
BnaA01g28390D	BnaA01g28390D	=	CUFF.949	CUFF.949.1	100	2.763177	1.833988	3.692365	11.507035	1254	CUFF.949.1	633
BnaA01g28410D	BnaA01g28410D	j	CUFF.953	CUFF.953.1	100	9.925822	8.883424	10.968219	40.880806	3647	CUFF.953.1	3922
BnaA01g28410D	BnaA01g28410D	j	CUFF.953	CUFF.953.2	40	3.928281	3.218938	4.637624	16.179145	3566	CUFF.953.1	3922
BnaA01g28450D	BnaA01g28450D	j	CUFF.957	CUFF.957.1	100	5.097859	2.156964	8.038754	10.795783	381	CUFF.957.1	792
BnaA01g19300D	BnaA01g19300D	j	CUFF.875	CUFF.875.1	38	5.329618	3.975785	6.683452	22.028114	1325	CUFF.875.1	1510
BnaA01g19300D	BnaA01g19300D	=	CUFF.875	CUFF.875.2	100	13.870904	11.824567	15.917240	57.330530	1325	CUFF.875.1	1510
-	-	u	CUFF.878	CUFF.878.1	100	14.903798	13.453489	16.354107	60.729467	2044	CUFF.878.1	-
BnaA01g19330D	BnaA01g19330D	j	CUFF.879	CUFF.879.1	37	4.736227	3.972614	5.499839	19.325781	3056	CUFF.879.1	2766
BnaA01g19330D	BnaA01g19330D	c	CUFF.879	CUFF.879.2	100	12.903223	11.375337	14.431109	52.650534	2106	CUFF.879.1	2766
BnaA01g19340D	BnaA01g19340D	j	CUFF.880	CUFF.880.1	100	14.851967	12.171157	17.532778	61.544365	796	CUFF.880.1	971
BnaA01g19380D	BnaA01g19380D	o	CUFF.881	CUFF.881.1	83	0.821614	0.431040	1.212188	3.348871	2867	CUFF.881.2	2571
BnaA01g19380D	BnaA01g19380D	o	CUFF.881	CUFF.881.2	100	0.994203	0.593718	1.394687	4.052336	2887	CUFF.881.2	2571
BnaA01g19380D	BnaA01g19380D	e	CUFF.882	CUFF.882.1	100	1.592415	1.108629	2.076201	6.490627	2871	CUFF.881.2	2571
BnaA01g19390D	BnaA01g19390D	=	CUFF.883	CUFF.883.1	100	16.876484	14.630690	19.122278	68.964494	1189	CUFF.883.1	2604
BnaA01g19400D	BnaA01g19400D	=	CUFF.884	CUFF.884.1	100	3.519593	2.139341	4.899845	13.942343	708	CUFF.884.1	978
BnaA01g19410D	BnaA01g19410D	e	CUFF.885	CUFF.885.1	100	5.332557	3.290955	7.374158	22.649140	652	CUFF.885.1	624
BnaA01g19410D	BnaA01g19410D	=	CUFF.886	CUFF.886.1	100	35.830060	27.822504	43.837617	152.182173	390	CUFF.885.1	624
BnaA01g19450D	BnaA01g19450D	j	CUFF.896	CUFF.896.1	100	14.150698	12.352812	15.948585	58.257490	1872	CUFF.896.2	2073
BnaA01g19450D	BnaA01g19450D	j	CUFF.896	CUFF.896.2	73	10.343007	8.779341	11.906673	42.581476	1875	CUFF.896.2	2073
BnaA01g19460D	BnaA01g19460D	=	CUFF.952	CUFF.952.1	100	446.030782	425.228699	466.832865	1833.951287	1534	CUFF.952.2	1270
BnaA01g19460D	BnaA01g19460D	j	CUFF.952	CUFF.952.2	17	76.863102	71.390258	82.335946	316.039139	1617	CUFF.952.2	1270
BnaA01g19470D	BnaA01g19470D	e	CUFF.954	CUFF.954.1	100	9.599351	8.180613	11.018088	39.447229	1925	CUFF.954.1	1113
BnaA01g19470D	BnaA01g19470D	j	CUFF.955	CUFF.955.1	64	19.160196	16.474656	21.845735	78.736225	1273	CUFF.954.1	1113
BnaA01g19470D	BnaA01g19470D	=	CUFF.955	CUFF.955.2	100	30.077215	26.422411	33.732019	123.598237	1044	CUFF.954.1	1113
BnaA01g19490D	BnaA01g19490D	j	CUFF.956	CUFF.956.1	100	6.208207	3.813813	8.602600	24.865737	506	CUFF.956.1	468
BnaA01g19500D	BnaA01g19500D	j	CUFF.958	CUFF.958.1	100	11.567296	9.686468	13.448123	47.269386	1661	CUFF.958.3	1619
BnaA01g19500D	BnaA01g19500D	j	CUFF.958	CUFF.958.2	68	7.900192	6.291032	9.509351	32.283882	1613	CUFF.958.3	1619
BnaA01g19500D	BnaA01g19500D	j	CUFF.958	CUFF.958.3	99	11.412291	9.564678	13.259905	46.635966	1677	CUFF.958.3	1619
-	-	u	CUFF.959	CUFF.959.1	100	1.454907	0.544302	2.365513	6.189174	713	CUFF.959.1	-
BnaA01g19540D	BnaA01g19540D	j	CUFF.960	CUFF.960.1	58	3.137566	2.214886	4.060247	13.053000	1669	CUFF.960.1	1600
BnaA01g19540D	BnaA01g19540D	j	CUFF.960	CUFF.960.2	36	1.957583	1.213092	2.702074	8.143999	1664	CUFF.960.1	1600
BnaA01g19540D	BnaA01g19540D	c	CUFF.960	CUFF.960.3	100	5.434643	3.845544	7.023741	22.609369	986	CUFF.960.1	1600
BnaA01g19550D	BnaA01g19550D	j	CUFF.961	CUFF.961.1	100	2.001903	1.082071	2.921736	7.951852	832	CUFF.961.1	940
BnaA01g19640D	BnaA01g19640D	=	CUFF.962	CUFF.962.1	100	1.180611	0.562620	1.798603	4.724953	1053	CUFF.962.1	1103
BnaA01g19650D	BnaA01g19650D	e	CUFF.963	CUFF.963.1	100	2.056595	1.142019	2.971171	8.328804	1210	CUFF.963.1	1179
BnaA01g19650D	BnaA01g19650D	=	CUFF.964	CUFF.964.1	100	8.714531	6.905526	10.523537	35.292131	1053	CUFF.963.1	1179
BnaA01g19700D	BnaA01g19700D	j	CUFF.965	CUFF.965.1	24	2.113019	1.030994	3.195044	8.756747	971	CUFF.965.1	1019
BnaA01g19700D	BnaA01g19700D	=	CUFF.965	CUFF.965.2	100	8.927716	6.900562	10.954871	36.998132	895	CUFF.965.1	1019
BnaA01g19710D	BnaA01g19710D	j	CUFF.966	CUFF.966.1	100	5.876094	4.356620	7.395567	24.131313	1029	CUFF.966.1	1181
BnaA01g19710D	BnaA01g19710D	j	CUFF.966	CUFF.966.2	27	1.579552	0.667240	2.491864	6.486737	1029	CUFF.966.1	1181
BnaA01g32510D	BnaA01g32510D	=	CUFF.967	CUFF.967.1	100	6.057057	4.595792	7.518321	24.797498	973	CUFF.967.1	1113
BnaA01g32560D	BnaA01g32560D	j	CUFF.968	CUFF.968.1	100	1.450281	0.719377	2.181186	5.852514	973	CUFF.968.1	774
-	-	u	CUFF.969	CUFF.969.1	84	1.409403	0.639918	2.178887	5.546696	1204	CUFF.969.1	-
-	-	u	CUFF.969	CUFF.969.2	56	0.945967	0.356719	1.535214	3.722846	1204	CUFF.969.1	-
-	-	u	CUFF.969	CUFF.969.3	80	1.343353	0.538724	2.147983	5.286760	969	CUFF.969.1	-
-	-	u	CUFF.969	CUFF.969.4	100	1.676500	0.610290	2.742710	6.597855	887	CUFF.969.1	-
BnaA01g32600D	BnaA01g32600D	j	CUFF.970	CUFF.970.1	100	15.119595	13.288473	16.950717	61.513426	1551	CUFF.970.1	946
BnaA01g32550D	BnaA01g32550D	j	CUFF.971	CUFF.971.1	57	1.816996	1.243813	2.390179	7.412281	2524	CUFF.971.2	2561
BnaA01g32550D	BnaA01g32550D	j	CUFF.971	CUFF.971.2	100	3.173549	2.472770	3.874329	12.946228	2528	CUFF.971.2	2561
BnaA01g33360D	BnaA01g33360D	=	CUFF.979	CUFF.979.1	100	3.199852	2.345781	4.053924	13.279866	1358	CUFF.979.1	1071
BnaA01g33370D	BnaA01g33370D	j	CUFF.982	CUFF.982.1	100	10.208639	8.610327	11.806951	41.363608	1345	CUFF.982.1	1320
BnaA01g33380D	BnaA01g33380D	c	CUFF.985	CUFF.985.1	100	1.405424	1.028213	1.782635	5.726682	2773	CUFF.985.1	3534
BnaA01g33220D	BnaA01g33220D	j	CUFF.987	CUFF.987.1	40	13.110496	11.214877	15.006114	53.796237	1449	CUFF.987.1	1917
BnaA01g33220D	BnaA01g33220D	c	CUFF.987	CUFF.987.2	100	32.790956	28.179878	37.402035	134.550982	745	CUFF.987.1	1917
BnaA01g33140D	BnaA01g33140D	j	CUFF.986	CUFF.986.1	100	4.999416	4.378702	5.620131	20.365079	4804	CUFF.986.1	4459
BnaA01g33140D	BnaA01g33140D	o	CUFF.986	CUFF.986.2	84	4.208843	3.539344	4.878343	17.144687	3734	CUFF.986.1	4459
BnaA01g33150D	BnaA01g33150D	=	CUFF.988	CUFF.988.1	100	12.281081	8.010813	16.551349	50.448644	408	CUFF.988.1	551
-	-	u	CUFF.991	CUFF.991.1	100	3.152325	1.254542	5.050109	12.891278	471	CUFF.991.1	-
BnaA01g33230D	BnaA01g33230D	=	CUFF.996	CUFF.996.1	100	62.889580	56.339844	69.439316	258.640856	681	CUFF.996.1	735
BnaA01g33250D	BnaA01g33250D	=	CUFF.998	CUFF.998.1	100	3.591706	2.646453	4.536960	14.726357	1483	CUFF.998.1	1525
BnaA01g33250D	BnaA01g33250D	e	CUFF.999	CUFF.999.1	100	1.900393	0.722495	3.078292	7.791804	828	CUFF.998.1	1525
BnaA01g33280D	BnaA01g33280D	j	CUFF.1001	CUFF.1001.1	90	5.753426	4.798313	6.708540	23.421492	2085	CUFF.1001.1	1717
BnaA01g33280D	BnaA01g33280D	j	CUFF.1001	CUFF.1001.2	100	6.403418	4.950573	7.856263	26.067527	1201	CUFF.1001.1	1717
BnaA01g33280D	BnaA01g33280D	j	CUFF.1001	CUFF.1001.3	31	1.976503	1.046256	2.906750	8.046101	1205	CUFF.1001.1	1717
BnaA01g33320D	BnaA01g33320D	j	CUFF.1005	CUFF.1005.1	100	1.242606	0.706838	1.778374	5.291812	1402	CUFF.1005.1	1197
BnaA01g33350D	BnaA01g33350D	=	CUFF.1008	CUFF.1008.1	100	23.964922	18.782482	29.147361	99.629366	506	CUFF.1008.1	662
BnaA01g33350D	BnaA01g33350D	j	CUFF.1008	CUFF.1008.2	27	6.462955	3.329501	9.596410	26.868443	506	CUFF.1008.1	662
BnaA01g34070D	BnaA01g34070D	j	CUFF.1009	CUFF.1009.1	42	0.980685	0.322360	1.639009	4.015516	1153	CUFF.1009.2	1282
BnaA01g34070D	BnaA01g34070D	j	CUFF.1009	CUFF.1009.2	100	2.308512	1.482205	3.134819	9.452445	1292	CUFF.1009.2	1282
BnaA01g34090D	BnaA01g34090D	j	CUFF.1011	CUFF.1011.1	100	11.149922	9.407212	12.892632	46.552145	1308	CUFF.1011.1	1268
BnaA01g34090D	BnaA01g34090D	c	CUFF.1011	CUFF.1011.2	89	9.916028	7.242453	12.589603	41.400503	670	CUFF.1011.1	1268
BnaA01g34370D	BnaA01g34370D	=	CUFF.1016	CUFF.1016.1	100	2.890886	1.932020	3.849753	11.679221	1052	CUFF.1016.1	1054
BnaA01g34400D	BnaA01g34400D	j	CUFF.1017	CUFF.1017.1	100	3.146509	1.953345	4.339672	12.633965	903	CUFF.1017.1	892
BnaA01g34400D	BnaA01g34400D	=	CUFF.1017	CUFF.1017.2	84	2.651391	1.395748	3.907034	10.645953	759	CUFF.1017.1	892
BnaA01g34380D	BnaA01g34380D	=	CUFF.1018	CUFF.1018.1	100	15.895552	14.046093	17.745010	64.440168	1423	CUFF.1018.1	1337
BnaA01g25250D	BnaA01g25250D	j	CUFF.972	CUFF.972.1	76	11.003129	10.019185	11.987073	45.792845	4662	CUFF.972.1	4346
BnaA01g25250D	BnaA01g25250D	c	CUFF.972	CUFF.972.2	100	14.504069	12.786398	16.221740	60.363064	2154	CUFF.972.1	4346
BnaA01g25270D	BnaA01g25270D	j	CUFF.973	CUFF.973.1	100	21.245485	19.062978	23.427992	88.308240	1748	CUFF.973.1	1276
BnaA01g25280D	BnaA01g25280D	=	CUFF.974	CUFF.974.1	100	7.023644	5.621138	8.426149	29.194232	1532	CUFF.974.1	483
BnaA01g25290D	BnaA01g25290D	e	CUFF.975	CUFF.975.1	100	3.949275	2.501568	5.396982	16.288293	778	CUFF.976.1	1135
BnaA01g25290D	BnaA01g25290D	=	CUFF.976	CUFF.976.1	100	8.811792	7.724240	9.899344	36.343139	2419	CUFF.976.1	1135
BnaA01g25300D	BnaA01g25300D	j	CUFF.977	CUFF.977.1	85	43.650818	40.129675	47.171961	181.187309	1528	CUFF.977.1	1676
BnaA01g25300D	BnaA01g25300D	c	CUFF.977	CUFF.977.2	100	51.245095	45.455861	57.034329	212.709893	740	CUFF.977.1	1676
BnaA01g25320D	BnaA01g25320D	j	CUFF.978	CUFF.978.1	100	3.818747	2.801866	4.835628	15.734008	1418	CUFF.978.3	2001
BnaA01g25320D	BnaA01g25320D	j	CUFF.978	CUFF.978.2	42	1.620172	0.863137	2.377206	6.675435	1424	CUFF.978.3	2001
BnaA01g25320D	BnaA01g25320D	j	CUFF.978	CUFF.978.3	16	0.613274	0.136847	1.089700	2.526811	1448	CUFF.978.3	2001
BnaA01g25330D	BnaA01g25330D	c	CUFF.980	CUFF.980.1	100	7.687551	1.876309	13.498793	32.774339	265	CUFF.980.1	1385
BnaA01g25330D	BnaA01g25330D	c	CUFF.981	CUFF.981.1	100	3.494452	2.417744	4.571160	15.062163	1037	CUFF.981.1	1385
BnaA01g25340D	BnaA01g25340D	=	CUFF.983	CUFF.983.1	100	5.172373	4.161627	6.183119	21.455512	1669	CUFF.983.1	1626
BnaA01g25350D	BnaA01g25350D	j	CUFF.984	CUFF.984.1	60	0.559504	0.233452	0.885556	2.320876	2370	CUFF.984.1	1446
BnaA01g25350D	BnaA01g25350D	j	CUFF.984	CUFF.984.2	100	0.924941	0.518357	1.331524	3.836744	2247	CUFF.984.1	1446
BnaA01g25380D	BnaA01g25380D	j	CUFF.989	CUFF.989.1	100	1.836624	1.285471	2.387778	7.504513	1886	CUFF.989.1	1784
BnaA01g25390D	BnaA01g25390D	j	CUFF.990	CUFF.990.1	100	4.710609	3.852460	5.568759	19.247719	2412	CUFF.990.2	2108
BnaA01g25390D	BnaA01g25390D	j	CUFF.990	CUFF.990.2	40	1.885604	1.287028	2.484181	7.704647	2477	CUFF.990.2	2108
BnaA01g25400D	BnaA01g25400D	c	CUFF.992	CUFF.992.1	100	14.927948	10.441301	19.414595	59.955385	419	CUFF.992.1	590
BnaA01g25410D	BnaA01g25410D	e	CUFF.993	CUFF.993.1	100	2.317557	1.580370	3.054744	9.478758	1323	CUFF.993.1	1203
BnaA01g25450D	BnaA01g25450D	j	CUFF.994	CUFF.994.1	100	1.403528	0.751232	2.055825	5.536197	1099	CUFF.994.1	789
BnaA01g25490D	BnaA01g25490D	j	CUFF.995	CUFF.995.1	100	17.717835	15.086271	20.349400	72.378618	1141	CUFF.995.1	1023
BnaA01g25490D	BnaA01g25490D	j	CUFF.995	CUFF.995.2	55	9.712572	7.635822	11.789322	39.676546	1137	CUFF.995.1	1023
-	-	u	CUFF.997	CUFF.997.1	100	7.222112	5.388751	9.055473	29.813949	809	CUFF.997.1	-
-	-	u	CUFF.1000	CUFF.1000.1	76	7.912547	6.417828	9.407267	33.141646	1545	CUFF.1000.1	-
-	-	u	CUFF.1000	CUFF.1000.2	100	10.452275	8.151142	12.753407	43.779274	1009	CUFF.1000.1	-
BnaA01g25550D	BnaA01g25550D	=	CUFF.1002	CUFF.1002.1	100	10.253271	8.604910	11.901633	42.824394	1278	CUFF.1002.1	1164
BnaA01g25570D	BnaA01g25570D	j	CUFF.1003	CUFF.1003.1	56	2.107601	1.538011	2.677190	8.664936	3193	CUFF.1003.3	3881
BnaA01g25570D	BnaA01g25570D	j	CUFF.1003	CUFF.1003.2	45	1.693229	1.203124	2.183333	6.961337	2938	CUFF.1003.3	3881
BnaA01g25570D	BnaA01g25570D	j	CUFF.1003	CUFF.1003.3	100	3.753353	3.112750	4.393956	15.431085	3773	CUFF.1003.3	3881
-	-	u	CUFF.1004	CUFF.1004.1	100	1.617144	0.641969	2.592319	6.396599	662	CUFF.1004.1	-
BnaA01g25600D	BnaA01g25600D	=	CUFF.1006	CUFF.1006.1	100	9.075812	6.341939	11.809684	36.916441	552	CUFF.1006.1	726
BnaA01g25610D	BnaA01g25610D	o	CUFF.1007	CUFF.1007.1	100	3.040106	1.862701	4.217512	12.636677	790	CUFF.1007.1	2031
BnaA01g25610D	BnaA01g25610D	=	CUFF.1010	CUFF.1010.1	97	4.682979	3.562303	5.803655	19.649804	1478	CUFF.1010.1	2031
BnaA01g25610D	BnaA01g25610D	j	CUFF.1010	CUFF.1010.2	100	4.837591	3.361400	6.313782	20.298557	1049	CUFF.1010.1	2031
BnaA01g25630D	BnaA01g25630D	j	CUFF.1012	CUFF.1012.1	52	20.021893	17.543482	22.500303	81.974475	1471	CUFF.1012.1	1566
BnaA01g25630D	BnaA01g25630D	c	CUFF.1012	CUFF.1012.2	100	38.200988	34.351852	42.050125	156.404092	1198	CUFF.1012.1	1566
BnaA01g25670D	BnaA01g25670D	=	CUFF.1013	CUFF.1013.1	100	27.375655	23.247085	31.504226	113.123804	680	CUFF.1013.1	856
BnaA01g25680D	BnaA01g25680D	j	CUFF.1014	CUFF.1014.1	13	0.770883	0.314391	1.227375	3.130811	1671	CUFF.1014.1	1964
BnaA01g25680D	BnaA01g25680D	c	CUFF.1014	CUFF.1014.2	100	5.892085	4.807467	6.976703	23.929711	1669	CUFF.1014.1	1964
BnaA01g25680D	BnaA01g25680D	o	CUFF.1015	CUFF.1015.1	100	14.285866	7.546994	21.024738	59.592935	294	CUFF.1015.1	1964
BnaA01g34440D	BnaA01g34440D	=	CUFF.1020	CUFF.1020.1	100	1.884936	1.159887	2.609986	7.710890	1171	CUFF.1020.1	1002
BnaA01g34450D	BnaA01g34450D	c	CUFF.1021	CUFF.1021.1	100	6.705094	5.173932	8.236256	27.665542	1144	CUFF.1021.1	1191
BnaA01g34450D	BnaA01g34450D	j	CUFF.1021	CUFF.1021.2	58	3.893721	1.976855	5.810586	16.065679	699	CUFF.1021.1	1191
BnaA01g34410D	BnaA01g34410D	e	CUFF.1019	CUFF.1019.1	100	12.903366	6.010328	19.796403	54.380872	283	CUFF.1019.1	3437
BnaA01g34410D	BnaA01g34410D	j	CUFF.1022	CUFF.1022.1	37	2.195203	1.258719	3.131686	9.038646	1177	CUFF.1022.2	3437
BnaA01g34410D	BnaA01g34410D	c	CUFF.1022	CUFF.1022.2	100	5.881741	5.106847	6.656634	24.217799	3182	CUFF.1022.2	3437
BnaA01g17690D	BnaA01g17690D	=	CUFF.1027	CUFF.1027.1	100	20.351234	18.455591	22.246878	83.037928	2051	CUFF.1027.1	1974
BnaA01g17720D	BnaA01g17720D	j	CUFF.1038	CUFF.1038.1	100	78.467956	74.093343	82.842568	323.653866	3313	CUFF.1038.2	3200
BnaA01g17720D	BnaA01g17720D	j	CUFF.1038	CUFF.1038.2	45	35.362397	32.670589	38.054205	145.857967	3314	CUFF.1038.2	3200
BnaA01g17740D	BnaA01g17740D	=	CUFF.1039	CUFF.1039.1	100	6.575800	5.664436	7.487163	26.608278	2289	CUFF.1039.1	2387
BnaA01g17750D	BnaA01g17750D	j	CUFF.1040	CUFF.1040.1	100	3.534720	2.687422	4.382019	14.675859	1832	CUFF.1040.1	1819
BnaA01g17750D	BnaA01g17750D	e	CUFF.1041	CUFF.1041.1	100	2.324299	1.241705	3.406892	9.650291	1103	CUFF.1040.1	1819
BnaA01g17760D	BnaA01g17760D	c	CUFF.1042	CUFF.1042.1	100	1.431158	0.843982	2.018334	5.558617	1373	CUFF.1042.1	1842
BnaA01g17770D	BnaA01g17770D	x	CUFF.1043	CUFF.1043.1	100	0.965443	0.425965	1.504922	4.040293	1143	CUFF.1043.1	1259
BnaA01g17780D	BnaA01g17780D	j	CUFF.1044	CUFF.1044.1	100	1.889132	1.234112	2.544151	7.905846	1406	CUFF.1044.1	722
BnaA01g17810D	BnaA01g17810D	e	CUFF.1045	CUFF.1045.1	100	1.795297	1.300827	2.289768	7.384817	2098	CUFF.1045.1	1164
BnaA01g17860D	BnaA01g17860D	=	CUFF.1046	CUFF.1046.1	100	5.134165	4.235494	6.032836	20.975739	1972	CUFF.1046.1	2006
BnaA01g17870D	BnaA01g17870D	j	CUFF.1047	CUFF.1047.1	100	5.158463	3.621900	6.695027	21.601829	808	CUFF.1047.1	1503
BnaA01g17870D	BnaA01g17870D	j	CUFF.1048	CUFF.1048.1	100	2.192120	1.060703	3.323536	8.941877	679	CUFF.1048.1	1503
BnaA01g17890D	BnaA01g17890D	=	CUFF.1049	CUFF.1049.1	100	8.331895	6.519357	10.144432	34.445605	919	CUFF.1050.1	1201
BnaA01g17890D	BnaA01g17890D	e	CUFF.1050	CUFF.1050.1	100	7.258487	5.626457	8.890516	30.007936	971	CUFF.1050.1	1201
BnaA01g17910D	BnaA01g17910D	e	CUFF.1051	CUFF.1051.1	100	0.828663	0.372497	1.284829	3.343844	1930	CUFF.1051.1	1528
BnaA01g17910D	BnaA01g17910D	=	CUFF.1052	CUFF.1052.1	100	4.444618	3.480347	5.408890	17.935053	1686	CUFF.1051.1	1528
BnaA01g17930D	BnaA01g17930D	=	CUFF.1053	CUFF.1053.1	100	16.610931	13.823846	19.398015	67.065994	820	CUFF.1053.1	942
BnaA01g17950D	BnaA01g17950D	=	CUFF.1054	CUFF.1054.1	100	10.910338	9.183886	12.636791	44.430376	1265	CUFF.1054.1	1346
BnaA01g17950D	BnaA01g17950D	e	CUFF.1055	CUFF.1055.1	100	1.771931	1.009543	2.534319	7.215869	1149	CUFF.1054.1	1346
BnaA01g17960D	BnaA01g17960D	e	CUFF.1056	CUFF.1056.1	100	6.147995	5.073697	7.222293	24.395589	1584	CUFF.1056.1	933
BnaA01g17980D	BnaA01g17980D	=	CUFF.1057	CUFF.1057.1	100	5.501266	4.108644	6.893888	22.550829	1044	CUFF.1057.2	1121
BnaA01g17980D	BnaA01g17980D	j	CUFF.1057	CUFF.1057.2	15	0.815840	0.230912	1.400768	3.344297	1149	CUFF.1057.2	1121
BnaA01g17990D	BnaA01g17990D	j	CUFF.1058	CUFF.1058.1	30	4.057018	2.632849	5.481186	16.512877	1102	CUFF.1058.1	1918
BnaA01g17990D	BnaA01g17990D	j	CUFF.1058	CUFF.1058.2	100	13.490158	11.224871	15.755445	54.907648	1102	CUFF.1058.1	1918
BnaA01g18000D	BnaA01g18000D	=	CUFF.1059	CUFF.1059.1	100	1.790981	0.925088	2.656875	7.327908	885	CUFF.1059.1	826
BnaA01g18010D	BnaA01g18010D	=	CUFF.1060	CUFF.1060.1	100	14.823879	13.062975	16.584784	61.710382	1637	CUFF.1060.1	1694
BnaA01g18030D	BnaA01g18030D	=	CUFF.1061	CUFF.1061.1	100	10.913203	7.981293	13.845113	45.767569	597	CUFF.1063.1	888
BnaA01g18030D	BnaA01g18030D	e	CUFF.1062	CUFF.1062.1	100	3.405866	1.801573	5.010159	14.283453	618	CUFF.1063.1	888
BnaA01g18030D	BnaA01g18030D	e	CUFF.1063	CUFF.1063.1	100	1.053162	0.365721	1.740604	4.416731	842	CUFF.1063.1	888
BnaA01g18070D	BnaA01g18070D	e	CUFF.1064	CUFF.1064.1	100	5.274361	3.970054	6.578668	20.913898	1041	CUFF.1064.1	1288
BnaA01g18080D	BnaA01g18080D	c	CUFF.1065	CUFF.1065.1	100	0.736230	0.342699	1.129762	2.957083	1434	CUFF.1065.1	1947
BnaA01g18090D	BnaA01g18090D	j	CUFF.1066	CUFF.1066.1	100	11.344240	9.697795	12.990684	45.733721	1503	CUFF.1066.1	1200
BnaA01g18090D	BnaA01g18090D	j	CUFF.1066	CUFF.1066.2	27	3.092067	1.604484	4.579650	12.465510	833	CUFF.1066.1	1200
-	-	u	CUFF.1067	CUFF.1067.1	100	0.868344	0.307665	1.429022	3.361909	960	CUFF.1067.1	-
BnaA01g18130D	BnaA01g18130D	e	CUFF.1068	CUFF.1068.1	100	2.672706	1.972121	3.373291	11.026456	1651	CUFF.1068.1	1395
BnaA01g18160D	BnaA01g18160D	=	CUFF.1069	CUFF.1069.1	100	53.157778	49.648646	56.666910	217.549130	2059	CUFF.1069.1	2416
BnaA01g29390D	BnaA01g29390D	e	CUFF.1084	CUFF.1084.1	100	17.809311	16.370472	19.248150	70.362197	2436	CUFF.1084.1	1662
BnaA01g29400D	BnaA01g29400D	e	CUFF.1085	CUFF.1085.1	100	1.816989	1.023937	2.610041	7.147279	1013	CUFF.1085.1	612
BnaA01g29400D	BnaA01g29400D	=	CUFF.1086	CUFF.1086.1	100	32.069104	15.116530	49.021679	126.146513	226	CUFF.1085.1	612
BnaA01g29430D	BnaA01g29430D	=	CUFF.1088	CUFF.1088.1	100	3.964221	2.876271	5.052171	15.830758	1117	CUFF.1088.1	1205
BnaA01g29440D	BnaA01g29440D	c	CUFF.1090	CUFF.1090.1	100	8.530751	6.135381	10.926121	34.976160	725	CUFF.1090.2	1162
BnaA01g29440D	BnaA01g29440D	j	CUFF.1090	CUFF.1090.2	71	6.032395	4.630118	7.434672	24.732876	1252	CUFF.1090.2	1162
BnaA01g29440D	BnaA01g29440D	e	CUFF.1091	CUFF.1091.1	100	8.110495	4.440973	11.780017	33.253105	449	CUFF.1090.2	1162
BnaA01g29450D	BnaA01g29450D	j	CUFF.1093	CUFF.1093.1	100	3.676527	1.873230	5.479823	15.279287	541	CUFF.1093.1	627
BnaA01g29460D	BnaA01g29460D	c	CUFF.1096	CUFF.1096.1	100	1.177508	0.675417	1.679599	4.713513	1413	CUFF.1096.1	2554
BnaA01g29460D	BnaA01g29460D	p	CUFF.1097	CUFF.1097.1	100	0.860072	0.304734	1.415410	3.823856	967	CUFF.1097.1	2554
BnaA01g29470D	BnaA01g29470D	j	CUFF.1098	CUFF.1098.1	100	1.558206	1.050209	2.066202	5.911873	1787	CUFF.1098.1	1798
-	-	u	CUFF.1100	CUFF.1100.1	100	4.816751	2.762882	6.870621	19.890932	520	CUFF.1100.1	-
BnaA01g29490D	BnaA01g29490D	j	CUFF.1101	CUFF.1101.1	100	33.001109	30.112610	35.889609	134.760206	1545	CUFF.1101.1	1571
BnaA01g29500D	BnaA01g29500D	j	CUFF.1102	CUFF.1102.1	100	4.087878	2.542805	5.632951	16.422215	665	CUFF.1102.1	1198
BnaA01g29510D	BnaA01g29510D	j	CUFF.1103	CUFF.1103.1	100	1.783622	0.987905	2.579338	7.379634	994	CUFF.1103.1	2920
BnaA01g29510D	BnaA01g29510D	j	CUFF.1104	CUFF.1104.1	100	1.748296	0.739725	2.756868	7.406893	684	CUFF.1104.1	2920
BnaA01g29510D	BnaA01g29510D	c	CUFF.1105	CUFF.1105.1	100	2.261459	1.387116	3.135802	8.745303	1024	CUFF.1105.1	2920
BnaA01g29520D	BnaA01g29520D	=	CUFF.1107	CUFF.1107.1	100	17.614497	15.160138	20.068856	71.694535	1061	CUFF.1107.1	1253
BnaA01g29560D	BnaA01g29560D	j	CUFF.1109	CUFF.1109.1	31	1.015558	0.418776	1.612340	4.218502	1330	CUFF.1109.1	1159
BnaA01g29560D	BnaA01g29560D	j	CUFF.1109	CUFF.1109.2	25	0.821650	0.246745	1.396554	3.413029	1145	CUFF.1109.1	1159
BnaA01g29560D	BnaA01g29560D	j	CUFF.1109	CUFF.1109.3	100	3.233122	2.146853	4.319391	13.429984	1141	CUFF.1109.1	1159
BnaA01g29570D	BnaA01g29570D	=	CUFF.1111	CUFF.1111.1	100	2.961247	2.139390	3.783104	11.942430	1342	CUFF.1111.1	1101
BnaA01g29590D	BnaA01g29590D	j	CUFF.1113	CUFF.1113.1	18	0.575643	0.223463	0.927824	2.395285	2379	CUFF.1113.1	3471
BnaA01g29590D	BnaA01g29590D	c	CUFF.1113	CUFF.1113.2	100	3.160770	2.487320	3.834221	13.152142	2364	CUFF.1113.1	3471
BnaA01g29590D	BnaA01g29590D	j	CUFF.1114	CUFF.1114.1	100	2.854583	1.578354	4.130811	11.928606	686	CUFF.1114.1	3471
BnaA01g29610D	BnaA01g29610D	j	CUFF.1116	CUFF.1116.1	100	2.549191	1.839909	3.258474	10.375398	2156	CUFF.1116.2	2028
BnaA01g29610D	BnaA01g29610D	j	CUFF.1116	CUFF.1116.2	93	2.361367	1.700093	3.022642	9.610942	2237	CUFF.1116.2	2028
BnaA01g29630D	BnaA01g29630D	=	CUFF.1118	CUFF.1118.1	100	22.173354	20.603877	23.742830	89.332866	2531	CUFF.1118.1	2529
BnaA01g29660D	BnaA01g29660D	j	CUFF.1124	CUFF.1124.1	75	14.369951	12.837142	15.902760	59.237460	2428	CUFF.1124.1	2226
BnaA01g29660D	BnaA01g29660D	c	CUFF.1124	CUFF.1124.2	100	19.079514	16.836168	21.322859	78.651759	1595	CUFF.1124.1	2226
BnaA01g29680D	BnaA01g29680D	j	CUFF.1127	CUFF.1127.1	100	2.830892	2.118847	3.542938	11.723689	1728	CUFF.1127.1	1196
BnaA01g29690D	BnaA01g29690D	=	CUFF.1129	CUFF.1129.1	100	13.839652	12.553534	15.125769	56.644609	2922	CUFF.1129.1	3036
BnaA01g29710D	BnaA01g29710D	o	CUFF.1132	CUFF.1132.1	100	0.793442	0.322261	1.264624	3.260632	1706	CUFF.1132.1	1826
BnaA01g29710D	BnaA01g29710D	o	CUFF.1132	CUFF.1132.2	77	0.613598	0.145030	1.082166	2.521565	1581	CUFF.1132.1	1826
BnaA01g29710D	BnaA01g29710D	o	CUFF.1132	CUFF.1132.3	90	0.715031	0.225933	1.204130	2.938405	1580	CUFF.1132.1	1826
BnaA01g29710D	BnaA01g29710D	o	CUFF.1133	CUFF.1133.1	100	1.925421	0.968835	2.882007	7.912473	1025	CUFF.1132.1	1826
BnaA01g29770D	BnaA01g29770D	=	CUFF.1136	CUFF.1136.1	100	112.903320	105.393046	120.413593	460.454043	1071	CUFF.1136.1	1561
-	-	u	CUFF.1137	CUFF.1137.1	100	0.982553	0.519067	1.446039	3.996164	1390	CUFF.1137.1	-
-	-	u	CUFF.1140	CUFF.1140.1	100	1.226905	0.735700	1.718110	5.003275	1520	CUFF.1140.1	-
BnaA01g29820D	BnaA01g29820D	c	CUFF.1143	CUFF.1143.1	100	2.897075	0.000000	6.999873	11.253086	245	CUFF.1143.1	1379
BnaA01g29820D	BnaA01g29820D	c	CUFF.1146	CUFF.1146.1	55	8.856777	6.938780	10.774774	37.175300	1042	CUFF.1146.1	1379
BnaA01g29820D	BnaA01g29820D	j	CUFF.1146	CUFF.1146.2	18	2.887070	1.577481	4.196658	12.118142	966	CUFF.1146.1	1379
BnaA01g29820D	BnaA01g29820D	j	CUFF.1146	CUFF.1146.3	100	16.095104	12.195958	19.994250	67.557344	603	CUFF.1146.1	1379
BnaA01g29850D	BnaA01g29850D	=	CUFF.1149	CUFF.1149.1	100	4.509285	3.372222	5.646348	19.162717	1321	CUFF.1149.1	1542
BnaA01g29850D	BnaA01g29850D	j	CUFF.1149	CUFF.1149.2	22	1.005023	0.363270	1.646777	4.270961	1321	CUFF.1149.1	1542
BnaA01g29870D	BnaA01g29870D	j	CUFF.1150	CUFF.1150.1	20	0.511793	0.131920	0.891667	2.114687	1828	CUFF.1150.1	1843
BnaA01g29870D	BnaA01g29870D	=	CUFF.1150	CUFF.1150.2	100	2.530867	1.813598	3.248135	10.457325	1828	CUFF.1150.1	1843
BnaA01g29870D	BnaA01g29870D	j	CUFF.1150	CUFF.1150.3	25	0.640560	0.241575	1.039545	2.646739	1828	CUFF.1150.1	1843
BnaA01g29880D	BnaA01g29880D	=	CUFF.1152	CUFF.1152.1	100	75.328276	70.123004	80.533547	300.775403	947	CUFF.1152.1	480
-	-	u	CUFF.1154	CUFF.1154.1	100	2.518736	1.392323	3.645149	10.217887	734	CUFF.1154.1	-
-	-	u	CUFF.1155	CUFF.1155.1	100	9.029919	7.699687	10.360151	36.953425	1667	CUFF.1155.1	-
BnaA01g29890D	BnaA01g29890D	=	CUFF.1156	CUFF.1156.1	100	2.598493	1.815759	3.381227	10.720695	1351	CUFF.1156.1	1342
BnaA01g29900D	BnaA01g29900D	j	CUFF.1157	CUFF.1157.1	41	1.544317	1.076030	2.012604	6.301898	3399	CUFF.1157.3	2706
BnaA01g29900D	BnaA01g29900D	j	CUFF.1157	CUFF.1157.2	62	2.341004	1.746090	2.935918	9.552939	3398	CUFF.1157.3	2706
BnaA01g29900D	BnaA01g29900D	j	CUFF.1157	CUFF.1157.3	100	3.761397	3.073032	4.449761	15.349138	3568	CUFF.1157.3	2706
BnaA01g29910D	BnaA01g29910D	=	CUFF.1159	CUFF.1159.1	100	10.890970	9.463821	12.318120	45.281067	1922	CUFF.1159.2	2006
BnaA01g29910D	BnaA01g29910D	j	CUFF.1159	CUFF.1159.2	23	2.493848	1.749138	3.238557	10.368598	1938	CUFF.1159.2	2006
BnaA01g29920D	BnaA01g29920D	j	CUFF.1160	CUFF.1160.1	100	5.065831	4.122892	6.008771	20.941180	1863	CUFF.1160.1	2005
BnaA01g29920D	BnaA01g29920D	e	CUFF.1161	CUFF.1161.1	100	1.569886	0.643624	2.496149	6.489611	928	CUFF.1160.1	2005
BnaA01g29940D	BnaA01g29940D	=	CUFF.1162	CUFF.1162.1	100	25.136111	20.960074	29.312148	102.184092	678	CUFF.1162.1	969
BnaA01g29940D	BnaA01g29940D	j	CUFF.1162	CUFF.1162.2	32	8.066541	5.272379	10.860703	32.792350	629	CUFF.1162.1	969
BnaA01g29950D	BnaA01g29950D	j	CUFF.1163	CUFF.1163.1	100	1.929694	1.101064	2.758324	7.924210	980	CUFF.1163.1	1843
BnaA01g29980D	BnaA01g29980D	=	CUFF.1165	CUFF.1165.1	100	2.712912	1.940514	3.485310	10.619138	1397	CUFF.1165.1	1185
BnaA01g29990D	BnaA01g29990D	=	CUFF.1167	CUFF.1167.1	100	2.170761	1.495595	2.845928	8.741763	1455	CUFF.1167.1	1320
BnaA01g30020D	BnaA01g30020D	j	CUFF.1168	CUFF.1168.1	65	1.381824	0.479341	2.284306	5.708108	874	CUFF.1168.1	1071
BnaA01g30020D	BnaA01g30020D	j	CUFF.1168	CUFF.1168.2	100	2.121101	1.005384	3.236818	8.761953	842	CUFF.1168.1	1071
-	-	u	CUFF.1120	CUFF.1120.1	100	235.549259	214.844723	256.253795	917.459273	471	CUFF.1120.1	-
-	-	u	CUFF.1121	CUFF.1121.1	100	241.280536	212.312415	270.248657	939.782473	356	CUFF.1120.1	-
BnaA01g27450D	BnaA01g27450D	j	CUFF.1122	CUFF.1122.1	100	1.318577	0.678973	1.958180	5.442651	1047	CUFF.1122.1	2123
BnaA01g27460D	BnaA01g27460D	=	CUFF.1123	CUFF.1123.1	100	133.840576	121.328382	146.352770	537.448566	505	CUFF.1123.1	806
BnaA01g27470D	BnaA01g27470D	e	CUFF.1125	CUFF.1125.1	100	8.289841	6.083136	10.496546	34.368995	853	CUFF.1126.1	1229
BnaA01g27470D	BnaA01g27470D	=	CUFF.1126	CUFF.1126.1	100	24.736404	21.799223	27.673584	102.555086	1140	CUFF.1126.1	1229
BnaA01g27520D	BnaA01g27520D	=	CUFF.1128	CUFF.1128.1	100	1.835531	1.361389	2.309674	7.565366	2367	CUFF.1128.1	2185
BnaA01g27540D	BnaA01g27540D	=	CUFF.1130	CUFF.1130.1	100	14.449298	13.081090	15.817506	58.899460	2218	CUFF.1130.1	2004
BnaA01g27550D	BnaA01g27550D	c	CUFF.1131	CUFF.1131.1	100	7.088391	5.335490	8.841293	28.887459	834	CUFF.1131.1	2644
BnaA01g27550D	BnaA01g27550D	c	CUFF.1134	CUFF.1134.1	100	6.825406	5.483849	8.166963	28.317935	1260	CUFF.1134.1	2644
BnaA01g27560D	BnaA01g27560D	p	CUFF.1135	CUFF.1135.1	100	4.300850	3.308330	5.293371	16.908675	1349	CUFF.1135.1	381
BnaA01g27570D	BnaA01g27570D	e	CUFF.1138	CUFF.1138.1	100	230.221554	218.095519	242.347589	932.376645	1279	CUFF.1138.1	1023
BnaA01g27570D	BnaA01g27570D	=	CUFF.1139	CUFF.1139.1	100	372.197075	336.479466	407.914684	1507.364770	313	CUFF.1138.1	1023
BnaA01g27580D	BnaA01g27580D	e	CUFF.1141	CUFF.1141.1	100	3.549606	2.723162	4.376050	14.480369	2406	CUFF.1141.1	1783
BnaA01g27580D	BnaA01g27580D	j	CUFF.1142	CUFF.1142.1	100	17.443245	15.586090	19.300400	71.158498	1990	CUFF.1141.1	1783
BnaA01g27600D	BnaA01g27600D	c	CUFF.1144	CUFF.1144.1	100	1.308454	0.654227	1.962682	5.731955	1005	CUFF.1144.1	2153
BnaA01g27600D	BnaA01g27600D	c	CUFF.1145	CUFF.1145.1	100	2.437038	1.219078	3.654997	9.632877	660	CUFF.1145.1	2153
BnaA01g27650D	BnaA01g27650D	c	CUFF.1147	CUFF.1147.1	100	1.032315	0.380162	1.684468	4.209896	875	CUFF.1147.1	1521
BnaA01g27660D	BnaA01g27660D	=	CUFF.1148	CUFF.1148.1	100	2.574462	1.312938	3.835986	9.942937	674	CUFF.1148.1	678
BnaA01g27690D	BnaA01g27690D	c	CUFF.1151	CUFF.1151.1	100	3.913385	2.920804	4.905966	16.490396	1290	CUFF.1151.1	1594
BnaA01g27700D	BnaA01g27700D	e	CUFF.1153	CUFF.1153.1	100	18.062549	14.739331	21.385767	75.214657	647	CUFF.1153.1	438
BnaA01g27710D	BnaA01g27710D	=	CUFF.1164	CUFF.1164.1	100	652.289764	619.286461	685.293066	2705.156166	692	CUFF.1164.1	957
BnaA01g27720D	BnaA01g27720D	j	CUFF.1166	CUFF.1166.1	100	12.300855	11.092919	13.508790	50.697396	2963	CUFF.1166.1	2884
BnaA01g27720D	BnaA01g27720D	c	CUFF.1166	CUFF.1166.2	88	10.853999	8.447334	13.260665	44.734249	831	CUFF.1166.1	2884
BnaA01g27770D	BnaA01g27770D	j	CUFF.1169	CUFF.1169.1	100	1.109826	0.469580	1.750071	4.303206	944	CUFF.1169.1	1219
BnaA01g27800D	BnaA01g27800D	e	CUFF.1170	CUFF.1170.1	100	3.675086	2.049035	5.301137	14.262553	722	CUFF.1170.1	1636
BnaA01g27800D	BnaA01g27800D	c	CUFF.1171	CUFF.1171.1	100	7.677704	5.376102	9.979306	29.796219	685	CUFF.1170.1	1636
BnaA01g27810D	BnaA01g27810D	e	CUFF.1172	CUFF.1172.1	100	0.944373	0.301368	1.587379	3.876728	1114	CUFF.1173.1	1372
BnaA01g27810D	BnaA01g27810D	=	CUFF.1173	CUFF.1173.1	100	3.351118	2.401838	4.300397	13.756609	1351	CUFF.1173.1	1372
BnaA01g27820D	BnaA01g27820D	=	CUFF.1174	CUFF.1174.1	100	71.234090	63.601258	78.866922	296.149174	603	CUFF.1174.1	728
BnaA01g27890D	BnaA01g27890D	j	CUFF.1175	CUFF.1175.1	100	3.195784	2.173532	4.218036	12.998288	1043	CUFF.1175.1	1080
BnaA01g27900D	BnaA01g27900D	c	CUFF.1176	CUFF.1176.1	100	1.088702	0.544351	1.633054	4.661627	1161	CUFF.1176.1	2358
BnaA01g27900D	BnaA01g27900D	c	CUFF.1177	CUFF.1177.1	100	1.122895	0.397856	1.847934	4.564188	795	CUFF.1177.1	2358
BnaA01g15670D	BnaA01g15670D	=	CUFF.1190	CUFF.1190.1	100	7.179601	5.546263	8.812939	29.994018	954	CUFF.1190.1	1046
BnaA01g15690D	BnaA01g15690D	j	CUFF.1191	CUFF.1191.1	36	5.731177	4.261997	7.200358	23.887479	1070	CUFF.1191.1	925
BnaA01g15690D	BnaA01g15690D	c	CUFF.1191	CUFF.1191.2	100	16.040987	13.080963	19.001011	66.858643	774	CUFF.1191.1	925
BnaA01g15700D	BnaA01g15700D	=	CUFF.1192	CUFF.1192.1	100	1.200645	0.634862	1.766428	4.604767	1206	CUFF.1192.1	1161
BnaA01g15710D	BnaA01g15710D	=	CUFF.1201	CUFF.1201.1	100	114.694517	108.732111	120.656923	471.749509	2476	CUFF.1201.1	2274
BnaA01g15720D	BnaA01g15720D	c	CUFF.1205	CUFF.1205.1	100	1.959270	1.340398	2.578143	7.852310	1587	CUFF.1205.1	2163
BnaA01g15730D	BnaA01g15730D	o	CUFF.1207	CUFF.1207.1	100	3.111233	1.865615	4.356850	12.847938	740	CUFF.1207.1	1542
BnaA01g15730D	BnaA01g15730D	o	CUFF.1209	CUFF.1209.1	100	5.578143	3.802387	7.353899	23.957622	691	CUFF.1209.1	1542
BnaA01g15740D	BnaA01g15740D	=	CUFF.1210	CUFF.1210.1	100	5.512553	4.401327	6.623780	22.542748	1436	CUFF.1210.1	1505
BnaA01g15750D	BnaA01g15750D	j	CUFF.1214	CUFF.1214.1	100	22.133196	20.214568	24.051825	90.729709	2237	CUFF.1214.1	2221
BnaA01g15760D	BnaA01g15760D	=	CUFF.1218	CUFF.1218.1	100	3.519586	2.700320	4.338852	14.475134	1843	CUFF.1218.1	1820
BnaA01g15760D	BnaA01g15760D	e	CUFF.1219	CUFF.1219.1	100	4.755608	2.628584	6.882632	19.558567	648	CUFF.1218.1	1820
BnaA01g15780D	BnaA01g15780D	=	CUFF.1221	CUFF.1221.1	100	11.476218	8.865515	14.086921	48.133590	694	CUFF.1221.1	875
BnaA01g15780D	BnaA01g15780D	e	CUFF.1222	CUFF.1222.1	100	3.101322	1.215392	4.987251	13.007574	509	CUFF.1221.1	875
BnaA01g15800D	BnaA01g15800D	o	CUFF.1223	CUFF.1223.1	100	1.463758	0.731879	2.195637	5.945188	923	CUFF.1223.1	4062
BnaA01g15800D	BnaA01g15800D	j	CUFF.1228	CUFF.1228.1	100	5.577071	4.680217	6.473924	22.720518	2474	CUFF.1228.1	4062
BnaA01g15800D	BnaA01g15800D	j	CUFF.1228	CUFF.1228.2	19	1.034032	0.558699	1.509364	4.212560	2474	CUFF.1228.1	4062
BnaA01g15810D	BnaA01g15810D	=	CUFF.1233	CUFF.1233.1	100	18.125892	16.521700	19.730084	74.866296	2555	CUFF.1233.1	2699
BnaA01g15820D	BnaA01g15820D	j	CUFF.1236	CUFF.1236.1	100	1.274602	0.451608	2.097596	5.031594	728	CUFF.1236.1	2681
BnaA01g15820D	BnaA01g15820D	j	CUFF.1237	CUFF.1237.1	37	0.593035	0.093829	1.092241	2.503549	1245	CUFF.1237.2	2681
BnaA01g15820D	BnaA01g15820D	c	CUFF.1237	CUFF.1237.2	100	1.585151	0.987023	2.183279	6.691854	1581	CUFF.1237.2	2681
BnaA01g15840D	BnaA01g15840D	=	CUFF.1247	CUFF.1247.1	100	30.696296	27.360718	34.031873	126.296971	1065	CUFF.1247.1	1415
BnaA01g15870D	BnaA01g15870D	=	CUFF.1250	CUFF.1250.1	100	13.083259	11.276649	14.889869	52.713558	1369	CUFF.1250.1	1457
BnaA01g15900D	BnaA01g15900D	j	CUFF.1258	CUFF.1258.1	19	0.832103	0.207229	1.456977	3.421771	1226	CUFF.1258.1	1195
BnaA01g15900D	BnaA01g15900D	=	CUFF.1258	CUFF.1258.2	100	4.287192	3.136074	5.438309	17.629773	1226	CUFF.1258.1	1195
BnaA01g15910D	BnaA01g15910D	o	CUFF.1262	CUFF.1262.1	87	1.136910	0.517016	1.756803	4.731700	1159	CUFF.1262.1	1560
BnaA01g15910D	BnaA01g15910D	=	CUFF.1262	CUFF.1262.2	100	1.313450	0.630820	1.996081	5.466443	1090	CUFF.1262.1	1560
BnaA01g15940D	BnaA01g15940D	=	CUFF.1264	CUFF.1264.1	100	28.839388	24.036531	33.642246	117.449528	577	CUFF.1264.1	826
BnaA01g15950D	BnaA01g15950D	c	CUFF.1266	CUFF.1266.1	100	16.609594	14.548529	18.670659	67.180396	1368	CUFF.1266.1	2462
BnaA01g15950D	BnaA01g15950D	c	CUFF.1268	CUFF.1268.1	100	19.958688	15.997473	23.919903	79.784783	577	CUFF.1268.1	2462
BnaA01g15960D	BnaA01g15960D	=	CUFF.1271	CUFF.1271.1	100	4.267903	2.492561	6.043246	17.854037	721	CUFF.1271.1	799
BnaA01g15960D	BnaA01g15960D	j	CUFF.1271	CUFF.1271.2	51	2.196329	0.778812	3.613845	9.187962	721	CUFF.1271.1	799
BnaA01g16020D	BnaA01g16020D	o	CUFF.1277	CUFF.1277.1	100	0.840625	0.297844	1.383406	3.738727	984	CUFF.1277.1	1100
BnaA01g16040D	BnaA01g16040D	j	CUFF.1282	CUFF.1282.1	100	4.324555	3.211407	5.437704	18.016827	1209	CUFF.1282.1	869
BnaA01g16050D	BnaA01g16050D	=	CUFF.1283	CUFF.1283.1	100	4.498042	3.617167	5.378916	18.739600	1862	CUFF.1283.1	1467
BnaA01g16060D	BnaA01g16060D	j	CUFF.1286	CUFF.1286.1	100	4.197764	2.843389	5.552140	17.305094	837	CUFF.1286.1	1690
BnaA01g16060D	BnaA01g16060D	c	CUFF.1286	CUFF.1286.2	74	3.109024	1.906723	4.311325	12.816811	808	CUFF.1286.1	1690
BnaA01g16070D	BnaA01g16070D	c	CUFF.1290	CUFF.1290.1	100	0.987747	0.392113	1.583381	3.672604	936	CUFF.1290.1	7278
BnaA01g16070D	BnaA01g16070D	j	CUFF.1291	CUFF.1291.1	100	0.637969	0.454773	0.821165	2.607981	6631	CUFF.1291.2	7278
BnaA01g16070D	BnaA01g16070D	j	CUFF.1291	CUFF.1291.2	79	0.502890	0.332423	0.673357	2.055786	6654	CUFF.1291.2	7278
BnaA01g16070D	BnaA01g16070D	j	CUFF.1291	CUFF.1291.3	99	0.633257	0.264628	1.001886	2.588720	2035	CUFF.1291.2	7278
BnaA01g16080D	BnaA01g16080D	c	CUFF.1295	CUFF.1295.1	53	2.941883	1.452219	4.431547	11.969020	639	CUFF.1295.2	1628
BnaA01g16080D	BnaA01g16080D	j	CUFF.1295	CUFF.1295.2	100	5.585274	4.498329	6.672219	22.723629	1553	CUFF.1295.2	1628
BnaA01g16100D	BnaA01g16100D	j	CUFF.1300	CUFF.1300.1	100	4.199639	2.495333	5.903945	16.939053	768	CUFF.1300.2	1675
BnaA01g16100D	BnaA01g16100D	=	CUFF.1300	CUFF.1300.2	68	2.856018	1.587428	4.124608	11.519619	890	CUFF.1300.2	1675
BnaA01g16110D	BnaA01g16110D	o	CUFF.1303	CUFF.1303.1	100	6.702910	3.948323	9.457497	26.967209	466	CUFF.1303.1	4348
BnaA01g16110D	BnaA01g16110D	j	CUFF.1307	CUFF.1307.1	100	7.410505	6.513025	8.307985	30.821991	2923	CUFF.1307.1	4348
BnaA01g16130D	BnaA01g16130D	c	CUFF.1315	CUFF.1315.1	100	116.742482	101.272177	132.212787	478.016761	414	CUFF.1315.1	678
BnaA01g16130D	BnaA01g16130D	j	CUFF.1315	CUFF.1315.2	83	97.238047	82.933808	111.542285	398.153400	414	CUFF.1315.1	678
BnaA01g16140D	BnaA01g16140D	=	CUFF.1316	CUFF.1316.1	100	2.785989	1.926621	3.645357	11.598283	1504	CUFF.1316.2	1774
BnaA01g16140D	BnaA01g16140D	j	CUFF.1316	CUFF.1316.2	32	0.888540	0.319395	1.457686	3.699061	1508	CUFF.1316.2	1774
BnaA01g16170D	BnaA01g16170D	=	CUFF.1321	CUFF.1321.1	100	36.372357	31.228055	41.516659	146.545501	629	CUFF.1321.1	687
BnaA01g16170D	BnaA01g16170D	j	CUFF.1321	CUFF.1321.2	30	10.788371	7.923858	13.652885	43.466727	616	CUFF.1321.1	687
BnaA01g16180D	BnaA01g16180D	x	CUFF.1325	CUFF.1325.1	100	13.294883	10.210356	16.379410	54.613015	729	CUFF.1325.1	713
BnaA01g16180D	BnaA01g16180D	e	CUFF.1326	CUFF.1326.1	100	13.184799	9.787250	16.582348	54.160809	653	CUFF.1326.1	713
BnaA01g16220D	BnaA01g16220D	e	CUFF.1328	CUFF.1328.1	100	2.043872	0.988007	3.099738	8.366259	711	CUFF.1328.1	695
BnaA01g16230D	BnaA01g16230D	e	CUFF.1329	CUFF.1329.1	100	12.943360	10.218904	15.667817	52.981542	703	CUFF.1329.1	558
BnaA01g16240D	BnaA01g16240D	x	CUFF.1342	CUFF.1342.1	100	13.808246	11.997055	15.619437	57.626590	1453	CUFF.1342.1	2519
BnaA01g16240D	BnaA01g16240D	j	CUFF.1344	CUFF.1344.1	100	43.958369	40.948355	46.968383	183.453489	2201	CUFF.1344.1	2519
BnaA01g16250D	BnaA01g16250D	e	CUFF.1345	CUFF.1345.1	100	27.996413	12.759615	43.233212	119.200072	225	CUFF.1345.1	1214
BnaA01g16260D	BnaA01g16260D	o	CUFF.1349	CUFF.1349.1	100	0.609396	0.241917	0.976876	2.485186	1373	CUFF.1349.1	2934
BnaA01g16270D	BnaA01g16270D	e	CUFF.1354	CUFF.1354.1	100	16.151906	11.550297	20.753515	67.361724	487	CUFF.1355.1	774
BnaA01g16270D	BnaA01g16270D	=	CUFF.1355	CUFF.1355.1	100	64.640651	57.029026	72.252275	269.584642	577	CUFF.1355.1	774
BnaA01g16280D	BnaA01g16280D	=	CUFF.1360	CUFF.1360.1	100	0.820936	0.365563	1.276310	3.403073	1233	CUFF.1360.1	1423
BnaA01g16310D	BnaA01g16310D	j	CUFF.1365	CUFF.1365.1	100	2.409142	1.648168	3.170115	10.075688	1334	CUFF.1365.1	819
BnaA01g16310D	BnaA01g16310D	e	CUFF.1367	CUFF.1367.1	100	28.810019	24.363744	33.256294	115.979063	606	CUFF.1367.1	819
-	-	u	CUFF.1374	CUFF.1374.1	100	26.994549	23.691431	30.297667	109.530418	1022	CUFF.1375.1	-
-	-	u	CUFF.1375	CUFF.1375.1	100	4.710513	3.403800	6.017227	19.112914	1265	CUFF.1375.1	-
-	-	u	CUFF.1379	CUFF.1379.1	100	25.555155	22.602502	28.507808	103.795545	1099	CUFF.1379.1	-
BnaA01g16360D	BnaA01g16360D	j	CUFF.1381	CUFF.1381.1	100	3.580664	2.862711	4.298618	14.950766	2112	CUFF.1381.1	1946
BnaA01g16390D	BnaA01g16390D	=	CUFF.1385	CUFF.1385.1	100	3.504631	1.753120	5.256141	14.227340	529	CUFF.1385.1	569
BnaA01g16400D	BnaA01g16400D	x	CUFF.1388	CUFF.1388.1	75	1.273190	0.542456	2.003924	5.078540	1131	CUFF.1388.2	1455
BnaA01g16400D	BnaA01g16400D	x	CUFF.1388	CUFF.1388.2	100	1.686965	0.904995	2.468934	6.729016	1298	CUFF.1388.2	1455
BnaA01g16400D	BnaA01g16400D	=	CUFF.1389	CUFF.1389.1	100	2.049597	1.071061	3.028132	8.175493	997	CUFF.1389.2	1455
BnaA01g16400D	BnaA01g16400D	o	CUFF.1389	CUFF.1389.2	43	0.885183	0.266516	1.503849	3.530843	1099	CUFF.1389.2	1455
BnaA01g16410D	BnaA01g16410D	c	CUFF.1391	CUFF.1391.1	100	1.195918	0.616050	1.775787	4.840987	1157	CUFF.1391.1	2065
BnaA01g16420D	BnaA01g16420D	=	CUFF.1394	CUFF.1394.1	100	6.267814	5.477856	7.057772	25.634198	3488	CUFF.1394.1	3562
BnaA01g16420D	BnaA01g16420D	x	CUFF.1395	CUFF.1395.1	56	6.979144	4.999823	8.958466	28.543409	987	CUFF.1395.2	3562
BnaA01g16420D	BnaA01g16420D	x	CUFF.1395	CUFF.1395.2	100	12.357072	9.989725	14.724419	50.538137	1103	CUFF.1395.2	3562
BnaA01g16430D	BnaA01g16430D	=	CUFF.1402	CUFF.1402.1	100	430.981208	405.138640	456.823776	1785.944351	552	CUFF.1403.1	877
BnaA01g16430D	BnaA01g16430D	e	CUFF.1403	CUFF.1403.1	100	59.285908	54.945910	63.625906	245.675055	1453	CUFF.1403.1	877
BnaA01g14330D	BnaA01g14330D	c	CUFF.1193	CUFF.1193.1	100	2.665346	2.011811	3.318881	10.508350	1896	CUFF.1193.1	2440
BnaA01g14340D	BnaA01g14340D	j	CUFF.1194	CUFF.1194.1	35	2.506246	1.167421	3.845071	9.965326	697	CUFF.1194.2	922
BnaA01g14340D	BnaA01g14340D	j	CUFF.1194	CUFF.1194.2	27	1.919201	0.910823	2.927579	7.631120	990	CUFF.1194.2	922
BnaA01g14340D	BnaA01g14340D	=	CUFF.1194	CUFF.1194.3	100	7.105385	5.154747	9.056023	28.252407	893	CUFF.1194.2	922
BnaA01g14340D	BnaA01g14340D	e	CUFF.1195	CUFF.1195.1	100	5.529387	2.580090	8.478684	21.985928	547	CUFF.1194.2	922
BnaA01g14350D	BnaA01g14350D	j	CUFF.1196	CUFF.1196.1	100	20.653012	17.613009	23.693015	82.607767	860	CUFF.1196.1	1127
BnaA01g14380D	BnaA01g14380D	j	CUFF.1198	CUFF.1198.1	100	4.330362	3.259220	5.401504	17.714705	1361	CUFF.1198.1	1261
BnaA01g14380D	BnaA01g14380D	j	CUFF.1198	CUFF.1198.2	27	1.156518	0.541950	1.771086	4.731102	1361	CUFF.1198.1	1261
BnaA01g14400D	BnaA01g14400D	=	CUFF.1200	CUFF.1200.1	100	3.105120	1.829059	4.381181	13.101093	741	CUFF.1200.1	739
BnaA01g14430D	BnaA01g14430D	=	CUFF.1202	CUFF.1202.1	100	5.521276	4.668998	6.373554	22.605619	2442	CUFF.1202.1	1136
BnaA01g14420D	BnaA01g14420D	=	CUFF.1203	CUFF.1203.1	100	1.046679	0.549948	1.543411	4.285393	1759	CUFF.1203.1	1192
BnaA01g14450D	BnaA01g14450D	j	CUFF.1208	CUFF.1208.1	100	28.940094	25.645913	32.234275	120.147192	1026	CUFF.1208.1	1342
BnaA01g14470D	BnaA01g14470D	e	CUFF.1211	CUFF.1211.1	100	2.745008	1.788654	3.701361	10.967329	1338	CUFF.1211.1	1025
BnaA01g14470D	BnaA01g14470D	=	CUFF.1212	CUFF.1212.1	100	39.565288	35.287607	43.842969	158.078085	915	CUFF.1211.1	1025
BnaA01g14480D	BnaA01g14480D	j	CUFF.1213	CUFF.1213.1	100	10.737753	8.449283	13.026223	44.256004	756	CUFF.1213.1	889
BnaA01g14520D	BnaA01g14520D	e	CUFF.1215	CUFF.1215.1	100	1.934797	1.093361	2.776233	7.880361	1493	CUFF.1215.1	1340
BnaA01g14520D	BnaA01g14520D	j	CUFF.1216	CUFF.1216.1	29	4.061653	2.820386	5.302921	16.542976	1389	CUFF.1215.1	1340
BnaA01g14520D	BnaA01g14520D	=	CUFF.1216	CUFF.1216.2	100	13.954960	11.908309	16.001610	56.838079	1376	CUFF.1215.1	1340
BnaA01g14530D	BnaA01g14530D	j	CUFF.1217	CUFF.1217.1	21	1.110333	0.415098	1.805568	4.445993	1228	CUFF.1217.1	1123
BnaA01g14530D	BnaA01g14530D	=	CUFF.1217	CUFF.1217.2	100	5.384373	4.068342	6.700403	21.560095	1183	CUFF.1217.1	1123
BnaA01g14570D	BnaA01g14570D	=	CUFF.1220	CUFF.1220.1	100	19.090638	17.154582	21.026694	78.307764	1520	CUFF.1220.1	1349
BnaA01g14590D	BnaA01g14590D	j	CUFF.1224	CUFF.1224.1	50	1.319421	0.844669	1.794174	5.375179	2404	CUFF.1224.1	2036
BnaA01g14590D	BnaA01g14590D	j	CUFF.1224	CUFF.1224.2	42	1.099752	0.629708	1.569796	4.480270	2306	CUFF.1224.1	2036
BnaA01g14590D	BnaA01g14590D	j	CUFF.1224	CUFF.1224.3	100	2.636767	1.843797	3.429737	10.741900	1780	CUFF.1224.1	2036
BnaA01g14600D	BnaA01g14600D	j	CUFF.1227	CUFF.1227.1	20	1.609379	0.902811	2.315947	6.569493	1802	CUFF.1227.2	2142
BnaA01g14600D	BnaA01g14600D	=	CUFF.1227	CUFF.1227.2	100	7.975106	6.701376	9.248835	32.554419	1820	CUFF.1227.2	2142
BnaA01g14660D	BnaA01g14660D	j	CUFF.1231	CUFF.1231.1	26	0.868459	0.550340	1.186578	3.680602	2889	CUFF.1231.1	980
BnaA01g14660D	BnaA01g14660D	=	CUFF.1231	CUFF.1231.2	100	3.337346	2.188996	4.485696	14.143950	999	CUFF.1231.1	980
BnaA01g14670D	BnaA01g14670D	j	CUFF.1232	CUFF.1232.1	100	3.288474	2.368940	4.208009	13.194840	1270	CUFF.1232.1	411
BnaA01g14710D	BnaA01g14710D	=	CUFF.1243	CUFF.1243.1	100	6.669116	5.244508	8.093723	27.120569	1115	CUFF.1243.1	1593
BnaA01g14710D	BnaA01g14710D	e	CUFF.1244	CUFF.1244.1	100	3.151395	2.067014	4.235777	12.815438	961	CUFF.1243.1	1593
BnaA01g14720D	BnaA01g14720D	=	CUFF.1251	CUFF.1251.1	100	12.888738	11.248453	14.529023	53.129863	1615	CUFF.1251.1	1682
BnaA01g14730D	BnaA01g14730D	j	CUFF.1253	CUFF.1253.1	100	4.983853	4.057070	5.910637	20.493930	1811	CUFF.1253.1	2283
BnaA01g14740D	BnaA01g14740D	c	CUFF.1263	CUFF.1263.1	100	5.361049	2.308547	8.413550	21.699601	398	CUFF.1263.2	3145
BnaA01g14740D	BnaA01g14740D	j	CUFF.1263	CUFF.1263.2	58	3.135085	2.178288	4.091882	12.689699	1194	CUFF.1263.2	3145
BnaA01g14740D	BnaA01g14740D	j	CUFF.1263	CUFF.1263.3	25	1.359741	0.690115	2.029366	5.503742	1176	CUFF.1263.2	3145
BnaA01g14750D	BnaA01g14750D	=	CUFF.1279	CUFF.1279.1	100	79.794057	74.135539	85.452576	321.751574	1267	CUFF.1279.2	1456
BnaA01g14750D	BnaA01g14750D	j	CUFF.1279	CUFF.1279.2	14	11.148488	9.630336	12.666639	44.953766	2016	CUFF.1279.2	1456
BnaA01g14790D	BnaA01g14790D	c	CUFF.1288	CUFF.1288.1	100	10.139039	7.753383	12.524695	42.206375	709	CUFF.1288.1	1066
BnaA01g14840D	BnaA01g14840D	c	CUFF.1294	CUFF.1294.1	100	3.662783	2.893724	4.431842	14.912876	2714	CUFF.1294.1	2055
BnaA01g14850D	BnaA01g14850D	j	CUFF.1296	CUFF.1296.1	100	34.383624	31.344538	37.422710	139.991559	1578	CUFF.1296.1	1592
BnaA01g14860D	BnaA01g14860D	j	CUFF.1309	CUFF.1309.1	100	33.846246	29.825141	37.867350	138.205993	982	CUFF.1309.1	1221
BnaA01g14860D	BnaA01g14860D	j	CUFF.1309	CUFF.1309.2	45	15.081417	12.201849	17.960986	61.582673	968	CUFF.1309.1	1221
BnaA01g14870D	BnaA01g14870D	j	CUFF.1324	CUFF.1324.1	100	50.940187	47.335268	54.545105	209.159360	1763	CUFF.1324.1	1801
BnaA01g14880D	BnaA01g14880D	=	CUFF.1327	CUFF.1327.1	100	10.334478	8.976223	11.692733	42.238678	1836	CUFF.1327.1	1811
BnaA01g14910D	BnaA01g14910D	j	CUFF.1333	CUFF.1333.1	100	4.416575	3.811158	5.021991	18.269082	4270	CUFF.1333.1	936
BnaA01g14900D	BnaA01g14900D	o	CUFF.1335	CUFF.1335.1	100	47.416131	43.108329	51.723934	196.135986	1127	CUFF.1335.1	799
BnaA01g14930D	BnaA01g14930D	=	CUFF.1337	CUFF.1337.1	100	23.330943	19.155701	27.506186	97.330274	599	CUFF.1337.1	276
BnaA01g14940D	BnaA01g14940D	j	CUFF.1338	CUFF.1338.1	100	6.134152	4.790134	7.478171	24.863739	1144	CUFF.1338.1	1175
BnaA01g14950D	BnaA01g14950D	=	CUFF.1339	CUFF.1339.1	100	10.599817	8.870802	12.328831	43.285424	1213	CUFF.1339.1	1206
BnaA01g14960D	BnaA01g14960D	c	CUFF.1340	CUFF.1340.1	100	30.113790	26.000752	34.226828	123.194988	739	CUFF.1340.1	948
BnaA01g14970D	BnaA01g14970D	=	CUFF.1343	CUFF.1343.1	100	0.933123	0.542041	1.324205	3.649878	1790	CUFF.1343.1	1722
BnaA01g14990D	BnaA01g14990D	j	CUFF.1346	CUFF.1346.1	100	7.313948	6.235980	8.391916	30.915578	1995	CUFF.1346.1	1989
BnaA01g15010D	BnaA01g15010D	=	CUFF.1352	CUFF.1352.1	96	6.234716	4.545089	7.924343	26.185682	1052	CUFF.1353.1	859
BnaA01g15010D	BnaA01g15010D	j	CUFF.1352	CUFF.1352.2	100	6.512045	4.795804	8.228286	27.350459	976	CUFF.1353.1	859
BnaA01g15010D	BnaA01g15010D	e	CUFF.1353	CUFF.1353.1	100	3.296994	2.262288	4.331700	13.847309	1251	CUFF.1353.1	859
BnaA01g15030D	BnaA01g15030D	j	CUFF.1357	CUFF.1357.1	100	3.069008	2.228529	3.909488	12.653818	1406	CUFF.1357.1	1806
BnaA01g15040D	BnaA01g15040D	j	CUFF.1364	CUFF.1364.1	100	2.958686	2.142668	3.774703	12.068971	1422	CUFF.1364.1	1293
BnaA01g15060D	BnaA01g15060D	j	CUFF.1368	CUFF.1368.1	100	4.247152	3.556643	4.937661	17.387760	2695	CUFF.1368.1	2785
BnaA01g15070D	BnaA01g15070D	j	CUFF.1380	CUFF.1380.1	97	7.164737	5.440767	8.888707	29.107134	958	CUFF.1380.2	4377
BnaA01g15070D	BnaA01g15070D	j	CUFF.1380	CUFF.1380.2	100	7.364821	6.525746	8.203896	29.919987	3435	CUFF.1380.2	4377
BnaA01g15080D	BnaA01g15080D	=	CUFF.1382	CUFF.1382.1	100	17.721149	15.017279	20.425020	73.667879	908	CUFF.1382.1	1316
BnaA01g15080D	BnaA01g15080D	p	CUFF.1384	CUFF.1384.1	100	4.912084	0.442600	9.381568	19.714676	299	CUFF.1384.1	1316
BnaA01g15100D	BnaA01g15100D	=	CUFF.1387	CUFF.1387.1	100	3.251688	2.104033	4.399343	13.943947	893	CUFF.1387.1	1028
BnaA01g15130D	BnaA01g15130D	=	CUFF.1392	CUFF.1392.1	100	3.606261	3.000056	4.212466	14.849888	3777	CUFF.1392.1	3991
BnaA01g15130D	BnaA01g15130D	j	CUFF.1392	CUFF.1392.2	41	1.466247	1.026703	1.905790	6.037722	3777	CUFF.1392.1	3991
BnaA01g15140D	BnaA01g15140D	j	CUFF.1393	CUFF.1393.1	20	1.349934	0.928459	1.771408	5.573356	3453	CUFF.1393.1	2266
BnaA01g15140D	BnaA01g15140D	j	CUFF.1393	CUFF.1393.2	100	6.719093	5.852717	7.585469	27.740547	3358	CUFF.1393.1	2266
BnaA01g15140D	BnaA01g15140D	j	CUFF.1393	CUFF.1393.3	25	1.710870	1.096050	2.325689	7.063521	2408	CUFF.1393.1	2266
BnaA01g15220D	BnaA01g15220D	j	CUFF.1396	CUFF.1396.1	100	1.025112	0.409096	1.641127	4.091001	972	CUFF.1396.1	1045
BnaA01g15250D	BnaA01g15250D	=	CUFF.1404	CUFF.1404.1	100	16.556497	14.800764	18.312229	66.683912	1866	CUFF.1404.1	1953
BnaA01g15280D	BnaA01g15280D	j	CUFF.1406	CUFF.1406.1	100	6.215380	3.824605	8.606154	26.316358	516	CUFF.1406.1	566
BnaA01g15300D	BnaA01g15300D	c	CUFF.1407	CUFF.1407.1	76	6.310710	4.597295	8.024125	26.061978	892	CUFF.1407.2	1430
BnaA01g15300D	BnaA01g15300D	j	CUFF.1407	CUFF.1407.2	100	8.257819	6.834535	9.681104	34.103151	1427	CUFF.1407.2	1430
BnaA01g15310D	BnaA01g15310D	c	CUFF.1408	CUFF.1408.1	100	1.688155	1.026460	2.349849	6.853569	1243	CUFF.1408.1	2062
BnaA01g15320D	BnaA01g15320D	=	CUFF.1409	CUFF.1409.1	100	8.791957	7.289662	10.294252	35.769264	1217	CUFF.1409.1	1106
BnaA01g15330D	BnaA01g15330D	j	CUFF.1410	CUFF.1410.1	100	1.032086	0.433951	1.630222	3.900271	967	CUFF.1410.1	2378
BnaA01g15360D	BnaA01g15360D	=	CUFF.1412	CUFF.1412.1	100	4.402195	2.982500	5.821889	17.521862	816	CUFF.1412.1	753
BnaA01g15380D	BnaA01g15380D	o	CUFF.1413	CUFF.1413.1	100	15.690944	10.727673	20.654215	51.723177	392	CUFF.1413.1	1347
BnaA01g15390D	BnaA01g15390D	=	CUFF.1414	CUFF.1414.1	36	43.072250	28.946562	57.197939	180.941396	265	CUFF.1414.1	629
BnaA01g15390D	BnaA01g15390D	o	CUFF.1414	CUFF.1414.2	100	121.131004	52.659961	189.602047	508.856931	174	CUFF.1414.1	629
BnaA01g15410D	BnaA01g15410D	j	CUFF.1419	CUFF.1419.1	100	8.261325	6.014876	10.507774	34.041625	672	CUFF.1419.1	1425
BnaA01g15410D	BnaA01g15410D	e	CUFF.1420	CUFF.1420.1	100	0.926691	0.463111	1.390271	3.928428	1389	CUFF.1420.1	1425
BnaA01g15410D	BnaA01g15410D	j	CUFF.1421	CUFF.1421.1	100	24.743720	19.896519	29.590922	104.893551	539	CUFF.1420.1	1425
BnaA01g15410D	BnaA01g15410D	j	CUFF.1421	CUFF.1421.2	18	4.434524	2.084360	6.784687	18.798829	526	CUFF.1420.1	1425
BnaA01g15430D	BnaA01g15430D	e	CUFF.1424	CUFF.1424.1	100	2.154999	1.368105	2.941894	9.256015	1112	CUFF.1424.1	939
BnaA01g15450D	BnaA01g15450D	j	CUFF.1431	CUFF.1431.1	96	5.123254	4.034569	6.211938	21.226125	2206	CUFF.1431.1	2407
BnaA01g15450D	BnaA01g15450D	j	CUFF.1431	CUFF.1431.2	100	5.362130	4.263504	6.460756	22.215810	2154	CUFF.1431.1	2407
BnaA01g15450D	BnaA01g15450D	j	CUFF.1431	CUFF.1431.3	28	1.491732	0.970575	2.012889	6.180386	2188	CUFF.1431.1	2407
BnaA01g15450D	BnaA01g15450D	j	CUFF.1431	CUFF.1431.4	31	1.673488	1.067208	2.279768	6.933420	2188	CUFF.1431.1	2407
BnaA01g15480D	BnaA01g15480D	j	CUFF.1434	CUFF.1434.1	26	0.554655	0.125645	0.983665	2.300339	1447	CUFF.1434.2	1538
BnaA01g15480D	BnaA01g15480D	=	CUFF.1434	CUFF.1434.2	100	2.159822	1.449277	2.870368	8.957501	1515	CUFF.1434.2	1538
BnaA01g15490D	BnaA01g15490D	j	CUFF.1438	CUFF.1438.1	100	0.937197	0.436542	1.437852	3.625954	1210	CUFF.1438.1	1339
BnaA01g15500D	BnaA01g15500D	j	CUFF.1439	CUFF.1439.1	100	8.409851	5.113499	11.706203	35.926301	432	CUFF.1439.1	1187
BnaA01g15510D	BnaA01g15510D	=	CUFF.1441	CUFF.1441.1	100	17.962830	15.337720	20.587939	72.148044	964	CUFF.1441.1	1015
BnaA01g33400D	BnaA01g33400D	j	CUFF.1293	CUFF.1293.1	100	58.652776	53.615277	63.690276	244.524967	1008	CUFF.1293.1	1095
BnaA01g33410D	BnaA01g33410D	=	CUFF.1297	CUFF.1297.1	100	6.602069	5.107437	8.096700	25.858376	998	CUFF.1297.1	1137
-	-	u	CUFF.1302	CUFF.1302.1	100	20.467220	17.216766	23.717674	85.857945	771	CUFF.1302.1	-
BnaA01g33420D	BnaA01g33420D	c	CUFF.1305	CUFF.1305.1	100	4.009487	2.065251	5.953723	17.114154	515	CUFF.1305.1	1261
BnaA01g33430D	BnaA01g33430D	j	CUFF.1308	CUFF.1308.1	100	5.375722	4.358115	6.393330	22.331605	1643	CUFF.1308.1	1643
BnaA01g33450D	BnaA01g33450D	=	CUFF.1311	CUFF.1311.1	100	5.402585	4.111750	6.693421	21.751428	1097	CUFF.1311.1	234
BnaA01g33470D	BnaA01g33470D	i	CUFF.1312	CUFF.1312.1	100	1.400807	0.466263	2.335351	5.639809	806	CUFF.1313.1	1053
BnaA01g33470D	BnaA01g33470D	o	CUFF.1313	CUFF.1313.1	100	0.812989	0.306378	1.319600	3.273187	1348	CUFF.1313.1	1053
-	-	u	CUFF.1318	CUFF.1318.1	100	5.061149	3.667180	6.455119	21.124102	894	CUFF.1318.1	-
BnaA01g33500D	BnaA01g33500D	p	CUFF.1319	CUFF.1319.1	100	2.521574	1.756390	3.286759	9.914645	1335	CUFF.1319.1	1876
BnaA01g33500D	BnaA01g33500D	=	CUFF.1341	CUFF.1341.1	100	99.459010	93.485992	105.432027	407.547073	1593	CUFF.1341.1	1876
BnaA01g33520D	BnaA01g33520D	j	CUFF.1347	CUFF.1347.1	100	3.290235	2.286877	4.293594	13.479724	1316	CUFF.1347.1	1457
BnaA01g33520D	BnaA01g33520D	j	CUFF.1347	CUFF.1347.2	34	1.112405	0.438799	1.786012	4.557399	1316	CUFF.1347.1	1457
BnaA01g33530D	BnaA01g33530D	c	CUFF.1350	CUFF.1350.1	100	3.405862	2.414060	4.397664	14.058152	1160	CUFF.1350.1	1585
BnaA01g33530D	BnaA01g33530D	c	CUFF.1351	CUFF.1351.1	100	6.658111	2.964856	10.351367	28.172103	346	CUFF.1351.1	1585
BnaA01g33540D	BnaA01g33540D	=	CUFF.1356	CUFF.1356.1	100	4.237683	3.451993	5.023372	17.708705	2336	CUFF.1356.1	1141
BnaA01g33540D	BnaA01g33540D	e	CUFF.1358	CUFF.1358.1	100	3.538913	2.040267	5.037560	14.788642	874	CUFF.1356.1	1141
BnaA01g33560D	BnaA01g33560D	=	CUFF.1361	CUFF.1361.1	100	3.523571	2.630229	4.416914	14.165101	1416	CUFF.1361.1	1515
BnaA01g33580D	BnaA01g33580D	=	CUFF.1363	CUFF.1363.1	100	11.627216	6.320978	16.933455	49.266455	349	CUFF.1363.2	567
BnaA01g33580D	BnaA01g33580D	j	CUFF.1363	CUFF.1363.2	34	3.951679	1.488019	6.415340	16.743925	441	CUFF.1363.2	567
BnaA01g33590D	BnaA01g33590D	=	CUFF.1366	CUFF.1366.1	100	12.674796	11.300399	14.049193	51.237730	1950	CUFF.1366.1	2128
BnaA01g33600D	BnaA01g33600D	j	CUFF.1369	CUFF.1369.1	100	3.186077	2.519663	3.852491	13.151847	2310	CUFF.1369.1	1908
BnaA01g33600D	BnaA01g33600D	c	CUFF.1369	CUFF.1369.2	87	2.769023	1.603354	3.934693	11.430286	914	CUFF.1369.1	1908
BnaA01g33610D	BnaA01g33610D	=	CUFF.1370	CUFF.1370.1	100	1.503722	0.862821	2.144624	6.207234	1341	CUFF.1370.1	294
-	-	u	CUFF.1371	CUFF.1371.1	100	5.727831	3.434629	8.021033	23.963984	507	CUFF.1371.1	-
BnaA01g33620D	BnaA01g33620D	j	CUFF.1377	CUFF.1377.1	100	1.188072	0.788293	1.587851	4.829403	2744	CUFF.1377.1	2867
BnaA01g33620D	BnaA01g33620D	e	CUFF.1378	CUFF.1378.1	100	1.091868	0.492788	1.690949	4.438343	1522	CUFF.1377.1	2867
BnaA01g33640D	BnaA01g33640D	j	CUFF.1386	CUFF.1386.1	47	4.902942	4.122888	5.682996	19.886688	3158	CUFF.1386.1	3329
BnaA01g33640D	BnaA01g33640D	j	CUFF.1386	CUFF.1386.2	90	9.323582	8.216206	10.430958	37.817124	2931	CUFF.1386.1	3329
BnaA01g33640D	BnaA01g33640D	j	CUFF.1386	CUFF.1386.3	100	10.355256	7.984721	12.725790	42.001668	854	CUFF.1386.1	3329
BnaA01g33640D	BnaA01g33640D	c	CUFF.1386	CUFF.1386.4	51	5.296433	4.109906	6.482959	21.482715	1716	CUFF.1386.1	3329
BnaA01g33650D	BnaA01g33650D	=	CUFF.1390	CUFF.1390.1	100	49.019470	41.671413	56.367527	197.960413	467	CUFF.1390.1	441
BnaA01g33660D	BnaA01g33660D	e	CUFF.1397	CUFF.1397.1	100	34.734356	31.212447	38.256265	143.804823	1138	CUFF.1397.1	1359
BnaA01g33660D	BnaA01g33660D	j	CUFF.1398	CUFF.1398.1	100	141.149944	132.201697	150.098192	584.379417	1031	CUFF.1397.1	1359
BnaA01g33700D	BnaA01g33700D	j	CUFF.1399	CUFF.1399.1	100	7.000061	5.407033	8.593089	27.912766	968	CUFF.1399.1	2620
BnaA01g33700D	BnaA01g33700D	j	CUFF.1405	CUFF.1405.1	61	7.096812	5.818706	8.374918	29.197256	1833	CUFF.1405.1	2620
BnaA01g33700D	BnaA01g33700D	j	CUFF.1405	CUFF.1405.2	100	11.645411	9.420663	13.870159	47.910813	1105	CUFF.1405.1	2620
BnaA01g33700D	BnaA01g33700D	j	CUFF.1405	CUFF.1405.3	77	8.965769	6.964400	10.967139	36.886401	1054	CUFF.1405.1	2620
BnaA01g33840D	BnaA01g33840D	c	CUFF.1422	CUFF.1422.1	87	7.296821	5.628773	8.964869	30.162792	1226	CUFF.1422.2	2019
BnaA01g33840D	BnaA01g33840D	j	CUFF.1422	CUFF.1422.2	100	8.419200	7.164728	9.673672	34.802357	2012	CUFF.1422.2	2019
BnaA01g33850D	BnaA01g33850D	j	CUFF.1425	CUFF.1425.1	100	6.919933	5.750659	8.089206	28.042256	1625	CUFF.1425.1	1672
BnaA01g33860D	BnaA01g33860D	j	CUFF.1426	CUFF.1426.1	100	5.060872	4.300565	5.821178	21.149386	2726	CUFF.1426.1	2367
BnaA01g33860D	BnaA01g33860D	c	CUFF.1426	CUFF.1426.2	93	4.684680	2.921966	6.447394	19.577282	695	CUFF.1426.1	2367
BnaA01g33870D	BnaA01g33870D	=	CUFF.1428	CUFF.1428.1	100	10.605300	7.609591	13.601009	43.101586	564	CUFF.1429.1	890
BnaA01g33870D	BnaA01g33870D	j	CUFF.1428	CUFF.1428.2	22	2.331812	0.763154	3.900470	9.476847	564	CUFF.1429.1	890
BnaA01g33870D	BnaA01g33870D	e	CUFF.1429	CUFF.1429.1	100	3.624499	2.303253	4.945745	14.730526	790	CUFF.1429.1	890
BnaA01g33890D	BnaA01g33890D	e	CUFF.1432	CUFF.1432.1	100	2.196772	1.046507	3.347038	9.038700	844	CUFF.1433.1	1160
BnaA01g33890D	BnaA01g33890D	=	CUFF.1433	CUFF.1433.1	100	6.779536	5.258871	8.300202	27.894649	1092	CUFF.1433.1	1160
BnaA01g33900D	BnaA01g33900D	c	CUFF.1435	CUFF.1435.1	100	2.493193	1.569174	3.417213	10.256276	1018	CUFF.1435.1	2110
BnaA01g33900D	BnaA01g33900D	c	CUFF.1437	CUFF.1437.1	100	4.333608	3.432250	5.234966	17.857759	1676	CUFF.1437.1	2110
BnaA01g33940D	BnaA01g33940D	j	CUFF.1440	CUFF.1440.1	100	9.821235	7.494247	12.148223	39.481175	718	CUFF.1440.1	812
BnaA01g34010D	BnaA01g34010D	j	CUFF.1444	CUFF.1444.1	74	9.528819	7.146424	11.911214	39.537008	777	CUFF.1444.1	1337
BnaA01g34010D	BnaA01g34010D	=	CUFF.1444	CUFF.1444.2	100	12.802484	10.102172	15.502797	53.120112	772	CUFF.1444.1	1337
BnaA01g34020D	BnaA01g34020D	e	CUFF.1447	CUFF.1447.1	100	0.745455	0.491597	0.999313	3.106205	3242	CUFF.1447.1	3054
BnaA01g34060D	BnaA01g34060D	j	CUFF.1454	CUFF.1454.1	15	1.354071	0.777961	1.930180	5.667535	1930	CUFF.1454.1	1684
BnaA01g34060D	BnaA01g34060D	=	CUFF.1454	CUFF.1454.2	100	8.794038	7.441516	10.146561	36.807919	1698	CUFF.1454.1	1684
BnaA01g07660D	BnaA01g07660D	j	CUFF.1423	CUFF.1423.1	100	49.325633	44.381784	54.269483	203.467725	860	CUFF.1423.1	3229
BnaA01g07670D	BnaA01g07670D	e	CUFF.1427	CUFF.1427.1	100	6.199882	5.229577	7.170188	24.489536	1904	CUFF.1427.1	734
BnaA01g07690D	BnaA01g07690D	c	CUFF.1430	CUFF.1430.1	100	10.272643	8.252924	12.292362	43.149023	912	CUFF.1430.1	1450
BnaA01g07720D	BnaA01g07720D	=	CUFF.1436	CUFF.1436.1	100	46.786758	43.595278	49.978239	192.790672	1419	CUFF.1436.1	1140
BnaA01g07750D	BnaA01g07750D	j	CUFF.1442	CUFF.1442.1	77	3.223014	2.508240	3.937789	13.370874	2070	CUFF.1442.1	3339
BnaA01g07750D	BnaA01g07750D	c	CUFF.1442	CUFF.1442.2	100	4.184581	2.871482	5.497680	17.359994	984	CUFF.1442.1	3339
BnaA01g07810D	BnaA01g07810D	=	CUFF.1446	CUFF.1446.1	100	13.529132	10.244112	16.814152	56.146760	565	CUFF.1446.1	631
BnaA01g07830D	BnaA01g07830D	j	CUFF.1449	CUFF.1449.1	100	13.032569	11.992688	14.072450	54.086025	4478	CUFF.1449.1	3184
BnaA01g07840D	BnaA01g07840D	j	CUFF.1452	CUFF.1452.1	100	2.270258	1.680256	2.860260	9.090311	1993	CUFF.1452.1	1732
BnaA01g07860D	BnaA01g07860D	c	CUFF.1455	CUFF.1455.1	100	101.890926	92.526652	111.255200	421.956305	672	CUFF.1455.2	1514
BnaA01g07860D	BnaA01g07860D	c	CUFF.1455	CUFF.1455.2	88	89.836376	83.606501	96.066251	372.035339	1243	CUFF.1455.2	1514
BnaA01g07890D	BnaA01g07890D	e	CUFF.1456	CUFF.1456.1	100	1.906741	0.849071	2.964411	7.558069	663	CUFF.1456.1	575
BnaA01g07910D	BnaA01g07910D	j	CUFF.1458	CUFF.1458.1	100	72.849468	68.645207	77.053730	300.540903	2404	CUFF.1458.1	2606
BnaA01g07930D	BnaA01g07930D	e	CUFF.1459	CUFF.1459.1	100	2.061734	1.206138	2.917331	8.544059	1245	CUFF.1459.1	1157
BnaA01g07930D	BnaA01g07930D	=	CUFF.1460	CUFF.1460.1	100	12.512939	10.358032	14.667846	51.855024	1030	CUFF.1459.1	1157
BnaA01g07940D	BnaA01g07940D	=	CUFF.1461	CUFF.1461.1	100	19.765756	17.592887	21.938625	80.909965	1492	CUFF.1461.1	1674
BnaA01g07950D	BnaA01g07950D	j	CUFF.1462	CUFF.1462.1	29	1.720024	0.907126	2.532922	7.319602	1040	CUFF.1462.1	1146
BnaA01g07950D	BnaA01g07950D	=	CUFF.1462	CUFF.1462.2	100	5.963707	3.992681	7.934733	25.378688	722	CUFF.1462.1	1146
BnaA01g07950D	BnaA01g07950D	j	CUFF.1462	CUFF.1462.3	37	2.187255	0.498612	3.875898	9.307914	558	CUFF.1462.1	1146
BnaA01g07960D	BnaA01g07960D	=	CUFF.1463	CUFF.1463.1	100	4.472526	3.871958	5.073094	18.476926	4494	CUFF.1463.2	4386
BnaA01g07960D	BnaA01g07960D	j	CUFF.1463	CUFF.1463.2	23	1.037265	0.719273	1.355258	4.285157	4495	CUFF.1463.2	4386
BnaA01g07960D	BnaA01g07960D	e	CUFF.1464	CUFF.1464.1	100	5.811173	3.791874	7.830471	24.007152	799	CUFF.1463.2	4386
BnaA01g07980D	BnaA01g07980D	j	CUFF.1465	CUFF.1465.1	100	13.768144	11.675892	15.860396	56.311404	1172	CUFF.1465.1	1788
BnaA01g07980D	BnaA01g07980D	c	CUFF.1465	CUFF.1465.2	36	4.963412	2.855396	7.071428	20.300246	662	CUFF.1465.1	1788
BnaA01g08000D	BnaA01g08000D	o	CUFF.1466	CUFF.1466.1	100	16.576521	12.471308	20.681734	65.498343	494	CUFF.1466.1	515
BnaA01g08010D	BnaA01g08010D	=	CUFF.1469	CUFF.1469.1	100	2.540410	1.642898	3.437922	10.417721	1368	CUFF.1469.1	1254
BnaA01g08010D	BnaA01g08010D	x	CUFF.1471	CUFF.1471.1	100	1.717538	0.855039	2.580036	7.043284	1220	CUFF.1471.1	1254
BnaA01g08020D	BnaA01g08020D	c	CUFF.1474	CUFF.1474.1	100	1.647116	0.983743	2.310489	6.916300	1249	CUFF.1474.1	1385
BnaA01g08050D	BnaA01g08050D	j	CUFF.1476	CUFF.1476.1	70	4.048242	2.663589	5.432896	17.021107	858	CUFF.1476.1	627
BnaA01g08050D	BnaA01g08050D	c	CUFF.1476	CUFF.1476.2	100	5.744830	3.067363	8.422296	24.154523	494	CUFF.1476.1	627
BnaA01g08060D	BnaA01g08060D	j	CUFF.1478	CUFF.1478.1	91	2.059010	0.952300	3.165720	8.460863	730	CUFF.1478.1	788
BnaA01g08060D	BnaA01g08060D	j	CUFF.1478	CUFF.1478.2	100	2.252417	0.745801	3.759032	9.255608	534	CUFF.1478.1	788
BnaA01g08080D	BnaA01g08080D	=	CUFF.1479	CUFF.1479.1	100	23.664198	17.841990	29.486405	99.245036	411	CUFF.1479.1	455
BnaA01g08120D	BnaA01g08120D	=	CUFF.1480	CUFF.1480.1	100	0.776652	0.308756	1.244548	3.206264	1168	CUFF.1480.1	1293
BnaA01g08130D	BnaA01g08130D	=	CUFF.1488	CUFF.1488.1	100	43.677837	39.332647	48.023026	178.254712	960	CUFF.1488.1	935
BnaA01g08140D	BnaA01g08140D	c	CUFF.1489	CUFF.1489.1	68	5.218946	4.277889	6.160003	21.299172	2247	CUFF.1489.2	2781
BnaA01g08140D	BnaA01g08140D	j	CUFF.1489	CUFF.1489.2	100	7.658618	6.847944	8.469292	31.255779	4149	CUFF.1489.2	2781
BnaA01g08150D	BnaA01g08150D	c	CUFF.1491	CUFF.1491.1	100	41.132272	34.443900	47.820644	169.584798	485	CUFF.1491.1	2175
BnaA01g08160D	BnaA01g08160D	=	CUFF.1492	CUFF.1492.1	100	9.745217	7.933917	11.556518	40.178688	1043	CUFF.1492.1	757
BnaA01g08200D	BnaA01g08200D	j	CUFF.1501	CUFF.1501.1	100	7.424349	6.631230	8.217469	31.093288	5040	CUFF.1501.2	5721
BnaA01g08200D	BnaA01g08200D	j	CUFF.1501	CUFF.1501.2	36	2.658985	2.120757	3.197213	11.135870	5051	CUFF.1501.2	5721
BnaA01g08200D	BnaA01g08200D	j	CUFF.1504	CUFF.1504.1	100	5.897440	4.654273	7.140607	24.080364	1346	CUFF.1504.1	5721
BnaA01g08200D	BnaA01g08200D	j	CUFF.1504	CUFF.1504.2	18	1.051535	0.407502	1.695567	4.293614	1288	CUFF.1504.1	5721
BnaA01g08260D	BnaA01g08260D	e	CUFF.1508	CUFF.1508.1	100	2.729867	1.418381	4.041353	11.086613	769	CUFF.1508.1	741
BnaA01g08260D	BnaA01g08260D	=	CUFF.1509	CUFF.1509.1	100	3.709329	1.630104	5.788554	15.064431	535	CUFF.1508.1	741
BnaA01g08280D	BnaA01g08280D	j	CUFF.1513	CUFF.1513.1	100	8.441805	7.584455	9.299155	33.992620	5111	CUFF.1513.1	1169
BnaA01g08270D	BnaA01g08270D	j	CUFF.1514	CUFF.1514.1	100	57.480618	54.241272	60.719964	231.457230	3529	CUFF.1514.1	3076
BnaA01g08290D	BnaA01g08290D	=	CUFF.1516	CUFF.1516.1	100	1.314673	0.886155	1.743192	5.550058	2059	CUFF.1516.1	2064
BnaA01g08300D	BnaA01g08300D	=	CUFF.1521	CUFF.1521.1	100	4.354596	3.548286	5.160907	17.985806	2252	CUFF.1521.1	1863
BnaA01g08310D	BnaA01g08310D	e	CUFF.1522	CUFF.1522.1	100	3.243368	2.173021	4.313716	13.396096	1621	CUFF.1523.1	2524
BnaA01g08310D	BnaA01g08310D	=	CUFF.1523	CUFF.1523.1	100	7.588171	6.655001	8.521341	31.341453	3252	CUFF.1523.1	2524
BnaA01g08330D	BnaA01g08330D	j	CUFF.1525	CUFF.1525.1	100	15.598865	13.865518	17.332212	64.508894	1786	CUFF.1525.1	1874
BnaA01g08350D	BnaA01g08350D	j	CUFF.1529	CUFF.1529.1	100	0.988725	0.473460	1.503990	4.260266	1191	CUFF.1529.1	1679
BnaA01g08360D	BnaA01g08360D	j	CUFF.1530	CUFF.1530.1	100	15.894699	13.169260	18.620138	64.845535	1054	CUFF.1530.2	1199
BnaA01g08360D	BnaA01g08360D	=	CUFF.1530	CUFF.1530.2	87	13.811390	11.227127	16.395653	56.346269	1055	CUFF.1530.2	1199
BnaA01g08430D	BnaA01g08430D	j	CUFF.1532	CUFF.1532.1	100	8.079849	6.667238	9.492459	32.693495	1339	CUFF.1532.1	1120
BnaA01g08440D	BnaA01g08440D	j	CUFF.1536	CUFF.1536.1	100	39.971513	37.372059	42.570967	164.921324	2785	CUFF.1536.1	3022
BnaA01g08450D	BnaA01g08450D	=	CUFF.1537	CUFF.1537.1	100	23.778704	20.057245	27.500163	97.938005	668	CUFF.1537.1	759
BnaA01g08460D	BnaA01g08460D	c	CUFF.1538	CUFF.1538.1	100	1.927446	0.885766	2.969125	8.384362	724	CUFF.1538.1	1341
BnaA01g08460D	BnaA01g08460D	o	CUFF.1539	CUFF.1539.1	100	1.819915	0.722465	2.917365	7.062538	614	CUFF.1539.1	1341
BnaA01g08480D	BnaA01g08480D	j	CUFF.1540	CUFF.1540.1	100	1.474057	0.948042	2.000072	6.109076	1862	CUFF.1540.1	2171
BnaA01g08480D	BnaA01g08480D	e	CUFF.1541	CUFF.1541.1	100	3.171488	1.764627	4.578350	13.143903	760	CUFF.1540.1	2171
BnaA01g08500D	BnaA01g08500D	j	CUFF.1543	CUFF.1543.1	79	2.539935	1.967379	3.112490	10.424376	2384	CUFF.1543.1	5437
BnaA01g08500D	BnaA01g08500D	c	CUFF.1543	CUFF.1543.2	100	3.213078	1.762778	4.663377	13.187085	685	CUFF.1543.1	5437
BnaA01g08500D	BnaA01g08500D	j	CUFF.1544	CUFF.1544.1	100	2.037124	1.590680	2.483568	8.470034	3448	CUFF.1544.2	5437
BnaA01g08500D	BnaA01g08500D	j	CUFF.1544	CUFF.1544.2	21	0.419447	0.174050	0.664845	1.743995	3449	CUFF.1544.2	5437
BnaA01g08510D	BnaA01g08510D	j	CUFF.1546	CUFF.1546.1	100	3.706772	2.590755	4.822790	14.766236	1025	CUFF.1546.1	688
BnaA01g08520D	BnaA01g08520D	j	CUFF.1547	CUFF.1547.1	100	2.253174	1.617085	2.889264	9.112136	1856	CUFF.1547.1	1691
BnaA01g08520D	BnaA01g08520D	j	CUFF.1547	CUFF.1547.2	71	1.600055	0.867773	2.332338	6.470836	1224	CUFF.1547.1	1691
BnaA01g08530D	BnaA01g08530D	=	CUFF.1548	CUFF.1548.1	100	22.769747	20.115491	25.424003	91.351889	1187	CUFF.1548.1	1263
BnaA01g08540D	BnaA01g08540D	j	CUFF.1551	CUFF.1551.1	49	9.738787	7.598133	11.879442	40.351139	1100	CUFF.1551.1	1478
BnaA01g08540D	BnaA01g08540D	=	CUFF.1551	CUFF.1551.2	100	19.749215	16.561914	22.936515	81.827775	911	CUFF.1551.1	1478
BnaA01g08540D	BnaA01g08540D	e	CUFF.1552	CUFF.1552.1	100	7.066655	4.813050	9.320261	29.279579	788	CUFF.1551.1	1478
BnaA01g08550D	BnaA01g08550D	e	CUFF.1555	CUFF.1555.1	100	6.479999	4.773786	8.186212	25.308917	973	CUFF.1555.1	589
BnaA01g08550D	BnaA01g08550D	=	CUFF.1556	CUFF.1556.1	100	49.190723	43.638846	54.742601	192.124091	732	CUFF.1555.1	589
BnaA01g08560D	BnaA01g08560D	=	CUFF.1558	CUFF.1558.1	100	1.925313	1.286724	2.563901	8.006720	1496	CUFF.1558.1	1795
BnaA01g08610D	BnaA01g08610D	=	CUFF.1564	CUFF.1564.1	100	29.727330	26.663423	32.791238	120.780894	1319	CUFF.1564.2	939
BnaA01g08610D	BnaA01g08610D	j	CUFF.1564	CUFF.1564.2	17	5.012997	3.699706	6.326288	20.367596	1461	CUFF.1564.2	939
BnaA01g08620D	BnaA01g08620D	o	CUFF.1565	CUFF.1565.1	100	9.388567	4.542855	14.234279	39.126905	324	CUFF.1565.1	1473
BnaA01g08630D	BnaA01g08630D	=	CUFF.1567	CUFF.1567.1	100	53.697886	48.765157	58.630614	215.910152	946	CUFF.1567.1	1275
BnaA01g08640D	BnaA01g08640D	e	CUFF.1568	CUFF.1568.1	100	8.350590	7.022955	9.678224	34.652299	1602	CUFF.1568.1	1293
BnaA01g08640D	BnaA01g08640D	=	CUFF.1569	CUFF.1569.1	100	6.746412	4.202590	9.290234	27.995470	566	CUFF.1568.1	1293
BnaA01g08680D	BnaA01g08680D	=	CUFF.1571	CUFF.1571.1	100	14.847722	12.533356	17.162088	59.210506	1033	CUFF.1571.1	1133
BnaA01g08680D	BnaA01g08680D	e	CUFF.1572	CUFF.1572.1	100	2.120424	1.150298	3.090549	8.455933	1003	CUFF.1571.1	1133
BnaA01g32630D	BnaA01g32630D	e	CUFF.1482	CUFF.1482.1	100	4.665389	3.561876	5.768903	18.618527	1282	CUFF.1482.1	941
BnaA01g32630D	BnaA01g32630D	j	CUFF.1483	CUFF.1483.1	100	19.011134	15.934597	22.087670	75.869190	794	CUFF.1482.1	941
BnaA01g32640D	BnaA01g32640D	e	CUFF.1484	CUFF.1484.1	100	1.424623	0.633691	2.215555	5.601936	898	CUFF.1484.1	871
BnaA01g32640D	BnaA01g32640D	=	CUFF.1485	CUFF.1485.1	100	3.120217	1.507186	4.733249	12.269392	576	CUFF.1484.1	871
BnaA01g32650D	BnaA01g32650D	=	CUFF.1486	CUFF.1486.1	100	3.559545	1.967668	5.151422	14.490877	587	CUFF.1486.1	712
BnaA01g32660D	BnaA01g32660D	j	CUFF.1487	CUFF.1487.1	100	136.922961	120.208742	153.637181	560.890338	368	CUFF.1487.1	633
BnaA01g32670D	BnaA01g32670D	j	CUFF.1490	CUFF.1490.1	18	1.920376	1.399860	2.440893	7.958880	2996	CUFF.1490.1	3080
BnaA01g32670D	BnaA01g32670D	j	CUFF.1490	CUFF.1490.2	100	10.820408	9.670053	11.970763	44.844505	2926	CUFF.1490.1	3080
BnaA01g32680D	BnaA01g32680D	j	CUFF.1493	CUFF.1493.1	100	1.270496	0.938829	1.602163	5.318826	3398	CUFF.1493.1	2733
BnaA01g32690D	BnaA01g32690D	=	CUFF.1494	CUFF.1494.1	100	5.817451	4.627124	7.007778	24.354284	1356	CUFF.1494.1	601
BnaA01g32710D	BnaA01g32710D	j	CUFF.1495	CUFF.1495.1	100	2.114365	1.670014	2.558717	8.675777	3438	CUFF.1495.2	2793
BnaA01g32710D	BnaA01g32710D	j	CUFF.1495	CUFF.1495.2	18	0.372884	0.153416	0.592352	1.530038	3439	CUFF.1495.2	2793
BnaA01g32740D	BnaA01g32740D	e	CUFF.1497	CUFF.1497.1	100	9.544503	7.699119	11.389886	38.564890	944	CUFF.1497.1	822
BnaA01g32770D	BnaA01g32770D	j	CUFF.1503	CUFF.1503.1	61	17.226346	14.688579	19.764113	70.213907	1160	CUFF.1503.2	2125
BnaA01g32770D	BnaA01g32770D	j	CUFF.1503	CUFF.1503.2	28	7.937139	6.495337	9.378940	32.351463	1870	CUFF.1503.2	2125
BnaA01g32770D	BnaA01g32770D	c	CUFF.1503	CUFF.1503.3	100	28.105250	24.998051	31.212449	114.555890	1347	CUFF.1503.2	2125
BnaA01g32790D	BnaA01g32790D	j	CUFF.1506	CUFF.1506.1	31	0.556101	0.203582	0.908619	2.234024	1957	CUFF.1506.1	1728
BnaA01g32790D	BnaA01g32790D	j	CUFF.1506	CUFF.1506.2	100	1.794738	1.227074	2.362402	7.210007	1957	CUFF.1506.1	1728
BnaA01g32790D	BnaA01g32790D	j	CUFF.1506	CUFF.1506.3	18	0.324067	0.039130	0.609004	1.301875	1957	CUFF.1506.1	1728
BnaA01g32830D	BnaA01g32830D	j	CUFF.1507	CUFF.1507.1	100	7.930447	6.808926	9.051968	32.634477	2091	CUFF.1507.1	2081
BnaA01g32830D	BnaA01g32830D	c	CUFF.1507	CUFF.1507.2	65	5.171958	3.276522	7.067393	21.283054	718	CUFF.1507.1	2081
BnaA01g32860D	BnaA01g32860D	=	CUFF.1510	CUFF.1510.1	100	28.887779	25.486695	32.288862	119.353347	968	CUFF.1510.1	989
BnaA01g32870D	BnaA01g32870D	=	CUFF.1512	CUFF.1512.1	100	5.492391	4.304767	6.680016	21.819963	1275	CUFF.1512.1	1540
BnaA01g32900D	BnaA01g32900D	j	CUFF.1515	CUFF.1515.1	100	182.267748	169.358111	195.177385	749.092843	659	CUFF.1515.1	837
BnaA01g32900D	BnaA01g32900D	e	CUFF.1517	CUFF.1517.1	100	268.901731	253.325278	284.478185	1057.638952	514	CUFF.1517.1	837
BnaA01g32910D	BnaA01g32910D	j	CUFF.1520	CUFF.1520.1	100	7.913166	6.962240	8.864092	33.277717	2796	CUFF.1520.1	2742
BnaA01g32920D	BnaA01g32920D	=	CUFF.1524	CUFF.1524.1	100	19.192997	16.791540	21.594453	79.055663	1197	CUFF.1524.1	1207
BnaA01g32940D	BnaA01g32940D	j	CUFF.1528	CUFF.1528.1	100	62.567376	55.475843	69.658909	256.297450	602	CUFF.1528.1	362
BnaA01g33000D	BnaA01g33000D	x	CUFF.1542	CUFF.1542.1	71	4.838040	4.043309	5.632770	19.874467	2742	CUFF.1542.1	1392
BnaA01g33000D	BnaA01g33000D	x	CUFF.1542	CUFF.1542.2	100	6.835441	5.899947	7.770934	28.079708	2731	CUFF.1542.1	1392
BnaA01g33010D	BnaA01g33010D	j	CUFF.1545	CUFF.1545.1	100	56.915017	52.722359	61.107675	229.064912	1449	CUFF.1545.1	1439
BnaA01g33020D	BnaA01g33020D	e	CUFF.1549	CUFF.1549.1	100	6.792479	5.546683	8.038275	28.062726	1966	CUFF.1550.1	2294
BnaA01g33020D	BnaA01g33020D	j	CUFF.1550	CUFF.1550.1	100	33.658341	30.954006	36.362675	139.057442	1996	CUFF.1550.1	2294
BnaA01g33040D	BnaA01g33040D	c	CUFF.1553	CUFF.1553.1	100	2.846943	1.666645	4.027241	11.605473	1000	CUFF.1553.2	1325
BnaA01g33040D	BnaA01g33040D	=	CUFF.1553	CUFF.1553.2	65	1.847383	0.940817	2.753950	7.530800	1114	CUFF.1553.2	1325
BnaA01g33030D	BnaA01g33030D	o	CUFF.1554	CUFF.1554.1	100	5.742408	4.034972	7.449845	23.408746	768	CUFF.1553.2	1333
BnaA01g33060D	BnaA01g33060D	e	CUFF.1560	CUFF.1560.1	100	6.208948	3.423318	8.994577	25.693913	539	CUFF.1561.1	1831
BnaA01g33060D	BnaA01g33060D	j	CUFF.1561	CUFF.1561.1	63	3.622345	2.908473	4.336217	14.990015	2357	CUFF.1561.1	1831
BnaA01g33060D	BnaA01g33060D	c	CUFF.1561	CUFF.1561.2	100	5.718617	4.427597	7.009637	23.664823	1227	CUFF.1561.1	1831
BnaA01g33070D	BnaA01g33070D	=	CUFF.1574	CUFF.1574.1	100	144.328735	135.503241	153.154228	600.038636	1109	CUFF.1574.1	1360
BnaA01g33100D	BnaA01g33100D	=	CUFF.1576	CUFF.1576.1	100	0.707179	0.294574	1.119785	2.867667	1733	CUFF.1576.1	1589
BnaA01g33100D	BnaA01g33100D	e	CUFF.1577	CUFF.1577.1	100	1.729151	0.794832	2.663470	7.011840	922	CUFF.1576.1	1589
BnaA01g33130D	BnaA01g33130D	e	CUFF.1580	CUFF.1580.1	100	4.202114	3.091034	5.313194	16.556102	1184	CUFF.1580.1	1364
BnaA01g33130D	BnaA01g33130D	=	CUFF.1581	CUFF.1581.1	100	14.719797	12.275367	17.164228	57.995202	924	CUFF.1580.1	1364
BnaA01g30500D	BnaA01g30500D	e	CUFF.4438	CUFF.4438.1	100	3.064863	2.167816	3.961909	12.678961	2009	CUFF.4438.1	1840
BnaA01g30500D	BnaA01g30500D	o	CUFF.4439	CUFF.4439.1	15	1.857658	1.114080	2.601236	7.684904	1833	CUFF.4438.1	1840
BnaA01g30500D	BnaA01g30500D	=	CUFF.4439	CUFF.4439.2	100	12.709015	11.003682	14.414349	52.575641	1815	CUFF.4438.1	1840
BnaA01g30510D	BnaA01g30510D	=	CUFF.4441	CUFF.4441.1	100	7.388598	6.262212	8.514984	30.393646	2059	CUFF.4441.1	2321
BnaA01g30510D	BnaA01g30510D	j	CUFF.4441	CUFF.4441.2	18	1.347060	0.768026	1.926094	5.541251	2059	CUFF.4441.1	2321
BnaA01g30530D	BnaA01g30530D	=	CUFF.4443	CUFF.4443.1	100	14.734060	11.961960	17.506161	60.497149	719	CUFF.4443.1	559
BnaA01g30570D	BnaA01g30570D	j	CUFF.4458	CUFF.4458.3	47	173.391789	160.764862	186.018715	711.287471	720	CUFF.4458.3	705
BnaA01g30630D	BnaA01g30630D	=	CUFF.4460	CUFF.4460.1	100	44.555901	39.680295	49.431508	185.696812	796	CUFF.4460.1	903
BnaA01g30640D	BnaA01g30640D	e	CUFF.4462	CUFF.4462.1	100	3.101354	1.880306	4.322401	12.844888	762	CUFF.4462.1	459
BnaA01g30650D	BnaA01g30650D	=	CUFF.4463	CUFF.4463.1	100	4.299642	3.474627	5.124657	17.670040	1952	CUFF.4463.1	1897
BnaA01g30730D	BnaA01g30730D	j	CUFF.4464	CUFF.4464.1	100	2.164751	1.714353	2.615149	8.844617	3108	CUFF.4464.1	3250
BnaA01g30750D	BnaA01g30750D	j	CUFF.4465	CUFF.4465.1	100	35.699819	27.858521	43.541116	146.079030	386	CUFF.4465.1	422
BnaA01g30760D	BnaA01g30760D	j	CUFF.4466	CUFF.4466.1	100	2.159644	1.602531	2.716757	8.836985	2601	CUFF.4466.2	1537
BnaA01g30760D	BnaA01g30760D	j	CUFF.4466	CUFF.4466.2	35	0.761375	0.391953	1.130796	3.115447	2674	CUFF.4466.2	1537
BnaA01g30780D	BnaA01g30780D	o	CUFF.4467	CUFF.4467.1	100	7.644561	3.822281	11.466842	29.353533	356	CUFF.4467.1	1930
BnaA01g30790D	BnaA01g30790D	e	CUFF.4470	CUFF.4470.1	100	4.747485	3.124518	6.370453	19.569677	1067	CUFF.4471.1	1900
BnaA01g30790D	BnaA01g30790D	=	CUFF.4471	CUFF.4471.1	100	8.189812	6.881064	9.498560	33.759344	1828	CUFF.4471.1	1900
BnaA01g30800D	BnaA01g30800D	=	CUFF.4473	CUFF.4473.1	100	3.044384	1.359977	4.728790	12.090200	522	CUFF.4473.1	492
BnaA01g30810D	BnaA01g30810D	=	CUFF.4474	CUFF.4474.1	100	1.776536	0.827502	2.725569	6.841556	748	CUFF.4474.1	1020
BnaA01g30830D	BnaA01g30830D	=	CUFF.4476	CUFF.4476.1	100	81.191690	75.967440	86.415941	332.922777	998	CUFF.4476.1	1224
BnaA01g30850D	BnaA01g30850D	j	CUFF.4478	CUFF.4478.1	61	6.158822	4.577390	7.740254	25.222746	1147	CUFF.4478.2	1778
BnaA01g30850D	BnaA01g30850D	j	CUFF.4478	CUFF.4478.2	25	2.495665	1.330531	3.660799	10.220708	1176	CUFF.4478.2	1778
BnaA01g30850D	BnaA01g30850D	j	CUFF.4478	CUFF.4478.3	100	10.096415	8.057779	12.135052	41.348705	1156	CUFF.4478.2	1778
BnaA01g30870D	BnaA01g30870D	=	CUFF.4483	CUFF.4483.1	100	5.003098	3.664016	6.342179	20.510651	948	CUFF.4483.1	1092
BnaA01g30900D	BnaA01g30900D	e	CUFF.4486	CUFF.4486.1	100	1.896607	0.638540	3.154674	5.803096	565	CUFF.4486.1	739
BnaA01g30910D	BnaA01g30910D	e	CUFF.4488	CUFF.4488.1	100	2.989245	1.490812	4.487679	8.903020	785	CUFF.4489.1	1405
BnaA01g30910D	BnaA01g30910D	j	CUFF.4489	CUFF.4489.1	100	9.777705	8.332444	11.222966	29.121434	1637	CUFF.4489.1	1405
BnaA01g30930D	BnaA01g30930D	j	CUFF.4499	CUFF.4499.1	67	25.115394	23.429891	26.800896	80.460469	3897	CUFF.4499.1	3750
BnaA01g31090D	BnaA01g31090D	j	CUFF.4499	CUFF.4499.2	100	37.568236	35.325050	39.811422	120.354788	3914	CUFF.4499.2	3806
BnaA01g30940D	BnaA01g30940D	=	CUFF.4500	CUFF.4500.1	100	4.699670	2.931588	6.467752	10.743671	631	CUFF.4500.1	387
BnaA01g30950D	BnaA01g30950D	c	CUFF.4501	CUFF.4501.1	100	4.028451	2.395295	5.661606	10.688373	619	CUFF.4501.1	855
BnaA01g30960D	BnaA01g30960D	=	CUFF.4503	CUFF.4503.1	100	38.869453	34.610774	43.128133	105.186051	877	CUFF.4503.1	1076
BnaA01g30990D	BnaA01g30990D	j	CUFF.4507	CUFF.4507.1	100	5.227371	3.970467	6.484274	13.020001	1202	CUFF.4507.1	1050
BnaA01g30990D	BnaA01g30990D	e	CUFF.4508	CUFF.4508.1	100	2.959525	0.948964	4.970086	7.371396	533	CUFF.4507.1	1050
BnaA01g31000D	BnaA01g31000D	j	CUFF.4531	CUFF.4531.1	86	27.613051	25.911553	29.314549	81.689332	4689	CUFF.4531.1	2421
BnaA01g31170D	BnaA01g31170D	j	CUFF.4531	CUFF.4531.2	100	32.040373	30.166770	33.913977	94.786942	5154	CUFF.4531.2	5581
BnaA01g31170D	BnaA01g31170D	x	CUFF.4533	CUFF.4533.1	100	7.706011	6.884499	8.527523	22.797150	4524	CUFF.4533.1	5581
BnaA01g31020D	BnaA01g31020D	o	CUFF.4535	CUFF.4535.1	100	10.386513	8.159339	12.613688	27.901542	794	CUFF.4535.1	1026
BnaA01g31070D	BnaA01g31070D	j	CUFF.4536	CUFF.4536.1	100	6.958402	5.700510	8.216293	18.491471	1610	CUFF.4536.1	1179
BnaA01g31070D	BnaA01g31070D	x	CUFF.4537	CUFF.4537.1	100	4.090194	2.261963	5.918425	10.869407	772	CUFF.4537.1	1179
BnaA01g31100D	BnaA01g31100D	=	CUFF.4540	CUFF.4540.1	100	6.717872	4.836744	8.598999	21.916983	759	CUFF.4540.1	600
BnaA01g31120D	BnaA01g31120D	c	CUFF.4542	CUFF.4542.1	100	3.270498	1.204400	5.336596	8.891636	432	CUFF.4542.1	1571
BnaA01g31120D	BnaA01g31120D	c	CUFF.4544	CUFF.4544.1	100	6.906089	3.522976	10.289202	20.887422	380	CUFF.4544.1	1571
BnaA01g31130D	BnaA01g31130D	=	CUFF.4548	CUFF.4548.1	100	49.077305	44.626815	53.527794	158.241683	1038	CUFF.4548.1	1037
BnaA01g31160D	BnaA01g31160D	x	CUFF.4551	CUFF.4551.1	100	2.213280	1.495312	2.931249	7.074257	1936	CUFF.4551.1	1053
BnaA01g31160D	BnaA01g31160D	j	CUFF.4552	CUFF.4552.1	100	8.517968	6.842979	10.192957	27.225781	1219	CUFF.4552.1	1053
BnaA01g31180D	BnaA01g31180D	j	CUFF.4553	CUFF.4553.1	100	9.290355	7.639853	10.940857	28.865244	1167	CUFF.4553.1	841
BnaA01g31220D	BnaA01g31220D	x	CUFF.4556	CUFF.4556.1	100	2.832408	1.586354	4.078461	8.176565	697	CUFF.4556.1	2103
BnaA01g31290D	BnaA01g31290D	e	CUFF.4580	CUFF.4580.1	100	1.878878	0.967488	2.790268	7.844768	804	CUFF.4580.1	1021
BnaA01g31300D	BnaA01g31300D	j	CUFF.4582	CUFF.4582.1	100	3.194858	2.349937	4.039779	13.442904	1429	CUFF.4582.1	1224
BnaA01g31320D	BnaA01g31320D	=	CUFF.4583	CUFF.4583.1	100	23.493249	20.270057	26.716442	93.286289	824	CUFF.4583.1	841
-	-	u	CUFF.4585	CUFF.4585.1	100	2.912673	2.187060	3.638286	11.547483	1686	CUFF.4585.1	-
BnaA01g31350D	BnaA01g31350D	=	CUFF.4591	CUFF.4591.1	100	77.640471	70.959521	84.321422	320.794182	815	CUFF.4591.1	952
BnaA01g31360D	BnaA01g31360D	j	CUFF.4596	CUFF.4596.1	100	11.874698	9.950890	13.798505	50.060329	1121	CUFF.4596.1	1134
BnaA01g31370D	BnaA01g31370D	o	CUFF.4598	CUFF.4598.1	100	2.183824	0.866928	3.500719	8.738612	550	CUFF.4598.1	696
BnaA01g31380D	BnaA01g31380D	=	CUFF.4600	CUFF.4600.1	100	3.099174	2.219314	3.979034	12.885511	1313	CUFF.4600.1	1248
BnaA01g31400D	BnaA01g31400D	e	CUFF.4602	CUFF.4602.1	100	3.774802	2.245516	5.304087	15.258564	720	CUFF.4602.1	533
BnaA01g31400D	BnaA01g31400D	=	CUFF.4603	CUFF.4603.1	100	80.124358	67.652480	92.596236	323.879989	371	CUFF.4602.1	533
BnaA01g31410D	BnaA01g31410D	j	CUFF.4607	CUFF.4607.1	100	5.140424	4.433591	5.847258	20.785850	4239	CUFF.4607.1	1812
BnaA01g31420D	BnaA01g31420D	=	CUFF.4608	CUFF.4608.1	100	8.620040	7.570928	9.669152	34.856043	3208	CUFF.4608.1	2031
[truncated: 69,712 more rows]
