# Supplementary material for: Differences in Alternative Splicing between Yellow and Black-Seeded Rapeseed
Source: Plants (Basel). 2020 Jul 31;9(8):977. doi: 10.3390/plants9080977 (PMC7465011; doi:10.3390/plants9080977)
Supplement: Supplementary file 1 [file plants-09-00977-s001.zip › Supplementary Materials/Table S1/SRR5591464.transcripts.gtf.tmap]

ref_gene_id	ref_id	class_code	cuff_gene_id	cuff_id	FMI	FPKM	FPKM_conf_lo	FPKM_conf_hi	cov	len	major_iso_id	ref_match_len
-	-	u	CUFF.1	CUFF.1.1	100	16828.276924	14244.821524	19411.732323	81842.181619	142	CUFF.1.1	-
-	-	u	CUFF.1	CUFF.1.2	88	14834.563873	11582.214018	18086.913727	72146.012108	134	CUFF.1.1	-
-	-	u	CUFF.1	CUFF.1.3	47	7966.048248	6215.470738	9716.625758	38741.861121	142	CUFF.1.1	-
BnaA01g00050D	BnaA01g00050D	=	CUFF.2	CUFF.2.1	100	10.878054	9.394504	12.361603	57.049682	1235	CUFF.2.1	1397
BnaA01g00120D	BnaA01g00120D	=	CUFF.3	CUFF.3.1	100	3.952391	2.958259	4.946524	21.386576	1066	CUFF.3.1	1020
BnaA01g00030D	BnaA01g00030D	j	CUFF.4	CUFF.4.1	22	2.113325	1.571918	2.654733	11.183473	2359	CUFF.4.1	2168
BnaA01g00030D	BnaA01g00030D	j	CUFF.4	CUFF.4.2	47	4.569167	3.821763	5.316570	24.179500	2355	CUFF.4.1	2168
BnaA01g00030D	BnaA01g00030D	c	CUFF.4	CUFF.4.3	100	9.711026	6.166919	13.255132	51.389620	405	CUFF.4.1	2168
BnaA01g00180D	BnaA01g00180D	=	CUFF.5	CUFF.5.1	100	5.314447	4.358825	6.270070	29.069742	1378	CUFF.5.1	1296
BnaA01g00130D	BnaA01g00130D	=	CUFF.6	CUFF.6.1	100	8.287028	7.135094	9.438962	45.097551	1606	CUFF.6.1	729
BnaA01g00090D	BnaA01g00090D	=	CUFF.7	CUFF.7.1	100	5.660781	4.835931	6.485630	30.365801	2178	CUFF.7.1	2094
BnaA01g00100D	BnaA01g00100D	=	CUFF.8	CUFF.8.1	100	8.611599	7.682345	9.540852	46.194706	2669	CUFF.8.1	1362
BnaA01g00170D	BnaA01g00170D	j	CUFF.9	CUFF.9.1	96	3.936332	3.046423	4.826240	20.950751	1542	CUFF.9.1	1794
BnaA01g00170D	BnaA01g00170D	j	CUFF.9	CUFF.9.2	46	1.894248	1.249557	2.538939	10.081955	1542	CUFF.9.1	1794
BnaA01g00170D	BnaA01g00170D	c	CUFF.9	CUFF.9.3	100	4.111408	2.746793	5.476023	21.882578	896	CUFF.9.1	1794
BnaA01g00080D	BnaA01g00080D	=	CUFF.10	CUFF.10.1	100	59.604934	55.709002	63.500866	316.256406	1539	CUFF.10.1	609
BnaA01g00310D	BnaA01g00310D	=	CUFF.11	CUFF.11.1	100	2.257829	1.572679	2.942979	11.877714	1190	CUFF.11.1	741
BnaA01g00300D	BnaA01g00300D	=	CUFF.12	CUFF.12.1	100	1.085827	0.668158	1.503495	5.700001	1498	CUFF.12.1	1356
BnaA01g00280D	BnaA01g00280D	=	CUFF.13	CUFF.13.1	100	0.414408	0.124735	0.704081	2.212694	1771	CUFF.13.1	1867
BnaA01g00280D	BnaA01g00280D	j	CUFF.13	CUFF.13.2	100	0.414408	0.129287	0.699529	2.212694	1771	CUFF.13.1	1867
BnaA01g00010D	BnaA01g00010D	o	CUFF.14	CUFF.14.1	100	488.453754	452.429352	524.478156	2651.773559	342	CUFF.14.1	607
BnaA01g00020D	BnaA01g00020D	j	CUFF.15	CUFF.15.1	100	54.979428	50.877584	59.081271	298.478600	1241	CUFF.15.1	819
BnaA01g00430D	BnaA01g00430D	=	CUFF.16	CUFF.16.1	100	3.831058	3.044325	4.617791	20.646255	1456	CUFF.16.1	1343
BnaA01g00450D	BnaA01g00450D	=	CUFF.19	CUFF.19.1	100	37.066233	32.981567	41.150899	187.542983	679	CUFF.19.1	805
BnaA01g00190D	BnaA01g00190D	j	CUFF.17	CUFF.17.1	100	26.554122	24.456889	28.651354	143.207814	2158	CUFF.18.1	2049
BnaA01g00190D	BnaA01g00190D	e	CUFF.18	CUFF.18.1	100	8.892133	7.682193	10.102072	47.955753	2202	CUFF.18.1	2049
BnaA01g00200D	BnaA01g00200D	e	CUFF.20	CUFF.20.1	100	5.139209	4.053015	6.225403	27.310167	1672	CUFF.20.1	1433
BnaA01g00200D	BnaA01g00200D	=	CUFF.21	CUFF.21.1	100	29.386395	26.606139	32.166651	156.161648	1304	CUFF.20.1	1433
BnaA01g00440D	BnaA01g00440D	j	CUFF.22	CUFF.22.1	100	9.541705	8.655156	10.428255	51.201622	3258	CUFF.22.1	3486
BnaA01g00210D	BnaA01g00210D	c	CUFF.23	CUFF.23.1	70	45.146680	41.711252	48.582109	243.502744	1615	CUFF.23.2	2422
BnaA01g00210D	BnaA01g00210D	j	CUFF.23	CUFF.23.2	100	64.906737	60.877686	68.935789	350.080414	1886	CUFF.23.2	2422
-	-	u	CUFF.24	CUFF.24.1	39	11.169521	7.749951	14.589090	60.436910	438	CUFF.24.1	-
-	-	u	CUFF.24	CUFF.24.2	100	28.778851	20.332854	37.224847	155.718837	307	CUFF.24.1	-
BnaA01g00870D	BnaA01g00870D	e	CUFF.25	CUFF.25.1	100	0.969979	0.609738	1.330220	5.085442	1699	CUFF.25.1	1803
BnaA01g00850D	BnaA01g00850D	j	CUFF.26	CUFF.26.1	83	1.790192	1.205462	2.374923	9.710841	1554	CUFF.26.1	1978
BnaA01g00850D	BnaA01g00850D	j	CUFF.26	CUFF.26.2	33	0.715596	0.296890	1.134301	3.881725	1473	CUFF.26.1	1978
BnaA01g00850D	BnaA01g00850D	c	CUFF.26	CUFF.26.3	100	2.165846	1.147963	3.183729	11.748562	727	CUFF.26.1	1978
BnaA01g00860D	BnaA01g00860D	j	CUFF.27	CUFF.27.1	100	8.921068	6.202857	11.639280	46.937004	482	CUFF.27.1	744
BnaA01g00800D	BnaA01g00800D	j	CUFF.28	CUFF.28.1	100	9.363658	7.697129	11.030186	50.228609	951	CUFF.28.1	1226
BnaA01g00810D	BnaA01g00810D	=	CUFF.29	CUFF.29.1	100	10.954175	9.664063	12.244288	58.760477	1736	CUFF.29.1	1224
BnaA01g01210D	BnaA01g01210D	j	CUFF.30	CUFF.30.1	100	3.090112	2.293902	3.886322	16.876659	1234	CUFF.30.1	3826
BnaA01g01240D	BnaA01g01240D	j	CUFF.31	CUFF.31.1	100	0.587509	0.216357	0.958660	3.203748	1111	CUFF.31.1	1113
BnaA01g01200D	BnaA01g01200D	=	CUFF.32	CUFF.32.1	75	0.980835	0.328419	1.633250	5.233221	902	CUFF.32.1	342
BnaA01g01200D	BnaA01g01200D	o	CUFF.32	CUFF.32.2	100	1.309318	0.407914	2.210722	6.985837	710	CUFF.32.1	342
BnaA01g01250D	BnaA01g01250D	j	CUFF.33	CUFF.33.1	63	0.602993	0.289111	0.916876	3.198706	1979	CUFF.33.1	1570
BnaA01g01250D	BnaA01g01250D	j	CUFF.33	CUFF.33.2	61	0.587454	0.250472	0.924436	3.116273	1773	CUFF.33.1	1570
BnaA01g01250D	BnaA01g01250D	j	CUFF.33	CUFF.33.3	100	0.957198	0.543498	1.370897	5.077656	1773	CUFF.33.1	1570
BnaA01g01210D	BnaA01g01210D	j	CUFF.34	CUFF.34.1	34	1.091677	0.662841	1.520513	5.693234	2264	CUFF.34.1	3826
BnaA01g01210D	BnaA01g01210D	j	CUFF.34	CUFF.34.2	100	3.257631	2.599618	3.915643	16.988959	2264	CUFF.34.1	3826
BnaA01g01210D	BnaA01g01210D	x	CUFF.35	CUFF.35.1	100	1.516784	0.871223	2.162345	7.910223	1485	CUFF.35.1	3826
BnaA01g01310D	BnaA01g01310D	=	CUFF.36	CUFF.36.1	100	14.303077	13.030414	15.575739	76.350303	1990	CUFF.36.1	2123
BnaA01g01270D	BnaA01g01270D	j	CUFF.37	CUFF.37.1	13	0.871818	0.508413	1.235222	4.680437	1874	CUFF.37.1	1810
BnaA01g01270D	BnaA01g01270D	j	CUFF.37	CUFF.37.2	100	6.532801	5.342261	7.723341	35.071968	1461	CUFF.37.1	1810
BnaA01g01270D	BnaA01g01270D	j	CUFF.37	CUFF.37.3	51	3.301909	2.101727	4.502092	17.726616	1056	CUFF.37.1	1810
BnaA01g01360D	BnaA01g01360D	j	CUFF.38	CUFF.38.1	100	2.138947	1.567504	2.710390	11.625136	1563	CUFF.38.1	1624
-	-	u	CUFF.41	CUFF.41.1	43	2.958308	2.133994	3.782622	15.602331	1544	CUFF.41.2	-
-	-	u	CUFF.41	CUFF.41.2	100	6.904886	5.837238	7.972533	36.416869	1896	CUFF.41.2	-
-	-	u	CUFF.41	CUFF.41.3	32	2.189634	1.408060	2.971207	11.548287	1592	CUFF.41.2	-
-	-	u	CUFF.42	CUFF.42.1	100	54.934310	51.007310	58.861309	294.625870	1303	CUFF.42.1	-
BnaA01g01340D	BnaA01g01340D	j	CUFF.44	CUFF.44.1	14	0.633295	0.300499	0.966091	3.342185	1928	CUFF.44.1	4311
BnaA01g01340D	BnaA01g01340D	j	CUFF.44	CUFF.44.2	17	0.740624	0.324421	1.156827	3.908612	1807	CUFF.44.1	4311
BnaA01g01340D	BnaA01g01340D	j	CUFF.44	CUFF.44.3	100	4.418371	3.548365	5.288377	23.317758	1707	CUFF.44.1	4311
BnaA01g01340D	BnaA01g01340D	j	CUFF.47	CUFF.47.1	13	0.416714	0.162946	0.670482	2.215762	2125	CUFF.47.1	4311
BnaA01g01340D	BnaA01g01340D	c	CUFF.47	CUFF.47.2	100	3.108401	2.465751	3.751051	16.528057	1911	CUFF.47.1	4311
BnaA01g01330D	BnaA01g01330D	j	CUFF.52	CUFF.52.1	60	8.615947	7.745552	9.486342	46.022163	3411	CUFF.52.1	3598
BnaA01g01330D	BnaA01g01330D	j	CUFF.52	CUFF.52.2	27	3.849965	2.964065	4.735866	20.564626	1972	CUFF.52.1	3598
BnaA01g01330D	BnaA01g01330D	j	CUFF.52	CUFF.52.3	100	14.348769	12.643134	16.054404	76.644086	1825	CUFF.52.1	3598
BnaA01g01590D	BnaA01g01590D	=	CUFF.55	CUFF.55.1	100	31.997227	26.136987	37.857467	173.795259	436	CUFF.56.1	445
BnaA01g01590D	BnaA01g01590D	e	CUFF.56	CUFF.56.1	100	3.616281	2.300805	4.931756	19.642090	732	CUFF.56.1	445
BnaA01g01580D	BnaA01g01580D	j	CUFF.57	CUFF.57.1	45	1.381721	0.712701	2.050741	7.577698	1064	CUFF.57.1	918
BnaA01g01580D	BnaA01g01580D	j	CUFF.57	CUFF.57.2	100	3.053488	2.059184	4.047792	16.746080	1060	CUFF.57.1	918
BnaA01g01580D	BnaA01g01580D	=	CUFF.57	CUFF.57.3	66	2.009852	1.098468	2.921236	11.022525	990	CUFF.57.1	918
BnaA01g01570D	BnaA01g01570D	=	CUFF.60	CUFF.60.1	100	30.782640	28.662519	32.902761	163.287766	1600	CUFF.60.1	1384
BnaA01g01630D	BnaA01g01630D	j	CUFF.64	CUFF.64.1	100	9.744554	8.488180	11.000927	51.913766	1612	CUFF.64.1	1840
BnaA01g01620D	BnaA01g01620D	o	CUFF.58	CUFF.58.1	100	10.985005	8.685876	13.284135	58.842848	651	CUFF.58.1	1082
BnaA01g01620D	BnaA01g01620D	j	CUFF.65	CUFF.65.1	72	2.224258	0.989944	3.458573	11.346498	726	CUFF.65.2	1082
BnaA01g01620D	BnaA01g01620D	o	CUFF.65	CUFF.65.2	37	1.150074	0.397325	1.902824	5.866816	778	CUFF.65.2	1082
BnaA01g01620D	BnaA01g01620D	j	CUFF.65	CUFF.65.3	100	3.074535	1.613194	4.535876	15.683971	686	CUFF.65.2	1082
BnaA01g01620D	BnaA01g01620D	o	CUFF.65	CUFF.65.4	39	1.190653	0.362107	2.019198	6.073817	778	CUFF.65.2	1082
BnaA01g01620D	BnaA01g01620D	e	CUFF.67	CUFF.67.1	100	3.833458	0.738175	6.928740	19.555426	364	CUFF.65.2	1082
BnaA01g00320D	BnaA01g00320D	e	CUFF.39	CUFF.39.1	100	1.819173	1.324711	2.313635	9.662878	2195	CUFF.39.1	1684
BnaA01g00320D	BnaA01g00320D	j	CUFF.40	CUFF.40.1	100	23.755514	21.445982	26.065046	126.181871	1363	CUFF.39.1	1684
BnaA01g00340D	BnaA01g00340D	=	CUFF.43	CUFF.43.1	100	4.088218	3.344430	4.832006	21.645151	1926	CUFF.43.2	1971
BnaA01g00340D	BnaA01g00340D	j	CUFF.43	CUFF.43.2	13	0.543766	0.221562	0.865970	2.878979	1927	CUFF.43.2	1971
BnaA01g00360D	BnaA01g00360D	=	CUFF.45	CUFF.45.1	100	3.304245	2.489631	4.118859	18.197873	1353	CUFF.45.1	1299
BnaA01g00360D	BnaA01g00360D	e	CUFF.46	CUFF.46.1	100	0.953334	0.308061	1.598606	5.250411	883	CUFF.45.1	1299
BnaA01g00380D	BnaA01g00380D	=	CUFF.48	CUFF.48.1	100	4.033556	3.155379	4.911733	21.508027	1497	CUFF.48.1	2588
BnaA01g00380D	BnaA01g00380D	j	CUFF.48	CUFF.48.2	20	0.788307	0.304056	1.272558	4.203471	1482	CUFF.48.1	2588
BnaA01g00390D	BnaA01g00390D	c	CUFF.59	CUFF.59.1	100	78.656527	72.505976	84.807077	423.013365	932	CUFF.59.2	1711
BnaA01g00390D	BnaA01g00390D	c	CUFF.59	CUFF.59.2	91	71.764053	66.647172	76.880934	385.945768	1195	CUFF.59.2	1711
BnaA01g00400D	BnaA01g00400D	e	CUFF.63	CUFF.63.1	100	1.475872	0.743146	2.208597	7.589993	1135	CUFF.63.1	1090
BnaA01g00400D	BnaA01g00400D	=	CUFF.66	CUFF.66.1	100	12.848906	10.838956	14.858855	66.078304	975	CUFF.63.1	1090
BnaA01g00400D	BnaA01g00400D	p	CUFF.68	CUFF.68.1	100	9.020838	7.228910	10.812767	46.425081	790	CUFF.68.1	1090
BnaA01g00410D	BnaA01g00410D	=	CUFF.69	CUFF.69.1	100	16.232975	14.277958	18.187993	86.422092	1198	CUFF.69.1	1332
BnaA01g00420D	BnaA01g00420D	c	CUFF.72	CUFF.72.1	100	7.317056	6.124037	8.510075	39.154705	1346	CUFF.72.1	1671
BnaA01g00420D	BnaA01g00420D	e	CUFF.73	CUFF.73.1	100	3.722436	2.789823	4.655048	19.919333	1164	CUFF.72.1	1671
BnaA01g00880D	BnaA01g00880D	j	CUFF.49	CUFF.49.1	100	15.859110	13.198872	18.519347	85.017435	715	CUFF.49.1	1324
BnaA01g00890D	BnaA01g00890D	j	CUFF.50	CUFF.50.1	100	5.924070	4.996988	6.851153	31.985974	1791	CUFF.50.1	1562
BnaA01g00890D	BnaA01g00890D	c	CUFF.50	CUFF.50.2	95	5.630768	3.482709	7.778827	30.402340	556	CUFF.50.1	1562
BnaA01g00900D	BnaA01g00900D	=	CUFF.51	CUFF.51.1	100	3.846303	2.914570	4.778036	20.767437	1190	CUFF.51.1	910
BnaA01g00920D	BnaA01g00920D	j	CUFF.53	CUFF.53.1	22	3.358361	2.328073	4.388650	18.132297	1255	CUFF.54.1	1228
BnaA01g00920D	BnaA01g00920D	=	CUFF.53	CUFF.53.2	100	15.140824	13.150412	17.131236	81.747579	1250	CUFF.54.1	1228
BnaA01g00920D	BnaA01g00920D	e	CUFF.54	CUFF.54.1	100	3.624822	2.859359	4.390285	19.570960	1727	CUFF.54.1	1228
BnaA01g00930D	BnaA01g00930D	e	CUFF.61	CUFF.61.1	100	17.758256	15.079999	20.436512	95.757014	775	CUFF.61.1	1005
BnaA01g00930D	BnaA01g00930D	j	CUFF.62	CUFF.62.1	22	12.401562	9.835826	14.967298	66.872365	768	CUFF.61.1	1005
BnaA01g00930D	BnaA01g00930D	=	CUFF.62	CUFF.62.2	100	56.422190	50.699901	62.144480	304.242746	686	CUFF.61.1	1005
BnaA01g00940D	BnaA01g00940D	j	CUFF.70	CUFF.70.1	100	14.631358	12.748490	16.514227	79.544074	1156	CUFF.70.1	1252
BnaA01g00940D	BnaA01g00940D	e	CUFF.71	CUFF.71.1	100	15.919428	12.010641	19.828215	86.546725	451	CUFF.71.1	1252
BnaA01g00960D	BnaA01g00960D	=	CUFF.74	CUFF.74.1	100	1.319026	0.633818	2.004235	6.088651	808	CUFF.74.1	689
BnaA01g00970D	BnaA01g00970D	j	CUFF.75	CUFF.75.1	56	4.346416	3.387063	5.305768	23.255607	1498	CUFF.75.1	1529
BnaA01g00970D	BnaA01g00970D	c	CUFF.75	CUFF.75.2	100	7.778216	6.385959	9.170474	41.617544	1255	CUFF.75.1	1529
BnaA01g00980D	BnaA01g00980D	c	CUFF.76	CUFF.76.1	100	0.693492	0.357236	1.029748	3.805755	1471	CUFF.76.1	2505
BnaA01g00990D	BnaA01g00990D	j	CUFF.77	CUFF.77.1	47	4.043722	3.304911	4.782533	21.670725	2227	CUFF.77.1	2061
BnaA01g00990D	BnaA01g00990D	c	CUFF.77	CUFF.77.2	100	8.549149	7.205516	9.892783	45.815780	1455	CUFF.77.1	2061
BnaA01g01000D	BnaA01g01000D	j	CUFF.78	CUFF.78.1	57	2.876570	2.118239	3.634901	15.305164	1426	CUFF.78.1	1182
BnaA01g01000D	BnaA01g01000D	c	CUFF.78	CUFF.78.2	100	5.007340	3.700351	6.314329	26.642199	931	CUFF.78.1	1182
BnaA01g01010D	BnaA01g01010D	=	CUFF.79	CUFF.79.1	100	5.649140	4.535438	6.762842	30.225895	1195	CUFF.79.1	1063
BnaA01g01020D	BnaA01g01020D	=	CUFF.80	CUFF.80.1	100	51.239316	48.345616	54.133017	270.565977	1441	CUFF.80.1	1297
-	-	u	CUFF.81	CUFF.81.1	100	16.040005	12.757711	19.322299	87.049322	630	CUFF.81.2	-
-	-	u	CUFF.81	CUFF.81.2	51	8.190955	6.351817	10.030093	44.452421	884	CUFF.81.2	-
BnaA01g01030D	BnaA01g01030D	=	CUFF.82	CUFF.82.1	100	10.307981	9.115771	11.500191	55.941550	1896	CUFF.82.1	1461
BnaA01g01040D	BnaA01g01040D	=	CUFF.83	CUFF.83.1	100	56.184431	51.664369	60.704492	295.031793	1090	CUFF.83.1	1337
BnaA01g01040D	BnaA01g01040D	e	CUFF.84	CUFF.84.1	100	16.804682	14.140328	19.469037	88.243585	1014	CUFF.83.1	1337
BnaA01g01070D	BnaA01g01070D	j	CUFF.85	CUFF.85.1	28	1.429896	0.932384	1.927407	7.688397	2183	CUFF.85.1	2059
BnaA01g01070D	BnaA01g01070D	j	CUFF.85	CUFF.85.2	100	5.191362	4.368632	6.014092	27.913401	2183	CUFF.85.1	2059
BnaA01g01080D	BnaA01g01080D	=	CUFF.86	CUFF.86.1	100	7.814397	6.231626	9.397168	41.162326	891	CUFF.86.1	804
BnaA01g01090D	BnaA01g01090D	=	CUFF.87	CUFF.87.1	69	9.671104	7.546012	11.796197	52.066175	896	CUFF.88.1	844
BnaA01g01090D	BnaA01g01090D	j	CUFF.87	CUFF.87.2	100	14.011765	11.146078	16.877453	75.434923	749	CUFF.88.1	844
BnaA01g01090D	BnaA01g01090D	e	CUFF.88	CUFF.88.1	100	1.918217	1.355519	2.480915	10.327075	1690	CUFF.88.1	844
BnaA01g01100D	BnaA01g01100D	j	CUFF.89	CUFF.89.1	10	2.590920	1.796007	3.385832	13.868461	1498	CUFF.89.1	1113
BnaA01g01100D	BnaA01g01100D	=	CUFF.89	CUFF.89.2	100	25.176155	22.506832	27.845479	134.760846	1127	CUFF.89.1	1113
BnaA01g01120D	BnaA01g01120D	=	CUFF.90	CUFF.90.1	100	1.592838	1.139338	2.046338	8.401325	1772	CUFF.90.1	1464
BnaA01g01150D	BnaA01g01150D	=	CUFF.91	CUFF.91.1	100	3.807609	2.647447	4.967771	20.455284	815	CUFF.91.1	886
BnaA01g01170D	BnaA01g01170D	=	CUFF.92	CUFF.92.1	100	18.997730	16.854372	21.141089	96.307170	1192	CUFF.92.1	1058
BnaA01g01180D	BnaA01g01180D	j	CUFF.93	CUFF.93.1	100	10.069012	8.796080	11.341944	54.815424	1787	CUFF.94.1	1357
BnaA01g01180D	BnaA01g01180D	e	CUFF.94	CUFF.94.1	100	1.790173	1.223610	2.356737	9.745655	2040	CUFF.94.1	1357
BnaA01g01420D	BnaA01g01420D	j	CUFF.95	CUFF.95.1	18	3.283325	2.824051	3.742598	17.551255	4749	CUFF.95.1	1704
BnaA01g01420D	BnaA01g01420D	j	CUFF.95	CUFF.95.2	100	18.207174	16.268163	20.146185	97.327793	1501	CUFF.95.1	1704
BnaA01g01430D	BnaA01g01430D	j	CUFF.96	CUFF.96.1	100	2.495296	2.072190	2.918403	13.338791	4063	CUFF.96.1	3316
BnaA01g01450D	BnaA01g01450D	j	CUFF.97	CUFF.97.1	100	0.826902	0.552210	1.101594	4.362677	2425	CUFF.97.1	3405
BnaA01g01460D	BnaA01g01460D	j	CUFF.98	CUFF.98.1	100	2.305846	1.873497	2.738195	12.374692	4226	CUFF.98.1	4402
BnaA01g01460D	BnaA01g01460D	j	CUFF.98	CUFF.98.2	40	0.927896	0.629357	1.226435	4.979704	4226	CUFF.98.1	4402
BnaA01g01460D	BnaA01g01460D	j	CUFF.98	CUFF.98.3	40	0.927896	0.625588	1.230205	4.979704	4226	CUFF.98.1	4402
BnaA01g01470D	BnaA01g01470D	x	CUFF.99	CUFF.99.1	100	19.019847	15.476896	22.562799	100.990019	637	CUFF.99.1	986
BnaA01g01470D	BnaA01g01470D	=	CUFF.100	CUFF.100.1	100	82.137457	76.031775	88.243139	436.126702	894	CUFF.100.1	986
BnaA01g01500D	BnaA01g01500D	j	CUFF.101	CUFF.101.1	100	9.668508	7.827490	11.509527	52.140783	1025	CUFF.101.2	1142
BnaA01g01500D	BnaA01g01500D	j	CUFF.101	CUFF.101.2	55	5.358959	3.895658	6.822261	28.900047	1045	CUFF.101.2	1142
BnaA01g01520D	BnaA01g01520D	j	CUFF.102	CUFF.102.1	22	0.341172	0.231630	0.450714	1.833866	11061	CUFF.102.1	11805
BnaA01g01520D	BnaA01g01520D	j	CUFF.102	CUFF.102.2	79	1.228566	1.039203	1.417929	6.603781	10946	CUFF.102.1	11805
BnaA01g01520D	BnaA01g01520D	j	CUFF.102	CUFF.102.3	100	1.564448	1.279033	1.849862	8.409210	6433	CUFF.102.1	11805
BnaA01g01540D	BnaA01g01540D	j	CUFF.103	CUFF.103.1	100	3.039945	1.767487	4.312404	16.506503	623	CUFF.103.1	1985
BnaA01g01540D	BnaA01g01540D	e	CUFF.104	CUFF.104.1	100	2.245817	1.377522	3.114112	11.871446	854	CUFF.104.1	1985
BnaA01g01550D	BnaA01g01550D	=	CUFF.105	CUFF.105.1	100	124.061807	116.995318	131.128297	643.759000	1279	CUFF.105.1	815
BnaA01g01560D	BnaA01g01560D	x	CUFF.106	CUFF.106.1	100	31.447001	28.548836	34.345166	160.494029	1345	CUFF.106.1	922
BnaA01g01560D	BnaA01g01560D	o	CUFF.107	CUFF.107.1	100	30.050343	24.867156	35.233531	153.365996	610	CUFF.107.1	922
BnaA01g02890D	BnaA01g02890D	j	CUFF.108	CUFF.108.1	100	1.034277	0.548159	1.520395	5.509168	1159	CUFF.108.1	1074
BnaA01g02910D	BnaA01g02910D	x	CUFF.109	CUFF.109.1	100	1.028772	0.678606	1.378938	5.523829	1964	CUFF.109.1	2413
BnaA01g02920D	BnaA01g02920D	j	CUFF.110	CUFF.110.1	100	4.615409	3.604500	5.626318	24.072993	1180	CUFF.110.1	1618
BnaA01g02880D	BnaA01g02880D	=	CUFF.111	CUFF.111.1	100	14.453650	13.011037	15.896263	77.875585	1910	CUFF.111.1	1833
-	-	u	CUFF.112	CUFF.112.1	100	8.419165	5.883092	10.955238	46.983879	503	CUFF.112.1	-
-	-	u	CUFF.113	CUFF.113.1	55	1.268707	0.734660	1.802754	6.826927	1621	CUFF.114.1	-
-	-	u	CUFF.113	CUFF.113.2	57	1.311441	0.694751	1.928131	7.056880	1289	CUFF.114.1	-
-	-	u	CUFF.113	CUFF.113.3	100	2.288947	1.569278	3.008617	12.316853	1615	CUFF.114.1	-
-	-	u	CUFF.114	CUFF.114.1	100	0.804401	0.331360	1.277442	4.328493	1719	CUFF.114.1	-
BnaA01g04390D	BnaA01g04390D	j	CUFF.115	CUFF.115.1	100	6.810133	6.088370	7.531896	36.864050	4511	CUFF.115.1	4029
BnaA01g04390D	BnaA01g04390D	j	CUFF.115	CUFF.115.2	53	3.642400	3.061582	4.223218	19.716740	4299	CUFF.115.1	4029
BnaA01g04360D	BnaA01g04360D	j	CUFF.116	CUFF.116.1	100	27.659988	25.945340	29.374636	148.319765	3605	CUFF.116.1	3701
BnaA01g00460D	BnaA01g00460D	j	CUFF.117	CUFF.117.1	100	2.209052	1.223541	3.194563	12.368612	713	CUFF.117.1	1936
BnaA01g00460D	BnaA01g00460D	j	CUFF.118	CUFF.118.1	100	10.257361	8.801767	11.712955	54.970212	1293	CUFF.118.1	1936
BnaA01g00480D	BnaA01g00480D	j	CUFF.119	CUFF.119.1	100	4.943233	4.011638	5.874829	26.386170	1434	CUFF.119.1	1029
BnaA01g00490D	BnaA01g00490D	e	CUFF.120	CUFF.120.1	100	1.312906	0.645119	1.980692	6.767611	924	CUFF.120.1	360
BnaA01g00490D	BnaA01g00490D	j	CUFF.121	CUFF.121.1	84	1.369739	0.458401	2.281076	7.060568	717	CUFF.120.1	360
BnaA01g00490D	BnaA01g00490D	j	CUFF.121	CUFF.121.2	100	1.626872	0.569343	2.684401	8.386008	607	CUFF.120.1	360
BnaA01g00500D	BnaA01g00500D	e	CUFF.122	CUFF.122.1	100	1.053893	0.600488	1.507298	5.610601	1665	CUFF.122.1	1406
BnaA01g00500D	BnaA01g00500D	=	CUFF.123	CUFF.123.1	100	7.848960	6.468562	9.229359	41.785444	1244	CUFF.122.1	1406
BnaA01g00500D	BnaA01g00500D	j	CUFF.123	CUFF.123.2	18	1.403774	0.693533	2.114014	7.473258	1210	CUFF.122.1	1406
BnaA01g00510D	BnaA01g00510D	j	CUFF.124	CUFF.124.1	100	0.772566	0.408508	1.136624	3.698060	1408	CUFF.124.1	1446
BnaA01g00570D	BnaA01g00570D	j	CUFF.125	CUFF.125.1	100	1.345118	0.846595	1.843642	7.406116	1364	CUFF.125.1	1419
BnaA01g00580D	BnaA01g00580D	=	CUFF.126	CUFF.126.1	100	2.007822	1.521054	2.494589	10.602333	1954	CUFF.126.1	1840
BnaA01g00600D	BnaA01g00600D	=	CUFF.127	CUFF.127.1	100	128.484181	121.691381	135.276981	683.597037	1786	CUFF.127.1	1542
BnaA01g00610D	BnaA01g00610D	=	CUFF.128	CUFF.128.1	100	22.052649	20.526052	23.579246	117.330597	3821	CUFF.128.1	731
BnaA01g00650D	BnaA01g00650D	j	CUFF.129	CUFF.129.1	100	8.596680	6.799084	10.394276	46.574158	987	CUFF.129.2	1180
BnaA01g00650D	BnaA01g00650D	j	CUFF.129	CUFF.129.2	29	2.460665	1.530841	3.390490	13.331125	1154	CUFF.129.2	1180
BnaA01g00650D	BnaA01g00650D	j	CUFF.129	CUFF.129.3	42	3.639946	2.123096	5.156796	19.720103	835	CUFF.129.2	1180
BnaA01g00650D	BnaA01g00650D	j	CUFF.129	CUFF.129.4	51	4.367560	2.844541	5.890578	23.662091	853	CUFF.129.2	1180
BnaA01g00660D	BnaA01g00660D	j	CUFF.130	CUFF.130.1	35	3.644919	2.962852	4.326986	19.409090	2549	CUFF.130.1	2780
BnaA01g00660D	BnaA01g00660D	c	CUFF.130	CUFF.130.2	83	8.548216	6.010768	11.085663	45.519003	576	CUFF.130.1	2780
BnaA01g00660D	BnaA01g00660D	j	CUFF.130	CUFF.130.3	100	10.292014	8.932742	11.651286	54.804678	1729	CUFF.130.1	2780
BnaA01g00680D	BnaA01g00680D	=	CUFF.131	CUFF.131.1	100	2.064332	1.642952	2.485712	10.779246	2511	CUFF.131.1	2280
BnaA01g00690D	BnaA01g00690D	=	CUFF.132	CUFF.132.1	100	1.362606	0.837073	1.888139	7.430252	1206	CUFF.132.1	1347
BnaA01g00700D	BnaA01g00700D	j	CUFF.133	CUFF.133.1	13	1.569665	1.000296	2.139033	8.314281	2079	CUFF.133.1	2595
BnaA01g00700D	BnaA01g00700D	j	CUFF.133	CUFF.133.2	100	12.475335	11.110456	13.840213	66.079991	1976	CUFF.133.1	2595
BnaA01g00710D	BnaA01g00710D	=	CUFF.134	CUFF.134.1	100	11.174534	9.513483	12.835584	59.414384	1051	CUFF.134.1	594
BnaA01g00730D	BnaA01g00730D	=	CUFF.135	CUFF.135.1	100	3.419073	2.609293	4.228854	18.292778	1324	CUFF.135.1	1232
BnaA01g00760D	BnaA01g00760D	x	CUFF.136	CUFF.136.1	100	5.250427	4.004322	6.496532	28.042864	998	CUFF.136.1	1385
BnaA01g00760D	BnaA01g00760D	j	CUFF.137	CUFF.137.1	100	14.394630	12.733250	16.056010	76.882636	1483	CUFF.137.1	1385
BnaA01g00760D	BnaA01g00760D	=	CUFF.137	CUFF.137.2	97	13.971983	10.794196	17.149770	74.625253	571	CUFF.137.1	1385
BnaA01g00770D	BnaA01g00770D	j	CUFF.138	CUFF.138.1	100	22.071235	19.966424	24.176046	117.968854	1764	CUFF.138.3	2042
BnaA01g00770D	BnaA01g00770D	j	CUFF.138	CUFF.138.2	67	14.890947	13.212235	16.569659	79.590831	1892	CUFF.138.3	2042
BnaA01g00770D	BnaA01g00770D	j	CUFF.138	CUFF.138.3	100	22.037095	20.190655	23.883535	117.786379	2349	CUFF.138.3	2042
-	-	u	CUFF.139	CUFF.139.1	100	38.307845	34.533261	42.082429	205.514308	763	CUFF.139.1	-
BnaA01g00780D	BnaA01g00780D	=	CUFF.140	CUFF.140.1	100	20.190375	17.542642	22.838107	107.868292	934	CUFF.141.1	913
BnaA01g00780D	BnaA01g00780D	e	CUFF.141	CUFF.141.1	100	2.655177	1.725836	3.584519	14.185444	1190	CUFF.141.1	913
BnaA01g00790D	BnaA01g00790D	j	CUFF.142	CUFF.142.1	100	79.074076	72.461007	85.687145	430.204278	714	CUFF.142.1	1545
BnaA01g05660D	BnaA01g05660D	j	CUFF.143	CUFF.143.1	100	1.585407	0.942535	2.228280	8.643055	1039	CUFF.143.1	1874
BnaA01g05660D	BnaA01g05660D	j	CUFF.143	CUFF.143.2	58	0.917408	0.389312	1.445504	5.001369	930	CUFF.143.1	1874
BnaA01g05710D	BnaA01g05710D	=	CUFF.145	CUFF.145.1	100	3.313558	2.061896	4.565221	16.650959	665	CUFF.145.1	477
BnaA01g05700D	BnaA01g05700D	j	CUFF.144	CUFF.144.1	100	0.985134	0.438179	1.532089	5.403834	932	CUFF.144.1	708
BnaA01g05770D	BnaA01g05770D	j	CUFF.146	CUFF.146.1	100	1.261720	0.833479	1.689961	6.754208	1946	CUFF.146.1	2208
BnaA01g05770D	BnaA01g05770D	j	CUFF.146	CUFF.146.2	62	0.778142	0.320277	1.236008	4.165532	1425	CUFF.146.1	2208
BnaA01g05800D	BnaA01g05800D	=	CUFF.148	CUFF.148.1	100	1.482936	1.059798	1.906073	7.957550	2334	CUFF.148.1	1668
BnaA01g05800D	BnaA01g05800D	o	CUFF.149	CUFF.149.1	100	0.424283	0.149122	0.699444	2.276736	2243	CUFF.148.1	1668
BnaA01g05780D	BnaA01g05780D	=	CUFF.150	CUFF.150.1	100	42.385383	37.791909	46.978857	223.933835	635	CUFF.150.1	609
BnaA01g05760D	BnaA01g05760D	e	CUFF.151	CUFF.151.1	100	18.945823	17.741553	20.150093	101.248100	2827	CUFF.151.1	1118
BnaA01g05810D	BnaA01g05810D	c	CUFF.147	CUFF.147.1	100	2.730454	1.475868	3.985040	14.774573	577	CUFF.147.1	1856
BnaA01g05810D	BnaA01g05810D	c	CUFF.152	CUFF.152.1	54	1.105216	0.279122	1.931311	5.912841	671	CUFF.152.2	1856
BnaA01g05810D	BnaA01g05810D	j	CUFF.152	CUFF.152.2	100	2.045551	1.352196	2.738905	10.943574	1162	CUFF.152.2	1856
BnaA01g05690D	BnaA01g05690D	=	CUFF.153	CUFF.153.1	100	14.715634	13.306137	16.125131	79.580714	2053	CUFF.153.1	2178
BnaA01g05890D	BnaA01g05890D	=	CUFF.154	CUFF.154.1	100	4.936853	3.674002	6.199705	26.989092	871	CUFF.154.1	914
BnaA01g05910D	BnaA01g05910D	=	CUFF.156	CUFF.156.1	100	2.180371	1.502215	2.858526	11.235062	1179	CUFF.156.1	1151
BnaA01g05840D	BnaA01g05840D	c	CUFF.155	CUFF.155.1	100	11.689277	8.950791	14.427763	64.678503	558	CUFF.155.1	2396
BnaA01g05840D	BnaA01g05840D	j	CUFF.157	CUFF.157.1	100	5.605946	4.699776	6.512115	30.126019	1701	CUFF.157.1	2396
BnaA01g05820D	BnaA01g05820D	j	CUFF.158	CUFF.158.1	46	11.591714	9.865204	13.318225	61.940370	1360	CUFF.158.1	1347
BnaA01g05820D	BnaA01g05820D	c	CUFF.158	CUFF.158.2	100	25.354499	22.305147	28.403851	135.481863	994	CUFF.158.1	1347
BnaA01g05830D	BnaA01g05830D	j	CUFF.159	CUFF.159.1	100	7.632233	6.335307	8.929160	41.001979	1271	CUFF.159.1	1489
BnaA01g05830D	BnaA01g05830D	e	CUFF.160	CUFF.160.1	100	1.072362	0.481856	1.662867	5.760954	1223	CUFF.159.1	1489
BnaA01g05900D	BnaA01g05900D	=	CUFF.161	CUFF.161.1	100	18.281056	16.367368	20.194744	97.058359	1418	CUFF.161.1	1705
BnaA01g05670D	BnaA01g05670D	j	CUFF.162	CUFF.162.1	44	25.968090	23.679264	28.256916	139.526223	1780	CUFF.162.1	1803
BnaA01g05670D	BnaA01g05670D	j	CUFF.162	CUFF.162.2	24	13.869526	11.659509	16.079542	74.520789	1181	CUFF.162.1	1803
BnaA01g05670D	BnaA01g05670D	c	CUFF.162	CUFF.162.3	100	58.573850	53.519792	63.627909	314.716568	952	CUFF.162.1	1803
BnaA01g06660D	BnaA01g06660D	=	CUFF.163	CUFF.163.1	100	9.175447	7.391681	10.959212	47.936422	802	CUFF.163.1	764
BnaA01g06610D	BnaA01g06610D	=	CUFF.164	CUFF.164.1	100	13.303937	11.810197	14.797678	68.872381	1412	CUFF.164.1	1290
BnaA01g06650D	BnaA01g06650D	j	CUFF.165	CUFF.165.1	100	24.498955	20.687607	28.310302	131.376222	568	CUFF.165.1	679
BnaA01g06670D	BnaA01g06670D	j	CUFF.166	CUFF.166.1	100	1.565303	1.109480	2.021126	8.119978	1799	CUFF.166.1	2517
BnaA01g06700D	BnaA01g06700D	j	CUFF.167	CUFF.167.1	100	1.783409	1.316372	2.250445	9.575990	1989	CUFF.167.1	1940
BnaA01g06700D	BnaA01g06700D	c	CUFF.167	CUFF.167.2	81	1.445000	0.724664	2.165336	7.758911	892	CUFF.167.1	1940
BnaA01g06680D	BnaA01g06680D	j	CUFF.168	CUFF.168.1	14	0.298406	0.094485	0.502326	1.610341	2992	CUFF.168.1	2448
BnaA01g06680D	BnaA01g06680D	=	CUFF.168	CUFF.168.2	100	2.062207	1.642190	2.482224	11.128666	2992	CUFF.168.1	2448
BnaA01g06620D	BnaA01g06620D	=	CUFF.169	CUFF.169.1	100	28.514233	25.415600	31.612865	151.807910	963	CUFF.169.1	780
BnaA01g06630D	BnaA01g06630D	o	CUFF.170	CUFF.170.1	100	10.277647	7.101241	13.454054	54.717523	525	CUFF.170.1	1140
BnaA01g06760D	BnaA01g06760D	=	CUFF.171	CUFF.171.1	100	24.003289	21.602008	26.404570	128.351669	1238	CUFF.171.1	1154
BnaA01g06750D	BnaA01g06750D	=	CUFF.172	CUFF.172.1	100	58.244885	54.437546	62.052224	314.128577	1038	CUFF.172.1	1129
BnaA01g07280D	BnaA01g07280D	=	CUFF.173	CUFF.173.1	100	14.483570	12.658647	16.308493	77.629581	1107	CUFF.173.1	1120
BnaA01g07290D	BnaA01g07290D	=	CUFF.174	CUFF.174.1	100	16.646736	13.318857	19.974615	91.001383	533	CUFF.174.1	625
BnaA01g07320D	BnaA01g07320D	j	CUFF.175	CUFF.175.1	40	2.499773	1.323640	3.675907	13.558692	810	CUFF.175.2	1361
BnaA01g07320D	BnaA01g07320D	j	CUFF.175	CUFF.175.2	100	6.194743	4.562776	7.826710	33.600091	815	CUFF.175.2	1361
BnaA01g07330D	BnaA01g07330D	=	CUFF.176	CUFF.176.1	100	8.371767	7.127672	9.615863	44.887473	1475	CUFF.176.1	998
BnaA01g07340D	BnaA01g07340D	=	CUFF.177	CUFF.177.1	100	12.795570	11.397592	14.193548	68.606873	1806	CUFF.177.1	1400
BnaA01g07420D	BnaA01g07420D	j	CUFF.178	CUFF.178.1	100	2.723324	2.238400	3.208248	14.830803	3046	CUFF.178.1	2951
BnaA01g07420D	BnaA01g07420D	j	CUFF.178	CUFF.178.2	21	0.578020	0.288568	0.867471	3.147807	2822	CUFF.178.1	2951
BnaA01g07360D	BnaA01g07360D	=	CUFF.179	CUFF.179.1	100	83.433547	76.303325	90.563768	447.923467	664	CUFF.179.1	634
-	-	u	CUFF.180	CUFF.180.1	100	2.603567	1.905599	3.301536	13.487049	1317	CUFF.180.1	-
BnaA01g07350D	BnaA01g07350D	=	CUFF.181	CUFF.181.1	100	82.463893	77.605716	87.322070	445.414608	1604	CUFF.181.1	1696
BnaA01g09090D	BnaA01g09090D	=	CUFF.184	CUFF.184.1	100	0.690945	0.396325	0.985565	3.629702	1794	CUFF.184.1	1746
BnaA01g09130D	BnaA01g09130D	j	CUFF.186	CUFF.186.1	100	1.581804	1.155584	2.008024	8.418871	2030	CUFF.186.1	2038
BnaA01g09180D	BnaA01g09180D	=	CUFF.188	CUFF.188.1	100	11.669449	5.655153	17.683746	62.554789	281	CUFF.188.1	465
BnaA01g09110D	BnaA01g09110D	=	CUFF.189	CUFF.189.1	100	3.033480	2.277528	3.789432	16.634544	1498	CUFF.189.1	1019
BnaA01g09120D	BnaA01g09120D	=	CUFF.190	CUFF.190.1	100	16.039364	12.630064	19.448663	87.954259	556	CUFF.190.1	538
BnaA01g09140D	BnaA01g09140D	o	CUFF.191	CUFF.191.1	100	25.395838	23.527016	27.264660	132.972927	1672	CUFF.191.1	717
BnaA01g09160D	BnaA01g09160D	o	CUFF.192	CUFF.192.1	37	1.095827	0.594212	1.597443	5.711208	1709	CUFF.192.1	720
BnaA01g09160D	BnaA01g09160D	o	CUFF.192	CUFF.192.2	100	2.982700	2.212713	3.752688	15.545171	1557	CUFF.192.1	720
BnaA01g09220D	BnaA01g09220D	j	CUFF.193	CUFF.193.1	14	0.493292	0.208494	0.778089	2.623588	1988	CUFF.193.1	1721
BnaA01g09220D	BnaA01g09220D	j	CUFF.193	CUFF.193.2	42	1.507106	1.032632	1.981580	8.015589	1986	CUFF.193.1	1721
BnaA01g09220D	BnaA01g09220D	c	CUFF.193	CUFF.193.3	63	2.270270	1.174356	3.366184	12.074498	719	CUFF.193.1	1721
BnaA01g09220D	BnaA01g09220D	c	CUFF.193	CUFF.193.4	100	3.592617	1.738900	5.446334	19.107442	502	CUFF.193.1	1721
BnaA01g09240D	BnaA01g09240D	=	CUFF.194	CUFF.194.1	100	1.254700	0.803225	1.706175	6.717585	1520	CUFF.194.1	1372
BnaA01g09250D	BnaA01g09250D	j	CUFF.195	CUFF.195.1	100	5.184896	3.802562	6.567231	27.759606	799	CUFF.195.1	836
-	-	u	CUFF.197	CUFF.197.1	100	3.072900	1.292031	4.853769	16.051753	424	CUFF.197.1	-
BnaA01g09390D	BnaA01g09390D	j	CUFF.200	CUFF.200.1	100	33.018258	28.367166	37.669350	179.404803	542	CUFF.200.1	837
BnaA01g09260D	BnaA01g09260D	j	CUFF.203	CUFF.203.1	26	0.595682	0.359761	0.831603	3.213471	3501	CUFF.203.1	2270
BnaA01g09260D	BnaA01g09260D	j	CUFF.203	CUFF.203.2	100	2.281959	1.845666	2.718252	12.310274	3407	CUFF.203.1	2270
BnaA01g09270D	BnaA01g09270D	=	CUFF.204	CUFF.204.1	100	4.612107	3.725503	5.498712	24.880512	1797	CUFF.204.1	1390
BnaA01g09430D	BnaA01g09430D	j	CUFF.205	CUFF.205.1	100	1.253982	0.628077	1.879887	6.614281	900	CUFF.205.1	2181
BnaA01g09460D	BnaA01g09460D	=	CUFF.206	CUFF.206.1	100	1.816952	0.943666	2.690237	9.983479	726	CUFF.206.1	501
BnaA01g09400D	BnaA01g09400D	=	CUFF.201	CUFF.201.1	100	11.281044	8.584575	13.977513	61.062320	557	CUFF.201.1	667
BnaA01g09400D	BnaA01g09400D	e	CUFF.202	CUFF.202.1	100	4.082518	1.898549	6.266487	22.097957	413	CUFF.201.1	667
BnaA01g09520D	BnaA01g09520D	e	CUFF.210	CUFF.210.1	100	3.204386	2.590544	3.818229	17.121022	1908	CUFF.210.1	1404
BnaA01g09370D	BnaA01g09370D	=	CUFF.207	CUFF.207.1	100	2.548691	2.046868	3.050514	13.391405	2354	CUFF.207.1	2041
BnaA01g09380D	BnaA01g09380D	=	CUFF.209	CUFF.209.1	100	35.652796	29.978470	41.327122	187.327923	472	CUFF.209.1	631
BnaA01g09360D	BnaA01g09360D	j	CUFF.208	CUFF.208.1	47	4.729365	3.609343	5.849387	24.598495	1345	CUFF.208.2	1594
BnaA01g09360D	BnaA01g09360D	j	CUFF.208	CUFF.208.2	21	2.109680	1.393792	2.825568	10.972923	1428	CUFF.208.2	1594
BnaA01g09360D	BnaA01g09360D	j	CUFF.208	CUFF.208.3	100	10.125457	8.161420	12.089495	52.664787	979	CUFF.208.2	1594
BnaA01g09360D	BnaA01g09360D	c	CUFF.211	CUFF.211.1	100	15.822253	11.915562	19.728945	77.921693	445	CUFF.211.1	1594
BnaA01g09560D	BnaA01g09560D	c	CUFF.213	CUFF.213.1	100	0.582179	0.214394	0.949964	3.153037	1119	CUFF.213.1	2610
BnaA01g09420D	BnaA01g09420D	o	CUFF.212	CUFF.212.1	22	0.669351	0.413146	0.925555	3.542587	3337	CUFF.212.1	2750
BnaA01g09420D	BnaA01g09420D	o	CUFF.212	CUFF.212.2	100	2.981561	2.502085	3.461037	15.780130	3337	CUFF.212.1	2750
BnaA01g09560D	BnaA01g09560D	c	CUFF.214	CUFF.214.1	100	0.691548	0.321900	1.061195	3.683286	1227	CUFF.214.1	2610
BnaA01g09530D	BnaA01g09530D	=	CUFF.215	CUFF.215.1	100	8.777521	7.290717	10.264325	47.630511	1082	CUFF.215.1	1635
BnaA01g09570D	BnaA01g09570D	=	CUFF.216	CUFF.216.1	100	14.735028	13.263975	16.206080	74.946083	1570	CUFF.216.1	1293
BnaA01g09650D	BnaA01g09650D	j	CUFF.220	CUFF.220.1	100	2.197982	1.843745	2.552219	11.565426	3663	CUFF.220.1	3370
BnaA01g09620D	BnaA01g09620D	e	CUFF.217	CUFF.217.1	100	1.406425	0.740408	2.072443	7.495383	1144	CUFF.217.1	955
BnaA01g09620D	BnaA01g09620D	=	CUFF.218	CUFF.218.1	100	7.096386	5.482915	8.709858	37.819378	867	CUFF.217.1	955
BnaA01g09660D	BnaA01g09660D	x	CUFF.219	CUFF.219.1	100	1.226864	0.875078	1.578650	6.580779	2190	CUFF.219.1	981
BnaA01g09640D	BnaA01g09640D	j	CUFF.222	CUFF.222.1	100	5.167201	4.365266	5.969136	27.504145	1966	CUFF.222.1	2275
BnaA01g09540D	BnaA01g09540D	=	CUFF.223	CUFF.223.1	100	40.261769	34.770445	45.753093	221.387087	530	CUFF.223.1	759
BnaA01g09550D	BnaA01g09550D	=	CUFF.224	CUFF.224.1	100	1.673886	1.111749	2.236023	9.204183	1381	CUFF.224.1	673
BnaA01g09740D	BnaA01g09740D	j	CUFF.230	CUFF.230.1	100	18.024638	16.228445	19.820831	96.841711	1584	CUFF.230.1	1764
BnaA01g09760D	BnaA01g09760D	j	CUFF.229	CUFF.229.1	100	9.764899	8.093801	11.435997	53.119173	1075	CUFF.229.2	1047
BnaA01g09760D	BnaA01g09760D	j	CUFF.229	CUFF.229.2	29	2.810756	1.830810	3.790701	15.289970	1078	CUFF.229.2	1047
BnaA01g09900D	BnaA01g09900D	=	CUFF.232	CUFF.232.1	100	3.076371	2.500119	3.652622	16.353325	2057	CUFF.232.1	2022
BnaA01g09860D	BnaA01g09860D	j	CUFF.233	CUFF.233.1	16	1.832495	1.272952	2.392039	9.688851	2028	CUFF.233.1	2398
BnaA01g09860D	BnaA01g09860D	j	CUFF.233	CUFF.233.2	80	9.002779	7.867817	10.137741	47.599887	2028	CUFF.233.1	2398
BnaA01g09860D	BnaA01g09860D	c	CUFF.233	CUFF.233.3	100	11.221380	8.194306	14.248454	59.330173	541	CUFF.233.1	2398
BnaA01g09910D	BnaA01g09910D	j	CUFF.234	CUFF.234.1	27	0.793686	0.432941	1.154431	4.245286	2542	CUFF.234.2	2685
BnaA01g09910D	BnaA01g09910D	=	CUFF.234	CUFF.234.2	100	2.934766	2.357071	3.512460	15.697542	2649	CUFF.234.2	2685
BnaA01g09910D	BnaA01g09910D	j	CUFF.234	CUFF.234.3	36	1.049724	0.662158	1.437290	5.614786	2558	CUFF.234.2	2685
BnaA01g09830D	BnaA01g09830D	=	CUFF.238	CUFF.238.1	100	10.459019	9.422883	11.495155	56.136536	2591	CUFF.238.1	2587
BnaA01g09870D	BnaA01g09870D	j	CUFF.237	CUFF.237.1	100	5.274823	4.507234	6.042412	28.022464	2555	CUFF.237.1	1189
BnaA01g09880D	BnaA01g09880D	=	CUFF.239	CUFF.239.1	100	12.365403	10.612772	14.118033	65.691123	1269	CUFF.239.1	799
BnaA01g09920D	BnaA01g09920D	j	CUFF.236	CUFF.236.1	14	0.929301	0.369110	1.489492	5.036228	1389	CUFF.236.1	1331
BnaA01g09920D	BnaA01g09920D	j	CUFF.236	CUFF.236.2	32	2.104791	1.232274	2.977309	11.406643	1211	CUFF.236.1	1331
BnaA01g09920D	BnaA01g09920D	j	CUFF.236	CUFF.236.3	100	6.556463	5.329912	7.783014	35.531897	1387	CUFF.236.1	1331
BnaA01g09930D	BnaA01g09930D	j	CUFF.240	CUFF.240.1	43	1.451898	0.731438	2.172357	7.802687	1010	CUFF.240.1	2145
BnaA01g09930D	BnaA01g09930D	j	CUFF.240	CUFF.240.2	41	1.364996	0.591714	2.138279	7.335669	924	CUFF.240.1	2145
BnaA01g09930D	BnaA01g09930D	j	CUFF.240	CUFF.240.3	100	3.358649	1.285791	5.431507	18.049818	466	CUFF.240.1	2145
BnaA01g09710D	BnaA01g09710D	j	CUFF.235	CUFF.235.1	100	10.378841	9.116503	11.641178	55.469826	1707	CUFF.235.1	2009
BnaA01g09730D	BnaA01g09730D	j	CUFF.241	CUFF.241.1	100	18.438754	15.711576	21.165932	99.446865	775	CUFF.241.1	1632
BnaA01g09890D	BnaA01g09890D	j	CUFF.243	CUFF.243.1	100	34.052599	31.477288	36.627911	179.889176	1696	CUFF.243.1	1944
BnaA01g07430D	BnaA01g07430D	=	CUFF.182	CUFF.182.1	100	16.715473	13.380525	20.050422	89.027359	551	CUFF.182.1	704
BnaA01g07450D	BnaA01g07450D	o	CUFF.183	CUFF.183.1	100	4.680357	3.794643	5.566071	25.103604	1496	CUFF.183.1	716
BnaA01g07450D	BnaA01g07450D	j	CUFF.185	CUFF.185.1	100	60.324021	54.315763	66.332278	318.275768	640	CUFF.185.1	716
BnaA01g07460D	BnaA01g07460D	=	CUFF.187	CUFF.187.1	100	11.119435	9.457693	12.781176	59.029497	1110	CUFF.187.1	1072
BnaA01g07470D	BnaA01g07470D	=	CUFF.196	CUFF.196.1	100	187.226867	160.285122	214.168611	1004.631234	266	CUFF.196.1	414
BnaA01g07480D	BnaA01g07480D	j	CUFF.198	CUFF.198.1	100	7.474174	6.838584	8.109765	40.105297	5066	CUFF.198.1	4540
-	-	u	CUFF.199	CUFF.199.1	100	3.735766	2.717754	4.753778	19.221339	957	CUFF.199.1	-
BnaA01g07540D	BnaA01g07540D	j	CUFF.221	CUFF.221.1	71	20.519112	18.021176	23.017048	110.135465	1135	CUFF.221.1	1120
BnaA01g07540D	BnaA01g07540D	j	CUFF.221	CUFF.221.2	100	28.812395	25.545415	32.079376	154.649311	974	CUFF.221.1	1120
BnaA01g07550D	BnaA01g07550D	c	CUFF.225	CUFF.225.1	100	1.156093	0.409618	1.902568	6.263247	660	CUFF.225.1	1584
BnaA01g07550D	BnaA01g07550D	c	CUFF.226	CUFF.226.1	100	1.524907	0.709810	2.340004	8.358010	686	CUFF.226.1	1584
BnaA01g07560D	BnaA01g07560D	=	CUFF.227	CUFF.227.1	100	24.817586	15.046546	34.588627	140.554078	259	CUFF.227.1	403
BnaA01g07580D	BnaA01g07580D	=	CUFF.228	CUFF.228.1	100	15.916076	6.318321	25.513831	89.958390	232	CUFF.228.1	401
BnaA01g07600D	BnaA01g07600D	j	CUFF.231	CUFF.231.1	56	3.525674	2.663143	4.388204	18.863327	1323	CUFF.231.2	1425
BnaA01g07600D	BnaA01g07600D	j	CUFF.231	CUFF.231.2	100	6.278273	5.429642	7.126904	33.590494	2213	CUFF.231.2	1425
BnaA01g07610D	BnaA01g07610D	=	CUFF.242	CUFF.242.1	100	8.210237	7.224431	9.196042	44.135213	2287	CUFF.242.1	1994
BnaA01g07620D	BnaA01g07620D	j	CUFF.244	CUFF.244.1	100	19.284021	17.726057	20.841985	103.663806	2443	CUFF.244.1	1967
BnaA01g10170D	BnaA01g10170D	j	CUFF.246	CUFF.246.1	100	3.984019	2.735335	5.232703	21.726087	822	CUFF.246.2	813
BnaA01g10170D	BnaA01g10170D	j	CUFF.246	CUFF.246.2	16	0.642867	0.203931	1.081804	3.505755	1100	CUFF.246.2	813
BnaA01g10200D	BnaA01g10200D	e	CUFF.247	CUFF.247.1	100	1.122335	0.762072	1.482598	5.880446	1958	CUFF.247.1	1827
BnaA01g10100D	BnaA01g10100D	j	CUFF.248	CUFF.248.1	26	0.453431	0.182167	0.724695	2.425095	2430	CUFF.248.1	4346
BnaA01g10100D	BnaA01g10100D	j	CUFF.248	CUFF.248.2	54	0.926952	0.567412	1.286492	4.957640	2430	CUFF.248.1	4346
BnaA01g10100D	BnaA01g10100D	j	CUFF.248	CUFF.248.3	22	0.371773	0.108339	0.635207	1.988363	2304	CUFF.248.1	4346
BnaA01g10100D	BnaA01g10100D	c	CUFF.248	CUFF.248.4	100	1.712930	1.202840	2.223020	9.161304	2346	CUFF.248.1	4346
BnaA01g10160D	BnaA01g10160D	j	CUFF.249	CUFF.249.1	100	20.982691	17.660744	24.304638	114.218520	646	CUFF.249.1	973
BnaA01g10230D	BnaA01g10230D	j	CUFF.250	CUFF.250.1	100	5.226238	4.468797	5.983680	28.249988	2074	CUFF.250.1	2005
BnaA01g10220D	BnaA01g10220D	j	CUFF.253	CUFF.253.1	100	3.958216	3.296424	4.620008	21.335749	2247	CUFF.253.1	2271
BnaA01g10220D	BnaA01g10220D	c	CUFF.253	CUFF.253.2	68	2.696717	1.640400	3.753034	14.535962	859	CUFF.253.1	2271
BnaA01g10290D	BnaA01g10290D	=	CUFF.259	CUFF.259.1	100	0.833139	0.566026	1.100252	4.319773	2526	CUFF.259.1	1488
BnaA01g10310D	BnaA01g10310D	j	CUFF.260	CUFF.260.1	100	0.575305	0.268212	0.882398	3.161874	1512	CUFF.260.1	2439
BnaA01g10340D	BnaA01g10340D	j	CUFF.262	CUFF.262.1	100	1.610866	0.890493	2.331239	8.614295	1043	CUFF.262.2	1029
BnaA01g10340D	BnaA01g10340D	j	CUFF.262	CUFF.262.2	72	1.165698	0.548688	1.782708	6.233707	1053	CUFF.262.2	1029
BnaA01g10110D	BnaA01g10110D	e	CUFF.255	CUFF.255.1	100	10.550559	8.740286	12.360833	57.784949	1003	CUFF.255.1	831
BnaA01g10110D	BnaA01g10110D	=	CUFF.256	CUFF.256.1	100	73.311385	65.885105	80.737665	401.523226	568	CUFF.255.1	831
BnaA01g10130D	BnaA01g10130D	=	CUFF.257	CUFF.257.1	100	2.076753	0.994471	3.159034	10.994758	590	CUFF.257.1	738
BnaA01g10140D	BnaA01g10140D	j	CUFF.258	CUFF.258.1	100	9.495251	7.306704	11.683799	51.798276	649	CUFF.258.1	655
BnaA01g10280D	BnaA01g10280D	j	CUFF.263	CUFF.263.1	100	12.595990	11.320346	13.871635	68.413669	1753	CUFF.263.1	5637
BnaA01g10270D	BnaA01g10270D	j	CUFF.264	CUFF.264.1	45	10.441597	9.149834	11.733359	55.765850	1894	CUFF.264.1	2006
BnaA01g10270D	BnaA01g10270D	c	CUFF.264	CUFF.264.2	100	23.177934	19.783374	26.572494	123.787312	786	CUFF.264.1	2006
BnaA01g09770D	BnaA01g09770D	c	CUFF.245	CUFF.245.1	100	1.951436	1.082304	2.820567	10.531569	961	CUFF.245.1	1113
BnaA01g09770D	BnaA01g09770D	j	CUFF.245	CUFF.245.2	80	1.555092	0.627403	2.482780	8.392568	838	CUFF.245.1	1113
BnaA01g09790D	BnaA01g09790D	x	CUFF.251	CUFF.251.1	100	1.684189	1.236713	2.131666	8.645927	2472	CUFF.251.1	1020
BnaA01g09790D	BnaA01g09790D	j	CUFF.252	CUFF.252.1	100	5.499228	4.455024	6.543431	28.230746	1451	CUFF.252.1	1020
BnaA01g09800D	BnaA01g09800D	=	CUFF.254	CUFF.254.1	100	10.261963	8.057103	12.466822	56.303736	733	CUFF.254.1	1111
BnaA01g09800D	BnaA01g09800D	j	CUFF.254	CUFF.254.2	31	3.181898	1.755480	4.608316	17.457940	697	CUFF.254.1	1111
BnaA01g09810D	BnaA01g09810D	j	CUFF.261	CUFF.261.1	34	0.485568	0.175933	0.795204	2.579650	1967	CUFF.261.1	1891
BnaA01g09810D	BnaA01g09810D	=	CUFF.261	CUFF.261.2	100	1.436501	0.971897	1.901104	7.631615	1967	CUFF.261.1	1891
BnaA01g09820D	BnaA01g09820D	=	CUFF.265	CUFF.265.1	100	3.953963	3.445021	4.462905	21.204443	3642	CUFF.265.1	3297
BnaA01g11030D	BnaA01g11030D	=	CUFF.266	CUFF.266.1	100	3.556266	2.606638	4.505895	18.754474	1030	CUFF.266.1	723
BnaA01g11020D	BnaA01g11020D	j	CUFF.267	CUFF.267.1	16	4.108988	2.309966	5.908010	22.407709	670	CUFF.267.2	697
BnaA01g11020D	BnaA01g11020D	=	CUFF.267	CUFF.267.2	100	25.973047	22.209762	29.736332	141.639860	675	CUFF.267.2	697
BnaA01g09940D	BnaA01g09940D	j	CUFF.268	CUFF.268.1	100	19.472480	16.528213	22.416747	103.230589	723	CUFF.268.1	991
BnaA01g09970D	BnaA01g09970D	j	CUFF.269	CUFF.269.1	78	9.783774	7.957809	11.609739	52.653051	985	CUFF.269.2	2847
BnaA01g09970D	BnaA01g09970D	j	CUFF.269	CUFF.269.2	100	12.610101	11.359763	13.860439	67.863413	2302	CUFF.269.2	2847
BnaA01g09980D	BnaA01g09980D	=	CUFF.270	CUFF.270.1	100	6.680465	5.213504	8.147427	35.998683	880	CUFF.270.1	742
BnaA01g09990D	BnaA01g09990D	c	CUFF.271	CUFF.271.1	100	10.343637	7.942744	12.744529	56.884835	608	CUFF.271.1	1372
BnaA01g10000D	BnaA01g10000D	j	CUFF.272	CUFF.272.1	100	17.833299	16.047710	19.618887	95.117123	1582	CUFF.272.1	1626
BnaA01g10030D	BnaA01g10030D	=	CUFF.273	CUFF.273.1	100	6.351163	5.398190	7.304135	33.783447	1646	CUFF.273.1	1482
BnaA01g10040D	BnaA01g10040D	c	CUFF.274	CUFF.274.1	100	1.241384	0.772185	1.710583	6.833038	1340	CUFF.274.1	4713
BnaA01g10040D	BnaA01g10040D	c	CUFF.275	CUFF.275.1	100	1.251576	0.557327	1.945826	6.940614	745	CUFF.275.1	4713
BnaA01g10040D	BnaA01g10040D	c	CUFF.276	CUFF.276.1	100	1.437318	1.012746	1.861890	7.640468	1802	CUFF.276.1	4713
BnaA01g10050D	BnaA01g10050D	j	CUFF.277	CUFF.277.1	83	3.115407	2.572611	3.658203	16.612428	3460	CUFF.277.2	3579
BnaA01g10050D	BnaA01g10050D	j	CUFF.277	CUFF.277.2	100	3.772390	3.208338	4.336443	20.115692	3661	CUFF.277.2	3579
BnaA01g10060D	BnaA01g10060D	j	CUFF.278	CUFF.278.1	100	1.278329	0.677504	1.879154	6.972530	983	CUFF.278.1	1317
BnaA01g10070D	BnaA01g10070D	=	CUFF.279	CUFF.279.1	100	1.636489	1.058904	2.214073	8.472342	1253	CUFF.279.1	1276
BnaA01g10090D	BnaA01g10090D	e	CUFF.280	CUFF.280.1	100	1.010487	0.358028	1.662946	5.424815	721	CUFF.280.1	921
BnaA01g10100D	BnaA01g10100D	j	CUFF.281	CUFF.281.1	100	6.704712	5.684918	7.724506	36.347847	1836	CUFF.281.2	4346
BnaA01g10100D	BnaA01g10100D	j	CUFF.281	CUFF.281.2	20	1.348306	0.821783	1.874829	7.309491	1951	CUFF.281.2	4346
BnaA01g12860D	BnaA01g12860D	=	CUFF.282	CUFF.282.1	100	3.592339	2.548263	4.636414	17.936846	895	CUFF.282.1	893
BnaA01g12890D	BnaA01g12890D	=	CUFF.284	CUFF.284.1	100	1.746659	0.966415	2.526902	9.289358	825	CUFF.284.1	937
BnaA01g12870D	BnaA01g12870D	j	CUFF.283	CUFF.283.1	100	0.696092	0.384790	1.007394	3.716340	1642	CUFF.283.1	1718
BnaA01g12930D	BnaA01g12930D	=	CUFF.285	CUFF.285.1	100	0.920271	0.552233	1.288308	4.916597	1592	CUFF.285.1	2298
BnaA01g13000D	BnaA01g13000D	=	CUFF.286	CUFF.286.1	66	2.628856	0.737092	4.520620	14.318618	460	CUFF.286.2	768
BnaA01g13000D	BnaA01g13000D	j	CUFF.286	CUFF.286.2	100	3.967903	1.908890	6.026917	21.612020	493	CUFF.286.2	768
BnaA01g13060D	BnaA01g13060D	j	CUFF.287	CUFF.287.1	100	2.193590	1.419382	2.967798	11.611609	995	CUFF.287.1	525
BnaA01g13090D	BnaA01g13090D	j	CUFF.288	CUFF.288.1	100	2.249812	1.725878	2.773745	11.970286	1878	CUFF.288.1	1929
BnaA01g13080D	BnaA01g13080D	j	CUFF.289	CUFF.289.1	13	1.416443	0.760425	2.072462	7.643231	1288	CUFF.289.1	1185
BnaA01g13080D	BnaA01g13080D	j	CUFF.289	CUFF.289.2	100	10.749624	9.056355	12.442893	58.005753	1113	CUFF.289.1	1185
BnaA01g13040D	BnaA01g13040D	j	CUFF.290	CUFF.290.1	100	21.307387	18.927965	23.686810	115.399295	1108	CUFF.290.1	1236
BnaA01g13130D	BnaA01g13130D	j	CUFF.291	CUFF.291.1	100	2.641433	2.024392	3.258474	14.018189	1681	CUFF.291.1	1714
BnaA01g13240D	BnaA01g13240D	=	CUFF.292	CUFF.292.1	100	1.085853	0.675683	1.496023	5.761645	1543	CUFF.292.1	1443
BnaA01g13220D	BnaA01g13220D	j	CUFF.293	CUFF.293.1	35	0.351745	0.167454	0.536036	1.894458	3757	CUFF.293.1	3394
BnaA01g13220D	BnaA01g13220D	j	CUFF.293	CUFF.293.2	100	0.993186	0.699764	1.286607	5.349188	3621	CUFF.293.1	3394
BnaA01g13220D	BnaA01g13220D	j	CUFF.293	CUFF.293.3	41	0.411028	0.195521	0.626535	2.213754	3621	CUFF.293.1	3394
BnaA01g13300D	BnaA01g13300D	=	CUFF.294	CUFF.294.1	100	5.992208	4.684217	7.300199	31.910012	962	CUFF.294.1	807
BnaA01g13170D	BnaA01g13170D	e	CUFF.295	CUFF.295.1	100	27.599532	25.043294	30.155769	148.900042	1289	CUFF.295.1	1156
BnaA01g13020D	BnaA01g13020D	j	CUFF.296	CUFF.296.1	100	45.767667	42.292855	49.242480	250.138556	1311	CUFF.296.1	1119
BnaA01g13030D	BnaA01g13030D	e	CUFF.297	CUFF.297.1	100	2.873601	1.140754	4.606448	15.167848	420	CUFF.297.1	1161
BnaA01g13630D	BnaA01g13630D	=	CUFF.299	CUFF.299.1	100	6.269405	5.202173	7.336637	33.484783	1407	CUFF.299.1	1435
BnaA01g13650D	BnaA01g13650D	j	CUFF.298	CUFF.298.1	100	1.807276	1.169414	2.445138	9.415389	1157	CUFF.298.1	2643
-	-	u	CUFF.300	CUFF.300.1	100	2.287954	1.454144	3.121763	12.336083	921	CUFF.300.1	-
BnaA01g12900D	BnaA01g12900D	=	CUFF.301	CUFF.301.1	100	37.449735	34.781114	40.118356	201.560120	1815	CUFF.301.1	1909
BnaA01g13690D	BnaA01g13690D	=	CUFF.302	CUFF.302.1	100	13.327809	11.184492	15.471126	71.253176	807	CUFF.302.1	836
BnaA01g13720D	BnaA01g13720D	j	CUFF.303	CUFF.303.1	100	1.191610	0.722456	1.660764	6.350692	1304	CUFF.303.1	1316
BnaA01g13710D	BnaA01g13710D	j	CUFF.304	CUFF.304.1	100	4.782155	3.935930	5.628381	25.160537	1551	CUFF.304.1	1507
BnaA01g13700D	BnaA01g13700D	e	CUFF.305	CUFF.305.1	100	10.277926	8.944270	11.611581	55.232132	1524	CUFF.305.1	1391
BnaA01g13740D	BnaA01g13740D	j	CUFF.307	CUFF.307.1	100	5.532101	4.744914	6.319289	29.258470	2024	CUFF.307.1	1686
BnaA01g13750D	BnaA01g13750D	=	CUFF.306	CUFF.306.1	100	2.106504	0.775745	3.437263	12.109388	479	CUFF.306.1	568
BnaA01g13760D	BnaA01g13760D	i	CUFF.308	CUFF.308.1	100	2.993003	1.526809	4.459197	16.063607	511	CUFF.308.1	2673
BnaA01g13760D	BnaA01g13760D	c	CUFF.309	CUFF.309.1	100	8.376856	6.812376	9.941335	44.142418	958	CUFF.309.1	2673
BnaA01g13760D	BnaA01g13760D	j	CUFF.310	CUFF.310.1	21	1.219328	0.636675	1.801981	6.534599	1539	CUFF.310.3	2673
BnaA01g13760D	BnaA01g13760D	c	CUFF.310	CUFF.310.2	100	5.895453	4.819949	6.970957	31.594800	1539	CUFF.310.3	2673
BnaA01g13760D	BnaA01g13760D	j	CUFF.310	CUFF.310.3	18	1.038196	0.550949	1.525443	5.563881	1633	CUFF.310.3	2673
BnaA01g14070D	BnaA01g14070D	p	CUFF.311	CUFF.311.1	100	5.461730	4.569834	6.353627	29.870448	1580	CUFF.311.1	1509
BnaA01g14070D	BnaA01g14070D	j	CUFF.312	CUFF.312.1	100	1.323518	0.882471	1.764564	7.204572	1641	CUFF.312.1	1509
BnaA01g14250D	BnaA01g14250D	j	CUFF.313	CUFF.313.1	100	2.190099	1.386774	2.993423	11.668409	1211	CUFF.313.2	1379
BnaA01g14250D	BnaA01g14250D	j	CUFF.313	CUFF.313.2	36	0.797101	0.325233	1.268970	4.246797	1314	CUFF.313.2	1379
BnaA01g14250D	BnaA01g14250D	=	CUFF.313	CUFF.313.3	46	1.010005	0.415204	1.604807	5.381107	1308	CUFF.313.2	1379
BnaA01g14250D	BnaA01g14250D	j	CUFF.313	CUFF.313.4	74	1.619044	0.750692	2.487396	8.625943	953	CUFF.313.2	1379
BnaA01g14240D	BnaA01g14240D	=	CUFF.314	CUFF.314.1	100	5.987430	5.114932	6.859928	32.328871	1948	CUFF.314.1	2161
BnaA01g14270D	BnaA01g14270D	j	CUFF.315	CUFF.315.1	100	62.467202	55.396350	69.538054	333.294693	524	CUFF.315.1	906
BnaA01g14290D	BnaA01g14290D	j	CUFF.316	CUFF.316.1	100	3.428467	2.484180	4.372754	17.542537	993	CUFF.316.1	962
BnaA01g14310D	BnaA01g14310D	j	CUFF.317	CUFF.317.1	16	3.839029	2.522965	5.155094	20.561045	872	CUFF.317.1	1367
BnaA01g14310D	BnaA01g14310D	j	CUFF.317	CUFF.317.2	100	23.463437	20.492544	26.434331	125.665305	872	CUFF.317.1	1367
BnaA01g14320D	BnaA01g14320D	j	CUFF.318	CUFF.318.1	100	3.806882	2.625778	4.987986	19.623265	783	CUFF.318.1	749
BnaA01g14300D	BnaA01g14300D	=	CUFF.319	CUFF.319.1	100	7.661405	6.116977	9.205833	40.733337	1089	CUFF.319.2	1236
BnaA01g14300D	BnaA01g14300D	j	CUFF.319	CUFF.319.2	92	7.036039	5.547966	8.524112	37.408459	1099	CUFF.319.2	1236
BnaA01g14040D	BnaA01g14040D	j	CUFF.320	CUFF.320.1	100	4.516426	3.941716	5.091136	23.946031	4658	CUFF.320.1	4412
BnaA01g14040D	BnaA01g14040D	j	CUFF.320	CUFF.320.2	80	3.597656	3.051215	4.144096	19.074725	4457	CUFF.320.1	4412
BnaA01g14050D	BnaA01g14050D	=	CUFF.321	CUFF.321.1	100	50.031540	47.053941	53.009138	267.861717	2403	CUFF.321.1	2469
BnaA01g13670D	BnaA01g13670D	j	CUFF.322	CUFF.322.1	27	23.107381	21.028837	25.185925	124.542655	2296	CUFF.322.2	3844
BnaA01g13670D	BnaA01g13670D	=	CUFF.322	CUFF.322.2	100	84.385255	79.956058	88.814452	454.814148	2761	CUFF.322.2	3844
BnaA01g16080D	BnaA01g16080D	j	CUFF.335	CUFF.335.1	100	7.603646	6.634072	8.573220	40.747328	1863	CUFF.335.1	1628
BnaA01g16100D	BnaA01g16100D	j	CUFF.338	CUFF.338.1	22	2.084236	0.830257	3.338214	11.234861	674	CUFF.338.2	1675
BnaA01g16100D	BnaA01g16100D	=	CUFF.338	CUFF.338.2	100	9.476805	7.210457	11.743152	51.083756	675	CUFF.338.2	1675
BnaA01g16110D	BnaA01g16110D	o	CUFF.339	CUFF.339.1	100	8.620804	5.603949	11.637658	46.470568	420	CUFF.339.1	4348
BnaA01g16110D	BnaA01g16110D	j	CUFF.340	CUFF.340.1	100	6.525501	5.835329	7.215672	35.045299	2949	CUFF.340.1	4348
BnaA01g14080D	BnaA01g14080D	c	CUFF.323	CUFF.323.1	100	9.349920	7.455545	11.244295	49.279525	781	CUFF.323.1	931
BnaA01g14090D	BnaA01g14090D	e	CUFF.324	CUFF.324.1	100	1.013400	0.511693	1.515107	5.394165	1614	CUFF.324.1	1038
BnaA01g14090D	BnaA01g14090D	j	CUFF.325	CUFF.325.1	100	6.567176	5.317106	7.817246	34.956019	1242	CUFF.324.1	1038
BnaA01g14100D	BnaA01g14100D	j	CUFF.326	CUFF.326.1	100	27.642824	25.252282	30.033367	148.462266	1488	CUFF.326.1	2511
BnaA01g14100D	BnaA01g14100D	j	CUFF.327	CUFF.327.1	49	2.777466	1.862146	3.692787	15.203044	985	CUFF.327.1	2511
BnaA01g14100D	BnaA01g14100D	c	CUFF.327	CUFF.327.2	100	5.652654	3.725923	7.579385	30.940988	596	CUFF.327.1	2511
BnaA01g14110D	BnaA01g14110D	=	CUFF.328	CUFF.328.1	100	1.553440	1.028045	2.078836	8.393372	1386	CUFF.328.1	1227
BnaA01g14120D	BnaA01g14120D	=	CUFF.329	CUFF.329.1	100	8.964633	7.491824	10.437441	47.047024	1118	CUFF.329.1	1203
BnaA01g14140D	BnaA01g14140D	j	CUFF.330	CUFF.330.1	100	2.241741	1.786678	2.696804	12.154392	2491	CUFF.330.1	2373
BnaA01g14150D	BnaA01g14150D	j	CUFF.331	CUFF.331.1	100	3.204314	2.500368	3.908260	17.011866	2417	CUFF.331.1	1387
BnaA01g14150D	BnaA01g14150D	j	CUFF.331	CUFF.331.2	52	1.651146	1.126773	2.175518	8.766017	2412	CUFF.331.1	1387
BnaA01g14150D	BnaA01g14150D	x	CUFF.332	CUFF.332.1	100	6.511368	5.348670	7.674067	34.569188	1718	CUFF.332.1	1387
BnaA01g14170D	BnaA01g14170D	=	CUFF.333	CUFF.333.1	100	6.620246	5.186839	8.053652	36.302829	876	CUFF.333.1	852
BnaA01g14180D	BnaA01g14180D	j	CUFF.334	CUFF.334.1	90	24.361381	22.114905	26.607857	130.592087	1510	CUFF.334.1	1429
BnaA01g14180D	BnaA01g14180D	c	CUFF.334	CUFF.334.2	100	27.051248	23.759508	30.342988	145.011437	861	CUFF.334.1	1429
BnaA01g14190D	BnaA01g14190D	j	CUFF.336	CUFF.336.1	100	8.289807	7.189312	9.390301	44.203219	1753	CUFF.336.1	1761
BnaA01g14200D	BnaA01g14200D	=	CUFF.343	CUFF.343.1	100	9.668538	8.666144	10.670932	51.859822	2523	CUFF.343.1	2490
BnaA01g16140D	BnaA01g16140D	j	CUFF.344	CUFF.344.1	100	2.602503	1.985398	3.219607	13.551352	1846	CUFF.344.1	1774
BnaA01g16140D	BnaA01g16140D	j	CUFF.344	CUFF.344.2	69	1.787762	1.083406	2.492117	9.308957	1209	CUFF.344.1	1774
BnaA01g16160D	BnaA01g16160D	j	CUFF.345	CUFF.345.1	100	2.483880	1.545620	3.422141	12.663708	808	CUFF.345.1	924
BnaA01g16130D	BnaA01g16130D	c	CUFF.351	CUFF.351.1	100	199.594796	182.369010	216.820582	1083.573005	406	CUFF.351.1	678
BnaA01g16360D	BnaA01g16360D	c	CUFF.359	CUFF.359.1	53	1.088591	0.597606	1.579576	5.714008	1588	CUFF.359.2	1946
BnaA01g16360D	BnaA01g16360D	j	CUFF.359	CUFF.359.2	100	2.039542	1.565081	2.514004	10.705548	2389	CUFF.359.2	1946
BnaA01g16390D	BnaA01g16390D	e	CUFF.360	CUFF.360.1	100	4.450353	2.884304	6.016401	23.865432	616	CUFF.360.1	569
BnaA01g16400D	BnaA01g16400D	x	CUFF.364	CUFF.364.1	100	1.286634	0.726502	1.846767	6.907163	1270	CUFF.364.1	1455
BnaA01g16400D	BnaA01g16400D	j	CUFF.365	CUFF.365.1	100	1.821748	1.138518	2.504978	9.779867	1291	CUFF.365.1	1455
BnaA01g16400D	BnaA01g16400D	j	CUFF.365	CUFF.365.2	54	0.978829	0.423531	1.534127	5.254742	1264	CUFF.365.1	1455
BnaA01g16410D	BnaA01g16410D	=	CUFF.367	CUFF.367.1	100	1.139815	0.792700	1.486930	6.269174	2189	CUFF.367.1	2065
-	-	u	CUFF.369	CUFF.369.1	100	1.663260	0.660276	2.666243	9.035920	560	CUFF.369.1	-
BnaA01g16420D	BnaA01g16420D	=	CUFF.372	CUFF.372.1	100	5.084225	4.432070	5.736380	27.280552	3519	CUFF.372.1	3562
BnaA01g16420D	BnaA01g16420D	x	CUFF.373	CUFF.373.1	70	1.492034	1.035368	1.948700	8.005846	3021	CUFF.373.1	3562
BnaA01g16420D	BnaA01g16420D	x	CUFF.373	CUFF.373.2	100	2.122402	1.615813	2.628992	11.388226	2905	CUFF.373.1	3562
BnaA01g16460D	BnaA01g16460D	e	CUFF.376	CUFF.376.1	100	1.683061	1.010916	2.355206	8.371972	1007	CUFF.376.1	1164
BnaA01g16470D	BnaA01g16470D	o	CUFF.378	CUFF.378.1	100	6.144674	4.891727	7.397622	32.774360	1009	CUFF.378.1	1215
-	-	u	CUFF.337	CUFF.337.1	100	0.912517	0.439754	1.385280	5.076899	1090	CUFF.337.1	-
BnaA01g13770D	BnaA01g13770D	o	CUFF.341	CUFF.341.1	100	4.014012	2.609307	5.418717	21.692318	639	CUFF.341.1	569
BnaA01g13780D	BnaA01g13780D	j	CUFF.342	CUFF.342.1	100	2.895605	2.348011	3.443200	15.151763	2489	CUFF.342.1	1878
BnaA01g13780D	BnaA01g13780D	j	CUFF.342	CUFF.342.2	21	0.600274	0.310495	0.890053	3.141039	2489	CUFF.342.1	1878
BnaA01g13800D	BnaA01g13800D	j	CUFF.346	CUFF.346.1	19	1.055265	0.626552	1.483978	5.592726	1969	CUFF.346.1	2153
BnaA01g13800D	BnaA01g13800D	=	CUFF.346	CUFF.346.2	100	5.678323	4.798103	6.558544	30.094154	1969	CUFF.346.1	2153
BnaA01g13820D	BnaA01g13820D	c	CUFF.347	CUFF.347.1	100	1.233832	0.489803	1.977861	6.611229	673	CUFF.347.1	1149
BnaA01g13830D	BnaA01g13830D	=	CUFF.348	CUFF.348.1	100	5.708257	4.835921	6.580592	29.216424	1749	CUFF.348.1	1714
BnaA01g13840D	BnaA01g13840D	e	CUFF.349	CUFF.349.1	100	0.499055	0.207470	0.790640	2.646882	1737	CUFF.349.1	797
BnaA01g13840D	BnaA01g13840D	j	CUFF.350	CUFF.350.1	24	0.989548	0.415989	1.563106	5.248352	1228	CUFF.349.1	797
BnaA01g13840D	BnaA01g13840D	j	CUFF.350	CUFF.350.2	100	4.056453	2.991934	5.120972	21.514571	1202	CUFF.349.1	797
BnaA01g13840D	BnaA01g13840D	o	CUFF.350	CUFF.350.3	48	1.951516	0.807103	3.095929	10.350429	728	CUFF.349.1	797
BnaA01g13870D	BnaA01g13870D	=	CUFF.352	CUFF.352.1	100	7.759850	5.969085	9.550615	42.014919	716	CUFF.352.1	516
BnaA01g13880D	BnaA01g13880D	=	CUFF.353	CUFF.353.1	100	6.391866	4.354685	8.429048	35.428390	555	CUFF.353.1	871
BnaA01g13880D	BnaA01g13880D	e	CUFF.354	CUFF.354.1	100	3.385619	1.412767	5.358471	18.765571	411	CUFF.353.1	871
BnaA01g13890D	BnaA01g13890D	=	CUFF.355	CUFF.355.1	100	1.552150	1.126561	1.977739	8.017417	2017	CUFF.355.1	2026
BnaA01g13900D	BnaA01g13900D	c	CUFF.356	CUFF.356.1	100	1.178440	0.571086	1.785795	5.933062	901	CUFF.356.1	2085
BnaA01g13900D	BnaA01g13900D	j	CUFF.357	CUFF.357.1	59	1.274618	0.640326	1.908910	6.623537	1147	CUFF.357.2	2085
BnaA01g13900D	BnaA01g13900D	c	CUFF.357	CUFF.357.2	100	2.174584	1.474415	2.874753	11.300201	1319	CUFF.357.2	2085
BnaA01g13910D	BnaA01g13910D	=	CUFF.358	CUFF.358.1	100	7.559784	6.689317	8.430252	40.650185	2523	CUFF.358.1	2473
BnaA01g13920D	BnaA01g13920D	e	CUFF.361	CUFF.361.1	100	1.950661	1.041418	2.859903	10.315516	995	CUFF.362.1	2537
BnaA01g13920D	BnaA01g13920D	j	CUFF.362	CUFF.362.1	100	7.047624	5.986902	8.108345	37.269360	1689	CUFF.362.1	2537
BnaA01g13930D	BnaA01g13930D	j	CUFF.363	CUFF.363.1	100	20.686413	18.617943	22.754883	110.499194	1400	CUFF.363.1	1616
BnaA01g13940D	BnaA01g13940D	=	CUFF.366	CUFF.366.1	100	5.097022	4.540229	5.653815	27.226413	4065	CUFF.366.1	3352
BnaA01g13950D	BnaA01g13950D	=	CUFF.368	CUFF.368.1	100	1.088802	0.735112	1.442492	5.453894	2011	CUFF.368.1	1058
BnaA01g13960D	BnaA01g13960D	j	CUFF.370	CUFF.370.1	100	1.393009	0.800239	1.985779	7.678829	1062	CUFF.370.1	3015
BnaA01g13970D	BnaA01g13970D	j	CUFF.371	CUFF.371.1	14	0.891650	0.357576	1.425724	4.777321	1056	CUFF.371.1	905
BnaA01g13970D	BnaA01g13970D	=	CUFF.371	CUFF.371.2	100	6.392079	4.849756	7.934403	34.247760	819	CUFF.371.1	905
BnaA01g13980D	BnaA01g13980D	j	CUFF.374	CUFF.374.1	100	12.068978	10.502567	13.635390	64.532103	1331	CUFF.374.1	1487
BnaA01g13990D	BnaA01g13990D	j	CUFF.375	CUFF.375.1	50	1.935520	1.307918	2.563122	10.145831	1677	CUFF.375.1	2004
BnaA01g13990D	BnaA01g13990D	j	CUFF.375	CUFF.375.2	36	1.381915	0.817752	1.946077	7.243878	1677	CUFF.375.1	2004
BnaA01g13990D	BnaA01g13990D	c	CUFF.375	CUFF.375.3	100	3.856708	2.876712	4.836703	20.216533	1287	CUFF.375.1	2004
BnaA01g14000D	BnaA01g14000D	j	CUFF.377	CUFF.377.1	100	3.338309	2.630264	4.046355	17.768651	1570	CUFF.377.1	1545
BnaA01g16490D	BnaA01g16490D	=	CUFF.379	CUFF.379.1	100	6.199989	4.941840	7.458138	33.685851	1010	CUFF.379.1	1012
BnaA01g16520D	BnaA01g16520D	c	CUFF.380	CUFF.380.1	100	1.582993	0.984678	2.181308	8.944306	1102	CUFF.380.1	2277
BnaA01g16510D	BnaA01g16510D	j	CUFF.381	CUFF.381.1	100	1.364471	0.997018	1.731924	7.319575	2544	CUFF.381.1	1290
BnaA01g16520D	BnaA01g16520D	c	CUFF.382	CUFF.382.1	100	1.425977	0.897851	1.954102	7.649519	1493	CUFF.382.1	2277
-	-	u	CUFF.383	CUFF.383.1	100	0.875246	0.284358	1.466133	4.720845	1018	CUFF.384.1	-
-	-	u	CUFF.384	CUFF.384.1	100	0.736547	0.252268	1.220827	3.972742	1168	CUFF.384.1	-
BnaA01g16530D	BnaA01g16530D	=	CUFF.385	CUFF.385.1	100	1.679473	1.086718	2.272228	8.792083	1227	CUFF.385.1	1049
BnaA01g16540D	BnaA01g16540D	=	CUFF.386	CUFF.386.1	100	2.743599	1.854571	3.632627	15.058699	950	CUFF.386.1	2305
BnaA01g16570D	BnaA01g16570D	e	CUFF.387	CUFF.387.1	100	12.059550	9.738713	14.380387	63.530703	677	CUFF.387.1	432
BnaA01g16600D	BnaA01g16600D	=	CUFF.388	CUFF.388.1	100	4.005202	3.270896	4.739509	21.380459	1696	CUFF.388.1	2090
BnaA01g16610D	BnaA01g16610D	o	CUFF.389	CUFF.389.1	100	1.670467	0.851121	2.489814	8.778130	764	CUFF.389.1	1273
BnaA01g16560D	BnaA01g16560D	=	CUFF.390	CUFF.390.1	100	18.338080	16.383852	20.292309	98.552239	1365	CUFF.390.1	1513
BnaA01g16620D	BnaA01g16620D	=	CUFF.391	CUFF.391.1	100	19.418286	13.702888	25.133684	102.849583	350	CUFF.391.1	592
BnaA01g16650D	BnaA01g16650D	=	CUFF.393	CUFF.393.1	100	3.755276	2.787311	4.723241	20.179452	1227	CUFF.393.2	1559
BnaA01g16650D	BnaA01g16650D	j	CUFF.393	CUFF.393.2	36	1.337502	0.720619	1.954385	7.187234	1333	CUFF.393.2	1559
BnaA01g16630D	BnaA01g16630D	=	CUFF.392	CUFF.392.1	100	7.378594	5.684692	9.072495	39.493673	880	CUFF.392.1	884
BnaA01g16630D	BnaA01g16630D	j	CUFF.392	CUFF.392.2	38	2.798618	1.512782	4.084455	14.979510	796	CUFF.392.1	884
BnaA01g16640D	BnaA01g16640D	=	CUFF.394	CUFF.394.1	100	14.002766	12.160634	15.844898	75.080751	1152	CUFF.394.1	918
BnaA01g16660D	BnaA01g16660D	=	CUFF.395	CUFF.395.1	100	9.014954	7.847340	10.182569	47.482356	1707	CUFF.395.1	1623
BnaA01g16710D	BnaA01g16710D	j	CUFF.396	CUFF.396.1	100	2.112146	1.679904	2.544387	10.859754	2610	CUFF.396.1	2682
BnaA01g16720D	BnaA01g16720D	=	CUFF.397	CUFF.397.1	100	8.422746	7.246626	9.598866	42.074892	1463	CUFF.397.1	1465
BnaA01g16730D	BnaA01g16730D	j	CUFF.398	CUFF.398.1	100	0.696649	0.246832	1.146467	3.890995	939	CUFF.398.1	666
BnaA01g16430D	BnaA01g16430D	=	CUFF.399	CUFF.399.1	100	386.137552	364.418959	407.856145	2099.136060	590	CUFF.399.1	877
BnaA01g16750D	BnaA01g16750D	j	CUFF.400	CUFF.400.1	46	0.872851	0.381388	1.364313	4.488863	1127	CUFF.400.1	1887
BnaA01g16750D	BnaA01g16750D	c	CUFF.400	CUFF.400.2	100	1.877565	0.992881	2.762250	9.655870	787	CUFF.400.1	1887
BnaA01g16440D	BnaA01g16440D	=	CUFF.401	CUFF.401.1	100	32.811844	30.827718	34.795970	175.490051	3448	CUFF.401.1	1586
BnaA01g16450D	BnaA01g16450D	=	CUFF.402	CUFF.402.1	100	82.987399	75.972295	90.002502	443.847742	718	CUFF.402.1	1030
BnaA01g16800D	BnaA01g16800D	=	CUFF.403	CUFF.403.1	100	1.039375	0.574553	1.504198	5.483182	1178	CUFF.403.1	291
BnaA01g16840D	BnaA01g16840D	=	CUFF.404	CUFF.404.1	100	2.990264	2.170353	3.810175	15.825740	1161	CUFF.404.1	1086
BnaA01g16850D	BnaA01g16850D	=	CUFF.405	CUFF.405.1	100	14.908926	12.958161	16.859690	79.107512	1039	CUFF.405.1	942
BnaA01g16780D	BnaA01g16780D	j	CUFF.406	CUFF.406.1	100	100.335278	92.894178	107.776378	533.317046	761	CUFF.406.1	2366
BnaA01g17510D	BnaA01g17510D	j	CUFF.407	CUFF.407.1	100	4.465900	3.429550	5.502250	23.663441	1152	CUFF.407.2	2565
BnaA01g17510D	BnaA01g17510D	j	CUFF.407	CUFF.407.2	82	3.672361	3.068311	4.276410	19.458716	2451	CUFF.407.2	2565
BnaA01g17590D	BnaA01g17590D	=	CUFF.408	CUFF.408.1	100	2.774249	2.083120	3.465377	14.452199	1418	CUFF.408.1	1065
BnaA01g17630D	BnaA01g17630D	p	CUFF.409	CUFF.409.1	100	1.802968	0.989880	2.616055	9.728155	775	CUFF.409.1	1902
BnaA01g17650D	BnaA01g17650D	j	CUFF.410	CUFF.410.1	100	1.693845	1.066077	2.321612	8.970018	1132	CUFF.410.1	2217
BnaA01g17660D	BnaA01g17660D	j	CUFF.411	CUFF.411.1	100	6.593996	4.777842	8.410151	35.866871	630	CUFF.411.1	618
-	-	u	CUFF.415	CUFF.415.1	100	2.381171	1.304650	3.457692	12.006531	682	CUFF.415.1	-
BnaA01g17630D	BnaA01g17630D	j	CUFF.417	CUFF.417.1	100	23.975749	22.006330	25.945169	129.283987	1887	CUFF.417.1	1902
BnaA01g17980D	BnaA01g17980D	=	CUFF.427	CUFF.427.1	100	6.551653	5.270050	7.833256	35.060585	1073	CUFF.427.1	1121
BnaA01g17990D	BnaA01g17990D	j	CUFF.430	CUFF.430.1	100	18.798612	16.643328	20.953895	101.091654	1167	CUFF.430.1	1918
BnaA01g18010D	BnaA01g18010D	=	CUFF.439	CUFF.439.1	100	15.423706	13.731081	17.116331	83.602475	1491	CUFF.439.1	1694
BnaA01g18030D	BnaA01g18030D	=	CUFF.441	CUFF.441.1	100	12.392774	10.304156	14.481393	67.173647	844	CUFF.441.1	888
BnaA01g18040D	BnaA01g18040D	=	CUFF.447	CUFF.447.1	100	1.570466	1.117897	2.023036	8.787939	1825	CUFF.447.1	1997
BnaA01g18070D	BnaA01g18070D	e	CUFF.454	CUFF.454.1	100	1.900511	1.092186	2.708836	10.146417	1156	CUFF.454.1	1288
BnaA01g18070D	BnaA01g18070D	j	CUFF.456	CUFF.456.1	100	3.433267	2.309851	4.556683	18.329468	996	CUFF.454.1	1288
BnaA01g18090D	BnaA01g18090D	j	CUFF.468	CUFF.468.1	100	10.473084	9.065912	11.880257	56.001491	1511	CUFF.468.1	1200
BnaA01g18090D	BnaA01g18090D	=	CUFF.468	CUFF.468.2	22	2.286320	1.476770	3.095870	12.225367	1331	CUFF.468.1	1200
-	-	u	CUFF.469	CUFF.469.1	100	0.668379	0.281027	1.055731	3.379745	1115	CUFF.469.1	-
BnaA01g18120D	BnaA01g18120D	j	CUFF.474	CUFF.474.1	100	2.136668	1.295639	2.977697	11.175364	855	CUFF.474.1	375
BnaA01g18130D	BnaA01g18130D	e	CUFF.476	CUFF.476.1	100	1.625154	1.134386	2.115922	8.880876	1576	CUFF.476.1	1395
BnaA01g13310D	BnaA01g13310D	=	CUFF.418	CUFF.418.1	100	93.242460	85.821844	100.663076	479.060690	715	CUFF.419.1	1160
BnaA01g13310D	BnaA01g13310D	e	CUFF.419	CUFF.419.1	100	15.245862	13.542402	16.949323	78.330122	1550	CUFF.419.1	1160
BnaA01g13320D	BnaA01g13320D	e	CUFF.420	CUFF.420.1	100	10.892983	9.495640	12.290325	58.238276	1491	CUFF.421.1	2881
BnaA01g13320D	BnaA01g13320D	j	CUFF.421	CUFF.421.1	22	1.993400	1.384162	2.602638	10.657519	1629	CUFF.421.1	2881
BnaA01g13320D	BnaA01g13320D	=	CUFF.421	CUFF.421.2	100	9.023197	7.595321	10.451072	48.241646	1269	CUFF.421.1	2881
BnaA01g13330D	BnaA01g13330D	j	CUFF.422	CUFF.422.1	37	6.574209	5.858747	7.289672	35.021793	3345	CUFF.422.1	1793
BnaA01g13330D	BnaA01g13330D	c	CUFF.422	CUFF.422.2	100	17.599185	14.790434	20.407936	93.753483	764	CUFF.422.1	1793
-	-	u	CUFF.423	CUFF.423.1	100	6.403933	4.373070	8.434796	32.789045	556	CUFF.423.1	-
BnaA01g13370D	BnaA01g13370D	=	CUFF.424	CUFF.424.1	100	8.295767	5.903922	10.687612	44.651365	534	CUFF.424.1	585
BnaA01g13390D	BnaA01g13390D	=	CUFF.425	CUFF.425.1	100	0.912410	0.412394	1.412426	4.941008	1419	CUFF.425.2	1471
BnaA01g13390D	BnaA01g13390D	j	CUFF.425	CUFF.425.2	90	0.820657	0.392763	1.248551	4.444135	1605	CUFF.425.2	1471
BnaA01g13390D	BnaA01g13390D	j	CUFF.425	CUFF.425.3	63	0.577169	0.127465	1.026873	3.125566	1168	CUFF.425.2	1471
BnaA01g13400D	BnaA01g13400D	j	CUFF.426	CUFF.426.1	100	15.140065	13.631040	16.649091	80.053537	1839	CUFF.426.1	2163
BnaA01g13430D	BnaA01g13430D	=	CUFF.429	CUFF.429.1	100	7.723169	6.585440	8.860899	41.104533	1535	CUFF.429.1	1383
BnaA01g13470D	BnaA01g13470D	=	CUFF.444	CUFF.444.1	100	49.855965	46.740011	52.971920	265.234655	2052	CUFF.444.1	2341
BnaA01g13480D	BnaA01g13480D	j	CUFF.449	CUFF.449.1	100	5.710621	4.794591	6.626651	30.696051	1697	CUFF.449.1	1508
-	-	u	CUFF.450	CUFF.450.1	100	15.915166	12.387324	19.443008	85.305495	489	CUFF.450.1	-
BnaA01g13510D	BnaA01g13510D	=	CUFF.453	CUFF.453.1	100	9.178913	7.532741	10.825085	49.728826	903	CUFF.453.1	729
BnaA01g13530D	BnaA01g13530D	j	CUFF.460	CUFF.460.1	51	3.768351	2.492143	5.044558	20.233245	775	CUFF.460.2	1172
BnaA01g13530D	BnaA01g13530D	j	CUFF.460	CUFF.460.2	100	7.416279	6.320194	8.512363	39.819909	1808	CUFF.460.2	1172
BnaA01g13530D	BnaA01g13530D	j	CUFF.460	CUFF.460.3	21	1.523189	0.920730	2.125649	8.178396	1739	CUFF.460.2	1172
BnaA01g13530D	BnaA01g13530D	p	CUFF.466	CUFF.466.1	100	193.932611	186.844101	201.021120	1014.566064	992	CUFF.466.1	1172
BnaA01g13540D	BnaA01g13540D	=	CUFF.470	CUFF.470.1	100	3.973656	3.286573	4.660739	21.262912	2270	CUFF.470.2	1382
BnaA01g13540D	BnaA01g13540D	j	CUFF.470	CUFF.470.2	18	0.729157	0.380466	1.077847	3.901694	2358	CUFF.470.2	1382
BnaA01g13560D	BnaA01g13560D	j	CUFF.473	CUFF.473.1	100	5.304852	4.767768	5.841937	28.280182	3838	CUFF.473.1	2799
BnaA01g13610D	BnaA01g13610D	=	CUFF.475	CUFF.475.1	100	1.286575	0.455850	2.117300	7.038558	617	CUFF.475.1	762
BnaA01g18180D	BnaA01g18180D	=	CUFF.487	CUFF.487.1	100	0.635079	0.317540	0.952619	3.249369	1469	CUFF.487.1	1737
-	-	u	CUFF.491	CUFF.491.1	100	1.836034	0.817586	2.854482	9.942602	583	CUFF.491.1	-
-	-	u	CUFF.497	CUFF.497.1	100	1.333414	0.552724	2.114105	6.391477	671	CUFF.497.1	-
BnaA01g18230D	BnaA01g18230D	o	CUFF.504	CUFF.504.1	100	0.699632	0.429262	0.970003	3.629593	2194	CUFF.504.1	441
BnaA01g18270D	BnaA01g18270D	=	CUFF.514	CUFF.514.1	100	6.582273	4.500205	8.664340	34.908544	541	CUFF.514.1	1810
BnaA01g16170D	BnaA01g16170D	j	CUFF.472	CUFF.472.1	24	10.253894	7.339830	13.167959	55.927251	579	CUFF.472.2	687
BnaA01g16170D	BnaA01g16170D	=	CUFF.472	CUFF.472.2	100	43.483108	38.131295	48.834921	237.167521	606	CUFF.472.2	687
BnaA01g16220D	BnaA01g16220D	x	CUFF.480	CUFF.480.1	39	23.401224	20.163880	26.638569	123.721746	727	CUFF.480.1	695
BnaA01g16230D	BnaA01g16230D	x	CUFF.480	CUFF.480.2	100	59.534147	54.108466	64.959829	314.755697	745	CUFF.480.2	558
BnaA01g16180D	BnaA01g16180D	e	CUFF.481	CUFF.481.1	100	60.857084	55.214433	66.499736	321.750033	713	CUFF.481.1	713
BnaA01g16240D	BnaA01g16240D	e	CUFF.496	CUFF.496.1	100	65.674732	57.799987	73.549477	356.257184	475	CUFF.498.1	2519
BnaA01g16240D	BnaA01g16240D	j	CUFF.498	CUFF.498.1	100	28.743902	26.490803	30.997002	155.923312	2252	CUFF.498.1	2519
BnaA01g16240D	BnaA01g16240D	j	CUFF.498	CUFF.498.2	37	10.577058	9.140981	12.013136	57.375995	2248	CUFF.498.1	2519
BnaA01g16250D	BnaA01g16250D	c	CUFF.500	CUFF.500.1	100	23.882624	9.918836	37.846413	131.249473	217	CUFF.500.1	1214
BnaA01g16270D	BnaA01g16270D	x	CUFF.507	CUFF.507.1	100	6.060408	4.614004	7.506811	32.696510	943	CUFF.507.1	774
BnaA01g16270D	BnaA01g16270D	=	CUFF.508	CUFF.508.1	100	71.998236	64.994391	79.002081	388.437733	605	CUFF.508.1	774
BnaA01g16280D	BnaA01g16280D	=	CUFF.510	CUFF.510.1	100	1.373192	0.906920	1.839464	7.296332	1519	CUFF.510.1	1423
BnaA01g16310D	BnaA01g16310D	j	CUFF.513	CUFF.513.1	100	2.089436	1.467050	2.711821	11.723129	1337	CUFF.513.1	819
BnaA01g16310D	BnaA01g16310D	e	CUFF.515	CUFF.515.1	100	10.006958	7.652439	12.361477	52.061000	596	CUFF.515.1	819
-	-	u	CUFF.518	CUFF.518.1	100	10.400564	8.674010	12.127118	55.326559	1054	CUFF.519.1	-
-	-	u	CUFF.519	CUFF.519.1	100	1.684945	1.028959	2.340931	8.963187	1405	CUFF.519.1	-
-	-	u	CUFF.520	CUFF.520.1	100	19.794085	17.524198	22.063972	103.551893	1119	CUFF.520.1	-
BnaA01g18280D	BnaA01g18280D	j	CUFF.521	CUFF.521.1	31	0.288284	0.036574	0.539994	1.520502	1839	CUFF.521.2	1848
BnaA01g18280D	BnaA01g18280D	j	CUFF.521	CUFF.521.2	35	0.327073	0.054161	0.599984	1.725084	1842	CUFF.521.2	1848
BnaA01g18280D	BnaA01g18280D	j	CUFF.521	CUFF.521.3	41	0.380346	0.087390	0.673302	2.006063	1839	CUFF.521.2	1848
BnaA01g18280D	BnaA01g18280D	j	CUFF.521	CUFF.521.4	100	0.925561	0.492801	1.358322	4.881700	1841	CUFF.521.2	1848
BnaA01g18340D	BnaA01g18340D	e	CUFF.524	CUFF.524.1	100	0.753433	0.299096	1.207770	4.132365	951	CUFF.524.1	3379
BnaA01g06780D	BnaA01g06780D	=	CUFF.412	CUFF.412.1	100	40.138502	36.785697	43.491307	215.108653	1180	CUFF.412.1	1333
BnaA01g06800D	BnaA01g06800D	c	CUFF.413	CUFF.413.1	100	2.374256	1.721528	3.026983	12.453208	1411	CUFF.413.1	2513
BnaA01g06800D	BnaA01g06800D	j	CUFF.414	CUFF.414.1	100	2.219990	1.452839	2.987141	11.209407	997	CUFF.414.1	2513
BnaA01g06810D	BnaA01g06810D	j	CUFF.416	CUFF.416.1	16	2.188099	1.587408	2.788790	11.791856	2277	CUFF.416.2	2180
BnaA01g06810D	BnaA01g06810D	=	CUFF.416	CUFF.416.2	100	13.478249	12.162567	14.793931	72.635469	2313	CUFF.416.2	2180
BnaA01g06820D	BnaA01g06820D	=	CUFF.428	CUFF.428.1	100	163.269724	155.706312	170.833135	878.251303	2978	CUFF.428.1	3285
BnaA01g06850D	BnaA01g06850D	j	CUFF.431	CUFF.431.1	21	1.268616	0.924817	1.612414	6.803188	4000	CUFF.431.1	4270
BnaA01g06850D	BnaA01g06850D	j	CUFF.431	CUFF.431.2	100	6.124069	5.359831	6.888307	32.841463	3522	CUFF.431.1	4270
BnaA01g06850D	BnaA01g06850D	j	CUFF.431	CUFF.431.3	35	2.171410	1.673495	2.669324	11.644589	3734	CUFF.431.1	4270
BnaA01g06850D	BnaA01g06850D	j	CUFF.431	CUFF.431.4	72	4.412093	3.614242	5.209943	23.660670	2617	CUFF.431.1	4270
BnaA01g06860D	BnaA01g06860D	j	CUFF.434	CUFF.434.1	39	0.631205	0.439498	0.822913	3.411510	5857	CUFF.434.1	5721
BnaA01g06860D	BnaA01g06860D	j	CUFF.434	CUFF.434.2	100	1.618472	1.345448	1.891495	8.747442	5855	CUFF.434.1	5721
BnaA01g06870D	BnaA01g06870D	j	CUFF.437	CUFF.437.1	25	0.603037	0.187692	1.018382	3.226809	1483	CUFF.437.2	1215
BnaA01g06870D	BnaA01g06870D	=	CUFF.437	CUFF.437.2	100	2.414305	1.876176	2.952435	12.918782	2277	CUFF.437.2	1215
BnaA01g06870D	BnaA01g06870D	e	CUFF.438	CUFF.438.1	100	1.510194	0.700367	2.320021	8.080944	979	CUFF.437.2	1215
BnaA01g06890D	BnaA01g06890D	c	CUFF.442	CUFF.442.1	100	1.049142	0.467183	1.631101	5.487913	843	CUFF.442.1	2277
BnaA01g06890D	BnaA01g06890D	o	CUFF.445	CUFF.445.1	100	1.734140	0.830408	2.637872	9.672686	660	CUFF.445.1	2277
BnaA01g06900D	BnaA01g06900D	j	CUFF.448	CUFF.448.1	100	1.575076	1.000592	2.149560	8.345087	1215	CUFF.448.1	1483
BnaA01g06910D	BnaA01g06910D	j	CUFF.451	CUFF.451.1	100	10.616150	9.466319	11.765981	56.425207	2114	CUFF.451.1	2186
BnaA01g06940D	BnaA01g06940D	j	CUFF.459	CUFF.459.1	100	7.211110	6.405672	8.016547	38.769217	2807	CUFF.459.1	2594
BnaA01g06970D	BnaA01g06970D	=	CUFF.462	CUFF.462.1	100	2.262027	1.730455	2.793599	12.377923	2049	CUFF.462.1	1909
BnaA01g06970D	BnaA01g06970D	e	CUFF.463	CUFF.463.1	100	0.328921	0.065760	0.592082	1.799870	1899	CUFF.462.1	1909
BnaA01g06990D	BnaA01g06990D	=	CUFF.465	CUFF.465.1	100	33.957744	30.575562	37.339927	183.201953	953	CUFF.465.1	1043
BnaA01g07000D	BnaA01g07000D	j	CUFF.471	CUFF.471.1	100	7.888340	7.051657	8.725024	42.595825	2887	CUFF.471.1	4389
BnaA01g07010D	BnaA01g07010D	j	CUFF.477	CUFF.477.1	100	0.936967	0.453371	1.420563	5.190607	1046	CUFF.477.1	2576
BnaA01g07010D	BnaA01g07010D	c	CUFF.478	CUFF.478.1	100	1.712603	0.680841	2.744365	9.121163	565	CUFF.478.1	2576
BnaA01g07010D	BnaA01g07010D	c	CUFF.479	CUFF.479.1	100	1.956310	1.053226	2.859395	10.984594	737	CUFF.479.1	2576
BnaA01g07050D	BnaA01g07050D	j	CUFF.482	CUFF.482.1	100	7.262366	5.916263	8.608470	39.598394	1249	CUFF.482.2	1185
BnaA01g07050D	BnaA01g07050D	j	CUFF.482	CUFF.482.2	28	2.037637	1.251904	2.823369	11.110309	1334	CUFF.482.2	1185
BnaA01g07060D	BnaA01g07060D	=	CUFF.483	CUFF.483.1	100	20.497671	17.993438	23.001903	109.110333	976	CUFF.483.1	958
BnaA01g07060D	BnaA01g07060D	x	CUFF.484	CUFF.484.1	100	2.319119	1.724451	2.913788	12.344812	1613	CUFF.484.1	958
BnaA01g07070D	BnaA01g07070D	=	CUFF.485	CUFF.485.1	100	3.717970	2.741174	4.694766	20.291847	1048	CUFF.485.1	954
BnaA01g07080D	BnaA01g07080D	j	CUFF.485	CUFF.485.2	49	1.829065	1.158591	2.499539	9.982628	1075	CUFF.485.2	994
BnaA01g07090D	BnaA01g07090D	=	CUFF.486	CUFF.486.1	100	72.235686	66.762763	77.708610	388.313039	715	CUFF.486.1	593
BnaA01g07100D	BnaA01g07100D	j	CUFF.488	CUFF.488.1	100	3.361420	2.863072	3.859768	17.925700	3681	CUFF.488.1	3708
BnaA01g07100D	BnaA01g07100D	j	CUFF.488	CUFF.488.2	25	0.857031	0.531031	1.183032	4.570356	3237	CUFF.488.1	3708
BnaA01g07110D	BnaA01g07110D	=	CUFF.489	CUFF.489.1	100	16.778380	14.291644	19.265115	89.100292	785	CUFF.489.1	769
BnaA01g07120D	BnaA01g07120D	=	CUFF.490	CUFF.490.1	100	4.348892	3.423596	5.274188	23.957633	1294	CUFF.490.1	1415
BnaA01g07130D	BnaA01g07130D	e	CUFF.492	CUFF.492.1	100	5.469258	4.404887	6.533628	29.246734	1428	CUFF.492.1	715
BnaA01g07130D	BnaA01g07130D	=	CUFF.493	CUFF.493.1	100	88.663730	80.559384	96.768075	474.127340	588	CUFF.492.1	715
BnaA01g07150D	BnaA01g07150D	=	CUFF.494	CUFF.494.1	100	12.603814	11.611776	13.595853	66.956755	2784	CUFF.494.1	1069
BnaA01g07160D	BnaA01g07160D	=	CUFF.495	CUFF.495.1	100	16.530184	14.271917	18.788451	88.721131	950	CUFF.495.1	987
BnaA01g07170D	BnaA01g07170D	=	CUFF.501	CUFF.501.1	100	19.815936	17.814575	21.817298	107.216375	1424	CUFF.501.1	1482
BnaA01g07190D	BnaA01g07190D	j	CUFF.505	CUFF.505.1	100	6.325308	5.692532	6.958085	34.109360	4358	CUFF.505.1	4174
BnaA01g07190D	BnaA01g07190D	j	CUFF.505	CUFF.505.2	12	0.757920	0.497501	1.018340	4.087101	4167	CUFF.505.1	4174
-	-	u	CUFF.506	CUFF.506.1	100	2.344310	1.806625	2.881996	12.022569	1864	CUFF.506.1	-
BnaA01g07200D	BnaA01g07200D	j	CUFF.511	CUFF.511.1	100	44.830200	37.926660	51.733739	244.414914	436	CUFF.511.1	1710
BnaA01g07210D	BnaA01g07210D	=	CUFF.512	CUFF.512.1	100	2.789213	2.120608	3.457819	15.069702	1690	CUFF.512.2	1428
BnaA01g07210D	BnaA01g07210D	j	CUFF.512	CUFF.512.2	13	0.362866	0.054627	0.671104	1.960508	1691	CUFF.512.2	1428
BnaA01g07220D	BnaA01g07220D	e	CUFF.517	CUFF.517.1	100	6.673609	5.729144	7.618073	35.647069	1871	CUFF.517.1	1657
BnaA01g07270D	BnaA01g07270D	=	CUFF.522	CUFF.522.1	100	26.012638	23.830718	28.194558	138.866488	1850	CUFF.522.1	1693
BnaA01g07270D	BnaA01g07270D	o	CUFF.523	CUFF.523.1	100	3.575442	2.617374	4.533511	19.087226	1775	CUFF.522.1	1693
BnaA01g18320D	BnaA01g18320D	j	CUFF.525	CUFF.525.1	100	4.519406	3.905096	5.133717	23.970301	2877	CUFF.525.1	1884
BnaA01g18350D	BnaA01g18350D	=	CUFF.528	CUFF.528.1	100	7.157991	5.289912	9.026071	37.766689	664	CUFF.528.1	686
BnaA01g18340D	BnaA01g18340D	j	CUFF.529	CUFF.529.1	100	52.884034	39.782255	65.985812	296.531975	276	CUFF.529.1	3379
BnaA01g18160D	BnaA01g18160D	=	CUFF.543	CUFF.543.1	100	46.511917	43.515029	49.508804	249.722168	1988	CUFF.543.1	2416
BnaA01g18730D	BnaA01g18730D	e	CUFF.544	CUFF.544.1	100	0.588435	0.286433	0.890438	3.042151	2180	CUFF.544.1	7711
BnaA01g18730D	BnaA01g18730D	o	CUFF.545	CUFF.545.1	100	0.779199	0.426169	1.132229	4.028379	2033	CUFF.544.1	7711
BnaA01g18770D	BnaA01g18770D	j	CUFF.548	CUFF.548.1	100	6.405213	5.659247	7.151179	34.538281	2512	CUFF.548.1	2485
BnaA01g18730D	BnaA01g18730D	j	CUFF.549	CUFF.549.1	100	2.491138	2.130085	2.852191	13.375020	5268	CUFF.549.1	7711
BnaA01g18730D	BnaA01g18730D	j	CUFF.549	CUFF.549.2	66	1.637422	1.296940	1.977903	8.791383	4299	CUFF.549.1	7711
BnaA01g18860D	BnaA01g18860D	=	CUFF.556	CUFF.556.1	100	7.027408	5.900536	8.154280	37.605789	1671	CUFF.556.2	1817
BnaA01g18860D	BnaA01g18860D	j	CUFF.556	CUFF.556.2	32	2.270382	1.564948	2.975817	12.149503	1743	CUFF.556.2	1817
BnaA01g18650D	BnaA01g18650D	=	CUFF.552	CUFF.552.1	100	78.148226	74.809138	81.487315	420.463939	1608	CUFF.552.1	1470
BnaA01g18670D	BnaA01g18670D	e	CUFF.553	CUFF.553.1	100	3.527823	2.822569	4.233076	18.612451	1637	CUFF.553.1	1207
-	-	u	CUFF.554	CUFF.554.1	100	0.581459	0.194357	0.968561	3.019409	1036	CUFF.554.1	-
BnaA01g18690D	BnaA01g18690D	j	CUFF.555	CUFF.555.1	100	2.046692	1.448148	2.645237	10.767830	1723	CUFF.555.2	1910
BnaA01g18690D	BnaA01g18690D	=	CUFF.555	CUFF.555.2	36	0.746910	0.337020	1.156800	3.929560	1730	CUFF.555.2	1910
BnaA01g18880D	BnaA01g18880D	j	CUFF.565	CUFF.565.1	22	1.746796	1.228641	2.264950	9.217122	2098	CUFF.565.1	1369
BnaA01g18880D	BnaA01g18880D	j	CUFF.565	CUFF.565.2	79	6.319222	5.379147	7.259297	33.343929	2098	CUFF.565.1	1369
BnaA01g18880D	BnaA01g18880D	j	CUFF.565	CUFF.565.3	100	8.013956	5.162043	10.865868	42.286341	554	CUFF.565.1	1369
BnaA01g18940D	BnaA01g18940D	c	CUFF.567	CUFF.567.1	100	5.233026	4.083156	6.382896	27.655289	1022	CUFF.567.1	1333
BnaA01g18950D	BnaA01g18950D	e	CUFF.570	CUFF.570.1	100	1.344224	0.897681	1.790767	7.531149	1583	CUFF.570.1	1002
BnaA01g18920D	BnaA01g18920D	e	CUFF.575	CUFF.575.1	100	8.573799	6.918519	10.229079	46.088324	895	CUFF.575.1	792
BnaA01g18920D	BnaA01g18920D	=	CUFF.576	CUFF.576.1	100	34.853185	25.532977	44.173393	187.352754	303	CUFF.575.1	792
BnaA01g18930D	BnaA01g18930D	j	CUFF.577	CUFF.577.1	100	3.282277	2.710376	3.854177	17.643829	2366	CUFF.577.1	2116
BnaA01g17550D	BnaA01g17550D	j	CUFF.540	CUFF.540.1	100	1.935345	1.472934	2.397755	10.435239	2317	CUFF.540.1	2377
BnaA01g17550D	BnaA01g17550D	j	CUFF.540	CUFF.540.2	20	0.392065	0.144172	0.639957	2.113985	2317	CUFF.540.1	2377
BnaA01g17560D	BnaA01g17560D	=	CUFF.541	CUFF.541.1	100	17.175164	14.768258	19.582070	92.459434	891	CUFF.541.1	1285
BnaA01g17560D	BnaA01g17560D	e	CUFF.542	CUFF.542.1	100	14.111564	11.890115	16.333013	75.967091	855	CUFF.541.1	1285
BnaA01g17570D	BnaA01g17570D	=	CUFF.579	CUFF.579.1	100	369.566364	352.830705	386.302023	1980.964063	1777	CUFF.579.1	1347
-	-	u	CUFF.432	CUFF.432.1	34	1.610829	1.142466	2.079192	8.688190	2681	CUFF.432.1	-
-	-	u	CUFF.432	CUFF.432.2	100	4.804014	4.070849	5.537179	25.910994	2578	CUFF.432.1	-
BnaA01g10360D	BnaA01g10360D	j	CUFF.433	CUFF.433.1	100	6.202211	5.167322	7.237101	32.784401	1375	CUFF.433.1	1522
BnaA01g10370D	BnaA01g10370D	=	CUFF.435	CUFF.435.1	100	5.727298	4.798010	6.656586	30.591879	1891	CUFF.435.1	537
BnaA01g10380D	BnaA01g10380D	=	CUFF.436	CUFF.436.1	100	3.012878	2.211229	3.814527	16.093032	1613	CUFF.436.1	1457
BnaA01g10390D	BnaA01g10390D	=	CUFF.440	CUFF.440.1	96	6.043895	4.858944	7.228847	32.125693	1555	CUFF.440.2	1524
BnaA01g10390D	BnaA01g10390D	j	CUFF.440	CUFF.440.2	100	6.313334	5.233819	7.392850	33.557868	1814	CUFF.440.2	1524
BnaA01g10400D	BnaA01g10400D	j	CUFF.443	CUFF.443.1	100	1.532235	1.196979	1.867491	8.094282	2956	CUFF.443.1	3381
BnaA01g10410D	BnaA01g10410D	c	CUFF.446	CUFF.446.1	100	0.929235	0.547320	1.311149	5.011573	1500	CUFF.446.1	2040
BnaA01g10440D	BnaA01g10440D	c	CUFF.452	CUFF.452.1	100	3.561142	1.413692	5.708591	20.360204	381	CUFF.452.1	1627
BnaA01g10440D	BnaA01g10440D	=	CUFF.455	CUFF.455.1	100	16.511523	8.357854	24.665191	91.276281	262	CUFF.455.1	1627
BnaA01g10460D	BnaA01g10460D	=	CUFF.457	CUFF.457.1	100	3.483613	2.788588	4.178638	18.443314	1746	CUFF.457.1	1799
BnaA01g10480D	BnaA01g10480D	=	CUFF.458	CUFF.458.1	100	0.806245	0.468339	1.144151	4.436950	1632	CUFF.458.1	1698
BnaA01g10490D	BnaA01g10490D	j	CUFF.461	CUFF.461.1	41	5.229434	3.728030	6.730837	28.680464	776	CUFF.461.1	1011
BnaA01g10490D	BnaA01g10490D	c	CUFF.461	CUFF.461.2	100	12.681197	9.429879	15.932516	69.549144	510	CUFF.461.1	1011
BnaA01g10510D	BnaA01g10510D	j	CUFF.464	CUFF.464.1	100	7.908229	7.117661	8.698798	41.750212	3892	CUFF.464.1	1858
BnaA01g10510D	BnaA01g10510D	j	CUFF.464	CUFF.464.2	59	4.655631	4.039139	5.272122	24.578647	3889	CUFF.464.1	1858
BnaA01g10520D	BnaA01g10520D	=	CUFF.467	CUFF.467.1	100	2.176757	1.264407	3.089107	11.845060	765	CUFF.467.1	786
BnaA01g10530D	BnaA01g10530D	j	CUFF.499	CUFF.499.1	100	50.601133	47.244353	53.957912	270.691299	2056	CUFF.499.3	2354
BnaA01g10530D	BnaA01g10530D	j	CUFF.499	CUFF.499.2	22	10.986459	9.502303	12.470614	58.772177	2056	CUFF.499.3	2354
BnaA01g10530D	BnaA01g10530D	j	CUFF.499	CUFF.499.3	21	10.502685	9.168420	11.836949	56.184224	2243	CUFF.499.3	2354
BnaA01g10540D	BnaA01g10540D	j	CUFF.502	CUFF.502.1	100	4.770739	3.224843	6.316635	25.549056	647	CUFF.502.1	1990
BnaA01g10550D	BnaA01g10550D	x	CUFF.503	CUFF.503.1	100	29.619851	27.541341	31.698360	157.168026	1596	CUFF.503.1	1104
BnaA01g10570D	BnaA01g10570D	=	CUFF.509	CUFF.509.1	100	8.491176	6.958934	10.023419	45.862973	1003	CUFF.509.1	717
BnaA01g10580D	BnaA01g10580D	=	CUFF.516	CUFF.516.1	100	15.485455	12.889433	18.081476	82.808243	755	CUFF.516.1	1004
BnaA01g10580D	BnaA01g10580D	j	CUFF.516	CUFF.516.2	22	3.352596	1.930530	4.774662	17.927958	672	CUFF.516.1	1004
BnaA01g10590D	BnaA01g10590D	j	CUFF.526	CUFF.526.1	100	5.152008	4.514003	5.790014	27.699492	3822	CUFF.526.2	3552
BnaA01g10590D	BnaA01g10590D	=	CUFF.526	CUFF.526.2	54	2.767662	2.291770	3.243553	14.880182	3936	CUFF.526.2	3552
BnaA01g10600D	BnaA01g10600D	=	CUFF.527	CUFF.527.1	100	20.460598	18.609999	22.311198	110.005289	1785	CUFF.527.1	1200
BnaA01g10630D	BnaA01g10630D	c	CUFF.530	CUFF.530.1	100	21.994935	19.730870	24.259000	115.374109	1083	CUFF.530.1	1787
BnaA01g10650D	BnaA01g10650D	c	CUFF.531	CUFF.531.1	100	2.025582	1.321517	2.729647	11.047762	1082	CUFF.531.1	1684
BnaA01g10650D	BnaA01g10650D	c	CUFF.532	CUFF.532.1	100	2.275055	1.089430	3.460681	12.323784	559	CUFF.532.1	1684
BnaA01g10660D	BnaA01g10660D	e	CUFF.533	CUFF.533.1	100	0.657837	0.404121	0.911553	3.411868	2244	CUFF.533.1	2178
BnaA01g10680D	BnaA01g10680D	e	CUFF.534	CUFF.534.1	100	0.414411	0.174243	0.654578	2.186631	1653	CUFF.534.1	1449
BnaA01g10710D	BnaA01g10710D	=	CUFF.535	CUFF.535.1	100	47.728122	45.214730	50.241515	254.504396	1718	CUFF.535.1	1584
BnaA01g10720D	BnaA01g10720D	=	CUFF.536	CUFF.536.1	100	13.516559	12.161796	14.871323	71.837520	1679	CUFF.536.1	1581
BnaA01g10730D	BnaA01g10730D	j	CUFF.537	CUFF.537.1	100	1.458548	1.005463	1.911633	7.668230	1701	CUFF.537.1	1430
BnaA01g10740D	BnaA01g10740D	=	CUFF.538	CUFF.538.1	100	3.798048	3.126641	4.469454	20.248477	1885	CUFF.538.1	1650
BnaA01g10750D	BnaA01g10750D	=	CUFF.539	CUFF.539.1	100	2.297444	1.732194	2.862694	12.217029	1695	CUFF.539.1	1707
BnaA01g10760D	BnaA01g10760D	j	CUFF.546	CUFF.546.1	100	12.156347	11.018299	13.294396	65.328294	2562	CUFF.546.1	4492
BnaA01g10760D	BnaA01g10760D	j	CUFF.547	CUFF.547.1	100	6.906583	5.617076	8.196091	36.859487	1115	CUFF.547.1	4492
BnaA01g10780D	BnaA01g10780D	=	CUFF.550	CUFF.550.1	21	7.837547	5.901266	9.773828	42.078242	1013	CUFF.550.1	1749
BnaA01g10780D	BnaA01g10780D	j	CUFF.550	CUFF.550.2	100	37.204868	33.450105	40.959630	199.745592	977	CUFF.550.1	1749
BnaA01g10790D	BnaA01g10790D	=	CUFF.551	CUFF.551.1	100	25.173789	23.381369	26.966209	134.321579	1791	CUFF.551.1	1203
BnaA01g10810D	BnaA01g10810D	j	CUFF.557	CUFF.557.1	100	3.375478	2.945720	3.805236	17.925068	4994	CUFF.557.1	3001
BnaA01g10800D	BnaA01g10800D	=	CUFF.558	CUFF.558.1	100	27.818687	25.292289	30.345085	147.727777	1422	CUFF.558.1	1563
BnaA01g10830D	BnaA01g10830D	j	CUFF.559	CUFF.559.1	100	2.026651	1.639432	2.413869	11.009542	3072	CUFF.559.1	2803
BnaA01g10840D	BnaA01g10840D	j	CUFF.560	CUFF.560.1	100	1.046478	0.774203	1.318754	5.620826	3519	CUFF.560.1	3336
BnaA01g10840D	BnaA01g10840D	e	CUFF.561	CUFF.561.1	100	0.719724	0.319660	1.119788	3.865768	1557	CUFF.560.1	3336
-	-	u	CUFF.562	CUFF.562.1	100	13.233370	10.400374	16.066365	73.202552	644	CUFF.562.2	-
-	-	u	CUFF.562	CUFF.562.2	32	4.238904	2.638518	5.839289	23.448191	743	CUFF.562.2	-
BnaA01g10990D	BnaA01g10990D	=	CUFF.563	CUFF.563.1	100	4.912016	3.695086	6.128946	26.346880	919	CUFF.563.1	1007
BnaA01g10890D	BnaA01g10890D	=	CUFF.564	CUFF.564.1	100	2.069078	1.272821	2.865334	11.307360	887	CUFF.564.1	738
BnaA01g10910D	BnaA01g10910D	o	CUFF.566	CUFF.566.1	100	4.086345	3.030787	5.141903	22.553604	979	CUFF.566.1	726
BnaA01g10920D	BnaA01g10920D	=	CUFF.568	CUFF.568.1	100	2.370138	1.343718	3.396559	13.103824	843	CUFF.568.1	753
BnaA01g10920D	BnaA01g10920D	o	CUFF.569	CUFF.569.1	100	1.414994	0.469744	2.360244	7.823103	760	CUFF.568.1	753
BnaA01g10930D	BnaA01g10930D	=	CUFF.571	CUFF.571.1	100	2.123609	1.397159	2.850059	11.186571	1043	CUFF.571.1	672
BnaA01g10960D	BnaA01g10960D	e	CUFF.572	CUFF.572.1	100	2.041311	1.432746	2.649875	10.925226	1327	CUFF.572.1	2228
BnaA01g10960D	BnaA01g10960D	c	CUFF.573	CUFF.573.1	100	1.173408	0.496483	1.850333	6.183468	758	CUFF.573.1	2228
BnaA01g10960D	BnaA01g10960D	c	CUFF.574	CUFF.574.1	100	2.141272	0.900319	3.382224	10.910989	510	CUFF.574.1	2228
BnaA01g10970D	BnaA01g10970D	e	CUFF.578	CUFF.578.1	100	0.568309	0.325365	0.811252	3.009828	2216	CUFF.578.1	1776
BnaA01g11000D	BnaA01g11000D	j	CUFF.580	CUFF.580.1	100	38.500179	31.669314	45.331044	198.602199	408	CUFF.581.1	506
BnaA01g11000D	BnaA01g11000D	e	CUFF.581	CUFF.581.1	100	1.418671	0.784307	2.053035	7.318179	1012	CUFF.581.1	506
BnaA01g18960D	BnaA01g18960D	j	CUFF.582	CUFF.582.1	100	3.673413	2.974200	4.372627	19.861265	1844	CUFF.582.1	2029
BnaA01g18970D	BnaA01g18970D	j	CUFF.583	CUFF.583.1	100	1.020251	0.772796	1.267706	5.516254	5812	CUFF.583.1	4683
BnaA01g18970D	BnaA01g18970D	j	CUFF.583	CUFF.583.2	80	0.814888	0.578829	1.050948	4.405906	5593	CUFF.583.1	4683
BnaA01g18970D	BnaA01g18970D	j	CUFF.583	CUFF.583.3	85	0.864216	0.635116	1.093317	4.672610	5465	CUFF.583.1	4683
BnaA01g18970D	BnaA01g18970D	j	CUFF.583	CUFF.583.4	81	0.825215	0.596290	1.054140	4.461739	5469	CUFF.583.1	4683
BnaA01g19150D	BnaA01g19150D	=	CUFF.584	CUFF.584.1	100	19.126114	16.496689	21.755538	101.954764	797	CUFF.584.1	799
BnaA01g19210D	BnaA01g19210D	=	CUFF.585	CUFF.585.1	100	2.638721	1.957103	3.320338	14.029482	1386	CUFF.585.1	1363
BnaA01g19230D	BnaA01g19230D	j	CUFF.586	CUFF.586.1	54	0.479374	0.241616	0.717131	2.545746	2858	CUFF.586.1	2508
BnaA01g19230D	BnaA01g19230D	j	CUFF.586	CUFF.586.2	100	0.893535	0.581353	1.205716	4.745176	2858	CUFF.586.1	2508
BnaA01g19230D	BnaA01g19230D	j	CUFF.586	CUFF.586.3	39	0.352616	0.138270	0.566962	1.872593	2858	CUFF.586.1	2508
BnaA01g19230D	BnaA01g19230D	=	CUFF.586	CUFF.586.4	52	0.466606	0.189742	0.743470	2.477944	2858	CUFF.586.1	2508
BnaA01g19260D	BnaA01g19260D	=	CUFF.587	CUFF.587.1	100	1.450275	1.113057	1.787492	7.780089	2895	CUFF.587.1	3032
BnaA01g19270D	BnaA01g19270D	j	CUFF.589	CUFF.589.1	100	1.639606	1.106568	2.172645	8.887639	1430	CUFF.589.1	1270
BnaA01g19170D	BnaA01g19170D	j	CUFF.588	CUFF.588.1	100	2.633100	2.029778	3.236422	13.919379	1667	CUFF.588.1	1748
BnaA01g19280D	BnaA01g19280D	j	CUFF.590	CUFF.590.1	100	4.033723	3.159066	4.908381	21.517939	1541	CUFF.590.1	1497
BnaA01g19280D	BnaA01g19280D	j	CUFF.590	CUFF.590.2	64	2.578716	1.491463	3.665969	13.756187	928	CUFF.590.1	1497
BnaA01g19300D	BnaA01g19300D	=	CUFF.591	CUFF.591.1	100	18.493727	16.507580	20.479874	100.270335	1337	CUFF.591.1	1510
-	-	u	CUFF.592	CUFF.592.1	100	20.403559	18.922257	21.884861	109.094488	2078	CUFF.592.1	-
BnaA01g19330D	BnaA01g19330D	j	CUFF.593	CUFF.593.1	100	4.257789	3.481765	5.033813	22.883503	2748	CUFF.593.2	2766
BnaA01g19330D	BnaA01g19330D	j	CUFF.593	CUFF.593.2	74	3.139971	2.523881	3.756060	16.875784	2991	CUFF.593.2	2766
BnaA01g19330D	BnaA01g19330D	=	CUFF.593	CUFF.593.3	92	3.931132	3.215585	4.646678	21.127882	2841	CUFF.593.2	2766
BnaA01g19340D	BnaA01g19340D	j	CUFF.594	CUFF.594.1	100	19.870042	17.296479	22.443606	106.651066	904	CUFF.594.1	971
BnaA01g19380D	BnaA01g19380D	o	CUFF.596	CUFF.596.1	100	2.638027	2.211484	3.064571	14.216728	3073	CUFF.596.1	2571
BnaA01g19400D	BnaA01g19400D	=	CUFF.597	CUFF.597.1	100	4.851961	3.470551	6.233371	26.266125	741	CUFF.597.1	978
BnaA01g19410D	BnaA01g19410D	=	CUFF.599	CUFF.599.1	100	55.737435	47.091864	64.383007	306.977914	376	CUFF.599.1	624
BnaA01g18800D	BnaA01g18800D	j	CUFF.595	CUFF.595.1	100	10.013254	8.463861	11.562646	53.928106	1461	CUFF.595.4	1032
BnaA01g18800D	BnaA01g18800D	j	CUFF.595	CUFF.595.2	54	5.426871	4.224388	6.629353	29.227349	1556	CUFF.595.4	1032
BnaA01g18800D	BnaA01g18800D	j	CUFF.595	CUFF.595.3	62	6.162731	4.970567	7.354894	33.190449	1665	CUFF.595.4	1032
BnaA01g18800D	BnaA01g18800D	j	CUFF.595	CUFF.595.4	83	8.341985	7.064182	9.619788	44.927199	1729	CUFF.595.4	1032
BnaA01g18810D	BnaA01g18810D	j	CUFF.598	CUFF.598.1	100	12.687644	11.167938	14.207350	64.144830	1738	CUFF.598.1	1032
BnaA01g18810D	BnaA01g18810D	j	CUFF.598	CUFF.598.2	26	3.280130	2.389123	4.171136	16.583328	1738	CUFF.598.1	1032
BnaA01g19390D	BnaA01g19390D	=	CUFF.600	CUFF.600.1	100	20.274802	18.021865	22.527740	107.655126	1162	CUFF.600.1	2604
BnaA01g19490D	BnaA01g19490D	j	CUFF.607	CUFF.607.1	100	7.053320	4.658341	9.448298	37.645460	485	CUFF.607.1	468
-	-	u	CUFF.608	CUFF.608.1	100	2.219581	1.274569	3.164593	12.053452	749	CUFF.608.1	-
BnaA01g19450D	BnaA01g19450D	j	CUFF.609	CUFF.609.1	100	18.679730	16.914387	20.445073	100.405717	1931	CUFF.609.2	2073
BnaA01g19450D	BnaA01g19450D	j	CUFF.609	CUFF.609.2	27	4.994055	4.057317	5.930792	26.843624	2018	CUFF.609.2	2073
BnaA01g19550D	BnaA01g19550D	j	CUFF.611	CUFF.611.1	100	3.023525	2.061778	3.985272	16.166907	884	CUFF.611.1	940
BnaA01g19540D	BnaA01g19540D	j	CUFF.612	CUFF.612.1	13	1.003106	0.450768	1.555444	5.407509	1480	CUFF.612.2	1600
BnaA01g19540D	BnaA01g19540D	=	CUFF.612	CUFF.612.2	100	7.908826	6.680672	9.136981	42.634622	1486	CUFF.612.2	1600
BnaA01g19500D	BnaA01g19500D	j	CUFF.613	CUFF.613.1	96	10.986562	9.441284	12.531840	59.041090	1705	CUFF.613.3	1619
BnaA01g19500D	BnaA01g19500D	j	CUFF.613	CUFF.613.2	27	3.159762	2.302289	4.017235	16.980361	1657	CUFF.613.3	1619
BnaA01g19500D	BnaA01g19500D	j	CUFF.613	CUFF.613.3	100	11.497677	9.932560	13.062794	61.787788	1721	CUFF.613.3	1619
BnaA01g19640D	BnaA01g19640D	=	CUFF.616	CUFF.616.1	100	1.087355	0.576289	1.598420	5.808568	1114	CUFF.616.1	1103
BnaA01g19650D	BnaA01g19650D	=	CUFF.618	CUFF.618.1	100	10.147153	8.677479	11.616828	53.805667	1184	CUFF.618.1	1179
BnaA01g19700D	BnaA01g19700D	=	CUFF.620	CUFF.620.1	100	7.271128	6.021491	8.520766	38.368933	1227	CUFF.620.1	1019
BnaA01g19710D	BnaA01g19710D	j	CUFF.623	CUFF.623.1	100	4.771319	3.410897	6.131740	25.192602	998	CUFF.623.1	1181
BnaA01g19710D	BnaA01g19710D	=	CUFF.623	CUFF.623.2	88	4.193365	2.888970	5.497761	22.141004	998	CUFF.623.1	1181
BnaA01g20040D	BnaA01g20040D	c	CUFF.631	CUFF.631.1	100	3.451593	2.764708	4.138477	18.405953	1675	CUFF.631.1	3343
BnaA01g20060D	BnaA01g20060D	=	CUFF.634	CUFF.634.1	100	2.382144	1.905367	2.858921	12.876639	2300	CUFF.634.1	2300
BnaA01g20090D	BnaA01g20090D	j	CUFF.638	CUFF.638.1	100	5.131262	3.335574	6.926949	28.191210	551	CUFF.638.1	460
BnaA01g20080D	BnaA01g20080D	=	CUFF.639	CUFF.639.1	100	2.241783	1.496509	2.987056	12.247147	1370	CUFF.639.1	1435
BnaA01g20080D	BnaA01g20080D	o	CUFF.640	CUFF.640.1	100	2.036445	1.255396	2.817494	11.125360	1223	CUFF.639.1	1435
BnaA01g20110D	BnaA01g20110D	c	CUFF.643	CUFF.643.1	100	1.176495	0.607690	1.745300	6.069404	1006	CUFF.643.1	1951
BnaA01g20220D	BnaA01g20220D	=	CUFF.650	CUFF.650.1	57	1.093384	0.460166	1.726601	5.938963	1124	CUFF.650.2	1206
BnaA01g20220D	BnaA01g20220D	j	CUFF.650	CUFF.650.2	100	1.913564	1.172626	2.654502	10.393959	1293	CUFF.650.2	1206
BnaA01g20220D	BnaA01g20220D	j	CUFF.650	CUFF.650.3	37	0.698709	0.157958	1.239459	3.795195	1124	CUFF.650.2	1206
BnaA01g20220D	BnaA01g20220D	j	CUFF.650	CUFF.650.4	37	0.698709	0.147378	1.250039	3.795195	1124	CUFF.650.2	1206
BnaA01g20230D	BnaA01g20230D	=	CUFF.651	CUFF.651.1	100	30.788878	26.385657	35.192099	166.725086	583	CUFF.651.1	700
BnaA01g18360D	BnaA01g18360D	j	CUFF.601	CUFF.601.1	100	7.350128	6.589236	8.111021	39.500913	3254	CUFF.601.1	2976
BnaA01g18380D	BnaA01g18380D	=	CUFF.602	CUFF.602.1	100	8.437091	6.805856	10.068326	44.764315	902	CUFF.603.1	970
BnaA01g18380D	BnaA01g18380D	e	CUFF.603	CUFF.603.1	100	1.249962	0.652480	1.847443	6.631870	952	CUFF.603.1	970
BnaA01g18390D	BnaA01g18390D	x	CUFF.604	CUFF.604.1	100	10.407564	7.880266	12.934862	56.310105	690	CUFF.604.1	748
BnaA01g18390D	BnaA01g18390D	o	CUFF.605	CUFF.605.1	100	5.500527	3.627131	7.373924	29.760594	704	CUFF.605.2	748
BnaA01g18390D	BnaA01g18390D	o	CUFF.605	CUFF.605.2	67	3.692414	2.352182	5.032646	19.977802	887	CUFF.605.2	748
BnaA01g18410D	BnaA01g18410D	c	CUFF.606	CUFF.606.1	57	2.052506	1.056160	3.048851	10.822724	837	CUFF.606.2	1360
BnaA01g18410D	BnaA01g18410D	j	CUFF.606	CUFF.606.2	100	3.574861	2.676295	4.473426	18.850000	1281	CUFF.606.2	1360
BnaA01g18430D	BnaA01g18430D	j	CUFF.610	CUFF.610.1	100	16.980931	14.916710	19.045152	92.230398	1136	CUFF.610.1	1269
BnaA01g18460D	BnaA01g18460D	=	CUFF.614	CUFF.614.1	100	2.951280	1.816056	4.086503	15.606865	701	CUFF.614.1	981
BnaA01g18470D	BnaA01g18470D	=	CUFF.615	CUFF.615.1	100	1.288647	0.696167	1.881127	6.821922	996	CUFF.615.1	1176
BnaA01g18480D	BnaA01g18480D	j	CUFF.617	CUFF.617.1	100	3.831083	3.262438	4.399728	20.939855	2811	CUFF.617.1	2968
BnaA01g18530D	BnaA01g18530D	c	CUFF.619	CUFF.619.1	100	0.803048	0.434064	1.172032	4.313131	1394	CUFF.619.1	1648
BnaA01g18540D	BnaA01g18540D	o	CUFF.627	CUFF.627.1	100	36.684228	33.842786	39.525671	194.870446	1972	CUFF.629.1	2845
BnaA01g18540D	BnaA01g18540D	c	CUFF.629	CUFF.629.1	100	23.868774	21.653594	26.083953	126.793415	2096	CUFF.629.1	2845
-	-	u	CUFF.635	CUFF.635.1	46	0.475534	0.062781	0.888286	2.467881	1214	CUFF.635.3	-
-	-	u	CUFF.635	CUFF.635.2	100	1.028531	0.493888	1.563174	5.337777	1205	CUFF.635.3	-
-	-	u	CUFF.635	CUFF.635.3	59	0.606756	0.238296	0.975216	3.148889	1482	CUFF.635.3	-
-	-	u	CUFF.635	CUFF.635.4	69	0.708582	0.259342	1.157822	3.677334	1389	CUFF.635.3	-
BnaA01g18570D	BnaA01g18570D	o	CUFF.641	CUFF.641.1	100	0.760706	0.483479	1.037934	4.090697	2294	CUFF.641.1	1482
BnaA01g18580D	BnaA01g18580D	j	CUFF.642	CUFF.642.1	100	0.756931	0.300916	1.212946	4.211848	980	CUFF.642.1	2518
BnaA01g18580D	BnaA01g18580D	j	CUFF.644	CUFF.644.1	100	0.590210	0.217352	0.963068	3.030836	1107	CUFF.644.1	2518
BnaA01g18620D	BnaA01g18620D	=	CUFF.649	CUFF.649.1	100	1.734211	1.026285	2.442137	9.500948	942	CUFF.649.1	852
BnaA01g18630D	BnaA01g18630D	=	CUFF.654	CUFF.654.1	100	3.205455	2.606797	3.804112	17.085789	2121	CUFF.654.1	2175
BnaA01g20260D	BnaA01g20260D	e	CUFF.657	CUFF.657.1	100	1.303346	0.665196	1.941495	6.929846	1104	CUFF.658.1	1126
BnaA01g20260D	BnaA01g20260D	=	CUFF.658	CUFF.658.1	100	3.599572	2.632144	4.567000	19.138807	1139	CUFF.658.1	1126
BnaA01g20300D	BnaA01g20300D	e	CUFF.659	CUFF.659.1	100	0.851876	0.379664	1.324087	4.352263	1012	CUFF.659.1	1878
BnaA01g20310D	BnaA01g20310D	p	CUFF.660	CUFF.660.1	100	1.063077	0.629168	1.496986	5.726712	1364	CUFF.660.1	153
BnaA01g20320D	BnaA01g20320D	e	CUFF.662	CUFF.662.1	100	3.063724	1.802767	4.324681	15.815667	640	CUFF.662.1	1401
BnaA01g20330D	BnaA01g20330D	x	CUFF.665	CUFF.665.1	100	2.958093	1.639344	4.276842	16.389950	595	CUFF.665.1	522
BnaA01g20280D	BnaA01g20280D	e	CUFF.663	CUFF.663.1	100	1.910546	1.262508	2.558583	10.186116	1741	CUFF.663.1	1458
BnaA01g20280D	BnaA01g20280D	=	CUFF.664	CUFF.664.1	100	13.352676	11.737782	14.967569	71.190085	1516	CUFF.663.1	1458
BnaA01g20290D	BnaA01g20290D	=	CUFF.667	CUFF.667.1	100	1.088294	0.690905	1.485683	6.064017	1585	CUFF.667.1	1458
BnaA01g20370D	BnaA01g20370D	j	CUFF.670	CUFF.670.1	100	5.895769	4.648363	7.143174	31.673218	1025	CUFF.670.1	1197
-	-	u	CUFF.672	CUFF.672.1	100	4.680624	3.022495	6.338753	25.654486	571	CUFF.672.1	-
-	-	u	CUFF.674	CUFF.674.1	100	0.920734	0.432321	1.409147	5.109308	1276	CUFF.674.1	-
-	-	u	CUFF.674	CUFF.674.2	79	0.730151	0.243012	1.217289	4.051729	1137	CUFF.674.1	-
BnaA01g20380D	BnaA01g20380D	e	CUFF.677	CUFF.677.1	100	25.851936	24.238839	27.465033	137.848828	2213	CUFF.677.1	1704
BnaA01g20390D	BnaA01g20390D	=	CUFF.678	CUFF.678.1	100	12.611851	10.742640	14.481063	69.102799	966	CUFF.678.1	1047
BnaA01g20420D	BnaA01g20420D	=	CUFF.681	CUFF.681.1	100	2.011036	1.506741	2.515331	10.804096	1854	CUFF.681.1	1695
BnaA01g20430D	BnaA01g20430D	=	CUFF.683	CUFF.683.1	100	29.655641	24.796672	34.514611	164.252814	481	CUFF.683.1	210
BnaA01g20440D	BnaA01g20440D	=	CUFF.686	CUFF.686.1	100	1.153701	0.609482	1.697920	5.929499	1000	CUFF.686.1	1035
BnaA01g20450D	BnaA01g20450D	=	CUFF.688	CUFF.688.1	100	6.120409	4.904268	7.336550	32.599935	1056	CUFF.688.1	1083
BnaA01g20470D	BnaA01g20470D	j	CUFF.690	CUFF.690.1	42	1.766603	1.099715	2.433492	9.500283	1464	CUFF.690.1	1243
BnaA01g20470D	BnaA01g20470D	j	CUFF.690	CUFF.690.2	46	1.952301	1.229075	2.675527	10.498912	1399	CUFF.690.1	1243
BnaA01g20470D	BnaA01g20470D	j	CUFF.690	CUFF.690.3	100	4.220032	3.221975	5.218088	22.694114	1457	CUFF.690.1	1243
-	-	u	CUFF.692	CUFF.692.1	100	39.007622	35.427304	42.587940	209.768891	998	CUFF.692.1	-
BnaA01g20850D	BnaA01g20850D	=	CUFF.700	CUFF.700.1	100	5.316015	4.162725	6.469304	28.892600	1244	CUFF.700.2	2278
BnaA01g20850D	BnaA01g20850D	o	CUFF.700	CUFF.700.2	36	1.908055	1.224605	2.591504	10.370300	1468	CUFF.700.2	2278
BnaA01g20860D	BnaA01g20860D	e	CUFF.702	CUFF.702.1	100	4.147202	2.514389	5.780015	22.688392	543	CUFF.702.1	846
BnaA01g20890D	BnaA01g20890D	j	CUFF.704	CUFF.704.1	100	6.692601	5.665510	7.719692	35.279171	1607	CUFF.704.1	1523
BnaA01g20900D	BnaA01g20900D	j	CUFF.705	CUFF.705.1	90	5.540881	4.017343	7.064420	29.968114	879	CUFF.705.2	1210
BnaA01g20900D	BnaA01g20900D	j	CUFF.705	CUFF.705.2	45	2.772082	1.568886	3.975278	14.992936	882	CUFF.705.2	1210
BnaA01g20900D	BnaA01g20900D	=	CUFF.705	CUFF.705.3	100	6.189148	4.507075	7.871221	33.474295	851	CUFF.705.2	1210
-	-	u	CUFF.708	CUFF.708.1	100	1.577481	1.020271	2.134692	8.355814	1291	CUFF.708.1	-
BnaA01g20960D	BnaA01g20960D	=	CUFF.712	CUFF.712.1	100	1.245412	0.814304	1.676519	6.540100	1572	CUFF.712.1	1139
BnaA01g20950D	BnaA01g20950D	=	CUFF.715	CUFF.715.1	100	68.128606	61.272767	74.984445	374.385252	520	CUFF.715.1	701
BnaA01g20980D	BnaA01g20980D	=	CUFF.717	CUFF.717.1	100	1.998168	1.545028	2.451309	10.649750	2207	CUFF.717.1	1332
BnaA01g18990D	BnaA01g18990D	=	CUFF.673	CUFF.673.1	100	0.855404	0.503834	1.206974	4.440748	1609	CUFF.673.1	1627
BnaA01g19000D	BnaA01g19000D	j	CUFF.679	CUFF.679.1	93	1.492465	0.889304	2.095627	7.955755	1493	CUFF.679.4	1065
BnaA01g19000D	BnaA01g19000D	j	CUFF.679	CUFF.679.2	74	1.191893	0.665451	1.718335	6.353519	1547	CUFF.679.4	1065
BnaA01g19000D	BnaA01g19000D	j	CUFF.679	CUFF.679.3	100	1.602307	1.027918	2.176696	8.541278	1756	CUFF.679.4	1065
BnaA01g19000D	BnaA01g19000D	j	CUFF.679	CUFF.679.4	39	0.627373	0.223703	1.031042	3.344280	1877	CUFF.679.4	1065
BnaA01g19000D	BnaA01g19000D	j	CUFF.679	CUFF.679.5	42	0.677770	0.261890	1.093649	3.612927	1648	CUFF.679.4	1065
BnaA01g19000D	BnaA01g19000D	e	CUFF.680	CUFF.680.1	100	2.108601	1.097609	3.119592	11.240134	864	CUFF.679.4	1065
BnaA01g19010D	BnaA01g19010D	c	CUFF.682	CUFF.682.1	100	1.939950	0.710489	3.169410	10.631333	614	CUFF.682.2	868
BnaA01g19010D	BnaA01g19010D	j	CUFF.682	CUFF.682.2	66	1.279369	0.288838	2.269901	7.011213	659	CUFF.682.2	868
BnaA01g19020D	BnaA01g19020D	j	CUFF.685	CUFF.685.1	100	2.952829	2.291684	3.613974	15.733872	1981	CUFF.685.1	1551
BnaA01g19020D	BnaA01g19020D	j	CUFF.685	CUFF.685.2	31	0.923251	0.504948	1.341553	4.919454	1978	CUFF.685.1	1551
BnaA01g19020D	BnaA01g19020D	e	CUFF.687	CUFF.687.1	100	4.717426	3.120374	6.314478	25.136359	712	CUFF.685.1	1551
BnaA01g19040D	BnaA01g19040D	e	CUFF.694	CUFF.694.1	100	15.710405	12.631627	18.789183	84.623822	626	CUFF.696.1	1028
BnaA01g19040D	BnaA01g19040D	=	CUFF.696	CUFF.696.1	100	67.137106	61.873720	72.400491	361.632847	917	CUFF.696.1	1028
BnaA01g19090D	BnaA01g19090D	j	CUFF.698	CUFF.698.1	100	2.369417	1.644187	3.094647	12.137405	1358	CUFF.698.1	1439
BnaA01g19090D	BnaA01g19090D	j	CUFF.698	CUFF.698.2	27	0.643452	0.178108	1.108797	3.296102	1353	CUFF.698.1	1439
BnaA01g19120D	BnaA01g19120D	=	CUFF.709	CUFF.709.1	100	4.888655	3.934704	5.842607	25.928838	1463	CUFF.709.1	1245
BnaA01g19120D	BnaA01g19120D	e	CUFF.710	CUFF.710.1	100	1.563212	0.419333	2.707091	8.291088	673	CUFF.709.1	1245
-	-	u	CUFF.711	CUFF.711.1	100	20.955094	14.338129	27.572060	113.688165	318	CUFF.711.1	-
BnaA01g19130D	BnaA01g19130D	j	CUFF.716	CUFF.716.1	100	29.788997	27.245402	32.332593	160.432704	1437	CUFF.716.1	1449
-	-	u	CUFF.722	CUFF.722.1	100	1.655262	0.933593	2.376931	8.598550	887	CUFF.722.1	-
BnaA01g20970D	BnaA01g20970D	=	CUFF.724	CUFF.724.1	100	46.882852	44.172577	49.593128	251.134552	1497	CUFF.724.1	1538
BnaA01g21030D	BnaA01g21030D	o	CUFF.725	CUFF.725.1	100	1.547767	0.710284	2.385250	8.269115	918	CUFF.726.1	669
BnaA01g21030D	BnaA01g21030D	=	CUFF.726	CUFF.726.1	100	6.633613	5.261936	8.005291	35.440800	1050	CUFF.726.1	669
BnaA01g21060D	BnaA01g21060D	j	CUFF.728	CUFF.728.1	100	1.380554	0.921007	1.840101	7.078656	1583	CUFF.728.1	1451
BnaA01g21120D	BnaA01g21120D	=	CUFF.730	CUFF.730.1	100	1.999447	1.358525	2.640369	10.354351	1252	CUFF.730.1	1335
BnaA01g21040D	BnaA01g21040D	j	CUFF.731	CUFF.731.1	30	1.139631	0.552191	1.727072	6.029289	1164	CUFF.731.2	1284
BnaA01g21040D	BnaA01g21040D	j	CUFF.731	CUFF.731.2	100	3.840517	2.821755	4.859280	20.318495	1253	CUFF.731.2	1284
BnaA01g21040D	BnaA01g21040D	j	CUFF.731	CUFF.731.3	47	1.811794	0.995773	2.627814	9.585406	1161	CUFF.731.2	1284
BnaA01g21040D	BnaA01g21040D	j	CUFF.731	CUFF.731.4	73	2.806611	1.774660	3.838562	14.848549	1151	CUFF.731.2	1284
BnaA01g21070D	BnaA01g21070D	j	CUFF.732	CUFF.732.1	21	0.481903	0.174633	0.789173	2.561810	2215	CUFF.732.1	2122
BnaA01g21070D	BnaA01g21070D	j	CUFF.732	CUFF.732.2	86	1.959458	1.401004	2.517911	10.416534	2115	CUFF.732.1	2122
BnaA01g21070D	BnaA01g21070D	=	CUFF.732	CUFF.732.3	100	2.266377	1.667195	2.865560	12.048129	2098	CUFF.732.1	2122
BnaA01g21140D	BnaA01g21140D	c	CUFF.737	CUFF.737.1	100	7.836594	6.486586	9.186602	41.536026	1559	CUFF.738.1	1616
BnaA01g21140D	BnaA01g21140D	e	CUFF.738	CUFF.738.1	100	5.808468	4.703248	6.913688	30.786421	1762	CUFF.738.1	1616
BnaA01g21220D	BnaA01g21220D	=	CUFF.742	CUFF.742.1	100	1.922853	1.361392	2.484315	10.071263	1445	CUFF.742.1	1215
BnaA01g16860D	BnaA01g16860D	e	CUFF.621	CUFF.621.1	100	17.727121	12.350329	23.103912	94.635176	353	CUFF.622.2	505
BnaA01g16860D	BnaA01g16860D	j	CUFF.622	CUFF.622.1	43	25.779717	19.101293	32.458141	137.623480	350	CUFF.622.2	505
BnaA01g16860D	BnaA01g16860D	=	CUFF.622	CUFF.622.2	100	59.993675	49.897304	70.090046	320.272653	355	CUFF.622.2	505
BnaA01g16870D	BnaA01g16870D	j	CUFF.624	CUFF.624.1	28	1.225601	0.674979	1.776223	6.608114	1578	CUFF.624.1	1719
BnaA01g16870D	BnaA01g16870D	=	CUFF.624	CUFF.624.2	100	4.388270	3.491700	5.284841	23.660388	1573	CUFF.624.1	1719
-	-	u	CUFF.625	CUFF.625.1	100	9.672110	6.737059	12.607161	51.762654	457	CUFF.625.1	-
BnaA01g16940D	BnaA01g16940D	o	CUFF.626	CUFF.626.1	100	0.651257	0.258534	1.043980	3.553722	1063	CUFF.626.1	938
BnaA01g16960D	BnaA01g16960D	=	CUFF.628	CUFF.628.1	100	2.147915	1.302250	2.993580	10.734132	829	CUFF.628.1	840
BnaA01g16970D	BnaA01g16970D	j	CUFF.630	CUFF.630.1	100	5.491371	4.618826	6.363917	29.867992	1782	CUFF.630.1	942
BnaA01g16990D	BnaA01g16990D	=	CUFF.632	CUFF.632.1	100	2.355128	1.355260	3.354997	12.728925	876	CUFF.633.1	1026
BnaA01g16990D	BnaA01g16990D	e	CUFF.633	CUFF.633.1	100	1.694659	0.997059	2.392258	9.159238	1167	CUFF.633.1	1026
BnaA01g17000D	BnaA01g17000D	=	CUFF.636	CUFF.636.1	100	2.204585	1.574436	2.834733	11.442565	1335	CUFF.636.1	1179
BnaA01g17010D	BnaA01g17010D	o	CUFF.637	CUFF.637.1	100	69.366785	61.678829	77.054741	376.804638	469	CUFF.637.1	948
BnaA01g17020D	BnaA01g17020D	=	CUFF.645	CUFF.645.1	100	7.909224	6.856598	8.961851	42.540091	2177	CUFF.645.1	1997
BnaA01g17020D	BnaA01g17020D	o	CUFF.646	CUFF.646.1	100	59.696024	54.393311	64.998737	321.077539	831	CUFF.645.1	1997
BnaA01g17040D	BnaA01g17040D	e	CUFF.647	CUFF.647.1	100	1.642166	0.856578	2.427755	8.753762	821	CUFF.647.1	508
BnaA01g17040D	BnaA01g17040D	=	CUFF.648	CUFF.648.1	100	13.688965	9.450104	17.927826	72.970647	397	CUFF.647.1	508
BnaA01g17050D	BnaA01g17050D	e	CUFF.652	CUFF.652.1	100	10.030641	8.905303	11.155978	53.595531	2107	CUFF.652.1	1860
BnaA01g17050D	BnaA01g17050D	=	CUFF.653	CUFF.653.1	100	14.410110	10.797497	18.022723	76.995828	488	CUFF.652.1	1860
-	-	u	CUFF.655	CUFF.655.1	37	1.487445	0.790045	2.184844	7.997861	1017	CUFF.655.1	-
-	-	u	CUFF.655	CUFF.655.2	34	1.382619	0.314155	2.451083	7.434221	603	CUFF.655.1	-
-	-	u	CUFF.655	CUFF.655.3	100	4.064306	2.652376	5.476236	21.853421	776	CUFF.655.1	-
-	-	u	CUFF.655	CUFF.655.4	39	1.575748	0.294704	2.856791	8.472660	603	CUFF.655.1	-
BnaA01g17060D	BnaA01g17060D	j	CUFF.656	CUFF.656.1	67	0.880284	0.417683	1.342885	4.475273	1523	CUFF.656.1	1598
BnaA01g17060D	BnaA01g17060D	j	CUFF.656	CUFF.656.2	100	1.315693	0.782704	1.848682	6.688849	1523	CUFF.656.1	1598
-	-	u	CUFF.661	CUFF.661.1	100	0.698634	0.257280	1.139988	3.518771	972	CUFF.661.1	-
BnaA01g17090D	BnaA01g17090D	=	CUFF.666	CUFF.666.1	100	1.119587	0.704649	1.534524	5.921856	1591	CUFF.666.1	1284
BnaA01g17100D	BnaA01g17100D	=	CUFF.668	CUFF.668.1	100	0.823339	0.291719	1.354959	4.044609	831	CUFF.668.1	902
BnaA01g17130D	BnaA01g17130D	=	CUFF.669	CUFF.669.1	100	2.834750	2.289202	3.380298	15.299309	2100	CUFF.669.1	2182
BnaA01g17140D	BnaA01g17140D	j	CUFF.671	CUFF.671.1	100	3.750417	3.188105	4.312728	19.881735	2799	CUFF.671.1	2550
BnaA01g17150D	BnaA01g17150D	j	CUFF.675	CUFF.675.1	63	0.762540	0.295026	1.230054	4.185073	1283	CUFF.675.1	1248
BnaA01g17150D	BnaA01g17150D	c	CUFF.675	CUFF.675.2	100	1.205765	0.600397	1.811133	6.617640	1114	CUFF.675.1	1248
BnaA01g17150D	BnaA01g17150D	x	CUFF.676	CUFF.676.1	100	2.844285	2.010670	3.677900	15.610383	1115	CUFF.676.1	1248
BnaA01g17170D	BnaA01g17170D	x	CUFF.684	CUFF.684.1	100	39.953621	37.694168	42.213074	209.491312	1777	CUFF.684.1	1744
BnaA01g17200D	BnaA01g17200D	=	CUFF.689	CUFF.689.1	100	159.954302	152.390838	167.517766	850.761735	784	CUFF.689.1	743
BnaA01g17210D	BnaA01g17210D	=	CUFF.691	CUFF.691.1	100	3.248987	1.366069	5.131906	15.272497	413	CUFF.691.1	171
BnaA01g17280D	BnaA01g17280D	o	CUFF.693	CUFF.693.1	100	4.426238	2.927496	5.924980	24.104412	631	CUFF.693.1	1334
BnaA01g17290D	BnaA01g17290D	e	CUFF.695	CUFF.695.1	100	54.384800	48.272521	60.497078	287.064370	523	CUFF.695.1	315
-	-	u	CUFF.697	CUFF.697.1	100	1.374223	0.681650	2.066795	7.338052	842	CUFF.697.1	-
-	-	u	CUFF.699	CUFF.699.1	100	17.827384	15.986658	19.668109	94.321241	1278	CUFF.699.1	-
BnaA01g17330D	BnaA01g17330D	=	CUFF.701	CUFF.701.1	100	0.426808	0.198669	0.654946	2.373000	1841	CUFF.701.1	1425
-	-	u	CUFF.703	CUFF.703.1	100	5.971921	4.212427	7.731415	32.177387	630	CUFF.703.1	-
BnaA01g17350D	BnaA01g17350D	e	CUFF.706	CUFF.706.1	100	5.570319	4.295444	6.845194	29.555082	964	CUFF.706.1	761
BnaA01g17350D	BnaA01g17350D	=	CUFF.707	CUFF.707.1	100	46.642235	36.455824	56.828646	247.475066	316	CUFF.706.1	761
BnaA01g17410D	BnaA01g17410D	j	CUFF.713	CUFF.713.1	88	2.583780	1.845024	3.322536	13.648367	1271	CUFF.713.1	1827
BnaA01g17410D	BnaA01g17410D	c	CUFF.713	CUFF.713.2	100	2.922126	1.596893	4.247360	15.435622	628	CUFF.713.1	1827
BnaA01g17410D	BnaA01g17410D	o	CUFF.714	CUFF.714.1	100	6.701350	5.834947	7.567752	36.237957	2043	CUFF.714.1	1827
BnaA01g17450D	BnaA01g17450D	=	CUFF.718	CUFF.718.1	100	2.139383	1.688485	2.590281	11.605175	2336	CUFF.718.1	2297
BnaA01g17460D	BnaA01g17460D	e	CUFF.720	CUFF.720.1	100	1.730932	1.167387	2.294477	9.102841	1804	CUFF.720.1	1101
BnaA01g17460D	BnaA01g17460D	=	CUFF.721	CUFF.721.1	100	13.227732	11.403636	15.051828	69.563637	1178	CUFF.720.1	1101
BnaA01g17480D	BnaA01g17480D	=	CUFF.727	CUFF.727.1	65	1.372922	0.809343	1.936501	7.479238	1491	CUFF.727.1	1481
BnaA01g17480D	BnaA01g17480D	j	CUFF.727	CUFF.727.2	47	0.988552	0.463918	1.513187	5.385313	1405	CUFF.727.1	1481
BnaA01g17480D	BnaA01g17480D	j	CUFF.727	CUFF.727.3	100	2.096645	1.117833	3.075456	11.421843	941	CUFF.727.1	1481
BnaA01g17490D	BnaA01g17490D	j	CUFF.729	CUFF.729.1	100	3.803805	3.197937	4.409673	20.275385	2266	CUFF.729.1	5829
BnaA01g17490D	BnaA01g17490D	c	CUFF.733	CUFF.733.1	100	2.587187	1.649987	3.524387	14.227983	1001	CUFF.733.1	5829
BnaA01g17490D	BnaA01g17490D	j	CUFF.733	CUFF.733.2	49	1.269451	0.545254	1.993648	6.981223	1001	CUFF.733.1	5829
BnaA01g17490D	BnaA01g17490D	j	CUFF.736	CUFF.736.1	100	3.238493	2.581279	3.895707	17.209166	2261	CUFF.736.1	5829
BnaA01g17490D	BnaA01g17490D	j	CUFF.736	CUFF.736.2	40	1.303526	0.823431	1.783621	6.926865	2261	CUFF.736.1	5829
BnaA01g17500D	BnaA01g17500D	j	CUFF.739	CUFF.739.1	100	9.288677	7.818461	10.758893	48.702843	1274	CUFF.739.1	1229
BnaA01g17500D	BnaA01g17500D	=	CUFF.739	CUFF.739.2	87	8.071002	5.940338	10.201667	42.318271	728	CUFF.739.1	1229
BnaA01g21180D	BnaA01g21180D	=	CUFF.746	CUFF.746.1	100	44.781144	41.634336	47.927952	239.241812	1614	CUFF.746.1	1429
BnaA01g21280D	BnaA01g21280D	j	CUFF.750	CUFF.750.1	72	0.792088	0.437023	1.147153	4.230403	2027	CUFF.750.2	1902
BnaA01g21280D	BnaA01g21280D	j	CUFF.750	CUFF.750.2	29	0.321328	0.089313	0.553343	1.716156	2302	CUFF.750.2	1902
BnaA01g21280D	BnaA01g21280D	j	CUFF.750	CUFF.750.3	100	1.107516	0.717749	1.497283	5.915048	2221	CUFF.750.2	1902
BnaA01g21340D	BnaA01g21340D	j	CUFF.754	CUFF.754.1	100	26.483996	23.227894	29.740098	143.724954	799	CUFF.754.1	824
BnaA01g21380D	BnaA01g21380D	=	CUFF.756	CUFF.756.1	100	13.479425	11.669011	15.289838	72.121527	1066	CUFF.756.1	1136
BnaA01g21250D	BnaA01g21250D	j	CUFF.757	CUFF.757.1	100	2.954768	2.676616	3.232919	15.812171	9671	CUFF.757.1	9408
BnaA01g21230D	BnaA01g21230D	j	CUFF.755	CUFF.755.1	100	121.176662	111.865975	130.487349	662.802569	629	CUFF.755.1	1114
BnaA01g21390D	BnaA01g21390D	=	CUFF.758	CUFF.758.1	100	1.142099	0.655106	1.629092	6.193661	1179	CUFF.758.1	1049
BnaA01g21420D	BnaA01g21420D	j	CUFF.759	CUFF.759.1	100	0.786484	0.291128	1.281841	4.222251	921	CUFF.759.1	390
BnaA01g21410D	BnaA01g21410D	p	CUFF.760	CUFF.760.1	100	11.802558	9.594671	14.010446	65.267373	746	CUFF.760.1	917
BnaA01g21410D	BnaA01g21410D	c	CUFF.761	CUFF.761.1	100	23.729119	20.855522	26.602717	127.768300	811	CUFF.761.1	917
BnaA01g21440D	BnaA01g21440D	=	CUFF.762	CUFF.762.1	100	18.723893	17.002788	20.444997	100.102018	1488	CUFF.762.1	1649
BnaA01g21460D	BnaA01g21460D	o	CUFF.764	CUFF.764.1	100	0.765122	0.321703	1.208541	4.267960	1004	CUFF.764.1	2286
BnaA01g19750D	BnaA01g19750D	j	CUFF.719	CUFF.719.1	100	25.811995	23.114760	28.509231	137.445364	1177	CUFF.719.1	1322
BnaA01g19750D	BnaA01g19750D	j	CUFF.719	CUFF.719.2	25	6.471089	4.647371	8.294807	34.457667	899	CUFF.719.1	1322
BnaA01g19790D	BnaA01g19790D	j	CUFF.723	CUFF.723.1	42	2.205420	1.823831	2.587009	11.956585	3825	CUFF.723.1	3736
BnaA01g19790D	BnaA01g19790D	c	CUFF.723	CUFF.723.2	100	5.260868	4.455906	6.065831	28.521565	2158	CUFF.723.1	3736
BnaA01g19810D	BnaA01g19810D	e	CUFF.734	CUFF.734.1	100	1.703239	1.285654	2.120825	9.238873	3227	CUFF.734.1	3037
BnaA01g19810D	BnaA01g19810D	j	CUFF.735	CUFF.735.1	100	1.619599	1.202173	2.037025	8.785183	3146	CUFF.734.1	3037
-	-	u	CUFF.740	CUFF.740.1	100	1.047652	0.491415	1.603890	5.706023	1018	CUFF.740.1	-
-	-	u	CUFF.741	CUFF.741.1	30	1.742814	0.651375	2.834254	9.492212	640	CUFF.740.1	-
-	-	u	CUFF.741	CUFF.741.2	100	5.835725	3.973652	7.697799	31.784191	630	CUFF.740.1	-
-	-	u	CUFF.743	CUFF.743.1	100	1.787015	1.032770	2.541260	9.578622	1126	CUFF.744.1	-
-	-	u	CUFF.744	CUFF.744.1	100	3.093756	2.229545	3.957967	16.582920	1291	CUFF.744.1	-
BnaA01g19860D	BnaA01g19860D	j	CUFF.745	CUFF.745.1	100	10.184831	8.081282	12.288379	52.525023	718	CUFF.745.1	763
BnaA01g19870D	BnaA01g19870D	=	CUFF.747	CUFF.747.1	100	1.789388	1.317687	2.261089	9.679845	1863	CUFF.747.1	1987
-	-	u	CUFF.748	CUFF.748.1	100	1.106730	0.407567	1.805893	6.130114	701	CUFF.748.1	-
-	-	u	CUFF.749	CUFF.749.1	100	0.593149	0.400305	0.785993	3.182306	3404	CUFF.749.1	-
BnaA01g19880D	BnaA01g19880D	e	CUFF.751	CUFF.751.1	100	3.423080	2.450086	4.396073	18.610965	1227	CUFF.752.1	1214
BnaA01g19880D	BnaA01g19880D	j	CUFF.752	CUFF.752.1	100	2.030630	1.229353	2.831907	11.040345	1287	CUFF.752.1	1214
BnaA01g19890D	BnaA01g19890D	o	CUFF.753	CUFF.753.1	100	2.841359	1.662561	4.020157	15.448205	910	CUFF.753.1	1293
BnaA01g19970D	BnaA01g19970D	=	CUFF.763	CUFF.763.1	100	5.734907	5.010118	6.459695	30.590262	2677	CUFF.763.1	2056
-	-	u	CUFF.765	CUFF.765.1	100	5.103098	4.154113	6.052083	27.334831	1347	CUFF.765.1	-
-	-	u	CUFF.766	CUFF.766.1	100	1.274602	0.672792	1.876412	7.101335	966	CUFF.766.1	-
BnaA01g21450D	BnaA01g21450D	j	CUFF.767	CUFF.767.1	100	4.050045	3.131584	4.968506	21.865806	1209	CUFF.767.1	3864
BnaA01g21450D	BnaA01g21450D	c	CUFF.768	CUFF.768.1	100	5.209416	4.526909	5.891924	27.785323	2507	CUFF.768.1	3864
-	-	u	CUFF.769	CUFF.769.1	100	1.702448	1.124596	2.280299	9.414046	1591	CUFF.769.1	-
-	-	u	CUFF.770	CUFF.770.1	100	1.006711	0.467925	1.545497	5.566823	1158	CUFF.769.1	-
-	-	u	CUFF.770	CUFF.770.2	89	0.898806	0.421352	1.376259	4.970138	1483	CUFF.769.1	-
BnaA01g21520D	BnaA01g21520D	=	CUFF.771	CUFF.771.1	100	11.739320	10.026210	13.452430	62.119218	1041	CUFF.771.1	861
BnaA01g21620D	BnaA01g21620D	j	CUFF.772	CUFF.772.1	36	0.542607	0.139012	0.946201	2.875795	1267	CUFF.772.1	1180
BnaA01g21620D	BnaA01g21620D	j	CUFF.772	CUFF.772.2	42	0.638729	0.155389	1.122069	3.385240	1142	CUFF.772.1	1180
BnaA01g21620D	BnaA01g21620D	=	CUFF.772	CUFF.772.3	100	1.526579	0.843067	2.210090	8.090811	1142	CUFF.772.1	1180
BnaA01g21580D	BnaA01g21580D	j	CUFF.773	CUFF.773.1	13	0.555084	0.184742	0.925425	3.011171	1456	CUFF.773.1	1572
BnaA01g21580D	BnaA01g21580D	j	CUFF.773	CUFF.773.2	100	4.346168	3.439676	5.252660	23.576714	1409	CUFF.773.1	1572
-	-	u	CUFF.774	CUFF.774.1	100	1.170323	0.397468	1.943178	6.050436	803	CUFF.775.1	-
-	-	u	CUFF.775	CUFF.775.1	100	0.912697	0.498160	1.327235	4.718542	1579	CUFF.775.1	-
BnaA01g21630D	BnaA01g21630D	e	CUFF.776	CUFF.776.1	100	4.440326	3.401531	5.479122	23.639151	1052	CUFF.776.1	3408
BnaA01g21630D	BnaA01g21630D	e	CUFF.779	CUFF.779.1	100	0.830852	0.568042	1.093663	4.441134	2650	CUFF.779.1	3408
-	-	u	CUFF.780	CUFF.780.1	100	2.312601	1.545544	3.079658	12.635339	1030	CUFF.780.1	-
-	-	u	CUFF.781	CUFF.781.1	100	3.603965	2.682833	4.525097	19.166875	1119	CUFF.781.1	-
BnaA01g19460D	BnaA01g19460D	x	CUFF.777	CUFF.777.1	100	97.027256	91.358166	102.696346	518.558146	1649	CUFF.777.1	1270
BnaA01g19460D	BnaA01g19460D	j	CUFF.778	CUFF.778.1	79	261.921560	247.903549	275.939572	1399.828920	1063	CUFF.778.1	1270
BnaA01g19460D	BnaA01g19460D	=	CUFF.778	CUFF.778.2	100	330.338609	311.754223	348.922996	1765.481001	729	CUFF.778.1	1270
BnaA01g19470D	BnaA01g19470D	j	CUFF.783	CUFF.783.1	69	20.172211	17.986155	22.358267	106.919102	1515	CUFF.783.1	1113
BnaA01g19470D	BnaA01g19470D	=	CUFF.783	CUFF.783.2	100	29.135074	26.342957	31.927192	154.425117	1359	CUFF.783.1	1113
BnaA01g21650D	BnaA01g21650D	j	CUFF.782	CUFF.782.1	100	0.970796	0.629834	1.311759	5.099302	1958	CUFF.782.1	1973
BnaA01g21680D	BnaA01g21680D	j	CUFF.784	CUFF.784.1	47	2.624764	1.768594	3.480935	14.111439	1158	CUFF.784.2	378
BnaA01g21680D	BnaA01g21680D	j	CUFF.784	CUFF.784.2	64	3.539150	2.629821	4.448479	19.027423	1294	CUFF.784.2	378
-	-	u	CUFF.784	CUFF.784.3	100	5.550821	3.082430	8.019212	29.842706	423	CUFF.784.2	-
BnaA01g21730D	BnaA01g21730D	=	CUFF.785	CUFF.785.1	100	2.803126	2.113460	3.492791	15.106767	1432	CUFF.785.1	1254
BnaA01g21750D	BnaA01g21750D	j	CUFF.786	CUFF.786.1	100	1.397649	0.942801	1.852497	7.641454	1654	CUFF.786.1	1787
BnaA01g21820D	BnaA01g21820D	=	CUFF.787	CUFF.787.1	100	0.953316	0.504083	1.402550	5.255255	1186	CUFF.787.1	1354
BnaA01g21690D	BnaA01g21690D	j	CUFF.788	CUFF.788.1	41	0.313215	0.143478	0.482952	1.691681	4327	CUFF.788.3	5358
BnaA01g21690D	BnaA01g21690D	j	CUFF.788	CUFF.788.2	53	0.408868	0.241707	0.576029	2.208304	4415	CUFF.788.3	5358
BnaA01g21690D	BnaA01g21690D	j	CUFF.788	CUFF.788.3	45	0.349148	0.195850	0.502447	1.885757	5703	CUFF.788.3	5358
BnaA01g21690D	BnaA01g21690D	j	CUFF.788	CUFF.788.4	38	0.292067	0.157585	0.426550	1.577462	5630	CUFF.788.3	5358
BnaA01g21690D	BnaA01g21690D	j	CUFF.788	CUFF.788.5	100	0.768780	0.540999	0.996560	4.152197	5630	CUFF.788.3	5358
BnaA01g21860D	BnaA01g21860D	=	CUFF.789	CUFF.789.1	100	25.142917	22.423877	27.861957	136.604658	910	CUFF.789.1	1128
BnaA01g21880D	BnaA01g21880D	j	CUFF.790	CUFF.790.1	100	4.186235	2.847163	5.525307	22.689886	716	CUFF.790.1	1486
BnaA01g21850D	BnaA01g21850D	j	CUFF.791	CUFF.791.1	100	0.642370	0.132572	1.152168	3.424488	1029	CUFF.791.2	2371
BnaA01g21850D	BnaA01g21850D	j	CUFF.791	CUFF.791.2	85	0.543388	0.271816	0.814960	2.896811	2113	CUFF.791.2	2371
BnaA01g21870D	BnaA01g21870D	j	CUFF.792	CUFF.792.1	29	1.976406	1.195526	2.757287	10.700946	1457	CUFF.792.1	1591
BnaA01g21870D	BnaA01g21870D	j	CUFF.792	CUFF.792.2	16	1.069061	0.473120	1.665003	5.788267	1457	CUFF.792.1	1591
BnaA01g21870D	BnaA01g21870D	j	CUFF.792	CUFF.792.3	100	6.834968	5.577617	8.092320	37.006875	1457	CUFF.792.1	1591
BnaA01g22010D	BnaA01g22010D	=	CUFF.793	CUFF.793.1	100	11.664309	8.375346	14.953271	63.145700	448	CUFF.793.1	288
BnaA01g21720D	BnaA01g21720D	j	CUFF.794	CUFF.794.1	40	5.601100	4.178279	7.023920	30.226252	1182	CUFF.794.2	1144
BnaA01g21720D	BnaA01g21720D	j	CUFF.794	CUFF.794.2	100	13.859021	11.848882	15.869160	74.790002	1221	CUFF.794.2	1144
BnaA01g21720D	BnaA01g21720D	j	CUFF.794	CUFF.794.3	76	10.493838	8.541094	12.446583	56.629844	1087	CUFF.794.2	1144
BnaA01g21990D	BnaA01g21990D	j	CUFF.795	CUFF.795.1	41	0.873833	0.343802	1.403865	4.581752	1141	CUFF.795.3	1137
BnaA01g21990D	BnaA01g21990D	j	CUFF.795	CUFF.795.2	33	0.708706	0.262651	1.154761	3.715944	1220	CUFF.795.3	1137
BnaA01g21990D	BnaA01g21990D	j	CUFF.795	CUFF.795.3	27	0.579036	0.210431	0.947641	3.036046	1331	CUFF.795.3	1137
BnaA01g21990D	BnaA01g21990D	j	CUFF.795	CUFF.795.4	100	2.122390	1.302234	2.942546	11.128282	1139	CUFF.795.3	1137
-	-	u	CUFF.796	CUFF.796.1	100	1.867649	1.147330	2.587967	9.847541	944	CUFF.796.1	-
BnaA01g22150D	BnaA01g22150D	j	CUFF.797	CUFF.797.1	100	1.115445	0.583087	1.647802	6.082245	1070	CUFF.797.1	1324
BnaA01g21980D	BnaA01g21980D	=	CUFF.798	CUFF.798.1	100	4.677891	4.151762	5.204020	25.164247	4136	CUFF.798.1	3999
BnaA01g22030D	BnaA01g22030D	j	CUFF.799	CUFF.799.1	20	0.880880	0.602052	1.159708	4.679496	3858	CUFF.799.2	3641
BnaA01g22030D	BnaA01g22030D	j	CUFF.799	CUFF.799.2	100	4.405845	3.862126	4.949564	23.405154	3945	CUFF.799.2	3641
BnaA01g22200D	BnaA01g22200D	j	CUFF.800	CUFF.800.1	17	1.881547	1.356404	2.406689	10.117511	2804	CUFF.800.2	3043
BnaA01g22200D	BnaA01g22200D	j	CUFF.800	CUFF.800.2	84	9.522190	8.493838	10.550542	51.203015	2810	CUFF.800.2	3043
BnaA01g22200D	BnaA01g22200D	c	CUFF.800	CUFF.800.3	100	11.288699	9.424679	13.152719	60.701944	1115	CUFF.800.2	3043
BnaA01g22310D	BnaA01g22310D	j	CUFF.801	CUFF.801.1	20	1.489982	0.932799	2.047165	7.856281	2001	CUFF.801.1	2023
BnaA01g22310D	BnaA01g22310D	=	CUFF.801	CUFF.801.2	100	7.408419	6.372682	8.444156	39.062636	2001	CUFF.801.1	2023
BnaA01g22340D	BnaA01g22340D	j	CUFF.802	CUFF.802.1	100	1.993109	1.541116	2.445102	10.921205	2212	CUFF.802.1	1905
BnaA01g21890D	BnaA01g21890D	j	CUFF.803	CUFF.803.1	29	3.355238	2.726809	3.983667	18.017918	2999	CUFF.803.1	2895
BnaA01g21890D	BnaA01g21890D	j	CUFF.803	CUFF.803.2	100	11.431243	10.264887	12.597599	61.386759	2616	CUFF.803.1	2895
BnaA01g22360D	BnaA01g22360D	j	CUFF.804	CUFF.804.1	70	2.508218	1.805739	3.210697	13.593948	1617	CUFF.804.1	1725
BnaA01g22360D	BnaA01g22360D	j	CUFF.804	CUFF.804.2	100	3.606648	2.763059	4.450238	19.547181	1528	CUFF.804.1	1725
-	-	u	CUFF.805	CUFF.805.1	100	6.057543	2.706005	9.409080	34.546418	338	CUFF.805.1	-
-	-	u	CUFF.807	CUFF.807.1	100	3.770001	2.272501	5.267501	19.989433	587	CUFF.807.1	-
BnaA01g22430D	BnaA01g22430D	j	CUFF.808	CUFF.808.1	100	0.867094	0.565750	1.168438	4.654073	2239	CUFF.808.1	2127
BnaA01g22410D	BnaA01g22410D	j	CUFF.806	CUFF.806.1	100	1.831617	1.189713	2.473521	9.731571	1147	CUFF.806.1	717
BnaA01g22490D	BnaA01g22490D	p	CUFF.809	CUFF.809.1	100	19.078095	7.154436	31.001754	50.787818	223	CUFF.809.1	1935
BnaA01g22480D	BnaA01g22480D	=	CUFF.811	CUFF.811.1	100	3.751245	2.903298	4.599192	19.776700	1319	CUFF.811.1	1511
BnaA01g22460D	BnaA01g22460D	c	CUFF.810	CUFF.810.1	100	11.493612	9.529990	13.457233	61.630514	871	CUFF.810.1	1283
BnaA01g22500D	BnaA01g22500D	j	CUFF.812	CUFF.812.1	45	1.365743	0.626739	2.104748	7.288277	1021	CUFF.812.1	1081
BnaA01g22500D	BnaA01g22500D	j	CUFF.812	CUFF.812.2	100	3.063053	2.080288	4.045818	16.345953	1021	CUFF.812.1	1081
BnaA01g22540D	BnaA01g22540D	o	CUFF.813	CUFF.813.1	100	15.880380	13.115980	18.644779	87.584792	645	CUFF.813.1	606
-	-	u	CUFF.814	CUFF.814.1	100	2.323217	1.604864	3.041570	12.660580	1210	CUFF.814.1	-
-	-	u	CUFF.814	CUFF.814.2	28	0.646905	0.164417	1.129393	3.525368	976	CUFF.814.1	-
BnaA01g22600D	BnaA01g22600D	j	CUFF.816	CUFF.816.1	33	0.916619	0.371578	1.461660	4.874403	1152	CUFF.816.2	2555
BnaA01g22600D	BnaA01g22600D	j	CUFF.816	CUFF.816.2	100	2.819869	2.279687	3.360051	14.995521	2402	CUFF.816.2	2555
BnaA01g22630D	BnaA01g22630D	j	CUFF.819	CUFF.819.1	100	1.236506	0.665702	1.807310	6.915108	1028	CUFF.819.1	570
BnaA01g22650D	BnaA01g22650D	j	CUFF.821	CUFF.821.1	100	0.694794	0.309392	1.080196	3.493366	1152	CUFF.821.1	573
BnaA01g22770D	BnaA01g22770D	=	CUFF.824	CUFF.824.1	100	13.051417	11.227042	14.875792	71.027861	1022	CUFF.824.1	1165
BnaA01g22670D	BnaA01g22670D	=	CUFF.828	CUFF.828.1	100	32.556794	28.202760	36.910828	174.355540	635	CUFF.828.1	1059
BnaA01g22790D	BnaA01g22790D	c	CUFF.830	CUFF.830.1	100	0.639949	0.269073	1.010825	3.572998	1154	CUFF.830.1	1347
BnaA01g22800D	BnaA01g22800D	=	CUFF.832	CUFF.832.1	100	2.044071	1.574873	2.513269	11.287559	2091	CUFF.832.1	2091
BnaA01g22040D	BnaA01g22040D	=	CUFF.818	CUFF.818.1	100	36.756913	33.937808	39.576017	192.315816	1536	CUFF.818.1	1518
BnaA01g22050D	BnaA01g22050D	=	CUFF.820	CUFF.820.1	100	1.797598	1.403872	2.191324	9.707412	2658	CUFF.820.1	2430
BnaA01g22120D	BnaA01g22120D	j	CUFF.834	CUFF.834.1	84	0.794739	0.423229	1.166250	4.184141	1630	CUFF.834.1	1797
BnaA01g22120D	BnaA01g22120D	j	CUFF.834	CUFF.834.2	100	0.949718	0.346485	1.552952	5.000073	925	CUFF.834.1	1797
BnaA01g22930D	BnaA01g22930D	j	CUFF.836	CUFF.836.1	100	2.829256	2.240589	3.417923	15.129368	1974	CUFF.836.1	1889
BnaA01g22950D	BnaA01g22950D	e	CUFF.840	CUFF.840.1	100	1.389259	0.881973	1.896544	7.673242	1293	CUFF.840.1	1501
BnaA01g22960D	BnaA01g22960D	o	CUFF.841	CUFF.841.1	100	1.041596	0.532109	1.551083	5.594625	1338	CUFF.842.1	1579
BnaA01g22960D	BnaA01g22960D	o	CUFF.842	CUFF.842.1	100	0.483977	0.159153	0.808802	2.599541	1707	CUFF.842.1	1579
BnaA01g23010D	BnaA01g23010D	j	CUFF.846	CUFF.846.1	83	1.446004	0.747685	2.144322	7.806353	1117	CUFF.846.1	1359
BnaA01g23010D	BnaA01g23010D	j	CUFF.846	CUFF.846.2	100	1.749366	1.012125	2.486607	9.444078	1117	CUFF.846.1	1359
-	-	u	CUFF.833	CUFF.833.1	100	0.792200	0.431926	1.152473	4.374446	1523	CUFF.833.1	-
BnaA01g22710D	BnaA01g22710D	j	CUFF.838	CUFF.838.1	25	1.028546	0.451903	1.605189	5.478669	1119	CUFF.838.1	1217
BnaA01g22710D	BnaA01g22710D	j	CUFF.838	CUFF.838.2	100	4.042405	2.890663	5.194147	21.532343	1006	CUFF.838.1	1217
BnaA01g22710D	BnaA01g22710D	j	CUFF.838	CUFF.838.3	71	2.883277	1.946767	3.819787	15.358113	1117	CUFF.838.1	1217
BnaA01g23040D	BnaA01g23040D	e	CUFF.847	CUFF.847.1	100	0.753952	0.483158	1.024745	4.020617	2280	CUFF.847.1	2190
BnaA01g22220D	BnaA01g22220D	j	CUFF.822	CUFF.822.1	100	3.896336	3.348493	4.444179	20.825049	2816	CUFF.822.1	3018
-	-	u	CUFF.825	CUFF.825.1	100	1.941215	0.790988	3.091442	10.223728	543	CUFF.827.1	-
BnaA01g22230D	BnaA01g22230D	o	CUFF.827	CUFF.827.1	100	0.820391	0.266792	1.373990	4.320725	823	CUFF.827.1	1952
BnaA01g22230D	BnaA01g22230D	j	CUFF.835	CUFF.835.1	100	35.248569	32.442789	38.054349	189.248499	1459	CUFF.835.1	1952
BnaA01g22240D	BnaA01g22240D	c	CUFF.839	CUFF.839.1	100	0.538218	0.250528	0.825908	2.861126	1509	CUFF.839.1	2025
BnaA01g22260D	BnaA01g22260D	j	CUFF.849	CUFF.849.1	66	5.451753	4.625094	6.278411	28.654687	2885	CUFF.849.3	2085
BnaA01g22260D	BnaA01g22260D	j	CUFF.849	CUFF.849.2	100	8.238900	7.374189	9.103611	43.304073	3611	CUFF.849.3	2085
BnaA01g22260D	BnaA01g22260D	j	CUFF.849	CUFF.849.3	25	2.052154	1.565738	2.538571	10.786228	3794	CUFF.849.3	2085
BnaA01g22910D	BnaA01g22910D	=	CUFF.845	CUFF.845.1	100	8.517830	7.389481	9.646179	45.803859	1589	CUFF.845.1	1536
BnaA01g22920D	BnaA01g22920D	j	CUFF.850	CUFF.850.1	100	1.063733	0.610758	1.516708	5.458982	1325	CUFF.850.1	1938
BnaA01g23070D	BnaA01g23070D	c	CUFF.852	CUFF.852.1	100	1.435147	0.639071	2.231224	8.075407	680	CUFF.852.1	2404
BnaA01g23050D	BnaA01g23050D	j	CUFF.854	CUFF.854.1	100	3.771115	2.932508	4.609722	20.224421	1449	CUFF.854.2	1507
BnaA01g23050D	BnaA01g23050D	j	CUFF.854	CUFF.854.2	13	0.474186	0.125133	0.823239	2.543051	1521	CUFF.854.2	1507
BnaA01g23130D	BnaA01g23130D	j	CUFF.857	CUFF.857.1	100	3.607759	2.556611	4.658907	19.371922	908	CUFF.857.1	1642
BnaA01g23140D	BnaA01g23140D	j	CUFF.856	CUFF.856.1	100	9.375228	7.021510	11.728947	49.316550	581	CUFF.856.1	650
BnaA01g23140D	BnaA01g23140D	o	CUFF.858	CUFF.858.1	100	7.056214	2.375651	11.736776	40.248064	284	CUFF.858.1	650
BnaA01g23090D	BnaA01g23090D	j	CUFF.853	CUFF.853.1	73	0.432003	0.153952	0.710055	2.293729	1810	CUFF.853.1	2862
BnaA01g23120D	BnaA01g23120D	c	CUFF.855	CUFF.855.1	100	2.415666	1.502771	3.328561	13.265665	814	CUFF.855.1	1324
BnaA01g23160D	BnaA01g23160D	=	CUFF.860	CUFF.860.1	100	11.470384	9.349529	13.591240	61.125548	738	CUFF.860.1	896
BnaA01g23170D	BnaA01g23170D	j	CUFF.862	CUFF.862.1	100	8.428229	7.176878	9.679580	45.088684	1322	CUFF.862.1	1252
BnaA01g23150D	BnaA01g23150D	j	CUFF.865	CUFF.865.1	100	11.460698	10.275682	12.645715	60.868206	2176	CUFF.865.1	2152
BnaA01g23180D	BnaA01g23180D	c	CUFF.864	CUFF.864.1	100	1.974734	0.835533	3.113934	10.777738	546	CUFF.864.1	2053
BnaA01g23180D	BnaA01g23180D	c	CUFF.866	CUFF.866.1	100	5.714286	4.602517	6.826055	30.345106	1147	CUFF.866.1	2053
BnaA01g23100D	BnaA01g23100D	j	CUFF.869	CUFF.869.1	39	4.000115	3.071014	4.929215	21.199824	1647	CUFF.869.1	1987
BnaA01g23100D	BnaA01g23100D	j	CUFF.869	CUFF.869.2	100	10.291989	8.841688	11.742290	54.545524	1504	CUFF.869.1	1987
BnaA01g24030D	BnaA01g24030D	=	CUFF.877	CUFF.877.1	100	1.177216	0.562963	1.791470	6.595727	874	CUFF.877.1	858
BnaA01g24090D	BnaA01g24090D	c	CUFF.878	CUFF.878.1	100	0.717006	0.278691	1.155320	3.995461	1010	CUFF.878.1	2340
BnaA01g20480D	BnaA01g20480D	j	CUFF.823	CUFF.823.1	100	7.696124	6.599091	8.793156	41.621071	1763	CUFF.823.1	1954
BnaA01g20480D	BnaA01g20480D	j	CUFF.823	CUFF.823.2	66	5.043724	4.042235	6.045214	27.276747	1499	CUFF.823.1	1954
BnaA01g20490D	BnaA01g20490D	e	CUFF.826	CUFF.826.1	100	2.913790	2.069298	3.758282	15.140961	1051	CUFF.826.1	660
BnaA01g20510D	BnaA01g20510D	o	CUFF.829	CUFF.829.1	100	0.882157	0.590080	1.174234	4.678217	2381	CUFF.829.1	1050
BnaA01g20510D	BnaA01g20510D	e	CUFF.831	CUFF.831.1	100	1.341338	0.699567	1.983108	7.113325	905	CUFF.829.1	1050
BnaA01g20520D	BnaA01g20520D	=	CUFF.837	CUFF.837.1	100	9.582024	8.559284	10.604763	50.935197	2388	CUFF.837.1	2920
BnaA01g20530D	BnaA01g20530D	j	CUFF.843	CUFF.843.1	100	25.483608	22.742691	28.224525	138.092873	1209	CUFF.844.1	1903
BnaA01g20530D	BnaA01g20530D	j	CUFF.843	CUFF.843.2	19	4.922399	3.628209	6.216590	26.673942	1295	CUFF.844.1	1903
BnaA01g20530D	BnaA01g20530D	e	CUFF.844	CUFF.844.1	100	2.842293	2.144720	3.539865	15.402072	1878	CUFF.844.1	1903
BnaA01g20550D	BnaA01g20550D	j	CUFF.848	CUFF.848.1	100	0.802105	0.493571	1.110638	4.261584	1944	CUFF.848.1	1872
BnaA01g20560D	BnaA01g20560D	=	CUFF.851	CUFF.851.1	100	3.739023	2.942149	4.535898	19.645176	1401	CUFF.851.1	1206
BnaA01g20600D	BnaA01g20600D	=	CUFF.859	CUFF.859.1	100	78.193302	69.705213	86.681390	423.993739	489	CUFF.859.1	807
BnaA01g20610D	BnaA01g20610D	=	CUFF.861	CUFF.861.1	100	3.075780	2.377233	3.774327	16.416493	1493	CUFF.861.1	1407
BnaA01g20620D	BnaA01g20620D	j	CUFF.863	CUFF.863.1	24	1.545303	0.747242	2.343364	8.388382	983	CUFF.863.1	991
BnaA01g20620D	BnaA01g20620D	=	CUFF.863	CUFF.863.2	100	6.417136	4.859458	7.974814	34.834194	869	CUFF.863.1	991
BnaA01g20630D	BnaA01g20630D	j	CUFF.867	CUFF.867.1	100	32.067875	29.021075	35.114675	172.022524	922	CUFF.867.1	927
BnaA01g20640D	BnaA01g20640D	j	CUFF.868	CUFF.868.1	100	4.526440	3.212934	5.839946	24.273937	774	CUFF.868.1	1095
BnaA01g20660D	BnaA01g20660D	=	CUFF.870	CUFF.870.1	100	2.151985	1.435757	2.868214	11.314422	1071	CUFF.870.1	1165
BnaA01g20670D	BnaA01g20670D	=	CUFF.871	CUFF.871.1	100	0.704527	0.432804	0.976251	3.949566	2111	CUFF.871.1	2061
BnaA01g20680D	BnaA01g20680D	=	CUFF.872	CUFF.872.1	100	2.913623	2.296292	3.530955	15.794056	1837	CUFF.872.1	2300
BnaA01g20690D	BnaA01g20690D	=	CUFF.873	CUFF.873.1	100	4.669567	3.678203	5.660931	25.128677	1340	CUFF.873.1	1369
BnaA01g20690D	BnaA01g20690D	j	CUFF.873	CUFF.873.2	37	1.748574	0.985309	2.511840	9.409729	1087	CUFF.873.1	1369
BnaA01g20770D	BnaA01g20770D	e	CUFF.874	CUFF.874.1	100	9.132150	8.139986	10.124315	48.037298	2079	CUFF.874.1	2166
-	-	u	CUFF.875	CUFF.875.1	100	54.674167	47.983511	61.364823	296.256538	511	CUFF.875.1	-
BnaA01g20800D	BnaA01g20800D	=	CUFF.876	CUFF.876.1	100	4.437853	3.669942	5.205764	23.915278	2210	CUFF.876.2	2048
BnaA01g20800D	BnaA01g20800D	j	CUFF.876	CUFF.876.2	17	0.765284	0.381268	1.149300	4.124062	2292	CUFF.876.2	2048
BnaA01g20800D	BnaA01g20800D	j	CUFF.876	CUFF.876.3	37	1.643354	1.040770	2.245938	8.855919	1748	CUFF.876.2	2048
BnaA01g24060D	BnaA01g24060D	o	CUFF.879	CUFF.879.1	60	2.139395	1.364220	2.914570	11.586005	1102	CUFF.879.2	246
BnaA01g24060D	BnaA01g24060D	j	CUFF.879	CUFF.879.2	29	1.009659	0.416700	1.602618	5.467861	1103	CUFF.879.2	246
BnaA01g24060D	BnaA01g24060D	j	CUFF.879	CUFF.879.3	100	3.538431	2.453375	4.623486	19.162556	1001	CUFF.879.2	246
BnaA01g24140D	BnaA01g24140D	j	CUFF.880	CUFF.880.1	100	6.629149	4.697695	8.560602	35.979263	602	CUFF.880.1	1155
-	-	u	CUFF.881	CUFF.881.1	100	54.617272	44.496910	64.737634	181.840566	328	CUFF.881.1	-
BnaA01g24250D	BnaA01g24250D	=	CUFF.882	CUFF.882.1	100	2.052120	1.451596	2.652644	10.652956	1357	CUFF.882.1	1465
BnaA01g24150D	BnaA01g24150D	j	CUFF.883	CUFF.883.1	100	19.915724	17.630288	22.201160	107.013301	1113	CUFF.883.1	1269
BnaA01g24300D	BnaA01g24300D	=	CUFF.884	CUFF.884.1	100	1.404270	0.472783	2.335758	6.947224	585	CUFF.884.1	515
BnaA01g24160D	BnaA01g24160D	j	CUFF.885	CUFF.885.1	100	16.588886	14.775280	18.402491	89.855998	1512	CUFF.885.1	1735
BnaA01g24160D	BnaA01g24160D	j	CUFF.885	CUFF.885.2	17	2.815945	1.792436	3.839455	15.252958	1157	CUFF.885.1	1735
BnaA01g24310D	BnaA01g24310D	j	CUFF.886	CUFF.886.1	100	2.286847	1.643936	2.929759	11.473675	1469	CUFF.886.1	1559
BnaA01g24310D	BnaA01g24310D	c	CUFF.886	CUFF.886.2	82	1.871895	0.805415	2.938376	9.391758	652	CUFF.886.1	1559
BnaA01g24320D	BnaA01g24320D	=	CUFF.887	CUFF.887.1	100	12.455658	10.119256	14.792060	67.397440	718	CUFF.887.1	1000
-	-	u	CUFF.888	CUFF.888.1	100	5.103096	4.411332	5.794861	27.990465	2393	CUFF.888.1	-
BnaA01g24280D	BnaA01g24280D	j	CUFF.889	CUFF.889.1	98	18.600884	16.644237	20.557532	99.006947	1624	CUFF.889.1	1975
BnaA01g24280D	BnaA01g24280D	=	CUFF.889	CUFF.889.2	100	19.070580	16.495808	21.645353	101.506998	1083	CUFF.889.1	1975
BnaA01g24440D	BnaA01g24440D	=	CUFF.890	CUFF.890.1	100	14.804157	12.699221	16.909092	78.922173	901	CUFF.890.1	1081
BnaA01g24430D	BnaA01g24430D	=	CUFF.891	CUFF.891.1	100	24.374078	21.397449	27.350707	130.749944	857	CUFF.891.1	910
BnaA01g24420D	BnaA01g24420D	j	CUFF.892	CUFF.892.1	45	5.756165	4.640259	6.872071	31.305128	1314	CUFF.892.1	1577
BnaA01g24420D	BnaA01g24420D	c	CUFF.892	CUFF.892.2	100	12.822817	10.308145	15.337489	69.737386	707	CUFF.892.1	1577
BnaA01g24380D	BnaA01g24380D	j	CUFF.893	CUFF.893.1	100	4.284658	3.772701	4.796615	22.990994	3946	CUFF.893.1	378
BnaA01g24510D	BnaA01g24510D	e	CUFF.894	CUFF.894.1	100	0.750343	0.456087	1.044599	4.093871	1964	CUFF.894.1	4951
BnaA01g24510D	BnaA01g24510D	c	CUFF.895	CUFF.895.1	100	0.665185	0.332745	0.997625	3.696292	1450	CUFF.895.1	4951
BnaA01g24610D	BnaA01g24610D	o	CUFF.896	CUFF.896.1	100	3.227872	1.281392	5.174353	17.411395	398	CUFF.896.1	213
BnaA01g24620D	BnaA01g24620D	j	CUFF.897	CUFF.897.1	100	10.070801	7.231156	12.910445	53.282184	483	CUFF.897.1	548
BnaA01g24550D	BnaA01g24550D	=	CUFF.898	CUFF.898.1	100	8.624540	7.145454	10.103627	46.371261	1011	CUFF.898.1	1138
BnaA01g24640D	BnaA01g24640D	=	CUFF.899	CUFF.899.1	100	12.877195	10.889896	14.864495	68.209649	882	CUFF.899.1	833
BnaA01g24630D	BnaA01g24630D	=	CUFF.900	CUFF.900.1	15	2.204844	1.444078	2.965609	11.652723	1573	CUFF.900.2	1091
BnaA01g24630D	BnaA01g24630D	j	CUFF.900	CUFF.900.2	16	2.352503	1.628720	3.076287	12.433113	1657	CUFF.900.2	1091
BnaA01g24630D	BnaA01g24630D	j	CUFF.900	CUFF.900.3	100	14.910177	12.719297	17.101057	78.801134	1065	CUFF.900.2	1091
BnaA01g24530D	BnaA01g24530D	j	CUFF.901	CUFF.901.1	46	15.351266	13.788916	16.913615	80.099224	1892	CUFF.901.1	1463
BnaA01g24530D	BnaA01g24530D	=	CUFF.901	CUFF.901.2	100	33.463630	29.694432	37.232829	174.605199	850	CUFF.901.1	1463
BnaA01g24650D	BnaA01g24650D	j	CUFF.902	CUFF.902.1	13	2.494269	1.782775	3.205762	13.355947	2008	CUFF.902.2	2124
BnaA01g24650D	BnaA01g24650D	=	CUFF.902	CUFF.902.2	100	19.090947	17.368967	20.812927	102.225426	2024	CUFF.902.2	2124
BnaA01g24700D	BnaA01g24700D	j	CUFF.903	CUFF.903.1	20	1.007415	0.340165	1.674665	5.424544	931	CUFF.903.1	1067
BnaA01g24700D	BnaA01g24700D	=	CUFF.903	CUFF.903.2	100	5.042027	3.724103	6.359951	27.149380	884	CUFF.903.1	1067
BnaA01g24770D	BnaA01g24770D	=	CUFF.904	CUFF.904.1	48	2.078667	1.235563	2.921770	11.089914	1001	CUFF.904.1	997
BnaA01g24770D	BnaA01g24770D	e	CUFF.905	CUFF.905.1	100	2.725853	0.795040	4.656665	14.542722	382	CUFF.904.1	997
BnaA01g24760D	BnaA01g24760D	=	CUFF.906	CUFF.906.1	100	6.361307	4.528136	8.194478	34.906334	629	CUFF.906.1	2895
BnaA01g24730D	BnaA01g24730D	o	CUFF.907	CUFF.907.1	100	267.294550	251.998993	282.590107	1438.895364	459	CUFF.907.1	815
BnaA01g24800D	BnaA01g24800D	e	CUFF.908	CUFF.908.1	100	54.561748	49.108981	60.014515	294.273644	596	CUFF.908.1	536
BnaA01g24810D	BnaA01g24810D	c	CUFF.909	CUFF.909.1	100	0.627696	0.232350	1.023042	3.455572	1094	CUFF.909.1	2937
-	-	u	CUFF.910	CUFF.910.1	100	7.006739	6.046659	7.966818	37.458748	2140	CUFF.910.1	-
-	-	u	CUFF.910	CUFF.910.2	48	3.371579	2.583999	4.159158	18.024807	1773	CUFF.910.1	-
BnaA01g24920D	BnaA01g24920D	=	CUFF.911	CUFF.911.1	100	4.916117	3.785833	6.046401	26.080824	998	CUFF.911.1	737
BnaA01g24930D	BnaA01g24930D	=	CUFF.912	CUFF.912.1	100	4.866227	3.118227	6.614228	25.833308	548	CUFF.912.1	342
BnaA01g24690D	BnaA01g24690D	j	CUFF.913	CUFF.913.1	100	97.045859	91.746657	102.345062	513.874203	1842	CUFF.913.1	2015
BnaA01g24980D	BnaA01g24980D	=	CUFF.914	CUFF.914.1	100	0.786484	0.312216	1.260752	4.048974	921	CUFF.914.1	417
BnaA01g24990D	BnaA01g24990D	=	CUFF.916	CUFF.916.1	100	13.593458	12.296505	14.890410	71.660830	1845	CUFF.916.1	1642
BnaA01g25000D	BnaA01g25000D	=	CUFF.915	CUFF.915.1	100	22.331363	19.287576	25.375151	120.141772	767	CUFF.915.1	751
-	-	u	CUFF.917	CUFF.917.1	100	4.262329	3.286181	5.238477	23.133541	1460	CUFF.917.1	-
-	-	u	CUFF.918	CUFF.918.1	100	10.164539	8.246710	12.082368	55.167434	951	CUFF.917.1	-
BnaA01g25140D	BnaA01g25140D	=	CUFF.920	CUFF.920.1	100	6.222329	5.225959	7.218699	33.894042	1463	CUFF.920.1	1092
-	-	u	CUFF.924	CUFF.924.1	100	0.914158	0.323898	1.504418	4.943192	772	CUFF.924.1	-
BnaA01g25190D	BnaA01g25190D	=	CUFF.926	CUFF.926.1	100	1.070880	0.565729	1.576032	5.497173	1059	CUFF.926.1	603
BnaA01g25020D	BnaA01g25020D	=	CUFF.923	CUFF.923.1	100	16.683291	13.897148	19.469434	91.411443	816	CUFF.923.1	853
BnaA01g25020D	BnaA01g25020D	j	CUFF.923	CUFF.923.2	65	10.900166	8.331275	13.469057	59.724421	732	CUFF.923.1	853
BnaA01g25030D	BnaA01g25030D	=	CUFF.928	CUFF.928.1	100	14.230972	9.803071	18.658873	77.867973	406	CUFF.928.2	814
BnaA01g25030D	BnaA01g25030D	j	CUFF.928	CUFF.928.2	18	2.493651	0.802486	4.184816	13.644574	514	CUFF.928.2	814
BnaA01g25290D	BnaA01g25290D	=	CUFF.933	CUFF.933.1	100	8.059704	7.167900	8.951508	43.274848	2589	CUFF.933.1	1135
BnaA01g25410D	BnaA01g25410D	e	CUFF.939	CUFF.939.1	100	2.849545	2.113469	3.585621	15.116976	1301	CUFF.939.1	1203
BnaA01g25400D	BnaA01g25400D	=	CUFF.940	CUFF.940.1	100	28.176541	23.575331	32.777751	148.853574	496	CUFF.940.1	590
BnaA01g25450D	BnaA01g25450D	j	CUFF.943	CUFF.943.1	100	2.717025	1.602440	3.831611	14.364120	693	CUFF.943.1	789
BnaA01g24820D	BnaA01g24820D	j	CUFF.937	CUFF.937.1	100	18.160307	14.967135	21.353480	97.526631	683	CUFF.937.2	1762
BnaA01g24820D	BnaA01g24820D	j	CUFF.937	CUFF.937.2	30	5.480340	4.440732	6.519948	29.431172	1626	CUFF.937.2	1762
BnaA01g24820D	BnaA01g24820D	c	CUFF.937	CUFF.937.3	74	13.522153	11.330960	15.713347	72.618267	890	CUFF.937.2	1762
BnaA01g24830D	BnaA01g24830D	j	CUFF.941	CUFF.941.1	100	0.986460	0.609932	1.362988	5.153314	2110	CUFF.941.1	1508
BnaA01g24840D	BnaA01g24840D	j	CUFF.942	CUFF.942.1	33	0.236974	0.053448	0.420500	1.237963	3102	CUFF.942.1	1908
BnaA01g24840D	BnaA01g24840D	j	CUFF.942	CUFF.942.2	100	0.715103	0.437081	0.993125	3.735734	3029	CUFF.942.1	1908
-	-	u	CUFF.945	CUFF.945.1	25	1.105985	0.722814	1.489155	5.906212	3041	CUFF.945.2	-
-	-	u	CUFF.945	CUFF.945.2	100	4.461756	3.795934	5.127579	23.826805	3047	CUFF.945.2	-
-	-	u	CUFF.945	CUFF.945.3	66	2.959152	2.313016	3.605287	15.802550	2446	CUFF.945.2	-
BnaA01g24870D	BnaA01g24870D	o	CUFF.946	CUFF.946.1	100	58.606760	53.800405	63.413115	312.882463	915	CUFF.946.1	1214
BnaA01g25490D	BnaA01g25490D	j	CUFF.950	CUFF.950.1	100	19.427372	16.890513	21.964230	104.128819	1063	CUFF.950.1	1023
BnaA01g25490D	BnaA01g25490D	j	CUFF.950	CUFF.950.2	50	9.786475	7.885001	11.687949	52.454553	1060	CUFF.950.1	1023
BnaA01g17690D	BnaA01g17690D	c	CUFF.815	CUFF.815.1	83	12.039150	10.447149	13.631152	64.728962	1490	CUFF.815.2	1974
BnaA01g17690D	BnaA01g17690D	j	CUFF.815	CUFF.815.2	100	14.493292	13.083424	15.903160	77.923750	2199	CUFF.815.2	1974
BnaA01g17700D	BnaA01g17700D	j	CUFF.817	CUFF.817.1	100	1.418325	0.660649	2.176001	7.316978	737	CUFF.817.1	871
BnaA01g17720D	BnaA01g17720D	j	CUFF.919	CUFF.919.1	94	49.118038	46.249896	51.986180	263.616272	3533	CUFF.919.1	3200
BnaA01g17720D	BnaA01g17720D	j	CUFF.919	CUFF.919.2	100	52.038148	49.023809	55.052488	279.288487	3432	CUFF.919.1	3200
BnaA01g17740D	BnaA01g17740D	=	CUFF.921	CUFF.921.1	100	3.600247	3.004330	4.196164	19.036210	2220	CUFF.921.1	2387
BnaA01g17750D	BnaA01g17750D	j	CUFF.922	CUFF.922.1	100	3.835286	3.131311	4.539261	20.536691	1869	CUFF.922.1	1819
BnaA01g17760D	BnaA01g17760D	j	CUFF.925	CUFF.925.1	100	3.688503	1.560649	5.816357	19.688628	397	CUFF.925.1	1842
BnaA01g17760D	BnaA01g17760D	c	CUFF.927	CUFF.927.1	97	0.950126	0.486484	1.413769	4.983582	1467	CUFF.927.1	1842
BnaA01g17760D	BnaA01g17760D	j	CUFF.927	CUFF.927.2	100	0.983687	0.510583	1.456791	5.159613	1460	CUFF.927.1	1842
BnaA01g17770D	BnaA01g17770D	x	CUFF.929	CUFF.929.1	100	0.897727	0.276240	1.519215	4.789429	759	CUFF.929.1	1259
BnaA01g17780D	BnaA01g17780D	j	CUFF.930	CUFF.930.1	100	1.408816	0.822332	1.995299	7.516116	1265	CUFF.930.2	722
BnaA01g17780D	BnaA01g17780D	j	CUFF.930	CUFF.930.2	35	0.493316	0.149846	0.836786	2.631870	1376	CUFF.930.2	722
BnaA01g17770D	BnaA01g17770D	=	CUFF.931	CUFF.931.1	100	0.404669	0.145071	0.664267	2.158933	1745	CUFF.931.1	1259
BnaA01g17810D	BnaA01g17810D	e	CUFF.932	CUFF.932.1	100	2.109809	1.630646	2.588972	11.450250	2068	CUFF.932.1	1164
BnaA01g17860D	BnaA01g17860D	=	CUFF.934	CUFF.934.1	100	5.157959	4.374681	5.941237	27.346870	1934	CUFF.934.1	2006
BnaA01g17870D	BnaA01g17870D	j	CUFF.935	CUFF.935.1	100	4.808421	4.039366	5.577476	25.342752	1976	CUFF.935.1	1503
BnaA01g17890D	BnaA01g17890D	=	CUFF.936	CUFF.936.1	100	13.694616	11.900899	15.488332	74.043284	1183	CUFF.936.1	1201
BnaA01g17910D	BnaA01g17910D	=	CUFF.938	CUFF.938.1	100	5.951242	5.032086	6.870399	31.417639	1753	CUFF.938.1	1528
BnaA01g17930D	BnaA01g17930D	=	CUFF.944	CUFF.944.1	100	10.296016	8.524531	12.067501	54.190393	1008	CUFF.944.1	942
BnaA01g17930D	BnaA01g17930D	j	CUFF.944	CUFF.944.2	28	2.833856	1.786122	3.881590	14.915261	1008	CUFF.944.1	942
BnaA01g17950D	BnaA01g17950D	=	CUFF.947	CUFF.947.1	100	11.690701	9.855152	13.526250	62.594836	983	CUFF.947.1	1346
BnaA01g17960D	BnaA01g17960D	e	CUFF.949	CUFF.949.1	100	6.553914	5.547966	7.559861	35.052590	1539	CUFF.949.1	933
-	-	u	CUFF.958	CUFF.958.1	33	3.834604	3.107447	4.561761	20.861828	2086	CUFF.958.1	-
-	-	u	CUFF.958	CUFF.958.2	100	11.679964	9.950413	13.409515	63.543818	1200	CUFF.958.1	-
BnaA01g25250D	BnaA01g25250D	j	CUFF.951	CUFF.951.1	100	12.993946	12.071096	13.916796	70.142695	4833	CUFF.951.1	4346
BnaA01g25270D	BnaA01g25270D	j	CUFF.956	CUFF.956.1	100	13.819509	12.403013	15.236005	74.893314	2078	CUFF.956.1	1276
BnaA01g25280D	BnaA01g25280D	=	CUFF.957	CUFF.957.1	100	7.146788	5.925857	8.367719	38.731236	1575	CUFF.957.1	483
BnaA01g25550D	BnaA01g25550D	=	CUFF.959	CUFF.959.1	100	5.866689	4.731649	7.001728	32.080419	1227	CUFF.959.1	1164
BnaA01g25550D	BnaA01g25550D	j	CUFF.959	CUFF.959.2	15	0.907149	0.398558	1.415741	4.960503	1139	CUFF.959.1	1164
BnaA01g25600D	BnaA01g25600D	=	CUFF.960	CUFF.960.1	100	18.735141	15.095746	22.374536	100.124639	514	CUFF.960.1	726
BnaA01g25570D	BnaA01g25570D	j	CUFF.962	CUFF.962.1	100	5.224503	4.660472	5.788533	28.294584	4079	CUFF.962.1	3881
BnaA01g25610D	BnaA01g25610D	j	CUFF.963	CUFF.963.1	38	1.684714	1.066028	2.303400	8.962139	1569	CUFF.963.2	2031
BnaA01g25610D	BnaA01g25610D	j	CUFF.963	CUFF.963.2	100	4.491215	3.580244	5.402187	23.891821	1645	CUFF.963.2	2031
BnaA01g25610D	BnaA01g25610D	j	CUFF.963	CUFF.963.3	27	1.217726	0.651436	1.784016	6.477912	1574	CUFF.963.2	2031
BnaA01g25700D	BnaA01g25700D	j	CUFF.968	CUFF.968.1	100	0.609517	0.258204	0.960829	3.218980	1280	CUFF.968.1	2754
BnaA01g25700D	BnaA01g25700D	j	CUFF.970	CUFF.970.1	100	0.813664	0.449783	1.177546	4.284132	1439	CUFF.970.1	2754
BnaA01g25720D	BnaA01g25720D	=	CUFF.972	CUFF.972.1	100	2.283763	1.595834	2.971693	12.016351	1222	CUFF.972.1	1173
BnaA01g25730D	BnaA01g25730D	=	CUFF.973	CUFF.973.1	100	9.525444	8.186123	10.864766	51.158614	1292	CUFF.973.1	1473
BnaA01g25770D	BnaA01g25770D	j	CUFF.977	CUFF.977.1	100	9.177350	7.427723	10.926978	48.279512	1147	CUFF.977.1	1233
BnaA01g25770D	BnaA01g25770D	=	CUFF.977	CUFF.977.2	74	6.783242	5.210963	8.355520	35.684765	1147	CUFF.977.1	1233
BnaA01g25810D	BnaA01g25810D	c	CUFF.979	CUFF.979.1	100	8.831625	7.281681	10.381570	47.821979	1015	CUFF.979.1	2459
BnaA01g25780D	BnaA01g25780D	=	CUFF.980	CUFF.980.1	77	6.809600	5.286859	8.332341	36.314899	1072	CUFF.980.1	1828
BnaA01g25780D	BnaA01g25780D	j	CUFF.980	CUFF.980.2	100	8.862306	7.141886	10.582726	47.261767	1043	CUFF.980.1	1828
BnaA01g25800D	BnaA01g25800D	x	CUFF.981	CUFF.981.1	100	1.147590	0.588935	1.706246	6.084202	1385	CUFF.981.1	3496
BnaA01g25800D	BnaA01g25800D	j	CUFF.982	CUFF.982.1	100	2.963159	2.504118	3.422199	15.709839	3482	CUFF.982.1	3496
BnaA01g25790D	BnaA01g25790D	=	CUFF.986	CUFF.986.1	100	7.268743	6.114920	8.422565	38.562628	1758	CUFF.986.1	1855
BnaA01g25790D	BnaA01g25790D	j	CUFF.986	CUFF.986.2	39	2.870350	2.000312	3.740389	15.227977	1641	CUFF.986.1	1855
BnaA01g23660D	BnaA01g23660D	c	CUFF.948	CUFF.948.1	88	4.145324	2.652668	5.637980	23.036141	691	CUFF.948.2	1196
BnaA01g23660D	BnaA01g23660D	j	CUFF.948	CUFF.948.2	100	4.712791	3.542425	5.883157	26.189638	1012	CUFF.948.2	1196
BnaA01g23690D	BnaA01g23690D	=	CUFF.952	CUFF.952.1	100	5.764081	4.579116	6.949046	30.842640	1043	CUFF.952.1	432
BnaA01g23700D	BnaA01g23700D	j	CUFF.953	CUFF.953.1	100	16.185210	13.604139	18.766281	86.059395	758	CUFF.953.1	1008
BnaA01g23710D	BnaA01g23710D	c	CUFF.954	CUFF.954.1	100	0.841939	0.561682	1.122197	4.697670	2444	CUFF.954.1	2823
BnaA01g23770D	BnaA01g23770D	c	CUFF.955	CUFF.955.1	100	14.069921	5.593463	22.546380	75.523499	242	CUFF.955.1	1525
BnaA01g23800D	BnaA01g23800D	=	CUFF.961	CUFF.961.1	100	5.691658	4.796112	6.587203	30.219866	1762	CUFF.961.1	1878
BnaA01g23820D	BnaA01g23820D	e	CUFF.964	CUFF.964.1	100	0.996368	0.526847	1.465889	5.155434	1145	CUFF.964.1	171
-	-	u	CUFF.965	CUFF.965.1	100	7.375515	2.613238	12.137792	37.665687	280	CUFF.965.1	-
-	-	u	CUFF.966	CUFF.966.1	100	62.156804	50.346839	73.966769	212.028976	307	CUFF.966.1	-
BnaA01g23830D	BnaA01g23830D	j	CUFF.967	CUFF.967.1	69	1.310544	0.377040	2.244048	7.161999	669	CUFF.967.2	785
BnaA01g23830D	BnaA01g23830D	j	CUFF.967	CUFF.967.2	100	1.904777	0.939804	2.869751	10.409426	737	CUFF.967.2	785
BnaA01g23840D	BnaA01g23840D	c	CUFF.971	CUFF.971.1	100	27.117856	23.383788	30.851925	145.213208	665	CUFF.971.1	2642
BnaA01g23840D	BnaA01g23840D	j	CUFF.974	CUFF.974.1	60	4.965602	3.764675	6.166530	26.471971	1273	CUFF.974.1	2642
BnaA01g23840D	BnaA01g23840D	c	CUFF.974	CUFF.974.2	100	8.219692	6.763275	9.676108	43.819747	1273	CUFF.974.1	2642
BnaA01g23850D	BnaA01g23850D	j	CUFF.975	CUFF.975.1	100	35.275547	29.023959	41.527135	190.912513	424	CUFF.975.1	642
BnaA01g23880D	BnaA01g23880D	=	CUFF.984	CUFF.984.1	100	18.968534	17.083860	20.853209	102.168904	1526	CUFF.984.1	1636
-	-	u	CUFF.987	CUFF.987.1	100	0.998091	0.419657	1.576524	5.106510	825	CUFF.987.1	-
BnaA01g23900D	BnaA01g23900D	j	CUFF.989	CUFF.989.1	100	5.512780	4.607314	6.418246	29.601404	1674	CUFF.989.1	1877
BnaA01g23920D	BnaA01g23920D	j	CUFF.990	CUFF.990.1	100	2.976822	2.036536	3.917108	15.733240	927	CUFF.990.1	2256
BnaA01g23920D	BnaA01g23920D	j	CUFF.992	CUFF.992.1	100	2.102264	1.136318	3.068210	11.745664	679	CUFF.992.1	2256
BnaA01g25900D	BnaA01g25900D	=	CUFF.997	CUFF.997.1	100	23.931069	21.754629	26.107509	128.307530	1508	CUFF.997.1	1593
BnaA01g25910D	BnaA01g25910D	j	CUFF.1004	CUFF.1004.1	100	3.690278	3.178652	4.201904	19.440769	3331	CUFF.1004.1	3441
BnaA01g25630D	BnaA01g25630D	j	CUFF.994	CUFF.994.1	100	34.079577	31.339018	36.820136	182.633054	1466	CUFF.994.1	1566
BnaA01g25670D	BnaA01g25670D	=	CUFF.996	CUFF.996.1	100	22.320967	19.171328	25.470605	121.829873	730	CUFF.996.1	856
BnaA01g25680D	BnaA01g25680D	=	CUFF.1003	CUFF.1003.1	100	7.164083	6.120121	8.208044	38.328214	1667	CUFF.1003.1	1964
BnaA01g25950D	BnaA01g25950D	e	CUFF.1007	CUFF.1007.1	100	7.104605	6.102420	8.106790	37.143698	1648	CUFF.1007.1	812
BnaA01g26030D	BnaA01g26030D	=	CUFF.1014	CUFF.1014.1	100	2.127876	1.337716	2.918036	10.633888	915	CUFF.1014.1	840
BnaA01g25300D	BnaA01g25300D	=	CUFF.991	CUFF.991.1	100	82.297968	77.068774	87.527161	445.478501	1275	CUFF.991.1	1676
BnaA01g25310D	BnaA01g25310D	j	CUFF.993	CUFF.993.1	100	0.735660	0.432262	1.039058	4.026634	1932	CUFF.993.1	3478
BnaA01g25320D	BnaA01g25320D	j	CUFF.995	CUFF.995.1	58	2.349353	1.620537	3.078170	12.585446	1329	CUFF.995.1	2001
BnaA01g25320D	BnaA01g25320D	j	CUFF.995	CUFF.995.2	100	4.036427	2.725175	5.347679	21.623069	883	CUFF.995.1	2001
BnaA01g25320D	BnaA01g25320D	j	CUFF.995	CUFF.995.3	56	2.266754	1.242258	3.291250	12.142963	889	CUFF.995.1	2001
BnaA01g25330D	BnaA01g25330D	j	CUFF.998	CUFF.998.1	100	2.709506	2.183656	3.235356	14.555326	2308	CUFF.998.1	1385
BnaA01g25350D	BnaA01g25350D	=	CUFF.999	CUFF.999.1	100	1.415746	1.008640	1.822851	7.605312	2221	CUFF.999.1	1446
BnaA01g25340D	BnaA01g25340D	j	CUFF.1002	CUFF.1002.1	46	1.895052	1.172625	2.617479	10.180119	1303	CUFF.1002.1	1626
BnaA01g25340D	BnaA01g25340D	c	CUFF.1002	CUFF.1002.2	100	4.158603	2.712921	5.604284	22.339796	725	CUFF.1002.1	1626
BnaA01g25380D	BnaA01g25380D	=	CUFF.1009	CUFF.1009.1	100	4.442467	3.644044	5.240891	23.575293	1712	CUFF.1009.1	1784
BnaA01g25390D	BnaA01g25390D	j	CUFF.1015	CUFF.1015.1	100	7.843356	6.870083	8.816628	42.451350	2098	CUFF.1015.1	2108
BnaA01g25990D	BnaA01g25990D	j	CUFF.1016	CUFF.1016.1	100	9.305283	8.045822	10.564744	50.474676	1573	CUFF.1016.1	1371
BnaA01g25990D	BnaA01g25990D	j	CUFF.1016	CUFF.1016.2	73	6.819350	4.083372	9.555327	36.990220	470	CUFF.1016.1	1371
BnaA01g25880D	BnaA01g25880D	j	CUFF.1017	CUFF.1017.1	100	47.327795	44.230278	50.425311	253.250440	1870	CUFF.1017.1	2433
BnaA01g26040D	BnaA01g26040D	j	CUFF.1018	CUFF.1018.1	100	2.697601	1.202268	4.192934	14.935289	480	CUFF.1018.1	1890
BnaA01g26020D	BnaA01g26020D	=	CUFF.1021	CUFF.1021.1	100	6.033338	4.944616	7.122061	33.115887	1315	CUFF.1021.1	1319
BnaA01g26040D	BnaA01g26040D	j	CUFF.1020	CUFF.1020.1	100	1.172416	0.514509	1.830324	6.243181	821	CUFF.1020.1	1890
BnaA01g26040D	BnaA01g26040D	e	CUFF.1023	CUFF.1023.1	100	1.473460	0.830389	2.116531	7.487039	934	CUFF.1023.1	1890
-	-	u	CUFF.1025	CUFF.1025.1	100	78.554950	73.505332	83.604568	429.338200	851	CUFF.1025.1	-
BnaA01g26070D	BnaA01g26070D	j	CUFF.1027	CUFF.1027.1	100	0.991892	0.629704	1.354080	5.303779	1716	CUFF.1027.1	1869
BnaA01g26100D	BnaA01g26100D	=	CUFF.1029	CUFF.1029.1	100	3.039742	1.519871	4.559614	16.827893	493	CUFF.1029.1	585
BnaA01g26050D	BnaA01g26050D	j	CUFF.1028	CUFF.1028.1	40	0.755247	0.391611	1.118883	4.023797	2021	CUFF.1028.1	1816
BnaA01g26050D	BnaA01g26050D	=	CUFF.1028	CUFF.1028.2	100	1.893516	1.354960	2.432072	10.088257	2020	CUFF.1028.1	1816
BnaA01g26050D	BnaA01g26050D	o	CUFF.1028	CUFF.1028.3	54	1.020864	0.328162	1.713566	5.438949	943	CUFF.1028.1	1816
BnaA01g26090D	BnaA01g26090D	j	CUFF.1032	CUFF.1032.1	40	0.421078	0.172474	0.669681	2.262121	2505	CUFF.1032.1	2404
BnaA01g26090D	BnaA01g26090D	j	CUFF.1032	CUFF.1032.2	100	1.045026	0.702647	1.387406	5.614109	2505	CUFF.1032.1	2404
BnaA01g26180D	BnaA01g26180D	=	CUFF.1036	CUFF.1036.1	100	0.930078	0.563893	1.296262	5.094230	1604	CUFF.1036.1	1545
BnaA01g26190D	BnaA01g26190D	j	CUFF.1037	CUFF.1037.1	100	1.664689	1.073329	2.256049	8.557678	1226	CUFF.1037.1	1189
BnaA01g26130D	BnaA01g26130D	=	CUFF.1044	CUFF.1044.1	100	10.116749	8.837151	11.396347	53.597276	1617	CUFF.1044.1	2604
BnaA01g26220D	BnaA01g26220D	e	CUFF.1043	CUFF.1043.1	100	2.160646	1.019072	3.302220	11.332318	580	CUFF.1043.1	1348
BnaA01g26220D	BnaA01g26220D	e	CUFF.1047	CUFF.1047.1	100	2.554381	1.704428	3.404333	13.658979	939	CUFF.1047.1	1348
BnaA01g26200D	BnaA01g26200D	j	CUFF.1048	CUFF.1048.1	100	4.949337	4.165970	5.732704	26.566366	2163	CUFF.1048.1	2234
BnaA01g26200D	BnaA01g26200D	j	CUFF.1048	CUFF.1048.2	13	0.636257	0.285335	0.987179	3.415213	2163	CUFF.1048.1	2234
BnaA01g26230D	BnaA01g26230D	p	CUFF.1050	CUFF.1050.1	100	10.542749	7.550836	13.534661	56.534881	466	CUFF.1050.1	3669
BnaA01g26140D	BnaA01g26140D	=	CUFF.1045	CUFF.1045.1	100	18.521343	16.717036	20.325650	99.801257	1360	CUFF.1045.1	1629
-	-	u	CUFF.1049	CUFF.1049.1	100	1.633651	0.663514	2.603788	8.918398	586	CUFF.1049.1	-
BnaA01g26250D	BnaA01g26250D	=	CUFF.1053	CUFF.1053.1	100	2.312383	1.720536	2.904230	12.732468	1601	CUFF.1053.1	1666
BnaA01g26060D	BnaA01g26060D	j	CUFF.1052	CUFF.1052.1	94	2.956524	2.369209	3.543840	15.930613	2586	CUFF.1052.1	309
BnaA01g26060D	BnaA01g26060D	j	CUFF.1052	CUFF.1052.2	93	2.935716	2.237994	3.633438	15.818491	2164	CUFF.1052.1	309
BnaA01g26060D	BnaA01g26060D	j	CUFF.1052	CUFF.1052.3	100	3.149157	2.430136	3.868179	16.968575	2097	CUFF.1052.1	309
BnaA01g26230D	BnaA01g26230D	j	CUFF.1056	CUFF.1056.1	100	3.204870	2.705496	3.704244	17.222127	3443	CUFF.1056.1	3669
BnaA01g26230D	BnaA01g26230D	j	CUFF.1056	CUFF.1056.2	72	2.322160	1.510692	3.133627	12.478675	1375	CUFF.1056.1	3669
BnaA01g26270D	BnaA01g26270D	j	CUFF.1062	CUFF.1062.1	33	2.869836	2.292036	3.447636	15.447241	2310	CUFF.1062.1	2144
BnaA01g26270D	BnaA01g26270D	=	CUFF.1062	CUFF.1062.2	100	8.704705	7.420426	9.988984	46.854130	1472	CUFF.1062.1	2144
BnaA01g26330D	BnaA01g26330D	=	CUFF.1064	CUFF.1064.1	100	9.370242	8.067238	10.673245	50.438251	1346	CUFF.1064.1	1485
BnaA01g26690D	BnaA01g26690D	=	CUFF.1071	CUFF.1071.1	100	8.029969	6.415905	9.644033	43.071529	843	CUFF.1071.1	663
BnaA01g26700D	BnaA01g26700D	c	CUFF.1073	CUFF.1073.1	95	0.660810	0.288765	1.032855	3.498820	1628	CUFF.1073.1	975
BnaA01g26700D	BnaA01g26700D	j	CUFF.1073	CUFF.1073.2	100	0.698713	0.268235	1.129191	3.699507	1406	CUFF.1073.1	975
BnaA01g26310D	BnaA01g26310D	j	CUFF.1079	CUFF.1079.1	100	7.795451	6.350365	9.240537	42.027176	1165	CUFF.1079.2	1092
BnaA01g26310D	BnaA01g26310D	j	CUFF.1079	CUFF.1079.2	59	4.626473	3.715566	5.537381	24.942445	1641	CUFF.1079.2	1092
BnaA01g26310D	BnaA01g26310D	j	CUFF.1079	CUFF.1079.3	31	2.411844	1.693882	3.129806	13.002836	1606	CUFF.1079.2	1092
BnaA01g26720D	BnaA01g26720D	=	CUFF.1088	CUFF.1088.1	100	61.484038	58.947400	64.020676	320.435945	2106	CUFF.1088.1	1909
BnaA01g26730D	BnaA01g26730D	j	CUFF.1091	CUFF.1091.1	60	4.976469	4.142086	5.810851	27.020184	2363	CUFF.1091.1	2384
BnaA01g26730D	BnaA01g26730D	=	CUFF.1091	CUFF.1091.2	100	8.344317	7.213706	9.474929	45.306221	2074	CUFF.1091.1	2384
BnaA01g26540D	BnaA01g26540D	j	CUFF.1082	CUFF.1082.1	100	5.457709	4.641949	6.273469	29.503882	2268	CUFF.1082.1	2139
BnaA01g26540D	BnaA01g26540D	j	CUFF.1082	CUFF.1082.2	19	1.046010	0.616751	1.475270	5.654638	2262	CUFF.1082.1	2139
BnaA01g26550D	BnaA01g26550D	=	CUFF.1083	CUFF.1083.1	100	9.446286	8.506744	10.385828	51.226453	2833	CUFF.1083.1	2016
BnaA01g26560D	BnaA01g26560D	=	CUFF.1084	CUFF.1084.1	100	68.911396	59.197365	78.625427	373.700983	393	CUFF.1084.1	610
BnaA01g26600D	BnaA01g26600D	=	CUFF.1085	CUFF.1085.1	100	3.204092	2.560633	3.847551	17.175886	2207	CUFF.1085.1	1983
BnaA01g26600D	BnaA01g26600D	j	CUFF.1085	CUFF.1085.2	27	0.879121	0.475812	1.282430	4.712624	2207	CUFF.1085.1	1983
BnaA01g26630D	BnaA01g26630D	j	CUFF.1086	CUFF.1086.1	100	1.901492	1.361338	2.441646	10.081267	1600	CUFF.1086.1	2414
BnaA01g26630D	BnaA01g26630D	c	CUFF.1087	CUFF.1087.1	100	3.553952	2.064452	5.043452	19.267207	553	CUFF.1087.1	2414
BnaA01g26650D	BnaA01g26650D	j	CUFF.1089	CUFF.1089.1	14	0.281165	0.032227	0.530102	1.543121	2012	CUFF.1089.1	2006
BnaA01g26650D	BnaA01g26650D	=	CUFF.1089	CUFF.1089.2	100	1.950310	1.445327	2.455293	10.703919	2012	CUFF.1089.1	2006
BnaA01g26670D	BnaA01g26670D	=	CUFF.1092	CUFF.1092.1	100	4.582168	3.233495	5.930840	24.801199	760	CUFF.1092.1	905
BnaA01g26470D	BnaA01g26470D	=	CUFF.1090	CUFF.1090.1	100	33.306399	29.946027	36.666771	178.933319	944	CUFF.1090.1	1004
BnaA01g26500D	BnaA01g26500D	j	CUFF.1095	CUFF.1095.1	100	10.377892	9.108920	11.646864	53.977568	1531	CUFF.1095.1	2236
BnaA01g26530D	BnaA01g26530D	j	CUFF.1098	CUFF.1098.1	40	1.024352	0.477008	1.571695	5.483503	1286	CUFF.1098.2	1181
BnaA01g26530D	BnaA01g26530D	j	CUFF.1098	CUFF.1098.2	100	2.559062	1.896875	3.221249	13.699032	1758	CUFF.1098.2	1181
BnaA01g26530D	BnaA01g26530D	j	CUFF.1098	CUFF.1098.3	61	1.571475	0.883715	2.259235	8.412334	1282	CUFF.1098.2	1181
BnaA01g26530D	BnaA01g26530D	j	CUFF.1098	CUFF.1098.4	46	1.173695	0.450544	1.896846	6.282961	939	CUFF.1098.2	1181
BnaA01g23200D	BnaA01g23200D	c	CUFF.1008	CUFF.1008.1	100	4.348110	3.370350	5.325870	23.155931	1148	CUFF.1008.1	3368
BnaA01g23200D	BnaA01g23200D	j	CUFF.1012	CUFF.1012.1	14	0.777140	0.242805	1.311475	4.049295	897	CUFF.1012.1	3368
BnaA01g23200D	BnaA01g23200D	c	CUFF.1012	CUFF.1012.2	100	5.483884	3.734101	7.233667	28.573831	616	CUFF.1012.1	3368
BnaA01g23220D	BnaA01g23220D	=	CUFF.1013	CUFF.1013.1	100	3.211230	2.494664	3.927796	16.835269	1539	CUFF.1013.1	1580
BnaA01g23230D	BnaA01g23230D	c	CUFF.1019	CUFF.1019.1	100	1.525684	0.805994	2.245373	7.803908	814	CUFF.1019.1	1178
BnaA01g23290D	BnaA01g23290D	=	CUFF.1030	CUFF.1030.1	100	2.798062	2.091057	3.505066	14.824563	1373	CUFF.1030.1	1029
BnaA01g23310D	BnaA01g23310D	j	CUFF.1033	CUFF.1033.1	100	26.001632	18.171571	33.831693	142.230850	312	CUFF.1034.1	816
BnaA01g23310D	BnaA01g23310D	e	CUFF.1034	CUFF.1034.1	100	1.133570	0.320626	1.946515	6.200713	703	CUFF.1034.1	816
BnaA01g23340D	BnaA01g23340D	j	CUFF.1035	CUFF.1035.1	87	3.930626	2.745500	5.115753	20.926901	1075	CUFF.1035.1	1203
BnaA01g23340D	BnaA01g23340D	=	CUFF.1035	CUFF.1035.2	100	4.521387	3.289621	5.753154	24.072150	1066	CUFF.1035.1	1203
BnaA01g23390D	BnaA01g23390D	j	CUFF.1041	CUFF.1041.1	100	11.773372	10.230563	13.316181	60.434033	1335	CUFF.1041.1	1467
BnaA01g23420D	BnaA01g23420D	j	CUFF.1051	CUFF.1051.1	14	0.379039	0.139155	0.618923	2.053708	2470	CUFF.1051.1	2648
BnaA01g23420D	BnaA01g23420D	j	CUFF.1051	CUFF.1051.2	100	2.797003	2.262999	3.331008	15.154697	2465	CUFF.1051.1	2648
BnaA01g23480D	BnaA01g23480D	=	CUFF.1055	CUFF.1055.1	100	3.764993	3.088458	4.441527	20.008113	1867	CUFF.1055.1	1776
BnaA01g23490D	BnaA01g23490D	o	CUFF.1057	CUFF.1057.1	100	2.666468	1.653461	3.679476	14.058052	969	CUFF.1058.1	1876
BnaA01g23490D	BnaA01g23490D	e	CUFF.1058	CUFF.1058.1	100	1.599083	0.835282	2.362885	8.430624	1096	CUFF.1058.1	1876
BnaA01g23500D	BnaA01g23500D	j	CUFF.1059	CUFF.1059.1	100	4.150230	3.005475	5.294985	23.162695	891	CUFF.1059.1	1009
BnaA01g23510D	BnaA01g23510D	j	CUFF.1060	CUFF.1060.1	100	5.914355	5.073373	6.755337	31.467599	1903	CUFF.1060.1	1785
BnaA01g23520D	BnaA01g23520D	=	CUFF.1061	CUFF.1061.1	100	6.949994	5.231316	8.668671	37.384207	712	CUFF.1061.1	785
BnaA01g23540D	BnaA01g23540D	j	CUFF.1063	CUFF.1063.1	100	8.121016	7.294274	8.947758	42.885664	3076	CUFF.1063.1	2572
BnaA01g23550D	BnaA01g23550D	=	CUFF.1065	CUFF.1065.1	100	23.492429	21.427531	25.557328	123.059734	1334	CUFF.1065.1	1077
BnaA01g23560D	BnaA01g23560D	=	CUFF.1066	CUFF.1066.1	100	6.157988	4.742786	7.573190	32.917964	1025	CUFF.1066.2	1073
BnaA01g23560D	BnaA01g23560D	j	CUFF.1066	CUFF.1066.2	12	0.764949	0.320765	1.209133	4.089092	1443	CUFF.1066.2	1073
BnaA01g23560D	BnaA01g23560D	e	CUFF.1067	CUFF.1067.1	100	3.047511	1.526081	4.568941	16.290688	717	CUFF.1066.2	1073
BnaA01g23600D	BnaA01g23600D	=	CUFF.1070	CUFF.1070.1	100	3.754449	2.742845	4.766053	20.277283	999	CUFF.1070.1	1010
BnaA01g23610D	BnaA01g23610D	j	CUFF.1072	CUFF.1072.1	100	1.404269	1.103058	1.705480	7.574694	4253	CUFF.1072.1	3924
BnaA01g23610D	BnaA01g23610D	j	CUFF.1072	CUFF.1072.2	36	0.508079	0.299709	0.716449	2.740601	4247	CUFF.1072.1	3924
BnaA01g23620D	BnaA01g23620D	j	CUFF.1075	CUFF.1075.1	52	3.209283	2.254533	4.164033	17.275507	1151	CUFF.1075.1	1729
BnaA01g23620D	BnaA01g23620D	j	CUFF.1075	CUFF.1075.2	100	6.135382	4.751960	7.518803	33.026640	1005	CUFF.1075.1	1729
-	-	u	CUFF.1080	CUFF.1080.1	100	23.568221	20.340267	26.796176	126.833941	734	CUFF.1080.1	-
BnaA01g23630D	BnaA01g23630D	j	CUFF.1093	CUFF.1093.1	100	10.427578	8.978098	11.877057	55.086227	1325	CUFF.1093.1	3207
BnaA01g27240D	BnaA01g27240D	=	CUFF.1100	CUFF.1100.1	100	1.218967	0.731474	1.706460	6.351616	1260	CUFF.1100.1	1248
BnaA01g27330D	BnaA01g27330D	=	CUFF.1104	CUFF.1104.1	100	2.308139	1.188527	3.427751	12.814731	597	CUFF.1104.1	683
BnaA01g27300D	BnaA01g27300D	=	CUFF.1106	CUFF.1106.1	100	48.825061	41.435195	56.214928	260.032512	413	CUFF.1106.1	613
BnaA01g27360D	BnaA01g27360D	j	CUFF.1108	CUFF.1108.1	49	1.060998	0.523289	1.598708	5.584579	1499	CUFF.1108.1	1151
BnaA01g27360D	BnaA01g27360D	j	CUFF.1108	CUFF.1108.2	100	2.171612	1.453749	2.889474	11.430307	1405	CUFF.1108.1	1151
BnaA01g27340D	BnaA01g27340D	=	CUFF.1109	CUFF.1109.1	100	65.825178	59.408764	72.241592	359.412932	550	CUFF.1109.1	592
BnaA01g25920D	BnaA01g25920D	j	CUFF.1096	CUFF.1096.1	100	4.456332	3.818815	5.093850	23.990232	2753	CUFF.1096.1	2716
BnaA01g25920D	BnaA01g25920D	c	CUFF.1096	CUFF.1096.2	82	3.650666	2.604241	4.697092	19.653008	1077	CUFF.1096.1	2716
BnaA01g25930D	BnaA01g25930D	x	CUFF.1099	CUFF.1099.1	100	11.195216	7.605913	14.784519	60.955864	402	CUFF.1099.1	345
BnaA01g25930D	BnaA01g25930D	i	CUFF.1110	CUFF.1110.1	100	9.599980	7.812986	11.386973	50.892808	925	CUFF.1110.1	345
BnaA01g25930D	BnaA01g25930D	i	CUFF.1111	CUFF.1111.1	100	58.523930	51.364193	65.683666	310.255565	540	CUFF.1111.1	345
BnaA01g25930D	BnaA01g25930D	i	CUFF.1112	CUFF.1112.1	62	22.813420	18.857954	26.768886	120.941817	573	CUFF.1112.1	345
BnaA01g25930D	BnaA01g25930D	i	CUFF.1112	CUFF.1112.2	100	36.548315	26.850246	46.246383	193.755240	357	CUFF.1112.2	345
BnaA01g27320D	BnaA01g27320D	x	CUFF.1115	CUFF.1115.1	100	1.745993	0.879626	2.612360	9.412874	877	CUFF.1115.1	1147
BnaA01g27320D	BnaA01g27320D	=	CUFF.1117	CUFF.1117.1	100	12.218852	10.162734	14.274970	65.873400	877	CUFF.1117.1	1147
BnaA01g27290D	BnaA01g27290D	c	CUFF.1107	CUFF.1107.1	100	2.764770	0.979593	4.549947	15.860489	409	CUFF.1107.1	3561
BnaA01g27290D	BnaA01g27290D	j	CUFF.1119	CUFF.1119.1	43	0.559428	0.213072	0.905783	3.037619	1531	CUFF.1119.2	3561
BnaA01g27290D	BnaA01g27290D	j	CUFF.1119	CUFF.1119.2	30	0.391786	0.150564	0.633009	2.127348	2602	CUFF.1119.2	3561
BnaA01g27290D	BnaA01g27290D	c	CUFF.1119	CUFF.1119.3	100	1.314329	0.906130	1.722529	7.136634	2535	CUFF.1119.2	3561
BnaA01g27290D	BnaA01g27290D	j	CUFF.1119	CUFF.1119.4	34	0.441289	0.169967	0.712612	2.396142	2488	CUFF.1119.2	3561
BnaA01g27560D	BnaA01g27560D	p	CUFF.1126	CUFF.1126.1	100	3.526817	2.703786	4.349848	18.171071	1270	CUFF.1126.1	381
BnaA01g27420D	BnaA01g27420D	=	CUFF.1121	CUFF.1121.1	100	18.404167	16.553280	20.255055	97.575986	1527	CUFF.1121.1	1644
BnaA01g27410D	BnaA01g27410D	e	CUFF.1125	CUFF.1125.1	100	1.510547	0.868557	2.152537	7.801750	1014	CUFF.1125.1	795
BnaA01g27540D	BnaA01g27540D	=	CUFF.1128	CUFF.1128.1	100	6.351986	5.552307	7.151665	34.175634	2227	CUFF.1128.1	2004
BnaA01g27550D	BnaA01g27550D	c	CUFF.1131	CUFF.1131.1	100	4.624274	3.916490	5.332058	24.758781	2225	CUFF.1131.1	2644
BnaA01g26740D	BnaA01g26740D	j	CUFF.1113	CUFF.1113.1	34	1.602533	0.984347	2.220718	8.472490	1552	CUFF.1113.4	2158
BnaA01g26740D	BnaA01g26740D	j	CUFF.1113	CUFF.1113.2	31	1.436341	0.811383	2.061299	7.593845	1552	CUFF.1113.4	2158
BnaA01g26740D	BnaA01g26740D	j	CUFF.1113	CUFF.1113.3	48	2.216030	1.286679	3.145382	11.716015	1130	CUFF.1113.4	2158
BnaA01g26740D	BnaA01g26740D	j	CUFF.1113	CUFF.1113.4	100	4.654462	3.845862	5.463062	24.607851	2134	CUFF.1113.4	2158
BnaA01g26750D	BnaA01g26750D	=	CUFF.1114	CUFF.1114.1	100	94.834797	82.376960	107.292634	505.755363	351	CUFF.1114.1	502
BnaA01g26770D	BnaA01g26770D	j	CUFF.1118	CUFF.1118.1	49	1.086975	0.569201	1.604749	5.825879	1440	CUFF.1118.2	2719
BnaA01g26770D	BnaA01g26770D	j	CUFF.1118	CUFF.1118.2	33	0.735020	0.432644	1.037397	3.939502	2893	CUFF.1118.2	2719
BnaA01g26770D	BnaA01g26770D	j	CUFF.1118	CUFF.1118.3	100	2.218715	1.742379	2.695052	11.891686	2834	CUFF.1118.2	2719
BnaA01g26780D	BnaA01g26780D	j	CUFF.1122	CUFF.1122.1	100	12.558013	10.506785	14.609241	67.685720	1049	CUFF.1122.1	1388
BnaA01g26780D	BnaA01g26780D	j	CUFF.1122	CUFF.1122.2	55	6.859047	5.002745	8.715349	36.969187	893	CUFF.1122.1	1388
BnaA01g26780D	BnaA01g26780D	e	CUFF.1123	CUFF.1123.1	100	11.092146	9.061603	13.122689	59.784928	809	CUFF.1122.1	1388
BnaA01g26800D	BnaA01g26800D	j	CUFF.1124	CUFF.1124.1	100	2.330411	1.883757	2.777064	12.357647	2685	CUFF.1124.1	2711
BnaA01g26810D	BnaA01g26810D	=	CUFF.1129	CUFF.1129.1	100	2.337841	1.381286	3.294396	12.683921	760	CUFF.1129.1	1089
BnaA01g26820D	BnaA01g26820D	=	CUFF.1132	CUFF.1132.1	100	3.518776	3.069063	3.968488	18.897506	4121	CUFF.1132.1	3901
BnaA01g27600D	BnaA01g27600D	j	CUFF.1133	CUFF.1133.1	52	0.322513	0.101291	0.543734	1.647182	2164	CUFF.1133.1	2153
BnaA01g27600D	BnaA01g27600D	=	CUFF.1133	CUFF.1133.2	100	0.622776	0.328757	0.916796	3.180733	2105	CUFF.1133.1	2153
BnaA01g27660D	BnaA01g27660D	=	CUFF.1134	CUFF.1134.1	100	3.975002	2.667415	5.282589	21.734714	723	CUFF.1134.1	678
-	-	u	CUFF.1135	CUFF.1135.1	100	407.275345	381.203212	433.347478	2091.261367	345	CUFF.1135.1	-
BnaA01g27450D	BnaA01g27450D	c	CUFF.1136	CUFF.1136.1	100	0.971158	0.452052	1.490264	5.349870	942	CUFF.1136.1	2123
BnaA01g27460D	BnaA01g27460D	=	CUFF.1137	CUFF.1137.1	100	79.777783	73.466000	86.089567	420.836092	786	CUFF.1137.1	806
BnaA01g27470D	BnaA01g27470D	e	CUFF.1138	CUFF.1138.1	100	5.191701	3.850733	6.532669	27.982281	995	CUFF.1139.1	1229
BnaA01g27470D	BnaA01g27470D	=	CUFF.1139	CUFF.1139.1	100	29.280733	26.500011	32.061454	157.817582	1206	CUFF.1139.1	1229
BnaA01g27520D	BnaA01g27520D	=	CUFF.1143	CUFF.1143.1	100	2.160969	1.717200	2.604738	11.531711	2398	CUFF.1143.1	2185
BnaA01g27770D	BnaA01g27770D	=	CUFF.1151	CUFF.1151.1	100	0.944851	0.399778	1.489925	4.890360	884	CUFF.1151.1	1219
BnaA01g27810D	BnaA01g27810D	=	CUFF.1152	CUFF.1152.1	100	4.964783	4.000349	5.929217	26.391853	1286	CUFF.1152.1	1372
BnaA01g27800D	BnaA01g27800D	=	CUFF.1155	CUFF.1155.1	100	2.890835	2.069286	3.712385	14.749858	1341	CUFF.1155.1	1636
BnaA01g27800D	BnaA01g27800D	x	CUFF.1156	CUFF.1156.1	100	4.150460	2.941545	5.359374	21.176817	988	CUFF.1156.1	1636
BnaA01g28200D	BnaA01g28200D	=	CUFF.1157	CUFF.1157.1	100	4.147789	2.660598	5.634981	22.543800	626	CUFF.1157.1	630
BnaA01g28220D	BnaA01g28220D	j	CUFF.1160	CUFF.1160.1	61	2.118165	1.560172	2.676158	11.305697	1775	CUFF.1160.1	1708
BnaA01g28220D	BnaA01g28220D	c	CUFF.1160	CUFF.1160.2	100	3.482703	1.334566	5.630840	18.588913	402	CUFF.1160.1	1708
BnaA01g28220D	BnaA01g28220D	x	CUFF.1161	CUFF.1161.1	100	2.461938	1.376988	3.546888	13.140582	818	CUFF.1161.1	1708
BnaA01g27570D	BnaA01g27570D	=	CUFF.1159	CUFF.1159.1	100	429.967260	400.808357	459.126162	2277.605088	391	CUFF.1159.1	1023
BnaA01g27580D	BnaA01g27580D	j	CUFF.1162	CUFF.1162.1	87	9.782273	8.372007	11.192539	51.993122	1829	CUFF.1162.1	1783
BnaA01g27580D	BnaA01g27580D	=	CUFF.1162	CUFF.1162.2	100	11.293867	9.661841	12.925893	60.027297	1614	CUFF.1162.1	1783
BnaA01g27720D	BnaA01g27720D	j	CUFF.1158	CUFF.1158.1	100	15.774093	14.464009	17.084177	85.310355	2672	CUFF.1158.1	2884
BnaA01g27750D	BnaA01g27750D	j	CUFF.1164	CUFF.1164.1	100	0.368033	0.190099	0.545968	1.721265	2695	CUFF.1164.1	1591
BnaA01g05920D	BnaA01g05920D	=	CUFF.969	CUFF.969.1	100	25.556741	23.417610	27.695872	137.192134	1710	CUFF.969.1	1870
BnaA01g05950D	BnaA01g05950D	=	CUFF.976	CUFF.976.1	100	59.553648	53.676090	65.431207	311.756396	654	CUFF.976.1	1049
BnaA01g05960D	BnaA01g05960D	=	CUFF.978	CUFF.978.1	100	1.095491	0.489374	1.701608	5.812344	862	CUFF.978.1	1183
BnaA01g05980D	BnaA01g05980D	j	CUFF.983	CUFF.983.1	100	3.487140	2.568763	4.405517	18.712931	1275	CUFF.983.1	1258
BnaA01g05990D	BnaA01g05990D	j	CUFF.985	CUFF.985.1	100	2.548806	2.094504	3.003109	13.677580	3466	CUFF.985.1	3576
BnaA01g05990D	BnaA01g05990D	c	CUFF.985	CUFF.985.2	99	2.524071	1.964555	3.083587	13.544845	2536	CUFF.985.1	3576
BnaA01g05990D	BnaA01g05990D	j	CUFF.988	CUFF.988.1	100	2.479767	1.717915	3.241618	13.646366	1085	CUFF.988.1	3576
BnaA01g06000D	BnaA01g06000D	=	CUFF.1000	CUFF.1000.1	100	5.400516	4.682967	6.118065	29.051481	2562	CUFF.1000.1	2379
BnaA01g06020D	BnaA01g06020D	=	CUFF.1001	CUFF.1001.1	100	11.776366	10.599795	12.952938	63.349665	2548	CUFF.1001.1	1807
BnaA01g06010D	BnaA01g06010D	=	CUFF.1005	CUFF.1005.1	100	24.914160	23.080432	26.747887	134.022974	2516	CUFF.1005.1	1930
BnaA01g06030D	BnaA01g06030D	c	CUFF.1006	CUFF.1006.1	100	1.735711	1.253986	2.217436	8.955701	1702	CUFF.1006.1	2230
BnaA01g06040D	BnaA01g06040D	=	CUFF.1010	CUFF.1010.1	100	48.713678	43.230298	54.197057	263.956342	614	CUFF.1011.1	879
BnaA01g06040D	BnaA01g06040D	e	CUFF.1011	CUFF.1011.1	100	14.996811	12.703763	17.289859	81.260614	861	CUFF.1011.1	879
BnaA01g06090D	BnaA01g06090D	j	CUFF.1022	CUFF.1022.1	100	1.126865	0.800075	1.453655	6.083493	3123	CUFF.1022.1	1365
BnaA01g06090D	BnaA01g06090D	e	CUFF.1024	CUFF.1024.1	100	8.094639	6.230176	9.959102	43.699727	759	CUFF.1022.1	1365
BnaA01g06100D	BnaA01g06100D	j	CUFF.1026	CUFF.1026.1	92	6.519661	5.537121	7.502201	35.197048	1842	CUFF.1026.1	1792
BnaA01g06100D	BnaA01g06100D	c	CUFF.1026	CUFF.1026.2	100	7.099672	4.799467	9.399876	38.328296	546	CUFF.1026.1	1792
BnaA01g06120D	BnaA01g06120D	j	CUFF.1031	CUFF.1031.1	100	1.285115	0.863128	1.707102	7.161645	1721	CUFF.1031.1	1826
BnaA01g06130D	BnaA01g06130D	=	CUFF.1038	CUFF.1038.1	100	27.151978	23.938414	30.365543	144.272689	835	CUFF.1038.1	803
BnaA01g06150D	BnaA01g06150D	j	CUFF.1039	CUFF.1039.1	100	1.111336	0.797507	1.425166	5.861053	2569	CUFF.1039.1	858
BnaA01g06160D	BnaA01g06160D	j	CUFF.1040	CUFF.1040.1	100	5.739844	3.721069	7.758620	30.730478	633	CUFF.1040.1	1077
BnaA01g06160D	BnaA01g06160D	j	CUFF.1040	CUFF.1040.2	56	3.212097	1.539603	4.884591	17.197204	633	CUFF.1040.1	1077
BnaA01g06160D	BnaA01g06160D	c	CUFF.1042	CUFF.1042.1	100	14.086487	8.691449	19.481526	73.405211	322	CUFF.1042.1	1077
BnaA01g06170D	BnaA01g06170D	j	CUFF.1046	CUFF.1046.1	100	1.150374	0.707668	1.593080	6.304413	1406	CUFF.1046.1	1232
BnaA01g06180D	BnaA01g06180D	x	CUFF.1054	CUFF.1054.1	100	63.157380	60.422585	65.892175	330.189494	1889	CUFF.1054.1	1881
BnaA01g06190D	BnaA01g06190D	=	CUFF.1068	CUFF.1068.1	100	65.125694	60.713519	69.537870	351.189276	1298	CUFF.1068.1	1641
BnaA01g06210D	BnaA01g06210D	=	CUFF.1069	CUFF.1069.1	100	9.592092	8.118727	11.065456	51.719396	1119	CUFF.1069.1	1285
BnaA01g06220D	BnaA01g06220D	=	CUFF.1074	CUFF.1074.1	100	18.435501	16.779914	20.091087	99.379149	1945	CUFF.1074.1	2022
BnaA01g06240D	BnaA01g06240D	j	CUFF.1076	CUFF.1076.1	100	8.451475	7.321985	9.580966	45.558862	1709	CUFF.1076.1	733
BnaA01g06250D	BnaA01g06250D	j	CUFF.1077	CUFF.1077.1	100	17.618692	16.271580	18.965804	94.752683	3097	CUFF.1077.1	2628
BnaA01g06260D	BnaA01g06260D	=	CUFF.1078	CUFF.1078.1	100	206.588750	190.692164	222.485337	1111.026784	475	CUFF.1078.1	676
BnaA01g06310D	BnaA01g06310D	=	CUFF.1081	CUFF.1081.1	100	1.926795	1.533495	2.320095	10.505830	2686	CUFF.1081.1	2640
BnaA01g06330D	BnaA01g06330D	=	CUFF.1094	CUFF.1094.1	100	31.051467	28.672423	33.430512	168.525017	1779	CUFF.1094.1	1849
BnaA01g06340D	BnaA01g06340D	j	CUFF.1101	CUFF.1101.1	100	6.376097	5.733355	7.018840	34.046438	4137	CUFF.1101.1	3558
BnaA01g06350D	BnaA01g06350D	j	CUFF.1102	CUFF.1102.1	100	12.414222	11.328139	13.500305	66.288205	3040	CUFF.1102.1	2059
BnaA01g06370D	BnaA01g06370D	j	CUFF.1103	CUFF.1103.1	40	1.366093	0.909339	1.822847	7.194780	2519	CUFF.1103.1	4029
BnaA01g06370D	BnaA01g06370D	j	CUFF.1103	CUFF.1103.2	100	3.453685	2.792117	4.115254	18.189471	2369	CUFF.1103.1	4029
BnaA01g06370D	BnaA01g06370D	e	CUFF.1105	CUFF.1105.1	100	0.767090	0.498668	1.035513	4.026330	2330	CUFF.1105.1	4029
BnaA01g06380D	BnaA01g06380D	=	CUFF.1116	CUFF.1116.1	100	6.009753	5.071388	6.948119	32.374421	2465	CUFF.1116.2	1521
BnaA01g06380D	BnaA01g06380D	j	CUFF.1116	CUFF.1116.2	86	5.191072	4.400897	5.981247	27.964200	2656	CUFF.1116.2	1521
BnaA01g06380D	BnaA01g06380D	j	CUFF.1116	CUFF.1116.3	23	1.366931	0.906885	1.826978	7.363632	2519	CUFF.1116.2	1521
-	-	u	CUFF.1120	CUFF.1120.1	100	9.636011	6.588002	12.684020	47.691109	442	CUFF.1120.1	-
BnaA01g06420D	BnaA01g06420D	j	CUFF.1127	CUFF.1127.1	100	17.389565	12.816997	21.962133	94.684023	482	CUFF.1127.2	1897
BnaA01g06420D	BnaA01g06420D	j	CUFF.1127	CUFF.1127.2	68	11.824100	9.859074	13.789127	64.380757	1024	CUFF.1127.2	1897
BnaA01g06430D	BnaA01g06430D	c	CUFF.1130	CUFF.1130.1	100	3.222752	0.786581	5.658924	18.311011	330	CUFF.1130.1	2431
BnaA01g06440D	BnaA01g06440D	e	CUFF.1140	CUFF.1140.1	100	55.543916	51.900697	59.187134	294.132264	1621	CUFF.1140.1	1025
BnaA01g06440D	BnaA01g06440D	j	CUFF.1141	CUFF.1141.1	100	293.973838	277.519096	310.428580	1556.735593	712	CUFF.1140.1	1025
BnaA01g06450D	BnaA01g06450D	p	CUFF.1142	CUFF.1142.1	100	0.571169	0.313588	0.828750	3.005754	1935	CUFF.1142.1	290
BnaA01g06460D	BnaA01g06460D	=	CUFF.1144	CUFF.1144.1	100	13.219692	11.827842	14.611541	70.460338	1847	CUFF.1144.1	1782
BnaA01g06470D	BnaA01g06470D	e	CUFF.1145	CUFF.1145.1	100	3.528862	2.364058	4.693665	18.876769	1002	CUFF.1145.1	1326
BnaA01g06470D	BnaA01g06470D	j	CUFF.1146	CUFF.1146.1	100	19.373849	16.842360	21.905337	103.635585	966	CUFF.1145.1	1326
-	-	u	CUFF.1147	CUFF.1147.1	100	42.233885	38.357849	46.109922	221.100929	794	CUFF.1147.1	-
BnaA01g06480D	BnaA01g06480D	=	CUFF.1148	CUFF.1148.1	100	2.886293	1.022650	4.749936	16.451372	401	CUFF.1148.1	228
BnaA01g06490D	BnaA01g06490D	=	CUFF.1149	CUFF.1149.1	100	17.920931	11.955567	23.886296	99.324098	327	CUFF.1149.1	646
BnaA01g06500D	BnaA01g06500D	j	CUFF.1150	CUFF.1150.1	100	1.518748	0.882187	2.155309	8.454708	1042	CUFF.1150.1	870
BnaA01g06520D	BnaA01g06520D	e	CUFF.1153	CUFF.1153.1	100	1.534671	1.049430	2.019913	8.313617	1824	CUFF.1153.1	952
BnaA01g06520D	BnaA01g06520D	j	CUFF.1154	CUFF.1154.1	100	11.879968	10.260881	13.499055	64.356121	1271	CUFF.1153.1	952
BnaA01g06530D	BnaA01g06530D	=	CUFF.1163	CUFF.1163.1	100	51.441515	48.191127	54.691904	276.133818	1930	CUFF.1163.1	2204
BnaA01g06540D	BnaA01g06540D	=	CUFF.1165	CUFF.1165.1	100	7.550899	6.108199	8.993599	41.504471	998	CUFF.1165.1	1033
BnaA01g06550D	BnaA01g06550D	j	CUFF.1166	CUFF.1166.1	100	1.282073	0.696513	1.867633	6.480158	984	CUFF.1166.1	927
BnaA01g06570D	BnaA01g06570D	j	CUFF.1167	CUFF.1167.1	100	3.809951	2.435320	5.184582	20.352936	667	CUFF.1167.1	773
BnaA01g28450D	BnaA01g28450D	i	CUFF.1168	CUFF.1168.1	100	16.903969	8.704340	25.103598	43.091884	256	CUFF.1168.1	792
BnaA01g28510D	BnaA01g28510D	j	CUFF.1169	CUFF.1169.1	100	18.589456	11.435554	25.743359	94.206456	288	CUFF.1169.1	678
BnaA01g28540D	BnaA01g28540D	j	CUFF.1170	CUFF.1170.1	100	3.899894	3.334581	4.465208	20.752220	2682	CUFF.1170.1	1290
BnaA01g28500D	BnaA01g28500D	j	CUFF.1171	CUFF.1171.1	26	3.518939	2.073210	4.964668	19.261628	889	CUFF.1171.2	1019
BnaA01g28500D	BnaA01g28500D	=	CUFF.1171	CUFF.1171.2	100	13.708831	11.485260	15.932402	75.038070	949	CUFF.1171.2	1019
BnaA01g28550D	BnaA01g28550D	=	CUFF.1172	CUFF.1172.1	100	47.675189	42.872845	52.477533	257.375286	733	CUFF.1172.1	796
BnaA01g28980D	BnaA01g28980D	=	CUFF.1173	CUFF.1173.1	100	6.740403	5.029220	8.451585	36.096132	705	CUFF.1173.1	839
BnaA01g28990D	BnaA01g28990D	j	CUFF.1174	CUFF.1174.1	59	2.155051	1.276472	3.033631	11.582126	1000	CUFF.1174.1	912
BnaA01g28990D	BnaA01g28990D	=	CUFF.1174	CUFF.1174.2	100	3.664246	2.468737	4.859755	19.693156	876	CUFF.1174.1	912
BnaA01g29010D	BnaA01g29010D	e	CUFF.1175	CUFF.1175.1	100	6.358829	5.181749	7.535909	32.965497	1206	CUFF.1175.1	1204
BnaA01g29020D	BnaA01g29020D	=	CUFF.1176	CUFF.1176.1	100	20.901049	18.076503	23.725594	111.729223	767	CUFF.1176.1	889
BnaA01g29050D	BnaA01g29050D	c	CUFF.1177	CUFF.1177.1	100	1.111536	0.441255	1.781818	5.865000	721	CUFF.1177.1	1801
BnaA01g29080D	BnaA01g29080D	=	CUFF.1178	CUFF.1178.1	100	5.136283	4.364620	5.907947	27.488093	1984	CUFF.1178.1	2054
BnaA01g29030D	BnaA01g29030D	j	CUFF.1179	CUFF.1179.1	35	4.724209	3.952613	5.495805	25.113536	2134	CUFF.1179.1	968
BnaA01g29030D	BnaA01g29030D	=	CUFF.1179	CUFF.1179.2	100	13.512949	10.678990	16.346908	71.833812	654	CUFF.1179.1	968
BnaA01g29060D	BnaA01g29060D	j	CUFF.1180	CUFF.1180.1	100	6.464513	5.351992	7.577035	33.114796	1349	CUFF.1180.1	1167
-	-	u	CUFF.1181	CUFF.1181.1	100	52.183266	46.584320	57.782212	285.025744	568	CUFF.1181.1	-
BnaA01g29680D	BnaA01g29680D	j	CUFF.1184	CUFF.1184.1	100	2.820473	2.160636	3.480310	15.045225	1520	CUFF.1184.1	1196
BnaA01g29630D	BnaA01g29630D	=	CUFF.1185	CUFF.1185.1	100	18.054455	16.811819	19.297090	95.186406	2573	CUFF.1185.1	2529
BnaA01g29660D	BnaA01g29660D	j	CUFF.1188	CUFF.1188.1	29	5.134127	4.311009	5.957246	27.602560	2547	CUFF.1188.2	2226
BnaA01g29660D	BnaA01g29660D	j	CUFF.1188	CUFF.1188.2	32	5.802672	4.872966	6.732378	31.196850	2556	CUFF.1188.2	2226
BnaA01g29660D	BnaA01g29660D	j	CUFF.1188	CUFF.1188.3	100	17.875731	16.062121	19.689340	96.105120	1823	CUFF.1188.2	2226
BnaA01g30370D	BnaA01g30370D	=	CUFF.1192	CUFF.1192.1	100	6.834552	5.766307	7.902797	36.352389	1414	CUFF.1192.1	1422
BnaA01g30320D	BnaA01g30320D	=	CUFF.1193	CUFF.1193.1	100	31.484173	29.352888	33.615459	169.055695	1617	CUFF.1193.1	1751
BnaA01g30390D	BnaA01g30390D	=	CUFF.1194	CUFF.1194.1	100	2.671412	1.594614	3.748211	14.886845	713	CUFF.1194.1	962
BnaA01g30430D	BnaA01g30430D	j	CUFF.1196	CUFF.1196.1	15	0.769092	0.386927	1.151257	4.040132	2175	CUFF.1196.1	2176
BnaA01g30430D	BnaA01g30430D	j	CUFF.1196	CUFF.1196.2	100	5.097688	4.265206	5.930171	26.778780	2007	CUFF.1196.1	2176
BnaA01g30440D	BnaA01g30440D	=	CUFF.1197	CUFF.1197.1	100	7.966444	6.517528	9.415361	41.116374	989	CUFF.1197.1	996
BnaA01g30450D	BnaA01g30450D	=	CUFF.1198	CUFF.1198.1	100	7.561005	6.452605	8.669406	40.380241	1482	CUFF.1198.1	1917
BnaA01g30470D	BnaA01g30470D	=	CUFF.1199	CUFF.1199.1	100	7.363923	5.666024	9.061821	39.381831	765	CUFF.1199.1	786
-	-	u	CUFF.1202	CUFF.1202.1	100	152.769957	123.704514	181.835400	852.706862	235	CUFF.1202.1	-
BnaA01g27820D	BnaA01g27820D	=	CUFF.1182	CUFF.1182.1	100	66.559570	59.460943	73.658197	358.272196	547	CUFF.1182.1	728
BnaA01g27850D	BnaA01g27850D	j	CUFF.1183	CUFF.1183.1	100	0.616723	0.383925	0.849520	3.301574	2576	CUFF.1183.1	2475
BnaA01g27890D	BnaA01g27890D	j	CUFF.1186	CUFF.1186.1	100	2.501932	1.656707	3.347156	12.875200	970	CUFF.1186.1	1080
BnaA01g27900D	BnaA01g27900D	j	CUFF.1187	CUFF.1187.1	100	0.525637	0.262939	0.788334	2.873424	1772	CUFF.1187.1	2358
BnaA01g27930D	BnaA01g27930D	j	CUFF.1189	CUFF.1189.1	100	2.445108	1.977939	2.912276	13.053165	3391	CUFF.1189.1	2198
BnaA01g27930D	BnaA01g27930D	e	CUFF.1190	CUFF.1190.1	100	4.326689	3.379670	5.273708	23.097953	1653	CUFF.1189.1	2198
BnaA01g27990D	BnaA01g27990D	=	CUFF.1191	CUFF.1191.1	100	14.504503	12.549162	16.459845	74.757538	1074	CUFF.1191.1	1633
BnaA01g28090D	BnaA01g28090D	j	CUFF.1195	CUFF.1195.1	100	0.750478	0.553227	0.947728	4.139136	4781	CUFF.1195.2	4258
BnaA01g28090D	BnaA01g28090D	j	CUFF.1195	CUFF.1195.2	16	0.120916	0.019196	0.222636	0.666892	4790	CUFF.1195.2	4258
BnaA01g28140D	BnaA01g28140D	j	CUFF.1200	CUFF.1200.1	100	3.155315	2.061502	4.249128	16.910551	1001	CUFF.1201.1	1389
BnaA01g28140D	BnaA01g28140D	j	CUFF.1200	CUFF.1200.2	76	2.408355	1.473642	3.343068	12.907304	1072	CUFF.1201.1	1389
BnaA01g28140D	BnaA01g28140D	e	CUFF.1201	CUFF.1201.1	100	2.559045	1.785758	3.332332	13.714909	1175	CUFF.1201.1	1389
BnaA01g28170D	BnaA01g28170D	c	CUFF.1203	CUFF.1203.1	100	5.893195	4.128745	7.657645	31.553025	735	CUFF.1203.2	1826
BnaA01g28170D	BnaA01g28170D	j	CUFF.1203	CUFF.1203.2	29	1.704263	0.584153	2.824374	9.124875	739	CUFF.1203.2	1826
BnaA01g28170D	BnaA01g28170D	c	CUFF.1204	CUFF.1204.1	100	3.896281	2.702089	5.090473	20.799905	1014	CUFF.1204.1	1826
BnaA01g28170D	BnaA01g28170D	j	CUFF.1204	CUFF.1204.2	57	2.207664	1.211094	3.204234	11.785393	943	CUFF.1204.1	1826
BnaA01g28170D	BnaA01g28170D	j	CUFF.1204	CUFF.1204.3	20	0.769399	0.176236	1.362562	4.107357	1014	CUFF.1204.1	1826
BnaA01g30490D	BnaA01g30490D	o	CUFF.1206	CUFF.1206.1	25	3.025826	2.243549	3.808103	16.363699	2050	CUFF.1206.1	2025
BnaA01g30490D	BnaA01g30490D	=	CUFF.1206	CUFF.1206.2	100	12.055800	10.699688	13.411912	65.197893	2050	CUFF.1206.1	2025
BnaA01g30480D	BnaA01g30480D	c	CUFF.1205	CUFF.1205.1	100	2.030438	1.179459	2.881417	10.761484	791	CUFF.1205.1	4143
BnaA01g30480D	BnaA01g30480D	j	CUFF.1207	CUFF.1207.1	25	0.286453	0.092186	0.480721	1.522386	3268	CUFF.1207.1	4143
BnaA01g30480D	BnaA01g30480D	j	CUFF.1207	CUFF.1207.2	100	1.131288	0.780097	1.482478	6.012347	3268	CUFF.1207.1	4143
BnaA01g30480D	BnaA01g30480D	j	CUFF.1207	CUFF.1207.3	85	0.966059	0.606083	1.326035	5.134222	2871	CUFF.1207.1	4143
BnaA01g30480D	BnaA01g30480D	j	CUFF.1207	CUFF.1207.4	43	0.489213	0.208994	0.769432	2.599974	2744	CUFF.1207.1	4143
BnaA01g30750D	BnaA01g30750D	j	CUFF.1210	CUFF.1210.1	100	30.241220	25.996763	34.485676	165.182446	571	CUFF.1210.1	422
BnaA01g30730D	BnaA01g30730D	j	CUFF.1211	CUFF.1211.1	65	2.608032	2.186302	3.029762	13.810241	3425	CUFF.1211.1	3250
BnaA01g30730D	BnaA01g30730D	c	CUFF.1211	CUFF.1211.2	100	4.005584	2.271758	5.739411	21.210661	535	CUFF.1211.1	3250
BnaA01g30760D	BnaA01g30760D	=	CUFF.1212	CUFF.1212.1	100	3.597302	2.863006	4.331598	18.874916	1542	CUFF.1212.1	1537
BnaA01g30780D	BnaA01g30780D	o	CUFF.1213	CUFF.1213.1	100	9.813396	6.416421	13.210370	48.439167	401	CUFF.1213.1	1930
BnaA01g30800D	BnaA01g30800D	=	CUFF.1215	CUFF.1215.1	100	2.646284	1.491351	3.801218	14.341915	625	CUFF.1215.1	492
BnaA01g30810D	BnaA01g30810D	=	CUFF.1217	CUFF.1217.1	100	2.668862	1.767935	3.569789	14.453080	915	CUFF.1217.1	1020
BnaA01g30790D	BnaA01g30790D	j	CUFF.1220	CUFF.1220.1	12	1.151389	0.731507	1.571271	6.094489	2246	CUFF.1220.1	1900
BnaA01g30790D	BnaA01g30790D	=	CUFF.1220	CUFF.1220.2	100	9.643998	8.472188	10.815809	51.047245	1929	CUFF.1220.1	1900
BnaA01g30830D	BnaA01g30830D	=	CUFF.1221	CUFF.1221.1	100	37.772168	34.634647	40.909690	203.238369	1008	CUFF.1221.1	1224
BnaA01g30870D	BnaA01g30870D	=	CUFF.1223	CUFF.1223.1	100	5.836354	4.606273	7.066435	30.520024	1003	CUFF.1223.1	1092
BnaA01g30900D	BnaA01g30900D	j	CUFF.1224	CUFF.1224.1	100	1.309681	0.482306	2.137056	5.282809	629	CUFF.1224.1	739
BnaA01g30850D	BnaA01g30850D	j	CUFF.1225	CUFF.1225.1	79	13.613606	11.771474	15.455738	73.518143	1152	CUFF.1225.1	1778
BnaA01g30850D	BnaA01g30850D	j	CUFF.1225	CUFF.1225.2	100	17.260100	14.400691	20.119509	93.210464	711	CUFF.1225.1	1778
BnaA01g27690D	BnaA01g27690D	c	CUFF.1208	CUFF.1208.1	100	3.936828	3.046931	4.826725	21.591747	1268	CUFF.1208.1	1594
BnaA01g27700D	BnaA01g27700D	e	CUFF.1209	CUFF.1209.1	100	57.572496	52.517498	62.627494	314.161480	686	CUFF.1209.1	438
BnaA01g27710D	BnaA01g27710D	=	CUFF.1226	CUFF.1226.1	100	589.417606	560.903739	617.931474	3183.003229	766	CUFF.1226.1	957
BnaA01g31290D	BnaA01g31290D	e	CUFF.1240	CUFF.1240.1	100	1.591768	0.924606	2.258931	8.701419	959	CUFF.1240.1	1021
BnaA01g31300D	BnaA01g31300D	j	CUFF.1241	CUFF.1241.1	100	1.684564	1.038615	2.330513	8.998727	1332	CUFF.1241.3	1224
BnaA01g31300D	BnaA01g31300D	j	CUFF.1241	CUFF.1241.2	34	0.571786	0.172259	0.971313	3.054408	1411	CUFF.1241.3	1224
BnaA01g31300D	BnaA01g31300D	j	CUFF.1241	CUFF.1241.3	47	0.783836	0.345794	1.221878	4.187153	1488	CUFF.1241.3	1224
-	-	u	CUFF.1244	CUFF.1244.1	100	2.663236	2.051914	3.274557	13.745456	1660	CUFF.1244.1	-
BnaA01g31340D	BnaA01g31340D	=	CUFF.1245	CUFF.1245.1	100	3.565014	2.193715	4.936313	20.232475	621	CUFF.1245.1	716
BnaA01g31320D	BnaA01g31320D	=	CUFF.1246	CUFF.1246.1	100	23.045513	20.227510	25.863515	121.001028	816	CUFF.1246.1	841
BnaA01g31360D	BnaA01g31360D	j	CUFF.1250	CUFF.1250.1	100	11.784770	10.108245	13.461296	63.146194	1152	CUFF.1250.1	1134
BnaA01g28250D	BnaA01g28250D	c	CUFF.1214	CUFF.1214.1	100	14.793559	11.642041	17.945077	78.889043	592	CUFF.1214.2	2495
BnaA01g28250D	BnaA01g28250D	j	CUFF.1214	CUFF.1214.2	50	7.449606	6.500258	8.398954	39.726228	2328	CUFF.1214.2	2495
BnaA01g28250D	BnaA01g28250D	j	CUFF.1214	CUFF.1214.3	88	12.997905	10.540208	15.455602	69.313430	765	CUFF.1214.2	2495
BnaA01g28260D	BnaA01g28260D	=	CUFF.1216	CUFF.1216.1	100	7.251617	6.090429	8.412805	37.660592	1289	CUFF.1216.1	915
BnaA01g28280D	BnaA01g28280D	j	CUFF.1218	CUFF.1218.1	100	1.134430	0.756811	1.512049	6.031067	1875	CUFF.1218.1	1116
BnaA01g28290D	BnaA01g28290D	j	CUFF.1219	CUFF.1219.1	100	1.931582	1.313717	2.549447	10.123298	1275	CUFF.1219.1	522
BnaA01g28310D	BnaA01g28310D	j	CUFF.1222	CUFF.1222.1	100	4.021782	3.351749	4.691816	22.040184	2337	CUFF.1222.1	2244
BnaA01g28310D	BnaA01g28310D	c	CUFF.1222	CUFF.1222.2	61	2.471811	1.632536	3.311087	13.546029	1212	CUFF.1222.1	2244
BnaA01g28330D	BnaA01g28330D	j	CUFF.1230	CUFF.1230.1	100	13.630781	12.333303	14.928259	72.694182	3215	CUFF.1230.2	3677
BnaA01g28330D	BnaA01g28330D	j	CUFF.1230	CUFF.1230.2	58	7.906948	6.967396	8.846500	42.168466	3389	CUFF.1230.2	3677
BnaA01g28330D	BnaA01g28330D	j	CUFF.1230	CUFF.1230.3	70	9.514266	8.017790	11.010741	50.740435	1511	CUFF.1230.2	3677
BnaA01g28350D	BnaA01g28350D	=	CUFF.1233	CUFF.1233.1	100	2.187012	1.564344	2.809680	11.731797	1355	CUFF.1233.1	477
BnaA01g28360D	BnaA01g28360D	c	CUFF.1234	CUFF.1234.1	100	0.501323	0.199014	0.803633	2.725382	1310	CUFF.1234.1	1929
BnaA01g28370D	BnaA01g28370D	j	CUFF.1237	CUFF.1237.1	100	8.606944	7.588529	9.625358	46.740702	2310	CUFF.1237.1	1623
BnaA01g28370D	BnaA01g28370D	j	CUFF.1237	CUFF.1237.2	92	7.886292	6.201567	9.571017	42.827145	985	CUFF.1237.1	1623
BnaA01g28390D	BnaA01g28390D	=	CUFF.1238	CUFF.1238.1	100	10.485278	7.096333	13.874223	54.436988	435	CUFF.1239.1	633
BnaA01g28390D	BnaA01g28390D	e	CUFF.1239	CUFF.1239.1	100	1.356871	0.500957	2.212784	7.044540	699	CUFF.1239.1	633
BnaA01g28400D	BnaA01g28400D	j	CUFF.1242	CUFF.1242.1	100	1.431844	0.854448	2.009241	7.736223	1125	CUFF.1242.1	1002
BnaA01g28410D	BnaA01g28410D	j	CUFF.1247	CUFF.1247.1	100	10.836949	9.831335	11.842564	58.643790	3300	CUFF.1247.1	3922
BnaA01g28410D	BnaA01g28410D	j	CUFF.1247	CUFF.1247.2	26	2.803092	2.250892	3.355292	15.168838	3284	CUFF.1247.1	3922
BnaA01g28450D	BnaA01g28450D	j	CUFF.1249	CUFF.1249.1	100	17.887483	9.682841	26.092125	44.081975	262	CUFF.1249.1	792
BnaA01g31370D	BnaA01g31370D	o	CUFF.1252	CUFF.1252.1	100	2.421823	1.247066	3.596579	11.610382	580	CUFF.1252.1	696
BnaA01g31380D	BnaA01g31380D	j	CUFF.1253	CUFF.1253.1	100	1.401846	0.840092	1.963599	7.144299	1144	CUFF.1253.1	1248
BnaA01g31400D	BnaA01g31400D	=	CUFF.1259	CUFF.1259.1	100	72.727259	62.879031	82.575487	385.567109	382	CUFF.1259.1	533
BnaA01g31440D	BnaA01g31440D	=	CUFF.1263	CUFF.1263.1	100	12.409713	10.766812	14.052614	66.599321	1167	CUFF.1263.1	1329
BnaA01g31450D	BnaA01g31450D	e	CUFF.1265	CUFF.1265.1	100	6.574654	5.578593	7.570716	34.883523	1670	CUFF.1265.1	1432
BnaA01g31410D	BnaA01g31410D	j	CUFF.1269	CUFF.1269.1	100	6.625557	5.911377	7.339737	34.997312	4269	CUFF.1269.1	1812
BnaA01g31420D	BnaA01g31420D	=	CUFF.1270	CUFF.1270.1	100	8.952879	7.994063	9.911696	47.290621	3261	CUFF.1270.1	2031
BnaA01g31500D	BnaA01g31500D	=	CUFF.1273	CUFF.1273.1	100	3.861061	2.700605	5.021516	19.925353	807	CUFF.1273.1	222
-	-	u	CUFF.1227	CUFF.1227.1	31	36.948605	32.858593	41.038617	195.053478	1000	CUFF.1227.1	-
-	-	u	CUFF.1227	CUFF.1227.2	100	117.355491	109.083111	125.627871	619.525331	854	CUFF.1227.1	-
BnaA01g26840D	BnaA01g26840D	=	CUFF.1228	CUFF.1228.1	100	3.740768	2.769186	4.712350	19.625806	1041	CUFF.1228.1	871
BnaA01g26860D	BnaA01g26860D	=	CUFF.1229	CUFF.1229.1	100	7.926273	6.977726	8.874821	42.580275	1986	CUFF.1229.1	1808
BnaA01g26890D	BnaA01g26890D	j	CUFF.1231	CUFF.1231.1	100	2.060916	1.089746	3.032086	10.818188	676	CUFF.1231.1	552
BnaA01g26920D	BnaA01g26920D	j	CUFF.1232	CUFF.1232.1	100	0.929287	0.510416	1.348159	5.008185	1307	CUFF.1232.1	626
BnaA01g26950D	BnaA01g26950D	j	CUFF.1235	CUFF.1235.1	100	24.016118	21.012036	27.020200	129.090295	889	CUFF.1235.1	2200
BnaA01g26950D	BnaA01g26950D	j	CUFF.1235	CUFF.1235.2	14	3.411933	2.053474	4.770392	18.339660	889	CUFF.1235.1	2200
BnaA01g26950D	BnaA01g26950D	j	CUFF.1236	CUFF.1236.1	28	0.891305	0.356391	1.426219	4.676093	1353	CUFF.1236.2	2200
BnaA01g26950D	BnaA01g26950D	j	CUFF.1236	CUFF.1236.2	100	3.219532	2.383345	4.055719	16.890770	1371	CUFF.1236.2	2200
BnaA01g26980D	BnaA01g26980D	=	CUFF.1243	CUFF.1243.1	100	26.397334	23.728808	29.065860	140.361484	1125	CUFF.1243.1	1219
BnaA01g27000D	BnaA01g27000D	=	CUFF.1248	CUFF.1248.1	100	21.729790	19.798072	23.661508	115.545025	1720	CUFF.1248.1	1886
BnaA01g27010D	BnaA01g27010D	j	CUFF.1251	CUFF.1251.1	100	4.445802	3.469368	5.422235	23.952704	1500	CUFF.1251.2	1706
BnaA01g27010D	BnaA01g27010D	c	CUFF.1251	CUFF.1251.2	59	2.609500	1.864875	3.354125	14.059237	1627	CUFF.1251.2	1706
BnaA01g27090D	BnaA01g27090D	=	CUFF.1258	CUFF.1258.1	100	36.291735	33.742619	38.840851	190.321679	1939	CUFF.1258.1	1859
BnaA01g27100D	BnaA01g27100D	j	CUFF.1261	CUFF.1261.1	100	4.895901	3.456833	6.334970	25.768875	772	CUFF.1262.1	795
BnaA01g27100D	BnaA01g27100D	e	CUFF.1262	CUFF.1262.1	100	0.728695	0.212270	1.245121	3.835383	1005	CUFF.1262.1	795
BnaA01g27120D	BnaA01g27120D	p	CUFF.1264	CUFF.1264.1	100	1.328116	0.527232	2.128999	6.483941	642	CUFF.1264.1	156
BnaA01g27130D	BnaA01g27130D	x	CUFF.1266	CUFF.1266.1	100	13.076388	10.856530	15.296246	69.661902	803	CUFF.1266.1	1210
BnaA01g27160D	BnaA01g27160D	j	CUFF.1267	CUFF.1267.1	100	7.542763	6.713411	8.372114	39.983842	2788	CUFF.1267.1	3037
BnaA01g27170D	BnaA01g27170D	=	CUFF.1272	CUFF.1272.1	100	12.465380	11.024097	13.906663	66.605605	1611	CUFF.1272.1	1539
BnaA01g31470D	BnaA01g31470D	j	CUFF.1277	CUFF.1277.1	27	2.714698	2.082883	3.346512	14.486342	2365	CUFF.1277.1	2358
BnaA01g31470D	BnaA01g31470D	=	CUFF.1277	CUFF.1277.2	100	10.159786	9.032104	11.287468	54.215292	2356	CUFF.1277.1	2358
BnaA01g31350D	BnaA01g31350D	=	CUFF.1276	CUFF.1276.1	100	84.260127	77.980411	90.539844	451.977160	852	CUFF.1276.1	952
BnaA01g31520D	BnaA01g31520D	=	CUFF.1280	CUFF.1280.1	100	2.148818	1.752735	2.544901	11.455949	3127	CUFF.1280.1	2901
BnaA01g30500D	BnaA01g30500D	e	CUFF.1254	CUFF.1254.1	100	3.920220	3.066383	4.774057	20.695096	2091	CUFF.1254.1	1840
BnaA01g30500D	BnaA01g30500D	=	CUFF.1255	CUFF.1255.1	100	12.906954	11.384247	14.429661	68.136653	1805	CUFF.1254.1	1840
BnaA01g30510D	BnaA01g30510D	=	CUFF.1256	CUFF.1256.1	100	10.262120	9.077661	11.446579	55.953328	1915	CUFF.1256.1	2321
BnaA01g30510D	BnaA01g30510D	e	CUFF.1257	CUFF.1257.1	100	8.336742	5.972333	10.701150	45.455368	546	CUFF.1256.1	2321
BnaA01g30530D	BnaA01g30530D	=	CUFF.1260	CUFF.1260.1	100	11.638659	9.351107	13.926211	63.124526	674	CUFF.1260.1	559
BnaA01g30570D	BnaA01g30570D	j	CUFF.1268	CUFF.1268.3	47	153.394231	142.690446	164.098017	821.745643	719	CUFF.1268.3	705
BnaA01g30620D	BnaA01g30620D	=	CUFF.1271	CUFF.1271.1	100	1.998175	1.126100	2.870251	11.033724	751	CUFF.1271.1	675
BnaA01g30630D	BnaA01g30630D	e	CUFF.1274	CUFF.1274.1	100	6.998723	5.048581	8.948866	37.843060	731	CUFF.1275.1	903
BnaA01g30630D	BnaA01g30630D	=	CUFF.1275	CUFF.1275.1	100	52.073966	47.159398	56.988534	281.571095	790	CUFF.1275.1	903
BnaA01g30640D	BnaA01g30640D	e	CUFF.1278	CUFF.1278.1	100	2.844631	1.769627	3.919634	14.239768	727	CUFF.1278.1	459
BnaA01g30650D	BnaA01g30650D	=	CUFF.1279	CUFF.1279.1	100	3.690276	3.026856	4.353697	19.592769	2006	CUFF.1279.1	1897
BnaA01g32510D	BnaA01g32510D	j	CUFF.1281	CUFF.1281.1	46	1.831738	0.931134	2.732342	9.583467	1023	CUFF.1281.1	1113
BnaA01g32510D	BnaA01g32510D	=	CUFF.1281	CUFF.1281.2	100	4.016816	2.835738	5.197894	21.015571	1023	CUFF.1281.1	1113
-	-	u	CUFF.1282	CUFF.1282.1	100	3.162781	2.119186	4.206376	17.395320	969	CUFF.1282.1	-
-	-	u	CUFF.1282	CUFF.1282.2	56	1.776621	0.796083	2.757159	9.771432	847	CUFF.1282.1	-
-	-	u	CUFF.1295	CUFF.1295.1	100	2.129665	1.693697	2.565633	11.287396	2579	CUFF.1295.1	-
BnaA01g33430D	BnaA01g33430D	j	CUFF.1296	CUFF.1296.1	14	2.488274	1.842958	3.133590	13.456065	1601	CUFF.1296.1	1643
BnaA01g33430D	BnaA01g33430D	c	CUFF.1296	CUFF.1296.2	100	17.725847	12.688296	22.763399	95.857657	383	CUFF.1296.1	1643
BnaA01g33430D	BnaA01g33430D	c	CUFF.1296	CUFF.1296.3	27	4.711010	3.207660	6.214359	25.476152	732	CUFF.1296.1	1643
BnaA01g33450D	BnaA01g33450D	=	CUFF.1291	CUFF.1291.1	100	3.271967	2.463084	4.080850	17.266008	1298	CUFF.1291.1	234
BnaA01g33470D	BnaA01g33470D	e	CUFF.1292	CUFF.1292.1	100	0.608276	0.180348	1.036205	3.209845	1309	CUFF.1294.1	1053
BnaA01g33460D	BnaA01g33460D	x	CUFF.1293	CUFF.1293.1	100	0.822094	0.356961	1.287227	4.338149	1268	CUFF.1293.1	619
BnaA01g33470D	BnaA01g33470D	o	CUFF.1294	CUFF.1294.1	100	0.910511	0.442317	1.378704	4.804719	1437	CUFF.1294.1	1053
BnaA01g33520D	BnaA01g33520D	j	CUFF.1304	CUFF.1304.1	100	4.535009	3.581941	5.488076	24.075988	1416	CUFF.1304.2	1457
BnaA01g33520D	BnaA01g33520D	j	CUFF.1304	CUFF.1304.2	21	0.956613	0.496007	1.417218	5.078579	1511	CUFF.1304.2	1457
BnaA01g33520D	BnaA01g33520D	j	CUFF.1304	CUFF.1304.3	17	0.775242	0.321086	1.229398	4.115695	1356	CUFF.1304.2	1457
BnaA01g28580D	BnaA01g28580D	j	CUFF.1283	CUFF.1283.1	100	31.748370	28.629065	34.867675	171.096941	1029	CUFF.1283.1	1237
BnaA01g28610D	BnaA01g28610D	j	CUFF.1284	CUFF.1284.1	100	7.442889	5.738126	9.147652	39.287193	805	CUFF.1284.1	794
BnaA01g28610D	BnaA01g28610D	c	CUFF.1284	CUFF.1284.2	89	6.597728	2.269119	10.926337	34.826021	332	CUFF.1284.1	794
BnaA01g28630D	BnaA01g28630D	j	CUFF.1285	CUFF.1285.1	98	2.187197	1.662705	2.711689	11.960003	1945	CUFF.1285.1	1887
BnaA01g28630D	BnaA01g28630D	j	CUFF.1285	CUFF.1285.2	100	2.241776	0.864961	3.618592	12.258451	522	CUFF.1285.1	1887
BnaA01g28640D	BnaA01g28640D	j	CUFF.1286	CUFF.1286.1	100	1.369718	0.880506	1.858930	7.371781	1907	CUFF.1286.2	2210
BnaA01g28640D	BnaA01g28640D	j	CUFF.1286	CUFF.1286.2	61	0.829106	0.414708	1.243504	4.462221	1931	CUFF.1286.2	2210
BnaA01g28690D	BnaA01g28690D	=	CUFF.1287	CUFF.1287.1	100	0.939478	0.507808	1.371148	4.992532	1226	CUFF.1287.1	1409
BnaA01g28700D	BnaA01g28700D	e	CUFF.1288	CUFF.1288.1	100	5.824109	4.134249	7.513969	31.738294	640	CUFF.1288.1	534
BnaA01g28710D	BnaA01g28710D	j	CUFF.1289	CUFF.1289.1	100	152.995525	145.160187	160.830862	812.075402	1651	CUFF.1289.1	1535
BnaA01g28760D	BnaA01g28760D	=	CUFF.1290	CUFF.1290.1	100	1.682820	0.841410	2.524231	9.193167	702	CUFF.1290.1	784
BnaA01g28790D	BnaA01g28790D	j	CUFF.1297	CUFF.1297.1	52	1.938844	1.290857	2.586831	10.229751	1352	CUFF.1297.1	1790
BnaA01g28790D	BnaA01g28790D	j	CUFF.1297	CUFF.1297.2	100	3.753674	2.523810	4.983537	19.805176	816	CUFF.1297.1	1790
BnaA01g28800D	BnaA01g28800D	j	CUFF.1298	CUFF.1298.1	100	0.826825	0.597234	1.056416	4.362504	3481	CUFF.1298.1	2698
BnaA01g28820D	BnaA01g28820D	=	CUFF.1299	CUFF.1299.1	100	8.351179	5.921686	10.780672	44.258532	598	CUFF.1299.1	754
BnaA01g28820D	BnaA01g28820D	j	CUFF.1299	CUFF.1299.2	37	3.055616	1.326538	4.784693	16.193768	586	CUFF.1299.1	754
BnaA01g28830D	BnaA01g28830D	e	CUFF.1300	CUFF.1300.1	100	1.674296	0.882367	2.466224	9.225468	792	CUFF.1300.1	810
BnaA01g28840D	BnaA01g28840D	o	CUFF.1301	CUFF.1301.1	100	3.638993	1.596953	5.681033	19.136581	421	CUFF.1301.1	1265
BnaA01g28850D	BnaA01g28850D	j	CUFF.1302	CUFF.1302.1	81	3.526325	2.788011	4.264639	19.106886	1718	CUFF.1302.1	2131
BnaA01g28850D	BnaA01g28850D	c	CUFF.1302	CUFF.1302.2	100	4.359539	2.989473	5.729604	23.621534	817	CUFF.1302.1	2131
BnaA01g28880D	BnaA01g28880D	c	CUFF.1303	CUFF.1303.1	100	1.376383	0.659093	2.093673	7.540199	770	CUFF.1303.1	1559
BnaA01g28900D	BnaA01g28900D	j	CUFF.1305	CUFF.1305.1	100	13.634207	11.346856	15.921557	72.813049	877	CUFF.1305.1	917
BnaA01g28900D	BnaA01g28900D	=	CUFF.1305	CUFF.1305.2	75	10.262330	7.880337	12.644323	54.805650	707	CUFF.1305.1	917
BnaA01g28910D	BnaA01g28910D	=	CUFF.1306	CUFF.1306.1	100	2.804408	2.181620	3.427197	14.976854	1884	CUFF.1306.1	957
-	-	u	CUFF.1307	CUFF.1307.1	100	16.324081	10.582773	22.065390	89.510273	320	CUFF.1307.1	-
BnaA01g28970D	BnaA01g28970D	c	CUFF.1309	CUFF.1309.1	100	1.214355	0.482071	1.946639	6.581371	680	CUFF.1309.1	1019
BnaA01g34330D	BnaA01g34330D	c	CUFF.1313	CUFF.1313.1	100	1.407241	0.591688	2.222793	7.216625	654	CUFF.1313.1	1283
BnaA01g34370D	BnaA01g34370D	=	CUFF.1314	CUFF.1314.1	100	1.677494	1.054578	2.300410	9.173546	1097	CUFF.1314.1	1054
BnaA01g34380D	BnaA01g34380D	=	CUFF.1317	CUFF.1317.1	100	23.933513	21.857930	26.009095	127.041143	1343	CUFF.1317.1	1337
BnaA01g34400D	BnaA01g34400D	j	CUFF.1318	CUFF.1318.1	32	1.574253	0.813181	2.335324	8.228272	1002	CUFF.1318.1	892
BnaA01g34400D	BnaA01g34400D	=	CUFF.1318	CUFF.1318.2	100	4.968820	3.536435	6.401205	25.970932	805	CUFF.1318.1	892
BnaA01g34410D	BnaA01g34410D	=	CUFF.1324	CUFF.1324.1	100	3.495814	2.965190	4.026439	18.988290	3461	CUFF.1324.3	3437
BnaA01g34410D	BnaA01g34410D	j	CUFF.1324	CUFF.1324.2	17	0.583371	0.322134	0.844609	3.168711	3461	CUFF.1324.3	3437
BnaA01g34410D	BnaA01g34410D	j	CUFF.1324	CUFF.1324.3	18	0.619839	0.357865	0.881813	3.366793	3554	CUFF.1324.3	3437
BnaA01g33500D	BnaA01g33500D	=	CUFF.1326	CUFF.1326.1	100	86.216307	81.393481	91.039133	457.451186	1857	CUFF.1326.1	1876
BnaA01g34430D	BnaA01g34430D	j	CUFF.1328	CUFF.1328.1	100	1.436360	0.794729	2.077991	7.565574	952	CUFF.1328.1	1356
BnaA01g34480D	BnaA01g34480D	=	CUFF.1332	CUFF.1332.1	100	1.729012	0.935525	2.522499	9.340318	831	CUFF.1332.1	423
BnaA01g34440D	BnaA01g34440D	j	CUFF.1337	CUFF.1337.1	46	0.983678	0.250483	1.716872	5.260579	803	CUFF.1337.2	1002
BnaA01g34440D	BnaA01g34440D	=	CUFF.1337	CUFF.1337.2	100	2.150455	1.404550	2.896360	11.500352	1172	CUFF.1337.2	1002
BnaA01g34450D	BnaA01g34450D	j	CUFF.1340	CUFF.1340.1	18	7.095381	5.361471	8.829292	37.684453	1085	CUFF.1340.1	1191
BnaA01g34450D	BnaA01g34450D	j	CUFF.1340	CUFF.1340.2	100	39.472332	35.839643	43.105021	209.642468	1085	CUFF.1340.1	1191
BnaA01g29130D	BnaA01g29130D	=	CUFF.1308	CUFF.1308.1	100	59.324769	54.781146	63.868392	315.436895	1079	CUFF.1308.1	1156
BnaA01g29130D	BnaA01g29130D	j	CUFF.1308	CUFF.1308.2	26	15.169431	12.345876	17.992986	80.657682	752	CUFF.1308.1	1156
BnaA01g29140D	BnaA01g29140D	j	CUFF.1310	CUFF.1310.1	60	2.425291	1.833372	3.017210	12.741894	2700	CUFF.1310.3	3152
BnaA01g29140D	BnaA01g29140D	=	CUFF.1310	CUFF.1310.2	100	4.057131	3.449351	4.664910	21.315184	3273	CUFF.1310.3	3152
BnaA01g29140D	BnaA01g29140D	j	CUFF.1310	CUFF.1310.3	34	1.378024	1.000020	1.756029	7.239806	3458	CUFF.1310.3	3152
BnaA01g29170D	BnaA01g29170D	j	CUFF.1311	CUFF.1311.1	100	2.078353	1.607028	2.549678	11.011523	2131	CUFF.1311.1	2403
BnaA01g29180D	BnaA01g29180D	e	CUFF.1312	CUFF.1312.1	100	3.806097	3.210429	4.401766	20.154960	2344	CUFF.1312.1	2043
BnaA01g29230D	BnaA01g29230D	e	CUFF.1315	CUFF.1315.1	100	10.271342	8.881630	11.661054	54.593668	1423	CUFF.1316.2	2508
BnaA01g29230D	BnaA01g29230D	j	CUFF.1316	CUFF.1316.1	100	13.320237	11.725847	14.914626	70.798982	1713	CUFF.1316.2	2508
BnaA01g29230D	BnaA01g29230D	j	CUFF.1316	CUFF.1316.2	24	3.222501	2.281399	4.163603	17.128058	1714	CUFF.1316.2	2508
BnaA01g29290D	BnaA01g29290D	j	CUFF.1319	CUFF.1319.1	100	1.959551	1.495465	2.423638	10.572254	2487	CUFF.1319.1	2145
BnaA01g29290D	BnaA01g29290D	e	CUFF.1320	CUFF.1320.1	100	1.560871	0.931457	2.190284	8.421275	1438	CUFF.1319.1	2145
BnaA01g29300D	BnaA01g29300D	=	CUFF.1321	CUFF.1321.1	100	6.668876	4.920793	8.416959	36.461161	677	CUFF.1321.1	493
-	-	u	CUFF.1322	CUFF.1322.1	100	8.706911	7.358377	10.055445	45.796804	1189	CUFF.1322.1	-
BnaA01g29370D	BnaA01g29370D	j	CUFF.1323	CUFF.1323.1	100	1.632278	1.216545	2.048010	8.657863	2636	CUFF.1323.1	1809
BnaA01g29370D	BnaA01g29370D	=	CUFF.1323	CUFF.1323.2	91	1.493218	1.004489	1.981947	7.920268	1970	CUFF.1323.1	1809
BnaA01g29380D	BnaA01g29380D	=	CUFF.1325	CUFF.1325.1	100	1.121402	0.697552	1.545252	6.033368	1458	CUFF.1325.1	1119
BnaA01g29390D	BnaA01g29390D	e	CUFF.1327	CUFF.1327.1	100	15.458701	14.257440	16.659962	80.555779	2369	CUFF.1327.1	1662
BnaA01g29400D	BnaA01g29400D	=	CUFF.1329	CUFF.1329.1	100	15.863598	10.808869	20.918328	87.468382	360	CUFF.1330.1	612
BnaA01g29400D	BnaA01g29400D	e	CUFF.1330	CUFF.1330.1	100	1.626760	0.929678	2.323842	8.969596	962	CUFF.1330.1	612
BnaA01g29420D	BnaA01g29420D	j	CUFF.1331	CUFF.1331.1	100	1.704718	0.986320	2.423116	9.412312	904	CUFF.1331.1	1389
BnaA01g29430D	BnaA01g29430D	c	CUFF.1333	CUFF.1333.1	100	9.545225	3.213639	15.876812	53.195814	259	CUFF.1333.1	1205
BnaA01g29430D	BnaA01g29430D	c	CUFF.1334	CUFF.1334.1	100	3.467112	2.316231	4.617993	18.535719	851	CUFF.1334.1	1205
BnaA01g29430D	BnaA01g29430D	j	CUFF.1334	CUFF.1334.2	37	1.291531	0.453031	2.130032	6.904728	785	CUFF.1334.1	1205
BnaA01g29440D	BnaA01g29440D	e	CUFF.1335	CUFF.1335.1	100	2.848056	1.710860	3.985251	15.289601	861	CUFF.1336.1	1162
BnaA01g29440D	BnaA01g29440D	=	CUFF.1336	CUFF.1336.1	100	12.515888	10.699672	14.332105	67.190734	1107	CUFF.1336.1	1162
BnaA01g29450D	BnaA01g29450D	j	CUFF.1338	CUFF.1338.1	100	2.011973	1.248187	2.775758	10.722899	950	CUFF.1338.1	627
BnaA01g29460D	BnaA01g29460D	c	CUFF.1341	CUFF.1341.1	100	1.015218	0.667539	1.362898	5.375814	1971	CUFF.1341.1	2554
BnaA01g29460D	BnaA01g29460D	p	CUFF.1342	CUFF.1342.1	100	0.517933	0.217770	0.818096	2.803753	1370	CUFF.1342.1	2554
BnaA01g29470D	BnaA01g29470D	j	CUFF.1344	CUFF.1344.1	100	1.421536	0.985394	1.857677	7.725911	1926	CUFF.1344.1	1798
BnaA01g29470D	BnaA01g29470D	e	CUFF.1345	CUFF.1345.1	100	0.541186	0.197449	0.884923	2.941292	1493	CUFF.1344.1	1798
-	-	u	CUFF.1346	CUFF.1346.1	100	3.250381	1.756900	4.743863	17.370997	522	CUFF.1346.1	-
BnaA01g29490D	BnaA01g29490D	j	CUFF.1349	CUFF.1349.1	100	35.213628	32.500229	37.927027	186.689378	1575	CUFF.1349.1	1571
BnaA01g29500D	BnaA01g29500D	=	CUFF.1350	CUFF.1350.1	100	6.749220	5.506588	7.991853	36.122754	1092	CUFF.1350.1	1198
BnaA01g29510D	BnaA01g29510D	j	CUFF.1352	CUFF.1352.1	51	1.199043	0.322199	2.075887	6.224827	764	CUFF.1352.2	2920
BnaA01g29510D	BnaA01g29510D	c	CUFF.1352	CUFF.1352.2	100	2.340031	1.379598	3.300463	12.148258	897	CUFF.1352.2	2920
BnaA01g29510D	BnaA01g29510D	j	CUFF.1353	CUFF.1353.1	100	1.581432	1.100154	2.062710	8.297587	1944	CUFF.1353.1	2920
BnaA01g29510D	BnaA01g29510D	j	CUFF.1353	CUFF.1353.2	43	0.676198	0.253551	1.098844	3.547930	1548	CUFF.1353.1	2920
BnaA01g29520D	BnaA01g29520D	=	CUFF.1354	CUFF.1354.1	100	14.598118	12.599189	16.597048	78.440022	1041	CUFF.1354.1	1253
BnaA01g29560D	BnaA01g29560D	j	CUFF.1355	CUFF.1355.1	100	3.855230	2.925406	4.785054	20.736951	1154	CUFF.1355.1	1159
BnaA01g29590D	BnaA01g29590D	c	CUFF.1356	CUFF.1356.1	100	2.749642	2.165280	3.334004	14.790088	2334	CUFF.1356.2	3471
BnaA01g29590D	BnaA01g29590D	j	CUFF.1356	CUFF.1356.2	73	1.997395	1.621729	2.373061	10.743815	3749	CUFF.1356.2	3471
BnaA01g29570D	BnaA01g29570D	=	CUFF.1357	CUFF.1357.1	100	3.324652	2.608828	4.040477	17.722581	1524	CUFF.1357.1	1101
BnaA01g29600D	BnaA01g29600D	c	CUFF.1359	CUFF.1359.1	100	5.197502	2.388687	8.006317	27.928037	363	CUFF.1359.1	604
BnaA01g29610D	BnaA01g29610D	j	CUFF.1361	CUFF.1361.1	99	2.579462	2.010478	3.148446	13.872925	2370	CUFF.1361.1	2028
BnaA01g29610D	BnaA01g29610D	j	CUFF.1361	CUFF.1361.2	27	0.706464	0.356849	1.056080	3.799524	2215	CUFF.1361.1	2028
BnaA01g29610D	BnaA01g29610D	=	CUFF.1361	CUFF.1361.3	100	2.601333	1.905319	3.297347	13.990552	1808	CUFF.1361.1	2028
BnaA01g34010D	BnaA01g34010D	=	CUFF.1358	CUFF.1358.1	100	7.792161	6.279532	9.304789	41.843335	1174	CUFF.1358.2	1337
BnaA01g34010D	BnaA01g34010D	j	CUFF.1358	CUFF.1358.2	62	4.812293	3.557744	6.066841	25.841660	1179	CUFF.1358.2	1337
BnaA01g34020D	BnaA01g34020D	e	CUFF.1360	CUFF.1360.1	100	1.376603	1.073100	1.680105	7.189869	3203	CUFF.1360.1	3054
BnaA01g34060D	BnaA01g34060D	=	CUFF.1362	CUFF.1362.1	100	11.248819	9.793092	12.704546	62.126393	1418	CUFF.1362.1	1684
BnaA01g34070D	BnaA01g34070D	c	CUFF.1363	CUFF.1363.1	100	3.230215	2.257059	4.203371	17.010492	941	CUFF.1363.1	1282
BnaA01g34090D	BnaA01g34090D	j	CUFF.1364	CUFF.1364.1	21	2.664785	1.756927	3.572642	14.083502	1294	CUFF.1364.1	1268
BnaA01g34090D	BnaA01g34090D	=	CUFF.1364	CUFF.1364.2	100	12.590150	10.763785	14.416514	66.539484	1163	CUFF.1364.1	1268
BnaA01g29690D	BnaA01g29690D	=	CUFF.1365	CUFF.1365.1	100	15.904751	14.634672	17.174830	85.107455	2921	CUFF.1365.1	3036
BnaA01g29710D	BnaA01g29710D	o	CUFF.1366	CUFF.1366.1	100	2.742684	1.964032	3.521337	15.090853	1182	CUFF.1366.1	1826
BnaA01g29750D	BnaA01g29750D	=	CUFF.1367	CUFF.1367.1	100	0.626929	0.331197	0.922662	3.322941	1641	CUFF.1367.1	1556
BnaA01g29770D	BnaA01g29770D	=	CUFF.1368	CUFF.1368.1	100	129.145073	121.156201	137.133945	687.105117	964	CUFF.1368.1	1561
BnaA01g29780D	BnaA01g29780D	=	CUFF.1369	CUFF.1369.1	100	4.365767	1.944075	6.787459	24.581235	375	CUFF.1369.1	309
-	-	u	CUFF.1370	CUFF.1370.1	100	0.914149	0.662369	1.165929	4.801055	3072	CUFF.1370.1	-
BnaA01g29800D	BnaA01g29800D	c	CUFF.1371	CUFF.1371.1	100	0.544147	0.260570	0.827724	2.978017	1585	CUFF.1371.1	2235
BnaA01g29820D	BnaA01g29820D	c	CUFF.1372	CUFF.1372.1	100	7.513681	5.619076	9.408287	39.713033	672	CUFF.1372.1	1379
BnaA01g29820D	BnaA01g29820D	j	CUFF.1373	CUFF.1373.1	24	4.085846	1.313689	6.858003	21.934084	384	CUFF.1373.1	1379
BnaA01g29820D	BnaA01g29820D	c	CUFF.1373	CUFF.1373.2	100	17.073933	11.915945	22.231921	91.658153	383	CUFF.1373.1	1379
BnaA01g29820D	BnaA01g29820D	j	CUFF.1373	CUFF.1373.3	52	8.824124	5.073849	12.574398	47.370624	375	CUFF.1373.1	1379
BnaA01g29850D	BnaA01g29850D	j	CUFF.1374	CUFF.1374.1	100	2.527228	1.774427	3.280030	14.025371	1379	CUFF.1374.1	1542
BnaA01g29850D	BnaA01g29850D	e	CUFF.1375	CUFF.1375.1	100	2.156242	1.170135	3.142348	11.966505	917	CUFF.1374.1	1542
BnaA01g29870D	BnaA01g29870D	j	CUFF.1376	CUFF.1376.1	100	1.371709	0.911311	1.832107	7.273936	1798	CUFF.1376.1	1843
BnaA01g29870D	BnaA01g29870D	j	CUFF.1376	CUFF.1376.2	50	0.687036	0.206447	1.167626	3.643234	1213	CUFF.1376.1	1843
BnaA01g29880D	BnaA01g29880D	=	CUFF.1377	CUFF.1377.1	100	116.249252	110.581954	121.916549	610.680976	946	CUFF.1377.1	480
-	-	u	CUFF.1378	CUFF.1378.1	100	3.050584	1.954782	4.146386	17.028161	734	CUFF.1378.1	-
-	-	u	CUFF.1379	CUFF.1379.1	17	1.633339	1.103100	2.163578	8.810501	1897	CUFF.1379.1	-
-	-	u	CUFF.1379	CUFF.1379.2	69	6.752980	4.972225	8.533735	36.426689	719	CUFF.1379.1	-
-	-	u	CUFF.1379	CUFF.1379.3	100	9.815537	8.168684	11.462389	52.946628	1079	CUFF.1379.1	-
BnaA01g29890D	BnaA01g29890D	=	CUFF.1380	CUFF.1380.1	100	2.270466	1.579027	2.961906	12.483114	1217	CUFF.1380.1	1342
BnaA01g29900D	BnaA01g29900D	j	CUFF.1381	CUFF.1381.1	100	3.743502	3.117880	4.369124	19.859123	2967	CUFF.1381.2	2706
BnaA01g29900D	BnaA01g29900D	j	CUFF.1381	CUFF.1381.2	64	2.394333	1.885128	2.903539	12.701839	3137	CUFF.1381.2	2706
BnaA01g29910D	BnaA01g29910D	j	CUFF.1382	CUFF.1382.1	31	2.814876	2.138487	3.491265	15.060872	2083	CUFF.1382.1	2006
BnaA01g29910D	BnaA01g29910D	=	CUFF.1382	CUFF.1382.2	100	9.200062	8.063262	10.336862	49.224531	2064	CUFF.1382.1	2006
BnaA01g29920D	BnaA01g29920D	j	CUFF.1383	CUFF.1383.1	100	5.117081	4.312147	5.922016	27.664552	1938	CUFF.1383.1	2005
BnaA01g29940D	BnaA01g29940D	=	CUFF.1384	CUFF.1384.1	100	20.887681	17.379765	24.395596	110.435998	684	CUFF.1384.1	969
BnaA01g29940D	BnaA01g29940D	j	CUFF.1384	CUFF.1384.2	48	9.996390	6.709607	13.283174	52.852271	550	CUFF.1384.1	969
BnaA01g29950D	BnaA01g29950D	c	CUFF.1385	CUFF.1385.1	100	1.712353	0.772017	2.652689	9.496552	661	CUFF.1385.2	1843
BnaA01g29950D	BnaA01g29950D	j	CUFF.1385	CUFF.1385.2	92	1.577667	0.981870	2.173464	8.749599	1151	CUFF.1385.2	1843
BnaA01g29970D	BnaA01g29970D	j	CUFF.1386	CUFF.1386.1	100	0.796462	0.364756	1.228167	4.383503	1158	CUFF.1386.1	1089
BnaA01g29980D	BnaA01g29980D	=	CUFF.1387	CUFF.1387.1	100	2.489424	1.849771	3.129077	13.175083	1486	CUFF.1387.1	1185
BnaA01g29990D	BnaA01g29990D	=	CUFF.1388	CUFF.1388.1	100	1.762023	1.229923	2.294123	8.886002	1472	CUFF.1388.1	1320
BnaA01g30020D	BnaA01g30020D	j	CUFF.1389	CUFF.1389.1	58	1.537153	0.627929	2.446377	8.136537	796	CUFF.1389.2	1071
BnaA01g30020D	BnaA01g30020D	j	CUFF.1389	CUFF.1389.2	100	2.642315	1.543969	3.740661	13.986442	828	CUFF.1389.2	1071
BnaA01g30040D	BnaA01g30040D	j	CUFF.1390	CUFF.1390.1	100	0.820654	0.572101	1.069207	4.469077	2963	CUFF.1390.1	3402
BnaA01g30080D	BnaA01g30080D	j	CUFF.1391	CUFF.1391.1	100	3.251941	2.476549	4.027334	17.661006	1492	CUFF.1391.1	1457
BnaA01g30080D	BnaA01g30080D	j	CUFF.1391	CUFF.1391.2	14	0.469211	0.087434	0.850988	2.548244	1492	CUFF.1391.1	1457
BnaA01g30090D	BnaA01g30090D	j	CUFF.1392	CUFF.1392.1	100	5.638595	4.832861	6.444329	30.495565	2511	CUFF.1392.1	2316
BnaA01g30090D	BnaA01g30090D	j	CUFF.1392	CUFF.1392.2	71	3.987745	3.218279	4.757211	21.567170	2135	CUFF.1392.1	2316
BnaA01g30100D	BnaA01g30100D	=	CUFF.1393	CUFF.1393.1	100	1.614263	1.136999	2.091527	8.300860	1686	CUFF.1393.1	1764
BnaA01g30110D	BnaA01g30110D	c	CUFF.1394	CUFF.1394.1	100	1.029934	0.606679	1.453190	5.676241	1424	CUFF.1394.1	1824
BnaA01g30140D	BnaA01g30140D	c	CUFF.1395	CUFF.1395.1	100	0.659473	0.293663	1.025283	3.584897	1201	CUFF.1395.1	2012
BnaA01g30150D	BnaA01g30150D	c	CUFF.1396	CUFF.1396.1	100	1.696715	0.624835	2.768594	8.962148	539	CUFF.1396.1	5097
BnaA01g30150D	BnaA01g30150D	j	CUFF.1397	CUFF.1397.1	100	1.004372	0.720615	1.288129	5.477443	2793	CUFF.1397.1	5097
BnaA01g30150D	BnaA01g30150D	j	CUFF.1398	CUFF.1398.1	100	1.178416	0.622538	1.734294	6.450861	984	CUFF.1398.1	5097
-	-	u	CUFF.1399	CUFF.1399.1	100	134.012749	101.739757	166.285740	730.935964	221	CUFF.1399.1	-
BnaA01g30160D	BnaA01g30160D	o	CUFF.1400	CUFF.1400.1	100	3.255272	2.248364	4.262180	17.754993	925	CUFF.1400.1	444
BnaA01g30180D	BnaA01g30180D	=	CUFF.1401	CUFF.1401.1	100	3.557454	2.877955	4.236954	19.278976	1859	CUFF.1401.1	1839
BnaA01g30210D	BnaA01g30210D	=	CUFF.1402	CUFF.1402.1	100	8.556019	7.124815	9.987224	45.319774	1174	CUFF.1403.1	1253
BnaA01g30210D	BnaA01g30210D	e	CUFF.1403	CUFF.1403.1	100	1.033076	0.545430	1.520721	5.472027	1447	CUFF.1403.1	1253
BnaA01g33530D	BnaA01g33530D	=	CUFF.1430	CUFF.1430.1	100	3.243686	2.470103	4.017269	17.369312	1423	CUFF.1430.1	1585
BnaA01g33530D	BnaA01g33530D	e	CUFF.1431	CUFF.1431.1	100	1.030590	0.259729	1.801451	5.518612	751	CUFF.1430.1	1585
BnaA01g33540D	BnaA01g33540D	=	CUFF.1432	CUFF.1432.1	100	4.109851	3.461198	4.758504	22.171351	2337	CUFF.1432.1	1141
BnaA01g33560D	BnaA01g33560D	e	CUFF.1433	CUFF.1433.1	100	0.722532	0.289773	1.155291	3.849830	1576	CUFF.1433.1	1515
BnaA01g33560D	BnaA01g33560D	=	CUFF.1434	CUFF.1434.1	100	4.164274	3.227097	5.101450	22.188292	1361	CUFF.1433.1	1515
BnaA01g33580D	BnaA01g33580D	=	CUFF.1435	CUFF.1435.1	100	18.846485	15.379045	22.313926	103.096740	568	CUFF.1435.1	567
BnaA01g33590D	BnaA01g33590D	=	CUFF.1436	CUFF.1436.1	100	12.088546	10.910226	13.266865	64.103187	1940	CUFF.1436.1	2128
BnaA01g33600D	BnaA01g33600D	c	CUFF.1437	CUFF.1437.1	100	5.035855	4.097864	5.973846	27.410237	1560	CUFF.1437.2	1908
BnaA01g33600D	BnaA01g33600D	j	CUFF.1437	CUFF.1437.2	89	4.491372	3.676084	5.306660	24.446609	1873	CUFF.1437.2	1908
BnaA01g33610D	BnaA01g33610D	=	CUFF.1438	CUFF.1438.1	100	3.362806	2.103177	4.622436	18.303807	775	CUFF.1438.1	294
-	-	u	CUFF.1439	CUFF.1439.1	100	5.770475	4.098041	7.442908	30.506815	648	CUFF.1439.1	-
BnaA01g33620D	BnaA01g33620D	j	CUFF.1440	CUFF.1440.1	100	2.525719	2.054010	2.997427	13.699151	2628	CUFF.1440.1	2867
BnaA01g33640D	BnaA01g33640D	j	CUFF.1441	CUFF.1441.1	100	12.788298	11.694074	13.882521	68.385826	3212	CUFF.1441.1	3329
BnaA01g33640D	BnaA01g33640D	j	CUFF.1441	CUFF.1441.2	18	2.330530	1.840246	2.820814	12.462582	3079	CUFF.1441.1	3329
BnaA01g33650D	BnaA01g33650D	=	CUFF.1442	CUFF.1442.1	100	57.665516	50.783376	64.547657	307.902802	476	CUFF.1442.1	441
BnaA01g33660D	BnaA01g33660D	e	CUFF.1443	CUFF.1443.1	100	35.602318	31.660360	39.544275	191.875028	832	CUFF.1444.1	1359
BnaA01g33660D	BnaA01g33660D	j	CUFF.1444	CUFF.1444.1	100	145.794389	137.382006	154.206772	785.743863	1095	CUFF.1444.1	1359
BnaA01g33700D	BnaA01g33700D	j	CUFF.1445	CUFF.1445.1	100	7.953463	6.281179	9.625746	41.805022	856	CUFF.1445.1	2620
BnaA01g33700D	BnaA01g33700D	e	CUFF.1446	CUFF.1446.1	100	1.637745	0.627122	2.648368	8.608320	665	CUFF.1445.1	2620
BnaA01g33700D	BnaA01g33700D	j	CUFF.1447	CUFF.1447.1	68	8.764745	7.651617	9.877872	46.837924	1992	CUFF.1447.1	2620
BnaA01g33700D	BnaA01g33700D	c	CUFF.1447	CUFF.1447.2	100	12.854378	10.721937	14.986819	68.692519	952	CUFF.1447.1	2620
BnaA01g33800D	BnaA01g33800D	e	CUFF.1450	CUFF.1450.1	100	4.990272	3.049478	6.931065	24.945558	512	CUFF.1450.1	912
BnaA01g33840D	BnaA01g33840D	j	CUFF.1452	CUFF.1452.1	100	6.599184	5.326459	7.871908	35.609553	1495	CUFF.1452.3	2019
BnaA01g33840D	BnaA01g33840D	j	CUFF.1452	CUFF.1452.2	35	2.298718	1.605884	2.991552	12.404008	1887	CUFF.1452.3	2019
BnaA01g33840D	BnaA01g33840D	j	CUFF.1452	CUFF.1452.3	99	6.539389	5.413955	7.664822	35.286897	2003	CUFF.1452.3	2019
BnaA01g33850D	BnaA01g33850D	j	CUFF.1453	CUFF.1453.1	100	5.621512	4.746963	6.496061	29.945885	1681	CUFF.1453.1	1672
BnaA01g33860D	BnaA01g33860D	c	CUFF.1455	CUFF.1455.1	100	7.366282	6.475759	8.256805	39.761949	2338	CUFF.1455.1	2367
BnaA01g33870D	BnaA01g33870D	=	CUFF.1456	CUFF.1456.1	100	14.578561	12.053881	17.103240	76.746182	724	CUFF.1456.1	890
BnaA01g33890D	BnaA01g33890D	=	CUFF.1457	CUFF.1457.1	100	6.913751	5.710229	8.117273	36.577493	1252	CUFF.1457.1	1160
BnaA01g33900D	BnaA01g33900D	j	CUFF.1458	CUFF.1458.1	100	2.306179	1.507879	3.104479	12.207353	958	CUFF.1458.1	2110
BnaA01g33900D	BnaA01g33900D	c	CUFF.1461	CUFF.1461.1	100	3.164968	2.493688	3.836248	17.024915	1643	CUFF.1461.1	2110
BnaA01g33940D	BnaA01g33940D	c	CUFF.1462	CUFF.1462.1	100	14.677538	8.958967	20.396109	78.697506	317	CUFF.1462.1	812
BnaA01g33940D	BnaA01g33940D	c	CUFF.1463	CUFF.1463.1	100	21.389682	16.132490	26.646874	114.686444	392	CUFF.1463.1	812
BnaA01g33950D	BnaA01g33950D	o	CUFF.1466	CUFF.1466.1	100	3.582695	1.326182	5.839207	20.406090	380	CUFF.1466.1	267
BnaA01g30910D	BnaA01g30910D	j	CUFF.1448	CUFF.1448.1	100	8.203254	6.934256	9.472252	35.525201	1685	CUFF.1448.1	1405
BnaA01g30910D	BnaA01g30910D	j	CUFF.1448	CUFF.1448.2	49	4.000552	3.073729	4.927375	17.324882	1680	CUFF.1448.1	1405
BnaA01g30910D	BnaA01g30910D	e	CUFF.1449	CUFF.1449.1	100	4.409498	2.940111	5.878886	19.095875	872	CUFF.1448.1	1405
BnaA01g30930D	BnaA01g30930D	j	CUFF.1451	CUFF.1451.1	63	20.429732	19.076489	21.782975	88.552697	3872	CUFF.1451.1	3750
BnaA01g31090D	BnaA01g31090D	j	CUFF.1451	CUFF.1451.2	100	32.618851	30.723891	34.513812	141.386450	3891	CUFF.1451.2	3806
BnaA01g30950D	BnaA01g30950D	c	CUFF.1454	CUFF.1454.1	100	4.549528	2.840811	6.258246	19.797489	550	CUFF.1454.1	855
BnaA01g30960D	BnaA01g30960D	=	CUFF.1459	CUFF.1459.1	100	39.032071	34.979626	43.084517	160.789636	801	CUFF.1459.1	1076
BnaA01g31130D	BnaA01g31130D	=	CUFF.1460	CUFF.1460.1	100	47.881721	43.909215	51.854227	197.245091	1042	CUFF.1460.1	1037
BnaA01g30990D	BnaA01g30990D	j	CUFF.1464	CUFF.1464.1	100	4.108722	3.092477	5.124967	16.149410	1167	CUFF.1464.1	1050
BnaA01g30990D	BnaA01g30990D	e	CUFF.1465	CUFF.1465.1	100	5.786765	2.775809	8.797722	22.744990	421	CUFF.1464.1	1050
BnaA01g31000D	BnaA01g31000D	j	CUFF.1467	CUFF.1467.1	68	19.918871	18.671508	21.166235	83.297764	4749	CUFF.1467.1	2421
BnaA01g31170D	BnaA01g31170D	j	CUFF.1467	CUFF.1467.2	100	29.275651	27.648973	30.902329	122.426427	5151	CUFF.1467.2	5581
BnaA01g31020D	BnaA01g31020D	=	CUFF.1468	CUFF.1468.1	100	10.265285	8.475843	12.054727	41.969421	865	CUFF.1468.1	1026
BnaA01g31040D	BnaA01g31040D	o	CUFF.1469	CUFF.1469.1	100	4.561002	1.917719	7.204285	16.580386	356	CUFF.1469.1	2964
BnaA01g31070D	BnaA01g31070D	j	CUFF.1470	CUFF.1470.1	100	7.887240	6.805260	8.969220	27.217530	1599	CUFF.1470.1	1179
BnaA01g31100D	BnaA01g31100D	=	CUFF.1472	CUFF.1472.1	100	3.792530	2.644930	4.940130	17.362769	813	CUFF.1472.1	600
BnaA01g31120D	BnaA01g31120D	c	CUFF.1473	CUFF.1473.1	100	4.669003	2.964353	6.373652	15.599271	556	CUFF.1473.1	1571
BnaA01g31160D	BnaA01g31160D	j	CUFF.1477	CUFF.1477.1	100	6.828739	5.518623	8.138854	30.445404	1233	CUFF.1477.1	1053
BnaA01g31160D	BnaA01g31160D	x	CUFF.1478	CUFF.1478.1	100	1.803622	1.242598	2.364646	8.041311	1960	CUFF.1478.1	1053
BnaA01g31180D	BnaA01g31180D	j	CUFF.1479	CUFF.1479.1	100	9.788730	8.259564	11.317896	41.466922	1137	CUFF.1479.1	841
BnaA01g31220D	BnaA01g31220D	x	CUFF.1480	CUFF.1480.1	100	1.916095	0.847575	2.984614	8.407885	676	CUFF.1480.1	2103
BnaA01g31280D	BnaA01g31280D	x	CUFF.1480	CUFF.1480.2	100	1.916095	0.824594	3.007596	8.407885	676	CUFF.1480.1	2454
BnaA01g31250D	BnaA01g31250D	e	CUFF.1481	CUFF.1481.1	100	5.082957	1.711305	8.454609	18.254321	318	CUFF.1481.1	1188
-	-	u	CUFF.1857	CUFF.1857.1	31	1.014992	0.311164	1.718819	5.423495	948	CUFF.1857.2	-
-	-	u	CUFF.1857	CUFF.1857.2	100	3.236545	2.181261	4.291829	17.294114	971	CUFF.1857.2	-
BnaA01g31570D	BnaA01g31570D	j	CUFF.1859	CUFF.1859.1	56	3.123687	2.518321	3.729054	16.881219	2209	CUFF.1859.1	2251
BnaA01g31570D	BnaA01g31570D	c	CUFF.1859	CUFF.1859.2	100	5.558979	3.956013	7.161945	30.042168	756	CUFF.1859.1	2251
BnaA01g31570D	BnaA01g31570D	c	CUFF.1859	CUFF.1859.3	96	5.340750	3.111916	7.569584	28.862802	511	CUFF.1859.1	2251
BnaA01g31580D	BnaA01g31580D	=	CUFF.1862	CUFF.1862.1	100	2.188474	1.742645	2.634304	11.503791	2968	CUFF.1862.1	2679
BnaA01g31580D	BnaA01g31580D	j	CUFF.1862	CUFF.1862.2	55	1.198691	0.845946	1.551435	6.300959	2916	CUFF.1862.1	2679
BnaA01g31600D	BnaA01g31600D	j	CUFF.1863	CUFF.1863.1	100	9.263989	8.054164	10.473813	49.716994	1721	CUFF.1863.1	1823
BnaA01g31600D	BnaA01g31600D	c	CUFF.1863	CUFF.1863.2	47	4.314916	3.008793	5.621040	23.156837	903	CUFF.1863.1	1823
BnaA01g31610D	BnaA01g31610D	j	CUFF.1865	CUFF.1865.1	49	1.614611	1.008927	2.220294	8.717592	1425	CUFF.1865.1	2064
BnaA01g31610D	BnaA01g31610D	c	CUFF.1865	CUFF.1865.2	100	3.321267	2.267436	4.375099	17.932157	992	CUFF.1865.1	2064
BnaA01g31620D	BnaA01g31620D	=	CUFF.1866	CUFF.1866.1	100	26.563962	22.431358	30.696567	138.919017	542	CUFF.1866.1	504
BnaA01g31640D	BnaA01g31640D	j	CUFF.1868	CUFF.1868.1	100	4.588654	3.982128	5.195179	24.190939	2997	CUFF.1868.1	2771
BnaA01g31650D	BnaA01g31650D	=	CUFF.1872	CUFF.1872.1	100	9.517886	8.458882	10.576889	51.244206	1935	CUFF.1872.1	1711
BnaA01g31670D	BnaA01g31670D	j	CUFF.1881	CUFF.1881.1	45	3.541199	2.651261	4.431137	18.602026	1614	CUFF.1882.1	1435
BnaA01g31660D	BnaA01g31660D	=	CUFF.1881	CUFF.1881.2	94	7.340529	6.248220	8.432839	38.560023	1586	CUFF.1882.1	1717
BnaA01g31670D	BnaA01g31670D	=	CUFF.1881	CUFF.1881.3	100	7.833585	6.588699	9.078471	41.150060	1618	CUFF.1882.1	1435
BnaA01g31670D	BnaA01g31670D	e	CUFF.1882	CUFF.1882.1	100	3.287456	2.448493	4.126419	17.269104	1693	CUFF.1882.1	1435
BnaA01g31730D	BnaA01g31730D	j	CUFF.1885	CUFF.1885.1	57	1.180721	0.421329	1.940113	6.190958	868	CUFF.1885.2	1203
BnaA01g31730D	BnaA01g31730D	j	CUFF.1885	CUFF.1885.2	100	2.054951	1.133652	2.976251	10.774870	874	CUFF.1885.2	1203
BnaA01g31790D	BnaA01g31790D	j	CUFF.1890	CUFF.1890.1	100	4.652034	3.785919	5.518149	24.608543	1777	CUFF.1890.1	762
BnaA01g31790D	BnaA01g31790D	j	CUFF.1890	CUFF.1890.2	91	4.231967	3.089655	5.374279	22.386453	1135	CUFF.1890.1	762
BnaA01g31800D	BnaA01g31800D	c	CUFF.1891	CUFF.1891.1	100	1.750542	0.875271	2.625813	9.417816	684	CUFF.1891.1	1194
BnaA01g31810D	BnaA01g31810D	j	CUFF.1897	CUFF.1897.1	100	2.337290	1.931898	2.742682	12.663779	3691	CUFF.1897.1	3763
BnaA01g31810D	BnaA01g31810D	j	CUFF.1897	CUFF.1897.2	21	0.495278	0.269453	0.721103	2.683488	3584	CUFF.1897.1	3763
BnaA01g31820D	BnaA01g31820D	e	CUFF.1899	CUFF.1899.1	100	1.653614	0.555101	2.752127	8.851361	664	CUFF.1900.1	2336
BnaA01g31820D	BnaA01g31820D	j	CUFF.1900	CUFF.1900.1	100	3.010492	2.431872	3.589113	16.114374	2244	CUFF.1900.1	2336
BnaA01g31830D	BnaA01g31830D	=	CUFF.1903	CUFF.1903.1	100	19.192158	16.697608	21.686709	101.285073	983	CUFF.1903.2	1000
BnaA01g31830D	BnaA01g31830D	j	CUFF.1903	CUFF.1903.2	14	2.691342	1.757601	3.625083	14.203343	1168	CUFF.1903.2	1000
BnaA01g31840D	BnaA01g31840D	=	CUFF.1905	CUFF.1905.1	100	5.801491	4.795367	6.807616	31.066155	1455	CUFF.1905.1	1467
BnaA01g31850D	BnaA01g31850D	=	CUFF.1908	CUFF.1908.1	100	44.261689	40.504938	48.018440	231.088656	1057	CUFF.1908.1	1242
BnaA01g31860D	BnaA01g31860D	=	CUFF.1909	CUFF.1909.1	100	1.385690	0.816173	1.955207	7.467436	1084	CUFF.1909.1	2511
BnaA01g31880D	BnaA01g31880D	=	CUFF.1912	CUFF.1912.1	100	43.861498	40.158508	47.564488	234.256199	1076	CUFF.1912.1	1039
BnaA01g31890D	BnaA01g31890D	j	CUFF.1916	CUFF.1916.1	100	11.155012	9.394118	12.915905	60.057062	1314	CUFF.1916.2	2130
BnaA01g31890D	BnaA01g31890D	j	CUFF.1916	CUFF.1916.2	79	8.827883	7.265157	10.390610	47.528121	1367	CUFF.1916.2	2130
BnaA01g31930D	BnaA01g31930D	=	CUFF.1918	CUFF.1918.1	100	50.704763	37.040041	64.369486	268.857529	263	CUFF.1918.1	445
BnaA01g31940D	BnaA01g31940D	=	CUFF.1920	CUFF.1920.1	100	11.673646	8.042821	15.304472	64.801767	408	CUFF.1920.1	320
BnaA01g31960D	BnaA01g31960D	=	CUFF.1921	CUFF.1921.1	100	1.500505	1.037260	1.963751	7.985986	2332	CUFF.1921.1	1997
BnaA01g31960D	BnaA01g31960D	j	CUFF.1921	CUFF.1921.2	92	1.376257	0.903960	1.848555	7.324714	2181	CUFF.1921.1	1997
BnaA01g31990D	BnaA01g31990D	j	CUFF.1924	CUFF.1924.1	89	1.089701	0.606699	1.572702	5.878726	1394	CUFF.1924.2	1038
BnaA01g31990D	BnaA01g31990D	j	CUFF.1924	CUFF.1924.2	100	1.227317	0.726652	1.727982	6.621139	1441	CUFF.1924.2	1038
BnaA01g32000D	BnaA01g32000D	j	CUFF.1931	CUFF.1931.1	16	2.143025	1.466120	2.819931	11.492363	1890	CUFF.1931.1	2189
BnaA01g32000D	BnaA01g32000D	j	CUFF.1931	CUFF.1931.2	100	13.564502	12.074725	15.054278	72.742107	1818	CUFF.1931.1	2189
BnaA01g32020D	BnaA01g32020D	x	CUFF.1936	CUFF.1936.1	19	41.571510	33.005155	50.137866	219.238119	367	CUFF.1936.2	225
BnaA01g32020D	BnaA01g32020D	x	CUFF.1936	CUFF.1936.2	100	217.040922	197.054882	237.026961	1144.621470	369	CUFF.1936.2	225
BnaA01g32030D	BnaA01g32030D	=	CUFF.1945	CUFF.1945.1	100	59.838558	56.484917	63.192198	321.574435	2552	CUFF.1945.1	2717
BnaA01g32040D	BnaA01g32040D	j	CUFF.1946	CUFF.1946.1	100	2.140329	1.183145	3.097514	11.394882	694	CUFF.1946.1	1606
BnaA01g32040D	BnaA01g32040D	j	CUFF.1948	CUFF.1948.1	100	1.969974	1.144337	2.795612	10.143131	808	CUFF.1948.1	1606
BnaA01g32050D	BnaA01g32050D	=	CUFF.1957	CUFF.1957.1	100	76.732759	71.679996	81.785521	410.688891	1224	CUFF.1957.1	1304
BnaA01g32060D	BnaA01g32060D	j	CUFF.1958	CUFF.1958.1	100	29.093692	25.694091	32.493293	155.715189	811	CUFF.1958.1	879
BnaA01g32070D	BnaA01g32070D	=	CUFF.1959	CUFF.1959.1	100	16.985433	15.201575	18.769291	89.787221	1498	CUFF.1959.1	1412
BnaA01g32080D	BnaA01g32080D	j	CUFF.1961	CUFF.1961.1	100	11.342051	9.707537	12.976565	60.557975	1164	CUFF.1961.1	1331
BnaA01g32090D	BnaA01g32090D	=	CUFF.1964	CUFF.1964.1	100	68.666894	60.242730	77.091058	373.970700	461	CUFF.1965.1	488
BnaA01g32090D	BnaA01g32090D	e	CUFF.1965	CUFF.1965.1	100	5.607246	4.428412	6.786080	30.537943	1172	CUFF.1965.1	488
BnaA01g32100D	BnaA01g32100D	=	CUFF.1966	CUFF.1966.1	100	1.492562	1.006061	1.979063	7.794859	1482	CUFF.1966.1	1567
BnaA01g32110D	BnaA01g32110D	j	CUFF.1969	CUFF.1969.1	15	0.529596	0.157779	0.901413	2.805537	1565	CUFF.1969.1	1772
BnaA01g32110D	BnaA01g32110D	=	CUFF.1969	CUFF.1969.2	100	3.573632	2.761588	4.385676	18.931343	1477	CUFF.1969.1	1772
BnaA01g32120D	BnaA01g32120D	j	CUFF.1970	CUFF.1970.1	100	11.511107	8.670795	14.351419	60.415134	554	CUFF.1970.1	1815
BnaA01g32120D	BnaA01g32120D	j	CUFF.1970	CUFF.1970.2	15	1.701552	0.398826	3.004277	8.930460	546	CUFF.1970.1	1815
BnaA01g32130D	BnaA01g32130D	c	CUFF.1971	CUFF.1971.1	100	2.091775	1.154323	3.029228	11.253151	728	CUFF.1971.1	3254
BnaA01g32140D	BnaA01g32140D	=	CUFF.1974	CUFF.1974.1	100	21.499156	19.681637	23.316676	114.626160	1942	CUFF.1974.1	1919
BnaA01g32180D	BnaA01g32180D	j	CUFF.1978	CUFF.1978.1	100	51.083230	47.525454	54.641006	265.564132	1478	CUFF.1978.1	2210
BnaA01g32210D	BnaA01g32210D	j	CUFF.1979	CUFF.1979.1	100	3.581518	3.034475	4.128560	19.069389	3058	CUFF.1979.1	2749
BnaA01g32210D	BnaA01g32210D	j	CUFF.1979	CUFF.1979.2	20	0.703305	0.380744	1.025865	3.744666	2465	CUFF.1979.1	2749
BnaA01g32220D	BnaA01g32220D	e	CUFF.1981	CUFF.1981.1	100	0.413240	0.178967	0.647513	1.934156	1799	CUFF.1981.1	1827
BnaA01g32230D	BnaA01g32230D	=	CUFF.1982	CUFF.1982.1	100	8.156093	6.737593	9.574593	43.227645	1136	CUFF.1982.1	1143
BnaA01g32230D	BnaA01g32230D	e	CUFF.1983	CUFF.1983.1	100	1.192949	0.511334	1.874565	6.322683	998	CUFF.1982.1	1143
BnaA01g32240D	BnaA01g32240D	j	CUFF.1984	CUFF.1984.1	100	3.522337	2.411641	4.633032	19.396508	896	CUFF.1984.2	729
BnaA01g32240D	BnaA01g32240D	j	CUFF.1984	CUFF.1984.2	31	1.097456	0.505404	1.689508	6.043379	1063	CUFF.1984.2	729
BnaA01g32280D	BnaA01g32280D	c	CUFF.1985	CUFF.1985.1	100	1.338869	0.889895	1.787843	7.188542	2020	CUFF.1985.1	2691
BnaA01g32280D	BnaA01g32280D	j	CUFF.1985	CUFF.1985.2	62	0.827742	0.451703	1.203781	4.444242	2020	CUFF.1985.1	2691
BnaA01g32290D	BnaA01g32290D	j	CUFF.1986	CUFF.1986.1	100	7.526570	6.342017	8.711124	39.907650	1387	CUFF.1986.1	1743
BnaA01g32320D	BnaA01g32320D	j	CUFF.1988	CUFF.1988.1	100	145.718993	134.338570	157.099415	795.154413	548	CUFF.1989.1	851
BnaA01g32320D	BnaA01g32320D	e	CUFF.1989	CUFF.1989.1	100	8.847054	7.666586	10.027522	48.276301	1643	CUFF.1989.1	851
BnaA01g32330D	BnaA01g32330D	o	CUFF.1990	CUFF.1990.1	100	2.335640	1.987000	2.684280	12.452261	4131	CUFF.1990.1	708
BnaA01g32340D	BnaA01g32340D	p	CUFF.1991	CUFF.1991.1	100	4.833445	2.671863	6.995027	25.145838	436	CUFF.1991.1	871
BnaA01g32340D	BnaA01g32340D	c	CUFF.1993	CUFF.1993.1	100	1.660001	0.793148	2.526854	8.701052	674	CUFF.1993.1	871
-	-	u	CUFF.1994	CUFF.1994.1	100	2.502966	1.700489	3.305443	13.541373	999	CUFF.1994.1	-
BnaA01g32370D	BnaA01g32370D	j	CUFF.1998	CUFF.1998.1	100	9.656091	8.408289	10.903894	51.808093	1617	CUFF.1998.1	1720
BnaA01g32380D	BnaA01g32380D	=	CUFF.1999	CUFF.1999.1	100	0.870609	0.574991	1.166227	4.615774	2259	CUFF.1999.1	2380
BnaA01g32390D	BnaA01g32390D	j	CUFF.2000	CUFF.2000.1	100	4.874011	4.015442	5.732580	26.225328	1998	CUFF.2000.2	2079
BnaA01g32390D	BnaA01g32390D	j	CUFF.2000	CUFF.2000.2	30	1.469484	0.921590	2.017379	7.906774	2022	CUFF.2000.2	2079
BnaA01g32400D	BnaA01g32400D	=	CUFF.2002	CUFF.2002.1	100	5.894375	4.999266	6.789484	31.760566	1722	CUFF.2002.1	2949
BnaA01g32410D	BnaA01g32410D	=	CUFF.2003	CUFF.2003.1	100	4.594484	2.706156	6.482812	23.465703	491	CUFF.2003.1	840
BnaA01g32440D	BnaA01g32440D	o	CUFF.2004	CUFF.2004.1	100	32.986302	26.854043	39.118561	180.544204	418	CUFF.2004.1	5676
BnaA01g32450D	BnaA01g32450D	j	CUFF.2017	CUFF.2017.1	79	9.256903	8.288092	10.225714	50.152840	2666	CUFF.2017.1	2993
BnaA01g32450D	BnaA01g32450D	c	CUFF.2017	CUFF.2017.2	100	11.645137	9.223400	14.066874	63.092018	720	CUFF.2017.1	2993
BnaA01g32460D	BnaA01g32460D	=	CUFF.2019	CUFF.2019.1	100	1.785430	1.221028	2.349831	9.857139	1533	CUFF.2019.1	747
BnaA01g32470D	BnaA01g32470D	j	CUFF.2020	CUFF.2020.1	100	2.789127	1.683209	3.895046	15.398428	775	CUFF.2020.1	1020
BnaA01g32540D	BnaA01g32540D	e	CUFF.2048	CUFF.2048.1	100	0.816112	0.363414	1.268809	4.548857	1016	CUFF.2048.1	890
BnaA01g32550D	BnaA01g32550D	j	CUFF.2049	CUFF.2049.1	100	3.346131	2.477306	4.214956	17.703945	1444	CUFF.2049.2	2561
BnaA01g32550D	BnaA01g32550D	j	CUFF.2049	CUFF.2049.2	69	2.294926	1.759289	2.830563	12.142155	2099	CUFF.2049.2	2561
BnaA01g32550D	BnaA01g32550D	j	CUFF.2049	CUFF.2049.3	69	2.310339	1.190603	3.430074	12.223702	772	CUFF.2049.2	2561
BnaA01g32560D	BnaA01g32560D	j	CUFF.2050	CUFF.2050.1	100	1.806640	1.124200	2.489080	9.229727	1022	CUFF.2050.1	774
BnaA01g32600D	BnaA01g32600D	j	CUFF.2051	CUFF.2051.1	100	13.565295	12.037206	15.093384	72.693225	1578	CUFF.2051.1	946
BnaA01g32630D	BnaA01g32630D	e	CUFF.2052	CUFF.2052.1	100	3.278372	1.947355	4.609388	17.208397	684	CUFF.2053.1	941
BnaA01g32630D	BnaA01g32630D	e	CUFF.2053	CUFF.2053.1	100	1.338415	0.854644	1.822186	7.025432	1450	CUFF.2053.1	941
BnaA01g32630D	BnaA01g32630D	j	CUFF.2054	CUFF.2054.1	79	8.967769	5.638118	12.297420	47.072431	494	CUFF.2053.1	941
BnaA01g32630D	BnaA01g32630D	j	CUFF.2054	CUFF.2054.2	100	11.329415	9.326561	13.332269	59.468874	943	CUFF.2053.1	941
BnaA01g32640D	BnaA01g32640D	=	CUFF.2055	CUFF.2055.1	100	5.434111	4.017868	6.850353	27.987072	795	CUFF.2055.1	871
BnaA01g32650D	BnaA01g32650D	=	CUFF.2056	CUFF.2056.1	100	4.084965	2.620299	5.549630	21.744115	632	CUFF.2056.1	712
[truncated: 74,071 more rows]
