# Supplementary material for: Differences in Alternative Splicing between Yellow and Black-Seeded Rapeseed
Source: Plants (Basel). 2020 Jul 31;9(8):977. doi: 10.3390/plants9080977 (PMC7465011; doi:10.3390/plants9080977)
Supplement: Supplementary file 1 [file plants-09-00977-s001.zip › Supplementary Materials/Table S1/SRR5591481.transcripts.gtf.tmap]

ref_gene_id	ref_id	class_code	cuff_gene_id	cuff_id	FMI	FPKM	FPKM_conf_lo	FPKM_conf_hi	cov	len	major_iso_id	ref_match_len
-	-	u	CUFF.1	CUFF.1.1	100	9651.520557	8550.711741	10752.329373	41700.290807	154	CUFF.1.1	-
BnaA01g00030D	BnaA01g00030D	j	CUFF.2	CUFF.2.1	100	8.291840	7.287193	9.296487	37.794820	2371	CUFF.2.1	2168
BnaA01g00010D	BnaA01g00010D	o	CUFF.3	CUFF.3.1	100	537.412567	498.677687	576.147446	2518.330726	346	CUFF.4.1	607
BnaA01g00010D	BnaA01g00010D	=	CUFF.4	CUFF.4.1	100	62.748706	58.103631	67.393781	294.042237	1254	CUFF.4.1	607
BnaA01g00680D	BnaA01g00680D	o	CUFF.5	CUFF.5.1	100	1.173123	0.661130	1.685116	5.370136	1237	CUFF.5.1	2280
BnaA01g00690D	BnaA01g00690D	=	CUFF.6	CUFF.6.1	100	2.376419	1.586987	3.165851	10.938460	1105	CUFF.6.1	1347
BnaA01g00680D	BnaA01g00680D	=	CUFF.7	CUFF.7.1	100	1.270775	0.672556	1.868994	5.562457	1070	CUFF.7.1	2280
BnaA01g00710D	BnaA01g00710D	=	CUFF.8	CUFF.8.1	100	8.163002	6.695551	9.630452	37.440179	1087	CUFF.8.1	594
BnaA01g00750D	BnaA01g00750D	j	CUFF.9	CUFF.9.1	100	2.265985	1.009042	3.522927	10.956311	548	CUFF.9.1	309
BnaA01g00730D	BnaA01g00730D	=	CUFF.10	CUFF.10.1	100	5.969522	4.691345	7.247699	28.350343	1210	CUFF.10.1	1232
BnaA01g00730D	BnaA01g00730D	j	CUFF.10	CUFF.10.2	38	2.287517	0.865858	3.709175	10.863833	681	CUFF.10.1	1232
BnaA01g00760D	BnaA01g00760D	x	CUFF.11	CUFF.11.1	100	7.205999	5.702565	8.709433	33.035605	1017	CUFF.11.1	1385
BnaA01g00760D	BnaA01g00760D	=	CUFF.12	CUFF.12.1	100	7.342645	6.095702	8.589588	33.662056	1411	CUFF.12.1	1385
BnaA01g00700D	BnaA01g00700D	o	CUFF.13	CUFF.13.1	18	1.367435	0.850695	1.884174	6.335962	2312	CUFF.13.1	2595
BnaA01g00700D	BnaA01g00700D	j	CUFF.13	CUFF.13.2	17	1.249090	0.752837	1.745343	5.787617	2312	CUFF.13.1	2595
BnaA01g00700D	BnaA01g00700D	j	CUFF.13	CUFF.13.3	100	7.477949	6.404889	8.551009	34.648824	2209	CUFF.13.1	2595
-	-	u	CUFF.14	CUFF.14.1	100	34.230972	30.615422	37.846522	160.131981	828	CUFF.14.1	-
BnaA01g00780D	BnaA01g00780D	=	CUFF.15	CUFF.15.1	100	35.386438	32.089972	38.682903	166.188001	968	CUFF.15.1	913
BnaA01g00850D	BnaA01g00850D	j	CUFF.16	CUFF.16.1	58	1.372546	0.774814	1.970278	6.285678	1224	CUFF.16.1	1978
BnaA01g00850D	BnaA01g00850D	c	CUFF.16	CUFF.16.2	100	2.386512	1.057678	3.715346	10.929214	585	CUFF.16.1	1978
BnaA01g01400D	BnaA01g01400D	j	CUFF.17	CUFF.17.1	100	1.352325	0.909548	1.795101	6.107266	1804	CUFF.17.1	1792
BnaA01g01450D	BnaA01g01450D	j	CUFF.18	CUFF.18.1	100	1.224672	0.486167	1.963176	5.957888	732	CUFF.18.1	3405
BnaA01g01450D	BnaA01g01450D	j	CUFF.19	CUFF.19.1	100	0.942234	0.485183	1.399285	4.243475	1245	CUFF.19.1	3405
BnaA01g01460D	BnaA01g01460D	j	CUFF.20	CUFF.20.1	19	1.348358	1.033194	1.663523	6.304284	4565	CUFF.20.1	4402
BnaA01g01460D	BnaA01g01460D	j	CUFF.20	CUFF.20.2	11	0.780942	0.503317	1.058567	3.651314	4046	CUFF.20.1	4402
BnaA01g01460D	BnaA01g01460D	c	CUFF.20	CUFF.20.3	100	7.048267	5.248223	8.848310	32.954353	817	CUFF.20.1	4402
BnaA01g00770D	BnaA01g00770D	j	CUFF.21	CUFF.21.1	32	15.300234	13.090906	17.509562	70.976318	1701	CUFF.21.3	2042
BnaA01g00770D	BnaA01g00770D	j	CUFF.21	CUFF.21.2	52	25.175494	22.556612	27.794377	116.786702	1828	CUFF.21.3	2042
BnaA01g00770D	BnaA01g00770D	j	CUFF.21	CUFF.21.3	100	48.149984	44.813574	51.486394	223.363156	2274	CUFF.21.3	2042
BnaA01g01420D	BnaA01g01420D	j	CUFF.22	CUFF.22.1	100	21.181524	17.825793	24.537256	99.114288	757	CUFF.22.2	1704
BnaA01g01420D	BnaA01g01420D	j	CUFF.22	CUFF.22.2	43	9.163413	7.758522	10.568304	42.878177	1543	CUFF.22.2	1704
BnaA01g01430D	BnaA01g01430D	j	CUFF.23	CUFF.23.1	100	8.291758	7.505822	9.077695	38.799461	4060	CUFF.23.1	3316
BnaA01g00800D	BnaA01g00800D	=	CUFF.24	CUFF.24.1	100	13.112144	11.205328	15.018961	61.431213	1153	CUFF.24.1	1226
BnaA01g00810D	BnaA01g00810D	=	CUFF.25	CUFF.25.1	100	5.605577	4.604625	6.606529	26.262477	1650	CUFF.25.1	1224
BnaA01g04340D	BnaA01g04340D	=	CUFF.26	CUFF.26.1	42	7.795222	6.085844	9.504600	36.534198	1254	CUFF.26.2	1496
BnaA01g04340D	BnaA01g04340D	j	CUFF.26	CUFF.26.2	100	18.486730	16.263883	20.709576	86.642540	1429	CUFF.26.2	1496
BnaA01g05710D	BnaA01g05710D	=	CUFF.27	CUFF.27.1	100	3.121097	1.864687	4.377508	13.717473	683	CUFF.27.1	477
BnaA01g05690D	BnaA01g05690D	=	CUFF.28	CUFF.28.1	100	21.091571	19.225141	22.958000	98.758341	2012	CUFF.28.1	2178
BnaA01g05960D	BnaA01g05960D	j	CUFF.29	CUFF.29.1	66	1.745294	0.897138	2.593450	8.408149	897	CUFF.29.1	1183
BnaA01g05960D	BnaA01g05960D	c	CUFF.29	CUFF.29.2	100	2.664211	1.100376	4.228046	12.835133	547	CUFF.29.1	1183
BnaA01g06000D	BnaA01g06000D	=	CUFF.30	CUFF.30.1	100	3.924429	3.112279	4.736579	18.315023	1659	CUFF.30.1	2379
BnaA01g06090D	BnaA01g06090D	j	CUFF.31	CUFF.31.1	100	2.078833	1.422586	2.735079	9.793902	1381	CUFF.31.1	1365
BnaA01g06120D	BnaA01g06120D	j	CUFF.32	CUFF.32.1	100	1.349512	0.865644	1.833380	6.221434	1608	CUFF.32.1	1826
BnaA01g06100D	BnaA01g06100D	j	CUFF.35	CUFF.35.1	100	8.749270	7.587307	9.911234	40.814594	1741	CUFF.35.1	1792
BnaA01g06090D	BnaA01g06090D	j	CUFF.33	CUFF.33.1	100	4.224418	2.541759	5.907077	19.874938	688	CUFF.34.1	1365
BnaA01g06090D	BnaA01g06090D	e	CUFF.34	CUFF.34.1	100	1.823198	0.761268	2.885129	8.577738	824	CUFF.34.1	1365
BnaA01g06110D	BnaA01g06110D	=	CUFF.36	CUFF.36.1	100	1.345474	0.709076	1.981872	6.350331	1023	CUFF.36.1	885
BnaA01g06130D	BnaA01g06130D	=	CUFF.37	CUFF.37.1	100	17.610626	14.710626	20.510627	79.270067	740	CUFF.37.1	803
BnaA01g06170D	BnaA01g06170D	=	CUFF.38	CUFF.38.1	100	3.779812	2.857724	4.701900	17.446877	1287	CUFF.38.1	1232
BnaA01g05950D	BnaA01g05950D	=	CUFF.41	CUFF.41.1	100	49.160787	43.808942	54.512633	221.293850	687	CUFF.41.1	1049
BnaA01g05670D	BnaA01g05670D	j	CUFF.42	CUFF.42.1	17	11.846802	10.364428	13.329176	55.251794	1802	CUFF.42.1	1803
BnaA01g05670D	BnaA01g05670D	c	CUFF.42	CUFF.42.2	100	69.312448	64.098316	74.526580	323.263370	1100	CUFF.42.1	1803
BnaA01g05980D	BnaA01g05980D	=	CUFF.39	CUFF.39.1	100	5.927057	4.947663	6.906451	27.679311	1753	CUFF.39.1	1258
BnaA01g05990D	BnaA01g05990D	c	CUFF.40	CUFF.40.1	100	4.930002	4.189773	5.670232	23.023072	2477	CUFF.40.1	3576
BnaA01g05990D	BnaA01g05990D	j	CUFF.44	CUFF.44.1	100	2.844214	1.926572	3.761857	12.903348	1033	CUFF.44.1	3576
BnaA01g06150D	BnaA01g06150D	j	CUFF.43	CUFF.43.1	100	2.051320	1.180373	2.922268	9.593196	1070	CUFF.43.2	858
BnaA01g06150D	BnaA01g06150D	j	CUFF.43	CUFF.43.2	30	0.622909	0.312056	0.933762	2.913093	2680	CUFF.43.2	858
BnaA01g06150D	BnaA01g06150D	j	CUFF.43	CUFF.43.3	26	0.532936	0.211173	0.854699	2.492327	2518	CUFF.43.2	858
BnaA01g06150D	BnaA01g06150D	j	CUFF.43	CUFF.43.4	75	1.546919	0.918051	2.175787	7.234315	1750	CUFF.43.2	858
BnaA01g06160D	BnaA01g06160D	j	CUFF.45	CUFF.45.1	30	2.348412	1.563510	3.133314	11.104923	1223	CUFF.45.1	1077
BnaA01g06160D	BnaA01g06160D	j	CUFF.45	CUFF.45.2	100	7.901921	4.363439	11.440402	37.365772	396	CUFF.45.1	1077
BnaA01g06340D	BnaA01g06340D	j	CUFF.51	CUFF.51.1	100	8.223188	7.448236	8.998139	38.112546	4139	CUFF.51.1	3558
BnaA01g06320D	BnaA01g06320D	c	CUFF.48	CUFF.48.1	100	1.170142	0.633420	1.706863	5.341807	1167	CUFF.48.1	1407
BnaA01g06330D	BnaA01g06330D	=	CUFF.54	CUFF.54.1	100	16.534804	14.502792	18.566815	78.380728	1269	CUFF.54.1	1849
BnaA01g06010D	BnaA01g06010D	j	CUFF.46	CUFF.46.1	51	11.274571	9.765613	12.783530	52.618419	1993	CUFF.46.1	1930
BnaA01g06010D	BnaA01g06010D	=	CUFF.46	CUFF.46.2	100	22.247515	19.965004	24.530027	103.829145	1691	CUFF.46.1	1930
BnaA01g06020D	BnaA01g06020D	=	CUFF.47	CUFF.47.1	100	14.561483	13.026877	16.096088	67.764966	1911	CUFF.47.1	1807
BnaA01g06030D	BnaA01g06030D	e	CUFF.49	CUFF.49.1	100	1.012487	0.435930	1.589044	4.754852	1317	CUFF.50.1	2230
BnaA01g06030D	BnaA01g06030D	c	CUFF.50	CUFF.50.1	100	1.120004	0.632891	1.607118	5.259774	1712	CUFF.50.1	2230
BnaA01g06040D	BnaA01g06040D	=	CUFF.52	CUFF.52.1	100	28.957202	25.472307	32.442096	134.583803	887	CUFF.52.1	879
BnaA01g06040D	BnaA01g06040D	e	CUFF.53	CUFF.53.1	100	6.659546	4.802466	8.516626	30.951437	824	CUFF.52.1	879
BnaA01g06610D	BnaA01g06610D	=	CUFF.55	CUFF.55.1	100	11.721527	10.120563	13.322491	53.483855	1390	CUFF.55.1	1290
BnaA01g06660D	BnaA01g06660D	=	CUFF.56	CUFF.56.1	100	4.336592	3.400996	5.272187	19.762683	1355	CUFF.56.1	764
BnaA01g06620D	BnaA01g06620D	=	CUFF.57	CUFF.57.1	100	24.098497	21.304630	26.892364	112.718057	933	CUFF.57.1	780
BnaA01g06680D	BnaA01g06680D	=	CUFF.58	CUFF.58.1	100	2.767090	2.305908	3.228271	12.690129	3170	CUFF.58.1	2448
BnaA01g06650D	BnaA01g06650D	j	CUFF.59	CUFF.59.1	100	48.542299	42.827711	54.256886	227.917737	565	CUFF.59.1	679
BnaA01g06730D	BnaA01g06730D	=	CUFF.60	CUFF.60.1	100	1.464568	0.709747	2.219389	7.113200	842	CUFF.60.1	1006
BnaA01g06700D	BnaA01g06700D	j	CUFF.62	CUFF.62.1	44	0.938918	0.471454	1.406382	4.309962	1796	CUFF.62.1	1940
BnaA01g06700D	BnaA01g06700D	=	CUFF.62	CUFF.62.2	93	1.966281	1.253265	2.679297	9.025922	1494	CUFF.62.1	1940
BnaA01g06700D	BnaA01g06700D	j	CUFF.62	CUFF.62.3	100	2.122252	0.859251	3.385253	9.741884	725	CUFF.62.1	1940
BnaA01g06770D	BnaA01g06770D	e	CUFF.63	CUFF.63.1	100	0.860908	0.500073	1.221743	3.974291	1769	CUFF.63.1	1542
BnaA01g06670D	BnaA01g06670D	j	CUFF.61	CUFF.61.1	100	2.380302	1.859852	2.900752	11.346545	2597	CUFF.61.1	2517
BnaA01g06670D	BnaA01g06670D	x	CUFF.64	CUFF.64.1	100	2.026339	1.048676	3.004002	9.659258	956	CUFF.64.1	2517
BnaA01g06750D	BnaA01g06750D	j	CUFF.65	CUFF.65.1	29	5.172879	3.589081	6.756677	24.203010	942	CUFF.65.1	1129
BnaA01g06750D	BnaA01g06750D	=	CUFF.65	CUFF.65.2	100	18.018981	15.095638	20.942323	84.307702	831	CUFF.65.1	1129
BnaA01g06760D	BnaA01g06760D	j	CUFF.67	CUFF.67.1	24	2.958468	1.972760	3.944176	13.828041	1378	CUFF.67.1	1154
BnaA01g06760D	BnaA01g06760D	=	CUFF.67	CUFF.67.2	100	12.359771	10.509401	14.210141	57.770249	1271	CUFF.67.1	1154
BnaA01g06800D	BnaA01g06800D	c	CUFF.66	CUFF.66.1	100	4.599238	3.326285	5.872191	20.005022	919	CUFF.66.1	2513
BnaA01g06800D	BnaA01g06800D	j	CUFF.69	CUFF.69.1	16	0.605205	0.077738	1.132673	2.830590	1027	CUFF.69.1	2513
BnaA01g06800D	BnaA01g06800D	c	CUFF.69	CUFF.69.2	76	2.865432	1.713463	4.017400	13.401841	805	CUFF.69.1	2513
BnaA01g06800D	BnaA01g06800D	j	CUFF.69	CUFF.69.3	100	3.772120	2.481774	5.062466	17.642492	771	CUFF.69.1	2513
BnaA01g06780D	BnaA01g06780D	j	CUFF.71	CUFF.71.1	19	3.302706	2.227716	4.377696	15.303598	1259	CUFF.71.1	1333
BnaA01g06780D	BnaA01g06780D	=	CUFF.71	CUFF.71.2	100	17.125559	14.668123	19.582995	79.353925	1058	CUFF.71.1	1333
BnaA01g06780D	BnaA01g06780D	j	CUFF.71	CUFF.71.3	29	5.039998	3.469258	6.610738	23.353610	1023	CUFF.71.1	1333
BnaA01g06810D	BnaA01g06810D	=	CUFF.73	CUFF.73.1	100	9.316657	8.022332	10.610982	43.204217	2292	CUFF.73.1	2180
BnaA01g06810D	BnaA01g06810D	j	CUFF.73	CUFF.73.2	38	3.550060	2.718792	4.381328	16.462723	2250	CUFF.73.1	2180
BnaA01g06810D	BnaA01g06810D	j	CUFF.73	CUFF.73.3	44	4.081232	3.156773	5.005691	18.925933	2236	CUFF.73.1	2180
BnaA01g06890D	BnaA01g06890D	c	CUFF.80	CUFF.80.1	100	1.304016	0.660071	1.947961	6.353891	1005	CUFF.80.1	2277
BnaA01g06870D	BnaA01g06870D	=	CUFF.82	CUFF.82.1	100	2.455714	1.957382	2.954046	11.595135	2483	CUFF.82.1	1215
BnaA01g06900D	BnaA01g06900D	j	CUFF.83	CUFF.83.1	100	1.392570	0.216041	2.569099	6.450588	579	CUFF.83.2	1483
BnaA01g06900D	BnaA01g06900D	j	CUFF.83	CUFF.83.2	91	1.272269	0.803156	1.741382	5.893338	1770	CUFF.83.2	1483
BnaA01g06910D	BnaA01g06910D	j	CUFF.84	CUFF.84.1	100	5.082773	4.300452	5.865095	23.575488	2301	CUFF.84.1	2186
BnaA01g06950D	BnaA01g06950D	=	CUFF.85	CUFF.85.1	100	0.787297	0.405558	1.169036	3.697183	1482	CUFF.85.1	1368
BnaA01g06860D	BnaA01g06860D	=	CUFF.86	CUFF.86.1	100	3.588574	3.177714	3.999433	16.871667	5872	CUFF.86.1	5721
BnaA01g06940D	BnaA01g06940D	j	CUFF.87	CUFF.87.1	100	4.621496	3.898530	5.344462	21.813646	2705	CUFF.87.1	2594
BnaA01g06940D	BnaA01g06940D	j	CUFF.87	CUFF.87.2	15	0.671956	0.317502	1.026411	3.171661	2705	CUFF.87.1	2594
BnaA01g06970D	BnaA01g06970D	=	CUFF.88	CUFF.88.1	100	3.348004	2.700677	3.995332	15.733587	2033	CUFF.88.1	1909
BnaA01g06850D	BnaA01g06850D	j	CUFF.90	CUFF.90.1	48	6.110942	5.380207	6.841677	28.570547	3730	CUFF.90.1	4270
BnaA01g06850D	BnaA01g06850D	c	CUFF.90	CUFF.90.2	100	12.688515	10.104699	15.272331	59.322740	753	CUFF.90.1	4270
BnaA01g07010D	BnaA01g07010D	c	CUFF.92	CUFF.92.1	100	3.354278	2.240007	4.468548	15.919098	848	CUFF.92.1	2576
BnaA01g06990D	BnaA01g06990D	j	CUFF.91	CUFF.91.1	69	12.866250	10.722537	15.009964	60.075516	998	CUFF.91.1	1043
BnaA01g06990D	BnaA01g06990D	c	CUFF.91	CUFF.91.2	100	18.641587	15.095608	22.187566	87.041907	641	CUFF.91.1	1043
BnaA01g07000D	BnaA01g07000D	j	CUFF.93	CUFF.93.1	15	0.866815	0.493556	1.240074	4.042293	2991	CUFF.93.1	4389
BnaA01g07000D	BnaA01g07000D	j	CUFF.93	CUFF.93.2	100	5.955486	5.153037	6.757936	27.772738	2901	CUFF.93.1	4389
BnaA01g05760D	BnaA01g05760D	e	CUFF.68	CUFF.68.1	100	17.933324	16.788386	19.078263	84.478254	3376	CUFF.68.1	1118
BnaA01g05770D	BnaA01g05770D	j	CUFF.70	CUFF.70.1	100	2.355705	1.785245	2.926166	10.993233	1954	CUFF.70.1	2208
BnaA01g05780D	BnaA01g05780D	j	CUFF.72	CUFF.72.1	100	69.751393	37.658666	101.844119	324.610357	196	CUFF.72.2	609
BnaA01g05780D	BnaA01g05780D	=	CUFF.72	CUFF.72.2	51	35.268746	27.736608	42.800884	164.134361	376	CUFF.72.2	609
BnaA01g05800D	BnaA01g05800D	=	CUFF.74	CUFF.74.1	100	1.776607	1.322527	2.230687	8.359446	2295	CUFF.74.1	1668
BnaA01g05810D	BnaA01g05810D	j	CUFF.75	CUFF.75.1	100	3.440942	2.367335	4.514548	15.592621	931	CUFF.75.1	1856
BnaA01g05810D	BnaA01g05810D	j	CUFF.76	CUFF.76.1	100	2.505775	1.623161	3.388390	11.855352	1003	CUFF.76.1	1856
BnaA01g05820D	BnaA01g05820D	j	CUFF.77	CUFF.77.1	24	7.718844	6.115598	9.322089	35.889765	1247	CUFF.77.1	1347
BnaA01g05820D	BnaA01g05820D	c	CUFF.77	CUFF.77.2	100	31.709333	27.780264	35.638401	147.436655	819	CUFF.77.1	1347
BnaA01g05830D	BnaA01g05830D	j	CUFF.78	CUFF.78.1	100	6.533242	5.716774	7.349710	30.377155	2973	CUFF.78.1	1489
BnaA01g05840D	BnaA01g05840D	j	CUFF.79	CUFF.79.1	100	11.311944	9.097685	13.526203	52.497705	749	CUFF.79.1	2396
BnaA01g05840D	BnaA01g05840D	c	CUFF.81	CUFF.81.1	100	2.789381	2.081890	3.496873	12.963987	1553	CUFF.81.1	2396
BnaA01g05890D	BnaA01g05890D	=	CUFF.89	CUFF.89.1	100	7.060740	5.483733	8.637747	33.124677	881	CUFF.89.1	914
BnaA01g05900D	BnaA01g05900D	=	CUFF.94	CUFF.94.1	100	26.984472	24.604304	29.364639	125.114346	1634	CUFF.94.1	1705
BnaA01g05910D	BnaA01g05910D	=	CUFF.95	CUFF.95.1	100	3.519369	2.612555	4.426182	16.153820	1237	CUFF.95.1	1151
BnaA01g05920D	BnaA01g05920D	j	CUFF.96	CUFF.96.1	58	12.124225	10.633524	13.614927	56.028356	1905	CUFF.96.1	1870
BnaA01g05920D	BnaA01g05920D	j	CUFF.96	CUFF.96.2	100	20.869603	18.019148	23.720057	96.442412	1015	CUFF.96.1	1870
BnaA01g07220D	BnaA01g07220D	e	CUFF.97	CUFF.97.1	100	4.453961	3.644157	5.263765	20.463644	1768	CUFF.97.1	1657
BnaA01g07200D	BnaA01g07200D	j	CUFF.98	CUFF.98.1	100	48.092531	40.798387	55.386675	224.001013	448	CUFF.98.1	1710
BnaA01g07210D	BnaA01g07210D	=	CUFF.99	CUFF.99.1	100	4.325957	3.451562	5.200353	20.356188	1717	CUFF.99.1	1428
BnaA01g07210D	BnaA01g07210D	j	CUFF.99	CUFF.99.2	17	0.729632	0.272411	1.186854	3.433352	1534	CUFF.99.1	1428
BnaA01g07290D	BnaA01g07290D	=	CUFF.100	CUFF.100.1	100	19.097743	15.199485	22.996001	92.290403	509	CUFF.100.1	625
BnaA01g07270D	BnaA01g07270D	=	CUFF.101	CUFF.101.1	100	24.792900	22.952427	26.633372	115.661196	1894	CUFF.101.1	1693
BnaA01g07280D	BnaA01g07280D	j	CUFF.102	CUFF.102.1	25	3.331808	2.259631	4.403984	15.829054	1174	CUFF.102.1	1120
BnaA01g07280D	BnaA01g07280D	=	CUFF.102	CUFF.102.2	100	13.086475	10.777471	15.395479	62.172414	903	CUFF.102.1	1120
BnaA01g07320D	BnaA01g07320D	j	CUFF.103	CUFF.103.1	79	2.632150	1.407504	3.856795	12.613527	797	CUFF.103.1	1361
BnaA01g07320D	BnaA01g07320D	j	CUFF.103	CUFF.103.2	100	3.353007	2.062236	4.643778	16.067946	792	CUFF.103.1	1361
BnaA01g07450D	BnaA01g07450D	o	CUFF.104	CUFF.104.1	100	3.609174	2.816508	4.401839	16.518888	1536	CUFF.104.1	716
BnaA01g07360D	BnaA01g07360D	j	CUFF.105	CUFF.105.1	100	57.601904	53.318119	61.885689	265.617391	941	CUFF.105.1	634
BnaA01g07430D	BnaA01g07430D	=	CUFF.106	CUFF.106.1	100	35.137811	30.016249	40.259372	167.080016	560	CUFF.106.1	704
BnaA01g07600D	BnaA01g07600D	j	CUFF.108	CUFF.108.1	100	2.473176	1.931479	3.014874	11.569933	2261	CUFF.108.1	1425
-	-	u	CUFF.110	CUFF.110.1	100	8.814150	7.491614	10.136686	40.149092	1399	CUFF.110.1	-
BnaA01g07550D	BnaA01g07550D	=	CUFF.107	CUFF.107.1	100	2.201456	1.583454	2.819459	10.104552	1548	CUFF.107.1	1584
BnaA01g07560D	BnaA01g07560D	=	CUFF.109	CUFF.109.1	100	18.836813	12.393067	25.280560	90.375627	319	CUFF.109.1	403
BnaA01g07580D	BnaA01g07580D	=	CUFF.111	CUFF.111.1	100	23.318314	16.743294	29.893334	112.873601	340	CUFF.111.1	401
BnaA01g07540D	BnaA01g07540D	j	CUFF.112	CUFF.112.1	100	45.972244	41.326491	50.617997	213.656883	814	CUFF.112.1	1120
BnaA01g07450D	BnaA01g07450D	j	CUFF.113	CUFF.113.1	100	122.227829	111.431760	133.023899	562.557567	533	CUFF.113.1	716
BnaA01g07460D	BnaA01g07460D	j	CUFF.114	CUFF.114.1	41	4.044820	3.097395	4.992245	18.616415	1791	CUFF.114.1	1072
BnaA01g07460D	BnaA01g07460D	=	CUFF.114	CUFF.114.2	100	9.814656	8.377504	11.251809	45.172275	1657	CUFF.114.1	1072
BnaA01g07670D	BnaA01g07670D	e	CUFF.115	CUFF.115.1	100	0.959068	0.596630	1.321506	4.245890	1906	CUFF.115.1	734
BnaA01g07690D	BnaA01g07690D	e	CUFF.116	CUFF.116.1	100	12.179270	10.312917	14.045622	58.343916	1037	CUFF.116.1	1450
BnaA01g07690D	BnaA01g07690D	c	CUFF.117	CUFF.117.1	100	10.330402	8.434234	12.226570	49.062275	925	CUFF.117.1	1450
BnaA01g06820D	BnaA01g06820D	j	CUFF.119	CUFF.119.1	27	50.775127	47.747766	53.802489	238.018892	3051	CUFF.119.1	3285
BnaA01g06820D	BnaA01g06820D	c	CUFF.119	CUFF.119.2	100	189.212517	178.433209	199.991825	886.972736	1112	CUFF.119.1	3285
BnaA01g07720D	BnaA01g07720D	=	CUFF.122	CUFF.122.1	100	50.043283	46.759792	53.326774	235.134213	1294	CUFF.122.1	1140
BnaA01g07470D	BnaA01g07470D	=	CUFF.118	CUFF.118.1	100	255.734299	228.812552	282.656046	1199.713010	309	CUFF.118.1	414
BnaA01g07480D	BnaA01g07480D	j	CUFF.120	CUFF.120.1	100	4.810894	4.318947	5.302840	22.569095	5724	CUFF.120.1	4540
-	-	u	CUFF.121	CUFF.121.1	100	3.814929	2.857163	4.772694	17.695550	1203	CUFF.121.1	-
BnaA01g07750D	BnaA01g07750D	c	CUFF.123	CUFF.123.1	100	6.533542	5.581464	7.485620	30.697745	2039	CUFF.123.1	3339
BnaA01g07610D	BnaA01g07610D	=	CUFF.124	CUFF.124.1	100	9.639589	8.484200	10.794978	45.379948	2244	CUFF.124.1	1994
BnaA01g07620D	BnaA01g07620D	j	CUFF.125	CUFF.125.1	100	11.980160	10.782991	13.177329	56.398570	2648	CUFF.125.1	1967
BnaA01g07660D	BnaA01g07660D	j	CUFF.128	CUFF.128.1	40	14.829260	11.979561	17.678959	69.698042	886	CUFF.128.3	3229
BnaA01g07660D	BnaA01g07660D	j	CUFF.128	CUFF.128.2	100	36.967161	32.826024	41.108298	173.746952	919	CUFF.128.3	3229
BnaA01g07660D	BnaA01g07660D	j	CUFF.128	CUFF.128.3	17	6.275438	4.545310	8.005567	29.494780	1016	CUFF.128.3	3229
BnaA01g06180D	BnaA01g06180D	e	CUFF.126	CUFF.126.1	100	32.854767	30.161742	35.547791	149.306378	2003	CUFF.126.1	1881
BnaA01g06180D	BnaA01g06180D	x	CUFF.127	CUFF.127.1	100	14.836849	12.730581	16.943116	67.425107	1684	CUFF.127.1	1881
BnaA01g06190D	BnaA01g06190D	=	CUFF.129	CUFF.129.1	100	26.511999	24.056597	28.967401	124.819874	1509	CUFF.129.1	1641
BnaA01g06190D	BnaA01g06190D	e	CUFF.130	CUFF.130.1	100	5.057136	3.997392	6.116880	23.809260	1394	CUFF.129.1	1641
BnaA01g06210D	BnaA01g06210D	j	CUFF.131	CUFF.131.1	42	4.071030	2.832909	5.309152	18.851916	990	CUFF.131.1	1285
BnaA01g06210D	BnaA01g06210D	=	CUFF.131	CUFF.131.2	100	9.684981	7.565540	11.804422	44.848711	816	CUFF.131.1	1285
BnaA01g06210D	BnaA01g06210D	e	CUFF.132	CUFF.132.1	100	13.769059	10.424413	17.113705	63.761049	524	CUFF.131.1	1285
BnaA01g06220D	BnaA01g06220D	=	CUFF.133	CUFF.133.1	100	19.368095	17.457592	21.278598	91.078706	1710	CUFF.133.1	2022
BnaA01g06240D	BnaA01g06240D	j	CUFF.134	CUFF.134.1	100	13.103931	11.560097	14.647765	61.621399	1672	CUFF.134.1	733
BnaA01g06250D	BnaA01g06250D	j	CUFF.135	CUFF.135.1	100	12.960691	11.457137	14.464245	60.229969	1972	CUFF.135.1	2628
BnaA01g06250D	BnaA01g06250D	j	CUFF.135	CUFF.135.2	28	3.650929	2.782047	4.519811	16.966330	1972	CUFF.135.1	2628
BnaA01g06260D	BnaA01g06260D	=	CUFF.137	CUFF.137.1	100	589.797920	568.445802	611.150038	2759.655785	516	CUFF.137.1	676
BnaA01g06270D	BnaA01g06270D	=	CUFF.139	CUFF.139.1	100	2.865166	2.021009	3.709324	12.895223	1172	CUFF.139.1	1194
BnaA01g06310D	BnaA01g06310D	=	CUFF.141	CUFF.141.1	100	1.786055	1.382791	2.189318	7.978048	2749	CUFF.141.1	2640
BnaA01g08990D	BnaA01g08990D	o	CUFF.169	CUFF.169.1	100	9.131076	6.408879	11.853272	42.035249	505	CUFF.169.1	2234
BnaA01g09090D	BnaA01g09090D	c	CUFF.170	CUFF.170.1	100	1.536457	0.933916	2.138998	7.202053	1200	CUFF.170.1	1746
BnaA01g09030D	BnaA01g09030D	j	CUFF.171	CUFF.171.1	100	8.251305	6.420040	10.082569	38.590297	817	CUFF.171.1	973
BnaA01g09110D	BnaA01g09110D	j	CUFF.173	CUFF.173.1	30	0.952026	0.310933	1.593118	4.409079	1009	CUFF.173.1	1019
BnaA01g09110D	BnaA01g09110D	=	CUFF.173	CUFF.173.2	100	3.166552	2.073357	4.259747	14.665127	926	CUFF.173.1	1019
BnaA01g09120D	BnaA01g09120D	=	CUFF.175	CUFF.175.1	100	17.320901	14.214522	20.427280	82.204734	632	CUFF.175.1	538
BnaA01g09040D	BnaA01g09040D	c	CUFF.177	CUFF.177.1	100	2.223106	1.487618	2.958594	10.311322	1204	CUFF.177.1	3012
BnaA01g09040D	BnaA01g09040D	j	CUFF.180	CUFF.180.1	100	2.557680	1.876523	3.238837	11.845366	1716	CUFF.180.1	3012
BnaA01g09040D	BnaA01g09040D	j	CUFF.180	CUFF.180.2	25	0.641527	0.254661	1.028392	2.971097	1716	CUFF.180.1	3012
-	-	u	CUFF.155	CUFF.155.1	100	4.246315	1.931061	6.561569	19.962235	436	CUFF.155.1	-
-	-	u	CUFF.156	CUFF.156.1	100	6.284064	3.036212	9.531917	29.541843	379	CUFF.155.1	-
BnaA01g07050D	BnaA01g07050D	j	CUFF.157	CUFF.157.1	74	1.932779	1.083706	2.781851	9.086132	1128	CUFF.157.1	1185
BnaA01g07050D	BnaA01g07050D	=	CUFF.157	CUFF.157.2	100	2.612382	1.590865	3.633900	12.280999	1043	CUFF.157.1	1185
BnaA01g07060D	BnaA01g07060D	j	CUFF.159	CUFF.159.1	69	10.302664	8.326188	12.279139	48.573778	1098	CUFF.159.3	958
BnaA01g07060D	BnaA01g07060D	c	CUFF.159	CUFF.159.2	100	14.869626	11.504401	18.234851	70.105550	581	CUFF.159.3	958
BnaA01g07060D	BnaA01g07060D	j	CUFF.159	CUFF.159.3	16	2.431997	1.639798	3.224196	11.466094	1828	CUFF.159.3	958
BnaA01g07060D	BnaA01g07060D	j	CUFF.159	CUFF.159.4	24	3.623121	2.236033	5.010209	17.081864	1056	CUFF.159.3	958
BnaA01g07060D	BnaA01g07060D	x	CUFF.160	CUFF.160.1	100	4.987447	3.929200	6.045694	23.514225	1577	CUFF.160.1	958
BnaA01g07070D	BnaA01g07070D	=	CUFF.164	CUFF.164.1	100	5.509742	4.222662	6.796823	26.282226	1025	CUFF.164.1	954
BnaA01g07080D	BnaA01g07080D	j	CUFF.165	CUFF.165.1	100	1.528829	0.730874	2.326783	7.418554	816	CUFF.165.1	994
BnaA01g07090D	BnaA01g07090D	=	CUFF.168	CUFF.168.1	100	69.760860	64.256707	75.265013	322.595145	751	CUFF.168.1	593
BnaA01g07100D	BnaA01g07100D	j	CUFF.176	CUFF.176.1	100	3.985740	3.411989	4.559491	18.712324	3642	CUFF.176.1	3708
BnaA01g07100D	BnaA01g07100D	j	CUFF.176	CUFF.176.2	49	1.938866	1.325977	2.551755	9.102622	1986	CUFF.176.1	3708
BnaA01g07110D	BnaA01g07110D	=	CUFF.178	CUFF.178.1	100	9.070813	7.400741	10.740885	41.348507	960	CUFF.178.1	769
BnaA01g07120D	BnaA01g07120D	j	CUFF.179	CUFF.179.1	38	1.641120	0.328080	2.954160	7.758238	617	CUFF.179.2	1415
BnaA01g07120D	BnaA01g07120D	=	CUFF.179	CUFF.179.2	100	4.317474	3.290158	5.344789	20.410447	1300	CUFF.179.2	1415
BnaA01g07130D	BnaA01g07130D	=	CUFF.182	CUFF.182.1	100	73.849941	66.300494	81.399389	342.937471	604	CUFF.183.1	715
BnaA01g07130D	BnaA01g07130D	e	CUFF.183	CUFF.183.1	100	8.081972	6.663810	9.500133	37.530306	1397	CUFF.183.1	715
BnaA01g07140D	BnaA01g07140D	=	CUFF.184	CUFF.184.1	100	1.651023	1.165902	2.136144	7.611492	3116	CUFF.184.1	1578
BnaA01g07150D	BnaA01g07150D	=	CUFF.185	CUFF.185.1	100	13.195781	11.923345	14.468217	60.834762	2775	CUFF.185.1	1069
BnaA01g07160D	BnaA01g07160D	=	CUFF.186	CUFF.186.1	100	22.448530	19.722867	25.174193	105.541146	1015	CUFF.186.1	987
BnaA01g07170D	BnaA01g07170D	=	CUFF.188	CUFF.188.1	100	16.151384	14.082555	18.220213	76.091383	1198	CUFF.188.1	1482
BnaA01g07190D	BnaA01g07190D	j	CUFF.191	CUFF.191.1	100	5.839136	5.165998	6.512273	27.490507	4327	CUFF.191.1	4174
BnaA01g07190D	BnaA01g07190D	j	CUFF.191	CUFF.191.2	21	1.212520	0.837919	1.587121	5.708512	4324	CUFF.191.1	4174
-	-	u	CUFF.194	CUFF.194.1	100	5.925041	5.046886	6.803195	27.023607	2020	CUFF.194.1	-
BnaA01g09960D	BnaA01g09960D	=	CUFF.195	CUFF.195.1	100	1.495061	0.786855	2.203266	6.954169	943	CUFF.195.1	885
BnaA01g09920D	BnaA01g09920D	j	CUFF.197	CUFF.197.1	58	3.954384	2.712933	5.195835	18.650462	1310	CUFF.197.2	1331
BnaA01g09920D	BnaA01g09920D	j	CUFF.197	CUFF.197.2	100	6.807304	5.357292	8.257317	32.105979	1314	CUFF.197.2	1331
BnaA01g09930D	BnaA01g09930D	j	CUFF.199	CUFF.199.1	13	0.916002	0.426518	1.405486	4.281764	1918	CUFF.199.1	2145
BnaA01g09930D	BnaA01g09930D	j	CUFF.199	CUFF.199.2	11	0.832683	0.381196	1.284170	3.892297	1918	CUFF.199.1	2145
BnaA01g09930D	BnaA01g09930D	j	CUFF.199	CUFF.199.3	100	7.275089	6.068962	8.481216	34.006715	1684	CUFF.199.1	2145
BnaA01g09940D	BnaA01g09940D	j	CUFF.200	CUFF.200.1	34	6.013354	4.039592	7.987115	26.887799	870	CUFF.200.1	991
BnaA01g09940D	BnaA01g09940D	j	CUFF.200	CUFF.200.2	100	17.780099	14.785734	20.774465	79.501020	846	CUFF.200.1	991
BnaA01g09980D	BnaA01g09980D	j	CUFF.202	CUFF.202.1	14	1.402040	0.501287	2.302794	6.507373	734	CUFF.202.1	742
BnaA01g09980D	BnaA01g09980D	=	CUFF.202	CUFF.202.2	100	9.744984	7.558999	11.930970	45.229977	731	CUFF.202.1	742
-	-	u	CUFF.205	CUFF.205.1	100	1.177608	0.344913	2.010302	4.924987	608	CUFF.205.1	-
BnaA01g09990D	BnaA01g09990D	j	CUFF.201	CUFF.201.1	100	1.439728	0.721110	2.158345	6.889348	892	CUFF.201.1	1372
BnaA01g09990D	BnaA01g09990D	c	CUFF.203	CUFF.203.1	100	5.521205	2.761870	8.280539	26.041034	389	CUFF.203.1	1372
BnaA01g10030D	BnaA01g10030D	=	CUFF.207	CUFF.207.1	100	3.572317	2.808358	4.336276	16.400577	1642	CUFF.207.1	1482
BnaA01g10040D	BnaA01g10040D	o	CUFF.208	CUFF.208.1	100	1.043610	0.461970	1.625251	4.873821	983	CUFF.208.1	4713
BnaA01g10060D	BnaA01g10060D	j	CUFF.210	CUFF.210.1	100	2.160018	1.404930	2.915106	9.511750	1154	CUFF.210.1	1317
BnaA01g10040D	BnaA01g10040D	c	CUFF.212	CUFF.212.1	100	1.929642	1.157088	2.702196	9.239464	957	CUFF.212.1	4713
BnaA01g10070D	BnaA01g10070D	j	CUFF.213	CUFF.213.1	27	1.201303	0.595973	1.806632	5.546126	1065	CUFF.213.1	1276
BnaA01g10070D	BnaA01g10070D	c	CUFF.213	CUFF.213.2	100	4.448788	2.254933	6.642642	20.538986	453	CUFF.213.1	1276
BnaA01g10100D	BnaA01g10100D	j	CUFF.215	CUFF.215.1	100	6.940876	5.769882	8.111870	32.497000	1904	CUFF.215.2	4346
BnaA01g10100D	BnaA01g10100D	j	CUFF.215	CUFF.215.2	54	3.770995	2.864746	4.677243	17.655699	1995	CUFF.215.2	4346
BnaA01g10050D	BnaA01g10050D	j	CUFF.216	CUFF.216.1	22	2.170239	1.695503	2.644976	9.968528	3306	CUFF.216.2	3579
BnaA01g10050D	BnaA01g10050D	j	CUFF.216	CUFF.216.2	22	2.107407	1.635799	2.579016	9.679924	3507	CUFF.216.2	3579
BnaA01g10050D	BnaA01g10050D	j	CUFF.216	CUFF.216.3	100	9.651641	7.228792	12.074490	44.332739	717	CUFF.216.2	3579
BnaA01g10170D	BnaA01g10170D	c	CUFF.218	CUFF.218.1	100	4.251022	2.171011	6.331033	20.567960	462	CUFF.218.1	813
BnaA01g10100D	BnaA01g10100D	j	CUFF.219	CUFF.219.1	100	4.627897	3.935503	5.320292	21.649608	2693	CUFF.219.1	4346
BnaA01g10100D	BnaA01g10100D	c	CUFF.219	CUFF.219.2	59	2.729583	1.576768	3.882398	12.769171	797	CUFF.219.1	4346
BnaA01g09970D	BnaA01g09970D	j	CUFF.221	CUFF.221.1	45	7.601011	5.958592	9.243429	35.599042	1101	CUFF.221.2	2847
BnaA01g09970D	BnaA01g09970D	j	CUFF.221	CUFF.221.2	35	5.991260	4.991546	6.990974	28.059837	2129	CUFF.221.2	2847
BnaA01g09970D	BnaA01g09970D	j	CUFF.221	CUFF.221.3	100	16.924506	13.911756	19.937257	79.265277	755	CUFF.221.2	2847
BnaA01g10000D	BnaA01g10000D	j	CUFF.220	CUFF.220.1	26	2.192071	1.453305	2.930836	10.170591	1603	CUFF.220.2	1626
BnaA01g10000D	BnaA01g10000D	j	CUFF.220	CUFF.220.2	21	1.766094	1.070284	2.461905	8.194180	1633	CUFF.220.2	1626
BnaA01g10000D	BnaA01g10000D	j	CUFF.220	CUFF.220.3	100	8.315557	6.676055	9.955059	38.581844	1173	CUFF.220.2	1626
BnaA01g10200D	BnaA01g10200D	e	CUFF.222	CUFF.222.1	100	0.906176	0.549402	1.262951	4.110129	1848	CUFF.222.1	1827
BnaA01g10160D	BnaA01g10160D	j	CUFF.224	CUFF.224.1	21	5.685408	3.800400	7.570416	26.504147	754	CUFF.224.1	973
BnaA01g10160D	BnaA01g10160D	j	CUFF.224	CUFF.224.2	100	27.323878	23.162925	31.484831	127.378029	658	CUFF.224.1	973
BnaA01g07330D	BnaA01g07330D	=	CUFF.146	CUFF.146.1	100	5.406757	3.946049	6.867465	25.056254	929	CUFF.146.1	998
BnaA01g07330D	BnaA01g07330D	j	CUFF.146	CUFF.146.2	62	3.347291	1.655697	5.038885	15.512177	623	CUFF.146.1	998
BnaA01g07350D	BnaA01g07350D	j	CUFF.225	CUFF.225.1	55	20.856895	19.155579	22.558211	97.500628	3243	CUFF.225.1	1696
BnaA01g07350D	BnaA01g07350D	j	CUFF.225	CUFF.225.2	100	37.994087	35.317326	40.670848	177.612600	2556	CUFF.225.1	1696
BnaA01g10110D	BnaA01g10110D	e	CUFF.229	CUFF.229.1	100	8.620244	6.627966	10.612522	40.969173	874	CUFF.229.1	831
BnaA01g10110D	BnaA01g10110D	=	CUFF.230	CUFF.230.1	100	62.266962	55.689168	68.844756	295.934298	638	CUFF.229.1	831
BnaA01g10130D	BnaA01g10130D	=	CUFF.231	CUFF.231.1	100	3.297742	2.025862	4.569622	15.559357	687	CUFF.231.1	738
BnaA01g10140D	BnaA01g10140D	j	CUFF.232	CUFF.232.1	100	16.496654	13.530292	19.463016	75.208867	649	CUFF.232.1	655
BnaA01g00860D	BnaA01g00860D	j	CUFF.136	CUFF.136.1	100	15.820010	12.984588	18.655431	70.911057	738	CUFF.136.2	744
BnaA01g00860D	BnaA01g00860D	j	CUFF.136	CUFF.136.2	25	3.916179	2.340042	5.492317	17.553745	740	CUFF.136.2	744
BnaA01g00870D	BnaA01g00870D	e	CUFF.138	CUFF.138.1	100	1.345506	0.862247	1.828765	6.369332	1549	CUFF.138.1	1803
BnaA01g00880D	BnaA01g00880D	j	CUFF.140	CUFF.140.1	38	2.955388	1.859731	4.051044	13.890158	932	CUFF.140.1	1324
BnaA01g00880D	BnaA01g00880D	j	CUFF.140	CUFF.140.2	100	7.767479	5.646413	9.888546	36.506724	701	CUFF.140.1	1324
BnaA01g00890D	BnaA01g00890D	j	CUFF.142	CUFF.142.1	100	7.286742	6.165898	8.407586	34.090193	1670	CUFF.142.1	1562
BnaA01g00900D	BnaA01g00900D	=	CUFF.143	CUFF.143.1	100	4.872997	3.832192	5.913802	22.797763	1306	CUFF.143.1	910
BnaA01g00920D	BnaA01g00920D	=	CUFF.144	CUFF.144.1	100	18.015209	15.591896	20.438521	84.620943	1151	CUFF.145.1	1228
BnaA01g00920D	BnaA01g00920D	j	CUFF.144	CUFF.144.2	26	4.640262	3.326794	5.953730	21.796216	1156	CUFF.145.1	1228
BnaA01g00920D	BnaA01g00920D	e	CUFF.145	CUFF.145.1	100	9.561942	8.172168	10.951716	44.914303	1665	CUFF.145.1	1228
BnaA01g00930D	BnaA01g00930D	=	CUFF.147	CUFF.147.1	100	65.856157	59.712071	72.000242	304.704735	843	CUFF.147.2	1005
BnaA01g00930D	BnaA01g00930D	j	CUFF.147	CUFF.147.2	34	22.588226	19.029648	26.146805	104.511710	930	CUFF.147.2	1005
BnaA01g00940D	BnaA01g00940D	j	CUFF.148	CUFF.148.1	52	5.011819	3.930693	6.092946	23.656035	1322	CUFF.148.1	1252
BnaA01g00940D	BnaA01g00940D	j	CUFF.148	CUFF.148.2	57	5.559610	3.615599	7.503620	26.241633	710	CUFF.148.1	1252
BnaA01g00940D	BnaA01g00940D	j	CUFF.148	CUFF.148.3	100	9.731337	7.806087	11.656586	45.932390	939	CUFF.148.1	1252
BnaA01g00960D	BnaA01g00960D	=	CUFF.149	CUFF.149.1	100	3.083187	1.938120	4.228254	14.095844	756	CUFF.149.1	689
BnaA01g00970D	BnaA01g00970D	j	CUFF.150	CUFF.150.1	100	7.702608	6.389359	9.015857	35.665168	1476	CUFF.150.1	1529
BnaA01g00970D	BnaA01g00970D	c	CUFF.150	CUFF.150.2	88	6.771733	5.034246	8.509221	31.354963	907	CUFF.150.1	1529
BnaA01g00980D	BnaA01g00980D	=	CUFF.151	CUFF.151.1	100	1.337814	0.965360	1.710268	6.194442	2693	CUFF.151.1	2505
BnaA01g00990D	BnaA01g00990D	j	CUFF.152	CUFF.152.1	100	7.397669	6.364173	8.431165	34.109216	1980	CUFF.152.1	2061
BnaA01g01000D	BnaA01g01000D	c	CUFF.153	CUFF.153.1	100	3.298719	2.305058	4.292380	15.617832	1013	CUFF.153.1	1182
BnaA01g01010D	BnaA01g01010D	=	CUFF.154	CUFF.154.1	100	5.514041	4.327002	6.701079	25.654771	1163	CUFF.154.1	1063
BnaA01g01020D	BnaA01g01020D	=	CUFF.158	CUFF.158.1	100	45.373580	42.522152	48.225008	209.494722	1510	CUFF.158.1	1297
-	-	u	CUFF.161	CUFF.161.1	100	38.292403	33.139243	43.445562	180.712540	593	CUFF.161.1	-
BnaA01g01030D	BnaA01g01030D	e	CUFF.162	CUFF.162.1	100	3.495290	2.787650	4.202929	16.495247	2329	CUFF.162.1	1461
BnaA01g01030D	BnaA01g01030D	=	CUFF.163	CUFF.163.1	100	8.660758	7.450066	9.871451	40.872536	1920	CUFF.162.1	1461
BnaA01g01040D	BnaA01g01040D	=	CUFF.166	CUFF.166.1	100	36.374721	32.877994	39.871447	166.101777	1157	CUFF.167.1	1337
BnaA01g01040D	BnaA01g01040D	e	CUFF.167	CUFF.167.1	100	5.001231	3.927316	6.075145	22.837655	1766	CUFF.167.1	1337
BnaA01g01070D	BnaA01g01070D	j	CUFF.172	CUFF.172.1	23	0.949723	0.558308	1.341139	4.432095	2753	CUFF.172.1	2059
BnaA01g01070D	BnaA01g01070D	j	CUFF.172	CUFF.172.3	68	2.747828	1.974782	3.520874	12.823349	1558	CUFF.172.1	2059
BnaA01g01080D	BnaA01g01080D	=	CUFF.174	CUFF.174.1	100	6.158305	4.698673	7.617937	27.930518	913	CUFF.174.1	804
BnaA01g01090D	BnaA01g01090D	=	CUFF.181	CUFF.181.1	89	21.531771	18.280170	24.783372	100.417329	905	CUFF.181.1	844
BnaA01g01090D	BnaA01g01090D	j	CUFF.181	CUFF.181.2	100	24.298239	20.725599	27.870879	113.319256	851	CUFF.181.1	844
BnaA01g01100D	BnaA01g01100D	=	CUFF.187	CUFF.187.1	100	34.431978	31.325421	37.538535	162.755148	1266	CUFF.187.1	1113
BnaA01g01120D	BnaA01g01120D	=	CUFF.189	CUFF.189.1	100	3.422085	2.637203	4.206967	15.466829	1514	CUFF.189.1	1464
BnaA01g01150D	BnaA01g01150D	=	CUFF.190	CUFF.190.1	100	2.468182	1.453762	3.482603	11.092175	774	CUFF.190.1	886
BnaA01g01170D	BnaA01g01170D	=	CUFF.192	CUFF.192.1	100	18.244196	15.952111	20.536281	81.654165	1125	CUFF.192.1	1058
BnaA01g01180D	BnaA01g01180D	e	CUFF.193	CUFF.193.1	53	16.181095	13.481576	18.880615	75.152442	861	CUFF.193.1	1357
BnaA01g01180D	BnaA01g01180D	c	CUFF.193	CUFF.193.2	100	30.502809	24.821760	36.183859	141.669063	499	CUFF.193.1	1357
BnaA01g01180D	BnaA01g01180D	p	CUFF.196	CUFF.196.1	100	6.813296	5.173977	8.452615	31.313134	1304	CUFF.196.1	1357
-	-	u	CUFF.198	CUFF.198.1	36	14.259454	11.471233	17.047676	65.534831	850	CUFF.196.1	-
-	-	u	CUFF.198	CUFF.198.2	100	39.606821	35.516841	43.696801	182.028446	1009	CUFF.196.1	-
BnaA01g01200D	BnaA01g01200D	=	CUFF.204	CUFF.204.1	100	2.483503	1.525661	3.441346	11.321071	839	CUFF.204.1	342
BnaA01g01210D	BnaA01g01210D	j	CUFF.206	CUFF.206.1	100	2.706920	1.984718	3.429122	12.886929	1468	CUFF.206.1	3826
BnaA01g01210D	BnaA01g01210D	j	CUFF.209	CUFF.209.1	29	1.642483	1.065828	2.219137	7.549684	2197	CUFF.209.1	3826
BnaA01g01210D	BnaA01g01210D	j	CUFF.209	CUFF.209.2	100	5.572961	4.656688	6.489235	25.616160	2197	CUFF.209.1	3826
BnaA01g01240D	BnaA01g01240D	=	CUFF.211	CUFF.211.1	100	3.188609	2.307757	4.069462	14.949324	1206	CUFF.211.1	1113
BnaA01g01250D	BnaA01g01250D	j	CUFF.214	CUFF.214.1	100	2.563788	1.905845	3.221731	11.854695	1782	CUFF.214.1	1570
BnaA01g01250D	BnaA01g01250D	j	CUFF.214	CUFF.214.2	33	0.854309	0.216195	1.492424	3.950239	1014	CUFF.214.1	1570
BnaA01g01270D	BnaA01g01270D	j	CUFF.217	CUFF.217.1	93	4.689712	3.683660	5.695765	21.700194	1751	CUFF.217.1	1810
BnaA01g01270D	BnaA01g01270D	j	CUFF.217	CUFF.217.2	100	5.067806	3.966519	6.169092	23.449705	1603	CUFF.217.1	1810
BnaA01g01300D	BnaA01g01300D	j	CUFF.223	CUFF.223.1	100	1.888918	0.973032	2.804804	8.279027	748	CUFF.223.1	632
BnaA01g01310D	BnaA01g01310D	=	CUFF.226	CUFF.226.1	100	16.657801	14.975305	18.340297	78.450774	1963	CUFF.226.1	2123
BnaA01g01310D	BnaA01g01310D	e	CUFF.227	CUFF.227.1	100	16.514202	12.965322	20.063082	77.774489	627	CUFF.226.1	2123
BnaA01g01320D	BnaA01g01320D	c	CUFF.228	CUFF.228.1	100	1.655395	0.852738	2.458051	7.623399	822	CUFF.228.1	1584
BnaA01g01330D	BnaA01g01330D	j	CUFF.233	CUFF.233.1	69	9.862081	8.750616	10.973546	45.694113	2825	CUFF.233.1	3598
BnaA01g01330D	BnaA01g01330D	j	CUFF.233	CUFF.233.2	100	14.361937	12.386661	16.337213	66.543355	1449	CUFF.233.1	3598
BnaA01g01340D	BnaA01g01340D	j	CUFF.234	CUFF.234.1	82	1.595695	0.987822	2.203568	7.472943	1843	CUFF.234.1	4311
BnaA01g01340D	BnaA01g01340D	j	CUFF.234	CUFF.234.2	100	1.952203	1.298213	2.606194	9.142537	1723	CUFF.234.1	4311
BnaA01g01340D	BnaA01g01340D	j	CUFF.234	CUFF.234.3	31	0.602328	0.199611	1.005045	2.820816	1601	CUFF.234.1	4311
BnaA01g01340D	BnaA01g01340D	j	CUFF.235	CUFF.235.1	100	5.017792	4.110312	5.925273	23.579605	1772	CUFF.235.1	4311
BnaA01g01340D	BnaA01g01340D	j	CUFF.235	CUFF.235.2	24	1.213470	0.553986	1.872953	5.702336	1099	CUFF.235.1	4311
BnaA01g01360D	BnaA01g01360D	j	CUFF.236	CUFF.236.1	100	5.648836	4.672003	6.625670	26.510089	1676	CUFF.236.1	1624
-	-	u	CUFF.237	CUFF.237.1	27	2.390382	1.593874	3.186891	11.082204	1614	CUFF.237.2	-
-	-	u	CUFF.237	CUFF.237.2	100	8.979352	7.775111	10.183593	41.629745	2042	CUFF.237.2	-
-	-	u	CUFF.237	CUFF.237.3	55	4.955625	3.882496	6.028754	22.975086	1738	CUFF.237.2	-
BnaA01g11020D	BnaA01g11020D	=	CUFF.238	CUFF.238.1	100	48.668937	39.738224	57.599649	231.162636	368	CUFF.238.1	697
BnaA01g11250D	BnaA01g11250D	c	CUFF.239	CUFF.239.1	100	1.176291	0.622551	1.730031	5.485648	1138	CUFF.239.1	1965
BnaA01g11220D	BnaA01g11220D	j	CUFF.240	CUFF.240.1	100	3.667920	3.054139	4.281702	17.265109	2629	CUFF.240.1	2675
BnaA01g11270D	BnaA01g11270D	j	CUFF.241	CUFF.241.1	100	2.393476	1.418751	3.368200	11.261415	1018	CUFF.241.2	3127
BnaA01g11270D	BnaA01g11270D	j	CUFF.241	CUFF.241.2	62	1.479422	1.042815	1.916029	6.960748	2459	CUFF.241.2	3127
BnaA01g11310D	BnaA01g11310D	=	CUFF.242	CUFF.242.1	100	36.129509	32.446098	39.812920	169.417337	960	CUFF.242.1	1234
BnaA01g11030D	BnaA01g11030D	=	CUFF.243	CUFF.243.1	100	3.960966	2.940369	4.981564	17.853110	1124	CUFF.243.1	723
BnaA01g11060D	BnaA01g11060D	j	CUFF.244	CUFF.244.1	31	6.215689	5.219452	7.211926	29.067165	2105	CUFF.244.1	2352
BnaA01g11060D	BnaA01g11060D	j	CUFF.244	CUFF.244.2	100	19.958793	16.928015	22.989571	93.335678	863	CUFF.244.1	2352
BnaA01g11070D	BnaA01g11070D	c	CUFF.247	CUFF.247.1	31	1.509796	0.396561	2.623032	7.022428	690	CUFF.247.2	2324
BnaA01g11070D	BnaA01g11070D	j	CUFF.247	CUFF.247.2	100	4.803952	3.720472	5.887432	22.344344	1279	CUFF.247.2	2324
BnaA01g11090D	BnaA01g11090D	j	CUFF.249	CUFF.249.1	100	5.032050	4.306702	5.757398	23.641732	2637	CUFF.249.1	2086
BnaA01g11130D	BnaA01g11130D	c	CUFF.252	CUFF.252.1	100	4.335539	2.982810	5.688268	19.940435	785	CUFF.252.1	1328
BnaA01g11190D	BnaA01g11190D	=	CUFF.255	CUFF.255.1	100	4.961248	3.449576	6.472919	23.661862	737	CUFF.255.1	962
BnaA01g11200D	BnaA01g11200D	e	CUFF.258	CUFF.258.1	100	0.986790	0.696347	1.277232	4.522913	3035	CUFF.258.1	1680
BnaA01g11920D	BnaA01g11920D	j	CUFF.276	CUFF.276.1	28	0.817439	0.482467	1.152411	3.834507	3092	CUFF.276.2	2412
BnaA01g11920D	BnaA01g11920D	j	CUFF.276	CUFF.276.2	100	2.938629	2.393809	3.483450	13.784749	3096	CUFF.276.2	2412
BnaA01g11940D	BnaA01g11940D	j	CUFF.277	CUFF.277.1	87	4.345584	3.094752	5.596416	20.228758	1023	CUFF.277.1	1203
BnaA01g11940D	BnaA01g11940D	=	CUFF.277	CUFF.277.2	100	4.995317	3.155412	6.835222	23.253276	684	CUFF.277.1	1203
BnaA01g11950D	BnaA01g11950D	c	CUFF.278	CUFF.278.1	100	12.631797	10.582660	14.680935	57.877149	907	CUFF.278.1	1115
BnaA01g11930D	BnaA01g11930D	j	CUFF.279	CUFF.279.1	36	0.437133	0.182950	0.691316	2.046263	2451	CUFF.279.2	2521
BnaA01g11930D	BnaA01g11930D	j	CUFF.279	CUFF.279.2	27	0.329474	0.110672	0.548277	1.542302	2538	CUFF.279.2	2521
BnaA01g11930D	BnaA01g11930D	c	CUFF.279	CUFF.279.3	47	0.573767	0.192336	0.955198	2.685858	1713	CUFF.279.2	2521
BnaA01g11930D	BnaA01g11930D	j	CUFF.279	CUFF.279.4	100	1.225097	0.656280	1.793914	5.734798	1544	CUFF.279.2	2521
BnaA01g12010D	BnaA01g12010D	=	CUFF.280	CUFF.280.1	100	6.894630	5.585812	8.203449	31.337089	1135	CUFF.280.1	1168
BnaA01g12060D	BnaA01g12060D	=	CUFF.281	CUFF.281.1	100	7.831814	6.317554	9.346074	35.688997	997	CUFF.281.1	1107
BnaA01g12080D	BnaA01g12080D	=	CUFF.282	CUFF.282.1	100	9.338968	7.941065	10.736871	44.314613	1339	CUFF.282.1	1396
BnaA01g12100D	BnaA01g12100D	=	CUFF.283	CUFF.283.1	100	4.087670	3.331867	4.843474	19.214296	1851	CUFF.283.1	1577
BnaA01g12130D	BnaA01g12130D	=	CUFF.285	CUFF.285.1	100	4.642557	3.415976	5.869137	21.455920	943	CUFF.285.1	2112
BnaA01g12090D	BnaA01g12090D	=	CUFF.284	CUFF.284.1	76	3.977528	3.026199	4.928857	18.697044	1691	CUFF.284.1	1783
BnaA01g12090D	BnaA01g12090D	j	CUFF.284	CUFF.284.2	100	5.222265	3.903904	6.540627	24.548141	1247	CUFF.284.1	1783
BnaA01g12040D	BnaA01g12040D	=	CUFF.286	CUFF.286.1	100	72.282836	65.033868	79.531805	331.872876	606	CUFF.286.1	844
BnaA01g12110D	BnaA01g12110D	=	CUFF.288	CUFF.288.1	100	9.511864	7.132393	11.891335	44.849888	630	CUFF.288.1	636
BnaA01g12110D	BnaA01g12110D	x	CUFF.290	CUFF.290.1	100	4.433372	2.116623	6.750121	20.904026	426	CUFF.290.1	636
BnaA01g12120D	BnaA01g12120D	x	CUFF.296	CUFF.296.1	100	1.826414	0.939532	2.713295	8.461135	780	CUFF.296.1	527
BnaA01g12120D	BnaA01g12120D	=	CUFF.297	CUFF.297.1	100	9.604907	6.956057	12.253756	44.496169	628	CUFF.297.1	527
BnaA01g12120D	BnaA01g12120D	j	CUFF.297	CUFF.297.2	45	4.313967	2.236869	6.391064	19.985097	594	CUFF.297.1	527
BnaA01g12740D	BnaA01g12740D	j	CUFF.318	CUFF.318.1	100	0.827033	0.495921	1.158145	3.860787	1935	CUFF.318.1	6420
BnaA01g12740D	BnaA01g12740D	j	CUFF.319	CUFF.319.1	100	0.883157	0.394521	1.371793	4.107765	1121	CUFF.319.1	6420
BnaA01g12860D	BnaA01g12860D	=	CUFF.322	CUFF.322.1	100	2.373344	1.520813	3.225874	11.147128	963	CUFF.322.1	893
BnaA01g12800D	BnaA01g12800D	j	CUFF.321	CUFF.321.1	100	1.442371	0.576034	2.308708	6.848088	808	CUFF.321.2	2729
BnaA01g12800D	BnaA01g12800D	j	CUFF.321	CUFF.321.2	96	1.390297	0.773350	2.007245	6.600854	1246	CUFF.321.2	2729
BnaA01g12800D	BnaA01g12800D	j	CUFF.323	CUFF.323.1	100	2.101918	1.195508	3.008329	9.900442	843	CUFF.323.1	2729
BnaA01g12890D	BnaA01g12890D	=	CUFF.325	CUFF.325.1	100	2.095068	1.201728	2.988408	9.909711	818	CUFF.325.1	937
BnaA01g12870D	BnaA01g12870D	c	CUFF.324	CUFF.324.1	100	1.070127	0.514446	1.625807	5.021797	1070	CUFF.324.1	1718
BnaA01g12930D	BnaA01g12930D	c	CUFF.327	CUFF.327.1	100	1.104694	0.514210	1.695178	5.111708	941	CUFF.327.1	2298
BnaA01g13000D	BnaA01g13000D	=	CUFF.328	CUFF.328.1	100	5.906451	4.040786	7.772116	27.628739	626	CUFF.328.1	768
BnaA01g13060D	BnaA01g13060D	j	CUFF.333	CUFF.333.1	100	2.832846	1.852237	3.813456	13.187784	903	CUFF.333.1	525
BnaA01g13090D	BnaA01g13090D	j	CUFF.334	CUFF.334.1	100	2.162694	1.609475	2.715913	9.867299	1899	CUFF.334.1	1929
BnaA01g13080D	BnaA01g13080D	j	CUFF.337	CUFF.337.1	100	11.152254	9.419536	12.884972	51.554888	1150	CUFF.337.1	1185
BnaA01g13040D	BnaA01g13040D	j	CUFF.338	CUFF.338.1	100	24.815576	22.262342	27.368809	115.764737	1273	CUFF.338.1	1236
BnaA01g13130D	BnaA01g13130D	j	CUFF.344	CUFF.344.1	100	4.434067	3.516449	5.351686	20.538755	1494	CUFF.344.1	1714
BnaA01g13180D	BnaA01g13180D	j	CUFF.347	CUFF.347.1	100	1.799103	1.169506	2.428700	8.354827	1262	CUFF.347.1	1797
BnaA01g13170D	BnaA01g13170D	x	CUFF.350	CUFF.350.1	100	28.296829	25.667206	30.926451	130.771081	1402	CUFF.350.1	1156
BnaA01g13240D	BnaA01g13240D	=	CUFF.351	CUFF.351.1	100	1.817757	1.276558	2.358956	8.543584	1703	CUFF.351.1	1443
BnaA01g13220D	BnaA01g13220D	j	CUFF.352	CUFF.352.1	41	1.597498	1.244342	1.950654	7.643358	3430	CUFF.352.1	3394
BnaA01g13220D	BnaA01g13220D	c	CUFF.352	CUFF.352.2	100	3.878209	2.243458	5.512959	18.555602	618	CUFF.352.1	3394
BnaA01g12900D	BnaA01g12900D	=	CUFF.353	CUFF.353.1	100	26.608733	24.351312	28.866154	124.740696	1805	CUFF.353.1	1909
BnaA01g13300D	BnaA01g13300D	o	CUFF.357	CUFF.357.1	100	5.548706	2.374898	8.722514	25.721499	406	CUFF.357.2	807
BnaA01g13300D	BnaA01g13300D	=	CUFF.357	CUFF.357.2	96	5.310444	3.901769	6.719119	24.617016	936	CUFF.357.2	807
BnaA01g00050D	BnaA01g00050D	e	CUFF.245	CUFF.245.1	100	2.106894	1.391184	2.822604	9.561015	1566	CUFF.245.1	1397
BnaA01g00050D	BnaA01g00050D	=	CUFF.246	CUFF.246.1	100	14.866261	12.815596	16.916926	67.462610	1191	CUFF.245.1	1397
BnaA01g00060D	BnaA01g00060D	=	CUFF.248	CUFF.248.1	100	0.858325	0.382212	1.334438	4.045159	1081	CUFF.248.1	1106
BnaA01g00080D	BnaA01g00080D	=	CUFF.250	CUFF.250.1	100	71.894925	67.107970	76.681881	333.844090	1487	CUFF.251.1	609
BnaA01g00080D	BnaA01g00080D	e	CUFF.251	CUFF.251.1	100	8.472798	7.000608	9.944988	39.343440	1693	CUFF.251.1	609
BnaA01g00090D	BnaA01g00090D	=	CUFF.253	CUFF.253.1	100	3.526217	2.816692	4.235741	16.435912	2132	CUFF.253.1	2094
BnaA01g00100D	BnaA01g00100D	=	CUFF.254	CUFF.254.1	100	12.546740	11.191752	13.901727	58.481121	2142	CUFF.254.1	1362
BnaA01g00120D	BnaA01g00120D	=	CUFF.256	CUFF.256.1	100	5.511331	4.257976	6.764685	26.119602	1071	CUFF.256.1	1020
BnaA01g00130D	BnaA01g00130D	=	CUFF.257	CUFF.257.1	100	3.906555	2.958659	4.854452	18.418671	1238	CUFF.257.1	729
BnaA01g00170D	BnaA01g00170D	=	CUFF.259	CUFF.259.1	100	10.809089	9.356965	12.261213	51.048408	1533	CUFF.259.1	1794
BnaA01g00180D	BnaA01g00180D	=	CUFF.260	CUFF.260.1	100	9.369923	7.973836	10.766010	44.676890	1432	CUFF.260.1	1296
BnaA01g00190D	BnaA01g00190D	j	CUFF.261	CUFF.261.1	100	27.416911	25.600452	29.233370	127.998543	3802	CUFF.261.1	2049
BnaA01g00200D	BnaA01g00200D	=	CUFF.262	CUFF.262.1	100	5.982867	5.167222	6.798511	27.931601	3954	CUFF.262.1	1433
BnaA01g00210D	BnaA01g00210D	j	CUFF.263	CUFF.263.1	14	13.378811	11.947405	14.810217	62.930823	2358	CUFF.263.1	2422
BnaA01g00210D	BnaA01g00210D	c	CUFF.263	CUFF.263.2	100	97.134809	91.569570	102.700047	456.899618	1786	CUFF.263.1	2422
-	-	u	CUFF.264	CUFF.264.1	100	34.286329	25.281070	43.291588	160.539400	321	CUFF.264.2	-
-	-	u	CUFF.264	CUFF.264.2	56	19.114558	14.056520	24.172596	89.500385	408	CUFF.264.2	-
BnaA01g00280D	BnaA01g00280D	=	CUFF.265	CUFF.265.1	100	0.644817	0.340646	0.948987	3.053332	1804	CUFF.265.1	1867
BnaA01g00290D	BnaA01g00290D	=	CUFF.266	CUFF.266.1	100	1.457513	1.022993	1.892033	6.705408	1991	CUFF.266.1	1995
BnaA01g00300D	BnaA01g00300D	=	CUFF.267	CUFF.267.1	100	4.450819	3.472948	5.428690	21.034341	1438	CUFF.267.1	1356
BnaA01g00300D	BnaA01g00300D	e	CUFF.268	CUFF.268.1	100	1.355221	0.509587	2.200855	6.404704	893	CUFF.267.1	1356
BnaA01g00310D	BnaA01g00310D	=	CUFF.269	CUFF.269.1	100	8.591261	7.016155	10.166366	39.907009	1011	CUFF.269.1	741
BnaA01g00320D	BnaA01g00320D	e	CUFF.270	CUFF.270.1	100	2.061632	1.422774	2.700490	9.522389	1942	CUFF.270.1	1684
BnaA01g00320D	BnaA01g00320D	j	CUFF.271	CUFF.271.1	100	15.294238	13.342573	17.245903	70.641953	1356	CUFF.270.1	1684
BnaA01g00340D	BnaA01g00340D	j	CUFF.272	CUFF.272.1	100	3.210125	2.573009	3.847241	15.137043	2146	CUFF.272.1	1971
BnaA01g00360D	BnaA01g00360D	=	CUFF.273	CUFF.273.1	100	6.815313	5.623783	8.006843	31.786230	1399	CUFF.273.1	1299
BnaA01g00370D	BnaA01g00370D	j	CUFF.274	CUFF.274.1	100	0.564379	0.224046	0.904712	2.604279	1327	CUFF.274.1	1176
BnaA01g00380D	BnaA01g00380D	=	CUFF.275	CUFF.275.1	100	2.747942	2.236112	3.259772	13.010403	2775	CUFF.275.1	2588
BnaA01g00390D	BnaA01g00390D	e	CUFF.287	CUFF.287.1	100	6.971872	6.044085	7.899660	32.407515	2400	CUFF.287.1	1711
BnaA01g00390D	BnaA01g00390D	=	CUFF.289	CUFF.289.1	100	68.596798	63.926507	73.267089	318.860074	1383	CUFF.287.1	1711
BnaA01g00400D	BnaA01g00400D	e	CUFF.291	CUFF.291.1	100	6.896079	5.543202	8.248955	31.406804	1479	CUFF.291.1	1090
BnaA01g00400D	BnaA01g00400D	=	CUFF.292	CUFF.292.1	100	27.089998	23.734709	30.445286	123.375950	952	CUFF.291.1	1090
BnaA01g00400D	BnaA01g00400D	p	CUFF.293	CUFF.293.1	100	9.166119	7.257582	11.074655	40.651276	801	CUFF.293.1	1090
BnaA01g00410D	BnaA01g00410D	e	CUFF.294	CUFF.294.1	100	4.468406	2.987105	5.949707	20.945129	924	CUFF.295.1	1332
BnaA01g00410D	BnaA01g00410D	=	CUFF.295	CUFF.295.1	100	10.765093	9.031078	12.499108	50.460106	1216	CUFF.295.1	1332
BnaA01g00420D	BnaA01g00420D	j	CUFF.298	CUFF.298.1	100	12.293478	10.855038	13.731919	56.052321	1794	CUFF.298.1	1671
BnaA01g00430D	BnaA01g00430D	=	CUFF.302	CUFF.302.1	100	6.913631	5.660275	8.166988	32.350262	1330	CUFF.302.1	1343
BnaA01g00430D	BnaA01g00430D	e	CUFF.303	CUFF.303.1	100	1.156631	0.495320	1.817943	5.412109	1001	CUFF.302.1	1343
BnaA01g00440D	BnaA01g00440D	j	CUFF.307	CUFF.307.1	100	7.421291	6.528390	8.314192	33.890320	2970	CUFF.307.1	3486
BnaA01g00440D	BnaA01g00440D	j	CUFF.307	CUFF.307.2	16	1.223591	0.783637	1.663545	5.587692	2954	CUFF.307.1	3486
BnaA01g00450D	BnaA01g00450D	=	CUFF.308	CUFF.308.1	100	16.389509	13.578489	19.200529	74.305189	733	CUFF.308.1	805
BnaA01g00460D	BnaA01g00460D	j	CUFF.309	CUFF.309.1	100	6.175890	5.080084	7.271696	28.752142	1400	CUFF.309.1	1936
BnaA01g00480D	BnaA01g00480D	j	CUFF.311	CUFF.311.1	100	3.838436	2.893479	4.783392	18.052385	1337	CUFF.311.1	1029
BnaA01g00480D	BnaA01g00480D	e	CUFF.312	CUFF.312.1	100	1.446392	0.664948	2.227836	6.802467	948	CUFF.311.1	1029
BnaA01g00490D	BnaA01g00490D	e	CUFF.313	CUFF.313.1	100	2.744211	1.752529	3.735894	12.729026	894	CUFF.313.1	360
BnaA01g00500D	BnaA01g00500D	e	CUFF.314	CUFF.314.1	100	1.954643	1.309473	2.599813	9.087796	1700	CUFF.314.1	1406
BnaA01g00500D	BnaA01g00500D	j	CUFF.315	CUFF.315.1	100	7.469177	5.953945	8.984409	34.726729	1259	CUFF.314.1	1406
BnaA01g00500D	BnaA01g00500D	j	CUFF.315	CUFF.315.2	68	5.048877	3.814288	6.283466	23.473937	1358	CUFF.314.1	1406
BnaA01g00510D	BnaA01g00510D	j	CUFF.316	CUFF.316.1	100	2.739245	2.047102	3.431388	11.983974	1567	CUFF.316.1	1446
BnaA01g00570D	BnaA01g00570D	o	CUFF.317	CUFF.317.1	100	2.149915	1.233415	3.066416	10.334251	816	CUFF.317.1	1419
BnaA01g00580D	BnaA01g00580D	j	CUFF.320	CUFF.320.1	17	0.402250	0.084288	0.720212	1.851369	1938	CUFF.320.1	1840
BnaA01g00580D	BnaA01g00580D	=	CUFF.320	CUFF.320.2	100	2.388232	1.772187	3.004276	10.991922	1938	CUFF.320.1	1840
BnaA01g00600D	BnaA01g00600D	=	CUFF.326	CUFF.326.1	100	77.723349	72.563100	82.883599	362.304762	1322	CUFF.326.1	1542
BnaA01g00610D	BnaA01g00610D	e	CUFF.329	CUFF.329.1	100	19.368126	16.669710	22.066542	89.933965	943	CUFF.329.1	731
BnaA01g00610D	BnaA01g00610D	=	CUFF.330	CUFF.330.1	100	77.169051	69.311898	85.026205	358.326805	581	CUFF.329.1	731
BnaA01g00650D	BnaA01g00650D	j	CUFF.343	CUFF.343.1	100	10.751916	8.646555	12.857276	50.013849	986	CUFF.343.2	1180
BnaA01g00650D	BnaA01g00650D	j	CUFF.343	CUFF.343.2	37	3.937478	2.841795	5.033162	18.315662	1365	CUFF.343.2	1180
BnaA01g00650D	BnaA01g00650D	j	CUFF.343	CUFF.343.3	35	3.751547	2.545358	4.957736	17.450778	1089	CUFF.343.2	1180
BnaA01g00650D	BnaA01g00650D	j	CUFF.343	CUFF.343.4	36	3.919086	2.619107	5.219065	18.230105	1068	CUFF.343.2	1180
BnaA01g00660D	BnaA01g00660D	c	CUFF.346	CUFF.346.1	100	7.716860	5.721627	9.712093	35.942178	682	CUFF.346.1	2780
BnaA01g00660D	BnaA01g00660D	c	CUFF.354	CUFF.354.1	100	20.776434	19.094844	22.458023	97.591218	2519	CUFF.354.1	2780
BnaA01g13020D	BnaA01g13020D	j	CUFF.358	CUFF.358.1	100	38.491197	35.262302	41.720092	182.589139	1349	CUFF.358.1	1119
BnaA01g13030D	BnaA01g13030D	j	CUFF.359	CUFF.359.1	100	0.926958	0.501040	1.352876	4.261213	1384	CUFF.359.1	1161
BnaA01g13320D	BnaA01g13320D	j	CUFF.360	CUFF.360.1	100	8.856504	7.838825	9.874183	41.652471	2493	CUFF.360.1	2881
-	-	u	CUFF.361	CUFF.361.1	100	7.303846	5.126392	9.481301	32.435775	576	CUFF.361.1	-
BnaA01g13420D	BnaA01g13420D	=	CUFF.363	CUFF.363.1	100	0.735750	0.260685	1.210814	3.573432	993	CUFF.363.1	948
BnaA01g13390D	BnaA01g13390D	c	CUFF.362	CUFF.362.1	100	4.386763	3.431204	5.342321	20.405561	1327	CUFF.362.1	1471
BnaA01g13370D	BnaA01g13370D	=	CUFF.365	CUFF.365.1	100	9.161523	6.818954	11.504092	43.554482	622	CUFF.365.1	585
BnaA01g13400D	BnaA01g13400D	j	CUFF.366	CUFF.366.1	100	9.299614	8.275092	10.324136	42.768184	2257	CUFF.366.1	2163
BnaA01g13430D	BnaA01g13430D	j	CUFF.368	CUFF.368.1	50	7.882181	6.644020	9.120341	36.579713	1580	CUFF.368.1	1383
BnaA01g13430D	BnaA01g13430D	c	CUFF.368	CUFF.368.2	100	15.886496	13.269865	18.503126	73.726228	837	CUFF.368.1	1383
BnaA01g13310D	BnaA01g13310D	j	CUFF.370	CUFF.370.1	27	18.279774	15.465017	21.094531	83.718926	991	CUFF.370.1	1160
BnaA01g13310D	BnaA01g13310D	=	CUFF.370	CUFF.370.2	100	68.938774	62.662533	75.215014	315.730382	794	CUFF.370.1	1160
BnaA01g13330D	BnaA01g13330D	j	CUFF.372	CUFF.372.1	26	4.185641	3.567149	4.804133	19.450730	3731	CUFF.372.1	1793
BnaA01g13330D	BnaA01g13330D	c	CUFF.372	CUFF.372.2	100	16.235504	13.775622	18.695385	75.446607	960	CUFF.372.1	1793
BnaA01g13340D	BnaA01g13340D	=	CUFF.372	CUFF.372.3	17	2.682751	1.989749	3.375753	12.466781	2123	CUFF.372.1	1602
BnaA01g06350D	BnaA01g06350D	=	CUFF.299	CUFF.299.1	100	11.693559	10.281150	13.105969	55.015103	2064	CUFF.299.1	2059
BnaA01g06350D	BnaA01g06350D	e	CUFF.300	CUFF.300.1	100	5.978584	4.452096	7.505072	28.127655	1283	CUFF.299.1	2059
BnaA01g06370D	BnaA01g06370D	j	CUFF.301	CUFF.301.1	100	1.192955	0.717296	1.668613	5.487826	2099	CUFF.301.2	4029
BnaA01g06370D	BnaA01g06370D	j	CUFF.301	CUFF.301.2	95	1.129167	0.662481	1.595853	5.194389	2103	CUFF.301.2	4029
BnaA01g06380D	BnaA01g06380D	j	CUFF.304	CUFF.304.1	100	17.329986	15.816633	18.843339	80.857509	2477	CUFF.304.1	1521
-	-	u	CUFF.305	CUFF.305.1	100	8.278294	3.964133	12.592454	35.216446	316	CUFF.305.1	-
BnaA01g06410D	BnaA01g06410D	o	CUFF.306	CUFF.306.1	100	0.680076	0.240959	1.119192	2.822591	1056	CUFF.306.1	1029
BnaA01g06420D	BnaA01g06420D	j	CUFF.310	CUFF.310.1	100	25.254447	22.673537	27.835356	117.363869	1744	CUFF.310.2	1897
BnaA01g06420D	BnaA01g06420D	j	CUFF.310	CUFF.310.2	59	15.023660	13.164735	16.882585	69.818789	2053	CUFF.310.2	1897
BnaA01g06440D	BnaA01g06440D	e	CUFF.331	CUFF.331.1	100	98.905773	92.969356	104.842191	457.283033	1456	CUFF.331.1	1025
BnaA01g06440D	BnaA01g06440D	j	CUFF.332	CUFF.332.1	100	192.355669	179.546441	205.164897	889.341243	665	CUFF.331.1	1025
BnaA01g06460D	BnaA01g06460D	=	CUFF.335	CUFF.335.1	100	16.742931	14.913641	18.572221	77.648851	1846	CUFF.335.1	1782
BnaA01g06460D	BnaA01g06460D	e	CUFF.336	CUFF.336.1	100	4.925437	3.675107	6.175768	22.842749	1588	CUFF.335.1	1782
BnaA01g06470D	BnaA01g06470D	e	CUFF.339	CUFF.339.1	100	6.925656	5.290267	8.561044	32.359012	1022	CUFF.339.1	1326
BnaA01g06470D	BnaA01g06470D	=	CUFF.340	CUFF.340.1	100	38.330224	34.505785	42.154663	179.091809	995	CUFF.339.1	1326
BnaA01g06480D	BnaA01g06480D	p	CUFF.341	CUFF.341.1	100	50.790047	46.394030	55.186064	232.495358	831	CUFF.341.1	228
-	-	u	CUFF.342	CUFF.342.1	100	1.464408	0.493030	2.435787	6.176171	610	CUFF.342.1	-
BnaA01g06480D	BnaA01g06480D	=	CUFF.345	CUFF.345.1	100	6.560998	3.378446	9.743549	31.266010	365	CUFF.345.1	228
BnaA01g06490D	BnaA01g06490D	=	CUFF.348	CUFF.348.1	100	9.914412	5.568834	14.259990	47.969837	342	CUFF.348.1	646
BnaA01g06500D	BnaA01g06500D	j	CUFF.349	CUFF.349.1	100	3.618717	2.609866	4.627568	17.079411	1084	CUFF.349.1	870
BnaA01g06520D	BnaA01g06520D	x	CUFF.355	CUFF.355.1	100	2.169067	1.559651	2.778482	10.172381	1854	CUFF.355.1	952
BnaA01g06520D	BnaA01g06520D	j	CUFF.356	CUFF.356.1	41	4.320990	3.203991	5.437988	20.264363	1334	CUFF.356.1	952
BnaA01g06520D	BnaA01g06520D	j	CUFF.356	CUFF.356.2	100	10.641769	8.260837	13.022702	49.907241	804	CUFF.356.1	952
BnaA01g06530D	BnaA01g06530D	=	CUFF.364	CUFF.364.1	100	39.975645	37.153563	42.797728	186.264789	1984	CUFF.364.1	2204
BnaA01g06540D	BnaA01g06540D	=	CUFF.367	CUFF.367.1	100	4.996634	3.734102	6.259167	23.867892	960	CUFF.367.1	1033
BnaA01g06550D	BnaA01g06550D	j	CUFF.369	CUFF.369.1	100	0.841355	0.353756	1.328954	4.015759	1031	CUFF.369.1	927
BnaA01g06570D	BnaA01g06570D	j	CUFF.371	CUFF.371.1	100	4.618363	3.195356	6.041370	21.348625	769	CUFF.371.1	773
-	-	u	CUFF.373	CUFF.373.1	100	16.144036	12.274265	20.013807	75.075244	475	CUFF.373.1	-
BnaA01g13480D	BnaA01g13480D	j	CUFF.374	CUFF.374.1	100	8.275728	7.129825	9.421631	38.428779	1691	CUFF.374.1	1508
BnaA01g13510D	BnaA01g13510D	=	CUFF.375	CUFF.375.1	100	13.971660	11.643050	16.300270	66.047711	807	CUFF.375.1	729
BnaA01g13530D	BnaA01g13530D	j	CUFF.376	CUFF.376.1	100	11.263283	9.873496	12.653069	52.135014	1778	CUFF.376.1	1172
BnaA01g13530D	BnaA01g13530D	j	CUFF.376	CUFF.376.2	43	4.815014	3.182920	6.447107	22.287534	738	CUFF.376.1	1172
-	-	u	CUFF.377	CUFF.377.1	100	5.053276	2.793382	7.313169	24.636756	446	CUFF.377.1	-
-	-	u	CUFF.378	CUFF.378.1	100	1.984722	1.075208	2.894235	9.210533	794	CUFF.378.1	-
BnaA01g13650D	BnaA01g13650D	j	CUFF.379	CUFF.379.1	28	0.593984	0.111468	1.076500	2.711475	1273	CUFF.379.2	2643
BnaA01g13650D	BnaA01g13650D	j	CUFF.379	CUFF.379.2	28	0.595358	0.143137	1.047578	2.717745	1360	CUFF.379.2	2643
BnaA01g13650D	BnaA01g13650D	j	CUFF.379	CUFF.379.3	100	2.122877	1.319302	2.926452	9.690710	1278	CUFF.379.2	2643
BnaA01g13630D	BnaA01g13630D	j	CUFF.380	CUFF.380.1	17	0.636614	0.195790	1.077437	2.941092	1517	CUFF.380.1	1435
BnaA01g13630D	BnaA01g13630D	j	CUFF.380	CUFF.380.2	26	0.969688	0.426132	1.513244	4.479866	1517	CUFF.380.1	1435
BnaA01g13630D	BnaA01g13630D	=	CUFF.380	CUFF.380.3	100	3.770016	2.830023	4.710009	17.417109	1452	CUFF.380.1	1435
BnaA01g13690D	BnaA01g13690D	=	CUFF.381	CUFF.381.1	100	12.999048	10.655511	15.342586	60.283920	765	CUFF.381.1	836
BnaA01g13710D	BnaA01g13710D	j	CUFF.383	CUFF.383.1	100	2.646966	1.846112	3.447820	12.288003	1398	CUFF.383.2	1507
BnaA01g13710D	BnaA01g13710D	=	CUFF.383	CUFF.383.2	31	0.813461	0.287676	1.339245	3.776326	1413	CUFF.383.2	1507
BnaA01g13720D	BnaA01g13720D	j	CUFF.382	CUFF.382.1	36	0.647222	0.082748	1.211695	3.029395	1093	CUFF.382.2	1316
BnaA01g13720D	BnaA01g13720D	j	CUFF.382	CUFF.382.2	100	1.808064	1.139900	2.476228	8.462848	1384	CUFF.382.2	1316
BnaA01g13700D	BnaA01g13700D	e	CUFF.384	CUFF.384.1	100	6.606529	5.481909	7.731149	30.711820	1509	CUFF.384.1	1391
BnaA01g13750D	BnaA01g13750D	c	CUFF.385	CUFF.385.1	100	3.481366	1.621604	5.341127	15.068037	458	CUFF.385.1	568
BnaA01g13740D	BnaA01g13740D	j	CUFF.386	CUFF.386.1	25	0.647177	0.257486	1.036867	3.061510	1967	CUFF.386.1	1686
BnaA01g13740D	BnaA01g13740D	j	CUFF.386	CUFF.386.2	100	2.634227	1.981129	3.287325	12.461379	1966	CUFF.386.1	1686
BnaA01g13470D	BnaA01g13470D	=	CUFF.387	CUFF.387.1	100	35.425225	32.844246	38.006203	165.490826	2033	CUFF.387.1	2341
BnaA01g13530D	BnaA01g13530D	p	CUFF.388	CUFF.388.1	100	182.808198	172.491282	193.125114	839.727602	1075	CUFF.388.1	1172
BnaA01g13540D	BnaA01g13540D	=	CUFF.389	CUFF.389.1	100	4.714546	3.933930	5.495163	21.664864	2137	CUFF.389.1	1382
BnaA01g13560D	BnaA01g13560D	j	CUFF.390	CUFF.390.1	100	6.238974	5.574414	6.903534	29.340628	3483	CUFF.390.1	2799
BnaA01g13570D	BnaA01g13570D	c	CUFF.391	CUFF.391.1	100	1.313345	0.611333	2.015357	5.934705	827	CUFF.391.1	1683
BnaA01g13610D	BnaA01g13610D	=	CUFF.392	CUFF.392.1	100	1.241761	0.492951	1.990572	5.979222	725	CUFF.392.1	762
BnaA01g13670D	BnaA01g13670D	=	CUFF.393	CUFF.393.1	100	71.812728	67.910568	75.714888	336.821508	2793	CUFF.393.1	3844
BnaA01g15130D	BnaA01g15130D	j	CUFF.394	CUFF.394.1	100	0.840770	0.607593	1.073947	3.920162	3759	CUFF.394.1	3991
BnaA01g15240D	BnaA01g15240D	c	CUFF.395	CUFF.395.1	100	0.893228	0.245256	1.541201	3.905872	944	CUFF.395.1	1357
BnaA01g15240D	BnaA01g15240D	e	CUFF.397	CUFF.397.1	100	3.853893	2.221988	5.485798	16.852140	622	CUFF.395.1	1357
-	-	u	CUFF.396	CUFF.396.1	100	4.254938	2.356708	6.153167	18.554959	509	CUFF.396.1	-
BnaA01g15270D	BnaA01g15270D	c	CUFF.398	CUFF.398.1	100	0.545766	0.243237	0.848295	2.504060	1624	CUFF.398.1	2493
BnaA01g15280D	BnaA01g15280D	j	CUFF.399	CUFF.399.1	100	5.216886	3.204827	7.228945	24.191083	516	CUFF.399.1	566
BnaA01g15290D	BnaA01g15290D	j	CUFF.400	CUFF.400.1	100	1.210807	0.491774	1.929840	5.894555	769	CUFF.400.1	2003
BnaA01g15310D	BnaA01g15310D	j	CUFF.401	CUFF.401.1	29	0.426482	0.115586	0.737378	1.996738	1893	CUFF.401.1	2062
BnaA01g15310D	BnaA01g15310D	=	CUFF.401	CUFF.401.2	100	1.460498	0.943201	1.977796	6.837879	1810	CUFF.401.1	2062
BnaA01g15320D	BnaA01g15320D	=	CUFF.402	CUFF.402.1	100	8.159403	6.906236	9.412570	37.207269	1417	CUFF.402.1	1106
BnaA01g15250D	BnaA01g15250D	j	CUFF.403	CUFF.403.1	89	11.727304	8.725115	14.729493	53.458004	705	CUFF.403.2	1953
BnaA01g15250D	BnaA01g15250D	=	CUFF.403	CUFF.403.2	100	13.248252	11.688528	14.807975	60.391126	1855	CUFF.403.2	1953
BnaA01g15330D	BnaA01g15330D	j	CUFF.404	CUFF.404.1	22	0.447125	0.112531	0.781719	2.089035	1601	CUFF.404.2	2378
BnaA01g15330D	BnaA01g15330D	j	CUFF.404	CUFF.404.2	17	0.342626	0.015646	0.669606	1.600800	1609	CUFF.404.2	2378
BnaA01g15330D	BnaA01g15330D	j	CUFF.404	CUFF.404.3	100	2.003203	1.361167	2.645238	9.359266	1601	CUFF.404.2	2378
BnaA01g15380D	BnaA01g15380D	o	CUFF.406	CUFF.406.1	100	6.304463	3.330547	9.278379	26.054739	381	CUFF.406.1	1347
BnaA01g15360D	BnaA01g15360D	j	CUFF.405	CUFF.405.1	93	1.539562	0.580808	2.498315	7.154408	814	CUFF.405.1	753
BnaA01g15360D	BnaA01g15360D	=	CUFF.405	CUFF.405.2	100	1.656284	0.678543	2.634025	7.696823	814	CUFF.405.1	753
BnaA01g15370D	BnaA01g15370D	j	CUFF.407	CUFF.407.1	100	0.543266	0.215974	0.870557	2.540403	1422	CUFF.407.1	1095
BnaA01g15300D	BnaA01g15300D	=	CUFF.408	CUFF.408.1	100	19.670360	17.439403	21.901317	91.427143	1276	CUFF.408.1	1430
BnaA01g15220D	BnaA01g15220D	j	CUFF.409	CUFF.409.1	100	2.269170	1.426890	3.111450	10.327715	972	CUFF.409.1	1045
BnaA01g15140D	BnaA01g15140D	j	CUFF.410	CUFF.410.1	100	14.881382	13.589193	16.173570	69.860856	2883	CUFF.410.1	2266
BnaA01g15760D	BnaA01g15760D	=	CUFF.411	CUFF.411.1	100	4.362202	3.567967	5.156437	20.154112	1794	CUFF.411.1	1820
BnaA01g15800D	BnaA01g15800D	o	CUFF.412	CUFF.412.1	100	1.109091	0.440284	1.777899	4.658382	785	CUFF.412.1	4062
BnaA01g15820D	BnaA01g15820D	j	CUFF.413	CUFF.413.1	36	0.856439	0.534631	1.178246	3.949022	2449	CUFF.413.1	2681
BnaA01g15820D	BnaA01g15820D	j	CUFF.413	CUFF.413.2	100	2.374579	1.407804	3.341354	10.949138	915	CUFF.413.1	2681
BnaA01g15780D	BnaA01g15780D	=	CUFF.415	CUFF.415.1	100	12.782630	9.773385	15.791874	59.882286	564	CUFF.415.1	875
BnaA01g15790D	BnaA01g15790D	o	CUFF.416	CUFF.416.1	100	5.755859	4.438573	7.073145	26.964248	1016	CUFF.416.1	186
BnaA01g15730D	BnaA01g15730D	=	CUFF.414	CUFF.414.1	100	1.677140	0.688880	2.665400	7.581149	816	CUFF.414.1	1542
BnaA01g15730D	BnaA01g15730D	o	CUFF.414	CUFF.414.2	76	1.269040	0.393294	2.144787	5.736424	816	CUFF.414.1	1542
BnaA01g15740D	BnaA01g15740D	j	CUFF.417	CUFF.417.1	51	1.196644	0.677882	1.715405	5.548410	2248	CUFF.417.3	1505
BnaA01g15740D	BnaA01g15740D	=	CUFF.417	CUFF.417.2	100	2.343603	1.685879	3.001327	10.866452	2246	CUFF.417.3	1505
BnaA01g15740D	BnaA01g15740D	j	CUFF.417	CUFF.417.3	56	1.312208	0.804553	1.819863	6.084242	2316	CUFF.417.3	1505
BnaA01g15750D	BnaA01g15750D	j	CUFF.418	CUFF.418.1	100	19.924442	18.183290	21.665593	92.084742	2180	CUFF.418.1	2221
BnaA01g15800D	BnaA01g15800D	c	CUFF.419	CUFF.419.1	100	4.205395	3.400468	5.010321	19.534036	2218	CUFF.419.1	4062
BnaA01g15800D	BnaA01g15800D	j	CUFF.419	CUFF.419.2	19	0.808196	0.404095	1.212298	3.754067	2140	CUFF.419.1	4062
BnaA01g15800D	BnaA01g15800D	j	CUFF.419	CUFF.419.3	17	0.706085	0.290549	1.121620	3.279759	2120	CUFF.419.1	4062
BnaA01g15800D	BnaA01g15800D	e	CUFF.420	CUFF.420.1	100	5.417649	2.578889	8.256410	25.164953	477	CUFF.419.1	4062
BnaA01g15810D	BnaA01g15810D	j	CUFF.421	CUFF.421.1	53	2.517319	1.979878	3.054760	11.792870	2341	CUFF.421.1	2699
BnaA01g15810D	BnaA01g15810D	c	CUFF.421	CUFF.421.2	100	4.713672	2.182211	7.245133	22.082115	405	CUFF.421.1	2699
BnaA01g15880D	BnaA01g15880D	j	CUFF.422	CUFF.422.1	25	1.070752	0.682028	1.459475	4.917066	2118	CUFF.422.1	1844
BnaA01g15880D	BnaA01g15880D	o	CUFF.422	CUFF.422.2	100	4.360288	2.246813	6.473762	20.023150	494	CUFF.422.1	1844
BnaA01g15880D	BnaA01g15880D	c	CUFF.422	CUFF.422.3	91	3.972767	2.014677	5.930856	18.243590	494	CUFF.422.1	1844
BnaA01g15870D	BnaA01g15870D	j	CUFF.423	CUFF.423.1	16	1.787568	0.971508	2.603627	8.099046	1410	CUFF.423.1	1457
BnaA01g15870D	BnaA01g15870D	=	CUFF.423	CUFF.423.2	100	11.390622	9.729369	13.051875	51.608214	1410	CUFF.423.1	1457
BnaA01g15860D	BnaA01g15860D	j	CUFF.424	CUFF.424.1	100	5.994449	4.157736	7.831161	27.903714	701	CUFF.424.1	1008
BnaA01g15860D	BnaA01g15860D	=	CUFF.424	CUFF.424.2	97	5.790465	3.734986	7.845944	26.954185	609	CUFF.424.1	1008
BnaA01g15840D	BnaA01g15840D	=	CUFF.425	CUFF.425.1	100	19.679070	17.185084	22.173056	91.879881	1042	CUFF.425.1	1415
BnaA01g16460D	BnaA01g16460D	e	CUFF.426	CUFF.426.1	100	1.047242	0.601607	1.492877	4.889513	1494	CUFF.426.1	1164
BnaA01g16470D	BnaA01g16470D	o	CUFF.427	CUFF.427.1	100	3.741976	2.720386	4.763566	17.734901	1038	CUFF.427.1	1215
BnaA01g16490D	BnaA01g16490D	=	CUFF.428	CUFF.428.1	100	10.542595	8.792407	12.292782	49.248834	1072	CUFF.428.1	1012
BnaA01g16450D	BnaA01g16450D	e	CUFF.429	CUFF.429.1	100	17.826343	14.074158	21.578528	83.713487	570	CUFF.430.1	1030
BnaA01g16450D	BnaA01g16450D	j	CUFF.430	CUFF.430.1	70	7.223280	5.684513	8.762046	33.920919	1163	CUFF.430.1	1030
BnaA01g16450D	BnaA01g16450D	j	CUFF.430	CUFF.430.2	86	8.782002	6.480382	11.083623	41.240766	914	CUFF.430.1	1030
BnaA01g16450D	BnaA01g16450D	=	CUFF.430	CUFF.430.3	100	10.249646	7.994564	12.504728	48.132902	985	CUFF.430.1	1030
BnaA01g16440D	BnaA01g16440D	=	CUFF.431	CUFF.431.1	100	45.011050	42.350864	47.671237	209.695358	1671	CUFF.431.1	1586
BnaA01g16620D	BnaA01g16620D	=	CUFF.432	CUFF.432.1	100	19.271829	12.869844	25.673814	89.722172	323	CUFF.432.1	592
BnaA01g16640D	BnaA01g16640D	j	CUFF.433	CUFF.433.1	87	4.159924	2.555015	5.764833	19.227259	795	CUFF.433.1	918
BnaA01g16640D	BnaA01g16640D	=	CUFF.433	CUFF.433.2	100	4.772396	3.078572	6.466220	22.058118	793	CUFF.433.1	918
BnaA01g16650D	BnaA01g16650D	j	CUFF.434	CUFF.434.1	24	1.303225	0.698280	1.908170	5.911697	1634	CUFF.434.1	1559
BnaA01g16650D	BnaA01g16650D	=	CUFF.434	CUFF.434.2	100	5.430872	4.345857	6.515887	24.635553	1527	CUFF.434.1	1559
BnaA01g16630D	BnaA01g16630D	=	CUFF.435	CUFF.435.1	100	8.008768	6.109892	9.907645	37.182629	906	CUFF.435.2	884
BnaA01g16630D	BnaA01g16630D	j	CUFF.435	CUFF.435.2	26	2.085501	1.072053	3.098950	9.682441	1002	CUFF.435.2	884
BnaA01g16630D	BnaA01g16630D	j	CUFF.435	CUFF.435.3	25	2.013553	0.900735	3.126371	9.348403	834	CUFF.435.2	884
BnaA01g16630D	BnaA01g16630D	j	CUFF.435	CUFF.435.4	23	1.850077	0.775624	2.924530	8.589426	914	CUFF.435.2	884
BnaA01g16660D	BnaA01g16660D	=	CUFF.436	CUFF.436.1	100	10.797860	9.285334	12.310386	50.273707	1419	CUFF.436.1	1623
BnaA01g16430D	BnaA01g16430D	=	CUFF.437	CUFF.437.1	100	260.676679	243.769597	277.583762	1227.024504	577	CUFF.437.1	877
BnaA01g16710D	BnaA01g16710D	j	CUFF.438	CUFF.438.1	23	0.426679	0.163142	0.690216	1.993195	2577	CUFF.438.1	2682
BnaA01g16710D	BnaA01g16710D	j	CUFF.438	CUFF.438.2	100	1.894869	1.428377	2.361362	8.851721	2577	CUFF.438.1	2682
BnaA01g16730D	BnaA01g16730D	j	CUFF.439	CUFF.439.1	100	0.862850	0.273742	1.451958	3.966842	1016	CUFF.439.1	666
BnaA01g16730D	BnaA01g16730D	e	CUFF.440	CUFF.440.1	100	1.878612	0.694656	3.062567	8.636679	643	CUFF.439.1	666
BnaA01g16720D	BnaA01g16720D	=	CUFF.441	CUFF.441.1	59	2.897695	1.957071	3.838320	12.678835	1484	CUFF.441.2	1465
BnaA01g16720D	BnaA01g16720D	j	CUFF.441	CUFF.441.2	67	3.319060	2.423104	4.215016	14.522511	1567	CUFF.441.2	1465
BnaA01g16720D	BnaA01g16720D	j	CUFF.441	CUFF.441.3	100	4.926945	3.385277	6.468614	21.557795	929	CUFF.441.2	1465
BnaA01g16750D	BnaA01g16750D	j	CUFF.442	CUFF.442.1	46	2.931723	2.129666	3.733780	13.748298	2048	CUFF.442.1	1887
BnaA01g16750D	BnaA01g16750D	j	CUFF.442	CUFF.442.2	100	6.406481	5.338673	7.474288	30.043154	2048	CUFF.442.1	1887
BnaA01g16800D	BnaA01g16800D	=	CUFF.443	CUFF.443.1	100	2.959986	2.125365	3.794608	13.210051	1199	CUFF.443.1	291
BnaA01g16830D	BnaA01g16830D	j	CUFF.444	CUFF.444.1	100	1.894345	1.086593	2.702096	9.066739	881	CUFF.444.1	2048
BnaA01g16840D	BnaA01g16840D	j	CUFF.445	CUFF.445.1	100	2.278669	1.460776	3.096563	10.571192	1031	CUFF.445.1	1086
BnaA01g16850D	BnaA01g16850D	=	CUFF.446	CUFF.446.1	100	6.931261	5.568938	8.293585	32.177993	1073	CUFF.446.1	942
-	-	u	CUFF.447	CUFF.447.1	100	11.382614	8.079959	14.685270	52.953269	461	CUFF.447.1	-
BnaA01g16860D	BnaA01g16860D	j	CUFF.448	CUFF.448.1	23	13.312679	9.157257	17.468101	60.701489	424	CUFF.448.1	505
BnaA01g16860D	BnaA01g16860D	=	CUFF.448	CUFF.448.2	100	57.799902	47.019973	68.579831	263.548773	341	CUFF.448.1	505
BnaA01g16940D	BnaA01g16940D	=	CUFF.449	CUFF.449.1	100	1.384020	0.692010	2.076029	5.813261	878	CUFF.449.1	938
BnaA01g16960D	BnaA01g16960D	=	CUFF.450	CUFF.450.1	100	4.078018	2.884643	5.271393	18.697500	876	CUFF.450.1	840
BnaA01g16870D	BnaA01g16870D	=	CUFF.451	CUFF.451.1	100	5.671510	4.695196	6.647824	26.700819	1686	CUFF.451.1	1719
BnaA01g16780D	BnaA01g16780D	j	CUFF.459	CUFF.459.1	100	113.283216	104.573602	121.992829	530.189205	708	CUFF.459.1	2366
BnaA01g16510D	BnaA01g16510D	j	CUFF.452	CUFF.452.1	100	1.131463	0.618439	1.644487	4.909851	1235	CUFF.452.1	1290
BnaA01g16520D	BnaA01g16520D	=	CUFF.453	CUFF.453.1	100	1.459731	1.106031	1.813431	6.868209	3344	CUFF.453.1	2277
BnaA01g16520D	BnaA01g16520D	x	CUFF.454	CUFF.454.1	100	3.999788	3.040463	4.959114	18.819482	1392	CUFF.454.1	2277
BnaA01g16530D	BnaA01g16530D	=	CUFF.455	CUFF.455.1	100	1.515534	0.854101	2.176968	6.709034	1008	CUFF.455.1	1049
BnaA01g16540D	BnaA01g16540D	=	CUFF.456	CUFF.456.1	100	5.717042	4.348834	7.085250	26.635299	982	CUFF.457.1	2305
BnaA01g16540D	BnaA01g16540D	e	CUFF.457	CUFF.457.1	100	0.461594	0.129679	0.793510	2.150536	1500	CUFF.457.1	2305
BnaA01g16560D	BnaA01g16560D	=	CUFF.461	CUFF.461.1	100	18.616988	16.559208	20.674768	87.187730	1405	CUFF.461.1	1513
BnaA01g16570D	BnaA01g16570D	e	CUFF.463	CUFF.463.1	100	20.121992	17.121218	23.122766	90.609234	744	CUFF.463.1	432
BnaA01g16600D	BnaA01g16600D	=	CUFF.466	CUFF.466.1	100	5.380825	4.417614	6.344036	25.470761	1644	CUFF.466.1	2090
BnaA01g16610D	BnaA01g16610D	=	CUFF.467	CUFF.467.1	100	1.562848	1.015929	2.109768	7.153084	1419	CUFF.467.1	1273
BnaA01g16970D	BnaA01g16970D	=	CUFF.458	CUFF.458.1	100	8.132664	6.827785	9.437543	38.540548	1407	CUFF.458.1	942
BnaA01g16990D	BnaA01g16990D	=	CUFF.460	CUFF.460.1	100	2.551599	1.659004	3.444193	11.878267	989	CUFF.460.1	1026
BnaA01g17000D	BnaA01g17000D	=	CUFF.462	CUFF.462.1	100	2.598922	1.880733	3.317112	12.054678	1389	CUFF.462.1	1179
BnaA01g17010D	BnaA01g17010D	o	CUFF.464	CUFF.464.1	100	25.015745	20.787312	29.244178	116.960421	540	CUFF.464.1	948
-	-	u	CUFF.465	CUFF.465.1	100	2.439403	1.570744	3.308061	11.526368	1001	CUFF.465.1	-
BnaA01g17020D	BnaA01g17020D	=	CUFF.468	CUFF.468.1	100	5.110115	4.225759	5.994471	23.969895	2304	CUFF.468.1	1997
BnaA01g17020D	BnaA01g17020D	o	CUFF.469	CUFF.469.1	100	50.910861	46.115916	55.705806	238.806376	914	CUFF.468.1	1997
BnaA01g17040D	BnaA01g17040D	=	CUFF.470	CUFF.470.1	100	12.089414	9.187115	14.991713	53.964345	591	CUFF.471.1	508
BnaA01g17040D	BnaA01g17040D	e	CUFF.471	CUFF.471.1	100	2.371926	1.302982	3.440869	10.587727	832	CUFF.471.1	508
BnaA01g17810D	BnaA01g17810D	e	CUFF.472	CUFF.472.1	100	2.963283	2.331737	3.594829	14.082174	1924	CUFF.472.1	1164
BnaA01g17840D	BnaA01g17840D	c	CUFF.474	CUFF.474.1	100	1.958119	1.008292	2.907947	9.313186	715	CUFF.474.1	1005
BnaA01g17780D	BnaA01g17780D	j	CUFF.473	CUFF.473.1	86	1.850532	1.020058	2.681007	8.720761	972	CUFF.473.1	722
BnaA01g17780D	BnaA01g17780D	=	CUFF.473	CUFF.473.2	100	2.154233	1.221663	3.086803	10.151972	934	CUFF.473.1	722
BnaA01g17870D	BnaA01g17870D	c	CUFF.475	CUFF.475.1	100	9.174685	5.510695	12.838675	41.377279	383	CUFF.475.1	1503
BnaA01g17870D	BnaA01g17870D	j	CUFF.476	CUFF.476.1	100	1.729834	1.007289	2.452379	8.385110	1009	CUFF.476.1	1503
BnaA01g17860D	BnaA01g17860D	=	CUFF.477	CUFF.477.1	100	3.283196	2.603963	3.962429	15.273387	1948	CUFF.477.1	2006
BnaA01g17910D	BnaA01g17910D	=	CUFF.478	CUFF.478.1	100	5.366370	4.434414	6.298325	25.017692	1632	CUFF.478.1	1528
BnaA01g17930D	BnaA01g17930D	=	CUFF.479	CUFF.479.1	100	18.031478	15.237021	20.825936	81.304242	842	CUFF.479.2	942
BnaA01g17930D	BnaA01g17930D	j	CUFF.479	CUFF.479.2	10	1.847829	0.795401	2.900258	8.331893	903	CUFF.479.2	942
BnaA01g17890D	BnaA01g17890D	j	CUFF.480	CUFF.480.1	10	1.731836	0.877094	2.586578	8.118191	1252	CUFF.480.1	1201
BnaA01g17890D	BnaA01g17890D	=	CUFF.480	CUFF.480.2	100	17.198286	14.921645	19.474926	80.619029	1150	CUFF.480.1	1201
-	-	u	CUFF.481	CUFF.481.1	100	1.571684	0.724291	2.419077	6.213625	741	CUFF.481.1	-
BnaA01g18270D	BnaA01g18270D	=	CUFF.482	CUFF.482.1	100	16.132173	12.692104	19.572241	74.840893	539	CUFF.482.1	1810
BnaA01g18240D	BnaA01g18240D	o	CUFF.483	CUFF.483.1	100	1.594224	0.844926	2.343521	7.083262	916	CUFF.483.1	177
BnaA01g18280D	BnaA01g18280D	=	CUFF.484	CUFF.484.1	100	2.060503	1.447184	2.673822	9.397675	1839	CUFF.484.1	1848
BnaA01g18280D	BnaA01g18280D	j	CUFF.484	CUFF.484.2	37	0.764530	0.318338	1.210723	3.486920	1720	CUFF.484.1	1848
BnaA01g18340D	BnaA01g18340D	e	CUFF.487	CUFF.487.1	100	0.811433	0.322121	1.300746	3.881088	991	CUFF.487.1	3379
BnaA01g18340D	BnaA01g18340D	e	CUFF.488	CUFF.488.1	100	1.455449	0.872744	2.038155	6.789240	1196	CUFF.488.1	3379
BnaA01g18350D	BnaA01g18350D	=	CUFF.491	CUFF.491.1	100	11.025507	8.706405	13.344609	51.331413	719	CUFF.491.1	686
BnaA01g18340D	BnaA01g18340D	j	CUFF.490	CUFF.490.1	100	33.140326	25.835327	40.445326	160.036341	368	CUFF.490.1	3379
BnaA01g18320D	BnaA01g18320D	j	CUFF.494	CUFF.494.1	100	6.358343	5.575923	7.140764	29.647392	2935	CUFF.494.1	1884
BnaA01g18380D	BnaA01g18380D	=	CUFF.495	CUFF.495.1	100	9.298882	7.500987	11.096776	42.898060	878	CUFF.495.1	970
BnaA01g18390D	BnaA01g18390D	=	CUFF.496	CUFF.496.1	100	17.027906	14.349142	19.706669	79.360630	909	CUFF.496.1	748
BnaA01g18390D	BnaA01g18390D	o	CUFF.497	CUFF.497.1	100	3.372825	1.896206	4.849443	15.719461	892	CUFF.496.1	748
BnaA01g18410D	BnaA01g18410D	=	CUFF.499	CUFF.499.1	100	4.096052	2.779086	5.413018	18.930101	840	CUFF.499.2	1360
BnaA01g18410D	BnaA01g18410D	j	CUFF.499	CUFF.499.2	24	0.999800	0.434007	1.565593	4.620623	1152	CUFF.499.2	1360
BnaA01g18360D	BnaA01g18360D	j	CUFF.498	CUFF.498.1	53	2.734042	2.037936	3.430147	12.630099	2294	CUFF.498.2	2976
BnaA01g18360D	BnaA01g18360D	j	CUFF.498	CUFF.498.2	100	5.180236	4.445071	5.915400	23.930464	3142	CUFF.498.2	2976
BnaA01g18420D	BnaA01g18420D	e	CUFF.500	CUFF.500.1	100	1.356645	0.575706	2.137583	6.107987	766	CUFF.500.1	274
BnaA01g18460D	BnaA01g18460D	=	CUFF.501	CUFF.501.1	100	4.300407	2.827473	5.773341	20.262874	704	CUFF.501.1	981
BnaA01g18470D	BnaA01g18470D	=	CUFF.503	CUFF.503.1	100	2.614722	1.726885	3.502560	12.446632	1003	CUFF.503.1	1176
BnaA01g18430D	BnaA01g18430D	j	CUFF.502	CUFF.502.1	100	15.075479	13.040650	17.110309	70.972047	1153	CUFF.502.1	1269
BnaA01g18530D	BnaA01g18530D	c	CUFF.505	CUFF.505.1	100	1.291035	0.827281	1.754788	5.924675	1583	CUFF.505.1	1648
BnaA01g18480D	BnaA01g18480D	j	CUFF.506	CUFF.506.1	100	5.169456	4.451047	5.887866	24.154596	2770	CUFF.506.1	2968
BnaA01g18550D	BnaA01g18550D	=	CUFF.507	CUFF.507.1	100	1.002688	0.447917	1.557459	4.747218	1014	CUFF.507.1	1110
-	-	u	CUFF.508	CUFF.508.1	100	1.430389	0.867713	1.993065	6.394907	1312	CUFF.508.1	-
BnaA01g18540D	BnaA01g18540D	c	CUFF.509	CUFF.509.1	100	19.124826	17.192894	21.056758	89.316571	1646	CUFF.509.1	2845
BnaA01g18580D	BnaA01g18580D	j	CUFF.512	CUFF.512.1	100	1.094882	0.726812	1.462952	5.151201	2111	CUFF.512.1	2518
BnaA01g18620D	BnaA01g18620D	=	CUFF.515	CUFF.515.1	100	1.304513	0.671990	1.937037	5.898087	983	CUFF.515.1	852
BnaA01g18630D	BnaA01g18630D	=	CUFF.516	CUFF.516.1	100	3.146466	2.470164	3.822769	14.790548	1807	CUFF.516.1	2175
BnaA01g18670D	BnaA01g18670D	e	CUFF.519	CUFF.519.1	100	3.733069	2.951749	4.514390	17.269227	1634	CUFF.519.1	1207
BnaA01g18650D	BnaA01g18650D	=	CUFF.521	CUFF.521.1	100	21.021417	19.092166	22.950668	98.742235	1519	CUFF.521.1	1470
-	-	u	CUFF.522	CUFF.522.1	100	1.096097	0.388361	1.803833	4.832494	740	CUFF.522.1	-
BnaA01g18690D	BnaA01g18690D	=	CUFF.523	CUFF.523.1	100	1.389263	0.861649	1.916878	6.527697	1771	CUFF.523.2	1910
BnaA01g18690D	BnaA01g18690D	j	CUFF.523	CUFF.523.2	55	0.768232	0.367556	1.168909	3.609674	1847	CUFF.523.2	1910
BnaA01g18730D	BnaA01g18730D	o	CUFF.527	CUFF.527.1	100	0.839480	0.508695	1.170266	3.907502	2067	CUFF.527.1	7711
BnaA01g18770D	BnaA01g18770D	j	CUFF.531	CUFF.531.1	100	6.773585	5.900456	7.646714	31.948237	2518	CUFF.531.1	2485
BnaA01g18850D	BnaA01g18850D	=	CUFF.540	CUFF.540.1	100	1.250507	0.691263	1.809750	5.911205	1129	CUFF.540.1	1008
BnaA01g18730D	BnaA01g18730D	c	CUFF.542	CUFF.542.1	100	4.873834	4.220820	5.526848	22.774575	3151	CUFF.542.1	7711
BnaA01g18730D	BnaA01g18730D	c	CUFF.543	CUFF.543.1	100	1.545129	1.016567	2.073691	7.280999	1506	CUFF.543.1	7711
BnaA01g18860D	BnaA01g18860D	j	CUFF.546	CUFF.546.1	15	1.120290	0.611157	1.629423	5.176752	1907	CUFF.546.1	1817
BnaA01g18860D	BnaA01g18860D	=	CUFF.546	CUFF.546.2	100	7.578043	6.440654	8.715433	35.017407	1835	CUFF.546.1	1817
BnaA01g18890D	BnaA01g18890D	=	CUFF.548	CUFF.548.1	100	3.802808	2.507797	5.097819	17.185003	752	CUFF.548.1	522
BnaA01g18870D	BnaA01g18870D	=	CUFF.555	CUFF.555.1	100	12.927891	10.322150	15.533631	61.594276	657	CUFF.555.1	435
BnaA01g18880D	BnaA01g18880D	j	CUFF.557	CUFF.557.1	100	9.473030	7.940820	11.005241	43.673510	1354	CUFF.557.1	1369
BnaA01g18880D	BnaA01g18880D	j	CUFF.557	CUFF.557.2	57	5.417865	3.690416	7.145313	24.977980	828	CUFF.557.1	1369
BnaA01g18920D	BnaA01g18920D	=	CUFF.558	CUFF.558.1	100	33.885458	29.386054	38.384862	156.780645	652	CUFF.558.1	792
BnaA01g15390D	BnaA01g15390D	e	CUFF.485	CUFF.485.1	100	8.054578	5.809397	10.299758	38.477923	666	CUFF.485.1	629
BnaA01g15390D	BnaA01g15390D	=	CUFF.486	CUFF.486.1	100	56.994532	49.534506	64.454558	272.271410	496	CUFF.485.1	629
BnaA01g15410D	BnaA01g15410D	j	CUFF.489	CUFF.489.1	100	7.284081	5.574383	8.993780	33.473205	949	CUFF.489.2	1425
BnaA01g15410D	BnaA01g15410D	j	CUFF.489	CUFF.489.2	29	2.101786	1.016593	3.186979	9.658530	982	CUFF.489.2	1425
BnaA01g15410D	BnaA01g15410D	e	CUFF.492	CUFF.492.1	100	4.195655	3.046787	5.344523	19.429975	1026	CUFF.492.1	1425
BnaA01g15410D	BnaA01g15410D	j	CUFF.493	CUFF.493.1	100	32.498945	26.769402	38.228489	150.501819	466	CUFF.492.1	1425
BnaA01g15450D	BnaA01g15450D	j	CUFF.504	CUFF.504.1	47	5.005962	3.973894	6.038030	23.341322	2177	CUFF.504.2	2407
BnaA01g15450D	BnaA01g15450D	j	CUFF.504	CUFF.504.2	100	10.726430	9.372824	12.080037	50.014177	2233	CUFF.504.2	2407
BnaA01g15480D	BnaA01g15480D	=	CUFF.510	CUFF.510.1	100	2.923651	2.142778	3.704524	13.908724	1529	CUFF.510.2	1538
BnaA01g15480D	BnaA01g15480D	j	CUFF.510	CUFF.510.2	18	0.538472	0.148168	0.928776	2.561681	1617	CUFF.510.2	1538
BnaA01g15490D	BnaA01g15490D	=	CUFF.511	CUFF.511.1	100	2.900884	2.077825	3.723943	13.484630	1358	CUFF.511.2	1339
BnaA01g15490D	BnaA01g15490D	j	CUFF.511	CUFF.511.2	18	0.516957	0.120664	0.913250	2.403053	1469	CUFF.511.2	1339
BnaA01g15500D	BnaA01g15500D	j	CUFF.513	CUFF.513.1	100	10.265649	8.785031	11.746268	47.928230	1310	CUFF.513.1	1187
BnaA01g15510D	BnaA01g15510D	=	CUFF.514	CUFF.514.1	100	16.182717	13.496908	18.868527	74.346427	778	CUFF.514.1	1015
BnaA01g15540D	BnaA01g15540D	e	CUFF.517	CUFF.517.1	100	36.084415	33.059181	39.109648	169.563103	1512	CUFF.517.1	1200
BnaA01g15540D	BnaA01g15540D	c	CUFF.518	CUFF.518.1	100	73.592632	67.033197	80.152066	345.816752	768	CUFF.517.1	1200
BnaA01g15560D	BnaA01g15560D	=	CUFF.520	CUFF.520.1	100	15.666545	13.571640	17.761450	73.794196	1136	CUFF.520.1	1207
BnaA01g15590D	BnaA01g15590D	=	CUFF.524	CUFF.524.1	100	6.490771	5.646592	7.334951	30.454687	2570	CUFF.524.1	2589
BnaA01g15600D	BnaA01g15600D	=	CUFF.525	CUFF.525.1	100	2.292103	1.682386	2.901819	10.795072	2189	CUFF.526.1	2030
BnaA01g15600D	BnaA01g15600D	e	CUFF.526	CUFF.526.1	100	1.344775	0.873922	1.815627	6.333461	2431	CUFF.526.1	2030
BnaA01g15610D	BnaA01g15610D	=	CUFF.528	CUFF.528.1	100	1.305234	0.793370	1.817098	6.177971	1373	CUFF.528.1	1013
BnaA01g15620D	BnaA01g15620D	=	CUFF.529	CUFF.529.1	100	7.916991	6.565850	9.268133	36.748847	1208	CUFF.529.1	1262
BnaA01g15630D	BnaA01g15630D	j	CUFF.530	CUFF.530.1	100	6.623099	5.829380	7.416819	30.936337	3508	CUFF.530.1	1852
BnaA01g15630D	BnaA01g15630D	j	CUFF.530	CUFF.530.2	75	4.958809	3.938922	5.978695	23.162476	1911	CUFF.530.1	1852
BnaA01g15660D	BnaA01g15660D	e	CUFF.533	CUFF.533.1	100	1.210152	0.876962	1.543342	5.337387	2750	CUFF.533.1	390
BnaA01g15670D	BnaA01g15670D	=	CUFF.534	CUFF.534.1	100	8.971183	7.207867	10.734499	41.288694	924	CUFF.534.1	1046
BnaA01g15690D	BnaA01g15690D	=	CUFF.545	CUFF.545.1	100	21.087859	18.420600	23.755117	99.478232	990	CUFF.545.1	925
BnaA01g15700D	BnaA01g15700D	o	CUFF.549	CUFF.549.1	100	1.440808	0.605802	2.275814	6.953268	695	CUFF.549.1	1161
BnaA01g15710D	BnaA01g15710D	=	CUFF.553	CUFF.553.1	100	12.750973	11.430523	14.071422	59.464965	2531	CUFF.553.1	2274
BnaA01g15710D	BnaA01g15710D	e	CUFF.554	CUFF.554.1	100	14.061410	11.827749	16.295072	65.576273	1161	CUFF.553.1	2274
BnaA01g15720D	BnaA01g15720D	=	CUFF.556	CUFF.556.1	100	3.363357	2.711803	4.014910	15.568701	2151	CUFF.556.1	2163
BnaA01g18940D	BnaA01g18940D	c	CUFF.559	CUFF.559.1	100	8.465965	6.863384	10.068546	39.452610	1026	CUFF.559.1	1333
BnaA01g18950D	BnaA01g18950D	e	CUFF.560	CUFF.560.1	100	1.151237	0.690326	1.612147	5.463706	1453	CUFF.560.1	1002
BnaA01g18990D	BnaA01g18990D	c	CUFF.562	CUFF.562.1	100	0.527214	0.175738	0.878691	2.281267	1190	CUFF.562.1	1627
BnaA01g18930D	BnaA01g18930D	j	CUFF.561	CUFF.561.1	30	2.429470	1.815237	3.043703	11.214448	2103	CUFF.561.1	2116
BnaA01g18930D	BnaA01g18930D	j	CUFF.561	CUFF.561.2	19	1.538836	1.002402	2.075270	7.103277	1789	CUFF.561.1	2116
BnaA01g18930D	BnaA01g18930D	j	CUFF.561	CUFF.561.3	100	8.194708	5.710544	10.678871	37.826820	602	CUFF.561.1	2116
-	-	u	CUFF.566	CUFF.566.1	100	1.573853	0.831441	2.316265	7.271820	871	CUFF.566.1	-
BnaA01g18960D	BnaA01g18960D	j	CUFF.570	CUFF.570.1	100	2.601512	2.067013	3.136011	12.146127	3279	CUFF.570.1	2029
BnaA01g18960D	BnaA01g18960D	j	CUFF.570	CUFF.570.2	72	1.885290	1.281848	2.488732	8.802177	2397	CUFF.570.1	2029
BnaA01g18970D	BnaA01g18970D	j	CUFF.571	CUFF.571.1	100	2.350532	1.981636	2.719428	10.974335	5637	CUFF.571.1	4683
BnaA01g19090D	BnaA01g19090D	j	CUFF.574	CUFF.574.1	20	0.755104	0.241443	1.268764	3.458006	1390	CUFF.574.1	1439
BnaA01g19090D	BnaA01g19090D	j	CUFF.574	CUFF.574.2	13	0.512774	0.096309	0.929240	2.348256	1390	CUFF.574.1	1439
BnaA01g19090D	BnaA01g19090D	j	CUFF.574	CUFF.574.3	100	3.828438	2.857148	4.799728	17.532373	1390	CUFF.574.1	1439
BnaA01g19170D	BnaA01g19170D	j	CUFF.577	CUFF.577.1	31	0.962484	0.432058	1.492910	4.507439	1608	CUFF.577.2	1748
BnaA01g19170D	BnaA01g19170D	j	CUFF.577	CUFF.577.2	100	3.097860	2.295726	3.899995	14.507691	1621	CUFF.577.2	1748
BnaA01g19210D	BnaA01g19210D	=	CUFF.584	CUFF.584.1	100	5.501404	4.457074	6.545734	25.766673	1371	CUFF.584.1	1363
BnaA01g19220D	BnaA01g19220D	c	CUFF.587	CUFF.587.1	100	1.721952	0.683576	2.760329	7.837982	585	CUFF.587.1	1356
BnaA01g19230D	BnaA01g19230D	j	CUFF.594	CUFF.594.1	25	0.684142	0.178485	1.189798	3.219612	1304	CUFF.594.1	2508
BnaA01g19230D	BnaA01g19230D	c	CUFF.594	CUFF.594.2	100	2.721809	1.883421	3.560197	12.808991	1304	CUFF.594.1	2508
BnaA01g18800D	BnaA01g18800D	j	CUFF.590	CUFF.590.1	51	8.084965	6.604162	9.565769	37.914538	1585	CUFF.590.2	1032
BnaA01g18800D	BnaA01g18800D	j	CUFF.590	CUFF.590.2	66	10.376873	8.867121	11.886626	48.662469	1853	CUFF.590.2	1032
BnaA01g18800D	BnaA01g18800D	j	CUFF.590	CUFF.590.3	100	15.793467	13.237484	18.349449	74.063645	974	CUFF.590.2	1032
BnaA01g18800D	BnaA01g18800D	j	CUFF.590	CUFF.590.4	64	10.055129	8.347036	11.763223	47.153646	1595	CUFF.590.2	1032
BnaA01g18810D	BnaA01g18810D	j	CUFF.595	CUFF.595.1	41	4.994135	3.813718	6.174553	21.742087	1672	CUFF.595.1	1032
BnaA01g18810D	BnaA01g18810D	j	CUFF.595	CUFF.595.2	100	12.242750	10.473684	14.011815	53.299105	1518	CUFF.595.1	1032
BnaA01g18820D	BnaA01g18820D	c	CUFF.597	CUFF.597.1	100	47.242442	22.859246	71.625638	228.659412	200	CUFF.597.1	799
BnaA01g19280D	BnaA01g19280D	j	CUFF.605	CUFF.605.1	100	9.136860	5.612937	12.660782	42.640330	387	CUFF.605.1	1497
BnaA01g19280D	BnaA01g19280D	c	CUFF.607	CUFF.607.1	100	8.254436	6.552926	9.955945	39.294855	1060	CUFF.607.1	1497
BnaA01g19280D	BnaA01g19280D	j	CUFF.607	CUFF.607.2	51	4.221666	2.488880	5.954452	20.097043	794	CUFF.607.1	1497
BnaA01g19260D	BnaA01g19260D	=	CUFF.608	CUFF.608.1	100	1.579837	1.228309	1.931366	7.349670	3693	CUFF.608.1	3032
BnaA01g19270D	BnaA01g19270D	j	CUFF.611	CUFF.611.1	100	1.391486	0.913182	1.869789	6.473427	2042	CUFF.611.1	1270
BnaA01g19320D	BnaA01g19320D	j	CUFF.614	CUFF.614.1	100	2.945165	1.475133	4.415198	14.047064	550	CUFF.614.1	577
-	-	u	CUFF.615	CUFF.615.1	100	12.535825	11.293070	13.778579	57.761947	2064	CUFF.615.1	-
BnaA01g19000D	BnaA01g19000D	j	CUFF.616	CUFF.616.1	100	2.767300	1.955111	3.579489	12.850552	1884	CUFF.616.1	1065
BnaA01g19000D	BnaA01g19000D	j	CUFF.616	CUFF.616.2	92	2.546208	1.862074	3.230342	11.823864	1785	CUFF.616.1	1065
BnaA01g19000D	BnaA01g19000D	j	CUFF.616	CUFF.616.3	72	2.002419	1.275048	2.729789	9.298662	1526	CUFF.616.1	1065
BnaA01g19000D	BnaA01g19000D	j	CUFF.616	CUFF.616.4	77	2.120897	1.399961	2.841833	9.848842	1751	CUFF.616.1	1065
BnaA01g19010D	BnaA01g19010D	c	CUFF.619	CUFF.619.1	100	2.268315	0.923787	3.612843	10.863710	636	CUFF.619.2	868
BnaA01g19010D	BnaA01g19010D	j	CUFF.619	CUFF.619.2	81	1.837295	0.733286	2.941304	8.799413	731	CUFF.619.2	868
BnaA01g19020D	BnaA01g19020D	e	CUFF.621	CUFF.621.1	100	1.905569	0.757491	3.053646	8.788398	777	CUFF.623.1	1551
BnaA01g19020D	BnaA01g19020D	j	CUFF.623	CUFF.623.1	58	1.759833	1.146744	2.372921	8.116269	1724	CUFF.623.1	1551
BnaA01g19020D	BnaA01g19020D	j	CUFF.623	CUFF.623.2	29	0.887400	0.392536	1.382264	4.092650	1724	CUFF.623.1	1551
BnaA01g19020D	BnaA01g19020D	j	CUFF.623	CUFF.623.3	100	3.015748	2.105114	3.926381	13.908493	1404	CUFF.623.1	1551
BnaA01g19040D	BnaA01g19040D	e	CUFF.627	CUFF.627.1	100	23.785292	19.585818	27.984766	111.411254	635	CUFF.628.2	1028
BnaA01g19040D	BnaA01g19040D	=	CUFF.628	CUFF.628.1	100	41.183840	36.838706	45.528975	192.906747	910	CUFF.628.2	1028
BnaA01g19040D	BnaA01g19040D	j	CUFF.628	CUFF.628.2	16	6.725590	5.012759	8.438421	31.502933	1046	CUFF.628.2	1028
BnaA01g19330D	BnaA01g19330D	j	CUFF.630	CUFF.630.1	12	1.660838	1.109845	2.211830	7.764224	2184	CUFF.630.2	2766
BnaA01g19330D	BnaA01g19330D	j	CUFF.630	CUFF.630.2	33	4.524851	3.746951	5.302752	21.153158	2681	CUFF.630.2	2766
BnaA01g19330D	BnaA01g19330D	c	CUFF.630	CUFF.630.3	100	13.513612	11.357271	15.669953	63.174580	1110	CUFF.630.2	2766
BnaA01g19300D	BnaA01g19300D	=	CUFF.636	CUFF.636.1	100	29.449280	26.685001	32.213559	137.119065	1328	CUFF.636.1	1510
BnaA01g19340D	BnaA01g19340D	j	CUFF.637	CUFF.637.1	100	16.647742	13.823966	19.471518	76.371085	737	CUFF.637.1	971
BnaA01g19400D	BnaA01g19400D	=	CUFF.639	CUFF.639.1	100	5.633979	4.260108	7.007850	26.112736	942	CUFF.639.1	978
BnaA01g19380D	BnaA01g19380D	o	CUFF.640	CUFF.640.1	100	2.567448	2.103425	3.031471	11.780693	2936	CUFF.640.1	2571
BnaA01g19410D	BnaA01g19410D	e	CUFF.642	CUFF.642.1	100	13.929626	10.519278	17.339973	65.876503	584	CUFF.642.1	624
BnaA01g19410D	BnaA01g19410D	=	CUFF.643	CUFF.643.1	100	52.608645	43.715268	61.502021	248.798754	406	CUFF.642.1	624
BnaA01g17950D	BnaA01g17950D	=	CUFF.588	CUFF.588.1	100	12.495776	10.767439	14.224112	58.288036	1286	CUFF.588.1	1346
BnaA01g17960D	BnaA01g17960D	e	CUFF.589	CUFF.589.1	100	6.681309	5.654866	7.707753	31.258899	1698	CUFF.589.1	933
BnaA01g17980D	BnaA01g17980D	c	CUFF.591	CUFF.591.1	100	7.022005	5.147806	8.896205	33.365210	718	CUFF.591.2	1121
BnaA01g17980D	BnaA01g17980D	j	CUFF.591	CUFF.591.2	22	1.549655	0.831533	2.267776	7.363218	1015	CUFF.591.2	1121
BnaA01g17990D	BnaA01g17990D	j	CUFF.592	CUFF.592.1	100	15.932998	13.715941	18.150054	75.275724	1114	CUFF.592.2	1918
BnaA01g17990D	BnaA01g17990D	j	CUFF.592	CUFF.592.2	16	2.610156	1.579826	3.640486	12.331726	1116	CUFF.592.2	1918
BnaA01g18010D	BnaA01g18010D	=	CUFF.599	CUFF.599.1	100	17.545746	15.624533	19.466959	80.847890	1504	CUFF.599.1	1694
BnaA01g18030D	BnaA01g18030D	=	CUFF.600	CUFF.600.1	100	17.195839	14.138377	20.253301	79.235576	674	CUFF.600.1	888
BnaA01g18040D	BnaA01g18040D	=	CUFF.601	CUFF.601.1	100	2.073641	1.532466	2.614816	9.734120	1930	CUFF.601.1	1997
BnaA01g18070D	BnaA01g18070D	j	CUFF.604	CUFF.604.1	100	3.729081	2.768232	4.689930	16.974611	1180	CUFF.604.1	1288
BnaA01g18070D	BnaA01g18070D	e	CUFF.606	CUFF.606.1	100	0.767196	0.466725	1.067667	3.601795	2253	CUFF.606.1	1288
BnaA01g18090D	BnaA01g18090D	e	CUFF.609	CUFF.609.1	100	9.512966	6.679265	12.346667	43.708494	578	CUFF.610.1	1200
BnaA01g18090D	BnaA01g18090D	j	CUFF.610	CUFF.610.1	100	8.457001	6.841844	10.072158	38.856734	1332	CUFF.610.1	1200
BnaA01g18090D	BnaA01g18090D	j	CUFF.610	CUFF.610.2	62	5.242211	3.809439	6.674984	24.085986	1266	CUFF.610.1	1200
BnaA01g18130D	BnaA01g18130D	e	CUFF.618	CUFF.618.1	100	1.799007	1.255739	2.342276	8.592782	1624	CUFF.618.1	1395
BnaA01g18160D	BnaA01g18160D	=	CUFF.633	CUFF.633.1	100	23.976362	21.986263	25.966462	111.846427	2143	CUFF.633.1	2416
BnaA01g18160D	BnaA01g18160D	e	CUFF.635	CUFF.635.1	100	18.403445	15.040397	21.766494	85.849537	690	CUFF.633.1	2416
-	-	u	CUFF.646	CUFF.646.1	100	7.177396	5.094881	9.259911	34.384240	602	CUFF.646.1	-
BnaA01g19450D	BnaA01g19450D	j	CUFF.647	CUFF.647.1	100	17.287324	15.624776	18.949872	81.074555	1997	CUFF.647.1	2073
BnaA01g19390D	BnaA01g19390D	=	CUFF.650	CUFF.650.1	100	22.384113	19.871414	24.896812	103.943803	1172	CUFF.650.1	2604
BnaA01g19490D	BnaA01g19490D	=	CUFF.651	CUFF.651.1	23	0.557002	0.132613	0.981391	2.499633	1475	CUFF.651.1	468
BnaA01g19490D	BnaA01g19490D	j	CUFF.651	CUFF.651.2	100	2.394154	1.623349	3.164959	10.744133	1367	CUFF.651.1	468
-	-	u	CUFF.652	CUFF.652.1	100	2.858032	1.612952	4.103111	13.218550	650	CUFF.652.1	-
BnaA01g19500D	BnaA01g19500D	j	CUFF.654	CUFF.654.1	36	2.987559	2.075816	3.899302	13.939535	1532	CUFF.654.2	1619
BnaA01g19500D	BnaA01g19500D	j	CUFF.654	CUFF.654.2	100	8.306378	6.807624	9.805131	38.756402	1596	CUFF.654.2	1619
BnaA01g19500D	BnaA01g19500D	j	CUFF.654	CUFF.654.3	85	7.050864	5.639329	8.462399	32.898352	1580	CUFF.654.2	1619
BnaA01g19600D	BnaA01g19600D	e	CUFF.655	CUFF.655.1	100	2.864782	1.640131	4.089432	12.997881	678	CUFF.655.1	459
BnaA01g19640D	BnaA01g19640D	j	CUFF.658	CUFF.658.1	24	0.923801	0.455840	1.391762	4.309963	1338	CUFF.658.1	1103
BnaA01g19640D	BnaA01g19640D	c	CUFF.658	CUFF.658.2	100	3.822563	1.959179	5.685947	17.834043	509	CUFF.658.1	1103
BnaA01g19550D	BnaA01g19550D	j	CUFF.657	CUFF.657.1	100	2.589732	1.660464	3.518999	11.934856	934	CUFF.657.1	940
BnaA01g19540D	BnaA01g19540D	=	CUFF.660	CUFF.660.1	100	6.487563	5.257204	7.717921	29.924557	1573	CUFF.660.1	1600
BnaA01g19540D	BnaA01g19540D	j	CUFF.660	CUFF.660.2	22	1.454197	0.782339	2.126056	6.707637	1548	CUFF.660.1	1600
BnaA01g19540D	BnaA01g19540D	j	CUFF.660	CUFF.660.3	64	4.162625	3.080777	5.244473	19.200539	1568	CUFF.660.1	1600
BnaA01g19650D	BnaA01g19650D	e	CUFF.661	CUFF.661.1	100	4.823956	3.713077	5.934834	21.917356	1258	CUFF.661.1	1179
BnaA01g19650D	BnaA01g19650D	=	CUFF.662	CUFF.662.1	100	3.916992	2.206652	5.627333	17.796621	655	CUFF.661.1	1179
BnaA01g19700D	BnaA01g19700D	j	CUFF.663	CUFF.663.1	73	4.265648	2.855799	5.675497	19.878763	1019	CUFF.663.2	1019
BnaA01g19700D	BnaA01g19700D	=	CUFF.663	CUFF.663.2	100	5.861157	4.301289	7.421025	27.314151	1022	CUFF.663.2	1019
BnaA01g19710D	BnaA01g19710D	=	CUFF.664	CUFF.664.1	100	6.294649	4.941674	7.647623	29.698255	1015	CUFF.664.1	1181
BnaA01g09130D	BnaA01g09130D	j	CUFF.532	CUFF.532.1	100	2.181674	1.657178	2.706170	10.314547	2118	CUFF.532.1	2038
BnaA01g09140D	BnaA01g09140D	o	CUFF.535	CUFF.535.1	100	17.728016	15.877716	19.578316	82.365445	1643	CUFF.535.1	717
BnaA01g09160D	BnaA01g09160D	=	CUFF.536	CUFF.536.1	100	4.267095	3.275098	5.259092	19.843263	1400	CUFF.537.1	720
BnaA01g09160D	BnaA01g09160D	o	CUFF.537	CUFF.537.1	100	0.705171	0.254032	1.156309	3.279254	1615	CUFF.537.1	720
BnaA01g09180D	BnaA01g09180D	=	CUFF.538	CUFF.538.1	100	14.746630	9.176243	20.317018	67.804923	326	CUFF.538.1	465
BnaA01g09190D	BnaA01g09190D	=	CUFF.539	CUFF.539.1	100	4.527771	3.343792	5.711750	21.077030	980	CUFF.539.1	237
BnaA01g09220D	BnaA01g09220D	j	CUFF.541	CUFF.541.1	100	4.961331	4.128640	5.794023	22.896218	1844	CUFF.541.1	1721
BnaA01g09240D	BnaA01g09240D	j	CUFF.544	CUFF.544.1	100	2.390840	1.572055	3.209625	11.079020	1076	CUFF.544.1	1372
BnaA01g09250D	BnaA01g09250D	j	CUFF.547	CUFF.547.1	100	6.670901	4.743513	8.598290	31.039121	715	CUFF.547.1	836
BnaA01g09250D	BnaA01g09250D	j	CUFF.547	CUFF.547.2	46	3.096187	1.606042	4.586333	14.406290	673	CUFF.547.1	836
BnaA01g09260D	BnaA01g09260D	j	CUFF.550	CUFF.550.1	100	3.901958	3.298558	4.505358	18.427602	3501	CUFF.550.1	2270
BnaA01g09270D	BnaA01g09270D	=	CUFF.551	CUFF.551.1	100	8.294320	7.012179	9.576462	39.171215	1791	CUFF.551.1	1390
BnaA01g09290D	BnaA01g09290D	p	CUFF.552	CUFF.552.1	100	0.950972	0.498769	1.403175	4.477175	1315	CUFF.552.1	1539
BnaA01g09360D	BnaA01g09360D	j	CUFF.563	CUFF.563.1	19	1.112695	0.592881	1.632509	5.036570	1576	CUFF.563.1	1594
BnaA01g09360D	BnaA01g09360D	j	CUFF.563	CUFF.563.2	100	5.710211	4.449045	6.971377	25.847046	1339	CUFF.563.1	1594
BnaA01g09360D	BnaA01g09360D	j	CUFF.563	CUFF.563.3	58	3.299033	1.869139	4.728926	14.932942	857	CUFF.563.1	1594
BnaA01g09360D	BnaA01g09360D	e	CUFF.564	CUFF.564.1	100	24.949674	20.464340	29.435009	106.520595	526	CUFF.564.1	1594
-	-	u	CUFF.565	CUFF.565.1	100	3.142443	1.504786	4.780100	13.893410	493	CUFF.565.1	-
BnaA01g09370D	BnaA01g09370D	=	CUFF.567	CUFF.567.1	100	4.553067	3.823498	5.282636	21.251978	2346	CUFF.567.1	2041
BnaA01g09380D	BnaA01g09380D	=	CUFF.568	CUFF.568.1	100	42.375328	36.671337	48.079318	197.791866	556	CUFF.568.1	631
BnaA01g09390D	BnaA01g09390D	j	CUFF.569	CUFF.569.1	100	62.777645	55.091174	70.464116	295.291939	500	CUFF.569.1	837
BnaA01g09400D	BnaA01g09400D	=	CUFF.572	CUFF.572.1	100	15.859902	12.011623	19.708181	72.270908	526	CUFF.572.2	667
BnaA01g09400D	BnaA01g09400D	j	CUFF.572	CUFF.572.2	26	4.104282	1.994926	6.213637	18.702522	567	CUFF.572.2	667
BnaA01g09400D	BnaA01g09400D	e	CUFF.573	CUFF.573.1	100	11.140984	7.768037	14.513932	50.767591	470	CUFF.572.2	667
BnaA01g09420D	BnaA01g09420D	e	CUFF.575	CUFF.575.1	100	3.397240	2.871027	3.923453	15.878051	3342	CUFF.575.1	2750
BnaA01g09420D	BnaA01g09420D	o	CUFF.576	CUFF.576.1	100	10.301290	6.069310	14.533269	48.146260	375	CUFF.575.1	2750
BnaA01g09460D	BnaA01g09460D	=	CUFF.578	CUFF.578.1	100	1.670648	0.743939	2.597357	7.863303	664	CUFF.578.1	501
BnaA01g09520D	BnaA01g09520D	e	CUFF.579	CUFF.579.1	100	4.021545	3.287321	4.755769	19.144662	1920	CUFF.579.1	1404
BnaA01g09530D	BnaA01g09530D	=	CUFF.580	CUFF.580.1	100	10.047797	8.771886	11.323708	47.201272	1821	CUFF.580.1	1635
BnaA01g09540D	BnaA01g09540D	=	CUFF.581	CUFF.581.1	100	75.118343	66.669573	83.567114	351.529611	504	CUFF.581.1	759
BnaA01g09550D	BnaA01g09550D	j	CUFF.582	CUFF.582.1	100	2.236853	1.237637	3.236069	10.374960	755	CUFF.582.1	673
BnaA01g09560D	BnaA01g09560D	=	CUFF.583	CUFF.583.1	100	4.433441	3.951653	4.915229	19.377969	4604	CUFF.583.1	2610
BnaA01g09620D	BnaA01g09620D	e	CUFF.585	CUFF.585.1	100	1.484421	0.748124	2.220719	6.979981	1152	CUFF.585.1	955
BnaA01g09620D	BnaA01g09620D	=	CUFF.586	CUFF.586.1	100	9.560090	7.567841	11.552339	44.953035	864	CUFF.585.1	955
BnaA01g09640D	BnaA01g09640D	j	CUFF.593	CUFF.593.1	100	4.095437	3.109071	5.081804	19.124654	1433	CUFF.593.3	2275
BnaA01g09640D	BnaA01g09640D	j	CUFF.593	CUFF.593.2	56	2.289992	1.622913	2.957070	10.693680	1770	CUFF.593.3	2275
BnaA01g09640D	BnaA01g09640D	j	CUFF.593	CUFF.593.3	31	1.289555	0.791801	1.787310	6.021897	1989	CUFF.593.3	2275
BnaA01g09650D	BnaA01g09650D	j	CUFF.596	CUFF.596.1	38	2.759083	2.303298	3.214868	12.649651	3621	CUFF.596.1	3370
BnaA01g09650D	BnaA01g09650D	c	CUFF.596	CUFF.596.2	100	7.217405	3.520007	10.914803	33.089856	381	CUFF.596.1	3370
BnaA01g09660D	BnaA01g09660D	x	CUFF.598	CUFF.598.1	100	1.321381	0.897225	1.745537	6.103769	1916	CUFF.598.1	981
BnaA01g09700D	BnaA01g09700D	=	CUFF.602	CUFF.602.1	100	1.282562	0.660682	1.904442	5.934750	996	CUFF.602.1	1216
BnaA01g09710D	BnaA01g09710D	j	CUFF.603	CUFF.603.1	100	12.071033	10.637135	13.504932	56.319489	1769	CUFF.603.1	2009
BnaA01g09730D	BnaA01g09730D	e	CUFF.612	CUFF.612.1	100	2.072346	1.107632	3.037059	9.536193	763	CUFF.612.1	1632
BnaA01g09730D	BnaA01g09730D	j	CUFF.613	CUFF.613.1	100	15.957712	13.084381	18.831042	73.431675	698	CUFF.612.1	1632
BnaA01g09740D	BnaA01g09740D	j	CUFF.617	CUFF.617.1	100	10.391472	8.950448	11.832497	48.208706	1493	CUFF.617.1	1764
BnaA01g09760D	BnaA01g09760D	j	CUFF.620	CUFF.620.1	52	6.601312	4.838339	8.364286	31.139290	930	CUFF.620.1	1047
BnaA01g09760D	BnaA01g09760D	j	CUFF.620	CUFF.620.2	100	12.693861	10.382785	15.004937	59.878672	925	CUFF.620.1	1047
BnaA01g09760D	BnaA01g09760D	e	CUFF.622	CUFF.622.1	100	7.484179	5.365364	9.602994	35.303891	637	CUFF.620.1	1047
BnaA01g09770D	BnaA01g09770D	=	CUFF.624	CUFF.624.1	100	2.842266	1.862439	3.822094	13.425022	1081	CUFF.624.1	1113
BnaA01g09770D	BnaA01g09770D	j	CUFF.624	CUFF.624.2	30	0.855134	0.232503	1.477766	4.039100	1081	CUFF.624.1	1113
BnaA01g09790D	BnaA01g09790D	e	CUFF.625	CUFF.625.1	100	11.604610	8.831498	14.377721	54.184328	667	CUFF.626.1	1020
BnaA01g09790D	BnaA01g09790D	j	CUFF.626	CUFF.626.1	100	3.618641	2.152709	5.084573	16.896184	835	CUFF.626.1	1020
BnaA01g09800D	BnaA01g09800D	=	CUFF.629	CUFF.629.1	100	8.686455	7.049922	10.322988	40.160207	1048	CUFF.629.2	1111
BnaA01g09800D	BnaA01g09800D	j	CUFF.629	CUFF.629.2	22	1.909017	1.195408	2.622626	8.825984	1306	CUFF.629.2	1111
BnaA01g09810D	BnaA01g09810D	=	CUFF.631	CUFF.631.1	100	2.166196	1.389506	2.942886	10.397130	1086	CUFF.631.1	1891
BnaA01g09810D	BnaA01g09810D	o	CUFF.632	CUFF.632.1	100	1.450190	0.645769	2.254611	6.671007	731	CUFF.632.1	1891
BnaA01g09820D	BnaA01g09820D	c	CUFF.634	CUFF.634.1	100	0.852529	0.338435	1.366623	3.979094	954	CUFF.634.1	3297
BnaA01g09820D	BnaA01g09820D	j	CUFF.638	CUFF.638.1	100	4.677186	3.954985	5.399387	21.791846	2463	CUFF.638.1	3297
BnaA01g09830D	BnaA01g09830D	=	CUFF.641	CUFF.641.1	100	10.717794	9.584986	11.850602	49.519599	2503	CUFF.641.1	2587
BnaA01g09860D	BnaA01g09860D	e	CUFF.644	CUFF.644.1	100	5.360956	4.394073	6.327838	25.303436	1746	CUFF.645.1	2398
BnaA01g09860D	BnaA01g09860D	j	CUFF.645	CUFF.645.1	100	2.917324	2.230945	3.603704	13.769622	1938	CUFF.645.1	2398
BnaA01g09870D	BnaA01g09870D	j	CUFF.648	CUFF.648.1	100	2.258604	1.695761	2.821447	10.589491	2535	CUFF.648.3	1189
BnaA01g09870D	BnaA01g09870D	j	CUFF.648	CUFF.648.2	96	2.176943	1.578835	2.775052	10.206623	2550	CUFF.648.3	1189
BnaA01g09870D	BnaA01g09870D	j	CUFF.648	CUFF.648.3	66	1.482433	0.996123	1.968743	6.950403	2644	CUFF.648.3	1189
BnaA01g09880D	BnaA01g09880D	=	CUFF.649	CUFF.649.1	100	16.751479	14.425034	19.077925	78.539498	1181	CUFF.649.1	799
BnaA01g09890D	BnaA01g09890D	j	CUFF.653	CUFF.653.1	14	2.200520	1.531158	2.869882	10.220188	1957	CUFF.653.1	1944
BnaA01g09890D	BnaA01g09890D	j	CUFF.653	CUFF.653.2	100	16.255440	14.299887	18.210992	75.497441	1445	CUFF.653.1	1944
BnaA01g09900D	BnaA01g09900D	=	CUFF.656	CUFF.656.1	100	2.739877	2.141921	3.337833	12.454967	1980	CUFF.656.1	2022
BnaA01g09910D	BnaA01g09910D	=	CUFF.659	CUFF.659.1	100	4.057312	3.411556	4.703069	18.638893	2647	CUFF.659.1	2685
BnaA01g19790D	BnaA01g19790D	j	CUFF.668	CUFF.668.1	100	4.577374	3.946933	5.207815	21.721172	3153	CUFF.668.1	3736
BnaA01g19750D	BnaA01g19750D	j	CUFF.669	CUFF.669.1	100	47.175276	43.711254	50.639297	220.710908	1120	CUFF.669.1	1322
-	-	u	CUFF.671	CUFF.671.1	100	3.110546	2.160166	4.060926	14.304398	1028	CUFF.671.1	-
BnaA01g19810D	BnaA01g19810D	j	CUFF.675	CUFF.675.1	100	1.058108	0.671203	1.445013	4.977915	3046	CUFF.676.1	3037
BnaA01g19810D	BnaA01g19810D	j	CUFF.675	CUFF.675.2	78	0.821942	0.481317	1.162566	3.866861	2985	CUFF.676.1	3037
BnaA01g19810D	BnaA01g19810D	e	CUFF.676	CUFF.676.1	100	1.202489	0.815435	1.589542	5.657160	3127	CUFF.676.1	3037
-	-	u	CUFF.674	CUFF.674.1	100	6.223164	4.261735	8.184593	28.544114	696	CUFF.674.3	-
-	-	u	CUFF.674	CUFF.674.2	40	2.468975	1.178896	3.759055	11.324579	671	CUFF.674.3	-
-	-	u	CUFF.674	CUFF.674.3	68	4.220890	2.718180	5.723600	19.360180	812	CUFF.674.3	-
-	-	u	CUFF.677	CUFF.677.1	100	18.279240	6.476565	30.081915	88.941100	222	CUFF.677.1	-
BnaA01g19120D	BnaA01g19120D	=	CUFF.672	CUFF.672.1	100	3.595810	2.788405	4.403215	16.773778	1554	CUFF.672.1	1245
-	-	u	CUFF.673	CUFF.673.1	100	15.506795	10.540626	20.472964	72.789135	366	CUFF.673.1	-
BnaA01g19130D	BnaA01g19130D	j	CUFF.678	CUFF.678.1	100	32.858118	29.906284	35.809952	152.470017	1328	CUFF.678.1	1449
BnaA01g19150D	BnaA01g19150D	=	CUFF.679	CUFF.679.1	100	19.810645	16.384359	23.236931	91.489237	692	CUFF.679.1	799
BnaA01g19150D	BnaA01g19150D	j	CUFF.679	CUFF.679.2	23	4.538631	2.370775	6.706487	20.960240	617	CUFF.679.1	799
BnaA01g19990D	BnaA01g19990D	e	CUFF.682	CUFF.682.1	100	0.891004	0.374632	1.407377	4.327481	986	CUFF.682.1	1263
BnaA01g20060D	BnaA01g20060D	=	CUFF.688	CUFF.688.1	100	2.251203	1.753654	2.748752	10.248462	2311	CUFF.688.1	2300
BnaA01g20040D	BnaA01g20040D	c	CUFF.689	CUFF.689.1	100	7.273527	6.182156	8.364897	33.410297	1648	CUFF.689.1	3343
BnaA01g19970D	BnaA01g19970D	=	CUFF.690	CUFF.690.1	100	6.374665	5.581794	7.167535	29.862681	2857	CUFF.690.1	2056
BnaA01g19880D	BnaA01g19880D	j	CUFF.683	CUFF.683.1	100	5.344831	3.851161	6.838502	24.878600	991	CUFF.683.1	1214
BnaA01g19880D	BnaA01g19880D	x	CUFF.684	CUFF.684.1	100	2.579796	1.613408	3.546185	12.008185	1234	CUFF.684.1	1214
-	-	u	CUFF.694	CUFF.694.1	100	0.734810	0.363827	1.105794	3.461663	1482	CUFF.694.1	-
BnaA01g20110D	BnaA01g20110D	c	CUFF.695	CUFF.695.1	100	1.434773	0.710399	2.159147	6.807505	868	CUFF.695.1	1951
BnaA01g20080D	BnaA01g20080D	=	CUFF.696	CUFF.696.1	100	5.253577	4.170765	6.336389	24.502496	1388	CUFF.696.1	1435
BnaA01g20080D	BnaA01g20080D	o	CUFF.697	CUFF.697.1	100	1.129532	0.475416	1.783648	5.268097	1123	CUFF.696.1	1435
BnaA01g20220D	BnaA01g20220D	j	CUFF.700	CUFF.700.1	100	3.360250	2.275309	4.445191	15.706720	1157	CUFF.700.2	1206
BnaA01g20220D	BnaA01g20220D	j	CUFF.700	CUFF.700.2	36	1.216793	0.576585	1.857000	5.687619	1410	CUFF.700.2	1206
BnaA01g20220D	BnaA01g20220D	j	CUFF.700	CUFF.700.3	23	0.759911	0.232447	1.287375	3.552032	1339	CUFF.700.2	1206
BnaA01g20220D	BnaA01g20220D	=	CUFF.700	CUFF.700.4	63	2.121377	1.230201	3.012553	9.915892	1241	CUFF.700.2	1206
BnaA01g20230D	BnaA01g20230D	=	CUFF.702	CUFF.702.1	100	35.860596	31.292072	40.429119	170.121844	626	CUFF.702.1	700
BnaA01g20260D	BnaA01g20260D	e	CUFF.703	CUFF.703.1	100	1.705882	0.979916	2.431848	7.779799	1457	CUFF.703.1	1126
BnaA01g20260D	BnaA01g20260D	=	CUFF.704	CUFF.704.1	100	4.194956	3.090426	5.299487	19.131403	1274	CUFF.703.1	1126
BnaA01g20310D	BnaA01g20310D	p	CUFF.708	CUFF.708.1	100	1.166065	0.413151	1.918978	5.733432	709	CUFF.708.1	153
BnaA01g20320D	BnaA01g20320D	j	CUFF.709	CUFF.709.1	100	0.941446	0.373733	1.509159	4.640362	885	CUFF.709.1	1401
BnaA01g20330D	BnaA01g20330D	e	CUFF.713	CUFF.713.1	100	2.879871	1.744057	4.015686	13.589767	751	CUFF.713.1	522
BnaA01g19860D	BnaA01g19860D	e	CUFF.686	CUFF.686.1	100	1.428743	0.598861	2.258626	6.518366	734	CUFF.686.1	763
BnaA01g19860D	BnaA01g19860D	c	CUFF.687	CUFF.687.1	100	14.515500	11.057378	17.973622	66.224173	514	CUFF.686.1	763
BnaA01g19870D	BnaA01g19870D	=	CUFF.692	CUFF.692.1	100	1.937033	1.358238	2.515827	9.214360	1843	CUFF.692.1	1987
BnaA01g19870D	BnaA01g19870D	o	CUFF.693	CUFF.693.1	100	0.429734	0.082023	0.777444	2.044220	1751	CUFF.692.1	1987
-	-	u	CUFF.701	CUFF.701.1	100	1.243280	0.476118	2.010441	5.663686	713	CUFF.701.1	-
-	-	u	CUFF.705	CUFF.705.1	100	1.813689	0.715154	2.912225	8.438239	595	CUFF.706.1	-
-	-	u	CUFF.706	CUFF.706.1	100	1.994685	0.974131	3.015238	9.280325	772	CUFF.706.1	-
-	-	u	CUFF.707	CUFF.707.1	100	1.614255	0.726228	2.502282	7.510366	835	CUFF.707.1	-
BnaA01g20280D	BnaA01g20280D	=	CUFF.711	CUFF.711.1	100	8.209942	7.044463	9.375421	37.859120	1620	CUFF.711.1	1458
BnaA01g20290D	BnaA01g20290D	=	CUFF.714	CUFF.714.1	100	1.065602	0.563969	1.567236	5.071475	1233	CUFF.714.1	1458
BnaA01g20370D	BnaA01g20370D	j	CUFF.717	CUFF.717.1	51	1.210897	0.539806	1.881989	5.592537	1298	CUFF.717.1	1197
BnaA01g20370D	BnaA01g20370D	j	CUFF.717	CUFF.717.2	99	2.360731	1.486635	3.234827	10.903053	1244	CUFF.717.1	1197
BnaA01g20370D	BnaA01g20370D	j	CUFF.717	CUFF.717.3	100	2.395797	1.514094	3.277499	11.065002	1298	CUFF.717.1	1197
BnaA01g20360D	BnaA01g20360D	e	CUFF.718	CUFF.718.1	100	2.606073	1.753411	3.458735	11.994083	1261	CUFF.719.1	1886
BnaA01g20360D	BnaA01g20360D	j	CUFF.719	CUFF.719.1	90	1.314363	0.784416	1.844310	6.049172	1814	CUFF.719.1	1886
BnaA01g20360D	BnaA01g20360D	j	CUFF.719	CUFF.719.2	100	1.453027	0.598392	2.307662	6.687354	801	CUFF.719.1	1886
-	-	u	CUFF.721	CUFF.721.1	100	1.217489	0.660572	1.774407	5.745762	1493	CUFF.721.1	-
-	-	u	CUFF.722	CUFF.722.1	100	0.860295	0.296992	1.423598	4.060036	1191	CUFF.721.1	-
BnaA01g20390D	BnaA01g20390D	=	CUFF.723	CUFF.723.1	100	13.095562	10.966465	15.224658	61.190938	939	CUFF.723.1	1047
BnaA01g20380D	BnaA01g20380D	e	CUFF.726	CUFF.726.1	100	21.803731	19.903133	23.704329	101.031596	2319	CUFF.726.1	1704
BnaA01g20380D	BnaA01g20380D	=	CUFF.727	CUFF.727.1	100	6.763219	5.485756	8.040682	31.338618	1896	CUFF.726.1	1704
BnaA01g20440D	BnaA01g20440D	o	CUFF.728	CUFF.728.1	100	1.235657	0.749434	1.721879	5.686530	1411	CUFF.728.1	1035
BnaA01g20450D	BnaA01g20450D	=	CUFF.729	CUFF.729.1	100	7.542955	6.199006	8.886905	34.631668	1173	CUFF.729.1	1083
BnaA01g20430D	BnaA01g20430D	=	CUFF.730	CUFF.730.1	100	30.787528	26.133163	35.441892	143.679469	557	CUFF.730.1	210
BnaA01g20420D	BnaA01g20420D	e	CUFF.732	CUFF.732.1	100	5.389755	3.465187	7.314323	24.924097	640	CUFF.733.1	1695
BnaA01g20420D	BnaA01g20420D	=	CUFF.733	CUFF.733.1	100	1.757117	1.186951	2.327283	8.125518	1749	CUFF.733.1	1695
BnaA01g20470D	BnaA01g20470D	j	CUFF.736	CUFF.736.1	100	3.508672	2.298583	4.718760	16.313548	1076	CUFF.736.3	1243
BnaA01g20470D	BnaA01g20470D	j	CUFF.736	CUFF.736.2	65	2.274996	1.262340	3.287652	10.577581	1142	CUFF.736.3	1243
BnaA01g20470D	BnaA01g20470D	j	CUFF.736	CUFF.736.3	83	2.929069	1.830763	4.027375	13.618689	1207	CUFF.736.3	1243
BnaA01g20470D	BnaA01g20470D	j	CUFF.736	CUFF.736.4	60	2.091174	0.910326	3.272022	9.722903	870	CUFF.736.3	1243
-	-	u	CUFF.737	CUFF.737.1	42	22.141603	17.819987	26.463218	103.919920	675	CUFF.737.2	-
-	-	u	CUFF.737	CUFF.737.2	100	53.317130	48.074681	58.559580	250.239878	858	CUFF.737.2	-
BnaA01g19460D	BnaA01g19460D	x	CUFF.740	CUFF.740.1	100	134.972002	127.536038	142.407966	628.501531	1723	CUFF.740.1	1270
BnaA01g19460D	BnaA01g19460D	j	CUFF.742	CUFF.742.1	44	112.053517	103.901203	120.205830	521.780857	1022	CUFF.742.1	1270
BnaA01g19460D	BnaA01g19460D	=	CUFF.742	CUFF.742.2	100	256.508069	240.683373	272.332764	1194.438191	716	CUFF.742.1	1270
BnaA01g19470D	BnaA01g19470D	x	CUFF.743	CUFF.743.1	100	20.528949	18.597368	22.460530	95.855420	1991	CUFF.743.1	1113
BnaA01g19470D	BnaA01g19470D	j	CUFF.744	CUFF.744.1	42	14.042813	11.810741	16.274885	65.569832	1198	CUFF.744.1	1113
BnaA01g19470D	BnaA01g19470D	=	CUFF.744	CUFF.744.2	100	33.588605	29.456272	37.720938	156.834615	815	CUFF.744.1	1113
BnaA01g20890D	BnaA01g20890D	=	CUFF.750	CUFF.750.1	100	8.174696	6.990454	9.358938	37.708527	1581	CUFF.750.1	1523
BnaA01g20900D	BnaA01g20900D	j	CUFF.751	CUFF.751.1	100	8.225553	5.874622	10.576484	38.525279	750	CUFF.751.2	1210
BnaA01g20900D	BnaA01g20900D	j	CUFF.751	CUFF.751.2	39	3.166934	1.947032	4.386837	14.832683	1038	CUFF.751.2	1210
BnaA01g20900D	BnaA01g20900D	j	CUFF.751	CUFF.751.3	39	3.182181	1.961232	4.403129	14.904091	1032	CUFF.751.2	1210
BnaA01g20960D	BnaA01g20960D	=	CUFF.752	CUFF.752.1	100	1.476802	0.965597	1.988008	6.904552	1527	CUFF.752.1	1139
BnaA01g20980D	BnaA01g20980D	=	CUFF.753	CUFF.753.1	100	3.266748	2.670329	3.863166	14.968859	2312	CUFF.753.1	1332
BnaA01g21030D	BnaA01g21030D	=	CUFF.754	CUFF.754.1	100	5.688025	4.422921	6.953129	26.283945	1082	CUFF.754.1	669
BnaA01g20970D	BnaA01g20970D	=	CUFF.755	CUFF.755.1	100	31.124257	28.829196	33.419319	146.059084	1576	CUFF.755.1	1538
BnaA01g21060D	BnaA01g21060D	j	CUFF.756	CUFF.756.1	83	0.828897	0.360469	1.297324	3.910952	1486	CUFF.756.3	1451
BnaA01g21060D	BnaA01g21060D	j	CUFF.756	CUFF.756.2	100	0.999349	0.506487	1.492212	4.715193	1676	CUFF.756.3	1451
BnaA01g21060D	BnaA01g21060D	j	CUFF.756	CUFF.756.3	57	0.566725	0.188135	0.945315	2.673955	1710	CUFF.756.3	1451
BnaA01g21040D	BnaA01g21040D	j	CUFF.757	CUFF.757.1	73	3.757982	2.606530	4.909434	17.463381	1182	CUFF.757.3	1284
BnaA01g21040D	BnaA01g21040D	j	CUFF.757	CUFF.757.2	62	3.193628	2.091805	4.295450	14.840820	1182	CUFF.757.3	1284
BnaA01g21040D	BnaA01g21040D	j	CUFF.757	CUFF.757.3	100	5.163855	3.815673	6.512037	23.996487	1274	CUFF.757.3	1284
BnaA01g21070D	BnaA01g21070D	=	CUFF.758	CUFF.758.1	100	5.494299	4.653557	6.335041	25.501085	2166	CUFF.758.1	2122
BnaA01g21120D	BnaA01g21120D	j	CUFF.759	CUFF.759.1	46	1.551939	0.862307	2.241570	7.255393	1132	CUFF.759.1	1335
BnaA01g21120D	BnaA01g21120D	=	CUFF.759	CUFF.759.2	100	3.387810	1.806460	4.969160	15.838184	601	CUFF.759.1	1335
BnaA01g21140D	BnaA01g21140D	e	CUFF.760	CUFF.760.1	100	11.249062	9.943199	12.554925	52.775574	1741	CUFF.760.1	1616
BnaA01g20950D	BnaA01g20950D	=	CUFF.761	CUFF.761.1	100	182.779027	173.828941	191.729114	869.769017	742	CUFF.761.1	701
BnaA01g21220D	BnaA01g21220D	=	CUFF.766	CUFF.766.1	100	2.029477	1.413622	2.645333	8.459000	1451	CUFF.766.1	1215
BnaA01g21180D	BnaA01g21180D	=	CUFF.768	CUFF.768.1	100	37.477319	34.604569	40.350069	174.525484	1701	CUFF.768.1	1429
BnaA01g21250D	BnaA01g21250D	j	CUFF.770	CUFF.770.1	100	0.815964	0.394821	1.237107	3.958518	1299	CUFF.770.1	9408
BnaA01g21250D	BnaA01g21250D	c	CUFF.772	CUFF.772.1	100	0.761315	0.431065	1.091566	3.661746	1934	CUFF.772.1	9408
BnaA01g21280D	BnaA01g21280D	j	CUFF.773	CUFF.773.1	68	1.080933	0.672800	1.489065	5.110870	2310	CUFF.773.2	1902
BnaA01g21280D	BnaA01g21280D	j	CUFF.773	CUFF.773.2	52	0.836456	0.486112	1.186800	3.954933	2440	CUFF.773.2	1902
BnaA01g21280D	BnaA01g21280D	j	CUFF.773	CUFF.773.3	100	1.597829	1.055215	2.140443	7.554862	1957	CUFF.773.2	1902
BnaA01g21250D	BnaA01g21250D	j	CUFF.774	CUFF.774.1	100	4.906634	4.405578	5.407689	22.794859	5624	CUFF.774.1	9408
BnaA01g21230D	BnaA01g21230D	j	CUFF.778	CUFF.778.1	100	101.718174	92.734920	110.701428	477.295762	596	CUFF.778.1	1114
BnaA01g12140D	BnaA01g12140D	j	CUFF.665	CUFF.665.1	100	5.007032	3.987245	6.026819	23.296544	1746	CUFF.665.3	1610
BnaA01g12140D	BnaA01g12140D	o	CUFF.665	CUFF.665.2	21	1.048839	0.594106	1.503571	4.880000	1818	CUFF.665.3	1610
BnaA01g12140D	BnaA01g12140D	=	CUFF.665	CUFF.665.3	35	1.734923	1.177429	2.292416	8.072188	2224	CUFF.665.3	1610
BnaA01g12150D	BnaA01g12150D	c	CUFF.666	CUFF.666.1	100	3.896823	2.468926	5.324719	18.131001	679	CUFF.666.1	2394
BnaA01g12150D	BnaA01g12150D	j	CUFF.667	CUFF.667.1	100	4.144768	3.393373	4.896164	19.389450	2013	CUFF.667.1	2394
BnaA01g12170D	BnaA01g12170D	j	CUFF.670	CUFF.670.1	41	1.385451	0.653553	2.117349	6.327747	1203	CUFF.670.1	1435
BnaA01g12170D	BnaA01g12170D	=	CUFF.670	CUFF.670.2	100	3.416447	2.372007	4.460888	15.603883	1203	CUFF.670.1	1435
BnaA01g12170D	BnaA01g12170D	j	CUFF.670	CUFF.670.3	23	0.800074	0.257844	1.342304	3.654165	1203	CUFF.670.1	1435
BnaA01g12190D	BnaA01g12190D	e	CUFF.680	CUFF.680.1	100	25.982402	20.872770	31.092034	122.369734	496	CUFF.681.1	766
BnaA01g12190D	BnaA01g12190D	=	CUFF.681	CUFF.681.1	100	121.219095	110.685740	131.752449	570.907513	557	CUFF.681.1	766
BnaA01g12200D	BnaA01g12200D	=	CUFF.685	CUFF.685.1	100	6.292041	4.755811	7.828270	29.719017	895	CUFF.685.2	775
BnaA01g12200D	BnaA01g12200D	j	CUFF.685	CUFF.685.2	21	1.311489	0.606279	2.016699	6.194520	995	CUFF.685.2	775
BnaA01g12220D	BnaA01g12220D	j	CUFF.691	CUFF.691.1	100	0.888129	0.500918	1.275339	4.251455	1626	CUFF.691.1	1440
BnaA01g12270D	BnaA01g12270D	e	CUFF.698	CUFF.698.1	100	2.239590	1.191222	3.287958	9.903613	898	CUFF.698.1	1795
BnaA01g12270D	BnaA01g12270D	=	CUFF.699	CUFF.699.1	100	4.922854	3.275202	6.570505	21.769181	760	CUFF.698.1	1795
BnaA01g12280D	BnaA01g12280D	j	CUFF.710	CUFF.710.1	100	13.586509	12.271754	14.901264	61.650427	2481	CUFF.710.1	2654
BnaA01g12280D	BnaA01g12280D	c	CUFF.710	CUFF.710.2	20	2.658114	2.075542	3.240685	12.061513	2317	CUFF.710.1	2654
BnaA01g12290D	BnaA01g12290D	e	CUFF.712	CUFF.712.1	100	4.002462	2.697858	5.307065	18.235915	761	CUFF.712.1	555
BnaA01g12310D	BnaA01g12310D	=	CUFF.715	CUFF.715.1	100	2.790567	2.076737	3.504396	12.583610	1522	CUFF.715.1	1524
BnaA01g12320D	BnaA01g12320D	j	CUFF.716	CUFF.716.1	100	1.917115	1.362540	2.471690	8.918523	1710	CUFF.716.1	1301
BnaA01g12340D	BnaA01g12340D	=	CUFF.720	CUFF.720.1	100	3.033835	1.887153	4.180517	13.920816	746	CUFF.720.1	677
BnaA01g12360D	BnaA01g12360D	j	CUFF.724	CUFF.724.1	70	14.384706	12.448652	16.320760	66.501067	1313	CUFF.724.1	1420
BnaA01g12360D	BnaA01g12360D	c	CUFF.724	CUFF.724.2	100	20.529270	16.795453	24.263087	94.907632	648	CUFF.724.1	1420
BnaA01g12360D	BnaA01g12360D	e	CUFF.725	CUFF.725.1	100	4.814234	3.558071	6.070396	22.256394	979	CUFF.724.1	1420
BnaA01g12380D	BnaA01g12380D	e	CUFF.731	CUFF.731.1	100	1.631293	1.025446	2.237140	7.351391	1230	CUFF.731.1	1689
BnaA01g12380D	BnaA01g12380D	c	CUFF.734	CUFF.734.1	100	4.922493	3.062252	6.782734	22.435708	551	CUFF.734.1	1689
BnaA01g12390D	BnaA01g12390D	j	CUFF.735	CUFF.735.1	100	4.269277	3.342675	5.195880	19.378926	1364	CUFF.735.1	1411
BnaA01g12430D	BnaA01g12430D	c	CUFF.738	CUFF.738.1	100	6.768044	3.741283	9.794806	32.674206	387	CUFF.738.1	378
BnaA01g12450D	BnaA01g12450D	=	CUFF.739	CUFF.739.1	100	9.911523	8.342346	11.480700	46.529141	1226	CUFF.739.1	1298
BnaA01g12470D	BnaA01g12470D	=	CUFF.741	CUFF.741.1	100	1.134731	0.788664	1.480798	5.275750	2394	CUFF.741.1	1950
BnaA01g12490D	BnaA01g12490D	e	CUFF.745	CUFF.745.1	100	1.209515	0.538597	1.880433	5.622681	832	CUFF.745.1	1779
BnaA01g12490D	BnaA01g12490D	c	CUFF.746	CUFF.746.1	100	3.112514	1.833274	4.391753	14.681851	660	CUFF.746.1	1779
BnaA01g12510D	BnaA01g12510D	=	CUFF.747	CUFF.747.1	100	4.978618	3.129606	6.827631	23.172011	553	CUFF.747.1	870
BnaA01g12520D	BnaA01g12520D	o	CUFF.748	CUFF.748.1	100	3.246516	1.082172	5.410860	15.590122	376	CUFF.748.1	2777
BnaA01g12520D	BnaA01g12520D	j	CUFF.749	CUFF.749.1	100	6.493157	5.078768	7.907546	30.106097	969	CUFF.749.1	2777
BnaA01g12520D	BnaA01g12520D	o	CUFF.762	CUFF.762.1	100	312.676345	296.975031	328.377660	1459.036720	1123	CUFF.762.1	2777
BnaA01g12530D	BnaA01g12530D	x	CUFF.763	CUFF.763.1	100	473.264806	445.947186	500.582425	2208.388130	598	CUFF.763.1	1271
BnaA01g12530D	BnaA01g12530D	=	CUFF.764	CUFF.764.1	100	148.479169	136.214019	160.744320	692.846015	719	CUFF.764.1	1271
BnaA01g12540D	BnaA01g12540D	j	CUFF.765	CUFF.765.1	100	6.628626	5.258709	7.998543	31.018580	1155	CUFF.765.2	1063
BnaA01g12540D	BnaA01g12540D	j	CUFF.765	CUFF.765.2	15	0.981089	0.370345	1.591834	4.590997	1230	CUFF.765.2	1063
BnaA01g12560D	BnaA01g12560D	=	CUFF.767	CUFF.767.1	100	2.428617	1.754748	3.102486	11.429058	1742	CUFF.767.2	1707
BnaA01g12560D	BnaA01g12560D	j	CUFF.767	CUFF.767.2	28	0.685417	0.275399	1.095435	3.225569	1830	CUFF.767.2	1707
BnaA01g12560D	BnaA01g12560D	e	CUFF.769	CUFF.769.1	100	0.947879	0.288277	1.607482	4.460716	995	CUFF.767.2	1707
BnaA01g12570D	BnaA01g12570D	j	CUFF.771	CUFF.771.1	100	9.695715	8.057413	11.334017	45.253108	1114	CUFF.771.1	1114
BnaA01g12670D	BnaA01g12670D	j	CUFF.775	CUFF.775.1	100	1.455927	0.648324	2.263529	7.059362	729	CUFF.775.1	1856
BnaA01g12720D	BnaA01g12720D	=	CUFF.776	CUFF.776.1	100	1.436697	0.690669	2.182724	6.546475	854	CUFF.776.1	672
BnaA01g12730D	BnaA01g12730D	j	CUFF.777	CUFF.777.1	15	0.356371	0.093819	0.618922	1.644299	2380	CUFF.777.1	1857
BnaA01g12730D	BnaA01g12730D	j	CUFF.777	CUFF.777.2	100	2.376366	1.832567	2.920165	10.964589	2378	CUFF.777.1	1857
BnaA01g21340D	BnaA01g21340D	j	CUFF.779	CUFF.779.1	39	3.563470	1.710697	5.416243	16.854467	569	CUFF.779.2	824
BnaA01g21340D	BnaA01g21340D	j	CUFF.779	CUFF.779.2	100	9.105223	6.417245	11.793201	43.065801	593	CUFF.779.2	824
BnaA01g21340D	BnaA01g21340D	j	CUFF.779	CUFF.779.3	49	4.491040	2.292623	6.689458	21.241681	561	CUFF.779.2	824
BnaA01g21460D	BnaA01g21460D	o	CUFF.780	CUFF.780.1	100	1.091967	0.693237	1.490697	4.936460	1779	CUFF.780.1	2286
-	-	u	CUFF.782	CUFF.782.1	100	2.200533	1.530775	2.870290	10.351111	1347	CUFF.782.1	-
BnaA01g21450D	BnaA01g21450D	j	CUFF.781	CUFF.781.1	100	2.409628	1.680487	3.138770	11.257162	1273	CUFF.781.1	3864
BnaA01g21450D	BnaA01g21450D	j	CUFF.783	CUFF.783.1	52	2.240156	1.668153	2.812160	10.518651	1933	CUFF.783.1	3864
BnaA01g21450D	BnaA01g21450D	c	CUFF.783	CUFF.783.2	100	4.288220	2.017503	6.558937	20.135330	440	CUFF.783.1	3864
-	-	u	CUFF.784	CUFF.784.1	100	2.597680	1.327623	3.867738	12.225018	751	CUFF.785.1	-
-	-	u	CUFF.784	CUFF.784.2	65	1.681667	0.758151	2.605183	7.914142	1076	CUFF.785.1	-
-	-	u	CUFF.785	CUFF.785.1	100	3.918348	2.775357	5.061340	18.440251	1184	CUFF.785.1	-
BnaA01g21520D	BnaA01g21520D	=	CUFF.786	CUFF.786.1	100	11.803743	10.125329	13.482157	54.015898	1190	CUFF.786.1	861
BnaA01g21580D	BnaA01g21580D	j	CUFF.787	CUFF.787.1	22	1.087338	0.500172	1.674503	5.089274	1348	CUFF.787.1	1572
BnaA01g21580D	BnaA01g21580D	j	CUFF.787	CUFF.787.2	100	4.875084	2.726089	7.024079	22.817785	548	CUFF.787.1	1572
BnaA01g21580D	BnaA01g21580D	j	CUFF.787	CUFF.787.3	23	1.127261	0.518082	1.736439	5.276133	1275	CUFF.787.1	1572
BnaA01g21620D	BnaA01g21620D	j	CUFF.789	CUFF.789.1	100	2.295861	1.269791	3.321931	10.752703	921	CUFF.789.2	1180
BnaA01g21620D	BnaA01g21620D	=	CUFF.789	CUFF.789.2	70	1.608177	0.822377	2.393977	7.531921	1076	CUFF.789.2	1180
BnaA01g21630D	BnaA01g21630D	e	CUFF.791	CUFF.791.1	100	1.196727	0.868734	1.524720	5.578688	2802	CUFF.791.1	3408
BnaA01g21630D	BnaA01g21630D	o	CUFF.792	CUFF.792.1	40	1.047653	0.276000	1.819305	4.614626	914	CUFF.792.2	3408
BnaA01g21630D	BnaA01g21630D	e	CUFF.792	CUFF.792.2	100	2.631144	1.694108	3.568181	11.589479	1089	CUFF.792.2	3408
-	-	u	CUFF.795	CUFF.795.1	100	1.557770	0.672407	2.443133	7.148328	702	CUFF.795.1	-
BnaA01g21650D	BnaA01g21650D	x	CUFF.797	CUFF.797.1	100	1.343598	0.538574	2.148621	6.242114	844	CUFF.797.1	1973
BnaA01g21650D	BnaA01g21650D	=	CUFF.798	CUFF.798.1	100	0.869182	0.542920	1.195444	4.038065	2391	CUFF.798.1	1973
-	-	u	CUFF.800	CUFF.800.1	100	1.288886	0.699090	1.878682	5.609110	1124	CUFF.800.1	-
BnaA01g21730D	BnaA01g21730D	=	CUFF.801	CUFF.801.1	100	3.470999	2.622912	4.319085	16.178570	1349	CUFF.801.1	1254
BnaA01g21380D	BnaA01g21380D	=	CUFF.788	CUFF.788.1	100	18.365534	16.077401	20.653667	86.329268	1136	CUFF.788.1	1136
BnaA01g21390D	BnaA01g21390D	=	CUFF.790	CUFF.790.1	100	1.717550	1.056574	2.378526	8.024400	1130	CUFF.790.1	1049
BnaA01g21410D	BnaA01g21410D	c	CUFF.793	CUFF.793.1	100	31.620377	27.566204	35.674550	150.400975	743	CUFF.794.1	917
BnaA01g21410D	BnaA01g21410D	e	CUFF.794	CUFF.794.1	100	3.517886	2.256233	4.779538	16.732673	913	CUFF.794.1	917
BnaA01g21410D	BnaA01g21410D	p	CUFF.796	CUFF.796.1	100	37.535013	33.144602	41.925424	179.138405	738	CUFF.796.1	917
BnaA01g21440D	BnaA01g21440D	=	CUFF.799	CUFF.799.1	100	16.572185	14.702481	18.441889	77.262202	1491	CUFF.799.1	1649
BnaA01g21720D	BnaA01g21720D	j	CUFF.803	CUFF.803.1	26	4.480129	2.862655	6.097603	21.031320	950	CUFF.803.3	1144
BnaA01g21720D	BnaA01g21720D	j	CUFF.803	CUFF.803.2	100	17.232929	14.663639	19.802218	80.897500	1086	CUFF.803.3	1144
BnaA01g21720D	BnaA01g21720D	j	CUFF.803	CUFF.803.3	21	3.535462	2.323978	4.746946	16.596717	1120	CUFF.803.3	1144
BnaA01g21680D	BnaA01g21680D	j	CUFF.802	CUFF.802.1	56	3.886497	2.753606	5.019389	18.329694	1228	CUFF.802.2	378
BnaA01g21680D	BnaA01g21680D	j	CUFF.802	CUFF.802.2	62	4.296164	3.089646	5.502682	20.261784	1318	CUFF.802.2	378
BnaA01g21680D	BnaA01g21680D	j	CUFF.802	CUFF.802.3	100	6.880177	5.192093	8.568261	32.448634	1034	CUFF.802.2	378
BnaA01g21750D	BnaA01g21750D	j	CUFF.805	CUFF.805.1	100	1.807321	1.254591	2.360052	8.566672	1628	CUFF.805.1	1787
BnaA01g21850D	BnaA01g21850D	j	CUFF.804	CUFF.804.1	100	1.014625	0.455167	1.574083	4.808111	1014	CUFF.804.1	2371
BnaA01g21850D	BnaA01g21850D	j	CUFF.806	CUFF.806.1	100	1.319512	0.639451	1.999573	6.268859	910	CUFF.806.1	2371
BnaA01g21880D	BnaA01g21880D	c	CUFF.807	CUFF.807.1	100	4.126770	3.112118	5.141421	19.848095	1177	CUFF.807.1	1486
BnaA01g21860D	BnaA01g21860D	=	CUFF.808	CUFF.808.1	100	33.244743	30.082782	36.406704	156.963970	989	CUFF.808.1	1128
BnaA01g21990D	BnaA01g21990D	j	CUFF.809	CUFF.809.1	100	1.771779	1.246322	2.297236	8.267328	1934	CUFF.809.1	1137
BnaA01g21990D	BnaA01g21990D	j	CUFF.809	CUFF.809.2	25	0.442344	0.065987	0.818700	2.064027	1500	CUFF.809.1	1137
BnaA01g22010D	BnaA01g22010D	=	CUFF.811	CUFF.811.1	100	9.514617	7.189864	11.839371	45.337813	634	CUFF.811.1	288
BnaA01g21690D	BnaA01g21690D	e	CUFF.810	CUFF.810.1	100	1.348919	0.810726	1.887113	6.266396	1812	CUFF.812.2	5358
BnaA01g21690D	BnaA01g21690D	j	CUFF.812	CUFF.812.1	85	0.475366	0.283702	0.667030	2.208308	4274	CUFF.812.2	5358
BnaA01g21690D	BnaA01g21690D	j	CUFF.812	CUFF.812.2	100	0.560070	0.375892	0.744248	2.601801	5647	CUFF.812.2	5358
BnaA01g21890D	BnaA01g21890D	j	CUFF.813	CUFF.813.1	19	1.116816	0.704928	1.528705	5.183712	2457	CUFF.813.2	2895
BnaA01g21890D	BnaA01g21890D	j	CUFF.813	CUFF.813.2	30	1.809200	1.261348	2.357052	8.397416	2755	CUFF.813.2	2895
BnaA01g21890D	BnaA01g21890D	c	CUFF.813	CUFF.813.3	100	5.966036	5.021466	6.910607	27.691403	2421	CUFF.813.2	2895
BnaA01g22600D	BnaA01g22600D	j	CUFF.814	CUFF.814.1	16	0.339240	0.110104	0.568376	1.576974	2886	CUFF.814.1	2555
BnaA01g22600D	BnaA01g22600D	=	CUFF.814	CUFF.814.2	100	2.060327	1.596637	2.524018	9.577533	2808	CUFF.814.1	2555
BnaA01g22630D	BnaA01g22630D	i	CUFF.815	CUFF.815.1	100	3.505533	1.698823	5.312244	16.920265	481	CUFF.815.1	570
BnaA01g22640D	BnaA01g22640D	=	CUFF.816	CUFF.816.1	100	1.167316	0.519806	1.814826	5.499801	854	CUFF.816.1	519
BnaA01g22650D	BnaA01g22650D	e	CUFF.817	CUFF.817.1	100	0.852529	0.338435	1.366623	3.844952	954	CUFF.817.1	573
BnaA01g21870D	BnaA01g21870D	j	CUFF.818	CUFF.818.1	17	1.477986	0.992583	1.963389	6.931169	2297	CUFF.818.1	1591
BnaA01g21870D	BnaA01g21870D	j	CUFF.818	CUFF.818.2	100	8.694543	7.333756	10.055329	40.773960	1518	CUFF.818.1	1591
BnaA01g22710D	BnaA01g22710D	o	CUFF.819	CUFF.819.1	46	3.065326	2.132401	3.998252	14.215410	1217	CUFF.819.1	1217
BnaA01g22710D	BnaA01g22710D	j	CUFF.819	CUFF.819.2	95	6.301461	4.692936	7.909985	29.222939	1077	CUFF.819.1	1217
BnaA01g22710D	BnaA01g22710D	j	CUFF.819	CUFF.819.3	100	6.651557	5.084756	8.218357	30.846506	1185	CUFF.819.1	1217
BnaA01g22710D	BnaA01g22710D	j	CUFF.819	CUFF.819.4	50	3.322873	2.164131	4.481615	15.409780	1182	CUFF.819.1	1217
-	-	u	CUFF.820	CUFF.820.1	100	7.531535	2.919976	12.143093	36.737557	291	CUFF.820.1	-
BnaA01g21980D	BnaA01g21980D	j	CUFF.821	CUFF.821.1	25	0.635608	0.274539	0.996678	2.961848	1883	CUFF.821.2	3999
BnaA01g21980D	BnaA01g21980D	c	CUFF.821	CUFF.821.2	100	2.527444	2.059376	2.995512	11.777542	3216	CUFF.821.2	3999
BnaA01g22770D	BnaA01g22770D	=	CUFF.822	CUFF.822.1	100	14.540661	12.556888	16.524434	69.086443	1084	CUFF.822.1	1165
BnaA01g22800D	BnaA01g22800D	j	CUFF.829	CUFF.829.1	24	0.496168	0.169458	0.822877	2.282752	2090	CUFF.829.1	2091
BnaA01g22800D	BnaA01g22800D	=	CUFF.829	CUFF.829.2	100	2.087300	1.531175	2.643425	9.603186	2090	CUFF.829.1	2091
BnaA01g22030D	BnaA01g22030D	j	CUFF.823	CUFF.823.1	18	0.781174	0.497227	1.065121	3.614022	3800	CUFF.823.2	3641
BnaA01g22030D	BnaA01g22030D	j	CUFF.823	CUFF.823.2	100	4.446938	3.858918	5.034957	20.573319	3816	CUFF.823.2	3641
BnaA01g22040D	BnaA01g22040D	j	CUFF.824	CUFF.824.1	30	7.915928	6.636349	9.195508	36.424283	1603	CUFF.824.1	1518
BnaA01g22040D	BnaA01g22040D	=	CUFF.824	CUFF.824.2	100	26.439021	23.580784	29.297259	121.656279	1161	CUFF.824.1	1518
BnaA01g22050D	BnaA01g22050D	=	CUFF.825	CUFF.825.1	100	1.780779	1.358852	2.202707	8.172691	2624	CUFF.825.1	2430
-	-	u	CUFF.826	CUFF.826.1	100	23.824443	12.443803	35.205083	58.257621	241	CUFF.826.1	-
BnaA01g22110D	BnaA01g22110D	=	CUFF.827	CUFF.827.1	100	1.577596	0.669469	2.485723	7.413544	690	CUFF.827.1	961
-	-	u	CUFF.828	CUFF.828.1	100	2.080569	1.261419	2.899719	9.378600	931	CUFF.828.1	-
BnaA01g22150D	BnaA01g22150D	=	CUFF.830	CUFF.830.1	100	1.041563	0.500030	1.583096	4.979523	1269	CUFF.830.1	1324
BnaA01g22150D	BnaA01g22150D	e	CUFF.831	CUFF.831.1	100	1.864706	0.625314	3.104098	8.914818	611	CUFF.830.1	1324
BnaA01g22910D	BnaA01g22910D	=	CUFF.832	CUFF.832.1	100	10.871668	9.525118	12.218217	50.602350	1614	CUFF.832.1	1536
BnaA01g22930D	BnaA01g22930D	=	CUFF.833	CUFF.833.1	100	2.100784	1.414176	2.787391	9.764881	1315	CUFF.833.1	1889
BnaA01g22920D	BnaA01g22920D	j	CUFF.834	CUFF.834.1	100	1.372246	0.913640	1.830853	6.322689	1812	CUFF.834.1	1938
BnaA01g22940D	BnaA01g22940D	e	CUFF.835	CUFF.835.1	100	1.345606	0.743833	1.947379	6.426776	1065	CUFF.835.1	1110
BnaA01g22950D	BnaA01g22950D	e	CUFF.836	CUFF.836.1	100	1.835531	1.153832	2.517230	8.534843	1118	CUFF.836.1	1501
BnaA01g22960D	BnaA01g22960D	=	CUFF.837	CUFF.837.1	100	1.802070	1.163499	2.440641	8.381711	1276	CUFF.837.1	1579
BnaA01g22970D	BnaA01g22970D	j	CUFF.838	CUFF.838.1	50	0.433332	0.214588	0.652077	2.000222	3571	CUFF.838.1	3365
BnaA01g22970D	BnaA01g22970D	j	CUFF.838	CUFF.838.2	100	0.860593	0.581751	1.139435	3.972418	3571	CUFF.838.1	3365
BnaA01g23010D	BnaA01g23010D	e	CUFF.839	CUFF.839.1	100	2.007253	1.128853	2.885654	9.199902	855	CUFF.840.1	1359
BnaA01g23010D	BnaA01g23010D	j	CUFF.840	CUFF.840.1	12	0.653203	0.170587	1.135818	2.993844	1162	CUFF.840.1	1359
BnaA01g23010D	BnaA01g23010D	=	CUFF.840	CUFF.840.2	36	2.001272	1.204546	2.797997	9.172487	1088	CUFF.840.1	1359
BnaA01g23010D	BnaA01g23010D	o	CUFF.840	CUFF.840.3	100	5.574831	1.990972	9.158691	25.551287	329	CUFF.840.1	1359
BnaA01g23040D	BnaA01g23040D	e	CUFF.841	CUFF.841.1	100	0.759372	0.391023	1.127722	3.532442	1491	CUFF.841.1	2190
BnaA01g23070D	BnaA01g23070D	j	CUFF.842	CUFF.842.1	100	1.425263	0.972711	1.877816	6.448886	2317	CUFF.842.2	2404
BnaA01g23070D	BnaA01g23070D	j	CUFF.842	CUFF.842.2	46	0.655943	0.317283	0.994602	2.967942	2393	CUFF.842.2	2404
BnaA01g23090D	BnaA01g23090D	j	CUFF.843	CUFF.843.1	34	0.524304	0.149113	0.899495	2.381644	1527	CUFF.843.1	2862
BnaA01g23090D	BnaA01g23090D	j	CUFF.843	CUFF.843.2	100	1.556974	0.986533	2.127415	7.072533	1527	CUFF.843.1	2862
BnaA01g22670D	BnaA01g22670D	=	CUFF.844	CUFF.844.1	100	46.103708	42.244459	49.962958	213.499677	947	CUFF.844.1	1059
BnaA01g23050D	BnaA01g23050D	=	CUFF.845	CUFF.845.1	100	2.847778	2.110701	3.584856	13.382466	1481	CUFF.845.1	1507
BnaA01g23120D	BnaA01g23120D	=	CUFF.846	CUFF.846.1	100	1.794844	1.029059	2.560630	8.130321	949	CUFF.846.1	1324
BnaA01g23130D	BnaA01g23130D	j	CUFF.847	CUFF.847.1	23	0.966109	0.225242	1.706976	4.355464	907	CUFF.847.1	1642
BnaA01g23130D	BnaA01g23130D	j	CUFF.847	CUFF.847.2	100	4.140139	2.861820	5.418458	18.664787	905	CUFF.847.1	1642
BnaA01g23160D	BnaA01g23160D	=	CUFF.849	CUFF.849.1	100	16.144984	13.746294	18.543674	75.562491	881	CUFF.849.1	896
BnaA01g23140D	BnaA01g23140D	j	CUFF.848	CUFF.848.1	100	12.406196	9.739603	15.072789	58.760765	625	CUFF.848.1	650
BnaA01g23140D	BnaA01g23140D	o	CUFF.850	CUFF.850.1	100	13.797156	8.068460	19.525852	64.252427	316	CUFF.850.1	650
BnaA01g23170D	BnaA01g23170D	j	CUFF.851	CUFF.851.1	100	6.219930	4.977566	7.462294	29.251132	1380	CUFF.851.1	1252
BnaA01g23170D	BnaA01g23170D	j	CUFF.851	CUFF.851.2	77	4.784990	2.830451	6.739528	22.502883	706	CUFF.851.1	1252
BnaA01g23180D	BnaA01g23180D	c	CUFF.852	CUFF.852.1	100	3.778259	2.297320	5.259197	17.371059	628	CUFF.852.1	2053
BnaA01g23180D	BnaA01g23180D	c	CUFF.853	CUFF.853.1	100	3.133924	2.247706	4.020142	14.119485	1184	CUFF.853.1	2053
BnaA01g23150D	BnaA01g23150D	j	CUFF.854	CUFF.854.1	100	9.258532	8.198262	10.318803	43.192911	2106	CUFF.854.1	2152
BnaA01g23550D	BnaA01g23550D	=	CUFF.855	CUFF.855.1	100	34.137222	31.132023	37.142422	155.530639	1092	CUFF.855.1	1077
BnaA01g23100D	BnaA01g23100D	j	CUFF.856	CUFF.856.1	15	2.548738	1.772178	3.325299	11.660365	1919	CUFF.856.2	1987
BnaA01g23100D	BnaA01g23100D	j	CUFF.856	CUFF.856.2	18	2.966696	2.205838	3.727554	13.572503	1997	CUFF.856.2	1987
BnaA01g23100D	BnaA01g23100D	j	CUFF.856	CUFF.856.3	100	16.931450	14.854311	19.008589	77.460634	1451	CUFF.856.2	1987
BnaA01g23690D	BnaA01g23690D	=	CUFF.857	CUFF.857.1	100	7.564952	6.115785	9.014119	34.892214	1043	CUFF.857.1	432
BnaA01g23680D	BnaA01g23680D	j	CUFF.858	CUFF.858.1	100	1.928125	1.120052	2.736197	9.024096	938	CUFF.858.1	851
BnaA01g23710D	BnaA01g23710D	j	CUFF.859	CUFF.859.1	100	0.818733	0.290087	1.347378	3.857898	915	CUFF.859.1	2823
BnaA01g23700D	BnaA01g23700D	j	CUFF.860	CUFF.860.1	79	4.604151	2.964935	6.243368	21.561522	866	CUFF.860.2	1008
BnaA01g23700D	BnaA01g23700D	j	CUFF.860	CUFF.860.2	100	5.828605	4.270840	7.386370	27.295712	1003	CUFF.860.2	1008
BnaA01g23660D	BnaA01g23660D	=	CUFF.861	CUFF.861.1	100	12.581877	10.658474	14.505280	58.811476	1198	CUFF.861.1	1196
BnaA01g23660D	BnaA01g23660D	j	CUFF.861	CUFF.861.2	20	2.523734	1.461224	3.586244	11.796692	1198	CUFF.861.1	1196
BnaA01g23770D	BnaA01g23770D	j	CUFF.862	CUFF.862.1	100	2.046897	0.979393	3.114400	9.532825	666	CUFF.862.1	1525
BnaA01g23800D	BnaA01g23800D	j	CUFF.865	CUFF.865.1	41	2.270244	1.545739	2.994749	10.647761	2026	CUFF.865.1	1878
BnaA01g23800D	BnaA01g23800D	=	CUFF.865	CUFF.865.2	100	5.598007	4.572160	6.623854	26.255430	1930	CUFF.865.1	1878
-	-	u	CUFF.869	CUFF.869.1	100	2.250001	1.318505	3.181498	10.490820	819	CUFF.869.1	-
-	-	u	CUFF.870	CUFF.870.1	100	130.825583	112.685038	148.966127	331.363478	305	CUFF.870.1	-
BnaA01g23830D	BnaA01g23830D	j	CUFF.872	CUFF.872.1	100	5.622683	4.043341	7.202025	26.927040	760	CUFF.872.1	785
BnaA01g23840D	BnaA01g23840D	j	CUFF.874	CUFF.874.1	100	12.703163	10.191106	15.215220	60.380860	684	CUFF.874.1	2642
BnaA01g24060D	BnaA01g24060D	o	CUFF.883	CUFF.883.1	47	1.625678	0.957956	2.293399	7.650320	1539	CUFF.883.4	246
BnaA01g24060D	BnaA01g24060D	j	CUFF.883	CUFF.883.2	100	3.463635	2.545364	4.381907	16.299611	1438	CUFF.883.4	246
BnaA01g24060D	BnaA01g24060D	j	CUFF.883	CUFF.883.3	37	1.274929	0.615861	1.933996	5.999720	1415	CUFF.883.4	246
BnaA01g24060D	BnaA01g24060D	j	CUFF.883	CUFF.883.4	49	1.692286	0.988239	2.396332	7.963771	1540	CUFF.883.4	246
BnaA01g24140D	BnaA01g24140D	j	CUFF.890	CUFF.890.1	100	9.627046	7.934039	11.320054	44.958593	989	CUFF.890.1	1155
BnaA01g24150D	BnaA01g24150D	j	CUFF.891	CUFF.891.1	100	15.357747	13.433876	17.281618	70.655999	1182	CUFF.891.1	1269
-	-	u	CUFF.893	CUFF.893.1	100	110.200816	94.170234	126.231399	288.563119	322	CUFF.893.1	-
BnaA01g24160D	BnaA01g24160D	j	CUFF.896	CUFF.896.1	100	22.971965	20.855198	25.088733	106.995016	1706	CUFF.896.1	1735
BnaA01g24250D	BnaA01g24250D	=	CUFF.898	CUFF.898.1	100	3.907120	3.041047	4.773194	17.661913	1419	CUFF.898.1	1465
BnaA01g20480D	BnaA01g20480D	=	CUFF.863	CUFF.863.1	100	11.025271	9.557780	12.492761	51.858355	1533	CUFF.863.1	1954
BnaA01g20490D	BnaA01g20490D	o	CUFF.864	CUFF.864.1	100	1.671935	0.731747	2.612123	7.655642	936	CUFF.866.1	660
BnaA01g20490D	BnaA01g20490D	e	CUFF.866	CUFF.866.1	100	2.610691	1.589552	3.631831	11.954122	1025	CUFF.866.1	660
BnaA01g20510D	BnaA01g20510D	o	CUFF.867	CUFF.867.1	100	1.142376	0.782582	1.502171	5.349689	2372	CUFF.867.1	1050
BnaA01g20510D	BnaA01g20510D	e	CUFF.868	CUFF.868.1	100	2.666697	1.699112	3.634281	12.488003	899	CUFF.867.1	1050
BnaA01g20520D	BnaA01g20520D	c	CUFF.871	CUFF.871.1	100	6.647632	5.314214	7.981049	30.789118	1239	CUFF.871.2	2920
BnaA01g20520D	BnaA01g20520D	j	CUFF.871	CUFF.871.2	36	2.402095	1.743438	3.060751	11.125522	1809	CUFF.871.2	2920
BnaA01g20530D	BnaA01g20530D	e	CUFF.873	CUFF.873.1	100	21.185015	19.221402	23.148629	99.534964	1807	CUFF.873.1	1903
BnaA01g20550D	BnaA01g20550D	j	CUFF.875	CUFF.875.1	63	0.614560	0.294661	0.934459	2.923030	2142	CUFF.875.1	1872
BnaA01g20550D	BnaA01g20550D	j	CUFF.875	CUFF.875.2	100	0.971601	0.542898	1.400304	4.621224	1778	CUFF.875.1	1872
BnaA01g20560D	BnaA01g20560D	=	CUFF.876	CUFF.876.1	100	3.954394	3.029281	4.879508	17.871530	1283	CUFF.876.1	1206
BnaA01g20600D	BnaA01g20600D	=	CUFF.877	CUFF.877.1	100	148.572911	137.450242	159.695580	697.245183	622	CUFF.877.1	807
BnaA01g20610D	BnaA01g20610D	=	CUFF.878	CUFF.878.1	100	3.585879	2.793347	4.378411	16.966829	1534	CUFF.878.1	1407
BnaA01g20620D	BnaA01g20620D	=	CUFF.879	CUFF.879.1	100	6.152540	4.606203	7.698877	28.711747	988	CUFF.879.2	991
BnaA01g20620D	BnaA01g20620D	j	CUFF.879	CUFF.879.2	25	1.548249	0.700512	2.395986	7.225134	1066	CUFF.879.2	991
BnaA01g20620D	BnaA01g20620D	j	CUFF.879	CUFF.879.3	15	0.899229	0.209009	1.589450	4.196388	1066	CUFF.879.2	991
BnaA01g20630D	BnaA01g20630D	j	CUFF.881	CUFF.881.1	100	51.416816	46.812625	56.021008	238.801093	935	CUFF.881.1	927
BnaA01g20640D	BnaA01g20640D	j	CUFF.882	CUFF.882.1	100	3.180706	2.122189	4.239224	14.520010	999	CUFF.882.1	1095
BnaA01g20640D	BnaA01g20640D	j	CUFF.882	CUFF.882.2	33	1.064610	0.370009	1.759211	4.859971	991	CUFF.882.1	1095
BnaA01g20670D	BnaA01g20670D	=	CUFF.885	CUFF.885.1	100	1.084355	0.713416	1.455295	5.139069	2051	CUFF.885.1	2061
BnaA01g20680D	BnaA01g20680D	j	CUFF.886	CUFF.886.1	100	1.989289	1.452817	2.525761	9.382242	1898	CUFF.886.1	2300
BnaA01g20690D	BnaA01g20690D	=	CUFF.888	CUFF.888.1	100	6.639147	5.424998	7.853296	31.291566	1327	CUFF.888.1	1369
BnaA01g20770D	BnaA01g20770D	e	CUFF.894	CUFF.894.1	100	9.226798	8.189803	10.263792	43.600971	2181	CUFF.894.1	2166
-	-	u	CUFF.895	CUFF.895.1	100	42.520766	36.185314	48.856217	200.681433	489	CUFF.895.1	-
BnaA01g20800D	BnaA01g20800D	=	CUFF.899	CUFF.899.1	100	7.856473	6.798304	8.914642	36.093005	2188	CUFF.899.1	2048
BnaA01g20850D	BnaA01g20850D	o	CUFF.900	CUFF.900.1	73	2.093519	1.454095	2.732943	9.617724	1934	CUFF.900.1	2278
BnaA01g20850D	BnaA01g20850D	=	CUFF.900	CUFF.900.2	100	2.850804	1.912234	3.789373	13.096726	1297	CUFF.900.1	2278
BnaA01g20850D	BnaA01g20850D	e	CUFF.901	CUFF.901.1	100	2.261712	1.492591	3.030834	10.390413	1507	CUFF.900.1	2278
BnaA01g23560D	BnaA01g23560D	=	CUFF.880	CUFF.880.1	100	7.014560	5.482258	8.546862	32.180130	1033	CUFF.880.2	1073
BnaA01g23560D	BnaA01g23560D	j	CUFF.880	CUFF.880.2	14	0.994197	0.372377	1.616017	4.560998	1134	CUFF.880.2	1073
BnaA01g23560D	BnaA01g23560D	j	CUFF.880	CUFF.880.3	24	1.695193	0.680627	2.709759	7.776900	882	CUFF.880.2	1073
BnaA01g23600D	BnaA01g23600D	=	CUFF.884	CUFF.884.1	100	2.878193	1.957531	3.798855	13.681243	1030	CUFF.884.1	1010
BnaA01g23610D	BnaA01g23610D	j	CUFF.887	CUFF.887.1	100	1.598605	1.266539	1.930670	7.345621	4215	CUFF.887.1	3924
BnaA01g23610D	BnaA01g23610D	e	CUFF.889	CUFF.889.1	100	1.723017	0.961211	2.484823	7.917298	1285	CUFF.887.1	3924
BnaA01g23620D	BnaA01g23620D	j	CUFF.892	CUFF.892.1	100	8.557284	6.372853	10.741716	39.787849	734	CUFF.892.2	1729
BnaA01g23620D	BnaA01g23620D	j	CUFF.892	CUFF.892.2	76	6.513329	4.957881	8.068778	30.284299	987	CUFF.892.2	1729
-	-	u	CUFF.897	CUFF.897.1	18	4.252999	2.941374	5.564624	19.901973	1010	CUFF.897.1	-
-	-	u	CUFF.897	CUFF.897.2	100	24.128225	20.334668	27.921782	112.908395	682	CUFF.897.1	-
-	-	u	CUFF.904	CUFF.904.1	38	1.277191	0.522000	2.032382	5.999906	947	CUFF.904.1	-
BnaA01g23630D	BnaA01g23630D	j	CUFF.904	CUFF.904.2	100	3.333486	1.993968	4.673003	15.659833	918	CUFF.904.1	3207
BnaA01g23630D	BnaA01g23630D	j	CUFF.904	CUFF.904.3	70	2.346686	1.193645	3.499728	11.024112	918	CUFF.904.1	3207
BnaA01g23630D	BnaA01g23630D	j	CUFF.907	CUFF.907.1	100	1.586829	1.119521	2.054138	7.289371	1954	CUFF.907.1	3207
BnaA01g24310D	BnaA01g24310D	j	CUFF.908	CUFF.908.1	42	0.989690	0.530408	1.448972	4.527116	1478	CUFF.908.1	1559
BnaA01g24310D	BnaA01g24310D	c	CUFF.908	CUFF.908.2	100	2.365687	1.055386	3.675987	10.821307	608	CUFF.908.1	1559
BnaA01g24320D	BnaA01g24320D	=	CUFF.909	CUFF.909.1	100	8.904899	6.879800	10.929999	42.288331	748	CUFF.909.1	1000
-	-	u	CUFF.911	CUFF.911.1	100	4.170471	3.517776	4.823165	19.646377	2450	CUFF.911.1	-
BnaA01g24380D	BnaA01g24380D	j	CUFF.914	CUFF.914.1	100	4.801263	4.207979	5.394548	22.328843	3779	CUFF.914.1	378
BnaA01g24430D	BnaA01g24430D	=	CUFF.915	CUFF.915.1	100	26.144911	22.882887	29.406934	118.784291	793	CUFF.915.1	910
BnaA01g24280D	BnaA01g24280D	=	CUFF.918	CUFF.918.1	100	58.078838	54.480514	61.677162	268.772724	2085	CUFF.918.1	1975
BnaA01g24440D	BnaA01g24440D	=	CUFF.919	CUFF.919.1	100	19.403489	16.773196	22.033782	89.890039	880	CUFF.919.1	1081
BnaA01g24510D	BnaA01g24510D	c	CUFF.921	CUFF.921.1	100	1.090580	0.561787	1.619374	4.763567	1132	CUFF.921.1	4951
BnaA01g24510D	BnaA01g24510D	c	CUFF.923	CUFF.923.1	100	0.873168	0.369448	1.376888	4.014352	1034	CUFF.923.1	4951
BnaA01g24420D	BnaA01g24420D	j	CUFF.924	CUFF.924.1	100	15.903370	13.883451	17.923289	74.410072	1231	CUFF.924.1	1577
BnaA01g24610D	BnaA01g24610D	=	CUFF.929	CUFF.929.1	100	2.164165	1.082082	3.246247	10.526781	642	CUFF.929.1	213
BnaA01g24550D	BnaA01g24550D	=	CUFF.928	CUFF.928.1	100	6.287477	5.387463	7.187491	29.170885	2020	CUFF.928.1	1138
BnaA01g24620D	BnaA01g24620D	j	CUFF.931	CUFF.931.1	100	15.914048	11.901255	19.926840	74.449529	460	CUFF.931.1	548
BnaA01g24530D	BnaA01g24530D	j	CUFF.939	CUFF.939.1	62	22.656913	20.843418	24.470408	103.616706	2499	CUFF.939.1	1463
BnaA01g24530D	BnaA01g24530D	=	CUFF.939	CUFF.939.2	100	36.673890	31.586837	41.760943	167.720453	644	CUFF.939.1	1463
BnaA01g24770D	BnaA01g24770D	j	CUFF.949	CUFF.949.1	30	1.458877	0.777412	2.140341	6.691257	1123	CUFF.949.1	997
BnaA01g24770D	BnaA01g24770D	j	CUFF.949	CUFF.949.2	45	2.166135	1.001260	3.331010	9.935153	783	CUFF.949.1	997
BnaA01g24770D	BnaA01g24770D	j	CUFF.949	CUFF.949.3	100	4.840690	3.043494	6.637886	22.202218	702	CUFF.949.1	997
BnaA01g24830D	BnaA01g24830D	j	CUFF.956	CUFF.956.1	80	0.731246	0.366631	1.095861	3.383893	2163	CUFF.956.2	1508
BnaA01g24830D	BnaA01g24830D	j	CUFF.956	CUFF.956.2	100	0.912555	0.530871	1.294238	4.222910	2450	CUFF.956.2	1508
BnaA01g24840D	BnaA01g24840D	j	CUFF.959	CUFF.959.1	100	0.776245	0.450201	1.102288	3.592125	2728	CUFF.959.1	1908
BnaA01g24840D	BnaA01g24840D	j	CUFF.959	CUFF.959.2	66	0.511578	0.171054	0.852103	2.367364	2075	CUFF.959.1	1908
BnaA01g23840D	BnaA01g23840D	j	CUFF.930	CUFF.930.1	100	16.545517	14.644707	18.446327	77.427358	1440	CUFF.930.1	2642
BnaA01g23850D	BnaA01g23850D	j	CUFF.935	CUFF.935.1	100	91.891625	83.566364	100.216887	438.000406	610	CUFF.935.1	642
BnaA01g23880D	BnaA01g23880D	e	CUFF.942	CUFF.942.1	100	16.057621	13.410673	18.704569	74.138118	791	CUFF.943.1	1636
BnaA01g23880D	BnaA01g23880D	=	CUFF.943	CUFF.943.1	100	8.296369	6.879731	9.713007	38.304378	1244	CUFF.943.1	1636
-	-	u	CUFF.944	CUFF.944.1	100	1.065168	0.377402	1.752934	4.633459	755	CUFF.944.1	-
BnaA01g23900D	BnaA01g23900D	j	CUFF.946	CUFF.946.1	100	2.610356	1.892215	3.328497	12.321759	1761	CUFF.946.1	1877
BnaA01g23900D	BnaA01g23900D	j	CUFF.946	CUFF.946.2	40	1.053732	0.519957	1.587507	4.973970	1761	CUFF.946.1	1877
BnaA01g23920D	BnaA01g23920D	c	CUFF.948	CUFF.948.1	100	6.817666	4.028417	9.606914	31.699023	448	CUFF.948.2	2256
BnaA01g23920D	BnaA01g23920D	j	CUFF.948	CUFF.948.2	39	2.661264	1.724807	3.597722	12.373661	1006	CUFF.948.2	2256
BnaA01g23920D	BnaA01g23920D	j	CUFF.950	CUFF.950.1	100	2.436840	1.255282	3.618399	11.957706	630	CUFF.950.1	2256
-	-	u	CUFF.954	CUFF.954.1	100	2.711805	1.140205	4.283405	12.198237	473	CUFF.954.1	-
BnaA01g23200D	BnaA01g23200D	j	CUFF.912	CUFF.912.1	37	2.709801	2.051402	3.368200	12.458149	1969	CUFF.912.2	3368
BnaA01g23200D	BnaA01g23200D	j	CUFF.912	CUFF.912.2	11	0.816285	0.407828	1.224742	3.752821	1971	CUFF.912.2	3368
BnaA01g23200D	BnaA01g23200D	c	CUFF.912	CUFF.912.3	100	7.370733	5.204070	9.537396	33.886503	671	CUFF.912.2	3368
BnaA01g23220D	BnaA01g23220D	=	CUFF.913	CUFF.913.1	100	2.271206	1.548929	2.993483	10.576061	1563	CUFF.913.4	1580
BnaA01g23220D	BnaA01g23220D	j	CUFF.913	CUFF.913.2	26	0.582000	0.140201	1.023798	2.710129	1563	CUFF.913.4	1580
BnaA01g23220D	BnaA01g23220D	j	CUFF.913	CUFF.913.3	38	0.855849	0.373479	1.338220	3.985334	1632	CUFF.913.4	1580
BnaA01g23220D	BnaA01g23220D	j	CUFF.913	CUFF.913.4	18	0.407662	0.047423	0.767901	1.898311	1641	CUFF.913.4	1580
BnaA01g23290D	BnaA01g23290D	=	CUFF.920	CUFF.920.1	100	3.266886	2.426807	4.106964	14.716298	1324	CUFF.920.1	1029
BnaA01g23310D	BnaA01g23310D	e	CUFF.922	CUFF.922.1	100	3.263574	2.011505	4.515643	15.340631	727	CUFF.922.1	816
BnaA01g23310D	BnaA01g23310D	j	CUFF.925	CUFF.925.1	100	59.364913	47.811673	70.918152	279.048442	323	CUFF.922.1	816
BnaA01g23340D	BnaA01g23340D	e	CUFF.933	CUFF.933.1	100	2.292352	1.158655	3.426049	10.569042	845	CUFF.934.4	1203
BnaA01g23340D	BnaA01g23340D	=	CUFF.934	CUFF.934.1	97	3.662502	2.321545	5.003460	16.886212	1092	CUFF.934.4	1203
BnaA01g23340D	BnaA01g23340D	j	CUFF.934	CUFF.934.2	87	3.268146	1.785907	4.750384	15.068005	825	CUFF.934.4	1203
BnaA01g23340D	BnaA01g23340D	j	CUFF.934	CUFF.934.3	100	3.763372	2.479434	5.047309	17.351277	1101	CUFF.934.4	1203
BnaA01g23340D	BnaA01g23340D	j	CUFF.934	CUFF.934.4	32	1.212741	0.579576	1.845906	5.591424	1302	CUFF.934.4	1203
BnaA01g23390D	BnaA01g23390D	j	CUFF.937	CUFF.937.1	15	1.984657	1.224101	2.745213	9.181304	1363	CUFF.937.1	1467
BnaA01g23390D	BnaA01g23390D	=	CUFF.937	CUFF.937.2	100	13.479025	11.692711	15.265338	62.355870	1361	CUFF.937.1	1467
BnaA01g23420D	BnaA01g23420D	j	CUFF.945	CUFF.945.1	100	3.501122	2.864146	4.138099	16.059135	2555	CUFF.945.1	2648
BnaA01g23420D	BnaA01g23420D	j	CUFF.945	CUFF.945.2	26	0.920329	0.548053	1.292605	4.221414	2520	CUFF.945.1	2648
BnaA01g23450D	BnaA01g23450D	e	CUFF.951	CUFF.951.1	100	3.410926	2.067995	4.753856	15.669715	655	CUFF.951.1	291
BnaA01g23480D	BnaA01g23480D	=	CUFF.952	CUFF.952.1	100	2.042790	1.422895	2.662685	9.215761	1443	CUFF.952.1	1776
BnaA01g23490D	BnaA01g23490D	e	CUFF.953	CUFF.953.1	100	3.661261	2.663552	4.658971	17.326302	1074	CUFF.953.1	1876
BnaA01g23500D	BnaA01g23500D	j	CUFF.957	CUFF.957.1	100	6.068592	4.560305	7.576879	28.545039	950	CUFF.957.1	1009
BnaA01g23500D	BnaA01g23500D	j	CUFF.957	CUFF.957.2	20	1.217797	0.407932	2.027663	5.728195	950	CUFF.957.1	1009
BnaA01g23510D	BnaA01g23510D	j	CUFF.960	CUFF.960.1	100	2.968126	2.293962	3.642291	13.639561	1740	CUFF.960.1	1785
BnaA01g23520D	BnaA01g23520D	=	CUFF.961	CUFF.961.1	100	6.434574	4.772436	8.096712	30.104895	769	CUFF.961.1	785
BnaA01g23540D	BnaA01g23540D	j	CUFF.962	CUFF.962.1	100	5.440322	4.749488	6.131157	25.094994	3174	CUFF.962.1	2572
BnaA01g24920D	BnaA01g24920D	=	CUFF.964	CUFF.964.1	100	7.259480	5.596116	8.922845	34.334487	824	CUFF.964.1	737
BnaA01g24940D	BnaA01g24940D	j	CUFF.968	CUFF.968.1	100	1.267425	0.805532	1.729319	5.778462	1653	CUFF.968.1	1823
-	-	u	CUFF.966	CUFF.966.1	100	3.627900	2.959292	4.296508	16.938835	3157	CUFF.966.1	-
-	-	u	CUFF.966	CUFF.966.2	94	3.417761	2.710510	4.125013	15.957688	2825	CUFF.966.1	-
BnaA01g24870D	BnaA01g24870D	o	CUFF.969	CUFF.969.1	21	8.048163	5.792655	10.303670	37.512673	910	CUFF.969.1	1214
BnaA01g24870D	BnaA01g24870D	o	CUFF.969	CUFF.969.2	100	38.382178	34.173808	42.590549	178.900223	910	CUFF.969.1	1214
BnaA01g22200D	BnaA01g22200D	e	CUFF.902	CUFF.902.1	100	8.746538	7.821765	9.671311	40.828544	3069	CUFF.902.1	3043
BnaA01g22200D	BnaA01g22200D	c	CUFF.903	CUFF.903.1	100	10.265135	8.137095	12.393174	47.917302	816	CUFF.902.1	3043
BnaA01g22220D	BnaA01g22220D	j	CUFF.905	CUFF.905.1	100	1.979630	1.570695	2.388565	8.910041	2912	CUFF.905.1	3018
-	-	u	CUFF.906	CUFF.906.1	100	13.655788	8.584156	18.727421	64.394801	336	CUFF.906.1	-
BnaA01g22230D	BnaA01g22230D	j	CUFF.910	CUFF.910.1	100	35.820001	32.906685	38.733317	166.533678	1537	CUFF.910.1	1952
BnaA01g22260D	BnaA01g22260D	e	CUFF.916	CUFF.916.1	100	8.495355	7.206171	9.784539	38.985944	1938	CUFF.917.1	2085
BnaA01g22260D	BnaA01g22260D	j	CUFF.917	CUFF.917.1	100	9.597269	8.574389	10.620150	44.042727	3411	CUFF.917.1	2085
BnaA01g22260D	BnaA01g22260D	j	CUFF.917	CUFF.917.2	80	7.681607	6.602718	8.760495	35.251580	2685	CUFF.917.1	2085
BnaA01g22310D	BnaA01g22310D	=	CUFF.926	CUFF.926.1	100	6.745369	5.756977	7.733761	30.935522	1961	CUFF.926.1	2023
BnaA01g22340D	BnaA01g22340D	j	CUFF.927	CUFF.927.1	100	2.718886	2.162478	3.275294	12.502505	2358	CUFF.927.1	1905
BnaA01g22360D	BnaA01g22360D	j	CUFF.932	CUFF.932.1	78	4.385037	3.350336	5.419738	20.731351	1586	CUFF.932.1	1725
BnaA01g22360D	BnaA01g22360D	c	CUFF.932	CUFF.932.2	100	5.617619	4.415344	6.819893	26.558687	1473	CUFF.932.1	1725
-	-	u	CUFF.936	CUFF.936.1	100	10.690206	6.567186	14.813226	51.516240	361	CUFF.936.1	-
BnaA01g22400D	BnaA01g22400D	o	CUFF.938	CUFF.938.1	100	1.197127	0.503344	1.890911	5.329755	791	CUFF.938.1	1965
BnaA01g22420D	BnaA01g22420D	j	CUFF.940	CUFF.940.1	100	1.051115	0.492813	1.609416	5.084695	1009	CUFF.940.1	852
BnaA01g22430D	BnaA01g22430D	j	CUFF.941	CUFF.941.1	100	1.453942	1.045785	1.862099	6.912274	2229	CUFF.941.1	2127
BnaA01g22440D	BnaA01g22440D	c	CUFF.947	CUFF.947.1	100	3.278013	1.671739	4.884288	14.917352	534	CUFF.947.1	2244
BnaA01g22460D	BnaA01g22460D	e	CUFF.955	CUFF.955.1	100	3.326226	1.907647	4.744805	15.604044	709	CUFF.958.1	1283
BnaA01g22460D	BnaA01g22460D	=	CUFF.958	CUFF.958.1	100	11.941024	10.003854	13.878195	56.017922	1046	CUFF.958.1	1283
BnaA01g22480D	BnaA01g22480D	j	CUFF.963	CUFF.963.1	33	1.815198	1.259032	2.371363	8.240017	1781	CUFF.963.1	1511
BnaA01g22480D	BnaA01g22480D	c	CUFF.963	CUFF.963.2	100	5.562627	4.203314	6.921941	25.251323	996	CUFF.963.1	1511
BnaA01g22490D	BnaA01g22490D	p	CUFF.965	CUFF.965.1	100	4.766150	2.733072	6.799229	14.679074	497	CUFF.965.1	1935
BnaA01g22490D	BnaA01g22490D	o	CUFF.967	CUFF.967.1	100	0.694258	0.403272	0.985244	3.326953	2140	CUFF.967.1	1935
BnaA01g22500D	BnaA01g22500D	j	CUFF.970	CUFF.970.1	100	5.733379	4.464124	7.002633	25.954587	1142	CUFF.970.2	1081
BnaA01g22500D	BnaA01g22500D	=	CUFF.970	CUFF.970.2	20	1.135822	0.485604	1.786039	5.141782	1145	CUFF.970.2	1081
BnaA01g22510D	BnaA01g22510D	j	CUFF.971	CUFF.971.1	100	1.240524	0.788435	1.692614	5.760771	1684	CUFF.971.1	313
BnaA01g22540D	BnaA01g22540D	c	CUFF.972	CUFF.972.1	100	23.971042	19.200684	28.741400	114.264109	462	CUFF.972.1	606
-	-	u	CUFF.973	CUFF.973.1	100	2.547045	1.611059	3.483031	11.792899	1203	CUFF.973.1	-
-	-	u	CUFF.973	CUFF.973.2	55	1.409048	0.700089	2.118007	6.523938	1127	CUFF.973.1	-
-	-	u	CUFF.974	CUFF.974.1	100	7.634973	4.585431	10.684515	35.350169	478	CUFF.973.1	-
BnaA01g25130D	BnaA01g25130D	j	CUFF.975	CUFF.975.1	100	1.492641	0.826738	2.158544	6.497830	1039	CUFF.975.1	779
-	-	u	CUFF.977	CUFF.977.1	100	10.558765	8.670622	12.446909	48.829479	1010	CUFF.977.1	-
-	-	u	CUFF.977	CUFF.977.2	16	1.669391	0.678182	2.660600	7.720172	890	CUFF.977.1	-
BnaA01g25140D	BnaA01g25140D	j	CUFF.978	CUFF.978.1	62	1.686177	0.732363	2.639990	7.979387	922	CUFF.978.2	1092
BnaA01g25140D	BnaA01g25140D	=	CUFF.978	CUFF.978.2	100	2.729281	1.938593	3.519970	12.915608	1493	CUFF.978.2	1092
BnaA01g25090D	BnaA01g25090D	c	CUFF.976	CUFF.976.1	100	0.958975	0.450347	1.467603	4.584214	1114	CUFF.976.1	1826
BnaA01g25190D	BnaA01g25190D	=	CUFF.980	CUFF.980.1	100	1.326364	0.526536	2.126191	6.582514	693	CUFF.980.1	603
BnaA01g25280D	BnaA01g25280D	=	CUFF.982	CUFF.982.1	100	54.731374	44.479346	64.983402	260.591843	334	CUFF.982.1	483
BnaA01g25250D	BnaA01g25250D	j	CUFF.981	CUFF.981.1	100	1.143668	0.775829	1.511507	5.413245	2146	CUFF.981.1	4346
BnaA01g25250D	BnaA01g25250D	j	CUFF.984	CUFF.984.1	11	1.201052	0.775953	1.626151	5.684089	2304	CUFF.984.1	4346
BnaA01g25250D	BnaA01g25250D	j	CUFF.984	CUFF.984.2	24	2.536201	1.800899	3.271503	12.002805	1846	CUFF.984.1	4346
BnaA01g25250D	BnaA01g25250D	c	CUFF.984	CUFF.984.3	100	10.541987	8.639013	12.444961	49.890923	1065	CUFF.984.1	4346
BnaA01g25310D	BnaA01g25310D	j	CUFF.987	CUFF.987.1	100	0.871069	0.585250	1.156887	4.083807	2791	CUFF.987.1	3478
BnaA01g24800D	BnaA01g24800D	e	CUFF.979	CUFF.979.1	100	64.306234	59.594902	69.017565	298.643561	886	CUFF.979.1	536
BnaA01g24820D	BnaA01g24820D	j	CUFF.985	CUFF.985.1	20	4.610376	3.686168	5.534585	21.612515	1890	CUFF.985.1	1762
BnaA01g24820D	BnaA01g24820D	j	CUFF.985	CUFF.985.2	100	22.767668	19.508314	26.027022	106.730236	843	CUFF.985.1	1762
BnaA01g25290D	BnaA01g25290D	=	CUFF.988	CUFF.988.1	100	11.058560	10.034125	12.082995	51.841675	2635	CUFF.988.1	1135
BnaA01g25320D	BnaA01g25320D	j	CUFF.989	CUFF.989.1	100	6.377855	5.202902	7.552808	29.984058	1384	CUFF.989.1	2001
BnaA01g25320D	BnaA01g25320D	j	CUFF.989	CUFF.989.2	49	3.146396	1.475599	4.817194	14.792079	552	CUFF.989.1	2001
BnaA01g25300D	BnaA01g25300D	=	CUFF.991	CUFF.991.1	100	29.081866	26.386302	31.777430	136.472324	1377	CUFF.991.1	1676
BnaA01g25400D	BnaA01g25400D	=	CUFF.993	CUFF.993.1	100	47.918062	41.728484	54.107640	211.932176	516	CUFF.993.1	590
BnaA01g24990D	BnaA01g24990D	=	CUFF.983	CUFF.983.1	100	5.641429	4.726269	6.556590	26.127286	1749	CUFF.983.1	1642
BnaA01g25000D	BnaA01g25000D	=	CUFF.986	CUFF.986.1	100	29.954540	26.691515	33.217566	141.780227	868	CUFF.986.1	751
BnaA01g25020D	BnaA01g25020D	=	CUFF.990	CUFF.990.1	100	30.200696	26.568814	33.832578	142.886680	824	CUFF.990.1	853
BnaA01g25030D	BnaA01g25030D	=	CUFF.992	CUFF.992.1	100	7.774210	5.492984	10.055436	36.711770	674	CUFF.992.2	814
BnaA01g25030D	BnaA01g25030D	j	CUFF.992	CUFF.992.2	77	5.990983	4.330616	7.651350	28.290923	865	CUFF.992.2	814
BnaA01g25270D	BnaA01g25270D	j	CUFF.994	CUFF.994.1	100	27.136791	24.852280	29.421301	126.612223	1805	CUFF.994.1	1276
BnaA01g25410D	BnaA01g25410D	e	CUFF.995	CUFF.995.1	100	4.357103	3.420585	5.293620	20.152709	1367	CUFF.995.1	1203
BnaA01g25350D	BnaA01g25350D	=	CUFF.996	CUFF.996.1	100	2.648711	2.013719	3.283704	12.353156	1820	CUFF.996.1	1446
BnaA01g25360D	BnaA01g25360D	j	CUFF.997	CUFF.997.1	100	1.323952	0.932779	1.715124	6.174694	2311	CUFF.997.1	2017
BnaA01g25430D	BnaA01g25430D	j	CUFF.998	CUFF.998.1	100	12.178605	4.508073	19.849137	59.017399	252	CUFF.998.1	294
BnaA01g25450D	BnaA01g25450D	j	CUFF.999	CUFF.999.1	100	4.894738	2.742385	7.047092	21.698312	477	CUFF.999.1	789
BnaA01g25330D	BnaA01g25330D	c	CUFF.1001	CUFF.1001.1	100	4.220859	3.384102	5.057616	19.568748	1819	CUFF.1001.1	1385
BnaA01g25340D	BnaA01g25340D	=	CUFF.1002	CUFF.1002.1	100	3.255833	2.582949	3.928718	15.094696	2120	CUFF.1002.1	1626
BnaA01g25380D	BnaA01g25380D	j	CUFF.1000	CUFF.1000.1	13	0.336824	0.049478	0.624171	1.594998	1698	CUFF.1000.1	1784
BnaA01g25380D	BnaA01g25380D	j	CUFF.1000	CUFF.1000.2	53	1.342085	0.848711	1.835458	6.355306	1698	CUFF.1000.1	1784
BnaA01g25380D	BnaA01g25380D	c	CUFF.1000	CUFF.1000.3	100	2.547717	0.819120	4.276314	12.064456	439	CUFF.1000.1	1784
BnaA01g25390D	BnaA01g25390D	j	CUFF.1004	CUFF.1004.1	40	6.698749	5.744420	7.653079	31.951198	2166	CUFF.1004.1	2108
BnaA01g25390D	BnaA01g25390D	j	CUFF.1004	CUFF.1004.2	100	16.712347	13.284490	20.140204	79.713317	600	CUFF.1004.1	2108
BnaA01g25490D	BnaA01g25490D	j	CUFF.1003	CUFF.1003.1	100	13.681336	11.569435	15.793238	64.117061	1166	CUFF.1003.1	1023
BnaA01g25490D	BnaA01g25490D	j	CUFF.1003	CUFF.1003.2	33	4.534590	3.100601	5.968579	21.251183	1163	CUFF.1003.1	1023
BnaA01g25540D	BnaA01g25540D	j	CUFF.1005	CUFF.1005.1	100	1.082114	0.400559	1.763669	5.289120	799	CUFF.1005.1	861
BnaA01g25520D	BnaA01g25520D	=	CUFF.1008	CUFF.1008.1	100	19.290756	16.168225	22.413288	89.215870	672	CUFF.1008.1	446
BnaA01g25590D	BnaA01g25590D	c	CUFF.1011	CUFF.1011.1	100	1.255812	0.663425	1.848199	5.357304	1035	CUFF.1011.1	1299
-	-	u	CUFF.1012	CUFF.1012.1	20	1.704735	1.212387	2.197083	7.939359	2202	CUFF.1012.1	-
-	-	u	CUFF.1012	CUFF.1012.2	100	8.715247	7.088703	10.341791	40.588993	1093	CUFF.1012.1	-
BnaA01g25550D	BnaA01g25550D	j	CUFF.1013	CUFF.1013.1	25	2.566744	1.705086	3.428403	12.151804	1283	CUFF.1013.1	1164
BnaA01g25550D	BnaA01g25550D	j	CUFF.1013	CUFF.1013.2	21	2.152876	1.309486	2.996266	10.192415	1197	CUFF.1013.1	1164
BnaA01g25550D	BnaA01g25550D	c	CUFF.1013	CUFF.1013.3	100	10.425481	7.316513	13.534448	49.357621	505	CUFF.1013.1	1164
BnaA01g25600D	BnaA01g25600D	=	CUFF.1014	CUFF.1014.1	100	53.855058	47.490672	60.219443	247.897190	529	CUFF.1014.1	726
BnaA01g25570D	BnaA01g25570D	j	CUFF.1016	CUFF.1016.1	91	2.296415	1.774309	2.818521	10.736532	3344	CUFF.1016.2	3881
BnaA01g25570D	BnaA01g25570D	j	CUFF.1016	CUFF.1016.2	100	2.527754	2.030732	3.024776	11.818124	3731	CUFF.1016.2	3881
BnaA01g25570D	BnaA01g25570D	j	CUFF.1016	CUFF.1016.3	28	0.704019	0.411726	0.996312	3.291531	3589	CUFF.1016.2	3881
BnaA01g25700D	BnaA01g25700D	j	CUFF.1018	CUFF.1018.1	100	0.885783	0.502857	1.268709	4.048242	1739	CUFF.1018.1	2754
BnaA01g25700D	BnaA01g25700D	j	CUFF.1018	CUFF.1018.2	92	0.817931	0.316015	1.319847	3.738141	1005	CUFF.1018.1	2754
BnaA01g25670D	BnaA01g25670D	=	CUFF.1020	CUFF.1020.1	100	30.088028	26.156643	34.019413	140.505719	724	CUFF.1020.1	856
BnaA01g25720D	BnaA01g25720D	=	CUFF.1022	CUFF.1022.1	100	4.809502	3.736292	5.882712	22.133736	1230	CUFF.1022.1	1173
BnaA01g25730D	BnaA01g25730D	o	CUFF.1024	CUFF.1024.1	44	2.320796	1.416366	3.225226	10.628773	1264	CUFF.1024.1	1473
BnaA01g25730D	BnaA01g25730D	=	CUFF.1024	CUFF.1024.2	100	5.215474	3.998751	6.432196	23.885810	1264	CUFF.1024.1	1473
BnaA01g25770D	BnaA01g25770D	j	CUFF.1025	CUFF.1025.1	68	4.530099	3.329606	5.730592	20.767124	1371	CUFF.1025.1	1233
BnaA01g25770D	BnaA01g25770D	j	CUFF.1025	CUFF.1025.2	100	6.694739	5.306190	8.083288	30.690383	1371	CUFF.1025.1	1233
BnaA01g25800D	BnaA01g25800D	j	CUFF.1029	CUFF.1029.1	67	0.715558	0.329665	1.101450	3.248755	2005	CUFF.1029.1	3496
BnaA01g25800D	BnaA01g25800D	j	CUFF.1029	CUFF.1029.2	100	1.064208	0.614351	1.514065	4.831688	2005	CUFF.1029.1	3496
BnaA01g25810D	BnaA01g25810D	j	CUFF.1032	CUFF.1032.1	100	11.302575	9.533679	13.071472	52.858903	1045	CUFF.1032.1	2459
BnaA01g25680D	BnaA01g25680D	j	CUFF.1027	CUFF.1027.1	28	1.913845	1.241746	2.585944	8.926398	1954	CUFF.1027.1	1964
BnaA01g25680D	BnaA01g25680D	=	CUFF.1027	CUFF.1027.2	100	6.731521	5.655050	7.807993	31.396604	1952	CUFF.1027.1	1964
BnaA01g25690D	BnaA01g25690D	j	CUFF.1031	CUFF.1031.1	100	3.007451	1.584951	4.429950	13.337581	581	CUFF.1031.1	438
-	-	u	CUFF.1033	CUFF.1033.1	100	2.260541	1.469464	3.051619	10.731364	1050	CUFF.1033.1	-
BnaA01g25780D	BnaA01g25780D	j	CUFF.1034	CUFF.1034.1	38	4.006197	2.709483	5.302912	18.777990	1074	CUFF.1034.2	1828
BnaA01g25780D	BnaA01g25780D	=	CUFF.1034	CUFF.1034.2	100	10.431132	8.478585	12.383679	48.893171	1103	CUFF.1034.2	1828
BnaA01g25780D	BnaA01g25780D	j	CUFF.1034	CUFF.1034.3	69	7.152401	5.356288	8.948514	33.524987	1074	CUFF.1034.2	1828
BnaA01g25790D	BnaA01g25790D	=	CUFF.1038	CUFF.1038.1	100	12.221859	10.802472	13.641246	56.232649	1831	CUFF.1038.1	1855
BnaA01g25610D	BnaA01g25610D	o	CUFF.1030	CUFF.1030.1	100	1.658165	0.854165	2.462165	7.675846	821	CUFF.1030.1	2031
BnaA01g25610D	BnaA01g25610D	j	CUFF.1036	CUFF.1036.1	35	6.344590	4.988317	7.700863	29.598411	1079	CUFF.1036.1	2031
BnaA01g25610D	BnaA01g25610D	c	CUFF.1036	CUFF.1036.2	100	18.271315	15.837543	20.705087	85.238277	1028	CUFF.1036.1	2031
BnaA01g25630D	BnaA01g25630D	j	CUFF.1041	CUFF.1041.1	100	23.367356	21.013849	25.720864	110.222989	1491	CUFF.1041.1	1566
BnaA01g25630D	BnaA01g25630D	c	CUFF.1041	CUFF.1041.2	36	8.504124	6.558401	10.449846	40.113649	955	CUFF.1041.1	1566
BnaA01g25950D	BnaA01g25950D	e	CUFF.1048	CUFF.1048.1	100	5.891460	4.974165	6.808754	27.761120	1814	CUFF.1048.1	812
BnaA01g25960D	BnaA01g25960D	=	CUFF.1049	CUFF.1049.1	100	1.883128	0.459617	3.306639	7.799117	432	CUFF.1049.1	402
-	-	u	CUFF.1051	CUFF.1051.1	100	47.805687	42.624793	52.986581	228.188896	632	CUFF.1051.1	-
BnaA01g26040D	BnaA01g26040D	j	CUFF.1052	CUFF.1052.1	100	5.680195	3.570623	7.789766	27.121903	512	CUFF.1052.1	1890
BnaA01g26030D	BnaA01g26030D	=	CUFF.1053	CUFF.1053.1	100	3.417507	2.343356	4.491659	15.366767	911	CUFF.1053.1	840
BnaA01g26040D	BnaA01g26040D	j	CUFF.1054	CUFF.1054.1	100	1.505956	0.752978	2.258934	7.303872	825	CUFF.1054.1	1890
BnaA01g26040D	BnaA01g26040D	e	CUFF.1055	CUFF.1055.1	100	1.547565	0.817554	2.277576	6.471614	882	CUFF.1055.1	1890
BnaA01g26020D	BnaA01g26020D	j	CUFF.1056	CUFF.1056.1	15	1.107915	0.507407	1.708423	5.178633	1297	CUFF.1056.2	1319
BnaA01g26020D	BnaA01g26020D	=	CUFF.1056	CUFF.1056.2	100	7.221398	5.908927	8.533868	33.754364	1325	CUFF.1056.2	1319
BnaA01g26050D	BnaA01g26050D	=	CUFF.1058	CUFF.1058.1	100	1.407034	0.927882	1.886186	6.552567	1652	CUFF.1058.1	1816
BnaA01g26080D	BnaA01g26080D	=	CUFF.1060	CUFF.1060.1	100	10.596136	7.396291	13.795981	49.608793	460	CUFF.1060.1	636
BnaA01g26070D	BnaA01g26070D	j	CUFF.1061	CUFF.1061.1	100	1.915172	1.368625	2.461718	9.009378	1746	CUFF.1061.1	1869
BnaA01g26100D	BnaA01g26100D	=	CUFF.1062	CUFF.1062.1	100	5.190249	3.047182	7.333315	23.152858	501	CUFF.1062.1	585
BnaA01g26090D	BnaA01g26090D	j	CUFF.1063	CUFF.1063.1	17	0.278707	0.074043	0.483371	1.309515	2759	CUFF.1063.1	2404
BnaA01g26090D	BnaA01g26090D	j	CUFF.1063	CUFF.1063.2	100	1.674330	1.239185	2.109475	7.866892	2580	CUFF.1063.1	2404
BnaA01g25990D	BnaA01g25990D	x	CUFF.1064	CUFF.1064.1	100	6.703586	5.595872	7.811300	30.820504	1651	CUFF.1064.1	1371
BnaA01g25990D	BnaA01g25990D	j	CUFF.1065	CUFF.1065.1	100	4.465796	3.254905	5.676686	20.532005	1235	CUFF.1065.1	1371
BnaA01g25990D	BnaA01g25990D	j	CUFF.1065	CUFF.1065.2	57	2.535271	1.514557	3.555986	11.656199	1145	CUFF.1065.1	1371
BnaA01g25990D	BnaA01g25990D	j	CUFF.1065	CUFF.1065.3	94	4.192036	2.791923	5.592149	19.273364	1087	CUFF.1065.1	1371
BnaA01g26190D	BnaA01g26190D	j	CUFF.1068	CUFF.1068.1	100	2.109431	1.397036	2.821825	9.703572	1230	CUFF.1068.1	1189
BnaA01g26130D	BnaA01g26130D	j	CUFF.1072	CUFF.1072.1	100	8.140415	6.009114	10.271715	37.384665	872	CUFF.1072.2	2604
BnaA01g26130D	BnaA01g26130D	j	CUFF.1072	CUFF.1072.2	15	1.219832	0.775464	1.664201	5.602052	2278	CUFF.1072.2	2604
BnaA01g26130D	BnaA01g26130D	j	CUFF.1072	CUFF.1072.3	70	5.734619	4.264722	7.204517	26.336107	1281	CUFF.1072.2	2604
BnaA01g26130D	BnaA01g26130D	=	CUFF.1072	CUFF.1072.4	68	5.516124	4.399881	6.632368	25.332673	1921	CUFF.1072.2	2604
BnaA01g26200D	BnaA01g26200D	j	CUFF.1073	CUFF.1073.1	100	5.456614	4.526462	6.386767	25.339605	1773	CUFF.1073.1	2234
BnaA01g26140D	BnaA01g26140D	j	CUFF.1070	CUFF.1070.1	14	1.601554	0.895486	2.307622	7.524325	1513	CUFF.1070.2	1629
BnaA01g26140D	BnaA01g26140D	=	CUFF.1070	CUFF.1070.2	100	11.149419	9.596966	12.701873	52.381533	1516	CUFF.1070.2	1629
-	-	u	CUFF.1071	CUFF.1071.1	100	2.073887	1.017849	3.129925	9.222817	683	CUFF.1071.1	-
BnaA01g26170D	BnaA01g26170D	j	CUFF.1074	CUFF.1074.1	100	0.484118	0.171529	0.796708	2.250830	1393	CUFF.1074.1	1350
BnaA01g26220D	BnaA01g26220D	e	CUFF.1076	CUFF.1076.1	100	5.078930	3.489585	6.668276	22.933436	687	CUFF.1076.1	1348
BnaA01g26220D	BnaA01g26220D	e	CUFF.1077	CUFF.1077.1	100	2.957335	1.980314	3.934356	13.680445	943	CUFF.1077.1	1348
BnaA01g26230D	BnaA01g26230D	p	CUFF.1078	CUFF.1078.1	100	8.507787	5.685874	11.329701	38.945604	472	CUFF.1078.1	3669
BnaA01g26230D	BnaA01g26230D	j	CUFF.1079	CUFF.1079.1	12	0.379215	0.157434	0.600995	1.772311	3515	CUFF.1079.1	3669
BnaA01g26230D	BnaA01g26230D	j	CUFF.1079	CUFF.1079.2	82	2.635466	2.165004	3.105929	12.317202	3515	CUFF.1079.1	3669
BnaA01g26230D	BnaA01g26230D	j	CUFF.1079	CUFF.1079.3	100	3.213485	1.829356	4.597614	15.018647	680	CUFF.1079.1	3669
BnaA01g26250D	BnaA01g26250D	=	CUFF.1081	CUFF.1081.1	100	5.412786	4.466958	6.358613	25.353868	1599	CUFF.1081.1	1666
BnaA01g26060D	BnaA01g26060D	j	CUFF.1082	CUFF.1082.1	100	6.417195	5.460795	7.373595	30.007006	2673	CUFF.1082.2	309
BnaA01g26060D	BnaA01g26060D	j	CUFF.1082	CUFF.1082.2	42	2.680530	2.041105	3.319955	12.534244	2728	CUFF.1082.2	309
BnaA01g26060D	BnaA01g26060D	j	CUFF.1082	CUFF.1082.3	63	4.064190	3.260342	4.868039	19.004282	2610	CUFF.1082.2	309
-	-	u	CUFF.1083	CUFF.1083.1	100	1.103111	0.588091	1.618132	4.919766	1250	CUFF.1083.1	-
BnaA01g26270D	BnaA01g26270D	=	CUFF.1084	CUFF.1084.1	100	8.289840	7.233433	9.346247	38.941387	2141	CUFF.1084.1	2144
BnaA01g26330D	BnaA01g26330D	=	CUFF.1085	CUFF.1085.1	100	8.404750	7.114721	9.694779	38.853484	1399	CUFF.1085.1	1485
BnaA01g26490D	BnaA01g26490D	e	CUFF.1086	CUFF.1086.1	100	1.796222	0.713059	2.879384	8.462275	570	CUFF.1086.1	444
BnaA01g26500D	BnaA01g26500D	j	CUFF.1087	CUFF.1087.1	13	1.227368	0.564014	1.890722	5.685431	1530	CUFF.1087.1	2236
BnaA01g26500D	BnaA01g26500D	j	CUFF.1087	CUFF.1087.2	100	9.458476	8.034322	10.882630	43.813692	1530	CUFF.1087.1	2236
BnaA01g26470D	BnaA01g26470D	=	CUFF.1088	CUFF.1088.1	100	32.412722	28.389794	36.435650	150.707251	744	CUFF.1088.1	1004
BnaA01g26540D	BnaA01g26540D	j	CUFF.1089	CUFF.1089.1	16	1.397045	0.922030	1.872061	6.498114	2276	CUFF.1089.1	2139
BnaA01g26540D	BnaA01g26540D	c	CUFF.1089	CUFF.1089.2	100	8.978668	6.874953	11.082384	41.762718	788	CUFF.1089.1	2139
BnaA01g26530D	BnaA01g26530D	j	CUFF.1090	CUFF.1090.1	85	3.465397	2.094271	4.836523	15.843852	819	CUFF.1090.4	1181
BnaA01g26530D	BnaA01g26530D	j	CUFF.1090	CUFF.1090.2	100	4.055726	2.406048	5.705405	18.542846	779	CUFF.1090.4	1181
BnaA01g26530D	BnaA01g26530D	j	CUFF.1090	CUFF.1090.3	46	1.853692	1.059324	2.648060	8.475110	1271	CUFF.1090.4	1181
BnaA01g26530D	BnaA01g26530D	j	CUFF.1090	CUFF.1090.4	22	0.889036	0.476825	1.301247	4.064687	1753	CUFF.1090.4	1181
BnaA01g26530D	BnaA01g26530D	j	CUFF.1090	CUFF.1090.5	34	1.389049	0.672544	2.105554	6.350754	1145	CUFF.1090.4	1181
BnaA01g26630D	BnaA01g26630D	c	CUFF.1091	CUFF.1091.1	100	9.941984	7.184699	12.699269	47.291808	522	CUFF.1091.1	2414
BnaA01g26600D	BnaA01g26600D	=	CUFF.1092	CUFF.1092.1	100	5.936916	5.097605	6.776227	27.417702	2169	CUFF.1092.1	1983
BnaA01g26630D	BnaA01g26630D	j	CUFF.1093	CUFF.1093.1	100	2.169068	1.500371	2.837764	10.016466	1372	CUFF.1093.1	2414
BnaA01g26670D	BnaA01g26670D	=	CUFF.1095	CUFF.1095.1	100	5.685935	4.166875	7.204995	26.855698	801	CUFF.1095.1	905
BnaA01g26650D	BnaA01g26650D	=	CUFF.1096	CUFF.1096.1	100	3.362313	2.661416	4.063210	15.181048	1899	CUFF.1096.1	2006
BnaA01g26690D	BnaA01g26690D	=	CUFF.1097	CUFF.1097.1	100	15.279161	12.912055	17.646266	69.859467	846	CUFF.1097.1	663
BnaA01g26550D	BnaA01g26550D	=	CUFF.1101	CUFF.1101.1	100	4.558082	3.819381	5.296783	21.427305	2843	CUFF.1101.1	2016
BnaA01g26560D	BnaA01g26560D	=	CUFF.1102	CUFF.1102.1	100	29.096716	26.720817	31.472616	136.782140	1928	CUFF.1102.1	610
BnaA01g26740D	BnaA01g26740D	j	CUFF.1106	CUFF.1106.1	100	7.274112	6.275288	8.272935	33.595245	2076	CUFF.1106.1	2158
BnaA01g26750D	BnaA01g26750D	=	CUFF.1107	CUFF.1107.1	100	51.488309	44.303226	58.673391	239.400571	453	CUFF.1107.1	502
BnaA01g26730D	BnaA01g26730D	j	CUFF.1109	CUFF.1109.1	64	5.618649	4.753876	6.483422	26.075186	2218	CUFF.1109.1	2384
BnaA01g26730D	BnaA01g26730D	c	CUFF.1109	CUFF.1109.2	100	8.729719	6.156424	11.303014	40.513126	600	CUFF.1109.1	2384
BnaA01g26720D	BnaA01g26720D	o	CUFF.1111	CUFF.1111.1	100	41.955456	38.892372	45.018540	189.827259	1741	CUFF.1111.1	1909
BnaA01g26770D	BnaA01g26770D	j	CUFF.1112	CUFF.1112.1	60	3.425759	2.837012	4.014506	15.995809	2746	CUFF.1112.1	2719
BnaA01g26770D	BnaA01g26770D	c	CUFF.1112	CUFF.1112.2	100	5.710277	3.770336	7.650218	26.662847	632	CUFF.1112.1	2719
BnaA01g26800D	BnaA01g26800D	j	CUFF.1114	CUFF.1114.1	100	2.745097	2.025399	3.464794	12.458237	1492	CUFF.1114.1	2711
BnaA01g26800D	BnaA01g26800D	j	CUFF.1114	CUFF.1114.2	23	0.631541	0.193723	1.069359	2.866162	1344	CUFF.1114.1	2711
BnaA01g26800D	BnaA01g26800D	j	CUFF.1114	CUFF.1114.3	23	0.631541	0.202790	1.060292	2.866162	1344	CUFF.1114.1	2711
BnaA01g26810D	BnaA01g26810D	x	CUFF.1113	CUFF.1113.1	100	1.998688	1.144280	2.853097	9.340540	875	CUFF.1113.1	1089
BnaA01g26820D	BnaA01g26820D	j	CUFF.1115	CUFF.1115.1	40	1.643874	1.306851	1.980897	7.798073	3811	CUFF.1115.1	3901
BnaA01g26820D	BnaA01g26820D	c	CUFF.1115	CUFF.1115.2	100	4.095869	1.506149	6.685589	19.429637	405	CUFF.1115.1	3901
BnaA01g26780D	BnaA01g26780D	=	CUFF.1117	CUFF.1117.1	37	4.005375	2.857431	5.153318	18.591219	1331	CUFF.1117.2	1388
BnaA01g26780D	BnaA01g26780D	j	CUFF.1117	CUFF.1117.2	100	10.858598	9.028856	12.688340	50.400923	1334	CUFF.1117.2	1388
BnaA01g26780D	BnaA01g26780D	j	CUFF.1117	CUFF.1117.3	78	8.433415	6.674145	10.192686	39.144271	1329	CUFF.1117.2	1388
BnaA01g26950D	BnaA01g26950D	j	CUFF.1120	CUFF.1120.1	100	4.566327	3.605847	5.526807	20.992017	1420	CUFF.1120.1	2200
BnaA01g26980D	BnaA01g26980D	=	CUFF.1126	CUFF.1126.1	100	34.631854	31.657180	37.606529	158.269735	1136	CUFF.1126.1	1219
BnaA01g26950D	BnaA01g26950D	j	CUFF.1127	CUFF.1127.1	100	35.006963	31.233004	38.780922	164.370410	889	CUFF.1127.1	2200
BnaA01g27000D	BnaA01g27000D	=	CUFF.1132	CUFF.1132.1	100	18.146671	16.310934	19.982409	83.719362	1718	CUFF.1132.1	1886
BnaA01g27010D	BnaA01g27010D	c	CUFF.1134	CUFF.1134.1	100	3.392377	2.424269	4.360484	15.228474	1083	CUFF.1134.1	1706
BnaA01g27100D	BnaA01g27100D	j	CUFF.1135	CUFF.1135.1	100	6.588921	4.924055	8.253787	30.662346	782	CUFF.1135.1	795
BnaA01g27120D	BnaA01g27120D	p	CUFF.1136	CUFF.1136.1	100	2.219534	1.062843	3.376225	9.847008	606	CUFF.1136.1	156
BnaA01g27130D	BnaA01g27130D	j	CUFF.1138	CUFF.1138.1	100	6.027447	4.689274	7.365620	28.465418	1123	CUFF.1138.2	1210
BnaA01g27130D	BnaA01g27130D	j	CUFF.1138	CUFF.1138.2	13	0.800910	0.170806	1.431013	3.782403	1124	CUFF.1138.2	1210
BnaA01g27150D	BnaA01g27150D	c	CUFF.1139	CUFF.1139.1	100	1.593539	0.813826	2.373253	6.936751	863	CUFF.1139.1	1023
BnaA01g26310D	BnaA01g26310D	j	CUFF.1140	CUFF.1140.1	100	27.451869	23.931919	30.971819	128.613517	889	CUFF.1140.2	1092
BnaA01g26310D	BnaA01g26310D	j	CUFF.1140	CUFF.1140.2	22	5.912796	4.741956	7.083635	27.701774	1658	CUFF.1140.2	1092
BnaA01g24630D	BnaA01g24630D	e	CUFF.1098	CUFF.1098.1	100	1.543604	0.960567	2.126640	7.082412	1724	CUFF.1098.1	1091
BnaA01g24630D	BnaA01g24630D	j	CUFF.1099	CUFF.1099.1	22	1.624364	0.916310	2.332419	7.452962	1347	CUFF.1098.1	1091
BnaA01g24630D	BnaA01g24630D	j	CUFF.1099	CUFF.1099.2	100	7.505485	5.694835	9.316134	34.436907	890	CUFF.1098.1	1091
BnaA01g24640D	BnaA01g24640D	=	CUFF.1100	CUFF.1100.1	100	9.886588	7.907825	11.865350	45.465765	799	CUFF.1100.1	833
BnaA01g24650D	BnaA01g24650D	j	CUFF.1104	CUFF.1104.1	19	4.021579	3.069232	4.973926	18.792921	2096	CUFF.1104.2	2124
BnaA01g24650D	BnaA01g24650D	=	CUFF.1104	CUFF.1104.2	100	21.691125	19.732476	23.649775	101.363072	2112	CUFF.1104.2	2124
BnaA01g24680D	BnaA01g24680D	=	CUFF.1108	CUFF.1108.1	100	1.506910	0.891845	2.121975	7.169670	1144	CUFF.1108.1	933
BnaA01g24690D	BnaA01g24690D	x	CUFF.1118	CUFF.1118.1	100	76.284230	71.931090	80.637370	356.351568	2208	CUFF.1118.1	2015
BnaA01g24690D	BnaA01g24690D	j	CUFF.1119	CUFF.1119.1	100	44.545058	39.887466	49.202651	208.086276	849	CUFF.1119.1	2015
BnaA01g24700D	BnaA01g24700D	=	CUFF.1121	CUFF.1121.1	100	4.828919	3.421945	6.235893	22.648439	892	CUFF.1121.3	1067
BnaA01g24700D	BnaA01g24700D	j	CUFF.1121	CUFF.1121.2	33	1.594624	0.714821	2.474427	7.479054	883	CUFF.1121.3	1067
BnaA01g24700D	BnaA01g24700D	j	CUFF.1121	CUFF.1121.3	20	0.964499	0.227293	1.701706	4.523663	893	CUFF.1121.3	1067
BnaA01g24730D	BnaA01g24730D	=	CUFF.1130	CUFF.1130.1	100	15.249753	12.588932	17.910575	70.575689	880	CUFF.1130.1	815
BnaA01g24730D	BnaA01g24730D	o	CUFF.1131	CUFF.1131.1	100	331.036997	308.052534	354.021459	1532.035538	453	CUFF.1130.1	815
-	-	u	CUFF.1137	CUFF.1137.1	20	1.676063	1.108392	2.243735	7.688067	2201	CUFF.1137.1	-
-	-	u	CUFF.1137	CUFF.1137.2	33	2.856287	2.145669	3.566904	13.101728	2201	CUFF.1137.1	-
-	-	u	CUFF.1137	CUFF.1137.3	100	8.588923	6.998264	10.179583	39.397214	1260	CUFF.1137.1	-
-	-	u	CUFF.1137	CUFF.1137.4	28	2.362662	1.450055	3.275270	10.837482	1269	CUFF.1137.1	-
BnaA01g24760D	BnaA01g24760D	=	CUFF.1141	CUFF.1141.1	100	6.559771	5.766580	7.352962	30.874761	2951	CUFF.1141.1	2895
BnaA01g27160D	BnaA01g27160D	j	CUFF.1142	CUFF.1142.1	100	4.419973	3.749600	5.090345	20.630742	2683	CUFF.1142.1	3037
BnaA01g27090D	BnaA01g27090D	=	CUFF.1145	CUFF.1145.1	100	31.127054	28.645910	33.608198	143.173993	2018	CUFF.1145.1	1859
BnaA01g27090D	BnaA01g27090D	j	CUFF.1145	CUFF.1145.2	69	21.446092	17.445811	25.446373	98.644820	750	CUFF.1145.1	1859
BnaA01g27170D	BnaA01g27170D	=	CUFF.1148	CUFF.1148.1	100	6.502597	5.180247	7.824947	30.346432	1340	CUFF.1148.2	1539
BnaA01g27170D	BnaA01g27170D	j	CUFF.1148	CUFF.1148.2	17	1.124217	0.552740	1.695694	5.246515	1521	CUFF.1148.2	1539
BnaA01g27170D	BnaA01g27170D	j	CUFF.1148	CUFF.1148.3	43	2.808912	1.843908	3.773917	13.108679	1349	CUFF.1148.2	1539
BnaA01g27300D	BnaA01g27300D	=	CUFF.1150	CUFF.1150.1	100	42.341277	35.806712	48.875843	201.528575	450	CUFF.1150.1	613
BnaA01g27340D	BnaA01g27340D	=	CUFF.1154	CUFF.1154.1	100	36.495666	31.184643	41.806689	170.978125	524	CUFF.1154.1	592
BnaA01g27320D	BnaA01g27320D	=	CUFF.1155	CUFF.1155.1	100	16.930306	14.812425	19.048187	78.575655	1205	CUFF.1155.1	1147
BnaA01g27290D	BnaA01g27290D	j	CUFF.1156	CUFF.1156.1	25	1.542614	1.162099	1.923128	7.223688	2951	CUFF.1156.1	3561
BnaA01g27290D	BnaA01g27290D	c	CUFF.1156	CUFF.1156.2	100	6.066008	4.454692	7.677324	28.405651	947	CUFF.1156.1	3561
BnaA01g27290D	BnaA01g27290D	j	CUFF.1156	CUFF.1156.3	80	4.875868	3.073414	6.678321	22.832511	777	CUFF.1156.1	3561
BnaA01g27410D	BnaA01g27410D	e	CUFF.1157	CUFF.1157.1	100	2.630932	1.758303	3.503561	12.221668	1052	CUFF.1157.1	795
-	-	u	CUFF.1161	CUFF.1161.1	100	87.832199	77.614084	98.050314	403.941401	554	CUFF.1161.1	-
-	-	u	CUFF.1162	CUFF.1162.1	100	69.217898	62.485288	75.950507	318.333993	853	CUFF.1162.2	-
-	-	u	CUFF.1162	CUFF.1162.2	34	23.507392	19.891524	27.123260	108.110796	1012	CUFF.1162.2	-
BnaA01g26840D	BnaA01g26840D	=	CUFF.1164	CUFF.1164.1	100	2.148318	1.388863	2.907773	9.805801	1080	CUFF.1164.1	871
BnaA01g26880D	BnaA01g26880D	x	CUFF.1166	CUFF.1166.1	100	4.923125	3.894829	5.951421	22.961249	1982	CUFF.1166.1	786
BnaA01g26860D	BnaA01g26860D	=	CUFF.1167	CUFF.1167.1	100	6.011093	4.924187	7.098000	28.035486	2025	CUFF.1167.1	1808
BnaA01g26890D	BnaA01g26890D	j	CUFF.1170	CUFF.1170.1	100	3.777751	2.483994	5.071507	17.468666	763	CUFF.1170.1	552
BnaA01g25880D	BnaA01g25880D	j	CUFF.1152	CUFF.1152.1	100	45.901960	42.664318	49.139602	212.866620	1933	CUFF.1152.1	2433
BnaA01g25880D	BnaA01g25880D	e	CUFF.1153	CUFF.1153.1	100	32.864114	27.775230	37.952998	152.404666	714	CUFF.1152.1	2433
BnaA01g25900D	BnaA01g25900D	=	CUFF.1158	CUFF.1158.1	100	22.029338	19.820100	24.238576	101.630484	1479	CUFF.1158.1	1593
BnaA01g25910D	BnaA01g25910D	j	CUFF.1159	CUFF.1159.1	100	1.625062	1.127321	2.122802	7.441455	2099	CUFF.1159.1	3441
BnaA01g25910D	BnaA01g25910D	j	CUFF.1159	CUFF.1159.2	31	0.503241	0.186753	0.819730	2.304435	2099	CUFF.1159.1	3441
BnaA01g25910D	BnaA01g25910D	j	CUFF.1163	CUFF.1163.1	20	2.370056	1.458819	3.281292	11.108734	1171	CUFF.1163.1	3441
BnaA01g25910D	BnaA01g25910D	c	CUFF.1163	CUFF.1163.2	100	12.077071	9.513403	14.640739	56.606679	729	CUFF.1163.1	3441
BnaA01g25920D	BnaA01g25920D	=	CUFF.1168	CUFF.1168.1	100	6.250584	5.408987	7.092181	29.500111	2479	CUFF.1168.1	2716
BnaA01g25930D	BnaA01g25930D	e	CUFF.1169	CUFF.1169.1	100	4.793842	2.468487	7.119197	22.685373	422	CUFF.1169.1	345
BnaA01g25930D	BnaA01g25930D	i	CUFF.1174	CUFF.1174.1	34	25.006792	20.887820	29.125763	115.824510	587	CUFF.1174.1	345
BnaA01g25930D	BnaA01g25930D	i	CUFF.1174	CUFF.1174.2	100	73.838607	65.496733	82.180481	341.999911	506	CUFF.1174.2	345
BnaA01g10220D	BnaA01g10220D	=	CUFF.1006	CUFF.1006.1	100	5.000079	4.188395	5.811764	23.465400	2250	CUFF.1006.1	2271
BnaA01g10220D	BnaA01g10220D	e	CUFF.1007	CUFF.1007.1	100	3.269583	1.438485	5.100682	15.344173	631	CUFF.1006.1	2271
BnaA01g10230D	BnaA01g10230D	j	CUFF.1009	CUFF.1009.1	100	4.597807	3.774811	5.420804	21.403522	2028	CUFF.1009.1	2005
BnaA01g10230D	BnaA01g10230D	e	CUFF.1010	CUFF.1010.1	100	2.023701	0.784359	3.263043	9.420649	754	CUFF.1009.1	2005
BnaA01g10270D	BnaA01g10270D	c	CUFF.1015	CUFF.1015.1	100	11.831963	8.988506	14.675421	55.390241	575	CUFF.1015.1	2006
BnaA01g10270D	BnaA01g10270D	c	CUFF.1017	CUFF.1017.1	100	10.849136	8.747429	12.950843	49.329636	821	CUFF.1017.1	2006
BnaA01g10280D	BnaA01g10280D	c	CUFF.1019	CUFF.1019.1	100	61.455398	56.779061	66.131736	286.611126	1143	CUFF.1019.1	5637
BnaA01g10280D	BnaA01g10280D	j	CUFF.1021	CUFF.1021.1	19	0.846664	0.374152	1.319176	3.963857	1758	CUFF.1021.1	5637
BnaA01g10280D	BnaA01g10280D	j	CUFF.1021	CUFF.1021.2	100	4.438283	3.547945	5.328621	20.778858	1755	CUFF.1021.1	5637
BnaA01g10290D	BnaA01g10290D	=	CUFF.1023	CUFF.1023.1	100	1.131183	0.800158	1.462208	5.398182	2576	CUFF.1023.1	1488
BnaA01g10310D	BnaA01g10310D	j	CUFF.1026	CUFF.1026.1	100	0.877080	0.474080	1.280079	4.310400	1450	CUFF.1026.1	2439
BnaA01g10340D	BnaA01g10340D	j	CUFF.1028	CUFF.1028.1	94	1.124853	0.555018	1.694687	5.267477	1275	CUFF.1028.1	1029
BnaA01g10340D	BnaA01g10340D	j	CUFF.1028	CUFF.1028.2	100	1.192953	0.543904	1.842003	5.586380	1163	CUFF.1028.1	1029
BnaA01g10340D	BnaA01g10340D	j	CUFF.1028	CUFF.1028.3	65	0.778088	0.268134	1.288042	3.643642	1265	CUFF.1028.1	1029
-	-	u	CUFF.1035	CUFF.1035.1	100	6.085382	5.165356	7.005408	28.391520	2536	CUFF.1035.2	-
-	-	u	CUFF.1035	CUFF.1035.2	46	2.805885	2.147892	3.463878	13.090934	2639	CUFF.1035.2	-
BnaA01g10360D	BnaA01g10360D	=	CUFF.1037	CUFF.1037.1	100	10.325404	8.811702	11.839107	47.479225	1358	CUFF.1037.1	1522
BnaA01g10370D	BnaA01g10370D	=	CUFF.1039	CUFF.1039.1	100	8.099464	6.774427	9.424500	37.862274	1456	CUFF.1039.1	537
BnaA01g10380D	BnaA01g10380D	=	CUFF.1040	CUFF.1040.1	100	1.896754	1.299846	2.493663	8.866690	1826	CUFF.1040.1	1457
BnaA01g10390D	BnaA01g10390D	e	CUFF.1042	CUFF.1042.1	100	6.351385	5.005116	7.697653	29.199833	1392	CUFF.1043.2	1524
BnaA01g10390D	BnaA01g10390D	=	CUFF.1043	CUFF.1043.1	38	6.788205	5.267384	8.309025	31.208067	1498	CUFF.1043.2	1524
BnaA01g10390D	BnaA01g10390D	j	CUFF.1043	CUFF.1043.2	100	17.696235	15.695271	19.697198	81.356604	1742	CUFF.1043.2	1524
BnaA01g10400D	BnaA01g10400D	c	CUFF.1044	CUFF.1044.1	100	1.095968	0.755446	1.436489	5.055587	2863	CUFF.1044.1	3381
BnaA01g10400D	BnaA01g10400D	e	CUFF.1045	CUFF.1045.1	100	1.723523	0.831854	2.615192	7.950435	976	CUFF.1044.1	3381
BnaA01g10410D	BnaA01g10410D	c	CUFF.1046	CUFF.1046.1	100	0.801896	0.433442	1.170350	3.734861	1565	CUFF.1046.1	2040
BnaA01g10420D	BnaA01g10420D	c	CUFF.1047	CUFF.1047.1	100	1.234535	0.454632	2.014438	5.877861	705	CUFF.1047.1	2120
BnaA01g10420D	BnaA01g10420D	c	CUFF.1050	CUFF.1050.1	100	2.361410	1.205980	3.516840	10.790161	655	CUFF.1050.1	2120
BnaA01g10430D	BnaA01g10430D	j	CUFF.1057	CUFF.1057.1	100	0.933755	0.447137	1.420374	4.513130	1133	CUFF.1057.1	2829
BnaA01g10440D	BnaA01g10440D	j	CUFF.1059	CUFF.1059.1	100	4.358322	2.601560	6.115083	20.685187	561	CUFF.1059.1	1627
BnaA01g10460D	BnaA01g10460D	e	CUFF.1066	CUFF.1066.1	100	1.748610	0.580949	2.916271	8.079623	656	CUFF.1067.1	1799
BnaA01g10460D	BnaA01g10460D	=	CUFF.1067	CUFF.1067.1	100	1.530422	1.001059	2.059786	7.071465	1690	CUFF.1067.1	1799
BnaA01g10490D	BnaA01g10490D	=	CUFF.1069	CUFF.1069.1	100	16.606363	14.268838	18.943888	79.454818	994	CUFF.1069.1	1011
BnaA01g10510D	BnaA01g10510D	j	CUFF.1075	CUFF.1075.1	100	6.610682	5.838741	7.382623	29.891680	3885	CUFF.1075.1	1858
BnaA01g10510D	BnaA01g10510D	j	CUFF.1075	CUFF.1075.2	40	2.646440	2.115714	3.177165	11.966470	3882	CUFF.1075.1	1858
BnaA01g10520D	BnaA01g10520D	=	CUFF.1080	CUFF.1080.1	100	5.687949	4.116134	7.259764	26.193601	756	CUFF.1080.1	786
BnaA01g10530D	BnaA01g10530D	j	CUFF.1094	CUFF.1094.1	49	49.635478	45.302017	53.968939	230.407604	1010	CUFF.1094.1	2354
BnaA01g10530D	BnaA01g10530D	j	CUFF.1094	CUFF.1094.2	100	101.316762	94.496389	108.137134	470.311826	1029	CUFF.1094.2	2354
BnaA01g10540D	BnaA01g10540D	j	CUFF.1103	CUFF.1103.1	100	4.326198	2.720381	5.932014	20.147384	616	CUFF.1103.1	1990
BnaA01g10550D	BnaA01g10550D	e	CUFF.1105	CUFF.1105.1	100	32.899519	30.595112	35.203926	153.388468	1645	CUFF.1105.1	1104
BnaA01g10570D	BnaA01g10570D	=	CUFF.1110	CUFF.1110.1	100	10.181353	8.245990	12.116716	47.680712	888	CUFF.1110.1	717
BnaA01g10580D	BnaA01g10580D	j	CUFF.1116	CUFF.1116.1	27	2.749836	1.720471	3.779201	12.469956	1054	CUFF.1116.2	1004
BnaA01g10580D	BnaA01g10580D	=	CUFF.1116	CUFF.1116.2	100	10.266219	8.325864	12.206574	46.555245	1057	CUFF.1116.2	1004
BnaA01g10580D	BnaA01g10580D	j	CUFF.1116	CUFF.1116.3	29	2.981854	1.764159	4.199548	13.522109	1048	CUFF.1116.2	1004
BnaA01g10590D	BnaA01g10590D	j	CUFF.1122	CUFF.1122.1	100	8.730597	7.867278	9.593915	40.987316	3782	CUFF.1122.1	3552
BnaA01g10600D	BnaA01g10600D	=	CUFF.1123	CUFF.1123.1	100	15.828630	14.229600	17.427660	74.310280	2081	CUFF.1123.1	1200
BnaA01g10620D	BnaA01g10620D	j	CUFF.1124	CUFF.1124.1	100	0.794167	0.430755	1.157579	3.729649	1685	CUFF.1124.1	2775
BnaA01g10620D	BnaA01g10620D	c	CUFF.1125	CUFF.1125.1	100	0.811933	0.361553	1.262312	3.894908	1130	CUFF.1125.1	2775
BnaA01g10630D	BnaA01g10630D	c	CUFF.1128	CUFF.1128.1	100	28.699558	25.996944	31.402172	133.128727	1128	CUFF.1128.1	1787
BnaA01g10650D	BnaA01g10650D	j	CUFF.1129	CUFF.1129.1	23	0.604456	0.032937	1.175975	2.737585	1016	CUFF.1129.2	1684
BnaA01g10650D	BnaA01g10650D	=	CUFF.1129	CUFF.1129.2	100	2.616060	1.901253	3.330866	11.848147	1577	CUFF.1129.2	1684
BnaA01g10670D	BnaA01g10670D	c	CUFF.1133	CUFF.1133.1	100	0.674947	0.387149	0.962746	3.156209	2069	CUFF.1133.1	912
BnaA01g10710D	BnaA01g10710D	=	CUFF.1143	CUFF.1143.1	100	32.260997	30.011317	34.510676	149.766836	1698	CUFF.1143.1	1584
BnaA01g10720D	BnaA01g10720D	=	CUFF.1144	CUFF.1144.1	100	4.283686	3.466828	5.100545	20.104622	1684	CUFF.1144.1	1581
BnaA01g10730D	BnaA01g10730D	j	CUFF.1146	CUFF.1146.1	100	2.412677	1.746176	3.079179	10.899400	1522	CUFF.1146.1	1430
BnaA01g10740D	BnaA01g10740D	=	CUFF.1147	CUFF.1147.1	100	1.479550	1.024993	1.934108	7.012167	1869	CUFF.1147.1	1650
BnaA01g10750D	BnaA01g10750D	=	CUFF.1149	CUFF.1149.1	100	0.662122	0.270937	1.053308	3.126578	1809	CUFF.1149.1	1707
BnaA01g10750D	BnaA01g10750D	e	CUFF.1151	CUFF.1151.1	100	1.066327	0.578471	1.554183	5.035254	1708	CUFF.1149.1	1707
BnaA01g10760D	BnaA01g10760D	j	CUFF.1160	CUFF.1160.1	100	13.012431	11.789986	14.234876	60.757355	2716	CUFF.1160.1	4492
BnaA01g10760D	BnaA01g10760D	c	CUFF.1165	CUFF.1165.1	100	3.583123	2.277966	4.888280	16.856191	737	CUFF.1165.1	4492
BnaA01g10780D	BnaA01g10780D	e	CUFF.1171	CUFF.1171.1	100	4.813434	3.785253	5.841615	22.583904	1397	CUFF.1171.1	1749
BnaA01g10780D	BnaA01g10780D	j	CUFF.1172	CUFF.1172.1	100	17.310110	14.516261	20.103958	81.216414	877	CUFF.1171.1	1749
BnaA01g10780D	BnaA01g10780D	j	CUFF.1172	CUFF.1172.2	20	3.412422	1.811030	5.013814	16.010566	861	CUFF.1171.1	1749
BnaA01g10790D	BnaA01g10790D	=	CUFF.1173	CUFF.1173.1	100	19.682814	17.894991	21.470637	90.918495	1633	CUFF.1173.1	1203
BnaA01g10800D	BnaA01g10800D	x	CUFF.1175	CUFF.1175.1	100	2.974049	2.140530	3.807568	13.633744	1807	CUFF.1175.1	1563
BnaA01g10800D	BnaA01g10800D	=	CUFF.1176	CUFF.1176.1	100	18.027637	15.960411	20.094863	82.642944	1475	CUFF.1176.1	1563
BnaA01g10810D	BnaA01g10810D	c	CUFF.1177	CUFF.1177.1	100	4.946066	3.823217	6.068916	23.334219	1334	CUFF.1177.2	3001
BnaA01g10810D	BnaA01g10810D	j	CUFF.1177	CUFF.1177.2	20	1.012818	0.652223	1.373412	4.778203	3133	CUFF.1177.2	3001
BnaA01g10810D	BnaA01g10810D	j	CUFF.1177	CUFF.1177.3	24	1.189549	0.773466	1.605632	5.611973	2791	CUFF.1177.2	3001
BnaA01g10830D	BnaA01g10830D	j	CUFF.1178	CUFF.1178.1	100	1.533951	1.143492	1.924410	7.254877	3051	CUFF.1178.1	2803
BnaA01g10830D	BnaA01g10830D	j	CUFF.1178	CUFF.1178.2	56	0.862780	0.459703	1.265857	4.080551	2087	CUFF.1178.1	2803
BnaA01g10840D	BnaA01g10840D	j	CUFF.1179	CUFF.1179.1	100	1.534920	1.178424	1.891416	7.262087	3555	CUFF.1179.2	3336
BnaA01g10840D	BnaA01g10840D	j	CUFF.1179	CUFF.1179.2	17	0.260330	0.075516	0.445143	1.231684	3635	CUFF.1179.2	3336
-	-	u	CUFF.1180	CUFF.1180.1	100	7.963589	6.207633	9.719544	37.752877	842	CUFF.1180.1	-
BnaA01g10890D	BnaA01g10890D	=	CUFF.1181	CUFF.1181.1	100	1.381908	0.690954	2.072863	6.543940	879	CUFF.1181.1	738
BnaA01g10910D	BnaA01g10910D	=	CUFF.1182	CUFF.1182.1	100	1.544531	0.674248	2.414814	7.328806	951	CUFF.1182.1	726
BnaA01g10910D	BnaA01g10910D	o	CUFF.1183	CUFF.1183.1	100	3.033010	1.670286	4.395734	14.391643	749	CUFF.1182.1	726
BnaA01g10920D	BnaA01g10920D	=	CUFF.1184	CUFF.1184.1	100	1.933628	1.089952	2.777304	9.362459	853	CUFF.1184.1	753
BnaA01g10930D	BnaA01g10930D	=	CUFF.1185	CUFF.1185.1	100	1.566232	0.806498	2.325966	7.427978	838	CUFF.1185.1	672
BnaA01g10960D	BnaA01g10960D	j	CUFF.1186	CUFF.1186.1	100	1.499671	1.153892	1.845450	6.860215	3225	CUFF.1186.1	2228
BnaA01g10970D	BnaA01g10970D	e	CUFF.1187	CUFF.1187.1	100	1.739896	1.043309	2.436483	8.184111	1037	CUFF.1187.1	1776
BnaA01g10990D	BnaA01g10990D	e	CUFF.1188	CUFF.1188.1	100	8.590107	3.966962	13.213251	40.131496	330	CUFF.1189.1	1007
BnaA01g10990D	BnaA01g10990D	=	CUFF.1189	CUFF.1189.1	100	7.339429	5.688518	8.990341	34.288549	899	CUFF.1189.1	1007
BnaA01g11000D	BnaA01g11000D	j	CUFF.1190	CUFF.1190.1	100	35.050054	28.511766	41.588343	153.863261	424	CUFF.1191.1	506
BnaA01g11000D	BnaA01g11000D	e	CUFF.1191	CUFF.1191.1	100	1.975148	0.942221	3.008075	8.670535	711	CUFF.1191.1	506
BnaA01g28090D	BnaA01g28090D	j	CUFF.1192	CUFF.1192.1	100	1.238358	0.809692	1.667025	5.785529	1778	CUFF.1192.1	4258
BnaA01g28090D	BnaA01g28090D	j	CUFF.1193	CUFF.1193.1	100	0.767416	0.408469	1.126363	3.620158	2063	CUFF.1193.1	4258
BnaA01g28090D	BnaA01g28090D	j	CUFF.1193	CUFF.1193.2	68	0.519384	0.179977	0.858791	2.450110	1866	CUFF.1193.1	4258
BnaA01g28140D	BnaA01g28140D	j	CUFF.1194	CUFF.1194.1	31	0.965670	0.365315	1.566024	4.464766	1307	CUFF.1194.2	1389
BnaA01g28140D	BnaA01g28140D	j	CUFF.1194	CUFF.1194.2	100	3.090039	2.176355	4.003723	14.286770	1311	CUFF.1194.2	1389
BnaA01g28200D	BnaA01g28200D	=	CUFF.1195	CUFF.1195.1	100	7.629202	5.508112	9.750292	35.976021	639	CUFF.1195.1	630
BnaA01g28220D	BnaA01g28220D	=	CUFF.1197	CUFF.1197.1	100	2.584959	1.940987	3.228931	12.045846	1691	CUFF.1197.1	1708
BnaA01g28260D	BnaA01g28260D	=	CUFF.1199	CUFF.1199.1	100	7.740485	6.393039	9.087930	35.660728	1189	CUFF.1199.1	915
BnaA01g28170D	BnaA01g28170D	j	CUFF.1196	CUFF.1196.1	68	4.141957	1.426589	6.857325	19.758739	441	CUFF.1196.2	1826
BnaA01g28170D	BnaA01g28170D	j	CUFF.1196	CUFF.1196.2	17	1.009159	0.195006	1.823311	4.814078	745	CUFF.1196.2	1826
BnaA01g28170D	BnaA01g28170D	c	CUFF.1196	CUFF.1196.3	100	6.062021	4.098672	8.025370	28.918187	692	CUFF.1196.2	1826
BnaA01g28170D	BnaA01g28170D	j	CUFF.1198	CUFF.1198.1	50	0.695968	0.208032	1.183904	3.168920	1312	CUFF.1198.1	1826
BnaA01g28170D	BnaA01g28170D	c	CUFF.1198	CUFF.1198.2	100	1.384598	0.759346	2.009850	6.304423	1312	CUFF.1198.1	1826
BnaA01g28280D	BnaA01g28280D	j	CUFF.1200	CUFF.1200.1	100	2.443097	1.583813	3.302381	11.128851	1023	CUFF.1200.1	1116
BnaA01g28290D	BnaA01g28290D	o	CUFF.1201	CUFF.1201.1	39	0.438804	0.093441	0.784167	2.040658	1535	CUFF.1201.1	522
BnaA01g28290D	BnaA01g28290D	j	CUFF.1201	CUFF.1201.2	100	1.120496	0.614704	1.626288	5.210869	1470	CUFF.1201.1	522
BnaA01g28310D	BnaA01g28310D	j	CUFF.1202	CUFF.1202.1	100	5.525307	3.946424	7.104190	25.969685	979	CUFF.1202.2	2244
BnaA01g28310D	BnaA01g28310D	=	CUFF.1202	CUFF.1202.2	67	3.727807	2.992453	4.463161	17.521194	2278	CUFF.1202.2	2244
BnaA01g28250D	BnaA01g28250D	j	CUFF.1203	CUFF.1203.1	58	6.806678	5.932810	7.680545	30.206834	2776	CUFF.1203.1	2495
BnaA01g28250D	BnaA01g28250D	c	CUFF.1203	CUFF.1203.2	100	11.663533	9.212061	14.115004	51.760700	770	CUFF.1203.1	2495
BnaA01g28250D	BnaA01g28250D	c	CUFF.1203	CUFF.1203.3	60	7.039523	5.069659	9.009387	31.240161	744	CUFF.1203.1	2495
BnaA01g28350D	BnaA01g28350D	=	CUFF.1204	CUFF.1204.1	100	4.443753	3.210445	5.677061	20.041166	886	CUFF.1204.1	477
BnaA01g28390D	BnaA01g28390D	=	CUFF.1205	CUFF.1205.1	100	3.704185	2.816282	4.592089	17.443142	1324	CUFF.1205.1	633
BnaA01g28370D	BnaA01g28370D	j	CUFF.1206	CUFF.1206.1	28	2.988787	2.317974	3.659600	14.118519	2418	CUFF.1206.1	1623
BnaA01g28370D	BnaA01g28370D	j	CUFF.1206	CUFF.1206.2	55	5.818816	4.581840	7.055792	27.487093	1482	CUFF.1206.1	1623
BnaA01g28370D	BnaA01g28370D	j	CUFF.1206	CUFF.1206.3	100	10.509604	8.716788	12.302421	49.645575	1238	CUFF.1206.1	1623
BnaA01g28330D	BnaA01g28330D	j	CUFF.1207	CUFF.1207.1	54	9.794305	8.722058	10.866551	45.849135	2951	CUFF.1207.1	3677
BnaA01g28330D	BnaA01g28330D	j	CUFF.1207	CUFF.1207.2	100	18.105536	15.973984	20.237089	84.755704	1645	CUFF.1207.1	3677
BnaA01g28330D	BnaA01g28330D	j	CUFF.1207	CUFF.1207.3	47	8.469247	6.831028	10.107465	39.646268	1578	CUFF.1207.1	3677
BnaA01g28970D	BnaA01g28970D	=	CUFF.1208	CUFF.1208.1	100	1.723862	1.076191	2.371533	7.689558	1165	CUFF.1208.1	1019
BnaA01g28980D	BnaA01g28980D	=	CUFF.1209	CUFF.1209.1	100	12.673595	10.100012	15.247179	59.012573	659	CUFF.1209.1	839
BnaA01g29010D	BnaA01g29010D	e	CUFF.1210	CUFF.1210.1	100	9.199363	7.752272	10.646454	42.358837	1319	CUFF.1210.1	1204
BnaA01g28990D	BnaA01g28990D	=	CUFF.1211	CUFF.1211.1	100	7.067866	5.091525	9.044208	33.016936	656	CUFF.1211.1	912
BnaA01g29040D	BnaA01g29040D	e	CUFF.1212	CUFF.1212.1	100	5.142440	3.726578	6.558302	23.647232	818	CUFF.1212.1	913
BnaA01g29020D	BnaA01g29020D	=	CUFF.1213	CUFF.1213.1	100	23.690191	20.470705	26.909676	112.775224	760	CUFF.1213.1	889
BnaA01g29080D	BnaA01g29080D	c	CUFF.1214	CUFF.1214.1	100	2.474992	1.576285	3.373699	11.703466	925	CUFF.1214.1	2054
BnaA01g29030D	BnaA01g29030D	j	CUFF.1215	CUFF.1215.1	36	4.930116	3.524837	6.335396	23.167072	968	CUFF.1215.1	968
BnaA01g29030D	BnaA01g29030D	c	CUFF.1215	CUFF.1215.2	100	13.816831	10.457461	17.176201	64.926562	562	CUFF.1215.1	968
BnaA01g29060D	BnaA01g29060D	j	CUFF.1216	CUFF.1216.1	71	3.012983	2.019566	4.006399	13.569367	1077	CUFF.1216.1	1167
BnaA01g29060D	BnaA01g29060D	j	CUFF.1216	CUFF.1216.2	100	4.238786	2.651577	5.825994	19.089933	692	CUFF.1216.1	1167
BnaA01g29080D	BnaA01g29080D	c	CUFF.1217	CUFF.1217.1	100	6.649367	5.209655	8.089079	30.956526	960	CUFF.1217.1	2054
-	-	u	CUFF.1218	CUFF.1218.1	100	82.712988	75.471759	89.954217	392.383091	588	CUFF.1218.1	-
BnaA01g29180D	BnaA01g29180D	e	CUFF.1219	CUFF.1219.1	100	0.757685	0.352926	1.162444	3.480032	1307	CUFF.1219.1	2043
BnaA01g29180D	BnaA01g29180D	o	CUFF.1220	CUFF.1220.1	100	3.416796	2.409296	4.424296	16.261071	994	CUFF.1220.1	2043
BnaA01g29170D	BnaA01g29170D	j	CUFF.1221	CUFF.1221.1	93	1.053946	0.611307	1.496586	4.912377	2156	CUFF.1221.1	2403
BnaA01g29170D	BnaA01g29170D	j	CUFF.1221	CUFF.1221.2	100	1.131705	0.674327	1.589082	5.274803	2151	CUFF.1221.1	2403
BnaA01g29130D	BnaA01g29130D	j	CUFF.1222	CUFF.1222.1	41	26.068543	23.125092	29.011995	122.045219	1291	CUFF.1222.1	1156
BnaA01g29130D	BnaA01g29130D	=	CUFF.1222	CUFF.1222.2	100	62.979910	57.213531	68.746289	294.853334	892	CUFF.1222.1	1156
BnaA01g29300D	BnaA01g29300D	=	CUFF.1225	CUFF.1225.1	100	1.697602	0.755942	2.639262	8.090490	657	CUFF.1225.1	493
BnaA01g29140D	BnaA01g29140D	j	CUFF.1223	CUFF.1223.1	100	3.532523	2.853730	4.211316	16.322330	2877	CUFF.1223.2	3152
BnaA01g29140D	BnaA01g29140D	j	CUFF.1223	CUFF.1223.2	40	1.402496	0.998070	1.806922	6.480355	3416	CUFF.1223.2	3152
BnaA01g29140D	BnaA01g29140D	=	CUFF.1223	CUFF.1223.3	43	1.534505	1.096907	1.972103	7.090315	3318	CUFF.1223.2	3152
BnaA01g29260D	BnaA01g29260D	j	CUFF.1224	CUFF.1224.1	34	0.298903	0.000000	0.599661	1.372241	1581	CUFF.1224.1	1757
BnaA01g29260D	BnaA01g29260D	j	CUFF.1224	CUFF.1224.2	100	0.889765	0.456326	1.323203	4.084848	1581	CUFF.1224.1	1757
-	-	u	CUFF.1226	CUFF.1226.1	100	6.418258	5.191964	7.644552	29.332384	1260	CUFF.1226.1	-
BnaA01g29290D	BnaA01g29290D	j	CUFF.1227	CUFF.1227.1	28	0.931086	0.541740	1.320431	4.286554	2532	CUFF.1227.1	2145
BnaA01g29290D	BnaA01g29290D	j	CUFF.1227	CUFF.1227.2	24	0.817552	0.455996	1.179108	3.763864	2482	CUFF.1227.1	2145
BnaA01g29290D	BnaA01g29290D	j	CUFF.1227	CUFF.1227.3	100	3.376574	2.471133	4.282015	15.545154	1505	CUFF.1227.1	2145
BnaA01g29230D	BnaA01g29230D	j	CUFF.1228	CUFF.1228.1	79	8.116152	6.966636	9.265667	36.929134	1818	CUFF.1228.1	2508
BnaA01g29230D	BnaA01g29230D	c	CUFF.1228	CUFF.1228.2	100	10.300919	7.689226	12.912611	46.869998	616	CUFF.1228.1	2508
BnaA01g29370D	BnaA01g29370D	j	CUFF.1229	CUFF.1229.1	55	4.119050	3.316735	4.921365	19.394178	2581	CUFF.1229.1	1809
BnaA01g29370D	BnaA01g29370D	j	CUFF.1229	CUFF.1229.2	100	7.549970	6.361938	8.738002	35.548358	2042	CUFF.1229.1	1809
BnaA01g30280D	BnaA01g30280D	=	CUFF.1230	CUFF.1230.1	100	3.381508	2.027683	4.735332	16.361393	642	CUFF.1230.1	609
BnaA01g30900D	BnaA01g30900D	j	CUFF.1231	CUFF.1231.1	100	2.579704	1.435162	3.724247	9.788853	688	CUFF.1231.1	739
BnaA01g31290D	BnaA01g31290D	e	CUFF.1232	CUFF.1232.1	100	3.020074	1.935368	4.104780	13.951143	814	CUFF.1232.1	1021
-	-	u	CUFF.1233	CUFF.1233.1	100	1.911497	1.360740	2.462254	8.833310	1665	CUFF.1233.1	-
BnaA01g31300D	BnaA01g31300D	j	CUFF.1234	CUFF.1234.1	44	0.904507	0.348451	1.460562	4.258095	1306	CUFF.1234.3	1224
BnaA01g31300D	BnaA01g31300D	j	CUFF.1234	CUFF.1234.2	29	0.594480	0.152798	1.036162	2.798599	1341	CUFF.1234.3	1224
BnaA01g31300D	BnaA01g31300D	j	CUFF.1234	CUFF.1234.3	26	0.540996	0.079471	1.002521	2.546815	1349	CUFF.1234.3	1224
BnaA01g31300D	BnaA01g31300D	j	CUFF.1234	CUFF.1234.4	100	2.046473	1.192032	2.900914	9.634066	1267	CUFF.1234.3	1224
BnaA01g31340D	BnaA01g31340D	=	CUFF.1235	CUFF.1235.1	100	6.077231	4.210141	7.944321	29.094413	624	CUFF.1235.1	716
BnaA01g31320D	BnaA01g31320D	=	CUFF.1236	CUFF.1236.1	100	16.598941	14.292678	18.905204	76.635120	950	CUFF.1236.1	841
BnaA01g31990D	BnaA01g31990D	j	CUFF.1237	CUFF.1237.1	24	0.444627	0.163906	0.725349	2.057651	2358	CUFF.1237.3	1038
BnaA01g31990D	BnaA01g31990D	j	CUFF.1237	CUFF.1237.2	100	1.819349	1.316882	2.321816	8.419598	2289	CUFF.1237.3	1038
BnaA01g31990D	BnaA01g31990D	j	CUFF.1237	CUFF.1237.3	20	0.355827	0.102885	0.608768	1.646697	2430	CUFF.1237.3	1038
BnaA01g32000D	BnaA01g32000D	j	CUFF.1238	CUFF.1238.1	100	13.036556	11.546987	14.526125	60.550609	1787	CUFF.1238.1	2189
BnaA01g31350D	BnaA01g31350D	=	CUFF.1239	CUFF.1239.1	100	76.152632	70.305130	82.000134	356.245456	947	CUFF.1239.1	952
BnaA01g32020D	BnaA01g32020D	j	CUFF.1240	CUFF.1240.1	100	1.695318	0.743981	2.646654	7.838263	691	CUFF.1240.1	225
BnaA01g32020D	BnaA01g32020D	x	CUFF.1241	CUFF.1241.1	21	33.141146	24.904828	41.377465	149.156281	363	CUFF.1241.2	225
BnaA01g32020D	BnaA01g32020D	x	CUFF.1241	CUFF.1241.2	100	154.690439	137.447899	171.932978	696.205562	365	CUFF.1241.2	225
BnaA01g32600D	BnaA01g32600D	j	CUFF.1264	CUFF.1264.1	100	19.256343	17.245141	21.267546	89.315182	1527	CUFF.1264.1	946
BnaA01g32620D	BnaA01g32620D	=	CUFF.1266	CUFF.1266.1	100	3.743150	2.589183	4.897118	17.958120	889	CUFF.1266.1	678
BnaA01g32630D	BnaA01g32630D	j	CUFF.1274	CUFF.1274.1	45	6.804097	5.175742	8.432451	32.056313	1078	CUFF.1274.1	941
BnaA01g32630D	BnaA01g32630D	j	CUFF.1274	CUFF.1274.2	100	15.039383	11.642089	18.436677	70.855425	696	CUFF.1274.1	941
BnaA01g32630D	BnaA01g32630D	j	CUFF.1274	CUFF.1274.3	41	6.118575	4.339083	7.898066	28.826594	971	CUFF.1274.1	941
BnaA01g32640D	BnaA01g32640D	e	CUFF.1279	CUFF.1279.1	100	2.038636	0.994311	3.082961	8.726126	717	CUFF.1279.1	871
BnaA01g32640D	BnaA01g32640D	=	CUFF.1280	CUFF.1280.1	100	4.937268	3.169915	6.704621	21.133360	681	CUFF.1279.1	871
BnaA01g32640D	BnaA01g32640D	j	CUFF.1280	CUFF.1280.2	33	1.649258	0.449745	2.848771	7.059443	681	CUFF.1279.1	871
BnaA01g32650D	BnaA01g32650D	j	CUFF.1282	CUFF.1282.1	100	4.414192	2.388295	6.440089	20.917008	519	CUFF.1282.1	712
BnaA01g32650D	BnaA01g32650D	=	CUFF.1282	CUFF.1282.2	62	2.745130	0.674786	4.815475	13.008024	426	CUFF.1282.1	712
BnaA01g28410D	BnaA01g28410D	j	CUFF.1242	CUFF.1242.1	100	7.725766	6.898881	8.552651	35.898258	3301	CUFF.1242.1	3922
BnaA01g28410D	BnaA01g28410D	e	CUFF.1243	CUFF.1243.1	100	9.447731	7.700953	11.194510	43.899478	985	CUFF.1242.1	3922
BnaA01g28450D	BnaA01g28450D	c	CUFF.1244	CUFF.1244.1	100	9.595570	6.377907	12.813234	20.890648	433	CUFF.1244.1	792
BnaA01g28450D	BnaA01g28450D	i	CUFF.1245	CUFF.1245.1	100	11.463697	5.463019	17.464374	24.498123	284	CUFF.1245.1	792
BnaA01g28500D	BnaA01g28500D	e	CUFF.1246	CUFF.1246.1	100	4.589054	3.338602	5.839506	21.557059	1244	CUFF.1246.1	1019
BnaA01g28500D	BnaA01g28500D	=	CUFF.1247	CUFF.1247.1	100	21.791866	18.789314	24.794418	102.367183	927	CUFF.1246.1	1019
BnaA01g28510D	BnaA01g28510D	j	CUFF.1248	CUFF.1248.1	100	13.969004	7.576766	20.361241	65.602651	293	CUFF.1248.1	678
BnaA01g28520D	BnaA01g28520D	=	CUFF.1249	CUFF.1249.1	100	3.883952	1.376133	6.391771	19.261661	364	CUFF.1249.1	787
BnaA01g28540D	BnaA01g28540D	j	CUFF.1250	CUFF.1250.1	100	3.130876	2.541066	3.720686	14.857079	2712	CUFF.1250.1	1290
BnaA01g28530D	BnaA01g28530D	e	CUFF.1251	CUFF.1251.1	100	5.542783	3.650597	7.434968	26.302404	728	CUFF.1250.1	1329
BnaA01g28550D	BnaA01g28550D	=	CUFF.1252	CUFF.1252.1	100	30.326792	26.013462	34.640122	142.855370	636	CUFF.1252.1	796
BnaA01g28580D	BnaA01g28580D	j	CUFF.1253	CUFF.1253.1	100	57.882191	53.106910	62.657472	270.652564	1006	CUFF.1253.1	1237
BnaA01g28590D	BnaA01g28590D	j	CUFF.1254	CUFF.1254.1	100	2.058722	1.178650	2.938794	9.177797	856	CUFF.1254.1	976
BnaA01g28610D	BnaA01g28610D	c	CUFF.1255	CUFF.1255.1	100	12.685514	9.635790	15.735238	59.939101	549	CUFF.1255.1	794
BnaA01g28620D	BnaA01g28620D	j	CUFF.1256	CUFF.1256.1	100	1.328960	0.562299	2.095621	6.209026	756	CUFF.1256.1	768
BnaA01g28630D	BnaA01g28630D	c	CUFF.1257	CUFF.1257.1	100	1.640969	0.785792	2.496146	7.361340	741	CUFF.1257.1	1887
BnaA01g28630D	BnaA01g28630D	j	CUFF.1258	CUFF.1258.1	100	3.818612	1.910183	5.727041	18.613899	467	CUFF.1258.1	1887
BnaA01g28630D	BnaA01g28630D	c	CUFF.1259	CUFF.1259.1	100	2.589630	1.033456	4.145803	11.907756	485	CUFF.1259.1	1887
BnaA01g28640D	BnaA01g28640D	p	CUFF.1260	CUFF.1260.1	100	10.912022	6.775354	15.048690	53.148971	363	CUFF.1260.1	2210
BnaA01g28640D	BnaA01g28640D	=	CUFF.1261	CUFF.1261.1	100	3.088809	2.507674	3.669945	14.396570	2304	CUFF.1261.1	2210
BnaA01g28700D	BnaA01g28700D	e	CUFF.1262	CUFF.1262.1	100	5.750365	3.178724	8.322006	26.080337	418	CUFF.1262.1	534
BnaA01g28710D	BnaA01g28710D	j	CUFF.1263	CUFF.1263.1	100	130.892576	123.757270	138.027882	610.961879	1612	CUFF.1263.1	1535
BnaA01g28760D	BnaA01g28760D	=	CUFF.1265	CUFF.1265.1	100	1.565048	0.865137	2.264959	7.038727	947	CUFF.1265.1	784
BnaA01g28790D	BnaA01g28790D	j	CUFF.1267	CUFF.1267.1	100	4.030157	3.211138	4.849176	18.884025	1719	CUFF.1267.1	1790
BnaA01g28800D	BnaA01g28800D	c	CUFF.1268	CUFF.1268.1	100	0.935758	0.408126	1.463390	4.384664	1134	CUFF.1268.1	2698
BnaA01g28800D	BnaA01g28800D	j	CUFF.1269	CUFF.1269.1	100	0.745315	0.332945	1.157685	3.267773	1287	CUFF.1269.1	2698
BnaA01g28820D	BnaA01g28820D	=	CUFF.1270	CUFF.1270.1	100	9.560862	7.058924	12.062800	44.468831	685	CUFF.1270.1	754
BnaA01g28820D	BnaA01g28820D	j	CUFF.1270	CUFF.1270.2	43	4.135849	2.293386	5.978312	19.236381	676	CUFF.1270.1	754
BnaA01g28830D	BnaA01g28830D	e	CUFF.1271	CUFF.1271.1	100	1.825706	0.847067	2.804345	8.440497	802	CUFF.1271.1	810
BnaA01g28830D	BnaA01g28830D	j	CUFF.1272	CUFF.1272.1	100	1.304040	0.328659	2.279420	6.028759	716	CUFF.1271.1	810
BnaA01g28850D	BnaA01g28850D	=	CUFF.1273	CUFF.1273.1	100	5.904335	4.967430	6.841240	27.347483	1954	CUFF.1273.1	2131
BnaA01g28850D	BnaA01g28850D	e	CUFF.1275	CUFF.1275.1	100	1.938456	1.001289	2.875623	8.978471	911	CUFF.1273.1	2131
BnaA01g28880D	BnaA01g28880D	j	CUFF.1276	CUFF.1276.1	100	1.740915	1.006730	2.475099	8.342639	1004	CUFF.1276.1	1559
BnaA01g28910D	BnaA01g28910D	=	CUFF.1277	CUFF.1277.1	100	3.560638	2.899521	4.221754	16.501270	2417	CUFF.1277.1	957
BnaA01g28900D	BnaA01g28900D	j	CUFF.1278	CUFF.1278.1	100	15.410677	12.790429	18.030925	71.418594	863	CUFF.1278.1	917
BnaA01g28900D	BnaA01g28900D	=	CUFF.1278	CUFF.1278.2	100	15.340602	12.161677	18.519526	71.093841	681	CUFF.1278.1	917
-	-	u	CUFF.1281	CUFF.1281.1	100	34.234553	25.551609	42.917497	163.240421	321	CUFF.1281.1	-
BnaA01g32660D	BnaA01g32660D	j	CUFF.1283	CUFF.1283.1	100	206.296045	189.086032	223.506057	961.456294	381	CUFF.1283.1	633
BnaA01g32670D	BnaA01g32670D	j	CUFF.1284	CUFF.1284.1	41	2.739552	2.010653	3.468450	12.699315	2404	CUFF.1284.1	3080
BnaA01g32670D	BnaA01g32670D	=	CUFF.1284	CUFF.1284.2	100	6.729437	5.726458	7.732416	31.194607	2404	CUFF.1284.1	3080
BnaA01g32680D	BnaA01g32680D	j	CUFF.1285	CUFF.1285.1	100	1.783015	1.254298	2.311732	8.450228	1753	CUFF.1285.1	2733
BnaA01g32710D	BnaA01g32710D	j	CUFF.1286	CUFF.1286.1	100	2.344599	1.904318	2.784881	10.950428	3363	CUFF.1286.1	2793
BnaA01g32690D	BnaA01g32690D	=	CUFF.1287	CUFF.1287.1	100	11.251331	9.670713	12.831950	52.549228	1363	CUFF.1287.1	601
BnaA01g32720D	BnaA01g32720D	=	CUFF.1288	CUFF.1288.1	100	2.477050	1.730134	3.223966	11.569038	1436	CUFF.1288.1	597
BnaA01g32870D	BnaA01g32870D	=	CUFF.1289	CUFF.1289.1	100	3.215109	2.435652	3.994566	15.062531	1465	CUFF.1289.1	1540
BnaA01g32900D	BnaA01g32900D	j	CUFF.1292	CUFF.1292.1	100	126.622701	116.927521	136.317882	588.371462	662	CUFF.1292.1	837
BnaA01g32900D	BnaA01g32900D	e	CUFF.1293	CUFF.1293.1	100	400.947636	384.599440	417.295832	1770.419323	563	CUFF.1293.1	837
BnaA01g32740D	BnaA01g32740D	e	CUFF.1290	CUFF.1290.1	100	7.966801	6.433589	9.500012	35.567546	991	CUFF.1290.1	822
BnaA01g32760D	BnaA01g32760D	j	CUFF.1291	CUFF.1291.1	100	2.140120	1.489063	2.791178	9.915764	1593	CUFF.1291.2	1715
BnaA01g32760D	BnaA01g32760D	j	CUFF.1291	CUFF.1291.2	51	1.091973	0.588869	1.595077	5.059411	1601	CUFF.1291.2	1715
BnaA01g32770D	BnaA01g32770D	j	CUFF.1294	CUFF.1294.1	11	2.363742	1.983718	2.743765	10.982017	4772	CUFF.1294.1	2125
BnaA01g32770D	BnaA01g32770D	j	CUFF.1294	CUFF.1294.2	74	16.745379	14.972625	18.518133	77.799542	1867	CUFF.1294.1	2125
BnaA01g32770D	BnaA01g32770D	j	CUFF.1294	CUFF.1294.3	100	22.478111	18.486137	26.470084	104.433987	704	CUFF.1294.1	2125
BnaA01g32830D	BnaA01g32830D	j	CUFF.1295	CUFF.1295.1	100	4.751654	3.965923	5.537385	22.130124	2130	CUFF.1295.1	2081
BnaA01g32860D	BnaA01g32860D	=	CUFF.1296	CUFF.1296.1	100	44.083132	39.973348	48.192915	204.069670	974	CUFF.1296.1	989
BnaA01g32910D	BnaA01g32910D	j	CUFF.1297	CUFF.1297.1	100	8.249670	7.335689	9.163651	38.382967	2875	CUFF.1297.1	2742
BnaA01g32920D	BnaA01g32920D	=	CUFF.1298	CUFF.1298.1	100	6.551981	4.953620	8.150343	30.651843	837	CUFF.1298.1	1207
BnaA01g32940D	BnaA01g32940D	j	CUFF.1299	CUFF.1299.1	100	22.491427	19.058891	25.923964	105.192629	669	CUFF.1299.1	362
BnaA01g33090D	BnaA01g33090D	c	CUFF.1300	CUFF.1300.1	100	0.868688	0.345345	1.392031	4.072066	973	CUFF.1300.1	996
BnaA01g33130D	BnaA01g33130D	=	CUFF.1301	CUFF.1301.1	100	12.689647	10.956455	14.422840	56.771482	1301	CUFF.1301.1	1364
BnaA01g33140D	BnaA01g33140D	j	CUFF.1302	CUFF.1302.1	100	7.436954	6.757214	8.116695	34.353260	4900	CUFF.1302.1	4459
BnaA01g33150D	BnaA01g33150D	=	CUFF.1303	CUFF.1303.1	100	18.174841	10.046135	26.303547	86.253061	271	CUFF.1303.1	551
-	-	u	CUFF.1304	CUFF.1304.1	100	9.105039	6.343944	11.866133	42.141292	510	CUFF.1304.1	-
BnaA01g33220D	BnaA01g33220D	j	CUFF.1305	CUFF.1305.1	39	6.657562	5.359898	7.955226	30.575793	1370	CUFF.1305.1	1917
BnaA01g33220D	BnaA01g33220D	c	CUFF.1305	CUFF.1305.2	100	17.203800	14.024860	20.382741	79.010881	704	CUFF.1305.1	1917
BnaA01g33230D	BnaA01g33230D	=	CUFF.1306	CUFF.1306.1	100	127.711019	117.380557	138.041480	598.866443	597	CUFF.1306.1	735
BnaA01g33250D	BnaA01g33250D	=	CUFF.1307	CUFF.1307.1	100	1.712879	1.052603	2.373155	7.781985	1149	CUFF.1307.1	1525
BnaA01g33280D	BnaA01g33280D	c	CUFF.1308	CUFF.1308.1	100	10.815614	9.417973	12.213254	50.782574	1650	CUFF.1308.1	1717
BnaA01g33320D	BnaA01g33320D	j	CUFF.1309	CUFF.1309.1	100	2.723289	1.966278	3.480299	12.668838	1475	CUFF.1309.1	1197
BnaA01g33320D	BnaA01g33320D	j	CUFF.1309	CUFF.1309.2	49	1.338626	0.173397	2.503856	6.227339	631	CUFF.1309.1	1197
BnaA01g33330D	BnaA01g33330D	j	CUFF.1310	CUFF.1310.1	100	1.602232	1.102321	2.102144	7.204426	1743	CUFF.1310.1	1419
BnaA01g33350D	BnaA01g33350D	j	CUFF.1311	CUFF.1311.1	29	20.579788	15.078377	26.081198	95.993592	472	CUFF.1311.1	662
BnaA01g33350D	BnaA01g33350D	=	CUFF.1311	CUFF.1311.2	100	70.169946	61.038430	79.301461	327.304890	472	CUFF.1311.1	662
BnaA01g33360D	BnaA01g33360D	=	CUFF.1312	CUFF.1312.1	100	1.853127	1.206344	2.499910	8.357960	1247	CUFF.1312.1	1071
BnaA01g33370D	BnaA01g33370D	j	CUFF.1315	CUFF.1315.1	41	4.611407	3.439338	5.783476	20.954206	1472	CUFF.1315.1	1320
BnaA01g33370D	BnaA01g33370D	j	CUFF.1315	CUFF.1315.2	100	11.145252	9.406941	12.883564	50.643961	1363	CUFF.1315.1	1320
BnaA01g33380D	BnaA01g33380D	j	CUFF.1316	CUFF.1316.1	100	2.552737	2.084723	3.020751	12.104693	2874	CUFF.1316.1	3534
-	-	u	CUFF.1313	CUFF.1313.1	88	7.203968	5.733047	8.674889	33.975244	1185	CUFF.1313.3	-
BnaA01g33000D	BnaA01g33000D	x	CUFF.1313	CUFF.1313.3	23	1.872974	1.326382	2.419566	8.833291	2416	CUFF.1313.3	1392
BnaA01g33000D	BnaA01g33000D	e	CUFF.1314	CUFF.1314.1	100	3.207644	2.462988	3.952301	15.127844	1910	CUFF.1314.1	1392
BnaA01g33010D	BnaA01g33010D	e	CUFF.1317	CUFF.1317.1	100	11.053358	8.445063	13.661653	50.834532	879	CUFF.1318.1	1439
BnaA01g33010D	BnaA01g33010D	j	CUFF.1318	CUFF.1318.1	100	36.637701	33.658688	39.616714	168.497243	1633	CUFF.1318.1	1439
BnaA01g33020D	BnaA01g33020D	e	CUFF.1319	CUFF.1319.1	100	3.936301	3.006971	4.865632	18.480472	1951	CUFF.1320.1	2294
BnaA01g33020D	BnaA01g33020D	j	CUFF.1320	CUFF.1320.1	100	16.622760	14.901567	18.343953	78.041902	1979	CUFF.1320.1	2294
BnaA01g33040D	BnaA01g33040D	c	CUFF.1321	CUFF.1321.1	100	5.112968	3.855002	6.370935	23.692312	982	CUFF.1321.1	1325
BnaA01g33050D	BnaA01g33050D	e	CUFF.1322	CUFF.1322.1	100	1.781510	1.354617	2.208404	8.411813	2740	CUFF.1322.1	2646
BnaA01g33060D	BnaA01g33060D	j	CUFF.1323	CUFF.1323.1	100	8.124396	7.020301	9.228491	38.361214	1961	CUFF.1323.1	1831
BnaA01g33070D	BnaA01g33070D	=	CUFF.1324	CUFF.1324.1	100	81.443200	75.829557	87.056843	381.297212	1154	CUFF.1324.1	1360
BnaA01g33070D	BnaA01g33070D	e	CUFF.1325	CUFF.1325.1	100	28.110330	24.979035	31.241626	131.605715	994	CUFF.1324.1	1360
BnaA01g33410D	BnaA01g33410D	=	CUFF.1326	CUFF.1326.1	100	10.965003	9.174426	12.755581	49.525701	998	CUFF.1326.1	1137
-	-	u	CUFF.1327	CUFF.1327.1	100	22.603872	19.363008	25.844735	105.763027	767	CUFF.1327.1	-
BnaA01g33420D	BnaA01g33420D	=	CUFF.1328	CUFF.1328.1	44	0.681328	0.236060	1.126596	3.159321	1332	CUFF.1328.1	1261
BnaA01g33420D	BnaA01g33420D	j	CUFF.1328	CUFF.1328.2	100	1.542307	0.632386	2.452228	7.151685	780	CUFF.1328.1	1261
BnaA01g33430D	BnaA01g33430D	j	CUFF.1329	CUFF.1329.1	37	3.673282	2.872196	4.474368	17.346325	1759	CUFF.1329.1	1643
BnaA01g33430D	BnaA01g33430D	j	CUFF.1329	CUFF.1329.2	100	9.962212	7.824735	12.099689	47.044515	811	CUFF.1329.1	1643
BnaA01g33450D	BnaA01g33450D	=	CUFF.1331	CUFF.1331.1	100	7.639712	6.310217	8.969206	34.875816	1334	CUFF.1331.1	234
BnaA01g33470D	BnaA01g33470D	e	CUFF.1332	CUFF.1332.1	100	1.995004	1.266242	2.723765	9.107332	1241	CUFF.1332.1	1053
BnaA01g33460D	BnaA01g33460D	x	CUFF.1333	CUFF.1333.1	100	1.840462	1.054507	2.626418	8.401838	1171	CUFF.1333.1	619
-	-	u	CUFF.1334	CUFF.1334.1	100	3.129607	2.311237	3.947976	14.574467	1318	CUFF.1334.1	-
BnaA01g33400D	BnaA01g33400D	j	CUFF.1330	CUFF.1330.1	100	95.697693	90.507009	100.888376	448.760255	1042	CUFF.1330.1	1095
BnaA01g33840D	BnaA01g33840D	j	CUFF.1341	CUFF.1341.1	100	17.280903	15.611543	18.950263	81.245112	1978	CUFF.1341.1	2019
BnaA01g33850D	BnaA01g33850D	j	CUFF.1343	CUFF.1343.1	100	5.769191	4.783401	6.754982	26.318128	1568	CUFF.1343.1	1672
BnaA01g33860D	BnaA01g33860D	j	CUFF.1344	CUFF.1344.1	44	3.623629	3.020508	4.226751	17.027623	2892	CUFF.1344.1	2367
BnaA01g33860D	BnaA01g33860D	c	CUFF.1344	CUFF.1344.2	48	3.972358	2.892704	5.052012	18.666317	1179	CUFF.1344.1	2367
BnaA01g33860D	BnaA01g33860D	c	CUFF.1344	CUFF.1344.3	100	8.288420	5.630805	10.946034	38.947716	542	CUFF.1344.1	2367
BnaA01g33870D	BnaA01g33870D	=	CUFF.1345	CUFF.1345.1	100	23.723119	20.294712	27.151527	111.149989	733	CUFF.1345.1	890
BnaA01g33890D	BnaA01g33890D	=	CUFF.1348	CUFF.1348.1	100	8.222641	6.817475	9.627808	39.165260	1246	CUFF.1348.1	1160
BnaA01g33900D	BnaA01g33900D	c	CUFF.1354	CUFF.1354.1	100	3.809449	2.974565	4.644333	17.427018	1758	CUFF.1354.1	2110
BnaA01g33900D	BnaA01g33900D	j	CUFF.1354	CUFF.1354.2	21	0.800929	0.318353	1.283504	3.663994	1726	CUFF.1354.1	2110
BnaA01g33940D	BnaA01g33940D	j	CUFF.1358	CUFF.1358.1	26	3.766526	2.111626	5.421426	17.242590	761	CUFF.1358.1	812
BnaA01g33940D	BnaA01g33940D	j	CUFF.1358	CUFF.1358.2	100	14.437652	11.674926	17.200378	66.093401	761	CUFF.1358.1	812
BnaA01g33950D	BnaA01g33950D	o	CUFF.1359	CUFF.1359.1	100	2.982821	1.650376	4.315266	13.385640	622	CUFF.1359.1	267
BnaA01g33960D	BnaA01g33960D	j	CUFF.1360	CUFF.1360.1	100	1.757157	0.840759	2.673555	8.054056	739	CUFF.1360.1	1003
BnaA01g34020D	BnaA01g34020D	e	CUFF.1364	CUFF.1364.1	100	1.330905	1.009824	1.651985	6.203523	3244	CUFF.1364.1	3054
BnaA01g34060D	BnaA01g34060D	=	CUFF.1374	CUFF.1374.1	100	9.050561	7.670852	10.430270	42.903046	1410	CUFF.1374.1	1684
BnaA01g34070D	BnaA01g34070D	j	CUFF.1377	CUFF.1377.1	43	0.875330	0.388939	1.361720	3.990947	1581	CUFF.1377.1	1282
BnaA01g34070D	BnaA01g34070D	j	CUFF.1377	CUFF.1377.2	100	2.016462	1.349140	2.683784	9.193785	1581	CUFF.1377.1	1282
BnaA01g34070D	BnaA01g34070D	j	CUFF.1377	CUFF.1377.3	61	1.230930	0.564260	1.897600	5.612257	1128	CUFF.1377.1	1282
BnaA01g34090D	BnaA01g34090D	j	CUFF.1383	CUFF.1383.1	100	16.477486	14.140314	18.814658	76.572236	988	CUFF.1383.1	1268
BnaA01g30320D	BnaA01g30320D	=	CUFF.1335	CUFF.1335.1	100	36.846484	33.969925	39.723042	171.324281	1651	CUFF.1335.1	1751
BnaA01g30340D	BnaA01g30340D	=	CUFF.1336	CUFF.1336.1	100	2.735422	1.824879	3.645966	12.615560	1010	CUFF.1336.1	1072
BnaA01g30370D	BnaA01g30370D	=	CUFF.1337	CUFF.1337.1	100	16.042112	14.205433	17.878790	73.585697	1487	CUFF.1337.1	1422
BnaA01g30390D	BnaA01g30390D	=	CUFF.1338	CUFF.1338.1	100	2.283719	1.357887	3.209551	10.553922	835	CUFF.1338.1	962
BnaA01g30410D	BnaA01g30410D	j	CUFF.1339	CUFF.1339.1	18	0.544654	0.166309	0.922999	2.563635	1814	CUFF.1339.1	1969
BnaA01g30410D	BnaA01g30410D	c	CUFF.1339	CUFF.1339.2	100	3.017037	2.290522	3.743553	14.200919	1813	CUFF.1339.1	1969
BnaA01g30430D	BnaA01g30430D	j	CUFF.1340	CUFF.1340.1	100	5.543319	4.733212	6.353426	25.687217	2348	CUFF.1340.1	2176
BnaA01g30440D	BnaA01g30440D	=	CUFF.1342	CUFF.1342.1	100	12.321011	10.476742	14.165281	54.453368	1069	CUFF.1342.1	996
BnaA01g30450D	BnaA01g30450D	=	CUFF.1346	CUFF.1346.1	100	5.902091	4.735024	7.069159	27.650891	1355	CUFF.1346.1	1917
BnaA01g30450D	BnaA01g30450D	e	CUFF.1347	CUFF.1347.1	100	2.904173	1.561385	4.246961	13.605852	741	CUFF.1346.1	1917
BnaA01g30470D	BnaA01g30470D	o	CUFF.1349	CUFF.1349.1	19	1.460812	0.592445	2.329178	6.490603	736	CUFF.1349.1	786
BnaA01g30470D	BnaA01g30470D	=	CUFF.1349	CUFF.1349.2	100	7.829604	5.609215	10.049992	34.788094	605	CUFF.1349.1	786
BnaA01g30480D	BnaA01g30480D	c	CUFF.1350	CUFF.1350.1	100	1.355213	0.537989	2.172438	6.223057	683	CUFF.1350.1	4143
BnaA01g30480D	BnaA01g30480D	j	CUFF.1351	CUFF.1351.1	100	3.398985	2.778825	4.019144	15.709824	2384	CUFF.1351.1	4143
-	-	u	CUFF.1352	CUFF.1352.1	100	247.305571	204.097588	290.513555	1187.077475	225	CUFF.1353.1	-
BnaA01g30480D	BnaA01g30480D	p	CUFF.1353	CUFF.1353.1	100	22.200332	14.893940	29.506724	106.562559	317	CUFF.1353.1	4143
BnaA01g30490D	BnaA01g30490D	o	CUFF.1355	CUFF.1355.1	100	14.619685	13.137046	16.102324	68.679946	1730	CUFF.1355.1	2025
BnaA01g30500D	BnaA01g30500D	e	CUFF.1356	CUFF.1356.1	100	2.372810	1.613800	3.131820	11.114870	2020	CUFF.1356.1	1840
BnaA01g30500D	BnaA01g30500D	=	CUFF.1357	CUFF.1357.1	100	11.943500	10.355143	13.531858	55.946507	1824	CUFF.1356.1	1840
BnaA01g30500D	BnaA01g30500D	o	CUFF.1357	CUFF.1357.2	37	4.398029	3.349043	5.447015	20.601529	1821	CUFF.1356.1	1840
BnaA01g30510D	BnaA01g30510D	=	CUFF.1361	CUFF.1361.1	100	7.306506	6.324950	8.288063	33.829998	2258	CUFF.1361.1	2321
BnaA01g30510D	BnaA01g30510D	e	CUFF.1362	CUFF.1362.1	100	6.413160	3.852359	8.973961	29.693698	545	CUFF.1361.1	2321
BnaA01g30530D	BnaA01g30530D	=	CUFF.1363	CUFF.1363.1	100	16.293591	13.605861	18.981321	77.154137	736	CUFF.1363.1	559
BnaA01g30570D	BnaA01g30570D	j	CUFF.1365	CUFF.1365.1	100	154.664643	144.091996	165.237289	722.056169	729	CUFF.1365.1	705
BnaA01g30580D	BnaA01g30580D	=	CUFF.1366	CUFF.1366.1	100	9.250407	8.144208	10.356607	43.185783	2258	CUFF.1366.1	1079
BnaA01g30620D	BnaA01g30620D	=	CUFF.1367	CUFF.1367.1	100	2.593776	1.572569	3.614983	11.986810	791	CUFF.1367.1	675
BnaA01g30630D	BnaA01g30630D	=	CUFF.1368	CUFF.1368.1	100	68.443439	62.511721	74.375156	320.498948	805	CUFF.1368.1	903
BnaA01g30640D	BnaA01g30640D	e	CUFF.1369	CUFF.1369.1	100	3.350261	2.274845	4.425676	14.980106	891	CUFF.1369.1	459
BnaA01g30650D	BnaA01g30650D	=	CUFF.1370	CUFF.1370.1	100	3.066963	2.366242	3.767684	14.168029	1964	CUFF.1370.1	1897
BnaA01g30650D	BnaA01g30650D	e	CUFF.1371	CUFF.1371.1	100	1.485913	0.622572	2.349254	6.864270	1032	CUFF.1370.1	1897
BnaA01g30720D	BnaA01g30720D	p	CUFF.1372	CUFF.1372.1	100	4.543423	2.272755	6.814091	21.999190	427	CUFF.1372.1	243
BnaA01g30730D	BnaA01g30730D	j	CUFF.1373	CUFF.1373.1	37	2.040986	1.585458	2.496513	9.491725	3407	CUFF.1373.2	3250
BnaA01g30730D	BnaA01g30730D	j	CUFF.1373	CUFF.1373.2	28	1.546822	1.133310	1.960334	7.193587	3409	CUFF.1373.2	3250
BnaA01g30730D	BnaA01g30730D	j	CUFF.1373	CUFF.1373.3	100	5.481972	2.977674	7.986269	25.494236	530	CUFF.1373.2	3250
BnaA01g30750D	BnaA01g30750D	j	CUFF.1375	CUFF.1375.1	100	30.750533	25.811612	35.689454	145.884631	540	CUFF.1375.1	422
BnaA01g30760D	BnaA01g30760D	=	CUFF.1376	CUFF.1376.1	100	3.264970	2.659912	3.870028	15.489453	2430	CUFF.1376.1	1537
BnaA01g30780D	BnaA01g30780D	o	CUFF.1378	CUFF.1378.1	100	5.348695	3.068004	7.629386	23.431594	455	CUFF.1378.1	1930
BnaA01g30790D	BnaA01g30790D	=	CUFF.1381	CUFF.1381.1	100	10.971173	9.699398	12.242949	50.616762	2022	CUFF.1381.1	1900
BnaA01g30800D	BnaA01g30800D	=	CUFF.1384	CUFF.1384.1	100	3.892074	2.382831	5.401318	18.220605	638	CUFF.1384.1	492
BnaA01g30810D	BnaA01g30810D	c	CUFF.1385	CUFF.1385.1	100	4.178645	1.756953	6.600336	19.335682	382	CUFF.1385.1	1020
BnaA01g30810D	BnaA01g30810D	j	CUFF.1386	CUFF.1386.1	100	3.610034	1.892039	5.328029	14.967169	521	CUFF.1386.1	1020
BnaA01g30830D	BnaA01g30830D	=	CUFF.1387	CUFF.1387.1	100	27.552180	24.577090	30.527270	128.656230	1066	CUFF.1387.1	1224
BnaA01g30850D	BnaA01g30850D	j	CUFF.1388	CUFF.1388.1	26	4.957155	3.785231	6.129078	23.328911	1387	CUFF.1388.2	1778
BnaA01g30850D	BnaA01g30850D	j	CUFF.1388	CUFF.1388.2	100	19.128310	16.945180	21.311440	90.019917	1396	CUFF.1388.2	1778
BnaA01g34370D	BnaA01g34370D	=	CUFF.1394	CUFF.1394.1	100	3.078391	2.083618	4.073163	13.974276	1103	CUFF.1394.1	1054
BnaA01g34370D	BnaA01g34370D	e	CUFF.1395	CUFF.1395.1	100	1.664084	0.704586	2.623582	7.554066	859	CUFF.1394.1	1054
BnaA01g34400D	BnaA01g34400D	j	CUFF.1396	CUFF.1396.1	100	4.560159	3.243585	5.876733	21.922775	902	CUFF.1396.1	892
BnaA01g34400D	BnaA01g34400D	=	CUFF.1396	CUFF.1396.2	33	1.498959	0.425547	2.572370	7.206181	671	CUFF.1396.1	892
BnaA01g34380D	BnaA01g34380D	=	CUFF.1399	CUFF.1399.1	100	16.736791	14.898549	18.575032	77.820564	1359	CUFF.1399.1	1337
BnaA01g34410D	BnaA01g34410D	j	CUFF.1400	CUFF.1400.1	100	3.228772	2.571508	3.886036	14.984649	2617	CUFF.1400.2	3437
BnaA01g34410D	BnaA01g34410D	j	CUFF.1400	CUFF.1400.2	38	1.233948	0.851711	1.616185	5.726720	3460	CUFF.1400.2	3437
BnaA01g34410D	BnaA01g34410D	j	CUFF.1400	CUFF.1400.3	21	0.662859	0.361987	0.963730	3.076311	3040	CUFF.1400.2	3437
BnaA01g34430D	BnaA01g34430D	j	CUFF.1401	CUFF.1401.1	100	1.275340	0.772274	1.778406	5.913666	1536	CUFF.1401.1	1356
BnaA01g34430D	BnaA01g34430D	j	CUFF.1401	CUFF.1401.2	74	0.948208	0.338207	1.558210	4.396779	966	CUFF.1401.1	1356
BnaA01g34460D	BnaA01g34460D	=	CUFF.1402	CUFF.1402.1	100	1.846625	1.021035	2.672215	8.967241	852	CUFF.1402.1	1065
BnaA01g34480D	BnaA01g34480D	=	CUFF.1403	CUFF.1403.1	100	2.206396	1.244441	3.168351	10.459319	788	CUFF.1403.1	423
BnaA01g34440D	BnaA01g34440D	=	CUFF.1404	CUFF.1404.1	100	3.235245	2.344176	4.126314	14.629610	1151	CUFF.1404.1	1002
BnaA01g34450D	BnaA01g34450D	c	CUFF.1406	CUFF.1406.1	100	27.514802	24.787088	30.242517	127.153993	1062	CUFF.1406.1	1191
BnaA01g30910D	BnaA01g30910D	j	CUFF.1379	CUFF.1379.1	100	11.395954	9.867689	12.924219	41.699969	1683	CUFF.1379.1	1405
BnaA01g30910D	BnaA01g30910D	e	CUFF.1380	CUFF.1380.1	100	7.313212	5.138700	9.487724	26.760438	844	CUFF.1379.1	1405
BnaA01g30920D	BnaA01g30920D	c	CUFF.1382	CUFF.1382.1	100	0.927038	0.376520	1.477556	3.137261	936	CUFF.1382.1	1160
BnaA01g30930D	BnaA01g30930D	j	CUFF.1389	CUFF.1389.1	22	6.282407	5.465726	7.099087	22.598358	3957	CUFF.1389.3	3750
BnaA01g30930D	BnaA01g30930D	j	CUFF.1389	CUFF.1389.2	67	18.806367	17.417804	20.194929	67.648123	3782	CUFF.1389.3	3750
BnaA01g31090D	BnaA01g31090D	j	CUFF.1389	CUFF.1389.3	100	28.048674	26.256621	29.840728	100.893501	4038	CUFF.1389.3	3806
BnaA01g30940D	BnaA01g30940D	j	CUFF.1390	CUFF.1390.1	57	2.608597	0.937012	4.280183	8.339814	526	CUFF.1390.1	387
BnaA01g30940D	BnaA01g30940D	j	CUFF.1390	CUFF.1390.2	100	4.568642	2.135457	7.001827	14.606173	450	CUFF.1390.1	387
BnaA01g30950D	BnaA01g30950D	c	CUFF.1392	CUFF.1392.1	100	4.395496	2.808389	5.982603	16.631127	627	CUFF.1392.1	855
BnaA01g30960D	BnaA01g30960D	=	CUFF.1393	CUFF.1393.1	100	34.092942	30.135455	38.050429	110.487789	800	CUFF.1393.1	1076
BnaA01g30990D	BnaA01g30990D	j	CUFF.1397	CUFF.1397.1	100	2.892305	1.955881	3.828730	9.977408	1188	CUFF.1397.1	1050
BnaA01g30990D	BnaA01g30990D	e	CUFF.1398	CUFF.1398.1	100	3.985945	2.193701	5.778189	13.750069	640	CUFF.1397.1	1050
BnaA01g31000D	BnaA01g31000D	j	CUFF.1415	CUFF.1415.1	100	14.934120	13.872353	15.995886	50.946543	4838	CUFF.1415.1	2421
BnaA01g31170D	BnaA01g31170D	j	CUFF.1415	CUFF.1415.2	68	10.216785	9.382865	11.050705	34.853737	5144	CUFF.1415.2	5581
BnaA01g31170D	BnaA01g31170D	e	CUFF.1416	CUFF.1416.1	100	16.104541	14.810595	17.398486	54.939339	3471	CUFF.1415.2	5581
BnaA01g31020D	BnaA01g31020D	=	CUFF.1417	CUFF.1417.1	100	6.804004	5.365686	8.242322	21.328431	990	CUFF.1417.1	1026
BnaA01g31040D	BnaA01g31040D	o	CUFF.1418	CUFF.1418.1	100	5.913337	2.635458	9.191215	18.756927	346	CUFF.1418.1	2964
BnaA01g31070D	BnaA01g31070D	j	CUFF.1419	CUFF.1419.1	100	6.710787	5.504048	7.917526	20.425163	1593	CUFF.1419.1	1179
BnaA01g31070D	BnaA01g31070D	x	CUFF.1420	CUFF.1420.1	100	7.144837	4.952936	9.336739	21.746251	769	CUFF.1420.1	1179
BnaA01g31100D	BnaA01g31100D	=	CUFF.1421	CUFF.1421.1	100	5.170279	3.852488	6.488071	18.387063	938	CUFF.1421.1	600
BnaA01g31120D	BnaA01g31120D	c	CUFF.1422	CUFF.1422.1	100	3.715051	2.133051	5.297050	12.923065	584	CUFF.1422.1	1571
BnaA01g31130D	BnaA01g31130D	=	CUFF.1423	CUFF.1423.1	100	44.726919	40.712018	48.741820	166.336806	1037	CUFF.1423.1	1037
BnaA01g31160D	BnaA01g31160D	x	CUFF.1424	CUFF.1424.1	100	2.232671	1.581658	2.883685	9.178931	1979	CUFF.1424.1	1053
BnaA01g31160D	BnaA01g31160D	j	CUFF.1425	CUFF.1425.1	100	6.904521	5.494070	8.314973	28.385785	1239	CUFF.1425.1	1053
BnaA01g31180D	BnaA01g31180D	j	CUFF.1426	CUFF.1426.1	100	11.244048	9.378879	13.109217	43.809379	1022	CUFF.1426.1	841
BnaA01g31250D	BnaA01g31250D	x	CUFF.1427	CUFF.1427.1	100	4.477136	2.986826	5.967447	17.148754	704	CUFF.1427.1	1188
-	-	u	CUFF.1428	CUFF.1428.1	100	3.078063	1.862229	4.293898	12.343211	725	CUFF.1428.1	-
BnaA01g31360D	BnaA01g31360D	j	CUFF.1442	CUFF.1442.1	14	1.132915	0.477396	1.788435	5.254302	996	CUFF.1442.1	1134
BnaA01g31360D	BnaA01g31360D	j	CUFF.1442	CUFF.1442.2	100	8.182206	6.336027	10.028385	37.947913	835	CUFF.1442.1	1134
BnaA01g31360D	BnaA01g31360D	e	CUFF.1443	CUFF.1443.1	100	20.416320	13.772732	27.059908	94.688003	325	CUFF.1442.1	1134
BnaA01g31370D	BnaA01g31370D	e	CUFF.1444	CUFF.1444.1	100	4.505618	2.435381	6.575855	21.159017	461	CUFF.1444.1	696
BnaA01g31370D	BnaA01g31370D	o	CUFF.1445	CUFF.1445.1	100	9.380904	6.779228	11.982581	43.017147	540	CUFF.1445.1	696
BnaA01g31380D	BnaA01g31380D	c	CUFF.1446	CUFF.1446.1	100	3.237585	2.159886	4.315284	15.185798	888	CUFF.1446.1	1248
BnaA01g31390D	BnaA01g31390D	c	CUFF.1447	CUFF.1447.1	100	2.147194	0.852387	3.442000	10.548704	513	CUFF.1447.1	914
BnaA01g31400D	BnaA01g31400D	e	CUFF.1448	CUFF.1448.1	100	8.146359	6.010401	10.282317	38.176241	695	CUFF.1448.1	533
BnaA01g31400D	BnaA01g31400D	=	CUFF.1449	CUFF.1449.1	100	91.461818	77.135794	105.787842	428.617051	329	CUFF.1448.1	533
BnaA01g31410D	BnaA01g31410D	j	CUFF.1450	CUFF.1450.1	100	6.625980	5.879973	7.371986	30.152276	4231	CUFF.1450.1	1812
BnaA01g31420D	BnaA01g31420D	=	CUFF.1451	CUFF.1451.1	100	3.294548	2.722571	3.866524	14.992214	4042	CUFF.1451.1	2031
BnaA01g31440D	BnaA01g31440D	j	CUFF.1452	CUFF.1452.1	40	6.434351	5.144846	7.723856	29.899572	1240	CUFF.1452.1	1329
BnaA01g31440D	BnaA01g31440D	c	CUFF.1452	CUFF.1452.2	100	15.917189	12.294713	19.539666	73.965055	545	CUFF.1452.1	1329
BnaA01g31450D	BnaA01g31450D	e	CUFF.1453	CUFF.1453.1	100	2.884744	2.188800	3.580689	13.465717	1617	CUFF.1453.1	1432
BnaA01g31470D	BnaA01g31470D	j	CUFF.1454	CUFF.1454.1	15	3.088940	2.457539	3.720341	14.254944	2643	CUFF.1454.1	2358
BnaA01g31470D	BnaA01g31470D	j	CUFF.1454	CUFF.1454.2	28	5.672808	4.598483	6.747134	26.179065	1684	CUFF.1454.1	2358
BnaA01g31470D	BnaA01g31470D	c	CUFF.1454	CUFF.1454.3	100	20.019265	14.497314	25.541216	92.385573	393	CUFF.1454.1	2358
BnaA01g31500D	BnaA01g31500D	=	CUFF.1455	CUFF.1455.1	100	6.008085	4.489983	7.526187	27.205129	836	CUFF.1455.1	222
BnaA01g31520D	BnaA01g31520D	j	CUFF.1456	CUFF.1456.1	37	0.676167	0.368436	0.983899	3.134628	3278	CUFF.1456.1	2901
BnaA01g31520D	BnaA01g31520D	=	CUFF.1456	CUFF.1456.2	100	1.817602	1.373476	2.261728	8.426179	3186	CUFF.1456.1	2901
BnaA01g31520D	BnaA01g31520D	e	CUFF.1457	CUFF.1457.1	100	0.846632	0.443752	1.249511	3.924880	2191	CUFF.1456.1	2901
-	-	u	CUFF.1458	CUFF.1458.1	100	2.091643	1.268966	2.914321	9.722723	1162	CUFF.1458.1	-
-	-	u	CUFF.1459	CUFF.1459.1	100	6.236116	4.652020	7.820211	28.987745	893	CUFF.1458.1	-
BnaA01g31570D	BnaA01g31570D	=	CUFF.1460	CUFF.1460.1	100	6.635148	5.701179	7.569117	31.341939	2152	CUFF.1460.1	2251
BnaA01g31580D	BnaA01g31580D	j	CUFF.1462	CUFF.1462.1	54	1.494306	1.103918	1.884693	6.978357	2960	CUFF.1462.1	2679
BnaA01g31580D	BnaA01g31580D	j	CUFF.1462	CUFF.1462.2	100	2.763502	2.185950	3.341054	12.905460	2459	CUFF.1462.1	2679
BnaA01g31600D	BnaA01g31600D	j	CUFF.1465	CUFF.1465.1	100	8.286459	7.032220	9.540698	38.495748	1651	CUFF.1465.1	1823
BnaA01g31600D	BnaA01g31600D	c	CUFF.1465	CUFF.1465.2	72	6.000536	4.445614	7.555459	27.876216	946	CUFF.1465.1	1823
BnaA01g31610D	BnaA01g31610D	e	CUFF.1470	CUFF.1470.1	100	7.355324	5.849091	8.861557	33.595866	1195	CUFF.1471.1	2064
BnaA01g31610D	BnaA01g31610D	=	CUFF.1471	CUFF.1471.1	100	4.627293	3.699817	5.554769	21.135426	1834	CUFF.1471.1	2064
BnaA01g31620D	BnaA01g31620D	=	CUFF.1472	CUFF.1472.1	100	14.564799	11.289611	17.839987	67.225416	538	CUFF.1472.1	504
BnaA01g31640D	BnaA01g31640D	j	CUFF.1474	CUFF.1474.1	100	4.371762	3.701439	5.042086	20.198084	2654	CUFF.1474.1	2771
BnaA01g31650D	BnaA01g31650D	=	CUFF.1479	CUFF.1479.1	100	11.344197	10.001841	12.686552	52.600235	1883	CUFF.1479.1	1711
BnaA01g31670D	BnaA01g31670D	e	CUFF.1484	CUFF.1484.1	100	4.799166	3.617623	5.980710	22.157965	1548	CUFF.1485.3	1435
BnaA01g31660D	BnaA01g31660D	o	CUFF.1485	CUFF.1485.1	100	8.876866	6.680008	11.073725	40.984887	781	CUFF.1485.3	1717
BnaA01g31660D	BnaA01g31660D	=	CUFF.1485	CUFF.1485.2	93	8.242411	6.985628	9.499195	38.055579	1575	CUFF.1485.3	1717
BnaA01g31670D	BnaA01g31670D	j	CUFF.1485	CUFF.1485.3	92	8.171772	6.829201	9.514343	37.729436	1781	CUFF.1485.3	1435
BnaA01g31730D	BnaA01g31730D	j	CUFF.1488	CUFF.1488.1	24	0.627711	0.218269	1.037152	2.925091	1429	CUFF.1488.1	1203
BnaA01g31730D	BnaA01g31730D	j	CUFF.1488	CUFF.1488.2	100	2.649111	1.886001	3.412222	12.344687	1429	CUFF.1488.1	1203
BnaA01g31730D	BnaA01g31730D	e	CUFF.1489	CUFF.1489.1	100	1.747935	0.281072	3.214797	8.145263	522	CUFF.1488.1	1203
BnaA01g31790D	BnaA01g31790D	j	CUFF.1492	CUFF.1492.1	100	6.489386	5.361962	7.616809	29.788142	1720	CUFF.1492.1	762
BnaA01g31790D	BnaA01g31790D	j	CUFF.1492	CUFF.1492.2	89	5.797035	4.305929	7.288141	26.610054	1086	CUFF.1492.1	762
BnaA01g31810D	BnaA01g31810D	j	CUFF.1500	CUFF.1500.1	44	1.323198	0.917795	1.728601	6.202344	2791	CUFF.1500.1	3763
BnaA01g31810D	BnaA01g31810D	c	CUFF.1500	CUFF.1500.2	100	3.011279	2.202911	3.819646	14.115032	1596	CUFF.1500.1	3763
BnaA01g31820D	BnaA01g31820D	j	CUFF.1502	CUFF.1502.1	100	2.764735	2.213135	3.316335	12.991604	2425	CUFF.1502.1	2336
BnaA01g31830D	BnaA01g31830D	j	CUFF.1503	CUFF.1503.1	53	6.704599	5.162250	8.246947	30.494857	1203	CUFF.1503.1	1000
BnaA01g31830D	BnaA01g31830D	=	CUFF.1503	CUFF.1503.2	100	12.549091	10.540056	14.558126	57.077651	1180	CUFF.1503.1	1000
BnaA01g31840D	BnaA01g31840D	=	CUFF.1506	CUFF.1506.1	100	7.756601	6.505275	9.007927	36.104317	1451	CUFF.1506.1	1467
BnaA01g31850D	BnaA01g31850D	e	CUFF.1507	CUFF.1507.1	100	7.064643	5.480949	8.648338	32.708378	913	CUFF.1508.1	1242
BnaA01g31850D	BnaA01g31850D	=	CUFF.1508	CUFF.1508.1	100	39.000398	35.403271	42.597524	180.566765	1097	CUFF.1508.1	1242
BnaA01g31860D	BnaA01g31860D	=	CUFF.1509	CUFF.1509.1	100	1.751347	1.100913	2.401782	8.103943	1161	CUFF.1509.1	2511
BnaA01g31880D	BnaA01g31880D	=	CUFF.1510	CUFF.1510.1	100	46.919622	42.113781	51.725463	217.600201	786	CUFF.1511.1	1039
BnaA01g31880D	BnaA01g31880D	e	CUFF.1511	CUFF.1511.1	100	4.274052	3.267815	5.280288	19.821866	1261	CUFF.1511.1	1039
BnaA01g31890D	BnaA01g31890D	j	CUFF.1514	CUFF.1514.1	100	10.506342	8.569444	12.443240	49.094373	1200	CUFF.1514.2	2130
BnaA01g31890D	BnaA01g31890D	j	CUFF.1514	CUFF.1514.2	77	8.137713	6.393152	9.882273	38.026166	1210	CUFF.1514.2	2130
BnaA01g31930D	BnaA01g31930D	=	CUFF.1517	CUFF.1517.1	100	96.373655	81.135643	111.611668	447.988621	306	CUFF.1517.1	445
BnaA01g31940D	BnaA01g31940D	=	CUFF.1519	CUFF.1519.1	100	30.676962	23.504492	37.849432	145.669962	369	CUFF.1519.1	320
BnaA01g31940D	BnaA01g31940D	o	CUFF.1520	CUFF.1520.1	100	21.765583	11.712378	31.818787	103.354158	262	CUFF.1519.1	320
BnaA01g31960D	BnaA01g31960D	=	CUFF.1522	CUFF.1522.1	100	4.045236	3.338002	4.752470	18.819493	2204	CUFF.1522.1	1997
BnaA01g33500D	BnaA01g33500D	=	CUFF.1461	CUFF.1461.1	100	102.996206	97.159464	108.832948	477.643357	1708	CUFF.1461.1	1876
BnaA01g33520D	BnaA01g33520D	c	CUFF.1463	CUFF.1463.1	100	11.050792	7.422095	14.679489	51.270025	421	CUFF.1463.1	1457
BnaA01g33520D	BnaA01g33520D	j	CUFF.1464	CUFF.1464.1	30	1.738196	0.995860	2.480532	8.251892	1158	CUFF.1464.1	1457
BnaA01g33520D	BnaA01g33520D	j	CUFF.1464	CUFF.1464.2	100	5.756622	4.349355	7.163889	27.328923	974	CUFF.1464.1	1457
BnaA01g33530D	BnaA01g33530D	=	CUFF.1466	CUFF.1466.1	100	3.616629	2.752123	4.481135	16.854534	1473	CUFF.1466.1	1585
BnaA01g33530D	BnaA01g33530D	e	CUFF.1467	CUFF.1467.1	100	4.592155	1.309815	7.874494	21.400764	371	CUFF.1466.1	1585
BnaA01g33540D	BnaA01g33540D	=	CUFF.1468	CUFF.1468.1	100	1.665238	1.168881	2.161594	7.902492	2277	CUFF.1468.1	1141
BnaA01g33540D	BnaA01g33540D	e	CUFF.1469	CUFF.1469.1	100	5.166231	3.678580	6.653883	24.516682	926	CUFF.1468.1	1141
BnaA01g33560D	BnaA01g33560D	=	CUFF.1473	CUFF.1473.1	100	4.624667	3.672965	5.576369	20.948479	1460	CUFF.1473.1	1515
BnaA01g33590D	BnaA01g33590D	=	CUFF.1475	CUFF.1475.1	100	9.507738	8.438443	10.577032	44.256227	2144	CUFF.1475.1	2128
BnaA01g33600D	BnaA01g33600D	j	CUFF.1480	CUFF.1480.1	41	3.351094	2.663834	4.038353	15.646506	2145	CUFF.1480.1	1908
BnaA01g33600D	BnaA01g33600D	c	CUFF.1480	CUFF.1480.2	100	8.080071	6.082059	10.078083	37.726453	800	CUFF.1480.1	1908
BnaA01g33610D	BnaA01g33610D	=	CUFF.1481	CUFF.1481.1	100	4.358789	3.354525	5.363052	20.351510	1334	CUFF.1481.1	294
-	-	u	CUFF.1482	CUFF.1482.1	100	6.048700	4.434244	7.663156	27.755998	757	CUFF.1482.1	-
BnaA01g33620D	BnaA01g33620D	j	CUFF.1483	CUFF.1483.1	45	0.961848	0.564888	1.358808	4.498573	2541	CUFF.1483.1	2867
BnaA01g33620D	BnaA01g33620D	j	CUFF.1483	CUFF.1483.2	100	2.157201	1.624175	2.690227	10.089250	2541	CUFF.1483.1	2867
BnaA01g33640D	BnaA01g33640D	j	CUFF.1493	CUFF.1493.1	26	8.226234	7.122973	9.329495	38.052974	2266	CUFF.1493.2	3329
BnaA01g33640D	BnaA01g33640D	j	CUFF.1493	CUFF.1493.2	11	3.330201	2.742412	3.917990	15.404868	3577	CUFF.1493.2	3329
BnaA01g33640D	BnaA01g33640D	c	CUFF.1493	CUFF.1493.3	100	31.711565	28.087233	35.335898	146.691593	1037	CUFF.1493.2	3329
BnaA01g33640D	BnaA01g33640D	j	CUFF.1493	CUFF.1493.4	29	9.132254	6.860699	11.403809	42.244048	951	CUFF.1493.2	3329
BnaA01g33650D	BnaA01g33650D	=	CUFF.1496	CUFF.1496.1	100	65.472670	59.093111	71.852229	298.825030	591	CUFF.1496.1	441
BnaA01g33660D	BnaA01g33660D	e	CUFF.1512	CUFF.1512.1	100	26.658110	23.624211	29.692008	125.021607	1140	CUFF.1513.1	1359
BnaA01g33660D	BnaA01g33660D	j	CUFF.1513	CUFF.1513.1	100	149.135390	140.545001	157.725780	699.417415	1210	CUFF.1513.1	1359
BnaA01g33700D	BnaA01g33700D	j	CUFF.1516	CUFF.1516.1	100	5.993148	4.448490	7.537805	28.454936	852	CUFF.1516.1	2620
BnaA01g33700D	BnaA01g33700D	e	CUFF.1518	CUFF.1518.1	100	1.889259	0.800490	2.978028	8.970033	682	CUFF.1516.1	2620
BnaA01g33700D	BnaA01g33700D	j	CUFF.1521	CUFF.1521.1	100	9.893001	8.657119	11.128883	46.112056	1908	CUFF.1521.1	2620
BnaA01g33760D	BnaA01g33760D	j	CUFF.1524	CUFF.1524.1	100	1.871026	1.065340	2.676712	8.398490	912	CUFF.1524.1	1739
BnaA01g33800D	BnaA01g33800D	j	CUFF.1524	CUFF.1524.2	99	1.852913	1.095192	2.610634	8.317184	1000	CUFF.1524.2	912
BnaA01g32030D	BnaA01g32030D	e	CUFF.1476	CUFF.1476.1	100	4.251783	3.531522	4.972044	19.870021	3005	CUFF.1476.1	2717
BnaA01g32030D	BnaA01g32030D	=	CUFF.1477	CUFF.1477.1	100	35.527239	33.106086	37.948392	166.030808	2555	CUFF.1476.1	2717
BnaA01g32040D	BnaA01g32040D	j	CUFF.1478	CUFF.1478.1	100	2.722969	2.062261	3.383677	12.765609	1679	CUFF.1478.1	1606
BnaA01g32050D	BnaA01g32050D	j	CUFF.1486	CUFF.1486.1	52	14.077775	11.708124	16.447426	65.428663	1155	CUFF.1486.3	1304
BnaA01g32050D	BnaA01g32050D	j	CUFF.1486	CUFF.1486.2	100	27.136664	23.994848	30.278480	126.121892	1155	CUFF.1486.3	1304
BnaA01g32050D	BnaA01g32050D	j	CUFF.1486	CUFF.1486.3	29	7.857183	6.060181	9.654186	36.517489	1156	CUFF.1486.3	1304
BnaA01g32060D	BnaA01g32060D	=	CUFF.1487	CUFF.1487.1	100	26.311574	22.880841	29.742306	124.474514	798	CUFF.1487.1	879
BnaA01g32070D	BnaA01g32070D	=	CUFF.1490	CUFF.1490.1	100	10.822764	9.308274	12.337254	50.283350	1309	CUFF.1490.1	1412
BnaA01g32080D	BnaA01g32080D	j	CUFF.1491	CUFF.1491.1	100	8.430221	6.902785	9.957657	39.531603	1110	CUFF.1491.1	1331
BnaA01g32090D	BnaA01g32090D	=	CUFF.1494	CUFF.1494.1	100	105.396321	93.347958	117.444683	500.234003	421	CUFF.1495.1	488
BnaA01g32090D	BnaA01g32090D	e	CUFF.1495	CUFF.1495.1	100	7.595495	6.124294	9.066696	36.049879	1163	CUFF.1495.1	488
BnaA01g32100D	BnaA01g32100D	=	CUFF.1497	CUFF.1497.1	100	3.355484	2.511490	4.199479	15.817708	1354	CUFF.1497.1	1567
BnaA01g32110D	BnaA01g32110D	=	CUFF.1498	CUFF.1498.1	100	6.871315	5.788282	7.954349	32.169268	1691	CUFF.1498.1	1772
BnaA01g32110D	BnaA01g32110D	e	CUFF.1499	CUFF.1499.1	100	4.173937	2.583679	5.764194	19.541015	629	CUFF.1498.1	1772
BnaA01g32120D	BnaA01g32120D	j	CUFF.1501	CUFF.1501.2	100	15.161046	11.751560	18.570532	69.414588	557	CUFF.1501.2	1815
BnaA01g32130D	BnaA01g32130D	=	CUFF.1504	CUFF.1504.1	100	2.424411	2.066135	2.782688	11.109902	5211	CUFF.1504.1	3254
BnaA01g32140D	BnaA01g32140D	=	CUFF.1505	CUFF.1505.1	100	15.468456	13.743222	17.193690	70.884433	1657	CUFF.1505.1	1919
BnaA01g32180D	BnaA01g32180D	j	CUFF.1515	CUFF.1515.1	100	69.378683	64.820438	73.936928	317.502185	1497	CUFF.1515.1	2210
BnaA01g32210D	BnaA01g32210D	j	CUFF.1523	CUFF.1523.1	31	0.964293	0.595023	1.333563	4.437310	2794	CUFF.1523.1	2749
[truncated: 80,673 more rows]
