# Supplementary material for: Differences in Alternative Splicing between Yellow and Black-Seeded Rapeseed
Source: Plants (Basel). 2020 Jul 31;9(8):977. doi: 10.3390/plants9080977 (PMC7465011; doi:10.3390/plants9080977)
Supplement: Supplementary file 1 [file plants-09-00977-s001.zip › Supplementary Materials/Table S1/SRR5591522cufcompF.transcripts.gtf.tmap]

ref_gene_id	ref_id	class_code	cuff_gene_id	cuff_id	FMI	FPKM	FPKM_conf_lo	FPKM_conf_hi	cov	len	major_iso_id	ref_match_len
-	-	u	CUFF.1	CUFF.1.1	100	17094.729586	14233.375133	19956.084039	63063.624040	134	CUFF.1.2	-
-	-	u	CUFF.1	CUFF.1.2	78	13347.736542	10971.415914	15724.057169	49240.710993	136	CUFF.1.2	-
BnaA01g00010D	BnaA01g00010D	o	CUFF.2	CUFF.2.1	100	488.883398	451.229019	526.537778	1943.883056	352	CUFF.2.1	607
BnaA01g00020D	BnaA01g00020D	=	CUFF.3	CUFF.3.1	100	52.416647	48.233046	56.600248	208.417452	1340	CUFF.3.1	819
BnaA01g00050D	BnaA01g00050D	e	CUFF.4	CUFF.4.1	100	2.207187	1.263635	3.150739	8.411144	1141	CUFF.5.1	1397
BnaA01g00050D	BnaA01g00050D	=	CUFF.5	CUFF.5.1	100	17.430254	15.126329	19.734178	66.423177	1200	CUFF.5.1	1397
BnaA01g00080D	BnaA01g00080D	=	CUFF.6	CUFF.6.1	100	66.361291	61.781293	70.941290	264.523268	1619	CUFF.7.1	609
BnaA01g00080D	BnaA01g00080D	e	CUFF.7	CUFF.7.1	100	10.140084	8.501376	11.778791	40.419467	1882	CUFF.7.1	609
BnaA01g00090D	BnaA01g00090D	j	CUFF.8	CUFF.8.1	100	4.645139	3.772453	5.517825	18.769877	2321	CUFF.8.1	2094
BnaA01g00090D	BnaA01g00090D	j	CUFF.8	CUFF.8.2	64	2.992684	2.203023	3.782345	12.092709	1864	CUFF.8.1	2094
BnaA01g00100D	BnaA01g00100D	=	CUFF.9	CUFF.9.1	100	11.829861	10.491024	13.168698	47.801588	2267	CUFF.9.1	1362
BnaA01g00120D	BnaA01g00120D	=	CUFF.10	CUFF.10.1	100	4.389025	3.149029	5.629020	18.113345	976	CUFF.10.1	1020
BnaA01g00130D	BnaA01g00130D	=	CUFF.11	CUFF.11.1	100	7.983517	6.387518	9.579517	31.741018	1019	CUFF.11.1	729
BnaA01g00170D	BnaA01g00170D	j	CUFF.12	CUFF.12.1	100	5.275451	4.345741	6.205161	21.635243	1895	CUFF.12.1	1794
BnaA01g00170D	BnaA01g00170D	c	CUFF.12	CUFF.12.2	98	5.163512	2.742622	7.584402	21.176169	476	CUFF.12.1	1794
BnaA01g00210D	BnaA01g00210D	j	CUFF.13	CUFF.13.1	100	40.713019	37.851700	43.574338	164.052080	2242	CUFF.13.1	2422
BnaA01g00210D	BnaA01g00210D	c	CUFF.13	CUFF.13.2	46	18.720873	15.757137	21.684609	75.435283	965	CUFF.13.1	2422
-	-	u	CUFF.14	CUFF.14.1	100	11.904137	7.766593	16.041682	48.598553	447	CUFF.14.2	-
-	-	u	CUFF.14	CUFF.14.2	100	11.895184	8.469805	15.320562	48.562000	534	CUFF.14.2	-
BnaA01g00310D	BnaA01g00310D	=	CUFF.15	CUFF.15.1	100	3.759251	2.553996	4.964506	14.642847	877	CUFF.15.1	741
BnaA01g00320D	BnaA01g00320D	j	CUFF.16	CUFF.16.1	100	27.381775	24.911741	29.851809	109.941834	1370	CUFF.16.1	1684
BnaA01g00340D	BnaA01g00340D	=	CUFF.17	CUFF.17.1	100	2.842291	2.143994	3.540588	11.316741	1777	CUFF.17.1	1971
BnaA01g00360D	BnaA01g00360D	=	CUFF.18	CUFF.18.1	100	4.010696	3.010585	5.010808	15.982478	1400	CUFF.18.1	1299
BnaA01g00360D	BnaA01g00360D	e	CUFF.19	CUFF.19.1	100	2.375619	0.707818	4.043420	9.466755	591	CUFF.18.1	1299
BnaA01g00380D	BnaA01g00380D	=	CUFF.20	CUFF.20.1	100	3.775284	2.872446	4.678121	15.258807	1458	CUFF.20.1	2588
BnaA01g00390D	BnaA01g00390D	=	CUFF.21	CUFF.21.1	100	89.794643	84.064079	95.525207	359.116364	1425	CUFF.21.1	1711
BnaA01g00400D	BnaA01g00400D	e	CUFF.22	CUFF.22.1	100	4.631327	3.261956	6.000697	17.848396	1162	CUFF.22.1	1090
BnaA01g00400D	BnaA01g00400D	=	CUFF.23	CUFF.23.1	100	19.022179	15.979703	22.064656	73.308455	873	CUFF.22.1	1090
BnaA01g00400D	BnaA01g00400D	p	CUFF.24	CUFF.24.1	100	6.669261	4.889172	8.449351	25.249517	763	CUFF.24.1	1090
BnaA01g00410D	BnaA01g00410D	=	CUFF.25	CUFF.25.1	100	20.957788	18.403585	23.511991	80.848207	1154	CUFF.25.1	1332
BnaA01g00420D	BnaA01g00420D	j	CUFF.26	CUFF.26.1	31	2.607337	1.713712	3.500961	9.965644	1494	CUFF.26.1	1671
BnaA01g00420D	BnaA01g00420D	c	CUFF.26	CUFF.26.2	100	8.384641	5.694954	11.074327	32.047393	564	CUFF.26.1	1671
BnaA01g00420D	BnaA01g00420D	e	CUFF.27	CUFF.27.1	100	3.672793	2.347648	4.997939	14.037984	1006	CUFF.26.1	1671
BnaA01g00430D	BnaA01g00430D	=	CUFF.28	CUFF.28.1	100	2.907912	2.004219	3.811604	11.722203	1338	CUFF.28.1	1343
BnaA01g00430D	BnaA01g00430D	j	CUFF.28	CUFF.28.2	43	1.237604	0.333375	2.141832	4.988955	877	CUFF.28.1	1343
BnaA01g00440D	BnaA01g00440D	j	CUFF.29	CUFF.29.1	100	5.386854	4.570099	6.203609	21.183385	3075	CUFF.29.2	3486
BnaA01g00440D	BnaA01g00440D	j	CUFF.29	CUFF.29.2	46	2.484679	1.892996	3.076362	9.770807	3174	CUFF.29.2	3486
BnaA01g00450D	BnaA01g00450D	=	CUFF.30	CUFF.30.1	100	33.476122	28.833862	38.118382	122.327723	664	CUFF.30.1	805
BnaA01g00460D	BnaA01g00460D	j	CUFF.31	CUFF.31.1	100	6.030473	4.693152	7.367794	24.277887	1172	CUFF.31.1	1936
BnaA01g00460D	BnaA01g00460D	c	CUFF.31	CUFF.31.2	59	3.543144	1.534028	5.552260	14.264230	527	CUFF.31.1	1936
BnaA01g00480D	BnaA01g00480D	j	CUFF.32	CUFF.32.1	100	2.724072	1.954462	3.493682	10.857639	1432	CUFF.32.1	1029
BnaA01g00490D	BnaA01g00490D	j	CUFF.33	CUFF.33.1	100	2.797760	1.699486	3.896035	11.194764	843	CUFF.33.1	360
BnaA01g00500D	BnaA01g00500D	e	CUFF.34	CUFF.34.1	100	0.748864	0.322555	1.175172	2.936250	1693	CUFF.34.1	1406
BnaA01g00500D	BnaA01g00500D	j	CUFF.35	CUFF.35.1	26	1.535761	0.812273	2.259249	6.021629	1411	CUFF.34.1	1406
BnaA01g00500D	BnaA01g00500D	j	CUFF.35	CUFF.35.2	35	2.069879	0.929442	3.210317	8.115876	1013	CUFF.34.1	1406
BnaA01g00500D	BnaA01g00500D	=	CUFF.35	CUFF.35.3	100	5.840870	4.464521	7.217219	22.901708	1283	CUFF.34.1	1406
BnaA01g00570D	BnaA01g00570D	e	CUFF.36	CUFF.36.1	100	0.597711	0.133146	1.062276	2.337337	1304	CUFF.37.1	1419
BnaA01g00570D	BnaA01g00570D	j	CUFF.37	CUFF.37.1	100	1.217662	0.722858	1.712466	4.761642	1726	CUFF.37.1	1419
BnaA01g00180D	BnaA01g00180D	j	CUFF.38	CUFF.38.1	44	26.011409	24.362908	27.659909	104.556789	5953	CUFF.38.1	1296
BnaA01g00190D	BnaA01g00190D	j	CUFF.38	CUFF.38.2	100	58.808317	55.358181	62.258452	236.388917	3485	CUFF.38.1	2049
BnaA01g00200D	BnaA01g00200D	=	CUFF.39	CUFF.39.1	100	33.322453	31.208578	35.436329	133.944638	4959	CUFF.39.1	1433
BnaA01g00580D	BnaA01g00580D	=	CUFF.40	CUFF.40.1	100	5.588015	4.650670	6.525359	21.521133	1960	CUFF.40.1	1840
BnaA01g03570D	BnaA01g03570D	j	CUFF.41	CUFF.41.1	100	29.449123	27.195900	31.702345	117.714736	2311	CUFF.41.1	2117
BnaA01g03580D	BnaA01g03580D	j	CUFF.42	CUFF.42.1	100	9.512921	8.525930	10.499912	38.102558	2687	CUFF.42.1	2619
BnaA01g03590D	BnaA01g03590D	j	CUFF.43	CUFF.43.1	100	51.361459	47.707893	55.015026	206.348756	1706	CUFF.43.1	1726
BnaA01g03600D	BnaA01g03600D	=	CUFF.44	CUFF.44.1	100	49.427637	44.264866	54.590408	199.976109	794	CUFF.44.1	934
BnaA01g03600D	BnaA01g03600D	e	CUFF.45	CUFF.45.1	100	7.904537	5.586185	10.222890	31.980461	648	CUFF.44.1	934
BnaA01g03610D	BnaA01g03610D	j	CUFF.46	CUFF.46.1	93	4.507558	3.923508	5.091607	18.272805	5901	CUFF.46.1	5657
BnaA01g03610D	BnaA01g03610D	j	CUFF.46	CUFF.46.2	100	4.864572	4.260362	5.468781	19.720074	5850	CUFF.46.1	5657
BnaA01g03620D	BnaA01g03620D	j	CUFF.47	CUFF.47.1	35	0.518147	0.098603	0.937692	2.102366	1596	CUFF.47.3	1554
BnaA01g03620D	BnaA01g03620D	j	CUFF.47	CUFF.47.2	35	0.511354	0.112966	0.909741	2.074801	1598	CUFF.47.3	1554
BnaA01g03620D	BnaA01g03620D	j	CUFF.47	CUFF.47.3	100	1.476613	0.853969	2.099257	5.991308	1600	CUFF.47.3	1554
BnaA01g03630D	BnaA01g03630D	j	CUFF.48	CUFF.48.1	100	18.099083	16.685441	19.512726	72.265456	3627	CUFF.48.1	3325
BnaA01g03630D	BnaA01g03630D	j	CUFF.48	CUFF.48.2	71	12.838990	10.803615	14.874364	51.263117	1295	CUFF.48.1	3325
BnaA01g03640D	BnaA01g03640D	j	CUFF.49	CUFF.49.1	100	3.467783	2.965087	3.970479	13.778718	4034	CUFF.49.1	5149
BnaA01g03640D	BnaA01g03640D	c	CUFF.50	CUFF.50.1	100	6.089955	4.782164	7.397745	24.699001	1179	CUFF.50.1	5149
BnaA01g03650D	BnaA01g03650D	j	CUFF.51	CUFF.51.1	100	23.153474	20.501306	25.805642	91.031517	1195	CUFF.51.1	1197
BnaA01g03660D	BnaA01g03660D	c	CUFF.52	CUFF.52.1	100	0.910034	0.435778	1.384290	3.684987	1258	CUFF.52.1	2967
BnaA01g03660D	BnaA01g03660D	o	CUFF.53	CUFF.53.1	100	2.753698	2.122743	3.384653	11.056057	1974	CUFF.53.1	2967
BnaA01g03680D	BnaA01g03680D	j	CUFF.54	CUFF.54.1	100	11.280225	10.051182	12.509269	45.419958	3481	CUFF.54.1	3305
BnaA01g03680D	BnaA01g03680D	j	CUFF.54	CUFF.54.2	91	10.300677	8.809348	11.792007	41.475796	2443	CUFF.54.1	3305
BnaA01g03680D	BnaA01g03680D	j	CUFF.54	CUFF.54.3	96	10.873691	9.426931	12.320450	43.783042	2440	CUFF.54.1	3305
BnaA01g03730D	BnaA01g03730D	=	CUFF.55	CUFF.55.1	100	14.457268	12.542183	16.372352	57.978196	1343	CUFF.55.1	1169
BnaA01g03740D	BnaA01g03740D	=	CUFF.56	CUFF.56.1	55	1.098221	0.457066	1.739376	4.502505	1222	CUFF.56.1	1043
BnaA01g03740D	BnaA01g03740D	j	CUFF.56	CUFF.56.2	100	1.994493	1.194399	2.794588	8.177060	1216	CUFF.56.1	1043
BnaA01g03750D	BnaA01g03750D	j	CUFF.57	CUFF.57.1	100	11.437897	10.002477	12.873317	45.901485	1981	CUFF.57.1	813
BnaA01g03750D	BnaA01g03750D	x	CUFF.58	CUFF.58.1	100	2.979322	2.200806	3.757838	11.956334	2007	CUFF.58.1	813
BnaA01g03780D	BnaA01g03780D	=	CUFF.59	CUFF.59.1	100	2.779063	1.911969	3.646157	10.952532	1195	CUFF.59.1	913
BnaA01g03790D	BnaA01g03790D	j	CUFF.60	CUFF.60.1	87	48.149317	45.023825	51.274809	194.986310	2708	CUFF.60.1	2851
BnaA01g03790D	BnaA01g03790D	c	CUFF.60	CUFF.60.2	100	55.145751	50.419915	59.871587	223.319189	1331	CUFF.60.1	2851
BnaA01g03800D	BnaA01g03800D	j	CUFF.61	CUFF.61.1	100	18.758857	17.265196	20.252519	75.382475	3458	CUFF.61.1	1841
BnaA01g03800D	BnaA01g03800D	j	CUFF.61	CUFF.61.2	51	9.608616	7.645789	11.571443	38.612226	1280	CUFF.61.1	1841
BnaA01g03830D	BnaA01g03830D	=	CUFF.62	CUFF.62.1	100	7.834504	4.749947	10.919061	31.495319	434	CUFF.62.1	435
BnaA01g03840D	BnaA01g03840D	j	CUFF.63	CUFF.63.1	100	9.277485	7.940176	10.614795	36.564810	1672	CUFF.63.1	1708
BnaA01g03860D	BnaA01g03860D	j	CUFF.64	CUFF.64.1	16	11.749709	10.531520	12.967897	46.243949	3752	CUFF.64.1	3600
BnaA01g03860D	BnaA01g03860D	=	CUFF.64	CUFF.64.2	100	75.544675	70.858345	80.231004	297.325168	1879	CUFF.64.1	3600
BnaA01g03860D	BnaA01g03860D	e	CUFF.65	CUFF.65.1	100	51.154864	47.351338	54.958390	201.332902	1778	CUFF.64.1	3600
BnaA01g03880D	BnaA01g03880D	j	CUFF.66	CUFF.66.1	100	1.946998	1.117722	2.776274	7.405093	1068	CUFF.66.1	1111
BnaA01g03880D	BnaA01g03880D	j	CUFF.66	CUFF.66.2	52	1.017675	0.172153	1.863197	3.870561	741	CUFF.66.1	1111
BnaA01g04000D	BnaA01g04000D	=	CUFF.67	CUFF.67.1	100	289.952664	275.734249	304.171079	1143.240853	1476	CUFF.67.1	1799
BnaA01g04010D	BnaA01g04010D	j	CUFF.68	CUFF.68.1	100	56.982229	52.288653	61.675805	224.672577	1109	CUFF.68.1	646
BnaA01g04020D	BnaA01g04020D	j	CUFF.69	CUFF.69.1	17	1.612657	1.184595	2.040718	6.382834	4719	CUFF.69.1	4648
BnaA01g04020D	BnaA01g04020D	=	CUFF.69	CUFF.69.2	100	9.701548	8.811488	10.591608	38.398360	4717	CUFF.69.1	4648
BnaA01g04030D	BnaA01g04030D	=	CUFF.70	CUFF.70.1	100	15.908232	14.364262	17.452202	63.181386	2304	CUFF.70.1	2334
BnaA01g04040D	BnaA01g04040D	j	CUFF.71	CUFF.71.1	10	1.188032	0.368164	2.007901	4.861302	837	CUFF.71.1	868
BnaA01g04040D	BnaA01g04040D	=	CUFF.71	CUFF.71.2	100	11.634923	9.043451	14.226395	47.608863	704	CUFF.71.1	868
BnaA01g04050D	BnaA01g04050D	=	CUFF.72	CUFF.72.1	100	5.998062	4.780889	7.215234	23.234233	1249	CUFF.72.1	942
BnaA01g04070D	BnaA01g04070D	=	CUFF.73	CUFF.73.1	100	9.902468	7.321900	12.483036	39.436028	614	CUFF.73.1	492
BnaA01g04080D	BnaA01g04080D	=	CUFF.74	CUFF.74.1	100	3.488900	2.252944	4.724855	12.998327	802	CUFF.74.1	582
BnaA01g04100D	BnaA01g04100D	e	CUFF.75	CUFF.75.1	100	14.067121	12.418322	15.715919	55.111301	2097	CUFF.76.1	2978
BnaA01g04100D	BnaA01g04100D	j	CUFF.76	CUFF.76.1	100	45.393898	42.495315	48.292481	177.841424	2886	CUFF.76.1	2978
BnaA01g04100D	BnaA01g04100D	c	CUFF.76	CUFF.76.2	70	31.819925	28.333119	35.306730	124.662145	1211	CUFF.76.1	2978
BnaA01g04110D	BnaA01g04110D	=	CUFF.77	CUFF.77.1	100	19.396051	17.189883	21.602220	76.827883	1562	CUFF.77.1	1707
BnaA01g04110D	BnaA01g04110D	j	CUFF.77	CUFF.77.2	21	4.043038	2.550066	5.536010	16.014499	1175	CUFF.77.1	1707
BnaA01g04120D	BnaA01g04120D	c	CUFF.78	CUFF.78.1	100	6.959594	5.052416	8.866772	27.456826	743	CUFF.78.1	990
BnaA01g04130D	BnaA01g04130D	j	CUFF.79	CUFF.79.1	100	7.694168	7.016279	8.372057	31.237231	5695	CUFF.79.1	5809
BnaA01g04150D	BnaA01g04150D	e	CUFF.80	CUFF.80.1	100	1.382712	0.644061	2.121363	5.444647	884	CUFF.80.1	860
BnaA01g04170D	BnaA01g04170D	j	CUFF.81	CUFF.81.1	100	1.588529	0.922759	2.254298	6.080623	1133	CUFF.81.1	777
BnaA01g04200D	BnaA01g04200D	j	CUFF.82	CUFF.82.1	22	7.038340	5.617795	8.458885	28.295865	1786	CUFF.82.2	2379
BnaA01g04200D	BnaA01g04200D	=	CUFF.82	CUFF.82.2	100	31.309172	28.816525	33.801819	125.870606	2190	CUFF.82.2	2379
BnaA01g04270D	BnaA01g04270D	j	CUFF.83	CUFF.83.1	100	0.631531	0.244677	1.018386	2.598432	1672	CUFF.83.2	1300
BnaA01g04270D	BnaA01g04270D	j	CUFF.83	CUFF.83.2	66	0.414417	0.136716	0.692118	1.705115	2096	CUFF.83.2	1300
BnaA01g04290D	BnaA01g04290D	j	CUFF.84	CUFF.84.1	100	2.812052	2.447970	3.176134	11.280102	6243	CUFF.84.1	6033
BnaA01g04300D	BnaA01g04300D	=	CUFF.85	CUFF.85.1	100	7.340402	5.327711	9.353092	30.373456	710	CUFF.85.1	881
BnaA01g04310D	BnaA01g04310D	o	CUFF.86	CUFF.86.1	100	17.530642	13.909309	21.151975	68.104541	564	CUFF.86.1	886
BnaA01g04320D	BnaA01g04320D	j	CUFF.87	CUFF.87.1	38	1.225572	0.781652	1.669491	5.009660	2866	CUFF.87.1	2538
BnaA01g04320D	BnaA01g04320D	j	CUFF.87	CUFF.87.2	100	3.186250	2.550957	3.821544	13.024151	2857	CUFF.87.1	2538
BnaA01g04330D	BnaA01g04330D	j	CUFF.88	CUFF.88.1	100	0.787818	0.459917	1.115718	3.116681	2196	CUFF.88.1	2934
BnaA01g04340D	BnaA01g04340D	j	CUFF.89	CUFF.89.1	23	2.396013	1.424035	3.367991	9.509267	1275	CUFF.89.2	1496
BnaA01g04340D	BnaA01g04340D	j	CUFF.89	CUFF.89.2	36	3.789901	2.566209	5.013593	15.041313	1446	CUFF.89.2	1496
BnaA01g04340D	BnaA01g04340D	j	CUFF.89	CUFF.89.3	100	10.396615	8.470437	12.322793	41.261960	1258	CUFF.89.2	1496
BnaA01g04340D	BnaA01g04340D	j	CUFF.89	CUFF.89.4	20	2.112379	1.192553	3.032206	8.383586	1340	CUFF.89.2	1496
BnaA01g04360D	BnaA01g04360D	j	CUFF.90	CUFF.90.1	100	24.109171	22.483397	25.734944	95.569206	3940	CUFF.90.1	3701
BnaA01g04390D	BnaA01g04390D	j	CUFF.91	CUFF.91.1	100	6.596832	5.967560	7.226104	26.510602	6483	CUFF.91.1	4029
BnaA01g04390D	BnaA01g04390D	x	CUFF.92	CUFF.92.1	100	2.085022	1.509582	2.660463	8.379051	3114	CUFF.92.2	4029
BnaA01g04390D	BnaA01g04390D	x	CUFF.92	CUFF.92.2	89	1.856808	1.369015	2.344601	7.461929	3927	CUFF.92.2	4029
-	-	u	CUFF.93	CUFF.93.1	59	1.184121	0.337138	2.031105	4.726535	781	CUFF.93.1	-
-	-	u	CUFF.93	CUFF.93.2	100	1.995865	0.952849	3.038882	7.966688	778	CUFF.93.1	-
-	-	u	CUFF.94	CUFF.94.1	100	3.588547	2.678522	4.498572	14.627856	1744	CUFF.94.1	-
-	-	u	CUFF.95	CUFF.95.1	66	1.286691	0.527261	2.046121	5.244888	1188	CUFF.94.1	-
-	-	u	CUFF.95	CUFF.95.2	100	1.939153	1.178185	2.700120	7.904494	1617	CUFF.94.1	-
BnaA01g04420D	BnaA01g04420D	=	CUFF.96	CUFF.96.1	100	23.758141	21.320008	26.196274	94.228760	1445	CUFF.96.1	1359
BnaA01g04430D	BnaA01g04430D	=	CUFF.97	CUFF.97.1	100	12.260980	10.009175	14.512784	47.730143	897	CUFF.98.1	961
BnaA01g04430D	BnaA01g04430D	e	CUFF.98	CUFF.98.1	100	1.117748	0.591880	1.643615	4.351223	1506	CUFF.98.1	961
BnaA01g04440D	BnaA01g04440D	j	CUFF.99	CUFF.99.1	75	7.698270	6.388257	9.008283	30.707782	1978	CUFF.99.2	1940
BnaA01g04440D	BnaA01g04440D	=	CUFF.99	CUFF.99.2	100	10.305463	8.860801	11.750125	41.107665	2035	CUFF.99.2	1940
BnaA01g04450D	BnaA01g04450D	j	CUFF.100	CUFF.100.1	59	5.007967	3.293572	6.722362	20.306956	818	CUFF.100.1	754
BnaA01g04450D	BnaA01g04450D	j	CUFF.100	CUFF.100.2	100	8.443816	6.108491	10.779141	34.239085	738	CUFF.100.1	754
BnaA01g04460D	BnaA01g04460D	j	CUFF.101	CUFF.101.1	68	5.015574	3.827349	6.203798	20.332564	1285	CUFF.101.1	1334
BnaA01g04460D	BnaA01g04460D	c	CUFF.101	CUFF.101.2	100	7.341066	5.321754	9.360377	29.759845	779	CUFF.101.1	1334
BnaA01g04470D	BnaA01g04470D	=	CUFF.102	CUFF.102.1	100	2.348899	1.842541	2.855256	9.522167	2718	CUFF.102.1	1148
BnaA01g04480D	BnaA01g04480D	c	CUFF.103	CUFF.103.1	56	6.510060	5.346436	7.673685	25.966539	2096	CUFF.103.1	3848
BnaA01g04480D	BnaA01g04480D	j	CUFF.103	CUFF.103.2	100	11.606338	9.312143	13.900533	46.293951	1016	CUFF.103.1	3848
BnaA01g04480D	BnaA01g04480D	j	CUFF.104	CUFF.104.1	100	5.251110	4.082225	6.419995	20.796040	1339	CUFF.104.1	3848
BnaA01g04480D	BnaA01g04480D	j	CUFF.104	CUFF.104.2	20	1.035662	0.362150	1.709173	4.101544	1156	CUFF.104.1	3848
BnaA01g04510D	BnaA01g04510D	=	CUFF.105	CUFF.105.1	100	95.252593	86.658616	103.846570	378.406135	645	CUFF.105.1	906
BnaA01g04520D	BnaA01g04520D	j	CUFF.106	CUFF.106.1	100	21.161691	19.140337	23.183044	85.079781	1851	CUFF.106.1	4066
BnaA01g04530D	BnaA01g04530D	c	CUFF.107	CUFF.107.1	100	1.155901	0.671450	1.640352	4.753546	1471	CUFF.107.1	2631
BnaA01g04530D	BnaA01g04530D	c	CUFF.108	CUFF.108.1	100	1.184143	0.472561	1.895724	4.538907	862	CUFF.108.1	2631
BnaA01g04540D	BnaA01g04540D	e	CUFF.109	CUFF.109.1	100	16.679050	10.946829	22.411270	63.828599	376	CUFF.110.1	751
BnaA01g04540D	BnaA01g04540D	=	CUFF.110	CUFF.110.1	100	45.450049	39.687799	51.212299	173.931549	629	CUFF.110.1	751
BnaA01g04550D	BnaA01g04550D	c	CUFF.111	CUFF.111.1	100	2.702529	1.351264	4.053793	10.520853	599	CUFF.111.1	1442
BnaA01g04560D	BnaA01g04560D	c	CUFF.112	CUFF.112.1	100	0.726002	0.267359	1.184645	2.809083	1132	CUFF.112.1	1566
BnaA01g04570D	BnaA01g04570D	e	CUFF.113	CUFF.113.1	100	2.422986	1.861847	2.984125	9.648652	2879	CUFF.113.1	2010
BnaA01g04570D	BnaA01g04570D	j	CUFF.114	CUFF.114.1	100	4.605262	3.539463	5.671061	18.338766	1839	CUFF.113.1	2010
BnaA01g04570D	BnaA01g04570D	j	CUFF.114	CUFF.114.2	81	3.713942	2.805720	4.622165	14.789412	2039	CUFF.113.1	2010
BnaA01g04580D	BnaA01g04580D	=	CUFF.115	CUFF.115.1	100	0.843575	0.540554	1.146596	3.418738	2522	CUFF.115.1	2443
BnaA01g04590D	BnaA01g04590D	j	CUFF.116	CUFF.116.1	100	10.761235	9.594023	11.928447	43.032558	2586	CUFF.116.1	2524
BnaA01g04600D	BnaA01g04600D	j	CUFF.117	CUFF.117.1	100	143.446196	136.630380	150.262012	570.878263	3515	CUFF.117.1	3705
BnaA01g04610D	BnaA01g04610D	=	CUFF.118	CUFF.118.1	100	20.530550	18.941240	22.119861	81.706208	3615	CUFF.118.1	1689
BnaA01g04620D	BnaA01g04620D	=	CUFF.119	CUFF.119.1	100	134.953583	127.428588	142.478578	529.500843	1569	CUFF.119.1	1507
BnaA01g04640D	BnaA01g04640D	c	CUFF.120	CUFF.120.1	100	9.950480	8.543527	11.357433	40.600097	1629	CUFF.120.1	2195
BnaA01g04640D	BnaA01g04640D	c	CUFF.121	CUFF.121.1	100	8.553494	6.006869	11.100118	33.710396	576	CUFF.121.1	2195
BnaA01g04650D	BnaA01g04650D	=	CUFF.122	CUFF.122.1	100	16.868882	13.986160	19.751604	67.594052	779	CUFF.122.1	1171
BnaA01g04660D	BnaA01g04660D	j	CUFF.123	CUFF.123.1	100	35.632940	32.513699	38.752180	141.213047	1592	CUFF.123.2	2440
BnaA01g04660D	BnaA01g04660D	j	CUFF.123	CUFF.123.2	23	8.370224	6.812576	9.927872	33.171130	1667	CUFF.123.2	2440
BnaA01g04670D	BnaA01g04670D	e	CUFF.124	CUFF.124.1	100	2.030640	1.572262	2.489019	7.987540	2723	CUFF.124.1	3038
BnaA01g04680D	BnaA01g04680D	j	CUFF.125	CUFF.125.1	100	3.849741	2.692688	5.006795	15.248117	959	CUFF.125.1	1124
BnaA01g04700D	BnaA01g04700D	x	CUFF.126	CUFF.126.1	100	19.299409	17.121184	21.477634	75.573159	2193	CUFF.126.1	2298
BnaA01g04700D	BnaA01g04700D	j	CUFF.127	CUFF.127.1	100	42.589495	39.497562	45.681428	166.773122	2356	CUFF.127.1	2298
BnaA01g04720D	BnaA01g04720D	=	CUFF.128	CUFF.128.1	100	11.401952	9.907974	12.895930	45.586152	2011	CUFF.128.1	892
BnaA01g04730D	BnaA01g04730D	=	CUFF.129	CUFF.129.1	100	30.975989	28.635270	33.316707	123.845118	2435	CUFF.129.1	2550
BnaA01g04740D	BnaA01g04740D	j	CUFF.130	CUFF.130.1	100	88.687718	82.254658	95.120777	334.674037	1036	CUFF.130.1	1033
BnaA01g04750D	BnaA01g04750D	x	CUFF.131	CUFF.131.1	100	8.919117	7.944336	9.893899	36.190857	3019	CUFF.131.1	2659
BnaA01g04760D	BnaA01g04760D	j	CUFF.132	CUFF.132.1	54	5.138264	4.493179	5.783350	20.556705	4471	CUFF.132.1	2953
BnaA01g04760D	BnaA01g04760D	c	CUFF.132	CUFF.132.2	100	9.548761	8.315056	10.782465	38.201820	2429	CUFF.132.1	2953
BnaA01g04770D	BnaA01g04770D	j	CUFF.133	CUFF.133.1	100	16.376596	14.881231	17.871961	65.518006	2626	CUFF.133.1	2538
BnaA01g04780D	BnaA01g04780D	=	CUFF.134	CUFF.134.1	100	21.495476	18.648720	24.342233	83.295107	980	CUFF.134.1	893
BnaA01g04790D	BnaA01g04790D	=	CUFF.135	CUFF.135.1	100	36.277450	32.110629	40.444271	147.675540	842	CUFF.135.1	667
BnaA01g04800D	BnaA01g04800D	j	CUFF.136	CUFF.136.1	38	4.585266	3.451695	5.718838	18.573257	1532	CUFF.136.1	1357
BnaA01g04800D	BnaA01g04800D	c	CUFF.136	CUFF.136.2	100	12.206284	9.977136	14.435432	49.443244	1037	CUFF.136.1	1357
BnaA01g04810D	BnaA01g04810D	=	CUFF.137	CUFF.137.1	100	1545.163730	1469.927858	1620.399603	6312.313230	489	CUFF.138.1	617
BnaA01g04810D	BnaA01g04810D	e	CUFF.138	CUFF.138.1	100	248.582211	233.263858	263.900564	1015.509716	802	CUFF.138.1	617
BnaA01g04820D	BnaA01g04820D	=	CUFF.139	CUFF.139.1	100	23.896918	17.188469	30.605366	96.211015	356	CUFF.139.1	535
BnaA01g04830D	BnaA01g04830D	=	CUFF.140	CUFF.140.1	100	4.194638	2.217989	6.171286	16.692462	504	CUFF.140.1	593
BnaA01g04840D	BnaA01g04840D	o	CUFF.141	CUFF.141.1	100	2.142293	1.669977	2.614608	8.336945	2661	CUFF.141.1	2178
BnaA01g04850D	BnaA01g04850D	e	CUFF.142	CUFF.142.1	100	43.719819	38.811822	48.627816	175.337970	833	CUFF.143.2	1780
BnaA01g04850D	BnaA01g04850D	j	CUFF.143	CUFF.143.1	100	94.420300	88.594026	100.246574	378.671826	1663	CUFF.143.2	1780
BnaA01g04850D	BnaA01g04850D	j	CUFF.143	CUFF.143.2	20	19.002913	16.710523	21.295304	76.211026	1736	CUFF.143.2	1780
BnaA01g04860D	BnaA01g04860D	j	CUFF.144	CUFF.144.1	100	9.165734	8.006000	10.325467	36.069732	2175	CUFF.144.1	2013
BnaA01g04870D	BnaA01g04870D	j	CUFF.145	CUFF.145.1	100	9.007086	7.594210	10.419962	35.903753	1466	CUFF.145.1	1496
BnaA01g04880D	BnaA01g04880D	=	CUFF.146	CUFF.146.1	100	20.919242	17.895321	23.943164	83.814855	865	CUFF.146.1	1174
BnaA01g04890D	BnaA01g04890D	x	CUFF.147	CUFF.147.1	100	20.322848	18.096217	22.549478	78.099096	1990	CUFF.147.1	1274
BnaA01g04890D	BnaA01g04890D	=	CUFF.148	CUFF.148.1	100	170.183633	159.868542	180.498723	654.002233	1073	CUFF.148.1	1274
BnaA01g04900D	BnaA01g04900D	j	CUFF.149	CUFF.149.1	100	7.543759	6.032045	9.055473	29.701628	1227	CUFF.149.2	1409
BnaA01g04900D	BnaA01g04900D	j	CUFF.149	CUFF.149.2	53	3.999802	2.942587	5.057017	15.748201	1398	CUFF.149.2	1409
BnaA01g04910D	BnaA01g04910D	j	CUFF.150	CUFF.150.1	41	12.715645	11.028685	14.402605	50.251211	1707	CUFF.150.1	1824
BnaA01g04910D	BnaA01g04910D	j	CUFF.150	CUFF.150.2	100	30.949441	27.441944	34.456939	122.309713	1064	CUFF.150.1	1824
BnaA01g04920D	BnaA01g04920D	e	CUFF.151	CUFF.151.1	100	1.451549	0.648138	2.254959	5.489611	851	CUFF.151.1	543
BnaA01g04920D	BnaA01g04920D	j	CUFF.152	CUFF.152.1	100	18.293903	13.649807	22.937999	69.185709	457	CUFF.151.1	543
BnaA01g04920D	BnaA01g04920D	x	CUFF.153	CUFF.153.1	100	2.022678	1.191359	2.853996	8.408773	970	CUFF.153.1	543
BnaA01g04940D	BnaA01g04940D	j	CUFF.154	CUFF.154.1	28	0.514321	0.136173	0.892470	2.054676	1912	CUFF.154.1	3591
BnaA01g04940D	BnaA01g04940D	c	CUFF.154	CUFF.154.2	100	1.815184	1.209019	2.421348	7.251522	1815	CUFF.154.1	3591
BnaA01g04940D	BnaA01g04940D	j	CUFF.155	CUFF.155.1	100	2.460573	1.178267	3.742879	9.790972	610	CUFF.155.1	3591
BnaA01g04980D	BnaA01g04980D	j	CUFF.156	CUFF.156.1	100	11.302782	10.157209	12.448355	44.524511	3038	CUFF.156.1	3137
BnaA01g04980D	BnaA01g04980D	x	CUFF.157	CUFF.157.1	100	6.450470	4.810051	8.090889	25.410030	1120	CUFF.157.1	3137
-	-	u	CUFF.158	CUFF.158.1	100	1.121633	0.719471	1.523795	4.601995	2065	CUFF.158.1	-
BnaA01g05010D	BnaA01g05010D	x	CUFF.159	CUFF.159.1	100	1.199712	0.870564	1.528860	4.427971	3098	CUFF.159.1	2373
BnaA01g05010D	BnaA01g05010D	o	CUFF.160	CUFF.160.1	100	2.368152	1.054537	3.681766	10.359456	572	CUFF.160.1	2373
BnaA01g05020D	BnaA01g05020D	e	CUFF.161	CUFF.161.1	100	4.819823	3.220134	6.419512	19.272935	887	CUFF.161.1	741
BnaA01g05020D	BnaA01g05020D	=	CUFF.162	CUFF.162.1	100	50.407630	44.605478	56.209782	201.564048	688	CUFF.161.1	741
BnaA01g05040D	BnaA01g05040D	c	CUFF.163	CUFF.163.1	100	1.289469	0.511890	2.067048	5.181609	762	CUFF.163.1	2244
BnaA01g05060D	BnaA01g05060D	j	CUFF.164	CUFF.164.1	100	3.026260	2.114671	3.937848	12.029657	1178	CUFF.164.1	1000
BnaA01g05070D	BnaA01g05070D	=	CUFF.165	CUFF.165.1	100	4.841017	3.635988	6.046047	19.706298	1212	CUFF.165.1	1225
BnaA01g05070D	BnaA01g05070D	j	CUFF.165	CUFF.165.2	15	0.736934	0.105152	1.368716	2.999831	1142	CUFF.165.1	1225
BnaA01g05080D	BnaA01g05080D	j	CUFF.166	CUFF.166.1	100	6.336024	4.466738	8.205311	25.065055	813	CUFF.166.2	1880
BnaA01g05080D	BnaA01g05080D	j	CUFF.166	CUFF.166.2	70	4.465609	3.605850	5.325368	17.665769	2001	CUFF.166.2	1880
BnaA01g05090D	BnaA01g05090D	=	CUFF.167	CUFF.167.1	100	18.465082	16.148603	20.781561	74.385028	1344	CUFF.167.2	1387
BnaA01g05090D	BnaA01g05090D	j	CUFF.167	CUFF.167.2	37	6.762883	5.344998	8.180768	27.243705	1449	CUFF.167.2	1387
BnaA01g05100D	BnaA01g05100D	=	CUFF.168	CUFF.168.1	100	49.117653	44.201338	54.033968	199.370331	853	CUFF.168.1	784
-	-	u	CUFF.169	CUFF.169.1	100	27.157588	23.760334	30.554842	96.280018	904	CUFF.169.1	-
BnaA01g05110D	BnaA01g05110D	=	CUFF.170	CUFF.170.1	100	55.330597	49.711136	60.950059	224.182203	765	CUFF.170.1	889
BnaA01g05130D	BnaA01g05130D	=	CUFF.171	CUFF.171.1	100	33.905708	29.142483	38.668933	132.306366	657	CUFF.172.1	1037
BnaA01g05130D	BnaA01g05130D	e	CUFF.172	CUFF.172.1	100	10.583802	8.577574	12.590030	41.299960	963	CUFF.172.1	1037
BnaA01g05140D	BnaA01g05140D	j	CUFF.173	CUFF.173.1	66	5.150877	4.264011	6.037743	20.053558	2184	CUFF.173.1	1979
BnaA01g05140D	BnaA01g05140D	c	CUFF.173	CUFF.173.2	100	7.841870	4.997607	10.686132	30.530216	504	CUFF.173.1	1979
BnaA01g05140D	BnaA01g05140D	e	CUFF.174	CUFF.174.1	100	5.007439	2.782767	7.232111	19.495121	631	CUFF.173.1	1979
BnaA01g05220D	BnaA01g05220D	=	CUFF.175	CUFF.175.1	100	8.259761	7.139586	9.379936	33.857384	2080	CUFF.175.1	2154
BnaA01g05230D	BnaA01g05230D	j	CUFF.176	CUFF.176.1	18	1.473974	0.543048	2.404901	5.963921	1038	CUFF.176.3	1294
BnaA01g05230D	BnaA01g05230D	j	CUFF.176	CUFF.176.2	100	8.316038	6.459938	10.172138	33.647932	1042	CUFF.176.3	1294
BnaA01g05230D	BnaA01g05230D	j	CUFF.176	CUFF.176.3	35	2.948469	1.774919	4.122020	11.929947	1100	CUFF.176.3	1294
BnaA01g05240D	BnaA01g05240D	e	CUFF.177	CUFF.177.1	100	16.967295	15.142329	18.792260	67.717306	2050	CUFF.178.1	3470
BnaA01g05240D	BnaA01g05240D	j	CUFF.178	CUFF.178.1	100	47.662755	44.399906	50.925604	190.224396	2135	CUFF.178.1	3470
BnaA01g05260D	BnaA01g05260D	j	CUFF.179	CUFF.179.1	100	1.655777	1.006773	2.304780	6.247641	1247	CUFF.179.1	1404
BnaA01g05270D	BnaA01g05270D	o	CUFF.180	CUFF.180.1	100	4.971494	1.973570	7.969418	18.185461	360	CUFF.180.1	1488
BnaA01g05300D	BnaA01g05300D	c	CUFF.181	CUFF.181.1	81	15.355365	12.072211	18.638519	61.034296	689	CUFF.181.3	2847
BnaA01g05300D	BnaA01g05300D	j	CUFF.181	CUFF.181.2	100	19.020263	17.168046	20.872479	75.601481	2238	CUFF.181.3	2847
BnaA01g05300D	BnaA01g05300D	j	CUFF.181	CUFF.181.3	18	3.425893	2.708102	4.143683	13.617191	2790	CUFF.181.3	2847
BnaA01g05310D	BnaA01g05310D	e	CUFF.182	CUFF.182.1	100	66.273403	61.684858	70.861948	255.359552	1769	CUFF.182.1	111
BnaA01g05320D	BnaA01g05320D	=	CUFF.183	CUFF.183.1	100	427.176662	406.378468	447.974857	1645.964083	1175	CUFF.183.1	1343
BnaA01g05380D	BnaA01g05380D	j	CUFF.184	CUFF.184.1	28	7.181051	6.259311	8.102791	29.058590	3651	CUFF.184.1	1543
BnaA01g05380D	BnaA01g05380D	j	CUFF.184	CUFF.184.2	17	4.399491	3.646729	5.152253	17.802827	3569	CUFF.184.1	1543
BnaA01g05380D	BnaA01g05380D	j	CUFF.184	CUFF.184.3	100	25.865911	23.057642	28.674181	104.668097	1384	CUFF.184.1	1543
BnaA01g05390D	BnaA01g05390D	j	CUFF.185	CUFF.185.1	23	4.861423	2.222590	7.500256	18.741572	484	CUFF.186.1	577
BnaA01g05390D	BnaA01g05390D	j	CUFF.185	CUFF.185.2	100	21.245266	16.337748	26.152784	81.903932	484	CUFF.186.1	577
BnaA01g05390D	BnaA01g05390D	e	CUFF.186	CUFF.186.1	100	1.510768	0.652053	2.369484	5.824255	811	CUFF.186.1	577
BnaA01g05410D	BnaA01g05410D	e	CUFF.187	CUFF.187.1	100	19.907587	17.130894	22.684280	76.631293	1068	CUFF.187.1	639
BnaA01g05410D	BnaA01g05410D	j	CUFF.188	CUFF.188.1	100	58.289046	51.212090	65.366003	224.375011	602	CUFF.187.1	639
BnaA01g05410D	BnaA01g05410D	o	CUFF.188	CUFF.188.2	18	10.669114	7.810905	13.527324	41.069168	710	CUFF.187.1	639
BnaA01g05420D	BnaA01g05420D	j	CUFF.189	CUFF.189.1	100	2.998748	1.571660	4.425835	12.229929	625	CUFF.189.1	1312
BnaA01g05440D	BnaA01g05440D	=	CUFF.190	CUFF.190.1	100	14.196180	11.513354	16.879006	57.042429	722	CUFF.190.1	390
BnaA01g05450D	BnaA01g05450D	j	CUFF.191	CUFF.191.1	100	71.065698	67.319582	74.811814	282.942312	3951	CUFF.191.1	3894
BnaA01g05450D	BnaA01g05450D	e	CUFF.192	CUFF.192.1	100	37.562028	34.271730	40.852325	149.550167	1936	CUFF.191.1	3894
BnaA01g05470D	BnaA01g05470D	p	CUFF.193	CUFF.193.1	100	1.264680	0.651470	1.877889	5.414858	1093	CUFF.193.1	63
BnaA01g05480D	BnaA01g05480D	=	CUFF.194	CUFF.194.1	100	23.353425	20.861287	25.845563	91.243242	1357	CUFF.194.1	1496
BnaA01g05490D	BnaA01g05490D	e	CUFF.195	CUFF.195.1	100	3.121054	2.656878	3.585229	12.326337	3957	CUFF.195.1	3381
BnaA01g05510D	BnaA01g05510D	j	CUFF.196	CUFF.196.1	18	0.535922	0.375939	0.695906	2.169866	9967	CUFF.196.1	9566
BnaA01g05510D	BnaA01g05510D	j	CUFF.196	CUFF.196.2	100	2.901445	2.583988	3.218902	11.747498	9943	CUFF.196.1	9566
BnaA01g05520D	BnaA01g05520D	o	CUFF.197	CUFF.197.1	100	0.585625	0.272595	0.898654	2.576667	1721	CUFF.197.1	1512
BnaA01g05530D	BnaA01g05530D	j	CUFF.198	CUFF.198.1	100	28.456956	25.673697	31.240216	113.794592	1472	CUFF.198.2	1463
BnaA01g05530D	BnaA01g05530D	j	CUFF.198	CUFF.198.2	21	6.053057	4.723113	7.383001	24.205159	1516	CUFF.198.2	1463
BnaA01g05540D	BnaA01g05540D	j	CUFF.199	CUFF.199.1	23	2.653390	2.006898	3.299882	10.951947	2387	CUFF.199.1	1125
BnaA01g05540D	BnaA01g05540D	j	CUFF.199	CUFF.199.2	100	11.477935	9.519156	13.436713	47.375521	1155	CUFF.199.1	1125
BnaA01g05560D	BnaA01g05560D	=	CUFF.200	CUFF.200.1	100	6.310037	5.117552	7.502522	23.884591	1337	CUFF.200.1	1288
BnaA01g05570D	BnaA01g05570D	e	CUFF.201	CUFF.201.1	100	2.887894	2.093958	3.681830	11.891247	1461	CUFF.201.1	801
BnaA01g05590D	BnaA01g05590D	e	CUFF.202	CUFF.202.1	100	2.113695	1.587126	2.640265	8.182801	2207	CUFF.202.1	2148
BnaA01g05610D	BnaA01g05610D	j	CUFF.203	CUFF.203.1	100	27.261859	25.229608	29.294110	108.736699	2652	CUFF.203.1	2795
BnaA01g05620D	BnaA01g05620D	=	CUFF.204	CUFF.204.1	100	3.469701	2.689469	4.249933	13.578297	1686	CUFF.204.1	1489
BnaA01g05660D	BnaA01g05660D	j	CUFF.205	CUFF.205.1	100	0.795898	0.456526	1.135270	3.164598	1954	CUFF.205.1	1874
BnaA01g05670D	BnaA01g05670D	j	CUFF.206	CUFF.206.1	38	21.133841	19.099161	23.168522	83.208508	2010	CUFF.206.1	1803
BnaA01g05670D	BnaA01g05670D	c	CUFF.206	CUFF.206.2	100	55.039106	50.516060	59.562152	216.700875	1227	CUFF.206.1	1803
BnaA01g05690D	BnaA01g05690D	=	CUFF.207	CUFF.207.1	100	16.929874	15.219998	18.639750	68.248927	2002	CUFF.207.1	2178
BnaA01g05710D	BnaA01g05710D	=	CUFF.208	CUFF.208.1	100	2.102386	0.992044	3.212728	7.922530	665	CUFF.208.1	477
BnaA01g05760D	BnaA01g05760D	e	CUFF.209	CUFF.209.1	100	19.219932	17.937222	20.502643	76.856812	3209	CUFF.209.1	1118
BnaA01g05770D	BnaA01g05770D	j	CUFF.210	CUFF.210.1	41	0.559434	0.227740	0.891128	2.208988	2088	CUFF.210.1	2208
BnaA01g05770D	BnaA01g05770D	j	CUFF.210	CUFF.210.2	100	1.370078	0.709329	2.030828	5.409910	1347	CUFF.210.1	2208
BnaA01g05770D	BnaA01g05770D	j	CUFF.210	CUFF.210.3	45	0.622524	0.251977	0.993072	2.458107	2013	CUFF.210.1	2208
BnaA01g05780D	BnaA01g05780D	=	CUFF.211	CUFF.211.1	100	40.532462	35.469892	45.595033	164.066075	633	CUFF.211.1	609
BnaA01g05800D	BnaA01g05800D	o	CUFF.212	CUFF.212.1	100	0.935126	0.464825	1.405426	3.720255	2083	CUFF.213.1	1668
BnaA01g05800D	BnaA01g05800D	=	CUFF.213	CUFF.213.1	100	1.879403	1.297599	2.461207	7.476918	2162	CUFF.213.1	1668
BnaA01g05810D	BnaA01g05810D	c	CUFF.214	CUFF.214.1	100	3.680424	1.840212	5.520636	15.251712	500	CUFF.214.1	1856
BnaA01g05810D	BnaA01g05810D	c	CUFF.215	CUFF.215.1	100	2.436246	1.667171	3.205320	9.784494	1318	CUFF.215.1	1856
BnaA01g05820D	BnaA01g05820D	=	CUFF.216	CUFF.216.1	100	23.499631	20.856408	26.142854	93.188445	1221	CUFF.216.1	1347
BnaA01g05830D	BnaA01g05830D	j	CUFF.217	CUFF.217.1	100	8.425722	7.205170	9.646274	33.412437	1800	CUFF.217.1	1489
BnaA01g05840D	BnaA01g05840D	j	CUFF.218	CUFF.218.1	100	11.617877	8.701126	14.534629	47.385246	584	CUFF.218.1	2396
BnaA01g05840D	BnaA01g05840D	c	CUFF.219	CUFF.219.1	100	5.436160	4.381208	6.491112	21.944562	1536	CUFF.219.1	2396
BnaA01g05890D	BnaA01g05890D	=	CUFF.220	CUFF.220.1	100	2.842416	1.839210	3.845622	11.451570	976	CUFF.220.1	914
BnaA01g05900D	BnaA01g05900D	j	CUFF.221	CUFF.221.1	100	10.503350	8.668745	12.337955	42.238298	1571	CUFF.221.3	1705
BnaA01g05900D	BnaA01g05900D	j	CUFF.221	CUFF.221.2	54	5.644309	4.288775	6.999843	22.698092	1573	CUFF.221.3	1705
BnaA01g05900D	BnaA01g05900D	j	CUFF.221	CUFF.221.3	86	9.049115	7.422717	10.675514	36.390223	1576	CUFF.221.3	1705
BnaA01g05910D	BnaA01g05910D	=	CUFF.222	CUFF.222.1	100	4.783715	3.761618	5.805812	19.443386	1386	CUFF.222.1	1151
BnaA01g05920D	BnaA01g05920D	j	CUFF.223	CUFF.223.1	100	12.799833	10.913609	14.686058	50.459339	1874	CUFF.223.1	1870
BnaA01g05920D	BnaA01g05920D	=	CUFF.223	CUFF.223.2	100	12.801683	10.918513	14.684852	50.466630	1874	CUFF.223.1	1870
BnaA01g05950D	BnaA01g05950D	=	CUFF.224	CUFF.224.1	100	54.308518	48.090678	60.526359	215.515487	641	CUFF.224.1	1049
BnaA01g05980D	BnaA01g05980D	c	CUFF.225	CUFF.225.1	100	3.199027	2.330115	4.067938	12.889336	1569	CUFF.225.1	1258
BnaA01g05990D	BnaA01g05990D	j	CUFF.226	CUFF.226.1	100	3.087646	2.627937	3.547354	12.440565	4529	CUFF.226.1	3576
BnaA01g06000D	BnaA01g06000D	=	CUFF.227	CUFF.227.1	100	3.663736	2.895262	4.432210	14.115643	2109	CUFF.227.1	2379
BnaA01g06000D	BnaA01g06000D	e	CUFF.228	CUFF.228.1	100	1.883929	1.053857	2.714000	7.258400	1310	CUFF.227.1	2379
BnaA01g06010D	BnaA01g06010D	=	CUFF.229	CUFF.229.1	100	20.753475	18.991789	22.515161	82.479849	2572	CUFF.229.1	1930
BnaA01g06020D	BnaA01g06020D	=	CUFF.230	CUFF.230.1	100	15.558197	14.067509	17.048886	61.832428	2579	CUFF.230.1	1807
BnaA01g06030D	BnaA01g06030D	c	CUFF.231	CUFF.231.1	100	1.653255	1.127375	2.179136	6.925263	1739	CUFF.231.1	2230
BnaA01g06040D	BnaA01g06040D	=	CUFF.232	CUFF.232.1	100	38.076162	34.025468	42.126857	150.120814	818	CUFF.232.1	879
BnaA01g06090D	BnaA01g06090D	x	CUFF.233	CUFF.233.1	100	5.013070	3.986835	6.039305	20.129644	1499	CUFF.233.1	1365
BnaA01g06090D	BnaA01g06090D	c	CUFF.234	CUFF.234.1	100	2.894068	1.347124	4.441013	11.868467	531	CUFF.234.1	1365
BnaA01g06100D	BnaA01g06100D	j	CUFF.235	CUFF.235.1	100	4.047719	3.110508	4.984930	16.454874	1643	CUFF.235.1	1792
BnaA01g06100D	BnaA01g06100D	e	CUFF.236	CUFF.236.1	100	2.810066	1.473960	4.146172	11.423542	858	CUFF.235.1	1792
BnaA01g06120D	BnaA01g06120D	e	CUFF.237	CUFF.237.1	100	1.408053	0.937046	1.879060	5.751444	2683	CUFF.237.1	1826
BnaA01g06120D	BnaA01g06120D	j	CUFF.238	CUFF.238.1	44	2.237592	1.573828	2.901357	9.139847	2201	CUFF.237.1	1826
BnaA01g06120D	BnaA01g06120D	j	CUFF.238	CUFF.238.2	100	5.037139	4.104827	5.969451	20.575096	2210	CUFF.237.1	1826
BnaA01g06130D	BnaA01g06130D	e	CUFF.239	CUFF.239.1	100	6.708743	4.571908	8.845577	26.322130	689	CUFF.240.1	803
BnaA01g06130D	BnaA01g06130D	=	CUFF.240	CUFF.240.1	100	23.313237	19.789653	26.836820	91.470798	768	CUFF.240.1	803
BnaA01g06160D	BnaA01g06160D	j	CUFF.241	CUFF.241.1	22	1.255513	0.725633	1.785392	4.981815	1808	CUFF.241.1	1077
BnaA01g06160D	BnaA01g06160D	c	CUFF.241	CUFF.241.2	100	5.704213	3.308173	8.100253	22.634048	547	CUFF.241.1	1077
BnaA01g06150D	BnaA01g06150D	x	CUFF.242	CUFF.242.1	100	0.876397	0.416159	1.336635	3.477502	1472	CUFF.242.1	858
BnaA01g06160D	BnaA01g06160D	p	CUFF.243	CUFF.243.1	100	1.400232	0.623523	2.176941	4.899204	809	CUFF.243.1	1077
BnaA01g06160D	BnaA01g06160D	c	CUFF.244	CUFF.244.1	100	7.088243	2.980322	11.196163	29.477617	323	CUFF.244.1	1077
BnaA01g06170D	BnaA01g06170D	=	CUFF.245	CUFF.245.1	100	0.968875	0.431808	1.505941	3.922798	1099	CUFF.245.1	1232
BnaA01g06180D	BnaA01g06180D	x	CUFF.246	CUFF.246.1	100	53.698647	50.863054	56.534240	210.109572	1900	CUFF.246.1	1881
BnaA01g06190D	BnaA01g06190D	=	CUFF.247	CUFF.247.1	100	48.448812	44.687892	52.209732	195.946702	1445	CUFF.247.1	1641
BnaA01g06210D	BnaA01g06210D	j	CUFF.248	CUFF.248.1	49	4.057066	2.668550	5.445582	16.205405	920	CUFF.248.1	1285
BnaA01g06210D	BnaA01g06210D	=	CUFF.248	CUFF.248.2	100	8.352798	6.177995	10.527601	33.364129	768	CUFF.248.1	1285
BnaA01g06210D	BnaA01g06210D	e	CUFF.249	CUFF.249.1	100	3.197026	1.921787	4.472266	12.770092	748	CUFF.248.1	1285
BnaA01g06220D	BnaA01g06220D	=	CUFF.250	CUFF.250.1	100	12.957685	11.357507	14.557863	51.990305	1680	CUFF.250.1	2022
BnaA01g06240D	BnaA01g06240D	j	CUFF.251	CUFF.251.1	35	2.762928	1.700553	3.825303	11.055626	1283	CUFF.251.2	733
BnaA01g06240D	BnaA01g06240D	j	CUFF.251	CUFF.251.2	34	2.726814	1.797918	3.655710	10.911119	1511	CUFF.251.2	733
BnaA01g06240D	BnaA01g06240D	j	CUFF.251	CUFF.251.3	100	7.988431	6.336868	9.639995	31.965042	1314	CUFF.251.2	733
BnaA01g06250D	BnaA01g06250D	j	CUFF.252	CUFF.252.1	100	15.553986	14.174511	16.933461	61.267062	2914	CUFF.252.1	2628
BnaA01g06260D	BnaA01g06260D	=	CUFF.253	CUFF.253.1	100	188.101166	172.185693	204.016639	740.929415	479	CUFF.253.1	676
BnaA01g06270D	BnaA01g06270D	c	CUFF.254	CUFF.254.1	100	1.942503	1.049964	2.835043	8.074435	840	CUFF.254.1	1194
BnaA01g06310D	BnaA01g06310D	=	CUFF.255	CUFF.255.1	100	2.030249	1.569833	2.490664	8.307633	2703	CUFF.255.1	2640
BnaA01g06330D	BnaA01g06330D	=	CUFF.256	CUFF.256.1	100	25.108359	22.630078	27.586639	101.169453	1642	CUFF.256.2	1849
BnaA01g06330D	BnaA01g06330D	j	CUFF.256	CUFF.256.2	19	4.681375	3.624852	5.737898	18.862728	1945	CUFF.256.2	1849
BnaA01g06340D	BnaA01g06340D	j	CUFF.257	CUFF.257.1	100	8.857336	8.132775	9.581897	35.322976	6485	CUFF.257.1	3558
BnaA01g06350D	BnaA01g06350D	c	CUFF.258	CUFF.258.1	100	15.311188	13.424691	17.197684	61.060876	1710	CUFF.258.2	2059
BnaA01g06350D	BnaA01g06350D	j	CUFF.258	CUFF.258.2	56	8.507635	7.174025	9.841244	33.928369	2117	CUFF.258.2	2059
BnaA01g06370D	BnaA01g06370D	j	CUFF.259	CUFF.259.1	28	1.066853	0.556922	1.576784	4.224939	2150	CUFF.259.1	4029
BnaA01g06370D	BnaA01g06370D	j	CUFF.259	CUFF.259.2	45	1.709184	1.075842	2.342526	6.768693	1947	CUFF.259.1	4029
BnaA01g06370D	BnaA01g06370D	j	CUFF.259	CUFF.259.3	100	3.789038	2.922484	4.655592	15.005307	1993	CUFF.259.1	4029
BnaA01g06380D	BnaA01g06380D	j	CUFF.260	CUFF.260.1	48	3.696826	2.895004	4.498647	14.873104	2724	CUFF.260.1	1521
BnaA01g06380D	BnaA01g06380D	j	CUFF.260	CUFF.260.2	100	7.734531	6.599707	8.869354	31.117634	2453	CUFF.260.1	1521
-	-	u	CUFF.261	CUFF.261.1	100	14.080514	7.935274	20.225754	53.488683	308	CUFF.261.1	-
BnaA01g06410D	BnaA01g06410D	o	CUFF.262	CUFF.262.1	100	3.703470	2.379749	5.027192	14.885909	951	CUFF.263.1	1029
BnaA01g06410D	BnaA01g06410D	=	CUFF.263	CUFF.263.1	100	1.987233	0.936219	3.038248	7.987583	989	CUFF.263.1	1029
BnaA01g06420D	BnaA01g06420D	e	CUFF.264	CUFF.264.1	100	25.808764	23.762686	27.854843	103.129442	2382	CUFF.264.1	1897
BnaA01g06430D	BnaA01g06430D	p	CUFF.265	CUFF.265.1	100	1.606286	0.637659	2.574913	5.577731	657	CUFF.265.1	2431
BnaA01g06440D	BnaA01g06440D	e	CUFF.266	CUFF.266.1	100	58.450909	54.105890	62.795928	232.917768	1374	CUFF.266.1	1025
BnaA01g06440D	BnaA01g06440D	j	CUFF.267	CUFF.267.1	100	204.304202	190.846233	217.762170	814.120414	704	CUFF.266.1	1025
BnaA01g06460D	BnaA01g06460D	=	CUFF.268	CUFF.268.1	100	13.701169	12.126802	15.275536	54.790861	1846	CUFF.268.1	1782
BnaA01g06470D	BnaA01g06470D	e	CUFF.269	CUFF.269.1	100	2.048184	1.039254	3.057113	8.181107	982	CUFF.270.1	1326
BnaA01g06470D	BnaA01g06470D	=	CUFF.270	CUFF.270.1	100	12.075257	10.113187	14.037327	48.232476	1138	CUFF.270.1	1326
BnaA01g06480D	BnaA01g06480D	p	CUFF.271	CUFF.271.1	100	42.398583	38.567859	46.229307	161.452474	964	CUFF.271.1	228
BnaA01g06490D	BnaA01g06490D	=	CUFF.272	CUFF.272.1	100	9.846692	6.049000	13.644384	41.233337	396	CUFF.272.1	646
BnaA01g06500D	BnaA01g06500D	j	CUFF.273	CUFF.273.1	100	1.339403	0.669701	2.009104	5.278673	975	CUFF.273.1	870
BnaA01g06520D	BnaA01g06520D	e	CUFF.274	CUFF.274.1	100	5.807254	4.242682	7.371827	23.027598	897	CUFF.275.2	952
BnaA01g06520D	BnaA01g06520D	c	CUFF.275	CUFF.275.1	100	17.193625	14.069955	20.317295	68.178154	746	CUFF.275.2	952
BnaA01g06520D	BnaA01g06520D	j	CUFF.275	CUFF.275.2	17	2.928694	1.797059	4.060328	11.613195	1010	CUFF.275.2	952
BnaA01g06530D	BnaA01g06530D	j	CUFF.276	CUFF.276.1	49	23.890987	21.688849	26.093125	96.181268	2124	CUFF.276.1	2204
BnaA01g06530D	BnaA01g06530D	c	CUFF.276	CUFF.276.2	100	48.516821	44.591802	52.441839	195.320910	1484	CUFF.276.1	2204
BnaA01g06540D	BnaA01g06540D	=	CUFF.277	CUFF.277.1	100	4.316997	3.105110	5.528883	17.529493	974	CUFF.277.1	1033
BnaA01g06550D	BnaA01g06550D	j	CUFF.278	CUFF.278.1	100	1.651567	0.913802	2.389332	6.682860	1023	CUFF.278.1	927
BnaA01g06570D	BnaA01g06570D	j	CUFF.279	CUFF.279.1	100	3.776160	1.888080	5.664239	15.737474	493	CUFF.279.1	773
BnaA01g06610D	BnaA01g06610D	=	CUFF.280	CUFF.280.1	100	24.349542	21.796700	26.902384	93.157820	1357	CUFF.280.1	1290
BnaA01g06620D	BnaA01g06620D	=	CUFF.281	CUFF.281.1	100	142.915987	133.435151	152.396823	574.492196	930	CUFF.282.1	780
BnaA01g06620D	BnaA01g06620D	e	CUFF.282	CUFF.282.1	100	13.459119	11.623408	15.294830	54.102825	1700	CUFF.282.1	780
BnaA01g06650D	BnaA01g06650D	j	CUFF.283	CUFF.283.1	100	19.045492	15.235313	22.855671	76.898487	557	CUFF.283.1	679
BnaA01g06660D	BnaA01g06660D	=	CUFF.284	CUFF.284.1	100	4.148758	2.681950	5.615565	16.117834	711	CUFF.284.1	764
BnaA01g06670D	BnaA01g06670D	c	CUFF.285	CUFF.285.1	100	1.342060	0.672192	2.011927	5.184327	1020	CUFF.285.1	2517
BnaA01g06670D	BnaA01g06670D	j	CUFF.286	CUFF.286.1	100	1.745478	1.136267	2.354689	7.597904	1427	CUFF.286.1	2517
BnaA01g06680D	BnaA01g06680D	j	CUFF.287	CUFF.287.1	20	0.350003	0.093871	0.606135	1.410752	2840	CUFF.287.1	2448
BnaA01g06680D	BnaA01g06680D	=	CUFF.287	CUFF.287.2	100	1.729009	1.278127	2.179890	6.969088	2840	CUFF.287.1	2448
BnaA01g06700D	BnaA01g06700D	j	CUFF.288	CUFF.288.1	20	0.481390	0.123039	0.839742	1.979356	1791	CUFF.288.1	1940
BnaA01g06700D	BnaA01g06700D	=	CUFF.288	CUFF.288.2	100	2.395342	1.719010	3.071675	9.849042	1791	CUFF.288.1	1940
BnaA01g06740D	BnaA01g06740D	=	CUFF.289	CUFF.289.1	100	17.920487	15.415613	20.425361	70.743836	1078	CUFF.290.1	984
BnaA01g06740D	BnaA01g06740D	e	CUFF.290	CUFF.290.1	100	2.662724	1.744758	3.580691	10.511508	1327	CUFF.290.1	984
BnaA01g06750D	BnaA01g06750D	=	CUFF.291	CUFF.291.1	100	128.774084	120.404339	137.143830	514.237027	1056	CUFF.292.1	1129
BnaA01g06750D	BnaA01g06750D	e	CUFF.292	CUFF.292.1	100	15.078506	12.857879	17.299133	60.213404	1366	CUFF.292.1	1129
BnaA01g06760D	BnaA01g06760D	=	CUFF.293	CUFF.293.1	100	20.002001	17.469941	22.534060	77.722225	1145	CUFF.293.1	1154
BnaA01g06760D	BnaA01g06760D	e	CUFF.294	CUFF.294.1	100	13.076063	10.326628	15.825499	50.809954	729	CUFF.293.1	1154
BnaA01g06770D	BnaA01g06770D	e	CUFF.295	CUFF.295.1	100	1.056176	0.388950	1.723403	4.017851	850	CUFF.295.1	1542
BnaA01g06780D	BnaA01g06780D	=	CUFF.296	CUFF.296.1	100	44.736012	40.808503	48.663521	178.925493	1178	CUFF.296.1	1333
BnaA01g06800D	BnaA01g06800D	c	CUFF.297	CUFF.297.1	100	1.394541	0.590047	2.199036	5.242188	789	CUFF.297.1	2513
BnaA01g06800D	BnaA01g06800D	j	CUFF.298	CUFF.298.1	100	1.679615	0.922537	2.436693	6.189985	985	CUFF.298.1	2513
BnaA01g06810D	BnaA01g06810D	j	CUFF.299	CUFF.299.1	24	1.464221	0.656775	2.271667	6.023645	1243	CUFF.299.1	2180
BnaA01g06810D	BnaA01g06810D	=	CUFF.299	CUFF.299.2	100	6.200895	4.824211	7.577580	25.509803	1243	CUFF.299.1	2180
BnaA01g06820D	BnaA01g06820D	j	CUFF.300	CUFF.300.1	33	48.197739	45.059038	51.336440	193.599523	3175	CUFF.300.1	3285
BnaA01g06820D	BnaA01g06820D	c	CUFF.300	CUFF.300.2	100	147.696968	136.394877	158.999060	593.265642	704	CUFF.300.1	3285
BnaA01g06820D	BnaA01g06820D	c	CUFF.300	CUFF.300.3	90	133.577481	126.164599	140.990364	536.550825	1874	CUFF.300.1	3285
BnaA01g06850D	BnaA01g06850D	j	CUFF.301	CUFF.301.1	100	9.613867	8.688801	10.538933	37.900892	3736	CUFF.301.1	4270
BnaA01g06860D	BnaA01g06860D	j	CUFF.302	CUFF.302.1	14	0.253048	0.106102	0.399994	1.023989	5747	CUFF.302.3	5721
BnaA01g06860D	BnaA01g06860D	=	CUFF.302	CUFF.302.2	100	1.762177	1.444018	2.080336	7.130856	5747	CUFF.302.3	5721
BnaA01g06860D	BnaA01g06860D	j	CUFF.302	CUFF.302.3	15	0.257091	0.115914	0.398268	1.040349	5748	CUFF.302.3	5721
BnaA01g06880D	BnaA01g06880D	=	CUFF.303	CUFF.303.1	100	0.762486	0.412158	1.112815	3.044582	2810	CUFF.303.1	618
BnaA01g06870D	BnaA01g06870D	=	CUFF.304	CUFF.304.1	100	2.437241	1.786786	3.087695	9.731819	2322	CUFF.303.1	1215
BnaA01g06870D	BnaA01g06870D	j	CUFF.304	CUFF.304.2	60	1.459364	0.913484	2.005244	5.827191	2269	CUFF.303.1	1215
BnaA01g06890D	BnaA01g06890D	c	CUFF.305	CUFF.305.1	100	1.443717	0.916546	1.970888	6.042867	1526	CUFF.305.1	2277
BnaA01g06900D	BnaA01g06900D	j	CUFF.306	CUFF.306.1	100	1.729669	1.041950	2.417387	6.823115	1354	CUFF.306.1	1483
BnaA01g06900D	BnaA01g06900D	j	CUFF.306	CUFF.306.2	70	1.212134	0.386205	2.038064	4.781571	890	CUFF.306.1	1483
BnaA01g06910D	BnaA01g06910D	j	CUFF.307	CUFF.307.1	100	8.636772	7.533206	9.740339	34.141625	2252	CUFF.307.1	2186
BnaA01g06940D	BnaA01g06940D	j	CUFF.308	CUFF.308.1	100	8.381778	7.399392	9.364165	33.699293	2760	CUFF.308.1	2594
BnaA01g06970D	BnaA01g06970D	j	CUFF.309	CUFF.309.1	100	2.710326	0.912499	4.508153	10.046596	458	CUFF.309.1	1909
BnaA01g06990D	BnaA01g06990D	j	CUFF.310	CUFF.310.1	39	8.638621	6.428591	10.848652	35.244761	893	CUFF.310.1	1043
BnaA01g06990D	BnaA01g06990D	=	CUFF.310	CUFF.310.2	100	22.252730	18.545767	25.959694	90.789041	762	CUFF.310.1	1043
BnaA01g07000D	BnaA01g07000D	j	CUFF.311	CUFF.311.1	100	7.804533	6.908105	8.700960	31.068125	3075	CUFF.311.1	4389
BnaA01g07010D	BnaA01g07010D	c	CUFF.312	CUFF.312.1	100	1.679458	0.783491	2.575425	7.193843	787	CUFF.312.1	2576
BnaA01g07010D	BnaA01g07010D	c	CUFF.313	CUFF.313.1	100	2.768640	1.560306	3.976974	11.319214	703	CUFF.313.1	2576
BnaA01g07050D	BnaA01g07050D	j	CUFF.314	CUFF.314.1	18	1.051776	0.440566	1.662985	4.260221	1445	CUFF.314.1	1185
BnaA01g07050D	BnaA01g07050D	=	CUFF.314	CUFF.314.2	100	5.823426	4.584348	7.062505	23.587812	1360	CUFF.314.1	1185
BnaA01g07060D	BnaA01g07060D	=	CUFF.315	CUFF.315.1	100	17.050921	15.095202	19.006640	67.917950	1534	CUFF.315.1	958
BnaA01g07080D	BnaA01g07080D	j	CUFF.316	CUFF.316.1	100	1.041527	0.613312	1.469743	4.369254	1757	CUFF.316.1	994
BnaA01g07090D	BnaA01g07090D	=	CUFF.317	CUFF.317.1	100	106.435825	98.944312	113.927338	428.965014	710	CUFF.317.1	593
BnaA01g07100D	BnaA01g07100D	j	CUFF.318	CUFF.318.1	16	0.684730	0.464606	0.904853	2.755163	6435	CUFF.318.1	3708
BnaA01g07100D	BnaA01g07100D	j	CUFF.318	CUFF.318.2	100	4.294313	3.784774	4.803852	17.279134	6316	CUFF.318.1	3708
BnaA01g07100D	BnaA01g07100D	j	CUFF.318	CUFF.318.3	41	1.740152	1.340659	2.139645	7.001893	5177	CUFF.318.1	3708
BnaA01g07130D	BnaA01g07130D	e	CUFF.319	CUFF.319.1	100	7.541877	6.131928	8.951826	29.767447	1407	CUFF.319.1	715
BnaA01g07130D	BnaA01g07130D	=	CUFF.320	CUFF.320.1	100	94.861119	85.357043	104.365195	374.412541	566	CUFF.319.1	715
BnaA01g07150D	BnaA01g07150D	=	CUFF.321	CUFF.321.1	100	11.180727	10.033518	12.327936	44.391944	2810	CUFF.321.1	1069
BnaA01g07160D	BnaA01g07160D	j	CUFF.322	CUFF.322.1	19	2.832193	1.686113	3.978273	11.400115	892	CUFF.322.1	987
BnaA01g07160D	BnaA01g07160D	=	CUFF.322	CUFF.322.2	100	15.075400	12.151858	17.998942	60.681356	722	CUFF.322.1	987
BnaA01g07170D	BnaA01g07170D	c	CUFF.323	CUFF.323.1	100	16.911361	12.419586	21.403135	68.148272	462	CUFF.323.2	1482
BnaA01g07170D	BnaA01g07170D	j	CUFF.323	CUFF.323.2	65	11.028304	9.295582	12.761025	44.441121	1317	CUFF.323.2	1482
BnaA01g07170D	BnaA01g07170D	c	CUFF.323	CUFF.323.3	93	15.682253	10.723299	20.641208	63.195298	429	CUFF.323.2	1482
BnaA01g07190D	BnaA01g07190D	j	CUFF.324	CUFF.324.1	23	1.091892	0.756978	1.426806	4.281122	4493	CUFF.324.1	4174
BnaA01g07190D	BnaA01g07190D	j	CUFF.324	CUFF.324.2	100	4.844816	4.211116	5.478517	18.995700	4493	CUFF.324.1	4174
BnaA01g07190D	BnaA01g07190D	e	CUFF.325	CUFF.325.1	100	4.187815	2.749400	5.626230	16.419710	1127	CUFF.324.1	4174
-	-	u	CUFF.326	CUFF.326.1	100	60.164367	57.512565	62.816169	230.844785	2365	CUFF.326.1	-
-	-	u	CUFF.327	CUFF.327.1	100	1.064196	0.286297	1.842094	4.318385	851	CUFF.328.1	-
BnaA01g07200D	BnaA01g07200D	e	CUFF.328	CUFF.328.1	100	2.341596	1.738504	2.944689	9.501931	2015	CUFF.328.1	1710
BnaA01g07200D	BnaA01g07200D	o	CUFF.329	CUFF.329.1	100	0.665750	0.170567	1.160933	2.701537	1328	CUFF.328.1	1710
BnaA01g07200D	BnaA01g07200D	j	CUFF.330	CUFF.330.1	100	9.530261	7.362951	11.697571	38.546477	800	CUFF.330.1	1710
BnaA01g07200D	BnaA01g07200D	j	CUFF.330	CUFF.330.2	75	7.140722	2.190228	12.091215	28.881650	321	CUFF.330.1	1710
BnaA01g07210D	BnaA01g07210D	j	CUFF.331	CUFF.331.1	53	1.195084	0.659202	1.730966	4.943939	1611	CUFF.331.1	1428
BnaA01g07210D	BnaA01g07210D	j	CUFF.331	CUFF.331.2	100	2.264989	1.544396	2.985581	9.370027	1539	CUFF.331.1	1428
-	-	u	CUFF.332	CUFF.332.1	100	1.237714	0.653865	1.821564	5.312689	1137	CUFF.332.1	-
BnaA01g07220D	BnaA01g07220D	e	CUFF.333	CUFF.333.1	100	6.170094	5.219687	7.120502	24.032928	1956	CUFF.333.1	1657
BnaA01g07270D	BnaA01g07270D	=	CUFF.334	CUFF.334.1	100	25.525148	23.367783	27.682512	98.689208	2063	CUFF.334.1	1693
BnaA01g07280D	BnaA01g07280D	=	CUFF.335	CUFF.335.1	100	9.890015	8.218308	11.561722	40.628902	1116	CUFF.335.1	1120
BnaA01g07290D	BnaA01g07290D	=	CUFF.336	CUFF.336.1	100	15.237975	11.253356	19.222594	62.370510	476	CUFF.336.1	625
BnaA01g07320D	BnaA01g07320D	j	CUFF.337	CUFF.337.1	81	3.219147	1.756519	4.681776	12.994662	802	CUFF.337.2	1361
BnaA01g07320D	BnaA01g07320D	j	CUFF.337	CUFF.337.2	100	3.996294	2.433169	5.559419	16.131753	807	CUFF.337.2	1361
BnaA01g07330D	BnaA01g07330D	=	CUFF.338	CUFF.338.1	100	8.804802	7.370226	10.239377	34.868590	1499	CUFF.338.1	998
BnaA01g07340D	BnaA01g07340D	=	CUFF.339	CUFF.339.1	100	10.242479	8.815756	11.669203	40.562051	1724	CUFF.339.1	1400
BnaA01g07350D	BnaA01g07350D	j	CUFF.340	CUFF.340.1	28	11.954726	10.139586	13.769867	48.177721	1723	CUFF.340.2	1696
BnaA01g07350D	BnaA01g07350D	j	CUFF.340	CUFF.340.2	58	24.897983	22.084260	27.711707	100.339235	1808	CUFF.340.2	1696
BnaA01g07350D	BnaA01g07350D	j	CUFF.340	CUFF.340.3	100	43.040015	39.300850	46.779179	173.451884	1805	CUFF.340.2	1696
BnaA01g07360D	BnaA01g07360D	=	CUFF.341	CUFF.341.1	100	100.471004	90.655644	110.286364	404.728311	557	CUFF.342.1	634
BnaA01g07360D	BnaA01g07360D	e	CUFF.342	CUFF.342.1	100	4.630095	3.423820	5.836371	18.651457	1159	CUFF.342.1	634
BnaA01g07420D	BnaA01g07420D	j	CUFF.343	CUFF.343.1	100	3.621165	3.036255	4.206075	14.551828	3115	CUFF.343.1	2951
BnaA01g07430D	BnaA01g07430D	=	CUFF.344	CUFF.344.1	100	16.851395	13.305755	20.397036	71.626444	585	CUFF.344.1	704
BnaA01g07450D	BnaA01g07450D	o	CUFF.345	CUFF.345.1	100	5.660748	4.595711	6.725785	22.827566	1475	CUFF.345.1	716
BnaA01g07450D	BnaA01g07450D	c	CUFF.346	CUFF.346.1	100	56.825352	47.547923	66.102782	226.142542	406	CUFF.346.1	716
BnaA01g07460D	BnaA01g07460D	=	CUFF.347	CUFF.347.1	100	8.460056	7.134072	9.786041	33.667695	1547	CUFF.347.1	1072
BnaA01g07470D	BnaA01g07470D	=	CUFF.348	CUFF.348.1	100	49.615174	41.432482	57.797867	194.682427	439	CUFF.348.1	414
BnaA01g07470D	BnaA01g07470D	j	CUFF.348	CUFF.348.2	14	7.072225	3.500618	10.643832	27.750338	433	CUFF.348.1	414
BnaA01g07480D	BnaA01g07480D	j	CUFF.399	CUFF.399.1	100	8.332441	7.562249	9.102632	33.426810	4695	CUFF.399.1	4540
-	-	u	CUFF.400	CUFF.400.1	100	4.626506	3.309285	5.943726	17.892705	904	CUFF.400.1	-
BnaA01g07540D	BnaA01g07540D	j	CUFF.404	CUFF.404.1	100	65.496547	60.133763	70.859332	259.856891	1007	CUFF.404.1	1120
BnaA01g07550D	BnaA01g07550D	=	CUFF.405	CUFF.405.1	100	1.055014	0.584347	1.525681	4.394013	1501	CUFF.405.1	1584
BnaA01g07600D	BnaA01g07600D	j	CUFF.410	CUFF.410.1	40	1.363628	0.860131	1.867125	5.391117	2260	CUFF.410.1	1425
BnaA01g07600D	BnaA01g07600D	j	CUFF.410	CUFF.410.2	100	3.397963	2.631137	4.164790	13.433882	2134	CUFF.410.1	1425
BnaA01g07600D	BnaA01g07600D	j	CUFF.410	CUFF.410.3	52	1.755686	1.204893	2.306479	6.941120	2162	CUFF.410.1	1425
BnaA01g07610D	BnaA01g07610D	=	CUFF.414	CUFF.414.1	100	4.348902	3.725858	4.971945	17.252261	3981	CUFF.414.1	1994
BnaA01g07620D	BnaA01g07620D	j	CUFF.416	CUFF.416.1	100	14.109286	12.650264	15.568309	55.972081	2443	CUFF.416.1	1967
-	-	u	CUFF.417	CUFF.417.1	100	1.630903	1.025201	2.236605	6.711908	1339	CUFF.417.1	-
BnaA01g07640D	BnaA01g07640D	e	CUFF.421	CUFF.421.1	100	6.331351	4.696142	7.966561	25.429135	859	CUFF.421.1	642
BnaA01g07660D	BnaA01g07660D	j	CUFF.422	CUFF.422.1	100	44.971924	40.131185	49.812663	180.624487	805	CUFF.421.1	3229
BnaA01g07670D	BnaA01g07670D	e	CUFF.424	CUFF.424.1	100	3.361780	2.645248	4.078311	12.437835	1909	CUFF.424.1	734
BnaA01g07690D	BnaA01g07690D	c	CUFF.426	CUFF.426.1	100	7.897805	6.156355	9.639255	32.176108	917	CUFF.426.1	1450
BnaA01g07720D	BnaA01g07720D	=	CUFF.427	CUFF.427.1	100	30.996873	28.379094	33.614652	123.427235	1396	CUFF.427.1	1140
BnaA01g07750D	BnaA01g07750D	j	CUFF.428	CUFF.428.1	22	0.878536	0.463320	1.293752	3.478481	2170	CUFF.428.1	3339
BnaA01g07750D	BnaA01g07750D	j	CUFF.428	CUFF.428.2	100	4.018285	3.181040	4.855530	15.910023	1909	CUFF.428.1	3339
BnaA01g07810D	BnaA01g07810D	=	CUFF.433	CUFF.433.1	100	9.988905	7.297480	12.680329	40.627816	595	CUFF.433.1	631
BnaA01g07820D	BnaA01g07820D	e	CUFF.434	CUFF.434.1	100	1.908390	1.107351	2.709429	7.493576	1320	CUFF.434.1	1033
BnaA01g07820D	BnaA01g07820D	c	CUFF.435	CUFF.435.1	100	22.397636	19.265004	25.530268	87.947652	901	CUFF.434.1	1033
BnaA01g07830D	BnaA01g07830D	j	CUFF.436	CUFF.436.1	100	15.001296	13.727762	16.274831	59.440822	3315	CUFF.436.1	3184
BnaA01g07840D	BnaA01g07840D	j	CUFF.437	CUFF.437.1	100	1.438377	0.805885	2.070870	5.828725	1155	CUFF.437.1	1732
BnaA01g07860D	BnaA01g07860D	j	CUFF.440	CUFF.440.1	73	50.916647	46.854409	54.978885	203.381526	1566	CUFF.440.1	1514
BnaA01g07860D	BnaA01g07860D	=	CUFF.440	CUFF.440.2	100	69.343633	63.603775	75.083491	276.986306	1126	CUFF.440.1	1514
BnaA01g07900D	BnaA01g07900D	e	CUFF.441	CUFF.441.1	100	2.243581	1.044337	3.442826	7.818534	619	CUFF.441.1	536
BnaA01g07910D	BnaA01g07910D	=	CUFF.448	CUFF.448.1	100	63.239479	59.426244	67.052714	253.237174	2310	CUFF.448.1	2606
BnaA01g07930D	BnaA01g07930D	e	CUFF.449	CUFF.449.1	100	1.825379	1.071122	2.579636	7.031280	1359	CUFF.449.1	1157
BnaA01g07930D	BnaA01g07930D	=	CUFF.450	CUFF.450.1	100	9.455244	7.641978	11.268511	36.421193	1074	CUFF.449.1	1157
BnaA01g07940D	BnaA01g07940D	=	CUFF.452	CUFF.452.1	100	21.195333	18.944155	23.446511	83.816506	1485	CUFF.452.1	1674
BnaA01g07950D	BnaA01g07950D	j	CUFF.453	CUFF.453.1	20	1.536803	0.563987	2.509620	6.481020	791	CUFF.453.1	1146
BnaA01g07950D	BnaA01g07950D	=	CUFF.453	CUFF.453.2	100	7.689945	5.738996	9.640894	32.430096	791	CUFF.453.1	1146
BnaA01g07960D	BnaA01g07960D	c	CUFF.456	CUFF.456.1	100	6.374014	5.646369	7.101659	25.279593	3760	CUFF.456.1	4386
BnaA01g07980D	BnaA01g07980D	j	CUFF.458	CUFF.458.1	100	12.477032	10.762573	14.191492	49.939827	1511	CUFF.458.1	1788
BnaA01g07980D	BnaA01g07980D	c	CUFF.458	CUFF.458.2	54	6.714575	4.677020	8.752130	26.875359	808	CUFF.458.1	1788
BnaA01g08000D	BnaA01g08000D	o	CUFF.460	CUFF.460.1	100	241.290715	140.854302	341.727129	941.690824	169	CUFF.460.1	515
BnaA01g08010D	BnaA01g08010D	=	CUFF.461	CUFF.461.1	100	5.352620	4.265389	6.439851	21.364399	1368	CUFF.461.1	1254
BnaA01g08020D	BnaA01g08020D	=	CUFF.462	CUFF.462.1	100	1.471608	0.948626	1.994590	5.717771	1830	CUFF.462.1	1385
BnaA01g08020D	BnaA01g08020D	j	CUFF.462	CUFF.462.2	23	0.336437	0.031186	0.641687	1.307188	1759	CUFF.462.1	1385
BnaA01g08050D	BnaA01g08050D	j	CUFF.466	CUFF.466.1	17	1.166832	0.293292	2.040373	4.788533	783	CUFF.466.1	627
BnaA01g08050D	BnaA01g08050D	=	CUFF.466	CUFF.466.2	100	6.682804	4.688538	8.677069	27.425378	698	CUFF.466.1	627
BnaA01g08080D	BnaA01g08080D	=	CUFF.469	CUFF.469.1	100	15.098319	10.859852	19.336786	61.683442	440	CUFF.469.1	455
BnaA01g08090D	BnaA01g08090D	o	CUFF.471	CUFF.471.1	100	1.813513	0.933316	2.693709	6.577570	849	CUFF.471.1	1734
BnaA01g08110D	BnaA01g08110D	i	CUFF.472	CUFF.472.1	100	0.815243	0.288851	1.341635	2.951350	995	CUFF.472.1	1116
BnaA01g08130D	BnaA01g08130D	j	CUFF.479	CUFF.479.1	19	6.857174	6.179252	7.535096	27.635866	5205	CUFF.479.1	935
BnaA01g08130D	BnaA01g08130D	=	CUFF.479	CUFF.479.2	100	35.603418	31.831225	39.375612	143.489327	1056	CUFF.479.1	935
BnaA01g08150D	BnaA01g08150D	c	CUFF.480	CUFF.480.1	100	54.614794	46.520035	62.709554	218.485430	458	CUFF.480.1	2175
BnaA01g08160D	BnaA01g08160D	=	CUFF.481	CUFF.481.1	100	9.220568	7.475569	10.965567	36.886703	1045	CUFF.481.1	757
BnaA01g00590D	BnaA01g00590D	e	CUFF.349	CUFF.349.1	100	41.744537	39.026885	44.462189	164.984472	2942	CUFF.349.1	1299
BnaA01g00600D	BnaA01g00600D	=	CUFF.350	CUFF.350.1	100	99.122801	92.724878	105.520723	391.757197	1404	CUFF.349.1	1542
BnaA01g00610D	BnaA01g00610D	e	CUFF.351	CUFF.351.1	100	5.997639	4.349587	7.645692	23.809839	870	CUFF.351.1	731
BnaA01g00610D	BnaA01g00610D	=	CUFF.352	CUFF.352.1	100	26.210390	21.427255	30.993525	104.051800	551	CUFF.351.1	731
BnaA01g00640D	BnaA01g00640D	=	CUFF.353	CUFF.353.1	100	7.678929	3.419426	11.938433	30.717143	323	CUFF.353.1	258
BnaA01g00660D	BnaA01g00660D	e	CUFF.354	CUFF.354.1	100	52.492715	49.017085	55.968345	207.544082	2037	CUFF.354.1	2780
BnaA01g00660D	BnaA01g00660D	j	CUFF.355	CUFF.355.1	100	19.721722	17.666959	21.776485	77.975138	1642	CUFF.354.1	2780
BnaA01g00680D	BnaA01g00680D	e	CUFF.356	CUFF.356.1	100	0.763220	0.403085	1.123355	2.944484	2730	CUFF.356.1	2280
BnaA01g00680D	BnaA01g00680D	=	CUFF.357	CUFF.357.1	100	2.757843	2.122620	3.393066	10.639684	2399	CUFF.356.1	2280
BnaA01g00700D	BnaA01g00700D	j	CUFF.358	CUFF.358.1	15	1.353136	0.826786	1.879486	5.245796	2288	CUFF.358.1	2595
BnaA01g00700D	BnaA01g00700D	j	CUFF.358	CUFF.358.2	100	9.310223	8.007280	10.613166	36.093584	2185	CUFF.358.1	2595
BnaA01g00700D	BnaA01g00700D	e	CUFF.359	CUFF.359.1	100	6.012372	4.340761	7.683984	23.308580	1156	CUFF.358.1	2595
BnaA01g00710D	BnaA01g00710D	=	CUFF.360	CUFF.360.1	100	7.391336	5.911988	8.870683	28.627483	1078	CUFF.360.1	594
BnaA01g00730D	BnaA01g00730D	=	CUFF.361	CUFF.361.1	100	2.571512	1.727736	3.415289	10.451441	1188	CUFF.361.1	1232
BnaA01g00740D	BnaA01g00740D	=	CUFF.362	CUFF.362.1	100	1.416108	0.834089	1.998127	5.867141	1287	CUFF.362.1	1065
BnaA01g00760D	BnaA01g00760D	e	CUFF.363	CUFF.363.1	100	1.977540	1.327744	2.627336	7.600948	2032	CUFF.363.1	1385
BnaA01g00760D	BnaA01g00760D	=	CUFF.364	CUFF.364.1	100	14.284668	12.410054	16.159282	54.905095	1539	CUFF.363.1	1385
BnaA01g00760D	BnaA01g00760D	j	CUFF.364	CUFF.364.2	15	2.108667	1.285293	2.932042	8.104954	1607	CUFF.363.1	1385
BnaA01g00770D	BnaA01g00770D	j	CUFF.365	CUFF.365.1	100	37.033965	34.361748	39.706182	146.745940	2420	CUFF.365.1	2042
BnaA01g00770D	BnaA01g00770D	j	CUFF.365	CUFF.365.2	33	12.070045	10.565642	13.574449	47.827182	2326	CUFF.365.1	2042
-	-	u	CUFF.366	CUFF.366.1	100	23.627548	20.502084	26.753012	93.837057	856	CUFF.366.1	-
BnaA01g00780D	BnaA01g00780D	=	CUFF.367	CUFF.367.1	100	13.229611	10.838048	15.621174	52.047756	914	CUFF.368.1	913
BnaA01g00780D	BnaA01g00780D	e	CUFF.368	CUFF.368.1	100	2.419817	1.455091	3.384543	9.520012	1194	CUFF.368.1	913
BnaA01g00790D	BnaA01g00790D	j	CUFF.369	CUFF.369.1	100	66.383447	59.146223	73.620671	269.844158	607	CUFF.369.1	1545
BnaA01g00800D	BnaA01g00800D	=	CUFF.370	CUFF.370.1	100	9.433294	7.732205	11.134382	38.137850	1116	CUFF.370.1	1226
BnaA01g00810D	BnaA01g00810D	=	CUFF.371	CUFF.371.1	100	9.257772	7.971747	10.543796	37.428233	1803	CUFF.371.1	1224
BnaA01g00850D	BnaA01g00850D	j	CUFF.372	CUFF.372.1	14	0.483027	0.101125	0.864930	2.016147	1762	CUFF.372.1	1978
BnaA01g00850D	BnaA01g00850D	=	CUFF.372	CUFF.372.2	100	3.486286	2.658324	4.314248	14.551693	1762	CUFF.372.1	1978
BnaA01g00860D	BnaA01g00860D	j	CUFF.373	CUFF.373.1	100	9.019490	6.737617	11.301364	34.029097	684	CUFF.373.1	744
BnaA01g00870D	BnaA01g00870D	e	CUFF.374	CUFF.374.1	100	1.226019	0.832945	1.619094	5.106665	2214	CUFF.374.1	1803
BnaA01g00880D	BnaA01g00880D	e	CUFF.375	CUFF.375.1	100	11.001421	8.381576	13.621266	44.097893	694	CUFF.376.1	1324
BnaA01g00880D	BnaA01g00880D	j	CUFF.376	CUFF.376.1	25	2.652599	1.763595	3.541602	10.632628	1341	CUFF.376.1	1324
BnaA01g00880D	BnaA01g00880D	j	CUFF.376	CUFF.376.2	100	10.569813	8.560209	12.579416	42.367841	1020	CUFF.376.1	1324
BnaA01g00890D	BnaA01g00890D	=	CUFF.377	CUFF.377.1	100	5.679805	4.777497	6.582113	22.182771	2219	CUFF.377.1	1562
BnaA01g00900D	BnaA01g00900D	=	CUFF.378	CUFF.378.1	100	3.163056	2.177110	4.149002	12.353477	1233	CUFF.378.1	910
BnaA01g00920D	BnaA01g00920D	=	CUFF.379	CUFF.379.1	100	15.701399	13.470698	17.932100	64.259049	1164	CUFF.380.1	1228
BnaA01g00920D	BnaA01g00920D	e	CUFF.380	CUFF.380.1	100	4.784750	3.783962	5.785538	19.581916	1662	CUFF.380.1	1228
BnaA01g00930D	BnaA01g00930D	e	CUFF.381	CUFF.381.1	100	9.411366	7.963785	10.858947	36.639332	1587	CUFF.381.1	1005
BnaA01g00930D	BnaA01g00930D	j	CUFF.382	CUFF.382.1	23	13.223494	9.510069	16.936920	51.480306	623	CUFF.381.1	1005
BnaA01g00930D	BnaA01g00930D	=	CUFF.382	CUFF.382.2	100	57.783547	50.057920	65.509174	224.956778	545	CUFF.381.1	1005
BnaA01g00940D	BnaA01g00940D	j	CUFF.383	CUFF.383.1	100	13.409247	11.375480	15.443013	53.941802	1123	CUFF.383.1	1252
BnaA01g00940D	BnaA01g00940D	e	CUFF.384	CUFF.384.1	100	5.096127	3.465251	6.727003	20.199761	723	CUFF.384.1	1252
BnaA01g00960D	BnaA01g00960D	c	CUFF.385	CUFF.385.1	100	2.569261	0.910322	4.228201	11.208472	471	CUFF.385.1	689
BnaA01g00970D	BnaA01g00970D	j	CUFF.386	CUFF.386.1	51	3.217268	1.836792	4.597744	12.443887	983	CUFF.386.2	1529
BnaA01g00970D	BnaA01g00970D	j	CUFF.386	CUFF.386.2	100	6.288623	5.035644	7.541601	24.323404	1501	CUFF.386.2	1529
BnaA01g00990D	BnaA01g00990D	j	CUFF.387	CUFF.387.1	38	2.501657	1.756507	3.246807	10.025587	1794	CUFF.387.1	2061
BnaA01g00990D	BnaA01g00990D	j	CUFF.387	CUFF.387.2	25	1.655147	1.007207	2.303088	6.633132	1794	CUFF.387.1	2061
BnaA01g00990D	BnaA01g00990D	c	CUFF.387	CUFF.387.3	100	6.667239	4.722066	8.612412	26.719485	789	CUFF.387.1	2061
BnaA01g01000D	BnaA01g01000D	j	CUFF.388	CUFF.388.1	22	1.067714	0.541400	1.594028	4.418724	1415	CUFF.388.1	1182
BnaA01g01000D	BnaA01g01000D	=	CUFF.388	CUFF.388.2	100	4.905652	3.672311	6.138992	20.301988	1129	CUFF.388.1	1182
BnaA01g01010D	BnaA01g01010D	=	CUFF.389	CUFF.389.1	100	4.352775	3.231090	5.474459	16.284738	1147	CUFF.389.1	1063
BnaA01g01020D	BnaA01g01020D	=	CUFF.390	CUFF.390.1	100	40.105983	37.366480	42.845487	155.878898	1589	CUFF.390.1	1297
BnaA01g01030D	BnaA01g01030D	x	CUFF.391	CUFF.391.1	100	10.876943	9.388435	12.365450	44.142992	2066	CUFF.391.2	1461
BnaA01g01030D	BnaA01g01030D	x	CUFF.391	CUFF.391.2	76	8.240809	7.055766	9.425852	33.444504	2453	CUFF.391.2	1461
BnaA01g01030D	BnaA01g01030D	=	CUFF.392	CUFF.392.1	100	5.664887	4.644129	6.685646	22.990382	1910	CUFF.392.1	1461
BnaA01g01040D	BnaA01g01040D	e	CUFF.393	CUFF.393.1	100	11.812079	9.561611	14.062547	45.291847	1094	CUFF.393.1	1337
BnaA01g01040D	BnaA01g01040D	=	CUFF.394	CUFF.394.1	100	55.917384	51.030727	60.804041	214.407775	1063	CUFF.393.1	1337
BnaA01g01070D	BnaA01g01070D	j	CUFF.395	CUFF.395.1	100	4.362649	3.581700	5.143599	17.339593	2160	CUFF.395.1	2059
BnaA01g01080D	BnaA01g01080D	=	CUFF.396	CUFF.396.1	100	7.268838	5.636690	8.900987	26.562965	955	CUFF.396.1	804
BnaA01g01090D	BnaA01g01090D	=	CUFF.397	CUFF.397.1	38	5.246060	3.675873	6.816247	20.969286	1044	CUFF.397.1	844
BnaA01g01090D	BnaA01g01090D	j	CUFF.397	CUFF.397.2	100	13.683419	10.918998	16.447840	54.694672	847	CUFF.397.1	844
BnaA01g01090D	BnaA01g01090D	e	CUFF.398	CUFF.398.1	100	6.402409	3.230355	9.574463	25.591385	465	CUFF.397.1	844
BnaA01g01100D	BnaA01g01100D	=	CUFF.401	CUFF.401.1	100	36.171081	32.900128	39.442034	142.718840	1318	CUFF.401.1	1113
BnaA01g01110D	BnaA01g01110D	c	CUFF.402	CUFF.402.1	100	1.029911	0.606448	1.453374	4.076611	2345	CUFF.402.1	630
BnaA01g01120D	BnaA01g01120D	=	CUFF.403	CUFF.403.1	100	1.040287	0.591011	1.489563	4.117683	2213	CUFF.402.1	1464
BnaA01g01150D	BnaA01g01150D	=	CUFF.406	CUFF.406.1	100	2.556723	1.350676	3.762771	11.182038	669	CUFF.406.1	886
BnaA01g01170D	BnaA01g01170D	=	CUFF.407	CUFF.407.1	100	18.475582	16.129476	20.821688	68.550494	1187	CUFF.407.1	1058
BnaA01g01180D	BnaA01g01180D	j	CUFF.408	CUFF.408.1	100	7.732917	6.312928	9.152906	30.554423	1660	CUFF.408.1	1357
BnaA01g01180D	BnaA01g01180D	e	CUFF.409	CUFF.409.1	100	10.131688	8.212682	12.050694	40.032487	1270	CUFF.408.1	1357
-	-	u	CUFF.411	CUFF.411.1	100	49.167635	45.020218	53.315052	198.976362	1264	CUFF.411.1	-
-	-	u	CUFF.411	CUFF.411.2	31	15.388292	11.538322	19.238262	62.274835	667	CUFF.411.1	-
BnaA01g01190D	BnaA01g01190D	j	CUFF.412	CUFF.412.1	100	0.999100	0.502608	1.495593	4.024619	1557	CUFF.412.1	559
BnaA01g01190D	BnaA01g01190D	x	CUFF.413	CUFF.413.1	100	1.664969	0.568881	2.761057	6.706900	726	CUFF.413.1	559
BnaA01g01210D	BnaA01g01210D	j	CUFF.415	CUFF.415.1	100	3.377823	2.496285	4.259361	12.775656	1384	CUFF.415.1	3826
BnaA01g01210D	BnaA01g01210D	j	CUFF.418	CUFF.418.1	100	5.514969	4.652504	6.377435	21.787865	2260	CUFF.418.1	3826
BnaA01g01250D	BnaA01g01250D	j	CUFF.419	CUFF.419.1	100	1.456167	0.975425	1.936908	5.597893	1879	CUFF.419.1	1570
BnaA01g01270D	BnaA01g01270D	j	CUFF.420	CUFF.420.1	100	8.359937	6.977779	9.742096	33.372332	1519	CUFF.420.1	1810
BnaA01g01270D	BnaA01g01270D	j	CUFF.420	CUFF.420.2	33	2.779395	1.546792	4.011998	11.095166	953	CUFF.420.1	1810
BnaA01g01310D	BnaA01g01310D	=	CUFF.423	CUFF.423.1	100	13.811874	12.249175	15.374574	54.743103	1891	CUFF.423.1	2123
BnaA01g01320D	BnaA01g01320D	j	CUFF.425	CUFF.425.1	100	2.365538	1.334200	3.396877	9.552857	810	CUFF.425.1	1584
BnaA01g01330D	BnaA01g01330D	j	CUFF.429	CUFF.429.1	62	9.523823	8.498331	10.549315	38.093084	3355	CUFF.429.1	3598
BnaA01g01330D	BnaA01g01330D	c	CUFF.429	CUFF.429.2	100	15.282661	13.539719	17.025602	61.127099	1961	CUFF.429.1	3598
BnaA01g01340D	BnaA01g01340D	j	CUFF.430	CUFF.430.1	100	5.938660	4.805188	7.072132	23.603783	1478	CUFF.430.1	4311
BnaA01g01340D	BnaA01g01340D	j	CUFF.431	CUFF.431.1	100	4.724056	1.748672	7.699439	19.757289	368	CUFF.431.1	4311
BnaA01g01340D	BnaA01g01340D	j	CUFF.432	CUFF.432.1	100	1.487363	0.921368	2.053358	5.923496	1467	CUFF.432.1	4311
-	-	u	CUFF.438	CUFF.438.1	66	3.115682	2.061791	4.169572	12.118628	1424	CUFF.438.2	-
-	-	u	CUFF.438	CUFF.438.2	72	3.408012	2.475587	4.340437	13.255665	1700	CUFF.438.2	-
-	-	u	CUFF.438	CUFF.438.3	100	4.713480	3.542249	5.884711	18.333359	1472	CUFF.438.2	-
-	-	u	CUFF.439	CUFF.439.1	100	4.435084	3.355854	5.514313	17.250521	1403	CUFF.438.2	-
BnaA01g01420D	BnaA01g01420D	j	CUFF.442	CUFF.442.1	100	25.810947	23.482420	28.139473	104.254547	1764	CUFF.442.1	1704
BnaA01g01430D	BnaA01g01430D	j	CUFF.443	CUFF.443.1	100	4.923044	4.315027	5.531061	19.368615	3638	CUFF.443.1	3316
BnaA01g01450D	BnaA01g01450D	j	CUFF.444	CUFF.444.1	100	0.610761	0.314498	0.907023	2.473397	1966	CUFF.444.1	3405
BnaA01g01460D	BnaA01g01460D	j	CUFF.445	CUFF.445.1	100	4.196294	3.688429	4.704160	16.252406	4929	CUFF.445.1	4402
BnaA01g01470D	BnaA01g01470D	=	CUFF.446	CUFF.446.1	100	49.740252	44.967567	54.512936	192.645873	912	CUFF.446.1	986
BnaA01g01500D	BnaA01g01500D	j	CUFF.447	CUFF.447.1	100	13.917931	11.898772	15.937090	57.205694	1177	CUFF.447.1	1142
BnaA01g01520D	BnaA01g01520D	j	CUFF.451	CUFF.451.1	100	2.441906	2.172851	2.710961	9.860057	10217	CUFF.451.1	11805
BnaA01g01540D	BnaA01g01540D	j	CUFF.454	CUFF.454.1	100	2.007283	0.935812	3.078754	8.538390	696	CUFF.454.1	1985
BnaA01g01540D	BnaA01g01540D	j	CUFF.455	CUFF.455.1	100	1.935756	1.230300	2.641213	8.008128	1261	CUFF.455.1	1985
BnaA01g01550D	BnaA01g01550D	=	CUFF.457	CUFF.457.1	100	138.073620	129.619426	146.527814	520.713769	1130	CUFF.457.1	815
BnaA01g01560D	BnaA01g01560D	e	CUFF.459	CUFF.459.1	100	28.002693	25.637991	30.367395	106.018251	1514	CUFF.459.1	922
BnaA01g01570D	BnaA01g01570D	e	CUFF.463	CUFF.463.1	100	14.034528	11.645168	16.423889	55.512443	1119	CUFF.464.1	1384
BnaA01g01570D	BnaA01g01570D	j	CUFF.464	CUFF.464.1	100	9.233714	8.314007	10.153420	36.523209	4182	CUFF.464.1	1384
BnaA01g01580D	BnaA01g01580D	=	CUFF.465	CUFF.465.1	100	3.636306	2.854252	4.418359	14.383114	2190	CUFF.465.1	918
BnaA01g01620D	BnaA01g01620D	e	CUFF.467	CUFF.467.1	100	2.159123	1.226326	3.091920	8.423422	1117	CUFF.467.1	1082
BnaA01g01620D	BnaA01g01620D	j	CUFF.468	CUFF.468.1	21	1.480518	0.335280	2.625756	5.775969	679	CUFF.467.1	1082
BnaA01g01620D	BnaA01g01620D	j	CUFF.468	CUFF.468.2	100	7.219882	5.144938	9.294827	28.167047	771	CUFF.467.1	1082
BnaA01g01630D	BnaA01g01630D	j	CUFF.470	CUFF.470.1	100	8.316209	6.944148	9.688270	33.208544	1685	CUFF.470.1	1840
BnaA01g01630D	BnaA01g01630D	j	CUFF.470	CUFF.470.2	23	1.902266	1.113180	2.691352	7.596189	1599	CUFF.470.1	1840
BnaA01g01630D	BnaA01g01630D	j	CUFF.470	CUFF.470.3	30	2.525053	1.612641	3.437466	10.083120	1582	CUFF.470.1	1840
BnaA01g01650D	BnaA01g01650D	j	CUFF.473	CUFF.473.1	38	4.008813	2.745332	5.272293	15.774516	1113	CUFF.473.2	2114
BnaA01g01650D	BnaA01g01650D	j	CUFF.473	CUFF.473.2	13	1.365979	0.841094	1.890863	5.375071	2344	CUFF.473.2	2114
BnaA01g01650D	BnaA01g01650D	=	CUFF.473	CUFF.473.3	100	10.567763	9.263940	11.871586	41.583721	2255	CUFF.473.2	2114
BnaA01g01660D	BnaA01g01660D	=	CUFF.474	CUFF.474.1	100	6.144677	5.148926	7.140427	24.578674	1920	CUFF.474.1	1887
BnaA01g01670D	BnaA01g01670D	=	CUFF.475	CUFF.475.1	100	66.532396	60.008179	73.056614	267.434516	714	CUFF.475.1	857
BnaA01g01680D	BnaA01g01680D	=	CUFF.476	CUFF.476.1	100	5.196503	4.429399	5.963607	20.887934	2680	CUFF.476.1	1676
BnaA01g01690D	BnaA01g01690D	x	CUFF.477	CUFF.477.1	100	3.705007	2.867448	4.542566	14.744701	1792	CUFF.477.1	1177
BnaA01g01690D	BnaA01g01690D	j	CUFF.478	CUFF.478.1	16	4.793779	3.289415	6.298143	19.077653	1167	CUFF.478.1	1177
BnaA01g01690D	BnaA01g01690D	j	CUFF.478	CUFF.478.2	100	30.730251	27.431642	34.028860	122.296229	1167	CUFF.478.1	1177
BnaA01g01700D	BnaA01g01700D	j	CUFF.482	CUFF.482.1	100	173.022419	164.817854	181.226984	690.999266	2912	CUFF.482.1	3148
BnaA01g01740D	BnaA01g01740D	e	CUFF.483	CUFF.483.1	100	3.500885	2.130666	4.871103	13.735236	756	CUFF.484.1	879
BnaA01g01740D	BnaA01g01740D	j	CUFF.484	CUFF.484.1	88	5.351586	3.968837	6.734336	20.996208	1091	CUFF.484.1	879
BnaA01g01740D	BnaA01g01740D	j	CUFF.484	CUFF.484.2	100	6.078362	4.585773	7.570951	23.847613	1074	CUFF.484.1	879
BnaA01g01750D	BnaA01g01750D	j	CUFF.485	CUFF.485.1	100	1.809245	1.492490	2.126001	7.139000	5991	CUFF.485.1	8151
BnaA01g01750D	BnaA01g01750D	e	CUFF.486	CUFF.486.1	100	1.063672	0.690082	1.437261	4.197084	3380	CUFF.485.1	8151
BnaA01g01750D	BnaA01g01750D	j	CUFF.487	CUFF.487.1	100	8.044657	7.092534	8.996780	32.436746	2804	CUFF.487.1	8151
BnaA01g01760D	BnaA01g01760D	j	CUFF.488	CUFF.488.1	32	1.872046	1.184465	2.559627	7.506288	1995	CUFF.488.2	1059
BnaA01g01760D	BnaA01g01760D	j	CUFF.488	CUFF.488.2	100	5.851494	4.875998	6.826989	23.462568	2211	CUFF.488.2	1059
BnaA01g01780D	BnaA01g01780D	=	CUFF.489	CUFF.489.1	100	24.338980	20.580816	28.097144	100.086720	704	CUFF.489.1	773
BnaA01g01790D	BnaA01g01790D	j	CUFF.490	CUFF.490.1	73	8.236908	6.741574	9.732242	33.421760	1324	CUFF.490.1	1521
BnaA01g01790D	BnaA01g01790D	c	CUFF.490	CUFF.490.2	100	11.212806	8.093084	14.332527	45.496648	599	CUFF.490.1	1521
BnaA01g01790D	BnaA01g01790D	e	CUFF.491	CUFF.491.1	100	3.920630	2.791732	5.049528	15.908198	1107	CUFF.490.1	1521
BnaA01g01800D	BnaA01g01800D	e	CUFF.492	CUFF.492.1	100	23.422987	20.954374	25.891600	90.833878	1479	CUFF.492.1	1017
BnaA01g01800D	BnaA01g01800D	=	CUFF.493	CUFF.493.1	100	103.449932	94.891978	112.007886	401.176778	730	CUFF.492.1	1017
BnaA01g01810D	BnaA01g01810D	=	CUFF.494	CUFF.494.1	100	20.863279	17.963868	23.762691	84.833789	925	CUFF.494.1	1475
BnaA01g01880D	BnaA01g01880D	c	CUFF.495	CUFF.495.1	100	3.315532	1.832781	4.798283	13.448794	606	CUFF.495.1	1080
BnaA01g01890D	BnaA01g01890D	=	CUFF.496	CUFF.496.1	100	17.774960	15.843699	19.706221	71.768098	1430	CUFF.496.1	183
BnaA01g01890D	BnaA01g01890D	p	CUFF.497	CUFF.497.1	100	5.165223	3.621000	6.709446	21.199376	884	CUFF.497.1	183
-	-	u	CUFF.498	CUFF.498.1	100	45.874912	31.953913	59.795910	188.282186	285	CUFF.497.1	-
BnaA01g01900D	BnaA01g01900D	=	CUFF.499	CUFF.499.1	26	21.455391	18.471996	24.438786	88.500977	1107	CUFF.499.1	720
BnaA01g01900D	BnaA01g01900D	j	CUFF.499	CUFF.499.2	100	82.724223	73.758693	91.689754	341.227741	596	CUFF.499.1	720
BnaA01g01910D	BnaA01g01910D	o	CUFF.500	CUFF.500.1	100	7.115756	5.987129	8.244383	27.592704	1628	CUFF.500.1	940
BnaA01g01940D	BnaA01g01940D	o	CUFF.501	CUFF.501.1	100	0.958132	0.380357	1.535908	4.055449	946	CUFF.501.1	768
BnaA01g01950D	BnaA01g01950D	=	CUFF.502	CUFF.502.1	100	7.097300	5.931887	8.262713	27.700503	1658	CUFF.502.1	1406
BnaA01g01960D	BnaA01g01960D	=	CUFF.503	CUFF.503.1	100	1.338023	0.531928	2.144118	4.516527	766	CUFF.503.1	660
BnaA01g01970D	BnaA01g01970D	j	CUFF.504	CUFF.504.1	100	2.273219	1.526773	3.019666	8.556421	1300	CUFF.504.1	2075
BnaA01g01970D	BnaA01g01970D	c	CUFF.505	CUFF.505.1	100	1.693362	0.672226	2.714497	6.224603	635	CUFF.505.1	2075
BnaA01g01980D	BnaA01g01980D	j	CUFF.506	CUFF.506.1	80	17.861400	15.343044	20.379756	71.356548	1290	CUFF.506.2	1674
BnaA01g01980D	BnaA01g01980D	j	CUFF.506	CUFF.506.2	77	17.328469	15.610212	19.046726	69.227481	2498	CUFF.506.2	1674
BnaA01g01980D	BnaA01g01980D	j	CUFF.506	CUFF.506.3	100	22.374785	19.388803	25.360766	89.387585	1304	CUFF.506.2	1674
BnaA01g02020D	BnaA01g02020D	j	CUFF.507	CUFF.507.1	100	20.057353	17.305797	22.808909	80.106144	1032	CUFF.507.2	931
BnaA01g02020D	BnaA01g02020D	j	CUFF.507	CUFF.507.2	18	3.667501	2.418438	4.916564	14.647465	1090	CUFF.507.2	931
BnaA01g02050D	BnaA01g02050D	=	CUFF.508	CUFF.508.1	100	37.931663	34.648875	41.214450	154.260219	1390	CUFF.508.1	1362
BnaA01g02070D	BnaA01g02070D	j	CUFF.509	CUFF.509.1	100	2.055481	1.377768	2.733193	8.076663	1595	CUFF.509.1	1061
BnaA01g02070D	BnaA01g02070D	j	CUFF.509	CUFF.509.2	30	0.607526	0.179582	1.035470	2.387172	1566	CUFF.509.1	1061
BnaA01g02070D	BnaA01g02070D	j	CUFF.510	CUFF.510.1	100	2.990111	1.197431	4.782792	12.237576	516	CUFF.510.2	1061
BnaA01g02070D	BnaA01g02070D	j	CUFF.510	CUFF.510.2	74	2.215624	0.689515	3.741734	9.067847	546	CUFF.510.2	1061
BnaA01g02080D	BnaA01g02080D	=	CUFF.511	CUFF.511.1	100	16.435231	13.714852	19.155609	65.117481	784	CUFF.511.1	426
BnaA01g02090D	BnaA01g02090D	e	CUFF.512	CUFF.512.1	100	12.503894	10.285311	14.722477	50.353151	1346	CUFF.513.1	2054
BnaA01g02090D	BnaA01g02090D	j	CUFF.513	CUFF.513.1	44	14.235486	12.616043	15.854928	57.326268	2410	CUFF.513.1	2054
BnaA01g02090D	BnaA01g02090D	j	CUFF.513	CUFF.513.2	71	22.914249	19.983567	25.844931	92.275626	1509	CUFF.513.1	2054
BnaA01g02090D	BnaA01g02090D	c	CUFF.513	CUFF.513.3	100	32.276664	28.893001	35.660326	129.978048	1588	CUFF.513.1	2054
BnaA01g02100D	BnaA01g02100D	j	CUFF.514	CUFF.514.1	89	6.684916	5.584584	7.785248	26.605615	2545	CUFF.514.2	2811
BnaA01g02100D	BnaA01g02100D	j	CUFF.514	CUFF.514.2	100	7.530872	6.413318	8.648426	29.972473	2678	CUFF.514.2	2811
BnaA01g02100D	BnaA01g02100D	e	CUFF.515	CUFF.515.1	100	6.609035	4.344188	8.873882	26.303612	876	CUFF.514.2	2811
BnaA01g02130D	BnaA01g02130D	j	CUFF.516	CUFF.516.1	100	3.104740	2.329899	3.879581	12.555523	1596	CUFF.516.1	1551
BnaA01g02150D	BnaA01g02150D	c	CUFF.517	CUFF.517.1	100	1.071897	0.425519	1.718276	4.761952	870	CUFF.517.1	3016
BnaA01g02150D	BnaA01g02150D	j	CUFF.518	CUFF.518.1	100	1.370957	0.913639	1.828275	5.561593	1936	CUFF.518.1	3016
BnaA01g02160D	BnaA01g02160D	j	CUFF.519	CUFF.519.1	100	23.518596	20.966130	26.071061	93.045987	1304	CUFF.519.1	1523
BnaA01g02170D	BnaA01g02170D	j	CUFF.520	CUFF.520.1	11	1.336864	0.652191	2.021537	5.347998	1412	CUFF.520.1	1384
BnaA01g02170D	BnaA01g02170D	j	CUFF.520	CUFF.520.2	100	11.767724	9.987509	13.547938	47.075668	1320	CUFF.520.1	1384
BnaA01g02180D	BnaA01g02180D	j	CUFF.521	CUFF.521.1	100	6.256981	5.460863	7.053100	24.594269	3046	CUFF.521.1	2536
BnaA01g02190D	BnaA01g02190D	j	CUFF.522	CUFF.522.1	100	2.029265	1.482993	2.575537	8.033967	2028	CUFF.522.1	1850
BnaA01g02210D	BnaA01g02210D	j	CUFF.523	CUFF.523.1	100	2.899521	2.094669	3.704374	11.421661	1578	CUFF.523.1	1209
BnaA01g02210D	BnaA01g02210D	j	CUFF.523	CUFF.523.2	17	0.493739	0.047465	0.940012	1.944913	1434	CUFF.523.1	1209
BnaA01g02220D	BnaA01g02220D	e	CUFF.524	CUFF.524.1	100	7.166447	4.832759	9.500134	28.931065	573	CUFF.525.1	1008
BnaA01g02220D	BnaA01g02220D	=	CUFF.525	CUFF.525.1	100	25.508727	21.496121	29.521333	102.979156	664	CUFF.525.1	1008
BnaA01g02240D	BnaA01g02240D	=	CUFF.526	CUFF.526.1	100	22.944894	19.927654	25.962134	93.175065	1010	CUFF.527.1	864
BnaA01g02240D	BnaA01g02240D	e	CUFF.527	CUFF.527.1	100	4.378123	3.167399	5.588846	17.778764	1306	CUFF.527.1	864
BnaA01g02250D	BnaA01g02250D	=	CUFF.528	CUFF.528.1	100	162.287340	151.162700	173.411979	647.659646	753	CUFF.528.1	734
BnaA01g02260D	BnaA01g02260D	e	CUFF.529	CUFF.529.1	100	8.410345	6.356802	10.463888	34.704503	756	CUFF.530.1	1083
BnaA01g02260D	BnaA01g02260D	=	CUFF.530	CUFF.530.1	100	28.777246	24.913087	32.641404	118.746617	773	CUFF.530.1	1083
BnaA01g02270D	BnaA01g02270D	=	CUFF.531	CUFF.531.1	100	46.129284	42.890496	49.368072	181.318429	1939	CUFF.531.1	1647
BnaA01g02290D	BnaA01g02290D	j	CUFF.532	CUFF.532.1	100	4.000365	3.248452	4.752278	15.828723	2136	CUFF.532.1	2106
BnaA01g02300D	BnaA01g02300D	j	CUFF.533	CUFF.533.1	86	8.559184	7.726001	9.392367	34.783024	4311	CUFF.533.1	4074
BnaA01g02300D	BnaA01g02300D	c	CUFF.533	CUFF.533.2	100	9.980295	8.113476	11.847113	40.558168	1189	CUFF.533.1	4074
BnaA01g02330D	BnaA01g02330D	j	CUFF.534	CUFF.534.1	100	7.889707	6.150768	9.628645	31.090330	965	CUFF.534.2	848
BnaA01g02330D	BnaA01g02330D	j	CUFF.534	CUFF.534.2	23	1.784227	1.013144	2.555311	7.030960	1221	CUFF.534.2	848
BnaA01g02340D	BnaA01g02340D	o	CUFF.535	CUFF.535.1	100	156.835358	148.559132	165.111584	589.750316	803	CUFF.535.1	668
BnaA01g02350D	BnaA01g02350D	e	CUFF.536	CUFF.536.1	100	5.261171	4.642930	5.879412	21.309603	4235	CUFF.536.1	1870
BnaA01g02370D	BnaA01g02370D	j	CUFF.537	CUFF.537.1	100	0.944179	0.498794	1.389563	3.860989	1419	CUFF.537.1	3655
BnaA01g02370D	BnaA01g02370D	j	CUFF.538	CUFF.538.1	100	1.080480	0.551805	1.609155	4.322575	1269	CUFF.538.1	3655
BnaA01g02390D	BnaA01g02390D	=	CUFF.539	CUFF.539.1	100	5.835420	3.933363	7.737478	23.840100	636	CUFF.539.1	279
BnaA01g02430D	BnaA01g02430D	o	CUFF.540	CUFF.540.1	100	1.355771	0.649223	2.062319	5.596504	920	CUFF.540.1	758
BnaA01g02440D	BnaA01g02440D	e	CUFF.541	CUFF.541.1	100	2.078971	1.495353	2.662589	8.198327	1775	CUFF.541.1	2819
BnaA01g02440D	BnaA01g02440D	j	CUFF.542	CUFF.542.1	100	1.679006	0.750040	2.607972	6.948994	750	CUFF.542.1	2819
BnaA01g02440D	BnaA01g02440D	p	CUFF.543	CUFF.543.1	100	34.550703	31.398151	37.703255	136.616766	1391	CUFF.543.1	2819
-	-	u	CUFF.544	CUFF.544.1	100	58.707152	51.920468	65.493836	232.133664	630	CUFF.543.1	-
BnaA01g02470D	BnaA01g02470D	j	CUFF.545	CUFF.545.1	100	17.857267	14.415020	21.299514	70.306918	635	CUFF.545.1	635
BnaA01g02480D	BnaA01g02480D	=	CUFF.546	CUFF.546.1	100	4.628847	3.532541	5.725153	18.942974	1254	CUFF.546.1	1039
BnaA01g02490D	BnaA01g02490D	=	CUFF.547	CUFF.547.1	100	133.032222	123.555242	142.509202	544.243932	797	CUFF.547.1	1033
BnaA01g02500D	BnaA01g02500D	j	CUFF.548	CUFF.548.1	25	2.083300	1.402209	2.764391	8.162472	1981	CUFF.548.1	1508
BnaA01g02500D	BnaA01g02500D	j	CUFF.548	CUFF.548.2	93	7.650322	6.233644	9.067000	29.974340	1611	CUFF.548.1	1508
BnaA01g02500D	BnaA01g02500D	j	CUFF.548	CUFF.548.3	100	8.223970	6.454425	9.993516	32.221924	1285	CUFF.548.1	1508
BnaA01g02520D	BnaA01g02520D	j	CUFF.549	CUFF.549.1	23	1.471869	0.895420	2.048318	5.898302	1994	CUFF.549.1	1686
BnaA01g02520D	BnaA01g02520D	j	CUFF.549	CUFF.549.2	100	6.505015	5.052836	7.957193	26.067905	1282	CUFF.549.1	1686
BnaA01g02520D	BnaA01g02520D	j	CUFF.549	CUFF.549.3	94	6.144684	4.938970	7.350398	24.623932	1754	CUFF.549.1	1686
BnaA01g02530D	BnaA01g02530D	e	CUFF.550	CUFF.550.1	100	42.391543	39.238934	45.544151	169.457660	1304	CUFF.550.1	1029
BnaA01g02540D	BnaA01g02540D	=	CUFF.551	CUFF.551.1	100	35.298082	25.438238	45.157927	139.009636	310	CUFF.552.1	697
BnaA01g02540D	BnaA01g02540D	e	CUFF.552	CUFF.552.1	100	10.637681	7.106155	14.169206	41.892930	455	CUFF.552.1	697
BnaA01g02550D	BnaA01g02550D	=	CUFF.553	CUFF.553.1	100	9.990593	7.671647	12.309539	41.120073	720	CUFF.553.1	240
BnaA01g02570D	BnaA01g02570D	=	CUFF.554	CUFF.554.1	100	47.713432	44.368471	51.058392	187.876251	1311	CUFF.554.1	465
BnaA01g02590D	BnaA01g02590D	j	CUFF.555	CUFF.555.1	46	3.697670	2.487281	4.908059	14.631995	1296	CUFF.555.3	2083
BnaA01g02590D	BnaA01g02590D	j	CUFF.555	CUFF.555.2	45	3.621637	2.415823	4.827451	14.331125	1310	CUFF.555.3	2083
BnaA01g02590D	BnaA01g02590D	j	CUFF.555	CUFF.555.3	100	8.038481	6.651017	9.425945	31.808955	1710	CUFF.555.3	2083
BnaA01g02610D	BnaA01g02610D	=	CUFF.556	CUFF.556.1	100	6.007930	4.666209	7.349652	23.661238	1153	CUFF.557.1	1035
BnaA01g02610D	BnaA01g02610D	e	CUFF.557	CUFF.557.1	100	0.652539	0.219260	1.085817	2.569916	1417	CUFF.557.1	1035
BnaA01g02620D	BnaA01g02620D	j	CUFF.558	CUFF.558.1	66	1.806559	1.036092	2.577026	7.455652	1174	CUFF.558.1	1370
BnaA01g02620D	BnaA01g02620D	j	CUFF.558	CUFF.558.2	100	2.717664	1.089246	4.346083	11.215774	589	CUFF.558.1	1370
BnaA01g02630D	BnaA01g02630D	=	CUFF.559	CUFF.559.1	100	42.574026	39.282445	45.865607	168.083152	1743	CUFF.559.2	1557
BnaA01g02630D	BnaA01g02630D	j	CUFF.559	CUFF.559.2	12	5.274502	4.035912	6.513092	20.823846	1744	CUFF.559.2	1557
BnaA01g02640D	BnaA01g02640D	j	CUFF.560	CUFF.560.1	28	7.527252	6.015118	9.039386	30.134053	1555	CUFF.560.1	1780
BnaA01g02640D	BnaA01g02640D	j	CUFF.560	CUFF.560.2	100	26.459815	23.539836	29.379793	105.927290	1309	CUFF.560.1	1780
BnaA01g02640D	BnaA01g02640D	e	CUFF.561	CUFF.561.1	100	17.537260	14.212412	20.862107	70.207386	656	CUFF.560.1	1780
BnaA01g02650D	BnaA01g02650D	=	CUFF.562	CUFF.562.1	100	82.068620	76.750925	87.386314	319.581128	1518	CUFF.563.1	1786
BnaA01g02650D	BnaA01g02650D	e	CUFF.563	CUFF.563.1	100	8.341417	7.380958	9.301876	32.482079	3262	CUFF.563.1	1786
BnaA01g02660D	BnaA01g02660D	j	CUFF.564	CUFF.564.1	28	8.042710	6.877547	9.207873	31.452726	2015	CUFF.564.1	1622
BnaA01g02660D	BnaA01g02660D	c	CUFF.564	CUFF.564.2	83	24.104188	18.618354	29.590021	94.264551	454	CUFF.564.1	1622
BnaA01g02660D	BnaA01g02660D	c	CUFF.564	CUFF.564.3	100	28.925417	24.962952	32.887881	113.118992	786	CUFF.564.1	1622
BnaA01g02670D	BnaA01g02670D	j	CUFF.565	CUFF.565.1	69	30.272453	28.036424	32.508482	122.315085	2955	CUFF.565.1	3036
BnaA01g02670D	BnaA01g02670D	c	CUFF.565	CUFF.565.2	100	44.116558	41.058697	47.174418	178.251841	2440	CUFF.565.1	3036
BnaA01g02690D	BnaA01g02690D	j	CUFF.566	CUFF.566.1	100	15.795449	14.422098	17.168801	63.481363	2982	CUFF.566.1	3094
BnaA01g02710D	BnaA01g02710D	c	CUFF.567	CUFF.567.1	15	3.891422	2.731994	5.050850	15.069586	1607	CUFF.567.1	1264
BnaA01g02710D	BnaA01g02710D	e	CUFF.567	CUFF.567.2	100	25.707754	22.956485	28.459024	99.553634	1385	CUFF.567.1	1264
BnaA01g02730D	BnaA01g02730D	=	CUFF.568	CUFF.568.1	100	1.385722	0.490979	2.280466	5.636459	680	CUFF.568.1	237
BnaA01g02740D	BnaA01g02740D	=	CUFF.569	CUFF.569.1	100	6.318794	5.525570	7.112018	25.344548	3104	CUFF.569.1	1998
BnaA01g02770D	BnaA01g02770D	e	CUFF.570	CUFF.570.1	100	7.466905	5.954830	8.978980	29.730841	1379	CUFF.571.1	2220
BnaA01g02770D	BnaA01g02770D	j	CUFF.571	CUFF.571.1	100	20.119672	18.205564	22.033780	80.110134	2095	CUFF.571.1	2220
BnaA01g02770D	BnaA01g02770D	c	CUFF.571	CUFF.571.2	100	20.210005	16.329089	24.090922	80.469813	630	CUFF.571.1	2220
BnaA01g02770D	BnaA01g02770D	c	CUFF.571	CUFF.571.3	76	15.326178	11.901413	18.750943	61.023967	670	CUFF.571.1	2220
-	-	u	CUFF.572	CUFF.572.1	100	1.893746	0.751774	3.035717	7.769927	592	CUFF.572.1	-
BnaA01g02790D	BnaA01g02790D	=	CUFF.573	CUFF.573.1	100	5.432222	4.263575	6.600869	22.273770	1292	CUFF.573.1	1044
BnaA01g02800D	BnaA01g02800D	j	CUFF.574	CUFF.574.1	100	4.430398	3.815056	5.045741	17.843928	3845	CUFF.574.2	3790
BnaA01g02800D	BnaA01g02800D	j	CUFF.574	CUFF.574.2	17	0.762506	0.476583	1.048429	3.071079	3983	CUFF.574.2	3790
BnaA01g02810D	BnaA01g02810D	=	CUFF.575	CUFF.575.1	100	19.994182	16.488602	23.499761	78.472674	706	CUFF.575.1	744
BnaA01g02810D	BnaA01g02810D	j	CUFF.575	CUFF.575.2	18	3.691760	1.459458	5.924062	14.489330	557	CUFF.575.1	744
BnaA01g02820D	BnaA01g02820D	j	CUFF.576	CUFF.576.1	63	6.418747	5.441426	7.396068	26.081904	2611	CUFF.576.2	2429
BnaA01g02820D	BnaA01g02820D	j	CUFF.576	CUFF.576.2	25	2.509018	1.837406	3.180630	10.195130	2623	CUFF.576.2	2429
BnaA01g02820D	BnaA01g02820D	c	CUFF.576	CUFF.576.3	100	10.182728	7.291073	13.074383	41.376446	580	CUFF.576.2	2429
BnaA01g02830D	BnaA01g02830D	=	CUFF.577	CUFF.577.1	100	17.585478	14.646692	20.524263	70.001555	785	CUFF.577.1	946
BnaA01g02840D	BnaA01g02840D	j	CUFF.578	CUFF.578.1	28	4.394224	3.502023	5.286425	17.696114	1965	CUFF.578.1	929
BnaA01g02840D	BnaA01g02840D	=	CUFF.578	CUFF.578.2	100	15.457073	12.650852	18.263294	62.247655	823	CUFF.578.1	929
BnaA01g02850D	BnaA01g02850D	j	CUFF.579	CUFF.579.1	100	5.861784	4.660583	7.062985	23.606171	1391	CUFF.579.1	1468
BnaA01g02860D	BnaA01g02860D	=	CUFF.580	CUFF.580.1	100	1.617855	1.200762	2.034949	6.213955	2678	CUFF.580.1	2829
BnaA01g02880D	BnaA01g02880D	=	CUFF.581	CUFF.581.1	100	23.731215	21.563056	25.899374	96.748714	1845	CUFF.581.1	1833
BnaA01g02910D	BnaA01g02910D	=	CUFF.582	CUFF.582.1	100	0.816136	0.507713	1.124559	3.267150	2408	CUFF.582.1	2413
BnaA01g02920D	BnaA01g02920D	j	CUFF.583	CUFF.583.1	100	5.245801	3.975472	6.516129	21.573990	1086	CUFF.583.1	1618
BnaA01g02930D	BnaA01g02930D	=	CUFF.584	CUFF.584.1	100	4.784975	3.990234	5.579716	17.983391	2120	CUFF.584.1	1791
BnaA01g02940D	BnaA01g02940D	=	CUFF.585	CUFF.585.1	100	30.101300	25.588121	34.614480	122.482592	637	CUFF.585.1	682
BnaA01g02950D	BnaA01g02950D	j	CUFF.586	CUFF.586.1	14	2.394854	1.480661	3.309047	9.534755	1584	CUFF.586.1	1799
BnaA01g02950D	BnaA01g02950D	=	CUFF.586	CUFF.586.2	100	17.104966	15.090815	19.119117	68.100881	1584	CUFF.586.1	1799
BnaA01g02990D	BnaA01g02990D	j	CUFF.587	CUFF.587.1	73	5.448779	4.724569	6.172989	21.894831	3984	CUFF.587.1	1535
BnaA01g02990D	BnaA01g02990D	j	CUFF.587	CUFF.587.2	100	7.457131	6.526327	8.387935	29.964991	3286	CUFF.587.1	1535
BnaA01g03010D	BnaA01g03010D	=	CUFF.588	CUFF.588.1	100	1.286515	0.747322	1.825707	4.790715	1345	CUFF.588.1	1679
BnaA01g03020D	BnaA01g03020D	c	CUFF.589	CUFF.589.1	100	12.862544	9.337238	16.387850	51.136979	493	CUFF.589.1	1461
BnaA01g03050D	BnaA01g03050D	j	CUFF.590	CUFF.590.1	100	64.016228	59.966262	68.066194	251.976849	2245	CUFF.590.2	2310
BnaA01g03050D	BnaA01g03050D	j	CUFF.590	CUFF.590.2	17	11.129688	9.479821	12.779554	43.808012	2246	CUFF.590.2	2310
BnaA01g03050D	BnaA01g03050D	j	CUFF.590	CUFF.590.3	35	22.663938	19.748382	25.579493	89.208437	1255	CUFF.590.2	2310
BnaA01g03060D	BnaA01g03060D	j	CUFF.591	CUFF.591.1	84	12.872811	11.680200	14.065423	50.084691	3777	CUFF.591.1	3698
BnaA01g03060D	BnaA01g03060D	j	CUFF.591	CUFF.591.2	24	3.739772	3.069160	4.410383	14.550459	3774	CUFF.591.1	3698
BnaA01g03060D	BnaA01g03060D	c	CUFF.591	CUFF.591.3	100	15.360288	12.445611	18.274964	59.762800	879	CUFF.591.1	3698
BnaA01g03070D	BnaA01g03070D	j	CUFF.592	CUFF.592.1	26	1.302309	0.937575	1.667043	5.299557	3688	CUFF.592.1	3384
BnaA01g03070D	BnaA01g03070D	c	CUFF.592	CUFF.592.2	100	5.019050	3.537476	6.500623	20.424298	860	CUFF.592.1	3384
BnaA01g03070D	BnaA01g03070D	j	CUFF.592	CUFF.592.3	21	1.056425	0.625867	1.486984	4.298970	2422	CUFF.592.1	3384
BnaA01g03070D	BnaA01g03070D	j	CUFF.592	CUFF.592.4	29	1.434185	0.918599	1.949772	5.836211	2229	CUFF.592.1	3384
BnaA01g03080D	BnaA01g03080D	c	CUFF.593	CUFF.593.1	100	7.072780	4.614378	9.531183	29.509017	538	CUFF.593.1	532
BnaA01g03110D	BnaA01g03110D	=	CUFF.594	CUFF.594.1	100	1.799782	1.045474	2.554090	7.457279	1027	CUFF.594.1	1115
BnaA01g03120D	BnaA01g03120D	=	CUFF.595	CUFF.595.1	100	12.138678	10.629216	13.648139	48.820440	1756	CUFF.595.1	1435
BnaA01g03130D	BnaA01g03130D	=	CUFF.596	CUFF.596.1	100	11.231146	8.877909	13.584383	43.598994	832	CUFF.596.2	849
BnaA01g03130D	BnaA01g03130D	j	CUFF.596	CUFF.596.2	22	2.474769	1.354465	3.595073	9.606984	963	CUFF.596.2	849
BnaA01g03140D	BnaA01g03140D	=	CUFF.597	CUFF.597.1	100	3.482648	1.655685	5.309611	13.634608	502	CUFF.597.1	399
BnaA01g03150D	BnaA01g03150D	=	CUFF.598	CUFF.598.1	100	134.891597	120.173477	149.609716	509.462062	411	CUFF.598.1	463
BnaA01g03210D	BnaA01g03210D	j	CUFF.599	CUFF.599.1	16	5.557231	3.342337	7.772124	21.853830	620	CUFF.599.1	701
BnaA01g03210D	BnaA01g03210D	=	CUFF.599	CUFF.599.2	100	33.809346	28.158339	39.460353	132.955379	536	CUFF.599.1	701
BnaA01g03230D	BnaA01g03230D	e	CUFF.600	CUFF.600.1	100	1.567686	0.581914	2.553459	6.015845	753	CUFF.600.1	2264
BnaA01g03230D	BnaA01g03230D	c	CUFF.601	CUFF.601.1	100	5.529117	3.450811	7.607423	21.217452	606	CUFF.600.1	2264
BnaA01g03230D	BnaA01g03230D	j	CUFF.602	CUFF.602.1	100	6.295514	4.822476	7.768552	25.130334	1081	CUFF.602.2	2264
BnaA01g03230D	BnaA01g03230D	j	CUFF.602	CUFF.602.2	39	2.479787	1.530689	3.428884	9.898774	1163	CUFF.602.2	2264
BnaA01g03240D	BnaA01g03240D	=	CUFF.603	CUFF.603.1	100	4.690207	3.711919	5.668495	18.831702	2238	CUFF.603.1	2450
BnaA01g03240D	BnaA01g03240D	o	CUFF.604	CUFF.604.1	100	26.686424	24.016906	29.355943	107.148960	1545	CUFF.603.1	2450
BnaA01g03270D	BnaA01g03270D	j	CUFF.605	CUFF.605.1	90	33.978449	31.007411	36.949486	135.860253	1522	CUFF.605.1	1609
BnaA01g03270D	BnaA01g03270D	j	CUFF.605	CUFF.605.2	100	37.963787	33.611609	42.315966	151.795326	848	CUFF.605.1	1609
BnaA01g03280D	BnaA01g03280D	o	CUFF.608	CUFF.608.1	66	5.141415	1.193249	9.089580	20.643942	361	CUFF.609.1	941
BnaA01g03280D	BnaA01g03280D	j	CUFF.608	CUFF.608.2	100	7.742939	5.834411	9.651466	31.089648	850	CUFF.609.1	941
BnaA01g03280D	BnaA01g03280D	e	CUFF.609	CUFF.609.1	100	0.724070	0.263366	1.184775	2.907306	1313	CUFF.609.1	941
BnaA01g03290D	BnaA01g03290D	e	CUFF.610	CUFF.610.1	100	6.356616	5.006908	7.706323	25.482676	1607	CUFF.610.1	1377
BnaA01g03300D	BnaA01g03300D	o	CUFF.611	CUFF.611.1	100	3.743770	2.785501	4.702040	15.008188	1952	CUFF.611.2	396
BnaA01g03300D	BnaA01g03300D	o	CUFF.611	CUFF.611.2	39	1.443604	0.868574	2.018634	5.787182	2122	CUFF.611.2	396
BnaA01g03310D	BnaA01g03310D	e	CUFF.612	CUFF.612.1	100	0.703428	0.264072	1.142784	2.666732	1522	CUFF.612.1	510
BnaA01g03310D	BnaA01g03310D	=	CUFF.613	CUFF.613.1	100	2.998198	2.106525	3.889871	11.366322	1331	CUFF.612.1	510
BnaA01g03320D	BnaA01g03320D	c	CUFF.615	CUFF.615.1	100	18.405466	16.275853	20.535079	75.415853	1416	CUFF.615.1	3020
BnaA01g03320D	BnaA01g03320D	j	CUFF.617	CUFF.617.1	16	1.678125	0.878729	2.477521	6.616374	1457	CUFF.617.1	3020
BnaA01g03320D	BnaA01g03320D	j	CUFF.617	CUFF.617.2	100	10.495733	8.874219	12.117247	41.381722	1456	CUFF.617.1	3020
BnaA01g03330D	BnaA01g03330D	=	CUFF.620	CUFF.620.1	100	144.049737	128.738034	159.361440	594.466773	410	CUFF.620.1	516
BnaA01g03340D	BnaA01g03340D	j	CUFF.621	CUFF.621.1	100	63.285461	57.275569	69.295353	256.554036	783	CUFF.621.1	749
BnaA01g03350D	BnaA01g03350D	j	CUFF.622	CUFF.622.1	100	1.988635	1.612543	2.364728	8.061764	4098	CUFF.622.1	2511
BnaA01g03360D	BnaA01g03360D	j	CUFF.623	CUFF.623.1	100	6.616697	5.255059	7.978335	27.168067	1182	CUFF.623.1	1215
BnaA01g03370D	BnaA01g03370D	j	CUFF.624	CUFF.624.1	100	21.119219	15.961015	26.277423	85.212325	438	CUFF.624.1	1645
BnaA01g03370D	BnaA01g03370D	c	CUFF.625	CUFF.625.1	100	24.472519	20.752385	28.192653	98.742299	717	CUFF.625.1	1645
BnaA01g03380D	BnaA01g03380D	=	CUFF.629	CUFF.629.1	100	12.144736	10.967801	13.321671	48.291678	2957	CUFF.629.1	2702
BnaA01g03390D	BnaA01g03390D	c	CUFF.630	CUFF.630.1	100	3.564260	2.716639	4.411881	14.478310	1538	CUFF.630.1	3102
BnaA01g03390D	BnaA01g03390D	c	CUFF.633	CUFF.633.1	100	3.015707	2.117411	3.914002	12.015551	1202	CUFF.633.1	3102
BnaA01g03400D	BnaA01g03400D	j	CUFF.634	CUFF.634.1	100	14.908951	13.100906	16.716996	57.678983	1700	CUFF.634.1	1770
BnaA01g03400D	BnaA01g03400D	c	CUFF.634	CUFF.634.2	98	14.566133	11.663640	17.468626	56.352707	827	CUFF.634.1	1770
BnaA01g03410D	BnaA01g03410D	j	CUFF.635	CUFF.635.1	100	4.026911	2.973903	5.079919	16.774196	1167	CUFF.635.1	2697
BnaA01g03430D	BnaA01g03430D	=	CUFF.636	CUFF.636.1	100	5.369646	4.644708	6.094585	21.000411	3099	CUFF.636.1	1603
BnaA01g03450D	BnaA01g03450D	j	CUFF.639	CUFF.639.1	14	1.674292	0.660207	2.688377	6.594935	979	CUFF.639.1	697
BnaA01g03450D	BnaA01g03450D	j	CUFF.639	CUFF.639.2	100	12.367507	10.087181	14.647832	48.714871	978	CUFF.639.1	697
BnaA01g03450D	BnaA01g03450D	j	CUFF.639	CUFF.639.3	14	1.725799	0.726611	2.724987	6.797818	979	CUFF.639.1	697
BnaA01g03460D	BnaA01g03460D	j	CUFF.640	CUFF.640.1	100	3.969523	2.760026	5.179019	16.480604	937	CUFF.640.1	1476
BnaA01g03480D	BnaA01g03480D	=	CUFF.641	CUFF.641.1	100	3.313681	2.327102	4.300261	13.131897	1124	CUFF.641.1	1078
BnaA01g03510D	BnaA01g03510D	j	CUFF.644	CUFF.644.1	28	3.327953	1.901856	4.754050	12.970744	762	CUFF.644.2	2461
BnaA01g03510D	BnaA01g03510D	c	CUFF.644	CUFF.644.2	100	11.862594	9.605030	14.120157	46.234624	893	CUFF.644.2	2461
BnaA01g03510D	BnaA01g03510D	c	CUFF.645	CUFF.645.1	100	12.960407	11.027211	14.893603	52.905099	1242	CUFF.646.1	2461
BnaA01g03510D	BnaA01g03510D	e	CUFF.646	CUFF.646.1	100	1.466321	0.972843	1.959798	5.985602	2188	CUFF.646.1	2461
BnaA01g03530D	BnaA01g03530D	=	CUFF.647	CUFF.647.1	100	0.644291	0.228280	1.060301	2.620011	1198	CUFF.647.1	1321
BnaA01g03540D	BnaA01g03540D	j	CUFF.650	CUFF.650.1	100	1.236551	0.820856	1.652246	5.056546	2071	CUFF.650.1	1896
BnaA01g03550D	BnaA01g03550D	e	CUFF.651	CUFF.651.1	100	4.333154	2.665287	6.001022	17.542076	674	CUFF.652.1	3552
BnaA01g03550D	BnaA01g03550D	j	CUFF.652	CUFF.652.1	100	17.468158	15.156725	19.779591	70.717017	1160	CUFF.652.1	3552
BnaA01g03560D	BnaA01g03560D	=	CUFF.653	CUFF.653.1	100	8.864509	6.885777	10.843241	36.180212	828	CUFF.653.1	911
BnaA01g08190D	BnaA01g08190D	x	CUFF.606	CUFF.606.1	100	12.971386	10.783847	15.158925	51.679641	1386	CUFF.606.1	846
BnaA01g08190D	BnaA01g08190D	j	CUFF.607	CUFF.607.1	100	61.198206	56.228381	66.168031	243.821389	1204	CUFF.607.1	846
BnaA01g08200D	BnaA01g08200D	j	CUFF.614	CUFF.614.1	100	6.123674	5.460883	6.786464	24.570143	5098	CUFF.614.2	5721
BnaA01g08200D	BnaA01g08200D	j	CUFF.614	CUFF.614.2	15	0.926331	0.615420	1.237241	3.716735	5111	CUFF.614.2	5721
BnaA01g08200D	BnaA01g08200D	j	CUFF.614	CUFF.614.3	59	3.634665	2.664769	4.604561	14.583441	1784	CUFF.614.2	5721
BnaA01g08200D	BnaA01g08200D	j	CUFF.616	CUFF.616.1	100	3.975421	3.040600	4.910242	16.080045	1571	CUFF.616.1	5721
BnaA01g08200D	BnaA01g08200D	j	CUFF.616	CUFF.616.2	29	1.147999	0.570570	1.725428	4.643503	1508	CUFF.616.1	5721
BnaA01g08260D	BnaA01g08260D	e	CUFF.618	CUFF.618.1	100	1.631951	0.581637	2.682265	6.409413	787	CUFF.618.1	741
BnaA01g08260D	BnaA01g08260D	o	CUFF.619	CUFF.619.1	77	3.041138	1.101390	4.980885	11.943931	554	CUFF.618.1	741
BnaA01g08260D	BnaA01g08260D	=	CUFF.619	CUFF.619.2	100	3.963999	2.017970	5.910027	15.568426	609	CUFF.618.1	741
BnaA01g08270D	BnaA01g08270D	j	CUFF.626	CUFF.626.1	100	53.844825	50.785235	56.904414	210.027227	3612	CUFF.626.1	3076
BnaA01g08280D	BnaA01g08280D	=	CUFF.627	CUFF.627.1	100	10.635603	9.640490	11.630717	41.485255	4829	CUFF.627.1	1169
BnaA01g08290D	BnaA01g08290D	=	CUFF.628	CUFF.628.1	100	0.936225	0.575931	1.296518	3.765444	2062	CUFF.628.1	2064
BnaA01g08300D	BnaA01g08300D	=	CUFF.631	CUFF.631.1	100	4.515504	3.929751	5.101257	17.949499	4886	CUFF.631.1	1863
BnaA01g08310D	BnaA01g08310D	j	CUFF.632	CUFF.632.1	100	5.690937	4.867068	6.514806	22.621944	3243	CUFF.632.1	2524
BnaA01g08330D	BnaA01g08330D	j	CUFF.637	CUFF.637.1	100	15.526624	13.855787	17.197461	59.968594	1891	CUFF.637.1	1874
BnaA01g08350D	BnaA01g08350D	j	CUFF.638	CUFF.638.1	100	5.113249	4.149894	6.076603	19.743343	1712	CUFF.638.1	1679
BnaA01g08360D	BnaA01g08360D	j	CUFF.642	CUFF.642.1	42	12.245719	9.834889	14.656550	48.623602	1077	CUFF.643.1	1199
BnaA01g08360D	BnaA01g08360D	=	CUFF.642	CUFF.642.2	100	29.145343	25.624358	32.666328	115.726283	1078	CUFF.643.1	1199
BnaA01g08360D	BnaA01g08360D	e	CUFF.643	CUFF.643.1	100	3.897088	2.791647	5.002528	15.474014	1258	CUFF.643.1	1199
BnaA01g08420D	BnaA01g08420D	e	CUFF.648	CUFF.648.1	100	1.657577	1.173774	2.141380	6.497859	2369	CUFF.648.1	603
BnaA01g08430D	BnaA01g08430D	j	CUFF.649	CUFF.649.1	100	8.348669	6.927153	9.770184	32.727576	1404	CUFF.649.1	1120
BnaA01g08440D	BnaA01g08440D	j	CUFF.654	CUFF.654.1	100	35.904094	33.522737	38.285451	143.211682	2858	CUFF.654.1	3022
-	-	u	CUFF.655	CUFF.655.1	100	7.093243	4.953813	9.232674	23.732007	746	CUFF.655.1	-
-	-	u	CUFF.656	CUFF.656.1	100	6.159748	3.308967	9.010530	20.608795	526	CUFF.655.1	-
BnaA01g08450D	BnaA01g08450D	=	CUFF.657	CUFF.657.1	100	29.633401	25.327511	33.939292	117.353568	674	CUFF.657.1	759
BnaA01g08480D	BnaA01g08480D	j	CUFF.658	CUFF.658.1	22	0.809756	0.357269	1.262244	3.260233	1872	CUFF.658.1	2171
BnaA01g08480D	BnaA01g08480D	=	CUFF.658	CUFF.658.2	100	3.609547	2.795462	4.423632	14.532722	1866	CUFF.658.1	2171
BnaA01g08490D	BnaA01g08490D	j	CUFF.659	CUFF.659.1	100	0.907756	0.467430	1.348082	3.458461	1398	CUFF.659.1	2944
BnaA01g08490D	BnaA01g08490D	c	CUFF.660	CUFF.660.1	100	0.718042	0.264428	1.171656	2.709211	1142	CUFF.660.1	2944
BnaA01g08500D	BnaA01g08500D	j	CUFF.661	CUFF.661.1	100	1.710928	1.392544	2.029313	6.959669	5757	CUFF.661.1	5437
BnaA01g08500D	BnaA01g08500D	j	CUFF.661	CUFF.661.2	51	0.880038	0.573406	1.186670	3.579795	4120	CUFF.661.1	5437
BnaA01g08510D	BnaA01g08510D	e	CUFF.662	CUFF.662.1	100	1.584127	0.856038	2.312216	6.177270	1035	CUFF.663.1	688
BnaA01g08510D	BnaA01g08510D	j	CUFF.663	CUFF.663.1	100	4.987103	3.629095	6.345110	19.447105	1111	CUFF.663.1	688
BnaA01g08510D	BnaA01g08510D	j	CUFF.663	CUFF.663.2	40	2.017373	1.049427	2.985319	7.866705	1104	CUFF.663.1	688
BnaA01g08520D	BnaA01g08520D	j	CUFF.664	CUFF.664.1	100	3.258738	2.511472	4.006003	12.880663	1857	CUFF.664.1	1691
BnaA01g08520D	BnaA01g08520D	j	CUFF.664	CUFF.664.2	37	1.207409	0.386027	2.028790	4.772469	901	CUFF.664.1	1691
BnaA01g08530D	BnaA01g08530D	j	CUFF.665	CUFF.665.1	31	5.630889	3.902768	7.359011	21.696714	991	CUFF.665.2	1263
BnaA01g08530D	BnaA01g08530D	=	CUFF.665	CUFF.665.2	100	18.413590	15.986757	20.840422	70.950497	1220	CUFF.665.2	1263
BnaA01g08540D	BnaA01g08540D	e	CUFF.666	CUFF.666.1	100	3.677426	2.050535	5.304318	14.993783	806	CUFF.667.1	1478
BnaA01g08540D	BnaA01g08540D	j	CUFF.667	CUFF.667.1	100	22.876592	19.697711	26.055472	93.273565	913	CUFF.667.1	1478
BnaA01g08550D	BnaA01g08550D	e	CUFF.668	CUFF.668.1	100	2.837707	1.742739	3.932675	10.784412	1016	CUFF.668.1	589
BnaA01g08550D	BnaA01g08550D	=	CUFF.669	CUFF.669.1	100	29.298308	25.257479	33.339138	111.345188	752	CUFF.668.1	589
BnaA01g08560D	BnaA01g08560D	=	CUFF.670	CUFF.670.1	100	1.441905	0.897621	1.986189	5.751045	1506	CUFF.670.1	1795
BnaA01g08610D	BnaA01g08610D	j	CUFF.671	CUFF.671.1	17	7.448075	5.856503	9.039648	29.944581	1416	CUFF.671.1	939
BnaA01g08610D	BnaA01g08610D	=	CUFF.671	CUFF.671.2	100	45.005514	41.053687	48.957341	180.942217	1274	CUFF.671.1	939
BnaA01g08620D	BnaA01g08620D	o	CUFF.672	CUFF.672.1	100	3.246165	2.142960	4.349369	12.646363	1389	CUFF.672.1	1473
BnaA01g08620D	BnaA01g08620D	j	CUFF.672	CUFF.672.2	85	2.761033	1.735807	3.786259	10.756395	1325	CUFF.672.1	1473
BnaA01g08620D	BnaA01g08620D	j	CUFF.672	CUFF.672.3	82	2.655049	1.641672	3.668425	10.343501	1327	CUFF.672.1	1473
BnaA01g08630D	BnaA01g08630D	=	CUFF.673	CUFF.673.1	100	32.985219	29.788652	36.181787	130.509447	1234	CUFF.673.1	1275
BnaA01g09110D	BnaA01g09110D	=	CUFF.674	CUFF.674.1	100	2.767070	2.044320	3.489819	11.176994	1764	CUFF.674.1	1019
BnaA01g09120D	BnaA01g09120D	=	CUFF.675	CUFF.675.1	100	10.462810	7.512369	13.413252	42.262309	596	CUFF.675.1	538
BnaA01g09130D	BnaA01g09130D	j	CUFF.676	CUFF.676.1	100	1.541370	0.730123	2.352617	6.048745	845	CUFF.676.1	2038
BnaA01g09140D	BnaA01g09140D	o	CUFF.677	CUFF.677.1	100	41.119212	37.937950	44.300474	155.925419	1676	CUFF.677.1	717
BnaA01g09160D	BnaA01g09160D	=	CUFF.678	CUFF.678.1	100	2.613575	1.762753	3.464396	10.428092	1424	CUFF.679.1	720
BnaA01g09160D	BnaA01g09160D	o	CUFF.679	CUFF.679.1	100	0.932818	0.394344	1.471293	3.721920	1576	CUFF.679.1	720
BnaA01g09180D	BnaA01g09180D	=	CUFF.680	CUFF.680.1	100	3.783258	2.381119	5.185398	15.201974	741	CUFF.680.1	465
BnaA01g09200D	BnaA01g09200D	o	CUFF.681	CUFF.681.1	100	27.702850	22.843484	32.562216	113.272850	523	CUFF.681.1	384
BnaA01g09220D	BnaA01g09220D	j	CUFF.682	CUFF.682.1	100	1.588929	1.063686	2.114171	6.562358	1943	CUFF.682.1	1721
BnaA01g09220D	BnaA01g09220D	j	CUFF.682	CUFF.682.2	40	0.638829	0.259915	1.017744	2.638398	1876	CUFF.682.1	1721
BnaA01g09250D	BnaA01g09250D	j	CUFF.683	CUFF.683.1	100	5.374395	3.814133	6.934658	20.689751	816	CUFF.683.1	836
BnaA01g09260D	BnaA01g09260D	j	CUFF.684	CUFF.684.1	25	0.526319	0.245424	0.807213	2.160045	3463	CUFF.684.1	2270
BnaA01g09260D	BnaA01g09260D	j	CUFF.684	CUFF.684.2	100	2.069619	1.595494	2.543745	8.493848	3463	CUFF.684.1	2270
BnaA01g09270D	BnaA01g09270D	=	CUFF.685	CUFF.685.1	100	3.652851	2.792506	4.513196	14.991533	1851	CUFF.685.1	1390
BnaA01g09360D	BnaA01g09360D	j	CUFF.686	CUFF.686.1	54	3.945640	2.857976	5.033303	15.052958	1324	CUFF.686.1	1594
BnaA01g09360D	BnaA01g09360D	j	CUFF.686	CUFF.686.2	24	1.716809	0.895805	2.537814	6.549776	1203	CUFF.686.1	1594
BnaA01g09360D	BnaA01g09360D	j	CUFF.686	CUFF.686.3	100	7.261196	5.523416	8.998976	27.702092	1046	CUFF.686.1	1594
BnaA01g09360D	BnaA01g09360D	j	CUFF.687	CUFF.687.1	22	2.545426	0.744415	4.346437	9.606750	506	CUFF.687.1	1594
BnaA01g09360D	BnaA01g09360D	c	CUFF.687	CUFF.687.2	100	11.314447	5.384076	17.244818	42.702115	320	CUFF.687.1	1594
-	-	u	CUFF.688	CUFF.688.1	100	6.054382	3.805841	8.302923	24.523947	528	CUFF.688.1	-
BnaA01g08640D	BnaA01g08640D	=	CUFF.689	CUFF.689.1	100	10.906664	9.415716	12.397611	43.019708	1493	CUFF.689.1	1293
BnaA01g08680D	BnaA01g08680D	=	CUFF.690	CUFF.690.1	100	16.323383	13.983555	18.663212	64.933974	1061	CUFF.690.1	1133
BnaA01g08700D	BnaA01g08700D	j	CUFF.691	CUFF.691.1	80	6.849586	5.777323	7.921849	27.317828	2138	CUFF.691.1	1299
BnaA01g08700D	BnaA01g08700D	=	CUFF.691	CUFF.691.2	100	8.523147	7.160694	9.885599	33.992397	1692	CUFF.691.1	1299
BnaA01g08750D	BnaA01g08750D	c	CUFF.692	CUFF.692.1	100	2.027224	1.381874	2.672574	7.847224	1476	CUFF.692.1	2075
BnaA01g08750D	BnaA01g08750D	o	CUFF.693	CUFF.693.1	100	2.748865	1.091237	4.406492	11.348545	478	CUFF.693.1	2075
BnaA01g08760D	BnaA01g08760D	j	CUFF.694	CUFF.694.1	100	5.567111	3.675605	7.458617	21.171865	647	CUFF.694.2	1434
BnaA01g08760D	BnaA01g08760D	j	CUFF.694	CUFF.694.2	38	2.106806	1.338163	2.875449	8.012237	1200	CUFF.694.2	1434
BnaA01g08770D	BnaA01g08770D	j	CUFF.695	CUFF.695.1	20	1.096654	0.358799	1.834510	4.382625	986	CUFF.696.1	1231
BnaA01g08770D	BnaA01g08770D	=	CUFF.695	CUFF.695.2	100	5.461371	3.890114	7.032628	21.825602	870	CUFF.696.1	1231
BnaA01g08770D	BnaA01g08770D	e	CUFF.696	CUFF.696.1	100	0.902626	0.407267	1.397984	3.607216	1243	CUFF.696.1	1231
BnaA01g08790D	BnaA01g08790D	=	CUFF.697	CUFF.697.1	100	9.371936	7.920000	10.823871	37.399085	1348	CUFF.697.1	885
BnaA01g08810D	BnaA01g08810D	j	CUFF.698	CUFF.698.1	39	2.862320	2.177644	3.546997	11.177909	2981	CUFF.698.2	1570
BnaA01g08810D	BnaA01g08810D	=	CUFF.698	CUFF.698.2	100	7.348614	6.352552	8.344677	28.697747	3005	CUFF.698.2	1570
BnaA01g08800D	BnaA01g08800D	j	CUFF.699	CUFF.699.1	34	20.866162	17.552130	24.180195	81.486361	1064	CUFF.699.1	690
BnaA01g08800D	BnaA01g08800D	=	CUFF.699	CUFF.699.2	100	60.503065	53.594744	67.411387	236.276059	708	CUFF.699.1	690
BnaA01g08820D	BnaA01g08820D	e	CUFF.700	CUFF.700.1	100	0.640249	0.193743	1.086756	2.651930	1337	CUFF.700.1	787
BnaA01g08820D	BnaA01g08820D	=	CUFF.701	CUFF.701.1	100	4.505644	2.929556	6.081731	18.662497	744	CUFF.700.1	787
BnaA01g08850D	BnaA01g08850D	=	CUFF.702	CUFF.702.1	100	107.834933	101.770127	113.899739	439.209034	1844	CUFF.702.1	1878
BnaA01g08890D	BnaA01g08890D	j	CUFF.703	CUFF.703.1	100	9.167803	7.992090	10.343516	37.102266	2119	CUFF.703.1	2126
BnaA01g08900D	BnaA01g08900D	j	CUFF.704	CUFF.704.1	100	6.532695	5.595838	7.469551	25.505643	2297	CUFF.704.1	2559
BnaA01g08910D	BnaA01g08910D	j	CUFF.705	CUFF.705.1	52	6.833651	5.284152	8.383151	27.646974	1196	CUFF.705.1	863
BnaA01g08910D	BnaA01g08910D	=	CUFF.705	CUFF.705.2	100	13.171434	10.849014	15.493854	53.287808	1012	CUFF.705.1	863
BnaA01g08920D	BnaA01g08920D	e	CUFF.706	CUFF.706.1	100	1.322500	0.517689	2.127311	5.130577	869	CUFF.706.1	666
BnaA01g08920D	BnaA01g08920D	=	CUFF.707	CUFF.707.1	100	14.167354	10.812337	17.522372	54.961595	575	CUFF.706.1	666
BnaA01g08930D	BnaA01g08930D	j	CUFF.708	CUFF.708.1	39	0.578815	0.297147	0.860484	2.238923	3142	CUFF.708.2	2249
BnaA01g08930D	BnaA01g08930D	j	CUFF.708	CUFF.708.2	100	1.470076	1.036379	1.903772	5.686420	3245	CUFF.708.2	2249
BnaA01g08930D	BnaA01g08930D	j	CUFF.708	CUFF.708.3	56	0.823886	0.471503	1.176268	3.186884	3086	CUFF.708.2	2249
BnaA01g08940D	BnaA01g08940D	=	CUFF.709	CUFF.709.1	100	1.307237	0.979553	1.634921	5.056544	3628	CUFF.709.1	3243
BnaA01g08950D	BnaA01g08950D	j	CUFF.710	CUFF.710.1	100	10.592956	9.497996	11.687916	42.040935	2909	CUFF.710.1	2478
BnaA01g08960D	BnaA01g08960D	=	CUFF.711	CUFF.711.1	100	0.624299	0.221197	1.027402	2.633440	1229	CUFF.711.1	1320
BnaA01g08990D	BnaA01g08990D	c	CUFF.712	CUFF.712.1	100	16.995585	9.669027	24.322143	73.298990	294	CUFF.712.1	2234
BnaA01g09030D	BnaA01g09030D	j	CUFF.713	CUFF.713.1	100	8.033261	6.314338	9.752185	31.957275	952	CUFF.713.1	973
BnaA01g09040D	BnaA01g09040D	j	CUFF.714	CUFF.714.1	68	1.558817	1.055342	2.062292	6.287104	1959	CUFF.714.1	3012
BnaA01g09040D	BnaA01g09040D	j	CUFF.714	CUFF.714.2	100	2.293226	0.977261	3.609191	9.249161	632	CUFF.714.1	3012
BnaA01g09040D	BnaA01g09040D	j	CUFF.715	CUFF.715.1	100	1.650626	1.116973	2.184278	6.515252	1754	CUFF.715.1	3012
BnaA01g09920D	BnaA01g09920D	c	CUFF.716	CUFF.716.1	100	9.030809	7.174907	10.886711	35.894394	1114	CUFF.716.2	1331
BnaA01g09920D	BnaA01g09920D	j	CUFF.716	CUFF.716.2	51	4.567874	3.371309	5.764440	18.155746	1414	CUFF.716.2	1331
BnaA01g09930D	BnaA01g09930D	j	CUFF.717	CUFF.717.1	30	1.073006	0.669803	1.476208	4.264832	3277	CUFF.717.1	2145
BnaA01g09930D	BnaA01g09930D	j	CUFF.717	CUFF.717.2	100	3.598984	2.962864	4.235103	14.304735	3191	CUFF.717.1	2145
BnaA01g09940D	BnaA01g09940D	j	CUFF.718	CUFF.718.1	63	44.237948	35.361226	53.114670	173.929604	453	CUFF.719.1	991
BnaA01g09940D	BnaA01g09940D	j	CUFF.718	CUFF.718.2	100	70.517965	59.739846	81.296084	277.254312	449	CUFF.719.1	991
BnaA01g09940D	BnaA01g09940D	e	CUFF.719	CUFF.719.1	100	47.983838	43.005758	52.961918	188.657259	816	CUFF.719.1	991
BnaA01g09970D	BnaA01g09970D	j	CUFF.720	CUFF.720.1	100	12.780856	11.374679	14.187034	52.128970	2147	CUFF.720.1	2847
BnaA01g09980D	BnaA01g09980D	j	CUFF.722	CUFF.722.1	100	7.396121	5.368978	9.423265	30.485376	718	CUFF.722.2	742
BnaA01g09980D	BnaA01g09980D	j	CUFF.722	CUFF.722.2	12	0.899775	0.165005	1.634546	3.708699	793	CUFF.722.2	742
BnaA01g09990D	BnaA01g09990D	=	CUFF.724	CUFF.724.1	100	5.107404	3.937518	6.277291	19.422458	1213	CUFF.724.1	1372
BnaA01g10000D	BnaA01g10000D	j	CUFF.728	CUFF.728.1	100	12.305843	10.742277	13.869409	48.804648	1666	CUFF.728.1	1626
BnaA01g10020D	BnaA01g10020D	c	CUFF.730	CUFF.730.1	100	1.190581	0.438446	1.942716	5.082708	780	CUFF.730.1	1859
BnaA01g10030D	BnaA01g10030D	=	CUFF.732	CUFF.732.1	100	5.127418	4.175280	6.079556	20.258501	1641	CUFF.732.1	1482
BnaA01g10040D	BnaA01g10040D	c	CUFF.733	CUFF.733.1	100	0.936102	0.468051	1.404153	3.694867	1296	CUFF.733.1	4713
BnaA01g10040D	BnaA01g10040D	c	CUFF.734	CUFF.734.1	100	1.638478	0.819239	2.457717	7.038741	839	CUFF.734.1	4713
BnaA01g10040D	BnaA01g10040D	c	CUFF.735	CUFF.735.1	100	2.143464	1.207980	3.078948	8.548888	841	CUFF.735.1	4713
BnaA01g10050D	BnaA01g10050D	j	CUFF.737	CUFF.737.1	51	4.283167	3.644499	4.921835	16.968387	3702	CUFF.737.1	3579
BnaA01g10050D	BnaA01g10050D	j	CUFF.737	CUFF.737.2	11	0.955684	0.605163	1.306205	3.786080	3511	CUFF.737.1	3579
BnaA01g10050D	BnaA01g10050D	j	CUFF.737	CUFF.737.3	100	8.439446	6.650650	10.228243	33.434092	1058	CUFF.737.1	3579
BnaA01g10060D	BnaA01g10060D	j	CUFF.738	CUFF.738.1	100	2.150597	1.379500	2.921694	8.717556	1187	CUFF.738.1	1317
BnaA01g10070D	BnaA01g10070D	c	CUFF.740	CUFF.740.1	100	1.775486	0.887743	2.663229	7.275580	792	CUFF.740.1	1276
BnaA01g10100D	BnaA01g10100D	j	CUFF.741	CUFF.741.1	52	1.930481	1.264106	2.596857	7.634490	1986	CUFF.741.1	4346
BnaA01g10100D	BnaA01g10100D	j	CUFF.741	CUFF.741.2	100	3.698140	2.834938	4.561343	14.625068	1952	CUFF.741.1	4346
BnaA01g10100D	BnaA01g10100D	j	CUFF.741	CUFF.741.3	46	1.712307	0.821541	2.603073	6.771677	1248	CUFF.741.1	4346
BnaA01g10100D	BnaA01g10100D	e	CUFF.742	CUFF.742.1	100	1.564056	0.662917	2.465194	6.185385	1111	CUFF.741.1	4346
BnaA01g10100D	BnaA01g10100D	j	CUFF.750	CUFF.750.1	28	0.612143	0.279423	0.944862	2.466001	2448	CUFF.750.2	4346
BnaA01g10100D	BnaA01g10100D	j	CUFF.750	CUFF.750.2	25	0.542843	0.229174	0.856512	2.186831	2594	CUFF.750.2	4346
BnaA01g10100D	BnaA01g10100D	c	CUFF.750	CUFF.750.3	100	2.169616	1.601621	2.737611	8.740242	2448	CUFF.750.2	4346
BnaA01g10110D	BnaA01g10110D	e	CUFF.752	CUFF.752.1	100	12.724338	10.261016	15.187660	52.605988	896	CUFF.752.1	831
BnaA01g10110D	BnaA01g10110D	=	CUFF.753	CUFF.753.1	100	62.738935	55.497392	69.980479	259.380388	604	CUFF.752.1	831
BnaA01g10140D	BnaA01g10140D	j	CUFF.754	CUFF.754.1	100	5.182957	3.388841	6.977074	18.586924	639	CUFF.754.1	655
BnaA01g10160D	BnaA01g10160D	j	CUFF.757	CUFF.757.1	100	18.416583	13.763590	23.069575	73.850358	513	CUFF.757.3	973
BnaA01g10160D	BnaA01g10160D	j	CUFF.757	CUFF.757.2	20	3.658130	2.178431	5.137829	14.669073	814	CUFF.757.3	973
BnaA01g10160D	BnaA01g10160D	j	CUFF.757	CUFF.757.3	41	7.524095	5.541274	9.506917	30.171566	884	CUFF.757.3	973
BnaA01g10170D	BnaA01g10170D	j	CUFF.758	CUFF.758.1	100	2.568104	1.812232	3.323976	10.952264	1420	CUFF.758.1	813
BnaA01g10200D	BnaA01g10200D	e	CUFF.759	CUFF.759.1	100	2.211992	1.558588	2.865396	8.620879	1527	CUFF.759.1	1827
BnaA01g10220D	BnaA01g10220D	j	CUFF.763	CUFF.763.1	100	3.874801	3.160551	4.589050	15.231660	2333	CUFF.763.1	2271
BnaA01g10220D	BnaA01g10220D	c	CUFF.763	CUFF.763.2	93	3.599193	1.811644	5.386741	14.148257	591	CUFF.763.1	2271
BnaA01g10230D	BnaA01g10230D	j	CUFF.764	CUFF.764.1	100	4.360755	3.603445	5.118065	17.923086	2137	CUFF.764.1	2005
BnaA01g09370D	BnaA01g09370D	=	CUFF.721	CUFF.721.1	100	2.329122	1.840322	2.817922	9.340514	2845	CUFF.721.1	2041
BnaA01g09380D	BnaA01g09380D	=	CUFF.723	CUFF.723.1	100	26.482079	21.961926	31.002231	106.201473	582	CUFF.723.1	631
BnaA01g09390D	BnaA01g09390D	j	CUFF.725	CUFF.725.1	100	38.019830	31.611250	44.428410	157.904245	480	CUFF.725.1	837
BnaA01g09400D	BnaA01g09400D	=	CUFF.726	CUFF.726.1	100	8.800707	6.437027	11.164386	36.285468	648	CUFF.726.1	667
BnaA01g09430D	BnaA01g09430D	o	CUFF.727	CUFF.727.1	100	1.847353	1.550189	2.144516	7.558706	5955	CUFF.727.1	2181
BnaA01g09430D	BnaA01g09430D	c	CUFF.729	CUFF.729.1	100	1.526137	0.562018	2.490255	5.699574	659	CUFF.729.1	2181
BnaA01g09460D	BnaA01g09460D	=	CUFF.731	CUFF.731.1	100	3.184224	2.146574	4.221874	12.848395	971	CUFF.731.1	501
BnaA01g09520D	BnaA01g09520D	e	CUFF.736	CUFF.736.1	100	4.150871	3.383375	4.918367	16.326589	1988	CUFF.736.1	1404
BnaA01g09530D	BnaA01g09530D	=	CUFF.739	CUFF.739.1	100	9.716701	8.439521	10.993881	39.346243	1916	CUFF.739.1	1635
BnaA01g09540D	BnaA01g09540D	=	CUFF.743	CUFF.743.1	100	4.846541	4.289753	5.403330	19.633491	4805	CUFF.743.1	759
BnaA01g09570D	BnaA01g09570D	=	CUFF.744	CUFF.744.1	100	18.329249	16.514384	20.144114	68.310423	1620	CUFF.744.1	1293
BnaA01g09620D	BnaA01g09620D	e	CUFF.745	CUFF.745.1	100	5.428652	3.205826	7.651477	22.408322	602	CUFF.746.1	955
BnaA01g09620D	BnaA01g09620D	=	CUFF.746	CUFF.746.1	100	7.038895	4.822093	9.255697	29.055065	696	CUFF.746.1	955
BnaA01g09640D	BnaA01g09640D	j	CUFF.747	CUFF.747.1	60	3.868998	3.062445	4.675552	15.701708	1910	CUFF.747.1	2275
BnaA01g09640D	BnaA01g09640D	c	CUFF.747	CUFF.747.2	63	4.097731	2.323065	5.872397	16.629982	624	CUFF.747.1	2275
BnaA01g09640D	BnaA01g09640D	c	CUFF.747	CUFF.747.3	100	6.459878	3.729749	9.190008	26.216378	480	CUFF.747.1	2275
BnaA01g09650D	BnaA01g09650D	j	CUFF.748	CUFF.748.1	100	2.128459	1.742136	2.514782	8.229722	3805	CUFF.748.1	3370
BnaA01g09660D	BnaA01g09660D	x	CUFF.749	CUFF.749.1	100	1.669273	0.969626	2.368920	6.967335	1108	CUFF.749.1	981
BnaA01g09710D	BnaA01g09710D	j	CUFF.751	CUFF.751.1	100	7.684533	6.354954	9.014112	30.497842	1596	CUFF.751.1	2009
BnaA01g09710D	BnaA01g09710D	j	CUFF.751	CUFF.751.2	19	1.447439	0.669453	2.225424	5.744494	1452	CUFF.751.1	2009
BnaA01g09730D	BnaA01g09730D	e	CUFF.755	CUFF.755.1	100	1.421628	0.866678	1.976578	5.787000	1617	CUFF.755.1	1632
BnaA01g09730D	BnaA01g09730D	j	CUFF.756	CUFF.756.1	21	2.644780	0.705281	4.584279	10.766068	539	CUFF.755.1	1632
BnaA01g09730D	BnaA01g09730D	j	CUFF.756	CUFF.756.2	100	12.732800	8.911433	16.554168	51.831220	502	CUFF.755.1	1632
BnaA01g09740D	BnaA01g09740D	j	CUFF.760	CUFF.760.1	25	4.565775	3.533337	5.598213	18.263346	1559	CUFF.760.1	1764
BnaA01g09740D	BnaA01g09740D	j	CUFF.760	CUFF.760.2	100	18.207023	15.984457	20.429589	72.829079	1344	CUFF.760.1	1764
BnaA01g09760D	BnaA01g09760D	j	CUFF.761	CUFF.761.1	85	4.241057	2.830637	5.651477	16.392148	1021	CUFF.761.1	1047
BnaA01g09760D	BnaA01g09760D	j	CUFF.761	CUFF.761.2	100	5.018542	3.522334	6.514750	19.397214	1018	CUFF.761.1	1047
BnaA01g09760D	BnaA01g09760D	o	CUFF.762	CUFF.762.1	100	3.159623	1.379186	4.940059	12.212286	518	CUFF.761.1	1047
BnaA01g09770D	BnaA01g09770D	c	CUFF.765	CUFF.765.1	100	2.496433	1.518709	3.474156	10.260157	917	CUFF.765.1	1113
BnaA01g09790D	BnaA01g09790D	e	CUFF.766	CUFF.766.1	100	3.743267	1.989668	5.496867	14.881446	702	CUFF.767.2	1020
BnaA01g09790D	BnaA01g09790D	j	CUFF.767	CUFF.767.1	100	6.572766	4.760083	8.385449	26.130183	890	CUFF.767.2	1020
BnaA01g09790D	BnaA01g09790D	j	CUFF.767	CUFF.767.2	27	1.785158	1.034129	2.536187	7.096937	1404	CUFF.767.2	1020
BnaA01g09790D	BnaA01g09790D	x	CUFF.768	CUFF.768.1	100	1.500756	0.948777	2.052735	5.966290	1664	CUFF.768.1	1020
BnaA01g09800D	BnaA01g09800D	=	CUFF.769	CUFF.769.1	100	16.106350	12.762947	19.449753	64.206385	647	CUFF.769.2	1111
BnaA01g09800D	BnaA01g09800D	j	CUFF.769	CUFF.769.2	15	2.366540	1.341256	3.391823	9.433980	1028	CUFF.769.2	1111
BnaA01g09810D	BnaA01g09810D	=	CUFF.770	CUFF.770.1	100	1.705702	1.201852	2.209552	6.706009	1912	CUFF.770.1	1891
BnaA01g09820D	BnaA01g09820D	=	CUFF.771	CUFF.771.1	100	4.347568	3.702363	4.992772	16.863163	3645	CUFF.771.3	3297
BnaA01g09820D	BnaA01g09820D	j	CUFF.771	CUFF.771.2	22	0.966496	0.615246	1.317746	3.748803	3579	CUFF.771.3	3297
BnaA01g09820D	BnaA01g09820D	j	CUFF.771	CUFF.771.3	16	0.692380	0.396149	0.988611	2.685576	3665	CUFF.771.3	3297
BnaA01g09830D	BnaA01g09830D	j	CUFF.772	CUFF.772.1	52	3.253773	2.581443	3.926103	13.105936	2733	CUFF.772.1	2587
BnaA01g09830D	BnaA01g09830D	c	CUFF.772	CUFF.772.2	100	6.216867	5.144788	7.288945	25.041037	2025	CUFF.772.1	2587
BnaA01g09860D	BnaA01g09860D	j	CUFF.773	CUFF.773.1	100	14.649608	13.229482	16.069734	58.774492	2490	CUFF.773.1	2398
BnaA01g09870D	BnaA01g09870D	j	CUFF.774	CUFF.774.1	29	1.486144	0.986091	1.986197	6.021686	2564	CUFF.774.1	1189
BnaA01g09870D	BnaA01g09870D	j	CUFF.774	CUFF.774.2	100	5.095748	4.181548	6.009947	20.647392	2357	CUFF.774.1	1189
BnaA01g09880D	BnaA01g09880D	=	CUFF.775	CUFF.775.1	100	22.190305	18.492748	25.887861	89.912600	746	CUFF.775.1	799
BnaA01g09890D	BnaA01g09890D	j	CUFF.776	CUFF.776.1	100	23.886590	21.630173	26.143007	94.632970	1752	CUFF.777.1	1944
BnaA01g09890D	BnaA01g09890D	e	CUFF.777	CUFF.777.1	100	3.445368	2.803647	4.087088	13.649725	2757	CUFF.777.1	1944
BnaA01g09900D	BnaA01g09900D	=	CUFF.778	CUFF.778.1	100	2.650876	2.049716	3.252036	10.391229	2124	CUFF.778.1	2022
BnaA01g09910D	BnaA01g09910D	j	CUFF.779	CUFF.779.1	66	2.081004	1.529625	2.632384	8.242495	2878	CUFF.779.1	2685
BnaA01g09910D	BnaA01g09910D	=	CUFF.779	CUFF.779.2	100	3.132086	2.470343	3.793828	12.405645	2752	CUFF.779.1	2685
BnaA01g11800D	BnaA01g11800D	=	CUFF.780	CUFF.780.1	100	1135.827552	1086.395934	1185.259171	4520.507552	1385	CUFF.780.1	1265
BnaA01g11830D	BnaA01g11830D	j	CUFF.781	CUFF.781.1	32	0.969236	0.592199	1.346273	3.791819	2856	CUFF.781.1	657
BnaA01g11830D	BnaA01g11830D	=	CUFF.781	CUFF.781.2	100	3.010494	2.392966	3.628022	11.777571	2856	CUFF.781.1	657
BnaA01g11840D	BnaA01g11840D	j	CUFF.782	CUFF.782.1	100	0.858652	0.415374	1.301930	3.359194	2182	CUFF.782.1	1482
BnaA01g11860D	BnaA01g11860D	o	CUFF.783	CUFF.783.1	43	6.015550	2.801681	9.229420	23.281679	480	CUFF.783.2	1294
BnaA01g11860D	BnaA01g11860D	o	CUFF.783	CUFF.783.2	100	14.085812	10.039699	18.131925	54.515604	518	CUFF.783.2	1294
BnaA01g11870D	BnaA01g11870D	=	CUFF.784	CUFF.784.1	100	1.762932	1.241073	2.284791	6.863142	1937	CUFF.784.1	1941
BnaA01g11880D	BnaA01g11880D	=	CUFF.785	CUFF.785.1	100	3.642813	2.429514	4.856112	14.222828	872	CUFF.785.1	1296
BnaA01g11920D	BnaA01g11920D	e	CUFF.786	CUFF.786.1	100	3.332029	2.408613	4.255445	13.267826	1847	CUFF.787.1	2412
BnaA01g11920D	BnaA01g11920D	j	CUFF.787	CUFF.787.1	100	10.291656	9.155570	11.427743	40.980407	2856	CUFF.787.1	2412
BnaA01g11930D	BnaA01g11930D	j	CUFF.788	CUFF.788.1	100	2.138215	1.688568	2.587862	8.249420	3205	CUFF.788.1	2521
BnaA01g11940D	BnaA01g11940D	=	CUFF.789	CUFF.789.1	100	6.746752	5.606027	7.887476	26.029557	1693	CUFF.789.1	1203
BnaA01g11950D	BnaA01g11950D	=	CUFF.790	CUFF.790.1	100	9.865654	8.114797	11.616511	38.951512	1036	CUFF.790.1	1115
BnaA01g12010D	BnaA01g12010D	=	CUFF.791	CUFF.791.1	100	6.165867	4.934460	7.397275	24.390428	1248	CUFF.791.1	1168
BnaA01g12020D	BnaA01g12020D	c	CUFF.792	CUFF.792.1	100	0.501354	0.177636	0.825072	2.214499	1474	CUFF.792.1	2589
BnaA01g12040D	BnaA01g12040D	=	CUFF.793	CUFF.793.1	100	51.482006	46.474730	56.489282	199.231947	868	CUFF.793.1	844
BnaA01g12060D	BnaA01g12060D	e	CUFF.794	CUFF.794.1	100	6.487839	5.099599	7.876080	25.427925	1124	CUFF.794.1	1107
BnaA01g12080D	BnaA01g12080D	j	CUFF.795	CUFF.795.1	66	4.383775	3.360988	5.406562	17.527222	1373	CUFF.795.1	1396
BnaA01g12080D	BnaA01g12080D	c	CUFF.795	CUFF.795.2	100	6.662873	2.586210	10.739535	26.639518	338	CUFF.795.1	1396
BnaA01g12090D	BnaA01g12090D	=	CUFF.796	CUFF.796.1	100	8.740802	7.521127	9.960477	34.409804	1732	CUFF.796.1	1783
BnaA01g12100D	BnaA01g12100D	j	CUFF.797	CUFF.797.1	83	3.487887	2.622700	4.353074	12.904955	1561	CUFF.797.1	1577
BnaA01g12100D	BnaA01g12100D	=	CUFF.797	CUFF.797.2	100	4.200775	2.393190	6.008361	15.542595	654	CUFF.797.1	1577
BnaA01g12110D	BnaA01g12110D	=	CUFF.798	CUFF.798.1	100	4.201865	3.182314	5.221416	17.128719	1269	CUFF.798.1	636
BnaA01g12120D	BnaA01g12120D	=	CUFF.799	CUFF.799.1	100	7.707112	5.656041	9.758183	31.517417	749	CUFF.799.2	527
BnaA01g12120D	BnaA01g12120D	j	CUFF.799	CUFF.799.2	17	1.282652	0.318403	2.246900	5.245267	758	CUFF.799.2	527
BnaA01g12130D	BnaA01g12130D	=	CUFF.800	CUFF.800.1	100	4.015990	2.845029	5.186952	15.245408	978	CUFF.800.1	2112
BnaA01g12140D	BnaA01g12140D	e	CUFF.801	CUFF.801.1	100	5.638646	4.618433	6.658858	22.381334	1762	CUFF.801.1	1610
BnaA01g12140D	BnaA01g12140D	j	CUFF.802	CUFF.802.1	100	10.392342	7.818736	12.965948	41.250062	682	CUFF.801.1	1610
BnaA01g12150D	BnaA01g12150D	j	CUFF.803	CUFF.803.1	86	0.886368	0.327418	1.445317	3.760789	1228	CUFF.803.3	2394
BnaA01g12150D	BnaA01g12150D	j	CUFF.803	CUFF.803.2	100	1.035810	0.516041	1.555578	4.394860	1477	CUFF.803.3	2394
BnaA01g12150D	BnaA01g12150D	j	CUFF.803	CUFF.803.3	58	0.598847	0.190171	1.007523	2.540861	1595	CUFF.803.3	2394
BnaA01g12160D	BnaA01g12160D	j	CUFF.804	CUFF.804.1	90	1.189181	0.648343	1.730019	5.002418	1882	CUFF.804.2	1763
BnaA01g12160D	BnaA01g12160D	j	CUFF.804	CUFF.804.2	100	1.315639	0.770993	1.860284	5.534376	1913	CUFF.804.2	1763
BnaA01g12170D	BnaA01g12170D	=	CUFF.805	CUFF.805.1	100	6.187292	4.957030	7.417554	24.672000	1322	CUFF.805.1	1435
BnaA01g12190D	BnaA01g12190D	e	CUFF.806	CUFF.806.1	100	23.704988	17.765811	29.644166	96.641906	444	CUFF.807.1	766
BnaA01g12190D	BnaA01g12190D	=	CUFF.807	CUFF.807.1	100	42.248116	38.012553	46.483680	172.239634	975	CUFF.807.1	766
BnaA01g12270D	BnaA01g12270D	=	CUFF.808	CUFF.808.1	100	14.371845	11.925035	16.818654	54.206547	831	CUFF.808.1	1795
BnaA01g12280D	BnaA01g12280D	=	CUFF.809	CUFF.809.1	100	18.170656	16.724202	19.617110	68.953237	3646	CUFF.809.1	2654
BnaA01g12280D	BnaA01g12280D	j	CUFF.809	CUFF.809.2	16	2.965415	2.328921	3.601910	11.253033	3642	CUFF.809.1	2654
BnaA01g12290D	BnaA01g12290D	e	CUFF.810	CUFF.810.1	100	4.279793	2.815750	5.743836	15.991397	740	CUFF.810.1	555
BnaA01g12310D	BnaA01g12310D	=	CUFF.811	CUFF.811.1	100	7.443553	6.147797	8.739310	27.974263	1336	CUFF.811.1	1524
BnaA01g12320D	BnaA01g12320D	j	CUFF.812	CUFF.812.1	100	53.756161	50.001670	57.510652	215.086545	1721	CUFF.812.1	1301
BnaA01g12340D	BnaA01g12340D	=	CUFF.813	CUFF.813.1	100	6.685932	4.710964	8.660900	24.921691	659	CUFF.813.1	677
BnaA01g12360D	BnaA01g12360D	j	CUFF.814	CUFF.814.1	14	4.156255	2.940598	5.371912	16.552754	1431	CUFF.814.1	1420
BnaA01g12360D	BnaA01g12360D	=	CUFF.814	CUFF.814.2	100	29.702297	26.814674	32.589920	118.292757	1431	CUFF.814.1	1420
BnaA01g12380D	BnaA01g12380D	e	CUFF.815	CUFF.815.1	100	11.009328	9.449359	12.569297	41.774717	1380	CUFF.815.1	1689
BnaA01g12380D	BnaA01g12380D	c	CUFF.816	CUFF.816.1	100	5.042059	3.136340	6.947779	20.440958	576	CUFF.816.1	1689
BnaA01g12390D	BnaA01g12390D	j	CUFF.817	CUFF.817.1	100	4.100327	3.129197	5.071457	15.941049	1386	CUFF.817.1	1411
BnaA01g12400D	BnaA01g12400D	=	CUFF.818	CUFF.818.1	100	1.103771	0.749467	1.458075	4.269616	2462	CUFF.818.1	2470
BnaA01g12430D	BnaA01g12430D	j	CUFF.819	CUFF.819.1	100	6.130609	3.249175	9.012043	25.712001	425	CUFF.819.1	378
BnaA01g12450D	BnaA01g12450D	=	CUFF.820	CUFF.820.1	100	8.732695	7.261844	10.203546	34.809563	1237	CUFF.820.1	1298
BnaA01g12470D	BnaA01g12470D	=	CUFF.821	CUFF.821.1	100	0.344341	0.070427	0.618254	1.352584	2507	CUFF.821.1	1950
BnaA01g12480D	BnaA01g12480D	c	CUFF.822	CUFF.822.1	100	1.685587	1.220521	2.150652	6.621048	2614	CUFF.822.1	918
BnaA01g12480D	BnaA01g12480D	o	CUFF.823	CUFF.823.1	100	4.061885	2.030943	6.092828	15.067933	474	CUFF.823.1	918
BnaA01g12510D	BnaA01g12510D	=	CUFF.824	CUFF.824.1	43	2.468322	0.743690	4.192954	10.697851	561	CUFF.824.1	870
BnaA01g12510D	BnaA01g12510D	j	CUFF.824	CUFF.824.2	100	5.806449	2.811749	8.801148	25.165485	452	CUFF.824.1	870
BnaA01g12520D	BnaA01g12520D	j	CUFF.825	CUFF.825.1	100	4.244479	3.224446	5.264512	16.925875	1310	CUFF.825.1	2777
BnaA01g12530D	BnaA01g12530D	=	CUFF.826	CUFF.826.1	100	68.681080	64.500208	72.861952	277.630333	1217	CUFF.826.1	1271
BnaA01g12540D	BnaA01g12540D	j	CUFF.827	CUFF.827.1	52	1.518620	0.866214	2.171026	6.087890	1262	CUFF.827.1	1063
BnaA01g12540D	BnaA01g12540D	j	CUFF.827	CUFF.827.2	100	2.922229	1.511703	4.332755	11.714722	654	CUFF.827.1	1063
BnaA01g12560D	BnaA01g12560D	j	CUFF.828	CUFF.828.1	64	1.442390	0.829751	2.055029	5.681897	1584	CUFF.828.1	1707
BnaA01g12560D	BnaA01g12560D	j	CUFF.828	CUFF.828.2	74	1.671283	1.019860	2.322706	6.583559	1584	CUFF.828.1	1707
BnaA01g12560D	BnaA01g12560D	j	CUFF.828	CUFF.828.3	100	2.253396	0.888283	3.618509	8.876631	559	CUFF.828.1	1707
BnaA01g12570D	BnaA01g12570D	j	CUFF.829	CUFF.829.1	100	8.508052	6.878205	10.137899	34.472240	1029	CUFF.829.1	1114
BnaA01g12670D	BnaA01g12670D	e	CUFF.830	CUFF.830.1	100	2.451043	1.477090	3.424995	10.073608	917	CUFF.830.1	1856
BnaA01g12730D	BnaA01g12730D	j	CUFF.831	CUFF.831.1	100	1.163169	0.640408	1.685930	4.788319	1356	CUFF.831.1	1857
BnaA01g12800D	BnaA01g12800D	c	CUFF.832	CUFF.832.1	100	1.262387	0.425014	2.099760	5.420167	724	CUFF.832.1	2729
BnaA01g12860D	BnaA01g12860D	=	CUFF.833	CUFF.833.1	100	4.390479	3.058166	5.722792	16.814020	855	CUFF.833.1	893
BnaA01g12870D	BnaA01g12870D	c	CUFF.834	CUFF.834.1	100	1.749388	0.942720	2.556055	6.946454	943	CUFF.834.1	1718
BnaA01g12890D	BnaA01g12890D	=	CUFF.835	CUFF.835.1	100	1.896213	1.001739	2.790688	7.907801	822	CUFF.835.1	937
BnaA01g12900D	BnaA01g12900D	=	CUFF.836	CUFF.836.1	100	35.916334	32.904091	38.928577	145.264919	1559	CUFF.836.1	1909
BnaA01g13000D	BnaA01g13000D	=	CUFF.837	CUFF.837.1	100	4.111532	2.585396	5.637669	15.436128	685	CUFF.837.1	768
BnaA01g13020D	BnaA01g13020D	j	CUFF.838	CUFF.838.1	100	38.354645	34.973076	41.736214	155.865698	1323	CUFF.838.1	1119
BnaA01g13040D	BnaA01g13040D	j	CUFF.839	CUFF.839.1	100	25.781610	22.861988	28.701232	103.549617	1119	CUFF.839.1	1236
BnaA01g13060D	BnaA01g13060D	j	CUFF.840	CUFF.840.1	100	2.260973	1.306193	3.215753	8.779688	892	CUFF.840.1	525
-	-	u	CUFF.841	CUFF.841.1	100	3.563652	2.264934	4.862370	13.391097	790	CUFF.841.1	-
BnaA01g13080D	BnaA01g13080D	j	CUFF.842	CUFF.842.1	36	4.965372	3.475508	6.455236	20.144375	990	CUFF.842.1	1185
BnaA01g13080D	BnaA01g13080D	j	CUFF.842	CUFF.842.2	100	13.768971	11.105964	16.431977	55.860327	815	CUFF.842.1	1185
BnaA01g13090D	BnaA01g13090D	j	CUFF.843	CUFF.843.1	100	1.554871	1.085327	2.024414	6.363528	2015	CUFF.843.1	1929
BnaA01g13130D	BnaA01g13130D	j	CUFF.844	CUFF.844.1	32	2.432478	1.587968	3.276988	9.590721	1166	CUFF.844.1	1714
BnaA01g13130D	BnaA01g13130D	c	CUFF.844	CUFF.844.2	100	7.517127	4.065151	10.969102	29.638359	417	CUFF.844.1	1714
BnaA01g13170D	BnaA01g13170D	x	CUFF.845	CUFF.845.1	100	22.412507	20.111949	24.713064	90.009387	1293	CUFF.845.1	1156
BnaA01g13220D	BnaA01g13220D	j	CUFF.846	CUFF.846.1	22	0.219135	0.072680	0.365590	0.859100	5004	CUFF.846.1	3394
BnaA01g13220D	BnaA01g13220D	j	CUFF.846	CUFF.846.2	28	0.281411	0.122477	0.440345	1.103250	5001	CUFF.846.1	3394
BnaA01g13220D	BnaA01g13220D	j	CUFF.846	CUFF.846.3	100	1.017320	0.748389	1.286252	3.988325	5004	CUFF.846.1	3394
BnaA01g13300D	BnaA01g13300D	=	CUFF.847	CUFF.847.1	100	4.519236	3.232556	5.805915	18.639671	920	CUFF.847.1	807
BnaA01g13310D	BnaA01g13310D	=	CUFF.848	CUFF.848.1	100	125.402920	115.923379	134.882461	498.341182	736	CUFF.848.1	1160
BnaA01g13320D	BnaA01g13320D	j	CUFF.849	CUFF.849.1	100	7.317970	6.001762	8.634177	29.077691	1505	CUFF.849.1	2881
BnaA01g13320D	BnaA01g13320D	c	CUFF.849	CUFF.849.2	79	5.812035	4.002768	7.621302	23.093914	862	CUFF.849.1	2881
BnaA01g13330D	BnaA01g13330D	x	CUFF.850	CUFF.850.1	100	10.158967	6.638083	13.679851	39.246989	489	CUFF.850.1	1793
BnaA01g13330D	BnaA01g13330D	j	CUFF.851	CUFF.851.1	28	4.955008	3.988145	5.921872	19.142611	1867	CUFF.851.1	1793
BnaA01g13330D	BnaA01g13330D	c	CUFF.851	CUFF.851.2	100	17.464198	14.815186	20.113210	67.469180	964	CUFF.851.1	1793
BnaA01g13340D	BnaA01g13340D	j	CUFF.852	CUFF.852.1	15	0.495253	0.121794	0.868712	1.981060	1805	CUFF.852.1	1602
BnaA01g13340D	BnaA01g13340D	=	CUFF.852	CUFF.852.2	100	3.220442	2.291389	4.149496	12.882077	1384	CUFF.852.1	1602
BnaA01g13340D	BnaA01g13340D	j	CUFF.852	CUFF.852.3	21	0.686246	0.243556	1.128937	2.745050	1721	CUFF.852.1	1602
-	-	u	CUFF.853	CUFF.853.1	100	3.454352	1.913283	4.995420	12.504508	618	CUFF.853.1	-
BnaA01g13370D	BnaA01g13370D	=	CUFF.854	CUFF.854.1	100	4.226356	2.874450	5.578262	17.589161	835	CUFF.854.1	585
BnaA01g13400D	BnaA01g13400D	j	CUFF.855	CUFF.855.1	100	14.040643	12.544378	15.536907	55.634709	2109	CUFF.855.1	2163
BnaA01g13430D	BnaA01g13430D	j	CUFF.856	CUFF.856.1	66	3.037532	2.311385	3.763680	12.080624	1795	CUFF.856.1	1383
BnaA01g13430D	BnaA01g13430D	c	CUFF.856	CUFF.856.2	100	4.584457	2.305082	6.863833	18.232928	491	CUFF.856.1	1383
BnaA01g13470D	BnaA01g13470D	=	CUFF.857	CUFF.857.1	100	43.161295	40.281318	46.041272	171.977852	2373	CUFF.857.1	2341
BnaA01g13480D	BnaA01g13480D	=	CUFF.858	CUFF.858.1	100	4.604662	3.503941	5.705384	18.598878	1461	CUFF.858.2	1508
BnaA01g13480D	BnaA01g13480D	j	CUFF.858	CUFF.858.2	31	1.436270	0.781561	2.090980	5.801298	1668	CUFF.858.2	1508
-	-	u	CUFF.859	CUFF.859.1	100	17.630715	13.352754	21.908675	69.811380	476	CUFF.859.1	-
BnaA01g13510D	BnaA01g13510D	=	CUFF.860	CUFF.860.1	100	8.522821	6.643777	10.401865	33.744823	841	CUFF.860.1	729
BnaA01g13530D	BnaA01g13530D	j	CUFF.861	CUFF.861.1	100	9.100077	7.799751	10.400403	36.317106	1815	CUFF.861.1	1172
BnaA01g13530D	BnaA01g13530D	j	CUFF.861	CUFF.861.2	59	5.405397	3.603371	7.207423	21.572166	775	CUFF.861.1	1172
BnaA01g13530D	BnaA01g13530D	p	CUFF.862	CUFF.862.1	100	192.241887	181.252863	203.230911	737.995391	1075	CUFF.862.1	1172
BnaA01g13540D	BnaA01g13540D	j	CUFF.863	CUFF.863.1	100	6.038669	4.081917	7.995421	23.701230	643	CUFF.863.1	1382
BnaA01g13550D	BnaA01g13550D	=	CUFF.864	CUFF.864.1	100	8.703240	6.676440	10.730040	33.371828	771	CUFF.864.1	694
BnaA01g13560D	BnaA01g13560D	j	CUFF.865	CUFF.865.1	91	3.901086	3.240295	4.561876	15.245431	2893	CUFF.865.1	2799
BnaA01g13560D	BnaA01g13560D	c	CUFF.865	CUFF.865.2	100	4.291962	3.181848	5.402076	16.772973	1348	CUFF.865.1	2799
-	-	u	CUFF.866	CUFF.866.1	100	1.366004	0.400093	2.331915	6.016769	595	CUFF.866.1	-
BnaA01g13630D	BnaA01g13630D	=	CUFF.867	CUFF.867.1	100	5.485738	4.349780	6.621696	21.222289	1482	CUFF.867.1	1435
BnaA01g13630D	BnaA01g13630D	j	CUFF.867	CUFF.867.2	14	0.786850	0.201741	1.371960	3.044032	1330	CUFF.867.1	1435
BnaA01g13650D	BnaA01g13650D	=	CUFF.868	CUFF.868.1	100	2.201157	1.338384	3.063929	8.685439	995	CUFF.868.1	2643
BnaA01g13670D	BnaA01g13670D	=	CUFF.869	CUFF.869.1	100	90.190660	85.277180	95.104141	362.504560	2712	CUFF.869.1	3844
BnaA01g13670D	BnaA01g13670D	j	CUFF.869	CUFF.869.2	19	17.195197	15.164598	19.225796	69.112891	2295	CUFF.869.1	3844
BnaA01g13690D	BnaA01g13690D	=	CUFF.870	CUFF.870.1	100	14.901763	12.313849	17.489678	59.889116	788	CUFF.870.1	836
BnaA01g13700D	BnaA01g13700D	=	CUFF.871	CUFF.871.1	100	3.523449	2.376532	4.670365	13.626328	1323	CUFF.871.1	1391
BnaA01g13700D	BnaA01g13700D	e	CUFF.872	CUFF.872.1	100	4.782415	3.453258	6.111572	18.495163	1257	CUFF.871.1	1391
BnaA01g13710D	BnaA01g13710D	j	CUFF.873	CUFF.873.1	100	5.144587	4.068388	6.220786	20.725296	1412	CUFF.873.1	1507
BnaA01g13720D	BnaA01g13720D	o	CUFF.874	CUFF.874.1	100	1.230031	0.435816	2.024247	4.174904	737	CUFF.874.1	1316
BnaA01g13740D	BnaA01g13740D	j	CUFF.875	CUFF.875.1	100	4.782262	3.946612	5.617913	18.972844	1945	CUFF.875.1	1686
BnaA01g13760D	BnaA01g13760D	j	CUFF.876	CUFF.876.1	100	6.312440	5.478253	7.146628	24.529344	2794	CUFF.876.1	2673
BnaA01g13770D	BnaA01g13770D	=	CUFF.877	CUFF.877.1	100	6.344020	4.324453	8.363587	25.780387	628	CUFF.877.1	569
BnaA01g13780D	BnaA01g13780D	j	CUFF.878	CUFF.878.1	100	3.010404	2.415834	3.604974	11.901944	2509	CUFF.878.1	1878
BnaA01g13790D	BnaA01g13790D	o	CUFF.879	CUFF.879.1	100	3.946923	1.566839	6.327007	15.474457	399	CUFF.879.1	795
BnaA01g13800D	BnaA01g13800D	=	CUFF.880	CUFF.880.1	100	3.333649	2.492183	4.175116	13.018839	1946	CUFF.880.1	2153
BnaA01g13800D	BnaA01g13800D	j	CUFF.880	CUFF.880.2	51	1.709757	1.067762	2.351753	6.677084	1946	CUFF.880.1	2153
BnaA01g13800D	BnaA01g13800D	x	CUFF.881	CUFF.881.1	100	4.463768	2.923788	6.003747	17.432270	883	CUFF.881.1	2153
BnaA01g13830D	BnaA01g13830D	c	CUFF.882	CUFF.882.1	100	8.512186	7.054171	9.970202	33.087005	1235	CUFF.882.1	1714
BnaA01g13840D	BnaA01g13840D	j	CUFF.883	CUFF.883.1	34	1.218289	0.592745	1.843833	4.870976	1358	CUFF.883.1	797
BnaA01g13840D	BnaA01g13840D	j	CUFF.883	CUFF.883.2	100	3.613732	2.358764	4.868701	14.448463	1085	CUFF.883.1	797
BnaA01g13840D	BnaA01g13840D	j	CUFF.883	CUFF.883.3	93	3.357998	1.908867	4.807130	13.425984	891	CUFF.883.1	797
BnaA01g13860D	BnaA01g13860D	e	CUFF.884	CUFF.884.1	100	0.823788	0.191295	1.456280	3.334165	1155	CUFF.884.1	1122
BnaA01g13870D	BnaA01g13870D	o	CUFF.885	CUFF.885.1	100	3.132645	1.990190	4.275099	12.678938	1022	CUFF.885.1	516
BnaA01g13880D	BnaA01g13880D	=	CUFF.886	CUFF.886.1	100	6.507656	4.703210	8.312102	26.035505	800	CUFF.886.1	871
BnaA01g13880D	BnaA01g13880D	j	CUFF.886	CUFF.886.2	20	1.276168	0.354119	2.198218	5.105631	793	CUFF.886.1	871
BnaA01g13890D	BnaA01g13890D	=	CUFF.887	CUFF.887.1	100	1.585017	1.058277	2.111757	6.103666	2049	CUFF.887.1	2026
BnaA01g13890D	BnaA01g13890D	j	CUFF.887	CUFF.887.2	34	0.545679	0.154211	0.937146	2.101327	1767	CUFF.887.1	2026
BnaA01g13890D	BnaA01g13890D	e	CUFF.888	CUFF.888.1	100	2.358135	0.534708	4.181562	9.080827	475	CUFF.887.1	2026
BnaA01g13900D	BnaA01g13900D	j	CUFF.889	CUFF.889.1	100	1.853825	1.300338	2.407313	7.236762	2074	CUFF.889.1	2085
BnaA01g13900D	BnaA01g13900D	j	CUFF.889	CUFF.889.2	56	1.032342	0.472011	1.592674	4.029946	1480	CUFF.889.1	2085
BnaA01g13910D	BnaA01g13910D	c	CUFF.890	CUFF.890.1	100	9.765906	8.141516	11.390297	39.247581	1240	CUFF.890.1	2473
BnaA01g13910D	BnaA01g13910D	c	CUFF.890	CUFF.890.2	92	8.966817	7.346891	10.586742	36.036171	1154	CUFF.890.2	2473
BnaA01g13920D	BnaA01g13920D	j	CUFF.891	CUFF.891.1	100	7.578818	6.452415	8.705220	30.926609	1880	CUFF.891.1	2537
BnaA01g13930D	BnaA01g13930D	j	CUFF.892	CUFF.892.1	100	16.710649	14.847761	18.573536	68.552007	1652	CUFF.892.1	1616
BnaA01g13940D	BnaA01g13940D	=	CUFF.893	CUFF.893.1	100	4.186617	3.484625	4.888609	16.875632	3000	CUFF.893.2	3352
BnaA01g13940D	BnaA01g13940D	j	CUFF.893	CUFF.893.2	18	0.765921	0.430058	1.101783	3.087312	3083	CUFF.893.2	3352
BnaA01g13940D	BnaA01g13940D	j	CUFF.893	CUFF.893.3	18	0.744299	0.350779	1.137818	3.000157	2453	CUFF.893.2	3352
BnaA01g13950D	BnaA01g13950D	=	CUFF.894	CUFF.894.1	100	1.394528	0.736707	2.052350	5.429317	1035	CUFF.894.1	1058
BnaA01g13960D	BnaA01g13960D	j	CUFF.895	CUFF.895.1	100	1.093755	0.499777	1.687733	4.585655	1280	CUFF.895.2	3015
BnaA01g13960D	BnaA01g13960D	j	CUFF.895	CUFF.895.2	97	1.056162	0.478774	1.633550	4.428042	1298	CUFF.895.2	3015
BnaA01g13970D	BnaA01g13970D	j	CUFF.896	CUFF.896.1	16	1.373010	0.648548	2.097471	5.407818	1004	CUFF.896.1	905
BnaA01g13970D	BnaA01g13970D	c	CUFF.896	CUFF.896.2	100	8.816421	6.049716	11.583127	34.724883	570	CUFF.896.1	905
BnaA01g13970D	BnaA01g13970D	e	CUFF.897	CUFF.897.1	100	6.244298	1.445318	11.043277	24.594163	332	CUFF.896.1	905
BnaA01g13980D	BnaA01g13980D	j	CUFF.898	CUFF.898.1	84	5.845341	4.589759	7.100923	23.239944	1418	CUFF.898.1	1487
BnaA01g13980D	BnaA01g13980D	j	CUFF.898	CUFF.898.2	100	6.924338	5.215673	8.633002	27.529827	1006	CUFF.898.1	1487
BnaA01g13990D	BnaA01g13990D	j	CUFF.899	CUFF.899.1	100	4.335701	3.516909	5.154494	16.994955	1967	CUFF.899.1	2004
BnaA01g14000D	BnaA01g14000D	j	CUFF.900	CUFF.900.1	100	2.379732	1.673907	3.085557	9.411587	1698	CUFF.900.1	1545
BnaA01g14000D	BnaA01g14000D	j	CUFF.900	CUFF.900.2	28	0.657994	0.222973	1.093015	2.602295	1698	CUFF.900.1	1545
BnaA01g14040D	BnaA01g14040D	j	CUFF.901	CUFF.901.1	100	3.109641	2.401458	3.817824	12.465354	2430	CUFF.901.1	4412
BnaA01g14040D	BnaA01g14040D	j	CUFF.901	CUFF.901.2	82	2.539797	1.872017	3.207577	10.181067	2368	CUFF.901.1	4412
BnaA01g14050D	BnaA01g14050D	j	CUFF.902	CUFF.902.1	100	43.134876	40.217100	46.052651	171.658944	2353	CUFF.902.1	2469
BnaA01g14050D	BnaA01g14050D	c	CUFF.902	CUFF.902.2	96	41.329766	35.256404	47.403128	164.475355	604	CUFF.902.1	2469
BnaA01g14070D	BnaA01g14070D	p	CUFF.903	CUFF.903.1	100	5.969973	4.910482	7.029464	24.229360	1562	CUFF.903.1	1509
BnaA01g14080D	BnaA01g14080D	j	CUFF.904	CUFF.904.1	100	5.639886	4.074606	7.205166	23.508295	805	CUFF.904.1	931
BnaA01g14090D	BnaA01g14090D	j	CUFF.905	CUFF.905.1	100	9.298190	7.698002	10.898378	36.113433	1216	CUFF.905.1	1038
BnaA01g14100D	BnaA01g14100D	j	CUFF.906	CUFF.906.1	100	15.107554	13.110800	17.104308	60.500196	1498	CUFF.906.3	2511
BnaA01g14100D	BnaA01g14100D	j	CUFF.906	CUFF.906.2	42	6.399229	4.876426	7.922032	25.626558	1298	CUFF.906.3	2511
BnaA01g14100D	BnaA01g14100D	j	CUFF.906	CUFF.906.3	21	3.101169	2.152664	4.049675	12.419042	1603	CUFF.906.3	2511
BnaA01g14100D	BnaA01g14100D	j	CUFF.907	CUFF.907.1	64	2.763956	1.793882	3.734031	11.173089	1103	CUFF.907.1	2511
BnaA01g14100D	BnaA01g14100D	j	CUFF.907	CUFF.907.2	100	4.330013	1.480022	7.180003	17.503755	418	CUFF.907.1	2511
BnaA01g14110D	BnaA01g14110D	=	CUFF.908	CUFF.908.1	100	1.460871	0.875465	2.046278	5.580261	1340	CUFF.908.1	1227
BnaA01g14120D	BnaA01g14120D	=	CUFF.909	CUFF.909.1	100	8.115717	6.520545	9.710888	31.195994	1083	CUFF.909.1	1203
BnaA01g14140D	BnaA01g14140D	j	CUFF.910	CUFF.910.1	100	2.132756	1.592421	2.673091	8.702978	2527	CUFF.910.1	2373
BnaA01g14140D	BnaA01g14140D	j	CUFF.910	CUFF.910.2	99	2.118498	1.113805	3.123190	8.644798	1102	CUFF.910.1	2373
BnaA01g14150D	BnaA01g14150D	j	CUFF.911	CUFF.911.1	13	0.697540	0.359071	1.036010	2.749029	3418	CUFF.911.1	1387
BnaA01g14150D	BnaA01g14150D	j	CUFF.911	CUFF.911.2	100	5.555188	4.813112	6.297263	21.893167	3415	CUFF.911.1	1387
BnaA01g14180D	BnaA01g14180D	=	CUFF.912	CUFF.912.1	100	32.562199	29.630293	35.494104	132.212204	1452	CUFF.912.1	1429
BnaA01g14190D	BnaA01g14190D	j	CUFF.913	CUFF.913.1	100	9.456218	8.121882	10.790554	37.617201	1714	CUFF.913.1	1761
BnaA01g14200D	BnaA01g14200D	=	CUFF.914	CUFF.914.1	100	11.237490	10.028211	12.446768	44.673469	2525	CUFF.914.1	2490
BnaA01g14240D	BnaA01g14240D	j	CUFF.915	CUFF.915.1	100	3.041607	2.396491	3.686722	12.196299	2096	CUFF.915.1	2161
BnaA01g14250D	BnaA01g14250D	j	CUFF.916	CUFF.916.1	77	1.509514	0.750311	2.268717	6.076992	1273	CUFF.916.2	1379
BnaA01g14250D	BnaA01g14250D	=	CUFF.916	CUFF.916.2	100	1.968995	1.171159	2.766831	7.926769	1370	CUFF.916.2	1379
BnaA01g14250D	BnaA01g14250D	j	CUFF.916	CUFF.916.3	28	0.554035	0.046645	1.061425	2.230431	1273	CUFF.916.2	1379
BnaA01g14270D	BnaA01g14270D	j	CUFF.917	CUFF.917.1	100	79.222847	69.440941	89.004754	311.623458	466	CUFF.917.1	906
BnaA01g14290D	BnaA01g14290D	=	CUFF.918	CUFF.918.1	100	4.576764	3.212319	5.941210	17.008173	850	CUFF.918.1	962
BnaA01g14300D	BnaA01g14300D	=	CUFF.919	CUFF.919.1	100	9.833798	8.038282	11.629313	39.601564	1149	CUFF.919.2	1236
BnaA01g14300D	BnaA01g14300D	j	CUFF.919	CUFF.919.2	34	3.383429	2.229100	4.537758	13.625365	1178	CUFF.919.2	1236
BnaA01g14310D	BnaA01g14310D	j	CUFF.920	CUFF.920.1	100	16.759536	13.875274	19.643797	66.920171	777	CUFF.920.1	1367
BnaA01g14330D	BnaA01g14330D	e	CUFF.921	CUFF.921.1	100	1.976387	0.700259	3.252516	7.685547	545	CUFF.921.1	2440
BnaA01g14330D	BnaA01g14330D	c	CUFF.922	CUFF.922.1	100	2.962335	2.269310	3.655360	11.773776	1788	CUFF.922.1	2440
BnaA01g14340D	BnaA01g14340D	=	CUFF.923	CUFF.923.1	100	4.512835	3.257537	5.768133	17.640787	1104	CUFF.923.2	922
BnaA01g14340D	BnaA01g14340D	j	CUFF.923	CUFF.923.2	26	1.157717	0.442482	1.872953	4.525547	1201	CUFF.923.2	922
BnaA01g14340D	BnaA01g14340D	j	CUFF.923	CUFF.923.3	28	1.244706	0.273746	2.215667	4.865589	775	CUFF.923.2	922
BnaA01g14340D	BnaA01g14340D	x	CUFF.924	CUFF.924.1	100	1.847031	0.734135	2.959928	7.220093	664	CUFF.924.1	922
BnaA01g14350D	BnaA01g14350D	c	CUFF.925	CUFF.925.1	100	21.301364	17.120787	25.481942	85.248818	555	CUFF.925.1	1127
BnaA01g14350D	BnaA01g14350D	j	CUFF.926	CUFF.926.1	100	11.011168	6.602722	15.419614	43.632526	364	CUFF.926.1	1127
BnaA01g14370D	BnaA01g14370D	=	CUFF.927	CUFF.927.1	100	4.487478	2.243739	6.731217	18.742161	450	CUFF.927.1	516
BnaA01g14380D	BnaA01g14380D	j	CUFF.928	CUFF.928.1	100	3.872802	2.787525	4.958079	15.538496	1234	CUFF.928.1	1261
BnaA01g14380D	BnaA01g14380D	j	CUFF.928	CUFF.928.2	21	0.817187	0.221893	1.412481	3.278725	1234	CUFF.928.1	1261
BnaA01g14400D	BnaA01g14400D	=	CUFF.929	CUFF.929.1	100	6.283500	4.162395	8.404605	26.252860	597	CUFF.929.1	739
BnaA01g14420D	BnaA01g14420D	=	CUFF.930	CUFF.930.1	100	5.815513	4.781792	6.849234	22.987686	1698	CUFF.930.1	1192
BnaA01g14430D	BnaA01g14430D	=	CUFF.931	CUFF.931.1	100	10.186728	8.092231	12.281224	40.266318	846	CUFF.931.1	1136
BnaA01g14450D	BnaA01g14450D	j	CUFF.932	CUFF.932.1	100	59.744249	54.885920	64.602579	241.704626	1098	CUFF.932.1	1342
BnaA01g14470D	BnaA01g14470D	=	CUFF.933	CUFF.933.1	100	35.500467	31.654657	39.346277	137.248108	945	CUFF.933.1	1025
BnaA01g14480D	BnaA01g14480D	e	CUFF.934	CUFF.934.1	100	6.453753	5.019857	7.887648	25.140178	1218	CUFF.934.1	889
BnaA01g14480D	BnaA01g14480D	j	CUFF.935	CUFF.935.1	100	25.602405	20.680232	30.524578	99.732523	548	CUFF.934.1	889
BnaA01g14520D	BnaA01g14520D	e	CUFF.936	CUFF.936.1	100	8.870174	7.491376	10.248971	34.450830	1605	CUFF.936.1	1340
BnaA01g14520D	BnaA01g14520D	=	CUFF.937	CUFF.937.1	100	11.597362	9.000789	14.193935	45.042944	754	CUFF.936.1	1340
BnaA01g14530D	BnaA01g14530D	j	CUFF.938	CUFF.938.1	100	4.418443	3.265863	5.571023	17.866257	1204	CUFF.938.2	1123
BnaA01g14530D	BnaA01g14530D	j	CUFF.938	CUFF.938.2	43	1.890584	1.155298	2.625870	7.644699	1368	CUFF.938.2	1123
BnaA01g14560D	BnaA01g14560D	e	CUFF.939	CUFF.939.1	100	7.028739	5.450247	8.607231	27.025213	1070	CUFF.939.1	904
BnaA01g14560D	BnaA01g14560D	=	CUFF.940	CUFF.940.1	100	8.366393	5.345487	11.387299	32.168438	545	CUFF.939.1	904
BnaA01g14570D	BnaA01g14570D	=	CUFF.941	CUFF.941.1	100	20.867854	18.631146	23.104561	83.290635	1288	CUFF.941.1	1349
BnaA01g14590D	BnaA01g14590D	j	CUFF.942	CUFF.942.1	64	1.505980	0.860060	2.151899	6.025338	1880	CUFF.942.1	2036
BnaA01g14590D	BnaA01g14590D	j	CUFF.942	CUFF.942.2	100	2.357864	1.635127	3.080601	9.433677	1879	CUFF.942.1	2036
BnaA01g14590D	BnaA01g14590D	j	CUFF.942	CUFF.942.3	91	2.136646	1.256978	3.016315	8.548598	1272	CUFF.942.1	2036
BnaA01g14590D	BnaA01g14590D	j	CUFF.942	CUFF.942.4	82	1.945192	0.943218	2.947166	7.782601	827	CUFF.942.1	2036
BnaA01g14600D	BnaA01g14600D	=	CUFF.943	CUFF.943.1	100	8.401221	7.256654	9.545789	32.659017	2034	CUFF.943.1	2142
BnaA01g14660D	BnaA01g14660D	j	CUFF.944	CUFF.944.1	13	1.058376	0.766796	1.349957	4.231278	3548	CUFF.944.1	980
BnaA01g14660D	BnaA01g14660D	c	CUFF.944	CUFF.944.2	100	8.080214	3.239012	12.921416	32.303849	314	CUFF.944.1	980
BnaA01g14670D	BnaA01g14670D	j	CUFF.945	CUFF.945.1	100	3.694708	2.618793	4.770623	14.922869	1074	CUFF.945.1	411
BnaA01g14690D	BnaA01g14690D	j	CUFF.946	CUFF.946.1	100	0.726906	0.336706	1.117106	3.110253	1517	CUFF.946.1	873
BnaA01g14710D	BnaA01g14710D	j	CUFF.947	CUFF.947.1	100	6.912752	5.505730	8.319773	27.689347	1164	CUFF.947.1	1593
BnaA01g14710D	BnaA01g14710D	e	CUFF.948	CUFF.948.1	100	5.634533	3.933971	7.335095	22.569384	761	CUFF.947.1	1593
BnaA01g14720D	BnaA01g14720D	=	CUFF.949	CUFF.949.1	100	7.646806	6.421027	8.872584	30.566216	1501	CUFF.949.1	1682
BnaA01g14730D	BnaA01g14730D	j	CUFF.950	CUFF.950.1	100	3.819413	2.956550	4.682276	15.527356	1807	CUFF.950.1	2283
BnaA01g14730D	BnaA01g14730D	x	CUFF.951	CUFF.951.1	100	2.633220	1.473635	3.792804	10.705033	998	CUFF.951.1	2283
BnaA01g14740D	BnaA01g14740D	j	CUFF.952	CUFF.952.1	48	1.000242	0.541664	1.458820	3.854150	1633	CUFF.952.1	3145
BnaA01g14740D	BnaA01g14740D	=	CUFF.952	CUFF.952.2	100	2.075473	1.053734	3.097213	7.997252	1082	CUFF.952.1	3145
BnaA01g14740D	BnaA01g14740D	j	CUFF.952	CUFF.952.3	96	1.982446	1.004714	2.960179	7.638799	1084	CUFF.952.1	3145
BnaA01g14750D	BnaA01g14750D	j	CUFF.953	CUFF.953.1	20	15.000546	13.210153	16.790939	58.535454	1962	CUFF.953.1	1456
BnaA01g14750D	BnaA01g14750D	=	CUFF.953	CUFF.953.2	100	74.931955	69.370376	80.493533	292.401090	1213	CUFF.953.1	1456
BnaA01g14790D	BnaA01g14790D	=	CUFF.954	CUFF.954.1	100	10.916117	8.945735	12.886498	43.603258	987	CUFF.954.1	1066
BnaA01g14840D	BnaA01g14840D	c	CUFF.955	CUFF.955.1	100	3.920336	3.253489	4.587183	15.521860	3470	CUFF.955.1	2055
BnaA01g14850D	BnaA01g14850D	j	CUFF.956	CUFF.956.1	100	37.789334	34.587292	40.991375	149.620021	1571	CUFF.956.1	1592
BnaA01g14860D	BnaA01g14860D	j	CUFF.957	CUFF.957.1	100	19.030511	15.693229	22.367794	75.560384	815	CUFF.957.1	1221
BnaA01g14860D	BnaA01g14860D	j	CUFF.957	CUFF.957.2	61	11.558779	8.752973	14.364585	45.893975	787	CUFF.957.1	1221
BnaA01g14870D	BnaA01g14870D	j	CUFF.958	CUFF.958.1	45	15.537033	13.770466	17.303600	62.735773	1932	CUFF.958.1	1801
BnaA01g14870D	BnaA01g14870D	c	CUFF.958	CUFF.958.2	100	34.247250	30.421760	38.072739	138.284296	1024	CUFF.958.1	1801
BnaA01g14880D	BnaA01g14880D	e	CUFF.959	CUFF.959.1	100	3.592781	2.456057	4.729506	14.058501	1095	CUFF.960.1	1811
BnaA01g14880D	BnaA01g14880D	j	CUFF.960	CUFF.960.1	96	5.884561	4.791561	6.977562	23.026204	1718	CUFF.960.1	1811
BnaA01g14880D	BnaA01g14880D	=	CUFF.960	CUFF.960.2	100	6.153446	4.545651	7.761241	24.078345	998	CUFF.960.1	1811
BnaA01g14910D	BnaA01g14910D	j	CUFF.961	CUFF.961.1	100	6.321291	5.428745	7.213838	25.409935	3234	CUFF.961.1	936
BnaA01g14930D	BnaA01g14930D	j	CUFF.962	CUFF.962.1	27	13.000036	10.594439	15.405632	52.256736	1159	CUFF.962.3	276
BnaA01g14900D	BnaA01g14900D	o	CUFF.962	CUFF.962.2	100	48.827396	44.383225	53.271567	196.273336	1136	CUFF.962.3	799
BnaA01g14930D	BnaA01g14930D	=	CUFF.962	CUFF.962.3	30	14.845201	12.852133	16.838268	59.673816	1642	CUFF.962.3	276
BnaA01g14940D	BnaA01g14940D	j	CUFF.963	CUFF.963.1	100	5.032036	3.866510	6.197562	19.388929	1205	CUFF.963.1	1175
BnaA01g14950D	BnaA01g14950D	=	CUFF.964	CUFF.964.1	100	10.757311	9.043099	12.471522	41.690409	1233	CUFF.964.1	1206
BnaA01g14960D	BnaA01g14960D	c	CUFF.965	CUFF.965.1	100	22.140221	18.772626	25.507816	87.999939	768	CUFF.965.1	948
BnaA01g14970D	BnaA01g14970D	c	CUFF.966	CUFF.966.1	100	1.157024	0.409948	1.904099	4.659845	769	CUFF.966.1	1722
BnaA01g14970D	BnaA01g14970D	c	CUFF.967	CUFF.967.1	100	1.257299	0.445477	2.069121	5.208836	726	CUFF.967.1	1722
BnaA01g14990D	BnaA01g14990D	j	CUFF.968	CUFF.968.1	100	6.237385	5.247998	7.226772	25.721207	2013	CUFF.968.1	1989
BnaA01g14990D	BnaA01g14990D	c	CUFF.968	CUFF.968.2	75	4.675423	2.655526	6.695320	19.280118	579	CUFF.968.1	1989
BnaA01g15000D	BnaA01g15000D	e	CUFF.969	CUFF.969.1	100	6.053713	3.763310	8.344115	24.411993	638	CUFF.970.1	1016
BnaA01g15000D	BnaA01g15000D	=	CUFF.970	CUFF.970.1	100	19.988235	17.273142	22.703329	80.603869	1031	CUFF.970.1	1016
BnaA01g15010D	BnaA01g15010D	j	CUFF.971	CUFF.971.1	77	4.722509	2.895907	6.549112	19.427885	749	CUFF.972.1	859
BnaA01g15010D	BnaA01g15010D	=	CUFF.971	CUFF.971.2	100	6.109546	4.140839	8.078254	25.134004	775	CUFF.972.1	859
BnaA01g15010D	BnaA01g15010D	e	CUFF.972	CUFF.972.1	100	1.875513	1.068679	2.682348	7.715657	1199	CUFF.972.1	859
BnaA01g15030D	BnaA01g15030D	c	CUFF.973	CUFF.973.1	100	1.920468	1.038053	2.802882	7.229608	847	CUFF.973.1	1806
BnaA01g15060D	BnaA01g15060D	j	CUFF.974	CUFF.974.1	100	4.066021	3.404792	4.727250	16.675218	2761	CUFF.974.1	2785
BnaA01g15070D	BnaA01g15070D	j	CUFF.975	CUFF.975.1	100	7.275481	6.507697	8.043265	28.948626	3942	CUFF.975.1	4377
BnaA01g15080D	BnaA01g15080D	j	CUFF.976	CUFF.976.1	100	14.042231	11.840084	16.244377	56.838279	1025	CUFF.976.1	1316
BnaA01g15100D	BnaA01g15100D	j	CUFF.977	CUFF.977.1	62	1.961712	1.018828	2.904596	7.702369	920	CUFF.977.1	1028
BnaA01g15100D	BnaA01g15100D	c	CUFF.977	CUFF.977.2	100	3.170903	1.361731	4.980075	12.450077	550	CUFF.977.1	1028
BnaA01g15130D	BnaA01g15130D	j	CUFF.978	CUFF.978.1	59	0.550119	0.298861	0.801377	2.196060	3719	CUFF.978.1	3991
BnaA01g15130D	BnaA01g15130D	c	CUFF.978	CUFF.978.2	100	0.930303	0.586164	1.274443	3.713744	3061	CUFF.978.1	3991
BnaA01g15140D	BnaA01g15140D	j	CUFF.979	CUFF.979.1	19	2.361262	1.812960	2.909564	9.447178	3143	CUFF.979.1	2266
BnaA01g15140D	BnaA01g15140D	=	CUFF.979	CUFF.979.2	100	12.494629	10.920621	14.068638	49.989788	1898	CUFF.979.1	2266
BnaA01g15140D	BnaA01g15140D	j	CUFF.979	CUFF.979.3	16	1.970977	1.409429	2.532525	7.885685	2811	CUFF.979.1	2266
BnaA01g15240D	BnaA01g15240D	=	CUFF.980	CUFF.980.1	100	1.098375	0.628836	1.567913	4.598516	1536	CUFF.980.1	1357
BnaA01g15250D	BnaA01g15250D	j	CUFF.981	CUFF.981.1	20	1.762248	1.036574	2.487921	6.948860	1818	CUFF.981.1	1953
BnaA01g15250D	BnaA01g15250D	=	CUFF.981	CUFF.981.2	100	8.783177	7.454765	10.111589	34.633648	1818	CUFF.981.1	1953
BnaA01g15280D	BnaA01g15280D	j	CUFF.982	CUFF.982.1	100	6.268122	3.120086	9.416157	25.094340	394	CUFF.982.1	566
BnaA01g15300D	BnaA01g15300D	j	CUFF.983	CUFF.983.1	100	8.938468	7.532417	10.344519	36.006320	1472	CUFF.983.1	1430
BnaA01g15310D	BnaA01g15310D	=	CUFF.984	CUFF.984.1	100	1.964394	1.415938	2.512851	7.702955	2008	CUFF.984.1	2062
BnaA01g15320D	BnaA01g15320D	=	CUFF.985	CUFF.985.1	100	9.927659	8.372470	11.482847	38.187115	1254	CUFF.985.1	1106
BnaA01g15360D	BnaA01g15360D	j	CUFF.986	CUFF.986.1	100	4.259819	2.841015	5.678622	17.169829	779	CUFF.986.1	753
BnaA01g15390D	BnaA01g15390D	=	CUFF.987	CUFF.987.1	100	17.660181	13.353666	21.966695	71.725447	481	CUFF.987.1	629
BnaA01g15410D	BnaA01g15410D	j	CUFF.988	CUFF.988.1	25	1.845023	0.735283	2.954763	7.282046	777	CUFF.988.1	1425
BnaA01g15410D	BnaA01g15410D	c	CUFF.988	CUFF.988.2	100	7.347602	5.066371	9.628833	28.999949	657	CUFF.988.1	1425
BnaA01g15410D	BnaA01g15410D	j	CUFF.989	CUFF.989.1	18	2.843875	1.075529	4.612222	11.284504	579	CUFF.989.2	1425
BnaA01g15410D	BnaA01g15410D	j	CUFF.989	CUFF.989.2	100	15.809274	12.017505	19.601043	62.731233	584	CUFF.989.2	1425
BnaA01g15410D	BnaA01g15410D	j	CUFF.989	CUFF.989.3	29	4.622538	2.340949	6.904127	18.342240	584	CUFF.989.2	1425
BnaA01g15450D	BnaA01g15450D	j	CUFF.990	CUFF.990.1	100	4.807151	3.144777	6.469525	18.975514	954	CUFF.990.2	2407
BnaA01g15450D	BnaA01g15450D	j	CUFF.990	CUFF.990.2	27	1.316171	0.846617	1.785724	5.195388	2164	CUFF.990.2	2407
BnaA01g15450D	BnaA01g15450D	j	CUFF.990	CUFF.990.3	47	2.237734	1.550710	2.924757	8.833121	2073	CUFF.990.2	2407
BnaA01g15450D	BnaA01g15450D	j	CUFF.990	CUFF.990.4	84	4.057965	3.138901	4.977030	16.018215	2086	CUFF.990.2	2407
BnaA01g15480D	BnaA01g15480D	=	CUFF.991	CUFF.991.1	100	1.758235	1.156097	2.360374	7.071215	1507	CUFF.991.1	1538
BnaA01g15500D	BnaA01g15500D	j	CUFF.992	CUFF.992.1	100	7.735374	6.441653	9.029095	30.868092	1387	CUFF.992.1	1187
BnaA01g15510D	BnaA01g15510D	=	CUFF.993	CUFF.993.1	100	14.338283	11.560654	17.115912	56.059454	728	CUFF.993.1	1015
BnaA01g15540D	BnaA01g15540D	c	CUFF.994	CUFF.994.1	100	91.383513	85.047647	97.719379	366.410413	1127	CUFF.994.1	1200
BnaA01g15550D	BnaA01g15550D	j	CUFF.995	CUFF.995.1	100	25.376944	11.812397	38.941492	98.212371	228	CUFF.995.1	659
BnaA01g15560D	BnaA01g15560D	j	CUFF.996	CUFF.996.1	42	2.816850	1.693777	3.939922	11.447792	1111	CUFF.996.1	1207
BnaA01g15560D	BnaA01g15560D	j	CUFF.996	CUFF.996.2	100	6.647707	4.853225	8.442188	27.016548	949	CUFF.996.1	1207
BnaA01g15560D	BnaA01g15560D	j	CUFF.996	CUFF.996.3	89	5.902440	3.871362	7.933518	23.987754	796	CUFF.996.1	1207
BnaA01g15590D	BnaA01g15590D	=	CUFF.997	CUFF.997.1	100	4.824013	4.014823	5.633202	19.362712	2234	CUFF.997.1	2589
BnaA01g15600D	BnaA01g15600D	=	CUFF.998	CUFF.998.1	100	4.771929	3.937016	5.606842	19.058343	1940	CUFF.998.1	2030
BnaA01g15610D	BnaA01g15610D	o	CUFF.999	CUFF.999.1	100	1.564887	0.848793	2.280982	6.094477	1047	CUFF.999.1	1013
BnaA01g15620D	BnaA01g15620D	=	CUFF.1000	CUFF.1000.1	100	6.421921	5.202838	7.641005	26.366400	1308	CUFF.1000.1	1262
BnaA01g15630D	BnaA01g15630D	j	CUFF.1001	CUFF.1001.1	57	2.465296	1.952078	2.978515	9.800755	3500	CUFF.1001.1	1852
BnaA01g15630D	BnaA01g15630D	j	CUFF.1001	CUFF.1001.2	100	4.337804	3.636880	5.038727	17.244885	3138	CUFF.1001.1	1852
BnaA01g15660D	BnaA01g15660D	e	CUFF.1002	CUFF.1002.1	100	2.107108	1.657782	2.556433	7.933829	2894	CUFF.1002.1	390
BnaA01g15670D	BnaA01g15670D	=	CUFF.1003	CUFF.1003.1	100	7.084933	5.440428	8.729438	28.471810	921	CUFF.1003.1	1046
BnaA01g15690D	BnaA01g15690D	=	CUFF.1007	CUFF.1007.1	100	20.663740	17.724770	23.602710	85.124554	897	CUFF.1007.1	925
BnaA01g15710D	BnaA01g15710D	e	CUFF.1016	CUFF.1016.1	100	13.972685	12.124703	15.820666	55.880364	1864	CUFF.1018.1	2274
BnaA01g15710D	BnaA01g15710D	=	CUFF.1018	CUFF.1018.1	100	91.815767	86.753694	96.877840	367.194887	2402	CUFF.1018.1	2274
BnaA01g15720D	BnaA01g15720D	j	CUFF.1020	CUFF.1020.1	100	1.747829	1.218330	2.277329	6.886823	2109	CUFF.1020.1	2163
BnaA01g15720D	BnaA01g15720D	j	CUFF.1020	CUFF.1020.2	53	0.920176	0.406162	1.434190	3.625690	1462	CUFF.1020.1	2163
BnaA01g15730D	BnaA01g15730D	=	CUFF.1022	CUFF.1022.1	100	3.320669	2.559048	4.082290	13.240827	1695	CUFF.1022.1	1542
BnaA01g15740D	BnaA01g15740D	j	CUFF.1023	CUFF.1023.1	100	3.209039	2.242392	4.175685	12.247989	1124	CUFF.1023.1	1505
BnaA01g15750D	BnaA01g15750D	j	CUFF.1026	CUFF.1026.1	100	22.452495	20.517782	24.387208	89.079717	2212	CUFF.1026.1	2221
BnaA01g15760D	BnaA01g15760D	=	CUFF.1029	CUFF.1029.1	100	3.649947	2.815583	4.484311	14.628951	1854	CUFF.1029.1	1820
BnaA01g15760D	BnaA01g15760D	e	CUFF.1030	CUFF.1030.1	100	5.483100	3.278480	7.687720	21.976208	656	CUFF.1029.1	1820
BnaA01g15780D	BnaA01g15780D	e	CUFF.1032	CUFF.1032.1	100	2.039901	1.256992	2.822811	8.344494	1134	CUFF.1032.1	875
BnaA01g15780D	BnaA01g15780D	=	CUFF.1033	CUFF.1033.1	100	12.056390	9.220618	14.892163	49.318307	633	CUFF.1032.1	875
BnaA01g15800D	BnaA01g15800D	e	CUFF.1035	CUFF.1035.1	100	0.713127	0.420368	1.005886	2.797621	2444	CUFF.1036.2	4062
BnaA01g15800D	BnaA01g15800D	j	CUFF.1036	CUFF.1036.1	32	0.915460	0.479828	1.351092	3.591378	2448	CUFF.1036.2	4062
BnaA01g15800D	BnaA01g15800D	j	CUFF.1036	CUFF.1036.2	100	2.871734	2.173861	3.569608	11.265904	2526	CUFF.1036.2	4062
BnaA01g15800D	BnaA01g15800D	j	CUFF.1036	CUFF.1036.3	30	0.861735	0.431644	1.291827	3.380614	2526	CUFF.1036.2	4062
BnaA01g15800D	BnaA01g15800D	j	CUFF.1036	CUFF.1036.4	50	1.428341	0.869848	1.986834	5.603427	2247	CUFF.1036.2	4062
BnaA01g15810D	BnaA01g15810D	e	CUFF.1037	CUFF.1037.1	100	4.536097	3.136239	5.935954	18.170037	1173	CUFF.1037.1	2699
BnaA01g15810D	BnaA01g15810D	j	CUFF.1038	CUFF.1038.1	100	12.606972	10.338540	14.875404	50.499178	1040	CUFF.1037.1	2699
BnaA01g15810D	BnaA01g15810D	j	CUFF.1038	CUFF.1038.2	57	7.127058	5.374942	8.879174	28.548534	1111	CUFF.1037.1	2699
BnaA01g15810D	BnaA01g15810D	j	CUFF.1039	CUFF.1039.1	13	2.651517	1.707459	3.595575	10.687900	1544	CUFF.1039.3	2699
BnaA01g15810D	BnaA01g15810D	c	CUFF.1039	CUFF.1039.2	100	20.077695	17.742895	22.412496	80.930434	1543	CUFF.1039.3	2699
BnaA01g15810D	BnaA01g15810D	j	CUFF.1039	CUFF.1039.3	15	2.953314	1.951371	3.955258	11.904405	1644	CUFF.1039.3	2699
BnaA01g15820D	BnaA01g15820D	j	CUFF.1040	CUFF.1040.1	100	1.916476	1.444971	2.387981	7.733588	2443	CUFF.1040.1	2681
BnaA01g15840D	BnaA01g15840D	=	CUFF.1041	CUFF.1041.1	100	31.853919	28.475308	35.232531	128.210284	1067	CUFF.1041.1	1415
BnaA01g15860D	BnaA01g15860D	j	CUFF.1042	CUFF.1042.1	13	1.295983	0.604736	1.987229	5.125809	1159	CUFF.1042.1	1008
BnaA01g15860D	BnaA01g15860D	j	CUFF.1042	CUFF.1042.2	100	9.939984	8.017378	11.862590	39.314149	981	CUFF.1042.1	1008
BnaA01g15870D	BnaA01g15870D	j	CUFF.1044	CUFF.1044.1	64	5.202361	3.807092	6.597630	19.729890	1405	CUFF.1044.1	1457
BnaA01g15870D	BnaA01g15870D	j	CUFF.1044	CUFF.1044.2	100	8.085162	6.475186	9.695137	30.662878	1405	CUFF.1044.1	1457
BnaA01g15880D	BnaA01g15880D	j	CUFF.1045	CUFF.1045.1	100	1.237214	0.703777	1.770651	4.861713	1944	CUFF.1045.2	1844
BnaA01g15880D	BnaA01g15880D	j	CUFF.1045	CUFF.1045.2	76	0.941282	0.477777	1.404787	3.698828	2019	CUFF.1045.2	1844
BnaA01g15900D	BnaA01g15900D	=	CUFF.1048	CUFF.1048.1	100	4.859777	3.682928	6.036626	19.172299	1154	CUFF.1048.1	1195
BnaA01g15910D	BnaA01g15910D	o	CUFF.1050	CUFF.1050.1	100	1.006777	0.466954	1.546600	3.709446	1362	CUFF.1050.1	1560
BnaA01g15910D	BnaA01g15910D	j	CUFF.1050	CUFF.1050.2	92	0.921564	0.385735	1.457392	3.395479	1362	CUFF.1050.1	1560
BnaA01g15920D	BnaA01g15920D	j	CUFF.1052	CUFF.1052.1	100	0.949200	0.475422	1.422978	4.012269	1347	CUFF.1052.1	1763
BnaA01g15940D	BnaA01g15940D	=	CUFF.1053	CUFF.1053.1	100	37.247701	30.669870	43.825533	146.434951	461	CUFF.1053.1	826
BnaA01g15950D	BnaA01g15950D	e	CUFF.1054	CUFF.1054.1	100	15.993880	13.477611	18.510149	63.329224	938	CUFF.1055.1	2462
BnaA01g15950D	BnaA01g15950D	=	CUFF.1055	CUFF.1055.1	100	10.917855	9.252615	12.583096	43.230242	1510	CUFF.1055.1	2462
BnaA01g15950D	BnaA01g15950D	j	CUFF.1055	CUFF.1055.2	92	10.047178	7.961545	12.132811	39.782715	1063	CUFF.1055.1	2462
BnaA01g15960D	BnaA01g15960D	=	CUFF.1057	CUFF.1057.1	100	6.012938	4.364229	7.661646	24.374214	816	CUFF.1057.1	799
BnaA01g15980D	BnaA01g15980D	e	CUFF.1059	CUFF.1059.1	100	1.032861	0.505443	1.560280	3.867603	1176	CUFF.1059.1	1377
BnaA01g16030D	BnaA01g16030D	=	CUFF.1065	CUFF.1065.1	100	0.698933	0.429958	0.967908	2.752004	2684	CUFF.1065.1	2790
BnaA01g16040D	BnaA01g16040D	j	CUFF.1067	CUFF.1067.1	100	2.985791	1.984155	3.987428	11.755297	1128	CUFF.1067.2	869
BnaA01g16040D	BnaA01g16040D	j	CUFF.1067	CUFF.1067.2	52	1.554165	0.773953	2.334377	6.118872	1132	CUFF.1067.2	869
BnaA01g16050D	BnaA01g16050D	=	CUFF.1068	CUFF.1068.1	100	3.480316	2.746103	4.214528	13.702280	2028	CUFF.1068.1	1467
BnaA01g16060D	BnaA01g16060D	j	CUFF.1069	CUFF.1069.1	100	4.589201	2.969483	6.208919	17.879401	692	CUFF.1069.1	1690
BnaA01g16060D	BnaA01g16060D	c	CUFF.1071	CUFF.1071.1	100	3.334969	2.117211	4.552728	12.762363	791	CUFF.1071.1	1690
BnaA01g16070D	BnaA01g16070D	j	CUFF.1074	CUFF.1074.1	100	1.316176	1.106228	1.526125	5.314382	8527	CUFF.1074.1	7278
BnaA01g16080D	BnaA01g16080D	j	CUFF.1076	CUFF.1076.1	100	7.886796	6.635752	9.137840	31.844856	1633	CUFF.1076.1	1628
BnaA01g16100D	BnaA01g16100D	j	CUFF.1078	CUFF.1078.1	35	2.439658	1.410943	3.468374	9.803879	937	CUFF.1078.1	1675
BnaA01g16100D	BnaA01g16100D	c	CUFF.1078	CUFF.1078.2	100	7.022452	5.062651	8.982252	28.220043	757	CUFF.1078.1	1675
BnaA01g16110D	BnaA01g16110D	o	CUFF.1079	CUFF.1079.1	100	7.039990	3.895182	10.184797	26.673423	412	CUFF.1079.1	4348
BnaA01g16110D	BnaA01g16110D	j	CUFF.1080	CUFF.1080.1	100	6.748082	5.900296	7.595868	26.955660	2915	CUFF.1080.1	4348
BnaA01g16130D	BnaA01g16130D	c	CUFF.1083	CUFF.1083.1	100	120.057736	105.735217	134.380255	486.593688	408	CUFF.1083.1	678
BnaA01g16130D	BnaA01g16130D	j	CUFF.1083	CUFF.1083.2	22	26.394540	19.090102	33.698978	106.977001	408	CUFF.1083.1	678
BnaA01g16140D	BnaA01g16140D	=	CUFF.1084	CUFF.1084.1	100	2.970636	2.183858	3.757415	11.680838	1599	CUFF.1084.2	1774
BnaA01g16140D	BnaA01g16140D	j	CUFF.1084	CUFF.1084.2	12	0.354572	0.002197	0.706947	1.394211	1601	CUFF.1084.2	1774
BnaA01g16170D	BnaA01g16170D	=	CUFF.1087	CUFF.1087.1	100	34.341186	29.718229	38.964142	139.118906	691	CUFF.1087.1	687
BnaA01g16170D	BnaA01g16170D	j	CUFF.1087	CUFF.1087.2	16	5.443575	3.471682	7.415468	22.052361	661	CUFF.1087.1	687
BnaA01g16180D	BnaA01g16180D	x	CUFF.1094	CUFF.1094.1	100	78.619145	71.367313	85.870976	306.455035	706	CUFF.1094.1	713
BnaA01g16230D	BnaA01g16230D	x	CUFF.1094	CUFF.1094.2	88	69.499943	63.027754	75.972132	270.908664	756	CUFF.1094.2	558
BnaA01g16220D	BnaA01g16220D	e	CUFF.1095	CUFF.1095.1	100	25.250318	21.767587	28.733050	98.424973	813	CUFF.1095.1	695
BnaA01g16240D	BnaA01g16240D	j	CUFF.1106	CUFF.1106.1	100	48.985735	45.903694	52.067775	199.781067	2532	CUFF.1106.1	2519
BnaA01g16260D	BnaA01g16260D	o	CUFF.1108	CUFF.1108.1	100	6.261025	5.075192	7.446858	25.025252	1514	CUFF.1108.1	2934
BnaA01g16270D	BnaA01g16270D	=	CUFF.1109	CUFF.1109.1	100	64.498403	56.595860	72.400945	257.799454	535	CUFF.1109.1	774
BnaA01g16310D	BnaA01g16310D	x	CUFF.1113	CUFF.1113.1	100	12.146565	11.051771	13.241360	46.806916	2801	CUFF.1113.1	819
-	-	u	CUFF.1114	CUFF.1114.1	100	23.838844	20.341600	27.336088	91.214440	865	CUFF.1115.1	-
-	-	u	CUFF.1115	CUFF.1115.1	100	7.084500	5.514599	8.654400	27.107383	1269	CUFF.1115.1	-
-	-	u	CUFF.1117	CUFF.1117.1	100	25.083866	22.174940	27.992792	97.078352	1094	CUFF.1117.1	-
BnaA01g16360D	BnaA01g16360D	j	CUFF.1120	CUFF.1120.1	76	1.751976	1.206738	2.297213	6.842294	2192	CUFF.1120.1	1946
BnaA01g16360D	BnaA01g16360D	j	CUFF.1120	CUFF.1120.2	100	2.308118	1.556557	3.059679	9.014294	1551	CUFF.1120.1	1946
BnaA01g16390D	BnaA01g16390D	c	CUFF.1122	CUFF.1122.1	100	4.246977	2.041666	6.452289	16.614198	463	CUFF.1122.1	569
BnaA01g16400D	BnaA01g16400D	e	CUFF.1124	CUFF.1124.1	100	0.830337	0.298501	1.362174	3.418685	1379	CUFF.1124.1	1455
BnaA01g16400D	BnaA01g16400D	x	CUFF.1125	CUFF.1125.1	100	0.985197	0.366739	1.603656	4.056279	1278	CUFF.1125.1	1455
BnaA01g16400D	BnaA01g16400D	=	CUFF.1126	CUFF.1126.1	100	1.806086	1.000079	2.612093	7.436063	1202	CUFF.1124.1	1455
BnaA01g16410D	BnaA01g16410D	=	CUFF.1144	CUFF.1144.1	100	0.840606	0.493927	1.187285	3.467154	2122	CUFF.1144.1	2065
BnaA01g16420D	BnaA01g16420D	=	CUFF.1145	CUFF.1145.1	100	5.317681	4.609757	6.025606	21.679190	3550	CUFF.1145.1	3562
BnaA01g16420D	BnaA01g16420D	x	CUFF.1146	CUFF.1146.1	100	11.209399	9.193689	13.225109	45.698618	1131	CUFF.1146.1	3562
BnaA01g16430D	BnaA01g16430D	=	CUFF.1147	CUFF.1147.1	100	455.363772	430.282979	480.444566	1834.841039	657	CUFF.1148.1	877
BnaA01g16430D	BnaA01g16430D	e	CUFF.1148	CUFF.1148.1	100	34.911853	31.715255	38.108452	140.673688	1420	CUFF.1148.1	877
BnaA01g16440D	BnaA01g16440D	=	CUFF.1149	CUFF.1149.1	100	32.698775	29.739204	35.658347	128.952227	1431	CUFF.1149.1	1586
BnaA01g16450D	BnaA01g16450D	j	CUFF.1150	CUFF.1150.1	100	33.343349	29.460247	37.226451	132.918440	966	CUFF.1150.1	1030
BnaA01g16450D	BnaA01g16450D	=	CUFF.1150	CUFF.1150.2	40	13.211101	9.788287	16.633915	52.664145	698	CUFF.1150.1	1030
BnaA01g16490D	BnaA01g16490D	j	CUFF.1151	CUFF.1151.1	100	4.437276	3.221128	5.653423	17.096987	996	CUFF.1151.1	1012
BnaA01g16460D	BnaA01g16460D	=	CUFF.1152	CUFF.1152.1	100	1.360369	0.767117	1.953621	4.996359	1273	CUFF.1152.1	1164
BnaA01g16470D	BnaA01g16470D	o	CUFF.1153	CUFF.1153.1	100	3.498345	2.331166	4.665525	13.301175	1008	CUFF.1153.1	1215
BnaA01g16470D	BnaA01g16470D	o	CUFF.1153	CUFF.1153.2	28	0.964727	0.210896	1.718558	3.668022	932	CUFF.1153.1	1215
BnaA01g16520D	BnaA01g16520D	x	CUFF.1154	CUFF.1154.1	100	2.376727	1.606325	3.147129	9.530505	1340	CUFF.1154.1	2277
BnaA01g16520D	BnaA01g16520D	c	CUFF.1155	CUFF.1155.1	100	0.592135	0.178009	1.006261	2.374420	1357	CUFF.1155.1	2277
-	-	u	CUFF.1156	CUFF.1156.1	100	1.039868	0.411451	1.668284	4.207827	1161	CUFF.1156.1	-
-	-	u	CUFF.1157	CUFF.1157.1	100	1.462171	0.673735	2.250607	5.916677	1011	CUFF.1156.1	-
BnaA01g16530D	BnaA01g16530D	o	CUFF.1158	CUFF.1158.1	100	2.494602	1.483113	3.506091	9.284110	880	CUFF.1158.1	1049
BnaA01g16540D	BnaA01g16540D	=	CUFF.1159	CUFF.1159.1	100	2.647799	1.544628	3.750970	10.308544	980	CUFF.1159.2	2305
BnaA01g16540D	BnaA01g16540D	j	CUFF.1159	CUFF.1159.2	33	0.873135	0.161688	1.584582	3.399334	981	CUFF.1159.2	2305
BnaA01g16540D	BnaA01g16540D	j	CUFF.1159	CUFF.1159.3	44	1.172372	0.163223	2.181521	4.564337	743	CUFF.1159.2	2305
BnaA01g16560D	BnaA01g16560D	=	CUFF.1160	CUFF.1160.1	100	15.720727	13.789814	17.651640	63.744496	1442	CUFF.1160.1	1513
BnaA01g16570D	BnaA01g16570D	e	CUFF.1161	CUFF.1161.1	100	10.454924	8.177552	12.732296	40.223449	740	CUFF.1161.1	432
BnaA01g16600D	BnaA01g16600D	=	CUFF.1162	CUFF.1162.1	100	3.398854	2.629393	4.168315	13.244567	1698	CUFF.1162.1	2090
BnaA01g16620D	BnaA01g16620D	o	CUFF.1163	CUFF.1163.1	100	4.246305	1.161144	7.331466	17.209568	386	CUFF.1163.1	592
BnaA01g16620D	BnaA01g16620D	e	CUFF.1164	CUFF.1164.1	100	16.255223	8.394059	24.116388	65.879720	295	CUFF.1163.1	592
BnaA01g16630D	BnaA01g16630D	=	CUFF.1165	CUFF.1165.1	100	9.939492	7.704264	12.174719	38.411593	831	CUFF.1165.1	884
BnaA01g16630D	BnaA01g16630D	j	CUFF.1165	CUFF.1165.2	27	2.716160	1.250265	4.182055	10.496717	763	CUFF.1165.1	884
BnaA01g16640D	BnaA01g16640D	=	CUFF.1166	CUFF.1166.1	100	14.746747	12.510124	16.983371	58.799975	1042	CUFF.1166.1	918
BnaA01g16650D	BnaA01g16650D	j	CUFF.1167	CUFF.1167.1	34	1.059642	0.493940	1.625344	4.269912	1553	CUFF.1167.1	1559
BnaA01g16650D	BnaA01g16650D	=	CUFF.1167	CUFF.1167.2	100	3.129816	2.225101	4.034531	12.611840	1446	CUFF.1167.1	1559
BnaA01g16660D	BnaA01g16660D	=	CUFF.1168	CUFF.1168.1	100	11.533373	9.804984	13.261761	45.184460	1298	CUFF.1168.1	1623
BnaA01g16710D	BnaA01g16710D	j	CUFF.1169	CUFF.1169.1	73	1.116588	0.607888	1.625289	4.509181	1679	CUFF.1169.2	2682
BnaA01g16710D	BnaA01g16710D	j	CUFF.1169	CUFF.1169.2	55	0.829447	0.465101	1.193792	3.349600	2675	CUFF.1169.2	2682
BnaA01g16710D	BnaA01g16710D	j	CUFF.1169	CUFF.1169.3	100	1.519250	0.808992	2.229509	6.135273	1434	CUFF.1169.2	2682
BnaA01g16710D	BnaA01g16710D	e	CUFF.1170	CUFF.1170.1	100	1.624169	0.498522	2.749815	6.558971	795	CUFF.1169.2	2682
BnaA01g16720D	BnaA01g16720D	j	CUFF.1171	CUFF.1171.1	100	6.997341	5.519092	8.475590	25.749814	1078	CUFF.1171.1	1465
BnaA01g16730D	BnaA01g16730D	j	CUFF.1172	CUFF.1172.1	100	2.024875	1.192745	2.857005	8.097927	1000	CUFF.1172.1	666
BnaA01g16750D	BnaA01g16750D	j	CUFF.1173	CUFF.1173.1	35	1.244748	0.723615	1.765882	4.932138	2706	CUFF.1173.1	1887
BnaA01g16750D	BnaA01g16750D	j	CUFF.1173	CUFF.1173.2	79	2.792766	2.083572	3.501959	11.065936	2705	CUFF.1173.1	1887
BnaA01g16750D	BnaA01g16750D	j	CUFF.1173	CUFF.1173.3	73	2.591062	1.894517	3.287607	10.266714	2705	CUFF.1173.1	1887
BnaA01g16750D	BnaA01g16750D	j	CUFF.1173	CUFF.1173.4	100	3.555962	2.754943	4.356981	14.089994	2705	CUFF.1173.1	1887
BnaA01g16780D	BnaA01g16780D	j	CUFF.1174	CUFF.1174.1	100	118.969900	110.056645	127.883155	468.535864	777	CUFF.1174.1	2366
BnaA01g16800D	BnaA01g16800D	=	CUFF.1175	CUFF.1175.1	100	1.400558	0.721188	2.079929	5.675802	987	CUFF.1175.1	291
BnaA01g16840D	BnaA01g16840D	=	CUFF.1176	CUFF.1176.1	100	2.570810	1.710278	3.431343	10.700798	1164	CUFF.1176.1	1086
BnaA01g16850D	BnaA01g16850D	=	CUFF.1177	CUFF.1177.1	100	10.859772	9.137309	12.582236	42.552923	1146	CUFF.1177.1	942
BnaA01g16860D	BnaA01g16860D	j	CUFF.1178	CUFF.1178.1	17	11.117990	6.659822	15.576159	44.077079	407	CUFF.1178.1	505
BnaA01g16860D	BnaA01g16860D	=	CUFF.1178	CUFF.1178.2	100	64.724125	54.660864	74.787385	256.597665	407	CUFF.1178.1	505
BnaA01g16870D	BnaA01g16870D	j	CUFF.1179	CUFF.1179.1	16	0.744204	0.256192	1.232215	3.005976	1630	CUFF.1179.1	1719
BnaA01g16870D	BnaA01g16870D	=	CUFF.1179	CUFF.1179.2	100	4.573480	3.582125	5.564834	18.473127	1625	CUFF.1179.1	1719
-	-	u	CUFF.1180	CUFF.1180.1	100	5.760321	3.940641	7.580002	24.181389	676	CUFF.1180.1	-
BnaA01g16960D	BnaA01g16960D	=	CUFF.1181	CUFF.1181.1	100	2.062460	1.162329	2.962592	6.840367	865	CUFF.1181.1	840
BnaA01g16970D	BnaA01g16970D	=	CUFF.1182	CUFF.1182.1	100	8.085836	6.658743	9.512929	32.777797	1225	CUFF.1182.1	942
BnaA01g16990D	BnaA01g16990D	=	CUFF.1183	CUFF.1183.1	100	2.645626	1.729135	3.562118	10.703550	1059	CUFF.1183.1	1026
BnaA01g17000D	BnaA01g17000D	=	CUFF.1184	CUFF.1184.1	100	2.516141	1.779827	3.252454	9.712451	1395	CUFF.1184.1	1179
BnaA01g17010D	BnaA01g17010D	o	CUFF.1185	CUFF.1185.1	100	17.401886	13.203682	21.600090	70.933380	483	CUFF.1185.1	948
BnaA01g17020D	BnaA01g17020D	c	CUFF.1186	CUFF.1186.1	100	20.148502	16.862618	23.434387	80.467211	969	CUFF.1186.1	1997
BnaA01g17020D	BnaA01g17020D	o	CUFF.1187	CUFF.1187.1	100	53.406905	47.708163	59.105647	213.291520	827	CUFF.1186.1	1997
BnaA01g17040D	BnaA01g17040D	=	CUFF.1189	CUFF.1189.1	100	12.267472	8.487627	16.047317	46.215904	454	CUFF.1189.1	508
BnaA01g17050D	BnaA01g17050D	=	CUFF.1190	CUFF.1190.1	100	13.172677	11.759160	14.586194	52.421866	1899	CUFF.1190.1	1860
-	-	u	CUFF.1191	CUFF.1191.1	25	1.310961	0.506220	2.115703	5.318624	1013	CUFF.1191.1	-
-	-	u	CUFF.1191	CUFF.1191.2	42	2.236255	1.202393	3.270117	9.072576	978	CUFF.1191.1	-
-	-	u	CUFF.1191	CUFF.1191.3	81	4.274581	2.225322	6.323841	17.342149	605	CUFF.1191.1	-
-	-	u	CUFF.1191	CUFF.1191.4	100	5.309014	2.938304	7.679724	21.538886	591	CUFF.1191.1	-
BnaA01g17060D	BnaA01g17060D	=	CUFF.1192	CUFF.1192.1	100	2.113353	1.464074	2.762632	8.468487	1499	CUFF.1192.1	1598
BnaA01g17070D	BnaA01g17070D	=	CUFF.1193	CUFF.1193.1	100	1.414629	0.754481	2.074776	5.324980	1075	CUFF.1193.1	810
BnaA01g17130D	BnaA01g17130D	j	CUFF.1194	CUFF.1194.1	100	1.799551	0.907085	2.692017	7.042999	1156	CUFF.1194.2	2182
BnaA01g17130D	BnaA01g17130D	c	CUFF.1194	CUFF.1194.2	90	1.621351	0.770678	2.472023	6.345569	1164	CUFF.1194.2	2182
BnaA01g17130D	BnaA01g17130D	c	CUFF.1195	CUFF.1195.1	100	5.236998	3.082961	7.391034	20.997163	533	CUFF.1195.1	2182
BnaA01g17140D	BnaA01g17140D	j	CUFF.1196	CUFF.1196.1	100	3.313840	2.709528	3.918152	13.181111	2841	CUFF.1196.2	2550
BnaA01g17140D	BnaA01g17140D	j	CUFF.1196	CUFF.1196.2	16	0.526065	0.256673	0.795457	2.092473	2930	CUFF.1196.2	2550
BnaA01g17150D	BnaA01g17150D	c	CUFF.1197	CUFF.1197.1	100	3.964937	2.831698	5.098176	15.086132	1146	CUFF.1198.1	1248
BnaA01g17150D	BnaA01g17150D	e	CUFF.1198	CUFF.1198.1	100	5.877830	4.572261	7.183398	22.364472	1209	CUFF.1198.1	1248
BnaA01g17170D	BnaA01g17170D	=	CUFF.1199	CUFF.1199.1	100	35.153312	32.773292	37.533333	135.238149	1812	CUFF.1199.1	1744
BnaA01g17200D	BnaA01g17200D	=	CUFF.1200	CUFF.1200.1	100	165.099409	156.692804	173.506015	641.264496	813	CUFF.1200.1	743
BnaA01g17290D	BnaA01g17290D	e	CUFF.1201	CUFF.1201.1	100	34.883208	29.279463	40.486952	136.445811	507	CUFF.1201.1	315
-	-	u	CUFF.1202	CUFF.1202.1	100	1.995712	1.147524	2.843899	7.951220	980	CUFF.1202.1	-
-	-	u	CUFF.1203	CUFF.1203.1	100	14.144639	12.280171	16.009107	55.084445	1275	CUFF.1203.1	-
BnaA01g17330D	BnaA01g17330D	j	CUFF.1204	CUFF.1204.1	100	1.366922	0.657126	2.076718	5.332339	960	CUFF.1204.1	1425
-	-	u	CUFF.1205	CUFF.1205.1	100	6.104188	3.713493	8.494883	24.931687	510	CUFF.1205.1	-
BnaA01g17350D	BnaA01g17350D	e	CUFF.1206	CUFF.1206.1	100	9.173962	6.898301	11.449623	35.055108	702	CUFF.1206.1	761
BnaA01g17350D	BnaA01g17350D	=	CUFF.1207	CUFF.1207.1	100	41.849539	26.826920	56.872159	159.913475	255	CUFF.1206.1	761
BnaA01g17410D	BnaA01g17410D	c	CUFF.1208	CUFF.1208.1	100	3.117206	2.187570	4.046842	12.706103	1316	CUFF.1208.1	1827
BnaA01g17410D	BnaA01g17410D	j	CUFF.1208	CUFF.1208.2	30	0.932730	0.301704	1.563755	3.801917	1114	CUFF.1208.1	1827
BnaA01g17410D	BnaA01g17410D	o	CUFF.1209	CUFF.1209.1	100	8.514332	7.259746	9.768917	32.810555	1728	CUFF.1209.1	1827
BnaA01g17440D	BnaA01g17440D	o	CUFF.1210	CUFF.1210.1	100	0.423171	0.118438	0.727904	1.572241	2357	CUFF.1210.1	654
BnaA01g17450D	BnaA01g17450D	=	CUFF.1211	CUFF.1211.1	100	1.751486	1.233014	2.269959	6.507438	2280	CUFF.1210.1	2297
BnaA01g17460D	BnaA01g17460D	=	CUFF.1212	CUFF.1212.1	100	23.839443	21.066444	26.612443	94.701012	1133	CUFF.1212.1	1101
BnaA01g17480D	BnaA01g17480D	=	CUFF.1213	CUFF.1213.1	86	1.790470	1.053040	2.527900	7.284325	1408	CUFF.1213.1	1481
BnaA01g17480D	BnaA01g17480D	j	CUFF.1213	CUFF.1213.2	100	2.084381	1.167837	3.000925	8.480069	1163	CUFF.1213.1	1481
BnaA01g10270D	BnaA01g10270D	e	CUFF.1004	CUFF.1004.1	100	1.380918	0.613572	2.148264	5.432348	1013	CUFF.1004.1	2006
BnaA01g10270D	BnaA01g10270D	c	CUFF.1005	CUFF.1005.1	100	14.311532	11.500813	17.122251	56.299678	734	CUFF.1004.1	2006
BnaA01g10270D	BnaA01g10270D	c	CUFF.1006	CUFF.1006.1	94	12.995737	8.562714	17.428760	50.277199	451	CUFF.1006.2	2006
BnaA01g10270D	BnaA01g10270D	c	CUFF.1006	CUFF.1006.2	100	13.760195	11.453609	16.066781	53.234693	989	CUFF.1006.2	2006
BnaA01g10280D	BnaA01g10280D	j	CUFF.1008	CUFF.1008.1	100	13.660248	12.048087	15.272409	54.853199	1758	CUFF.1008.1	5637
BnaA01g10300D	BnaA01g10300D	e	CUFF.1009	CUFF.1009.1	100	0.923947	0.388483	1.459412	3.832985	1040	CUFF.1009.1	474
BnaA01g10340D	BnaA01g10340D	j	CUFF.1010	CUFF.1010.1	100	2.098876	1.305575	2.892176	8.453579	1062	CUFF.1010.1	1029
-	-	u	CUFF.1011	CUFF.1011.1	100	3.495166	2.730620	4.259713	14.191692	2520	CUFF.1011.1	-
-	-	u	CUFF.1011	CUFF.1011.2	77	2.704116	1.991796	3.416436	10.979729	2452	CUFF.1011.1	-
BnaA01g10360D	BnaA01g10360D	j	CUFF.1012	CUFF.1012.1	100	10.901829	8.174290	13.629368	41.495408	611	CUFF.1012.1	1522
BnaA01g10360D	BnaA01g10360D	c	CUFF.1013	CUFF.1013.1	100	7.093935	4.363929	9.823940	29.823632	470	CUFF.1013.1	1522
BnaA01g10370D	BnaA01g10370D	=	CUFF.1014	CUFF.1014.1	100	5.443574	4.300882	6.586266	21.901271	1558	CUFF.1014.1	537
BnaA01g10380D	BnaA01g10380D	=	CUFF.1015	CUFF.1015.1	100	3.017028	2.219635	3.814422	12.138488	1834	CUFF.1015.1	1457
BnaA01g10390D	BnaA01g10390D	j	CUFF.1017	CUFF.1017.1	100	4.773579	3.816739	5.730419	18.745840	1628	CUFF.1017.1	1524
BnaA01g10400D	BnaA01g10400D	j	CUFF.1019	CUFF.1019.1	95	0.925409	0.553611	1.297207	3.753580	2893	CUFF.1019.2	3381
BnaA01g10400D	BnaA01g10400D	j	CUFF.1019	CUFF.1019.2	100	0.977697	0.656576	1.298818	3.965667	3706	CUFF.1019.2	3381
BnaA01g10410D	BnaA01g10410D	=	CUFF.1021	CUFF.1021.1	100	1.385576	0.926000	1.845152	5.535896	1918	CUFF.1021.1	2040
BnaA01g10440D	BnaA01g10440D	j	CUFF.1024	CUFF.1024.1	100	5.849539	3.526015	8.173062	22.749000	517	CUFF.1024.1	1627
BnaA01g10460D	BnaA01g10460D	=	CUFF.1025	CUFF.1025.1	100	3.420243	2.656778	4.183709	13.296788	1780	CUFF.1025.1	1799
BnaA01g10490D	BnaA01g10490D	=	CUFF.1027	CUFF.1027.1	28	2.124078	0.371157	3.876998	8.591573	598	CUFF.1028.1	1011
BnaA01g10490D	BnaA01g10490D	j	CUFF.1027	CUFF.1027.2	100	7.595489	4.971222	10.219755	30.722600	601	CUFF.1028.1	1011
BnaA01g10490D	BnaA01g10490D	e	CUFF.1028	CUFF.1028.1	100	2.497664	1.665078	3.330249	10.102671	1235	CUFF.1028.1	1011
BnaA01g10510D	BnaA01g10510D	j	CUFF.1031	CUFF.1031.1	54	13.460419	12.234784	14.686053	52.828092	3268	CUFF.1031.1	1858
BnaA01g10500D	BnaA01g10500D	j	CUFF.1031	CUFF.1031.2	45	11.204191	8.705034	13.703347	43.973076	907	CUFF.1031.1	1647
BnaA01g10500D	BnaA01g10500D	c	CUFF.1031	CUFF.1031.3	100	24.710686	21.011438	28.409934	96.982006	814	CUFF.1031.1	1647
BnaA01g10520D	BnaA01g10520D	=	CUFF.1034	CUFF.1034.1	100	2.769014	1.608490	3.929538	10.919411	748	CUFF.1034.1	786
BnaA01g10530D	BnaA01g10530D	j	CUFF.1043	CUFF.1043.1	100	65.725290	61.677892	69.772688	262.307387	2082	CUFF.1043.1	2354
BnaA01g10540D	BnaA01g10540D	j	CUFF.1046	CUFF.1046.1	100	4.254787	2.673635	5.835938	16.158708	677	CUFF.1046.1	1990
BnaA01g10550D	BnaA01g10550D	x	CUFF.1047	CUFF.1047.1	100	23.759528	21.664439	25.854616	91.557240	1602	CUFF.1047.1	1104
BnaA01g10570D	BnaA01g10570D	j	CUFF.1049	CUFF.1049.1	100	5.954909	4.290497	7.619320	23.896952	806	CUFF.1049.1	717
BnaA01g10580D	BnaA01g10580D	=	CUFF.1051	CUFF.1051.1	100	13.395960	10.862577	15.929343	52.900277	837	CUFF.1051.1	1004
BnaA01g10580D	BnaA01g10580D	j	CUFF.1051	CUFF.1051.2	21	2.789717	1.497482	4.081952	11.016516	825	CUFF.1051.1	1004
BnaA01g10590D	BnaA01g10590D	j	CUFF.1056	CUFF.1056.1	24	1.380167	0.908123	1.852211	5.458442	3243	CUFF.1056.3	3552
BnaA01g10590D	BnaA01g10590D	j	CUFF.1056	CUFF.1056.2	100	5.693938	4.895424	6.492451	22.519036	3243	CUFF.1056.3	3552
BnaA01g10590D	BnaA01g10590D	j	CUFF.1056	CUFF.1056.3	35	1.968744	1.445926	2.491562	7.786212	3248	CUFF.1056.3	3552
BnaA01g10600D	BnaA01g10600D	=	CUFF.1058	CUFF.1058.1	100	19.486268	16.716858	22.255679	78.703704	1081	CUFF.1058.2	1200
BnaA01g10600D	BnaA01g10600D	j	CUFF.1058	CUFF.1058.2	60	11.674118	9.693980	13.654256	47.150965	1267	CUFF.1058.2	1200
BnaA01g10630D	BnaA01g10630D	o	CUFF.1060	CUFF.1060.1	100	5.484898	3.556650	7.413146	20.307317	907	CUFF.1061.1	1787
BnaA01g10630D	BnaA01g10630D	c	CUFF.1061	CUFF.1061.1	100	14.912655	12.630262	17.195048	55.212696	1175	CUFF.1061.1	1787
BnaA01g10650D	BnaA01g10650D	c	CUFF.1062	CUFF.1062.1	100	3.886842	2.330701	5.442983	16.207403	631	CUFF.1062.1	1684
BnaA01g10650D	BnaA01g10650D	c	CUFF.1063	CUFF.1063.1	100	2.339945	1.339654	3.340236	9.325145	843	CUFF.1063.1	1684
BnaA01g10660D	BnaA01g10660D	c	CUFF.1064	CUFF.1064.1	100	1.033434	0.410839	1.656029	3.516738	924	CUFF.1064.1	2178
BnaA01g10660D	BnaA01g10660D	e	CUFF.1066	CUFF.1066.1	100	0.912531	0.345058	1.480004	3.175850	959	CUFF.1066.1	2178
BnaA01g10710D	BnaA01g10710D	=	CUFF.1070	CUFF.1070.1	100	27.058378	24.873443	29.243312	105.676251	1666	CUFF.1070.1	1584
BnaA01g10720D	BnaA01g10720D	=	CUFF.1072	CUFF.1072.1	100	6.006456	4.987175	7.025736	23.533907	1678	CUFF.1072.1	1581
BnaA01g10730D	BnaA01g10730D	j	CUFF.1073	CUFF.1073.1	100	1.375684	0.891845	1.859523	5.465602	1711	CUFF.1073.1	1430
BnaA01g10740D	BnaA01g10740D	=	CUFF.1075	CUFF.1075.1	100	4.435319	3.600839	5.269798	17.427091	1819	CUFF.1075.1	1650
BnaA01g10750D	BnaA01g10750D	e	CUFF.1077	CUFF.1077.1	100	1.303735	0.820549	1.786922	4.935532	1713	CUFF.1077.1	1707
BnaA01g10760D	BnaA01g10760D	j	CUFF.1081	CUFF.1081.1	100	12.194187	10.970025	13.418348	48.815286	2726	CUFF.1081.1	4492
BnaA01g10760D	BnaA01g10760D	j	CUFF.1082	CUFF.1082.1	100	7.346775	5.923549	8.770001	29.933364	1202	CUFF.1082.1	4492
BnaA01g10780D	BnaA01g10780D	j	CUFF.1085	CUFF.1085.1	100	34.047915	30.270372	37.825459	137.043051	1030	CUFF.1085.1	1749
BnaA01g10780D	BnaA01g10780D	j	CUFF.1085	CUFF.1085.2	31	10.429428	6.972172	13.886683	41.978505	650	CUFF.1085.1	1749
BnaA01g10790D	BnaA01g10790D	=	CUFF.1086	CUFF.1086.1	100	18.582533	16.790344	20.374722	72.726361	1690	CUFF.1086.1	1203
BnaA01g10800D	BnaA01g10800D	=	CUFF.1088	CUFF.1088.1	100	24.961390	22.492350	27.430429	99.107596	1492	CUFF.1088.1	1563
BnaA01g10810D	BnaA01g10810D	j	CUFF.1089	CUFF.1089.1	100	3.186610	1.503704	4.869516	12.927184	672	CUFF.1089.2	3001
BnaA01g10810D	BnaA01g10810D	j	CUFF.1089	CUFF.1089.2	95	3.030648	2.452872	3.608424	12.294490	2883	CUFF.1089.2	3001
BnaA01g10830D	BnaA01g10830D	j	CUFF.1090	CUFF.1090.1	100	1.793689	1.377501	2.209877	7.104993	2977	CUFF.1090.1	2803
BnaA01g10840D	BnaA01g10840D	o	CUFF.1091	CUFF.1091.1	100	1.167896	0.512416	1.823376	4.686514	942	CUFF.1091.1	3336
BnaA01g10840D	BnaA01g10840D	c	CUFF.1092	CUFF.1092.1	100	1.111656	0.393874	1.829439	4.211569	791	CUFF.1092.1	3336
BnaA01g10840D	BnaA01g10840D	j	CUFF.1093	CUFF.1093.1	100	1.465345	0.946241	1.984449	6.131827	1592	CUFF.1093.1	3336
-	-	u	CUFF.1096	CUFF.1096.1	100	6.829631	4.938627	8.720635	27.270215	901	CUFF.1096.2	-
-	-	u	CUFF.1096	CUFF.1096.2	62	4.248233	2.810302	5.686164	16.962882	1001	CUFF.1096.2	-
BnaA01g10930D	BnaA01g10930D	=	CUFF.1097	CUFF.1097.1	100	1.207059	0.507520	1.906598	4.988117	850	CUFF.1097.1	672
BnaA01g10960D	BnaA01g10960D	e	CUFF.1098	CUFF.1098.1	100	0.539880	0.179526	0.900234	2.133099	2020	CUFF.1099.1	2228
BnaA01g10960D	BnaA01g10960D	j	CUFF.1099	CUFF.1099.1	100	1.826583	1.298832	2.354334	7.216938	2296	CUFF.1099.1	2228
BnaA01g10970D	BnaA01g10970D	x	CUFF.1100	CUFF.1100.1	100	0.924480	0.411671	1.437290	3.484314	1107	CUFF.1100.1	1776
BnaA01g10990D	BnaA01g10990D	j	CUFF.1101	CUFF.1101.1	83	2.281019	0.668050	3.893989	9.251649	521	CUFF.1101.2	1007
BnaA01g10990D	BnaA01g10990D	j	CUFF.1101	CUFF.1101.2	100	2.736317	1.667656	3.804978	11.098304	944	CUFF.1101.2	1007
BnaA01g11000D	BnaA01g11000D	j	CUFF.1102	CUFF.1102.1	100	36.842511	29.738428	43.946595	144.229771	422	CUFF.1102.1	506
BnaA01g11020D	BnaA01g11020D	=	CUFF.1103	CUFF.1103.1	100	39.602501	33.199711	46.005291	162.698659	493	CUFF.1104.1	697
BnaA01g11020D	BnaA01g11020D	e	CUFF.1104	CUFF.1104.1	100	1.874804	1.160627	2.588982	7.702244	1218	CUFF.1104.1	697
BnaA01g11030D	BnaA01g11030D	=	CUFF.1105	CUFF.1105.1	100	3.327459	2.434380	4.220538	13.649832	1289	CUFF.1105.1	723
BnaA01g11060D	BnaA01g11060D	j	CUFF.1107	CUFF.1107.1	100	12.880409	11.420714	14.340104	50.954925	2402	CUFF.1107.1	2352
BnaA01g11060D	BnaA01g11060D	j	CUFF.1107	CUFF.1107.2	52	6.668476	5.496809	7.840144	26.380507	2164	CUFF.1107.1	2352
BnaA01g11090D	BnaA01g11090D	c	CUFF.1110	CUFF.1110.1	100	10.056512	8.569831	11.543194	40.708754	1398	CUFF.1110.1	2086
BnaA01g11130D	BnaA01g11130D	=	CUFF.1111	CUFF.1111.1	100	2.403741	1.592316	3.215165	9.644560	1190	CUFF.1111.1	1328
BnaA01g11140D	BnaA01g11140D	=	CUFF.1112	CUFF.1112.1	100	2.378690	1.579039	3.178342	9.772371	1187	CUFF.1112.1	1313
BnaA01g11190D	BnaA01g11190D	=	CUFF.1116	CUFF.1116.1	100	4.650899	3.217084	6.084714	18.331611	820	CUFF.1116.1	962
BnaA01g11200D	BnaA01g11200D	o	CUFF.1118	CUFF.1118.1	100	0.719105	0.452184	0.986025	2.859642	2832	CUFF.1118.1	1680
BnaA01g11220D	BnaA01g11220D	j	CUFF.1119	CUFF.1119.1	100	3.686994	3.032953	4.341034	14.862617	2650	CUFF.1119.1	2675
BnaA01g11220D	BnaA01g11220D	c	CUFF.1119	CUFF.1119.2	94	3.477322	2.047511	4.907133	14.017411	767	CUFF.1119.1	2675
BnaA01g11250D	BnaA01g11250D	c	CUFF.1121	CUFF.1121.1	100	1.429813	0.805792	2.053835	5.824859	1146	CUFF.1121.1	1965
BnaA01g11270D	BnaA01g11270D	j	CUFF.1123	CUFF.1123.1	100	1.559604	1.082576	2.036633	6.469004	2289	CUFF.1123.1	3127
BnaA01g11270D	BnaA01g11270D	j	CUFF.1123	CUFF.1123.2	25	0.394188	0.110030	0.678346	1.635031	2289	CUFF.1123.1	3127
BnaA01g11310D	BnaA01g11310D	j	CUFF.1127	CUFF.1127.1	40	8.791574	6.533949	11.049199	34.244933	1042	CUFF.1127.1	1234
BnaA01g11310D	BnaA01g11310D	=	CUFF.1127	CUFF.1127.2	100	21.850739	18.635879	25.065599	85.112983	1042	CUFF.1127.1	1234
BnaA01g11310D	BnaA01g11310D	e	CUFF.1128	CUFF.1128.1	100	12.934344	8.818405	17.050284	50.381848	515	CUFF.1127.1	1234
BnaA01g11320D	BnaA01g11320D	j	CUFF.1129	CUFF.1129.1	100	6.834201	4.045381	9.623021	26.442517	530	CUFF.1129.2	1432
BnaA01g11320D	BnaA01g11320D	=	CUFF.1129	CUFF.1129.2	64	4.357533	3.149452	5.565613	16.859927	1161	CUFF.1129.2	1432
BnaA01g11330D	BnaA01g11330D	=	CUFF.1130	CUFF.1130.1	100	23.173703	20.980005	25.367402	88.189644	1743	CUFF.1130.1	1542
BnaA01g11340D	BnaA01g11340D	e	CUFF.1131	CUFF.1131.1	100	16.155038	13.802629	18.507447	64.317105	977	CUFF.1131.1	615
BnaA01g11350D	BnaA01g11350D	e	CUFF.1132	CUFF.1132.1	100	6.602495	5.159684	8.045305	26.464133	1149	CUFF.1132.1	984
BnaA01g11350D	BnaA01g11350D	=	CUFF.1133	CUFF.1133.1	100	9.685160	6.935785	12.434535	38.820077	624	CUFF.1132.1	984
BnaA01g11360D	BnaA01g11360D	j	CUFF.1134	CUFF.1134.1	27	1.150019	0.448057	1.851982	4.564626	1338	CUFF.1134.1	1363
BnaA01g11360D	BnaA01g11360D	j	CUFF.1134	CUFF.1134.2	100	4.312986	3.197092	5.428880	17.118986	1330	CUFF.1134.1	1363
BnaA01g11380D	BnaA01g11380D	j	CUFF.1135	CUFF.1135.1	100	1.077889	0.347478	1.808300	4.458651	770	CUFF.1135.1	2169
BnaA01g11380D	BnaA01g11380D	j	CUFF.1136	CUFF.1136.1	38	1.367104	0.918273	1.815936	5.449975	2762	CUFF.1136.1	2169
BnaA01g11380D	BnaA01g11380D	c	CUFF.1136	CUFF.1136.2	100	3.621143	2.785617	4.456669	14.435725	2233	CUFF.1136.1	2169
BnaA01g11390D	BnaA01g11390D	=	CUFF.1137	CUFF.1137.1	12	3.188494	2.046394	4.330594	12.710965	1225	CUFF.1137.1	1375
BnaA01g11390D	BnaA01g11390D	j	CUFF.1137	CUFF.1137.2	100	25.994294	22.203068	29.785521	103.626529	849	CUFF.1137.1	1375
BnaA01g11400D	BnaA01g11400D	j	CUFF.1138	CUFF.1138.1	100	15.512715	13.408906	17.616524	63.673295	1215	CUFF.1138.1	1592
BnaA01g11410D	BnaA01g11410D	=	CUFF.1139	CUFF.1139.1	100	1.993266	1.329765	2.656767	7.627746	1419	CUFF.1139.1	1182
BnaA01g11420D	BnaA01g11420D	e	CUFF.1140	CUFF.1140.1	100	2.255328	1.588156	2.922499	9.066780	2109	CUFF.1140.1	1611
BnaA01g11420D	BnaA01g11420D	j	CUFF.1141	CUFF.1141.1	100	26.541933	23.907621	29.176246	106.702841	1472	CUFF.1140.1	1611
BnaA01g11430D	BnaA01g11430D	j	CUFF.1142	CUFF.1142.1	100	16.115722	14.260907	17.970537	64.244311	1600	CUFF.1142.1	825
BnaA01g11450D	BnaA01g11450D	=	CUFF.1143	CUFF.1143.1	100	2.982222	2.083898	3.880545	11.366074	1192	CUFF.1143.1	1007
BnaA01g11480D	BnaA01g11480D	e	CUFF.1214	CUFF.1214.1	100	182.729297	174.031906	191.426689	731.604653	2839	CUFF.1214.1	2256
BnaA01g11480D	BnaA01g11480D	=	CUFF.1215	CUFF.1215.1	100	774.422183	740.731882	808.112483	3100.602263	1959	CUFF.1214.1	2256
BnaA01g11490D	BnaA01g11490D	c	CUFF.1216	CUFF.1216.1	100	7.821731	6.278022	9.365440	31.353240	1104	CUFF.1216.1	1991
BnaA01g11490D	BnaA01g11490D	j	CUFF.1216	CUFF.1216.2	69	5.406884	3.842977	6.970792	21.673379	995	CUFF.1216.2	1991
BnaA01g11490D	BnaA01g11490D	j	CUFF.1216	CUFF.1216.3	64	5.009696	2.695772	7.323620	20.081259	628	CUFF.1216.2	1991
BnaA01g11510D	BnaA01g11510D	=	CUFF.1217	CUFF.1217.1	100	36.543448	33.801416	39.285480	147.011824	2003	CUFF.1217.1	2061
BnaA01g11520D	BnaA01g11520D	e	CUFF.1218	CUFF.1218.1	100	4.084597	3.464025	4.705168	16.798998	2948	CUFF.1218.1	2860
BnaA01g11530D	BnaA01g11530D	j	CUFF.1219	CUFF.1219.1	100	14.991874	13.789708	16.194039	60.151343	3820	CUFF.1219.1	3752
BnaA01g11550D	BnaA01g11550D	=	CUFF.1220	CUFF.1220.1	100	7.869903	5.042950	10.696855	30.567308	474	CUFF.1220.1	426
BnaA01g11580D	BnaA01g11580D	j	CUFF.1221	CUFF.1221.1	100	3.600894	2.918217	4.283572	13.943216	2983	CUFF.1221.1	2241
BnaA01g11580D	BnaA01g11580D	j	CUFF.1221	CUFF.1221.2	76	2.735681	2.078543	3.392819	10.592977	2705	CUFF.1221.1	2241
BnaA01g11590D	BnaA01g11590D	o	CUFF.1222	CUFF.1222.1	100	1.792696	0.896760	2.688633	7.449239	804	CUFF.1222.1	1413
BnaA01g11620D	BnaA01g11620D	j	CUFF.1223	CUFF.1223.1	31	2.977172	2.356668	3.597676	11.634549	3205	CUFF.1223.1	1185
BnaA01g11620D	BnaA01g11620D	j	CUFF.1223	CUFF.1223.2	100	9.464669	7.689145	11.240193	36.987168	1162	CUFF.1223.1	1185
BnaA01g11630D	BnaA01g11630D	j	CUFF.1223	CUFF.1223.3	82	7.733234	6.493618	8.972849	30.220858	1996	CUFF.1223.1	1708
BnaA01g11640D	BnaA01g11640D	=	CUFF.1224	CUFF.1224.1	100	8.943533	7.722833	10.164232	34.950611	2117	CUFF.1224.1	894
BnaA01g11650D	BnaA01g11650D	j	CUFF.1225	CUFF.1225.1	100	5.167745	3.925368	6.410122	20.461447	1111	CUFF.1225.1	3832
BnaA01g11660D	BnaA01g11660D	=	CUFF.1226	CUFF.1226.1	100	3.765395	2.311259	5.219531	14.637677	702	CUFF.1226.1	855
BnaA01g11680D	BnaA01g11680D	j	CUFF.1227	CUFF.1227.1	100	1.103055	0.693450	1.512661	4.058724	1898	CUFF.1227.1	2507
BnaA01g11740D	BnaA01g11740D	j	CUFF.1228	CUFF.1228.1	100	2.582125	1.904757	3.259494	10.512803	1672	CUFF.1228.1	1802
BnaA01g11760D	BnaA01g11760D	=	CUFF.1229	CUFF.1229.1	100	3.428888	2.610425	4.247351	14.150489	1576	CUFF.1229.1	1567
BnaA01g11770D	BnaA01g11770D	=	CUFF.1230	CUFF.1230.1	100	5.552198	3.772105	7.332291	21.947221	668	CUFF.1230.1	522
BnaA01g11790D	BnaA01g11790D	j	CUFF.1231	CUFF.1231.1	68	5.627604	4.708786	6.546422	22.724827	2355	CUFF.1231.1	1992
BnaA01g11790D	BnaA01g11790D	c	CUFF.1231	CUFF.1231.2	100	8.239906	6.483541	9.996270	33.273561	1024	CUFF.1231.1	1992
BnaA01g11790D	BnaA01g11790D	e	CUFF.1232	CUFF.1232.1	100	2.883700	1.877340	3.890061	11.644670	1366	CUFF.1231.1	1992
BnaA01g18160D	BnaA01g18160D	=	CUFF.1233	CUFF.1233.1	100	41.554036	38.596596	44.511475	165.266896	2051	CUFF.1233.1	2416
-	-	u	CUFF.1234	CUFF.1234.1	100	1.647771	0.699249	2.596293	5.610024	722	CUFF.1234.1	-
BnaA01g18280D	BnaA01g18280D	j	CUFF.1235	CUFF.1235.1	100	2.369859	1.712652	3.027066	9.626912	1807	CUFF.1235.1	1848
BnaA01g18280D	BnaA01g18280D	j	CUFF.1235	CUFF.1235.2	25	0.583591	0.184952	0.982230	2.370682	1503	CUFF.1235.1	1848
BnaA01g18320D	BnaA01g18320D	j	CUFF.1236	CUFF.1236.2	71	2.596382	2.051671	3.141092	10.410558	2871	CUFF.1236.2	1884
BnaA01g18340D	BnaA01g18340D	j	CUFF.1237	CUFF.1237.1	100	24.788012	19.483978	30.092047	102.611782	462	CUFF.1237.1	3379
BnaA01g18350D	BnaA01g18350D	=	CUFF.1238	CUFF.1238.1	100	9.409901	5.724529	13.095273	39.220067	408	CUFF.1238.1	686
BnaA01g18360D	BnaA01g18360D	j	CUFF.1239	CUFF.1239.1	100	6.831861	5.841567	7.822155	26.876683	2610	CUFF.1239.1	2976
BnaA01g18360D	BnaA01g18360D	j	CUFF.1239	CUFF.1239.2	28	1.894416	1.277266	2.511565	7.452670	2561	CUFF.1239.1	2976
BnaA01g18380D	BnaA01g18380D	j	CUFF.1240	CUFF.1240.1	98	5.254286	3.624742	6.883830	21.634805	793	CUFF.1240.1	970
BnaA01g18380D	BnaA01g18380D	=	CUFF.1240	CUFF.1240.2	100	5.379689	2.970988	7.788389	22.151159	508	CUFF.1240.1	970
BnaA01g18390D	BnaA01g18390D	=	CUFF.1241	CUFF.1241.1	100	9.057971	7.535033	10.580908	35.800393	1206	CUFF.1241.1	748
BnaA01g18410D	BnaA01g18410D	j	CUFF.1242	CUFF.1242.1	100	4.964628	3.683277	6.245978	19.130309	1056	CUFF.1242.1	1360
BnaA01g18410D	BnaA01g18410D	c	CUFF.1242	CUFF.1242.2	72	3.560213	1.342299	5.778128	13.718648	457	CUFF.1242.1	1360
-	-	u	CUFF.1243	CUFF.1243.1	100	2.479804	1.123911	3.835697	7.558039	586	CUFF.1243.1	-
BnaA01g18430D	BnaA01g18430D	j	CUFF.1244	CUFF.1244.1	100	17.285616	14.365624	20.205608	69.961125	782	CUFF.1244.1	1269
BnaA01g18460D	BnaA01g18460D	=	CUFF.1245	CUFF.1245.1	100	1.918864	0.959432	2.878296	7.673097	750	CUFF.1245.1	981
BnaA01g18470D	BnaA01g18470D	=	CUFF.1246	CUFF.1246.1	100	1.348407	0.538115	2.158699	5.509179	785	CUFF.1246.1	1176
BnaA01g18480D	BnaA01g18480D	j	CUFF.1247	CUFF.1247.1	100	3.056849	2.429389	3.684309	12.457258	2599	CUFF.1247.1	2968
BnaA01g18480D	BnaA01g18480D	j	CUFF.1247	CUFF.1247.2	78	2.378564	1.515264	3.241863	9.693114	1394	CUFF.1247.1	2968
BnaA01g18530D	BnaA01g18530D	c	CUFF.1248	CUFF.1248.1	100	1.032588	0.570801	1.494375	4.282024	1438	CUFF.1248.1	1648
BnaA01g18540D	BnaA01g18540D	o	CUFF.1249	CUFF.1249.1	35	13.398149	11.340346	15.455952	52.713993	1580	CUFF.1249.1	2845
BnaA01g18540D	BnaA01g18540D	c	CUFF.1249	CUFF.1249.2	100	38.254838	34.779162	41.730514	150.510733	1456	CUFF.1249.1	2845
-	-	u	CUFF.1250	CUFF.1250.1	100	1.896568	1.122847	2.670288	7.786859	1113	CUFF.1251.1	-
-	-	u	CUFF.1251	CUFF.1251.1	100	1.346346	0.699401	1.993291	5.527777	1117	CUFF.1251.1	-
BnaA01g18560D	BnaA01g18560D	e	CUFF.1252	CUFF.1252.1	100	4.741000	2.111166	7.370833	15.652948	396	CUFF.1252.1	827
BnaA01g18580D	BnaA01g18580D	j	CUFF.1253	CUFF.1253.1	100	1.202611	0.666098	1.739125	4.833421	1345	CUFF.1253.1	2518
BnaA01g18630D	BnaA01g18630D	e	CUFF.1254	CUFF.1254.1	100	0.428457	0.128118	0.728795	1.695571	2296	CUFF.1254.1	2175
BnaA01g18630D	BnaA01g18630D	=	CUFF.1255	CUFF.1255.1	100	3.734978	2.968820	4.501136	14.780765	2072	CUFF.1254.1	2175
BnaA01g18650D	BnaA01g18650D	=	CUFF.1256	CUFF.1256.1	100	56.985879	53.755150	60.216608	225.704797	1603	CUFF.1256.1	1470
BnaA01g18670D	BnaA01g18670D	e	CUFF.1257	CUFF.1257.1	100	4.094477	3.237317	4.951637	15.631034	1639	CUFF.1257.1	1207
BnaA01g18680D	BnaA01g18680D	=	CUFF.1258	CUFF.1258.1	100	2.325546	0.823970	3.827122	8.868103	497	CUFF.1258.1	294
BnaA01g18690D	BnaA01g18690D	=	CUFF.1259	CUFF.1259.1	100	3.295090	2.566435	4.023744	12.977717	1872	CUFF.1259.1	1910
BnaA01g18730D	BnaA01g18730D	j	CUFF.1260	CUFF.1260.1	100	3.863358	3.394773	4.331943	15.516352	5302	CUFF.1260.1	7711
BnaA01g18730D	BnaA01g18730D	o	CUFF.1261	CUFF.1261.1	100	1.084372	0.591470	1.577275	4.214788	2022	CUFF.1262.1	7711
BnaA01g18730D	BnaA01g18730D	e	CUFF.1262	CUFF.1262.1	100	1.018926	0.561051	1.476801	3.960408	2169	CUFF.1262.1	7711
BnaA01g18770D	BnaA01g18770D	j	CUFF.1263	CUFF.1263.1	89	3.630158	2.700328	4.559989	15.005925	1411	CUFF.1263.1	2485
BnaA01g18770D	BnaA01g18770D	c	CUFF.1263	CUFF.1263.2	100	4.082675	2.308815	5.856534	16.876485	631	CUFF.1263.1	2485
BnaA01g18800D	BnaA01g18800D	j	CUFF.1264	CUFF.1264.1	51	6.831004	5.273343	8.388665	27.979725	1468	CUFF.1264.2	1032
BnaA01g18800D	BnaA01g18800D	j	CUFF.1264	CUFF.1264.2	100	13.336819	11.467004	15.206635	54.627483	1653	CUFF.1264.2	1032
BnaA01g18800D	BnaA01g18800D	j	CUFF.1264	CUFF.1264.3	89	11.832834	10.045294	13.620373	48.467172	1565	CUFF.1264.2	1032
BnaA01g18810D	BnaA01g18810D	j	CUFF.1265	CUFF.1265.1	100	23.051073	20.633615	25.468530	86.947309	1419	CUFF.1265.1	1032
BnaA01g18860D	BnaA01g18860D	=	CUFF.1266	CUFF.1266.1	100	9.607477	8.200345	11.014609	39.189213	1737	CUFF.1267.1	1817
BnaA01g18860D	BnaA01g18860D	e	CUFF.1267	CUFF.1267.1	100	1.548424	0.937512	2.159335	6.316071	2057	CUFF.1267.1	1817
BnaA01g18870D	BnaA01g18870D	=	CUFF.1268	CUFF.1268.1	100	6.740240	4.694880	8.785601	25.827530	637	CUFF.1268.1	435
BnaA01g18880D	BnaA01g18880D	j	CUFF.1269	CUFF.1269.1	100	12.795698	11.269460	14.321936	50.623033	1819	CUFF.1269.1	1369
BnaA01g18920D	BnaA01g18920D	=	CUFF.1270	CUFF.1270.1	100	30.680681	26.270567	35.090794	119.880827	669	CUFF.1270.1	792
BnaA01g18930D	BnaA01g18930D	j	CUFF.1271	CUFF.1271.1	100	3.473030	2.721958	4.224102	13.754271	2109	CUFF.1271.1	2116
BnaA01g18930D	BnaA01g18930D	j	CUFF.1271	CUFF.1271.2	69	2.404474	1.507404	3.301543	9.522459	1316	CUFF.1271.1	2116
BnaA01g18940D	BnaA01g18940D	c	CUFF.1272	CUFF.1272.1	100	4.527929	3.280822	5.775036	18.040647	960	CUFF.1272.1	1333
BnaA01g18950D	BnaA01g18950D	e	CUFF.1273	CUFF.1273.1	100	1.518317	0.920534	2.116101	6.218673	1298	CUFF.1273.1	1002
BnaA01g18960D	BnaA01g18960D	j	CUFF.1274	CUFF.1274.1	100	2.480679	1.937714	3.023645	9.956718	3081	CUFF.1274.1	2029
BnaA01g18960D	BnaA01g18960D	j	CUFF.1274	CUFF.1274.2	57	1.408280	0.935002	1.881558	5.652422	2372	CUFF.1274.1	2029
BnaA01g18970D	BnaA01g18970D	j	CUFF.1275	CUFF.1275.1	100	1.625547	1.288681	1.962412	6.524467	5493	CUFF.1275.2	4683
BnaA01g18970D	BnaA01g18970D	j	CUFF.1275	CUFF.1275.2	79	1.284012	0.958665	1.609358	5.153646	5585	CUFF.1275.2	4683
-	-	u	CUFF.1276	CUFF.1276.1	25	0.465345	0.164801	0.765890	1.917799	2798	CUFF.1277.1	-
-	-	u	CUFF.1276	CUFF.1276.2	100	1.877869	1.353076	2.402663	7.739146	2805	CUFF.1277.1	-
-	-	u	CUFF.1277	CUFF.1277.1	100	1.869987	1.363311	2.376662	7.706660	2942	CUFF.1277.1	-
BnaA01g18990D	BnaA01g18990D	=	CUFF.1278	CUFF.1278.1	100	1.140359	0.691383	1.589335	4.603971	1652	CUFF.1278.1	1627
BnaA01g19000D	BnaA01g19000D	j	CUFF.1279	CUFF.1279.1	100	7.415970	6.279382	8.552559	29.414036	1809	CUFF.1279.1	1065
BnaA01g19010D	BnaA01g19010D	j	CUFF.1280	CUFF.1280.1	100	3.085145	1.898429	4.271860	12.572570	796	CUFF.1280.1	868
BnaA01g19020D	BnaA01g19020D	j	CUFF.1281	CUFF.1281.1	100	2.270339	1.607836	2.932842	9.017665	1794	CUFF.1281.1	1551
BnaA01g19020D	BnaA01g19020D	j	CUFF.1281	CUFF.1281.2	33	0.759038	0.242805	1.275271	3.014858	1329	CUFF.1281.1	1551
BnaA01g19020D	BnaA01g19020D	j	CUFF.1281	CUFF.1281.3	36	0.815438	0.268077	1.362798	3.238875	1392	CUFF.1281.1	1551
BnaA01g19040D	BnaA01g19040D	e	CUFF.1282	CUFF.1282.1	100	10.544420	8.738673	12.350166	41.825706	1149	CUFF.1282.1	1028
BnaA01g19040D	BnaA01g19040D	=	CUFF.1283	CUFF.1283.1	100	77.494311	71.130638	83.857985	307.390480	888	CUFF.1282.1	1028
BnaA01g19090D	BnaA01g19090D	j	CUFF.1284	CUFF.1284.1	25	0.494455	0.081429	0.907481	1.857943	1360	CUFF.1284.1	1439
BnaA01g19090D	BnaA01g19090D	j	CUFF.1284	CUFF.1284.2	36	0.714855	0.242872	1.186839	2.686108	1360	CUFF.1284.1	1439
BnaA01g19090D	BnaA01g19090D	j	CUFF.1284	CUFF.1284.3	100	1.991881	1.226382	2.757380	7.484605	1360	CUFF.1284.1	1439
BnaA01g19120D	BnaA01g19120D	j	CUFF.1285	CUFF.1285.1	100	3.661626	2.691277	4.631974	14.711919	1269	CUFF.1285.1	1245
BnaA01g19130D	BnaA01g19130D	j	CUFF.1286	CUFF.1286.1	100	33.346745	30.764318	35.929172	131.288392	1499	CUFF.1286.1	1449
BnaA01g19150D	BnaA01g19150D	j	CUFF.1287	CUFF.1287.1	28	5.353963	3.053613	7.654314	20.890859	622	CUFF.1287.2	799
BnaA01g19150D	BnaA01g19150D	=	CUFF.1287	CUFF.1287.2	100	19.410648	16.262839	22.558458	75.739238	811	CUFF.1287.2	799
BnaA01g19170D	BnaA01g19170D	j	CUFF.1288	CUFF.1288.1	100	1.731340	1.004922	2.457757	6.972076	1515	CUFF.1288.1	1748
BnaA01g19170D	BnaA01g19170D	j	CUFF.1288	CUFF.1288.2	47	0.815621	0.283348	1.347895	3.284493	1492	CUFF.1288.1	1748
BnaA01g19170D	BnaA01g19170D	j	CUFF.1288	CUFF.1288.3	50	0.873986	0.326314	1.421657	3.519526	1502	CUFF.1288.1	1748
-	-	u	CUFF.1289	CUFF.1289.1	100	0.737818	0.286781	1.188855	2.726652	1188	CUFF.1289.1	-
BnaA01g19210D	BnaA01g19210D	=	CUFF.1290	CUFF.1290.1	100	1.996003	1.306254	2.685751	7.691610	1308	CUFF.1290.1	1363
BnaA01g19230D	BnaA01g19230D	j	CUFF.1291	CUFF.1291.1	57	0.521035	0.095128	0.946942	2.087245	1402	CUFF.1291.4	2508
BnaA01g19230D	BnaA01g19230D	j	CUFF.1291	CUFF.1291.2	50	0.459266	0.144270	0.774262	1.839802	1814	CUFF.1291.4	2508
BnaA01g19230D	BnaA01g19230D	j	CUFF.1291	CUFF.1291.3	28	0.259393	0.036278	0.482508	1.039119	2602	CUFF.1291.4	2508
BnaA01g19230D	BnaA01g19230D	j	CUFF.1291	CUFF.1291.4	69	0.629636	0.308926	0.950345	2.522296	2659	CUFF.1291.4	2508
BnaA01g19230D	BnaA01g19230D	=	CUFF.1291	CUFF.1291.5	100	0.911330	0.515000	1.307660	3.650753	2602	CUFF.1291.4	2508
BnaA01g19260D	BnaA01g19260D	j	CUFF.1292	CUFF.1292.1	100	0.879057	0.518685	1.239429	3.469203	2552	CUFF.1292.2	3032
BnaA01g19260D	BnaA01g19260D	j	CUFF.1292	CUFF.1292.2	58	0.511533	0.278204	0.744862	2.018768	3901	CUFF.1292.2	3032
BnaA01g19260D	BnaA01g19260D	j	CUFF.1292	CUFF.1292.3	63	0.553095	0.259709	0.846482	2.182794	2853	CUFF.1292.2	3032
BnaA01g19270D	BnaA01g19270D	j	CUFF.1293	CUFF.1293.1	100	2.337605	1.699970	2.975240	9.225372	1855	CUFF.1293.1	1270
BnaA01g19280D	BnaA01g19280D	j	CUFF.1294	CUFF.1294.1	28	1.304533	0.750095	1.858970	5.061713	1561	CUFF.1294.1	1497
BnaA01g19280D	BnaA01g19280D	c	CUFF.1294	CUFF.1294.2	100	4.616947	3.155971	6.077922	17.914199	913	CUFF.1294.1	1497
BnaA01g19280D	BnaA01g19280D	j	CUFF.1294	CUFF.1294.3	41	1.911485	0.305161	3.517809	7.416747	559	CUFF.1294.1	1497
BnaA01g19300D	BnaA01g19300D	j	CUFF.1295	CUFF.1295.1	23	2.658249	1.727557	3.588940	10.625903	1418	CUFF.1295.1	1510
BnaA01g19300D	BnaA01g19300D	=	CUFF.1295	CUFF.1295.2	100	11.441603	9.515211	13.367994	45.735888	1175	CUFF.1295.1	1510
-	-	u	CUFF.1296	CUFF.1296.1	100	23.904690	21.786514	26.022867	93.003701	1962	CUFF.1296.1	-
BnaA01g19330D	BnaA01g19330D	j	CUFF.1297	CUFF.1297.1	68	6.555434	5.618483	7.492386	26.203969	2876	CUFF.1297.1	2766
BnaA01g19330D	BnaA01g19330D	j	CUFF.1297	CUFF.1297.2	41	3.944358	3.163376	4.725340	15.766741	2835	CUFF.1297.1	2766
BnaA01g19330D	BnaA01g19330D	c	CUFF.1297	CUFF.1297.3	100	9.679240	7.486440	11.872040	38.690726	922	CUFF.1297.1	2766
BnaA01g19340D	BnaA01g19340D	j	CUFF.1298	CUFF.1298.1	100	16.368372	13.725833	19.010912	65.504082	872	CUFF.1298.1	971
BnaA01g19380D	BnaA01g19380D	o	CUFF.1299	CUFF.1299.1	100	4.803927	4.132276	5.475578	18.778827	2937	CUFF.1299.1	2571
BnaA01g19390D	BnaA01g19390D	=	CUFF.1300	CUFF.1300.1	100	18.160600	15.738630	20.582569	71.959766	1104	CUFF.1300.1	2604
BnaA01g19400D	BnaA01g19400D	=	CUFF.1301	CUFF.1301.1	100	3.652438	2.468913	4.835964	15.137461	913	CUFF.1301.1	978
BnaA01g19410D	BnaA01g19410D	=	CUFF.1302	CUFF.1302.1	100	36.199791	29.921905	42.477678	147.269244	457	CUFF.1302.1	624
BnaA01g19450D	BnaA01g19450D	j	CUFF.1303	CUFF.1303.1	23	5.521014	4.301140	6.740889	22.004091	1824	CUFF.1303.1	2073
BnaA01g19450D	BnaA01g19450D	j	CUFF.1303	CUFF.1303.2	100	24.031639	21.658246	26.405032	95.778484	1735	CUFF.1303.1	2073
BnaA01g19460D	BnaA01g19460D	j	CUFF.1304	CUFF.1304.1	13	75.812652	69.335872	82.289432	299.979569	1151	CUFF.1304.1	1270
BnaA01g19460D	BnaA01g19460D	=	CUFF.1304	CUFF.1304.2	100	564.768603	537.796179	591.741027	2234.706698	1068	CUFF.1304.1	1270
BnaA01g19470D	BnaA01g19470D	=	CUFF.1305	CUFF.1305.1	100	48.947378	45.601478	52.293278	195.017868	1343	CUFF.1305.1	1113
BnaA01g19490D	BnaA01g19490D	j	CUFF.1306	CUFF.1306.1	100	8.254761	5.246441	11.263080	32.305073	470	CUFF.1306.1	468
BnaA01g19500D	BnaA01g19500D	j	CUFF.1307	CUFF.1307.1	74	10.075373	8.379354	11.771391	40.320465	1778	CUFF.1307.2	1619
BnaA01g19500D	BnaA01g19500D	j	CUFF.1307	CUFF.1307.2	100	13.557305	11.691969	15.422640	54.254751	1794	CUFF.1307.2	1619
BnaA01g19500D	BnaA01g19500D	j	CUFF.1307	CUFF.1307.3	36	4.925489	3.729044	6.121935	19.711233	1730	CUFF.1307.2	1619
BnaA01g19540D	BnaA01g19540D	=	CUFF.1308	CUFF.1308.1	100	6.616831	5.506911	7.726750	26.650508	1691	CUFF.1308.1	1600
BnaA01g19550D	BnaA01g19550D	j	CUFF.1309	CUFF.1309.1	100	2.537540	1.518549	3.556531	10.167959	869	CUFF.1309.1	940
BnaA01g19650D	BnaA01g19650D	e	CUFF.1310	CUFF.1310.1	100	7.347165	6.021361	8.672969	27.991621	1359	CUFF.1310.1	1179
BnaA01g19700D	BnaA01g19700D	=	CUFF.1311	CUFF.1311.1	100	10.323813	8.329609	12.318018	41.833631	880	CUFF.1311.1	1019
BnaA01g19710D	BnaA01g19710D	j	CUFF.1312	CUFF.1312.1	100	5.647474	4.212156	7.082791	22.382065	1059	CUFF.1312.1	1181
BnaA01g19710D	BnaA01g19710D	j	CUFF.1312	CUFF.1312.2	59	3.348326	1.973585	4.723066	13.270082	862	CUFF.1312.1	1181
BnaA01g19750D	BnaA01g19750D	j	CUFF.1313	CUFF.1313.1	100	20.608471	18.001847	23.215096	82.180824	1094	CUFF.1313.1	1322
BnaA01g19790D	BnaA01g19790D	c	CUFF.1314	CUFF.1314.1	100	2.843710	2.191824	3.495595	11.522466	2620	CUFF.1314.3	3736
BnaA01g19790D	BnaA01g19790D	j	CUFF.1314	CUFF.1314.2	44	1.259673	0.739894	1.779451	5.104085	2444	CUFF.1314.3	3736
BnaA01g19790D	BnaA01g19790D	j	CUFF.1314	CUFF.1314.3	21	0.595131	0.306685	0.883578	2.411421	3495	CUFF.1314.3	3736
BnaA01g19790D	BnaA01g19790D	j	CUFF.1314	CUFF.1314.4	62	1.769398	1.291848	2.246949	7.169448	3461	CUFF.1314.3	3736
BnaA01g19810D	BnaA01g19810D	e	CUFF.1315	CUFF.1315.1	100	1.458324	0.988952	1.927695	5.774386	2974	CUFF.1315.1	3037
BnaA01g19810D	BnaA01g19810D	j	CUFF.1316	CUFF.1316.1	33	0.728835	0.384718	1.072953	2.885899	2869	CUFF.1315.1	3037
BnaA01g19810D	BnaA01g19810D	j	CUFF.1316	CUFF.1316.2	100	2.224815	1.631587	2.818042	8.809388	2655	CUFF.1315.1	3037
-	-	u	CUFF.1317	CUFF.1317.1	100	3.612930	1.364389	5.861471	14.557789	528	CUFF.1317.2	-
-	-	u	CUFF.1317	CUFF.1317.2	81	2.917240	1.846972	3.987509	11.754608	1095	CUFF.1317.2	-
-	-	u	CUFF.1317	CUFF.1317.3	81	2.915802	1.711400	4.120204	11.748811	1005	CUFF.1317.2	-
-	-	u	CUFF.1318	CUFF.1318.1	100	5.093898	3.826783	6.361012	20.677292	1055	CUFF.1318.1	-
BnaA01g19860D	BnaA01g19860D	c	CUFF.1319	CUFF.1319.1	100	13.607437	10.467206	16.747668	51.207341	578	CUFF.1319.1	763
BnaA01g19870D	BnaA01g19870D	=	CUFF.1320	CUFF.1320.1	100	22.253784	20.208799	24.298770	88.621790	1927	CUFF.1320.1	1987
BnaA01g19880D	BnaA01g19880D	e	CUFF.1321	CUFF.1321.1	100	2.548550	1.639501	3.457600	10.047184	1275	CUFF.1321.1	1214
BnaA01g19890D	BnaA01g19890D	o	CUFF.1322	CUFF.1322.1	100	2.957914	1.535511	4.380316	11.661023	795	CUFF.1322.1	1293
BnaA01g19970D	BnaA01g19970D	j	CUFF.1323	CUFF.1323.1	14	0.621000	0.294435	0.947564	2.475988	2931	CUFF.1323.1	2056
BnaA01g19970D	BnaA01g19970D	=	CUFF.1323	CUFF.1323.2	100	4.554998	3.806838	5.303159	18.161232	2703	CUFF.1323.1	2056
BnaA01g19990D	BnaA01g19990D	e	CUFF.1324	CUFF.1324.1	100	1.307805	0.862444	1.753166	5.364258	1923	CUFF.1324.1	1263
BnaA01g20040D	BnaA01g20040D	c	CUFF.1325	CUFF.1325.1	100	2.088058	1.409823	2.766293	8.122568	1704	CUFF.1325.2	3343
BnaA01g20040D	BnaA01g20040D	j	CUFF.1325	CUFF.1325.2	33	0.681117	0.226935	1.135299	2.649553	1709	CUFF.1325.2	3343
BnaA01g20060D	BnaA01g20060D	=	CUFF.1326	CUFF.1326.1	100	1.908035	1.414703	2.401368	7.644295	2273	CUFF.1326.1	2300
BnaA01g20080D	BnaA01g20080D	o	CUFF.1327	CUFF.1327.1	100	1.148993	0.495924	1.802062	4.535834	1376	CUFF.1328.1	1435
BnaA01g20080D	BnaA01g20080D	=	CUFF.1328	CUFF.1328.1	100	2.116938	1.357864	2.876012	8.356951	1523	CUFF.1328.1	1435
BnaA01g20110D	BnaA01g20110D	j	CUFF.1329	CUFF.1329.1	100	1.550073	0.914967	2.185179	6.447187	1256	CUFF.1329.1	1951
BnaA01g20220D	BnaA01g20220D	j	CUFF.1330	CUFF.1330.1	100	1.697419	1.119081	2.275758	6.960549	1989	CUFF.1330.1	1206
BnaA01g20220D	BnaA01g20220D	j	CUFF.1330	CUFF.1330.2	56	0.946438	0.454693	1.438183	3.881025	1820	CUFF.1330.1	1206
BnaA01g20230D	BnaA01g20230D	=	CUFF.1331	CUFF.1331.1	100	25.958160	21.633995	30.282325	103.935896	607	CUFF.1331.1	700
BnaA01g20260D	BnaA01g20260D	=	CUFF.1332	CUFF.1332.1	100	3.615936	2.709190	4.522682	14.635116	1377	CUFF.1332.1	1126
BnaA01g20280D	BnaA01g20280D	=	CUFF.1333	CUFF.1333.1	100	10.569431	9.158789	11.980072	42.000216	1599	CUFF.1333.1	1458
BnaA01g20290D	BnaA01g20290D	=	CUFF.1334	CUFF.1334.1	100	0.941510	0.470971	1.412049	3.885298	1323	CUFF.1334.1	1458
BnaA01g20310D	BnaA01g20310D	p	CUFF.1335	CUFF.1335.1	100	1.037847	0.412002	1.663692	4.301336	891	CUFF.1335.1	153
BnaA01g20320D	BnaA01g20320D	e	CUFF.1336	CUFF.1336.1	100	3.340349	1.605819	5.074878	13.505353	528	CUFF.1336.1	1401
BnaA01g20330D	BnaA01g20330D	e	CUFF.1337	CUFF.1337.1	100	2.714594	1.601006	3.828181	11.146278	812	CUFF.1337.1	522
BnaA01g20360D	BnaA01g20360D	j	CUFF.1338	CUFF.1338.1	100	2.036842	1.481515	2.592170	8.080746	2006	CUFF.1338.1	1886
BnaA01g20370D	BnaA01g20370D	j	CUFF.1339	CUFF.1339.1	100	4.350898	3.202869	5.498927	16.007740	1102	CUFF.1339.1	1197
BnaA01g20380D	BnaA01g20380D	e	CUFF.1340	CUFF.1340.1	100	18.354857	16.788029	19.921684	72.546285	2151	CUFF.1340.1	1704
-	-	u	CUFF.1341	CUFF.1341.1	100	3.686117	2.037635	5.334599	14.956924	568	CUFF.1341.1	-
-	-	u	CUFF.1342	CUFF.1342.1	100	1.606316	0.909514	2.303118	6.759801	1123	CUFF.1342.1	-
BnaA01g20390D	BnaA01g20390D	=	CUFF.1343	CUFF.1343.1	100	17.616748	15.001165	20.232331	71.114591	892	CUFF.1343.1	1047
-	-	u	CUFF.1344	CUFF.1344.1	21	8.426931	5.909113	10.944749	33.881411	829	CUFF.1344.2	-
-	-	u	CUFF.1344	CUFF.1344.2	100	40.234673	36.056221	44.413126	161.767967	1009	CUFF.1344.2	-
BnaA01g20420D	BnaA01g20420D	j	CUFF.1345	CUFF.1345.1	20	0.397349	0.054960	0.739738	1.616400	1839	CUFF.1345.1	1695
BnaA01g20420D	BnaA01g20420D	=	CUFF.1345	CUFF.1345.2	100	1.967178	1.351295	2.583061	8.002404	1839	CUFF.1345.1	1695
BnaA01g20430D	BnaA01g20430D	=	CUFF.1346	CUFF.1346.1	100	18.954620	14.411144	23.498096	79.776750	465	CUFF.1346.1	210
BnaA01g20440D	BnaA01g20440D	o	CUFF.1347	CUFF.1347.1	100	1.130083	0.546891	1.713276	4.299095	1159	CUFF.1347.1	1035
BnaA01g20450D	BnaA01g20450D	=	CUFF.1348	CUFF.1348.1	100	2.472702	1.633088	3.312317	9.028482	1138	CUFF.1348.1	1083
BnaA01g20470D	BnaA01g20470D	j	CUFF.1349	CUFF.1349.1	45	2.023862	1.222368	2.825356	7.948937	1363	CUFF.1349.1	1243
BnaA01g20470D	BnaA01g20470D	j	CUFF.1349	CUFF.1349.2	100	4.545954	3.345252	5.746656	17.854728	1221	CUFF.1349.1	1243
BnaA01g20480D	BnaA01g20480D	=	CUFF.1350	CUFF.1350.1	100	16.102628	14.272971	17.932286	64.694761	1647	CUFF.1350.1	1954
BnaA01g20480D	BnaA01g20480D	e	CUFF.1351	CUFF.1351.1	100	3.259485	2.385762	4.133209	13.095478	1381	CUFF.1350.1	1954
BnaA01g20490D	BnaA01g20490D	o	CUFF.1352	CUFF.1352.1	100	2.508704	1.396402	3.621007	9.660360	962	CUFF.1353.1	660
BnaA01g20490D	BnaA01g20490D	e	CUFF.1353	CUFF.1353.1	100	1.580414	0.808063	2.352765	6.085759	1199	CUFF.1353.1	660
BnaA01g20500D	BnaA01g20500D	=	CUFF.1354	CUFF.1354.1	100	0.920207	0.565300	1.275115	3.565021	2060	CUFF.1354.1	840
BnaA01g20520D	BnaA01g20520D	x	CUFF.1355	CUFF.1355.1	100	4.040215	2.976991	5.103439	15.995531	1583	CUFF.1355.1	2920
BnaA01g20520D	BnaA01g20520D	j	CUFF.1356	CUFF.1356.1	100	5.450529	4.609547	6.291512	21.579075	2961	CUFF.1356.2	2920
BnaA01g20520D	BnaA01g20520D	j	CUFF.1356	CUFF.1356.2	47	2.564549	1.951849	3.177249	10.153251	3145	CUFF.1356.2	2920
BnaA01g20530D	BnaA01g20530D	j	CUFF.1357	CUFF.1357.1	100	20.051448	15.232575	24.870320	80.731447	494	CUFF.1357.2	1903
BnaA01g20530D	BnaA01g20530D	j	CUFF.1357	CUFF.1357.2	35	7.017290	4.397105	9.637474	28.253119	591	CUFF.1357.2	1903
BnaA01g20530D	BnaA01g20530D	c	CUFF.1358	CUFF.1358.1	100	7.157183	4.240793	10.073574	28.816361	446	CUFF.1357.2	1903
BnaA01g20550D	BnaA01g20550D	j	CUFF.1359	CUFF.1359.1	100	0.818106	0.421266	1.214946	3.459123	1526	CUFF.1359.1	1872
BnaA01g20560D	BnaA01g20560D	=	CUFF.1360	CUFF.1360.1	100	6.108222	4.964047	7.252397	22.947349	1394	CUFF.1360.1	1206
BnaA01g20600D	BnaA01g20600D	=	CUFF.1361	CUFF.1361.1	100	49.207183	42.732289	55.682077	198.948703	561	CUFF.1361.1	807
BnaA01g20610D	BnaA01g20610D	=	CUFF.1362	CUFF.1362.1	100	2.864825	2.118256	3.611394	11.509351	1558	CUFF.1362.1	1407
BnaA01g20620D	BnaA01g20620D	=	CUFF.1363	CUFF.1363.1	100	5.462028	3.946520	6.977536	21.701456	985	CUFF.1363.2	991
BnaA01g20620D	BnaA01g20620D	j	CUFF.1363	CUFF.1363.2	40	2.163535	1.187152	3.139917	8.596048	1048	CUFF.1363.2	991
BnaA01g20630D	BnaA01g20630D	j	CUFF.1364	CUFF.1364.1	100	23.375523	20.258071	26.492975	91.952453	909	CUFF.1364.1	927
BnaA01g20640D	BnaA01g20640D	j	CUFF.1365	CUFF.1365.1	100	3.648247	2.384659	4.911835	14.128491	914	CUFF.1365.1	1095
BnaA01g20640D	BnaA01g20640D	j	CUFF.1365	CUFF.1365.2	29	1.047393	0.258629	1.836157	4.056218	914	CUFF.1365.1	1095
BnaA01g20660D	BnaA01g20660D	=	CUFF.1366	CUFF.1366.1	100	1.634591	0.866321	2.402862	6.737932	974	CUFF.1366.1	1165
BnaA01g20680D	BnaA01g20680D	=	CUFF.1367	CUFF.1367.1	100	3.493814	2.690501	4.297128	14.393023	1670	CUFF.1367.1	2300
BnaA01g20690D	BnaA01g20690D	=	CUFF.1368	CUFF.1368.1	100	5.010693	3.923680	6.097705	19.916503	1417	CUFF.1368.1	1369
BnaA01g20690D	BnaA01g20690D	j	CUFF.1368	CUFF.1368.2	31	1.571721	0.699474	2.443968	6.247278	945	CUFF.1368.1	1369
BnaA01g20770D	BnaA01g20770D	e	CUFF.1369	CUFF.1369.1	100	6.926318	5.960441	7.892195	27.222630	2130	CUFF.1369.1	2166
-	-	u	CUFF.1370	CUFF.1370.1	100	23.983786	17.221124	30.746447	99.660462	354	CUFF.1370.1	-
BnaA01g20800D	BnaA01g20800D	=	CUFF.1371	CUFF.1371.1	100	7.456874	6.371286	8.542463	29.693858	2163	CUFF.1371.2	2048
BnaA01g20800D	BnaA01g20800D	j	CUFF.1371	CUFF.1371.2	17	1.301716	0.799154	1.804279	5.183536	2349	CUFF.1371.2	2048
BnaA01g20850D	BnaA01g20850D	=	CUFF.1372	CUFF.1372.1	100	3.459809	2.464602	4.455015	13.761073	1367	CUFF.1373.1	2278
BnaA01g20850D	BnaA01g20850D	o	CUFF.1372	CUFF.1372.2	62	2.130327	1.237058	3.023596	8.473181	942	CUFF.1373.1	2278
BnaA01g20850D	BnaA01g20850D	e	CUFF.1373	CUFF.1373.1	100	1.448829	0.823782	2.073875	5.762583	1569	CUFF.1373.1	2278
BnaA01g20890D	BnaA01g20890D	=	CUFF.1374	CUFF.1374.1	100	4.331917	3.290481	5.373353	17.404158	1281	CUFF.1374.1	1523
BnaA01g20900D	BnaA01g20900D	=	CUFF.1375	CUFF.1375.1	74	5.134328	3.211600	7.057056	20.918211	821	CUFF.1375.2	1210
BnaA01g20900D	BnaA01g20900D	j	CUFF.1375	CUFF.1375.2	90	6.230117	4.372366	8.087868	25.382661	849	CUFF.1375.2	1210
BnaA01g20900D	BnaA01g20900D	j	CUFF.1375	CUFF.1375.3	100	6.917732	4.792567	9.042897	28.184132	789	CUFF.1375.2	1210
-	-	u	CUFF.1376	CUFF.1376.1	100	2.981329	1.974929	3.987728	12.294696	1004	CUFF.1376.1	-
BnaA01g20950D	BnaA01g20950D	=	CUFF.1377	CUFF.1377.1	100	63.869647	54.956775	72.782519	264.375513	432	CUFF.1377.1	701
BnaA01g20960D	BnaA01g20960D	=	CUFF.1378	CUFF.1378.1	100	0.691575	0.274540	1.108610	2.851603	1222	CUFF.1378.1	1139
BnaA01g20970D	BnaA01g20970D	=	CUFF.1379	CUFF.1379.1	100	43.226680	40.300997	46.152362	172.565906	1517	CUFF.1379.1	1538
BnaA01g20980D	BnaA01g20980D	=	CUFF.1380	CUFF.1380.1	100	1.314762	0.917727	1.711796	5.184138	2341	CUFF.1380.1	1332
-	-	u	CUFF.1381	CUFF.1381.1	100	1.266834	0.422278	2.111389	4.549642	673	CUFF.1381.1	-
BnaA01g21030D	BnaA01g21030D	o	CUFF.1382	CUFF.1382.1	100	1.571791	0.501483	2.642098	6.207028	803	CUFF.1383.1	669
BnaA01g21030D	BnaA01g21030D	=	CUFF.1383	CUFF.1383.1	100	6.152512	4.530840	7.774184	24.296375	941	CUFF.1383.1	669
BnaA01g21040D	BnaA01g21040D	j	CUFF.1384	CUFF.1384.1	67	2.619011	1.633425	3.604598	10.280222	1265	CUFF.1384.1	1284
BnaA01g21040D	BnaA01g21040D	j	CUFF.1384	CUFF.1384.2	58	2.272322	1.183606	3.361039	8.919388	956	CUFF.1384.1	1284
BnaA01g21040D	BnaA01g21040D	j	CUFF.1384	CUFF.1384.3	100	3.913844	2.608184	5.219504	15.362737	1173	CUFF.1384.1	1284
BnaA01g21040D	BnaA01g21040D	j	CUFF.1384	CUFF.1384.4	63	2.454972	1.398004	3.511940	9.636331	1265	CUFF.1384.1	1284
BnaA01g21060D	BnaA01g21060D	=	CUFF.1385	CUFF.1385.1	100	2.099941	1.419482	2.780399	8.358910	1418	CUFF.1385.1	1451
BnaA01g21070D	BnaA01g21070D	j	CUFF.1386	CUFF.1386.1	23	0.634723	0.256237	1.013208	2.506572	2039	CUFF.1386.1	2122
BnaA01g21070D	BnaA01g21070D	j	CUFF.1386	CUFF.1386.2	100	2.719876	1.965249	3.474503	10.741010	1858	CUFF.1386.1	2122
BnaA01g21070D	BnaA01g21070D	j	CUFF.1386	CUFF.1386.3	28	0.772863	0.283176	1.262550	3.052098	2013	CUFF.1386.1	2122
BnaA01g21080D	BnaA01g21080D	=	CUFF.1387	CUFF.1387.1	100	6.993654	5.689343	8.297965	26.462187	1260	CUFF.1387.1	281
BnaA01g21120D	BnaA01g21120D	=	CUFF.1388	CUFF.1388.1	100	2.308734	1.507606	3.109863	9.352581	1216	CUFF.1388.1	1335
BnaA01g21140D	BnaA01g21140D	e	CUFF.1389	CUFF.1389.1	100	12.356917	10.906872	13.806962	48.640478	1724	CUFF.1389.1	1616
BnaA01g21180D	BnaA01g21180D	=	CUFF.1390	CUFF.1390.1	100	70.676483	66.136668	75.216299	279.755809	1715	CUFF.1390.1	1429
BnaA01g21220D	BnaA01g21220D	=	CUFF.1391	CUFF.1391.1	100	2.102880	1.437709	2.768051	8.000103	1446	CUFF.1391.1	1215
BnaA01g21230D	BnaA01g21230D	j	CUFF.1392	CUFF.1392.1	100	119.058458	108.332706	129.784210	481.520063	563	CUFF.1392.1	1114
BnaA01g21240D	BnaA01g21240D	=	CUFF.1393	CUFF.1393.1	100	3.415010	1.887771	4.942249	12.855817	595	CUFF.1393.1	348
BnaA01g21250D	BnaA01g21250D	j	CUFF.1394	CUFF.1394.1	100	6.073772	4.502793	7.644751	24.653111	1020	CUFF.1394.2	9408
BnaA01g21250D	BnaA01g21250D	j	CUFF.1394	CUFF.1394.2	33	1.974704	1.638198	2.311211	8.015217	5433	CUFF.1394.2	9408
BnaA01g21250D	BnaA01g21250D	j	CUFF.1395	CUFF.1395.1	100	1.282309	0.974145	1.590474	5.036709	3805	CUFF.1395.1	9408
BnaA01g21280D	BnaA01g21280D	j	CUFF.1396	CUFF.1396.2	49	0.418131	0.090545	0.745717	1.764985	1800	CUFF.1396.3	1902
BnaA01g21280D	BnaA01g21280D	j	CUFF.1396	CUFF.1396.3	100	0.851040	0.441839	1.260240	3.592348	2159	CUFF.1396.3	1902
BnaA01g21340D	BnaA01g21340D	j	CUFF.1397	CUFF.1397.1	100	21.451697	17.294825	25.608570	87.020310	561	CUFF.1397.1	824
BnaA01g21380D	BnaA01g21380D	=	CUFF.1398	CUFF.1398.1	100	10.238675	8.383041	12.094308	40.253078	1031	CUFF.1398.1	1136
BnaA01g21390D	BnaA01g21390D	c	CUFF.1399	CUFF.1399.1	100	2.217433	1.289261	3.145605	8.745713	905	CUFF.1399.1	1049
BnaA01g21410D	BnaA01g21410D	c	CUFF.1400	CUFF.1400.1	100	26.156203	22.654682	29.657724	104.749607	776	CUFF.1400.1	917
BnaA01g21410D	BnaA01g21410D	p	CUFF.1401	CUFF.1401.1	100	9.961952	7.572455	12.351450	40.620346	688	CUFF.1401.1	917
BnaA01g21440D	BnaA01g21440D	=	CUFF.1402	CUFF.1402.1	100	16.021007	14.216077	17.825937	63.751808	1466	CUFF.1402.1	1649
BnaA01g21450D	BnaA01g21450D	c	CUFF.1403	CUFF.1403.1	100	3.391672	2.439547	4.343798	13.926214	1177	CUFF.1403.1	3864
BnaA01g21450D	BnaA01g21450D	j	CUFF.1404	CUFF.1404.1	36	1.370364	0.905873	1.834855	5.449910	1991	CUFF.1404.1	3864
BnaA01g21450D	BnaA01g21450D	c	CUFF.1404	CUFF.1404.2	100	3.841831	2.031433	5.652230	15.278888	581	CUFF.1404.1	3864
-	-	u	CUFF.1405	CUFF.1405.1	100	6.798298	5.560290	8.036307	26.757279	1350	CUFF.1405.1	-
-	-	u	CUFF.1406	CUFF.1406.1	100	10.998816	4.366280	17.631351	42.964444	269	CUFF.1406.1	-
-	-	u	CUFF.1407	CUFF.1407.1	100	1.312912	0.639033	1.986791	5.442807	1334	CUFF.1408.1	-
-	-	u	CUFF.1408	CUFF.1408.1	100	3.229548	2.326446	4.132650	13.388411	1442	CUFF.1408.1	-
BnaA01g21520D	BnaA01g21520D	=	CUFF.1409	CUFF.1409.1	100	14.720516	12.223377	17.217656	58.596864	821	CUFF.1409.1	861
BnaA01g21580D	BnaA01g21580D	j	CUFF.1410	CUFF.1410.1	63	2.787104	1.893794	3.680415	10.799406	1205	CUFF.1410.1	1572
BnaA01g21580D	BnaA01g21580D	c	CUFF.1410	CUFF.1410.2	100	4.403695	1.962986	6.844405	17.063335	446	CUFF.1410.1	1572
BnaA01g21620D	BnaA01g21620D	j	CUFF.1411	CUFF.1411.1	100	2.091792	1.268820	2.914765	7.780655	1035	CUFF.1411.1	1180
-	-	u	CUFF.1412	CUFF.1412.1	100	2.627431	1.922245	3.332618	10.253798	1571	CUFF.1412.1	-
BnaA01g21630D	BnaA01g21630D	e	CUFF.1413	CUFF.1413.1	100	2.383693	1.686772	3.080613	9.115992	1475	CUFF.1413.1	3408
BnaA01g21630D	BnaA01g21630D	o	CUFF.1414	CUFF.1414.1	100	0.914295	0.576704	1.251886	3.906001	3084	CUFF.1414.1	3408
BnaA01g21630D	BnaA01g21630D	o	CUFF.1414	CUFF.1414.2	52	0.473416	0.203985	0.742846	2.022501	3084	CUFF.1414.1	3408
BnaA01g21650D	BnaA01g21650D	j	CUFF.1415	CUFF.1415.1	100	0.903267	0.423971	1.382563	3.660405	1343	CUFF.1415.1	1973
BnaA01g21650D	BnaA01g21650D	x	CUFF.1416	CUFF.1416.1	100	6.538444	4.519768	8.557120	26.496434	658	CUFF.1416.1	1973
BnaA01g21670D	BnaA01g21670D	=	CUFF.1417	CUFF.1417.1	100	16.647608	13.001298	20.293919	64.674213	563	CUFF.1417.1	650
BnaA01g21680D	BnaA01g21680D	o	CUFF.1418	CUFF.1418.1	64	3.067290	1.908425	4.226154	12.088549	960	CUFF.1418.2	378
BnaA01g21680D	BnaA01g21680D	j	CUFF.1418	CUFF.1418.2	100	4.824737	3.546226	6.103248	19.014854	1196	CUFF.1418.2	378
-	-	u	CUFF.1419	CUFF.1419.1	100	3.808166	2.298786	5.317546	15.008429	801	CUFF.1419.1	-
-	-	u	CUFF.1420	CUFF.1420.1	100	2.419740	1.470809	3.368672	9.700194	913	CUFF.1420.1	-
-	-	u	CUFF.1421	CUFF.1421.1	32	0.873437	0.214910	1.531964	3.450602	1098	CUFF.1421.1	-
-	-	u	CUFF.1421	CUFF.1421.2	100	2.758225	1.751148	3.765301	10.896650	1097	CUFF.1421.1	-
BnaA01g21690D	BnaA01g21690D	j	CUFF.1422	CUFF.1422.1	26	0.441143	0.237926	0.644360	1.780973	5298	CUFF.1422.2	5358
BnaA01g21690D	BnaA01g21690D	j	CUFF.1422	CUFF.1422.2	100	1.709543	1.369849	2.049238	6.901728	5627	CUFF.1422.2	5358
BnaA01g21690D	BnaA01g21690D	j	CUFF.1422	CUFF.1422.3	63	1.078281	0.713224	1.443338	4.353212	3921	CUFF.1422.2	5358
BnaA01g21720D	BnaA01g21720D	j	CUFF.1423	CUFF.1423.1	100	38.054835	34.302424	41.807245	154.962545	1065	CUFF.1423.1	1144
BnaA01g21730D	BnaA01g21730D	=	CUFF.1424	CUFF.1424.1	100	4.403103	3.403105	5.403101	17.737199	1349	CUFF.1424.1	1254
BnaA01g21820D	BnaA01g21820D	c	CUFF.1425	CUFF.1425.1	100	1.275871	0.539836	2.011907	5.344809	841	CUFF.1425.1	1354
BnaA01g21850D	BnaA01g21850D	j	CUFF.1426	CUFF.1426.1	100	0.908361	0.514967	1.301754	3.595792	1760	CUFF.1426.1	2371
BnaA01g21860D	BnaA01g21860D	=	CUFF.1427	CUFF.1427.1	100	15.131412	12.766363	17.496462	60.787598	908	CUFF.1427.1	1128
BnaA01g21870D	BnaA01g21870D	j	CUFF.1428	CUFF.1428.1	18	1.084664	0.485149	1.684178	4.359915	1533	CUFF.1428.2	1591
BnaA01g21870D	BnaA01g21870D	j	CUFF.1428	CUFF.1428.2	23	1.383577	0.728285	2.038868	5.561425	1535	CUFF.1428.2	1591
BnaA01g21870D	BnaA01g21870D	j	CUFF.1428	CUFF.1428.3	100	5.953942	4.716828	7.191056	23.932467	1533	CUFF.1428.2	1591
BnaA01g21880D	BnaA01g21880D	j	CUFF.1429	CUFF.1429.1	100	2.545263	1.185572	3.904954	10.242735	585	CUFF.1429.1	1486
BnaA01g21890D	BnaA01g21890D	j	CUFF.1430	CUFF.1430.1	100	12.798604	11.605972	13.991235	51.532093	3081	CUFF.1430.1	2895
BnaA01g21980D	BnaA01g21980D	j	CUFF.1431	CUFF.1431.1	100	2.023598	1.608299	2.438898	8.139604	4392	CUFF.1431.1	3999
BnaA01g21980D	BnaA01g21980D	j	CUFF.1431	CUFF.1431.2	61	1.225903	0.896136	1.555671	4.931002	4391	CUFF.1431.1	3999
BnaA01g21980D	BnaA01g21980D	j	CUFF.1431	CUFF.1431.3	67	1.359362	0.993409	1.725315	5.467818	4392	CUFF.1431.1	3999
BnaA01g21990D	BnaA01g21990D	j	CUFF.1432	CUFF.1432.1	59	1.693482	1.059042	2.327922	6.611087	1476	CUFF.1432.1	1137
BnaA01g21990D	BnaA01g21990D	j	CUFF.1432	CUFF.1432.2	100	2.880810	1.367052	4.394569	11.246231	634	CUFF.1432.1	1137
BnaA01g22010D	BnaA01g22010D	=	CUFF.1433	CUFF.1433.1	100	8.960345	5.504501	12.416189	35.725036	414	CUFF.1433.1	288
BnaA01g22030D	BnaA01g22030D	j	CUFF.1434	CUFF.1434.1	15	0.717367	0.408004	1.026729	2.871168	3991	CUFF.1434.3	3641
BnaA01g22030D	BnaA01g22030D	j	CUFF.1434	CUFF.1434.2	15	0.705174	0.412332	0.998017	2.822370	3919	CUFF.1434.3	3641
BnaA01g22030D	BnaA01g22030D	j	CUFF.1434	CUFF.1434.3	100	4.758361	4.103667	5.413056	19.044732	4012	CUFF.1434.3	3641
BnaA01g22040D	BnaA01g22040D	=	CUFF.1435	CUFF.1435.1	100	36.124427	32.816023	39.432831	139.227792	1285	CUFF.1435.1	1518
BnaA01g22050D	BnaA01g22050D	=	CUFF.1436	CUFF.1436.1	100	2.837687	2.324406	3.350968	10.936779	3126	CUFF.1436.1	2430
BnaA01g22090D	BnaA01g22090D	=	CUFF.1437	CUFF.1437.1	100	4.414014	2.828653	5.999375	18.128430	675	CUFF.1437.1	465
-	-	u	CUFF.1438	CUFF.1438.1	100	62.471552	27.409481	97.533624	163.059569	188	CUFF.1438.1	-
BnaA01g22110D	BnaA01g22110D	=	CUFF.1439	CUFF.1439.1	100	1.962506	1.036761	2.888252	7.808436	802	CUFF.1439.1	961
BnaA01g22120D	BnaA01g22120D	j	CUFF.1440	CUFF.1440.1	100	1.058853	0.484408	1.633298	4.233337	1421	CUFF.1440.2	1797
BnaA01g22120D	BnaA01g22120D	j	CUFF.1440	CUFF.1440.2	70	0.745940	0.259796	1.232085	2.982299	1487	CUFF.1440.2	1797
BnaA01g22120D	BnaA01g22120D	j	CUFF.1440	CUFF.1440.3	70	0.741645	0.221042	1.262249	2.965128	1428	CUFF.1440.2	1797
-	-	u	CUFF.1441	CUFF.1441.1	100	1.328812	0.636313	2.021311	5.000898	934	CUFF.1441.1	-
BnaA01g22200D	BnaA01g22200D	j	CUFF.1442	CUFF.1442.1	69	9.684885	8.585764	10.784006	38.781810	2818	CUFF.1442.1	3043
BnaA01g22200D	BnaA01g22200D	c	CUFF.1442	CUFF.1442.2	100	14.113874	11.312739	16.915009	56.517095	847	CUFF.1442.1	3043
BnaA01g22220D	BnaA01g22220D	j	CUFF.1443	CUFF.1443.1	39	0.959967	0.551180	1.368753	3.855139	2896	CUFF.1443.1	3018
BnaA01g22220D	BnaA01g22220D	j	CUFF.1443	CUFF.1443.2	100	2.469216	1.909275	3.029156	9.916148	2894	CUFF.1443.1	3018
BnaA01g22230D	BnaA01g22230D	o	CUFF.1444	CUFF.1444.1	100	1.491500	0.498452	2.484547	6.299666	805	CUFF.1444.1	1952
BnaA01g22230D	BnaA01g22230D	o	CUFF.1445	CUFF.1445.1	100	7.086075	4.053331	10.118818	29.929544	468	CUFF.1444.1	1952
BnaA01g22230D	BnaA01g22230D	j	CUFF.1446	CUFF.1446.1	100	43.392121	39.939324	46.844919	175.054895	1497	CUFF.1446.1	1952
BnaA01g22240D	BnaA01g22240D	c	CUFF.1447	CUFF.1447.1	100	0.594968	0.277133	0.912803	2.023463	1750	CUFF.1447.1	2025
BnaA01g22260D	BnaA01g22260D	j	CUFF.1448	CUFF.1448.1	94	4.546454	3.691936	5.400971	17.852481	2961	CUFF.1448.3	2085
BnaA01g22260D	BnaA01g22260D	j	CUFF.1448	CUFF.1448.2	100	4.861770	4.069569	5.653970	19.090627	3687	CUFF.1448.3	2085
BnaA01g22260D	BnaA01g22260D	j	CUFF.1448	CUFF.1448.3	76	3.700340	3.013235	4.387446	14.530063	3870	CUFF.1448.3	2085
BnaA01g22310D	BnaA01g22310D	=	CUFF.1449	CUFF.1449.1	100	6.233365	5.275739	7.190990	24.528581	1971	CUFF.1449.1	2023
BnaA01g22340D	BnaA01g22340D	j	CUFF.1450	CUFF.1450.1	100	2.026407	1.472896	2.579918	8.119636	2242	CUFF.1450.1	1905
BnaA01g22340D	BnaA01g22340D	j	CUFF.1450	CUFF.1450.2	51	1.042997	0.429706	1.656289	4.179199	1344	CUFF.1450.1	1905
BnaA01g22360D	BnaA01g22360D	j	CUFF.1451	CUFF.1451.1	59	2.552151	1.743026	3.361276	10.147993	1529	CUFF.1451.1	1725
BnaA01g22360D	BnaA01g22360D	j	CUFF.1451	CUFF.1451.2	100	4.293293	3.233456	5.353129	17.071209	1448	CUFF.1451.1	1725
-	-	u	CUFF.1452	CUFF.1452.1	100	4.609478	1.633196	7.585759	18.524986	357	CUFF.1452.1	-
BnaA01g22430D	BnaA01g22430D	j	CUFF.1453	CUFF.1453.1	76	0.546515	0.053384	1.039645	2.323004	1142	CUFF.1453.2	2127
BnaA01g22430D	BnaA01g22430D	j	CUFF.1453	CUFF.1453.2	100	0.714722	0.345154	1.084290	3.037984	1976	CUFF.1453.2	2127
BnaA01g22460D	BnaA01g22460D	j	CUFF.1454	CUFF.1454.1	15	1.121317	0.518660	1.723974	4.520403	1489	CUFF.1454.1	1283
BnaA01g22460D	BnaA01g22460D	j	CUFF.1454	CUFF.1454.2	100	7.586504	6.207591	8.965416	30.583720	1399	CUFF.1454.1	1283
BnaA01g22480D	BnaA01g22480D	j	CUFF.1455	CUFF.1455.1	14	0.772250	0.269195	1.275305	3.024286	1358	CUFF.1455.2	1511
BnaA01g22480D	BnaA01g22480D	j	CUFF.1455	CUFF.1455.2	28	1.546101	0.902007	2.190194	6.054836	1408	CUFF.1455.2	1511
BnaA01g22480D	BnaA01g22480D	c	CUFF.1455	CUFF.1455.3	100	5.438216	2.414392	8.462040	21.297131	395	CUFF.1455.2	1511
BnaA01g22500D	BnaA01g22500D	j	CUFF.1456	CUFF.1456.1	19	0.813403	0.187044	1.439762	2.980918	948	CUFF.1456.1	1081
BnaA01g22500D	BnaA01g22500D	j	CUFF.1456	CUFF.1456.2	100	4.354786	3.054780	5.654793	15.959199	948	CUFF.1456.1	1081
BnaA01g22540D	BnaA01g22540D	o	CUFF.1457	CUFF.1457.1	100	14.232773	11.246853	17.218693	57.091186	633	CUFF.1457.1	606
-	-	u	CUFF.1458	CUFF.1458.1	100	2.325940	1.424068	3.227811	9.651001	1167	CUFF.1458.2	-
-	-	u	CUFF.1458	CUFF.1458.2	52	1.219326	0.630235	1.808417	5.059339	1486	CUFF.1458.2	-
BnaA01g22600D	BnaA01g22600D	j	CUFF.1459	CUFF.1459.1	22	0.874394	0.476176	1.272612	3.512595	2600	CUFF.1459.1	2555
BnaA01g22600D	BnaA01g22600D	=	CUFF.1459	CUFF.1459.2	100	4.007632	3.279486	4.735778	16.099366	2522	CUFF.1459.1	2555
BnaA01g22630D	BnaA01g22630D	j	CUFF.1460	CUFF.1460.1	100	0.977563	0.540383	1.414742	3.861846	1506	CUFF.1460.1	570
BnaA01g22670D	BnaA01g22670D	=	CUFF.1461	CUFF.1461.1	100	18.810952	14.475241	23.146662	76.314180	494	CUFF.1461.1	1059
-	-	u	CUFF.1462	CUFF.1462.1	100	2.485219	0.916818	4.053620	8.985057	505	CUFF.1462.1	-
BnaA01g22710D	BnaA01g22710D	j	CUFF.1463	CUFF.1463.1	58	2.651535	1.575670	3.727400	10.728226	1179	CUFF.1463.2	1217
BnaA01g22710D	BnaA01g22710D	o	CUFF.1463	CUFF.1463.2	38	1.739903	0.898034	2.581772	7.039723	1181	CUFF.1463.2	1217
BnaA01g22710D	BnaA01g22710D	j	CUFF.1463	CUFF.1463.3	100	4.604974	3.178023	6.031924	18.631923	1002	CUFF.1463.2	1217
BnaA01g22710D	BnaA01g22710D	j	CUFF.1463	CUFF.1463.4	44	2.028342	1.016095	3.040589	8.206758	1110	CUFF.1463.2	1217
BnaA01g22770D	BnaA01g22770D	=	CUFF.1464	CUFF.1464.1	100	12.854116	10.834286	14.873945	51.313476	1016	CUFF.1464.1	1165
BnaA01g22800D	BnaA01g22800D	j	CUFF.1465	CUFF.1465.1	87	1.547719	0.475046	2.620391	5.952814	675	CUFF.1465.2	2091
BnaA01g22800D	BnaA01g22800D	=	CUFF.1465	CUFF.1465.2	100	1.769207	1.256448	2.281966	6.804700	2088	CUFF.1465.2	2091
BnaA01g22910D	BnaA01g22910D	=	CUFF.1466	CUFF.1466.1	100	7.904294	6.691141	9.117448	31.015127	1599	CUFF.1466.1	1536
BnaA01g22920D	BnaA01g22920D	j	CUFF.1467	CUFF.1467.1	100	1.337024	0.867334	1.806714	5.468441	1886	CUFF.1467.1	1938
BnaA01g22930D	BnaA01g22930D	=	CUFF.1468	CUFF.1468.1	100	3.665979	2.825158	4.506800	14.782884	1557	CUFF.1468.1	1889
BnaA01g22940D	BnaA01g22940D	e	CUFF.1469	CUFF.1469.1	100	1.216871	0.511646	1.922097	4.905104	845	CUFF.1469.1	1110
BnaA01g22950D	BnaA01g22950D	e	CUFF.1470	CUFF.1470.1	100	2.419416	1.597895	3.240936	9.864519	1158	CUFF.1470.1	1501
BnaA01g22960D	BnaA01g22960D	o	CUFF.1471	CUFF.1471.1	100	1.027159	0.615924	1.438393	3.920100	1748	CUFF.1471.1	1579
BnaA01g22970D	BnaA01g22970D	j	CUFF.1472	CUFF.1472.1	100	0.966228	0.383571	1.548886	4.081267	940	CUFF.1472.1	3365
BnaA01g23010D	BnaA01g23010D	j	CUFF.1473	CUFF.1473.1	45	0.831822	0.291893	1.371750	3.339287	1237	CUFF.1473.3	1359
BnaA01g23010D	BnaA01g23010D	j	CUFF.1473	CUFF.1473.2	100	1.829522	1.025050	2.633994	7.344481	1160	CUFF.1473.3	1359
BnaA01g23010D	BnaA01g23010D	j	CUFF.1473	CUFF.1473.3	86	1.572218	0.945004	2.199431	6.311552	1491	CUFF.1473.3	1359
-	-	u	CUFF.1474	CUFF.1474.1	100	6.429735	0.000000	12.862578	27.421063	235	CUFF.1474.1	-
BnaA01g23070D	BnaA01g23070D	j	CUFF.1475	CUFF.1475.1	100	0.798316	0.386873	1.209759	2.920628	1480	CUFF.1475.1	2404
BnaA01g23090D	BnaA01g23090D	j	CUFF.1476	CUFF.1476.1	100	0.776939	0.430170	1.123709	2.996272	1976	CUFF.1476.1	2862
BnaA01g23100D	BnaA01g23100D	j	CUFF.1477	CUFF.1477.1	37	2.398282	1.602805	3.193758	9.326967	1701	CUFF.1477.2	1987
BnaA01g23100D	BnaA01g23100D	j	CUFF.1477	CUFF.1477.2	35	2.232865	1.518471	2.947259	8.683660	2024	CUFF.1477.2	1987
BnaA01g23100D	BnaA01g23100D	j	CUFF.1477	CUFF.1477.3	100	6.442919	5.052060	7.833779	25.056646	1413	CUFF.1477.2	1987
BnaA01g23390D	BnaA01g23390D	j	CUFF.1493	CUFF.1493.1	55	3.643349	2.477205	4.809494	13.203075	1387	CUFF.1493.4	1467
BnaA01g23390D	BnaA01g23390D	j	CUFF.1493	CUFF.1493.2	68	4.472765	3.152350	5.793181	16.208782	1389	CUFF.1493.4	1467
BnaA01g23390D	BnaA01g23390D	j	CUFF.1493	CUFF.1493.3	50	3.274645	2.055477	4.493813	11.866932	1387	CUFF.1493.4	1467
BnaA01g23390D	BnaA01g23390D	j	CUFF.1493	CUFF.1493.4	100	6.599216	5.079867	8.118566	23.914793	1431	CUFF.1493.4	1467
BnaA01g23130D	BnaA01g23130D	j	CUFF.1494	CUFF.1494.1	34	1.170926	0.106239	2.235612	4.571280	713	CUFF.1494.3	1642
BnaA01g23130D	BnaA01g23130D	j	CUFF.1494	CUFF.1494.2	100	3.395035	1.437100	5.352970	13.254179	548	CUFF.1494.3	1642
BnaA01g23130D	BnaA01g23130D	j	CUFF.1494	CUFF.1494.3	54	1.823585	0.839567	2.807603	7.119255	900	CUFF.1494.3	1642
BnaA01g23140D	BnaA01g23140D	j	CUFF.1495	CUFF.1495.1	100	11.349079	8.580462	14.117696	46.040125	620	CUFF.1495.1	650
BnaA01g23150D	BnaA01g23150D	j	CUFF.1497	CUFF.1497.1	100	11.846110	10.482663	13.209557	47.662265	2096	CUFF.1497.1	2152
BnaA01g23160D	BnaA01g23160D	c	CUFF.1499	CUFF.1499.1	100	22.054426	18.416410	25.692442	84.756171	647	CUFF.1499.1	896
BnaA01g23170D	BnaA01g23170D	j	CUFF.1500	CUFF.1500.1	100	5.599868	4.471386	6.728350	22.743276	1405	CUFF.1500.1	1252
BnaA01g23180D	BnaA01g23180D	c	CUFF.1501	CUFF.1501.1	100	6.285346	5.005728	7.564964	24.673254	1257	CUFF.1501.1	2053
BnaA01g23200D	BnaA01g23200D	=	CUFF.1503	CUFF.1503.1	100	4.192335	3.405721	4.978949	16.645849	2045	CUFF.1503.1	3368
BnaA01g23220D	BnaA01g23220D	=	CUFF.1504	CUFF.1504.1	100	3.096823	2.304976	3.888670	11.440426	1529	CUFF.1504.1	1580
BnaA01g23230D	BnaA01g23230D	c	CUFF.1505	CUFF.1505.1	100	1.199290	0.424924	1.973656	5.195402	750	CUFF.1505.1	1178
BnaA01g23290D	BnaA01g23290D	=	CUFF.1506	CUFF.1506.1	100	3.016895	2.183202	3.850587	11.892058	1336	CUFF.1506.1	1029
BnaA01g23310D	BnaA01g23310D	j	CUFF.1507	CUFF.1507.1	100	26.140431	18.654104	33.626759	105.954519	350	CUFF.1508.1	816
BnaA01g23310D	BnaA01g23310D	=	CUFF.1507	CUFF.1507.2	12	3.228398	1.501228	4.955567	13.085604	651	CUFF.1508.1	816
BnaA01g23310D	BnaA01g23310D	e	CUFF.1508	CUFF.1508.1	100	7.135542	5.265560	9.005524	28.922359	834	CUFF.1508.1	816
BnaA01g23340D	BnaA01g23340D	j	CUFF.1509	CUFF.1509.1	43	2.313988	1.043931	3.584046	9.218192	811	CUFF.1509.2	1203
BnaA01g23340D	BnaA01g23340D	j	CUFF.1509	CUFF.1509.2	38	2.024523	1.071731	2.977316	8.065056	1137	CUFF.1509.2	1203
BnaA01g23340D	BnaA01g23340D	=	CUFF.1509	CUFF.1509.3	100	5.340509	3.896997	6.784020	21.274884	1128	CUFF.1509.2	1203
BnaA01g23340D	BnaA01g23340D	j	CUFF.1509	CUFF.1509.4	52	2.760195	1.103147	4.417242	10.995736	752	CUFF.1509.2	1203
BnaA01g23420D	BnaA01g23420D	j	CUFF.1510	CUFF.1510.1	100	3.466511	2.830225	4.102796	13.805551	2533	CUFF.1510.1	2648
BnaA01g23480D	BnaA01g23480D	c	CUFF.1511	CUFF.1511.1	100	4.585002	3.533396	5.636608	17.932175	1291	CUFF.1511.1	1776
BnaA01g23480D	BnaA01g23480D	o	CUFF.1512	CUFF.1512.1	100	3.687130	1.306397	6.067864	14.843252	394	CUFF.1512.1	1776
[truncated: 72,830 more rows]
