# Supplementary material for: Differences in Alternative Splicing between Yellow and Black-Seeded Rapeseed
Source: Plants (Basel). 2020 Jul 31;9(8):977. doi: 10.3390/plants9080977 (PMC7465011; doi:10.3390/plants9080977)
Supplement: Supplementary file 1 [file plants-09-00977-s001.zip › Supplementary Materials/Table S1/SRR5591524cufcompF.transcripts.gtf.tmap]

ref_gene_id	ref_id	class_code	cuff_gene_id	cuff_id	FMI	FPKM	FPKM_conf_lo	FPKM_conf_hi	cov	len	major_iso_id	ref_match_len
BnaA01g00020D	BnaA01g00020D	p	CUFF.1	CUFF.1.1	100	22.135526	16.633238	27.637815	115.638889	373	CUFF.1.1	819
-	-	u	CUFF.2	CUFF.2.1	52	745.874181	523.023556	968.724805	3896.544407	160	CUFF.1.1	-
-	-	u	CUFF.2	CUFF.2.2	100	1438.470336	1124.924033	1752.016638	7514.757431	160	CUFF.1.1	-
-	-	u	CUFF.2	CUFF.2.3	68	974.918096	718.249642	1231.586549	5093.099817	160	CUFF.1.1	-
BnaA01g00030D	BnaA01g00030D	j	CUFF.3	CUFF.3.1	41	2.654339	1.988205	3.320473	14.496847	2244	CUFF.3.1	2168
BnaA01g00030D	BnaA01g00030D	j	CUFF.3	CUFF.3.2	100	6.402255	5.476739	7.327771	34.966336	2240	CUFF.3.1	2168
BnaA01g00050D	BnaA01g00050D	=	CUFF.4	CUFF.4.1	100	24.969818	22.764055	27.175580	138.698297	1200	CUFF.4.1	1397
BnaA01g00060D	BnaA01g00060D	=	CUFF.5	CUFF.5.1	100	1.337917	0.798626	1.877207	7.252877	1139	CUFF.5.1	1106
BnaA01g00020D	BnaA01g00020D	j	CUFF.6	CUFF.6.1	100	39.233830	36.264834	42.202826	222.566001	1528	CUFF.6.1	819
BnaA01g00010D	BnaA01g00010D	o	CUFF.7	CUFF.7.1	100	439.402053	405.602463	473.201643	2492.643636	334	CUFF.7.1	607
BnaA01g00080D	BnaA01g00080D	=	CUFF.8	CUFF.8.1	100	135.056129	127.728454	142.383803	755.725231	1551	CUFF.8.1	609
BnaA01g00080D	BnaA01g00080D	j	CUFF.8	CUFF.8.2	47	63.780726	58.139727	69.421725	356.893866	1006	CUFF.8.1	609
BnaA01g00730D	BnaA01g00730D	=	CUFF.9	CUFF.9.1	100	5.423780	4.298601	6.548958	30.705044	1137	CUFF.9.2	1232
BnaA01g00730D	BnaA01g00730D	j	CUFF.9	CUFF.9.2	12	0.645996	0.219808	1.072185	3.657108	1231	CUFF.9.2	1232
BnaA01g00740D	BnaA01g00740D	=	CUFF.10	CUFF.10.1	100	2.281591	1.627377	2.935806	12.652318	1234	CUFF.10.1	1065
BnaA01g00760D	BnaA01g00760D	j	CUFF.11	CUFF.11.1	27	2.665296	1.888754	3.441837	14.979359	1632	CUFF.11.1	1385
BnaA01g00760D	BnaA01g00760D	=	CUFF.11	CUFF.11.2	100	9.972189	8.539805	11.404573	56.045192	1496	CUFF.11.1	1385
BnaA01g00760D	BnaA01g00760D	j	CUFF.11	CUFF.11.3	37	3.736090	2.716446	4.755733	20.997383	1338	CUFF.11.1	1385
BnaA01g00770D	BnaA01g00770D	j	CUFF.12	CUFF.12.1	47	18.110649	16.380880	19.840417	101.927159	2303	CUFF.12.3	2042
BnaA01g00770D	BnaA01g00770D	j	CUFF.12	CUFF.12.2	59	22.929195	20.679296	25.179094	129.046051	1897	CUFF.12.3	2042
BnaA01g00770D	BnaA01g00770D	j	CUFF.12	CUFF.12.3	100	38.795147	36.175746	41.414548	218.340005	2413	CUFF.12.3	2042
-	-	u	CUFF.13	CUFF.13.1	100	20.485681	18.082663	22.888699	115.334561	908	CUFF.13.1	-
BnaA01g00780D	BnaA01g00780D	e	CUFF.14	CUFF.14.1	100	2.324249	1.498739	3.149758	13.106129	1211	CUFF.14.1	913
BnaA01g00780D	BnaA01g00780D	=	CUFF.15	CUFF.15.1	100	13.818122	11.680500	15.955744	77.918558	926	CUFF.14.1	913
BnaA01g00790D	BnaA01g00790D	e	CUFF.16	CUFF.16.1	100	29.076913	26.489209	31.664618	166.138882	1285	CUFF.16.1	1545
BnaA01g00800D	BnaA01g00800D	=	CUFF.17	CUFF.17.1	100	10.715694	9.154284	12.277104	60.781864	1160	CUFF.17.1	1226
BnaA01g00810D	BnaA01g00810D	=	CUFF.18	CUFF.18.1	100	2.173648	1.633677	2.713619	12.329429	1806	CUFF.18.1	1224
BnaA01g00850D	BnaA01g00850D	j	CUFF.19	CUFF.19.1	100	1.485358	0.932426	2.038291	8.378410	1494	CUFF.20.1	1978
BnaA01g00850D	BnaA01g00850D	j	CUFF.19	CUFF.19.2	76	1.135519	0.650295	1.620742	6.405082	1577	CUFF.20.1	1978
BnaA01g00850D	BnaA01g00850D	e	CUFF.20	CUFF.20.1	100	3.112283	2.461063	3.763502	17.555345	1832	CUFF.20.1	1978
BnaA01g00860D	BnaA01g00860D	j	CUFF.21	CUFF.21.1	14	1.418323	0.542048	2.294599	7.672100	734	CUFF.21.1	744
BnaA01g00860D	BnaA01g00860D	j	CUFF.21	CUFF.21.2	100	10.426646	8.088492	12.764801	56.400591	629	CUFF.21.1	744
BnaA01g00870D	BnaA01g00870D	e	CUFF.22	CUFF.22.1	100	1.254247	0.931073	1.577422	7.055239	2571	CUFF.22.1	1803
BnaA01g00880D	BnaA01g00880D	j	CUFF.23	CUFF.23.1	15	1.440776	0.717717	2.163835	8.065429	928	CUFF.23.1	1324
BnaA01g00880D	BnaA01g00880D	j	CUFF.23	CUFF.23.2	100	9.299176	7.145061	11.453291	52.056573	684	CUFF.23.1	1324
BnaA01g00880D	BnaA01g00880D	j	CUFF.23	CUFF.23.3	21	1.987341	0.700443	3.274240	11.125091	613	CUFF.23.1	1324
BnaA01g00890D	BnaA01g00890D	j	CUFF.24	CUFF.24.1	100	5.982279	5.048647	6.915911	33.347870	1637	CUFF.24.1	1562
BnaA01g00900D	BnaA01g00900D	=	CUFF.25	CUFF.25.1	100	2.906755	2.146816	3.666694	16.203540	1222	CUFF.25.1	910
BnaA01g00920D	BnaA01g00920D	j	CUFF.26	CUFF.26.1	23	4.550181	3.558859	5.541503	25.986529	1494	CUFF.26.1	1228
BnaA01g00920D	BnaA01g00920D	=	CUFF.26	CUFF.26.2	100	19.801816	17.238132	22.365499	113.090113	1010	CUFF.26.1	1228
BnaA01g00920D	BnaA01g00920D	j	CUFF.26	CUFF.26.3	51	10.100032	7.698479	12.501584	57.682272	737	CUFF.26.1	1228
BnaA01g00940D	BnaA01g00940D	j	CUFF.27	CUFF.27.1	100	15.398331	13.349453	17.447209	86.028008	1007	CUFF.27.1	1252
BnaA01g00930D	BnaA01g00930D	=	CUFF.28	CUFF.28.1	53	15.976524	13.924821	18.028226	89.258278	1511	CUFF.28.3	1005
BnaA01g00930D	BnaA01g00930D	j	CUFF.28	CUFF.28.2	54	16.133494	13.403278	18.863711	90.135247	1040	CUFF.28.3	1005
BnaA01g00930D	BnaA01g00930D	j	CUFF.28	CUFF.28.3	100	30.143777	27.380236	32.907317	168.408448	1589	CUFF.28.3	1005
BnaA01g00960D	BnaA01g00960D	=	CUFF.29	CUFF.29.1	100	1.773662	1.075346	2.471978	9.710529	917	CUFF.29.1	689
BnaA01g00970D	BnaA01g00970D	j	CUFF.30	CUFF.30.1	86	5.938862	4.944360	6.933363	33.192084	1571	CUFF.30.1	1529
BnaA01g00970D	BnaA01g00970D	c	CUFF.30	CUFF.30.2	100	6.933323	5.387798	8.478848	38.750095	900	CUFF.30.1	1529
BnaA01g00980D	BnaA01g00980D	=	CUFF.31	CUFF.31.1	100	1.310143	0.963949	1.656338	7.322344	2447	CUFF.31.1	2505
BnaA01g00990D	BnaA01g00990D	j	CUFF.32	CUFF.32.1	100	8.253050	7.333008	9.173092	46.757144	2382	CUFF.32.1	2061
BnaA01g01000D	BnaA01g01000D	j	CUFF.33	CUFF.33.1	17	0.498316	0.171878	0.824753	2.778432	1410	CUFF.33.1	1182
BnaA01g01000D	BnaA01g01000D	=	CUFF.33	CUFF.33.2	100	2.863909	2.078866	3.648952	15.968140	1200	CUFF.33.1	1182
BnaA01g01010D	BnaA01g01010D	=	CUFF.34	CUFF.34.1	100	2.853769	2.101310	3.606228	15.422840	1194	CUFF.34.1	1063
BnaA01g00090D	BnaA01g00090D	=	CUFF.35	CUFF.35.1	100	4.049696	3.466235	4.633156	22.687318	3268	CUFF.35.1	2094
BnaA01g00100D	BnaA01g00100D	=	CUFF.36	CUFF.36.1	100	11.947204	10.820087	13.074321	66.930961	2648	CUFF.36.1	1362
BnaA01g00120D	BnaA01g00120D	e	CUFF.37	CUFF.37.1	100	5.342826	2.563272	8.122381	30.550394	408	CUFF.38.1	1020
BnaA01g00120D	BnaA01g00120D	=	CUFF.38	CUFF.38.1	100	6.229954	4.892580	7.567329	35.623010	968	CUFF.38.1	1020
BnaA01g00130D	BnaA01g00130D	=	CUFF.39	CUFF.39.1	100	1.897556	1.153741	2.641372	11.134601	897	CUFF.39.1	729
BnaA01g00170D	BnaA01g00170D	=	CUFF.40	CUFF.40.1	100	12.689322	11.291464	14.087180	70.537963	1670	CUFF.40.1	1794
BnaA01g00180D	BnaA01g00180D	=	CUFF.41	CUFF.41.1	100	9.398385	8.101820	10.694950	54.160934	1403	CUFF.41.1	1296
BnaA01g00190D	BnaA01g00190D	j	CUFF.42	CUFF.42.1	89	108.825938	103.445001	114.206875	614.139706	2951	CUFF.42.1	2049
BnaA01g00190D	BnaA01g00190D	c	CUFF.42	CUFF.42.2	100	122.308916	115.820613	128.797220	690.228481	1945	CUFF.42.1	2049
BnaA01g00210D	BnaA01g00210D	j	CUFF.43	CUFF.43.1	38	21.394744	19.543900	23.245587	120.737448	2249	CUFF.43.1	2422
BnaA01g00210D	BnaA01g00210D	c	CUFF.43	CUFF.43.2	100	55.836138	52.124931	59.547346	315.101364	1689	CUFF.43.1	2422
-	-	u	CUFF.44	CUFF.44.1	79	23.702410	15.548103	31.856716	134.833471	290	CUFF.44.2	-
-	-	u	CUFF.44	CUFF.44.2	100	29.995460	23.221951	36.768969	170.632100	361	CUFF.44.2	-
BnaA01g00290D	BnaA01g00290D	=	CUFF.45	CUFF.45.1	100	2.804246	2.230369	3.378123	15.718401	1935	CUFF.45.1	1995
BnaA01g00300D	BnaA01g00300D	=	CUFF.46	CUFF.46.1	100	5.840731	4.836970	6.844493	32.975895	1468	CUFF.46.1	1356
BnaA01g00300D	BnaA01g00300D	e	CUFF.47	CUFF.47.1	100	0.865766	0.375757	1.355775	4.887987	1265	CUFF.46.1	1356
BnaA01g00310D	BnaA01g00310D	=	CUFF.48	CUFF.48.1	100	4.378309	3.387111	5.369508	24.522403	1085	CUFF.48.1	741
BnaA01g00320D	BnaA01g00320D	j	CUFF.49	CUFF.49.1	16	2.017644	1.428944	2.606345	11.196753	1958	CUFF.49.1	1684
BnaA01g00320D	BnaA01g00320D	j	CUFF.49	CUFF.49.2	100	12.911213	11.357879	14.464546	71.649723	1504	CUFF.49.1	1684
BnaA01g00340D	BnaA01g00340D	j	CUFF.50	CUFF.50.1	54	1.898632	1.437266	2.359998	10.542592	2137	CUFF.50.1	1971
BnaA01g00340D	BnaA01g00340D	c	CUFF.50	CUFF.50.2	100	3.526209	2.410387	4.642031	19.580090	873	CUFF.50.1	1971
BnaA01g00360D	BnaA01g00360D	=	CUFF.51	CUFF.51.1	100	4.766521	3.792502	5.740541	26.812102	1324	CUFF.51.1	1299
BnaA01g00360D	BnaA01g00360D	e	CUFF.52	CUFF.52.1	100	1.259758	0.589155	1.930362	7.086250	1044	CUFF.51.1	1299
BnaA01g00370D	BnaA01g00370D	j	CUFF.53	CUFF.53.1	100	0.668981	0.344478	0.993485	3.682198	1417	CUFF.53.1	1176
BnaA01g00380D	BnaA01g00380D	=	CUFF.54	CUFF.54.1	100	3.156234	2.651556	3.660912	18.015928	2762	CUFF.54.1	2588
BnaA01g00390D	BnaA01g00390D	j	CUFF.55	CUFF.55.1	58	33.985682	31.199337	36.772027	191.355872	1699	CUFF.55.1	1711
BnaA01g00390D	BnaA01g00390D	j	CUFF.55	CUFF.55.2	100	58.872255	54.816727	62.927783	331.479347	1523	CUFF.55.1	1711
BnaA01g00400D	BnaA01g00400D	=	CUFF.56	CUFF.56.1	100	17.871425	15.453214	20.289635	98.029097	988	CUFF.57.1	1090
BnaA01g00400D	BnaA01g00400D	e	CUFF.57	CUFF.57.1	100	5.957225	4.654542	7.259909	32.676824	1209	CUFF.57.1	1090
BnaA01g00400D	BnaA01g00400D	p	CUFF.58	CUFF.58.1	100	2.330664	1.449756	3.211573	12.636057	794	CUFF.58.1	1090
BnaA01g00410D	BnaA01g00410D	=	CUFF.59	CUFF.59.1	100	15.374037	13.500748	17.247326	85.727233	1176	CUFF.59.1	1332
BnaA01g00420D	BnaA01g00420D	j	CUFF.60	CUFF.60.1	100	17.337169	15.667042	19.007295	96.319860	1681	CUFF.60.1	1671
BnaA01g00430D	BnaA01g00430D	j	CUFF.61	CUFF.61.1	100	3.616535	2.782872	4.450198	20.725912	1359	CUFF.62.1	1343
BnaA01g00430D	BnaA01g00430D	c	CUFF.61	CUFF.61.2	73	2.627063	1.414283	3.839843	15.055371	689	CUFF.62.1	1343
BnaA01g00430D	BnaA01g00430D	e	CUFF.62	CUFF.62.1	100	0.665902	0.353963	0.977842	3.816204	1805	CUFF.62.1	1343
BnaA01g00440D	BnaA01g00440D	j	CUFF.63	CUFF.63.1	32	2.710572	2.144737	3.276408	15.293472	2926	CUFF.63.1	3486
BnaA01g00440D	BnaA01g00440D	j	CUFF.63	CUFF.63.2	100	8.420136	7.508432	9.331840	47.507722	2909	CUFF.63.1	3486
BnaA01g00440D	BnaA01g00440D	e	CUFF.64	CUFF.64.1	100	20.971455	17.466176	24.476734	118.324228	581	CUFF.63.1	3486
BnaA01g00450D	BnaA01g00450D	=	CUFF.65	CUFF.65.1	100	7.977940	5.843213	10.112667	43.268879	669	CUFF.65.1	805
BnaA01g00450D	BnaA01g00450D	e	CUFF.66	CUFF.66.1	100	4.468059	2.201330	6.734788	24.232809	527	CUFF.65.1	805
BnaA01g00460D	BnaA01g00460D	j	CUFF.67	CUFF.67.1	100	5.000459	4.090031	5.910888	28.985824	1359	CUFF.67.1	1936
BnaA01g00480D	BnaA01g00480D	j	CUFF.68	CUFF.68.1	100	1.809223	1.285859	2.332588	9.846918	1529	CUFF.68.1	1029
BnaA01g00500D	BnaA01g00500D	e	CUFF.69	CUFF.69.1	100	1.509062	0.978294	2.039830	8.330928	1648	CUFF.69.1	1406
BnaA01g00500D	BnaA01g00500D	j	CUFF.70	CUFF.70.1	25	2.777905	1.850198	3.705611	15.335697	1271	CUFF.69.1	1406
BnaA01g00500D	BnaA01g00500D	j	CUFF.70	CUFF.70.2	100	11.288468	9.656163	12.920773	62.319105	1289	CUFF.69.1	1406
BnaA01g00510D	BnaA01g00510D	e	CUFF.71	CUFF.71.1	100	0.548058	0.246854	0.849262	2.984240	2014	CUFF.71.1	1446
BnaA01g00510D	BnaA01g00510D	j	CUFF.72	CUFF.72.1	100	3.190120	2.426352	3.953887	17.370577	1453	CUFF.71.1	1446
BnaA01g00570D	BnaA01g00570D	j	CUFF.73	CUFF.73.1	100	1.670780	1.183985	2.157574	9.162466	1613	CUFF.73.1	1419
BnaA01g00580D	BnaA01g00580D	=	CUFF.74	CUFF.74.1	100	23.162408	21.317689	25.007127	128.446460	2002	CUFF.74.1	1840
BnaA01g00600D	BnaA01g00600D	=	CUFF.75	CUFF.75.1	100	111.533155	105.253115	117.813194	623.646965	1659	CUFF.76.1	1542
BnaA01g00600D	BnaA01g00600D	j	CUFF.75	CUFF.75.2	51	56.836856	51.880133	61.793578	317.808033	1211	CUFF.76.1	1542
BnaA01g00600D	BnaA01g00600D	e	CUFF.76	CUFF.76.1	100	35.513159	33.174201	37.852116	198.574798	2871	CUFF.76.1	1542
BnaA01g00610D	BnaA01g00610D	e	CUFF.77	CUFF.77.1	100	17.352593	14.964213	19.740974	97.586804	933	CUFF.77.1	731
BnaA01g00610D	BnaA01g00610D	=	CUFF.78	CUFF.78.1	100	52.519958	46.374314	58.665601	295.359593	557	CUFF.77.1	731
BnaA01g00610D	BnaA01g00610D	j	CUFF.78	CUFF.78.2	16	8.197876	5.827429	10.568323	46.102879	643	CUFF.77.1	731
BnaA01g00640D	BnaA01g00640D	=	CUFF.79	CUFF.79.1	100	11.744906	7.464657	16.025155	67.938429	353	CUFF.79.1	258
BnaA01g00660D	BnaA01g00660D	j	CUFF.80	CUFF.80.1	39	6.720121	6.036123	7.404120	37.845065	4375	CUFF.80.1	2780
BnaA01g00650D	BnaA01g00650D	j	CUFF.80	CUFF.80.2	100	17.279786	15.163263	19.396310	97.312921	1209	CUFF.80.1	1180
BnaA01g00660D	BnaA01g00660D	j	CUFF.80	CUFF.80.3	54	9.337192	8.044931	10.629452	52.583369	1851	CUFF.80.1	2780
BnaA01g00670D	BnaA01g00670D	c	CUFF.81	CUFF.81.1	100	10.863639	5.739087	15.988191	59.536681	294	CUFF.81.1	1044
BnaA01g00680D	BnaA01g00680D	j	CUFF.82	CUFF.82.1	56	0.981001	0.604624	1.357379	5.387631	2465	CUFF.82.2	2280
BnaA01g00680D	BnaA01g00680D	=	CUFF.82	CUFF.82.2	100	1.748503	1.298904	2.198102	9.602728	2548	CUFF.82.2	2280
BnaA01g00690D	BnaA01g00690D	=	CUFF.83	CUFF.83.1	100	1.467086	0.949291	1.984882	8.364642	1313	CUFF.83.1	1347
BnaA01g00700D	BnaA01g00700D	j	CUFF.84	CUFF.84.1	84	4.472987	3.710257	5.235718	24.798634	2261	CUFF.84.2	2595
BnaA01g00700D	BnaA01g00700D	o	CUFF.84	CUFF.84.2	31	1.644621	1.172048	2.117195	9.117925	2364	CUFF.84.2	2595
BnaA01g00700D	BnaA01g00700D	j	CUFF.84	CUFF.84.3	100	5.326242	4.095263	6.557220	29.529151	1185	CUFF.84.2	2595
BnaA01g00710D	BnaA01g00710D	=	CUFF.85	CUFF.85.1	100	7.649107	6.244142	9.054073	42.039579	1106	CUFF.85.1	594
BnaA01g00710D	BnaA01g00710D	o	CUFF.86	CUFF.86.1	100	1.476741	0.560538	2.392943	8.116183	874	CUFF.85.1	594
BnaA01g02210D	BnaA01g02210D	j	CUFF.87	CUFF.87.1	100	2.840948	2.163333	3.518563	16.136264	1566	CUFF.87.1	1209
BnaA01g02210D	BnaA01g02210D	j	CUFF.87	CUFF.87.2	71	2.021842	0.977269	3.066415	11.483837	723	CUFF.87.1	1209
BnaA01g02220D	BnaA01g02220D	e	CUFF.88	CUFF.88.1	100	24.039867	18.809945	29.269789	136.893023	405	CUFF.89.1	1008
BnaA01g02220D	BnaA01g02220D	=	CUFF.89	CUFF.89.1	100	19.789898	16.804200	22.775595	112.691926	691	CUFF.89.1	1008
BnaA01g02240D	BnaA01g02240D	=	CUFF.90	CUFF.90.1	100	15.201235	12.961819	17.440651	86.624335	963	CUFF.91.1	864
BnaA01g02240D	BnaA01g02240D	e	CUFF.91	CUFF.91.1	100	4.643881	3.542539	5.745224	26.463187	1273	CUFF.91.1	864
BnaA01g02250D	BnaA01g02250D	e	CUFF.92	CUFF.92.1	100	14.550461	12.353626	16.747295	81.699877	945	CUFF.92.1	734
BnaA01g02250D	BnaA01g02250D	=	CUFF.93	CUFF.93.1	100	169.782391	159.020149	180.544633	953.316931	727	CUFF.92.1	734
BnaA01g02260D	BnaA01g02260D	=	CUFF.94	CUFF.94.1	100	34.339503	31.153927	37.525079	196.720718	1037	CUFF.94.1	1083
BnaA01g02270D	BnaA01g02270D	=	CUFF.95	CUFF.95.1	100	35.278072	32.840776	37.715368	196.300013	1986	CUFF.95.1	1647
BnaA01g02290D	BnaA01g02290D	j	CUFF.96	CUFF.96.1	83	3.760379	3.032690	4.488068	21.156922	2020	CUFF.96.1	2106
BnaA01g02290D	BnaA01g02290D	c	CUFF.96	CUFF.96.2	100	4.539106	3.524032	5.554179	25.538254	1376	CUFF.96.1	2106
BnaA01g02300D	BnaA01g02300D	j	CUFF.97	CUFF.97.1	10	1.455112	1.105687	1.804536	8.263503	4165	CUFF.97.2	4074
BnaA01g02300D	BnaA01g02300D	j	CUFF.97	CUFF.97.2	27	3.793178	3.280201	4.306155	21.541261	4199	CUFF.97.2	4074
BnaA01g02300D	BnaA01g02300D	c	CUFF.97	CUFF.97.3	100	14.284162	12.305186	16.263139	81.119012	1195	CUFF.97.2	4074
BnaA01g02300D	BnaA01g02300D	e	CUFF.98	CUFF.98.1	100	6.183997	4.983374	7.384620	35.118596	1142	CUFF.97.2	4074
BnaA01g02330D	BnaA01g02330D	j	CUFF.99	CUFF.99.1	100	14.039792	12.253413	15.826170	79.223867	1171	CUFF.99.1	848
BnaA01g02340D	BnaA01g02340D	=	CUFF.100	CUFF.100.1	100	209.997362	202.481863	217.512861	1134.359110	927	CUFF.100.1	668
BnaA01g02370D	BnaA01g02370D	j	CUFF.101	CUFF.101.1	52	0.846410	0.606399	1.086421	4.695194	4166	CUFF.101.2	3655
BnaA01g02370D	BnaA01g02370D	=	CUFF.101	CUFF.101.2	100	1.619204	1.306892	1.931517	8.982030	4197	CUFF.101.2	3655
BnaA01g02390D	BnaA01g02390D	=	CUFF.102	CUFF.102.1	100	7.528896	6.196622	8.861171	41.377057	1029	CUFF.102.1	279
BnaA01g02420D	BnaA01g02420D	=	CUFF.103	CUFF.103.1	100	3.372055	2.187370	4.556739	18.235246	695	CUFF.103.1	612
BnaA01g02430D	BnaA01g02430D	=	CUFF.104	CUFF.104.1	100	1.742879	1.012420	2.473339	9.801489	849	CUFF.104.1	758
BnaA01g02440D	BnaA01g02440D	e	CUFF.105	CUFF.105.1	100	6.570183	5.687696	7.452671	36.174301	1849	CUFF.105.1	2819
-	-	u	CUFF.106	CUFF.106.1	100	72.540807	67.070958	78.010656	403.132920	937	CUFF.106.1	-
BnaA01g02440D	BnaA01g02440D	x	CUFF.107	CUFF.107.1	100	8.069488	7.034590	9.104385	44.844775	2198	CUFF.107.1	2819
BnaA01g02470D	BnaA01g02470D	j	CUFF.108	CUFF.108.1	100	18.646181	15.424479	21.867884	102.567775	598	CUFF.108.1	635
BnaA01g02480D	BnaA01g02480D	=	CUFF.109	CUFF.109.1	100	7.493860	5.937844	9.049876	42.420303	1149	CUFF.109.1	1039
BnaA01g02480D	BnaA01g02480D	j	CUFF.109	CUFF.109.2	87	6.523158	5.011390	8.034927	36.925475	1114	CUFF.109.1	1039
BnaA01g01020D	BnaA01g01020D	=	CUFF.110	CUFF.110.1	100	42.417370	39.917142	44.917598	237.115267	1507	CUFF.110.1	1297
-	-	u	CUFF.111	CUFF.111.1	53	16.328959	13.859467	18.798451	92.727223	1028	CUFF.111.1	-
-	-	u	CUFF.111	CUFF.111.2	100	30.763904	26.243007	35.284802	174.698917	641	CUFF.111.1	-
BnaA01g01030D	BnaA01g01030D	=	CUFF.112	CUFF.112.1	100	9.707075	8.789983	10.624166	55.123543	3125	CUFF.112.1	1461
BnaA01g01040D	BnaA01g01040D	=	CUFF.113	CUFF.113.1	100	41.683111	37.972802	45.393420	229.798540	1113	CUFF.114.1	1337
BnaA01g01040D	BnaA01g01040D	e	CUFF.114	CUFF.114.1	100	14.947174	12.787975	17.106373	82.403610	1226	CUFF.114.1	1337
BnaA01g01060D	BnaA01g01060D	j	CUFF.115	CUFF.115.1	100	1.500971	0.792939	2.209003	8.130821	793	CUFF.115.1	698
BnaA01g01070D	BnaA01g01070D	j	CUFF.116	CUFF.116.1	71	2.021603	1.574050	2.469157	11.540747	2250	CUFF.116.1	2059
BnaA01g01070D	BnaA01g01070D	j	CUFF.116	CUFF.116.2	100	2.840912	1.186902	4.494922	16.217943	461	CUFF.116.1	2059
BnaA01g01080D	BnaA01g01080D	=	CUFF.117	CUFF.117.1	100	5.746377	4.447442	7.045312	31.365709	907	CUFF.117.1	804
BnaA01g01090D	BnaA01g01090D	=	CUFF.118	CUFF.118.1	10	3.917498	2.582959	5.252036	22.250517	911	CUFF.119.1	844
BnaA01g01090D	BnaA01g01090D	j	CUFF.118	CUFF.118.2	100	38.555724	34.127940	42.983507	218.987940	712	CUFF.119.1	844
BnaA01g01090D	BnaA01g01090D	e	CUFF.119	CUFF.119.1	100	3.404621	2.697444	4.111799	19.337491	1729	CUFF.119.1	844
BnaA01g01100D	BnaA01g01100D	j	CUFF.120	CUFF.120.1	100	20.589873	18.531659	22.648088	116.612167	1617	CUFF.120.3	1113
BnaA01g01100D	BnaA01g01100D	j	CUFF.120	CUFF.120.2	60	12.329803	10.772216	13.887391	69.830691	1693	CUFF.120.3	1113
BnaA01g01100D	BnaA01g01100D	j	CUFF.120	CUFF.120.3	32	6.489520	5.311245	7.667796	36.753847	1695	CUFF.120.3	1113
BnaA01g01110D	BnaA01g01110D	c	CUFF.121	CUFF.121.1	100	2.445214	1.936628	2.953800	13.662792	2118	CUFF.121.1	630
BnaA01g01150D	BnaA01g01150D	=	CUFF.122	CUFF.122.1	100	3.505344	2.477241	4.533446	19.876452	892	CUFF.122.1	886
BnaA01g01180D	BnaA01g01180D	j	CUFF.123	CUFF.123.1	100	14.608778	13.281355	15.936200	80.833363	2463	CUFF.123.1	1357
BnaA01g01180D	BnaA01g01180D	e	CUFF.124	CUFF.124.1	100	4.495593	3.283356	5.707830	24.875038	1334	CUFF.123.1	1357
-	-	u	CUFF.125	CUFF.125.1	33	9.336540	7.368619	11.304461	52.620360	969	CUFF.125.2	-
-	-	u	CUFF.125	CUFF.125.2	79	22.778100	19.973253	25.582948	128.376443	1144	CUFF.125.2	-
-	-	u	CUFF.125	CUFF.125.3	100	28.681231	25.235430	32.127032	161.646247	974	CUFF.125.2	-
BnaA01g01190D	BnaA01g01190D	j	CUFF.126	CUFF.126.1	100	2.419704	1.707510	3.131897	13.577587	1177	CUFF.126.1	559
BnaA01g01210D	BnaA01g01210D	j	CUFF.127	CUFF.127.1	100	3.410960	2.577543	4.244377	19.402927	1176	CUFF.127.1	3826
BnaA01g01210D	BnaA01g01210D	j	CUFF.128	CUFF.128.1	100	7.784806	6.882637	8.686975	43.212056	2315	CUFF.128.1	3826
BnaA01g01240D	BnaA01g01240D	j	CUFF.129	CUFF.129.1	100	4.812454	3.909746	5.715163	26.606133	1419	CUFF.129.1	1113
BnaA01g01250D	BnaA01g01250D	j	CUFF.130	CUFF.130.1	100	2.418695	1.338249	3.499141	14.232475	639	CUFF.130.1	1570
BnaA01g01250D	BnaA01g01250D	c	CUFF.131	CUFF.131.1	100	2.348513	1.550338	3.146687	12.594212	963	CUFF.131.1	1570
BnaA01g01270D	BnaA01g01270D	j	CUFF.132	CUFF.132.1	14	1.179670	0.690715	1.668625	6.690455	1699	CUFF.132.3	1810
BnaA01g01270D	BnaA01g01270D	j	CUFF.132	CUFF.132.2	16	1.286763	0.725940	1.847587	7.297832	1779	CUFF.132.3	1810
BnaA01g01270D	BnaA01g01270D	j	CUFF.132	CUFF.132.3	19	1.535554	0.997007	2.074101	8.708839	1857	CUFF.132.3	1810
BnaA01g01270D	BnaA01g01270D	j	CUFF.132	CUFF.132.4	100	8.261972	6.912677	9.611267	46.857473	1370	CUFF.132.3	1810
BnaA01g01300D	BnaA01g01300D	j	CUFF.133	CUFF.133.1	100	1.738646	0.862487	2.614806	9.954741	690	CUFF.133.1	632
BnaA01g01310D	BnaA01g01310D	=	CUFF.134	CUFF.134.1	100	22.841363	21.015658	24.667068	126.789616	2008	CUFF.134.1	2123
BnaA01g01320D	BnaA01g01320D	c	CUFF.135	CUFF.135.1	100	1.819866	1.175172	2.464560	10.166527	1053	CUFF.135.1	1584
BnaA01g01330D	BnaA01g01330D	j	CUFF.136	CUFF.136.1	25	4.275668	3.707642	4.843693	24.115898	3518	CUFF.136.1	3598
BnaA01g01330D	BnaA01g01330D	j	CUFF.136	CUFF.136.2	100	16.849939	15.336322	18.363556	95.038118	2145	CUFF.136.1	3598
BnaA01g01340D	BnaA01g01340D	j	CUFF.137	CUFF.137.1	100	3.291455	2.606895	3.976015	18.256966	1943	CUFF.137.2	4311
BnaA01g01340D	BnaA01g01340D	j	CUFF.137	CUFF.137.2	37	1.213433	0.758595	1.668270	6.730640	2043	CUFF.137.2	4311
BnaA01g01340D	BnaA01g01340D	j	CUFF.137	CUFF.137.3	97	3.185312	2.577700	3.792924	17.668216	1967	CUFF.137.3	4311
-	-	u	CUFF.138	CUFF.138.1	58	4.939735	4.023283	5.856186	27.322300	2101	CUFF.138.1	-
-	-	u	CUFF.138	CUFF.138.2	100	8.545899	7.356343	9.735455	47.268452	1797	CUFF.138.1	-
-	-	u	CUFF.138	CUFF.138.3	48	4.090453	3.245491	4.935414	22.624812	1944	CUFF.138.1	-
BnaA01g01400D	BnaA01g01400D	c	CUFF.139	CUFF.139.1	100	2.065763	0.961566	3.169960	11.848950	550	CUFF.139.1	1792
BnaA01g01400D	BnaA01g01400D	j	CUFF.140	CUFF.140.1	100	1.293470	0.794602	1.792338	7.193662	1206	CUFF.140.1	1792
BnaA01g01410D	BnaA01g01410D	c	CUFF.141	CUFF.141.1	100	0.805612	0.321500	1.289725	4.513890	928	CUFF.141.1	2318
BnaA01g01410D	BnaA01g01410D	j	CUFF.142	CUFF.142.1	100	0.444006	0.163511	0.724502	2.294281	1335	CUFF.142.1	2318
BnaA01g01420D	BnaA01g01420D	j	CUFF.143	CUFF.143.1	100	15.943366	13.839291	18.047440	89.289125	1089	CUFF.143.2	1704
BnaA01g01420D	BnaA01g01420D	j	CUFF.143	CUFF.143.2	24	3.811228	3.292170	4.330287	21.344380	4768	CUFF.143.2	1704
BnaA01g01430D	BnaA01g01430D	j	CUFF.144	CUFF.144.1	100	8.253003	7.452777	9.053230	46.220067	4074	CUFF.144.1	3316
BnaA01g01460D	BnaA01g01460D	j	CUFF.145	CUFF.145.1	100	3.849917	3.383968	4.315866	21.797508	4422	CUFF.145.1	4402
BnaA01g01460D	BnaA01g01460D	e	CUFF.146	CUFF.146.1	100	0.871553	0.630463	1.112643	4.934571	4372	CUFF.145.1	4402
BnaA01g01470D	BnaA01g01470D	x	CUFF.147	CUFF.147.1	100	34.995751	30.082211	39.909291	195.001788	618	CUFF.147.1	986
BnaA01g01470D	BnaA01g01470D	=	CUFF.148	CUFF.148.1	100	83.640794	77.741115	89.540472	466.059565	969	CUFF.148.1	986
BnaA01g01480D	BnaA01g01480D	c	CUFF.149	CUFF.149.1	100	0.666057	0.351867	0.980247	3.859525	1492	CUFF.149.1	2433
BnaA01g01500D	BnaA01g01500D	j	CUFF.150	CUFF.150.1	97	6.490121	4.507234	8.473007	36.787272	651	CUFF.150.2	1142
BnaA01g01500D	BnaA01g01500D	j	CUFF.150	CUFF.150.2	100	6.699833	5.515634	7.884032	37.975964	1289	CUFF.150.2	1142
BnaA01g01520D	BnaA01g01520D	j	CUFF.151	CUFF.151.1	100	2.242382	2.030493	2.454270	12.754702	11955	CUFF.151.1	11805
BnaA01g01540D	BnaA01g01540D	j	CUFF.152	CUFF.152.1	100	3.009117	1.851646	4.166588	17.655117	668	CUFF.152.1	1985
BnaA01g01540D	BnaA01g01540D	j	CUFF.153	CUFF.153.1	100	3.146513	2.379222	3.913804	17.650344	1292	CUFF.153.1	1985
BnaA01g01550D	BnaA01g01550D	=	CUFF.154	CUFF.154.1	100	132.821125	128.440952	137.201299	724.081168	1523	CUFF.154.1	815
BnaA01g01560D	BnaA01g01560D	x	CUFF.155	CUFF.155.1	100	35.324589	32.716574	37.932604	192.657636	1211	CUFF.155.1	922
BnaA01g01570D	BnaA01g01570D	j	CUFF.156	CUFF.156.1	100	11.069663	10.175643	11.963683	62.261918	4206	CUFF.156.1	1384
BnaA01g01580D	BnaA01g01580D	=	CUFF.157	CUFF.157.1	100	5.450922	4.876246	6.025598	30.659008	4723	CUFF.157.1	918
BnaA01g01620D	BnaA01g01620D	j	CUFF.158	CUFF.158.1	100	4.846137	3.547381	6.144893	27.139571	955	CUFF.158.1	1082
BnaA01g01610D	BnaA01g01610D	e	CUFF.159	CUFF.159.1	100	3.087880	2.488251	3.687509	17.292894	2390	CUFF.159.1	594
BnaA01g01610D	BnaA01g01610D	j	CUFF.160	CUFF.160.1	100	8.068253	6.474114	9.662392	45.184219	987	CUFF.159.1	594
BnaA01g01630D	BnaA01g01630D	j	CUFF.161	CUFF.161.1	25	1.223757	0.611477	1.836037	6.919821	1196	CUFF.161.1	1840
BnaA01g01630D	BnaA01g01630D	j	CUFF.161	CUFF.161.2	100	4.808170	3.583610	6.032730	27.188140	1196	CUFF.161.1	1840
BnaA01g01630D	BnaA01g01630D	j	CUFF.161	CUFF.161.3	95	4.567042	3.368327	5.765758	25.824666	1176	CUFF.161.1	1840
BnaA01g01630D	BnaA01g01630D	c	CUFF.162	CUFF.162.1	100	20.371074	16.287795	24.454353	119.117268	478	CUFF.162.1	1840
BnaA01g01650D	BnaA01g01650D	j	CUFF.163	CUFF.163.1	51	5.180982	4.364193	5.997772	28.881065	2566	CUFF.163.1	2114
BnaA01g01650D	BnaA01g01650D	=	CUFF.163	CUFF.163.2	100	10.110316	8.879945	11.340686	56.359326	2093	CUFF.163.1	2114
BnaA01g01660D	BnaA01g01660D	j	CUFF.164	CUFF.164.1	100	3.780095	3.076414	4.483775	21.219330	1933	CUFF.164.1	1887
BnaA01g01660D	BnaA01g01660D	c	CUFF.164	CUFF.164.2	50	1.874065	1.242789	2.505342	10.519951	1451	CUFF.164.1	1887
BnaA01g01670D	BnaA01g01670D	j	CUFF.165	CUFF.165.1	37	15.286391	12.713397	17.859385	85.881108	808	CUFF.165.1	857
BnaA01g01670D	BnaA01g01670D	j	CUFF.165	CUFF.165.2	78	32.022622	28.174551	35.870693	179.907620	740	CUFF.165.1	857
BnaA01g01670D	BnaA01g01670D	j	CUFF.165	CUFF.165.3	100	41.162322	31.826532	50.498113	231.255749	342	CUFF.165.1	857
BnaA01g01680D	BnaA01g01680D	j	CUFF.166	CUFF.166.1	100	4.776038	4.174426	5.377649	26.832454	3052	CUFF.166.1	1676
BnaA01g01690D	BnaA01g01690D	e	CUFF.167	CUFF.167.1	100	4.789984	4.041444	5.538523	26.146037	2184	CUFF.167.1	1177
BnaA01g01690D	BnaA01g01690D	=	CUFF.168	CUFF.168.1	100	17.966815	15.898686	20.034943	98.071525	1204	CUFF.167.1	1177
BnaA01g01700D	BnaA01g01700D	j	CUFF.169	CUFF.169.1	25	30.606036	28.467335	32.744737	172.644342	3219	CUFF.169.1	3148
BnaA01g01700D	BnaA01g01700D	j	CUFF.169	CUFF.169.2	100	120.968344	115.142475	126.794213	682.365409	3117	CUFF.169.1	3148
BnaA01g01740D	BnaA01g01740D	j	CUFF.170	CUFF.170.1	100	7.593970	6.234588	8.953352	42.376340	1062	CUFF.170.1	879
BnaA01g01750D	BnaA01g01750D	j	CUFF.171	CUFF.171.1	39	0.557615	0.216574	0.898656	3.056219	1424	CUFF.171.2	8151
BnaA01g01750D	BnaA01g01750D	j	CUFF.171	CUFF.171.2	100	1.416104	0.980834	1.851375	7.761489	1836	CUFF.171.2	8151
BnaA01g01750D	BnaA01g01750D	j	CUFF.172	CUFF.172.1	100	3.297837	2.822872	3.772803	18.029219	3727	CUFF.172.2	8151
BnaA01g01750D	BnaA01g01750D	j	CUFF.172	CUFF.172.2	27	0.880592	0.607181	1.154002	4.814179	3819	CUFF.172.2	8151
BnaA01g01750D	BnaA01g01750D	j	CUFF.173	CUFF.173.1	100	7.733718	6.896091	8.571344	43.237017	2813	CUFF.173.1	8151
BnaA01g01750D	BnaA01g01750D	x	CUFF.174	CUFF.174.1	100	15.467957	11.788354	19.147560	86.476950	520	CUFF.174.1	8151
BnaA01g01760D	BnaA01g01760D	j	CUFF.175	CUFF.175.1	100	10.003519	8.952715	11.054323	56.253215	2269	CUFF.175.1	1059
BnaA01g01780D	BnaA01g01780D	=	CUFF.176	CUFF.176.1	100	9.087170	7.120176	11.054164	52.352616	701	CUFF.176.1	773
BnaA01g01790D	BnaA01g01790D	j	CUFF.177	CUFF.177.1	27	3.454074	2.723607	4.184542	19.722275	1805	CUFF.177.1	1521
BnaA01g01790D	BnaA01g01790D	c	CUFF.177	CUFF.177.2	100	12.623790	11.015415	14.232166	72.080049	1364	CUFF.177.1	1521
BnaA01g01800D	BnaA01g01800D	e	CUFF.178	CUFF.178.1	100	33.840101	31.009061	36.671141	180.572670	1359	CUFF.178.1	1017
BnaA01g01800D	BnaA01g01800D	=	CUFF.179	CUFF.179.1	100	62.761788	56.820176	68.703399	334.900404	686	CUFF.178.1	1017
BnaA01g01810D	BnaA01g01810D	e	CUFF.180	CUFF.180.1	100	12.042898	10.348698	13.737097	69.035198	1144	CUFF.181.1	1475
BnaA01g01810D	BnaA01g01810D	j	CUFF.181	CUFF.181.1	51	4.753440	3.664494	5.842386	27.248812	1167	CUFF.181.1	1475
BnaA01g01810D	BnaA01g01810D	c	CUFF.181	CUFF.181.2	100	9.393430	7.398663	11.388196	53.847279	787	CUFF.181.1	1475
BnaA01g01840D	BnaA01g01840D	e	CUFF.182	CUFF.182.1	100	8.593541	7.260576	9.926507	47.744032	1139	CUFF.182.1	732
BnaA01g01880D	BnaA01g01880D	j	CUFF.183	CUFF.183.1	100	2.492847	2.084125	2.901569	14.284345	4312	CUFF.183.1	1080
BnaA01g01890D	BnaA01g01890D	o	CUFF.184	CUFF.184.1	100	17.678054	16.083450	19.272657	101.297583	2087	CUFF.184.1	183
BnaA01g01900D	BnaA01g01900D	=	CUFF.185	CUFF.185.1	100	85.873659	77.399406	94.347912	497.585726	552	CUFF.185.1	720
BnaA01g01900D	BnaA01g01900D	j	CUFF.185	CUFF.185.2	43	37.203713	30.823618	43.583808	215.572936	499	CUFF.185.1	720
BnaA01g01910D	BnaA01g01910D	e	CUFF.186	CUFF.186.1	100	6.593571	5.724298	7.462843	36.840701	2076	CUFF.186.1	940
BnaA01g01940D	BnaA01g01940D	o	CUFF.187	CUFF.187.1	100	1.093088	0.525484	1.660691	6.304442	916	CUFF.187.1	768
BnaA01g01950D	BnaA01g01950D	e	CUFF.188	CUFF.188.1	100	1.192786	0.783247	1.602325	6.574851	2228	CUFF.188.1	1406
BnaA01g01950D	BnaA01g01950D	=	CUFF.189	CUFF.189.1	100	7.084297	6.002089	8.166504	39.049904	1613	CUFF.188.1	1406
BnaA01g01960D	BnaA01g01960D	=	CUFF.190	CUFF.190.1	100	0.927237	0.368092	1.486382	4.745924	787	CUFF.190.1	660
BnaA01g01970D	BnaA01g01970D	=	CUFF.191	CUFF.191.1	100	2.895863	2.337644	3.454083	15.842158	2098	CUFF.191.1	2075
BnaA01g01980D	BnaA01g01980D	=	CUFF.192	CUFF.192.1	100	67.885673	63.324427	72.446919	384.915118	1229	CUFF.192.1	1674
BnaA01g01990D	BnaA01g01990D	j	CUFF.193	CUFF.193.1	100	4.261481	3.676963	4.845999	24.162807	2840	CUFF.193.1	2502
BnaA01g02020D	BnaA01g02020D	j	CUFF.194	CUFF.194.1	100	36.353887	33.033076	39.674699	203.734130	1022	CUFF.194.1	931
BnaA01g02030D	BnaA01g02030D	=	CUFF.195	CUFF.195.1	100	1.680348	1.159715	2.200980	9.243386	1393	CUFF.195.1	909
BnaA01g02050D	BnaA01g02050D	=	CUFF.196	CUFF.196.1	100	33.712901	30.743600	36.682201	191.316717	1165	CUFF.196.1	1362
BnaA01g02070D	BnaA01g02070D	c	CUFF.197	CUFF.197.1	100	7.080061	5.189986	8.970136	39.846088	635	CUFF.197.1	1061
BnaA01g02070D	BnaA01g02070D	c	CUFF.198	CUFF.198.1	100	2.855773	1.326042	4.385505	15.956613	492	CUFF.198.2	1061
BnaA01g02070D	BnaA01g02070D	j	CUFF.198	CUFF.198.2	51	1.462261	0.502230	2.422292	8.170371	574	CUFF.198.2	1061
BnaA01g02080D	BnaA01g02080D	=	CUFF.199	CUFF.199.1	100	10.955955	9.166855	12.745055	61.099795	872	CUFF.199.1	426
BnaA01g02090D	BnaA01g02090D	j	CUFF.200	CUFF.200.1	46	33.142394	30.523741	35.761046	187.578394	1857	CUFF.200.3	2054
BnaA01g02090D	BnaA01g02090D	c	CUFF.200	CUFF.200.2	100	72.523780	67.234149	77.813411	410.468060	1104	CUFF.200.3	2054
BnaA01g02090D	BnaA01g02090D	j	CUFF.200	CUFF.200.3	18	13.257492	11.802291	14.712693	75.034384	2236	CUFF.200.3	2054
BnaA01g02100D	BnaA01g02100D	j	CUFF.201	CUFF.201.1	100	8.575360	7.652776	9.497943	48.295666	2688	CUFF.201.1	2811
BnaA01g02100D	BnaA01g02100D	e	CUFF.202	CUFF.202.1	100	5.171082	3.598784	6.743379	29.123074	886	CUFF.201.1	2811
BnaA01g02120D	BnaA01g02120D	c	CUFF.203	CUFF.203.1	100	0.582878	0.279116	0.886640	3.240764	1432	CUFF.203.1	1749
BnaA01g02130D	BnaA01g02130D	=	CUFF.204	CUFF.204.1	97	1.414566	0.902622	1.926509	8.008862	1732	CUFF.204.1	1551
BnaA01g02130D	BnaA01g02130D	j	CUFF.204	CUFF.204.2	100	1.457092	0.942477	1.971707	8.249633	1729	CUFF.204.1	1551
BnaA01g02150D	BnaA01g02150D	j	CUFF.205	CUFF.205.1	37	0.620092	0.364554	0.875630	3.556394	3007	CUFF.205.1	3016
BnaA01g02150D	BnaA01g02150D	j	CUFF.205	CUFF.205.2	100	1.664767	1.181187	2.148347	9.547886	2052	CUFF.205.1	3016
BnaA01g02160D	BnaA01g02160D	j	CUFF.206	CUFF.206.1	100	11.427783	9.559196	13.296369	64.159342	1008	CUFF.206.1	1523
BnaA01g02160D	BnaA01g02160D	j	CUFF.206	CUFF.206.2	77	8.757895	6.422213	11.093577	49.169713	666	CUFF.206.1	1523
BnaA01g02170D	BnaA01g02170D	=	CUFF.207	CUFF.207.1	100	11.561778	9.988420	13.135136	64.764971	1212	CUFF.207.1	1384
BnaA01g02180D	BnaA01g02180D	j	CUFF.208	CUFF.208.1	100	5.911141	5.209897	6.612385	32.543507	3153	CUFF.208.1	2536
BnaA01g02180D	BnaA01g02180D	e	CUFF.209	CUFF.209.1	100	3.466461	2.549421	4.383501	19.084436	1444	CUFF.208.1	2536
BnaA01g02190D	BnaA01g02190D	=	CUFF.210	CUFF.210.1	100	2.588313	2.001269	3.175357	13.765309	1713	CUFF.210.1	1850
BnaA01g04360D	BnaA01g04360D	j	CUFF.211	CUFF.211.1	100	9.399636	8.486494	10.312777	52.990643	3976	CUFF.211.1	3701
BnaA01g04360D	BnaA01g04360D	j	CUFF.211	CUFF.211.2	98	9.242796	8.227339	10.258252	52.106455	3259	CUFF.211.1	3701
BnaA01g04380D	BnaA01g04380D	e	CUFF.212	CUFF.212.1	100	2.463264	1.948561	2.977966	13.832385	2646	CUFF.213.1	2151
BnaA01g04390D	BnaA01g04390D	j	CUFF.213	CUFF.213.1	100	8.824165	8.104659	9.543672	49.551839	5016	CUFF.213.1	4029
BnaA01g04380D	BnaA01g04380D	j	CUFF.213	CUFF.213.2	55	4.832214	3.970119	5.694310	27.135157	2153	CUFF.213.1	2151
-	-	u	CUFF.214	CUFF.214.1	24	2.780116	1.312243	4.247989	15.747893	520	CUFF.214.1	-
-	-	u	CUFF.214	CUFF.214.2	100	11.696611	8.312068	15.081153	66.255140	440	CUFF.214.1	-
-	-	u	CUFF.215	CUFF.215.1	100	5.709596	4.685819	6.733372	32.213331	1616	CUFF.215.1	-
-	-	u	CUFF.216	CUFF.216.1	41	1.636921	0.961078	2.312765	9.235450	1489	CUFF.215.1	-
-	-	u	CUFF.216	CUFF.216.2	100	4.031651	2.725700	5.337603	22.746428	989	CUFF.215.1	-
BnaA01g04420D	BnaA01g04420D	=	CUFF.217	CUFF.217.1	100	25.716392	23.456546	27.976238	143.225875	1461	CUFF.217.1	1359
BnaA01g04430D	BnaA01g04430D	=	CUFF.218	CUFF.218.1	100	6.750135	6.073372	7.426898	38.266898	3763	CUFF.218.1	961
BnaA01g04440D	BnaA01g04440D	=	CUFF.219	CUFF.219.1	100	7.686281	6.657989	8.714572	43.573962	1903	CUFF.219.1	1940
BnaA01g04450D	BnaA01g04450D	j	CUFF.220	CUFF.220.1	42	4.509929	3.127388	5.892470	25.415407	774	CUFF.220.2	754
BnaA01g04450D	BnaA01g04450D	j	CUFF.220	CUFF.220.2	31	3.346367	2.213233	4.479500	18.858228	855	CUFF.220.2	754
BnaA01g04450D	BnaA01g04450D	j	CUFF.220	CUFF.220.3	100	10.644248	8.588476	12.700019	59.984954	804	CUFF.220.2	754
BnaA01g04470D	BnaA01g04470D	j	CUFF.221	CUFF.221.1	39	1.178108	0.900775	1.455441	6.614799	3800	CUFF.221.1	1148
BnaA01g04470D	BnaA01g04470D	j	CUFF.221	CUFF.221.2	67	2.053450	1.260239	2.846660	11.529636	1119	CUFF.221.1	1148
BnaA01g04470D	BnaA01g04470D	c	CUFF.221	CUFF.221.3	100	3.056083	1.895344	4.216821	17.159182	827	CUFF.221.1	1148
BnaA01g04460D	BnaA01g04460D	j	CUFF.222	CUFF.222.1	52	4.434934	3.422777	5.447091	24.901107	1295	CUFF.222.1	1334
BnaA01g04460D	BnaA01g04460D	c	CUFF.222	CUFF.222.2	100	8.526222	6.754879	10.297565	47.872726	861	CUFF.222.1	1334
BnaA01g04480D	BnaA01g04480D	c	CUFF.223	CUFF.223.1	93	9.861393	8.654940	11.067845	55.474470	2087	CUFF.223.3	3848
BnaA01g04480D	BnaA01g04480D	j	CUFF.223	CUFF.223.2	100	10.623167	8.756691	12.489643	59.759772	1078	CUFF.223.3	3848
BnaA01g04480D	BnaA01g04480D	j	CUFF.223	CUFF.223.3	17	1.772912	1.293933	2.251891	9.973375	2637	CUFF.223.3	3848
BnaA01g04480D	BnaA01g04480D	j	CUFF.223	CUFF.223.4	21	2.253817	1.586813	2.920821	12.678668	1908	CUFF.223.3	3848
BnaA01g04480D	BnaA01g04480D	j	CUFF.224	CUFF.224.1	100	2.827634	2.156961	3.498307	16.001764	1594	CUFF.224.1	3848
BnaA01g04480D	BnaA01g04480D	j	CUFF.224	CUFF.224.2	40	1.134850	0.318956	1.950744	6.422188	770	CUFF.224.1	3848
BnaA01g04490D	BnaA01g04490D	c	CUFF.225	CUFF.225.1	100	0.678198	0.240294	1.116101	3.814003	921	CUFF.225.1	1257
BnaA01g04510D	BnaA01g04510D	=	CUFF.226	CUFF.226.1	100	47.803585	42.939313	52.667856	264.304275	706	CUFF.227.1	906
BnaA01g04510D	BnaA01g04510D	e	CUFF.227	CUFF.227.1	100	12.692552	11.213838	14.171265	70.176654	1538	CUFF.227.1	906
BnaA01g04520D	BnaA01g04520D	j	CUFF.228	CUFF.228.1	65	8.339984	7.173695	9.506272	46.800109	1953	CUFF.228.1	4066
BnaA01g04520D	BnaA01g04520D	j	CUFF.228	CUFF.228.2	100	12.923647	11.274995	14.572299	72.521494	1534	CUFF.228.1	4066
BnaA01g04530D	BnaA01g04530D	j	CUFF.229	CUFF.229.1	21	0.229818	0.079996	0.379641	1.285918	3339	CUFF.229.1	2631
BnaA01g04530D	BnaA01g04530D	j	CUFF.229	CUFF.229.2	100	1.099030	0.603230	1.594830	6.149478	1602	CUFF.229.1	2631
BnaA01g04530D	BnaA01g04530D	j	CUFF.229	CUFF.229.3	64	0.702528	0.445947	0.959109	3.930902	3135	CUFF.229.1	2631
BnaA01g04530D	BnaA01g04530D	e	CUFF.230	CUFF.230.1	100	0.443942	0.127577	0.760307	2.484018	1550	CUFF.229.1	2631
BnaA01g04540D	BnaA01g04540D	=	CUFF.231	CUFF.231.1	100	48.202289	43.254761	53.149817	269.078533	712	CUFF.231.1	751
BnaA01g04540D	BnaA01g04540D	j	CUFF.231	CUFF.231.2	16	7.827217	5.654548	9.999886	43.693694	712	CUFF.231.1	751
BnaA01g04550D	BnaA01g04550D	c	CUFF.232	CUFF.232.1	100	0.889394	0.385000	1.393789	5.046745	1211	CUFF.232.1	1442
BnaA01g04550D	BnaA01g04550D	e	CUFF.233	CUFF.233.1	100	2.199168	1.223611	3.174726	12.478876	824	CUFF.232.1	1442
BnaA01g04560D	BnaA01g04560D	o	CUFF.234	CUFF.234.1	100	1.257061	0.844285	1.669836	7.039221	1678	CUFF.234.1	1566
BnaA01g04570D	BnaA01g04570D	j	CUFF.235	CUFF.235.1	88	4.555986	3.583849	5.528124	25.560234	1757	CUFF.236.1	2010
BnaA01g04570D	BnaA01g04570D	j	CUFF.235	CUFF.235.2	81	4.191308	3.343386	5.039231	23.514297	1973	CUFF.236.1	2010
BnaA01g04570D	BnaA01g04570D	j	CUFF.235	CUFF.235.3	79	4.116634	3.237549	4.995719	23.095353	1951	CUFF.236.1	2010
BnaA01g04570D	BnaA01g04570D	j	CUFF.235	CUFF.235.4	100	5.188159	4.085822	6.290495	29.106879	1677	CUFF.236.1	2010
BnaA01g04570D	BnaA01g04570D	e	CUFF.236	CUFF.236.1	100	1.903805	1.440692	2.366918	10.680827	2907	CUFF.236.1	2010
BnaA01g04580D	BnaA01g04580D	=	CUFF.237	CUFF.237.1	100	0.983406	0.698072	1.268740	5.546275	2505	CUFF.237.1	2443
BnaA01g04590D	BnaA01g04590D	=	CUFF.238	CUFF.238.1	100	12.301852	11.095986	13.507718	68.544168	2286	CUFF.238.1	2524
BnaA01g04590D	BnaA01g04590D	x	CUFF.239	CUFF.239.1	100	1.748634	1.390308	2.106960	9.743141	3508	CUFF.239.1	2524
BnaA01g04600D	BnaA01g04600D	j	CUFF.240	CUFF.240.1	100	67.724107	64.246139	71.202076	380.080391	3665	CUFF.240.1	3705
BnaA01g04610D	BnaA01g04610D	=	CUFF.241	CUFF.241.1	100	26.786902	24.985500	28.588304	150.333118	3661	CUFF.241.1	1689
BnaA01g04620D	BnaA01g04620D	=	CUFF.242	CUFF.242.1	100	81.189882	76.540062	85.839702	455.492454	1715	CUFF.242.1	1507
BnaA01g04640D	BnaA01g04640D	=	CUFF.243	CUFF.243.1	100	9.694500	8.621345	10.767655	55.048659	2094	CUFF.243.1	2195
BnaA01g04650D	BnaA01g04650D	=	CUFF.244	CUFF.244.1	100	19.884053	17.212773	22.555334	112.656734	820	CUFF.244.1	1171
BnaA01g04660D	BnaA01g04660D	e	CUFF.245	CUFF.245.1	100	22.668730	20.525809	24.811651	127.183527	1395	CUFF.245.1	2440
BnaA01g04660D	BnaA01g04660D	j	CUFF.246	CUFF.246.1	100	22.933217	20.591879	25.274555	128.667439	1187	CUFF.245.1	2440
BnaA01g04670D	BnaA01g04670D	e	CUFF.247	CUFF.247.1	100	2.571483	2.157917	2.985048	14.026373	3044	CUFF.247.1	3038
BnaA01g04680D	BnaA01g04680D	e	CUFF.248	CUFF.248.1	100	3.994837	2.851910	5.137764	22.349119	981	CUFF.249.1	1124
BnaA01g04680D	BnaA01g04680D	j	CUFF.249	CUFF.249.1	100	6.972134	5.656939	8.287329	39.005612	1127	CUFF.249.1	1124
BnaA01g04690D	BnaA01g04690D	=	CUFF.250	CUFF.250.1	100	1.422617	0.924771	1.920462	7.587394	1314	CUFF.250.1	459
BnaA01g04700D	BnaA01g04700D	e	CUFF.251	CUFF.251.1	100	13.266714	11.801457	14.731970	74.564695	2507	CUFF.251.1	2298
BnaA01g04700D	BnaA01g04700D	j	CUFF.252	CUFF.252.1	100	29.999728	27.778546	32.220910	168.611503	2423	CUFF.251.1	2298
BnaA01g04720D	BnaA01g04720D	=	CUFF.253	CUFF.253.1	100	25.437878	23.681866	27.193890	144.194452	2729	CUFF.253.1	892
BnaA01g04730D	BnaA01g04730D	j	CUFF.254	CUFF.254.1	100	13.976564	12.441512	15.511616	79.226063	1651	CUFF.254.1	2550
BnaA01g04740D	BnaA01g04740D	e	CUFF.255	CUFF.255.1	100	19.239450	16.588387	21.890513	106.735205	1033	CUFF.255.1	1033
BnaA01g04740D	BnaA01g04740D	=	CUFF.256	CUFF.256.1	100	94.751779	87.615431	101.888127	525.656938	798	CUFF.255.1	1033
BnaA01g04750D	BnaA01g04750D	x	CUFF.257	CUFF.257.1	100	9.989676	9.052213	10.927139	56.852478	2912	CUFF.257.1	2659
BnaA01g04760D	BnaA01g04760D	=	CUFF.258	CUFF.258.1	100	10.782154	9.930540	11.633768	61.030058	4349	CUFF.258.1	2953
BnaA01g04770D	BnaA01g04770D	j	CUFF.259	CUFF.259.1	100	17.245604	15.862486	18.628722	97.615022	2715	CUFF.259.1	2538
BnaA01g04780D	BnaA01g04780D	=	CUFF.260	CUFF.260.1	100	15.293923	13.222620	17.365226	86.715532	996	CUFF.261.1	893
BnaA01g04780D	BnaA01g04780D	e	CUFF.261	CUFF.261.1	100	1.500503	0.959527	2.041479	8.507755	1392	CUFF.261.1	893
BnaA01g04790D	BnaA01g04790D	c	CUFF.262	CUFF.262.1	100	36.841294	31.480887	42.201702	208.757234	518	CUFF.262.2	667
BnaA01g04790D	BnaA01g04790D	j	CUFF.262	CUFF.262.2	45	16.608526	14.343677	18.873375	94.110428	956	CUFF.262.2	667
BnaA01g04800D	BnaA01g04800D	j	CUFF.263	CUFF.263.1	18	1.886020	1.263839	2.508200	10.580572	1673	CUFF.263.1	1357
BnaA01g04800D	BnaA01g04800D	=	CUFF.263	CUFF.263.2	100	10.470851	9.058397	11.883304	58.741477	1453	CUFF.263.1	1357
BnaA01g04810D	BnaA01g04810D	=	CUFF.264	CUFF.264.1	100	1102.960852	1048.391582	1157.530122	6326.258093	484	CUFF.265.1	617
BnaA01g04810D	BnaA01g04810D	e	CUFF.265	CUFF.265.1	100	300.063761	281.671773	318.455749	1721.077219	609	CUFF.265.1	617
BnaA01g04820D	BnaA01g04820D	=	CUFF.266	CUFF.266.1	100	11.013364	7.531818	14.494909	61.418540	417	CUFF.267.1	535
BnaA01g04820D	BnaA01g04820D	e	CUFF.267	CUFF.267.1	100	1.308246	0.529222	2.087270	7.295731	735	CUFF.267.1	535
BnaA01g04830D	BnaA01g04830D	=	CUFF.268	CUFF.268.1	100	6.398268	4.066519	8.730018	36.695707	466	CUFF.268.1	593
BnaA01g04840D	BnaA01g04840D	j	CUFF.269	CUFF.269.1	100	12.642306	11.687830	13.596781	71.032001	4054	CUFF.269.1	2178
BnaA01g04850D	BnaA01g04850D	j	CUFF.270	CUFF.270.1	100	201.715101	191.900471	211.529730	1133.355566	1651	CUFF.270.1	1780
BnaA01g04870D	BnaA01g04870D	j	CUFF.271	CUFF.271.1	100	9.004636	7.739934	10.269338	50.566325	1405	CUFF.271.1	1496
BnaA01g04880D	BnaA01g04880D	e	CUFF.272	CUFF.272.1	100	12.171703	9.407555	14.935850	69.184464	674	CUFF.273.1	1174
BnaA01g04880D	BnaA01g04880D	=	CUFF.273	CUFF.273.1	100	22.115292	19.769727	24.460858	125.704241	1225	CUFF.273.1	1174
BnaA01g04890D	BnaA01g04890D	x	CUFF.274	CUFF.274.1	100	135.844126	131.998160	139.690091	748.494209	1952	CUFF.274.1	1274
BnaA01g04900D	BnaA01g04900D	=	CUFF.275	CUFF.275.1	100	7.683464	6.434339	8.932590	43.174714	1470	CUFF.275.2	1409
BnaA01g04900D	BnaA01g04900D	j	CUFF.275	CUFF.275.2	27	2.069155	1.340788	2.797522	11.626938	1578	CUFF.275.2	1409
BnaA01g04900D	BnaA01g04900D	e	CUFF.276	CUFF.276.1	100	2.082310	1.375431	2.789189	11.700861	1082	CUFF.275.2	1409
BnaA01g04910D	BnaA01g04910D	j	CUFF.277	CUFF.277.1	100	47.131836	44.043193	50.220480	262.070130	1788	CUFF.277.1	1824
BnaA01g04920D	BnaA01g04920D	e	CUFF.278	CUFF.278.1	100	4.519270	3.313345	5.725195	25.119033	869	CUFF.278.1	543
BnaA01g04920D	BnaA01g04920D	j	CUFF.279	CUFF.279.1	100	30.342437	25.389640	35.295234	168.649509	488	CUFF.278.1	543
BnaA01g04920D	BnaA01g04920D	e	CUFF.280	CUFF.280.1	100	7.966243	6.537554	9.394931	43.958386	965	CUFF.280.1	543
BnaA01g04930D	BnaA01g04930D	e	CUFF.281	CUFF.281.1	100	0.699330	0.207747	1.190914	3.883606	1038	CUFF.282.1	804
BnaA01g04930D	BnaA01g04930D	=	CUFF.282	CUFF.282.1	100	0.827988	0.353659	1.302317	4.598080	1158	CUFF.282.1	804
BnaA01g04940D	BnaA01g04940D	j	CUFF.283	CUFF.283.1	100	1.328417	0.881839	1.774994	7.646319	1513	CUFF.283.1	3591
BnaA01g04970D	BnaA01g04970D	j	CUFF.284	CUFF.284.1	100	1.411246	0.967031	1.855461	7.890441	1830	CUFF.284.1	2497
BnaA01g04970D	BnaA01g04970D	c	CUFF.285	CUFF.285.1	100	0.788080	0.171170	1.404991	4.406248	920	CUFF.284.1	2497
BnaA01g04980D	BnaA01g04980D	j	CUFF.286	CUFF.286.1	100	16.691261	15.405332	17.977189	92.223221	2920	CUFF.286.1	3137
-	-	u	CUFF.287	CUFF.287.1	100	2.552272	2.043220	3.061324	14.550491	2203	CUFF.287.1	-
BnaA01g05010D	BnaA01g05010D	e	CUFF.288	CUFF.288.1	100	3.571622	3.157267	3.985977	19.937125	4846	CUFF.288.1	2373
BnaA01g05020D	BnaA01g05020D	=	CUFF.289	CUFF.289.1	100	60.232510	53.317923	67.147096	336.223444	514	CUFF.288.1	741
BnaA01g05040D	BnaA01g05040D	=	CUFF.290	CUFF.290.1	100	4.218564	3.553626	4.883503	23.732818	2010	CUFF.290.1	2244
BnaA01g05060D	BnaA01g05060D	j	CUFF.291	CUFF.291.1	100	2.819097	2.104362	3.533833	15.788634	1324	CUFF.291.1	1000
BnaA01g05070D	BnaA01g05070D	=	CUFF.292	CUFF.292.1	100	13.485139	11.783214	15.187064	75.227216	1225	CUFF.292.1	1225
BnaA01g05080D	BnaA01g05080D	=	CUFF.293	CUFF.293.1	100	9.982056	8.852771	11.111341	56.328420	1949	CUFF.293.1	1880
BnaA01g05090D	BnaA01g05090D	j	CUFF.294	CUFF.294.1	57	9.666411	7.816366	11.516457	55.367094	1136	CUFF.294.1	1387
BnaA01g05090D	BnaA01g05090D	=	CUFF.294	CUFF.294.2	100	16.942207	14.490371	19.394044	97.041268	1031	CUFF.294.1	1387
BnaA01g05100D	BnaA01g05100D	=	CUFF.295	CUFF.295.1	100	30.372618	27.890990	32.854247	173.967731	1499	CUFF.295.1	784
-	-	u	CUFF.296	CUFF.296.1	100	44.576305	40.604387	48.548222	230.504318	918	CUFF.296.1	-
BnaA01g05110D	BnaA01g05110D	=	CUFF.297	CUFF.297.1	100	62.181893	55.931361	68.432425	357.638206	599	CUFF.298.1	889
BnaA01g05110D	BnaA01g05110D	e	CUFF.298	CUFF.298.1	100	4.995016	3.990643	5.999389	28.728755	1224	CUFF.298.1	889
BnaA01g05130D	BnaA01g05130D	=	CUFF.299	CUFF.299.1	100	63.540022	58.135883	68.944161	352.604498	789	CUFF.300.1	1037
BnaA01g05130D	BnaA01g05130D	e	CUFF.300	CUFF.300.1	100	12.251021	10.472060	14.029983	67.984949	1107	CUFF.300.1	1037
BnaA01g05140D	BnaA01g05140D	j	CUFF.301	CUFF.301.1	100	8.425065	7.418503	9.431626	47.995360	2169	CUFF.301.1	1979
BnaA01g05140D	BnaA01g05140D	c	CUFF.301	CUFF.301.2	61	5.157766	3.822972	6.492560	29.382424	976	CUFF.301.1	1979
BnaA01g05220D	BnaA01g05220D	j	CUFF.302	CUFF.302.1	100	9.750417	8.674689	10.826145	54.069047	2220	CUFF.302.1	2154
BnaA01g05220D	BnaA01g05220D	c	CUFF.302	CUFF.302.2	69	6.714724	5.052791	8.376657	37.235201	861	CUFF.302.1	2154
BnaA01g05230D	BnaA01g05230D	j	CUFF.303	CUFF.303.1	18	1.747414	1.129405	2.365423	9.817453	1510	CUFF.303.1	1294
BnaA01g05230D	BnaA01g05230D	j	CUFF.303	CUFF.303.2	16	1.607661	0.959069	2.256252	9.032282	1374	CUFF.303.1	1294
BnaA01g05230D	BnaA01g05230D	j	CUFF.303	CUFF.303.3	100	9.809440	8.090477	11.528402	55.112139	1036	CUFF.303.1	1294
BnaA01g05240D	BnaA01g05240D	e	CUFF.304	CUFF.304.1	100	11.801288	10.430493	13.172083	66.589217	2038	CUFF.305.1	3470
BnaA01g05240D	BnaA01g05240D	j	CUFF.305	CUFF.305.1	100	63.338853	59.837836	66.839870	357.391888	2554	CUFF.305.1	3470
BnaA01g05270D	BnaA01g05270D	=	CUFF.306	CUFF.306.1	100	1.263123	0.832934	1.693311	6.931187	1568	CUFF.306.1	1488
BnaA01g05280D	BnaA01g05280D	j	CUFF.307	CUFF.307.1	100	0.667886	0.252550	1.083223	3.602007	978	CUFF.307.1	1868
BnaA01g05300D	BnaA01g05300D	j	CUFF.308	CUFF.308.1	100	8.851323	7.935538	9.767109	49.621195	2766	CUFF.308.1	2847
BnaA01g05300D	BnaA01g05300D	j	CUFF.308	CUFF.308.2	60	5.284067	4.206499	6.361635	29.622885	1354	CUFF.308.1	2847
BnaA01g05320D	BnaA01g05320D	=	CUFF.309	CUFF.309.1	100	307.766076	292.855501	322.676652	1715.544074	1321	CUFF.309.1	1343
BnaA01g05320D	BnaA01g05320D	j	CUFF.309	CUFF.309.2	40	122.059493	112.902593	131.216393	680.381810	871	CUFF.309.1	1343
BnaA01g05360D	BnaA01g05360D	j	CUFF.310	CUFF.310.1	32	3.610668	2.628333	4.593003	19.857017	1243	CUFF.310.2	571
BnaA01g05370D	BnaA01g05370D	j	CUFF.310	CUFF.310.2	66	7.472298	6.325852	8.618744	41.094214	1691	CUFF.310.2	1876
BnaA01g05370D	BnaA01g05370D	e	CUFF.311	CUFF.311.1	100	3.254843	2.391696	4.117990	17.900147	1552	CUFF.310.2	1876
BnaA01g05380D	BnaA01g05380D	e	CUFF.312	CUFF.312.1	100	2.632096	2.178352	3.085840	14.875754	2836	CUFF.312.1	1543
BnaA01g05380D	BnaA01g05380D	j	CUFF.313	CUFF.313.1	64	14.195228	11.944023	16.446433	80.226823	1093	CUFF.312.1	1543
BnaA01g05380D	BnaA01g05380D	j	CUFF.313	CUFF.313.2	100	22.024176	19.345707	24.702645	124.473498	1102	CUFF.312.1	1543
BnaA01g05390D	BnaA01g05390D	j	CUFF.314	CUFF.314.1	100	28.601100	23.739923	33.462278	157.149513	500	CUFF.315.1	577
BnaA01g05390D	BnaA01g05390D	j	CUFF.314	CUFF.314.2	22	6.191895	3.844592	8.539197	34.021531	500	CUFF.315.1	577
BnaA01g05390D	BnaA01g05390D	j	CUFF.314	CUFF.314.3	24	6.754545	4.210806	9.298285	37.113030	500	CUFF.315.1	577
BnaA01g05390D	BnaA01g05390D	e	CUFF.315	CUFF.315.1	100	5.097834	3.818685	6.376984	28.010188	865	CUFF.315.1	577
BnaA01g05410D	BnaA01g05410D	e	CUFF.316	CUFF.316.1	100	34.524671	31.348397	37.700945	191.123283	1090	CUFF.316.1	639
BnaA01g05410D	BnaA01g05410D	j	CUFF.317	CUFF.317.1	100	36.040972	31.342064	40.739879	199.517294	619	CUFF.316.1	639
BnaA01g05420D	BnaA01g05420D	j	CUFF.318	CUFF.318.1	52	1.669065	0.627103	2.711027	9.781470	593	CUFF.318.2	1312
BnaA01g05420D	BnaA01g05420D	j	CUFF.318	CUFF.318.2	100	3.232906	2.056433	4.409380	18.946278	741	CUFF.318.2	1312
BnaA01g05440D	BnaA01g05440D	=	CUFF.319	CUFF.319.1	100	9.355771	7.069829	11.641713	53.088210	578	CUFF.319.1	390
BnaA01g05450D	BnaA01g05450D	j	CUFF.320	CUFF.320.1	100	23.524450	21.922190	25.126709	132.689158	3022	CUFF.320.1	3894
BnaA01g05450D	BnaA01g05450D	e	CUFF.321	CUFF.321.1	100	110.730583	104.860438	116.600727	624.573494	1789	CUFF.320.1	3894
BnaA01g05460D	BnaA01g05460D	e	CUFF.322	CUFF.322.1	100	2.669219	1.504276	3.834162	15.865788	601	CUFF.322.1	282
BnaA01g05470D	BnaA01g05470D	p	CUFF.323	CUFF.323.1	100	4.971060	3.949122	5.992997	27.596072	1124	CUFF.323.1	63
BnaA01g05480D	BnaA01g05480D	j	CUFF.324	CUFF.324.1	29	3.340409	2.452610	4.228208	18.652076	1339	CUFF.325.1	1496
BnaA01g05480D	BnaA01g05480D	c	CUFF.324	CUFF.324.2	100	11.629881	9.652505	13.607257	64.938580	979	CUFF.325.1	1496
BnaA01g05480D	BnaA01g05480D	e	CUFF.325	CUFF.325.1	100	3.796013	2.959189	4.632836	21.196062	1555	CUFF.325.1	1496
BnaA01g05490D	BnaA01g05490D	e	CUFF.326	CUFF.326.1	100	3.580580	3.155590	4.005569	20.029985	3969	CUFF.326.1	3381
BnaA01g05510D	BnaA01g05510D	e	CUFF.327	CUFF.327.1	100	7.755569	6.527547	8.983591	43.553222	1642	CUFF.328.1	9566
BnaA01g05510D	BnaA01g05510D	j	CUFF.328	CUFF.328.1	100	3.222245	2.923118	3.521372	18.095274	9823	CUFF.328.1	9566
BnaA01g05520D	BnaA01g05520D	c	CUFF.329	CUFF.329.1	100	0.540294	0.191433	0.889154	3.045439	1096	CUFF.329.1	1512
BnaA01g05530D	BnaA01g05530D	j	CUFF.330	CUFF.330.1	82	14.028144	12.349153	15.707136	79.534991	1641	CUFF.330.1	1463
BnaA01g05530D	BnaA01g05530D	j	CUFF.330	CUFF.330.2	100	17.105253	15.013730	19.196776	96.981190	1362	CUFF.330.1	1463
BnaA01g05540D	BnaA01g05540D	j	CUFF.331	CUFF.331.1	100	13.869176	11.956345	15.782007	78.218306	1069	CUFF.332.1	1125
BnaA01g05540D	BnaA01g05540D	e	CUFF.332	CUFF.332.1	100	1.278797	0.829478	1.728116	7.212061	1976	CUFF.332.1	1125
BnaA01g05560D	BnaA01g05560D	=	CUFF.333	CUFF.333.1	100	6.526881	5.511482	7.542280	36.105083	1418	CUFF.333.1	1288
BnaA01g05570D	BnaA01g05570D	e	CUFF.334	CUFF.334.1	100	2.855415	2.196462	3.514368	16.065479	1473	CUFF.334.1	801
BnaA01g05590D	BnaA01g05590D	e	CUFF.335	CUFF.335.1	100	2.354837	1.867665	2.842010	13.027749	2210	CUFF.335.1	2148
BnaA01g05610D	BnaA01g05610D	j	CUFF.336	CUFF.336.1	100	13.085481	11.933680	14.237283	72.779828	2636	CUFF.336.1	2795
BnaA01g05620D	BnaA01g05620D	=	CUFF.337	CUFF.337.1	100	3.683102	3.012513	4.353692	20.844690	1763	CUFF.337.1	1489
BnaA01g05660D	BnaA01g05660D	j	CUFF.338	CUFF.338.1	100	2.981431	2.274676	3.688187	16.759586	1905	CUFF.338.2	1874
BnaA01g05660D	BnaA01g05660D	j	CUFF.338	CUFF.338.2	89	2.657025	2.026548	3.287503	14.935993	2107	CUFF.338.2	1874
BnaA01g05670D	BnaA01g05670D	=	CUFF.339	CUFF.339.1	100	59.917684	55.897217	63.938150	339.979601	1512	CUFF.339.2	1803
BnaA01g05670D	BnaA01g05670D	j	CUFF.339	CUFF.339.2	21	12.713394	10.945371	14.481418	72.137214	1605	CUFF.339.2	1803
BnaA01g05700D	BnaA01g05700D	j	CUFF.340	CUFF.340.1	100	1.851767	1.541816	2.161719	10.485040	4746	CUFF.340.1	708
BnaA01g05690D	BnaA01g05690D	=	CUFF.341	CUFF.341.1	100	16.833562	15.434036	18.233088	95.314657	2478	CUFF.341.1	2178
BnaA01g05710D	BnaA01g05710D	=	CUFF.342	CUFF.342.1	100	2.772332	1.673230	3.871434	14.043009	691	CUFF.342.1	477
BnaA01g05720D	BnaA01g05720D	j	CUFF.343	CUFF.343.1	100	1.060002	0.375572	1.744432	6.191410	674	CUFF.343.1	1005
-	-	u	CUFF.464	CUFF.464.1	100	0.387614	0.137336	0.637891	2.255693	1435	CUFF.464.1	-
BnaA01g05760D	BnaA01g05760D	e	CUFF.467	CUFF.467.1	100	16.641672	15.700997	17.582346	93.773787	3756	CUFF.467.1	1118
BnaA01g05770D	BnaA01g05770D	j	CUFF.468	CUFF.468.1	100	3.102391	2.506073	3.698708	17.794183	1979	CUFF.468.1	2208
BnaA01g05780D	BnaA01g05780D	=	CUFF.470	CUFF.470.1	100	28.686190	25.073639	32.298741	158.543134	703	CUFF.470.1	609
BnaA01g05800D	BnaA01g05800D	=	CUFF.473	CUFF.473.1	100	2.607277	2.106993	3.107560	14.767468	2322	CUFF.473.1	1668
BnaA01g05810D	BnaA01g05810D	=	CUFF.474	CUFF.474.1	100	1.861229	1.321120	2.401338	10.358053	1923	CUFF.474.2	1856
BnaA01g05810D	BnaA01g05810D	j	CUFF.474	CUFF.474.2	55	1.030618	0.590291	1.470945	5.735564	1925	CUFF.474.2	1856
BnaA01g05820D	BnaA01g05820D	j	CUFF.475	CUFF.475.1	27	5.876048	4.618003	7.134092	32.639123	1265	CUFF.475.1	1347
BnaA01g05820D	BnaA01g05820D	c	CUFF.475	CUFF.475.2	100	21.833322	19.163421	24.503224	121.275478	1053	CUFF.475.1	1347
BnaA01g05830D	BnaA01g05830D	j	CUFF.476	CUFF.476.1	100	5.212388	4.562639	5.862137	28.952755	3130	CUFF.476.1	1489
BnaA01g05840D	BnaA01g05840D	j	CUFF.477	CUFF.477.1	100	2.923891	2.365243	3.482540	16.532669	2104	CUFF.477.1	2396
BnaA01g05890D	BnaA01g05890D	=	CUFF.478	CUFF.478.1	100	10.058245	8.310932	11.805559	56.813798	898	CUFF.478.1	914
BnaA01g05900D	BnaA01g05900D	e	CUFF.479	CUFF.479.1	100	8.353490	6.737495	9.969485	47.223512	1016	CUFF.480.1	1705
BnaA01g05900D	BnaA01g05900D	=	CUFF.480	CUFF.480.1	100	27.697496	25.368972	30.026020	156.578034	1566	CUFF.480.1	1705
BnaA01g05910D	BnaA01g05910D	=	CUFF.481	CUFF.481.1	100	5.140167	4.245385	6.034949	28.771868	1434	CUFF.481.1	1151
BnaA01g05920D	BnaA01g05920D	=	CUFF.482	CUFF.482.1	100	25.221561	23.256425	27.186696	141.040908	1958	CUFF.482.1	1870
BnaA01g05950D	BnaA01g05950D	=	CUFF.483	CUFF.483.1	100	35.479715	31.461837	39.497593	195.443203	717	CUFF.483.1	1049
BnaA01g05960D	BnaA01g05960D	j	CUFF.484	CUFF.484.1	100	2.819575	1.950335	3.688815	15.273598	961	CUFF.484.1	1183
BnaA01g05980D	BnaA01g05980D	j	CUFF.490	CUFF.490.1	100	1.690975	1.214060	2.167890	9.593001	2075	CUFF.490.1	1258
BnaA01g05990D	BnaA01g05990D	j	CUFF.491	CUFF.491.1	100	4.112656	3.635930	4.589381	23.331343	4369	CUFF.491.1	3576
BnaA01g06000D	BnaA01g06000D	=	CUFF.492	CUFF.492.1	100	2.638003	2.013213	3.262793	15.076950	1575	CUFF.492.1	2379
BnaA01g06010D	BnaA01g06010D	j	CUFF.493	CUFF.493.1	100	21.935007	20.011016	23.858998	123.274686	1679	CUFF.493.1	1930
BnaA01g06020D	BnaA01g06020D	=	CUFF.494	CUFF.494.1	100	14.864563	13.334436	16.394690	82.988441	1856	CUFF.494.1	1807
BnaA01g06020D	BnaA01g06020D	x	CUFF.495	CUFF.495.1	100	2.796111	2.172169	3.420054	15.610612	2385	CUFF.495.1	1807
BnaA01g06030D	BnaA01g06030D	c	CUFF.496	CUFF.496.1	100	0.858212	0.549933	1.166491	4.578349	1915	CUFF.496.1	2230
BnaA01g06040D	BnaA01g06040D	=	CUFF.497	CUFF.497.1	100	28.584506	25.070378	32.098634	161.367712	762	CUFF.498.1	879
BnaA01g06040D	BnaA01g06040D	e	CUFF.498	CUFF.498.1	100	10.686276	8.670830	12.701721	60.327082	837	CUFF.498.1	879
BnaA01g06090D	BnaA01g06090D	j	CUFF.499	CUFF.499.1	100	2.188702	1.239267	3.138136	12.045871	724	CUFF.499.1	1365
BnaA01g06090D	BnaA01g06090D	j	CUFF.500	CUFF.500.1	100	1.657613	1.180263	2.134962	9.326460	1956	CUFF.500.1	1365
BnaA01g06100D	BnaA01g06100D	j	CUFF.501	CUFF.501.1	100	11.017352	9.749946	12.284759	61.988479	1785	CUFF.501.1	1792
BnaA01g06110D	BnaA01g06110D	c	CUFF.502	CUFF.502.1	100	1.110813	0.550992	1.670634	6.172594	947	CUFF.502.1	885
BnaA01g06110D	BnaA01g06110D	o	CUFF.503	CUFF.503.1	100	4.502379	3.888000	5.116758	25.199388	3190	CUFF.503.1	885
BnaA01g06120D	BnaA01g06120D	j	CUFF.504	CUFF.504.1	96	2.276981	1.877225	2.676736	12.744044	4338	CUFF.504.2	1826
BnaA01g06120D	BnaA01g06120D	j	CUFF.504	CUFF.504.2	100	2.368507	2.022790	2.714223	13.256309	6190	CUFF.504.2	1826
BnaA01g06120D	BnaA01g06120D	j	CUFF.504	CUFF.504.3	85	2.007503	1.638787	2.376220	11.235806	4838	CUFF.504.2	1826
BnaA01g06160D	BnaA01g06160D	=	CUFF.505	CUFF.505.1	100	3.529623	2.481021	4.578226	20.124614	1046	CUFF.505.1	1077
BnaA01g06160D	BnaA01g06160D	j	CUFF.505	CUFF.505.2	40	1.417841	0.660410	2.175273	8.084010	1046	CUFF.505.1	1077
BnaA01g06170D	BnaA01g06170D	=	CUFF.506	CUFF.506.1	100	1.881363	1.271732	2.490994	10.452789	1224	CUFF.506.1	1232
BnaA01g06180D	BnaA01g06180D	x	CUFF.507	CUFF.507.1	100	26.530332	24.026358	29.034306	146.121013	1898	CUFF.507.1	1881
BnaA01g06180D	BnaA01g06180D	e	CUFF.508	CUFF.508.1	100	79.806822	74.868844	84.744801	439.551744	1649	CUFF.508.1	1881
BnaA01g06190D	BnaA01g06190D	j	CUFF.511	CUFF.511.1	100	30.939273	28.247838	33.630709	174.771707	1284	CUFF.512.1	1641
BnaA01g06190D	BnaA01g06190D	e	CUFF.512	CUFF.512.1	100	8.233231	7.048518	9.417944	46.508392	1454	CUFF.512.1	1641
BnaA01g06210D	BnaA01g06210D	=	CUFF.513	CUFF.513.1	100	11.663671	9.680267	13.647076	65.567197	834	CUFF.514.1	1285
BnaA01g06210D	BnaA01g06210D	e	CUFF.514	CUFF.514.1	100	7.197466	5.814131	8.580800	40.460471	987	CUFF.514.1	1285
BnaA01g06220D	BnaA01g06220D	=	CUFF.523	CUFF.523.1	100	24.844610	22.905298	26.783922	139.847540	1975	CUFF.523.1	2022
BnaA01g06250D	BnaA01g06250D	c	CUFF.524	CUFF.524.1	100	31.386817	29.157995	33.615640	176.672895	2171	CUFF.524.1	2628
BnaA01g06260D	BnaA01g06260D	=	CUFF.525	CUFF.525.1	100	568.164554	537.734496	598.594613	3198.134909	528	CUFF.525.1	676
BnaA01g06270D	BnaA01g06270D	=	CUFF.526	CUFF.526.1	100	2.417137	1.724056	3.110217	13.335013	1178	CUFF.526.1	1194
BnaA01g06310D	BnaA01g06310D	=	CUFF.527	CUFF.527.1	100	2.079551	1.682996	2.476106	11.961998	2695	CUFF.527.1	2640
BnaA01g06330D	BnaA01g06330D	e	CUFF.528	CUFF.528.1	100	11.110866	9.664538	12.557193	63.303202	1382	CUFF.529.1	1849
BnaA01g06330D	BnaA01g06330D	=	CUFF.529	CUFF.529.1	100	19.480347	17.657891	21.302803	110.987604	1631	CUFF.529.1	1849
BnaA01g02490D	BnaA01g02490D	=	CUFF.344	CUFF.344.1	100	218.092004	206.177314	230.006694	1235.201677	913	CUFF.344.1	1033
BnaA01g02500D	BnaA01g02500D	j	CUFF.345	CUFF.345.1	100	13.092701	11.872227	14.313175	74.152770	2311	CUFF.345.1	1508
BnaA01g02510D	BnaA01g02510D	=	CUFF.346	CUFF.346.1	76	0.397264	0.110176	0.684352	2.278249	1571	CUFF.346.1	1291
BnaA01g02510D	BnaA01g02510D	j	CUFF.346	CUFF.346.2	100	0.521353	0.150386	0.892320	2.989880	1269	CUFF.346.1	1291
BnaA01g02520D	BnaA01g02520D	j	CUFF.347	CUFF.347.1	82	9.438230	8.079484	10.796975	53.725151	1543	CUFF.347.1	1686
BnaA01g02520D	BnaA01g02520D	j	CUFF.347	CUFF.347.2	100	11.547641	9.769454	13.325828	65.732535	1184	CUFF.347.1	1686
BnaA01g02530D	BnaA01g02530D	e	CUFF.348	CUFF.348.1	100	25.052809	23.196531	26.909087	140.546597	1594	CUFF.348.1	1029
BnaA01g02540D	BnaA01g02540D	=	CUFF.349	CUFF.349.1	100	60.519505	51.442155	69.596856	346.875085	381	CUFF.350.1	697
BnaA01g02540D	BnaA01g02540D	e	CUFF.350	CUFF.350.1	100	16.447868	13.643549	19.252188	94.273006	660	CUFF.350.1	697
BnaA01g02550D	BnaA01g02550D	e	CUFF.351	CUFF.351.1	100	1.963374	1.209787	2.716960	11.222177	1015	CUFF.351.1	240
BnaA01g02550D	BnaA01g02550D	=	CUFF.352	CUFF.352.1	100	34.252632	29.764559	38.740705	195.779868	600	CUFF.351.1	240
BnaA01g02570D	BnaA01g02570D	=	CUFF.353	CUFF.353.1	100	51.541413	48.443480	54.639346	284.645163	1244	CUFF.353.1	465
BnaA01g02590D	BnaA01g02590D	j	CUFF.354	CUFF.354.1	100	6.067852	5.076187	7.059517	34.197593	1799	CUFF.354.1	2083
BnaA01g02590D	BnaA01g02590D	j	CUFF.354	CUFF.354.2	82	5.003396	4.022651	5.984140	28.198459	1629	CUFF.354.1	2083
BnaA01g02600D	BnaA01g02600D	=	CUFF.355	CUFF.355.1	100	0.857842	0.375817	1.339867	4.811098	931	CUFF.355.1	860
BnaA01g02610D	BnaA01g02610D	x	CUFF.356	CUFF.356.1	100	1.245501	0.728805	1.762198	6.983476	1353	CUFF.356.1	1035
BnaA01g02610D	BnaA01g02610D	=	CUFF.357	CUFF.357.1	100	10.385779	8.751281	12.020278	58.232642	1052	CUFF.357.1	1035
BnaA01g02620D	BnaA01g02620D	=	CUFF.358	CUFF.358.1	100	15.819068	14.015278	17.622859	89.049801	1297	CUFF.358.1	1370
BnaA01g02630D	BnaA01g02630D	=	CUFF.359	CUFF.359.1	100	41.784905	38.545012	45.024798	235.642661	1309	CUFF.361.1	1557
BnaA01g02630D	BnaA01g02630D	x	CUFF.360	CUFF.360.1	100	12.181075	10.114382	14.247768	68.694208	854	CUFF.360.1	1557
BnaA01g02630D	BnaA01g02630D	e	CUFF.361	CUFF.361.1	100	4.222229	3.517930	4.926529	23.810927	2002	CUFF.361.1	1557
BnaA01g02640D	BnaA01g02640D	j	CUFF.362	CUFF.362.1	100	37.537927	34.870757	40.205096	210.609823	1746	CUFF.362.1	1780
BnaA01g02650D	BnaA01g02650D	j	CUFF.363	CUFF.363.1	27	22.164216	20.652047	23.676385	124.574448	4025	CUFF.363.1	1786
BnaA01g02650D	BnaA01g02650D	=	CUFF.363	CUFF.363.2	100	81.175135	76.158852	86.191419	456.246576	1620	CUFF.363.1	1786
BnaA01g02650D	BnaA01g02650D	e	CUFF.364	CUFF.364.1	100	12.588099	11.604663	13.571534	70.751676	3956	CUFF.363.1	1786
BnaA01g02670D	BnaA01g02670D	j	CUFF.365	CUFF.365.1	100	35.530508	33.343495	37.717521	199.699975	2823	CUFF.365.1	3036
BnaA01g02690D	BnaA01g02690D	e	CUFF.366	CUFF.366.1	100	5.249442	4.283673	6.215211	29.769616	1683	CUFF.367.1	3094
BnaA01g02690D	BnaA01g02690D	j	CUFF.367	CUFF.367.1	90	11.298485	10.265870	12.331099	64.073776	3020	CUFF.367.1	3094
BnaA01g02690D	BnaA01g02690D	j	CUFF.367	CUFF.367.2	100	12.568575	10.257593	14.879556	71.276463	839	CUFF.367.1	3094
BnaA01g02710D	BnaA01g02710D	e	CUFF.368	CUFF.368.1	100	23.332022	21.267073	25.396971	129.814336	1563	CUFF.368.1	1264
BnaA01g02730D	BnaA01g02730D	=	CUFF.369	CUFF.369.1	100	1.731486	0.865743	2.597229	10.032983	665	CUFF.369.1	237
BnaA01g02740D	BnaA01g02740D	=	CUFF.370	CUFF.370.1	100	5.690641	5.040423	6.340859	31.892700	3177	CUFF.370.1	1998
BnaA01g02770D	BnaA01g02770D	e	CUFF.371	CUFF.371.1	100	10.041957	8.573679	11.510235	56.404289	1457	CUFF.372.1	2220
BnaA01g02770D	BnaA01g02770D	j	CUFF.372	CUFF.372.1	44	13.074523	11.744019	14.405027	73.437794	2107	CUFF.372.1	2220
BnaA01g02770D	BnaA01g02770D	c	CUFF.372	CUFF.372.2	100	29.785538	25.939648	33.631428	167.301257	722	CUFF.372.1	2220
BnaA01g02770D	BnaA01g02770D	c	CUFF.372	CUFF.372.3	53	15.661857	12.687803	18.635911	87.970489	656	CUFF.372.1	2220
-	-	u	CUFF.373	CUFF.373.1	100	3.319261	1.903923	4.734598	19.208499	543	CUFF.373.1	-
BnaA01g02780D	BnaA01g02780D	j	CUFF.374	CUFF.374.1	100	1.413266	0.949539	1.876993	8.033222	1535	CUFF.374.1	1686
BnaA01g02790D	BnaA01g02790D	=	CUFF.375	CUFF.375.1	100	6.762715	5.679814	7.845616	37.939782	1308	CUFF.375.1	1044
BnaA01g02800D	BnaA01g02800D	j	CUFF.376	CUFF.376.1	100	3.102762	2.614612	3.590911	17.634243	3895	CUFF.376.1	3790
BnaA01g02800D	BnaA01g02800D	j	CUFF.376	CUFF.376.2	68	2.114613	1.689745	2.539481	12.018194	3852	CUFF.376.1	3790
BnaA01g02810D	BnaA01g02810D	x	CUFF.377	CUFF.377.1	100	2.405555	1.618154	3.192957	13.259491	1191	CUFF.377.1	744
BnaA01g02810D	BnaA01g02810D	=	CUFF.378	CUFF.378.1	100	47.615219	42.579086	52.651352	262.456503	668	CUFF.378.1	744
BnaA01g02820D	BnaA01g02820D	j	CUFF.379	CUFF.379.1	52	3.093581	2.468629	3.718533	17.376794	2607	CUFF.379.1	2429
BnaA01g02820D	BnaA01g02820D	=	CUFF.379	CUFF.379.2	100	5.896418	5.082955	6.709881	33.120465	2595	CUFF.379.1	2429
BnaA01g02830D	BnaA01g02830D	=	CUFF.380	CUFF.380.1	100	21.350093	18.429939	24.270248	118.838689	797	CUFF.380.1	946
BnaA01g02830D	BnaA01g02830D	e	CUFF.381	CUFF.381.1	100	15.696051	10.362699	21.029403	87.367211	381	CUFF.380.1	946
BnaA01g02840D	BnaA01g02840D	j	CUFF.382	CUFF.382.1	100	12.633784	11.309680	13.957889	72.013567	1890	CUFF.382.1	929
BnaA01g02850D	BnaA01g02850D	j	CUFF.383	CUFF.383.1	100	8.459510	7.028230	9.890789	48.219873	1131	CUFF.383.1	1468
BnaA01g02860D	BnaA01g02860D	=	CUFF.384	CUFF.384.1	100	5.572701	4.870086	6.275316	31.247758	2922	CUFF.384.1	2829
BnaA01g02860D	BnaA01g02860D	j	CUFF.384	CUFF.384.2	81	4.491134	3.309769	5.672499	25.183098	1126	CUFF.384.1	2829
BnaA01g02880D	BnaA01g02880D	e	CUFF.385	CUFF.385.1	100	1.756730	1.197068	2.316393	9.913733	1684	CUFF.386.1	1833
BnaA01g02880D	BnaA01g02880D	=	CUFF.386	CUFF.386.1	100	14.402599	12.936656	15.868542	81.277986	1815	CUFF.386.1	1833
BnaA01g02910D	BnaA01g02910D	=	CUFF.387	CUFF.387.1	100	4.244987	3.653063	4.836910	24.009613	2543	CUFF.387.1	2413
BnaA01g02920D	BnaA01g02920D	e	CUFF.388	CUFF.388.1	100	0.670471	0.344711	0.996231	3.726015	1746	CUFF.388.1	1618
BnaA01g02920D	BnaA01g02920D	j	CUFF.389	CUFF.389.1	100	3.983059	3.011613	4.954504	22.135081	1131	CUFF.388.1	1618
BnaA01g02930D	BnaA01g02930D	=	CUFF.390	CUFF.390.1	100	3.339332	2.739025	3.939638	18.626764	1969	CUFF.390.1	1791
BnaA01g02940D	BnaA01g02940D	=	CUFF.391	CUFF.391.1	100	16.318266	14.780270	17.856263	91.918113	1910	CUFF.391.1	682
BnaA01g02950D	BnaA01g02950D	=	CUFF.392	CUFF.392.1	100	11.765444	10.380009	13.150880	66.272815	1637	CUFF.392.1	1799
BnaA01g02990D	BnaA01g02990D	x	CUFF.393	CUFF.393.1	100	1.087243	0.873146	1.301339	6.127307	5747	CUFF.393.1	1535
BnaA01g02980D	BnaA01g02980D	j	CUFF.394	CUFF.394.1	34	3.100340	2.557869	3.642811	17.472399	2946	CUFF.394.2	1100
BnaA01g02990D	BnaA01g02990D	j	CUFF.394	CUFF.394.2	100	9.139656	8.162946	10.116366	51.507803	3039	CUFF.394.2	1535
BnaA01g02990D	BnaA01g02990D	j	CUFF.394	CUFF.394.3	62	5.664225	4.795583	6.532868	31.921530	2549	CUFF.394.2	1535
BnaA01g03010D	BnaA01g03010D	=	CUFF.395	CUFF.395.1	100	1.156300	0.740945	1.571656	6.551256	1482	CUFF.395.1	1679
BnaA01g03020D	BnaA01g03020D	c	CUFF.396	CUFF.396.1	100	32.209676	27.709006	36.710346	181.561627	535	CUFF.396.1	1461
BnaA01g03050D	BnaA01g03050D	j	CUFF.397	CUFF.397.1	100	70.983883	66.978006	74.989761	395.801808	2313	CUFF.397.1	2310
BnaA01g03050D	BnaA01g03050D	j	CUFF.397	CUFF.397.2	21	14.911952	13.094834	16.729070	83.148137	1751	CUFF.397.1	2310
BnaA01g03050D	BnaA01g03050D	j	CUFF.397	CUFF.397.3	29	20.295188	17.919053	22.671324	113.164734	1521	CUFF.397.1	2310
BnaA01g03060D	BnaA01g03060D	j	CUFF.398	CUFF.398.1	28	2.489409	1.973460	3.005357	13.745304	3679	CUFF.398.2	3698
BnaA01g03060D	BnaA01g03060D	=	CUFF.398	CUFF.398.2	100	9.010674	8.145971	9.875378	49.752564	3682	CUFF.398.2	3698
BnaA01g03070D	BnaA01g03070D	j	CUFF.399	CUFF.399.1	100	4.470064	3.585564	5.354565	25.026117	1809	CUFF.399.2	3384
BnaA01g03070D	BnaA01g03070D	j	CUFF.399	CUFF.399.2	56	2.521322	2.094074	2.948571	14.115883	3845	CUFF.399.2	3384
BnaA01g03080D	BnaA01g03080D	=	CUFF.400	CUFF.400.2	29	2.097687	0.676236	3.519138	11.855002	512	CUFF.400.2	532
-	-	u	CUFF.401	CUFF.401.1	100	4.721319	2.432078	7.010560	25.517629	403	CUFF.401.1	-
BnaA01g03120D	BnaA01g03120D	=	CUFF.402	CUFF.402.1	100	10.391472	9.181113	11.601830	58.547760	1917	CUFF.402.2	1435
BnaA01g03120D	BnaA01g03120D	j	CUFF.402	CUFF.402.2	21	2.163452	1.593280	2.733625	12.189350	2088	CUFF.402.2	1435
BnaA01g03130D	BnaA01g03130D	e	CUFF.403	CUFF.403.1	100	0.934326	0.495644	1.373009	5.199214	1377	CUFF.403.1	849
BnaA01g03130D	BnaA01g03130D	j	CUFF.404	CUFF.404.1	49	4.137263	2.919559	5.354966	23.022484	1040	CUFF.403.1	849
BnaA01g03130D	BnaA01g03130D	j	CUFF.404	CUFF.404.2	31	2.586786	1.440879	3.732694	14.394601	909	CUFF.403.1	849
BnaA01g03130D	BnaA01g03130D	=	CUFF.404	CUFF.404.3	100	8.367850	6.274952	10.460747	46.564285	716	CUFF.403.1	849
BnaA01g03140D	BnaA01g03140D	=	CUFF.405	CUFF.405.1	100	4.086771	2.484814	5.688728	23.371899	542	CUFF.405.1	399
BnaA01g03150D	BnaA01g03150D	=	CUFF.406	CUFF.406.1	100	306.223536	281.286365	331.160707	1688.862242	352	CUFF.406.1	463
BnaA01g03210D	BnaA01g03210D	=	CUFF.407	CUFF.407.1	100	29.203529	24.393572	34.013485	164.087511	516	CUFF.407.2	701
BnaA01g03210D	BnaA01g03210D	j	CUFF.407	CUFF.407.2	30	8.771705	6.340664	11.202746	49.286073	594	CUFF.407.2	701
BnaA01g03230D	BnaA01g03230D	=	CUFF.408	CUFF.408.1	100	5.705833	4.813745	6.597922	32.129434	2053	CUFF.408.1	2264
BnaA01g03230D	BnaA01g03230D	j	CUFF.408	CUFF.408.2	43	2.431235	1.794896	3.067573	13.690234	2049	CUFF.408.1	2264
BnaA01g03230D	BnaA01g03230D	e	CUFF.409	CUFF.409.1	100	5.353989	3.696980	7.010999	30.148208	620	CUFF.408.1	2264
BnaA01g03240D	BnaA01g03240D	=	CUFF.410	CUFF.410.1	100	5.084957	4.250092	5.919822	28.932523	2262	CUFF.410.1	2450
BnaA01g03240D	BnaA01g03240D	o	CUFF.411	CUFF.411.1	100	27.597258	25.206167	29.988348	157.023606	1548	CUFF.410.1	2450
BnaA01g03270D	BnaA01g03270D	=	CUFF.412	CUFF.412.1	100	34.053227	31.585319	36.521136	191.316553	1805	CUFF.412.1	1609
BnaA01g03280D	BnaA01g03280D	j	CUFF.413	CUFF.413.1	27	1.668582	0.838070	2.499093	9.246036	1029	CUFF.413.1	941
BnaA01g03280D	BnaA01g03280D	j	CUFF.413	CUFF.413.2	100	6.191317	4.632827	7.749808	34.307666	901	CUFF.413.1	941
BnaA01g03280D	BnaA01g03280D	j	CUFF.413	CUFF.413.3	52	3.216250	2.142266	4.290234	17.822059	1029	CUFF.413.1	941
BnaA01g03300D	BnaA01g03300D	o	CUFF.414	CUFF.414.1	100	1.987753	1.566020	2.409485	11.193912	3623	CUFF.414.1	396
BnaA01g03300D	BnaA01g03300D	o	CUFF.414	CUFF.414.2	93	1.850702	1.414068	2.287335	10.422118	3535	CUFF.414.1	396
BnaA01g03290D	BnaA01g03290D	e	CUFF.415	CUFF.415.1	100	4.611733	3.687450	5.536016	25.970705	1864	CUFF.415.1	1377
BnaA01g03320D	BnaA01g03320D	j	CUFF.416	CUFF.416.1	100	17.142933	15.727112	18.558755	97.028604	2399	CUFF.416.1	3020
BnaA01g03320D	BnaA01g03320D	e	CUFF.417	CUFF.417.1	100	3.943845	2.901867	4.985823	22.092164	931	CUFF.417.1	3020
BnaA01g03330D	BnaA01g03330D	=	CUFF.418	CUFF.418.1	100	123.597638	110.428855	136.766421	701.536293	389	CUFF.418.1	516
BnaA01g03350D	BnaA01g03350D	j	CUFF.419	CUFF.419.1	100	3.157996	2.701458	3.614534	17.843392	3520	CUFF.419.1	2511
BnaA01g03340D	BnaA01g03340D	j	CUFF.420	CUFF.420.1	100	53.271215	49.000055	57.542374	300.994386	999	CUFF.420.1	749
BnaA01g03370D	BnaA01g03370D	j	CUFF.421	CUFF.421.1	34	8.549634	7.356860	9.742409	48.459905	1547	CUFF.421.1	1645
BnaA01g03370D	BnaA01g03370D	c	CUFF.421	CUFF.421.2	100	24.990120	19.535824	30.444416	141.645690	415	CUFF.421.1	1645
BnaA01g03370D	BnaA01g03370D	c	CUFF.422	CUFF.422.1	100	18.401951	15.699559	21.104342	104.303500	755	CUFF.422.1	1645
BnaA01g03380D	BnaA01g03380D	j	CUFF.423	CUFF.423.1	39	2.689640	2.189481	3.189800	15.129420	3704	CUFF.423.1	2702
BnaA01g03380D	BnaA01g03380D	=	CUFF.423	CUFF.423.2	100	6.837626	6.024192	7.651061	38.462141	3271	CUFF.423.1	2702
BnaA01g03390D	BnaA01g03390D	c	CUFF.424	CUFF.424.1	100	3.497479	2.992643	4.002314	19.673570	3878	CUFF.424.1	3102
BnaA01g03390D	BnaA01g03390D	c	CUFF.425	CUFF.425.1	100	3.167769	1.991289	4.344249	18.031840	661	CUFF.425.1	3102
BnaA01g03400D	BnaA01g03400D	=	CUFF.426	CUFF.426.1	100	18.220211	16.466322	19.974100	101.366610	1614	CUFF.426.1	1770
BnaA01g03410D	BnaA01g03410D	j	CUFF.427	CUFF.427.1	100	4.067578	3.150260	4.984896	22.539993	1148	CUFF.427.1	2697
BnaA01g03430D	BnaA01g03430D	j	CUFF.428	CUFF.428.1	84	5.637208	4.952734	6.321683	31.532881	2922	CUFF.428.1	1603
BnaA01g03430D	BnaA01g03430D	c	CUFF.428	CUFF.428.2	100	6.702319	5.121357	8.283282	37.490797	841	CUFF.428.1	1603
BnaA01g03450D	BnaA01g03450D	j	CUFF.429	CUFF.429.1	100	13.595996	11.754049	15.437943	76.895695	1188	CUFF.429.1	697
BnaA01g03440D	BnaA01g03440D	e	CUFF.430	CUFF.430.1	100	15.108632	10.907064	19.310201	85.450805	472	CUFF.429.1	765
BnaA01g03460D	BnaA01g03460D	j	CUFF.431	CUFF.431.1	47	0.901675	0.470707	1.332643	5.164884	1512	CUFF.431.3	1476
BnaA01g03460D	BnaA01g03460D	=	CUFF.431	CUFF.431.2	33	0.624473	0.211298	1.037649	3.577045	1413	CUFF.431.3	1476
BnaA01g03460D	BnaA01g03460D	j	CUFF.431	CUFF.431.3	25	0.483831	0.137454	0.830208	2.771431	1523	CUFF.431.3	1476
BnaA01g03460D	BnaA01g03460D	j	CUFF.431	CUFF.431.4	100	1.917199	1.043464	2.790934	10.981906	988	CUFF.431.3	1476
BnaA01g03480D	BnaA01g03480D	j	CUFF.432	CUFF.432.1	45	1.369878	0.584792	2.154964	7.570463	978	CUFF.432.1	1078
BnaA01g03480D	BnaA01g03480D	=	CUFF.432	CUFF.432.2	100	3.063117	2.034204	4.092030	16.927939	976	CUFF.432.1	1078
BnaA01g03500D	BnaA01g03500D	=	CUFF.433	CUFF.433.1	100	0.995087	0.640665	1.349509	5.479663	1793	CUFF.433.1	1498
BnaA01g03510D	BnaA01g03510D	=	CUFF.434	CUFF.434.1	100	8.659680	7.586683	9.732676	49.431452	1916	CUFF.434.1	2461
BnaA01g03510D	BnaA01g03510D	e	CUFF.435	CUFF.435.1	100	6.297751	5.333814	7.261687	35.949017	1730	CUFF.434.1	2461
BnaA01g03530D	BnaA01g03530D	o	CUFF.436	CUFF.436.1	100	1.308387	0.634060	1.982714	7.276733	804	CUFF.436.1	1321
BnaA01g03540D	BnaA01g03540D	j	CUFF.437	CUFF.437.1	100	4.108840	3.466625	4.751054	23.055959	2097	CUFF.437.1	1896
BnaA01g03550D	BnaA01g03550D	e	CUFF.438	CUFF.438.1	100	2.576594	1.843381	3.309806	14.474449	1226	CUFF.439.1	3552
BnaA01g03550D	BnaA01g03550D	j	CUFF.439	CUFF.439.1	32	5.441502	4.554245	6.328758	30.568550	1876	CUFF.439.1	3552
BnaA01g03550D	BnaA01g03550D	j	CUFF.439	CUFF.439.2	100	17.113928	14.521100	19.706756	96.140368	828	CUFF.439.1	3552
BnaA01g03560D	BnaA01g03560D	=	CUFF.440	CUFF.440.1	100	12.719400	10.766911	14.671890	71.937920	919	CUFF.440.1	911
BnaA01g03570D	BnaA01g03570D	j	CUFF.441	CUFF.441.1	100	24.434585	22.611182	26.257988	137.718188	2244	CUFF.441.1	2117
BnaA01g03580D	BnaA01g03580D	j	CUFF.442	CUFF.442.1	100	4.856433	4.188148	5.524718	27.604691	2923	CUFF.442.1	2619
BnaA01g03580D	BnaA01g03580D	e	CUFF.443	CUFF.443.1	100	5.837921	4.636957	7.038885	33.183615	1325	CUFF.442.1	2619
BnaA01g03590D	BnaA01g03590D	j	CUFF.444	CUFF.444.1	100	45.833930	42.757549	48.910311	259.382080	1712	CUFF.444.1	1726
BnaA01g03600D	BnaA01g03600D	=	CUFF.445	CUFF.445.1	100	57.780998	52.301743	63.260254	328.303560	686	CUFF.445.1	934
BnaA01g03610D	BnaA01g03610D	j	CUFF.446	CUFF.446.1	100	4.384367	3.961770	4.806964	24.849320	7322	CUFF.446.2	5657
BnaA01g03610D	BnaA01g03610D	j	CUFF.446	CUFF.446.2	25	1.106263	0.876456	1.336070	6.269978	7372	CUFF.446.2	5657
BnaA01g03620D	BnaA01g03620D	j	CUFF.447	CUFF.447.1	100	7.488079	6.516724	8.459434	42.440255	2322	CUFF.447.1	1554
BnaA01g03630D	BnaA01g03630D	j	CUFF.448	CUFF.448.1	100	19.021359	17.702907	20.339810	106.932112	3450	CUFF.448.1	3325
BnaA01g03640D	BnaA01g03640D	j	CUFF.449	CUFF.449.1	100	3.998391	3.581785	4.414997	22.165735	5865	CUFF.449.1	5149
BnaA01g03640D	BnaA01g03640D	j	CUFF.449	CUFF.449.2	31	1.230960	0.872977	1.588943	6.824028	3163	CUFF.449.1	5149
BnaA01g03650D	BnaA01g03650D	e	CUFF.450	CUFF.450.1	100	2.697027	2.025802	3.368251	15.578039	1490	CUFF.450.1	1197
BnaA01g03650D	BnaA01g03650D	j	CUFF.451	CUFF.451.1	100	28.699104	25.611947	31.786262	165.766171	913	CUFF.450.1	1197
BnaA01g03650D	BnaA01g03650D	o	CUFF.452	CUFF.452.1	100	2.065763	0.961566	3.169960	10.309359	550	CUFF.452.1	1197
BnaA01g03660D	BnaA01g03660D	c	CUFF.453	CUFF.453.1	100	0.445554	0.157865	0.733242	2.642696	1279	CUFF.453.1	2967
BnaA01g03660D	BnaA01g03660D	o	CUFF.454	CUFF.454.1	100	3.949822	3.263873	4.635772	22.365962	1807	CUFF.454.1	2967
BnaA01g03680D	BnaA01g03680D	j	CUFF.455	CUFF.455.1	23	5.185647	4.493795	5.877499	29.510885	3422	CUFF.455.1	3305
BnaA01g03680D	BnaA01g03680D	j	CUFF.455	CUFF.455.2	100	22.526086	20.630886	24.421286	128.193209	2047	CUFF.455.1	3305
BnaA01g03690D	BnaA01g03690D	=	CUFF.456	CUFF.456.1	100	6.205225	3.002528	9.407923	36.256033	341	CUFF.456.1	189
BnaA01g03730D	BnaA01g03730D	=	CUFF.457	CUFF.457.1	100	12.882483	11.131529	14.633438	73.894217	1184	CUFF.457.2	1169
BnaA01g03730D	BnaA01g03730D	j	CUFF.457	CUFF.457.2	19	2.473930	1.699209	3.248650	14.190518	1329	CUFF.457.2	1169
BnaA01g03740D	BnaA01g03740D	=	CUFF.458	CUFF.458.1	100	2.798441	1.909456	3.687426	16.039060	1039	CUFF.458.1	1043
BnaA01g03740D	BnaA01g03740D	j	CUFF.458	CUFF.458.2	26	0.736614	0.178699	1.294529	4.221849	1033	CUFF.458.1	1043
BnaA01g03750D	BnaA01g03750D	j	CUFF.459	CUFF.459.1	100	21.236733	19.424427	23.049039	118.250331	1955	CUFF.460.1	813
BnaA01g03750D	BnaA01g03750D	e	CUFF.460	CUFF.460.1	100	5.053698	4.308291	5.799105	28.139990	2546	CUFF.460.1	813
BnaA01g03770D	BnaA01g03770D	o	CUFF.461	CUFF.461.1	100	0.700898	0.331246	1.070550	3.964425	1332	CUFF.461.1	1068
BnaA01g03780D	BnaA01g03780D	j	CUFF.462	CUFF.462.1	100	3.579973	2.473291	4.686655	20.249086	966	CUFF.462.1	913
BnaA01g03780D	BnaA01g03780D	j	CUFF.462	CUFF.462.2	35	1.262910	0.481214	2.044605	7.143284	943	CUFF.462.1	913
BnaA01g03790D	BnaA01g03790D	j	CUFF.463	CUFF.463.1	14	6.407500	5.607461	7.207538	36.328882	3104	CUFF.463.1	2851
BnaA01g03790D	BnaA01g03790D	c	CUFF.463	CUFF.463.2	100	46.697778	43.886527	49.509028	264.764440	2480	CUFF.463.1	2851
BnaA01g03800D	BnaA01g03800D	j	CUFF.465	CUFF.465.1	100	21.350899	19.944135	22.757662	121.459943	3603	CUFF.465.1	1841
BnaA01g03820D	BnaA01g03820D	j	CUFF.466	CUFF.466.1	100	0.640066	0.339230	0.940902	3.587860	1652	CUFF.466.1	1279
BnaA01g03830D	BnaA01g03830D	=	CUFF.469	CUFF.469.1	100	2.525608	1.061917	3.989299	14.100984	454	CUFF.469.1	435
BnaA01g03840D	BnaA01g03840D	e	CUFF.471	CUFF.471.1	100	1.383259	0.927096	1.839421	7.837508	2126	CUFF.471.1	1708
BnaA01g03840D	BnaA01g03840D	j	CUFF.472	CUFF.472.1	100	10.864122	9.544163	12.184081	61.555846	1681	CUFF.471.1	1708
BnaA01g03860D	BnaA01g03860D	=	CUFF.485	CUFF.485.1	100	65.317908	61.605034	69.030782	366.694148	2138	CUFF.485.1	3600
BnaA01g03860D	BnaA01g03860D	e	CUFF.486	CUFF.486.1	100	23.685252	21.688235	25.682269	132.968790	1735	CUFF.485.1	3600
BnaA01g03880D	BnaA01g03880D	=	CUFF.487	CUFF.487.1	100	3.536946	2.528073	4.545818	19.885206	919	CUFF.487.1	1111
BnaA01g03890D	BnaA01g03890D	j	CUFF.488	CUFF.488.1	100	1.071280	0.690148	1.452411	6.070519	1699	CUFF.488.1	1401
BnaA01g03950D	BnaA01g03950D	j	CUFF.489	CUFF.489.1	100	0.823300	0.353472	1.293128	4.665315	976	CUFF.489.1	669
BnaA01g04000D	BnaA01g04000D	=	CUFF.509	CUFF.509.1	100	217.112249	206.599134	227.625364	1233.213274	1615	CUFF.509.1	1799
BnaA01g04010D	BnaA01g04010D	j	CUFF.510	CUFF.510.1	100	64.413559	59.770230	69.056888	365.873671	1151	CUFF.510.1	646
BnaA01g04020D	BnaA01g04020D	c	CUFF.515	CUFF.515.1	74	3.139835	2.562139	3.717531	17.427303	2801	CUFF.515.2	4648
BnaA01g04020D	BnaA01g04020D	j	CUFF.515	CUFF.515.2	100	4.242892	3.765476	4.720309	23.549699	5074	CUFF.515.2	4648
BnaA01g04020D	BnaA01g04020D	j	CUFF.515	CUFF.515.3	32	1.360275	1.045371	1.675180	7.550056	5061	CUFF.515.2	4648
BnaA01g04030D	BnaA01g04030D	=	CUFF.516	CUFF.516.1	100	12.830878	11.496837	14.164919	72.266021	2196	CUFF.516.2	2334
BnaA01g04030D	BnaA01g04030D	j	CUFF.516	CUFF.516.2	46	5.863628	5.017041	6.710216	33.025103	2576	CUFF.516.2	2334
BnaA01g04040D	BnaA01g04040D	=	CUFF.517	CUFF.517.1	100	13.750376	11.418048	16.082704	77.456855	746	CUFF.517.1	868
BnaA01g04050D	BnaA01g04050D	e	CUFF.518	CUFF.518.1	100	4.759014	3.433189	6.084839	26.641731	926	CUFF.519.1	942
BnaA01g04050D	BnaA01g04050D	=	CUFF.519	CUFF.519.1	100	2.203059	1.412831	2.993287	12.333080	1220	CUFF.519.1	942
-	-	u	CUFF.520	CUFF.520.1	100	0.495387	0.255187	0.735587	2.843930	1878	CUFF.520.1	-
BnaA01g04070D	BnaA01g04070D	=	CUFF.521	CUFF.521.1	100	5.232156	3.701039	6.763274	29.609795	653	CUFF.521.1	492
BnaA01g04080D	BnaA01g04080D	x	CUFF.522	CUFF.522.1	100	2.961091	2.053476	3.868706	15.989406	908	CUFF.522.1	582
BnaA01g04100D	BnaA01g04100D	j	CUFF.530	CUFF.530.1	100	71.544388	67.874416	75.214359	391.831724	3084	CUFF.530.1	2978
BnaA01g04110D	BnaA01g04110D	j	CUFF.531	CUFF.531.1	13	3.605104	2.739720	4.470488	20.230998	1701	CUFF.531.1	1707
BnaA01g04110D	BnaA01g04110D	=	CUFF.531	CUFF.531.2	100	27.581323	25.260303	29.902344	154.779912	1610	CUFF.531.1	1707
BnaA01g04120D	BnaA01g04120D	j	CUFF.532	CUFF.532.1	22	2.040715	1.295572	2.785857	11.538310	1091	CUFF.532.1	990
BnaA01g04120D	BnaA01g04120D	c	CUFF.532	CUFF.532.2	100	9.278864	7.101679	11.456050	52.463194	656	CUFF.532.1	990
BnaA01g04130D	BnaA01g04130D	j	CUFF.533	CUFF.533.1	100	6.898161	6.333627	7.462696	38.923096	5746	CUFF.533.1	5809
BnaA01g04140D	BnaA01g04140D	c	CUFF.534	CUFF.534.1	100	2.614702	1.252073	3.977332	15.527236	501	CUFF.534.1	1710
BnaA01g04150D	BnaA01g04150D	e	CUFF.535	CUFF.535.1	100	1.664960	1.082306	2.247613	9.313793	1157	CUFF.535.1	860
BnaA01g04170D	BnaA01g04170D	j	CUFF.536	CUFF.536.1	100	2.460706	1.758818	3.162594	13.780347	1218	CUFF.536.1	777
BnaA01g04200D	BnaA01g04200D	=	CUFF.537	CUFF.537.1	100	31.675945	29.549850	33.802039	176.762107	2372	CUFF.537.1	2379
BnaA01g04220D	BnaA01g04220D	j	CUFF.538	CUFF.538.1	100	0.546037	0.243358	0.848716	3.018763	1385	CUFF.538.1	2745
BnaA01g04270D	BnaA01g04270D	j	CUFF.539	CUFF.539.1	100	2.532384	2.045181	3.019586	13.902850	2445	CUFF.539.1	1300
BnaA01g04270D	BnaA01g04270D	j	CUFF.539	CUFF.539.2	64	1.623200	0.725484	2.520915	8.911406	727	CUFF.539.1	1300
BnaA01g04290D	BnaA01g04290D	j	CUFF.540	CUFF.540.1	100	1.467131	1.215238	1.719024	8.303421	6788	CUFF.540.1	6033
BnaA01g04290D	BnaA01g04290D	j	CUFF.540	CUFF.540.2	37	0.547388	0.388076	0.706699	3.098013	6788	CUFF.540.1	6033
BnaA01g04290D	BnaA01g04290D	j	CUFF.540	CUFF.540.3	71	1.042489	0.813061	1.271917	5.900104	6784	CUFF.540.1	6033
BnaA01g04300D	BnaA01g04300D	j	CUFF.541	CUFF.541.1	100	7.055610	5.477425	8.633796	41.049270	859	CUFF.541.2	881
BnaA01g04300D	BnaA01g04300D	j	CUFF.541	CUFF.541.2	30	2.119321	1.388010	2.850632	12.330128	1187	CUFF.541.2	881
BnaA01g04310D	BnaA01g04310D	=	CUFF.542	CUFF.542.1	100	10.198003	8.408260	11.987746	57.609833	876	CUFF.542.1	886
BnaA01g04320D	BnaA01g04320D	c	CUFF.543	CUFF.543.1	68	2.925578	2.170167	3.680988	16.377370	1728	CUFF.543.2	2538
BnaA01g04320D	BnaA01g04320D	j	CUFF.543	CUFF.543.2	100	4.293185	3.644004	4.942366	24.033230	2729	CUFF.543.2	2538
BnaA01g04320D	BnaA01g04320D	x	CUFF.544	CUFF.544.1	100	2.608595	1.687592	3.529598	14.602902	991	CUFF.544.1	2538
BnaA01g04330D	BnaA01g04330D	j	CUFF.545	CUFF.545.1	100	0.481045	0.170440	0.791650	2.401122	1202	CUFF.545.1	2934
BnaA01g04330D	BnaA01g04330D	c	CUFF.546	CUFF.546.1	100	0.778792	0.309607	1.247976	4.603029	922	CUFF.546.1	2934
BnaA01g04340D	BnaA01g04340D	j	CUFF.547	CUFF.547.1	21	3.528687	2.598204	4.459169	19.843060	1808	CUFF.547.4	1496
BnaA01g04340D	BnaA01g04340D	j	CUFF.547	CUFF.547.2	100	17.038830	15.277618	18.800043	95.815400	1808	CUFF.547.4	1496
BnaA01g04340D	BnaA01g04340D	j	CUFF.547	CUFF.547.3	29	4.948353	4.012915	5.883792	27.826350	1875	CUFF.547.4	1496
BnaA01g04340D	BnaA01g04340D	j	CUFF.547	CUFF.547.4	26	4.487690	3.551379	5.424000	25.235873	1970	CUFF.547.4	1496
BnaA01g06610D	BnaA01g06610D	=	CUFF.548	CUFF.548.1	100	19.607043	17.804489	21.409597	109.038213	1367	CUFF.548.1	1290
BnaA01g06620D	BnaA01g06620D	=	CUFF.549	CUFF.549.1	100	108.442089	101.538737	115.345440	612.095662	1024	CUFF.549.1	780
BnaA01g06630D	BnaA01g06630D	j	CUFF.550	CUFF.550.1	100	10.527160	9.589743	11.464577	59.420000	3554	CUFF.550.1	1140
BnaA01g06650D	BnaA01g06650D	j	CUFF.551	CUFF.551.1	100	10.032472	7.497501	12.567442	58.154288	536	CUFF.551.1	679
BnaA01g06340D	BnaA01g06340D	c	CUFF.552	CUFF.552.1	100	4.678902	4.028911	5.328893	26.289956	3603	CUFF.552.1	3558
BnaA01g06350D	BnaA01g06350D	=	CUFF.553	CUFF.553.1	100	12.089240	11.300904	12.877577	67.927390	6917	CUFF.553.1	2059
BnaA01g06370D	BnaA01g06370D	j	CUFF.554	CUFF.554.1	100	4.494434	3.759919	5.228949	25.092356	2354	CUFF.554.2	4029
BnaA01g06370D	BnaA01g06370D	j	CUFF.554	CUFF.554.2	46	2.062319	1.553061	2.571576	11.513892	2574	CUFF.554.2	4029
BnaA01g06370D	BnaA01g06370D	c	CUFF.555	CUFF.555.1	100	1.421828	0.503772	2.339885	7.895077	562	CUFF.555.1	4029
BnaA01g06380D	BnaA01g06380D	j	CUFF.556	CUFF.556.1	64	6.789430	5.747137	7.831722	38.312274	2538	CUFF.556.2	1521
BnaA01g06380D	BnaA01g06380D	j	CUFF.556	CUFF.556.2	100	10.622655	9.446491	11.798819	59.942895	2727	CUFF.556.2	1521
-	-	u	CUFF.557	CUFF.557.1	100	19.812513	12.012042	27.612984	106.194988	273	CUFF.557.1	-
BnaA01g06410D	BnaA01g06410D	o	CUFF.558	CUFF.558.1	100	6.551635	5.090240	8.013029	34.636912	944	CUFF.559.1	1029
BnaA01g06410D	BnaA01g06410D	=	CUFF.559	CUFF.559.1	100	1.453561	0.840191	2.066931	7.684626	1360	CUFF.559.1	1029
BnaA01g06420D	BnaA01g06420D	x	CUFF.560	CUFF.560.1	100	28.006939	26.191590	29.822288	157.383745	3072	CUFF.560.1	1897
BnaA01g06420D	BnaA01g06420D	j	CUFF.561	CUFF.561.1	100	12.450214	10.603936	14.296493	69.963423	1225	CUFF.561.1	1897
BnaA01g06430D	BnaA01g06430D	e	CUFF.562	CUFF.562.1	100	0.597355	0.278492	0.916218	3.193966	1403	CUFF.562.1	2431
BnaA01g06440D	BnaA01g06440D	e	CUFF.563	CUFF.563.1	100	77.402517	72.845604	81.959430	431.367740	1633	CUFF.563.1	1025
BnaA01g06440D	BnaA01g06440D	j	CUFF.564	CUFF.564.1	100	179.575313	168.224986	190.925639	1000.781365	700	CUFF.563.1	1025
BnaA01g06460D	BnaA01g06460D	o	CUFF.565	CUFF.565.1	100	6.055967	3.029374	9.082560	34.274209	353	CUFF.565.1	1782
BnaA01g06460D	BnaA01g06460D	e	CUFF.566	CUFF.566.1	100	4.232089	3.233687	5.230491	23.687882	1598	CUFF.566.1	1782
BnaA01g06460D	BnaA01g06460D	c	CUFF.567	CUFF.567.1	100	21.903154	19.686410	24.119898	122.596506	1398	CUFF.566.1	1782
BnaA01g06470D	BnaA01g06470D	e	CUFF.568	CUFF.568.1	100	2.523038	1.570969	3.475107	13.990649	992	CUFF.569.1	1326
BnaA01g06470D	BnaA01g06470D	=	CUFF.569	CUFF.569.1	100	19.350257	16.960622	21.739892	107.300268	997	CUFF.569.1	1326
BnaA01g06480D	BnaA01g06480D	p	CUFF.570	CUFF.570.1	100	56.106576	52.293057	59.920094	307.510964	968	CUFF.570.1	228
BnaA01g06480D	BnaA01g06480D	x	CUFF.571	CUFF.571.1	100	1.191371	0.637484	1.745258	6.936784	1133	CUFF.571.1	228
BnaA01g06480D	BnaA01g06480D	=	CUFF.572	CUFF.572.1	100	0.667542	0.281523	1.053561	3.886780	1350	CUFF.572.1	228
BnaA01g06490D	BnaA01g06490D	=	CUFF.573	CUFF.573.1	100	9.004872	5.230833	12.778912	52.817529	344	CUFF.573.1	646
BnaA01g06500D	BnaA01g06500D	j	CUFF.574	CUFF.574.1	100	1.110109	0.625618	1.594600	6.586851	1115	CUFF.574.1	870
BnaA01g06520D	BnaA01g06520D	e	CUFF.575	CUFF.575.1	100	1.581717	1.092629	2.070805	8.794646	1884	CUFF.575.1	952
BnaA01g06520D	BnaA01g06520D	j	CUFF.576	CUFF.576.1	100	13.650530	12.058620	15.242440	75.899537	1458	CUFF.575.1	952
BnaA01g06530D	BnaA01g06530D	j	CUFF.577	CUFF.577.1	51	15.679586	13.946175	17.412997	87.675416	2050	CUFF.578.1	2204
BnaA01g06530D	BnaA01g06530D	j	CUFF.577	CUFF.577.2	100	30.479828	27.746510	33.213145	170.433812	1561	CUFF.578.1	2204
BnaA01g06530D	BnaA01g06530D	j	CUFF.577	CUFF.577.3	85	25.919645	22.239566	29.599725	144.934675	889	CUFF.578.1	2204
BnaA01g06530D	BnaA01g06530D	e	CUFF.578	CUFF.578.1	100	8.505273	7.578008	9.432537	47.558866	3065	CUFF.578.1	2204
BnaA01g06540D	BnaA01g06540D	=	CUFF.579	CUFF.579.1	100	4.987213	3.807893	6.166533	29.116061	916	CUFF.579.1	1033
BnaA01g06550D	BnaA01g06550D	i	CUFF.580	CUFF.580.1	100	3.580767	2.022792	5.138742	18.547639	529	CUFF.580.1	927
BnaA01g06550D	BnaA01g06550D	j	CUFF.581	CUFF.581.1	100	1.307390	0.654827	1.959954	7.748524	840	CUFF.581.1	927
BnaA01g06570D	BnaA01g06570D	j	CUFF.582	CUFF.582.1	100	3.084414	1.715947	4.452882	17.869950	554	CUFF.582.1	773
BnaA01g07190D	BnaA01g07190D	j	CUFF.583	CUFF.583.1	100	4.837095	4.281247	5.392944	27.112336	4468	CUFF.583.1	4174
BnaA01g07190D	BnaA01g07190D	j	CUFF.583	CUFF.583.2	30	1.472221	1.145586	1.798856	8.251927	4468	CUFF.583.1	4174
BnaA01g07190D	BnaA01g07190D	j	CUFF.583	CUFF.583.3	21	0.997028	0.695552	1.298504	5.588428	4465	CUFF.583.1	4174
-	-	u	CUFF.584	CUFF.584.1	100	55.640010	53.483434	57.796585	304.828270	2462	CUFF.584.1	-
-	-	u	CUFF.585	CUFF.585.1	100	1.831747	1.078983	2.584511	9.733090	870	CUFF.585.1	-
BnaA01g07200D	BnaA01g07200D	e	CUFF.586	CUFF.586.1	100	2.291964	1.803492	2.780437	12.736266	2041	CUFF.586.1	1710
BnaA01g07210D	BnaA01g07210D	j	CUFF.587	CUFF.587.1	100	3.460516	2.894425	4.026608	19.541371	2791	CUFF.587.1	1428
BnaA01g07210D	BnaA01g07210D	j	CUFF.587	CUFF.587.2	68	2.341514	1.798709	2.884319	13.222418	2277	CUFF.587.1	1428
BnaA01g07220D	BnaA01g07220D	e	CUFF.588	CUFF.588.1	100	5.053608	4.311608	5.795607	28.520096	1979	CUFF.588.1	1657
BnaA01g07270D	BnaA01g07270D	=	CUFF.589	CUFF.589.1	100	19.012380	17.400231	20.624529	106.751753	2055	CUFF.589.1	1693
BnaA01g07280D	BnaA01g07280D	j	CUFF.590	CUFF.590.1	100	9.488199	8.464450	10.511949	54.460055	1949	CUFF.590.1	1120
BnaA01g07340D	BnaA01g07340D	=	CUFF.591	CUFF.591.1	20	23.381005	21.307952	25.454058	132.365444	1554	CUFF.591.1	1400
BnaA01g07350D	BnaA01g07350D	j	CUFF.591	CUFF.591.2	100	118.813899	112.270744	125.357054	672.633804	1434	CUFF.591.2	1696
BnaA01g07360D	BnaA01g07360D	j	CUFF.592	CUFF.592.1	100	57.943727	53.359220	62.528235	323.074247	954	CUFF.592.1	634
BnaA01g07420D	BnaA01g07420D	j	CUFF.593	CUFF.593.1	100	1.044135	0.773748	1.314523	5.933572	4277	CUFF.593.1	2951
BnaA01g07430D	BnaA01g07430D	=	CUFF.594	CUFF.594.1	100	6.375015	5.626889	7.123142	36.227688	2956	CUFF.594.1	704
BnaA01g07450D	BnaA01g07450D	o	CUFF.595	CUFF.595.1	100	4.169701	3.246162	5.093241	23.871169	1485	CUFF.595.1	716
BnaA01g07450D	BnaA01g07450D	e	CUFF.596	CUFF.596.1	100	2.327585	1.509425	3.145745	13.325215	1323	CUFF.595.1	716
BnaA01g07450D	BnaA01g07450D	j	CUFF.597	CUFF.597.1	100	113.065684	104.158343	121.973025	626.486062	608	CUFF.597.1	716
BnaA01g07460D	BnaA01g07460D	=	CUFF.598	CUFF.598.1	100	14.339336	12.488382	16.190289	80.757214	1120	CUFF.598.1	1072
BnaA01g07470D	BnaA01g07470D	=	CUFF.599	CUFF.599.1	100	207.929555	182.288768	233.570342	1167.483863	282	CUFF.599.1	414
BnaA01g07480D	BnaA01g07480D	j	CUFF.600	CUFF.600.1	100	6.928324	6.331497	7.525151	38.901188	5028	CUFF.600.1	4540
-	-	u	CUFF.601	CUFF.601.1	100	7.009629	5.617214	8.402045	39.508964	912	CUFF.601.1	-
BnaA01g07540D	BnaA01g07540D	j	CUFF.602	CUFF.602.1	100	59.671832	55.291316	64.052348	328.291282	1098	CUFF.602.1	1120
BnaA01g07550D	BnaA01g07550D	=	CUFF.603	CUFF.603.1	100	3.618814	2.807703	4.429925	20.528804	1399	CUFF.604.1	1584
BnaA01g07550D	BnaA01g07550D	e	CUFF.604	CUFF.604.1	100	0.880130	0.467075	1.293185	4.992802	1509	CUFF.604.1	1584
BnaA01g07600D	BnaA01g07600D	j	CUFF.605	CUFF.605.1	55	0.870922	0.425931	1.315914	4.856629	1170	CUFF.605.1	1425
BnaA01g07600D	BnaA01g07600D	j	CUFF.605	CUFF.605.2	100	1.593485	1.011544	2.175425	8.885941	1169	CUFF.605.1	1425
BnaA01g07610D	BnaA01g07610D	=	CUFF.606	CUFF.606.1	100	8.242400	7.280063	9.204737	46.756709	2299	CUFF.606.1	1994
BnaA01g07620D	BnaA01g07620D	j	CUFF.607	CUFF.607.1	100	11.793942	10.647976	12.939907	66.903562	2425	CUFF.607.1	1967
-	-	u	CUFF.608	CUFF.608.1	100	9.355630	8.105508	10.605751	51.183837	1381	CUFF.608.1	-
BnaA01g07660D	BnaA01g07660D	j	CUFF.609	CUFF.609.1	100	45.681700	41.894529	49.468870	257.347545	1039	CUFF.609.1	3229
BnaA01g07670D	BnaA01g07670D	e	CUFF.610	CUFF.610.1	100	1.891721	1.432709	2.350733	10.289435	1956	CUFF.610.1	734
BnaA01g07690D	BnaA01g07690D	j	CUFF.611	CUFF.611.1	100	6.678093	5.805711	7.550475	38.008783	2091	CUFF.611.1	1450
BnaA01g07720D	BnaA01g07720D	=	CUFF.612	CUFF.612.1	100	11.762990	10.219962	13.306019	66.351354	1192	CUFF.612.1	1140
BnaA01g07750D	BnaA01g07750D	j	CUFF.613	CUFF.613.1	40	3.203302	2.614552	3.792051	18.140736	2319	CUFF.613.1	3339
BnaA01g07750D	BnaA01g07750D	c	CUFF.613	CUFF.613.2	100	7.955635	6.488311	9.422959	45.053850	1069	CUFF.613.1	3339
BnaA01g06660D	BnaA01g06660D	=	CUFF.614	CUFF.614.1	100	5.607058	4.210213	7.003904	30.066652	791	CUFF.614.1	764
BnaA01g06670D	BnaA01g06670D	j	CUFF.615	CUFF.615.1	100	2.464592	1.973028	2.956157	13.649814	2273	CUFF.615.1	2517
BnaA01g06680D	BnaA01g06680D	=	CUFF.616	CUFF.616.1	100	2.410366	1.980600	2.840133	13.369323	2859	CUFF.616.1	2448
BnaA01g06700D	BnaA01g06700D	=	CUFF.617	CUFF.617.1	100	2.940367	2.289894	3.590839	16.000337	1775	CUFF.617.2	1940
BnaA01g06700D	BnaA01g06700D	j	CUFF.617	CUFF.617.2	23	0.683268	0.337375	1.029161	3.718080	1867	CUFF.617.2	1940
BnaA01g06710D	BnaA01g06710D	=	CUFF.618	CUFF.618.1	100	1.519467	0.759733	2.279200	8.888185	725	CUFF.618.1	507
BnaA01g06740D	BnaA01g06740D	=	CUFF.619	CUFF.619.1	100	20.776190	18.329604	23.222776	117.964414	987	CUFF.619.1	984
BnaA01g06750D	BnaA01g06750D	e	CUFF.620	CUFF.620.1	100	131.186008	124.153396	138.218620	749.065818	1543	CUFF.620.1	1129
BnaA01g06750D	BnaA01g06750D	=	CUFF.621	CUFF.621.1	100	163.821147	153.543463	174.098831	935.410900	812	CUFF.620.1	1129
BnaA01g06760D	BnaA01g06760D	=	CUFF.622	CUFF.622.1	100	15.206493	12.718190	17.694795	85.774434	734	CUFF.623.1	1154
BnaA01g06760D	BnaA01g06760D	e	CUFF.623	CUFF.623.1	100	18.799695	16.325316	21.274073	106.042413	882	CUFF.623.1	1154
BnaA01g06770D	BnaA01g06770D	e	CUFF.624	CUFF.624.1	100	2.326910	1.807198	2.846622	13.072356	1874	CUFF.624.1	1542
BnaA01g06780D	BnaA01g06780D	j	CUFF.625	CUFF.625.1	30	9.325121	7.679485	10.970756	52.724944	1206	CUFF.626.1	1333
BnaA01g06780D	BnaA01g06780D	=	CUFF.625	CUFF.625.2	100	31.145557	28.096951	34.194163	176.099351	1131	CUFF.626.1	1333
BnaA01g06780D	BnaA01g06780D	e	CUFF.626	CUFF.626.1	100	4.304972	3.488477	5.121468	24.340642	1882	CUFF.626.1	1333
BnaA01g06800D	BnaA01g06800D	j	CUFF.627	CUFF.627.1	100	0.888491	0.392735	1.384247	4.610108	1228	CUFF.627.2	2513
BnaA01g06800D	BnaA01g06800D	j	CUFF.627	CUFF.627.2	76	0.677864	0.358000	0.997728	3.517228	1964	CUFF.627.2	2513
BnaA01g06810D	BnaA01g06810D	j	CUFF.628	CUFF.628.1	39	3.596051	2.845261	4.346842	20.552115	2282	CUFF.628.2	2180
BnaA01g06810D	BnaA01g06810D	=	CUFF.628	CUFF.628.2	100	9.125640	8.040988	10.210293	52.154764	2318	CUFF.628.2	2180
BnaA01g06820D	BnaA01g06820D	=	CUFF.629	CUFF.629.1	69	78.481274	74.374419	82.588129	441.185443	2928	CUFF.629.1	3285
BnaA01g06820D	BnaA01g06820D	j	CUFF.629	CUFF.629.2	100	113.093511	104.358562	121.828459	635.759440	763	CUFF.629.1	3285
BnaA01g06820D	BnaA01g06820D	x	CUFF.630	CUFF.630.1	100	15.216949	14.023259	16.410638	85.542651	3580	CUFF.630.1	3285
BnaA01g06850D	BnaA01g06850D	j	CUFF.631	CUFF.631.1	100	4.826160	4.186923	5.465397	27.200309	3572	CUFF.631.1	4270
BnaA01g06850D	BnaA01g06850D	j	CUFF.631	CUFF.631.2	88	4.247566	3.643460	4.851673	23.939347	3555	CUFF.631.1	4270
BnaA01g06850D	BnaA01g06850D	j	CUFF.631	CUFF.631.3	34	1.663388	1.245057	2.081719	9.374879	3570	CUFF.631.1	4270
BnaA01g06860D	BnaA01g06860D	c	CUFF.632	CUFF.632.1	100	3.672027	3.279002	4.065051	20.646713	5537	CUFF.632.1	5721
BnaA01g06870D	BnaA01g06870D	=	CUFF.633	CUFF.633.1	100	1.249163	0.902665	1.595661	6.887003	2733	CUFF.633.1	1215
BnaA01g06870D	BnaA01g06870D	e	CUFF.634	CUFF.634.1	100	1.173352	0.594798	1.751905	6.469032	1252	CUFF.633.1	1215
BnaA01g06890D	BnaA01g06890D	o	CUFF.635	CUFF.635.1	100	1.517006	0.637840	2.396172	8.555705	603	CUFF.635.1	2277
BnaA01g06900D	BnaA01g06900D	j	CUFF.636	CUFF.636.1	100	1.944910	1.421347	2.468474	10.807035	1634	CUFF.636.1	1483
BnaA01g06910D	BnaA01g06910D	j	CUFF.637	CUFF.637.1	100	6.513771	5.693830	7.333713	36.776147	2302	CUFF.637.1	2186
BnaA01g06940D	BnaA01g06940D	j	CUFF.638	CUFF.638.1	21	0.741693	0.427182	1.056204	4.182286	2732	CUFF.638.2	2594
BnaA01g06940D	BnaA01g06940D	j	CUFF.638	CUFF.638.2	72	2.533883	1.969866	3.097901	14.288158	2832	CUFF.638.2	2594
BnaA01g06940D	BnaA01g06940D	j	CUFF.638	CUFF.638.3	100	3.510209	2.800425	4.219993	19.793502	2344	CUFF.638.2	2594
BnaA01g06970D	BnaA01g06970D	=	CUFF.639	CUFF.639.1	100	2.945916	2.372375	3.519457	16.529201	2019	CUFF.639.1	1909
BnaA01g06990D	BnaA01g06990D	j	CUFF.640	CUFF.640.1	69	10.637141	8.813208	12.461073	60.290231	983	CUFF.640.1	1043
BnaA01g06990D	BnaA01g06990D	c	CUFF.640	CUFF.640.2	100	15.365058	12.457445	18.272671	87.087584	668	CUFF.640.1	1043
BnaA01g07000D	BnaA01g07000D	j	CUFF.641	CUFF.641.1	100	6.512175	5.783843	7.240506	36.672599	2938	CUFF.641.1	4389
BnaA01g07010D	BnaA01g07010D	j	CUFF.642	CUFF.642.1	100	0.655974	0.261783	1.050166	3.501834	1086	CUFF.642.1	2576
BnaA01g07010D	BnaA01g07010D	c	CUFF.643	CUFF.643.1	100	1.762023	1.278450	2.245597	9.985613	1700	CUFF.643.1	2576
-	-	u	CUFF.644	CUFF.644.1	100	10.757877	6.837335	14.678418	60.552016	366	CUFF.644.1	-
BnaA01g07050D	BnaA01g07050D	j	CUFF.645	CUFF.645.1	62	3.430348	2.749730	4.110966	19.438021	2330	CUFF.645.1	1185
BnaA01g07050D	BnaA01g07050D	j	CUFF.645	CUFF.645.2	99	5.518839	4.665542	6.372136	31.272430	2245	CUFF.645.1	1185
BnaA01g07060D	BnaA01g07060D	j	CUFF.645	CUFF.645.3	100	5.565760	4.055621	7.075899	31.538307	1007	CUFF.645.1	958
BnaA01g07060D	BnaA01g07060D	x	CUFF.646	CUFF.646.1	100	5.940077	4.844578	7.035576	33.659370	1229	CUFF.646.1	958
BnaA01g07080D	BnaA01g07080D	j	CUFF.647	CUFF.647.1	100	0.948152	0.442036	1.454268	5.324679	971	CUFF.647.1	994
BnaA01g07090D	BnaA01g07090D	=	CUFF.648	CUFF.648.1	100	146.194313	138.653067	153.735559	827.645311	715	CUFF.648.1	593
BnaA01g07100D	BnaA01g07100D	j	CUFF.649	CUFF.649.1	47	2.650399	2.181805	3.118993	14.864229	3927	CUFF.649.1	3708
BnaA01g07100D	BnaA01g07100D	j	CUFF.649	CUFF.649.2	100	5.655336	4.992577	6.318094	31.716810	3843	CUFF.649.1	3708
BnaA01g07100D	BnaA01g07100D	j	CUFF.649	CUFF.649.3	22	1.261163	0.906571	1.615756	7.072981	3675	CUFF.649.1	3708
BnaA01g07100D	BnaA01g07100D	e	CUFF.650	CUFF.650.1	100	5.020781	4.187752	5.853810	28.158037	1729	CUFF.649.1	3708
BnaA01g07120D	BnaA01g07120D	=	CUFF.651	CUFF.651.1	100	5.072832	4.080509	6.065155	28.790279	1262	CUFF.651.1	1415
BnaA01g07130D	BnaA01g07130D	=	CUFF.652	CUFF.652.1	100	70.602047	63.747553	77.456542	394.238841	607	CUFF.653.1	715
BnaA01g07130D	BnaA01g07130D	e	CUFF.653	CUFF.653.1	100	8.934615	7.599685	10.269544	49.890510	1440	CUFF.653.1	715
BnaA01g07150D	BnaA01g07150D	=	CUFF.654	CUFF.654.1	100	12.007523	10.951835	13.063212	67.089066	2859	CUFF.654.1	1069
BnaA01g07160D	BnaA01g07160D	=	CUFF.655	CUFF.655.1	100	17.469659	15.228967	19.710351	99.948716	972	CUFF.655.1	987
BnaA01g07170D	BnaA01g07170D	j	CUFF.656	CUFF.656.1	100	11.102149	9.514861	12.689436	62.538990	1221	CUFF.656.1	1482
BnaA01g07170D	BnaA01g07170D	c	CUFF.656	CUFF.656.2	82	9.120463	5.961282	12.279644	51.376049	482	CUFF.656.1	1482
BnaA01g08360D	BnaA01g08360D	j	CUFF.657	CUFF.657.1	100	35.323735	31.984396	38.663075	198.839324	995	CUFF.658.1	1199
BnaA01g08360D	BnaA01g08360D	e	CUFF.658	CUFF.658.1	100	11.670754	10.361415	12.980093	65.695340	1785	CUFF.658.1	1199
BnaA01g08440D	BnaA01g08440D	j	CUFF.659	CUFF.659.1	69	8.120161	7.464133	8.776189	45.457688	6051	CUFF.659.2	3022
BnaA01g08440D	BnaA01g08440D	j	CUFF.659	CUFF.659.2	33	3.864993	3.410390	4.319597	21.636722	6129	CUFF.659.2	3022
BnaA01g08440D	BnaA01g08440D	j	CUFF.659	CUFF.659.3	100	11.837953	10.289451	13.386454	66.270355	1738	CUFF.659.2	3022
BnaA01g08450D	BnaA01g08450D	=	CUFF.660	CUFF.660.1	100	24.277767	20.788024	27.767511	136.926262	649	CUFF.660.1	759
BnaA01g08460D	BnaA01g08460D	=	CUFF.661	CUFF.661.1	100	2.486803	1.829535	3.144071	14.070748	1485	CUFF.661.1	1341
BnaA01g08460D	BnaA01g08460D	j	CUFF.661	CUFF.661.2	37	0.912598	0.438802	1.386393	5.163630	1314	CUFF.661.1	1341
BnaA01g08480D	BnaA01g08480D	e	CUFF.662	CUFF.662.1	100	3.251231	2.243910	4.258552	18.265745	875	CUFF.663.2	2171
BnaA01g08480D	BnaA01g08480D	j	CUFF.663	CUFF.663.1	30	0.507895	0.186811	0.828979	2.853407	1768	CUFF.663.2	2171
BnaA01g08480D	BnaA01g08480D	=	CUFF.663	CUFF.663.2	100	1.718331	1.199755	2.236907	9.653758	1879	CUFF.663.2	2171
BnaA01g08480D	BnaA01g08480D	j	CUFF.663	CUFF.663.3	30	0.517666	0.180165	0.855167	2.908299	1879	CUFF.663.2	2171
BnaA01g08490D	BnaA01g08490D	j	CUFF.664	CUFF.664.1	100	3.833346	3.291182	4.375510	21.850730	2716	CUFF.664.1	2944
BnaA01g08500D	BnaA01g08500D	j	CUFF.665	CUFF.665.1	41	1.456790	1.198229	1.715351	8.186047	5497	CUFF.665.1	5437
BnaA01g08500D	BnaA01g08500D	j	CUFF.665	CUFF.665.2	100	3.529325	2.691238	4.367411	19.832107	1367	CUFF.665.1	5437
BnaA01g08510D	BnaA01g08510D	e	CUFF.666	CUFF.666.1	100	1.437333	0.981712	1.892953	8.002818	1660	CUFF.666.1	688
BnaA01g08510D	BnaA01g08510D	j	CUFF.667	CUFF.667.1	33	3.330138	2.195138	4.465137	18.541629	1017	CUFF.666.1	688
BnaA01g08510D	BnaA01g08510D	j	CUFF.667	CUFF.667.2	100	10.183021	8.423759	11.942283	56.697295	1023	CUFF.666.1	688
BnaA01g08520D	BnaA01g08520D	j	CUFF.668	CUFF.668.1	100	2.192850	1.661505	2.724196	12.281479	2020	CUFF.668.1	1691
BnaA01g08520D	BnaA01g08520D	j	CUFF.668	CUFF.668.2	23	0.513510	0.210075	0.816945	2.876012	1996	CUFF.668.1	1691
BnaA01g08520D	BnaA01g08520D	j	CUFF.668	CUFF.668.3	47	1.035067	0.615422	1.454712	5.797092	1818	CUFF.668.1	1691
BnaA01g08530D	BnaA01g08530D	j	CUFF.669	CUFF.669.1	19	3.514845	2.667466	4.362225	18.654332	1566	CUFF.669.1	1263
BnaA01g08530D	BnaA01g08530D	=	CUFF.669	CUFF.669.2	100	18.511090	16.550662	20.471519	98.243883	1407	CUFF.669.1	1263
BnaA01g08540D	BnaA01g08540D	j	CUFF.670	CUFF.670.1	35	6.321902	5.102084	7.541720	35.516157	1300	CUFF.670.1	1478
BnaA01g08540D	BnaA01g08540D	=	CUFF.670	CUFF.670.2	100	18.261935	15.950321	20.573549	102.594717	1047	CUFF.670.1	1478
BnaA01g08550D	BnaA01g08550D	e	CUFF.671	CUFF.671.1	100	4.297947	3.323997	5.271896	22.967500	1277	CUFF.671.1	589
BnaA01g08550D	BnaA01g08550D	=	CUFF.672	CUFF.672.1	100	33.270335	28.996952	37.543719	177.791043	643	CUFF.671.1	589
BnaA01g08560D	BnaA01g08560D	j	CUFF.673	CUFF.673.1	100	1.223001	0.768513	1.677489	6.340075	1395	CUFF.673.1	1795
BnaA01g08610D	BnaA01g08610D	e	CUFF.674	CUFF.674.1	100	2.526806	1.965282	3.088330	14.101178	2257	CUFF.674.1	939
BnaA01g08610D	BnaA01g08610D	j	CUFF.675	CUFF.675.1	51	11.010539	9.403718	12.617361	61.445781	1474	CUFF.674.1	939
BnaA01g08610D	BnaA01g08610D	=	CUFF.675	CUFF.675.2	100	21.625677	19.292411	23.958943	120.684973	1332	CUFF.674.1	939
BnaA01g08620D	BnaA01g08620D	o	CUFF.676	CUFF.676.1	100	5.470281	4.399025	6.541538	30.663012	1432	CUFF.676.1	1473
BnaA01g08620D	BnaA01g08620D	o	CUFF.676	CUFF.676.2	29	1.597949	0.851244	2.344653	8.957111	1291	CUFF.676.1	1473
BnaA01g08620D	BnaA01g08620D	o	CUFF.676	CUFF.676.3	55	3.019585	2.084823	3.954347	16.925924	1292	CUFF.676.1	1473
BnaA01g08630D	BnaA01g08630D	=	CUFF.677	CUFF.677.1	100	36.469214	32.811067	40.127361	202.107527	877	CUFF.677.1	1275
BnaA01g08640D	BnaA01g08640D	x	CUFF.678	CUFF.678.1	100	3.949050	2.657511	5.240590	22.498004	994	CUFF.678.1	1293
BnaA01g08640D	BnaA01g08640D	o	CUFF.679	CUFF.679.1	100	9.112611	7.595242	10.629980	51.915157	1216	CUFF.679.1	1293
BnaA01g08640D	BnaA01g08640D	=	CUFF.680	CUFF.680.1	100	5.312221	3.646626	6.977816	30.264082	637	CUFF.679.1	1293
BnaA01g08680D	BnaA01g08680D	=	CUFF.681	CUFF.681.1	100	11.277500	9.577790	12.977209	62.728839	1121	CUFF.681.1	1133
BnaA01g08680D	BnaA01g08680D	e	CUFF.682	CUFF.682.1	100	3.552012	2.297361	4.806664	19.757360	873	CUFF.681.1	1133
BnaA01g08700D	BnaA01g08700D	=	CUFF.683	CUFF.683.1	100	11.628824	10.116398	13.141251	65.141457	1311	CUFF.683.1	1299
BnaA01g08710D	BnaA01g08710D	j	CUFF.684	CUFF.684.1	100	2.819542	1.999914	3.639170	15.568213	1218	CUFF.684.1	1305
BnaA01g08710D	BnaA01g08710D	j	CUFF.684	CUFF.684.2	40	1.137387	0.544725	1.730049	6.280128	1218	CUFF.684.1	1305
BnaA01g08710D	BnaA01g08710D	j	CUFF.684	CUFF.684.3	33	0.917161	0.365218	1.469104	5.064142	1218	CUFF.684.1	1305
BnaA01g08750D	BnaA01g08750D	e	CUFF.685	CUFF.685.1	100	1.341572	0.984533	1.698610	7.606435	2263	CUFF.685.1	2075
BnaA01g08760D	BnaA01g08760D	j	CUFF.686	CUFF.686.1	100	4.468608	3.228780	5.708437	24.801921	819	CUFF.686.2	1434
BnaA01g08760D	BnaA01g08760D	=	CUFF.686	CUFF.686.2	48	2.133395	1.591243	2.675547	11.840888	1672	CUFF.686.2	1434
BnaA01g08770D	BnaA01g08770D	=	CUFF.687	CUFF.687.1	100	7.383731	6.126809	8.640654	40.829803	1180	CUFF.687.1	1231
BnaA01g08790D	BnaA01g08790D	=	CUFF.688	CUFF.688.1	100	12.482261	11.010664	13.953858	70.700886	1325	CUFF.688.1	885
BnaA01g08800D	BnaA01g08800D	=	CUFF.689	CUFF.689.1	100	143.441003	134.247867	152.634139	795.974901	785	CUFF.689.1	690
BnaA01g08810D	BnaA01g08810D	j	CUFF.690	CUFF.690.1	32	1.823302	1.112682	2.533921	10.266127	1274	CUFF.690.1	1570
BnaA01g08810D	BnaA01g08810D	j	CUFF.690	CUFF.690.2	38	2.154917	0.801821	3.508014	12.133294	575	CUFF.690.1	1570
BnaA01g08810D	BnaA01g08810D	=	CUFF.690	CUFF.690.3	100	5.652948	4.325484	6.980413	31.829006	1006	CUFF.690.1	1570
BnaA01g08820D	BnaA01g08820D	=	CUFF.691	CUFF.691.1	100	5.230170	3.632993	6.827347	29.575618	684	CUFF.692.1	787
BnaA01g08820D	BnaA01g08820D	e	CUFF.692	CUFF.692.1	100	1.515610	0.992150	2.039070	8.570486	1479	CUFF.692.1	787
BnaA01g08850D	BnaA01g08850D	j	CUFF.693	CUFF.693.1	62	30.527447	28.175721	32.879172	173.769137	2244	CUFF.693.1	1878
BnaA01g08850D	BnaA01g08850D	=	CUFF.693	CUFF.693.2	100	49.625634	46.427688	52.823579	282.480343	2179	CUFF.693.1	1878
BnaA01g08890D	BnaA01g08890D	j	CUFF.694	CUFF.694.1	100	16.083458	14.670705	17.496210	89.622913	2197	CUFF.694.1	2126
BnaA01g08900D	BnaA01g08900D	j	CUFF.695	CUFF.695.1	100	3.438281	2.697372	4.179189	19.345482	1661	CUFF.695.2	2559
BnaA01g08900D	BnaA01g08900D	j	CUFF.695	CUFF.695.2	99	3.405496	2.732309	4.078682	19.161017	1916	CUFF.695.2	2559
BnaA01g08910D	BnaA01g08910D	=	CUFF.696	CUFF.696.1	100	22.168389	19.554165	24.782613	125.769903	937	CUFF.696.1	863
BnaA01g08920D	BnaA01g08920D	e	CUFF.697	CUFF.697.1	100	3.225613	2.150305	4.300921	18.378356	853	CUFF.697.1	666
BnaA01g08920D	BnaA01g08920D	=	CUFF.698	CUFF.698.1	100	38.074346	33.171330	42.977362	216.933622	577	CUFF.697.1	666
BnaA01g08930D	BnaA01g08930D	j	CUFF.699	CUFF.699.1	100	1.896777	1.360605	2.432948	10.606308	1987	CUFF.699.2	2249
BnaA01g08930D	BnaA01g08930D	j	CUFF.699	CUFF.699.2	63	1.204724	0.753000	1.656449	6.736521	2263	CUFF.699.2	2249
BnaA01g08930D	BnaA01g08930D	j	CUFF.699	CUFF.699.3	100	1.904664	1.359349	2.449980	10.650414	2258	CUFF.699.2	2249
BnaA01g08940D	BnaA01g08940D	j	CUFF.700	CUFF.700.1	39	0.720036	0.508845	0.931227	4.026263	3589	CUFF.700.1	3243
BnaA01g08940D	BnaA01g08940D	c	CUFF.700	CUFF.700.2	100	1.850197	1.195610	2.504784	10.345846	1167	CUFF.700.1	3243
BnaA01g08950D	BnaA01g08950D	j	CUFF.701	CUFF.701.1	100	14.431334	13.249518	15.613151	81.469278	2863	CUFF.701.1	2478
BnaA01g08990D	BnaA01g08990D	c	CUFF.702	CUFF.702.1	100	14.835795	10.736054	18.935537	83.869363	398	CUFF.702.1	2234
BnaA01g09030D	BnaA01g09030D	=	CUFF.703	CUFF.703.1	100	10.058215	7.881030	12.235401	56.160321	656	CUFF.703.1	973
BnaA01g09040D	BnaA01g09040D	j	CUFF.704	CUFF.704.1	77	1.696392	1.015554	2.377230	9.372338	1110	CUFF.704.2	3012
BnaA01g09040D	BnaA01g09040D	j	CUFF.704	CUFF.704.2	57	1.250781	0.872199	1.629362	6.910395	2608	CUFF.704.2	3012
BnaA01g09040D	BnaA01g09040D	j	CUFF.704	CUFF.704.3	54	1.185654	0.743239	1.628069	6.550577	1850	CUFF.704.2	3012
BnaA01g09040D	BnaA01g09040D	j	CUFF.704	CUFF.704.4	62	1.363776	0.908455	1.819098	7.534679	1678	CUFF.704.2	3012
BnaA01g09040D	BnaA01g09040D	j	CUFF.704	CUFF.704.5	100	2.199941	1.074390	3.325491	12.154374	710	CUFF.704.2	3012
BnaA01g09110D	BnaA01g09110D	=	CUFF.705	CUFF.705.1	100	3.732814	2.944385	4.521243	21.400262	1636	CUFF.705.1	1019
BnaA01g09120D	BnaA01g09120D	=	CUFF.706	CUFF.706.1	100	16.235800	13.094346	19.377255	93.080016	612	CUFF.706.1	538
BnaA01g09130D	BnaA01g09130D	j	CUFF.707	CUFF.707.1	100	1.092663	0.692428	1.492898	6.050678	1951	CUFF.707.2	2038
BnaA01g09130D	BnaA01g09130D	j	CUFF.707	CUFF.707.2	58	0.638771	0.325722	0.951819	3.537225	2093	CUFF.707.2	2038
BnaA01g09140D	BnaA01g09140D	o	CUFF.708	CUFF.708.1	100	31.663963	29.210286	34.117641	178.683413	1629	CUFF.708.1	717
BnaA01g09160D	BnaA01g09160D	=	CUFF.709	CUFF.709.1	100	4.087612	3.274157	4.901067	22.733549	1390	CUFF.709.1	720
BnaA01g09180D	BnaA01g09180D	=	CUFF.710	CUFF.710.1	100	10.595688	5.867497	15.323880	59.466887	314	CUFF.711.1	465
BnaA01g09180D	BnaA01g09180D	e	CUFF.711	CUFF.711.1	100	0.923232	0.295856	1.550608	5.181516	727	CUFF.711.1	465
BnaA01g09190D	BnaA01g09190D	=	CUFF.712	CUFF.712.1	100	11.062115	9.605457	12.518773	62.886078	1240	CUFF.712.1	237
BnaA01g09210D	BnaA01g09210D	=	CUFF.713	CUFF.713.1	100	1.311981	0.628254	1.995709	7.828733	767	CUFF.713.1	675
BnaA01g09220D	BnaA01g09220D	j	CUFF.714	CUFF.714.1	46	1.361600	0.828097	1.895103	7.523973	1800	CUFF.714.1	1721
BnaA01g09220D	BnaA01g09220D	j	CUFF.714	CUFF.714.2	100	2.964878	2.253221	3.676535	16.383418	1800	CUFF.714.1	1721
BnaA01g09220D	BnaA01g09220D	j	CUFF.714	CUFF.714.3	25	0.755480	0.357000	1.153960	4.174655	1800	CUFF.714.1	1721
BnaA01g09240D	BnaA01g09240D	=	CUFF.715	CUFF.715.1	100	1.288468	0.839937	1.737000	7.196385	1524	CUFF.715.1	1372
BnaA01g09250D	BnaA01g09250D	j	CUFF.716	CUFF.716.1	100	5.818987	4.465262	7.172711	32.500355	865	CUFF.716.1	836
BnaA01g09260D	BnaA01g09260D	j	CUFF.717	CUFF.717.1	100	2.171660	1.746018	2.597302	12.026788	3520	CUFF.717.1	2270
BnaA01g09260D	BnaA01g09260D	j	CUFF.717	CUFF.717.2	96	2.079792	1.509916	2.649668	11.518015	2449	CUFF.717.1	2270
BnaA01g09270D	BnaA01g09270D	=	CUFF.718	CUFF.718.1	100	9.204366	7.960061	10.448671	50.974346	1812	CUFF.718.1	1390
BnaA01g09360D	BnaA01g09360D	j	CUFF.719	CUFF.719.1	100	4.332984	3.582716	5.083252	23.875108	1903	CUFF.719.1	1594
BnaA01g09360D	BnaA01g09360D	j	CUFF.719	CUFF.719.2	40	1.717200	0.961494	2.472906	9.461918	1037	CUFF.719.1	1594
BnaA01g09360D	BnaA01g09360D	e	CUFF.720	CUFF.720.1	100	12.382103	9.619115	15.145091	63.796844	556	CUFF.720.1	1594
-	-	u	CUFF.721	CUFF.721.1	100	6.538289	4.458537	8.618040	38.906870	519	CUFF.721.1	-
BnaA01g09370D	BnaA01g09370D	=	CUFF.722	CUFF.722.1	100	4.238791	3.593569	4.884012	23.641546	2334	CUFF.722.1	2041
BnaA01g09380D	BnaA01g09380D	=	CUFF.723	CUFF.723.1	100	22.461469	18.858205	26.064734	125.277210	589	CUFF.723.1	631
BnaA01g09390D	BnaA01g09390D	j	CUFF.724	CUFF.724.1	100	24.107949	20.894997	27.320901	136.934960	687	CUFF.724.1	837
BnaA01g09400D	BnaA01g09400D	=	CUFF.725	CUFF.725.1	100	10.998975	8.770487	13.227464	62.239129	675	CUFF.725.1	667
BnaA01g09420D	BnaA01g09420D	o	CUFF.726	CUFF.726.1	25	0.425968	0.259552	0.592385	2.381596	5722	CUFF.726.1	2750
BnaA01g09420D	BnaA01g09420D	o	CUFF.726	CUFF.726.2	100	1.683466	1.409106	1.957827	9.412287	5722	CUFF.726.1	2750
BnaA01g09430D	BnaA01g09430D	=	CUFF.727	CUFF.727.1	100	0.833198	0.512705	1.153692	4.507061	1798	CUFF.727.1	2181
BnaA01g09440D	BnaA01g09440D	=	CUFF.728	CUFF.728.1	100	1.114568	0.444796	1.784339	6.361513	736	CUFF.728.1	591
BnaA01g09460D	BnaA01g09460D	=	CUFF.729	CUFF.729.1	100	1.486776	0.843059	2.130493	8.325498	913	CUFF.729.1	501
BnaA01g09520D	BnaA01g09520D	e	CUFF.730	CUFF.730.1	100	5.081103	4.310090	5.852115	28.537640	1875	CUFF.730.1	1404
BnaA01g09530D	BnaA01g09530D	j	CUFF.731	CUFF.731.1	100	11.354951	10.283038	12.426864	63.216288	2677	CUFF.731.1	1635
BnaA01g09550D	BnaA01g09550D	j	CUFF.732	CUFF.732.1	42	1.137001	0.923108	1.350893	6.330012	8439	CUFF.732.2	673
BnaA01g09550D	BnaA01g09550D	j	CUFF.732	CUFF.732.2	100	2.690464	2.375886	3.005043	14.978592	8513	CUFF.732.2	673
BnaA01g09550D	BnaA01g09550D	=	CUFF.732	CUFF.732.3	39	1.056258	0.845380	1.267136	5.880494	8283	CUFF.732.2	673
BnaA01g09620D	BnaA01g09620D	x	CUFF.733	CUFF.733.1	100	1.675460	0.998882	2.352038	9.591165	1290	CUFF.733.1	955
BnaA01g09620D	BnaA01g09620D	o	CUFF.734	CUFF.734.1	17	1.406842	0.598129	2.215555	8.053461	923	CUFF.734.1	955
BnaA01g09620D	BnaA01g09620D	=	CUFF.734	CUFF.734.2	100	8.060286	6.376499	9.744073	46.141076	923	CUFF.734.1	955
BnaA01g09640D	BnaA01g09640D	j	CUFF.735	CUFF.735.1	58	2.786140	2.144901	3.427378	15.631710	2418	CUFF.735.1	2275
BnaA01g09640D	BnaA01g09640D	j	CUFF.735	CUFF.735.2	100	4.815873	4.006230	5.625516	27.019581	2274	CUFF.735.1	2275
BnaA01g09650D	BnaA01g09650D	j	CUFF.736	CUFF.736.1	86	3.146177	2.719357	3.572997	17.466760	3965	CUFF.736.1	3370
BnaA01g09650D	BnaA01g09650D	j	CUFF.736	CUFF.736.2	100	3.648116	2.402711	4.893520	20.253392	779	CUFF.736.1	3370
BnaA01g09660D	BnaA01g09660D	x	CUFF.737	CUFF.737.1	100	1.932044	1.451246	2.412841	10.632897	1888	CUFF.737.1	981
BnaA01g09690D	BnaA01g09690D	e	CUFF.738	CUFF.738.1	100	1.257609	0.499242	2.015975	7.442490	642	CUFF.738.1	1842
BnaA01g09700D	BnaA01g09700D	=	CUFF.739	CUFF.739.1	100	1.784576	1.121801	2.447351	9.788995	991	CUFF.739.1	1216
BnaA01g09710D	BnaA01g09710D	j	CUFF.740	CUFF.740.1	100	7.325281	6.271457	8.379106	41.018535	1733	CUFF.740.1	2009
BnaA01g09710D	BnaA01g09710D	j	CUFF.740	CUFF.740.2	23	1.690690	0.916147	2.465232	9.467161	1177	CUFF.740.1	2009
BnaA01g09720D	BnaA01g09720D	j	CUFF.741	CUFF.741.1	100	0.653191	0.291791	1.014591	3.600128	1232	CUFF.741.1	1196
BnaA01g09730D	BnaA01g09730D	j	CUFF.742	CUFF.742.1	25	2.822287	1.359447	4.285127	15.740950	626	CUFF.742.3	1632
BnaA01g09730D	BnaA01g09730D	j	CUFF.742	CUFF.742.2	100	11.212432	7.920006	14.504858	62.535919	498	CUFF.742.3	1632
BnaA01g09730D	BnaA01g09730D	j	CUFF.742	CUFF.742.3	21	2.386679	1.183500	3.589857	13.311398	716	CUFF.742.3	1632
BnaA01g09740D	BnaA01g09740D	j	CUFF.743	CUFF.743.1	100	18.415635	16.676210	20.155060	103.712456	1663	CUFF.743.1	1764
BnaA01g09760D	BnaA01g09760D	j	CUFF.744	CUFF.744.1	41	3.484319	2.417747	4.550891	19.958070	1153	CUFF.744.1	1047
BnaA01g09760D	BnaA01g09760D	j	CUFF.744	CUFF.744.2	100	8.520954	6.985831	10.056077	48.807761	1138	CUFF.744.1	1047
BnaA01g09770D	BnaA01g09770D	j	CUFF.745	CUFF.745.1	92	1.219588	0.487256	1.951920	6.764399	859	CUFF.745.2	1113
BnaA01g09770D	BnaA01g09770D	j	CUFF.745	CUFF.745.2	100	1.324619	0.719341	1.929897	7.346951	1118	CUFF.745.2	1113
BnaA01g09790D	BnaA01g09790D	x	CUFF.746	CUFF.746.1	100	1.017096	0.628679	1.405514	5.685763	2470	CUFF.746.1	1020
BnaA01g09790D	BnaA01g09790D	e	CUFF.747	CUFF.747.1	100	0.840324	0.492991	1.187657	4.697572	2292	CUFF.747.1	1020
BnaA01g09790D	BnaA01g09790D	j	CUFF.748	CUFF.748.1	100	4.751106	3.717356	5.784856	26.559592	1359	CUFF.747.1	1020
BnaA01g09790D	BnaA01g09790D	j	CUFF.748	CUFF.748.2	24	1.145244	0.647345	1.643144	6.402135	1906	CUFF.747.1	1020
BnaA01g09800D	BnaA01g09800D	=	CUFF.749	CUFF.749.1	100	12.023804	10.042267	14.005342	66.824912	858	CUFF.749.1	1111
BnaA01g09810D	BnaA01g09810D	j	CUFF.750	CUFF.750.1	16	0.287949	0.057740	0.518158	1.637019	2042	CUFF.750.2	1891
BnaA01g09810D	BnaA01g09810D	j	CUFF.750	CUFF.750.2	21	0.385327	0.131828	0.638825	2.190621	2106	CUFF.750.2	1891
BnaA01g09810D	BnaA01g09810D	=	CUFF.750	CUFF.750.3	100	1.837447	1.338224	2.336671	10.446074	2040	CUFF.750.2	1891
BnaA01g09820D	BnaA01g09820D	j	CUFF.751	CUFF.751.1	100	6.233498	5.601434	6.865562	34.987521	3788	CUFF.751.1	3297
BnaA01g09830D	BnaA01g09830D	=	CUFF.752	CUFF.752.1	100	11.220967	10.161875	12.280059	63.815651	2585	CUFF.752.1	2587
BnaA01g09860D	BnaA01g09860D	j	CUFF.758	CUFF.758.1	35	6.041590	5.212754	6.870426	34.246617	2499	CUFF.758.1	2398
BnaA01g09860D	BnaA01g09860D	j	CUFF.758	CUFF.758.2	100	17.026751	14.885920	19.167582	96.515754	1195	CUFF.758.1	2398
BnaA01g09870D	BnaA01g09870D	j	CUFF.763	CUFF.763.1	42	2.519245	1.967856	3.070634	14.178968	2662	CUFF.763.1	1189
BnaA01g09870D	BnaA01g09870D	j	CUFF.763	CUFF.763.2	100	6.031415	5.097603	6.965227	33.946381	2348	CUFF.763.1	1189
BnaA01g09880D	BnaA01g09880D	=	CUFF.764	CUFF.764.1	100	4.557692	3.771311	5.344073	25.651881	2451	CUFF.764.1	799
BnaA01g09890D	BnaA01g09890D	e	CUFF.782	CUFF.782.1	100	7.945186	7.065986	8.824386	44.363614	2785	CUFF.782.1	1944
BnaA01g09890D	BnaA01g09890D	j	CUFF.783	CUFF.783.1	100	25.377724	23.051263	27.704184	141.701852	1675	CUFF.782.1	1944
BnaA01g09890D	BnaA01g09890D	j	CUFF.783	CUFF.783.2	31	7.832566	6.517536	9.147597	43.734779	1762	CUFF.782.1	1944
BnaA01g09900D	BnaA01g09900D	=	CUFF.784	CUFF.784.1	100	2.864864	2.321022	3.408706	15.751469	2037	CUFF.784.1	2022
BnaA01g09910D	BnaA01g09910D	j	CUFF.785	CUFF.785.1	100	3.016452	2.436594	3.596311	16.992706	2895	CUFF.785.1	2685
BnaA01g09910D	BnaA01g09910D	=	CUFF.785	CUFF.785.2	95	2.862448	2.275157	3.449739	16.125146	2769	CUFF.785.1	2685
BnaA01g09920D	BnaA01g09920D	x	CUFF.788	CUFF.788.1	100	1.250457	0.919747	1.581167	7.023002	2658	CUFF.788.1	1331
BnaA01g09920D	BnaA01g09920D	j	CUFF.789	CUFF.789.1	32	2.946304	1.952364	3.940243	16.547465	1163	CUFF.789.1	1331
BnaA01g09920D	BnaA01g09920D	j	CUFF.789	CUFF.789.2	100	9.171658	7.618420	10.724895	51.511217	1161	CUFF.789.1	1331
BnaA01g09930D	BnaA01g09930D	j	CUFF.790	CUFF.790.1	87	3.506706	2.681387	4.332024	19.884379	1691	CUFF.790.1	2145
BnaA01g09930D	BnaA01g09930D	j	CUFF.790	CUFF.790.2	100	4.038329	3.162517	4.914140	22.898888	1660	CUFF.790.1	2145
BnaA01g09940D	BnaA01g09940D	j	CUFF.794	CUFF.794.1	100	55.130380	50.362138	59.898622	306.252801	1048	CUFF.794.2	991
BnaA01g09940D	BnaA01g09940D	=	CUFF.794	CUFF.794.2	53	29.135661	25.701343	32.569980	161.850471	1112	CUFF.794.2	991
BnaA01g09960D	BnaA01g09960D	j	CUFF.796	CUFF.796.1	100	0.731754	0.326887	1.136621	4.230067	1125	CUFF.796.1	885
BnaA01g09970D	BnaA01g09970D	j	CUFF.804	CUFF.804.1	100	15.216386	13.852698	16.580073	85.510121	2206	CUFF.804.1	2847
BnaA01g09980D	BnaA01g09980D	=	CUFF.805	CUFF.805.1	100	4.592802	3.610384	5.575219	26.378716	1182	CUFF.805.1	742
BnaA01g09990D	BnaA01g09990D	j	CUFF.809	CUFF.809.1	28	1.644692	0.985039	2.304344	9.285302	1252	CUFF.809.1	1372
BnaA01g09990D	BnaA01g09990D	j	CUFF.809	CUFF.809.2	23	1.399570	0.782279	2.016862	7.901441	1246	CUFF.809.1	1372
BnaA01g09990D	BnaA01g09990D	j	CUFF.809	CUFF.809.3	100	5.958237	2.105622	9.810852	33.637935	325	CUFF.809.1	1372
BnaA01g07810D	BnaA01g07810D	=	CUFF.753	CUFF.753.1	100	19.113301	16.026808	22.199794	111.521612	644	CUFF.753.1	631
BnaA01g07820D	BnaA01g07820D	e	CUFF.754	CUFF.754.1	100	2.660112	1.823114	3.497111	15.217538	1326	CUFF.755.1	1033
BnaA01g07820D	BnaA01g07820D	j	CUFF.755	CUFF.755.1	100	11.423326	9.877426	12.969227	65.348711	1343	CUFF.755.1	1033
BnaA01g07830D	BnaA01g07830D	j	CUFF.756	CUFF.756.1	100	34.807126	32.757654	36.856598	197.116133	3322	CUFF.756.1	3184
BnaA01g07840D	BnaA01g07840D	c	CUFF.757	CUFF.757.1	100	1.706386	1.089149	2.323623	9.521381	1121	CUFF.757.1	1732
BnaA01g07840D	BnaA01g07840D	j	CUFF.759	CUFF.759.1	100	1.420735	0.566980	2.274491	7.824336	628	CUFF.759.1	1732
BnaA01g07860D	BnaA01g07860D	j	CUFF.760	CUFF.760.1	38	42.530020	39.343778	45.716261	241.117051	1571	CUFF.760.1	1514
BnaA01g07860D	BnaA01g07860D	c	CUFF.760	CUFF.760.2	100	110.692722	102.236774	119.148670	627.554440	724	CUFF.760.1	1514
BnaA01g07890D	BnaA01g07890D	e	CUFF.761	CUFF.761.1	100	9.218861	7.193170	11.244551	50.225930	659	CUFF.761.1	575
BnaA01g07900D	BnaA01g07900D	e	CUFF.762	CUFF.762.1	100	7.234294	5.541862	8.926726	40.513396	711	CUFF.762.1	536
BnaA01g07910D	BnaA01g07910D	=	CUFF.765	CUFF.765.1	100	43.624643	41.152399	46.096888	245.574960	3114	CUFF.765.1	2606
BnaA01g07930D	BnaA01g07930D	x	CUFF.766	CUFF.766.1	100	4.091025	2.899698	5.282352	22.606420	1016	CUFF.766.1	1157
BnaA01g07930D	BnaA01g07930D	=	CUFF.767	CUFF.767.1	100	10.838406	9.053889	12.622923	59.891487	1024	CUFF.767.1	1157
BnaA01g07940D	BnaA01g07940D	=	CUFF.768	CUFF.768.1	100	17.944310	16.148291	19.740329	101.828412	1509	CUFF.768.1	1674
BnaA01g07950D	BnaA01g07950D	=	CUFF.769	CUFF.769.1	100	6.626845	5.240141	8.013548	37.041011	916	CUFF.769.1	1146
BnaA01g07960D	BnaA01g07960D	e	CUFF.770	CUFF.770.1	100	4.286058	3.627150	4.944967	24.093681	2431	CUFF.771.2	4386
BnaA01g07960D	BnaA01g07960D	c	CUFF.771	CUFF.771.1	100	14.795477	12.425550	17.165404	83.171403	862	CUFF.771.2	4386
BnaA01g07960D	BnaA01g07960D	j	CUFF.771	CUFF.771.2	27	3.976402	3.408524	4.544279	22.352975	4468	CUFF.771.2	4386
BnaA01g07960D	BnaA01g07960D	j	CUFF.771	CUFF.771.3	53	7.864615	6.963070	8.766159	44.210205	3278	CUFF.771.2	4386
BnaA01g07980D	BnaA01g07980D	j	CUFF.772	CUFF.772.1	100	11.332946	10.019530	12.646361	63.738238	1867	CUFF.772.1	1788
BnaA01g07980D	BnaA01g07980D	c	CUFF.772	CUFF.772.2	68	7.758877	6.230282	9.287473	43.637124	1170	CUFF.772.1	1788
BnaA01g07980D	BnaA01g07980D	j	CUFF.772	CUFF.772.3	47	5.299141	3.685635	6.912648	29.803189	910	CUFF.772.1	1788
BnaA01g08000D	BnaA01g08000D	j	CUFF.773	CUFF.773.1	100	7.410956	5.223395	9.598517	39.582920	557	CUFF.773.1	515
BnaA01g08000D	BnaA01g08000D	j	CUFF.773	CUFF.773.2	61	4.548005	2.838990	6.257020	24.291511	557	CUFF.773.1	515
BnaA01g08010D	BnaA01g08010D	=	CUFF.774	CUFF.774.1	100	5.142127	4.280117	6.004136	28.746291	1530	CUFF.774.1	1254
BnaA01g08020D	BnaA01g08020D	c	CUFF.775	CUFF.775.1	100	2.394926	1.617390	3.172461	13.662855	1012	CUFF.775.1	1385
BnaA01g08050D	BnaA01g08050D	j	CUFF.776	CUFF.776.1	16	0.879938	0.231826	1.528050	5.017996	827	CUFF.776.2	627
BnaA01g08050D	BnaA01g08050D	j	CUFF.776	CUFF.776.2	19	1.049971	0.414341	1.685601	5.987638	896	CUFF.776.2	627
BnaA01g08050D	BnaA01g08050D	=	CUFF.776	CUFF.776.3	100	5.406855	3.868769	6.944941	30.833506	759	CUFF.776.2	627
BnaA01g08060D	BnaA01g08060D	j	CUFF.777	CUFF.777.1	100	4.038091	2.611770	5.464412	21.966576	700	CUFF.777.2	788
BnaA01g08060D	BnaA01g08060D	j	CUFF.777	CUFF.777.2	39	1.572573	0.578251	2.566895	8.554550	703	CUFF.777.2	788
BnaA01g08080D	BnaA01g08080D	=	CUFF.778	CUFF.778.1	100	45.824750	39.369681	52.279819	265.679720	442	CUFF.778.1	455
BnaA01g08110D	BnaA01g08110D	e	CUFF.779	CUFF.779.1	100	0.694293	0.323178	1.065408	3.786137	1173	CUFF.779.1	1116
BnaA01g08130D	BnaA01g08130D	j	CUFF.780	CUFF.780.1	39	9.683651	7.929584	11.437718	55.083947	1132	CUFF.780.1	935
BnaA01g08130D	BnaA01g08130D	=	CUFF.780	CUFF.780.2	100	24.704847	21.715809	27.693885	140.529690	953	CUFF.780.1	935
BnaA01g08140D	BnaA01g08140D	j	CUFF.781	CUFF.781.1	100	7.106585	6.161024	8.052147	39.939192	2222	CUFF.781.1	2781
BnaA01g08140D	BnaA01g08140D	=	CUFF.781	CUFF.781.2	51	3.594087	2.877111	4.311062	20.198860	2168	CUFF.781.1	2781
BnaA01g08160D	BnaA01g08160D	=	CUFF.786	CUFF.786.1	100	7.265954	6.308156	8.223752	41.159185	2098	CUFF.786.1	757
BnaA01g08150D	BnaA01g08150D	c	CUFF.787	CUFF.787.1	100	50.766789	46.197470	55.336107	287.576778	849	CUFF.787.1	2175
BnaA01g08180D	BnaA01g08180D	e	CUFF.791	CUFF.791.1	100	6.149882	2.585779	9.713985	34.807025	311	CUFF.791.1	271
BnaA01g08190D	BnaA01g08190D	x	CUFF.792	CUFF.792.1	100	52.180708	48.490956	55.870460	292.819335	1424	CUFF.792.1	846
BnaA01g08190D	BnaA01g08190D	c	CUFF.793	CUFF.793.1	100	52.326089	46.444033	58.208145	293.635161	643	CUFF.793.1	846
BnaA01g08200D	BnaA01g08200D	j	CUFF.795	CUFF.795.1	16	1.599535	1.292612	1.906457	9.073343	5205	CUFF.795.5	5721
BnaA01g08200D	BnaA01g08200D	c	CUFF.795	CUFF.795.2	100	10.031306	8.637240	11.425371	56.902473	1596	CUFF.795.5	5721
BnaA01g08200D	BnaA01g08200D	j	CUFF.795	CUFF.795.3	63	6.311993	4.658456	7.965530	35.804710	960	CUFF.795.5	5721
BnaA01g08200D	BnaA01g08200D	j	CUFF.795	CUFF.795.4	11	1.091493	0.808686	1.374300	6.191481	5135	CUFF.795.5	5721
BnaA01g08200D	BnaA01g08200D	j	CUFF.795	CUFF.795.5	12	1.213774	0.904572	1.522975	6.885117	5214	CUFF.795.5	5721
BnaA01g08200D	BnaA01g08200D	j	CUFF.795	CUFF.795.6	22	2.173835	1.707469	2.640201	12.331055	2710	CUFF.795.5	5721
BnaA01g08200D	BnaA01g08200D	j	CUFF.797	CUFF.797.1	28	1.043974	0.503881	1.584066	5.877058	1316	CUFF.797.1	5721
BnaA01g08200D	BnaA01g08200D	j	CUFF.797	CUFF.797.2	83	3.065342	2.104604	4.026080	17.256362	1218	CUFF.797.1	5721
BnaA01g08200D	BnaA01g08200D	c	CUFF.797	CUFF.797.3	100	3.708086	2.648801	4.767371	20.874694	1213	CUFF.797.1	5721
BnaA01g08210D	BnaA01g08210D	=	CUFF.798	CUFF.798.1	100	3.253440	1.576656	4.930225	18.952426	462	CUFF.798.1	527
BnaA01g08260D	BnaA01g08260D	e	CUFF.799	CUFF.799.1	100	2.869784	1.851041	3.888528	16.179141	923	CUFF.799.1	741
BnaA01g08260D	BnaA01g08260D	=	CUFF.800	CUFF.800.1	100	10.493157	7.872803	13.113511	59.157853	581	CUFF.799.1	741
BnaA01g08270D	BnaA01g08270D	j	CUFF.801	CUFF.801.1	100	37.388696	35.986510	38.790882	207.045898	3773	CUFF.801.1	3076
BnaA01g08280D	BnaA01g08280D	=	CUFF.802	CUFF.802.1	100	10.638983	8.915146	12.362819	59.874806	979	CUFF.802.2	1169
BnaA01g08280D	BnaA01g08280D	j	CUFF.802	CUFF.802.2	12	1.272165	0.826605	1.717724	7.159578	1651	CUFF.802.2	1169
BnaA01g08290D	BnaA01g08290D	j	CUFF.803	CUFF.803.1	100	0.772000	0.492103	1.051896	4.344715	2291	CUFF.803.1	2064
BnaA01g08300D	BnaA01g08300D	=	CUFF.806	CUFF.806.1	100	3.286981	2.864197	3.709764	18.286585	4994	CUFF.806.1	1863
BnaA01g08310D	BnaA01g08310D	j	CUFF.807	CUFF.807.1	100	5.172447	4.383696	5.961197	28.776072	2848	CUFF.807.2	2524
BnaA01g08310D	BnaA01g08310D	=	CUFF.807	CUFF.807.2	46	2.387676	1.831752	2.943600	13.283450	3176	CUFF.807.2	2524
BnaA01g08320D	BnaA01g08320D	c	CUFF.808	CUFF.808.1	100	0.832195	0.330362	1.334027	4.000773	850	CUFF.808.1	1326
BnaA01g08330D	BnaA01g08330D	j	CUFF.810	CUFF.810.1	100	11.025105	8.261134	13.789075	62.026633	646	CUFF.810.2	1874
BnaA01g08330D	BnaA01g08330D	j	CUFF.810	CUFF.810.2	54	5.946653	4.920569	6.972737	33.455543	1826	CUFF.810.2	1874
BnaA01g08330D	BnaA01g08330D	j	CUFF.810	CUFF.810.3	63	6.995387	5.652063	8.338710	39.355661	1493	CUFF.810.2	1874
BnaA01g08350D	BnaA01g08350D	j	CUFF.811	CUFF.811.1	100	10.067925	8.855653	11.280196	56.590839	1711	CUFF.811.1	1679
BnaA01g10070D	BnaA01g10070D	=	CUFF.812	CUFF.812.1	100	1.634484	1.110551	2.158418	9.077052	1416	CUFF.812.1	1276
BnaA01g10090D	BnaA01g10090D	o	CUFF.813	CUFF.813.1	100	1.349670	0.775342	1.923997	7.382858	1045	CUFF.813.1	921
BnaA01g10090D	BnaA01g10090D	o	CUFF.814	CUFF.814.1	100	3.258368	1.516697	5.000039	18.087181	432	CUFF.814.1	921
BnaA01g10100D	BnaA01g10100D	j	CUFF.815	CUFF.815.1	17	0.803671	0.343260	1.264083	4.510442	1378	CUFF.815.1	4346
BnaA01g10100D	BnaA01g10100D	j	CUFF.815	CUFF.815.2	100	4.701785	3.647986	5.755584	26.387809	1287	CUFF.815.1	4346
BnaA01g10100D	BnaA01g10100D	j	CUFF.815	CUFF.815.3	25	1.197067	0.604539	1.789595	6.718293	1378	CUFF.815.1	4346
BnaA01g10100D	BnaA01g10100D	j	CUFF.816	CUFF.816.1	25	0.900897	0.588946	1.212848	5.010943	2765	CUFF.816.1	4346
BnaA01g10100D	BnaA01g10100D	j	CUFF.816	CUFF.816.2	33	1.159492	0.759492	1.559492	6.449292	2704	CUFF.816.1	4346
BnaA01g10100D	BnaA01g10100D	j	CUFF.816	CUFF.816.3	61	2.162326	1.656839	2.667813	12.027229	2620	CUFF.816.1	4346
BnaA01g10100D	BnaA01g10100D	c	CUFF.816	CUFF.816.4	100	3.548343	2.154915	4.941770	19.736490	688	CUFF.816.1	4346
BnaA01g10000D	BnaA01g10000D	j	CUFF.817	CUFF.817.1	66	3.580595	2.813336	4.347853	20.029362	2025	CUFF.817.1	1626
BnaA01g10000D	BnaA01g10000D	j	CUFF.817	CUFF.817.2	61	3.344713	2.590142	4.099283	18.709870	2000	CUFF.817.1	1626
BnaA01g10000D	BnaA01g10000D	j	CUFF.817	CUFF.817.3	100	5.464254	4.507867	6.420641	30.566298	1897	CUFF.817.1	1626
BnaA01g10030D	BnaA01g10030D	=	CUFF.818	CUFF.818.1	100	2.184277	1.578495	2.790059	12.016486	1353	CUFF.818.1	1482
BnaA01g10040D	BnaA01g10040D	j	CUFF.819	CUFF.819.1	100	1.363790	0.829664	1.897916	7.650883	1173	CUFF.819.1	4713
BnaA01g10040D	BnaA01g10040D	c	CUFF.820	CUFF.820.1	100	1.499301	1.048681	1.949921	8.662308	1631	CUFF.820.1	4713
BnaA01g10040D	BnaA01g10040D	c	CUFF.821	CUFF.821.1	100	2.954261	1.951132	3.957391	17.043666	802	CUFF.821.1	4713
BnaA01g10050D	BnaA01g10050D	j	CUFF.822	CUFF.822.1	100	7.152725	6.467054	7.838397	39.707627	3780	CUFF.822.1	3579
BnaA01g10060D	BnaA01g10060D	=	CUFF.823	CUFF.823.1	100	2.506540	1.751883	3.261198	13.682845	1098	CUFF.823.1	1317
BnaA01g10170D	BnaA01g10170D	j	CUFF.826	CUFF.826.1	100	2.950392	1.342118	4.558667	16.145855	486	CUFF.826.2	813
BnaA01g10170D	BnaA01g10170D	j	CUFF.826	CUFF.826.2	32	0.940769	0.507136	1.374401	5.148304	1333	CUFF.826.2	813
BnaA01g10200D	BnaA01g10200D	e	CUFF.828	CUFF.828.1	100	1.544800	1.128483	1.961118	8.911795	1921	CUFF.828.1	1827
BnaA01g10220D	BnaA01g10220D	=	CUFF.830	CUFF.830.1	100	5.436742	4.714705	6.158778	30.521004	2241	CUFF.830.1	2271
BnaA01g10110D	BnaA01g10110D	e	CUFF.824	CUFF.824.1	100	8.653041	7.203346	10.102737	49.815764	1176	CUFF.824.1	831
BnaA01g10110D	BnaA01g10110D	=	CUFF.825	CUFF.825.1	100	57.439502	51.306896	63.572107	330.680578	594	CUFF.824.1	831
BnaA01g10130D	BnaA01g10130D	=	CUFF.827	CUFF.827.1	100	1.365236	0.574027	2.156445	8.025153	644	CUFF.827.1	738
BnaA01g10140D	BnaA01g10140D	j	CUFF.829	CUFF.829.1	100	5.816662	4.214605	7.418719	34.133387	659	CUFF.829.1	655
BnaA01g10160D	BnaA01g10160D	j	CUFF.831	CUFF.831.1	44	6.998191	5.146897	8.849485	39.100471	767	CUFF.831.3	973
BnaA01g10160D	BnaA01g10160D	j	CUFF.831	CUFF.831.2	100	15.875582	13.295424	18.455739	88.700456	832	CUFF.831.3	973
BnaA01g10160D	BnaA01g10160D	j	CUFF.831	CUFF.831.3	20	3.110013	1.955654	4.264372	17.376343	920	CUFF.831.3	973
BnaA01g10230D	BnaA01g10230D	j	CUFF.832	CUFF.832.1	100	3.292259	2.627562	3.956957	18.399402	2038	CUFF.832.1	2005
BnaA01g10230D	BnaA01g10230D	j	CUFF.832	CUFF.832.2	37	1.231734	0.763537	1.699930	6.883772	1967	CUFF.832.1	2005
BnaA01g10270D	BnaA01g10270D	c	CUFF.833	CUFF.833.1	100	12.572363	10.228422	14.916304	69.851740	841	CUFF.833.2	2006
BnaA01g10270D	BnaA01g10270D	j	CUFF.833	CUFF.833.2	52	6.530796	5.532652	7.528941	36.284944	1889	CUFF.833.2	2006
BnaA01g10520D	BnaA01g10520D	=	CUFF.834	CUFF.834.1	100	1.212716	0.540484	1.884949	7.002555	753	CUFF.834.1	786
BnaA01g10530D	BnaA01g10530D	j	CUFF.843	CUFF.843.1	100	45.621161	42.414603	48.827718	255.378484	2054	CUFF.843.2	2354
BnaA01g10530D	BnaA01g10530D	j	CUFF.843	CUFF.843.2	61	27.957698	25.581175	30.334221	156.501817	2213	CUFF.843.2	2354
BnaA01g10540D	BnaA01g10540D	j	CUFF.845	CUFF.845.1	100	4.618951	3.123223	6.114679	26.018149	643	CUFF.845.1	1990
BnaA01g10550D	BnaA01g10550D	e	CUFF.847	CUFF.847.1	100	32.656291	30.459479	34.853104	183.373867	1524	CUFF.847.1	1104
BnaA01g10570D	BnaA01g10570D	=	CUFF.848	CUFF.848.1	100	7.832619	6.207037	9.458201	43.935187	832	CUFF.848.1	717
BnaA01g10580D	BnaA01g10580D	=	CUFF.855	CUFF.855.1	100	14.973464	12.527450	17.419478	83.320789	895	CUFF.855.1	1004
BnaA01g10580D	BnaA01g10580D	j	CUFF.855	CUFF.855.2	43	6.488227	4.806463	8.169990	36.104149	892	CUFF.855.1	1004
BnaA01g10580D	BnaA01g10580D	j	CUFF.855	CUFF.855.3	44	6.651704	4.169182	9.134225	37.013828	637	CUFF.855.1	1004
BnaA01g10590D	BnaA01g10590D	j	CUFF.862	CUFF.862.1	100	4.636467	4.054632	5.218303	26.237826	4098	CUFF.862.1	3552
BnaA01g10590D	BnaA01g10590D	j	CUFF.862	CUFF.862.2	64	2.949305	2.456608	3.442003	16.690155	4001	CUFF.862.1	3552
BnaA01g10600D	BnaA01g10600D	=	CUFF.863	CUFF.863.1	100	14.112571	12.717360	15.507783	79.863214	1985	CUFF.863.1	1200
BnaA01g10610D	BnaA01g10610D	o	CUFF.864	CUFF.864.1	100	0.679984	0.192069	1.167899	4.021158	1046	CUFF.864.1	906
BnaA01g10620D	BnaA01g10620D	j	CUFF.865	CUFF.865.1	100	1.291232	0.787452	1.795011	7.635831	1429	CUFF.865.1	2775
BnaA01g10620D	BnaA01g10620D	c	CUFF.866	CUFF.866.1	100	0.993198	0.442271	1.544126	5.701317	844	CUFF.866.1	2775
BnaA01g10630D	BnaA01g10630D	c	CUFF.867	CUFF.867.1	100	23.073946	20.784089	25.363804	129.480936	1245	CUFF.867.1	1787
BnaA01g10650D	BnaA01g10650D	=	CUFF.868	CUFF.868.1	100	2.048531	1.506965	2.590098	11.336592	1620	CUFF.868.1	1684
BnaA01g10660D	BnaA01g10660D	e	CUFF.872	CUFF.872.1	100	0.817485	0.528495	1.106476	4.646644	2084	CUFF.872.1	2178
BnaA01g10280D	BnaA01g10280D	c	CUFF.835	CUFF.835.1	100	72.764817	67.929160	77.600474	409.340997	1196	CUFF.835.1	5637
BnaA01g10280D	BnaA01g10280D	e	CUFF.836	CUFF.836.1	100	2.077525	1.000316	3.154733	11.457751	876	CUFF.837.1	5637
BnaA01g10280D	BnaA01g10280D	j	CUFF.837	CUFF.837.1	100	6.516234	5.533521	7.498947	35.937671	1773	CUFF.837.1	5637
BnaA01g10290D	BnaA01g10290D	o	CUFF.838	CUFF.838.1	100	1.262061	0.785047	1.739076	7.187403	1267	CUFF.838.1	1488
BnaA01g10300D	BnaA01g10300D	e	CUFF.839	CUFF.839.1	100	0.850981	0.407500	1.294462	4.654151	1055	CUFF.839.1	474
BnaA01g10310D	BnaA01g10310D	c	CUFF.840	CUFF.840.1	100	1.630376	0.842132	2.418621	9.162959	763	CUFF.840.1	2439
BnaA01g10310D	BnaA01g10310D	j	CUFF.841	CUFF.841.1	100	1.909900	1.347190	2.472610	11.085618	1404	CUFF.841.1	2439
BnaA01g10340D	BnaA01g10340D	j	CUFF.842	CUFF.842.1	100	1.331649	0.711111	1.952186	7.736963	1122	CUFF.842.2	1029
BnaA01g10340D	BnaA01g10340D	j	CUFF.842	CUFF.842.2	60	0.802004	0.281109	1.322899	4.659693	1234	CUFF.842.2	1029
BnaA01g10340D	BnaA01g10340D	j	CUFF.842	CUFF.842.3	83	1.099874	0.535465	1.664283	6.390338	1224	CUFF.842.2	1029
-	-	u	CUFF.844	CUFF.844.1	42	2.935469	2.292457	3.578482	16.445655	2677	CUFF.844.1	-
-	-	u	CUFF.844	CUFF.844.2	100	7.016001	6.101376	7.930626	39.306400	2574	CUFF.844.1	-
BnaA01g10360D	BnaA01g10360D	=	CUFF.846	CUFF.846.1	100	7.394982	6.283877	8.506086	41.868287	1389	CUFF.846.1	1522
BnaA01g10370D	BnaA01g10370D	=	CUFF.849	CUFF.849.1	100	9.967729	8.633895	11.301563	56.370940	1459	CUFF.849.1	537
BnaA01g10380D	BnaA01g10380D	=	CUFF.850	CUFF.850.1	100	1.404685	1.033475	1.775895	7.943978	2504	CUFF.850.1	1457
BnaA01g10390D	BnaA01g10390D	j	CUFF.851	CUFF.851.1	100	1.653820	1.212400	2.095240	9.046158	1838	CUFF.851.1	1524
BnaA01g10400D	BnaA01g10400D	c	CUFF.852	CUFF.852.1	100	2.323543	1.904257	2.742829	13.070932	2897	CUFF.852.1	3381
BnaA01g10400D	BnaA01g10400D	c	CUFF.853	CUFF.853.1	100	0.868122	0.307587	1.428658	4.818613	771	CUFF.853.1	3381
BnaA01g10410D	BnaA01g10410D	=	CUFF.854	CUFF.854.1	100	1.183378	0.819812	1.546944	6.417282	1925	CUFF.854.1	2040
BnaA01g10420D	BnaA01g10420D	c	CUFF.856	CUFF.856.1	100	0.703895	0.259218	1.148571	3.840854	929	CUFF.856.1	2120
BnaA01g10430D	BnaA01g10430D	e	CUFF.857	CUFF.857.1	100	0.784942	0.311604	1.258280	4.175674	887	CUFF.857.1	2829
BnaA01g10430D	BnaA01g10430D	e	CUFF.858	CUFF.858.1	100	0.755980	0.362007	1.149952	4.246347	1158	CUFF.858.1	2829
BnaA01g10460D	BnaA01g10460D	=	CUFF.859	CUFF.859.1	100	3.392692	2.745731	4.039654	18.913776	1743	CUFF.859.1	1799
BnaA01g10490D	BnaA01g10490D	=	CUFF.860	CUFF.860.1	100	14.982026	12.307410	17.656641	85.160935	664	CUFF.861.1	1011
BnaA01g10490D	BnaA01g10490D	e	CUFF.861	CUFF.861.1	100	3.472880	2.702512	4.243248	19.740569	1412	CUFF.861.1	1011
BnaA01g10500D	BnaA01g10500D	=	CUFF.869	CUFF.869.1	100	28.718901	25.862258	31.575545	158.858724	1406	CUFF.869.1	1647
BnaA01g10500D	BnaA01g10500D	j	CUFF.869	CUFF.869.2	66	19.067817	16.658567	21.477066	105.473710	1403	CUFF.869.1	1647
BnaA01g10500D	BnaA01g10500D	e	CUFF.870	CUFF.870.1	100	29.598928	24.932371	34.265484	163.726595	512	CUFF.869.1	1647
BnaA01g10510D	BnaA01g10510D	j	CUFF.871	CUFF.871.1	100	1.709541	1.210700	2.208381	9.342351	2062	CUFF.871.1	1858
BnaA01g10510D	BnaA01g10510D	j	CUFF.871	CUFF.871.2	68	1.154298	0.719300	1.589296	6.308044	2062	CUFF.871.1	1858
BnaA01g10670D	BnaA01g10670D	j	CUFF.873	CUFF.873.1	100	0.655893	0.292069	1.019717	3.883022	1157	CUFF.873.1	912
BnaA01g10730D	BnaA01g10730D	j	CUFF.874	CUFF.874.1	74	0.549000	0.169965	0.928034	3.188767	1247	CUFF.874.2	1430
BnaA01g10730D	BnaA01g10730D	j	CUFF.874	CUFF.874.2	100	0.738971	0.348780	1.129161	4.292181	1403	CUFF.874.2	1430
BnaA01g10710D	BnaA01g10710D	=	CUFF.875	CUFF.875.1	100	18.374281	16.878563	19.869999	103.892285	1793	CUFF.875.1	1584
BnaA01g10720D	BnaA01g10720D	=	CUFF.876	CUFF.876.1	100	1.521307	1.064748	1.977866	8.615882	1621	CUFF.876.1	1581
BnaA01g10740D	BnaA01g10740D	=	CUFF.877	CUFF.877.1	100	1.191184	0.833169	1.549199	6.602410	1992	CUFF.877.1	1650
BnaA01g11930D	BnaA01g11930D	j	CUFF.878	CUFF.878.1	100	2.273250	1.868660	2.677840	12.726517	3179	CUFF.878.1	2521
BnaA01g11940D	BnaA01g11940D	=	CUFF.879	CUFF.879.1	100	7.143789	6.117708	8.169869	39.993641	1694	CUFF.879.1	1203
BnaA01g11950D	BnaA01g11950D	c	CUFF.880	CUFF.880.1	100	6.514259	4.701389	8.327130	35.775822	635	CUFF.880.1	1115
BnaA01g12010D	BnaA01g12010D	=	CUFF.881	CUFF.881.1	100	5.356476	4.413964	6.298988	28.559017	1361	CUFF.881.1	1168
BnaA01g12040D	BnaA01g12040D	e	CUFF.882	CUFF.882.1	100	6.088118	5.116032	7.060204	34.456750	1561	CUFF.882.1	844
BnaA01g12040D	BnaA01g12040D	=	CUFF.883	CUFF.883.1	100	58.114392	51.863429	64.365355	328.908385	567	CUFF.882.1	844
BnaA01g12060D	BnaA01g12060D	=	CUFF.884	CUFF.884.1	100	5.573480	4.517047	6.629913	30.485759	1167	CUFF.884.1	1107
BnaA01g12080D	BnaA01g12080D	=	CUFF.885	CUFF.885.1	100	4.408668	3.486721	5.330615	24.997967	1269	CUFF.885.1	1396
BnaA01g12090D	BnaA01g12090D	=	CUFF.886	CUFF.886.1	100	3.044589	2.341367	3.747811	17.139955	1749	CUFF.886.1	1783
BnaA01g12090D	BnaA01g12090D	j	CUFF.886	CUFF.886.2	51	1.561027	0.868591	2.253462	8.788028	1319	CUFF.886.1	1783
BnaA01g12090D	BnaA01g12090D	j	CUFF.886	CUFF.886.3	86	2.606798	1.684417	3.529179	14.675347	1230	CUFF.886.1	1783
BnaA01g12090D	BnaA01g12090D	e	CUFF.887	CUFF.887.1	100	0.735795	0.374019	1.097571	4.142265	1705	CUFF.886.1	1783
BnaA01g12100D	BnaA01g12100D	j	CUFF.888	CUFF.888.1	44	1.747445	1.188973	2.305918	9.634269	2032	CUFF.888.1	1577
BnaA01g12100D	BnaA01g12100D	=	CUFF.888	CUFF.888.2	100	3.965451	3.184953	4.745950	21.862899	1912	CUFF.888.1	1577
BnaA01g12110D	BnaA01g12110D	=	CUFF.889	CUFF.889.1	100	9.499400	7.086261	11.912539	54.879992	558	CUFF.889.1	636
BnaA01g12120D	BnaA01g12120D	j	CUFF.890	CUFF.890.1	65	1.509921	0.768533	2.251310	8.502047	988	CUFF.890.2	527
BnaA01g12120D	BnaA01g12120D	j	CUFF.890	CUFF.890.2	100	2.338307	1.687973	2.988641	13.166513	1592	CUFF.890.2	527
BnaA01g12120D	BnaA01g12120D	=	CUFF.890	CUFF.890.3	48	1.125082	0.517880	1.732285	6.335101	1167	CUFF.890.2	527
BnaA01g12130D	BnaA01g12130D	=	CUFF.891	CUFF.891.1	100	1.495831	0.979515	2.012147	8.422707	1457	CUFF.891.1	2112
BnaA01g12140D	BnaA01g12140D	o	CUFF.892	CUFF.892.1	44	3.137353	2.223339	4.051366	17.442046	1391	CUFF.892.1	1610
BnaA01g12140D	BnaA01g12140D	j	CUFF.892	CUFF.892.2	100	7.207321	5.870450	8.544193	40.068951	1322	CUFF.892.1	1610
BnaA01g12140D	BnaA01g12140D	x	CUFF.893	CUFF.893.1	100	2.618191	1.953449	3.282933	14.555777	1880	CUFF.893.1	1610
BnaA01g12150D	BnaA01g12150D	j	CUFF.894	CUFF.894.1	100	1.645688	1.099411	2.191964	9.116393	1390	CUFF.894.1	2394
BnaA01g12150D	BnaA01g12150D	j	CUFF.894	CUFF.894.2	47	0.772800	0.308541	1.237059	4.280977	1116	CUFF.894.1	2394
BnaA01g12160D	BnaA01g12160D	j	CUFF.895	CUFF.895.1	31	0.637081	0.300231	0.973931	3.600950	2207	CUFF.895.1	1763
BnaA01g12160D	BnaA01g12160D	j	CUFF.895	CUFF.895.2	100	2.058092	1.513806	2.602378	11.632884	2077	CUFF.895.1	1763
BnaA01g12160D	BnaA01g12160D	j	CUFF.895	CUFF.895.3	16	0.323545	0.079288	0.567802	1.828762	2172	CUFF.895.1	1763
BnaA01g12170D	BnaA01g12170D	=	CUFF.896	CUFF.896.1	100	6.982157	5.789619	8.174695	38.840682	1231	CUFF.896.1	1435
BnaA01g12190D	BnaA01g12190D	e	CUFF.897	CUFF.897.1	100	26.602238	21.915010	31.289466	150.269235	520	CUFF.898.1	766
BnaA01g12190D	BnaA01g12190D	=	CUFF.898	CUFF.898.1	100	113.396224	104.028289	122.764158	640.546252	573	CUFF.898.1	766
BnaA01g12200D	BnaA01g12200D	j	CUFF.899	CUFF.899.1	100	6.843515	5.471332	8.215698	39.106535	959	CUFF.899.1	775
BnaA01g12270D	BnaA01g12270D	=	CUFF.900	CUFF.900.1	100	8.098841	6.440912	9.756770	43.971613	821	CUFF.900.1	1795
BnaA01g12280D	BnaA01g12280D	j	CUFF.901	CUFF.901.1	28	4.936625	4.216332	5.656918	26.963588	2545	CUFF.901.3	2654
BnaA01g12280D	BnaA01g12280D	=	CUFF.901	CUFF.901.2	100	17.549009	15.872186	19.225831	95.851767	1943	CUFF.901.3	2654
BnaA01g12280D	BnaA01g12280D	j	CUFF.901	CUFF.901.3	19	3.416592	2.853641	3.979543	18.661248	3259	CUFF.901.3	2654
BnaA01g12290D	BnaA01g12290D	e	CUFF.902	CUFF.902.1	100	4.118621	2.913364	5.323878	22.497725	766	CUFF.902.1	555
BnaA01g12310D	BnaA01g12310D	=	CUFF.903	CUFF.903.1	100	4.065325	3.341631	4.789019	22.150347	1688	CUFF.903.1	1524
BnaA01g12320D	BnaA01g12320D	j	CUFF.904	CUFF.904.1	100	62.364630	58.536801	66.192459	348.434652	1708	CUFF.904.1	1301
BnaA01g12340D	BnaA01g12340D	=	CUFF.905	CUFF.905.1	100	4.659599	3.489773	5.829425	24.900251	894	CUFF.905.1	677
BnaA01g12360D	BnaA01g12360D	=	CUFF.906	CUFF.906.1	100	31.666375	29.077285	34.255466	177.703234	1438	CUFF.906.1	1420
BnaA01g12380D	BnaA01g12380D	e	CUFF.907	CUFF.907.1	100	6.323313	5.276670	7.369955	35.034984	1309	CUFF.907.1	1689
BnaA01g12380D	BnaA01g12380D	c	CUFF.908	CUFF.908.1	100	12.635603	10.025446	15.245760	72.374531	581	CUFF.908.1	1689
BnaA01g12390D	BnaA01g12390D	j	CUFF.909	CUFF.909.1	56	2.077687	1.239021	2.916352	11.709100	1035	CUFF.909.1	1411
BnaA01g12390D	BnaA01g12390D	j	CUFF.909	CUFF.909.2	100	3.734572	2.585047	4.884096	21.046711	936	CUFF.909.1	1411
BnaA01g12390D	BnaA01g12390D	x	CUFF.910	CUFF.910.1	100	2.743185	1.010211	4.476160	16.168907	409	CUFF.910.1	1411
BnaA01g12400D	BnaA01g12400D	c	CUFF.911	CUFF.911.1	100	1.032740	0.619271	1.446208	5.782763	1361	CUFF.911.1	2470
BnaA01g12430D	BnaA01g12430D	c	CUFF.912	CUFF.912.1	100	4.685402	2.592404	6.778401	26.783693	441	CUFF.912.1	378
BnaA01g12450D	BnaA01g12450D	=	CUFF.913	CUFF.913.1	100	10.056250	8.644177	11.468322	56.004284	1285	CUFF.913.1	1298
BnaA01g12470D	BnaA01g12470D	=	CUFF.914	CUFF.914.1	100	1.874284	1.476754	2.271814	10.702561	2493	CUFF.914.1	1950
BnaA01g12510D	BnaA01g12510D	=	CUFF.915	CUFF.915.1	100	5.765275	3.987911	7.542638	32.156852	590	CUFF.915.1	870
BnaA01g12520D	BnaA01g12520D	j	CUFF.916	CUFF.916.1	100	5.165965	4.183972	6.147958	29.849973	1311	CUFF.916.1	2777
BnaA01g12520D	BnaA01g12520D	o	CUFF.917	CUFF.917.1	100	26.832246	23.757406	29.907086	151.812326	1039	CUFF.917.1	2777
BnaA01g12530D	BnaA01g12530D	=	CUFF.918	CUFF.918.1	100	131.969168	124.452363	139.485974	746.659316	1213	CUFF.918.1	1271
BnaA01g12540D	BnaA01g12540D	j	CUFF.919	CUFF.919.1	91	3.721167	2.664998	4.777336	20.768565	1018	CUFF.919.1	1063
BnaA01g12540D	BnaA01g12540D	j	CUFF.919	CUFF.919.2	100	4.089535	2.920257	5.258813	22.824498	954	CUFF.919.1	1063
BnaA01g12560D	BnaA01g12560D	j	CUFF.920	CUFF.920.1	38	2.389048	1.844170	2.933926	13.343210	1961	CUFF.920.1	1707
BnaA01g12560D	BnaA01g12560D	c	CUFF.920	CUFF.920.2	100	6.329121	4.578092	8.080149	35.349139	686	CUFF.920.1	1707
BnaA01g12570D	BnaA01g12570D	e	CUFF.921	CUFF.921.1	100	8.585274	5.121741	12.048807	47.741724	398	CUFF.922.1	1114
BnaA01g12570D	BnaA01g12570D	j	CUFF.922	CUFF.922.1	100	5.090750	3.903725	6.277775	28.309075	1003	CUFF.922.1	1114
BnaA01g12670D	BnaA01g12670D	j	CUFF.923	CUFF.923.1	100	1.513946	1.028942	1.998951	8.550465	1510	CUFF.923.1	1856
BnaA01g12730D	BnaA01g12730D	j	CUFF.924	CUFF.924.1	100	0.807028	0.526516	1.087540	4.609668	2252	CUFF.924.1	1857
BnaA01g12740D	BnaA01g12740D	j	CUFF.925	CUFF.925.1	100	1.008593	0.590690	1.426496	5.844749	1411	CUFF.925.1	6420
BnaA01g12800D	BnaA01g12800D	j	CUFF.926	CUFF.926.1	100	1.410759	1.036825	1.784693	8.029808	2213	CUFF.926.1	2729
BnaA01g12810D	BnaA01g12810D	j	CUFF.927	CUFF.927.1	100	1.136127	0.599699	1.672555	6.603387	1013	CUFF.927.1	1469
BnaA01g12810D	BnaA01g12810D	c	CUFF.928	CUFF.928.1	100	1.819921	0.811103	2.828739	10.519903	580	CUFF.928.1	1469
BnaA01g12860D	BnaA01g12860D	=	CUFF.929	CUFF.929.1	100	5.293268	4.071724	6.514812	28.352380	903	CUFF.929.1	893
BnaA01g12870D	BnaA01g12870D	j	CUFF.930	CUFF.930.1	100	1.616948	1.150984	2.082913	8.812713	1702	CUFF.930.1	1718
BnaA01g12890D	BnaA01g12890D	=	CUFF.931	CUFF.931.1	100	1.179430	0.468207	1.890654	6.954470	669	CUFF.931.1	937
BnaA01g12900D	BnaA01g12900D	=	CUFF.932	CUFF.932.1	100	27.249652	25.142793	29.356512	154.986361	1865	CUFF.932.1	1909
BnaA01g12930D	BnaA01g12930D	=	CUFF.933	CUFF.933.1	100	0.791591	0.467860	1.115321	4.424577	1959	CUFF.933.1	2298
BnaA01g12930D	BnaA01g12930D	j	CUFF.933	CUFF.933.2	77	0.608941	0.114578	1.103305	3.403662	1011	CUFF.933.1	2298
BnaA01g13000D	BnaA01g13000D	=	CUFF.934	CUFF.934.1	100	6.947355	5.289652	8.605058	39.069077	734	CUFF.934.1	768
BnaA01g13020D	BnaA01g13020D	j	CUFF.935	CUFF.935.1	100	26.071039	23.616445	28.525633	146.550987	1252	CUFF.935.1	1119
BnaA01g13040D	BnaA01g13040D	j	CUFF.936	CUFF.936.1	100	21.802880	19.372811	24.232948	124.073028	1049	CUFF.936.1	1236
BnaA01g13050D	BnaA01g13050D	c	CUFF.937	CUFF.937.1	100	0.443104	0.206396	0.679812	2.483322	1757	CUFF.937.1	2808
BnaA01g13060D	BnaA01g13060D	j	CUFF.938	CUFF.938.1	100	2.080001	1.152063	3.007939	11.290717	716	CUFF.938.1	525
-	-	u	CUFF.939	CUFF.939.1	100	2.192548	1.410831	2.974265	11.949316	973	CUFF.939.1	-
-	-	u	CUFF.940	CUFF.940.1	100	1.336167	0.591195	2.081138	7.282065	765	CUFF.939.1	-
BnaA01g13080D	BnaA01g13080D	j	CUFF.941	CUFF.941.1	100	10.624049	9.001991	12.246106	59.161624	1078	CUFF.941.1	1185
BnaA01g13080D	BnaA01g13080D	x	CUFF.942	CUFF.942.1	100	6.816559	5.708412	7.924706	37.959041	1622	CUFF.942.1	1185
BnaA01g13080D	BnaA01g13080D	x	CUFF.942	CUFF.942.2	37	2.548683	1.806285	3.291080	14.192724	1619	CUFF.942.1	1185
BnaA01g13090D	BnaA01g13090D	j	CUFF.943	CUFF.943.1	100	2.156560	1.679928	2.633191	12.127917	2025	CUFF.943.1	1929
BnaA01g13130D	BnaA01g13130D	e	CUFF.944	CUFF.944.1	100	1.124561	0.521766	1.727355	6.204114	883	CUFF.945.1	1714
BnaA01g13130D	BnaA01g13130D	j	CUFF.945	CUFF.945.1	15	0.463948	0.115201	0.812696	2.559567	1621	CUFF.945.1	1714
BnaA01g13130D	BnaA01g13130D	j	CUFF.945	CUFF.945.2	100	3.070990	2.368949	3.773031	16.942415	1621	CUFF.945.1	1714
BnaA01g13160D	BnaA01g13160D	o	CUFF.946	CUFF.946.1	100	0.918696	0.357086	1.480306	5.213699	809	CUFF.946.1	817
BnaA01g13170D	BnaA01g13170D	e	CUFF.947	CUFF.947.1	100	19.485537	17.642810	21.328263	109.717959	1314	CUFF.947.1	1156
BnaA01g13220D	BnaA01g13220D	j	CUFF.948	CUFF.948.1	16	0.316588	0.147109	0.486066	1.772026	3618	CUFF.948.1	3394
BnaA01g13220D	BnaA01g13220D	j	CUFF.948	CUFF.948.2	100	1.963066	1.601467	2.324665	10.987811	3539	CUFF.948.1	3394
BnaA01g13290D	BnaA01g13290D	o	CUFF.949	CUFF.949.1	100	2.050688	0.919496	3.181881	11.513281	594	CUFF.949.1	720
BnaA01g13300D	BnaA01g13300D	=	CUFF.950	CUFF.950.1	100	6.470166	5.055420	7.884913	36.325775	896	CUFF.950.1	807
BnaA01g13310D	BnaA01g13310D	=	CUFF.951	CUFF.951.1	100	88.784400	82.232895	95.335905	474.322778	828	CUFF.952.1	1160
BnaA01g13310D	BnaA01g13310D	e	CUFF.952	CUFF.952.1	100	30.227139	27.737581	32.716697	161.485808	1538	CUFF.952.1	1160
BnaA01g13320D	BnaA01g13320D	j	CUFF.953	CUFF.953.1	100	7.955805	7.111171	8.800438	44.504587	2763	CUFF.953.1	2881
BnaA01g13320D	BnaA01g13320D	j	CUFF.953	CUFF.953.2	40	3.186761	2.269531	4.103991	17.826668	1053	CUFF.953.1	2881
BnaA01g13330D	BnaA01g13330D	j	CUFF.954	CUFF.954.1	72	6.204538	5.204837	7.204239	34.427277	1792	CUFF.954.1	1793
BnaA01g13330D	BnaA01g13330D	j	CUFF.954	CUFF.954.2	100	8.636220	7.211563	10.060876	47.920009	1294	CUFF.954.1	1793
BnaA01g13330D	BnaA01g13330D	j	CUFF.954	CUFF.954.3	42	3.601462	2.547523	4.655400	19.983520	1206	CUFF.954.1	1793
BnaA01g13340D	BnaA01g13340D	e	CUFF.955	CUFF.955.1	100	3.057979	1.595974	4.519985	17.338995	519	CUFF.956.1	1602
BnaA01g13340D	BnaA01g13340D	=	CUFF.956	CUFF.956.1	100	3.611969	2.847660	4.376278	20.480162	1475	CUFF.956.1	1602
-	-	u	CUFF.957	CUFF.957.1	100	6.111823	4.173869	8.049777	29.633750	557	CUFF.957.1	-
BnaA01g13370D	BnaA01g13370D	=	CUFF.958	CUFF.958.1	100	13.594523	10.597933	16.591114	77.747433	534	CUFF.958.1	585
BnaA01g13390D	BnaA01g13390D	j	CUFF.959	CUFF.959.1	100	1.543123	1.030639	2.055608	8.543061	1704	CUFF.959.1	1471
BnaA01g13390D	BnaA01g13390D	j	CUFF.959	CUFF.959.2	80	1.237629	0.666774	1.808484	6.851780	1316	CUFF.959.1	1471
BnaA01g13400D	BnaA01g13400D	j	CUFF.960	CUFF.960.1	100	10.271763	9.288972	11.254554	57.234208	2234	CUFF.960.1	2163
BnaA01g13430D	BnaA01g13430D	j	CUFF.961	CUFF.961.1	59	7.297626	6.180617	8.414635	41.686281	1583	CUFF.961.1	1383
BnaA01g13430D	BnaA01g13430D	j	CUFF.961	CUFF.961.2	100	12.275887	10.343923	14.207852	70.123639	998	CUFF.961.1	1383
BnaA01g13470D	BnaA01g13470D	=	CUFF.962	CUFF.962.1	100	39.091215	36.625944	41.556485	217.417179	2368	CUFF.962.1	2341
BnaA01g13480D	BnaA01g13480D	j	CUFF.963	CUFF.963.1	100	6.556377	5.584823	7.527930	36.469691	1668	CUFF.963.1	1508
BnaA01g13500D	BnaA01g13500D	=	CUFF.964	CUFF.964.1	100	0.945805	0.335110	1.556499	5.534559	727	CUFF.964.1	724
BnaA01g13510D	BnaA01g13510D	x	CUFF.965	CUFF.965.1	100	11.587733	10.116275	13.059191	65.683636	1373	CUFF.965.1	729
BnaA01g13530D	BnaA01g13530D	j	CUFF.966	CUFF.966.1	21	2.528080	1.752898	3.303263	14.180375	1680	CUFF.967.1	1172
BnaA01g13530D	BnaA01g13530D	j	CUFF.966	CUFF.966.2	100	12.036777	10.537994	13.535560	67.516063	1582	CUFF.967.1	1172
BnaA01g13530D	BnaA01g13530D	e	CUFF.967	CUFF.967.1	100	4.566807	3.781719	5.351896	25.615898	2189	CUFF.967.1	1172
BnaA01g13530D	BnaA01g13530D	p	CUFF.968	CUFF.968.1	100	230.411351	218.480957	242.341744	1268.876947	1075	CUFF.968.1	1172
BnaA01g13540D	BnaA01g13540D	=	CUFF.969	CUFF.969.1	100	2.997671	2.298123	3.697218	16.975734	1391	CUFF.969.1	1382
BnaA01g13550D	BnaA01g13550D	=	CUFF.970	CUFF.970.1	100	8.322596	6.548714	10.096479	45.578503	741	CUFF.970.1	694
BnaA01g13560D	BnaA01g13560D	j	CUFF.971	CUFF.971.1	61	4.314684	3.856965	4.772403	24.097666	4996	CUFF.971.1	2799
BnaA01g13560D	BnaA01g13560D	c	CUFF.971	CUFF.971.2	100	7.129647	4.915296	9.343997	39.819336	589	CUFF.971.1	2799
-	-	u	CUFF.972	CUFF.972.1	100	1.845639	1.148468	2.542810	10.551592	966	CUFF.972.1	-
BnaA01g13630D	BnaA01g13630D	j	CUFF.973	CUFF.973.1	30	1.021955	0.584064	1.459846	5.709305	1699	CUFF.973.1	1435
BnaA01g13630D	BnaA01g13630D	=	CUFF.973	CUFF.973.2	100	3.437916	2.578243	4.297590	19.206436	1440	CUFF.973.1	1435
BnaA01g13630D	BnaA01g13630D	j	CUFF.973	CUFF.973.3	33	1.145187	0.587546	1.702828	6.397759	1505	CUFF.973.1	1435
BnaA01g13650D	BnaA01g13650D	j	CUFF.974	CUFF.974.1	20	0.502990	0.148104	0.857876	2.827160	1298	CUFF.974.1	2643
BnaA01g13650D	BnaA01g13650D	j	CUFF.974	CUFF.974.2	100	2.551552	1.790512	3.312593	14.341534	1174	CUFF.974.1	2643
BnaA01g13670D	BnaA01g13670D	j	CUFF.975	CUFF.975.1	100	68.991395	65.429708	72.553083	391.711292	3086	CUFF.975.1	3844
BnaA01g13690D	BnaA01g13690D	=	CUFF.976	CUFF.976.1	100	10.099158	8.221122	11.977194	57.541350	771	CUFF.976.1	836
BnaA01g13700D	BnaA01g13700D	=	CUFF.977	CUFF.977.1	100	4.568405	3.697244	5.439566	25.850423	1355	CUFF.977.1	1391
BnaA01g13710D	BnaA01g13710D	j	CUFF.978	CUFF.978.1	100	3.953801	3.185157	4.722445	22.044007	1482	CUFF.978.1	1507
BnaA01g13720D	BnaA01g13720D	j	CUFF.979	CUFF.979.1	100	0.792905	0.396634	1.189175	4.244041	1203	CUFF.979.1	1316
BnaA01g13740D	BnaA01g13740D	j	CUFF.980	CUFF.980.1	100	2.906824	2.329905	3.483744	16.340167	1979	CUFF.980.1	1686
BnaA01g13750D	BnaA01g13750D	=	CUFF.981	CUFF.981.1	100	1.784338	0.830569	2.738107	9.908558	600	CUFF.981.1	568
BnaA01g13760D	BnaA01g13760D	c	CUFF.982	CUFF.982.1	100	8.909569	7.012007	10.807131	49.980658	770	CUFF.982.2	2673
BnaA01g13760D	BnaA01g13760D	j	CUFF.982	CUFF.982.2	37	3.307544	2.358427	4.256662	18.554572	1061	CUFF.982.2	2673
BnaA01g13760D	BnaA01g13760D	j	CUFF.983	CUFF.983.1	100	4.761254	3.941858	5.580651	26.128896	1671	CUFF.983.1	2673
BnaA01g13770D	BnaA01g13770D	=	CUFF.984	CUFF.984.1	100	5.482971	4.013087	6.952855	30.555971	723	CUFF.984.1	569
BnaA01g13780D	BnaA01g13780D	j	CUFF.985	CUFF.985.1	100	4.236877	3.626005	4.847750	23.759897	2584	CUFF.985.1	1878
BnaA01g13800D	BnaA01g13800D	=	CUFF.986	CUFF.986.1	100	6.000715	5.207815	6.793615	32.959656	2068	CUFF.986.1	2153
BnaA01g13820D	BnaA01g13820D	o	CUFF.987	CUFF.987.1	100	1.214957	0.625616	1.804298	6.466028	886	CUFF.987.1	1149
BnaA01g13830D	BnaA01g13830D	j	CUFF.988	CUFF.988.1	100	2.637937	2.073800	3.202074	14.613367	1813	CUFF.988.1	1714
BnaA01g13840D	BnaA01g13840D	j	CUFF.989	CUFF.989.1	70	2.404832	1.587654	3.222011	13.690816	1170	CUFF.989.2	797
BnaA01g13840D	BnaA01g13840D	j	CUFF.989	CUFF.989.2	100	3.439307	2.521531	4.357083	19.580126	1202	CUFF.989.2	797
BnaA01g13860D	BnaA01g13860D	o	CUFF.990	CUFF.990.1	100	6.713254	5.125779	8.300730	37.899880	741	CUFF.990.1	1122
BnaA01g13880D	BnaA01g13880D	=	CUFF.991	CUFF.991.1	100	3.136101	2.521336	3.750866	17.256662	2006	CUFF.991.1	871
BnaA01g13890D	BnaA01g13890D	j	CUFF.992	CUFF.992.1	100	1.353617	0.946793	1.760441	7.448395	2076	CUFF.992.1	2026
BnaA01g13900D	BnaA01g13900D	c	CUFF.993	CUFF.993.1	100	1.735297	1.382560	2.088033	9.767540	3038	CUFF.993.1	2085
BnaA01g13910D	BnaA01g13910D	j	CUFF.994	CUFF.994.1	62	3.617602	3.021734	4.213471	20.362556	2633	CUFF.994.1	2473
BnaA01g13910D	BnaA01g13910D	c	CUFF.994	CUFF.994.2	100	5.808157	4.935520	6.680794	32.692626	1993	CUFF.994.1	2473
BnaA01g13920D	BnaA01g13920D	j	CUFF.995	CUFF.995.1	100	3.769525	2.921207	4.617842	21.538945	1560	CUFF.995.2	2537
BnaA01g13920D	BnaA01g13920D	j	CUFF.995	CUFF.995.2	94	3.536626	2.714138	4.359115	20.208171	1578	CUFF.995.2	2537
BnaA01g13930D	BnaA01g13930D	j	CUFF.996	CUFF.996.1	100	13.688136	12.061800	15.314471	76.286342	1353	CUFF.996.1	1616
BnaA01g13940D	BnaA01g13940D	j	CUFF.997	CUFF.997.1	100	3.626944	3.065804	4.188084	20.335891	3125	CUFF.997.2	3352
BnaA01g13940D	BnaA01g13940D	j	CUFF.997	CUFF.997.2	38	1.369964	0.998601	1.741328	7.681244	3209	CUFF.997.2	3352
BnaA01g13960D	BnaA01g13960D	j	CUFF.998	CUFF.998.1	100	1.691862	1.276204	2.107520	9.552710	2173	CUFF.998.1	3015
BnaA01g13960D	BnaA01g13960D	j	CUFF.999	CUFF.999.1	100	0.987976	0.576405	1.399548	5.408567	1412	CUFF.999.1	3015
BnaA01g13970D	BnaA01g13970D	=	CUFF.1000	CUFF.1000.1	100	8.059931	6.406746	9.713116	44.258484	836	CUFF.1001.1	905
BnaA01g13970D	BnaA01g13970D	e	CUFF.1001	CUFF.1001.1	100	0.656451	0.271323	1.041578	3.604684	1296	CUFF.1001.1	905
BnaA01g13980D	BnaA01g13980D	j	CUFF.1002	CUFF.1002.1	100	3.299959	2.543458	4.056460	18.583572	1483	CUFF.1002.1	1487
BnaA01g13980D	BnaA01g13980D	=	CUFF.1002	CUFF.1002.2	75	2.473728	1.432828	3.514628	13.930688	822	CUFF.1002.1	1487
BnaA01g13990D	BnaA01g13990D	=	CUFF.1003	CUFF.1003.1	100	5.644698	4.828744	6.460651	31.733662	1990	CUFF.1003.1	2004
BnaA01g14000D	BnaA01g14000D	j	CUFF.1004	CUFF.1004.1	100	3.194815	2.547444	3.842186	17.980594	1669	CUFF.1004.1	1545
BnaA01g14020D	BnaA01g14020D	=	CUFF.1005	CUFF.1005.1	100	1.967293	1.286301	2.648285	10.523483	1039	CUFF.1005.1	856
BnaA01g14030D	BnaA01g14030D	j	CUFF.1006	CUFF.1006.1	100	0.877235	0.464928	1.289542	4.901444	1269	CUFF.1006.1	1725
BnaA01g14040D	BnaA01g14040D	j	CUFF.1007	CUFF.1007.1	100	3.663720	3.137665	4.189775	20.412826	4655	CUFF.1007.2	4412
BnaA01g14040D	BnaA01g14040D	j	CUFF.1007	CUFF.1007.2	33	1.207939	0.893375	1.522502	6.730165	4844	CUFF.1007.2	4412
BnaA01g14040D	BnaA01g14040D	x	CUFF.1008	CUFF.1008.1	100	10.137256	8.908590	11.365922	56.480860	2272	CUFF.1008.1	4412
BnaA01g14050D	BnaA01g14050D	j	CUFF.1009	CUFF.1009.1	46	21.114622	19.339311	22.889932	118.792346	2581	CUFF.1009.1	2469
BnaA01g14050D	BnaA01g14050D	c	CUFF.1009	CUFF.1009.2	100	46.148831	42.949124	49.348538	259.636568	1904	CUFF.1009.1	2469
BnaA01g14070D	BnaA01g14070D	p	CUFF.1010	CUFF.1010.1	100	8.977835	7.853178	10.102492	51.059331	1582	CUFF.1010.1	1509
BnaA01g14070D	BnaA01g14070D	j	CUFF.1011	CUFF.1011.1	100	1.818657	1.057405	2.579909	10.193418	849	CUFF.1011.1	1509
BnaA01g14080D	BnaA01g14080D	c	CUFF.1012	CUFF.1012.1	100	5.258384	3.938229	6.578540	29.952131	819	CUFF.1012.1	931
BnaA01g14090D	BnaA01g14090D	e	CUFF.1013	CUFF.1013.1	100	1.062852	0.532114	1.593589	5.993566	1500	CUFF.1013.1	1038
BnaA01g14090D	BnaA01g14090D	o	CUFF.1014	CUFF.1014.1	100	5.187160	4.114838	6.259482	29.251103	1294	CUFF.1013.1	1038
BnaA01g14100D	BnaA01g14100D	e	CUFF.1015	CUFF.1015.1	100	3.403720	2.852228	3.955212	19.175927	2529	CUFF.1015.1	2511
BnaA01g14100D	BnaA01g14100D	c	CUFF.1016	CUFF.1016.1	100	24.773015	22.293489	27.252540	139.566552	1325	CUFF.1015.1	2511
BnaA01g14100D	BnaA01g14100D	j	CUFF.1016	CUFF.1016.2	27	6.796606	5.195368	8.397843	38.290812	1161	CUFF.1015.1	2511
BnaA01g14100D	BnaA01g14100D	j	CUFF.1017	CUFF.1017.1	100	10.464143	8.881561	12.046724	58.523914	1093	CUFF.1017.1	2511
BnaA01g14110D	BnaA01g14110D	=	CUFF.1018	CUFF.1018.1	100	1.739067	1.181610	2.296524	9.695304	1345	CUFF.1018.1	1227
BnaA01g14120D	BnaA01g14120D	=	CUFF.1019	CUFF.1019.1	100	15.717436	13.781329	17.653544	88.171674	1134	CUFF.1019.1	1203
BnaA01g14140D	BnaA01g14140D	j	CUFF.1020	CUFF.1020.1	100	1.724509	1.196123	2.252895	9.790089	1442	CUFF.1020.1	2373
BnaA01g14150D	BnaA01g14150D	j	CUFF.1021	CUFF.1021.1	14	0.975276	0.608559	1.341992	5.450506	2784	CUFF.1021.1	1387
BnaA01g14150D	BnaA01g14150D	j	CUFF.1021	CUFF.1021.2	22	1.506786	1.057512	1.956060	8.420950	2779	CUFF.1021.1	1387
BnaA01g14150D	BnaA01g14150D	j	CUFF.1021	CUFF.1021.3	100	6.913125	5.883815	7.942435	38.635269	1985	CUFF.1021.1	1387
BnaA01g14170D	BnaA01g14170D	=	CUFF.1022	CUFF.1022.1	100	5.682510	4.396056	6.968964	32.174096	890	CUFF.1022.1	852
BnaA01g14180D	BnaA01g14180D	=	CUFF.1023	CUFF.1023.1	100	34.401981	31.631630	37.172333	193.912522	1389	CUFF.1023.1	1429
BnaA01g14200D	BnaA01g14200D	j	CUFF.1024	CUFF.1024.1	79	3.871342	3.327788	4.414896	21.782595	4775	CUFF.1024.2	2490
BnaA01g14200D	BnaA01g14200D	j	CUFF.1024	CUFF.1024.2	100	4.878534	4.294564	5.462503	27.449681	4911	CUFF.1024.2	2490
BnaA01g14240D	BnaA01g14240D	=	CUFF.1025	CUFF.1025.1	100	3.782108	3.120097	4.444119	21.276474	1973	CUFF.1025.1	2161
BnaA01g14250D	BnaA01g14250D	=	CUFF.1026	CUFF.1026.1	100	5.241269	4.180505	6.302033	29.140893	1269	CUFF.1026.1	1379
BnaA01g14250D	BnaA01g14250D	j	CUFF.1026	CUFF.1026.2	75	3.919788	2.656637	5.182940	21.793602	864	CUFF.1026.1	1379
BnaA01g14270D	BnaA01g14270D	j	CUFF.1027	CUFF.1027.1	100	104.856796	94.695220	115.018371	577.309356	469	CUFF.1027.1	906
BnaA01g14290D	BnaA01g14290D	j	CUFF.1028	CUFF.1028.1	100	2.396186	1.764527	3.027846	13.040875	1390	CUFF.1028.1	962
BnaA01g14300D	BnaA01g14300D	j	CUFF.1029	CUFF.1029.1	100	7.793836	6.389084	9.198588	43.855678	1309	CUFF.1029.2	1236
BnaA01g14300D	BnaA01g14300D	j	CUFF.1029	CUFF.1029.2	71	5.499884	4.286399	6.713369	30.947678	1325	CUFF.1029.2	1236
BnaA01g14310D	BnaA01g14310D	j	CUFF.1030	CUFF.1030.1	100	15.840089	12.887269	18.792909	89.186569	713	CUFF.1030.1	1367
BnaA01g14310D	BnaA01g14310D	j	CUFF.1030	CUFF.1030.2	52	8.250671	5.904515	10.596826	46.454853	701	CUFF.1030.1	1367
BnaA01g14320D	BnaA01g14320D	j	CUFF.1031	CUFF.1031.1	100	2.902409	1.842741	3.962076	16.416001	724	CUFF.1031.1	749
BnaA01g14330D	BnaA01g14330D	j	CUFF.1032	CUFF.1032.1	100	3.865588	3.146963	4.584214	21.983960	1739	CUFF.1032.1	2440
BnaA01g14340D	BnaA01g14340D	e	CUFF.1033	CUFF.1033.1	100	1.733048	1.213005	2.253090	9.267665	1666	CUFF.1033.1	922
BnaA01g14340D	BnaA01g14340D	=	CUFF.1034	CUFF.1034.1	100	8.386625	6.524593	10.248656	44.848412	752	CUFF.1033.1	922
BnaA01g14350D	BnaA01g14350D	j	CUFF.1035	CUFF.1035.1	100	18.914888	16.205203	21.624572	104.581266	871	CUFF.1035.2	1127
BnaA01g14350D	BnaA01g14350D	j	CUFF.1035	CUFF.1035.2	29	5.449715	3.916371	6.983059	30.131717	953	CUFF.1035.2	1127
BnaA01g14370D	BnaA01g14370D	=	CUFF.1036	CUFF.1036.1	100	7.172698	4.631743	9.713653	40.419146	440	CUFF.1036.1	516
BnaA01g14380D	BnaA01g14380D	j	CUFF.1037	CUFF.1037.1	66	1.681844	1.019519	2.344169	9.103036	1107	CUFF.1037.1	1261
BnaA01g14380D	BnaA01g14380D	c	CUFF.1037	CUFF.1037.2	100	2.548266	1.395796	3.700736	13.792571	686	CUFF.1037.1	1261
BnaA01g14380D	BnaA01g14380D	x	CUFF.1038	CUFF.1038.1	100	7.027117	5.274554	8.779681	38.034496	707	CUFF.1038.1	1261
BnaA01g14400D	BnaA01g14400D	j	CUFF.1039	CUFF.1039.1	16	2.243671	1.098562	3.388781	12.753244	736	CUFF.1039.1	739
BnaA01g14400D	BnaA01g14400D	=	CUFF.1039	CUFF.1039.2	100	13.964000	11.499598	16.428402	79.372719	736	CUFF.1039.1	739
BnaA01g14430D	BnaA01g14430D	=	CUFF.1040	CUFF.1040.1	100	6.238822	5.408561	7.069082	34.832877	2416	CUFF.1040.1	1136
BnaA01g14420D	BnaA01g14420D	=	CUFF.1041	CUFF.1041.1	100	6.029165	5.015991	7.042339	33.662312	1704	CUFF.1041.1	1192
BnaA01g14450D	BnaA01g14450D	j	CUFF.1042	CUFF.1042.1	100	84.586148	79.189107	89.983189	478.259353	1182	CUFF.1042.1	1342
BnaA01g14470D	BnaA01g14470D	e	CUFF.1043	CUFF.1043.1	100	4.140987	3.142271	5.139704	22.867260	1345	CUFF.1043.1	1025
BnaA01g14470D	BnaA01g14470D	=	CUFF.1044	CUFF.1044.1	100	36.348943	32.742204	39.955683	200.725245	920	CUFF.1043.1	1025
BnaA01g14480D	BnaA01g14480D	e	CUFF.1045	CUFF.1045.1	100	3.418858	2.447627	4.390089	18.878680	1157	CUFF.1045.1	889
BnaA01g14480D	BnaA01g14480D	j	CUFF.1046	CUFF.1046.1	100	35.495234	31.641647	39.348821	196.002049	792	CUFF.1045.1	889
BnaA01g14510D	BnaA01g14510D	o	CUFF.1047	CUFF.1047.1	100	1.644145	0.822450	2.465840	8.792467	702	CUFF.1047.1	1256
BnaA01g14510D	BnaA01g14510D	c	CUFF.1048	CUFF.1048.1	100	2.285137	0.907148	3.663127	12.851003	457	CUFF.1048.1	1256
BnaA01g14520D	BnaA01g14520D	e	CUFF.1049	CUFF.1049.1	100	13.543460	11.982807	15.104113	76.180342	1491	CUFF.1049.1	1340
BnaA01g14520D	BnaA01g14520D	=	CUFF.1050	CUFF.1050.1	100	14.236860	11.322872	17.150849	80.080637	606	CUFF.1049.1	1340
BnaA01g14530D	BnaA01g14530D	j	CUFF.1051	CUFF.1051.1	31	1.488613	0.792401	2.184826	8.431334	991	CUFF.1052.1	1123
BnaA01g14530D	BnaA01g14530D	=	CUFF.1051	CUFF.1051.2	100	4.734279	3.510845	5.957714	26.814410	911	CUFF.1052.1	1123
BnaA01g14530D	BnaA01g14530D	e	CUFF.1052	CUFF.1052.1	100	0.590544	0.252227	0.928861	3.344773	1300	CUFF.1052.1	1123
BnaA01g14560D	BnaA01g14560D	e	CUFF.1053	CUFF.1053.1	100	3.373737	2.567322	4.180152	19.091734	1535	CUFF.1053.1	904
BnaA01g14560D	BnaA01g14560D	=	CUFF.1054	CUFF.1054.1	100	18.483278	15.667390	21.299166	104.595537	773	CUFF.1053.1	904
BnaA01g14570D	BnaA01g14570D	=	CUFF.1055	CUFF.1055.1	100	25.805054	23.631288	27.978820	143.750239	1282	CUFF.1055.1	1349
BnaA01g14590D	BnaA01g14590D	j	CUFF.1056	CUFF.1056.1	48	2.011101	1.473656	2.548546	11.331178	2170	CUFF.1056.1	2036
BnaA01g14590D	BnaA01g14590D	j	CUFF.1056	CUFF.1056.2	100	4.181154	3.434343	4.927965	23.557940	2074	CUFF.1056.1	2036
BnaA01g14600D	BnaA01g14600D	=	CUFF.1057	CUFF.1057.1	100	6.531790	5.655565	7.408014	36.693966	2024	CUFF.1057.1	2142
BnaA01g14660D	BnaA01g14660D	j	CUFF.1058	CUFF.1058.1	100	1.172922	0.906183	1.439662	6.586594	3506	CUFF.1058.1	980
BnaA01g14670D	BnaA01g14670D	j	CUFF.1059	CUFF.1059.1	27	0.821285	0.290557	1.352013	4.597579	1211	CUFF.1059.2	411
BnaA01g14670D	BnaA01g14670D	j	CUFF.1059	CUFF.1059.2	100	3.007581	2.161970	3.853191	16.836533	1229	CUFF.1059.2	411
BnaA01g14710D	BnaA01g14710D	=	CUFF.1060	CUFF.1060.1	100	10.174956	8.891825	11.458087	57.019507	1550	CUFF.1060.1	1593
BnaA01g14720D	BnaA01g14720D	=	CUFF.1061	CUFF.1061.1	100	14.394094	12.867674	15.920515	80.084409	1618	CUFF.1061.1	1682
BnaA01g14730D	BnaA01g14730D	j	CUFF.1062	CUFF.1062.1	100	3.638679	3.011422	4.265936	20.342050	2099	CUFF.1062.1	2283
BnaA01g14740D	BnaA01g14740D	j	CUFF.1063	CUFF.1063.1	59	1.809398	1.221944	2.396852	9.902245	1581	CUFF.1063.1	3145
BnaA01g14740D	BnaA01g14740D	=	CUFF.1063	CUFF.1063.2	100	3.075728	2.277092	3.874365	16.832462	1394	CUFF.1063.1	3145
BnaA01g14750D	BnaA01g14750D	j	CUFF.1064	CUFF.1064.1	27	22.078403	20.054782	24.102024	122.547429	2020	CUFF.1064.1	1456
BnaA01g14750D	BnaA01g14750D	j	CUFF.1064	CUFF.1064.2	15	12.232177	10.287132	14.177222	67.895395	1521	CUFF.1064.1	1456
BnaA01g14750D	BnaA01g14750D	=	CUFF.1064	CUFF.1064.3	100	82.664726	76.967614	88.361838	458.835252	1271	CUFF.1064.1	1456
BnaA01g14790D	BnaA01g14790D	=	CUFF.1065	CUFF.1065.1	100	13.040416	11.062590	15.018242	74.253515	920	CUFF.1065.1	1066
BnaA01g14840D	BnaA01g14840D	c	CUFF.1066	CUFF.1066.1	100	4.504931	3.883804	5.126058	25.112265	3408	CUFF.1066.1	2055
BnaA01g14850D	BnaA01g14850D	j	CUFF.1067	CUFF.1067.1	100	31.406954	28.885255	33.928652	175.074772	1629	CUFF.1067.1	1592
BnaA01g14860D	BnaA01g14860D	j	CUFF.1068	CUFF.1068.1	100	45.725636	41.762590	49.688682	258.783585	951	CUFF.1069.1	1221
BnaA01g14860D	BnaA01g14860D	e	CUFF.1069	CUFF.1069.1	100	6.476221	5.339117	7.613326	36.652083	1247	CUFF.1069.1	1221
BnaA01g14870D	BnaA01g14870D	j	CUFF.1070	CUFF.1070.1	27	7.959648	6.909816	9.009479	44.746857	1969	CUFF.1070.1	1801
BnaA01g14870D	BnaA01g14870D	j	CUFF.1070	CUFF.1070.2	100	29.048264	26.259835	31.836693	163.301012	1171	CUFF.1070.1	1801
BnaA01g14880D	BnaA01g14880D	e	CUFF.1071	CUFF.1071.1	100	2.161490	1.403830	2.919150	12.237273	1181	CUFF.1072.1	1811
BnaA01g14880D	BnaA01g14880D	j	CUFF.1072	CUFF.1072.1	100	7.005157	6.021988	7.988325	39.659687	1821	CUFF.1072.1	1811
BnaA01g14890D	BnaA01g14890D	=	CUFF.1073	CUFF.1073.1	100	0.763508	0.355396	1.171621	4.537718	1088	CUFF.1073.1	915
BnaA01g14900D	BnaA01g14900D	x	CUFF.1074	CUFF.1074.1	100	92.690287	87.493340	97.887234	529.453992	878	CUFF.1074.1	799
BnaA01g14910D	BnaA01g14910D	e	CUFF.1075	CUFF.1075.1	100	21.525853	19.975837	23.075868	121.737967	2766	CUFF.1075.1	936
BnaA01g14940D	BnaA01g14940D	j	CUFF.1076	CUFF.1076.1	37	1.560708	0.861452	2.259964	8.862189	1186	CUFF.1076.1	1175
BnaA01g14940D	BnaA01g14940D	j	CUFF.1076	CUFF.1076.2	100	4.175429	3.169813	5.181045	23.709389	1183	CUFF.1076.1	1175
BnaA01g14950D	BnaA01g14950D	=	CUFF.1077	CUFF.1077.1	100	8.758487	7.389122	10.127852	47.858245	1191	CUFF.1077.1	1206
BnaA01g14960D	BnaA01g14960D	c	CUFF.1078	CUFF.1078.1	100	63.266708	57.689312	68.844104	356.733733	730	CUFF.1078.1	948
BnaA01g14970D	BnaA01g14970D	=	CUFF.1079	CUFF.1079.1	100	2.190164	1.665176	2.715153	12.205690	1764	CUFF.1079.1	1722
BnaA01g14990D	BnaA01g14990D	j	CUFF.1080	CUFF.1080.1	100	3.722874	3.014526	4.431221	21.163756	2248	CUFF.1080.1	1989
BnaA01g14990D	BnaA01g14990D	j	CUFF.1080	CUFF.1080.2	59	2.178459	1.595592	2.761326	12.384081	2196	CUFF.1080.1	1989
BnaA01g14990D	BnaA01g14990D	j	CUFF.1080	CUFF.1080.3	44	1.635980	0.985088	2.286872	9.300205	1202	CUFF.1080.1	1989
BnaA01g15000D	BnaA01g15000D	=	CUFF.1081	CUFF.1081.1	100	25.913980	23.130701	28.697258	146.467228	1031	CUFF.1082.1	1016
BnaA01g15000D	BnaA01g15000D	e	CUFF.1082	CUFF.1082.1	100	3.748313	2.948693	4.547934	21.185671	1688	CUFF.1082.1	1016
BnaA01g15010D	BnaA01g15010D	=	CUFF.1083	CUFF.1083.1	100	8.307751	6.443780	10.171721	47.119702	832	CUFF.1084.1	859
BnaA01g15010D	BnaA01g15010D	j	CUFF.1083	CUFF.1083.2	85	7.091292	5.142707	9.039878	40.220223	756	CUFF.1084.1	859
BnaA01g15010D	BnaA01g15010D	j	CUFF.1083	CUFF.1083.3	38	3.187930	2.193962	4.181897	18.081224	1171	CUFF.1084.1	859
BnaA01g15010D	BnaA01g15010D	e	CUFF.1084	CUFF.1084.1	100	2.970174	2.057180	3.883168	16.846161	1256	CUFF.1084.1	859
BnaA01g15040D	BnaA01g15040D	i	CUFF.1085	CUFF.1085.1	100	1.393384	0.553936	2.232832	7.716158	619	CUFF.1085.1	1293
BnaA01g15040D	BnaA01g15040D	j	CUFF.1086	CUFF.1086.1	100	1.983349	1.392848	2.573850	11.241224	1349	CUFF.1086.1	1293
BnaA01g15060D	BnaA01g15060D	j	CUFF.1087	CUFF.1087.1	100	3.154077	2.706658	3.601495	17.748901	3676	CUFF.1087.1	2785
BnaA01g15070D	BnaA01g15070D	j	CUFF.1088	CUFF.1088.1	59	2.609078	2.124157	3.093999	14.682037	3433	CUFF.1088.3	4377
BnaA01g15070D	BnaA01g15070D	j	CUFF.1088	CUFF.1088.2	49	2.176710	1.697186	2.656233	12.248975	3183	CUFF.1088.3	4377
BnaA01g15070D	BnaA01g15070D	j	CUFF.1088	CUFF.1088.3	100	4.417571	3.888886	4.946255	24.858947	4727	CUFF.1088.3	4377
BnaA01g15080D	BnaA01g15080D	j	CUFF.1089	CUFF.1089.1	100	8.589803	7.161691	10.017915	49.106988	1154	CUFF.1089.1	1316
BnaA01g15080D	BnaA01g15080D	c	CUFF.1089	CUFF.1089.2	77	6.578906	4.405177	8.752635	37.610905	580	CUFF.1089.1	1316
BnaA01g15100D	BnaA01g15100D	=	CUFF.1090	CUFF.1090.1	100	4.036837	2.973877	5.099796	22.593577	1013	CUFF.1090.2	1028
BnaA01g15100D	BnaA01g15100D	j	CUFF.1090	CUFF.1090.2	31	1.249979	0.621171	1.878787	6.995948	1072	CUFF.1090.2	1028
BnaA01g15130D	BnaA01g15130D	c	CUFF.1091	CUFF.1091.1	100	1.584506	0.670423	2.498589	8.437565	602	CUFF.1091.1	3991
BnaA01g15130D	BnaA01g15130D	c	CUFF.1092	CUFF.1092.1	100	1.937755	1.547260	2.328251	10.906134	2767	CUFF.1092.1	3991
BnaA01g15140D	BnaA01g15140D	j	CUFF.1093	CUFF.1093.1	25	3.304153	2.739192	3.869114	18.620529	3096	CUFF.1093.1	2266
BnaA01g15140D	BnaA01g15140D	=	CUFF.1093	CUFF.1093.2	100	13.466308	12.048023	14.884593	75.889284	1944	CUFF.1093.1	2266
BnaA01g15150D	BnaA01g15150D	=	CUFF.1093	CUFF.1093.3	75	10.095534	8.611123	11.579945	56.893311	1216	CUFF.1093.1	1152
BnaA01g15220D	BnaA01g15220D	j	CUFF.1094	CUFF.1094.1	100	0.799710	0.473491	1.125929	4.726889	1689	CUFF.1094.1	1045
-	-	u	CUFF.1095	CUFF.1095.1	100	2.847409	1.575453	4.119364	13.639529	578	CUFF.1095.1	-
BnaA01g15240D	BnaA01g15240D	=	CUFF.1096	CUFF.1096.1	100	0.628055	0.323403	0.932706	3.263068	1494	CUFF.1096.1	1357
BnaA01g15250D	BnaA01g15250D	=	CUFF.1097	CUFF.1097.1	100	11.067780	9.860669	12.274891	62.197145	1918	CUFF.1097.1	1953
BnaA01g15270D	BnaA01g15270D	c	CUFF.1098	CUFF.1098.1	100	0.684734	0.266148	1.103320	4.029573	1005	CUFF.1098.1	2493
BnaA01g15280D	BnaA01g15280D	j	CUFF.1099	CUFF.1099.1	100	2.107147	0.977428	3.236866	11.501671	566	CUFF.1099.1	566
BnaA01g15290D	BnaA01g15290D	c	CUFF.1100	CUFF.1100.1	100	0.433912	0.153740	0.714083	2.319319	1307	CUFF.1100.1	2003
BnaA01g15300D	BnaA01g15300D	j	CUFF.1101	CUFF.1101.1	71	4.375548	3.281516	5.469581	24.616440	1379	CUFF.1101.2	1430
BnaA01g15300D	BnaA01g15300D	j	CUFF.1101	CUFF.1101.2	100	6.186754	5.074009	7.299499	34.806120	1475	CUFF.1101.2	1430
BnaA01g15300D	BnaA01g15300D	j	CUFF.1101	CUFF.1101.3	33	2.069867	1.271482	2.868252	11.644885	1380	CUFF.1101.2	1430
BnaA01g15310D	BnaA01g15310D	=	CUFF.1102	CUFF.1102.1	100	1.923079	1.457705	2.388453	11.010499	2110	CUFF.1102.1	2062
BnaA01g15310D	BnaA01g15310D	e	CUFF.1103	CUFF.1103.1	100	0.782715	0.121545	1.443885	4.481399	798	CUFF.1102.1	2062
BnaA01g15320D	BnaA01g15320D	=	CUFF.1104	CUFF.1104.1	100	5.994464	4.919400	7.069528	33.803351	1205	CUFF.1104.1	1106
BnaA01g15330D	BnaA01g15330D	j	CUFF.1105	CUFF.1105.1	100	0.693891	0.255534	1.132248	3.580065	939	CUFF.1105.1	2378
BnaA01g15360D	BnaA01g15360D	c	CUFF.1106	CUFF.1106.1	100	4.559714	2.857765	6.261664	25.939380	539	CUFF.1106.1	753
BnaA01g15390D	BnaA01g15390D	=	CUFF.1107	CUFF.1107.1	100	26.629191	22.329001	30.929380	151.749689	528	CUFF.1107.1	629
BnaA01g15410D	BnaA01g15410D	j	CUFF.1108	CUFF.1108.1	19	1.345123	0.607835	2.082411	7.704287	827	CUFF.1108.1	1425
BnaA01g15410D	BnaA01g15410D	c	CUFF.1108	CUFF.1108.2	100	7.178591	4.952330	9.404851	41.115886	545	CUFF.1108.1	1425
BnaA01g15410D	BnaA01g15410D	j	CUFF.1109	CUFF.1109.1	18	3.876383	1.648044	6.104723	22.200781	465	CUFF.1109.2	1425
BnaA01g15410D	BnaA01g15410D	j	CUFF.1109	CUFF.1109.2	100	21.867177	17.396172	26.338182	125.237457	470	CUFF.1109.2	1425
BnaA01g10750D	BnaA01g10750D	=	CUFF.1110	CUFF.1110.1	100	1.455721	0.980810	1.930633	8.036237	1858	CUFF.1110.1	1707
BnaA01g10750D	BnaA01g10750D	e	CUFF.1111	CUFF.1111.1	100	0.655809	0.278693	1.032924	3.620359	1715	CUFF.1110.1	1707
BnaA01g10760D	BnaA01g10760D	j	CUFF.1112	CUFF.1112.1	100	15.897528	14.068146	17.726910	88.937526	1448	CUFF.1112.2	4492
BnaA01g10760D	BnaA01g10760D	j	CUFF.1112	CUFF.1112.2	37	5.886146	5.152463	6.619829	32.929603	3024	CUFF.1112.2	4492
BnaA01g10760D	BnaA01g10760D	j	CUFF.1113	CUFF.1113.1	51	1.586138	0.945373	2.226902	8.875208	1086	CUFF.1113.1	4492
BnaA01g10760D	BnaA01g10760D	c	CUFF.1113	CUFF.1113.2	100	3.135484	1.888965	4.382002	17.544551	680	CUFF.1113.1	4492
BnaA01g10780D	BnaA01g10780D	e	CUFF.1114	CUFF.1114.1	100	2.394964	1.763363	3.026565	13.585481	1502	CUFF.1114.1	1749
BnaA01g10780D	BnaA01g10780D	j	CUFF.1115	CUFF.1115.1	82	13.808260	11.359360	16.257160	78.327628	904	CUFF.1114.1	1749
BnaA01g10780D	BnaA01g10780D	j	CUFF.1115	CUFF.1115.2	100	16.895932	14.379485	19.412379	95.842510	968	CUFF.1114.1	1749
BnaA01g10790D	BnaA01g10790D	=	CUFF.1116	CUFF.1116.1	100	14.553675	13.171135	15.936215	80.618865	1671	CUFF.1116.1	1203
BnaA01g10800D	BnaA01g10800D	=	CUFF.1117	CUFF.1117.1	100	7.966959	7.022135	8.911784	44.351245	2367	CUFF.1117.1	1563
BnaA01g10810D	BnaA01g10810D	j	CUFF.1118	CUFF.1118.1	100	1.857860	1.547617	2.168104	10.342518	4956	CUFF.1118.1	3001
BnaA01g10830D	BnaA01g10830D	c	CUFF.1119	CUFF.1119.1	100	2.924782	2.012222	3.837342	16.805844	919	CUFF.1119.1	2803
BnaA01g10830D	BnaA01g10830D	j	CUFF.1120	CUFF.1120.1	100	1.303268	0.927698	1.678838	7.177195	2055	CUFF.1120.1	2803
BnaA01g10840D	BnaA01g10840D	j	CUFF.1121	CUFF.1121.1	100	1.806439	1.458447	2.154430	10.152876	3541	CUFF.1121.1	3336
BnaA01g10840D	BnaA01g10840D	x	CUFF.1122	CUFF.1122.1	100	0.477197	0.209784	0.744610	2.682028	2322	CUFF.1122.1	3336
BnaA01g10840D	BnaA01g10840D	p	CUFF.1123	CUFF.1123.1	100	1.144446	0.600723	1.688169	6.500577	1251	CUFF.1123.1	3336
-	-	u	CUFF.1124	CUFF.1124.1	100	11.373933	9.336812	13.411054	64.605174	820	CUFF.1123.1	-
BnaA01g10960D	BnaA01g10960D	j	CUFF.1125	CUFF.1125.1	100	1.548213	1.236809	1.859618	8.726040	3424	CUFF.1125.1	2228
BnaA01g10970D	BnaA01g10970D	c	CUFF.1126	CUFF.1126.1	100	0.751133	0.349874	1.152392	4.053483	1133	CUFF.1126.1	1776
BnaA01g10990D	BnaA01g10990D	e	CUFF.1127	CUFF.1127.1	100	2.376283	1.279669	3.472897	13.559802	681	CUFF.1128.1	1007
BnaA01g10990D	BnaA01g10990D	=	CUFF.1128	CUFF.1128.1	100	6.256976	4.803525	7.710426	35.704226	839	CUFF.1128.1	1007
BnaA01g11000D	BnaA01g11000D	=	CUFF.1129	CUFF.1129.1	100	25.620746	20.160412	31.081081	140.652819	449	CUFF.1129.1	506
BnaA01g11000D	BnaA01g11000D	j	CUFF.1129	CUFF.1129.2	64	16.483340	11.221924	21.744756	90.490272	407	CUFF.1129.1	506
BnaA01g11020D	BnaA01g11020D	=	CUFF.1130	CUFF.1130.1	100	51.957670	44.618165	59.297174	297.309629	433	CUFF.1131.1	697
BnaA01g11020D	BnaA01g11020D	e	CUFF.1131	CUFF.1131.1	100	1.301030	0.783564	1.818496	7.444689	1225	CUFF.1131.1	697
BnaA01g11030D	BnaA01g11030D	=	CUFF.1132	CUFF.1132.1	100	4.155813	3.269791	5.041835	23.041024	1220	CUFF.1132.1	723
BnaA01g11060D	BnaA01g11060D	j	CUFF.1133	CUFF.1133.1	100	7.118228	6.154143	8.082312	39.723944	2293	CUFF.1133.2	2352
BnaA01g11060D	BnaA01g11060D	j	CUFF.1133	CUFF.1133.2	96	6.838547	5.949771	7.727323	38.163158	2535	CUFF.1133.2	2352
BnaA01g11070D	BnaA01g11070D	j	CUFF.1133	CUFF.1133.3	94	6.714193	5.648420	7.779966	37.469190	1457	CUFF.1133.2	2324
BnaA01g11090D	BnaA01g11090D	j	CUFF.1134	CUFF.1134.1	22	1.265885	0.520862	2.010908	6.949446	873	CUFF.1134.1	2086
BnaA01g11090D	BnaA01g11090D	c	CUFF.1134	CUFF.1134.2	100	5.780458	4.379313	7.181602	31.733517	872	CUFF.1134.1	2086
BnaA01g11130D	BnaA01g11130D	=	CUFF.1135	CUFF.1135.1	100	2.254003	1.528636	2.979369	12.590715	1248	CUFF.1135.1	1328
BnaA01g11130D	BnaA01g11130D	j	CUFF.1135	CUFF.1135.2	25	0.570037	0.129594	1.010479	3.184188	1248	CUFF.1135.1	1328
BnaA01g11140D	BnaA01g11140D	=	CUFF.1136	CUFF.1136.1	100	1.201019	0.716910	1.685128	6.740374	1242	CUFF.1136.1	1313
BnaA01g11190D	BnaA01g11190D	=	CUFF.1137	CUFF.1137.1	100	2.489197	1.735288	3.243106	13.835755	1090	CUFF.1137.1	962
BnaA01g11200D	BnaA01g11200D	o	CUFF.1138	CUFF.1138.1	100	0.945238	0.681718	1.208758	5.218006	2941	CUFF.1138.1	1680
BnaA01g11220D	BnaA01g11220D	e	CUFF.1139	CUFF.1139.1	100	2.006456	1.141479	2.871433	11.177543	853	CUFF.1140.1	2675
BnaA01g11220D	BnaA01g11220D	j	CUFF.1140	CUFF.1140.1	71	2.742781	2.262765	3.222797	15.279453	2754	CUFF.1140.1	2675
BnaA01g11220D	BnaA01g11220D	c	CUFF.1140	CUFF.1140.2	100	3.881808	2.058228	5.705387	21.624730	489	CUFF.1140.1	2675
BnaA01g11250D	BnaA01g11250D	c	CUFF.1141	CUFF.1141.1	100	0.875576	0.459225	1.291927	4.760980	1209	CUFF.1141.1	1965
BnaA01g11270D	BnaA01g11270D	j	CUFF.1142	CUFF.1142.1	100	1.677029	1.337248	2.016810	9.281773	3119	CUFF.1142.1	3127
BnaA01g11310D	BnaA01g11310D	j	CUFF.1143	CUFF.1143.1	20	6.146819	4.897991	7.395648	33.994807	1318	CUFF.1143.1	1234
BnaA01g11310D	BnaA01g11310D	=	CUFF.1143	CUFF.1143.2	100	30.431703	27.508073	33.355334	168.301656	1139	CUFF.1143.1	1234
BnaA01g11320D	BnaA01g11320D	=	CUFF.1144	CUFF.1144.1	100	8.055967	7.032905	9.079030	43.967632	2019	CUFF.1144.1	1432
BnaA01g11330D	BnaA01g11330D	=	CUFF.1145	CUFF.1145.1	100	28.464762	26.166708	30.762815	155.354175	1665	CUFF.1145.1	1542
BnaA01g11340D	BnaA01g11340D	e	CUFF.1146	CUFF.1146.1	100	16.344962	14.149555	18.540369	91.334607	884	CUFF.1146.1	615
BnaA01g11350D	BnaA01g11350D	=	CUFF.1147	CUFF.1147.1	100	8.295047	6.844634	9.745461	46.437675	1086	CUFF.1148.1	984
BnaA01g11350D	BnaA01g11350D	e	CUFF.1148	CUFF.1148.1	100	0.841064	0.320390	1.361737	4.708477	1217	CUFF.1148.1	984
BnaA01g11360D	BnaA01g11360D	j	CUFF.1149	CUFF.1149.1	100	3.991083	3.075051	4.907114	22.958627	1428	CUFF.1149.2	1363
BnaA01g11360D	BnaA01g11360D	j	CUFF.1149	CUFF.1149.2	17	0.671802	0.293575	1.050030	3.864529	1513	CUFF.1149.2	1363
BnaA01g11360D	BnaA01g11360D	j	CUFF.1149	CUFF.1149.3	22	0.883915	0.360991	1.406838	5.084703	1402	CUFF.1149.2	1363
BnaA01g11370D	BnaA01g11370D	j	CUFF.1150	CUFF.1150.1	100	0.653738	0.296376	1.011099	3.827107	1673	CUFF.1150.1	2322
BnaA01g11370D	BnaA01g11370D	c	CUFF.1150	CUFF.1150.2	76	0.494489	0.184252	0.804726	2.894836	1673	CUFF.1150.1	2322
BnaA01g11380D	BnaA01g11380D	j	CUFF.1151	CUFF.1151.1	100	3.538945	3.003679	4.074211	19.981728	3189	CUFF.1151.1	2169
BnaA01g11390D	BnaA01g11390D	j	CUFF.1152	CUFF.1152.1	13	4.037437	3.008013	5.066861	22.796331	1225	CUFF.1152.1	1375
BnaA01g11390D	BnaA01g11390D	j	CUFF.1152	CUFF.1152.2	100	31.608415	28.022335	35.194495	178.468636	861	CUFF.1152.1	1375
BnaA01g11400D	BnaA01g11400D	j	CUFF.1153	CUFF.1153.1	100	13.194095	11.499622	14.888569	74.392832	1211	CUFF.1153.1	1592
BnaA01g11410D	BnaA01g11410D	x	CUFF.1154	CUFF.1154.1	100	1.588432	1.070484	2.106380	8.969520	1399	CUFF.1154.1	1182
BnaA01g11420D	BnaA01g11420D	j	CUFF.1155	CUFF.1155.1	100	29.214986	26.786647	31.643326	163.477369	1484	CUFF.1155.1	1611
BnaA01g11430D	BnaA01g11430D	j	CUFF.1156	CUFF.1156.1	100	16.337048	14.487981	18.186115	91.532925	1343	CUFF.1156.1	825
BnaA01g11430D	BnaA01g11430D	e	CUFF.1157	CUFF.1157.1	100	6.767918	4.904761	8.631075	37.919172	737	CUFF.1156.1	825
BnaA01g11450D	BnaA01g11450D	j	CUFF.1158	CUFF.1158.1	31	0.659287	0.221626	1.096948	3.623926	1277	CUFF.1158.1	1007
BnaA01g11450D	BnaA01g11450D	=	CUFF.1158	CUFF.1158.2	100	2.117830	1.416477	2.819183	11.641148	1271	CUFF.1158.1	1007
BnaA01g11450D	BnaA01g11450D	j	CUFF.1158	CUFF.1158.3	33	0.694339	0.159287	1.229391	3.816596	993	CUFF.1158.1	1007
BnaA01g11480D	BnaA01g11480D	x	CUFF.1159	CUFF.1159.1	100	116.450169	110.841534	122.058805	658.006109	3050	CUFF.1159.1	2256
BnaA01g11480D	BnaA01g11480D	=	CUFF.1160	CUFF.1160.1	100	291.963788	278.682218	305.245359	1649.752489	2074	CUFF.1160.1	2256
BnaA01g11490D	BnaA01g11490D	j	CUFF.1161	CUFF.1161.1	100	9.711299	8.568506	10.854092	54.377357	2168	CUFF.1161.1	1991
BnaA01g11490D	BnaA01g11490D	=	CUFF.1161	CUFF.1161.2	39	3.824292	2.969632	4.678953	21.413708	1853	CUFF.1161.1	1991
BnaA01g11510D	BnaA01g11510D	e	CUFF.1162	CUFF.1162.1	100	5.431560	4.642433	6.220687	30.659837	2682	CUFF.1162.1	2061
BnaA01g11510D	BnaA01g11510D	=	CUFF.1163	CUFF.1163.1	100	43.653608	40.772618	46.534599	246.414011	1977	CUFF.1162.1	2061
BnaA01g11520D	BnaA01g11520D	e	CUFF.1164	CUFF.1164.1	100	3.503151	3.012522	3.993779	19.351559	2983	CUFF.1164.1	2860
BnaA01g11530D	BnaA01g11530D	j	CUFF.1165	CUFF.1165.1	100	15.098143	13.732027	16.464260	84.538382	2436	CUFF.1165.2	3752
BnaA01g11530D	BnaA01g11530D	j	CUFF.1165	CUFF.1165.2	27	4.047997	3.531673	4.564321	22.665776	4287	CUFF.1165.2	3752
BnaA01g11550D	BnaA01g11550D	=	CUFF.1166	CUFF.1166.1	100	1.799432	1.106945	2.491919	9.707667	946	CUFF.1166.1	426
BnaA01g11580D	BnaA01g11580D	j	CUFF.1167	CUFF.1167.1	76	2.486551	1.960207	3.012894	13.929224	2690	CUFF.1167.1	2241
BnaA01g11580D	BnaA01g11580D	j	CUFF.1167	CUFF.1167.2	100	3.264727	2.649952	3.879503	18.288434	2474	CUFF.1167.1	2241
BnaA01g11580D	BnaA01g11580D	e	CUFF.1168	CUFF.1168.1	100	3.008934	2.190368	3.827501	16.855525	1331	CUFF.1167.1	2241
BnaA01g11600D	BnaA01g11600D	j	CUFF.1169	CUFF.1169.1	100	2.523130	1.973763	3.072497	14.376377	1894	CUFF.1169.1	1655
BnaA01g11620D	BnaA01g11620D	j	CUFF.1170	CUFF.1170.1	100	10.820264	9.943231	11.697297	60.610781	3850	CUFF.1170.1	1185
BnaA01g11640D	BnaA01g11640D	=	CUFF.1171	CUFF.1171.1	100	14.747338	12.410075	17.084601	82.608676	791	CUFF.1171.1	894
-	-	u	CUFF.1172	CUFF.1172.1	100	3.594682	1.273641	5.915723	18.306075	356	CUFF.1172.1	-
BnaA01g11650D	BnaA01g11650D	c	CUFF.1173	CUFF.1173.1	100	1.508608	0.815434	2.201781	8.547273	821	CUFF.1173.1	3832
BnaA01g11650D	BnaA01g11650D	c	CUFF.1174	CUFF.1174.1	100	1.063131	0.576641	1.549622	6.289501	1132	CUFF.1174.1	3832
BnaA01g11650D	BnaA01g11650D	c	CUFF.1175	CUFF.1175.1	100	2.036191	1.467741	2.604640	11.282679	1687	CUFF.1175.1	3832
BnaA01g11650D	BnaA01g11650D	j	CUFF.1175	CUFF.1175.2	63	1.291607	0.570074	2.013141	7.156889	953	CUFF.1175.1	3832
BnaA01g11660D	BnaA01g11660D	j	CUFF.1176	CUFF.1176.1	100	6.555934	4.685930	8.425939	35.267588	604	CUFF.1176.1	855
BnaA01g11680D	BnaA01g11680D	j	CUFF.1177	CUFF.1177.1	73	0.605464	0.347802	0.863126	3.413874	2975	CUFF.1177.2	2507
BnaA01g11680D	BnaA01g11680D	j	CUFF.1177	CUFF.1177.2	100	0.824644	0.543782	1.105507	4.649709	3045	CUFF.1177.2	2507
BnaA01g11740D	BnaA01g11740D	j	CUFF.1178	CUFF.1178.1	16	0.382680	0.127146	0.638213	2.202216	1945	CUFF.1178.1	1802
BnaA01g11740D	BnaA01g11740D	j	CUFF.1178	CUFF.1178.2	100	2.447772	1.879469	3.016075	14.086247	1863	CUFF.1178.1	1802
BnaA01g11760D	BnaA01g11760D	=	CUFF.1179	CUFF.1179.1	100	4.442952	3.627439	5.258466	24.822234	1575	CUFF.1179.1	1567
BnaA01g11770D	BnaA01g11770D	=	CUFF.1180	CUFF.1180.1	100	4.653413	3.241311	6.065514	25.316876	675	CUFF.1180.1	522
BnaA01g11790D	BnaA01g11790D	e	CUFF.1181	CUFF.1181.1	100	3.067456	2.149666	3.985247	17.333269	1136	CUFF.1182.1	1992
BnaA01g11790D	BnaA01g11790D	j	CUFF.1182	CUFF.1182.1	22	2.340927	1.766409	2.915445	13.227870	2081	CUFF.1182.1	1992
BnaA01g11790D	BnaA01g11790D	c	CUFF.1182	CUFF.1182.2	100	10.563167	8.804727	12.321608	59.689264	972	CUFF.1182.1	1992
BnaA01g11800D	BnaA01g11800D	x	CUFF.1183	CUFF.1183.1	100	647.589040	615.562893	679.615187	3665.765319	742	CUFF.1183.1	1265
BnaA01g11800D	BnaA01g11800D	=	CUFF.1184	CUFF.1184.1	100	657.604098	628.451381	686.756815	3722.456909	1458	CUFF.1184.1	1265
BnaA01g11860D	BnaA01g11860D	c	CUFF.1185	CUFF.1185.1	100	8.723808	5.685471	11.762144	49.712074	515	CUFF.1185.1	1294
BnaA01g11860D	BnaA01g11860D	o	CUFF.1186	CUFF.1186.1	100	18.217999	13.930305	22.505694	103.814133	485	CUFF.1185.1	1294
BnaA01g11870D	BnaA01g11870D	=	CUFF.1187	CUFF.1187.1	100	10.011195	8.832870	11.189520	56.416080	1796	CUFF.1187.1	1941
BnaA01g11880D	BnaA01g11880D	=	CUFF.1188	CUFF.1188.1	100	3.415578	2.498048	4.333107	19.478353	1073	CUFF.1188.1	1296
BnaA01g11880D	BnaA01g11880D	e	CUFF.1189	CUFF.1189.1	100	0.937485	0.355252	1.519718	5.346288	854	CUFF.1188.1	1296
BnaA01g11920D	BnaA01g11920D	e	CUFF.1190	CUFF.1190.1	100	4.455985	3.665341	5.246629	25.126819	1948	CUFF.1191.1	2412
BnaA01g11920D	BnaA01g11920D	j	CUFF.1191	CUFF.1191.1	100	2.004594	1.553619	2.455569	11.303689	2761	CUFF.1191.1	2412
-	-	u	CUFF.1192	CUFF.1192.1	100	1.882659	0.838348	2.926970	10.755478	556	CUFF.1192.1	-
BnaA01g16360D	BnaA01g16360D	j	CUFF.1193	CUFF.1193.1	100	3.178710	2.602608	3.754812	17.878530	2159	CUFF.1193.1	1946
BnaA01g16390D	BnaA01g16390D	e	CUFF.1194	CUFF.1194.1	100	1.156649	0.436156	1.877142	6.621045	798	CUFF.1194.1	569
BnaA01g16390D	BnaA01g16390D	c	CUFF.1195	CUFF.1195.1	100	7.254994	4.243494	10.266493	41.529996	414	CUFF.1194.1	569
BnaA01g16400D	BnaA01g16400D	x	CUFF.1196	CUFF.1196.1	63	1.308748	0.672068	1.945428	7.317083	1318	CUFF.1196.2	1455
BnaA01g16400D	BnaA01g16400D	x	CUFF.1196	CUFF.1196.2	100	2.082636	1.403900	2.761373	11.643819	1398	CUFF.1196.2	1455
BnaA01g16400D	BnaA01g16400D	e	CUFF.1197	CUFF.1197.1	100	2.070779	1.418765	2.722794	11.577527	1596	CUFF.1197.1	1455
BnaA01g16400D	BnaA01g16400D	=	CUFF.1198	CUFF.1198.1	100	2.555809	1.633939	3.477679	14.289282	997	CUFF.1197.1	1455
BnaA01g16410D	BnaA01g16410D	=	CUFF.1199	CUFF.1199.1	100	1.138393	0.802991	1.473795	6.400771	2196	CUFF.1199.1	2065
-	-	u	CUFF.1200	CUFF.1200.1	100	2.474990	1.102113	3.847868	14.489846	478	CUFF.1200.1	-
BnaA01g16420D	BnaA01g16420D	=	CUFF.1201	CUFF.1201.1	100	3.100583	2.608453	3.592712	17.332762	3503	CUFF.1201.1	3562
BnaA01g16420D	BnaA01g16420D	x	CUFF.1202	CUFF.1202.1	100	2.390999	1.882831	2.899168	13.366075	2900	CUFF.1202.1	3562
BnaA01g16420D	BnaA01g16420D	e	CUFF.1203	CUFF.1203.1	100	14.415122	12.347365	16.482880	80.582879	1119	CUFF.1201.1	3562
BnaA01g16430D	BnaA01g16430D	=	CUFF.1204	CUFF.1204.1	100	255.045755	239.235669	270.855841	1446.471470	598	CUFF.1205.1	877
BnaA01g16430D	BnaA01g16430D	e	CUFF.1205	CUFF.1205.1	100	63.025302	58.879660	67.170944	357.442925	1443	CUFF.1205.1	877
BnaA01g16440D	BnaA01g16440D	=	CUFF.1206	CUFF.1206.1	100	30.179833	28.362697	31.996968	169.382153	3502	CUFF.1206.1	1586
BnaA01g16460D	BnaA01g16460D	=	CUFF.1207	CUFF.1207.1	100	1.149751	0.677205	1.622298	6.537601	1206	CUFF.1207.1	1164
BnaA01g16470D	BnaA01g16470D	o	CUFF.1208	CUFF.1208.1	100	3.025644	2.114698	3.936591	17.005658	950	CUFF.1208.1	1215
BnaA01g16490D	BnaA01g16490D	=	CUFF.1209	CUFF.1209.1	100	7.953702	6.462005	9.445400	44.910057	1004	CUFF.1209.1	1012
BnaA01g16490D	BnaA01g16490D	j	CUFF.1209	CUFF.1209.2	35	2.802422	1.029644	4.575199	15.823691	517	CUFF.1209.1	1012
BnaA01g16510D	BnaA01g16510D	j	CUFF.1210	CUFF.1210.1	100	1.441253	0.896835	1.985671	7.927211	1171	CUFF.1210.1	1290
BnaA01g16520D	BnaA01g16520D	x	CUFF.1211	CUFF.1211.1	100	1.438179	1.061515	1.814844	8.180990	2692	CUFF.1211.1	2277
BnaA01g16520D	BnaA01g16520D	=	CUFF.1212	CUFF.1212.1	100	1.103408	0.797279	1.409538	6.276667	3165	CUFF.1212.1	2277
BnaA01g16530D	BnaA01g16530D	=	CUFF.1213	CUFF.1213.1	100	1.940323	1.316255	2.564390	10.792934	1166	CUFF.1213.1	1049
BnaA01g16540D	BnaA01g16540D	=	CUFF.1214	CUFF.1214.1	100	3.392315	2.433912	4.350719	18.737248	955	CUFF.1214.1	2305
BnaA01g16560D	BnaA01g16560D	=	CUFF.1215	CUFF.1215.1	100	14.240453	12.309631	16.171274	80.057813	1037	CUFF.1215.1	1513
BnaA01g16570D	BnaA01g16570D	e	CUFF.1216	CUFF.1216.1	100	29.301978	26.007495	32.596462	158.175656	740	CUFF.1216.1	432
BnaA01g16600D	BnaA01g16600D	=	CUFF.1217	CUFF.1217.1	100	6.159637	5.187224	7.132051	34.617835	1564	CUFF.1217.1	2090
BnaA01g16610D	BnaA01g16610D	o	CUFF.1218	CUFF.1218.1	100	2.600355	1.736533	3.464177	14.388679	897	CUFF.1218.1	1273
BnaA01g16620D	BnaA01g16620D	=	CUFF.1219	CUFF.1219.1	100	20.019824	12.462830	27.576818	112.176452	283	CUFF.1219.1	592
BnaA01g16640D	BnaA01g16640D	j	CUFF.1220	CUFF.1220.1	32	3.752889	3.006012	4.499765	20.905089	2247	CUFF.1220.3	918
BnaA01g16630D	BnaA01g16630D	=	CUFF.1220	CUFF.1220.2	100	11.676767	9.516569	13.836964	65.044248	835	CUFF.1220.3	884
BnaA01g16640D	BnaA01g16640D	j	CUFF.1220	CUFF.1220.3	44	5.126733	4.277218	5.976248	28.557947	2248	CUFF.1220.3	918
BnaA01g16650D	BnaA01g16650D	=	CUFF.1221	CUFF.1221.1	100	3.774616	2.944998	4.604233	21.207794	1533	CUFF.1221.2	1559
BnaA01g16650D	BnaA01g16650D	j	CUFF.1221	CUFF.1221.2	36	1.363675	0.833509	1.893840	7.661849	1639	CUFF.1221.2	1559
BnaA01g16660D	BnaA01g16660D	=	CUFF.1222	CUFF.1222.1	100	12.106757	10.601592	13.611921	68.822014	1378	CUFF.1222.1	1623
BnaA01g16710D	BnaA01g16710D	c	CUFF.1223	CUFF.1223.1	71	0.996541	0.546703	1.446378	5.560592	1695	CUFF.1223.1	2682
BnaA01g16710D	BnaA01g16710D	j	CUFF.1223	CUFF.1223.2	100	1.411676	0.893663	1.929689	7.877005	1626	CUFF.1223.1	2682
BnaA01g16710D	BnaA01g16710D	c	CUFF.1224	CUFF.1224.1	100	4.696557	3.460213	5.932901	26.624093	945	CUFF.1224.1	2682
BnaA01g16710D	BnaA01g16710D	j	CUFF.1224	CUFF.1224.2	25	1.155667	0.336471	1.974863	6.551307	852	CUFF.1224.1	2682
BnaA01g16720D	BnaA01g16720D	j	CUFF.1225	CUFF.1225.1	75	5.309712	4.266163	6.353261	28.472284	1467	CUFF.1226.1	1465
BnaA01g16720D	BnaA01g16720D	=	CUFF.1225	CUFF.1225.2	100	7.086552	5.380424	8.792681	38.000242	839	CUFF.1226.1	1465
BnaA01g16720D	BnaA01g16720D	e	CUFF.1226	CUFF.1226.1	100	1.267312	0.753030	1.781594	6.795711	1637	CUFF.1226.1	1465
BnaA01g16730D	BnaA01g16730D	e	CUFF.1227	CUFF.1227.1	100	0.564195	0.143838	0.984552	3.198595	1174	CUFF.1227.1	666
BnaA01g16730D	BnaA01g16730D	j	CUFF.1228	CUFF.1228.1	100	1.738758	1.019370	2.458146	9.857550	1054	CUFF.1227.1	666
BnaA01g16750D	BnaA01g16750D	j	CUFF.1229	CUFF.1229.1	100	16.873583	15.547867	18.199299	94.612234	2751	CUFF.1229.1	1887
BnaA01g16780D	BnaA01g16780D	j	CUFF.1230	CUFF.1230.1	100	114.044354	106.156264	121.932444	637.778070	775	CUFF.1230.1	2366
BnaA01g16800D	BnaA01g16800D	=	CUFF.1231	CUFF.1231.1	100	2.876858	2.116782	3.636935	15.817435	1189	CUFF.1231.1	291
BnaA01g16830D	BnaA01g16830D	j	CUFF.1232	CUFF.1232.1	100	2.815190	1.435706	4.194675	16.770291	532	CUFF.1232.1	2048
BnaA01g16860D	BnaA01g16860D	j	CUFF.1233	CUFF.1233.1	12	5.197658	4.515921	5.879394	28.866598	2606	CUFF.1233.1	505
BnaA01g16860D	BnaA01g16860D	=	CUFF.1233	CUFF.1233.2	100	43.292065	34.200532	52.383597	240.434191	329	CUFF.1233.1	505
BnaA01g16870D	BnaA01g16870D	=	CUFF.1234	CUFF.1234.1	100	3.875366	3.022174	4.728557	21.538666	1627	CUFF.1234.2	1719
BnaA01g16870D	BnaA01g16870D	j	CUFF.1234	CUFF.1234.2	15	0.596995	0.229511	0.964479	3.318001	1711	CUFF.1234.2	1719
BnaA01g16870D	BnaA01g16870D	j	CUFF.1234	CUFF.1234.3	25	0.981085	0.480986	1.481185	5.452717	1637	CUFF.1234.2	1719
-	-	u	CUFF.1235	CUFF.1235.1	100	6.178751	3.922590	8.434912	34.885641	459	CUFF.1235.1	-
BnaA01g16970D	BnaA01g16970D	j	CUFF.1236	CUFF.1236.1	100	3.839583	2.821869	4.857298	21.638014	962	CUFF.1236.1	942
BnaA01g16940D	BnaA01g16940D	=	CUFF.1237	CUFF.1237.1	100	2.408285	1.646510	3.170060	12.894923	1027	CUFF.1237.1	938
BnaA01g16960D	BnaA01g16960D	=	CUFF.1238	CUFF.1238.1	100	3.242456	2.211070	4.273843	17.591724	809	CUFF.1238.1	840
BnaA01g16990D	BnaA01g16990D	e	CUFF.1239	CUFF.1239.1	100	1.851219	0.834899	2.867539	10.219973	753	CUFF.1240.1	1026
BnaA01g16990D	BnaA01g16990D	o	CUFF.1240	CUFF.1240.1	50	0.773872	0.248142	1.299603	4.272294	1046	CUFF.1240.1	1026
BnaA01g16990D	BnaA01g16990D	=	CUFF.1240	CUFF.1240.2	100	1.543100	0.790377	2.295822	8.518946	1046	CUFF.1240.1	1026
BnaA01g17000D	BnaA01g17000D	=	CUFF.1241	CUFF.1241.1	100	2.306045	1.626069	2.986022	13.512525	1173	CUFF.1241.1	1179
BnaA01g17010D	BnaA01g17010D	o	CUFF.1242	CUFF.1242.1	100	25.465482	21.653683	29.277281	145.372511	571	CUFF.1242.1	948
-	-	u	CUFF.1243	CUFF.1243.1	100	0.494991	0.124407	0.865575	2.797639	1210	CUFF.1243.1	-
-	-	u	CUFF.1244	CUFF.1244.1	100	1.648419	0.912693	2.384145	9.316695	930	CUFF.1243.1	-
BnaA01g17020D	BnaA01g17020D	=	CUFF.1245	CUFF.1245.1	100	8.554283	7.558715	9.549850	48.338713	2593	CUFF.1245.1	1997
BnaA01g17020D	BnaA01g17020D	o	CUFF.1246	CUFF.1246.1	100	33.362192	30.325753	36.398631	188.523742	1233	CUFF.1245.1	1997
BnaA01g17040D	BnaA01g17040D	j	CUFF.1247	CUFF.1247.1	100	12.382238	9.186088	15.578389	70.399990	474	CUFF.1247.1	508
BnaA01g17050D	BnaA01g17050D	=	CUFF.1248	CUFF.1248.1	100	10.681226	9.417089	11.945363	59.804686	1921	CUFF.1249.1	1860
BnaA01g17050D	BnaA01g17050D	e	CUFF.1249	CUFF.1249.1	100	2.233094	1.593296	2.872891	12.503196	2074	CUFF.1249.1	1860
-	-	u	CUFF.1250	CUFF.1250.1	20	3.052219	2.053539	4.050900	16.969062	1031	CUFF.1250.1	-
-	-	u	CUFF.1250	CUFF.1250.2	49	7.481647	5.892305	9.070989	41.594829	1005	CUFF.1250.1	-
-	-	u	CUFF.1250	CUFF.1250.3	100	15.279270	12.034339	18.524200	84.946347	624	CUFF.1250.1	-
BnaA01g17060D	BnaA01g17060D	p	CUFF.1251	CUFF.1251.1	100	5.468871	1.937690	9.000053	32.561658	304	CUFF.1251.1	1598
BnaA01g17060D	BnaA01g17060D	j	CUFF.1252	CUFF.1252.1	57	0.479679	0.143838	0.815520	2.741789	1534	CUFF.1252.4	1598
BnaA01g17060D	BnaA01g17060D	c	CUFF.1252	CUFF.1252.2	81	0.680158	0.119987	1.240328	3.887697	989	CUFF.1252.4	1598
BnaA01g17060D	BnaA01g17060D	j	CUFF.1252	CUFF.1252.3	57	0.479679	0.128849	0.830509	2.741789	1534	CUFF.1252.4	1598
BnaA01g17060D	BnaA01g17060D	j	CUFF.1252	CUFF.1252.4	100	0.839661	0.417919	1.261404	4.799402	1630	CUFF.1252.4	1598
BnaA01g17070D	BnaA01g17070D	=	CUFF.1253	CUFF.1253.1	100	1.286353	0.761311	1.811395	7.370297	1121	CUFF.1253.1	810
BnaA01g17090D	BnaA01g17090D	=	CUFF.1254	CUFF.1254.1	100	0.425436	0.156672	0.694200	2.437931	1383	CUFF.1254.1	1284
BnaA01g17100D	BnaA01g17100D	=	CUFF.1255	CUFF.1255.1	100	1.279872	0.659043	1.900701	7.465620	853	CUFF.1255.1	902
BnaA01g15450D	BnaA01g15450D	j	CUFF.1256	CUFF.1256.1	53	3.719258	2.991948	4.446567	21.012787	2208	CUFF.1256.1	2407
BnaA01g15450D	BnaA01g15450D	j	CUFF.1256	CUFF.1256.2	30	2.082865	1.541215	2.624514	11.767614	2208	CUFF.1256.1	2407
BnaA01g15450D	BnaA01g15450D	j	CUFF.1256	CUFF.1256.3	100	7.028277	6.005020	8.051534	39.707842	2120	CUFF.1256.1	2407
BnaA01g15480D	BnaA01g15480D	j	CUFF.1257	CUFF.1257.1	71	0.871487	0.472499	1.270475	4.950086	1797	CUFF.1257.1	1538
BnaA01g15480D	BnaA01g15480D	=	CUFF.1257	CUFF.1257.2	100	1.222161	0.757368	1.686954	6.941929	1709	CUFF.1257.1	1538
BnaA01g15490D	BnaA01g15490D	=	CUFF.1258	CUFF.1258.1	100	4.219852	3.277898	5.161806	23.975957	1172	CUFF.1258.1	1339
BnaA01g15500D	BnaA01g15500D	j	CUFF.1259	CUFF.1259.1	100	9.622949	8.354090	10.891808	54.192784	1383	CUFF.1259.1	1187
BnaA01g15510D	BnaA01g15510D	=	CUFF.1260	CUFF.1260.1	100	10.647529	9.293871	12.001188	57.320651	1472	CUFF.1260.1	1015
BnaA01g15540D	BnaA01g15540D	e	CUFF.1261	CUFF.1261.1	100	26.275643	23.952522	28.598765	148.923868	1512	CUFF.1261.1	1200
BnaA01g15540D	BnaA01g15540D	c	CUFF.1262	CUFF.1262.1	100	63.277105	57.863563	68.690648	358.639028	809	CUFF.1261.1	1200
BnaA01g15550D	BnaA01g15550D	o	CUFF.1263	CUFF.1263.1	100	68.463932	46.130191	90.797673	330.008955	221	CUFF.1263.1	659
BnaA01g15560D	BnaA01g15560D	=	CUFF.1264	CUFF.1264.1	100	12.831359	11.151768	14.510950	72.917737	1196	CUFF.1264.1	1207
BnaA01g15590D	BnaA01g15590D	=	CUFF.1265	CUFF.1265.1	100	4.743128	4.088784	5.397471	27.033662	2549	CUFF.1265.1	2589
BnaA01g15600D	BnaA01g15600D	e	CUFF.1266	CUFF.1266.1	100	0.872578	0.508725	1.236431	4.947646	2324	CUFF.1266.1	2030
BnaA01g15600D	BnaA01g15600D	=	CUFF.1267	CUFF.1267.1	100	4.016830	3.296807	4.736853	22.776016	2039	CUFF.1266.1	2030
BnaA01g15610D	BnaA01g15610D	=	CUFF.1268	CUFF.1268.1	100	1.927284	1.275449	2.579119	10.801005	1116	CUFF.1268.1	1013
BnaA01g15620D	BnaA01g15620D	=	CUFF.1269	CUFF.1269.1	100	5.603794	4.770452	6.437136	30.959692	1776	CUFF.1269.1	1262
BnaA01g15630D	BnaA01g15630D	j	CUFF.1270	CUFF.1270.1	31	3.447182	2.656319	4.238046	19.382166	1869	CUFF.1270.1	1852
BnaA01g15630D	BnaA01g15630D	=	CUFF.1270	CUFF.1270.2	100	11.041097	9.695558	12.386636	62.079793	1770	CUFF.1270.1	1852
BnaA01g15640D	BnaA01g15640D	=	CUFF.1271	CUFF.1271.1	100	2.937142	2.137092	3.737193	16.414381	1263	CUFF.1271.1	1740
BnaA01g15640D	BnaA01g15640D	e	CUFF.1272	CUFF.1272.1	100	0.718608	0.202338	1.234879	4.015982	1050	CUFF.1271.1	1740
BnaA01g15650D	BnaA01g15650D	=	CUFF.1273	CUFF.1273.1	100	1.845310	1.516526	2.174094	10.209889	3423	CUFF.1273.1	2977
BnaA01g15670D	BnaA01g15670D	=	CUFF.1274	CUFF.1274.1	100	6.300955	5.037960	7.563950	35.646492	1025	CUFF.1274.1	1046
BnaA01g15690D	BnaA01g15690D	=	CUFF.1275	CUFF.1275.1	100	19.556581	17.361283	21.751879	110.875803	1127	CUFF.1275.1	925
BnaA01g15710D	BnaA01g15710D	j	CUFF.1277	CUFF.1277.1	14	3.347160	2.645469	4.048852	18.773711	2621	CUFF.1277.1	2274
BnaA01g15710D	BnaA01g15710D	=	CUFF.1277	CUFF.1277.2	100	24.766687	22.900021	26.633353	138.912570	2513	CUFF.1277.1	2274
BnaA01g15710D	BnaA01g15710D	e	CUFF.1278	CUFF.1278.1	100	6.835804	5.718943	7.952664	38.340980	1954	CUFF.1277.1	2274
BnaA01g15720D	BnaA01g15720D	=	CUFF.1279	CUFF.1279.1	100	2.789047	2.251254	3.326839	15.779252	2161	CUFF.1279.1	2163
BnaA01g15730D	BnaA01g15730D	=	CUFF.1280	CUFF.1280.1	100	2.283763	1.777238	2.790287	12.859345	2400	CUFF.1280.1	1542
BnaA01g15740D	BnaA01g15740D	=	CUFF.1281	CUFF.1281.1	100	3.495401	2.852896	4.137905	19.681798	2220	CUFF.1281.1	1505
BnaA01g15750D	BnaA01g15750D	j	CUFF.1282	CUFF.1282.1	100	17.748108	16.242653	19.253563	100.033697	2182	CUFF.1282.1	2221
BnaA01g15760D	BnaA01g15760D	=	CUFF.1283	CUFF.1283.1	100	2.825031	2.212917	3.437146	15.792997	1934	CUFF.1283.1	1820
BnaA01g15760D	BnaA01g15760D	e	CUFF.1284	CUFF.1284.1	100	3.808354	2.294160	5.322548	21.290143	703	CUFF.1283.1	1820
BnaA01g15770D	BnaA01g15770D	c	CUFF.1285	CUFF.1285.1	100	1.125007	0.413755	1.836258	6.542064	690	CUFF.1285.1	1523
BnaA01g15780D	BnaA01g15780D	=	CUFF.1286	CUFF.1286.1	100	12.389664	9.999700	14.779627	71.175139	679	CUFF.1286.1	875
BnaA01g15790D	BnaA01g15790D	o	CUFF.1287	CUFF.1287.1	100	1.815424	1.193546	2.437302	10.429101	1216	CUFF.1287.1	186
BnaA01g15800D	BnaA01g15800D	o	CUFF.1288	CUFF.1288.1	100	0.956356	0.462753	1.449960	5.259762	989	CUFF.1288.1	4062
BnaA01g15800D	BnaA01g15800D	j	CUFF.1289	CUFF.1289.1	52	2.140928	1.574018	2.707838	12.142122	2424	CUFF.1289.1	4062
BnaA01g15800D	BnaA01g15800D	j	CUFF.1289	CUFF.1289.2	22	0.909140	0.533864	1.284417	5.156125	2424	CUFF.1289.1	4062
BnaA01g15800D	BnaA01g15800D	j	CUFF.1289	CUFF.1289.3	61	2.519035	1.929390	3.108680	14.286529	2249	CUFF.1289.1	4062
BnaA01g15800D	BnaA01g15800D	j	CUFF.1289	CUFF.1289.4	100	4.141628	2.981668	5.301588	23.488950	1058	CUFF.1289.1	4062
BnaA01g15810D	BnaA01g15810D	j	CUFF.1290	CUFF.1290.1	100	20.366696	18.864417	21.868976	113.323213	2727	CUFF.1290.1	2699
BnaA01g15820D	BnaA01g15820D	c	CUFF.1291	CUFF.1291.1	100	1.270261	0.856871	1.683651	7.358596	2063	CUFF.1291.1	2681
BnaA01g15820D	BnaA01g15820D	j	CUFF.1291	CUFF.1291.2	46	0.589616	0.272500	0.906732	3.415637	2055	CUFF.1291.1	2681
BnaA01g15840D	BnaA01g15840D	=	CUFF.1292	CUFF.1292.1	100	25.149779	22.520848	27.778709	141.019091	1068	CUFF.1292.1	1415
BnaA01g15840D	BnaA01g15840D	x	CUFF.1293	CUFF.1293.1	100	4.998323	3.995913	6.000732	28.026447	1285	CUFF.1293.1	1415
BnaA01g15860D	BnaA01g15860D	e	CUFF.1294	CUFF.1294.1	100	1.392200	0.794796	1.989604	7.585300	998	CUFF.1294.1	1008
BnaA01g15860D	BnaA01g15860D	c	CUFF.1295	CUFF.1295.1	100	7.732716	3.122265	12.343167	42.131131	292	CUFF.1294.1	1008
BnaA01g15860D	BnaA01g15860D	j	CUFF.1295	CUFF.1295.2	40	3.069663	1.972874	4.166451	16.724830	737	CUFF.1294.1	1008
BnaA01g15870D	BnaA01g15870D	c	CUFF.1296	CUFF.1296.1	100	16.121703	14.245133	17.998273	90.061942	1229	CUFF.1296.1	1457
BnaA01g15880D	BnaA01g15880D	c	CUFF.1297	CUFF.1297.1	100	2.343996	1.717887	2.970105	12.907186	1565	CUFF.1297.1	1844
BnaA01g15880D	BnaA01g15880D	j	CUFF.1297	CUFF.1297.2	20	0.471220	0.146298	0.796141	2.594766	1565	CUFF.1297.1	1844
BnaA01g15900D	BnaA01g15900D	=	CUFF.1298	CUFF.1298.1	100	6.994401	5.785071	8.203730	39.088302	1202	CUFF.1298.1	1195
BnaA01g15920D	BnaA01g15920D	j	CUFF.1299	CUFF.1299.1	100	0.541674	0.290459	0.792890	2.978385	2123	CUFF.1299.1	1763
BnaA01g15930D	BnaA01g15930D	j	CUFF.1300	CUFF.1300.1	100	0.599436	0.205637	0.993235	3.295987	1180	CUFF.1300.1	656
BnaA01g15940D	BnaA01g15940D	=	CUFF.1301	CUFF.1301.1	100	35.792957	31.231298	40.354616	197.071135	601	CUFF.1301.1	826
BnaA01g15950D	BnaA01g15950D	=	CUFF.1302	CUFF.1302.1	100	26.563215	24.528013	28.598418	148.157956	1950	CUFF.1302.1	2462
BnaA01g15960D	BnaA01g15960D	j	CUFF.1303	CUFF.1303.1	21	1.017545	0.325290	1.709800	5.688795	851	CUFF.1303.1	799
BnaA01g15960D	BnaA01g15960D	=	CUFF.1303	CUFF.1303.2	100	4.852456	3.505763	6.199149	27.128660	809	CUFF.1303.1	799
BnaA01g15980D	BnaA01g15980D	e	CUFF.1304	CUFF.1304.1	100	1.643299	1.062374	2.224224	9.119864	1155	CUFF.1304.1	1377
BnaA01g16010D	BnaA01g16010D	j	CUFF.1305	CUFF.1305.1	100	0.875961	0.390399	1.361524	4.637950	952	CUFF.1305.1	1129
BnaA01g16030D	BnaA01g16030D	c	CUFF.1306	CUFF.1306.1	100	0.538712	0.303599	0.773825	3.037381	2048	CUFF.1306.1	2790
BnaA01g16040D	BnaA01g16040D	j	CUFF.1307	CUFF.1307.1	100	5.695415	4.551561	6.839270	32.758239	1173	CUFF.1307.1	869
BnaA01g16050D	BnaA01g16050D	=	CUFF.1308	CUFF.1308.1	100	4.185864	3.408311	4.963417	24.075775	1884	CUFF.1308.2	1467
BnaA01g16050D	BnaA01g16050D	j	CUFF.1308	CUFF.1308.2	33	1.368201	0.902693	1.833709	7.869463	1977	CUFF.1308.2	1467
BnaA01g16060D	BnaA01g16060D	j	CUFF.1309	CUFF.1309.1	50	1.279103	0.620201	1.938004	7.126617	1106	CUFF.1309.2	1690
BnaA01g16060D	BnaA01g16060D	j	CUFF.1309	CUFF.1309.2	100	2.543299	1.834385	3.252213	14.170180	1514	CUFF.1309.2	1690
BnaA01g16060D	BnaA01g16060D	j	CUFF.1309	CUFF.1309.3	51	1.287971	0.738113	1.837828	7.176024	1455	CUFF.1309.2	1690
BnaA01g16070D	BnaA01g16070D	j	CUFF.1310	CUFF.1310.1	100	1.051936	0.844113	1.259758	5.999586	6172	CUFF.1310.2	7278
BnaA01g16070D	BnaA01g16070D	j	CUFF.1310	CUFF.1310.2	28	0.298333	0.168228	0.428438	1.701506	6267	CUFF.1310.2	7278
BnaA01g16070D	BnaA01g16070D	j	CUFF.1311	CUFF.1311.1	100	1.886475	1.426381	2.346569	10.577924	2627	CUFF.1311.1	7278
BnaA01g16070D	BnaA01g16070D	j	CUFF.1311	CUFF.1311.2	73	1.370633	0.895619	1.845647	7.685469	2103	CUFF.1311.1	7278
BnaA01g16080D	BnaA01g16080D	j	CUFF.1312	CUFF.1312.1	100	7.897119	6.803750	8.990487	44.281059	1651	CUFF.1312.1	1628
BnaA01g16100D	BnaA01g16100D	j	CUFF.1313	CUFF.1313.1	81	3.414622	2.574097	4.255148	19.291048	1211	CUFF.1313.1	1675
BnaA01g16100D	BnaA01g16100D	c	CUFF.1313	CUFF.1313.2	100	4.213640	1.689696	6.737583	23.805128	376	CUFF.1313.1	1675
BnaA01g16110D	BnaA01g16110D	o	CUFF.1314	CUFF.1314.1	100	3.648343	2.244991	5.051694	20.427638	592	CUFF.1314.1	4348
BnaA01g16110D	BnaA01g16110D	j	CUFF.1315	CUFF.1315.1	77	2.751523	2.108005	3.395040	15.587744	2185	CUFF.1315.2	4348
BnaA01g16110D	BnaA01g16110D	j	CUFF.1315	CUFF.1315.2	100	3.590269	2.999888	4.180649	20.339352	2890	CUFF.1315.2	4348
BnaA01g16130D	BnaA01g16130D	j	CUFF.1316	CUFF.1316.1	100	251.238199	232.813968	269.662430	1399.004906	438	CUFF.1316.1	678
BnaA01g16140D	BnaA01g16140D	=	CUFF.1317	CUFF.1317.1	100	4.923394	4.100190	5.746598	27.862188	1704	CUFF.1317.1	1774
BnaA01g16160D	BnaA01g16160D	j	CUFF.1318	CUFF.1318.1	100	1.153948	0.330726	1.977170	6.261293	658	CUFF.1318.2	924
BnaA01g16160D	BnaA01g16160D	j	CUFF.1318	CUFF.1318.2	67	0.774975	0.279399	1.270551	4.204995	986	CUFF.1318.2	924
BnaA01g16170D	BnaA01g16170D	=	CUFF.1319	CUFF.1319.1	100	31.238767	27.335641	35.141893	177.363323	683	CUFF.1319.1	687
BnaA01g16170D	BnaA01g16170D	j	CUFF.1319	CUFF.1319.2	25	7.801712	5.782811	9.820613	44.295523	660	CUFF.1319.1	687
BnaA01g16180D	BnaA01g16180D	x	CUFF.1320	CUFF.1320.1	100	286.630254	270.823047	302.437461	1601.740795	729	CUFF.1320.1	713
BnaA01g16230D	BnaA01g16230D	x	CUFF.1320	CUFF.1320.2	91	260.847446	246.185641	275.509251	1457.661881	734	CUFF.1320.2	558
BnaA01g16240D	BnaA01g16240D	j	CUFF.1321	CUFF.1321.1	27	20.702299	18.887017	22.517581	118.313358	2051	CUFF.1321.1	2519
BnaA01g16240D	BnaA01g16240D	j	CUFF.1321	CUFF.1321.2	100	77.444170	69.445701	85.442639	442.592390	579	CUFF.1321.1	2519
BnaA01g16250D	BnaA01g16250D	e	CUFF.1322	CUFF.1322.1	100	4.457821	2.783548	6.132095	25.102398	539	CUFF.1322.1	1214
BnaA01g16260D	BnaA01g16260D	c	CUFF.1323	CUFF.1323.1	100	0.530623	0.293321	0.767925	2.859130	1988	CUFF.1323.1	2934
BnaA01g16270D	BnaA01g16270D	=	CUFF.1324	CUFF.1324.1	100	73.161676	66.254627	80.068724	414.515706	611	CUFF.1325.1	774
BnaA01g16270D	BnaA01g16270D	e	CUFF.1325	CUFF.1325.1	100	9.396148	7.643413	11.148882	53.236216	959	CUFF.1325.1	774
BnaA01g16280D	BnaA01g16280D	=	CUFF.1326	CUFF.1326.1	100	1.713063	1.241242	2.184884	9.684205	1674	CUFF.1326.1	1423
BnaA01g16300D	BnaA01g16300D	j	CUFF.1327	CUFF.1327.1	100	1.194727	0.693978	1.695477	6.622478	1150	CUFF.1327.1	1809
BnaA01g16310D	BnaA01g16310D	o	CUFF.1328	CUFF.1328.1	100	10.989755	9.912646	12.066864	61.155024	2867	CUFF.1329.1	819
BnaA01g16310D	BnaA01g16310D	e	CUFF.1329	CUFF.1329.1	100	2.572848	1.987733	3.157962	14.317203	2956	CUFF.1329.1	819
-	-	u	CUFF.1330	CUFF.1330.1	100	17.105443	15.014688	19.196198	96.103086	1221	CUFF.1331.1	-
-	-	u	CUFF.1331	CUFF.1331.1	100	5.830022	4.678702	6.981342	32.754670	1471	CUFF.1331.1	-
-	-	u	CUFF.1332	CUFF.1332.1	100	30.734076	27.895685	33.572467	172.597978	1141	CUFF.1332.1	-
BnaA01g17630D	BnaA01g17630D	p	CUFF.1333	CUFF.1333.1	100	1.575606	0.841614	2.309598	9.419883	802	CUFF.1333.1	1902
BnaA01g17660D	BnaA01g17660D	j	CUFF.1334	CUFF.1334.1	100	5.648296	3.671672	7.624920	32.999462	506	CUFF.1334.1	618
-	-	u	CUFF.1335	CUFF.1335.1	100	4.508879	2.982154	6.035603	24.362332	603	CUFF.1335.1	-
BnaA01g17690D	BnaA01g17690D	=	CUFF.1336	CUFF.1336.1	100	17.372594	15.692654	19.052535	98.441275	1664	CUFF.1336.1	1974
BnaA01g17700D	BnaA01g17700D	j	CUFF.1337	CUFF.1337.1	40	0.705247	0.134447	1.276048	3.831493	964	CUFF.1337.1	871
BnaA01g17700D	BnaA01g17700D	=	CUFF.1337	CUFF.1337.2	60	1.055329	0.419150	1.691508	5.733429	964	CUFF.1337.1	871
BnaA01g17700D	BnaA01g17700D	j	CUFF.1337	CUFF.1337.3	100	1.755492	0.970453	2.540531	9.537301	964	CUFF.1337.1	871
BnaA01g17700D	BnaA01g17700D	j	CUFF.1337	CUFF.1337.4	74	1.300026	0.471730	2.128322	7.062828	840	CUFF.1337.1	871
BnaA01g17710D	BnaA01g17710D	=	CUFF.1338	CUFF.1338.1	100	1.560892	0.780446	2.341337	8.852086	712	CUFF.1338.1	623
BnaA01g17720D	BnaA01g17720D	j	CUFF.1339	CUFF.1339.1	100	59.886476	56.624085	63.148867	338.321681	3424	CUFF.1339.1	3200
BnaA01g17740D	BnaA01g17740D	=	CUFF.1340	CUFF.1340.1	100	2.186218	1.768225	2.604210	12.245116	3898	CUFF.1340.1	2387
BnaA01g17750D	BnaA01g17750D	j	CUFF.1341	CUFF.1341.1	100	3.464151	2.928994	3.999308	19.402884	3528	CUFF.1341.1	1819
BnaA01g17760D	BnaA01g17760D	j	CUFF.1342	CUFF.1342.1	20	0.425023	0.153983	0.696064	2.357009	1959	CUFF.1342.1	1842
BnaA01g17760D	BnaA01g17760D	=	CUFF.1342	CUFF.1342.2	100	2.086117	1.560948	2.611285	11.568760	1868	CUFF.1342.1	1842
BnaA01g17780D	BnaA01g17780D	j	CUFF.1343	CUFF.1343.1	100	1.854709	1.140585	2.568833	10.557528	1207	CUFF.1343.3	722
BnaA01g17780D	BnaA01g17780D	j	CUFF.1343	CUFF.1343.2	44	0.814468	0.151919	1.477017	4.636181	779	CUFF.1343.3	722
BnaA01g17780D	BnaA01g17780D	j	CUFF.1343	CUFF.1343.3	42	0.785946	0.379707	1.192184	4.473825	1380	CUFF.1343.3	722
BnaA01g17780D	BnaA01g17780D	j	CUFF.1343	CUFF.1343.4	26	0.485073	0.111070	0.859076	2.761172	1230	CUFF.1343.3	722
BnaA01g17810D	BnaA01g17810D	e	CUFF.1344	CUFF.1344.1	100	3.084252	2.503968	3.664535	17.912266	1939	CUFF.1344.1	1164
BnaA01g17840D	BnaA01g17840D	=	CUFF.1345	CUFF.1345.1	100	1.068246	0.595066	1.541426	5.787196	1193	CUFF.1345.1	1005
BnaA01g17860D	BnaA01g17860D	=	CUFF.1346	CUFF.1346.1	100	5.322216	4.558363	6.086070	29.655403	1974	CUFF.1346.1	2006
BnaA01g17870D	BnaA01g17870D	j	CUFF.1347	CUFF.1347.1	100	3.073314	2.154389	3.992238	17.225665	1045	CUFF.1347.2	1503
BnaA01g17870D	BnaA01g17870D	j	CUFF.1347	CUFF.1347.2	58	1.788586	1.050907	2.526266	10.024877	1067	CUFF.1347.2	1503
BnaA01g17870D	BnaA01g17870D	c	CUFF.1348	CUFF.1348.1	62	5.093289	2.871812	7.314766	28.095628	457	CUFF.1348.1	1503
BnaA01g17870D	BnaA01g17870D	j	CUFF.1348	CUFF.1348.2	100	8.235600	3.094652	13.376548	45.429260	288	CUFF.1348.1	1503
BnaA01g17890D	BnaA01g17890D	j	CUFF.1349	CUFF.1349.1	24	0.918210	0.180560	1.655860	5.232175	840	CUFF.1349.2	1201
BnaA01g17890D	BnaA01g17890D	j	CUFF.1349	CUFF.1349.2	82	3.111420	2.050358	4.172482	17.729606	942	CUFF.1349.2	1201
BnaA01g17890D	BnaA01g17890D	=	CUFF.1349	CUFF.1349.3	100	3.807651	2.506756	5.108547	21.696893	840	CUFF.1349.2	1201
BnaA01g17910D	BnaA01g17910D	e	CUFF.1350	CUFF.1350.1	100	2.180844	1.411619	2.950068	12.122266	1348	CUFF.1351.1	1528
BnaA01g17910D	BnaA01g17910D	=	CUFF.1351	CUFF.1351.1	100	4.758738	3.851599	5.665877	26.451547	1626	CUFF.1351.1	1528
BnaA01g17130D	BnaA01g17130D	j	CUFF.1352	CUFF.1352.1	100	1.954305	1.421749	2.486861	10.798560	1544	CUFF.1352.1	2182
BnaA01g17130D	BnaA01g17130D	c	CUFF.1353	CUFF.1353.1	100	4.789456	2.538375	7.040538	28.721684	421	CUFF.1353.1	2182
BnaA01g17140D	BnaA01g17140D	j	CUFF.1354	CUFF.1354.1	31	2.142487	1.728852	2.556122	12.004767	2739	CUFF.1354.1	2550
BnaA01g17140D	BnaA01g17140D	j	CUFF.1354	CUFF.1354.2	100	6.955746	3.946794	9.964699	38.974383	384	CUFF.1354.1	2550
BnaA01g17150D	BnaA01g17150D	c	CUFF.1355	CUFF.1355.1	100	3.628099	2.678941	4.577257	19.589693	1144	CUFF.1355.2	1248
BnaA01g17150D	BnaA01g17150D	e	CUFF.1355	CUFF.1355.2	70	2.555754	1.778868	3.332640	13.799634	1462	CUFF.1355.2	1248
BnaA01g17150D	BnaA01g17150D	x	CUFF.1356	CUFF.1356.1	100	7.335007	5.757960	8.912054	39.604911	1011	CUFF.1356.1	1248
BnaA01g17170D	BnaA01g17170D	=	CUFF.1357	CUFF.1357.1	100	48.302509	45.969310	50.635707	268.900749	1891	CUFF.1357.1	1744
BnaA01g17200D	BnaA01g17200D	=	CUFF.1358	CUFF.1358.1	100	561.510342	547.711413	575.309272	3129.322279	798	CUFF.1358.1	743
BnaA01g17210D	BnaA01g17210D	=	CUFF.1359	CUFF.1359.1	100	4.998140	2.326522	7.669759	24.335369	357	CUFF.1359.1	171
BnaA01g17230D	BnaA01g17230D	e	CUFF.1360	CUFF.1360.1	100	1.954966	1.172273	2.737659	11.531516	830	CUFF.1360.1	501
BnaA01g17290D	BnaA01g17290D	e	CUFF.1361	CUFF.1361.1	100	21.033819	17.087212	24.980427	119.678471	504	CUFF.1361.1	315
BnaA01g17320D	BnaA01g17320D	p	CUFF.1362	CUFF.1362.1	100	0.817548	0.380142	1.254953	4.636742	1112	CUFF.1362.1	216
-	-	u	CUFF.1363	CUFF.1363.1	100	1.933176	0.852684	3.013669	10.964057	590	CUFF.1362.1	-
-	-	u	CUFF.1364	CUFF.1364.1	100	13.280040	11.623354	14.936727	74.511800	1158	CUFF.1364.1	-
BnaA01g17330D	BnaA01g17330D	e	CUFF.1365	CUFF.1365.1	100	1.005690	0.703427	1.307954	5.667490	2316	CUFF.1365.1	1425
-	-	u	CUFF.1366	CUFF.1366.1	100	6.350374	4.619870	8.080878	36.337306	638	CUFF.1366.1	-
BnaA01g17350D	BnaA01g17350D	e	CUFF.1367	CUFF.1367.1	100	5.024117	3.945933	6.102301	27.272670	1115	CUFF.1367.1	761
BnaA01g17350D	BnaA01g17350D	=	CUFF.1368	CUFF.1368.1	100	30.509326	24.846892	36.171761	165.615324	427	CUFF.1367.1	761
BnaA01g17400D	BnaA01g17400D	=	CUFF.1369	CUFF.1369.1	100	0.858741	0.340901	1.376581	4.957765	831	CUFF.1369.1	796
BnaA01g17410D	BnaA01g17410D	j	CUFF.1370	CUFF.1370.1	69	3.012161	2.227046	3.797276	16.706438	1308	CUFF.1370.1	1827
BnaA01g17410D	BnaA01g17410D	c	CUFF.1370	CUFF.1370.2	100	4.355824	3.047910	5.663738	24.158839	804	CUFF.1370.1	1827
BnaA01g17410D	BnaA01g17410D	o	CUFF.1371	CUFF.1371.1	100	5.950529	5.205219	6.695838	33.132459	2271	CUFF.1371.1	1827
BnaA01g17450D	BnaA01g17450D	=	CUFF.1372	CUFF.1372.1	100	4.980577	4.305421	5.655733	28.139433	2336	CUFF.1372.1	2297
BnaA01g17460D	BnaA01g17460D	e	CUFF.1373	CUFF.1373.1	100	3.013592	2.211853	3.815330	16.692370	1540	CUFF.1373.1	1101
BnaA01g17460D	BnaA01g17460D	=	CUFF.1374	CUFF.1374.1	100	14.932554	12.866706	16.998402	82.711840	1063	CUFF.1373.1	1101
BnaA01g17470D	BnaA01g17470D	j	CUFF.1375	CUFF.1375.1	100	2.031630	1.277521	2.785739	11.358353	922	CUFF.1375.1	666
BnaA01g17480D	BnaA01g17480D	j	CUFF.1376	CUFF.1376.1	100	3.058562	2.299710	3.817413	17.129622	1467	CUFF.1376.2	1481
BnaA01g17480D	BnaA01g17480D	j	CUFF.1376	CUFF.1376.2	22	0.684085	0.302244	1.065926	3.831253	1623	CUFF.1376.2	1481
BnaA01g17480D	BnaA01g17480D	j	CUFF.1376	CUFF.1376.3	35	1.061980	0.515096	1.608864	5.947670	1377	CUFF.1376.2	1481
BnaA01g17490D	BnaA01g17490D	j	CUFF.1377	CUFF.1377.1	20	0.529286	0.206067	0.852505	2.950139	2061	CUFF.1377.1	5829
BnaA01g17490D	BnaA01g17490D	c	CUFF.1377	CUFF.1377.2	100	2.689934	2.106573	3.273295	14.993166	2060	CUFF.1377.1	5829
BnaA01g17490D	BnaA01g17490D	c	CUFF.1378	CUFF.1378.1	100	3.332677	2.528669	4.136686	18.955398	1226	CUFF.1378.1	5829
BnaA01g17490D	BnaA01g17490D	j	CUFF.1379	CUFF.1379.1	28	1.638248	1.143360	2.133135	9.260595	2311	CUFF.1379.1	5829
BnaA01g17490D	BnaA01g17490D	j	CUFF.1379	CUFF.1379.2	100	5.775682	4.857446	6.693918	32.648457	1921	CUFF.1379.1	5829
BnaA01g17500D	BnaA01g17500D	j	CUFF.1380	CUFF.1380.1	100	8.842034	7.273996	10.410071	49.664976	1158	CUFF.1380.1	1229
BnaA01g17500D	BnaA01g17500D	j	CUFF.1380	CUFF.1380.2	51	4.482802	3.241507	5.724097	25.179532	1083	CUFF.1380.1	1229
BnaA01g17500D	BnaA01g17500D	x	CUFF.1381	CUFF.1381.1	100	7.015035	5.380733	8.649336	39.402873	927	CUFF.1381.1	1229
BnaA01g17510D	BnaA01g17510D	j	CUFF.1383	CUFF.1383.1	97	5.530484	4.834616	6.226352	30.956335	2844	CUFF.1383.1	2565
BnaA01g17510D	BnaA01g17510D	j	CUFF.1383	CUFF.1383.2	100	5.676870	4.504337	6.849403	31.775718	1210	CUFF.1383.1	2565
BnaA01g17530D	BnaA01g17530D	c	CUFF.1384	CUFF.1384.1	100	2.536700	1.066581	4.006819	15.087922	453	CUFF.1384.1	577
BnaA01g17550D	BnaA01g17550D	j	CUFF.1388	CUFF.1388.1	100	2.910800	2.387511	3.434090	16.057443	2368	CUFF.1388.1	2377
BnaA01g17560D	BnaA01g17560D	=	CUFF.1390	CUFF.1390.1	100	7.577920	5.884998	9.270843	42.637867	775	CUFF.1391.1	1285
BnaA01g17560D	BnaA01g17560D	e	CUFF.1391	CUFF.1391.1	100	4.564204	3.765182	5.363225	25.680912	1703	CUFF.1391.1	1285
BnaA01g17580D	BnaA01g17580D	j	CUFF.1401	CUFF.1401.1	100	10.642195	9.848605	11.435785	60.075754	5221	CUFF.1401.1	2723
BnaA01g17570D	BnaA01g17570D	=	CUFF.1402	CUFF.1402.1	100	346.608140	330.160579	363.055701	1956.621252	1241	CUFF.1402.1	1347
BnaA01g17590D	BnaA01g17590D	=	CUFF.1403	CUFF.1403.1	100	3.103599	2.498816	3.708382	17.204557	1826	CUFF.1403.1	1065
BnaA01g17620D	BnaA01g17620D	=	CUFF.1404	CUFF.1404.1	100	1.392051	0.647968	2.136133	7.580474	703	CUFF.1404.1	731
BnaA01g17630D	BnaA01g17630D	j	CUFF.1406	CUFF.1406.1	100	40.372938	37.558895	43.186982	227.627159	1724	CUFF.1406.1	1902
BnaA01g17930D	BnaA01g17930D	j	CUFF.1382	CUFF.1382.1	16	2.351685	1.407998	3.295372	12.986991	1026	CUFF.1382.1	942
BnaA01g17930D	BnaA01g17930D	=	CUFF.1382	CUFF.1382.2	100	14.572174	12.428800	16.715549	80.473653	947	CUFF.1382.1	942
BnaA01g17950D	BnaA01g17950D	=	CUFF.1385	CUFF.1385.1	100	12.220837	10.616199	13.825475	67.995278	1285	CUFF.1385.1	1346
BnaA01g17950D	BnaA01g17950D	e	CUFF.1386	CUFF.1386.1	100	2.114533	1.355354	2.873711	11.765008	1195	CUFF.1385.1	1346
BnaA01g17960D	BnaA01g17960D	e	CUFF.1387	CUFF.1387.1	100	4.285777	3.701283	4.870272	24.370658	2644	CUFF.1387.1	933
BnaA01g17980D	BnaA01g17980D	=	CUFF.1389	CUFF.1389.1	100	4.633786	3.535883	5.731690	25.967940	993	CUFF.1389.1	1121
BnaA01g17990D	BnaA01g17990D	j	CUFF.1392	CUFF.1392.1	100	19.622221	17.485638	21.758805	110.285026	1188	CUFF.1392.1	1918
BnaA01g18000D	BnaA01g18000D	j	CUFF.1393	CUFF.1393.1	100	1.559855	0.893041	2.226669	8.594695	921	CUFF.1393.1	826
BnaA01g18010D	BnaA01g18010D	j	CUFF.1394	CUFF.1394.1	39	6.125391	5.052388	7.198394	34.127898	1724	CUFF.1394.1	1694
BnaA01g18010D	BnaA01g18010D	c	CUFF.1394	CUFF.1394.2	100	15.661180	13.673967	17.648393	87.256986	1266	CUFF.1394.1	1694
BnaA01g18030D	BnaA01g18030D	=	CUFF.1395	CUFF.1395.1	100	11.495518	9.520101	13.470934	64.047806	829	CUFF.1395.1	888
BnaA01g18040D	BnaA01g18040D	=	CUFF.1396	CUFF.1396.1	100	2.493469	1.960106	3.026831	14.189910	1979	CUFF.1396.1	1997
BnaA01g18060D	BnaA01g18060D	j	CUFF.1397	CUFF.1397.1	100	0.660848	0.234147	1.087550	3.780389	939	CUFF.1397.1	2664
BnaA01g18060D	BnaA01g18060D	c	CUFF.1398	CUFF.1398.1	100	0.514140	0.189338	0.838942	2.911656	1185	CUFF.1398.1	2664
BnaA01g18070D	BnaA01g18070D	e	CUFF.1399	CUFF.1399.1	100	3.503396	2.624871	4.381922	19.642055	1118	CUFF.1399.1	1288
BnaA01g18090D	BnaA01g18090D	j	CUFF.1400	CUFF.1400.1	100	19.748920	17.801571	21.696270	110.304252	1435	CUFF.1400.1	1200
BnaA01g18130D	BnaA01g18130D	e	CUFF.1405	CUFF.1405.1	100	2.214836	1.663070	2.766601	12.446759	1642	CUFF.1405.1	1395
BnaA01g18160D	BnaA01g18160D	j	CUFF.1407	CUFF.1407.1	17	4.775853	3.873184	5.678522	26.827615	2249	CUFF.1407.1	2416
BnaA01g18160D	BnaA01g18160D	=	CUFF.1407	CUFF.1407.2	100	27.596219	25.506698	29.685740	155.017482	2181	CUFF.1407.1	2416
-	-	u	CUFF.1408	CUFF.1408.1	100	8.039608	5.848781	10.230436	46.069243	553	CUFF.1408.1	-
-	-	u	CUFF.1409	CUFF.1409.1	100	2.226440	1.359854	3.093027	11.380740	793	CUFF.1409.1	-
-	-	u	CUFF.1410	CUFF.1410.1	100	0.445057	0.235117	0.654998	2.526811	2116	CUFF.1410.1	-
BnaA01g18230D	BnaA01g18230D	o	CUFF.1411	CUFF.1411.1	99	0.603460	0.197212	1.009707	3.408751	1198	CUFF.1411.3	441
BnaA01g18240D	BnaA01g18240D	j	CUFF.1411	CUFF.1411.2	73	0.445118	0.136653	0.753583	2.514329	1251	CUFF.1411.3	177
BnaA01g18240D	BnaA01g18240D	j	CUFF.1411	CUFF.1411.3	100	0.608743	0.245712	0.971774	3.438595	1352	CUFF.1411.3	177
-	-	u	CUFF.1412	CUFF.1412.1	100	1.041082	0.520541	1.561623	5.422377	950	CUFF.1412.1	-
BnaA01g18280D	BnaA01g18280D	j	CUFF.1413	CUFF.1413.1	32	0.495286	0.204092	0.786480	2.790982	2042	CUFF.1413.2	1848
BnaA01g18280D	BnaA01g18280D	j	CUFF.1413	CUFF.1413.2	17	0.260206	0.056365	0.464046	1.466283	2171	CUFF.1413.2	1848
BnaA01g18280D	BnaA01g18280D	j	CUFF.1413	CUFF.1413.3	37	0.582569	0.247163	0.917975	3.282830	2100	CUFF.1413.2	1848
BnaA01g18280D	BnaA01g18280D	j	CUFF.1413	CUFF.1413.4	100	1.556126	1.026019	2.086233	8.768911	1821	CUFF.1413.2	1848
BnaA01g18340D	BnaA01g18340D	e	CUFF.1414	CUFF.1414.1	100	0.687005	0.353758	1.020251	3.956089	1386	CUFF.1414.1	3379
BnaA01g18340D	BnaA01g18340D	e	CUFF.1415	CUFF.1415.1	100	1.095596	0.524635	1.666556	6.388313	872	CUFF.1415.1	3379
BnaA01g18320D	BnaA01g18320D	j	CUFF.1417	CUFF.1417.1	58	2.635958	1.967812	3.304104	14.796304	1894	CUFF.1417.1	1884
BnaA01g18320D	BnaA01g18320D	j	CUFF.1417	CUFF.1417.2	100	4.541870	3.617181	5.466560	25.494679	1607	CUFF.1417.1	1884
BnaA01g18340D	BnaA01g18340D	j	CUFF.1416	CUFF.1416.1	100	22.913876	19.696369	26.131384	132.761286	696	CUFF.1416.1	3379
BnaA01g18350D	BnaA01g18350D	=	CUFF.1418	CUFF.1418.1	100	12.642815	10.238830	15.046800	72.244038	673	CUFF.1418.1	686
BnaA01g18360D	BnaA01g18360D	j	CUFF.1419	CUFF.1419.1	100	5.512504	4.748241	6.276766	31.302127	2205	CUFF.1419.1	2976
BnaA01g18380D	BnaA01g18380D	j	CUFF.1420	CUFF.1420.1	28	2.261812	1.256782	3.266842	12.794819	917	CUFF.1420.1	970
BnaA01g18380D	BnaA01g18380D	=	CUFF.1420	CUFF.1420.2	100	8.068947	6.359415	9.778479	45.645134	917	CUFF.1420.1	970
BnaA01g18380D	BnaA01g18380D	j	CUFF.1420	CUFF.1420.3	17	1.345541	0.481654	2.209428	7.611574	825	CUFF.1420.1	970
BnaA01g18390D	BnaA01g18390D	o	CUFF.1421	CUFF.1421.1	100	25.041365	21.660612	28.422118	142.880559	694	CUFF.1421.1	748
BnaA01g18400D	BnaA01g18400D	e	CUFF.1422	CUFF.1422.1	100	0.601831	0.213236	0.990426	3.230990	1008	CUFF.1422.1	1441
BnaA01g18410D	BnaA01g18410D	=	CUFF.1423	CUFF.1423.1	74	4.613943	3.466826	5.761060	26.113062	1149	CUFF.1423.1	1360
BnaA01g18410D	BnaA01g18410D	j	CUFF.1423	CUFF.1423.2	100	6.239007	4.298504	8.179510	35.310273	700	CUFF.1423.1	1360
BnaA01g18460D	BnaA01g18460D	=	CUFF.1424	CUFF.1424.1	100	5.120758	3.659409	6.582107	29.216651	703	CUFF.1424.1	981
BnaA01g18470D	BnaA01g18470D	=	CUFF.1425	CUFF.1425.1	100	3.615667	2.637776	4.593558	20.706782	1007	CUFF.1425.1	1176
BnaA01g18430D	BnaA01g18430D	=	CUFF.1426	CUFF.1426.1	32	1.973574	1.217714	2.729435	11.259535	1309	CUFF.1426.1	1269
BnaA01g18430D	BnaA01g18430D	j	CUFF.1426	CUFF.1426.2	84	5.115407	3.799252	6.431563	29.184157	1217	CUFF.1426.1	1269
BnaA01g18430D	BnaA01g18430D	j	CUFF.1426	CUFF.1426.3	100	6.112931	4.744216	7.481646	34.875175	1220	CUFF.1426.1	1269
BnaA01g18480D	BnaA01g18480D	j	CUFF.1427	CUFF.1427.1	100	5.019725	4.406966	5.632485	28.271655	3107	CUFF.1427.1	2968
BnaA01g18530D	BnaA01g18530D	e	CUFF.1428	CUFF.1428.1	100	0.974490	0.590820	1.358161	5.517920	1476	CUFF.1428.1	1648
BnaA01g18550D	BnaA01g18550D	j	CUFF.1429	CUFF.1429.1	100	1.255173	0.730996	1.779350	7.134548	1143	CUFF.1429.1	1110
BnaA01g18540D	BnaA01g18540D	c	CUFF.1430	CUFF.1430.1	100	26.825950	24.616754	29.035147	149.966648	1629	CUFF.1430.1	2845
BnaA01g18770D	BnaA01g18770D	j	CUFF.1431	CUFF.1431.1	56	1.489622	0.941653	2.037591	8.368820	1686	CUFF.1431.1	2485
BnaA01g18770D	BnaA01g18770D	j	CUFF.1431	CUFF.1431.2	100	2.666032	1.891468	3.440596	14.977991	1387	CUFF.1431.1	2485
BnaA01g18560D	BnaA01g18560D	e	CUFF.1432	CUFF.1432.1	100	10.178299	4.741005	15.615594	52.889583	280	CUFF.1432.1	827
BnaA01g18580D	BnaA01g18580D	j	CUFF.1433	CUFF.1433.1	100	0.875053	0.551053	1.199052	4.908347	2265	CUFF.1433.2	2518
BnaA01g18580D	BnaA01g18580D	j	CUFF.1433	CUFF.1433.2	43	0.375715	0.155892	0.595539	2.107464	2474	CUFF.1433.2	2518
BnaA01g18580D	BnaA01g18580D	j	CUFF.1433	CUFF.1433.3	39	0.342105	0.076223	0.607987	1.918937	1760	CUFF.1433.2	2518
BnaA01g18630D	BnaA01g18630D	e	CUFF.1434	CUFF.1434.1	100	0.988645	0.597834	1.379455	5.556622	2214	CUFF.1434.1	2175
BnaA01g18630D	BnaA01g18630D	=	CUFF.1435	CUFF.1435.1	100	3.195501	2.532988	3.858013	17.960135	1966	CUFF.1434.1	2175
BnaA01g18650D	BnaA01g18650D	=	CUFF.1436	CUFF.1436.1	100	25.063269	23.292277	26.834261	141.079056	1740	CUFF.1436.1	1470
BnaA01g18670D	BnaA01g18670D	e	CUFF.1437	CUFF.1437.1	100	2.964725	2.375626	3.553823	16.545013	1843	CUFF.1437.1	1207
-	-	u	CUFF.1438	CUFF.1438.1	100	0.983387	0.458057	1.508716	5.656020	921	CUFF.1438.1	-
BnaA01g18690D	BnaA01g18690D	=	CUFF.1439	CUFF.1439.1	100	1.400282	0.916990	1.883573	7.812530	1748	CUFF.1439.3	1910
BnaA01g18690D	BnaA01g18690D	j	CUFF.1439	CUFF.1439.2	44	0.610328	0.268013	0.952642	3.405174	1748	CUFF.1439.3	1910
BnaA01g18690D	BnaA01g18690D	j	CUFF.1439	CUFF.1439.3	25	0.354009	0.105644	0.602374	1.975107	1824	CUFF.1439.3	1910
BnaA01g18730D	BnaA01g18730D	j	CUFF.1440	CUFF.1440.1	100	6.157395	5.045585	7.269205	34.740158	1645	CUFF.1440.2	7711
BnaA01g18730D	BnaA01g18730D	j	CUFF.1440	CUFF.1440.2	62	3.820324	3.373638	4.267010	21.554352	5171	CUFF.1440.2	7711
BnaA01g18730D	BnaA01g18730D	e	CUFF.1441	CUFF.1441.1	100	0.611145	0.305905	0.916386	3.408003	2196	CUFF.1441.1	7711
BnaA01g18730D	BnaA01g18730D	o	CUFF.1442	CUFF.1442.1	100	0.958153	0.549088	1.367217	5.343064	1840	CUFF.1441.1	7711
BnaA01g18810D	BnaA01g18810D	j	CUFF.1443	CUFF.1443.1	14	1.894066	1.233709	2.554423	10.067398	1495	CUFF.1443.1	1032
BnaA01g18810D	BnaA01g18810D	j	CUFF.1443	CUFF.1443.2	100	13.118627	11.566963	14.670291	69.728525	1494	CUFF.1443.1	1032
BnaA01g18850D	BnaA01g18850D	=	CUFF.1444	CUFF.1444.1	100	0.722911	0.317178	1.128644	3.810051	1093	CUFF.1444.1	1008
BnaA01g18860D	BnaA01g18860D	=	CUFF.1445	CUFF.1445.1	100	10.177524	9.016722	11.338327	57.267250	1887	CUFF.1445.1	1817
BnaA01g18800D	BnaA01g18800D	j	CUFF.1446	CUFF.1446.1	94	12.471962	10.908522	14.035403	70.230637	1817	CUFF.1446.1	1032
BnaA01g18800D	BnaA01g18800D	j	CUFF.1446	CUFF.1446.2	64	8.534570	6.911732	10.157409	48.058862	1125	CUFF.1446.1	1032
BnaA01g18800D	BnaA01g18800D	j	CUFF.1446	CUFF.1446.3	34	4.447336	3.485028	5.409645	25.043314	1720	CUFF.1446.1	1032
BnaA01g18800D	BnaA01g18800D	j	CUFF.1446	CUFF.1446.4	100	13.259284	11.579748	14.938819	74.664107	1613	CUFF.1446.1	1032
BnaA01g18800D	BnaA01g18800D	x	CUFF.1447	CUFF.1447.1	100	6.503998	5.418645	7.589352	36.624545	1813	CUFF.1447.1	1032
BnaA01g18870D	BnaA01g18870D	=	CUFF.1448	CUFF.1448.1	100	9.914554	8.149601	11.679506	56.833820	831	CUFF.1448.1	435
BnaA01g18890D	BnaA01g18890D	=	CUFF.1449	CUFF.1449.1	100	7.646058	5.630478	9.661638	42.609526	597	CUFF.1449.1	522
BnaA01g18880D	BnaA01g18880D	j	CUFF.1450	CUFF.1450.1	42	5.462710	4.438528	6.486893	30.718558	1487	CUFF.1450.1	1369
BnaA01g18880D	BnaA01g18880D	j	CUFF.1450	CUFF.1450.2	100	12.916922	10.761598	15.072246	72.635963	894	CUFF.1450.1	1369
BnaA01g18920D	BnaA01g18920D	=	CUFF.1451	CUFF.1451.1	100	27.929811	24.250728	31.608893	155.652934	634	CUFF.1451.1	792
BnaA01g18930D	BnaA01g18930D	j	CUFF.1452	CUFF.1452.1	21	0.947208	0.561779	1.332638	5.310344	2147	CUFF.1452.2	2116
BnaA01g18930D	BnaA01g18930D	j	CUFF.1452	CUFF.1452.2	15	0.677224	0.357727	0.996721	3.796728	2233	CUFF.1452.2	2116
BnaA01g18930D	BnaA01g18930D	j	CUFF.1452	CUFF.1452.3	100	4.426493	3.457547	5.395439	24.816295	1317	CUFF.1452.2	2116
BnaA01g18940D	BnaA01g18940D	c	CUFF.1453	CUFF.1453.1	100	7.123379	5.736527	8.510232	40.584070	973	CUFF.1453.1	1333
BnaA01g18950D	BnaA01g18950D	e	CUFF.1454	CUFF.1454.1	100	1.139275	0.716159	1.562391	6.253637	1419	CUFF.1454.1	1002
-	-	u	CUFF.1455	CUFF.1455.1	100	2.370796	1.901355	2.840237	13.196073	3037	CUFF.1455.1	-
-	-	u	CUFF.1456	CUFF.1456.1	100	1.363889	0.965853	1.761926	7.591538	2900	CUFF.1455.1	-
BnaA01g18990D	BnaA01g18990D	c	CUFF.1457	CUFF.1457.1	100	1.836491	1.128189	2.544792	10.072629	919	CUFF.1457.1	1627
BnaA01g18990D	BnaA01g18990D	c	CUFF.1458	CUFF.1458.1	100	3.629589	1.738060	5.521117	18.770047	424	CUFF.1458.1	1627
BnaA01g18960D	BnaA01g18960D	j	CUFF.1459	CUFF.1459.1	49	2.145441	1.650226	2.640656	12.098279	2132	CUFF.1459.1	2029
BnaA01g18960D	BnaA01g18960D	j	CUFF.1459	CUFF.1459.2	100	4.414798	3.276617	5.552979	24.895329	1004	CUFF.1459.1	2029
BnaA01g18970D	BnaA01g18970D	j	CUFF.1460	CUFF.1460.1	100	2.096402	1.820162	2.372642	11.821746	6047	CUFF.1460.1	4683
BnaA01g19010D	BnaA01g19010D	j	CUFF.1461	CUFF.1461.1	100	2.558668	1.626670	3.490665	13.899869	826	CUFF.1461.1	868
BnaA01g19020D	BnaA01g19020D	j	CUFF.1462	CUFF.1462.1	26	0.710484	0.317626	1.103341	3.998279	1836	CUFF.1462.2	1551
BnaA01g19020D	BnaA01g19020D	j	CUFF.1462	CUFF.1462.2	100	2.755902	2.117984	3.393820	15.508959	1839	CUFF.1462.2	1551
BnaA01g19000D	BnaA01g19000D	j	CUFF.1463	CUFF.1463.1	100	4.382018	3.520678	5.243358	24.703659	1800	CUFF.1463.2	1065
BnaA01g19000D	BnaA01g19000D	j	CUFF.1463	CUFF.1463.2	61	2.658312	1.991115	3.325509	14.986255	2029	CUFF.1463.2	1065
BnaA01g19000D	BnaA01g19000D	j	CUFF.1463	CUFF.1463.3	79	3.482322	2.604104	4.360541	19.631618	1612	CUFF.1463.2	1065
-	-	u	CUFF.1464	CUFF.1464.1	100	0.801200	0.412561	1.189839	4.235625	1222	CUFF.1464.1	-
BnaA01g19090D	BnaA01g19090D	j	CUFF.1465	CUFF.1465.1	22	0.894305	0.445687	1.342924	4.983324	1518	CUFF.1465.1	1439
BnaA01g19090D	BnaA01g19090D	j	CUFF.1465	CUFF.1465.2	100	4.151312	3.268736	5.033888	23.132296	1404	CUFF.1465.1	1439
BnaA01g19040D	BnaA01g19040D	=	CUFF.1466	CUFF.1466.1	100	47.785431	43.389276	52.181586	270.107828	904	CUFF.1466.2	1028
BnaA01g19040D	BnaA01g19040D	j	CUFF.1466	CUFF.1466.2	20	9.566533	7.631168	11.501899	54.074965	1038	CUFF.1466.2	1028
BnaA01g19040D	BnaA01g19040D	e	CUFF.1467	CUFF.1467.1	100	28.456989	24.358965	32.555012	160.853534	627	CUFF.1466.2	1028
BnaA01g19120D	BnaA01g19120D	=	CUFF.1468	CUFF.1468.1	100	3.728214	2.957664	4.498763	21.182264	1414	CUFF.1468.1	1245
-	-	u	CUFF.1469	CUFF.1469.1	100	18.742790	12.971157	24.514422	100.074895	329	CUFF.1469.1	-
BnaA01g19130D	BnaA01g19130D	j	CUFF.1470	CUFF.1470.1	100	18.251316	16.518076	19.984555	102.079859	1657	CUFF.1470.1	1449
BnaA01g19150D	BnaA01g19150D	j	CUFF.1471	CUFF.1471.1	36	3.521888	1.932426	5.111350	20.117860	688	CUFF.1471.3	799
BnaA01g19150D	BnaA01g19150D	j	CUFF.1471	CUFF.1471.2	67	6.524325	4.294678	8.753971	37.268495	631	CUFF.1471.3	799
BnaA01g19150D	BnaA01g19150D	=	CUFF.1471	CUFF.1471.3	100	9.797969	7.723919	11.872020	55.968332	820	CUFF.1471.3	799
BnaA01g19160D	BnaA01g19160D	j	CUFF.1472	CUFF.1472.1	100	0.618020	0.245340	0.990701	3.424230	1063	CUFF.1472.1	1065
BnaA01g19170D	BnaA01g19170D	j	CUFF.1473	CUFF.1473.1	19	0.731867	0.279439	1.184294	4.121515	1564	CUFF.1473.1	1748
BnaA01g19170D	BnaA01g19170D	j	CUFF.1473	CUFF.1473.2	100	3.838087	3.017478	4.658695	21.614219	1557	CUFF.1473.1	1748
-	-	u	CUFF.1474	CUFF.1474.1	100	1.214518	0.698684	1.730352	6.150659	1100	CUFF.1474.1	-
BnaA01g19210D	BnaA01g19210D	c	CUFF.1475	CUFF.1475.1	100	2.031974	1.277318	2.786630	11.385841	899	CUFF.1475.1	1363
BnaA01g19230D	BnaA01g19230D	j	CUFF.1476	CUFF.1476.1	99	0.706080	0.421980	0.990179	4.001346	2685	CUFF.1476.2	2508
BnaA01g19230D	BnaA01g19230D	j	CUFF.1476	CUFF.1476.2	43	0.307294	0.127798	0.486790	1.741431	2828	CUFF.1476.2	2508
BnaA01g19230D	BnaA01g19230D	j	CUFF.1476	CUFF.1476.3	96	0.684022	0.397401	0.970643	3.876344	2761	CUFF.1476.2	2508
BnaA01g19230D	BnaA01g19230D	j	CUFF.1476	CUFF.1476.4	100	0.712146	0.401394	1.022898	4.035721	2685	CUFF.1476.2	2508
BnaA01g19260D	BnaA01g19260D	j	CUFF.1477	CUFF.1477.1	100	2.844418	2.369119	3.319717	15.962710	2794	CUFF.1477.1	3032
BnaA01g19270D	BnaA01g19270D	j	CUFF.1478	CUFF.1478.1	100	4.815587	4.058018	5.573156	27.024795	1954	CUFF.1478.1	1270
BnaA01g19700D	BnaA01g19700D	=	CUFF.1479	CUFF.1479.1	100	13.205661	10.761166	15.650155	75.428625	679	CUFF.1479.1	1019
BnaA01g19710D	BnaA01g19710D	=	CUFF.1480	CUFF.1480.1	100	3.099440	2.021883	4.176998	17.824392	1023	CUFF.1480.1	1181
BnaA01g19710D	BnaA01g19710D	j	CUFF.1480	CUFF.1480.2	100	3.099440	2.018348	4.180533	17.824392	1023	CUFF.1480.1	1181
BnaA01g19750D	BnaA01g19750D	j	CUFF.1481	CUFF.1481.1	100	49.598976	46.400856	52.797097	278.567727	1156	CUFF.1481.1	1322
BnaA01g19790D	BnaA01g19790D	j	CUFF.1482	CUFF.1482.1	83	3.322753	2.823246	3.822259	18.633070	3545	CUFF.1482.2	3736
BnaA01g19790D	BnaA01g19790D	j	CUFF.1482	CUFF.1482.2	21	0.830351	0.542932	1.117770	4.656374	3588	CUFF.1482.2	3736
BnaA01g19790D	BnaA01g19790D	c	CUFF.1482	CUFF.1482.3	100	4.009273	2.626205	5.392340	22.482883	724	CUFF.1482.2	3736
BnaA01g19810D	BnaA01g19810D	e	CUFF.1483	CUFF.1483.1	100	1.424515	1.020184	1.828846	7.984470	3108	CUFF.1483.1	3037
BnaA01g19810D	BnaA01g19810D	j	CUFF.1484	CUFF.1484.1	36	0.677394	0.389921	0.964867	3.796824	2942	CUFF.1483.1	3037
BnaA01g19810D	BnaA01g19810D	j	CUFF.1484	CUFF.1484.2	100	1.898112	1.440036	2.356187	10.639000	2944	CUFF.1483.1	3037
-	-	u	CUFF.1485	CUFF.1485.1	89	5.612731	3.934530	7.290932	31.473977	721	CUFF.1485.1	-
-	-	u	CUFF.1485	CUFF.1485.2	100	6.272170	4.306032	8.238307	35.171847	631	CUFF.1485.1	-
-	-	u	CUFF.1486	CUFF.1486.1	100	29.292454	15.083527	43.501381	172.544392	221	CUFF.1486.1	-
-	-	u	CUFF.1487	CUFF.1487.1	100	2.832620	1.860217	3.805023	16.066330	930	CUFF.1487.2	-
-	-	u	CUFF.1487	CUFF.1487.2	35	0.990452	0.461347	1.519557	5.617743	1183	CUFF.1487.2	-
BnaA01g19860D	BnaA01g19860D	c	CUFF.1488	CUFF.1488.1	100	13.541286	10.811910	16.270662	73.875177	575	CUFF.1488.1	763
BnaA01g19870D	BnaA01g19870D	=	CUFF.1489	CUFF.1489.1	100	23.214648	21.437988	24.991308	131.131505	2203	CUFF.1489.1	1987
-	-	u	CUFF.1490	CUFF.1490.1	100	1.344654	0.869070	1.820239	7.350879	1427	CUFF.1490.1	-
-	-	u	CUFF.1491	CUFF.1491.1	100	2.125853	1.493819	2.757888	11.621493	1288	CUFF.1491.1	-
BnaA01g19880D	BnaA01g19880D	j	CUFF.1492	CUFF.1492.1	80	2.227165	1.196706	3.257623	12.736796	924	CUFF.1492.2	1214
BnaA01g19880D	BnaA01g19880D	j	CUFF.1492	CUFF.1492.2	100	2.779693	1.751884	3.807502	15.896615	976	CUFF.1492.2	1214
BnaA01g19880D	BnaA01g19880D	x	CUFF.1493	CUFF.1493.1	100	0.795304	0.414268	1.176340	4.548216	1682	CUFF.1493.1	1214
BnaA01g19970D	BnaA01g19970D	=	CUFF.1494	CUFF.1494.1	100	8.895375	7.968788	9.821963	49.873507	2572	CUFF.1494.1	2056
BnaA01g19990D	BnaA01g19990D	e	CUFF.1495	CUFF.1495.1	100	1.772685	1.304335	2.241034	10.104882	1783	CUFF.1495.1	1263
BnaA01g20040D	BnaA01g20040D	j	CUFF.1496	CUFF.1496.1	27	1.447129	0.746317	2.147941	8.151279	1295	CUFF.1496.1	3343
BnaA01g20040D	BnaA01g20040D	c	CUFF.1496	CUFF.1496.2	100	5.383536	4.273365	6.493707	30.323983	1285	CUFF.1496.1	3343
BnaA01g20060D	BnaA01g20060D	x	CUFF.1497	CUFF.1497.1	100	1.935897	1.509086	2.362709	10.960041	2241	CUFF.1497.1	2300
BnaA01g20080D	BnaA01g20080D	=	CUFF.1498	CUFF.1498.1	100	2.748789	2.042309	3.455269	15.525570	1449	CUFF.1498.1	1435
BnaA01g20080D	BnaA01g20080D	o	CUFF.1499	CUFF.1499.1	100	0.527362	0.106573	0.948151	2.978619	1272	CUFF.1498.1	1435
BnaA01g20090D	BnaA01g20090D	j	CUFF.1500	CUFF.1500.1	100	3.068961	1.813260	4.324663	17.946742	614	CUFF.1500.1	460
BnaA01g20110D	BnaA01g20110D	j	CUFF.1501	CUFF.1501.1	100	1.226830	0.788778	1.664883	7.042658	1804	CUFF.1501.2	1951
BnaA01g20110D	BnaA01g20110D	j	CUFF.1501	CUFF.1501.2	29	0.354472	0.084019	0.624925	2.034859	1890	CUFF.1501.2	1951
BnaA01g20220D	BnaA01g20220D	j	CUFF.1502	CUFF.1502.1	24	0.795032	0.331968	1.258096	4.428405	1387	CUFF.1502.3	1206
BnaA01g20220D	BnaA01g20220D	=	CUFF.1502	CUFF.1502.2	60	1.963055	1.217669	2.708441	10.934409	1385	CUFF.1502.3	1206
BnaA01g20220D	BnaA01g20220D	j	CUFF.1502	CUFF.1502.3	100	3.283346	2.476131	4.090561	18.288559	1554	CUFF.1502.3	1206
[truncated: 85,196 more rows]
