# Supplementary material for: Differences in Alternative Splicing between Yellow and Black-Seeded Rapeseed
Source: Plants (Basel). 2020 Jul 31;9(8):977. doi: 10.3390/plants9080977 (PMC7465011; doi:10.3390/plants9080977)
Supplement: Supplementary file 1 [file plants-09-00977-s001.zip › Supplementary Materials/Table S1/SRR5591597cufcompF.transcripts.gtf.tmap]

ref_gene_id	ref_id	class_code	cuff_gene_id	cuff_id	FMI	FPKM	FPKM_conf_lo	FPKM_conf_hi	cov	len	major_iso_id	ref_match_len
-	-	u	CUFF.1	CUFF.1.1	89	1758.100634	1361.625219	2154.576050	7065.657984	155	CUFF.2.1	-
-	-	u	CUFF.1	CUFF.1.2	100	1970.285194	1550.022094	2390.548294	7918.409809	155	CUFF.2.1	-
BnaA01g00020D	BnaA01g00020D	p	CUFF.2	CUFF.2.1	100	30.816562	23.417668	38.215457	123.849162	361	CUFF.2.1	819
BnaA01g00050D	BnaA01g00050D	=	CUFF.3	CUFF.3.1	100	18.207960	16.091121	20.324800	72.516536	1188	CUFF.3.1	1397
BnaA01g00060D	BnaA01g00060D	=	CUFF.4	CUFF.4.1	100	1.103309	0.582861	1.623758	4.812018	1177	CUFF.4.1	1106
BnaA01g00010D	BnaA01g00010D	o	CUFF.5	CUFF.5.1	100	620.013255	573.841581	666.184928	2647.340275	324	CUFF.7.1	607
BnaA01g00020D	BnaA01g00020D	j	CUFF.6	CUFF.6.1	100	35.707292	32.156251	39.258333	152.463439	1349	CUFF.6.1	819
BnaA01g00010D	BnaA01g00010D	=	CUFF.7	CUFF.7.1	100	27.931605	24.741495	31.121714	119.262711	1346	CUFF.7.1	607
BnaA01g00030D	BnaA01g00030D	j	CUFF.8	CUFF.8.1	26	1.308049	0.660858	1.955240	5.425427	1510	CUFF.8.2	2168
BnaA01g00030D	BnaA01g00030D	j	CUFF.8	CUFF.8.2	61	3.040901	2.369942	3.711861	12.612819	2386	CUFF.8.2	2168
BnaA01g00030D	BnaA01g00030D	j	CUFF.8	CUFF.8.3	100	4.974907	3.777755	6.172059	20.634539	1506	CUFF.8.2	2168
BnaA01g00360D	BnaA01g00360D	=	CUFF.9	CUFF.9.1	100	4.824230	3.891488	5.756972	21.017544	1524	CUFF.9.1	1299
BnaA01g00380D	BnaA01g00380D	=	CUFF.10	CUFF.10.1	100	4.246655	3.356025	5.137286	18.984346	1488	CUFF.10.1	2588
BnaA01g00390D	BnaA01g00390D	j	CUFF.11	CUFF.11.1	51	31.481536	28.757738	34.205334	134.562072	1698	CUFF.11.1	1711
BnaA01g00390D	BnaA01g00390D	c	CUFF.11	CUFF.11.2	100	61.818358	54.959834	68.676881	264.231274	667	CUFF.11.1	1711
BnaA01g00400D	BnaA01g00400D	e	CUFF.12	CUFF.12.1	18	3.479942	2.301715	4.658169	14.407260	1209	CUFF.12.1	1090
BnaA01g00400D	BnaA01g00400D	=	CUFF.12	CUFF.12.2	100	19.153572	16.525147	21.781997	79.297440	1049	CUFF.12.1	1090
BnaA01g00400D	BnaA01g00400D	p	CUFF.13	CUFF.13.1	100	3.732820	2.477947	4.987693	14.217160	797	CUFF.13.1	1090
BnaA01g00410D	BnaA01g00410D	=	CUFF.14	CUFF.14.1	100	16.248351	14.104372	18.392330	68.645713	1160	CUFF.14.1	1332
BnaA01g00420D	BnaA01g00420D	j	CUFF.15	CUFF.15.1	100	9.608187	8.361085	10.855289	41.162042	1717	CUFF.15.1	1671
BnaA01g00430D	BnaA01g00430D	=	CUFF.16	CUFF.16.1	100	2.788463	1.936580	3.640345	12.189200	1360	CUFF.16.2	1343
BnaA01g00430D	BnaA01g00430D	j	CUFF.16	CUFF.16.2	24	0.665831	0.181854	1.149808	2.910544	1471	CUFF.16.2	1343
BnaA01g00440D	BnaA01g00440D	j	CUFF.17	CUFF.17.1	100	8.941205	8.036703	9.845707	38.272286	3343	CUFF.17.1	3486
BnaA01g00450D	BnaA01g00450D	=	CUFF.18	CUFF.18.1	100	8.685109	6.521451	10.848767	34.415465	677	CUFF.18.1	805
BnaA01g00460D	BnaA01g00460D	j	CUFF.19	CUFF.19.1	58	2.983677	2.082829	3.884525	12.273879	1147	CUFF.19.1	1936
BnaA01g00460D	BnaA01g00460D	c	CUFF.19	CUFF.19.2	100	5.173611	2.565443	7.781780	21.282557	421	CUFF.19.1	1936
BnaA01g00480D	BnaA01g00480D	j	CUFF.20	CUFF.20.1	100	3.640366	2.822672	4.458060	16.136165	1570	CUFF.20.1	1029
BnaA01g00490D	BnaA01g00490D	o	CUFF.21	CUFF.21.1	100	2.619217	1.337643	3.900791	11.631306	628	CUFF.21.1	360
BnaA01g00500D	BnaA01g00500D	j	CUFF.22	CUFF.22.1	100	7.642608	6.083721	9.201495	32.918216	1396	CUFF.22.2	1406
BnaA01g00500D	BnaA01g00500D	j	CUFF.22	CUFF.22.2	89	6.833675	5.357007	8.310342	29.433982	1407	CUFF.22.2	1406
BnaA01g00510D	BnaA01g00510D	j	CUFF.23	CUFF.23.1	100	1.282286	0.806125	1.758446	5.211798	1566	CUFF.23.1	1446
BnaA01g00570D	BnaA01g00570D	o	CUFF.24	CUFF.24.1	100	1.346073	0.599406	2.092740	5.555172	790	CUFF.24.1	1419
BnaA01g00080D	BnaA01g00080D	=	CUFF.25	CUFF.25.1	100	124.057758	117.153919	130.961596	525.282154	1598	CUFF.25.1	609
BnaA01g00090D	BnaA01g00090D	j	CUFF.26	CUFF.26.1	36	2.216552	1.660801	2.772302	9.505258	2850	CUFF.26.1	2094
BnaA01g00090D	BnaA01g00090D	=	CUFF.26	CUFF.26.2	100	6.168025	5.117251	7.218798	26.450395	1957	CUFF.26.1	2094
BnaA01g00090D	BnaA01g00090D	j	CUFF.26	CUFF.26.3	44	2.711007	1.911209	3.510805	11.625636	1829	CUFF.26.1	2094
BnaA01g00100D	BnaA01g00100D	c	CUFF.27	CUFF.27.1	100	15.124054	12.229208	18.018900	64.856615	735	CUFF.27.2	1362
BnaA01g00100D	BnaA01g00100D	j	CUFF.27	CUFF.27.2	61	9.196959	7.729578	10.664340	39.439401	1425	CUFF.27.2	1362
BnaA01g00120D	BnaA01g00120D	=	CUFF.28	CUFF.28.1	100	4.425419	3.302967	5.547870	18.694714	1089	CUFF.28.1	1020
BnaA01g00130D	BnaA01g00130D	=	CUFF.29	CUFF.29.1	100	2.412815	1.439839	3.385791	10.521044	855	CUFF.29.1	729
BnaA01g00170D	BnaA01g00170D	=	CUFF.30	CUFF.30.1	100	8.647261	7.335421	9.959102	38.009055	1516	CUFF.30.1	1794
BnaA01g00190D	BnaA01g00190D	j	CUFF.31	CUFF.31.1	28	17.847653	16.271270	19.424036	77.005620	4880	CUFF.31.3	2049
BnaA01g00190D	BnaA01g00190D	j	CUFF.31	CUFF.31.2	74	47.303549	44.579396	50.027702	204.096257	4813	CUFF.31.3	2049
BnaA01g00190D	BnaA01g00190D	o	CUFF.31	CUFF.31.3	44	27.831684	25.997195	29.666173	120.082797	4905	CUFF.31.3	2049
BnaA01g00190D	BnaA01g00190D	j	CUFF.31	CUFF.31.4	100	63.819123	60.213266	67.424980	275.354477	3778	CUFF.31.3	2049
BnaA01g00210D	BnaA01g00210D	j	CUFF.32	CUFF.32.1	21	10.698322	9.406792	11.989852	46.311462	2376	CUFF.32.1	2422
BnaA01g00210D	BnaA01g00210D	c	CUFF.32	CUFF.32.2	100	49.799051	46.065785	53.532316	215.572763	1551	CUFF.32.1	2422
-	-	u	CUFF.33	CUFF.33.1	100	18.038065	13.469535	22.606595	76.314728	449	CUFF.33.1	-
-	-	u	CUFF.33	CUFF.33.2	70	12.564371	7.475180	17.653562	53.156842	346	CUFF.33.1	-
BnaA01g00280D	BnaA01g00280D	=	CUFF.34	CUFF.34.1	100	0.821315	0.462864	1.179766	3.642213	1715	CUFF.34.1	1867
BnaA01g00290D	BnaA01g00290D	=	CUFF.35	CUFF.35.1	100	0.940730	0.578703	1.302758	3.854574	1928	CUFF.35.1	1995
BnaA01g00300D	BnaA01g00300D	=	CUFF.36	CUFF.36.1	100	2.812750	2.089453	3.536048	11.805324	1541	CUFF.36.1	1356
BnaA01g00310D	BnaA01g00310D	=	CUFF.37	CUFF.37.1	100	4.941597	3.849432	6.033762	20.293740	1205	CUFF.37.1	741
BnaA01g00320D	BnaA01g00320D	e	CUFF.38	CUFF.38.1	100	2.289218	1.665753	2.912683	9.663675	2255	CUFF.38.1	1684
BnaA01g00320D	BnaA01g00320D	j	CUFF.39	CUFF.39.1	100	17.598930	15.493147	19.704713	74.291890	1392	CUFF.38.1	1684
BnaA01g00340D	BnaA01g00340D	=	CUFF.40	CUFF.40.1	100	4.670346	3.834316	5.506376	19.837480	1909	CUFF.40.1	1971
BnaA01g02070D	BnaA01g02070D	c	CUFF.41	CUFF.41.1	100	7.566626	5.408334	9.724918	34.784991	628	CUFF.41.1	1061
BnaA01g02070D	BnaA01g02070D	c	CUFF.42	CUFF.42.1	100	3.684219	1.827468	5.540971	16.081759	496	CUFF.42.1	1061
BnaA01g02080D	BnaA01g02080D	=	CUFF.43	CUFF.43.1	100	11.041131	9.140605	12.941657	46.365224	942	CUFF.43.1	426
BnaA01g02090D	BnaA01g02090D	j	CUFF.44	CUFF.44.1	27	13.781685	12.243659	15.319712	59.492241	2314	CUFF.44.1	2054
BnaA01g02090D	BnaA01g02090D	j	CUFF.44	CUFF.44.2	38	19.341224	16.776439	21.906008	83.491440	1568	CUFF.44.1	2054
BnaA01g02090D	BnaA01g02090D	j	CUFF.44	CUFF.44.3	18	9.313110	7.734779	10.891441	40.202468	1942	CUFF.44.1	2054
BnaA01g02090D	BnaA01g02090D	c	CUFF.44	CUFF.44.4	100	50.739820	46.686640	54.792999	219.031675	1647	CUFF.44.1	2054
BnaA01g02100D	BnaA01g02100D	j	CUFF.45	CUFF.45.1	38	1.922699	1.385981	2.459418	8.349097	2824	CUFF.45.2	2811
BnaA01g02100D	BnaA01g02100D	j	CUFF.45	CUFF.45.2	100	5.067404	4.284663	5.850144	22.004606	2827	CUFF.45.2	2811
BnaA01g02110D	BnaA01g02110D	e	CUFF.46	CUFF.46.1	100	1.744788	0.997021	2.492554	7.415542	1006	CUFF.46.1	831
BnaA01g02130D	BnaA01g02130D	j	CUFF.47	CUFF.47.1	100	1.552319	0.913992	2.190646	6.654491	1468	CUFF.47.2	1551
BnaA01g02130D	BnaA01g02130D	=	CUFF.47	CUFF.47.2	77	1.196494	0.623368	1.769620	5.129139	1471	CUFF.47.2	1551
BnaA01g02150D	BnaA01g02150D	j	CUFF.48	CUFF.48.1	100	1.082908	0.803178	1.362638	4.839778	3557	CUFF.48.1	3016
BnaA01g02160D	BnaA01g02160D	j	CUFF.49	CUFF.49.1	12	1.295536	0.442133	2.148939	5.447830	896	CUFF.49.1	1523
BnaA01g02160D	BnaA01g02160D	j	CUFF.49	CUFF.49.2	100	11.220140	9.097723	13.342557	47.181565	895	CUFF.49.1	1523
BnaA01g02170D	BnaA01g02170D	j	CUFF.50	CUFF.50.1	100	27.885284	17.005610	38.764957	113.073577	276	CUFF.50.2	1384
BnaA01g02170D	BnaA01g02170D	j	CUFF.50	CUFF.50.2	23	6.402829	5.011671	7.793986	25.963183	1228	CUFF.50.2	1384
BnaA01g02180D	BnaA01g02180D	j	CUFF.51	CUFF.51.1	49	2.862025	2.256287	3.467762	12.178239	2269	CUFF.51.1	2536
BnaA01g02180D	BnaA01g02180D	c	CUFF.51	CUFF.51.2	100	5.827603	3.635735	8.019471	24.797109	583	CUFF.51.1	2536
BnaA01g02190D	BnaA01g02190D	j	CUFF.52	CUFF.52.1	40	0.502044	0.142771	0.861316	2.168084	1814	CUFF.52.1	1850
BnaA01g02190D	BnaA01g02190D	=	CUFF.52	CUFF.52.2	100	1.239690	0.741982	1.737398	5.353620	1814	CUFF.52.1	1850
BnaA01g02210D	BnaA01g02210D	j	CUFF.53	CUFF.53.1	100	1.706880	0.953505	2.460256	7.442501	1150	CUFF.53.1	1209
BnaA01g02210D	BnaA01g02210D	j	CUFF.53	CUFF.53.2	66	1.132213	0.486466	1.777961	4.936784	1150	CUFF.53.1	1209
BnaA01g02220D	BnaA01g02220D	e	CUFF.54	CUFF.54.1	100	15.627787	11.108627	20.146946	69.150210	411	CUFF.55.1	1008
BnaA01g02220D	BnaA01g02220D	=	CUFF.55	CUFF.55.1	100	22.110286	18.417342	25.803230	97.834129	639	CUFF.55.1	1008
BnaA01g02240D	BnaA01g02240D	=	CUFF.56	CUFF.56.1	100	27.230675	24.065378	30.395972	119.708461	1035	CUFF.57.1	864
BnaA01g02240D	BnaA01g02240D	e	CUFF.57	CUFF.57.1	100	3.510414	2.355407	4.665421	15.432089	1243	CUFF.57.1	864
BnaA01g02250D	BnaA01g02250D	e	CUFF.58	CUFF.58.1	100	26.162152	23.214826	29.109478	111.527807	1129	CUFF.58.1	734
BnaA01g02250D	BnaA01g02250D	=	CUFF.59	CUFF.59.1	100	150.000489	138.823988	161.176990	639.443785	653	CUFF.58.1	734
BnaA01g02260D	BnaA01g02260D	=	CUFF.60	CUFF.60.1	100	26.928107	23.257779	30.598436	117.142086	751	CUFF.60.1	1083
BnaA01g02270D	BnaA01g02270D	=	CUFF.61	CUFF.61.1	100	44.256160	41.040380	47.471940	186.939287	1864	CUFF.62.1	1647
BnaA01g02270D	BnaA01g02270D	e	CUFF.62	CUFF.62.1	100	6.062685	5.091918	7.033452	25.608956	2621	CUFF.62.1	1647
BnaA01g02290D	BnaA01g02290D	j	CUFF.63	CUFF.63.1	100	4.027012	3.286881	4.767142	17.053487	2074	CUFF.63.1	2106
BnaA01g02300D	BnaA01g02300D	j	CUFF.64	CUFF.64.1	100	8.013899	7.255888	8.771909	34.651977	4460	CUFF.64.1	4074
BnaA01g02300D	BnaA01g02300D	c	CUFF.64	CUFF.64.2	65	5.197689	3.699754	6.695624	22.474730	969	CUFF.64.1	4074
BnaA01g02320D	BnaA01g02320D	e	CUFF.65	CUFF.65.1	100	1.778296	0.705943	2.850649	7.491451	588	CUFF.65.1	915
BnaA01g02330D	BnaA01g02330D	j	CUFF.66	CUFF.66.1	100	12.132668	10.133189	14.132146	51.877604	1000	CUFF.66.1	848
BnaA01g02340D	BnaA01g02340D	=	CUFF.67	CUFF.67.1	100	155.293480	147.576065	163.010895	626.682405	838	CUFF.67.1	668
BnaA01g02370D	BnaA01g02370D	c	CUFF.68	CUFF.68.1	100	2.062559	1.644797	2.480322	8.997374	3174	CUFF.68.1	3655
BnaA01g02390D	BnaA01g02390D	=	CUFF.69	CUFF.69.1	100	13.316118	10.861611	15.770624	57.809938	783	CUFF.69.1	279
BnaA01g02430D	BnaA01g02430D	=	CUFF.70	CUFF.70.1	100	2.099841	1.236808	2.962873	9.171375	893	CUFF.70.1	758
BnaA01g02440D	BnaA01g02440D	e	CUFF.71	CUFF.71.1	100	2.868317	2.218964	3.517671	12.254398	1850	CUFF.71.1	2819
BnaA01g02440D	BnaA01g02440D	j	CUFF.72	CUFF.72.1	91	2.819249	1.644210	3.994287	11.621809	963	CUFF.72.2	2819
BnaA01g02440D	BnaA01g02440D	j	CUFF.72	CUFF.72.2	100	3.096262	1.894046	4.298478	12.763743	968	CUFF.72.2	2819
-	-	u	CUFF.73	CUFF.73.1	100	85.414017	78.519271	92.308764	360.220962	862	CUFF.74.1	-
BnaA01g02440D	BnaA01g02440D	p	CUFF.74	CUFF.74.1	100	16.421297	14.231308	18.611287	69.254389	1382	CUFF.74.1	2819
BnaA01g02470D	BnaA01g02470D	j	CUFF.75	CUFF.75.1	100	17.061708	13.982034	20.141381	70.684688	680	CUFF.75.1	635
BnaA01g02480D	BnaA01g02480D	e	CUFF.76	CUFF.76.1	100	1.750469	1.088887	2.412050	7.610057	1632	CUFF.76.1	1039
BnaA01g02480D	BnaA01g02480D	=	CUFF.77	CUFF.77.1	17	1.534312	0.730516	2.338107	6.670328	1166	CUFF.76.1	1039
BnaA01g02480D	BnaA01g02480D	j	CUFF.77	CUFF.77.2	100	8.849969	6.910826	10.789113	38.474707	938	CUFF.76.1	1039
BnaA01g02490D	BnaA01g02490D	=	CUFF.78	CUFF.78.1	100	185.996043	174.998106	196.993980	808.136523	939	CUFF.78.1	1033
BnaA01g02500D	BnaA01g02500D	=	CUFF.79	CUFF.79.1	100	19.001877	16.786839	21.216914	82.231169	1281	CUFF.79.1	1508
BnaA01g02520D	BnaA01g02520D	j	CUFF.80	CUFF.80.1	100	12.478533	10.987839	13.969226	54.503372	1745	CUFF.80.1	1686
BnaA01g02530D	BnaA01g02530D	e	CUFF.81	CUFF.81.1	100	29.839315	27.396034	32.282596	127.186750	1417	CUFF.81.1	1029
BnaA01g02540D	BnaA01g02540D	=	CUFF.82	CUFF.82.1	100	53.024252	40.859052	65.189453	230.574008	305	CUFF.83.1	697
BnaA01g02540D	BnaA01g02540D	e	CUFF.83	CUFF.83.1	100	21.845655	17.374141	26.317170	94.995027	498	CUFF.83.1	697
BnaA01g02550D	BnaA01g02550D	=	CUFF.84	CUFF.84.1	100	44.702588	38.761657	50.643518	195.669438	561	CUFF.84.1	240
BnaA01g02570D	BnaA01g02570D	=	CUFF.85	CUFF.85.1	100	37.985161	34.583449	41.386872	158.094044	1218	CUFF.85.1	465
BnaA01g02590D	BnaA01g02590D	j	CUFF.86	CUFF.86.1	100	14.861310	13.224516	16.498104	64.681118	1762	CUFF.86.1	2083
BnaA01g02610D	BnaA01g02610D	=	CUFF.87	CUFF.87.1	100	13.616783	11.545629	15.687936	58.951472	1044	CUFF.87.1	1035
BnaA01g02620D	BnaA01g02620D	j	CUFF.88	CUFF.88.1	55	3.011048	1.977482	4.044615	12.873183	1241	CUFF.88.1	1370
BnaA01g02620D	BnaA01g02620D	j	CUFF.88	CUFF.88.2	100	5.479013	4.124525	6.833502	23.424513	1170	CUFF.88.1	1370
BnaA01g02630D	BnaA01g02630D	=	CUFF.89	CUFF.89.1	100	36.679339	33.828797	39.529882	157.169052	1720	CUFF.89.1	1557
BnaA01g02640D	BnaA01g02640D	j	CUFF.90	CUFF.90.1	100	23.578117	21.243076	25.913159	100.428419	1500	CUFF.91.1	1780
BnaA01g02640D	BnaA01g02640D	e	CUFF.91	CUFF.91.1	100	10.448115	9.169838	11.726392	44.502605	2004	CUFF.91.1	1780
BnaA01g02650D	BnaA01g02650D	j	CUFF.92	CUFF.92.1	17	17.999332	16.545742	19.452922	76.437460	3682	CUFF.92.1	1786
BnaA01g02650D	BnaA01g02650D	=	CUFF.92	CUFF.92.2	100	104.889717	98.760545	111.018889	445.433392	1702	CUFF.92.1	1786
BnaA01g02670D	BnaA01g02670D	j	CUFF.93	CUFF.93.1	100	50.153098	45.503246	54.802950	217.357368	1136	CUFF.93.2	3036
BnaA01g02670D	BnaA01g02670D	j	CUFF.93	CUFF.93.2	14	7.204385	6.103851	8.304919	31.222920	2704	CUFF.93.2	3036
BnaA01g02670D	BnaA01g02670D	c	CUFF.93	CUFF.93.3	51	25.355499	23.247680	27.463319	109.887620	2546	CUFF.93.2	3036
BnaA01g02690D	BnaA01g02690D	e	CUFF.94	CUFF.94.1	100	6.077768	5.179394	6.976142	26.020690	2459	CUFF.95.2	3094
BnaA01g02690D	BnaA01g02690D	j	CUFF.95	CUFF.95.1	100	12.000211	9.354747	14.645674	51.376388	781	CUFF.95.2	3094
BnaA01g02690D	BnaA01g02690D	j	CUFF.95	CUFF.95.2	71	8.534362	7.527707	9.541016	36.538082	2819	CUFF.95.2	3094
BnaA01g02710D	BnaA01g02710D	c	CUFF.96	CUFF.96.1	100	23.761846	21.316585	26.207108	99.600529	1586	CUFF.96.1	1264
BnaA01g02710D	BnaA01g02710D	j	CUFF.96	CUFF.96.2	52	12.470423	10.570024	14.370821	52.271219	1509	CUFF.96.1	1264
BnaA01g02730D	BnaA01g02730D	=	CUFF.97	CUFF.97.1	100	1.876711	1.105385	2.648038	8.030036	972	CUFF.97.1	237
BnaA01g02740D	BnaA01g02740D	=	CUFF.98	CUFF.98.1	100	6.837239	6.005208	7.669270	28.890006	2880	CUFF.98.1	1998
BnaA01g02770D	BnaA01g02770D	e	CUFF.99	CUFF.99.1	100	10.717089	9.031424	12.402753	46.582045	1443	CUFF.100.1	2220
BnaA01g02770D	BnaA01g02770D	=	CUFF.100	CUFF.100.1	100	24.403098	22.252406	26.553791	106.068567	1956	CUFF.100.1	2220
-	-	u	CUFF.101	CUFF.101.1	100	3.743305	0.686909	6.799701	16.798768	309	CUFF.101.1	-
BnaA01g02780D	BnaA01g02780D	j	CUFF.102	CUFF.102.1	100	1.223681	0.710796	1.736566	5.161316	1345	CUFF.102.1	1686
BnaA01g02790D	BnaA01g02790D	=	CUFF.103	CUFF.103.1	100	7.160883	5.861156	8.460609	30.478484	1219	CUFF.103.1	1044
BnaA01g02800D	BnaA01g02800D	j	CUFF.104	CUFF.104.1	100	3.908601	3.375854	4.441347	17.001121	3828	CUFF.104.1	3790
BnaA01g02810D	BnaA01g02810D	=	CUFF.105	CUFF.105.1	100	26.845316	23.353075	30.337556	113.576454	810	CUFF.105.1	744
BnaA01g02820D	BnaA01g02820D	j	CUFF.106	CUFF.106.1	75	6.278575	5.417983	7.139167	26.849825	2553	CUFF.106.1	2429
BnaA01g02820D	BnaA01g02820D	c	CUFF.106	CUFF.106.2	100	8.379842	6.243455	10.516229	35.835726	759	CUFF.106.1	2429
BnaA01g02830D	BnaA01g02830D	=	CUFF.107	CUFF.107.1	100	15.663658	13.245162	18.082155	66.945572	940	CUFF.108.1	946
BnaA01g02830D	BnaA01g02830D	e	CUFF.108	CUFF.108.1	100	1.920615	1.117700	2.723531	8.208600	1146	CUFF.108.1	946
BnaA01g02840D	BnaA01g02840D	j	CUFF.109	CUFF.109.1	100	9.599850	8.336042	10.863658	41.477136	1882	CUFF.109.1	929
BnaA01g02850D	BnaA01g02850D	j	CUFF.110	CUFF.110.1	100	10.011794	8.110748	11.912840	43.256980	990	CUFF.110.1	1468
BnaA01g02860D	BnaA01g02860D	c	CUFF.111	CUFF.111.1	100	3.857294	3.191012	4.523577	16.481109	2429	CUFF.111.1	2829
BnaA01g02880D	BnaA01g02880D	j	CUFF.112	CUFF.112.1	100	13.655080	12.135356	15.174804	59.965461	1896	CUFF.112.1	1833
BnaA01g02880D	BnaA01g02880D	c	CUFF.112	CUFF.112.2	46	6.216962	4.301786	8.132138	27.301413	718	CUFF.112.1	1833
BnaA01g02910D	BnaA01g02910D	=	CUFF.113	CUFF.113.1	100	2.458996	1.957062	2.960930	10.242358	2510	CUFF.113.1	2413
BnaA01g02920D	BnaA01g02920D	e	CUFF.114	CUFF.114.1	100	0.951221	0.525257	1.377185	4.066929	1762	CUFF.114.1	1618
BnaA01g02920D	BnaA01g02920D	j	CUFF.115	CUFF.115.1	100	5.952511	4.608561	7.296461	25.449859	1092	CUFF.114.1	1618
BnaA01g02930D	BnaA01g02930D	j	CUFF.116	CUFF.116.1	25	0.722112	0.305132	1.139092	2.937192	2014	CUFF.116.1	1791
BnaA01g02930D	BnaA01g02930D	=	CUFF.116	CUFF.116.2	100	2.859562	2.168826	3.550297	11.631274	2014	CUFF.116.1	1791
BnaA01g02940D	BnaA01g02940D	=	CUFF.117	CUFF.117.1	100	51.712853	45.317827	58.107880	222.997189	567	CUFF.117.1	682
BnaA01g02950D	BnaA01g02950D	=	CUFF.118	CUFF.118.1	100	12.756392	11.405180	14.107604	55.008366	2187	CUFF.118.1	1799
BnaA01g02990D	BnaA01g02990D	j	CUFF.119	CUFF.119.1	94	7.643744	6.738811	8.548677	32.953014	3669	CUFF.119.2	1535
BnaA01g02990D	BnaA01g02990D	j	CUFF.119	CUFF.119.2	100	8.159340	7.234506	9.084174	35.175805	3742	CUFF.119.2	1535
BnaA01g02990D	BnaA01g02990D	j	CUFF.119	CUFF.119.3	29	2.368084	1.828182	2.907986	10.209068	3654	CUFF.119.2	1535
BnaA01g03010D	BnaA01g03010D	=	CUFF.120	CUFF.120.1	100	1.558120	1.062500	2.053739	6.800188	1721	CUFF.120.1	1679
BnaA01g03020D	BnaA01g03020D	c	CUFF.121	CUFF.121.1	100	15.151055	12.122180	18.179929	65.106620	616	CUFF.121.1	1461
BnaA01g03050D	BnaA01g03050D	j	CUFF.122	CUFF.122.1	100	81.922482	77.279881	86.565084	345.282472	2311	CUFF.122.2	2310
BnaA01g03050D	BnaA01g03050D	j	CUFF.122	CUFF.122.2	14	11.877113	10.414652	13.339574	50.059017	2541	CUFF.122.2	2310
BnaA01g03060D	BnaA01g03060D	e	CUFF.123	CUFF.123.1	100	4.567504	3.472336	5.662672	18.911995	1584	CUFF.124.1	3698
BnaA01g03060D	BnaA01g03060D	j	CUFF.124	CUFF.124.1	100	9.969936	9.000459	10.939413	41.281054	3563	CUFF.124.1	3698
BnaA01g03070D	BnaA01g03070D	j	CUFF.125	CUFF.125.1	83	5.068739	3.801418	6.336060	21.742991	1179	CUFF.125.2	3384
BnaA01g03070D	BnaA01g03070D	j	CUFF.125	CUFF.125.2	23	1.386025	0.928107	1.843944	5.945530	3276	CUFF.125.2	3384
BnaA01g03070D	BnaA01g03070D	j	CUFF.125	CUFF.125.3	100	6.108214	4.610028	7.606401	26.201952	1110	CUFF.125.2	3384
BnaA01g03070D	BnaA01g03070D	j	CUFF.125	CUFF.125.4	26	1.597253	1.043804	2.150701	6.851615	2371	CUFF.125.2	3384
BnaA01g03080D	BnaA01g03080D	j	CUFF.126	CUFF.126.1	11	3.474230	1.387282	5.561177	15.176705	545	CUFF.126.1	532
BnaA01g03080D	BnaA01g03080D	j	CUFF.126	CUFF.126.2	100	32.511411	27.018322	38.004501	142.021729	519	CUFF.126.1	532
-	-	u	CUFF.127	CUFF.127.1	100	14.965290	11.918406	18.012174	56.249053	650	CUFF.128.1	-
BnaA01g03080D	BnaA01g03080D	p	CUFF.128	CUFF.128.1	100	2.020489	0.881259	3.159719	7.594280	732	CUFF.128.1	532
BnaA01g03110D	BnaA01g03110D	j	CUFF.129	CUFF.129.1	100	1.617708	0.943505	2.291912	6.990849	1109	CUFF.129.1	1115
BnaA01g03120D	BnaA01g03120D	j	CUFF.130	CUFF.130.1	100	9.711338	7.330683	12.091992	41.546582	854	CUFF.130.2	1435
BnaA01g03120D	BnaA01g03120D	j	CUFF.130	CUFF.130.2	96	9.292471	7.954636	10.630306	39.754604	1824	CUFF.130.2	1435
BnaA01g03130D	BnaA01g03130D	=	CUFF.131	CUFF.131.1	100	9.610122	7.581245	11.638999	40.448098	921	CUFF.132.1	849
BnaA01g03130D	BnaA01g03130D	j	CUFF.131	CUFF.131.2	15	1.454307	0.700257	2.208356	6.121040	1189	CUFF.132.1	849
BnaA01g03130D	BnaA01g03130D	j	CUFF.131	CUFF.131.3	25	2.440656	1.370634	3.510678	10.272492	1052	CUFF.132.1	849
BnaA01g03130D	BnaA01g03130D	e	CUFF.132	CUFF.132.1	100	1.358841	0.691974	2.025708	5.719235	1274	CUFF.132.1	849
BnaA01g03140D	BnaA01g03140D	=	CUFF.133	CUFF.133.1	100	3.977488	2.501107	5.453869	17.688144	667	CUFF.133.1	399
BnaA01g03150D	BnaA01g03150D	=	CUFF.134	CUFF.134.1	100	268.823633	247.175578	290.471687	1087.882499	410	CUFF.134.1	463
BnaA01g03210D	BnaA01g03210D	=	CUFF.135	CUFF.135.1	100	30.826228	25.505008	36.147448	129.742102	522	CUFF.135.2	701
BnaA01g03210D	BnaA01g03210D	j	CUFF.135	CUFF.135.2	15	4.710783	2.624797	6.796770	19.826848	594	CUFF.135.2	701
BnaA01g03230D	BnaA01g03230D	=	CUFF.136	CUFF.136.1	100	5.438618	4.532588	6.344647	23.626332	2116	CUFF.136.1	2264
BnaA01g03230D	BnaA01g03230D	j	CUFF.136	CUFF.136.2	22	1.214411	0.725459	1.703363	5.275619	2116	CUFF.136.1	2264
BnaA01g03240D	BnaA01g03240D	=	CUFF.137	CUFF.137.1	100	4.244938	3.371083	5.118794	18.379229	2374	CUFF.137.1	2450
BnaA01g03240D	BnaA01g03240D	o	CUFF.138	CUFF.138.1	100	26.345729	23.864806	28.826652	114.068599	1657	CUFF.137.1	2450
BnaA01g03270D	BnaA01g03270D	=	CUFF.139	CUFF.139.1	100	30.816876	28.289058	33.344694	133.306826	1761	CUFF.139.1	1609
BnaA01g03280D	BnaA01g03280D	j	CUFF.140	CUFF.140.1	76	4.232367	2.651706	5.813027	17.804510	870	CUFF.140.2	941
BnaA01g03280D	BnaA01g03280D	j	CUFF.140	CUFF.140.2	100	5.590566	3.891449	7.289682	23.518114	892	CUFF.140.2	941
BnaA01g03290D	BnaA01g03290D	e	CUFF.141	CUFF.141.1	100	5.450496	4.332887	6.568105	23.981104	1796	CUFF.141.1	1377
BnaA01g03300D	BnaA01g03300D	o	CUFF.142	CUFF.142.1	100	7.178743	5.843466	8.514020	31.585050	1638	CUFF.142.1	396
BnaA01g03310D	BnaA01g03310D	=	CUFF.143	CUFF.143.1	100	4.678014	3.265580	6.090449	18.389478	923	CUFF.143.1	510
BnaA01g03310D	BnaA01g03310D	x	CUFF.144	CUFF.144.1	100	1.851594	1.104390	2.598799	7.278698	1237	CUFF.144.1	510
BnaA01g03320D	BnaA01g03320D	j	CUFF.145	CUFF.145.1	100	10.365973	8.722823	12.009123	43.958454	1597	CUFF.145.2	3020
BnaA01g03320D	BnaA01g03320D	j	CUFF.145	CUFF.145.2	86	8.912569	7.677917	10.147221	37.795076	2268	CUFF.145.2	3020
BnaA01g03320D	BnaA01g03320D	e	CUFF.146	CUFF.146.1	100	5.079182	3.391909	6.766456	20.810031	652	CUFF.146.1	3020
BnaA01g03330D	BnaA01g03330D	=	CUFF.147	CUFF.147.1	100	143.712089	126.888340	160.535837	636.980188	360	CUFF.147.1	516
BnaA01g03340D	BnaA01g03340D	j	CUFF.148	CUFF.148.1	100	58.060723	52.199815	63.921630	251.897155	710	CUFF.148.1	749
BnaA01g03350D	BnaA01g03350D	j	CUFF.149	CUFF.149.1	100	2.468135	2.043227	2.893043	10.708035	3679	CUFF.149.1	2511
BnaA01g03360D	BnaA01g03360D	j	CUFF.150	CUFF.150.1	27	6.838800	5.215374	8.462226	29.856825	1042	CUFF.150.2	1215
BnaA01g03370D	BnaA01g03370D	j	CUFF.150	CUFF.150.2	25	6.358109	5.349184	7.367035	27.758227	2025	CUFF.150.2	1645
BnaA01g03370D	BnaA01g03370D	c	CUFF.150	CUFF.150.3	100	25.739797	19.692100	31.787495	112.374779	415	CUFF.150.2	1645
BnaA01g03370D	BnaA01g03370D	j	CUFF.151	CUFF.151.1	32	5.346275	3.923431	6.769119	23.127472	964	CUFF.151.1	1645
BnaA01g03370D	BnaA01g03370D	c	CUFF.151	CUFF.151.2	100	16.457358	13.227553	19.687163	71.192951	659	CUFF.151.1	1645
BnaA01g03380D	BnaA01g03380D	j	CUFF.152	CUFF.152.1	40	2.468031	1.924525	3.011538	10.405269	3508	CUFF.152.1	2702
BnaA01g03380D	BnaA01g03380D	=	CUFF.152	CUFF.152.2	100	6.213720	5.387305	7.040135	26.197166	3327	CUFF.152.1	2702
BnaA01g03390D	BnaA01g03390D	c	CUFF.153	CUFF.153.1	100	2.555684	1.993255	3.118114	10.774816	3174	CUFF.153.1	3102
BnaA01g03390D	BnaA01g03390D	j	CUFF.153	CUFF.153.2	79	2.009162	1.461541	2.556782	8.470665	3005	CUFF.153.1	3102
BnaA01g03390D	BnaA01g03390D	j	CUFF.154	CUFF.154.1	100	2.039935	1.330627	2.749242	9.029613	1226	CUFF.154.1	3102
BnaA01g03400D	BnaA01g03400D	e	CUFF.155	CUFF.155.1	100	6.303939	4.244335	8.363543	26.507190	777	CUFF.156.1	1770
BnaA01g03400D	BnaA01g03400D	=	CUFF.156	CUFF.156.1	100	19.885326	17.813413	21.957239	83.615043	1610	CUFF.156.1	1770
BnaA01g03410D	BnaA01g03410D	j	CUFF.157	CUFF.157.1	100	2.918269	2.041173	3.795365	12.028579	1125	CUFF.157.1	2697
BnaA01g03410D	BnaA01g03410D	e	CUFF.158	CUFF.158.1	100	8.970162	6.136766	11.803559	39.107454	500	CUFF.158.1	2697
BnaA01g03430D	BnaA01g03430D	j	CUFF.159	CUFF.159.1	67	4.869616	4.195518	5.543714	20.916857	3181	CUFF.159.1	1603
BnaA01g03430D	BnaA01g03430D	c	CUFF.159	CUFF.159.2	100	7.227116	5.341546	9.112685	31.043218	820	CUFF.159.1	1603
BnaA01g03440D	BnaA01g03440D	=	CUFF.160	CUFF.160.1	100	11.528282	9.192552	13.864013	48.324472	753	CUFF.160.1	765
BnaA01g03450D	BnaA01g03450D	j	CUFF.161	CUFF.161.1	100	9.166743	6.443087	11.890400	41.271708	571	CUFF.161.1	697
BnaA01g03450D	BnaA01g03450D	j	CUFF.161	CUFF.161.2	28	2.608228	0.355573	4.860883	11.743106	426	CUFF.161.1	697
BnaA01g03460D	BnaA01g03460D	j	CUFF.162	CUFF.162.1	85	1.267776	0.717448	1.818104	5.365279	1570	CUFF.162.1	1476
BnaA01g03460D	BnaA01g03460D	j	CUFF.162	CUFF.162.2	100	1.492658	0.883236	2.102080	6.316991	1465	CUFF.162.1	1476
BnaA01g03480D	BnaA01g03480D	=	CUFF.163	CUFF.163.1	100	5.253563	3.899343	6.607783	21.810849	971	CUFF.163.1	1078
BnaA01g03480D	BnaA01g03480D	e	CUFF.164	CUFF.164.1	100	1.990997	0.695676	3.286317	8.265881	576	CUFF.163.1	1078
BnaA01g03510D	BnaA01g03510D	c	CUFF.165	CUFF.165.1	100	8.927263	6.855878	10.998649	38.726020	743	CUFF.165.1	2461
BnaA01g03510D	BnaA01g03510D	c	CUFF.166	CUFF.166.1	100	14.249587	12.307862	16.191313	62.292888	1293	CUFF.167.1	2461
BnaA01g03510D	BnaA01g03510D	e	CUFF.167	CUFF.167.1	100	2.028550	1.327207	2.729893	8.867923	1645	CUFF.167.1	2461
BnaA01g03540D	BnaA01g03540D	j	CUFF.168	CUFF.168.1	100	1.788829	1.322663	2.254995	7.645580	2211	CUFF.168.1	1896
BnaA01g03550D	BnaA01g03550D	j	CUFF.169	CUFF.169.1	17	3.014996	2.251033	3.778959	12.972597	1749	CUFF.169.1	3552
BnaA01g03550D	BnaA01g03550D	c	CUFF.169	CUFF.169.2	100	17.630875	14.709487	20.552263	75.860207	797	CUFF.169.1	3552
BnaA01g03560D	BnaA01g03560D	=	CUFF.170	CUFF.170.1	100	7.827283	6.123030	9.531536	33.097295	897	CUFF.170.1	911
BnaA01g03570D	BnaA01g03570D	j	CUFF.171	CUFF.171.1	100	24.781568	22.789045	26.774091	105.573087	2239	CUFF.171.1	2117
BnaA01g03580D	BnaA01g03580D	j	CUFF.172	CUFF.172.1	100	6.842125	5.910316	7.773934	29.312074	2807	CUFF.172.1	2619
BnaA01g03580D	BnaA01g03580D	e	CUFF.173	CUFF.173.1	100	7.792417	6.203589	9.381244	33.383183	1374	CUFF.172.1	2619
BnaA01g03590D	BnaA01g03590D	j	CUFF.174	CUFF.174.1	100	27.645308	25.312023	29.978593	118.094459	1813	CUFF.174.1	1726
BnaA01g03600D	BnaA01g03600D	e	CUFF.175	CUFF.175.1	100	9.995431	8.277565	11.713296	42.832537	1082	CUFF.175.1	934
BnaA01g03600D	BnaA01g03600D	=	CUFF.176	CUFF.176.1	100	58.378451	52.163568	64.593334	250.164024	651	CUFF.175.1	934
BnaA01g03610D	BnaA01g03610D	j	CUFF.177	CUFF.177.1	100	6.716392	6.082480	7.350303	28.731242	5361	CUFF.177.1	5657
BnaA01g03620D	BnaA01g03620D	j	CUFF.178	CUFF.178.1	100	4.479949	3.747091	5.212807	19.164234	2671	CUFF.178.1	1554
BnaA01g03630D	BnaA01g03630D	j	CUFF.179	CUFF.179.1	100	15.489482	14.253633	16.725330	66.520418	3512	CUFF.179.1	3325
BnaA01g03640D	BnaA01g03640D	j	CUFF.180	CUFF.180.1	41	3.116854	2.721139	3.512568	13.352294	5788	CUFF.180.1	5149
BnaA01g03640D	BnaA01g03640D	j	CUFF.180	CUFF.180.2	100	7.590306	5.644442	9.536170	32.516120	814	CUFF.180.1	5149
BnaA01g03650D	BnaA01g03650D	j	CUFF.181	CUFF.181.1	100	24.346940	21.702928	26.990952	107.137852	1196	CUFF.181.1	1197
BnaA01g03660D	BnaA01g03660D	o	CUFF.182	CUFF.182.1	100	3.390661	2.731495	4.049828	14.545157	2046	CUFF.182.1	2967
BnaA01g03680D	BnaA01g03680D	j	CUFF.183	CUFF.183.1	30	5.412505	4.461438	6.363572	23.688102	3393	CUFF.183.1	3305
BnaA01g03680D	BnaA01g03680D	j	CUFF.183	CUFF.183.2	100	17.754295	16.223528	19.285062	77.702567	3352	CUFF.183.1	3305
BnaA01g03730D	BnaA01g03730D	e	CUFF.184	CUFF.184.1	100	7.590818	5.112779	10.068858	33.002227	577	CUFF.185.1	1169
BnaA01g03730D	BnaA01g03730D	=	CUFF.185	CUFF.185.1	100	14.561732	12.670214	16.453249	63.309324	1335	CUFF.185.1	1169
BnaA01g03740D	BnaA01g03740D	j	CUFF.186	CUFF.186.1	74	3.332810	2.151591	4.514029	14.516362	1081	CUFF.186.2	1043
BnaA01g03740D	BnaA01g03740D	=	CUFF.186	CUFF.186.2	100	4.512265	3.170898	5.853632	19.653587	1087	CUFF.186.2	1043
BnaA01g03750D	BnaA01g03750D	j	CUFF.187	CUFF.187.1	100	8.332709	7.137484	9.527933	35.736887	2179	CUFF.187.2	813
BnaA01g03750D	BnaA01g03750D	j	CUFF.187	CUFF.187.2	61	5.095419	4.092132	6.098705	21.852967	2185	CUFF.187.2	813
BnaA01g03750D	BnaA01g03750D	e	CUFF.188	CUFF.188.1	100	4.836588	3.876958	5.796218	20.742908	2001	CUFF.187.2	813
BnaA01g03780D	BnaA01g03780D	j	CUFF.189	CUFF.189.1	56	1.869805	0.995683	2.743926	8.067548	1115	CUFF.189.2	913
BnaA01g03780D	BnaA01g03780D	j	CUFF.189	CUFF.189.2	100	3.368065	2.306089	4.430041	14.532014	1138	CUFF.189.2	913
BnaA01g03790D	BnaA01g03790D	=	CUFF.190	CUFF.190.1	100	41.882097	39.153355	44.610839	180.234041	2631	CUFF.190.1	2851
BnaA01g03790D	BnaA01g03790D	j	CUFF.190	CUFF.190.2	50	20.944743	17.968630	23.920857	90.132921	1122	CUFF.190.1	2851
BnaA01g03800D	BnaA01g03800D	j	CUFF.191	CUFF.191.1	100	20.844453	19.349748	22.339158	89.957292	3538	CUFF.191.1	1841
BnaA01g03820D	BnaA01g03820D	j	CUFF.192	CUFF.192.1	100	1.271980	0.507615	2.036345	5.699608	777	CUFF.192.1	1279
BnaA01g03840D	BnaA01g03840D	j	CUFF.193	CUFF.193.1	100	9.651682	8.313557	10.989808	40.965386	1635	CUFF.193.1	1708
BnaA01g03860D	BnaA01g03860D	j	CUFF.194	CUFF.194.1	27	14.272326	12.986899	15.557752	60.740881	3397	CUFF.194.1	3600
BnaA01g03860D	BnaA01g03860D	=	CUFF.194	CUFF.194.2	100	53.740010	50.167496	57.312524	228.709436	2038	CUFF.194.1	3600
BnaA01g03880D	BnaA01g03880D	j	CUFF.195	CUFF.195.1	100	3.738145	1.669973	5.806317	15.982870	509	CUFF.195.2	1111
BnaA01g03880D	BnaA01g03880D	j	CUFF.195	CUFF.195.2	63	2.343877	1.448140	3.239615	10.021519	1070	CUFF.195.2	1111
BnaA01g04000D	BnaA01g04000D	e	CUFF.196	CUFF.196.1	100	153.807968	142.443184	165.172752	661.764764	639	CUFF.197.1	1799
BnaA01g04000D	BnaA01g04000D	j	CUFF.197	CUFF.197.1	100	111.210084	104.620387	117.799781	478.485711	1610	CUFF.197.1	1799
BnaA01g04000D	BnaA01g04000D	j	CUFF.197	CUFF.197.2	54	59.972200	53.860761	66.083639	258.032723	953	CUFF.197.1	1799
BnaA01g04020D	BnaA01g04020D	j	CUFF.198	CUFF.198.1	100	4.744565	4.149630	5.339500	20.118620	4537	CUFF.198.1	4648
BnaA01g04020D	BnaA01g04020D	j	CUFF.198	CUFF.198.2	31	1.448730	1.008149	1.889311	6.143122	3619	CUFF.198.1	4648
BnaA01g04020D	BnaA01g04020D	e	CUFF.199	CUFF.199.1	100	6.331576	4.702237	7.960916	26.848105	817	CUFF.198.1	4648
BnaA01g04030D	BnaA01g04030D	=	CUFF.200	CUFF.200.1	100	16.896978	15.370464	18.423492	72.432614	2403	CUFF.200.1	2334
BnaA01g04040D	BnaA01g04040D	=	CUFF.201	CUFF.201.1	100	11.891092	9.576012	14.206171	52.141452	781	CUFF.201.1	868
BnaA01g04050D	BnaA01g04050D	o	CUFF.202	CUFF.202.1	100	6.596725	4.953331	8.240119	28.054459	819	CUFF.202.1	942
BnaA01g04070D	BnaA01g04070D	=	CUFF.203	CUFF.203.1	100	8.065888	5.791565	10.340211	33.714393	596	CUFF.203.1	492
BnaA01g04080D	BnaA01g04080D	=	CUFF.204	CUFF.204.1	100	4.814800	3.395075	6.234525	18.542865	790	CUFF.204.1	582
BnaA01g04100D	BnaA01g04100D	j	CUFF.205	CUFF.205.1	37	15.219876	13.700316	16.739436	63.813964	3241	CUFF.205.1	2978
BnaA01g04100D	BnaA01g04100D	j	CUFF.205	CUFF.205.2	100	41.219991	38.550181	43.889801	172.827361	3062	CUFF.205.1	2978
BnaA01g04110D	BnaA01g04110D	=	CUFF.206	CUFF.206.1	100	15.917793	14.009722	17.825864	67.200350	1407	CUFF.206.1	1707
BnaA01g04120D	BnaA01g04120D	=	CUFF.207	CUFF.207.1	100	4.841152	3.468084	6.214221	20.895423	865	CUFF.207.1	990
BnaA01g04130D	BnaA01g04130D	j	CUFF.208	CUFF.208.1	100	7.137648	6.505678	7.769619	30.961199	5649	CUFF.208.1	5809
BnaA01g04150D	BnaA01g04150D	e	CUFF.209	CUFF.209.1	100	1.770390	1.101245	2.439534	7.487014	1148	CUFF.209.1	860
BnaA01g04170D	BnaA01g04170D	j	CUFF.210	CUFF.210.1	100	2.558959	1.740412	3.377506	11.480048	1160	CUFF.210.1	777
BnaA01g04200D	BnaA01g04200D	j	CUFF.211	CUFF.211.1	18	3.043978	2.405032	3.682924	12.936711	2903	CUFF.211.1	2379
BnaA01g04200D	BnaA01g04200D	=	CUFF.211	CUFF.211.2	100	17.305078	15.533051	19.077104	73.545470	2270	CUFF.211.1	2379
BnaA01g04200D	BnaA01g04200D	j	CUFF.211	CUFF.211.3	32	5.498041	4.449320	6.546763	23.366323	2468	CUFF.211.1	2379
BnaA01g04270D	BnaA01g04270D	j	CUFF.212	CUFF.212.1	100	1.401514	0.858520	1.944507	6.027765	1390	CUFF.212.1	1300
BnaA01g04290D	BnaA01g04290D	j	CUFF.213	CUFF.213.1	27	0.514939	0.348077	0.681800	2.218434	6728	CUFF.213.1	6033
BnaA01g04290D	BnaA01g04290D	j	CUFF.213	CUFF.213.2	100	1.919511	1.627196	2.211827	8.269543	6728	CUFF.213.1	6033
BnaA01g04300D	BnaA01g04300D	j	CUFF.214	CUFF.214.1	100	3.424247	1.958949	4.889546	15.299986	726	CUFF.214.2	881
BnaA01g04300D	BnaA01g04300D	j	CUFF.214	CUFF.214.2	72	2.449096	1.440527	3.457666	10.942884	981	CUFF.214.2	881
BnaA01g04320D	BnaA01g04320D	j	CUFF.215	CUFF.215.1	100	2.678590	2.191780	3.165400	11.526823	3835	CUFF.215.1	2538
BnaA01g04320D	BnaA01g04320D	j	CUFF.215	CUFF.215.2	31	0.824362	0.516375	1.132349	3.547491	3770	CUFF.215.1	2538
BnaA01g04320D	BnaA01g04320D	j	CUFF.215	CUFF.215.3	37	0.979478	0.627054	1.331902	4.215004	3028	CUFF.215.1	2538
BnaA01g04320D	BnaA01g04320D	j	CUFF.215	CUFF.215.4	44	1.172282	0.756947	1.587618	5.044702	3028	CUFF.215.1	2538
BnaA01g04330D	BnaA01g04330D	j	CUFF.216	CUFF.216.1	100	0.665743	0.398528	0.932957	2.838004	2531	CUFF.216.1	2934
BnaA01g04340D	BnaA01g04340D	j	CUFF.217	CUFF.217.1	100	27.282614	24.849285	29.715942	116.684738	1620	CUFF.217.1	1496
BnaA01g04360D	BnaA01g04360D	j	CUFF.218	CUFF.218.1	21	2.660122	2.101633	3.218611	11.377884	3900	CUFF.218.1	3701
BnaA01g04360D	BnaA01g04360D	j	CUFF.218	CUFF.218.2	100	12.738933	11.629613	13.848253	54.487003	3900	CUFF.218.1	3701
BnaA01g04390D	BnaA01g04390D	j	CUFF.219	CUFF.219.1	24	1.345727	1.060987	1.630468	5.806908	6685	CUFF.219.2	4029
BnaA01g04390D	BnaA01g04390D	j	CUFF.219	CUFF.219.2	47	2.672615	2.258611	3.086620	11.532522	6688	CUFF.219.2	4029
BnaA01g04390D	BnaA01g04390D	j	CUFF.219	CUFF.219.3	100	5.678417	5.005919	6.350916	24.502768	5134	CUFF.219.2	4029
BnaA01g00580D	BnaA01g00580D	=	CUFF.220	CUFF.220.1	100	10.809735	9.527879	12.091591	45.180561	2006	CUFF.220.1	1840
BnaA01g00600D	BnaA01g00600D	=	CUFF.221	CUFF.221.1	36	38.347532	35.122551	41.572512	162.506333	2012	CUFF.221.2	1542
BnaA01g00600D	BnaA01g00600D	j	CUFF.221	CUFF.221.2	38	40.197489	37.112569	43.282408	170.345945	2411	CUFF.221.2	1542
BnaA01g00600D	BnaA01g00600D	j	CUFF.221	CUFF.221.3	100	105.488634	98.373492	112.603776	447.031932	1325	CUFF.221.2	1542
BnaA01g00610D	BnaA01g00610D	e	CUFF.222	CUFF.222.1	100	15.763048	13.102584	18.423513	66.972118	887	CUFF.222.1	731
BnaA01g00610D	BnaA01g00610D	=	CUFF.223	CUFF.223.1	100	59.582326	52.402224	66.762429	253.146127	573	CUFF.222.1	731
BnaA01g00610D	BnaA01g00610D	j	CUFF.223	CUFF.223.2	14	8.200913	5.401178	11.000649	34.843042	659	CUFF.222.1	731
BnaA01g00640D	BnaA01g00640D	=	CUFF.224	CUFF.224.1	100	20.159016	13.904581	26.413451	85.055681	343	CUFF.224.1	258
BnaA01g00650D	BnaA01g00650D	j	CUFF.225	CUFF.225.1	100	20.541096	18.027523	23.054670	87.438918	1156	CUFF.225.2	1180
BnaA01g00660D	BnaA01g00660D	j	CUFF.225	CUFF.225.2	27	5.532578	4.853891	6.211265	23.550964	4239	CUFF.225.2	2780
BnaA01g00660D	BnaA01g00660D	j	CUFF.225	CUFF.225.3	51	10.570533	9.058784	12.082282	44.996428	1761	CUFF.225.2	2780
BnaA01g00680D	BnaA01g00680D	=	CUFF.226	CUFF.226.1	100	1.542320	1.117675	1.966966	6.126874	2264	CUFF.226.1	2280
BnaA01g00690D	BnaA01g00690D	=	CUFF.227	CUFF.227.1	100	1.514805	0.892290	2.137321	6.616230	1188	CUFF.227.1	1347
BnaA01g00700D	BnaA01g00700D	j	CUFF.228	CUFF.228.1	34	2.494519	1.809374	3.179665	10.607038	2156	CUFF.228.1	2595
BnaA01g00700D	BnaA01g00700D	j	CUFF.228	CUFF.228.2	100	7.356915	6.213333	8.500496	31.282609	2053	CUFF.228.1	2595
BnaA01g00700D	BnaA01g00700D	e	CUFF.229	CUFF.229.1	100	3.136698	1.697041	4.576356	13.337671	922	CUFF.228.1	2595
BnaA01g00710D	BnaA01g00710D	x	CUFF.230	CUFF.230.1	100	13.580845	11.604496	15.557195	55.098630	1059	CUFF.230.1	594
BnaA01g00730D	BnaA01g00730D	j	CUFF.231	CUFF.231.1	44	1.098596	0.520581	1.676612	4.841648	1369	CUFF.231.2	1232
BnaA01g00730D	BnaA01g00730D	j	CUFF.231	CUFF.231.2	61	1.530187	0.866146	2.194228	6.743721	1379	CUFF.231.2	1232
BnaA01g00730D	BnaA01g00730D	c	CUFF.231	CUFF.231.3	100	2.512649	1.175797	3.849501	11.073552	672	CUFF.231.2	1232
BnaA01g00740D	BnaA01g00740D	=	CUFF.232	CUFF.232.1	100	1.987117	1.291724	2.682509	8.119456	1194	CUFF.232.1	1065
BnaA01g00760D	BnaA01g00760D	e	CUFF.233	CUFF.233.1	100	5.404180	4.437259	6.371101	22.458456	2068	CUFF.233.1	1385
BnaA01g00760D	BnaA01g00760D	j	CUFF.234	CUFF.234.1	51	7.702911	6.245033	9.160789	32.011419	1376	CUFF.233.1	1385
BnaA01g00760D	BnaA01g00760D	=	CUFF.234	CUFF.234.2	100	14.973090	10.644775	19.301405	62.224510	450	CUFF.233.1	1385
BnaA01g00770D	BnaA01g00770D	j	CUFF.235	CUFF.235.1	73	20.382484	18.430146	22.334822	86.660123	2555	CUFF.235.3	2042
BnaA01g00770D	BnaA01g00770D	j	CUFF.235	CUFF.235.2	100	27.827283	25.426172	30.228394	118.313145	2279	CUFF.235.3	2042
BnaA01g00770D	BnaA01g00770D	j	CUFF.235	CUFF.235.3	48	13.461742	11.885481	15.038003	57.235232	2560	CUFF.235.3	2042
-	-	u	CUFF.236	CUFF.236.1	100	32.739929	28.445502	37.034355	137.077321	660	CUFF.236.1	-
BnaA01g00780D	BnaA01g00780D	=	CUFF.237	CUFF.237.1	100	17.021079	14.580079	19.462078	71.698061	968	CUFF.237.1	913
BnaA01g00800D	BnaA01g00800D	=	CUFF.238	CUFF.238.1	100	5.671205	4.678563	6.663847	24.128200	1724	CUFF.238.1	1226
BnaA01g00810D	BnaA01g00810D	c	CUFF.239	CUFF.239.1	100	4.667785	3.538628	5.796941	19.859138	1189	CUFF.239.1	1224
BnaA01g00850D	BnaA01g00850D	=	CUFF.240	CUFF.240.1	100	3.161290	2.433982	3.888597	14.078139	1851	CUFF.240.1	1978
BnaA01g00850D	BnaA01g00850D	e	CUFF.241	CUFF.241.1	100	1.337931	0.440891	2.234971	5.958194	885	CUFF.240.1	1978
BnaA01g00860D	BnaA01g00860D	j	CUFF.242	CUFF.242.1	31	3.238387	1.907272	4.569502	13.700839	826	CUFF.242.1	744
BnaA01g00860D	BnaA01g00860D	j	CUFF.242	CUFF.242.2	100	10.587172	8.037703	13.136640	44.791786	680	CUFF.242.1	744
BnaA01g00870D	BnaA01g00870D	e	CUFF.243	CUFF.243.1	100	1.305448	0.909303	1.701593	5.544899	2188	CUFF.243.1	1803
BnaA01g00880D	BnaA01g00880D	e	CUFF.244	CUFF.244.1	100	1.897711	1.247498	2.547924	8.227872	1744	CUFF.244.1	1324
BnaA01g00880D	BnaA01g00880D	j	CUFF.245	CUFF.245.1	100	13.889462	11.984077	15.794847	60.220296	1296	CUFF.244.1	1324
BnaA01g00890D	BnaA01g00890D	j	CUFF.246	CUFF.246.1	100	4.504557	3.744958	5.264155	19.545686	2265	CUFF.246.1	1562
BnaA01g00900D	BnaA01g00900D	=	CUFF.247	CUFF.247.1	100	2.342971	1.513037	3.172905	10.166367	1189	CUFF.247.1	910
BnaA01g00920D	BnaA01g00920D	=	CUFF.248	CUFF.248.1	100	29.390315	25.970620	32.810010	127.962743	953	CUFF.249.1	1228
BnaA01g00920D	BnaA01g00920D	e	CUFF.249	CUFF.249.1	100	10.411071	9.097633	11.724509	45.328850	1961	CUFF.249.1	1228
BnaA01g00930D	BnaA01g00930D	j	CUFF.250	CUFF.250.1	36	21.074070	17.666911	24.481229	88.708785	917	CUFF.250.1	1005
BnaA01g00930D	BnaA01g00930D	=	CUFF.250	CUFF.250.2	100	58.413283	52.689399	64.137168	245.883750	852	CUFF.250.1	1005
BnaA01g00940D	BnaA01g00940D	j	CUFF.251	CUFF.251.1	100	9.586785	7.862458	11.311113	41.978901	1158	CUFF.251.2	1252
BnaA01g00940D	BnaA01g00940D	j	CUFF.251	CUFF.251.2	53	5.117844	3.928645	6.307044	22.410169	1418	CUFF.251.2	1252
BnaA01g00940D	BnaA01g00940D	o	CUFF.252	CUFF.252.1	100	26.000361	18.448088	33.552633	113.851151	351	CUFF.251.2	1252
BnaA01g00960D	BnaA01g00960D	x	CUFF.253	CUFF.253.1	100	1.494838	0.573920	2.415756	6.606959	885	CUFF.253.1	689
BnaA01g00960D	BnaA01g00960D	=	CUFF.254	CUFF.254.1	100	1.898262	0.912329	2.884195	8.390033	906	CUFF.254.1	689
BnaA01g00970D	BnaA01g00970D	=	CUFF.255	CUFF.255.1	100	10.270171	9.018776	11.521566	43.486868	1989	CUFF.255.1	1529
BnaA01g00990D	BnaA01g00990D	j	CUFF.256	CUFF.256.1	100	8.530570	7.470013	9.591128	37.202232	2256	CUFF.256.1	2061
BnaA01g01000D	BnaA01g01000D	j	CUFF.257	CUFF.257.1	100	1.817190	1.125055	2.509326	7.753869	1291	CUFF.257.2	1182
BnaA01g01000D	BnaA01g01000D	j	CUFF.257	CUFF.257.2	38	0.687875	0.241714	1.134035	2.935129	1394	CUFF.257.2	1182
BnaA01g01010D	BnaA01g01010D	=	CUFF.258	CUFF.258.1	100	7.643708	6.238463	9.048954	32.766507	1197	CUFF.258.1	1063
BnaA01g01020D	BnaA01g01020D	=	CUFF.259	CUFF.259.1	100	41.064906	38.308045	43.821767	171.335654	1514	CUFF.259.1	1297
-	-	u	CUFF.260	CUFF.260.1	100	41.967709	36.806958	47.128460	181.351250	653	CUFF.260.1	-
BnaA01g01030D	BnaA01g01030D	=	CUFF.261	CUFF.261.1	100	11.281267	10.211633	12.350900	48.748714	3125	CUFF.261.1	1461
BnaA01g01040D	BnaA01g01040D	=	CUFF.262	CUFF.262.1	100	46.132795	41.961928	50.303663	187.721883	1107	CUFF.263.1	1337
BnaA01g01040D	BnaA01g01040D	e	CUFF.263	CUFF.263.1	100	6.776519	5.531834	8.021204	27.574764	1772	CUFF.263.1	1337
BnaA01g01070D	BnaA01g01070D	j	CUFF.264	CUFF.264.1	20	0.498005	0.249375	0.746634	2.130093	3881	CUFF.264.1	2059
BnaA01g01070D	BnaA01g01070D	j	CUFF.264	CUFF.264.2	85	2.115028	1.679589	2.550468	9.046516	3880	CUFF.264.1	2059
BnaA01g01070D	BnaA01g01070D	j	CUFF.264	CUFF.264.3	100	2.492839	1.759745	3.225934	10.662511	1783	CUFF.264.1	2059
BnaA01g01090D	BnaA01g01090D	=	CUFF.265	CUFF.265.1	34	8.338269	6.203374	10.473164	36.201747	926	CUFF.265.1	844
BnaA01g01090D	BnaA01g01090D	j	CUFF.265	CUFF.265.2	100	24.217870	20.780460	27.655280	105.145235	873	CUFF.265.1	844
BnaA01g01100D	BnaA01g01100D	j	CUFF.266	CUFF.266.1	26	9.119600	7.174140	11.065059	39.055310	1129	CUFF.267.1	1113
BnaA01g01100D	BnaA01g01100D	c	CUFF.266	CUFF.266.2	100	35.387548	31.306844	39.468252	151.549597	901	CUFF.267.1	1113
BnaA01g01100D	BnaA01g01100D	e	CUFF.267	CUFF.267.1	100	3.006962	2.430779	3.583145	12.877521	2547	CUFF.267.1	1113
BnaA01g01120D	BnaA01g01120D	=	CUFF.268	CUFF.268.1	17	0.480965	0.186783	0.775147	1.947222	2499	CUFF.268.1	1464
BnaA01g01120D	BnaA01g01120D	=	CUFF.268	CUFF.268.2	100	2.785522	2.049741	3.521304	11.277388	1694	CUFF.268.1	1464
BnaA01g01150D	BnaA01g01150D	=	CUFF.269	CUFF.269.1	100	3.404747	2.298738	4.510755	14.761290	903	CUFF.269.1	886
BnaA01g01170D	BnaA01g01170D	=	CUFF.270	CUFF.270.1	100	5.888864	4.977910	6.799818	23.431842	1909	CUFF.270.1	1058
BnaA01g01180D	BnaA01g01180D	c	CUFF.271	CUFF.271.1	100	23.134578	20.233321	26.035835	100.030701	1042	CUFF.272.1	1357
BnaA01g01180D	BnaA01g01180D	e	CUFF.272	CUFF.272.1	100	4.188489	2.943184	5.433794	18.110444	1225	CUFF.272.1	1357
BnaA01g01180D	BnaA01g01180D	p	CUFF.273	CUFF.273.1	100	49.810950	45.931791	53.690109	213.460502	1320	CUFF.273.1	1357
BnaA01g01190D	BnaA01g01190D	c	CUFF.274	CUFF.274.1	100	1.668886	0.959168	2.378604	7.193241	1082	CUFF.274.1	559
BnaA01g01210D	BnaA01g01210D	j	CUFF.275	CUFF.275.1	100	1.939153	1.191257	2.687050	8.491949	1038	CUFF.275.1	3826
BnaA01g01210D	BnaA01g01210D	j	CUFF.276	CUFF.276.1	100	4.506197	3.766256	5.246137	19.137443	2325	CUFF.276.1	3826
BnaA01g01220D	BnaA01g01220D	=	CUFF.277	CUFF.277.1	100	3.191510	1.175312	5.207708	13.420342	417	CUFF.277.1	372
BnaA01g01240D	BnaA01g01240D	j	CUFF.278	CUFF.278.1	100	1.201097	0.629117	1.773076	5.213835	1289	CUFF.278.1	1113
BnaA01g01240D	BnaA01g01240D	j	CUFF.278	CUFF.278.2	70	0.844047	0.226716	1.461378	3.663921	958	CUFF.278.1	1113
BnaA01g01250D	BnaA01g01250D	c	CUFF.279	CUFF.279.1	100	1.318145	0.613567	2.022723	5.230512	846	CUFF.279.1	1570
BnaA01g01270D	BnaA01g01270D	j	CUFF.280	CUFF.280.1	25	2.241592	1.524108	2.959076	9.860274	1678	CUFF.280.1	1810
BnaA01g01270D	BnaA01g01270D	j	CUFF.280	CUFF.280.2	23	2.087047	1.195767	2.978327	9.180465	1339	CUFF.280.1	1810
BnaA01g01270D	BnaA01g01270D	j	CUFF.280	CUFF.280.3	100	8.986910	7.374541	10.599280	39.531457	1334	CUFF.280.1	1810
BnaA01g01270D	BnaA01g01270D	o	CUFF.281	CUFF.281.1	100	5.889184	3.926870	7.851498	25.905234	617	CUFF.280.1	1810
BnaA01g01310D	BnaA01g01310D	=	CUFF.282	CUFF.282.1	100	14.298241	12.794552	15.801929	61.103679	2157	CUFF.282.1	2123
BnaA01g01310D	BnaA01g01310D	e	CUFF.283	CUFF.283.1	100	8.416393	5.662290	11.170495	35.967541	672	CUFF.282.1	2123
BnaA01g01320D	BnaA01g01320D	j	CUFF.284	CUFF.284.1	23	0.592174	0.212475	0.971872	2.531013	1598	CUFF.284.1	1584
BnaA01g01320D	BnaA01g01320D	j	CUFF.284	CUFF.284.2	100	2.558657	1.382185	3.735128	10.935969	775	CUFF.284.1	1584
BnaA01g01330D	BnaA01g01330D	j	CUFF.285	CUFF.285.1	22	2.298508	1.740779	2.856237	9.770737	3384	CUFF.285.1	3598
BnaA01g01330D	BnaA01g01330D	j	CUFF.285	CUFF.285.2	18	1.911576	1.409464	2.413688	8.125925	3318	CUFF.285.1	3598
BnaA01g01330D	BnaA01g01330D	j	CUFF.285	CUFF.285.3	56	5.979950	5.135663	6.824238	25.420193	3384	CUFF.285.1	3598
BnaA01g01330D	BnaA01g01330D	j	CUFF.285	CUFF.285.4	100	10.672841	9.310854	12.034828	45.369217	2337	CUFF.285.1	3598
BnaA01g01340D	BnaA01g01340D	j	CUFF.286	CUFF.286.1	100	2.728063	2.085582	3.370544	11.521176	2268	CUFF.286.2	4311
BnaA01g01340D	BnaA01g01340D	j	CUFF.286	CUFF.286.2	39	1.067070	0.647685	1.486454	4.506456	2504	CUFF.286.2	4311
BnaA01g01340D	BnaA01g01340D	j	CUFF.286	CUFF.286.3	56	1.538394	1.011488	2.065300	6.496958	2368	CUFF.286.2	4311
BnaA01g01340D	BnaA01g01340D	j	CUFF.287	CUFF.287.1	100	1.718826	0.931161	2.506490	7.846746	905	CUFF.287.1	4311
BnaA01g01340D	BnaA01g01340D	c	CUFF.288	CUFF.288.1	100	4.348805	3.280386	5.417223	18.638410	1171	CUFF.288.1	4311
-	-	u	CUFF.289	CUFF.289.1	53	4.400909	3.376223	5.425595	18.598496	1809	CUFF.289.1	-
-	-	u	CUFF.289	CUFF.289.2	100	8.366570	6.998092	9.735048	35.357608	1553	CUFF.289.1	-
-	-	u	CUFF.290	CUFF.290.1	100	5.320859	4.187312	6.454406	22.486255	1526	CUFF.289.1	-
BnaA01g01420D	BnaA01g01420D	j	CUFF.291	CUFF.291.1	100	21.516128	19.256443	23.775813	91.686341	1412	CUFF.291.1	1704
BnaA01g01430D	BnaA01g01430D	j	CUFF.292	CUFF.292.1	100	4.897111	4.283194	5.511028	20.791035	3695	CUFF.292.1	3316
BnaA01g01450D	BnaA01g01450D	c	CUFF.293	CUFF.293.1	100	1.112708	0.517941	1.707476	4.641410	960	CUFF.293.1	3405
BnaA01g01460D	BnaA01g01460D	e	CUFF.294	CUFF.294.1	100	2.155405	1.583976	2.726835	9.216317	2736	CUFF.295.1	4402
BnaA01g01460D	BnaA01g01460D	j	CUFF.295	CUFF.295.1	15	0.836690	0.556877	1.116504	3.577611	4470	CUFF.295.1	4402
BnaA01g01460D	BnaA01g01460D	j	CUFF.295	CUFF.295.2	18	0.977855	0.668653	1.287058	4.181220	4296	CUFF.295.1	4402
BnaA01g01460D	BnaA01g01460D	c	CUFF.295	CUFF.295.3	100	5.419408	3.802012	7.036804	23.172894	830	CUFF.295.1	4402
BnaA01g01470D	BnaA01g01470D	x	CUFF.296	CUFF.296.1	100	49.747802	40.797912	58.697692	211.136808	458	CUFF.296.1	986
BnaA01g01470D	BnaA01g01470D	=	CUFF.297	CUFF.297.1	100	72.043738	65.975972	78.111505	305.763957	909	CUFF.297.1	986
BnaA01g01500D	BnaA01g01500D	e	CUFF.298	CUFF.298.1	100	2.079823	1.359668	2.799978	9.090825	1608	CUFF.298.1	1142
BnaA01g01500D	BnaA01g01500D	j	CUFF.299	CUFF.299.1	100	10.112716	8.327477	11.897955	44.202287	1131	CUFF.298.1	1142
BnaA01g01520D	BnaA01g01520D	c	CUFF.300	CUFF.300.1	100	0.739498	0.272329	1.206667	3.033189	1054	CUFF.300.1	11805
BnaA01g01520D	BnaA01g01520D	j	CUFF.301	CUFF.301.1	100	0.705956	0.433682	0.978231	3.197721	2452	CUFF.301.1	11805
BnaA01g01520D	BnaA01g01520D	c	CUFF.302	CUFF.302.1	100	0.677537	0.301707	1.053367	3.110828	1344	CUFF.302.1	11805
BnaA01g01520D	BnaA01g01520D	c	CUFF.303	CUFF.303.1	100	3.628375	3.221160	4.035590	15.513295	6245	CUFF.303.1	11805
BnaA01g01540D	BnaA01g01540D	c	CUFF.304	CUFF.304.1	100	3.514376	1.219435	5.809318	14.842091	408	CUFF.304.2	1985
BnaA01g01540D	BnaA01g01540D	j	CUFF.304	CUFF.304.2	39	1.380724	0.548044	2.213405	5.831145	732	CUFF.304.2	1985
BnaA01g01540D	BnaA01g01540D	j	CUFF.305	CUFF.305.1	100	2.680766	1.232037	4.129496	11.933352	539	CUFF.305.1	1985
BnaA01g01540D	BnaA01g01540D	c	CUFF.306	CUFF.306.1	100	2.818148	1.637032	3.999264	12.207349	703	CUFF.306.1	1985
BnaA01g01550D	BnaA01g01550D	=	CUFF.307	CUFF.307.1	100	106.780606	102.266286	111.294926	431.984308	1447	CUFF.307.1	815
BnaA01g01560D	BnaA01g01560D	e	CUFF.308	CUFF.308.1	100	17.452843	15.458933	19.446753	71.719322	1803	CUFF.308.1	922
BnaA01g01560D	BnaA01g01560D	o	CUFF.309	CUFF.309.1	100	11.429453	9.432835	13.426071	46.967284	1412	CUFF.308.1	922
BnaA01g01570D	BnaA01g01570D	e	CUFF.310	CUFF.310.1	100	4.344570	3.636628	5.052512	18.550193	3392	CUFF.311.1	1384
BnaA01g01570D	BnaA01g01570D	j	CUFF.311	CUFF.311.1	100	19.459414	18.041685	20.877143	83.086675	3899	CUFF.311.1	1384
BnaA01g01620D	BnaA01g01620D	j	CUFF.312	CUFF.312.1	100	5.463565	4.589174	6.337956	23.022110	2232	CUFF.312.1	1082
BnaA01g01620D	BnaA01g01620D	e	CUFF.313	CUFF.313.1	100	1.602754	0.970534	2.234974	6.753608	1651	CUFF.312.1	1082
BnaA01g01630D	BnaA01g01630D	j	CUFF.314	CUFF.314.1	22	1.147235	0.655428	1.639041	5.038869	1832	CUFF.314.1	1840
BnaA01g01630D	BnaA01g01630D	j	CUFF.314	CUFF.314.2	33	1.687689	1.022662	2.352716	7.412644	1715	CUFF.314.1	1840
BnaA01g01630D	BnaA01g01630D	j	CUFF.314	CUFF.314.3	100	5.101798	4.006127	6.197469	22.408050	1604	CUFF.314.1	1840
BnaA01g01650D	BnaA01g01650D	j	CUFF.315	CUFF.315.1	16	1.701510	1.107313	2.295707	7.254743	2377	CUFF.315.2	2114
BnaA01g01650D	BnaA01g01650D	j	CUFF.315	CUFF.315.2	24	2.484320	1.846021	3.122619	10.592417	2652	CUFF.315.2	2114
BnaA01g01650D	BnaA01g01650D	=	CUFF.315	CUFF.315.3	100	10.563163	9.226406	11.899920	45.038247	2090	CUFF.315.2	2114
BnaA01g01660D	BnaA01g01660D	j	CUFF.316	CUFF.316.1	100	4.164150	3.358734	4.969566	18.052967	1849	CUFF.316.1	1887
BnaA01g01660D	BnaA01g01660D	j	CUFF.316	CUFF.316.2	61	2.556244	1.042976	4.069513	11.082165	545	CUFF.316.1	1887
BnaA01g01670D	BnaA01g01670D	=	CUFF.317	CUFF.317.1	100	50.689033	45.922569	55.455498	220.073463	884	CUFF.317.1	857
BnaA01g01680D	BnaA01g01680D	j	CUFF.318	CUFF.318.1	62	2.691534	1.803228	3.579841	11.673954	1389	CUFF.318.3	1676
BnaA01g01680D	BnaA01g01680D	c	CUFF.318	CUFF.318.2	100	4.371779	1.538452	7.205106	18.961654	371	CUFF.318.3	1676
BnaA01g01680D	BnaA01g01680D	j	CUFF.318	CUFF.318.3	42	1.820233	1.057590	2.582876	7.894872	1399	CUFF.318.3	1676
BnaA01g01690D	BnaA01g01690D	x	CUFF.319	CUFF.319.1	100	7.292697	6.261929	8.323466	31.121906	2221	CUFF.319.1	1177
BnaA01g01690D	BnaA01g01690D	j	CUFF.320	CUFF.320.1	71	27.233724	22.499262	31.968185	116.221110	686	CUFF.320.2	1177
BnaA01g01690D	BnaA01g01690D	j	CUFF.320	CUFF.320.2	100	38.183147	34.606902	41.759392	162.948255	1297	CUFF.320.2	1177
BnaA01g01700D	BnaA01g01700D	j	CUFF.321	CUFF.321.1	24	31.712297	29.476797	33.947797	135.962855	3414	CUFF.321.1	3148
BnaA01g01700D	BnaA01g01700D	c	CUFF.321	CUFF.321.2	100	129.630976	122.919993	136.341958	555.778024	2365	CUFF.321.1	3148
BnaA01g01740D	BnaA01g01740D	j	CUFF.322	CUFF.322.1	100	10.091737	8.292387	11.891087	42.030913	1012	CUFF.322.1	879
BnaA01g01750D	BnaA01g01750D	j	CUFF.323	CUFF.323.1	100	0.974278	0.619217	1.329338	3.855019	2138	CUFF.323.1	8151
BnaA01g01750D	BnaA01g01750D	j	CUFF.324	CUFF.324.1	100	2.529190	2.056431	3.001949	10.710222	3893	CUFF.324.1	8151
BnaA01g01750D	BnaA01g01750D	j	CUFF.324	CUFF.324.2	41	1.049171	0.708631	1.389711	4.442867	3890	CUFF.324.1	8151
BnaA01g01750D	BnaA01g01750D	j	CUFF.325	CUFF.325.1	100	2.248071	1.453352	3.042791	9.197621	1069	CUFF.325.1	8151
BnaA01g01750D	BnaA01g01750D	j	CUFF.326	CUFF.326.1	100	8.593340	7.344682	9.841998	37.058572	1656	CUFF.326.1	8151
BnaA01g01760D	BnaA01g01760D	j	CUFF.327	CUFF.327.1	38	3.104728	2.357157	3.852299	13.115560	2049	CUFF.327.2	1059
BnaA01g01760D	BnaA01g01760D	j	CUFF.327	CUFF.327.2	100	8.088246	6.985905	9.190587	34.167852	2182	CUFF.327.2	1059
BnaA01g01780D	BnaA01g01780D	=	CUFF.328	CUFF.328.1	100	17.089781	13.549272	20.630290	71.096811	579	CUFF.328.2	773
BnaA01g01780D	BnaA01g01780D	j	CUFF.328	CUFF.328.2	11	1.880504	0.699368	3.061640	7.823262	659	CUFF.328.2	773
BnaA01g01790D	BnaA01g01790D	j	CUFF.329	CUFF.329.1	45	11.780117	10.129832	13.430403	51.561646	1479	CUFF.329.1	1521
BnaA01g01790D	BnaA01g01790D	c	CUFF.329	CUFF.329.2	100	26.350052	22.537494	30.162611	115.334343	755	CUFF.329.1	1521
BnaA01g01800D	BnaA01g01800D	e	CUFF.330	CUFF.330.1	100	61.906418	57.517764	66.295071	247.189817	1455	CUFF.330.1	1017
BnaA01g01800D	BnaA01g01800D	=	CUFF.331	CUFF.331.1	100	142.382451	131.616771	153.148131	568.527356	675	CUFF.330.1	1017
BnaA01g01810D	BnaA01g01810D	e	CUFF.332	CUFF.332.1	100	7.291413	6.147358	8.435468	31.439775	1655	CUFF.332.1	1475
BnaA01g01810D	BnaA01g01810D	=	CUFF.333	CUFF.333.1	100	5.742784	4.227064	7.258505	24.762257	847	CUFF.332.1	1475
BnaA01g01840D	BnaA01g01840D	e	CUFF.334	CUFF.334.1	100	1.278659	0.639330	1.917989	5.655304	956	CUFF.334.1	732
BnaA01g01880D	BnaA01g01880D	j	CUFF.335	CUFF.335.1	100	1.999261	1.382913	2.615609	8.486401	1508	CUFF.335.1	1080
BnaA01g01890D	BnaA01g01890D	x	CUFF.336	CUFF.336.1	100	18.261090	16.497872	20.024309	80.266580	2318	CUFF.336.1	183
BnaA01g01890D	BnaA01g01890D	=	CUFF.337	CUFF.337.1	100	4.943036	3.944206	5.941866	21.727103	2428	CUFF.337.1	183
BnaA01g01900D	BnaA01g01900D	=	CUFF.338	CUFF.338.1	100	118.933743	108.793090	129.074396	526.168936	623	CUFF.338.2	720
BnaA01g01900D	BnaA01g01900D	j	CUFF.338	CUFF.338.2	15	17.766589	13.695091	21.838087	78.600293	654	CUFF.338.2	720
BnaA01g01910D	BnaA01g01910D	e	CUFF.339	CUFF.339.1	100	7.041410	6.013862	8.068957	29.053096	1822	CUFF.339.1	940
BnaA01g01930D	BnaA01g01930D	=	CUFF.340	CUFF.340.1	100	1.350256	0.741635	1.958877	5.649428	1104	CUFF.340.1	1027
BnaA01g01940D	BnaA01g01940D	o	CUFF.341	CUFF.341.1	100	2.768662	1.288750	4.248575	12.518337	522	CUFF.341.1	768
BnaA01g01950D	BnaA01g01950D	e	CUFF.342	CUFF.342.1	100	1.081257	0.610319	1.552194	4.302880	2182	CUFF.342.1	1406
BnaA01g01950D	BnaA01g01950D	=	CUFF.343	CUFF.343.1	100	5.945620	4.815310	7.075929	23.660700	1665	CUFF.342.1	1406
BnaA01g01950D	BnaA01g01950D	j	CUFF.343	CUFF.343.2	22	1.305587	0.694480	1.916694	5.195608	1665	CUFF.342.1	1406
BnaA01g01970D	BnaA01g01970D	=	CUFF.344	CUFF.344.1	100	2.326159	1.750080	2.902238	10.011475	1953	CUFF.344.1	2075
BnaA01g01980D	BnaA01g01980D	=	CUFF.345	CUFF.345.1	100	75.697476	70.435604	80.959348	326.246935	1230	CUFF.345.1	1674
BnaA01g02020D	BnaA01g02020D	j	CUFF.346	CUFF.346.1	100	29.992963	26.590569	33.395357	129.266032	938	CUFF.346.1	931
BnaA01g02030D	BnaA01g02030D	=	CUFF.347	CUFF.347.1	100	1.188640	0.472541	1.904739	4.462327	791	CUFF.347.1	909
BnaA01g02050D	BnaA01g02050D	=	CUFF.348	CUFF.348.1	100	36.378737	33.002763	39.754711	159.888921	1173	CUFF.348.1	1362
-	-	u	CUFF.349	CUFF.349.1	100	3.101843	2.470146	3.733540	12.904705	2159	CUFF.349.1	-
BnaA01g05770D	BnaA01g05770D	c	CUFF.350	CUFF.350.1	100	1.812411	1.033532	2.591289	7.780975	1000	CUFF.350.2	2208
BnaA01g05770D	BnaA01g05770D	j	CUFF.350	CUFF.350.2	91	1.642181	1.045569	2.238793	7.050153	1395	CUFF.350.2	2208
BnaA01g05780D	BnaA01g05780D	=	CUFF.351	CUFF.351.1	100	30.672721	26.464647	34.880795	134.859692	645	CUFF.351.1	609
BnaA01g05800D	BnaA01g05800D	=	CUFF.352	CUFF.352.1	100	2.378250	1.661858	3.094641	10.206689	1353	CUFF.352.1	1668
BnaA01g05800D	BnaA01g05800D	o	CUFF.353	CUFF.353.1	100	2.247528	1.214836	3.280219	10.063810	720	CUFF.353.1	1668
BnaA01g05810D	BnaA01g05810D	j	CUFF.354	CUFF.354.1	49	1.085922	0.515661	1.656183	4.589878	1248	CUFF.354.1	1856
BnaA01g05810D	BnaA01g05810D	j	CUFF.354	CUFF.354.2	77	1.718725	0.593664	2.843786	7.264553	679	CUFF.354.1	1856
BnaA01g05810D	BnaA01g05810D	c	CUFF.354	CUFF.354.3	100	2.238744	1.319313	3.158175	9.462522	955	CUFF.354.1	1856
BnaA01g05810D	BnaA01g05810D	e	CUFF.355	CUFF.355.1	100	2.943068	1.407370	4.478767	12.439498	607	CUFF.354.1	1856
BnaA01g05820D	BnaA01g05820D	j	CUFF.356	CUFF.356.1	43	8.911496	7.239496	10.583496	38.014592	1267	CUFF.356.1	1347
BnaA01g05820D	BnaA01g05820D	c	CUFF.356	CUFF.356.2	100	20.959760	17.802563	24.116958	89.409986	878	CUFF.356.1	1347
BnaA01g05830D	BnaA01g05830D	j	CUFF.357	CUFF.357.1	51	2.445881	1.573776	3.317986	10.156275	1344	CUFF.357.4	1489
BnaA01g05830D	BnaA01g05830D	j	CUFF.357	CUFF.357.2	100	4.765710	3.412271	6.119149	19.789131	1223	CUFF.357.4	1489
BnaA01g05830D	BnaA01g05830D	j	CUFF.357	CUFF.357.3	59	2.806079	1.782903	3.829255	11.651962	1339	CUFF.357.4	1489
BnaA01g05830D	BnaA01g05830D	=	CUFF.357	CUFF.357.4	28	1.350181	0.664614	2.035748	5.606491	1432	CUFF.357.4	1489
BnaA01g05840D	BnaA01g05840D	c	CUFF.358	CUFF.358.1	100	9.335959	7.350240	11.321678	41.862931	817	CUFF.358.1	2396
BnaA01g05840D	BnaA01g05840D	c	CUFF.359	CUFF.359.1	100	3.728878	2.869111	4.588645	16.257481	1468	CUFF.359.1	2396
BnaA01g05890D	BnaA01g05890D	=	CUFF.360	CUFF.360.1	100	5.120379	3.690492	6.550265	22.705137	853	CUFF.360.1	914
BnaA01g05900D	BnaA01g05900D	e	CUFF.361	CUFF.361.1	100	14.778084	11.490929	18.065239	63.878262	650	CUFF.362.3	1705
BnaA01g05900D	BnaA01g05900D	j	CUFF.362	CUFF.362.1	100	53.581193	46.320079	60.842306	231.604684	558	CUFF.362.3	1705
BnaA01g05900D	BnaA01g05900D	j	CUFF.362	CUFF.362.2	26	14.061368	11.346131	16.776606	60.780260	969	CUFF.362.3	1705
BnaA01g05900D	BnaA01g05900D	j	CUFF.362	CUFF.362.3	12	6.296626	4.801344	7.791908	27.217164	1306	CUFF.362.3	1705
BnaA01g05910D	BnaA01g05910D	=	CUFF.363	CUFF.363.1	100	5.582144	4.465399	6.698890	24.161655	1270	CUFF.363.1	1151
BnaA01g05920D	BnaA01g05920D	j	CUFF.364	CUFF.364.1	14	5.216002	4.044520	6.387484	22.377639	1832	CUFF.364.1	1870
BnaA01g05920D	BnaA01g05920D	=	CUFF.364	CUFF.364.2	27	10.201840	8.753396	11.650284	43.767831	1832	CUFF.364.1	1870
BnaA01g05920D	BnaA01g05920D	j	CUFF.364	CUFF.364.3	100	37.222247	31.137503	43.306991	159.690506	541	CUFF.364.1	1870
BnaA01g05950D	BnaA01g05950D	=	CUFF.365	CUFF.365.1	100	47.318223	41.719071	52.917375	198.765554	637	CUFF.365.1	1049
BnaA01g05960D	BnaA01g05960D	=	CUFF.366	CUFF.366.1	100	1.751400	1.002703	2.500097	7.242042	992	CUFF.366.1	1183
BnaA01g05990D	BnaA01g05990D	j	CUFF.367	CUFF.367.1	65	3.273637	2.786480	3.760793	14.104945	4307	CUFF.367.1	3576
BnaA01g05990D	BnaA01g05990D	j	CUFF.367	CUFF.367.2	100	5.026894	3.984960	6.068827	21.659111	1734	CUFF.367.1	3576
BnaA01g06000D	BnaA01g06000D	=	CUFF.368	CUFF.368.1	100	5.757598	4.998850	6.516347	24.828056	2865	CUFF.368.1	2379
BnaA01g06010D	BnaA01g06010D	j	CUFF.369	CUFF.369.1	51	7.166607	5.824809	8.508406	30.904019	1824	CUFF.369.1	1930
BnaA01g06010D	BnaA01g06010D	=	CUFF.369	CUFF.369.2	100	13.969820	12.033860	15.905779	60.240999	1558	CUFF.369.1	1930
BnaA01g06020D	BnaA01g06020D	e	CUFF.370	CUFF.370.1	100	2.430065	1.828018	3.032113	10.350997	2538	CUFF.370.1	1807
BnaA01g06020D	BnaA01g06020D	=	CUFF.371	CUFF.371.1	100	11.700662	10.238596	13.162728	49.839610	1868	CUFF.370.1	1807
BnaA01g06030D	BnaA01g06030D	c	CUFF.372	CUFF.372.1	100	1.285638	0.840605	1.730670	5.373803	1766	CUFF.372.1	2230
BnaA01g06040D	BnaA01g06040D	=	CUFF.373	CUFF.373.1	100	27.040903	23.472510	30.609295	113.678974	832	CUFF.374.1	879
BnaA01g06040D	BnaA01g06040D	e	CUFF.374	CUFF.374.1	100	10.229031	8.143049	12.315013	43.002474	918	CUFF.374.1	879
BnaA01g06090D	BnaA01g06090D	e	CUFF.375	CUFF.375.1	100	4.311093	2.847247	5.774939	18.930292	714	CUFF.375.1	1365
BnaA01g06090D	BnaA01g06090D	j	CUFF.376	CUFF.376.1	100	2.456033	1.560970	3.351096	10.700253	986	CUFF.376.1	1365
BnaA01g06100D	BnaA01g06100D	j	CUFF.377	CUFF.377.1	100	10.889831	9.500859	12.278802	47.813413	1726	CUFF.377.1	1792
BnaA01g06110D	BnaA01g06110D	e	CUFF.378	CUFF.378.1	100	1.939284	1.513189	2.365378	8.527228	3537	CUFF.378.1	885
BnaA01g06120D	BnaA01g06120D	c	CUFF.379	CUFF.379.1	100	10.984385	9.076932	12.891839	48.299455	1159	CUFF.379.2	1826
BnaA01g06120D	BnaA01g06120D	j	CUFF.379	CUFF.379.2	53	5.773097	4.781180	6.765015	25.384895	2115	CUFF.379.2	1826
BnaA01g06130D	BnaA01g06130D	e	CUFF.380	CUFF.380.1	100	15.475175	11.231401	19.718950	64.942346	514	CUFF.381.1	803
BnaA01g06130D	BnaA01g06130D	=	CUFF.381	CUFF.381.1	100	16.349002	13.825796	18.872208	68.609403	973	CUFF.381.1	803
BnaA01g06150D	BnaA01g06150D	j	CUFF.382	CUFF.382.1	100	0.696466	0.384894	1.008038	2.804503	2657	CUFF.382.2	858
BnaA01g06150D	BnaA01g06150D	j	CUFF.382	CUFF.382.2	70	0.485750	0.212075	0.759425	1.956000	2742	CUFF.382.2	858
BnaA01g06150D	BnaA01g06150D	x	CUFF.383	CUFF.383.1	100	1.133105	0.308306	1.957905	4.562746	756	CUFF.383.1	858
BnaA01g06150D	BnaA01g06150D	e	CUFF.384	CUFF.384.1	100	0.622968	0.286693	0.959243	2.508544	2060	CUFF.382.2	858
BnaA01g06160D	BnaA01g06160D	j	CUFF.385	CUFF.385.1	100	9.593854	7.319933	11.867775	40.973080	683	CUFF.385.1	1077
BnaA01g06160D	BnaA01g06160D	c	CUFF.386	CUFF.386.1	100	5.200615	3.120769	7.280461	22.963799	513	CUFF.386.1	1077
BnaA01g06170D	BnaA01g06170D	j	CUFF.387	CUFF.387.1	28	0.689197	0.179140	1.199254	2.969457	1248	CUFF.387.1	1232
BnaA01g06170D	BnaA01g06170D	=	CUFF.387	CUFF.387.2	100	2.421099	1.597850	3.244348	10.431486	1247	CUFF.387.1	1232
BnaA01g06180D	BnaA01g06180D	x	CUFF.388	CUFF.388.1	100	42.437172	39.128655	45.745689	176.511969	1884	CUFF.388.1	1881
BnaA01g06180D	BnaA01g06180D	o	CUFF.389	CUFF.389.1	100	25.259769	22.273048	28.246491	105.064768	1493	CUFF.389.1	1881
BnaA01g06190D	BnaA01g06190D	j	CUFF.390	CUFF.390.1	100	44.694994	41.033475	48.356512	189.087924	1296	CUFF.391.1	1641
BnaA01g06190D	BnaA01g06190D	e	CUFF.391	CUFF.391.1	100	7.592703	6.585347	8.600059	32.121907	2241	CUFF.391.1	1641
BnaA01g06210D	BnaA01g06210D	j	CUFF.392	CUFF.392.1	12	1.332952	0.742997	1.922908	5.687659	1632	CUFF.392.1	1285
BnaA01g06210D	BnaA01g06210D	=	CUFF.392	CUFF.392.2	100	10.696801	9.071330	12.322272	45.642859	1339	CUFF.392.1	1285
BnaA01g06220D	BnaA01g06220D	=	CUFF.393	CUFF.393.1	100	14.432895	12.809919	16.055871	60.543444	1733	CUFF.393.1	2022
BnaA01g06240D	BnaA01g06240D	j	CUFF.394	CUFF.394.1	69	3.470087	2.307277	4.632896	14.820819	1077	CUFF.394.3	733
BnaA01g06240D	BnaA01g06240D	j	CUFF.394	CUFF.394.2	100	5.050333	3.662124	6.438543	21.570088	1112	CUFF.394.3	733
BnaA01g06240D	BnaA01g06240D	j	CUFF.394	CUFF.394.3	61	3.090246	1.965707	4.214784	13.198509	1143	CUFF.394.3	733
BnaA01g06250D	BnaA01g06250D	j	CUFF.395	CUFF.395.1	51	9.012928	7.836530	10.189327	37.721318	2242	CUFF.395.1	2628
BnaA01g06250D	BnaA01g06250D	c	CUFF.395	CUFF.395.2	100	17.680001	15.305583	20.054420	73.995146	1203	CUFF.395.1	2628
BnaA01g06260D	BnaA01g06260D	=	CUFF.396	CUFF.396.1	100	194.667421	181.026910	208.307931	836.091918	474	CUFF.396.1	676
BnaA01g06270D	BnaA01g06270D	c	CUFF.397	CUFF.397.1	100	1.892258	1.016464	2.768052	8.532481	843	CUFF.397.1	1194
BnaA01g06310D	BnaA01g06310D	o	CUFF.398	CUFF.398.1	100	0.763171	0.420537	1.105805	3.274520	2713	CUFF.398.1	2640
BnaA01g06310D	BnaA01g06310D	=	CUFF.399	CUFF.399.1	100	1.049626	0.662500	1.436753	4.503606	2650	CUFF.398.1	2640
BnaA01g06330D	BnaA01g06330D	e	CUFF.400	CUFF.400.1	100	32.089316	27.327047	36.851585	139.556025	593	CUFF.401.1	1849
BnaA01g06330D	BnaA01g06330D	=	CUFF.401	CUFF.401.1	100	18.214161	16.042012	20.386311	79.213155	1272	CUFF.401.1	1849
BnaA01g06340D	BnaA01g06340D	c	CUFF.402	CUFF.402.1	100	9.355869	8.464805	10.246933	40.044785	3671	CUFF.402.1	3558
BnaA01g06350D	BnaA01g06350D	j	CUFF.403	CUFF.403.1	60	10.236962	8.968866	11.505057	43.840749	2616	CUFF.403.1	2059
BnaA01g06350D	BnaA01g06350D	j	CUFF.403	CUFF.403.2	100	17.044649	15.039182	19.050117	72.995312	1795	CUFF.403.1	2059
BnaA01g06370D	BnaA01g06370D	j	CUFF.404	CUFF.404.1	69	2.354789	1.687820	3.021758	9.987793	2269	CUFF.404.1	4029
BnaA01g06370D	BnaA01g06370D	j	CUFF.404	CUFF.404.2	100	3.417988	2.635184	4.200791	14.497332	2148	CUFF.404.1	4029
BnaA01g06380D	BnaA01g06380D	=	CUFF.405	CUFF.405.1	100	8.987720	7.783199	10.192241	37.569866	2387	CUFF.405.2	1521
BnaA01g06380D	BnaA01g06380D	j	CUFF.405	CUFF.405.2	52	4.629476	3.776231	5.482720	19.351823	2525	CUFF.405.2	1521
BnaA01g06380D	BnaA01g06380D	e	CUFF.406	CUFF.406.1	100	3.764459	2.681369	4.847548	15.735937	1499	CUFF.405.2	1521
-	-	u	CUFF.407	CUFF.407.1	100	17.463620	10.977794	23.949446	68.232335	313	CUFF.407.1	-
BnaA01g06410D	BnaA01g06410D	o	CUFF.408	CUFF.408.1	100	7.663858	6.018216	9.309499	32.510730	1011	CUFF.409.1	1029
BnaA01g06410D	BnaA01g06410D	=	CUFF.409	CUFF.409.1	100	1.073621	0.352955	1.794288	4.554393	1141	CUFF.409.1	1029
BnaA01g06420D	BnaA01g06420D	x	CUFF.410	CUFF.410.1	100	26.707021	24.897071	28.516971	113.007226	3300	CUFF.410.1	1897
BnaA01g06430D	BnaA01g06430D	p	CUFF.411	CUFF.411.1	100	2.047776	0.861008	3.234544	8.955714	569	CUFF.411.1	2431
BnaA01g06440D	BnaA01g06440D	e	CUFF.412	CUFF.412.1	100	76.314840	71.529613	81.100068	325.527240	1629	CUFF.412.1	1025
BnaA01g06440D	BnaA01g06440D	j	CUFF.413	CUFF.413.1	100	99.920844	90.386877	109.454811	426.220596	704	CUFF.412.1	1025
BnaA01g06440D	BnaA01g06440D	j	CUFF.413	CUFF.413.2	52	51.650969	44.997331	58.304606	220.321464	785	CUFF.412.1	1025
BnaA01g06460D	BnaA01g06460D	c	CUFF.414	CUFF.414.1	100	18.146007	15.953145	20.338868	76.823859	1389	CUFF.415.1	1782
BnaA01g06460D	BnaA01g06460D	e	CUFF.415	CUFF.415.1	100	3.469374	2.460901	4.477847	14.688120	1592	CUFF.415.1	1782
BnaA01g06470D	BnaA01g06470D	=	CUFF.416	CUFF.416.1	100	23.517609	20.701455	26.333764	100.067790	1027	CUFF.416.1	1326
BnaA01g06480D	BnaA01g06480D	p	CUFF.417	CUFF.417.1	100	41.531929	38.258116	44.805741	167.817505	1144	CUFF.417.1	228
-	-	u	CUFF.418	CUFF.418.1	100	2.866463	1.630357	4.102568	12.881829	695	CUFF.418.1	-
BnaA01g06480D	BnaA01g06480D	=	CUFF.419	CUFF.419.1	100	4.607679	1.829144	7.386214	21.630029	361	CUFF.419.1	228
BnaA01g06490D	BnaA01g06490D	=	CUFF.420	CUFF.420.1	100	6.721379	3.461031	9.981727	29.447894	370	CUFF.420.1	646
BnaA01g06520D	BnaA01g06520D	j	CUFF.421	CUFF.421.1	11	2.485378	1.617370	3.353387	10.664026	1341	CUFF.421.1	952
BnaA01g06520D	BnaA01g06520D	j	CUFF.421	CUFF.421.2	100	21.825007	18.766305	24.883710	93.644682	877	CUFF.421.1	952
BnaA01g06530D	BnaA01g06530D	j	CUFF.422	CUFF.422.1	22	12.104347	10.580222	13.628472	52.143399	2166	CUFF.422.1	2204
BnaA01g06530D	BnaA01g06530D	c	CUFF.422	CUFF.422.2	100	53.844363	49.485107	58.203618	231.952053	1281	CUFF.422.1	2204
BnaA01g06540D	BnaA01g06540D	=	CUFF.423	CUFF.423.1	100	3.647203	2.461618	4.832789	15.389927	985	CUFF.423.1	1033
BnaA01g06540D	BnaA01g06540D	j	CUFF.423	CUFF.423.2	17	0.618109	0.000000	1.236808	2.608205	985	CUFF.423.1	1033
BnaA01g06550D	BnaA01g06550D	i	CUFF.424	CUFF.424.1	100	2.096323	0.886979	3.305667	9.777567	575	CUFF.424.1	927
BnaA01g06550D	BnaA01g06550D	j	CUFF.425	CUFF.425.1	100	0.884934	0.385142	1.384725	3.656508	1099	CUFF.425.1	927
BnaA01g06570D	BnaA01g06570D	j	CUFF.426	CUFF.426.1	100	5.044270	3.387907	6.700634	21.252030	678	CUFF.426.1	773
BnaA01g06610D	BnaA01g06610D	=	CUFF.427	CUFF.427.1	100	24.481454	22.329624	26.633284	99.084461	1480	CUFF.427.1	1290
BnaA01g06620D	BnaA01g06620D	j	CUFF.428	CUFF.428.2	25	42.197185	38.688145	45.706224	182.174520	1646	CUFF.428.2	780
BnaA01g06650D	BnaA01g06650D	j	CUFF.429	CUFF.429.1	100	10.929992	8.042249	13.817735	47.478127	542	CUFF.429.1	679
BnaA01g06660D	BnaA01g06660D	=	CUFF.430	CUFF.430.1	100	6.643294	5.136741	8.149846	26.136219	933	CUFF.430.1	764
BnaA01g06670D	BnaA01g06670D	c	CUFF.431	CUFF.431.1	100	2.620593	1.416486	3.824701	11.760392	650	CUFF.431.1	2517
BnaA01g06670D	BnaA01g06670D	j	CUFF.432	CUFF.432.1	100	2.474901	1.872789	3.077013	10.492681	1912	CUFF.432.1	2517
BnaA01g06680D	BnaA01g06680D	=	CUFF.433	CUFF.433.1	100	1.509746	1.126975	1.892517	6.428985	2770	CUFF.433.1	2448
BnaA01g06700D	BnaA01g06700D	j	CUFF.434	CUFF.434.1	71	1.661976	1.122973	2.200980	6.892140	1797	CUFF.434.1	1940
BnaA01g06700D	BnaA01g06700D	j	CUFF.434	CUFF.434.2	100	2.352972	0.813537	3.892408	9.757668	541	CUFF.434.1	1940
BnaA01g06710D	BnaA01g06710D	=	CUFF.435	CUFF.435.1	100	0.877575	0.310936	1.444214	3.509653	891	CUFF.435.1	507
BnaA01g06740D	BnaA01g06740D	=	CUFF.436	CUFF.436.1	100	31.244432	27.881515	34.607348	134.789306	997	CUFF.436.1	984
BnaA01g06750D	BnaA01g06750D	=	CUFF.437	CUFF.437.1	100	55.488874	49.825098	61.152650	242.403467	790	CUFF.438.1	1129
BnaA01g06750D	BnaA01g06750D	e	CUFF.438	CUFF.438.1	100	47.417664	43.623152	51.212177	207.144341	1382	CUFF.438.1	1129
BnaA01g06760D	BnaA01g06760D	j	CUFF.439	CUFF.439.1	100	12.627191	10.010346	15.244035	52.838233	823	CUFF.440.1	1154
BnaA01g06760D	BnaA01g06760D	e	CUFF.440	CUFF.440.1	100	16.435889	14.521000	18.350777	68.775656	1574	CUFF.440.1	1154
BnaA01g06770D	BnaA01g06770D	e	CUFF.441	CUFF.441.1	100	0.782582	0.448970	1.116194	2.962607	1900	CUFF.441.1	1542
BnaA01g06780D	BnaA01g06780D	=	CUFF.442	CUFF.442.1	100	23.545928	20.633319	26.458537	101.064394	1081	CUFF.443.1	1333
BnaA01g06780D	BnaA01g06780D	j	CUFF.442	CUFF.442.2	41	9.562010	7.514011	11.610008	41.042285	1061	CUFF.443.1	1333
BnaA01g06780D	BnaA01g06780D	e	CUFF.443	CUFF.443.1	100	4.003275	3.175131	4.831420	17.182954	1925	CUFF.443.1	1333
BnaA01g06800D	BnaA01g06800D	c	CUFF.444	CUFF.444.1	100	3.768037	2.087026	5.449048	15.590827	560	CUFF.444.1	2513
BnaA01g06800D	BnaA01g06800D	j	CUFF.445	CUFF.445.1	66	0.516522	0.194320	0.838725	2.012399	1672	CUFF.445.1	2513
BnaA01g06800D	BnaA01g06800D	j	CUFF.445	CUFF.445.2	100	0.781044	0.288086	1.274002	3.042990	1172	CUFF.445.1	2513
BnaA01g06810D	BnaA01g06810D	=	CUFF.446	CUFF.446.1	100	11.716216	10.389684	13.042748	50.625286	2286	CUFF.446.1	2180
BnaA01g06810D	BnaA01g06810D	j	CUFF.446	CUFF.446.2	16	1.822074	1.189369	2.454778	7.873106	2250	CUFF.446.1	2180
BnaA01g06820D	BnaA01g06820D	j	CUFF.447	CUFF.447.1	24	33.247030	31.036447	35.457612	142.396479	3196	CUFF.448.1	3285
BnaA01g06820D	BnaA01g06820D	c	CUFF.447	CUFF.447.2	100	139.470417	131.003622	147.937212	597.349493	1215	CUFF.448.1	3285
BnaA01g06820D	BnaA01g06820D	j	CUFF.447	CUFF.447.3	65	91.114985	82.061647	100.168323	390.243976	676	CUFF.448.1	3285
BnaA01g06820D	BnaA01g06820D	e	CUFF.448	CUFF.448.1	100	15.741906	14.400818	17.082993	67.422323	3643	CUFF.448.1	3285
BnaA01g06850D	BnaA01g06850D	j	CUFF.449	CUFF.449.1	70	4.836742	4.082492	5.590993	20.690171	3440	CUFF.449.1	4270
BnaA01g06850D	BnaA01g06850D	j	CUFF.449	CUFF.449.2	100	6.891849	5.388104	8.395595	29.481319	1341	CUFF.449.1	4270
BnaA01g06850D	BnaA01g06850D	j	CUFF.449	CUFF.449.3	76	5.221936	4.395419	6.048453	22.337917	3333	CUFF.449.1	4270
BnaA01g06860D	BnaA01g06860D	j	CUFF.450	CUFF.450.1	100	3.156791	2.701862	3.611719	13.701045	4188	CUFF.450.1	5721
BnaA01g06860D	BnaA01g06860D	c	CUFF.451	CUFF.451.1	100	1.022775	0.511388	1.534163	4.501579	1138	CUFF.451.1	5721
BnaA01g06870D	BnaA01g06870D	=	CUFF.452	CUFF.452.1	100	2.553009	1.924900	3.181119	10.744232	1777	CUFF.452.1	1215
BnaA01g06890D	BnaA01g06890D	c	CUFF.453	CUFF.453.1	100	0.999847	0.514850	1.484844	4.431141	1217	CUFF.453.1	2277
BnaA01g06900D	BnaA01g06900D	c	CUFF.454	CUFF.454.1	100	3.584888	2.407735	4.762040	16.554556	861	CUFF.454.1	1483
BnaA01g06910D	BnaA01g06910D	j	CUFF.455	CUFF.455.1	100	7.283327	6.280111	8.286542	31.406433	2279	CUFF.455.1	2186
BnaA01g06910D	BnaA01g06910D	e	CUFF.456	CUFF.456.1	100	2.277870	1.266959	3.288781	9.822403	1112	CUFF.455.1	2186
BnaA01g06940D	BnaA01g06940D	e	CUFF.457	CUFF.457.1	100	2.515420	1.254599	3.776240	10.944879	854	CUFF.458.1	2594
BnaA01g06940D	BnaA01g06940D	j	CUFF.458	CUFF.458.1	100	5.605874	4.813154	6.398594	24.391802	2722	CUFF.458.1	2594
BnaA01g06970D	BnaA01g06970D	=	CUFF.459	CUFF.459.1	100	2.352655	1.785077	2.920233	10.436946	1983	CUFF.459.1	1909
BnaA01g06990D	BnaA01g06990D	j	CUFF.460	CUFF.460.1	42	9.651592	7.847706	11.455479	41.144778	1059	CUFF.460.1	1043
BnaA01g06990D	BnaA01g06990D	c	CUFF.460	CUFF.460.2	100	23.105293	19.288769	26.921817	98.497960	670	CUFF.460.1	1043
BnaA01g07000D	BnaA01g07000D	j	CUFF.461	CUFF.461.1	100	7.009303	6.175058	7.843548	30.413703	2949	CUFF.461.1	4389
BnaA01g07010D	BnaA01g07010D	j	CUFF.462	CUFF.462.1	100	1.177151	0.757973	1.596328	4.941780	1883	CUFF.462.1	2576
BnaA01g07010D	BnaA01g07010D	c	CUFF.463	CUFF.463.1	100	2.065570	1.063621	3.067519	9.724806	707	CUFF.463.1	2576
BnaA01g07050D	BnaA01g07050D	x	CUFF.464	CUFF.464.1	100	2.458913	1.870204	3.047623	10.305217	2017	CUFF.464.1	1185
-	-	u	CUFF.465	CUFF.465.1	100	3.152897	1.700802	4.604993	13.213678	604	CUFF.465.1	-
BnaA01g07050D	BnaA01g07050D	j	CUFF.466	CUFF.466.1	100	3.933032	2.734326	5.131738	16.483193	928	CUFF.466.1	1185
BnaA01g07060D	BnaA01g07060D	=	CUFF.467	CUFF.467.1	100	15.663533	12.995852	18.331214	68.377588	785	CUFF.467.1	958
BnaA01g07060D	BnaA01g07060D	x	CUFF.468	CUFF.468.1	100	4.864155	3.913560	5.814749	21.233981	1574	CUFF.468.1	958
BnaA01g07070D	BnaA01g07070D	=	CUFF.469	CUFF.469.1	100	1.244446	0.598247	1.890644	5.858517	976	CUFF.469.1	954
BnaA01g07080D	BnaA01g07080D	j	CUFF.470	CUFF.470.1	100	1.405643	0.716857	2.094428	5.894215	973	CUFF.470.1	994
BnaA01g07090D	BnaA01g07090D	=	CUFF.471	CUFF.471.1	100	96.717287	89.831921	103.602654	418.218121	707	CUFF.471.1	593
BnaA01g07100D	BnaA01g07100D	j	CUFF.472	CUFF.472.1	100	8.926142	8.243861	9.608423	37.829569	6996	CUFF.472.1	3708
BnaA01g07150D	BnaA01g07150D	=	CUFF.473	CUFF.473.1	100	12.609953	11.635079	13.584827	53.441801	4880	CUFF.473.1	1069
BnaA01g07160D	BnaA01g07160D	j	CUFF.474	CUFF.474.1	22	3.309982	2.241671	4.378294	14.559118	1043	CUFF.474.1	987
BnaA01g07160D	BnaA01g07160D	=	CUFF.474	CUFF.474.2	100	15.023703	12.374432	17.672973	66.082484	794	CUFF.474.1	987
BnaA01g07170D	BnaA01g07170D	=	CUFF.475	CUFF.475.1	100	15.971077	13.981265	17.960888	67.103193	1306	CUFF.475.1	1482
BnaA01g07190D	BnaA01g07190D	j	CUFF.476	CUFF.476.1	100	8.088775	7.329378	8.848173	34.994134	4354	CUFF.476.1	4174
-	-	u	CUFF.477	CUFF.477.1	100	82.936632	79.997329	85.875935	340.422416	2461	CUFF.477.1	-
-	-	u	CUFF.478	CUFF.478.1	100	1.386211	0.655621	2.116802	5.823994	907	CUFF.478.2	-
BnaA01g07200D	BnaA01g07200D	o	CUFF.478	CUFF.478.2	34	0.464980	0.129411	0.800549	1.953556	2167	CUFF.478.2	1710
BnaA01g07200D	BnaA01g07200D	e	CUFF.479	CUFF.479.1	100	3.051934	2.346361	3.757507	12.822320	1949	CUFF.478.2	1710
BnaA01g07200D	BnaA01g07200D	j	CUFF.480	CUFF.480.1	51	11.074637	8.877577	13.271697	47.335590	881	CUFF.480.1	1710
BnaA01g07200D	BnaA01g07200D	j	CUFF.480	CUFF.480.2	100	21.900696	14.488099	29.313293	93.608701	352	CUFF.480.1	1710
BnaA01g07210D	BnaA01g07210D	=	CUFF.481	CUFF.481.1	65	1.899350	1.279932	2.518769	8.303632	1667	CUFF.481.1	1428
BnaA01g07210D	BnaA01g07210D	j	CUFF.481	CUFF.481.2	100	2.930735	1.481442	4.380029	12.812672	665	CUFF.481.1	1428
BnaA01g07220D	BnaA01g07220D	e	CUFF.482	CUFF.482.1	100	6.148260	5.197751	7.098769	25.812000	1836	CUFF.482.1	1657
BnaA01g07270D	BnaA01g07270D	=	CUFF.483	CUFF.483.1	100	18.079018	16.438754	19.719281	76.508833	2241	CUFF.483.1	1693
BnaA01g07280D	BnaA01g07280D	=	CUFF.484	CUFF.484.1	100	14.353909	12.321763	16.386055	61.611430	1046	CUFF.484.1	1120
BnaA01g07290D	BnaA01g07290D	=	CUFF.485	CUFF.485.1	100	12.312433	9.583193	15.041674	50.218604	618	CUFF.485.1	625
BnaA01g07320D	BnaA01g07320D	j	CUFF.486	CUFF.486.1	100	4.919723	3.219744	6.619703	21.347609	806	CUFF.486.1	1361
BnaA01g07320D	BnaA01g07320D	j	CUFF.486	CUFF.486.2	71	3.517103	2.024563	5.009642	15.261373	801	CUFF.486.1	1361
BnaA01g07350D	BnaA01g07350D	j	CUFF.487	CUFF.487.1	100	38.388518	36.010119	40.766917	166.175071	3560	CUFF.487.1	1696
BnaA01g07350D	BnaA01g07350D	j	CUFF.487	CUFF.487.2	46	17.518975	14.914101	20.123849	75.835617	1377	CUFF.487.1	1696
BnaA01g07350D	BnaA01g07350D	j	CUFF.487	CUFF.487.3	56	21.309804	18.576345	24.043264	92.245244	1395	CUFF.487.1	1696
BnaA01g07360D	BnaA01g07360D	=	CUFF.488	CUFF.488.1	100	90.005759	81.675051	98.336467	389.398947	621	CUFF.489.1	634
BnaA01g07360D	BnaA01g07360D	e	CUFF.489	CUFF.489.1	100	6.949213	5.522612	8.375814	30.064923	1172	CUFF.489.1	634
BnaA01g07420D	BnaA01g07420D	c	CUFF.490	CUFF.490.1	100	3.013866	1.830758	4.196975	13.225238	759	CUFF.490.1	2951
BnaA01g07420D	BnaA01g07420D	c	CUFF.491	CUFF.491.1	100	0.875071	0.559736	1.190405	3.892032	3443	CUFF.491.1	2951
BnaA01g07430D	BnaA01g07430D	=	CUFF.492	CUFF.492.1	100	6.447759	5.619863	7.275655	28.677558	2930	CUFF.492.1	704
BnaA01g07450D	BnaA01g07450D	o	CUFF.493	CUFF.493.1	100	3.833587	2.841775	4.825398	16.917041	1502	CUFF.493.1	716
BnaA01g07450D	BnaA01g07450D	e	CUFF.494	CUFF.494.1	100	3.907149	2.665638	5.148661	17.241662	1144	CUFF.493.1	716
BnaA01g07450D	BnaA01g07450D	j	CUFF.495	CUFF.495.1	100	80.960949	73.376914	88.544984	344.145678	643	CUFF.495.1	716
BnaA01g07460D	BnaA01g07460D	=	CUFF.496	CUFF.496.1	100	10.334273	8.624510	12.044036	44.361279	1123	CUFF.496.1	1072
BnaA01g07470D	BnaA01g07470D	=	CUFF.497	CUFF.497.1	100	284.300107	238.961847	329.638367	1228.029901	231	CUFF.497.1	414
BnaA01g07480D	BnaA01g07480D	j	CUFF.498	CUFF.498.1	100	5.923992	5.334020	6.513965	25.588592	5108	CUFF.498.1	4540
-	-	u	CUFF.499	CUFF.499.1	100	5.906501	4.435058	7.377945	25.567938	888	CUFF.499.1	-
BnaA01g07540D	BnaA01g07540D	e	CUFF.500	CUFF.500.1	100	8.761889	7.514973	10.008805	35.949390	1697	CUFF.500.1	1120
BnaA01g07540D	BnaA01g07540D	j	CUFF.501	CUFF.501.1	100	44.929075	40.067928	49.790223	184.340711	758	CUFF.500.1	1120
BnaA01g07550D	BnaA01g07550D	=	CUFF.502	CUFF.502.1	100	1.959167	1.331532	2.586801	8.619330	1460	CUFF.502.1	1584
BnaA01g07600D	BnaA01g07600D	j	CUFF.503	CUFF.503.1	33	0.456497	0.168480	0.744514	1.955527	2287	CUFF.503.1	1425
BnaA01g07600D	BnaA01g07600D	j	CUFF.503	CUFF.503.2	100	1.367961	0.918953	1.816970	5.860030	2219	CUFF.503.1	1425
BnaA01g07610D	BnaA01g07610D	=	CUFF.504	CUFF.504.1	100	9.560955	8.438242	10.683669	41.395516	2423	CUFF.504.1	1994
BnaA01g07620D	BnaA01g07620D	j	CUFF.505	CUFF.505.1	100	12.429593	11.120360	13.738826	53.815691	2393	CUFF.505.1	1967
-	-	u	CUFF.506	CUFF.506.1	100	4.479839	3.521801	5.437876	18.603221	1390	CUFF.506.1	-
BnaA01g07640D	BnaA01g07640D	e	CUFF.507	CUFF.507.1	100	13.861571	11.370080	16.353063	59.528841	802	CUFF.508.1	642
BnaA01g07660D	BnaA01g07660D	j	CUFF.508	CUFF.508.1	100	55.441148	50.143696	60.738599	238.093306	808	CUFF.508.1	3229
BnaA01g07670D	BnaA01g07670D	e	CUFF.509	CUFF.509.1	100	1.648591	1.183741	2.113441	6.597693	2027	CUFF.509.1	734
BnaA01g07690D	BnaA01g07690D	e	CUFF.510	CUFF.510.1	100	14.551204	11.702876	17.399533	64.223852	648	CUFF.510.1	1450
BnaA01g07690D	BnaA01g07690D	c	CUFF.511	CUFF.511.1	100	7.500550	5.771800	9.229300	32.233554	921	CUFF.511.2	1450
BnaA01g07690D	BnaA01g07690D	j	CUFF.511	CUFF.511.2	16	1.227279	0.361593	2.092965	5.274222	923	CUFF.511.2	1450
BnaA01g07720D	BnaA01g07720D	=	CUFF.512	CUFF.512.1	100	21.356748	19.276823	23.436672	90.663527	1380	CUFF.512.1	1140
BnaA01g07750D	BnaA01g07750D	j	CUFF.513	CUFF.513.1	24	0.870059	0.441962	1.298155	3.799606	2030	CUFF.513.1	3339
BnaA01g07750D	BnaA01g07750D	j	CUFF.513	CUFF.513.2	14	0.522119	0.161684	0.882554	2.280128	2027	CUFF.513.1	3339
BnaA01g07750D	BnaA01g07750D	j	CUFF.513	CUFF.513.3	100	3.667321	2.891082	4.443560	16.015442	2026	CUFF.513.1	3339
BnaA01g07790D	BnaA01g07790D	j	CUFF.514	CUFF.514.1	81	3.858018	2.612820	5.103217	16.168937	1121	CUFF.514.2	1254
BnaA01g07790D	BnaA01g07790D	j	CUFF.514	CUFF.514.2	100	4.790521	3.537561	6.043481	20.077054	1228	CUFF.514.2	1254
BnaA01g07810D	BnaA01g07810D	=	CUFF.515	CUFF.515.1	100	5.389516	4.405891	6.373140	23.192847	1845	CUFF.515.1	631
BnaA01g07820D	BnaA01g07820D	c	CUFF.516	CUFF.516.1	100	23.632333	20.332895	26.931771	101.697648	848	CUFF.516.1	1033
BnaA01g07830D	BnaA01g07830D	j	CUFF.517	CUFF.517.1	100	19.920915	18.408498	21.433332	86.197316	3160	CUFF.517.1	3184
BnaA01g07850D	BnaA01g07850D	e	CUFF.518	CUFF.518.1	100	0.660346	0.277649	1.043044	2.950234	1285	CUFF.518.1	1176
BnaA01g07860D	BnaA01g07860D	c	CUFF.519	CUFF.519.1	100	102.932240	94.143221	111.721260	441.864826	694	CUFF.519.2	1514
BnaA01g07860D	BnaA01g07860D	c	CUFF.519	CUFF.519.2	44	45.007618	41.073130	48.942106	193.207524	1232	CUFF.519.2	1514
BnaA01g07890D	BnaA01g07890D	e	CUFF.520	CUFF.520.1	100	3.870453	2.328574	5.412332	16.830450	622	CUFF.520.1	575
BnaA01g07900D	BnaA01g07900D	e	CUFF.521	CUFF.521.1	100	3.039644	1.565802	4.513485	12.279201	563	CUFF.521.1	536
BnaA01g07910D	BnaA01g07910D	j	CUFF.522	CUFF.522.1	52	12.718883	11.202996	14.234769	54.411621	2398	CUFF.522.1	2606
BnaA01g07910D	BnaA01g07910D	j	CUFF.522	CUFF.522.2	100	24.454928	22.317222	26.592633	104.618642	2241	CUFF.522.1	2606
BnaA01g07920D	BnaA01g07920D	=	CUFF.523	CUFF.523.1	100	4.625707	4.055563	5.195850	19.788861	4114	CUFF.523.1	2239
BnaA01g07930D	BnaA01g07930D	x	CUFF.524	CUFF.524.1	100	7.953577	5.199175	10.707978	33.263452	606	CUFF.524.1	1157
BnaA01g07930D	BnaA01g07930D	=	CUFF.525	CUFF.525.1	100	10.622395	8.706500	12.538291	44.424985	1076	CUFF.525.1	1157
BnaA01g07940D	BnaA01g07940D	=	CUFF.526	CUFF.526.1	100	16.297190	14.641704	17.952677	69.103103	1920	CUFF.526.1	1674
BnaA01g07950D	BnaA01g07950D	=	CUFF.527	CUFF.527.1	100	3.764432	2.545418	4.983446	15.850142	854	CUFF.527.1	1146
BnaA01g07960D	BnaA01g07960D	=	CUFF.528	CUFF.528.1	100	5.778915	5.164044	6.393785	24.372908	4499	CUFF.528.1	4386
BnaA01g07980D	BnaA01g07980D	j	CUFF.529	CUFF.529.1	80	11.257544	9.684713	12.830374	48.549242	1662	CUFF.529.1	1788
BnaA01g07980D	BnaA01g07980D	c	CUFF.529	CUFF.529.2	100	14.034390	11.293402	16.775379	60.524661	862	CUFF.529.1	1788
BnaA01g08000D	BnaA01g08000D	o	CUFF.530	CUFF.530.1	100	37.786043	26.897040	48.675046	145.797281	291	CUFF.530.1	515
BnaA01g08010D	BnaA01g08010D	=	CUFF.531	CUFF.531.1	100	4.622210	3.693123	5.551297	19.866101	1480	CUFF.531.1	1254
BnaA01g08020D	BnaA01g08020D	j	CUFF.532	CUFF.532.1	100	1.515606	0.963267	2.067945	6.377497	1456	CUFF.532.1	1385
BnaA01g08050D	BnaA01g08050D	=	CUFF.533	CUFF.533.1	100	7.758286	5.816110	9.700462	33.383466	747	CUFF.533.2	627
BnaA01g08050D	BnaA01g08050D	j	CUFF.533	CUFF.533.2	16	1.263481	0.474476	2.052486	5.436687	818	CUFF.533.2	627
BnaA01g08060D	BnaA01g08060D	j	CUFF.534	CUFF.534.1	74	1.994789	0.759693	3.229884	8.373994	680	CUFF.534.2	788
BnaA01g08060D	BnaA01g08060D	j	CUFF.534	CUFF.534.2	100	2.687381	1.309661	4.065100	11.281449	683	CUFF.534.2	788
BnaA01g08080D	BnaA01g08080D	=	CUFF.535	CUFF.535.1	100	30.471432	24.884809	36.058056	137.341961	454	CUFF.535.1	455
BnaA01g08090D	BnaA01g08090D	o	CUFF.536	CUFF.536.1	100	1.650148	0.790188	2.510109	7.758406	757	CUFF.536.1	1734
BnaA01g08110D	BnaA01g08110D	i	CUFF.537	CUFF.537.1	100	1.182488	0.566245	1.798731	5.143339	966	CUFF.537.1	1116
BnaA01g08120D	BnaA01g08120D	j	CUFF.538	CUFF.538.1	100	0.668605	0.265421	1.071789	2.638465	1185	CUFF.538.1	1293
BnaA01g08130D	BnaA01g08130D	=	CUFF.539	CUFF.539.1	100	29.608465	26.277435	32.939495	126.765786	969	CUFF.539.1	935
BnaA01g08140D	BnaA01g08140D	=	CUFF.540	CUFF.540.1	100	5.705395	4.861689	6.549101	24.427099	3428	CUFF.540.2	2781
BnaA01g08140D	BnaA01g08140D	j	CUFF.540	CUFF.540.2	79	4.492112	3.730637	5.253587	19.232546	3482	CUFF.540.2	2781
BnaA01g08150D	BnaA01g08150D	c	CUFF.541	CUFF.541.1	100	76.194920	67.808164	84.581677	329.217331	528	CUFF.541.1	2175
BnaA01g08160D	BnaA01g08160D	=	CUFF.542	CUFF.542.1	100	12.025780	10.282229	13.769331	51.960095	1253	CUFF.542.1	757
BnaA01g08190D	BnaA01g08190D	j	CUFF.543	CUFF.543.1	100	75.905539	70.888925	80.922153	324.644826	1401	CUFF.543.1	846
BnaA01g08200D	BnaA01g08200D	c	CUFF.544	CUFF.544.1	100	15.416866	13.515060	17.318672	66.518560	1471	CUFF.544.2	5721
BnaA01g08200D	BnaA01g08200D	j	CUFF.544	CUFF.544.2	26	4.024682	3.537380	4.511983	17.365139	5205	CUFF.544.2	5721
BnaA01g08200D	BnaA01g08200D	j	CUFF.545	CUFF.545.1	100	4.136186	3.031974	5.240399	18.027127	1292	CUFF.545.2	5721
BnaA01g08200D	BnaA01g08200D	j	CUFF.545	CUFF.545.2	64	2.657907	1.801786	3.514027	11.584202	1428	CUFF.545.2	5721
BnaA01g08260D	BnaA01g08260D	e	CUFF.546	CUFF.546.1	100	2.243841	1.266834	3.220848	9.021953	956	CUFF.546.1	741
BnaA01g08260D	BnaA01g08260D	=	CUFF.547	CUFF.547.1	100	10.982578	7.989238	13.975918	44.158344	572	CUFF.546.1	741
BnaA01g08270D	BnaA01g08270D	j	CUFF.548	CUFF.548.1	100	31.789715	30.344790	33.234639	134.128488	3771	CUFF.548.1	3076
BnaA01g08280D	BnaA01g08280D	j	CUFF.549	CUFF.549.1	32	3.348816	2.375578	4.322054	14.824430	1216	CUFF.549.1	1169
BnaA01g08280D	BnaA01g08280D	=	CUFF.549	CUFF.549.2	100	10.482013	8.175102	12.788925	46.401432	745	CUFF.549.1	1169
BnaA01g08290D	BnaA01g08290D	c	CUFF.550	CUFF.550.1	100	1.508230	0.849985	2.166476	6.587118	1038	CUFF.550.1	2064
BnaA01g08300D	BnaA01g08300D	=	CUFF.551	CUFF.551.1	100	3.845475	3.298302	4.392647	16.408316	4338	CUFF.551.1	1863
BnaA01g08310D	BnaA01g08310D	=	CUFF.552	CUFF.552.1	92	3.206257	2.610168	3.802346	13.680828	3804	CUFF.552.1	2524
BnaA01g08310D	BnaA01g08310D	j	CUFF.552	CUFF.552.2	100	3.466259	2.810200	4.122318	14.790234	3482	CUFF.552.1	2524
BnaA01g08330D	BnaA01g08330D	j	CUFF.553	CUFF.553.1	100	12.383491	10.959573	13.807410	52.916508	1892	CUFF.553.1	1874
BnaA01g08350D	BnaA01g08350D	j	CUFF.554	CUFF.554.1	100	8.613667	7.385191	9.842143	36.723507	1710	CUFF.554.1	1679
BnaA01g08360D	BnaA01g08360D	=	CUFF.555	CUFF.555.1	100	26.418682	22.961535	29.875829	112.732133	1068	CUFF.556.1	1199
BnaA01g08360D	BnaA01g08360D	j	CUFF.555	CUFF.555.2	80	21.233099	18.095291	24.370907	90.604541	1067	CUFF.556.1	1199
BnaA01g08360D	BnaA01g08360D	e	CUFF.556	CUFF.556.1	100	8.427326	6.960315	9.894338	35.960555	1355	CUFF.556.1	1199
BnaA01g08430D	BnaA01g08430D	j	CUFF.557	CUFF.557.1	62	1.481714	0.954184	2.009244	6.426031	2276	CUFF.557.1	1120
BnaA01g08430D	BnaA01g08430D	j	CUFF.557	CUFF.557.2	100	2.381231	1.712209	3.050254	10.327136	2156	CUFF.557.1	1120
BnaA01g08430D	BnaA01g08430D	j	CUFF.557	CUFF.557.3	94	2.228915	1.536633	2.921197	9.666556	1777	CUFF.557.1	1120
BnaA01g08440D	BnaA01g08440D	j	CUFF.558	CUFF.558.1	73	9.576269	8.344940	10.807597	41.095429	3088	CUFF.558.2	3022
BnaA01g08440D	BnaA01g08440D	j	CUFF.558	CUFF.558.2	100	13.111946	11.764769	14.459124	56.268373	3149	CUFF.558.2	3022
BnaA01g08440D	BnaA01g08440D	j	CUFF.558	CUFF.558.3	47	6.134189	4.869326	7.399053	26.324151	1931	CUFF.558.2	3022
BnaA01g08440D	BnaA01g08440D	p	CUFF.559	CUFF.559.1	100	19.262104	16.434556	22.089651	69.471231	804	CUFF.559.1	3022
BnaA01g08450D	BnaA01g08450D	e	CUFF.560	CUFF.560.1	100	1.757083	1.138584	2.375582	7.581821	1547	CUFF.560.1	759
BnaA01g08450D	BnaA01g08450D	=	CUFF.561	CUFF.561.1	100	24.098621	20.473810	27.723432	103.985672	715	CUFF.560.1	759
BnaA01g08460D	BnaA01g08460D	c	CUFF.562	CUFF.562.1	100	1.485457	0.784743	2.186171	5.889628	933	CUFF.562.1	1341
BnaA01g08480D	BnaA01g08480D	=	CUFF.563	CUFF.563.1	92	2.147584	1.496529	2.798638	9.047563	2154	CUFF.563.2	2171
BnaA01g08480D	BnaA01g08480D	j	CUFF.563	CUFF.563.2	100	2.328847	1.668095	2.989599	9.811210	2160	CUFF.563.2	2171
BnaA01g08490D	BnaA01g08490D	j	CUFF.564	CUFF.564.1	100	1.717812	1.211697	2.223927	7.159445	1853	CUFF.564.1	2944
BnaA01g08500D	BnaA01g08500D	j	CUFF.565	CUFF.565.1	17	0.420088	0.215111	0.625065	1.793961	5213	CUFF.565.1	5437
BnaA01g08500D	BnaA01g08500D	c	CUFF.565	CUFF.565.2	100	2.472435	2.087013	2.857857	10.558396	5213	CUFF.565.1	5437
BnaA01g08510D	BnaA01g08510D	j	CUFF.566	CUFF.566.1	100	8.037337	5.980107	10.094567	33.168152	824	CUFF.567.1	688
BnaA01g08510D	BnaA01g08510D	j	CUFF.566	CUFF.566.2	77	6.174917	4.305696	8.044138	25.482393	818	CUFF.567.1	688
BnaA01g08510D	BnaA01g08510D	e	CUFF.567	CUFF.567.1	100	1.469986	1.094861	1.845110	6.066277	2848	CUFF.567.1	688
BnaA01g08520D	BnaA01g08520D	j	CUFF.568	CUFF.568.1	100	2.450405	1.791543	3.109266	10.793613	1767	CUFF.568.2	1691
BnaA01g08520D	BnaA01g08520D	j	CUFF.568	CUFF.568.2	16	0.399753	0.083101	0.716405	1.760844	1778	CUFF.568.2	1691
BnaA01g08530D	BnaA01g08530D	=	CUFF.569	CUFF.569.1	100	18.535683	16.181222	20.890145	74.455688	1249	CUFF.569.2	1263
BnaA01g08530D	BnaA01g08530D	j	CUFF.569	CUFF.569.2	27	5.009973	3.766922	6.253024	20.124481	1408	CUFF.569.2	1263
BnaA01g08540D	BnaA01g08540D	=	CUFF.570	CUFF.570.1	100	20.881408	18.343127	23.419688	90.055127	1132	CUFF.571.1	1478
BnaA01g08540D	BnaA01g08540D	e	CUFF.571	CUFF.571.1	100	1.586866	0.994604	2.179129	6.843670	1712	CUFF.571.1	1478
BnaA01g08550D	BnaA01g08550D	x	CUFF.572	CUFF.572.1	100	7.829181	6.215016	9.443347	31.240429	1151	CUFF.572.1	589
BnaA01g08550D	BnaA01g08550D	=	CUFF.573	CUFF.573.1	100	40.310687	35.646592	44.974781	160.849916	773	CUFF.573.1	589
BnaA01g08560D	BnaA01g08560D	=	CUFF.574	CUFF.574.1	100	1.898910	1.306432	2.491388	7.882527	1545	CUFF.574.1	1795
BnaA01g08610D	BnaA01g08610D	=	CUFF.575	CUFF.575.1	100	57.131907	52.763011	61.500803	244.171095	1230	CUFF.575.1	939
BnaA01g08620D	BnaA01g08620D	o	CUFF.576	CUFF.576.1	100	5.866572	2.489541	9.243602	23.108765	350	CUFF.576.1	1473
BnaA01g08630D	BnaA01g08630D	=	CUFF.577	CUFF.577.1	100	35.383509	31.563552	39.203467	149.802423	903	CUFF.577.1	1275
BnaA01g08640D	BnaA01g08640D	=	CUFF.578	CUFF.578.1	100	9.910661	8.517176	11.304145	42.633766	1434	CUFF.578.1	1293
BnaA01g08680D	BnaA01g08680D	=	CUFF.579	CUFF.579.1	100	18.913404	16.591226	21.235582	80.936243	1060	CUFF.579.1	1133
BnaA01g08700D	BnaA01g08700D	=	CUFF.580	CUFF.580.1	100	13.689559	11.902364	15.476755	57.491808	1361	CUFF.580.1	1299
BnaA01g08710D	BnaA01g08710D	=	CUFF.581	CUFF.581.1	100	2.637585	1.795707	3.479464	11.077591	1225	CUFF.581.1	1305
BnaA01g08710D	BnaA01g08710D	j	CUFF.581	CUFF.581.2	22	0.571243	0.119326	1.023161	2.399164	1225	CUFF.581.1	1305
BnaA01g08750D	BnaA01g08750D	e	CUFF.582	CUFF.582.1	100	1.456290	1.016517	1.896064	6.438830	2005	CUFF.582.1	2075
BnaA01g08760D	BnaA01g08760D	j	CUFF.583	CUFF.583.1	100	3.702111	2.481746	4.922476	15.430827	846	CUFF.583.2	1434
BnaA01g08760D	BnaA01g08760D	j	CUFF.583	CUFF.583.2	40	1.484870	0.807633	2.162106	6.189108	1197	CUFF.583.2	1434
BnaA01g08760D	BnaA01g08760D	j	CUFF.583	CUFF.583.3	28	1.043047	0.340560	1.745535	4.347542	950	CUFF.583.2	1434
BnaA01g08770D	BnaA01g08770D	j	CUFF.584	CUFF.584.1	43	2.170567	1.172985	3.168148	9.110605	900	CUFF.584.1	1231
BnaA01g08770D	BnaA01g08770D	=	CUFF.584	CUFF.584.2	100	5.095513	3.178226	7.012800	21.387597	627	CUFF.584.1	1231
BnaA01g08790D	BnaA01g08790D	=	CUFF.585	CUFF.585.1	100	14.191226	12.296403	16.086049	61.172922	1181	CUFF.585.1	885
BnaA01g08800D	BnaA01g08800D	=	CUFF.586	CUFF.586.1	100	116.658125	108.081733	125.234516	498.103307	801	CUFF.586.1	690
BnaA01g08810D	BnaA01g08810D	=	CUFF.587	CUFF.587.1	100	13.417487	12.212323	14.622650	57.289577	3210	CUFF.587.1	1570
BnaA01g08820D	BnaA01g08820D	=	CUFF.588	CUFF.588.1	100	4.407694	2.989377	5.826012	19.185389	806	CUFF.589.1	787
BnaA01g08820D	BnaA01g08820D	e	CUFF.589	CUFF.589.1	100	1.510956	0.756866	2.265045	6.576742	968	CUFF.589.1	787
BnaA01g08850D	BnaA01g08850D	j	CUFF.590	CUFF.590.1	100	50.220592	46.645977	53.795207	218.679678	2074	CUFF.590.3	1878
BnaA01g08850D	BnaA01g08850D	j	CUFF.590	CUFF.590.2	36	17.953800	15.910733	19.996867	78.177717	2030	CUFF.590.3	1878
BnaA01g08850D	BnaA01g08850D	j	CUFF.590	CUFF.590.3	46	23.055574	20.707554	25.403595	100.392795	2107	CUFF.590.3	1878
BnaA01g08890D	BnaA01g08890D	j	CUFF.591	CUFF.591.1	28	2.533160	1.798726	3.267594	10.687966	1970	CUFF.591.2	2126
BnaA01g08890D	BnaA01g08890D	j	CUFF.591	CUFF.591.2	100	9.178876	7.979775	10.377978	38.727720	2141	CUFF.591.2	2126
BnaA01g08900D	BnaA01g08900D	j	CUFF.592	CUFF.592.1	100	6.877224	5.868476	7.885973	28.865939	2133	CUFF.592.1	2559
BnaA01g08900D	BnaA01g08900D	j	CUFF.592	CUFF.592.2	22	1.495107	0.812915	2.177299	6.275450	1481	CUFF.592.1	2559
BnaA01g08910D	BnaA01g08910D	=	CUFF.593	CUFF.593.1	100	24.099034	20.861562	27.336505	104.191764	873	CUFF.593.1	863
BnaA01g08910D	BnaA01g08910D	j	CUFF.593	CUFF.593.2	13	3.109416	1.731125	4.487708	13.443509	849	CUFF.593.1	863
BnaA01g08920D	BnaA01g08920D	e	CUFF.594	CUFF.594.1	100	3.522131	2.244606	4.799657	15.077157	860	CUFF.594.1	666
BnaA01g08920D	BnaA01g08920D	=	CUFF.595	CUFF.595.1	100	26.571899	22.138182	31.005616	113.746098	587	CUFF.594.1	666
BnaA01g08930D	BnaA01g08930D	j	CUFF.596	CUFF.596.1	36	1.218433	0.770552	1.666314	5.281904	2416	CUFF.596.1	2249
BnaA01g08930D	BnaA01g08930D	j	CUFF.596	CUFF.596.2	100	3.356401	2.652556	4.060245	14.549989	2245	CUFF.596.1	2249
BnaA01g08940D	BnaA01g08940D	c	CUFF.597	CUFF.597.1	100	2.752803	1.865209	3.640398	11.933397	1117	CUFF.597.1	3243
BnaA01g08940D	BnaA01g08940D	c	CUFF.598	CUFF.598.1	100	1.212016	0.850685	1.573348	5.281505	2411	CUFF.598.1	3243
BnaA01g08950D	BnaA01g08950D	j	CUFF.599	CUFF.599.1	100	11.957693	10.778764	13.136622	51.038031	2704	CUFF.599.1	2478
BnaA01g08990D	BnaA01g08990D	c	CUFF.600	CUFF.600.1	100	20.702809	12.506619	28.898999	93.538653	285	CUFF.600.1	2234
BnaA01g09030D	BnaA01g09030D	j	CUFF.601	CUFF.601.1	14	1.090151	0.375733	1.804570	4.721264	1055	CUFF.601.2	973
BnaA01g09030D	BnaA01g09030D	j	CUFF.601	CUFF.601.2	100	7.976267	6.371862	9.580672	34.543880	1058	CUFF.601.2	973
BnaA01g09040D	BnaA01g09040D	j	CUFF.602	CUFF.602.1	100	2.501600	1.870552	3.132647	10.813218	1909	CUFF.602.1	3012
BnaA01g09040D	BnaA01g09040D	j	CUFF.602	CUFF.602.2	28	0.696163	0.299348	1.092977	3.009177	1664	CUFF.602.1	3012
BnaA01g09040D	BnaA01g09040D	j	CUFF.603	CUFF.603.1	100	2.103630	1.533943	2.673317	8.719519	1813	CUFF.603.1	3012
BnaA01g09110D	BnaA01g09110D	=	CUFF.604	CUFF.604.1	100	3.296967	2.462053	4.131881	13.926120	1520	CUFF.604.1	1019
BnaA01g09120D	BnaA01g09120D	=	CUFF.605	CUFF.605.1	100	17.425919	13.989077	20.862760	73.605667	623	CUFF.605.1	538
BnaA01g09130D	BnaA01g09130D	j	CUFF.606	CUFF.606.1	100	1.611784	1.142426	2.081143	6.779196	2032	CUFF.606.1	2038
BnaA01g09140D	BnaA01g09140D	o	CUFF.607	CUFF.607.1	100	28.216844	25.937166	30.496522	117.528037	1508	CUFF.607.1	717
BnaA01g09160D	BnaA01g09160D	=	CUFF.608	CUFF.608.1	100	4.476919	3.533308	5.420529	19.004539	1473	CUFF.608.1	720
BnaA01g09180D	BnaA01g09180D	j	CUFF.609	CUFF.609.1	35	0.703887	0.274230	1.133544	2.939738	1311	CUFF.609.1	465
BnaA01g09180D	BnaA01g09180D	=	CUFF.609	CUFF.609.2	100	1.990557	1.177395	2.803720	8.313429	1014	CUFF.609.1	465
BnaA01g09190D	BnaA01g09190D	=	CUFF.610	CUFF.610.1	100	13.671646	11.928486	15.414805	60.190170	1315	CUFF.610.1	237
BnaA01g09220D	BnaA01g09220D	j	CUFF.611	CUFF.611.1	50	0.956562	0.388752	1.524372	4.191972	1458	CUFF.611.2	1721
BnaA01g09220D	BnaA01g09220D	j	CUFF.611	CUFF.611.2	45	0.859709	0.421848	1.297571	3.767531	1887	CUFF.611.2	1721
BnaA01g09220D	BnaA01g09220D	j	CUFF.611	CUFF.611.3	100	1.926230	1.280171	2.572288	8.441376	1745	CUFF.611.2	1721
BnaA01g09240D	BnaA01g09240D	j	CUFF.612	CUFF.612.1	100	1.180695	0.554167	1.807223	5.122842	979	CUFF.612.1	1372
BnaA01g09250D	BnaA01g09250D	j	CUFF.613	CUFF.613.1	15	1.345411	0.571510	2.119311	5.837516	848	CUFF.613.1	836
BnaA01g09250D	BnaA01g09250D	j	CUFF.613	CUFF.613.2	100	9.063505	6.501756	11.625254	39.325061	571	CUFF.613.1	836
BnaA01g09260D	BnaA01g09260D	c	CUFF.614	CUFF.614.1	100	1.950696	1.097827	2.803565	9.037915	914	CUFF.614.1	2270
BnaA01g09260D	BnaA01g09260D	j	CUFF.615	CUFF.615.1	100	4.047339	3.285860	4.808818	17.307492	2524	CUFF.615.1	2270
BnaA01g09270D	BnaA01g09270D	=	CUFF.616	CUFF.616.1	100	5.505343	4.433312	6.577374	23.542306	1804	CUFF.616.1	1390
BnaA01g09360D	BnaA01g09360D	j	CUFF.617	CUFF.617.1	53	2.642981	1.770784	3.515177	10.623495	1452	CUFF.617.2	1594
BnaA01g09360D	BnaA01g09360D	j	CUFF.617	CUFF.617.2	100	4.987428	4.091882	5.882974	20.047030	2110	CUFF.617.2	1594
BnaA01g09360D	BnaA01g09360D	j	CUFF.617	CUFF.617.3	68	3.405879	2.108694	4.703065	13.689976	962	CUFF.617.2	1594
-	-	u	CUFF.618	CUFF.618.1	100	9.946182	7.187733	12.704632	42.665621	535	CUFF.618.1	-
BnaA01g09370D	BnaA01g09370D	j	CUFF.619	CUFF.619.1	19	2.020033	1.491747	2.548320	8.563633	2067	CUFF.619.1	2041
BnaA01g09370D	BnaA01g09370D	c	CUFF.619	CUFF.619.2	100	10.852268	5.311467	16.393070	46.006587	304	CUFF.619.1	2041
BnaA01g09380D	BnaA01g09380D	=	CUFF.620	CUFF.620.1	100	24.359999	20.110898	28.609099	105.746049	569	CUFF.620.1	631
BnaA01g09390D	BnaA01g09390D	j	CUFF.621	CUFF.621.1	100	34.804083	29.537858	40.070309	148.861699	531	CUFF.621.1	837
BnaA01g09400D	BnaA01g09400D	=	CUFF.622	CUFF.622.1	100	9.186929	6.514156	11.859701	38.732984	608	CUFF.622.2	667
BnaA01g09400D	BnaA01g09400D	j	CUFF.622	CUFF.622.2	21	1.907460	0.954586	2.860335	8.042039	953	CUFF.622.2	667
BnaA01g09410D	BnaA01g09410D	=	CUFF.623	CUFF.623.1	100	1.541345	0.652161	2.430528	6.585387	700	CUFF.623.1	519
BnaA01g09430D	BnaA01g09430D	x	CUFF.624	CUFF.624.1	100	0.236199	0.098033	0.374366	0.994806	4914	CUFF.624.1	2181
BnaA01g09420D	BnaA01g09420D	o	CUFF.625	CUFF.625.1	100	2.092790	1.633715	2.551864	8.814240	3236	CUFF.625.1	2750
BnaA01g09420D	BnaA01g09420D	o	CUFF.625	CUFF.625.2	27	0.573931	0.300556	0.847306	2.417236	3236	CUFF.625.1	2750
BnaA01g09460D	BnaA01g09460D	=	CUFF.626	CUFF.626.1	100	1.587082	0.759988	2.414176	7.127676	778	CUFF.626.1	501
BnaA01g09520D	BnaA01g09520D	e	CUFF.627	CUFF.627.1	100	3.289081	2.591477	3.986686	13.903679	1837	CUFF.627.1	1404
BnaA01g09530D	BnaA01g09530D	j	CUFF.628	CUFF.628.1	100	7.426704	6.295386	8.558021	32.812900	1746	CUFF.628.1	1635
BnaA01g09530D	BnaA01g09530D	c	CUFF.628	CUFF.628.2	53	3.903876	2.116171	5.691581	17.248231	588	CUFF.628.1	1635
BnaA01g09540D	BnaA01g09540D	=	CUFF.629	CUFF.629.1	100	7.075394	6.399930	7.750857	30.558434	4760	CUFF.629.1	759
BnaA01g09570D	BnaA01g09570D	=	CUFF.630	CUFF.630.1	100	17.615515	15.901737	19.329293	71.533594	1624	CUFF.630.1	1293
BnaA01g09620D	BnaA01g09620D	e	CUFF.631	CUFF.631.1	100	1.801487	0.957538	2.645435	8.017084	1151	CUFF.631.1	955
BnaA01g09620D	BnaA01g09620D	=	CUFF.632	CUFF.632.1	100	4.959586	3.506777	6.412395	22.071446	925	CUFF.631.1	955
BnaA01g09640D	BnaA01g09640D	j	CUFF.633	CUFF.633.1	57	1.699079	1.133095	2.265063	7.041274	1872	CUFF.633.1	2275
BnaA01g09640D	BnaA01g09640D	j	CUFF.633	CUFF.633.3	22	0.646695	0.222003	1.071387	2.680014	1806	CUFF.633.1	2275
BnaA01g09650D	BnaA01g09650D	j	CUFF.634	CUFF.634.1	100	1.175898	0.814187	1.537608	4.978404	3556	CUFF.634.1	3370
BnaA01g09650D	BnaA01g09650D	j	CUFF.634	CUFF.634.2	100	1.177286	0.809128	1.545444	4.984281	3555	CUFF.634.1	3370
BnaA01g09660D	BnaA01g09660D	x	CUFF.635	CUFF.635.1	100	0.444510	0.104138	0.784881	1.992843	1637	CUFF.635.2	981
BnaA01g09660D	BnaA01g09660D	x	CUFF.635	CUFF.635.2	100	0.442299	0.102410	0.782188	1.982933	1639	CUFF.635.2	981
BnaA01g09710D	BnaA01g09710D	j	CUFF.636	CUFF.636.1	100	6.736958	5.566320	7.907596	29.020634	1661	CUFF.636.1	2009
BnaA01g09710D	BnaA01g09710D	j	CUFF.636	CUFF.636.2	17	1.168983	0.555141	1.782825	5.035601	1646	CUFF.636.1	2009
BnaA01g09730D	BnaA01g09730D	j	CUFF.637	CUFF.637.1	100	9.189821	7.700988	10.678655	39.496236	1285	CUFF.637.1	1632
BnaA01g09740D	BnaA01g09740D	j	CUFF.638	CUFF.638.1	25	4.136687	3.343361	4.930013	17.695027	2222	CUFF.638.1	1764
BnaA01g09740D	BnaA01g09740D	j	CUFF.638	CUFF.638.2	100	16.465607	14.563250	18.367965	70.433015	1569	CUFF.638.1	1764
BnaA01g09760D	BnaA01g09760D	j	CUFF.639	CUFF.639.1	51	3.171530	2.136002	4.207057	13.594827	1171	CUFF.639.1	1047
BnaA01g09760D	BnaA01g09760D	j	CUFF.639	CUFF.639.2	100	6.257953	4.854417	7.661489	26.824845	1156	CUFF.639.1	1047
BnaA01g09770D	BnaA01g09770D	j	CUFF.640	CUFF.640.1	35	0.783311	0.240483	1.326140	3.254830	1174	CUFF.640.1	1113
BnaA01g09770D	BnaA01g09770D	j	CUFF.640	CUFF.640.2	100	2.254559	0.708227	3.800892	9.368187	589	CUFF.640.1	1113
BnaA01g09770D	BnaA01g09770D	=	CUFF.640	CUFF.640.3	50	1.132490	0.416290	1.848690	4.705743	1104	CUFF.640.1	1113
BnaA01g09770D	BnaA01g09770D	j	CUFF.640	CUFF.640.4	51	1.154045	0.359008	1.949082	4.795309	945	CUFF.640.1	1113
BnaA01g09780D	BnaA01g09780D	e	CUFF.641	CUFF.641.1	100	2.567146	1.086190	4.048102	10.856510	511	CUFF.641.1	318
BnaA01g09790D	BnaA01g09790D	e	CUFF.642	CUFF.642.1	100	14.749959	11.654048	17.845869	63.410853	660	CUFF.643.1	1020
BnaA01g09790D	BnaA01g09790D	j	CUFF.643	CUFF.643.1	100	4.442047	3.406468	5.477626	19.096594	1443	CUFF.643.1	1020
BnaA01g09790D	BnaA01g09790D	x	CUFF.644	CUFF.644.1	100	1.912509	1.316563	2.508456	8.221979	1649	CUFF.644.1	1020
BnaA01g09800D	BnaA01g09800D	=	CUFF.645	CUFF.645.1	100	6.954675	5.424789	8.484561	30.316170	1040	CUFF.645.1	1111
BnaA01g09800D	BnaA01g09800D	j	CUFF.645	CUFF.645.2	44	3.065396	1.830314	4.300478	13.362387	853	CUFF.645.1	1111
BnaA01g09810D	BnaA01g09810D	j	CUFF.646	CUFF.646.1	100	2.202988	1.661756	2.744221	9.517074	2089	CUFF.646.1	1891
BnaA01g09820D	BnaA01g09820D	j	CUFF.647	CUFF.647.1	100	5.408230	4.764408	6.052052	23.037863	3749	CUFF.647.1	3297
BnaA01g09830D	BnaA01g09830D	j	CUFF.648	CUFF.648.1	38	7.013430	6.104002	7.922858	30.152856	2586	CUFF.648.1	2587
BnaA01g09830D	BnaA01g09830D	c	CUFF.648	CUFF.648.2	100	18.699818	14.673809	22.725826	80.396168	555	CUFF.648.1	2587
BnaA01g09860D	BnaA01g09860D	e	CUFF.649	CUFF.649.1	100	8.019758	6.783761	9.255755	34.526674	1780	CUFF.650.1	2398
BnaA01g09860D	BnaA01g09860D	j	CUFF.650	CUFF.650.1	100	7.079268	5.963099	8.195438	30.477677	1905	CUFF.650.1	2398
BnaA01g09880D	BnaA01g09880D	=	CUFF.651	CUFF.651.1	100	4.824690	3.977928	5.671451	20.751564	2489	CUFF.651.1	799
BnaA01g09870D	BnaA01g09870D	j	CUFF.652	CUFF.652.1	100	8.518254	7.411451	9.625056	36.638022	2412	CUFF.652.1	1189
BnaA01g09890D	BnaA01g09890D	j	CUFF.653	CUFF.653.1	100	40.649711	37.734533	43.564888	175.686393	1924	CUFF.653.1	1944
BnaA01g09900D	BnaA01g09900D	=	CUFF.654	CUFF.654.1	100	2.234746	1.671391	2.798101	9.255718	1952	CUFF.654.1	2022
BnaA01g09910D	BnaA01g09910D	j	CUFF.655	CUFF.655.1	46	1.446080	0.926234	1.965926	6.016532	2585	CUFF.655.3	2685
BnaA01g09910D	BnaA01g09910D	j	CUFF.655	CUFF.655.2	44	1.385427	0.887274	1.883579	5.764180	2496	CUFF.655.3	2685
BnaA01g09910D	BnaA01g09910D	=	CUFF.655	CUFF.655.3	100	3.131210	2.460394	3.802026	13.027655	2692	CUFF.655.3	2685
BnaA01g09920D	BnaA01g09920D	j	CUFF.656	CUFF.656.1	19	1.540863	0.811548	2.270179	6.621559	1298	CUFF.656.1	1331
BnaA01g09920D	BnaA01g09920D	j	CUFF.656	CUFF.656.2	100	7.924925	6.439405	9.410445	34.055816	1296	CUFF.656.1	1331
BnaA01g09920D	BnaA01g09920D	j	CUFF.656	CUFF.656.3	98	7.769661	5.814365	9.724956	33.388597	802	CUFF.656.1	1331
BnaA01g09930D	BnaA01g09930D	j	CUFF.657	CUFF.657.1	40	1.977658	1.208336	2.746979	8.612596	1270	CUFF.657.1	2145
BnaA01g09930D	BnaA01g09930D	j	CUFF.657	CUFF.657.2	18	0.869034	0.223547	1.514521	3.784597	1054	CUFF.657.1	2145
BnaA01g09930D	BnaA01g09930D	c	CUFF.657	CUFF.657.3	100	4.955195	2.068482	7.841908	21.579617	410	CUFF.657.1	2145
BnaA01g09940D	BnaA01g09940D	j	CUFF.658	CUFF.658.1	100	179.425846	159.096905	199.754788	773.851434	339	CUFF.658.1	991
BnaA01g09950D	BnaA01g09950D	j	CUFF.659	CUFF.659.1	100	48.531385	44.594680	52.468090	209.312552	1231	CUFF.659.1	1525
BnaA01g09970D	BnaA01g09970D	j	CUFF.660	CUFF.660.1	100	14.399934	12.915837	15.884032	62.396746	2099	CUFF.660.1	2847
BnaA01g09970D	BnaA01g09970D	e	CUFF.661	CUFF.661.1	100	2.709214	1.958666	3.459761	11.739368	1531	CUFF.660.1	2847
BnaA01g09980D	BnaA01g09980D	j	CUFF.662	CUFF.662.1	24	1.065211	0.452130	1.678292	4.638869	1076	CUFF.662.2	742
BnaA01g09980D	BnaA01g09980D	=	CUFF.662	CUFF.662.2	100	4.529774	3.487648	5.571901	19.726638	1287	CUFF.662.2	742
BnaA01g09990D	BnaA01g09990D	=	CUFF.663	CUFF.663.1	100	2.643809	1.881928	3.405689	11.066496	1350	CUFF.663.1	1372
BnaA01g10000D	BnaA01g10000D	j	CUFF.664	CUFF.664.1	100	13.584226	11.986085	15.182368	57.595324	1669	CUFF.664.1	1626
BnaA01g10010D	BnaA01g10010D	x	CUFF.665	CUFF.665.1	100	4.178133	2.394322	5.961943	17.451233	550	CUFF.665.1	609
BnaA01g10030D	BnaA01g10030D	=	CUFF.666	CUFF.666.1	100	2.437048	1.760676	3.113421	9.995247	1469	CUFF.666.1	1482
BnaA01g10040D	BnaA01g10040D	c	CUFF.667	CUFF.667.1	100	0.788325	0.279314	1.297337	3.305948	966	CUFF.667.1	4713
BnaA01g10040D	BnaA01g10040D	j	CUFF.668	CUFF.668.1	100	0.933348	0.504494	1.362202	3.798667	1412	CUFF.668.1	4713
BnaA01g10040D	BnaA01g10040D	c	CUFF.669	CUFF.669.1	100	1.811883	0.932991	2.690775	8.127104	774	CUFF.669.1	4713
BnaA01g10050D	BnaA01g10050D	j	CUFF.670	CUFF.670.1	51	5.076578	4.431458	5.721697	21.473818	3686	CUFF.670.1	3579
BnaA01g10050D	BnaA01g10050D	j	CUFF.670	CUFF.670.2	100	9.971622	7.557356	12.385889	42.179758	745	CUFF.670.1	3579
BnaA01g10060D	BnaA01g10060D	c	CUFF.671	CUFF.671.1	100	0.974406	0.358837	1.589975	3.421798	855	CUFF.671.1	1317
BnaA01g10070D	BnaA01g10070D	=	CUFF.672	CUFF.672.1	100	2.023540	1.359080	2.688001	8.550962	1349	CUFF.672.1	1276
BnaA01g10100D	BnaA01g10100D	j	CUFF.673	CUFF.673.1	36	2.499670	1.682323	3.317016	10.710255	1824	CUFF.673.1	4346
BnaA01g10100D	BnaA01g10100D	j	CUFF.673	CUFF.673.2	100	6.995827	5.804413	8.187241	29.974796	1790	CUFF.673.1	4346
BnaA01g10100D	BnaA01g10100D	j	CUFF.674	CUFF.674.1	12	0.422762	0.141195	0.704329	1.824746	2581	CUFF.674.1	4346
BnaA01g10100D	BnaA01g10100D	c	CUFF.674	CUFF.674.2	100	3.499875	2.837797	4.161952	15.106319	2436	CUFF.674.1	4346
-	-	u	CUFF.675	CUFF.675.1	40	1.134914	0.384968	1.884860	5.032587	853	CUFF.675.2	-
-	-	u	CUFF.675	CUFF.675.2	42	1.182845	0.498145	1.867545	5.245127	949	CUFF.675.2	-
-	-	u	CUFF.675	CUFF.675.3	100	2.840928	1.716548	3.965307	12.597615	866	CUFF.675.2	-
BnaA01g04410D	BnaA01g04410D	p	CUFF.676	CUFF.676.1	100	6.827155	5.698220	7.956089	29.719745	1591	CUFF.676.1	641
BnaA01g04420D	BnaA01g04420D	j	CUFF.677	CUFF.677.1	100	20.519279	18.304188	22.734371	87.263425	1510	CUFF.678.1	1359
BnaA01g04420D	BnaA01g04420D	e	CUFF.678	CUFF.678.1	100	2.784077	2.051450	3.516703	11.839990	2133	CUFF.678.1	1359
BnaA01g04430D	BnaA01g04430D	j	CUFF.679	CUFF.679.1	100	7.112345	6.278530	7.946160	30.534647	3331	CUFF.679.1	961
BnaA01g04440D	BnaA01g04440D	=	CUFF.680	CUFF.680.1	100	14.265379	12.638723	15.892034	61.243978	1871	CUFF.680.1	1940
BnaA01g04450D	BnaA01g04450D	j	CUFF.681	CUFF.681.1	28	2.304074	1.284970	3.323179	9.774776	884	CUFF.681.1	754
BnaA01g04450D	BnaA01g04450D	j	CUFF.681	CUFF.681.2	97	8.001771	5.699616	10.303927	33.946614	705	CUFF.681.1	754
BnaA01g04450D	BnaA01g04450D	j	CUFF.681	CUFF.681.3	100	8.243470	6.124591	10.362348	34.971992	817	CUFF.681.1	754
BnaA01g04460D	BnaA01g04460D	=	CUFF.682	CUFF.682.1	100	6.819911	5.495240	8.144583	29.453803	1202	CUFF.682.1	1334
BnaA01g04460D	BnaA01g04460D	e	CUFF.683	CUFF.683.1	100	2.623265	1.261506	3.985023	11.329344	586	CUFF.682.1	1334
BnaA01g04470D	BnaA01g04470D	=	CUFF.684	CUFF.684.1	100	4.553640	3.434893	5.672388	19.677669	1148	CUFF.684.1	1148
BnaA01g04470D	BnaA01g04470D	o	CUFF.685	CUFF.685.1	100	1.538965	0.844014	2.233915	6.650336	1040	CUFF.684.1	1148
BnaA01g04480D	BnaA01g04480D	j	CUFF.686	CUFF.686.1	100	12.358609	11.144758	13.572459	52.736713	2648	CUFF.686.1	3848
BnaA01g04480D	BnaA01g04480D	j	CUFF.687	CUFF.687.1	100	2.691411	1.809519	3.573303	11.178622	1238	CUFF.687.2	3848
BnaA01g04480D	BnaA01g04480D	j	CUFF.687	CUFF.687.2	22	0.588942	0.095502	1.082381	2.446135	1242	CUFF.687.2	3848
BnaA01g04510D	BnaA01g04510D	=	CUFF.688	CUFF.688.1	100	93.129306	85.666235	100.592376	393.464637	782	CUFF.689.1	906
BnaA01g04510D	BnaA01g04510D	e	CUFF.689	CUFF.689.1	100	5.370543	4.261018	6.480067	22.690158	1512	CUFF.689.1	906
BnaA01g04520D	BnaA01g04520D	j	CUFF.690	CUFF.690.1	100	20.820302	18.846681	22.793924	87.491616	1795	CUFF.690.1	4066
BnaA01g04530D	BnaA01g04530D	j	CUFF.691	CUFF.691.1	46	0.537782	0.109481	0.966083	2.466474	1475	CUFF.691.2	2631
BnaA01g04530D	BnaA01g04530D	c	CUFF.691	CUFF.691.2	100	1.168748	0.717774	1.619721	5.360323	1968	CUFF.691.2	2631
BnaA01g04540D	BnaA01g04540D	=	CUFF.692	CUFF.692.1	100	64.836878	57.032232	72.641524	277.571280	523	CUFF.692.1	751
BnaA01g04540D	BnaA01g04540D	e	CUFF.693	CUFF.693.1	100	51.205215	42.298569	60.111862	219.213164	398	CUFF.692.1	751
BnaA01g04550D	BnaA01g04550D	c	CUFF.694	CUFF.694.1	100	3.779492	2.766279	4.792704	15.058011	1113	CUFF.694.1	1442
BnaA01g04560D	BnaA01g04560D	=	CUFF.695	CUFF.695.1	100	1.149551	0.706190	1.592912	5.168227	1594	CUFF.695.1	1566
BnaA01g04570D	BnaA01g04570D	j	CUFF.696	CUFF.696.1	52	3.119486	2.274154	3.964818	13.453085	1856	CUFF.696.2	2010
BnaA01g04570D	BnaA01g04570D	j	CUFF.696	CUFF.696.2	93	5.585012	4.506213	6.663810	24.085904	1953	CUFF.696.2	2010
BnaA01g04570D	BnaA01g04570D	j	CUFF.696	CUFF.696.3	100	5.973316	4.639728	7.306905	25.760505	1492	CUFF.696.2	2010
BnaA01g04570D	BnaA01g04570D	x	CUFF.697	CUFF.697.1	100	2.821404	2.218869	3.423938	12.167576	2839	CUFF.697.1	2010
BnaA01g04580D	BnaA01g04580D	=	CUFF.698	CUFF.698.1	100	1.063845	0.741016	1.386675	4.552062	2633	CUFF.698.1	2443
BnaA01g04590D	BnaA01g04590D	=	CUFF.699	CUFF.699.1	100	10.464052	9.251034	11.677071	44.373249	2517	CUFF.699.1	2524
BnaA01g04590D	BnaA01g04590D	j	CUFF.699	CUFF.699.2	55	5.791093	4.559242	7.022944	24.557369	1660	CUFF.699.1	2524
BnaA01g04600D	BnaA01g04600D	j	CUFF.700	CUFF.700.1	32	32.715415	30.446256	34.984574	138.944850	3578	CUFF.700.1	3705
BnaA01g04600D	BnaA01g04600D	j	CUFF.700	CUFF.700.2	100	101.818411	95.827795	107.809026	432.430517	1932	CUFF.700.1	3705
BnaA01g04610D	BnaA01g04610D	=	CUFF.701	CUFF.701.1	100	22.359969	20.671881	24.048058	94.964487	3660	CUFF.701.1	1689
BnaA01g04620D	BnaA01g04620D	=	CUFF.702	CUFF.702.1	100	130.160185	125.432554	134.887815	551.194223	1583	CUFF.702.1	1507
BnaA01g04640D	BnaA01g04640D	=	CUFF.703	CUFF.703.1	100	7.836689	6.808390	8.864988	33.213139	2187	CUFF.703.1	2195
BnaA01g04650D	BnaA01g04650D	=	CUFF.704	CUFF.704.1	100	35.753698	31.312659	40.194736	152.467300	712	CUFF.704.1	1171
BnaA01g04660D	BnaA01g04660D	e	CUFF.705	CUFF.705.1	100	39.098524	35.127003	43.070044	167.113547	933	CUFF.706.1	2440
BnaA01g04660D	BnaA01g04660D	j	CUFF.706	CUFF.706.1	100	22.563984	19.934155	25.193814	96.442196	1115	CUFF.706.1	2440
BnaA01g04670D	BnaA01g04670D	e	CUFF.707	CUFF.707.1	100	1.622901	1.229452	2.016350	7.069749	2754	CUFF.707.1	3038
BnaA01g04680D	BnaA01g04680D	e	CUFF.708	CUFF.708.1	100	1.462979	0.669733	2.256225	6.161307	1059	CUFF.709.1	1124
BnaA01g04680D	BnaA01g04680D	j	CUFF.709	CUFF.709.1	100	3.710653	2.625040	4.796266	15.627344	1131	CUFF.709.1	1124
BnaA01g04700D	BnaA01g04700D	j	CUFF.710	CUFF.710.1	100	17.755003	15.965050	19.544956	75.164004	2548	CUFF.710.1	2298
BnaA01g04700D	BnaA01g04700D	x	CUFF.711	CUFF.711.1	100	35.994416	32.877931	39.110902	152.378711	1765	CUFF.711.1	2298
BnaA01g04720D	BnaA01g04720D	j	CUFF.712	CUFF.712.1	30	1.481518	0.568449	2.394587	6.298355	705	CUFF.712.1	892
BnaA01g04720D	BnaA01g04720D	=	CUFF.712	CUFF.712.2	100	4.936270	2.604375	7.268165	20.985488	461	CUFF.712.1	892
BnaA01g04730D	BnaA01g04730D	=	CUFF.713	CUFF.713.1	100	27.768439	26.113176	29.423702	120.099443	2610	CUFF.713.1	2550
BnaA01g04740D	BnaA01g04740D	e	CUFF.714	CUFF.714.1	100	7.503221	5.671435	9.335006	30.967587	1061	CUFF.714.1	1033
BnaA01g04740D	BnaA01g04740D	=	CUFF.715	CUFF.715.1	100	76.151118	69.967714	82.334522	314.293879	906	CUFF.714.1	1033
BnaA01g04750D	BnaA01g04750D	=	CUFF.716	CUFF.716.1	100	4.434002	3.697265	5.170740	19.598704	2521	CUFF.716.1	2659
BnaA01g04750D	BnaA01g04750D	x	CUFF.717	CUFF.717.1	100	0.529868	0.224283	0.835452	2.342065	2769	CUFF.717.1	2659
BnaA01g04760D	BnaA01g04760D	j	CUFF.718	CUFF.718.1	100	10.965413	9.953012	11.977813	46.983418	3569	CUFF.718.1	2953
BnaA01g04770D	BnaA01g04770D	j	CUFF.719	CUFF.719.1	100	19.147840	17.540217	20.755463	82.042601	2636	CUFF.719.1	2538
BnaA01g04780D	BnaA01g04780D	=	CUFF.720	CUFF.720.1	100	20.490001	17.806468	23.173534	86.057692	979	CUFF.720.1	893
BnaA01g04790D	BnaA01g04790D	=	CUFF.721	CUFF.721.1	100	37.457479	33.400475	41.514483	161.264257	861	CUFF.721.1	667
BnaA01g04800D	BnaA01g04800D	=	CUFF.722	CUFF.722.1	100	15.630004	13.632875	17.627133	66.931802	1270	CUFF.722.1	1357
BnaA01g04810D	BnaA01g04810D	=	CUFF.723	CUFF.723.1	100	1379.854950	1303.254933	1456.454967	6061.452862	351	CUFF.724.1	617
BnaA01g04810D	BnaA01g04810D	e	CUFF.724	CUFF.724.1	100	622.034792	590.417577	653.652007	2732.486173	672	CUFF.724.1	617
BnaA01g04820D	BnaA01g04820D	=	CUFF.725	CUFF.725.1	100	19.241840	14.751492	23.732187	84.838784	452	CUFF.725.1	535
BnaA01g04830D	BnaA01g04830D	=	CUFF.726	CUFF.726.1	100	5.917285	3.550826	8.283744	23.947858	478	CUFF.726.1	593
BnaA01g04840D	BnaA01g04840D	o	CUFF.727	CUFF.727.1	100	16.693983	15.412081	17.975885	71.149909	3680	CUFF.727.1	2178
BnaA01g04850D	BnaA01g04850D	j	CUFF.728	CUFF.728.1	100	115.653238	109.106754	122.199722	492.915167	1602	CUFF.728.1	1780
BnaA01g04860D	BnaA01g04860D	c	CUFF.729	CUFF.729.1	100	8.597925	7.268877	9.926974	36.775446	1650	CUFF.729.2	2013
BnaA01g04860D	BnaA01g04860D	j	CUFF.729	CUFF.729.2	23	1.942266	1.381272	2.503259	8.307549	2332	CUFF.729.2	2013
BnaA01g04870D	BnaA01g04870D	e	CUFF.730	CUFF.730.1	100	1.801681	1.119718	2.483644	7.791954	1321	CUFF.731.1	1496
BnaA01g04870D	BnaA01g04870D	j	CUFF.731	CUFF.731.1	100	10.160858	8.656094	11.665622	43.943929	1408	CUFF.731.1	1496
BnaA01g04880D	BnaA01g04880D	e	CUFF.732	CUFF.732.1	100	3.630555	2.926350	4.334760	15.586172	2456	CUFF.732.1	1174
BnaA01g04880D	BnaA01g04880D	=	CUFF.733	CUFF.733.1	100	31.604983	28.278483	34.931482	135.681923	1084	CUFF.732.1	1174
BnaA01g04890D	BnaA01g04890D	x	CUFF.734	CUFF.734.1	100	195.698617	190.583603	200.813630	802.186914	1998	CUFF.734.1	1274
BnaA01g04900D	BnaA01g04900D	=	CUFF.735	CUFF.735.1	100	17.506101	15.449970	19.562233	74.625573	1351	CUFF.735.1	1409
BnaA01g04910D	BnaA01g04910D	j	CUFF.736	CUFF.736.1	33	7.149875	5.975983	8.323766	30.017023	1880	CUFF.736.1	1824
BnaA01g04910D	BnaA01g04910D	c	CUFF.736	CUFF.736.2	74	16.031972	13.379796	18.684147	67.306366	1014	CUFF.736.1	1824
BnaA01g04910D	BnaA01g04910D	j	CUFF.736	CUFF.736.3	100	21.572957	18.769478	24.376436	90.568854	1155	CUFF.736.1	1824
BnaA01g04920D	BnaA01g04920D	e	CUFF.737	CUFF.737.1	100	4.400367	3.182041	5.618694	18.180236	980	CUFF.737.1	543
BnaA01g04920D	BnaA01g04920D	j	CUFF.738	CUFF.738.1	100	36.402763	29.907780	42.897746	150.398990	446	CUFF.737.1	543
BnaA01g04920D	BnaA01g04920D	e	CUFF.739	CUFF.739.1	100	11.297315	9.433741	13.160888	48.465809	985	CUFF.739.1	543
BnaA01g04930D	BnaA01g04930D	=	CUFF.740	CUFF.740.1	100	1.257909	0.604719	1.911098	5.432352	968	CUFF.740.1	804
BnaA01g04940D	BnaA01g04940D	j	CUFF.741	CUFF.741.1	100	2.437307	1.401439	3.473174	10.836624	801	CUFF.741.1	3591
BnaA01g04980D	BnaA01g04980D	j	CUFF.742	CUFF.742.1	100	11.800410	10.688708	12.912113	49.941166	3033	CUFF.742.1	3137
BnaA01g05020D	BnaA01g05020D	j	CUFF.743	CUFF.743.1	100	5.070006	4.544858	5.595153	21.644516	5421	CUFF.743.1	741
BnaA01g05040D	BnaA01g05040D	=	CUFF.744	CUFF.744.1	100	1.820472	1.311425	2.329519	7.442335	1953	CUFF.744.1	2244
BnaA01g05060D	BnaA01g05060D	j	CUFF.745	CUFF.745.1	14	0.597445	0.082768	1.112121	2.543488	1160	CUFF.745.1	1000
BnaA01g05060D	BnaA01g05060D	j	CUFF.745	CUFF.745.2	100	4.145992	3.050637	5.241347	17.650644	1160	CUFF.745.1	1000
BnaA01g05070D	BnaA01g05070D	j	CUFF.746	CUFF.746.1	100	6.007505	4.845970	7.169039	24.707890	1264	CUFF.746.1	1225
BnaA01g05080D	BnaA01g05080D	=	CUFF.747	CUFF.747.1	100	9.490305	8.259912	10.720698	41.297178	1887	CUFF.747.1	1880
BnaA01g05090D	BnaA01g05090D	j	CUFF.748	CUFF.748.1	78	10.950907	8.922282	12.979532	45.692221	1122	CUFF.748.2	1387
BnaA01g05090D	BnaA01g05090D	j	CUFF.748	CUFF.748.2	100	14.116407	11.998850	16.233964	58.900145	1226	CUFF.748.2	1387
BnaA01g05100D	BnaA01g05100D	=	CUFF.749	CUFF.749.1	100	46.179579	40.473243	51.885916	201.161706	608	CUFF.749.1	784
-	-	u	CUFF.750	CUFF.750.1	100	37.145159	33.866448	40.423870	143.273216	1039	CUFF.750.1	-
BnaA01g05110D	BnaA01g05110D	=	CUFF.751	CUFF.751.1	100	54.773963	48.607747	60.940178	241.133028	624	CUFF.751.1	889
BnaA01g05120D	BnaA01g05120D	j	CUFF.752	CUFF.752.1	100	3.452073	2.724766	4.179381	15.197163	1851	CUFF.752.1	1050
BnaA01g05130D	BnaA01g05130D	=	CUFF.753	CUFF.753.1	100	59.111930	53.227431	64.996430	244.123438	735	CUFF.754.1	1037
BnaA01g05130D	BnaA01g05130D	e	CUFF.754	CUFF.754.1	100	22.842395	19.947228	25.737562	94.335677	1000	CUFF.754.1	1037
BnaA01g05140D	BnaA01g05140D	j	CUFF.755	CUFF.755.1	100	4.868978	3.969096	5.768860	20.615658	1928	CUFF.755.2	1979
BnaA01g05140D	BnaA01g05140D	j	CUFF.755	CUFF.755.2	14	0.672014	0.289209	1.054819	2.845364	2008	CUFF.755.2	1979
BnaA01g05140D	BnaA01g05140D	c	CUFF.755	CUFF.755.3	86	4.171016	2.554875	5.787156	17.660427	648	CUFF.755.2	1979
BnaA01g05220D	BnaA01g05220D	j	CUFF.756	CUFF.756.1	100	8.942638	7.843176	10.042100	38.237394	2207	CUFF.756.1	2154
BnaA01g05230D	BnaA01g05230D	j	CUFF.757	CUFF.757.1	38	2.422245	1.416658	3.427831	10.276818	1182	CUFF.757.1	1294
BnaA01g05230D	BnaA01g05230D	j	CUFF.757	CUFF.757.2	72	4.638366	3.137670	6.139061	19.679119	1061	CUFF.757.1	1294
BnaA01g05230D	BnaA01g05230D	j	CUFF.757	CUFF.757.3	100	6.400466	4.643050	8.157881	27.155151	1022	CUFF.757.1	1294
BnaA01g05240D	BnaA01g05240D	x	CUFF.758	CUFF.758.1	100	16.634004	14.953590	18.314418	71.610691	2199	CUFF.758.1	3470
BnaA01g05240D	BnaA01g05240D	j	CUFF.759	CUFF.759.1	60	24.487985	22.570801	26.405168	105.422692	2698	CUFF.759.1	3470
BnaA01g05240D	BnaA01g05240D	c	CUFF.759	CUFF.759.2	100	40.834714	36.448865	45.220564	175.796643	990	CUFF.759.1	3470
BnaA01g05270D	BnaA01g05270D	=	CUFF.760	CUFF.760.1	100	1.135094	0.690536	1.579651	4.538592	1637	CUFF.760.1	1488
BnaA01g05300D	BnaA01g05300D	j	CUFF.761	CUFF.761.1	70	8.589493	6.963242	10.215744	36.522924	1272	CUFF.761.2	2847
BnaA01g05300D	BnaA01g05300D	j	CUFF.761	CUFF.761.2	100	12.253998	11.019882	13.488113	52.104570	2723	CUFF.761.2	2847
BnaA01g05310D	BnaA01g05310D	e	CUFF.762	CUFF.762.1	100	63.328428	58.853832	67.803025	264.574306	1804	CUFF.762.1	111
BnaA01g05320D	BnaA01g05320D	j	CUFF.763	CUFF.763.1	58	201.290273	187.096223	215.484323	840.953038	762	CUFF.763.2	1343
BnaA01g05320D	BnaA01g05320D	=	CUFF.763	CUFF.763.2	100	346.432661	328.961493	363.903828	1447.330733	1225	CUFF.763.2	1343
BnaA01g05370D	BnaA01g05370D	e	CUFF.764	CUFF.764.1	100	3.225035	2.342750	4.107320	13.753257	1766	CUFF.764.1	1876
BnaA01g05370D	BnaA01g05370D	j	CUFF.765	CUFF.765.1	57	9.599470	8.196798	11.002142	40.937220	1716	CUFF.764.1	1876
BnaA01g05370D	BnaA01g05370D	o	CUFF.765	CUFF.765.2	100	16.812865	13.350845	20.274885	71.698958	623	CUFF.764.1	1876
BnaA01g05380D	BnaA01g05380D	j	CUFF.766	CUFF.766.1	32	9.245537	7.358682	11.132392	39.917673	1310	CUFF.766.1	1543
BnaA01g05380D	BnaA01g05380D	j	CUFF.766	CUFF.766.2	100	28.854516	25.796428	31.912605	124.579579	1287	CUFF.766.1	1543
BnaA01g05390D	BnaA01g05390D	j	CUFF.767	CUFF.767.1	100	48.113985	39.248745	56.979225	207.341321	377	CUFF.768.1	577
BnaA01g05390D	BnaA01g05390D	e	CUFF.768	CUFF.768.1	100	5.872360	4.310524	7.434197	25.306217	827	CUFF.768.1	577
BnaA01g05410D	BnaA01g05410D	e	CUFF.769	CUFF.769.1	100	30.370633	26.634615	34.106650	127.581185	1074	CUFF.769.1	639
BnaA01g05410D	BnaA01g05410D	j	CUFF.770	CUFF.770.1	100	53.386853	46.882991	59.890715	224.267897	603	CUFF.769.1	639
BnaA01g05410D	BnaA01g05410D	o	CUFF.770	CUFF.770.2	64	34.098444	29.583594	38.613294	143.241001	906	CUFF.769.1	639
BnaA01g05420D	BnaA01g05420D	j	CUFF.771	CUFF.771.1	100	4.678053	2.834730	6.521376	20.457975	568	CUFF.771.1	1312
BnaA01g05440D	BnaA01g05440D	=	CUFF.772	CUFF.772.1	100	11.382588	8.449708	14.315469	48.579782	550	CUFF.772.1	390
BnaA01g05450D	BnaA01g05450D	j	CUFF.773	CUFF.773.1	46	15.978989	14.626041	17.331938	68.590558	3308	CUFF.773.1	3894
BnaA01g05450D	BnaA01g05450D	c	CUFF.773	CUFF.773.2	100	34.435276	31.143083	37.727470	147.815034	1291	CUFF.773.1	3894
BnaA01g05450D	BnaA01g05450D	e	CUFF.774	CUFF.774.1	100	118.786772	112.317490	125.256053	509.897770	1843	CUFF.773.1	3894
BnaA01g05460D	BnaA01g05460D	e	CUFF.775	CUFF.775.1	100	1.777235	0.747256	2.807214	8.023567	621	CUFF.775.1	282
BnaA01g05470D	BnaA01g05470D	p	CUFF.776	CUFF.776.1	100	4.386119	3.362558	5.409680	18.286996	1216	CUFF.776.1	63
BnaA01g05480D	BnaA01g05480D	=	CUFF.777	CUFF.777.1	100	19.580209	17.294493	21.865925	85.205022	1329	CUFF.778.1	1496
BnaA01g05480D	BnaA01g05480D	e	CUFF.778	CUFF.778.1	100	4.635150	3.486582	5.783719	20.170269	1387	CUFF.778.1	1496
BnaA01g05490D	BnaA01g05490D	e	CUFF.779	CUFF.779.1	100	1.946977	1.598226	2.295728	8.223012	3956	CUFF.779.1	3381
BnaA01g05510D	BnaA01g05510D	j	CUFF.780	CUFF.780.1	14	0.605178	0.442370	0.767987	2.607183	9676	CUFF.780.2	9566
BnaA01g05510D	BnaA01g05510D	j	CUFF.780	CUFF.780.2	18	0.781410	0.597820	0.965000	3.366409	9875	CUFF.780.2	9566
BnaA01g05510D	BnaA01g05510D	j	CUFF.780	CUFF.780.3	100	4.258717	3.752163	4.765270	18.347076	5723	CUFF.780.2	9566
BnaA01g05530D	BnaA01g05530D	j	CUFF.781	CUFF.781.1	46	7.873864	6.378577	9.369151	34.320437	1708	CUFF.781.2	1463
BnaA01g05530D	BnaA01g05530D	=	CUFF.781	CUFF.781.2	100	17.286570	15.437818	19.135322	75.348346	1994	CUFF.781.2	1463
BnaA01g05540D	BnaA01g05540D	j	CUFF.782	CUFF.782.1	100	21.674730	18.946231	24.403229	93.712833	1005	CUFF.782.1	1125
BnaA01g05550D	BnaA01g05550D	e	CUFF.783	CUFF.783.1	100	3.402730	2.743625	4.061836	14.712039	2185	CUFF.783.1	768
BnaA01g05560D	BnaA01g05560D	=	CUFF.784	CUFF.784.1	100	6.577849	5.496464	7.659235	27.325239	1541	CUFF.784.1	1288
BnaA01g05570D	BnaA01g05570D	x	CUFF.785	CUFF.785.1	100	2.227066	1.651785	2.802348	8.946166	1847	CUFF.785.1	801
BnaA01g05590D	BnaA01g05590D	e	CUFF.786	CUFF.786.1	100	2.748190	2.206622	3.289758	11.245271	2418	CUFF.786.1	2148
BnaA01g05610D	BnaA01g05610D	j	CUFF.787	CUFF.787.1	100	13.154981	12.016965	14.292997	55.816469	2647	CUFF.787.1	2795
BnaA01g05620D	BnaA01g05620D	=	CUFF.788	CUFF.788.1	100	2.940652	2.273777	3.607527	13.193296	1820	CUFF.788.1	1489
BnaA01g05660D	BnaA01g05660D	j	CUFF.789	CUFF.789.1	100	2.050090	1.501798	2.598382	9.016969	1930	CUFF.789.1	1874
BnaA01g05670D	BnaA01g05670D	=	CUFF.790	CUFF.790.1	100	49.504400	46.046968	52.961832	211.974904	1737	CUFF.790.1	1803
BnaA01g05690D	BnaA01g05690D	j	CUFF.791	CUFF.791.1	100	19.246228	17.564955	20.927501	82.481391	2309	CUFF.791.1	2178
BnaA01g05710D	BnaA01g05710D	=	CUFF.792	CUFF.792.1	100	4.484741	2.700984	6.268499	18.610653	637	CUFF.792.1	477
BnaA01g05710D	BnaA01g05710D	e	CUFF.793	CUFF.793.1	100	3.719703	1.460696	5.978709	15.435917	472	CUFF.792.1	477
BnaA01g11880D	BnaA01g11880D	=	CUFF.794	CUFF.794.1	100	5.359807	4.115727	6.603888	22.540055	1080	CUFF.794.1	1296
BnaA01g11920D	BnaA01g11920D	j	CUFF.795	CUFF.795.1	29	0.854147	0.425689	1.282604	3.605334	1834	CUFF.795.1	2412
BnaA01g11920D	BnaA01g11920D	c	CUFF.795	CUFF.795.2	100	2.912053	0.865143	4.958963	12.291710	414	CUFF.795.1	2412
BnaA01g11920D	BnaA01g11920D	j	CUFF.795	CUFF.795.3	53	1.553435	0.986028	2.120843	6.557015	1762	CUFF.795.1	2412
BnaA01g11930D	BnaA01g11930D	j	CUFF.796	CUFF.796.1	100	1.568292	0.856156	2.280427	6.518008	1007	CUFF.796.1	2521
BnaA01g11930D	BnaA01g11930D	j	CUFF.797	CUFF.797.1	100	1.679922	1.108925	2.250919	7.097881	1789	CUFF.797.1	2521
BnaA01g11930D	BnaA01g11930D	j	CUFF.797	CUFF.797.2	38	0.634394	0.231539	1.037248	2.680393	1778	CUFF.797.1	2521
BnaA01g11940D	BnaA01g11940D	=	CUFF.798	CUFF.798.1	100	12.808058	11.020846	14.595271	53.195769	1184	CUFF.798.1	1203
BnaA01g11950D	BnaA01g11950D	j	CUFF.799	CUFF.799.1	100	4.255291	2.901870	5.608712	17.947929	1079	CUFF.799.1	1115
BnaA01g11950D	BnaA01g11950D	=	CUFF.799	CUFF.799.2	100	4.255291	2.886513	5.624068	17.947929	1079	CUFF.799.1	1115
BnaA01g12010D	BnaA01g12010D	=	CUFF.800	CUFF.800.1	100	6.129698	4.885813	7.373583	25.984313	1158	CUFF.800.1	1168
BnaA01g12040D	BnaA01g12040D	x	CUFF.801	CUFF.801.1	100	11.651901	9.644413	13.659390	49.832050	968	CUFF.801.1	844
BnaA01g12040D	BnaA01g12040D	=	CUFF.802	CUFF.802.1	100	55.602476	49.296318	61.908634	237.796841	613	CUFF.802.1	844
BnaA01g12060D	BnaA01g12060D	=	CUFF.803	CUFF.803.1	100	21.146681	18.675570	23.617792	88.465992	1051	CUFF.803.1	1107
BnaA01g12080D	BnaA01g12080D	=	CUFF.804	CUFF.804.1	100	6.358418	5.149039	7.567798	27.686981	1312	CUFF.804.1	1396
BnaA01g12090D	BnaA01g12090D	j	CUFF.805	CUFF.805.1	40	2.938958	2.182038	3.695878	12.635609	1872	CUFF.805.1	1783
BnaA01g12090D	BnaA01g12090D	j	CUFF.805	CUFF.805.2	100	7.319063	5.936158	8.701968	31.467211	1328	CUFF.805.1	1783
BnaA01g12100D	BnaA01g12100D	=	CUFF.806	CUFF.806.1	100	3.984220	3.138457	4.829983	16.663530	1796	CUFF.806.2	1577
BnaA01g12100D	BnaA01g12100D	j	CUFF.806	CUFF.806.2	22	0.863952	0.421365	1.306540	3.613379	1916	CUFF.806.2	1577
BnaA01g12110D	BnaA01g12110D	=	CUFF.807	CUFF.807.1	100	11.662015	8.484066	14.839963	49.190714	502	CUFF.807.1	636
BnaA01g12120D	BnaA01g12120D	=	CUFF.808	CUFF.808.1	100	4.405761	3.287943	5.523579	18.884278	1262	CUFF.808.2	527
BnaA01g12120D	BnaA01g12120D	j	CUFF.808	CUFF.808.2	50	2.205694	1.493220	2.918169	9.454200	1545	CUFF.808.2	527
BnaA01g12130D	BnaA01g12130D	j	CUFF.809	CUFF.809.1	100	2.156499	1.463727	2.849271	9.243334	1421	CUFF.809.1	2112
BnaA01g12130D	BnaA01g12130D	o	CUFF.810	CUFF.810.1	100	1.543205	0.925926	2.160483	6.404823	1189	CUFF.810.1	2112
BnaA01g12140D	BnaA01g12140D	e	CUFF.811	CUFF.811.1	100	1.121344	0.596710	1.645979	4.693633	1834	CUFF.811.1	1610
BnaA01g12140D	BnaA01g12140D	=	CUFF.812	CUFF.812.1	23	2.029006	1.331312	2.726700	8.492849	1774	CUFF.811.1	1610
BnaA01g12140D	BnaA01g12140D	j	CUFF.812	CUFF.812.2	100	8.929170	7.249211	10.609128	37.375002	1285	CUFF.811.1	1610
BnaA01g12140D	BnaA01g12140D	j	CUFF.812	CUFF.812.3	23	2.075935	1.132615	3.019255	8.689281	1288	CUFF.811.1	1610
BnaA01g12150D	BnaA01g12150D	j	CUFF.813	CUFF.813.1	55	1.419904	0.792935	2.046874	6.278067	1416	CUFF.813.3	2394
BnaA01g12150D	BnaA01g12150D	j	CUFF.813	CUFF.813.2	100	2.560292	1.243009	3.877576	11.320259	607	CUFF.813.3	2394
BnaA01g12150D	BnaA01g12150D	j	CUFF.813	CUFF.813.3	31	0.786627	0.306705	1.266549	3.478048	1509	CUFF.813.3	2394
BnaA01g12160D	BnaA01g12160D	j	CUFF.814	CUFF.814.1	100	2.243264	1.600272	2.886256	9.876673	1856	CUFF.814.2	1763
BnaA01g12160D	BnaA01g12160D	j	CUFF.814	CUFF.814.2	54	1.219148	0.718527	1.719770	5.367684	1931	CUFF.814.2	1763
BnaA01g12170D	BnaA01g12170D	j	CUFF.815	CUFF.815.1	46	1.999509	1.310858	2.688159	8.829221	1437	CUFF.815.1	1435
BnaA01g12170D	BnaA01g12170D	c	CUFF.815	CUFF.815.2	100	4.327701	2.968209	5.687193	19.109808	896	CUFF.815.1	1435
BnaA01g12190D	BnaA01g12190D	e	CUFF.816	CUFF.816.1	100	28.066747	22.502316	33.631179	122.949169	492	CUFF.817.1	766
BnaA01g12190D	BnaA01g12190D	=	CUFF.817	CUFF.817.1	100	112.105726	101.771207	122.440246	491.090244	551	CUFF.817.1	766
BnaA01g12200D	BnaA01g12200D	j	CUFF.818	CUFF.818.1	100	7.746495	6.116583	9.376407	33.775760	949	CUFF.818.1	775
BnaA01g12270D	BnaA01g12270D	e	CUFF.819	CUFF.819.1	100	4.509020	2.991307	6.026734	17.947041	892	CUFF.819.1	1795
BnaA01g12270D	BnaA01g12270D	=	CUFF.820	CUFF.820.1	100	10.698882	8.261451	13.136313	42.584256	764	CUFF.819.1	1795
BnaA01g12280D	BnaA01g12280D	j	CUFF.821	CUFF.821.1	100	10.643104	9.571405	11.714803	43.884024	3702	CUFF.821.2	2654
BnaA01g12280D	BnaA01g12280D	j	CUFF.821	CUFF.821.2	38	4.011581	3.341838	4.681324	16.540693	3705	CUFF.821.2	2654
BnaA01g12280D	BnaA01g12280D	c	CUFF.821	CUFF.821.3	37	3.899464	3.105987	4.692942	16.078410	2227	CUFF.821.2	2654
BnaA01g12290D	BnaA01g12290D	e	CUFF.822	CUFF.822.1	100	3.169761	2.152285	4.187237	12.723051	953	CUFF.822.1	555
BnaA01g12310D	BnaA01g12310D	=	CUFF.823	CUFF.823.1	100	4.870171	3.912950	5.827391	19.637383	1470	CUFF.823.1	1524
BnaA01g12320D	BnaA01g12320D	j	CUFF.824	CUFF.824.1	43	25.978246	21.741249	30.215244	111.749639	844	CUFF.824.2	1301
BnaA01g12320D	BnaA01g12320D	j	CUFF.824	CUFF.824.2	100	60.986417	56.805888	65.166946	262.342960	1682	CUFF.824.2	1301
BnaA01g12340D	BnaA01g12340D	=	CUFF.825	CUFF.825.1	100	8.399237	6.730287	10.068187	33.749673	938	CUFF.825.1	677
BnaA01g12360D	BnaA01g12360D	e	CUFF.826	CUFF.826.1	100	19.055120	6.751469	31.358772	64.439489	223	CUFF.826.1	1420
BnaA01g12360D	BnaA01g12360D	c	CUFF.827	CUFF.827.1	100	22.081723	19.352529	24.810918	94.325817	1021	CUFF.827.1	1420
BnaA01g12380D	BnaA01g12380D	e	CUFF.828	CUFF.828.1	100	10.235357	8.766455	11.704259	42.086563	1356	CUFF.828.1	1689
BnaA01g12380D	BnaA01g12380D	c	CUFF.829	CUFF.829.1	100	15.070986	11.957748	18.184224	66.218932	591	CUFF.829.1	1689
BnaA01g12390D	BnaA01g12390D	j	CUFF.830	CUFF.830.1	100	4.584532	3.505815	5.663248	19.874769	1268	CUFF.831.1	1411
BnaA01g12390D	BnaA01g12390D	e	CUFF.831	CUFF.831.1	100	0.844109	0.398100	1.290117	3.659363	1608	CUFF.831.1	1411
BnaA01g12400D	BnaA01g12400D	j	CUFF.832	CUFF.832.1	100	0.393102	0.109835	0.676369	1.728045	1970	CUFF.832.1	2470
BnaA01g12400D	BnaA01g12400D	e	CUFF.833	CUFF.833.1	100	0.616311	0.193796	1.038826	2.709253	1476	CUFF.832.1	2470
BnaA01g12430D	BnaA01g12430D	j	CUFF.834	CUFF.834.1	100	5.995578	3.769196	8.221960	26.404895	514	CUFF.834.1	378
BnaA01g12450D	BnaA01g12450D	=	CUFF.835	CUFF.835.1	100	7.639852	6.255620	9.024085	32.593387	1233	CUFF.835.1	1298
BnaA01g12470D	BnaA01g12470D	x	CUFF.836	CUFF.836.1	100	1.135338	0.744002	1.526673	4.966355	1961	CUFF.836.1	1950
BnaA01g12480D	BnaA01g12480D	e	CUFF.837	CUFF.837.1	100	1.964369	0.696001	3.232738	7.943879	524	CUFF.837.1	918
BnaA01g12510D	BnaA01g12510D	=	CUFF.838	CUFF.838.1	100	4.585550	2.789627	6.381473	19.691957	577	CUFF.838.1	870
BnaA01g12520D	BnaA01g12520D	j	CUFF.839	CUFF.839.1	100	5.969870	4.468287	7.471453	26.768835	881	CUFF.839.1	2777
BnaA01g12520D	BnaA01g12520D	o	CUFF.840	CUFF.840.1	100	27.552838	23.942513	31.163162	119.737258	979	CUFF.840.1	2777
BnaA01g12530D	BnaA01g12530D	=	CUFF.841	CUFF.841.1	100	103.767950	97.086670	110.449230	450.947741	1229	CUFF.841.1	1271
BnaA01g12540D	BnaA01g12540D	j	CUFF.842	CUFF.842.1	32	1.324088	0.735493	1.912683	5.606730	1346	CUFF.842.1	1063
BnaA01g12540D	BnaA01g12540D	j	CUFF.842	CUFF.842.2	100	4.153743	2.968549	5.338937	17.588647	1020	CUFF.842.1	1063
BnaA01g12560D	BnaA01g12560D	j	CUFF.843	CUFF.843.1	100	3.278768	2.532765	4.024771	13.999665	1818	CUFF.843.1	1707
BnaA01g12570D	BnaA01g12570D	j	CUFF.844	CUFF.844.1	100	5.019692	4.188159	5.851225	21.433054	2161	CUFF.844.1	1114
BnaA01g12670D	BnaA01g12670D	o	CUFF.845	CUFF.845.1	100	1.013774	0.359193	1.668354	4.651203	802	CUFF.845.1	1856
BnaA01g12670D	BnaA01g12670D	j	CUFF.846	CUFF.846.1	100	3.746462	2.533268	4.959657	16.079407	857	CUFF.846.1	1856
BnaA01g12730D	BnaA01g12730D	j	CUFF.847	CUFF.847.1	28	0.662677	0.316573	1.008780	2.914331	2099	CUFF.847.1	1857
BnaA01g12730D	BnaA01g12730D	j	CUFF.847	CUFF.847.2	100	2.364034	1.729029	2.999038	10.396588	1856	CUFF.847.1	1857
BnaA01g12740D	BnaA01g12740D	j	CUFF.848	CUFF.848.1	100	0.774894	0.418846	1.130941	3.528864	1654	CUFF.848.1	6420
BnaA01g12800D	BnaA01g12800D	c	CUFF.849	CUFF.849.1	100	1.005011	0.356088	1.653934	3.815311	807	CUFF.849.1	2729
BnaA01g12810D	BnaA01g12810D	j	CUFF.850	CUFF.850.1	100	1.174248	0.674568	1.673929	5.266934	1392	CUFF.850.1	1469
BnaA01g12860D	BnaA01g12860D	=	CUFF.851	CUFF.851.1	100	2.856542	2.112132	3.600953	11.266585	1470	CUFF.851.1	893
BnaA01g12870D	BnaA01g12870D	j	CUFF.852	CUFF.852.1	79	0.872018	0.300601	1.443435	3.477585	1161	CUFF.852.1	1718
BnaA01g12870D	BnaA01g12870D	c	CUFF.852	CUFF.852.2	100	1.101352	0.462517	1.740187	4.392163	1153	CUFF.852.1	1718
BnaA01g12890D	BnaA01g12890D	=	CUFF.853	CUFF.853.1	100	3.288330	2.171767	4.404893	13.743232	865	CUFF.853.1	937
BnaA01g12900D	BnaA01g12900D	c	CUFF.854	CUFF.854.1	100	30.165391	27.682726	32.648057	130.574372	1779	CUFF.854.1	1909
BnaA01g12930D	BnaA01g12930D	=	CUFF.855	CUFF.855.1	100	0.998858	0.613617	1.384100	4.202101	1800	CUFF.855.1	2298
BnaA01g13000D	BnaA01g13000D	=	CUFF.856	CUFF.856.1	100	6.710604	4.936534	8.484673	29.462561	757	CUFF.856.1	768
BnaA01g13020D	BnaA01g13020D	j	CUFF.857	CUFF.857.1	100	23.795876	20.651062	26.940689	104.290244	979	CUFF.857.2	1119
BnaA01g13020D	BnaA01g13020D	j	CUFF.857	CUFF.857.2	56	13.219536	11.214707	15.224365	57.937294	1266	CUFF.857.2	1119
BnaA01g13040D	BnaA01g13040D	j	CUFF.858	CUFF.858.1	52	7.833279	6.237274	9.429284	33.961042	1075	CUFF.858.1	1236
BnaA01g13040D	BnaA01g13040D	c	CUFF.858	CUFF.858.2	100	15.007169	12.051815	17.962523	65.063313	699	CUFF.858.1	1236
BnaA01g13060D	BnaA01g13060D	c	CUFF.859	CUFF.859.1	100	2.630999	0.988570	4.273427	10.895416	502	CUFF.859.2	525
BnaA01g13060D	BnaA01g13060D	j	CUFF.859	CUFF.859.2	49	1.290276	0.561106	2.019447	5.343254	886	CUFF.859.2	525
-	-	u	CUFF.860	CUFF.860.1	100	3.963455	2.741387	5.185522	16.367800	908	CUFF.861.1	-
-	-	u	CUFF.861	CUFF.861.1	100	0.977480	0.371060	1.583901	4.036681	1042	CUFF.861.1	-
BnaA01g13080D	BnaA01g13080D	x	CUFF.862	CUFF.862.1	100	3.637487	2.962067	4.312907	15.415307	2805	CUFF.862.1	1185
BnaA01g13080D	BnaA01g13080D	x	CUFF.862	CUFF.862.2	56	2.040557	1.511521	2.569593	8.647677	2801	CUFF.862.1	1185
BnaA01g13080D	BnaA01g13080D	j	CUFF.863	CUFF.863.1	73	7.719596	5.934641	9.504551	32.714878	1021	CUFF.863.1	1185
BnaA01g13080D	BnaA01g13080D	j	CUFF.863	CUFF.863.2	100	10.577207	8.217734	12.936680	44.825149	846	CUFF.863.1	1185
BnaA01g13090D	BnaA01g13090D	j	CUFF.864	CUFF.864.1	100	2.334154	1.760208	2.908100	9.846806	1972	CUFF.864.1	1929
BnaA01g13130D	BnaA01g13130D	c	CUFF.865	CUFF.865.1	100	3.511704	2.561651	4.461757	14.735277	1197	CUFF.865.1	1714
BnaA01g13170D	BnaA01g13170D	x	CUFF.866	CUFF.866.1	100	11.565023	9.615060	13.514986	50.377391	1275	CUFF.866.1	1156
BnaA01g13170D	BnaA01g13170D	e	CUFF.867	CUFF.867.1	100	6.018895	4.498238	7.539552	26.218385	1299	CUFF.867.1	1156
BnaA01g13220D	BnaA01g13220D	c	CUFF.868	CUFF.868.1	100	1.809420	1.412969	2.205872	7.717731	3072	CUFF.868.1	3394
BnaA01g13220D	BnaA01g13220D	j	CUFF.869	CUFF.869.1	100	1.105729	0.702763	1.508695	4.848892	1911	CUFF.869.1	3394
BnaA01g13300D	BnaA01g13300D	=	CUFF.870	CUFF.870.1	100	3.370873	2.608907	4.132839	14.098796	1660	CUFF.870.1	807
BnaA01g13310D	BnaA01g13310D	e	CUFF.871	CUFF.871.1	100	37.544716	34.446929	40.642504	154.642627	1539	CUFF.871.1	1160
BnaA01g13310D	BnaA01g13310D	=	CUFF.872	CUFF.872.1	100	103.928122	95.982082	111.874162	428.068701	805	CUFF.871.1	1160
BnaA01g13320D	BnaA01g13320D	e	CUFF.873	CUFF.873.1	100	7.551031	6.160971	8.941091	32.429387	1486	CUFF.874.1	2881
BnaA01g13320D	BnaA01g13320D	j	CUFF.874	CUFF.874.1	100	5.338215	4.502489	6.173941	22.926015	2610	CUFF.874.1	2881
BnaA01g13330D	BnaA01g13330D	c	CUFF.875	CUFF.875.1	100	15.688650	13.551256	17.826044	66.301898	1129	CUFF.875.1	1793
BnaA01g13330D	BnaA01g13330D	o	CUFF.876	CUFF.876.1	100	9.118599	5.788957	12.448241	39.714463	417	CUFF.876.1	1793
BnaA01g13340D	BnaA01g13340D	=	CUFF.877	CUFF.877.1	100	3.968229	3.199499	4.736959	16.780194	1906	CUFF.877.1	1602
-	-	u	CUFF.878	CUFF.878.1	100	6.779019	4.466767	9.091271	27.402588	534	CUFF.878.1	-
BnaA01g13370D	BnaA01g13370D	=	CUFF.879	CUFF.879.1	100	12.789052	9.409250	16.168853	56.910653	504	CUFF.880.1	585
BnaA01g13370D	BnaA01g13370D	e	CUFF.880	CUFF.880.1	100	1.136960	0.420861	1.853059	5.059416	791	CUFF.880.1	585
BnaA01g13390D	BnaA01g13390D	c	CUFF.881	CUFF.881.1	100	2.203402	1.437529	2.969274	9.352881	1152	CUFF.881.1	1471
BnaA01g13400D	BnaA01g13400D	j	CUFF.882	CUFF.882.1	100	11.362791	10.054208	12.671374	48.250105	2128	CUFF.882.1	2163
BnaA01g13400D	BnaA01g13400D	e	CUFF.883	CUFF.883.1	100	3.908872	2.536414	5.281329	16.598340	956	CUFF.882.1	2163
BnaA01g13430D	BnaA01g13430D	=	CUFF.884	CUFF.884.1	100	8.282982	7.004013	9.561951	35.283573	1527	CUFF.884.1	1383
BnaA01g13470D	BnaA01g13470D	=	CUFF.885	CUFF.885.1	100	34.369872	31.956089	36.783655	146.193023	2366	CUFF.885.1	2341
BnaA01g13480D	BnaA01g13480D	j	CUFF.886	CUFF.886.1	42	1.874838	1.090175	2.659502	8.019165	1468	CUFF.886.3	1508
BnaA01g13480D	BnaA01g13480D	=	CUFF.886	CUFF.886.2	100	4.486337	3.385247	5.587427	19.189216	1460	CUFF.886.3	1508
BnaA01g13480D	BnaA01g13480D	j	CUFF.886	CUFF.886.3	38	1.715189	1.025089	2.405289	7.336304	1652	CUFF.886.3	1508
-	-	u	CUFF.887	CUFF.887.1	100	17.104646	13.021831	21.187460	72.288531	479	CUFF.887.1	-
BnaA01g13510D	BnaA01g13510D	=	CUFF.888	CUFF.888.1	100	9.436043	7.509919	11.362167	39.903555	820	CUFF.888.1	729
BnaA01g13530D	BnaA01g13530D	j	CUFF.889	CUFF.889.1	100	16.646279	14.831112	18.461447	70.806695	1629	CUFF.889.1	1172
BnaA01g13530D	BnaA01g13530D	p	CUFF.890	CUFF.890.1	100	250.075567	236.770900	263.380235	1025.704039	1068	CUFF.890.1	1172
BnaA01g13540D	BnaA01g13540D	c	CUFF.891	CUFF.891.1	98	2.700890	1.887678	3.514101	11.179361	1730	CUFF.891.1	1382
BnaA01g13540D	BnaA01g13540D	j	CUFF.891	CUFF.891.2	100	2.761875	1.899057	3.624694	11.431790	1644	CUFF.891.1	1382
BnaA01g13560D	BnaA01g13560D	j	CUFF.892	CUFF.892.1	100	3.453036	3.014652	3.891419	14.670635	5010	CUFF.892.1	2799
-	-	u	CUFF.893	CUFF.893.1	100	1.341111	0.451519	2.230703	5.810984	662	CUFF.893.1	-
BnaA01g13630D	BnaA01g13630D	=	CUFF.894	CUFF.894.1	100	4.636978	3.518673	5.755282	20.270148	1319	CUFF.894.2	1435
BnaA01g13630D	BnaA01g13630D	j	CUFF.894	CUFF.894.2	44	2.038595	1.308039	2.769150	8.911542	1503	CUFF.894.2	1435
BnaA01g13650D	BnaA01g13650D	j	CUFF.895	CUFF.895.1	23	1.681713	0.883037	2.480388	7.287063	969	CUFF.895.1	2643
BnaA01g13650D	BnaA01g13650D	c	CUFF.895	CUFF.895.2	100	7.160617	2.533425	11.787809	31.027813	310	CUFF.895.1	2643
BnaA01g13670D	BnaA01g13670D	e	CUFF.896	CUFF.896.1	100	30.055921	26.672596	33.439246	129.910241	1221	CUFF.897.1	3844
BnaA01g13670D	BnaA01g13670D	=	CUFF.897	CUFF.897.1	100	39.389360	36.646204	42.132516	170.252019	2630	CUFF.897.1	3844
BnaA01g13670D	BnaA01g13670D	j	CUFF.897	CUFF.897.2	92	36.222488	33.331687	39.113289	156.563895	2262	CUFF.897.1	3844
BnaA01g13690D	BnaA01g13690D	=	CUFF.898	CUFF.898.1	100	7.138114	5.334250	8.941979	29.964315	762	CUFF.898.1	836
BnaA01g13700D	BnaA01g13700D	=	CUFF.899	CUFF.899.1	100	5.364693	4.341696	6.387689	22.238377	1426	CUFF.899.1	1391
BnaA01g13710D	BnaA01g13710D	j	CUFF.900	CUFF.900.1	100	3.240737	2.467468	4.014007	14.303996	1565	CUFF.900.1	1507
BnaA01g13740D	BnaA01g13740D	j	CUFF.901	CUFF.901.1	100	3.942377	3.203909	4.680845	16.611906	1917	CUFF.901.1	1686
BnaA01g13760D	BnaA01g13760D	j	CUFF.902	CUFF.902.1	30	1.204438	0.700419	1.708457	5.104320	2186	CUFF.902.2	2673
BnaA01g13760D	BnaA01g13760D	j	CUFF.902	CUFF.902.2	100	4.027436	3.283091	4.771781	17.067981	2393	CUFF.902.2	2673
-	-	u	CUFF.903	CUFF.903.1	100	0.942434	0.438981	1.445886	4.133048	1123	CUFF.903.1	-
BnaA01g13770D	BnaA01g13770D	=	CUFF.904	CUFF.904.1	100	3.491898	2.216837	4.766959	15.821011	728	CUFF.904.1	569
BnaA01g13780D	BnaA01g13780D	j	CUFF.905	CUFF.905.1	100	1.773373	1.309846	2.236900	7.677056	2500	CUFF.905.2	1878
BnaA01g13780D	BnaA01g13780D	j	CUFF.905	CUFF.905.2	30	0.534277	0.249619	0.818936	2.312925	2591	CUFF.905.2	1878
BnaA01g13800D	BnaA01g13800D	j	CUFF.906	CUFF.906.1	15	0.675297	0.295413	1.055182	2.800558	2019	CUFF.906.1	2153
BnaA01g13800D	BnaA01g13800D	j	CUFF.906	CUFF.906.2	100	4.359492	3.481007	5.237977	18.079457	2019	CUFF.906.1	2153
BnaA01g13800D	BnaA01g13800D	e	CUFF.907	CUFF.907.1	100	2.409631	1.382660	3.436601	9.993093	1168	CUFF.906.1	2153
BnaA01g13830D	BnaA01g13830D	=	CUFF.908	CUFF.908.1	100	2.995588	2.314557	3.676620	12.091012	1752	CUFF.908.1	1714
BnaA01g13840D	BnaA01g13840D	j	CUFF.909	CUFF.909.1	100	4.193379	3.162267	5.224490	17.799345	1199	CUFF.909.1	797
BnaA01g13860D	BnaA01g13860D	o	CUFF.910	CUFF.910.1	100	10.080901	8.065610	12.096192	41.795186	811	CUFF.910.1	1122
BnaA01g13880D	BnaA01g13880D	=	CUFF.911	CUFF.911.1	100	3.429181	2.739173	4.119190	15.221679	2059	CUFF.911.1	871
BnaA01g13890D	BnaA01g13890D	=	CUFF.912	CUFF.912.1	100	0.932150	0.556255	1.308046	4.137691	2039	CUFF.912.1	2026
-	-	u	CUFF.913	CUFF.913.1	100	1.392461	0.493366	2.291555	5.882586	646	CUFF.913.1	-
BnaA01g13900D	BnaA01g13900D	j	CUFF.914	CUFF.914.1	100	1.784612	1.204035	2.365189	7.438580	1880	CUFF.914.1	2085
BnaA01g13900D	BnaA01g13900D	c	CUFF.914	CUFF.914.2	44	0.790949	0.395491	1.186408	3.296817	1880	CUFF.914.1	2085
BnaA01g13900D	BnaA01g13900D	j	CUFF.914	CUFF.914.3	42	0.750883	0.217272	1.284494	3.129815	1203	CUFF.914.1	2085
BnaA01g13910D	BnaA01g13910D	c	CUFF.915	CUFF.915.1	100	7.801236	6.255821	9.346650	34.128301	1324	CUFF.915.2	2473
BnaA01g13910D	BnaA01g13910D	j	CUFF.915	CUFF.915.2	53	4.152634	3.390083	4.915186	18.166655	2556	CUFF.915.2	2473
BnaA01g13920D	BnaA01g13920D	j	CUFF.916	CUFF.916.1	31	1.024589	0.484521	1.564656	4.365646	1523	CUFF.916.3	2537
BnaA01g13920D	BnaA01g13920D	j	CUFF.916	CUFF.916.2	100	3.282468	2.349006	4.215931	13.986196	1523	CUFF.916.3	2537
BnaA01g13920D	BnaA01g13920D	j	CUFF.916	CUFF.916.3	50	1.646844	0.967969	2.325718	7.016999	1597	CUFF.916.3	2537
BnaA01g13930D	BnaA01g13930D	j	CUFF.917	CUFF.917.1	38	5.309755	4.156039	6.463471	22.680754	1527	CUFF.917.1	1616
BnaA01g13930D	BnaA01g13930D	j	CUFF.917	CUFF.917.2	100	14.102169	11.611893	16.592444	60.237772	932	CUFF.917.1	1616
BnaA01g13940D	BnaA01g13940D	=	CUFF.918	CUFF.918.1	100	5.489344	4.862591	6.116097	23.447871	4044	CUFF.918.1	3352
BnaA01g13960D	BnaA01g13960D	c	CUFF.919	CUFF.919.1	100	1.968054	1.372399	2.563709	8.115529	2037	CUFF.919.1	3015
BnaA01g13960D	BnaA01g13960D	j	CUFF.919	CUFF.919.2	45	0.887716	0.421319	1.354113	3.660614	2015	CUFF.919.1	3015
BnaA01g13970D	BnaA01g13970D	j	CUFF.920	CUFF.920.1	24	1.908650	1.089908	2.727392	8.290523	980	CUFF.920.1	905
BnaA01g13970D	BnaA01g13970D	c	CUFF.920	CUFF.920.2	100	8.091794	5.334596	10.848992	35.147987	502	CUFF.920.1	905
BnaA01g13980D	BnaA01g13980D	j	CUFF.921	CUFF.921.1	100	3.775831	2.881207	4.670455	15.625176	1391	CUFF.921.1	1487
BnaA01g13990D	BnaA01g13990D	=	CUFF.922	CUFF.922.1	100	3.452826	2.753174	4.152478	14.494098	1887	CUFF.922.1	2004
BnaA01g14000D	BnaA01g14000D	j	CUFF.923	CUFF.923.1	100	2.897425	2.189483	3.605367	12.243774	1613	CUFF.923.1	1545
BnaA01g14020D	BnaA01g14020D	c	CUFF.924	CUFF.924.1	100	1.669098	0.799262	2.538933	6.766074	751	CUFF.924.1	856
BnaA01g14030D	BnaA01g14030D	c	CUFF.925	CUFF.925.1	100	0.664060	0.235285	1.092835	2.723144	1104	CUFF.925.1	1725
BnaA01g14040D	BnaA01g14040D	j	CUFF.926	CUFF.926.1	19	1.554691	1.151682	1.957701	6.694235	4738	CUFF.926.1	4412
BnaA01g14040D	BnaA01g14040D	j	CUFF.926	CUFF.926.2	100	7.980034	7.171492	8.788575	34.360664	4364	CUFF.926.1	4412
BnaA01g14050D	BnaA01g14050D	j	CUFF.927	CUFF.927.1	35	20.863472	19.062958	22.663986	89.259222	2427	CUFF.927.1	2469
BnaA01g14050D	BnaA01g14050D	c	CUFF.927	CUFF.927.2	100	60.057698	55.320448	64.794948	256.942055	1206	CUFF.927.1	2469
BnaA01g14050D	BnaA01g14050D	e	CUFF.928	CUFF.928.1	100	8.851732	7.422181	10.281282	37.869951	1616	CUFF.927.1	2469
BnaA01g14070D	BnaA01g14070D	p	CUFF.929	CUFF.929.1	100	9.133124	7.809486	10.456763	39.858834	1578	CUFF.929.1	1509
BnaA01g14080D	BnaA01g14080D	j	CUFF.930	CUFF.930.1	100	6.851662	5.177561	8.525762	29.575099	814	CUFF.930.1	931
BnaA01g14090D	BnaA01g14090D	o	CUFF.931	CUFF.931.1	100	8.382657	6.885282	9.880031	35.786372	1170	CUFF.931.1	1038
BnaA01g14100D	BnaA01g14100D	j	CUFF.932	CUFF.932.1	31	7.705204	6.018752	9.391656	32.682955	1323	CUFF.932.2	2511
BnaA01g14100D	BnaA01g14100D	j	CUFF.932	CUFF.932.2	100	24.612096	22.068379	27.155813	104.396462	1487	CUFF.932.2	2511
BnaA01g14100D	BnaA01g14100D	j	CUFF.933	CUFF.933.1	100	5.418352	4.223617	6.613088	22.742290	1162	CUFF.933.1	2511
BnaA01g14110D	BnaA01g14110D	o	CUFF.934	CUFF.934.1	100	1.494260	0.550279	2.438240	6.188903	637	CUFF.934.1	1227
BnaA01g14120D	BnaA01g14120D	=	CUFF.935	CUFF.935.1	100	10.013316	8.290057	11.736575	41.402545	1082	CUFF.935.1	1203
BnaA01g14150D	BnaA01g14150D	j	CUFF.936	CUFF.936.1	100	6.204129	5.402404	7.005853	26.001482	2782	CUFF.936.1	1387
BnaA01g14170D	BnaA01g14170D	=	CUFF.937	CUFF.937.1	100	10.364560	8.439928	12.289193	43.839718	882	CUFF.937.1	852
BnaA01g14180D	BnaA01g14180D	=	CUFF.938	CUFF.938.1	100	32.034977	29.209043	34.860912	137.822054	1447	CUFF.938.1	1429
BnaA01g14190D	BnaA01g14190D	e	CUFF.939	CUFF.939.1	100	5.863314	4.866910	6.859719	24.987313	1732	CUFF.939.1	1761
BnaA01g14190D	BnaA01g14190D	j	CUFF.940	CUFF.940.1	100	8.792431	7.207570	10.377291	37.470142	1115	CUFF.939.1	1761
BnaA01g14200D	BnaA01g14200D	=	CUFF.941	CUFF.941.1	100	6.873879	6.031480	7.716278	28.469738	2851	CUFF.941.1	2490
BnaA01g14200D	BnaA01g14200D	x	CUFF.942	CUFF.942.1	100	2.460452	1.779656	3.141248	10.190522	1609	CUFF.942.1	2490
BnaA01g14240D	BnaA01g14240D	=	CUFF.943	CUFF.943.1	100	6.349061	5.350451	7.347671	26.759337	2002	CUFF.943.1	2161
BnaA01g14240D	BnaA01g14240D	e	CUFF.944	CUFF.944.1	100	1.868985	0.769401	2.968569	7.877196	929	CUFF.943.1	2161
BnaA01g14250D	BnaA01g14250D	j	CUFF.945	CUFF.945.1	81	1.951158	1.189956	2.712359	8.380154	1351	CUFF.945.1	1379
BnaA01g14250D	BnaA01g14250D	=	CUFF.945	CUFF.945.2	95	2.308671	1.462609	3.154734	9.915661	1345	CUFF.945.1	1379
BnaA01g14250D	BnaA01g14250D	j	CUFF.945	CUFF.945.3	100	2.419447	1.157531	3.681363	10.391439	789	CUFF.945.1	1379
BnaA01g14270D	BnaA01g14270D	j	CUFF.946	CUFF.946.1	100	129.226444	114.271119	144.181770	550.970116	381	CUFF.946.1	906
BnaA01g14290D	BnaA01g14290D	j	CUFF.947	CUFF.947.1	100	4.329962	3.114436	5.545488	17.693350	920	CUFF.947.1	962
BnaA01g14300D	BnaA01g14300D	=	CUFF.948	CUFF.948.1	100	10.865656	9.042601	12.688711	46.376911	1247	CUFF.948.1	1236
BnaA01g14300D	BnaA01g14300D	j	CUFF.948	CUFF.948.2	35	3.779229	2.547507	5.010952	16.130548	1232	CUFF.948.1	1236
BnaA01g14310D	BnaA01g14310D	j	CUFF.949	CUFF.949.1	100	12.154368	9.554472	14.754263	51.862297	861	CUFF.949.1	1367
BnaA01g14310D	BnaA01g14310D	j	CUFF.949	CUFF.949.2	74	9.002238	6.647724	11.356752	38.412261	817	CUFF.949.1	1367
BnaA01g14310D	BnaA01g14310D	j	CUFF.949	CUFF.949.3	51	6.199988	4.141321	8.258655	26.455151	816	CUFF.949.1	1367
BnaA01g14320D	BnaA01g14320D	j	CUFF.950	CUFF.950.1	100	2.841077	1.127843	4.554311	12.279333	452	CUFF.950.1	749
BnaA01g14330D	BnaA01g14330D	j	CUFF.951	CUFF.951.1	21	0.692378	0.282622	1.102134	2.908789	1886	CUFF.951.1	2440
BnaA01g14330D	BnaA01g14330D	c	CUFF.951	CUFF.951.2	100	3.277053	2.536632	4.017474	13.767413	1883	CUFF.951.1	2440
BnaA01g14340D	BnaA01g14340D	=	CUFF.952	CUFF.952.1	100	16.498438	13.902515	19.094361	69.413996	854	CUFF.952.1	922
BnaA01g14350D	BnaA01g14350D	e	CUFF.953	CUFF.953.1	100	2.506269	1.526384	3.486154	10.623672	960	CUFF.953.1	1127
BnaA01g14350D	BnaA01g14350D	j	CUFF.954	CUFF.954.1	100	15.293868	12.623991	17.963746	64.828262	889	CUFF.953.1	1127
BnaA01g14350D	BnaA01g14350D	j	CUFF.954	CUFF.954.2	34	5.139235	3.387595	6.890876	21.784397	889	CUFF.953.1	1127
BnaA01g14370D	BnaA01g14370D	=	CUFF.955	CUFF.955.1	100	7.596240	4.645121	10.547359	32.625419	431	CUFF.955.1	516
BnaA01g14380D	BnaA01g14380D	j	CUFF.956	CUFF.956.1	100	6.816531	5.570905	8.062157	28.551983	1333	CUFF.956.1	1261
BnaA01g14400D	BnaA01g14400D	=	CUFF.957	CUFF.957.1	100	9.033343	6.387385	11.679301	39.049858	542	CUFF.957.1	739
BnaA01g14400D	BnaA01g14400D	e	CUFF.958	CUFF.958.1	100	7.023298	3.336066	10.710529	30.360718	347	CUFF.957.1	739
BnaA01g14420D	BnaA01g14420D	=	CUFF.959	CUFF.959.1	100	9.081997	7.726799	10.437195	38.497614	1504	CUFF.959.1	1192
BnaA01g14430D	BnaA01g14430D	=	CUFF.960	CUFF.960.1	100	9.530190	7.648745	11.411635	40.397456	897	CUFF.960.1	1136
BnaA01g14450D	BnaA01g14450D	j	CUFF.961	CUFF.961.1	100	70.813191	64.727103	76.899278	300.263964	818	CUFF.961.1	1342
BnaA01g14470D	BnaA01g14470D	e	CUFF.962	CUFF.962.1	100	4.764931	3.579932	5.949930	20.186178	1377	CUFF.962.1	1025
BnaA01g14470D	BnaA01g14470D	=	CUFF.963	CUFF.963.1	100	34.437807	30.651366	38.224248	145.892512	950	CUFF.962.1	1025
BnaA01g14480D	BnaA01g14480D	j	CUFF.964	CUFF.964.1	100	32.676169	28.442068	36.910269	136.074692	719	CUFF.965.1	889
BnaA01g14480D	BnaA01g14480D	e	CUFF.965	CUFF.965.1	100	5.109296	3.626569	6.592023	21.276848	841	CUFF.965.1	889
BnaA01g14510D	BnaA01g14510D	e	CUFF.966	CUFF.966.1	100	2.096813	1.048888	3.144739	8.910689	686	CUFF.966.1	1256
BnaA01g14520D	BnaA01g14520D	e	CUFF.967	CUFF.967.1	100	12.103416	10.482130	13.724702	50.588285	1481	CUFF.967.1	1340
BnaA01g14520D	BnaA01g14520D	=	CUFF.968	CUFF.968.1	100	11.593658	8.486527	14.700789	48.457664	563	CUFF.967.1	1340
BnaA01g14530D	BnaA01g14530D	e	CUFF.969	CUFF.969.1	100	0.835823	0.316257	1.355389	3.641872	1204	CUFF.970.1	1123
BnaA01g14530D	BnaA01g14530D	j	CUFF.970	CUFF.970.1	54	1.839954	1.091073	2.588836	8.017103	1316	CUFF.970.1	1123
BnaA01g14530D	BnaA01g14530D	j	CUFF.970	CUFF.970.2	100	3.390091	2.338522	4.441661	14.771405	1147	CUFF.970.1	1123
BnaA01g14560D	BnaA01g14560D	e	CUFF.971	CUFF.971.1	100	8.455362	7.023471	9.887252	35.970965	1394	CUFF.971.1	904
BnaA01g14560D	BnaA01g14560D	=	CUFF.972	CUFF.972.1	100	18.004288	14.380071	21.628505	76.594192	624	CUFF.971.1	904
BnaA01g14570D	BnaA01g14570D	=	CUFF.973	CUFF.973.1	100	25.683780	23.292885	28.074676	109.085453	1289	CUFF.973.1	1349
BnaA01g14590D	BnaA01g14590D	j	CUFF.974	CUFF.974.1	18	0.759932	0.300518	1.219347	3.329769	2010	CUFF.974.2	2036
BnaA01g14590D	BnaA01g14590D	j	CUFF.974	CUFF.974.2	27	1.105015	0.617366	1.592665	4.841808	2111	CUFF.974.2	2036
BnaA01g14590D	BnaA01g14590D	j	CUFF.974	CUFF.974.3	29	1.196170	0.634189	1.758150	5.241216	1826	CUFF.974.2	2036
BnaA01g14590D	BnaA01g14590D	j	CUFF.974	CUFF.974.4	100	4.142660	3.187256	5.098064	18.151752	1724	CUFF.974.2	2036
BnaA01g14600D	BnaA01g14600D	j	CUFF.975	CUFF.975.1	47	4.152094	3.345232	4.958957	17.582813	2011	CUFF.975.1	2142
BnaA01g14600D	BnaA01g14600D	c	CUFF.975	CUFF.975.2	100	8.874952	6.844661	10.905244	37.582629	840	CUFF.975.1	2142
BnaA01g14600D	BnaA01g14600D	e	CUFF.976	CUFF.976.1	100	1.073773	0.553388	1.594158	4.547091	1574	CUFF.975.1	2142
BnaA01g14650D	BnaA01g14650D	o	CUFF.977	CUFF.977.1	100	1.012644	0.672221	1.353068	4.307107	2324	CUFF.977.1	1584
BnaA01g14660D	BnaA01g14660D	=	CUFF.978	CUFF.978.1	100	3.792591	2.637609	4.947573	16.112139	926	CUFF.978.1	980
BnaA01g14670D	BnaA01g14670D	j	CUFF.979	CUFF.979.1	100	2.868984	1.736400	4.001567	12.278835	853	CUFF.980.1	411
BnaA01g14670D	BnaA01g14670D	e	CUFF.980	CUFF.980.1	100	0.928862	0.421766	1.435959	3.975396	1304	CUFF.980.1	411
BnaA01g14710D	BnaA01g14710D	e	CUFF.981	CUFF.981.1	100	3.568901	2.561214	4.576587	15.688836	1092	CUFF.982.1	1593
BnaA01g14710D	BnaA01g14710D	=	CUFF.982	CUFF.982.1	100	7.123354	5.780819	8.465890	31.314164	1216	CUFF.982.1	1593
BnaA01g14720D	BnaA01g14720D	=	CUFF.983	CUFF.983.1	100	9.953489	8.596819	11.310160	42.851044	1642	CUFF.983.1	1682
BnaA01g14730D	BnaA01g14730D	j	CUFF.984	CUFF.984.1	100	4.518006	3.754324	5.281689	19.306876	2030	CUFF.984.1	2283
BnaA01g14740D	BnaA01g14740D	j	CUFF.985	CUFF.985.1	55	1.897025	1.183056	2.610994	7.815507	1345	CUFF.985.2	3145
BnaA01g14740D	BnaA01g14740D	j	CUFF.985	CUFF.985.2	100	3.468027	2.626630	4.309424	14.287842	1554	CUFF.985.2	3145
BnaA01g14750D	BnaA01g14750D	j	CUFF.986	CUFF.986.1	30	16.881477	14.988047	18.774908	70.711543	2082	CUFF.986.1	1456
BnaA01g14750D	BnaA01g14750D	j	CUFF.986	CUFF.986.2	16	9.003160	7.510108	10.496213	37.711591	1924	CUFF.986.1	1456
BnaA01g14750D	BnaA01g14750D	=	CUFF.986	CUFF.986.3	100	57.197914	52.599450	61.796379	239.585242	1333	CUFF.986.1	1456
BnaA01g14790D	BnaA01g14790D	=	CUFF.987	CUFF.987.1	100	12.072347	10.061841	14.082854	52.720550	987	CUFF.987.1	1066
BnaA01g14840D	BnaA01g14840D	=	CUFF.988	CUFF.988.1	100	4.106401	3.492817	4.719985	17.372789	4306	CUFF.988.1	2055
BnaA01g14850D	BnaA01g14850D	j	CUFF.989	CUFF.989.1	100	35.319997	32.540832	38.099161	149.426931	1914	CUFF.989.1	1592
BnaA01g14860D	BnaA01g14860D	j	CUFF.990	CUFF.990.1	100	53.431420	49.006119	57.856722	232.317405	1090	CUFF.990.1	1221
BnaA01g14870D	BnaA01g14870D	c	CUFF.991	CUFF.991.1	100	25.651919	22.589850	28.713989	110.466707	1081	CUFF.991.2	1801
BnaA01g14870D	BnaA01g14870D	j	CUFF.991	CUFF.991.2	33	8.489059	7.044170	9.933947	36.557045	1563	CUFF.991.2	1801
BnaA01g14880D	BnaA01g14880D	e	CUFF.992	CUFF.992.1	100	1.533450	0.677268	2.389632	6.352549	921	CUFF.993.1	1811
BnaA01g14880D	BnaA01g14880D	j	CUFF.993	CUFF.993.1	53	2.678211	1.932031	3.424390	11.094893	1805	CUFF.993.1	1811
BnaA01g14880D	BnaA01g14880D	=	CUFF.993	CUFF.993.2	100	5.022491	3.792803	6.252178	20.806429	1260	CUFF.993.1	1811
BnaA01g14900D	BnaA01g14900D	o	CUFF.994	CUFF.994.1	100	74.387406	69.163845	79.610968	323.373456	1216	CUFF.994.1	799
BnaA01g14910D	BnaA01g14910D	j	CUFF.995	CUFF.995.1	100	18.092924	16.667140	19.518709	79.071821	3137	CUFF.995.1	936
BnaA01g14940D	BnaA01g14940D	j	CUFF.996	CUFF.996.1	100	4.130932	3.145254	5.116611	17.539308	1277	CUFF.996.1	1175
BnaA01g14950D	BnaA01g14950D	=	CUFF.997	CUFF.997.1	100	14.047249	12.074770	16.019727	57.953019	1168	CUFF.997.1	1206
BnaA01g14960D	BnaA01g14960D	e	CUFF.998	CUFF.998.1	100	11.255561	8.059059	14.452063	48.242270	500	CUFF.999.1	948
BnaA01g14960D	BnaA01g14960D	j	CUFF.999	CUFF.999.1	100	41.931450	36.937729	46.925171	179.721678	683	CUFF.999.1	948
BnaA01g14970D	BnaA01g14970D	=	CUFF.1000	CUFF.1000.1	100	0.701154	0.370408	1.031899	3.047320	1721	CUFF.1000.1	1722
BnaA01g14990D	BnaA01g14990D	c	CUFF.1001	CUFF.1001.1	100	3.469383	2.502043	4.436723	15.146305	1567	CUFF.1001.2	1989
BnaA01g14990D	BnaA01g14990D	j	CUFF.1001	CUFF.1001.2	69	2.392504	1.561899	3.223110	10.444970	1629	CUFF.1001.2	1989
BnaA01g14990D	BnaA01g14990D	e	CUFF.1002	CUFF.1002.1	100	2.581521	1.551300	3.611742	11.270160	994	CUFF.1001.2	1989
BnaA01g15000D	BnaA01g15000D	e	CUFF.1003	CUFF.1003.1	100	4.429720	3.489388	5.370051	19.038174	1758	CUFF.1003.1	1016
BnaA01g15000D	BnaA01g15000D	=	CUFF.1004	CUFF.1004.1	100	35.657531	32.005851	39.309211	153.249943	1029	CUFF.1003.1	1016
BnaA01g15010D	BnaA01g15010D	=	CUFF.1005	CUFF.1005.1	100	9.549778	7.785256	11.314301	41.476510	1172	CUFF.1006.1	859
BnaA01g15010D	BnaA01g15010D	j	CUFF.1005	CUFF.1005.2	47	4.467213	3.123747	5.810679	19.401959	1094	CUFF.1006.1	859
BnaA01g15010D	BnaA01g15010D	e	CUFF.1006	CUFF.1006.1	100	5.888210	4.749368	7.027053	25.573621	1583	CUFF.1006.1	859
BnaA01g15030D	BnaA01g15030D	c	CUFF.1007	CUFF.1007.1	100	1.622869	0.745844	2.499893	6.612173	742	CUFF.1007.1	1806
BnaA01g15040D	BnaA01g15040D	j	CUFF.1008	CUFF.1008.1	100	0.817229	0.452644	1.181814	3.640831	1758	CUFF.1008.1	1293
BnaA01g15060D	BnaA01g15060D	j	CUFF.1009	CUFF.1009.1	14	0.498927	0.214851	0.783003	2.167907	2728	CUFF.1009.1	2785
BnaA01g15060D	BnaA01g15060D	j	CUFF.1009	CUFF.1009.2	100	3.596055	2.944609	4.247502	15.625361	2643	CUFF.1009.1	2785
BnaA01g15060D	BnaA01g15060D	j	CUFF.1009	CUFF.1009.3	84	3.013081	1.582578	4.443585	13.092258	763	CUFF.1009.1	2785
BnaA01g15070D	BnaA01g15070D	j	CUFF.1010	CUFF.1010.1	54	3.679141	2.910644	4.447638	15.473718	2498	CUFF.1010.2	4377
BnaA01g15070D	BnaA01g15070D	j	CUFF.1010	CUFF.1010.2	25	1.674556	1.236114	2.112997	7.042841	4044	CUFF.1010.2	4377
BnaA01g15070D	BnaA01g15070D	c	CUFF.1010	CUFF.1010.3	100	6.803163	5.199453	8.406874	28.612720	1212	CUFF.1010.2	4377
BnaA01g15070D	BnaA01g15070D	j	CUFF.1010	CUFF.1010.4	27	1.811719	1.330798	2.292640	7.619722	3974	CUFF.1010.2	4377
BnaA01g15080D	BnaA01g15080D	j	CUFF.1011	CUFF.1011.1	22	3.023115	2.138435	3.907795	13.157055	1289	CUFF.1011.1	1316
BnaA01g15080D	BnaA01g15080D	c	CUFF.1011	CUFF.1011.2	100	13.723351	10.767134	16.679567	59.726093	641	CUFF.1011.1	1316
BnaA01g15080D	BnaA01g15080D	e	CUFF.1012	CUFF.1012.1	100	7.727915	4.981110	10.474720	33.633053	487	CUFF.1011.1	1316
BnaA01g15100D	BnaA01g15100D	j	CUFF.1013	CUFF.1013.1	100	4.254950	3.087783	5.422117	17.497356	1021	CUFF.1013.1	1028
BnaA01g15130D	BnaA01g15130D	c	CUFF.1014	CUFF.1014.1	100	1.341002	0.789852	1.892153	6.047607	1269	CUFF.1014.1	3991
BnaA01g15140D	BnaA01g15140D	j	CUFF.1015	CUFF.1015.1	24	2.347927	1.819549	2.876306	9.970101	3425	CUFF.1015.2	2266
BnaA01g15140D	BnaA01g15140D	j	CUFF.1015	CUFF.1015.2	100	9.847312	8.874637	10.819987	41.815050	3599	CUFF.1015.2	2266
BnaA01g15220D	BnaA01g15220D	j	CUFF.1016	CUFF.1016.1	100	1.815440	0.975200	2.655681	7.738204	869	CUFF.1016.1	1045
-	-	u	CUFF.1017	CUFF.1017.1	100	2.645136	1.547444	3.742829	9.430610	778	CUFF.1017.1	-
BnaA01g15240D	BnaA01g15240D	=	CUFF.1018	CUFF.1018.1	100	1.126408	0.629442	1.623374	5.088486	1582	CUFF.1018.1	1357
BnaA01g15240D	BnaA01g15240D	e	CUFF.1019	CUFF.1019.1	100	2.252621	0.751218	3.754024	10.176091	558	CUFF.1018.1	1357
BnaA01g15250D	BnaA01g15250D	=	CUFF.1020	CUFF.1020.1	100	12.385366	11.067799	13.702933	51.214552	1916	CUFF.1020.1	1953
BnaA01g15270D	BnaA01g15270D	c	CUFF.1021	CUFF.1021.1	100	0.694110	0.323313	1.064907	3.195800	1443	CUFF.1021.1	2493
BnaA01g15280D	BnaA01g15280D	j	CUFF.1022	CUFF.1022.1	100	2.878018	1.467747	4.288290	12.100103	592	CUFF.1022.1	566
BnaA01g10110D	BnaA01g10110D	e	CUFF.1023	CUFF.1023.1	100	10.575582	8.301172	12.849992	46.820178	865	CUFF.1023.1	831
BnaA01g10110D	BnaA01g10110D	=	CUFF.1024	CUFF.1024.1	100	64.516384	57.870640	71.162128	285.626701	668	CUFF.1023.1	831
BnaA01g10140D	BnaA01g10140D	j	CUFF.1025	CUFF.1025.1	100	4.970179	3.092362	6.847995	21.921746	642	CUFF.1025.1	655
BnaA01g10140D	BnaA01g10140D	e	CUFF.1026	CUFF.1026.1	100	4.791057	2.566381	7.015732	21.131700	519	CUFF.1025.1	655
BnaA01g10160D	BnaA01g10160D	e	CUFF.1027	CUFF.1027.1	100	5.040869	3.822567	6.259171	21.257010	1066	CUFF.1027.1	973
BnaA01g10160D	BnaA01g10160D	j	CUFF.1028	CUFF.1028.1	100	22.934362	19.057238	26.811487	96.712682	616	CUFF.1027.1	973
BnaA01g10170D	BnaA01g10170D	j	CUFF.1029	CUFF.1029.1	100	2.258980	1.390703	3.127256	10.282855	962	CUFF.1029.1	813
BnaA01g10200D	BnaA01g10200D	e	CUFF.1030	CUFF.1030.1	100	0.825623	0.436163	1.215083	3.580393	1496	CUFF.1030.1	1827
BnaA01g10220D	BnaA01g10220D	j	CUFF.1031	CUFF.1031.1	100	4.044169	3.316233	4.772105	16.949219	2305	CUFF.1031.1	2271
BnaA01g10220D	BnaA01g10220D	e	CUFF.1032	CUFF.1032.1	100	3.289908	1.506740	5.073076	13.788090	627	CUFF.1031.1	2271
BnaA01g10230D	BnaA01g10230D	j	CUFF.1033	CUFF.1033.1	100	4.569046	3.737561	5.400532	19.146716	1889	CUFF.1033.1	2005
BnaA01g10270D	BnaA01g10270D	e	CUFF.1034	CUFF.1034.1	100	7.634341	4.808768	10.459914	33.027871	569	CUFF.1035.1	2006
BnaA01g10270D	BnaA01g10270D	c	CUFF.1035	CUFF.1035.1	100	16.234850	13.587768	18.881931	70.235599	883	CUFF.1035.1	2006
BnaA01g10270D	BnaA01g10270D	c	CUFF.1036	CUFF.1036.1	100	11.915934	9.660284	14.171584	51.081175	814	CUFF.1036.1	2006
BnaA01g10280D	BnaA01g10280D	e	CUFF.1037	CUFF.1037.1	100	2.416368	1.196320	3.636416	10.466484	895	CUFF.1038.1	5637
BnaA01g10280D	BnaA01g10280D	j	CUFF.1038	CUFF.1038.1	100	3.460385	2.641796	4.278973	14.988637	1754	CUFF.1038.1	5637
BnaA01g10290D	BnaA01g10290D	o	CUFF.1039	CUFF.1039.1	100	1.737894	1.122238	2.353549	7.944044	1299	CUFF.1039.1	1488
BnaA01g10310D	BnaA01g10310D	j	CUFF.1040	CUFF.1040.1	100	0.762901	0.378419	1.147384	3.446656	1524	CUFF.1040.1	2439
BnaA01g10340D	BnaA01g10340D	j	CUFF.1041	CUFF.1041.1	51	1.145774	0.496963	1.794584	4.925990	1166	CUFF.1041.1	1029
BnaA01g10340D	BnaA01g10340D	j	CUFF.1041	CUFF.1041.2	100	2.263196	1.347332	3.179060	9.730089	1064	CUFF.1041.1	1029
-	-	u	CUFF.1042	CUFF.1042.1	58	3.071539	2.391960	3.751118	13.130757	2524	CUFF.1042.1	-
-	-	u	CUFF.1042	CUFF.1042.2	100	5.309129	4.432889	6.185369	22.696401	2421	CUFF.1042.1	-
BnaA01g10360D	BnaA01g10360D	j	CUFF.1043	CUFF.1043.1	100	3.770663	2.788009	4.753318	16.421099	1441	CUFF.1043.1	1522
BnaA01g10360D	BnaA01g10360D	c	CUFF.1044	CUFF.1044.1	100	5.212249	3.493071	6.931426	22.699150	833	CUFF.1043.1	1522
BnaA01g10370D	BnaA01g10370D	=	CUFF.1045	CUFF.1045.1	100	8.359830	6.960624	9.759035	35.969609	1447	CUFF.1045.1	537
BnaA01g10380D	BnaA01g10380D	=	CUFF.1046	CUFF.1046.1	100	3.063701	2.282723	3.844679	13.182102	1790	CUFF.1046.1	1457
BnaA01g10390D	BnaA01g10390D	j	CUFF.1047	CUFF.1047.1	100	2.159780	1.556653	2.762907	9.290364	1709	CUFF.1047.1	1524
BnaA01g10400D	BnaA01g10400D	j	CUFF.1048	CUFF.1048.1	100	1.756491	1.362200	2.150782	7.645520	2926	CUFF.1048.1	3381
BnaA01g10410D	BnaA01g10410D	x	CUFF.1049	CUFF.1049.1	100	1.129339	0.731479	1.527199	4.870759	1908	CUFF.1049.1	2040
BnaA01g10430D	BnaA01g10430D	j	CUFF.1050	CUFF.1050.1	100	0.446572	0.199029	0.694116	1.929165	1986	CUFF.1050.1	2829
BnaA01g10440D	BnaA01g10440D	j	CUFF.1051	CUFF.1051.1	100	7.843608	5.328637	10.358579	34.860471	532	CUFF.1051.1	1627
BnaA01g10460D	BnaA01g10460D	e	CUFF.1052	CUFF.1052.1	100	1.683527	1.244802	2.122251	7.284226	2335	CUFF.1052.1	1799
BnaA01g10490D	BnaA01g10490D	j	CUFF.1053	CUFF.1053.1	10	1.045500	0.355382	1.735617	4.367254	826	CUFF.1053.1	1011
BnaA01g10490D	BnaA01g10490D	=	CUFF.1053	CUFF.1053.2	100	10.321921	7.607666	13.036176	43.116657	579	CUFF.1053.1	1011
BnaA01g10500D	BnaA01g10500D	j	CUFF.1054	CUFF.1054.1	100	35.683407	32.815289	38.551525	145.827840	1627	CUFF.1054.1	1647
BnaA01g10510D	BnaA01g10510D	j	CUFF.1055	CUFF.1055.1	100	2.951243	2.231570	3.670917	12.240387	1637	CUFF.1055.1	1858
BnaA01g10520D	BnaA01g10520D	=	CUFF.1056	CUFF.1056.1	100	3.111730	1.935788	4.287672	13.363473	761	CUFF.1056.1	786
BnaA01g10530D	BnaA01g10530D	j	CUFF.1057	CUFF.1057.1	100	73.526807	69.366009	77.687604	312.521856	2377	CUFF.1057.1	2354
BnaA01g10540D	BnaA01g10540D	j	CUFF.1058	CUFF.1058.1	57	1.957744	0.843543	3.071944	8.409228	718	CUFF.1058.1	1990
BnaA01g10540D	BnaA01g10540D	j	CUFF.1058	CUFF.1058.2	100	3.430814	1.818336	5.043293	14.736607	610	CUFF.1058.1	1990
BnaA01g10550D	BnaA01g10550D	e	CUFF.1059	CUFF.1059.1	100	23.701769	21.666864	25.736673	97.362324	1597	CUFF.1059.1	1104
BnaA01g10570D	BnaA01g10570D	=	CUFF.1060	CUFF.1060.1	100	9.933809	7.990605	11.877013	40.865793	884	CUFF.1060.1	717
BnaA01g10580D	BnaA01g10580D	=	CUFF.1061	CUFF.1061.1	100	18.799446	15.577391	22.021501	80.384565	765	CUFF.1061.1	1004
BnaA01g10580D	BnaA01g10580D	j	CUFF.1061	CUFF.1061.2	32	6.050990	3.978309	8.123671	25.873434	762	CUFF.1061.1	1004
BnaA01g10590D	BnaA01g10590D	j	CUFF.1062	CUFF.1062.1	43	4.613419	3.928510	5.298328	19.908716	3164	CUFF.1062.1	3552
BnaA01g10590D	BnaA01g10590D	c	CUFF.1062	CUFF.1062.2	100	10.727826	8.701378	12.754275	46.294785	1042	CUFF.1062.1	3552
BnaA01g10600D	BnaA01g10600D	j	CUFF.1063	CUFF.1063.1	34	4.326697	3.395070	5.258325	18.671398	2190	CUFF.1063.1	1200
BnaA01g10600D	BnaA01g10600D	=	CUFF.1063	CUFF.1063.2	100	12.799097	11.268803	14.329392	55.233132	2085	CUFF.1063.1	1200
BnaA01g10630D	BnaA01g10630D	c	CUFF.1064	CUFF.1064.1	100	23.061027	20.606609	25.515444	95.267891	1126	CUFF.1064.1	1787
BnaA01g10650D	BnaA01g10650D	c	CUFF.1065	CUFF.1065.1	100	2.185232	1.469316	2.901147	8.991890	1306	CUFF.1065.1	1684
BnaA01g10660D	BnaA01g10660D	e	CUFF.1066	CUFF.1066.1	100	0.916772	0.557248	1.276295	3.986868	1909	CUFF.1066.1	2178
BnaA01g10680D	BnaA01g10680D	e	CUFF.1067	CUFF.1067.1	100	0.517294	0.172431	0.862157	2.277898	1240	CUFF.1067.1	1449
BnaA01g10710D	BnaA01g10710D	=	CUFF.1068	CUFF.1068.1	100	30.433263	28.229084	32.637442	130.547315	1709	CUFF.1068.1	1584
BnaA01g10720D	BnaA01g10720D	=	CUFF.1069	CUFF.1069.1	100	2.261907	1.649517	2.874297	9.241484	1670	CUFF.1069.1	1581
BnaA01g10730D	BnaA01g10730D	j	CUFF.1070	CUFF.1070.1	100	1.625519	1.108048	2.142990	6.526839	1677	CUFF.1070.1	1430
BnaA01g10740D	BnaA01g10740D	=	CUFF.1071	CUFF.1071.1	100	1.895971	1.372036	2.419905	7.625967	1869	CUFF.1071.1	1650
BnaA01g10750D	BnaA01g10750D	=	CUFF.1072	CUFF.1072.1	100	1.652772	1.180430	2.125114	7.163746	1999	CUFF.1072.1	1707
BnaA01g10760D	BnaA01g10760D	j	CUFF.1073	CUFF.1073.1	100	12.060326	10.892007	13.228645	51.143060	2793	CUFF.1073.1	4492
BnaA01g10760D	BnaA01g10760D	c	CUFF.1074	CUFF.1074.1	100	2.988773	1.975295	4.002251	11.509473	945	CUFF.1074.1	4492
BnaA01g10780D	BnaA01g10780D	e	CUFF.1075	CUFF.1075.1	100	11.205404	8.266441	14.144368	48.854132	580	CUFF.1076.2	1749
BnaA01g10780D	BnaA01g10780D	j	CUFF.1076	CUFF.1076.1	100	30.391993	26.773500	34.010486	132.505210	942	CUFF.1076.2	1749
BnaA01g10780D	BnaA01g10780D	j	CUFF.1076	CUFF.1076.2	15	4.684699	3.153194	6.216205	20.424691	1032	CUFF.1076.2	1749
BnaA01g10790D	BnaA01g10790D	=	CUFF.1077	CUFF.1077.1	100	23.418317	21.483606	25.353028	99.456283	1723	CUFF.1077.1	1203
BnaA01g10800D	BnaA01g10800D	=	CUFF.1078	CUFF.1078.1	100	17.631691	15.580934	19.682448	75.755218	1472	CUFF.1078.1	1563
BnaA01g10800D	BnaA01g10800D	e	CUFF.1079	CUFF.1079.1	100	3.644340	2.447655	4.841025	15.658043	1205	CUFF.1078.1	1563
BnaA01g10810D	BnaA01g10810D	e	CUFF.1080	CUFF.1080.1	100	1.615953	0.627125	2.604782	6.907278	960	CUFF.1081.1	3001
BnaA01g10810D	BnaA01g10810D	j	CUFF.1081	CUFF.1081.1	100	4.096859	3.360736	4.832982	17.511733	2324	CUFF.1081.1	3001
BnaA01g10830D	BnaA01g10830D	j	CUFF.1082	CUFF.1082.1	100	1.427624	1.073936	1.781311	6.165520	3018	CUFF.1082.1	2803
BnaA01g10840D	BnaA01g10840D	j	CUFF.1083	CUFF.1083.1	100	1.512846	1.169766	1.855926	6.369446	3322	CUFF.1083.1	3336
BnaA01g10840D	BnaA01g10840D	p	CUFF.1084	CUFF.1084.1	100	1.571994	0.893138	2.250850	6.805454	1321	CUFF.1084.1	3336
-	-	u	CUFF.1085	CUFF.1085.1	100	15.821707	13.182541	18.460872	68.495118	831	CUFF.1084.1	-
BnaA01g10960D	BnaA01g10960D	j	CUFF.1086	CUFF.1086.1	100	1.425364	1.025741	1.824986	6.214680	2585	CUFF.1086.1	2228
BnaA01g10960D	BnaA01g10960D	e	CUFF.1087	CUFF.1087.1	100	0.896204	0.434233	1.358176	3.907510	1454	CUFF.1086.1	2228
BnaA01g10970D	BnaA01g10970D	o	CUFF.1088	CUFF.1088.1	100	0.961974	0.520735	1.403213	3.973653	1407	CUFF.1088.1	1776
BnaA01g10990D	BnaA01g10990D	=	CUFF.1089	CUFF.1089.1	100	5.210642	3.817692	6.603591	22.100379	961	CUFF.1089.2	1007
BnaA01g10990D	BnaA01g10990D	j	CUFF.1089	CUFF.1089.2	23	1.217545	0.488282	1.946808	5.164085	1057	CUFF.1089.2	1007
BnaA01g11000D	BnaA01g11000D	j	CUFF.1090	CUFF.1090.1	100	78.041792	64.507386	91.576198	332.583397	326	CUFF.1090.1	506
BnaA01g11020D	BnaA01g11020D	=	CUFF.1091	CUFF.1091.1	100	46.844206	39.188372	54.500041	200.974894	430	CUFF.1092.1	697
BnaA01g11020D	BnaA01g11020D	e	CUFF.1092	CUFF.1092.1	100	1.787609	1.131786	2.443432	7.669349	1247	CUFF.1092.1	697
BnaA01g11030D	BnaA01g11030D	=	CUFF.1093	CUFF.1093.1	100	3.166944	2.298963	4.034926	13.306759	1229	CUFF.1093.1	723
BnaA01g11060D	BnaA01g11060D	j	CUFF.1094	CUFF.1094.1	65	3.689427	2.648421	4.730434	15.860481	1108	CUFF.1094.1	2352
BnaA01g11060D	BnaA01g11060D	c	CUFF.1094	CUFF.1094.2	100	5.642472	3.338835	7.946108	24.256423	574	CUFF.1094.1	2352
BnaA01g11060D	BnaA01g11060D	j	CUFF.1094	CUFF.1094.3	58	3.286371	1.387396	5.185346	14.127783	558	CUFF.1094.1	2352
BnaA01g11060D	BnaA01g11060D	j	CUFF.1095	CUFF.1095.1	100	25.600146	22.901875	28.298417	110.733016	1214	CUFF.1095.1	2352
BnaA01g11070D	BnaA01g11070D	j	CUFF.1095	CUFF.1095.2	33	8.558494	7.165012	9.951975	37.019625	1348	CUFF.1095.2	2324
BnaA01g11070D	BnaA01g11070D	j	CUFF.1096	CUFF.1096.1	100	0.675347	0.407014	0.943679	2.749416	2438	CUFF.1096.1	2324
BnaA01g11090D	BnaA01g11090D	j	CUFF.1097	CUFF.1097.1	24	1.134977	0.567343	1.702611	4.991270	1273	CUFF.1097.1	2086
BnaA01g11090D	BnaA01g11090D	c	CUFF.1097	CUFF.1097.2	100	4.662132	2.665361	6.658903	20.502585	567	CUFF.1097.1	2086
BnaA01g11100D	BnaA01g11100D	c	CUFF.1098	CUFF.1098.1	100	4.093746	3.281872	4.905620	18.003001	1771	CUFF.1098.1	1117
BnaA01g11130D	BnaA01g11130D	=	CUFF.1099	CUFF.1099.1	100	3.557151	2.632401	4.481901	15.051116	1250	CUFF.1099.1	1328
BnaA01g11140D	BnaA01g11140D	=	CUFF.1100	CUFF.1100.1	100	1.024327	0.512398	1.536255	4.517865	1165	CUFF.1100.1	1313
BnaA01g11190D	BnaA01g11190D	=	CUFF.1101	CUFF.1101.1	100	4.246985	2.922642	5.571328	18.223383	824	CUFF.1101.1	962
BnaA01g11200D	BnaA01g11200D	o	CUFF.1102	CUFF.1102.1	100	0.838989	0.586264	1.091715	3.565536	3416	CUFF.1102.1	1680
BnaA01g11220D	BnaA01g11220D	=	CUFF.1103	CUFF.1103.1	100	2.582749	2.037449	3.128049	11.230344	2840	CUFF.1103.2	2675
BnaA01g11220D	BnaA01g11220D	j	CUFF.1103	CUFF.1103.2	33	0.853150	0.497674	1.208626	3.709678	2919	CUFF.1103.2	2675
BnaA01g11270D	BnaA01g11270D	j	CUFF.1104	CUFF.1104.1	100	2.974380	2.352373	3.596386	13.349982	2144	CUFF.1104.1	3127
BnaA01g11310D	BnaA01g11310D	j	CUFF.1105	CUFF.1105.1	27	8.050106	6.341445	9.758766	33.858578	1217	CUFF.1105.1	1234
BnaA01g11310D	BnaA01g11310D	=	CUFF.1105	CUFF.1105.2	100	30.280021	26.793150	33.766891	127.357137	1007	CUFF.1105.1	1234
BnaA01g11320D	BnaA01g11320D	j	CUFF.1106	CUFF.1106.1	52	2.641268	1.846132	3.436404	11.661264	1313	CUFF.1106.1	1432
BnaA01g11320D	BnaA01g11320D	c	CUFF.1106	CUFF.1106.2	100	5.111822	3.036865	7.186779	22.568826	555	CUFF.1106.1	1432
BnaA01g11330D	BnaA01g11330D	=	CUFF.1107	CUFF.1107.1	100	24.840643	22.504964	27.176321	100.517244	1568	CUFF.1107.1	1542
BnaA01g11340D	BnaA01g11340D	e	CUFF.1108	CUFF.1108.1	100	18.944708	16.376606	21.512810	80.825381	919	CUFF.1108.1	615
BnaA01g11350D	BnaA01g11350D	e	CUFF.1109	CUFF.1109.1	100	2.519748	1.584757	3.454739	10.579654	1190	CUFF.1109.1	984
BnaA01g11350D	BnaA01g11350D	=	CUFF.1110	CUFF.1110.1	100	11.481797	9.364686	13.598907	48.208571	934	CUFF.1109.1	984
BnaA01g11360D	BnaA01g11360D	j	CUFF.1111	CUFF.1111.1	22	0.628169	0.154297	1.102042	2.688700	1210	CUFF.1111.2	1363
BnaA01g11360D	BnaA01g11360D	j	CUFF.1111	CUFF.1111.2	38	1.095978	0.507533	1.684423	4.691019	1347	CUFF.1111.2	1363
BnaA01g11360D	BnaA01g11360D	j	CUFF.1111	CUFF.1111.3	100	2.877055	1.893339	3.860772	12.314411	1134	CUFF.1111.2	1363
BnaA01g11370D	BnaA01g11370D	c	CUFF.1112	CUFF.1112.1	100	1.131952	0.597992	1.665912	5.125161	1153	CUFF.1112.1	2322
BnaA01g11380D	BnaA01g11380D	c	CUFF.1113	CUFF.1113.1	100	1.577266	0.873610	2.280922	6.712394	1021	CUFF.1113.1	2169
BnaA01g11380D	BnaA01g11380D	j	CUFF.1114	CUFF.1114.1	100	2.541000	1.884490	3.197510	10.844527	2558	CUFF.1114.1	2169
BnaA01g11380D	BnaA01g11380D	j	CUFF.1114	CUFF.1114.2	100	2.541000	1.939962	3.142038	10.844527	2558	CUFF.1114.1	2169
BnaA01g11390D	BnaA01g11390D	j	CUFF.1115	CUFF.1115.1	100	37.752172	33.446781	42.057563	161.119422	842	CUFF.1115.1	1375
BnaA01g11400D	BnaA01g11400D	e	CUFF.1116	CUFF.1116.1	100	2.330821	1.634026	3.027616	9.904353	1553	CUFF.1116.1	1592
BnaA01g11400D	BnaA01g11400D	j	CUFF.1117	CUFF.1117.1	100	14.052668	12.102821	16.002515	59.713979	1221	CUFF.1116.1	1592
BnaA01g11410D	BnaA01g11410D	=	CUFF.1118	CUFF.1118.1	100	1.815976	1.175043	2.456909	8.134728	1317	CUFF.1118.1	1182
BnaA01g11420D	BnaA01g11420D	j	CUFF.1119	CUFF.1119.1	100	18.515729	16.517195	20.514263	79.905369	1519	CUFF.1119.1	1611
BnaA01g11430D	BnaA01g11430D	j	CUFF.1120	CUFF.1120.1	100	17.652395	15.415549	19.889240	75.030973	1201	CUFF.1120.1	825
BnaA01g11430D	BnaA01g11430D	x	CUFF.1121	CUFF.1121.1	100	7.473259	5.497861	9.448656	31.764862	768	CUFF.1121.1	825
BnaA01g11450D	BnaA01g11450D	=	CUFF.1122	CUFF.1122.1	100	5.042744	3.924030	6.161458	22.188518	1220	CUFF.1122.1	1007
BnaA01g11480D	BnaA01g11480D	e	CUFF.1123	CUFF.1123.1	100	182.125169	173.529366	190.720973	782.331940	2842	CUFF.1123.1	2256
BnaA01g11480D	BnaA01g11480D	=	CUFF.1124	CUFF.1124.1	100	293.767792	279.901229	307.634354	1261.900960	1849	CUFF.1123.1	2256
BnaA01g11490D	BnaA01g11490D	j	CUFF.1125	CUFF.1125.1	100	5.486605	4.433220	6.539990	23.232272	1862	CUFF.1125.1	1991
BnaA01g11490D	BnaA01g11490D	=	CUFF.1125	CUFF.1125.2	30	1.654405	1.016116	2.292694	7.005349	1827	CUFF.1125.1	1991
BnaA01g11490D	BnaA01g11490D	j	CUFF.1125	CUFF.1125.3	71	3.883661	2.852658	4.914663	16.444825	1427	CUFF.1125.1	1991
BnaA01g11510D	BnaA01g11510D	e	CUFF.1126	CUFF.1126.1	100	3.975171	3.225180	4.725161	17.157559	2554	CUFF.1126.1	2061
BnaA01g11510D	BnaA01g11510D	=	CUFF.1127	CUFF.1127.1	100	34.908906	32.351419	37.466393	150.673170	2167	CUFF.1126.1	2061
BnaA01g11520D	BnaA01g11520D	x	CUFF.1128	CUFF.1128.1	100	3.681055	3.121755	4.240354	15.903961	3045	CUFF.1128.1	2860
BnaA01g11530D	BnaA01g11530D	e	CUFF.1129	CUFF.1129.1	100	4.920279	3.685957	6.154600	21.114323	1269	CUFF.1130.1	3752
BnaA01g11530D	BnaA01g11530D	j	CUFF.1130	CUFF.1130.1	100	6.039024	5.272205	6.805843	25.915178	3791	CUFF.1130.1	3752
BnaA01g11530D	BnaA01g11530D	c	CUFF.1130	CUFF.1130.2	97	5.832572	5.013254	6.651890	25.029235	3088	CUFF.1130.1	3752
BnaA01g11540D	BnaA01g11540D	=	CUFF.1131	CUFF.1131.1	100	2.790720	1.681518	3.899922	11.274634	791	CUFF.1131.1	734
BnaA01g11550D	BnaA01g11550D	=	CUFF.1132	CUFF.1132.1	100	3.987193	2.287048	5.687338	15.723676	549	CUFF.1132.1	426
-	-	u	CUFF.1133	CUFF.1133.1	100	2.141636	1.102790	3.180482	8.971271	690	CUFF.1133.1	-
BnaA01g11580D	BnaA01g11580D	j	CUFF.1134	CUFF.1134.1	47	3.284230	2.666309	3.902150	14.183482	2774	CUFF.1134.1	2241
BnaA01g11580D	BnaA01g11580D	j	CUFF.1134	CUFF.1134.2	100	7.043756	5.776412	8.311101	30.419611	1526	CUFF.1134.1	2241
BnaA01g11600D	BnaA01g11600D	j	CUFF.1135	CUFF.1135.1	29	0.534373	0.155770	0.912975	2.368040	1669	CUFF.1135.1	1655
BnaA01g11600D	BnaA01g11600D	=	CUFF.1135	CUFF.1135.2	100	1.838124	1.225024	2.451224	8.145536	1660	CUFF.1135.1	1655
BnaA01g11620D	BnaA01g11620D	j	CUFF.1136	CUFF.1136.1	100	11.762787	10.625573	12.900001	50.449026	3142	CUFF.1136.1	1185
BnaA01g11630D	BnaA01g11630D	j	CUFF.1136	CUFF.1136.2	48	5.591450	4.536167	6.646733	23.980983	1939	CUFF.1136.1	1708
BnaA01g11650D	BnaA01g11650D	c	CUFF.1137	CUFF.1137.1	100	3.780683	2.571337	4.990030	16.278623	859	CUFF.1137.1	3832
BnaA01g11660D	BnaA01g11660D	=	CUFF.1138	CUFF.1138.1	100	4.829890	3.264827	6.394953	21.228801	710	CUFF.1138.1	855
BnaA01g11680D	BnaA01g11680D	j	CUFF.1139	CUFF.1139.1	100	1.044121	0.599814	1.488428	4.658122	1537	CUFF.1139.1	2507
BnaA01g11740D	BnaA01g11740D	j	CUFF.1140	CUFF.1140.1	100	2.708696	2.032694	3.384697	11.617518	1688	CUFF.1140.1	1802
BnaA01g11760D	BnaA01g11760D	=	CUFF.1141	CUFF.1141.1	100	4.982361	3.999808	5.964914	20.995540	1514	CUFF.1141.1	1567
BnaA01g11770D	BnaA01g11770D	=	CUFF.1142	CUFF.1142.1	100	3.973393	2.597975	5.348810	16.834902	726	CUFF.1142.1	522
BnaA01g11790D	BnaA01g11790D	j	CUFF.1143	CUFF.1143.1	17	1.610974	1.119999	2.101948	6.988812	2280	CUFF.1143.1	1992
BnaA01g11790D	BnaA01g11790D	c	CUFF.1143	CUFF.1143.2	100	9.270163	7.646581	10.893745	40.216320	1154	CUFF.1143.1	1992
BnaA01g11790D	BnaA01g11790D	e	CUFF.1144	CUFF.1144.1	100	1.944831	1.073518	2.816143	8.437170	1083	CUFF.1143.1	1992
BnaA01g11790D	BnaA01g11790D	e	CUFF.1145	CUFF.1145.1	100	0.919578	0.531569	1.307586	3.989362	1988	CUFF.1143.1	1992
BnaA01g11800D	BnaA01g11800D	x	CUFF.1146	CUFF.1146.1	100	61.520182	57.573215	65.467149	264.762313	2290	CUFF.1146.1	1265
BnaA01g11800D	BnaA01g11800D	=	CUFF.1147	CUFF.1147.1	100	925.082649	884.524738	965.640560	3981.246713	1423	CUFF.1147.1	1265
BnaA01g11840D	BnaA01g11840D	j	CUFF.1148	CUFF.1148.1	81	1.887396	1.426033	2.348759	8.077956	3124	CUFF.1148.2	1482
BnaA01g11840D	BnaA01g11840D	j	CUFF.1148	CUFF.1148.2	100	2.316609	1.829434	2.803784	9.914966	3219	CUFF.1148.2	1482
BnaA01g11860D	BnaA01g11860D	c	CUFF.1149	CUFF.1149.1	100	3.929859	1.658816	6.200903	16.500742	513	CUFF.1150.1	1294
BnaA01g11860D	BnaA01g11860D	o	CUFF.1150	CUFF.1150.1	100	12.593481	8.934883	16.252078	52.877660	517	CUFF.1150.1	1294
BnaA01g11860D	BnaA01g11860D	o	CUFF.1150	CUFF.1150.2	31	3.897118	1.488583	6.305653	16.363268	483	CUFF.1150.1	1294
BnaA01g11870D	BnaA01g11870D	j	CUFF.1151	CUFF.1151.1	100	3.255538	2.555792	3.955285	14.040458	1800	CUFF.1151.1	1941
BnaA01g16400D	BnaA01g16400D	e	CUFF.1152	CUFF.1152.1	100	1.267125	0.662650	1.871599	5.363435	1639	CUFF.1152.1	1455
BnaA01g16400D	BnaA01g16400D	x	CUFF.1153	CUFF.1153.1	100	3.243931	2.230836	4.257025	13.730783	1169	CUFF.1153.1	1455
BnaA01g16400D	BnaA01g16400D	=	CUFF.1154	CUFF.1154.1	100	2.650672	1.569567	3.731777	11.219661	950	CUFF.1152.1	1455
BnaA01g16400D	BnaA01g16400D	j	CUFF.1154	CUFF.1154.2	45	1.192156	0.405452	1.978861	5.046111	1052	CUFF.1152.1	1455
BnaA01g16410D	BnaA01g16410D	c	CUFF.1155	CUFF.1155.1	100	2.273721	1.382974	3.164468	9.922109	1133	CUFF.1155.1	2065
BnaA01g16410D	BnaA01g16410D	j	CUFF.1155	CUFF.1155.2	38	0.874650	0.219023	1.530278	3.816817	1101	CUFF.1155.1	2065
BnaA01g16410D	BnaA01g16410D	c	CUFF.1156	CUFF.1156.1	100	1.679847	0.928820	2.430875	7.153643	938	CUFF.1156.1	2065
BnaA01g16420D	BnaA01g16420D	=	CUFF.1157	CUFF.1157.1	100	3.388767	2.812991	3.964543	14.374964	3559	CUFF.1157.1	3562
BnaA01g16420D	BnaA01g16420D	x	CUFF.1158	CUFF.1158.1	100	2.711404	2.114532	3.308276	11.501629	3119	CUFF.1158.1	3562
BnaA01g16420D	BnaA01g16420D	x	CUFF.1158	CUFF.1158.2	65	1.771796	1.263691	2.279901	7.515861	3003	CUFF.1158.1	3562
BnaA01g16430D	BnaA01g16430D	=	CUFF.1159	CUFF.1159.1	100	357.150983	343.836128	370.465839	1541.837902	697	CUFF.1159.1	877
BnaA01g16450D	BnaA01g16450D	=	CUFF.1160	CUFF.1160.1	100	14.745904	13.456006	16.035802	63.163815	3229	CUFF.1160.1	1030
BnaA01g16440D	BnaA01g16440D	=	CUFF.1161	CUFF.1161.1	100	57.831243	53.672685	61.989801	247.719083	1504	CUFF.1161.1	1586
BnaA01g16460D	BnaA01g16460D	x	CUFF.1162	CUFF.1162.1	100	0.952089	0.407981	1.496197	3.691693	1297	CUFF.1162.1	1164
BnaA01g16460D	BnaA01g16460D	o	CUFF.1163	CUFF.1163.1	100	0.804408	0.232032	1.376784	3.119066	1114	CUFF.1163.1	1164
BnaA01g16470D	BnaA01g16470D	o	CUFF.1164	CUFF.1164.1	100	5.060016	3.561845	6.558187	21.930982	905	CUFF.1165.1	1215
BnaA01g16470D	BnaA01g16470D	o	CUFF.1165	CUFF.1165.1	100	1.448096	0.597151	2.299040	6.276297	1023	CUFF.1165.1	1215
BnaA01g16490D	BnaA01g16490D	=	CUFF.1166	CUFF.1166.1	100	7.097337	5.674712	8.519962	30.861146	1105	CUFF.1166.1	1012
BnaA01g16520D	BnaA01g16520D	x	CUFF.1167	CUFF.1167.1	100	2.873799	1.937503	3.810095	12.514047	1222	CUFF.1167.1	2277
BnaA01g16520D	BnaA01g16520D	c	CUFF.1168	CUFF.1168.1	100	1.535757	1.045430	2.026083	6.687502	2155	CUFF.1168.1	2277
BnaA01g16520D	BnaA01g16520D	j	CUFF.1169	CUFF.1169.1	100	0.868076	0.380300	1.355851	3.661510	1088	CUFF.1169.1	2277
BnaA01g16530D	BnaA01g16530D	p	CUFF.1170	CUFF.1170.1	100	1.005378	0.468301	1.542456	4.528627	1067	CUFF.1170.1	1049
BnaA01g16530D	BnaA01g16530D	o	CUFF.1171	CUFF.1171.1	100	2.091309	1.352007	2.830611	8.811236	1132	CUFF.1171.1	1049
BnaA01g16540D	BnaA01g16540D	=	CUFF.1172	CUFF.1172.1	100	4.249142	3.101454	5.396830	18.330474	997	CUFF.1172.1	2305
BnaA01g16560D	BnaA01g16560D	=	CUFF.1173	CUFF.1173.1	100	14.761749	12.923159	16.600339	63.657959	1471	CUFF.1173.1	1513
BnaA01g16560D	BnaA01g16560D	j	CUFF.1173	CUFF.1173.2	18	2.682503	1.734383	3.630624	11.567917	1280	CUFF.1173.1	1513
BnaA01g16570D	BnaA01g16570D	x	CUFF.1174	CUFF.1174.1	100	35.826921	30.939077	40.714764	149.860117	587	CUFF.1174.1	432
BnaA01g16600D	BnaA01g16600D	=	CUFF.1175	CUFF.1175.1	100	4.460310	3.545431	5.375189	18.473905	1672	CUFF.1175.1	2090
BnaA01g16600D	BnaA01g16600D	j	CUFF.1175	CUFF.1175.2	13	0.595891	0.176175	1.015607	2.468086	1668	CUFF.1175.1	2090
BnaA01g16610D	BnaA01g16610D	e	CUFF.1176	CUFF.1176.1	100	0.884233	0.395002	1.373465	3.809753	1149	CUFF.1176.1	1273
BnaA01g16610D	BnaA01g16610D	j	CUFF.1177	CUFF.1177.1	100	2.090725	0.773910	3.407541	9.007970	534	CUFF.1176.1	1273
BnaA01g16620D	BnaA01g16620D	=	CUFF.1178	CUFF.1178.1	100	23.859523	16.228150	31.490896	104.193582	337	CUFF.1178.1	592
BnaA01g16620D	BnaA01g16620D	e	CUFF.1179	CUFF.1179.1	100	25.490591	15.925222	35.055959	111.316390	298	CUFF.1178.1	592
BnaA01g16630D	BnaA01g16630D	j	CUFF.1180	CUFF.1180.1	24	2.378024	1.247471	3.508577	10.064792	963	CUFF.1180.1	884
BnaA01g16630D	BnaA01g16630D	=	CUFF.1180	CUFF.1180.2	100	10.003718	7.776808	12.230629	42.339921	863	CUFF.1180.1	884
BnaA01g16630D	BnaA01g16630D	j	CUFF.1180	CUFF.1180.3	27	2.662426	1.192338	4.132514	11.268501	765	CUFF.1180.1	884
BnaA01g16630D	BnaA01g16630D	j	CUFF.1180	CUFF.1180.4	24	2.397804	1.114506	3.681103	10.148511	852	CUFF.1180.1	884
BnaA01g16640D	BnaA01g16640D	=	CUFF.1181	CUFF.1181.1	100	15.525910	13.263449	17.788370	67.114727	1013	CUFF.1181.1	918
BnaA01g16650D	BnaA01g16650D	=	CUFF.1182	CUFF.1182.1	100	4.299801	3.326131	5.273472	18.852947	1458	CUFF.1182.1	1559
BnaA01g16650D	BnaA01g16650D	e	CUFF.1183	CUFF.1183.1	100	2.514438	1.267671	3.761204	11.024825	785	CUFF.1182.1	1559
BnaA01g16660D	BnaA01g16660D	j	CUFF.1184	CUFF.1184.1	48	3.603865	2.283958	4.923773	15.255413	1060	CUFF.1184.1	1623
BnaA01g16660D	BnaA01g16660D	=	CUFF.1184	CUFF.1184.2	100	7.452483	5.754968	9.149999	31.546881	1059	CUFF.1184.1	1623
BnaA01g16710D	BnaA01g16710D	j	CUFF.1185	CUFF.1185.1	100	0.803873	0.284126	1.323620	3.199477	1265	CUFF.1185.2	2682
BnaA01g16710D	BnaA01g16710D	j	CUFF.1185	CUFF.1185.2	70	0.561045	0.127379	0.994710	2.233000	1334	CUFF.1185.2	2682
BnaA01g16710D	BnaA01g16710D	c	CUFF.1186	CUFF.1186.1	100	4.519665	3.484404	5.554925	18.722471	1264	CUFF.1186.1	2682
BnaA01g16720D	BnaA01g16720D	=	CUFF.1187	CUFF.1187.1	100	9.231660	7.791703	10.671618	37.865980	1495	CUFF.1188.1	1465
BnaA01g16720D	BnaA01g16720D	e	CUFF.1188	CUFF.1188.1	100	2.464838	1.727594	3.202083	10.110154	1708	CUFF.1188.1	1465
BnaA01g16730D	BnaA01g16730D	j	CUFF.1189	CUFF.1189.1	100	2.556773	1.662368	3.451177	10.865347	1013	CUFF.1189.1	666
BnaA01g16750D	BnaA01g16750D	j	CUFF.1190	CUFF.1190.1	100	12.802285	11.613457	13.991112	54.573903	2907	CUFF.1190.1	1887
BnaA01g16780D	BnaA01g16780D	j	CUFF.1191	CUFF.1191.1	100	48.349390	42.197567	54.501212	206.203049	568	CUFF.1191.1	2366
BnaA01g16800D	BnaA01g16800D	=	CUFF.1192	CUFF.1192.1	100	2.360636	1.603791	3.117481	9.633430	1189	CUFF.1192.1	291
BnaA01g16830D	BnaA01g16830D	j	CUFF.1193	CUFF.1193.1	100	3.390920	1.794640	4.987199	15.112999	554	CUFF.1193.1	2048
BnaA01g16840D	BnaA01g16840D	=	CUFF.1194	CUFF.1194.1	100	1.189105	0.779944	1.598267	5.136789	2623	CUFF.1194.1	1086
BnaA01g16850D	BnaA01g16850D	=	CUFF.1195	CUFF.1195.1	100	4.976816	4.038697	5.914936	21.499231	1835	CUFF.1195.1	942
BnaA01g16860D	BnaA01g16860D	=	CUFF.1196	CUFF.1196.1	100	70.087960	59.643936	80.531984	292.572684	401	CUFF.1196.2	505
BnaA01g16860D	BnaA01g16860D	j	CUFF.1196	CUFF.1196.2	20	13.735920	9.802438	17.669402	57.338735	487	CUFF.1196.2	505
BnaA01g16870D	BnaA01g16870D	=	CUFF.1197	CUFF.1197.1	100	2.805899	2.046249	3.565549	12.220407	1736	CUFF.1197.2	1719
BnaA01g16870D	BnaA01g16870D	j	CUFF.1197	CUFF.1197.2	33	0.926673	0.413469	1.439878	4.035900	1738	CUFF.1197.2	1719
BnaA01g16870D	BnaA01g16870D	j	CUFF.1197	CUFF.1197.3	17	0.469825	0.084171	0.855479	2.046209	1736	CUFF.1197.2	1719
-	-	u	CUFF.1198	CUFF.1198.1	100	4.147610	2.633117	5.662102	18.378100	649	CUFF.1198.1	-
BnaA01g16940D	BnaA01g16940D	=	CUFF.1199	CUFF.1199.1	100	1.227339	0.547001	1.907676	5.234436	868	CUFF.1199.1	938
BnaA01g16960D	BnaA01g16960D	=	CUFF.1200	CUFF.1200.1	100	3.752924	2.382734	5.123113	15.064108	701	CUFF.1200.1	840
BnaA01g16970D	BnaA01g16970D	=	CUFF.1201	CUFF.1201.1	100	2.918591	2.195524	3.641659	12.656264	1593	CUFF.1201.1	942
BnaA01g16990D	BnaA01g16990D	=	CUFF.1202	CUFF.1202.1	100	2.686576	1.734847	3.638306	11.770504	921	CUFF.1202.1	1026
BnaA01g17000D	BnaA01g17000D	c	CUFF.1203	CUFF.1203.1	100	2.591596	1.575269	3.607923	10.913445	823	CUFF.1203.1	1179
BnaA01g17010D	BnaA01g17010D	e	CUFF.1204	CUFF.1204.1	100	10.883488	9.216332	12.550643	46.250237	1166	CUFF.1204.1	948
BnaA01g17020D	BnaA01g17020D	=	CUFF.1205	CUFF.1205.1	100	9.102913	7.902253	10.303572	39.439126	2301	CUFF.1205.1	1997
BnaA01g17020D	BnaA01g17020D	o	CUFF.1206	CUFF.1206.1	100	52.661640	47.497312	57.825967	228.160931	876	CUFF.1205.1	1997
BnaA01g17040D	BnaA01g17040D	=	CUFF.1207	CUFF.1207.1	100	2.759119	1.883190	3.635047	11.494069	1192	CUFF.1208.1	508
BnaA01g17040D	BnaA01g17040D	e	CUFF.1208	CUFF.1208.1	100	0.864649	0.389289	1.340008	3.601996	1390	CUFF.1208.1	508
BnaA01g17050D	BnaA01g17050D	=	CUFF.1209	CUFF.1209.1	100	13.045465	11.588021	14.502908	55.576350	1919	CUFF.1209.1	1860
-	-	u	CUFF.1210	CUFF.1210.1	28	1.860073	0.982714	2.737432	7.904557	1086	CUFF.1211.1	-
-	-	u	CUFF.1210	CUFF.1210.2	40	2.611572	1.481822	3.741323	11.098125	840	CUFF.1211.1	-
-	-	u	CUFF.1210	CUFF.1210.3	73	4.760073	2.804802	6.715345	20.228387	698	CUFF.1211.1	-
-	-	u	CUFF.1210	CUFF.1210.4	100	6.564932	3.710334	9.419531	27.898307	508	CUFF.1211.1	-
-	-	u	CUFF.1211	CUFF.1211.1	100	3.841759	2.666478	5.017039	16.325920	1091	CUFF.1211.1	-
BnaA01g17060D	BnaA01g17060D	=	CUFF.1212	CUFF.1212.1	100	1.933309	1.378959	2.487658	8.109765	1702	CUFF.1212.1	1598
BnaA01g17070D	BnaA01g17070D	o	CUFF.1213	CUFF.1213.1	100	1.782472	0.917846	2.647099	7.899121	783	CUFF.1213.1	810
BnaA01g17100D	BnaA01g17100D	=	CUFF.1214	CUFF.1214.1	100	1.174548	0.466269	1.882827	4.780895	773	CUFF.1214.1	902
BnaA01g17130D	BnaA01g17130D	c	CUFF.1215	CUFF.1215.1	100	2.685832	1.826701	3.544962	11.011191	1116	CUFF.1215.1	2182
BnaA01g17130D	BnaA01g17130D	c	CUFF.1216	CUFF.1216.1	100	4.252043	1.895052	6.609034	18.870103	410	CUFF.1216.1	2182
BnaA01g17130D	BnaA01g17130D	e	CUFF.1217	CUFF.1217.1	100	2.967914	1.423796	4.512032	12.987128	539	CUFF.1217.1	2182
BnaA01g17130D	BnaA01g17130D	c	CUFF.1218	CUFF.1218.1	100	5.300791	1.830235	8.771347	23.195432	330	CUFF.1217.1	2182
BnaA01g17140D	BnaA01g17140D	j	CUFF.1219	CUFF.1219.1	100	2.998973	2.441293	3.556654	12.997164	2642	CUFF.1219.1	2550
BnaA01g17150D	BnaA01g17150D	j	CUFF.1220	CUFF.1220.1	100	2.097506	1.275871	2.919142	8.330569	1124	CUFF.1221.1	1248
BnaA01g17150D	BnaA01g17150D	e	CUFF.1221	CUFF.1221.1	100	2.930139	1.858677	4.001600	11.637496	1198	CUFF.1221.1	1248
BnaA01g17150D	BnaA01g17150D	x	CUFF.1222	CUFF.1222.1	100	8.217604	6.413684	10.021524	32.637480	1002	CUFF.1222.1	1248
BnaA01g17170D	BnaA01g17170D	=	CUFF.1223	CUFF.1223.1	100	48.125954	45.498211	50.753696	200.681532	1870	CUFF.1223.1	1744
BnaA01g17200D	BnaA01g17200D	=	CUFF.1224	CUFF.1224.1	100	271.450099	260.882984	282.017213	1130.957357	794	CUFF.1224.1	743
BnaA01g17210D	BnaA01g17210D	=	CUFF.1225	CUFF.1225.1	100	4.714942	1.982444	7.447439	17.869542	371	CUFF.1225.1	171
BnaA01g17240D	BnaA01g17240D	j	CUFF.1226	CUFF.1226.1	100	1.233857	0.679327	1.788387	5.314016	1218	CUFF.1226.1	528
BnaA01g17290D	BnaA01g17290D	e	CUFF.1229	CUFF.1229.1	100	31.436984	26.450778	36.423189	130.941979	523	CUFF.1229.1	315
-	-	u	CUFF.1236	CUFF.1236.1	100	2.343429	1.370379	3.316479	9.832946	826	CUFF.1236.1	-
-	-	u	CUFF.1237	CUFF.1237.1	100	11.288079	9.572617	13.003541	46.256147	1153	CUFF.1237.1	-
BnaA01g17330D	BnaA01g17330D	e	CUFF.1239	CUFF.1239.1	100	0.871836	0.553486	1.190185	3.586113	2229	CUFF.1239.1	1425
BnaA01g17340D	BnaA01g17340D	j	CUFF.1240	CUFF.1240.1	100	0.518581	0.187971	0.849191	2.280477	1682	CUFF.1240.1	1602
BnaA01g17340D	BnaA01g17340D	e	CUFF.1241	CUFF.1241.1	100	0.647001	0.198275	1.095726	2.845207	1265	CUFF.1240.1	1602
-	-	u	CUFF.1243	CUFF.1243.1	100	5.653933	4.349157	6.958709	24.812405	1010	CUFF.1243.1	-
BnaA01g17350D	BnaA01g17350D	e	CUFF.1246	CUFF.1246.1	75	3.891011	2.604536	5.177487	15.846392	1060	CUFF.1246.1	761
BnaA01g17350D	BnaA01g17350D	e	CUFF.1246	CUFF.1246.2	100	5.189162	3.525039	6.853286	21.133194	875	CUFF.1246.1	761
BnaA01g17350D	BnaA01g17350D	=	CUFF.1247	CUFF.1247.1	100	40.316074	30.517642	50.114506	164.189785	326	CUFF.1246.1	761
BnaA01g17420D	BnaA01g17420D	=	CUFF.1251	CUFF.1251.1	100	6.638194	5.451899	7.824490	28.059142	1625	CUFF.1251.1	1585
BnaA01g17410D	BnaA01g17410D	c	CUFF.1252	CUFF.1252.1	100	3.659185	2.650073	4.668296	15.467094	1169	CUFF.1252.2	1827
BnaA01g17410D	BnaA01g17410D	j	CUFF.1252	CUFF.1252.2	41	1.508383	1.083492	1.933274	6.375820	3152	CUFF.1252.2	1827
BnaA01g17450D	BnaA01g17450D	=	CUFF.1253	CUFF.1253.1	100	3.089870	2.503315	3.676425	13.321307	2317	CUFF.1253.1	2297
BnaA01g17460D	BnaA01g17460D	=	CUFF.1255	CUFF.1255.1	100	11.534563	9.520150	13.548976	46.849165	1102	CUFF.1255.3	1101
BnaA01g17460D	BnaA01g17460D	j	CUFF.1255	CUFF.1255.2	18	2.051573	1.103105	3.000042	8.332737	1121	CUFF.1255.3	1101
BnaA01g17460D	BnaA01g17460D	j	CUFF.1255	CUFF.1255.3	21	2.364636	1.394457	3.334814	9.604283	1217	CUFF.1255.3	1101
BnaA01g17470D	BnaA01g17470D	j	CUFF.1259	CUFF.1259.1	100	1.648168	0.911085	2.385251	6.636816	934	CUFF.1259.1	666
BnaA01g17480D	BnaA01g17480D	=	CUFF.1261	CUFF.1261.1	30	1.218282	0.635739	1.800825	5.238738	1555	CUFF.1261.1	1481
BnaA01g17480D	BnaA01g17480D	j	CUFF.1261	CUFF.1261.2	24	0.964625	0.405828	1.523422	4.147986	1469	CUFF.1261.1	1481
BnaA01g17480D	BnaA01g17480D	j	CUFF.1261	CUFF.1261.3	100	4.032947	2.626527	5.439367	17.342084	915	CUFF.1261.1	1481
BnaA01g17490D	BnaA01g17490D	c	CUFF.1263	CUFF.1263.1	100	1.693209	1.218584	2.167834	7.287285	2054	CUFF.1263.1	5829
BnaA01g17490D	BnaA01g17490D	c	CUFF.1264	CUFF.1264.1	100	2.506313	1.607674	3.404952	10.555276	994	CUFF.1264.1	5829
BnaA01g17490D	BnaA01g17490D	j	CUFF.1265	CUFF.1265.1	77	3.984228	3.141328	4.827129	17.121273	1901	CUFF.1265.1	5829
BnaA01g17490D	BnaA01g17490D	j	CUFF.1265	CUFF.1265.2	24	1.237913	0.674778	1.801048	5.319637	1901	CUFF.1265.1	5829
BnaA01g17490D	BnaA01g17490D	c	CUFF.1265	CUFF.1265.3	100	5.207995	2.946760	7.469229	22.380118	583	CUFF.1265.1	5829
BnaA01g17500D	BnaA01g17500D	=	CUFF.1267	CUFF.1267.1	100	5.300413	3.905104	6.695722	22.169028	1066	CUFF.1269.1	1229
BnaA01g17500D	BnaA01g17500D	e	CUFF.1269	CUFF.1269.1	100	7.408146	6.156416	8.659877	30.984641	1552	CUFF.1269.1	1229
BnaA01g17510D	BnaA01g17510D	j	CUFF.1272	CUFF.1272.1	91	4.672893	3.376798	5.968989	19.754406	1089	CUFF.1272.1	2565
BnaA01g17510D	BnaA01g17510D	j	CUFF.1272	CUFF.1272.2	100	5.121824	3.715272	6.528376	21.652236	1030	CUFF.1272.1	2565
BnaA01g17510D	BnaA01g17510D	j	CUFF.1272	CUFF.1272.3	39	2.000065	1.454134	2.545997	8.455170	2356	CUFF.1272.3	2565
BnaA01g17510D	BnaA01g17510D	j	CUFF.1272	CUFF.1272.4	29	1.482241	0.861475	2.103007	6.266095	1655	CUFF.1272.3	2565
BnaA01g17550D	BnaA01g17550D	c	CUFF.1279	CUFF.1279.1	100	4.149684	2.865290	5.434078	17.862990	912	CUFF.1279.2	2377
BnaA01g17550D	BnaA01g17550D	j	CUFF.1279	CUFF.1279.2	20	0.829227	0.468784	1.189671	3.569544	2407	CUFF.1279.2	2377
BnaA01g17550D	BnaA01g17550D	j	CUFF.1279	CUFF.1279.3	11	0.470818	0.164212	0.777425	2.026715	2407	CUFF.1279.2	2377
BnaA01g17560D	BnaA01g17560D	=	CUFF.1281	CUFF.1281.1	100	18.695089	16.603774	20.786404	79.116170	1404	CUFF.1281.1	1285
BnaA01g17570D	BnaA01g17570D	=	CUFF.1328	CUFF.1328.1	100	461.426377	439.752013	483.100741	1964.701342	1244	CUFF.1328.1	1347
BnaA01g17590D	BnaA01g17590D	=	CUFF.1329	CUFF.1329.1	100	3.235632	2.499055	3.972209	13.385661	1627	CUFF.1329.1	1065
BnaA01g17620D	BnaA01g17620D	=	CUFF.1332	CUFF.1332.1	100	1.596642	0.633831	2.559453	6.833551	629	CUFF.1332.1	731
BnaA01g17630D	BnaA01g17630D	j	CUFF.1339	CUFF.1339.1	18	2.902670	1.982638	3.822701	12.515254	1675	CUFF.1339.2	1902
BnaA01g17630D	BnaA01g17630D	j	CUFF.1339	CUFF.1339.2	33	5.247247	4.030096	6.464398	22.624218	1751	CUFF.1339.2	1902
BnaA01g17630D	BnaA01g17630D	j	CUFF.1339	CUFF.1339.3	100	15.967674	13.929020	18.006328	68.846797	1668	CUFF.1339.2	1902
BnaA01g17630D	BnaA01g17630D	p	CUFF.1340	CUFF.1340.1	100	1.188854	0.545729	1.831980	5.091959	905	CUFF.1340.1	1902
BnaA01g17660D	BnaA01g17660D	j	CUFF.1344	CUFF.1344.1	100	4.645919	3.053828	6.238009	20.836225	679	CUFF.1344.1	618
-	-	u	CUFF.1346	CUFF.1346.1	100	5.600178	3.095702	8.104654	23.350953	434	CUFF.1346.1	-
BnaA01g15300D	BnaA01g15300D	j	CUFF.1227	CUFF.1227.1	19	2.090504	1.357129	2.823880	9.055884	1466	CUFF.1227.1	1430
BnaA01g15300D	BnaA01g15300D	c	CUFF.1227	CUFF.1227.2	100	11.134969	9.332750	12.937189	48.235724	1159	CUFF.1227.1	1430
BnaA01g15300D	BnaA01g15300D	e	CUFF.1228	CUFF.1228.1	100	3.300905	2.056021	4.545789	14.299236	806	CUFF.1227.1	1430
BnaA01g15310D	BnaA01g15310D	j	CUFF.1230	CUFF.1230.1	22	0.799811	0.263280	1.336342	3.350627	1245	CUFF.1230.1	2062
BnaA01g15310D	BnaA01g15310D	c	CUFF.1230	CUFF.1230.2	100	3.576344	2.080330	5.072357	14.982284	694	CUFF.1230.1	2062
BnaA01g15310D	BnaA01g15310D	x	CUFF.1231	CUFF.1231.1	100	1.407112	0.506708	2.307517	5.894779	764	CUFF.1231.1	2062
BnaA01g15310D	BnaA01g15310D	x	CUFF.1232	CUFF.1232.1	100	2.635533	1.506606	3.764459	11.040969	804	CUFF.1232.1	2062
BnaA01g15320D	BnaA01g15320D	=	CUFF.1233	CUFF.1233.1	100	16.308051	14.374042	18.242061	68.117724	1257	CUFF.1233.1	1106
BnaA01g15330D	BnaA01g15330D	c	CUFF.1234	CUFF.1234.1	100	1.814366	0.767679	2.861052	8.292026	629	CUFF.1234.1	2378
BnaA01g15330D	BnaA01g15330D	c	CUFF.1235	CUFF.1235.1	100	1.419386	0.602331	2.236440	5.825698	761	CUFF.1235.1	2378
BnaA01g15360D	BnaA01g15360D	c	CUFF.1238	CUFF.1238.1	100	4.994079	3.085681	6.902476	21.528808	562	CUFF.1238.1	753
BnaA01g15380D	BnaA01g15380D	c	CUFF.1242	CUFF.1242.1	100	1.876288	1.177579	2.574998	6.598190	1140	CUFF.1242.1	1347
BnaA01g15390D	BnaA01g15390D	e	CUFF.1244	CUFF.1244.1	100	4.567247	3.021069	6.113426	19.650321	776	CUFF.1244.1	629
BnaA01g15390D	BnaA01g15390D	=	CUFF.1245	CUFF.1245.1	100	32.111153	26.443349	37.778958	138.156404	492	CUFF.1244.1	629
BnaA01g15410D	BnaA01g15410D	j	CUFF.1248	CUFF.1248.1	16	2.247683	1.156498	3.338869	9.659261	982	CUFF.1248.1	1425
BnaA01g15410D	BnaA01g15410D	c	CUFF.1248	CUFF.1248.2	100	13.659729	11.175659	16.143799	58.701723	860	CUFF.1248.1	1425
BnaA01g15410D	BnaA01g15410D	e	CUFF.1249	CUFF.1249.1	100	2.135800	1.412275	2.859325	9.124740	1286	CUFF.1249.1	1425
BnaA01g15410D	BnaA01g15410D	j	CUFF.1250	CUFF.1250.1	100	22.106433	18.008274	26.204591	94.444912	564	CUFF.1249.1	1425
BnaA01g15450D	BnaA01g15450D	j	CUFF.1254	CUFF.1254.1	100	7.597566	6.469292	8.725840	32.572461	2072	CUFF.1254.2	2407
BnaA01g15450D	BnaA01g15450D	j	CUFF.1254	CUFF.1254.2	16	1.194466	0.718810	1.670122	5.120942	2122	CUFF.1254.2	2407
BnaA01g15450D	BnaA01g15450D	j	CUFF.1254	CUFF.1254.3	18	1.346223	0.796809	1.895636	5.771556	2086	CUFF.1254.2	2407
BnaA01g15450D	BnaA01g15450D	j	CUFF.1254	CUFF.1254.4	18	1.385399	0.833448	1.937350	5.939514	2089	CUFF.1254.2	2407
BnaA01g15480D	BnaA01g15480D	=	CUFF.1256	CUFF.1256.1	100	2.643738	1.915840	3.371635	11.646721	1416	CUFF.1256.1	1538
BnaA01g15490D	BnaA01g15490D	e	CUFF.1257	CUFF.1257.1	100	0.497900	0.080771	0.915030	2.150343	1110	CUFF.1258.1	1339
BnaA01g15490D	BnaA01g15490D	=	CUFF.1258	CUFF.1258.1	100	3.654528	2.689416	4.619640	15.783258	1222	CUFF.1258.1	1339
BnaA01g15500D	BnaA01g15500D	j	CUFF.1260	CUFF.1260.1	100	12.073424	10.487416	13.659432	51.743923	1389	CUFF.1260.1	1187
BnaA01g15510D	BnaA01g15510D	j	CUFF.1262	CUFF.1262.1	15	1.347693	0.651777	2.043609	5.670512	1433	CUFF.1262.1	1015
BnaA01g15510D	BnaA01g15510D	=	CUFF.1262	CUFF.1262.2	100	9.085544	7.623503	10.547585	38.228066	1432	CUFF.1262.1	1015
BnaA01g15540D	BnaA01g15540D	e	CUFF.1266	CUFF.1266.1	100	26.485716	24.160352	28.811081	113.107515	1848	CUFF.1266.1	1200
BnaA01g15540D	BnaA01g15540D	c	CUFF.1268	CUFF.1268.1	100	89.801576	82.635173	96.967979	383.498522	833	CUFF.1266.1	1200
BnaA01g15560D	BnaA01g15560D	=	CUFF.1270	CUFF.1270.1	100	12.464711	10.547308	14.382114	54.598070	1101	CUFF.1270.1	1207
BnaA01g15560D	BnaA01g15560D	e	CUFF.1271	CUFF.1271.1	100	3.344173	2.072530	4.615816	14.648185	749	CUFF.1270.1	1207
BnaA01g15590D	BnaA01g15590D	=	CUFF.1273	CUFF.1273.1	100	6.056244	5.059881	7.052607	26.385056	2006	CUFF.1274.1	2589
BnaA01g15590D	BnaA01g15590D	e	CUFF.1274	CUFF.1274.1	100	1.815369	1.296162	2.334576	7.908963	2545	CUFF.1274.1	2589
BnaA01g15600D	BnaA01g15600D	=	CUFF.1275	CUFF.1275.1	100	4.477678	3.633186	5.322170	19.524850	1926	CUFF.1275.1	2030
BnaA01g15600D	BnaA01g15600D	e	CUFF.1276	CUFF.1276.1	100	2.214253	1.161086	3.267420	9.655217	918	CUFF.1275.1	2030
BnaA01g15610D	BnaA01g15610D	=	CUFF.1277	CUFF.1277.1	100	2.029926	1.290151	2.769701	8.504938	1145	CUFF.1277.1	1013
BnaA01g15620D	BnaA01g15620D	=	CUFF.1278	CUFF.1278.1	100	6.424517	5.256433	7.592601	27.145091	1328	CUFF.1278.1	1262
BnaA01g15630D	BnaA01g15630D	j	CUFF.1280	CUFF.1280.1	100	5.468945	4.705484	6.232407	24.014373	3502	CUFF.1280.3	1852
BnaA01g15630D	BnaA01g15630D	j	CUFF.1280	CUFF.1280.2	20	1.116285	0.696150	1.536420	4.901655	3502	CUFF.1280.3	1852
BnaA01g15630D	BnaA01g15630D	j	CUFF.1280	CUFF.1280.3	52	2.826067	2.247447	3.404687	12.409381	3603	CUFF.1280.3	1852
BnaA01g15650D	BnaA01g15650D	=	CUFF.1282	CUFF.1282.1	100	1.858989	1.489603	2.228375	7.722529	3434	CUFF.1282.1	2977
BnaA01g15670D	BnaA01g15670D	e	CUFF.1283	CUFF.1283.1	100	4.767033	1.592041	7.942024	20.426758	379	CUFF.1284.1	1046
BnaA01g15670D	BnaA01g15670D	=	CUFF.1284	CUFF.1284.1	100	9.122731	7.286653	10.958808	39.090946	928	CUFF.1284.1	1046
BnaA01g15690D	BnaA01g15690D	=	CUFF.1285	CUFF.1285.1	100	20.874767	18.282431	23.467104	88.218673	1058	CUFF.1285.1	925
BnaA01g15710D	BnaA01g15710D	x	CUFF.1286	CUFF.1286.1	100	4.744512	3.640945	5.848079	20.183979	1911	CUFF.1286.1	2274
BnaA01g15710D	BnaA01g15710D	j	CUFF.1287	CUFF.1287.1	21	3.563107	2.771236	4.354979	15.158078	2587	CUFF.1287.1	2274
BnaA01g15710D	BnaA01g15710D	=	CUFF.1287	CUFF.1287.2	100	17.233847	15.576548	18.891146	73.315784	2517	CUFF.1287.1	2274
BnaA01g15720D	BnaA01g15720D	j	CUFF.1288	CUFF.1288.1	100	0.926509	0.413887	1.439132	3.819569	1107	CUFF.1288.1	2163
BnaA01g15720D	BnaA01g15720D	j	CUFF.1289	CUFF.1289.1	30	0.950422	0.339007	1.561836	3.949677	1100	CUFF.1289.1	2163
BnaA01g15720D	BnaA01g15720D	c	CUFF.1289	CUFF.1289.2	100	3.120942	1.629410	4.612473	12.969729	657	CUFF.1289.1	2163
BnaA01g15740D	BnaA01g15740D	=	CUFF.1290	CUFF.1290.1	100	4.350111	3.612053	5.088169	18.292404	2246	CUFF.1290.1	1505
BnaA01g15750D	BnaA01g15750D	j	CUFF.1291	CUFF.1291.1	32	3.024904	2.255936	3.793871	12.719849	2274	CUFF.1291.1	2221
BnaA01g15750D	BnaA01g15750D	j	CUFF.1291	CUFF.1291.2	99	9.368150	7.653572	11.082729	39.393473	1322	CUFF.1291.1	2221
BnaA01g15750D	BnaA01g15750D	c	CUFF.1291	CUFF.1291.3	100	9.440557	7.414833	11.466281	39.697946	1005	CUFF.1291.1	2221
BnaA01g15750D	BnaA01g15750D	e	CUFF.1292	CUFF.1292.1	100	4.004139	2.860496	5.147781	16.837574	1235	CUFF.1291.1	2221
BnaA01g15760D	BnaA01g15760D	j	CUFF.1293	CUFF.1293.1	100	2.096516	1.513226	2.679807	9.205155	2052	CUFF.1293.1	1820
BnaA01g15760D	BnaA01g15760D	e	CUFF.1294	CUFF.1294.1	100	6.992638	4.796410	9.188867	30.702512	667	CUFF.1293.1	1820
BnaA01g15780D	BnaA01g15780D	=	CUFF.1295	CUFF.1295.1	100	7.948383	5.308064	10.588703	35.191780	530	CUFF.1296.1	875
BnaA01g15780D	BnaA01g15780D	j	CUFF.1295	CUFF.1295.2	26	2.054792	0.762840	3.346743	9.097671	611	CUFF.1296.1	875
BnaA01g15780D	BnaA01g15780D	e	CUFF.1296	CUFF.1296.1	100	2.278904	1.631732	2.926076	10.089935	1573	CUFF.1296.1	875
BnaA01g15800D	BnaA01g15800D	o	CUFF.1297	CUFF.1297.1	100	1.366087	0.703437	2.028736	5.783176	952	CUFF.1297.1	4062
BnaA01g15800D	BnaA01g15800D	j	CUFF.1298	CUFF.1298.1	24	0.688390	0.431398	0.945382	2.871074	3848	CUFF.1298.1	4062
BnaA01g15800D	BnaA01g15800D	j	CUFF.1298	CUFF.1298.2	16	0.457460	0.212678	0.702241	1.907931	3829	CUFF.1298.1	4062
BnaA01g15800D	BnaA01g15800D	j	CUFF.1298	CUFF.1298.3	100	2.908736	2.408447	3.409024	12.131487	3829	CUFF.1298.1	4062
BnaA01g15810D	BnaA01g15810D	j	CUFF.1299	CUFF.1299.1	64	7.762852	6.519865	9.005840	33.453078	1791	CUFF.1299.2	2699
BnaA01g15810D	BnaA01g15810D	j	CUFF.1299	CUFF.1299.2	100	12.156873	10.911831	13.401915	52.388581	2662	CUFF.1299.2	2699
BnaA01g15820D	BnaA01g15820D	c	CUFF.1300	CUFF.1300.1	100	1.606639	0.991072	2.222206	6.646459	1464	CUFF.1300.1	2681
BnaA01g15820D	BnaA01g15820D	j	CUFF.1300	CUFF.1300.2	48	0.776492	0.267569	1.285415	3.212248	1266	CUFF.1300.1	2681
BnaA01g15840D	BnaA01g15840D	=	CUFF.1301	CUFF.1301.1	100	26.021923	23.037241	29.006604	112.194447	1025	CUFF.1301.1	1415
BnaA01g15860D	BnaA01g15860D	j	CUFF.1302	CUFF.1302.1	100	4.818247	3.816806	5.819687	20.278207	1854	CUFF.1302.3	1008
BnaA01g15860D	BnaA01g15860D	j	CUFF.1302	CUFF.1302.2	29	1.400300	0.769445	2.031156	5.893342	1855	CUFF.1302.3	1008
BnaA01g15860D	BnaA01g15860D	j	CUFF.1302	CUFF.1302.3	85	4.116382	3.163763	5.069001	17.324320	1946	CUFF.1302.3	1008
BnaA01g15880D	BnaA01g15880D	o	CUFF.1303	CUFF.1303.1	100	4.862280	2.571017	7.153544	20.953193	448	CUFF.1303.1	1844
BnaA01g15880D	BnaA01g15880D	j	CUFF.1304	CUFF.1304.1	100	2.084729	1.409200	2.760258	8.836351	1344	CUFF.1304.1	1844
BnaA01g15890D	BnaA01g15890D	j	CUFF.1305	CUFF.1305.1	100	0.662547	0.223063	1.102030	2.566123	1106	CUFF.1305.1	1545
BnaA01g15900D	BnaA01g15900D	=	CUFF.1306	CUFF.1306.1	100	5.158181	3.992205	6.324158	22.743217	1164	CUFF.1306.1	1195
BnaA01g15920D	BnaA01g15920D	j	CUFF.1307	CUFF.1307.1	100	0.577406	0.310493	0.844318	2.593086	2421	CUFF.1307.1	1763
BnaA01g15930D	BnaA01g15930D	j	CUFF.1308	CUFF.1308.1	100	0.995837	0.360228	1.631445	4.472230	913	CUFF.1308.1	656
BnaA01g15940D	BnaA01g15940D	=	CUFF.1309	CUFF.1309.1	100	67.538191	56.424050	78.652331	284.589210	361	CUFF.1310.1	826
BnaA01g15940D	BnaA01g15940D	e	CUFF.1310	CUFF.1310.1	100	2.920962	1.911116	3.930809	12.308212	947	CUFF.1310.1	826
BnaA01g15950D	BnaA01g15950D	=	CUFF.1311	CUFF.1311.1	100	30.388968	28.006330	32.771605	131.529198	1986	CUFF.1311.1	2462
BnaA01g15960D	BnaA01g15960D	j	CUFF.1312	CUFF.1312.1	13	0.994556	0.256510	1.732603	4.221884	818	CUFF.1312.1	799
BnaA01g15960D	BnaA01g15960D	=	CUFF.1312	CUFF.1312.2	100	7.893593	5.859792	9.927393	33.508239	714	CUFF.1312.1	799
BnaA01g15980D	BnaA01g15980D	=	CUFF.1313	CUFF.1313.1	100	2.117197	1.471500	2.762893	9.433734	1423	CUFF.1313.1	1377
BnaA01g16020D	BnaA01g16020D	j	CUFF.1314	CUFF.1314.1	100	0.805956	0.298335	1.313577	3.510628	1022	CUFF.1314.1	1100
BnaA01g16040D	BnaA01g16040D	j	CUFF.1315	CUFF.1315.1	100	4.346677	3.258785	5.434568	18.536335	1180	CUFF.1315.1	869
BnaA01g16050D	BnaA01g16050D	j	CUFF.1316	CUFF.1316.1	100	3.786499	3.026571	4.546426	16.147465	1946	CUFF.1316.1	1467
BnaA01g16060D	BnaA01g16060D	j	CUFF.1317	CUFF.1317.1	100	3.126692	2.343434	3.909950	13.083597	1713	CUFF.1317.2	1690
BnaA01g16060D	BnaA01g16060D	j	CUFF.1317	CUFF.1317.2	29	0.920768	0.430053	1.411482	3.852939	1785	CUFF.1317.2	1690
BnaA01g16060D	BnaA01g16060D	j	CUFF.1317	CUFF.1317.3	36	1.121979	0.568759	1.675198	4.694904	1654	CUFF.1317.2	1690
BnaA01g16070D	BnaA01g16070D	c	CUFF.1318	CUFF.1318.1	100	1.959403	1.610000	2.308807	8.367293	4516	CUFF.1318.1	7278
BnaA01g16080D	BnaA01g16080D	j	CUFF.1319	CUFF.1319.1	100	8.389003	7.189087	9.588918	35.823786	1797	CUFF.1319.1	1628
BnaA01g16100D	BnaA01g16100D	j	CUFF.1320	CUFF.1320.1	16	0.994310	0.176158	1.812462	4.020563	797	CUFF.1320.1	1675
BnaA01g16100D	BnaA01g16100D	=	CUFF.1320	CUFF.1320.2	100	6.283837	4.558519	8.009154	25.409141	797	CUFF.1320.1	1675
BnaA01g16110D	BnaA01g16110D	o	CUFF.1321	CUFF.1321.1	100	7.678765	4.460511	10.897018	33.210361	399	CUFF.1321.1	4348
BnaA01g16110D	BnaA01g16110D	j	CUFF.1322	CUFF.1322.1	100	5.053425	4.343836	5.763014	21.835384	2840	CUFF.1322.1	4348
BnaA01g16130D	BnaA01g16130D	j	CUFF.1323	CUFF.1323.1	13	28.153349	21.527668	34.779030	121.424055	405	CUFF.1323.1	678
BnaA01g16130D	BnaA01g16130D	c	CUFF.1323	CUFF.1323.2	100	220.734421	201.044919	240.423923	952.017066	400	CUFF.1323.1	678
BnaA01g16140D	BnaA01g16140D	=	CUFF.1324	CUFF.1324.1	100	3.674324	2.833708	4.514940	15.935392	1747	CUFF.1324.1	1774
BnaA01g16140D	BnaA01g16140D	j	CUFF.1324	CUFF.1324.2	29	1.051640	0.441767	1.661512	4.560917	1474	CUFF.1324.1	1774
BnaA01g16160D	BnaA01g16160D	j	CUFF.1325	CUFF.1325.1	100	2.810604	1.407735	4.213472	11.906433	580	CUFF.1325.1	924
BnaA01g16170D	BnaA01g16170D	e	CUFF.1326	CUFF.1326.1	100	2.328021	1.678534	2.977509	9.803945	1645	CUFF.1326.1	687
BnaA01g16170D	BnaA01g16170D	j	CUFF.1327	CUFF.1327.1	22	7.071557	4.570015	9.573098	29.780296	565	CUFF.1326.1	687
BnaA01g16170D	BnaA01g16170D	=	CUFF.1327	CUFF.1327.2	100	32.675187	27.085367	38.265008	137.604321	503	CUFF.1326.1	687
BnaA01g16180D	BnaA01g16180D	x	CUFF.1330	CUFF.1330.1	100	132.705935	122.968348	142.443522	553.240081	714	CUFF.1330.1	713
BnaA01g16230D	BnaA01g16230D	x	CUFF.1330	CUFF.1330.2	88	116.253425	107.396362	125.110489	484.650927	726	CUFF.1330.2	558
BnaA01g16220D	BnaA01g16220D	e	CUFF.1331	CUFF.1331.1	100	33.941165	30.056868	37.825461	141.497911	842	CUFF.1331.1	695
BnaA01g16240D	BnaA01g16240D	e	CUFF.1333	CUFF.1333.1	100	47.902197	42.829950	52.974444	209.919782	771	CUFF.1334.2	2519
BnaA01g16240D	BnaA01g16240D	j	CUFF.1334	CUFF.1334.1	100	22.843691	20.659262	25.028120	100.106946	1812	CUFF.1334.2	2519
BnaA01g16240D	BnaA01g16240D	j	CUFF.1334	CUFF.1334.2	29	6.680651	5.706281	7.655022	29.276337	2573	CUFF.1334.2	2519
BnaA01g16250D	BnaA01g16250D	e	CUFF.1335	CUFF.1335.1	100	26.703346	12.129513	41.277180	112.879764	226	CUFF.1335.1	1214
BnaA01g16270D	BnaA01g16270D	=	CUFF.1336	CUFF.1336.1	100	68.479759	61.413518	75.546001	292.958659	622	CUFF.1336.1	774
BnaA01g16260D	BnaA01g16260D	o	CUFF.1337	CUFF.1337.1	100	2.816573	2.313446	3.319700	12.049392	3179	CUFF.1337.1	2934
BnaA01g16280D	BnaA01g16280D	=	CUFF.1338	CUFF.1338.1	100	1.840789	1.168628	2.512950	7.471566	1176	CUFF.1338.1	1423
BnaA01g16310D	BnaA01g16310D	e	CUFF.1341	CUFF.1341.1	100	21.440433	19.846044	23.034823	88.995590	3119	CUFF.1341.1	819
-	-	u	CUFF.1342	CUFF.1342.1	100	15.776744	13.448551	18.104936	64.971192	1079	CUFF.1343.1	-
-	-	u	CUFF.1343	CUFF.1343.1	100	3.287945	2.189785	4.386105	13.540291	1240	CUFF.1343.1	-
-	-	u	CUFF.1345	CUFF.1345.1	100	20.159536	17.950804	22.368268	83.148664	1371	CUFF.1345.1	-
BnaA01g16360D	BnaA01g16360D	j	CUFF.1347	CUFF.1347.1	100	3.082899	2.403585	3.762213	12.757681	1888	CUFF.1347.1	1946
BnaA01g16390D	BnaA01g16390D	e	CUFF.1348	CUFF.1348.1	11	2.349088	1.033451	3.664725	10.355329	635	CUFF.1348.1	569
BnaA01g16390D	BnaA01g16390D	c	CUFF.1348	CUFF.1348.2	100	20.938327	13.244605	28.632049	92.301032	314	CUFF.1348.1	569
BnaA01g17740D	BnaA01g17740D	=	CUFF.1349	CUFF.1349.1	100	2.464581	1.890885	3.038277	10.556764	2768	CUFF.1349.1	2387
BnaA01g17750D	BnaA01g17750D	j	CUFF.1350	CUFF.1350.1	100	2.849074	2.336784	3.361365	12.203699	3633	CUFF.1350.1	1819
BnaA01g17760D	BnaA01g17760D	j	CUFF.1351	CUFF.1351.1	78	1.181039	0.401186	1.960892	5.015853	913	CUFF.1351.3	1842
BnaA01g17760D	BnaA01g17760D	j	CUFF.1351	CUFF.1351.2	100	1.507551	0.844470	2.170632	6.402542	1251	CUFF.1351.3	1842
BnaA01g17760D	BnaA01g17760D	j	CUFF.1351	CUFF.1351.3	67	1.015181	0.618657	1.411705	4.311456	1913	CUFF.1351.3	1842
BnaA01g17780D	BnaA01g17780D	j	CUFF.1352	CUFF.1352.1	46	0.841135	0.307166	1.375104	3.377831	1360	CUFF.1352.2	722
BnaA01g17780D	BnaA01g17780D	j	CUFF.1352	CUFF.1352.2	32	0.585956	0.150741	1.021170	2.353081	1362	CUFF.1352.2	722
BnaA01g17780D	BnaA01g17780D	j	CUFF.1352	CUFF.1352.3	100	1.835966	0.973023	2.698908	7.372875	995	CUFF.1352.2	722
BnaA01g17810D	BnaA01g17810D	e	CUFF.1353	CUFF.1353.1	100	2.869690	2.235447	3.503934	12.345067	1910	CUFF.1353.1	1164
BnaA01g17860D	BnaA01g17860D	=	CUFF.1354	CUFF.1354.1	100	6.399203	5.434128	7.364278	26.325155	1991	CUFF.1354.1	2006
BnaA01g17870D	BnaA01g17870D	j	CUFF.1355	CUFF.1355.1	100	2.796806	1.890538	3.703075	11.517545	1060	CUFF.1355.1	1503
BnaA01g17870D	BnaA01g17870D	j	CUFF.1356	CUFF.1356.1	100	4.437756	3.013261	5.862252	18.724271	746	CUFF.1356.1	1503
BnaA01g17890D	BnaA01g17890D	j	CUFF.1357	CUFF.1357.1	22	3.009508	1.965738	4.053277	12.978547	1346	CUFF.1357.1	1201
BnaA01g17890D	BnaA01g17890D	=	CUFF.1357	CUFF.1357.2	100	13.654052	11.491296	15.816807	58.883297	1107	CUFF.1357.1	1201
BnaA01g17910D	BnaA01g17910D	=	CUFF.1358	CUFF.1358.1	100	5.877535	4.924073	6.830997	25.250099	1732	CUFF.1358.1	1528
BnaA01g17930D	BnaA01g17930D	=	CUFF.1359	CUFF.1359.1	100	19.336225	16.592917	22.079532	79.543625	896	CUFF.1359.1	942
BnaA01g17950D	BnaA01g17950D	=	CUFF.1360	CUFF.1360.1	100	11.183355	9.162030	13.204679	46.194583	914	CUFF.1360.1	1346
BnaA01g17950D	BnaA01g17950D	e	CUFF.1361	CUFF.1361.1	100	18.843360	14.841421	22.845298	77.835423	520	CUFF.1360.1	1346
BnaA01g17960D	BnaA01g17960D	e	CUFF.1362	CUFF.1362.1	100	6.415634	5.350061	7.481206	27.154185	1547	CUFF.1362.1	933
BnaA01g17980D	BnaA01g17980D	=	CUFF.1363	CUFF.1363.1	100	5.879863	4.622138	7.137588	25.774964	1153	CUFF.1363.1	1121
BnaA01g17990D	BnaA01g17990D	j	CUFF.1364	CUFF.1364.1	100	10.595265	8.842098	12.348431	46.209975	1210	CUFF.1364.1	1918
BnaA01g17990D	BnaA01g17990D	j	CUFF.1364	CUFF.1364.2	38	4.039650	2.883789	5.195511	17.618447	1209	CUFF.1364.1	1918
BnaA01g18000D	BnaA01g18000D	=	CUFF.1365	CUFF.1365.1	100	1.241405	0.578754	1.904057	5.446494	931	CUFF.1365.1	826
BnaA01g18010D	BnaA01g18010D	j	CUFF.1366	CUFF.1366.1	100	15.753932	13.966120	17.541745	67.603278	1703	CUFF.1366.1	1694
BnaA01g18010D	BnaA01g18010D	j	CUFF.1366	CUFF.1366.2	23	3.635619	2.661170	4.610069	15.601170	1589	CUFF.1366.1	1694
BnaA01g18030D	BnaA01g18030D	=	CUFF.1367	CUFF.1367.1	100	12.612978	10.359086	14.866870	54.124814	854	CUFF.1367.1	888
BnaA01g18040D	BnaA01g18040D	=	CUFF.1368	CUFF.1368.1	100	1.334912	0.906925	1.762899	5.904513	1927	CUFF.1368.1	1997
BnaA01g18070D	BnaA01g18070D	j	CUFF.1369	CUFF.1369.1	100	4.411854	3.320838	5.502869	19.087897	1118	CUFF.1369.1	1288
BnaA01g18070D	BnaA01g18070D	e	CUFF.1370	CUFF.1370.1	100	0.834898	0.461631	1.208165	3.359212	1656	CUFF.1370.1	1288
BnaA01g18090D	BnaA01g18090D	j	CUFF.1371	CUFF.1371.1	100	13.845603	12.127893	15.563313	58.922166	1484	CUFF.1371.1	1200
BnaA01g18120D	BnaA01g18120D	j	CUFF.1372	CUFF.1372.1	100	1.806672	1.069692	2.543653	7.718233	1033	CUFF.1372.1	375
BnaA01g18130D	BnaA01g18130D	e	CUFF.1373	CUFF.1373.1	100	1.458123	0.959324	1.956922	6.189363	1624	CUFF.1373.1	1395
BnaA01g18160D	BnaA01g18160D	j	CUFF.1375	CUFF.1375.1	100	27.181690	24.919024	29.444355	116.312048	1900	CUFF.1375.1	2416
-	-	u	CUFF.1378	CUFF.1378.1	100	5.486978	3.566807	7.407148	22.277059	578	CUFF.1378.1	-
-	-	u	CUFF.1379	CUFF.1379.1	100	1.900792	0.885380	2.916204	7.058843	672	CUFF.1379.1	-
BnaA01g18240D	BnaA01g18240D	o	CUFF.1380	CUFF.1380.1	100	2.313871	1.475248	3.152494	9.685572	1025	CUFF.1380.1	177
BnaA01g18280D	BnaA01g18280D	j	CUFF.1381	CUFF.1381.1	64	0.989598	0.532274	1.446922	4.205735	1915	CUFF.1381.2	1848
BnaA01g18280D	BnaA01g18280D	j	CUFF.1381	CUFF.1381.2	40	0.611748	0.274084	0.949411	2.599892	2208	CUFF.1381.2	1848
BnaA01g18280D	BnaA01g18280D	j	CUFF.1381	CUFF.1381.3	100	1.539518	0.606555	2.472481	6.542864	888	CUFF.1381.2	1848
BnaA01g18320D	BnaA01g18320D	j	CUFF.1382	CUFF.1382.1	34	1.662731	1.043226	2.282236	7.121611	1800	CUFF.1382.1	1884
BnaA01g18320D	BnaA01g18320D	j	CUFF.1382	CUFF.1382.2	100	4.838834	3.867880	5.809789	20.725117	1729	CUFF.1382.1	1884
BnaA01g18340D	BnaA01g18340D	e	CUFF.1383	CUFF.1383.1	100	0.823768	0.455368	1.192168	3.715305	1640	CUFF.1383.1	3379
BnaA01g18340D	BnaA01g18340D	j	CUFF.1384	CUFF.1384.1	100	23.438486	19.956485	26.920487	104.211019	748	CUFF.1385.1	3379
BnaA01g18340D	BnaA01g18340D	e	CUFF.1385	CUFF.1385.1	100	2.708118	1.572408	3.843828	12.040698	917	CUFF.1385.1	3379
BnaA01g18350D	BnaA01g18350D	=	CUFF.1386	CUFF.1386.1	100	10.820885	8.342285	13.299484	46.447828	661	CUFF.1386.1	686
BnaA01g18360D	BnaA01g18360D	j	CUFF.1387	CUFF.1387.1	18	0.622285	0.304802	0.939769	2.677191	2364	CUFF.1387.1	2976
BnaA01g18360D	BnaA01g18360D	j	CUFF.1387	CUFF.1387.2	100	3.509830	2.804541	4.215119	15.099964	2144	CUFF.1387.1	2976
BnaA01g18370D	BnaA01g18370D	j	CUFF.1388	CUFF.1388.1	100	2.268077	1.172368	3.363786	9.657337	707	CUFF.1388.1	378
BnaA01g18380D	BnaA01g18380D	=	CUFF.1389	CUFF.1389.1	100	8.062296	5.686558	10.438035	33.935343	586	CUFF.1389.2	970
BnaA01g18380D	BnaA01g18380D	j	CUFF.1389	CUFF.1389.2	16	1.258312	0.534396	1.982227	5.296411	871	CUFF.1389.2	970
BnaA01g18390D	BnaA01g18390D	=	CUFF.1390	CUFF.1390.1	100	2.155883	1.228931	3.082835	9.065604	1170	CUFF.1390.1	748
BnaA01g18390D	BnaA01g18390D	o	CUFF.1391	CUFF.1391.1	100	13.906670	11.185868	16.627472	58.478293	764	CUFF.1390.1	748
BnaA01g18410D	BnaA01g18410D	=	CUFF.1392	CUFF.1392.1	100	5.885839	4.633533	7.138145	25.040134	1157	CUFF.1392.1	1360
-	-	u	CUFF.1393	CUFF.1393.1	100	2.354831	0.956424	3.753238	9.630837	516	CUFF.1393.1	-
BnaA01g18430D	BnaA01g18430D	=	CUFF.1394	CUFF.1394.1	16	1.483973	0.628060	2.339885	6.414888	1157	CUFF.1394.1	1269
BnaA01g18430D	BnaA01g18430D	j	CUFF.1394	CUFF.1394.2	49	4.718683	3.245117	6.192249	20.397832	1064	CUFF.1394.1	1269
BnaA01g18430D	BnaA01g18430D	j	CUFF.1394	CUFF.1394.3	100	9.533352	7.596552	11.470151	41.210590	1069	CUFF.1394.1	1269
BnaA01g18460D	BnaA01g18460D	=	CUFF.1395	CUFF.1395.1	100	3.205997	1.913167	4.498827	13.822141	700	CUFF.1395.1	981
BnaA01g18470D	BnaA01g18470D	=	CUFF.1396	CUFF.1396.1	100	2.245257	1.440219	3.050294	9.356801	1083	CUFF.1396.1	1176
BnaA01g18480D	BnaA01g18480D	j	CUFF.1397	CUFF.1397.1	100	3.384090	2.731568	4.036612	14.960336	2579	CUFF.1397.1	2968
BnaA01g18480D	BnaA01g18480D	j	CUFF.1397	CUFF.1397.2	22	0.758819	0.377527	1.140111	3.354575	2579	CUFF.1397.1	2968
BnaA01g17690D	BnaA01g17690D	=	CUFF.1374	CUFF.1374.1	100	13.208215	11.578917	14.837512	55.335663	1805	CUFF.1374.1	1974
BnaA01g17690D	BnaA01g17690D	j	CUFF.1374	CUFF.1374.2	37	4.926017	3.724411	6.127623	20.637490	1479	CUFF.1374.1	1974
BnaA01g17690D	BnaA01g17690D	e	CUFF.1376	CUFF.1376.1	100	6.778291	5.432767	8.123815	28.397572	1251	CUFF.1374.1	1974
BnaA01g17700D	BnaA01g17700D	j	CUFF.1377	CUFF.1377.1	100	2.078285	1.122753	3.033816	8.633345	788	CUFF.1377.1	871
BnaA01g17720D	BnaA01g17720D	=	CUFF.1398	CUFF.1398.1	100	84.545684	80.254772	88.836597	360.481795	3433	CUFF.1398.1	3200
BnaA01g18540D	BnaA01g18540D	c	CUFF.1399	CUFF.1399.1	100	37.736548	34.811381	40.661715	158.302059	1689	CUFF.1399.1	2845
BnaA01g18560D	BnaA01g18560D	e	CUFF.1400	CUFF.1400.1	100	10.737396	3.804394	17.670397	33.165998	259	CUFF.1400.1	827
BnaA01g18580D	BnaA01g18580D	j	CUFF.1401	CUFF.1401.1	100	1.313838	0.850130	1.777545	5.806847	1733	CUFF.1401.1	2518
BnaA01g18630D	BnaA01g18630D	=	CUFF.1402	CUFF.1402.1	54	1.023009	0.566623	1.479394	4.358282	2180	CUFF.1402.1	2175
BnaA01g18630D	BnaA01g18630D	j	CUFF.1402	CUFF.1402.2	100	1.878406	1.285328	2.471485	8.002497	2075	CUFF.1402.1	2175
BnaA01g18670D	BnaA01g18670D	x	CUFF.1403	CUFF.1403.1	100	4.532057	3.719265	5.344849	19.553893	1832	CUFF.1403.1	1207
BnaA01g18680D	BnaA01g18680D	=	CUFF.1404	CUFF.1404.1	100	2.410497	0.956912	3.864081	9.944802	493	CUFF.1404.1	294
BnaA01g18650D	BnaA01g18650D	=	CUFF.1405	CUFF.1405.1	100	68.952727	65.595126	72.310328	294.547133	1653	CUFF.1405.1	1470
BnaA01g18690D	BnaA01g18690D	=	CUFF.1406	CUFF.1406.1	100	1.960294	1.420568	2.500019	7.915886	1830	CUFF.1406.1	1910
BnaA01g18730D	BnaA01g18730D	e	CUFF.1407	CUFF.1407.1	100	1.162869	0.742985	1.582753	4.894400	1795	CUFF.1407.1	7711
BnaA01g18730D	BnaA01g18730D	j	CUFF.1408	CUFF.1408.1	60	4.275284	3.786664	4.763905	18.385546	5220	CUFF.1408.1	7711
BnaA01g18730D	BnaA01g18730D	c	CUFF.1408	CUFF.1408.2	100	7.130616	5.023459	9.237773	30.664689	675	CUFF.1408.1	7711
BnaA01g18770D	BnaA01g18770D	j	CUFF.1409	CUFF.1409.1	100	6.779940	5.905797	7.654083	28.504509	2578	CUFF.1409.1	2485
BnaA01g18810D	BnaA01g18810D	j	CUFF.1410	CUFF.1410.1	100	13.922570	12.258249	15.586891	55.076751	1585	CUFF.1410.1	1032
BnaA01g18800D	BnaA01g18800D	x	CUFF.1411	CUFF.1411.1	100	4.876404	3.920628	5.832179	20.942183	1936	CUFF.1411.1	1032
BnaA01g18800D	BnaA01g18800D	j	CUFF.1412	CUFF.1412.1	87	15.521733	13.397326	17.646141	66.659573	1473	CUFF.1412.2	1032
BnaA01g18800D	BnaA01g18800D	j	CUFF.1412	CUFF.1412.2	100	17.918599	15.807447	20.029752	76.953143	1601	CUFF.1412.2	1032
-	-	u	CUFF.1413	CUFF.1413.1	100	0.886426	0.388921	1.383932	3.504942	1103	CUFF.1413.1	-
BnaA01g19210D	BnaA01g19210D	=	CUFF.1414	CUFF.1414.1	100	4.636147	3.670825	5.601469	18.847980	1401	CUFF.1414.1	1363
BnaA01g19230D	BnaA01g19230D	j	CUFF.1415	CUFF.1415.1	61	0.735723	0.312234	1.159211	3.161395	1854	CUFF.1415.1	2508
BnaA01g19230D	BnaA01g19230D	j	CUFF.1415	CUFF.1415.2	100	1.210475	0.624905	1.796044	5.201401	1433	CUFF.1415.1	2508
BnaA01g19230D	BnaA01g19230D	j	CUFF.1415	CUFF.1415.3	66	0.799390	0.363814	1.234967	3.434975	1854	CUFF.1415.1	2508
BnaA01g19230D	BnaA01g19230D	c	CUFF.1416	CUFF.1416.1	100	1.481898	0.684455	2.279341	6.590663	817	CUFF.1416.1	2508
BnaA01g19260D	BnaA01g19260D	j	CUFF.1417	CUFF.1417.1	100	1.797923	1.415683	2.180164	7.770990	3643	CUFF.1417.1	3032
BnaA01g19270D	BnaA01g19270D	j	CUFF.1418	CUFF.1418.1	100	3.455809	2.699230	4.212387	14.936706	1926	CUFF.1418.1	1270
BnaA01g19280D	BnaA01g19280D	j	CUFF.1419	CUFF.1419.1	48	2.310368	1.530938	3.089798	9.640900	1419	CUFF.1419.1	1497
BnaA01g19280D	BnaA01g19280D	c	CUFF.1419	CUFF.1419.2	96	4.608605	3.187747	6.029462	19.231180	1020	CUFF.1419.1	1497
BnaA01g19280D	BnaA01g19280D	j	CUFF.1419	CUFF.1419.3	100	4.813345	2.520983	7.105707	20.085539	578	CUFF.1419.1	1497
BnaA01g19300D	BnaA01g19300D	j	CUFF.1420	CUFF.1420.1	19	4.587775	3.590825	5.584724	19.733068	1522	CUFF.1420.1	1510
BnaA01g19300D	BnaA01g19300D	c	CUFF.1420	CUFF.1420.2	49	11.772477	9.582951	13.962003	50.636116	1009	CUFF.1420.1	1510
BnaA01g19300D	BnaA01g19300D	j	CUFF.1420	CUFF.1420.3	100	23.919418	17.070297	30.768539	102.882887	409	CUFF.1420.1	1510
-	-	u	CUFF.1421	CUFF.1421.1	100	8.842492	7.779481	9.905504	37.084182	2076	CUFF.1421.1	-
BnaA01g19330D	BnaA01g19330D	c	CUFF.1422	CUFF.1422.1	100	13.591232	11.002661	16.179802	58.030604	809	CUFF.1422.2	2766
BnaA01g19330D	BnaA01g19330D	j	CUFF.1422	CUFF.1422.2	56	7.674527	6.680321	8.668733	32.767997	2585	CUFF.1422.2	2766
BnaA01g19330D	BnaA01g19330D	j	CUFF.1422	CUFF.1422.3	20	2.697249	1.855519	3.538980	11.516470	1487	CUFF.1422.2	2766
BnaA01g19340D	BnaA01g19340D	j	CUFF.1423	CUFF.1423.1	100	6.568286	4.732340	8.404231	27.990175	777	CUFF.1423.1	971
BnaA01g19340D	BnaA01g19340D	j	CUFF.1423	CUFF.1423.2	88	5.808220	3.948507	7.667932	24.751221	777	CUFF.1423.1	971
BnaA01g19340D	BnaA01g19340D	j	CUFF.1423	CUFF.1423.3	67	4.424236	2.687852	6.160619	18.853494	777	CUFF.1423.1	971
BnaA01g19380D	BnaA01g19380D	o	CUFF.1424	CUFF.1424.1	100	3.550473	2.933248	4.167699	15.211968	3104	CUFF.1425.1	2571
BnaA01g19380D	BnaA01g19380D	e	CUFF.1425	CUFF.1425.1	100	1.021639	0.649404	1.393874	4.377201	3352	CUFF.1425.1	2571
BnaA01g19390D	BnaA01g19390D	j	CUFF.1426	CUFF.1426.1	100	21.071009	18.649793	23.492226	89.307267	1208	CUFF.1426.1	2604
BnaA01g19400D	BnaA01g19400D	=	CUFF.1427	CUFF.1427.1	100	5.414730	3.984139	6.845321	23.921053	862	CUFF.1427.1	978
BnaA01g19410D	BnaA01g19410D	e	CUFF.1428	CUFF.1428.1	100	7.432057	5.310590	9.553523	31.872202	741	CUFF.1428.1	624
BnaA01g19410D	BnaA01g19410D	=	CUFF.1429	CUFF.1429.1	100	39.936631	32.456298	47.416964	171.267317	427	CUFF.1428.1	624
BnaA01g19450D	BnaA01g19450D	j	CUFF.1430	CUFF.1430.1	39	5.977107	4.849804	7.104411	25.408955	2015	CUFF.1430.2	2073
BnaA01g19450D	BnaA01g19450D	j	CUFF.1430	CUFF.1430.2	100	15.491258	13.808513	17.174004	65.854044	2033	CUFF.1430.2	2073
BnaA01g19460D	BnaA01g19460D	=	CUFF.1452	CUFF.1452.1	100	361.688627	343.291500	380.085754	1535.589716	1055	CUFF.1452.2	1270
BnaA01g19460D	BnaA01g19460D	j	CUFF.1452	CUFF.1452.2	25	90.189174	83.290179	97.088169	382.908275	1138	CUFF.1452.2	1270
BnaA01g19470D	BnaA01g19470D	=	CUFF.1453	CUFF.1453.1	100	35.979247	32.877349	39.081145	155.739362	1379	CUFF.1453.1	1113
BnaA01g19490D	BnaA01g19490D	j	CUFF.1455	CUFF.1455.1	100	12.961959	7.523799	18.400118	57.523753	326	CUFF.1455.1	468
BnaA01g19500D	BnaA01g19500D	j	CUFF.1456	CUFF.1456.1	100	14.318427	12.348516	16.288337	60.798191	1634	CUFF.1456.1	1619
BnaA01g19500D	BnaA01g19500D	j	CUFF.1456	CUFF.1456.2	71	10.098021	8.362772	11.833269	42.877714	1618	CUFF.1456.1	1619
-	-	u	CUFF.1457	CUFF.1457.1	100	1.932278	0.987576	2.876980	8.150377	736	CUFF.1457.1	-
BnaA01g19540D	BnaA01g19540D	j	CUFF.1460	CUFF.1460.1	78	2.794866	1.950612	3.639120	11.787764	1592	CUFF.1460.2	1600
BnaA01g19540D	BnaA01g19540D	=	CUFF.1460	CUFF.1460.2	100	3.566499	2.643540	4.489458	15.042240	1597	CUFF.1460.2	1600
BnaA01g19550D	BnaA01g19550D	j	CUFF.1462	CUFF.1462.1	100	2.128924	1.177921	3.079928	8.569056	802	CUFF.1462.1	940
BnaA01g19590D	BnaA01g19590D	x	CUFF.1465	CUFF.1465.1	100	1.223299	0.605211	1.841388	4.622254	981	CUFF.1465.1	1083
BnaA01g19600D	BnaA01g19600D	e	CUFF.1467	CUFF.1467.1	100	2.494492	1.272154	3.716830	10.045006	648	CUFF.1467.1	459
BnaA01g19640D	BnaA01g19640D	c	CUFF.1469	CUFF.1469.1	100	2.577514	1.346765	3.808262	11.394387	642	CUFF.1469.1	1103
BnaA01g19650D	BnaA01g19650D	e	CUFF.1470	CUFF.1470.1	100	6.682539	5.536569	7.828508	28.164282	1586	CUFF.1470.1	1179
BnaA01g19650D	BnaA01g19650D	=	CUFF.1471	CUFF.1471.1	100	5.292243	3.154267	7.430219	22.304733	585	CUFF.1470.1	1179
BnaA01g18860D	BnaA01g18860D	=	CUFF.1431	CUFF.1431.1	100	9.114266	7.749774	10.478757	38.914397	1702	CUFF.1432.1	1817
BnaA01g18860D	BnaA01g18860D	e	CUFF.1432	CUFF.1432.1	100	2.724363	2.007521	3.441205	11.631979	2085	CUFF.1432.1	1817
BnaA01g18870D	BnaA01g18870D	=	CUFF.1433	CUFF.1433.1	100	10.054729	7.860367	12.249092	43.616249	720	CUFF.1433.1	435
BnaA01g18880D	BnaA01g18880D	j	CUFF.1434	CUFF.1434.1	100	7.292966	6.200752	8.385181	30.308844	2032	CUFF.1434.1	1369
BnaA01g18880D	BnaA01g18880D	j	CUFF.1434	CUFF.1434.2	27	1.964048	1.325633	2.602464	8.162390	2032	CUFF.1434.1	1369
BnaA01g18920D	BnaA01g18920D	=	CUFF.1435	CUFF.1435.1	100	29.043707	25.074877	33.012536	121.665225	717	CUFF.1435.1	792
BnaA01g18920D	BnaA01g18920D	x	CUFF.1436	CUFF.1436.1	100	1.015384	0.598309	1.432459	4.253483	1830	CUFF.1436.1	792
BnaA01g18930D	BnaA01g18930D	j	CUFF.1437	CUFF.1437.1	100	3.028364	2.289098	3.767631	13.127374	1994	CUFF.1437.2	2116
BnaA01g18930D	BnaA01g18930D	j	CUFF.1437	CUFF.1437.2	40	1.207389	0.682439	1.732339	5.233797	2084	CUFF.1437.2	2116
BnaA01g18940D	BnaA01g18940D	=	CUFF.1438	CUFF.1438.1	100	4.985472	3.967817	6.003127	20.684997	1348	CUFF.1438.1	1333
BnaA01g18950D	BnaA01g18950D	e	CUFF.1439	CUFF.1439.1	100	1.798729	1.239275	2.358183	8.114427	1586	CUFF.1439.1	1002
BnaA01g18960D	BnaA01g18960D	j	CUFF.1440	CUFF.1440.1	100	1.932010	1.407836	2.456183	8.476067	1961	CUFF.1440.1	2029
BnaA01g18970D	BnaA01g18970D	j	CUFF.1441	CUFF.1441.1	100	2.869722	2.485025	3.254420	12.589977	5322	CUFF.1441.1	4683
-	-	u	CUFF.1442	CUFF.1442.1	100	3.208682	2.541792	3.875571	13.826362	3029	CUFF.1442.1	-
-	-	u	CUFF.1443	CUFF.1443.1	100	5.911800	5.013011	6.810590	25.474228	2747	CUFF.1442.1	-
BnaA01g18990D	BnaA01g18990D	c	CUFF.1444	CUFF.1444.1	100	1.725751	0.803847	2.647654	7.818990	717	CUFF.1444.1	1627
BnaA01g18990D	BnaA01g18990D	c	CUFF.1445	CUFF.1445.1	100	1.081213	0.429217	1.733209	4.707006	820	CUFF.1445.1	1627
BnaA01g19000D	BnaA01g19000D	j	CUFF.1446	CUFF.1446.1	62	2.394091	1.638000	3.150181	10.216137	1831	CUFF.1446.2	1065
BnaA01g19000D	BnaA01g19000D	j	CUFF.1446	CUFF.1446.2	81	3.089555	2.331902	3.847209	13.183846	2005	CUFF.1446.2	1065
BnaA01g19000D	BnaA01g19000D	j	CUFF.1446	CUFF.1446.3	100	3.835415	2.805005	4.865824	16.366600	1473	CUFF.1446.2	1065
BnaA01g19020D	BnaA01g19020D	j	CUFF.1447	CUFF.1447.1	100	3.348160	2.511951	4.184370	14.326707	1619	CUFF.1447.1	1551
BnaA01g19020D	BnaA01g19020D	j	CUFF.1447	CUFF.1447.2	17	0.579890	0.153057	1.006723	2.481337	1592	CUFF.1447.1	1551
BnaA01g19020D	BnaA01g19020D	e	CUFF.1448	CUFF.1448.1	100	3.920780	2.223541	5.618018	16.776932	641	CUFF.1447.1	1551
BnaA01g19040D	BnaA01g19040D	e	CUFF.1449	CUFF.1449.1	100	30.055356	25.317731	34.792980	129.539740	631	CUFF.1450.1	1028
BnaA01g19040D	BnaA01g19040D	j	CUFF.1450	CUFF.1450.1	18	10.736429	8.463902	13.008956	46.274421	1063	CUFF.1450.1	1028
BnaA01g19040D	BnaA01g19040D	=	CUFF.1450	CUFF.1450.2	100	61.201815	55.688210	66.715421	263.782181	927	CUFF.1450.1	1028
-	-	u	CUFF.1451	CUFF.1451.1	100	1.320208	0.587888	2.052527	5.979470	801	CUFF.1451.1	-
BnaA01g19090D	BnaA01g19090D	j	CUFF.1454	CUFF.1454.1	94	2.445250	1.666339	3.224161	10.187435	1437	CUFF.1454.1	1439
BnaA01g19090D	BnaA01g19090D	j	CUFF.1454	CUFF.1454.2	63	1.631294	0.749902	2.512687	6.796320	954	CUFF.1454.1	1439
BnaA01g19090D	BnaA01g19090D	c	CUFF.1454	CUFF.1454.3	100	2.606797	1.334684	3.878910	10.860474	860	CUFF.1454.1	1439
BnaA01g19120D	BnaA01g19120D	=	CUFF.1458	CUFF.1458.1	100	4.603816	3.651069	5.556564	19.672006	1485	CUFF.1458.1	1245
-	-	u	CUFF.1459	CUFF.1459.1	100	10.541860	5.596471	15.487249	44.244975	320	CUFF.1459.1	-
BnaA01g19130D	BnaA01g19130D	j	CUFF.1461	CUFF.1461.1	100	19.279082	17.249250	21.308913	82.462247	1578	CUFF.1461.1	1449
BnaA01g19130D	BnaA01g19130D	j	CUFF.1461	CUFF.1461.2	84	16.154768	12.334055	19.975481	69.098649	537	CUFF.1461.1	1449
BnaA01g19140D	BnaA01g19140D	o	CUFF.1463	CUFF.1463.1	100	1.087749	0.385403	1.790096	4.903492	763	CUFF.1463.1	975
BnaA01g19150D	BnaA01g19150D	e	CUFF.1464	CUFF.1464.1	100	1.512859	0.910504	2.115215	6.514435	1434	CUFF.1464.1	799
BnaA01g19150D	BnaA01g19150D	j	CUFF.1466	CUFF.1466.1	100	11.006481	8.595470	13.417493	47.394366	827	CUFF.1464.1	799
BnaA01g19150D	BnaA01g19150D	j	CUFF.1466	CUFF.1466.2	20	2.203039	0.980102	3.425976	9.486376	861	CUFF.1464.1	799
BnaA01g19150D	BnaA01g19150D	j	CUFF.1466	CUFF.1466.3	29	3.240778	1.715943	4.765613	13.954924	827	CUFF.1464.1	799
BnaA01g19170D	BnaA01g19170D	j	CUFF.1468	CUFF.1468.1	100	2.254934	1.479306	3.030562	9.839832	1586	CUFF.1468.1	1748
BnaA01g19170D	BnaA01g19170D	j	CUFF.1468	CUFF.1468.2	94	2.124867	1.356506	2.893227	9.272258	1565	CUFF.1468.1	1748
BnaA01g19200D	BnaA01g19200D	p	CUFF.1472	CUFF.1472.1	100	2.251219	0.893683	3.608755	10.237084	512	CUFF.1472.1	2055
BnaA01g19700D	BnaA01g19700D	=	CUFF.1473	CUFF.1473.1	100	4.851261	2.718527	6.983995	20.785494	586	CUFF.1473.1	1019
BnaA01g19700D	BnaA01g19700D	j	CUFF.1473	CUFF.1473.2	51	2.482898	0.759859	4.205937	10.638114	579	CUFF.1473.1	1019
BnaA01g19700D	BnaA01g19700D	j	CUFF.1473	CUFF.1473.3	67	3.254127	1.413095	5.095160	13.942487	580	CUFF.1473.1	1019
BnaA01g19710D	BnaA01g19710D	j	CUFF.1474	CUFF.1474.1	79	4.304528	2.890539	5.718518	18.506169	1020	CUFF.1474.1	1181
BnaA01g19710D	BnaA01g19710D	j	CUFF.1474	CUFF.1474.2	100	5.464840	3.938129	6.991551	23.494619	1020	CUFF.1474.1	1181
BnaA01g19750D	BnaA01g19750D	j	CUFF.1475	CUFF.1475.1	100	33.348443	30.363281	36.333604	142.973803	1115	CUFF.1475.1	1322
BnaA01g19790D	BnaA01g19790D	c	CUFF.1476	CUFF.1476.1	100	4.122811	3.159737	5.085884	17.675057	1540	CUFF.1476.3	3736
BnaA01g19790D	BnaA01g19790D	j	CUFF.1476	CUFF.1476.2	22	0.898340	0.559735	1.236945	3.851308	3593	CUFF.1476.3	3736
BnaA01g19790D	BnaA01g19790D	j	CUFF.1476	CUFF.1476.3	50	2.053566	1.586889	2.520242	8.803919	3607	CUFF.1476.3	3736
BnaA01g19810D	BnaA01g19810D	e	CUFF.1477	CUFF.1477.1	100	3.416698	2.879816	3.953581	14.651067	2985	CUFF.1477.1	3037
-	-	u	CUFF.1478	CUFF.1478.1	100	5.228836	3.790805	6.666868	22.911601	977	CUFF.1478.2	-
-	-	u	CUFF.1478	CUFF.1478.2	45	2.332623	1.403485	3.261760	10.221035	1068	CUFF.1478.2	-
-	-	u	CUFF.1479	CUFF.1479.1	100	3.642184	2.500410	4.783959	15.721326	900	CUFF.1479.1	-
BnaA01g19860D	BnaA01g19860D	j	CUFF.1480	CUFF.1480.1	26	2.465298	1.353588	3.577008	10.470681	839	CUFF.1480.1	763
BnaA01g19860D	BnaA01g19860D	c	CUFF.1480	CUFF.1480.2	100	9.622433	6.707022	12.537844	40.868660	540	CUFF.1480.1	763
BnaA01g19870D	BnaA01g19870D	=	CUFF.1481	CUFF.1481.1	100	36.548487	33.867611	39.229364	156.056975	1994	CUFF.1481.1	1987
BnaA01g19970D	BnaA01g19970D	=	CUFF.1483	CUFF.1483.1	100	6.394450	5.568131	7.220769	26.871925	2706	CUFF.1483.1	2056
BnaA01g19990D	BnaA01g19990D	e	CUFF.1484	CUFF.1484.1	100	3.292176	2.588126	3.996225	14.406328	1809	CUFF.1484.1	1263
BnaA01g20040D	BnaA01g20040D	c	CUFF.1486	CUFF.1486.1	100	4.269271	3.386330	5.152211	18.126679	1730	CUFF.1486.1	3343
BnaA01g20040D	BnaA01g20040D	e	CUFF.1487	CUFF.1487.1	100	2.678883	1.099371	4.258395	11.374133	646	CUFF.1486.1	3343
BnaA01g20060D	BnaA01g20060D	=	CUFF.1489	CUFF.1489.1	100	1.440160	1.011382	1.868937	6.311204	2146	CUFF.1489.1	2300
BnaA01g20080D	BnaA01g20080D	=	CUFF.1490	CUFF.1490.1	100	2.695492	1.831537	3.559447	12.026191	1369	CUFF.1490.1	1435
BnaA01g20080D	BnaA01g20080D	o	CUFF.1491	CUFF.1491.1	73	0.742345	0.153170	1.331521	3.312044	1032	CUFF.1490.1	1435
BnaA01g20080D	BnaA01g20080D	o	CUFF.1491	CUFF.1491.2	100	1.016031	0.361093	1.670970	4.533120	1222	CUFF.1490.1	1435
BnaA01g20090D	BnaA01g20090D	j	CUFF.1493	CUFF.1493.1	100	7.104101	5.004787	9.203415	30.014405	624	CUFF.1493.1	460
-	-	u	CUFF.1482	CUFF.1482.1	100	0.387059	0.221813	0.552306	1.602744	3603	CUFF.1482.1	-
BnaA01g19880D	BnaA01g19880D	j	CUFF.1485	CUFF.1485.1	81	1.539171	0.567108	2.511233	6.528973	926	CUFF.1488.1	1214
BnaA01g19880D	BnaA01g19880D	o	CUFF.1485	CUFF.1485.2	100	1.900133	0.932113	2.868152	8.060131	926	CUFF.1488.1	1214
BnaA01g19880D	BnaA01g19880D	e	CUFF.1488	CUFF.1488.1	100	5.735859	4.263890	7.207828	24.330813	1057	CUFF.1488.1	1214
BnaA01g19940D	BnaA01g19940D	e	CUFF.1492	CUFF.1492.1	100	0.514722	0.182372	0.847072	2.334988	1358	CUFF.1492.1	1356
BnaA01g20110D	BnaA01g20110D	j	CUFF.1494	CUFF.1494.1	100	1.992330	0.996622	2.988037	8.082082	710	CUFF.1494.1	1951
BnaA01g20110D	BnaA01g20110D	j	CUFF.1495	CUFF.1495.1	100	2.442866	1.379084	3.506648	10.364405	764	CUFF.1495.1	1951
BnaA01g20220D	BnaA01g20220D	=	CUFF.1496	CUFF.1496.1	100	4.712727	3.380613	6.044842	20.227946	1097	CUFF.1496.2	1206
BnaA01g20220D	BnaA01g20220D	j	CUFF.1496	CUFF.1496.2	52	2.433807	1.496135	3.371480	10.446377	1266	CUFF.1496.2	1206
BnaA01g20230D	BnaA01g20230D	=	CUFF.1497	CUFF.1497.1	100	35.912180	30.920227	40.904132	154.159303	604	CUFF.1497.1	700
BnaA01g20260D	BnaA01g20260D	=	CUFF.1498	CUFF.1498.1	66	3.791522	2.693137	4.889907	16.456987	1152	CUFF.1498.1	1126
BnaA01g20260D	BnaA01g20260D	j	CUFF.1498	CUFF.1498.2	100	5.703229	3.246776	8.159682	24.754691	547	CUFF.1498.1	1126
BnaA01g20280D	BnaA01g20280D	=	CUFF.1499	CUFF.1499.1	100	7.163558	6.052935	8.274182	29.763788	1596	CUFF.1499.1	1458
BnaA01g20330D	BnaA01g20330D	e	CUFF.1500	CUFF.1500.1	100	2.540513	1.474791	3.606235	11.054459	793	CUFF.1500.1	522
BnaA01g20360D	BnaA01g20360D	j	CUFF.1501	CUFF.1501.1	100	2.214239	1.632569	2.795910	9.374263	1852	CUFF.1501.1	1886
BnaA01g20370D	BnaA01g20370D	j	CUFF.1502	CUFF.1502.1	29	0.810681	0.270054	1.351308	3.392967	1166	CUFF.1502.2	1197
BnaA01g20370D	BnaA01g20370D	j	CUFF.1502	CUFF.1502.2	35	0.970544	0.369712	1.571377	4.062045	1306	CUFF.1502.2	1197
BnaA01g20370D	BnaA01g20370D	j	CUFF.1502	CUFF.1502.3	100	2.755904	1.794014	3.717793	11.534360	1166	CUFF.1502.2	1197
BnaA01g20380D	BnaA01g20380D	e	CUFF.1503	CUFF.1503.1	100	18.037174	16.549019	19.525329	75.784139	2171	CUFF.1503.1	1704
-	-	u	CUFF.1504	CUFF.1504.1	100	6.484528	4.330407	8.638649	29.214984	560	CUFF.1504.1	-
BnaA01g20430D	BnaA01g20430D	=	CUFF.1505	CUFF.1505.1	100	21.206541	16.338770	26.074313	93.068771	439	CUFF.1505.1	210
BnaA01g20450D	BnaA01g20450D	=	CUFF.1506	CUFF.1506.1	100	2.788475	1.966246	3.610704	11.837544	1198	CUFF.1506.1	1083
BnaA01g20470D	BnaA01g20470D	j	CUFF.1507	CUFF.1507.1	44	2.621064	1.572724	3.669405	11.193746	1262	CUFF.1507.2	1243
BnaA01g20470D	BnaA01g20470D	j	CUFF.1507	CUFF.1507.2	100	6.005499	4.667580	7.343419	25.647609	1307	CUFF.1507.2	1243
BnaA01g20480D	BnaA01g20480D	j	CUFF.1508	CUFF.1508.1	50	5.180116	4.177239	6.182994	22.535297	1983	CUFF.1508.1	1954
BnaA01g20480D	BnaA01g20480D	=	CUFF.1508	CUFF.1508.2	100	10.309756	8.755824	11.863689	44.851003	1596	CUFF.1508.1	1954
BnaA01g20490D	BnaA01g20490D	e	CUFF.1511	CUFF.1511.1	100	2.827561	1.995323	3.659799	11.927794	1236	CUFF.1511.1	660
[truncated: 80,348 more rows]
