# Supplementary material for: Differences in Alternative Splicing between Yellow and Black-Seeded Rapeseed
Source: Plants (Basel). 2020 Jul 31;9(8):977. doi: 10.3390/plants9080977 (PMC7465011; doi:10.3390/plants9080977)
Supplement: Supplementary file 1 [file plants-09-00977-s001.zip › Supplementary Materials/Table S1/SRR5591631cufcompF.transcripts.gtf.tmap]

ref_gene_id	ref_id	class_code	cuff_gene_id	cuff_id	FMI	FPKM	FPKM_conf_lo	FPKM_conf_hi	cov	len	major_iso_id	ref_match_len
-	-	u	CUFF.1	CUFF.1.1	48	3144.799515	2144.561687	4145.037344	16994.664440	146	CUFF.1.1	-
-	-	u	CUFF.1	CUFF.1.2	100	6514.227567	5078.563183	7949.891952	35203.233484	146	CUFF.1.1	-
-	-	u	CUFF.1	CUFF.1.3	46	2995.047157	2022.294655	3967.799660	16185.394705	146	CUFF.1.1	-
BnaA01g00030D	BnaA01g00030D	j	CUFF.2	CUFF.2.1	67	4.742891	3.965152	5.520630	28.330100	1944	CUFF.2.1	2168
BnaA01g00030D	BnaA01g00030D	j	CUFF.2	CUFF.2.2	100	7.126505	5.796108	8.456902	42.567836	1134	CUFF.2.1	2168
BnaA01g00050D	BnaA01g00050D	=	CUFF.3	CUFF.3.1	100	29.153402	26.780233	31.526571	173.086318	1178	CUFF.3.1	1397
BnaA01g00010D	BnaA01g00010D	o	CUFF.4	CUFF.4.1	100	438.699126	405.928800	471.469452	2681.464465	352	CUFF.4.1	607
BnaA01g00020D	BnaA01g00020D	j	CUFF.5	CUFF.5.1	100	48.400836	44.800043	52.001630	295.840852	1296	CUFF.5.1	819
BnaA01g00080D	BnaA01g00080D	=	CUFF.6	CUFF.6.1	100	37.512688	33.515085	41.510291	224.592799	745	CUFF.6.1	609
BnaA01g00120D	BnaA01g00120D	=	CUFF.7	CUFF.7.1	100	4.418703	3.344411	5.492994	26.829308	941	CUFF.7.1	1020
BnaA01g00090D	BnaA01g00090D	=	CUFF.8	CUFF.8.1	100	6.009368	5.191465	6.827270	35.935024	2207	CUFF.8.1	2094
BnaA01g00100D	BnaA01g00100D	=	CUFF.9	CUFF.9.1	100	10.919647	9.892555	11.946739	65.297680	2664	CUFF.9.1	1362
BnaA01g00170D	BnaA01g00170D	j	CUFF.10	CUFF.10.1	48	3.537225	2.755334	4.319116	21.347412	1776	CUFF.10.1	1794
BnaA01g00170D	BnaA01g00170D	c	CUFF.10	CUFF.10.2	100	7.324705	6.035223	8.614187	44.205128	1326	CUFF.10.1	1794
BnaA01g00130D	BnaA01g00130D	=	CUFF.11	CUFF.11.1	100	8.153763	6.580112	9.727414	49.383213	1149	CUFF.11.1	729
BnaA01g00130D	BnaA01g00130D	o	CUFF.12	CUFF.12.1	100	28.519279	24.696864	32.341694	172.726830	729	CUFF.11.1	729
BnaA01g00180D	BnaA01g00180D	=	CUFF.13	CUFF.13.1	100	4.955955	4.078975	5.832936	30.437558	1390	CUFF.13.1	1296
BnaA01g00200D	BnaA01g00200D	=	CUFF.14	CUFF.14.1	100	29.377308	27.182650	31.571966	175.492433	1332	CUFF.14.1	1433
BnaA01g00190D	BnaA01g00190D	=	CUFF.15	CUFF.15.1	100	45.431044	42.640104	48.221983	272.463787	2156	CUFF.15.1	2049
BnaA01g00400D	BnaA01g00400D	=	CUFF.16	CUFF.16.1	100	6.285477	5.075836	7.495117	36.731535	1005	CUFF.16.1	1090
BnaA01g00400D	BnaA01g00400D	p	CUFF.17	CUFF.17.1	100	9.361519	7.669582	11.053457	53.174107	827	CUFF.17.1	1090
BnaA01g00410D	BnaA01g00410D	=	CUFF.18	CUFF.18.1	100	20.987571	18.469948	23.505194	124.804145	924	CUFF.18.1	1332
BnaA01g00420D	BnaA01g00420D	j	CUFF.19	CUFF.19.1	69	5.045686	4.183275	5.908097	30.184188	1728	CUFF.19.1	1671
BnaA01g00420D	BnaA01g00420D	c	CUFF.19	CUFF.19.2	100	7.304508	5.680262	8.928753	43.696862	884	CUFF.19.1	1671
BnaA01g00430D	BnaA01g00430D	=	CUFF.20	CUFF.20.1	100	1.026298	0.537952	1.514644	6.088640	1403	CUFF.20.1	1343
BnaA01g00430D	BnaA01g00430D	j	CUFF.20	CUFF.20.2	92	0.945536	0.453901	1.437171	5.609513	1370	CUFF.20.1	1343
BnaA01g00440D	BnaA01g00440D	j	CUFF.21	CUFF.21.1	100	7.632133	6.854069	8.410197	45.263892	3425	CUFF.21.1	3486
BnaA01g00440D	BnaA01g00440D	j	CUFF.21	CUFF.21.2	38	2.885309	2.255491	3.515127	17.111902	2450	CUFF.21.1	3486
BnaA01g00450D	BnaA01g00450D	=	CUFF.22	CUFF.22.1	100	86.511899	80.490735	92.533063	490.445609	676	CUFF.22.1	805
BnaA01g00460D	BnaA01g00460D	j	CUFF.23	CUFF.23.1	100	9.202086	6.391147	12.013025	56.335194	461	CUFF.24.1	1936
BnaA01g00460D	BnaA01g00460D	e	CUFF.24	CUFF.24.1	100	1.644884	1.003958	2.285810	10.069984	1001	CUFF.24.1	1936
BnaA01g00460D	BnaA01g00460D	j	CUFF.25	CUFF.25.1	100	15.436624	13.670091	17.203157	92.935061	1270	CUFF.25.1	1936
BnaA01g00480D	BnaA01g00480D	j	CUFF.26	CUFF.26.1	100	5.629977	4.645681	6.614274	32.900878	1355	CUFF.26.1	1029
BnaA01g00490D	BnaA01g00490D	j	CUFF.27	CUFF.27.1	56	2.409555	1.295574	3.523535	14.416039	733	CUFF.28.1	360
BnaA01g00480D	BnaA01g00480D	o	CUFF.27	CUFF.27.2	53	2.273769	1.270116	3.277423	13.603655	842	CUFF.28.1	1029
BnaA01g00490D	BnaA01g00490D	j	CUFF.27	CUFF.27.3	100	4.315543	2.741364	5.889722	25.819309	644	CUFF.28.1	360
BnaA01g00490D	BnaA01g00490D	e	CUFF.28	CUFF.28.1	100	1.195248	0.507710	1.882785	7.151004	914	CUFF.28.1	360
BnaA01g00500D	BnaA01g00500D	j	CUFF.29	CUFF.29.1	100	6.149045	5.071087	7.227004	36.424481	1435	CUFF.29.1	1406
BnaA01g00500D	BnaA01g00500D	j	CUFF.29	CUFF.29.2	88	5.413487	4.096479	6.730496	32.067330	999	CUFF.29.1	1406
BnaA01g00570D	BnaA01g00570D	j	CUFF.30	CUFF.30.1	100	1.938769	1.435216	2.442321	11.785900	1645	CUFF.30.1	1419
BnaA01g00580D	BnaA01g00580D	=	CUFF.31	CUFF.31.1	100	18.303776	16.932813	19.674739	108.678628	1973	CUFF.31.1	1840
BnaA01g00600D	BnaA01g00600D	=	CUFF.32	CUFF.32.1	100	60.301033	56.540125	64.061941	359.400471	1721	CUFF.33.1	1542
BnaA01g00600D	BnaA01g00600D	e	CUFF.33	CUFF.33.1	100	8.327974	7.355220	9.300728	49.635596	2699	CUFF.33.1	1542
BnaA01g00610D	BnaA01g00610D	e	CUFF.34	CUFF.34.1	100	3.195078	2.135139	4.255018	19.079699	859	CUFF.34.1	731
BnaA01g00610D	BnaA01g00610D	j	CUFF.35	CUFF.35.1	20	4.250324	2.793554	5.707094	25.381196	730	CUFF.34.1	731
BnaA01g00610D	BnaA01g00610D	=	CUFF.35	CUFF.35.2	100	21.196413	17.328280	25.064547	126.576301	543	CUFF.34.1	731
BnaA01g00650D	BnaA01g00650D	j	CUFF.36	CUFF.36.1	31	4.652605	3.534031	5.771178	27.825743	1219	CUFF.36.1	1180
BnaA01g00650D	BnaA01g00650D	j	CUFF.36	CUFF.36.2	100	14.926905	12.733434	17.120375	89.273052	1007	CUFF.36.1	1180
BnaA01g00650D	BnaA01g00650D	j	CUFF.36	CUFF.36.3	17	2.492854	1.568341	3.417367	14.908964	1110	CUFF.36.1	1180
BnaA01g00660D	BnaA01g00660D	j	CUFF.37	CUFF.37.1	100	8.133438	7.169654	9.097223	48.477711	2536	CUFF.37.1	2780
BnaA01g00660D	BnaA01g00660D	c	CUFF.37	CUFF.37.2	93	7.604437	6.412877	8.795997	45.324707	1752	CUFF.37.1	2780
BnaA01g00680D	BnaA01g00680D	=	CUFF.44	CUFF.44.1	100	4.086695	3.455874	4.717515	24.156683	2584	CUFF.44.1	2280
BnaA01g00680D	BnaA01g00680D	o	CUFF.44	CUFF.44.2	24	0.998322	0.627103	1.369540	5.901136	2550	CUFF.44.1	2280
BnaA01g00690D	BnaA01g00690D	=	CUFF.47	CUFF.47.1	100	4.255859	3.416499	5.095218	25.446319	1314	CUFF.47.1	1347
BnaA01g00210D	BnaA01g00210D	j	CUFF.38	CUFF.38.1	66	48.534714	45.591086	51.478341	292.575397	2433	CUFF.38.1	2422
BnaA01g00210D	BnaA01g00210D	c	CUFF.38	CUFF.38.2	100	73.264018	68.795723	77.732312	441.647788	1676	CUFF.38.1	2422
-	-	u	CUFF.39	CUFF.39.1	68	9.159631	6.643433	11.675829	55.984574	534	CUFF.39.1	-
-	-	u	CUFF.39	CUFF.39.2	100	13.443485	9.783708	17.103262	82.167911	447	CUFF.39.1	-
BnaA01g00280D	BnaA01g00280D	=	CUFF.40	CUFF.40.1	100	0.655963	0.376259	0.935666	3.930560	1725	CUFF.40.1	1867
BnaA01g00310D	BnaA01g00310D	=	CUFF.41	CUFF.41.1	100	1.915546	1.236957	2.594136	10.890596	984	CUFF.41.1	741
BnaA01g00320D	BnaA01g00320D	e	CUFF.42	CUFF.42.1	100	2.440271	1.835241	3.045301	14.567527	1836	CUFF.42.1	1684
BnaA01g00320D	BnaA01g00320D	j	CUFF.43	CUFF.43.1	100	23.746287	21.492979	25.999595	141.756658	1330	CUFF.42.1	1684
BnaA01g00340D	BnaA01g00340D	j	CUFF.45	CUFF.45.1	83	1.963864	1.504435	2.423293	11.792001	2184	CUFF.45.2	1971
BnaA01g00340D	BnaA01g00340D	j	CUFF.45	CUFF.45.2	18	0.432518	0.180357	0.684679	2.597049	2251	CUFF.45.2	1971
BnaA01g00340D	BnaA01g00340D	c	CUFF.45	CUFF.45.3	100	2.358824	1.248592	3.469057	14.163532	637	CUFF.45.2	1971
BnaA01g00360D	BnaA01g00360D	=	CUFF.46	CUFF.46.1	100	3.464320	2.739080	4.189559	21.007275	1424	CUFF.46.1	1299
BnaA01g00380D	BnaA01g00380D	=	CUFF.48	CUFF.48.1	100	1.496907	1.061001	1.932813	9.079285	1719	CUFF.48.1	2588
BnaA01g00390D	BnaA01g00390D	=	CUFF.49	CUFF.49.1	100	76.312620	71.642584	80.982657	454.660921	1400	CUFF.49.1	1711
BnaA01g00710D	BnaA01g00710D	=	CUFF.50	CUFF.50.1	100	8.832139	7.395829	10.268449	53.044357	1071	CUFF.50.1	594
BnaA01g00700D	BnaA01g00700D	x	CUFF.51	CUFF.51.1	100	11.157059	8.893730	13.420388	66.708156	903	CUFF.51.1	2595
BnaA01g00700D	BnaA01g00700D	j	CUFF.52	CUFF.52.1	100	15.483626	14.034234	16.933017	92.576734	2156	CUFF.52.1	2595
BnaA01g00730D	BnaA01g00730D	=	CUFF.53	CUFF.53.1	100	13.418179	11.835830	15.000528	80.090417	1346	CUFF.53.1	1232
BnaA01g00760D	BnaA01g00760D	j	CUFF.54	CUFF.54.1	58	7.217828	6.205857	8.229799	42.546847	1768	CUFF.54.1	1385
BnaA01g00760D	BnaA01g00760D	=	CUFF.54	CUFF.54.2	100	12.538896	10.399599	14.678193	73.912885	845	CUFF.54.1	1385
-	-	u	CUFF.55	CUFF.55.1	100	36.415642	33.118003	39.713281	218.890301	848	CUFF.55.1	-
BnaA01g00780D	BnaA01g00780D	=	CUFF.56	CUFF.56.1	100	23.241483	20.784640	25.698326	138.252152	939	CUFF.56.1	913
BnaA01g00770D	BnaA01g00770D	j	CUFF.57	CUFF.57.1	20	7.452186	6.425783	8.478589	44.609278	2122	CUFF.57.2	2042
BnaA01g00770D	BnaA01g00770D	j	CUFF.57	CUFF.57.2	100	37.250376	34.873014	39.627738	222.983207	2401	CUFF.57.2	2042
BnaA01g00790D	BnaA01g00790D	j	CUFF.58	CUFF.58.1	100	72.289624	66.286527	78.292720	438.706505	727	CUFF.58.1	1545
BnaA01g00850D	BnaA01g00850D	j	CUFF.60	CUFF.60.1	100	2.904547	2.343508	3.465586	17.697957	1989	CUFF.60.1	1978
BnaA01g00800D	BnaA01g00800D	=	CUFF.59	CUFF.59.1	100	9.567763	8.133587	11.001939	57.772803	1155	CUFF.59.1	1226
BnaA01g00810D	BnaA01g00810D	=	CUFF.61	CUFF.61.1	100	27.754476	25.387835	30.121117	167.468155	1412	CUFF.61.1	1224
BnaA01g00860D	BnaA01g00860D	j	CUFF.62	CUFF.62.1	100	8.458007	6.196300	10.719713	49.220482	596	CUFF.62.1	744
BnaA01g00860D	BnaA01g00860D	j	CUFF.62	CUFF.62.2	29	2.431721	1.059979	3.803462	14.151143	587	CUFF.62.1	744
BnaA01g00870D	BnaA01g00870D	e	CUFF.63	CUFF.63.1	100	0.690040	0.460813	0.919267	4.081970	2609	CUFF.63.1	1803
BnaA01g00880D	BnaA01g00880D	j	CUFF.64	CUFF.64.1	11	1.110195	0.588901	1.631490	6.731190	1204	CUFF.64.1	1324
BnaA01g00880D	BnaA01g00880D	j	CUFF.64	CUFF.64.2	100	10.185997	8.281979	12.090015	61.758398	891	CUFF.64.1	1324
BnaA01g00880D	BnaA01g00880D	j	CUFF.64	CUFF.64.3	45	4.599627	2.449580	6.749675	27.887857	581	CUFF.64.1	1324
BnaA01g00910D	BnaA01g00910D	c	CUFF.65	CUFF.65.1	100	1.052028	0.372747	1.731310	6.101320	667	CUFF.65.1	1626
BnaA01g00890D	BnaA01g00890D	=	CUFF.66	CUFF.66.1	100	7.093177	6.110610	8.075744	42.107561	1710	CUFF.66.1	1562
BnaA01g00900D	BnaA01g00900D	=	CUFF.67	CUFF.67.1	100	2.179643	1.507710	2.851576	12.939116	1168	CUFF.67.1	910
BnaA01g00920D	BnaA01g00920D	j	CUFF.68	CUFF.68.1	46	11.009481	9.219902	12.799061	66.215385	1054	CUFF.68.1	1228
BnaA01g00920D	BnaA01g00920D	=	CUFF.68	CUFF.68.2	100	24.113467	20.668026	27.558909	145.027952	717	CUFF.68.1	1228
BnaA01g00960D	BnaA01g00960D	=	CUFF.69	CUFF.69.1	100	3.093761	2.115160	4.072363	18.519660	832	CUFF.69.1	689
BnaA01g00970D	BnaA01g00970D	j	CUFF.70	CUFF.70.1	27	1.218043	0.726268	1.709817	7.356306	1846	CUFF.70.2	1529
BnaA01g00970D	BnaA01g00970D	j	CUFF.70	CUFF.70.2	38	1.701561	1.156284	2.246839	10.276494	1847	CUFF.70.2	1529
BnaA01g00970D	BnaA01g00970D	=	CUFF.70	CUFF.70.3	100	4.446764	3.591511	5.302017	26.856006	1803	CUFF.70.2	1529
BnaA01g00930D	BnaA01g00930D	j	CUFF.71	CUFF.71.1	35	17.827120	15.330996	20.323244	105.703309	996	CUFF.71.1	1005
BnaA01g00930D	BnaA01g00930D	=	CUFF.71	CUFF.71.2	100	51.591277	47.095301	56.087254	305.902954	917	CUFF.71.1	1005
BnaA01g00940D	BnaA01g00940D	j	CUFF.72	CUFF.72.1	100	7.283317	6.131295	8.435339	43.807013	1559	CUFF.72.1	1252
BnaA01g00940D	BnaA01g00940D	j	CUFF.72	CUFF.72.2	76	5.569736	4.355423	6.784049	33.500326	1248	CUFF.72.1	1252
BnaA01g05760D	BnaA01g05760D	e	CUFF.73	CUFF.73.1	100	25.819480	24.427095	27.211864	153.723355	2627	CUFF.73.1	1118
BnaA01g05770D	BnaA01g05770D	j	CUFF.74	CUFF.74.1	100	2.462675	1.935722	2.989628	14.987134	1911	CUFF.74.1	2208
BnaA01g05780D	BnaA01g05780D	=	CUFF.75	CUFF.75.1	100	44.528712	40.053408	49.004016	267.207442	640	CUFF.75.1	609
BnaA01g05800D	BnaA01g05800D	c	CUFF.76	CUFF.76.1	100	3.047365	2.149526	3.945203	18.760275	942	CUFF.76.1	1668
BnaA01g05800D	BnaA01g05800D	o	CUFF.77	CUFF.77.1	100	1.802807	1.255736	2.349878	10.617968	1323	CUFF.77.1	1668
BnaA01g05810D	BnaA01g05810D	c	CUFF.78	CUFF.78.1	100	2.673889	0.984692	4.363086	16.466595	417	CUFF.78.1	1856
BnaA01g05810D	BnaA01g05810D	j	CUFF.79	CUFF.79.1	75	1.092002	0.231906	1.952098	6.588892	658	CUFF.79.2	1856
BnaA01g05810D	BnaA01g05810D	j	CUFF.79	CUFF.79.2	100	1.456426	0.856547	2.056305	8.787743	1318	CUFF.79.2	1856
BnaA01g05810D	BnaA01g05810D	c	CUFF.79	CUFF.79.3	51	0.739409	0.266465	1.212352	4.461423	1318	CUFF.79.2	1856
BnaA01g05820D	BnaA01g05820D	j	CUFF.80	CUFF.80.1	45	9.066653	7.670106	10.463200	53.798139	1355	CUFF.80.1	1347
BnaA01g05820D	BnaA01g05820D	c	CUFF.80	CUFF.80.2	100	20.237277	17.820698	22.653856	120.080452	1060	CUFF.80.1	1347
BnaA01g05830D	BnaA01g05830D	j	CUFF.81	CUFF.81.1	100	5.666033	4.850011	6.482055	33.620124	1927	CUFF.81.1	1489
BnaA01g05840D	BnaA01g05840D	c	CUFF.82	CUFF.82.1	100	8.736301	6.422272	11.050330	52.038824	547	CUFF.82.1	2396
BnaA01g05840D	BnaA01g05840D	c	CUFF.83	CUFF.83.1	100	4.531666	3.796537	5.266795	27.256120	1730	CUFF.83.1	2396
BnaA01g05890D	BnaA01g05890D	=	CUFF.84	CUFF.84.1	100	2.102700	1.260860	2.944540	12.748127	772	CUFF.84.1	914
BnaA01g05900D	BnaA01g05900D	=	CUFF.85	CUFF.85.1	100	17.556374	15.877354	19.235395	105.313341	1624	CUFF.85.1	1705
BnaA01g05910D	BnaA01g05910D	=	CUFF.86	CUFF.86.1	100	0.905790	0.489599	1.321982	5.498845	1172	CUFF.86.1	1151
BnaA01g05920D	BnaA01g05920D	j	CUFF.87	CUFF.87.1	100	30.995324	28.740089	33.250559	185.361803	1862	CUFF.87.1	1870
BnaA01g05950D	BnaA01g05950D	=	CUFF.88	CUFF.88.1	100	50.642427	45.447218	55.837637	296.548582	651	CUFF.88.1	1049
BnaA01g05960D	BnaA01g05960D	j	CUFF.89	CUFF.89.1	100	0.756846	0.235576	1.278116	4.503147	945	CUFF.89.2	1183
BnaA01g05960D	BnaA01g05960D	j	CUFF.89	CUFF.89.2	79	0.600012	0.188622	1.011401	3.570002	1131	CUFF.89.2	1183
BnaA01g05990D	BnaA01g05990D	j	CUFF.90	CUFF.90.1	32	0.892413	0.609572	1.175255	5.407025	3784	CUFF.90.2	3576
BnaA01g05990D	BnaA01g05990D	j	CUFF.90	CUFF.90.2	100	2.796693	2.411196	3.182189	16.944826	4724	CUFF.90.2	3576
BnaA01g06010D	BnaA01g06010D	j	CUFF.91	CUFF.91.1	28	6.347332	5.472182	7.222482	38.329370	2976	CUFF.91.1	1930
BnaA01g06010D	BnaA01g06010D	=	CUFF.91	CUFF.91.2	100	22.531778	20.881938	24.181618	136.061709	2841	CUFF.91.1	1930
BnaA01g06020D	BnaA01g06020D	=	CUFF.92	CUFF.92.1	100	17.452505	15.842412	19.062598	104.093415	1762	CUFF.92.1	1807
BnaA01g06030D	BnaA01g06030D	c	CUFF.93	CUFF.93.1	100	1.346301	0.941666	1.750937	7.951054	1720	CUFF.93.1	2230
BnaA01g06040D	BnaA01g06040D	=	CUFF.94	CUFF.94.1	100	32.297274	28.338514	36.256033	195.137151	667	CUFF.94.1	879
BnaA01g06090D	BnaA01g06090D	j	CUFF.95	CUFF.95.1	72	0.522565	0.307726	0.737404	3.186380	3232	CUFF.95.1	1365
BnaA01g06090D	BnaA01g06090D	j	CUFF.95	CUFF.95.2	100	0.726569	0.470414	0.982725	4.430315	2991	CUFF.95.1	1365
BnaA01g06100D	BnaA01g06100D	j	CUFF.96	CUFF.96.1	89	3.533045	2.886977	4.179112	21.543017	2127	CUFF.96.1	1792
BnaA01g06100D	BnaA01g06100D	c	CUFF.96	CUFF.96.2	100	3.978794	2.611406	5.346183	24.261010	690	CUFF.96.1	1792
BnaA01g06110D	BnaA01g06110D	o	CUFF.97	CUFF.97.1	100	0.581854	0.274105	0.889603	3.529075	1647	CUFF.97.1	885
BnaA01g06120D	BnaA01g06120D	j	CUFF.98	CUFF.98.1	17	0.493694	0.161442	0.825946	2.994365	1855	CUFF.98.1	1826
BnaA01g06120D	BnaA01g06120D	j	CUFF.98	CUFF.98.2	17	0.510465	0.186223	0.834708	3.096087	1855	CUFF.98.1	1826
BnaA01g06120D	BnaA01g06120D	j	CUFF.98	CUFF.98.3	100	2.988071	2.325835	3.650306	18.123321	1855	CUFF.98.1	1826
BnaA01g06130D	BnaA01g06130D	=	CUFF.99	CUFF.99.1	100	38.803434	34.980018	42.626850	229.576363	716	CUFF.99.1	803
BnaA01g06150D	BnaA01g06150D	j	CUFF.100	CUFF.100.1	94	0.403936	0.191924	0.615948	2.441689	2670	CUFF.100.2	858
BnaA01g06150D	BnaA01g06150D	=	CUFF.100	CUFF.100.2	100	0.431860	0.229380	0.634341	2.610485	2821	CUFF.100.2	858
BnaA01g06150D	BnaA01g06150D	j	CUFF.100	CUFF.100.3	65	0.282606	0.083455	0.481757	1.708281	2670	CUFF.100.2	858
BnaA01g06160D	BnaA01g06160D	j	CUFF.101	CUFF.101.1	100	7.501267	5.571187	9.431347	46.169780	627	CUFF.101.1	1077
BnaA01g06160D	BnaA01g06160D	c	CUFF.102	CUFF.102.1	100	7.668448	4.051119	11.285778	45.094546	339	CUFF.102.1	1077
BnaA01g06170D	BnaA01g06170D	=	CUFF.103	CUFF.103.1	100	2.571470	1.836453	3.306487	15.202010	1096	CUFF.103.1	1232
BnaA01g06180D	BnaA01g06180D	x	CUFF.104	CUFF.104.1	100	68.382186	65.673582	71.090790	403.091496	1890	CUFF.104.1	1881
BnaA01g06190D	BnaA01g06190D	=	CUFF.105	CUFF.105.1	100	35.148687	32.356110	37.941263	212.124298	1357	CUFF.105.1	1641
BnaA01g06210D	BnaA01g06210D	=	CUFF.106	CUFF.106.1	100	11.402180	9.801116	13.003245	69.030539	1125	CUFF.106.1	1285
BnaA01g06220D	BnaA01g06220D	=	CUFF.107	CUFF.107.1	100	17.438743	15.821001	19.056484	105.586844	1743	CUFF.107.1	2022
BnaA01g06240D	BnaA01g06240D	j	CUFF.108	CUFF.108.1	44	2.657146	1.878464	3.435827	15.882797	1418	CUFF.108.3	733
BnaA01g06240D	BnaA01g06240D	j	CUFF.108	CUFF.108.2	100	6.075957	4.880803	7.271111	36.318368	1293	CUFF.108.3	733
BnaA01g06240D	BnaA01g06240D	j	CUFF.108	CUFF.108.3	37	2.243362	1.544864	2.941861	13.409453	1490	CUFF.108.3	733
BnaA01g06250D	BnaA01g06250D	j	CUFF.109	CUFF.109.1	100	19.628972	18.031984	21.225961	116.749887	2110	CUFF.109.1	2628
BnaA01g06260D	BnaA01g06260D	=	CUFF.110	CUFF.110.1	100	72.546122	65.000386	80.091859	437.013308	473	CUFF.110.1	676
BnaA01g06310D	BnaA01g06310D	=	CUFF.111	CUFF.111.1	100	2.608233	2.185122	3.031344	15.532362	2814	CUFF.111.1	2640
BnaA01g06320D	BnaA01g06320D	j	CUFF.112	CUFF.112.1	23	5.764692	4.881933	6.647452	34.861235	1687	CUFF.112.1	1407
BnaA01g06330D	BnaA01g06330D	=	CUFF.112	CUFF.112.2	100	25.430931	23.385065	27.476797	153.790281	1730	CUFF.112.2	1849
BnaA01g06340D	BnaA01g06340D	j	CUFF.113	CUFF.113.1	100	5.994124	5.463257	6.524990	35.864866	5514	CUFF.113.1	3558
BnaA01g06350D	BnaA01g06350D	=	CUFF.114	CUFF.114.1	100	17.623445	16.013202	19.233688	105.447024	1916	CUFF.114.1	2059
BnaA01g06370D	BnaA01g06370D	j	CUFF.115	CUFF.115.1	69	2.317563	1.737294	2.897832	13.912887	2250	CUFF.115.2	4029
BnaA01g06370D	BnaA01g06370D	j	CUFF.115	CUFF.115.2	100	3.336140	2.681749	3.990531	20.027654	2289	CUFF.115.2	4029
BnaA01g06370D	BnaA01g06370D	e	CUFF.116	CUFF.116.1	100	0.576377	0.353151	0.799603	3.440204	2298	CUFF.116.1	4029
BnaA01g06380D	BnaA01g06380D	j	CUFF.117	CUFF.117.1	100	11.200765	10.081804	12.319726	67.318412	2584	CUFF.117.1	1521
BnaA01g06380D	BnaA01g06380D	j	CUFF.117	CUFF.117.2	34	3.855548	3.050755	4.660341	23.172466	2156	CUFF.117.1	1521
-	-	u	CUFF.118	CUFF.118.1	100	4.371755	1.946742	6.796768	23.247620	371	CUFF.118.1	-
BnaA01g06410D	BnaA01g06410D	o	CUFF.119	CUFF.119.1	100	0.585861	0.207578	0.964145	3.143549	1000	CUFF.119.1	1029
BnaA01g06420D	BnaA01g06420D	e	CUFF.120	CUFF.120.1	100	7.245994	6.120926	8.371062	43.439598	2175	CUFF.120.1	1897
BnaA01g06420D	BnaA01g06420D	j	CUFF.121	CUFF.121.1	100	25.725519	23.628164	27.822873	154.224000	1987	CUFF.120.1	1897
BnaA01g06430D	BnaA01g06430D	j	CUFF.122	CUFF.122.1	17	48.803491	45.719750	51.887233	288.632901	1942	CUFF.122.1	2431
BnaA01g06440D	BnaA01g06440D	j	CUFF.122	CUFF.122.2	100	286.569372	270.572743	302.566001	1694.824419	707	CUFF.122.1	1025
BnaA01g06460D	BnaA01g06460D	o	CUFF.123	CUFF.123.1	100	6.350193	3.198837	9.501549	37.697222	353	CUFF.123.1	1782
BnaA01g06460D	BnaA01g06460D	c	CUFF.124	CUFF.124.1	100	16.134288	14.565685	17.702891	96.575821	1410	CUFF.124.1	1782
BnaA01g06470D	BnaA01g06470D	=	CUFF.125	CUFF.125.1	100	20.659096	18.186289	23.131903	123.458088	939	CUFF.125.1	1326
BnaA01g06480D	BnaA01g06480D	p	CUFF.126	CUFF.126.1	100	40.910842	37.810015	44.011670	239.700119	1009	CUFF.126.1	228
BnaA01g06480D	BnaA01g06480D	j	CUFF.127	CUFF.127.1	100	5.594974	2.853355	8.336593	35.507561	383	CUFF.127.1	228
BnaA01g06500D	BnaA01g06500D	j	CUFF.128	CUFF.128.1	100	1.562475	0.983395	2.141554	9.553687	1122	CUFF.128.1	870
BnaA01g06520D	BnaA01g06520D	e	CUFF.129	CUFF.129.1	100	0.766097	0.445479	1.086715	4.557333	1890	CUFF.129.1	952
BnaA01g06520D	BnaA01g06520D	j	CUFF.130	CUFF.130.1	100	7.235274	6.111180	8.359369	43.040986	1389	CUFF.129.1	952
BnaA01g06530D	BnaA01g06530D	=	CUFF.131	CUFF.131.1	100	63.529138	59.819909	67.238366	381.581962	1904	CUFF.131.1	2204
BnaA01g06540D	BnaA01g06540D	=	CUFF.132	CUFF.132.1	100	3.671506	2.700530	4.642483	22.398889	974	CUFF.132.1	1033
BnaA01g06550D	BnaA01g06550D	j	CUFF.133	CUFF.133.1	100	5.959259	4.771496	7.147022	36.458667	1097	CUFF.134.1	927
BnaA01g06550D	BnaA01g06550D	e	CUFF.134	CUFF.134.1	100	0.875376	0.419182	1.331570	5.355538	1329	CUFF.134.1	927
BnaA01g06570D	BnaA01g06570D	j	CUFF.135	CUFF.135.1	100	2.740264	1.747767	3.732761	15.834566	760	CUFF.135.1	773
BnaA01g06610D	BnaA01g06610D	=	CUFF.136	CUFF.136.1	100	8.545249	7.394532	9.695965	50.195636	1418	CUFF.136.1	1290
BnaA01g06620D	BnaA01g06620D	=	CUFF.137	CUFF.137.1	100	27.273065	24.582503	29.963627	162.731757	912	CUFF.137.1	780
BnaA01g06650D	BnaA01g06650D	j	CUFF.138	CUFF.138.1	100	5.446402	3.615469	7.277335	33.311152	543	CUFF.138.1	679
BnaA01g06660D	BnaA01g06660D	o	CUFF.139	CUFF.139.1	100	6.381556	4.777583	7.985530	37.856320	905	CUFF.140.1	764
BnaA01g06660D	BnaA01g06660D	=	CUFF.140	CUFF.140.1	100	4.967707	3.823612	6.111802	29.469163	1222	CUFF.140.1	764
BnaA01g06670D	BnaA01g06670D	j	CUFF.141	CUFF.141.1	100	1.515122	1.168192	1.862051	8.890237	2602	CUFF.141.1	2517
BnaA01g06680D	BnaA01g06680D	=	CUFF.142	CUFF.142.1	59	0.722665	0.395445	1.049885	4.270027	2244	CUFF.142.1	2448
BnaA01g06680D	BnaA01g06680D	j	CUFF.142	CUFF.142.2	100	1.227502	0.822891	1.632113	7.252968	2158	CUFF.142.1	2448
BnaA01g06700D	BnaA01g06700D	=	CUFF.143	CUFF.143.1	100	2.570936	2.000091	3.141780	15.476303	1829	CUFF.143.1	1940
BnaA01g06700D	BnaA01g06700D	j	CUFF.143	CUFF.143.2	22	0.562050	0.200018	0.924083	3.383383	1400	CUFF.143.1	1940
BnaA01g06750D	BnaA01g06750D	=	CUFF.144	CUFF.144.1	100	39.672586	36.232544	43.112628	236.820652	1027	CUFF.144.1	1129
BnaA01g06760D	BnaA01g06760D	=	CUFF.145	CUFF.145.1	100	24.610422	22.211463	27.009381	147.606722	1185	CUFF.145.1	1154
BnaA01g06780D	BnaA01g06780D	=	CUFF.146	CUFF.146.1	100	39.760950	36.558527	42.963374	238.049766	1193	CUFF.146.1	1333
BnaA01g06800D	BnaA01g06800D	j	CUFF.147	CUFF.147.1	51	1.672138	1.245883	2.098392	9.695395	2604	CUFF.147.1	2513
BnaA01g06800D	BnaA01g06800D	j	CUFF.147	CUFF.147.2	39	1.291874	0.854285	1.729463	7.490547	2324	CUFF.147.1	2513
BnaA01g06800D	BnaA01g06800D	j	CUFF.147	CUFF.147.3	100	3.286569	2.522299	4.050839	19.056194	1612	CUFF.147.1	2513
BnaA01g06810D	BnaA01g06810D	j	CUFF.148	CUFF.148.1	19	2.134044	1.556746	2.711342	12.959030	2289	CUFF.148.2	2180
BnaA01g06810D	BnaA01g06810D	=	CUFF.148	CUFF.148.2	100	11.114449	9.971976	12.256922	67.492739	2325	CUFF.148.2	2180
BnaA01g06820D	BnaA01g06820D	j	CUFF.149	CUFF.149.1	74	82.140270	77.920840	86.359701	492.031396	3132	CUFF.149.1	3285
BnaA01g06820D	BnaA01g06820D	c	CUFF.149	CUFF.149.2	100	111.534258	105.579404	117.489111	668.105377	2038	CUFF.149.1	3285
BnaA01g06850D	BnaA01g06850D	j	CUFF.150	CUFF.150.1	100	5.390008	4.762086	6.017931	32.505714	3737	CUFF.150.1	4270
BnaA01g06850D	BnaA01g06850D	j	CUFF.150	CUFF.150.2	23	1.250030	0.930412	1.569648	7.538601	3722	CUFF.150.1	4270
BnaA01g06850D	BnaA01g06850D	j	CUFF.150	CUFF.150.3	55	2.972167	2.178574	3.765760	17.924352	1479	CUFF.150.1	4270
BnaA01g06860D	BnaA01g06860D	=	CUFF.151	CUFF.151.1	100	2.463256	2.164805	2.761706	14.899747	5869	CUFF.151.1	5721
BnaA01g06870D	BnaA01g06870D	j	CUFF.152	CUFF.152.1	47	0.633035	0.327896	0.938174	3.806644	2351	CUFF.152.3	1215
BnaA01g06870D	BnaA01g06870D	j	CUFF.152	CUFF.152.2	78	1.044795	0.449741	1.639849	6.282697	1059	CUFF.152.3	1215
BnaA01g06870D	BnaA01g06870D	=	CUFF.152	CUFF.152.3	100	1.335905	0.946341	1.725470	8.033236	2441	CUFF.152.3	1215
BnaA01g06890D	BnaA01g06890D	=	CUFF.153	CUFF.153.1	100	1.689258	1.288706	2.089809	10.145783	2367	CUFF.153.1	2277
BnaA01g06890D	BnaA01g06890D	e	CUFF.154	CUFF.154.1	100	1.345781	0.467708	2.223853	8.082838	697	CUFF.153.1	2277
BnaA01g06900D	BnaA01g06900D	e	CUFF.155	CUFF.155.1	100	1.935325	1.022532	2.848118	11.499785	701	CUFF.156.1	1483
BnaA01g06900D	BnaA01g06900D	j	CUFF.156	CUFF.156.1	100	2.112765	1.381692	2.843838	12.554142	1001	CUFF.156.1	1483
BnaA01g06910D	BnaA01g06910D	j	CUFF.157	CUFF.157.1	100	5.873450	5.144637	6.602263	35.251514	2231	CUFF.157.1	2186
BnaA01g06940D	BnaA01g06940D	j	CUFF.158	CUFF.158.1	25	0.804446	0.472018	1.136874	4.830545	2788	CUFF.158.1	2594
BnaA01g06940D	BnaA01g06940D	j	CUFF.158	CUFF.158.2	48	1.542161	1.110920	1.973402	9.260382	2698	CUFF.158.1	2594
BnaA01g06940D	BnaA01g06940D	j	CUFF.158	CUFF.158.3	100	3.203282	2.631486	3.775078	19.235095	2788	CUFF.158.1	2594
BnaA01g06970D	BnaA01g06970D	c	CUFF.159	CUFF.159.1	100	3.072490	1.226153	4.918826	19.287200	416	CUFF.159.1	1909
BnaA01g06970D	BnaA01g06970D	o	CUFF.160	CUFF.160.1	100	2.441159	1.863901	3.018417	14.672373	1565	CUFF.160.1	1909
BnaA01g06990D	BnaA01g06990D	j	CUFF.161	CUFF.161.1	62	12.552241	10.744634	14.359848	76.684022	1088	CUFF.161.1	1043
BnaA01g06990D	BnaA01g06990D	c	CUFF.161	CUFF.161.2	100	20.228316	17.158575	23.298057	123.578620	719	CUFF.161.1	1043
BnaA01g07000D	BnaA01g07000D	j	CUFF.162	CUFF.162.1	100	7.260921	6.497336	8.024506	43.221652	2898	CUFF.162.1	4389
BnaA01g07010D	BnaA01g07010D	j	CUFF.163	CUFF.163.1	100	1.669923	0.996807	2.343039	9.613050	934	CUFF.163.1	2576
BnaA01g07010D	BnaA01g07010D	j	CUFF.164	CUFF.164.1	100	1.748408	1.063647	2.433169	10.813245	941	CUFF.164.1	2576
BnaA01g07050D	BnaA01g07050D	j	CUFF.165	CUFF.165.1	12	0.706712	0.267676	1.145748	4.196606	1537	CUFF.165.2	1185
BnaA01g07050D	BnaA01g07050D	=	CUFF.165	CUFF.165.2	100	5.923103	4.944841	6.901365	35.172658	1559	CUFF.165.2	1185
BnaA01g07060D	BnaA01g07060D	=	CUFF.166	CUFF.166.1	100	15.785463	14.198431	17.372496	95.814157	1621	CUFF.166.1	958
BnaA01g07060D	BnaA01g07060D	x	CUFF.167	CUFF.167.1	100	2.664922	2.024880	3.304964	16.175470	1568	CUFF.167.1	958
BnaA01g07070D	BnaA01g07070D	=	CUFF.168	CUFF.168.1	100	3.917775	2.962408	4.873142	23.815878	1052	CUFF.168.1	954
BnaA01g07080D	BnaA01g07080D	j	CUFF.169	CUFF.169.1	100	2.257178	1.625732	2.888624	13.686872	1292	CUFF.169.1	994
BnaA01g07090D	BnaA01g07090D	=	CUFF.170	CUFF.170.1	100	39.874426	36.360063	43.388789	239.901181	826	CUFF.170.1	593
BnaA01g07100D	BnaA01g07100D	j	CUFF.171	CUFF.171.1	22	1.070833	0.786698	1.354967	6.399302	3955	CUFF.171.1	3708
BnaA01g07100D	BnaA01g07100D	j	CUFF.171	CUFF.171.2	100	4.842302	4.280628	5.403976	28.937614	3785	CUFF.171.1	3708
BnaA01g07110D	BnaA01g07110D	=	CUFF.172	CUFF.172.1	100	16.893903	14.527852	19.259954	101.575227	788	CUFF.172.1	769
BnaA01g07120D	BnaA01g07120D	=	CUFF.173	CUFF.173.1	100	3.588222	2.751436	4.425007	22.090746	1306	CUFF.173.2	1415
BnaA01g07120D	BnaA01g07120D	j	CUFF.173	CUFF.173.2	14	0.488904	0.100568	0.877240	3.009917	1312	CUFF.173.2	1415
BnaA01g07130D	BnaA01g07130D	e	CUFF.174	CUFF.174.1	100	5.990588	4.950755	7.030422	35.821648	1449	CUFF.174.1	715
BnaA01g07130D	BnaA01g07130D	=	CUFF.175	CUFF.175.1	100	90.128690	81.960174	98.297207	538.938417	565	CUFF.174.1	715
BnaA01g07160D	BnaA01g07160D	=	CUFF.176	CUFF.176.1	100	5.554556	4.956437	6.152676	32.970174	4212	CUFF.176.1	987
BnaA01g07150D	BnaA01g07150D	=	CUFF.177	CUFF.177.1	100	5.572532	4.890266	6.254797	33.076870	3351	CUFF.177.1	1069
BnaA01g07170D	BnaA01g07170D	=	CUFF.178	CUFF.178.1	100	25.410188	22.922399	27.897977	154.153014	1146	CUFF.178.1	1482
BnaA01g07180D	BnaA01g07180D	j	CUFF.179	CUFF.179.1	100	0.622093	0.246957	0.997230	3.680721	1027	CUFF.179.1	1467
BnaA01g07190D	BnaA01g07190D	j	CUFF.180	CUFF.180.1	100	6.577471	5.978150	7.176792	39.531492	4388	CUFF.180.1	4174
-	-	u	CUFF.181	CUFF.181.1	100	2.596947	2.060491	3.133402	15.230410	1842	CUFF.181.1	-
BnaA01g07200D	BnaA01g07200D	j	CUFF.182	CUFF.182.1	100	29.891294	23.071583	36.711004	177.429356	366	CUFF.182.1	1710
BnaA01g07210D	BnaA01g07210D	c	CUFF.182	CUFF.182.2	12	3.604190	2.616902	4.591479	21.393827	1052	CUFF.182.2	1428
BnaA01g07220D	BnaA01g07220D	e	CUFF.183	CUFF.183.1	100	10.231677	9.142268	11.321086	60.333983	1786	CUFF.183.1	1657
BnaA01g07270D	BnaA01g07270D	=	CUFF.184	CUFF.184.1	100	20.201287	18.207953	22.194621	120.976994	1846	CUFF.184.1	1693
BnaA01g07270D	BnaA01g07270D	o	CUFF.185	CUFF.185.1	100	15.496431	13.641843	17.351019	92.801596	1737	CUFF.184.1	1693
BnaA01g07280D	BnaA01g07280D	=	CUFF.186	CUFF.186.1	100	13.392645	11.700349	15.084941	81.334565	1095	CUFF.186.1	1120
BnaA01g07290D	BnaA01g07290D	=	CUFF.187	CUFF.187.1	100	14.781516	11.370339	18.192692	91.916496	473	CUFF.187.1	625
BnaA01g07320D	BnaA01g07320D	j	CUFF.188	CUFF.188.1	24	1.463894	0.548299	2.379488	8.766597	784	CUFF.188.2	1361
BnaA01g07320D	BnaA01g07320D	j	CUFF.188	CUFF.188.2	100	6.166351	4.598581	7.734121	36.927481	789	CUFF.188.2	1361
BnaA01g07350D	BnaA01g07350D	j	CUFF.189	CUFF.189.1	100	19.451328	18.013852	20.888804	117.341488	3662	CUFF.189.1	1696
BnaA01g07350D	BnaA01g07350D	j	CUFF.189	CUFF.189.2	59	11.393267	10.099556	12.686979	68.730677	2840	CUFF.189.1	1696
BnaA01g07350D	BnaA01g07350D	j	CUFF.189	CUFF.189.3	96	18.685238	17.029215	20.341262	112.719999	2583	CUFF.189.1	1696
BnaA01g07360D	BnaA01g07360D	=	CUFF.190	CUFF.190.1	100	77.772717	71.156758	84.388676	465.552856	666	CUFF.190.1	634
BnaA01g07420D	BnaA01g07420D	j	CUFF.191	CUFF.191.1	100	3.237741	2.763318	3.712164	19.535241	3063	CUFF.191.1	2951
BnaA01g07430D	BnaA01g07430D	=	CUFF.192	CUFF.192.1	100	17.918646	14.685206	21.152086	109.020260	575	CUFF.192.1	704
BnaA01g07450D	BnaA01g07450D	o	CUFF.193	CUFF.193.1	100	4.350979	3.535966	5.165992	26.190025	1402	CUFF.193.1	716
BnaA01g07450D	BnaA01g07450D	c	CUFF.194	CUFF.194.1	100	83.088138	75.666617	90.509659	491.799535	593	CUFF.194.1	716
BnaA01g07460D	BnaA01g07460D	=	CUFF.195	CUFF.195.1	100	9.248841	7.859317	10.638366	55.991391	1122	CUFF.195.1	1072
BnaA01g07470D	BnaA01g07470D	=	CUFF.196	CUFF.196.1	100	69.240390	56.357792	82.122989	412.676098	313	CUFF.196.1	414
BnaA01g07470D	BnaA01g07470D	j	CUFF.196	CUFF.196.2	18	12.723029	6.710643	18.735415	75.829873	312	CUFF.196.1	414
BnaA01g07480D	BnaA01g07480D	j	CUFF.197	CUFF.197.1	100	6.799117	6.202098	7.396136	40.846435	4648	CUFF.197.1	4540
-	-	u	CUFF.198	CUFF.198.1	100	9.636410	8.035890	11.236931	57.105090	911	CUFF.198.1	-
BnaA01g07540D	BnaA01g07540D	e	CUFF.199	CUFF.199.1	100	6.354122	5.044053	7.664192	37.782970	963	CUFF.199.1	1120
BnaA01g07540D	BnaA01g07540D	j	CUFF.200	CUFF.200.1	100	49.063219	44.970490	53.155948	291.740384	947	CUFF.199.1	1120
BnaA01g07560D	BnaA01g07560D	=	CUFF.201	CUFF.201.1	100	10.814650	6.865698	14.763602	67.592912	361	CUFF.201.1	403
BnaA01g07600D	BnaA01g07600D	j	CUFF.202	CUFF.202.1	28	3.593340	3.026734	4.159947	21.432560	2980	CUFF.203.1	1425
BnaA01g07600D	BnaA01g07600D	j	CUFF.202	CUFF.202.2	100	12.654354	11.434261	13.874447	75.477181	2325	CUFF.203.1	1425
BnaA01g07600D	BnaA01g07600D	e	CUFF.203	CUFF.203.1	100	1.488559	1.180275	1.796843	8.878546	3861	CUFF.203.1	1425
BnaA01g07610D	BnaA01g07610D	c	CUFF.204	CUFF.204.1	100	7.820040	6.898034	8.742046	47.169045	2156	CUFF.204.1	1994
BnaA01g07620D	BnaA01g07620D	j	CUFF.205	CUFF.205.1	72	13.164104	11.856193	14.472015	79.403457	2081	CUFF.205.1	1967
BnaA01g07620D	BnaA01g07620D	j	CUFF.205	CUFF.205.2	100	18.344229	15.937561	20.750897	110.649019	983	CUFF.205.1	1967
-	-	u	CUFF.206	CUFF.206.1	100	1.660582	1.144095	2.177069	9.557383	1362	CUFF.206.1	-
BnaA01g07660D	BnaA01g07660D	j	CUFF.207	CUFF.207.1	100	33.949952	30.904561	36.995344	205.704983	1083	CUFF.207.1	3229
BnaA01g07670D	BnaA01g07670D	e	CUFF.208	CUFF.208.1	100	2.940133	2.384506	3.495760	17.398269	1933	CUFF.208.1	734
BnaA01g07690D	BnaA01g07690D	c	CUFF.209	CUFF.209.1	100	10.020031	8.320442	11.719621	59.871832	912	CUFF.209.1	1450
BnaA01g07720D	BnaA01g07720D	=	CUFF.210	CUFF.210.1	100	16.102600	14.375479	17.829720	96.555100	1215	CUFF.210.1	1140
BnaA01g07750D	BnaA01g07750D	c	CUFF.211	CUFF.211.1	100	3.997875	3.358620	4.637130	24.168518	2137	CUFF.211.1	3339
BnaA01g07790D	BnaA01g07790D	j	CUFF.212	CUFF.212.1	100	10.094205	8.690561	11.497848	60.525648	1260	CUFF.212.1	1254
BnaA01g07810D	BnaA01g07810D	=	CUFF.213	CUFF.213.1	100	3.031350	1.739097	4.323603	18.631384	575	CUFF.213.1	631
BnaA01g07820D	BnaA01g07820D	e	CUFF.214	CUFF.214.1	100	3.297604	2.206055	4.389154	20.079025	1051	CUFF.215.1	1033
BnaA01g07820D	BnaA01g07820D	j	CUFF.215	CUFF.215.1	100	12.427549	10.717955	14.137144	75.671021	1194	CUFF.215.1	1033
BnaA01g07830D	BnaA01g07830D	j	CUFF.216	CUFF.216.1	100	12.512933	11.511843	13.514022	75.116794	3304	CUFF.216.1	3184
BnaA01g07840D	BnaA01g07840D	c	CUFF.217	CUFF.217.1	100	1.685098	1.096030	2.274166	9.765927	1176	CUFF.217.1	1732
BnaA01g07840D	BnaA01g07840D	j	CUFF.218	CUFF.218.1	100	3.155667	1.772509	4.538824	18.834814	555	CUFF.218.1	1732
BnaA01g07860D	BnaA01g07860D	=	CUFF.219	CUFF.219.1	100	98.793370	93.184908	104.401832	594.899900	1443	CUFF.219.1	1514
BnaA01g07910D	BnaA01g07910D	=	CUFF.220	CUFF.220.1	100	58.441831	55.142329	61.741333	349.601418	2316	CUFF.220.1	2606
BnaA01g07930D	BnaA01g07930D	e	CUFF.221	CUFF.221.1	100	2.465982	1.589908	3.342057	14.762917	1050	CUFF.222.1	1157
BnaA01g07930D	BnaA01g07930D	=	CUFF.222	CUFF.222.1	100	11.674883	9.951976	13.397790	69.893182	1071	CUFF.222.1	1157
BnaA01g07940D	BnaA01g07940D	=	CUFF.223	CUFF.223.1	100	21.543402	19.674024	23.412780	128.625840	1681	CUFF.223.1	1674
BnaA01g07950D	BnaA01g07950D	j	CUFF.224	CUFF.224.1	26	2.262740	1.328709	3.196771	13.605969	915	CUFF.224.1	1146
BnaA01g07950D	BnaA01g07950D	=	CUFF.224	CUFF.224.2	100	8.744350	6.890785	10.597916	52.580212	786	CUFF.224.1	1146
BnaA01g07960D	BnaA01g07960D	e	CUFF.225	CUFF.225.1	100	2.521201	1.329818	3.712583	15.197550	759	CUFF.226.1	4386
BnaA01g07960D	BnaA01g07960D	j	CUFF.226	CUFF.226.1	14	0.343624	0.182112	0.505135	2.071329	4471	CUFF.226.1	4386
BnaA01g07960D	BnaA01g07960D	=	CUFF.226	CUFF.226.2	100	2.379757	2.022761	2.736753	14.344943	4470	CUFF.226.1	4386
-	-	u	CUFF.227	CUFF.227.1	100	1.628129	0.935308	2.320950	10.214228	884	CUFF.227.1	-
BnaA01g07980D	BnaA01g07980D	j	CUFF.228	CUFF.228.1	100	12.141793	10.756466	13.527120	73.333519	1664	CUFF.228.1	1788
BnaA01g07980D	BnaA01g07980D	j	CUFF.228	CUFF.228.2	34	4.164392	2.914485	5.414298	25.151927	953	CUFF.228.1	1788
BnaA01g07980D	BnaA01g07980D	c	CUFF.228	CUFF.228.3	52	6.301877	4.769521	7.834232	38.061824	926	CUFF.228.1	1788
BnaA01g08000D	BnaA01g08000D	o	CUFF.229	CUFF.229.1	100	869.371321	584.551926	1154.190716	5034.863846	159	CUFF.229.1	515
BnaA01g08010D	BnaA01g08010D	=	CUFF.230	CUFF.230.1	100	2.583142	1.955119	3.211165	15.334353	1433	CUFF.230.1	1254
BnaA01g08020D	BnaA01g08020D	j	CUFF.231	CUFF.231.1	100	1.616349	1.092592	2.140106	9.672093	1338	CUFF.231.1	1385
BnaA01g08040D	BnaA01g08040D	=	CUFF.232	CUFF.232.1	100	1.583773	0.908617	2.258930	9.314336	874	CUFF.232.1	546
BnaA01g08050D	BnaA01g08050D	j	CUFF.233	CUFF.233.1	23	1.213853	0.316808	2.110898	7.463225	709	CUFF.233.3	627
BnaA01g08050D	BnaA01g08050D	j	CUFF.233	CUFF.233.2	47	2.460333	1.348967	3.571700	15.127056	759	CUFF.233.3	627
BnaA01g08050D	BnaA01g08050D	j	CUFF.233	CUFF.233.3	35	1.841992	0.907553	2.776432	11.325261	798	CUFF.233.3	627
BnaA01g08050D	BnaA01g08050D	j	CUFF.233	CUFF.233.4	100	5.234800	1.801179	8.668422	32.185522	349	CUFF.233.3	627
BnaA01g08060D	BnaA01g08060D	j	CUFF.234	CUFF.234.1	100	3.116716	1.917857	4.315575	18.739652	644	CUFF.234.1	788
BnaA01g08080D	BnaA01g08080D	=	CUFF.235	CUFF.235.1	100	24.893784	20.125050	29.662518	153.926471	439	CUFF.235.1	455
BnaA01g08090D	BnaA01g08090D	e	CUFF.236	CUFF.236.1	100	3.143304	2.598807	3.687801	18.591186	2625	CUFF.236.1	1734
BnaA01g08090D	BnaA01g08090D	j	CUFF.237	CUFF.237.1	86	5.372331	4.413708	6.330954	31.774845	1818	CUFF.236.1	1734
BnaA01g08090D	BnaA01g08090D	j	CUFF.237	CUFF.237.2	100	6.238996	5.138223	7.339769	36.900764	1650	CUFF.236.1	1734
BnaA01g08110D	BnaA01g08110D	i	CUFF.238	CUFF.238.1	100	1.174958	0.599211	1.750705	6.653518	923	CUFF.238.1	1116
BnaA01g08130D	BnaA01g08130D	=	CUFF.239	CUFF.239.1	100	37.827375	34.415080	41.239669	224.389601	987	CUFF.239.1	935
BnaA01g08140D	BnaA01g08140D	c	CUFF.240	CUFF.240.1	93	7.528316	5.447282	9.609350	44.790674	643	CUFF.240.2	2781
BnaA01g08140D	BnaA01g08140D	j	CUFF.240	CUFF.240.2	100	8.085503	7.138527	9.032480	48.105732	2163	CUFF.240.2	2781
BnaA01g08140D	BnaA01g08140D	c	CUFF.240	CUFF.240.3	81	6.546564	5.131367	7.961761	38.949614	907	CUFF.240.2	2781
BnaA01g08150D	BnaA01g08150D	c	CUFF.241	CUFF.241.1	100	59.217616	51.803597	66.631635	354.448920	470	CUFF.241.1	2175
BnaA01g08160D	BnaA01g08160D	=	CUFF.242	CUFF.242.1	100	4.589720	3.819956	5.359485	27.471917	1821	CUFF.242.1	757
BnaA01g08200D	BnaA01g08200D	j	CUFF.243	CUFF.243.1	100	9.624849	8.912926	10.336771	58.083141	5203	CUFF.243.1	5721
BnaA01g08200D	BnaA01g08200D	j	CUFF.244	CUFF.244.1	100	5.405232	4.342711	6.467754	32.856375	1300	CUFF.244.2	5721
BnaA01g08200D	BnaA01g08200D	j	CUFF.244	CUFF.244.2	29	1.576430	0.900911	2.251949	9.582527	1307	CUFF.244.2	5721
BnaA01g08260D	BnaA01g08260D	e	CUFF.245	CUFF.245.1	100	2.484165	1.535709	3.432620	14.890672	885	CUFF.245.1	741
BnaA01g08260D	BnaA01g08260D	=	CUFF.246	CUFF.246.1	100	4.449216	2.521335	6.377096	26.669655	539	CUFF.245.1	741
BnaA01g08260D	BnaA01g08260D	o	CUFF.246	CUFF.246.2	50	2.218807	0.761210	3.676405	13.300058	539	CUFF.245.1	741
BnaA01g08270D	BnaA01g08270D	j	CUFF.247	CUFF.247.1	100	37.228848	35.150242	39.307454	219.586029	3974	CUFF.247.1	3076
BnaA01g08280D	BnaA01g08280D	j	CUFF.248	CUFF.248.1	100	7.654658	6.957863	8.351453	45.149286	5093	CUFF.248.1	1169
BnaA01g08290D	BnaA01g08290D	=	CUFF.249	CUFF.249.1	100	0.960211	0.637291	1.283131	5.946779	2135	CUFF.249.1	2064
BnaA01g08290D	BnaA01g08290D	e	CUFF.250	CUFF.250.1	100	1.046091	0.185496	1.906686	6.478651	621	CUFF.249.1	2064
BnaA01g08300D	BnaA01g08300D	=	CUFF.251	CUFF.251.2	49	1.909419	1.585505	2.233333	11.314204	4917	CUFF.251.2	1863
BnaA01g08310D	BnaA01g08310D	=	CUFF.252	CUFF.252.1	100	6.657679	5.766761	7.548597	39.449871	2545	CUFF.252.1	2524
BnaA01g08310D	BnaA01g08310D	j	CUFF.252	CUFF.252.2	55	3.682496	2.931007	4.433986	21.820519	2298	CUFF.252.1	2524
BnaA01g08330D	BnaA01g08330D	j	CUFF.253	CUFF.253.1	100	4.781552	3.920946	5.642158	28.496138	1895	CUFF.253.1	1874
BnaA01g08330D	BnaA01g08330D	j	CUFF.253	CUFF.253.2	56	2.673527	2.012632	3.334422	15.933152	1891	CUFF.253.1	1874
BnaA01g08330D	BnaA01g08330D	j	CUFF.253	CUFF.253.3	94	4.471220	3.619088	5.323351	26.646679	1892	CUFF.253.1	1874
BnaA01g08350D	BnaA01g08350D	j	CUFF.254	CUFF.254.1	100	8.503794	7.421798	9.585790	50.520484	1711	CUFF.254.1	1679
BnaA01g08360D	BnaA01g08360D	=	CUFF.255	CUFF.255.1	100	23.196820	20.438384	25.955256	137.590937	1051	CUFF.255.1	1199
BnaA01g08360D	BnaA01g08360D	j	CUFF.255	CUFF.255.2	42	9.650324	7.694293	11.606354	57.240480	1050	CUFF.255.1	1199
BnaA01g08430D	BnaA01g08430D	e	CUFF.256	CUFF.256.1	100	1.709748	1.215831	2.203666	9.977334	1883	CUFF.256.1	1120
BnaA01g08430D	BnaA01g08430D	j	CUFF.257	CUFF.257.1	100	10.698708	7.163691	14.233724	62.432931	426	CUFF.256.1	1120
BnaA01g08430D	BnaA01g08430D	j	CUFF.257	CUFF.257.2	65	6.930677	5.444399	8.416955	40.444371	947	CUFF.256.1	1120
BnaA01g08440D	BnaA01g08440D	j	CUFF.258	CUFF.258.1	100	34.644684	32.589078	36.700290	208.166046	3098	CUFF.258.1	3022
BnaA01g08450D	BnaA01g08450D	=	CUFF.259	CUFF.259.1	100	21.640411	18.273773	25.007050	131.061477	586	CUFF.259.1	759
BnaA01g08460D	BnaA01g08460D	j	CUFF.260	CUFF.260.1	32	0.291143	0.029363	0.552923	1.799713	1507	CUFF.260.1	1341
BnaA01g08460D	BnaA01g08460D	=	CUFF.260	CUFF.260.2	100	0.899670	0.498488	1.300851	5.561345	1505	CUFF.260.1	1341
BnaA01g08480D	BnaA01g08480D	j	CUFF.261	CUFF.261.1	58	1.165626	0.746853	1.584399	7.028782	1750	CUFF.261.1	2171
BnaA01g08480D	BnaA01g08480D	j	CUFF.261	CUFF.261.2	100	2.006399	1.468655	2.544143	12.098682	1713	CUFF.261.1	2171
BnaA01g08500D	BnaA01g08500D	j	CUFF.262	CUFF.262.1	100	1.505522	1.256285	1.754759	9.037738	5789	CUFF.262.1	5437
BnaA01g08500D	BnaA01g08500D	j	CUFF.262	CUFF.262.2	32	0.485411	0.323744	0.647077	2.913949	5782	CUFF.262.1	5437
BnaA01g08510D	BnaA01g08510D	j	CUFF.263	CUFF.263.1	100	1.919584	1.171724	2.667444	11.369814	1013	CUFF.263.1	688
BnaA01g08510D	BnaA01g08510D	j	CUFF.263	CUFF.263.2	56	1.067231	0.468073	1.666389	6.321275	998	CUFF.263.1	688
BnaA01g08520D	BnaA01g08520D	j	CUFF.264	CUFF.264.1	18	0.419833	0.138418	0.701248	2.517916	1749	CUFF.264.1	1691
BnaA01g08520D	BnaA01g08520D	j	CUFF.264	CUFF.264.2	28	0.631515	0.271516	0.991513	3.787461	1640	CUFF.264.1	1691
BnaA01g08520D	BnaA01g08520D	j	CUFF.264	CUFF.264.3	100	2.292788	1.677797	2.907778	13.750821	1645	CUFF.264.1	1691
BnaA01g08530D	BnaA01g08530D	j	CUFF.265	CUFF.265.1	100	15.066988	13.813544	16.320432	89.473777	2721	CUFF.265.1	1263
BnaA01g08530D	BnaA01g08530D	=	CUFF.265	CUFF.265.2	79	11.848401	9.948168	13.748633	70.360523	1067	CUFF.265.1	1263
BnaA01g08550D	BnaA01g08550D	e	CUFF.266	CUFF.266.1	100	13.366538	11.731800	15.001275	75.307946	1472	CUFF.266.1	589
BnaA01g08550D	BnaA01g08550D	=	CUFF.267	CUFF.267.1	100	104.738543	97.792595	111.684492	590.103796	915	CUFF.266.1	589
BnaA01g08560D	BnaA01g08560D	=	CUFF.268	CUFF.268.1	100	2.696919	2.117242	3.276595	16.532393	1685	CUFF.268.1	1795
BnaA01g08610D	BnaA01g08610D	=	CUFF.269	CUFF.269.1	100	36.579684	33.727230	39.432138	217.105305	1370	CUFF.269.1	939
BnaA01g08620D	BnaA01g08620D	=	CUFF.270	CUFF.270.1	100	15.501701	13.454470	17.548932	92.671943	986	CUFF.270.1	1473
BnaA01g08630D	BnaA01g08630D	j	CUFF.271	CUFF.271.1	54	10.046360	8.290911	11.801809	59.099063	1070	CUFF.271.1	1275
BnaA01g08630D	BnaA01g08630D	=	CUFF.271	CUFF.271.2	100	18.508479	15.854878	21.162081	108.878614	879	CUFF.271.1	1275
BnaA01g08640D	BnaA01g08640D	=	CUFF.272	CUFF.272.1	100	9.039363	7.885323	10.193402	54.287311	1488	CUFF.272.1	1293
BnaA01g08680D	BnaA01g08680D	j	CUFF.273	CUFF.273.1	38	3.709085	2.531719	4.886452	21.965258	1111	CUFF.273.1	1133
BnaA01g08680D	BnaA01g08680D	=	CUFF.273	CUFF.273.2	100	9.689987	8.022270	11.357703	57.384244	1108	CUFF.273.1	1133
BnaA01g08700D	BnaA01g08700D	j	CUFF.274	CUFF.274.1	43	6.171494	4.983654	7.359333	37.097984	1315	CUFF.274.1	1299
BnaA01g08700D	BnaA01g08700D	=	CUFF.274	CUFF.274.2	100	14.277354	12.409588	16.145121	85.823804	1189	CUFF.274.1	1299
BnaA01g08710D	BnaA01g08710D	j	CUFF.275	CUFF.275.1	78	2.578841	1.875193	3.282490	15.394516	1298	CUFF.275.1	1305
BnaA01g08710D	BnaA01g08710D	c	CUFF.275	CUFF.275.2	100	3.311541	1.933495	4.689587	19.768400	621	CUFF.275.1	1305
BnaA01g08750D	BnaA01g08750D	e	CUFF.276	CUFF.276.1	100	1.806793	1.376392	2.237193	10.651975	2015	CUFF.276.1	2075
BnaA01g08760D	BnaA01g08760D	=	CUFF.277	CUFF.277.1	70	2.071207	1.649518	2.492896	12.342658	2468	CUFF.277.1	1434
BnaA01g08760D	BnaA01g08760D	j	CUFF.277	CUFF.277.2	100	2.942315	1.852165	4.032466	17.533733	731	CUFF.277.1	1434
BnaA01g08770D	BnaA01g08770D	=	CUFF.278	CUFF.278.1	100	8.819051	7.523553	10.114548	52.914511	1202	CUFF.278.1	1231
BnaA01g08790D	BnaA01g08790D	=	CUFF.279	CUFF.279.1	100	9.183505	7.912828	10.454183	55.124048	1284	CUFF.279.1	885
BnaA01g08800D	BnaA01g08800D	=	CUFF.280	CUFF.280.1	100	148.180149	138.315712	158.044586	870.345892	727	CUFF.280.1	690
BnaA01g08810D	BnaA01g08810D	=	CUFF.281	CUFF.281.1	100	6.753792	5.536605	7.970979	40.376483	1336	CUFF.281.2	1570
BnaA01g08810D	BnaA01g08810D	j	CUFF.281	CUFF.281.2	14	0.968480	0.493579	1.443381	5.789905	1495	CUFF.281.2	1570
BnaA01g08810D	BnaA01g08810D	j	CUFF.281	CUFF.281.3	26	1.742056	1.013530	2.470582	10.414608	1312	CUFF.281.2	1570
BnaA01g08820D	BnaA01g08820D	=	CUFF.282	CUFF.282.1	100	5.550020	4.009681	7.090359	33.898064	661	CUFF.282.1	787
BnaA01g08850D	BnaA01g08850D	=	CUFF.283	CUFF.283.1	100	43.712371	40.535601	46.889140	265.972553	1515	CUFF.283.2	1878
BnaA01g08850D	BnaA01g08850D	j	CUFF.283	CUFF.283.2	17	7.615139	6.349618	8.880659	46.335118	1659	CUFF.283.2	1878
BnaA01g08890D	BnaA01g08890D	j	CUFF.284	CUFF.284.1	100	13.109884	11.767220	14.452548	78.325575	1810	CUFF.284.1	2126
BnaA01g08900D	BnaA01g08900D	j	CUFF.285	CUFF.285.1	100	7.952626	7.080039	8.825214	47.578273	2436	CUFF.285.1	2559
BnaA01g08910D	BnaA01g08910D	=	CUFF.286	CUFF.286.1	100	28.241007	24.842956	31.639058	171.889448	789	CUFF.286.1	863
BnaA01g08910D	BnaA01g08910D	j	CUFF.286	CUFF.286.2	19	5.227676	3.555921	6.899432	31.818356	765	CUFF.286.1	863
BnaA01g08920D	BnaA01g08920D	=	CUFF.287	CUFF.287.1	100	15.926285	13.367825	18.484746	96.410387	677	CUFF.287.1	666
BnaA01g08930D	BnaA01g08930D	j	CUFF.288	CUFF.288.1	54	0.886537	0.514813	1.258262	5.325165	2216	CUFF.288.2	2249
BnaA01g08930D	BnaA01g08930D	j	CUFF.288	CUFF.288.2	48	0.786252	0.458868	1.113636	4.722782	2400	CUFF.288.2	2249
BnaA01g08930D	BnaA01g08930D	c	CUFF.288	CUFF.288.3	100	1.638320	1.084143	2.192496	9.840897	1688	CUFF.288.2	2249
BnaA01g08940D	BnaA01g08940D	=	CUFF.289	CUFF.289.1	100	1.197457	0.938016	1.456898	7.192768	3608	CUFF.289.1	3243
BnaA01g08950D	BnaA01g08950D	j	CUFF.290	CUFF.290.1	16	0.913122	0.548425	1.277818	5.432828	2682	CUFF.290.1	2478
BnaA01g08950D	BnaA01g08950D	j	CUFF.290	CUFF.290.2	100	5.637866	4.907652	6.368080	33.543781	2681	CUFF.290.1	2478
BnaA01g08960D	BnaA01g08960D	=	CUFF.291	CUFF.291.1	100	0.864855	0.524349	1.205361	5.107376	1572	CUFF.291.1	1320
BnaA01g08990D	BnaA01g08990D	c	CUFF.292	CUFF.292.1	100	7.827143	3.250738	12.403548	48.164130	296	CUFF.292.1	2234
BnaA01g09030D	BnaA01g09030D	c	CUFF.293	CUFF.293.1	100	8.613707	6.948288	10.279126	51.163704	798	CUFF.293.1	973
BnaA01g09040D	BnaA01g09040D	j	CUFF.294	CUFF.294.1	100	2.429652	1.891186	2.968119	14.209093	1827	CUFF.294.2	3012
BnaA01g09040D	BnaA01g09040D	j	CUFF.294	CUFF.294.2	31	0.756273	0.430118	1.082429	4.422838	1998	CUFF.294.2	3012
BnaA01g09040D	BnaA01g09040D	j	CUFF.294	CUFF.294.3	52	1.260108	0.824050	1.696166	7.369364	1771	CUFF.294.2	3012
BnaA01g09090D	BnaA01g09090D	c	CUFF.295	CUFF.295.1	100	0.883302	0.441651	1.324953	5.129741	1046	CUFF.295.1	1746
BnaA01g09110D	BnaA01g09110D	j	CUFF.296	CUFF.296.1	100	1.811264	1.134885	2.487643	11.203702	1112	CUFF.296.1	1019
BnaA01g09110D	BnaA01g09110D	j	CUFF.296	CUFF.296.2	37	0.676387	0.183994	1.168780	4.183840	1028	CUFF.296.1	1019
BnaA01g09120D	BnaA01g09120D	=	CUFF.297	CUFF.297.1	100	13.445265	10.857723	16.032808	82.007149	602	CUFF.297.1	538
BnaA01g09130D	BnaA01g09130D	j	CUFF.298	CUFF.298.1	100	1.854205	1.391456	2.316953	10.926062	1863	CUFF.298.1	2038
BnaA01g09140D	BnaA01g09140D	o	CUFF.299	CUFF.299.1	100	22.051260	20.378631	23.723888	130.596032	1654	CUFF.299.1	717
BnaA01g09160D	BnaA01g09160D	=	CUFF.300	CUFF.300.1	100	1.069101	0.641074	1.497128	6.363053	1278	CUFF.300.1	720
BnaA01g09180D	BnaA01g09180D	=	CUFF.301	CUFF.301.1	100	7.156781	3.037054	11.276507	43.810130	310	CUFF.301.1	465
BnaA01g09200D	BnaA01g09200D	c	CUFF.302	CUFF.302.1	100	6.663649	2.453968	10.873329	41.958726	296	CUFF.302.1	384
BnaA01g09210D	BnaA01g09210D	o	CUFF.303	CUFF.303.1	100	1.237613	0.525194	1.950032	7.493595	711	CUFF.303.1	675
BnaA01g09220D	BnaA01g09220D	j	CUFF.304	CUFF.304.1	34	0.491031	0.147655	0.834406	2.899470	1556	CUFF.304.3	1721
BnaA01g09220D	BnaA01g09220D	j	CUFF.304	CUFF.304.2	52	0.763546	0.387681	1.139410	4.508634	1556	CUFF.304.3	1721
BnaA01g09220D	BnaA01g09220D	j	CUFF.304	CUFF.304.3	26	0.378649	0.109695	0.647604	2.235873	1558	CUFF.304.3	1721
BnaA01g09220D	BnaA01g09220D	j	CUFF.304	CUFF.304.4	100	1.463903	0.917099	2.010707	8.644147	1556	CUFF.304.3	1721
BnaA01g09250D	BnaA01g09250D	j	CUFF.305	CUFF.305.1	32	2.008243	1.291367	2.725119	12.119101	1035	CUFF.305.1	836
BnaA01g09250D	BnaA01g09250D	=	CUFF.305	CUFF.305.2	100	6.212425	4.093784	8.331066	37.489995	525	CUFF.305.1	836
BnaA01g09260D	BnaA01g09260D	j	CUFF.306	CUFF.306.1	100	2.839232	2.390459	3.288005	16.928437	3496	CUFF.306.1	2270
BnaA01g09270D	BnaA01g09270D	=	CUFF.307	CUFF.307.1	100	3.174940	2.448015	3.901866	18.930044	1771	CUFF.307.1	1390
BnaA01g09360D	BnaA01g09360D	j	CUFF.308	CUFF.308.1	48	5.217174	4.107137	6.327211	30.625707	1339	CUFF.308.1	1594
BnaA01g09360D	BnaA01g09360D	j	CUFF.308	CUFF.308.2	100	10.780183	8.842220	12.718146	63.281527	948	CUFF.308.1	1594
BnaA01g09360D	BnaA01g09360D	c	CUFF.309	CUFF.309.1	100	11.253916	7.796409	14.711424	62.629722	412	CUFF.309.1	1594
BnaA01g09370D	BnaA01g09370D	=	CUFF.310	CUFF.310.1	100	1.479251	1.113629	1.844872	8.820494	2306	CUFF.310.1	2041
BnaA01g09380D	BnaA01g09380D	=	CUFF.311	CUFF.311.1	100	24.693156	21.066382	28.319930	147.240657	615	CUFF.311.1	631
BnaA01g09390D	BnaA01g09390D	j	CUFF.312	CUFF.312.1	100	25.217907	21.440917	28.994897	155.562438	570	CUFF.312.1	837
BnaA01g09400D	BnaA01g09400D	=	CUFF.313	CUFF.313.1	100	8.744316	6.657081	10.831552	53.677803	621	CUFF.313.1	667
BnaA01g09410D	BnaA01g09410D	=	CUFF.314	CUFF.314.1	100	1.805151	0.840831	2.769471	11.216810	602	CUFF.314.1	519
BnaA01g09420D	BnaA01g09420D	o	CUFF.315	CUFF.315.1	100	2.234061	1.900322	2.567801	13.320608	4833	CUFF.315.1	2750
BnaA01g09420D	BnaA01g09420D	o	CUFF.315	CUFF.315.2	20	0.450093	0.265650	0.634536	2.683684	4833	CUFF.315.1	2750
BnaA01g09430D	BnaA01g09430D	x	CUFF.316	CUFF.316.1	100	0.678169	0.246076	1.110261	3.931892	1011	CUFF.316.1	2181
BnaA01g09430D	BnaA01g09430D	j	CUFF.317	CUFF.317.1	100	0.569104	0.291842	0.846366	3.299556	1738	CUFF.317.1	2181
BnaA01g09480D	BnaA01g09480D	c	CUFF.318	CUFF.318.1	100	0.567361	0.293057	0.841665	3.371896	1684	CUFF.318.1	2446
BnaA01g09490D	BnaA01g09490D	=	CUFF.319	CUFF.319.1	100	0.933843	0.330872	1.536813	5.923963	720	CUFF.319.1	720
BnaA01g09500D	BnaA01g09500D	e	CUFF.320	CUFF.320.1	100	1.513460	0.974525	2.052395	9.219794	1223	CUFF.320.1	1333
BnaA01g09520D	BnaA01g09520D	e	CUFF.321	CUFF.321.1	100	5.339474	4.572760	6.106187	31.897642	1881	CUFF.321.1	1404
BnaA01g09530D	BnaA01g09530D	=	CUFF.322	CUFF.322.1	100	9.829539	8.374155	11.284923	58.132687	1154	CUFF.322.1	1635
BnaA01g09540D	BnaA01g09540D	=	CUFF.323	CUFF.323.1	100	40.073061	34.295331	45.850790	241.300774	482	CUFF.323.1	759
BnaA01g09560D	BnaA01g09560D	c	CUFF.324	CUFF.324.1	100	0.737095	0.328228	1.145962	4.604704	1025	CUFF.324.1	2610
BnaA01g09570D	BnaA01g09570D	=	CUFF.325	CUFF.325.1	100	6.826611	5.874039	7.779184	39.264766	1606	CUFF.325.1	1293
BnaA01g09620D	BnaA01g09620D	=	CUFF.326	CUFF.326.1	100	10.913372	9.108743	12.718002	66.051890	894	CUFF.326.1	955
BnaA01g09640D	BnaA01g09640D	j	CUFF.327	CUFF.327.1	100	6.505264	5.666210	7.344317	38.557052	2427	CUFF.327.1	2275
BnaA01g09640D	BnaA01g09640D	j	CUFF.327	CUFF.327.2	66	4.309104	3.021462	5.596746	25.540295	1072	CUFF.327.1	2275
BnaA01g09650D	BnaA01g09650D	j	CUFF.328	CUFF.328.1	100	2.318253	1.973473	2.663033	13.588168	3790	CUFF.328.1	3370
BnaA01g09660D	BnaA01g09660D	x	CUFF.329	CUFF.329.1	100	1.307638	0.913941	1.701336	7.801735	1814	CUFF.329.1	981
BnaA01g09700D	BnaA01g09700D	=	CUFF.330	CUFF.330.1	100	0.602328	0.221815	0.982842	3.668267	1016	CUFF.330.1	1216
BnaA01g09710D	BnaA01g09710D	j	CUFF.331	CUFF.331.1	27	1.967161	1.483554	2.450768	11.726372	2060	CUFF.331.1	2009
BnaA01g09710D	BnaA01g09710D	j	CUFF.331	CUFF.331.2	100	7.348985	6.208251	8.489718	43.807773	1414	CUFF.331.1	2009
BnaA01g09730D	BnaA01g09730D	j	CUFF.332	CUFF.332.1	100	9.561564	8.043066	11.080061	57.781886	1052	CUFF.332.1	1632
BnaA01g09740D	BnaA01g09740D	j	CUFF.333	CUFF.333.1	44	5.852059	4.888682	6.815437	35.285522	1786	CUFF.333.1	1764
BnaA01g09740D	BnaA01g09740D	j	CUFF.333	CUFF.333.2	100	13.427720	11.696224	15.159217	80.963659	1303	CUFF.333.1	1764
BnaA01g09760D	BnaA01g09760D	j	CUFF.334	CUFF.334.1	49	5.972827	4.564616	7.381038	36.086729	991	CUFF.334.1	1047
BnaA01g09760D	BnaA01g09760D	j	CUFF.334	CUFF.334.2	100	12.183858	10.245299	14.122417	73.612648	971	CUFF.334.1	1047
BnaA01g09790D	BnaA01g09790D	j	CUFF.335	CUFF.335.1	13	0.525619	0.071418	0.979820	3.110142	1071	CUFF.335.1	1020
BnaA01g09790D	BnaA01g09790D	j	CUFF.335	CUFF.335.2	100	4.093966	3.077754	5.110177	24.224428	1057	CUFF.335.1	1020
BnaA01g09800D	BnaA01g09800D	=	CUFF.336	CUFF.336.1	91	4.281065	3.264268	5.297861	26.104550	1205	CUFF.336.1	1111
BnaA01g09810D	BnaA01g09810D	=	CUFF.337	CUFF.337.1	100	2.078785	1.599057	2.558512	12.554524	1858	CUFF.337.1	1891
BnaA01g09820D	BnaA01g09820D	j	CUFF.338	CUFF.338.1	26	0.753268	0.469565	1.036972	4.541599	2612	CUFF.338.2	3297
BnaA01g09820D	BnaA01g09820D	j	CUFF.338	CUFF.338.2	14	0.396025	0.201032	0.591019	2.387712	3620	CUFF.338.2	3297
BnaA01g09820D	BnaA01g09820D	=	CUFF.338	CUFF.338.3	100	2.905836	2.462347	3.349326	17.519843	3600	CUFF.338.2	3297
BnaA01g09830D	BnaA01g09830D	j	CUFF.339	CUFF.339.1	42	3.200440	2.634424	3.766456	19.207583	2795	CUFF.339.1	2587
BnaA01g09830D	BnaA01g09830D	c	CUFF.339	CUFF.339.2	100	7.644143	6.622411	8.665875	45.876674	1987	CUFF.339.1	2587
BnaA01g09860D	BnaA01g09860D	j	CUFF.340	CUFF.340.1	94	15.315451	13.874146	16.756757	92.224850	2001	CUFF.340.1	2398
BnaA01g09860D	BnaA01g09860D	c	CUFF.340	CUFF.340.2	100	16.357664	13.065046	19.650282	98.500727	618	CUFF.340.1	2398
BnaA01g09870D	BnaA01g09870D	j	CUFF.341	CUFF.341.1	100	4.187615	3.400185	4.975045	25.100637	1907	CUFF.341.1	1189
BnaA01g09880D	BnaA01g09880D	=	CUFF.342	CUFF.342.1	100	13.328021	11.494599	15.161443	79.888390	1161	CUFF.342.1	799
BnaA01g09890D	BnaA01g09890D	j	CUFF.343	CUFF.343.1	100	14.678921	13.284935	16.072908	85.801419	1922	CUFF.343.1	1944
BnaA01g09900D	BnaA01g09900D	=	CUFF.344	CUFF.344.1	100	3.339704	2.769047	3.910360	19.923025	2061	CUFF.344.1	2022
BnaA01g09910D	BnaA01g09910D	=	CUFF.345	CUFF.345.1	100	3.991895	3.352135	4.631654	24.281690	2539	CUFF.345.2	2685
BnaA01g09910D	BnaA01g09910D	j	CUFF.345	CUFF.345.2	28	1.108122	0.719410	1.496835	6.740428	2664	CUFF.345.2	2685
BnaA01g09920D	BnaA01g09920D	j	CUFF.346	CUFF.346.1	13	1.279124	0.667602	1.890646	7.677793	1229	CUFF.346.2	1331
BnaA01g09920D	BnaA01g09920D	j	CUFF.346	CUFF.346.2	100	9.790921	8.401201	11.180641	58.768854	1303	CUFF.346.2	1331
BnaA01g09920D	BnaA01g09920D	i	CUFF.347	CUFF.347.1	100	2.690311	0.787974	4.592648	15.112076	371	CUFF.347.1	1331
BnaA01g09930D	BnaA01g09930D	c	CUFF.348	CUFF.348.1	100	4.085263	2.655623	5.514903	24.442501	604	CUFF.348.1	2145
BnaA01g09930D	BnaA01g09930D	c	CUFF.349	CUFF.349.1	100	7.800001	6.580855	9.019146	47.150461	1177	CUFF.349.1	2145
BnaA01g09940D	BnaA01g09940D	j	CUFF.350	CUFF.350.1	100	23.938520	21.190912	26.686128	139.866186	815	CUFF.350.1	991
BnaA01g09970D	BnaA01g09970D	j	CUFF.351	CUFF.351.1	100	12.746188	11.572430	13.919946	76.781425	2330	CUFF.351.1	2847
BnaA01g09980D	BnaA01g09980D	j	CUFF.352	CUFF.352.1	21	1.196064	0.270847	2.121280	7.195516	617	CUFF.352.1	742
BnaA01g09980D	BnaA01g09980D	=	CUFF.352	CUFF.352.2	100	5.581643	3.556852	7.606434	33.579148	533	CUFF.352.1	742
BnaA01g09990D	BnaA01g09990D	j	CUFF.353	CUFF.353.1	100	5.399526	4.270815	6.528237	32.227609	1395	CUFF.353.1	1372
BnaA01g09990D	BnaA01g09990D	j	CUFF.353	CUFF.353.2	43	2.307717	1.432759	3.182675	13.773838	1236	CUFF.353.1	1372
BnaA01g09990D	BnaA01g09990D	j	CUFF.353	CUFF.353.3	30	1.646112	0.963442	2.328783	9.824986	1375	CUFF.353.1	1372
BnaA01g09990D	BnaA01g09990D	j	CUFF.353	CUFF.353.4	58	3.140866	1.820291	4.461441	18.746575	856	CUFF.353.1	1372
BnaA01g10000D	BnaA01g10000D	j	CUFF.354	CUFF.354.1	100	16.655840	15.047962	18.263718	100.271668	1667	CUFF.354.1	1626
BnaA01g10020D	BnaA01g10020D	j	CUFF.355	CUFF.355.1	100	1.233642	0.865059	1.602226	7.584538	1896	CUFF.355.1	1859
BnaA01g10030D	BnaA01g10030D	=	CUFF.356	CUFF.356.1	100	8.296212	7.208016	9.384409	50.251515	1538	CUFF.356.1	1482
BnaA01g10040D	BnaA01g10040D	c	CUFF.357	CUFF.357.1	79	0.798963	0.292989	1.304938	4.829609	1046	CUFF.357.1	4713
BnaA01g10040D	BnaA01g10040D	j	CUFF.357	CUFF.357.2	100	1.010580	0.397748	1.623413	6.108799	925	CUFF.357.1	4713
BnaA01g10040D	BnaA01g10040D	c	CUFF.358	CUFF.358.1	100	1.044769	0.384749	1.704790	6.289436	691	CUFF.358.1	4713
BnaA01g10040D	BnaA01g10040D	c	CUFF.359	CUFF.359.1	100	2.016050	1.254055	2.778045	12.066991	860	CUFF.359.1	4713
BnaA01g10050D	BnaA01g10050D	j	CUFF.360	CUFF.360.1	20	1.105486	0.781253	1.429719	6.525677	3552	CUFF.360.2	3579
BnaA01g10050D	BnaA01g10050D	j	CUFF.360	CUFF.360.2	100	5.401909	4.765347	6.038471	31.887435	3753	CUFF.360.2	3579
BnaA01g10050D	BnaA01g10050D	j	CUFF.360	CUFF.360.3	17	0.938018	0.610682	1.265354	5.537112	3753	CUFF.360.2	3579
BnaA01g10060D	BnaA01g10060D	j	CUFF.361	CUFF.361.1	100	1.854326	0.955213	2.753440	11.129657	664	CUFF.361.1	1317
BnaA01g10070D	BnaA01g10070D	j	CUFF.362	CUFF.362.1	37	0.813992	0.352534	1.275450	4.850646	1041	CUFF.362.1	1276
BnaA01g10070D	BnaA01g10070D	c	CUFF.362	CUFF.362.2	100	2.197506	0.880443	3.514569	13.095114	515	CUFF.362.1	1276
BnaA01g10090D	BnaA01g10090D	e	CUFF.363	CUFF.363.1	100	1.141377	0.508255	1.774500	7.138272	750	CUFF.363.1	921
BnaA01g10100D	BnaA01g10100D	j	CUFF.364	CUFF.364.1	65	3.341768	2.554845	4.128691	19.990514	1815	CUFF.364.1	4346
BnaA01g10100D	BnaA01g10100D	j	CUFF.364	CUFF.364.2	100	5.144688	4.209409	6.079966	30.775608	1781	CUFF.364.1	4346
BnaA01g10100D	BnaA01g10100D	c	CUFF.365	CUFF.365.1	100	3.541961	2.960199	4.123723	21.256259	2262	CUFF.365.1	4346
BnaA01g10110D	BnaA01g10110D	e	CUFF.366	CUFF.366.1	100	7.320053	5.680773	8.959333	44.799463	868	CUFF.366.1	831
BnaA01g10110D	BnaA01g10110D	=	CUFF.367	CUFF.367.1	100	61.101152	55.213348	66.988955	373.945230	652	CUFF.366.1	831
BnaA01g10140D	BnaA01g10140D	e	CUFF.368	CUFF.368.1	100	3.478846	2.469462	4.488230	21.158087	856	CUFF.368.1	655
BnaA01g10160D	BnaA01g10160D	j	CUFF.369	CUFF.369.1	14	3.303715	2.124625	4.482805	19.916018	827	CUFF.369.1	973
BnaA01g10160D	BnaA01g10160D	j	CUFF.369	CUFF.369.2	100	22.883208	19.737867	26.028549	137.948461	731	CUFF.369.1	973
BnaA01g10170D	BnaA01g10170D	j	CUFF.370	CUFF.370.1	21	2.364386	1.494096	3.234675	14.363817	1071	CUFF.370.2	813
BnaA01g10170D	BnaA01g10170D	j	CUFF.370	CUFF.370.2	10	1.194673	0.724639	1.664708	7.257729	1519	CUFF.370.2	813
BnaA01g10170D	BnaA01g10170D	j	CUFF.370	CUFF.370.3	100	11.398391	9.538134	13.258647	69.246064	949	CUFF.370.2	813
BnaA01g10200D	BnaA01g10200D	e	CUFF.371	CUFF.371.1	100	1.210090	0.852640	1.567541	7.265758	1922	CUFF.371.1	1827
BnaA01g10220D	BnaA01g10220D	j	CUFF.372	CUFF.372.1	20	0.836017	0.476837	1.195196	5.026072	2381	CUFF.372.1	2271
BnaA01g10220D	BnaA01g10220D	j	CUFF.372	CUFF.372.2	76	3.167889	2.563630	3.772148	19.045121	2225	CUFF.372.1	2271
BnaA01g10220D	BnaA01g10220D	c	CUFF.372	CUFF.372.3	100	4.168269	2.626876	5.709662	25.059334	621	CUFF.372.1	2271
BnaA01g10230D	BnaA01g10230D	j	CUFF.373	CUFF.373.1	100	6.112564	5.296410	6.928718	36.412762	1923	CUFF.373.1	2005
BnaA01g10270D	BnaA01g10270D	j	CUFF.374	CUFF.374.1	100	11.274866	10.061807	12.487925	67.413697	1865	CUFF.374.1	2006
BnaA01g10280D	BnaA01g10280D	j	CUFF.375	CUFF.375.1	100	11.846488	10.567557	13.125420	71.068458	1774	CUFF.375.1	5637
BnaA01g10290D	BnaA01g10290D	=	CUFF.376	CUFF.376.1	100	0.890942	0.570946	1.210937	5.216213	1805	CUFF.376.1	1488
BnaA01g10310D	BnaA01g10310D	j	CUFF.377	CUFF.377.1	100	0.758782	0.452800	1.064764	4.740185	1757	CUFF.377.1	2439
BnaA01g10340D	BnaA01g10340D	j	CUFF.378	CUFF.378.1	100	1.635240	1.007916	2.262563	9.874648	1241	CUFF.378.1	1029
BnaA01g10340D	BnaA01g10340D	j	CUFF.378	CUFF.378.2	82	1.343407	0.703282	1.983532	8.112372	1139	CUFF.378.1	1029
BnaA01g10340D	BnaA01g10340D	e	CUFF.379	CUFF.379.1	100	0.798339	0.243199	1.353478	4.820891	798	CUFF.378.1	1029
-	-	u	CUFF.380	CUFF.380.1	100	1.344337	0.927723	1.760952	8.098104	2346	CUFF.381.1	-
-	-	u	CUFF.381	CUFF.381.1	100	6.874321	6.063876	7.684766	41.409973	2576	CUFF.381.1	-
BnaA01g10360D	BnaA01g10360D	j	CUFF.382	CUFF.382.1	100	3.958856	3.146192	4.771521	23.703023	1455	CUFF.382.1	1522
BnaA01g10360D	BnaA01g10360D	e	CUFF.383	CUFF.383.1	100	1.792550	0.443063	3.142036	10.732606	547	CUFF.382.1	1522
BnaA01g10370D	BnaA01g10370D	=	CUFF.384	CUFF.384.1	100	5.723091	4.638984	6.807197	34.797511	1389	CUFF.384.1	537
BnaA01g10380D	BnaA01g10380D	=	CUFF.385	CUFF.385.1	100	3.427610	2.691363	4.163857	20.840539	1780	CUFF.385.1	1457
BnaA01g10390D	BnaA01g10390D	e	CUFF.386	CUFF.386.1	100	4.509939	3.344954	5.674924	26.743792	1168	CUFF.387.2	1524
BnaA01g10390D	BnaA01g10390D	=	CUFF.387	CUFF.387.1	44	2.463478	1.657312	3.269645	14.608348	1489	CUFF.387.2	1524
BnaA01g10390D	BnaA01g10390D	j	CUFF.387	CUFF.387.2	100	5.626217	4.612449	6.639984	33.363284	1707	CUFF.387.2	1524
BnaA01g10400D	BnaA01g10400D	j	CUFF.388	CUFF.388.1	98	0.596260	0.379209	0.813311	3.548949	3749	CUFF.388.1	3381
BnaA01g10400D	BnaA01g10400D	j	CUFF.388	CUFF.388.2	100	0.605431	0.388819	0.822042	3.603534	3745	CUFF.388.1	3381
BnaA01g10410D	BnaA01g10410D	c	CUFF.389	CUFF.389.1	100	1.236776	0.792513	1.681039	7.392625	1352	CUFF.389.1	2040
BnaA01g10420D	BnaA01g10420D	j	CUFF.390	CUFF.390.1	100	1.128972	0.448820	1.809123	6.875405	697	CUFF.390.1	2120
BnaA01g10440D	BnaA01g10440D	j	CUFF.391	CUFF.391.1	100	4.128404	2.464318	5.792490	25.599495	525	CUFF.391.1	1627
BnaA01g10460D	BnaA01g10460D	=	CUFF.392	CUFF.392.1	100	2.310432	1.734345	2.886519	13.669172	1746	CUFF.392.1	1799
BnaA01g10460D	BnaA01g10460D	e	CUFF.393	CUFF.393.1	100	0.672024	0.201443	1.142605	3.975886	1258	CUFF.392.1	1799
BnaA01g10490D	BnaA01g10490D	=	CUFF.394	CUFF.394.1	100	15.239350	12.220302	18.258398	93.417136	569	CUFF.395.1	1011
BnaA01g10490D	BnaA01g10490D	e	CUFF.395	CUFF.395.1	100	1.825121	1.206084	2.444157	11.187980	1176	CUFF.395.1	1011
BnaA01g10500D	BnaA01g10500D	j	CUFF.396	CUFF.396.1	100	29.141114	26.864649	31.417579	172.356977	1650	CUFF.396.1	1647
BnaA01g10510D	BnaA01g10510D	j	CUFF.397	CUFF.397.1	12	0.421058	0.135665	0.706450	2.508609	1881	CUFF.397.1	1858
BnaA01g10510D	BnaA01g10510D	j	CUFF.397	CUFF.397.3	73	2.558226	1.961123	3.155329	15.241585	1816	CUFF.397.1	1858
BnaA01g10520D	BnaA01g10520D	=	CUFF.398	CUFF.398.1	100	11.616240	9.624071	13.608409	69.733152	764	CUFF.398.1	786
BnaA01g10530D	BnaA01g10530D	j	CUFF.399	CUFF.399.1	100	36.867520	34.417551	39.317489	221.548654	2054	CUFF.399.1	2354
BnaA01g10530D	BnaA01g10530D	e	CUFF.400	CUFF.400.1	100	19.949695	17.485738	22.413652	119.884061	935	CUFF.399.1	2354
BnaA01g10540D	BnaA01g10540D	c	CUFF.401	CUFF.401.1	100	5.799303	2.701288	8.897317	34.805995	347	CUFF.401.1	1990
BnaA01g10550D	BnaA01g10550D	x	CUFF.402	CUFF.402.1	100	22.268303	20.546625	23.989980	132.882655	1595	CUFF.402.1	1104
BnaA01g10570D	BnaA01g10570D	=	CUFF.403	CUFF.403.1	100	7.308731	5.820765	8.796697	43.745862	872	CUFF.403.1	717
BnaA01g10580D	BnaA01g10580D	=	CUFF.404	CUFF.404.1	100	11.628991	9.763066	13.494917	69.149287	934	CUFF.404.1	1004
BnaA01g10580D	BnaA01g10580D	j	CUFF.404	CUFF.404.2	19	2.154594	1.245479	3.063709	12.811829	891	CUFF.404.1	1004
BnaA01g10590D	BnaA01g10590D	j	CUFF.405	CUFF.405.1	64	3.410676	2.880205	3.941147	20.528733	3601	CUFF.405.1	3552
BnaA01g10590D	BnaA01g10590D	j	CUFF.405	CUFF.405.2	100	5.298550	4.663183	5.933916	31.891775	3580	CUFF.405.1	3552
BnaA01g10600D	BnaA01g10600D	=	CUFF.406	CUFF.406.1	100	28.411558	25.720883	31.102233	171.008119	1126	CUFF.406.1	1200
BnaA01g10630D	BnaA01g10630D	c	CUFF.407	CUFF.407.1	100	11.834485	10.477708	13.191262	69.339989	1398	CUFF.407.1	1787
BnaA01g10650D	BnaA01g10650D	=	CUFF.408	CUFF.408.1	100	2.467068	1.901968	3.032167	14.657468	1685	CUFF.408.1	1684
BnaA01g10660D	BnaA01g10660D	e	CUFF.409	CUFF.409.1	100	0.785923	0.513870	1.057975	4.752912	2153	CUFF.409.1	2178
BnaA01g10680D	BnaA01g10680D	e	CUFF.410	CUFF.410.1	100	0.739927	0.381010	1.098845	4.522533	1260	CUFF.410.1	1449
BnaA01g10710D	BnaA01g10710D	=	CUFF.411	CUFF.411.1	100	43.338462	40.466602	46.210322	260.230630	1790	CUFF.411.1	1584
BnaA01g10720D	BnaA01g10720D	=	CUFF.412	CUFF.412.1	100	4.651374	3.696385	5.606363	27.881105	1715	CUFF.412.1	1581
BnaA01g10720D	BnaA01g10720D	o	CUFF.413	CUFF.413.1	100	5.978863	4.864751	7.092974	35.838292	1578	CUFF.412.1	1581
BnaA01g10730D	BnaA01g10730D	j	CUFF.414	CUFF.414.1	100	1.838732	1.353086	2.324378	10.404843	1709	CUFF.414.1	1430
BnaA01g10740D	BnaA01g10740D	=	CUFF.415	CUFF.415.1	100	3.347708	2.742666	3.952750	20.047855	1866	CUFF.415.1	1650
BnaA01g10750D	BnaA01g10750D	e	CUFF.416	CUFF.416.1	100	1.227085	0.762020	1.692150	7.397067	1715	CUFF.417.1	1707
BnaA01g10750D	BnaA01g10750D	=	CUFF.417	CUFF.417.1	100	0.999243	0.583201	1.415286	6.023602	1818	CUFF.417.1	1707
BnaA01g10760D	BnaA01g10760D	j	CUFF.418	CUFF.418.1	100	14.431146	13.229370	15.632922	85.968331	2627	CUFF.418.1	4492
BnaA01g10760D	BnaA01g10760D	j	CUFF.419	CUFF.419.1	100	6.733579	5.611885	7.855273	40.392962	1275	CUFF.419.1	4492
BnaA01g10780D	BnaA01g10780D	j	CUFF.420	CUFF.420.1	15	6.552292	4.802655	8.301929	39.117786	928	CUFF.420.1	1749
BnaA01g10780D	BnaA01g10780D	j	CUFF.420	CUFF.420.2	100	43.122782	38.951382	47.294183	257.446979	909	CUFF.420.1	1749
BnaA01g10780D	BnaA01g10780D	j	CUFF.420	CUFF.420.3	60	26.029746	19.904121	32.155372	155.399981	488	CUFF.420.1	1749
BnaA01g10790D	BnaA01g10790D	=	CUFF.421	CUFF.421.1	100	9.257637	8.108868	10.406407	54.468499	1668	CUFF.421.1	1203
BnaA01g10810D	BnaA01g10810D	j	CUFF.422	CUFF.422.1	100	2.250873	1.909061	2.592685	13.466140	4998	CUFF.422.1	3001
BnaA01g10810D	BnaA01g10810D	j	CUFF.422	CUFF.422.2	46	1.046263	0.787795	1.304730	6.259402	4993	CUFF.422.1	3001
BnaA01g10800D	BnaA01g10800D	=	CUFF.423	CUFF.423.1	100	19.693383	17.696935	21.689831	117.818225	1407	CUFF.423.1	1563
BnaA01g10830D	BnaA01g10830D	j	CUFF.424	CUFF.424.1	78	0.880147	0.603276	1.157019	5.257428	3282	CUFF.424.1	2803
BnaA01g10830D	BnaA01g10830D	j	CUFF.424	CUFF.424.2	100	1.135347	0.817231	1.453463	6.781827	3112	CUFF.424.1	2803
BnaA01g10840D	BnaA01g10840D	j	CUFF.425	CUFF.425.1	100	1.438862	1.017686	1.860037	8.493015	1756	CUFF.425.1	3336
BnaA01g10840D	BnaA01g10840D	j	CUFF.426	CUFF.426.1	100	1.880659	1.374894	2.386424	11.100766	1635	CUFF.426.1	3336
-	-	u	CUFF.427	CUFF.427.1	33	3.006173	1.998347	4.014000	18.409402	995	CUFF.427.1	-
-	-	u	CUFF.427	CUFF.427.2	100	9.112526	6.975440	11.249611	55.803882	698	CUFF.427.1	-
BnaA01g10890D	BnaA01g10890D	=	CUFF.428	CUFF.428.1	100	2.857496	1.933926	3.781065	17.345624	867	CUFF.428.1	738
BnaA01g10910D	BnaA01g10910D	=	CUFF.429	CUFF.429.1	100	6.536158	5.202823	7.869492	39.675906	938	CUFF.429.1	726
BnaA01g10920D	BnaA01g10920D	=	CUFF.430	CUFF.430.1	100	4.815087	3.676470	5.953705	29.210520	916	CUFF.430.1	753
BnaA01g10930D	BnaA01g10930D	=	CUFF.431	CUFF.431.1	100	4.073991	3.103516	5.044466	25.259505	1032	CUFF.431.1	672
BnaA01g10960D	BnaA01g10960D	j	CUFF.432	CUFF.432.1	100	1.069714	0.751337	1.388091	6.474886	2270	CUFF.432.1	2228
BnaA01g10960D	BnaA01g10960D	c	CUFF.432	CUFF.432.2	96	1.030726	0.567188	1.494264	6.238898	1119	CUFF.432.1	2228
BnaA01g10970D	BnaA01g10970D	e	CUFF.433	CUFF.433.1	100	0.869454	0.527137	1.211770	5.331343	1565	CUFF.433.1	1776
BnaA01g10990D	BnaA01g10990D	=	CUFF.434	CUFF.434.1	80	3.016743	1.955531	4.077954	18.309994	846	CUFF.434.1	1007
BnaA01g11000D	BnaA01g11000D	=	CUFF.435	CUFF.435.1	100	39.975180	34.238240	45.712120	234.527897	465	CUFF.435.1	506
BnaA01g11020D	BnaA01g11020D	=	CUFF.436	CUFF.436.1	100	41.486193	34.414258	48.558128	251.740755	419	CUFF.436.1	697
BnaA01g11020D	BnaA01g11020D	j	CUFF.436	CUFF.436.2	19	7.980688	4.257569	11.703807	48.427303	411	CUFF.436.1	697
BnaA01g11030D	BnaA01g11030D	=	CUFF.437	CUFF.437.1	100	4.167822	3.160112	5.175531	24.538277	995	CUFF.437.1	723
BnaA01g11060D	BnaA01g11060D	j	CUFF.438	CUFF.438.1	100	20.106377	18.543005	21.669748	121.112383	2307	CUFF.438.1	2352
BnaA01g11070D	BnaA01g11070D	j	CUFF.439	CUFF.439.1	100	4.599376	3.667502	5.531250	28.290558	1244	CUFF.439.1	2324
BnaA01g11090D	BnaA01g11090D	j	CUFF.440	CUFF.440.1	100	8.723473	3.078110	14.368836	52.633585	271	CUFF.440.1	2086
BnaA01g11090D	BnaA01g11090D	c	CUFF.441	CUFF.441.1	100	12.545936	11.042502	14.049370	75.008331	1411	CUFF.441.1	2086
BnaA01g11100D	BnaA01g11100D	c	CUFF.442	CUFF.442.1	100	1.378138	0.926091	1.830186	8.239470	1693	CUFF.442.1	1117
BnaA01g11130D	BnaA01g11130D	=	CUFF.443	CUFF.443.1	100	3.101052	2.332781	3.869324	18.584584	1221	CUFF.443.1	1328
BnaA01g11190D	BnaA01g11190D	=	CUFF.444	CUFF.444.1	100	3.499302	2.456075	4.542529	21.070734	821	CUFF.444.1	962
BnaA01g11200D	BnaA01g11200D	o	CUFF.445	CUFF.445.1	100	0.569697	0.345208	0.794186	3.347071	3415	CUFF.446.1	1680
BnaA01g11200D	BnaA01g11200D	e	CUFF.446	CUFF.446.1	100	0.486151	0.282468	0.689834	2.856226	3533	CUFF.446.1	1680
BnaA01g11220D	BnaA01g11220D	j	CUFF.447	CUFF.447.1	100	4.273049	3.661348	4.884750	25.402755	2879	CUFF.447.1	2675
BnaA01g11220D	BnaA01g11220D	c	CUFF.447	CUFF.447.2	50	2.120522	1.570284	2.670761	12.606247	2162	CUFF.447.1	2675
BnaA01g11250D	BnaA01g11250D	j	CUFF.448	CUFF.448.1	100	1.009886	0.557294	1.462478	5.918853	1164	CUFF.448.1	1965
BnaA01g11270D	BnaA01g11270D	j	CUFF.449	CUFF.449.1	100	1.784996	1.442492	2.127501	10.844028	3134	CUFF.449.1	3127
BnaA01g11310D	BnaA01g11310D	=	CUFF.450	CUFF.450.1	100	24.123197	21.771292	26.475103	143.475274	1203	CUFF.450.1	1234
BnaA01g11320D	BnaA01g11320D	j	CUFF.451	CUFF.451.1	100	5.889586	4.853028	6.926145	35.145859	1369	CUFF.451.1	1432
BnaA01g11320D	BnaA01g11320D	c	CUFF.451	CUFF.451.2	52	3.038022	1.663393	4.412650	18.129266	663	CUFF.451.1	1432
BnaA01g11330D	BnaA01g11330D	=	CUFF.452	CUFF.452.1	100	18.866849	17.069738	20.663959	111.016188	1542	CUFF.452.1	1542
BnaA01g11340D	BnaA01g11340D	e	CUFF.453	CUFF.453.1	100	15.998377	13.902370	18.094384	94.258200	920	CUFF.453.1	615
BnaA01g11350D	BnaA01g11350D	j	CUFF.454	CUFF.454.1	13	2.917724	1.858552	3.976895	17.445223	930	CUFF.454.1	984
BnaA01g11350D	BnaA01g11350D	=	CUFF.454	CUFF.454.2	100	22.696528	19.561092	25.831965	135.703738	739	CUFF.454.1	984
BnaA01g11360D	BnaA01g11360D	j	CUFF.455	CUFF.455.1	100	5.252862	4.338210	6.167514	31.080354	1447	CUFF.455.1	1363
BnaA01g11370D	BnaA01g11370D	c	CUFF.456	CUFF.456.1	100	1.135052	0.477244	1.792860	7.073587	714	CUFF.456.1	2322
BnaA01g11380D	BnaA01g11380D	j	CUFF.457	CUFF.457.1	89	1.611523	1.251453	1.971593	9.631193	3775	CUFF.457.1	2169
BnaA01g11380D	BnaA01g11380D	j	CUFF.457	CUFF.457.2	100	1.807448	1.415896	2.199000	10.802130	3468	CUFF.457.1	2169
BnaA01g11390D	BnaA01g11390D	j	CUFF.458	CUFF.458.1	100	21.138935	18.620868	23.657003	126.335865	1005	CUFF.458.1	1375
BnaA01g11400D	BnaA01g11400D	j	CUFF.459	CUFF.459.1	100	22.095840	19.564219	24.627461	133.796669	1020	CUFF.459.1	1592
BnaA01g11400D	BnaA01g11400D	j	CUFF.459	CUFF.459.2	15	3.395106	2.231275	4.558937	20.558342	969	CUFF.459.1	1592
BnaA01g11410D	BnaA01g11410D	=	CUFF.460	CUFF.460.1	100	2.731545	2.070326	3.392765	16.425857	1417	CUFF.460.1	1182
BnaA01g11420D	BnaA01g11420D	e	CUFF.461	CUFF.461.1	100	4.680460	3.833088	5.527832	28.028921	2021	CUFF.461.1	1611
BnaA01g11420D	BnaA01g11420D	j	CUFF.462	CUFF.462.1	100	56.170078	52.441394	59.898762	336.374352	1492	CUFF.461.1	1611
BnaA01g11430D	BnaA01g11430D	j	CUFF.463	CUFF.463.1	100	17.058334	15.351968	18.764700	102.112921	1560	CUFF.463.1	825
BnaA01g11440D	BnaA01g11440D	e	CUFF.464	CUFF.464.1	100	5.090926	3.507143	6.674709	30.474800	740	CUFF.463.1	436
BnaA01g11450D	BnaA01g11450D	j	CUFF.465	CUFF.465.1	30	1.412017	0.839000	1.985034	8.500700	1180	CUFF.465.1	1007
BnaA01g11450D	BnaA01g11450D	c	CUFF.465	CUFF.465.2	100	4.715528	3.075301	6.355756	28.388674	609	CUFF.465.1	1007
BnaA01g11480D	BnaA01g11480D	=	CUFF.466	CUFF.466.1	100	1450.660827	1389.739861	1511.581793	8716.060290	2195	CUFF.466.1	2256
BnaA01g11490D	BnaA01g11490D	j	CUFF.467	CUFF.467.1	41	2.624657	2.023227	3.226086	15.263791	2146	CUFF.467.1	1991
BnaA01g11490D	BnaA01g11490D	=	CUFF.467	CUFF.467.2	100	6.427877	5.455947	7.399806	37.381561	1828	CUFF.467.1	1991
BnaA01g11510D	BnaA01g11510D	e	CUFF.468	CUFF.468.1	100	7.208467	6.332269	8.084664	43.582567	2399	CUFF.468.1	2061
BnaA01g11510D	BnaA01g11510D	=	CUFF.469	CUFF.469.1	100	22.056121	19.908026	24.204216	133.351855	1380	CUFF.468.1	2061
BnaA01g11520D	BnaA01g11520D	e	CUFF.470	CUFF.470.1	100	3.709891	3.211589	4.208192	22.167951	2954	CUFF.470.1	2860
BnaA01g11530D	BnaA01g11530D	j	CUFF.471	CUFF.471.1	84	6.431515	5.751645	7.111385	38.667719	3849	CUFF.471.1	3752
BnaA01g11530D	BnaA01g11530D	c	CUFF.471	CUFF.471.2	100	7.683344	6.838223	8.528465	46.193995	3042	CUFF.471.1	3752
BnaA01g11540D	BnaA01g11540D	=	CUFF.472	CUFF.472.1	100	2.626040	1.424360	3.827721	15.347606	592	CUFF.472.1	734
BnaA01g11550D	BnaA01g11550D	=	CUFF.473	CUFF.473.1	100	3.186597	1.722423	4.650772	19.011641	510	CUFF.473.1	426
BnaA01g11560D	BnaA01g11560D	c	CUFF.474	CUFF.474.1	100	1.128215	0.207031	2.049399	6.704635	481	CUFF.474.1	993
BnaA01g11580D	BnaA01g11580D	j	CUFF.475	CUFF.475.1	100	2.909007	2.397697	3.420318	17.226329	2982	CUFF.475.1	2241
BnaA01g11580D	BnaA01g11580D	j	CUFF.475	CUFF.475.2	86	2.515293	2.000263	3.030323	14.894863	2714	CUFF.475.1	2241
BnaA01g11600D	BnaA01g11600D	c	CUFF.476	CUFF.476.1	100	1.054046	0.418432	1.689659	6.730234	708	CUFF.476.1	1655
BnaA01g11620D	BnaA01g11620D	j	CUFF.477	CUFF.477.1	100	7.282014	6.487938	8.076091	43.731404	3236	CUFF.477.1	1185
BnaA01g11630D	BnaA01g11630D	j	CUFF.477	CUFF.477.2	94	6.841374	5.716262	7.966487	41.085186	1772	CUFF.477.1	1708
BnaA01g11640D	BnaA01g11640D	c	CUFF.478	CUFF.478.1	100	13.196956	10.416015	15.977897	79.252992	608	CUFF.478.2	894
BnaA01g11640D	BnaA01g11640D	j	CUFF.478	CUFF.478.2	53	6.944123	5.537806	8.350440	41.702231	992	CUFF.478.2	894
BnaA01g11650D	BnaA01g11650D	c	CUFF.479	CUFF.479.1	100	6.344658	5.373555	7.315762	38.042674	1553	CUFF.479.1	3832
BnaA01g11660D	BnaA01g11660D	j	CUFF.480	CUFF.480.1	100	3.813119	2.910012	4.716226	22.338486	1126	CUFF.480.1	855
BnaA01g11670D	BnaA01g11670D	e	CUFF.481	CUFF.481.1	100	1.267649	0.563990	1.971308	7.731175	794	CUFF.481.1	901
BnaA01g11670D	BnaA01g11670D	=	CUFF.482	CUFF.482.1	100	14.192761	11.374571	17.010951	86.559241	592	CUFF.481.1	901
BnaA01g11680D	BnaA01g11680D	j	CUFF.483	CUFF.483.1	100	1.081419	0.765131	1.397707	6.684523	2510	CUFF.483.2	2507
BnaA01g11680D	BnaA01g11680D	j	CUFF.483	CUFF.483.2	21	0.232120	0.061192	0.403047	1.434790	2609	CUFF.483.2	2507
BnaA01g11700D	BnaA01g11700D	=	CUFF.484	CUFF.484.1	100	3.121930	2.250889	3.992971	18.173246	1005	CUFF.484.1	822
BnaA01g11740D	BnaA01g11740D	j	CUFF.485	CUFF.485.1	100	1.772886	1.249999	2.295774	10.621160	1695	CUFF.485.2	1802
BnaA01g11740D	BnaA01g11740D	j	CUFF.485	CUFF.485.2	26	0.462481	0.139842	0.785120	2.770672	1700	CUFF.485.2	1802
BnaA01g11760D	BnaA01g11760D	j	CUFF.486	CUFF.486.1	25	0.689616	0.265942	1.113291	4.154130	1478	CUFF.486.1	1567
BnaA01g11760D	BnaA01g11760D	=	CUFF.486	CUFF.486.2	100	2.747859	2.046188	3.449531	16.552636	1478	CUFF.486.1	1567
BnaA01g11770D	BnaA01g11770D	=	CUFF.487	CUFF.487.1	100	2.171419	1.200331	3.142508	13.137559	654	CUFF.487.1	522
BnaA01g11790D	BnaA01g11790D	j	CUFF.488	CUFF.488.1	83	4.701177	3.910888	5.491466	28.348635	1901	CUFF.488.1	1992
BnaA01g11790D	BnaA01g11790D	c	CUFF.488	CUFF.488.2	100	5.657283	4.539962	6.774604	34.114064	1276	CUFF.488.1	1992
BnaA01g11800D	BnaA01g11800D	=	CUFF.489	CUFF.489.1	100	950.242933	909.394835	991.091031	5707.050277	1527	CUFF.489.1	1265
BnaA01g11830D	BnaA01g11830D	=	CUFF.490	CUFF.490.1	100	4.168056	3.467820	4.868293	24.777492	2040	CUFF.490.1	657
BnaA01g11840D	BnaA01g11840D	j	CUFF.491	CUFF.491.1	100	2.106583	1.457038	2.756128	12.522826	1438	CUFF.491.1	1482
BnaA01g11860D	BnaA01g11860D	o	CUFF.492	CUFF.492.1	100	14.672065	10.750481	18.593649	89.715806	470	CUFF.492.2	1294
BnaA01g11860D	BnaA01g11860D	o	CUFF.492	CUFF.492.2	31	4.596538	2.006637	7.186439	28.106617	472	CUFF.492.2	1294
BnaA01g11920D	BnaA01g11920D	c	CUFF.493	CUFF.493.1	100	10.175950	9.155638	11.196263	60.980922	2364	CUFF.493.1	2412
BnaA01g11930D	BnaA01g11930D	j	CUFF.494	CUFF.494.1	12	0.705069	0.405222	1.004916	4.229772	2652	CUFF.494.1	2521
BnaA01g11930D	BnaA01g11930D	c	CUFF.494	CUFF.494.2	100	5.942321	4.513692	7.370949	35.648528	830	CUFF.494.1	2521
BnaA01g11930D	BnaA01g11930D	j	CUFF.494	CUFF.494.3	57	3.395142	2.700172	4.090113	20.367771	1841	CUFF.494.1	2521
BnaA01g11930D	BnaA01g11930D	c	CUFF.494	CUFF.494.4	63	3.742820	2.414119	5.071521	22.453521	698	CUFF.494.1	2521
BnaA01g11940D	BnaA01g11940D	=	CUFF.495	CUFF.495.1	100	9.057806	7.710694	10.404919	51.107753	1155	CUFF.495.1	1203
BnaA01g11950D	BnaA01g11950D	j	CUFF.496	CUFF.496.1	100	10.329005	8.729240	11.928770	61.494000	971	CUFF.496.1	1115
BnaA01g12010D	BnaA01g12010D	=	CUFF.497	CUFF.497.1	100	2.638269	1.927266	3.349271	15.591514	1183	CUFF.497.1	1168
BnaA01g12040D	BnaA01g12040D	=	CUFF.498	CUFF.498.1	100	57.100402	51.947718	62.253087	338.913990	737	CUFF.498.1	844
BnaA01g12060D	BnaA01g12060D	e	CUFF.499	CUFF.499.1	100	1.603658	0.877681	2.329634	9.540090	1148	CUFF.499.1	1107
BnaA01g12060D	BnaA01g12060D	=	CUFF.500	CUFF.500.1	100	7.393581	5.875904	8.911258	43.984092	963	CUFF.499.1	1107
BnaA01g12080D	BnaA01g12080D	j	CUFF.501	CUFF.501.1	73	4.152603	3.287877	5.017330	24.918679	1405	CUFF.501.1	1396
BnaA01g12080D	BnaA01g12080D	c	CUFF.501	CUFF.501.2	100	5.668108	4.081708	7.254509	34.012826	745	CUFF.501.1	1396
BnaA01g12090D	BnaA01g12090D	e	CUFF.502	CUFF.502.1	100	2.772083	1.690187	3.853980	16.442579	795	CUFF.503.1	1783
BnaA01g12090D	BnaA01g12090D	=	CUFF.503	CUFF.503.1	100	3.425113	2.715922	4.134305	20.316019	1814	CUFF.503.1	1783
BnaA01g12090D	BnaA01g12090D	j	CUFF.503	CUFF.503.2	47	1.620588	0.962241	2.278935	9.612501	1316	CUFF.503.1	1783
BnaA01g12100D	BnaA01g12100D	=	CUFF.504	CUFF.504.1	100	5.043254	4.188049	5.898459	29.859783	1571	CUFF.504.1	1577
BnaA01g12110D	BnaA01g12110D	=	CUFF.505	CUFF.505.1	100	4.497655	3.556496	5.438814	27.410977	1198	CUFF.505.1	636
BnaA01g12120D	BnaA01g12120D	=	CUFF.506	CUFF.506.1	100	11.660740	8.773205	14.548274	70.316450	508	CUFF.506.1	527
BnaA01g12130D	BnaA01g12130D	=	CUFF.507	CUFF.507.1	100	1.718360	1.237590	2.199130	10.362032	1619	CUFF.507.1	2112
BnaA01g12140D	BnaA01g12140D	e	CUFF.508	CUFF.508.1	100	4.518524	3.732146	5.304903	27.221466	1824	CUFF.508.1	1610
BnaA01g12140D	BnaA01g12140D	j	CUFF.509	CUFF.509.1	100	17.495426	14.872830	20.118023	105.399713	792	CUFF.508.1	1610
BnaA01g12150D	BnaA01g12150D	c	CUFF.510	CUFF.510.1	100	4.762635	3.591643	5.933627	28.972757	891	CUFF.510.1	2394
BnaA01g12150D	BnaA01g12150D	c	CUFF.511	CUFF.511.1	100	4.875093	3.127127	6.623060	29.717923	546	CUFF.511.1	2394
BnaA01g12160D	BnaA01g12160D	j	CUFF.512	CUFF.512.1	100	3.300720	2.664265	3.937174	19.868237	1789	CUFF.512.1	1763
BnaA01g12170D	BnaA01g12170D	=	CUFF.513	CUFF.513.1	100	3.252419	2.501613	4.003225	19.523917	1275	CUFF.513.1	1435
BnaA01g12190D	BnaA01g12190D	=	CUFF.514	CUFF.514.1	100	94.237370	86.783707	101.691034	572.921341	551	CUFF.514.1	766
BnaA01g12200D	BnaA01g12200D	=	CUFF.515	CUFF.515.1	100	5.566828	4.300853	6.832803	33.601606	901	CUFF.515.1	775
BnaA01g12270D	BnaA01g12270D	e	CUFF.516	CUFF.516.1	100	2.241372	1.317594	3.165150	12.944493	902	CUFF.516.1	1795
BnaA01g12270D	BnaA01g12270D	=	CUFF.517	CUFF.517.1	100	10.639570	8.520686	12.758453	61.446214	744	CUFF.516.1	1795
BnaA01g12280D	BnaA01g12280D	=	CUFF.518	CUFF.518.1	100	25.096401	23.482584	26.710217	145.475417	3189	CUFF.518.1	2654
BnaA01g12290D	BnaA01g12290D	e	CUFF.520	CUFF.520.1	100	3.586772	2.646587	4.526957	21.288179	985	CUFF.520.1	555
BnaA01g12310D	BnaA01g12310D	=	CUFF.521	CUFF.521.1	100	7.817292	6.643119	8.991466	44.024485	1281	CUFF.521.1	1524
BnaA01g12320D	BnaA01g12320D	j	CUFF.522	CUFF.522.1	22	1.158563	0.625351	1.691775	7.038256	1651	CUFF.522.1	1301
BnaA01g12320D	BnaA01g12320D	j	CUFF.522	CUFF.522.2	100	5.213570	4.299485	6.127655	31.672364	1651	CUFF.522.1	1301
BnaA01g12340D	BnaA01g12340D	=	CUFF.523	CUFF.523.1	100	3.350443	2.360750	4.340136	19.142706	853	CUFF.523.1	677
BnaA01g12360D	BnaA01g12360D	=	CUFF.524	CUFF.524.1	100	17.292211	15.534692	19.049729	103.527913	1454	CUFF.524.1	1420
BnaA01g12380D	BnaA01g12380D	e	CUFF.525	CUFF.525.1	100	6.429902	5.370460	7.489343	37.455554	1263	CUFF.525.1	1689
BnaA01g12380D	BnaA01g12380D	c	CUFF.526	CUFF.526.1	100	2.469640	1.334893	3.604388	14.522431	587	CUFF.526.1	1689
BnaA01g12390D	BnaA01g12390D	j	CUFF.527	CUFF.527.1	100	3.316027	2.575825	4.056229	20.024735	1377	CUFF.527.1	1411
BnaA01g12400D	BnaA01g12400D	c	CUFF.528	CUFF.528.1	100	0.989990	0.522996	1.456984	6.133336	1049	CUFF.528.1	2470
BnaA01g12430D	BnaA01g12430D	j	CUFF.529	CUFF.529.1	100	8.611688	5.572269	11.651107	52.037377	418	CUFF.529.1	378
BnaA01g12450D	BnaA01g12450D	=	CUFF.530	CUFF.530.1	100	11.251832	9.729678	12.773986	67.227889	1213	CUFF.530.1	1298
BnaA01g12470D	BnaA01g12470D	=	CUFF.531	CUFF.531.1	100	1.292536	0.964709	1.620364	7.825232	2451	CUFF.531.1	1950
BnaA01g12510D	BnaA01g12510D	=	CUFF.532	CUFF.532.1	100	5.046249	3.342799	6.749698	30.923269	571	CUFF.532.1	870
BnaA01g12520D	BnaA01g12520D	j	CUFF.533	CUFF.533.1	100	3.681842	2.838104	4.525581	21.855491	1271	CUFF.533.1	2777
BnaA01g12520D	BnaA01g12520D	x	CUFF.534	CUFF.534.1	100	3.769404	1.620183	5.918624	22.375256	444	CUFF.534.1	2777
BnaA01g12520D	BnaA01g12520D	o	CUFF.535	CUFF.535.1	100	46.126235	41.374967	50.877503	278.476244	841	CUFF.535.1	2777
BnaA01g12530D	BnaA01g12530D	=	CUFF.536	CUFF.536.1	100	204.261557	193.780075	214.743040	1233.180884	1237	CUFF.536.1	1271
BnaA01g12540D	BnaA01g12540D	j	CUFF.537	CUFF.537.1	47	3.163891	2.381121	3.946661	19.100412	1337	CUFF.537.1	1063
BnaA01g12540D	BnaA01g12540D	c	CUFF.537	CUFF.537.2	100	6.756731	5.026699	8.486764	40.790392	726	CUFF.537.1	1063
BnaA01g12560D	BnaA01g12560D	=	CUFF.538	CUFF.538.1	100	4.894957	4.088051	5.701863	29.899725	1692	CUFF.538.1	1707
BnaA01g12570D	BnaA01g12570D	e	CUFF.539	CUFF.539.1	100	1.652472	0.667045	2.637899	9.889751	661	CUFF.540.1	1114
BnaA01g12570D	BnaA01g12570D	j	CUFF.540	CUFF.540.1	100	6.499542	5.081997	7.917086	38.898593	882	CUFF.540.1	1114
BnaA01g12730D	BnaA01g12730D	j	CUFF.541	CUFF.541.1	100	1.087669	0.731632	1.443707	6.584259	2271	CUFF.541.1	1857
BnaA01g12730D	BnaA01g12730D	j	CUFF.541	CUFF.541.2	45	0.487629	0.202214	0.773044	2.951885	2102	CUFF.541.1	1857
BnaA01g12800D	BnaA01g12800D	j	CUFF.542	CUFF.542.1	100	0.924082	0.551910	1.296253	5.583119	1511	CUFF.542.1	2729
BnaA01g12810D	BnaA01g12810D	j	CUFF.543	CUFF.543.1	100	4.396548	2.649092	6.144004	26.081673	518	CUFF.543.1	1469
BnaA01g12810D	BnaA01g12810D	c	CUFF.544	CUFF.544.1	100	1.937939	1.205580	2.670298	11.809331	896	CUFF.544.1	1469
BnaA01g12860D	BnaA01g12860D	=	CUFF.545	CUFF.545.1	100	2.409023	1.623801	3.194244	14.085946	943	CUFF.545.1	893
BnaA01g12890D	BnaA01g12890D	=	CUFF.546	CUFF.546.1	100	50.866628	46.655217	55.078039	306.248196	767	CUFF.546.1	937
BnaA01g12900D	BnaA01g12900D	j	CUFF.547	CUFF.547.1	21	6.692025	5.393206	7.990844	40.502211	1570	CUFF.547.2	1909
BnaA01g12900D	BnaA01g12900D	=	CUFF.547	CUFF.547.2	100	31.661742	29.067777	34.255707	191.626679	1571	CUFF.547.2	1909
BnaA01g12930D	BnaA01g12930D	c	CUFF.548	CUFF.548.1	100	0.549681	0.274967	0.824395	3.198862	1570	CUFF.548.1	2298
BnaA01g13000D	BnaA01g13000D	=	CUFF.549	CUFF.549.1	100	4.897697	3.387797	6.407597	29.170236	644	CUFF.549.1	768
BnaA01g13020D	BnaA01g13020D	j	CUFF.550	CUFF.550.1	100	117.539591	111.016966	124.062216	713.530989	1357	CUFF.550.1	1119
BnaA01g13030D	BnaA01g13030D	c	CUFF.551	CUFF.551.1	100	1.282040	0.641020	1.923060	7.579024	798	CUFF.551.1	1161
BnaA01g13040D	BnaA01g13040D	j	CUFF.552	CUFF.552.1	100	23.219326	21.041253	25.397398	139.845187	1340	CUFF.552.1	1236
BnaA01g13060D	BnaA01g13060D	j	CUFF.553	CUFF.553.1	100	3.464429	2.475759	4.453099	20.745734	903	CUFF.553.1	525
BnaA01g13080D	BnaA01g13080D	j	CUFF.554	CUFF.554.1	100	15.597166	13.503598	17.690734	91.822000	977	CUFF.554.1	1185
BnaA01g13080D	BnaA01g13080D	x	CUFF.555	CUFF.555.1	47	1.394842	0.848576	1.941108	8.211568	1858	CUFF.555.2	1185
BnaA01g13080D	BnaA01g13080D	x	CUFF.555	CUFF.555.2	100	2.971917	2.277821	3.666013	17.495958	1868	CUFF.555.2	1185
BnaA01g13090D	BnaA01g13090D	j	CUFF.556	CUFF.556.1	100	2.631774	2.105651	3.157896	15.602788	1938	CUFF.556.1	1929
BnaA01g13130D	BnaA01g13130D	j	CUFF.557	CUFF.557.1	100	4.128943	3.343612	4.914273	24.771525	1512	CUFF.557.1	1714
BnaA01g13160D	BnaA01g13160D	o	CUFF.558	CUFF.558.1	100	0.692990	0.299127	1.086852	4.200871	1085	CUFF.558.1	817
BnaA01g13170D	BnaA01g13170D	e	CUFF.559	CUFF.559.1	100	32.448233	29.901562	34.994904	193.534901	1144	CUFF.559.1	1156
BnaA01g13180D	BnaA01g13180D	j	CUFF.560	CUFF.560.1	100	0.497755	0.176361	0.819149	3.046202	1133	CUFF.560.1	1797
BnaA01g13220D	BnaA01g13220D	j	CUFF.561	CUFF.561.1	39	0.394162	0.244446	0.543878	2.358510	5008	CUFF.561.1	3394
BnaA01g13220D	BnaA01g13220D	j	CUFF.561	CUFF.561.2	20	0.206683	0.086040	0.327326	1.236709	4935	CUFF.561.1	3394
BnaA01g13220D	BnaA01g13220D	j	CUFF.561	CUFF.561.3	100	1.019400	0.793228	1.245572	6.099689	4936	CUFF.561.1	3394
BnaA01g13300D	BnaA01g13300D	=	CUFF.562	CUFF.562.1	100	3.009412	2.398215	3.620609	18.193609	1687	CUFF.562.1	807
BnaA01g13310D	BnaA01g13310D	e	CUFF.563	CUFF.563.1	100	11.791489	10.367260	13.215719	67.800467	1523	CUFF.563.1	1160
BnaA01g13310D	BnaA01g13310D	=	CUFF.564	CUFF.564.1	100	90.214450	83.264669	97.164230	518.728511	732	CUFF.563.1	1160
BnaA01g13320D	BnaA01g13320D	j	CUFF.565	CUFF.565.1	100	14.095844	12.907600	15.284088	83.823812	2608	CUFF.565.1	2881
BnaA01g13330D	BnaA01g13330D	c	CUFF.566	CUFF.566.1	100	12.819638	11.083758	14.555519	77.806917	1236	CUFF.566.2	1793
BnaA01g13330D	BnaA01g13330D	j	CUFF.566	CUFF.566.2	50	6.421955	5.471848	7.372062	38.977117	1914	CUFF.566.2	1793
BnaA01g13340D	BnaA01g13340D	j	CUFF.567	CUFF.567.1	32	0.657543	0.346486	0.968599	4.023134	2045	CUFF.567.1	1602
BnaA01g13340D	BnaA01g13340D	=	CUFF.567	CUFF.567.2	100	2.047716	1.538694	2.556738	12.528823	1972	CUFF.567.1	1602
-	-	u	CUFF.568	CUFF.568.1	100	5.523093	3.707704	7.338481	32.220994	563	CUFF.568.1	-
BnaA01g13370D	BnaA01g13370D	=	CUFF.569	CUFF.569.1	100	9.458762	7.131581	11.785943	57.270875	567	CUFF.569.1	585
BnaA01g13390D	BnaA01g13390D	=	CUFF.570	CUFF.570.1	100	1.016701	0.604231	1.429170	5.897203	1396	CUFF.570.1	1471
BnaA01g13400D	BnaA01g13400D	j	CUFF.571	CUFF.571.1	100	14.861317	13.696702	16.025932	88.679045	2211	CUFF.571.1	2163
BnaA01g13430D	BnaA01g13430D	=	CUFF.572	CUFF.572.1	100	2.995098	2.351330	3.638866	18.086220	1542	CUFF.572.1	1383
BnaA01g13470D	BnaA01g13470D	=	CUFF.573	CUFF.573.1	100	44.294228	41.636881	46.951575	262.794599	2385	CUFF.573.1	2341
BnaA01g13480D	BnaA01g13480D	=	CUFF.574	CUFF.574.1	100	5.600199	4.660811	6.539587	33.586365	1467	CUFF.574.1	1508
-	-	u	CUFF.575	CUFF.575.1	100	9.965901	7.221038	12.710763	60.471494	481	CUFF.575.1	-
BnaA01g13510D	BnaA01g13510D	=	CUFF.576	CUFF.576.1	100	10.897488	9.179811	12.615164	65.699033	901	CUFF.576.1	729
BnaA01g13530D	BnaA01g13530D	j	CUFF.577	CUFF.577.1	100	9.628589	8.472590	10.784589	58.240583	1815	CUFF.577.1	1172
BnaA01g13530D	BnaA01g13530D	j	CUFF.577	CUFF.577.2	68	6.513490	4.799613	8.227367	39.398237	775	CUFF.577.1	1172
BnaA01g13530D	BnaA01g13530D	p	CUFF.578	CUFF.578.1	100	141.938035	136.445259	147.430810	836.117966	1077	CUFF.578.1	1172
BnaA01g13540D	BnaA01g13540D	=	CUFF.579	CUFF.579.1	100	3.116292	2.372716	3.859869	18.605233	1301	CUFF.579.1	1382
BnaA01g13550D	BnaA01g13550D	=	CUFF.580	CUFF.580.1	100	6.285291	5.036760	7.533821	36.182800	963	CUFF.580.1	694
BnaA01g13560D	BnaA01g13560D	j	CUFF.581	CUFF.581.1	100	4.712057	4.174013	5.250101	28.229535	3618	CUFF.581.1	2799
BnaA01g13570D	BnaA01g13570D	c	CUFF.582	CUFF.582.1	100	0.574922	0.243974	0.905870	3.545379	1244	CUFF.582.1	1683
BnaA01g13580D	BnaA01g13580D	c	CUFF.583	CUFF.583.1	100	0.608720	0.297203	0.920236	3.703493	1478	CUFF.583.1	2391
BnaA01g13610D	BnaA01g13610D	=	CUFF.584	CUFF.584.1	100	3.273248	2.078027	4.468469	19.917876	652	CUFF.584.1	762
-	-	u	CUFF.585	CUFF.585.1	100	2.344592	1.430567	3.258617	13.889817	904	CUFF.585.2	-
-	-	u	CUFF.585	CUFF.585.2	55	1.287181	0.596790	1.977572	7.625510	970	CUFF.585.2	-
BnaA01g13630D	BnaA01g13630D	j	CUFF.586	CUFF.586.1	16	1.309923	0.740113	1.879732	7.840137	1475	CUFF.586.1	1435
BnaA01g13630D	BnaA01g13630D	=	CUFF.586	CUFF.586.2	100	8.035802	6.811100	9.260504	48.095807	1410	CUFF.586.1	1435
BnaA01g13650D	BnaA01g13650D	=	CUFF.587	CUFF.587.1	100	2.294584	1.551054	3.038115	13.780655	1016	CUFF.587.1	2643
BnaA01g13670D	BnaA01g13670D	j	CUFF.588	CUFF.588.1	89	67.413480	63.534879	71.292081	408.291785	2494	CUFF.588.1	3844
BnaA01g13670D	BnaA01g13670D	j	CUFF.588	CUFF.588.2	100	75.844992	71.492294	80.197689	459.357492	2264	CUFF.588.1	3844
BnaA01g13690D	BnaA01g13690D	=	CUFF.589	CUFF.589.1	100	13.723896	11.526314	15.921478	81.746541	749	CUFF.589.1	836
BnaA01g13700D	BnaA01g13700D	=	CUFF.590	CUFF.590.1	100	10.916838	9.623648	12.210027	65.661416	1418	CUFF.590.1	1391
BnaA01g13710D	BnaA01g13710D	j	CUFF.591	CUFF.591.1	100	2.876549	2.256325	3.496772	17.139759	1580	CUFF.591.1	1507
BnaA01g13720D	BnaA01g13720D	j	CUFF.592	CUFF.592.1	100	1.004685	0.591805	1.417564	5.977026	1344	CUFF.592.1	1316
BnaA01g13740D	BnaA01g13740D	j	CUFF.593	CUFF.593.1	23	0.848722	0.444241	1.253203	5.138438	1922	CUFF.593.2	1686
BnaA01g13740D	BnaA01g13740D	j	CUFF.593	CUFF.593.2	100	3.665117	2.985181	4.345053	22.189809	1981	CUFF.593.2	1686
BnaA01g13760D	BnaA01g13760D	i	CUFF.594	CUFF.594.1	100	1.632584	0.781777	2.483391	9.865128	653	CUFF.594.1	2673
BnaA01g13760D	BnaA01g13760D	j	CUFF.595	CUFF.595.1	100	5.686305	4.432894	6.939717	34.651968	926	CUFF.595.1	2673
BnaA01g13760D	BnaA01g13760D	c	CUFF.596	CUFF.596.1	100	6.520814	5.518243	7.523386	39.295937	1403	CUFF.596.1	2673
-	-	u	CUFF.597	CUFF.597.1	100	1.263170	0.788118	1.738221	7.691712	1297	CUFF.597.1	-
BnaA01g13770D	BnaA01g13770D	=	CUFF.598	CUFF.598.1	100	6.448152	4.841771	8.054534	39.607983	706	CUFF.598.1	569
BnaA01g13780D	BnaA01g13780D	j	CUFF.599	CUFF.599.1	30	0.761546	0.436745	1.086348	4.535608	2508	CUFF.599.1	1878
BnaA01g13780D	BnaA01g13780D	j	CUFF.599	CUFF.599.2	100	2.521410	2.022391	3.020429	15.016983	2508	CUFF.599.1	1878
BnaA01g13790D	BnaA01g13790D	o	CUFF.600	CUFF.600.1	100	4.637030	2.506412	6.767648	27.817680	425	CUFF.600.1	795
BnaA01g13800D	BnaA01g13800D	c	CUFF.601	CUFF.601.1	100	5.024961	4.186166	5.863755	29.858274	1928	CUFF.601.1	2153
BnaA01g13800D	BnaA01g13800D	j	CUFF.601	CUFF.601.2	30	1.520447	0.960215	2.080678	9.034480	1922	CUFF.601.1	2153
BnaA01g13830D	BnaA01g13830D	=	CUFF.602	CUFF.602.1	100	5.253928	4.476037	6.031820	31.163310	1821	CUFF.602.1	1714
BnaA01g13840D	BnaA01g13840D	j	CUFF.603	CUFF.603.1	77	7.793253	6.490589	9.095917	46.899039	1300	CUFF.603.1	797
BnaA01g13840D	BnaA01g13840D	j	CUFF.603	CUFF.603.2	100	10.078643	7.967666	12.189619	60.652290	794	CUFF.603.1	797
BnaA01g13870D	BnaA01g13870D	o	CUFF.604	CUFF.604.1	100	4.956095	2.928664	6.983526	30.300212	579	CUFF.604.1	516
BnaA01g13860D	BnaA01g13860D	o	CUFF.605	CUFF.605.1	100	4.798806	3.261019	6.336593	29.338589	751	CUFF.605.1	1122
BnaA01g13880D	BnaA01g13880D	=	CUFF.606	CUFF.606.1	100	6.375931	4.838144	7.913718	38.188432	751	CUFF.606.1	871
BnaA01g13890D	BnaA01g13890D	=	CUFF.607	CUFF.607.1	100	1.082553	0.784168	1.380939	6.483919	2515	CUFF.607.1	2026
BnaA01g13900D	BnaA01g13900D	=	CUFF.608	CUFF.608.1	100	1.284233	0.941451	1.627015	7.714783	2271	CUFF.608.1	2085
BnaA01g13910D	BnaA01g13910D	j	CUFF.609	CUFF.609.1	16	0.619315	0.354045	0.884584	3.711050	2710	CUFF.609.1	2473
BnaA01g13910D	BnaA01g13910D	j	CUFF.609	CUFF.609.2	77	2.985924	2.403989	3.567859	17.892216	2553	CUFF.609.1	2473
BnaA01g13910D	BnaA01g13910D	c	CUFF.609	CUFF.609.3	100	3.861838	3.055689	4.667986	23.140853	1754	CUFF.609.1	2473
BnaA01g13920D	BnaA01g13920D	e	CUFF.610	CUFF.610.1	100	3.872712	3.115963	4.629460	23.364485	1570	CUFF.610.1	2537
BnaA01g13920D	BnaA01g13920D	j	CUFF.611	CUFF.611.1	100	5.409561	4.213674	6.605447	32.636460	1075	CUFF.610.1	2537
BnaA01g13920D	BnaA01g13920D	j	CUFF.611	CUFF.611.2	68	3.695506	2.221792	5.169221	22.295386	675	CUFF.610.1	2537
BnaA01g13920D	BnaA01g13920D	j	CUFF.611	CUFF.611.3	36	1.920440	1.256156	2.584724	11.586219	1381	CUFF.610.1	2537
BnaA01g13930D	BnaA01g13930D	j	CUFF.612	CUFF.612.1	37	6.879268	5.769407	7.989129	41.445520	1618	CUFF.612.1	1616
BnaA01g13930D	BnaA01g13930D	j	CUFF.612	CUFF.612.2	100	18.413496	16.012517	20.814474	110.935776	1001	CUFF.612.1	1616
BnaA01g13940D	BnaA01g13940D	=	CUFF.613	CUFF.613.1	100	4.462281	3.965202	4.959360	26.883903	4010	CUFF.613.1	3352
BnaA01g13960D	BnaA01g13960D	c	CUFF.614	CUFF.614.1	100	1.046209	0.761720	1.330697	6.237275	2668	CUFF.614.1	3015
BnaA01g13960D	BnaA01g13960D	c	CUFF.615	CUFF.615.1	100	1.810833	1.224056	2.397610	10.872050	1221	CUFF.615.1	3015
BnaA01g13970D	BnaA01g13970D	j	CUFF.616	CUFF.616.1	100	2.317409	1.459643	3.175176	13.466816	1009	CUFF.616.2	905
BnaA01g13970D	BnaA01g13970D	j	CUFF.616	CUFF.616.2	42	0.982491	0.401328	1.563653	5.709402	1121	CUFF.616.2	905
BnaA01g13980D	BnaA01g13980D	j	CUFF.617	CUFF.617.1	100	10.983073	9.617017	12.349130	65.355296	1437	CUFF.617.1	1487
BnaA01g13990D	BnaA01g13990D	c	CUFF.618	CUFF.618.1	100	3.620364	2.683631	4.557096	21.243545	1155	CUFF.618.2	2004
BnaA01g13990D	BnaA01g13990D	j	CUFF.618	CUFF.618.2	98	3.536464	2.900547	4.172380	20.751236	2162	CUFF.618.2	2004
BnaA01g13990D	BnaA01g13990D	e	CUFF.619	CUFF.619.1	100	2.585017	1.376569	3.793464	15.168342	748	CUFF.618.2	2004
BnaA01g14000D	BnaA01g14000D	j	CUFF.620	CUFF.620.1	100	4.126768	3.373333	4.880202	24.822499	1534	CUFF.620.1	1545
BnaA01g14020D	BnaA01g14020D	=	CUFF.621	CUFF.621.1	100	0.970141	0.499554	1.440729	5.965931	1020	CUFF.621.1	856
BnaA01g14040D	BnaA01g14040D	j	CUFF.622	CUFF.622.1	28	1.522555	1.188348	1.856763	9.084649	4633	CUFF.622.1	4412
BnaA01g14040D	BnaA01g14040D	j	CUFF.622	CUFF.622.2	100	5.461754	4.869056	6.054451	32.588710	4630	CUFF.622.1	4412
BnaA01g14040D	BnaA01g14040D	j	CUFF.622	CUFF.622.3	37	2.020550	1.597903	2.443197	12.056040	4633	CUFF.622.1	4412
BnaA01g14050D	BnaA01g14050D	=	CUFF.623	CUFF.623.1	100	40.606762	38.101211	43.112312	242.851711	2349	CUFF.623.1	2469
BnaA01g14070D	BnaA01g14070D	p	CUFF.624	CUFF.624.1	100	6.682706	5.698251	7.667161	40.502096	1599	CUFF.624.1	1509
BnaA01g14080D	BnaA01g14080D	c	CUFF.625	CUFF.625.1	100	8.395515	6.634764	10.156265	51.249374	731	CUFF.625.1	931
BnaA01g14090D	BnaA01g14090D	e	CUFF.626	CUFF.626.1	100	1.866702	1.221552	2.511852	11.056785	1604	CUFF.626.1	1038
BnaA01g14090D	BnaA01g14090D	j	CUFF.627	CUFF.627.1	100	6.601255	5.299381	7.903129	39.100324	1205	CUFF.626.1	1038
BnaA01g14090D	BnaA01g14090D	o	CUFF.627	CUFF.627.2	22	1.431801	0.745851	2.117752	8.480796	1205	CUFF.626.1	1038
BnaA01g14100D	BnaA01g14100D	c	CUFF.628	CUFF.628.1	100	28.342653	26.001956	30.683350	170.839785	1487	CUFF.628.1	2511
BnaA01g14100D	BnaA01g14100D	j	CUFF.629	CUFF.629.1	100	4.166210	3.253689	5.078731	24.518739	1189	CUFF.629.1	2511
BnaA01g14110D	BnaA01g14110D	=	CUFF.630	CUFF.630.1	100	2.530453	1.861898	3.199008	14.980569	1275	CUFF.630.1	1227
BnaA01g14120D	BnaA01g14120D	=	CUFF.631	CUFF.631.1	100	6.987964	5.721482	8.254446	41.043148	1077	CUFF.631.1	1203
BnaA01g14140D	BnaA01g14140D	j	CUFF.632	CUFF.632.1	27	2.708999	2.217360	3.200638	16.349237	2604	CUFF.632.1	2373
BnaA01g14140D	BnaA01g14140D	j	CUFF.632	CUFF.632.2	53	5.347073	4.250753	6.443393	32.270426	1192	CUFF.632.1	2373
BnaA01g14150D	BnaA01g14150D	j	CUFF.632	CUFF.632.3	100	10.136037	8.491879	11.780195	61.172580	973	CUFF.632.3	1387
BnaA01g14170D	BnaA01g14170D	=	CUFF.633	CUFF.633.1	100	5.764431	4.470453	7.058410	34.874506	871	CUFF.633.1	852
BnaA01g14180D	BnaA01g14180D	=	CUFF.634	CUFF.634.1	100	32.317148	29.732470	34.901827	194.510381	1433	CUFF.634.1	1429
BnaA01g14200D	BnaA01g14200D	j	CUFF.635	CUFF.635.1	100	8.441332	7.755118	9.127545	50.510861	4590	CUFF.635.1	2490
BnaA01g14240D	BnaA01g14240D	=	CUFF.636	CUFF.636.1	100	5.417489	4.628235	6.206743	32.321223	1955	CUFF.636.1	2161
BnaA01g14250D	BnaA01g14250D	j	CUFF.637	CUFF.637.1	100	2.066707	1.314618	2.818796	12.452357	1235	CUFF.637.3	1379
BnaA01g14250D	BnaA01g14250D	=	CUFF.637	CUFF.637.2	60	1.245507	0.639321	1.851693	7.504448	1332	CUFF.637.3	1379
BnaA01g14250D	BnaA01g14250D	j	CUFF.637	CUFF.637.3	65	1.337173	0.773476	1.900871	8.056757	1435	CUFF.637.3	1379
BnaA01g14270D	BnaA01g14270D	j	CUFF.638	CUFF.638.1	60	78.064345	68.006751	88.121938	466.406400	428	CUFF.638.1	906
BnaA01g14290D	BnaA01g14290D	c	CUFF.639	CUFF.639.1	100	3.329634	1.774612	4.884656	18.304478	494	CUFF.639.1	962
BnaA01g14290D	BnaA01g14290D	o	CUFF.640	CUFF.640.1	100	5.196083	2.184745	8.207422	32.487670	337	CUFF.640.1	962
BnaA01g14300D	BnaA01g14300D	j	CUFF.641	CUFF.641.1	59	3.709203	2.766346	4.652060	22.451607	1280	CUFF.641.1	1236
BnaA01g14300D	BnaA01g14300D	j	CUFF.641	CUFF.641.2	100	6.279459	5.065092	7.493826	38.009229	1224	CUFF.641.1	1236
BnaA01g14310D	BnaA01g14310D	j	CUFF.642	CUFF.642.1	100	16.398157	13.914850	18.881464	99.412499	799	CUFF.642.1	1367
BnaA01g14310D	BnaA01g14310D	j	CUFF.642	CUFF.642.2	15	2.456494	1.283988	3.629000	14.892296	741	CUFF.642.1	1367
BnaA01g14320D	BnaA01g14320D	j	CUFF.643	CUFF.643.1	100	4.603658	3.076689	6.130626	27.677981	607	CUFF.643.1	749
BnaA01g14330D	BnaA01g14330D	o	CUFF.644	CUFF.644.1	30	1.101663	0.473457	1.729870	6.660936	773	CUFF.644.2	2440
BnaA01g14330D	BnaA01g14330D	j	CUFF.644	CUFF.644.2	11	0.394396	0.122178	0.666614	2.384617	1960	CUFF.644.2	2440
BnaA01g14330D	BnaA01g14330D	j	CUFF.644	CUFF.644.3	52	1.900138	1.358694	2.441581	11.488717	1678	CUFF.644.2	2440
BnaA01g14330D	BnaA01g14330D	c	CUFF.644	CUFF.644.4	100	3.626531	1.686164	5.566898	21.926931	444	CUFF.644.2	2440
BnaA01g14340D	BnaA01g14340D	j	CUFF.645	CUFF.645.1	18	1.173270	0.504215	1.842326	6.786340	1027	CUFF.645.1	922
BnaA01g14340D	BnaA01g14340D	=	CUFF.645	CUFF.645.2	100	6.376680	5.072256	7.681104	36.883500	1027	CUFF.645.1	922
BnaA01g14350D	BnaA01g14350D	e	CUFF.646	CUFF.646.1	100	2.487331	1.292920	3.681742	14.450816	596	CUFF.647.1	1127
BnaA01g14350D	BnaA01g14350D	j	CUFF.647	CUFF.647.1	14	1.393796	0.525275	2.262317	8.097629	831	CUFF.647.1	1127
BnaA01g14350D	BnaA01g14350D	j	CUFF.647	CUFF.647.2	100	9.694177	7.836516	11.551838	56.320914	831	CUFF.647.1	1127
BnaA01g14370D	BnaA01g14370D	=	CUFF.648	CUFF.648.1	100	1.954361	0.775837	3.132885	11.730963	495	CUFF.648.1	516
BnaA01g14380D	BnaA01g14380D	j	CUFF.649	CUFF.649.1	72	1.570089	0.947606	2.192573	9.156297	1284	CUFF.649.1	1261
BnaA01g14380D	BnaA01g14380D	j	CUFF.649	CUFF.649.2	100	2.171339	1.470143	2.872534	12.662606	1284	CUFF.649.1	1261
BnaA01g14400D	BnaA01g14400D	=	CUFF.650	CUFF.650.1	100	4.617904	3.216577	6.019230	28.514702	668	CUFF.650.1	739
BnaA01g14420D	BnaA01g14420D	=	CUFF.651	CUFF.651.1	100	7.807328	6.413689	9.200968	46.592848	1065	CUFF.651.1	1192
BnaA01g14430D	BnaA01g14430D	=	CUFF.652	CUFF.652.1	100	8.105439	7.053929	9.156949	48.371924	1765	CUFF.652.1	1136
BnaA01g14450D	BnaA01g14450D	j	CUFF.653	CUFF.653.1	100	101.317812	94.725813	107.909810	608.785552	949	CUFF.653.1	1342
BnaA01g14470D	BnaA01g14470D	=	CUFF.654	CUFF.654.1	100	42.976135	39.143781	46.808489	254.337511	918	CUFF.654.1	1025
BnaA01g14480D	BnaA01g14480D	j	CUFF.655	CUFF.655.1	100	64.694380	59.300208	70.088553	381.984102	778	CUFF.655.1	889
BnaA01g14510D	BnaA01g14510D	j	CUFF.656	CUFF.656.1	100	1.379534	0.858429	1.900639	7.950875	1174	CUFF.656.1	1256
BnaA01g14520D	BnaA01g14520D	e	CUFF.657	CUFF.657.1	100	10.288318	8.995167	11.581470	61.099145	1535	CUFF.657.1	1340
BnaA01g14520D	BnaA01g14520D	=	CUFF.658	CUFF.658.1	100	11.868145	9.490543	14.245746	70.481246	682	CUFF.657.1	1340
BnaA01g14530D	BnaA01g14530D	j	CUFF.659	CUFF.659.1	47	1.833461	1.111078	2.555843	11.017404	1093	CUFF.659.1	1123
BnaA01g14530D	BnaA01g14530D	c	CUFF.659	CUFF.659.2	100	3.914173	2.608182	5.220164	23.520560	744	CUFF.659.1	1123
BnaA01g14530D	BnaA01g14530D	j	CUFF.659	CUFF.659.3	19	0.749796	0.156146	1.343447	4.505581	823	CUFF.659.1	1123
BnaA01g14570D	BnaA01g14570D	=	CUFF.660	CUFF.660.1	100	18.680703	16.893354	20.468053	110.368630	1289	CUFF.660.1	1349
BnaA01g14590D	BnaA01g14590D	j	CUFF.661	CUFF.661.1	64	1.778324	1.230370	2.326278	10.773926	1611	CUFF.661.2	2036
BnaA01g14590D	BnaA01g14590D	j	CUFF.661	CUFF.661.2	100	2.776933	2.230485	3.323381	16.823967	2182	CUFF.661.2	2036
BnaA01g14600D	BnaA01g14600D	j	CUFF.662	CUFF.662.1	100	8.580105	7.589168	9.571042	51.140723	2052	CUFF.662.1	2142
BnaA01g14660D	BnaA01g14660D	j	CUFF.663	CUFF.663.1	17	0.638520	0.444374	0.832665	3.796737	3550	CUFF.663.1	980
BnaA01g14660D	BnaA01g14660D	=	CUFF.663	CUFF.663.2	100	3.769935	2.711046	4.828824	22.416612	898	CUFF.663.1	980
BnaA01g14670D	BnaA01g14670D	e	CUFF.664	CUFF.664.1	100	0.543065	0.189276	0.896854	3.239466	1389	CUFF.664.1	411
BnaA01g14670D	BnaA01g14670D	j	CUFF.665	CUFF.665.1	100	4.465217	3.473940	5.456495	26.635707	1150	CUFF.664.1	411
BnaA01g14710D	BnaA01g14710D	=	CUFF.666	CUFF.666.1	100	6.314570	5.162258	7.466881	37.547231	1209	CUFF.667.1	1593
BnaA01g14710D	BnaA01g14710D	e	CUFF.667	CUFF.667.1	100	1.501456	1.078660	1.924251	8.927846	2044	CUFF.667.1	1593
BnaA01g14720D	BnaA01g14720D	=	CUFF.668	CUFF.668.1	100	8.843524	7.703576	9.983473	52.242266	1615	CUFF.668.1	1682
BnaA01g14730D	BnaA01g14730D	j	CUFF.669	CUFF.669.1	100	4.143853	3.486599	4.801108	24.565655	1943	CUFF.669.1	2283
BnaA01g14740D	BnaA01g14740D	j	CUFF.670	CUFF.670.1	34	1.265426	0.807686	1.723166	7.611723	1942	CUFF.670.1	3145
BnaA01g14740D	BnaA01g14740D	=	CUFF.670	CUFF.670.2	100	3.691454	2.952172	4.430736	22.204635	1755	CUFF.670.1	3145
BnaA01g14750D	BnaA01g14750D	=	CUFF.671	CUFF.671.1	100	54.901406	50.949222	58.853589	326.050924	1276	CUFF.671.2	1456
BnaA01g14750D	BnaA01g14750D	j	CUFF.671	CUFF.671.2	22	12.039582	10.709694	13.369469	71.501206	2025	CUFF.671.2	1456
BnaA01g14790D	BnaA01g14790D	c	CUFF.672	CUFF.672.1	100	6.584250	4.801613	8.366886	39.744173	727	CUFF.672.2	1066
BnaA01g14790D	BnaA01g14790D	j	CUFF.672	CUFF.672.2	39	2.595889	1.337242	3.854535	15.669431	731	CUFF.672.2	1066
BnaA01g14840D	BnaA01g14840D	j	CUFF.673	CUFF.673.1	100	1.532456	1.044611	2.020300	9.124234	1412	CUFF.673.1	2055
BnaA01g14850D	BnaA01g14850D	j	CUFF.674	CUFF.674.1	100	14.263964	12.694728	15.833201	84.969238	1733	CUFF.675.1	1592
BnaA01g14850D	BnaA01g14850D	e	CUFF.675	CUFF.675.1	100	4.338090	3.411478	5.264701	25.841638	1847	CUFF.675.1	1592
BnaA01g14860D	BnaA01g14860D	j	CUFF.676	CUFF.676.1	70	16.077361	13.349313	18.805409	95.497070	815	CUFF.676.1	1221
BnaA01g14860D	BnaA01g14860D	j	CUFF.676	CUFF.676.2	100	22.937754	19.742752	26.132757	136.246758	812	CUFF.676.1	1221
BnaA01g14870D	BnaA01g14870D	j	CUFF.677	CUFF.677.1	100	9.535858	7.879667	11.192049	56.968970	1046	CUFF.677.2	1801
BnaA01g14870D	BnaA01g14870D	j	CUFF.677	CUFF.677.2	68	6.465341	5.483973	7.446708	38.625134	1779	CUFF.677.2	1801
BnaA01g14880D	BnaA01g14880D	=	CUFF.678	CUFF.678.1	100	11.390458	10.148919	12.631997	67.700892	1799	CUFF.678.1	1811
BnaA01g14890D	BnaA01g14890D	=	CUFF.679	CUFF.679.1	100	12.736826	11.669636	13.804016	76.987206	3110	CUFF.679.1	915
BnaA01g14900D	BnaA01g14900D	o	CUFF.680	CUFF.680.1	100	25.011980	21.211610	28.812349	151.183855	677	CUFF.680.1	799
BnaA01g14910D	BnaA01g14910D	j	CUFF.681	CUFF.681.1	100	4.570932	3.857430	5.284434	27.556653	2701	CUFF.681.1	936
BnaA01g14910D	BnaA01g14910D	=	CUFF.681	CUFF.681.2	71	3.236739	2.548245	3.925233	19.513238	2396	CUFF.681.1	936
BnaA01g14930D	BnaA01g14930D	=	CUFF.682	CUFF.682.1	100	6.317894	5.477307	7.158481	38.088515	2687	CUFF.682.1	276
BnaA01g14940D	BnaA01g14940D	j	CUFF.683	CUFF.683.1	100	3.602522	2.638504	4.566539	21.306314	994	CUFF.683.1	1175
BnaA01g14950D	BnaA01g14950D	=	CUFF.684	CUFF.684.1	100	17.122398	15.216883	19.027912	102.479065	1232	CUFF.684.1	1206
BnaA01g14960D	BnaA01g14960D	c	CUFF.685	CUFF.685.1	100	20.693792	17.933986	23.453597	122.107151	790	CUFF.685.1	948
BnaA01g14970D	BnaA01g14970D	=	CUFF.686	CUFF.686.1	100	0.883720	0.561031	1.206409	5.434361	1743	CUFF.686.1	1722
BnaA01g14990D	BnaA01g14990D	=	CUFF.687	CUFF.687.1	100	6.234177	5.379438	7.088915	37.565145	1938	CUFF.687.1	1989
BnaA01g15010D	BnaA01g15010D	=	CUFF.688	CUFF.688.1	100	2.960571	1.804349	4.116793	18.206948	718	CUFF.688.1	859
BnaA01g15010D	BnaA01g15010D	j	CUFF.688	CUFF.688.2	57	1.700845	0.585276	2.816414	10.459871	596	CUFF.688.1	859
BnaA01g15060D	BnaA01g15060D	j	CUFF.689	CUFF.689.1	100	5.578593	4.905393	6.251792	33.587878	2754	CUFF.689.1	2785
BnaA01g15070D	BnaA01g15070D	j	CUFF.690	CUFF.690.1	100	7.520679	6.812398	8.228960	45.029044	3584	CUFF.690.1	4377
BnaA01g15080D	BnaA01g15080D	j	CUFF.691	CUFF.691.1	40	5.655260	4.499380	6.811140	33.827427	1279	CUFF.691.1	1316
BnaA01g15080D	BnaA01g15080D	=	CUFF.691	CUFF.691.2	100	14.020231	11.963268	16.077195	83.863230	1001	CUFF.691.1	1316
BnaA01g15100D	BnaA01g15100D	=	CUFF.692	CUFF.692.1	100	3.506945	2.551288	4.462603	20.593730	939	CUFF.692.1	1028
BnaA01g15140D	BnaA01g15140D	j	CUFF.693	CUFF.693.1	62	8.909531	8.066643	9.752419	53.297894	3190	CUFF.693.1	2266
BnaA01g15150D	BnaA01g15150D	=	CUFF.693	CUFF.693.2	100	14.386303	12.589263	16.183343	86.060610	1237	CUFF.693.1	1152
BnaA01g15220D	BnaA01g15220D	j	CUFF.694	CUFF.694.1	100	0.919161	0.422405	1.415917	5.852056	967	CUFF.694.1	1045
-	-	u	CUFF.695	CUFF.695.1	100	2.451452	1.173899	3.729004	14.263790	517	CUFF.695.1	-
BnaA01g15250D	BnaA01g15250D	=	CUFF.696	CUFF.696.1	100	5.547903	4.708846	6.386960	32.810486	1780	CUFF.696.1	1953
BnaA01g15280D	BnaA01g15280D	j	CUFF.697	CUFF.697.1	100	1.765938	1.200333	2.331543	10.839574	1340	CUFF.697.2	566
BnaA01g15280D	BnaA01g15280D	j	CUFF.697	CUFF.697.2	17	0.308398	0.057134	0.559662	1.892990	1493	CUFF.697.2	566
BnaA01g15290D	BnaA01g15290D	c	CUFF.698	CUFF.698.1	100	0.539794	0.228393	0.851195	3.244926	1268	CUFF.698.1	2003
BnaA01g15300D	BnaA01g15300D	c	CUFF.699	CUFF.699.1	100	5.153001	3.820179	6.485823	30.983296	986	CUFF.699.2	1430
BnaA01g15300D	BnaA01g15300D	j	CUFF.699	CUFF.699.2	99	5.104898	4.136908	6.072888	30.694069	1479	CUFF.699.2	1430
BnaA01g15310D	BnaA01g15310D	=	CUFF.700	CUFF.700.1	100	1.688068	1.273022	2.103115	10.198208	2061	CUFF.700.1	2062
BnaA01g15320D	BnaA01g15320D	=	CUFF.701	CUFF.701.1	100	3.143133	2.389715	3.896551	17.957515	1257	CUFF.701.1	1106
BnaA01g15330D	BnaA01g15330D	j	CUFF.702	CUFF.702.1	53	1.444186	0.999928	1.888443	8.620496	1633	CUFF.702.1	2378
BnaA01g15330D	BnaA01g15330D	j	CUFF.702	CUFF.702.2	100	2.736535	0.699065	4.774006	16.334665	370	CUFF.702.1	2378
BnaA01g15360D	BnaA01g15360D	=	CUFF.703	CUFF.703.1	100	3.888209	2.789705	4.986713	23.103356	843	CUFF.703.1	753
BnaA01g15380D	BnaA01g15380D	o	CUFF.704	CUFF.704.1	100	5.238427	2.619214	7.857641	25.213093	375	CUFF.704.1	1347
BnaA01g15390D	BnaA01g15390D	e	CUFF.705	CUFF.705.1	100	1.466040	0.720807	2.211273	8.906099	790	CUFF.705.1	629
BnaA01g15390D	BnaA01g15390D	=	CUFF.706	CUFF.706.1	100	18.423864	14.618268	22.229459	111.923809	492	CUFF.705.1	629
BnaA01g15410D	BnaA01g15410D	j	CUFF.707	CUFF.707.1	100	4.518710	3.323679	5.713741	27.113660	838	CUFF.707.1	1425
BnaA01g15410D	BnaA01g15410D	j	CUFF.708	CUFF.708.1	22	5.084078	2.976205	7.191951	30.990584	550	CUFF.708.2	1425
BnaA01g15410D	BnaA01g15410D	j	CUFF.708	CUFF.708.2	100	23.615212	19.662750	27.567675	143.949259	560	CUFF.708.2	1425
BnaA01g15450D	BnaA01g15450D	j	CUFF.709	CUFF.709.1	69	4.750221	3.882950	5.617491	28.634545	2164	CUFF.709.2	2407
BnaA01g15450D	BnaA01g15450D	j	CUFF.709	CUFF.709.2	100	6.902195	5.901983	7.902407	41.606742	2165	CUFF.709.2	2407
BnaA01g15480D	BnaA01g15480D	j	CUFF.710	CUFF.710.1	34	0.462887	0.121087	0.804687	2.746036	1429	CUFF.710.2	1538
BnaA01g15480D	BnaA01g15480D	=	CUFF.710	CUFF.710.2	100	1.378323	0.877194	1.879452	8.176783	1497	CUFF.710.2	1538
BnaA01g15490D	BnaA01g15490D	=	CUFF.711	CUFF.711.1	100	1.139042	0.530561	1.747524	6.814906	809	CUFF.711.1	1339
BnaA01g15500D	BnaA01g15500D	j	CUFF.712	CUFF.712.1	100	7.111573	6.066271	8.156875	42.406867	1434	CUFF.712.1	1187
BnaA01g15510D	BnaA01g15510D	=	CUFF.713	CUFF.713.1	100	18.631721	16.185840	21.077602	109.072206	870	CUFF.713.1	1015
BnaA01g15540D	BnaA01g15540D	c	CUFF.714	CUFF.714.1	100	65.680745	61.141153	70.220336	394.081972	1138	CUFF.714.1	1200
BnaA01g15560D	BnaA01g15560D	=	CUFF.715	CUFF.715.1	100	12.549980	10.855648	14.244312	76.507494	1115	CUFF.715.1	1207
BnaA01g15590D	BnaA01g15590D	=	CUFF.716	CUFF.716.1	100	3.554151	3.001946	4.106357	21.750459	2509	CUFF.716.1	2589
BnaA01g15600D	BnaA01g15600D	e	CUFF.717	CUFF.717.1	100	0.803574	0.266484	1.340664	4.803368	1266	CUFF.718.1	2030
BnaA01g15600D	BnaA01g15600D	o	CUFF.718	CUFF.718.1	13	0.435599	0.150143	0.721055	2.603795	1993	CUFF.718.1	2030
BnaA01g15600D	BnaA01g15600D	=	CUFF.718	CUFF.718.2	100	3.259602	2.611288	3.907916	19.484290	1993	CUFF.718.1	2030
BnaA01g15610D	BnaA01g15610D	=	CUFF.719	CUFF.719.1	100	2.270632	1.443135	3.098128	13.717496	869	CUFF.719.1	1013
BnaA01g15620D	BnaA01g15620D	=	CUFF.720	CUFF.720.1	100	5.861798	4.877976	6.845621	35.264489	1315	CUFF.720.1	1262
BnaA01g15630D	BnaA01g15630D	j	CUFF.721	CUFF.721.1	100	4.969815	4.357740	5.581889	30.095908	3400	CUFF.721.1	1852
BnaA01g15630D	BnaA01g15630D	j	CUFF.721	CUFF.721.2	33	1.638955	1.255386	2.022525	9.925088	3379	CUFF.721.1	1852
BnaA01g15660D	BnaA01g15660D	e	CUFF.722	CUFF.722.1	100	1.281703	0.988948	1.574458	7.583082	2939	CUFF.722.1	390
BnaA01g15670D	BnaA01g15670D	=	CUFF.723	CUFF.723.1	100	10.338732	8.634451	12.043013	60.630839	932	CUFF.723.1	1046
BnaA01g15690D	BnaA01g15690D	=	CUFF.724	CUFF.724.1	100	17.964194	15.861791	20.066596	108.809054	1083	CUFF.724.1	925
BnaA01g15700D	BnaA01g15700D	=	CUFF.725	CUFF.725.1	100	0.845972	0.461503	1.230441	4.842859	1298	CUFF.725.1	1161
BnaA01g15710D	BnaA01g15710D	=	CUFF.726	CUFF.726.1	100	74.390313	70.477428	78.303197	446.716004	2513	CUFF.726.1	2274
-	-	u	CUFF.727	CUFF.727.1	100	1.352548	0.715834	1.989261	8.140625	867	CUFF.727.1	-
BnaA01g15720D	BnaA01g15720D	=	CUFF.728	CUFF.728.1	100	2.849748	2.310460	3.389037	17.006536	2110	CUFF.728.1	2163
BnaA01g15730D	BnaA01g15730D	=	CUFF.729	CUFF.729.1	100	3.301265	2.287027	4.315503	20.163783	822	CUFF.729.1	1542
BnaA01g15730D	BnaA01g15730D	o	CUFF.730	CUFF.730.1	100	4.372722	2.922352	5.823093	26.626706	626	CUFF.730.1	1542
BnaA01g15740D	BnaA01g15740D	=	CUFF.731	CUFF.731.1	100	5.144205	4.317820	5.970590	31.074750	1575	CUFF.731.1	1505
BnaA01g15750D	BnaA01g15750D	j	CUFF.732	CUFF.732.1	100	22.070090	20.321917	23.818264	131.290377	2232	CUFF.732.1	2221
BnaA01g15750D	BnaA01g15750D	j	CUFF.732	CUFF.732.2	23	5.082588	3.817595	6.347581	30.235259	1338	CUFF.732.1	2221
BnaA01g15760D	BnaA01g15760D	=	CUFF.733	CUFF.733.1	100	3.941632	3.273055	4.610208	23.424011	1935	CUFF.733.1	1820
BnaA01g15780D	BnaA01g15780D	=	CUFF.734	CUFF.734.1	100	4.761897	3.739560	5.784234	29.567115	1160	CUFF.734.2	875
BnaA01g15780D	BnaA01g15780D	j	CUFF.734	CUFF.734.2	12	0.550568	0.153006	0.948130	3.418532	1241	CUFF.734.2	875
BnaA01g15800D	BnaA01g15800D	o	CUFF.735	CUFF.735.1	100	1.596285	0.843292	2.349278	9.699221	745	CUFF.735.1	4062
BnaA01g15800D	BnaA01g15800D	o	CUFF.736	CUFF.736.1	100	0.603660	0.209801	0.997518	3.520064	990	CUFF.736.1	4062
BnaA01g15800D	BnaA01g15800D	c	CUFF.737	CUFF.737.1	100	4.606011	3.864241	5.347781	27.626206	2408	CUFF.737.1	4062
BnaA01g15800D	BnaA01g15800D	j	CUFF.737	CUFF.737.2	79	3.630163	2.870478	4.389848	21.773207	2044	CUFF.737.1	4062
BnaA01g15810D	BnaA01g15810D	j	CUFF.738	CUFF.738.1	100	13.945243	12.796621	15.093865	83.749844	2785	CUFF.738.1	2699
BnaA01g15820D	BnaA01g15820D	j	CUFF.739	CUFF.739.1	28	1.255743	0.807303	1.704183	7.686176	2148	CUFF.739.1	2681
BnaA01g15820D	BnaA01g15820D	j	CUFF.739	CUFF.739.2	59	2.681597	2.077996	3.285198	16.413575	2005	CUFF.739.1	2681
BnaA01g15820D	BnaA01g15820D	c	CUFF.739	CUFF.739.3	100	4.561230	2.544407	6.578052	27.918468	482	CUFF.739.1	2681
BnaA01g15820D	BnaA01g15820D	e	CUFF.740	CUFF.740.1	100	3.486868	2.033456	4.940280	21.342493	557	CUFF.739.1	2681
BnaA01g15840D	BnaA01g15840D	j	CUFF.741	CUFF.741.1	21	3.435616	2.322530	4.548703	20.756399	1031	CUFF.741.2	1415
BnaA01g15840D	BnaA01g15840D	j	CUFF.741	CUFF.741.2	100	16.253610	14.209990	18.297230	98.196771	1107	CUFF.741.2	1415
BnaA01g15860D	BnaA01g15860D	j	CUFF.742	CUFF.742.1	52	9.213123	7.271101	11.155146	55.911467	802	CUFF.742.3	1008
BnaA01g15860D	BnaA01g15860D	j	CUFF.742	CUFF.742.2	100	17.880659	15.218359	20.542958	108.511935	791	CUFF.742.3	1008
BnaA01g15860D	BnaA01g15860D	j	CUFF.742	CUFF.742.3	20	3.596546	2.585700	4.607392	21.826274	1061	CUFF.742.3	1008
BnaA01g15870D	BnaA01g15870D	=	CUFF.743	CUFF.743.1	100	14.158987	12.551981	15.765994	82.886032	1386	CUFF.743.1	1457
BnaA01g15880D	BnaA01g15880D	c	CUFF.744	CUFF.744.1	100	1.279682	0.870344	1.689021	7.687290	1659	CUFF.744.1	1844
BnaA01g15900D	BnaA01g15900D	=	CUFF.745	CUFF.745.1	100	7.649849	6.391749	8.907948	46.412749	1177	CUFF.745.1	1195
BnaA01g15910D	BnaA01g15910D	=	CUFF.746	CUFF.746.1	100	1.222671	0.690978	1.754363	7.237594	1337	CUFF.746.1	1560
BnaA01g15910D	BnaA01g15910D	j	CUFF.746	CUFF.746.2	85	1.042780	0.498410	1.587149	6.172731	1219	CUFF.746.1	1560
BnaA01g15910D	BnaA01g15910D	j	CUFF.746	CUFF.746.3	58	0.714672	0.247056	1.182289	4.230501	1190	CUFF.746.1	1560
BnaA01g15930D	BnaA01g15930D	j	CUFF.747	CUFF.747.1	100	3.068665	1.732369	4.404960	19.132484	571	CUFF.747.1	656
BnaA01g15940D	BnaA01g15940D	=	CUFF.748	CUFF.748.1	100	28.273987	24.164639	32.383334	170.337540	576	CUFF.748.1	826
BnaA01g15950D	BnaA01g15950D	c	CUFF.749	CUFF.749.1	100	9.017560	7.063866	10.971254	54.029155	778	CUFF.749.2	2462
BnaA01g15950D	BnaA01g15950D	j	CUFF.749	CUFF.749.2	66	5.944987	5.080733	6.809240	35.619680	1941	CUFF.749.2	2462
BnaA01g15960D	BnaA01g15960D	=	CUFF.750	CUFF.750.1	100	4.294917	3.201494	5.388340	25.230670	908	CUFF.750.1	799
BnaA01g16020D	BnaA01g16020D	j	CUFF.751	CUFF.751.1	100	0.889498	0.353111	1.425886	5.158161	793	CUFF.751.1	1100
BnaA01g16030D	BnaA01g16030D	=	CUFF.752	CUFF.752.1	100	0.503000	0.296267	0.709732	2.950323	2349	CUFF.752.1	2790
BnaA01g16040D	BnaA01g16040D	j	CUFF.753	CUFF.753.1	100	3.873318	2.975321	4.771315	23.265561	1189	CUFF.753.1	869
BnaA01g16050D	BnaA01g16050D	=	CUFF.754	CUFF.754.1	100	3.049650	2.472789	3.626510	18.318096	2035	CUFF.754.1	1467
BnaA01g16060D	BnaA01g16060D	j	CUFF.755	CUFF.755.1	21	0.802487	0.272797	1.332178	4.804133	1159	CUFF.755.3	1690
BnaA01g16060D	BnaA01g16060D	j	CUFF.755	CUFF.755.2	100	3.736264	2.796795	4.675732	22.367339	1218	CUFF.755.3	1690
BnaA01g16060D	BnaA01g16060D	j	CUFF.755	CUFF.755.3	25	0.935810	0.406996	1.464624	5.602275	1313	CUFF.755.3	1690
BnaA01g16070D	BnaA01g16070D	j	CUFF.756	CUFF.756.1	100	0.497787	0.345241	0.650333	3.004503	5928	CUFF.756.2	7278
BnaA01g16070D	BnaA01g16070D	j	CUFF.756	CUFF.756.2	69	0.344031	0.210969	0.477093	2.076475	6138	CUFF.756.2	7278
BnaA01g16070D	BnaA01g16070D	c	CUFF.757	CUFF.757.1	100	1.449701	1.079290	1.820112	8.748959	2282	CUFF.757.1	7278
BnaA01g16080D	BnaA01g16080D	j	CUFF.758	CUFF.758.1	100	8.636316	7.529506	9.743125	52.120248	1676	CUFF.758.1	1628
BnaA01g16100D	BnaA01g16100D	j	CUFF.759	CUFF.759.1	19	1.335487	0.539839	2.131134	7.872788	927	CUFF.759.1	1675
BnaA01g16100D	BnaA01g16100D	=	CUFF.759	CUFF.759.2	100	6.883983	5.415678	8.352289	40.581569	927	CUFF.759.1	1675
BnaA01g16110D	BnaA01g16110D	j	CUFF.760	CUFF.760.1	63	2.797218	2.262802	3.331634	16.891553	3121	CUFF.760.1	4348
BnaA01g16110D	BnaA01g16110D	j	CUFF.760	CUFF.760.2	100	4.430988	3.760901	5.101076	26.757396	2896	CUFF.760.1	4348
BnaA01g16130D	BnaA01g16130D	c	CUFF.761	CUFF.761.1	100	114.119153	101.544447	126.693860	684.987195	416	CUFF.761.2	678
BnaA01g16130D	BnaA01g16130D	j	CUFF.761	CUFF.761.2	24	27.195517	20.477228	33.913806	163.237989	417	CUFF.761.2	678
BnaA01g16140D	BnaA01g16140D	j	CUFF.762	CUFF.762.1	100	2.883201	2.259108	3.507294	16.698907	1638	CUFF.762.1	1774
BnaA01g16160D	BnaA01g16160D	j	CUFF.763	CUFF.763.1	17	2.041499	1.486531	2.596467	12.346181	1935	CUFF.763.1	924
BnaA01g16160D	BnaA01g16160D	j	CUFF.763	CUFF.763.2	100	11.875950	10.537132	13.214768	71.821065	1722	CUFF.763.1	924
BnaA01g16180D	BnaA01g16180D	e	CUFF.764	CUFF.764.1	100	23.630027	20.655905	26.604148	140.927816	788	CUFF.764.1	713
BnaA01g16200D	BnaA01g16200D	e	CUFF.765	CUFF.765.1	100	20.422720	17.505517	23.339924	121.799667	721	CUFF.765.1	642
-	-	u	CUFF.766	CUFF.766.1	100	15.192931	12.838126	17.547736	90.609572	780	CUFF.766.1	-
BnaA01g16220D	BnaA01g16220D	e	CUFF.767	CUFF.767.1	100	23.950897	20.928608	26.973187	142.841465	777	CUFF.767.1	695
BnaA01g16230D	BnaA01g16230D	x	CUFF.768	CUFF.768.1	100	45.861906	41.365833	50.357980	273.517180	744	CUFF.768.1	558
BnaA01g16240D	BnaA01g16240D	j	CUFF.769	CUFF.769.1	63	16.436393	14.966453	17.906332	99.552552	2545	CUFF.769.1	2519
BnaA01g16240D	BnaA01g16240D	j	CUFF.769	CUFF.769.2	100	25.893226	23.989471	27.796981	156.831051	2509	CUFF.769.1	2519
BnaA01g16250D	BnaA01g16250D	c	CUFF.770	CUFF.770.1	100	3.541184	1.713476	5.368892	22.113179	438	CUFF.770.1	1214
BnaA01g16270D	BnaA01g16270D	e	CUFF.771	CUFF.771.1	100	12.388364	8.961605	15.815123	74.700695	495	CUFF.772.1	774
BnaA01g16270D	BnaA01g16270D	=	CUFF.772	CUFF.772.1	100	58.939461	52.924229	64.954693	355.399517	612	CUFF.772.1	774
BnaA01g16280D	BnaA01g16280D	=	CUFF.773	CUFF.773.1	100	1.412119	0.940707	1.883531	7.873264	1441	CUFF.773.1	1423
BnaA01g16310D	BnaA01g16310D	e	CUFF.774	CUFF.774.1	100	1.252556	0.745937	1.759175	7.537590	1441	CUFF.774.1	819
BnaA01g16310D	BnaA01g16310D	j	CUFF.775	CUFF.775.1	100	1.470353	0.812543	2.128162	8.848236	1119	CUFF.774.1	819
BnaA01g16310D	BnaA01g16310D	e	CUFF.776	CUFF.776.1	100	3.788129	2.404900	5.171358	21.347087	597	CUFF.776.1	819
-	-	u	CUFF.777	CUFF.777.1	100	14.069075	12.209432	15.928718	83.867765	1059	CUFF.777.1	-
-	-	u	CUFF.778	CUFF.778.1	100	14.736685	12.728520	16.744850	86.173635	973	CUFF.778.1	-
BnaA01g16360D	BnaA01g16360D	j	CUFF.779	CUFF.779.1	49	1.272927	0.842603	1.703250	7.630737	2211	CUFF.779.1	1946
BnaA01g16360D	BnaA01g16360D	c	CUFF.779	CUFF.779.2	100	2.620472	1.891500	3.349444	15.708787	1388	CUFF.779.1	1946
BnaA01g16360D	BnaA01g16360D	j	CUFF.779	CUFF.779.3	45	1.173607	0.672951	1.674264	7.035354	1540	CUFF.779.1	1946
BnaA01g16390D	BnaA01g16390D	o	CUFF.780	CUFF.780.1	100	4.252084	2.479966	6.024203	25.900823	501	CUFF.780.1	569
BnaA01g16400D	BnaA01g16400D	x	CUFF.781	CUFF.781.1	100	2.924501	2.204196	3.644806	17.655484	1335	CUFF.781.1	1455
BnaA01g16400D	BnaA01g16400D	=	CUFF.782	CUFF.782.1	100	2.403899	1.120282	3.687517	14.512561	547	CUFF.782.1	1455
BnaA01g16410D	BnaA01g16410D	=	CUFF.783	CUFF.783.1	100	1.442490	1.080766	1.804214	8.686578	2278	CUFF.783.1	2065
-	-	u	CUFF.784	CUFF.784.1	100	3.718998	1.780875	5.657122	23.435698	422	CUFF.784.1	-
BnaA01g16420D	BnaA01g16420D	j	CUFF.785	CUFF.785.1	100	5.590125	4.997254	6.182996	33.364569	3970	CUFF.785.1	3562
BnaA01g16420D	BnaA01g16420D	x	CUFF.786	CUFF.786.1	100	1.441391	1.020156	1.862626	8.602919	2659	CUFF.786.1	3562
BnaA01g16430D	BnaA01g16430D	=	CUFF.787	CUFF.787.1	100	274.023519	257.154101	290.892937	1662.058101	562	CUFF.787.1	877
BnaA01g16440D	BnaA01g16440D	j	CUFF.788	CUFF.788.1	100	10.849103	9.391604	12.306603	66.197873	1263	CUFF.788.1	1586
BnaA01g16450D	BnaA01g16450D	e	CUFF.789	CUFF.789.1	100	17.425138	15.762287	19.087989	103.830163	1804	CUFF.789.1	1030
BnaA01g16450D	BnaA01g16450D	j	CUFF.790	CUFF.790.1	45	42.014762	37.393367	46.636156	250.350934	983	CUFF.789.1	1030
BnaA01g16450D	BnaA01g16450D	j	CUFF.790	CUFF.790.2	81	76.131681	69.370032	82.893329	453.641449	899	CUFF.789.1	1030
BnaA01g16450D	BnaA01g16450D	=	CUFF.790	CUFF.790.3	100	94.067682	86.953706	101.181657	560.515662	979	CUFF.789.1	1030
BnaA01g16460D	BnaA01g16460D	=	CUFF.791	CUFF.791.1	100	1.535488	0.864153	2.206824	8.954307	908	CUFF.791.1	1164
BnaA01g16470D	BnaA01g16470D	=	CUFF.792	CUFF.792.1	100	0.691545	0.324473	1.058616	4.119064	1547	CUFF.792.1	1215
BnaA01g16470D	BnaA01g16470D	o	CUFF.793	CUFF.793.1	100	3.035289	2.064009	4.006569	18.079158	939	CUFF.792.1	1215
BnaA01g16490D	BnaA01g16490D	j	CUFF.794	CUFF.794.1	13	0.663854	0.120312	1.207396	4.059444	973	CUFF.794.1	1012
BnaA01g16490D	BnaA01g16490D	=	CUFF.794	CUFF.794.2	100	5.078896	3.876877	6.280914	31.057284	973	CUFF.794.1	1012
BnaA01g16510D	BnaA01g16510D	c	CUFF.795	CUFF.795.1	100	3.051604	1.874655	4.228553	18.578405	638	CUFF.795.1	1290
BnaA01g16520D	BnaA01g16520D	x	CUFF.796	CUFF.796.1	100	3.295518	2.283046	4.307990	20.219336	823	CUFF.796.1	2277
BnaA01g16520D	BnaA01g16520D	j	CUFF.797	CUFF.797.1	25	0.241050	0.045823	0.436277	1.382656	2108	CUFF.797.1	2277
BnaA01g16520D	BnaA01g16520D	=	CUFF.797	CUFF.797.2	100	0.954527	0.624232	1.284823	5.475141	2108	CUFF.797.1	2277
-	-	u	CUFF.798	CUFF.798.1	100	1.215576	0.649648	1.781504	7.432227	1159	CUFF.798.1	-
-	-	u	CUFF.799	CUFF.799.1	100	3.077268	1.250888	4.903648	18.814911	445	CUFF.798.1	-
-	-	u	CUFF.800	CUFF.800.1	100	1.135156	0.422267	1.848045	6.940529	808	CUFF.798.1	-
BnaA01g16530D	BnaA01g16530D	=	CUFF.801	CUFF.801.1	100	5.430116	4.421769	6.438463	33.098087	1189	CUFF.801.1	1049
BnaA01g16540D	BnaA01g16540D	=	CUFF.802	CUFF.802.1	100	4.480333	3.356828	5.603839	27.410300	902	CUFF.802.1	2305
BnaA01g16560D	BnaA01g16560D	=	CUFF.803	CUFF.803.1	100	18.097712	16.229787	19.965636	108.514090	1359	CUFF.803.1	1513
BnaA01g16570D	BnaA01g16570D	x	CUFF.804	CUFF.804.1	100	7.282852	5.344631	9.221073	42.198006	602	CUFF.804.1	432
BnaA01g16600D	BnaA01g16600D	j	CUFF.805	CUFF.805.1	29	0.523241	0.176419	0.870063	3.043238	1662	CUFF.805.2	2090
BnaA01g16600D	BnaA01g16600D	j	CUFF.805	CUFF.805.2	45	0.796241	0.396714	1.195769	4.631042	1703	CUFF.805.2	2090
BnaA01g16600D	BnaA01g16600D	=	CUFF.805	CUFF.805.3	100	1.782553	1.227741	2.337366	10.367557	1703	CUFF.805.2	2090
BnaA01g16610D	BnaA01g16610D	=	CUFF.806	CUFF.806.1	100	0.794321	0.429116	1.159525	4.756491	1357	CUFF.806.1	1273
BnaA01g16630D	BnaA01g16630D	j	CUFF.807	CUFF.807.1	13	1.430110	0.672286	2.187933	8.667347	916	CUFF.807.1	884
BnaA01g16630D	BnaA01g16630D	=	CUFF.807	CUFF.807.2	100	10.616015	8.613971	12.618059	64.339606	789	CUFF.807.1	884
BnaA01g16640D	BnaA01g16640D	=	CUFF.808	CUFF.808.1	100	14.088626	12.227240	15.950011	84.480259	1061	CUFF.808.1	918
BnaA01g16650D	BnaA01g16650D	j	CUFF.809	CUFF.809.1	11	0.570760	0.232696	0.908824	3.417537	1723	CUFF.809.1	1559
BnaA01g16650D	BnaA01g16650D	=	CUFF.809	CUFF.809.2	100	5.243755	4.358586	6.128924	31.398016	1616	CUFF.809.1	1559
BnaA01g16660D	BnaA01g16660D	=	CUFF.810	CUFF.810.1	100	11.716656	10.337597	13.095715	69.509248	1511	CUFF.810.1	1623
BnaA01g16710D	BnaA01g16710D	j	CUFF.811	CUFF.811.1	100	2.049209	1.439099	2.659318	11.751513	1269	CUFF.811.1	2682
BnaA01g16710D	BnaA01g16710D	c	CUFF.812	CUFF.812.1	100	3.155572	2.403876	3.907269	18.814088	1260	CUFF.812.1	2682
BnaA01g16720D	BnaA01g16720D	j	CUFF.813	CUFF.813.1	96	4.693868	3.727717	5.660018	26.492953	1251	CUFF.813.1	1465
BnaA01g16720D	BnaA01g16720D	=	CUFF.813	CUFF.813.2	100	4.911214	3.182313	6.640114	27.719689	617	CUFF.813.1	1465
BnaA01g16750D	BnaA01g16750D	j	CUFF.814	CUFF.814.1	57	2.074871	1.547644	2.602098	12.323961	2633	CUFF.814.1	1887
BnaA01g16750D	BnaA01g16750D	j	CUFF.814	CUFF.814.2	100	3.634492	2.997888	4.271096	21.587531	2632	CUFF.814.1	1887
BnaA01g16780D	BnaA01g16780D	j	CUFF.815	CUFF.815.1	100	134.190328	125.586126	142.794531	802.551814	804	CUFF.815.1	2366
BnaA01g16800D	BnaA01g16800D	=	CUFF.816	CUFF.816.1	100	1.620996	0.997472	2.244519	9.329092	1009	CUFF.816.1	291
BnaA01g16830D	BnaA01g16830D	o	CUFF.817	CUFF.817.1	100	1.357860	0.750606	1.965113	8.037614	897	CUFF.817.1	2048
BnaA01g16830D	BnaA01g16830D	j	CUFF.818	CUFF.818.1	100	1.765461	0.700848	2.830075	10.062828	522	CUFF.818.1	2048
BnaA01g16840D	BnaA01g16840D	=	CUFF.819	CUFF.819.1	100	2.661107	2.105384	3.216831	16.114229	1872	CUFF.819.1	1086
BnaA01g16850D	BnaA01g16850D	=	CUFF.820	CUFF.820.1	100	23.516896	20.495695	26.538097	142.405622	765	CUFF.820.1	942
BnaA01g16860D	BnaA01g16860D	=	CUFF.821	CUFF.821.1	100	63.634676	54.562393	72.706958	383.031558	399	CUFF.821.2	505
BnaA01g16860D	BnaA01g16860D	j	CUFF.821	CUFF.821.2	13	8.472181	4.927728	12.016634	50.995982	400	CUFF.821.2	505
BnaA01g16870D	BnaA01g16870D	j	CUFF.822	CUFF.822.1	54	1.316488	0.803514	1.829463	7.916820	1675	CUFF.822.1	1719
BnaA01g16870D	BnaA01g16870D	=	CUFF.822	CUFF.822.2	100	2.416719	1.750589	3.082849	14.533155	1670	CUFF.822.1	1719
BnaA01g16870D	BnaA01g16870D	j	CUFF.822	CUFF.822.3	24	0.581689	0.200399	0.962979	3.498039	1672	CUFF.822.1	1719
-	-	u	CUFF.823	CUFF.823.1	100	10.359729	7.622651	13.096806	63.448813	498	CUFF.823.1	-
BnaA01g16940D	BnaA01g16940D	c	CUFF.824	CUFF.824.1	100	0.943849	0.334418	1.553281	5.610435	715	CUFF.824.1	938
BnaA01g16960D	BnaA01g16960D	=	CUFF.825	CUFF.825.1	100	2.356115	1.387754	3.324475	13.527983	697	CUFF.825.1	840
BnaA01g16970D	BnaA01g16970D	=	CUFF.826	CUFF.826.1	72	3.674712	2.654322	4.695101	22.060261	1284	CUFF.826.1	942
BnaA01g16970D	BnaA01g16970D	j	CUFF.826	CUFF.826.2	100	5.100301	3.888101	6.312501	30.618448	1190	CUFF.826.1	942
BnaA01g16970D	BnaA01g16970D	e	CUFF.827	CUFF.827.1	100	2.561382	1.470207	3.652557	15.376649	747	CUFF.826.1	942
BnaA01g16990D	BnaA01g16990D	=	CUFF.828	CUFF.828.1	100	4.626180	3.372583	5.879777	27.748305	897	CUFF.829.1	1026
BnaA01g16990D	BnaA01g16990D	e	CUFF.829	CUFF.829.1	100	1.568212	0.889192	2.247233	9.406299	1157	CUFF.829.1	1026
BnaA01g17000D	BnaA01g17000D	=	CUFF.830	CUFF.830.1	100	1.001806	0.616274	1.387338	6.127522	1457	CUFF.830.1	1179
BnaA01g17010D	BnaA01g17010D	o	CUFF.831	CUFF.831.1	100	138.565507	130.176868	146.954146	839.989064	598	CUFF.831.1	948
BnaA01g17020D	BnaA01g17020D	=	CUFF.832	CUFF.832.1	100	4.825131	4.095364	5.554899	29.071626	2359	CUFF.832.1	1997
BnaA01g17020D	BnaA01g17020D	o	CUFF.833	CUFF.833.1	100	45.206697	40.577480	49.835914	272.372308	742	CUFF.832.1	1997
BnaA01g17040D	BnaA01g17040D	=	CUFF.834	CUFF.834.1	100	11.510862	8.476133	14.545592	66.410021	488	CUFF.834.1	508
BnaA01g17050D	BnaA01g17050D	=	CUFF.835	CUFF.835.1	100	13.441017	12.115161	14.766873	80.628231	1914	CUFF.835.1	1860
-	-	u	CUFF.836	CUFF.836.1	17	0.628889	0.187081	1.070696	3.682374	1098	CUFF.836.1	-
-	-	u	CUFF.836	CUFF.836.2	55	2.019952	0.915512	3.124392	11.827560	718	CUFF.836.1	-
-	-	u	CUFF.836	CUFF.836.3	100	3.666180	2.605415	4.726945	21.466829	1018	CUFF.836.1	-
BnaA01g17060D	BnaA01g17060D	j	CUFF.837	CUFF.837.1	61	1.626329	1.095434	2.157223	9.620318	1378	CUFF.837.1	1598
BnaA01g17060D	BnaA01g17060D	c	CUFF.837	CUFF.837.2	100	2.682657	1.386270	3.979045	15.868882	581	CUFF.837.1	1598
BnaA01g17070D	BnaA01g17070D	=	CUFF.838	CUFF.838.1	100	2.191876	1.494110	2.889642	13.059048	1062	CUFF.838.1	810
-	-	u	CUFF.839	CUFF.839.1	100	2.339538	1.506530	3.172545	14.243290	857	CUFF.839.1	-
BnaA01g17090D	BnaA01g17090D	j	CUFF.840	CUFF.840.1	78	1.305680	0.591571	2.019789	7.891125	978	CUFF.840.2	1284
BnaA01g17090D	BnaA01g17090D	=	CUFF.840	CUFF.840.2	100	1.665887	1.145787	2.185987	10.068105	1661	CUFF.840.2	1284
BnaA01g17100D	BnaA01g17100D	=	CUFF.841	CUFF.841.1	100	1.357580	0.650089	2.065071	8.075904	735	CUFF.841.1	902
BnaA01g17130D	BnaA01g17130D	j	CUFF.842	CUFF.842.1	31	0.996965	0.426091	1.567840	6.008265	1224	CUFF.842.1	2182
BnaA01g17130D	BnaA01g17130D	c	CUFF.842	CUFF.842.2	100	3.215317	2.341316	4.089318	19.377281	1224	CUFF.842.1	2182
BnaA01g17130D	BnaA01g17130D	c	CUFF.843	CUFF.843.1	100	2.072205	1.360615	2.783796	12.133863	1024	CUFF.843.1	2182
BnaA01g17140D	BnaA01g17140D	j	CUFF.844	CUFF.844.1	100	5.675916	5.022791	6.329042	34.086463	2998	CUFF.844.1	2550
BnaA01g17150D	BnaA01g17150D	c	CUFF.845	CUFF.845.1	100	2.789537	1.968272	3.610802	16.021340	1079	CUFF.845.1	1248
BnaA01g17150D	BnaA01g17150D	x	CUFF.846	CUFF.846.1	100	1.908325	1.153944	2.662707	10.960214	1041	CUFF.846.1	1248
BnaA01g17150D	BnaA01g17150D	e	CUFF.847	CUFF.847.1	100	0.873533	0.258239	1.488826	5.017020	964	CUFF.845.1	1248
BnaA01g17170D	BnaA01g17170D	=	CUFF.848	CUFF.848.1	100	10.514515	9.410314	11.618716	61.298517	1790	CUFF.848.1	1744
BnaA01g17200D	BnaA01g17200D	=	CUFF.849	CUFF.849.1	100	168.682297	161.046017	176.318577	1001.249173	758	CUFF.849.1	743
BnaA01g17280D	BnaA01g17280D	c	CUFF.850	CUFF.850.1	100	8.087942	5.300135	10.875748	48.993439	429	CUFF.850.1	1334
BnaA01g17290D	BnaA01g17290D	e	CUFF.851	CUFF.851.1	100	46.114586	41.032799	51.196373	273.927621	568	CUFF.851.1	315
BnaA01g17300D	BnaA01g17300D	=	CUFF.852	CUFF.852.1	100	1.891926	0.880649	2.903202	11.455157	574	CUFF.852.1	339
-	-	u	CUFF.853	CUFF.853.1	100	1.868764	1.123731	2.613797	11.128204	865	CUFF.853.1	-
-	-	u	CUFF.854	CUFF.854.1	100	17.450629	15.714228	19.187031	103.748586	1269	CUFF.854.1	-
BnaA01g17330D	BnaA01g17330D	=	CUFF.855	CUFF.855.1	100	0.522351	0.261175	0.783526	3.290615	1597	CUFF.855.1	1425
-	-	u	CUFF.856	CUFF.856.1	100	2.410511	1.556578	3.264444	14.677093	833	CUFF.856.1	-
BnaA01g17350D	BnaA01g17350D	=	CUFF.857	CUFF.857.1	100	40.194450	32.564350	47.824550	240.104173	361	CUFF.857.1	761
BnaA01g17410D	BnaA01g17410D	c	CUFF.858	CUFF.858.1	100	3.124743	2.357086	3.892400	19.380867	1318	CUFF.858.2	1827
BnaA01g17410D	BnaA01g17410D	j	CUFF.858	CUFF.858.2	13	0.408123	0.072191	0.744054	2.531337	1391	CUFF.858.2	1827
BnaA01g17410D	BnaA01g17410D	o	CUFF.859	CUFF.859.1	100	6.488180	5.678669	7.297692	38.020102	2033	CUFF.859.1	1827
BnaA01g17450D	BnaA01g17450D	=	CUFF.860	CUFF.860.1	100	2.172886	1.731947	2.613825	12.902819	2234	CUFF.860.1	2297
BnaA01g17460D	BnaA01g17460D	e	CUFF.861	CUFF.861.1	100	3.352051	2.518573	4.185530	19.811319	1545	CUFF.862.1	1101
BnaA01g17460D	BnaA01g17460D	=	CUFF.862	CUFF.862.1	100	11.579694	10.109159	13.050228	68.438390	1602	CUFF.862.1	1101
BnaA01g17460D	BnaA01g17460D	j	CUFF.862	CUFF.862.2	80	9.234802	7.546789	10.922816	54.579595	1158	CUFF.862.1	1101
BnaA01g17470D	BnaA01g17470D	j	CUFF.863	CUFF.863.1	100	0.803562	0.337866	1.269258	4.463172	906	CUFF.863.1	666
BnaA01g17480D	BnaA01g17480D	j	CUFF.864	CUFF.864.1	19	0.515679	0.168767	0.862592	3.048152	1295	CUFF.864.2	1481
BnaA01g17480D	BnaA01g17480D	j	CUFF.864	CUFF.864.2	22	0.609901	0.216627	1.003174	3.605087	1381	CUFF.864.2	1481
BnaA01g17480D	BnaA01g17480D	j	CUFF.864	CUFF.864.3	25	0.666508	0.179910	1.153105	3.939688	1135	CUFF.864.2	1481
BnaA01g17480D	BnaA01g17480D	=	CUFF.864	CUFF.864.4	100	2.718363	1.738822	3.697903	16.068085	939	CUFF.864.2	1481
BnaA01g17490D	BnaA01g17490D	c	CUFF.865	CUFF.865.1	100	4.544021	3.867081	5.220962	27.460299	2061	CUFF.865.1	5829
BnaA01g17490D	BnaA01g17490D	j	CUFF.866	CUFF.866.1	100	3.943120	2.988617	4.897624	23.936359	1058	CUFF.866.1	5829
BnaA01g17490D	BnaA01g17490D	c	CUFF.867	CUFF.867.1	100	6.038636	5.172429	6.904844	35.982836	2012	CUFF.867.1	5829
BnaA01g17490D	BnaA01g17490D	j	CUFF.867	CUFF.867.2	19	1.163385	0.722439	1.604332	6.932343	2012	CUFF.867.1	5829
BnaA01g17500D	BnaA01g17500D	o	CUFF.868	CUFF.868.1	100	7.333776	4.739851	9.927700	43.936930	551	CUFF.869.1	1229
BnaA01g17500D	BnaA01g17500D	j	CUFF.869	CUFF.869.1	64	6.797873	5.521213	8.074534	40.726319	1219	CUFF.869.1	1229
BnaA01g17500D	BnaA01g17500D	c	CUFF.869	CUFF.869.2	100	10.643252	8.071700	13.214803	63.764126	582	CUFF.869.1	1229
BnaA01g17510D	BnaA01g17510D	j	CUFF.870	CUFF.870.1	100	4.359585	3.761488	4.957682	25.941093	2832	CUFF.870.1	2565
BnaA01g17510D	BnaA01g17510D	j	CUFF.870	CUFF.870.2	78	3.407609	2.404747	4.410472	20.276498	1058	CUFF.870.1	2565
BnaA01g17550D	BnaA01g17550D	=	CUFF.871	CUFF.871.1	100	1.213557	0.822230	1.604885	7.277569	2335	CUFF.871.1	2377
BnaA01g17550D	BnaA01g17550D	j	CUFF.871	CUFF.871.2	58	0.699160	0.369584	1.028737	4.192787	2335	CUFF.871.1	2377
BnaA01g17550D	BnaA01g17550D	j	CUFF.871	CUFF.871.3	90	1.098087	0.658425	1.537749	6.585106	1866	CUFF.871.1	2377
BnaA01g17560D	BnaA01g17560D	=	CUFF.872	CUFF.872.1	100	19.210098	16.682916	21.737279	116.540442	849	CUFF.872.1	1285
BnaA01g17570D	BnaA01g17570D	=	CUFF.873	CUFF.873.1	100	374.946933	357.411153	392.482712	2248.511415	1232	CUFF.873.1	1347
BnaA01g17590D	BnaA01g17590D	=	CUFF.874	CUFF.874.1	100	2.807556	2.187045	3.428067	16.694599	1550	CUFF.874.1	1065
BnaA01g17630D	BnaA01g17630D	j	CUFF.875	CUFF.875.1	100	21.991188	20.174271	23.808105	132.421023	1844	CUFF.875.1	1902
BnaA01g17630D	BnaA01g17630D	p	CUFF.876	CUFF.876.1	100	2.128557	1.392166	2.864949	13.093995	979	CUFF.876.1	1902
BnaA01g17650D	BnaA01g17650D	c	CUFF.877	CUFF.877.1	100	1.014541	0.635509	1.393574	6.243654	1572	CUFF.877.1	2217
BnaA01g17660D	BnaA01g17660D	j	CUFF.878	CUFF.878.1	100	10.410246	7.851608	12.968884	64.807454	544	CUFF.878.1	618
-	-	u	CUFF.879	CUFF.879.1	100	1.610186	0.995434	2.224938	9.554628	1046	CUFF.879.1	-
BnaA01g17690D	BnaA01g17690D	=	CUFF.880	CUFF.880.1	100	27.020378	25.094952	28.945805	162.912432	2218	CUFF.880.1	1974
BnaA01g17700D	BnaA01g17700D	=	CUFF.881	CUFF.881.1	100	1.233003	0.518428	1.947577	6.812837	677	CUFF.881.1	871
BnaA01g17710D	BnaA01g17710D	=	CUFF.882	CUFF.882.1	100	1.701258	0.958768	2.443748	9.415811	792	CUFF.882.1	623
BnaA01g17720D	BnaA01g17720D	=	CUFF.883	CUFF.883.1	100	30.121855	28.320013	31.923697	181.004314	3425	CUFF.883.1	3200
BnaA01g17740D	BnaA01g17740D	=	CUFF.884	CUFF.884.1	100	4.150843	3.539478	4.762207	24.537649	2253	CUFF.884.1	2387
BnaA01g17750D	BnaA01g17750D	j	CUFF.885	CUFF.885.1	100	3.339821	2.716253	3.963389	20.200621	1883	CUFF.885.1	1819
BnaA01g17760D	BnaA01g17760D	=	CUFF.886	CUFF.886.1	100	1.864906	1.398154	2.331657	11.123803	1838	CUFF.886.1	1842
BnaA01g17780D	BnaA01g17780D	=	CUFF.887	CUFF.887.1	100	1.090996	0.526424	1.655568	6.724249	1082	CUFF.887.2	722
BnaA01g17780D	BnaA01g17780D	j	CUFF.887	CUFF.887.2	71	0.775232	0.300458	1.250007	4.778069	1120	CUFF.887.2	722
BnaA01g17810D	BnaA01g17810D	e	CUFF.888	CUFF.888.1	100	1.936253	1.483275	2.389231	11.728828	1931	CUFF.888.1	1164
BnaA01g17860D	BnaA01g17860D	=	CUFF.889	CUFF.889.1	100	4.154439	3.535218	4.773660	24.832284	2211	CUFF.889.1	2006
BnaA01g17890D	BnaA01g17890D	e	CUFF.890	CUFF.890.1	100	4.702052	3.581907	5.822197	28.649015	956	CUFF.890.1	1201
BnaA01g17890D	BnaA01g17890D	=	CUFF.891	CUFF.891.1	100	8.675833	7.093595	10.258072	52.860771	907	CUFF.890.1	1201
BnaA01g17900D	BnaA01g17900D	o	CUFF.892	CUFF.892.1	100	0.737655	0.381609	1.093701	4.493422	1996	CUFF.892.1	1563
BnaA01g17910D	BnaA01g17910D	=	CUFF.893	CUFF.893.1	100	5.461955	4.567796	6.356113	33.271450	1689	CUFF.893.1	1528
BnaA01g17930D	BnaA01g17930D	=	CUFF.894	CUFF.894.1	100	11.772526	9.506309	14.038742	71.116306	726	CUFF.894.1	942
BnaA01g17930D	BnaA01g17930D	j	CUFF.894	CUFF.894.2	17	2.059131	0.892717	3.225544	12.438941	726	CUFF.894.1	942
BnaA01g17950D	BnaA01g17950D	=	CUFF.895	CUFF.895.1	100	14.235078	12.479807	15.990348	84.420639	1195	CUFF.896.1	1346
BnaA01g17950D	BnaA01g17950D	e	CUFF.896	CUFF.896.1	100	1.317184	0.855326	1.779042	7.811514	1484	CUFF.896.1	1346
BnaA01g17960D	BnaA01g17960D	e	CUFF.897	CUFF.897.1	100	7.798345	6.748208	8.848482	46.674765	1530	CUFF.897.1	933
BnaA01g17980D	BnaA01g17980D	j	CUFF.898	CUFF.898.1	11	0.932138	0.432416	1.431860	5.633354	1186	CUFF.898.1	1121
BnaA01g17980D	BnaA01g17980D	=	CUFF.898	CUFF.898.2	100	8.144699	6.672616	9.616781	49.222294	998	CUFF.898.1	1121
BnaA01g17990D	BnaA01g17990D	j	CUFF.899	CUFF.899.1	100	13.099034	11.298274	14.899793	79.038931	1049	CUFF.899.1	1918
BnaA01g18000D	BnaA01g18000D	=	CUFF.900	CUFF.900.1	100	3.257878	2.354346	4.161410	19.286011	958	CUFF.900.1	826
BnaA01g18010D	BnaA01g18010D	j	CUFF.901	CUFF.901.1	25	3.223150	2.459085	3.987216	19.248405	1697	CUFF.901.1	1694
BnaA01g18010D	BnaA01g18010D	=	CUFF.901	CUFF.901.2	100	12.864840	11.393955	14.335725	76.827832	1624	CUFF.901.1	1694
BnaA01g18030D	BnaA01g18030D	e	CUFF.902	CUFF.902.1	100	0.767731	0.461550	1.073911	4.611095	1834	CUFF.902.1	888
BnaA01g18030D	BnaA01g18030D	j	CUFF.903	CUFF.903.1	17	1.570634	0.524598	2.616670	9.433442	687	CUFF.902.1	888
BnaA01g18030D	BnaA01g18030D	=	CUFF.903	CUFF.903.2	100	9.057692	6.970733	11.144652	54.401735	687	CUFF.902.1	888
BnaA01g18040D	BnaA01g18040D	=	CUFF.904	CUFF.904.1	100	1.389811	1.001187	1.778434	8.422214	1959	CUFF.904.1	1997
BnaA01g18070D	BnaA01g18070D	j	CUFF.905	CUFF.905.1	100	2.646787	1.859579	3.433994	15.864089	1150	CUFF.906.1	1288
BnaA01g18070D	BnaA01g18070D	e	CUFF.906	CUFF.906.1	100	0.395778	0.065242	0.726315	2.372182	1339	CUFF.906.1	1288
BnaA01g18070D	BnaA01g18070D	o	CUFF.907	CUFF.907.1	100	0.545923	0.295519	0.796328	3.365169	1821	CUFF.907.1	1288
BnaA01g18090D	BnaA01g18090D	j	CUFF.908	CUFF.908.1	100	7.105900	5.832442	8.379358	42.823509	1171	CUFF.908.1	1200
BnaA01g18090D	BnaA01g18090D	j	CUFF.908	CUFF.908.2	35	2.517527	1.444339	3.590715	15.171804	845	CUFF.908.1	1200
BnaA01g18120D	BnaA01g18120D	j	CUFF.909	CUFF.909.1	54	0.884964	0.146132	1.623797	5.412863	755	CUFF.909.2	375
BnaA01g18120D	BnaA01g18120D	j	CUFF.909	CUFF.909.2	87	1.418476	0.697223	2.139730	8.676074	847	CUFF.909.2	375
BnaA01g18120D	BnaA01g18120D	j	CUFF.909	CUFF.909.3	100	1.630864	0.777099	2.484629	9.975138	776	CUFF.909.2	375
BnaA01g18130D	BnaA01g18130D	e	CUFF.910	CUFF.910.1	100	2.375711	1.823923	2.927499	14.003760	1676	CUFF.910.1	1395
BnaA01g18160D	BnaA01g18160D	=	CUFF.911	CUFF.911.1	100	44.447234	41.698657	47.195811	265.940134	2152	CUFF.911.1	2416
BnaA01g18230D	BnaA01g18230D	o	CUFF.912	CUFF.912.1	42	0.298044	0.071075	0.525014	1.756331	1700	CUFF.912.2	441
BnaA01g18230D	BnaA01g18230D	o	CUFF.912	CUFF.912.2	100	0.704678	0.412702	0.996653	4.152565	2076	CUFF.912.2	441
BnaA01g18240D	BnaA01g18240D	o	CUFF.912	CUFF.912.3	90	0.635009	0.225087	1.044932	3.742019	1023	CUFF.912.2	177
BnaA01g18270D	BnaA01g18270D	=	CUFF.913	CUFF.913.1	100	3.629863	2.137993	5.121733	22.057663	539	CUFF.913.1	1810
BnaA01g18280D	BnaA01g18280D	j	CUFF.914	CUFF.914.1	16	0.330982	0.101402	0.560562	1.949460	2223	CUFF.914.1	1848
BnaA01g18280D	BnaA01g18280D	j	CUFF.914	CUFF.914.2	100	2.018500	1.499524	2.537476	11.888817	1858	CUFF.914.1	1848
BnaA01g18280D	BnaA01g18280D	j	CUFF.914	CUFF.914.3	14	0.272562	0.057408	0.487716	1.605370	2137	CUFF.914.1	1848
BnaA01g18320D	BnaA01g18320D	j	CUFF.915	CUFF.915.1	41	1.752153	0.889659	2.614647	10.445485	1009	CUFF.915.2	1884
BnaA01g18320D	BnaA01g18320D	j	CUFF.915	CUFF.915.2	100	4.228461	3.650062	4.806860	25.208031	2963	CUFF.915.2	1884
BnaA01g18340D	BnaA01g18340D	e	CUFF.916	CUFF.916.1	100	0.919483	0.518188	1.320778	5.321371	1254	CUFF.916.1	3379
BnaA01g18340D	BnaA01g18340D	j	CUFF.917	CUFF.917.1	100	24.382842	20.819504	27.946179	148.510723	624	CUFF.917.1	3379
BnaA01g18350D	BnaA01g18350D	=	CUFF.918	CUFF.918.1	100	8.577106	6.586968	10.567245	52.040520	654	CUFF.918.1	686
BnaA01g18360D	BnaA01g18360D	j	CUFF.919	CUFF.919.1	100	8.184041	7.362422	9.005661	49.124276	2869	CUFF.919.1	2976
BnaA01g18370D	BnaA01g18370D	j	CUFF.920	CUFF.920.1	100	2.752762	1.620415	3.885108	16.893293	659	CUFF.920.1	378
BnaA01g18380D	BnaA01g18380D	=	CUFF.921	CUFF.921.1	100	14.036154	11.950537	16.121771	84.394613	879	CUFF.921.1	970
BnaA01g18390D	BnaA01g18390D	=	CUFF.922	CUFF.922.1	100	3.717768	2.598403	4.837133	22.493715	1081	CUFF.922.1	748
BnaA01g18390D	BnaA01g18390D	o	CUFF.923	CUFF.923.1	24	2.991014	1.875138	4.106890	18.096614	904	CUFF.922.1	748
BnaA01g18390D	BnaA01g18390D	o	CUFF.923	CUFF.923.2	100	12.548656	10.146805	14.950506	75.923481	776	CUFF.922.1	748
BnaA01g18410D	BnaA01g18410D	=	CUFF.924	CUFF.924.1	100	2.646126	1.898538	3.393715	15.549741	1122	CUFF.924.1	1360
BnaA01g18430D	BnaA01g18430D	j	CUFF.925	CUFF.925.1	23	3.040768	2.147768	3.933767	18.275701	1292	CUFF.925.1	1269
BnaA01g18430D	BnaA01g18430D	j	CUFF.925	CUFF.925.2	100	13.311272	11.605301	15.017242	80.003752	1273	CUFF.925.1	1269
BnaA01g18450D	BnaA01g18450D	j	CUFF.926	CUFF.926.1	100	1.275868	0.908044	1.643691	7.688913	2106	CUFF.926.1	2904
BnaA01g18450D	BnaA01g18450D	c	CUFF.926	CUFF.926.2	59	0.747319	0.306599	1.188040	4.503660	1142	CUFF.926.1	2904
BnaA01g18450D	BnaA01g18450D	c	CUFF.927	CUFF.927.1	100	1.870753	0.833046	2.908460	11.526589	554	CUFF.927.1	2904
BnaA01g18460D	BnaA01g18460D	=	CUFF.928	CUFF.928.1	100	2.673757	1.682817	3.664697	15.770046	759	CUFF.928.1	981
BnaA01g18480D	BnaA01g18480D	j	CUFF.929	CUFF.929.1	100	4.644379	4.063141	5.225617	27.954227	3021	CUFF.929.1	2968
BnaA01g18500D	BnaA01g18500D	e	CUFF.930	CUFF.930.1	100	0.764903	0.323639	1.206166	4.555013	968	CUFF.930.1	441
BnaA01g18530D	BnaA01g18530D	o	CUFF.931	CUFF.931.1	100	2.458737	1.932923	2.984551	14.771631	1851	CUFF.931.1	1648
BnaA01g18540D	BnaA01g18540D	c	CUFF.932	CUFF.932.1	100	32.872281	30.453724	35.290837	196.283780	1721	CUFF.932.1	2845
-	-	u	CUFF.933	CUFF.933.1	25	0.992062	0.504922	1.479203	5.766321	1333	CUFF.933.3	-
-	-	u	CUFF.933	CUFF.933.2	100	3.930557	2.948802	4.912312	22.846202	1172	CUFF.933.3	-
-	-	u	CUFF.933	CUFF.933.3	41	1.618552	1.082606	2.154497	9.407764	1530	CUFF.933.3	-
BnaA01g18570D	BnaA01g18570D	o	CUFF.934	CUFF.934.1	100	0.439598	0.155755	0.723441	2.680301	1250	CUFF.934.1	1482
BnaA01g18580D	BnaA01g18580D	j	CUFF.935	CUFF.935.1	100	0.487694	0.269656	0.705733	2.940919	2099	CUFF.935.1	2518
BnaA01g18620D	BnaA01g18620D	j	CUFF.936	CUFF.936.1	29	0.631364	0.121301	1.141427	3.857096	1001	CUFF.936.3	852
BnaA01g18620D	BnaA01g18620D	=	CUFF.936	CUFF.936.2	100	2.147633	1.234237	3.061028	13.120210	888	CUFF.936.3	852
BnaA01g18620D	BnaA01g18620D	j	CUFF.936	CUFF.936.3	45	0.973679	0.539929	1.407430	5.948351	1470	CUFF.936.3	852
BnaA01g18630D	BnaA01g18630D	=	CUFF.937	CUFF.937.1	100	3.219584	2.684843	3.754325	19.015520	2238	CUFF.937.1	2175
BnaA01g18650D	BnaA01g18650D	=	CUFF.938	CUFF.938.1	100	50.656009	48.159570	53.152448	304.801888	1689	CUFF.938.1	1470
BnaA01g18670D	BnaA01g18670D	e	CUFF.939	CUFF.939.1	100	6.013558	5.152754	6.874362	35.951174	1709	CUFF.939.1	1207
BnaA01g18680D	BnaA01g18680D	=	CUFF.940	CUFF.940.1	100	15.580191	12.220888	18.939495	95.128713	493	CUFF.940.1	294
BnaA01g18690D	BnaA01g18690D	=	CUFF.941	CUFF.941.1	100	5.059097	4.302183	5.816011	30.764416	1854	CUFF.941.1	1910
BnaA01g18730D	BnaA01g18730D	j	CUFF.942	CUFF.942.1	100	2.655859	2.289541	3.022177	15.959733	5215	CUFF.942.1	7711
BnaA01g18730D	BnaA01g18730D	c	CUFF.942	CUFF.942.2	68	1.793901	1.443290	2.144512	10.780008	4282	CUFF.942.1	7711
BnaA01g18730D	BnaA01g18730D	e	CUFF.943	CUFF.943.1	100	0.543862	0.234405	0.853320	3.225544	1858	CUFF.944.1	7711
BnaA01g18730D	BnaA01g18730D	o	CUFF.944	CUFF.944.1	100	0.682826	0.365366	1.000286	4.049713	2029	CUFF.944.1	7711
BnaA01g18750D	BnaA01g18750D	j	CUFF.945	CUFF.945.1	100	0.753791	0.376896	1.130687	4.582480	1183	CUFF.945.1	1082
BnaA01g18770D	BnaA01g18770D	j	CUFF.946	CUFF.946.1	100	4.650402	4.017708	5.283097	28.067350	2552	CUFF.946.1	2485
BnaA01g18800D	BnaA01g18800D	j	CUFF.947	CUFF.947.1	100	9.897611	8.485637	11.309586	59.654191	1561	CUFF.947.3	1032
BnaA01g18800D	BnaA01g18800D	j	CUFF.947	CUFF.947.2	68	6.764835	5.551212	7.978459	40.772543	1530	CUFF.947.3	1032
BnaA01g18800D	BnaA01g18800D	j	CUFF.947	CUFF.947.3	55	5.465043	4.339929	6.590157	32.938526	1565	CUFF.947.3	1032
BnaA01g18800D	BnaA01g18800D	j	CUFF.947	CUFF.947.4	77	7.580989	6.222762	8.939216	45.691606	1532	CUFF.947.3	1032
BnaA01g18800D	BnaA01g18800D	j	CUFF.947	CUFF.947.5	73	7.210011	5.913218	8.506804	43.455675	1551	CUFF.947.3	1032
BnaA01g18810D	BnaA01g18810D	j	CUFF.948	CUFF.948.1	21	1.999929	1.300075	2.699782	11.294716	1562	CUFF.948.1	1032
BnaA01g18810D	BnaA01g18810D	j	CUFF.948	CUFF.948.2	100	9.514503	8.124555	10.904451	53.733721	1387	CUFF.948.1	1032
BnaA01g18860D	BnaA01g18860D	=	CUFF.949	CUFF.949.1	100	8.547448	7.383719	9.711177	51.050553	1666	CUFF.949.1	1817
BnaA01g18860D	BnaA01g18860D	j	CUFF.949	CUFF.949.2	21	1.810269	1.197843	2.422696	10.812030	1666	CUFF.949.1	1817
BnaA01g18870D	BnaA01g18870D	=	CUFF.950	CUFF.950.1	100	8.383819	6.349548	10.418089	50.989654	616	CUFF.950.1	435
BnaA01g18880D	BnaA01g18880D	j	CUFF.951	CUFF.951.1	100	11.818716	10.627573	13.009859	71.321914	2047	CUFF.951.1	1369
BnaA01g18920D	BnaA01g18920D	=	CUFF.952	CUFF.952.1	100	33.552167	24.118639	42.985695	207.383876	298	CUFF.952.1	792
BnaA01g18930D	BnaA01g18930D	j	CUFF.953	CUFF.953.1	100	3.746959	3.099556	4.394361	22.962374	1958	CUFF.953.1	2116
BnaA01g18940D	BnaA01g18940D	x	CUFF.954	CUFF.954.1	100	4.506525	3.466540	5.546511	26.167190	991	CUFF.954.1	1333
BnaA01g18950D	BnaA01g18950D	x	CUFF.955	CUFF.955.1	100	1.573009	1.075443	2.070574	9.444125	1396	CUFF.955.1	1002
BnaA01g18960D	BnaA01g18960D	j	CUFF.956	CUFF.956.1	100	3.231298	2.741257	3.721340	19.525227	3055	CUFF.956.1	2029
BnaA01g18970D	BnaA01g18970D	j	CUFF.957	CUFF.957.1	86	0.475970	0.313985	0.637955	2.876062	5230	CUFF.957.3	4683
BnaA01g18970D	BnaA01g18970D	j	CUFF.957	CUFF.957.2	100	0.552511	0.378999	0.726022	3.338563	5448	CUFF.957.3	4683
BnaA01g18970D	BnaA01g18970D	j	CUFF.957	CUFF.957.3	90	0.497236	0.316212	0.678260	3.004565	5476	CUFF.957.3	4683
BnaA01g19000D	BnaA01g19000D	j	CUFF.958	CUFF.958.1	40	0.957853	0.492305	1.423400	5.784666	1716	CUFF.958.1	1065
BnaA01g19000D	BnaA01g19000D	j	CUFF.958	CUFF.958.2	41	0.974510	0.564759	1.384260	5.885262	1709	CUFF.958.1	1065
BnaA01g19000D	BnaA01g19000D	j	CUFF.958	CUFF.958.3	67	1.593767	1.069142	2.118392	9.625085	1692	CUFF.958.1	1065
BnaA01g19000D	BnaA01g19000D	j	CUFF.958	CUFF.958.4	100	2.373707	1.696183	3.051232	14.335302	1561	CUFF.958.1	1065
BnaA01g19000D	BnaA01g19000D	e	CUFF.959	CUFF.959.1	100	3.607173	2.415449	4.798897	21.784451	835	CUFF.958.1	1065
BnaA01g19020D	BnaA01g19020D	j	CUFF.960	CUFF.960.1	100	3.864652	3.145517	4.583786	23.084465	1738	CUFF.960.1	1551
BnaA01g19020D	BnaA01g19020D	e	CUFF.961	CUFF.961.1	100	4.373744	2.251582	6.495907	26.125395	486	CUFF.960.1	1551
BnaA01g19040D	BnaA01g19040D	=	CUFF.962	CUFF.962.1	100	50.387256	46.089973	54.684540	304.501633	889	CUFF.962.1	1028
BnaA01g19090D	BnaA01g19090D	j	CUFF.963	CUFF.963.1	100	3.066924	2.350223	3.783626	18.541797	1361	CUFF.963.1	1439
BnaA01g19120D	BnaA01g19120D	=	CUFF.964	CUFF.964.1	100	4.697592	3.885977	5.509207	28.251270	1509	CUFF.964.1	1245
-	-	u	CUFF.965	CUFF.965.1	100	10.214451	6.120482	14.308419	61.544861	344	CUFF.965.1	-
BnaA01g19130D	BnaA01g19130D	j	CUFF.966	CUFF.966.1	100	67.223686	62.908497	71.538875	401.398800	1353	CUFF.966.1	1449
BnaA01g19150D	BnaA01g19150D	e	CUFF.967	CUFF.967.1	100	3.594290	2.164496	5.024085	21.363300	657	CUFF.968.2	799
BnaA01g19150D	BnaA01g19150D	j	CUFF.968	CUFF.968.1	15	2.635294	1.432750	3.837839	15.663338	738	CUFF.968.2	799
BnaA01g19150D	BnaA01g19150D	=	CUFF.968	CUFF.968.2	100	17.652750	14.899863	20.405638	104.922243	742	CUFF.968.2	799
BnaA01g19170D	BnaA01g19170D	j	CUFF.969	CUFF.969.1	100	2.354750	1.792680	2.916820	14.295961	1632	CUFF.969.1	1748
BnaA01g19210D	BnaA01g19210D	=	CUFF.970	CUFF.970.1	100	1.788086	1.243634	2.332538	10.558404	1338	CUFF.970.1	1363
BnaA01g19230D	BnaA01g19230D	=	CUFF.971	CUFF.971.1	100	1.869249	1.485845	2.252654	11.100044	2635	CUFF.971.1	2508
BnaA01g19260D	BnaA01g19260D	j	CUFF.972	CUFF.972.1	100	1.300110	0.856006	1.744214	7.680323	1518	CUFF.972.2	3032
BnaA01g19260D	BnaA01g19260D	j	CUFF.972	CUFF.972.2	91	1.184804	0.788029	1.581578	6.999157	1698	CUFF.972.2	3032
BnaA01g19270D	BnaA01g19270D	j	CUFF.973	CUFF.973.1	100	1.296887	0.798407	1.795368	7.978043	1216	CUFF.973.1	1270
BnaA01g19280D	BnaA01g19280D	c	CUFF.974	CUFF.974.1	100	36.610899	6.718225	66.503572	233.880083	182	CUFF.974.1	1497
BnaA01g19280D	BnaA01g19280D	j	CUFF.975	CUFF.975.1	13	0.908771	0.490081	1.327460	5.411791	1351	CUFF.975.1	1497
BnaA01g19280D	BnaA01g19280D	c	CUFF.975	CUFF.975.2	100	7.139664	5.694550	8.584777	42.517187	916	CUFF.975.1	1497
BnaA01g19300D	BnaA01g19300D	=	CUFF.976	CUFF.976.1	100	13.143100	11.461992	14.824208	77.838725	1327	CUFF.976.1	1510
BnaA01g19300D	BnaA01g19300D	j	CUFF.976	CUFF.976.2	32	4.185376	3.146245	5.224507	24.787479	1327	CUFF.976.1	1510
-	-	u	CUFF.977	CUFF.977.1	100	23.212497	21.714905	24.710089	137.412444	2109	CUFF.977.1	-
BnaA01g19330D	BnaA01g19330D	j	CUFF.978	CUFF.978.1	100	6.816176	5.996624	7.635729	40.838455	2838	CUFF.978.2	2766
BnaA01g19330D	BnaA01g19330D	j	CUFF.978	CUFF.978.2	56	3.797861	3.199525	4.396197	22.754514	3147	CUFF.978.2	2766
BnaA01g19340D	BnaA01g19340D	j	CUFF.979	CUFF.979.1	100	19.819991	17.092107	22.547875	119.942002	775	CUFF.979.1	971
BnaA01g19370D	BnaA01g19370D	o	CUFF.980	CUFF.980.1	100	1.551892	1.111308	1.992477	9.416115	1752	CUFF.980.1	210
BnaA01g19380D	BnaA01g19380D	o	CUFF.981	CUFF.981.1	100	3.477847	2.972376	3.983318	20.292462	2913	CUFF.981.1	2571
BnaA01g19390D	BnaA01g19390D	c	CUFF.982	CUFF.982.1	100	1.180596	0.701008	1.660185	7.274280	1187	CUFF.982.1	2604
BnaA01g19390D	BnaA01g19390D	=	CUFF.983	CUFF.983.1	100	19.395735	17.171991	21.619480	117.188523	1060	CUFF.983.1	2604
BnaA01g19400D	BnaA01g19400D	=	CUFF.984	CUFF.984.1	100	5.230465	3.993623	6.467306	31.942769	863	CUFF.984.1	978
BnaA01g19410D	BnaA01g19410D	e	CUFF.985	CUFF.985.1	100	3.584168	2.210932	4.957405	22.157267	684	CUFF.985.1	624
BnaA01g19410D	BnaA01g19410D	=	CUFF.986	CUFF.986.1	100	33.303986	27.506366	39.101606	205.884665	446	CUFF.985.1	624
BnaA01g19450D	BnaA01g19450D	j	CUFF.987	CUFF.987.1	100	29.634332	27.442483	31.826181	178.316256	2021	CUFF.987.2	2073
BnaA01g19450D	BnaA01g19450D	j	CUFF.987	CUFF.987.2	17	4.968574	4.078654	5.858494	29.896995	2110	CUFF.987.2	2073
BnaA01g19460D	BnaA01g19460D	e	CUFF.988	CUFF.988.1	100	67.132162	63.074885	71.189440	401.871393	1785	CUFF.988.1	1270
BnaA01g19460D	BnaA01g19460D	=	CUFF.989	CUFF.989.1	100	524.773380	500.200002	549.346758	3141.436263	968	CUFF.988.1	1270
BnaA01g19470D	BnaA01g19470D	=	CUFF.990	CUFF.990.1	100	72.291908	67.762894	76.820921	433.294634	1366	CUFF.990.1	1113
BnaA01g19490D	BnaA01g19490D	j	CUFF.991	CUFF.991.1	100	3.745791	2.103976	5.387606	20.785669	506	CUFF.991.1	468
BnaA01g19500D	BnaA01g19500D	j	CUFF.992	CUFF.992.1	80	10.618644	9.283215	11.954074	63.509529	1906	CUFF.992.2	1619
BnaA01g19500D	BnaA01g19500D	j	CUFF.992	CUFF.992.2	100	13.256344	11.738764	14.773924	79.285468	1922	CUFF.992.2	1619
BnaA01g19500D	BnaA01g19500D	j	CUFF.992	CUFF.992.3	27	3.604587	2.748320	4.460853	21.558837	1858	CUFF.992.2	1619
-	-	u	CUFF.993	CUFF.993.1	100	1.488707	0.709443	2.267972	8.451251	702	CUFF.993.1	-
BnaA01g19540D	BnaA01g19540D	j	CUFF.994	CUFF.994.1	14	0.497749	0.245485	0.750012	2.976937	2616	CUFF.994.3	1600
BnaA01g19540D	BnaA01g19540D	j	CUFF.994	CUFF.994.2	20	0.677865	0.376581	0.979149	4.054177	2584	CUFF.994.3	1600
BnaA01g19540D	BnaA01g19540D	=	CUFF.994	CUFF.994.3	100	3.439775	2.863680	4.015869	20.572623	2626	CUFF.994.3	1600
BnaA01g19550D	BnaA01g19550D	j	CUFF.995	CUFF.995.1	100	2.505901	1.539899	3.471902	14.350483	803	CUFF.996.1	940
BnaA01g19550D	BnaA01g19550D	e	CUFF.996	CUFF.996.1	100	0.766649	0.258513	1.274784	4.390350	963	CUFF.996.1	940
BnaA01g19590D	BnaA01g19590D	c	CUFF.997	CUFF.997.1	100	0.966810	0.406505	1.527114	5.784646	795	CUFF.997.1	1083
BnaA01g19600D	BnaA01g19600D	j	CUFF.998	CUFF.998.1	100	1.380936	0.584290	2.177582	8.474815	647	CUFF.998.1	459
BnaA01g19640D	BnaA01g19640D	=	CUFF.999	CUFF.999.1	100	1.591633	1.001747	2.181519	9.695849	1106	CUFF.999.1	1103
BnaA01g19650D	BnaA01g19650D	=	CUFF.1000	CUFF.1000.1	100	3.287099	2.294563	4.279635	19.015452	979	CUFF.1000.2	1179
BnaA01g19650D	BnaA01g19650D	e	CUFF.1000	CUFF.1000.2	21	0.696718	0.182579	1.210856	4.030423	1057	CUFF.1000.2	1179
BnaA01g19700D	BnaA01g19700D	=	CUFF.1001	CUFF.1001.1	100	7.765669	6.238850	9.292489	45.993615	875	CUFF.1001.1	1019
BnaA01g19710D	BnaA01g19710D	j	CUFF.1002	CUFF.1002.1	100	7.549950	6.192656	8.907245	46.289508	1027	CUFF.1002.1	1181
BnaA01g19750D	BnaA01g19750D	j	CUFF.1003	CUFF.1003.1	100	19.485856	17.357112	21.614600	117.006901	1150	CUFF.1003.1	1322
BnaA01g19790D	BnaA01g19790D	j	CUFF.1004	CUFF.1004.1	100	5.990928	5.332206	6.649650	36.288189	3140	CUFF.1004.1	3736
BnaA01g19810D	BnaA01g19810D	j	CUFF.1005	CUFF.1005.1	100	1.473212	1.095225	1.851199	8.798742	3038	CUFF.1006.1	3037
BnaA01g19810D	BnaA01g19810D	e	CUFF.1006	CUFF.1006.1	100	1.236843	0.888474	1.585213	7.387030	3119	CUFF.1006.1	3037
-	-	u	CUFF.1007	CUFF.1007.1	41	1.811358	0.922093	2.700624	10.679697	810	CUFF.1007.1	-
-	-	u	CUFF.1007	CUFF.1007.2	100	4.379747	2.981007	5.778488	25.822817	720	CUFF.1007.1	-
-	-	u	CUFF.1008	CUFF.1008.1	100	3.943919	3.109115	4.778723	23.830346	1266	CUFF.1008.1	-
BnaA01g19860D	BnaA01g19860D	j	CUFF.1009	CUFF.1009.1	100	9.805703	7.808750	11.802657	56.482147	711	CUFF.1009.1	763
BnaA01g19870D	BnaA01g19870D	=	CUFF.1010	CUFF.1010.1	100	1.716803	1.274445	2.159160	10.279829	1864	CUFF.1010.1	1987
-	-	u	CUFF.1011	CUFF.1011.1	100	1.172796	0.549863	1.795729	7.200017	796	CUFF.1011.1	-
-	-	u	CUFF.1012	CUFF.1012.1	100	1.602477	1.042249	2.162705	9.596684	1326	CUFF.1012.1	-
-	-	u	CUFF.1013	CUFF.1013.1	100	1.010109	0.361901	1.658316	6.049193	900	CUFF.1012.1	-
-	-	u	CUFF.1014	CUFF.1014.1	100	5.964342	1.988114	9.940570	36.053954	292	CUFF.1014.1	-
BnaA01g19880D	BnaA01g19880D	e	CUFF.1015	CUFF.1015.1	100	1.616704	0.864321	2.369087	9.626435	935	CUFF.1015.1	1214
BnaA01g19890D	BnaA01g19890D	o	CUFF.1016	CUFF.1016.1	100	1.199844	0.441015	1.958673	7.144302	828	CUFF.1016.1	1293
BnaA01g19970D	BnaA01g19970D	=	CUFF.1017	CUFF.1017.1	100	5.565972	4.890519	6.241424	33.332397	2732	CUFF.1017.1	2056
BnaA01g20040D	BnaA01g20040D	j	CUFF.1018	CUFF.1018.1	23	0.720723	0.287841	1.153605	4.352552	1472	CUFF.1018.1	3343
BnaA01g20040D	BnaA01g20040D	c	CUFF.1018	CUFF.1018.2	100	3.156713	2.356259	3.957168	19.063868	1315	CUFF.1018.1	3343
BnaA01g20060D	BnaA01g20060D	=	CUFF.1019	CUFF.1019.1	100	1.521575	1.195402	1.847748	9.208164	2809	CUFF.1019.1	2300
BnaA01g20080D	BnaA01g20080D	=	CUFF.1020	CUFF.1020.1	100	2.889724	2.165141	3.614306	17.289098	1380	CUFF.1020.1	1435
BnaA01g20080D	BnaA01g20080D	o	CUFF.1021	CUFF.1021.1	97	0.735757	0.243226	1.228289	4.402006	1007	CUFF.1020.1	1435
BnaA01g20080D	BnaA01g20080D	o	CUFF.1021	CUFF.1021.2	100	0.755788	0.251091	1.260484	4.521846	1009	CUFF.1020.1	1435
BnaA01g20090D	BnaA01g20090D	j	CUFF.1022	CUFF.1022.1	100	2.454668	1.041664	3.867672	14.785505	480	CUFF.1022.1	460
BnaA01g20110D	BnaA01g20110D	c	CUFF.1023	CUFF.1023.1	100	1.585375	1.102570	2.068179	9.127760	1512	CUFF.1023.1	1951
-	-	u	CUFF.1024	CUFF.1024.1	100	0.472103	0.195695	0.748510	2.900035	1352	CUFF.1024.1	-
BnaA01g20220D	BnaA01g20220D	j	CUFF.1025	CUFF.1025.1	100	1.256436	0.677427	1.835446	7.480100	1361	CUFF.1025.1	1206
BnaA01g20220D	BnaA01g20220D	j	CUFF.1025	CUFF.1025.2	36	0.454691	0.091997	0.817386	2.706970	1361	CUFF.1025.1	1206
BnaA01g20220D	BnaA01g20220D	j	CUFF.1025	CUFF.1025.3	99	1.242706	0.586725	1.898687	7.398355	1108	CUFF.1025.1	1206
BnaA01g20230D	BnaA01g20230D	=	CUFF.1026	CUFF.1026.1	100	18.176749	15.106222	21.247277	111.854632	619	CUFF.1026.1	700
BnaA01g20260D	BnaA01g20260D	=	CUFF.1027	CUFF.1027.1	100	4.353712	3.422437	5.284987	26.637929	1194	CUFF.1027.1	1126
BnaA01g20280D	BnaA01g20280D	=	CUFF.1028	CUFF.1028.1	100	26.672197	24.742770	28.601625	160.575850	1531	CUFF.1028.1	1458
BnaA01g20290D	BnaA01g20290D	=	CUFF.1029	CUFF.1029.1	100	3.325996	2.664106	3.987885	19.854038	1592	CUFF.1029.1	1458
BnaA01g20300D	BnaA01g20300D	e	CUFF.1030	CUFF.1030.1	100	0.640586	0.346064	0.935108	3.743837	1623	CUFF.1030.1	1878
BnaA01g20310D	BnaA01g20310D	p	CUFF.1031	CUFF.1031.1	100	2.202751	1.495680	2.909823	13.299187	1038	CUFF.1031.1	153
BnaA01g20320D	BnaA01g20320D	e	CUFF.1032	CUFF.1032.1	100	2.331305	1.796175	2.866435	14.034290	1712	CUFF.1032.1	1401
BnaA01g20330D	BnaA01g20330D	e	CUFF.1033	CUFF.1033.1	100	0.499251	0.206949	0.791554	2.710582	1292	CUFF.1033.1	522
BnaA01g20360D	BnaA01g20360D	=	CUFF.1034	CUFF.1034.1	28	0.550440	0.200606	0.900274	3.397565	1716	CUFF.1034.2	1886
BnaA01g20360D	BnaA01g20360D	j	CUFF.1034	CUFF.1034.2	100	1.971072	1.452741	2.489404	12.166357	1860	CUFF.1034.2	1886
BnaA01g20370D	BnaA01g20370D	j	CUFF.1035	CUFF.1035.1	100	3.412284	2.438495	4.386073	20.657301	913	CUFF.1035.1	1197
-	-	u	CUFF.1036	CUFF.1036.1	100	1.492527	0.714710	2.270345	9.310399	691	CUFF.1036.1	-
BnaA01g20380D	BnaA01g20380D	e	CUFF.1037	CUFF.1037.1	100	23.579921	21.808973	25.350868	140.456591	2183	CUFF.1037.1	1704
-	-	u	CUFF.1038	CUFF.1038.1	100	1.495634	0.593733	2.397535	9.445297	572	CUFF.1038.1	-
BnaA01g20390D	BnaA01g20390D	=	CUFF.1039	CUFF.1039.1	100	24.008988	19.717683	28.300292	143.752105	496	CUFF.1039.1	1047
-	-	u	CUFF.1040	CUFF.1040.1	100	45.156307	41.395509	48.917106	270.559441	1009	CUFF.1040.1	-
BnaA01g20420D	BnaA01g20420D	=	CUFF.1041	CUFF.1041.1	100	1.970140	1.478458	2.461822	11.632745	1768	CUFF.1041.1	1695
BnaA01g20430D	BnaA01g20430D	=	CUFF.1042	CUFF.1042.1	100	29.280015	24.689402	33.870628	182.779639	493	CUFF.1042.1	210
BnaA01g20450D	BnaA01g20450D	=	CUFF.1043	CUFF.1043.1	100	7.448344	6.236076	8.660613	44.207249	1144	CUFF.1043.1	1083
BnaA01g20470D	BnaA01g20470D	j	CUFF.1044	CUFF.1044.1	45	2.107101	1.340543	2.873659	12.597479	1259	CUFF.1044.1	1243
BnaA01g20470D	BnaA01g20470D	j	CUFF.1044	CUFF.1044.2	100	4.734347	3.666884	5.801810	28.304694	1189	CUFF.1044.1	1243
BnaA01g20480D	BnaA01g20480D	=	CUFF.1045	CUFF.1045.1	100	14.859335	13.334940	16.383731	89.225258	1619	CUFF.1046.1	1954
BnaA01g20480D	BnaA01g20480D	e	CUFF.1046	CUFF.1046.1	100	3.049781	2.480448	3.619115	18.312901	2032	CUFF.1046.1	1954
BnaA01g20510D	BnaA01g20510D	o	CUFF.1047	CUFF.1047.1	100	0.531503	0.247842	0.815164	3.224643	2161	CUFF.1048.1	1050
BnaA01g20500D	BnaA01g20500D	=	CUFF.1048	CUFF.1048.1	100	0.636458	0.411131	0.861785	3.861407	3228	CUFF.1048.1	840
BnaA01g20520D	BnaA01g20520D	e	CUFF.1049	CUFF.1049.1	100	8.076615	6.935047	9.218184	48.326850	1571	CUFF.1050.1	2920
BnaA01g20520D	BnaA01g20520D	=	CUFF.1050	CUFF.1050.1	100	6.184464	5.426861	6.942066	37.005061	2567	CUFF.1050.1	2920
BnaA01g20530D	BnaA01g20530D	j	CUFF.1051	CUFF.1051.1	100	17.964148	14.991853	20.936442	107.740528	714	CUFF.1051.2	1903
BnaA01g20530D	BnaA01g20530D	j	CUFF.1051	CUFF.1051.2	36	6.480425	4.698477	8.262373	38.866548	779	CUFF.1051.2	1903
BnaA01g20550D	BnaA01g20550D	c	CUFF.1052	CUFF.1052.1	100	0.648470	0.366084	0.930856	3.894777	1776	CUFF.1052.1	1872
BnaA01g20560D	BnaA01g20560D	=	CUFF.1053	CUFF.1053.1	100	7.803132	6.695403	8.910861	46.209319	1391	CUFF.1053.1	1206
BnaA01g20600D	BnaA01g20600D	=	CUFF.1054	CUFF.1054.1	100	71.601042	64.907361	78.294723	437.170420	605	CUFF.1054.1	807
BnaA01g20610D	BnaA01g20610D	=	CUFF.1055	CUFF.1055.1	100	2.503191	1.900603	3.105780	15.152832	1506	CUFF.1055.1	1407
BnaA01g20620D	BnaA01g20620D	j	CUFF.1056	CUFF.1056.1	100	7.334605	6.281006	8.388203	44.604910	1583	CUFF.1056.1	991
BnaA01g20630D	BnaA01g20630D	j	CUFF.1057	CUFF.1057.1	100	28.994945	25.726878	32.263013	176.330834	822	CUFF.1057.1	927
BnaA01g20640D	BnaA01g20640D	j	CUFF.1058	CUFF.1058.1	100	3.043463	2.131690	3.955236	18.383877	984	CUFF.1058.1	1095
BnaA01g20640D	BnaA01g20640D	j	CUFF.1058	CUFF.1058.2	18	0.554215	0.067848	1.040583	3.347709	976	CUFF.1058.1	1095
BnaA01g20660D	BnaA01g20660D	=	CUFF.1059	CUFF.1059.1	100	1.319987	0.758986	1.880987	7.949973	1049	CUFF.1059.1	1165
BnaA01g20670D	BnaA01g20670D	c	CUFF.1060	CUFF.1060.1	100	1.043161	0.598356	1.487967	6.173118	1177	CUFF.1060.1	2061
BnaA01g20670D	BnaA01g20670D	c	CUFF.1061	CUFF.1061.1	100	0.924508	0.388719	1.460298	5.570319	820	CUFF.1061.1	2061
BnaA01g20680D	BnaA01g20680D	j	CUFF.1062	CUFF.1062.1	23	0.332747	0.066235	0.599258	1.988534	1696	CUFF.1062.1	2300
BnaA01g20680D	BnaA01g20680D	=	CUFF.1062	CUFF.1062.2	100	1.473065	0.998773	1.947357	8.803212	1635	CUFF.1062.1	2300
BnaA01g20690D	BnaA01g20690D	=	CUFF.1063	CUFF.1063.1	100	4.690397	3.777630	5.603164	28.558043	1314	CUFF.1063.1	1369
BnaA01g20710D	BnaA01g20710D	j	CUFF.1064	CUFF.1064.1	100	0.852607	0.360748	1.344466	4.889146	894	CUFF.1064.1	1532
BnaA01g20770D	BnaA01g20770D	e	CUFF.1065	CUFF.1065.1	100	7.215959	6.379793	8.052126	42.712999	2094	CUFF.1065.1	2166
-	-	u	CUFF.1066	CUFF.1066.1	100	85.147452	74.518768	95.776135	524.167669	395	CUFF.1066.1	-
BnaA01g20800D	BnaA01g20800D	=	CUFF.1067	CUFF.1067.1	100	9.275814	8.261846	10.289783	54.868380	2139	CUFF.1067.1	2048
BnaA01g20850D	BnaA01g20850D	j	CUFF.1068	CUFF.1068.1	100	2.999431	2.431459	3.567403	17.685708	2374	CUFF.1068.1	2278
BnaA01g20850D	BnaA01g20850D	o	CUFF.1068	CUFF.1068.2	81	2.421196	1.600776	3.241615	14.276226	1261	CUFF.1068.1	2278
BnaA01g20890D	BnaA01g20890D	=	CUFF.1069	CUFF.1069.1	100	6.773006	5.800933	7.745079	40.411550	1542	CUFF.1069.1	1523
BnaA01g20900D	BnaA01g20900D	j	CUFF.1070	CUFF.1070.1	74	4.063657	2.802964	5.324351	24.365849	1054	CUFF.1070.4	1210
BnaA01g20900D	BnaA01g20900D	j	CUFF.1070	CUFF.1070.2	100	5.510642	4.177754	6.843531	33.042029	1044	CUFF.1070.4	1210
BnaA01g20900D	BnaA01g20900D	j	CUFF.1070	CUFF.1070.3	45	2.465568	1.436997	3.494140	14.783645	1047	CUFF.1070.4	1210
BnaA01g20900D	BnaA01g20900D	=	CUFF.1070	CUFF.1070.4	90	4.939125	3.555400	6.322850	29.615190	1057	CUFF.1070.4	1210
-	-	u	CUFF.1071	CUFF.1071.1	100	1.335563	0.530188	2.140938	7.892089	611	CUFF.1071.1	-
-	-	u	CUFF.1072	CUFF.1072.1	98	1.061050	0.671116	1.450984	6.487804	1724	CUFF.1072.2	-
BnaA01g20920D	BnaA01g20920D	o	CUFF.1072	CUFF.1072.2	88	0.959371	0.547060	1.371682	5.866086	1728	CUFF.1072.2	255
BnaA01g20920D	BnaA01g20920D	o	CUFF.1072	CUFF.1072.3	100	1.086401	0.656915	1.515886	6.642810	1614	CUFF.1072.2	255
BnaA01g20950D	BnaA01g20950D	=	CUFF.1073	CUFF.1073.1	100	108.787154	101.954545	115.619764	670.902492	664	CUFF.1073.1	701
BnaA01g20960D	BnaA01g20960D	=	CUFF.1074	CUFF.1074.1	100	0.447054	0.177725	0.716383	2.748541	1381	CUFF.1074.1	1139
BnaA01g20970D	BnaA01g20970D	=	CUFF.1075	CUFF.1075.1	100	38.269348	35.944265	40.594431	230.167301	1503	CUFF.1075.1	1538
BnaA01g20980D	BnaA01g20980D	=	CUFF.1076	CUFF.1076.1	100	2.710704	2.211627	3.209780	16.411619	2173	CUFF.1076.1	1332
BnaA01g21030D	BnaA01g21030D	o	CUFF.1077	CUFF.1077.1	100	0.969247	0.322068	1.616427	5.611068	857	CUFF.1078.1	669
BnaA01g21030D	BnaA01g21030D	=	CUFF.1078	CUFF.1078.1	100	2.642128	1.784633	3.499623	15.295537	989	CUFF.1078.1	669
BnaA01g21040D	BnaA01g21040D	j	CUFF.1079	CUFF.1079.1	41	1.607482	0.981499	2.233466	9.500045	1279	CUFF.1079.1	1284
BnaA01g21040D	BnaA01g21040D	j	CUFF.1079	CUFF.1079.2	25	0.965944	0.387296	1.544591	5.708621	1187	CUFF.1079.1	1284
BnaA01g21040D	BnaA01g21040D	j	CUFF.1079	CUFF.1079.3	100	3.922308	2.886008	4.958609	23.180414	1187	CUFF.1079.1	1284
BnaA01g21040D	BnaA01g21040D	j	CUFF.1079	CUFF.1079.4	26	1.032667	0.443084	1.622250	6.102948	1279	CUFF.1079.1	1284
BnaA01g21060D	BnaA01g21060D	j	CUFF.1080	CUFF.1080.1	100	0.473782	0.177259	0.770305	2.845097	1650	CUFF.1080.1	1451
BnaA01g21060D	BnaA01g21060D	j	CUFF.1080	CUFF.1080.2	82	0.388388	0.086519	0.690256	2.332297	1486	CUFF.1080.1	1451
BnaA01g21070D	BnaA01g21070D	j	CUFF.1081	CUFF.1081.1	62	1.539654	1.011111	2.068197	9.129372	1906	CUFF.1081.2	2122
BnaA01g21070D	BnaA01g21070D	j	CUFF.1081	CUFF.1081.2	100	2.476094	1.864931	3.087257	14.681987	1947	CUFF.1081.2	2122
BnaA01g21120D	BnaA01g21120D	j	CUFF.1082	CUFF.1082.1	100	1.277614	0.753577	1.801651	7.631939	1110	CUFF.1082.1	1335
BnaA01g21140D	BnaA01g21140D	c	CUFF.1083	CUFF.1083.1	100	10.427725	8.538375	12.317074	60.938641	849	CUFF.1083.2	1616
BnaA01g21140D	BnaA01g21140D	c	CUFF.1083	CUFF.1083.2	99	10.282329	8.757420	11.807237	60.088962	1156	CUFF.1083.2	1616
BnaA01g21180D	BnaA01g21180D	=	CUFF.1084	CUFF.1084.1	100	46.809930	44.318506	49.301353	280.153611	1584	CUFF.1084.1	1429
BnaA01g21220D	BnaA01g21220D	=	CUFF.1085	CUFF.1085.1	100	2.903082	2.194957	3.611208	17.096920	1305	CUFF.1085.1	1215
BnaA01g21230D	BnaA01g21230D	j	CUFF.1086	CUFF.1086.1	100	131.176779	120.754735	141.598824	801.248833	545	CUFF.1086.1	1114
BnaA01g21250D	BnaA01g21250D	j	CUFF.1087	CUFF.1087.1	90	1.550175	1.345717	1.754633	9.286868	9373	CUFF.1087.2	9408
BnaA01g21250D	BnaA01g21250D	j	CUFF.1087	CUFF.1087.2	21	0.357284	0.243049	0.471519	2.140435	9375	CUFF.1087.2	9408
BnaA01g21250D	BnaA01g21250D	j	CUFF.1087	CUFF.1087.3	100	1.730601	1.083758	2.377444	10.367774	1606	CUFF.1087.2	9408
BnaA01g21280D	BnaA01g21280D	j	CUFF.1088	CUFF.1088.1	100	1.393823	0.976823	1.810823	8.461751	2185	CUFF.1088.2	1902
BnaA01g21280D	BnaA01g21280D	j	CUFF.1088	CUFF.1088.2	84	1.164641	0.785381	1.543901	7.070411	2259	CUFF.1088.2	1902
BnaA01g21340D	BnaA01g21340D	j	CUFF.1089	CUFF.1089.1	100	19.748639	16.996516	22.500761	120.342691	799	CUFF.1089.2	824
BnaA01g21340D	BnaA01g21340D	j	CUFF.1089	CUFF.1089.2	16	3.175726	1.976184	4.375267	19.351985	832	CUFF.1089.2	824
BnaA01g21380D	BnaA01g21380D	=	CUFF.1090	CUFF.1090.1	100	16.826540	14.876725	18.776354	101.635376	1040	CUFF.1090.1	1136
BnaA01g21390D	BnaA01g21390D	j	CUFF.1091	CUFF.1091.1	87	1.093371	0.551101	1.635640	6.386321	1044	CUFF.1091.1	1049
BnaA01g21390D	BnaA01g21390D	c	CUFF.1091	CUFF.1091.2	100	1.256548	0.412651	2.100446	7.339435	660	CUFF.1091.1	1049
BnaA01g21410D	BnaA01g21410D	c	CUFF.1092	CUFF.1092.1	100	26.359551	23.367609	29.351493	159.112153	773	CUFF.1092.1	917
BnaA01g21410D	BnaA01g21410D	p	CUFF.1093	CUFF.1093.1	100	10.155720	8.164662	12.146777	61.208802	733	CUFF.1093.1	917
BnaA01g21440D	BnaA01g21440D	=	CUFF.1094	CUFF.1094.1	100	17.810584	16.198435	19.422733	106.740064	1477	CUFF.1094.1	1649
BnaA01g21450D	BnaA01g21450D	c	CUFF.1095	CUFF.1095.1	100	5.065092	4.082735	6.047449	30.248661	1180	CUFF.1095.1	3864
BnaA01g21450D	BnaA01g21450D	j	CUFF.1096	CUFF.1096.1	100	5.236112	4.566518	5.905706	31.423083	2597	CUFF.1096.1	3864
BnaA01g21460D	BnaA01g21460D	o	CUFF.1097	CUFF.1097.1	100	0.540700	0.240774	0.840626	3.199229	1307	CUFF.1097.1	2286
-	-	u	CUFF.1098	CUFF.1098.1	100	4.204889	3.375475	5.034304	25.327379	1340	CUFF.1098.1	-
-	-	u	CUFF.1099	CUFF.1099.1	99	1.576250	0.547841	2.604658	9.627549	632	CUFF.1100.1	-
-	-	u	CUFF.1099	CUFF.1099.2	100	1.588277	0.797085	2.379468	9.701008	957	CUFF.1100.1	-
-	-	u	CUFF.1100	CUFF.1100.1	100	2.087266	1.309598	2.864933	12.748775	1065	CUFF.1100.1	-
-	-	u	CUFF.1101	CUFF.1101.1	100	0.695245	0.358002	1.032488	3.981865	1325	CUFF.1101.1	-
BnaA01g21520D	BnaA01g21520D	=	CUFF.1102	CUFF.1102.1	100	13.101668	11.262399	14.940937	78.144654	1013	CUFF.1102.1	861
-	-	u	CUFF.1103	CUFF.1103.1	100	1.600895	0.567225	2.634565	9.673641	532	CUFF.1103.1	-
BnaA01g21580D	BnaA01g21580D	j	CUFF.1104	CUFF.1104.1	14	0.503802	0.107858	0.899746	3.026464	1192	CUFF.1104.1	1572
BnaA01g21580D	BnaA01g21580D	j	CUFF.1104	CUFF.1104.2	100	3.720149	2.787023	4.653275	22.347864	1103	CUFF.1104.1	1572
BnaA01g21620D	BnaA01g21620D	j	CUFF.1105	CUFF.1105.1	100	0.994354	0.420723	1.567985	6.083245	802	CUFF.1105.1	1180
-	-	u	CUFF.1106	CUFF.1106.1	100	1.718875	1.233873	2.203878	10.132995	1559	CUFF.1106.1	-
BnaA01g21630D	BnaA01g21630D	e	CUFF.1107	CUFF.1107.1	100	3.477766	2.628026	4.327506	20.409214	1122	CUFF.1107.1	3408
BnaA01g21630D	BnaA01g21630D	e	CUFF.1108	CUFF.1108.1	100	0.812960	0.563197	1.062723	4.963728	2577	CUFF.1108.1	3408
BnaA01g21650D	BnaA01g21650D	=	CUFF.1109	CUFF.1109.1	100	0.956369	0.674596	1.238141	5.691026	2458	CUFF.1109.1	1973
BnaA01g21680D	BnaA01g21680D	j	CUFF.1110	CUFF.1110.1	100	4.880620	3.832869	5.928371	29.048959	1203	CUFF.1110.2	378
BnaA01g21680D	BnaA01g21680D	j	CUFF.1110	CUFF.1110.2	59	2.875736	2.111397	3.640076	17.116094	1323	CUFF.1110.2	378
-	-	u	CUFF.1111	CUFF.1111.1	100	1.232646	0.716030	1.749261	7.617667	1070	CUFF.1111.1	-
-	-	u	CUFF.1112	CUFF.1112.1	100	3.231551	2.391448	4.071655	19.614774	1100	CUFF.1112.1	-
BnaA01g21690D	BnaA01g21690D	j	CUFF.1113	CUFF.1113.1	100	1.733625	1.455774	2.011476	10.354245	5746	CUFF.1113.1	5358
BnaA01g21690D	BnaA01g21690D	j	CUFF.1113	CUFF.1113.2	49	0.842629	0.589843	1.095416	5.032685	4428	CUFF.1113.1	5358
BnaA01g21720D	BnaA01g21720D	j	CUFF.1114	CUFF.1114.1	100	51.472032	47.442502	55.501562	311.534800	1037	CUFF.1114.1	1144
BnaA01g21730D	BnaA01g21730D	=	CUFF.1115	CUFF.1115.1	100	3.437475	2.735804	4.139147	19.735150	1478	CUFF.1115.1	1254
BnaA01g21750D	BnaA01g21750D	j	CUFF.1116	CUFF.1116.1	100	1.743707	1.260111	2.227302	10.383602	1574	CUFF.1116.1	1787
BnaA01g21850D	BnaA01g21850D	j	CUFF.1117	CUFF.1117.1	100	1.171039	0.844458	1.497620	7.116692	2266	CUFF.1117.1	2371
BnaA01g21860D	BnaA01g21860D	=	CUFF.1118	CUFF.1118.1	100	26.054946	23.407150	28.702743	156.077279	905	CUFF.1118.1	1128
BnaA01g21870D	BnaA01g21870D	j	CUFF.1119	CUFF.1119.1	16	1.333067	0.755123	1.911012	8.022382	1441	CUFF.1119.2	1591
BnaA01g21870D	BnaA01g21870D	j	CUFF.1119	CUFF.1119.2	100	8.221474	7.058286	9.384661	49.476718	1542	CUFF.1119.2	1591
BnaA01g21880D	BnaA01g21880D	j	CUFF.1120	CUFF.1120.1	100	4.556546	3.679638	5.433454	27.529828	1292	CUFF.1120.1	1486
-	-	u	CUFF.1121	CUFF.1121.1	100	5.291136	4.361138	6.221133	31.117964	1328	CUFF.1121.1	-
BnaA01g21890D	BnaA01g21890D	j	CUFF.1122	CUFF.1122.1	100	9.556745	8.631804	10.481685	57.528203	3009	CUFF.1122.1	2895
BnaA01g21890D	BnaA01g21890D	j	CUFF.1122	CUFF.1122.2	50	4.760324	3.698805	5.821842	28.655455	1476	CUFF.1122.1	2895
BnaA01g21980D	BnaA01g21980D	j	CUFF.1123	CUFF.1123.1	50	2.663487	2.262979	3.063994	16.103830	4296	CUFF.1123.1	3999
BnaA01g21980D	BnaA01g21980D	c	CUFF.1123	CUFF.1123.2	100	5.325060	4.493618	6.156502	32.196092	2119	CUFF.1123.1	3999
BnaA01g21990D	BnaA01g21990D	j	CUFF.1124	CUFF.1124.1	100	1.810463	1.309088	2.311838	10.630060	1527	CUFF.1124.1	1137
BnaA01g22010D	BnaA01g22010D	=	CUFF.1125	CUFF.1125.1	100	12.884068	9.555938	16.212197	79.202940	458	CUFF.1125.1	288
BnaA01g22030D	BnaA01g22030D	j	CUFF.1126	CUFF.1126.1	16	0.743341	0.475045	1.011637	4.473938	3274	CUFF.1126.2	3641
BnaA01g22030D	BnaA01g22030D	j	CUFF.1126	CUFF.1126.2	100	4.555476	4.029773	5.081180	27.417982	3952	CUFF.1126.2	3641
BnaA01g22040D	BnaA01g22040D	=	CUFF.1127	CUFF.1127.1	100	39.167825	36.073562	42.262089	231.818317	1259	CUFF.1127.1	1518
BnaA01g22050D	BnaA01g22050D	=	CUFF.1128	CUFF.1128.1	100	2.176064	1.770226	2.581902	12.998895	2575	CUFF.1128.1	2430
-	-	u	CUFF.1129	CUFF.1129.1	100	22.931817	13.853168	32.010466	87.624941	269	CUFF.1129.1	-
BnaA01g22110D	BnaA01g22110D	=	CUFF.1130	CUFF.1130.1	100	1.962875	1.107092	2.818659	10.778635	742	CUFF.1130.1	961
BnaA01g22120D	BnaA01g22120D	j	CUFF.1131	CUFF.1131.1	100	5.132629	4.246366	6.018892	30.965587	1657	CUFF.1131.2	1797
BnaA01g22120D	BnaA01g22120D	j	CUFF.1131	CUFF.1131.2	24	1.232121	0.742794	1.721448	7.433491	1688	CUFF.1131.2	1797
-	-	u	CUFF.1132	CUFF.1132.1	100	1.449519	0.801275	2.097764	8.446112	856	CUFF.1132.1	-
BnaA01g22150D	BnaA01g22150D	=	CUFF.1133	CUFF.1133.1	100	0.759451	0.391063	1.127839	4.397288	1234	CUFF.1133.1	1324
BnaA01g22200D	BnaA01g22200D	j	CUFF.1134	CUFF.1134.1	100	6.900502	6.123195	7.677810	41.034865	2743	CUFF.1134.1	3043
BnaA01g22200D	BnaA01g22200D	c	CUFF.1134	CUFF.1134.2	82	5.683464	4.305932	7.060997	33.797568	934	CUFF.1134.1	3043
BnaA01g22220D	BnaA01g22220D	j	CUFF.1135	CUFF.1135.1	28	0.792851	0.484641	1.101062	4.763143	2913	CUFF.1135.1	3018
BnaA01g22220D	BnaA01g22220D	j	CUFF.1135	CUFF.1135.2	100	2.824222	2.322220	3.326224	16.966829	2844	CUFF.1135.1	3018
BnaA01g22230D	BnaA01g22230D	o	CUFF.1136	CUFF.1136.1	100	3.769471	2.200442	5.338500	23.500672	534	CUFF.1136.1	1952
BnaA01g22230D	BnaA01g22230D	j	CUFF.1137	CUFF.1137.1	100	31.326326	28.828999	33.823653	188.016021	1481	CUFF.1137.1	1952
BnaA01g22240D	BnaA01g22240D	c	CUFF.1138	CUFF.1138.1	100	0.446136	0.188766	0.703507	2.713218	1482	CUFF.1138.1	2025
BnaA01g22260D	BnaA01g22260D	j	CUFF.1139	CUFF.1139.1	19	2.178398	1.752686	2.604111	12.755076	3703	CUFF.1139.2	2085
BnaA01g22260D	BnaA01g22260D	j	CUFF.1139	CUFF.1139.2	38	4.297029	3.694829	4.899230	25.160201	3886	CUFF.1139.2	2085
BnaA01g22260D	BnaA01g22260D	j	CUFF.1139	CUFF.1139.3	53	6.041078	5.229217	6.852938	35.372049	2977	CUFF.1139.2	2085
BnaA01g22260D	BnaA01g22260D	c	CUFF.1139	CUFF.1139.4	100	11.366053	8.804996	13.927110	66.551134	671	CUFF.1139.2	2085
BnaA01g22310D	BnaA01g22310D	=	CUFF.1140	CUFF.1140.1	100	7.990179	7.074136	8.906221	47.047431	1951	CUFF.1140.1	2023
BnaA01g22340D	BnaA01g22340D	j	CUFF.1141	CUFF.1141.1	30	0.544194	0.186310	0.902077	3.314831	1503	CUFF.1141.1	1905
BnaA01g22340D	BnaA01g22340D	j	CUFF.1141	CUFF.1141.2	100	1.830178	1.237713	2.422644	11.148117	1415	CUFF.1141.1	1905
BnaA01g22360D	BnaA01g22360D	j	CUFF.1142	CUFF.1142.1	98	2.691941	1.903449	3.480433	16.344977	1488	CUFF.1142.2	1725
BnaA01g22360D	BnaA01g22360D	j	CUFF.1142	CUFF.1142.2	100	2.751230	2.113164	3.389297	16.704971	1972	CUFF.1142.2	1725
BnaA01g22370D	BnaA01g22370D	i	CUFF.1143	CUFF.1143.1	100	3.397528	1.249542	5.545514	21.487096	384	CUFF.1143.1	153
BnaA01g22410D	BnaA01g22410D	o	CUFF.1144	CUFF.1144.1	100	0.931185	0.483341	1.379028	5.714077	1135	CUFF.1144.1	717
BnaA01g22430D	BnaA01g22430D	j	CUFF.1145	CUFF.1145.1	76	0.525539	0.129174	0.921903	3.240269	1191	CUFF.1145.2	2127
BnaA01g22430D	BnaA01g22430D	j	CUFF.1145	CUFF.1145.2	100	0.687354	0.421670	0.953039	4.237958	2346	CUFF.1145.2	2127
BnaA01g22460D	BnaA01g22460D	j	CUFF.1146	CUFF.1146.1	30	2.433723	1.600623	3.266823	14.564069	1372	CUFF.1146.1	1283
BnaA01g22460D	BnaA01g22460D	=	CUFF.1146	CUFF.1146.2	100	8.031258	6.714173	9.348343	48.061267	1347	CUFF.1146.1	1283
BnaA01g22480D	BnaA01g22480D	j	CUFF.1147	CUFF.1147.1	52	0.804312	0.390853	1.217771	4.725516	1577	CUFF.1147.1	1511
BnaA01g22480D	BnaA01g22480D	j	CUFF.1147	CUFF.1147.2	80	1.232429	0.705318	1.759539	7.240800	1577	CUFF.1147.1	1511
BnaA01g22480D	BnaA01g22480D	j	CUFF.1147	CUFF.1147.3	100	1.542212	0.983753	2.100671	9.060850	1577	CUFF.1147.1	1511
BnaA01g22490D	BnaA01g22490D	p	CUFF.1148	CUFF.1148.1	100	3.389677	1.945694	4.833661	12.107135	550	CUFF.1148.1	1935
BnaA01g22500D	BnaA01g22500D	j	CUFF.1149	CUFF.1149.1	100	3.946491	2.976914	4.916069	23.331446	1035	CUFF.1149.1	1081
BnaA01g22540D	BnaA01g22540D	=	CUFF.1150	CUFF.1150.1	100	14.497429	11.893614	17.101244	88.253949	625	CUFF.1150.1	606
-	-	u	CUFF.1151	CUFF.1151.1	12	0.329498	0.034587	0.624409	1.966338	1325	CUFF.1151.1	-
-	-	u	CUFF.1151	CUFF.1151.2	100	2.781835	2.019589	3.544082	16.601103	1213	CUFF.1151.1	-
BnaA01g22600D	BnaA01g22600D	=	CUFF.1152	CUFF.1152.1	100	3.392112	2.879303	3.904921	20.168272	2604	CUFF.1152.1	2555
BnaA01g22630D	BnaA01g22630D	i	CUFF.1153	CUFF.1153.1	100	2.071262	0.966273	3.176250	12.842129	567	CUFF.1153.1	570
BnaA01g22640D	BnaA01g22640D	=	CUFF.1154	CUFF.1154.1	100	0.832889	0.330638	1.335140	5.098214	830	CUFF.1154.1	519
BnaA01g22670D	BnaA01g22670D	=	CUFF.1155	CUFF.1155.1	100	28.059811	25.175694	30.943927	167.909335	971	CUFF.1155.1	1059
-	-	u	CUFF.1156	CUFF.1156.1	100	1.570743	0.751564	2.389922	9.547197	697	CUFF.1156.1	-
-	-	u	CUFF.1157	CUFF.1157.1	57	0.425420	0.126893	0.723946	2.555121	1589	CUFF.1157.1	-
-	-	u	CUFF.1157	CUFF.1157.2	100	0.740463	0.372832	1.108094	4.447312	1589	CUFF.1157.1	-
BnaA01g22710D	BnaA01g22710D	j	CUFF.1158	CUFF.1158.1	37	1.385878	0.639779	2.131977	8.415147	1065	CUFF.1158.3	1217
BnaA01g22710D	BnaA01g22710D	j	CUFF.1158	CUFF.1158.2	59	2.173985	1.342572	3.005399	13.200593	1062	CUFF.1158.3	1217
BnaA01g22710D	BnaA01g22710D	j	CUFF.1158	CUFF.1158.3	100	3.711968	2.735526	4.688411	22.539332	1104	CUFF.1158.3	1217
BnaA01g22750D	BnaA01g22750D	c	CUFF.1159	CUFF.1159.1	100	0.340771	0.125493	0.556049	1.979959	1605	CUFF.1159.1	2514
BnaA01g22770D	BnaA01g22770D	=	CUFF.1160	CUFF.1160.1	100	12.083726	10.490916	13.676536	73.808629	1112	CUFF.1160.1	1165
BnaA01g22790D	BnaA01g22790D	c	CUFF.1161	CUFF.1161.1	100	1.615617	1.077824	2.153409	9.479997	1284	CUFF.1161.1	1347
BnaA01g22800D	BnaA01g22800D	j	CUFF.1162	CUFF.1162.1	16	0.274743	0.031896	0.517589	1.648085	1898	CUFF.1162.2	2091
BnaA01g22800D	BnaA01g22800D	=	CUFF.1162	CUFF.1162.2	100	1.704113	1.259579	2.148647	10.222369	2088	CUFF.1162.2	2091
BnaA01g22910D	BnaA01g22910D	=	CUFF.1163	CUFF.1163.1	100	9.660930	8.412227	10.909633	57.927174	1488	CUFF.1163.1	1536
BnaA01g22920D	BnaA01g22920D	j	CUFF.1164	CUFF.1164.1	100	2.120584	1.313821	2.927348	12.058760	861	CUFF.1164.1	1938
BnaA01g22930D	BnaA01g22930D	j	CUFF.1165	CUFF.1165.1	47	1.199527	0.788351	1.610702	7.279336	1635	CUFF.1165.1	1889
BnaA01g22930D	BnaA01g22930D	c	CUFF.1165	CUFF.1165.2	100	2.534721	1.493623	3.575818	15.381973	704	CUFF.1165.1	1889
BnaA01g22940D	BnaA01g22940D	e	CUFF.1166	CUFF.1166.1	100	0.637327	0.269661	1.004994	3.821073	1112	CUFF.1166.1	1110
BnaA01g22950D	BnaA01g22950D	e	CUFF.1167	CUFF.1167.1	100	1.472903	0.951121	1.994684	8.726656	1205	CUFF.1167.1	1501
BnaA01g22960D	BnaA01g22960D	=	CUFF.1168	CUFF.1168.1	100	1.281719	0.822158	1.741280	7.842912	1382	CUFF.1168.1	1579
BnaA01g22970D	BnaA01g22970D	c	CUFF.1169	CUFF.1169.1	100	0.987921	0.473075	1.502768	6.204554	917	CUFF.1169.1	3365
BnaA01g23010D	BnaA01g23010D	=	CUFF.1170	CUFF.1170.1	100	2.282789	1.403179	3.162400	13.728245	1067	CUFF.1170.1	1359
BnaA01g23010D	BnaA01g23010D	j	CUFF.1170	CUFF.1170.2	88	2.002460	1.190253	2.814668	12.042402	1067	CUFF.1170.1	1359
BnaA01g23070D	BnaA01g23070D	j	CUFF.1171	CUFF.1171.1	100	0.792614	0.542401	1.042826	4.690827	2609	CUFF.1171.1	2404
BnaA01g23100D	BnaA01g23100D	j	CUFF.1172	CUFF.1172.1	27	1.141266	0.769328	1.513203	6.827998	2379	CUFF.1172.1	1987
BnaA01g23100D	BnaA01g23100D	j	CUFF.1172	CUFF.1172.2	30	1.261781	0.786934	1.736628	7.549019	1978	CUFF.1172.1	1987
BnaA01g23100D	BnaA01g23100D	j	CUFF.1172	CUFF.1172.3	24	1.005125	0.621736	1.388513	6.013489	2218	CUFF.1172.1	1987
BnaA01g23100D	BnaA01g23100D	j	CUFF.1172	CUFF.1172.4	100	4.243916	3.367742	5.120090	25.390622	1815	CUFF.1172.1	1987
BnaA01g23100D	BnaA01g23100D	j	CUFF.1172	CUFF.1172.5	88	3.715326	2.565069	4.865583	22.228160	1128	CUFF.1172.1	1987
BnaA01g23120D	BnaA01g23120D	c	CUFF.1173	CUFF.1173.1	100	1.076032	0.544669	1.607394	6.417635	985	CUFF.1173.1	1324
BnaA01g23130D	BnaA01g23130D	j	CUFF.1174	CUFF.1174.1	100	3.921322	2.780488	5.062156	23.665854	885	CUFF.1174.2	1642
BnaA01g23130D	BnaA01g23130D	j	CUFF.1174	CUFF.1174.2	18	0.692179	0.158718	1.225641	4.177423	968	CUFF.1174.2	1642
BnaA01g23140D	BnaA01g23140D	j	CUFF.1175	CUFF.1175.1	14	1.534019	0.582708	2.485331	8.964518	688	CUFF.1175.1	650
BnaA01g23140D	BnaA01g23140D	j	CUFF.1175	CUFF.1175.2	100	10.778433	8.097218	13.459649	62.987120	549	CUFF.1175.1	650
BnaA01g23150D	BnaA01g23150D	j	CUFF.1176	CUFF.1176.1	100	13.133523	11.996500	14.270545	78.876508	2096	CUFF.1176.1	2152
BnaA01g23160D	BnaA01g23160D	c	CUFF.1177	CUFF.1177.1	100	28.309886	24.593204	32.026568	170.006406	624	CUFF.1177.1	896
BnaA01g23170D	BnaA01g23170D	j	CUFF.1178	CUFF.1178.1	21	1.535352	0.855425	2.215280	9.212882	1370	CUFF.1178.1	1252
BnaA01g23170D	BnaA01g23170D	j	CUFF.1178	CUFF.1178.2	100	7.290534	6.077158	8.503910	43.746850	1368	CUFF.1178.1	1252
BnaA01g23180D	BnaA01g23180D	c	CUFF.1179	CUFF.1179.1	100	5.830223	4.848243	6.812204	34.835913	1317	CUFF.1179.1	2053
BnaA01g23200D	BnaA01g23200D	=	CUFF.1180	CUFF.1180.1	100	4.988441	4.265307	5.711574	29.866642	2115	CUFF.1180.1	3368
BnaA01g23220D	BnaA01g23220D	=	CUFF.1181	CUFF.1181.1	100	4.012856	3.222069	4.803644	23.169841	1384	CUFF.1181.1	1580
BnaA01g23230D	BnaA01g23230D	=	CUFF.1182	CUFF.1182.1	100	0.966671	0.483558	1.449785	5.882859	1000	CUFF.1182.1	1178
BnaA01g23290D	BnaA01g23290D	=	CUFF.1183	CUFF.1183.1	100	2.018407	1.447036	2.589778	11.976265	1350	CUFF.1183.1	1029
BnaA01g23310D	BnaA01g23310D	j	CUFF.1184	CUFF.1184.1	100	45.248318	15.233980	75.262657	276.606011	190	CUFF.1184.1	816
BnaA01g23340D	BnaA01g23340D	=	CUFF.1185	CUFF.1185.1	100	5.724430	4.498469	6.950391	34.494266	1134	CUFF.1185.2	1203
BnaA01g23340D	BnaA01g23340D	j	CUFF.1185	CUFF.1185.2	51	2.897273	1.955263	3.839283	17.458386	1143	CUFF.1185.2	1203
BnaA01g23390D	BnaA01g23390D	=	CUFF.1186	CUFF.1186.1	100	12.686087	11.185081	14.187093	71.428784	1401	CUFF.1186.1	1467
BnaA01g23420D	BnaA01g23420D	j	CUFF.1187	CUFF.1187.1	100	3.608164	3.087004	4.129323	21.257424	2648	CUFF.1187.1	2648
BnaA01g23480D	BnaA01g23480D	=	CUFF.1188	CUFF.1188.1	100	2.162897	1.672399	2.653394	13.110376	1887	CUFF.1188.1	1776
BnaA01g23490D	BnaA01g23490D	e	CUFF.1189	CUFF.1189.1	100	3.929538	3.004964	4.854112	22.681834	1072	CUFF.1189.1	1876
BnaA01g23500D	BnaA01g23500D	c	CUFF.1190	CUFF.1190.1	100	6.325661	3.495230	9.156091	38.990115	388	CUFF.1190.1	1009
BnaA01g23510D	BnaA01g23510D	j	CUFF.1191	CUFF.1191.1	100	2.422777	2.010296	2.835258	14.808511	2756	CUFF.1191.1	1785
BnaA01g23540D	BnaA01g23540D	j	CUFF.1192	CUFF.1192.1	100	15.276582	14.118729	16.434436	91.095065	3159	CUFF.1192.1	2572
BnaA01g23550D	BnaA01g23550D	=	CUFF.1193	CUFF.1193.1	100	21.934032	19.929977	23.938088	128.874085	1225	CUFF.1193.1	1077
BnaA01g23560D	BnaA01g23560D	=	CUFF.1194	CUFF.1194.1	95	3.946880	2.849633	5.044127	23.553781	1051	CUFF.1194.1	1073
BnaA01g23560D	BnaA01g23560D	j	CUFF.1194	CUFF.1194.2	100	4.136382	2.578576	5.694189	24.684676	740	CUFF.1194.1	1073
BnaA01g23560D	BnaA01g23560D	j	CUFF.1194	CUFF.1194.3	29	1.186269	0.313283	2.059255	7.079295	801	CUFF.1194.1	1073
BnaA01g23600D	BnaA01g23600D	=	CUFF.1195	CUFF.1195.1	100	4.774770	3.688159	5.861381	28.657525	1000	CUFF.1195.1	1010
BnaA01g23610D	BnaA01g23610D	j	CUFF.1196	CUFF.1196.1	100	1.109159	0.835167	1.383150	6.715622	3364	CUFF.1196.1	3924
BnaA01g23610D	BnaA01g23610D	e	CUFF.1197	CUFF.1197.1	100	0.780017	0.279825	1.280209	4.722769	1180	CUFF.1196.1	3924
BnaA01g23620D	BnaA01g23620D	x	CUFF.1198	CUFF.1198.1	100	14.785835	12.768329	16.803341	89.618808	967	CUFF.1198.1	1729
BnaA01g23620D	BnaA01g23620D	j	CUFF.1199	CUFF.1199.1	40	3.979695	2.579500	5.379890	24.121434	787	CUFF.1199.2	1729
BnaA01g23620D	BnaA01g23620D	j	CUFF.1199	CUFF.1199.2	100	10.028377	8.081598	11.975155	60.783255	826	CUFF.1199.2	1729
-	-	u	CUFF.1200	CUFF.1200.1	93	4.482407	2.329469	6.635345	26.629366	496	CUFF.1200.5	-
-	-	u	CUFF.1200	CUFF.1200.2	56	2.685419	1.634601	3.736236	15.953704	998	CUFF.1200.5	-
-	-	u	CUFF.1200	CUFF.1200.3	100	4.812672	3.034188	6.591155	28.591421	705	CUFF.1200.5	-
-	-	u	CUFF.1200	CUFF.1200.4	97	4.678271	3.180627	6.175915	27.792963	851	CUFF.1200.5	-
-	-	u	CUFF.1200	CUFF.1200.5	37	1.771934	0.985423	2.558444	10.526814	1144	CUFF.1200.5	-
BnaA01g23630D	BnaA01g23630D	j	CUFF.1201	CUFF.1201.1	41	2.320006	1.561611	3.078400	13.905688	1527	CUFF.1201.1	3207
BnaA01g23630D	BnaA01g23630D	j	CUFF.1201	CUFF.1201.2	100	5.680291	4.647254	6.713327	34.046620	1527	CUFF.1201.1	3207
BnaA01g23630D	BnaA01g23630D	c	CUFF.1202	CUFF.1202.1	100	1.442545	0.839644	2.045445	8.973903	981	CUFF.1202.1	3207
BnaA01g23660D	BnaA01g23660D	=	CUFF.1203	CUFF.1203.1	100	8.025947	6.742941	9.308953	48.702830	1192	CUFF.1203.1	1196
BnaA01g23690D	BnaA01g23690D	=	CUFF.1204	CUFF.1204.1	100	5.808179	4.242899	7.373459	34.532458	673	CUFF.1204.1	432
BnaA01g23700D	BnaA01g23700D	j	CUFF.1205	CUFF.1205.1	100	11.114295	8.771650	13.456940	66.638567	636	CUFF.1205.1	1008
BnaA01g23710D	BnaA01g23710D	c	CUFF.1206	CUFF.1206.1	100	1.008445	0.632721	1.384169	5.966964	1580	CUFF.1206.1	2823
BnaA01g23770D	BnaA01g23770D	j	CUFF.1207	CUFF.1207.1	100	1.344325	0.802221	1.886430	8.027848	1100	CUFF.1207.1	1525
BnaA01g23800D	BnaA01g23800D	j	CUFF.1208	CUFF.1208.1	11	0.499492	0.202401	0.796583	3.017753	1863	CUFF.1208.2	1878
BnaA01g23800D	BnaA01g23800D	=	CUFF.1208	CUFF.1208.2	100	4.373302	3.630917	5.115686	26.421922	1866	CUFF.1208.2	1878
-	-	u	CUFF.1209	CUFF.1209.1	100	11.338084	6.267538	16.408629	66.573134	307	CUFF.1209.1	-
-	-	u	CUFF.1210	CUFF.1210.1	100	49.014458	37.977709	60.051206	180.809139	301	CUFF.1210.1	-
BnaA01g23830D	BnaA01g23830D	j	CUFF.1211	CUFF.1211.1	100	3.054536	1.781364	4.327708	18.460861	601	CUFF.1211.1	785
BnaA01g23840D	BnaA01g23840D	j	CUFF.1212	CUFF.1212.1	100	37.237893	33.188999	41.286787	223.870437	726	CUFF.1212.1	2642
BnaA01g23840D	BnaA01g23840D	j	CUFF.1213	CUFF.1213.1	44	7.641848	6.450705	8.832990	45.913770	1372	CUFF.1213.1	2642
BnaA01g23840D	BnaA01g23840D	c	CUFF.1213	CUFF.1213.2	100	17.339103	14.803589	19.874618	104.176850	816	CUFF.1213.1	2642
BnaA01g23850D	BnaA01g23850D	c	CUFF.1214	CUFF.1214.1	100	52.353553	41.792039	62.915068	313.582045	321	CUFF.1214.1	642
BnaA01g23880D	BnaA01g23880D	j	CUFF.1215	CUFF.1215.1	100	10.005529	7.130437	12.880620	59.805347	574	CUFF.1215.2	1636
BnaA01g23880D	BnaA01g23880D	=	CUFF.1215	CUFF.1215.2	99	9.928241	8.630683	11.225798	59.343381	1552	CUFF.1215.2	1636
-	-	u	CUFF.1216	CUFF.1216.1	100	1.482780	0.783329	2.182231	8.843893	783	CUFF.1216.1	-
BnaA01g23900D	BnaA01g23900D	j	CUFF.1217	CUFF.1217.1	100	3.688092	2.794980	4.581204	22.106634	1108	CUFF.1217.1	1877
BnaA01g23920D	BnaA01g23920D	j	CUFF.1218	CUFF.1218.1	100	2.546943	1.511731	3.582154	14.966428	907	CUFF.1218.2	2256
BnaA01g23920D	BnaA01g23920D	j	CUFF.1218	CUFF.1218.2	22	0.564799	0.127264	1.002333	3.318888	1003	CUFF.1218.2	2256
BnaA01g23920D	BnaA01g23920D	j	CUFF.1218	CUFF.1218.3	97	2.463126	1.446262	3.479989	14.473899	908	CUFF.1218.2	2256
BnaA01g23920D	BnaA01g23920D	j	CUFF.1219	CUFF.1219.1	100	3.594052	2.349946	4.838158	21.688274	665	CUFF.1219.1	2256
BnaA01g24060D	BnaA01g24060D	o	CUFF.1220	CUFF.1220.1	26	1.111749	0.625739	1.597759	6.769926	1675	CUFF.1220.3	246
BnaA01g24060D	BnaA01g24060D	j	CUFF.1220	CUFF.1220.2	42	1.779907	1.153925	2.405890	10.838634	1619	CUFF.1220.3	246
BnaA01g24060D	BnaA01g24060D	j	CUFF.1220	CUFF.1220.3	62	2.594597	1.910862	3.278332	15.799637	1694	CUFF.1220.3	246
BnaA01g24060D	BnaA01g24060D	j	CUFF.1220	CUFF.1220.4	100	4.197991	3.211460	5.184523	25.563406	1517	CUFF.1220.3	246
BnaA01g24090D	BnaA01g24090D	j	CUFF.1221	CUFF.1221.1	22	0.242382	0.066088	0.418676	1.435968	2791	CUFF.1221.1	2340
BnaA01g24090D	BnaA01g24090D	o	CUFF.1221	CUFF.1221.2	100	1.114491	0.767800	1.461182	6.602692	2296	CUFF.1221.1	2340
BnaA01g24140D	BnaA01g24140D	j	CUFF.1222	CUFF.1222.1	100	7.199712	5.820197	8.579227	44.040921	965	CUFF.1222.1	1155
BnaA01g24150D	BnaA01g24150D	j	CUFF.1223	CUFF.1223.1	27	6.188954	4.929835	7.448073	37.107974	1235	CUFF.1223.1	1269
BnaA01g24150D	BnaA01g24150D	j	CUFF.1223	CUFF.1223.2	100	22.924103	20.440393	25.407812	137.449242	1114	CUFF.1223.1	1269
-	-	u	CUFF.1224	CUFF.1224.1	100	43.894160	34.659152	53.129168	177.922496	326	CUFF.1224.1	-
BnaA01g24160D	BnaA01g24160D	x	CUFF.1225	CUFF.1225.1	100	6.637492	4.749226	8.525758	39.527514	756	CUFF.1225.1	1735
BnaA01g24160D	BnaA01g24160D	j	CUFF.1226	CUFF.1226.1	100	13.711028	12.153326	15.268730	81.651757	1520	CUFF.1226.1	1735
BnaA01g24250D	BnaA01g24250D	=	CUFF.1227	CUFF.1227.1	100	3.778481	3.016892	4.540071	22.371949	1402	CUFF.1227.1	1465
BnaA01g24280D	BnaA01g24280D	j	CUFF.1228	CUFF.1228.1	100	28.223352	26.148687	30.298018	168.971288	2154	CUFF.1228.1	1975
BnaA01g24280D	BnaA01g24280D	c	CUFF.1228	CUFF.1228.2	51	14.319536	12.142310	16.496762	85.730085	1129	CUFF.1228.1	1975
BnaA01g24300D	BnaA01g24300D	=	CUFF.1229	CUFF.1229.1	100	3.228027	2.008673	4.447382	19.422381	644	CUFF.1229.1	515
BnaA01g24310D	BnaA01g24310D	j	CUFF.1230	CUFF.1230.1	43	2.177463	1.602272	2.752653	12.912062	1583	CUFF.1230.1	1559
BnaA01g24310D	BnaA01g24310D	c	CUFF.1230	CUFF.1230.2	100	5.038695	3.410975	6.666414	29.878783	646	CUFF.1230.1	1559
BnaA01g24320D	BnaA01g24320D	=	CUFF.1231	CUFF.1231.1	100	33.632915	30.176905	37.088925	204.652521	852	CUFF.1231.1	1000
BnaA01g24380D	BnaA01g24380D	j	CUFF.1232	CUFF.1232.1	100	4.848512	4.369025	5.327999	29.054883	3962	CUFF.1232.1	378
-	-	u	CUFF.1233	CUFF.1233.1	100	1.292465	0.947494	1.637436	7.491578	2190	CUFF.1233.1	-
BnaA01g24420D	BnaA01g24420D	j	CUFF.1234	CUFF.1234.1	100	6.445384	5.257333	7.633436	38.767380	1116	CUFF.1234.1	1577
BnaA01g24430D	BnaA01g24430D	=	CUFF.1235	CUFF.1235.1	100	22.866926	20.350154	25.383698	137.365065	894	CUFF.1235.1	910
BnaA01g24440D	BnaA01g24440D	=	CUFF.1236	CUFF.1236.1	100	40.267284	32.392793	48.141775	249.976676	362	CUFF.1236.1	1081
BnaA01g24510D	BnaA01g24510D	j	CUFF.1237	CUFF.1237.1	82	0.475334	0.235470	0.715198	2.835122	2621	CUFF.1237.1	4951
BnaA01g24510D	BnaA01g24510D	j	CUFF.1237	CUFF.1237.2	100	0.577427	0.317142	0.837712	3.444055	2603	CUFF.1237.1	4951
BnaA01g24510D	BnaA01g24510D	c	CUFF.1238	CUFF.1238.1	100	0.861597	0.476394	1.246800	5.201431	1296	CUFF.1238.1	4951
BnaA01g24530D	BnaA01g24530D	j	CUFF.1239	CUFF.1239.1	38	10.441121	9.651324	11.230917	60.960194	4745	CUFF.1239.1	1463
BnaA01g24530D	BnaA01g24530D	=	CUFF.1239	CUFF.1239.2	100	27.478855	23.917089	31.040622	160.434533	757	CUFF.1239.1	1463
BnaA01g24620D	BnaA01g24620D	j	CUFF.1240	CUFF.1240.1	100	12.690819	9.070910	16.310728	74.886955	425	CUFF.1240.1	548
BnaA01g24630D	BnaA01g24630D	=	CUFF.1241	CUFF.1241.1	23	8.407709	7.053558	9.761860	49.305650	1521	CUFF.1241.1	1091
BnaA01g24630D	BnaA01g24630D	j	CUFF.1241	CUFF.1241.2	100	36.959767	33.439200	40.480334	216.744575	1019	CUFF.1241.1	1091
BnaA01g24640D	BnaA01g24640D	=	CUFF.1242	CUFF.1242.1	100	10.386865	8.605533	12.168198	62.742076	825	CUFF.1242.1	833
BnaA01g24650D	BnaA01g24650D	e	CUFF.1243	CUFF.1243.1	100	2.426597	1.886855	2.966340	14.535261	2679	CUFF.1243.1	2124
BnaA01g24650D	BnaA01g24650D	j	CUFF.1244	CUFF.1244.1	100	16.472496	14.981479	17.963512	98.669862	2114	CUFF.1243.1	2124
BnaA01g24680D	BnaA01g24680D	=	CUFF.1245	CUFF.1245.1	100	0.604994	0.240169	0.969819	3.588573	1049	CUFF.1245.1	933
BnaA01g24690D	BnaA01g24690D	c	CUFF.1246	CUFF.1246.1	100	37.720272	33.534543	41.906001	226.583973	830	CUFF.1246.2	2015
BnaA01g24690D	BnaA01g24690D	j	CUFF.1246	CUFF.1246.2	100	37.735703	34.902863	40.568543	226.676665	1609	CUFF.1246.2	2015
BnaA01g24700D	BnaA01g24700D	=	CUFF.1247	CUFF.1247.1	100	4.186405	2.921590	5.451221	24.948258	831	CUFF.1247.3	1067
BnaA01g24700D	BnaA01g24700D	j	CUFF.1247	CUFF.1247.2	19	0.809037	0.184842	1.433233	4.821338	824	CUFF.1247.3	1067
BnaA01g24700D	BnaA01g24700D	j	CUFF.1247	CUFF.1247.3	34	1.438680	0.643966	2.233394	8.573599	923	CUFF.1247.3	1067
BnaA01g24730D	BnaA01g24730D	=	CUFF.1248	CUFF.1248.1	100	22.011779	18.714525	25.309032	132.111322	751	CUFF.1248.1	815
BnaA01g24730D	BnaA01g24730D	o	CUFF.1249	CUFF.1249.1	100	275.025807	254.579830	295.471783	1650.662729	426	CUFF.1248.1	815
-	-	u	CUFF.1250	CUFF.1250.1	28	1.235433	0.813161	1.657705	7.431321	1993	CUFF.1250.2	-
-	-	u	CUFF.1250	CUFF.1250.2	100	4.419339	3.632471	5.206207	26.583011	2154	CUFF.1250.2	-
-	-	u	CUFF.1250	CUFF.1250.3	100	4.424615	3.515309	5.333920	26.614747	1717	CUFF.1250.2	-
BnaA01g24760D	BnaA01g24760D	=	CUFF.1251	CUFF.1251.1	100	4.660209	4.060724	5.259695	27.796485	2851	CUFF.1251.1	2895
BnaA01g24770D	BnaA01g24770D	j	CUFF.1252	CUFF.1252.1	66	1.898870	1.164080	2.633659	11.585599	1097	CUFF.1252.1	997
BnaA01g24770D	BnaA01g24770D	j	CUFF.1252	CUFF.1252.2	36	1.032199	0.315506	1.748892	6.297770	875	CUFF.1252.1	997
BnaA01g24770D	BnaA01g24770D	j	CUFF.1252	CUFF.1252.3	100	2.896491	1.660501	4.132481	17.672401	784	CUFF.1252.1	997
BnaA01g24770D	BnaA01g24770D	j	CUFF.1252	CUFF.1252.4	50	1.462087	0.759988	2.164187	8.920654	1001	CUFF.1252.1	997
BnaA01g24800D	BnaA01g24800D	e	CUFF.1253	CUFF.1253.1	100	36.959320	32.483544	41.435096	222.582749	580	CUFF.1253.1	536
BnaA01g24820D	BnaA01g24820D	=	CUFF.1254	CUFF.1254.1	100	10.788862	9.526740	12.050984	64.892620	1642	CUFF.1254.1	1762
BnaA01g24830D	BnaA01g24830D	j	CUFF.1255	CUFF.1255.1	33	0.272650	0.055682	0.489617	1.632860	1998	CUFF.1255.1	1508
BnaA01g24830D	BnaA01g24830D	j	CUFF.1255	CUFF.1255.2	100	0.814277	0.477953	1.150601	4.876589	1997	CUFF.1255.1	1508
BnaA01g24840D	BnaA01g24840D	=	CUFF.1256	CUFF.1256.1	100	1.036154	0.667182	1.405125	6.205376	1983	CUFF.1256.1	1908
-	-	u	CUFF.1257	CUFF.1257.1	100	7.660190	6.888723	8.431657	46.289550	3030	CUFF.1257.1	-
BnaA01g24850D	BnaA01g24850D	c	CUFF.1258	CUFF.1258.1	100	2.394378	0.756796	4.031960	13.679687	414	CUFF.1258.1	591
BnaA01g24870D	BnaA01g24870D	o	CUFF.1259	CUFF.1259.1	100	51.937192	48.267265	55.607118	310.907732	936	CUFF.1259.1	1214
BnaA01g24920D	BnaA01g24920D	e	CUFF.1260	CUFF.1260.1	100	1.471192	0.520871	2.421513	8.940625	721	CUFF.1261.1	737
BnaA01g24920D	BnaA01g24920D	=	CUFF.1261	CUFF.1261.1	100	3.948225	2.889980	5.006471	23.993883	998	CUFF.1261.1	737
BnaA01g24930D	BnaA01g24930D	o	CUFF.1262	CUFF.1262.1	100	2.905501	1.496126	4.314876	17.412334	505	CUFF.1262.1	342
BnaA01g24990D	BnaA01g24990D	=	CUFF.1263	CUFF.1263.1	100	11.306285	10.175656	12.436913	66.643210	1806	CUFF.1263.1	1642
BnaA01g25000D	BnaA01g25000D	=	CUFF.1264	CUFF.1264.1	100	20.080306	17.485441	22.675170	121.440964	846	CUFF.1264.1	751
BnaA01g25020D	BnaA01g25020D	j	CUFF.1265	CUFF.1265.1	100	7.822864	5.794976	9.850751	47.834384	775	CUFF.1265.2	853
BnaA01g25020D	BnaA01g25020D	=	CUFF.1265	CUFF.1265.2	98	7.677662	5.841793	9.513531	46.946522	859	CUFF.1265.2	853
BnaA01g25030D	BnaA01g25030D	j	CUFF.1266	CUFF.1266.1	26	2.296352	1.383614	3.209090	13.877859	851	CUFF.1266.1	814
BnaA01g25030D	BnaA01g25030D	=	CUFF.1266	CUFF.1266.2	100	8.765799	5.359978	12.171621	52.975563	412	CUFF.1266.1	814
BnaA01g25090D	BnaA01g25090D	=	CUFF.1267	CUFF.1267.1	100	0.493478	0.248494	0.738462	3.026753	1832	CUFF.1267.1	1826
-	-	u	CUFF.1268	CUFF.1268.1	100	9.327118	7.569241	11.084995	55.957659	948	CUFF.1269.1	-
-	-	u	CUFF.1269	CUFF.1269.1	100	4.298274	3.391049	5.205500	25.787320	1503	CUFF.1269.1	-
BnaA01g25140D	BnaA01g25140D	=	CUFF.1270	CUFF.1270.1	100	1.750232	1.228445	2.272019	10.433067	1393	CUFF.1270.1	1092
BnaA01g25190D	BnaA01g25190D	=	CUFF.1271	CUFF.1271.1	100	1.466708	0.921986	2.011429	8.451147	1119	CUFF.1271.1	603
BnaA01g25250D	BnaA01g25250D	j	CUFF.1272	CUFF.1272.1	100	12.141668	11.269545	13.013791	73.560190	4528	CUFF.1272.1	4346
BnaA01g25270D	BnaA01g25270D	j	CUFF.1273	CUFF.1273.1	100	16.923180	15.328863	18.517496	102.305441	1828	CUFF.1273.1	1276
BnaA01g25280D	BnaA01g25280D	=	CUFF.1274	CUFF.1274.1	100	4.804544	3.861068	5.748020	29.044838	1545	CUFF.1274.1	483
BnaA01g25290D	BnaA01g25290D	=	CUFF.1275	CUFF.1275.1	100	5.847181	5.135251	6.559111	35.251290	2595	CUFF.1275.1	1135
BnaA01g25300D	BnaA01g25300D	j	CUFF.1276	CUFF.1276.1	100	66.125345	61.742901	70.507789	397.325057	1355	CUFF.1277.1	1676
BnaA01g25300D	BnaA01g25300D	c	CUFF.1276	CUFF.1276.2	40	26.594586	22.251191	30.937981	159.797964	640	CUFF.1277.1	1676
BnaA01g25300D	BnaA01g25300D	e	CUFF.1277	CUFF.1277.1	100	7.408106	6.226923	8.589289	44.512831	1623	CUFF.1277.1	1676
BnaA01g25310D	BnaA01g25310D	c	CUFF.1278	CUFF.1278.1	100	0.696160	0.431831	0.960489	4.360841	2114	CUFF.1278.1	3478
BnaA01g25320D	BnaA01g25320D	j	CUFF.1279	CUFF.1279.1	100	4.285012	3.331711	5.238313	25.747483	1226	CUFF.1279.1	2001
BnaA01g25320D	BnaA01g25320D	c	CUFF.1279	CUFF.1279.2	58	2.482736	1.089074	3.876399	14.918092	594	CUFF.1279.1	2001
BnaA01g25320D	BnaA01g25320D	j	CUFF.1279	CUFF.1279.3	72	3.093161	1.581774	4.604549	18.585972	588	CUFF.1279.1	2001
BnaA01g25330D	BnaA01g25330D	j	CUFF.1280	CUFF.1280.1	100	3.743861	2.961054	4.526668	22.684618	1412	CUFF.1280.1	1385
BnaA01g25330D	BnaA01g25330D	c	CUFF.1280	CUFF.1280.2	84	3.145689	1.788160	4.503218	19.060205	592	CUFF.1280.1	1385
BnaA01g25340D	BnaA01g25340D	j	CUFF.1281	CUFF.1281.1	100	2.729037	2.005745	3.452329	16.134682	1405	CUFF.1281.1	1626
BnaA01g25340D	BnaA01g25340D	j	CUFF.1281	CUFF.1281.2	85	2.332314	1.657574	3.007053	13.789167	1401	CUFF.1281.1	1626
BnaA01g25350D	BnaA01g25350D	=	CUFF.1282	CUFF.1282.1	100	1.489730	1.079570	1.899890	8.807620	1970	CUFF.1282.1	1446
BnaA01g25360D	BnaA01g25360D	j	CUFF.1283	CUFF.1283.1	100	0.975971	0.667692	1.284249	5.610231	2143	CUFF.1283.1	2017
BnaA01g25380D	BnaA01g25380D	=	CUFF.1284	CUFF.1284.1	100	3.389895	2.729056	4.050734	20.443096	1750	CUFF.1284.1	1784
BnaA01g25390D	BnaA01g25390D	j	CUFF.1285	CUFF.1285.1	74	2.064863	1.524587	2.605138	12.452358	2225	CUFF.1285.3	2108
BnaA01g25390D	BnaA01g25390D	j	CUFF.1285	CUFF.1285.2	100	2.786305	2.198466	3.374144	16.803089	2419	CUFF.1285.3	2108
BnaA01g25390D	BnaA01g25390D	j	CUFF.1285	CUFF.1285.3	72	2.004732	1.482228	2.527236	12.089735	2484	CUFF.1285.3	2108
BnaA01g25400D	BnaA01g25400D	=	CUFF.1286	CUFF.1286.1	100	18.239522	14.679572	21.799472	107.459198	502	CUFF.1286.1	590
BnaA01g25410D	BnaA01g25410D	e	CUFF.1287	CUFF.1287.1	100	1.906209	1.348384	2.464035	11.268864	1334	CUFF.1287.1	1203
BnaA01g25450D	BnaA01g25450D	j	CUFF.1288	CUFF.1288.1	100	2.026790	1.243177	2.810403	12.294367	864	CUFF.1288.1	789
BnaA01g25490D	BnaA01g25490D	j	CUFF.1289	CUFF.1289.1	100	22.831113	20.210225	25.452001	136.254525	1005	CUFF.1289.2	1023
BnaA01g25490D	BnaA01g25490D	j	CUFF.1289	CUFF.1289.2	32	7.205887	5.769627	8.642147	43.004241	1098	CUFF.1289.2	1023
-	-	u	CUFF.1290	CUFF.1290.1	100	8.578526	7.543257	9.613795	51.781022	1880	CUFF.1290.1	-
BnaA01g25540D	BnaA01g25540D	j	CUFF.1291	CUFF.1291.1	100	0.872711	0.461881	1.283540	5.274526	1207	CUFF.1291.1	861
BnaA01g25550D	BnaA01g25550D	=	CUFF.1292	CUFF.1292.1	100	5.461104	4.494998	6.427209	32.852297	1361	CUFF.1292.1	1164
BnaA01g25570D	BnaA01g25570D	j	CUFF.1293	CUFF.1293.1	100	4.771923	4.222693	5.321152	28.682699	3904	CUFF.1293.2	3881
BnaA01g25570D	BnaA01g25570D	j	CUFF.1293	CUFF.1293.2	22	1.063637	0.778218	1.349055	6.393223	3963	CUFF.1293.2	3881
BnaA01g25600D	BnaA01g25600D	=	CUFF.1294	CUFF.1294.1	100	12.239358	9.287956	15.190759	73.445353	511	CUFF.1294.1	726
-	-	u	CUFF.1295	CUFF.1295.1	100	4.350211	1.840626	6.859797	26.639721	366	CUFF.1295.1	-
BnaA01g25610D	BnaA01g25610D	j	CUFF.1296	CUFF.1296.1	27	2.859131	1.760918	3.957344	17.582779	786	CUFF.1296.1	2031
BnaA01g25610D	BnaA01g25610D	c	CUFF.1296	CUFF.1296.2	100	10.467615	6.145343	14.789887	64.372629	342	CUFF.1296.1	2031
BnaA01g25610D	BnaA01g25610D	c	CUFF.1297	CUFF.1297.1	100	4.850638	3.277896	6.423379	29.511031	616	CUFF.1297.1	2031
BnaA01g25630D	BnaA01g25630D	c	CUFF.1298	CUFF.1298.1	100	27.733300	25.337301	30.129300	166.139090	1374	CUFF.1298.1	1566
BnaA01g25680D	BnaA01g25680D	j	CUFF.1299	CUFF.1299.1	100	6.343297	5.729380	6.957213	37.963496	3944	CUFF.1299.1	1964
BnaA01g25690D	BnaA01g25690D	p	CUFF.1300	CUFF.1300.1	100	1.483694	0.763997	2.203391	9.165683	753	CUFF.1300.1	438
BnaA01g25700D	BnaA01g25700D	j	CUFF.1301	CUFF.1301.1	100	0.520302	0.330686	0.709918	3.117405	2956	CUFF.1301.1	2754
BnaA01g25720D	BnaA01g25720D	=	CUFF.1302	CUFF.1302.1	100	2.485964	1.762040	3.209887	14.640083	1134	CUFF.1302.1	1173
BnaA01g25730D	BnaA01g25730D	=	CUFF.1303	CUFF.1303.1	100	9.008596	7.755882	10.261310	53.821816	1287	CUFF.1303.1	1473
BnaA01g25770D	BnaA01g25770D	=	CUFF.1304	CUFF.1304.1	100	17.739241	15.946167	19.532316	106.041445	1222	CUFF.1304.1	1233
BnaA01g25780D	BnaA01g25780D	=	CUFF.1305	CUFF.1305.1	87	10.774420	9.035592	12.513248	64.963299	1260	CUFF.1305.1	1828
BnaA01g25780D	BnaA01g25780D	j	CUFF.1305	CUFF.1305.2	100	12.320746	10.460186	14.181305	74.286717	1231	CUFF.1305.1	1828
BnaA01g25790D	BnaA01g25790D	j	CUFF.1306	CUFF.1306.1	73	5.655734	4.738327	6.573142	33.554694	1636	CUFF.1306.1	1855
BnaA01g25790D	BnaA01g25790D	c	CUFF.1306	CUFF.1306.2	100	7.740220	5.737857	9.742584	45.921665	668	CUFF.1306.1	1855
BnaA01g25800D	BnaA01g25800D	j	CUFF.1307	CUFF.1307.1	100	3.389476	2.951258	3.827693	20.196507	3463	CUFF.1307.1	3496
BnaA01g25810D	BnaA01g25810D	j	CUFF.1308	CUFF.1308.1	100	9.579992	8.104740	11.055245	57.734202	1101	CUFF.1308.1	2459
BnaA01g25880D	BnaA01g25880D	j	CUFF.1309	CUFF.1309.1	100	38.017050	35.325418	40.708682	228.749507	1806	CUFF.1310.1	2433
BnaA01g25880D	BnaA01g25880D	e	CUFF.1310	CUFF.1310.1	100	4.703710	3.939759	5.467661	28.302338	2565	CUFF.1310.1	2433
BnaA01g25890D	BnaA01g25890D	=	CUFF.1311	CUFF.1311.1	100	1.592314	0.881945	2.302684	9.674404	843	CUFF.1311.1	824
BnaA01g25900D	BnaA01g25900D	=	CUFF.1312	CUFF.1312.1	100	17.520099	15.817444	19.222755	105.037846	1574	CUFF.1312.1	1593
BnaA01g25910D	BnaA01g25910D	j	CUFF.1313	CUFF.1313.1	27	1.614129	1.034324	2.193934	9.810266	1547	CUFF.1313.2	3441
BnaA01g25910D	BnaA01g25910D	j	CUFF.1313	CUFF.1313.2	13	0.791876	0.515482	1.068269	4.812819	3418	CUFF.1313.2	3441
BnaA01g25910D	BnaA01g25910D	j	CUFF.1313	CUFF.1313.3	36	2.134179	1.668669	2.599688	12.970997	2700	CUFF.1313.2	3441
BnaA01g25910D	BnaA01g25910D	c	CUFF.1313	CUFF.1313.4	100	5.974821	4.341285	7.608357	36.313447	713	CUFF.1313.2	3441
BnaA01g25920D	BnaA01g25920D	=	CUFF.1314	CUFF.1314.1	100	5.270515	4.602714	5.938316	32.122179	2629	CUFF.1314.1	2716
BnaA01g25930D	BnaA01g25930D	i	CUFF.1315	CUFF.1315.1	100	5.870078	4.519107	7.221050	35.052025	929	CUFF.1315.1	345
BnaA01g25930D	BnaA01g25930D	i	CUFF.1316	CUFF.1316.1	20	13.894753	11.088752	16.700755	82.969802	613	CUFF.1316.1	345
BnaA01g25930D	BnaA01g25930D	i	CUFF.1316	CUFF.1316.2	100	68.747776	60.446877	77.048674	410.513897	449	CUFF.1316.2	345
BnaA01g25950D	BnaA01g25950D	e	CUFF.1317	CUFF.1317.1	100	4.906646	4.136434	5.676857	29.096901	1708	CUFF.1317.1	812
-	-	u	CUFF.1318	CUFF.1318.1	100	77.961211	72.682507	83.239915	478.765091	752	CUFF.1318.1	-
BnaA01g25990D	BnaA01g25990D	j	CUFF.1319	CUFF.1319.1	97	5.717421	4.709377	6.725465	34.445014	1493	CUFF.1319.1	1371
BnaA01g25990D	BnaA01g25990D	j	CUFF.1319	CUFF.1319.2	100	5.869096	4.551105	7.187087	35.358789	1039	CUFF.1319.1	1371
BnaA01g26020D	BnaA01g26020D	j	CUFF.1320	CUFF.1320.1	64	3.516231	2.681224	4.351238	21.043877	1241	CUFF.1320.1	1319
BnaA01g26020D	BnaA01g26020D	c	CUFF.1320	CUFF.1320.2	100	5.475808	3.013730	7.937887	32.771520	436	CUFF.1320.1	1319
BnaA01g26030D	BnaA01g26030D	=	CUFF.1321	CUFF.1321.1	100	1.099961	0.594552	1.605370	6.607222	1009	CUFF.1321.1	840
BnaA01g26040D	BnaA01g26040D	j	CUFF.1322	CUFF.1322.1	100	3.478091	1.791658	5.164524	21.956683	468	CUFF.1322.1	1890
BnaA01g26040D	BnaA01g26040D	j	CUFF.1323	CUFF.1323.1	100	1.679294	0.928515	2.430074	10.029620	786	CUFF.1323.1	1890
BnaA01g26040D	BnaA01g26040D	e	CUFF.1324	CUFF.1324.1	100	1.218550	0.658652	1.778449	7.393466	935	CUFF.1324.1	1890
BnaA01g26050D	BnaA01g26050D	=	CUFF.1325	CUFF.1325.1	100	0.520822	0.207472	0.834172	3.072418	1770	CUFF.1325.1	1816
BnaA01g26050D	BnaA01g26050D	j	CUFF.1325	CUFF.1325.2	100	0.520822	0.214607	0.827037	3.072418	1770	CUFF.1325.1	1816
BnaA01g26060D	BnaA01g26060D	j	CUFF.1326	CUFF.1326.1	33	0.795186	0.517526	1.072847	4.843707	3049	CUFF.1326.1	309
BnaA01g26060D	BnaA01g26060D	j	CUFF.1326	CUFF.1326.2	48	1.168301	0.792079	1.544524	7.116455	2620	CUFF.1326.1	309
BnaA01g26060D	BnaA01g26060D	j	CUFF.1326	CUFF.1326.3	67	1.621319	1.202903	2.039735	9.875917	2756	CUFF.1326.1	309
BnaA01g26060D	BnaA01g26060D	j	CUFF.1326	CUFF.1326.4	100	2.413738	1.862725	2.964752	14.702768	2698	CUFF.1326.1	309
BnaA01g26060D	BnaA01g26060D	j	CUFF.1326	CUFF.1326.5	61	1.470423	1.013626	1.927219	8.956762	2309	CUFF.1326.1	309
BnaA01g26070D	BnaA01g26070D	c	CUFF.1327	CUFF.1327.1	100	0.914426	0.458005	1.370847	5.340782	1067	CUFF.1327.1	1869
BnaA01g26090D	BnaA01g26090D	j	CUFF.1328	CUFF.1328.1	34	0.309105	0.113600	0.504610	1.877517	2644	CUFF.1328.1	2404
BnaA01g26090D	BnaA01g26090D	j	CUFF.1328	CUFF.1328.2	100	0.918000	0.617253	1.218746	5.575974	2535	CUFF.1328.1	2404
BnaA01g26100D	BnaA01g26100D	=	CUFF.1329	CUFF.1329.1	100	2.684596	1.065724	4.303469	16.216520	425	CUFF.1329.1	585
BnaA01g26130D	BnaA01g26130D	=	CUFF.1330	CUFF.1330.1	100	10.130908	9.039172	11.222645	60.972928	2041	CUFF.1330.1	2604
BnaA01g26140D	BnaA01g26140D	=	CUFF.1331	CUFF.1331.1	100	14.862009	13.223430	16.500589	89.019157	1406	CUFF.1331.1	1629
-	-	u	CUFF.1332	CUFF.1332.1	100	1.650611	0.724208	2.577015	10.035818	604	CUFF.1332.1	-
BnaA01g26170D	BnaA01g26170D	=	CUFF.1333	CUFF.1333.1	100	0.502342	0.212547	0.792138	2.883865	1344	CUFF.1333.1	1350
BnaA01g26180D	BnaA01g26180D	c	CUFF.1334	CUFF.1334.1	100	0.873447	0.389278	1.357616	5.355883	929	CUFF.1334.1	1545
BnaA01g26190D	BnaA01g26190D	j	CUFF.1335	CUFF.1335.1	100	1.514291	0.979836	2.048747	9.097715	1237	CUFF.1335.1	1189
BnaA01g26200D	BnaA01g26200D	j	CUFF.1336	CUFF.1336.1	100	3.699111	3.123729	4.274493	22.222005	2232	CUFF.1336.1	2234
BnaA01g26220D	BnaA01g26220D	e	CUFF.1337	CUFF.1337.1	100	2.067913	1.065237	3.070588	12.173235	621	CUFF.1337.1	1348
BnaA01g26220D	BnaA01g26220D	e	CUFF.1338	CUFF.1338.1	100	3.250685	2.334932	4.166437	19.237907	937	CUFF.1338.1	1348
BnaA01g26230D	BnaA01g26230D	j	CUFF.1339	CUFF.1339.1	100	3.977859	3.479182	4.476535	23.752495	3480	CUFF.1339.1	3669
BnaA01g26230D	BnaA01g26230D	p	CUFF.1340	CUFF.1340.1	100	13.714803	10.323243	17.106363	81.144560	463	CUFF.1340.1	3669
BnaA01g26250D	BnaA01g26250D	=	CUFF.1341	CUFF.1341.1	100	3.084513	2.424724	3.744302	18.418743	1583	CUFF.1341.1	1666
BnaA01g26270D	BnaA01g26270D	j	CUFF.1342	CUFF.1342.1	67	7.033217	6.126331	7.940103	41.907261	2116	CUFF.1342.1	2144
BnaA01g26270D	BnaA01g26270D	c	CUFF.1342	CUFF.1342.2	100	10.435860	8.549404	12.322316	62.181830	902	CUFF.1342.1	2144
BnaA01g26310D	BnaA01g26310D	j	CUFF.1343	CUFF.1343.1	100	4.397092	3.558354	5.235831	26.367188	1653	CUFF.1343.1	1092
BnaA01g26310D	BnaA01g26310D	j	CUFF.1343	CUFF.1343.2	70	3.092408	2.308772	3.876044	18.543641	1554	CUFF.1343.1	1092
BnaA01g26310D	BnaA01g26310D	j	CUFF.1343	CUFF.1343.3	75	3.283286	2.397597	4.168974	19.688239	1462	CUFF.1343.1	1092
BnaA01g26310D	BnaA01g26310D	j	CUFF.1343	CUFF.1343.4	51	2.255996	1.482436	3.029555	13.528089	1418	CUFF.1343.1	1092
BnaA01g26330D	BnaA01g26330D	=	CUFF.1344	CUFF.1344.1	100	7.942359	6.508747	9.375972	48.621006	983	CUFF.1344.1	1485
BnaA01g26340D	BnaA01g26340D	=	CUFF.1345	CUFF.1345.1	100	0.793213	0.515628	1.070799	4.454982	2080	CUFF.1345.1	1389
BnaA01g26400D	BnaA01g26400D	j	CUFF.1346	CUFF.1346.1	100	0.828616	0.424533	1.232698	5.056657	1173	CUFF.1346.1	1029
-	-	u	CUFF.1347	CUFF.1347.1	100	0.754590	0.336019	1.173161	4.684609	1007	CUFF.1347.1	-
BnaA01g26410D	BnaA01g26410D	=	CUFF.1348	CUFF.1348.1	100	0.508585	0.202187	0.814983	3.075124	1244	CUFF.1348.1	417
BnaA01g26430D	BnaA01g26430D	j	CUFF.1349	CUFF.1349.1	100	0.720397	0.386790	1.054003	4.435670	1430	CUFF.1349.1	1671
BnaA01g26470D	BnaA01g26470D	=	CUFF.1350	CUFF.1350.1	100	33.529294	30.162039	36.896549	201.352206	888	CUFF.1350.1	1004
BnaA01g26500D	BnaA01g26500D	j	CUFF.1351	CUFF.1351.1	100	10.996708	9.800683	12.192733	65.439562	1619	CUFF.1351.1	2236
BnaA01g26530D	BnaA01g26530D	j	CUFF.1352	CUFF.1352.1	91	2.463336	1.861135	3.065536	14.787424	1830	CUFF.1352.1	1181
BnaA01g26530D	BnaA01g26530D	j	CUFF.1352	CUFF.1352.2	62	1.666182	1.083692	2.248671	10.002101	1480	CUFF.1352.1	1181
BnaA01g26530D	BnaA01g26530D	j	CUFF.1352	CUFF.1352.3	100	2.696638	2.019462	3.373814	16.187939	1708	CUFF.1352.1	1181
BnaA01g26540D	BnaA01g26540D	j	CUFF.1353	CUFF.1353.1	100	7.775051	6.909619	8.640483	46.725351	2117	CUFF.1353.1	2139
BnaA01g26550D	BnaA01g26550D	=	CUFF.1354	CUFF.1354.1	100	5.850184	5.132152	6.568216	35.234716	2803	CUFF.1354.1	2016
BnaA01g26550D	BnaA01g26550D	j	CUFF.1354	CUFF.1354.2	19	1.132377	0.763739	1.501016	6.820126	2732	CUFF.1354.1	2016
BnaA01g26560D	BnaA01g26560D	=	CUFF.1355	CUFF.1355.1	100	57.588828	48.749058	66.428597	346.848252	386	CUFF.1355.1	610
BnaA01g26600D	BnaA01g26600D	=	CUFF.1356	CUFF.1356.1	100	3.140735	2.542357	3.739113	19.076745	2195	CUFF.1356.1	1983
BnaA01g26600D	BnaA01g26600D	j	CUFF.1356	CUFF.1356.2	20	0.640843	0.302929	0.978757	3.892463	2181	CUFF.1356.1	1983
BnaA01g26630D	BnaA01g26630D	j	CUFF.1357	CUFF.1357.1	100	3.432015	2.181270	4.682759	21.379214	659	CUFF.1357.1	2414
BnaA01g26630D	BnaA01g26630D	c	CUFF.1358	CUFF.1358.1	100	1.740442	0.690916	2.789969	10.861081	526	CUFF.1358.1	2414
BnaA01g26630D	BnaA01g26630D	c	CUFF.1359	CUFF.1359.1	100	3.264775	1.839910	4.689639	19.950370	531	CUFF.1359.1	2414
BnaA01g26650D	BnaA01g26650D	j	CUFF.1360	CUFF.1360.1	22	0.406038	0.141435	0.670640	2.439364	2160	CUFF.1360.1	2006
BnaA01g26650D	BnaA01g26650D	j	CUFF.1360	CUFF.1360.2	100	1.816427	1.364213	2.268641	10.912599	2160	CUFF.1360.1	2006
BnaA01g26670D	BnaA01g26670D	=	CUFF.1361	CUFF.1361.1	100	3.715559	2.657695	4.773422	22.537896	841	CUFF.1361.1	905
BnaA01g26690D	BnaA01g26690D	=	CUFF.1362	CUFF.1362.1	100	6.727518	5.184509	8.270527	39.858050	759	CUFF.1362.1	663
BnaA01g26720D	BnaA01g26720D	o	CUFF.1363	CUFF.1363.1	100	47.144245	43.801629	50.486862	275.022760	1595	CUFF.1364.1	1909
BnaA01g26720D	BnaA01g26720D	=	CUFF.1364	CUFF.1364.1	100	9.424540	8.154743	10.694337	54.979415	2136	CUFF.1364.1	1909
BnaA01g26730D	BnaA01g26730D	=	CUFF.1365	CUFF.1365.1	100	12.352369	11.205852	13.498885	74.858807	2353	CUFF.1365.1	2384
BnaA01g26740D	BnaA01g26740D	j	CUFF.1366	CUFF.1366.1	100	7.965561	7.071398	8.859725	47.848042	2321	CUFF.1366.1	2158
BnaA01g26750D	BnaA01g26750D	=	CUFF.1367	CUFF.1367.1	100	110.061522	97.025690	123.097353	667.537294	353	CUFF.1367.1	502
BnaA01g26770D	BnaA01g26770D	j	CUFF.1368	CUFF.1368.1	39	0.378754	0.100942	0.656566	2.219205	1476	CUFF.1368.2	2719
BnaA01g26770D	BnaA01g26770D	j	CUFF.1368	CUFF.1368.2	100	0.978098	0.676774	1.279422	5.730902	2658	CUFF.1368.2	2719
BnaA01g26770D	BnaA01g26770D	j	CUFF.1368	CUFF.1368.3	58	0.566569	0.172980	0.960158	3.319659	1329	CUFF.1368.2	2719
BnaA01g26780D	BnaA01g26780D	j	CUFF.1369	CUFF.1369.1	100	16.398182	14.179319	18.617045	97.884545	909	CUFF.1369.1	1388
BnaA01g26800D	BnaA01g26800D	j	CUFF.1370	CUFF.1370.1	34	0.524644	0.289714	0.759575	3.135853	2951	CUFF.1370.1	2711
BnaA01g26800D	BnaA01g26800D	j	CUFF.1370	CUFF.1370.2	100	1.565669	1.188200	1.943138	9.358163	2717	CUFF.1370.1	2711
BnaA01g26810D	BnaA01g26810D	=	CUFF.1371	CUFF.1371.1	100	1.851751	0.863868	2.839634	11.694263	605	CUFF.1371.1	1089
BnaA01g26820D	BnaA01g26820D	j	CUFF.1372	CUFF.1372.1	100	3.574767	3.128345	4.021188	21.097004	3869	CUFF.1372.1	3901
-	-	u	CUFF.1373	CUFF.1373.1	100	117.023926	109.410047	124.637805	692.210774	855	CUFF.1373.1	-
BnaA01g26840D	BnaA01g26840D	=	CUFF.1374	CUFF.1374.1	100	2.868381	2.078356	3.658406	16.971156	1062	CUFF.1374.1	871
BnaA01g26860D	BnaA01g26860D	=	CUFF.1375	CUFF.1375.1	100	6.190285	5.252410	7.128161	37.165593	1977	CUFF.1375.1	1808
BnaA01g26880D	BnaA01g26880D	x	CUFF.1376	CUFF.1376.1	100	3.120370	2.387561	3.853179	18.734260	1922	CUFF.1376.1	786
BnaA01g26890D	BnaA01g26890D	c	CUFF.1377	CUFF.1377.1	100	4.237619	2.161124	6.314114	25.568993	432	CUFF.1377.1	552
BnaA01g26930D	BnaA01g26930D	j	CUFF.1378	CUFF.1378.1	100	0.437720	0.185751	0.689688	2.675478	1556	CUFF.1378.1	1149
BnaA01g26950D	BnaA01g26950D	j	CUFF.1379	CUFF.1379.1	100	24.133559	21.324407	26.942710	146.687240	877	CUFF.1379.1	2200
BnaA01g26950D	BnaA01g26950D	j	CUFF.1380	CUFF.1380.1	100	1.949422	1.258177	2.640666	11.432232	1319	CUFF.1380.2	2200
BnaA01g26950D	BnaA01g26950D	j	CUFF.1380	CUFF.1380.2	96	1.864505	1.197455	2.531555	10.934248	1337	CUFF.1380.2	2200
BnaA01g26980D	BnaA01g26980D	=	CUFF.1381	CUFF.1381.1	100	18.026820	16.174272	19.879368	107.971363	1179	CUFF.1381.1	1219
BnaA01g27000D	BnaA01g27000D	=	CUFF.1382	CUFF.1382.1	100	30.780491	28.487350	33.073632	185.654064	1766	CUFF.1382.1	1886
BnaA01g27010D	BnaA01g27010D	j	CUFF.1383	CUFF.1383.1	47	2.039607	1.530309	2.548905	12.265955	1814	CUFF.1383.1	1706
BnaA01g27010D	BnaA01g27010D	c	CUFF.1383	CUFF.1383.2	100	4.348653	3.175552	5.521754	26.152285	881	CUFF.1383.1	1706
BnaA01g27020D	BnaA01g27020D	j	CUFF.1384	CUFF.1384.1	100	0.751010	0.299709	1.202311	4.550273	952	CUFF.1384.1	228
BnaA01g27090D	BnaA01g27090D	=	CUFF.1385	CUFF.1385.1	100	21.110783	19.590813	22.630753	123.722154	1873	CUFF.1385.1	1859
BnaA01g27100D	BnaA01g27100D	j	CUFF.1386	CUFF.1386.1	100	3.596566	2.546391	4.646741	21.922887	830	CUFF.1386.1	795
BnaA01g27120D	BnaA01g27120D	p	CUFF.1387	CUFF.1387.1	100	3.107315	1.908879	4.305750	17.598313	631	CUFF.1387.1	156
BnaA01g27130D	BnaA01g27130D	j	CUFF.1388	CUFF.1388.1	33	1.614654	0.682354	2.546953	9.631515	663	CUFF.1388.1	1210
BnaA01g27130D	BnaA01g27130D	j	CUFF.1388	CUFF.1388.2	100	4.943575	3.124283	6.762867	29.488750	558	CUFF.1388.1	1210
BnaA01g27160D	BnaA01g27160D	j	CUFF.1389	CUFF.1389.1	100	6.938388	6.238397	7.638379	41.815420	2742	CUFF.1389.1	3037
BnaA01g27170D	BnaA01g27170D	j	CUFF.1390	CUFF.1390.1	100	10.449605	9.270708	11.628502	63.867892	1808	CUFF.1390.1	1539
BnaA01g27240D	BnaA01g27240D	=	CUFF.1391	CUFF.1391.1	100	1.089085	0.684667	1.493503	6.240001	1441	CUFF.1391.1	1248
BnaA01g27290D	BnaA01g27290D	j	CUFF.1392	CUFF.1392.1	92	1.617383	1.272757	1.962010	9.669364	3346	CUFF.1392.1	3561
BnaA01g27290D	BnaA01g27290D	c	CUFF.1392	CUFF.1392.2	100	1.762308	1.144026	2.380590	10.535781	1490	CUFF.1392.1	3561
BnaA01g27300D	BnaA01g27300D	=	CUFF.1393	CUFF.1393.1	100	45.382696	39.413730	51.351663	273.229535	502	CUFF.1393.1	613
BnaA01g27320D	BnaA01g27320D	=	CUFF.1394	CUFF.1394.1	100	9.367825	7.690909	11.044742	57.086331	883	CUFF.1394.1	1147
BnaA01g27330D	BnaA01g27330D	=	CUFF.1395	CUFF.1395.1	100	6.214630	4.503562	7.925697	37.184177	631	CUFF.1395.1	683
BnaA01g27340D	BnaA01g27340D	=	CUFF.1396	CUFF.1396.1	100	69.085889	62.516830	75.654949	417.961269	603	CUFF.1396.1	592
BnaA01g27360D	BnaA01g27360D	j	CUFF.1397	CUFF.1397.1	100	1.502780	0.888973	2.116586	8.808291	1195	CUFF.1397.1	1151
BnaA01g27360D	BnaA01g27360D	e	CUFF.1398	CUFF.1398.1	100	1.691560	0.676827	2.706293	9.914797	696	CUFF.1397.1	1151
BnaA01g27410D	BnaA01g27410D	o	CUFF.1399	CUFF.1399.1	100	1.421883	0.865005	1.978761	8.450041	1100	CUFF.1399.1	795
BnaA01g27420D	BnaA01g27420D	=	CUFF.1400	CUFF.1400.1	100	15.407747	13.938468	16.877026	91.653826	1520	CUFF.1400.1	1644
-	-	u	CUFF.1401	CUFF.1401.1	100	58.982278	53.159275	64.805281	338.607681	555	CUFF.1401.1	-
BnaA01g27460D	BnaA01g27460D	=	CUFF.1402	CUFF.1402.1	100	76.898996	70.583391	83.214601	461.583364	712	CUFF.1402.1	806
BnaA01g27470D	BnaA01g27470D	e	CUFF.1403	CUFF.1403.1	100	4.500423	3.268763	5.732083	27.090574	967	CUFF.1404.1	1229
BnaA01g27470D	BnaA01g27470D	=	CUFF.1404	CUFF.1404.1	100	21.339523	19.121282	23.557764	128.454575	1220	CUFF.1404.1	1229
BnaA01g27520D	BnaA01g27520D	=	CUFF.1405	CUFF.1405.1	100	1.440339	1.090851	1.789826	8.680279	2388	CUFF.1405.1	2185
BnaA01g27540D	BnaA01g27540D	=	CUFF.1406	CUFF.1406.1	100	8.372825	7.440842	9.304807	50.146097	2257	CUFF.1406.1	2004
BnaA01g27550D	BnaA01g27550D	=	CUFF.1407	CUFF.1407.1	100	4.169237	3.565001	4.773473	24.840205	2487	CUFF.1407.1	2644
BnaA01g27560D	BnaA01g27560D	p	CUFF.1408	CUFF.1408.1	100	3.029029	2.086918	3.971141	17.002085	859	CUFF.1408.1	381
BnaA01g27570D	BnaA01g27570D	x	CUFF.1409	CUFF.1409.1	100	197.758065	187.824444	207.691685	1175.068965	1367	CUFF.1409.1	1023
BnaA01g27570D	BnaA01g27570D	=	CUFF.1410	CUFF.1410.1	100	490.515857	460.636284	520.395430	2914.621768	433	CUFF.1410.1	1023
BnaA01g27580D	BnaA01g27580D	x	CUFF.1411	CUFF.1411.1	100	3.940547	3.208228	4.672865	23.263635	2317	CUFF.1411.1	1783
BnaA01g27580D	BnaA01g27580D	j	CUFF.1412	CUFF.1412.1	100	25.815208	23.661080	27.969335	152.404119	1712	CUFF.1412.1	1783
BnaA01g27650D	BnaA01g27650D	=	CUFF.1413	CUFF.1413.1	100	0.419449	0.176361	0.662536	2.578253	1508	CUFF.1413.1	1521
BnaA01g27660D	BnaA01g27660D	=	CUFF.1414	CUFF.1414.1	100	2.924216	1.778031	4.070401	17.900126	655	CUFF.1414.1	678
BnaA01g27690D	BnaA01g27690D	c	CUFF.1415	CUFF.1415.1	100	4.332957	3.472992	5.192922	26.401165	1356	CUFF.1415.1	1594
BnaA01g27690D	BnaA01g27690D	j	CUFF.1416	CUFF.1416.1	100	5.731555	2.560381	8.902730	33.629341	344	CUFF.1416.1	1594
BnaA01g27700D	BnaA01g27700D	e	CUFF.1417	CUFF.1417.1	100	131.227427	121.460037	140.994816	790.598051	605	CUFF.1417.1	438
BnaA01g27710D	BnaA01g27710D	=	CUFF.1418	CUFF.1418.1	100	469.380998	444.929680	493.832316	2833.094881	631	CUFF.1418.1	957
BnaA01g27710D	BnaA01g27710D	x	CUFF.1419	CUFF.1419.1	100	27.054451	24.742193	29.366710	163.295549	1508	CUFF.1419.1	957
BnaA01g27720D	BnaA01g27720D	j	CUFF.1420	CUFF.1420.1	100	17.045837	15.733183	18.358490	102.215123	2742	CUFF.1420.1	2884
BnaA01g27800D	BnaA01g27800D	c	CUFF.1421	CUFF.1421.1	100	12.254218	9.479246	15.029190	71.622050	559	CUFF.1421.1	1636
BnaA01g27800D	BnaA01g27800D	x	CUFF.1422	CUFF.1422.1	100	1.148540	0.517763	1.779317	6.712856	918	CUFF.1422.1	1636
BnaA01g27810D	BnaA01g27810D	=	CUFF.1423	CUFF.1423.1	100	6.165096	5.108893	7.221299	36.497213	1303	CUFF.1423.1	1372
BnaA01g27820D	BnaA01g27820D	=	CUFF.1424	CUFF.1424.1	100	54.825587	49.120047	60.531128	333.249106	608	CUFF.1424.1	728
BnaA01g27850D	BnaA01g27850D	=	CUFF.1425	CUFF.1425.1	100	0.744132	0.496102	0.992162	4.331383	2467	CUFF.1425.1	2475
BnaA01g27890D	BnaA01g27890D	j	CUFF.1426	CUFF.1426.1	52	4.259034	3.218215	5.299852	25.316759	1086	CUFF.1426.1	1080
BnaA01g27890D	BnaA01g27890D	=	CUFF.1426	CUFF.1426.2	100	8.126003	6.141460	10.110547	48.302992	690	CUFF.1426.1	1080
BnaA01g27900D	BnaA01g27900D	j	CUFF.1427	CUFF.1427.1	100	0.838642	0.558892	1.118393	5.066153	2217	CUFF.1427.1	2358
BnaA01g27930D	BnaA01g27930D	e	CUFF.1428	CUFF.1428.1	100	4.072725	3.142372	5.003079	24.203203	1525	CUFF.1429.1	2198
BnaA01g27930D	BnaA01g27930D	j	CUFF.1429	CUFF.1429.1	100	4.442819	3.873970	5.011669	26.402580	3458	CUFF.1429.1	2198
BnaA01g27990D	BnaA01g27990D	j	CUFF.1430	CUFF.1430.1	61	5.543205	4.393636	6.692774	33.237508	1098	CUFF.1430.1	1633
BnaA01g27990D	BnaA01g27990D	=	CUFF.1430	CUFF.1430.2	100	9.046197	7.179749	10.912644	54.241730	776	CUFF.1430.1	1633
BnaA01g28080D	BnaA01g28080D	j	CUFF.1431	CUFF.1431.1	100	0.856442	0.519248	1.193635	4.795791	1585	CUFF.1431.1	1602
BnaA01g28090D	BnaA01g28090D	j	CUFF.1432	CUFF.1432.1	34	0.332958	0.183772	0.482144	1.986334	4938	CUFF.1432.1	4258
BnaA01g28090D	BnaA01g28090D	j	CUFF.1432	CUFF.1432.2	100	0.978405	0.752329	1.204480	5.836884	4938	CUFF.1432.1	4258
BnaA01g28090D	BnaA01g28090D	j	CUFF.1432	CUFF.1432.3	64	0.622719	0.283023	0.962416	3.714966	1896	CUFF.1432.1	4258
BnaA01g28130D	BnaA01g28130D	j	CUFF.1433	CUFF.1433.1	100	2.081243	1.295075	2.867412	12.736355	862	CUFF.1433.1	1315
BnaA01g28140D	BnaA01g28140D	j	CUFF.1434	CUFF.1434.1	72	4.324043	3.373618	5.274468	26.030430	1242	CUFF.1434.1	1389
BnaA01g28140D	BnaA01g28140D	j	CUFF.1434	CUFF.1434.2	100	6.022270	4.200613	7.843927	36.253634	650	CUFF.1434.1	1389
BnaA01g28170D	BnaA01g28170D	c	CUFF.1435	CUFF.1435.1	100	5.113552	3.708897	6.518206	31.961151	735	CUFF.1435.1	1826
BnaA01g28170D	BnaA01g28170D	c	CUFF.1436	CUFF.1436.1	100	4.325610	3.290772	5.360447	25.936560	1000	CUFF.1436.1	1826
BnaA01g28200D	BnaA01g28200D	=	CUFF.1437	CUFF.1437.1	100	3.311414	2.080836	4.541993	20.349427	654	CUFF.1437.1	630
BnaA01g28220D	BnaA01g28220D	j	CUFF.1438	CUFF.1438.1	59	1.362214	0.869994	1.854433	7.972037	1859	CUFF.1438.1	1708
BnaA01g28220D	BnaA01g28220D	c	CUFF.1438	CUFF.1438.2	100	2.318152	1.586142	3.050161	13.566440	1369	CUFF.1438.1	1708
BnaA01g28250D	BnaA01g28250D	j	CUFF.1439	CUFF.1439.1	100	11.741743	10.597617	12.885868	70.127422	2215	CUFF.1439.1	2495
BnaA01g28260D	BnaA01g28260D	=	CUFF.1440	CUFF.1440.1	100	12.408769	10.886264	13.931275	72.884760	1210	CUFF.1440.1	915
BnaA01g28280D	BnaA01g28280D	j	CUFF.1441	CUFF.1441.1	100	1.263671	0.776819	1.750522	7.773977	1357	CUFF.1441.2	1116
BnaA01g28280D	BnaA01g28280D	j	CUFF.1441	CUFF.1441.2	25	0.319691	0.059154	0.580229	1.966710	1513	CUFF.1441.2	1116
BnaA01g28290D	BnaA01g28290D	j	CUFF.1442	CUFF.1442.1	100	1.178665	0.674305	1.683026	6.919209	1405	CUFF.1443.1	522
BnaA01g28290D	BnaA01g28290D	e	CUFF.1443	CUFF.1443.1	100	0.865159	0.448189	1.282130	5.078811	1548	CUFF.1443.1	522
BnaA01g28310D	BnaA01g28310D	=	CUFF.1444	CUFF.1444.1	100	7.879916	6.956350	8.803482	47.608963	2148	CUFF.1444.1	2244
BnaA01g28330D	BnaA01g28330D	j	CUFF.1445	CUFF.1445.1	100	30.833458	28.930071	32.736846	184.561329	3010	CUFF.1445.1	3677
BnaA01g28350D	BnaA01g28350D	=	CUFF.1446	CUFF.1446.1	100	4.407920	3.076807	5.739034	26.599280	693	CUFF.1446.1	477
BnaA01g28360D	BnaA01g28360D	c	CUFF.1447	CUFF.1447.1	100	0.474164	0.168002	0.780326	2.954609	1177	CUFF.1447.1	1929
BnaA01g28370D	BnaA01g28370D	j	CUFF.1448	CUFF.1448.1	79	8.749888	7.770201	9.729576	52.530259	2360	CUFF.1448.1	1623
BnaA01g28370D	BnaA01g28370D	j	CUFF.1448	CUFF.1448.2	100	11.050527	9.107633	12.993422	66.342226	955	CUFF.1448.1	1623
BnaA01g28390D	BnaA01g28390D	=	CUFF.1449	CUFF.1449.1	100	10.505627	7.728273	13.282980	63.955171	503	CUFF.1449.1	633
BnaA01g28410D	BnaA01g28410D	j	CUFF.1450	CUFF.1450.1	100	6.578687	5.066526	8.090849	39.605348	915	CUFF.1450.2	3922
BnaA01g28410D	BnaA01g28410D	j	CUFF.1450	CUFF.1450.2	14	0.917900	0.304793	1.531007	5.525988	969	CUFF.1450.2	3922
BnaA01g28410D	BnaA01g28410D	c	CUFF.1450	CUFF.1450.3	25	1.661729	0.771015	2.552442	10.004023	908	CUFF.1450.2	3922
BnaA01g28410D	BnaA01g28410D	c	CUFF.1451	CUFF.1451.1	100	11.522960	10.505842	12.540078	69.245291	2812	CUFF.1451.1	3922
BnaA01g28450D	BnaA01g28450D	i	CUFF.1452	CUFF.1452.1	100	12.235889	4.857370	19.614407	32.748643	252	CUFF.1452.1	792
BnaA01g28500D	BnaA01g28500D	=	CUFF.1453	CUFF.1453.1	100	14.285445	12.522046	16.048844	87.153728	1076	CUFF.1453.1	1019
BnaA01g28510D	BnaA01g28510D	j	CUFF.1454	CUFF.1454.1	100	12.954439	8.515700	17.393177	77.315974	369	CUFF.1454.1	678
BnaA01g28510D	BnaA01g28510D	c	CUFF.1455	CUFF.1455.1	100	78.027048	35.308592	120.745504	465.688815	187	CUFF.1454.1	678
BnaA01g28540D	BnaA01g28540D	j	CUFF.1456	CUFF.1456.1	100	4.639175	4.024508	5.253842	28.094029	2692	CUFF.1456.1	1290
BnaA01g28550D	BnaA01g28550D	=	CUFF.1457	CUFF.1457.1	100	53.567237	48.132590	59.001884	324.856319	639	CUFF.1457.1	796
BnaA01g28580D	BnaA01g28580D	j	CUFF.1458	CUFF.1458.1	100	31.777525	28.517593	35.037458	192.768254	890	CUFF.1458.1	1237
BnaA01g28610D	BnaA01g28610D	j	CUFF.1459	CUFF.1459.2	54	7.205957	5.630356	8.781558	43.784967	832	CUFF.1459.2	794
BnaA01g28630D	BnaA01g28630D	j	CUFF.1460	CUFF.1460.1	18	0.336181	0.093641	0.578721	1.997948	1611	CUFF.1460.2	1887
BnaA01g28630D	BnaA01g28630D	j	CUFF.1460	CUFF.1460.2	48	0.896012	0.550175	1.241849	5.325064	1832	CUFF.1460.2	1887
BnaA01g28630D	BnaA01g28630D	c	CUFF.1460	CUFF.1460.3	100	1.859551	0.885556	2.833546	11.051443	632	CUFF.1460.2	1887
BnaA01g28640D	BnaA01g28640D	j	CUFF.1461	CUFF.1461.1	100	0.501927	0.179658	0.824196	3.019665	1530	CUFF.1461.2	2210
BnaA01g28640D	BnaA01g28640D	=	CUFF.1461	CUFF.1461.2	69	0.344519	0.130670	0.558368	2.072673	2215	CUFF.1461.2	2210
BnaA01g28690D	BnaA01g28690D	=	CUFF.1462	CUFF.1462.1	100	1.509078	0.981176	2.036980	8.856325	1255	CUFF.1462.1	1409
BnaA01g28700D	BnaA01g28700D	e	CUFF.1463	CUFF.1463.1	100	25.237733	20.656992	29.818475	150.400505	459	CUFF.1463.1	534
BnaA01g28710D	BnaA01g28710D	j	CUFF.1464	CUFF.1464.1	100	153.765841	145.368709	162.162973	910.399737	1160	CUFF.1464.1	1535
BnaA01g28760D	BnaA01g28760D	=	CUFF.1465	CUFF.1465.1	100	2.596716	1.697845	3.495588	15.470695	825	CUFF.1465.1	784
BnaA01g28790D	BnaA01g28790D	j	CUFF.1466	CUFF.1466.1	100	3.599216	2.937947	4.260484	21.620753	1701	CUFF.1466.1	1790
BnaA01g28800D	BnaA01g28800D	j	CUFF.1467	CUFF.1467.1	98	0.886070	0.528315	1.243824	5.196051	1791	CUFF.1467.2	2698
BnaA01g28800D	BnaA01g28800D	c	CUFF.1467	CUFF.1467.2	100	0.900327	0.576421	1.224233	5.279658	2031	CUFF.1467.2	2698
BnaA01g28820D	BnaA01g28820D	j	CUFF.1468	CUFF.1468.1	100	6.361525	4.797984	7.925065	37.814848	733	CUFF.1468.1	754
BnaA01g28850D	BnaA01g28850D	=	CUFF.1469	CUFF.1469.1	100	5.837092	5.046673	6.627511	35.224538	1953	CUFF.1469.1	2131
BnaA01g28880D	BnaA01g28880D	j	CUFF.1470	CUFF.1470.1	93	0.589838	0.182314	0.997362	3.457854	997	CUFF.1470.2	1559
BnaA01g28880D	BnaA01g28880D	j	CUFF.1470	CUFF.1470.2	100	0.636655	0.329489	0.943822	3.732315	1595	CUFF.1470.2	1559
BnaA01g28900D	BnaA01g28900D	j	CUFF.1471	CUFF.1471.1	87	6.793432	5.277786	8.309078	41.034058	931	CUFF.1471.1	917
BnaA01g28900D	BnaA01g28900D	=	CUFF.1471	CUFF.1471.2	100	7.797622	6.043677	9.551568	47.099620	834	CUFF.1471.1	917
BnaA01g28910D	BnaA01g28910D	j	CUFF.1472	CUFF.1472.1	60	0.774296	0.253352	1.295241	4.613201	1031	CUFF.1472.1	957
BnaA01g28910D	BnaA01g28910D	=	CUFF.1472	CUFF.1472.2	100	1.286443	0.640010	1.932876	7.664532	1031	CUFF.1472.1	957
BnaA01g28910D	BnaA01g28910D	j	CUFF.1472	CUFF.1472.3	94	1.215163	0.579637	1.850688	7.239848	955	CUFF.1472.1	957
-	-	u	CUFF.1473	CUFF.1473.1	100	24.025147	17.250823	30.799471	147.688271	327	CUFF.1473.1	-
BnaA01g28980D	BnaA01g28980D	=	CUFF.1474	CUFF.1474.1	100	4.120648	2.850997	5.390299	24.158894	724	CUFF.1474.1	839
BnaA01g28990D	BnaA01g28990D	j	CUFF.1475	CUFF.1475.1	100	3.308451	2.221807	4.395095	20.515751	855	CUFF.1475.1	912
BnaA01g28990D	BnaA01g28990D	=	CUFF.1475	CUFF.1475.2	70	2.317626	1.102190	3.533063	14.371631	646	CUFF.1475.1	912
BnaA01g29010D	BnaA01g29010D	e	CUFF.1476	CUFF.1476.1	100	5.965385	4.977987	6.952782	35.527853	1326	CUFF.1476.1	1204
BnaA01g29020D	BnaA01g29020D	=	CUFF.1477	CUFF.1477.1	100	21.623148	18.597300	24.648996	131.182632	671	CUFF.1477.1	889
BnaA01g29030D	BnaA01g29030D	=	CUFF.1478	CUFF.1478.1	100	18.585822	15.594945	21.576698	113.721325	650	CUFF.1478.1	968
BnaA01g29040D	BnaA01g29040D	j	CUFF.1479	CUFF.1479.1	100	4.258515	3.116885	5.400145	25.418688	843	CUFF.1479.1	913
BnaA01g29060D	BnaA01g29060D	j	CUFF.1480	CUFF.1480.1	100	8.244796	6.697812	9.791780	48.257072	900	CUFF.1480.1	1167
BnaA01g29080D	BnaA01g29080D	=	CUFF.1481	CUFF.1481.1	100	6.260670	5.487831	7.033509	37.486925	2133	CUFF.1481.1	2054
-	-	u	CUFF.1482	CUFF.1482.1	100	65.616986	59.656884	71.577087	399.006287	577	CUFF.1482.1	-
BnaA01g29130D	BnaA01g29130D	=	CUFF.1483	CUFF.1483.1	100	85.601193	79.754518	91.447867	514.874327	957	CUFF.1483.1	1156
BnaA01g29140D	BnaA01g29140D	j	CUFF.1484	CUFF.1484.1	100	1.168462	0.750706	1.586219	6.943445	1884	CUFF.1484.2	3152
BnaA01g29140D	BnaA01g29140D	c	CUFF.1484	CUFF.1484.2	72	0.837980	0.533078	1.142882	4.979593	2486	CUFF.1484.2	3152
BnaA01g29170D	BnaA01g29170D	j	CUFF.1485	CUFF.1485.1	100	1.775411	1.278289	2.272533	10.737955	2141	CUFF.1485.1	2403
BnaA01g29170D	BnaA01g29170D	j	CUFF.1485	CUFF.1485.2	71	1.260634	0.815693	1.705575	7.624507	2123	CUFF.1485.1	2403
BnaA01g29180D	BnaA01g29180D	e	CUFF.1486	CUFF.1486.1	100	4.545936	3.987788	5.104083	27.074882	2868	CUFF.1486.1	2043
BnaA01g29230D	BnaA01g29230D	e	CUFF.1487	CUFF.1487.1	100	8.703187	7.586683	9.819690	51.922058	1657	CUFF.1488.1	2508
BnaA01g29230D	BnaA01g29230D	j	CUFF.1488	CUFF.1488.1	100	17.628484	16.009095	19.247874	105.169200	1767	CUFF.1488.1	2508
BnaA01g29290D	BnaA01g29290D	j	CUFF.1489	CUFF.1489.1	21	0.408476	0.138565	0.678388	2.457624	1446	CUFF.1489.1	2145
BnaA01g29290D	BnaA01g29290D	j	CUFF.1489	CUFF.1489.2	100	1.918170	0.562224	3.274116	11.540793	481	CUFF.1489.1	2145
BnaA01g29290D	BnaA01g29290D	c	CUFF.1489	CUFF.1489.3	45	0.870034	0.325711	1.414357	5.234613	1041	CUFF.1489.1	2145
BnaA01g29290D	BnaA01g29290D	j	CUFF.1489	CUFF.1489.4	40	0.770588	0.147823	1.393352	4.636290	850	CUFF.1489.1	2145
BnaA01g29300D	BnaA01g29300D	=	CUFF.1490	CUFF.1490.1	100	3.530826	2.262516	4.799136	21.309655	635	CUFF.1490.1	493
-	-	u	CUFF.1491	CUFF.1491.1	100	10.440730	9.012127	11.869334	60.434656	1179	CUFF.1491.1	-
BnaA01g29370D	BnaA01g29370D	j	CUFF.1492	CUFF.1492.1	100	2.591276	2.072810	3.109742	15.764581	2495	CUFF.1492.1	1809
BnaA01g29370D	BnaA01g29370D	j	CUFF.1492	CUFF.1492.2	67	1.736270	1.210409	2.262131	10.562968	1956	CUFF.1492.1	1809
BnaA01g29370D	BnaA01g29370D	e	CUFF.1493	CUFF.1493.1	100	0.747768	0.381566	1.113969	4.549204	1863	CUFF.1492.1	1809
BnaA01g29380D	BnaA01g29380D	=	CUFF.1494	CUFF.1494.1	100	1.462142	0.994439	1.929844	8.735559	1483	CUFF.1494.1	1119
BnaA01g29390D	BnaA01g29390D	e	CUFF.1495	CUFF.1495.1	100	7.126159	6.336304	7.916013	41.642447	2300	CUFF.1495.1	1662
BnaA01g29400D	BnaA01g29400D	=	CUFF.1496	CUFF.1496.1	100	20.035744	13.653050	26.418439	123.956722	337	CUFF.1496.1	612
BnaA01g29410D	BnaA01g29410D	c	CUFF.1497	CUFF.1497.1	100	1.358386	0.835723	1.881049	8.068651	1156	CUFF.1497.1	1140
BnaA01g29430D	BnaA01g29430D	j	CUFF.1498	CUFF.1498.1	100	2.688312	1.857464	3.519160	16.169877	1091	CUFF.1498.2	1205
BnaA01g29430D	BnaA01g29430D	j	CUFF.1498	CUFF.1498.2	19	0.505220	0.090152	0.920287	3.038835	1185	CUFF.1498.2	1205
BnaA01g29430D	BnaA01g29430D	x	CUFF.1499	CUFF.1499.1	100	0.783096	0.306006	1.260186	4.710228	1053	CUFF.1499.1	1205
BnaA01g29440D	BnaA01g29440D	=	CUFF.1500	CUFF.1500.1	100	4.218680	3.282781	5.154579	25.581135	1146	CUFF.1500.1	1162
BnaA01g29450D	BnaA01g29450D	j	CUFF.1501	CUFF.1501.1	100	3.625359	2.177540	5.073178	22.121474	570	CUFF.1501.1	627
BnaA01g29460D	BnaA01g29460D	=	CUFF.1502	CUFF.1502.1	100	1.040857	0.760351	1.321364	6.143017	2617	CUFF.1502.1	2554
BnaA01g29470D	BnaA01g29470D	j	CUFF.1503	CUFF.1503.1	100	0.743502	0.443810	1.043194	4.321942	1788	CUFF.1503.1	1798
-	-	u	CUFF.1504	CUFF.1504.1	100	3.965071	2.466415	5.463727	24.549655	559	CUFF.1504.1	-
BnaA01g29490D	BnaA01g29490D	j	CUFF.1505	CUFF.1505.1	100	31.633661	29.174083	34.093239	189.057907	1556	CUFF.1505.1	1571
BnaA01g29500D	BnaA01g29500D	=	CUFF.1506	CUFF.1506.1	100	11.654725	10.062154	13.247296	70.900728	1157	CUFF.1506.1	1198
BnaA01g29510D	BnaA01g29510D	c	CUFF.1507	CUFF.1507.1	100	2.248317	1.361171	3.135463	13.436341	948	CUFF.1507.1	2920
BnaA01g29510D	BnaA01g29510D	j	CUFF.1507	CUFF.1507.2	55	1.226373	0.407688	2.045059	7.329024	824	CUFF.1507.1	2920
BnaA01g29510D	BnaA01g29510D	j	CUFF.1508	CUFF.1508.1	100	1.913922	1.386379	2.441466	11.564009	1717	CUFF.1508.1	2920
BnaA01g29510D	BnaA01g29510D	j	CUFF.1508	CUFF.1508.2	18	0.349487	0.067404	0.631569	2.111615	1717	CUFF.1508.1	2920
BnaA01g29520D	BnaA01g29520D	=	CUFF.1509	CUFF.1509.1	100	13.359267	11.597632	15.120902	80.952925	1107	CUFF.1509.1	1253
[truncated: 73,360 more rows]
