# Supplementary material for: Differences in Alternative Splicing between Yellow and Black-Seeded Rapeseed
Source: Plants (Basel). 2020 Jul 31;9(8):977. doi: 10.3390/plants9080977 (PMC7465011; doi:10.3390/plants9080977)
Supplement: Supplementary file 1 [file plants-09-00977-s001.zip › Supplementary Materials/Table S1/SRR5591634cufcompF.transcripts.gtf.tmap]

ref_gene_id	ref_id	class_code	cuff_gene_id	cuff_id	FMI	FPKM	FPKM_conf_lo	FPKM_conf_hi	cov	len	major_iso_id	ref_match_len
-	-	u	CUFF.1	CUFF.1.1	100	43.799083	21.169681	66.428485	9.415042	437	CUFF.1.1	-
BnaA01g00010D	BnaA01g00010D	o	CUFF.2	CUFF.2.1	100	657.972782	567.792648	748.152915	141.724462	436	CUFF.2.1	607
BnaA01g00050D	BnaA01g00050D	=	CUFF.3	CUFF.3.1	100	50.514708	39.069287	61.960129	10.694002	1247	CUFF.3.1	1397
BnaA01g00080D	BnaA01g00080D	=	CUFF.4	CUFF.4.1	100	31.129720	22.905136	39.354305	6.724124	1417	CUFF.4.1	609
BnaA01g00090D	BnaA01g00090D	c	CUFF.5	CUFF.5.1	100	6.191454	2.457867	9.925041	1.340964	1341	CUFF.5.1	2094
BnaA01g00100D	BnaA01g00100D	=	CUFF.6	CUFF.6.1	100	22.256127	14.085784	30.426470	4.769251	1076	CUFF.6.1	1362
BnaA01g00130D	BnaA01g00130D	=	CUFF.7	CUFF.7.1	100	30.819587	19.846074	41.793101	6.701247	875	CUFF.7.1	729
BnaA01g00170D	BnaA01g00170D	c	CUFF.8	CUFF.8.1	100	10.802045	5.421551	16.182539	2.285516	1216	CUFF.8.1	1794
BnaA01g00180D	BnaA01g00180D	j	CUFF.9	CUFF.9.1	100	11.570999	5.386040	17.755958	2.419395	978	CUFF.9.1	1296
BnaA01g00190D	BnaA01g00190D	j	CUFF.10	CUFF.10.1	100	78.879162	68.228307	89.530016	17.119840	2368	CUFF.11.1	2049
BnaA01g00190D	BnaA01g00190D	e	CUFF.11	CUFF.11.1	100	9.069970	5.056181	13.083758	1.968535	2595	CUFF.11.1	2049
BnaA01g00200D	BnaA01g00200D	x	CUFF.12	CUFF.12.1	100	11.733215	5.649370	17.817059	2.533507	1518	CUFF.12.1	1433
BnaA01g00200D	BnaA01g00200D	=	CUFF.13	CUFF.13.1	100	21.376681	13.058497	29.694864	4.615783	1339	CUFF.13.1	1433
BnaA01g00210D	BnaA01g00210D	=	CUFF.14	CUFF.14.1	100	113.124026	100.400650	125.847402	24.503955	2315	CUFF.14.1	2422
BnaA01g00680D	BnaA01g00680D	o	CUFF.17	CUFF.17.1	100	21.287217	8.450542	34.123892	4.314367	534	CUFF.17.1	2280
BnaA01g00700D	BnaA01g00700D	x	CUFF.19	CUFF.19.1	100	12.348695	3.423958	21.273432	2.584396	812	CUFF.19.1	2595
BnaA01g00700D	BnaA01g00700D	j	CUFF.20	CUFF.20.1	100	11.954840	5.745331	18.164349	2.501969	1314	CUFF.20.1	2595
BnaA01g00710D	BnaA01g00710D	=	CUFF.22	CUFF.22.1	100	13.870026	5.506086	22.233966	2.992202	711	CUFF.22.1	594
BnaA01g00730D	BnaA01g00730D	c	CUFF.25	CUFF.25.1	100	36.383806	15.670594	57.097018	7.948355	426	CUFF.25.1	1232
BnaA01g00760D	BnaA01g00760D	=	CUFF.30	CUFF.30.1	100	9.107127	4.245819	13.968435	1.910924	1258	CUFF.30.1	1385
BnaA01g00770D	BnaA01g00770D	j	CUFF.31	CUFF.31.1	38	8.817839	4.059672	13.576006	1.888671	2062	CUFF.31.3	2042
BnaA01g00770D	BnaA01g00770D	j	CUFF.31	CUFF.31.2	65	14.817518	9.350835	20.284201	3.173728	2003	CUFF.31.3	2042
BnaA01g00770D	BnaA01g00770D	j	CUFF.31	CUFF.31.3	100	22.909986	16.302071	29.517901	4.907034	2128	CUFF.31.3	2042
-	-	u	CUFF.34	CUFF.34.1	100	30.937320	19.209207	42.665433	6.560105	781	CUFF.34.1	-
BnaA01g00780D	BnaA01g00780D	=	CUFF.35	CUFF.35.1	100	15.998506	8.386254	23.610759	3.374407	917	CUFF.35.1	913
BnaA01g00790D	BnaA01g00790D	j	CUFF.36	CUFF.36.1	100	63.689108	46.585572	80.792644	13.554765	788	CUFF.36.1	1545
BnaA01g00810D	BnaA01g00810D	=	CUFF.38	CUFF.38.1	100	62.075752	49.650247	74.501256	13.348756	1234	CUFF.38.1	1224
BnaA01g00320D	BnaA01g00320D	x	CUFF.15	CUFF.15.1	100	6.471912	1.890838	11.052985	1.383660	1356	CUFF.15.1	1684
BnaA01g00320D	BnaA01g00320D	j	CUFF.16	CUFF.16.1	100	20.240306	12.944458	27.536155	4.327269	1385	CUFF.16.1	1684
BnaA01g00390D	BnaA01g00390D	=	CUFF.18	CUFF.18.1	100	90.034757	76.189309	103.880206	19.330425	1531	CUFF.18.1	1711
BnaA01g00400D	BnaA01g00400D	=	CUFF.21	CUFF.21.1	100	20.163533	11.713047	28.614020	4.229600	976	CUFF.21.1	1090
BnaA01g00400D	BnaA01g00400D	p	CUFF.23	CUFF.23.1	100	27.716246	12.352587	43.079904	5.872495	515	CUFF.23.1	1090
BnaA01g00410D	BnaA01g00410D	=	CUFF.24	CUFF.24.1	100	64.126487	49.996274	78.256700	13.769258	1082	CUFF.24.1	1332
BnaA01g00420D	BnaA01g00420D	j	CUFF.26	CUFF.26.1	100	23.254436	9.231484	37.277389	4.772480	506	CUFF.26.1	1671
BnaA01g00430D	BnaA01g00430D	c	CUFF.27	CUFF.27.1	100	6.947242	2.461495	11.432989	1.523882	1125	CUFF.27.1	1343
BnaA01g00440D	BnaA01g00440D	j	CUFF.28	CUFF.28.1	100	10.698805	7.752512	13.645098	2.241388	3408	CUFF.28.1	3486
BnaA01g00450D	BnaA01g00450D	=	CUFF.29	CUFF.29.1	100	87.862971	66.403540	109.322402	18.332324	720	CUFF.29.1	805
BnaA01g00460D	BnaA01g00460D	c	CUFF.32	CUFF.32.1	100	8.237681	3.421241	13.054122	1.728858	1162	CUFF.32.1	1936
BnaA01g00480D	BnaA01g00480D	j	CUFF.33	CUFF.33.1	100	10.747326	3.807913	17.686739	2.320520	799	CUFF.33.1	1029
BnaA01g00520D	BnaA01g00520D	=	CUFF.37	CUFF.37.1	100	11.958721	6.935187	16.982254	2.536372	1426	CUFF.37.1	1497
BnaA01g00580D	BnaA01g00580D	=	CUFF.39	CUFF.39.1	100	82.383870	70.736150	94.031590	17.741307	1942	CUFF.39.1	1840
BnaA01g00600D	BnaA01g00600D	=	CUFF.40	CUFF.40.1	100	34.324504	25.904899	42.744109	7.362036	1686	CUFF.40.1	1542
BnaA01g00600D	BnaA01g00600D	j	CUFF.40	CUFF.40.2	35	11.972175	3.354687	20.589663	2.567833	967	CUFF.40.1	1542
BnaA01g00610D	BnaA01g00610D	=	CUFF.41	CUFF.41.1	100	30.977672	16.877779	45.077564	6.583387	620	CUFF.41.1	731
BnaA01g00650D	BnaA01g00650D	j	CUFF.42	CUFF.42.1	100	27.431184	18.282083	36.580285	5.917296	1102	CUFF.42.1	1180
BnaA01g00660D	BnaA01g00660D	c	CUFF.43	CUFF.43.1	100	16.441061	6.956407	25.925715	3.458339	690	CUFF.43.1	2780
BnaA01g00660D	BnaA01g00660D	j	CUFF.44	CUFF.44.1	100	18.212909	11.578835	24.846983	3.910058	1346	CUFF.44.1	2780
BnaA01g00670D	BnaA01g00670D	e	CUFF.45	CUFF.45.1	100	17.512010	10.617280	24.406740	3.770897	1154	CUFF.45.1	1044
BnaA01g00920D	BnaA01g00920D	=	CUFF.46	CUFF.46.1	100	36.377484	25.804724	46.950243	7.742789	1079	CUFF.46.1	1228
BnaA01g00930D	BnaA01g00930D	=	CUFF.47	CUFF.47.1	100	80.833720	63.860493	97.806948	17.549207	969	CUFF.47.1	1005
BnaA01g00940D	BnaA01g00940D	j	CUFF.48	CUFF.48.1	100	16.504632	9.131909	23.877354	3.496988	1018	CUFF.48.1	1252
BnaA01g00960D	BnaA01g00960D	=	CUFF.49	CUFF.49.1	100	16.183338	5.734035	26.632640	3.229412	612	CUFF.49.1	689
BnaA01g00970D	BnaA01g00970D	c	CUFF.50	CUFF.50.1	100	12.810789	5.704642	19.916937	2.796979	853	CUFF.50.1	1529
BnaA01g00970D	BnaA01g00970D	c	CUFF.52	CUFF.52.1	100	13.628569	5.410233	21.846905	2.984601	720	CUFF.52.1	1529
BnaA01g01020D	BnaA01g01020D	c	CUFF.54	CUFF.54.1	100	61.085563	28.433956	93.737169	12.765647	349	CUFF.54.1	1297
BnaA01g01020D	BnaA01g01020D	c	CUFF.55	CUFF.55.1	100	18.151537	6.973089	29.329984	3.916779	600	CUFF.55.1	1297
BnaA01g01030D	BnaA01g01030D	x	CUFF.56	CUFF.56.1	100	29.399722	19.243864	39.555579	6.310819	1115	CUFF.56.2	1461
BnaA01g01030D	BnaA01g01030D	x	CUFF.56	CUFF.56.2	26	7.774133	2.214856	13.333410	1.668762	1259	CUFF.56.2	1461
BnaA01g01030D	BnaA01g01030D	x	CUFF.56	CUFF.56.3	25	7.203466	1.397805	13.009127	1.546265	1121	CUFF.56.2	1461
BnaA01g01040D	BnaA01g01040D	=	CUFF.57	CUFF.57.1	100	36.808977	25.463297	48.154657	7.913463	1172	CUFF.57.1	1337
BnaA01g01040D	BnaA01g01040D	x	CUFF.58	CUFF.58.1	100	18.806717	7.447971	30.165462	4.043205	841	CUFF.58.1	1337
BnaA01g01070D	BnaA01g01070D	j	CUFF.51	CUFF.51.1	100	13.186243	7.248743	19.123743	2.785736	1215	CUFF.51.1	2059
BnaA01g01100D	BnaA01g01100D	=	CUFF.53	CUFF.53.1	100	27.865943	17.298618	38.433268	5.886640	1043	CUFF.53.1	1113
BnaA01g01100D	BnaA01g01100D	j	CUFF.53	CUFF.53.2	37	10.347465	2.839295	17.855636	2.185887	1036	CUFF.53.1	1113
BnaA01g01180D	BnaA01g01180D	o	CUFF.59	CUFF.59.1	100	14.867530	5.933256	23.801803	3.191569	720	CUFF.59.1	1357
-	-	u	CUFF.60	CUFF.60.1	100	19.611293	7.917483	31.305103	4.209435	598	CUFF.60.1	-
-	-	u	CUFF.61	CUFF.61.1	100	37.285058	18.352574	56.217542	8.002992	482	CUFF.61.1	-
BnaA01g01270D	BnaA01g01270D	j	CUFF.62	CUFF.62.1	100	12.988180	5.876377	20.099983	2.727978	877	CUFF.62.1	1810
BnaA01g01310D	BnaA01g01310D	=	CUFF.63	CUFF.63.1	100	15.979728	10.758192	21.201265	3.369692	1793	CUFF.63.1	2123
BnaA01g01330D	BnaA01g01330D	j	CUFF.64	CUFF.64.1	20	5.685428	2.457753	8.913102	1.211686	2924	CUFF.64.1	3598
BnaA01g01330D	BnaA01g01330D	j	CUFF.64	CUFF.64.2	100	27.977109	22.230205	33.724012	5.962519	2924	CUFF.64.1	3598
BnaA01g01550D	BnaA01g01550D	=	CUFF.66	CUFF.66.1	100	70.334129	51.379374	89.288884	14.698411	713	CUFF.66.1	815
BnaA01g01560D	BnaA01g01560D	e	CUFF.67	CUFF.67.1	100	36.605738	26.001752	47.209723	7.818266	1040	CUFF.67.1	922
BnaA01g01570D	BnaA01g01570D	=	CUFF.69	CUFF.69.1	100	24.171409	13.361626	34.981192	5.256732	733	CUFF.69.1	1384
BnaA01g01590D	BnaA01g01590D	=	CUFF.70	CUFF.70.1	100	48.697556	21.754010	75.641102	10.486344	387	CUFF.70.1	445
-	-	u	CUFF.65	CUFF.65.1	100	14.866973	9.079424	20.654523	3.064540	1395	CUFF.65.1	-
BnaA01g01420D	BnaA01g01420D	j	CUFF.68	CUFF.68.1	100	34.508782	26.262379	42.755185	7.349061	1575	CUFF.68.1	1704
BnaA01g01470D	BnaA01g01470D	x	CUFF.71	CUFF.71.1	100	88.744917	48.241652	129.248182	18.772825	387	CUFF.71.1	986
BnaA01g01470D	BnaA01g01470D	x	CUFF.72	CUFF.72.1	100	101.103714	64.875689	137.331739	21.387167	448	CUFF.72.1	986
BnaA01g01470D	BnaA01g01470D	=	CUFF.73	CUFF.73.1	100	27.059613	14.779691	39.339535	5.724107	895	CUFF.73.1	986
BnaA01g01500D	BnaA01g01500D	j	CUFF.74	CUFF.74.1	100	25.968206	12.435103	39.501309	5.659657	573	CUFF.74.1	1142
BnaA01g02190D	BnaA01g02190D	c	CUFF.75	CUFF.75.1	100	23.773488	10.458391	37.088586	4.565210	563	CUFF.75.1	1850
BnaA01g01630D	BnaA01g01630D	c	CUFF.81	CUFF.81.1	100	14.495920	7.247960	21.743879	3.148572	910	CUFF.81.1	1840
BnaA01g01650D	BnaA01g01650D	=	CUFF.83	CUFF.83.1	100	14.443111	9.645113	19.241109	2.941244	1871	CUFF.83.1	2114
BnaA01g01660D	BnaA01g01660D	c	CUFF.85	CUFF.85.1	100	13.874549	5.833692	21.915406	3.041587	757	CUFF.85.1	1887
BnaA01g01670D	BnaA01g01670D	=	CUFF.86	CUFF.86.1	100	71.042736	55.759140	86.326332	15.201478	1037	CUFF.86.1	857
BnaA01g01690D	BnaA01g01690D	j	CUFF.88	CUFF.88.1	14	7.393520	1.542742	13.244298	1.592263	1230	CUFF.88.1	1177
BnaA01g01690D	BnaA01g01690D	=	CUFF.88	CUFF.88.2	100	53.364772	40.834484	65.895061	11.492600	1230	CUFF.88.1	1177
BnaA01g01700D	BnaA01g01700D	j	CUFF.91	CUFF.91.1	100	170.384850	156.141992	184.627709	36.755764	3105	CUFF.91.1	3148
BnaA01g01740D	BnaA01g01740D	j	CUFF.92	CUFF.92.1	18	9.414474	1.811769	17.017179	2.030223	946	CUFF.92.2	879
BnaA01g01740D	BnaA01g01740D	j	CUFF.92	CUFF.92.2	100	51.082014	38.395770	63.768259	11.015791	1134	CUFF.92.2	879
BnaA01g01750D	BnaA01g01750D	j	CUFF.93	CUFF.93.1	100	12.128503	5.877615	18.379390	2.540867	1048	CUFF.93.1	8151
BnaA01g01760D	BnaA01g01760D	j	CUFF.94	CUFF.94.1	100	12.297851	6.681068	17.914633	2.541660	1223	CUFF.94.1	1059
BnaA01g01770D	BnaA01g01770D	=	CUFF.95	CUFF.95.1	100	38.057368	15.107912	61.006825	7.664630	388	CUFF.95.1	189
BnaA01g01780D	BnaA01g01780D	=	CUFF.96	CUFF.96.1	100	83.526905	60.059510	106.994301	17.606882	612	CUFF.96.1	773
BnaA01g01790D	BnaA01g01790D	=	CUFF.99	CUFF.99.1	100	16.991563	10.760832	23.222294	3.640507	1398	CUFF.99.1	1521
BnaA01g01800D	BnaA01g01800D	=	CUFF.100	CUFF.100.1	100	136.142664	113.671193	158.614135	29.065935	955	CUFF.100.1	1017
BnaA01g01810D	BnaA01g01810D	j	CUFF.101	CUFF.101.1	39	13.910078	7.792225	20.027932	2.961813	1757	CUFF.101.1	1475
BnaA01g01810D	BnaA01g01810D	=	CUFF.101	CUFF.101.2	100	36.072786	26.842035	45.303537	7.680824	1593	CUFF.101.1	1475
BnaA01g01900D	BnaA01g01900D	=	CUFF.107	CUFF.107.1	100	132.540329	102.878061	162.202596	28.620605	615	CUFF.107.1	720
BnaA01g01950D	BnaA01g01950D	=	CUFF.111	CUFF.111.1	100	13.527766	8.030168	19.025363	2.721632	1392	CUFF.111.1	1406
BnaA01g01980D	BnaA01g01980D	j	CUFF.114	CUFF.114.1	100	93.261899	77.680653	108.843144	20.128356	1275	CUFF.114.1	1674
BnaA01g02020D	BnaA01g02020D	j	CUFF.116	CUFF.116.1	100	25.511011	12.200918	38.821104	5.411653	588	CUFF.116.1	931
BnaA01g02050D	BnaA01g02050D	=	CUFF.122	CUFF.122.1	100	61.408134	49.197934	73.618334	13.120672	1333	CUFF.122.1	1362
BnaA01g02080D	BnaA01g02080D	o	CUFF.125	CUFF.125.1	100	26.026676	13.174264	38.879087	5.573526	646	CUFF.125.1	426
BnaA01g02090D	BnaA01g02090D	j	CUFF.126	CUFF.126.1	94	26.046911	19.917426	32.176396	5.602757	2084	CUFF.126.1	2054
BnaA01g02090D	BnaA01g02090D	c	CUFF.126	CUFF.126.2	100	27.606857	11.521384	43.692329	5.938306	501	CUFF.126.1	2054
BnaA01g02100D	BnaA01g02100D	j	CUFF.128	CUFF.128.1	100	10.681117	5.348981	16.013253	2.170972	1380	CUFF.128.1	2811
BnaA01g02100D	BnaA01g02100D	x	CUFF.129	CUFF.129.1	100	19.568859	4.869123	34.268594	3.977435	542	CUFF.129.1	2811
BnaA01g02100D	BnaA01g02100D	o	CUFF.131	CUFF.131.1	100	54.515408	32.109631	76.921185	11.642376	485	CUFF.131.1	2811
BnaA01g02160D	BnaA01g02160D	x	CUFF.134	CUFF.134.1	100	18.376141	2.901464	33.850819	3.807785	531	CUFF.134.1	1523
BnaA01g02160D	BnaA01g02160D	j	CUFF.135	CUFF.135.1	100	28.799875	20.120562	37.479188	5.967724	1343	CUFF.135.1	1523
BnaA01g02170D	BnaA01g02170D	c	CUFF.136	CUFF.136.1	100	71.339045	36.734525	105.943565	15.440174	355	CUFF.136.1	1384
BnaA01g02180D	BnaA01g02180D	j	CUFF.139	CUFF.139.1	100	7.933456	3.970676	11.896236	1.446046	1822	CUFF.139.1	2536
BnaA01g02180D	BnaA01g02180D	x	CUFF.141	CUFF.141.1	100	11.227312	2.437982	20.016641	2.046423	742	CUFF.141.1	2536
BnaA01g02210D	BnaA01g02210D	c	CUFF.76	CUFF.76.1	100	9.501167	3.994860	15.007473	2.069254	1012	CUFF.76.1	1209
BnaA01g02220D	BnaA01g02220D	=	CUFF.77	CUFF.77.1	100	44.622814	29.222531	60.023096	9.553891	709	CUFF.77.1	1008
BnaA01g02240D	BnaA01g02240D	=	CUFF.78	CUFF.78.1	100	29.393305	18.751792	40.034818	6.367811	884	CUFF.78.1	864
BnaA01g02250D	BnaA01g02250D	=	CUFF.79	CUFF.79.1	100	70.473055	50.665654	90.280457	14.823178	687	CUFF.79.1	734
BnaA01g02260D	BnaA01g02260D	=	CUFF.80	CUFF.80.1	100	41.851736	29.864120	53.839351	8.893577	981	CUFF.80.1	1083
BnaA01g02270D	BnaA01g02270D	=	CUFF.82	CUFF.82.1	100	69.642397	58.849670	80.435125	14.849953	1890	CUFF.82.1	1647
BnaA01g02300D	BnaA01g02300D	x	CUFF.84	CUFF.84.1	100	13.916527	5.668294	22.164760	2.769429	763	CUFF.84.1	4074
BnaA01g02300D	BnaA01g02300D	c	CUFF.87	CUFF.87.1	100	21.386323	14.578162	28.194484	4.510573	1416	CUFF.87.1	4074
BnaA01g02340D	BnaA01g02340D	x	CUFF.89	CUFF.89.1	100	95.455991	60.980985	129.930997	20.471688	563	CUFF.89.1	668
BnaA01g02340D	BnaA01g02340D	=	CUFF.90	CUFF.90.1	100	186.000363	142.561998	229.438727	39.890020	563	CUFF.90.1	668
-	-	u	CUFF.97	CUFF.97.1	100	114.319397	93.660682	134.978111	24.418825	980	CUFF.97.1	-
-	-	u	CUFF.98	CUFF.98.1	100	352.713266	204.071244	501.355287	75.340175	239	CUFF.98.1	-
BnaA01g02470D	BnaA01g02470D	c	CUFF.102	CUFF.102.1	100	31.688280	14.750182	48.626378	6.692884	486	CUFF.102.1	635
BnaA01g02480D	BnaA01g02480D	=	CUFF.103	CUFF.103.1	100	14.069550	6.312182	21.826918	2.844263	1148	CUFF.103.2	1039
BnaA01g02480D	BnaA01g02480D	j	CUFF.103	CUFF.103.2	70	9.839065	3.608587	16.069543	1.989039	1255	CUFF.103.2	1039
BnaA01g02490D	BnaA01g02490D	=	CUFF.104	CUFF.104.1	100	176.433964	149.567719	203.300210	38.033154	894	CUFF.104.1	1033
BnaA01g02500D	BnaA01g02500D	j	CUFF.105	CUFF.105.1	100	25.076254	17.900545	32.251964	5.259073	1527	CUFF.105.1	1508
BnaA01g02520D	BnaA01g02520D	j	CUFF.106	CUFF.106.1	100	12.605387	6.865929	18.344844	2.694645	1530	CUFF.106.1	1686
BnaA01g02520D	BnaA01g02520D	j	CUFF.106	CUFF.106.2	98	12.404526	3.741823	21.067229	2.651708	920	CUFF.106.1	1686
BnaA01g02530D	BnaA01g02530D	x	CUFF.108	CUFF.108.1	100	26.813131	15.884564	37.741698	5.761404	1111	CUFF.108.1	1029
BnaA01g02530D	BnaA01g02530D	e	CUFF.109	CUFF.109.1	100	26.800003	15.780273	37.819732	5.758583	1111	CUFF.109.1	1029
BnaA01g02540D	BnaA01g02540D	=	CUFF.110	CUFF.110.1	100	38.256487	23.788351	52.724622	7.887425	696	CUFF.110.1	697
BnaA01g02570D	BnaA01g02570D	x	CUFF.112	CUFF.112.1	100	34.160039	21.446048	46.874030	7.250303	1099	CUFF.112.1	465
BnaA01g02570D	BnaA01g02570D	=	CUFF.113	CUFF.113.1	100	45.132502	30.945922	59.319081	9.579156	1099	CUFF.113.1	465
BnaA01g02590D	BnaA01g02590D	j	CUFF.115	CUFF.115.1	100	30.637426	21.078258	40.196594	6.554043	1102	CUFF.115.1	2083
BnaA01g02630D	BnaA01g02630D	c	CUFF.117	CUFF.117.1	100	46.185610	31.588781	60.782439	9.811073	767	CUFF.117.1	1557
BnaA01g02630D	BnaA01g02630D	c	CUFF.118	CUFF.118.1	100	55.384546	37.640479	73.128613	11.778334	682	CUFF.118.1	1557
BnaA01g02640D	BnaA01g02640D	j	CUFF.119	CUFF.119.1	100	52.139066	41.697812	62.580321	11.068298	1513	CUFF.119.1	1780
BnaA01g02650D	BnaA01g02650D	=	CUFF.120	CUFF.120.1	100	84.651384	71.718324	97.584445	18.157108	1635	CUFF.120.1	1786
BnaA01g02660D	BnaA01g02660D	=	CUFF.121	CUFF.121.1	100	21.299172	13.797663	28.800682	4.496959	1431	CUFF.121.1	1622
BnaA01g02660D	BnaA01g02660D	j	CUFF.121	CUFF.121.2	85	18.043616	4.993015	31.094217	3.809604	642	CUFF.121.1	1622
BnaA01g02670D	BnaA01g02670D	=	CUFF.123	CUFF.123.1	100	68.256399	59.800599	76.712200	14.867887	3017	CUFF.123.1	3036
BnaA01g02690D	BnaA01g02690D	j	CUFF.124	CUFF.124.1	100	16.738220	12.091405	21.385035	3.421887	2191	CUFF.124.1	3094
BnaA01g02720D	BnaA01g02720D	=	CUFF.127	CUFF.127.1	100	18.406396	8.814064	27.998728	3.946458	725	CUFF.127.1	789
BnaA01g02740D	BnaA01g02740D	j	CUFF.130	CUFF.130.1	100	11.610908	5.921393	17.300423	2.313927	1196	CUFF.130.1	1998
BnaA01g02770D	BnaA01g02770D	c	CUFF.132	CUFF.132.1	100	16.476223	9.325736	23.626710	3.544405	1068	CUFF.132.1	2220
BnaA01g02770D	BnaA01g02770D	c	CUFF.133	CUFF.133.1	100	21.315530	11.465443	31.165617	4.492547	799	CUFF.133.1	2220
BnaA01g02810D	BnaA01g02810D	=	CUFF.137	CUFF.137.1	100	29.287839	10.377186	48.198491	5.973297	429	CUFF.137.1	744
BnaA01g02820D	BnaA01g02820D	c	CUFF.138	CUFF.138.1	100	12.275179	4.872968	19.677390	2.609815	777	CUFF.138.1	2429
BnaA01g02830D	BnaA01g02830D	c	CUFF.140	CUFF.140.1	100	24.732225	14.317374	35.147076	5.123558	844	CUFF.140.1	946
BnaA01g02840D	BnaA01g02840D	c	CUFF.142	CUFF.142.1	100	26.185587	15.875945	36.495229	5.649486	839	CUFF.142.1	929
BnaA01g02880D	BnaA01g02880D	=	CUFF.143	CUFF.143.1	100	38.396271	30.209741	46.582801	8.199688	1760	CUFF.143.1	1833
BnaA01g02940D	BnaA01g02940D	=	CUFF.144	CUFF.144.1	100	56.860346	36.862112	76.858580	12.324405	571	CUFF.144.1	682
BnaA01g02950D	BnaA01g02950D	x	CUFF.145	CUFF.145.1	100	19.576512	4.903989	34.249034	4.274367	563	CUFF.145.1	1799
BnaA01g02950D	BnaA01g02950D	c	CUFF.146	CUFF.146.1	100	20.362647	10.439479	30.285815	4.446014	874	CUFF.146.1	1799
BnaA01g02950D	BnaA01g02950D	c	CUFF.147	CUFF.147.1	100	39.954559	21.963824	57.945294	8.467767	537	CUFF.147.1	1799
BnaA01g02950D	BnaA01g02950D	c	CUFF.148	CUFF.148.1	100	77.704494	34.711892	120.697095	16.775913	316	CUFF.148.1	1799
BnaA01g02980D	BnaA01g02980D	j	CUFF.149	CUFF.149.1	100	33.994021	18.544748	49.443295	7.321625	583	CUFF.149.1	1100
BnaA01g03050D	BnaA01g03050D	c	CUFF.150	CUFF.150.1	100	75.998852	47.273986	104.723718	16.044616	439	CUFF.150.1	2310
BnaA01g03050D	BnaA01g03050D	c	CUFF.151	CUFF.151.1	100	69.442153	56.957562	81.926745	14.968639	1749	CUFF.151.1	2310
BnaA01g03050D	BnaA01g03050D	x	CUFF.152	CUFF.152.1	100	116.925840	87.121255	146.730424	25.204010	717	CUFF.152.1	2310
BnaA01g03060D	BnaA01g03060D	j	CUFF.153	CUFF.153.1	100	7.781303	3.371031	12.191575	1.637810	1328	CUFF.153.1	3698
BnaA01g03060D	BnaA01g03060D	c	CUFF.154	CUFF.154.1	100	21.491564	14.229278	28.753850	4.488945	1477	CUFF.154.1	3698
BnaA01g03060D	BnaA01g03060D	x	CUFF.155	CUFF.155.1	100	16.984435	4.112051	29.856818	3.547540	640	CUFF.155.1	3698
BnaA01g03070D	BnaA01g03070D	j	CUFF.156	CUFF.156.1	100	8.445879	3.573551	13.318207	1.725316	1151	CUFF.156.1	3384
BnaA01g03120D	BnaA01g03120D	=	CUFF.157	CUFF.157.1	100	16.915829	11.106232	22.725426	3.663843	1516	CUFF.157.1	1435
BnaA01g03150D	BnaA01g03150D	=	CUFF.158	CUFF.158.1	100	189.544897	137.236323	241.853471	39.944054	391	CUFF.158.1	463
BnaA01g03210D	BnaA01g03210D	=	CUFF.160	CUFF.160.1	100	30.962747	15.709759	46.215735	6.465984	574	CUFF.160.1	701
BnaA01g03240D	BnaA01g03240D	o	CUFF.163	CUFF.163.1	100	24.313930	16.634910	31.992951	5.167962	1548	CUFF.163.1	2450
BnaA01g03240D	BnaA01g03240D	x	CUFF.164	CUFF.164.1	100	7.393631	1.964112	12.823149	1.571527	1440	CUFF.164.1	2450
BnaA01g03270D	BnaA01g03270D	j	CUFF.167	CUFF.167.1	41	15.765018	8.676098	22.853939	3.361109	1575	CUFF.167.1	1609
BnaA01g03270D	BnaA01g03270D	=	CUFF.167	CUFF.167.2	100	38.618687	28.825736	48.411639	8.233522	1575	CUFF.167.1	1609
BnaA01g03320D	BnaA01g03320D	j	CUFF.171	CUFF.171.1	100	21.199123	14.948204	27.450042	4.545012	1608	CUFF.171.1	3020
BnaA01g03320D	BnaA01g03320D	c	CUFF.172	CUFF.172.1	100	14.999986	8.788380	21.211592	3.144927	1267	CUFF.172.1	3020
BnaA01g03330D	BnaA01g03330D	=	CUFF.174	CUFF.174.1	100	121.506262	80.332398	162.680125	26.096942	394	CUFF.174.1	516
BnaA01g03340D	BnaA01g03340D	j	CUFF.175	CUFF.175.1	100	80.174667	59.551747	100.797588	17.097070	703	CUFF.175.1	749
BnaA01g03370D	BnaA01g03370D	c	CUFF.178	CUFF.178.1	100	48.440634	26.901778	69.979490	10.188918	484	CUFF.178.1	1645
BnaA01g03370D	BnaA01g03370D	c	CUFF.179	CUFF.179.1	100	46.803232	29.298501	64.307963	10.202647	617	CUFF.179.1	1645
BnaA01g03380D	BnaA01g03380D	j	CUFF.180	CUFF.180.1	100	11.599520	6.209948	16.989092	2.345983	1266	CUFF.180.1	2702
BnaA01g03400D	BnaA01g03400D	=	CUFF.183	CUFF.183.1	100	21.433377	15.085446	27.781309	4.458990	1630	CUFF.183.1	1770
BnaA01g04100D	BnaA01g04100D	j	CUFF.191	CUFF.191.1	25	8.977187	5.316301	12.638072	1.904538	2868	CUFF.191.3	2978
BnaA01g04100D	BnaA01g04100D	j	CUFF.191	CUFF.191.2	100	35.411547	28.452977	42.370117	7.512669	2946	CUFF.191.3	2978
BnaA01g04100D	BnaA01g04100D	j	CUFF.191	CUFF.191.3	39	13.741866	8.736703	18.747029	2.915379	2961	CUFF.191.3	2978
BnaA01g04110D	BnaA01g04110D	j	CUFF.192	CUFF.192.1	30	11.742175	5.400312	18.084039	2.490361	1579	CUFF.192.1	1707
BnaA01g04110D	BnaA01g04110D	=	CUFF.192	CUFF.192.2	100	39.308038	29.588040	49.028036	8.336719	1579	CUFF.192.1	1707
BnaA01g04120D	BnaA01g04120D	c	CUFF.193	CUFF.193.1	100	18.043476	8.398832	27.688119	3.865291	700	CUFF.193.1	990
BnaA01g03510D	BnaA01g03510D	c	CUFF.159	CUFF.159.1	100	13.697565	6.710781	20.684350	2.847561	959	CUFF.159.1	2461
BnaA01g03550D	BnaA01g03550D	j	CUFF.161	CUFF.161.1	100	13.571318	7.070658	20.071978	2.966284	1062	CUFF.161.1	3552
BnaA01g03560D	BnaA01g03560D	=	CUFF.162	CUFF.162.1	100	13.156658	5.343629	20.969687	2.524886	771	CUFF.162.1	911
BnaA01g03570D	BnaA01g03570D	=	CUFF.165	CUFF.165.1	100	21.932718	15.552510	28.312925	4.642974	1784	CUFF.165.1	2117
BnaA01g03570D	BnaA01g03570D	x	CUFF.166	CUFF.166.1	100	21.465849	3.371700	39.559997	4.544142	471	CUFF.166.1	2117
BnaA01g03590D	BnaA01g03590D	j	CUFF.168	CUFF.168.1	100	42.504454	33.740278	51.268629	9.116897	1715	CUFF.168.1	1726
BnaA01g03600D	BnaA01g03600D	=	CUFF.169	CUFF.169.1	100	61.471584	45.776257	77.166912	13.187456	881	CUFF.169.1	934
BnaA01g03610D	BnaA01g03610D	c	CUFF.170	CUFF.170.1	100	8.394988	2.974450	13.815526	1.812613	966	CUFF.170.1	5657
BnaA01g03620D	BnaA01g03620D	j	CUFF.173	CUFF.173.1	100	23.330667	16.533098	30.128235	4.869634	1562	CUFF.173.1	1554
BnaA01g03630D	BnaA01g03630D	j	CUFF.176	CUFF.176.1	100	15.493931	10.746622	20.241240	3.297473	2053	CUFF.176.1	3325
BnaA01g03630D	BnaA01g03630D	c	CUFF.177	CUFF.177.1	100	23.527166	14.738888	32.315443	4.998966	988	CUFF.177.1	3325
BnaA01g03640D	BnaA01g03640D	c	CUFF.181	CUFF.181.1	100	9.995384	3.988906	16.001862	2.079059	972	CUFF.181.1	5149
BnaA01g03650D	BnaA01g03650D	c	CUFF.182	CUFF.182.1	100	32.940378	19.382895	46.497861	6.997747	694	CUFF.182.1	1197
BnaA01g03680D	BnaA01g03680D	j	CUFF.184	CUFF.184.1	100	24.128932	19.280150	28.977714	5.206550	3471	CUFF.184.2	3305
BnaA01g03680D	BnaA01g03680D	j	CUFF.184	CUFF.184.2	38	9.102180	5.885397	12.318963	1.964072	3578	CUFF.184.2	3305
BnaA01g03730D	BnaA01g03730D	=	CUFF.185	CUFF.185.1	100	22.563206	15.348298	29.778114	4.871500	1348	CUFF.185.1	1169
BnaA01g03790D	BnaA01g03790D	=	CUFF.186	CUFF.186.1	100	97.679163	86.932292	108.426034	21.196499	2779	CUFF.186.1	2851
BnaA01g03800D	BnaA01g03800D	c	CUFF.187	CUFF.187.1	100	27.550197	20.063136	35.037259	5.960421	1735	CUFF.187.1	1841
BnaA01g03800D	BnaA01g03800D	j	CUFF.187	CUFF.187.2	29	7.872733	1.912732	13.832735	1.703247	1188	CUFF.187.1	1841
BnaA01g03810D	BnaA01g03810D	=	CUFF.188	CUFF.188.1	100	12.041031	7.075657	17.006404	2.539069	1493	CUFF.188.1	1543
BnaA01g03840D	BnaA01g03840D	c	CUFF.189	CUFF.189.1	100	14.676404	8.636034	20.716773	3.083176	1265	CUFF.189.1	1708
BnaA01g03860D	BnaA01g03860D	j	CUFF.190	CUFF.190.1	100	57.047036	49.945186	64.148886	12.209710	3534	CUFF.190.1	3600
BnaA01g04000D	BnaA01g04000D	=	CUFF.194	CUFF.194.1	100	141.042433	124.397286	157.687580	30.234399	1719	CUFF.194.1	1799
BnaA01g04010D	BnaA01g04010D	=	CUFF.195	CUFF.195.1	100	77.083181	50.358150	103.808213	16.316034	489	CUFF.195.1	646
BnaA01g04020D	BnaA01g04020D	o	CUFF.196	CUFF.196.1	100	16.918626	6.479048	27.358205	3.486597	610	CUFF.196.1	4648
BnaA01g04020D	BnaA01g04020D	c	CUFF.197	CUFF.197.1	100	28.079461	18.306738	37.852183	5.920576	990	CUFF.197.1	4648
BnaA01g04020D	BnaA01g04020D	c	CUFF.198	CUFF.198.1	100	24.187370	11.266366	37.108374	5.158246	587	CUFF.198.1	4648
BnaA01g04020D	BnaA01g04020D	j	CUFF.199	CUFF.199.1	100	15.022007	10.099187	19.944828	3.170406	1892	CUFF.199.1	4648
BnaA01g04030D	BnaA01g04030D	c	CUFF.200	CUFF.200.1	100	17.859192	12.376963	23.341421	3.628302	1805	CUFF.200.1	2334
BnaA01g04040D	BnaA01g04040D	=	CUFF.201	CUFF.201.1	100	16.182168	6.803954	25.560382	3.488516	678	CUFF.201.1	868
BnaA01g04070D	BnaA01g04070D	=	CUFF.202	CUFF.202.1	100	44.382675	26.389699	62.375652	9.607450	559	CUFF.202.1	492
BnaA01g04200D	BnaA01g04200D	j	CUFF.203	CUFF.203.1	27	6.143061	2.399966	9.886157	1.302029	2014	CUFF.203.2	2379
BnaA01g04200D	BnaA01g04200D	=	CUFF.203	CUFF.203.2	100	22.348122	16.647258	28.048986	4.736711	2311	CUFF.203.2	2379
BnaA01g04300D	BnaA01g04300D	=	CUFF.204	CUFF.204.1	100	28.037742	12.485201	43.590283	6.040666	500	CUFF.204.1	881
BnaA01g04340D	BnaA01g04340D	j	CUFF.205	CUFF.205.1	100	16.087842	9.697513	22.478171	3.440161	1278	CUFF.205.1	1496
BnaA01g04360D	BnaA01g04360D	c	CUFF.206	CUFF.206.1	100	20.105639	7.853485	32.357793	4.133720	580	CUFF.206.1	3701
BnaA01g04360D	BnaA01g04360D	j	CUFF.207	CUFF.207.1	13	3.651748	1.198741	6.104755	0.775758	3270	CUFF.207.1	3701
BnaA01g04360D	BnaA01g04360D	j	CUFF.207	CUFF.207.2	100	28.841147	23.475806	34.206487	6.126863	3270	CUFF.207.1	3701
BnaA01g04390D	BnaA01g04390D	c	CUFF.208	CUFF.208.1	100	14.153739	8.786791	19.520686	2.852906	1532	CUFF.208.1	4029
BnaA01g04390D	BnaA01g04390D	c	CUFF.209	CUFF.209.1	100	17.169215	7.645448	26.692982	3.754739	688	CUFF.209.1	4029
BnaA01g04420D	BnaA01g04420D	c	CUFF.210	CUFF.210.1	100	35.611929	22.451830	48.772029	6.975898	745	CUFF.210.1	1359
BnaA01g04420D	BnaA01g04420D	c	CUFF.211	CUFF.211.1	100	47.448487	27.216384	67.680589	10.347250	500	CUFF.211.1	1359
BnaA01g04430D	BnaA01g04430D	=	CUFF.212	CUFF.212.1	100	15.773557	8.139922	23.407192	3.260002	915	CUFF.212.1	961
BnaA01g04440D	BnaA01g04440D	j	CUFF.213	CUFF.213.1	100	11.349712	6.438617	16.260807	2.326402	1454	CUFF.213.1	1940
BnaA01g04450D	BnaA01g04450D	j	CUFF.214	CUFF.214.1	100	21.477775	10.757483	32.198067	4.390644	710	CUFF.214.1	754
BnaA01g04460D	BnaA01g04460D	j	CUFF.215	CUFF.215.1	100	16.773559	8.128665	25.418453	3.459975	814	CUFF.215.1	1334
BnaA01g04480D	BnaA01g04480D	j	CUFF.216	CUFF.216.1	100	15.236486	10.993979	19.478993	3.160330	2560	CUFF.216.1	3848
BnaA01g04980D	BnaA01g04980D	c	CUFF.217	CUFF.217.1	100	16.013418	8.674655	23.352181	3.231300	1033	CUFF.217.1	3137
BnaA01g05020D	BnaA01g05020D	=	CUFF.222	CUFF.222.1	100	57.238048	35.704288	78.771808	11.948417	535	CUFF.222.1	741
BnaA01g05090D	BnaA01g05090D	j	CUFF.225	CUFF.225.1	72	22.481943	15.101528	29.862358	4.782115	1434	CUFF.225.1	1387
BnaA01g05090D	BnaA01g05090D	c	CUFF.225	CUFF.225.2	100	31.419993	11.818142	51.021844	6.683320	491	CUFF.225.1	1387
BnaA01g05100D	BnaA01g05100D	=	CUFF.226	CUFF.226.1	100	60.254258	43.717943	76.790574	12.908297	793	CUFF.226.1	784
-	-	u	CUFF.227	CUFF.227.1	100	125.092086	102.375528	147.808643	26.284674	826	CUFF.227.1	-
BnaA01g05110D	BnaA01g05110D	j	CUFF.231	CUFF.231.1	100	69.910191	36.268548	103.551834	14.266790	373	CUFF.231.2	889
BnaA01g05110D	BnaA01g05110D	c	CUFF.231	CUFF.231.2	65	45.252668	19.362189	71.143146	9.234852	388	CUFF.231.2	889
BnaA01g05130D	BnaA01g05130D	=	CUFF.234	CUFF.234.1	100	57.451626	36.779124	78.124128	12.299063	570	CUFF.234.1	1037
BnaA01g05220D	BnaA01g05220D	j	CUFF.244	CUFF.244.1	100	8.558693	3.851331	13.266055	1.785492	1257	CUFF.244.1	2154
BnaA01g05240D	BnaA01g05240D	j	CUFF.249	CUFF.249.1	45	10.979878	6.241994	15.717763	2.347647	2391	CUFF.249.1	3470
BnaA01g05240D	BnaA01g05240D	j	CUFF.249	CUFF.249.2	40	9.747472	4.132949	15.361994	2.084142	1664	CUFF.249.1	3470
BnaA01g05240D	BnaA01g05240D	j	CUFF.249	CUFF.249.3	100	24.227886	17.812838	30.642933	5.180251	2391	CUFF.249.1	3470
BnaA01g04510D	BnaA01g04510D	j	CUFF.218	CUFF.218.1	100	44.795878	31.566235	58.025521	9.530771	943	CUFF.218.1	906
BnaA01g04510D	BnaA01g04510D	c	CUFF.218	CUFF.218.2	91	40.981331	21.550664	60.411998	8.719188	526	CUFF.218.1	906
BnaA01g04520D	BnaA01g04520D	c	CUFF.219	CUFF.219.1	100	23.043035	13.949229	32.136842	4.913937	935	CUFF.219.1	4066
BnaA01g04520D	BnaA01g04520D	j	CUFF.220	CUFF.220.1	100	16.209970	8.108707	24.311233	3.356932	855	CUFF.220.1	4066
BnaA01g04540D	BnaA01g04540D	=	CUFF.221	CUFF.221.1	100	66.014476	45.256418	86.772534	13.968443	617	CUFF.221.1	751
BnaA01g04570D	BnaA01g04570D	j	CUFF.223	CUFF.223.1	100	25.393449	16.296784	34.490113	4.994091	1027	CUFF.223.1	2010
BnaA01g04590D	BnaA01g04590D	c	CUFF.224	CUFF.224.1	100	12.394547	7.592485	17.196609	2.629006	1650	CUFF.224.1	2524
BnaA01g04600D	BnaA01g04600D	j	CUFF.228	CUFF.228.1	100	94.735198	85.331258	104.139138	20.278689	3737	CUFF.228.1	3705
BnaA01g04610D	BnaA01g04610D	o	CUFF.229	CUFF.229.1	100	58.258586	39.793160	76.724011	12.470631	857	CUFF.229.1	1689
BnaA01g04610D	BnaA01g04610D	=	CUFF.230	CUFF.230.1	100	19.017188	12.573924	25.460452	4.002049	1438	CUFF.230.1	1689
BnaA01g04620D	BnaA01g04620D	=	CUFF.232	CUFF.232.1	100	64.689407	49.877261	79.501554	13.771761	1497	CUFF.232.1	1507
BnaA01g04620D	BnaA01g04620D	x	CUFF.233	CUFF.233.1	100	90.539820	73.914811	107.164829	19.275068	1497	CUFF.233.1	1507
BnaA01g04640D	BnaA01g04640D	c	CUFF.235	CUFF.235.1	100	20.351624	11.000481	29.702766	4.349759	801	CUFF.235.1	2195
BnaA01g04640D	BnaA01g04640D	c	CUFF.236	CUFF.236.1	100	17.560724	6.466947	28.654502	3.626398	586	CUFF.236.1	2195
BnaA01g04650D	BnaA01g04650D	=	CUFF.237	CUFF.237.1	100	16.348040	6.489801	26.206279	3.280841	634	CUFF.237.1	1171
BnaA01g04660D	BnaA01g04660D	j	CUFF.238	CUFF.238.1	20	9.088023	3.551948	14.624097	1.913124	1572	CUFF.238.1	2440
BnaA01g04660D	BnaA01g04660D	j	CUFF.238	CUFF.238.2	100	44.796585	34.674713	54.918457	9.430151	1572	CUFF.238.1	2440
BnaA01g04700D	BnaA01g04700D	j	CUFF.239	CUFF.239.1	100	53.888252	44.533826	63.242678	11.529556	2225	CUFF.239.1	2298
BnaA01g04700D	BnaA01g04700D	x	CUFF.240	CUFF.240.1	100	12.872471	7.081222	18.663720	2.754104	2080	CUFF.240.1	2298
BnaA01g04730D	BnaA01g04730D	c	CUFF.241	CUFF.241.1	100	21.911421	14.122559	29.700283	4.618750	1294	CUFF.241.1	2550
BnaA01g04730D	BnaA01g04730D	x	CUFF.242	CUFF.242.1	100	33.179205	10.661975	55.696436	6.993908	451	CUFF.242.1	2550
BnaA01g04730D	BnaA01g04730D	c	CUFF.243	CUFF.243.1	100	15.954459	7.110590	24.798329	3.444468	745	CUFF.243.1	2550
BnaA01g04740D	BnaA01g04740D	=	CUFF.245	CUFF.245.1	100	76.332200	55.882225	96.782176	16.232973	851	CUFF.245.1	1033
BnaA01g04740D	BnaA01g04740D	x	CUFF.246	CUFF.246.1	100	101.442724	67.904260	134.981188	21.573032	551	CUFF.246.1	1033
BnaA01g04750D	BnaA01g04750D	c	CUFF.247	CUFF.247.1	100	8.081416	4.082952	12.079880	1.692758	1524	CUFF.247.1	2659
BnaA01g04760D	BnaA01g04760D	c	CUFF.248	CUFF.248.1	100	14.054694	9.255168	18.854220	2.860389	1830	CUFF.248.1	2953
BnaA01g04760D	BnaA01g04760D	c	CUFF.250	CUFF.250.1	100	16.886047	9.826982	23.945112	3.527277	1197	CUFF.250.1	2953
BnaA01g04770D	BnaA01g04770D	j	CUFF.251	CUFF.251.1	95	13.549339	9.004851	18.093827	2.830282	2094	CUFF.251.1	2538
BnaA01g04770D	BnaA01g04770D	j	CUFF.251	CUFF.251.2	100	14.329935	6.314271	22.345598	2.993338	801	CUFF.251.1	2538
BnaA01g04780D	BnaA01g04780D	=	CUFF.252	CUFF.252.1	100	25.677323	16.204309	35.150336	5.374274	968	CUFF.252.1	893
BnaA01g04790D	BnaA01g04790D	c	CUFF.253	CUFF.253.1	100	68.962164	45.287810	92.636519	14.995309	525	CUFF.253.1	667
BnaA01g04800D	BnaA01g04800D	=	CUFF.254	CUFF.254.1	100	23.759033	15.836222	31.681844	4.951137	1205	CUFF.254.1	1357
BnaA01g04810D	BnaA01g04810D	=	CUFF.255	CUFF.255.1	100	1112.396993	1012.942494	1211.851491	239.644808	577	CUFF.255.1	617
BnaA01g04820D	BnaA01g04820D	=	CUFF.256	CUFF.256.1	100	38.890916	19.479130	58.302702	8.218057	483	CUFF.256.1	535
BnaA01g04850D	BnaA01g04850D	j	CUFF.257	CUFF.257.1	22	19.538521	12.069806	27.007237	4.178088	1901	CUFF.257.1	1780
BnaA01g04850D	BnaA01g04850D	j	CUFF.257	CUFF.257.2	100	89.187909	75.678889	102.696929	19.071809	1829	CUFF.257.1	1780
BnaA01g04860D	BnaA01g04860D	c	CUFF.258	CUFF.258.1	100	14.096853	9.411832	18.781874	2.851943	1941	CUFF.258.1	2013
BnaA01g04880D	BnaA01g04880D	=	CUFF.259	CUFF.259.1	100	28.533874	19.083567	37.984182	6.160595	1071	CUFF.259.1	1174
BnaA01g04890D	BnaA01g04890D	x	CUFF.260	CUFF.260.1	100	58.320898	42.839687	73.802108	12.526764	1196	CUFF.260.1	1274
BnaA01g04890D	BnaA01g04890D	=	CUFF.261	CUFF.261.1	100	58.271969	42.737097	73.806840	12.516255	1196	CUFF.261.1	1274
BnaA01g04900D	BnaA01g04900D	=	CUFF.262	CUFF.262.1	100	12.758017	7.188744	18.327291	2.668349	1344	CUFF.262.1	1409
BnaA01g04910D	BnaA01g04910D	j	CUFF.264	CUFF.264.1	100	44.925457	34.493955	55.356959	9.496068	1565	CUFF.264.1	1824
BnaA01g04910D	BnaA01g04910D	j	CUFF.264	CUFF.264.2	30	13.567168	6.519649	20.614688	2.867745	1526	CUFF.264.1	1824
BnaA01g04920D	BnaA01g04920D	j	CUFF.265	CUFF.265.1	100	456.058257	273.470178	638.646336	95.572978	212	CUFF.265.1	543
BnaA01g04980D	BnaA01g04980D	j	CUFF.275	CUFF.275.1	100	22.415312	15.521631	29.308993	4.317058	1477	CUFF.275.1	3137
BnaA01g05300D	BnaA01g05300D	j	CUFF.263	CUFF.263.1	100	24.543017	18.902396	30.183639	5.329677	2601	CUFF.263.1	2847
BnaA01g05300D	BnaA01g05300D	j	CUFF.263	CUFF.263.2	20	4.826429	1.741383	7.911475	1.048091	2552	CUFF.263.1	2847
BnaA01g05320D	BnaA01g05320D	x	CUFF.266	CUFF.266.1	100	102.794898	69.719368	135.870428	21.986732	648	CUFF.266.1	1343
BnaA01g05320D	BnaA01g05320D	=	CUFF.267	CUFF.267.1	100	252.116905	224.893730	279.340080	53.925116	1370	CUFF.267.1	1343
BnaA01g05370D	BnaA01g05370D	j	CUFF.268	CUFF.268.1	100	20.595343	13.583358	27.607329	4.374649	1333	CUFF.268.1	1876
BnaA01g05380D	BnaA01g05380D	j	CUFF.269	CUFF.269.1	100	37.244631	27.922982	46.566280	7.947017	1361	CUFF.269.1	1543
BnaA01g05390D	BnaA01g05390D	c	CUFF.270	CUFF.270.1	100	73.975349	45.892805	102.057894	15.910869	457	CUFF.270.1	577
BnaA01g05410D	BnaA01g05410D	j	CUFF.271	CUFF.271.1	100	234.524928	168.641230	300.408625	49.675618	349	CUFF.271.1	639
BnaA01g05450D	BnaA01g05450D	c	CUFF.272	CUFF.272.1	100	31.834358	22.976873	40.691843	6.709537	1313	CUFF.272.1	3894
BnaA01g05450D	BnaA01g05450D	c	CUFF.273	CUFF.273.1	100	40.743088	32.969306	48.516871	8.686431	2383	CUFF.273.1	3894
BnaA01g05450D	BnaA01g05450D	x	CUFF.274	CUFF.274.1	100	35.685344	23.132113	48.238575	7.608120	1131	CUFF.274.1	3894
BnaA01g05480D	BnaA01g05480D	=	CUFF.276	CUFF.276.1	100	20.788299	13.898688	27.677910	4.244550	1379	CUFF.276.1	1496
BnaA01g05760D	BnaA01g05760D	e	CUFF.277	CUFF.277.1	100	57.230695	44.103990	70.357401	12.328014	1062	CUFF.277.1	1118
BnaA01g05780D	BnaA01g05780D	=	CUFF.278	CUFF.278.1	100	46.100018	28.296916	63.903120	9.609508	599	CUFF.278.1	609
BnaA01g05820D	BnaA01g05820D	j	CUFF.279	CUFF.279.1	100	20.802877	13.280360	28.325393	4.492439	1196	CUFF.279.1	1347
BnaA01g05530D	BnaA01g05530D	j	CUFF.280	CUFF.280.1	19	6.743738	2.208846	11.278630	1.447778	1528	CUFF.280.2	1463
BnaA01g05530D	BnaA01g05530D	j	CUFF.280	CUFF.280.2	100	34.850433	26.121473	43.579393	7.481858	1564	CUFF.280.2	1463
BnaA01g05540D	BnaA01g05540D	j	CUFF.281	CUFF.281.1	100	22.035066	13.711547	30.358585	4.695801	1046	CUFF.281.1	1125
BnaA01g05610D	BnaA01g05610D	j	CUFF.282	CUFF.282.1	100	21.915544	16.511428	27.319659	4.621324	2646	CUFF.282.1	2795
BnaA01g05610D	BnaA01g05610D	x	CUFF.283	CUFF.283.1	100	11.324865	5.453043	17.196688	2.388071	1696	CUFF.283.1	2795
BnaA01g05620D	BnaA01g05620D	o	CUFF.284	CUFF.284.1	100	9.671281	4.306619	15.035942	1.987254	1064	CUFF.284.1	1489
BnaA01g05670D	BnaA01g05670D	=	CUFF.285	CUFF.285.1	100	47.764873	38.198096	57.331650	10.216925	1639	CUFF.285.1	1803
BnaA01g05690D	BnaA01g05690D	=	CUFF.286	CUFF.286.1	100	10.930117	6.119063	15.741172	2.304866	1898	CUFF.286.1	2178
BnaA01g05690D	BnaA01g05690D	j	CUFF.286	CUFF.286.2	49	5.302468	1.428638	9.176298	1.118147	1843	CUFF.286.1	2178
BnaA01g06700D	BnaA01g06700D	c	CUFF.287	CUFF.287.1	100	8.875792	3.731915	14.019668	1.937673	1069	CUFF.287.1	1940
BnaA01g06750D	BnaA01g06750D	=	CUFF.288	CUFF.288.1	100	375.733872	339.312703	412.155041	81.367911	1108	CUFF.288.1	1129
BnaA01g06760D	BnaA01g06760D	=	CUFF.289	CUFF.289.1	100	38.334569	26.177624	50.491514	8.295523	902	CUFF.289.1	1154
BnaA01g06780D	BnaA01g06780D	=	CUFF.290	CUFF.290.1	100	33.861802	24.189089	43.534515	7.224225	1285	CUFF.290.1	1333
BnaA01g06780D	BnaA01g06780D	e	CUFF.291	CUFF.291.1	100	12.211393	2.843184	21.579601	2.605232	787	CUFF.290.1	1333
BnaA01g06810D	BnaA01g06810D	c	CUFF.292	CUFF.292.1	100	13.593043	8.282225	18.903861	2.932697	1502	CUFF.292.1	2180
BnaA01g06820D	BnaA01g06820D	=	CUFF.293	CUFF.293.1	100	157.159784	143.725993	170.593575	33.971935	3173	CUFF.293.1	3285
BnaA01g06850D	BnaA01g06850D	j	CUFF.294	CUFF.294.1	100	10.690708	6.209882	15.171534	2.210795	1611	CUFF.294.1	4270
BnaA01g06940D	BnaA01g06940D	c	CUFF.307	CUFF.307.1	100	12.845765	7.779425	17.912106	2.746819	1541	CUFF.307.1	2594
BnaA01g06940D	BnaA01g06940D	c	CUFF.308	CUFF.308.1	100	12.131485	4.298338	19.964632	2.409150	731	CUFF.308.1	2594
BnaA01g06990D	BnaA01g06990D	=	CUFF.311	CUFF.311.1	100	22.812467	13.375896	32.249039	4.696114	919	CUFF.311.1	1043
BnaA01g07000D	BnaA01g07000D	j	CUFF.312	CUFF.312.1	100	10.603531	6.447338	14.759725	2.180765	1834	CUFF.312.1	4389
BnaA01g07050D	BnaA01g07050D	=	CUFF.317	CUFF.317.1	100	11.098438	4.565216	17.631661	2.310995	910	CUFF.317.1	1185
BnaA01g07060D	BnaA01g07060D	j	CUFF.318	CUFF.318.1	100	20.733095	12.556010	28.910180	4.424483	1032	CUFF.318.1	958
BnaA01g07090D	BnaA01g07090D	=	CUFF.322	CUFF.322.1	100	97.413237	71.191051	123.635424	21.545967	580	CUFF.322.1	593
BnaA01g07110D	BnaA01g07110D	c	CUFF.325	CUFF.325.1	100	21.979554	10.230988	33.728120	4.612891	611	CUFF.325.1	769
BnaA01g07130D	BnaA01g07130D	=	CUFF.327	CUFF.327.1	100	113.129352	86.842658	139.416046	24.330377	647	CUFF.327.1	715
BnaA01g07150D	BnaA01g07150D	=	CUFF.330	CUFF.330.1	100	16.401914	8.680694	24.123134	3.471566	945	CUFF.330.1	1069
BnaA01g07160D	BnaA01g07160D	j	CUFF.332	CUFF.332.1	100	25.136971	15.351424	34.922518	5.357512	908	CUFF.332.1	987
BnaA01g07170D	BnaA01g07170D	=	CUFF.333	CUFF.333.1	100	25.698622	17.739961	33.657282	5.391589	1281	CUFF.333.1	1482
BnaA01g07190D	BnaA01g07190D	c	CUFF.335	CUFF.335.1	100	8.417051	2.833811	14.000292	1.848078	964	CUFF.335.1	4174
-	-	u	CUFF.338	CUFF.338.1	100	27.566634	21.126413	34.006855	5.837643	1936	CUFF.338.1	-
BnaA01g07220D	BnaA01g07220D	e	CUFF.339	CUFF.339.1	100	17.894703	9.686750	26.102656	3.918231	901	CUFF.339.1	1657
BnaA01g07270D	BnaA01g07270D	x	CUFF.342	CUFF.342.1	100	30.187115	22.465224	37.909006	6.477014	1561	CUFF.342.1	1693
BnaA01g07280D	BnaA01g07280D	=	CUFF.343	CUFF.343.1	100	13.457579	7.388592	19.526566	2.847834	1147	CUFF.343.1	1120
BnaA01g07290D	BnaA01g07290D	=	CUFF.344	CUFF.344.1	100	36.870866	14.636897	59.104834	8.090267	394	CUFF.344.1	625
BnaA01g07330D	BnaA01g07330D	=	CUFF.346	CUFF.346.1	100	26.486349	16.948875	36.023823	5.526424	993	CUFF.346.1	998
BnaA01g07340D	BnaA01g07340D	=	CUFF.347	CUFF.347.1	100	23.115209	15.420819	30.809600	5.015256	1256	CUFF.347.1	1400
BnaA01g07350D	BnaA01g07350D	j	CUFF.351	CUFF.351.1	100	97.037266	83.351574	110.722958	20.895447	1686	CUFF.351.1	1696
BnaA01g07360D	BnaA01g07360D	=	CUFF.353	CUFF.353.1	100	151.424921	118.737523	184.112319	32.018039	589	CUFF.353.1	634
BnaA01g07450D	BnaA01g07450D	c	CUFF.354	CUFF.354.1	100	90.729484	64.308660	117.150309	19.696559	556	CUFF.354.1	716
BnaA01g07470D	BnaA01g07470D	=	CUFF.356	CUFF.356.1	100	139.789600	78.142606	201.436594	29.823192	300	CUFF.356.1	414
-	-	u	CUFF.358	CUFF.358.1	100	11.499241	4.775819	18.222663	2.347672	890	CUFF.358.1	-
BnaA01g07540D	BnaA01g07540D	j	CUFF.359	CUFF.359.1	100	65.232451	50.326311	80.138592	13.881171	1000	CUFF.359.1	1120
BnaA01g07600D	BnaA01g07600D	j	CUFF.362	CUFF.362.1	100	22.371772	6.744197	37.999348	4.784207	541	CUFF.362.2	1425
BnaA01g07600D	BnaA01g07600D	j	CUFF.362	CUFF.362.2	79	17.674163	8.893452	26.454874	3.779622	950	CUFF.362.2	1425
BnaA01g07600D	BnaA01g07600D	j	CUFF.363	CUFF.363.1	100	18.626368	9.427443	27.825294	3.920176	822	CUFF.363.1	1425
BnaA01g07610D	BnaA01g07610D	c	CUFF.364	CUFF.364.1	100	17.629698	7.412582	27.846815	3.779928	639	CUFF.364.1	1994
BnaA01g05900D	BnaA01g05900D	c	CUFF.295	CUFF.295.1	100	24.658033	11.635285	37.680780	5.170560	584	CUFF.295.1	1705
BnaA01g05920D	BnaA01g05920D	c	CUFF.296	CUFF.296.1	100	75.890624	54.826803	96.954445	16.157926	663	CUFF.296.1	1870
BnaA01g05920D	BnaA01g05920D	c	CUFF.297	CUFF.297.1	100	47.167168	31.893301	62.441034	10.080904	753	CUFF.297.1	1870
BnaA01g05950D	BnaA01g05950D	=	CUFF.298	CUFF.298.1	100	60.860079	44.371111	77.349048	12.760307	813	CUFF.298.1	1049
BnaA01g06000D	BnaA01g06000D	c	CUFF.299	CUFF.299.1	100	12.389608	4.389794	20.389422	2.367564	720	CUFF.299.1	2379
BnaA01g06010D	BnaA01g06010D	j	CUFF.300	CUFF.300.1	100	29.773775	22.855552	36.691998	6.499300	1890	CUFF.300.1	1930
BnaA01g06020D	BnaA01g06020D	c	CUFF.301	CUFF.301.1	100	20.397962	13.440432	27.355493	4.461827	1323	CUFF.301.1	1807
BnaA01g06040D	BnaA01g06040D	j	CUFF.302	CUFF.302.1	100	36.095298	24.170858	48.019738	7.731566	901	CUFF.302.1	879
BnaA01g06090D	BnaA01g06090D	x	CUFF.303	CUFF.303.1	100	12.322816	3.383399	21.262232	2.627133	811	CUFF.303.1	1365
BnaA01g06090D	BnaA01g06090D	j	CUFF.304	CUFF.304.1	100	21.356442	7.682882	35.030003	4.553035	622	CUFF.304.1	1365
BnaA01g06120D	BnaA01g06120D	c	CUFF.305	CUFF.305.1	100	19.562996	7.945589	31.180403	4.029200	585	CUFF.305.1	1826
BnaA01g06130D	BnaA01g06130D	=	CUFF.306	CUFF.306.1	100	46.347965	28.125027	64.570903	9.872198	575	CUFF.306.1	803
BnaA01g06180D	BnaA01g06180D	e	CUFF.309	CUFF.309.1	100	10.049346	4.442734	15.655957	2.109772	1760	CUFF.309.1	1881
BnaA01g06180D	BnaA01g06180D	x	CUFF.310	CUFF.310.1	100	49.455023	38.873172	60.036875	10.382648	1620	CUFF.310.1	1881
BnaA01g06190D	BnaA01g06190D	=	CUFF.313	CUFF.313.1	100	35.934090	27.411364	44.456817	7.544862	1539	CUFF.313.1	1641
BnaA01g06210D	BnaA01g06210D	j	CUFF.314	CUFF.314.1	100	24.554317	11.743369	37.365266	5.155999	603	CUFF.314.1	1285
BnaA01g06220D	BnaA01g06220D	j	CUFF.315	CUFF.315.1	100	21.292064	15.620534	26.963593	4.582577	2013	CUFF.315.1	2022
BnaA01g06240D	BnaA01g06240D	=	CUFF.316	CUFF.316.1	100	18.579477	6.842114	30.316839	4.080256	565	CUFF.316.1	733
BnaA01g06250D	BnaA01g06250D	j	CUFF.319	CUFF.319.1	100	14.500157	9.633152	19.367163	2.965560	2047	CUFF.319.1	2628
BnaA01g06250D	BnaA01g06250D	x	CUFF.320	CUFF.320.1	100	12.618760	2.182204	23.055315	2.580778	694	CUFF.320.1	2628
BnaA01g06260D	BnaA01g06260D	=	CUFF.321	CUFF.321.1	100	178.936286	143.466296	214.406276	38.128661	592	CUFF.321.1	676
BnaA01g06330D	BnaA01g06330D	j	CUFF.323	CUFF.323.1	48	18.267966	5.003942	31.531989	3.887743	624	CUFF.323.2	1849
BnaA01g06330D	BnaA01g06330D	=	CUFF.323	CUFF.323.2	100	37.873531	29.045963	46.701100	8.060151	1610	CUFF.323.2	1849
BnaA01g06320D	BnaA01g06320D	c	CUFF.324	CUFF.324.1	100	36.920721	13.596496	60.244945	7.892039	385	CUFF.324.1	1407
BnaA01g06340D	BnaA01g06340D	c	CUFF.326	CUFF.326.1	100	9.419649	4.194568	14.644730	1.962698	1087	CUFF.326.1	3558
BnaA01g06340D	BnaA01g06340D	j	CUFF.328	CUFF.328.1	100	12.958827	6.675439	19.242215	2.822296	1068	CUFF.328.1	3558
BnaA01g06350D	BnaA01g06350D	c	CUFF.329	CUFF.329.1	100	23.423238	15.382162	31.464315	5.012878	1151	CUFF.329.1	2059
BnaA01g06350D	BnaA01g06350D	c	CUFF.331	CUFF.331.1	100	17.537131	7.694441	27.379822	3.518231	690	CUFF.331.1	2059
BnaA01g06370D	BnaA01g06370D	x	CUFF.334	CUFF.334.1	100	11.013176	3.902158	18.124193	2.124233	804	CUFF.334.1	4029
BnaA01g06370D	BnaA01g06370D	c	CUFF.336	CUFF.336.1	100	22.088022	8.768444	35.407601	4.840321	522	CUFF.336.1	4029
BnaA01g06380D	BnaA01g06380D	=	CUFF.337	CUFF.337.1	84	7.000060	3.020100	10.980021	1.441062	1966	CUFF.337.1	1521
BnaA01g06380D	BnaA01g06380D	j	CUFF.337	CUFF.337.2	100	8.319386	3.985182	12.653590	1.712664	1875	CUFF.337.1	1521
BnaA01g06410D	BnaA01g06410D	c	CUFF.340	CUFF.340.1	100	12.023257	4.748185	19.298328	2.290048	813	CUFF.340.1	1029
BnaA01g06420D	BnaA01g06420D	j	CUFF.341	CUFF.341.1	100	29.435534	22.945820	35.925248	6.276241	2020	CUFF.341.1	1897
BnaA01g06440D	BnaA01g06440D	j	CUFF.345	CUFF.345.1	100	351.350287	314.507226	388.193348	76.059566	1005	CUFF.345.1	1025
BnaA01g06460D	BnaA01g06460D	c	CUFF.348	CUFF.348.1	100	16.479908	8.889757	24.070060	3.533804	1277	CUFF.348.1	1782
BnaA01g06460D	BnaA01g06460D	x	CUFF.349	CUFF.349.1	100	10.329624	3.116548	17.542700	2.214992	1065	CUFF.349.1	1782
BnaA01g06470D	BnaA01g06470D	=	CUFF.350	CUFF.350.1	100	20.352258	10.674429	30.030088	4.075466	780	CUFF.350.1	1326
-	-	u	CUFF.352	CUFF.352.1	100	75.400387	56.938897	93.861877	16.224658	792	CUFF.352.1	-
BnaA01g06520D	BnaA01g06520D	j	CUFF.355	CUFF.355.1	100	20.431896	11.037938	29.825854	4.303119	830	CUFF.355.1	952
BnaA01g06530D	BnaA01g06530D	=	CUFF.357	CUFF.357.1	100	62.476296	52.879897	72.072695	13.416749	2119	CUFF.357.1	2204
BnaA01g06610D	BnaA01g06610D	=	CUFF.360	CUFF.360.1	100	14.282334	8.171890	20.392778	2.970220	1236	CUFF.360.1	1290
BnaA01g06620D	BnaA01g06620D	=	CUFF.361	CUFF.361.1	100	50.419273	37.952984	62.885563	10.634642	1087	CUFF.361.1	780
BnaA01g07620D	BnaA01g07620D	j	CUFF.365	CUFF.365.1	100	16.320856	11.701541	20.940170	3.458683	2164	CUFF.365.1	1967
BnaA01g07690D	BnaA01g07690D	c	CUFF.367	CUFF.367.1	100	13.924807	5.891750	21.957864	3.010937	778	CUFF.367.1	1450
BnaA01g07660D	BnaA01g07660D	j	CUFF.366	CUFF.366.1	100	53.795143	39.953627	67.636660	11.473750	971	CUFF.366.1	3229
BnaA01g07720D	BnaA01g07720D	x	CUFF.368	CUFF.368.1	100	19.731598	12.361108	27.102089	4.209198	1139	CUFF.368.1	1140
BnaA01g07820D	BnaA01g07820D	c	CUFF.369	CUFF.369.1	100	27.032744	16.828544	37.236944	5.708784	902	CUFF.369.1	1033
BnaA01g07830D	BnaA01g07830D	j	CUFF.370	CUFF.370.1	100	11.239214	6.797011	15.681417	2.425557	1756	CUFF.370.1	3184
BnaA01g07830D	BnaA01g07830D	c	CUFF.371	CUFF.371.1	100	10.587345	5.399391	15.775299	2.284692	1292	CUFF.371.1	3184
BnaA01g07860D	BnaA01g07860D	c	CUFF.372	CUFF.372.1	100	140.871142	113.840807	167.901478	30.162114	735	CUFF.372.1	1514
BnaA01g07860D	BnaA01g07860D	c	CUFF.373	CUFF.373.1	100	94.885936	72.374381	117.397491	20.467941	712	CUFF.373.1	1514
BnaA01g07910D	BnaA01g07910D	j	CUFF.374	CUFF.374.1	100	50.057284	42.250984	57.863584	10.830604	2518	CUFF.374.1	2606
BnaA01g07930D	BnaA01g07930D	=	CUFF.375	CUFF.375.1	100	11.980120	5.736785	18.223454	2.598546	1005	CUFF.375.1	1157
BnaA01g07940D	BnaA01g07940D	=	CUFF.376	CUFF.376.1	100	8.908822	3.417430	14.400213	1.946074	1283	CUFF.376.1	1674
BnaA01g07940D	BnaA01g07940D	x	CUFF.377	CUFF.377.1	100	25.431481	12.462432	38.400530	5.555342	723	CUFF.377.1	1674
BnaA01g07980D	BnaA01g07980D	x	CUFF.382	CUFF.382.1	100	15.165594	9.455818	20.875370	3.152063	1456	CUFF.382.1	1788
BnaA01g08310D	BnaA01g08310D	c	CUFF.387	CUFF.387.1	100	19.435001	12.816591	26.053410	4.194053	1373	CUFF.387.1	2524
BnaA01g08130D	BnaA01g08130D	=	CUFF.378	CUFF.378.1	100	29.675888	20.048571	39.303206	6.344038	1034	CUFF.378.1	935
BnaA01g08140D	BnaA01g08140D	j	CUFF.379	CUFF.379.1	100	9.990477	5.708844	14.272110	2.078338	1699	CUFF.379.1	2781
BnaA01g08150D	BnaA01g08150D	c	CUFF.380	CUFF.380.1	100	84.088289	60.326132	107.850447	18.098201	608	CUFF.380.1	2175
BnaA01g08190D	BnaA01g08190D	j	CUFF.381	CUFF.381.1	100	29.705048	20.983525	38.426570	6.273316	1210	CUFF.381.1	846
BnaA01g08200D	BnaA01g08200D	c	CUFF.383	CUFF.383.1	100	20.704165	13.158853	28.249477	4.245481	1193	CUFF.383.1	5721
BnaA01g08200D	BnaA01g08200D	c	CUFF.384	CUFF.384.1	100	14.515271	5.143011	23.887532	2.923328	659	CUFF.384.1	5721
BnaA01g08200D	BnaA01g08200D	c	CUFF.385	CUFF.385.1	100	21.882225	8.686747	35.077704	4.801434	525	CUFF.385.1	5721
BnaA01g08200D	BnaA01g08200D	j	CUFF.386	CUFF.386.1	100	12.472233	5.521028	19.423438	2.707976	922	CUFF.386.1	5721
BnaA01g08260D	BnaA01g08260D	=	CUFF.388	CUFF.388.1	100	18.177744	6.694171	29.661317	3.998911	573	CUFF.388.1	741
BnaA01g08270D	BnaA01g08270D	j	CUFF.389	CUFF.389.1	100	25.111811	20.266137	29.957485	5.330915	3505	CUFF.389.1	3076
BnaA01g08280D	BnaA01g08280D	o	CUFF.390	CUFF.390.1	100	3.621073	1.298802	5.943345	0.768707	3572	CUFF.390.1	1169
BnaA01g08280D	BnaA01g08280D	=	CUFF.391	CUFF.391.1	100	23.353210	11.562873	35.143547	5.100024	651	CUFF.391.1	1169
BnaA01g08530D	BnaA01g08530D	=	CUFF.395	CUFF.395.1	100	20.528587	10.199278	30.857896	4.452139	891	CUFF.395.1	1263
BnaA01g08530D	BnaA01g08530D	j	CUFF.395	CUFF.395.2	68	14.012186	3.883418	24.140955	3.038894	795	CUFF.395.1	1263
BnaA01g08540D	BnaA01g08540D	j	CUFF.396	CUFF.396.1	100	26.144294	17.828105	34.460482	5.623543	1183	CUFF.396.1	1478
BnaA01g08550D	BnaA01g08550D	e	CUFF.398	CUFF.398.1	100	18.505987	8.857046	28.154928	3.992747	995	CUFF.398.1	589
BnaA01g08550D	BnaA01g08550D	=	CUFF.399	CUFF.399.1	100	149.583362	122.525052	176.641672	32.273259	813	CUFF.398.1	589
BnaA01g08610D	BnaA01g08610D	=	CUFF.402	CUFF.402.1	100	27.481785	18.047430	36.916140	5.858787	1011	CUFF.402.1	939
BnaA01g08330D	BnaA01g08330D	j	CUFF.392	CUFF.392.1	100	15.301368	10.061147	20.541588	3.199152	1710	CUFF.392.1	1874
BnaA01g08350D	BnaA01g08350D	j	CUFF.393	CUFF.393.1	100	56.963558	46.687639	67.239477	12.090537	1699	CUFF.393.1	1679
BnaA01g08360D	BnaA01g08360D	c	CUFF.394	CUFF.394.1	100	31.216597	21.519440	40.913755	6.726518	1099	CUFF.394.1	1199
BnaA01g08430D	BnaA01g08430D	j	CUFF.397	CUFF.397.1	100	11.561990	6.157638	16.966341	2.503897	1311	CUFF.397.1	1120
BnaA01g08440D	BnaA01g08440D	j	CUFF.400	CUFF.400.1	100	33.569698	27.681243	39.458154	7.196127	2894	CUFF.400.1	3022
BnaA01g08450D	BnaA01g08450D	=	CUFF.401	CUFF.401.1	100	40.886289	23.042050	58.730529	8.754142	532	CUFF.401.1	759
BnaA01g08620D	BnaA01g08620D	c	CUFF.403	CUFF.403.1	100	23.170058	10.001286	36.338830	4.965810	567	CUFF.403.1	1473
BnaA01g08630D	BnaA01g08630D	=	CUFF.404	CUFF.404.1	100	39.941855	27.954912	51.928798	8.670391	930	CUFF.404.1	1275
BnaA01g08640D	BnaA01g08640D	c	CUFF.405	CUFF.405.1	100	15.149625	5.728571	24.570679	3.159489	654	CUFF.405.1	1293
BnaA01g08680D	BnaA01g08680D	=	CUFF.406	CUFF.406.1	100	15.565900	8.604618	22.527183	3.325690	1026	CUFF.406.1	1133
BnaA01g08700D	BnaA01g08700D	c	CUFF.407	CUFF.407.1	100	26.311070	16.372334	36.249806	5.730275	909	CUFF.407.1	1299
BnaA01g08890D	BnaA01g08890D	j	CUFF.408	CUFF.408.1	100	13.548653	7.783269	19.314038	2.924314	1314	CUFF.408.1	2126
BnaA01g08910D	BnaA01g08910D	j	CUFF.412	CUFF.412.1	80	15.961412	4.854542	27.068282	3.442868	744	CUFF.412.2	863
BnaA01g08910D	BnaA01g08910D	=	CUFF.412	CUFF.412.2	100	19.861359	8.299826	31.422891	4.284085	768	CUFF.412.2	863
BnaA01g08790D	BnaA01g08790D	=	CUFF.409	CUFF.409.1	100	9.494835	4.228048	14.761622	1.935034	1080	CUFF.409.1	885
BnaA01g08800D	BnaA01g08800D	=	CUFF.410	CUFF.410.1	100	80.660577	62.023609	99.297545	17.441098	833	CUFF.410.1	690
BnaA01g08810D	BnaA01g08810D	j	CUFF.411	CUFF.411.1	100	13.775042	6.153541	21.396543	2.891186	854	CUFF.411.1	1570
BnaA01g08850D	BnaA01g08850D	=	CUFF.413	CUFF.413.1	100	56.869656	46.932512	66.806800	12.123498	1808	CUFF.413.1	1878
BnaA01g09140D	BnaA01g09140D	o	CUFF.414	CUFF.414.1	100	24.558786	17.516894	31.600677	5.306783	1481	CUFF.414.1	717
BnaA01g09360D	BnaA01g09360D	j	CUFF.415	CUFF.415.1	100	21.024448	9.628576	32.420319	4.580727	660	CUFF.415.1	1594
BnaA01g09390D	BnaA01g09390D	j	CUFF.416	CUFF.416.1	100	45.066472	22.588993	67.543951	9.592202	438	CUFF.416.1	837
BnaA01g09540D	BnaA01g09540D	=	CUFF.417	CUFF.417.1	100	53.235206	33.701554	72.768859	11.479790	574	CUFF.417.1	759
BnaA01g09520D	BnaA01g09520D	o	CUFF.418	CUFF.418.1	100	11.043799	4.067011	18.020587	2.266506	812	CUFF.418.1	1404
BnaA01g09530D	BnaA01g09530D	c	CUFF.419	CUFF.419.1	100	19.179275	11.489873	26.868678	4.086733	1073	CUFF.419.1	1635
BnaA01g09570D	BnaA01g09570D	x	CUFF.420	CUFF.420.1	100	9.926702	5.365591	14.487813	2.134995	1429	CUFF.420.1	1293
BnaA01g09640D	BnaA01g09640D	j	CUFF.421	CUFF.421.1	100	12.720489	7.608299	17.832679	2.842103	1529	CUFF.421.1	2275
BnaA01g09830D	BnaA01g09830D	c	CUFF.422	CUFF.422.1	100	14.010125	8.715611	19.304640	3.123712	1506	CUFF.422.1	2587
BnaA01g09740D	BnaA01g09740D	j	CUFF.423	CUFF.423.1	100	22.226707	15.374486	29.078928	4.801516	1471	CUFF.423.1	1764
BnaA01g09760D	BnaA01g09760D	j	CUFF.424	CUFF.424.1	100	17.128789	9.487227	24.770350	3.613953	1007	CUFF.424.1	1047
BnaA01g09820D	BnaA01g09820D	c	CUFF.427	CUFF.427.1	100	15.441626	6.882030	24.001222	3.254539	763	CUFF.427.1	3297
BnaA01g09860D	BnaA01g09860D	j	CUFF.425	CUFF.425.1	98	20.880773	13.940902	27.820643	4.500266	1514	CUFF.425.1	2398
BnaA01g09860D	BnaA01g09860D	j	CUFF.425	CUFF.425.2	100	21.388833	8.922394	33.855273	4.609764	705	CUFF.425.1	2398
BnaA01g09860D	BnaA01g09860D	c	CUFF.426	CUFF.426.1	100	17.055880	7.601471	26.510289	3.706603	710	CUFF.426.1	2398
BnaA01g09880D	BnaA01g09880D	=	CUFF.428	CUFF.428.1	100	17.070155	9.444810	24.695500	3.698030	991	CUFF.428.1	799
BnaA01g09890D	BnaA01g09890D	j	CUFF.429	CUFF.429.1	100	13.570588	8.853636	18.287541	2.944938	1855	CUFF.429.1	1944
BnaA01g09940D	BnaA01g09940D	j	CUFF.430	CUFF.430.1	100	47.329290	33.555885	61.102696	10.172355	856	CUFF.430.1	991
BnaA01g09970D	BnaA01g09970D	j	CUFF.431	CUFF.431.1	100	12.985619	8.751303	17.219935	2.812202	2068	CUFF.431.1	2847
BnaA01g09990D	BnaA01g09990D	j	CUFF.432	CUFF.432.1	100	14.537357	7.160242	21.914471	3.157257	919	CUFF.432.1	1372
BnaA01g10000D	BnaA01g10000D	c	CUFF.433	CUFF.433.1	100	18.880175	9.082960	28.677389	3.866816	743	CUFF.433.1	1626
BnaA01g10030D	BnaA01g10030D	=	CUFF.434	CUFF.434.1	100	9.804093	4.981456	14.626730	2.082422	1330	CUFF.434.1	1482
BnaA01g10220D	BnaA01g10220D	c	CUFF.436	CUFF.436.1	100	13.542161	4.798158	22.286164	2.873228	676	CUFF.436.1	2271
BnaA01g10230D	BnaA01g10230D	c	CUFF.437	CUFF.437.1	100	10.901149	5.077705	16.724592	2.180564	1055	CUFF.437.1	2005
BnaA01g10050D	BnaA01g10050D	j	CUFF.435	CUFF.435.1	100	14.319055	6.675663	21.962447	3.040297	874	CUFF.435.1	3579
BnaA01g10110D	BnaA01g10110D	=	CUFF.438	CUFF.438.1	100	86.612046	65.639155	107.584937	18.643918	739	CUFF.438.1	831
BnaA01g10160D	BnaA01g10160D	j	CUFF.439	CUFF.439.1	100	48.639596	31.031103	66.248088	10.516105	631	CUFF.439.1	973
BnaA01g10170D	BnaA01g10170D	c	CUFF.440	CUFF.440.1	100	67.981010	36.530632	99.431387	14.590976	385	CUFF.440.1	813
BnaA01g10490D	BnaA01g10490D	=	CUFF.444	CUFF.444.1	100	19.995689	10.446691	29.544688	4.340600	833	CUFF.444.1	1011
BnaA01g10500D	BnaA01g10500D	=	CUFF.445	CUFF.445.1	100	21.892834	15.051777	28.733892	4.822660	1537	CUFF.445.1	1647
BnaA01g10500D	BnaA01g10500D	x	CUFF.446	CUFF.446.1	100	54.465579	11.701565	97.229593	11.997943	300	CUFF.446.1	1647
BnaA01g10270D	BnaA01g10270D	c	CUFF.441	CUFF.441.1	100	18.205772	7.488736	28.922807	3.950814	634	CUFF.441.1	2006
BnaA01g10280D	BnaA01g10280D	c	CUFF.442	CUFF.442.1	100	14.171350	5.021088	23.321613	3.086371	655	CUFF.442.1	5637
BnaA01g10280D	BnaA01g10280D	c	CUFF.443	CUFF.443.1	100	17.301318	8.163902	26.438734	3.744411	746	CUFF.443.1	5637
BnaA01g10520D	BnaA01g10520D	x	CUFF.447	CUFF.447.1	100	21.064716	10.477215	31.652217	4.387066	687	CUFF.447.1	786
BnaA01g10530D	BnaA01g10530D	c	CUFF.448	CUFF.448.1	100	27.718334	19.368845	36.067823	5.898781	1266	CUFF.448.1	2354
BnaA01g10550D	BnaA01g10550D	x	CUFF.449	CUFF.449.1	100	18.478339	12.612426	24.344253	3.962330	1630	CUFF.449.1	1104
BnaA01g10580D	BnaA01g10580D	=	CUFF.450	CUFF.450.1	100	32.173389	18.871160	45.475618	6.968889	714	CUFF.450.1	1004
BnaA01g10590D	BnaA01g10590D	j	CUFF.451	CUFF.451.1	100	10.196709	4.047862	16.345556	2.240273	894	CUFF.451.1	3552
BnaA01g10590D	BnaA01g10590D	c	CUFF.452	CUFF.452.1	100	12.591164	6.673219	18.509108	2.728463	1195	CUFF.452.1	3552
BnaA01g10590D	BnaA01g10590D	c	CUFF.453	CUFF.453.1	100	8.484475	2.902373	14.066578	1.818247	998	CUFF.453.1	3552
BnaA01g10600D	BnaA01g10600D	j	CUFF.454	CUFF.454.1	21	4.302354	0.399592	8.205116	0.922006	1638	CUFF.454.2	1200
BnaA01g10600D	BnaA01g10600D	=	CUFF.454	CUFF.454.2	100	20.791058	14.358930	27.223187	4.455582	1769	CUFF.454.2	1200
BnaA01g10630D	BnaA01g10630D	x	CUFF.455	CUFF.455.1	100	17.061466	9.831038	24.291895	3.567087	1079	CUFF.455.1	1787
BnaA01g10710D	BnaA01g10710D	x	CUFF.456	CUFF.456.1	100	60.026452	49.583910	70.468994	12.934525	1624	CUFF.456.1	1584
BnaA01g10720D	BnaA01g10720D	x	CUFF.457	CUFF.457.1	100	19.340924	13.120361	25.561487	4.171990	1536	CUFF.457.1	1581
BnaA01g10760D	BnaA01g10760D	c	CUFF.458	CUFF.458.1	100	30.784414	10.907448	50.661380	6.693599	418	CUFF.458.1	4492
BnaA01g10760D	BnaA01g10760D	c	CUFF.459	CUFF.459.1	100	23.518916	12.110566	34.927266	4.959101	666	CUFF.459.1	4492
BnaA01g10760D	BnaA01g10760D	j	CUFF.460	CUFF.460.1	100	10.293252	5.302330	15.284174	2.218422	1292	CUFF.460.1	4492
BnaA01g10780D	BnaA01g10780D	j	CUFF.461	CUFF.461.1	100	45.076791	29.092653	61.060929	9.674786	873	CUFF.461.2	1749
BnaA01g10780D	BnaA01g10780D	j	CUFF.461	CUFF.461.2	61	27.527763	14.071882	40.983644	5.908256	884	CUFF.461.2	1749
BnaA01g10790D	BnaA01g10790D	c	CUFF.462	CUFF.462.1	100	13.875089	6.257349	21.492829	2.779505	857	CUFF.462.1	1203
BnaA01g10800D	BnaA01g10800D	=	CUFF.463	CUFF.463.1	100	20.480668	13.444944	27.516393	4.280309	1441	CUFF.463.1	1563
BnaA01g10800D	BnaA01g10800D	x	CUFF.464	CUFF.464.1	100	14.209071	3.109201	25.308941	2.969591	650	CUFF.464.1	1563
BnaA01g11000D	BnaA01g11000D	=	CUFF.465	CUFF.465.1	100	62.504941	36.248313	88.761568	12.600489	437	CUFF.465.1	506
BnaA01g11020D	BnaA01g11020D	=	CUFF.466	CUFF.466.1	100	74.337731	47.149117	101.526345	15.792269	474	CUFF.466.1	697
BnaA01g11060D	BnaA01g11060D	c	CUFF.467	CUFF.467.1	100	13.613762	7.062727	20.164796	2.786474	1088	CUFF.467.1	2352
BnaA01g11060D	BnaA01g11060D	j	CUFF.468	CUFF.468.1	100	25.905805	16.992645	34.818964	5.525734	1089	CUFF.468.1	2352
BnaA01g11220D	BnaA01g11220D	=	CUFF.469	CUFF.469.1	100	11.785931	7.914827	15.657036	2.302300	2270	CUFF.469.1	2675
BnaA01g11760D	BnaA01g11760D	c	CUFF.470	CUFF.470.1	100	21.742824	10.423659	33.061988	4.344988	694	CUFF.470.1	1567
BnaA01g11790D	BnaA01g11790D	j	CUFF.471	CUFF.471.1	100	12.461421	7.507870	17.414971	2.352104	1548	CUFF.471.1	1992
BnaA01g11800D	BnaA01g11800D	=	CUFF.472	CUFF.472.1	100	1236.451109	1164.600827	1308.301391	266.985030	1464	CUFF.472.1	1265
BnaA01g11840D	BnaA01g11840D	j	CUFF.473	CUFF.473.1	100	15.420247	9.759392	21.081102	3.155241	1463	CUFF.473.1	1482
BnaA01g11920D	BnaA01g11920D	j	CUFF.474	CUFF.474.1	100	13.116461	8.336752	17.896170	2.753362	1725	CUFF.474.1	2412
BnaA01g11920D	BnaA01g11920D	j	CUFF.475	CUFF.475.1	100	15.961345	9.271772	22.650918	3.278486	1126	CUFF.475.1	2412
BnaA01g11950D	BnaA01g11950D	c	CUFF.476	CUFF.476.1	100	16.123963	7.569464	24.678462	3.493571	783	CUFF.476.1	1115
BnaA01g12010D	BnaA01g12010D	c	CUFF.477	CUFF.477.1	100	14.512594	5.911076	23.114111	2.499853	740	CUFF.477.1	1168
BnaA01g12040D	BnaA01g12040D	=	CUFF.479	CUFF.479.1	100	72.111371	52.925910	91.296833	15.328384	733	CUFF.479.1	844
BnaA01g12190D	BnaA01g12190D	=	CUFF.491	CUFF.491.1	100	86.636917	64.059470	109.214364	18.663540	654	CUFF.491.1	766
BnaA01g12270D	BnaA01g12270D	=	CUFF.493	CUFF.493.1	100	16.349638	7.018708	25.680568	3.175648	743	CUFF.493.1	1795
BnaA01g12280D	BnaA01g12280D	c	CUFF.494	CUFF.494.1	100	163.750043	59.347005	268.153081	34.212084	230	CUFF.494.1	2654
BnaA01g12320D	BnaA01g12320D	=	CUFF.496	CUFF.496.1	100	25.648417	17.110794	34.186040	5.521785	1152	CUFF.496.1	1301
BnaA01g12360D	BnaA01g12360D	c	CUFF.498	CUFF.498.1	100	17.875434	10.528649	25.222219	3.808801	1063	CUFF.498.1	1420
BnaA01g12380D	BnaA01g12380D	x	CUFF.499	CUFF.499.1	100	10.050242	4.812646	15.287837	2.206097	1159	CUFF.499.1	1689
BnaA01g12450D	BnaA01g12450D	=	CUFF.500	CUFF.500.1	100	18.820304	10.113377	27.527231	4.124857	861	CUFF.500.1	1298
BnaA01g12520D	BnaA01g12520D	j	CUFF.502	CUFF.502.1	100	13.096586	5.199047	20.994125	2.751770	741	CUFF.502.1	2777
BnaA01g12530D	BnaA01g12530D	=	CUFF.503	CUFF.503.1	100	69.510113	55.925008	83.095218	14.960052	1236	CUFF.503.1	1271
BnaA01g12540D	BnaA01g12540D	j	CUFF.504	CUFF.504.1	100	9.517668	3.372230	15.663106	2.027032	876	CUFF.504.1	1063
BnaA01g12570D	BnaA01g12570D	c	CUFF.505	CUFF.505.1	100	21.725719	9.275410	34.176029	4.754578	574	CUFF.505.1	1114
BnaA01g11310D	BnaA01g11310D	=	CUFF.478	CUFF.478.1	100	30.099366	19.423729	40.775003	6.508334	923	CUFF.478.1	1234
BnaA01g11320D	BnaA01g11320D	c	CUFF.480	CUFF.480.1	100	24.263562	8.596886	39.930239	5.208588	467	CUFF.480.1	1432
BnaA01g11320D	BnaA01g11320D	c	CUFF.481	CUFF.481.1	100	17.219058	6.100929	28.337187	3.739132	575	CUFF.481.1	1432
BnaA01g11330D	BnaA01g11330D	e	CUFF.482	CUFF.482.1	100	31.750060	13.930383	49.569737	5.538473	472	CUFF.482.1	1542
BnaA01g11330D	BnaA01g11330D	c	CUFF.483	CUFF.483.1	100	14.902148	7.076281	22.728015	2.908182	837	CUFF.483.1	1542
BnaA01g11340D	BnaA01g11340D	e	CUFF.484	CUFF.484.1	100	18.355484	8.549900	28.161068	3.596435	709	CUFF.484.1	615
BnaA01g11350D	BnaA01g11350D	=	CUFF.485	CUFF.485.1	100	19.181578	10.535575	27.827581	3.949492	882	CUFF.485.1	984
BnaA01g11390D	BnaA01g11390D	j	CUFF.486	CUFF.486.1	100	38.127262	26.305928	49.948596	7.848415	938	CUFF.486.1	1375
BnaA01g11400D	BnaA01g11400D	c	CUFF.487	CUFF.487.1	100	44.112232	18.547427	69.677037	9.601442	377	CUFF.487.1	1592
BnaA01g11400D	BnaA01g11400D	j	CUFF.488	CUFF.488.1	100	23.208576	8.223091	38.194061	5.054584	479	CUFF.488.1	1592
BnaA01g11420D	BnaA01g11420D	x	CUFF.489	CUFF.489.1	100	182.490519	56.979147	308.001892	39.346229	215	CUFF.489.1	1611
BnaA01g11420D	BnaA01g11420D	j	CUFF.490	CUFF.490.1	100	43.809569	33.668237	53.950901	9.445649	1388	CUFF.490.1	1611
BnaA01g11430D	BnaA01g11430D	j	CUFF.492	CUFF.492.1	100	24.839704	16.873629	32.805779	5.168482	1271	CUFF.492.1	825
BnaA01g11480D	BnaA01g11480D	j	CUFF.495	CUFF.495.1	61	647.232537	608.529271	685.935803	140.233928	2554	CUFF.495.1	2256
BnaA01g11480D	BnaA01g11480D	c	CUFF.495	CUFF.495.2	100	1065.856603	950.374674	1181.338533	230.935946	488	CUFF.495.1	2256
BnaA01g11480D	BnaA01g11480D	c	CUFF.495	CUFF.495.3	73	779.865761	703.416656	856.314867	168.971170	746	CUFF.495.1	2256
BnaA01g11510D	BnaA01g11510D	=	CUFF.497	CUFF.497.1	100	42.825675	34.742746	50.908603	9.149508	2017	CUFF.497.1	2061
BnaA01g11530D	BnaA01g11530D	j	CUFF.501	CUFF.501.1	100	13.103587	9.865244	16.341930	2.684873	3606	CUFF.501.1	3752
BnaA01g11630D	BnaA01g11630D	j	CUFF.506	CUFF.506.1	100	9.864049	5.021581	14.706518	2.086004	1719	CUFF.506.1	1708
BnaA01g11630D	BnaA01g11630D	j	CUFF.506	CUFF.506.2	52	5.146996	1.236240	9.057752	1.088463	1715	CUFF.506.1	1708
BnaA01g11640D	BnaA01g11640D	=	CUFF.507	CUFF.507.1	100	19.741733	12.877790	26.605676	4.174892	1455	CUFF.507.1	894
BnaA01g11650D	BnaA01g11650D	c	CUFF.508	CUFF.508.1	100	21.469581	11.055308	31.883854	4.055755	745	CUFF.508.1	3832
BnaA01g12890D	BnaA01g12890D	=	CUFF.509	CUFF.509.1	100	53.643054	38.458485	68.827623	11.674841	808	CUFF.509.1	937
BnaA01g12900D	BnaA01g12900D	=	CUFF.510	CUFF.510.1	100	43.587288	34.920528	52.254047	9.387460	1795	CUFF.510.1	1909
BnaA01g13170D	BnaA01g13170D	e	CUFF.512	CUFF.512.1	100	29.566935	20.222390	38.911480	6.329096	1084	CUFF.512.1	1156
BnaA01g13020D	BnaA01g13020D	j	CUFF.511	CUFF.511.1	100	151.618543	131.537624	171.699462	32.733223	1295	CUFF.511.1	1119
BnaA01g13040D	BnaA01g13040D	j	CUFF.513	CUFF.513.1	100	25.022622	9.805041	40.240203	5.510516	564	CUFF.513.2	1236
BnaA01g13040D	BnaA01g13040D	j	CUFF.513	CUFF.513.2	97	24.368870	15.923005	32.814734	5.366546	1186	CUFF.513.2	1236
BnaA01g13080D	BnaA01g13080D	j	CUFF.514	CUFF.514.1	100	19.502481	12.395104	26.609858	4.222697	1254	CUFF.514.1	1185
BnaA01g13400D	BnaA01g13400D	x	CUFF.516	CUFF.516.1	100	3.885276	0.000000	8.521247	0.817702	1032	CUFF.516.1	2163
BnaA01g13400D	BnaA01g13400D	c	CUFF.517	CUFF.517.1	100	8.727176	4.704009	12.750343	1.836738	1889	CUFF.517.1	2163
BnaA01g13310D	BnaA01g13310D	=	CUFF.515	CUFF.515.1	100	119.237616	98.894757	139.580476	25.846611	1007	CUFF.515.1	1160
BnaA01g13320D	BnaA01g13320D	c	CUFF.518	CUFF.518.1	100	15.551005	9.934724	21.167285	3.314769	1473	CUFF.518.1	2881
BnaA01g13330D	BnaA01g13330D	=	CUFF.519	CUFF.519.1	100	17.625386	11.987465	23.263307	3.807176	1693	CUFF.519.1	1793
BnaA01g13470D	BnaA01g13470D	=	CUFF.520	CUFF.520.1	100	43.410628	35.753363	51.067893	9.301685	2252	CUFF.520.1	2341
BnaA01g13510D	BnaA01g13510D	c	CUFF.521	CUFF.521.1	100	25.759339	12.335085	39.183594	5.630221	576	CUFF.521.1	729
BnaA01g13530D	BnaA01g13530D	j	CUFF.522	CUFF.522.1	100	20.938551	11.997549	29.879552	4.403940	910	CUFF.522.1	1172
-	-	u	CUFF.523	CUFF.523.1	100	71.874028	53.179642	90.568413	15.384449	1049	CUFF.523.1	-
BnaA01g13530D	BnaA01g13530D	p	CUFF.524	CUFF.524.1	100	71.855505	53.186321	90.524688	15.380484	1049	CUFF.524.1	1172
BnaA01g13630D	BnaA01g13630D	c	CUFF.525	CUFF.525.1	100	20.955335	12.119976	29.790695	4.441797	940	CUFF.525.1	1435
BnaA01g13670D	BnaA01g13670D	j	CUFF.526	CUFF.526.1	100	129.440926	116.903588	141.978264	27.865595	2834	CUFF.526.1	3844
BnaA01g13690D	BnaA01g13690D	c	CUFF.527	CUFF.527.1	100	31.874213	14.631459	49.116967	6.691593	481	CUFF.527.1	836
BnaA01g13700D	BnaA01g13700D	c	CUFF.528	CUFF.528.1	100	18.074140	9.416629	26.731651	3.782572	848	CUFF.528.1	1391
BnaA01g13760D	BnaA01g13760D	c	CUFF.529	CUFF.529.1	100	12.386171	4.561355	20.210986	2.679622	746	CUFF.529.1	2673
BnaA01g13840D	BnaA01g13840D	j	CUFF.530	CUFF.530.1	100	30.994090	17.497253	44.490926	6.750920	668	CUFF.530.1	797
BnaA01g13910D	BnaA01g13910D	c	CUFF.531	CUFF.531.1	100	14.039730	7.133582	20.945879	3.006561	990	CUFF.531.1	2473
BnaA01g13930D	BnaA01g13930D	j	CUFF.532	CUFF.532.1	100	24.489221	17.730948	31.247494	5.320751	1659	CUFF.532.1	1616
BnaA01g14750D	BnaA01g14750D	=	CUFF.533	CUFF.533.1	100	73.530249	59.554527	87.505970	15.813922	1236	CUFF.533.1	1456
BnaA01g14790D	BnaA01g14790D	=	CUFF.534	CUFF.534.1	100	23.693734	11.036432	36.351035	5.116319	595	CUFF.534.1	1066
BnaA01g14850D	BnaA01g14850D	j	CUFF.535	CUFF.535.1	100	17.859624	11.926765	23.792482	3.849959	1530	CUFF.535.1	1592
BnaA01g14860D	BnaA01g14860D	c	CUFF.536	CUFF.536.1	100	56.808577	41.254974	72.362179	12.210153	841	CUFF.536.1	1221
BnaA01g14870D	BnaA01g14870D	j	CUFF.537	CUFF.537.1	100	17.890122	11.749749	24.030495	3.861225	1480	CUFF.537.1	1801
BnaA01g14880D	BnaA01g14880D	c	CUFF.538	CUFF.538.1	100	11.898567	5.002871	18.794264	2.608411	849	CUFF.538.1	1811
BnaA01g14900D	BnaA01g14900D	x	CUFF.539	CUFF.539.1	100	22.251353	11.708321	32.794385	4.762737	1009	CUFF.539.1	799
BnaA01g14900D	BnaA01g14900D	=	CUFF.540	CUFF.540.1	100	22.252459	11.544067	32.960852	4.762974	1009	CUFF.540.1	799
BnaA01g14930D	BnaA01g14930D	x	CUFF.541	CUFF.541.1	100	10.454677	3.135836	17.773517	2.259327	1024	CUFF.541.1	276
BnaA01g14930D	BnaA01g14930D	=	CUFF.542	CUFF.542.1	100	21.973108	12.525400	31.420817	4.748539	1044	CUFF.542.1	276
BnaA01g14950D	BnaA01g14950D	j	CUFF.543	CUFF.543.1	100	21.970949	13.320670	30.621227	4.671112	961	CUFF.543.1	1206
BnaA01g14960D	BnaA01g14960D	c	CUFF.544	CUFF.544.1	100	35.585715	21.843072	49.328358	7.671761	716	CUFF.544.1	948
BnaA01g15070D	BnaA01g15070D	j	CUFF.550	CUFF.550.1	100	17.612497	9.230808	25.994187	3.753326	894	CUFF.550.1	4377
BnaA01g15070D	BnaA01g15070D	j	CUFF.551	CUFF.551.1	100	10.761072	3.962893	17.559250	2.356630	828	CUFF.551.1	4377
BnaA01g15080D	BnaA01g15080D	=	CUFF.552	CUFF.552.1	100	26.306300	16.676167	35.936434	5.306649	970	CUFF.552.1	1316
BnaA01g15410D	BnaA01g15410D	j	CUFF.554	CUFF.554.1	100	42.899355	23.996817	61.801894	8.468334	530	CUFF.554.1	1425
BnaA01g15140D	BnaA01g15140D	c	CUFF.558	CUFF.558.1	100	8.013463	3.643836	12.383091	1.713403	1382	CUFF.558.1	2266
BnaA01g15150D	BnaA01g15150D	j	CUFF.560	CUFF.560.1	100	24.985413	16.698237	33.272589	5.451062	1190	CUFF.560.1	1152
BnaA01g13970D	BnaA01g13970D	c	CUFF.545	CUFF.545.1	100	20.588992	9.176110	32.001875	4.106376	623	CUFF.545.1	905
BnaA01g14040D	BnaA01g14040D	c	CUFF.546	CUFF.546.1	100	8.020698	4.052276	11.989121	1.740563	1534	CUFF.546.1	4412
BnaA01g14050D	BnaA01g14050D	=	CUFF.547	CUFF.547.1	100	42.702041	35.263431	50.140650	9.096200	2354	CUFF.547.1	2469
BnaA01g14090D	BnaA01g14090D	c	CUFF.548	CUFF.548.1	100	14.276502	6.836428	21.716575	3.121902	876	CUFF.548.1	1038
BnaA01g14100D	BnaA01g14100D	c	CUFF.549	CUFF.549.1	100	68.904978	49.103564	88.706391	14.605731	674	CUFF.549.1	2511
BnaA01g14140D	BnaA01g14140D	j	CUFF.553	CUFF.553.1	100	12.265976	6.671241	17.860712	2.609962	1277	CUFF.553.1	2373
BnaA01g14150D	BnaA01g14150D	x	CUFF.555	CUFF.555.1	100	11.132406	3.911122	18.353689	2.171061	764	CUFF.555.1	1387
BnaA01g14180D	BnaA01g14180D	=	CUFF.556	CUFF.556.1	100	49.107615	38.438801	59.776429	10.683704	1328	CUFF.556.1	1429
BnaA01g14190D	BnaA01g14190D	c	CUFF.557	CUFF.557.1	100	27.740756	11.012451	44.469061	6.090860	457	CUFF.557.1	1761
BnaA01g14200D	BnaA01g14200D	=	CUFF.559	CUFF.559.1	68	8.086511	4.710199	11.462823	1.708854	2439	CUFF.559.1	2490
BnaA01g14200D	BnaA01g14200D	j	CUFF.559	CUFF.559.2	100	11.954409	3.152575	20.756242	2.526225	798	CUFF.559.1	2490
BnaA01g14270D	BnaA01g14270D	j	CUFF.561	CUFF.561.1	100	160.137261	116.980936	203.293587	34.202082	427	CUFF.561.1	906
BnaA01g14310D	BnaA01g14310D	j	CUFF.562	CUFF.562.1	100	25.633185	14.583078	36.683292	5.414411	759	CUFF.562.1	1367
BnaA01g14350D	BnaA01g14350D	c	CUFF.563	CUFF.563.1	100	37.892752	20.209809	55.575695	8.230459	527	CUFF.563.1	1127
BnaA01g14430D	BnaA01g14430D	=	CUFF.564	CUFF.564.1	100	9.240796	4.994844	13.486747	1.969268	1520	CUFF.564.1	1136
BnaA01g14450D	BnaA01g14450D	j	CUFF.565	CUFF.565.1	100	79.642477	61.956949	97.328005	17.184423	894	CUFF.565.1	1342
BnaA01g14470D	BnaA01g14470D	=	CUFF.566	CUFF.566.1	100	54.048209	39.914998	68.181421	11.362838	920	CUFF.566.1	1025
BnaA01g14480D	BnaA01g14480D	j	CUFF.567	CUFF.567.1	100	57.046743	39.771657	74.321828	12.404259	819	CUFF.567.1	889
BnaA01g14480D	BnaA01g14480D	x	CUFF.568	CUFF.568.1	100	60.428173	26.491411	94.364934	13.139518	420	CUFF.568.1	889
BnaA01g14520D	BnaA01g14520D	=	CUFF.569	CUFF.569.1	100	19.680442	11.451014	27.909870	4.297794	1200	CUFF.569.2	1340
BnaA01g14520D	BnaA01g14520D	j	CUFF.569	CUFF.569.2	42	8.323293	2.634598	14.011987	1.817632	1283	CUFF.569.2	1340
BnaA01g14560D	BnaA01g14560D	=	CUFF.570	CUFF.570.1	100	44.669914	29.109612	60.230217	9.558717	808	CUFF.571.1	904
BnaA01g14560D	BnaA01g14560D	e	CUFF.571	CUFF.571.1	100	15.630211	5.798567	25.461856	3.344640	885	CUFF.571.1	904
BnaA01g14570D	BnaA01g14570D	x	CUFF.572	CUFF.572.1	100	18.027445	10.100300	25.954590	3.895485	961	CUFF.572.1	1349
BnaA01g14590D	BnaA01g14590D	j	CUFF.573	CUFF.573.1	100	9.049539	3.421928	14.677151	1.874351	958	CUFF.573.1	2036
BnaA01g14600D	BnaA01g14600D	=	CUFF.574	CUFF.574.1	100	8.416621	4.380477	12.452765	1.781528	2054	CUFF.574.1	2142
BnaA01g14600D	BnaA01g14600D	j	CUFF.574	CUFF.574.2	55	4.656246	1.273742	8.038751	0.985578	1947	CUFF.574.1	2142
BnaA01g14720D	BnaA01g14720D	c	CUFF.576	CUFF.576.1	100	18.997636	10.203784	27.791489	3.826062	838	CUFF.576.1	1682
BnaA01g15820D	BnaA01g15820D	c	CUFF.581	CUFF.581.1	100	12.109458	6.147837	18.071078	2.567163	1089	CUFF.581.1	2681
BnaA01g15840D	BnaA01g15840D	=	CUFF.583	CUFF.583.1	100	26.486955	18.491007	34.482903	5.772716	1313	CUFF.583.1	1415
BnaA01g15870D	BnaA01g15870D	c	CUFF.584	CUFF.584.1	100	23.187166	11.593583	34.780748	4.967465	645	CUFF.584.1	1457
BnaA01g15910D	BnaA01g15910D	j	CUFF.585	CUFF.585.1	100	8.219675	4.086677	12.352674	1.680131	1481	CUFF.585.1	1560
BnaA01g15940D	BnaA01g15940D	=	CUFF.586	CUFF.586.1	100	105.423856	54.029657	156.818054	21.963528	310	CUFF.586.1	826
BnaA01g15950D	BnaA01g15950D	c	CUFF.588	CUFF.588.1	100	15.649390	6.645452	24.653328	3.104617	716	CUFF.588.1	2462
BnaA01g15950D	BnaA01g15950D	o	CUFF.589	CUFF.589.1	100	18.985316	7.547566	30.423066	4.110862	591	CUFF.589.1	2462
BnaA01g15450D	BnaA01g15450D	c	CUFF.575	CUFF.575.1	100	16.065807	10.688474	21.443140	3.457670	1728	CUFF.575.1	2407
BnaA01g15500D	BnaA01g15500D	j	CUFF.577	CUFF.577.1	100	12.497969	6.405699	18.590238	2.736817	1070	CUFF.577.1	1187
BnaA01g15510D	BnaA01g15510D	=	CUFF.578	CUFF.578.1	100	22.255469	12.469150	32.041788	4.822685	817	CUFF.578.1	1015
BnaA01g15540D	BnaA01g15540D	j	CUFF.579	CUFF.579.1	15	7.886348	0.909275	14.863421	1.680242	982	CUFF.579.2	1200
BnaA01g15540D	BnaA01g15540D	c	CUFF.579	CUFF.579.2	100	53.372220	39.753634	66.990807	11.371328	1060	CUFF.579.2	1200
BnaA01g15560D	BnaA01g15560D	=	CUFF.580	CUFF.580.1	100	20.866052	11.557208	30.174896	4.350429	863	CUFF.580.1	1207
BnaA01g15630D	BnaA01g15630D	c	CUFF.582	CUFF.582.1	100	11.815763	6.640276	16.991250	2.457701	1364	CUFF.582.1	1852
BnaA01g15690D	BnaA01g15690D	=	CUFF.587	CUFF.587.1	100	29.210425	19.265940	39.154910	5.819039	999	CUFF.587.1	925
BnaA01g15710D	BnaA01g15710D	=	CUFF.590	CUFF.590.1	100	77.884209	67.784241	87.984177	16.881114	2429	CUFF.590.1	2274
BnaA01g15750D	BnaA01g15750D	j	CUFF.591	CUFF.591.1	100	9.789215	5.505192	14.073237	1.990994	2148	CUFF.591.1	2221
BnaA01g15750D	BnaA01g15750D	j	CUFF.591	CUFF.591.2	61	5.992995	2.265332	9.720658	1.218894	2060	CUFF.591.1	2221
BnaA01g15800D	BnaA01g15800D	c	CUFF.592	CUFF.592.1	100	12.404849	4.924444	19.885255	2.485385	771	CUFF.592.1	4062
BnaA01g15810D	BnaA01g15810D	=	CUFF.593	CUFF.593.1	100	20.074034	14.918226	25.229842	4.354543	2612	CUFF.593.1	2699
BnaA01g15810D	BnaA01g15810D	j	CUFF.593	CUFF.593.2	37	7.514073	2.636857	12.391290	1.629984	1695	CUFF.593.1	2699
BnaA01g16310D	BnaA01g16310D	e	CUFF.594	CUFF.594.1	100	45.359489	28.615780	62.103198	9.592521	629	CUFF.594.1	819
-	-	u	CUFF.595	CUFF.595.1	100	23.587817	13.316152	33.859482	4.630426	814	CUFF.595.1	-
-	-	u	CUFF.596	CUFF.596.1	100	23.977489	13.231710	34.723267	5.042199	764	CUFF.596.1	-
BnaA01g16420D	BnaA01g16420D	c	CUFF.599	CUFF.599.1	100	17.734324	10.459304	25.009344	3.609577	1118	CUFF.599.1	3562
BnaA01g16430D	BnaA01g16430D	=	CUFF.600	CUFF.600.1	100	277.444381	241.011296	313.877466	60.237288	810	CUFF.600.1	877
BnaA01g16440D	BnaA01g16440D	=	CUFF.601	CUFF.601.1	100	13.784311	7.656073	19.912550	2.826981	1184	CUFF.601.1	1586
BnaA01g16450D	BnaA01g16450D	j	CUFF.602	CUFF.602.1	17	54.828677	41.197915	68.459439	11.818874	1006	CUFF.602.1	1030
BnaA01g16450D	BnaA01g16450D	c	CUFF.602	CUFF.602.2	100	328.528502	215.013865	442.043140	70.817629	263	CUFF.602.1	1030
BnaA01g16490D	BnaA01g16490D	c	CUFF.608	CUFF.608.1	100	16.094159	5.702363	26.485954	3.509971	601	CUFF.608.1	1012
BnaA01g16130D	BnaA01g16130D	j	CUFF.597	CUFF.597.1	100	141.469092	100.084009	182.854175	30.092675	479	CUFF.597.2	678
BnaA01g16130D	BnaA01g16130D	c	CUFF.597	CUFF.597.2	26	36.675878	16.431915	56.919842	7.801529	572	CUFF.597.2	678
BnaA01g16170D	BnaA01g16170D	=	CUFF.603	CUFF.603.1	100	32.552048	20.859007	44.245089	7.041132	813	CUFF.603.1	687
BnaA01g16180D	BnaA01g16180D	x	CUFF.604	CUFF.604.1	100	234.250024	191.920284	276.579764	50.209185	691	CUFF.604.1	713
BnaA01g16180D	BnaA01g16180D	e	CUFF.605	CUFF.605.1	100	231.160728	189.269408	273.052047	49.547025	698	CUFF.605.1	713
BnaA01g16220D	BnaA01g16220D	e	CUFF.606	CUFF.606.1	100	443.736028	385.272283	502.199774	95.110446	580	CUFF.606.1	695
BnaA01g16230D	BnaA01g16230D	e	CUFF.607	CUFF.607.1	100	497.376033	444.305553	550.446514	106.607653	746	CUFF.607.1	558
BnaA01g16240D	BnaA01g16240D	j	CUFF.609	CUFF.609.1	100	38.730038	31.872641	45.587436	8.357087	2491	CUFF.609.1	2519
BnaA01g16270D	BnaA01g16270D	=	CUFF.610	CUFF.610.1	100	71.484483	47.793257	95.175709	15.593680	545	CUFF.610.1	774
BnaA01g16560D	BnaA01g16560D	j	CUFF.611	CUFF.611.1	79	13.374305	4.335004	22.413607	2.726736	857	CUFF.611.1	1513
BnaA01g16560D	BnaA01g16560D	j	CUFF.611	CUFF.611.2	100	17.010034	6.280351	27.739717	3.467983	762	CUFF.611.1	1513
BnaA01g16850D	BnaA01g16850D	=	CUFF.613	CUFF.613.1	100	28.201391	17.455973	38.946808	6.021222	856	CUFF.613.1	942
BnaA01g16860D	BnaA01g16860D	=	CUFF.615	CUFF.615.1	100	105.359903	59.009209	151.710598	22.905158	328	CUFF.615.1	505
BnaA01g16970D	BnaA01g16970D	c	CUFF.617	CUFF.617.1	100	32.936393	15.341620	50.531165	7.150918	485	CUFF.617.1	942
BnaA01g16640D	BnaA01g16640D	=	CUFF.612	CUFF.612.1	100	20.191712	11.881279	28.502145	4.295383	1004	CUFF.612.1	918
BnaA01g16660D	BnaA01g16660D	=	CUFF.614	CUFF.614.1	100	21.737651	13.668976	29.806325	4.492044	1087	CUFF.614.1	1623
BnaA01g16750D	BnaA01g16750D	e	CUFF.616	CUFF.616.1	100	21.537035	11.573254	31.500816	4.689012	778	CUFF.616.1	1887
BnaA01g16780D	BnaA01g16780D	j	CUFF.618	CUFF.618.1	100	149.406820	123.302070	175.511570	32.184866	812	CUFF.618.1	2366
BnaA01g17010D	BnaA01g17010D	o	CUFF.619	CUFF.619.1	100	185.433761	144.206779	226.660742	39.696384	490	CUFF.619.1	948
BnaA01g17020D	BnaA01g17020D	o	CUFF.620	CUFF.620.1	100	36.302177	23.699066	48.905289	7.694083	1008	CUFF.620.1	1997
BnaA01g17020D	BnaA01g17020D	o	CUFF.620	CUFF.620.2	34	12.261934	3.656399	20.867469	2.598862	1008	CUFF.620.1	1997
-	-	u	CUFF.621	CUFF.621.1	100	14.511761	7.739737	21.283786	3.077588	1049	CUFF.621.1	-
BnaA01g17170D	BnaA01g17170D	c	CUFF.622	CUFF.622.1	100	9.464192	4.004411	14.923973	1.960938	1049	CUFF.622.1	1744
BnaA01g17170D	BnaA01g17170D	c	CUFF.623	CUFF.623.1	100	26.836206	12.748956	40.923457	5.802747	567	CUFF.623.1	1744
BnaA01g17200D	BnaA01g17200D	x	CUFF.624	CUFF.624.1	100	341.304522	291.907563	390.701481	73.485592	809	CUFF.624.1	743
BnaA01g17200D	BnaA01g17200D	=	CUFF.625	CUFF.625.1	100	337.745808	288.530123	386.961494	72.719373	809	CUFF.625.1	743
BnaA01g17290D	BnaA01g17290D	e	CUFF.626	CUFF.626.1	100	83.035212	54.630309	111.440115	17.763811	473	CUFF.626.1	315
BnaA01g17420D	BnaA01g17420D	c	CUFF.627	CUFF.627.1	100	10.095400	4.702391	15.488410	2.036136	1123	CUFF.627.1	1585
BnaA01g17460D	BnaA01g17460D	=	CUFF.628	CUFF.628.1	100	48.409689	35.896519	60.922859	10.519503	1041	CUFF.628.1	1101
BnaA01g17500D	BnaA01g17500D	=	CUFF.631	CUFF.631.1	100	22.202464	11.836577	32.568351	4.736674	780	CUFF.631.1	1229
BnaA01g17560D	BnaA01g17560D	=	CUFF.633	CUFF.633.1	100	28.013065	18.235878	37.790252	6.070337	969	CUFF.633.1	1285
BnaA01g17570D	BnaA01g17570D	=	CUFF.634	CUFF.634.1	100	412.946975	377.305580	448.588369	89.450025	1305	CUFF.634.1	1347
BnaA01g17630D	BnaA01g17630D	j	CUFF.635	CUFF.635.1	51	10.215647	4.830591	15.600702	2.154334	1781	CUFF.635.1	1902
BnaA01g17630D	BnaA01g17630D	j	CUFF.635	CUFF.635.2	100	20.058759	13.266521	26.850996	4.230105	1781	CUFF.635.1	1902
BnaA01g17690D	BnaA01g17690D	=	CUFF.629	CUFF.629.1	100	28.743980	22.281136	35.206824	6.125510	2073	CUFF.629.1	1974
BnaA01g17720D	BnaA01g17720D	=	CUFF.630	CUFF.630.1	100	26.017906	21.037293	30.998519	5.518291	3268	CUFF.630.1	3200
BnaA01g17720D	BnaA01g17720D	j	CUFF.630	CUFF.630.2	59	15.388437	5.947869	24.829006	3.263825	876	CUFF.630.1	3200
BnaA01g17740D	BnaA01g17740D	c	CUFF.632	CUFF.632.1	100	10.123455	4.018782	16.228129	2.176764	899	CUFF.632.1	2387
BnaA01g17890D	BnaA01g17890D	c	CUFF.636	CUFF.636.1	100	31.560285	14.065800	49.054771	6.838304	477	CUFF.636.1	1201
BnaA01g17910D	BnaA01g17910D	=	CUFF.637	CUFF.637.1	100	14.621129	5.384406	23.857853	3.206118	663	CUFF.637.1	1528
BnaA01g17930D	BnaA01g17930D	j	CUFF.638	CUFF.638.1	100	22.729315	13.027238	32.431392	4.905580	877	CUFF.638.1	942
BnaA01g17950D	BnaA01g17950D	=	CUFF.639	CUFF.639.1	100	19.943455	11.708753	28.178157	4.281740	1022	CUFF.639.1	1346
BnaA01g18160D	BnaA01g18160D	=	CUFF.641	CUFF.641.1	100	39.180565	31.863119	46.498012	8.407107	2222	CUFF.641.1	2416
BnaA01g18010D	BnaA01g18010D	c	CUFF.640	CUFF.640.1	100	16.385814	9.241850	23.529778	3.443701	1063	CUFF.640.1	1694
BnaA01g18090D	BnaA01g18090D	j	CUFF.642	CUFF.642.1	100	21.006353	9.547585	32.465122	4.328997	636	CUFF.642.1	1200
BnaA01g18430D	BnaA01g18430D	j	CUFF.643	CUFF.643.1	78	8.911264	2.632541	15.189987	1.955920	1138	CUFF.643.1	1269
BnaA01g18430D	BnaA01g18430D	j	CUFF.643	CUFF.643.2	100	11.449230	4.471716	18.426744	2.512974	1121	CUFF.643.1	1269
BnaA01g18340D	BnaA01g18340D	j	CUFF.644	CUFF.644.1	100	46.730965	25.346803	68.115126	9.818807	484	CUFF.644.1	3379
BnaA01g18360D	BnaA01g18360D	c	CUFF.645	CUFF.645.1	100	15.650775	8.653618	22.647933	3.360288	1042	CUFF.645.1	2976
BnaA01g18360D	BnaA01g18360D	c	CUFF.646	CUFF.646.1	100	10.230819	4.067237	16.394401	2.185572	923	CUFF.646.1	2976
BnaA01g18380D	BnaA01g18380D	c	CUFF.647	CUFF.647.1	100	35.162591	12.458549	57.866633	7.718429	385	CUFF.647.1	970
BnaA01g18390D	BnaA01g18390D	o	CUFF.648	CUFF.648.1	100	21.394671	10.702248	32.087094	4.636939	697	CUFF.648.1	748
BnaA01g18650D	BnaA01g18650D	x	CUFF.650	CUFF.650.1	100	14.469055	8.772380	20.165730	3.155242	1354	CUFF.650.1	1470
BnaA01g18540D	BnaA01g18540D	c	CUFF.649	CUFF.649.1	100	16.995917	10.975050	23.016784	3.656906	1409	CUFF.649.1	2845
BnaA01g18730D	BnaA01g18730D	c	CUFF.651	CUFF.651.1	100	31.071823	13.836277	48.307369	6.683157	471	CUFF.651.1	7711
BnaA01g18920D	BnaA01g18920D	=	CUFF.652	CUFF.652.1	100	37.967150	24.328947	51.605352	8.249088	726	CUFF.652.1	792
BnaA01g18960D	BnaA01g18960D	j	CUFF.654	CUFF.654.1	100	11.385169	4.526146	18.244193	2.488458	850	CUFF.654.1	2029
BnaA01g18800D	BnaA01g18800D	j	CUFF.653	CUFF.653.1	83	5.661901	1.267579	10.056224	1.238453	1405	CUFF.653.3	1032
BnaA01g18800D	BnaA01g18800D	j	CUFF.653	CUFF.653.2	100	6.837283	2.361421	11.313145	1.495549	1483	CUFF.653.3	1032
BnaA01g18800D	BnaA01g18800D	j	CUFF.653	CUFF.653.3	80	5.447979	1.551781	9.344178	1.191661	1580	CUFF.653.3	1032
BnaA01g18860D	BnaA01g18860D	c	CUFF.655	CUFF.655.1	100	9.528451	4.818650	14.238252	2.084866	1357	CUFF.655.1	1817
BnaA01g18880D	BnaA01g18880D	j	CUFF.656	CUFF.656.1	100	30.321372	19.271218	41.371526	6.529205	879	CUFF.656.1	1369
BnaA01g19040D	BnaA01g19040D	=	CUFF.657	CUFF.657.1	100	46.598840	33.769895	59.427785	10.036034	951	CUFF.657.1	1028
BnaA01g19130D	BnaA01g19130D	j	CUFF.658	CUFF.658.1	100	55.594860	43.660397	67.529323	11.883801	1339	CUFF.658.1	1449
BnaA01g19130D	BnaA01g19130D	x	CUFF.659	CUFF.659.1	100	48.819613	13.229298	84.409927	10.435543	366	CUFF.659.1	1449
BnaA01g19150D	BnaA01g19150D	c	CUFF.660	CUFF.660.1	100	29.427038	12.988902	45.865173	6.146010	484	CUFF.660.1	799
-	-	u	CUFF.661	CUFF.661.1	100	27.202099	20.197307	34.206890	5.717045	1659	CUFF.661.1	-
BnaA01g19330D	BnaA01g19330D	j	CUFF.662	CUFF.662.1	100	14.974068	9.667946	20.280190	3.106568	1636	CUFF.662.1	2766
BnaA01g19330D	BnaA01g19330D	c	CUFF.663	CUFF.663.1	100	15.669693	5.529109	25.810277	3.297365	622	CUFF.663.1	2766
BnaA01g19280D	BnaA01g19280D	c	CUFF.664	CUFF.664.1	100	18.911255	9.150607	28.671902	4.041581	728	CUFF.664.1	1497
BnaA01g19300D	BnaA01g19300D	j	CUFF.665	CUFF.665.1	100	23.361654	15.844662	30.878646	4.947194	1334	CUFF.665.1	1510
BnaA01g19340D	BnaA01g19340D	j	CUFF.666	CUFF.666.1	100	27.915762	17.172756	38.658768	6.001179	834	CUFF.666.1	971
BnaA01g19390D	BnaA01g19390D	=	CUFF.667	CUFF.667.1	100	22.154344	13.362111	30.946577	4.840046	974	CUFF.667.1	2604
BnaA01g19410D	BnaA01g19410D	=	CUFF.668	CUFF.668.1	100	35.046125	13.912516	56.179733	7.689879	404	CUFF.668.1	624
BnaA01g19450D	BnaA01g19450D	j	CUFF.669	CUFF.669.1	22	5.350516	1.705023	8.996009	1.151389	2103	CUFF.669.1	2073
BnaA01g19450D	BnaA01g19450D	j	CUFF.669	CUFF.669.2	34	8.276215	2.315152	14.237277	1.780977	1211	CUFF.669.1	2073
BnaA01g19450D	BnaA01g19450D	j	CUFF.669	CUFF.669.3	100	24.482922	17.797715	31.168129	5.268534	2031	CUFF.669.1	2073
BnaA01g19460D	BnaA01g19460D	c	CUFF.670	CUFF.670.1	100	321.589326	270.901847	372.276806	69.469631	648	CUFF.670.2	1270
BnaA01g19460D	BnaA01g19460D	j	CUFF.670	CUFF.670.2	92	296.984620	266.696138	327.273102	64.154529	1330	CUFF.670.2	1270
BnaA01g19470D	BnaA01g19470D	j	CUFF.671	CUFF.671.1	15	7.873932	2.064478	13.683385	1.705993	1376	CUFF.671.2	1113
BnaA01g19470D	BnaA01g19470D	=	CUFF.671	CUFF.671.2	100	52.604702	40.872117	64.337287	11.397518	1379	CUFF.671.2	1113
BnaA01g19500D	BnaA01g19500D	c	CUFF.672	CUFF.672.1	100	19.595112	11.939329	27.250895	4.168695	1371	CUFF.672.2	1619
BnaA01g19500D	BnaA01g19500D	j	CUFF.672	CUFF.672.2	55	10.829354	4.972414	16.686294	2.303854	1461	CUFF.672.2	1619
BnaA01g19750D	BnaA01g19750D	j	CUFF.673	CUFF.673.1	100	18.319585	10.610695	26.028475	3.957567	1170	CUFF.673.1	1322
BnaA01g19750D	BnaA01g19750D	j	CUFF.673	CUFF.673.2	76	13.857429	3.316696	24.398161	2.993611	658	CUFF.673.1	1322
BnaA01g19870D	BnaA01g19870D	c	CUFF.674	CUFF.674.1	100	7.838732	2.886707	12.790757	1.688837	1061	CUFF.674.1	1987
BnaA01g20230D	BnaA01g20230D	=	CUFF.675	CUFF.675.1	100	54.997109	33.002495	76.991724	12.002959	500	CUFF.675.1	700
BnaA01g20280D	BnaA01g20280D	=	CUFF.676	CUFF.676.1	100	32.175566	24.248564	40.102569	6.932742	1565	CUFF.676.1	1458
-	-	u	CUFF.677	CUFF.677.1	80	34.411155	15.371794	53.450516	7.450793	602	CUFF.677.2	-
-	-	u	CUFF.677	CUFF.677.2	100	42.811099	26.492721	59.129477	9.269571	785	CUFF.677.2	-
BnaA01g20380D	BnaA01g20380D	e	CUFF.678	CUFF.678.1	100	27.199355	20.998325	33.400385	5.877495	2055	CUFF.678.1	1704
BnaA01g20390D	BnaA01g20390D	=	CUFF.679	CUFF.679.1	100	55.428428	41.378060	69.478797	12.023371	958	CUFF.679.1	1047
BnaA01g20480D	BnaA01g20480D	=	CUFF.680	CUFF.680.1	100	21.947822	15.223054	28.672590	4.666795	1509	CUFF.680.1	1954
BnaA01g20520D	BnaA01g20520D	c	CUFF.681	CUFF.681.1	100	8.035375	3.740286	12.330463	1.766485	1319	CUFF.681.1	2920
BnaA01g20630D	BnaA01g20630D	c	CUFF.684	CUFF.684.1	100	71.401629	42.928698	99.874561	15.580032	437	CUFF.684.1	927
BnaA01g20530D	BnaA01g20530D	j	CUFF.682	CUFF.682.1	100	23.532727	15.772231	31.293224	5.062382	1260	CUFF.682.1	1903
BnaA01g20560D	BnaA01g20560D	=	CUFF.683	CUFF.683.1	100	11.441575	6.238021	16.645129	2.317287	1304	CUFF.683.1	1206
BnaA01g20600D	BnaA01g20600D	=	CUFF.685	CUFF.685.1	100	67.150045	46.885980	87.414110	14.476057	641	CUFF.685.1	807
BnaA01g20630D	BnaA01g20630D	c	CUFF.686	CUFF.686.1	100	183.394262	111.018727	255.769796	39.501993	290	CUFF.686.1	927
-	-	u	CUFF.687	CUFF.687.1	100	101.443060	66.741152	136.144969	22.050245	424	CUFF.687.1	-
BnaA01g20800D	BnaA01g20800D	c	CUFF.688	CUFF.688.1	100	11.317688	6.574074	16.061302	2.442447	1533	CUFF.688.1	2048
BnaA01g20890D	BnaA01g20890D	c	CUFF.689	CUFF.689.1	100	24.978839	10.174047	39.783630	5.379033	515	CUFF.689.1	1523
BnaA01g20900D	BnaA01g20900D	j	CUFF.690	CUFF.690.1	100	12.780657	6.401394	19.159920	2.800512	1055	CUFF.690.1	1210
BnaA01g20950D	BnaA01g20950D	=	CUFF.691	CUFF.691.1	100	121.989254	92.561038	151.417470	25.937107	585	CUFF.691.1	701
BnaA01g20970D	BnaA01g20970D	=	CUFF.692	CUFF.692.1	100	38.126971	29.375266	46.878676	8.261551	1505	CUFF.692.1	1538
BnaA01g21140D	BnaA01g21140D	e	CUFF.694	CUFF.694.1	100	12.652532	7.088878	18.216185	2.506954	1283	CUFF.694.1	1616
BnaA01g21040D	BnaA01g21040D	j	CUFF.693	CUFF.693.1	100	15.615032	9.093992	22.136072	3.405413	1208	CUFF.693.1	1284
BnaA01g21230D	BnaA01g21230D	j	CUFF.695	CUFF.695.1	100	122.780423	98.631540	146.929305	26.390635	744	CUFF.695.1	1114
BnaA01g21180D	BnaA01g21180D	=	CUFF.696	CUFF.696.1	100	35.542084	25.204667	45.879502	7.696301	1573	CUFF.696.1	1429
BnaA01g21180D	BnaA01g21180D	x	CUFF.697	CUFF.697.1	100	35.547705	25.070844	46.024566	7.697519	1573	CUFF.697.1	1429
BnaA01g21250D	BnaA01g21250D	c	CUFF.698	CUFF.698.1	100	8.624608	3.736369	13.512846	1.892877	1218	CUFF.698.1	9408
BnaA01g21340D	BnaA01g21340D	j	CUFF.699	CUFF.699.1	100	32.848431	19.347760	46.349103	7.025835	671	CUFF.699.1	824
BnaA01g21380D	BnaA01g21380D	=	CUFF.700	CUFF.700.1	100	20.662512	12.170241	29.154783	4.350613	947	CUFF.700.1	1136
BnaA01g21450D	BnaA01g21450D	c	CUFF.703	CUFF.703.1	100	10.341269	6.696187	13.986350	2.230309	2311	CUFF.703.1	3864
BnaA01g21410D	BnaA01g21410D	c	CUFF.701	CUFF.701.1	100	39.558684	23.983861	55.133506	8.677225	624	CUFF.701.1	917
BnaA01g21440D	BnaA01g21440D	=	CUFF.702	CUFF.702.1	100	18.316355	11.976023	24.656687	3.872794	1392	CUFF.702.1	1649
BnaA01g21520D	BnaA01g21520D	=	CUFF.704	CUFF.704.1	100	34.923534	18.942471	50.904597	7.333363	579	CUFF.704.1	861
BnaA01g21720D	BnaA01g21720D	j	CUFF.705	CUFF.705.1	27	19.398970	8.647808	30.150132	4.216700	1006	CUFF.705.2	1144
BnaA01g21720D	BnaA01g21720D	j	CUFF.705	CUFF.705.2	100	70.964786	54.066091	87.863482	15.425417	1023	CUFF.705.2	1144
BnaA01g21860D	BnaA01g21860D	=	CUFF.706	CUFF.706.1	100	30.543366	19.875976	41.210756	6.566873	937	CUFF.706.1	1128
BnaA01g21870D	BnaA01g21870D	j	CUFF.707	CUFF.707.1	100	16.713147	9.773432	23.652863	3.438230	1126	CUFF.707.1	1591
-	-	u	CUFF.708	CUFF.708.1	100	10.693154	5.930535	15.455772	2.321066	1493	CUFF.708.1	-
BnaA01g21890D	BnaA01g21890D	j	CUFF.709	CUFF.709.1	25	2.473965	0.000000	5.131252	0.524269	1832	CUFF.709.2	2895
BnaA01g21890D	BnaA01g21890D	j	CUFF.709	CUFF.709.2	100	9.816906	6.325436	13.308375	2.080344	2609	CUFF.709.2	2895
BnaA01g22040D	BnaA01g22040D	=	CUFF.710	CUFF.710.1	100	50.076588	39.448017	60.705159	10.756735	1351	CUFF.710.1	1518
BnaA01g22120D	BnaA01g22120D	c	CUFF.711	CUFF.711.1	100	15.565379	7.786264	23.344494	3.407189	882	CUFF.711.1	1797
BnaA01g22230D	BnaA01g22230D	j	CUFF.712	CUFF.712.1	100	35.314679	27.477002	43.152356	7.625876	1703	CUFF.712.1	1952
BnaA01g22260D	BnaA01g22260D	c	CUFF.713	CUFF.713.1	100	50.724851	25.362425	76.087276	11.072087	405	CUFF.713.1	2085
BnaA01g22260D	BnaA01g22260D	j	CUFF.714	CUFF.714.1	100	28.505759	16.694611	40.316907	6.172310	776	CUFF.714.1	2085
BnaA01g22460D	BnaA01g22460D	c	CUFF.715	CUFF.715.1	100	22.257456	11.503224	33.011688	4.847440	745	CUFF.715.1	1283
BnaA01g22670D	BnaA01g22670D	=	CUFF.716	CUFF.716.1	100	40.714424	29.160132	52.268717	8.784867	987	CUFF.716.1	1059
BnaA01g22770D	BnaA01g22770D	=	CUFF.717	CUFF.717.1	100	16.209482	8.532719	23.886246	3.534473	911	CUFF.717.1	1165
BnaA01g23310D	BnaA01g23310D	j	CUFF.719	CUFF.719.1	100	267.997514	161.748868	374.246161	56.471160	257	CUFF.719.1	816
BnaA01g23340D	BnaA01g23340D	j	CUFF.720	CUFF.720.1	100	12.525300	5.756424	19.294177	2.692436	936	CUFF.720.1	1203
BnaA01g23390D	BnaA01g23390D	c	CUFF.721	CUFF.721.1	100	24.296563	12.153860	36.439265	5.332815	638	CUFF.721.1	1467
BnaA01g23010D	BnaA01g23010D	=	CUFF.718	CUFF.718.1	100	11.253977	4.731847	17.776107	2.436807	886	CUFF.718.1	1359
BnaA01g23100D	BnaA01g23100D	c	CUFF.722	CUFF.722.1	100	14.340427	6.867039	21.813816	3.084344	873	CUFF.722.1	1987
BnaA01g23150D	BnaA01g23150D	j	CUFF.723	CUFF.723.1	100	12.682111	7.462533	17.901690	2.759375	1432	CUFF.723.1	2152
BnaA01g23160D	BnaA01g23160D	=	CUFF.724	CUFF.724.1	100	33.279725	20.991148	45.568302	7.081572	774	CUFF.724.1	896
BnaA01g23170D	BnaA01g23170D	j	CUFF.725	CUFF.725.1	100	22.162754	14.615434	29.710075	4.734546	1229	CUFF.725.1	1252
BnaA01g23540D	BnaA01g23540D	j	CUFF.726	CUFF.726.1	100	11.679890	8.384259	14.975520	2.549051	3009	CUFF.726.1	2572
BnaA01g23550D	BnaA01g23550D	x	CUFF.727	CUFF.727.1	100	31.706552	20.258083	43.155021	6.912712	836	CUFF.727.1	1077
BnaA01g23620D	BnaA01g23620D	j	CUFF.728	CUFF.728.1	100	17.959850	11.226686	24.693014	3.867932	1267	CUFF.728.1	1729
BnaA01g23700D	BnaA01g23700D	j	CUFF.729	CUFF.729.1	100	20.562555	11.944840	29.180270	4.443438	961	CUFF.729.1	1008
BnaA01g23840D	BnaA01g23840D	c	CUFF.730	CUFF.730.1	26	35.857398	19.971241	51.743555	7.693404	637	CUFF.730.1	2642
BnaA01g23840D	BnaA01g23840D	e	CUFF.730	CUFF.730.2	100	139.768350	49.705634	229.831067	29.988075	245	CUFF.730.1	2642
BnaA01g23840D	BnaA01g23840D	c	CUFF.731	CUFF.731.1	100	33.472979	20.673629	46.272328	7.083932	742	CUFF.731.1	2642
BnaA01g23850D	BnaA01g23850D	c	CUFF.732	CUFF.732.1	100	56.603807	34.265427	78.942188	11.650681	501	CUFF.732.1	642
BnaA01g23880D	BnaA01g23880D	c	CUFF.733	CUFF.733.1	100	23.549671	9.964144	37.135199	5.174216	543	CUFF.733.1	1636
BnaA01g23920D	BnaA01g23920D	c	CUFF.734	CUFF.734.1	100	20.842018	9.980383	31.703653	4.405763	664	CUFF.734.1	2256
BnaA01g24060D	BnaA01g24060D	e	CUFF.735	CUFF.735.1	100	20.680649	10.682090	30.679208	4.198706	776	CUFF.735.1	246
BnaA01g24150D	BnaA01g24150D	j	CUFF.736	CUFF.736.1	100	30.357223	20.850902	39.863545	6.228509	1079	CUFF.736.1	1269
BnaA01g24160D	BnaA01g24160D	j	CUFF.737	CUFF.737.1	100	17.382619	11.374295	23.390942	3.805034	1505	CUFF.737.1	1735
BnaA01g24280D	BnaA01g24280D	=	CUFF.738	CUFF.738.1	100	40.315886	32.277342	48.354430	8.804233	1912	CUFF.738.1	1975
BnaA01g24320D	BnaA01g24320D	=	CUFF.739	CUFF.739.1	100	82.417187	62.121974	102.712400	17.855080	746	CUFF.739.1	1000
BnaA01g24360D	BnaA01g24360D	c	CUFF.740	CUFF.740.1	100	14.847719	10.620399	19.075039	3.205270	2360	CUFF.740.1	3054
BnaA01g24360D	BnaA01g24360D	c	CUFF.741	CUFF.741.1	100	25.067548	11.304893	38.830203	5.444000	565	CUFF.741.1	3054
BnaA01g24380D	BnaA01g24380D	j	CUFF.742	CUFF.742.1	100	20.557238	9.700260	31.414216	4.418979	660	CUFF.742.1	378
BnaA01g24430D	BnaA01g24430D	=	CUFF.743	CUFF.743.1	100	33.201831	21.464600	44.939062	7.032817	830	CUFF.743.1	910
BnaA01g24440D	BnaA01g24440D	=	CUFF.744	CUFF.744.1	100	70.654492	54.349333	86.959652	15.222346	892	CUFF.744.1	1081
BnaA01g24530D	BnaA01g24530D	=	CUFF.745	CUFF.745.1	100	25.747613	19.345627	32.149600	5.525982	1876	CUFF.745.1	1463
BnaA01g24630D	BnaA01g24630D	j	CUFF.746	CUFF.746.1	100	34.744822	23.633215	45.856429	7.530894	965	CUFF.746.1	1091
BnaA01g24650D	BnaA01g24650D	c	CUFF.747	CUFF.747.1	100	20.031207	13.781280	26.281133	4.282222	1578	CUFF.747.1	2124
BnaA01g24690D	BnaA01g24690D	x	CUFF.748	CUFF.748.1	100	18.190396	6.713818	29.666975	3.942119	841	CUFF.748.1	2015
BnaA01g24690D	BnaA01g24690D	j	CUFF.749	CUFF.749.1	100	48.180644	38.915212	57.446076	10.441435	1902	CUFF.749.1	2015
BnaA01g24990D	BnaA01g24990D	=	CUFF.752	CUFF.752.1	100	38.440732	30.164129	46.717336	8.342502	1661	CUFF.752.1	1642
BnaA01g25000D	BnaA01g25000D	=	CUFF.754	CUFF.754.1	100	50.561457	34.078069	67.044845	11.030173	683	CUFF.754.1	751
BnaA01g25020D	BnaA01g25020D	j	CUFF.755	CUFF.755.1	100	24.292059	13.130369	35.453749	5.254906	704	CUFF.755.1	853
BnaA01g24730D	BnaA01g24730D	o	CUFF.750	CUFF.750.1	100	43.560700	18.885861	68.235540	9.441910	452	CUFF.750.1	815
BnaA01g24730D	BnaA01g24730D	x	CUFF.751	CUFF.751.1	100	933.943250	740.006625	1127.879876	202.434953	265	CUFF.751.1	815
-	-	u	CUFF.753	CUFF.753.1	100	14.760875	9.468359	20.053392	3.100343	1635	CUFF.753.1	-
BnaA01g24760D	BnaA01g24760D	c	CUFF.756	CUFF.756.1	100	8.101607	3.894717	12.308496	1.716181	1468	CUFF.756.1	2895
BnaA01g24800D	BnaA01g24800D	e	CUFF.757	CUFF.757.1	100	71.029846	43.694965	98.364727	15.235887	451	CUFF.757.1	536
BnaA01g24820D	BnaA01g24820D	c	CUFF.758	CUFF.758.1	100	19.896181	11.167436	28.624926	4.304795	922	CUFF.758.1	1762
BnaA01g24820D	BnaA01g24820D	c	CUFF.759	CUFF.759.1	100	30.779590	16.275252	45.283927	6.656682	588	CUFF.759.1	1762
-	-	u	CUFF.760	CUFF.760.1	100	6.468456	2.282419	10.654493	1.260648	1218	CUFF.760.1	-
BnaA01g24870D	BnaA01g24870D	o	CUFF.761	CUFF.761.1	100	49.942235	35.920766	63.963704	10.722345	871	CUFF.761.1	1214
BnaA01g25400D	BnaA01g25400D	c	CUFF.762	CUFF.762.1	100	50.380748	22.994952	77.766544	10.681373	384	CUFF.762.1	590
BnaA01g25490D	BnaA01g25490D	j	CUFF.765	CUFF.765.1	100	33.347232	23.622886	43.071578	7.302653	1157	CUFF.765.1	1023
BnaA01g25250D	BnaA01g25250D	c	CUFF.763	CUFF.763.1	100	10.629447	7.453618	13.805277	2.316826	2985	CUFF.763.1	4346
BnaA01g25270D	BnaA01g25270D	j	CUFF.764	CUFF.764.1	100	17.731383	11.981631	23.481136	3.833689	1657	CUFF.764.1	1276
BnaA01g25300D	BnaA01g25300D	j	CUFF.766	CUFF.766.1	48	34.153465	21.359540	46.947391	7.411100	1047	CUFF.766.2	1676
BnaA01g25300D	BnaA01g25300D	=	CUFF.766	CUFF.766.2	100	71.077529	57.069514	85.085545	15.423404	1367	CUFF.766.2	1676
BnaA01g25320D	BnaA01g25320D	c	CUFF.767	CUFF.767.1	100	15.692643	6.229623	25.155663	3.184947	652	CUFF.767.1	2001
BnaA01g25630D	BnaA01g25630D	j	CUFF.768	CUFF.768.1	100	28.944618	20.975328	36.913908	6.226608	1398	CUFF.768.1	1566
BnaA01g25670D	BnaA01g25670D	=	CUFF.769	CUFF.769.1	100	20.334645	10.742468	29.926823	4.411035	770	CUFF.769.1	856
BnaA01g25680D	BnaA01g25680D	c	CUFF.770	CUFF.770.1	100	9.705116	3.858245	15.551987	2.022179	962	CUFF.770.1	1964
BnaA01g25950D	BnaA01g25950D	e	CUFF.771	CUFF.771.1	100	13.647435	7.153847	20.141024	2.847232	1040	CUFF.771.1	812
-	-	u	CUFF.772	CUFF.772.1	100	76.052235	48.144264	103.960206	16.504011	612	CUFF.772.1	-
-	-	u	CUFF.773	CUFF.773.1	100	76.045040	48.559579	103.530501	16.502449	612	CUFF.773.1	-
BnaA01g26130D	BnaA01g26130D	c	CUFF.777	CUFF.777.1	100	16.464882	9.163118	23.766647	3.520587	1007	CUFF.777.1	2604
BnaA01g26140D	BnaA01g26140D	=	CUFF.778	CUFF.778.1	100	24.536627	16.369087	32.704166	5.271766	1195	CUFF.778.1	1629
BnaA01g26200D	BnaA01g26200D	x	CUFF.782	CUFF.782.1	100	11.738770	5.108966	18.368575	2.280534	926	CUFF.782.1	2234
BnaA01g25770D	BnaA01g25770D	c	CUFF.774	CUFF.774.1	100	16.834775	7.293194	26.376355	3.612229	723	CUFF.774.1	1233
BnaA01g25780D	BnaA01g25780D	j	CUFF.775	CUFF.775.1	84	15.446795	6.390106	24.503484	3.335460	938	CUFF.775.2	1828
BnaA01g25780D	BnaA01g25780D	=	CUFF.775	CUFF.775.2	100	18.347357	8.427275	28.267439	3.961785	967	CUFF.775.2	1828
BnaA01g25780D	BnaA01g25780D	j	CUFF.775	CUFF.775.3	84	15.446795	5.505413	25.388177	3.335460	938	CUFF.775.2	1828
BnaA01g25790D	BnaA01g25790D	c	CUFF.776	CUFF.776.1	100	14.524671	6.936401	22.112942	3.076018	938	CUFF.776.1	1855
BnaA01g25880D	BnaA01g25880D	j	CUFF.779	CUFF.779.1	72	41.868503	33.057287	50.679718	8.990201	1835	CUFF.779.1	2433
BnaA01g25880D	BnaA01g25880D	j	CUFF.779	CUFF.779.2	100	57.776531	29.489867	86.063195	12.406048	493	CUFF.779.1	2433
BnaA01g25900D	BnaA01g25900D	=	CUFF.780	CUFF.780.1	100	19.175912	11.923123	26.428700	4.147986	1491	CUFF.780.1	1593
BnaA01g25900D	BnaA01g25900D	j	CUFF.780	CUFF.780.2	83	15.934843	7.177378	24.692307	3.446903	1095	CUFF.780.1	1593
BnaA01g25920D	BnaA01g25920D	c	CUFF.781	CUFF.781.1	100	8.127796	4.148951	12.106640	1.735706	1569	CUFF.781.1	2716
BnaA01g25930D	BnaA01g25930D	i	CUFF.783	CUFF.783.1	47	45.104725	24.316283	65.893166	9.559267	505	CUFF.783.1	345
BnaA01g25930D	BnaA01g25930D	i	CUFF.783	CUFF.783.2	42	40.978598	14.575277	67.381918	8.684796	403	CUFF.783.1	345
BnaA01g25930D	BnaA01g25930D	i	CUFF.783	CUFF.783.3	100	96.990928	64.453960	129.527895	20.555766	464	CUFF.783.1	345
BnaA01g26270D	BnaA01g26270D	c	CUFF.784	CUFF.784.1	100	22.003550	9.806551	34.200549	4.733743	596	CUFF.784.1	2144
BnaA01g26270D	BnaA01g26270D	c	CUFF.785	CUFF.785.1	100	14.151456	6.459055	21.843856	3.008854	848	CUFF.785.1	2144
BnaA01g26470D	BnaA01g26470D	=	CUFF.786	CUFF.786.1	100	51.819159	37.712206	65.926111	11.224340	922	CUFF.786.1	1004
BnaA01g26500D	BnaA01g26500D	j	CUFF.787	CUFF.787.1	68	8.347751	2.513190	14.182311	1.791192	1256	CUFF.787.1	2236
BnaA01g26500D	BnaA01g26500D	c	CUFF.787	CUFF.787.2	100	12.354555	5.691017	19.018093	2.650940	1256	CUFF.787.1	2236
BnaA01g26550D	BnaA01g26550D	c	CUFF.788	CUFF.788.1	100	18.610012	11.065413	26.154611	3.845919	1052	CUFF.788.1	2016
BnaA01g26560D	BnaA01g26560D	=	CUFF.789	CUFF.789.1	100	57.578220	33.913630	81.242809	12.552773	470	CUFF.789.1	610
BnaA01g26720D	BnaA01g26720D	=	CUFF.790	CUFF.790.1	100	40.857809	32.659462	49.056155	8.684958	1789	CUFF.790.1	1909
BnaA01g26730D	BnaA01g26730D	=	CUFF.791	CUFF.791.1	100	11.131463	7.264888	14.998039	2.363860	2240	CUFF.791.1	2384
BnaA01g26740D	BnaA01g26740D	j	CUFF.792	CUFF.792.1	100	7.528012	4.120833	10.935190	1.576414	1926	CUFF.792.1	2158
BnaA01g26750D	BnaA01g26750D	=	CUFF.793	CUFF.793.1	100	131.327559	79.579714	183.075404	28.228314	335	CUFF.793.1	502
BnaA01g26780D	BnaA01g26780D	j	CUFF.794	CUFF.794.1	100	13.487127	7.504765	19.469489	2.852672	1232	CUFF.794.1	1388
BnaA01g26950D	BnaA01g26950D	c	CUFF.795	CUFF.795.1	100	28.595451	18.331550	38.859352	6.154127	931	CUFF.795.1	2200
BnaA01g26980D	BnaA01g26980D	o	CUFF.796	CUFF.796.1	100	57.340053	20.316303	94.363804	12.138933	312	CUFF.796.1	1219
BnaA01g26980D	BnaA01g26980D	=	CUFF.797	CUFF.797.1	100	22.723684	12.692293	32.755075	4.921987	802	CUFF.797.1	1219
BnaA01g27000D	BnaA01g27000D	j	CUFF.798	CUFF.798.1	14	3.249848	0.010756	6.488941	0.698745	1629	CUFF.798.1	1886
BnaA01g27000D	BnaA01g27000D	j	CUFF.798	CUFF.798.2	100	22.578078	15.719364	29.436792	4.854480	1629	CUFF.798.1	1886
BnaA01g27090D	BnaA01g27090D	c	CUFF.801	CUFF.801.1	100	15.684624	7.589334	23.779914	3.446555	836	CUFF.801.1	1859
BnaA01g27090D	BnaA01g27090D	c	CUFF.802	CUFF.802.1	100	37.842324	20.923757	54.760892	8.299334	550	CUFF.802.1	1859
BnaA01g27130D	BnaA01g27130D	x	CUFF.804	CUFF.804.1	100	20.443145	7.528432	33.357857	4.414248	532	CUFF.804.1	1210
-	-	u	CUFF.799	CUFF.799.1	100	33.056723	19.351041	46.762406	7.091498	885	CUFF.799.1	-
-	-	u	CUFF.800	CUFF.800.1	100	27.481803	14.755827	40.207779	5.895538	886	CUFF.800.1	-
BnaA01g26860D	BnaA01g26860D	c	CUFF.803	CUFF.803.1	100	30.164388	15.532510	44.796265	6.609654	564	CUFF.803.1	1808
BnaA01g27170D	BnaA01g27170D	c	CUFF.805	CUFF.805.1	100	13.066149	6.165470	19.966828	2.844395	922	CUFF.805.1	1539
BnaA01g27300D	BnaA01g27300D	=	CUFF.806	CUFF.806.1	100	67.145645	38.588310	95.702980	14.235749	424	CUFF.806.1	613
BnaA01g27340D	BnaA01g27340D	=	CUFF.807	CUFF.807.1	100	100.157522	72.944448	127.370596	21.571014	575	CUFF.807.1	592
BnaA01g27420D	BnaA01g27420D	c	CUFF.808	CUFF.808.1	100	33.982708	17.749591	50.215825	7.385719	547	CUFF.808.1	1644
BnaA01g27420D	BnaA01g27420D	c	CUFF.809	CUFF.809.1	100	29.892396	11.008232	48.776560	6.541362	428	CUFF.809.1	1644
-	-	u	CUFF.810	CUFF.810.1	100	60.715362	27.036539	94.394185	13.241397	339	CUFF.810.1	-
BnaA01g27890D	BnaA01g27890D	j	CUFF.811	CUFF.811.1	100	19.168500	8.059586	30.277413	4.131946	604	CUFF.811.1	1080
BnaA01g27930D	BnaA01g27930D	j	CUFF.814	CUFF.814.1	100	25.591472	17.826381	33.356563	5.514473	1346	CUFF.814.1	2198
BnaA01g27460D	BnaA01g27460D	=	CUFF.812	CUFF.812.1	100	135.960101	103.111897	168.808305	28.583018	543	CUFF.812.1	806
BnaA01g27470D	BnaA01g27470D	=	CUFF.813	CUFF.813.1	100	27.240396	18.515705	35.965087	5.705691	1171	CUFF.813.1	1229
BnaA01g27540D	BnaA01g27540D	=	CUFF.815	CUFF.815.1	100	16.887823	12.052772	21.722875	3.568291	2150	CUFF.815.1	2004
BnaA01g27570D	BnaA01g27570D	=	CUFF.816	CUFF.816.1	100	401.152773	360.096688	442.208858	86.959538	946	CUFF.816.1	1023
BnaA01g27580D	BnaA01g27580D	e	CUFF.817	CUFF.817.1	100	5.730099	1.460657	9.999540	1.216190	1471	CUFF.818.1	1783
BnaA01g27580D	BnaA01g27580D	j	CUFF.818	CUFF.818.1	100	18.194421	12.266444	24.122399	3.861691	1781	CUFF.818.1	1783
BnaA01g27710D	BnaA01g27710D	=	CUFF.819	CUFF.819.1	100	533.061420	479.175715	586.947125	115.602636	779	CUFF.819.1	957
BnaA01g27720D	BnaA01g27720D	j	CUFF.820	CUFF.820.1	100	20.918711	9.743839	32.093583	4.534647	647	CUFF.820.1	2884
BnaA01g27720D	BnaA01g27720D	c	CUFF.821	CUFF.821.1	100	40.213680	18.718564	61.708796	8.825384	426	CUFF.821.1	2884
BnaA01g27800D	BnaA01g27800D	c	CUFF.822	CUFF.822.1	100	45.905674	18.249688	73.561660	10.051525	363	CUFF.822.1	1636
BnaA01g27820D	BnaA01g27820D	=	CUFF.823	CUFF.823.1	100	42.502710	23.665981	61.339439	9.262173	522	CUFF.823.1	728
BnaA01g28250D	BnaA01g28250D	c	CUFF.824	CUFF.824.1	100	12.253830	4.864493	19.643168	2.676582	778	CUFF.824.1	2495
BnaA01g28260D	BnaA01g28260D	=	CUFF.825	CUFF.825.1	100	18.932973	10.183886	27.682060	4.002706	874	CUFF.825.1	915
BnaA01g28250D	BnaA01g28250D	j	CUFF.826	CUFF.826.1	100	10.775794	6.074124	15.477464	2.285779	1481	CUFF.826.1	2495
BnaA01g28310D	BnaA01g28310D	c	CUFF.827	CUFF.827.1	100	13.487951	7.748397	19.227504	2.908377	1319	CUFF.827.1	2244
BnaA01g28410D	BnaA01g28410D	c	CUFF.828	CUFF.828.1	100	11.581438	7.740039	15.422838	2.533509	2277	CUFF.828.1	3922
BnaA01g28500D	BnaA01g28500D	=	CUFF.830	CUFF.830.1	100	15.743569	8.109934	23.377205	3.315591	915	CUFF.830.1	1019
BnaA01g28530D	BnaA01g28530D	=	CUFF.831	CUFF.831.1	100	9.270939	3.680353	14.861526	1.935559	963	CUFF.831.1	1329
BnaA01g28550D	BnaA01g28550D	=	CUFF.832	CUFF.832.1	100	60.391718	43.526512	77.256924	12.940155	751	CUFF.832.1	796
BnaA01g28330D	BnaA01g28330D	j	CUFF.829	CUFF.829.1	16	3.021226	0.699470	5.342982	0.649316	2791	CUFF.829.1	3677
BnaA01g28330D	BnaA01g28330D	j	CUFF.829	CUFF.829.2	100	19.435272	14.661666	24.208879	4.176989	2791	CUFF.829.1	3677
BnaA01g28370D	BnaA01g28370D	j	CUFF.833	CUFF.833.1	100	13.564302	7.165804	19.962800	2.923574	1053	CUFF.833.1	1623
BnaA01g28580D	BnaA01g28580D	j	CUFF.834	CUFF.834.1	100	49.570922	35.866313	63.275531	10.610038	904	CUFF.834.1	1237
BnaA01g28700D	BnaA01g28700D	e	CUFF.835	CUFF.835.1	100	50.602942	23.554532	77.651352	11.077219	380	CUFF.835.1	534
BnaA01g28710D	BnaA01g28710D	x	CUFF.836	CUFF.836.1	100	24.516834	11.614635	37.419034	5.286496	919	CUFF.836.1	1535
BnaA01g28710D	BnaA01g28710D	j	CUFF.837	CUFF.837.1	100	103.968791	88.399826	119.537756	22.418497	1545	CUFF.837.1	1535
BnaA01g29030D	BnaA01g29030D	c	CUFF.838	CUFF.838.1	100	25.400048	9.604593	41.195504	5.488904	472	CUFF.838.1	968
-	-	u	CUFF.839	CUFF.839.1	100	92.368094	65.083336	119.652852	20.066642	522	CUFF.839.1	-
BnaA01g29130D	BnaA01g29130D	=	CUFF.840	CUFF.840.1	100	98.308202	80.474794	116.141611	21.263408	1056	CUFF.840.1	1156
BnaA01g29180D	BnaA01g29180D	e	CUFF.841	CUFF.841.1	100	12.919595	5.564501	20.274689	2.678323	831	CUFF.841.1	2043
BnaA01g29230D	BnaA01g29230D	c	CUFF.842	CUFF.842.1	100	26.724232	17.028250	36.420214	5.587103	962	CUFF.842.1	2508
BnaA01g29390D	BnaA01g29390D	e	CUFF.844	CUFF.844.1	100	8.208133	3.197710	13.218556	1.694281	1051	CUFF.844.1	1662
BnaA01g29390D	BnaA01g29390D	o	CUFF.845	CUFF.845.1	100	17.081154	7.494380	26.667928	3.725810	703	CUFF.845.1	1662
BnaA01g29490D	BnaA01g29490D	j	CUFF.846	CUFF.846.1	100	25.880143	18.314290	33.445995	5.634980	1424	CUFF.846.1	1571
BnaA01g29500D	BnaA01g29500D	c	CUFF.847	CUFF.847.1	100	22.955041	8.453468	37.456614	4.763861	496	CUFF.847.1	1198
BnaA01g29230D	BnaA01g29230D	c	CUFF.843	CUFF.843.1	100	22.563156	11.421089	33.705223	4.827910	714	CUFF.843.1	2508
BnaA01g29820D	BnaA01g29820D	c	CUFF.849	CUFF.849.1	100	20.097109	12.708367	27.485852	4.230369	1199	CUFF.849.1	1379
BnaA01g29520D	BnaA01g29520D	c	CUFF.848	CUFF.848.1	100	36.394328	23.744153	49.044503	7.793468	819	CUFF.848.1	1253
BnaA01g29630D	BnaA01g29630D	x	CUFF.850	CUFF.850.1	100	12.220590	7.041663	17.399518	2.559762	1426	CUFF.850.1	2529
BnaA01g29630D	BnaA01g29630D	c	CUFF.851	CUFF.851.1	100	10.957909	4.350041	17.565777	2.340638	846	CUFF.851.1	2529
BnaA01g29660D	BnaA01g29660D	j	CUFF.853	CUFF.853.1	100	35.704683	28.825383	42.583983	7.660700	2285	CUFF.853.1	2226
BnaA01g29690D	BnaA01g29690D	c	CUFF.855	CUFF.855.1	100	12.917872	8.452794	17.382951	2.745591	1955	CUFF.855.1	3036
BnaA01g29690D	BnaA01g29690D	c	CUFF.856	CUFF.856.1	100	46.165306	22.372252	69.958360	10.121888	425	CUFF.856.1	3036
BnaA01g29770D	BnaA01g29770D	=	CUFF.858	CUFF.858.1	100	71.567479	59.398169	83.736790	15.287851	1547	CUFF.858.1	1561
BnaA01g29880D	BnaA01g29880D	=	CUFF.852	CUFF.852.1	100	111.764409	88.372445	135.156373	23.763466	736	CUFF.852.1	480
-	-	u	CUFF.854	CUFF.854.1	100	16.295613	6.915213	25.676013	3.546078	714	CUFF.854.1	-
BnaA01g29920D	BnaA01g29920D	j	CUFF.857	CUFF.857.1	100	9.122034	3.449341	14.794727	1.934464	952	CUFF.857.1	2005
BnaA01g29940D	BnaA01g29940D	=	CUFF.859	CUFF.859.1	100	40.431152	27.973534	52.888771	8.697647	908	CUFF.859.1	969
BnaA01g30090D	BnaA01g30090D	c	CUFF.860	CUFF.860.1	100	9.681556	5.805436	13.557677	2.092519	1857	CUFF.860.1	2316
-	-	u	CUFF.861	CUFF.861.1	100	197.700987	70.047949	325.354026	41.359602	207	CUFF.861.1	-
BnaA01g30320D	BnaA01g30320D	=	CUFF.862	CUFF.862.1	100	38.121587	29.801573	46.441601	8.158981	1628	CUFF.862.1	1751
BnaA01g30630D	BnaA01g30630D	=	CUFF.863	CUFF.863.1	100	70.045534	52.079429	88.011639	15.012008	791	CUFF.863.1	903
BnaA01g30750D	BnaA01g30750D	j	CUFF.864	CUFF.864.1	100	27.523559	13.768099	41.279018	5.818555	587	CUFF.864.1	422
BnaA01g30440D	BnaA01g30440D	x	CUFF.865	CUFF.865.1	100	34.480622	20.905105	48.056139	7.341811	686	CUFF.865.1	996
BnaA01g30450D	BnaA01g30450D	=	CUFF.866	CUFF.866.1	100	10.416522	5.050100	15.782943	2.206812	1192	CUFF.866.1	1917
BnaA01g30490D	BnaA01g30490D	=	CUFF.867	CUFF.867.1	100	28.208163	19.674020	36.742307	5.990967	1243	CUFF.867.1	2025
BnaA01g30490D	BnaA01g30490D	c	CUFF.868	CUFF.868.1	100	94.854585	64.743178	124.965992	20.611839	481	CUFF.868.1	2025
BnaA01g30500D	BnaA01g30500D	x	CUFF.869	CUFF.869.1	100	11.278475	6.774318	15.782632	2.439354	1708	CUFF.869.1	1840
BnaA01g30510D	BnaA01g30510D	c	CUFF.871	CUFF.871.1	100	25.543152	13.827003	37.259300	5.537109	692	CUFF.871.1	2321
BnaA01g30570D	BnaA01g30570D	e	CUFF.873	CUFF.873.1	100	564.173888	315.833424	812.514351	120.714516	199	CUFF.874.1	705
BnaA01g30570D	BnaA01g30570D	j	CUFF.874	CUFF.874.1	100	83.509153	67.767338	99.250967	17.868191	1159	CUFF.874.1	705
BnaA01g31170D	BnaA01g31170D	c	CUFF.876	CUFF.876.1	100	22.076647	8.379498	35.773795	4.948389	527	CUFF.876.1	5581
BnaA01g31170D	BnaA01g31170D	j	CUFF.877	CUFF.877.1	100	15.819874	12.755060	18.884688	3.379885	4932	CUFF.877.1	5581
BnaA01g31170D	BnaA01g31170D	x	CUFF.878	CUFF.878.1	100	47.986011	19.535066	76.436955	10.252117	389	CUFF.878.1	5581
BnaA01g30790D	BnaA01g30790D	=	CUFF.870	CUFF.870.1	100	19.296560	13.030706	25.562414	3.770553	1528	CUFF.870.1	1900
BnaA01g30830D	BnaA01g30830D	=	CUFF.872	CUFF.872.1	100	58.721659	45.501067	71.942250	12.491261	1112	CUFF.872.1	1224
BnaA01g30850D	BnaA01g30850D	j	CUFF.875	CUFF.875.1	100	7.877909	2.371217	13.384600	1.730863	1260	CUFF.875.1	1778
BnaA01g30850D	BnaA01g30850D	j	CUFF.875	CUFF.875.2	100	7.877909	2.457743	13.298075	1.730863	1260	CUFF.875.1	1778
BnaA01g30960D	BnaA01g30960D	=	CUFF.879	CUFF.879.1	66	26.541238	14.825660	38.256817	5.521424	732	CUFF.879.1	1076
BnaA01g31130D	BnaA01g31130D	=	CUFF.879	CUFF.879.2	100	40.465131	28.568245	52.362017	8.418038	972	CUFF.879.2	1037
BnaA01g31010D	BnaA01g31010D	c	CUFF.880	CUFF.880.1	100	44.522289	21.543043	67.501535	9.603808	426	CUFF.880.1	1101
BnaA01g31090D	BnaA01g31090D	c	CUFF.881	CUFF.881.1	100	12.979486	9.083125	16.875847	2.811874	2439	CUFF.881.1	3806
BnaA01g31090D	BnaA01g31090D	e	CUFF.882	CUFF.882.1	100	14.841089	8.148178	21.534000	3.257401	1059	CUFF.882.1	3806
BnaA01g31320D	BnaA01g31320D	=	CUFF.883	CUFF.883.1	100	15.684542	5.421132	25.947952	3.318701	809	CUFF.883.1	841
BnaA01g31320D	BnaA01g31320D	x	CUFF.884	CUFF.884.1	100	15.673046	5.339120	26.006972	3.316268	809	CUFF.884.1	841
-	-	u	CUFF.891	CUFF.891.1	100	13.231779	6.014445	20.449113	2.757189	913	CUFF.891.1	-
BnaA01g31340D	BnaA01g31340D	=	CUFF.885	CUFF.885.1	100	54.061586	35.142709	72.980464	11.647443	594	CUFF.885.1	716
BnaA01g31350D	BnaA01g31350D	=	CUFF.886	CUFF.886.1	100	84.117698	65.689638	102.545758	17.995388	877	CUFF.886.1	952
BnaA01g31360D	BnaA01g31360D	c	CUFF.887	CUFF.887.1	100	21.402508	9.962386	32.842629	4.654081	622	CUFF.887.1	1134
BnaA01g31400D	BnaA01g31400D	=	CUFF.888	CUFF.888.1	100	78.611359	48.292372	108.930346	16.568446	423	CUFF.888.1	533
BnaA01g31420D	BnaA01g31420D	=	CUFF.889	CUFF.889.1	100	21.633493	15.996981	27.270004	4.572697	2055	CUFF.889.1	2031
BnaA01g31440D	BnaA01g31440D	c	CUFF.890	CUFF.890.1	100	11.327879	4.496911	18.158846	2.419664	825	CUFF.890.1	1329
BnaA01g31570D	BnaA01g31570D	c	CUFF.892	CUFF.892.1	100	8.580824	4.288544	12.873104	1.798322	1472	CUFF.892.1	2251
BnaA01g32000D	BnaA01g32000D	j	CUFF.896	CUFF.896.1	100	22.784740	16.808538	28.760942	4.772485	2047	CUFF.896.1	2189
BnaA01g32000D	BnaA01g32000D	j	CUFF.896	CUFF.896.2	52	11.847490	1.445743	22.249236	2.481572	680	CUFF.896.1	2189
BnaA01g32020D	BnaA01g32020D	x	CUFF.897	CUFF.897.1	100	511.245041	415.920114	606.569968	107.675526	358	CUFF.897.1	225
BnaA01g32030D	BnaA01g32030D	=	CUFF.898	CUFF.898.1	100	46.245803	38.907690	53.583915	9.938154	2622	CUFF.898.1	2717
BnaA01g32050D	BnaA01g32050D	=	CUFF.899	CUFF.899.1	100	84.275136	68.720626	99.829647	17.936982	1167	CUFF.899.1	1304
BnaA01g32060D	BnaA01g32060D	=	CUFF.900	CUFF.900.1	100	39.084047	25.407005	52.761089	8.470491	765	CUFF.900.1	879
BnaA01g32070D	BnaA01g32070D	=	CUFF.901	CUFF.901.1	100	21.517479	13.990283	29.044674	4.561025	1230	CUFF.901.1	1412
BnaA01g32080D	BnaA01g32080D	j	CUFF.902	CUFF.902.1	100	17.341204	8.670602	26.011807	3.767708	794	CUFF.902.1	1331
BnaA01g32090D	BnaA01g32090D	=	CUFF.903	CUFF.903.1	100	104.899339	74.202012	135.596666	22.349436	490	CUFF.903.1	488
BnaA01g32120D	BnaA01g32120D	j	CUFF.904	CUFF.904.1	100	17.365989	6.035536	28.696443	3.603642	578	CUFF.904.1	1815
BnaA01g32140D	BnaA01g32140D	=	CUFF.907	CUFF.907.1	100	24.194529	17.555341	30.833717	5.183131	1686	CUFF.907.1	1919
BnaA01g32180D	BnaA01g32180D	j	CUFF.910	CUFF.910.1	100	35.139243	26.012792	44.265694	7.447805	1352	CUFF.910.1	2210
BnaA01g32210D	BnaA01g32210D	x	CUFF.911	CUFF.911.1	100	10.215895	4.482238	15.949553	2.120106	1039	CUFF.911.1	2749
BnaA01g31600D	BnaA01g31600D	j	CUFF.893	CUFF.893.1	100	15.492204	10.155567	20.828841	3.350148	1719	CUFF.893.1	1823
BnaA01g31650D	BnaA01g31650D	c	CUFF.894	CUFF.894.1	100	14.148548	5.237274	23.059822	2.953119	701	CUFF.894.1	1711
BnaA01g31670D	BnaA01g31670D	c	CUFF.895	CUFF.895.1	100	21.146687	11.503714	30.789659	4.482357	829	CUFF.895.1	1435
BnaA01g31830D	BnaA01g31830D	=	CUFF.905	CUFF.905.1	100	35.609518	24.242026	46.977010	7.674515	942	CUFF.905.1	1000
BnaA01g31850D	BnaA01g31850D	=	CUFF.906	CUFF.906.1	100	76.238462	61.516689	90.960236	16.487937	1172	CUFF.906.1	1242
BnaA01g31880D	BnaA01g31880D	=	CUFF.908	CUFF.908.1	100	76.314600	59.734932	92.894269	16.323900	964	CUFF.908.1	1039
BnaA01g31890D	BnaA01g31890D	j	CUFF.909	CUFF.909.1	100	17.707821	11.131302	24.284341	3.589177	1252	CUFF.909.1	2130
BnaA01g32400D	BnaA01g32400D	=	CUFF.913	CUFF.913.1	100	16.861327	10.526372	23.196282	3.694157	1292	CUFF.913.1	2949
-	-	u	CUFF.914	CUFF.914.1	100	78.835991	31.296100	126.375882	17.085732	287	CUFF.914.1	-
BnaA01g32450D	BnaA01g32450D	c	CUFF.917	CUFF.917.1	100	16.733959	8.840283	24.627635	3.460152	892	CUFF.917.1	2993
BnaA01g32230D	BnaA01g32230D	=	CUFF.912	CUFF.912.1	100	11.201109	4.992114	17.410103	2.265193	975	CUFF.912.1	1143
BnaA01g32290D	BnaA01g32290D	c	CUFF.915	CUFF.915.1	100	13.189699	6.884442	19.494955	2.795358	1065	CUFF.915.1	1743
BnaA01g32320D	BnaA01g32320D	=	CUFF.916	CUFF.916.1	23	64.246356	40.641099	87.851612	13.875048	709	CUFF.916.2	851
BnaA01g32320D	BnaA01g32320D	j	CUFF.916	CUFF.916.2	100	277.387949	236.565420	318.210478	59.906452	742	CUFF.916.2	851
BnaA01g32370D	BnaA01g32370D	c	CUFF.918	CUFF.918.1	100	16.147952	9.284992	23.010913	3.510552	1155	CUFF.918.1	1720
BnaA01g32610D	BnaA01g32610D	c	CUFF.919	CUFF.919.1	100	80.447443	31.268952	129.625934	16.557707	288	CUFF.919.1	522
BnaA01g32660D	BnaA01g32660D	=	CUFF.920	CUFF.920.1	100	204.763974	144.278418	265.249529	44.268812	346	CUFF.920.1	633
BnaA01g32670D	BnaA01g32670D	j	CUFF.921	CUFF.921.1	100	13.251370	8.358286	18.144454	2.882339	1637	CUFF.921.1	3080
BnaA01g32670D	BnaA01g32670D	x	CUFF.922	CUFF.922.1	100	31.969985	19.672582	44.267388	6.786314	764	CUFF.922.1	3080
BnaA01g32860D	BnaA01g32860D	=	CUFF.923	CUFF.923.1	100	68.290557	53.032176	83.548938	14.810979	969	CUFF.923.1	989
BnaA01g32900D	BnaA01g32900D	e	CUFF.926	CUFF.926.1	100	97.469094	58.606453	136.331735	20.879567	496	CUFF.926.1	837
BnaA01g32900D	BnaA01g32900D	x	CUFF.927	CUFF.927.1	100	221.897466	169.978226	273.816705	47.534278	496	CUFF.927.1	837
BnaA01g32910D	BnaA01g32910D	c	CUFF.928	CUFF.928.1	100	10.856602	4.309824	17.403379	2.385255	852	CUFF.928.1	2742
BnaA01g32760D	BnaA01g32760D	j	CUFF.924	CUFF.924.1	100	12.347050	5.910191	18.783910	2.686834	1178	CUFF.924.1	1715
BnaA01g32760D	BnaA01g32760D	j	CUFF.924	CUFF.924.2	56	6.879956	1.624282	12.135630	1.497143	1178	CUFF.924.1	1715
BnaA01g32770D	BnaA01g32770D	j	CUFF.925	CUFF.925.1	16	4.066192	0.660324	7.472059	0.868277	1976	CUFF.925.1	2125
BnaA01g32770D	BnaA01g32770D	j	CUFF.925	CUFF.925.2	100	26.160051	19.420650	32.899453	5.586103	1976	CUFF.925.1	2125
BnaA01g33140D	BnaA01g33140D	e	CUFF.929	CUFF.929.1	100	10.625014	4.945705	16.304323	2.186052	1047	CUFF.929.1	4459
BnaA01g33220D	BnaA01g33220D	=	CUFF.931	CUFF.931.1	100	27.216521	20.301577	34.131465	5.743734	1742	CUFF.931.1	1917
BnaA01g33230D	BnaA01g33230D	=	CUFF.932	CUFF.932.1	100	71.434002	47.603411	95.264594	15.242306	543	CUFF.932.1	735
BnaA01g33280D	BnaA01g33280D	c	CUFF.936	CUFF.936.1	100	23.152918	14.315722	31.990113	4.903900	997	CUFF.936.1	1717
BnaA01g33350D	BnaA01g33350D	=	CUFF.939	CUFF.939.1	100	27.719956	11.512542	43.927370	5.793683	488	CUFF.939.1	662
BnaA01g32940D	BnaA01g32940D	j	CUFF.930	CUFF.930.1	100	37.096249	24.517099	49.675398	7.955981	839	CUFF.930.1	362
BnaA01g33010D	BnaA01g33010D	j	CUFF.933	CUFF.933.1	100	33.985183	24.271871	43.698495	7.372011	1535	CUFF.933.1	1439
BnaA01g33010D	BnaA01g33010D	x	CUFF.934	CUFF.934.1	100	16.693172	5.481746	27.904598	3.621056	751	CUFF.934.1	1439
BnaA01g33010D	BnaA01g33010D	x	CUFF.935	CUFF.935.1	100	36.906882	21.051151	52.762613	8.005781	780	CUFF.935.1	1439
BnaA01g33020D	BnaA01g33020D	j	CUFF.937	CUFF.937.1	100	27.038751	20.294777	33.782725	5.862812	2025	CUFF.937.1	2294
BnaA01g33020D	BnaA01g33020D	j	CUFF.937	CUFF.937.2	16	4.202677	0.771951	7.633403	0.911266	2025	CUFF.937.1	2294
BnaA01g33070D	BnaA01g33070D	=	CUFF.938	CUFF.938.1	100	91.185187	76.258044	106.112329	19.723971	1348	CUFF.938.1	1360
BnaA01g33130D	BnaA01g33130D	=	CUFF.940	CUFF.940.1	100	20.478738	12.514241	28.443235	4.381190	1084	CUFF.940.1	1364
BnaA01g33370D	BnaA01g33370D	j	CUFF.941	CUFF.941.1	100	16.833543	8.921647	24.745439	3.559332	945	CUFF.941.1	1320
BnaA01g33400D	BnaA01g33400D	=	CUFF.942	CUFF.942.1	100	56.295645	42.513749	70.077542	12.102849	1008	CUFF.942.1	1095
-	-	u	CUFF.943	CUFF.943.1	100	30.379810	17.164494	43.595126	6.452225	702	CUFF.943.1	-
BnaA01g33840D	BnaA01g33840D	c	CUFF.950	CUFF.950.1	100	13.410256	6.905326	19.915186	2.852262	1015	CUFF.950.1	2019
BnaA01g33500D	BnaA01g33500D	=	CUFF.944	CUFF.944.1	100	54.836228	44.975568	64.696889	11.656602	1762	CUFF.944.1	1876
BnaA01g33590D	BnaA01g33590D	=	CUFF.945	CUFF.945.1	100	9.675819	3.428265	15.923374	2.116218	865	CUFF.945.1	2128
BnaA01g33590D	BnaA01g33590D	c	CUFF.946	CUFF.946.1	100	23.941825	13.150164	34.733487	5.145751	747	CUFF.946.1	2128
BnaA01g33640D	BnaA01g33640D	j	CUFF.947	CUFF.947.1	100	17.275851	11.364908	23.186795	3.717451	1539	CUFF.947.1	3329
BnaA01g33640D	BnaA01g33640D	c	CUFF.948	CUFF.948.1	100	20.071355	11.659232	28.483477	4.350649	937	CUFF.948.1	3329
BnaA01g33650D	BnaA01g33650D	=	CUFF.949	CUFF.949.1	100	34.697063	15.450596	53.943531	7.417363	443	CUFF.949.1	441
BnaA01g33660D	BnaA01g33660D	j	CUFF.951	CUFF.951.1	100	195.236125	171.402322	219.069928	42.308780	1220	CUFF.951.1	1359
BnaA01g33700D	BnaA01g33700D	c	CUFF.952	CUFF.952.1	100	24.237470	17.787035	30.687905	5.207573	1749	CUFF.952.1	2620
BnaA01g34010D	BnaA01g34010D	=	CUFF.954	CUFF.954.1	100	16.753753	8.437565	25.069940	3.546035	888	CUFF.954.1	1337
BnaA01g33860D	BnaA01g33860D	c	CUFF.953	CUFF.953.1	100	15.509607	5.221698	25.797516	3.399622	616	CUFF.953.1	2367
BnaA01g34060D	BnaA01g34060D	=	CUFF.955	CUFF.955.1	100	30.705281	22.792701	38.617861	6.610772	1678	CUFF.955.1	1684
BnaA01g34060D	BnaA01g34060D	j	CUFF.955	CUFF.955.2	14	4.426291	0.542158	8.310423	0.952970	1678	CUFF.955.1	1684
BnaA01g34090D	BnaA01g34090D	j	CUFF.956	CUFF.956.1	100	23.890459	14.769331	33.011586	5.155303	985	CUFF.956.1	1268
BnaA01g34380D	BnaA01g34380D	=	CUFF.957	CUFF.957.1	100	15.547253	5.508587	25.585918	3.415155	615	CUFF.957.1	1337
BnaA01g34440D	BnaA01g34440D	=	CUFF.958	CUFF.958.1	100	21.190299	12.674209	29.706389	4.441647	999	CUFF.958.1	1002
BnaA01g34450D	BnaA01g34450D	c	CUFF.959	CUFF.959.1	100	128.466086	108.620793	148.311379	27.491536	1125	CUFF.959.1	1191
BnaA01g34490D	BnaA01g34490D	c	CUFF.17281	CUFF.17281.1	100	18.456259	9.244109	27.668409	3.948985	793	CUFF.17281.1	1693
BnaA01g34540D	BnaA01g34540D	o	CUFF.17282	CUFF.17282.1	100	19.235783	6.815480	31.656085	4.093252	536	CUFF.17282.1	948
BnaA01g34550D	BnaA01g34550D	=	CUFF.17283	CUFF.17283.1	100	24.786819	13.045379	36.528259	5.491535	694	CUFF.17283.1	1240
BnaA01g34560D	BnaA01g34560D	=	CUFF.17284	CUFF.17284.1	100	68.203642	48.638367	87.768917	14.734946	756	CUFF.17284.1	867
BnaA01g34560D	BnaA01g34560D	e	CUFF.17285	CUFF.17285.1	100	29.071313	6.565830	51.576795	6.280665	470	CUFF.17284.1	867
BnaA01g34570D	BnaA01g34570D	c	CUFF.17286	CUFF.17286.1	100	10.555599	6.054677	15.056522	2.292906	1538	CUFF.17286.1	2287
BnaA01g34580D	BnaA01g34580D	c	CUFF.17287	CUFF.17287.1	100	22.189882	15.758677	28.621086	4.756013	1603	CUFF.17287.1	1736
BnaA01g34580D	BnaA01g34580D	i	CUFF.17288	CUFF.17288.1	100	58.375308	41.613069	75.137547	12.521909	1059	CUFF.17288.1	1736
BnaA01g34580D	BnaA01g34580D	i	CUFF.17289	CUFF.17289.1	100	58.357964	41.625686	75.090242	12.518188	1059	CUFF.17289.1	1736
BnaA01g34630D	BnaA01g34630D	j	CUFF.17290	CUFF.17290.1	100	33.629325	25.026914	42.231735	7.205983	1422	CUFF.17290.1	1311
BnaA01g34650D	BnaA01g34650D	=	CUFF.17291	CUFF.17291.1	100	27.039776	15.512824	38.566729	5.827416	736	CUFF.17291.1	798
BnaA01g34670D	BnaA01g34670D	j	CUFF.17292	CUFF.17292.1	100	36.549167	26.255906	46.842428	7.822655	1126	CUFF.17292.1	1239
BnaA01g34680D	BnaA01g34680D	=	CUFF.17293	CUFF.17293.1	100	26.476588	19.306264	33.646912	5.692985	1586	CUFF.17293.1	1576
BnaA01g34710D	BnaA01g34710D	=	CUFF.17294	CUFF.17294.1	100	101.417865	85.721836	117.113895	21.935008	1363	CUFF.17294.1	1395
BnaA01g34720D	BnaA01g34720D	j	CUFF.17295	CUFF.17295.1	100	28.702115	21.645108	35.759122	6.226089	1754	CUFF.17295.1	1807
BnaA01g34730D	BnaA01g34730D	e	CUFF.17296	CUFF.17296.1	100	31.172131	18.727926	43.616337	6.664822	769	CUFF.17296.1	845
BnaA01g34730D	BnaA01g34730D	=	CUFF.17297	CUFF.17297.1	100	74.890068	44.904822	104.875314	16.012026	425	CUFF.17296.1	845
BnaA01g34740D	BnaA01g34740D	c	CUFF.17300	CUFF.17300.1	100	31.850897	20.488136	43.213658	6.893112	870	CUFF.17300.1	1665
BnaA01g34790D	BnaA01g34790D	j	CUFF.17304	CUFF.17304.1	71	23.885275	13.372365	34.398186	5.152169	1123	CUFF.17304.2	1431
BnaA01g34790D	BnaA01g34790D	j	CUFF.17304	CUFF.17304.2	100	33.618503	21.841416	45.395590	7.251673	1126	CUFF.17304.2	1431
BnaA01g34800D	BnaA01g34800D	e	CUFF.17307	CUFF.17307.1	100	10.187435	5.093718	15.281153	2.232633	1209	CUFF.17307.1	3702
BnaA01g34800D	BnaA01g34800D	c	CUFF.17308	CUFF.17308.1	100	14.044893	9.129876	18.959910	3.039229	1708	CUFF.17308.1	3702
BnaA01g34810D	BnaA01g34810D	c	CUFF.17309	CUFF.17309.1	100	12.819979	7.799055	17.840903	2.752694	1577	CUFF.17309.1	2880
BnaA01g34840D	BnaA01g34840D	j	CUFF.17313	CUFF.17313.1	100	96.827442	69.954194	123.700690	20.657751	547	CUFF.17313.1	910
BnaA01g34880D	BnaA01g34880D	=	CUFF.17314	CUFF.17314.1	100	413.423170	366.460001	460.386338	89.118869	768	CUFF.17314.1	866
BnaA01g35290D	BnaA01g35290D	c	CUFF.17317	CUFF.17317.1	100	9.489436	3.989928	14.988945	2.027193	1013	CUFF.17317.1	1622
BnaA01g35300D	BnaA01g35300D	c	CUFF.17318	CUFF.17318.1	100	19.064028	6.754625	31.373431	4.174944	539	CUFF.17318.1	1172
BnaA01g35310D	BnaA01g35310D	j	CUFF.17319	CUFF.17319.1	100	12.235619	6.763684	17.707554	2.596020	1250	CUFF.17319.1	3001
BnaA01g35060D	BnaA01g35060D	=	CUFF.17315	CUFF.17315.1	100	84.529669	68.068137	100.991200	18.158553	1008	CUFF.17315.1	1272
BnaA01g35070D	BnaA01g35070D	j	CUFF.17316	CUFF.17316.1	100	124.938458	109.049186	140.827731	27.003273	1652	CUFF.17316.1	1698
BnaA01g35100D	BnaA01g35100D	e	CUFF.17320	CUFF.17320.1	100	25.197378	13.619713	36.775042	5.439069	686	CUFF.17320.1	508
BnaA01g35110D	BnaA01g35110D	c	CUFF.17321	CUFF.17321.1	100	49.272453	33.708811	64.836095	10.699716	749	CUFF.17321.1	1629
BnaA01g35110D	BnaA01g35110D	c	CUFF.17322	CUFF.17322.1	100	64.840308	45.948587	83.732030	13.986565	692	CUFF.17322.1	1629
BnaA01g35430D	BnaA01g35430D	c	CUFF.17323	CUFF.17323.1	100	12.392988	5.033462	19.752515	2.445305	806	CUFF.17323.1	2666
BnaA01g35430D	BnaA01g35430D	c	CUFF.17324	CUFF.17324.1	100	20.238431	8.879640	31.597222	4.015018	625	CUFF.17324.1	2666
BnaA01g35460D	BnaA01g35460D	j	CUFF.17325	CUFF.17325.1	40	13.025621	3.098351	22.952890	2.760923	829	CUFF.17325.1	1041
BnaA01g35460D	BnaA01g35460D	j	CUFF.17325	CUFF.17325.2	100	32.788078	18.067572	47.508584	6.949792	767	CUFF.17325.1	1041
BnaA01g35460D	BnaA01g35460D	x	CUFF.17326	CUFF.17326.1	100	34.798737	11.348282	58.249192	7.375974	465	CUFF.17326.1	1041
BnaA01g35470D	BnaA01g35470D	=	CUFF.17327	CUFF.17327.1	72	64.285717	50.517371	78.054063	13.928208	1272	CUFF.17327.1	1324
BnaA01g35470D	BnaA01g35470D	e	CUFF.17327	CUFF.17327.2	100	89.650952	55.073686	124.228219	19.423865	476	CUFF.17327.1	1324
BnaA01g35470D	BnaA01g35470D	x	CUFF.17328	CUFF.17328.1	100	45.746238	19.613582	71.878895	9.911426	467	CUFF.17328.1	1324
BnaA01g35660D	BnaA01g35660D	c	CUFF.17329	CUFF.17329.1	100	17.014335	8.460543	25.568127	3.669019	843	CUFF.17329.1	1802
BnaA01g35850D	BnaA01g35850D	c	CUFF.17330	CUFF.17330.1	100	15.368983	7.436605	23.301361	3.257510	849	CUFF.17330.1	2078
BnaA01g35830D	BnaA01g35830D	j	CUFF.17331	CUFF.17331.1	100	4.956687	1.831272	8.082103	1.043432	2136	CUFF.17331.1	2365
BnaA01g35830D	BnaA01g35830D	j	CUFF.17331	CUFF.17331.2	100	4.956687	1.848196	8.065179	1.043432	2136	CUFF.17331.1	2365
BnaA01g35920D	BnaA01g35920D	c	CUFF.17332	CUFF.17332.1	100	14.793206	5.241419	24.344994	2.936962	636	CUFF.17332.1	1728
BnaA01g35910D	BnaA01g35910D	j	CUFF.17333	CUFF.17333.1	76	16.256283	3.827861	28.684704	3.440819	628	CUFF.17333.2	1128
BnaA01g35910D	BnaA01g35910D	=	CUFF.17333	CUFF.17333.2	100	21.320118	11.375225	31.265010	4.512635	943	CUFF.17333.2	1128
BnaA01g36060D	BnaA01g36060D	x	CUFF.17334	CUFF.17334.1	100	11.583548	4.810833	18.356262	2.451133	885	CUFF.17334.1	1763
BnaA01g36080D	BnaA01g36080D	c	CUFF.17335	CUFF.17335.1	100	19.161585	8.919287	29.403883	4.186488	671	CUFF.17335.1	2510
BnaA01g36100D	BnaA01g36100D	=	CUFF.17336	CUFF.17336.1	100	19.312042	11.695417	26.928667	4.225194	1093	CUFF.17336.1	1396
BnaA01g36110D	BnaA01g36110D	=	CUFF.17338	CUFF.17338.1	100	56.537073	29.636159	83.437988	12.004248	405	CUFF.17338.1	624
BnaA01g36010D	BnaA01g36010D	c	CUFF.17337	CUFF.17337.1	100	12.221226	6.293061	18.149392	2.537635	1094	CUFF.17337.1	4133
BnaA01g36130D	BnaA01g36130D	c	CUFF.17339	CUFF.17339.1	100	20.780877	13.288544	28.273210	4.420415	1155	CUFF.17339.1	2020
BnaA01g36180D	BnaA01g36180D	e	CUFF.17340	CUFF.17340.1	100	5.161530	1.821265	8.501795	1.045559	1475	CUFF.17340.1	3123
BnaA01g36200D	BnaA01g36200D	=	CUFF.17341	CUFF.17341.1	100	107.341820	89.999226	124.684414	22.998093	1205	CUFF.17341.1	1269
BnaA01g36220D	BnaA01g36220D	e	CUFF.17342	CUFF.17342.1	100	16.874709	9.939221	23.810197	3.621347	1114	CUFF.17342.1	510
-	-	u	CUFF.17345	CUFF.17345.1	100	8.669109	3.870986	13.467233	1.819971	1202	CUFF.17345.1	-
BnaA01g36440D	BnaA01g36440D	=	CUFF.17343	CUFF.17343.1	100	44.709603	32.259510	57.159696	9.672991	945	CUFF.17343.1	1181
BnaA01g36520D	BnaA01g36520D	=	CUFF.17344	CUFF.17344.1	100	398.963469	363.682324	434.244613	86.264616	1274	CUFF.17344.1	1337
BnaA01g37020D	BnaA01g37020D	c	CUFF.17346	CUFF.17346.1	100	13.705164	7.222733	20.187594	2.926214	1091	CUFF.17346.1	1845
BnaA01g37030D	BnaA01g37030D	=	CUFF.17347	CUFF.17347.1	100	39.696058	22.296911	57.095205	8.476364	558	CUFF.17347.1	854
BnaA01g37130D	BnaA01g37130D	=	CUFF.17348	CUFF.17348.1	100	22.425955	16.613187	28.238723	4.798218	2267	CUFF.17348.1	2475
BnaA01g37130D	BnaA01g37130D	j	CUFF.17348	CUFF.17348.2	26	5.928882	1.830160	10.027604	1.268533	1669	CUFF.17348.1	2475
BnaA01g37150D	BnaA01g37150D	j	CUFF.17349	CUFF.17349.1	100	10.782706	4.424852	17.140559	2.296655	901	CUFF.17349.1	3027
BnaA01g37360D	BnaA01g37360D	c	CUFF.17350	CUFF.17350.1	100	38.432340	26.197719	50.666961	8.341588	878	CUFF.17350.1	958
BnaA01g37210D	BnaA01g37210D	c	CUFF.17351	CUFF.17351.1	100	13.830898	5.229917	22.431880	3.042953	697	CUFF.17351.1	3139
BnaA01g37210D	BnaA01g37210D	c	CUFF.17353	CUFF.17353.1	100	13.915712	9.004284	18.827140	2.997504	1768	CUFF.17353.1	3139
BnaA01g37260D	BnaA01g37260D	=	CUFF.17356	CUFF.17356.1	100	36.126164	21.902774	50.349554	7.733405	664	CUFF.17356.1	555
BnaA01g37280D	BnaA01g37280D	=	CUFF.17358	CUFF.17358.1	100	20.758431	9.109729	32.407133	4.470041	635	CUFF.17358.1	669
BnaA01g37290D	BnaA01g37290D	j	CUFF.17360	CUFF.17360.1	100	134.029787	118.924977	149.134597	28.930116	1980	CUFF.17360.1	2350
BnaA01g37300D	BnaA01g37300D	c	CUFF.17363	CUFF.17363.1	100	45.291035	28.982179	61.599892	9.670502	665	CUFF.17363.1	834
BnaA01g37320D	BnaA01g37320D	j	CUFF.17364	CUFF.17364.1	100	12.709190	4.503026	20.915353	2.775865	707	CUFF.17364.1	1389
BnaA02g00110D	BnaA02g00110D	c	CUFF.960	CUFF.960.1	100	12.971421	6.967055	18.975787	2.561334	1133	CUFF.960.1	1542
BnaA02g00190D	BnaA02g00190D	j	CUFF.961	CUFF.961.1	100	198.946312	175.611828	222.280797	42.697281	1397	CUFF.961.1	2019
BnaA02g00190D	BnaA02g00190D	x	CUFF.962	CUFF.962.1	100	27.785594	17.734835	37.836353	5.963264	1449	CUFF.962.1	2019
BnaA02g00220D	BnaA02g00220D	j	CUFF.963	CUFF.963.1	100	26.881963	17.490080	36.273845	5.629304	1033	CUFF.963.1	1894
BnaA02g00230D	BnaA02g00230D	j	CUFF.964	CUFF.964.1	100	22.702703	14.347432	31.057974	4.755198	1504	CUFF.964.2	1593
BnaA02g00230D	BnaA02g00230D	j	CUFF.964	CUFF.964.2	34	7.697269	2.523416	12.871122	1.612232	1532	CUFF.964.2	1593
BnaA02g00230D	BnaA02g00230D	j	CUFF.964	CUFF.964.3	81	18.455170	9.371458	27.538881	3.865530	1176	CUFF.964.2	1593
BnaA02g00250D	BnaA02g00250D	=	CUFF.965	CUFF.965.1	100	53.922203	36.501926	71.342479	11.216536	694	CUFF.965.1	738
BnaA02g00870D	BnaA02g00870D	c	CUFF.966	CUFF.966.1	100	22.811620	9.651866	35.971375	4.726466	554	CUFF.966.1	1809
BnaA02g00880D	BnaA02g00880D	j	CUFF.969	CUFF.969.1	100	29.045553	21.318598	36.772508	6.267949	1528	CUFF.969.1	1733
BnaA02g00470D	BnaA02g00470D	c	CUFF.967	CUFF.967.1	100	20.736959	10.955003	30.518914	4.286970	759	CUFF.967.1	995
BnaA02g00480D	BnaA02g00480D	e	CUFF.968	CUFF.968.1	100	85.840096	58.400141	113.280051	18.648457	499	CUFF.968.1	585
BnaA02g00540D	BnaA02g00540D	=	CUFF.970	CUFF.970.1	100	277.735848	245.792817	309.678879	59.648864	1020	CUFF.970.1	1117
BnaA02g00550D	BnaA02g00550D	=	CUFF.971	CUFF.971.1	100	11.479240	4.067239	18.891240	2.429865	761	CUFF.971.1	1068
BnaA02g00560D	BnaA02g00560D	j	CUFF.972	CUFF.972.1	100	17.463946	7.911164	27.016728	3.682375	744	CUFF.972.1	1898
BnaA02g00600D	BnaA02g00600D	j	CUFF.973	CUFF.973.1	100	23.805620	17.645302	29.965939	5.049466	1934	CUFF.973.1	2236
BnaA02g00610D	BnaA02g00610D	=	CUFF.974	CUFF.974.1	100	15.317231	7.662132	22.972329	3.300062	893	CUFF.974.1	984
BnaA02g00620D	BnaA02g00620D	j	CUFF.975	CUFF.975.1	100	8.108066	2.872790	13.343342	1.746864	993	CUFF.975.1	2417
BnaA02g00670D	BnaA02g00670D	=	CUFF.976	CUFF.976.1	100	472.735963	436.770416	508.701510	101.504353	1557	CUFF.976.1	1633
BnaA02g00680D	BnaA02g00680D	=	CUFF.977	CUFF.977.1	100	21.076746	11.986291	30.167201	4.293430	864	CUFF.977.1	839
BnaA02g00700D	BnaA02g00700D	c	CUFF.978	CUFF.978.1	100	60.302697	21.366005	99.239389	12.408374	306	CUFF.978.1	2088
BnaA02g00720D	BnaA02g00720D	j	CUFF.979	CUFF.979.1	100	38.213147	31.573233	44.853061	8.081577	2605	CUFF.979.1	2128
BnaA02g00740D	BnaA02g00740D	=	CUFF.980	CUFF.980.1	100	26.092501	15.811104	36.373897	5.681218	874	CUFF.980.1	969
BnaA02g00780D	BnaA02g00780D	=	CUFF.981	CUFF.981.1	100	109.889245	80.280530	139.497960	23.360854	544	CUFF.981.1	693
BnaA02g00830D	BnaA02g00830D	x	CUFF.982	CUFF.982.1	100	13.128885	3.913956	22.343813	2.649239	836	CUFF.982.1	702
BnaA02g00830D	BnaA02g00830D	e	CUFF.983	CUFF.983.1	100	13.096482	3.848558	22.344405	2.642700	836	CUFF.983.1	702
BnaA02g01110D	BnaA02g01110D	o	CUFF.984	CUFF.984.1	100	314.804715	245.856837	383.752594	67.017278	375	CUFF.984.1	3147
BnaA02g01120D	BnaA02g01120D	=	CUFF.985	CUFF.985.1	100	13.597516	4.652486	22.542546	2.632352	678	CUFF.985.1	1821
BnaA02g01230D	BnaA02g01230D	x	CUFF.986	CUFF.986.1	100	10.272059	4.781412	15.762705	2.188501	1076	CUFF.986.1	3857
BnaA02g02220D	BnaA02g02220D	c	CUFF.987	CUFF.987.1	100	13.319407	4.930356	21.708457	2.784858	732	CUFF.987.1	2649
BnaA02g02240D	BnaA02g02240D	c	CUFF.988	CUFF.988.1	100	16.643712	6.759910	26.527514	3.491905	652	CUFF.988.1	1338
BnaA02g02340D	BnaA02g02340D	j	CUFF.989	CUFF.989.1	100	11.006235	7.227492	14.784979	2.312526	2716	CUFF.989.1	4513
BnaA02g02340D	BnaA02g02340D	x	CUFF.990	CUFF.990.1	100	23.044975	13.056539	33.033410	4.841991	1017	CUFF.990.1	4513
BnaA02g02370D	BnaA02g02370D	=	CUFF.991	CUFF.991.1	100	24.720046	16.430522	33.009569	5.307866	1410	CUFF.991.2	1632
BnaA02g02370D	BnaA02g02370D	j	CUFF.991	CUFF.991.2	53	13.069595	7.038309	19.100882	2.806292	1495	CUFF.991.2	1632
BnaA02g02370D	BnaA02g02370D	x	CUFF.992	CUFF.992.1	100	13.827266	4.447361	23.207172	2.968978	858	CUFF.992.1	1632
BnaA02g02410D	BnaA02g02410D	=	CUFF.993	CUFF.993.1	100	31.601619	21.795464	41.407774	6.813270	1163	CUFF.993.1	1255
BnaA02g02410D	BnaA02g02410D	x	CUFF.994	CUFF.994.1	100	34.858956	12.130329	57.587584	7.515548	449	CUFF.994.1	1255
BnaA02g02470D	BnaA02g02470D	=	CUFF.995	CUFF.995.1	100	29.026759	19.364750	38.688769	6.205032	1025	CUFF.995.1	1300
BnaA02g02540D	BnaA02g02540D	=	CUFF.996	CUFF.996.1	100	80.811328	61.043846	100.578809	17.243750	804	CUFF.996.1	845
BnaA02g02540D	BnaA02g02540D	x	CUFF.997	CUFF.997.1	100	38.864711	7.733441	69.995981	8.293062	369	CUFF.997.1	845
BnaA02g02590D	BnaA02g02590D	j	CUFF.998	CUFF.998.1	100	10.724776	7.341471	14.108081	2.312664	3331	CUFF.998.1	3292
BnaA02g02590D	BnaA02g02590D	c	CUFF.998	CUFF.998.2	33	3.538799	1.066455	6.011143	0.763098	2971	CUFF.998.1	3292
BnaA02g02620D	BnaA02g02620D	c	CUFF.999	CUFF.999.1	100	20.710489	9.251721	32.169257	4.011667	636	CUFF.999.1	2242
BnaA02g02640D	BnaA02g02640D	x	CUFF.1000	CUFF.1000.1	100	21.328595	14.967290	27.689900	4.488165	1627	CUFF.1000.1	2016
BnaA02g02690D	BnaA02g02690D	j	CUFF.1001	CUFF.1001.1	100	24.208068	11.771190	36.644947	4.918619	644	CUFF.1001.1	639
BnaA02g02720D	BnaA02g02720D	j	CUFF.1002	CUFF.1002.1	100	25.426726	16.541817	34.311635	5.276955	1247	CUFF.1002.1	1112
BnaA02g02720D	BnaA02g02720D	x	CUFF.1003	CUFF.1003.1	100	10.622210	2.779395	18.465024	2.204488	915	CUFF.1003.1	1112
BnaA02g02740D	BnaA02g02740D	c	CUFF.1004	CUFF.1004.1	100	12.168300	5.148551	19.188049	2.518504	861	CUFF.1004.1	6703
BnaA02g02740D	BnaA02g02740D	c	CUFF.1005	CUFF.1005.1	100	6.060559	2.328222	9.792895	1.306325	1392	CUFF.1005.1	6703
BnaA02g02880D	BnaA02g02880D	c	CUFF.1006	CUFF.1006.1	100	57.781134	22.937799	92.624469	12.317598	323	CUFF.1006.1	1038
BnaA02g02940D	BnaA02g02940D	=	CUFF.1007	CUFF.1007.1	22	14.020799	5.538464	22.503134	3.015453	1134	CUFF.1007.1	1292
BnaA02g02940D	BnaA02g02940D	j	CUFF.1007	CUFF.1007.2	100	64.727190	49.795180	79.659200	13.920874	1131	CUFF.1007.1	1292
BnaA02g02990D	BnaA02g02990D	c	CUFF.1008	CUFF.1008.1	100	27.955362	16.238967	39.671758	6.064816	730	CUFF.1008.1	2006
BnaA02g03050D	BnaA02g03050D	e	CUFF.1009	CUFF.1009.1	100	34.019538	22.382045	45.657031	7.220172	862	CUFF.1009.1	630
BnaA02g03070D	BnaA02g03070D	=	CUFF.1010	CUFF.1010.1	100	44.482519	27.147173	61.817865	9.301078	587	CUFF.1010.1	312
BnaA02g03140D	BnaA02g03140D	=	CUFF.1011	CUFF.1011.1	100	36.165097	25.837339	46.492855	7.756940	1093	CUFF.1011.1	1358
BnaA02g03150D	BnaA02g03150D	c	CUFF.1012	CUFF.1012.1	100	10.144207	5.225553	15.062862	2.134515	1308	CUFF.1012.1	2157
BnaA02g03160D	BnaA02g03160D	x	CUFF.1013	CUFF.1013.1	100	19.681800	10.693471	28.670128	4.208679	1260	CUFF.1013.1	2219
BnaA02g03160D	BnaA02g03160D	c	CUFF.1014	CUFF.1014.1	100	30.005073	22.182345	37.827801	6.416168	1865	CUFF.1014.1	2219
BnaA02g03280D	BnaA02g03280D	c	CUFF.1015	CUFF.1015.1	51	23.492134	12.895272	34.088996	5.003102	757	CUFF.1015.1	1053
BnaA02g03400D	BnaA02g03400D	j	CUFF.1015	CUFF.1015.2	100	45.967546	33.157073	58.778019	9.789673	958	CUFF.1015.2	1207
BnaA02g03360D	BnaA02g03360D	c	CUFF.1016	CUFF.1016.1	100	12.281947	7.330332	17.233563	2.584625	1572	CUFF.1016.1	3629
BnaA02g03410D	BnaA02g03410D	x	CUFF.1017	CUFF.1017.1	100	78.295272	58.356015	98.234530	16.806530	730	CUFF.1017.1	1044
BnaA02g03450D	BnaA02g03450D	c	CUFF.1018	CUFF.1018.1	100	16.267528	10.192465	22.342591	3.482482	1358	CUFF.1018.1	1651
BnaA02g03480D	BnaA02g03480D	c	CUFF.1019	CUFF.1019.1	100	13.481235	5.598973	21.363498	2.810598	789	CUFF.1019.1	1446
BnaA02g03500D	BnaA02g03500D	j	CUFF.1020	CUFF.1020.1	100	13.758543	7.016656	20.500431	2.998853	1041	CUFF.1020.1	1170
BnaA02g03600D	BnaA02g03600D	j	CUFF.1021	CUFF.1021.1	100	14.091771	7.877322	20.306219	3.063039	1203	CUFF.1021.1	1557
BnaA02g03650D	BnaA02g03650D	c	CUFF.1022	CUFF.1022.1	100	153.351137	46.369311	260.332963	32.696104	220	CUFF.1022.1	2409
BnaA02g03700D	BnaA02g03700D	j	CUFF.1023	CUFF.1023.1	100	21.140807	13.762192	28.519422	4.565739	1218	CUFF.1023.1	1161
BnaA02g03720D	BnaA02g03720D	=	CUFF.1024	CUFF.1024.1	100	37.626027	25.741130	49.510924	7.936888	918	CUFF.1024.1	985
BnaA02g03770D	BnaA02g03770D	=	CUFF.1025	CUFF.1025.1	100	108.759348	96.924533	120.594163	23.513155	2577	CUFF.1025.1	2375
BnaA02g03780D	BnaA02g03780D	c	CUFF.1026	CUFF.1026.1	100	10.989603	4.822730	17.156477	2.405675	1019	CUFF.1026.1	4073
BnaA02g03860D	BnaA02g03860D	=	CUFF.1027	CUFF.1027.1	100	33.752259	23.103306	44.401213	7.355727	1010	CUFF.1027.1	1190
BnaA02g04040D	BnaA02g04040D	=	CUFF.1028	CUFF.1028.1	100	28.380469	20.269681	36.491257	6.086444	1339	CUFF.1028.1	1172
BnaA02g04130D	BnaA02g04130D	x	CUFF.1029	CUFF.1029.1	100	15.718759	7.859380	23.578139	3.281397	855	CUFF.1029.1	1163
BnaA02g04210D	BnaA02g04210D	c	CUFF.1030	CUFF.1030.1	100	15.297334	8.885720	21.708947	3.258956	1187	CUFF.1030.1	3708
BnaA02g04210D	BnaA02g04210D	x	CUFF.1031	CUFF.1031.1	100	14.015419	8.051411	19.979427	2.989831	1277	CUFF.1031.1	3708
BnaA02g04230D	BnaA02g04230D	=	CUFF.1032	CUFF.1032.1	100	15.224753	10.507574	19.941933	3.198566	1963	CUFF.1032.1	2050
BnaA02g04240D	BnaA02g04240D	c	CUFF.1033	CUFF.1033.1	100	41.324166	18.460193	64.188138	8.728081	420	CUFF.1033.1	2297
BnaA02g04240D	BnaA02g04240D	j	CUFF.1034	CUFF.1034.1	100	20.584538	10.599570	30.569505	4.402754	732	CUFF.1034.1	2297
BnaA02g04260D	BnaA02g04260D	=	CUFF.1035	CUFF.1035.1	100	130.883380	108.098692	153.668068	28.132286	903	CUFF.1035.1	816
BnaA02g04300D	BnaA02g04300D	=	CUFF.1036	CUFF.1036.1	100	51.810334	41.195470	62.425198	11.123027	1463	CUFF.1036.1	1670
BnaA02g04340D	BnaA02g04340D	o	CUFF.1037	CUFF.1037.1	100	98.465317	75.666592	121.264043	20.930463	718	CUFF.1037.1	1177
BnaA02g04390D	BnaA02g04390D	j	CUFF.1038	CUFF.1038.1	100	31.522787	18.568374	44.477199	6.736619	711	CUFF.1038.1	1465
BnaA02g04450D	BnaA02g04450D	=	CUFF.1039	CUFF.1039.1	100	77.160259	61.916135	92.404384	16.492967	1112	CUFF.1039.1	1326
BnaA02g04460D	BnaA02g04460D	j	CUFF.1040	CUFF.1040.1	100	17.371143	8.784791	25.957494	3.805491	836	CUFF.1040.1	1745
BnaA02g04460D	BnaA02g04460D	c	CUFF.1041	CUFF.1041.1	100	43.108223	19.257161	66.959284	9.274106	411	CUFF.1041.1	1745
BnaA02g04470D	BnaA02g04470D	=	CUFF.1043	CUFF.1043.1	100	28.335113	20.606844	36.063383	5.999829	1487	CUFF.1043.1	1636
BnaA02g04500D	BnaA02g04500D	c	CUFF.1044	CUFF.1044.1	100	11.159170	5.202498	17.115842	2.257220	1064	CUFF.1044.1	3673
BnaA02g04510D	BnaA02g04510D	i	CUFF.1045	CUFF.1045.1	100	73.345473	59.251929	87.439017	15.788579	1152	CUFF.1045.1	1947
BnaA02g04630D	BnaA02g04630D	j	CUFF.1050	CUFF.1050.1	15	5.343229	1.206925	9.479532	1.135749	1517	CUFF.1050.1	2698
BnaA02g04630D	BnaA02g04630D	j	CUFF.1050	CUFF.1050.2	100	35.279111	26.274606	44.283616	7.498876	1517	CUFF.1050.1	2698
BnaA02g04630D	BnaA02g04630D	c	CUFF.1051	CUFF.1051.1	100	67.786090	52.677980	82.894199	14.526504	981	CUFF.1051.1	2698
BnaA02g04680D	BnaA02g04680D	c	CUFF.1053	CUFF.1053.1	100	18.739457	7.439139	30.039776	4.114503	579	CUFF.1053.1	1398
BnaA02g04690D	BnaA02g04690D	=	CUFF.1054	CUFF.1054.1	100	102.763251	77.961019	127.565482	22.225815	644	CUFF.1054.1	710
BnaA02g04710D	BnaA02g04710D	=	CUFF.1055	CUFF.1055.1	100	20.250033	10.613155	29.886911	4.266398	804	CUFF.1055.1	898
BnaA02g04750D	BnaA02g04750D	=	CUFF.1056	CUFF.1056.1	100	40.143296	28.791568	51.495024	8.452639	1054	CUFF.1056.1	1231
BnaA02g04780D	BnaA02g04780D	c	CUFF.1057	CUFF.1057.1	100	9.150551	3.242155	15.058946	1.764318	903	CUFF.1057.1	2534
BnaA02g04780D	BnaA02g04780D	o	CUFF.1058	CUFF.1058.1	100	14.896418	5.277988	24.514847	3.107070	633	CUFF.1058.1	2534
BnaA02g04800D	BnaA02g04800D	j	CUFF.1060	CUFF.1060.1	100	17.399603	11.508029	23.291178	3.769261	1516	CUFF.1060.1	3137
BnaA02g04800D	BnaA02g04800D	c	CUFF.1061	CUFF.1061.1	100	16.340506	5.789647	26.891365	3.586853	595	CUFF.1061.1	3137
BnaA02g04810D	BnaA02g04810D	c	CUFF.1062	CUFF.1062.1	100	67.358003	49.910250	84.805757	14.561419	804	CUFF.1062.1	905
BnaA02g04910D	BnaA02g04910D	j	CUFF.1065	CUFF.1065.1	100	25.448870	17.073296	33.824443	5.511279	1193	CUFF.1065.1	1471
BnaA02g04940D	BnaA02g04940D	=	CUFF.1066	CUFF.1066.1	100	76.014478	56.021029	96.007927	16.330049	710	CUFF.1066.1	739
BnaA02g05020D	BnaA02g05020D	c	CUFF.1068	CUFF.1068.1	100	58.361344	32.269122	84.453567	12.271315	428	CUFF.1068.1	1338
BnaA02g05040D	BnaA02g05040D	=	CUFF.1069	CUFF.1069.1	100	171.442669	147.373443	195.511896	36.944333	1131	CUFF.1069.1	1231
BnaA02g05040D	BnaA02g05040D	x	CUFF.1070	CUFF.1070.1	100	20.194790	9.957948	30.431632	4.351793	1145	CUFF.1070.1	1231
BnaA02g05060D	BnaA02g05060D	j	CUFF.1073	CUFF.1073.1	100	18.431436	9.189980	27.672891	3.859745	924	CUFF.1073.2	1266
BnaA02g05060D	BnaA02g05060D	j	CUFF.1073	CUFF.1073.2	54	9.894823	3.195386	16.594260	2.072085	1007	CUFF.1073.2	1266
BnaA02g05110D	BnaA02g05110D	c	CUFF.1079	CUFF.1079.1	100	28.378012	21.237336	35.518688	6.038554	1704	CUFF.1079.1	1945
BnaA02g05130D	BnaA02g05130D	j	CUFF.1080	CUFF.1080.1	100	37.678640	26.577465	48.779816	8.223460	1019	CUFF.1080.1	1088
BnaA02g05140D	BnaA02g05140D	c	CUFF.1082	CUFF.1082.1	100	9.922549	5.763684	14.081414	2.164602	1720	CUFF.1082.1	2479
BnaA02g05160D	BnaA02g05160D	o	CUFF.1083	CUFF.1083.1	100	19.928184	8.093912	31.762457	4.291088	578	CUFF.1083.1	2233
BnaA02g05160D	BnaA02g05160D	j	CUFF.1084	CUFF.1084.1	100	14.645512	8.902092	20.388932	3.186675	1362	CUFF.1084.1	2233
BnaA02g05200D	BnaA02g05200D	=	CUFF.1085	CUFF.1085.1	100	15.023894	7.669165	22.378623	3.150859	942	CUFF.1085.1	1034
BnaA02g05220D	BnaA02g05220D	=	CUFF.1088	CUFF.1088.1	100	76.996805	54.464765	99.528844	16.412306	594	CUFF.1088.1	1150
BnaA02g05290D	BnaA02g05290D	j	CUFF.1091	CUFF.1091.1	100	22.899097	17.562015	28.236180	4.920772	2908	CUFF.1091.1	3097
BnaA02g05290D	BnaA02g05290D	j	CUFF.1091	CUFF.1091.2	31	7.188925	3.584414	10.793436	1.544823	2473	CUFF.1091.1	3097
BnaA02g05290D	BnaA02g05290D	j	CUFF.1091	CUFF.1091.3	90	20.520590	9.267934	31.773247	4.409656	857	CUFF.1091.1	3097
BnaA02g05320D	BnaA02g05320D	=	CUFF.1093	CUFF.1093.1	100	401.912453	349.390628	454.434278	86.587355	669	CUFF.1093.1	981
BnaA02g05320D	BnaA02g05320D	x	CUFF.1094	CUFF.1094.1	100	63.663272	33.058138	94.268407	13.715510	547	CUFF.1094.1	981
BnaA02g05330D	BnaA02g05330D	j	CUFF.1095	CUFF.1095.1	100	25.661584	18.266550	33.056617	5.582932	1476	CUFF.1095.1	1609
BnaA02g05360D	BnaA02g05360D	=	CUFF.1096	CUFF.1096.1	100	47.354911	34.386280	60.323541	10.118198	974	CUFF.1096.1	1006
-	-	u	CUFF.1099	CUFF.1099.1	100	44.747246	29.089174	60.405319	9.528914	673	CUFF.1099.1	-
BnaA02g05410D	BnaA02g05410D	c	CUFF.1101	CUFF.1101.1	100	10.463839	4.870682	16.056996	2.183619	1060	CUFF.1101.1	1604
BnaA02g05420D	BnaA02g05420D	j	CUFF.1102	CUFF.1102.1	100	16.385896	8.196711	24.575081	3.438509	848	CUFF.1102.1	3289
BnaA02g05420D	BnaA02g05420D	c	CUFF.1103	CUFF.1103.1	100	14.234098	8.383898	20.084298	3.031518	1283	CUFF.1103.1	3289
BnaA02g05430D	BnaA02g05430D	j	CUFF.1105	CUFF.1105.1	40	162.834097	143.900934	181.767259	34.871396	1563	CUFF.1105.1	1491
BnaA02g05430D	BnaA02g05430D	c	CUFF.1105	CUFF.1105.2	100	405.739476	280.793069	530.685883	86.890290	264	CUFF.1105.1	1491
BnaA02g05440D	BnaA02g05440D	=	CUFF.1106	CUFF.1106.1	100	19.746980	9.873490	29.620471	4.335368	722	CUFF.1106.1	917
BnaA02g05590D	BnaA02g05590D	=	CUFF.1110	CUFF.1110.1	100	23.456442	13.120777	33.792108	4.998705	771	CUFF.1110.1	1055
BnaA02g01340D	BnaA02g01340D	j	CUFF.1042	CUFF.1042.1	100	68.134061	59.699243	76.568879	14.609201	3024	CUFF.1042.1	2943
BnaA02g01450D	BnaA02g01450D	x	CUFF.1046	CUFF.1046.1	100	945.342824	884.242219	1006.443428	204.512554	1373	CUFF.1046.1	1260
BnaA02g01450D	BnaA02g01450D	=	CUFF.1047	CUFF.1047.2	44	1275.116924	1186.959865	1363.273984	275.854866	1093	CUFF.1047.2	1260
BnaA02g01370D	BnaA02g01370D	c	CUFF.1048	CUFF.1048.1	100	17.823562	10.217395	25.429729	3.732133	1047	CUFF.1048.1	4043
BnaA02g01370D	BnaA02g01370D	x	CUFF.1049	CUFF.1049.1	100	13.093574	5.395235	20.791913	2.741705	803	CUFF.1049.1	4043
BnaA02g01410D	BnaA02g01410D	=	CUFF.1052	CUFF.1052.1	100	12.810866	4.539051	21.082680	2.782072	703	CUFF.1052.1	942
BnaA02g01460D	BnaA02g01460D	=	CUFF.1059	CUFF.1059.1	100	118.491722	96.358685	140.624760	25.464835	868	CUFF.1059.1	2041
BnaA02g01510D	BnaA02g01510D	=	CUFF.1063	CUFF.1063.1	100	134.003074	113.261630	154.744518	28.815516	1083	CUFF.1063.1	1154
BnaA02g01520D	BnaA02g01520D	c	CUFF.1064	CUFF.1064.1	100	56.095469	36.335811	75.855127	12.205480	596	CUFF.1064.1	939
BnaA02g01540D	BnaA02g01540D	j	CUFF.1067	CUFF.1067.1	100	11.267417	5.636296	16.898538	2.338550	1141	CUFF.1067.1	1736
BnaA02g01600D	BnaA02g01600D	=	CUFF.1071	CUFF.1071.1	100	16.501814	8.170542	24.833086	3.227937	837	CUFF.1071.1	921
BnaA02g01610D	BnaA02g01610D	=	CUFF.1072	CUFF.1072.1	100	26.010181	18.381503	33.638858	5.225871	1422	CUFF.1072.1	1417
BnaA02g01620D	BnaA02g01620D	=	CUFF.1074	CUFF.1074.1	100	30.552293	20.633172	40.471413	6.136055	1040	CUFF.1074.1	1127
BnaA02g01630D	BnaA02g01630D	=	CUFF.1075	CUFF.1075.1	100	25.570993	16.698064	34.443923	5.135622	1090	CUFF.1075.1	1130
BnaA02g01640D	BnaA02g01640D	=	CUFF.1076	CUFF.1076.1	100	37.129081	24.510249	49.747913	7.535642	837	CUFF.1076.1	1024
BnaA02g01680D	BnaA02g01680D	j	CUFF.1077	CUFF.1077.1	100	161.336449	141.858904	180.813993	34.311857	1463	CUFF.1077.1	2222
BnaA02g01700D	BnaA02g01700D	c	CUFF.1078	CUFF.1078.1	100	15.588919	8.308506	22.869332	2.756239	970	CUFF.1078.1	1864
BnaA02g01720D	BnaA02g01720D	j	CUFF.1081	CUFF.1081.1	100	22.812797	12.781406	32.844187	4.628490	802	CUFF.1081.1	1313
BnaA02g01770D	BnaA02g01770D	c	CUFF.1086	CUFF.1086.1	100	104.978632	59.838451	150.118812	19.081069	346	CUFF.1086.1	2515
BnaA02g01770D	BnaA02g01770D	j	CUFF.1087	CUFF.1087.1	100	64.123531	40.611086	87.635977	13.152769	516	CUFF.1087.1	2515
BnaA02g01800D	BnaA02g01800D	c	CUFF.1089	CUFF.1089.1	100	14.477830	8.433203	20.522458	3.039799	1298	CUFF.1089.1	1193
-	-	u	CUFF.1090	CUFF.1090.1	100	36.875917	26.213001	47.538833	7.607007	1044	CUFF.1090.1	-
-	-	u	CUFF.1092	CUFF.1092.1	100	28.475819	16.013593	40.938045	5.794783	696	CUFF.1092.1	-
BnaA02g01910D	BnaA02g01910D	e	CUFF.1097	CUFF.1097.1	100	11.018539	5.587370	16.449708	2.169129	1248	CUFF.1097.1	1259
BnaA02g01930D	BnaA02g01930D	p	CUFF.1098	CUFF.1098.1	100	54.012809	37.448210	70.577408	11.165199	972	CUFF.1098.1	1560
-	-	u	CUFF.1100	CUFF.1100.1	100	59.596497	40.025377	79.167617	12.319425	837	CUFF.1100.1	-
BnaA02g01970D	BnaA02g01970D	=	CUFF.1104	CUFF.1104.1	100	54.797537	36.451555	73.143520	11.652010	633	CUFF.1104.1	971
BnaA02g01980D	BnaA02g01980D	j	CUFF.1107	CUFF.1107.1	100	28.456396	17.102131	39.810662	6.014782	792	CUFF.1107.1	1508
BnaA02g02010D	BnaA02g02010D	c	CUFF.1108	CUFF.1108.1	100	24.205392	14.870067	33.540716	4.971784	942	CUFF.1108.1	1457
BnaA02g02050D	BnaA02g02050D	j	CUFF.1109	CUFF.1109.1	100	10.419488	5.528277	15.310698	2.114718	1412	CUFF.1109.1	1617
BnaA02g05660D	BnaA02g05660D	j	CUFF.1111	CUFF.1111.1	100	44.160060	30.481723	57.838396	9.490679	811	CUFF.1111.1	1144
BnaA02g05840D	BnaA02g05840D	j	CUFF.1112	CUFF.1112.1	100	53.789952	37.048635	70.531269	11.243881	722	CUFF.1112.1	1246
BnaA02g05840D	BnaA02g05840D	c	CUFF.1113	CUFF.1113.1	100	262.024402	138.423298	385.625507	55.311439	227	CUFF.1113.1	1246
BnaA02g06200D	BnaA02g06200D	j	CUFF.1116	CUFF.1116.1	82	18.964203	9.764437	28.163968	3.989380	921	CUFF.1116.2	1533
BnaA02g06200D	BnaA02g06200D	j	CUFF.1116	CUFF.1116.2	43	9.953821	5.031173	14.876469	2.093923	1631	CUFF.1116.2	1533
BnaA02g06200D	BnaA02g06200D	j	CUFF.1116	CUFF.1116.3	100	23.025116	13.139789	32.910443	4.843649	937	CUFF.1116.2	1533
BnaA02g06210D	BnaA02g06210D	j	CUFF.1118	CUFF.1118.1	100	15.705039	7.015703	24.394375	3.395874	774	CUFF.1118.1	1782
-	-	u	CUFF.1114	CUFF.1114.1	100	74.542070	33.193569	115.890570	15.540698	312	CUFF.1114.1	-
BnaA02g06110D	BnaA02g06110D	j	CUFF.1115	CUFF.1115.1	95	4.618384	1.630523	7.606246	0.966179	2180	CUFF.1115.1	2112
BnaA02g06110D	BnaA02g06110D	j	CUFF.1115	CUFF.1115.2	100	4.850742	1.446649	8.254836	1.014789	1886	CUFF.1115.1	2112
BnaA02g06120D	BnaA02g06120D	j	CUFF.1117	CUFF.1117.1	100	11.390046	5.973894	16.806198	2.358496	1234	CUFF.1117.1	1092
BnaA02g06170D	BnaA02g06170D	j	CUFF.1119	CUFF.1119.1	100	13.153445	6.939643	19.367247	2.858148	1125	CUFF.1119.1	2337
BnaA02g06480D	BnaA02g06480D	j	CUFF.1120	CUFF.1120.1	100	32.026768	22.590791	41.462746	6.936551	1163	CUFF.1120.1	1184
BnaA02g06670D	BnaA02g06670D	=	CUFF.1124	CUFF.1124.1	100	54.296770	32.284566	76.308975	11.629645	494	CUFF.1124.1	484
BnaA02g06340D	BnaA02g06340D	j	CUFF.1121	CUFF.1121.1	100	19.566831	13.465281	25.668380	4.153838	1627	CUFF.1121.1	578
BnaA02g06350D	BnaA02g06350D	j	CUFF.1122	CUFF.1122.1	100	9.210442	5.511383	12.909500	2.000246	2507	CUFF.1122.1	2847
BnaA02g06350D	BnaA02g06350D	j	CUFF.1122	CUFF.1122.2	40	3.648356	0.834685	6.462026	0.792319	2404	CUFF.1122.1	2847
BnaA02g06370D	BnaA02g06370D	j	CUFF.1123	CUFF.1123.1	100	250.353303	225.173142	275.533463	53.919245	1444	CUFF.1123.1	1627
BnaA02g06460D	BnaA02g06460D	c	CUFF.1125	CUFF.1125.1	100	9.236758	4.715037	13.758479	1.986833	1405	CUFF.1125.1	1893
BnaA02g06680D	BnaA02g06680D	j	CUFF.1126	CUFF.1126.1	100	148.297854	119.652813	176.942895	31.502942	699	CUFF.1126.1	1198
BnaA02g06690D	BnaA02g06690D	=	CUFF.1127	CUFF.1127.1	100	69.323400	47.170038	91.476762	14.603328	588	CUFF.1127.1	724
BnaA02g06730D	BnaA02g06730D	j	CUFF.1128	CUFF.1128.1	100	23.486612	9.445798	37.527427	5.033945	683	CUFF.1128.1	1041
BnaA02g06730D	BnaA02g06730D	j	CUFF.1128	CUFF.1128.2	100	23.486612	9.326972	37.646252	5.033945	683	CUFF.1128.1	1041
BnaA02g06770D	BnaA02g06770D	e	CUFF.1129	CUFF.1129.1	100	14.557853	5.158031	23.957675	3.134389	643	CUFF.1129.1	648
BnaA02g06790D	BnaA02g06790D	x	CUFF.1130	CUFF.1130.1	100	24.357362	11.919560	36.795165	4.916678	615	CUFF.1130.1	483
BnaA02g07240D	BnaA02g07240D	=	CUFF.1131	CUFF.1131.1	100	15.315264	7.596765	23.033762	3.358218	914	CUFF.1131.1	1391
BnaA02g07360D	BnaA02g07360D	c	CUFF.1135	CUFF.1135.1	100	13.903522	8.187740	19.619304	2.913895	1301	CUFF.1135.1	1814
BnaA02g07440D	BnaA02g07440D	j	CUFF.1136	CUFF.1136.1	100	18.894954	10.073277	27.716631	4.107397	881	CUFF.1136.1	971
-	-	u	CUFF.1132	CUFF.1132.1	100	223.129229	142.545599	303.712860	48.344823	286	CUFF.1132.1	-
BnaA02g07020D	BnaA02g07020D	e	CUFF.1133	CUFF.1133.1	100	11.563014	5.314173	17.811854	2.357637	997	CUFF.1133.1	969
BnaA02g07040D	BnaA02g07040D	=	CUFF.1134	CUFF.1134.1	100	45.348542	32.113615	58.583469	9.822405	901	CUFF.1134.1	1066
-	-	u	CUFF.1137	CUFF.1137.1	100	117.534040	61.644694	173.423386	25.187228	299	CUFF.1137.1	-
BnaA02g07090D	BnaA02g07090D	c	CUFF.1138	CUFF.1138.1	100	14.819273	7.494281	22.144265	3.232302	945	CUFF.1138.1	1256
BnaA02g07120D	BnaA02g07120D	x	CUFF.1139	CUFF.1139.1	100	58.338252	28.365071	88.311432	12.238681	379	CUFF.1139.1	767
BnaA02g07140D	BnaA02g07140D	=	CUFF.1141	CUFF.1141.1	100	115.557884	98.116698	132.999069	24.730509	1280	CUFF.1141.1	1519
BnaA02g07500D	BnaA02g07500D	j	CUFF.1140	CUFF.1140.1	100	15.228268	7.614134	22.842403	3.038691	876	CUFF.1140.1	1905
BnaA02g07590D	BnaA02g07590D	=	CUFF.1142	CUFF.1142.1	100	63.365402	46.014205	80.716599	13.763221	761	CUFF.1142.1	534
BnaA02g07620D	BnaA02g07620D	p	CUFF.1143	CUFF.1143.1	100	14.691198	8.121095	21.261302	3.089078	1075	CUFF.1143.1	1046
BnaA02g07620D	BnaA02g07620D	c	CUFF.1144	CUFF.1144.1	100	21.222684	12.173301	30.272068	4.422558	867	CUFF.1144.1	1046
BnaA02g07760D	BnaA02g07760D	j	CUFF.1145	CUFF.1145.1	34	8.069232	2.375150	13.763314	1.730099	1234	CUFF.1145.1	1486
BnaA02g07760D	BnaA02g07760D	=	CUFF.1145	CUFF.1145.2	100	23.926443	15.402536	32.450351	5.129994	1234	CUFF.1145.1	1486
BnaA02g07910D	BnaA02g07910D	=	CUFF.1146	CUFF.1146.1	100	53.460795	38.741493	68.180098	11.374261	850	CUFF.1146.1	989
BnaA02g08010D	BnaA02g08010D	=	CUFF.1149	CUFF.1149.1	100	27.796895	18.073281	37.520510	6.048292	998	CUFF.1149.1	861
BnaA02g08040D	BnaA02g08040D	=	CUFF.1150	CUFF.1150.1	100	42.693929	35.955599	49.432259	9.209417	2851	CUFF.1150.1	2942
BnaA02g08060D	BnaA02g08060D	c	CUFF.1151	CUFF.1151.1	100	9.705123	3.852714	15.557533	2.119872	929	CUFF.1151.1	1148
BnaA02g08160D	BnaA02g08160D	j	CUFF.1147	CUFF.1147.1	46	20.282656	14.481537	26.083775	4.379299	3031	CUFF.1147.1	3285
BnaA02g08160D	BnaA02g08160D	=	CUFF.1147	CUFF.1147.2	100	44.397015	36.711434	52.082596	9.585914	3012	CUFF.1147.1	3285
BnaA02g08170D	BnaA02g08170D	=	CUFF.1148	CUFF.1148.1	100	24.236992	10.636278	37.837707	5.146125	573	CUFF.1148.1	827
BnaA02g08230D	BnaA02g08230D	e	CUFF.1152	CUFF.1152.1	100	397.888907	241.106175	554.671639	81.035254	227	CUFF.1152.1	692
BnaA02g08330D	BnaA02g08330D	j	CUFF.1153	CUFF.1153.1	19	4.449852	1.856572	7.043132	0.956953	3470	CUFF.1153.1	3746
BnaA02g08330D	BnaA02g08330D	c	CUFF.1153	CUFF.1153.2	100	23.191395	18.372305	28.010485	4.987371	3470	CUFF.1153.1	3746
BnaA02g08530D	BnaA02g08530D	c	CUFF.1154	CUFF.1154.1	100	61.491783	27.469404	95.514162	13.124830	348	CUFF.1154.1	620
BnaA02g08440D	BnaA02g08440D	=	CUFF.1155	CUFF.1155.1	100	29.655534	12.044714	47.266354	6.350040	455	CUFF.1155.1	729
BnaA02g08470D	BnaA02g08470D	j	CUFF.1156	CUFF.1156.1	48	11.033513	7.725196	14.341830	2.349616	3496	CUFF.1156.1	3629
BnaA02g08470D	BnaA02g08470D	j	CUFF.1156	CUFF.1156.2	100	22.998020	15.329735	30.666305	4.897489	1529	CUFF.1156.1	3629
BnaA02g08480D	BnaA02g08480D	=	CUFF.1157	CUFF.1157.1	100	211.115799	193.056322	229.175276	45.601883	2410	CUFF.1157.1	2463
BnaA02g09300D	BnaA02g09300D	c	CUFF.1158	CUFF.1158.1	100	24.892523	17.678023	32.107024	5.299499	1451	CUFF.1158.1	1736
BnaA02g09400D	BnaA02g09400D	j	CUFF.1159	CUFF.1159.1	100	10.524164	6.113513	14.934815	2.172615	1684	CUFF.1159.1	1833
BnaA02g09410D	BnaA02g09410D	x	CUFF.1160	CUFF.1160.1	100	8.305582	3.555013	13.056152	1.703513	1212	CUFF.1160.1	2813
BnaA02g09420D	BnaA02g09420D	j	CUFF.1161	CUFF.1161.1	59	19.523376	8.211871	30.834880	4.286891	722	CUFF.1161.1	1767
BnaA02g09420D	BnaA02g09420D	j	CUFF.1161	CUFF.1161.2	100	32.907713	8.418796	57.396631	7.225788	406	CUFF.1161.1	1767
BnaA02g09420D	BnaA02g09420D	c	CUFF.1162	CUFF.1162.1	100	20.958468	11.344392	30.572544	4.388346	828	CUFF.1162.1	1767
BnaA02g09460D	BnaA02g09460D	=	CUFF.1163	CUFF.1163.1	100	171.744270	149.757032	193.731508	36.728617	1242	CUFF.1163.1	1374
BnaA02g09500D	BnaA02g09500D	=	CUFF.1166	CUFF.1166.1	100	31.399619	24.403098	38.396140	6.783100	2097	CUFF.1166.1	1087
BnaA02g09490D	BnaA02g09490D	c	CUFF.1167	CUFF.1167.1	100	6.702065	2.465741	10.938389	1.447813	1715	CUFF.1167.1	1605
BnaA02g09580D	BnaA02g09580D	=	CUFF.1172	CUFF.1172.1	100	34.684794	20.521535	48.848054	7.325075	673	CUFF.1172.1	908
BnaA02g09590D	BnaA02g09590D	=	CUFF.1173	CUFF.1173.1	100	47.595220	28.033633	67.156806	10.272856	526	CUFF.1173.1	590
-	-	u	CUFF.1174	CUFF.1174.1	100	46.284825	29.831580	62.738069	9.960841	662	CUFF.1174.1	-
BnaA02g09660D	BnaA02g09660D	c	CUFF.1175	CUFF.1175.1	100	18.402136	11.156951	25.647322	3.982140	1108	CUFF.1175.1	1688
BnaA02g09680D	BnaA02g09680D	j	CUFF.1176	CUFF.1176.1	100	20.526272	12.552724	28.499820	4.338355	1083	CUFF.1176.1	1344
BnaA02g09840D	BnaA02g09840D	j	CUFF.1184	CUFF.1184.1	94	12.315860	5.497274	19.134445	2.667721	1161	CUFF.1184.1	1883
BnaA02g09840D	BnaA02g09840D	c	CUFF.1184	CUFF.1184.2	100	13.041622	5.685528	20.397716	2.824927	1091	CUFF.1184.1	1883
BnaA02g09850D	BnaA02g09850D	j	CUFF.1187	CUFF.1187.1	100	35.832640	14.004000	57.661279	7.824692	452	CUFF.1187.2	1240
BnaA02g09850D	BnaA02g09850D	=	CUFF.1187	CUFF.1187.2	78	28.034665	18.232655	37.836674	6.121866	1050	CUFF.1187.2	1240
BnaA02g09890D	BnaA02g09890D	=	CUFF.1189	CUFF.1189.1	100	20.974429	14.219511	27.729347	4.520415	1450	CUFF.1189.1	1407
BnaA02g08820D	BnaA02g08820D	x	CUFF.1164	CUFF.1164.1	100	34.857548	25.468219	44.246876	7.548045	2118	CUFF.1164.1	2065
BnaA02g08820D	BnaA02g08820D	j	CUFF.1165	CUFF.1165.1	100	107.382160	93.886264	120.878056	23.252506	2334	CUFF.1165.1	2065
BnaA02g08850D	BnaA02g08850D	=	CUFF.1168	CUFF.1168.1	100	184.661224	137.075116	232.247333	40.061114	425	CUFF.1168.1	842
-	-	u	CUFF.1169	CUFF.1169.1	100	32.027715	15.336751	48.718678	6.788527	503	CUFF.1169.1	-
BnaA02g08870D	BnaA02g08870D	=	CUFF.1170	CUFF.1170.1	100	59.708590	48.082270	71.334911	12.750671	1548	CUFF.1170.1	1531
BnaA02g08870D	BnaA02g08870D	e	CUFF.1170	CUFF.1170.2	37	21.806576	10.236465	33.376686	4.656758	892	CUFF.1170.1	1531
BnaA02g08940D	BnaA02g08940D	j	CUFF.1171	CUFF.1171.1	100	15.573879	11.430398	19.717359	3.339645	2657	CUFF.1171.1	4310
BnaA02g09060D	BnaA02g09060D	c	CUFF.1177	CUFF.1177.1	100	12.700382	5.049006	20.351758	2.742877	783	CUFF.1177.1	4257
BnaA02g09130D	BnaA02g09130D	j	CUFF.1178	CUFF.1178.1	100	7.415116	2.882166	11.948066	1.440321	1182	CUFF.1178.1	1737
BnaA02g09140D	BnaA02g09140D	c	CUFF.1179	CUFF.1179.1	100	9.451813	4.676160	14.227466	1.984336	1276	CUFF.1179.1	2746
BnaA02g09150D	BnaA02g09150D	c	CUFF.1180	CUFF.1180.1	100	129.569815	77.041512	182.098119	27.650987	323	CUFF.1180.1	584
BnaA02g09160D	BnaA02g09160D	j	CUFF.1181	CUFF.1181.1	95	8.267147	2.975995	13.558300	1.792264	1341	CUFF.1181.1	1512
BnaA02g09160D	BnaA02g09160D	=	CUFF.1181	CUFF.1181.2	100	8.730935	3.008318	14.453552	1.892810	1253	CUFF.1181.1	1512
BnaA02g09190D	BnaA02g09190D	j	CUFF.1182	CUFF.1182.1	100	93.025535	71.628785	114.422284	19.970334	755	CUFF.1182.1	976
BnaA02g09200D	BnaA02g09200D	j	CUFF.1183	CUFF.1183.1	100	14.048054	8.821727	19.274381	3.043392	1523	CUFF.1183.1	1463
BnaA02g09210D	BnaA02g09210D	c	CUFF.1185	CUFF.1185.1	100	104.498422	69.999112	138.997732	22.283620	439	CUFF.1185.1	875
BnaA02g09220D	BnaA02g09220D	x	CUFF.1186	CUFF.1186.1	100	20.291515	12.759623	27.823406	4.128224	1150	CUFF.1186.1	1110
BnaA02g09250D	BnaA02g09250D	c	CUFF.1188	CUFF.1188.1	100	12.747006	6.373503	19.120509	2.696561	1007	CUFF.1188.1	1572
-	-	u	CUFF.1190	CUFF.1190.1	100	31.094830	14.890031	47.299628	6.812582	512	CUFF.1190.1	-
BnaA02g10220D	BnaA02g10220D	=	CUFF.1191	CUFF.1191.1	100	125.055500	92.277083	157.833916	26.673179	521	CUFF.1191.1	547
BnaA02g10240D	BnaA02g10240D	=	CUFF.1192	CUFF.1192.1	100	11.893909	8.131695	15.656123	2.578195	2411	CUFF.1192.1	2223
BnaA02g10270D	BnaA02g10270D	=	CUFF.1193	CUFF.1193.1	100	17.352887	10.651475	24.054298	3.753878	1255	CUFF.1193.1	1394
-	-	u	CUFF.1194	CUFF.1194.1	100	19.517382	11.356086	27.678678	4.133485	1018	CUFF.1194.1	-
BnaA02g10440D	BnaA02g10440D	c	CUFF.1195	CUFF.1195.1	100	13.364452	6.220852	20.508051	2.909147	874	CUFF.1195.1	2136
BnaA02g10450D	BnaA02g10450D	c	CUFF.1197	CUFF.1197.1	100	12.600793	5.298129	19.903457	2.750878	813	CUFF.1197.1	1431
BnaA02g10470D	BnaA02g10470D	c	CUFF.1198	CUFF.1198.1	100	13.275388	6.433410	20.117366	2.810166	975	CUFF.1198.1	1436
BnaA02g10640D	BnaA02g10640D	=	CUFF.1202	CUFF.1202.1	100	21.028078	9.363799	32.692358	4.462266	599	CUFF.1202.1	806
-	-	u	CUFF.1196	CUFF.1196.1	100	15.471902	8.552657	22.391147	3.340632	1031	CUFF.1196.1	-
BnaA02g10290D	BnaA02g10290D	=	CUFF.1199	CUFF.1199.1	100	35.218594	27.465551	42.971637	7.643345	1805	CUFF.1199.1	1469
BnaA02g10320D	BnaA02g10320D	=	CUFF.1200	CUFF.1200.1	100	32.027050	19.929162	44.124938	6.926821	783	CUFF.1200.1	835
BnaA02g10330D	BnaA02g10330D	=	CUFF.1201	CUFF.1201.1	100	258.662920	220.383445	296.942395	55.651482	705	CUFF.1201.1	1006
BnaA02g10410D	BnaA02g10410D	c	CUFF.1203	CUFF.1203.1	100	9.549338	6.113573	12.985104	1.961081	2279	CUFF.1203.1	3526
BnaA02g10760D	BnaA02g10760D	j	CUFF.1204	CUFF.1204.1	29	5.454205	1.888970	9.019441	1.176762	2138	CUFF.1204.1	2297
BnaA02g10760D	BnaA02g10760D	=	CUFF.1204	CUFF.1204.2	100	18.842941	13.225281	24.460601	4.065423	2138	CUFF.1204.1	2297
BnaA02g10820D	BnaA02g10820D	c	CUFF.1205	CUFF.1205.1	100	20.131583	7.991782	32.271384	4.291587	553	CUFF.1205.1	1956
BnaA02g10810D	BnaA02g10810D	c	CUFF.1206	CUFF.1206.1	100	55.270047	23.238841	87.301253	11.936566	341	CUFF.1206.1	1498
BnaA02g10820D	BnaA02g10820D	c	CUFF.1207	CUFF.1207.1	100	16.909053	8.977508	24.840597	3.596218	948	CUFF.1207.1	1956
BnaA02g11050D	BnaA02g11050D	=	CUFF.1208	CUFF.1208.1	100	16.928363	11.173806	22.682920	3.618037	1603	CUFF.1208.1	1702
BnaA02g10970D	BnaA02g10970D	j	CUFF.1209	CUFF.1209.1	100	28.724936	21.958757	35.491115	5.968921	1907	CUFF.1209.1	2101
BnaA02g11140D	BnaA02g11140D	=	CUFF.1210	CUFF.1210.1	100	128.192298	113.322059	143.062536	27.658428	1941	CUFF.1210.1	1964
BnaA02g11230D	BnaA02g11230D	j	CUFF.1211	CUFF.1211.1	100	12.230276	6.489029	17.971523	2.579171	1233	CUFF.1211.1	1849
BnaA02g11340D	BnaA02g11340D	c	CUFF.1212	CUFF.1212.1	100	15.750961	7.879097	23.622824	3.367471	874	CUFF.1212.1	2389
BnaA02g11440D	BnaA02g11440D	=	CUFF.1213	CUFF.1213.1	100	25.240113	10.482623	39.997604	5.395704	516	CUFF.1213.1	865
BnaA02g11500D	BnaA02g11500D	c	CUFF.1214	CUFF.1214.1	100	13.780142	6.418727	21.141557	2.976071	877	CUFF.1214.1	1837
BnaA02g11520D	BnaA02g11520D	=	CUFF.1218	CUFF.1218.1	100	24.649702	17.197565	32.101839	5.345223	1394	CUFF.1218.1	1581
BnaA02g11620D	BnaA02g11620D	e	CUFF.1215	CUFF.1215.1	100	13.437867	6.498582	20.377151	2.860603	918	CUFF.1215.1	2780
BnaA02g11620D	BnaA02g11620D	x	CUFF.1216	CUFF.1216.1	100	18.587249	8.276898	28.897600	3.997883	651	CUFF.1216.1	2780
BnaA02g11620D	BnaA02g11620D	e	CUFF.1217	CUFF.1217.1	100	16.220382	8.031196	24.409567	3.365212	848	CUFF.1217.1	2780
BnaA02g11680D	BnaA02g11680D	j	CUFF.1219	CUFF.1219.1	100	74.615096	43.398644	105.831549	16.313483	409	CUFF.1219.1	575
BnaA02g11710D	BnaA02g11710D	=	CUFF.1220	CUFF.1220.1	100	13.145350	6.575693	19.715006	2.768515	1007	CUFF.1220.1	1964
BnaA02g11720D	BnaA02g11720D	c	CUFF.1221	CUFF.1221.1	100	22.714605	9.225628	36.203582	4.637973	532	CUFF.1221.1	959
BnaA02g11800D	BnaA02g11800D	c	CUFF.1222	CUFF.1222.1	100	15.096179	8.259504	21.932854	3.222269	1041	CUFF.1222.1	2559
BnaA02g11800D	BnaA02g11800D	c	CUFF.1223	CUFF.1223.1	100	18.659778	6.485191	30.834365	3.979869	552	CUFF.1223.1	2559
BnaA02g11820D	BnaA02g11820D	=	CUFF.1224	CUFF.1224.1	100	18.806282	13.054786	24.557778	4.098069	1730	CUFF.1224.1	1709
BnaA02g11830D	BnaA02g11830D	=	CUFF.1225	CUFF.1225.1	100	15.338729	11.741373	18.936086	3.298363	3408	CUFF.1225.1	3545
BnaA02g11840D	BnaA02g11840D	j	CUFF.1227	CUFF.1227.1	50	12.889029	3.858776	21.919282	2.808393	878	CUFF.1227.2	1228
BnaA02g11840D	BnaA02g11840D	j	CUFF.1227	CUFF.1227.2	100	25.596852	16.042527	35.151177	5.577304	1136	CUFF.1227.2	1228
BnaA02g11850D	BnaA02g11850D	c	CUFF.1228	CUFF.1228.1	100	39.644510	28.141094	51.147926	8.511608	985	CUFF.1228.1	1331
BnaA02g11860D	BnaA02g11860D	j	CUFF.1229	CUFF.1229.1	87	14.454497	3.386772	25.522223	3.048637	666	CUFF.1229.1	2056
BnaA02g11860D	BnaA02g11860D	c	CUFF.1229	CUFF.1229.2	100	16.594760	3.589227	29.600293	3.500046	591	CUFF.1229.1	2056
BnaA02g11880D	BnaA02g11880D	j	CUFF.1231	CUFF.1231.1	100	36.506312	26.138562	46.874061	7.985295	1111	CUFF.1231.1	1291
BnaA02g11890D	BnaA02g11890D	c	CUFF.1232	CUFF.1232.1	100	18.912755	12.865131	24.960379	4.072299	1569	CUFF.1232.1	1965
BnaA02g11920D	BnaA02g11920D	o	CUFF.1233	CUFF.1233.1	100	35.227531	8.129733	62.325328	7.475463	381	CUFF.1233.2	1156
BnaA02g11920D	BnaA02g11920D	j	CUFF.1233	CUFF.1233.2	57	20.048864	11.632091	28.465637	4.254472	1064	CUFF.1233.2	1156
BnaA02g11950D	BnaA02g11950D	=	CUFF.1234	CUFF.1234.1	100	19.292793	10.806512	27.779073	4.106028	955	CUFF.1234.1	1118
BnaA02g12000D	BnaA02g12000D	c	CUFF.1235	CUFF.1235.1	100	39.070608	29.072707	49.068508	8.425931	1405	CUFF.1235.1	1633
BnaA02g12000D	BnaA02g12000D	j	CUFF.1235	CUFF.1235.2	17	6.580292	1.359059	11.801525	1.419100	1405	CUFF.1235.1	1633
BnaA02g12020D	BnaA02g12020D	j	CUFF.1236	CUFF.1236.1	100	27.048366	16.783804	37.312928	5.837489	1028	CUFF.1236.1	1281
BnaA02g12020D	BnaA02g12020D	j	CUFF.1236	CUFF.1236.2	43	11.500685	3.641748	19.359622	2.482040	950	CUFF.1236.1	1281
BnaA02g12050D	BnaA02g12050D	=	CUFF.1226	CUFF.1226.1	100	62.857324	43.448000	82.266648	13.522019	631	CUFF.1226.1	752
BnaA02g12080D	BnaA02g12080D	=	CUFF.1230	CUFF.1230.1	100	13.595219	7.467240	19.723198	2.843342	1161	CUFF.1230.1	1462
BnaA02g12250D	BnaA02g12250D	=	CUFF.1237	CUFF.1237.1	100	69.662149	50.974224	88.350074	15.076751	717	CUFF.1237.1	876
BnaA02g12270D	BnaA02g12270D	=	CUFF.1238	CUFF.1238.1	100	132.141568	101.288295	162.994842	28.444124	579	CUFF.1238.1	792
BnaA02g12280D	BnaA02g12280D	j	CUFF.1239	CUFF.1239.1	100	12.627018	7.242839	18.011196	2.737711	1319	CUFF.1239.1	2072
BnaA02g12320D	BnaA02g12320D	=	CUFF.1241	CUFF.1241.1	100	117.632170	101.652204	133.612136	25.440011	1530	CUFF.1241.1	1662
BnaA02g12330D	BnaA02g12330D	=	CUFF.1242	CUFF.1242.1	100	163.813446	134.019481	193.607411	35.170087	682	CUFF.1242.1	915
BnaA02g12340D	BnaA02g12340D	=	CUFF.1243	CUFF.1243.1	100	35.462480	22.538729	48.386232	7.602345	781	CUFF.1243.1	1412
BnaA02g12430D	BnaA02g12430D	=	CUFF.1240	CUFF.1240.1	100	107.254064	91.197412	123.310716	22.944859	1381	CUFF.1240.1	1551
BnaA02g12440D	BnaA02g12440D	c	CUFF.1244	CUFF.1244.1	100	18.276429	11.329023	25.223835	3.983268	1196	CUFF.1244.1	1854
BnaA02g12780D	BnaA02g12780D	j	CUFF.1245	CUFF.1245.1	100	18.394980	9.580889	27.209071	4.023464	853	CUFF.1245.1	1489
BnaA02g12790D	BnaA02g12790D	c	CUFF.1246	CUFF.1246.1	100	95.054669	81.330420	108.778917	20.512741	1640	CUFF.1246.1	1762
BnaA02g12810D	BnaA02g12810D	j	CUFF.1247	CUFF.1247.1	84	296.446725	254.256182	338.637267	64.277037	791	CUFF.1247.1	751
BnaA02g12810D	BnaA02g12810D	=	CUFF.1247	CUFF.1247.2	100	352.511113	303.256037	401.766188	76.433194	714	CUFF.1247.1	751
BnaA02g12820D	BnaA02g12820D	=	CUFF.1248	CUFF.1248.1	100	33.039757	21.294844	44.784669	6.928774	846	CUFF.1248.1	1109
BnaA02g12840D	BnaA02g12840D	=	CUFF.1249	CUFF.1249.1	100	25.405012	12.138515	38.671510	5.428830	577	CUFF.1249.1	546
BnaA02g12850D	BnaA02g12850D	=	CUFF.1250	CUFF.1250.1	100	19.345187	9.792207	28.898166	4.052559	799	CUFF.1250.1	814
BnaA02g13000D	BnaA02g13000D	=	CUFF.1251	CUFF.1251.1	100	50.785126	31.963298	69.606955	11.077811	594	CUFF.1251.1	678
BnaA02g13150D	BnaA02g13150D	x	CUFF.1254	CUFF.1254.1	100	177.576493	99.455752	255.697234	36.615567	270	CUFF.1254.1	3217
BnaA02g13100D	BnaA02g13100D	=	CUFF.1252	CUFF.1252.1	100	128.654437	106.106051	151.202823	27.956621	961	CUFF.1252.1	973
BnaA02g13100D	BnaA02g13100D	x	CUFF.1253	CUFF.1253.1	100	13.474360	4.865900	22.082821	2.927980	1039	CUFF.1253.1	973
BnaA02g13140D	BnaA02g13140D	=	CUFF.1255	CUFF.1255.1	100	30.935664	15.929663	45.941666	6.775027	555	CUFF.1255.1	972
BnaA02g13200D	BnaA02g13200D	x	CUFF.1256	CUFF.1256.1	100	9.913097	3.843308	15.982886	2.158968	903	CUFF.1256.1	3102
BnaA02g13310D	BnaA02g13310D	=	CUFF.1257	CUFF.1257.1	100	122.502941	104.214356	140.791526	26.411998	1165	CUFF.1257.1	1230
BnaA02g13320D	BnaA02g13320D	=	CUFF.1258	CUFF.1258.1	100	26.849118	15.131202	38.567034	5.706734	704	CUFF.1258.1	845
BnaA02g13350D	BnaA02g13350D	=	CUFF.1259	CUFF.1259.1	100	67.630444	32.724409	102.536480	14.254065	349	CUFF.1259.1	563
BnaA02g13400D	BnaA02g13400D	j	CUFF.1260	CUFF.1260.1	100	10.518430	4.899436	16.137424	2.299014	1086	CUFF.1260.1	2016
BnaA02g13510D	BnaA02g13510D	j	CUFF.1261	CUFF.1261.1	100	29.358003	18.831682	39.884323	6.062241	923	CUFF.1261.1	1167
BnaA02g13540D	BnaA02g13540D	=	CUFF.1262	CUFF.1262.1	100	14.990019	7.964755	22.015283	3.195409	1292	CUFF.1262.1	1173
BnaA02g13540D	BnaA02g13540D	j	CUFF.1262	CUFF.1262.2	64	9.566377	2.323735	16.809018	2.039256	974	CUFF.1262.1	1173
BnaA02g14050D	BnaA02g14050D	j	CUFF.1265	CUFF.1265.1	100	26.180663	16.910830	35.450495	5.721262	1043	CUFF.1265.1	1011
BnaA02g14230D	BnaA02g14230D	j	CUFF.1269	CUFF.1269.1	100	35.010067	24.549847	45.470288	7.659512	1069	CUFF.1269.1	1091
BnaA02g14260D	BnaA02g14260D	=	CUFF.1273	CUFF.1273.1	100	114.305978	82.450050	146.161906	24.522344	493	CUFF.1273.1	831
BnaA02g13630D	BnaA02g13630D	c	CUFF.1263	CUFF.1263.1	100	23.841709	11.115204	36.568214	5.163937	606	CUFF.1263.1	2337
BnaA02g13640D	BnaA02g13640D	j	CUFF.1264	CUFF.1264.1	100	38.406292	30.518568	46.294016	8.329710	1786	CUFF.1264.1	1604
BnaA02g13660D	BnaA02g13660D	c	CUFF.1266	CUFF.1266.1	100	27.907514	15.400451	40.414577	5.911607	685	CUFF.1266.1	1413
BnaA02g13680D	BnaA02g13680D	x	CUFF.1267	CUFF.1267.1	100	50.623310	27.938477	73.308142	10.905144	632	CUFF.1267.1	671
BnaA02g13680D	BnaA02g13680D	c	CUFF.1268	CUFF.1268.1	100	401.817857	333.889576	469.746138	86.558579	475	CUFF.1268.1	671
BnaA02g13780D	BnaA02g13780D	o	CUFF.1270	CUFF.1270.1	100	17.113872	6.302388	27.925356	3.730304	596	CUFF.1270.1	1233
BnaA02g13780D	BnaA02g13780D	o	CUFF.1271	CUFF.1271.1	100	24.368549	12.552892	36.184206	5.259205	663	CUFF.1271.1	1233
BnaA02g13820D	BnaA02g13820D	j	CUFF.1272	CUFF.1272.1	100	17.265172	9.327177	25.203168	3.738609	945	CUFF.1272.1	1837
BnaA02g13900D	BnaA02g13900D	=	CUFF.1275	CUFF.1275.1	100	9.066543	2.206700	15.926385	1.879663	950	CUFF.1275.1	1122
BnaA02g13900D	BnaA02g13900D	x	CUFF.1276	CUFF.1276.1	100	17.956721	6.150938	29.762503	3.722762	676	CUFF.1276.1	1122
BnaA02g14320D	BnaA02g14320D	=	CUFF.1274	CUFF.1274.1	100	34.844250	22.262834	47.425665	7.493513	779	CUFF.1274.1	1101
BnaA02g14450D	BnaA02g14450D	=	CUFF.1277	CUFF.1277.1	100	107.918616	80.248751	135.588481	23.044610	571	CUFF.1277.1	683
BnaA02g14510D	BnaA02g14510D	=	CUFF.1278	CUFF.1278.1	100	66.849184	49.976560	83.721808	14.358181	837	CUFF.1278.1	935
BnaA02g14620D	BnaA02g14620D	j	CUFF.1279	CUFF.1279.1	100	11.012057	5.615988	16.408126	2.379134	1250	CUFF.1279.1	2563
BnaA02g14630D	BnaA02g14630D	o	CUFF.1280	CUFF.1280.1	100	31.064619	17.836209	44.293029	6.533724	691	CUFF.1280.1	1369
BnaA02g14660D	BnaA02g14660D	j	CUFF.1281	CUFF.1281.1	30	5.549184	1.046691	10.051676	1.208963	1537	CUFF.1281.1	1565
BnaA02g14660D	BnaA02g14660D	j	CUFF.1281	CUFF.1281.2	100	18.298745	11.557511	25.039980	3.986622	1537	CUFF.1281.1	1565
BnaA02g14820D	BnaA02g14820D	j	CUFF.1282	CUFF.1282.1	100	9.642472	4.488354	14.796590	1.983110	1133	CUFF.1282.1	2051
BnaA02g14830D	BnaA02g14830D	=	CUFF.1283	CUFF.1283.1	100	11.161303	5.896338	16.426268	2.437591	1236	CUFF.1283.1	1467
BnaA02g15290D	BnaA02g15290D	c	CUFF.1285	CUFF.1285.1	100	8.256098	3.471359	13.040838	1.813129	1134	CUFF.1285.1	4762
BnaA02g15290D	BnaA02g15290D	c	CUFF.1286	CUFF.1286.1	100	9.509153	4.023435	14.994872	2.014394	1045	CUFF.1286.1	4762
BnaA02g15350D	BnaA02g15350D	=	CUFF.1290	CUFF.1290.1	100	35.629374	24.920841	46.337908	7.586319	1012	CUFF.1290.1	780
BnaA02g15450D	BnaA02g15450D	c	CUFF.1297	CUFF.1297.1	100	13.156949	6.963300	19.350599	2.815027	1128	CUFF.1297.1	3141
BnaA02g14900D	BnaA02g14900D	j	CUFF.1284	CUFF.1284.1	100	141.371375	120.221638	162.521112	30.024322	1032	CUFF.1284.1	859
-	-	u	CUFF.1287	CUFF.1287.1	20	12.226604	4.638826	19.814382	2.611605	1216	CUFF.1287.2	-
-	-	u	CUFF.1287	CUFF.1287.2	100	61.163824	47.459317	74.868331	13.064607	1227	CUFF.1287.2	-
-	-	u	CUFF.1288	CUFF.1288.1	100	30.502376	15.706550	45.298202	6.613684	560	CUFF.1288.1	-
-	-	u	CUFF.1289	CUFF.1289.1	100	77.830786	63.078244	92.583329	16.783254	1122	CUFF.1289.1	-
BnaA02g14990D	BnaA02g14990D	=	CUFF.1291	CUFF.1291.1	100	447.744684	410.926474	484.562893	96.470986	1357	CUFF.1291.1	1390
BnaA02g15030D	BnaA02g15030D	j	CUFF.1292	CUFF.1292.1	100	23.508577	7.662355	39.354799	5.095453	546	CUFF.1292.2	576
BnaA02g15030D	BnaA02g15030D	j	CUFF.1292	CUFF.1292.2	86	20.248656	5.616778	34.880533	4.388869	564	CUFF.1292.2	576
BnaA02g15050D	BnaA02g15050D	c	CUFF.1293	CUFF.1293.1	100	13.580382	5.710007	21.450757	2.982944	769	CUFF.1293.1	2909
BnaA02g15050D	BnaA02g15050D	j	CUFF.1294	CUFF.1294.1	100	10.703067	4.766074	16.640060	2.293097	981	CUFF.1294.1	2909
BnaA02g15110D	BnaA02g15110D	c	CUFF.1295	CUFF.1295.1	100	32.819257	20.630491	45.008023	7.006457	769	CUFF.1295.1	1152
BnaA02g15150D	BnaA02g15150D	c	CUFF.1296	CUFF.1296.1	100	21.759318	12.191170	31.327466	4.734704	831	CUFF.1296.1	1895
BnaA02g15150D	BnaA02g15150D	c	CUFF.1298	CUFF.1298.1	100	21.142748	9.422908	32.862588	4.447328	612	CUFF.1298.1	1895
BnaA02g15490D	BnaA02g15490D	e	CUFF.1299	CUFF.1299.1	100	9.624149	3.208050	16.040248	1.995368	802	CUFF.1299.1	1314
BnaA02g15580D	BnaA02g15580D	=	CUFF.1300	CUFF.1300.1	100	28.035434	21.246344	34.824524	6.072388	1848	CUFF.1300.1	1920
BnaA02g15640D	BnaA02g15640D	j	CUFF.1302	CUFF.1302.1	100	20.131072	13.221419	27.040725	4.378587	1328	CUFF.1302.1	1587
BnaA02g15650D	BnaA02g15650D	c	CUFF.1303	CUFF.1303.1	100	14.189270	5.225368	23.153172	3.103364	677	CUFF.1303.1	1817
BnaA02g15680D	BnaA02g15680D	=	CUFF.1305	CUFF.1305.1	100	191.161376	152.534897	229.787856	41.531368	554	CUFF.1305.1	622
BnaA02g15720D	BnaA02g15720D	=	CUFF.1301	CUFF.1301.1	100	90.193123	61.906538	118.479708	19.419097	493	CUFF.1301.1	657
BnaA02g15760D	BnaA02g15760D	=	CUFF.1304	CUFF.1304.1	100	22.132457	12.766851	31.498064	4.837493	859	CUFF.1304.1	912
BnaA02g15820D	BnaA02g15820D	j	CUFF.1306	CUFF.1306.1	100	49.602841	40.876873	58.328808	10.763245	2013	CUFF.1306.1	2002
BnaA02g15960D	BnaA02g15960D	c	CUFF.1307	CUFF.1307.1	100	33.340399	21.672911	45.007888	7.178379	837	CUFF.1307.1	1212
BnaA02g15990D	BnaA02g15990D	=	CUFF.1308	CUFF.1308.1	100	11.062885	3.919719	18.206050	2.426652	782	CUFF.1308.1	1045
BnaA02g16080D	BnaA02g16080D	c	CUFF.1309	CUFF.1309.1	100	38.310199	22.972277	53.648120	8.325616	621	CUFF.1309.1	2054
BnaA02g16120D	BnaA02g16120D	c	CUFF.1310	CUFF.1310.1	100	23.267639	11.981176	34.554102	4.978770	671	CUFF.1310.1	864
BnaA02g16300D	BnaA02g16300D	j	CUFF.1312	CUFF.1312.1	25	20.555554	4.151422	36.959686	4.467740	525	CUFF.1312.2	604
BnaA02g16300D	BnaA02g16300D	=	CUFF.1312	CUFF.1312.2	100	83.172736	55.767023	110.578448	18.077554	547	CUFF.1312.2	604
BnaA02g16240D	BnaA02g16240D	=	CUFF.1311	CUFF.1311.1	100	46.965488	32.203836	61.727140	10.221924	769	CUFF.1311.1	940
BnaA02g16460D	BnaA02g16460D	=	CUFF.1313	CUFF.1313.1	100	24.281025	8.941778	39.620273	5.083105	480	CUFF.1313.1	863
BnaA02g16830D	BnaA02g16830D	c	CUFF.1315	CUFF.1315.1	100	23.901402	8.468568	39.334237	4.705450	471	CUFF.1315.1	1030
BnaA02g16700D	BnaA02g16700D	=	CUFF.1314	CUFF.1314.1	100	32.848577	17.938240	47.758914	7.167409	606	CUFF.1314.1	812
BnaA02g16710D	BnaA02g16710D	c	CUFF.1316	CUFF.1316.1	100	14.267008	6.645507	21.888509	3.130221	854	CUFF.1316.1	2614
BnaA02g16740D	BnaA02g16740D	j	CUFF.1317	CUFF.1317.1	100	8.845882	4.788448	12.903317	1.931562	1615	CUFF.1317.1	3442
BnaA02g16740D	BnaA02g16740D	j	CUFF.1318	CUFF.1318.1	100	16.798180	10.665176	22.931183	3.652730	1366	CUFF.1318.1	3442
BnaA02g16890D	BnaA02g16890D	j	CUFF.1319	CUFF.1319.1	100	34.128229	15.197294	53.059165	7.488100	447	CUFF.1319.1	471
BnaA02g17200D	BnaA02g17200D	c	CUFF.1320	CUFF.1320.1	100	25.313995	18.222322	32.405667	5.431153	1523	CUFF.1320.1	1838
BnaA02g17270D	BnaA02g17270D	j	CUFF.1326	CUFF.1326.1	100	18.481400	8.376249	28.586551	3.627047	694	CUFF.1326.1	1064
BnaA02g17040D	BnaA02g17040D	x	CUFF.1321	CUFF.1321.1	100	120.861698	31.771962	209.951435	26.058033	247	CUFF.1321.1	1037
BnaA02g17040D	BnaA02g17040D	=	CUFF.1322	CUFF.1322.1	100	53.939625	40.357231	67.522018	11.629495	1036	CUFF.1322.1	1037
BnaA02g17050D	BnaA02g17050D	j	CUFF.1323	CUFF.1323.1	100	14.152667	9.271945	19.033388	2.997802	1821	CUFF.1323.1	1572
BnaA02g17180D	BnaA02g17180D	e	CUFF.1324	CUFF.1324.1	100	48.523008	33.177804	63.868213	10.448516	1042	CUFF.1324.1	651
BnaA02g17180D	BnaA02g17180D	x	CUFF.1325	CUFF.1325.1	100	48.562696	33.062289	64.063103	10.457062	1042	CUFF.1325.1	651
BnaA02g17620D	BnaA02g17620D	x	CUFF.1327	CUFF.1327.1	100	43.721634	5.694779	81.748489	9.379907	345	CUFF.1327.1	830
BnaA02g17620D	BnaA02g17620D	=	CUFF.1328	CUFF.1328.1	100	110.444975	78.311138	142.578812	23.694529	535	CUFF.1328.1	830
BnaA02g17670D	BnaA02g17670D	x	CUFF.1329	CUFF.1329.1	100	119.217248	37.443284	200.991212	25.305532	254	CUFF.1329.1	1396
BnaA02g17670D	BnaA02g17670D	=	CUFF.1330	CUFF.1330.1	100	35.232710	19.744654	50.720766	7.478636	650	CUFF.1330.1	1396
BnaA02g17670D	BnaA02g17670D	x	CUFF.1331	CUFF.1331.1	100	86.547793	38.572654	134.522932	18.868503	299	CUFF.1331.1	1396
BnaA02g17730D	BnaA02g17730D	j	CUFF.1335	CUFF.1335.1	100	10.092252	5.241591	14.942913	2.212715	1356	CUFF.1335.1	4001
BnaA02g17780D	BnaA02g17780D	=	CUFF.1337	CUFF.1337.1	100	56.807767	25.821712	87.793821	12.433108	368	CUFF.1337.1	597
BnaA02g17850D	BnaA02g17850D	j	CUFF.1339	CUFF.1339.1	100	18.547454	9.680954	27.413953	3.946366	816	CUFF.1339.1	1626
BnaA02g17330D	BnaA02g17330D	=	CUFF.1332	CUFF.1332.1	100	76.932697	53.758551	100.106843	16.614136	586	CUFF.1332.1	781
BnaA02g17350D	BnaA02g17350D	c	CUFF.1333	CUFF.1333.1	100	10.146744	4.624469	15.669019	2.113223	1071	CUFF.1333.1	3421
BnaA02g17350D	BnaA02g17350D	j	CUFF.1334	CUFF.1334.1	100	11.531822	4.577872	18.485772	2.525012	814	CUFF.1334.1	3421
BnaA02g17370D	BnaA02g17370D	=	CUFF.1336	CUFF.1336.1	100	92.812484	79.957041	105.667926	20.008586	1816	CUFF.1336.1	1833
BnaA02g17480D	BnaA02g17480D	j	CUFF.1338	CUFF.1338.1	30	50.772196	40.346798	61.197594	10.896069	1480	CUFF.1338.1	1491
BnaA02g17480D	BnaA02g17480D	c	CUFF.1338	CUFF.1338.2	100	169.005190	66.974717	271.035663	36.269700	229	CUFF.1338.1	1491
BnaA02g17550D	BnaA02g17550D	=	CUFF.1340	CUFF.1340.1	100	48.833571	33.517377	64.149764	10.547001	755	CUFF.1340.1	1084
BnaA02g18010D	BnaA02g18010D	c	CUFF.1341	CUFF.1341.1	82	35.730727	20.612440	50.849014	7.763087	838	CUFF.1341.1	1484
BnaA02g18010D	BnaA02g18010D	j	CUFF.1341	CUFF.1341.2	100	43.819565	25.913939	61.725191	9.520519	745	CUFF.1341.1	1484
BnaA02g18240D	BnaA02g18240D	=	CUFF.1342	CUFF.1342.1	100	21.180035	14.849563	27.510508	4.529521	1576	CUFF.1342.1	1524
BnaA02g18410D	BnaA02g18410D	=	CUFF.1343	CUFF.1343.1	100	15.055022	8.242735	21.867309	3.264937	1044	CUFF.1343.1	1431
BnaA02g18480D	BnaA02g18480D	c	CUFF.1344	CUFF.1344.1	100	20.596570	7.297624	33.895515	4.402854	514	CUFF.1344.1	3506
BnaA02g18530D	BnaA02g18530D	c	CUFF.1345	CUFF.1345.1	100	17.089165	9.420273	24.758056	3.694327	987	CUFF.1345.1	2061
BnaA02g18700D	BnaA02g18700D	=	CUFF.1346	CUFF.1346.1	100	21.268026	10.951518	31.584534	4.601678	715	CUFF.1346.1	921
BnaA02g18790D	BnaA02g18790D	=	CUFF.1347	CUFF.1347.1	100	17.119973	9.465966	24.773980	3.671027	970	CUFF.1347.1	1121
-	-	u	CUFF.1348	CUFF.1348.1	100	17.511638	9.885935	25.137341	3.650953	1026	CUFF.1348.1	-
BnaA02g19070D	BnaA02g19070D	j	CUFF.1349	CUFF.1349.1	100	33.050339	18.625989	47.474690	7.123076	610	CUFF.1349.1	747
-	-	u	CUFF.1350	CUFF.1350.1	100	50.473171	31.049250	69.897092	10.979990	552	CUFF.1350.1	-
BnaA02g19190D	BnaA02g19190D	c	CUFF.1351	CUFF.1351.1	100	41.920234	28.015884	55.824585	9.023226	776	CUFF.1351.1	1174
BnaA02g19450D	BnaA02g19450D	c	CUFF.1353	CUFF.1353.1	100	36.955133	18.486052	55.424214	7.992263	489	CUFF.1353.1	982
BnaA02g19480D	BnaA02g19480D	c	CUFF.1354	CUFF.1354.1	46	26.111617	12.410037	39.813196	5.634334	577	CUFF.1354.2	1389
BnaA02g19480D	BnaA02g19480D	j	CUFF.1354	CUFF.1354.2	100	57.371630	40.192327	74.550934	12.379584	725	CUFF.1354.2	1389
BnaA02g19260D	BnaA02g19260D	j	CUFF.1352	CUFF.1352.1	100	39.302356	27.746787	50.857926	8.488967	1253	CUFF.1352.1	1425
BnaA02g19260D	BnaA02g19260D	j	CUFF.1352	CUFF.1352.2	35	13.796793	5.758255	21.835331	2.979987	1251	CUFF.1352.1	1425
BnaA02g19290D	BnaA02g19290D	j	CUFF.1355	CUFF.1355.1	100	31.541707	20.056182	43.027232	6.852816	863	CUFF.1355.1	1305
BnaA02g19360D	BnaA02g19360D	j	CUFF.1356	CUFF.1356.1	100	11.185046	6.483985	15.886106	2.346659	1544	CUFF.1356.1	2619
BnaA02g19370D	BnaA02g19370D	j	CUFF.1357	CUFF.1357.1	100	11.573330	6.066622	17.080038	2.540425	1190	CUFF.1357.1	1597
BnaA02g19410D	BnaA02g19410D	=	CUFF.1358	CUFF.1358.1	100	19.240163	11.062998	27.417329	4.169279	1002	CUFF.1358.1	1281
BnaA02g19630D	BnaA02g19630D	c	CUFF.1359	CUFF.1359.1	100	19.599223	11.242086	27.956360	4.244139	922	CUFF.1359.1	1756
BnaA02g19640D	BnaA02g19640D	c	CUFF.1360	CUFF.1360.1	100	41.130623	27.410449	54.850797	8.888822	787	CUFF.1360.1	1454
BnaA02g19970D	BnaA02g19970D	=	CUFF.1361	CUFF.1361.1	100	40.310854	25.512524	55.109184	8.791676	685	CUFF.1361.1	863
BnaA02g20020D	BnaA02g20020D	j	CUFF.1362	CUFF.1362.1	100	27.836573	15.024318	40.648827	5.991701	851	CUFF.1362.2	1249
BnaA02g20020D	BnaA02g20020D	j	CUFF.1362	CUFF.1362.2	57	15.964912	7.631045	24.298778	3.436378	1211	CUFF.1362.2	1249
BnaA02g20020D	BnaA02g20020D	j	CUFF.1362	CUFF.1362.3	94	26.293667	10.835405	41.751929	5.659597	609	CUFF.1362.2	1249
BnaA02g20020D	BnaA02g20020D	x	CUFF.1363	CUFF.1363.1	100	9.395718	3.198090	15.593346	2.022387	1104	CUFF.1363.1	1249
BnaA02g20040D	BnaA02g20040D	=	CUFF.1366	CUFF.1366.1	100	13.176745	6.961063	19.392426	2.883783	1078	CUFF.1366.1	1093
BnaA02g19750D	BnaA02g19750D	j	CUFF.1364	CUFF.1364.1	100	18.445257	11.560418	25.330096	3.942573	1239	CUFF.1364.1	3102
BnaA02g19750D	BnaA02g19750D	c	CUFF.1365	CUFF.1365.1	100	30.111869	11.953729	48.270010	6.573007	437	CUFF.1365.1	3102
BnaA02g19790D	BnaA02g19790D	=	CUFF.1367	CUFF.1367.1	100	61.155078	49.211765	73.098390	13.253486	1378	CUFF.1367.1	1882
BnaA02g19820D	BnaA02g19820D	x	CUFF.1368	CUFF.1368.1	100	9.184144	3.410966	14.957323	1.971972	1335	CUFF.1368.1	1056
BnaA02g19820D	BnaA02g19820D	=	CUFF.1369	CUFF.1369.1	100	21.398213	12.465058	30.331369	4.594514	1144	CUFF.1369.1	1056
BnaA02g19840D	BnaA02g19840D	x	CUFF.1370	CUFF.1370.1	100	12.965711	5.680225	20.251197	2.779937	837	CUFF.1370.1	1753
BnaA02g20240D	BnaA02g20240D	c	CUFF.1371	CUFF.1371.1	100	17.469497	6.433351	28.505643	3.800954	588	CUFF.1371.1	7614
BnaA02g20240D	BnaA02g20240D	c	CUFF.1372	CUFF.1372.1	100	11.590556	7.674654	15.506457	2.528628	2303	CUFF.1372.1	7614
BnaA02g20140D	BnaA02g20140D	j	CUFF.1373	CUFF.1373.1	100	23.224716	13.805829	32.643603	4.907732	921	CUFF.1373.1	1262
BnaA02g20170D	BnaA02g20170D	c	CUFF.1374	CUFF.1374.1	100	12.525312	6.852917	18.197707	2.628422	1213	CUFF.1374.1	1858
BnaA02g20180D	BnaA02g20180D	=	CUFF.1375	CUFF.1375.1	100	15.325168	9.988748	20.661588	3.249135	1638	CUFF.1375.1	1731
BnaA02g20200D	BnaA02g20200D	e	CUFF.1376	CUFF.1376.1	100	39.807790	31.085259	48.530321	8.568251	1564	CUFF.1376.1	1686
BnaA02g20210D	BnaA02g20210D	=	CUFF.1377	CUFF.1377.1	100	15.858965	11.148698	20.569232	3.393628	2220	CUFF.1377.1	1600
BnaA02g20220D	BnaA02g20220D	j	CUFF.1378	CUFF.1378.1	100	63.289150	45.740694	80.837606	13.543118	794	CUFF.1378.1	526
BnaA02g20230D	BnaA02g20230D	=	CUFF.1379	CUFF.1379.1	100	32.431110	22.251585	42.610636	6.912592	1048	CUFF.1379.1	1271
BnaA02g20410D	BnaA02g20410D	=	CUFF.1380	CUFF.1380.1	100	40.881770	27.332826	54.430714	8.880825	801	CUFF.1380.1	933
BnaA02g20480D	BnaA02g20480D	=	CUFF.1381	CUFF.1381.1	100	10.856485	6.394481	15.318489	2.274346	1619	CUFF.1381.1	1904
BnaA02g20460D	BnaA02g20460D	c	CUFF.1382	CUFF.1382.1	100	10.463917	5.943392	14.984443	2.211033	1565	CUFF.1382.1	2077
BnaA02g20560D	BnaA02g20560D	j	CUFF.1383	CUFF.1383.1	38	22.360052	12.301504	32.418601	4.824951	874	CUFF.1383.1	3615
BnaA02g20560D	BnaA02g20560D	j	CUFF.1383	CUFF.1383.2	100	58.648425	22.133480	95.163371	12.655415	343	CUFF.1383.1	3615
BnaA02g20570D	BnaA02g20570D	j	CUFF.1384	CUFF.1384.1	100	10.068355	3.707792	16.428917	2.106328	871	CUFF.1384.1	3646
BnaA02g20780D	BnaA02g20780D	=	CUFF.1385	CUFF.1385.1	100	20.350342	12.920447	27.780238	4.391608	1163	CUFF.1385.1	981
BnaA02g20810D	BnaA02g20810D	=	CUFF.1386	CUFF.1386.1	100	95.901719	78.649424	113.154013	20.638408	1039	CUFF.1386.1	1108
BnaA02g20870D	BnaA02g20870D	j	CUFF.1387	CUFF.1387.1	100	15.058478	8.167695	21.949261	3.204852	1075	CUFF.1387.1	2945
BnaA02g20890D	BnaA02g20890D	c	CUFF.1388	CUFF.1388.1	100	12.983877	6.217443	19.750311	2.851401	943	CUFF.1388.1	1617
BnaA02g20950D	BnaA02g20950D	c	CUFF.1389	CUFF.1389.1	100	18.656453	10.514109	26.798797	3.969731	924	CUFF.1389.1	1547
BnaA02g21060D	BnaA02g21060D	c	CUFF.1390	CUFF.1390.1	100	16.354174	8.639648	24.068700	3.518605	908	CUFF.1390.1	1922
BnaA02g21100D	BnaA02g21100D	=	CUFF.1391	CUFF.1391.1	100	16.491103	5.512272	27.469933	3.619481	572	CUFF.1391.1	813
BnaA02g21070D	BnaA02g21070D	j	CUFF.1392	CUFF.1392.1	29	48.938576	25.060212	72.816941	10.581588	553	CUFF.1392.1	1710
BnaA02g21070D	BnaA02g21070D	c	CUFF.1392	CUFF.1392.2	100	170.991620	131.065930	210.917311	36.972120	538	CUFF.1392.1	1710
BnaA02g21230D	BnaA02g21230D	=	CUFF.1393	CUFF.1393.1	100	34.829765	19.807597	49.851934	7.297735	603	CUFF.1393.1	640
BnaA02g21240D	BnaA02g21240D	j	CUFF.1394	CUFF.1394.1	100	20.413491	13.284089	27.542893	4.438459	1296	CUFF.1394.1	1289
BnaA02g21420D	BnaA02g21420D	=	CUFF.1396	CUFF.1396.1	100	40.440740	33.255879	47.625601	8.783449	2233	CUFF.1396.1	2452
BnaA02g21330D	BnaA02g21330D	j	CUFF.1395	CUFF.1395.1	22	8.618974	4.547802	12.690147	1.873364	2091	CUFF.1395.1	1966
BnaA02g21330D	BnaA02g21330D	j	CUFF.1395	CUFF.1395.2	100	38.579352	30.572229	46.586476	8.385355	2006	CUFF.1395.1	1966
BnaA02g21470D	BnaA02g21470D	x	CUFF.1397	CUFF.1397.1	100	19.841779	13.480298	26.203260	4.332394	1462	CUFF.1397.1	1613
BnaA02g21550D	BnaA02g21550D	=	CUFF.1398	CUFF.1398.1	100	19.296064	13.342271	25.249857	4.145602	1616	CUFF.1398.1	1790
BnaA02g21580D	BnaA02g21580D	=	CUFF.1399	CUFF.1399.1	100	18.077747	12.223737	23.931758	3.847182	1638	CUFF.1399.1	1753
BnaA02g21750D	BnaA02g21750D	=	CUFF.1401	CUFF.1401.1	100	12.743140	7.114571	18.371709	2.759253	1246	CUFF.1401.1	1327
BnaA02g21800D	BnaA02g21800D	c	CUFF.1402	CUFF.1402.1	100	18.702098	7.863483	29.540713	4.097452	614	CUFF.1402.1	2429
BnaA02g21800D	BnaA02g21800D	c	CUFF.1403	CUFF.1403.1	100	10.293863	4.394782	16.192944	2.153505	986	CUFF.1403.1	2429
BnaA02g21680D	BnaA02g21680D	=	CUFF.1400	CUFF.1400.1	100	79.468389	60.179590	98.757188	17.310959	782	CUFF.1400.1	976
BnaA02g21820D	BnaA02g21820D	=	CUFF.1404	CUFF.1404.1	100	49.785043	34.372525	65.197561	10.554759	742	CUFF.1404.1	1001
BnaA02g21830D	BnaA02g21830D	=	CUFF.1405	CUFF.1405.1	100	48.970580	37.363646	60.577514	10.558887	1184	CUFF.1405.1	1117
BnaA02g21890D	BnaA02g21890D	=	CUFF.1406	CUFF.1406.1	100	68.662404	52.528166	84.796643	14.901726	891	CUFF.1406.1	1028
BnaA02g22000D	BnaA02g22000D	j	CUFF.1407	CUFF.1407.1	100	21.958804	7.748245	36.169363	4.636037	502	CUFF.1407.1	762
BnaA02g22030D	BnaA02g22030D	=	CUFF.1408	CUFF.1408.1	100	102.316115	88.310767	116.321463	22.001672	1706	CUFF.1408.1	1141
BnaA02g21960D	BnaA02g21960D	c	CUFF.1409	CUFF.1409.1	100	14.212287	8.843742	19.580832	3.090356	1510	CUFF.1409.1	2562
BnaA02g21980D	BnaA02g21980D	=	CUFF.1410	CUFF.1410.1	100	77.843695	57.835938	97.851453	16.849489	731	CUFF.1410.1	930
BnaA02g22110D	BnaA02g22110D	j	CUFF.1411	CUFF.1411.1	100	18.584822	9.586253	27.583391	4.066922	832	CUFF.1411.1	1221
BnaA02g22150D	BnaA02g22150D	c	CUFF.1412	CUFF.1412.1	100	28.417534	15.026273	41.808794	6.148087	620	CUFF.1412.1	1933
BnaA02g22240D	BnaA02g22240D	=	CUFF.1413	CUFF.1413.1	100	25.345368	12.678504	38.012232	5.339693	620	CUFF.1413.1	862
BnaA02g22280D	BnaA02g22280D	=	CUFF.1414	CUFF.1414.1	100	22.059683	9.831568	34.287798	4.655845	595	CUFF.1414.1	713
BnaA02g22490D	BnaA02g22490D	=	CUFF.1415	CUFF.1415.1	100	17.792808	8.896404	26.689213	3.711889	779	CUFF.1415.1	243
BnaA02g22450D	BnaA02g22450D	c	CUFF.1416	CUFF.1416.1	100	8.655904	3.204098	14.107710	1.860736	1017	CUFF.1416.1	2520
BnaA02g22580D	BnaA02g22580D	j	CUFF.1417	CUFF.1417.1	100	18.839213	12.590512	25.087914	4.068423	1478	CUFF.1417.1	2424
BnaA02g22580D	BnaA02g22580D	c	CUFF.1418	CUFF.1418.1	100	23.208576	7.813748	38.603403	4.924143	479	CUFF.1418.1	2424
BnaA02g22660D	BnaA02g22660D	=	CUFF.1419	CUFF.1419.1	100	121.018743	104.465355	137.572131	26.185431	1477	CUFF.1419.1	1715
BnaA02g22960D	BnaA02g22960D	=	CUFF.1420	CUFF.1420.1	100	16.418834	8.987669	23.849999	3.592328	993	CUFF.1420.1	1325
BnaA02g23000D	BnaA02g23000D	j	CUFF.1421	CUFF.1421.1	100	44.327465	33.882409	54.772520	9.459190	1300	CUFF.1421.1	1574
BnaA02g23050D	BnaA02g23050D	e	CUFF.1422	CUFF.1422.1	100	59.253472	25.958996	92.547947	12.822117	411	CUFF.1423.1	934
BnaA02g23050D	BnaA02g23050D	=	CUFF.1423	CUFF.1423.1	100	67.667579	48.666340	86.668818	14.642883	798	CUFF.1423.1	934
BnaA02g23180D	BnaA02g23180D	c	CUFF.1424	CUFF.1424.1	100	22.635895	15.116388	30.155402	4.854661	1250	CUFF.1424.1	1590
BnaA02g23310D	BnaA02g23310D	=	CUFF.1425	CUFF.1425.1	100	17.963862	9.253666	26.674058	3.799421	827	CUFF.1425.1	997
BnaA02g23370D	BnaA02g23370D	j	CUFF.1426	CUFF.1426.1	100	31.062034	22.593817	39.530251	6.693233	1365	CUFF.1426.1	1563
BnaA02g23450D	BnaA02g23450D	=	CUFF.1427	CUFF.1427.1	100	33.312851	20.447952	46.177750	7.154639	751	CUFF.1427.1	886
BnaA02g23460D	BnaA02g23460D	c	CUFF.1428	CUFF.1428.1	100	12.908514	8.442955	17.374074	2.734970	1948	CUFF.1428.1	3447
BnaA02g23500D	BnaA02g23500D	j	CUFF.1429	CUFF.1429.1	100	13.948120	6.211095	21.685145	2.982104	800	CUFF.1429.1	3394
BnaA02g23680D	BnaA02g23680D	=	CUFF.1430	CUFF.1430.1	100	15.777022	5.589998	25.964047	3.404049	609	CUFF.1430.1	939
BnaA02g23750D	BnaA02g23750D	e	CUFF.1431	CUFF.1431.1	100	15.862584	5.841586	25.883582	3.363899	627	CUFF.1431.1	2182
BnaA02g23910D	BnaA02g23910D	=	CUFF.1433	CUFF.1433.1	100	84.556919	68.945922	100.167917	18.003439	1160	CUFF.1433.1	1492
BnaA02g23820D	BnaA02g23820D	e	CUFF.1432	CUFF.1432.1	100	62.216319	50.825585	73.607054	13.163121	1435	CUFF.1432.1	1693
BnaA02g23860D	BnaA02g23860D	j	CUFF.1434	CUFF.1434.1	100	11.992717	6.917419	17.068015	2.521749	1516	CUFF.1434.1	1704
BnaA02g23870D	BnaA02g23870D	c	CUFF.1435	CUFF.1435.1	100	71.739579	56.642495	86.836663	15.319857	1060	CUFF.1435.1	1365
BnaA02g24140D	BnaA02g24140D	c	CUFF.1436	CUFF.1436.1	100	26.793113	19.946757	33.639468	5.593676	1746	CUFF.1436.1	2284
BnaA02g24220D	BnaA02g24220D	=	CUFF.1437	CUFF.1437.1	100	44.189441	28.381594	59.997287	9.306814	677	CUFF.1437.1	919
BnaA02g24230D	BnaA02g24230D	j	CUFF.1438	CUFF.1438.1	100	43.370664	24.359830	62.381498	9.260772	539	CUFF.1438.1	663
BnaA02g24310D	BnaA02g24310D	j	CUFF.1440	CUFF.1440.1	100	51.581414	40.963259	62.199570	10.862323	1451	CUFF.1440.1	1613
BnaA02g24400D	BnaA02g24400D	j	CUFF.1443	CUFF.1443.1	100	29.554768	19.348694	39.760842	6.410187	976	CUFF.1443.1	1716
BnaA02g24080D	BnaA02g24080D	=	CUFF.1439	CUFF.1439.1	100	4623.082959	4355.929042	4890.236875	1005.435112	548	CUFF.1439.1	666
BnaA02g24090D	BnaA02g24090D	=	CUFF.1441	CUFF.1441.1	100	1992.991839	1855.901031	2130.082646	435.493126	636	CUFF.1441.1	714
BnaA02g24100D	BnaA02g24100D	c	CUFF.1442	CUFF.1442.1	100	49.017158	33.752922	64.281395	10.562163	766	CUFF.1442.1	903
BnaA02g24130D	BnaA02g24130D	=	CUFF.1444	CUFF.1444.1	100	28.337566	18.480565	38.194567	5.866491	1094	CUFF.1444.1	1325
BnaA02g24130D	BnaA02g24130D	x	CUFF.1445	CUFF.1445.1	100	28.745126	9.686325	47.803926	5.950865	496	CUFF.1445.1	1325
BnaA02g24720D	BnaA02g24720D	c	CUFF.1446	CUFF.1446.1	100	18.239165	11.466282	25.012048	3.991282	1239	CUFF.1446.1	3664
BnaA02g24690D	BnaA02g24690D	c	CUFF.1447	CUFF.1447.1	100	9.972666	3.465992	16.479339	2.147390	856	CUFF.1447.1	1260
BnaA02g24720D	BnaA02g24720D	o	CUFF.1448	CUFF.1448.1	100	8.460854	3.288632	13.633075	1.765631	1061	CUFF.1448.1	3664
BnaA02g24890D	BnaA02g24890D	c	CUFF.1450	CUFF.1450.1	100	15.052937	6.483337	23.622538	3.240183	742	CUFF.1450.1	4220
BnaA02g24890D	BnaA02g24890D	c	CUFF.1453	CUFF.1453.1	100	10.655168	6.942737	14.367599	2.208542	2302	CUFF.1453.1	4220
BnaA02g24900D	BnaA02g24900D	=	CUFF.1454	CUFF.1454.1	100	79.033378	58.711407	99.355349	16.993463	719	CUFF.1454.1	903
BnaA02g24840D	BnaA02g24840D	e	CUFF.1449	CUFF.1449.1	100	117.871461	89.380816	146.362107	25.146050	595	CUFF.1449.1	531
BnaA02g24840D	BnaA02g24840D	e	CUFF.1451	CUFF.1451.1	100	405.919815	344.731317	467.108313	89.629518	685	CUFF.1451.1	531
BnaA02g24840D	BnaA02g24840D	x	CUFF.1452	CUFF.1452.1	100	504.507466	437.901723	571.113209	111.398259	685	CUFF.1452.1	531
-	-	u	CUFF.1455	CUFF.1455.1	100	61.062321	29.890914	92.233727	12.202421	367	CUFF.1455.1	-
BnaA02g25030D	BnaA02g25030D	=	CUFF.1456	CUFF.1456.1	100	44.406955	32.637821	56.176089	9.347088	1036	CUFF.1456.1	1041
BnaA02g25010D	BnaA02g25010D	c	CUFF.1457	CUFF.1457.1	100	33.864111	23.776929	43.951293	7.077738	1092	CUFF.1457.1	2226
-	-	u	CUFF.1460	CUFF.1460.1	100	30.499123	10.806223	50.192022	6.226667	413	CUFF.1460.1	-
BnaA02g25090D	BnaA02g25090D	=	CUFF.1458	CUFF.1458.1	100	32.613345	18.272394	46.954296	7.032579	622	CUFF.1458.1	1030
BnaA02g25100D	BnaA02g25100D	c	CUFF.1459	CUFF.1459.1	100	62.114113	39.477588	84.750638	13.485375	533	CUFF.1459.1	1444
BnaA02g25390D	BnaA02g25390D	=	CUFF.1461	CUFF.1461.1	100	13.025966	6.229810	19.822122	2.728882	957	CUFF.1461.1	1107
BnaA02g25720D	BnaA02g25720D	=	CUFF.1462	CUFF.1462.1	100	49.533848	37.982157	61.085540	10.631113	1175	CUFF.1462.1	1388
BnaA02g25770D	BnaA02g25770D	j	CUFF.1467	CUFF.1467.1	34	6.687780	2.378015	10.997544	1.414560	1858	CUFF.1467.1	1994
BnaA02g25770D	BnaA02g25770D	=	CUFF.1467	CUFF.1467.2	100	19.791403	13.445067	26.137740	4.186163	1858	CUFF.1467.1	1994
BnaA02g25520D	BnaA02g25520D	o	CUFF.1463	CUFF.1463.1	100	155.798676	102.502656	209.094696	33.761050	346	CUFF.1463.1	1185
BnaA02g25520D	BnaA02g25520D	=	CUFF.1464	CUFF.1464.1	100	78.075827	59.705507	96.446148	16.845634	806	CUFF.1464.1	1185
BnaA02g25530D	BnaA02g25530D	j	CUFF.1465	CUFF.1465.1	100	9.370424	3.091683	15.649164	1.971813	1160	CUFF.1465.1	1541
BnaA02g25530D	BnaA02g25530D	=	CUFF.1465	CUFF.1465.2	100	9.370424	2.995493	15.745355	1.971813	1160	CUFF.1465.1	1541
BnaA02g25540D	BnaA02g25540D	e	CUFF.1466	CUFF.1466.1	100	39.202757	16.483189	61.922325	8.497146	399	CUFF.1466.1	423
BnaA02g25560D	BnaA02g25560D	=	CUFF.1468	CUFF.1468.1	100	73.296122	53.163716	93.428529	15.577181	672	CUFF.1468.1	831
BnaA02g25580D	BnaA02g25580D	j	CUFF.1469	CUFF.1469.1	100	35.880050	26.493001	45.267100	7.716269	1554	CUFF.1469.1	1707
BnaA02g25580D	BnaA02g25580D	j	CUFF.1469	CUFF.1469.2	14	5.146174	0.960600	9.331748	1.106723	1554	CUFF.1469.1	1707
BnaA02g25580D	BnaA02g25580D	e	CUFF.1470	CUFF.1470.1	100	9.900205	2.963244	16.837166	2.129112	1193	CUFF.1469.1	1707
BnaA02g25610D	BnaA02g25610D	c	CUFF.1472	CUFF.1472.1	100	24.692230	12.714739	36.669721	5.390180	644	CUFF.1472.1	1496
BnaA02g25880D	BnaA02g25880D	c	CUFF.1475	CUFF.1475.1	100	20.699728	10.556558	30.842898	4.517316	760	CUFF.1475.1	1691
BnaA02g25820D	BnaA02g25820D	=	CUFF.1471	CUFF.1471.1	100	9.447477	3.180730	15.714224	2.064936	881	CUFF.1471.1	936
BnaA02g25860D	BnaA02g25860D	c	CUFF.1473	CUFF.1473.1	100	6.458952	2.811075	10.106829	1.363331	1517	CUFF.1473.1	2795
BnaA02g25870D	BnaA02g25870D	c	CUFF.1474	CUFF.1474.1	100	26.424139	17.072787	35.775490	5.640616	1009	CUFF.1474.1	1188
BnaA02g25880D	BnaA02g25880D	c	CUFF.1476	CUFF.1476.1	100	29.563946	14.156955	44.970938	6.316404	528	CUFF.1476.1	1691
BnaA02g25910D	BnaA02g25910D	j	CUFF.1477	CUFF.1477.1	100	10.181334	5.131086	15.231582	2.227038	1283	CUFF.1477.1	1532
BnaA02g25970D	BnaA02g25970D	j	CUFF.1478	CUFF.1478.1	100	21.099294	15.435566	26.763021	4.553232	1984	CUFF.1478.1	3137
BnaA02g25970D	BnaA02g25970D	c	CUFF.1479	CUFF.1479.1	100	28.596408	10.985588	46.207228	6.060578	455	CUFF.1479.1	3137
BnaA02g26140D	BnaA02g26140D	=	CUFF.1480	CUFF.1480.1	100	14.782056	9.631751	19.932360	3.183905	1716	CUFF.1480.1	1747
BnaA02g26380D	BnaA02g26380D	=	CUFF.1481	CUFF.1481.1	100	13.252474	7.001070	19.503879	2.887399	1073	CUFF.1481.1	1510
BnaA02g26210D	BnaA02g26210D	=	CUFF.1482	CUFF.1482.1	100	750.357470	671.113686	829.601254	161.827624	515	CUFF.1482.1	646
BnaA02g26230D	BnaA02g26230D	j	CUFF.1483	CUFF.1483.1	100	13.929207	9.602224	18.256191	2.928930	2211	CUFF.1483.1	2306
BnaA02g26250D	BnaA02g26250D	j	CUFF.1484	CUFF.1484.1	100	19.683606	11.456996	27.910215	4.261274	984	CUFF.1484.1	1215
BnaA02g26270D	BnaA02g26270D	j	CUFF.1486	CUFF.1486.1	100	16.228014	8.852863	23.603164	3.479014	999	CUFF.1486.1	1103
-	-	u	CUFF.1488	CUFF.1488.1	100	23.856613	14.862088	32.851138	5.151312	970	CUFF.1488.1	-
BnaA02g26450D	BnaA02g26450D	j	CUFF.1485	CUFF.1485.1	100	8.180553	2.754188	13.606918	1.712556	986	CUFF.1485.1	1139
BnaA02g26460D	BnaA02g26460D	o	CUFF.1487	CUFF.1487.1	100	89.334421	57.497868	121.170974	18.809111	445	CUFF.1487.1	268
BnaA02g26510D	BnaA02g26510D	c	CUFF.1489	CUFF.1489.1	100	13.250484	7.696772	18.804196	2.828457	1339	CUFF.1489.1	4064
BnaA02g26510D	BnaA02g26510D	j	CUFF.1490	CUFF.1490.1	45	6.915411	0.000000	13.899384	1.481546	840	CUFF.1490.2	4064
BnaA02g26510D	BnaA02g26510D	c	CUFF.1490	CUFF.1490.2	100	15.454330	10.556387	20.352273	3.310909	2125	CUFF.1490.2	4064
BnaA02g26550D	BnaA02g26550D	j	CUFF.1491	CUFF.1491.1	100	40.124788	23.749271	56.500304	8.664838	710	CUFF.1491.1	887
BnaA02g26550D	BnaA02g26550D	=	CUFF.1491	CUFF.1491.2	61	24.494558	10.031516	38.957599	5.289533	680	CUFF.1491.1	887
BnaA02g26600D	BnaA02g26600D	j	CUFF.1492	CUFF.1492.1	29	4.764444	0.761722	8.767166	1.032885	1562	CUFF.1492.1	2053
BnaA02g26600D	BnaA02g26600D	j	CUFF.1492	CUFF.1492.2	100	16.602362	10.292760	22.911964	3.599231	1562	CUFF.1492.1	2053
BnaA02g26610D	BnaA02g26610D	=	CUFF.1494	CUFF.1494.1	100	17.016973	10.857247	23.176699	3.654149	1739	CUFF.1494.1	1961
BnaA02g26610D	BnaA02g26610D	e	CUFF.1495	CUFF.1495.1	100	6.784196	2.273408	11.294983	1.456808	1606	CUFF.1494.1	1961
BnaA02g26660D	BnaA02g26660D	=	CUFF.1493	CUFF.1493.1	100	31.974597	20.300694	43.648500	6.938772	814	CUFF.1493.1	883
BnaA02g26680D	BnaA02g26680D	=	CUFF.1496	CUFF.1496.1	100	51.558790	40.118282	62.999299	11.142454	1230	CUFF.1496.1	1310
BnaA02g26710D	BnaA02g26710D	j	CUFF.1497	CUFF.1497.1	100	18.811523	12.921666	24.701380	4.052083	1668	CUFF.1497.1	2780
BnaA02g26710D	BnaA02g26710D	c	CUFF.1497	CUFF.1497.2	67	12.641591	6.747433	18.535749	2.723053	1175	CUFF.1497.1	2780
BnaA02g26910D	BnaA02g26910D	c	CUFF.1498	CUFF.1498.1	100	46.443375	21.618347	71.268404	9.928775	396	CUFF.1498.1	1681
BnaA02g26970D	BnaA02g26970D	c	CUFF.1501	CUFF.1501.1	100	15.661295	5.548994	25.773596	3.369299	612	CUFF.1501.1	1225
BnaA02g26810D	BnaA02g26810D	=	CUFF.1499	CUFF.1499.1	100	12.187779	6.215589	18.159969	2.574031	1149	CUFF.1499.1	1548
BnaA02g26890D	BnaA02g26890D	=	CUFF.1500	CUFF.1500.1	100	13.467009	7.096858	19.837160	2.825279	1343	CUFF.1500.2	1440
BnaA02g26890D	BnaA02g26890D	j	CUFF.1500	CUFF.1500.2	49	6.531918	1.969793	11.094044	1.370348	1427	CUFF.1500.2	1440
BnaA02g26910D	BnaA02g26910D	c	CUFF.1502	CUFF.1502.1	100	18.116262	9.435721	26.796804	3.935632	863	CUFF.1502.1	1681
BnaA02g27040D	BnaA02g27040D	c	CUFF.1503	CUFF.1503.1	100	16.437710	7.953731	24.921689	3.588263	807	CUFF.1503.1	1601
-	-	u	CUFF.1504	CUFF.1504.1	100	109.612094	50.372732	168.851457	22.902637	285	CUFF.1504.1	-
BnaA02g27070D	BnaA02g27070D	c	CUFF.1505	CUFF.1505.1	100	64.672298	35.758571	93.586025	13.968204	406	CUFF.1505.1	1030
BnaA02g27070D	BnaA02g27070D	c	CUFF.1506	CUFF.1506.1	100	37.927700	16.903632	58.951767	7.947270	431	CUFF.1506.1	1030
BnaA02g27280D	BnaA02g27280D	x	CUFF.1507	CUFF.1507.1	100	18.406283	10.174743	26.637822	4.017316	899	CUFF.1507.1	387
BnaA02g27300D	BnaA02g27300D	e	CUFF.1508	CUFF.1508.1	100	10.123455	4.018782	16.228129	2.211248	899	CUFF.1508.1	872
BnaA02g27310D	BnaA02g27310D	j	CUFF.1510	CUFF.1510.1	43	5.742470	2.635332	8.849609	1.242529	2265	CUFF.1510.1	1240
BnaA02g27310D	BnaA02g27310D	j	CUFF.1510	CUFF.1510.2	100	13.350045	8.521054	18.179037	2.888621	2060	CUFF.1510.1	1240
BnaA02g27310D	BnaA02g27310D	j	CUFF.1510	CUFF.1510.3	26	3.423806	0.459489	6.388124	0.740827	1820	CUFF.1510.1	1240
BnaA02g27360D	BnaA02g27360D	c	CUFF.1513	CUFF.1513.1	100	80.866012	46.497552	115.234471	16.975261	393	CUFF.1513.1	709
BnaA02g27470D	BnaA02g27470D	c	CUFF.1517	CUFF.1517.1	100	10.039807	3.557230	16.522385	2.131705	841	CUFF.1517.1	1484
-	-	u	CUFF.1509	CUFF.1509.1	100	26.190552	13.491454	38.889649	5.692669	631	CUFF.1509.1	-
BnaA02g27130D	BnaA02g27130D	=	CUFF.1511	CUFF.1511.1	100	16.301434	10.692758	21.910111	3.499381	1611	CUFF.1511.1	1732
BnaA02g27140D	BnaA02g27140D	=	CUFF.1512	CUFF.1512.1	100	102.534351	88.001733	117.066969	22.045140	1594	CUFF.1512.1	1543
BnaA02g27170D	BnaA02g27170D	j	CUFF.1514	CUFF.1514.1	100	20.986695	12.699912	29.273478	4.433169	1023	CUFF.1514.1	1146
BnaA02g27180D	BnaA02g27180D	j	CUFF.1515	CUFF.1515.1	100	42.797032	22.653045	62.941019	8.763093	497	CUFF.1515.1	627
BnaA02g27200D	BnaA02g27200D	x	CUFF.1516	CUFF.1516.1	100	12.695420	5.039794	20.351046	2.458954	758	CUFF.1516.1	1215
-	-	u	CUFF.1518	CUFF.1518.1	100	11.452657	7.599125	15.306189	2.457418	2291	CUFF.1518.1	-
BnaA02g27230D	BnaA02g27230D	=	CUFF.1519	CUFF.1519.1	100	37.735695	25.344601	50.126790	8.073186	865	CUFF.1519.1	899
BnaA02g27260D	BnaA02g27260D	=	CUFF.1520	CUFF.1520.1	100	23.471130	17.061104	29.881155	5.009687	1764	CUFF.1520.1	1738
BnaA02g27760D	BnaA02g27760D	c	CUFF.1521	CUFF.1521.1	100	8.388665	3.747356	13.029974	1.750255	1272	CUFF.1521.1	3345
BnaA02g28270D	BnaA02g28270D	=	CUFF.1522	CUFF.1522.1	100	26.042835	18.116397	33.969273	5.608158	1277	CUFF.1522.1	1634
BnaA02g28280D	BnaA02g28280D	x	CUFF.1523	CUFF.1523.1	100	25.363488	11.018491	39.708486	4.962932	525	CUFF.1523.1	1244
BnaA02g28400D	BnaA02g28400D	c	CUFF.1532	CUFF.1532.1	100	11.691689	5.442218	17.941160	2.349453	970	CUFF.1532.1	1955
BnaA02g27940D	BnaA02g27940D	=	CUFF.1524	CUFF.1524.1	100	13.744518	7.519083	19.969953	2.960366	1406	CUFF.1524.1	1090
BnaA02g27950D	BnaA02g27950D	c	CUFF.1525	CUFF.1525.1	100	13.581191	8.759852	18.402531	2.925188	2059	CUFF.1525.1	1605
BnaA02g27950D	BnaA02g27950D	c	CUFF.1526	CUFF.1526.1	100	46.785347	27.221808	66.348885	9.949941	543	CUFF.1526.1	1605
BnaA02g27970D	BnaA02g27970D	j	CUFF.1527	CUFF.1527.1	100	8.036852	2.847558	13.226147	1.703917	1000	CUFF.1527.1	2227
BnaA02g27980D	BnaA02g27980D	=	CUFF.1528	CUFF.1528.1	100	199.437334	175.840336	223.034331	43.017564	1271	CUFF.1528.1	1375
BnaA02g28040D	BnaA02g28040D	j	CUFF.1529	CUFF.1529.1	100	44.215554	36.324521	52.106587	9.489388	2178	CUFF.1529.1	2441
BnaA02g28060D	BnaA02g28060D	j	CUFF.1530	CUFF.1530.1	100	21.894448	12.341512	31.447384	4.721769	832	CUFF.1530.1	1176
BnaA02g28190D	BnaA02g28190D	j	CUFF.1531	CUFF.1531.1	100	14.522071	10.380480	18.663661	3.163564	2476	CUFF.1531.1	2474
BnaA02g28220D	BnaA02g28220D	c	CUFF.1533	CUFF.1533.1	100	13.865389	6.756357	20.974421	2.998659	946	CUFF.1533.1	1477
BnaA02g28550D	BnaA02g28550D	=	CUFF.1534	CUFF.1534.1	100	32.229068	16.114534	48.343603	7.053745	521	CUFF.1534.1	210
BnaA02g28610D	BnaA02g28610D	c	CUFF.1535	CUFF.1535.1	100	54.992895	20.215186	89.770604	11.769390	329	CUFF.1535.2	1576
BnaA02g28610D	BnaA02g28610D	j	CUFF.1535	CUFF.1535.2	40	21.727476	12.298883	31.156070	4.650040	875	CUFF.1535.2	1576
BnaA02g28700D	BnaA02g28700D	=	CUFF.1536	CUFF.1536.1	100	19.791916	11.352615	28.231217	4.331539	915	CUFF.1536.1	977
BnaA02g28720D	BnaA02g28720D	=	CUFF.1537	CUFF.1537.1	100	23.399898	15.683205	31.116590	5.004921	1266	CUFF.1537.1	1345
BnaA02g29080D	BnaA02g29080D	e	CUFF.1538	CUFF.1538.1	100	51.571376	34.109103	69.033648	11.069588	646	CUFF.1538.1	667
BnaA02g29300D	BnaA02g29300D	c	CUFF.1544	CUFF.1544.1	100	14.207787	8.368401	20.047173	2.953677	1285	CUFF.1544.1	2029
BnaA02g29320D	BnaA02g29320D	=	CUFF.1545	CUFF.1545.1	100	68.408625	44.468995	92.348256	14.544296	512	CUFF.1545.1	345
BnaA02g29350D	BnaA02g29350D	j	CUFF.1546	CUFF.1546.1	100	10.935337	4.797894	17.072779	2.108443	984	CUFF.1546.1	2056
BnaA02g29360D	BnaA02g29360D	=	CUFF.1547	CUFF.1547.1	100	45.663145	35.684971	55.641318	9.863627	1399	CUFF.1547.1	1496
BnaA02g29370D	BnaA02g29370D	=	CUFF.1548	CUFF.1548.1	100	14.374215	9.166844	19.581586	3.121615	1977	CUFF.1548.1	2192
BnaA02g29370D	BnaA02g29370D	j	CUFF.1548	CUFF.1548.2	36	5.185453	1.303724	9.067183	1.126113	1789	CUFF.1548.1	2192
BnaA02g29450D	BnaA02g29450D	c	CUFF.1551	CUFF.1551.1	100	72.280965	45.436488	99.125441	15.533853	460	CUFF.1551.1	701
BnaA02g29480D	BnaA02g29480D	j	CUFF.1554	CUFF.1554.1	100	12.514143	5.577308	19.450978	2.728240	894	CUFF.1554.1	2581
BnaA02g28860D	BnaA02g28860D	=	CUFF.1539	CUFF.1539.1	100	37.081778	18.204934	55.958621	8.083639	581	CUFF.1539.1	630
BnaA02g28860D	BnaA02g28860D	j	CUFF.1539	CUFF.1539.2	70	25.960834	9.107792	42.813876	5.659330	576	CUFF.1539.1	630
BnaA02g28880D	BnaA02g28880D	=	CUFF.1540	CUFF.1540.1	100	43.760961	17.397063	70.124859	9.564838	371	CUFF.1540.1	1047
BnaA02g28880D	BnaA02g28880D	c	CUFF.1541	CUFF.1541.1	100	39.275704	17.489463	61.061945	8.348657	415	CUFF.1541.1	1047
BnaA02g28940D	BnaA02g28940D	j	CUFF.1542	CUFF.1542.1	100	46.420871	34.551218	58.290524	10.075938	1093	CUFF.1542.1	1253
BnaA02g28950D	BnaA02g28950D	j	CUFF.1543	CUFF.1543.1	100	40.755177	29.788722	51.721631	8.875574	1146	CUFF.1543.1	1388
BnaA02g29000D	BnaA02g29000D	=	CUFF.1549	CUFF.1549.1	100	43.499580	29.986824	57.012335	9.438319	846	CUFF.1549.1	694
BnaA02g29010D	BnaA02g29010D	=	CUFF.1550	CUFF.1550.1	100	40.932175	27.795317	54.069032	8.834328	812	CUFF.1550.1	1083
BnaA02g29060D	BnaA02g29060D	j	CUFF.1552	CUFF.1552.1	100	32.088276	22.952829	41.223724	6.879216	1715	CUFF.1552.1	1510
BnaA02g29060D	BnaA02g29060D	j	CUFF.1552	CUFF.1552.2	71	22.869520	12.039922	33.699118	4.902861	1027	CUFF.1552.1	1510
BnaA02g29060D	BnaA02g29060D	x	CUFF.1553	CUFF.1553.1	100	52.639957	33.420803	71.859111	11.285169	715	CUFF.1553.1	1510
BnaA02g30190D	BnaA02g30190D	=	CUFF.1555	CUFF.1555.1	100	49.808679	35.627562	63.989796	10.843321	846	CUFF.1555.1	1041
BnaA02g30290D	BnaA02g30290D	=	CUFF.1556	CUFF.1556.1	100	39.951638	21.585123	58.318154	8.280652	525	CUFF.1556.1	737
BnaA02g30320D	BnaA02g30320D	=	CUFF.1558	CUFF.1558.1	100	37.825481	26.298124	49.352839	8.178534	1149	CUFF.1558.1	1226
BnaA02g30320D	BnaA02g30320D	o	CUFF.1558	CUFF.1558.2	25	9.571437	2.534820	16.608055	2.069513	1149	CUFF.1558.1	1226
BnaA02g30350D	BnaA02g30350D	c	CUFF.1559	CUFF.1559.1	100	30.556556	13.618458	47.494654	6.668527	486	CUFF.1559.1	1011
BnaA02g30380D	BnaA02g30380D	=	CUFF.1560	CUFF.1560.1	100	13.248275	6.088691	20.407858	2.757787	896	CUFF.1560.1	1020
BnaA02g30460D	BnaA02g30460D	=	CUFF.1562	CUFF.1562.1	100	14.661139	4.487052	24.835225	3.153206	657	CUFF.1562.1	417
BnaA02g30470D	BnaA02g30470D	j	CUFF.1563	CUFF.1563.1	100	45.367079	35.490202	55.243956	9.757206	1487	CUFF.1563.1	2484
BnaA02g29490D	BnaA02g29490D	=	CUFF.1557	CUFF.1557.1	100	12.479585	6.366162	18.593008	2.625120	1067	CUFF.1557.1	1375
BnaA02g29780D	BnaA02g29780D	o	CUFF.1561	CUFF.1561.1	100	9.332337	3.704726	14.959949	2.051691	958	CUFF.1561.1	874
BnaA02g29830D	BnaA02g29830D	j	CUFF.1564	CUFF.1564.1	100	21.091285	16.195724	25.986845	4.564648	2587	CUFF.1564.1	2984
BnaA02g29880D	BnaA02g29880D	j	CUFF.1565	CUFF.1565.1	100	15.684773	10.384517	20.985030	3.355985	1714	CUFF.1565.1	1402
BnaA02g29970D	BnaA02g29970D	x	CUFF.1566	CUFF.1566.1	100	9.417864	3.277323	15.558405	1.958768	1136	CUFF.1566.1	2067
BnaA02g29970D	BnaA02g29970D	e	CUFF.1567	CUFF.1567.1	100	9.404592	3.264051	15.545133	1.956008	1136	CUFF.1567.1	2067
-	-	u	CUFF.1568	CUFF.1568.1	100	24.128537	12.539626	35.717448	5.236107	672	CUFF.1568.1	-
BnaA02g29990D	BnaA02g29990D	=	CUFF.1569	CUFF.1569.1	100	12.318002	6.342893	18.293111	2.666031	1087	CUFF.1569.1	969
BnaA02g30100D	BnaA02g30100D	c	CUFF.1570	CUFF.1570.1	100	10.028758	5.825597	14.231919	2.084127	1672	CUFF.1570.1	2311
BnaA02g31110D	BnaA02g31110D	j	CUFF.1571	CUFF.1571.1	100	34.222582	20.480864	47.964299	7.351022	699	CUFF.1571.1	2544
BnaA02g31150D	BnaA02g31150D	=	CUFF.1572	CUFF.1572.1	100	61.657108	40.541556	82.772660	12.726586	577	CUFF.1572.1	701
BnaA02g31180D	BnaA02g31180D	=	CUFF.1573	CUFF.1573.1	100	46.318873	36.612811	56.024934	9.840451	1549	CUFF.1573.1	1640
BnaA02g31190D	BnaA02g31190D	c	CUFF.1574	CUFF.1574.1	100	18.687643	11.628578	25.746708	3.856992	1197	CUFF.1574.1	2287
BnaA02g31190D	BnaA02g31190D	c	CUFF.1575	CUFF.1575.1	100	22.274086	12.728049	31.820123	4.732249	874	CUFF.1575.1	2287
BnaA02g31290D	BnaA02g31290D	=	CUFF.1576	CUFF.1576.1	100	141.140726	100.831749	181.449703	29.827900	439	CUFF.1576.1	928
BnaA02g31320D	BnaA02g31320D	j	CUFF.1577	CUFF.1577.1	100	94.442365	71.199038	117.685691	20.433535	727	CUFF.1577.1	1512
BnaA02g31320D	BnaA02g31320D	j	CUFF.1577	CUFF.1577.2	13	12.201237	1.383373	23.019101	2.639858	710	CUFF.1577.1	1512
BnaA02g31320D	BnaA02g31320D	x	CUFF.1578	CUFF.1578.1	100	20.867164	12.528354	29.205974	4.032707	1019	CUFF.1578.1	1512
BnaA02g31370D	BnaA02g31370D	j	CUFF.1579	CUFF.1579.1	100	16.745615	10.412852	23.078377	3.638927	1311	CUFF.1579.1	1364
BnaA02g31390D	BnaA02g31390D	j	CUFF.1580	CUFF.1580.1	38	4.640442	1.153679	8.127205	0.992909	2051	CUFF.1580.1	3641
BnaA02g31390D	BnaA02g31390D	c	CUFF.1580	CUFF.1580.2	100	12.227805	7.475358	16.980252	2.616367	2051	CUFF.1580.1	3641
BnaA02g31450D	BnaA02g31450D	c	CUFF.1581	CUFF.1581.1	100	13.491267	5.363420	21.619114	2.816393	749	CUFF.1581.1	3007
BnaA02g31560D	BnaA02g31560D	=	CUFF.1582	CUFF.1582.1	100	22.005196	12.118052	31.892340	4.645136	958	CUFF.1582.2	1059
BnaA02g31560D	BnaA02g31560D	j	CUFF.1582	CUFF.1582.2	36	7.856331	1.712095	14.000568	1.658414	1037	CUFF.1582.2	1059
BnaA02g31570D	BnaA02g31570D	j	CUFF.1583	CUFF.1583.1	100	48.921799	40.892032	56.951566	10.477128	2805	CUFF.1583.1	546
BnaA02g31570D	BnaA02g31570D	x	CUFF.1584	CUFF.1584.1	100	15.594183	9.945415	21.242952	3.339662	2610	CUFF.1584.1	546
BnaA02g31620D	BnaA02g31620D	c	CUFF.1585	CUFF.1585.1	100	12.103203	5.389554	18.816853	2.328532	891	CUFF.1585.1	4064
BnaA02g31630D	BnaA02g31630D	j	CUFF.1586	CUFF.1586.1	100	51.927686	34.818851	69.036522	11.229585	718	CUFF.1586.2	921
BnaA02g31630D	BnaA02g31630D	j	CUFF.1586	CUFF.1586.2	15	7.782833	1.958606	13.607060	1.683071	1026	CUFF.1586.2	921
BnaA02g31680D	BnaA02g31680D	c	CUFF.1587	CUFF.1587.1	100	15.216029	5.448443	24.983615	3.157321	638	CUFF.1587.1	1987
BnaA02g31710D	BnaA02g31710D	=	CUFF.1588	CUFF.1588.1	100	21.993762	16.706242	27.281282	4.741753	2329	CUFF.1588.1	2386
BnaA02g31790D	BnaA02g31790D	c	CUFF.1590	CUFF.1590.1	100	14.323837	5.416313	23.231360	3.108400	680	CUFF.1590.1	1239
BnaA02g31790D	BnaA02g31790D	c	CUFF.1591	CUFF.1591.1	100	23.208214	11.113457	35.302972	5.048466	617	CUFF.1591.1	1239
BnaA02g31800D	BnaA02g31800D	=	CUFF.1592	CUFF.1592.1	100	18.629727	12.054529	25.204924	4.016963	1372	CUFF.1592.1	1236
BnaA02g31810D	BnaA02g31810D	=	CUFF.1593	CUFF.1593.1	100	47.273597	26.132202	68.414992	10.310133	474	CUFF.1593.1	547
-	-	u	CUFF.1596	CUFF.1596.1	100	22.215629	9.340782	35.090475	4.867233	549	CUFF.1596.1	-
BnaA02g31910D	BnaA02g31910D	j	CUFF.1598	CUFF.1598.1	65	19.969595	14.041027	25.898163	4.318900	2396	CUFF.1598.1	2567
BnaA02g31910D	BnaA02g31910D	j	CUFF.1598	CUFF.1598.2	100	30.627610	23.100188	38.155032	6.623950	2231	CUFF.1598.1	2567
BnaA02g31910D	BnaA02g31910D	x	CUFF.1599	CUFF.1599.1	100	13.989495	9.310326	18.668664	3.025561	2574	CUFF.1599.1	2567
BnaA02g31940D	BnaA02g31940D	=	CUFF.1600	CUFF.1600.1	100	8.154450	4.417611	11.891288	1.761285	1774	CUFF.1600.1	1965
BnaA02g32060D	BnaA02g32060D	c	CUFF.1603	CUFF.1603.1	100	25.185489	15.637853	34.733124	5.440900	913	CUFF.1603.1	1355
BnaA02g32290D	BnaA02g32290D	=	CUFF.1606	CUFF.1606.1	100	16.304700	7.589471	25.019929	3.556447	753	CUFF.1606.1	1052
BnaA02g32330D	BnaA02g32330D	j	CUFF.1608	CUFF.1608.1	100	21.520040	12.913679	30.126400	4.569248	962	CUFF.1608.1	959
BnaA02g32440D	BnaA02g32440D	=	CUFF.1609	CUFF.1609.1	100	10.208096	5.158245	15.257946	2.180018	1322	CUFF.1609.1	1132
BnaA02g32530D	BnaA02g32530D	j	CUFF.1612	CUFF.1612.1	100	12.847827	6.294473	19.401181	2.673315	1009	CUFF.1612.1	1060
BnaA02g32560D	BnaA02g32560D	j	CUFF.1614	CUFF.1614.1	100	15.324079	5.159235	25.488924	3.312579	621	CUFF.1614.1	1894
BnaA02g30680D	BnaA02g30680D	x	CUFF.1589	CUFF.1589.1	100	20.746348	10.373174	31.119521	4.407672	697	CUFF.1589.1	890
BnaA02g30740D	BnaA02g30740D	x	CUFF.1594	CUFF.1594.1	100	36.702456	21.862335	51.542577	7.867482	849	CUFF.1594.1	2799
BnaA02g30740D	BnaA02g30740D	=	CUFF.1595	CUFF.1595.1	100	74.543836	65.010587	84.077084	15.979101	2742	CUFF.1595.1	2799
BnaA02g30780D	BnaA02g30780D	j	CUFF.1597	CUFF.1597.1	93	40.798792	34.391387	47.206197	8.778029	4054	CUFF.1597.1	2943
BnaA02g30780D	BnaA02g30780D	j	CUFF.1597	CUFF.1597.2	100	43.872470	36.268089	51.476850	9.439343	3254	CUFF.1597.1	2943
BnaA02g30820D	BnaA02g30820D	j	CUFF.1601	CUFF.1601.1	66	8.443400	4.068331	12.818470	1.817752	2008	CUFF.1601.3	2387
BnaA02g30820D	BnaA02g30820D	j	CUFF.1601	CUFF.1601.2	93	11.942526	6.534557	17.350496	2.571067	1961	CUFF.1601.3	2387
BnaA02g30820D	BnaA02g30820D	=	CUFF.1601	CUFF.1601.3	100	12.802109	6.973937	18.630282	2.756124	2009	CUFF.1601.3	2387
BnaA02g30840D	BnaA02g30840D	j	CUFF.1602	CUFF.1602.1	100	7.616368	2.698575	12.534162	1.586231	1044	CUFF.1602.1	1552
BnaA02g30870D	BnaA02g30870D	=	CUFF.1604	CUFF.1604.1	100	107.691783	84.337298	131.046268	23.325239	717	CUFF.1604.1	785
BnaA02g30900D	BnaA02g30900D	j	CUFF.1605	CUFF.1605.1	100	464.759108	439.198051	490.320165	100.466650	4450	CUFF.1605.1	3414
BnaA02g30910D	BnaA02g30910D	j	CUFF.1607	CUFF.1607.1	100	92.240611	60.651204	123.830017	19.773019	453	CUFF.1607.1	1546
BnaA02g30980D	BnaA02g30980D	j	CUFF.1610	CUFF.1610.1	100	20.131088	12.913081	27.349096	4.252834	1253	CUFF.1610.1	2211
BnaA02g31010D	BnaA02g31010D	j	CUFF.1611	CUFF.1611.1	100	15.518888	10.987629	20.050146	3.117067	2222	CUFF.1611.1	2806
BnaA02g31010D	BnaA02g31010D	x	CUFF.1613	CUFF.1613.1	100	24.085795	10.003216	38.168373	4.275184	531	CUFF.1613.1	2806
BnaA02g31040D	BnaA02g31040D	j	CUFF.1615	CUFF.1615.1	100	32.682960	21.647370	43.718550	6.849452	919	CUFF.1615.1	1183
BnaA02g32850D	BnaA02g32850D	=	CUFF.1618	CUFF.1618.1	100	24.320637	15.005982	33.635292	5.256278	958	CUFF.1618.1	1153
BnaA02g32770D	BnaA02g32770D	c	CUFF.1616	CUFF.1616.1	100	46.466508	29.087714	63.845302	10.015368	620	CUFF.1616.1	1251
BnaA02g32780D	BnaA02g32780D	=	CUFF.1617	CUFF.1617.1	100	32.606422	18.116083	47.096761	7.024978	627	CUFF.1617.1	793
BnaA02g32800D	BnaA02g32800D	c	CUFF.1619	CUFF.1619.1	100	21.453711	9.986220	32.921202	4.496550	621	CUFF.1619.1	3743
BnaA02g32880D	BnaA02g32880D	o	CUFF.1620	CUFF.1620.1	100	67.764374	30.175462	105.353285	14.681057	324	CUFF.1620.1	468
BnaA02g33130D	BnaA02g33130D	c	CUFF.1623	CUFF.1623.1	100	14.099789	8.676240	19.523338	2.970942	1475	CUFF.1623.1	2414
BnaA02g33080D	BnaA02g33080D	j	CUFF.1621	CUFF.1621.1	100	34.322439	17.390139	51.254738	7.436625	524	CUFF.1621.1	1997
BnaA02g33090D	BnaA02g33090D	j	CUFF.1622	CUFF.1622.1	100	16.685368	10.971173	22.399564	3.646287	1585	CUFF.1622.1	3000
BnaA02g33090D	BnaA02g33090D	c	CUFF.1624	CUFF.1624.1	100	36.011059	14.725859	57.296258	7.852200	420	CUFF.1624.1	3000
BnaA02g33100D	BnaA02g33100D	j	CUFF.1625	CUFF.1625.1	100	12.767557	7.809536	17.725579	2.731241	1818	CUFF.1625.1	2104
BnaA02g33100D	BnaA02g33100D	c	CUFF.1625	CUFF.1625.2	87	11.056167	3.894744	18.217589	2.365140	1003	CUFF.1625.1	2104
BnaA02g33110D	BnaA02g33110D	j	CUFF.1626	CUFF.1626.1	100	11.861685	7.799444	15.923927	2.556087	2147	CUFF.1626.1	2932
BnaA02g33450D	BnaA02g33450D	=	CUFF.1628	CUFF.1628.1	100	23.893893	16.075634	31.712152	5.142055	1282	CUFF.1628.1	1396
BnaA02g33480D	BnaA02g33480D	=	CUFF.1631	CUFF.1631.1	100	28.096656	15.075717	41.117596	5.774378	643	CUFF.1631.1	723
BnaA02g33520D	BnaA02g33520D	j	CUFF.1633	CUFF.1633.1	100	72.415585	63.534600	81.296570	15.567195	2917	CUFF.1633.1	2594
-	-	u	CUFF.1636	CUFF.1636.1	100	66.662577	48.931469	84.393686	14.386393	1070	CUFF.1636.1	-
-	-	u	CUFF.1636	CUFF.1636.2	95	63.592151	45.194955	81.989347	13.723767	1000	CUFF.1636.1	-
-	-	u	CUFF.1637	CUFF.1637.1	100	162.173583	79.609912	244.737254	34.998540	284	CUFF.1636.1	-
BnaA02g33250D	BnaA02g33250D	e	CUFF.1627	CUFF.1627.1	100	17.029442	8.819237	25.239647	3.656293	865	CUFF.1627.1	1228
BnaA02g33270D	BnaA02g33270D	e	CUFF.1629	CUFF.1629.1	100	59.603320	45.710038	73.496602	12.752065	1009	CUFF.1629.1	742
BnaA02g33310D	BnaA02g33310D	c	CUFF.1630	CUFF.1630.1	100	50.604262	30.627582	70.580943	11.015433	530	CUFF.1630.1	655
BnaA02g33340D	BnaA02g33340D	=	CUFF.1632	CUFF.1632.1	100	17.549023	8.949745	26.148301	3.773286	860	CUFF.1632.1	845
BnaA02g33370D	BnaA02g33370D	=	CUFF.1634	CUFF.1634.1	100	288.421872	247.083125	329.760619	62.077017	815	CUFF.1634.1	837
BnaA02g33370D	BnaA02g33370D	x	CUFF.1635	CUFF.1635.1	100	101.205232	73.121084	129.289380	21.782394	815	CUFF.1635.1	837
BnaA02g33580D	BnaA02g33580D	=	CUFF.1638	CUFF.1638.1	100	36.799517	23.763150	49.835884	7.869228	760	CUFF.1638.1	486
BnaA02g33600D	BnaA02g33600D	c	CUFF.1639	CUFF.1639.1	100	22.189810	10.625785	33.753835	4.780743	636	CUFF.1639.1	949
BnaA02g33610D	BnaA02g33610D	c	CUFF.1640	CUFF.1640.1	100	28.983957	16.021937	41.945977	6.246789	645	CUFF.1640.1	1691
BnaA02g33610D	BnaA02g33610D	c	CUFF.1641	CUFF.1641.1	100	13.344633	5.297517	21.391750	2.816357	731	CUFF.1641.1	1691
BnaA02g33680D	BnaA02g33680D	j	CUFF.1642	CUFF.1642.1	100	32.027256	18.080512	45.974000	6.778194	653	CUFF.1642.1	1062
BnaA02g33710D	BnaA02g33710D	c	CUFF.1643	CUFF.1643.1	100	14.557702	7.044049	22.071354	3.116536	885	CUFF.1643.1	2027
BnaA02g33920D	BnaA02g33920D	j	CUFF.1645	CUFF.1645.1	62	5.549135	1.169416	9.928853	1.181109	1373	CUFF.1645.1	2359
BnaA02g33920D	BnaA02g33920D	j	CUFF.1645	CUFF.1645.2	100	8.988025	2.901655	15.074395	1.913062	1096	CUFF.1645.1	2359
BnaA02g33970D	BnaA02g33970D	j	CUFF.1648	CUFF.1648.1	100	9.394554	3.729425	15.059683	2.014701	953	CUFF.1648.1	2268
BnaA02g33970D	BnaA02g33970D	c	CUFF.1649	CUFF.1649.1	100	10.056736	4.478263	15.635210	2.032640	1031	CUFF.1649.1	2268
BnaA02g33980D	BnaA02g33980D	c	CUFF.1650	CUFF.1650.1	100	14.402597	7.548481	21.256713	3.101822	1048	CUFF.1650.1	1307
BnaA02g34020D	BnaA02g34020D	=	CUFF.1654	CUFF.1654.1	100	22.025424	17.139165	26.911684	4.709445	2704	CUFF.1654.1	2639
BnaA02g33720D	BnaA02g33720D	=	CUFF.1644	CUFF.1644.1	100	22.453426	12.986802	31.920050	4.803886	852	CUFF.1644.1	1001
BnaA02g33770D	BnaA02g33770D	j	CUFF.1646	CUFF.1646.1	100	130.564259	113.002811	148.125707	27.947223	1428	CUFF.1646.1	1501
BnaA02g33780D	BnaA02g33780D	j	CUFF.1647	CUFF.1647.1	100	209.546844	183.071629	236.022060	45.080950	1078	CUFF.1647.1	2415
BnaA02g33860D	BnaA02g33860D	=	CUFF.1651	CUFF.1651.1	100	40.670031	22.481840	58.858221	8.870204	518	CUFF.1651.1	716
BnaA02g33900D	BnaA02g33900D	c	CUFF.1652	CUFF.1652.1	100	12.713979	4.682075	20.745884	2.735889	732	CUFF.1652.1	1454
BnaA02g33910D	BnaA02g33910D	=	CUFF.1653	CUFF.1653.1	100	16.365992	8.060920	24.671065	3.343125	839	CUFF.1653.1	1207
BnaA02g34120D	BnaA02g34120D	=	CUFF.1657	CUFF.1657.1	100	29.271835	19.671496	38.872175	6.254472	1040	CUFF.1657.1	915
BnaA02g34050D	BnaA02g34050D	=	CUFF.1655	CUFF.1655.1	100	82.868674	64.505445	101.231903	17.865624	938	CUFF.1655.1	873
BnaA02g34050D	BnaA02g34050D	x	CUFF.1656	CUFF.1656.1	100	25.396491	4.995724	45.797259	5.475219	495	CUFF.1656.1	873
BnaA02g34080D	BnaA02g34080D	=	CUFF.1660	CUFF.1660.1	100	94.568724	64.831867	124.305581	20.579297	492	CUFF.1660.1	651
BnaA02g34090D	BnaA02g34090D	=	CUFF.1661	CUFF.1661.1	100	40.653169	29.994426	51.311911	8.603031	1172	CUFF.1661.1	1321
BnaA02g34140D	BnaA02g34140D	=	CUFF.1658	CUFF.1658.1	100	24.130498	9.579260	38.681736	5.257081	495	CUFF.1658.1	520
BnaA02g34170D	BnaA02g34170D	j	CUFF.1659	CUFF.1659.1	100	9.085605	4.008240	14.162970	1.971657	1190	CUFF.1659.1	201
BnaA02g34310D	BnaA02g34310D	=	CUFF.1663	CUFF.1663.1	100	20.974152	9.891371	32.056932	4.501598	684	CUFF.1663.1	989
BnaA02g34210D	BnaA02g34210D	x	CUFF.1662	CUFF.1662.1	100	20.348951	8.089675	32.608226	4.295634	565	CUFF.1662.1	750
BnaA02g34260D	BnaA02g34260D	x	CUFF.1664	CUFF.1664.1	100	14.989184	10.107817	19.870550	3.219111	1923	CUFF.1664.1	1924
BnaA02g34360D	BnaA02g34360D	c	CUFF.1665	CUFF.1665.1	100	12.085574	6.157730	18.013418	2.550349	1157	CUFF.1665.1	3693
BnaA02g34360D	BnaA02g34360D	c	CUFF.1666	CUFF.1666.1	100	13.953101	9.271291	18.634911	2.975666	1913	CUFF.1666.1	3693
BnaA02g34580D	BnaA02g34580D	j	CUFF.1668	CUFF.1668.1	100	13.651616	7.964626	19.338605	2.977221	1376	CUFF.1668.1	1809
BnaA02g34420D	BnaA02g34420D	=	CUFF.1667	CUFF.1667.1	100	44.121550	35.905831	52.337269	9.549908	2008	CUFF.1667.1	2321
BnaA02g34430D	BnaA02g34430D	=	CUFF.1669	CUFF.1669.1	100	100.754934	66.994396	134.515472	21.519423	443	CUFF.1669.1	683
BnaA02g34760D	BnaA02g34760D	=	CUFF.1670	CUFF.1670.1	100	63.661993	48.644582	78.679404	13.708266	966	CUFF.1670.1	1318
BnaA02g34810D	BnaA02g34810D	c	CUFF.1671	CUFF.1671.1	100	20.149308	12.335938	27.962677	4.347413	1109	CUFF.1671.1	1301
BnaA02g34820D	BnaA02g34820D	=	CUFF.1672	CUFF.1672.1	100	11.992072	7.926373	16.057771	2.542379	2068	CUFF.1672.1	2144
BnaA02g34840D	BnaA02g34840D	c	CUFF.1673	CUFF.1673.1	100	16.708407	8.974220	24.442593	3.574836	925	CUFF.1673.1	1429
BnaA02g34850D	BnaA02g34850D	j	CUFF.1674	CUFF.1674.1	25	9.574392	1.748524	17.400259	2.078360	837	CUFF.1674.2	571
BnaA02g34850D	BnaA02g34850D	j	CUFF.1674	CUFF.1674.2	100	37.957626	24.592555	51.322697	8.239646	846	CUFF.1674.2	571
BnaA02g34850D	BnaA02g34850D	x	CUFF.1675	CUFF.1675.1	100	24.204440	11.776662	36.632218	5.254175	664	CUFF.1675.1	571
BnaA02g34860D	BnaA02g34860D	=	CUFF.1676	CUFF.1676.1	100	19.886263	8.565062	31.207465	4.133651	611	CUFF.1676.1	1023
BnaA02g34880D	BnaA02g34880D	j	CUFF.1677	CUFF.1677.1	100	18.951175	12.670419	25.231931	4.115460	1493	CUFF.1677.1	1692
BnaA02g34910D	BnaA02g34910D	j	CUFF.1678	CUFF.1678.1	53	10.412598	3.007526	17.817670	2.247311	895	CUFF.1678.2	641
BnaA02g34910D	BnaA02g34910D	j	CUFF.1678	CUFF.1678.2	100	19.706158	10.460162	28.952155	4.253104	910	CUFF.1678.2	641
BnaA02g34950D	BnaA02g34950D	=	CUFF.17352	CUFF.17352.1	100	32.602021	24.007792	41.196251	7.021909	1372	CUFF.17352.1	1481
BnaA02g34980D	BnaA02g34980D	c	CUFF.17354	CUFF.17354.1	100	545.996276	404.958018	687.034534	117.729866	267	CUFF.17354.1	557
BnaA02g35000D	BnaA02g35000D	c	CUFF.17355	CUFF.17355.1	100	37.444329	26.486769	48.401889	7.985203	1007	CUFF.17355.1	2100
BnaA02g35010D	BnaA02g35010D	c	CUFF.17357	CUFF.17357.1	100	13.003184	6.569564	19.436804	2.582471	1024	CUFF.17357.1	2064
BnaA02g35040D	BnaA02g35040D	=	CUFF.17359	CUFF.17359.1	100	13.369956	5.307569	21.432343	2.703102	730	CUFF.17359.1	952
BnaA02g35060D	BnaA02g35060D	c	CUFF.17361	CUFF.17361.1	100	29.997654	19.410247	40.585061	6.389330	929	CUFF.17361.1	1672
BnaA02g35060D	BnaA02g35060D	c	CUFF.17362	CUFF.17362.1	100	32.620392	18.711010	46.529774	7.044192	635	CUFF.17362.1	1672
BnaA02g35120D	BnaA02g35120D	x	CUFF.17365	CUFF.17365.1	100	26.186158	18.767229	33.605087	5.645333	1424	CUFF.17365.1	1484
-	-	u	CUFF.17367	CUFF.17367.1	100	13.269238	5.267587	21.270890	2.847527	734	CUFF.17367.1	-
BnaA02g35250D	BnaA02g35250D	j	CUFF.17366	CUFF.17366.1	100	36.521951	24.529408	48.514495	7.863051	887	CUFF.17366.1	833
BnaA02g35320D	BnaA02g35320D	=	CUFF.17368	CUFF.17368.1	100	20.774170	12.446399	29.101941	4.362231	1017	CUFF.17368.1	852
BnaA02g35580D	BnaA02g35580D	c	CUFF.17372	CUFF.17372.1	100	23.292974	8.252994	38.332955	5.120240	478	CUFF.17372.1	1030
BnaA02g35620D	BnaA02g35620D	=	CUFF.17373	CUFF.17373.1	100	30.002018	21.734812	38.269225	6.413680	1363	CUFF.17373.1	1083
BnaA02g35420D	BnaA02g35420D	j	CUFF.17369	CUFF.17369.1	100	12.024683	6.522170	17.527196	2.562083	1295	CUFF.17369.1	869
BnaA02g35440D	BnaA02g35440D	x	CUFF.17370	CUFF.17370.1	100	34.415739	24.846153	43.985324	7.463861	1984	CUFF.17370.1	1846
BnaA02g35440D	BnaA02g35440D	j	CUFF.17371	CUFF.17371.1	100	106.540525	92.458172	120.622878	23.105815	2122	CUFF.17371.1	1846
BnaA02g35660D	BnaA02g35660D	c	CUFF.17374	CUFF.17374.1	100	14.376720	7.081122	21.672318	2.993127	927	CUFF.17374.1	1525
BnaA02g35670D	BnaA02g35670D	=	CUFF.17375	CUFF.17375.1	100	23.053141	10.116751	35.989532	4.948750	592	CUFF.17375.1	840
BnaA02g35810D	BnaA02g35810D	=	CUFF.17376	CUFF.17376.1	100	16.194463	7.784959	24.603967	3.498953	793	CUFF.17376.1	420
BnaA02g35820D	BnaA02g35820D	c	CUFF.17377	CUFF.17377.1	100	12.981007	7.099837	18.862177	2.818615	1231	CUFF.17377.1	2768
BnaA02g35900D	BnaA02g35900D	j	CUFF.17378	CUFF.17378.1	39	9.042306	2.746563	15.338050	1.954659	1113	CUFF.17378.1	993
BnaA02g35900D	BnaA02g35900D	j	CUFF.17378	CUFF.17378.2	100	23.275068	12.679940	33.870197	5.031330	909	CUFF.17378.1	993
BnaA02g36240D	BnaA02g36240D	c	CUFF.17379	CUFF.17379.1	100	22.294976	13.974838	30.615114	4.762540	1074	CUFF.17379.1	2312
BnaA02g36380D	BnaA02g36380D	=	CUFF.17383	CUFF.17383.1	100	17.840215	6.569872	29.110558	3.903623	580	CUFF.17383.1	737
BnaA02g36020D	BnaA02g36020D	c	CUFF.17380	CUFF.17380.1	100	34.938382	13.943027	55.933736	7.295571	423	CUFF.17380.1	1460
BnaA02g36030D	BnaA02g36030D	=	CUFF.17381	CUFF.17381.1	100	254.862623	220.898834	288.826412	54.998141	842	CUFF.17381.1	869
BnaA02g36050D	BnaA02g36050D	=	CUFF.17382	CUFF.17382.1	100	8.140217	4.070109	12.210326	1.736109	1462	CUFF.17382.1	2977
BnaA02g36200D	BnaA02g36200D	j	CUFF.17384	CUFF.17384.1	100	33.018355	24.558757	41.477953	7.017790	1421	CUFF.17384.1	1451
BnaA02g36500D	BnaA02g36500D	x	CUFF.17385	CUFF.17385.1	100	14.220543	5.653342	22.787744	3.060367	721	CUFF.17385.1	745
BnaA02g36530D	BnaA02g36530D	c	CUFF.17386	CUFF.17386.1	100	11.536609	4.378880	18.694338	2.389851	823	CUFF.17386.1	2759
BnaA02g36530D	BnaA02g36530D	c	CUFF.17387	CUFF.17387.1	100	18.342787	9.025816	27.659759	3.988503	753	CUFF.17387.1	2759
-	-	u	CUFF.17388	CUFF.17388.1	100	15.274403	7.390840	23.157966	3.341509	853	CUFF.17388.1	-
BnaA02g36690D	BnaA02g36690D	=	CUFF.17389	CUFF.17389.1	100	43.672977	20.913187	66.432767	9.295603	423	CUFF.17389.1	662
BnaA02g36830D	BnaA02g36830D	j	CUFF.17393	CUFF.17393.1	100	38.173802	23.998444	52.349159	8.293366	698	CUFF.17393.1	841
BnaA02g36840D	BnaA02g36840D	=	CUFF.17394	CUFF.17394.1	100	22.227385	8.823767	35.631002	4.804612	520	CUFF.17394.1	585
BnaA02g36860D	BnaA02g36860D	c	CUFF.17395	CUFF.17395.1	100	13.448343	5.993663	20.903024	2.820930	846	CUFF.17395.1	2204
BnaA02g36590D	BnaA02g36590D	e	CUFF.17390	CUFF.17390.1	100	64.392809	39.738039	89.047578	14.037003	563	CUFF.17390.1	1687
BnaA02g36590D	BnaA02g36590D	x	CUFF.17391	CUFF.17391.1	100	29.824528	12.384848	47.264208	6.501455	612	CUFF.17391.1	1687
BnaA02g36610D	BnaA02g36610D	j	CUFF.17392	CUFF.17392.1	100	32.734299	21.056386	44.412211	6.903593	852	CUFF.17392.1	912
BnaA02g36860D	BnaA02g36860D	c	CUFF.17396	CUFF.17396.1	100	14.159397	5.214367	23.104427	3.034532	678	CUFF.17396.1	2204
BnaA02g36950D	BnaA02g36950D	c	CUFF.17397	CUFF.17397.1	100	11.861890	4.202817	19.520963	2.602756	743	CUFF.17397.1	1935
BnaA02g36920D	BnaA02g36920D	=	CUFF.17398	CUFF.17398.1	100	37.881928	21.365988	54.397868	8.129314	575	CUFF.17398.1	784
BnaA02g36950D	BnaA02g36950D	o	CUFF.17399	CUFF.17399.1	100	33.518969	11.876193	55.161745	7.289613	394	CUFF.17399.1	1935
BnaA02g37010D	BnaA02g37010D	c	CUFF.17400	CUFF.17400.1	100	21.153704	11.088556	31.218851	4.591978	743	CUFF.17400.1	1595
BnaA03g00530D	BnaA03g00530D	c	CUFF.1681	CUFF.1681.1	100	98.838195	76.703176	120.973213	21.344984	749	CUFF.1681.1	1218
BnaA03g00590D	BnaA03g00590D	=	CUFF.1685	CUFF.1685.1	100	25.942684	15.093390	36.791977	5.593041	958	CUFF.1685.2	1009
BnaA03g00590D	BnaA03g00590D	j	CUFF.1685	CUFF.1685.2	64	16.629814	8.081506	25.178122	3.585259	996	CUFF.1685.2	1009
BnaA03g00670D	BnaA03g00670D	j	CUFF.1686	CUFF.1686.1	100	24.359713	16.812192	31.907234	5.296887	1303	CUFF.1686.1	1388
BnaA03g00690D	BnaA03g00690D	c	CUFF.1688	CUFF.1688.1	100	7.913797	3.918358	11.909236	1.663392	1525	CUFF.1688.1	4425
BnaA03g00690D	BnaA03g00690D	c	CUFF.1690	CUFF.1690.1	100	17.670097	8.563137	26.777056	3.689737	783	CUFF.1690.1	4425
BnaA03g00720D	BnaA03g00720D	=	CUFF.1691	CUFF.1691.1	100	32.698150	17.700143	47.696158	6.958179	585	CUFF.1691.1	749
BnaA03g00730D	BnaA03g00730D	j	CUFF.1692	CUFF.1692.1	100	20.017268	7.092370	32.942166	4.375176	523	CUFF.1692.1	929
BnaA03g00090D	BnaA03g00090D	=	CUFF.1679	CUFF.1679.1	100	31.484864	22.927581	40.042147	6.854977	1685	CUFF.1679.2	1578
BnaA03g00090D	BnaA03g00090D	j	CUFF.1679	CUFF.1679.2	43	13.422273	7.231382	19.613165	2.922337	1774	CUFF.1679.2	1578
BnaA03g00140D	BnaA03g00140D	=	CUFF.1680	CUFF.1680.1	100	26.497225	15.391951	37.602500	5.735744	759	CUFF.1680.1	576
BnaA03g00180D	BnaA03g00180D	c	CUFF.1682	CUFF.1682.1	100	8.946033	3.785172	14.106895	1.900543	1098	CUFF.1682.1	2286
BnaA03g00190D	BnaA03g00190D	e	CUFF.1683	CUFF.1683.1	100	12.419748	7.034414	17.805081	2.652861	1861	CUFF.1683.1	1629
BnaA03g00190D	BnaA03g00190D	x	CUFF.1684	CUFF.1684.1	100	9.631182	4.522903	14.739461	2.057223	1817	CUFF.1684.1	1629
BnaA03g00240D	BnaA03g00240D	c	CUFF.1687	CUFF.1687.1	100	22.522942	14.109780	30.936104	4.840794	1023	CUFF.1687.1	1731
BnaA03g00260D	BnaA03g00260D	c	CUFF.1689	CUFF.1689.1	100	35.489882	19.623046	51.356718	7.492303	573	CUFF.1689.1	1048
BnaA03g00330D	BnaA03g00330D	c	CUFF.1693	CUFF.1693.1	100	20.806596	9.685003	31.928190	4.561621	634	CUFF.1693.1	993
BnaA03g00360D	BnaA03g00360D	j	CUFF.1694	CUFF.1694.1	100	27.487305	17.631724	37.342886	5.881763	972	CUFF.1694.1	1468
BnaA03g00370D	BnaA03g00370D	j	CUFF.1695	CUFF.1695.1	100	17.482118	7.396890	27.567345	3.766482	661	CUFF.1695.1	861
BnaA03g00380D	BnaA03g00380D	c	CUFF.1696	CUFF.1696.1	100	25.280409	15.610191	34.950627	5.203629	904	CUFF.1696.1	1289
BnaA03g00410D	BnaA03g00410D	=	CUFF.1697	CUFF.1697.1	100	125.206573	73.508467	176.904680	27.268676	332	CUFF.1697.1	635
BnaA03g00430D	BnaA03g00430D	c	CUFF.1698	CUFF.1698.1	100	17.173141	8.413553	25.932730	3.387566	806	CUFF.1698.1	2299
BnaA03g00430D	BnaA03g00430D	c	CUFF.1700	CUFF.1700.1	100	17.049358	9.083395	25.015320	3.580716	945	CUFF.1700.1	2299
BnaA03g00440D	BnaA03g00440D	c	CUFF.1701	CUFF.1701.1	100	10.515946	4.747789	16.284102	2.212005	1034	CUFF.1701.1	2765
BnaA03g00440D	BnaA03g00440D	c	CUFF.1702	CUFF.1702.1	100	17.878093	7.261259	28.494926	3.403062	621	CUFF.1702.1	2765
BnaA03g00460D	BnaA03g00460D	j	CUFF.1705	CUFF.1705.1	95	14.418945	7.039915	21.797975	3.095485	1000	CUFF.1705.2	2103
BnaA03g00460D	BnaA03g00460D	j	CUFF.1705	CUFF.1705.2	100	15.140385	7.498442	22.782328	3.250365	1166	CUFF.1705.2	2103
BnaA03g00460D	BnaA03g00460D	x	CUFF.1706	CUFF.1706.1	100	16.375096	4.464079	28.286112	3.515435	684	CUFF.1706.1	2103
BnaA03g00760D	BnaA03g00760D	x	CUFF.1699	CUFF.1699.1	100	11.725478	7.823907	15.627049	2.474513	2206	CUFF.1699.1	2061
BnaA03g00800D	BnaA03g00800D	=	CUFF.1703	CUFF.1703.1	100	23.863365	12.898651	34.828079	5.192288	713	CUFF.1703.1	817
BnaA03g00820D	BnaA03g00820D	=	CUFF.1704	CUFF.1704.1	100	17.141859	10.779070	23.504648	3.727964	1324	CUFF.1704.1	1509
BnaA03g00840D	BnaA03g00840D	j	CUFF.1707	CUFF.1707.1	100	11.793753	4.916633	18.670872	2.177288	900	CUFF.1707.1	1425
BnaA03g00850D	BnaA03g00850D	j	CUFF.1708	CUFF.1708.1	100	13.549501	9.598808	17.500194	2.911170	2480	CUFF.1708.1	2470
BnaA03g00870D	BnaA03g00870D	=	CUFF.1709	CUFF.1709.1	100	57.391790	46.165084	68.618497	12.166862	1453	CUFF.1709.1	1494
BnaA03g00880D	BnaA03g00880D	j	CUFF.1710	CUFF.1710.1	100	11.968361	6.376390	17.560333	2.528728	1260	CUFF.1710.1	1404
BnaA03g00900D	BnaA03g00900D	=	CUFF.1711	CUFF.1711.1	100	37.020975	20.868067	53.173883	7.817139	575	CUFF.1711.1	744
BnaA03g00920D	BnaA03g00920D	=	CUFF.1712	CUFF.1712.1	100	79.719689	63.133270	96.306108	17.218128	949	CUFF.1712.1	1070
BnaA03g00980D	BnaA03g00980D	x	CUFF.1713	CUFF.1713.1	100	70.047998	42.779081	97.316915	15.136930	456	CUFF.1713.1	432
BnaA03g01080D	BnaA03g01080D	=	CUFF.1715	CUFF.1715.1	100	149.282278	104.414964	194.149591	31.991607	396	CUFF.1715.1	511
BnaA03g00990D	BnaA03g00990D	c	CUFF.1714	CUFF.1714.1	100	24.054782	12.391262	35.718302	5.226361	669	CUFF.1714.1	1536
-	-	u	CUFF.1716	CUFF.1716.1	100	14.521528	8.136028	20.907029	2.942107	1144	CUFF.1716.1	-
BnaA03g01030D	BnaA03g01030D	=	CUFF.1717	CUFF.1717.1	100	17.848837	12.792617	22.905056	3.825984	2099	CUFF.1717.1	2826
[truncated: 20,909 more rows]
