# Supplementary material for: Differences in Alternative Splicing between Yellow and Black-Seeded Rapeseed
Source: Plants (Basel). 2020 Jul 31;9(8):977. doi: 10.3390/plants9080977 (PMC7465011; doi:10.3390/plants9080977)
Supplement: Supplementary file 1 [file plants-09-00977-s001.zip › Supplementary Materials/Table S1/SRR5591709cufcompF.transcripts.gtf.tmap]

ref_gene_id	ref_id	class_code	cuff_gene_id	cuff_id	FMI	FPKM	FPKM_conf_lo	FPKM_conf_hi	cov	len	major_iso_id	ref_match_len
-	-	u	CUFF.1	CUFF.1.1	77	11969.485035	8152.459752	15786.510319	52553.856675	134	CUFF.1.2	-
-	-	u	CUFF.1	CUFF.1.2	100	15591.192449	11697.109819	19485.275078	68455.517587	138	CUFF.1.2	-
-	-	u	CUFF.1	CUFF.1.3	46	7121.372459	4247.222678	9995.522241	31267.476124	135	CUFF.1.2	-
BnaA01g00030D	BnaA01g00030D	j	CUFF.2	CUFF.2.1	100	6.307826	5.419018	7.196634	29.849377	2278	CUFF.2.1	2168
BnaA01g00030D	BnaA01g00030D	c	CUFF.2	CUFF.2.2	67	4.210973	2.637963	5.783984	19.926824	733	CUFF.2.1	2168
BnaA01g00050D	BnaA01g00050D	=	CUFF.3	CUFF.3.1	100	18.861559	16.791451	20.931667	88.659931	1220	CUFF.3.1	1397
BnaA01g00060D	BnaA01g00060D	e	CUFF.4	CUFF.4.1	100	1.147162	0.406454	1.887871	5.188483	723	CUFF.4.1	1106
BnaA01g00080D	BnaA01g00080D	=	CUFF.5	CUFF.5.1	100	14.358551	12.702947	16.014155	69.396257	1588	CUFF.5.1	609
BnaA01g00010D	BnaA01g00010D	o	CUFF.6	CUFF.6.1	100	557.483577	516.050928	598.916226	2746.375660	349	CUFF.6.1	607
BnaA01g00020D	BnaA01g00020D	j	CUFF.7	CUFF.7.1	100	60.027973	55.442332	64.613614	295.720575	1224	CUFF.7.1	819
BnaA01g00090D	BnaA01g00090D	j	CUFF.8	CUFF.8.1	100	5.493647	4.733907	6.253386	26.379547	2588	CUFF.8.1	2094
BnaA01g00100D	BnaA01g00100D	j	CUFF.9	CUFF.9.1	82	11.386771	9.843569	12.929974	54.677320	1533	CUFF.9.1	1362
BnaA01g00100D	BnaA01g00100D	c	CUFF.9	CUFF.9.2	100	13.889355	11.159403	16.619307	66.694297	764	CUFF.9.1	1362
BnaA01g00120D	BnaA01g00120D	e	CUFF.10	CUFF.10.1	100	5.393563	2.720087	8.067038	25.935494	457	CUFF.11.1	1020
BnaA01g00120D	BnaA01g00120D	=	CUFF.11	CUFF.11.1	100	5.229988	3.887606	6.572370	25.148928	978	CUFF.11.1	1020
BnaA01g00130D	BnaA01g00130D	=	CUFF.12	CUFF.12.1	100	21.569637	19.272935	23.866339	105.210194	1151	CUFF.12.1	729
BnaA01g00180D	BnaA01g00180D	=	CUFF.13	CUFF.13.1	100	6.651713	5.515125	7.788302	32.792181	1372	CUFF.13.1	1296
BnaA01g00170D	BnaA01g00170D	j	CUFF.14	CUFF.14.1	48	4.866217	3.909178	5.823256	23.565952	1770	CUFF.14.1	1794
BnaA01g00170D	BnaA01g00170D	c	CUFF.14	CUFF.14.2	91	9.241948	6.619696	11.864200	44.756597	605	CUFF.14.1	1794
BnaA01g00170D	BnaA01g00170D	c	CUFF.14	CUFF.14.3	100	10.208123	8.127653	12.288592	49.435556	890	CUFF.14.1	1794
BnaA01g00190D	BnaA01g00190D	j	CUFF.15	CUFF.15.1	100	31.225267	28.931992	33.518541	152.040249	2181	CUFF.15.1	2049
BnaA01g00200D	BnaA01g00200D	=	CUFF.16	CUFF.16.1	100	31.160706	28.598361	33.723051	151.119469	1311	CUFF.16.1	1433
-	-	u	CUFF.17	CUFF.17.1	43	7.601551	4.722342	10.480760	37.992247	475	CUFF.17.1	-
-	-	u	CUFF.17	CUFF.17.2	100	17.707381	12.325439	23.089323	88.500783	388	CUFF.17.1	-
-	-	u	CUFF.17	CUFF.17.3	29	5.073314	1.871912	8.274715	25.356218	356	CUFF.17.1	-
BnaA01g00280D	BnaA01g00280D	=	CUFF.18	CUFF.18.1	100	0.771948	0.427114	1.116783	3.564706	1733	CUFF.18.1	1867
BnaA01g00310D	BnaA01g00310D	=	CUFF.19	CUFF.19.1	100	4.354497	3.204024	5.504971	20.211074	987	CUFF.19.1	741
BnaA01g00210D	BnaA01g00210D	j	CUFF.20	CUFF.20.1	40	42.960424	39.900883	46.019966	208.054119	2167	CUFF.20.1	2422
BnaA01g00210D	BnaA01g00210D	c	CUFF.20	CUFF.20.2	100	107.774660	101.550528	113.998791	521.944607	1691	CUFF.20.1	2422
BnaA01g00430D	BnaA01g00430D	=	CUFF.21	CUFF.21.1	100	1.187401	0.669712	1.705090	5.905727	1259	CUFF.21.1	1343
BnaA01g00440D	BnaA01g00440D	j	CUFF.26	CUFF.26.1	100	9.994242	9.001235	10.987249	48.405413	2980	CUFF.26.1	3486
BnaA01g00450D	BnaA01g00450D	=	CUFF.33	CUFF.33.1	100	49.226563	44.232333	54.220792	224.851166	679	CUFF.33.1	805
BnaA01g00320D	BnaA01g00320D	j	CUFF.22	CUFF.22.1	100	17.579904	15.559842	19.599967	84.999810	1350	CUFF.22.1	1684
BnaA01g00340D	BnaA01g00340D	j	CUFF.23	CUFF.23.1	100	2.791311	2.136511	3.446110	13.662789	1856	CUFF.23.1	1971
BnaA01g00340D	BnaA01g00340D	c	CUFF.23	CUFF.23.2	89	2.496835	1.352842	3.640829	12.221404	789	CUFF.23.1	1971
BnaA01g00360D	BnaA01g00360D	=	CUFF.24	CUFF.24.1	100	0.915715	0.494697	1.336732	4.396202	1440	CUFF.24.1	1299
BnaA01g00380D	BnaA01g00380D	=	CUFF.25	CUFF.25.1	100	2.193203	1.552801	2.833605	10.531969	1430	CUFF.25.1	2588
BnaA01g00390D	BnaA01g00390D	j	CUFF.27	CUFF.27.1	35	26.285777	23.592969	28.978586	127.044621	1504	CUFF.27.1	1711
BnaA01g00390D	BnaA01g00390D	j	CUFF.27	CUFF.27.2	43	31.852108	26.754338	36.949877	153.947852	670	CUFF.27.1	1711
BnaA01g00390D	BnaA01g00390D	c	CUFF.27	CUFF.27.3	100	74.188773	68.356377	80.021168	358.569746	1046	CUFF.27.1	1711
BnaA01g00400D	BnaA01g00400D	e	CUFF.28	CUFF.28.1	100	1.638143	0.886557	2.389729	7.734155	1183	CUFF.28.1	1090
BnaA01g00400D	BnaA01g00400D	=	CUFF.29	CUFF.29.1	100	9.424826	7.432472	11.417180	44.497388	855	CUFF.28.1	1090
BnaA01g00400D	BnaA01g00400D	p	CUFF.30	CUFF.30.1	100	10.090933	8.086438	12.095429	45.426294	799	CUFF.30.1	1090
BnaA01g00410D	BnaA01g00410D	e	CUFF.31	CUFF.31.1	100	3.726672	2.526340	4.927004	17.905676	907	CUFF.32.1	1332
BnaA01g00410D	BnaA01g00410D	j	CUFF.32	CUFF.32.1	16	2.410732	1.388360	3.433103	11.582930	1136	CUFF.32.1	1332
BnaA01g00410D	BnaA01g00410D	=	CUFF.32	CUFF.32.2	100	15.425080	13.210877	17.639284	74.113438	1110	CUFF.32.1	1332
BnaA01g00420D	BnaA01g00420D	j	CUFF.34	CUFF.34.1	100	10.470034	9.154357	11.785711	50.565087	1760	CUFF.34.1	1671
BnaA01g00570D	BnaA01g00570D	j	CUFF.35	CUFF.35.1	100	3.103141	2.380486	3.825797	14.977356	1576	CUFF.35.1	1419
BnaA01g00580D	BnaA01g00580D	x	CUFF.38	CUFF.38.1	100	5.049674	3.869826	6.229522	23.863735	1540	CUFF.38.1	1840
BnaA01g00580D	BnaA01g00580D	=	CUFF.39	CUFF.39.1	100	13.974169	12.389449	15.558889	66.039089	1903	CUFF.39.1	1840
BnaA01g00460D	BnaA01g00460D	j	CUFF.36	CUFF.36.1	100	4.856469	3.551680	6.161259	23.845812	959	CUFF.36.2	1936
BnaA01g00460D	BnaA01g00460D	j	CUFF.36	CUFF.36.2	31	1.507228	0.841412	2.173043	7.400658	1196	CUFF.36.2	1936
BnaA01g00460D	BnaA01g00460D	j	CUFF.37	CUFF.37.1	100	13.943989	12.168358	15.719619	67.268364	1351	CUFF.37.1	1936
BnaA01g00480D	BnaA01g00480D	j	CUFF.40	CUFF.40.1	100	8.107242	6.711632	9.502852	38.790951	1234	CUFF.40.1	1029
BnaA01g00490D	BnaA01g00490D	j	CUFF.41	CUFF.41.1	100	5.634870	4.000164	7.269577	26.955801	806	CUFF.42.1	360
BnaA01g00490D	BnaA01g00490D	e	CUFF.42	CUFF.42.1	100	4.231476	2.892824	5.570128	20.242316	890	CUFF.42.1	360
BnaA01g00500D	BnaA01g00500D	j	CUFF.43	CUFF.43.1	48	2.511669	1.565946	3.457391	12.142397	1293	CUFF.43.2	1406
BnaA01g00500D	BnaA01g00500D	j	CUFF.43	CUFF.43.2	40	2.104571	1.306116	2.903026	10.174326	1413	CUFF.43.2	1406
BnaA01g00500D	BnaA01g00500D	j	CUFF.43	CUFF.43.3	100	5.233298	3.990341	6.476256	25.299828	1327	CUFF.43.2	1406
BnaA01g00680D	BnaA01g00680D	=	CUFF.44	CUFF.44.1	100	4.753991	4.090569	5.417414	22.588888	2685	CUFF.44.1	2280
BnaA01g00690D	BnaA01g00690D	=	CUFF.45	CUFF.45.1	100	7.621563	6.376967	8.866158	37.422421	1322	CUFF.45.1	1347
BnaA01g00700D	BnaA01g00700D	x	CUFF.46	CUFF.46.1	100	4.266462	2.791144	5.741780	20.431915	1041	CUFF.46.1	2595
BnaA01g00700D	BnaA01g00700D	j	CUFF.47	CUFF.47.1	100	14.954951	13.416510	16.493392	71.618661	2107	CUFF.47.1	2595
BnaA01g00710D	BnaA01g00710D	=	CUFF.48	CUFF.48.1	100	5.859066	4.595770	7.122361	28.339102	1058	CUFF.48.1	594
BnaA01g00730D	BnaA01g00730D	=	CUFF.49	CUFF.49.1	100	10.371714	8.825610	11.917819	50.652037	1295	CUFF.49.1	1232
BnaA01g00760D	BnaA01g00760D	j	CUFF.50	CUFF.50.1	74	10.229698	8.839790	11.619607	49.243958	1664	CUFF.50.1	1385
BnaA01g00760D	BnaA01g00760D	=	CUFF.50	CUFF.50.2	100	13.746900	11.005123	16.488677	66.175143	754	CUFF.50.1	1385
BnaA01g00600D	BnaA01g00600D	=	CUFF.51	CUFF.51.1	100	61.076985	57.066015	65.087955	293.325665	1711	CUFF.52.1	1542
BnaA01g00600D	BnaA01g00600D	e	CUFF.52	CUFF.52.1	100	4.615682	3.841887	5.389477	22.167073	2745	CUFF.52.1	1542
BnaA01g00610D	BnaA01g00610D	e	CUFF.53	CUFF.53.1	100	4.272256	2.921849	5.622663	20.655397	862	CUFF.53.1	731
BnaA01g00610D	BnaA01g00610D	=	CUFF.54	CUFF.54.1	100	49.152988	42.864924	55.441051	237.643620	561	CUFF.53.1	731
BnaA01g00650D	BnaA01g00650D	j	CUFF.55	CUFF.55.1	100	14.731554	12.457705	17.005402	71.457248	1058	CUFF.55.3	1180
BnaA01g00650D	BnaA01g00650D	j	CUFF.55	CUFF.55.2	24	3.569615	2.428339	4.710891	17.314864	1238	CUFF.55.3	1180
BnaA01g00650D	BnaA01g00650D	j	CUFF.55	CUFF.55.3	26	3.889384	2.644222	5.134546	18.865945	1265	CUFF.55.3	1180
BnaA01g00660D	BnaA01g00660D	c	CUFF.56	CUFF.56.1	100	14.675188	12.085121	17.265256	71.023166	727	CUFF.56.1	2780
BnaA01g00660D	BnaA01g00660D	c	CUFF.57	CUFF.57.1	100	16.271652	14.519229	18.024075	79.764756	1634	CUFF.57.1	2780
-	-	u	CUFF.58	CUFF.58.1	100	52.180140	47.462424	56.897856	254.800012	768	CUFF.58.1	-
BnaA01g00780D	BnaA01g00780D	=	CUFF.59	CUFF.59.1	100	28.113264	24.989949	31.236578	136.453271	993	CUFF.59.1	913
BnaA01g00770D	BnaA01g00770D	j	CUFF.60	CUFF.60.1	77	19.997015	17.876123	22.117908	96.927915	2162	CUFF.60.2	2042
BnaA01g00770D	BnaA01g00770D	j	CUFF.60	CUFF.60.2	51	13.330989	11.622461	15.039518	64.616893	2176	CUFF.60.2	2042
BnaA01g00770D	BnaA01g00770D	j	CUFF.60	CUFF.60.3	100	25.892148	23.631419	28.152876	125.502323	2141	CUFF.60.2	2042
BnaA01g00790D	BnaA01g00790D	j	CUFF.61	CUFF.61.1	100	82.872861	76.101508	89.644213	407.482729	788	CUFF.61.1	1545
BnaA01g02320D	BnaA01g02320D	e	CUFF.62	CUFF.62.1	100	19.294406	8.740246	29.848566	93.326807	260	CUFF.62.1	915
BnaA01g02330D	BnaA01g02330D	j	CUFF.63	CUFF.63.1	100	6.096935	4.810136	7.383734	29.490799	1121	CUFF.63.1	848
BnaA01g02340D	BnaA01g02340D	=	CUFF.64	CUFF.64.1	100	235.917706	225.491009	246.344403	1106.128377	721	CUFF.64.1	668
BnaA01g02370D	BnaA01g02370D	j	CUFF.65	CUFF.65.1	100	1.020661	0.611890	1.429433	5.067678	1692	CUFF.65.1	3655
BnaA01g02370D	BnaA01g02370D	c	CUFF.66	CUFF.66.1	100	1.500121	1.027382	1.972859	7.240369	1831	CUFF.66.1	3655
BnaA01g02390D	BnaA01g02390D	=	CUFF.67	CUFF.67.1	100	6.412891	4.485474	8.340308	31.755383	630	CUFF.67.1	279
BnaA01g02430D	BnaA01g02430D	=	CUFF.68	CUFF.68.1	100	2.549788	1.501828	3.597748	12.336692	761	CUFF.68.1	758
BnaA01g02440D	BnaA01g02440D	e	CUFF.69	CUFF.69.1	100	2.447911	1.869057	3.026766	11.536069	1876	CUFF.69.1	2819
BnaA01g02440D	BnaA01g02440D	j	CUFF.70	CUFF.70.1	100	1.671119	0.938652	2.403586	8.161418	966	CUFF.70.1	2819
-	-	u	CUFF.71	CUFF.71.1	100	78.053719	71.721440	84.385998	375.964770	860	CUFF.72.1	-
BnaA01g02440D	BnaA01g02440D	p	CUFF.72	CUFF.72.1	100	7.401367	5.990084	8.812649	35.650488	1358	CUFF.72.1	2819
BnaA01g02470D	BnaA01g02470D	=	CUFF.73	CUFF.73.1	18	2.046680	0.803005	3.290355	9.808669	800	CUFF.73.2	635
BnaA01g02470D	BnaA01g02470D	j	CUFF.73	CUFF.73.2	100	11.595595	9.320766	13.870424	55.571629	837	CUFF.73.2	635
BnaA01g02480D	BnaA01g02480D	e	CUFF.74	CUFF.74.1	100	0.825552	0.398608	1.252497	4.113857	1601	CUFF.74.1	1039
BnaA01g02480D	BnaA01g02480D	=	CUFF.75	CUFF.75.1	31	2.026109	1.077459	2.974758	10.096420	1078	CUFF.74.1	1039
BnaA01g02480D	BnaA01g02480D	j	CUFF.75	CUFF.75.2	100	6.518682	4.853127	8.184237	32.483623	919	CUFF.74.1	1039
BnaA01g02490D	BnaA01g02490D	=	CUFF.76	CUFF.76.1	100	156.133520	146.028898	166.238142	762.936789	821	CUFF.76.1	1033
BnaA01g02500D	BnaA01g02500D	j	CUFF.77	CUFF.77.1	22	1.186435	0.591349	1.781520	5.745316	1675	CUFF.77.4	1508
BnaA01g02500D	BnaA01g02500D	j	CUFF.77	CUFF.77.2	100	5.382906	4.315545	6.450267	26.066748	1601	CUFF.77.4	1508
BnaA01g02500D	BnaA01g02500D	j	CUFF.77	CUFF.77.3	39	2.079239	1.383414	2.775065	10.068727	1680	CUFF.77.4	1508
BnaA01g02500D	BnaA01g02500D	j	CUFF.77	CUFF.77.4	29	1.575851	0.932011	2.219692	7.631067	1698	CUFF.77.4	1508
BnaA01g02500D	BnaA01g02500D	e	CUFF.78	CUFF.78.1	100	9.919848	6.904841	12.934854	48.036907	494	CUFF.77.4	1508
BnaA01g02520D	BnaA01g02520D	j	CUFF.79	CUFF.79.1	100	8.672688	7.078959	10.266418	41.974436	1282	CUFF.79.2	1686
BnaA01g02520D	BnaA01g02520D	j	CUFF.79	CUFF.79.2	60	5.168180	4.171178	6.165183	25.013172	1850	CUFF.79.2	1686
BnaA01g02530D	BnaA01g02530D	e	CUFF.80	CUFF.80.1	100	47.856673	43.971181	51.742165	231.504676	1200	CUFF.80.1	1029
BnaA01g02540D	BnaA01g02540D	=	CUFF.81	CUFF.81.1	100	56.446163	43.395181	69.497145	277.082751	305	CUFF.82.1	697
BnaA01g02540D	BnaA01g02540D	e	CUFF.82	CUFF.82.1	100	12.336444	9.195472	15.477415	60.557098	535	CUFF.82.1	697
BnaA01g02550D	BnaA01g02550D	=	CUFF.83	CUFF.83.1	100	12.075627	9.397584	14.753670	60.026324	638	CUFF.83.1	240
BnaA01g02570D	BnaA01g02570D	=	CUFF.84	CUFF.84.1	100	84.414638	79.993042	88.836234	400.597773	1192	CUFF.84.1	465
BnaA01g02590D	BnaA01g02590D	j	CUFF.85	CUFF.85.1	50	5.465451	4.326775	6.604126	26.764600	1800	CUFF.85.1	2083
BnaA01g02590D	BnaA01g02590D	j	CUFF.85	CUFF.85.2	100	10.832771	9.298379	12.367163	53.048650	1720	CUFF.85.1	2083
BnaA01g02610D	BnaA01g02610D	=	CUFF.86	CUFF.86.1	100	13.535858	11.519061	15.552655	65.678848	1054	CUFF.86.1	1035
BnaA01g02620D	BnaA01g02620D	=	CUFF.87	CUFF.87.1	100	5.122377	4.013231	6.231523	25.345580	1212	CUFF.87.1	1370
BnaA01g02630D	BnaA01g02630D	=	CUFF.88	CUFF.88.1	100	57.382621	53.389849	61.375393	277.103592	1484	CUFF.88.1	1557
BnaA01g02640D	BnaA01g02640D	j	CUFF.89	CUFF.89.1	100	44.878105	41.584089	48.172122	219.191430	1595	CUFF.89.1	1780
BnaA01g02650D	BnaA01g02650D	=	CUFF.90	CUFF.90.1	100	111.670072	105.372563	117.967580	538.031205	1596	CUFF.90.1	1786
BnaA01g02660D	BnaA01g02660D	=	CUFF.91	CUFF.91.1	100	21.480132	19.367413	23.592850	103.891196	1549	CUFF.91.1	1622
BnaA01g02670D	BnaA01g02670D	=	CUFF.92	CUFF.92.1	100	82.829109	78.469314	87.188904	403.248912	2762	CUFF.92.1	3036
BnaA01g02690D	BnaA01g02690D	j	CUFF.93	CUFF.93.1	100	12.126973	10.974338	13.279608	59.452106	2923	CUFF.93.1	3094
BnaA01g02690D	BnaA01g02690D	j	CUFF.93	CUFF.93.2	98	11.912537	9.709263	14.115811	58.400841	962	CUFF.93.1	3094
BnaA01g02710D	BnaA01g02710D	c	CUFF.94	CUFF.94.1	100	6.924625	4.553166	9.296083	34.073919	530	CUFF.94.1	1264
BnaA01g02740D	BnaA01g02740D	=	CUFF.95	CUFF.95.1	100	4.883518	4.219108	5.547929	23.882870	2969	CUFF.95.1	1998
BnaA01g02770D	BnaA01g02770D	j	CUFF.96	CUFF.96.1	100	22.357188	20.413716	24.300660	108.460324	2022	CUFF.96.1	2220
BnaA01g02770D	BnaA01g02770D	c	CUFF.96	CUFF.96.2	83	18.563365	15.228392	21.898337	90.055536	717	CUFF.96.1	2220
BnaA01g02780D	BnaA01g02780D	c	CUFF.97	CUFF.97.1	100	1.227416	0.689428	1.765404	5.698310	1226	CUFF.97.1	1686
BnaA01g02790D	BnaA01g02790D	=	CUFF.98	CUFF.98.1	100	4.490847	3.474172	5.507523	21.879368	1220	CUFF.98.1	1044
BnaA01g02800D	BnaA01g02800D	j	CUFF.99	CUFF.99.1	100	3.338048	2.829181	3.846914	16.294631	3594	CUFF.99.1	3790
BnaA01g02800D	BnaA01g02800D	j	CUFF.99	CUFF.99.2	44	1.470983	1.010730	1.931236	7.180582	2289	CUFF.99.1	3790
BnaA01g02810D	BnaA01g02810D	=	CUFF.100	CUFF.100.1	100	24.246924	20.564831	27.929017	115.120956	650	CUFF.100.1	744
BnaA01g02820D	BnaA01g02820D	=	CUFF.101	CUFF.101.1	100	6.391270	5.470992	7.311548	30.877279	2546	CUFF.101.2	2429
BnaA01g02820D	BnaA01g02820D	j	CUFF.101	CUFF.101.2	28	1.785240	1.206019	2.364461	8.624789	2558	CUFF.101.2	2429
BnaA01g02830D	BnaA01g02830D	=	CUFF.102	CUFF.102.1	100	15.834746	13.140020	18.529473	76.162366	777	CUFF.103.1	946
BnaA01g02830D	BnaA01g02830D	e	CUFF.103	CUFF.103.1	100	1.505635	0.820367	2.190902	7.241841	1111	CUFF.103.1	946
BnaA01g02840D	BnaA01g02840D	j	CUFF.104	CUFF.104.1	100	10.731404	9.439116	12.023691	52.639876	1895	CUFF.104.1	929
BnaA01g02850D	BnaA01g02850D	j	CUFF.105	CUFF.105.1	100	4.575388	3.586738	5.564038	22.443274	1390	CUFF.105.1	1468
BnaA01g02880D	BnaA01g02880D	=	CUFF.106	CUFF.106.1	100	11.532778	10.203275	12.862282	56.273350	1919	CUFF.106.1	1833
BnaA01g02890D	BnaA01g02890D	j	CUFF.107	CUFF.107.1	100	1.415459	0.831013	1.999906	6.798955	1231	CUFF.107.1	1074
BnaA01g02900D	BnaA01g02900D	j	CUFF.108	CUFF.108.1	100	1.037462	0.501998	1.572927	4.972892	1063	CUFF.108.1	994
BnaA01g02910D	BnaA01g02910D	o	CUFF.109	CUFF.109.1	100	0.651115	0.351941	0.950289	3.315691	1841	CUFF.109.1	2413
BnaA01g02920D	BnaA01g02920D	j	CUFF.110	CUFF.110.1	100	5.625299	4.377347	6.873251	27.411746	1082	CUFF.110.1	1618
BnaA01g02930D	BnaA01g02930D	=	CUFF.111	CUFF.111.1	100	3.995278	3.253373	4.737182	19.170591	1833	CUFF.111.1	1791
BnaA01g02940D	BnaA01g02940D	=	CUFF.112	CUFF.112.1	100	44.009513	38.928833	49.090193	216.241193	624	CUFF.112.1	682
BnaA01g02950D	BnaA01g02950D	=	CUFF.113	CUFF.113.1	100	19.455085	17.608759	21.301410	93.747171	1817	CUFF.113.1	1799
BnaA01g02970D	BnaA01g02970D	e	CUFF.114	CUFF.114.1	100	0.730726	0.401355	1.060097	3.360639	1767	CUFF.114.1	1122
BnaA01g02990D	BnaA01g02990D	j	CUFF.115	CUFF.115.1	76	3.304056	2.660136	3.947977	15.986971	2536	CUFF.115.1	1535
BnaA01g02990D	BnaA01g02990D	j	CUFF.115	CUFF.115.2	87	3.778763	2.882985	4.674542	18.283883	1729	CUFF.115.1	1535
BnaA01g02990D	BnaA01g02990D	j	CUFF.115	CUFF.115.3	100	4.347877	2.539724	6.156030	21.037590	624	CUFF.115.1	1535
BnaA01g03010D	BnaA01g03010D	x	CUFF.116	CUFF.116.1	100	0.803102	0.210316	1.395889	3.873218	1033	CUFF.116.1	1679
BnaA01g03010D	BnaA01g03010D	=	CUFF.117	CUFF.117.1	100	1.111790	0.612689	1.610891	5.361964	1497	CUFF.117.1	1679
BnaA01g03020D	BnaA01g03020D	c	CUFF.118	CUFF.118.1	100	12.844821	9.699817	15.989825	63.513645	541	CUFF.118.1	1461
BnaA01g03050D	BnaA01g03050D	j	CUFF.119	CUFF.119.1	100	63.858446	59.823096	67.893796	305.860993	2406	CUFF.119.2	2310
BnaA01g03050D	BnaA01g03050D	j	CUFF.119	CUFF.119.2	51	32.549346	29.786979	35.311713	155.900684	2477	CUFF.119.2	2310
BnaA01g03060D	BnaA01g03060D	j	CUFF.120	CUFF.120.1	97	15.452316	14.258297	16.646334	73.730393	3723	CUFF.120.1	3698
BnaA01g03060D	BnaA01g03060D	c	CUFF.120	CUFF.120.2	100	15.900554	12.793723	19.007384	75.869151	712	CUFF.120.1	3698
BnaA01g03070D	BnaA01g03070D	j	CUFF.121	CUFF.121.1	68	2.710111	1.770490	3.649732	13.138439	1398	CUFF.121.2	3384
BnaA01g03070D	BnaA01g03070D	j	CUFF.121	CUFF.121.2	100	3.975424	3.402452	4.548396	19.272593	3626	CUFF.121.2	3384
BnaA01g03080D	BnaA01g03080D	j	CUFF.122	CUFF.122.1	100	4.728753	3.235086	6.222420	23.295511	732	CUFF.122.1	532
-	-	u	CUFF.123	CUFF.123.1	100	7.129944	3.326220	10.933669	35.178487	351	CUFF.123.1	-
BnaA01g03120D	BnaA01g03120D	j	CUFF.124	CUFF.124.1	75	9.234070	7.880810	10.587330	44.678399	1829	CUFF.124.1	1435
BnaA01g03120D	BnaA01g03120D	c	CUFF.124	CUFF.124.2	100	12.301734	10.573848	14.029621	59.521079	1535	CUFF.124.1	1435
BnaA01g03130D	BnaA01g03130D	=	CUFF.125	CUFF.125.1	100	6.296932	4.676540	7.917324	30.296235	843	CUFF.125.2	849
BnaA01g03130D	BnaA01g03130D	j	CUFF.125	CUFF.125.2	13	0.847307	0.209856	1.484759	4.076623	974	CUFF.125.2	849
BnaA01g03140D	BnaA01g03140D	=	CUFF.126	CUFF.126.1	100	8.582949	6.196696	10.969202	41.578494	603	CUFF.126.1	399
BnaA01g03150D	BnaA01g03150D	=	CUFF.127	CUFF.127.1	100	330.761216	297.095296	364.427135	1604.875929	306	CUFF.127.1	463
BnaA01g03210D	BnaA01g03210D	=	CUFF.128	CUFF.128.1	100	34.155364	29.043432	39.267296	165.964079	581	CUFF.128.2	701
BnaA01g03210D	BnaA01g03210D	j	CUFF.128	CUFF.128.2	14	4.880997	2.974475	6.787520	23.717219	659	CUFF.128.2	701
BnaA01g03230D	BnaA01g03230D	j	CUFF.129	CUFF.129.1	100	2.921632	1.777380	4.065884	14.131337	761	CUFF.129.1	2264
BnaA01g03230D	BnaA01g03230D	c	CUFF.130	CUFF.130.1	100	5.124410	3.914593	6.334227	25.076491	1232	CUFF.130.2	2264
BnaA01g03230D	BnaA01g03230D	j	CUFF.130	CUFF.130.2	28	1.443706	0.663598	2.223814	7.064832	1234	CUFF.130.2	2264
BnaA01g03240D	BnaA01g03240D	x	CUFF.131	CUFF.131.1	100	7.205658	6.064713	8.346603	35.012554	2267	CUFF.131.1	2450
BnaA01g03240D	BnaA01g03240D	o	CUFF.132	CUFF.132.1	100	33.572772	30.565153	36.580391	163.131313	1544	CUFF.132.2	2450
BnaA01g03240D	BnaA01g03240D	o	CUFF.132	CUFF.132.2	18	5.927504	4.600021	7.254988	28.801958	1556	CUFF.132.2	2450
BnaA01g03270D	BnaA01g03270D	=	CUFF.133	CUFF.133.1	100	47.941096	44.498539	51.383652	232.238407	1593	CUFF.133.1	1609
BnaA01g03280D	BnaA01g03280D	j	CUFF.134	CUFF.134.1	100	10.353407	8.296773	12.410041	49.993837	785	CUFF.134.1	941
BnaA01g03290D	BnaA01g03290D	=	CUFF.135	CUFF.135.1	100	1.910194	1.306823	2.513566	9.240236	1448	CUFF.135.1	1377
BnaA01g03320D	BnaA01g03320D	j	CUFF.136	CUFF.136.1	100	10.578873	9.349235	11.808510	51.187241	2839	CUFF.136.1	3020
BnaA01g03320D	BnaA01g03320D	j	CUFF.136	CUFF.136.2	25	2.696556	1.988713	3.404399	13.047634	2839	CUFF.136.1	3020
BnaA01g03320D	BnaA01g03320D	j	CUFF.136	CUFF.136.3	69	7.255811	5.887910	8.623711	35.108176	1628	CUFF.136.1	3020
BnaA01g03330D	BnaA01g03330D	=	CUFF.137	CUFF.137.1	100	166.650479	148.104310	185.196648	830.582652	363	CUFF.137.1	516
BnaA01g03340D	BnaA01g03340D	j	CUFF.138	CUFF.138.1	100	28.107919	25.433079	30.782760	136.497046	1326	CUFF.138.1	749
BnaA01g03360D	BnaA01g03360D	j	CUFF.139	CUFF.139.1	18	0.624585	0.098560	1.150611	3.039037	1182	CUFF.139.1	1215
BnaA01g03360D	BnaA01g03360D	j	CUFF.139	CUFF.139.2	100	3.439036	2.445486	4.432586	16.733282	1181	CUFF.139.1	1215
BnaA01g03370D	BnaA01g03370D	j	CUFF.140	CUFF.140.1	100	35.503346	29.673499	41.333194	172.898498	494	CUFF.140.1	1645
BnaA01g03370D	BnaA01g03370D	c	CUFF.141	CUFF.141.1	100	35.545864	31.273196	39.818533	173.105556	740	CUFF.141.1	1645
BnaA01g03380D	BnaA01g03380D	=	CUFF.142	CUFF.142.1	100	7.030018	6.240279	7.819757	33.812404	3441	CUFF.142.1	2702
BnaA01g03390D	BnaA01g03390D	=	CUFF.143	CUFF.143.1	100	2.647135	2.227975	3.066295	12.731973	4546	CUFF.143.1	3102
BnaA01g03400D	BnaA01g03400D	=	CUFF.144	CUFF.144.1	100	31.497216	28.888386	34.106046	148.210334	1620	CUFF.144.1	1770
BnaA01g03410D	BnaA01g03410D	j	CUFF.145	CUFF.145.1	100	5.272367	4.128650	6.416084	25.442921	1150	CUFF.145.1	2697
BnaA01g03420D	BnaA01g03420D	=	CUFF.146	CUFF.146.1	100	1.817140	1.232301	2.401979	8.683580	2271	CUFF.147.1	1441
BnaA01g03430D	BnaA01g03430D	j	CUFF.147	CUFF.147.1	98	3.870783	3.244619	4.496947	18.497337	3130	CUFF.147.1	1603
BnaA01g03430D	BnaA01g03430D	c	CUFF.147	CUFF.147.2	100	3.938316	2.432326	5.444305	18.820056	710	CUFF.147.1	1603
BnaA01g03440D	BnaA01g03440D	e	CUFF.148	CUFF.148.1	100	4.375041	2.451275	6.298807	21.213691	683	CUFF.149.1	765
BnaA01g03450D	BnaA01g03450D	j	CUFF.149	CUFF.149.1	100	8.957245	7.367091	10.547399	43.431873	1233	CUFF.149.1	697
BnaA01g03440D	BnaA01g03440D	j	CUFF.149	CUFF.149.2	44	3.955707	2.340970	5.570445	19.180426	825	CUFF.149.1	765
BnaA01g03460D	BnaA01g03460D	=	CUFF.150	CUFF.150.1	100	2.244006	1.552207	2.935806	10.624159	1318	CUFF.150.1	1476
BnaA01g03480D	BnaA01g03480D	=	CUFF.151	CUFF.151.1	100	5.538205	4.222375	6.854036	27.150412	1073	CUFF.151.1	1078
BnaA01g03480D	BnaA01g03480D	j	CUFF.151	CUFF.151.2	15	0.829139	0.191536	1.466742	4.064758	1070	CUFF.151.1	1078
BnaA01g03500D	BnaA01g03500D	=	CUFF.152	CUFF.152.1	100	0.839446	0.391357	1.287536	4.088143	1223	CUFF.152.1	1498
BnaA01g03510D	BnaA01g03510D	c	CUFF.153	CUFF.153.1	100	7.157815	5.391848	8.923781	34.105299	963	CUFF.153.1	2461
BnaA01g03510D	BnaA01g03510D	j	CUFF.153	CUFF.153.2	51	3.673680	2.267181	5.080179	17.504218	963	CUFF.153.1	2461
BnaA01g03510D	BnaA01g03510D	c	CUFF.154	CUFF.154.1	100	11.216828	9.674609	12.759046	54.376644	1311	CUFF.154.1	2461
BnaA01g03550D	BnaA01g03550D	c	CUFF.155	CUFF.155.1	66	1.136415	0.676406	1.596424	5.616402	2228	CUFF.155.2	3552
BnaA01g03550D	BnaA01g03550D	j	CUFF.155	CUFF.155.2	100	1.733411	1.208163	2.258659	8.566882	2273	CUFF.155.2	3552
BnaA01g03550D	BnaA01g03550D	c	CUFF.156	CUFF.156.1	100	18.228058	15.873074	20.583042	89.192499	1065	CUFF.156.1	3552
BnaA01g03560D	BnaA01g03560D	=	CUFF.157	CUFF.157.1	100	6.941672	5.361855	8.521488	33.621755	900	CUFF.157.1	911
BnaA01g03570D	BnaA01g03570D	j	CUFF.158	CUFF.158.1	100	25.014464	23.050050	26.978877	121.099747	2243	CUFF.158.1	2117
BnaA01g03580D	BnaA01g03580D	j	CUFF.159	CUFF.159.1	100	0.836079	0.462597	1.209560	4.112990	1619	CUFF.159.1	2619
BnaA01g03590D	BnaA01g03590D	j	CUFF.160	CUFF.160.1	100	26.217512	24.229391	28.205634	127.110284	1719	CUFF.160.1	1726
BnaA01g03600D	BnaA01g03600D	=	CUFF.161	CUFF.161.1	100	61.936981	56.348839	67.525123	301.644506	806	CUFF.161.1	934
BnaA01g03610D	BnaA01g03610D	j	CUFF.162	CUFF.162.1	100	4.790695	4.308505	5.272885	23.287017	7337	CUFF.162.1	5657
BnaA01g03610D	BnaA01g03610D	j	CUFF.162	CUFF.162.2	40	1.913533	1.582110	2.244955	9.301462	7287	CUFF.162.1	5657
BnaA01g03620D	BnaA01g03620D	j	CUFF.163	CUFF.163.1	88	6.887025	5.873248	7.900802	33.477035	2397	CUFF.163.1	1554
BnaA01g03620D	BnaA01g03620D	j	CUFF.163	CUFF.163.2	100	7.848339	6.751018	8.945660	38.149872	2394	CUFF.163.1	1554
BnaA01g03630D	BnaA01g03630D	j	CUFF.165	CUFF.165.1	100	13.086484	12.016689	14.156278	62.736284	3668	CUFF.165.1	3325
BnaA01g03640D	BnaA01g03640D	j	CUFF.166	CUFF.166.1	22	0.492943	0.245063	0.740824	2.433796	3535	CUFF.166.3	5149
BnaA01g03640D	BnaA01g03640D	j	CUFF.166	CUFF.166.2	18	0.407332	0.188120	0.626543	2.011108	3686	CUFF.166.3	5149
BnaA01g03640D	BnaA01g03640D	j	CUFF.166	CUFF.166.3	100	2.249216	1.831496	2.666935	11.104995	3992	CUFF.166.3	5149
BnaA01g03640D	BnaA01g03640D	c	CUFF.167	CUFF.167.1	100	6.097545	4.989632	7.205458	29.204256	1422	CUFF.167.1	5149
BnaA01g03650D	BnaA01g03650D	j	CUFF.168	CUFF.168.1	100	17.396913	14.773254	20.020571	85.597049	856	CUFF.168.1	1197
BnaA01g03660D	BnaA01g03660D	c	CUFF.169	CUFF.169.1	100	0.588012	0.325045	0.850979	2.756277	2105	CUFF.169.1	2967
BnaA01g03670D	BnaA01g03670D	=	CUFF.170	CUFF.170.1	100	2.668738	1.979367	3.358110	12.683991	1516	CUFF.170.1	1277
BnaA01g03680D	BnaA01g03680D	j	CUFF.171	CUFF.171.1	100	17.287651	15.907227	18.668076	84.582586	3463	CUFF.171.2	3305
BnaA01g03680D	BnaA01g03680D	j	CUFF.171	CUFF.171.2	30	5.223582	4.468991	5.978173	25.557206	3621	CUFF.171.2	3305
BnaA01g03730D	BnaA01g03730D	=	CUFF.172	CUFF.172.1	100	13.900244	11.776093	16.024396	66.508195	1037	CUFF.172.1	1169
BnaA01g03740D	BnaA01g03740D	j	CUFF.173	CUFF.173.1	100	3.395596	2.410039	4.381153	16.444198	1088	CUFF.173.1	1043
BnaA01g03740D	BnaA01g03740D	j	CUFF.173	CUFF.173.2	57	1.935875	0.548207	3.323543	9.375060	520	CUFF.173.1	1043
BnaA01g00800D	BnaA01g00800D	=	CUFF.174	CUFF.174.1	100	12.132505	10.289324	13.975686	58.985890	1116	CUFF.174.1	1226
BnaA01g00810D	BnaA01g00810D	=	CUFF.175	CUFF.175.1	100	20.779938	18.850667	22.709209	101.028032	1804	CUFF.175.1	1224
BnaA01g00850D	BnaA01g00850D	j	CUFF.176	CUFF.176.1	97	3.359312	2.615894	4.102730	16.282949	1760	CUFF.176.1	1978
BnaA01g00850D	BnaA01g00850D	c	CUFF.176	CUFF.176.2	100	3.467464	2.177202	4.757726	16.807176	829	CUFF.176.1	1978
BnaA01g00860D	BnaA01g00860D	j	CUFF.177	CUFF.177.1	100	9.641902	6.290508	12.993297	46.488841	442	CUFF.177.1	744
BnaA01g00870D	BnaA01g00870D	e	CUFF.178	CUFF.178.1	100	0.658317	0.389616	0.927018	3.154624	2280	CUFF.178.1	1803
BnaA01g00880D	BnaA01g00880D	j	CUFF.179	CUFF.179.1	100	14.106616	12.256159	15.957074	68.581734	1184	CUFF.179.1	1324
BnaA01g00890D	BnaA01g00890D	=	CUFF.180	CUFF.180.1	100	7.144070	6.088553	8.199588	34.459810	1803	CUFF.180.1	1562
BnaA01g00900D	BnaA01g00900D	=	CUFF.181	CUFF.181.1	100	1.700184	0.674935	2.725434	7.808275	600	CUFF.181.1	910
BnaA01g00910D	BnaA01g00910D	j	CUFF.182	CUFF.182.1	100	1.182234	0.638679	1.725789	5.603536	1171	CUFF.182.1	1626
BnaA01g00920D	BnaA01g00920D	=	CUFF.183	CUFF.183.1	100	17.483370	14.562238	20.404502	85.604649	743	CUFF.184.1	1228
BnaA01g00920D	BnaA01g00920D	e	CUFF.184	CUFF.184.1	100	4.400095	3.563336	5.236854	21.544393	1764	CUFF.184.1	1228
BnaA01g00930D	BnaA01g00930D	e	CUFF.185	CUFF.185.1	100	8.797272	7.517192	10.077352	42.718123	1591	CUFF.185.1	1005
BnaA01g00930D	BnaA01g00930D	=	CUFF.186	CUFF.186.1	100	76.924552	69.113985	84.735118	373.533120	588	CUFF.185.1	1005
BnaA01g00940D	BnaA01g00940D	j	CUFF.187	CUFF.187.1	100	7.649120	6.220146	9.078093	37.153553	1177	CUFF.187.1	1252
BnaA01g00940D	BnaA01g00940D	j	CUFF.187	CUFF.187.2	97	7.414885	5.918693	8.911076	36.015818	1073	CUFF.187.1	1252
BnaA01g00970D	BnaA01g00970D	=	CUFF.188	CUFF.188.1	100	7.234288	6.253186	8.215390	34.981892	2097	CUFF.188.1	1529
BnaA01g00990D	BnaA01g00990D	j	CUFF.189	CUFF.189.1	100	8.096006	7.063608	9.128403	39.273640	2143	CUFF.189.1	2061
BnaA01g01020D	BnaA01g01020D	x	CUFF.190	CUFF.190.1	100	33.815285	31.109567	36.521003	163.908342	1270	CUFF.190.1	1297
BnaA01g01030D	BnaA01g01030D	x	CUFF.191	CUFF.191.1	100	17.284519	15.117098	19.451939	84.773040	1415	CUFF.191.2	1461
BnaA01g01030D	BnaA01g01030D	x	CUFF.191	CUFF.191.2	44	7.657763	6.284099	9.031428	37.557995	1663	CUFF.191.2	1461
BnaA01g01030D	BnaA01g01030D	=	CUFF.192	CUFF.192.1	100	3.772478	3.032273	4.512684	18.502365	2012	CUFF.192.1	1461
BnaA01g01040D	BnaA01g01040D	=	CUFF.193	CUFF.193.1	100	41.785934	38.418993	45.152875	197.188561	1060	CUFF.193.1	1337
BnaA01g01070D	BnaA01g01070D	j	CUFF.194	CUFF.194.1	40	3.158668	2.037349	4.279988	15.284657	1017	CUFF.194.2	2059
BnaA01g01070D	BnaA01g01070D	j	CUFF.194	CUFF.194.2	58	4.527581	3.761236	5.293926	21.908765	2165	CUFF.194.2	2059
BnaA01g01070D	BnaA01g01070D	c	CUFF.194	CUFF.194.3	100	7.814554	5.489806	10.139303	37.814284	651	CUFF.194.2	2059
BnaA01g01080D	BnaA01g01080D	=	CUFF.195	CUFF.195.1	100	8.359857	6.560762	10.158952	39.952580	848	CUFF.195.1	804
BnaA01g01090D	BnaA01g01090D	=	CUFF.196	CUFF.196.1	100	2.747817	1.746418	3.749216	13.153887	883	CUFF.196.1	844
BnaA01g01100D	BnaA01g01100D	=	CUFF.197	CUFF.197.1	100	18.155772	15.907095	20.404449	88.621079	1148	CUFF.197.1	1113
BnaA01g01120D	BnaA01g01120D	=	CUFF.198	CUFF.198.1	100	4.696041	3.853840	5.538242	21.914573	1701	CUFF.198.1	1464
BnaA01g01150D	BnaA01g01150D	=	CUFF.199	CUFF.199.1	100	7.600496	5.860148	9.340844	36.829507	829	CUFF.199.1	886
BnaA01g01170D	BnaA01g01170D	=	CUFF.200	CUFF.200.1	100	7.719448	6.126640	9.312255	37.363486	1162	CUFF.202.1	1058
BnaA01g01180D	BnaA01g01180D	e	CUFF.201	CUFF.201.1	100	4.620296	3.370457	5.870135	22.363046	1187	CUFF.202.1	1357
BnaA01g01180D	BnaA01g01180D	j	CUFF.202	CUFF.202.1	100	7.733243	6.553486	8.913000	37.430259	1947	CUFF.202.1	1357
-	-	u	CUFF.203	CUFF.203.1	100	56.898939	52.703546	61.094332	275.112140	1296	CUFF.203.1	-
BnaA01g01200D	BnaA01g01200D	=	CUFF.204	CUFF.204.1	100	1.838730	1.129565	2.547895	9.038339	1049	CUFF.204.1	342
BnaA01g01210D	BnaA01g01210D	j	CUFF.205	CUFF.205.1	100	2.190349	1.487259	2.893439	10.556565	1232	CUFF.205.1	3826
BnaA01g01210D	BnaA01g01210D	j	CUFF.206	CUFF.206.1	100	3.476286	2.809635	4.142937	16.212053	2307	CUFF.206.1	3826
BnaA01g01210D	BnaA01g01210D	e	CUFF.207	CUFF.207.1	100	0.591371	0.189422	0.993320	2.757927	1855	CUFF.206.1	3826
BnaA01g01250D	BnaA01g01250D	j	CUFF.208	CUFF.208.1	100	1.367836	0.580456	2.155217	6.368948	766	CUFF.208.1	1570
BnaA01g01250D	BnaA01g01250D	c	CUFF.209	CUFF.209.1	100	1.807087	1.020164	2.594010	8.781137	927	CUFF.209.1	1570
BnaA01g01270D	BnaA01g01270D	j	CUFF.210	CUFF.210.1	100	7.077026	5.957658	8.196393	34.268548	1759	CUFF.210.2	1810
BnaA01g01270D	BnaA01g01270D	j	CUFF.210	CUFF.210.2	19	1.321456	0.778131	1.864782	6.398789	1843	CUFF.210.2	1810
BnaA01g01290D	BnaA01g01290D	j	CUFF.211	CUFF.211.1	100	1.073891	0.499872	1.647910	5.444811	959	CUFF.211.1	330
BnaA01g01310D	BnaA01g01310D	=	CUFF.212	CUFF.212.1	100	18.031794	16.301594	19.761993	86.966760	1896	CUFF.212.1	2123
BnaA01g01330D	BnaA01g01330D	j	CUFF.213	CUFF.213.1	44	14.378030	13.082007	15.674053	69.869704	3212	CUFF.213.1	3598
BnaA01g01330D	BnaA01g01330D	j	CUFF.213	CUFF.213.2	34	11.120654	9.581306	12.660001	54.040560	2219	CUFF.213.1	3598
BnaA01g01330D	BnaA01g01330D	j	CUFF.213	CUFF.213.3	100	32.649644	29.955404	35.343884	158.660189	1965	CUFF.213.1	3598
BnaA01g01340D	BnaA01g01340D	j	CUFF.214	CUFF.214.1	71	4.880739	4.127652	5.633825	23.675758	2314	CUFF.214.1	4311
BnaA01g01340D	BnaA01g01340D	c	CUFF.214	CUFF.214.2	100	6.876401	5.929380	7.823422	33.356427	2125	CUFF.214.2	4311
BnaA01g01360D	BnaA01g01360D	j	CUFF.215	CUFF.215.1	100	3.648254	2.860002	4.436505	17.565450	1612	CUFF.215.1	1624
-	-	u	CUFF.216	CUFF.216.1	100	9.404690	7.740084	11.069297	45.017458	1378	CUFF.217.1	-
-	-	u	CUFF.216	CUFF.216.2	68	6.435768	5.185155	7.686381	30.806110	1693	CUFF.217.1	-
-	-	u	CUFF.217	CUFF.217.1	100	2.034436	1.487289	2.581583	9.738240	2379	CUFF.217.1	-
BnaA01g01420D	BnaA01g01420D	j	CUFF.218	CUFF.218.1	100	22.560373	20.810693	24.310054	109.710832	2543	CUFF.218.1	1704
BnaA01g01430D	BnaA01g01430D	j	CUFF.219	CUFF.219.1	100	3.054492	2.607263	3.501722	14.853961	4008	CUFF.219.1	3316
BnaA01g01450D	BnaA01g01450D	c	CUFF.220	CUFF.220.1	100	0.718672	0.302173	1.135171	3.525397	1159	CUFF.220.1	3405
BnaA01g01460D	BnaA01g01460D	j	CUFF.221	CUFF.221.1	100	3.626013	3.162595	4.089431	17.625217	4458	CUFF.221.1	4402
BnaA01g01470D	BnaA01g01470D	e	CUFF.222	CUFF.222.1	100	35.753438	29.043116	42.463760	170.890909	503	CUFF.223.1	986
BnaA01g01470D	BnaA01g01470D	=	CUFF.223	CUFF.223.1	100	101.890352	94.530267	109.250437	487.005892	902	CUFF.223.1	986
BnaA01g01500D	BnaA01g01500D	j	CUFF.224	CUFF.224.1	100	11.227208	9.552905	12.901511	55.227913	1147	CUFF.224.1	1142
BnaA01g01520D	BnaA01g01520D	j	CUFF.225	CUFF.225.1	100	1.109099	0.849202	1.368996	5.390402	5239	CUFF.225.3	11805
BnaA01g01520D	BnaA01g01520D	j	CUFF.225	CUFF.225.2	18	0.196452	0.070414	0.322490	0.954788	5239	CUFF.225.3	11805
BnaA01g01520D	BnaA01g01520D	j	CUFF.225	CUFF.225.3	27	0.300102	0.152237	0.447968	1.458546	5472	CUFF.225.3	11805
BnaA01g01520D	BnaA01g01520D	c	CUFF.226	CUFF.226.1	100	4.020836	3.608275	4.433398	19.676399	6531	CUFF.226.1	11805
BnaA01g01540D	BnaA01g01540D	j	CUFF.227	CUFF.227.1	100	3.127136	1.820174	4.434098	15.506910	666	CUFF.227.1	1985
BnaA01g01540D	BnaA01g01540D	c	CUFF.228	CUFF.228.1	100	1.858763	1.047532	2.669994	9.268925	864	CUFF.228.1	1985
BnaA01g01550D	BnaA01g01550D	o	CUFF.229	CUFF.229.1	100	21.775128	19.265716	24.284539	103.058165	1012	CUFF.229.1	815
BnaA01g01560D	BnaA01g01560D	x	CUFF.230	CUFF.230.1	100	36.355030	33.481527	39.228533	170.133798	1596	CUFF.230.1	922
BnaA01g01570D	BnaA01g01570D	e	CUFF.231	CUFF.231.1	100	1.453794	0.934906	1.972682	6.890591	2025	CUFF.231.1	1384
BnaA01g01570D	BnaA01g01570D	=	CUFF.232	CUFF.232.1	100	10.481200	8.911020	12.051380	49.678054	1371	CUFF.231.1	1384
BnaA01g01580D	BnaA01g01580D	e	CUFF.233	CUFF.233.1	100	1.007179	0.341962	1.672395	4.897957	839	CUFF.234.2	918
BnaA01g01580D	BnaA01g01580D	j	CUFF.234	CUFF.234.1	68	2.569440	1.544214	3.594667	12.495310	965	CUFF.234.2	918
BnaA01g01580D	BnaA01g01580D	j	CUFF.234	CUFF.234.2	100	3.753586	2.560685	4.946488	18.253867	968	CUFF.234.2	918
BnaA01g01590D	BnaA01g01590D	=	CUFF.235	CUFF.235.1	100	26.867860	21.249214	32.486505	135.586956	443	CUFF.235.1	445
BnaA01g01620D	BnaA01g01620D	o	CUFF.236	CUFF.236.1	100	9.582857	7.107475	12.058239	47.398752	600	CUFF.236.1	1082
BnaA01g01620D	BnaA01g01620D	j	CUFF.237	CUFF.237.1	100	5.174696	3.502755	6.846636	25.088744	727	CUFF.237.1	1082
BnaA01g01620D	BnaA01g01620D	j	CUFF.237	CUFF.237.2	23	1.194228	0.134179	2.254276	5.790037	659	CUFF.237.1	1082
BnaA01g01630D	BnaA01g01630D	j	CUFF.238	CUFF.238.1	100	8.575583	7.329505	9.821660	41.180863	1591	CUFF.238.1	1840
-	-	u	CUFF.239	CUFF.239.1	100	1.829681	1.244412	2.414950	9.141237	1471	CUFF.239.1	-
BnaA01g01650D	BnaA01g01650D	=	CUFF.240	CUFF.240.1	100	11.232035	9.897521	12.566550	54.428545	2094	CUFF.240.2	2114
BnaA01g01650D	BnaA01g01650D	j	CUFF.240	CUFF.240.2	27	2.999666	2.337011	3.662321	14.535875	2567	CUFF.240.2	2114
BnaA01g01660D	BnaA01g01660D	j	CUFF.241	CUFF.241.1	14	0.910697	0.439538	1.381856	4.325535	1626	CUFF.241.1	1887
BnaA01g01660D	BnaA01g01660D	=	CUFF.241	CUFF.241.2	100	6.380055	5.267435	7.492676	30.303330	1557	CUFF.241.1	1887
BnaA01g01670D	BnaA01g01670D	=	CUFF.242	CUFF.242.1	100	78.524669	71.420391	85.628947	383.612976	685	CUFF.242.1	857
BnaA01g01680D	BnaA01g01680D	=	CUFF.243	CUFF.243.1	100	7.003024	6.134222	7.871825	34.211551	2576	CUFF.243.1	1676
BnaA01g01690D	BnaA01g01690D	e	CUFF.244	CUFF.244.1	100	6.873760	5.902830	7.844690	32.760505	2225	CUFF.244.1	1177
BnaA01g01690D	BnaA01g01690D	=	CUFF.245	CUFF.245.1	100	112.965293	105.521802	120.408785	538.395299	1054	CUFF.244.1	1177
BnaA01g01690D	BnaA01g01690D	j	CUFF.245	CUFF.245.2	27	30.202089	25.445559	34.958618	143.943879	749	CUFF.244.1	1177
BnaA01g01700D	BnaA01g01700D	j	CUFF.246	CUFF.246.1	100	207.623176	198.117782	217.128569	1005.733318	2959	CUFF.246.1	3148
BnaA01g01740D	BnaA01g01740D	j	CUFF.247	CUFF.247.1	100	49.725395	45.554802	53.895989	240.865206	1088	CUFF.247.1	879
BnaA01g01750D	BnaA01g01750D	c	CUFF.248	CUFF.248.1	100	6.047307	2.021357	10.073257	28.477278	316	CUFF.248.1	8151
BnaA01g01750D	BnaA01g01750D	j	CUFF.249	CUFF.249.1	100	0.878486	0.625923	1.131049	4.187558	4153	CUFF.249.1	8151
BnaA01g01750D	BnaA01g01750D	x	CUFF.250	CUFF.250.1	100	0.422015	0.174537	0.669493	2.011658	2951	CUFF.250.1	8151
BnaA01g01750D	BnaA01g01750D	j	CUFF.251	CUFF.251.1	100	3.495374	2.929092	4.061656	16.733274	2857	CUFF.251.1	8151
BnaA01g01760D	BnaA01g01760D	j	CUFF.252	CUFF.252.1	97	6.075856	4.819413	7.332300	29.448966	1504	CUFF.252.2	1059
BnaA01g01760D	BnaA01g01760D	j	CUFF.252	CUFF.252.2	100	6.294851	5.110488	7.479213	30.510405	1720	CUFF.252.2	1059
BnaA01g01760D	BnaA01g01760D	e	CUFF.253	CUFF.253.1	100	2.029086	1.236488	2.821683	9.834742	1497	CUFF.252.2	1059
BnaA01g01780D	BnaA01g01780D	=	CUFF.254	CUFF.254.1	100	206.658821	191.220792	222.096850	998.115495	524	CUFF.254.1	773
BnaA01g01790D	BnaA01g01790D	j	CUFF.255	CUFF.255.1	13	2.863276	1.992463	3.734090	13.924442	1383	CUFF.256.1	1521
BnaA01g01790D	BnaA01g01790D	=	CUFF.255	CUFF.255.2	100	21.312931	18.591908	24.033953	103.647225	1015	CUFF.256.1	1521
BnaA01g01790D	BnaA01g01790D	e	CUFF.256	CUFF.256.1	100	3.425858	2.736970	4.114747	16.660341	2013	CUFF.256.1	1521
BnaA01g01800D	BnaA01g01800D	=	CUFF.257	CUFF.257.1	100	252.474002	237.355898	267.592106	1184.778518	729	CUFF.258.1	1017
BnaA01g01800D	BnaA01g01800D	e	CUFF.258	CUFF.258.1	100	74.201905	69.066167	79.337644	348.205449	1264	CUFF.258.1	1017
BnaA01g01810D	BnaA01g01810D	e	CUFF.259	CUFF.259.1	100	11.167358	9.966783	12.367932	54.217390	2292	CUFF.259.1	1475
BnaA01g01810D	BnaA01g01810D	=	CUFF.260	CUFF.260.1	100	25.897331	23.167931	28.626730	125.731237	1171	CUFF.259.1	1475
BnaA01g01880D	BnaA01g01880D	j	CUFF.261	CUFF.261.1	75	0.964037	0.446627	1.481447	4.662753	1384	CUFF.261.1	1080
BnaA01g01880D	BnaA01g01880D	=	CUFF.261	CUFF.261.2	100	1.287195	0.685130	1.889260	6.225767	1305	CUFF.261.1	1080
BnaA01g01890D	BnaA01g01890D	=	CUFF.262	CUFF.262.1	100	2.165680	0.885603	3.445757	10.053391	554	CUFF.262.1	183
BnaA01g01900D	BnaA01g01900D	=	CUFF.263	CUFF.263.1	100	82.630914	74.146509	91.115320	410.171363	576	CUFF.263.1	720
BnaA01g01900D	BnaA01g01900D	j	CUFF.263	CUFF.263.2	22	18.278205	13.800861	22.755549	90.731131	542	CUFF.263.1	720
BnaA01g01910D	BnaA01g01910D	j	CUFF.264	CUFF.264.1	100	1.231779	0.517914	1.945644	5.661004	779	CUFF.264.1	940
BnaA01g01910D	BnaA01g01910D	o	CUFF.265	CUFF.265.1	100	6.640121	5.599062	7.681180	31.570161	1592	CUFF.265.1	940
BnaA01g01950D	BnaA01g01950D	=	CUFF.266	CUFF.266.1	100	7.175975	6.016873	8.335077	33.875580	1522	CUFF.266.1	1406
BnaA01g01960D	BnaA01g01960D	=	CUFF.267	CUFF.267.1	100	5.764308	4.225759	7.302857	27.539726	787	CUFF.267.1	660
BnaA01g01970D	BnaA01g01970D	=	CUFF.268	CUFF.268.1	100	1.371618	0.958451	1.784786	6.620115	2079	CUFF.268.1	2075
BnaA01g01980D	BnaA01g01980D	j	CUFF.269	CUFF.269.1	39	20.925394	18.186644	23.664144	101.633706	1356	CUFF.269.1	1674
BnaA01g01980D	BnaA01g01980D	j	CUFF.269	CUFF.269.2	100	53.933236	49.558658	58.307815	261.951327	1305	CUFF.269.1	1674
BnaA01g01990D	BnaA01g01990D	j	CUFF.270	CUFF.270.1	34	0.488659	0.229173	0.748144	2.373051	2994	CUFF.270.2	2502
BnaA01g01990D	BnaA01g01990D	j	CUFF.270	CUFF.270.2	100	1.417877	1.041240	1.794513	6.885570	2999	CUFF.270.2	2502
BnaA01g02020D	BnaA01g02020D	j	CUFF.271	CUFF.271.1	52	3.949569	2.618648	5.280489	19.288217	953	CUFF.271.1	931
BnaA01g02020D	BnaA01g02020D	j	CUFF.271	CUFF.271.2	100	7.528059	5.708173	9.347944	36.764224	885	CUFF.271.1	931
BnaA01g02050D	BnaA01g02050D	j	CUFF.272	CUFF.272.1	100	24.190250	21.607312	26.773187	118.389275	1366	CUFF.272.2	1362
BnaA01g02050D	BnaA01g02050D	j	CUFF.272	CUFF.272.2	78	18.897503	16.684501	21.110505	92.486093	1442	CUFF.272.2	1362
BnaA01g02070D	BnaA01g02070D	j	CUFF.273	CUFF.273.1	12	0.451910	0.187198	0.716622	2.185698	2412	CUFF.273.1	1061
BnaA01g02070D	BnaA01g02070D	j	CUFF.273	CUFF.273.2	31	1.181578	0.790202	1.572953	5.714792	2336	CUFF.273.1	1061
BnaA01g02070D	BnaA01g02070D	c	CUFF.273	CUFF.273.3	100	3.858155	1.883251	5.833060	18.660269	499	CUFF.273.1	1061
BnaA01g02080D	BnaA01g02080D	=	CUFF.274	CUFF.274.1	100	4.703599	3.318179	6.089019	22.375480	795	CUFF.274.1	426
BnaA01g02090D	BnaA01g02090D	j	CUFF.275	CUFF.275.1	100	23.270561	21.258981	25.282142	112.754961	2088	CUFF.275.1	2054
BnaA01g02090D	BnaA01g02090D	j	CUFF.275	CUFF.275.2	31	7.131341	5.320689	8.941994	34.554134	1121	CUFF.275.1	2054
BnaA01g02090D	BnaA01g02090D	j	CUFF.275	CUFF.275.3	43	10.084730	7.934062	12.235397	48.864455	1042	CUFF.275.1	2054
BnaA01g02100D	BnaA01g02100D	j	CUFF.276	CUFF.276.1	100	16.731988	15.256828	18.207147	80.429355	2562	CUFF.276.1	2811
BnaA01g02100D	BnaA01g02100D	e	CUFF.277	CUFF.277.1	100	7.002823	5.172987	8.832659	33.662023	938	CUFF.276.1	2811
BnaA01g02130D	BnaA01g02130D	j	CUFF.278	CUFF.278.1	25	0.650685	0.213545	1.087826	3.112156	1598	CUFF.278.1	1551
BnaA01g02130D	BnaA01g02130D	j	CUFF.278	CUFF.278.2	100	2.650409	1.910088	3.390730	12.676611	1595	CUFF.278.1	1551
BnaA01g02150D	BnaA01g02150D	c	CUFF.279	CUFF.279.1	100	1.349642	0.600995	2.098289	6.639584	773	CUFF.279.1	3016
BnaA01g02150D	BnaA01g02150D	j	CUFF.280	CUFF.280.1	100	0.764642	0.458509	1.070775	3.637857	2033	CUFF.280.1	3016
BnaA01g02160D	BnaA01g02160D	j	CUFF.281	CUFF.281.1	13	2.804518	1.617221	3.991814	13.367750	983	CUFF.281.1	1523
BnaA01g02160D	BnaA01g02160D	j	CUFF.281	CUFF.281.2	100	21.766390	17.718681	25.814099	103.749623	589	CUFF.281.1	1523
BnaA01g02160D	BnaA01g02160D	e	CUFF.282	CUFF.282.1	100	34.917650	29.409114	40.426186	166.435177	543	CUFF.281.1	1523
BnaA01g02170D	BnaA01g02170D	j	CUFF.283	CUFF.283.1	100	13.580460	11.825146	15.335774	65.810194	1341	CUFF.283.1	1384
BnaA01g02180D	BnaA01g02180D	j	CUFF.284	CUFF.284.1	73	3.140109	2.515502	3.764717	15.015385	2249	CUFF.284.1	2536
BnaA01g02180D	BnaA01g02180D	c	CUFF.284	CUFF.284.2	100	4.300037	2.952636	5.647438	20.561933	881	CUFF.284.1	2536
BnaA01g02190D	BnaA01g02190D	=	CUFF.285	CUFF.285.1	100	4.289774	3.458754	5.120794	20.302508	1705	CUFF.285.1	1850
BnaA01g02210D	BnaA01g02210D	j	CUFF.286	CUFF.286.1	100	1.124853	0.634999	1.614706	5.269927	1325	CUFF.286.1	1209
BnaA01g02220D	BnaA01g02220D	=	CUFF.287	CUFF.287.1	100	15.276956	13.000741	17.553171	75.145640	962	CUFF.287.1	1008
BnaA01g02240D	BnaA01g02240D	=	CUFF.288	CUFF.288.1	100	16.649560	14.183036	19.116084	81.504437	950	CUFF.289.1	864
BnaA01g02240D	BnaA01g02240D	e	CUFF.289	CUFF.289.1	100	1.864911	1.073595	2.656227	9.129283	1219	CUFF.289.1	864
BnaA01g02250D	BnaA01g02250D	=	CUFF.290	CUFF.290.1	100	62.159212	56.246603	68.071821	299.612515	735	CUFF.290.1	734
BnaA01g02260D	BnaA01g02260D	=	CUFF.291	CUFF.291.1	100	30.780726	26.722706	34.838747	149.509864	710	CUFF.291.1	1083
BnaA01g02270D	BnaA01g02270D	=	CUFF.292	CUFF.292.1	100	104.894645	99.117054	110.672235	502.227621	1841	CUFF.292.1	1647
BnaA01g02290D	BnaA01g02290D	c	CUFF.293	CUFF.293.1	100	6.003991	4.882355	7.125627	29.199744	1366	CUFF.293.1	2106
BnaA01g02300D	BnaA01g02300D	j	CUFF.294	CUFF.294.1	78	7.811653	7.052157	8.571150	38.126574	4404	CUFF.294.1	4074
BnaA01g02300D	BnaA01g02300D	c	CUFF.294	CUFF.294.2	100	10.044208	8.275531	11.812886	49.023074	1297	CUFF.294.1	4074
BnaA01g05390D	BnaA01g05390D	j	CUFF.295	CUFF.295.1	27	5.041321	2.582243	7.500398	24.208420	539	CUFF.295.1	577
BnaA01g05390D	BnaA01g05390D	j	CUFF.295	CUFF.295.2	22	4.067845	1.904317	6.231373	19.533790	539	CUFF.295.1	577
BnaA01g05390D	BnaA01g05390D	j	CUFF.295	CUFF.295.3	100	18.681219	14.494020	22.868417	89.707209	539	CUFF.295.1	577
BnaA01g05410D	BnaA01g05410D	j	CUFF.296	CUFF.296.1	33	19.434609	15.097076	23.772142	92.796466	609	CUFF.296.2	639
BnaA01g05410D	BnaA01g05410D	o	CUFF.296	CUFF.296.2	61	35.886984	31.709459	40.064509	171.353347	821	CUFF.296.2	639
BnaA01g05410D	BnaA01g05410D	j	CUFF.296	CUFF.296.3	100	58.995475	52.612462	65.378488	281.691881	699	CUFF.296.2	639
BnaA01g05420D	BnaA01g05420D	j	CUFF.297	CUFF.297.1	100	6.331958	3.694457	8.969459	31.163110	461	CUFF.297.1	1312
BnaA01g05450D	BnaA01g05450D	j	CUFF.298	CUFF.298.1	100	43.134703	40.758580	45.510826	209.248110	4121	CUFF.298.1	3894
BnaA01g05470D	BnaA01g05470D	p	CUFF.299	CUFF.299.1	100	2.945054	2.051362	3.838746	13.550736	1063	CUFF.299.1	63
BnaA01g05480D	BnaA01g05480D	j	CUFF.300	CUFF.300.1	57	6.797645	5.439510	8.155780	33.085174	1344	CUFF.300.1	1496
BnaA01g05480D	BnaA01g05480D	c	CUFF.300	CUFF.300.2	100	11.842602	9.743247	13.941956	57.639748	1024	CUFF.300.1	1496
BnaA01g05490D	BnaA01g05490D	e	CUFF.301	CUFF.301.1	100	3.138896	2.704016	3.573775	15.131726	4015	CUFF.301.1	3381
BnaA01g05510D	BnaA01g05510D	j	CUFF.302	CUFF.302.1	100	3.450794	3.135035	3.766553	16.834580	9936	CUFF.302.1	9566
BnaA01g05530D	BnaA01g05530D	=	CUFF.303	CUFF.303.1	100	51.417391	47.661843	55.172938	250.156512	1440	CUFF.303.1	1463
BnaA01g05540D	BnaA01g05540D	j	CUFF.304	CUFF.304.1	100	20.515250	17.989672	23.040829	101.300779	1055	CUFF.304.1	1125
BnaA01g05560D	BnaA01g05560D	=	CUFF.305	CUFF.305.1	100	5.592920	4.549845	6.635995	26.841772	1375	CUFF.305.1	1288
BnaA01g05570D	BnaA01g05570D	e	CUFF.306	CUFF.306.1	100	1.703567	1.100072	2.307062	8.299246	1273	CUFF.306.1	801
BnaA01g05610D	BnaA01g05610D	j	CUFF.307	CUFF.307.1	100	34.346445	32.596460	36.096430	165.976400	2700	CUFF.307.1	2795
BnaA01g05620D	BnaA01g05620D	=	CUFF.308	CUFF.308.1	100	3.723589	2.989206	4.457972	18.361108	1758	CUFF.308.1	1489
BnaA01g05660D	BnaA01g05660D	c	CUFF.309	CUFF.309.1	100	0.830450	0.369799	1.291102	4.057351	1102	CUFF.309.1	1874
BnaA01g05670D	BnaA01g05670D	j	CUFF.310	CUFF.310.1	33	16.680586	14.838568	18.522605	80.376044	1773	CUFF.310.1	1803
BnaA01g05670D	BnaA01g05670D	=	CUFF.310	CUFF.310.2	100	51.160561	46.971073	55.350049	246.519124	1210	CUFF.310.1	1803
BnaA01g05690D	BnaA01g05690D	=	CUFF.311	CUFF.311.1	100	14.205742	12.792069	15.619414	69.125701	2162	CUFF.311.1	2178
BnaA01g05710D	BnaA01g05710D	=	CUFF.312	CUFF.312.1	100	3.394302	2.008873	4.779732	16.196007	641	CUFF.312.1	477
BnaA01g05760D	BnaA01g05760D	e	CUFF.313	CUFF.313.1	100	15.762136	14.517533	17.006738	75.630488	2498	CUFF.313.1	1118
BnaA01g05770D	BnaA01g05770D	j	CUFF.314	CUFF.314.1	100	1.456678	1.007602	1.905753	6.909819	1897	CUFF.314.1	2208
BnaA01g05780D	BnaA01g05780D	=	CUFF.315	CUFF.315.1	100	39.029325	34.337366	43.721283	189.419053	640	CUFF.315.1	609
BnaA01g05800D	BnaA01g05800D	=	CUFF.316	CUFF.316.1	100	1.981496	1.515262	2.447730	9.632681	2356	CUFF.316.1	1668
BnaA01g05810D	BnaA01g05810D	c	CUFF.317	CUFF.317.1	100	3.612767	1.908567	5.316967	16.719840	518	CUFF.317.1	1856
BnaA01g05810D	BnaA01g05810D	c	CUFF.318	CUFF.318.1	100	1.625783	0.916775	2.334791	8.003366	1292	CUFF.318.1	1856
BnaA01g05810D	BnaA01g05810D	j	CUFF.318	CUFF.318.2	89	1.453402	0.703529	2.203275	7.154770	1145	CUFF.318.1	1856
BnaA01g05820D	BnaA01g05820D	j	CUFF.319	CUFF.319.1	49	10.366036	8.615587	12.116485	50.002156	1261	CUFF.319.1	1347
BnaA01g05820D	BnaA01g05820D	c	CUFF.319	CUFF.319.2	100	21.279587	18.177888	24.381287	102.645333	863	CUFF.319.1	1347
BnaA01g05830D	BnaA01g05830D	j	CUFF.320	CUFF.320.1	100	2.801672	2.256110	3.347234	13.514291	3251	CUFF.320.1	1489
BnaA01g05830D	BnaA01g05830D	e	CUFF.321	CUFF.321.1	100	3.707272	2.618912	4.795632	17.882590	1262	CUFF.320.1	1489
BnaA01g05840D	BnaA01g05840D	j	CUFF.322	CUFF.322.1	100	6.482364	4.541138	8.423589	31.786454	647	CUFF.322.1	2396
BnaA01g05840D	BnaA01g05840D	c	CUFF.323	CUFF.323.1	100	4.465212	3.649980	5.280445	21.343371	1715	CUFF.323.1	2396
BnaA01g05890D	BnaA01g05890D	=	CUFF.324	CUFF.324.1	100	2.234535	1.339913	3.129156	10.756862	858	CUFF.324.1	914
BnaA01g05900D	BnaA01g05900D	=	CUFF.325	CUFF.325.1	100	14.495945	12.693746	16.298143	70.172095	1368	CUFF.325.1	1705
BnaA01g05910D	BnaA01g05910D	c	CUFF.326	CUFF.326.1	100	0.878539	0.369391	1.387688	4.083149	993	CUFF.326.1	1151
BnaA01g05920D	BnaA01g05920D	=	CUFF.327	CUFF.327.1	100	14.708061	12.835029	16.581094	70.321533	1788	CUFF.327.1	1870
BnaA01g05920D	BnaA01g05920D	j	CUFF.327	CUFF.327.2	59	8.659039	7.112285	10.205792	41.400214	1788	CUFF.327.1	1870
BnaA01g05950D	BnaA01g05950D	=	CUFF.328	CUFF.328.1	100	50.427234	45.204923	55.649546	237.030171	737	CUFF.328.1	1049
BnaA01g05960D	BnaA01g05960D	=	CUFF.329	CUFF.329.1	100	1.741331	0.977339	2.505322	8.507213	937	CUFF.329.1	1183
BnaA01g05980D	BnaA01g05980D	c	CUFF.330	CUFF.330.1	100	2.136145	1.450454	2.821836	10.440575	1257	CUFF.330.1	1258
BnaA01g05990D	BnaA01g05990D	c	CUFF.331	CUFF.331.1	100	3.740047	3.104687	4.375406	17.945164	2691	CUFF.331.2	3576
BnaA01g05990D	BnaA01g05990D	j	CUFF.331	CUFF.331.2	21	0.796730	0.455291	1.138169	3.822801	2693	CUFF.331.2	3576
BnaA01g05990D	BnaA01g05990D	j	CUFF.332	CUFF.332.1	100	2.075586	1.222471	2.928702	10.155293	1029	CUFF.332.1	3576
BnaA01g05990D	BnaA01g05990D	o	CUFF.332	CUFF.332.2	69	1.427732	0.490610	2.364854	6.985513	755	CUFF.332.1	3576
BnaA01g06000D	BnaA01g06000D	=	CUFF.333	CUFF.333.1	100	4.519515	3.690422	5.348607	21.631177	2010	CUFF.333.1	2379
BnaA01g06000D	BnaA01g06000D	e	CUFF.334	CUFF.334.1	100	2.181285	1.299925	3.062645	10.440006	1227	CUFF.333.1	2379
BnaA01g06010D	BnaA01g06010D	=	CUFF.335	CUFF.335.1	100	50.114735	46.701052	53.528418	243.359391	1761	CUFF.335.1	1930
BnaA01g06020D	BnaA01g06020D	=	CUFF.336	CUFF.336.1	100	14.806959	13.095321	16.518597	71.552222	1687	CUFF.336.1	1807
BnaA01g06020D	BnaA01g06020D	e	CUFF.337	CUFF.337.1	100	2.816889	1.959123	3.674655	13.612159	1656	CUFF.336.1	1807
BnaA01g06030D	BnaA01g06030D	c	CUFF.338	CUFF.338.1	100	2.111450	1.530106	2.692793	10.091339	1644	CUFF.338.1	2230
BnaA01g06040D	BnaA01g06040D	=	CUFF.339	CUFF.339.1	100	50.101848	44.961241	55.242455	244.194180	752	CUFF.339.1	879
BnaA01g06090D	BnaA01g06090D	e	CUFF.340	CUFF.340.1	100	17.652994	15.001178	20.304811	86.941502	985	CUFF.340.1	1365
BnaA01g06090D	BnaA01g06090D	j	CUFF.341	CUFF.341.1	100	5.529747	3.680828	7.378665	27.234161	886	CUFF.340.1	1365
BnaA01g06090D	BnaA01g06090D	o	CUFF.341	CUFF.341.2	89	4.943133	3.314990	6.571276	24.345072	957	CUFF.340.1	1365
BnaA01g06100D	BnaA01g06100D	j	CUFF.342	CUFF.342.1	100	8.248170	7.128495	9.367844	40.348818	2062	CUFF.342.2	1792
BnaA01g06100D	BnaA01g06100D	j	CUFF.342	CUFF.342.2	14	1.149730	0.648635	1.650824	5.624306	2145	CUFF.342.2	1792
BnaA01g06120D	BnaA01g06120D	j	CUFF.343	CUFF.343.1	14	4.764269	3.855450	5.673088	22.731983	1607	CUFF.343.1	1826
BnaA01g06130D	BnaA01g06130D	=	CUFF.343	CUFF.343.2	100	33.319935	29.477725	37.162145	158.980995	824	CUFF.343.2	803
BnaA01g06160D	BnaA01g06160D	j	CUFF.344	CUFF.344.1	100	7.742097	6.192646	9.291548	37.514132	1003	CUFF.344.1	1077
BnaA01g06170D	BnaA01g06170D	=	CUFF.345	CUFF.345.1	100	3.219217	2.215365	4.223070	15.280985	985	CUFF.345.1	1232
BnaA01g06180D	BnaA01g06180D	x	CUFF.346	CUFF.346.1	100	57.272289	54.494017	60.050561	270.934859	1873	CUFF.346.1	1881
BnaA01g06190D	BnaA01g06190D	j	CUFF.347	CUFF.347.1	72	25.347828	22.392716	28.302940	123.558434	1288	CUFF.347.1	1641
BnaA01g06190D	BnaA01g06190D	j	CUFF.347	CUFF.347.2	100	35.031561	31.401979	38.661143	170.761965	1180	CUFF.347.1	1641
BnaA01g06210D	BnaA01g06210D	=	CUFF.348	CUFF.348.1	100	11.183428	9.418361	12.948494	54.588551	1109	CUFF.348.1	1285
BnaA01g06220D	BnaA01g06220D	=	CUFF.349	CUFF.349.1	100	21.910556	19.856442	23.964671	106.216819	1683	CUFF.349.1	2022
BnaA01g06240D	BnaA01g06240D	j	CUFF.350	CUFF.350.1	29	2.165872	1.237118	3.094627	10.431689	1319	CUFF.350.3	733
BnaA01g06240D	BnaA01g06240D	j	CUFF.350	CUFF.350.2	100	7.480581	6.015234	8.945929	36.029406	1317	CUFF.350.3	733
BnaA01g06240D	BnaA01g06240D	j	CUFF.350	CUFF.350.3	19	1.393534	0.611252	2.175816	6.711805	1323	CUFF.350.3	733
BnaA01g06250D	BnaA01g06250D	j	CUFF.351	CUFF.351.1	100	13.226602	12.014972	14.438231	63.915752	3054	CUFF.351.1	2628
BnaA01g06250D	BnaA01g06250D	c	CUFF.351	CUFF.351.2	74	9.816798	7.843431	11.790166	47.438342	1014	CUFF.351.1	2628
BnaA01g06260D	BnaA01g06260D	=	CUFF.352	CUFF.352.1	100	16.813804	14.626438	19.001170	81.250420	1279	CUFF.352.1	676
BnaA01g06310D	BnaA01g06310D	=	CUFF.353	CUFF.353.1	100	2.584658	2.103671	3.065644	12.256998	2704	CUFF.353.1	2640
BnaA01g06320D	BnaA01g06320D	=	CUFF.354	CUFF.354.1	40	10.482999	9.107130	11.858868	51.209894	1620	CUFF.354.1	1407
BnaA01g06330D	BnaA01g06330D	=	CUFF.354	CUFF.354.2	100	25.913453	23.756569	28.070336	126.588318	1893	CUFF.354.2	1849
BnaA01g06340D	BnaA01g06340D	j	CUFF.355	CUFF.355.1	100	4.464757	3.954480	4.975034	21.552074	5470	CUFF.355.1	3558
BnaA01g06350D	BnaA01g06350D	=	CUFF.356	CUFF.356.1	100	10.532963	9.400847	11.665079	50.844248	2745	CUFF.356.1	2059
BnaA01g06370D	BnaA01g06370D	j	CUFF.357	CUFF.357.1	36	1.630089	1.084684	2.175495	7.887776	2351	CUFF.357.1	4029
BnaA01g06370D	BnaA01g06370D	j	CUFF.357	CUFF.357.2	100	4.489020	3.671843	5.306197	21.721741	2221	CUFF.357.1	4029
BnaA01g06370D	BnaA01g06370D	e	CUFF.358	CUFF.358.1	100	0.585012	0.335624	0.834400	2.857139	2348	CUFF.358.1	4029
BnaA01g06380D	BnaA01g06380D	j	CUFF.359	CUFF.359.1	100	11.638536	10.467658	12.809413	56.683639	2525	CUFF.359.1	1521
-	-	u	CUFF.360	CUFF.360.1	100	10.288651	3.645399	16.931903	44.671288	272	CUFF.360.1	-
BnaA01g06420D	BnaA01g06420D	e	CUFF.361	CUFF.361.1	100	13.355304	11.765025	14.945583	64.713150	2195	CUFF.361.1	1897
BnaA01g06420D	BnaA01g06420D	j	CUFF.362	CUFF.362.1	100	21.189072	19.047520	23.330625	102.671687	1904	CUFF.361.1	1897
BnaA01g06440D	BnaA01g06440D	j	CUFF.363	CUFF.363.1	100	335.940375	316.261453	355.619296	1603.705949	631	CUFF.364.1	1025
BnaA01g06440D	BnaA01g06440D	e	CUFF.364	CUFF.364.1	100	38.211714	35.542811	40.880617	182.414373	2090	CUFF.364.1	1025
BnaA01g06450D	BnaA01g06450D	p	CUFF.365	CUFF.365.1	100	0.991594	0.605159	1.378030	4.776562	1716	CUFF.365.1	290
BnaA01g06460D	BnaA01g06460D	j	CUFF.366	CUFF.366.1	100	11.072729	9.823354	12.322104	52.315455	1831	CUFF.366.1	1782
BnaA01g06470D	BnaA01g06470D	e	CUFF.367	CUFF.367.1	100	5.417425	3.938485	6.896365	26.480097	1011	CUFF.368.1	1326
BnaA01g06470D	BnaA01g06470D	=	CUFF.368	CUFF.368.1	100	39.479711	35.702312	43.257109	192.974813	1040	CUFF.368.1	1326
BnaA01g06480D	BnaA01g06480D	p	CUFF.369	CUFF.369.1	100	41.481124	38.186387	44.775862	197.098287	1091	CUFF.369.1	228
-	-	u	CUFF.370	CUFF.370.1	100	3.942848	2.179553	5.706144	19.395513	523	CUFF.370.1	-
BnaA01g06500D	BnaA01g06500D	j	CUFF.371	CUFF.371.1	100	1.848221	1.161809	2.534633	8.645209	1104	CUFF.371.1	870
BnaA01g06520D	BnaA01g06520D	j	CUFF.372	CUFF.372.1	100	10.932758	8.881567	12.983949	52.862160	886	CUFF.372.1	952
BnaA01g06530D	BnaA01g06530D	j	CUFF.373	CUFF.373.1	13	6.242472	5.231318	7.253626	30.234512	2251	CUFF.373.1	2204
BnaA01g06530D	BnaA01g06530D	c	CUFF.373	CUFF.373.2	100	46.470830	42.668527	50.273133	225.074764	1322	CUFF.373.1	2204
BnaA01g06530D	BnaA01g06530D	e	CUFF.374	CUFF.374.1	100	25.523075	22.778351	28.267800	123.617335	1350	CUFF.373.1	2204
BnaA01g06540D	BnaA01g06540D	=	CUFF.375	CUFF.375.1	100	4.904330	3.636291	6.172370	23.936422	943	CUFF.375.1	1033
BnaA01g06550D	BnaA01g06550D	j	CUFF.376	CUFF.376.1	100	10.749880	8.978287	12.521474	51.932664	1065	CUFF.376.1	927
BnaA01g06570D	BnaA01g06570D	j	CUFF.377	CUFF.377.1	100	2.809392	1.371667	4.247118	13.496954	577	CUFF.377.1	773
BnaA01g06610D	BnaA01g06610D	=	CUFF.378	CUFF.378.1	100	5.784514	4.689714	6.879313	27.805574	1303	CUFF.378.1	1290
BnaA01g06620D	BnaA01g06620D	=	CUFF.379	CUFF.379.1	100	21.912783	18.961378	24.864188	105.792277	888	CUFF.380.1	780
BnaA01g06620D	BnaA01g06620D	e	CUFF.380	CUFF.380.1	100	1.257952	0.718851	1.797053	6.073239	1563	CUFF.380.1	780
BnaA01g06650D	BnaA01g06650D	j	CUFF.381	CUFF.381.1	100	5.293800	3.292931	7.294668	26.601681	535	CUFF.381.1	679
BnaA01g06660D	BnaA01g06660D	x	CUFF.382	CUFF.382.1	100	16.739324	14.430053	19.048595	79.797220	955	CUFF.382.1	764
BnaA01g06670D	BnaA01g06670D	c	CUFF.383	CUFF.383.1	100	3.207384	2.487402	3.927367	15.370761	1635	CUFF.383.1	2517
BnaA01g06670D	BnaA01g06670D	e	CUFF.384	CUFF.384.1	100	3.398769	2.362223	4.435315	16.944274	946	CUFF.384.1	2517
BnaA01g06680D	BnaA01g06680D	=	CUFF.385	CUFF.385.1	100	2.047541	1.618005	2.477076	9.902792	3136	CUFF.385.1	2448
BnaA01g06680D	BnaA01g06680D	e	CUFF.386	CUFF.386.1	100	0.664124	0.213668	1.114579	3.211990	1622	CUFF.385.1	2448
BnaA01g06700D	BnaA01g06700D	=	CUFF.387	CUFF.387.1	100	3.195444	2.519364	3.871525	15.559298	1871	CUFF.387.1	1940
BnaA01g06750D	BnaA01g06750D	=	CUFF.388	CUFF.388.1	100	14.960288	12.880741	17.039834	72.666172	1094	CUFF.388.1	1129
BnaA01g06760D	BnaA01g06760D	=	CUFF.389	CUFF.389.1	100	23.834631	21.051549	26.617713	115.410047	1059	CUFF.389.1	1154
BnaA01g06760D	BnaA01g06760D	e	CUFF.390	CUFF.390.1	100	7.155280	5.077133	9.233426	34.646694	706	CUFF.389.1	1154
BnaA01g06780D	BnaA01g06780D	j	CUFF.391	CUFF.391.1	70	25.040886	22.471103	27.610668	121.910489	1314	CUFF.391.1	1333
BnaA01g06780D	BnaA01g06780D	c	CUFF.391	CUFF.391.2	100	35.682537	29.990262	41.374813	173.718917	546	CUFF.391.1	1333
BnaA01g06800D	BnaA01g06800D	j	CUFF.392	CUFF.392.1	46	1.148455	0.721306	1.575604	5.404991	2549	CUFF.392.3	2513
BnaA01g06800D	BnaA01g06800D	c	CUFF.392	CUFF.392.2	100	2.518909	1.776837	3.260981	11.854782	1812	CUFF.392.3	2513
BnaA01g06800D	BnaA01g06800D	j	CUFF.392	CUFF.392.3	81	2.047656	1.480388	2.614925	9.636917	2553	CUFF.392.3	2513
BnaA01g06810D	BnaA01g06810D	=	CUFF.393	CUFF.393.1	100	22.585166	20.685300	24.485031	109.314440	2249	CUFF.393.1	2180
BnaA01g06810D	BnaA01g06810D	e	CUFF.394	CUFF.394.1	100	8.253276	6.485273	10.021279	39.946675	1182	CUFF.393.1	2180
BnaA01g06820D	BnaA01g06820D	=	CUFF.395	CUFF.395.1	100	162.395067	154.753398	170.036736	786.163200	2917	CUFF.395.1	3285
BnaA01g06850D	BnaA01g06850D	j	CUFF.396	CUFF.396.1	100	6.596617	5.839954	7.353279	31.960711	3590	CUFF.396.1	4270
BnaA01g06850D	BnaA01g06850D	j	CUFF.396	CUFF.396.2	50	3.296624	2.320443	4.272806	15.972197	1410	CUFF.396.1	4270
BnaA01g06850D	BnaA01g06850D	j	CUFF.396	CUFF.396.3	54	3.567391	2.510649	4.624132	17.284064	1243	CUFF.396.1	4270
BnaA01g06860D	BnaA01g06860D	=	CUFF.397	CUFF.397.1	100	2.683374	2.339737	3.027011	13.049568	5917	CUFF.397.1	5721
BnaA01g06870D	BnaA01g06870D	j	CUFF.398	CUFF.398.1	100	2.018303	1.540284	2.496322	9.670842	2304	CUFF.398.1	1215
BnaA01g06890D	BnaA01g06890D	c	CUFF.399	CUFF.399.1	100	1.461116	0.951703	1.970528	6.902784	1543	CUFF.399.1	2277
BnaA01g06890D	BnaA01g06890D	e	CUFF.400	CUFF.400.1	100	1.905840	0.887126	2.924554	9.373892	648	CUFF.400.1	2277
BnaA01g06900D	BnaA01g06900D	j	CUFF.401	CUFF.401.1	100	1.066417	0.539218	1.593616	4.971130	1395	CUFF.401.2	1483
BnaA01g06900D	BnaA01g06900D	j	CUFF.401	CUFF.401.2	75	0.801376	0.365049	1.237703	3.735635	1548	CUFF.401.2	1483
BnaA01g06910D	BnaA01g06910D	j	CUFF.402	CUFF.402.1	100	6.728103	5.797731	7.658475	32.255938	2155	CUFF.402.1	2186
BnaA01g06940D	BnaA01g06940D	j	CUFF.403	CUFF.403.1	100	4.901364	4.170216	5.632513	23.884545	2716	CUFF.403.2	2594
BnaA01g06940D	BnaA01g06940D	j	CUFF.403	CUFF.403.2	12	0.607164	0.274102	0.940225	2.958732	2719	CUFF.403.2	2594
BnaA01g06950D	BnaA01g06950D	=	CUFF.404	CUFF.404.1	100	1.167917	0.708092	1.627743	5.638700	1463	CUFF.404.1	1368
BnaA01g06970D	BnaA01g06970D	j	CUFF.405	CUFF.405.1	26	0.697008	0.295656	1.098360	3.345428	2032	CUFF.405.2	1909
BnaA01g06970D	BnaA01g06970D	=	CUFF.405	CUFF.405.2	100	2.695775	2.050590	3.340960	12.938905	2055	CUFF.405.2	1909
BnaA01g06990D	BnaA01g06990D	=	CUFF.406	CUFF.406.1	100	32.329650	28.944671	35.714629	157.096096	992	CUFF.406.1	1043
BnaA01g07000D	BnaA01g07000D	j	CUFF.407	CUFF.407.1	100	7.129792	6.313494	7.946089	34.558796	2990	CUFF.407.1	4389
BnaA01g07010D	BnaA01g07010D	j	CUFF.408	CUFF.408.1	100	1.790673	1.042275	2.539071	8.945182	979	CUFF.408.1	2576
BnaA01g07010D	BnaA01g07010D	c	CUFF.409	CUFF.409.1	100	1.807309	0.933522	2.681097	9.070739	806	CUFF.409.1	2576
BnaA01g07050D	BnaA01g07050D	=	CUFF.410	CUFF.410.1	100	9.441025	7.659327	11.222723	46.283533	946	CUFF.410.1	1185
BnaA01g07060D	BnaA01g07060D	=	CUFF.411	CUFF.411.1	100	33.066275	29.139221	36.993330	162.175558	792	CUFF.411.1	958
BnaA01g07070D	BnaA01g07070D	=	CUFF.412	CUFF.412.1	100	4.434293	3.258946	5.609640	21.814362	986	CUFF.412.1	954
BnaA01g07080D	BnaA01g07080D	j	CUFF.413	CUFF.413.1	27	0.719144	0.129527	1.308760	3.607219	1033	CUFF.413.2	994
BnaA01g07080D	BnaA01g07080D	j	CUFF.413	CUFF.413.2	100	2.651988	1.701240	3.602735	13.302344	1043	CUFF.413.2	994
BnaA01g07090D	BnaA01g07090D	=	CUFF.414	CUFF.414.1	100	65.855509	59.894508	71.816510	319.426413	659	CUFF.414.1	593
BnaA01g07100D	BnaA01g07100D	j	CUFF.415	CUFF.415.1	100	6.035848	5.365144	6.706552	29.357082	3718	CUFF.415.1	3708
BnaA01g07110D	BnaA01g07110D	=	CUFF.416	CUFF.416.1	100	17.713647	14.969347	20.457946	85.740118	768	CUFF.416.1	769
BnaA01g07120D	BnaA01g07120D	j	CUFF.417	CUFF.417.1	69	2.489124	1.679409	3.298840	12.161354	1344	CUFF.417.1	1415
BnaA01g07120D	BnaA01g07120D	c	CUFF.417	CUFF.417.2	100	3.615502	2.398113	4.832892	17.664608	942	CUFF.417.1	1415
BnaA01g07130D	BnaA01g07130D	=	CUFF.418	CUFF.418.1	100	80.717663	73.492823	87.942504	388.209508	591	CUFF.418.1	715
BnaA01g07150D	BnaA01g07150D	=	CUFF.419	CUFF.419.1	100	12.163751	11.148345	13.179156	57.881961	2890	CUFF.419.1	1069
BnaA01g07160D	BnaA01g07160D	=	CUFF.420	CUFF.420.1	100	19.856355	17.208233	22.504477	95.354496	947	CUFF.420.1	987
BnaA01g07170D	BnaA01g07170D	j	CUFF.421	CUFF.421.1	100	15.298260	13.232917	17.363603	75.162354	1228	CUFF.421.1	1482
BnaA01g07170D	BnaA01g07170D	c	CUFF.421	CUFF.421.2	72	10.992815	7.960699	14.024931	54.009139	628	CUFF.421.1	1482
BnaA01g07190D	BnaA01g07190D	j	CUFF.422	CUFF.422.1	100	5.390983	4.785231	5.996735	25.995770	4368	CUFF.422.1	4174
BnaA01g07190D	BnaA01g07190D	x	CUFF.423	CUFF.423.1	100	5.466111	4.022501	6.909721	26.358047	1093	CUFF.423.1	4174
-	-	u	CUFF.424	CUFF.424.1	100	3.914108	3.177698	4.650517	18.516363	1831	CUFF.424.1	-
BnaA01g07200D	BnaA01g07200D	j	CUFF.425	CUFF.425.1	100	59.276780	50.640966	67.912593	290.313392	437	CUFF.425.1	1710
BnaA01g07210D	BnaA01g07210D	j	CUFF.426	CUFF.426.1	33	0.525233	0.140218	0.910248	2.516761	1643	CUFF.426.2	1428
BnaA01g07210D	BnaA01g07210D	j	CUFF.426	CUFF.426.2	80	1.284028	0.747498	1.820559	6.152684	1718	CUFF.426.2	1428
BnaA01g07210D	BnaA01g07210D	=	CUFF.426	CUFF.426.3	100	1.606541	0.988568	2.224515	7.698072	1641	CUFF.426.2	1428
BnaA01g07220D	BnaA01g07220D	e	CUFF.427	CUFF.427.1	100	10.359911	9.071641	11.648181	50.658750	1813	CUFF.427.1	1657
BnaA01g07270D	BnaA01g07270D	o	CUFF.428	CUFF.428.1	100	12.096885	10.446037	13.747733	58.143854	1960	CUFF.429.1	1693
BnaA01g07270D	BnaA01g07270D	=	CUFF.429	CUFF.429.1	100	14.615350	12.902448	16.328251	70.248890	2079	CUFF.429.1	1693
BnaA01g07280D	BnaA01g07280D	=	CUFF.430	CUFF.430.1	100	19.216435	17.008702	21.424168	93.075882	1121	CUFF.430.1	1120
BnaA01g07290D	BnaA01g07290D	=	CUFF.431	CUFF.431.1	100	14.041600	10.721200	17.362000	68.823823	530	CUFF.431.1	625
BnaA01g07320D	BnaA01g07320D	j	CUFF.432	CUFF.432.1	45	3.260927	1.836033	4.685820	16.050977	789	CUFF.432.2	1361
BnaA01g07320D	BnaA01g07320D	j	CUFF.432	CUFF.432.2	100	7.301421	5.375619	9.227224	35.939154	794	CUFF.432.2	1361
BnaA01g07350D	BnaA01g07350D	j	CUFF.433	CUFF.433.1	79	32.591269	30.532937	34.649601	158.939929	3782	CUFF.433.1	1696
BnaA01g07350D	BnaA01g07350D	j	CUFF.433	CUFF.433.2	100	41.114628	37.292573	44.936683	200.506343	1377	CUFF.433.1	1696
BnaA01g07360D	BnaA01g07360D	=	CUFF.434	CUFF.434.1	100	96.944501	87.227869	106.661133	475.883821	522	CUFF.434.1	634
BnaA01g07420D	BnaA01g07420D	j	CUFF.435	CUFF.435.1	100	1.400567	1.028632	1.772501	6.870033	3539	CUFF.435.1	2951
BnaA01g07430D	BnaA01g07430D	=	CUFF.436	CUFF.436.1	100	5.387808	4.645243	6.130374	26.428174	2940	CUFF.436.1	704
BnaA01g07450D	BnaA01g07450D	o	CUFF.437	CUFF.437.1	100	4.990001	4.046979	5.933022	24.381980	1473	CUFF.437.1	716
BnaA01g07450D	BnaA01g07450D	c	CUFF.438	CUFF.438.1	100	116.458434	107.545916	125.370952	562.805718	571	CUFF.438.1	716
BnaA01g07460D	BnaA01g07460D	=	CUFF.439	CUFF.439.1	100	9.113239	7.625062	10.601417	44.354540	1149	CUFF.439.1	1072
BnaA01g07470D	BnaA01g07470D	=	CUFF.440	CUFF.440.1	100	15.759326	13.411166	18.107487	76.325100	954	CUFF.440.1	414
BnaA01g07480D	BnaA01g07480D	j	CUFF.441	CUFF.441.1	65	2.663193	2.203080	3.123306	12.898297	5102	CUFF.441.1	4540
BnaA01g07480D	BnaA01g07480D	j	CUFF.441	CUFF.441.2	100	4.071776	3.517770	4.625783	19.720306	4889	CUFF.441.1	4540
-	-	u	CUFF.442	CUFF.442.1	100	9.313870	7.537785	11.089955	45.236038	892	CUFF.442.1	-
BnaA01g07540D	BnaA01g07540D	j	CUFF.443	CUFF.443.1	100	44.683790	40.228614	49.138966	213.527913	853	CUFF.443.1	1120
BnaA01g07560D	BnaA01g07560D	=	CUFF.444	CUFF.444.1	100	14.600854	7.713397	21.488310	73.702165	292	CUFF.444.1	403
BnaA01g07600D	BnaA01g07600D	j	CUFF.445	CUFF.445.1	32	2.558177	2.008547	3.107807	12.197984	3107	CUFF.445.1	1425
BnaA01g07600D	BnaA01g07600D	j	CUFF.445	CUFF.445.2	15	1.159954	0.772644	1.547263	5.530929	3082	CUFF.445.1	1425
BnaA01g07600D	BnaA01g07600D	j	CUFF.445	CUFF.445.3	100	7.872095	6.857483	8.886707	37.535980	2406	CUFF.445.1	1425
BnaA01g07610D	BnaA01g07610D	=	CUFF.446	CUFF.446.1	100	7.376057	6.607609	8.144504	35.880080	3941	CUFF.446.1	1994
BnaA01g07620D	BnaA01g07620D	j	CUFF.447	CUFF.447.1	100	26.391005	24.245915	28.536095	128.376368	2089	CUFF.447.1	1967
-	-	u	CUFF.448	CUFF.448.1	100	0.869627	0.308120	1.431135	4.036688	875	CUFF.448.1	-
BnaA01g07660D	BnaA01g07660D	j	CUFF.449	CUFF.449.1	100	65.645921	60.352988	70.938854	321.607847	955	CUFF.449.1	3229
BnaA01g07670D	BnaA01g07670D	e	CUFF.450	CUFF.450.1	100	3.102120	2.438715	3.765525	14.335619	1823	CUFF.450.1	734
BnaA01g07690D	BnaA01g07690D	c	CUFF.451	CUFF.451.1	100	7.922844	6.152246	9.693441	39.166481	894	CUFF.451.2	1450
BnaA01g07690D	BnaA01g07690D	j	CUFF.451	CUFF.451.2	12	0.980886	0.172504	1.789268	4.848998	895	CUFF.451.2	1450
BnaA01g07720D	BnaA01g07720D	=	CUFF.452	CUFF.452.1	100	14.958810	13.137828	16.779792	72.895366	1256	CUFF.452.1	1140
BnaA01g07750D	BnaA01g07750D	j	CUFF.453	CUFF.453.1	100	4.530810	3.815537	5.246084	21.481089	2369	CUFF.453.1	3339
BnaA01g07820D	BnaA01g07820D	e	CUFF.454	CUFF.454.1	100	3.482738	2.283083	4.682394	16.972434	1046	CUFF.454.1	1033
BnaA01g07820D	BnaA01g07820D	j	CUFF.455	CUFF.455.1	100	19.908571	17.197542	22.619599	97.020470	970	CUFF.454.1	1033
BnaA01g07830D	BnaA01g07830D	j	CUFF.456	CUFF.456.1	100	13.603522	12.458888	14.748155	65.975900	3297	CUFF.456.1	3184
BnaA01g07840D	BnaA01g07840D	j	CUFF.457	CUFF.457.1	100	2.083751	1.467987	2.699515	9.973793	1514	CUFF.457.1	1732
BnaA01g07860D	BnaA01g07860D	=	CUFF.458	CUFF.458.1	100	82.056862	76.966719	87.147006	397.714011	1512	CUFF.458.1	1514
BnaA01g07910D	BnaA01g07910D	j	CUFF.459	CUFF.459.1	77	35.115850	32.532979	37.698721	170.410306	2342	CUFF.459.1	2606
BnaA01g07910D	BnaA01g07910D	j	CUFF.459	CUFF.459.2	100	45.477609	42.076822	48.878396	220.693883	1799	CUFF.459.1	2606
BnaA01g07930D	BnaA01g07930D	e	CUFF.460	CUFF.460.1	100	2.271037	1.367324	3.174750	10.941856	1094	CUFF.460.1	1157
BnaA01g07930D	BnaA01g07930D	=	CUFF.461	CUFF.461.1	100	13.848914	11.720451	15.977378	66.724079	1027	CUFF.460.1	1157
BnaA01g07940D	BnaA01g07940D	=	CUFF.462	CUFF.462.1	100	22.863220	20.682927	25.043513	109.525804	1567	CUFF.462.1	1674
BnaA01g07950D	BnaA01g07950D	=	CUFF.463	CUFF.463.1	100	4.392721	2.843017	5.942425	20.990966	817	CUFF.463.1	1146
BnaA01g07950D	BnaA01g07950D	j	CUFF.463	CUFF.463.2	55	2.409639	1.157153	3.662125	11.514651	817	CUFF.463.1	1146
BnaA01g07960D	BnaA01g07960D	c	CUFF.464	CUFF.464.1	100	3.031890	2.463971	3.599810	14.792581	2310	CUFF.464.1	4386
BnaA01g07960D	BnaA01g07960D	j	CUFF.465	CUFF.465.1	100	0.908077	0.586388	1.229767	4.360011	2172	CUFF.465.1	4386
-	-	u	CUFF.466	CUFF.466.1	100	1.760840	1.071210	2.450470	8.452623	1100	CUFF.466.1	-
BnaA01g07980D	BnaA01g07980D	j	CUFF.467	CUFF.467.1	100	14.099258	12.270596	15.927921	68.833575	1355	CUFF.467.1	1788
BnaA01g07980D	BnaA01g07980D	c	CUFF.467	CUFF.467.2	41	5.776379	3.926650	7.626107	28.200689	748	CUFF.467.1	1788
BnaA01g08010D	BnaA01g08010D	=	CUFF.468	CUFF.468.1	100	2.549048	1.862090	3.236006	12.193403	1447	CUFF.468.1	1254
BnaA01g08020D	BnaA01g08020D	=	CUFF.469	CUFF.469.1	100	1.252054	0.728237	1.775872	5.983147	1294	CUFF.469.1	1385
BnaA01g08040D	BnaA01g08040D	=	CUFF.470	CUFF.470.1	100	1.551483	0.799210	2.303755	7.642086	863	CUFF.470.1	546
BnaA01g08050D	BnaA01g08050D	=	CUFF.471	CUFF.471.1	100	7.112407	5.258766	8.966048	35.001610	723	CUFF.471.1	627
BnaA01g08060D	BnaA01g08060D	j	CUFF.472	CUFF.472.1	100	3.440083	1.158190	5.721975	15.940287	400	CUFF.472.1	788
BnaA01g08080D	BnaA01g08080D	=	CUFF.473	CUFF.473.1	100	40.838361	33.910632	47.766090	202.711614	429	CUFF.473.1	455
BnaA01g08090D	BnaA01g08090D	e	CUFF.474	CUFF.474.1	100	1.128792	0.756448	1.501135	5.392882	2576	CUFF.474.1	1734
BnaA01g08090D	BnaA01g08090D	j	CUFF.475	CUFF.475.1	100	2.761061	2.065652	3.456469	13.191159	2128	CUFF.474.1	1734
BnaA01g08090D	BnaA01g08090D	j	CUFF.475	CUFF.475.2	46	1.276889	0.731372	1.822406	6.100427	1874	CUFF.474.1	1734
BnaA01g08090D	BnaA01g08090D	j	CUFF.475	CUFF.475.3	37	1.021122	0.507424	1.534820	4.878482	1786	CUFF.474.1	1734
BnaA01g08110D	BnaA01g08110D	i	CUFF.476	CUFF.476.1	100	0.925701	0.412214	1.439187	4.729955	1014	CUFF.476.1	1116
BnaA01g08130D	BnaA01g08130D	=	CUFF.477	CUFF.477.1	100	40.531323	36.850061	44.212586	195.582112	1091	CUFF.477.1	935
BnaA01g08140D	BnaA01g08140D	j	CUFF.478	CUFF.478.1	100	3.758409	3.126107	4.390710	18.136036	3521	CUFF.478.1	2781
BnaA01g08140D	BnaA01g08140D	=	CUFF.478	CUFF.478.2	84	3.151607	2.547479	3.755735	15.207940	3467	CUFF.478.1	2781
BnaA01g08160D	BnaA01g08160D	=	CUFF.479	CUFF.479.1	100	5.721409	4.759329	6.683489	27.761451	1804	CUFF.479.1	757
BnaA01g08150D	BnaA01g08150D	c	CUFF.480	CUFF.480.1	100	98.583409	89.205200	107.961617	478.346949	560	CUFF.480.1	2175
BnaA01g08200D	BnaA01g08200D	j	CUFF.481	CUFF.481.1	100	7.138560	6.470218	7.806903	34.837989	5307	CUFF.481.1	5721
BnaA01g08200D	BnaA01g08200D	j	CUFF.481	CUFF.481.2	44	3.126130	2.584925	3.667335	15.256310	3931	CUFF.481.1	5721
BnaA01g08200D	BnaA01g08200D	j	CUFF.482	CUFF.482.1	100	4.755215	3.519723	5.990706	23.250871	1153	CUFF.482.2	5721
BnaA01g08200D	BnaA01g08200D	j	CUFF.482	CUFF.482.2	78	3.730998	2.855323	4.606673	18.242909	1625	CUFF.482.2	5721
BnaA01g08260D	BnaA01g08260D	e	CUFF.483	CUFF.483.1	100	3.439995	1.618040	5.261951	16.581748	591	CUFF.484.1	741
BnaA01g08260D	BnaA01g08260D	=	CUFF.484	CUFF.484.1	100	6.488477	4.205827	8.771126	31.276288	607	CUFF.484.1	741
BnaA01g08270D	BnaA01g08270D	j	CUFF.485	CUFF.485.1	100	33.735649	32.243928	35.227369	160.362987	3560	CUFF.485.1	3076
BnaA01g08280D	BnaA01g08280D	j	CUFF.486	CUFF.486.1	100	7.817210	6.519466	9.114953	38.434798	1351	CUFF.486.1	1169
BnaA01g08290D	BnaA01g08290D	c	CUFF.487	CUFF.487.1	100	0.998945	0.580255	1.417636	4.525427	1532	CUFF.487.1	2064
BnaA01g08300D	BnaA01g08300D	=	CUFF.488	CUFF.488.1	100	3.683626	3.099007	4.268245	17.612995	3611	CUFF.488.1	1863
BnaA01g08310D	BnaA01g08310D	j	CUFF.489	CUFF.489.1	54	2.920226	2.306018	3.534435	13.962853	2997	CUFF.489.2	2524
BnaA01g08310D	BnaA01g08310D	=	CUFF.489	CUFF.489.2	100	5.452836	4.666271	6.239401	26.072345	3164	CUFF.489.2	2524
BnaA01g08330D	BnaA01g08330D	c	CUFF.490	CUFF.490.1	100	12.633151	11.014972	14.251330	61.256152	1449	CUFF.490.1	1874
BnaA01g08350D	BnaA01g08350D	j	CUFF.491	CUFF.491.1	100	6.002256	5.009207	6.995304	28.955850	1694	CUFF.491.1	1679
BnaA01g08360D	BnaA01g08360D	=	CUFF.492	CUFF.492.1	100	16.801615	14.173426	19.429803	81.986035	1054	CUFF.492.1	1199
BnaA01g08360D	BnaA01g08360D	j	CUFF.492	CUFF.492.2	78	13.122584	10.737288	15.507881	64.033647	1052	CUFF.492.1	1199
BnaA01g08440D	BnaA01g08440D	j	CUFF.493	CUFF.493.1	100	25.341520	23.409759	27.273282	122.827636	2928	CUFF.493.2	3022
BnaA01g08440D	BnaA01g08440D	j	CUFF.493	CUFF.493.2	49	12.450468	11.128097	13.772839	60.346085	3017	CUFF.493.2	3022
BnaA01g08450D	BnaA01g08450D	=	CUFF.494	CUFF.494.1	100	19.189180	16.248628	22.129731	92.096111	745	CUFF.494.1	759
BnaA01g08460D	BnaA01g08460D	j	CUFF.495	CUFF.495.1	100	1.572980	0.978803	2.167157	7.555316	1254	CUFF.495.1	1341
BnaA01g08480D	BnaA01g08480D	j	CUFF.496	CUFF.496.1	90	1.516621	0.919128	2.114114	7.283978	1603	CUFF.496.3	2171
BnaA01g08480D	BnaA01g08480D	j	CUFF.496	CUFF.496.2	69	1.166925	0.598661	1.735189	5.604471	1617	CUFF.496.3	2171
BnaA01g08480D	BnaA01g08480D	=	CUFF.496	CUFF.496.3	100	1.680280	1.101216	2.259344	8.069994	1989	CUFF.496.3	2171
BnaA01g08500D	BnaA01g08500D	j	CUFF.497	CUFF.497.1	40	0.374814	0.210984	0.538645	1.808323	5867	CUFF.497.2	5437
BnaA01g08500D	BnaA01g08500D	j	CUFF.497	CUFF.497.2	60	0.555647	0.381787	0.729507	2.680768	5868	CUFF.497.2	5437
BnaA01g08500D	BnaA01g08500D	j	CUFF.497	CUFF.497.3	100	0.930126	0.675790	1.184463	4.487475	5050	CUFF.497.2	5437
BnaA01g08500D	BnaA01g08500D	j	CUFF.497	CUFF.497.4	55	0.512347	0.275024	0.749671	2.471863	4039	CUFF.497.2	5437
BnaA01g08510D	BnaA01g08510D	j	CUFF.498	CUFF.498.1	100	1.877824	0.969944	2.785703	9.469328	785	CUFF.498.1	688
BnaA01g08520D	BnaA01g08520D	j	CUFF.499	CUFF.499.1	100	2.697329	2.016399	3.378258	13.155767	1819	CUFF.499.2	1691
BnaA01g08520D	BnaA01g08520D	j	CUFF.499	CUFF.499.2	25	0.670114	0.287634	1.052595	3.268371	1908	CUFF.499.2	1691
BnaA01g08530D	BnaA01g08530D	=	CUFF.500	CUFF.500.1	100	17.720135	15.716175	19.724096	82.521379	1220	CUFF.500.1	1263
BnaA01g08540D	BnaA01g08540D	j	CUFF.501	CUFF.501.1	38	4.466721	3.356874	5.576567	21.746690	1241	CUFF.501.1	1478
BnaA01g08540D	BnaA01g08540D	=	CUFF.501	CUFF.501.2	100	11.760464	9.745067	13.775860	57.257031	998	CUFF.501.1	1478
BnaA01g08550D	BnaA01g08550D	=	CUFF.502	CUFF.502.1	100	35.393686	32.147537	38.639834	162.112560	990	CUFF.502.1	589
BnaA01g08560D	BnaA01g08560D	j	CUFF.503	CUFF.503.1	29	0.534815	0.149287	0.920343	2.574697	1606	CUFF.503.1	1795
BnaA01g08560D	BnaA01g08560D	=	CUFF.503	CUFF.503.2	100	1.840869	1.204071	2.477668	8.862278	1499	CUFF.503.1	1795
BnaA01g08610D	BnaA01g08610D	=	CUFF.504	CUFF.504.1	100	36.482214	33.339112	39.625317	175.244560	1316	CUFF.504.1	939
BnaA01g08620D	BnaA01g08620D	o	CUFF.505	CUFF.505.1	33	1.028468	0.431199	1.625736	4.893118	1410	CUFF.505.4	1473
BnaA01g08620D	BnaA01g08620D	j	CUFF.505	CUFF.505.2	100	3.153520	2.168960	4.138080	15.003430	1351	CUFF.505.4	1473
BnaA01g08620D	BnaA01g08620D	o	CUFF.505	CUFF.505.3	85	2.679924	1.736754	3.623093	12.750213	1414	CUFF.505.4	1473
BnaA01g08620D	BnaA01g08620D	o	CUFF.505	CUFF.505.4	61	1.922406	1.092963	2.751849	9.146188	1415	CUFF.505.4	1473
BnaA01g08630D	BnaA01g08630D	j	CUFF.506	CUFF.506.1	12	2.476720	1.440983	3.512456	11.724138	1022	CUFF.506.1	1275
BnaA01g08630D	BnaA01g08630D	=	CUFF.506	CUFF.506.2	100	21.493693	18.566020	24.421365	101.745470	906	CUFF.506.1	1275
BnaA01g08640D	BnaA01g08640D	j	CUFF.507	CUFF.507.1	12	0.880090	0.290289	1.469891	4.175225	1311	CUFF.507.2	1293
BnaA01g08640D	BnaA01g08640D	=	CUFF.507	CUFF.507.2	100	7.126031	5.813075	8.438987	33.806533	1319	CUFF.507.2	1293
BnaA01g08680D	BnaA01g08680D	=	CUFF.508	CUFF.508.1	100	19.132825	16.852257	21.413392	91.464711	1062	CUFF.508.1	1133
BnaA01g08700D	BnaA01g08700D	=	CUFF.509	CUFF.509.1	100	16.869778	14.861943	18.877613	81.724327	1309	CUFF.509.1	1299
BnaA01g08710D	BnaA01g08710D	=	CUFF.510	CUFF.510.1	100	2.707421	1.907672	3.507171	11.976759	1175	CUFF.510.1	1305
BnaA01g08750D	BnaA01g08750D	e	CUFF.511	CUFF.511.1	100	1.439169	1.014050	1.864287	6.852913	1993	CUFF.511.1	2075
BnaA01g08760D	BnaA01g08760D	c	CUFF.512	CUFF.512.1	100	2.814404	1.800763	3.828046	13.089743	923	CUFF.512.1	1434
BnaA01g08760D	BnaA01g08760D	j	CUFF.512	CUFF.512.2	83	2.331453	1.341951	3.320956	10.843546	813	CUFF.512.1	1434
BnaA01g08770D	BnaA01g08770D	=	CUFF.513	CUFF.513.1	100	9.225718	7.719173	10.732263	44.829609	1138	CUFF.513.1	1231
BnaA01g08790D	BnaA01g08790D	=	CUFF.514	CUFF.514.1	100	5.120662	4.062320	6.179004	24.296453	1255	CUFF.514.1	885
BnaA01g08810D	BnaA01g08810D	j	CUFF.515	CUFF.515.1	100	7.145829	6.340578	7.951081	34.238447	3344	CUFF.515.1	1570
BnaA01g08800D	BnaA01g08800D	=	CUFF.516	CUFF.516.1	100	93.138189	86.034615	100.241763	446.261276	850	CUFF.516.1	690
BnaA01g08820D	BnaA01g08820D	=	CUFF.517	CUFF.517.1	100	5.181115	3.348214	7.014017	24.672755	651	CUFF.518.1	787
BnaA01g08820D	BnaA01g08820D	e	CUFF.518	CUFF.518.1	100	1.606972	0.993234	2.220711	7.652491	1391	CUFF.518.1	787
BnaA01g08850D	BnaA01g08850D	e	CUFF.519	CUFF.519.1	100	11.967129	10.711607	13.222651	58.534771	2271	CUFF.519.1	1878
BnaA01g08850D	BnaA01g08850D	=	CUFF.520	CUFF.520.1	100	71.650681	67.013327	76.288035	350.464696	1500	CUFF.519.1	1878
BnaA01g08890D	BnaA01g08890D	j	CUFF.521	CUFF.521.1	100	9.192125	8.104194	10.280057	44.335237	2220	CUFF.521.1	2126
BnaA01g08900D	BnaA01g08900D	j	CUFF.522	CUFF.522.1	100	8.299578	7.309835	9.289321	39.798434	2396	CUFF.522.1	2559
BnaA01g08910D	BnaA01g08910D	=	CUFF.523	CUFF.523.1	100	22.823378	19.699156	25.947600	113.675646	902	CUFF.523.1	863
BnaA01g08910D	BnaA01g08910D	j	CUFF.523	CUFF.523.2	30	6.947369	5.003547	8.891190	34.602530	878	CUFF.523.1	863
BnaA01g08920D	BnaA01g08920D	x	CUFF.524	CUFF.524.1	100	2.676270	1.556626	3.795914	13.170125	784	CUFF.524.1	666
BnaA01g08920D	BnaA01g08920D	=	CUFF.525	CUFF.525.1	100	35.603534	29.924213	41.282855	175.207658	513	CUFF.525.1	666
BnaA01g08930D	BnaA01g08930D	j	CUFF.526	CUFF.526.1	63	0.793441	0.455972	1.130910	3.896575	2648	CUFF.526.2	2249
BnaA01g08930D	BnaA01g08930D	j	CUFF.526	CUFF.526.2	82	1.020442	0.631812	1.409072	5.011374	2817	CUFF.526.2	2249
BnaA01g08930D	BnaA01g08930D	j	CUFF.526	CUFF.526.3	100	1.250743	0.812141	1.689346	6.142379	2568	CUFF.526.2	2249
BnaA01g08940D	BnaA01g08940D	=	CUFF.527	CUFF.527.1	100	1.726912	1.379320	2.074505	8.480839	3647	CUFF.527.1	3243
BnaA01g08950D	BnaA01g08950D	j	CUFF.528	CUFF.528.1	100	4.899129	4.204235	5.594023	23.605818	2728	CUFF.528.1	2478
BnaA01g08960D	BnaA01g08960D	=	CUFF.529	CUFF.529.1	100	0.785710	0.365980	1.205440	3.779466	1255	CUFF.529.1	1320
BnaA01g08990D	BnaA01g08990D	c	CUFF.530	CUFF.530.1	100	8.274222	1.820362	14.728083	40.105462	274	CUFF.530.1	2234
BnaA01g09030D	BnaA01g09030D	=	CUFF.531	CUFF.531.1	100	5.339111	3.489097	7.189125	25.637193	772	CUFF.531.2	973
BnaA01g09030D	BnaA01g09030D	j	CUFF.531	CUFF.531.2	59	3.142043	1.626973	4.657113	15.087375	774	CUFF.531.2	973
BnaA01g09030D	BnaA01g09030D	j	CUFF.531	CUFF.531.3	37	1.971779	0.821164	3.122394	9.468033	769	CUFF.531.2	973
BnaA01g09040D	BnaA01g09040D	j	CUFF.532	CUFF.532.1	43	0.718825	0.336434	1.101216	3.430881	1770	CUFF.532.1	3012
BnaA01g09040D	BnaA01g09040D	c	CUFF.532	CUFF.532.2	100	1.678805	0.991044	2.366565	8.012770	1200	CUFF.532.1	3012
BnaA01g09040D	BnaA01g09040D	j	CUFF.533	CUFF.533.1	100	1.175281	0.764648	1.585914	5.591166	1866	CUFF.533.1	3012
BnaA01g09110D	BnaA01g09110D	=	CUFF.534	CUFF.534.1	100	2.958635	2.178023	3.739247	14.551049	1522	CUFF.534.1	1019
BnaA01g09120D	BnaA01g09120D	=	CUFF.535	CUFF.535.1	100	13.010818	9.834981	16.186655	63.989323	580	CUFF.535.1	538
BnaA01g09130D	BnaA01g09130D	j	CUFF.536	CUFF.536.1	100	2.378977	1.826985	2.930968	11.621532	2061	CUFF.536.1	2038
BnaA01g09140D	BnaA01g09140D	o	CUFF.537	CUFF.537.1	100	12.796071	11.397699	14.194443	61.041742	1692	CUFF.537.1	717
BnaA01g09160D	BnaA01g09160D	o	CUFF.538	CUFF.538.1	100	0.814064	0.481793	1.146336	3.854268	1891	CUFF.538.1	720
BnaA01g09180D	BnaA01g09180D	=	CUFF.539	CUFF.539.1	100	7.424162	3.316497	11.531827	37.105350	337	CUFF.539.1	465
BnaA01g09200D	BnaA01g09200D	o	CUFF.540	CUFF.540.1	100	3.724240	1.734734	5.713747	18.550780	457	CUFF.540.1	384
BnaA01g09220D	BnaA01g09220D	j	CUFF.541	CUFF.541.1	100	3.544371	2.818796	4.269946	16.985800	1819	CUFF.541.1	1721
BnaA01g09240D	BnaA01g09240D	j	CUFF.542	CUFF.542.1	100	1.090321	0.661347	1.519295	5.293891	1624	CUFF.542.1	1372
BnaA01g09250D	BnaA01g09250D	j	CUFF.543	CUFF.543.1	67	3.504656	2.144582	4.864730	17.016336	742	CUFF.543.1	836
BnaA01g09250D	BnaA01g09250D	j	CUFF.543	CUFF.543.2	100	5.249461	3.008384	7.490538	25.487975	526	CUFF.543.1	836
BnaA01g09260D	BnaA01g09260D	c	CUFF.544	CUFF.544.1	100	2.683268	1.820220	3.546316	13.027810	1133	CUFF.544.2	2270
BnaA01g09260D	BnaA01g09260D	j	CUFF.544	CUFF.544.2	33	0.883579	0.591119	1.176039	4.289954	3282	CUFF.544.2	2270
BnaA01g09260D	BnaA01g09260D	c	CUFF.544	CUFF.544.3	67	1.791142	1.284643	2.297641	8.696358	2354	CUFF.544.2	2270
BnaA01g09270D	BnaA01g09270D	=	CUFF.545	CUFF.545.1	100	5.967398	4.808621	7.126175	28.972928	1458	CUFF.545.1	1390
BnaA01g09290D	BnaA01g09290D	=	CUFF.546	CUFF.546.1	100	1.187444	0.708807	1.666081	5.771985	1443	CUFF.546.1	1539
BnaA01g09360D	BnaA01g09360D	j	CUFF.547	CUFF.547.1	61	6.058591	5.007648	7.109535	27.950953	1920	CUFF.547.1	1594
BnaA01g09360D	BnaA01g09360D	j	CUFF.547	CUFF.547.2	100	9.987125	8.475837	11.498413	46.075010	1532	CUFF.547.1	1594
BnaA01g09370D	BnaA01g09370D	o	CUFF.548	CUFF.548.1	100	1.012568	0.521400	1.503736	4.900159	1164	CUFF.548.1	2041
BnaA01g09380D	BnaA01g09380D	=	CUFF.549	CUFF.549.1	100	36.955332	31.875583	42.035080	179.106751	598	CUFF.549.1	631
BnaA01g09390D	BnaA01g09390D	j	CUFF.550	CUFF.550.1	100	38.586715	32.894390	44.279040	185.720427	515	CUFF.550.1	837
BnaA01g09400D	BnaA01g09400D	=	CUFF.551	CUFF.551.1	100	10.622376	8.010646	13.234107	52.060823	604	CUFF.551.1	667
BnaA01g09430D	BnaA01g09430D	o	CUFF.552	CUFF.552.1	100	1.827956	1.532166	2.123745	8.881849	6406	CUFF.552.1	2181
BnaA01g09420D	BnaA01g09420D	e	CUFF.553	CUFF.553.1	100	0.721761	0.473109	0.970412	3.506961	5012	CUFF.552.1	2750
BnaA01g09430D	BnaA01g09430D	c	CUFF.554	CUFF.554.1	100	1.453770	0.768706	2.138833	7.102450	942	CUFF.554.1	2181
BnaA01g09520D	BnaA01g09520D	e	CUFF.555	CUFF.555.1	100	3.899418	3.175321	4.623515	18.640212	1879	CUFF.555.1	1404
BnaA01g09530D	BnaA01g09530D	=	CUFF.556	CUFF.556.1	100	8.861293	7.487031	10.235556	42.864459	1374	CUFF.556.1	1635
BnaA01g09540D	BnaA01g09540D	=	CUFF.557	CUFF.557.1	100	50.337719	43.306906	57.368532	250.597883	495	CUFF.557.1	759
BnaA01g09550D	BnaA01g09550D	j	CUFF.558	CUFF.558.1	100	0.489683	0.249731	0.729634	2.446921	2255	CUFF.558.1	673
BnaA01g09570D	BnaA01g09570D	=	CUFF.559	CUFF.559.1	100	12.081420	10.689131	13.473708	55.687535	1626	CUFF.559.1	1293
BnaA01g09620D	BnaA01g09620D	e	CUFF.560	CUFF.560.1	100	1.381077	0.760318	2.001836	6.608697	1377	CUFF.560.1	955
BnaA01g09620D	BnaA01g09620D	=	CUFF.561	CUFF.561.1	100	5.575248	4.253859	6.896636	26.678537	1079	CUFF.560.1	955
BnaA01g09640D	BnaA01g09640D	j	CUFF.562	CUFF.562.1	100	5.930512	5.092348	6.768677	28.351583	2308	CUFF.562.1	2275
BnaA01g09650D	BnaA01g09650D	j	CUFF.563	CUFF.563.1	100	2.328973	1.923553	2.734392	11.309206	3613	CUFF.563.1	3370
BnaA01g09660D	BnaA01g09660D	x	CUFF.564	CUFF.564.1	100	1.439366	0.981156	1.897576	6.688660	1784	CUFF.564.1	981
BnaA01g09710D	BnaA01g09710D	j	CUFF.565	CUFF.565.1	15	1.397250	0.840651	1.953849	6.728435	1780	CUFF.565.1	2009
BnaA01g09710D	BnaA01g09710D	j	CUFF.565	CUFF.565.2	100	9.084375	7.823735	10.345016	43.745670	1758	CUFF.565.1	2009
BnaA01g09730D	BnaA01g09730D	j	CUFF.566	CUFF.566.1	100	15.490799	12.919154	18.062443	75.863861	804	CUFF.566.1	1632
BnaA01g09740D	BnaA01g09740D	j	CUFF.567	CUFF.567.1	100	14.745079	13.006619	16.483538	71.824978	1488	CUFF.567.1	1764
BnaA01g09760D	BnaA01g09760D	j	CUFF.568	CUFF.568.1	74	3.883577	2.505837	5.261317	19.040860	929	CUFF.568.1	1047
BnaA01g09760D	BnaA01g09760D	j	CUFF.568	CUFF.568.2	68	3.575370	2.141863	5.008878	17.529748	920	CUFF.568.1	1047
BnaA01g09760D	BnaA01g09760D	j	CUFF.568	CUFF.568.3	100	5.249428	3.645048	6.853808	25.737516	914	CUFF.568.1	1047
BnaA01g09770D	BnaA01g09770D	c	CUFF.569	CUFF.569.1	100	3.282901	2.270823	4.294979	16.274768	979	CUFF.569.1	1113
BnaA01g09790D	BnaA01g09790D	j	CUFF.570	CUFF.570.1	100	3.962824	3.092594	4.833053	18.954944	1477	CUFF.570.1	1020
BnaA01g09790D	BnaA01g09790D	x	CUFF.571	CUFF.571.1	100	0.858229	0.365441	1.351016	4.105073	1123	CUFF.571.1	1020
BnaA01g09800D	BnaA01g09800D	j	CUFF.572	CUFF.572.1	46	1.687009	0.951218	2.422799	8.215645	1257	CUFF.572.1	1111
BnaA01g09800D	BnaA01g09800D	=	CUFF.572	CUFF.572.2	100	3.692541	2.638865	4.746216	17.982481	1176	CUFF.572.1	1111
BnaA01g09810D	BnaA01g09810D	=	CUFF.573	CUFF.573.1	100	1.541608	1.100962	1.982254	7.438102	2001	CUFF.573.1	1891
BnaA01g09820D	BnaA01g09820D	j	CUFF.574	CUFF.574.1	75	1.134556	0.818226	1.450886	5.493340	3804	CUFF.574.1	3297
BnaA01g09820D	BnaA01g09820D	j	CUFF.574	CUFF.574.2	96	1.455277	0.990713	1.919840	7.046217	2747	CUFF.574.1	3297
BnaA01g09820D	BnaA01g09820D	j	CUFF.574	CUFF.574.3	100	1.522667	0.981254	2.064081	7.372512	2275	CUFF.574.1	3297
BnaA01g09830D	BnaA01g09830D	j	CUFF.575	CUFF.575.1	11	0.912386	0.505753	1.319018	4.421842	2560	CUFF.575.1	2587
BnaA01g09830D	BnaA01g09830D	=	CUFF.575	CUFF.575.2	100	8.062328	7.080560	9.044096	39.073758	2560	CUFF.575.1	2587
BnaA01g09860D	BnaA01g09860D	j	CUFF.576	CUFF.576.1	100	9.993416	8.903700	11.083133	48.027097	2439	CUFF.576.1	2398
BnaA01g09870D	BnaA01g09870D	j	CUFF.577	CUFF.577.1	100	4.603351	3.859863	5.346838	22.471597	2533	CUFF.577.1	1189
BnaA01g09880D	BnaA01g09880D	=	CUFF.578	CUFF.578.1	100	15.503973	13.357783	17.650163	75.683792	1166	CUFF.578.1	799
BnaA01g09890D	BnaA01g09890D	j	CUFF.579	CUFF.579.1	100	23.841919	21.810980	25.872858	114.610373	1931	CUFF.579.1	1944
BnaA01g09900D	BnaA01g09900D	=	CUFF.580	CUFF.580.1	100	5.035069	4.236455	5.833683	24.237246	1972	CUFF.580.1	2022
BnaA01g09910D	BnaA01g09910D	=	CUFF.581	CUFF.581.1	100	2.681748	2.076353	3.287143	12.891333	2544	CUFF.581.2	2685
BnaA01g09910D	BnaA01g09910D	j	CUFF.581	CUFF.581.2	55	1.482078	1.001911	1.962245	7.124445	2670	CUFF.581.2	2685
BnaA01g09920D	BnaA01g09920D	j	CUFF.582	CUFF.582.1	100	10.738155	9.080084	12.396225	52.177672	1188	CUFF.582.1	1331
BnaA01g09930D	BnaA01g09930D	=	CUFF.583	CUFF.583.1	100	6.348251	5.409473	7.287030	30.740500	1869	CUFF.583.1	2145
BnaA01g09940D	BnaA01g09940D	=	CUFF.584	CUFF.584.1	100	17.686606	14.788719	20.584492	84.715648	707	CUFF.584.1	991
BnaA01g09970D	BnaA01g09970D	j	CUFF.585	CUFF.585.1	100	13.113098	11.675668	14.550527	63.947482	2138	CUFF.585.1	2847
BnaA01g09970D	BnaA01g09970D	c	CUFF.585	CUFF.585.2	84	10.949823	9.067172	12.832473	53.398030	1230	CUFF.585.1	2847
BnaA01g09980D	BnaA01g09980D	=	CUFF.586	CUFF.586.1	100	7.754696	5.708510	9.800882	37.435834	680	CUFF.586.1	742
BnaA01g09990D	BnaA01g09990D	=	CUFF.587	CUFF.587.1	100	12.995908	11.220885	14.770931	63.224201	1262	CUFF.587.1	1372
BnaA01g10000D	BnaA01g10000D	j	CUFF.588	CUFF.588.1	100	6.652778	5.366443	7.939112	32.742510	1399	CUFF.588.1	1626
BnaA01g10000D	BnaA01g10000D	j	CUFF.588	CUFF.588.2	26	1.731763	0.949776	2.513751	8.523099	1399	CUFF.588.1	1626
BnaA01g10020D	BnaA01g10020D	j	CUFF.589	CUFF.589.1	100	1.614622	1.143162	2.086081	7.756367	1854	CUFF.589.1	1859
BnaA01g10030D	BnaA01g10030D	=	CUFF.590	CUFF.590.1	100	7.874599	6.739995	9.009202	37.391448	1617	CUFF.590.1	1482
BnaA01g10040D	BnaA01g10040D	c	CUFF.591	CUFF.591.1	100	1.816697	0.935470	2.697925	8.983738	758	CUFF.591.1	4713
BnaA01g10050D	BnaA01g10050D	j	CUFF.592	CUFF.592.1	16	0.931212	0.599667	1.262757	4.462773	3425	CUFF.592.2	3579
BnaA01g10050D	BnaA01g10050D	j	CUFF.592	CUFF.592.2	100	5.903326	5.206090	6.600563	28.291302	3637	CUFF.592.2	3579
BnaA01g10060D	BnaA01g10060D	c	CUFF.593	CUFF.593.1	100	3.329882	1.745209	4.914554	16.305647	558	CUFF.593.1	1317
BnaA01g10060D	BnaA01g10060D	c	CUFF.594	CUFF.594.1	100	2.299143	0.912708	3.685579	11.157658	507	CUFF.594.1	1317
BnaA01g10070D	BnaA01g10070D	c	CUFF.595	CUFF.595.1	100	1.341497	0.756020	1.926974	6.564612	1102	CUFF.595.1	1276
BnaA01g10090D	BnaA01g10090D	o	CUFF.596	CUFF.596.1	100	1.369183	0.723318	2.015049	6.804813	965	CUFF.596.1	921
BnaA01g10100D	BnaA01g10100D	j	CUFF.597	CUFF.597.1	100	4.844951	3.822590	5.867313	23.486346	1762	CUFF.597.2	4346
BnaA01g10100D	BnaA01g10100D	j	CUFF.597	CUFF.597.2	69	3.347780	2.459300	4.236259	16.228668	1791	CUFF.597.2	4346
BnaA01g10100D	BnaA01g10100D	j	CUFF.598	CUFF.598.1	14	0.659321	0.282506	1.036136	3.175163	2088	CUFF.598.2	4346
BnaA01g10100D	BnaA01g10100D	c	CUFF.598	CUFF.598.2	100	4.683618	3.939002	5.428233	22.555395	2443	CUFF.598.2	4346
BnaA01g10110D	BnaA01g10110D	e	CUFF.599	CUFF.599.1	100	5.349908	3.786375	6.913442	26.419352	856	CUFF.599.1	831
BnaA01g10110D	BnaA01g10110D	=	CUFF.600	CUFF.600.1	100	65.124191	58.498740	71.749642	321.601567	653	CUFF.599.1	831
BnaA01g10140D	BnaA01g10140D	j	CUFF.601	CUFF.601.1	100	10.241999	7.756855	12.727144	50.000432	620	CUFF.601.1	655
BnaA01g10160D	BnaA01g10160D	j	CUFF.602	CUFF.602.1	100	32.385564	27.993487	36.777640	154.540618	660	CUFF.602.1	973
BnaA01g10170D	BnaA01g10170D	j	CUFF.603	CUFF.603.1	19	2.997685	1.887781	4.107589	14.764526	998	CUFF.603.1	813
BnaA01g10170D	BnaA01g10170D	j	CUFF.603	CUFF.603.2	100	16.017252	13.665347	18.369158	78.889928	993	CUFF.603.1	813
BnaA01g10200D	BnaA01g10200D	c	CUFF.604	CUFF.604.1	100	1.209776	0.563123	1.856428	6.080624	879	CUFF.604.1	1827
BnaA01g10220D	BnaA01g10220D	j	CUFF.605	CUFF.605.1	100	4.561063	3.834057	5.288069	22.053972	2313	CUFF.605.1	2271
BnaA01g10230D	BnaA01g10230D	j	CUFF.606	CUFF.606.1	100	6.973731	6.041358	7.906104	33.852949	2040	CUFF.606.1	2005
BnaA01g10270D	BnaA01g10270D	j	CUFF.607	CUFF.607.1	14	1.765461	1.125850	2.405073	8.421227	1831	CUFF.607.1	2006
BnaA01g10270D	BnaA01g10270D	=	CUFF.607	CUFF.607.2	100	12.218421	10.761841	13.675001	58.281702	1831	CUFF.607.1	2006
BnaA01g10280D	BnaA01g10280D	j	CUFF.608	CUFF.608.1	100	13.410839	11.894822	14.926857	65.255312	1750	CUFF.608.1	5637
BnaA01g10290D	BnaA01g10290D	=	CUFF.609	CUFF.609.1	100	1.212293	0.855478	1.569108	5.820342	2455	CUFF.609.1	1488
BnaA01g10340D	BnaA01g10340D	j	CUFF.610	CUFF.610.1	100	3.495700	2.518947	4.472454	16.817488	1176	CUFF.610.1	1029
BnaA01g10340D	BnaA01g10340D	j	CUFF.610	CUFF.610.2	30	1.049020	0.300969	1.797070	5.046737	900	CUFF.610.1	1029
-	-	u	CUFF.611	CUFF.611.1	28	1.102704	0.680289	1.525118	5.360735	2658	CUFF.611.1	-
-	-	u	CUFF.611	CUFF.611.2	100	3.869884	3.097830	4.641937	18.813229	2555	CUFF.611.1	-
-	-	u	CUFF.611	CUFF.611.3	54	2.070576	1.478418	2.662734	10.065993	2617	CUFF.611.1	-
BnaA01g10360D	BnaA01g10360D	c	CUFF.612	CUFF.612.1	100	1.473989	0.445961	2.502017	7.210323	840	CUFF.613.1	1522
BnaA01g10360D	BnaA01g10360D	j	CUFF.613	CUFF.613.1	100	5.745614	4.590774	6.900453	28.105860	1383	CUFF.613.1	1522
BnaA01g10370D	BnaA01g10370D	=	CUFF.614	CUFF.614.1	100	5.957454	4.773669	7.141238	28.771203	1436	CUFF.614.1	537
BnaA01g10380D	BnaA01g10380D	=	CUFF.615	CUFF.615.1	100	5.912128	4.757621	7.066635	28.552305	1488	CUFF.615.1	1457
BnaA01g10390D	BnaA01g10390D	j	CUFF.616	CUFF.616.1	31	1.625172	0.969526	2.280819	7.892942	1580	CUFF.616.3	1524
BnaA01g10390D	BnaA01g10390D	j	CUFF.616	CUFF.616.2	100	5.287378	4.150463	6.424293	25.679100	1575	CUFF.616.3	1524
BnaA01g10390D	BnaA01g10390D	j	CUFF.616	CUFF.616.3	39	2.049631	1.295043	2.804220	9.954401	1654	CUFF.616.3	1524
BnaA01g10400D	BnaA01g10400D	c	CUFF.617	CUFF.617.1	100	1.120735	0.827671	1.413799	5.421017	3196	CUFF.617.1	3381
BnaA01g10410D	BnaA01g10410D	=	CUFF.618	CUFF.618.1	100	1.178120	0.818820	1.537419	5.676526	2264	CUFF.618.1	2040
BnaA01g10420D	BnaA01g10420D	j	CUFF.619	CUFF.619.1	100	0.867002	0.430056	1.303949	4.135403	1318	CUFF.619.1	2120
BnaA01g10440D	BnaA01g10440D	j	CUFF.620	CUFF.620.1	100	5.580449	3.393119	7.767780	27.487243	510	CUFF.620.1	1627
BnaA01g10460D	BnaA01g10460D	=	CUFF.621	CUFF.621.1	100	3.291724	2.602616	3.980831	15.875895	1782	CUFF.621.1	1799
BnaA01g10490D	BnaA01g10490D	j	CUFF.622	CUFF.622.1	14	1.837063	0.882333	2.791794	9.022901	819	CUFF.622.1	1011
BnaA01g10490D	BnaA01g10490D	=	CUFF.622	CUFF.622.2	100	12.767742	9.940139	15.595346	62.709902	635	CUFF.622.1	1011
BnaA01g10500D	BnaA01g10500D	j	CUFF.623	CUFF.623.1	100	18.958135	17.096338	20.819931	90.564603	1728	CUFF.623.1	1647
BnaA01g10510D	BnaA01g10510D	j	CUFF.624	CUFF.624.1	61	1.194409	0.712049	1.676769	5.765524	1508	CUFF.624.1	1858
BnaA01g10510D	BnaA01g10510D	j	CUFF.624	CUFF.624.2	100	1.963306	1.047006	2.879606	9.477063	843	CUFF.624.1	1858
BnaA01g10520D	BnaA01g10520D	=	CUFF.625	CUFF.625.1	100	11.465514	9.248712	13.682316	56.268022	759	CUFF.625.1	786
BnaA01g10530D	BnaA01g10530D	j	CUFF.626	CUFF.626.1	100	22.134773	20.164275	24.105270	107.039867	2105	CUFF.626.2	2354
BnaA01g10530D	BnaA01g10530D	j	CUFF.626	CUFF.626.2	37	8.167924	7.083007	9.252841	39.498643	2451	CUFF.626.2	2354
BnaA01g10530D	BnaA01g10530D	e	CUFF.627	CUFF.627.1	100	7.230984	6.020746	8.441222	34.967768	1552	CUFF.626.2	2354
BnaA01g10540D	BnaA01g10540D	j	CUFF.628	CUFF.628.1	100	4.461976	2.688515	6.235438	21.566881	577	CUFF.628.1	1990
BnaA01g10550D	BnaA01g10550D	e	CUFF.629	CUFF.629.1	100	24.049554	22.108374	25.990734	115.960391	1659	CUFF.629.1	1104
BnaA01g10570D	BnaA01g10570D	j	CUFF.630	CUFF.630.1	19	1.607278	0.646978	2.567578	7.881405	838	CUFF.630.2	717
BnaA01g10570D	BnaA01g10570D	=	CUFF.630	CUFF.630.2	100	8.336215	6.530924	10.141507	40.877244	893	CUFF.630.2	717
BnaA01g10580D	BnaA01g10580D	=	CUFF.631	CUFF.631.1	100	16.987986	14.036878	19.939094	83.795169	749	CUFF.631.1	1004
BnaA01g10580D	BnaA01g10580D	j	CUFF.631	CUFF.631.2	43	7.248052	4.567639	9.928466	35.751841	554	CUFF.631.1	1004
BnaA01g10590D	BnaA01g10590D	j	CUFF.632	CUFF.632.1	100	6.335232	5.452052	7.218412	30.874488	3038	CUFF.632.1	3552
BnaA01g10590D	BnaA01g10590D	j	CUFF.632	CUFF.632.2	69	4.349699	3.588608	5.110789	21.198076	3038	CUFF.632.1	3552
BnaA01g10600D	BnaA01g10600D	=	CUFF.633	CUFF.633.1	100	21.434563	19.455757	23.413370	104.460449	1781	CUFF.633.1	1200
BnaA01g10630D	BnaA01g10630D	c	CUFF.634	CUFF.634.1	100	19.780053	17.657595	21.902511	93.895756	1219	CUFF.634.1	1787
BnaA01g10650D	BnaA01g10650D	=	CUFF.635	CUFF.635.1	100	2.580661	1.925094	3.236228	12.307855	1644	CUFF.635.1	1684
BnaA01g10680D	BnaA01g10680D	e	CUFF.636	CUFF.636.1	100	0.982018	0.437292	1.526744	4.766067	970	CUFF.636.1	1449
BnaA01g10710D	BnaA01g10710D	=	CUFF.637	CUFF.637.1	100	41.122594	38.589388	43.655800	198.610952	1661	CUFF.637.1	1584
BnaA01g10720D	BnaA01g10720D	=	CUFF.638	CUFF.638.1	100	14.029718	12.545940	15.513497	68.279741	1660	CUFF.638.1	1581
BnaA01g10730D	BnaA01g10730D	j	CUFF.639	CUFF.639.1	100	1.949241	1.408157	2.490325	9.526198	1821	CUFF.639.1	1430
BnaA01g10740D	BnaA01g10740D	=	CUFF.640	CUFF.640.1	100	3.364044	2.705548	4.022539	16.244761	1952	CUFF.640.1	1650
BnaA01g10750D	BnaA01g10750D	=	CUFF.641	CUFF.641.1	100	0.678563	0.358474	0.998652	3.122077	1696	CUFF.641.1	1707
BnaA01g10760D	BnaA01g10760D	j	CUFF.642	CUFF.642.1	100	13.288296	11.909582	14.667009	64.020379	2321	CUFF.642.1	4492
BnaA01g10760D	BnaA01g10760D	j	CUFF.642	CUFF.642.2	84	11.111359	9.186372	13.036346	53.532328	1176	CUFF.642.1	4492
BnaA01g10760D	BnaA01g10760D	c	CUFF.643	CUFF.643.1	100	8.451505	7.022949	9.880061	40.285378	1155	CUFF.643.1	4492
BnaA01g10780D	BnaA01g10780D	j	CUFF.644	CUFF.644.1	100	38.567131	34.628536	42.505726	187.794708	967	CUFF.644.1	1749
BnaA01g10780D	BnaA01g10780D	j	CUFF.644	CUFF.644.2	13	5.087136	3.480537	6.693736	24.770764	967	CUFF.644.1	1749
BnaA01g10790D	BnaA01g10790D	=	CUFF.645	CUFF.645.1	100	13.941155	12.474058	15.408253	67.046893	1684	CUFF.645.1	1203
BnaA01g10800D	BnaA01g10800D	x	CUFF.646	CUFF.646.1	100	3.084747	2.262085	3.907409	14.924136	1790	CUFF.646.1	1563
BnaA01g10800D	BnaA01g10800D	=	CUFF.647	CUFF.647.1	100	20.488671	18.248060	22.729282	99.125049	1409	CUFF.647.1	1563
BnaA01g10810D	BnaA01g10810D	j	CUFF.648	CUFF.648.1	100	3.962594	3.373796	4.551391	19.139190	3018	CUFF.648.1	3001
BnaA01g10830D	BnaA01g10830D	j	CUFF.649	CUFF.649.1	100	1.610442	1.195099	2.025784	7.778323	2384	CUFF.649.1	2803
BnaA01g10840D	BnaA01g10840D	j	CUFF.650	CUFF.650.1	100	1.076772	0.762046	1.391497	5.083382	3468	CUFF.650.1	3336
BnaA01g10840D	BnaA01g10840D	j	CUFF.650	CUFF.650.2	58	0.624982	0.370194	0.879771	2.950508	3456	CUFF.650.1	3336
-	-	u	CUFF.651	CUFF.651.1	100	13.706164	11.378609	16.033718	65.867744	909	CUFF.651.1	-
-	-	u	CUFF.651	CUFF.651.2	96	13.144433	9.262723	17.026143	63.168232	509	CUFF.651.1	-
BnaA01g10890D	BnaA01g10890D	=	CUFF.652	CUFF.652.1	100	2.222222	1.373603	3.070840	10.830170	952	CUFF.652.1	738
BnaA01g10910D	BnaA01g10910D	=	CUFF.653	CUFF.653.1	100	7.662985	6.056388	9.269583	37.346156	937	CUFF.653.1	726
BnaA01g10920D	BnaA01g10920D	=	CUFF.654	CUFF.654.1	100	5.977774	4.633662	7.321886	29.486902	1152	CUFF.654.1	753
BnaA01g10920D	BnaA01g10920D	o	CUFF.655	CUFF.655.1	100	2.672886	1.221032	4.124739	13.184693	767	CUFF.654.1	753
BnaA01g10930D	BnaA01g10930D	=	CUFF.656	CUFF.656.1	100	7.118446	5.712516	8.524375	34.894859	1091	CUFF.656.1	672
BnaA01g10960D	BnaA01g10960D	j	CUFF.657	CUFF.657.1	100	0.899588	0.631431	1.167746	4.411279	3296	CUFF.657.1	2228
BnaA01g10960D	BnaA01g10960D	e	CUFF.658	CUFF.658.1	100	0.704031	0.447165	0.960897	3.452331	2869	CUFF.657.1	2228
BnaA01g10990D	BnaA01g10990D	c	CUFF.659	CUFF.659.1	50	1.753799	0.590093	2.917505	8.515216	677	CUFF.659.2	1007
BnaA01g10990D	BnaA01g10990D	j	CUFF.659	CUFF.659.2	100	3.512150	2.312851	4.711449	17.052536	919	CUFF.659.2	1007
BnaA01g10990D	BnaA01g10990D	j	CUFF.659	CUFF.659.3	23	0.795839	0.063366	1.528312	3.864036	897	CUFF.659.2	1007
BnaA01g11000D	BnaA01g11000D	=	CUFF.660	CUFF.660.1	100	43.932399	37.409293	50.455504	209.874578	476	CUFF.660.1	506
BnaA01g11020D	BnaA01g11020D	=	CUFF.661	CUFF.661.1	100	42.712196	37.570352	47.854040	210.054191	656	CUFF.661.1	697
BnaA01g11030D	BnaA01g11030D	=	CUFF.662	CUFF.662.1	100	3.601388	2.527727	4.675050	16.905950	937	CUFF.662.1	723
BnaA01g11060D	BnaA01g11060D	j	CUFF.663	CUFF.663.1	100	22.092567	20.296027	23.889108	107.382004	2303	CUFF.663.1	2352
BnaA01g11070D	BnaA01g11070D	j	CUFF.664	CUFF.664.1	54	1.767619	0.700434	2.834804	8.781029	801	CUFF.664.2	2324
BnaA01g11070D	BnaA01g11070D	j	CUFF.664	CUFF.664.2	100	3.264464	2.270597	4.258330	16.216928	1160	CUFF.664.2	2324
BnaA01g11080D	BnaA01g11080D	e	CUFF.665	CUFF.665.1	100	0.565086	0.277443	0.852729	2.554785	1813	CUFF.665.1	1614
BnaA01g11090D	BnaA01g11090D	j	CUFF.666	CUFF.666.1	100	10.002034	3.970581	16.033488	49.445738	282	CUFF.666.1	2086
BnaA01g11090D	BnaA01g11090D	j	CUFF.667	CUFF.667.1	100	7.501912	5.931712	9.072112	36.684147	953	CUFF.668.1	2086
BnaA01g11090D	BnaA01g11090D	e	CUFF.668	CUFF.668.1	100	7.211113	5.820929	8.601296	35.262145	1122	CUFF.668.1	2086
BnaA01g11130D	BnaA01g11130D	=	CUFF.669	CUFF.669.1	100	3.133584	2.319704	3.947463	15.261222	1319	CUFF.669.1	1328
BnaA01g11190D	BnaA01g11190D	=	CUFF.670	CUFF.670.1	100	2.767148	1.689928	3.844368	12.552342	793	CUFF.670.1	962
BnaA01g11200D	BnaA01g11200D	o	CUFF.671	CUFF.671.1	100	0.368521	0.166325	0.570718	1.776317	3578	CUFF.672.1	1680
BnaA01g11200D	BnaA01g11200D	o	CUFF.671	CUFF.671.2	51	0.188206	0.041385	0.335027	0.907177	3575	CUFF.672.1	1680
BnaA01g11200D	BnaA01g11200D	e	CUFF.672	CUFF.672.1	100	0.397342	0.198038	0.596647	1.915237	3693	CUFF.672.1	1680
BnaA01g11220D	BnaA01g11220D	j	CUFF.673	CUFF.673.1	29	1.192314	0.743046	1.641582	5.838698	2714	CUFF.673.1	2675
BnaA01g11220D	BnaA01g11220D	j	CUFF.673	CUFF.673.2	100	4.065936	3.355674	4.776199	19.910674	2713	CUFF.673.1	2675
BnaA01g11220D	BnaA01g11220D	c	CUFF.673	CUFF.673.3	40	1.624533	1.098718	2.150348	7.955254	2117	CUFF.673.1	2675
BnaA01g11270D	BnaA01g11270D	j	CUFF.674	CUFF.674.1	29	0.449194	0.192654	0.705735	2.182396	2974	CUFF.674.2	3127
BnaA01g11270D	BnaA01g11270D	j	CUFF.674	CUFF.674.2	100	1.555207	1.155291	1.955123	7.555920	2979	CUFF.674.2	3127
BnaA01g11310D	BnaA01g11310D	=	CUFF.675	CUFF.675.1	100	27.734573	25.030575	30.438572	131.492622	1277	CUFF.675.1	1234
BnaA01g11320D	BnaA01g11320D	j	CUFF.676	CUFF.676.1	39	1.556629	0.709519	2.403739	7.554143	1178	CUFF.676.2	1432
BnaA01g11320D	BnaA01g11320D	j	CUFF.676	CUFF.676.2	33	1.328634	0.586576	2.070692	6.447709	1179	CUFF.676.2	1432
BnaA01g11320D	BnaA01g11320D	=	CUFF.676	CUFF.676.3	100	3.982282	2.820727	5.143837	19.325558	1178	CUFF.676.2	1432
BnaA01g11330D	BnaA01g11330D	=	CUFF.677	CUFF.677.1	100	9.958525	8.641069	11.275980	47.507160	1664	CUFF.677.1	1542
BnaA01g11340D	BnaA01g11340D	e	CUFF.678	CUFF.678.1	100	25.946598	22.529954	29.363243	125.366309	750	CUFF.678.1	615
BnaA01g11350D	BnaA01g11350D	=	CUFF.679	CUFF.679.1	100	17.784511	15.378612	20.190410	84.778519	1004	CUFF.679.1	984
BnaA01g03750D	BnaA01g03750D	j	CUFF.680	CUFF.680.1	100	23.880393	21.913446	25.847340	115.463665	2085	CUFF.680.1	813
BnaA01g03780D	BnaA01g03780D	=	CUFF.681	CUFF.681.1	100	7.279502	4.515506	10.043497	35.343778	466	CUFF.681.1	913
BnaA01g03790D	BnaA01g03790D	=	CUFF.682	CUFF.682.1	100	122.620154	116.589858	128.650449	595.707006	2778	CUFF.682.1	2851
BnaA01g03800D	BnaA01g03800D	j	CUFF.683	CUFF.683.1	33	7.747129	6.307230	9.187028	37.796486	1824	CUFF.683.2	1841
BnaA01g03800D	BnaA01g03800D	j	CUFF.683	CUFF.683.2	100	23.620422	21.967371	25.273473	115.238683	3561	CUFF.683.2	1841
BnaA01g03840D	BnaA01g03840D	j	CUFF.684	CUFF.684.1	100	14.646702	13.130429	16.162976	71.123271	1653	CUFF.684.1	1708
BnaA01g03860D	BnaA01g03860D	j	CUFF.685	CUFF.685.1	44	42.112173	39.674424	44.549921	203.235166	3732	CUFF.685.1	3600
BnaA01g03860D	BnaA01g03860D	=	CUFF.685	CUFF.685.2	100	95.542124	90.210055	100.874193	461.090422	2016	CUFF.685.1	3600
BnaA01g03880D	BnaA01g03880D	=	CUFF.686	CUFF.686.1	100	2.400766	1.578582	3.222950	11.413378	1066	CUFF.686.1	1111
BnaA01g04000D	BnaA01g04000D	j	CUFF.687	CUFF.687.1	13	25.271468	22.738056	27.804881	122.607278	1637	CUFF.687.1	1799
BnaA01g04000D	BnaA01g04000D	=	CUFF.687	CUFF.687.2	100	187.753882	177.828255	197.679508	910.908379	1389	CUFF.687.1	1799
BnaA01g04010D	BnaA01g04010D	j	CUFF.688	CUFF.688.1	100	51.580197	47.260872	55.899522	250.246936	1061	CUFF.688.1	646
BnaA01g04020D	BnaA01g04020D	j	CUFF.689	CUFF.689.1	100	6.359890	5.716244	7.003537	30.386112	5108	CUFF.689.1	4648
BnaA01g04020D	BnaA01g04020D	j	CUFF.689	CUFF.689.2	72	4.565314	3.836906	5.293722	21.812034	3140	CUFF.689.1	4648
BnaA01g04030D	BnaA01g04030D	=	CUFF.690	CUFF.690.1	100	14.748186	13.295839	16.200532	71.902439	2314	CUFF.690.2	2334
BnaA01g04030D	BnaA01g04030D	j	CUFF.690	CUFF.690.2	20	3.015723	2.332993	3.698452	14.702677	2447	CUFF.690.2	2334
BnaA01g04040D	BnaA01g04040D	=	CUFF.691	CUFF.691.1	100	10.221762	7.896341	12.547183	49.961937	685	CUFF.691.1	868
BnaA01g04050D	BnaA01g04050D	=	CUFF.692	CUFF.692.1	100	2.741000	1.957656	3.524344	12.780789	1250	CUFF.692.1	942
BnaA01g04070D	BnaA01g04070D	p	CUFF.693	CUFF.693.1	100	3.545817	1.500277	5.591357	17.542123	436	CUFF.693.1	492
BnaA01g04070D	BnaA01g04070D	=	CUFF.694	CUFF.694.1	100	28.656297	25.045617	32.266977	138.887932	738	CUFF.694.1	492
BnaA01g04080D	BnaA01g04080D	=	CUFF.695	CUFF.695.1	100	1.236425	0.519867	1.952983	5.426303	777	CUFF.695.1	582
BnaA01g04100D	BnaA01g04100D	j	CUFF.696	CUFF.696.1	90	28.345351	26.298288	30.392414	133.870165	3139	CUFF.696.1	2978
BnaA01g04100D	BnaA01g04100D	j	CUFF.696	CUFF.696.2	100	31.534224	29.221895	33.846554	148.930660	2765	CUFF.696.1	2978
BnaA01g04110D	BnaA01g04110D	j	CUFF.697	CUFF.697.1	24	8.925774	7.515203	10.336346	43.132323	1673	CUFF.697.1	1707
BnaA01g04110D	BnaA01g04110D	c	CUFF.697	CUFF.697.2	100	36.961053	33.617233	40.304874	178.608153	1277	CUFF.697.1	1707
BnaA01g04120D	BnaA01g04120D	c	CUFF.698	CUFF.698.1	100	8.233985	6.129474	10.338496	40.020291	678	CUFF.698.1	990
BnaA01g04130D	BnaA01g04130D	j	CUFF.699	CUFF.699.1	100	9.110142	8.394224	9.826060	44.164628	5720	CUFF.699.1	5809
BnaA01g04170D	BnaA01g04170D	j	CUFF.700	CUFF.700.1	100	1.513040	0.842045	2.184036	6.773106	993	CUFF.700.1	777
BnaA01g04200D	BnaA01g04200D	=	CUFF.701	CUFF.701.1	100	28.525220	26.430868	30.619571	136.852125	2366	CUFF.701.1	2379
BnaA01g04290D	BnaA01g04290D	c	CUFF.702	CUFF.702.1	100	3.204747	2.250141	4.159352	15.391187	1048	CUFF.702.1	6033
BnaA01g04290D	BnaA01g04290D	j	CUFF.703	CUFF.703.1	100	2.422417	2.034510	2.810323	11.746983	4109	CUFF.703.1	6033
BnaA01g04290D	BnaA01g04290D	c	CUFF.704	CUFF.704.1	100	2.750985	2.074598	3.427371	12.936123	1627	CUFF.704.1	6033
BnaA01g04300D	BnaA01g04300D	j	CUFF.705	CUFF.705.1	100	22.421819	19.257949	25.585688	110.147177	795	CUFF.705.1	881
BnaA01g04310D	BnaA01g04310D	o	CUFF.706	CUFF.706.1	29	1.850220	0.830456	2.869983	8.926108	953	CUFF.706.1	886
BnaA01g04310D	BnaA01g04310D	=	CUFF.706	CUFF.706.2	100	6.427107	4.826709	8.027506	31.006619	953	CUFF.706.1	886
BnaA01g04320D	BnaA01g04320D	j	CUFF.707	CUFF.707.1	100	4.021409	3.388828	4.653990	19.160980	2665	CUFF.707.1	2538
BnaA01g04340D	BnaA01g04340D	j	CUFF.708	CUFF.708.1	100	9.188446	7.791921	10.584971	44.689288	1631	CUFF.708.1	1496
BnaA01g04340D	BnaA01g04340D	j	CUFF.708	CUFF.708.2	56	5.171051	4.019455	6.322648	25.150131	1536	CUFF.708.1	1496
BnaA01g04350D	BnaA01g04350D	j	CUFF.709	CUFF.709.1	100	1.359503	0.877758	1.841249	6.356837	1593	CUFF.709.1	1956
BnaA01g04360D	BnaA01g04360D	j	CUFF.710	CUFF.710.1	100	34.252966	32.139327	36.366605	165.273449	3336	CUFF.710.1	3701
BnaA01g04390D	BnaA01g04390D	j	CUFF.711	CUFF.711.1	41	2.585475	2.195049	2.975901	12.508657	6567	CUFF.711.1	4029
BnaA01g04390D	BnaA01g04390D	j	CUFF.711	CUFF.711.2	100	6.308609	5.639055	6.978164	30.521365	5013	CUFF.711.1	4029
-	-	u	CUFF.712	CUFF.712.1	100	11.297756	7.729145	14.866367	55.405636	447	CUFF.712.1	-
-	-	u	CUFF.713	CUFF.713.1	58	0.611854	0.181987	1.041722	2.980928	1639	CUFF.713.1	-
-	-	u	CUFF.713	CUFF.713.2	82	0.863722	0.364727	1.362717	4.208017	1609	CUFF.713.1	-
-	-	u	CUFF.713	CUFF.713.3	100	1.049292	0.482864	1.615721	5.112107	1388	CUFF.713.1	-
-	-	u	CUFF.714	CUFF.714.1	100	4.259490	3.251359	5.267622	20.752060	1439	CUFF.713.1	-
BnaA01g04410D	BnaA01g04410D	=	CUFF.715	CUFF.715.1	100	2.010896	0.798280	3.223511	10.041661	545	CUFF.715.1	641
BnaA01g04420D	BnaA01g04420D	=	CUFF.716	CUFF.716.1	100	24.138537	21.714370	26.562704	116.310891	1349	CUFF.716.1	1359
BnaA01g04430D	BnaA01g04430D	=	CUFF.717	CUFF.717.1	100	16.339172	13.749628	18.928717	78.543806	842	CUFF.718.1	961
BnaA01g04430D	BnaA01g04430D	e	CUFF.718	CUFF.718.1	100	0.990814	0.525562	1.456066	4.762927	1514	CUFF.718.1	961
BnaA01g04440D	BnaA01g04440D	=	CUFF.719	CUFF.719.1	100	11.829374	10.468173	13.190574	58.276286	1884	CUFF.719.1	1940
BnaA01g04450D	BnaA01g04450D	j	CUFF.720	CUFF.720.1	51	5.057848	3.407933	6.707764	24.501581	764	CUFF.720.1	754
BnaA01g04450D	BnaA01g04450D	j	CUFF.720	CUFF.720.2	100	9.940722	7.374238	12.507206	48.155537	643	CUFF.720.1	754
BnaA01g04460D	BnaA01g04460D	=	CUFF.721	CUFF.721.1	100	9.372509	7.907143	10.837874	45.705560	1296	CUFF.721.1	1334
BnaA01g04470D	BnaA01g04470D	j	CUFF.722	CUFF.722.1	100	3.255864	2.366284	4.145444	15.741303	1220	CUFF.722.1	1148
BnaA01g04480D	BnaA01g04480D	j	CUFF.723	CUFF.723.1	100	13.021615	11.699207	14.344023	62.340259	2547	CUFF.723.2	3848
BnaA01g04480D	BnaA01g04480D	j	CUFF.723	CUFF.723.2	40	5.168968	4.432434	5.905502	24.746147	3348	CUFF.723.2	3848
BnaA01g04510D	BnaA01g04510D	=	CUFF.724	CUFF.724.1	100	86.222990	79.701236	92.744745	413.950051	890	CUFF.724.1	906
BnaA01g04520D	BnaA01g04520D	j	CUFF.725	CUFF.725.1	75	11.103289	9.767672	12.438906	53.373414	2054	CUFF.725.1	4066
BnaA01g04520D	BnaA01g04520D	j	CUFF.725	CUFF.725.2	100	14.744172	12.881501	16.606842	70.875104	1487	CUFF.725.1	4066
BnaA01g04530D	BnaA01g04530D	j	CUFF.726	CUFF.726.1	100	1.166906	0.850514	1.483298	5.533477	2814	CUFF.726.1	2631
BnaA01g04540D	BnaA01g04540D	=	CUFF.727	CUFF.727.1	100	74.059673	65.397492	82.721854	354.693909	499	CUFF.727.1	751
BnaA01g04540D	BnaA01g04540D	e	CUFF.728	CUFF.728.1	100	29.516626	22.842847	36.190405	141.363943	399	CUFF.727.1	751
BnaA01g04550D	BnaA01g04550D	c	CUFF.729	CUFF.729.1	100	1.351233	0.478759	2.223707	6.292019	651	CUFF.729.1	1442
BnaA01g04560D	BnaA01g04560D	o	CUFF.730	CUFF.730.1	100	0.950317	0.559781	1.340854	4.737560	1684	CUFF.730.1	1566
BnaA01g04570D	BnaA01g04570D	j	CUFF.731	CUFF.731.1	33	3.470392	2.680642	4.260142	16.801313	2056	CUFF.732.1	2010
BnaA01g04570D	BnaA01g04570D	e	CUFF.732	CUFF.732.1	100	2.634325	2.111588	3.157061	12.753636	2948	CUFF.732.1	2010
BnaA01g04580D	BnaA01g04580D	o	CUFF.733	CUFF.733.1	100	0.359629	0.115535	0.603722	1.780079	2589	CUFF.734.1	2443
BnaA01g04580D	BnaA01g04580D	=	CUFF.734	CUFF.734.1	100	0.663929	0.369516	0.958343	3.286298	2681	CUFF.734.1	2443
BnaA01g04590D	BnaA01g04590D	c	CUFF.735	CUFF.735.1	100	13.819513	12.377540	15.261486	67.207516	2006	CUFF.735.1	2524
BnaA01g04600D	BnaA01g04600D	j	CUFF.736	CUFF.736.1	100	95.637414	90.862232	100.412596	461.092993	3705	CUFF.736.1	3705
BnaA01g04600D	BnaA01g04600D	j	CUFF.736	CUFF.736.2	57	54.891207	51.115628	58.666785	264.644867	2273	CUFF.736.1	3705
BnaA01g04620D	BnaA01g04620D	=	CUFF.737	CUFF.737.1	100	190.503691	180.560988	200.446394	914.038057	1390	CUFF.737.1	1507
BnaA01g04640D	BnaA01g04640D	e	CUFF.738	CUFF.738.1	100	3.502343	2.550040	4.454646	17.166829	1570	CUFF.739.1	2195
BnaA01g04640D	BnaA01g04640D	=	CUFF.739	CUFF.739.1	100	7.655765	6.567667	8.743864	37.524943	2082	CUFF.739.1	2195
BnaA01g04650D	BnaA01g04650D	=	CUFF.740	CUFF.740.1	100	19.044491	16.075921	22.013061	93.406190	766	CUFF.740.1	1171
BnaA01g04660D	BnaA01g04660D	j	CUFF.741	CUFF.741.1	100	46.429843	42.494388	50.365298	225.369025	1123	CUFF.741.1	2440
BnaA01g04670D	BnaA01g04670D	e	CUFF.742	CUFF.742.1	100	0.974709	0.674218	1.275200	4.831178	2713	CUFF.742.1	3038
BnaA01g04680D	BnaA01g04680D	j	CUFF.743	CUFF.743.1	100	7.010919	5.499068	8.522770	34.291180	1010	CUFF.744.1	1124
BnaA01g04680D	BnaA01g04680D	e	CUFF.744	CUFF.744.1	100	0.843102	0.348790	1.337415	4.123707	1352	CUFF.744.1	1124
BnaA01g04690D	BnaA01g04690D	=	CUFF.745	CUFF.745.1	100	2.063282	1.362688	2.763876	10.103460	1200	CUFF.745.1	459
BnaA01g04700D	BnaA01g04700D	j	CUFF.746	CUFF.746.1	100	62.753063	60.182238	65.323888	300.520298	2322	CUFF.746.1	2298
BnaA01g04720D	BnaA01g04720D	=	CUFF.747	CUFF.747.1	100	8.473625	7.372320	9.574930	41.258367	2603	CUFF.747.1	892
BnaA01g04730D	BnaA01g04730D	j	CUFF.748	CUFF.748.1	100	10.077182	8.818332	11.336033	49.066141	2458	CUFF.748.1	2550
BnaA01g04730D	BnaA01g04730D	c	CUFF.748	CUFF.748.2	72	7.270624	5.835837	8.705411	35.400914	1302	CUFF.748.1	2550
BnaA01g04740D	BnaA01g04740D	e	CUFF.749	CUFF.749.1	100	21.167963	18.080891	24.255035	100.536026	1050	CUFF.749.1	1033
BnaA01g04740D	BnaA01g04740D	=	CUFF.750	CUFF.750.1	100	141.184927	131.374727	150.995127	670.549700	805	CUFF.749.1	1033
BnaA01g04750D	BnaA01g04750D	j	CUFF.751	CUFF.751.1	68	2.099946	1.491112	2.708779	10.257649	2332	CUFF.751.2	2659
BnaA01g04750D	BnaA01g04750D	=	CUFF.751	CUFF.751.2	100	3.101170	2.420059	3.782281	15.148348	2411	CUFF.751.2	2659
BnaA01g04760D	BnaA01g04760D	j	CUFF.752	CUFF.752.1	100	7.074044	6.285877	7.862211	34.462086	3597	CUFF.752.1	2953
BnaA01g04760D	BnaA01g04760D	c	CUFF.752	CUFF.752.2	66	4.652929	3.830596	5.475263	22.667324	2422	CUFF.752.1	2953
BnaA01g04770D	BnaA01g04770D	j	CUFF.753	CUFF.753.1	100	19.839117	18.184753	21.493481	96.648727	2390	CUFF.753.1	2538
BnaA01g04780D	BnaA01g04780D	=	CUFF.754	CUFF.754.1	100	16.104646	13.802013	18.407278	77.677129	988	CUFF.754.1	893
BnaA01g04790D	BnaA01g04790D	=	CUFF.755	CUFF.755.1	100	42.190690	37.668099	46.713281	205.523988	787	CUFF.755.1	667
BnaA01g04800D	BnaA01g04800D	=	CUFF.756	CUFF.756.1	100	15.138693	13.420493	16.856893	72.195312	1567	CUFF.756.1	1357
BnaA01g04810D	BnaA01g04810D	=	CUFF.757	CUFF.757.1	100	838.224403	792.574652	883.874154	4129.113365	463	CUFF.758.1	617
BnaA01g04810D	BnaA01g04810D	e	CUFF.758	CUFF.758.1	100	110.055657	101.735319	118.375995	542.136785	811	CUFF.758.1	617
BnaA01g04820D	BnaA01g04820D	e	CUFF.759	CUFF.759.1	100	1.298647	0.374827	2.222467	6.416161	665	CUFF.759.1	535
BnaA01g04820D	BnaA01g04820D	=	CUFF.760	CUFF.760.1	100	18.848509	14.190665	23.506353	93.123887	453	CUFF.759.1	535
BnaA01g04830D	BnaA01g04830D	=	CUFF.761	CUFF.761.1	100	15.076761	11.320797	18.832724	71.448732	488	CUFF.761.1	593
BnaA01g04840D	BnaA01g04840D	j	CUFF.762	CUFF.762.1	100	2.386875	1.898104	2.875646	11.624922	2570	CUFF.762.1	2178
BnaA01g04850D	BnaA01g04850D	e	CUFF.763	CUFF.763.1	100	51.456756	46.472888	56.440623	247.931868	833	CUFF.764.1	1780
BnaA01g04850D	BnaA01g04850D	j	CUFF.764	CUFF.764.1	53	40.375046	36.777912	43.972181	194.537345	1524	CUFF.764.1	1780
BnaA01g04850D	BnaA01g04850D	j	CUFF.764	CUFF.764.2	100	76.548305	71.252658	81.843952	368.829397	1452	CUFF.764.1	1780
BnaA01g04860D	BnaA01g04860D	j	CUFF.765	CUFF.765.1	100	4.433943	3.584989	5.282897	21.239965	1915	CUFF.765.2	2013
BnaA01g04860D	BnaA01g04860D	j	CUFF.765	CUFF.765.2	34	1.494149	0.947135	2.041164	7.157439	1951	CUFF.765.2	2013
BnaA01g04870D	BnaA01g04870D	j	CUFF.766	CUFF.766.1	100	10.780957	9.362990	12.198924	52.266733	1577	CUFF.766.1	1496
BnaA01g04880D	BnaA01g04880D	j	CUFF.767	CUFF.767.1	24	4.576121	3.569157	5.583086	22.129371	1674	CUFF.767.1	1174
BnaA01g04880D	BnaA01g04880D	=	CUFF.767	CUFF.767.2	100	19.350109	17.015467	21.684751	93.573946	1256	CUFF.767.1	1174
BnaA01g04890D	BnaA01g04890D	x	CUFF.768	CUFF.768.1	100	151.480399	145.849378	157.111420	714.954262	1291	CUFF.768.1	1274
BnaA01g04900D	BnaA01g04900D	=	CUFF.769	CUFF.769.1	22	3.818521	2.896881	4.740160	18.369924	1788	CUFF.769.1	1409
BnaA01g04900D	BnaA01g04900D	j	CUFF.769	CUFF.769.2	100	17.146507	14.849067	19.443946	82.487447	1186	CUFF.769.1	1409
BnaA01g04910D	BnaA01g04910D	j	CUFF.770	CUFF.770.1	100	36.920440	34.021497	39.819382	176.859025	1600	CUFF.770.1	1824
BnaA01g04920D	BnaA01g04920D	e	CUFF.771	CUFF.771.1	100	2.822315	1.688720	3.955911	13.804505	772	CUFF.771.1	543
BnaA01g04920D	BnaA01g04920D	j	CUFF.772	CUFF.772.1	100	26.665419	20.789893	32.540945	130.425861	422	CUFF.771.1	543
BnaA01g04920D	BnaA01g04920D	e	CUFF.773	CUFF.773.1	100	4.444561	3.270292	5.618830	21.224901	972	CUFF.773.1	543
BnaA01g04940D	BnaA01g04940D	j	CUFF.774	CUFF.774.1	12	0.375780	0.174013	0.577546	1.828684	3839	CUFF.774.4	3591
BnaA01g04940D	BnaA01g04940D	j	CUFF.774	CUFF.774.2	74	2.227870	1.806394	2.649346	10.841644	3839	CUFF.774.4	3591
BnaA01g04940D	BnaA01g04940D	j	CUFF.774	CUFF.774.3	100	3.018544	1.686232	4.350855	14.689356	803	CUFF.774.4	3591
BnaA01g04940D	BnaA01g04940D	j	CUFF.774	CUFF.774.4	12	0.373509	0.143461	0.603557	1.817634	3841	CUFF.774.4	3591
BnaA01g04980D	BnaA01g04980D	j	CUFF.775	CUFF.775.1	100	10.370579	9.227302	11.513856	49.079534	3263	CUFF.775.1	3137
BnaA01g04980D	BnaA01g04980D	j	CUFF.775	CUFF.775.2	91	9.484640	8.135533	10.833746	44.886760	2420	CUFF.775.1	3137
-	-	u	CUFF.776	CUFF.776.1	100	1.329248	0.800689	1.857807	6.535396	1664	CUFF.777.1	-
-	-	u	CUFF.777	CUFF.777.1	100	0.951824	0.579896	1.323752	4.679748	2343	CUFF.777.1	-
BnaA01g05000D	BnaA01g05000D	=	CUFF.778	CUFF.778.1	100	1.435563	0.824615	2.046511	7.058102	1141	CUFF.778.1	393
BnaA01g05010D	BnaA01g05010D	e	CUFF.779	CUFF.779.1	100	1.113469	0.728034	1.498904	5.529017	1915	CUFF.779.1	2373
BnaA01g05010D	BnaA01g05010D	e	CUFF.780	CUFF.780.1	100	0.937063	0.436182	1.437944	4.257093	1063	CUFF.780.1	2373
BnaA01g05020D	BnaA01g05020D	e	CUFF.781	CUFF.781.1	100	3.217952	2.052359	4.383544	15.196035	890	CUFF.781.1	741
BnaA01g05020D	BnaA01g05020D	=	CUFF.782	CUFF.782.1	100	15.484460	12.274117	18.694803	73.121792	621	CUFF.781.1	741
BnaA01g05040D	BnaA01g05040D	c	CUFF.783	CUFF.783.1	100	1.183189	0.751150	1.615229	5.730424	1632	CUFF.783.1	2244
BnaA01g05060D	BnaA01g05060D	j	CUFF.784	CUFF.784.1	100	1.977701	1.279689	2.675713	9.794112	1186	CUFF.784.1	1000
BnaA01g05070D	BnaA01g05070D	=	CUFF.785	CUFF.785.1	100	6.515935	5.249975	7.781895	31.577695	1204	CUFF.785.1	1225
BnaA01g05080D	BnaA01g05080D	=	CUFF.786	CUFF.786.1	100	9.584276	8.377825	10.790727	46.276655	1897	CUFF.786.1	1880
BnaA01g05090D	BnaA01g05090D	=	CUFF.787	CUFF.787.1	100	23.192390	20.635735	25.749046	114.105297	1187	CUFF.787.1	1387
BnaA01g05100D	BnaA01g05100D	=	CUFF.788	CUFF.788.1	100	25.746474	23.338272	28.154675	126.671249	1491	CUFF.788.1	784
-	-	u	CUFF.789	CUFF.789.1	100	50.732117	46.939867	54.524367	220.402723	1025	CUFF.789.1	-
BnaA01g05110D	BnaA01g05110D	=	CUFF.790	CUFF.790.1	100	46.587557	41.829214	51.345899	229.184535	795	CUFF.790.1	889
BnaA01g05130D	BnaA01g05130D	=	CUFF.791	CUFF.791.1	100	86.415667	79.505176	93.326159	419.175358	797	CUFF.791.1	1037
BnaA01g05140D	BnaA01g05140D	j	CUFF.792	CUFF.792.1	100	6.217649	5.305491	7.129808	30.108709	2137	CUFF.792.1	1979
BnaA01g05140D	BnaA01g05140D	c	CUFF.792	CUFF.792.2	88	5.469605	3.620663	7.318547	26.486334	685	CUFF.792.1	1979
BnaA01g05220D	BnaA01g05220D	=	CUFF.793	CUFF.793.1	100	10.204266	8.973386	11.435145	49.463166	1952	CUFF.793.1	2154
BnaA01g05230D	BnaA01g05230D	e	CUFF.794	CUFF.794.1	100	1.675947	0.964601	2.387292	8.145657	1322	CUFF.794.1	1294
BnaA01g05230D	BnaA01g05230D	j	CUFF.795	CUFF.795.1	42	2.782288	1.523621	4.040955	13.522846	986	CUFF.794.1	1294
BnaA01g05230D	BnaA01g05230D	j	CUFF.795	CUFF.795.2	100	6.644054	5.026162	8.261946	32.292311	1095	CUFF.794.1	1294
BnaA01g05230D	BnaA01g05230D	j	CUFF.795	CUFF.795.3	33	2.176698	1.063717	3.289678	10.579475	1026	CUFF.794.1	1294
BnaA01g05240D	BnaA01g05240D	e	CUFF.796	CUFF.796.1	100	15.597040	13.643032	17.551048	76.036261	1450	CUFF.797.1	3470
BnaA01g05240D	BnaA01g05240D	j	CUFF.797	CUFF.797.1	100	26.793317	24.763359	28.823274	130.618605	2494	CUFF.797.1	3470
BnaA01g05240D	BnaA01g05240D	c	CUFF.797	CUFF.797.2	80	21.490119	18.247123	24.733115	104.765281	913	CUFF.797.1	3470
BnaA01g05270D	BnaA01g05270D	=	CUFF.798	CUFF.798.1	100	3.722234	2.895447	4.549020	17.606642	1664	CUFF.798.1	1488
BnaA01g05270D	BnaA01g05270D	j	CUFF.798	CUFF.798.2	14	0.537445	0.135177	0.939713	2.542183	1664	CUFF.798.1	1488
BnaA01g05300D	BnaA01g05300D	j	CUFF.799	CUFF.799.1	100	25.782043	23.907512	27.656573	125.056060	2660	CUFF.799.1	2847
BnaA01g05310D	BnaA01g05310D	e	CUFF.800	CUFF.800.1	100	34.082093	31.181486	36.982700	162.733777	1737	CUFF.800.1	111
BnaA01g05320D	BnaA01g05320D	=	CUFF.801	CUFF.801.1	100	337.654377	321.092012	354.216741	1612.218243	1222	CUFF.801.1	1343
BnaA01g05370D	BnaA01g05370D	j	CUFF.802	CUFF.802.1	87	5.813667	4.682016	6.945317	27.991412	1755	CUFF.802.2	1876
BnaA01g05370D	BnaA01g05370D	j	CUFF.802	CUFF.802.2	100	6.653141	5.439538	7.866745	32.033282	1780	CUFF.802.2	1876
BnaA01g05370D	BnaA01g05370D	o	CUFF.803	CUFF.803.1	100	1.914238	1.155043	2.673433	9.216598	1468	CUFF.802.2	1876
BnaA01g05380D	BnaA01g05380D	j	CUFF.804	CUFF.804.1	91	25.521339	22.627003	28.415676	124.294646	1337	CUFF.804.1	1543
BnaA01g05380D	BnaA01g05380D	j	CUFF.804	CUFF.804.2	100	27.993461	24.801704	31.185218	136.334433	1236	CUFF.804.1	1543
BnaA01g11920D	BnaA01g11920D	j	CUFF.805	CUFF.805.1	100	10.465070	9.440486	11.489655	50.924614	2951	CUFF.805.1	2412
BnaA01g11930D	BnaA01g11930D	j	CUFF.806	CUFF.806.1	55	1.334297	0.941950	1.726644	6.393102	3423	CUFF.806.1	2521
BnaA01g11930D	BnaA01g11930D	j	CUFF.806	CUFF.806.2	100	2.413032	1.915699	2.910365	11.561712	3423	CUFF.806.1	2521
BnaA01g11930D	BnaA01g11930D	j	CUFF.806	CUFF.806.3	66	1.595443	1.095535	2.095351	7.644347	2127	CUFF.806.1	2521
BnaA01g11940D	BnaA01g11940D	=	CUFF.807	CUFF.807.1	100	6.495425	5.419825	7.571026	31.121944	1687	CUFF.807.1	1203
BnaA01g11950D	BnaA01g11950D	j	CUFF.808	CUFF.808.1	36	1.967956	0.978992	2.956920	9.316272	891	CUFF.808.2	1115
BnaA01g11950D	BnaA01g11950D	j	CUFF.808	CUFF.808.2	100	5.543163	4.120474	6.965851	26.241239	979	CUFF.808.2	1115
BnaA01g12010D	BnaA01g12010D	=	CUFF.809	CUFF.809.1	100	3.185015	2.283401	4.086630	15.277461	1113	CUFF.809.1	1168
BnaA01g12040D	BnaA01g12040D	=	CUFF.810	CUFF.810.1	100	59.457557	53.835532	65.079582	287.649849	765	CUFF.810.1	844
BnaA01g12060D	BnaA01g12060D	=	CUFF.811	CUFF.811.1	100	14.148226	12.045147	16.251304	68.067196	965	CUFF.811.1	1107
BnaA01g12080D	BnaA01g12080D	=	CUFF.812	CUFF.812.1	100	10.615296	9.080832	12.149760	51.797237	1343	CUFF.812.1	1396
BnaA01g12090D	BnaA01g12090D	=	CUFF.813	CUFF.813.1	100	5.432122	4.403722	6.460523	26.057108	1628	CUFF.813.1	1783
BnaA01g12090D	BnaA01g12090D	j	CUFF.813	CUFF.813.2	36	1.975235	1.177841	2.772630	9.474920	1263	CUFF.813.1	1783
BnaA01g12090D	BnaA01g12090D	x	CUFF.814	CUFF.814.1	100	2.184013	1.031405	3.336620	10.476394	766	CUFF.814.1	1783
BnaA01g12100D	BnaA01g12100D	=	CUFF.815	CUFF.815.1	100	3.298721	2.550644	4.046798	15.583904	1580	CUFF.815.1	1577
BnaA01g12110D	BnaA01g12110D	=	CUFF.816	CUFF.816.1	100	9.955557	7.242625	12.668488	49.376385	548	CUFF.816.1	636
BnaA01g12120D	BnaA01g12120D	=	CUFF.817	CUFF.817.1	100	8.556791	6.530183	10.583400	41.775090	732	CUFF.817.1	527
BnaA01g12130D	BnaA01g12130D	=	CUFF.818	CUFF.818.1	100	2.211744	1.340948	3.082539	10.008754	889	CUFF.818.1	2112
BnaA01g12140D	BnaA01g12140D	j	CUFF.819	CUFF.819.1	100	10.613080	8.840363	12.385797	51.308215	1161	CUFF.820.1	1610
BnaA01g12140D	BnaA01g12140D	o	CUFF.819	CUFF.819.2	14	1.488896	0.709881	2.267911	7.197966	1201	CUFF.820.1	1610
BnaA01g12140D	BnaA01g12140D	e	CUFF.820	CUFF.820.1	100	1.955894	1.303261	2.608527	9.455637	1687	CUFF.820.1	1610
BnaA01g12150D	BnaA01g12150D	=	CUFF.821	CUFF.821.1	60	1.510158	0.961102	2.059215	7.372759	1736	CUFF.821.1	2394
BnaA01g12150D	BnaA01g12150D	j	CUFF.821	CUFF.821.2	100	2.530557	1.684544	3.376570	12.354458	1280	CUFF.821.1	2394
BnaA01g12150D	BnaA01g12150D	j	CUFF.821	CUFF.821.3	37	0.932059	0.401224	1.462893	4.550412	1447	CUFF.821.1	2394
BnaA01g12160D	BnaA01g12160D	j	CUFF.822	CUFF.822.1	100	5.741841	4.846701	6.636981	27.712615	1831	CUFF.822.1	1763
BnaA01g12170D	BnaA01g12170D	=	CUFF.823	CUFF.823.1	100	2.655907	1.904108	3.407706	12.777055	1289	CUFF.823.1	1435
BnaA01g12190D	BnaA01g12190D	=	CUFF.824	CUFF.824.1	100	89.467428	81.442609	97.492246	440.338794	554	CUFF.824.1	766
BnaA01g12200D	BnaA01g12200D	j	CUFF.825	CUFF.825.1	100	5.578504	4.218161	6.938848	26.862842	947	CUFF.825.1	775
BnaA01g12270D	BnaA01g12270D	=	CUFF.826	CUFF.826.1	100	9.320459	7.286344	11.354573	43.477607	745	CUFF.826.1	1795
BnaA01g12280D	BnaA01g12280D	j	CUFF.827	CUFF.827.1	51	5.304154	4.531030	6.077278	24.672276	3621	CUFF.827.1	2654
BnaA01g12280D	BnaA01g12280D	j	CUFF.827	CUFF.827.2	100	10.364501	9.322788	11.406214	48.210482	3618	CUFF.827.1	2654
BnaA01g12280D	BnaA01g12280D	c	CUFF.827	CUFF.827.3	87	8.992521	7.799178	10.185863	41.828715	2450	CUFF.827.1	2654
BnaA01g12290D	BnaA01g12290D	o	CUFF.828	CUFF.828.1	100	1.384556	0.589590	2.179522	6.778402	979	CUFF.829.1	555
BnaA01g12290D	BnaA01g12290D	e	CUFF.829	CUFF.829.1	100	1.501059	0.813914	2.188204	7.348769	1191	CUFF.829.1	555
BnaA01g12310D	BnaA01g12310D	=	CUFF.830	CUFF.830.1	100	6.058118	4.963215	7.153021	28.861013	1356	CUFF.830.1	1524
BnaA01g12340D	BnaA01g12340D	=	CUFF.831	CUFF.831.1	100	5.213521	3.702507	6.724535	25.219472	755	CUFF.831.1	677
BnaA01g12360D	BnaA01g12360D	=	CUFF.832	CUFF.832.1	100	39.937803	36.541533	43.334072	194.767884	1257	CUFF.832.1	1420
BnaA01g12380D	BnaA01g12380D	e	CUFF.833	CUFF.833.1	100	7.189693	5.970050	8.409337	33.754710	1303	CUFF.833.1	1689
BnaA01g12380D	BnaA01g12380D	c	CUFF.834	CUFF.834.1	100	3.212881	1.739195	4.686567	15.934061	578	CUFF.834.1	1689
BnaA01g12390D	BnaA01g12390D	j	CUFF.835	CUFF.835.1	100	3.776965	2.855935	4.697994	17.877993	1281	CUFF.835.1	1411
BnaA01g12430D	BnaA01g12430D	c	CUFF.836	CUFF.836.1	100	4.891573	2.519780	7.263365	23.943456	439	CUFF.836.1	378
BnaA01g12450D	BnaA01g12450D	=	CUFF.837	CUFF.837.1	100	9.802392	8.297678	11.307106	47.810062	1289	CUFF.837.1	1298
BnaA01g12470D	BnaA01g12470D	=	CUFF.838	CUFF.838.1	100	1.689950	1.221264	2.158637	8.125356	1944	CUFF.838.1	1950
BnaA01g12510D	BnaA01g12510D	=	CUFF.839	CUFF.839.1	100	5.553654	3.610150	7.497157	26.955069	571	CUFF.839.1	870
BnaA01g12520D	BnaA01g12520D	j	CUFF.840	CUFF.840.1	100	2.553951	1.849497	3.258405	12.375697	1434	CUFF.840.1	2777
BnaA01g12520D	BnaA01g12520D	o	CUFF.841	CUFF.841.1	100	59.129085	53.662401	64.595769	288.465425	954	CUFF.841.1	2777
BnaA01g12530D	BnaA01g12530D	=	CUFF.842	CUFF.842.1	100	246.205149	233.670021	258.740276	1201.129244	1309	CUFF.842.1	1271
BnaA01g12540D	BnaA01g12540D	j	CUFF.843	CUFF.843.1	13	0.885896	0.393810	1.377983	4.287065	1357	CUFF.843.1	1063
BnaA01g12540D	BnaA01g12540D	j	CUFF.843	CUFF.843.2	100	6.849555	5.491314	8.207797	33.146643	1164	CUFF.843.1	1063
BnaA01g12560D	BnaA01g12560D	=	CUFF.844	CUFF.844.1	100	1.817115	1.242691	2.391538	8.796866	1727	CUFF.844.1	1707
BnaA01g12560D	BnaA01g12560D	j	CUFF.844	CUFF.844.2	52	0.941265	0.380594	1.501935	4.556772	1278	CUFF.844.1	1707
BnaA01g12570D	BnaA01g12570D	c	CUFF.845	CUFF.845.1	100	7.516536	5.835993	9.197080	36.372748	867	CUFF.845.1	1114
BnaA01g12580D	BnaA01g12580D	j	CUFF.846	CUFF.846.1	100	0.890056	0.534102	1.246009	4.154883	1812	CUFF.846.1	2049
BnaA01g12730D	BnaA01g12730D	j	CUFF.847	CUFF.847.1	100	1.924928	1.394298	2.455559	9.306320	2288	CUFF.847.1	1857
BnaA01g12730D	BnaA01g12730D	j	CUFF.847	CUFF.847.2	20	0.393916	0.102108	0.685723	1.904437	2119	CUFF.847.1	1857
BnaA01g12730D	BnaA01g12730D	j	CUFF.847	CUFF.847.3	62	1.184173	0.713647	1.654698	5.725039	2119	CUFF.847.1	1857
BnaA01g12740D	BnaA01g12740D	j	CUFF.848	CUFF.848.1	100	1.078007	0.545669	1.610346	5.211361	1159	CUFF.848.1	6420
BnaA01g12800D	BnaA01g12800D	j	CUFF.849	CUFF.849.1	100	0.832095	0.512266	1.151925	4.038199	2118	CUFF.849.1	2729
BnaA01g12810D	BnaA01g12810D	j	CUFF.850	CUFF.850.1	100	3.497689	1.806647	5.188731	17.199300	535	CUFF.850.1	1469
BnaA01g12810D	BnaA01g12810D	c	CUFF.851	CUFF.851.1	100	2.062521	1.198096	2.926945	10.341377	856	CUFF.851.1	1469
BnaA01g12860D	BnaA01g12860D	=	CUFF.852	CUFF.852.1	100	2.085718	1.281294	2.890142	9.978257	954	CUFF.852.1	893
BnaA01g12890D	BnaA01g12890D	=	CUFF.853	CUFF.853.1	100	86.513609	80.927073	92.100145	417.862082	865	CUFF.853.1	937
BnaA01g12900D	BnaA01g12900D	c	CUFF.854	CUFF.854.1	100	38.567916	35.660983	41.474849	188.191282	1747	CUFF.854.2	1909
BnaA01g12900D	BnaA01g12900D	j	CUFF.854	CUFF.854.2	11	4.162170	3.374541	4.949799	20.309215	2184	CUFF.854.2	1909
BnaA01g12930D	BnaA01g12930D	=	CUFF.855	CUFF.855.1	100	1.144362	0.726500	1.562224	5.561926	1679	CUFF.855.1	2298
BnaA01g13000D	BnaA01g13000D	=	CUFF.856	CUFF.856.1	100	3.206445	1.810151	4.602740	15.374316	630	CUFF.856.1	768
BnaA01g13010D	BnaA01g13010D	j	CUFF.857	CUFF.857.1	100	81.474253	77.063283	85.885223	399.220480	2470	CUFF.857.1	1488
BnaA01g13030D	BnaA01g13030D	e	CUFF.858	CUFF.858.1	100	4.734084	1.578028	7.890139	23.403921	338	CUFF.858.1	1161
BnaA01g13030D	BnaA01g13030D	c	CUFF.859	CUFF.859.1	100	2.790738	1.587288	3.994189	13.850888	697	CUFF.859.1	1161
BnaA01g13040D	BnaA01g13040D	j	CUFF.860	CUFF.860.1	100	25.542927	22.663714	28.422140	125.454597	1041	CUFF.860.1	1236
BnaA01g13060D	BnaA01g13060D	j	CUFF.861	CUFF.861.1	100	1.859892	1.036052	2.683731	8.852779	893	CUFF.861.1	525
BnaA01g13080D	BnaA01g13080D	j	CUFF.862	CUFF.862.1	100	17.384454	14.973686	19.795222	83.427819	979	CUFF.862.1	1185
BnaA01g13090D	BnaA01g13090D	j	CUFF.863	CUFF.863.1	100	2.278812	1.722018	2.835605	10.980292	1901	CUFF.863.1	1929
BnaA01g13130D	BnaA01g13130D	j	CUFF.864	CUFF.864.1	100	2.712536	2.027054	3.398018	13.446607	1566	CUFF.864.1	1714
BnaA01g13170D	BnaA01g13170D	e	CUFF.865	CUFF.865.1	100	26.894526	24.627082	29.161970	129.851138	1427	CUFF.865.1	1156
BnaA01g13180D	BnaA01g13180D	j	CUFF.866	CUFF.866.1	100	0.985229	0.492615	1.477844	4.670676	1134	CUFF.866.1	1797
BnaA01g13220D	BnaA01g13220D	j	CUFF.867	CUFF.867.1	100	1.155806	0.900059	1.411553	5.540238	4927	CUFF.867.2	3394
BnaA01g13220D	BnaA01g13220D	j	CUFF.867	CUFF.867.2	21	0.244136	0.101309	0.386963	1.170240	5055	CUFF.867.2	3394
BnaA01g13300D	BnaA01g13300D	j	CUFF.868	CUFF.868.1	18	0.965061	0.480929	1.449192	4.720261	1555	CUFF.868.1	807
BnaA01g13300D	BnaA01g13300D	=	CUFF.868	CUFF.868.2	100	5.253411	3.806125	6.700697	25.695241	919	CUFF.868.1	807
BnaA01g13310D	BnaA01g13310D	=	CUFF.869	CUFF.869.1	100	110.491318	103.538055	117.444582	518.053346	1140	CUFF.869.1	1160
BnaA01g13320D	BnaA01g13320D	j	CUFF.870	CUFF.870.1	66	5.759688	4.517981	7.001395	27.755821	1549	CUFF.870.2	2881
BnaA01g13320D	BnaA01g13320D	j	CUFF.870	CUFF.870.2	100	8.760244	7.694818	9.825670	42.215442	2540	CUFF.870.2	2881
BnaA01g13330D	BnaA01g13330D	j	CUFF.871	CUFF.871.1	100	12.933080	11.353553	14.512607	62.326158	1656	CUFF.871.1	1793
BnaA01g13330D	BnaA01g13330D	c	CUFF.871	CUFF.871.2	88	11.435172	8.656102	14.214242	55.107550	681	CUFF.871.1	1793
BnaA01g13340D	BnaA01g13340D	j	CUFF.872	CUFF.872.1	27	0.752148	0.354350	1.149946	3.713351	1727	CUFF.872.1	1602
BnaA01g13340D	BnaA01g13340D	=	CUFF.872	CUFF.872.2	100	2.750630	2.016686	3.484574	13.579840	1570	CUFF.872.1	1602
-	-	u	CUFF.873	CUFF.873.1	100	8.861839	6.119455	11.604224	41.680154	516	CUFF.873.1	-
BnaA01g13370D	BnaA01g13370D	=	CUFF.874	CUFF.874.1	100	6.870298	4.383114	9.357481	33.001660	504	CUFF.874.1	585
BnaA01g13390D	BnaA01g13390D	j	CUFF.875	CUFF.875.1	100	0.578422	0.289211	0.867632	2.605110	1758	CUFF.875.1	1471
BnaA01g13400D	BnaA01g13400D	j	CUFF.876	CUFF.876.1	100	14.941834	13.387155	16.496512	71.069351	1883	CUFF.876.1	2163
BnaA01g13430D	BnaA01g13430D	=	CUFF.877	CUFF.877.1	100	1.227921	0.801112	1.654730	5.695814	1804	CUFF.877.1	1383
BnaA01g13470D	BnaA01g13470D	=	CUFF.878	CUFF.878.1	100	44.482416	41.635330	47.329502	214.013614	2339	CUFF.878.1	2341
BnaA01g13480D	BnaA01g13480D	j	CUFF.879	CUFF.879.1	91	3.140677	2.196657	4.084697	15.149934	1488	CUFF.879.2	1508
BnaA01g13480D	BnaA01g13480D	j	CUFF.879	CUFF.879.2	100	3.438774	2.547376	4.330172	16.587888	1671	CUFF.879.2	1508
BnaA01g13510D	BnaA01g13510D	x	CUFF.880	CUFF.880.1	100	9.775961	8.402864	11.149058	47.508841	1398	CUFF.880.1	729
BnaA01g13530D	BnaA01g13530D	j	CUFF.881	CUFF.881.1	100	9.459659	8.110137	10.809182	45.740689	1783	CUFF.881.1	1172
BnaA01g13530D	BnaA01g13530D	j	CUFF.881	CUFF.881.2	28	2.662449	1.803608	3.521290	12.873851	1714	CUFF.881.1	1172
BnaA01g13530D	BnaA01g13530D	p	CUFF.882	CUFF.882.1	100	123.459311	117.702991	129.215631	587.878287	1061	CUFF.882.1	1172
BnaA01g13540D	BnaA01g13540D	=	CUFF.883	CUFF.883.1	100	2.528259	1.585530	3.470989	12.043793	1039	CUFF.883.1	1382
BnaA01g13540D	BnaA01g13540D	j	CUFF.883	CUFF.883.2	41	1.032725	0.272180	1.793270	4.919562	873	CUFF.883.1	1382
BnaA01g13550D	BnaA01g13550D	=	CUFF.884	CUFF.884.1	100	7.485167	5.980611	8.989724	35.258297	973	CUFF.884.1	694
BnaA01g13560D	BnaA01g13560D	j	CUFF.885	CUFF.885.1	100	5.364244	4.750384	5.978104	26.252416	3899	CUFF.885.1	2799
BnaA01g13610D	BnaA01g13610D	j	CUFF.886	CUFF.886.1	100	2.984202	1.426632	4.541773	13.755213	539	CUFF.886.1	762
BnaA01g13580D	BnaA01g13580D	c	CUFF.887	CUFF.887.1	100	1.168653	0.432592	1.904713	5.433278	761	CUFF.887.1	2391
BnaA01g13580D	BnaA01g13580D	c	CUFF.888	CUFF.888.1	100	0.820946	0.380807	1.261085	4.105047	1245	CUFF.888.1	2391
BnaA01g13630D	BnaA01g13630D	=	CUFF.889	CUFF.889.1	100	9.229249	7.841949	10.616548	44.627467	1407	CUFF.889.1	1435
BnaA01g13650D	BnaA01g13650D	j	CUFF.890	CUFF.890.1	100	3.084788	2.195829	3.973748	15.309220	1150	CUFF.890.1	2643
BnaA01g13670D	BnaA01g13670D	j	CUFF.891	CUFF.891.1	100	99.553158	94.335490	104.770826	485.093012	2675	CUFF.891.1	3844
BnaA01g13670D	BnaA01g13670D	c	CUFF.891	CUFF.891.2	55	54.651991	50.599229	58.704754	266.302944	1735	CUFF.891.1	3844
BnaA01g13690D	BnaA01g13690D	=	CUFF.892	CUFF.892.1	100	9.260989	7.274087	11.247891	45.095509	760	CUFF.892.1	836
BnaA01g13700D	BnaA01g13700D	o	CUFF.893	CUFF.893.1	100	9.310978	7.895978	10.725978	44.677219	1300	CUFF.893.1	1391
BnaA01g13710D	BnaA01g13710D	j	CUFF.894	CUFF.894.1	100	4.015763	3.156487	4.875039	19.343924	1512	CUFF.894.1	1507
BnaA01g13720D	BnaA01g13720D	j	CUFF.895	CUFF.895.1	100	1.815347	1.174636	2.456058	8.746745	1270	CUFF.895.1	1316
BnaA01g13730D	BnaA01g13730D	j	CUFF.896	CUFF.896.1	100	3.013348	2.452994	3.573702	14.413640	2504	CUFF.896.1	1482
BnaA01g13750D	BnaA01g13750D	c	CUFF.897	CUFF.897.1	100	2.963839	1.091469	4.836209	13.829153	437	CUFF.897.1	568
BnaA01g13760D	BnaA01g13760D	i	CUFF.898	CUFF.898.1	100	2.784472	1.082291	4.486653	13.545350	467	CUFF.898.1	2673
BnaA01g13760D	BnaA01g13760D	j	CUFF.899	CUFF.899.1	100	5.295023	4.536025	6.054020	25.468902	2660	CUFF.899.1	2673
BnaA01g13760D	BnaA01g13760D	j	CUFF.899	CUFF.899.2	37	1.946200	1.021917	2.870484	9.361166	1085	CUFF.899.1	2673
-	-	u	CUFF.900	CUFF.900.1	100	0.814236	0.505512	1.122961	4.085550	2187	CUFF.900.1	-
BnaA01g13770D	BnaA01g13770D	=	CUFF.901	CUFF.901.1	100	10.103422	7.380592	12.826252	50.317919	549	CUFF.901.1	569
BnaA01g13780D	BnaA01g13780D	j	CUFF.902	CUFF.902.1	21	0.390571	0.117298	0.663844	1.903545	2473	CUFF.902.1	1878
BnaA01g13780D	BnaA01g13780D	j	CUFF.902	CUFF.902.2	25	0.460837	0.203875	0.717800	2.246003	2473	CUFF.902.1	1878
BnaA01g13780D	BnaA01g13780D	j	CUFF.902	CUFF.902.3	100	1.854023	1.356228	2.351819	9.036037	2473	CUFF.902.1	1878
BnaA01g13790D	BnaA01g13790D	o	CUFF.903	CUFF.903.1	100	5.058514	2.492634	7.624393	24.653905	418	CUFF.903.1	795
BnaA01g13800D	BnaA01g13800D	j	CUFF.904	CUFF.904.1	24	1.151304	0.620979	1.681630	5.585787	1943	CUFF.904.3	2153
BnaA01g13800D	BnaA01g13800D	j	CUFF.904	CUFF.904.2	100	4.842007	3.921948	5.762066	23.491985	1943	CUFF.904.3	2153
BnaA01g13800D	BnaA01g13800D	j	CUFF.904	CUFF.904.3	20	0.955837	0.495122	1.416552	4.637437	1957	CUFF.904.3	2153
BnaA01g13820D	BnaA01g13820D	o	CUFF.905	CUFF.905.1	100	1.219738	0.644368	1.795108	6.086294	1053	CUFF.905.1	1149
BnaA01g13830D	BnaA01g13830D	=	CUFF.906	CUFF.906.1	100	7.852819	6.636568	9.069070	36.605001	1426	CUFF.906.1	1714
BnaA01g13840D	BnaA01g13840D	j	CUFF.907	CUFF.907.1	12	1.246642	0.682953	1.810332	6.084207	1503	CUFF.907.1	797
BnaA01g13840D	BnaA01g13840D	j	CUFF.907	CUFF.907.2	100	10.813175	9.181718	12.444631	52.773431	1280	CUFF.907.1	797
BnaA01g13860D	BnaA01g13860D	o	CUFF.908	CUFF.908.1	100	9.478231	7.440976	11.515486	45.767380	754	CUFF.908.1	1122
BnaA01g13880D	BnaA01g13880D	=	CUFF.909	CUFF.909.1	100	4.570585	3.014204	6.126966	22.832222	689	CUFF.909.1	871
BnaA01g13890D	BnaA01g13890D	=	CUFF.910	CUFF.910.1	100	1.263625	0.824406	1.702844	6.027088	1760	CUFF.910.1	2026
BnaA01g13900D	BnaA01g13900D	j	CUFF.911	CUFF.911.1	37	1.147340	0.666984	1.627695	5.622855	1581	CUFF.911.1	2085
BnaA01g13900D	BnaA01g13900D	j	CUFF.911	CUFF.911.2	100	3.126383	1.680710	4.572057	15.321704	657	CUFF.911.1	2085
BnaA01g13910D	BnaA01g13910D	=	CUFF.912	CUFF.912.1	100	5.920452	5.107503	6.733402	28.967505	2443	CUFF.912.1	2473
BnaA01g13920D	BnaA01g13920D	j	CUFF.913	CUFF.913.1	16	1.168505	0.629125	1.707884	5.695335	1880	CUFF.913.2	2537
BnaA01g13920D	BnaA01g13920D	j	CUFF.913	CUFF.913.2	100	7.313405	6.212724	8.414087	35.645807	1887	CUFF.913.2	2537
BnaA01g13930D	BnaA01g13930D	j	CUFF.914	CUFF.914.1	100	20.256595	18.404222	22.108968	98.799376	1911	CUFF.914.1	1616
BnaA01g13940D	BnaA01g13940D	=	CUFF.915	CUFF.915.1	100	4.783430	4.220981	5.345879	23.330668	4137	CUFF.915.1	3352
BnaA01g13950D	BnaA01g13950D	c	CUFF.916	CUFF.916.1	100	1.145676	0.481711	1.809642	5.139472	819	CUFF.916.1	1058
BnaA01g13970D	BnaA01g13970D	=	CUFF.917	CUFF.917.1	25	1.736132	0.673373	2.798890	8.194041	781	CUFF.917.1	905
BnaA01g13970D	BnaA01g13970D	j	CUFF.917	CUFF.917.2	100	6.890342	4.810914	8.969771	32.520431	683	CUFF.917.1	905
BnaA01g13980D	BnaA01g13980D	j	CUFF.918	CUFF.918.1	100	6.441042	5.096402	7.785682	31.296059	1242	CUFF.918.2	1487
BnaA01g13980D	BnaA01g13980D	j	CUFF.918	CUFF.918.2	51	3.290026	2.413409	4.166644	15.985745	1524	CUFF.918.2	1487
BnaA01g13990D	BnaA01g13990D	=	CUFF.929	CUFF.929.1	100	7.703177	6.640232	8.766122	37.171221	1917	CUFF.929.1	2004
BnaA01g14000D	BnaA01g14000D	j	CUFF.930	CUFF.930.1	100	3.572939	2.768527	4.377350	17.047673	1521	CUFF.930.1	1545
BnaA01g14020D	BnaA01g14020D	=	CUFF.931	CUFF.931.1	100	1.744809	0.964507	2.525112	8.311540	873	CUFF.931.1	856
BnaA01g14040D	BnaA01g14040D	j	CUFF.932	CUFF.932.1	23	1.788410	1.369662	2.207158	8.678222	4698	CUFF.932.1	4412
BnaA01g14040D	BnaA01g14040D	j	CUFF.932	CUFF.932.2	100	7.900886	7.140195	8.661578	38.338885	4695	CUFF.932.1	4412
BnaA01g14050D	BnaA01g14050D	=	CUFF.933	CUFF.933.1	100	39.376899	36.742302	42.011496	190.691208	2287	CUFF.933.1	2469
BnaA01g14070D	BnaA01g14070D	p	CUFF.934	CUFF.934.1	100	8.175238	6.960489	9.389988	39.908206	1590	CUFF.934.1	1509
BnaA01g14080D	BnaA01g14080D	j	CUFF.935	CUFF.935.1	100	10.981310	8.896710	13.065909	54.183183	799	CUFF.935.1	931
BnaA01g14090D	BnaA01g14090D	e	CUFF.936	CUFF.936.1	100	10.496978	8.901741	12.092216	50.658251	1181	CUFF.936.1	1038
BnaA01g14100D	BnaA01g14100D	j	CUFF.937	CUFF.937.1	25	5.092694	3.719925	6.465463	24.674605	1175	CUFF.937.2	2511
BnaA01g14100D	BnaA01g14100D	c	CUFF.937	CUFF.937.2	100	20.293500	17.997955	22.589046	98.324014	1359	CUFF.937.2	2511
BnaA01g14100D	BnaA01g14100D	j	CUFF.938	CUFF.938.1	100	7.712299	6.265229	9.159369	37.538375	1111	CUFF.938.1	2511
BnaA01g14110D	BnaA01g14110D	j	CUFF.939	CUFF.939.1	100	0.895836	0.473689	1.317982	4.262630	1375	CUFF.939.1	1227
BnaA01g14120D	BnaA01g14120D	=	CUFF.940	CUFF.940.1	100	8.325500	6.797777	9.853223	40.086842	1090	CUFF.940.1	1203
BnaA01g14140D	BnaA01g14140D	j	CUFF.941	CUFF.941.1	46	2.903820	2.500113	3.307526	14.059348	5787	CUFF.941.1	2373
BnaA01g14140D	BnaA01g14140D	j	CUFF.941	CUFF.941.2	100	6.279545	4.892696	7.666395	30.403511	1117	CUFF.941.1	2373
BnaA01g14140D	BnaA01g14140D	j	CUFF.941	CUFF.941.3	44	2.775671	2.204267	3.347076	13.438895	3342	CUFF.941.1	2373
BnaA01g14170D	BnaA01g14170D	=	CUFF.942	CUFF.942.1	100	4.487233	3.174107	5.800359	21.646596	819	CUFF.942.1	852
BnaA01g14180D	BnaA01g14180D	=	CUFF.943	CUFF.943.1	100	32.907068	30.030895	35.783241	158.420854	1389	CUFF.943.1	1429
BnaA01g14190D	BnaA01g14190D	e	CUFF.944	CUFF.944.1	100	7.154300	5.525828	8.782771	34.251897	869	CUFF.945.1	1761
BnaA01g14190D	BnaA01g14190D	j	CUFF.945	CUFF.945.1	100	12.274302	10.416174	14.132430	58.764398	1107	CUFF.945.1	1761
BnaA01g14200D	BnaA01g14200D	=	CUFF.946	CUFF.946.1	100	7.460200	6.547664	8.372737	36.294103	2506	CUFF.946.1	2490
BnaA01g14240D	BnaA01g14240D	j	CUFF.947	CUFF.947.1	15	1.022479	0.546033	1.498925	5.024663	1958	CUFF.947.2	2161
BnaA01g14240D	BnaA01g14240D	=	CUFF.947	CUFF.947.2	100	6.715959	5.701284	7.730633	33.003531	1963	CUFF.947.2	2161
BnaA01g14250D	BnaA01g14250D	j	CUFF.948	CUFF.948.1	100	2.284830	1.470642	3.099018	11.180015	1260	CUFF.948.2	1379
BnaA01g14250D	BnaA01g14250D	=	CUFF.948	CUFF.948.2	63	1.433209	0.795393	2.071026	7.012907	1357	CUFF.948.2	1379
BnaA01g14270D	BnaA01g14270D	j	CUFF.949	CUFF.949.1	100	92.675709	82.702774	102.648644	445.967061	489	CUFF.949.1	906
BnaA01g14290D	BnaA01g14290D	j	CUFF.950	CUFF.950.1	100	7.234911	3.718575	10.751247	33.694347	424	CUFF.950.2	962
BnaA01g14290D	BnaA01g14290D	=	CUFF.950	CUFF.950.2	60	4.360639	3.037543	5.683734	20.308317	892	CUFF.950.2	962
BnaA01g14300D	BnaA01g14300D	j	CUFF.951	CUFF.951.1	100	6.183121	4.835007	7.531236	30.130457	1185	CUFF.951.2	1236
BnaA01g14300D	BnaA01g14300D	j	CUFF.951	CUFF.951.2	18	1.099441	0.448767	1.750115	5.357594	1283	CUFF.951.2	1236
BnaA01g14300D	BnaA01g14300D	j	CUFF.951	CUFF.951.3	22	1.356716	0.650117	2.063315	6.611300	1224	CUFF.951.2	1236
BnaA01g14300D	BnaA01g14300D	e	CUFF.952	CUFF.952.1	100	5.347947	2.846862	7.849032	26.060641	445	CUFF.951.2	1236
BnaA01g14310D	BnaA01g14310D	j	CUFF.953	CUFF.953.1	100	27.869835	24.244775	31.494894	136.407882	805	CUFF.953.1	1367
BnaA01g14310D	BnaA01g14310D	j	CUFF.953	CUFF.953.2	15	4.305783	2.645245	5.966322	21.074499	772	CUFF.953.1	1367
BnaA01g14320D	BnaA01g14320D	j	CUFF.954	CUFF.954.1	100	5.203114	3.337536	7.068692	25.899044	593	CUFF.954.1	749
BnaA01g14330D	BnaA01g14330D	j	CUFF.955	CUFF.955.1	34	0.574877	0.190175	0.959580	2.803119	1771	CUFF.955.1	2440
BnaA01g14330D	BnaA01g14330D	j	CUFF.955	CUFF.955.2	72	1.216203	0.710145	1.722261	5.930243	1769	CUFF.955.1	2440
BnaA01g14330D	BnaA01g14330D	j	CUFF.955	CUFF.955.3	100	1.680061	0.976359	2.383763	8.192030	1241	CUFF.955.1	2440
BnaA01g14330D	BnaA01g14330D	e	CUFF.956	CUFF.956.1	100	3.122881	1.241494	5.004269	15.227269	445	CUFF.955.1	2440
BnaA01g14340D	BnaA01g14340D	j	CUFF.957	CUFF.957.1	17	2.096209	0.537182	3.655237	9.806883	488	CUFF.957.1	922
BnaA01g14340D	BnaA01g14340D	=	CUFF.957	CUFF.957.2	100	12.190931	7.693246	16.688617	57.033922	389	CUFF.957.1	922
BnaA01g14350D	BnaA01g14350D	j	CUFF.958	CUFF.958.1	100	12.670419	10.257095	15.083744	58.450599	757	CUFF.958.1	1127
BnaA01g14370D	BnaA01g14370D	=	CUFF.959	CUFF.959.1	100	5.209075	2.745225	7.672925	25.422304	443	CUFF.959.1	516
BnaA01g14380D	BnaA01g14380D	j	CUFF.960	CUFF.960.1	24	0.531962	0.110992	0.952931	2.616270	1285	CUFF.960.1	1261
BnaA01g14380D	BnaA01g14380D	j	CUFF.960	CUFF.960.2	100	2.256960	1.507545	3.006375	11.100078	1285	CUFF.960.1	1261
BnaA01g14400D	BnaA01g14400D	=	CUFF.961	CUFF.961.1	100	4.239234	2.755712	5.722756	21.066868	672	CUFF.961.1	739
BnaA01g14420D	BnaA01g14420D	=	CUFF.962	CUFF.962.1	100	7.832599	6.345724	9.319474	37.842763	1021	CUFF.962.1	1192
BnaA01g14430D	BnaA01g14430D	j	CUFF.963	CUFF.963.1	19	1.820337	1.015254	2.625421	8.739956	1121	CUFF.963.1	1136
BnaA01g14430D	BnaA01g14430D	=	CUFF.963	CUFF.963.2	100	9.516333	7.498926	11.533739	45.690610	845	CUFF.963.1	1136
BnaA01g14450D	BnaA01g14450D	j	CUFF.964	CUFF.964.1	100	186.793261	175.478445	198.108076	908.261248	853	CUFF.964.1	1342
BnaA01g14470D	BnaA01g14470D	=	CUFF.965	CUFF.965.1	100	56.519558	51.646807	61.392309	269.278905	935	CUFF.965.1	1025
BnaA01g14480D	BnaA01g14480D	j	CUFF.966	CUFF.966.1	100	35.330605	31.554355	39.106855	168.165757	897	CUFF.966.1	889
BnaA01g14490D	BnaA01g14490D	=	CUFF.967	CUFF.967.1	100	0.881956	0.410531	1.353382	4.407096	1114	CUFF.967.1	1251
BnaA01g14510D	BnaA01g14510D	e	CUFF.968	CUFF.968.1	100	0.951601	0.378307	1.524895	4.358511	907	CUFF.968.1	1256
BnaA01g14520D	BnaA01g14520D	j	CUFF.969	CUFF.969.1	48	5.878837	4.035898	7.721777	29.243457	728	CUFF.969.1	1340
BnaA01g14520D	BnaA01g14520D	c	CUFF.969	CUFF.969.2	100	12.255758	9.118813	15.392703	60.964558	575	CUFF.969.1	1340
BnaA01g14530D	BnaA01g14530D	=	CUFF.970	CUFF.970.1	100	5.396761	4.176855	6.616667	26.013654	1087	CUFF.970.1	1123
BnaA01g14570D	BnaA01g14570D	=	CUFF.971	CUFF.971.1	100	18.357000	16.371857	20.342142	87.969222	1278	CUFF.971.1	1349
BnaA01g14590D	BnaA01g14590D	j	CUFF.972	CUFF.972.1	100	7.392666	4.086565	10.698766	36.323073	388	CUFF.972.1	2036
BnaA01g14590D	BnaA01g14590D	j	CUFF.973	CUFF.973.1	100	3.181821	2.195187	4.168456	15.382997	1470	CUFF.973.2	2036
BnaA01g14590D	BnaA01g14590D	j	CUFF.973	CUFF.973.2	95	3.022141	2.078981	3.965300	14.610997	1544	CUFF.973.2	2036
BnaA01g14600D	BnaA01g14600D	=	CUFF.974	CUFF.974.1	100	13.701510	12.287607	15.115413	66.323183	2069	CUFF.974.1	2142
BnaA01g14660D	BnaA01g14660D	j	CUFF.975	CUFF.975.1	23	0.304670	0.100602	0.508738	1.496015	3029	CUFF.975.2	980
BnaA01g14660D	BnaA01g14660D	j	CUFF.975	CUFF.975.2	100	1.304315	0.963938	1.644692	6.404545	3241	CUFF.975.2	980
BnaA01g14670D	BnaA01g14670D	j	CUFF.976	CUFF.976.1	100	3.142768	2.214333	4.071203	15.427327	1210	CUFF.976.1	411
BnaA01g14670D	BnaA01g14670D	j	CUFF.976	CUFF.976.2	31	0.980315	0.323777	1.636853	4.812203	1032	CUFF.976.1	411
BnaA01g14690D	BnaA01g14690D	j	CUFF.977	CUFF.977.1	100	2.711850	1.704694	3.719006	13.479101	831	CUFF.977.1	873
BnaA01g14710D	BnaA01g14710D	=	CUFF.978	CUFF.978.1	100	6.526111	5.398835	7.653386	31.595716	1469	CUFF.978.1	1593
BnaA01g14720D	BnaA01g14720D	=	CUFF.979	CUFF.979.1	100	10.711670	9.335375	12.087964	51.415945	1521	CUFF.979.1	1682
BnaA01g14730D	BnaA01g14730D	j	CUFF.980	CUFF.980.1	100	3.429569	2.755476	4.103663	16.328493	2015	CUFF.980.1	2283
BnaA01g14740D	BnaA01g14740D	j	CUFF.981	CUFF.981.1	26	1.168957	0.664408	1.673506	5.614903	1626	CUFF.981.1	3145
BnaA01g14740D	BnaA01g14740D	=	CUFF.981	CUFF.981.2	100	4.509620	3.528300	5.490941	21.661267	1446	CUFF.981.1	3145
BnaA01g14750D	BnaA01g14750D	=	CUFF.990	CUFF.990.1	100	27.964070	24.973779	30.954360	133.405825	1232	CUFF.990.3	1456
BnaA01g14750D	BnaA01g14750D	j	CUFF.990	CUFF.990.2	26	7.233759	5.974305	8.493212	34.509481	1818	CUFF.990.3	1456
BnaA01g14750D	BnaA01g14750D	j	CUFF.990	CUFF.990.3	41	11.442178	9.917795	12.966561	54.586232	1976	CUFF.990.3	1456
BnaA01g14790D	BnaA01g14790D	=	CUFF.991	CUFF.991.1	100	12.340989	10.327959	14.354020	59.953949	975	CUFF.991.1	1066
BnaA01g14840D	BnaA01g14840D	c	CUFF.994	CUFF.994.1	100	2.347421	1.793656	2.901185	11.297853	2789	CUFF.994.1	2055
BnaA01g14850D	BnaA01g14850D	j	CUFF.995	CUFF.995.1	100	14.224836	12.499736	15.949935	68.462421	1617	CUFF.995.1	1592
BnaA01g14860D	BnaA01g14860D	j	CUFF.997	CUFF.997.1	100	33.692304	29.532293	37.852315	163.038773	968	CUFF.997.1	1221
BnaA01g14860D	BnaA01g14860D	j	CUFF.997	CUFF.997.2	88	29.570224	25.612572	33.527875	143.091816	963	CUFF.997.1	1221
BnaA01g14870D	BnaA01g14870D	j	CUFF.1000	CUFF.1000.1	100	2.943692	2.246230	3.641154	14.044964	1648	CUFF.1000.1	1801
BnaA01g14880D	BnaA01g14880D	=	CUFF.1001	CUFF.1001.1	100	10.501888	9.173576	11.830200	51.385328	1732	CUFF.1001.1	1811
BnaA01g11360D	BnaA01g11360D	j	CUFF.919	CUFF.919.1	100	3.126360	2.217180	4.035540	15.336155	1319	CUFF.919.2	1363
BnaA01g11360D	BnaA01g11360D	j	CUFF.919	CUFF.919.2	27	0.840504	0.348390	1.332619	4.123040	1483	CUFF.919.2	1363
BnaA01g11360D	BnaA01g11360D	j	CUFF.919	CUFF.919.3	47	1.473388	0.624805	2.321972	7.227610	1030	CUFF.919.2	1363
BnaA01g11380D	BnaA01g11380D	=	CUFF.920	CUFF.920.1	100	2.162837	1.717786	2.607888	10.443063	3410	CUFF.920.1	2169
BnaA01g11390D	BnaA01g11390D	j	CUFF.921	CUFF.921.1	64	4.146916	3.124788	5.169044	20.023010	1673	CUFF.921.2	1375
BnaA01g11390D	BnaA01g11390D	j	CUFF.921	CUFF.921.2	100	6.488081	5.368148	7.608014	31.327112	1931	CUFF.921.2	1375
BnaA01g11400D	BnaA01g11400D	e	CUFF.922	CUFF.922.1	100	5.717115	4.221712	7.212519	27.646235	853	CUFF.923.1	1592
BnaA01g11400D	BnaA01g11400D	j	CUFF.923	CUFF.923.1	100	12.859223	10.486090	15.232356	62.183301	906	CUFF.923.1	1592
BnaA01g11400D	BnaA01g11400D	j	CUFF.923	CUFF.923.2	33	4.217981	2.640898	5.795065	20.396879	893	CUFF.923.1	1592
BnaA01g11410D	BnaA01g11410D	=	CUFF.924	CUFF.924.1	100	3.398572	2.562963	4.234181	16.237729	1364	CUFF.924.1	1182
BnaA01g11420D	BnaA01g11420D	j	CUFF.925	CUFF.925.1	100	35.319273	32.413996	38.224550	171.746103	1493	CUFF.925.1	1611
BnaA01g11430D	BnaA01g11430D	j	CUFF.926	CUFF.926.1	52	10.176676	8.597204	11.756148	49.088040	1305	CUFF.926.1	825
BnaA01g11430D	BnaA01g11430D	j	CUFF.926	CUFF.926.2	100	19.390257	15.912021	22.868493	93.530506	667	CUFF.926.1	825
BnaA01g11430D	BnaA01g11430D	e	CUFF.927	CUFF.927.1	100	6.278021	4.899337	7.656706	30.282556	1055	CUFF.926.1	825
BnaA01g11450D	BnaA01g11450D	=	CUFF.928	CUFF.928.1	100	3.894734	2.882558	4.906909	18.800159	1134	CUFF.928.1	1007
BnaA01g11480D	BnaA01g11480D	x	CUFF.982	CUFF.982.1	100	281.271897	268.708204	293.835590	1364.393553	3057	CUFF.982.1	2256
BnaA01g11480D	BnaA01g11480D	j	CUFF.983	CUFF.983.1	76	697.475417	666.595570	728.355264	3383.313341	1829	CUFF.983.1	2256
BnaA01g11480D	BnaA01g11480D	j	CUFF.983	CUFF.983.2	100	913.845922	874.025507	953.666336	4432.883258	1787	CUFF.983.1	2256
BnaA01g11490D	BnaA01g11490D	j	CUFF.984	CUFF.984.1	95	2.829897	2.091677	3.568118	13.749968	2119	CUFF.984.1	1991
BnaA01g11490D	BnaA01g11490D	=	CUFF.984	CUFF.984.2	100	2.972607	2.138163	3.807051	14.443367	1804	CUFF.984.1	1991
BnaA01g11490D	BnaA01g11490D	j	CUFF.984	CUFF.984.3	49	1.460310	0.845165	2.075455	7.095385	1723	CUFF.984.1	1991
BnaA01g11510D	BnaA01g11510D	=	CUFF.985	CUFF.985.1	100	37.274670	34.608534	39.940806	181.155834	1999	CUFF.985.1	2061
BnaA01g11520D	BnaA01g11520D	e	CUFF.986	CUFF.986.1	100	4.440281	3.832758	5.047804	21.138801	2968	CUFF.986.1	2860
BnaA01g11530D	BnaA01g11530D	j	CUFF.987	CUFF.987.1	86	10.962129	10.015164	11.909095	53.111302	4007	CUFF.987.1	3752
BnaA01g11530D	BnaA01g11530D	c	CUFF.987	CUFF.987.2	100	12.759258	11.018977	14.499539	61.818354	1461	CUFF.987.1	3752
BnaA01g11540D	BnaA01g11540D	=	CUFF.988	CUFF.988.1	100	2.545289	1.288382	3.802196	12.463683	633	CUFF.988.1	734
BnaA01g11550D	BnaA01g11550D	=	CUFF.989	CUFF.989.1	100	5.396504	3.134652	7.658356	24.690417	483	CUFF.989.1	426
BnaA01g11580D	BnaA01g11580D	j	CUFF.992	CUFF.992.1	100	4.364529	3.650077	5.078981	20.789995	2878	CUFF.992.1	2241
BnaA01g11580D	BnaA01g11580D	j	CUFF.992	CUFF.992.2	33	1.438331	0.922146	1.954515	6.851344	2651	CUFF.992.1	2241
BnaA01g11600D	BnaA01g11600D	j	CUFF.993	CUFF.993.1	100	1.471701	0.924792	2.018610	7.072398	1379	CUFF.993.1	1655
BnaA01g11620D	BnaA01g11620D	j	CUFF.996	CUFF.996.1	100	11.994253	10.009854	13.978653	58.278199	971	CUFF.996.1	1185
BnaA01g11630D	BnaA01g11630D	j	CUFF.998	CUFF.998.1	100	16.926832	15.257249	18.596415	82.602120	1905	CUFF.998.1	1708
BnaA01g11640D	BnaA01g11640D	=	CUFF.999	CUFF.999.1	100	34.255642	30.325836	38.185449	167.165874	824	CUFF.999.1	894
BnaA01g11650D	BnaA01g11650D	c	CUFF.1002	CUFF.1002.1	100	13.590034	10.932427	16.247640	66.464706	699	CUFF.1002.1	3832
BnaA01g11660D	BnaA01g11660D	j	CUFF.1003	CUFF.1003.1	100	4.405817	3.644577	5.167058	21.345547	2051	CUFF.1003.1	855
BnaA01g11680D	BnaA01g11680D	j	CUFF.1004	CUFF.1004.1	100	1.304693	0.748370	1.861015	6.387059	1168	CUFF.1004.1	2507
BnaA01g11680D	BnaA01g11680D	j	CUFF.1005	CUFF.1005.1	100	0.806560	0.538626	1.074494	3.984059	2753	CUFF.1005.1	2507
BnaA01g11700D	BnaA01g11700D	o	CUFF.1006	CUFF.1006.1	100	1.229016	0.529235	1.928796	5.733413	831	CUFF.1006.1	822
BnaA01g11740D	BnaA01g11740D	j	CUFF.1007	CUFF.1007.1	100	2.818633	2.189673	3.447593	13.282356	1904	CUFF.1007.1	1802
BnaA01g11760D	BnaA01g11760D	=	CUFF.1008	CUFF.1008.1	100	5.439781	4.414606	6.464955	26.059921	1462	CUFF.1008.1	1567
BnaA01g11790D	BnaA01g11790D	j	CUFF.1009	CUFF.1009.1	100	4.219981	3.466057	4.973906	20.618737	1878	CUFF.1009.1	1992
BnaA01g11800D	BnaA01g11800D	j	CUFF.1010	CUFF.1010.1	100	987.687364	944.766702	1030.608026	4792.764271	1445	CUFF.1010.1	1265
BnaA01g11840D	BnaA01g11840D	j	CUFF.1011	CUFF.1011.1	100	4.644389	3.753323	5.535455	22.630030	1527	CUFF.1011.1	1482
BnaA01g11860D	BnaA01g11860D	o	CUFF.1012	CUFF.1012.1	100	19.775056	15.429818	24.120293	95.260086	477	CUFF.1012.1	1294
BnaA01g15370D	BnaA01g15370D	j	CUFF.1013	CUFF.1013.1	100	0.786630	0.381210	1.192049	3.944250	1358	CUFF.1013.1	1095
BnaA01g15380D	BnaA01g15380D	o	CUFF.1014	CUFF.1014.1	100	4.463095	1.876553	7.049637	17.196140	387	CUFF.1014.1	1347
BnaA01g15390D	BnaA01g15390D	=	CUFF.1015	CUFF.1015.1	100	24.683161	18.822052	30.544270	122.482215	441	CUFF.1015.1	629
BnaA01g15390D	BnaA01g15390D	j	CUFF.1015	CUFF.1015.2	23	5.655537	2.181306	9.129768	28.063776	440	CUFF.1015.1	629
BnaA01g15410D	BnaA01g15410D	j	CUFF.1016	CUFF.1016.1	100	7.504285	5.217761	9.790809	35.154910	574	CUFF.1016.1	1425
BnaA01g15410D	BnaA01g15410D	j	CUFF.1017	CUFF.1017.1	13	3.288898	1.198768	5.379028	16.174429	507	CUFF.1017.2	1425
BnaA01g15410D	BnaA01g15410D	j	CUFF.1017	CUFF.1017.2	100	25.459357	20.643836	30.274877	125.206229	520	CUFF.1017.2	1425
BnaA01g15450D	BnaA01g15450D	j	CUFF.1018	CUFF.1018.1	100	14.580981	13.161632	16.000330	71.495222	2217	CUFF.1018.1	2407
BnaA01g15480D	BnaA01g15480D	=	CUFF.1019	CUFF.1019.1	100	1.321519	0.830992	1.812047	6.367212	1487	CUFF.1019.1	1538
BnaA01g15490D	BnaA01g15490D	=	CUFF.1022	CUFF.1022.1	100	2.356347	1.582604	3.130090	11.285030	1151	CUFF.1022.1	1339
BnaA01g15500D	BnaA01g15500D	j	CUFF.1023	CUFF.1023.1	100	9.905225	8.449295	11.361155	48.421218	1303	CUFF.1023.1	1187
BnaA01g15510D	BnaA01g15510D	=	CUFF.1028	CUFF.1028.1	100	16.399404	14.084249	18.714559	78.704437	993	CUFF.1028.1	1015
BnaA01g15520D	BnaA01g15520D	=	CUFF.1029	CUFF.1029.1	100	3.249175	1.086060	5.412289	16.181079	401	CUFF.1029.1	135
BnaA01g14890D	BnaA01g14890D	=	CUFF.1020	CUFF.1020.1	100	4.372140	3.449385	5.294896	21.163171	1979	CUFF.1020.1	915
BnaA01g14900D	BnaA01g14900D	o	CUFF.1021	CUFF.1021.1	100	31.239166	28.030687	34.447645	151.211946	1151	CUFF.1021.1	799
BnaA01g14910D	BnaA01g14910D	j	CUFF.1024	CUFF.1024.1	100	6.865252	6.014831	7.715674	33.436199	3088	CUFF.1024.1	936
BnaA01g14910D	BnaA01g14910D	=	CUFF.1024	CUFF.1024.2	28	1.896506	1.374163	2.418849	9.236652	2783	CUFF.1024.1	936
BnaA01g14930D	BnaA01g14930D	=	CUFF.1025	CUFF.1025.1	100	17.242174	13.975692	20.508656	83.975467	679	CUFF.1025.1	276
BnaA01g14940D	BnaA01g14940D	j	CUFF.1026	CUFF.1026.1	100	3.109125	2.193513	4.024738	15.015221	1099	CUFF.1026.1	1175
BnaA01g14950D	BnaA01g14950D	=	CUFF.1027	CUFF.1027.1	100	17.690224	15.592899	19.787549	84.121927	1269	CUFF.1027.1	1206
BnaA01g14960D	BnaA01g14960D	j	CUFF.1030	CUFF.1030.1	100	25.925155	22.673680	29.176631	125.835704	860	CUFF.1030.1	948
BnaA01g14970D	BnaA01g14970D	c	CUFF.1031	CUFF.1031.1	100	0.568430	0.225654	0.911207	2.797857	1304	CUFF.1031.1	1722
BnaA01g14990D	BnaA01g14990D	j	CUFF.1032	CUFF.1032.1	100	4.760146	3.949577	5.570715	22.982040	1994	CUFF.1032.1	1989
BnaA01g14990D	BnaA01g14990D	c	CUFF.1032	CUFF.1032.2	58	2.782875	1.479681	4.086070	13.435756	674	CUFF.1032.1	1989
BnaA01g15010D	BnaA01g15010D	j	CUFF.1033	CUFF.1033.1	100	3.277524	1.728609	4.826439	15.786503	658	CUFF.1033.2	859
BnaA01g15010D	BnaA01g15010D	=	CUFF.1033	CUFF.1033.2	53	1.724866	0.678147	2.771584	8.307978	748	CUFF.1033.2	859
BnaA01g15060D	BnaA01g15060D	j	CUFF.1034	CUFF.1034.1	100	5.170470	4.458843	5.882098	25.109709	2751	CUFF.1034.1	2785
BnaA01g15070D	BnaA01g15070D	j	CUFF.1035	CUFF.1035.1	100	5.457074	4.721892	6.192256	26.583848	3144	CUFF.1035.2	4377
BnaA01g15070D	BnaA01g15070D	j	CUFF.1035	CUFF.1035.2	53	2.873047	2.384937	3.361157	13.995899	3884	CUFF.1035.2	4377
BnaA01g15080D	BnaA01g15080D	=	CUFF.1036	CUFF.1036.1	100	14.395297	12.507097	16.283498	69.781514	1169	CUFF.1036.1	1316
BnaA01g15100D	BnaA01g15100D	j	CUFF.1037	CUFF.1037.1	49	1.623550	0.826240	2.420860	7.879227	1022	CUFF.1037.1	1028
BnaA01g15100D	BnaA01g15100D	c	CUFF.1037	CUFF.1037.2	100	3.344383	1.814728	4.874038	16.230578	679	CUFF.1037.1	1028
BnaA01g15140D	BnaA01g15140D	j	CUFF.1038	CUFF.1038.1	100	6.899696	5.861384	7.938007	33.466886	2170	CUFF.1038.1	2266
BnaA01g15140D	BnaA01g15140D	j	CUFF.1038	CUFF.1038.2	87	5.970027	4.720966	7.219088	28.957539	1404	CUFF.1038.1	2266
BnaA01g15140D	BnaA01g15140D	j	CUFF.1038	CUFF.1038.3	81	5.578820	3.956709	7.200931	27.059994	1066	CUFF.1038.1	2266
BnaA01g15150D	BnaA01g15150D	j	CUFF.1039	CUFF.1039.1	28	5.423428	3.665506	7.181349	26.488933	736	CUFF.1039.2	1152
BnaA01g15150D	BnaA01g15150D	=	CUFF.1039	CUFF.1039.2	100	19.213220	16.465978	21.960462	93.840599	893	CUFF.1039.2	1152
-	-	u	CUFF.1040	CUFF.1040.1	100	1.161875	0.461238	1.862512	5.809703	764	CUFF.1040.1	-
-	-	u	CUFF.1041	CUFF.1041.1	100	2.904360	1.297426	4.511294	13.836038	509	CUFF.1041.1	-
BnaA01g15240D	BnaA01g15240D	=	CUFF.1042	CUFF.1042.1	100	1.519498	1.020548	2.018449	7.194928	1649	CUFF.1042.1	1357
BnaA01g15250D	BnaA01g15250D	=	CUFF.1043	CUFF.1043.1	100	7.927400	6.847135	9.007665	38.121991	1918	CUFF.1043.1	1953
BnaA01g15280D	BnaA01g15280D	j	CUFF.1044	CUFF.1044.1	100	4.652582	2.895117	6.410047	22.811194	587	CUFF.1044.1	566
BnaA01g15290D	BnaA01g15290D	j	CUFF.1045	CUFF.1045.1	100	0.381467	0.161403	0.601530	1.752561	2037	CUFF.1045.1	2003
BnaA01g15300D	BnaA01g15300D	=	CUFF.1046	CUFF.1046.1	100	14.309237	12.391594	16.226879	69.733704	1207	CUFF.1046.1	1430
BnaA01g15310D	BnaA01g15310D	=	CUFF.1047	CUFF.1047.1	100	1.130608	0.762086	1.499130	5.411343	2083	CUFF.1047.1	2062
BnaA01g15320D	BnaA01g15320D	=	CUFF.1048	CUFF.1048.1	100	8.112100	6.740914	9.483287	39.148213	1193	CUFF.1048.1	1106
BnaA01g15330D	BnaA01g15330D	j	CUFF.1049	CUFF.1049.1	66	1.601459	1.002726	2.200191	7.873375	1675	CUFF.1049.2	2378
BnaA01g15330D	BnaA01g15330D	j	CUFF.1049	CUFF.1049.2	27	0.659464	0.275144	1.043784	3.242176	1804	CUFF.1049.2	2378
BnaA01g15330D	BnaA01g15330D	c	CUFF.1049	CUFF.1049.3	100	2.427506	1.360634	3.494377	11.934535	817	CUFF.1049.2	2378
BnaA01g15330D	BnaA01g15330D	j	CUFF.1050	CUFF.1050.1	100	2.659876	1.370174	3.949579	13.673082	606	CUFF.1050.1	2378
BnaA01g15360D	BnaA01g15360D	=	CUFF.1051	CUFF.1051.1	100	4.006028	2.702495	5.309561	19.614646	790	CUFF.1051.1	753
BnaA01g16110D	BnaA01g16110D	j	CUFF.1052	CUFF.1052.1	100	6.089282	5.375255	6.803309	29.139504	2898	CUFF.1052.1	4348
BnaA01g16130D	BnaA01g16130D	j	CUFF.1053	CUFF.1053.1	15	19.111112	11.936064	26.286160	92.924976	397	CUFF.1053.2	678
BnaA01g16130D	BnaA01g16130D	j	CUFF.1053	CUFF.1053.2	100	128.690432	115.187031	142.193833	625.738328	447	CUFF.1053.2	678
BnaA01g16140D	BnaA01g16140D	=	CUFF.1054	CUFF.1054.1	100	3.803430	2.988596	4.618264	18.323872	1740	CUFF.1054.1	1774
BnaA01g16140D	BnaA01g16140D	j	CUFF.1054	CUFF.1054.2	38	1.438675	0.544712	2.332639	6.931139	932	CUFF.1054.1	1774
BnaA01g16170D	BnaA01g16170D	=	CUFF.1055	CUFF.1055.1	100	43.019419	38.074871	47.963968	211.940718	698	CUFF.1055.1	687
BnaA01g16180D	BnaA01g16180D	x	CUFF.1056	CUFF.1056.1	37	11.106088	8.716037	13.496139	53.380622	697	CUFF.1056.1	713
BnaA01g16230D	BnaA01g16230D	x	CUFF.1056	CUFF.1056.2	100	30.228908	26.296331	34.161486	145.293092	732	CUFF.1056.2	558
-	-	u	CUFF.1057	CUFF.1057.1	100	18.314494	15.285745	21.343244	88.027310	724	CUFF.1057.1	-
BnaA01g16220D	BnaA01g16220D	e	CUFF.1058	CUFF.1058.1	100	10.546708	8.354807	12.738610	50.692002	760	CUFF.1058.1	695
BnaA01g16240D	BnaA01g16240D	j	CUFF.1059	CUFF.1059.1	100	35.157927	32.663308	37.652546	172.369403	2297	CUFF.1059.1	2519
BnaA01g16240D	BnaA01g16240D	j	CUFF.1059	CUFF.1059.2	25	8.626453	6.697852	10.555055	42.293069	1188	CUFF.1059.1	2519
BnaA01g16250D	BnaA01g16250D	j	CUFF.1060	CUFF.1060.1	100	3.599102	1.522823	5.675382	17.231664	433	CUFF.1060.1	1214
BnaA01g16260D	BnaA01g16260D	o	CUFF.1061	CUFF.1061.1	100	5.507792	4.551016	6.464569	26.556761	1727	CUFF.1061.1	2934
BnaA01g16270D	BnaA01g16270D	=	CUFF.1062	CUFF.1062.1	100	71.721362	62.515693	80.927030	345.816801	459	CUFF.1062.1	774
BnaA01g16280D	BnaA01g16280D	=	CUFF.1063	CUFF.1063.1	100	1.227416	0.704044	1.750788	5.993437	1226	CUFF.1063.1	1423
BnaA01g16310D	BnaA01g16310D	j	CUFF.1064	CUFF.1064.1	100	1.466196	0.839753	2.092638	7.151774	1339	CUFF.1065.1	819
BnaA01g16310D	BnaA01g16310D	e	CUFF.1065	CUFF.1065.1	100	0.725564	0.261213	1.189914	3.539137	1428	CUFF.1065.1	819
BnaA01g16310D	BnaA01g16310D	e	CUFF.1066	CUFF.1066.1	100	5.598832	3.683569	7.514096	27.452996	588	CUFF.1066.1	819
-	-	u	CUFF.1067	CUFF.1067.1	100	6.228224	5.055605	7.400842	29.572912	1388	CUFF.1067.1	-
-	-	u	CUFF.1068	CUFF.1068.1	100	9.052042	4.744996	13.359088	42.980991	394	CUFF.1067.1	-
-	-	u	CUFF.1069	CUFF.1069.1	100	14.526598	12.443333	16.609863	70.805769	1061	CUFF.1069.1	-
BnaA01g16360D	BnaA01g16360D	j	CUFF.1070	CUFF.1070.1	100	3.141823	2.531033	3.752614	15.403949	2090	CUFF.1070.1	1946
BnaA01g16390D	BnaA01g16390D	e	CUFF.1071	CUFF.1071.1	100	2.241746	1.122814	3.360679	11.392705	661	CUFF.1071.1	569
BnaA01g16400D	BnaA01g16400D	x	CUFF.1072	CUFF.1072.1	37	0.687440	0.218826	1.156054	3.368969	1320	CUFF.1072.3	1455
BnaA01g16400D	BnaA01g16400D	x	CUFF.1072	CUFF.1072.2	100	1.844590	1.106733	2.582447	9.039871	1345	CUFF.1072.3	1455
BnaA01g16400D	BnaA01g16400D	x	CUFF.1072	CUFF.1072.3	43	0.798591	0.299186	1.297997	3.913695	1425	CUFF.1072.3	1455
BnaA01g16400D	BnaA01g16400D	j	CUFF.1073	CUFF.1073.1	40	1.153245	0.538540	1.767950	5.651765	1328	CUFF.1073.1	1455
BnaA01g16400D	BnaA01g16400D	=	CUFF.1073	CUFF.1073.2	100	2.917552	1.633062	4.202041	14.298189	778	CUFF.1073.1	1455
BnaA01g16410D	BnaA01g16410D	=	CUFF.1074	CUFF.1074.1	100	2.655115	2.124327	3.185904	12.613529	2325	CUFF.1074.1	2065
BnaA01g16420D	BnaA01g16420D	=	CUFF.1075	CUFF.1075.1	100	4.442047	3.813545	5.070549	21.526218	3443	CUFF.1075.1	3562
BnaA01g16420D	BnaA01g16420D	e	CUFF.1076	CUFF.1076.1	100	5.405895	3.915463	6.896327	26.197039	1102	CUFF.1075.1	3562
BnaA01g16430D	BnaA01g16430D	=	CUFF.1077	CUFF.1077.1	100	302.087468	289.685708	314.489228	1472.235178	676	CUFF.1077.1	877
BnaA01g16440D	BnaA01g16440D	=	CUFF.1078	CUFF.1078.1	100	23.459798	21.341742	25.577854	113.957915	1410	CUFF.1078.1	1586
BnaA01g16450D	BnaA01g16450D	e	CUFF.1079	CUFF.1079.1	100	17.298729	15.424432	19.173025	83.043436	1664	CUFF.1079.1	1030
BnaA01g16450D	BnaA01g16450D	j	CUFF.1080	CUFF.1080.1	17	16.997672	13.303728	20.691617	81.598198	731	CUFF.1079.1	1030
BnaA01g16450D	BnaA01g16450D	=	CUFF.1080	CUFF.1080.2	100	97.786796	89.553910	106.019683	469.430537	738	CUFF.1079.1	1030
BnaA01g16460D	BnaA01g16460D	=	CUFF.1081	CUFF.1081.1	100	2.435264	1.666040	3.204488	11.384793	1189	CUFF.1081.1	1164
BnaA01g16470D	BnaA01g16470D	o	CUFF.1082	CUFF.1082.1	100	5.251485	3.977251	6.525718	25.432594	975	CUFF.1082.1	1215
BnaA01g16490D	BnaA01g16490D	=	CUFF.1083	CUFF.1083.1	100	6.268608	4.917010	7.620206	29.906723	1005	CUFF.1083.1	1012
BnaA01g16510D	BnaA01g16510D	j	CUFF.1084	CUFF.1084.1	100	2.053791	1.547748	2.559833	10.063823	2406	CUFF.1084.1	1290
BnaA01g16520D	BnaA01g16520D	c	CUFF.1085	CUFF.1085.1	100	1.717925	1.310951	2.124898	8.418038	3024	CUFF.1085.1	2277
-	-	u	CUFF.1086	CUFF.1086.1	100	1.722782	0.989683	2.455880	8.326174	992	CUFF.1086.1	-
BnaA01g16530D	BnaA01g16530D	x	CUFF.1087	CUFF.1087.1	100	2.490179	0.886956	4.093402	11.894615	551	CUFF.1087.1	1049
BnaA01g16530D	BnaA01g16530D	=	CUFF.1088	CUFF.1088.1	100	5.425422	4.171338	6.679505	25.915127	1087	CUFF.1088.1	1049
BnaA01g16540D	BnaA01g16540D	j	CUFF.1089	CUFF.1089.1	100	4.499967	3.287490	5.712445	21.545196	957	CUFF.1089.1	2305
BnaA01g16560D	BnaA01g16560D	=	CUFF.1090	CUFF.1090.1	100	17.150997	15.209144	19.092851	82.692498	1419	CUFF.1090.1	1513
BnaA01g16570D	BnaA01g16570D	x	CUFF.1091	CUFF.1091.1	100	11.086852	8.359105	13.814599	53.100595	584	CUFF.1091.1	432
BnaA01g16600D	BnaA01g16600D	j	CUFF.1092	CUFF.1092.1	13	0.413283	0.060147	0.766419	1.959406	1669	CUFF.1092.1	2090
BnaA01g16600D	BnaA01g16600D	=	CUFF.1092	CUFF.1092.2	100	3.274423	2.505982	4.042864	15.524295	1669	CUFF.1092.1	2090
BnaA01g16610D	BnaA01g16610D	=	CUFF.1093	CUFF.1093.1	100	0.556328	0.205932	0.906723	2.654045	1327	CUFF.1093.1	1273
BnaA01g16630D	BnaA01g16630D	j	CUFF.1094	CUFF.1094.1	39	1.941316	1.065984	2.816648	9.442409	1078	CUFF.1094.1	884
BnaA01g16630D	BnaA01g16630D	j	CUFF.1094	CUFF.1094.2	100	4.965689	3.589628	6.341750	24.152720	978	CUFF.1094.1	884
BnaA01g16640D	BnaA01g16640D	e	CUFF.1095	CUFF.1095.1	100	3.087287	2.008679	4.165895	14.966109	864	CUFF.1095.1	918
BnaA01g16640D	BnaA01g16640D	=	CUFF.1096	CUFF.1096.1	100	14.508713	12.135368	16.882057	70.333272	861	CUFF.1095.1	918
BnaA01g16650D	BnaA01g16650D	=	CUFF.1097	CUFF.1097.1	100	6.204920	5.124782	7.285058	30.100380	1409	CUFF.1097.1	1559
BnaA01g16660D	BnaA01g16660D	=	CUFF.1098	CUFF.1098.1	100	7.549817	6.408274	8.691361	36.382258	1647	CUFF.1098.1	1623
BnaA01g16710D	BnaA01g16710D	c	CUFF.1099	CUFF.1099.1	72	1.145784	0.410506	1.881063	5.703843	926	CUFF.1099.1	2682
BnaA01g16710D	BnaA01g16710D	j	CUFF.1099	CUFF.1099.2	100	1.589552	0.712362	2.466743	7.912970	857	CUFF.1099.1	2682
BnaA01g16710D	BnaA01g16710D	c	CUFF.1100	CUFF.1100.1	100	2.443758	1.770921	3.116595	12.046898	1454	CUFF.1100.1	2682
BnaA01g16720D	BnaA01g16720D	=	CUFF.1101	CUFF.1101.1	100	6.383179	5.305526	7.460832	28.495032	1455	CUFF.1101.1	1465
BnaA01g16750D	BnaA01g16750D	j	CUFF.1102	CUFF.1102.1	100	4.611455	3.965887	5.257023	22.302612	2711	CUFF.1102.1	1887
BnaA01g16780D	BnaA01g16780D	j	CUFF.1119	CUFF.1119.1	100	121.058529	112.680518	129.436540	585.032504	843	CUFF.1119.1	2366
BnaA01g16800D	BnaA01g16800D	=	CUFF.1122	CUFF.1122.1	100	1.606445	0.986868	2.226022	7.658731	1165	CUFF.1122.1	291
BnaA01g16830D	BnaA01g16830D	o	CUFF.1123	CUFF.1123.1	100	1.879449	0.992883	2.766016	9.215694	770	CUFF.1123.1	2048
BnaA01g16840D	BnaA01g16840D	=	CUFF.1126	CUFF.1126.1	100	2.185007	1.628988	2.741027	10.538799	1898	CUFF.1126.1	1086
BnaA01g16850D	BnaA01g16850D	=	CUFF.1128	CUFF.1128.1	100	19.795832	16.846472	22.745193	95.479909	800	CUFF.1128.1	942
BnaA01g16860D	BnaA01g16860D	=	CUFF.1129	CUFF.1129.1	100	39.482491	31.526005	47.438977	196.543242	386	CUFF.1129.1	505
BnaA01g16870D	BnaA01g16870D	j	CUFF.1133	CUFF.1133.1	25	0.763538	0.378003	1.149073	3.726853	1773	CUFF.1133.1	1719
BnaA01g16870D	BnaA01g16870D	=	CUFF.1133	CUFF.1133.2	100	3.005888	2.235564	3.776212	14.671830	1622	CUFF.1133.1	1719
BnaA01g16870D	BnaA01g16870D	j	CUFF.1133	CUFF.1133.3	19	0.580259	0.105291	1.055228	2.832264	1330	CUFF.1133.1	1719
-	-	u	CUFF.1135	CUFF.1135.1	100	5.450717	3.944459	6.956975	26.078554	783	CUFF.1135.1	-
BnaA01g16960D	BnaA01g16960D	=	CUFF.1137	CUFF.1137.1	100	1.270001	0.565531	1.974471	5.952745	806	CUFF.1137.1	840
BnaA01g16970D	BnaA01g16970D	=	CUFF.1139	CUFF.1139.1	100	5.274826	4.254952	6.294699	25.730489	1355	CUFF.1139.1	942
BnaA01g16990D	BnaA01g16990D	=	CUFF.1141	CUFF.1141.1	100	3.910865	2.847255	4.974474	19.179639	1057	CUFF.1141.1	1026
BnaA01g17000D	BnaA01g17000D	=	CUFF.1143	CUFF.1143.1	100	1.190531	0.595265	1.785796	5.846880	981	CUFF.1143.1	1179
BnaA01g17010D	BnaA01g17010D	o	CUFF.1145	CUFF.1145.1	100	52.138937	46.051497	58.226377	255.276524	558	CUFF.1145.1	948
BnaA01g17020D	BnaA01g17020D	o	CUFF.1153	CUFF.1153.1	100	43.002228	39.123073	46.881384	209.139087	882	CUFF.1153.1	1997
BnaA01g17040D	BnaA01g17040D	=	CUFF.1161	CUFF.1161.1	100	10.161734	6.711283	13.612184	46.084822	437	CUFF.1161.1	508
BnaA01g15540D	BnaA01g15540D	c	CUFF.1103	CUFF.1103.1	100	92.692130	86.475979	98.908280	447.886011	1107	CUFF.1103.1	1200
BnaA01g15560D	BnaA01g15560D	=	CUFF.1104	CUFF.1104.1	100	14.265654	12.186943	16.344364	69.210635	1190	CUFF.1104.1	1207
BnaA01g15590D	BnaA01g15590D	j	CUFF.1105	CUFF.1105.1	100	5.462743	4.687722	6.237764	26.562933	2467	CUFF.1105.1	2589
BnaA01g15600D	BnaA01g15600D	=	CUFF.1106	CUFF.1106.1	100	4.392656	3.650162	5.135151	21.397919	1988	CUFF.1106.1	2030
BnaA01g15610D	BnaA01g15610D	=	CUFF.1107	CUFF.1107.1	100	1.135253	0.599736	1.670770	5.709749	1113	CUFF.1107.1	1013
BnaA01g15620D	BnaA01g15620D	=	CUFF.1108	CUFF.1108.1	100	8.209037	6.886038	9.532036	39.886953	1275	CUFF.1108.1	1262
BnaA01g15630D	BnaA01g15630D	=	CUFF.1109	CUFF.1109.1	100	8.830172	7.408125	10.252219	43.007672	1553	CUFF.1109.2	1852
BnaA01g15630D	BnaA01g15630D	j	CUFF.1109	CUFF.1109.2	32	2.861225	1.971150	3.751300	13.935699	1652	CUFF.1109.2	1852
BnaA01g15630D	BnaA01g15630D	e	CUFF.1110	CUFF.1110.1	100	2.920759	1.946385	3.895132	14.225661	956	CUFF.1109.2	1852
BnaA01g15640D	BnaA01g15640D	c	CUFF.1111	CUFF.1111.1	100	1.017398	0.430473	1.604323	5.138326	918	CUFF.1111.1	1740
BnaA01g15650D	BnaA01g15650D	=	CUFF.1112	CUFF.1112.1	100	0.783789	0.552676	1.014903	3.701059	3488	CUFF.1112.1	2977
BnaA01g15670D	BnaA01g15670D	=	CUFF.1113	CUFF.1113.1	100	11.499814	9.489286	13.510341	55.212765	919	CUFF.1113.1	1046
BnaA01g15690D	BnaA01g15690D	=	CUFF.1114	CUFF.1114.1	100	16.878553	14.519978	19.237128	82.326121	988	CUFF.1114.1	925
BnaA01g15710D	BnaA01g15710D	e	CUFF.1115	CUFF.1115.1	100	5.463001	4.488921	6.437082	26.460267	2031	CUFF.1116.1	2274
BnaA01g15710D	BnaA01g15710D	=	CUFF.1116	CUFF.1116.1	100	39.247111	36.590388	41.903833	190.094953	2297	CUFF.1116.1	2274
BnaA01g15720D	BnaA01g15720D	=	CUFF.1117	CUFF.1117.1	100	2.814438	2.231020	3.397856	13.297509	2175	CUFF.1117.1	2163
BnaA01g15740D	BnaA01g15740D	=	CUFF.1118	CUFF.1118.1	100	6.054566	4.577296	7.531835	29.173034	953	CUFF.1118.2	1505
BnaA01g15740D	BnaA01g15740D	j	CUFF.1118	CUFF.1118.2	17	1.017307	0.355024	1.679591	4.901746	1038	CUFF.1118.2	1505
BnaA01g15750D	BnaA01g15750D	j	CUFF.1120	CUFF.1120.1	31	3.780557	2.605661	4.955453	18.258259	1470	CUFF.1120.3	2221
BnaA01g15750D	BnaA01g15750D	j	CUFF.1120	CUFF.1120.2	100	12.121838	10.664509	13.579167	58.542604	2246	CUFF.1120.3	2221
BnaA01g15750D	BnaA01g15750D	j	CUFF.1120	CUFF.1120.3	45	5.510284	4.567040	6.453528	26.612003	2472	CUFF.1120.3	2221
BnaA01g15760D	BnaA01g15760D	=	CUFF.1121	CUFF.1121.1	100	1.924219	1.149752	2.698686	9.437100	1214	CUFF.1121.2	1820
BnaA01g15760D	BnaA01g15760D	j	CUFF.1121	CUFF.1121.2	44	0.843135	0.301089	1.385181	4.135055	1344	CUFF.1121.2	1820
BnaA01g15780D	BnaA01g15780D	=	CUFF.1124	CUFF.1124.1	100	14.304744	11.276600	17.332888	68.869706	611	CUFF.1124.1	875
BnaA01g15790D	BnaA01g15790D	=	CUFF.1125	CUFF.1125.1	100	1.049625	0.631090	1.468160	5.053385	1639	CUFF.1125.1	186
BnaA01g15800D	BnaA01g15800D	o	CUFF.1127	CUFF.1127.1	100	1.234670	0.635767	1.833574	5.806749	999	CUFF.1127.1	4062
BnaA01g15800D	BnaA01g15800D	j	CUFF.1130	CUFF.1130.1	91	4.715896	3.869709	5.562083	22.722548	2392	CUFF.1130.1	4062
BnaA01g15800D	BnaA01g15800D	j	CUFF.1130	CUFF.1130.2	100	5.164439	4.308212	6.020667	24.883761	2363	CUFF.1130.1	4062
BnaA01g15800D	BnaA01g15800D	x	CUFF.1131	CUFF.1131.1	100	5.986376	4.315347	7.657404	28.844087	968	CUFF.1131.1	4062
BnaA01g15810D	BnaA01g15810D	=	CUFF.1132	CUFF.1132.1	100	7.112877	6.244419	7.981335	34.212792	2624	CUFF.1132.1	2699
BnaA01g15820D	BnaA01g15820D	=	CUFF.1134	CUFF.1134.1	100	4.228266	3.489438	4.967093	20.783697	2088	CUFF.1134.1	2681
BnaA01g15840D	BnaA01g15840D	=	CUFF.1136	CUFF.1136.1	100	18.668460	16.411596	20.925324	90.940023	1173	CUFF.1136.1	1415
BnaA01g15860D	BnaA01g15860D	j	CUFF.1138	CUFF.1138.1	25	2.979963	2.008711	3.951214	14.542537	1253	CUFF.1138.1	1008
BnaA01g15860D	BnaA01g15860D	=	CUFF.1138	CUFF.1138.2	100	12.130967	10.084699	14.177235	59.200413	1074	CUFF.1138.1	1008
BnaA01g15860D	BnaA01g15860D	j	CUFF.1138	CUFF.1138.3	35	4.186009	2.900039	5.471980	20.428173	1166	CUFF.1138.1	1008
BnaA01g15870D	BnaA01g15870D	j	CUFF.1140	CUFF.1140.1	25	2.311839	1.384312	3.239366	10.873816	1307	CUFF.1140.2	1457
BnaA01g15870D	BnaA01g15870D	=	CUFF.1140	CUFF.1140.2	100	9.086381	7.599033	10.573730	42.738120	1399	CUFF.1140.2	1457
BnaA01g15880D	BnaA01g15880D	j	CUFF.1142	CUFF.1142.1	100	1.216457	0.665347	1.767568	5.806253	1393	CUFF.1142.2	1844
BnaA01g15880D	BnaA01g15880D	j	CUFF.1142	CUFF.1142.2	37	0.445403	0.084708	0.806098	2.125945	1532	CUFF.1142.2	1844
BnaA01g15900D	BnaA01g15900D	j	CUFF.1144	CUFF.1144.1	17	1.116727	0.425679	1.807775	5.430079	1217	CUFF.1144.1	1195
BnaA01g15900D	BnaA01g15900D	=	CUFF.1144	CUFF.1144.2	100	6.653938	5.311936	7.995940	32.354745	1217	CUFF.1144.1	1195
BnaA01g15910D	BnaA01g15910D	j	CUFF.1146	CUFF.1146.1	56	2.248642	1.401869	3.095415	10.725618	1195	CUFF.1146.1	1560
BnaA01g15910D	BnaA01g15910D	j	CUFF.1146	CUFF.1146.2	100	4.001129	2.836294	5.165964	19.084664	1094	CUFF.1146.1	1560
BnaA01g15910D	BnaA01g15910D	e	CUFF.1147	CUFF.1147.1	100	2.813652	1.820047	3.807258	13.420615	954	CUFF.1146.1	1560
BnaA01g15940D	BnaA01g15940D	=	CUFF.1148	CUFF.1148.1	100	24.083343	20.042492	28.124195	119.508682	597	CUFF.1148.1	826
BnaA01g15950D	BnaA01g15950D	c	CUFF.1149	CUFF.1149.1	100	8.915818	7.530228	10.301408	43.589005	1362	CUFF.1149.1	2462
BnaA01g15950D	BnaA01g15950D	c	CUFF.1150	CUFF.1150.1	100	15.214074	12.071278	18.356870	74.174365	584	CUFF.1150.1	2462
BnaA01g15960D	BnaA01g15960D	=	CUFF.1151	CUFF.1151.1	100	6.304909	4.711807	7.898012	30.389771	810	CUFF.1151.1	799
BnaA01g16030D	BnaA01g16030D	=	CUFF.1152	CUFF.1152.1	100	0.655112	0.426994	0.883231	3.171011	3110	CUFF.1152.1	2790
BnaA01g16040D	BnaA01g16040D	j	CUFF.1154	CUFF.1154.1	100	3.150941	2.215607	4.086274	15.285982	1174	CUFF.1154.2	869
BnaA01g16040D	BnaA01g16040D	j	CUFF.1154	CUFF.1154.2	26	0.820521	0.295784	1.345258	3.980549	1178	CUFF.1154.2	869
BnaA01g16050D	BnaA01g16050D	j	CUFF.1155	CUFF.1155.1	100	2.245162	1.609469	2.880854	10.891827	1586	CUFF.1155.1	1467
BnaA01g16060D	BnaA01g16060D	j	CUFF.1156	CUFF.1156.1	100	6.169860	5.107758	7.231962	30.342782	1544	CUFF.1156.1	1690
BnaA01g16070D	BnaA01g16070D	j	CUFF.1157	CUFF.1157.1	100	1.271927	1.079172	1.464682	6.160793	8578	CUFF.1157.1	7278
BnaA01g16080D	BnaA01g16080D	j	CUFF.1158	CUFF.1158.1	100	11.315352	9.879638	12.751065	54.807816	1623	CUFF.1158.1	1628
BnaA01g16100D	BnaA01g16100D	j	CUFF.1159	CUFF.1159.1	100	5.880571	4.549278	7.211863	28.274779	990	CUFF.1159.1	1675
BnaA01g16110D	BnaA01g16110D	o	CUFF.1160	CUFF.1160.1	100	4.409469	2.561304	6.257634	21.487569	556	CUFF.1160.1	4348
BnaA01g17050D	BnaA01g17050D	=	CUFF.1162	CUFF.1162.1	100	12.219302	10.953052	13.485552	59.025544	1929	CUFF.1162.1	1860
-	-	u	CUFF.1163	CUFF.1163.1	49	1.723143	0.896393	2.549893	8.296005	969	CUFF.1163.2	-
-	-	u	CUFF.1163	CUFF.1163.2	34	1.173369	0.522439	1.824299	5.649141	1119	CUFF.1163.2	-
-	-	u	CUFF.1163	CUFF.1163.3	100	3.491926	1.498756	5.485096	16.811745	530	CUFF.1163.2	-
BnaA01g17060D	BnaA01g17060D	j	CUFF.1164	CUFF.1164.1	34	0.594411	0.174093	1.014729	2.825116	1574	CUFF.1164.1	1598
BnaA01g17060D	BnaA01g17060D	=	CUFF.1164	CUFF.1164.2	100	1.772470	1.161922	2.383018	8.424194	1574	CUFF.1164.1	1598
BnaA01g17070D	BnaA01g17070D	x	CUFF.1165	CUFF.1165.1	100	2.695035	1.516731	3.873339	12.554370	713	CUFF.1165.1	810
BnaA01g17090D	BnaA01g17090D	=	CUFF.1166	CUFF.1166.1	100	2.782693	2.096866	3.468521	13.176288	1608	CUFF.1166.1	1284
BnaA01g17130D	BnaA01g17130D	j	CUFF.1167	CUFF.1167.1	14	0.300425	0.053186	0.547664	1.407322	2227	CUFF.1167.1	2182
BnaA01g17130D	BnaA01g17130D	=	CUFF.1167	CUFF.1167.2	100	2.168813	1.639560	2.698067	10.159676	2227	CUFF.1167.1	2182
BnaA01g17150D	BnaA01g17150D	j	CUFF.1168	CUFF.1168.1	62	1.212354	0.521765	1.902944	5.554728	1138	CUFF.1168.2	1248
BnaA01g17150D	BnaA01g17150D	j	CUFF.1168	CUFF.1168.2	100	1.953145	1.200834	2.705456	8.948860	1271	CUFF.1168.2	1248
BnaA01g17150D	BnaA01g17150D	x	CUFF.1170	CUFF.1170.1	100	1.296055	0.580246	2.011864	5.938225	1010	CUFF.1170.1	1248
BnaA01g17140D	BnaA01g17140D	j	CUFF.1169	CUFF.1169.1	27	1.060339	0.680689	1.439989	5.138901	2821	CUFF.1169.2	2550
BnaA01g17140D	BnaA01g17140D	j	CUFF.1169	CUFF.1169.2	100	3.950014	3.328006	4.572022	19.143631	3002	CUFF.1169.2	2550
BnaA01g17170D	BnaA01g17170D	=	CUFF.1171	CUFF.1171.1	100	15.102722	13.632656	16.572788	71.631510	1789	CUFF.1171.1	1744
BnaA01g17200D	BnaA01g17200D	=	CUFF.1172	CUFF.1172.1	100	157.003704	149.011909	164.995500	752.248543	784	CUFF.1172.1	743
BnaA01g17280D	BnaA01g17280D	c	CUFF.1173	CUFF.1173.1	100	5.351776	2.875858	7.827693	25.310524	441	CUFF.1173.1	1334
BnaA01g17290D	BnaA01g17290D	e	CUFF.1174	CUFF.1174.1	100	14.857067	11.886964	17.827170	70.548678	618	CUFF.1174.1	315
-	-	u	CUFF.1175	CUFF.1175.1	100	16.015099	14.105643	17.924556	76.931245	1219	CUFF.1175.1	-
-	-	u	CUFF.1176	CUFF.1176.1	100	2.688687	1.287501	4.089872	12.874212	551	CUFF.1176.1	-
BnaA01g17350D	BnaA01g17350D	=	CUFF.1177	CUFF.1177.1	100	41.342363	34.225995	48.458731	204.265879	421	CUFF.1177.1	761
BnaA01g17400D	BnaA01g17400D	=	CUFF.1178	CUFF.1178.1	100	1.483285	0.661071	2.305498	7.177253	744	CUFF.1178.1	796
BnaA01g17410D	BnaA01g17410D	c	CUFF.1179	CUFF.1179.1	100	3.800617	2.928916	4.672319	18.331504	1368	CUFF.1179.1	1827
BnaA01g17410D	BnaA01g17410D	o	CUFF.1180	CUFF.1180.1	100	6.287780	5.404354	7.171206	29.260299	2041	CUFF.1180.1	1827
BnaA01g17450D	BnaA01g17450D	=	CUFF.1181	CUFF.1181.1	100	1.694277	1.256622	2.131932	8.207795	2246	CUFF.1181.1	2297
BnaA01g17480D	BnaA01g17480D	=	CUFF.1182	CUFF.1182.1	100	3.010848	2.234632	3.787064	14.245975	1399	CUFF.1182.1	1481
BnaA01g17460D	BnaA01g17460D	j	CUFF.1183	CUFF.1183.1	13	2.050905	1.072980	3.028830	9.910819	1105	CUFF.1183.2	1101
BnaA01g17460D	BnaA01g17460D	=	CUFF.1183	CUFF.1183.2	100	15.338642	13.191822	17.485461	74.122650	1140	CUFF.1183.2	1101
BnaA01g17490D	BnaA01g17490D	j	CUFF.1184	CUFF.1184.1	40	1.153639	0.675009	1.632270	5.651356	2112	CUFF.1184.1	5829
BnaA01g17490D	BnaA01g17490D	j	CUFF.1184	CUFF.1184.2	78	2.254393	1.642346	2.866441	11.043641	2112	CUFF.1184.1	5829
BnaA01g17490D	BnaA01g17490D	c	CUFF.1184	CUFF.1184.3	100	2.896911	1.641668	4.152154	14.191156	754	CUFF.1184.1	5829
BnaA01g17490D	BnaA01g17490D	j	CUFF.1186	CUFF.1186.1	15	0.674551	0.304239	1.044864	3.278779	2252	CUFF.1186.1	5829
BnaA01g17490D	BnaA01g17490D	c	CUFF.1186	CUFF.1186.2	100	4.474808	3.704195	5.245421	21.750619	2252	CUFF.1186.1	5829
BnaA01g17490D	BnaA01g17490D	c	CUFF.1185	CUFF.1185.1	100	3.813662	2.752348	4.874976	18.919079	1049	CUFF.1185.1	5829
BnaA01g17500D	BnaA01g17500D	=	CUFF.1187	CUFF.1187.1	100	12.840910	11.150329	14.531490	61.555176	1270	CUFF.1187.1	1229
BnaA01g17550D	BnaA01g17550D	j	CUFF.1188	CUFF.1188.1	37	0.519405	0.202565	0.836245	2.426762	2287	CUFF.1188.2	2377
BnaA01g17550D	BnaA01g17550D	j	CUFF.1188	CUFF.1188.2	100	1.387348	0.931643	1.843054	6.481965	2367	CUFF.1188.2	2377
BnaA01g17550D	BnaA01g17550D	j	CUFF.1188	CUFF.1188.3	43	0.596136	0.244890	0.947383	2.785266	2287	CUFF.1188.2	2377
BnaA01g17510D	BnaA01g17510D	j	CUFF.1189	CUFF.1189.1	26	0.909683	0.564819	1.254547	4.354430	2662	CUFF.1189.1	2565
BnaA01g17510D	BnaA01g17510D	j	CUFF.1189	CUFF.1189.2	93	3.257998	2.581989	3.934006	15.595238	2323	CUFF.1189.1	2565
BnaA01g17510D	BnaA01g17510D	j	CUFF.1189	CUFF.1189.3	100	3.506798	2.322529	4.691067	16.786184	1072	CUFF.1189.1	2565
BnaA01g17560D	BnaA01g17560D	=	CUFF.1190	CUFF.1190.1	100	25.329181	22.308620	28.349741	122.683362	951	CUFF.1190.1	1285
BnaA01g17580D	BnaA01g17580D	j	CUFF.1191	CUFF.1191.1	100	6.448505	5.607537	7.289474	31.193305	2712	CUFF.1191.1	2723
BnaA01g17580D	BnaA01g17580D	j	CUFF.1191	CUFF.1191.2	56	3.630396	2.585803	4.674989	17.561285	1298	CUFF.1191.1	2723
BnaA01g17590D	BnaA01g17590D	=	CUFF.1192	CUFF.1192.1	100	3.027271	2.291211	3.763331	14.365868	1489	CUFF.1192.1	1065
BnaA01g17630D	BnaA01g17630D	j	CUFF.1193	CUFF.1193.1	100	26.807570	24.534046	29.081095	130.902779	1762	CUFF.1193.1	1902
BnaA01g17650D	BnaA01g17650D	j	CUFF.1194	CUFF.1194.1	100	1.067007	0.515384	1.618630	4.910160	1066	CUFF.1194.1	2217
BnaA01g17650D	BnaA01g17650D	c	CUFF.1195	CUFF.1195.1	100	1.234934	0.550386	1.919482	6.007837	844	CUFF.1195.1	2217
BnaA01g17660D	BnaA01g17660D	j	CUFF.1196	CUFF.1196.1	100	9.405585	6.578704	12.232467	46.773561	507	CUFF.1196.1	618
-	-	u	CUFF.1197	CUFF.1197.1	100	6.382471	3.603129	9.161812	29.364022	436	CUFF.1197.1	-
BnaA01g17570D	BnaA01g17570D	=	CUFF.1198	CUFF.1198.1	100	284.705213	270.529077	298.881348	1380.131298	1252	CUFF.1198.1	1347
BnaA01g17690D	BnaA01g17690D	=	CUFF.1199	CUFF.1199.1	100	30.264654	27.830483	32.698826	146.279121	1792	CUFF.1199.1	1974
BnaA01g17710D	BnaA01g17710D	o	CUFF.1200	CUFF.1200.1	100	2.003624	1.001812	3.005436	9.617771	683	CUFF.1200.1	623
BnaA01g17740D	BnaA01g17740D	=	CUFF.1201	CUFF.1201.1	100	2.479088	1.941028	3.017149	11.943511	2142	CUFF.1201.1	2387
BnaA01g17750D	BnaA01g17750D	j	CUFF.1202	CUFF.1202.1	100	3.659919	2.952284	4.367554	17.565687	1844	CUFF.1202.1	1819
BnaA01g17760D	BnaA01g17760D	j	CUFF.1203	CUFF.1203.1	41	0.679577	0.128524	1.230630	3.267768	918	CUFF.1203.3	1842
BnaA01g17760D	BnaA01g17760D	j	CUFF.1203	CUFF.1203.2	43	0.704948	0.129781	1.280116	3.389766	1055	CUFF.1203.3	1842
BnaA01g17760D	BnaA01g17760D	=	CUFF.1203	CUFF.1203.3	100	1.657179	1.130248	2.184109	7.968597	1853	CUFF.1203.3	1842
BnaA01g17780D	BnaA01g17780D	=	CUFF.1204	CUFF.1204.1	100	3.227294	1.603994	4.850594	15.439720	583	CUFF.1204.2	722
BnaA01g17780D	BnaA01g17780D	j	CUFF.1204	CUFF.1204.2	68	2.206225	0.901035	3.511415	10.554816	621	CUFF.1204.2	722
BnaA01g17810D	BnaA01g17810D	e	CUFF.1205	CUFF.1205.1	100	2.036548	1.510480	2.562616	9.901263	1910	CUFF.1205.1	1164
BnaA01g17860D	BnaA01g17860D	=	CUFF.1206	CUFF.1206.1	100	4.306581	3.559720	5.053442	20.432805	1934	CUFF.1206.1	2006
BnaA01g17890D	BnaA01g17890D	j	CUFF.1207	CUFF.1207.1	100	6.342703	4.905826	7.779579	30.724252	1011	CUFF.1207.1	1201
BnaA01g17890D	BnaA01g17890D	c	CUFF.1207	CUFF.1207.2	85	5.360342	2.844816	7.875868	25.965665	491	CUFF.1207.1	1201
BnaA01g17910D	BnaA01g17910D	=	CUFF.1208	CUFF.1208.1	100	8.481353	7.339241	9.623465	41.107952	1709	CUFF.1208.1	1528
BnaA01g17720D	BnaA01g17720D	j	CUFF.1210	CUFF.1210.1	29	8.112604	6.958439	9.266768	39.317001	3251	CUFF.1210.2	3200
BnaA01g17720D	BnaA01g17720D	=	CUFF.1210	CUFF.1210.2	100	27.564142	25.614973	29.513312	133.587128	3398	CUFF.1210.2	3200
BnaA01g18130D	BnaA01g18130D	e	CUFF.1211	CUFF.1211.1	100	1.750770	1.224570	2.276970	8.469162	1651	CUFF.1211.1	1395
BnaA01g17930D	BnaA01g17930D	c	CUFF.1209	CUFF.1209.1	100	13.233417	9.034213	17.432622	64.178908	445	CUFF.1209.2	942
BnaA01g17930D	BnaA01g17930D	j	CUFF.1209	CUFF.1209.2	54	7.105302	5.311363	8.899241	34.459016	805	CUFF.1209.2	942
BnaA01g17950D	BnaA01g17950D	=	CUFF.1212	CUFF.1212.1	100	13.240659	11.478693	15.002625	63.495253	1301	CUFF.1212.1	1346
BnaA01g17960D	BnaA01g17960D	e	CUFF.1213	CUFF.1213.1	100	7.733403	6.545327	8.921478	37.532522	1476	CUFF.1213.1	933
BnaA01g17980D	BnaA01g17980D	=	CUFF.1214	CUFF.1214.1	100	10.811797	9.048205	12.575390	53.264272	1078	CUFF.1214.1	1121
BnaA01g17990D	BnaA01g17990D	j	CUFF.1215	CUFF.1215.1	100	13.751764	11.758758	15.744770	66.756859	1089	CUFF.1215.1	1918
BnaA01g18000D	BnaA01g18000D	=	CUFF.1216	CUFF.1216.1	100	1.128218	0.399742	1.856694	5.362310	731	CUFF.1216.1	826
BnaA01g18010D	BnaA01g18010D	=	CUFF.1217	CUFF.1217.1	100	19.408925	17.322316	21.495533	93.628697	1413	CUFF.1217.1	1694
BnaA01g18030D	BnaA01g18030D	=	CUFF.1218	CUFF.1218.1	100	12.881901	9.879774	15.884027	62.142318	578	CUFF.1218.1	888
BnaA01g18040D	BnaA01g18040D	=	CUFF.1219	CUFF.1219.1	100	1.083456	0.705306	1.461606	5.350198	1936	CUFF.1219.1	1997
BnaA01g18070D	BnaA01g18070D	e	CUFF.1220	CUFF.1220.1	100	3.162782	2.284992	4.040573	15.527869	1145	CUFF.1220.1	1288
BnaA01g18070D	BnaA01g18070D	j	CUFF.1221	CUFF.1221.1	100	0.503336	0.200100	0.806572	2.269466	1495	CUFF.1221.1	1288
BnaA01g18090D	BnaA01g18090D	j	CUFF.1222	CUFF.1222.1	26	1.469567	0.788471	2.150663	7.134893	1331	CUFF.1222.2	1200
BnaA01g18090D	BnaA01g18090D	j	CUFF.1222	CUFF.1222.2	100	5.567047	4.429321	6.704774	27.028569	1423	CUFF.1222.2	1200
BnaA01g18090D	BnaA01g18090D	=	CUFF.1222	CUFF.1222.3	33	1.819488	1.016173	2.622802	8.833794	1237	CUFF.1222.2	1200
BnaA01g18120D	BnaA01g18120D	j	CUFF.1223	CUFF.1223.1	100	2.545505	1.563460	3.527551	11.757370	993	CUFF.1223.2	375
BnaA01g18120D	BnaA01g18120D	j	CUFF.1223	CUFF.1223.2	59	1.512902	0.817056	2.208748	6.987904	1194	CUFF.1223.2	375
-	-	u	CUFF.1224	CUFF.1224.1	100	0.770034	0.358996	1.181072	3.757619	1311	CUFF.1224.1	-
-	-	u	CUFF.1225	CUFF.1225.1	100	1.552476	0.652754	2.452198	6.839587	669	CUFF.1225.1	-
BnaA01g18160D	BnaA01g18160D	=	CUFF.1228	CUFF.1228.1	100	45.959623	42.927789	48.991457	223.145602	2077	CUFF.1228.1	2416
BnaA01g18230D	BnaA01g18230D	o	CUFF.1226	CUFF.1226.1	100	2.145737	0.998792	3.292682	10.652017	603	CUFF.1226.1	441
BnaA01g18230D	BnaA01g18230D	o	CUFF.1227	CUFF.1227.1	100	1.170504	0.720601	1.620407	5.667150	1577	CUFF.1227.1	441
BnaA01g18270D	BnaA01g18270D	=	CUFF.1229	CUFF.1229.1	100	3.939966	2.420392	5.459541	19.121584	621	CUFF.1229.1	1810
BnaA01g18280D	BnaA01g18280D	j	CUFF.1230	CUFF.1230.1	25	0.421456	0.111192	0.731720	2.023667	1838	CUFF.1230.1	1848
BnaA01g18280D	BnaA01g18280D	=	CUFF.1230	CUFF.1230.2	100	1.659600	1.126168	2.193032	7.968750	1752	CUFF.1230.1	1848
BnaA01g18330D	BnaA01g18330D	=	CUFF.1231	CUFF.1231.1	100	1.080412	0.428899	1.731925	5.010447	803	CUFF.1231.1	855
BnaA01g18320D	BnaA01g18320D	=	CUFF.1232	CUFF.1232.1	100	10.191416	8.883064	11.499768	49.373254	1729	CUFF.1232.1	1884
BnaA01g18350D	BnaA01g18350D	=	CUFF.1233	CUFF.1233.1	100	4.124008	2.614380	5.633637	20.633429	664	CUFF.1233.1	686
BnaA01g18340D	BnaA01g18340D	j	CUFF.1234	CUFF.1234.1	100	39.276135	31.771905	46.780365	195.508711	405	CUFF.1234.1	3379
BnaA01g18380D	BnaA01g18380D	=	CUFF.1235	CUFF.1235.1	100	9.858747	7.417206	12.300289	47.900286	629	CUFF.1235.1	970
BnaA01g18360D	BnaA01g18360D	j	CUFF.1236	CUFF.1236.1	100	5.979462	5.129013	6.829911	28.727187	2266	CUFF.1236.1	2976
BnaA01g18410D	BnaA01g18410D	=	CUFF.1237	CUFF.1237.1	100	3.593395	2.655598	4.531193	17.643842	1197	CUFF.1237.1	1360
BnaA01g18390D	BnaA01g18390D	=	CUFF.1238	CUFF.1238.1	100	3.420583	2.371176	4.469990	16.701584	1229	CUFF.1238.1	748
BnaA01g18390D	BnaA01g18390D	o	CUFF.1239	CUFF.1239.1	100	6.036528	3.985677	8.087380	29.474383	770	CUFF.1238.1	748
BnaA01g18390D	BnaA01g18390D	o	CUFF.1239	CUFF.1239.2	32	1.952560	0.805796	3.099323	9.533707	893	CUFF.1238.1	748
BnaA01g18390D	BnaA01g18390D	o	CUFF.1239	CUFF.1239.3	85	5.106428	3.026103	7.186754	24.933011	772	CUFF.1238.1	748
BnaA01g18430D	BnaA01g18430D	j	CUFF.1240	CUFF.1240.1	100	13.127664	11.222847	15.032481	64.659692	1260	CUFF.1240.1	1269
BnaA01g18430D	BnaA01g18430D	j	CUFF.1240	CUFF.1240.2	19	2.519329	1.484517	3.554141	12.408836	1245	CUFF.1240.1	1269
BnaA01g18450D	BnaA01g18450D	j	CUFF.1241	CUFF.1241.1	65	0.456406	0.154120	0.758693	2.211804	2125	CUFF.1241.1	2904
BnaA01g18450D	BnaA01g18450D	j	CUFF.1241	CUFF.1241.2	80	0.560876	0.258590	0.863162	2.718078	2125	CUFF.1241.1	2904
BnaA01g18450D	BnaA01g18450D	j	CUFF.1241	CUFF.1241.3	100	0.700419	0.355700	1.045138	3.394322	2118	CUFF.1241.1	2904
BnaA01g18450D	BnaA01g18450D	j	CUFF.1241	CUFF.1241.4	63	0.443540	0.111657	0.775422	2.149452	1791	CUFF.1241.1	2904
BnaA01g18450D	BnaA01g18450D	j	CUFF.1242	CUFF.1242.1	100	2.177079	1.124517	3.229640	10.816998	711	CUFF.1242.1	2904
BnaA01g18460D	BnaA01g18460D	=	CUFF.1243	CUFF.1243.1	100	4.196526	2.849464	5.543588	19.921905	761	CUFF.1243.1	981
BnaA01g18470D	BnaA01g18470D	=	CUFF.1244	CUFF.1244.1	100	1.072386	0.474708	1.670063	4.887571	960	CUFF.1244.1	1176
BnaA01g18480D	BnaA01g18480D	j	CUFF.1245	CUFF.1245.1	100	3.242677	2.648781	3.836572	15.867009	3037	CUFF.1245.1	2968
BnaA01g18480D	BnaA01g18480D	j	CUFF.1245	CUFF.1245.2	42	1.358659	0.921576	1.795742	6.648167	3037	CUFF.1245.1	2968
BnaA01g18530D	BnaA01g18530D	o	CUFF.1246	CUFF.1246.1	100	1.922316	1.378147	2.466485	9.216612	1682	CUFF.1246.1	1648
-	-	u	CUFF.1247	CUFF.1247.1	48	1.157869	0.506590	1.809148	5.575130	1158	CUFF.1247.2	-
-	-	u	CUFF.1247	CUFF.1247.2	100	2.428691	1.636347	3.221034	11.694126	1297	CUFF.1247.2	-
BnaA01g18570D	BnaA01g18570D	c	CUFF.1248	CUFF.1248.1	100	0.821308	0.345327	1.297289	4.109051	1045	CUFF.1248.1	1482
BnaA01g18540D	BnaA01g18540D	o	CUFF.1249	CUFF.1249.1	100	17.886112	15.589559	20.182664	86.531657	1573	CUFF.1250.1	2845
BnaA01g18540D	BnaA01g18540D	c	CUFF.1250	CUFF.1250.1	100	27.245850	24.565590	29.926110	131.813365	1643	CUFF.1250.1	2845
BnaA01g18620D	BnaA01g18620D	=	CUFF.1251	CUFF.1251.1	100	2.233010	1.333021	3.133000	10.966463	1078	CUFF.1251.1	852
BnaA01g18620D	BnaA01g18620D	j	CUFF.1251	CUFF.1251.2	77	1.710601	0.488650	2.932551	8.400874	703	CUFF.1251.1	852
BnaA01g18620D	BnaA01g18620D	e	CUFF.1252	CUFF.1252.1	100	4.120176	2.229062	6.011290	20.234461	641	CUFF.1251.1	852
BnaA01g18630D	BnaA01g18630D	e	CUFF.1253	CUFF.1253.1	100	2.926433	2.339658	3.513207	13.971968	2235	CUFF.1253.1	2175
BnaA01g18670D	BnaA01g18670D	x	CUFF.1254	CUFF.1254.1	100	6.395032	5.362336	7.427727	30.404558	1682	CUFF.1254.1	1207
BnaA01g18650D	BnaA01g18650D	x	CUFF.1255	CUFF.1255.1	100	35.452345	32.946842	37.957848	171.631287	1495	CUFF.1255.1	1470
BnaA01g18680D	BnaA01g18680D	=	CUFF.1256	CUFF.1256.1	100	13.131579	9.689456	16.573702	64.590613	495	CUFF.1256.1	294
BnaA01g18690D	BnaA01g18690D	j	CUFF.1257	CUFF.1257.1	65	1.712329	1.054828	2.369829	8.132084	1724	CUFF.1257.2	1910
BnaA01g18690D	BnaA01g18690D	j	CUFF.1257	CUFF.1257.2	100	2.627486	1.898034	3.356937	12.478291	1800	CUFF.1257.2	1910
BnaA01g18730D	BnaA01g18730D	e	CUFF.1258	CUFF.1258.1	100	0.433422	0.112572	0.754272	2.102984	1880	CUFF.1259.1	7711
BnaA01g18730D	BnaA01g18730D	o	CUFF.1259	CUFF.1259.1	100	0.952623	0.557990	1.347257	4.622176	2094	CUFF.1259.1	7711
BnaA01g18730D	BnaA01g18730D	j	CUFF.1260	CUFF.1260.1	100	4.020269	3.562767	4.477772	19.708509	5182	CUFF.1260.1	7711
BnaA01g18770D	BnaA01g18770D	j	CUFF.1261	CUFF.1261.1	65	1.872956	1.306829	2.439084	9.055935	2597	CUFF.1261.1	2485
BnaA01g18770D	BnaA01g18770D	j	CUFF.1261	CUFF.1261.2	100	2.890596	2.232108	3.549084	13.976326	2528	CUFF.1261.1	2485
BnaA01g18770D	BnaA01g18770D	j	CUFF.1261	CUFF.1261.3	41	1.195029	0.748685	1.641374	5.778088	2566	CUFF.1261.1	2485
BnaA01g18860D	BnaA01g18860D	j	CUFF.1262	CUFF.1262.1	100	4.068079	3.168770	4.967389	19.754145	1774	CUFF.1262.1	1817
BnaA01g18860D	BnaA01g18860D	j	CUFF.1262	CUFF.1262.2	72	2.933572	2.083258	3.783886	14.245102	1627	CUFF.1262.1	1817
BnaA01g18870D	BnaA01g18870D	=	CUFF.1263	CUFF.1263.1	100	11.535168	9.031578	14.038758	55.585143	654	CUFF.1263.1	435
BnaA01g18800D	BnaA01g18800D	j	CUFF.1265	CUFF.1265.1	100	30.870783	28.345812	33.395754	149.944869	1695	CUFF.1265.1	1032
BnaA01g18810D	BnaA01g18810D	j	CUFF.1266	CUFF.1266.1	100	10.853757	9.390435	12.317080	50.291065	1494	CUFF.1266.1	1032
BnaA01g18880D	BnaA01g18880D	j	CUFF.1264	CUFF.1264.1	15	2.306652	1.385311	3.227994	11.153624	1239	CUFF.1264.1	1369
BnaA01g18880D	BnaA01g18880D	j	CUFF.1264	CUFF.1264.2	100	15.312763	13.273287	17.352239	74.043584	1239	CUFF.1264.1	1369
BnaA01g18920D	BnaA01g18920D	=	CUFF.1267	CUFF.1267.1	100	30.894577	26.761925	35.027229	150.647043	654	CUFF.1267.1	792
BnaA01g18930D	BnaA01g18930D	j	CUFF.1268	CUFF.1268.1	14	0.479254	0.168807	0.789701	2.335389	2016	CUFF.1268.1	2116
BnaA01g18930D	BnaA01g18930D	j	CUFF.1268	CUFF.1268.2	100	3.504209	2.800047	4.208371	17.075902	2016	CUFF.1268.1	2116
BnaA01g18940D	BnaA01g18940D	c	CUFF.1269	CUFF.1269.1	100	4.206887	3.084029	5.329746	20.989202	987	CUFF.1269.1	1333
BnaA01g18950D	BnaA01g18950D	e	CUFF.1270	CUFF.1270.1	100	1.340415	0.833786	1.847044	6.379885	1388	CUFF.1270.1	1002
BnaA01g18960D	BnaA01g18960D	j	CUFF.1271	CUFF.1271.1	100	2.449485	1.987641	2.911329	12.004305	3154	CUFF.1271.1	2029
BnaA01g18970D	BnaA01g18970D	j	CUFF.1272	CUFF.1272.1	100	1.783696	1.499890	2.067502	8.741441	5826	CUFF.1272.1	4683
BnaA01g19090D	BnaA01g19090D	j	CUFF.1273	CUFF.1273.1	100	3.100144	2.282820	3.917467	15.147317	1357	CUFF.1273.1	1439
BnaA01g19000D	BnaA01g19000D	j	CUFF.1274	CUFF.1274.1	41	1.896204	1.213205	2.579202	9.255674	1490	CUFF.1274.2	1065
BnaA01g19000D	BnaA01g19000D	j	CUFF.1274	CUFF.1274.2	100	4.581587	3.682435	5.480740	22.363464	1803	CUFF.1274.2	1065
BnaA01g19000D	BnaA01g19000D	j	CUFF.1274	CUFF.1274.3	25	1.149469	0.608867	1.690071	5.610744	1681	CUFF.1274.2	1065
BnaA01g19010D	BnaA01g19010D	c	CUFF.1275	CUFF.1275.1	100	2.461894	1.035128	3.888661	12.249400	512	CUFF.1275.1	868
BnaA01g19020D	BnaA01g19020D	j	CUFF.1276	CUFF.1276.1	100	3.937020	3.005829	4.868212	18.728854	1600	CUFF.1276.1	1551
BnaA01g19020D	BnaA01g19020D	j	CUFF.1276	CUFF.1276.2	52	2.039629	1.288090	2.791167	9.702746	1597	CUFF.1276.1	1551
BnaA01g19020D	BnaA01g19020D	e	CUFF.1277	CUFF.1277.1	100	3.823769	1.897559	5.749978	18.190104	566	CUFF.1276.1	1551
BnaA01g19040D	BnaA01g19040D	=	CUFF.1278	CUFF.1278.1	100	34.901209	31.170854	38.631564	167.731711	905	CUFF.1278.1	1028
BnaA01g19120D	BnaA01g19120D	=	CUFF.1279	CUFF.1279.1	100	5.407946	4.379955	6.435937	26.147556	1454	CUFF.1279.1	1245
-	-	u	CUFF.1280	CUFF.1280.1	100	6.416950	2.859909	9.973991	30.337926	351	CUFF.1280.1	-
BnaA01g19130D	BnaA01g19130D	j	CUFF.1281	CUFF.1281.1	100	72.471788	67.672227	77.271349	351.896936	1393	CUFF.1281.1	1449
BnaA01g19150D	BnaA01g19150D	j	CUFF.1282	CUFF.1282.1	18	3.408811	1.837513	4.980110	16.374752	692	CUFF.1282.1	799
BnaA01g19150D	BnaA01g19150D	=	CUFF.1282	CUFF.1282.2	100	18.623413	15.329218	21.917608	89.460440	683	CUFF.1282.1	799
BnaA01g19170D	BnaA01g19170D	j	CUFF.1283	CUFF.1283.1	100	3.541172	2.777647	4.304698	17.326289	1589	CUFF.1283.1	1748
BnaA01g19210D	BnaA01g19210D	=	CUFF.1284	CUFF.1284.1	100	2.697331	1.948720	3.445941	13.014532	1300	CUFF.1284.1	1363
BnaA01g19230D	BnaA01g19230D	j	CUFF.1285	CUFF.1285.1	47	0.423203	0.139112	0.707294	2.037463	2131	CUFF.1285.2	2508
BnaA01g19230D	BnaA01g19230D	j	CUFF.1285	CUFF.1285.2	51	0.457316	0.182815	0.731818	2.201698	2739	CUFF.1285.2	2508
BnaA01g19230D	BnaA01g19230D	=	CUFF.1285	CUFF.1285.3	100	0.899709	0.537891	1.261527	4.331546	2739	CUFF.1285.2	2508
BnaA01g19260D	BnaA01g19260D	j	CUFF.1286	CUFF.1286.1	14	0.194888	0.040491	0.349285	0.949760	3432	CUFF.1286.1	3032
BnaA01g19260D	BnaA01g19260D	=	CUFF.1286	CUFF.1286.2	100	1.358210	1.029074	1.687346	6.619053	3431	CUFF.1286.1	3032
BnaA01g19270D	BnaA01g19270D	j	CUFF.1287	CUFF.1287.1	100	0.746696	0.360994	1.132399	3.638924	1562	CUFF.1287.1	1270
BnaA01g19640D	BnaA01g19640D	=	CUFF.1288	CUFF.1288.1	100	1.751793	1.072553	2.431033	8.531010	1120	CUFF.1288.1	1103
BnaA01g19650D	BnaA01g19650D	=	CUFF.1289	CUFF.1289.1	100	2.401059	1.494718	3.307401	11.661044	918	CUFF.1289.1	1179
BnaA01g19700D	BnaA01g19700D	=	CUFF.1290	CUFF.1290.1	100	10.219697	8.198576	12.240819	48.963234	900	CUFF.1290.1	1019
BnaA01g19700D	BnaA01g19700D	j	CUFF.1290	CUFF.1290.2	26	2.661043	1.408591	3.913495	12.749231	832	CUFF.1290.1	1019
BnaA01g19710D	BnaA01g19710D	=	CUFF.1291	CUFF.1291.1	75	4.193446	2.808156	5.578737	20.153506	1037	CUFF.1291.1	1181
BnaA01g19710D	BnaA01g19710D	j	CUFF.1291	CUFF.1291.2	100	5.554623	4.033647	7.075598	26.695256	1037	CUFF.1291.1	1181
BnaA01g19750D	BnaA01g19750D	c	CUFF.1292	CUFF.1292.1	100	45.785256	42.283262	49.287251	221.191158	1071	CUFF.1292.1	1322
BnaA01g19790D	BnaA01g19790D	j	CUFF.1293	CUFF.1293.1	60	2.223048	1.765556	2.680540	10.803220	3460	CUFF.1293.1	3736
BnaA01g19790D	BnaA01g19790D	c	CUFF.1293	CUFF.1293.2	100	3.720479	2.953054	4.487904	18.080201	2157	CUFF.1293.1	3736
BnaA01g19810D	BnaA01g19810D	j	CUFF.1294	CUFF.1294.1	100	1.165387	0.779512	1.551263	5.589253	2989	CUFF.1295.1	3037
BnaA01g19810D	BnaA01g19810D	e	CUFF.1295	CUFF.1295.1	100	1.206989	0.826621	1.587356	5.788775	3076	CUFF.1295.1	3037
-	-	u	CUFF.1296	CUFF.1296.1	47	1.069567	0.367094	1.772041	5.135510	1055	CUFF.1296.2	-
-	-	u	CUFF.1296	CUFF.1296.2	100	2.261204	1.404346	3.118062	10.857133	1145	CUFF.1296.2	-
-	-	u	CUFF.1297	CUFF.1297.1	100	5.799155	4.550484	7.047826	28.105860	1078	CUFF.1297.1	-
BnaA01g19860D	BnaA01g19860D	c	CUFF.1298	CUFF.1298.1	100	17.224332	13.847639	20.601024	81.202548	580	CUFF.1298.1	763
BnaA01g19870D	BnaA01g19870D	=	CUFF.1299	CUFF.1299.1	100	1.307880	0.883583	1.732176	6.333974	1855	CUFF.1299.1	1987
-	-	u	CUFF.1300	CUFF.1300.1	100	0.766462	0.379498	1.153425	3.749490	1411	CUFF.1300.1	-
-	-	u	CUFF.1301	CUFF.1301.1	100	0.302418	0.128591	0.476245	1.429394	3129	CUFF.1301.1	-
-	-	u	CUFF.1302	CUFF.1302.1	100	0.683167	0.259141	1.107193	3.229027	1370	CUFF.1301.1	-
BnaA01g19880D	BnaA01g19880D	e	CUFF.1303	CUFF.1303.1	100	2.369291	1.402902	3.335679	11.534848	993	CUFF.1304.1	1214
BnaA01g19880D	BnaA01g19880D	j	CUFF.1304	CUFF.1304.1	100	0.792590	0.330131	1.255050	3.858712	1497	CUFF.1304.1	1214
BnaA01g19970D	BnaA01g19970D	j	CUFF.1305	CUFF.1305.1	16	0.736417	0.378146	1.094688	3.566451	2700	CUFF.1305.1	2056
BnaA01g19970D	BnaA01g19970D	=	CUFF.1305	CUFF.1305.2	100	4.599091	3.884774	5.313408	22.273303	2699	CUFF.1305.1	2056
BnaA01g20040D	BnaA01g20040D	j	CUFF.1306	CUFF.1306.1	19	1.527046	0.797467	2.256626	7.335896	1390	CUFF.1306.1	3343
BnaA01g20040D	BnaA01g20040D	c	CUFF.1306	CUFF.1306.2	100	8.101458	6.724308	9.478609	38.919220	1380	CUFF.1306.1	3343
BnaA01g20060D	BnaA01g20060D	=	CUFF.1307	CUFF.1307.1	100	2.385266	1.868811	2.901720	11.656647	2228	CUFF.1307.1	2300
BnaA01g20080D	BnaA01g20080D	=	CUFF.1308	CUFF.1308.1	100	2.910366	2.068980	3.751752	14.360049	1397	CUFF.1308.1	1435
BnaA01g20080D	BnaA01g20080D	o	CUFF.1309	CUFF.1309.1	100	1.492571	0.690833	2.294310	7.364501	1042	CUFF.1308.1	1435
BnaA01g20110D	BnaA01g20110D	j	CUFF.1310	CUFF.1310.1	100	0.550090	0.209646	0.890533	2.664256	1786	CUFF.1310.1	1951
BnaA01g20110D	BnaA01g20110D	j	CUFF.1310	CUFF.1310.2	95	0.520653	0.177498	0.863808	2.521686	1716	CUFF.1310.1	1951
BnaA01g20220D	BnaA01g20220D	j	CUFF.1311	CUFF.1311.1	100	2.210159	1.437848	2.982470	10.372142	1289	CUFF.1311.1	1206
BnaA01g20220D	BnaA01g20220D	j	CUFF.1311	CUFF.1311.2	43	0.948069	0.380036	1.516101	4.449228	1217	CUFF.1311.1	1206
BnaA01g20230D	BnaA01g20230D	=	CUFF.1312	CUFF.1312.1	100	25.844966	21.581652	30.108280	126.859124	557	CUFF.1312.1	700
BnaA01g20260D	BnaA01g20260D	=	CUFF.1313	CUFF.1313.1	100	3.682248	2.757793	4.606703	18.074869	1226	CUFF.1313.1	1126
BnaA01g20280D	BnaA01g20280D	e	CUFF.1314	CUFF.1314.1	100	3.791631	2.824640	4.758621	18.313558	1733	CUFF.1314.1	1458
BnaA01g20280D	BnaA01g20280D	=	CUFF.1315	CUFF.1315.1	100	29.712256	27.011356	32.413155	143.510062	1495	CUFF.1314.1	1458
BnaA01g20290D	BnaA01g20290D	e	CUFF.1316	CUFF.1316.1	100	1.146684	0.214686	2.078681	5.575248	766	CUFF.1317.1	1458
BnaA01g20290D	BnaA01g20290D	=	CUFF.1317	CUFF.1317.1	100	3.188808	2.413423	3.964193	15.504186	1602	CUFF.1317.1	1458
BnaA01g20300D	BnaA01g20300D	x	CUFF.1318	CUFF.1318.1	100	0.319838	0.094716	0.544959	1.489566	2306	CUFF.1318.1	1878
BnaA01g20300D	BnaA01g20300D	e	CUFF.1319	CUFF.1319.1	100	0.719637	0.331379	1.107896	3.351535	1685	CUFF.1319.1	1878
-	-	u	CUFF.1320	CUFF.1320.1	100	1.448088	0.745949	2.150227	7.241920	907	CUFF.1320.1	-
BnaA01g20320D	BnaA01g20320D	e	CUFF.1321	CUFF.1321.1	100	2.252395	1.245393	3.259397	11.208511	744	CUFF.1321.1	1401
BnaA01g20330D	BnaA01g20330D	e	CUFF.1322	CUFF.1322.1	100	0.937063	0.436182	1.437944	4.467108	1063	CUFF.1322.1	522
BnaA01g20360D	BnaA01g20360D	j	CUFF.1323	CUFF.1323.1	100	2.816082	2.193687	3.438478	13.832740	1857	CUFF.1323.1	1886
BnaA01g20370D	BnaA01g20370D	j	CUFF.1324	CUFF.1324.1	100	3.246787	2.338498	4.155076	15.799988	1147	CUFF.1324.1	1197
-	-	u	CUFF.1325	CUFF.1325.1	100	1.763292	0.821333	2.705250	8.475427	696	CUFF.1325.1	-
BnaA01g20380D	BnaA01g20380D	e	CUFF.1326	CUFF.1326.1	100	30.242479	28.061150	32.423807	145.875292	2353	CUFF.1326.1	1704
-	-	u	CUFF.1327	CUFF.1327.1	100	3.847188	2.234790	5.459587	19.224225	573	CUFF.1327.1	-
-	-	u	CUFF.1328	CUFF.1328.1	100	4.241081	3.498101	4.984062	20.586429	1930	CUFF.1328.1	-
BnaA01g20390D	BnaA01g20390D	=	CUFF.1329	CUFF.1329.1	100	22.984947	19.751489	26.218406	110.666790	801	CUFF.1330.1	1047
BnaA01g20390D	BnaA01g20390D	e	CUFF.1330	CUFF.1330.1	100	3.322755	2.231725	4.413784	15.998235	992	CUFF.1330.1	1047
-	-	u	CUFF.1331	CUFF.1331.1	100	65.929852	60.408122	71.451581	317.780394	884	CUFF.1331.1	-
BnaA01g20420D	BnaA01g20420D	=	CUFF.1332	CUFF.1332.1	100	1.964488	1.413008	2.515968	9.396950	1679	CUFF.1332.1	1695
BnaA01g20430D	BnaA01g20430D	=	CUFF.1333	CUFF.1333.1	100	27.095754	22.431692	31.759816	133.397723	518	CUFF.1333.1	210
BnaA01g20450D	BnaA01g20450D	=	CUFF.1334	CUFF.1334.1	100	9.947159	8.394278	11.500039	47.339641	1153	CUFF.1334.1	1083
BnaA01g20470D	BnaA01g20470D	j	CUFF.1335	CUFF.1335.1	100	4.523188	3.436977	5.609400	21.929850	1323	CUFF.1335.2	1243
BnaA01g20470D	BnaA01g20470D	j	CUFF.1335	CUFF.1335.2	48	2.188232	1.451362	2.925102	10.609242	1505	CUFF.1335.2	1243
BnaA01g20480D	BnaA01g20480D	j	CUFF.1336	CUFF.1336.1	33	3.391153	2.581879	4.200428	16.385437	1798	CUFF.1336.1	1954
BnaA01g20480D	BnaA01g20480D	=	CUFF.1336	CUFF.1336.2	100	10.352413	8.819218	11.885609	50.020981	1452	CUFF.1336.1	1954
BnaA01g20490D	BnaA01g20490D	e	CUFF.1337	CUFF.1337.1	100	3.781316	2.807008	4.755624	18.313677	1157	CUFF.1337.1	660
BnaA01g20510D	BnaA01g20510D	o	CUFF.1338	CUFF.1338.1	100	0.859539	0.494684	1.224394	4.103820	2322	CUFF.1339.1	1050
BnaA01g20500D	BnaA01g20500D	=	CUFF.1339	CUFF.1339.1	100	0.644251	0.394370	0.894131	3.075937	3400	CUFF.1339.1	840
BnaA01g20520D	BnaA01g20520D	j	CUFF.1340	CUFF.1340.1	73	6.324262	5.451050	7.197475	30.483509	2374	CUFF.1340.1	2920
BnaA01g20520D	BnaA01g20520D	c	CUFF.1340	CUFF.1340.2	100	8.712371	6.392685	11.032056	41.994403	681	CUFF.1340.1	2920
BnaA01g20530D	BnaA01g20530D	j	CUFF.1341	CUFF.1341.1	100	20.967495	18.248328	23.686661	102.012829	1117	CUFF.1341.2	1903
BnaA01g20530D	BnaA01g20530D	j	CUFF.1341	CUFF.1341.2	31	6.444761	4.847132	8.042390	31.355596	1226	CUFF.1341.2	1903
BnaA01g20550D	BnaA01g20550D	j	CUFF.1342	CUFF.1342.1	100	0.941818	0.579814	1.303821	4.573658	1900	CUFF.1342.1	1872
BnaA01g20560D	BnaA01g20560D	=	CUFF.1343	CUFF.1343.1	100	4.631819	3.686366	5.577273	21.967392	1385	CUFF.1343.1	1206
BnaA01g20600D	BnaA01g20600D	=	CUFF.1344	CUFF.1344.1	100	106.985720	96.324368	117.647071	524.752630	499	CUFF.1344.1	807
BnaA01g20610D	BnaA01g20610D	=	CUFF.1345	CUFF.1345.1	100	2.708745	2.000428	3.417062	12.811301	1467	CUFF.1345.1	1407
BnaA01g20620D	BnaA01g20620D	=	CUFF.1346	CUFF.1346.1	100	8.448390	6.745876	10.150904	41.430491	929	CUFF.1346.1	991
BnaA01g20630D	BnaA01g20630D	j	CUFF.1347	CUFF.1347.1	100	58.727048	52.942851	64.511244	284.476820	631	CUFF.1347.1	927
BnaA01g20640D	BnaA01g20640D	j	CUFF.1348	CUFF.1348.1	100	3.522442	2.474133	4.570751	17.346217	999	CUFF.1348.1	1095
BnaA01g20660D	BnaA01g20660D	=	CUFF.1349	CUFF.1349.1	100	9.316659	7.730486	10.902833	45.657436	1056	CUFF.1349.1	1165
BnaA01g20670D	BnaA01g20670D	=	CUFF.1350	CUFF.1350.1	100	0.866385	0.544664	1.188106	4.211116	2107	CUFF.1350.1	2061
BnaA01g20680D	BnaA01g20680D	=	CUFF.1351	CUFF.1351.1	100	2.860944	2.209132	3.512756	13.719033	1749	CUFF.1351.1	2300
BnaA01g20690D	BnaA01g20690D	=	CUFF.1352	CUFF.1352.1	100	5.435154	4.431470	6.438838	26.466632	1521	CUFF.1352.1	1369
BnaA01g20770D	BnaA01g20770D	e	CUFF.1353	CUFF.1353.1	100	8.298972	7.287803	9.310140	40.059287	2067	CUFF.1353.1	2166
-	-	u	CUFF.1354	CUFF.1354.1	100	55.998209	48.013686	63.982733	278.161883	459	CUFF.1354.1	-
BnaA01g20800D	BnaA01g20800D	=	CUFF.1355	CUFF.1355.1	100	9.040705	7.946746	10.134665	43.474421	2155	CUFF.1355.1	2048
BnaA01g20850D	BnaA01g20850D	j	CUFF.1356	CUFF.1356.1	100	6.779070	5.596395	7.961746	32.598802	1397	CUFF.1356.1	2278
BnaA01g20860D	BnaA01g20860D	e	CUFF.1357	CUFF.1357.1	100	4.439491	2.578852	6.300129	22.708734	529	CUFF.1357.1	846
BnaA01g20890D	BnaA01g20890D	j	CUFF.1358	CUFF.1358.1	51	7.786999	6.560905	9.013092	37.237941	1610	CUFF.1358.1	1523
BnaA01g20890D	BnaA01g20890D	c	CUFF.1358	CUFF.1358.2	100	15.352555	12.259983	18.445128	73.416931	678	CUFF.1358.1	1523
BnaA01g20900D	BnaA01g20900D	j	CUFF.1359	CUFF.1359.1	100	6.541275	4.747711	8.334838	31.512713	815	CUFF.1359.1	1210
BnaA01g20900D	BnaA01g20900D	j	CUFF.1359	CUFF.1359.2	53	3.466029	2.071314	4.860744	16.697661	803	CUFF.1359.1	1210
BnaA01g20900D	BnaA01g20900D	j	CUFF.1359	CUFF.1359.3	36	2.338038	0.976858	3.699218	11.263541	800	CUFF.1359.1	1210
-	-	u	CUFF.1360	CUFF.1360.1	100	1.704640	1.010051	2.399230	8.233932	1219	CUFF.1360.2	-
-	-	u	CUFF.1360	CUFF.1360.2	74	1.258276	0.880976	1.635577	6.077857	2490	CUFF.1360.2	-
BnaA01g20950D	BnaA01g20950D	=	CUFF.1361	CUFF.1361.1	100	53.492922	49.080729	57.905116	263.554433	865	CUFF.1361.1	701
BnaA01g20970D	BnaA01g20970D	x	CUFF.1362	CUFF.1362.1	100	3.230699	2.418039	4.043359	15.640194	1888	CUFF.1362.1	1538
BnaA01g20970D	BnaA01g20970D	=	CUFF.1363	CUFF.1363.1	100	37.881232	34.766313	40.996152	183.387498	1472	CUFF.1363.1	1538
BnaA01g20980D	BnaA01g20980D	x	CUFF.1364	CUFF.1364.1	100	1.776259	1.327440	2.225077	8.686068	2246	CUFF.1364.1	1332
-	-	u	CUFF.1365	CUFF.1365.1	100	1.385318	0.582471	2.188165	6.835432	720	CUFF.1365.1	-
BnaA01g21030D	BnaA01g21030D	=	CUFF.1366	CUFF.1366.1	100	4.069900	2.877963	5.261837	19.741147	909	CUFF.1366.1	669
BnaA01g21040D	BnaA01g21040D	j	CUFF.1367	CUFF.1367.1	36	1.113809	0.457973	1.769645	5.372196	1152	CUFF.1367.3	1284
BnaA01g21040D	BnaA01g21040D	j	CUFF.1367	CUFF.1367.2	26	0.822094	0.312161	1.332028	3.965179	1156	CUFF.1367.3	1284
BnaA01g21040D	BnaA01g21040D	j	CUFF.1367	CUFF.1367.3	87	2.697845	1.708959	3.686731	13.012422	1244	CUFF.1367.3	1284
BnaA01g21040D	BnaA01g21040D	j	CUFF.1367	CUFF.1367.4	100	3.115305	1.995935	4.234676	15.025943	1152	CUFF.1367.3	1284
BnaA01g21060D	BnaA01g21060D	j	CUFF.1368	CUFF.1368.1	100	0.822024	0.454404	1.189645	4.088057	1576	CUFF.1368.1	1451
BnaA01g21070D	BnaA01g21070D	j	CUFF.1369	CUFF.1369.1	31	0.802783	0.394155	1.211412	3.778666	2175	CUFF.1369.3	2122
BnaA01g21070D	BnaA01g21070D	=	CUFF.1369	CUFF.1369.2	100	2.588380	1.946642	3.230119	12.183394	2158	CUFF.1369.3	2122
BnaA01g21070D	BnaA01g21070D	j	CUFF.1369	CUFF.1369.3	27	0.709443	0.329931	1.088954	3.339316	2258	CUFF.1369.3	2122
BnaA01g21120D	BnaA01g21120D	=	CUFF.1370	CUFF.1370.1	100	2.098782	1.418699	2.778865	10.206427	1288	CUFF.1370.1	1335
BnaA01g21140D	BnaA01g21140D	e	CUFF.1371	CUFF.1371.1	100	12.074418	10.741848	13.406988	57.379572	1755	CUFF.1371.1	1616
BnaA01g21180D	BnaA01g21180D	=	CUFF.1372	CUFF.1372.1	100	64.751180	61.393782	68.108579	311.307701	1509	CUFF.1372.1	1429
BnaA01g21220D	BnaA01g21220D	=	CUFF.1374	CUFF.1374.1	100	2.038826	1.431003	2.646650	9.864761	1466	CUFF.1374.1	1215
BnaA01g21230D	BnaA01g21230D	j	CUFF.1383	CUFF.1383.1	100	127.180243	116.485482	137.875003	628.493489	573	CUFF.1383.1	1114
BnaA01g21250D	BnaA01g21250D	j	CUFF.1389	CUFF.1389.1	16	0.545468	0.396620	0.694317	2.648586	9818	CUFF.1389.1	9408
BnaA01g21250D	BnaA01g21250D	j	CUFF.1389	CUFF.1389.2	100	3.405822	3.077487	3.734157	16.537371	9817	CUFF.1389.1	9408
BnaA01g21280D	BnaA01g21280D	j	CUFF.1390	CUFF.1390.1	37	0.599646	0.295272	0.904020	2.882595	2340	CUFF.1390.1	1902
BnaA01g21280D	BnaA01g21280D	j	CUFF.1390	CUFF.1390.2	100	1.630320	1.165120	2.095521	7.837212	2275	CUFF.1390.1	1902
BnaA01g21340D	BnaA01g21340D	j	CUFF.1398	CUFF.1398.1	100	32.789380	28.822476	36.756284	161.354427	773	CUFF.1398.1	824
BnaA01g19280D	BnaA01g19280D	c	CUFF.1373	CUFF.1373.1	100	22.427380	4.115501	40.739259	112.404463	203	CUFF.1373.1	1497
BnaA01g19280D	BnaA01g19280D	j	CUFF.1375	CUFF.1375.1	61	3.261468	2.038639	4.484297	15.729967	956	CUFF.1375.1	1497
BnaA01g19280D	BnaA01g19280D	j	CUFF.1375	CUFF.1375.2	100	5.378093	3.369230	7.386957	25.938389	675	CUFF.1375.1	1497
BnaA01g19300D	BnaA01g19300D	j	CUFF.1376	CUFF.1376.1	55	9.808232	8.307062	11.309403	47.512358	1456	CUFF.1376.1	1510
BnaA01g19300D	BnaA01g19300D	c	CUFF.1376	CUFF.1376.2	100	17.914986	14.980693	20.849278	86.782529	832	CUFF.1376.1	1510
-	-	u	CUFF.1377	CUFF.1377.1	100	15.219216	13.902371	16.536061	73.274659	2196	CUFF.1377.1	-
BnaA01g19330D	BnaA01g19330D	j	CUFF.1378	CUFF.1378.1	100	8.787549	7.839047	9.736052	42.515994	2802	CUFF.1378.1	2766
BnaA01g19340D	BnaA01g19340D	j	CUFF.1379	CUFF.1379.1	100	20.671138	17.599636	23.742639	99.497940	778	CUFF.1379.1	971
BnaA01g19370D	BnaA01g19370D	o	CUFF.1380	CUFF.1380.1	100	0.576611	0.213440	0.939782	2.891855	1289	CUFF.1380.1	210
BnaA01g19380D	BnaA01g19380D	o	CUFF.1381	CUFF.1381.1	100	1.986674	1.583247	2.390101	9.538745	2928	CUFF.1381.1	2571
BnaA01g19390D	BnaA01g19390D	c	CUFF.1382	CUFF.1382.1	100	1.054880	0.557276	1.552484	5.101477	1179	CUFF.1382.1	2604
BnaA01g19390D	BnaA01g19390D	=	CUFF.1384	CUFF.1384.1	100	16.180017	14.070796	18.289237	77.949742	1150	CUFF.1384.1	2604
BnaA01g19400D	BnaA01g19400D	=	CUFF.1385	CUFF.1385.1	100	8.191514	6.391566	9.991462	39.724310	807	CUFF.1385.1	978
BnaA01g19410D	BnaA01g19410D	e	CUFF.1386	CUFF.1386.1	100	5.417753	3.479333	7.356173	27.084317	647	CUFF.1386.1	624
BnaA01g19410D	BnaA01g19410D	=	CUFF.1387	CUFF.1387.1	100	42.819797	35.129515	50.510079	214.063837	423	CUFF.1386.1	624
BnaA01g19450D	BnaA01g19450D	j	CUFF.1388	CUFF.1388.1	100	23.222000	21.310313	25.133688	111.233795	2139	CUFF.1388.1	2073
BnaA01g19460D	BnaA01g19460D	x	CUFF.1391	CUFF.1391.1	100	86.819733	81.422318	92.217148	419.391701	1642	CUFF.1391.1	1270
BnaA01g19460D	BnaA01g19460D	j	CUFF.1392	CUFF.1392.1	86	259.161347	244.238987	274.083707	1251.905697	945	CUFF.1392.1	1270
BnaA01g19460D	BnaA01g19460D	=	CUFF.1392	CUFF.1392.2	100	301.879076	284.727358	319.030794	1458.258106	877	CUFF.1392.1	1270
BnaA01g19470D	BnaA01g19470D	e	CUFF.1393	CUFF.1393.1	100	15.980213	14.235269	17.725157	77.121692	1990	CUFF.1393.1	1113
BnaA01g19470D	BnaA01g19470D	=	CUFF.1394	CUFF.1394.1	100	59.825932	54.261749	65.390116	288.724386	877	CUFF.1393.1	1113
BnaA01g19470D	BnaA01g19470D	j	CUFF.1394	CUFF.1394.2	67	40.084013	36.270631	43.897394	193.448419	1241	CUFF.1393.1	1113
BnaA01g19490D	BnaA01g19490D	j	CUFF.1395	CUFF.1395.1	100	7.541927	4.833128	10.250726	35.003390	473	CUFF.1395.1	468
BnaA01g19500D	BnaA01g19500D	j	CUFF.1396	CUFF.1396.1	66	10.060025	8.456647	11.663402	48.735451	1702	CUFF.1396.2	1619
BnaA01g19500D	BnaA01g19500D	j	CUFF.1396	CUFF.1396.2	100	15.348930	13.446729	17.251131	74.357376	1718	CUFF.1396.2	1619
-	-	u	CUFF.1397	CUFF.1397.1	100	1.959511	1.013900	2.905123	9.378343	737	CUFF.1397.1	-
BnaA01g19540D	BnaA01g19540D	=	CUFF.1399	CUFF.1399.1	100	10.734770	9.316495	12.153044	51.574311	1570	CUFF.1399.1	1600
BnaA01g19550D	BnaA01g19550D	j	CUFF.1400	CUFF.1400.1	100	1.116301	0.497088	1.735513	5.479084	883	CUFF.1400.1	940
BnaA01g21380D	BnaA01g21380D	=	CUFF.1401	CUFF.1401.1	100	30.868218	27.855791	33.880646	149.957960	991	CUFF.1401.1	1136
BnaA01g21390D	BnaA01g21390D	j	CUFF.1402	CUFF.1402.1	23	0.543462	0.077202	1.009721	2.687875	1213	CUFF.1402.1	1049
BnaA01g21390D	BnaA01g21390D	=	CUFF.1402	CUFF.1402.2	100	2.362197	1.552336	3.172057	11.683052	1204	CUFF.1402.1	1049
BnaA01g21410D	BnaA01g21410D	c	CUFF.1403	CUFF.1403.1	100	28.193667	24.833077	31.554256	138.167206	800	CUFF.1403.1	917
BnaA01g21410D	BnaA01g21410D	p	CUFF.1404	CUFF.1404.1	100	19.143844	16.075314	22.212374	94.435408	735	CUFF.1404.1	917
BnaA01g21440D	BnaA01g21440D	=	CUFF.1405	CUFF.1405.1	100	18.971742	17.138875	20.804609	91.498822	1498	CUFF.1405.1	1649
BnaA01g21460D	BnaA01g21460D	=	CUFF.1406	CUFF.1406.1	100	0.409388	0.150762	0.668013	2.035473	1648	CUFF.1406.1	2286
-	-	u	CUFF.1408	CUFF.1408.1	100	4.296342	3.360480	5.232204	20.757373	1334	CUFF.1408.1	-
BnaA01g21450D	BnaA01g21450D	j	CUFF.1407	CUFF.1407.1	100	6.054951	4.944848	7.165054	29.378504	1325	CUFF.1407.1	3864
BnaA01g21450D	BnaA01g21450D	c	CUFF.1409	CUFF.1409.1	100	8.423929	7.529379	9.318480	40.471241	2561	CUFF.1409.1	3864
-	-	u	CUFF.1410	CUFF.1410.1	24	2.841395	1.805289	3.877500	13.717068	1028	CUFF.1410.2	-
BnaA01g21520D	BnaA01g21520D	j	CUFF.1410	CUFF.1410.2	100	11.650161	9.949441	13.350882	56.242116	1240	CUFF.1410.2	861
-	-	u	CUFF.1411	CUFF.1411.1	100	2.139163	1.261648	3.016678	10.326985	1136	CUFF.1410.2	-
-	-	u	CUFF.1412	CUFF.1412.1	100	0.762119	0.355680	1.168559	3.605094	1334	CUFF.1412.1	-
BnaA01g21580D	BnaA01g21580D	j	CUFF.1413	CUFF.1413.1	100	5.092364	4.166178	6.018550	24.662293	1561	CUFF.1413.1	1572
-	-	u	CUFF.1414	CUFF.1414.1	100	1.147680	0.718565	1.576795	5.262247	1618	CUFF.1414.1	-
BnaA01g21630D	BnaA01g21630D	e	CUFF.1416	CUFF.1416.1	100	0.579989	0.326929	0.833048	2.718629	2272	CUFF.1416.1	3408
BnaA01g21630D	BnaA01g21630D	o	CUFF.1415	CUFF.1415.1	100	1.887005	1.250014	2.523997	9.307924	1318	CUFF.1415.1	3408
BnaA01g21650D	BnaA01g21650D	c	CUFF.1417	CUFF.1417.1	100	1.286066	0.869333	1.702798	6.143451	1946	CUFF.1417.1	1973
-	-	u	CUFF.1418	CUFF.1418.1	100	1.346912	0.729679	1.964144	6.425983	1058	CUFF.1418.1	-
-	-	u	CUFF.1419	CUFF.1419.1	100	3.261245	2.329066	4.193424	15.515595	1076	CUFF.1419.1	-
BnaA01g21680D	BnaA01g21680D	j	CUFF.1420	CUFF.1420.1	100	7.329735	6.043372	8.616099	35.733187	1294	CUFF.1420.1	378
BnaA01g21690D	BnaA01g21690D	j	CUFF.1421	CUFF.1421.1	22	0.327367	0.167532	0.487203	1.574984	5645	CUFF.1421.1	5358
BnaA01g21690D	BnaA01g21690D	j	CUFF.1421	CUFF.1421.2	100	1.463954	1.165287	1.762622	7.043172	5561	CUFF.1421.1	5358
BnaA01g21690D	BnaA01g21690D	j	CUFF.1421	CUFF.1421.3	52	0.761887	0.488006	1.035767	3.665483	4412	CUFF.1421.1	5358
BnaA01g21730D	BnaA01g21730D	=	CUFF.1422	CUFF.1422.1	100	3.194831	2.429021	3.960641	15.618429	1478	CUFF.1422.1	1254
BnaA01g21750D	BnaA01g21750D	j	CUFF.1423	CUFF.1423.1	100	2.359805	1.743666	2.975945	11.479292	1632	CUFF.1423.1	1787
BnaA01g21720D	BnaA01g21720D	j	CUFF.1424	CUFF.1424.1	100	35.697760	32.346963	39.048557	173.513322	1126	CUFF.1424.1	1144
BnaA01g21850D	BnaA01g21850D	j	CUFF.1425	CUFF.1425.1	100	0.700922	0.396166	1.005677	3.513533	2033	CUFF.1425.1	2371
BnaA01g21860D	BnaA01g21860D	=	CUFF.1426	CUFF.1426.1	100	30.463607	27.152264	33.774950	148.959301	861	CUFF.1426.1	1128
BnaA01g21880D	BnaA01g21880D	j	CUFF.1427	CUFF.1427.1	100	6.378513	5.218406	7.538620	30.670131	1296	CUFF.1427.1	1486
BnaA01g21870D	BnaA01g21870D	j	CUFF.1428	CUFF.1428.1	100	10.643449	9.219285	12.067614	52.107202	1542	CUFF.1428.1	1591
BnaA01g21890D	BnaA01g21890D	c	CUFF.1429	CUFF.1429.1	100	7.136234	6.173613	8.098854	34.762327	2497	CUFF.1429.1	2895
BnaA01g21890D	BnaA01g21890D	c	CUFF.1429	CUFF.1429.2	84	5.998843	4.825302	7.172384	29.221821	1612	CUFF.1429.1	2895
BnaA01g21990D	BnaA01g21990D	j	CUFF.1430	CUFF.1430.1	40	0.921291	0.244983	1.597599	4.359133	951	CUFF.1430.1	1137
BnaA01g21990D	BnaA01g21990D	j	CUFF.1430	CUFF.1430.2	100	2.298191	1.335548	3.260835	10.874003	951	CUFF.1430.1	1137
BnaA01g22010D	BnaA01g22010D	=	CUFF.1431	CUFF.1431.1	100	8.088008	5.293075	10.882940	39.410279	478	CUFF.1431.1	288
BnaA01g21980D	BnaA01g21980D	j	CUFF.1432	CUFF.1432.1	88	4.004573	3.458016	4.551129	19.340849	3598	CUFF.1432.1	3999
BnaA01g21980D	BnaA01g21980D	c	CUFF.1432	CUFF.1432.2	100	4.544638	2.948018	6.141259	21.949198	709	CUFF.1432.1	3999
BnaA01g22030D	BnaA01g22030D	j	CUFF.1433	CUFF.1433.1	100	2.938777	2.457943	3.419610	14.326649	3953	CUFF.1433.1	3641
BnaA01g22030D	BnaA01g22030D	j	CUFF.1433	CUFF.1433.2	46	1.341567	0.880937	1.802197	6.540191	2689	CUFF.1433.1	3641
BnaA01g22050D	BnaA01g22050D	=	CUFF.1434	CUFF.1434.1	100	1.577097	1.194753	1.959442	7.532775	2689	CUFF.1434.1	2430
BnaA01g22090D	BnaA01g22090D	=	CUFF.1435	CUFF.1435.1	100	3.336197	2.060507	4.611887	16.313932	708	CUFF.1435.1	465
-	-	u	CUFF.1436	CUFF.1436.1	100	34.439118	18.506385	50.371852	93.010927	236	CUFF.1436.1	-
BnaA01g22120D	BnaA01g22120D	j	CUFF.1437	CUFF.1437.1	68	3.344673	2.518479	4.170868	16.242338	1806	CUFF.1437.1	1797
BnaA01g22120D	BnaA01g22120D	c	CUFF.1437	CUFF.1437.2	100	4.895609	3.810074	5.981143	23.773963	1512	CUFF.1437.1	1797
BnaA01g22040D	BnaA01g22040D	=	CUFF.1438	CUFF.1438.1	100	36.582898	33.615473	39.550324	175.135073	1496	CUFF.1438.1	1518
-	-	u	CUFF.1439	CUFF.1439.1	100	2.741899	1.831057	3.652741	13.009372	984	CUFF.1439.1	-
BnaA01g22200D	BnaA01g22200D	j	CUFF.1440	CUFF.1440.1	77	5.876024	5.078218	6.673831	28.129415	2615	CUFF.1440.1	3043
BnaA01g22200D	BnaA01g22200D	c	CUFF.1440	CUFF.1440.2	100	7.617338	5.400087	9.834588	36.465346	659	CUFF.1440.1	3043
BnaA01g22220D	BnaA01g22220D	e	CUFF.1441	CUFF.1441.1	100	1.107246	0.514226	1.700266	5.334260	1455	CUFF.1442.1	3018
BnaA01g22220D	BnaA01g22220D	j	CUFF.1442	CUFF.1442.1	100	3.694279	3.105325	4.283233	17.797533	3042	CUFF.1442.1	3018
BnaA01g22230D	BnaA01g22230D	o	CUFF.1443	CUFF.1443.1	100	1.345290	0.522898	2.167682	6.240132	707	CUFF.1443.1	1952
BnaA01g22230D	BnaA01g22230D	j	CUFF.1444	CUFF.1444.1	100	29.581445	26.934744	32.228146	142.236223	1444	CUFF.1444.1	1952
BnaA01g22310D	BnaA01g22310D	j	CUFF.1445	CUFF.1445.1	17	1.498491	0.901512	2.095470	7.147831	1981	CUFF.1445.1	2023
BnaA01g22310D	BnaA01g22310D	=	CUFF.1445	CUFF.1445.2	100	8.780974	7.588751	9.973198	41.885413	1976	CUFF.1445.1	2023
BnaA01g22260D	BnaA01g22260D	j	CUFF.1446	CUFF.1446.1	68	7.161036	6.151165	8.170906	34.210474	2930	CUFF.1446.3	2085
BnaA01g22260D	BnaA01g22260D	j	CUFF.1446	CUFF.1446.2	26	2.767914	2.185343	3.350484	13.223176	3374	CUFF.1446.3	2085
BnaA01g22260D	BnaA01g22260D	j	CUFF.1446	CUFF.1446.3	100	10.496093	9.438898	11.553288	50.143069	3684	CUFF.1446.3	2085
BnaA01g22340D	BnaA01g22340D	j	CUFF.1447	CUFF.1447.1	100	1.545184	1.076112	2.014257	7.476608	2221	CUFF.1447.2	1905
BnaA01g22340D	BnaA01g22340D	j	CUFF.1447	CUFF.1447.2	30	0.467931	0.169538	0.766324	2.264153	2309	CUFF.1447.2	1905
BnaA01g22360D	BnaA01g22360D	j	CUFF.1448	CUFF.1448.1	72	2.023862	1.299876	2.747848	9.803669	1630	CUFF.1448.3	1725
BnaA01g22360D	BnaA01g22360D	j	CUFF.1448	CUFF.1448.2	54	1.528879	0.914490	2.143268	7.405953	1743	CUFF.1448.3	1725
BnaA01g22360D	BnaA01g22360D	j	CUFF.1448	CUFF.1448.3	100	2.805557	2.120624	3.490489	13.590230	2114	CUFF.1448.3	1725
BnaA01g22410D	BnaA01g22410D	e	CUFF.1449	CUFF.1449.1	100	0.933400	0.451645	1.415155	4.442055	1154	CUFF.1449.1	717
-	-	u	CUFF.1450	CUFF.1450.1	100	1.814834	0.808145	2.821523	7.773123	638	CUFF.1450.1	-
BnaA01g22460D	BnaA01g22460D	j	CUFF.1451	CUFF.1451.1	100	8.326687	6.939451	9.713923	40.377551	1369	CUFF.1451.2	1283
BnaA01g22460D	BnaA01g22460D	j	CUFF.1451	CUFF.1451.2	13	1.075615	0.578166	1.573064	5.215844	1760	CUFF.1451.2	1283
BnaA01g22480D	BnaA01g22480D	=	CUFF.1452	CUFF.1452.1	100	2.588465	1.942469	3.234461	12.314825	1682	CUFF.1452.1	1511
BnaA01g22490D	BnaA01g22490D	p	CUFF.1453	CUFF.1453.1	100	4.768903	2.565152	6.972653	13.537782	472	CUFF.1453.1	1935
BnaA01g22510D	BnaA01g22510D	j	CUFF.1454	CUFF.1454.1	100	2.856696	1.701029	4.012363	13.243087	744	CUFF.1454.1	313
BnaA01g22500D	BnaA01g22500D	j	CUFF.1455	CUFF.1455.1	50	1.184852	0.500168	1.869535	5.661907	1076	CUFF.1455.1	1081
BnaA01g22500D	BnaA01g22500D	j	CUFF.1455	CUFF.1455.2	44	1.046375	0.368770	1.723980	5.000186	1069	CUFF.1455.1	1081
BnaA01g22500D	BnaA01g22500D	j	CUFF.1455	CUFF.1455.3	100	2.376588	1.378539	3.374636	11.356712	1069	CUFF.1455.1	1081
BnaA01g22540D	BnaA01g22540D	c	CUFF.1456	CUFF.1456.1	100	26.104063	21.541097	30.667028	127.560422	520	CUFF.1456.1	606
-	-	u	CUFF.1457	CUFF.1457.1	32	0.732626	0.312220	1.153032	3.534754	1547	CUFF.1457.1	-
-	-	u	CUFF.1457	CUFF.1457.2	100	2.258517	1.479026	3.038008	10.896835	1228	CUFF.1457.1	-
BnaA01g22600D	BnaA01g22600D	j	CUFF.1458	CUFF.1458.1	100	3.132703	2.550154	3.715252	15.151562	2418	CUFF.1458.1	2555
BnaA01g22630D	BnaA01g22630D	i	CUFF.1459	CUFF.1459.1	100	4.502247	2.533807	6.470686	22.325539	525	CUFF.1459.1	570
BnaA01g22680D	BnaA01g22680D	j	CUFF.1460	CUFF.1460.1	100	1.868537	0.810241	2.926832	8.834158	763	CUFF.1460.2	1671
BnaA01g22680D	BnaA01g22680D	j	CUFF.1460	CUFF.1460.2	52	0.965333	0.539837	1.390829	4.563950	1766	CUFF.1460.2	1671
BnaA01g22670D	BnaA01g22670D	=	CUFF.1462	CUFF.1462.1	100	61.845551	50.818529	72.872572	306.142773	357	CUFF.1462.1	1059
-	-	u	CUFF.1461	CUFF.1461.1	100	2.837589	1.562296	4.112882	12.984708	651	CUFF.1461.1	-
BnaA01g22710D	BnaA01g22710D	j	CUFF.1463	CUFF.1463.1	47	1.157863	0.411229	1.904498	5.716412	1020	CUFF.1463.3	1217
BnaA01g22710D	BnaA01g22710D	j	CUFF.1463	CUFF.1463.2	40	0.978507	0.269636	1.687378	4.830923	986	CUFF.1463.3	1217
BnaA01g22710D	BnaA01g22710D	j	CUFF.1463	CUFF.1463.3	100	2.476536	1.484554	3.468519	12.226746	1023	CUFF.1463.3	1217
BnaA01g22710D	BnaA01g22710D	j	CUFF.1463	CUFF.1463.4	53	1.300281	0.545949	2.054613	6.419533	981	CUFF.1463.3	1217
BnaA01g22710D	BnaA01g22710D	j	CUFF.1463	CUFF.1463.5	45	1.110023	0.435403	1.784643	5.480224	1020	CUFF.1463.3	1217
BnaA01g22770D	BnaA01g22770D	=	CUFF.1464	CUFF.1464.1	100	16.625347	14.357161	18.893532	81.014573	973	CUFF.1464.1	1165
BnaA01g22790D	BnaA01g22790D	j	CUFF.1465	CUFF.1465.1	57	0.784924	0.192609	1.377239	3.906631	937	CUFF.1465.2	1347
BnaA01g22790D	BnaA01g22790D	c	CUFF.1465	CUFF.1465.2	100	1.373091	0.763311	1.982870	6.833984	1205	CUFF.1465.2	1347
BnaA01g22800D	BnaA01g22800D	j	CUFF.1466	CUFF.1466.1	24	0.377078	0.098729	0.655426	1.835440	2088	CUFF.1466.1	2091
BnaA01g22800D	BnaA01g22800D	=	CUFF.1466	CUFF.1466.2	100	1.566441	1.089476	2.043405	7.624706	2088	CUFF.1466.1	2091
BnaA01g22920D	BnaA01g22920D	c	CUFF.1467	CUFF.1467.1	100	0.817572	0.289676	1.345469	3.989598	915	CUFF.1467.1	1938
BnaA01g22910D	BnaA01g22910D	=	CUFF.1468	CUFF.1468.1	100	9.253795	7.973391	10.534198	44.544738	1522	CUFF.1468.1	1536
BnaA01g22930D	BnaA01g22930D	=	CUFF.1469	CUFF.1469.1	100	2.042988	1.434731	2.651245	10.038106	1517	CUFF.1469.1	1889
BnaA01g22940D	BnaA01g22940D	e	CUFF.1470	CUFF.1470.1	100	0.680247	0.303173	1.057321	3.398273	1331	CUFF.1470.1	1110
BnaA01g22950D	BnaA01g22950D	e	CUFF.1471	CUFF.1471.1	100	1.301866	0.746749	1.856984	6.485870	1170	CUFF.1471.1	1501
BnaA01g22960D	BnaA01g22960D	=	CUFF.1472	CUFF.1472.1	100	0.634362	0.180755	1.087969	3.179919	1402	CUFF.1473.1	1579
BnaA01g22960D	BnaA01g22960D	o	CUFF.1473	CUFF.1473.1	100	1.078716	0.541262	1.616171	5.407373	1416	CUFF.1473.1	1579
BnaA01g23010D	BnaA01g23010D	=	CUFF.1474	CUFF.1474.1	100	3.649165	2.592838	4.705493	17.726573	1106	CUFF.1474.2	1359
BnaA01g23010D	BnaA01g23010D	j	CUFF.1474	CUFF.1474.2	22	0.798885	0.215254	1.382516	3.880748	1109	CUFF.1474.2	1359
BnaA01g23070D	BnaA01g23070D	j	CUFF.1475	CUFF.1475.1	100	1.576847	0.904477	2.249216	7.521275	1009	CUFF.1475.1	2404
BnaA01g23050D	BnaA01g23050D	j	CUFF.1476	CUFF.1476.1	100	2.018179	1.339558	2.696801	9.779196	1545	CUFF.1476.1	1507
BnaA01g23050D	BnaA01g23050D	j	CUFF.1476	CUFF.1476.2	79	1.600009	0.957348	2.242670	7.752929	1449	CUFF.1476.1	1507
BnaA01g23090D	BnaA01g23090D	j	CUFF.1477	CUFF.1477.1	100	0.820409	0.460484	1.180334	3.964396	1734	CUFF.1477.1	2862
BnaA01g23120D	BnaA01g23120D	j	CUFF.1478	CUFF.1478.1	48	0.516677	0.123365	0.909989	2.544979	1407	CUFF.1478.1	1324
BnaA01g23120D	BnaA01g23120D	=	CUFF.1478	CUFF.1478.2	100	1.076420	0.544425	1.608416	5.302087	1314	CUFF.1478.1	1324
BnaA01g23130D	BnaA01g23130D	j	CUFF.1479	CUFF.1479.1	26	0.961679	0.325511	1.597848	4.604330	1089	CUFF.1479.1	1642
BnaA01g23130D	BnaA01g23130D	j	CUFF.1479	CUFF.1479.2	100	3.754380	2.612081	4.896679	17.975229	1006	CUFF.1479.1	1642
BnaA01g23100D	BnaA01g23100D	j	CUFF.1480	CUFF.1480.1	56	3.769813	2.749311	4.790316	18.098305	1500	CUFF.1480.1	1987
BnaA01g23100D	BnaA01g23100D	j	CUFF.1480	CUFF.1480.2	100	6.776857	5.489425	8.064290	32.534670	1497	CUFF.1480.1	1987
BnaA01g23100D	BnaA01g23100D	j	CUFF.1480	CUFF.1480.3	79	5.378881	4.035905	6.721858	25.823197	1206	CUFF.1480.1	1987
BnaA01g23140D	BnaA01g23140D	j	CUFF.1481	CUFF.1481.1	100	10.822855	4.297204	17.348505	52.862809	302	CUFF.1481.2	650
BnaA01g23140D	BnaA01g23140D	j	CUFF.1481	CUFF.1481.2	63	6.818903	4.403369	9.234437	33.306036	552	CUFF.1481.2	650
BnaA01g23160D	BnaA01g23160D	c	CUFF.1482	CUFF.1482.1	100	14.563698	11.847580	17.279816	71.271457	680	CUFF.1482.1	896
BnaA01g23170D	BnaA01g23170D	j	CUFF.1483	CUFF.1483.1	100	5.447195	4.497761	6.396629	26.476065	1569	CUFF.1483.1	1252
BnaA01g23150D	BnaA01g23150D	j	CUFF.1484	CUFF.1484.1	30	3.524576	2.726793	4.322358	16.993382	2174	CUFF.1484.1	2152
BnaA01g23150D	BnaA01g23150D	j	CUFF.1484	CUFF.1484.2	100	11.629366	10.208002	13.050730	56.069802	1938	CUFF.1484.1	2152
BnaA01g23310D	BnaA01g23310D	j	CUFF.1485	CUFF.1485.1	100	55.204640	45.207523	65.201756	273.181046	369	CUFF.1486.1	816
BnaA01g23310D	BnaA01g23310D	e	CUFF.1486	CUFF.1486.1	100	6.024650	2.911534	9.137766	29.813078	386	CUFF.1486.1	816
BnaA01g23340D	BnaA01g23340D	=	CUFF.1489	CUFF.1489.1	100	7.816075	6.410990	9.221159	37.561098	1117	CUFF.1489.1	1203
BnaA01g23390D	BnaA01g23390D	c	CUFF.1494	CUFF.1494.1	100	13.215438	10.159761	16.271114	58.789091	640	CUFF.1494.2	1467
BnaA01g23390D	BnaA01g23390D	j	CUFF.1494	CUFF.1494.2	71	9.435860	7.921155	10.950565	41.975578	1324	CUFF.1494.2	1467
BnaA01g23180D	BnaA01g23180D	c	CUFF.1487	CUFF.1487.1	100	3.630450	1.870142	5.390758	16.357502	509	CUFF.1487.1	2053
BnaA01g23180D	BnaA01g23180D	c	CUFF.1488	CUFF.1488.1	100	4.463331	3.434584	5.492078	21.939468	1226	CUFF.1488.1	2053
BnaA01g23200D	BnaA01g23200D	c	CUFF.1490	CUFF.1490.1	100	3.322511	2.373120	4.271901	15.925363	1242	CUFF.1490.1	3368
BnaA01g23200D	BnaA01g23200D	j	CUFF.1490	CUFF.1490.2	22	0.739697	0.206865	1.272529	3.545495	1242	CUFF.1490.1	3368
BnaA01g23200D	BnaA01g23200D	c	CUFF.1491	CUFF.1491.1	100	5.094739	3.707434	6.482044	24.550808	858	CUFF.1491.1	3368
BnaA01g23220D	BnaA01g23220D	=	CUFF.1492	CUFF.1492.1	100	3.543130	2.747277	4.338983	17.043357	1542	CUFF.1492.1	1580
BnaA01g23230D	BnaA01g23230D	c	CUFF.1493	CUFF.1493.1	100	0.880860	0.324387	1.437333	4.199346	898	CUFF.1493.1	1178
BnaA01g23290D	BnaA01g23290D	=	CUFF.1495	CUFF.1495.1	100	2.532612	1.798595	3.266628	12.341345	1293	CUFF.1495.1	1029
BnaA01g23420D	BnaA01g23420D	j	CUFF.1496	CUFF.1496.1	100	2.102031	1.574121	2.629941	10.329789	2476	CUFF.1496.2	2648
BnaA01g23420D	BnaA01g23420D	j	CUFF.1496	CUFF.1496.2	27	0.572739	0.281407	0.864071	2.814551	2589	CUFF.1496.2	2648
BnaA01g23420D	BnaA01g23420D	j	CUFF.1496	CUFF.1496.3	25	0.518948	0.216798	0.821098	2.550211	2476	CUFF.1496.2	2648
BnaA01g23480D	BnaA01g23480D	=	CUFF.1497	CUFF.1497.1	100	2.527947	1.919399	3.136495	11.854559	1792	CUFF.1497.1	1776
BnaA01g23490D	BnaA01g23490D	c	CUFF.1498	CUFF.1498.1	100	4.034525	2.906377	5.162673	19.317458	978	CUFF.1498.1	1876
BnaA01g23500D	BnaA01g23500D	j	CUFF.1499	CUFF.1499.1	100	2.905593	1.827949	3.983237	14.445987	896	CUFF.1499.2	1009
BnaA01g23500D	BnaA01g23500D	j	CUFF.1499	CUFF.1499.2	31	0.894411	0.263776	1.525046	4.446819	978	CUFF.1499.2	1009
BnaA01g23510D	BnaA01g23510D	j	CUFF.1500	CUFF.1500.1	100	1.306364	0.903498	1.709230	6.323796	2059	CUFF.1500.1	1785
BnaA01g23520D	BnaA01g23520D	c	CUFF.1501	CUFF.1501.1	100	10.324685	7.819478	12.829893	50.762562	617	CUFF.1501.1	785
BnaA01g23550D	BnaA01g23550D	=	CUFF.1502	CUFF.1502.1	100	23.105155	20.645361	25.564949	109.929704	1098	CUFF.1502.1	1077
BnaA01g23540D	BnaA01g23540D	j	CUFF.1503	CUFF.1503.1	100	9.764914	8.793167	10.736661	47.373882	3033	CUFF.1503.1	2572
BnaA01g23660D	BnaA01g23660D	=	CUFF.1504	CUFF.1504.1	100	11.154388	9.382472	12.926304	54.704560	1099	CUFF.1504.1	1196
BnaA01g23680D	BnaA01g23680D	j	CUFF.1505	CUFF.1505.1	100	1.114604	0.519638	1.709571	5.239377	982	CUFF.1505.1	851
BnaA01g23690D	BnaA01g23690D	=	CUFF.1506	CUFF.1506.1	100	7.977410	6.052860	9.901960	37.103593	733	CUFF.1506.1	432
BnaA01g23700D	BnaA01g23700D	j	CUFF.1507	CUFF.1507.1	100	18.344248	15.319528	21.368968	89.282611	726	CUFF.1507.1	1008
BnaA01g23710D	BnaA01g23710D	c	CUFF.1508	CUFF.1508.1	100	0.884212	0.393740	1.374685	4.168664	1050	CUFF.1508.1	2823
BnaA01g23710D	BnaA01g23710D	j	CUFF.1509	CUFF.1509.1	100	1.437318	0.811417	2.063220	7.231673	1102	CUFF.1509.1	2823
BnaA01g23770D	BnaA01g23770D	j	CUFF.1510	CUFF.1510.1	100	5.709631	2.747202	8.672059	28.138066	421	CUFF.1510.2	1525
BnaA01g23770D	BnaA01g23770D	c	CUFF.1510	CUFF.1510.2	20	1.119796	0.282198	1.957394	5.518552	752	CUFF.1510.2	1525
BnaA01g23800D	BnaA01g23800D	=	CUFF.1516	CUFF.1516.1	100	3.838300	3.027332	4.649268	18.778590	1935	CUFF.1516.2	1878
BnaA01g23800D	BnaA01g23800D	j	CUFF.1516	CUFF.1516.2	38	1.451130	0.891792	2.010469	7.099544	2031	CUFF.1516.2	1878
BnaA01g23560D	BnaA01g23560D	=	CUFF.1511	CUFF.1511.1	100	7.809537	6.210756	9.408318	38.069467	1026	CUFF.1511.1	1073
BnaA01g23560D	BnaA01g23560D	e	CUFF.1512	CUFF.1512.1	100	1.325860	0.389843	2.261876	6.463222	842	CUFF.1511.1	1073
BnaA01g23600D	BnaA01g23600D	=	CUFF.1513	CUFF.1513.1	100	4.700339	3.609724	5.790955	23.084159	1165	CUFF.1513.1	1010
BnaA01g23610D	BnaA01g23610D	j	CUFF.1514	CUFF.1514.1	100	1.005925	0.693832	1.318018	4.900673	2555	CUFF.1514.1	3924
BnaA01g23610D	BnaA01g23610D	c	CUFF.1515	CUFF.1515.1	100	0.640085	0.269130	1.011040	3.192618	1271	CUFF.1515.1	3924
BnaA01g23620D	BnaA01g23620D	j	CUFF.1517	CUFF.1517.1	100	18.079189	15.866056	20.292322	86.189435	1177	CUFF.1517.1	1729
-	-	u	CUFF.1518	CUFF.1518.1	100	16.094656	13.248656	18.940656	77.080508	787	CUFF.1518.2	-
-	-	u	CUFF.1518	CUFF.1518.2	43	6.995411	5.420719	8.570102	33.502413	1050	CUFF.1518.2	-
BnaA01g23630D	BnaA01g23630D	j	CUFF.1519	CUFF.1519.1	100	9.786644	8.133501	11.439788	46.497996	1236	CUFF.1519.1	3207
-	-	u	CUFF.1519	CUFF.1519.2	78	7.671483	5.741196	9.601770	36.448508	872	CUFF.1519.1	-
BnaA01g23630D	BnaA01g23630D	c	CUFF.1520	CUFF.1520.1	100	2.109420	1.409755	2.809084	10.077347	1218	CUFF.1520.1	3207
-	-	u	CUFF.1521	CUFF.1521.1	100	7.367177	3.059707	11.674648	35.479164	323	CUFF.1521.1	-
-	-	u	CUFF.1522	CUFF.1522.1	100	39.859644	28.322221	51.397067	114.956774	291	CUFF.1522.1	-
BnaA01g23830D	BnaA01g23830D	j	CUFF.1523	CUFF.1523.1	100	2.954101	1.769886	4.138316	14.098868	735	CUFF.1523.1	785
BnaA01g23840D	BnaA01g23840D	j	CUFF.1524	CUFF.1524.1	100	35.340786	31.158037	39.523534	172.769719	760	CUFF.1524.1	2642
BnaA01g23840D	BnaA01g23840D	j	CUFF.1525	CUFF.1525.1	100	19.955299	17.822412	22.088186	96.628840	1398	CUFF.1525.1	2642
BnaA01g24030D	BnaA01g24030D	=	CUFF.1532	CUFF.1532.1	100	1.761653	0.923292	2.600013	8.456884	836	CUFF.1532.1	858
BnaA01g23850D	BnaA01g23850D	j	CUFF.1526	CUFF.1526.1	100	55.349917	47.391892	63.307942	272.812761	457	CUFF.1526.1	642
BnaA01g23880D	BnaA01g23880D	j	CUFF.1527	CUFF.1527.1	18	2.821274	2.053407	3.589141	13.695497	1641	CUFF.1527.1	1636
BnaA01g23880D	BnaA01g23880D	c	CUFF.1527	CUFF.1527.2	61	9.703923	8.100557	11.307288	47.106394	1287	CUFF.1527.1	1636
BnaA01g23880D	BnaA01g23880D	j	CUFF.1527	CUFF.1527.3	100	15.894293	11.537110	20.251475	77.156717	510	CUFF.1527.1	1636
-	-	u	CUFF.1528	CUFF.1528.1	100	1.053887	0.418369	1.689404	4.475326	817	CUFF.1528.1	-
BnaA01g23900D	BnaA01g23900D	j	CUFF.1529	CUFF.1529.1	100	2.104584	1.267240	2.941928	10.249820	1253	CUFF.1529.3	1877
BnaA01g23900D	BnaA01g23900D	j	CUFF.1529	CUFF.1529.2	29	0.613798	0.124657	1.102938	2.989340	1254	CUFF.1529.3	1877
BnaA01g23900D	BnaA01g23900D	j	CUFF.1529	CUFF.1529.3	45	0.952394	0.452870	1.451917	4.638381	1619	CUFF.1529.3	1877
BnaA01g23920D	BnaA01g23920D	j	CUFF.1530	CUFF.1530.1	63	3.304292	2.253940	4.354643	16.178747	1145	CUFF.1530.1	2256
BnaA01g23920D	BnaA01g23920D	c	CUFF.1530	CUFF.1530.2	100	5.255675	3.898193	6.613157	25.733273	1023	CUFF.1530.1	2256
BnaA01g23920D	BnaA01g23920D	j	CUFF.1531	CUFF.1531.1	100	3.589238	2.278810	4.899666	17.957158	711	CUFF.1531.1	2256
-	-	u	CUFF.1533	CUFF.1533.1	100	6.028801	2.393297	9.664304	27.789893	333	CUFF.1533.1	-
BnaA01g24060D	BnaA01g24060D	j	CUFF.1534	CUFF.1534.1	61	1.839783	1.063229	2.616338	8.885971	1424	CUFF.1534.3	246
BnaA01g24060D	BnaA01g24060D	j	CUFF.1534	CUFF.1534.2	69	2.105701	1.345751	2.865650	10.170325	1549	CUFF.1534.3	246
[truncated: 69,611 more rows]
