# Supplementary material for: Differences in Alternative Splicing between Yellow and Black-Seeded Rapeseed
Source: Plants (Basel). 2020 Jul 31;9(8):977. doi: 10.3390/plants9080977 (PMC7465011; doi:10.3390/plants9080977)
Supplement: Supplementary file 1 [file plants-09-00977-s001.zip › Supplementary Materials/Table S1/SRR5591714cufcompF.transcripts.gtf.tmap]

ref_gene_id	ref_id	class_code	cuff_gene_id	cuff_id	FMI	FPKM	FPKM_conf_lo	FPKM_conf_hi	cov	len	major_iso_id	ref_match_len
-	-	u	CUFF.1	CUFF.1.1	56	9049.321456	5891.299784	12207.343128	44442.563935	129	CUFF.1.2	-
-	-	u	CUFF.1	CUFF.1.2	100	16157.531656	12634.491230	19680.572082	79352.041710	136	CUFF.1.2	-
-	-	u	CUFF.1	CUFF.1.3	47	7661.181261	4527.452166	10794.910357	37625.200925	126	CUFF.1.2	-
BnaA01g00030D	BnaA01g00030D	j	CUFF.2	CUFF.2.1	100	4.681413	3.465399	5.897427	25.931191	1022	CUFF.2.2	2168
BnaA01g00030D	BnaA01g00030D	j	CUFF.2	CUFF.2.2	55	2.593607	1.857294	3.329920	14.366456	1860	CUFF.2.2	2168
BnaA01g00030D	BnaA01g00030D	j	CUFF.2	CUFF.2.3	80	3.736034	2.885148	4.586920	20.694566	1758	CUFF.2.2	2168
BnaA01g00010D	BnaA01g00010D	o	CUFF.3	CUFF.3.1	100	462.736513	427.837010	497.636016	2612.005393	347	CUFF.4.1	607
BnaA01g00010D	BnaA01g00010D	=	CUFF.4	CUFF.4.1	100	44.963151	41.416769	48.509533	253.803168	1271	CUFF.4.1	607
BnaA01g00270D	BnaA01g00270D	j	CUFF.5	CUFF.5.1	100	0.702272	0.379593	1.024951	3.827052	1529	CUFF.5.1	1536
BnaA01g00300D	BnaA01g00300D	c	CUFF.6	CUFF.6.1	100	1.373212	0.486546	2.259878	7.881489	591	CUFF.6.1	1356
BnaA01g00310D	BnaA01g00310D	=	CUFF.7	CUFF.7.1	100	3.363713	2.419437	4.307989	18.516971	972	CUFF.7.1	741
BnaA01g00320D	BnaA01g00320D	j	CUFF.8	CUFF.8.1	100	25.816170	23.661087	27.971253	142.613801	1327	CUFF.8.1	1684
BnaA01g00340D	BnaA01g00340D	j	CUFF.9	CUFF.9.1	100	1.694144	1.240248	2.148040	9.476802	2115	CUFF.9.1	1971
BnaA01g00340D	BnaA01g00340D	j	CUFF.9	CUFF.9.2	17	0.284993	0.051735	0.518250	1.594210	2115	CUFF.9.1	1971
BnaA01g00360D	BnaA01g00360D	=	CUFF.10	CUFF.10.1	100	0.911939	0.504108	1.319771	4.959064	1286	CUFF.10.1	1299
BnaA01g00380D	BnaA01g00380D	=	CUFF.11	CUFF.11.1	100	2.005006	1.515113	2.494899	11.062329	1878	CUFF.11.1	2588
BnaA01g00390D	BnaA01g00390D	c	CUFF.12	CUFF.12.1	98	55.489637	50.323965	60.655309	309.478922	821	CUFF.12.2	1711
BnaA01g00390D	BnaA01g00390D	c	CUFF.12	CUFF.12.2	100	56.904318	52.611972	61.196664	317.368938	1174	CUFF.12.2	1711
BnaA01g00400D	BnaA01g00400D	=	CUFF.13	CUFF.13.1	100	5.502331	4.329653	6.675008	30.084123	1013	CUFF.13.1	1090
BnaA01g00400D	BnaA01g00400D	p	CUFF.14	CUFF.14.1	100	15.487178	13.183864	17.790492	82.211635	817	CUFF.14.1	1090
BnaA01g00410D	BnaA01g00410D	=	CUFF.15	CUFF.15.1	100	28.462234	26.034953	30.889514	158.761027	1189	CUFF.15.1	1332
BnaA01g00420D	BnaA01g00420D	j	CUFF.16	CUFF.16.1	100	8.901809	7.814649	9.988969	49.490976	1711	CUFF.16.1	1671
BnaA01g00430D	BnaA01g00430D	j	CUFF.17	CUFF.17.1	58	2.338726	1.735560	2.941892	13.071400	1567	CUFF.17.1	1343
BnaA01g00430D	BnaA01g00430D	c	CUFF.17	CUFF.17.2	100	4.028396	2.140884	5.915908	22.515152	490	CUFF.17.1	1343
BnaA01g00440D	BnaA01g00440D	j	CUFF.18	CUFF.18.1	100	9.732302	8.844645	10.619959	54.390552	3255	CUFF.18.1	3486
BnaA01g00450D	BnaA01g00450D	=	CUFF.19	CUFF.19.1	100	139.165344	129.304401	149.026287	729.897544	665	CUFF.19.1	805
BnaA01g00460D	BnaA01g00460D	j	CUFF.20	CUFF.20.1	100	9.883578	6.686407	13.080748	55.132640	435	CUFF.21.1	1936
BnaA01g00460D	BnaA01g00460D	e	CUFF.21	CUFF.21.1	100	2.042453	1.331132	2.753774	11.393225	1057	CUFF.21.1	1936
BnaA01g00460D	BnaA01g00460D	j	CUFF.22	CUFF.22.1	100	13.008291	11.374012	14.642570	71.713262	1305	CUFF.22.1	1936
BnaA01g00480D	BnaA01g00480D	j	CUFF.23	CUFF.23.1	100	4.874321	3.880429	5.868213	26.731930	1300	CUFF.23.1	1029
BnaA01g00480D	BnaA01g00480D	e	CUFF.24	CUFF.24.1	100	1.128565	0.430268	1.826863	6.189319	883	CUFF.23.1	1029
BnaA01g00490D	BnaA01g00490D	e	CUFF.25	CUFF.25.1	100	3.728860	2.665775	4.791945	20.333902	943	CUFF.25.1	360
BnaA01g00490D	BnaA01g00490D	j	CUFF.26	CUFF.26.1	100	3.708982	1.988871	5.429093	20.225504	536	CUFF.25.1	360
BnaA01g00490D	BnaA01g00490D	j	CUFF.26	CUFF.26.2	79	2.918921	1.525633	4.312209	15.917211	586	CUFF.25.1	360
BnaA01g00500D	BnaA01g00500D	j	CUFF.27	CUFF.27.1	35	1.361341	0.769428	1.953253	7.488401	1417	CUFF.27.1	1406
BnaA01g00500D	BnaA01g00500D	j	CUFF.27	CUFF.27.2	100	3.854615	2.844579	4.864652	21.203295	1361	CUFF.27.1	1406
BnaA01g00500D	BnaA01g00500D	j	CUFF.27	CUFF.27.3	25	0.975270	0.387194	1.563346	5.364720	1353	CUFF.27.1	1406
BnaA01g00500D	BnaA01g00500D	j	CUFF.27	CUFF.27.4	49	1.905613	1.088325	2.722901	10.482312	1353	CUFF.27.1	1406
BnaA01g00510D	BnaA01g00510D	j	CUFF.28	CUFF.28.1	100	0.972943	0.591585	1.354300	5.426195	1562	CUFF.28.1	1446
BnaA01g00570D	BnaA01g00570D	j	CUFF.29	CUFF.29.1	100	4.011545	3.231061	4.792029	22.310093	1503	CUFF.29.1	1419
BnaA01g00580D	BnaA01g00580D	e	CUFF.30	CUFF.30.1	100	9.032914	7.551400	10.514429	49.848385	1625	CUFF.31.1	1840
BnaA01g00580D	BnaA01g00580D	=	CUFF.31	CUFF.31.1	100	31.232460	28.797818	33.667102	172.357181	1878	CUFF.31.1	1840
BnaA01g00600D	BnaA01g00600D	=	CUFF.32	CUFF.32.1	100	35.912989	33.077999	38.747980	198.771199	1504	CUFF.33.1	1542
BnaA01g00600D	BnaA01g00600D	e	CUFF.33	CUFF.33.1	100	3.901217	3.252193	4.550242	21.592456	2687	CUFF.33.1	1542
BnaA01g00610D	BnaA01g00610D	e	CUFF.34	CUFF.34.1	100	3.081209	2.063336	4.099082	16.848407	871	CUFF.34.1	731
BnaA01g00610D	BnaA01g00610D	=	CUFF.35	CUFF.35.1	100	16.067498	12.624468	19.510528	87.858939	607	CUFF.34.1	731
BnaA01g00610D	BnaA01g00610D	j	CUFF.35	CUFF.35.2	61	9.868141	7.490026	12.246256	53.960139	736	CUFF.34.1	731
BnaA01g00660D	BnaA01g00660D	j	CUFF.36	CUFF.36.1	100	8.103677	7.314832	8.892522	45.116247	3985	CUFF.36.2	2780
BnaA01g00660D	BnaA01g00660D	j	CUFF.36	CUFF.36.2	32	2.553575	2.069576	3.037574	14.216723	3990	CUFF.36.2	2780
BnaA01g00660D	BnaA01g00660D	e	CUFF.37	CUFF.37.1	100	8.236713	7.212479	9.260947	45.856910	1956	CUFF.36.2	2780
BnaA01g00680D	BnaA01g00680D	=	CUFF.38	CUFF.38.1	100	9.318934	8.405137	10.232731	51.259837	2363	CUFF.38.1	2280
BnaA01g00690D	BnaA01g00690D	=	CUFF.39	CUFF.39.1	100	7.238179	6.061083	8.415274	39.672909	1327	CUFF.39.1	1347
BnaA01g00700D	BnaA01g00700D	j	CUFF.42	CUFF.42.1	100	19.108433	17.455853	20.761014	106.594819	2000	CUFF.42.1	2595
BnaA01g00710D	BnaA01g00710D	=	CUFF.44	CUFF.44.1	100	6.813499	5.588323	8.038675	37.274896	1109	CUFF.44.1	594
BnaA01g00730D	BnaA01g00730D	=	CUFF.53	CUFF.53.1	100	15.026225	13.265076	16.787375	84.183748	1319	CUFF.53.1	1232
BnaA01g00760D	BnaA01g00760D	j	CUFF.54	CUFF.54.1	72	8.087185	6.888110	9.286259	44.902522	1586	CUFF.54.1	1385
BnaA01g00760D	BnaA01g00760D	=	CUFF.54	CUFF.54.2	100	11.235188	9.032442	13.437934	62.381200	822	CUFF.54.1	1385
BnaA01g00050D	BnaA01g00050D	e	CUFF.40	CUFF.40.1	100	6.937896	5.569058	8.306734	37.884249	1216	CUFF.40.1	1397
BnaA01g00050D	BnaA01g00050D	=	CUFF.41	CUFF.41.1	100	40.005307	36.590544	43.420070	218.448227	1160	CUFF.40.1	1397
BnaA01g00080D	BnaA01g00080D	=	CUFF.43	CUFF.43.1	100	24.800124	22.640965	26.959283	138.154475	1574	CUFF.43.1	609
BnaA01g00090D	BnaA01g00090D	=	CUFF.45	CUFF.45.1	100	4.102942	3.599614	4.606271	22.956990	4071	CUFF.45.1	2094
BnaA01g00100D	BnaA01g00100D	j	CUFF.46	CUFF.46.1	57	7.404157	6.160394	8.647920	41.428113	1485	CUFF.46.1	1362
BnaA01g00100D	BnaA01g00100D	c	CUFF.46	CUFF.46.2	100	13.057181	10.692759	15.421602	73.058196	793	CUFF.46.1	1362
BnaA01g00120D	BnaA01g00120D	e	CUFF.47	CUFF.47.1	100	0.972642	0.421115	1.524170	5.454942	1034	CUFF.47.1	1020
BnaA01g00120D	BnaA01g00120D	=	CUFF.48	CUFF.48.1	100	2.811691	1.879651	3.743732	15.769016	960	CUFF.47.1	1020
BnaA01g00130D	BnaA01g00130D	o	CUFF.49	CUFF.49.1	100	16.179809	13.552744	18.806873	91.171766	968	CUFF.50.1	729
BnaA01g00130D	BnaA01g00130D	=	CUFF.50	CUFF.50.1	100	14.037823	11.892571	16.183074	79.101867	1167	CUFF.50.1	729
BnaA01g00170D	BnaA01g00170D	=	CUFF.51	CUFF.51.1	100	10.012475	8.775249	11.249700	55.480824	1674	CUFF.51.1	1794
BnaA01g00180D	BnaA01g00180D	=	CUFF.52	CUFF.52.1	100	4.165664	3.299237	5.032091	23.586756	1373	CUFF.52.1	1296
BnaA01g00190D	BnaA01g00190D	=	CUFF.55	CUFF.55.1	100	71.410883	66.966670	75.855097	399.620121	1695	CUFF.55.1	2049
BnaA01g00200D	BnaA01g00200D	=	CUFF.56	CUFF.56.1	100	33.266796	31.385158	35.148434	186.163235	4567	CUFF.56.1	1433
BnaA01g00210D	BnaA01g00210D	j	CUFF.57	CUFF.57.1	76	52.557600	49.507155	55.608044	294.750056	2606	CUFF.57.1	2422
BnaA01g00210D	BnaA01g00210D	c	CUFF.57	CUFF.57.2	100	69.106386	64.397488	73.815285	387.557865	1311	CUFF.57.1	2422
-	-	u	CUFF.58	CUFF.58.1	100	8.292121	6.245804	10.338437	46.415291	663	CUFF.58.2	-
-	-	u	CUFF.58	CUFF.58.2	43	3.587710	2.337151	4.838269	20.082270	749	CUFF.58.2	-
-	-	u	CUFF.59	CUFF.59.1	37	11.472374	8.549489	14.395260	64.381657	725	CUFF.59.1	-
-	-	u	CUFF.59	CUFF.59.2	100	30.942693	26.738452	35.146934	173.646863	725	CUFF.59.1	-
BnaA01g00780D	BnaA01g00780D	=	CUFF.60	CUFF.60.1	100	21.727143	19.204917	24.249368	119.278367	904	CUFF.60.1	913
BnaA01g00790D	BnaA01g00790D	j	CUFF.61	CUFF.61.1	100	42.481913	37.689025	47.274800	240.297322	660	CUFF.61.1	1545
BnaA01g00810D	BnaA01g00810D	=	CUFF.62	CUFF.62.1	100	80.235214	75.202772	85.267657	445.272209	1326	CUFF.62.1	1224
BnaA01g00820D	BnaA01g00820D	c	CUFF.63	CUFF.63.1	100	0.729187	0.352832	1.105541	4.094614	1254	CUFF.63.1	1646
BnaA01g00770D	BnaA01g00770D	j	CUFF.64	CUFF.64.1	100	22.569124	20.630460	24.507788	125.426580	2098	CUFF.64.2	2042
BnaA01g00770D	BnaA01g00770D	j	CUFF.64	CUFF.64.2	96	21.671531	19.775554	23.567509	120.438261	2103	CUFF.64.2	2042
BnaA01g00850D	BnaA01g00850D	j	CUFF.65	CUFF.65.1	100	2.224949	1.595171	2.854727	12.477067	1593	CUFF.65.1	1978
BnaA01g00850D	BnaA01g00850D	j	CUFF.65	CUFF.65.2	42	0.927335	0.484004	1.370666	5.200307	1591	CUFF.65.1	1978
BnaA01g01520D	BnaA01g01520D	j	CUFF.66	CUFF.66.1	100	1.630485	1.438456	1.822514	9.190081	12018	CUFF.66.1	11805
BnaA01g01520D	BnaA01g01520D	j	CUFF.66	CUFF.66.2	21	0.344989	0.235805	0.454173	1.944498	11855	CUFF.66.1	11805
BnaA01g01540D	BnaA01g01540D	j	CUFF.67	CUFF.67.1	100	2.434055	1.378189	3.489921	13.515829	694	CUFF.67.1	1985
BnaA01g01540D	BnaA01g01540D	c	CUFF.68	CUFF.68.1	100	1.938890	1.275629	2.602150	10.710002	1102	CUFF.68.1	1985
BnaA01g01550D	BnaA01g01550D	=	CUFF.69	CUFF.69.1	100	8.541632	6.844388	10.238876	45.999963	815	CUFF.69.1	815
BnaA01g01560D	BnaA01g01560D	x	CUFF.70	CUFF.70.1	100	31.724078	29.253292	34.194865	171.580354	1249	CUFF.70.1	922
BnaA01g01570D	BnaA01g01570D	=	CUFF.71	CUFF.71.1	100	9.365000	7.946759	10.783241	51.919393	1361	CUFF.71.1	1384
BnaA01g01580D	BnaA01g01580D	j	CUFF.72	CUFF.72.1	100	1.983848	1.580646	2.387050	10.998419	3480	CUFF.72.1	918
BnaA01g01580D	BnaA01g01580D	j	CUFF.72	CUFF.72.2	82	1.617363	1.232890	2.001836	8.966632	3472	CUFF.72.1	918
BnaA01g01590D	BnaA01g01590D	=	CUFF.73	CUFF.73.1	100	22.389552	18.804354	25.974749	127.386999	576	CUFF.73.1	445
BnaA01g01620D	BnaA01g01620D	j	CUFF.74	CUFF.74.1	100	2.023322	1.062781	2.983862	10.833851	881	CUFF.74.1	1082
BnaA01g01620D	BnaA01g01620D	j	CUFF.74	CUFF.74.2	74	1.498885	0.495628	2.502142	8.025764	789	CUFF.74.1	1082
BnaA01g01620D	BnaA01g01620D	j	CUFF.74	CUFF.74.3	71	1.429979	0.455535	2.404423	7.656806	735	CUFF.74.1	1082
BnaA01g01620D	BnaA01g01620D	j	CUFF.74	CUFF.74.4	71	1.429979	0.411048	2.448910	7.656806	735	CUFF.74.1	1082
BnaA01g01620D	BnaA01g01620D	e	CUFF.75	CUFF.75.1	100	3.665754	1.055641	6.275866	19.628234	399	CUFF.74.1	1082
BnaA01g01630D	BnaA01g01630D	=	CUFF.76	CUFF.76.1	89	3.488869	2.637660	4.340077	19.566932	1876	CUFF.76.1	1840
BnaA01g01630D	BnaA01g01630D	j	CUFF.76	CUFF.76.2	100	3.898307	3.017588	4.779026	21.863223	1814	CUFF.76.1	1840
BnaA01g01630D	BnaA01g01630D	j	CUFF.76	CUFF.76.3	94	3.665901	2.775622	4.556180	20.559799	1749	CUFF.76.1	1840
-	-	u	CUFF.77	CUFF.77.1	100	1.109258	0.653354	1.565161	6.038306	1272	CUFF.77.1	-
BnaA01g01650D	BnaA01g01650D	j	CUFF.78	CUFF.78.1	46	4.724891	4.001027	5.448755	26.126573	2780	CUFF.78.1	2114
BnaA01g01650D	BnaA01g01650D	j	CUFF.78	CUFF.78.2	57	5.914874	4.983043	6.846704	32.706656	2307	CUFF.78.1	2114
BnaA01g01650D	BnaA01g01650D	c	CUFF.78	CUFF.78.3	100	10.376680	8.673956	12.079405	57.378491	1233	CUFF.78.1	2114
BnaA01g01660D	BnaA01g01660D	j	CUFF.79	CUFF.79.1	78	6.879953	5.869751	7.890156	38.012167	1783	CUFF.79.1	1887
BnaA01g01660D	BnaA01g01660D	c	CUFF.79	CUFF.79.2	100	8.779395	6.978733	10.580057	48.506700	878	CUFF.79.1	1887
BnaA01g00860D	BnaA01g00860D	j	CUFF.80	CUFF.80.1	100	10.352982	8.331394	12.374570	57.033639	762	CUFF.80.1	744
BnaA01g00870D	BnaA01g00870D	e	CUFF.81	CUFF.81.1	100	0.613123	0.362869	0.863378	3.323523	2141	CUFF.81.1	1803
BnaA01g00880D	BnaA01g00880D	e	CUFF.82	CUFF.82.1	100	4.632702	3.658999	5.606405	26.302477	1313	CUFF.82.1	1324
BnaA01g00880D	BnaA01g00880D	j	CUFF.83	CUFF.83.1	37	3.127444	2.198149	4.056740	17.756275	1189	CUFF.82.1	1324
BnaA01g00880D	BnaA01g00880D	j	CUFF.83	CUFF.83.2	100	8.472044	6.820332	10.123755	48.100596	988	CUFF.82.1	1324
BnaA01g00890D	BnaA01g00890D	=	CUFF.84	CUFF.84.1	100	5.015819	4.285453	5.746185	27.893348	2262	CUFF.84.1	1562
BnaA01g00900D	BnaA01g00900D	=	CUFF.85	CUFF.85.1	100	1.947392	1.280106	2.614678	10.829596	1178	CUFF.85.1	910
BnaA01g00910D	BnaA01g00910D	=	CUFF.86	CUFF.86.1	100	0.944164	0.567104	1.321225	5.279205	1577	CUFF.86.1	1626
BnaA01g00920D	BnaA01g00920D	=	CUFF.87	CUFF.87.1	100	15.887536	14.068075	17.706997	89.253401	1353	CUFF.88.1	1228
BnaA01g00920D	BnaA01g00920D	e	CUFF.88	CUFF.88.1	100	2.858024	2.229481	3.486567	16.055880	1899	CUFF.88.1	1228
BnaA01g00930D	BnaA01g00930D	e	CUFF.89	CUFF.89.1	100	5.008114	4.222524	5.793703	27.762631	2077	CUFF.89.1	1005
BnaA01g00930D	BnaA01g00930D	=	CUFF.90	CUFF.90.1	100	60.889337	53.966740	67.811935	337.541909	553	CUFF.89.1	1005
BnaA01g00930D	BnaA01g00930D	j	CUFF.90	CUFF.90.2	21	13.026718	9.930125	16.123311	72.214011	644	CUFF.89.1	1005
BnaA01g00940D	BnaA01g00940D	j	CUFF.91	CUFF.91.1	39	3.703518	2.659932	4.747104	20.784499	1258	CUFF.91.2	1252
BnaA01g00940D	BnaA01g00940D	j	CUFF.91	CUFF.91.2	46	4.335914	3.406630	5.265198	24.333570	1557	CUFF.91.2	1252
BnaA01g00940D	BnaA01g00940D	j	CUFF.91	CUFF.91.3	100	9.478927	7.412413	11.545440	53.196651	757	CUFF.91.2	1252
BnaA01g00940D	BnaA01g00940D	o	CUFF.92	CUFF.92.1	100	18.790798	12.329050	25.252546	105.455768	340	CUFF.91.2	1252
BnaA01g00960D	BnaA01g00960D	=	CUFF.93	CUFF.93.1	100	3.107998	2.111542	4.104455	17.131126	841	CUFF.93.1	689
BnaA01g00970D	BnaA01g00970D	c	CUFF.94	CUFF.94.1	100	5.281377	4.163652	6.399101	29.595716	1326	CUFF.94.2	1529
BnaA01g00970D	BnaA01g00970D	j	CUFF.94	CUFF.94.2	63	3.306562	2.436232	4.176891	18.529271	1461	CUFF.94.2	1529
BnaA01g00990D	BnaA01g00990D	j	CUFF.95	CUFF.95.1	100	2.758242	2.215909	3.300575	15.423831	2278	CUFF.95.1	2061
BnaA01g00990D	BnaA01g00990D	c	CUFF.95	CUFF.95.2	100	2.762846	1.745611	3.780082	15.449580	895	CUFF.95.1	2061
BnaA01g01020D	BnaA01g01020D	=	CUFF.96	CUFF.96.1	100	27.419022	25.395428	29.442616	151.825790	1527	CUFF.96.1	1297
-	-	u	CUFF.97	CUFF.97.1	100	31.135930	26.581516	35.690343	173.433342	562	CUFF.97.1	-
BnaA01g01030D	BnaA01g01030D	o	CUFF.98	CUFF.98.1	100	4.771855	3.961363	5.582347	26.580184	2176	CUFF.99.1	1461
BnaA01g01030D	BnaA01g01030D	=	CUFF.99	CUFF.99.1	100	4.299173	3.543828	5.054518	23.947253	2259	CUFF.99.1	1461
BnaA01g01040D	BnaA01g01040D	e	CUFF.100	CUFF.100.1	100	9.620169	7.737674	11.502664	52.802267	1015	CUFF.101.1	1337
BnaA01g01040D	BnaA01g01040D	=	CUFF.101	CUFF.101.1	100	32.445743	29.243432	35.648054	178.085109	1071	CUFF.101.1	1337
BnaA01g01070D	BnaA01g01070D	j	CUFF.102	CUFF.102.1	69	5.172153	4.436139	5.908167	28.784687	2383	CUFF.102.1	2059
BnaA01g01070D	BnaA01g01070D	j	CUFF.102	CUFF.102.2	100	7.512242	6.193247	8.831237	41.808029	1224	CUFF.102.1	2059
BnaA01g01080D	BnaA01g01080D	=	CUFF.103	CUFF.103.1	100	9.659076	7.938091	11.380060	53.109038	867	CUFF.103.1	804
BnaA01g01090D	BnaA01g01090D	=	CUFF.104	CUFF.104.1	100	2.326894	1.414374	3.239415	13.098156	786	CUFF.104.1	844
BnaA01g01100D	BnaA01g01100D	j	CUFF.105	CUFF.105.1	26	4.216177	3.123850	5.308505	23.552533	1188	CUFF.105.1	1113
BnaA01g01100D	BnaA01g01100D	c	CUFF.105	CUFF.105.2	100	16.175229	13.664300	18.686158	90.358536	855	CUFF.105.1	1113
BnaA01g01120D	BnaA01g01120D	=	CUFF.106	CUFF.106.1	100	4.534176	3.783674	5.284679	24.251602	1773	CUFF.106.1	1464
BnaA01g01150D	BnaA01g01150D	=	CUFF.107	CUFF.107.1	100	3.586416	2.422927	4.749905	20.066747	755	CUFF.107.1	886
BnaA01g01170D	BnaA01g01170D	=	CUFF.108	CUFF.108.1	100	14.113710	12.356300	15.871120	76.680348	1133	CUFF.108.1	1058
BnaA01g01180D	BnaA01g01180D	e	CUFF.109	CUFF.109.1	100	2.567897	1.668997	3.466796	14.388330	1212	CUFF.109.1	1357
BnaA01g01180D	BnaA01g01180D	c	CUFF.110	CUFF.110.1	100	14.505804	12.409410	16.602197	81.278310	1023	CUFF.109.1	1357
-	-	u	CUFF.111	CUFF.111.1	100	72.759870	67.982220	77.537520	405.439070	1265	CUFF.111.1	-
BnaA01g01190D	BnaA01g01190D	j	CUFF.112	CUFF.112.1	100	2.223088	1.543588	2.902589	12.096506	1213	CUFF.112.1	559
BnaA01g01210D	BnaA01g01210D	j	CUFF.113	CUFF.113.1	100	1.727875	1.136134	2.319615	9.393957	1234	CUFF.113.1	3826
BnaA01g01210D	BnaA01g01210D	e	CUFF.114	CUFF.114.1	100	3.235579	1.751482	4.719676	17.572446	531	CUFF.114.1	3826
BnaA01g01210D	BnaA01g01210D	c	CUFF.115	CUFF.115.1	100	3.437149	2.716566	4.157731	19.345523	1582	CUFF.115.1	3826
BnaA01g01240D	BnaA01g01240D	=	CUFF.116	CUFF.116.1	100	0.865730	0.418902	1.312558	4.618335	1095	CUFF.116.1	1113
BnaA01g01250D	BnaA01g01250D	j	CUFF.117	CUFF.117.1	16	0.427473	0.112288	0.742657	2.333492	1585	CUFF.117.1	1570
BnaA01g01250D	BnaA01g01250D	=	CUFF.117	CUFF.117.2	100	2.710891	2.044837	3.376946	14.798241	1583	CUFF.117.1	1570
BnaA01g01270D	BnaA01g01270D	j	CUFF.118	CUFF.118.1	100	3.893257	3.103386	4.683129	21.941861	1839	CUFF.118.2	1810
BnaA01g01270D	BnaA01g01270D	j	CUFF.118	CUFF.118.2	67	2.623461	1.967304	3.279618	14.785465	1913	CUFF.118.2	1810
BnaA01g01310D	BnaA01g01310D	=	CUFF.119	CUFF.119.1	100	12.790654	11.488781	14.092527	71.137109	1996	CUFF.119.1	2123
BnaA01g01330D	BnaA01g01330D	j	CUFF.120	CUFF.120.1	100	41.996546	39.407963	44.585129	233.561116	2814	CUFF.120.2	3598
BnaA01g01330D	BnaA01g01330D	j	CUFF.120	CUFF.120.2	18	7.421456	6.377309	8.465603	41.273956	2959	CUFF.120.2	3598
BnaA01g01340D	BnaA01g01340D	j	CUFF.121	CUFF.121.1	100	2.801637	2.177224	3.426051	15.521060	1889	CUFF.121.1	4311
BnaA01g01340D	BnaA01g01340D	j	CUFF.121	CUFF.121.2	30	0.834492	0.406320	1.262663	4.623081	1663	CUFF.121.1	4311
BnaA01g01340D	BnaA01g01340D	c	CUFF.122	CUFF.122.1	100	1.689309	1.233779	2.144839	9.251094	2120	CUFF.122.2	4311
BnaA01g01340D	BnaA01g01340D	j	CUFF.122	CUFF.122.2	23	0.382124	0.134728	0.629520	2.092611	2262	CUFF.122.2	4311
BnaA01g01360D	BnaA01g01360D	c	CUFF.123	CUFF.123.1	100	0.711603	0.282490	1.140716	3.839986	979	CUFF.123.1	1624
-	-	u	CUFF.124	CUFF.124.1	24	1.147437	0.663066	1.631809	6.343475	1658	CUFF.124.1	-
-	-	u	CUFF.124	CUFF.124.2	100	4.742583	3.617521	5.867645	26.218821	1275	CUFF.124.1	-
-	-	u	CUFF.124	CUFF.124.3	97	4.588846	3.620024	5.557668	25.368904	1627	CUFF.124.1	-
-	-	u	CUFF.124	CUFF.124.4	53	2.514248	1.645977	3.382519	13.899729	1402	CUFF.124.1	-
BnaA01g01400D	BnaA01g01400D	j	CUFF.125	CUFF.125.1	100	5.064129	4.286286	5.841973	27.737993	1852	CUFF.125.1	1792
BnaA01g01420D	BnaA01g01420D	j	CUFF.126	CUFF.126.1	100	28.275046	25.980306	30.569786	157.797509	1647	CUFF.126.1	1704
BnaA01g01430D	BnaA01g01430D	j	CUFF.127	CUFF.127.1	100	6.698212	6.017561	7.378863	37.059580	3602	CUFF.127.1	3316
BnaA01g01450D	BnaA01g01450D	c	CUFF.128	CUFF.128.1	100	0.685214	0.461868	0.908560	3.846599	2876	CUFF.128.1	3405
BnaA01g01460D	BnaA01g01460D	j	CUFF.129	CUFF.129.1	100	2.733919	2.338895	3.128943	15.130018	4494	CUFF.129.1	4402
BnaA01g01460D	BnaA01g01460D	e	CUFF.130	CUFF.130.1	100	1.760971	1.319704	2.202239	9.745544	2794	CUFF.129.1	4402
BnaA01g01470D	BnaA01g01470D	=	CUFF.131	CUFF.131.1	100	64.419954	59.307510	69.532397	351.027957	900	CUFF.131.1	986
BnaA01g01500D	BnaA01g01500D	j	CUFF.132	CUFF.132.1	100	9.742548	8.278092	11.207004	54.777792	1200	CUFF.132.1	1142
BnaA01g02440D	BnaA01g02440D	o	CUFF.133	CUFF.133.1	83	60.370512	54.172399	66.568625	334.140527	837	CUFF.133.2	2819
-	-	u	CUFF.133	CUFF.133.2	100	72.336372	65.697401	78.975343	400.369527	849	CUFF.133.2	-
-	-	u	CUFF.134	CUFF.134.1	100	15.677503	13.741087	17.613919	86.772314	1351	CUFF.134.1	-
BnaA01g02470D	BnaA01g02470D	j	CUFF.137	CUFF.137.1	100	8.180145	5.840018	10.520272	46.326765	645	CUFF.137.2	635
BnaA01g02470D	BnaA01g02470D	j	CUFF.137	CUFF.137.2	80	6.539993	4.515926	8.564061	37.038066	682	CUFF.137.2	635
BnaA01g02480D	BnaA01g02480D	x	CUFF.138	CUFF.138.1	100	1.629402	1.064072	2.194733	9.104288	1567	CUFF.138.1	1039
BnaA01g02480D	BnaA01g02480D	j	CUFF.139	CUFF.139.1	100	7.195327	5.428150	8.962504	40.203899	968	CUFF.139.2	1039
BnaA01g02480D	BnaA01g02480D	j	CUFF.139	CUFF.139.2	24	1.761762	0.943485	2.580039	9.843847	1202	CUFF.139.2	1039
BnaA01g02480D	BnaA01g02480D	=	CUFF.139	CUFF.139.3	79	5.649553	4.250583	7.048524	31.566888	1178	CUFF.139.2	1039
BnaA01g02490D	BnaA01g02490D	=	CUFF.140	CUFF.140.1	100	165.891071	156.137064	175.645078	935.822797	910	CUFF.140.1	1033
BnaA01g02500D	BnaA01g02500D	j	CUFF.141	CUFF.141.1	67	9.480970	8.103126	10.858813	53.149337	1456	CUFF.141.1	1508
BnaA01g02500D	BnaA01g02500D	c	CUFF.141	CUFF.141.2	100	14.253990	12.197016	16.310964	79.906396	1063	CUFF.141.1	1508
BnaA01g02520D	BnaA01g02520D	j	CUFF.142	CUFF.142.1	21	3.303196	2.743809	3.862582	18.613035	2795	CUFF.142.1	1686
BnaA01g02520D	BnaA01g02520D	j	CUFF.142	CUFF.142.2	100	15.444177	13.397530	17.490825	87.025726	1124	CUFF.142.1	1686
BnaA01g02530D	BnaA01g02530D	e	CUFF.143	CUFF.143.1	100	12.822653	10.885972	14.759333	71.796762	1384	CUFF.143.1	1029
BnaA01g02530D	BnaA01g02530D	o	CUFF.144	CUFF.144.1	100	43.260213	39.295572	47.224854	242.223145	1075	CUFF.143.1	1029
BnaA01g02540D	BnaA01g02540D	=	CUFF.145	CUFF.145.1	100	43.791173	37.300437	50.281909	249.265735	462	CUFF.145.1	697
BnaA01g02550D	BnaA01g02550D	=	CUFF.146	CUFF.146.1	100	8.722529	6.549548	10.895509	48.516564	610	CUFF.146.1	240
BnaA01g02570D	BnaA01g02570D	=	CUFF.147	CUFF.147.1	100	100.721761	96.363614	105.079908	553.326560	1252	CUFF.147.1	465
BnaA01g02590D	BnaA01g02590D	j	CUFF.148	CUFF.148.1	100	9.308927	7.889902	10.727952	52.205807	1648	CUFF.148.2	2083
BnaA01g02590D	BnaA01g02590D	j	CUFF.148	CUFF.148.2	66	6.157192	4.981554	7.332830	34.530423	1727	CUFF.148.2	2083
BnaA01g02610D	BnaA01g02610D	=	CUFF.149	CUFF.149.1	100	9.805612	8.194638	11.416586	54.676325	1027	CUFF.149.1	1035
BnaA01g02620D	BnaA01g02620D	=	CUFF.150	CUFF.150.1	100	2.637276	1.885023	3.389528	14.464401	1181	CUFF.150.1	1370
BnaA01g02630D	BnaA01g02630D	=	CUFF.151	CUFF.151.1	100	41.859170	38.589499	45.128841	232.975791	1329	CUFF.151.1	1557
BnaA01g02630D	BnaA01g02630D	e	CUFF.152	CUFF.152.1	100	11.309095	9.367972	13.250217	62.943086	954	CUFF.151.1	1557
BnaA01g02640D	BnaA01g02640D	j	CUFF.153	CUFF.153.1	100	33.436972	30.884250	35.989693	187.923802	1651	CUFF.153.1	1780
BnaA01g02640D	BnaA01g02640D	e	CUFF.154	CUFF.154.1	100	5.569709	4.492284	6.647134	31.303098	1238	CUFF.153.1	1780
BnaA01g02650D	BnaA01g02650D	j	CUFF.155	CUFF.155.1	29	23.787665	22.045564	25.529767	131.852483	2921	CUFF.155.1	1786
BnaA01g02650D	BnaA01g02650D	=	CUFF.155	CUFF.155.2	100	81.453466	76.519404	86.387528	451.487842	1598	CUFF.155.1	1786
BnaA01g02670D	BnaA01g02670D	j	CUFF.156	CUFF.156.1	77	33.009270	30.599380	35.419160	184.340225	2510	CUFF.156.2	3036
BnaA01g02670D	BnaA01g02670D	j	CUFF.156	CUFF.156.2	100	43.074525	40.315120	45.833931	240.549628	2656	CUFF.156.2	3036
BnaA01g02690D	BnaA01g02690D	j	CUFF.157	CUFF.157.1	100	9.480048	7.644676	11.315419	53.320545	945	CUFF.157.2	3094
BnaA01g02690D	BnaA01g02690D	j	CUFF.157	CUFF.157.2	96	9.089417	8.203276	9.975559	51.123443	3130	CUFF.157.2	3094
BnaA01g02710D	BnaA01g02710D	c	CUFF.158	CUFF.158.1	100	6.995681	3.729537	10.261825	39.834257	374	CUFF.158.1	1264
BnaA01g02740D	BnaA01g02740D	=	CUFF.159	CUFF.159.1	100	5.505826	4.839691	6.171961	30.901867	2970	CUFF.159.1	1998
BnaA01g02770D	BnaA01g02770D	e	CUFF.160	CUFF.160.1	100	6.351363	5.079835	7.622891	35.612532	1207	CUFF.161.2	2220
BnaA01g02770D	BnaA01g02770D	c	CUFF.161	CUFF.161.1	69	11.291252	8.529282	14.053223	63.310837	614	CUFF.161.2	2220
BnaA01g02770D	BnaA01g02770D	j	CUFF.161	CUFF.161.2	100	16.353754	14.831787	17.875721	91.696635	2050	CUFF.161.2	2220
BnaA01g02780D	BnaA01g02780D	j	CUFF.162	CUFF.162.1	100	2.107162	1.505826	2.708499	11.736339	1405	CUFF.162.1	1686
BnaA01g02790D	BnaA01g02790D	=	CUFF.163	CUFF.163.1	100	2.732500	2.212350	3.252651	15.262264	2309	CUFF.163.1	1044
BnaA01g02800D	BnaA01g02800D	j	CUFF.164	CUFF.164.1	100	3.128147	2.667024	3.589271	17.472133	3657	CUFF.164.1	3790
BnaA01g02800D	BnaA01g02800D	j	CUFF.164	CUFF.164.2	48	1.500810	1.050677	1.950942	8.382709	2278	CUFF.164.1	3790
BnaA01g02810D	BnaA01g02810D	=	CUFF.165	CUFF.165.1	100	17.092933	14.093955	20.091910	92.717874	637	CUFF.165.1	744
BnaA01g02820D	BnaA01g02820D	j	CUFF.166	CUFF.166.1	24	1.298700	0.868850	1.728550	7.270737	2524	CUFF.166.1	2429
BnaA01g02820D	BnaA01g02820D	=	CUFF.166	CUFF.166.2	100	5.485679	4.720719	6.250639	30.711424	2512	CUFF.166.1	2429
BnaA01g02830D	BnaA01g02830D	=	CUFF.167	CUFF.167.1	100	21.635380	19.005085	24.265675	119.974022	932	CUFF.167.1	946
BnaA01g02840D	BnaA01g02840D	c	CUFF.168	CUFF.168.1	100	18.856533	15.782038	21.931028	105.769412	694	CUFF.168.2	929
BnaA01g02840D	BnaA01g02840D	j	CUFF.168	CUFF.168.2	51	9.671003	7.622964	11.719041	54.246253	780	CUFF.168.2	929
BnaA01g02850D	BnaA01g02850D	j	CUFF.169	CUFF.169.1	100	5.233288	4.250461	6.216114	29.354377	1404	CUFF.169.1	1468
BnaA01g02860D	BnaA01g02860D	=	CUFF.170	CUFF.170.1	100	4.855023	4.202785	5.507260	27.066615	2688	CUFF.170.1	2829
BnaA01g02880D	BnaA01g02880D	=	CUFF.171	CUFF.171.1	100	27.029369	24.887553	29.171186	151.767330	1811	CUFF.171.1	1833
BnaA01g02890D	BnaA01g02890D	j	CUFF.172	CUFF.172.1	100	2.132388	1.458832	2.805943	12.259725	1180	CUFF.172.1	1074
BnaA01g02910D	BnaA01g02910D	=	CUFF.173	CUFF.173.1	100	1.481226	1.096510	1.865942	8.193570	2215	CUFF.173.1	2413
BnaA01g02920D	BnaA01g02920D	j	CUFF.174	CUFF.174.1	100	4.950505	3.947803	5.953208	26.854784	1247	CUFF.174.1	1618
BnaA01g02930D	BnaA01g02930D	=	CUFF.175	CUFF.175.1	100	5.284274	4.518286	6.050262	28.685897	1996	CUFF.175.1	1791
BnaA01g02940D	BnaA01g02940D	=	CUFF.176	CUFF.176.1	100	22.632344	20.357263	24.907424	126.635020	1294	CUFF.176.1	682
BnaA01g02950D	BnaA01g02950D	j	CUFF.177	CUFF.177.1	100	24.879076	22.673155	27.084997	139.206187	1538	CUFF.177.1	1799
BnaA01g02990D	BnaA01g02990D	j	CUFF.178	CUFF.178.1	42	3.971575	3.361894	4.581257	22.361767	2807	CUFF.178.1	1535
BnaA01g02980D	BnaA01g02980D	j	CUFF.178	CUFF.178.2	100	9.352739	7.476085	11.229393	52.660155	901	CUFF.178.1	1100
BnaA01g02990D	BnaA01g02990D	j	CUFF.178	CUFF.178.3	73	6.854378	4.657378	9.051377	38.593249	580	CUFF.178.1	1535
BnaA01g03010D	BnaA01g03010D	=	CUFF.179	CUFF.179.1	100	4.349875	3.577903	5.121847	24.307649	1636	CUFF.179.1	1679
BnaA01g03020D	BnaA01g03020D	=	CUFF.180	CUFF.180.1	100	2.347988	1.736106	2.959870	12.767151	1478	CUFF.180.1	1461
BnaA01g03050D	BnaA01g03050D	j	CUFF.181	CUFF.181.1	100	86.829917	82.183242	91.476593	479.116983	2326	CUFF.181.1	2310
BnaA01g03050D	BnaA01g03050D	j	CUFF.181	CUFF.181.2	30	26.159630	23.321895	28.997365	144.345673	1368	CUFF.181.1	2310
BnaA01g03060D	BnaA01g03060D	e	CUFF.182	CUFF.182.1	100	10.713062	8.905553	12.520572	58.802107	922	CUFF.183.1	3698
BnaA01g03060D	BnaA01g03060D	j	CUFF.183	CUFF.183.1	93	11.515534	10.482864	12.548203	63.206732	3059	CUFF.183.1	3698
BnaA01g03060D	BnaA01g03060D	c	CUFF.183	CUFF.183.2	100	12.323854	10.137142	14.510566	67.643457	908	CUFF.183.1	3698
BnaA01g03070D	BnaA01g03070D	j	CUFF.184	CUFF.184.1	100	2.527677	2.117017	2.938338	14.227107	3664	CUFF.184.1	3384
BnaA01g03070D	BnaA01g03070D	j	CUFF.184	CUFF.184.2	44	1.109265	0.573339	1.645191	6.243531	1521	CUFF.184.1	3384
BnaA01g03080D	BnaA01g03080D	c	CUFF.185	CUFF.185.1	100	5.894649	3.111461	8.677836	33.250603	393	CUFF.185.1	532
-	-	u	CUFF.186	CUFF.186.1	100	3.207545	1.728500	4.686590	15.604656	541	CUFF.186.1	-
BnaA01g03120D	BnaA01g03120D	=	CUFF.187	CUFF.187.1	100	15.242982	13.733203	16.752761	85.450675	1814	CUFF.187.1	1435
BnaA01g03130D	BnaA01g03130D	j	CUFF.188	CUFF.188.1	14	0.737598	0.222305	1.252891	4.194750	989	CUFF.188.1	849
BnaA01g03130D	BnaA01g03130D	=	CUFF.188	CUFF.188.2	100	5.416920	4.040044	6.793796	30.806254	867	CUFF.188.1	849
BnaA01g03140D	BnaA01g03140D	=	CUFF.189	CUFF.189.1	100	4.169065	2.565415	5.772715	23.458487	564	CUFF.189.1	399
BnaA01g03150D	BnaA01g03150D	=	CUFF.190	CUFF.190.1	100	202.430548	181.792713	223.068383	1128.620627	345	CUFF.190.1	463
BnaA01g03210D	BnaA01g03210D	j	CUFF.191	CUFF.191.1	12	4.603602	2.726955	6.480249	25.346955	595	CUFF.191.1	701
BnaA01g03210D	BnaA01g03210D	=	CUFF.191	CUFF.191.2	100	38.950788	33.307541	44.594035	214.459011	516	CUFF.191.1	701
BnaA01g03230D	BnaA01g03230D	j	CUFF.192	CUFF.192.1	37	1.663249	0.915788	2.410710	9.357112	1021	CUFF.192.2	2264
BnaA01g03230D	BnaA01g03230D	j	CUFF.192	CUFF.192.2	38	1.726139	1.213885	2.238394	9.710921	1973	CUFF.192.2	2264
BnaA01g03230D	BnaA01g03230D	c	CUFF.192	CUFF.192.3	100	4.512649	3.307167	5.718131	25.387276	1086	CUFF.192.2	2264
BnaA01g03230D	BnaA01g03230D	j	CUFF.192	CUFF.192.4	26	1.169664	0.499670	1.839657	6.580298	1130	CUFF.192.2	2264
BnaA01g03230D	BnaA01g03230D	j	CUFF.192	CUFF.192.5	62	2.782017	1.304966	4.259069	15.651082	662	CUFF.192.2	2264
BnaA01g03240D	BnaA01g03240D	o	CUFF.193	CUFF.193.1	21	7.763582	6.393222	9.133941	43.539850	1644	CUFF.193.1	2450
BnaA01g03240D	BnaA01g03240D	o	CUFF.193	CUFF.193.2	100	36.201434	33.364182	39.038686	203.025496	1619	CUFF.193.1	2450
BnaA01g01670D	BnaA01g01670D	=	CUFF.194	CUFF.194.1	100	109.320264	101.272296	117.368231	611.413067	722	CUFF.194.1	857
BnaA01g01680D	BnaA01g01680D	c	CUFF.195	CUFF.195.1	100	7.863675	6.173714	9.553637	44.002373	931	CUFF.195.1	1676
BnaA01g01680D	BnaA01g01680D	j	CUFF.195	CUFF.195.2	36	2.865969	1.711275	4.020663	16.036959	931	CUFF.195.1	1676
BnaA01g01690D	BnaA01g01690D	e	CUFF.196	CUFF.196.1	100	6.341346	5.433645	7.249047	34.502105	2010	CUFF.196.1	1177
BnaA01g01690D	BnaA01g01690D	=	CUFF.197	CUFF.197.1	100	75.884317	70.166132	81.602501	412.872702	900	CUFF.196.1	1177
BnaA01g01700D	BnaA01g01700D	j	CUFF.198	CUFF.198.1	100	161.362646	153.883269	168.842023	897.462678	2921	CUFF.198.1	3148
BnaA01g01740D	BnaA01g01740D	j	CUFF.199	CUFF.199.1	100	57.224361	52.993267	61.455456	315.976891	1144	CUFF.199.1	879
BnaA01g01750D	BnaA01g01750D	j	CUFF.200	CUFF.200.1	100	1.525035	1.089494	1.960576	8.528147	1863	CUFF.200.1	8151
BnaA01g01750D	BnaA01g01750D	j	CUFF.201	CUFF.201.1	100	1.354561	1.058801	1.650321	7.440951	4121	CUFF.201.1	8151
BnaA01g01750D	BnaA01g01750D	j	CUFF.201	CUFF.201.2	29	0.390659	0.199227	0.582092	2.145991	4121	CUFF.201.1	8151
BnaA01g01750D	BnaA01g01750D	e	CUFF.202	CUFF.202.1	100	0.567359	0.348991	0.785727	3.116648	3832	CUFF.201.1	8151
BnaA01g01750D	BnaA01g01750D	j	CUFF.203	CUFF.203.1	100	3.909570	3.056339	4.762802	22.072447	1277	CUFF.203.1	8151
BnaA01g01750D	BnaA01g01750D	j	CUFF.204	CUFF.204.1	100	5.431244	4.571158	6.291330	30.377430	1774	CUFF.204.1	8151
BnaA01g01760D	BnaA01g01760D	j	CUFF.205	CUFF.205.1	100	6.383712	5.238431	7.528992	35.378122	1589	CUFF.205.2	1059
BnaA01g01760D	BnaA01g01760D	j	CUFF.205	CUFF.205.2	67	4.303221	3.434292	5.172149	23.848173	1805	CUFF.205.2	1059
BnaA01g01760D	BnaA01g01760D	e	CUFF.206	CUFF.206.1	100	1.834490	1.139563	2.529417	10.166626	1519	CUFF.205.2	1059
BnaA01g01780D	BnaA01g01780D	=	CUFF.207	CUFF.207.1	100	64.169904	58.060539	70.279270	356.568959	656	CUFF.207.1	773
BnaA01g01790D	BnaA01g01790D	=	CUFF.208	CUFF.208.1	100	16.651728	14.672041	18.631415	94.413997	1186	CUFF.209.1	1521
BnaA01g01790D	BnaA01g01790D	e	CUFF.209	CUFF.209.1	100	3.462658	2.734486	4.190831	19.633001	1587	CUFF.209.1	1521
BnaA01g01800D	BnaA01g01800D	e	CUFF.210	CUFF.210.1	100	31.383156	28.673486	34.092827	168.881298	1392	CUFF.210.1	1017
BnaA01g01800D	BnaA01g01800D	=	CUFF.211	CUFF.211.1	100	113.268558	105.214836	121.322280	609.528908	776	CUFF.210.1	1017
BnaA01g01810D	BnaA01g01810D	e	CUFF.212	CUFF.212.1	100	16.644479	15.054008	18.234951	92.903462	1855	CUFF.212.1	1475
BnaA01g01810D	BnaA01g01810D	j	CUFF.213	CUFF.213.1	21	6.759669	5.234423	8.284916	37.730029	1237	CUFF.212.1	1475
BnaA01g01810D	BnaA01g01810D	=	CUFF.213	CUFF.213.2	100	32.677767	29.440040	35.915495	182.395477	1100	CUFF.212.1	1475
BnaA01g01880D	BnaA01g01880D	j	CUFF.214	CUFF.214.1	100	3.090802	2.250874	3.930730	16.906250	1254	CUFF.214.1	1080
BnaA01g01880D	BnaA01g01880D	c	CUFF.214	CUFF.214.2	86	2.654361	1.553138	3.755584	14.518983	823	CUFF.214.1	1080
BnaA01g01890D	BnaA01g01890D	=	CUFF.215	CUFF.215.1	100	1.411245	0.987675	1.834816	8.067361	2368	CUFF.215.1	183
BnaA01g01890D	BnaA01g01890D	o	CUFF.216	CUFF.216.1	100	6.566965	5.350488	7.783442	37.539950	1292	CUFF.215.1	183
BnaA01g01900D	BnaA01g01900D	=	CUFF.217	CUFF.217.1	100	119.912493	110.482978	129.342009	681.620739	606	CUFF.217.1	720
BnaA01g01910D	BnaA01g01910D	c	CUFF.218	CUFF.218.1	100	4.140989	3.455567	4.826410	22.566678	1918	CUFF.218.1	940
BnaA01g01930D	BnaA01g01930D	=	CUFF.219	CUFF.219.1	100	0.675204	0.300668	1.049740	3.917357	1159	CUFF.219.1	1027
BnaA01g01940D	BnaA01g01940D	o	CUFF.220	CUFF.220.1	100	1.083493	0.557922	1.609064	6.317567	990	CUFF.220.1	768
BnaA01g01950D	BnaA01g01950D	=	CUFF.221	CUFF.221.1	100	8.225022	7.130748	9.319296	44.147742	1722	CUFF.221.1	1406
BnaA01g01960D	BnaA01g01960D	=	CUFF.222	CUFF.222.1	100	7.220992	5.657512	8.784472	38.072896	814	CUFF.222.1	660
BnaA01g01970D	BnaA01g01970D	j	CUFF.223	CUFF.223.1	18	0.560996	0.247871	0.874121	3.042872	2154	CUFF.223.1	2075
BnaA01g01970D	BnaA01g01970D	=	CUFF.223	CUFF.223.2	100	3.063684	2.458937	3.668430	16.617589	2154	CUFF.223.1	2075
BnaA01g01980D	BnaA01g01980D	j	CUFF.224	CUFF.224.1	100	81.398826	76.493244	86.304408	456.317710	1477	CUFF.224.1	1674
BnaA01g01990D	BnaA01g01990D	j	CUFF.225	CUFF.225.1	100	4.483642	3.770791	5.196492	24.687111	2215	CUFF.225.1	2502
BnaA01g01990D	BnaA01g01990D	j	CUFF.225	CUFF.225.2	18	0.820317	0.468783	1.171852	4.516701	2212	CUFF.225.1	2502
BnaA01g02020D	BnaA01g02020D	j	CUFF.226	CUFF.226.1	34	4.694841	3.491314	5.898369	26.490773	1102	CUFF.226.1	931
BnaA01g02020D	BnaA01g02020D	j	CUFF.226	CUFF.226.2	100	13.915881	11.862810	15.968952	78.520745	1034	CUFF.226.1	931
BnaA01g02050D	BnaA01g02050D	=	CUFF.227	CUFF.227.1	100	45.951155	42.309386	49.592924	257.527762	1166	CUFF.227.1	1362
BnaA01g02070D	BnaA01g02070D	=	CUFF.228	CUFF.228.1	100	2.118329	1.544168	2.692490	11.432338	1844	CUFF.228.3	1061
BnaA01g02070D	BnaA01g02070D	j	CUFF.228	CUFF.228.2	31	0.666544	0.298518	1.034571	3.597251	1862	CUFF.228.3	1061
BnaA01g02070D	BnaA01g02070D	j	CUFF.228	CUFF.228.3	43	0.912017	0.513837	1.310197	4.922035	1879	CUFF.228.3	1061
BnaA01g02080D	BnaA01g02080D	=	CUFF.229	CUFF.229.1	100	17.960939	15.526195	20.395684	101.111725	840	CUFF.229.1	426
BnaA01g02090D	BnaA01g02090D	j	CUFF.230	CUFF.230.1	100	26.250966	22.987499	29.514433	147.711001	882	CUFF.230.2	2054
BnaA01g02090D	BnaA01g02090D	j	CUFF.230	CUFF.230.2	85	22.229151	20.367622	24.090680	125.080736	2030	CUFF.230.2	2054
BnaA01g02100D	BnaA01g02100D	e	CUFF.231	CUFF.231.1	100	17.970191	15.522593	20.417789	99.601538	926	CUFF.232.1	2811
BnaA01g02100D	BnaA01g02100D	j	CUFF.232	CUFF.232.1	100	9.871436	8.639083	11.103788	54.713394	2401	CUFF.232.1	2811
BnaA01g02100D	BnaA01g02100D	j	CUFF.232	CUFF.232.2	29	2.862780	2.134136	3.591425	15.867239	2365	CUFF.232.1	2811
BnaA01g02100D	BnaA01g02100D	=	CUFF.232	CUFF.232.3	42	4.171248	3.270540	5.071957	23.119552	2277	CUFF.232.1	2811
BnaA01g02130D	BnaA01g02130D	j	CUFF.233	CUFF.233.1	100	2.672008	1.967008	3.377009	15.216509	1508	CUFF.233.1	1551
BnaA01g02130D	BnaA01g02130D	j	CUFF.233	CUFF.233.2	20	0.540797	0.138754	0.942840	3.079723	1508	CUFF.233.1	1551
BnaA01g02150D	BnaA01g02150D	c	CUFF.234	CUFF.234.1	100	1.362341	0.576423	2.148260	7.621111	681	CUFF.234.1	3016
BnaA01g02150D	BnaA01g02150D	j	CUFF.235	CUFF.235.1	100	0.649089	0.334235	0.963944	3.635732	1488	CUFF.235.1	3016
BnaA01g02160D	BnaA01g02160D	j	CUFF.236	CUFF.236.1	100	29.603419	26.519777	32.687061	165.007788	962	CUFF.236.1	1523
BnaA01g02170D	BnaA01g02170D	=	CUFF.237	CUFF.237.1	100	16.013470	14.094921	17.932019	88.464548	1202	CUFF.237.1	1384
BnaA01g02180D	BnaA01g02180D	j	CUFF.238	CUFF.238.1	100	7.748340	6.971320	8.525360	43.143982	3241	CUFF.238.1	2536
BnaA01g02190D	BnaA01g02190D	=	CUFF.239	CUFF.239.1	100	6.144377	5.212239	7.076515	33.719937	1724	CUFF.239.1	1850
BnaA01g02210D	BnaA01g02210D	j	CUFF.240	CUFF.240.1	91	2.045096	1.427524	2.662669	10.950802	1690	CUFF.240.1	1209
BnaA01g02210D	BnaA01g02210D	j	CUFF.240	CUFF.240.2	22	0.497836	0.163773	0.831899	2.665744	1583	CUFF.240.1	1209
BnaA01g02210D	BnaA01g02210D	j	CUFF.240	CUFF.240.3	100	2.256060	1.397706	3.114414	12.080440	1116	CUFF.240.1	1209
BnaA01g02220D	BnaA01g02220D	=	CUFF.241	CUFF.241.1	100	21.761393	19.156645	24.366140	120.538338	952	CUFF.241.1	1008
BnaA01g02240D	BnaA01g02240D	=	CUFF.242	CUFF.242.1	100	20.162518	17.590731	22.734305	113.346079	962	CUFF.243.1	864
BnaA01g02240D	BnaA01g02240D	e	CUFF.243	CUFF.243.1	100	3.129188	2.192537	4.065840	17.591117	1247	CUFF.243.1	864
BnaA01g02250D	BnaA01g02250D	e	CUFF.244	CUFF.244.1	100	5.623648	4.384992	6.862305	31.351039	1038	CUFF.244.1	734
BnaA01g02250D	BnaA01g02250D	=	CUFF.245	CUFF.245.1	100	70.515147	63.730146	77.300148	393.111914	614	CUFF.244.1	734
BnaA01g02260D	BnaA01g02260D	=	CUFF.246	CUFF.246.1	100	31.331581	28.268734	34.394427	175.832935	1033	CUFF.246.1	1083
BnaA01g02270D	BnaA01g02270D	=	CUFF.247	CUFF.247.1	100	111.581589	105.790513	117.372664	614.727464	1992	CUFF.247.1	1647
BnaA01g02290D	BnaA01g02290D	j	CUFF.248	CUFF.248.1	100	4.619899	3.909279	5.330519	25.877589	2157	CUFF.248.1	2106
BnaA01g02300D	BnaA01g02300D	j	CUFF.249	CUFF.249.1	70	7.133181	6.443860	7.822502	39.985030	4133	CUFF.249.1	4074
BnaA01g02300D	BnaA01g02300D	c	CUFF.249	CUFF.249.2	100	10.170386	8.388056	11.952717	57.010076	1104	CUFF.249.1	4074
BnaA01g02330D	BnaA01g02330D	j	CUFF.250	CUFF.250.1	100	5.725569	4.607239	6.843898	31.036137	1235	CUFF.250.1	848
BnaA01g02330D	BnaA01g02330D	j	CUFF.250	CUFF.250.2	18	1.051272	0.458094	1.644450	5.698547	1107	CUFF.250.1	848
BnaA01g02340D	BnaA01g02340D	=	CUFF.251	CUFF.251.1	100	171.241888	164.026505	178.457271	927.669764	870	CUFF.251.1	668
BnaA01g02370D	BnaA01g02370D	j	CUFF.252	CUFF.252.1	100	0.768585	0.424863	1.112306	4.169556	1480	CUFF.252.1	3655
BnaA01g02370D	BnaA01g02370D	c	CUFF.253	CUFF.253.1	100	0.579025	0.193543	0.964506	3.165456	1024	CUFF.253.1	3655
BnaA01g02390D	BnaA01g02390D	=	CUFF.254	CUFF.254.1	100	6.788553	5.009100	8.568007	38.689926	665	CUFF.254.1	279
BnaA01g03270D	BnaA01g03270D	j	CUFF.255	CUFF.255.1	100	66.359244	62.159297	70.559190	369.168790	1511	CUFF.255.1	1609
BnaA01g03280D	BnaA01g03280D	j	CUFF.256	CUFF.256.1	100	9.881625	8.180566	11.582684	55.099669	949	CUFF.256.1	941
BnaA01g03290D	BnaA01g03290D	e	CUFF.257	CUFF.257.1	100	1.456129	0.868148	2.044109	8.257198	1340	CUFF.257.1	1377
BnaA01g03300D	BnaA01g03300D	o	CUFF.258	CUFF.258.1	100	6.134457	4.563457	7.705457	34.786369	825	CUFF.258.1	396
BnaA01g03310D	BnaA01g03310D	=	CUFF.259	CUFF.259.1	100	4.436950	2.972845	5.901055	24.377916	690	CUFF.260.1	510
BnaA01g03310D	BnaA01g03310D	e	CUFF.260	CUFF.260.1	100	1.832301	1.263275	2.401326	10.067200	1474	CUFF.260.1	510
BnaA01g03320D	BnaA01g03320D	j	CUFF.261	CUFF.261.1	100	9.858725	8.695268	11.022183	55.054713	2486	CUFF.261.1	3020
BnaA01g03320D	BnaA01g03320D	j	CUFF.261	CUFF.261.2	58	5.692827	4.561588	6.824065	31.790818	1954	CUFF.261.1	3020
BnaA01g03330D	BnaA01g03330D	=	CUFF.262	CUFF.262.1	100	145.079968	131.639978	158.519958	824.946435	437	CUFF.262.1	516
BnaA01g03340D	BnaA01g03340D	j	CUFF.263	CUFF.263.1	100	52.153465	47.283509	57.023422	290.674908	775	CUFF.263.1	749
BnaA01g03350D	BnaA01g03350D	c	CUFF.264	CUFF.264.1	100	1.927103	1.561111	2.293095	10.740619	3178	CUFF.264.1	2511
BnaA01g03370D	BnaA01g03370D	j	CUFF.265	CUFF.265.1	20	3.771072	3.010887	4.531258	21.352807	1701	CUFF.265.1	1645
BnaA01g03360D	BnaA01g03360D	j	CUFF.265	CUFF.265.2	29	5.408515	3.908081	6.908950	30.624440	771	CUFF.265.1	1215
BnaA01g03370D	BnaA01g03370D	c	CUFF.265	CUFF.265.3	100	18.680385	13.643005	23.717765	105.773270	403	CUFF.265.1	1645
BnaA01g03370D	BnaA01g03370D	c	CUFF.266	CUFF.266.1	100	26.638282	22.744862	30.531703	150.832983	616	CUFF.266.1	1645
BnaA01g03380D	BnaA01g03380D	j	CUFF.267	CUFF.267.1	100	6.565324	5.838613	7.292035	36.625525	3488	CUFF.267.1	2702
BnaA01g03380D	BnaA01g03380D	j	CUFF.267	CUFF.267.2	35	2.266963	1.764819	2.769107	12.646551	3073	CUFF.267.1	2702
BnaA01g03390D	BnaA01g03390D	j	CUFF.268	CUFF.268.1	100	2.495725	2.123240	2.868210	13.922729	4627	CUFF.268.1	3102
BnaA01g03400D	BnaA01g03400D	=	CUFF.269	CUFF.269.1	100	16.990900	15.289658	18.692141	92.780795	1615	CUFF.269.1	1770
BnaA01g03410D	BnaA01g03410D	j	CUFF.270	CUFF.270.1	100	5.455035	4.393687	6.516384	30.940859	1166	CUFF.270.1	2697
BnaA01g03430D	BnaA01g03430D	=	CUFF.271	CUFF.271.1	100	4.575875	3.989622	5.162127	25.363820	3122	CUFF.271.1	1603
BnaA01g03450D	BnaA01g03450D	j	CUFF.272	CUFF.272.1	100	8.822726	7.329823	10.315629	48.889386	1160	CUFF.272.1	697
BnaA01g03440D	BnaA01g03440D	o	CUFF.273	CUFF.273.1	100	17.130893	12.523437	21.738349	94.927448	448	CUFF.272.1	765
BnaA01g03460D	BnaA01g03460D	=	CUFF.274	CUFF.274.1	100	1.702027	1.081413	2.322642	9.656431	1348	CUFF.274.2	1476
BnaA01g03460D	BnaA01g03460D	j	CUFF.274	CUFF.274.2	41	0.704562	0.248781	1.160342	3.997321	1353	CUFF.274.2	1476
BnaA01g03470D	BnaA01g03470D	=	CUFF.275	CUFF.275.1	100	5.015192	2.917004	7.113380	27.221169	471	CUFF.275.1	547
BnaA01g03480D	BnaA01g03480D	=	CUFF.276	CUFF.276.1	100	4.526104	3.453714	5.598493	25.903405	1037	CUFF.276.1	1078
BnaA01g03500D	BnaA01g03500D	=	CUFF.277	CUFF.277.1	100	0.905748	0.563407	1.248088	5.118969	1712	CUFF.277.1	1498
BnaA01g03510D	BnaA01g03510D	j	CUFF.278	CUFF.278.1	14	1.055999	0.366499	1.745498	5.785522	1072	CUFF.278.1	2461
BnaA01g03510D	BnaA01g03510D	j	CUFF.278	CUFF.278.2	100	7.813624	6.343247	9.284001	42.808664	1072	CUFF.278.1	2461
BnaA01g03510D	BnaA01g03510D	c	CUFF.279	CUFF.279.1	100	12.397705	10.848248	13.947162	69.411921	1368	CUFF.279.1	2461
BnaA01g03530D	BnaA01g03530D	j	CUFF.280	CUFF.280.1	99	0.599605	0.209727	0.989484	3.343838	1387	CUFF.280.1	1321
BnaA01g03530D	BnaA01g03530D	j	CUFF.280	CUFF.280.2	100	0.607265	0.205929	1.008602	3.386558	1384	CUFF.280.1	1321
BnaA01g03540D	BnaA01g03540D	j	CUFF.281	CUFF.281.1	100	0.637508	0.441098	0.833919	3.538112	4672	CUFF.281.1	1896
BnaA01g03550D	BnaA01g03550D	j	CUFF.282	CUFF.282.1	100	2.384515	1.866768	2.902262	13.233839	2392	CUFF.282.1	3552
BnaA01g03550D	BnaA01g03550D	j	CUFF.283	CUFF.283.1	100	18.414653	16.443304	20.386002	103.591502	1325	CUFF.283.1	3552
BnaA01g03560D	BnaA01g03560D	=	CUFF.284	CUFF.284.1	100	7.400051	5.893014	8.907088	41.337043	906	CUFF.284.1	911
BnaA01g03570D	BnaA01g03570D	=	CUFF.285	CUFF.285.1	100	24.686753	22.809261	26.564246	137.285725	2167	CUFF.285.1	2117
BnaA01g03580D	BnaA01g03580D	j	CUFF.286	CUFF.286.1	100	1.110375	0.801319	1.419431	6.177264	2563	CUFF.286.1	2619
BnaA01g03590D	BnaA01g03590D	j	CUFF.287	CUFF.287.1	79	21.970871	20.043532	23.898210	122.930817	1909	CUFF.287.1	1726
BnaA01g03590D	BnaA01g03590D	j	CUFF.287	CUFF.287.2	100	27.793820	24.549048	31.038593	155.511227	972	CUFF.287.1	1726
BnaA01g03600D	BnaA01g03600D	=	CUFF.288	CUFF.288.1	100	54.555587	49.428347	59.682826	308.998623	744	CUFF.288.1	934
BnaA01g03610D	BnaA01g03610D	j	CUFF.289	CUFF.289.1	100	4.494830	4.050310	4.939349	25.035151	7387	CUFF.289.1	5657
BnaA01g03610D	BnaA01g03610D	j	CUFF.289	CUFF.289.2	65	2.937823	2.566764	3.308881	16.362987	7330	CUFF.289.1	5657
BnaA01g03620D	BnaA01g03620D	j	CUFF.290	CUFF.290.1	85	7.420152	6.374312	8.465993	41.328515	2320	CUFF.290.1	1554
BnaA01g03620D	BnaA01g03620D	j	CUFF.290	CUFF.290.2	100	8.686900	7.520183	9.853617	48.384006	2317	CUFF.290.1	1554
BnaA01g03630D	BnaA01g03630D	c	CUFF.291	CUFF.291.1	100	15.806742	13.682245	17.931238	87.394558	1093	CUFF.291.2	3325
BnaA01g03630D	BnaA01g03630D	j	CUFF.291	CUFF.291.2	30	4.771466	4.127681	5.415250	26.381156	3720	CUFF.291.2	3325
BnaA01g03630D	BnaA01g03630D	c	CUFF.291	CUFF.291.3	92	14.482253	12.979822	15.984683	80.071536	2036	CUFF.291.2	3325
BnaA01g03640D	BnaA01g03640D	j	CUFF.292	CUFF.292.1	100	2.251631	1.888124	2.615138	12.616780	3795	CUFF.292.1	5149
BnaA01g03640D	BnaA01g03640D	c	CUFF.293	CUFF.293.1	100	3.710250	2.862793	4.557706	20.826037	1360	CUFF.293.1	5149
BnaA01g03640D	BnaA01g03640D	j	CUFF.293	CUFF.293.2	12	0.440851	0.068277	0.813426	2.474547	1326	CUFF.293.1	5149
BnaA01g03650D	BnaA01g03650D	=	CUFF.294	CUFF.294.1	100	11.552992	9.997109	13.108876	64.554892	1266	CUFF.294.1	1197
BnaA01g03660D	BnaA01g03660D	o	CUFF.295	CUFF.295.1	100	0.777357	0.404276	1.150437	4.225243	2010	CUFF.295.1	2967
BnaA01g03670D	BnaA01g03670D	=	CUFF.296	CUFF.296.1	100	3.226549	2.399721	4.053378	17.537582	1412	CUFF.296.1	1277
BnaA01g03680D	BnaA01g03680D	j	CUFF.297	CUFF.297.1	100	25.404727	23.789655	27.019798	142.782349	3501	CUFF.297.1	3305
BnaA01g03730D	BnaA01g03730D	=	CUFF.298	CUFF.298.1	100	19.071365	17.005340	21.137389	106.315542	1258	CUFF.298.1	1169
BnaA01g03740D	BnaA01g03740D	j	CUFF.299	CUFF.299.1	100	2.454412	1.592331	3.316494	13.886414	1106	CUFF.299.2	1043
BnaA01g03740D	BnaA01g03740D	=	CUFF.299	CUFF.299.2	61	1.505112	0.782550	2.227675	8.515527	1112	CUFF.299.2	1043
BnaA01g03750D	BnaA01g03750D	j	CUFF.300	CUFF.300.1	100	6.954086	5.960446	7.947727	38.366167	1891	CUFF.300.2	813
BnaA01g03750D	BnaA01g03750D	j	CUFF.300	CUFF.300.2	20	1.385401	0.884810	1.885991	7.643350	1967	CUFF.300.2	813
BnaA01g03780D	BnaA01g03780D	j	CUFF.301	CUFF.301.1	100	1.915958	1.259805	2.572111	10.632964	1137	CUFF.301.1	913
BnaA01g03790D	BnaA01g03790D	=	CUFF.302	CUFF.302.1	100	85.356883	80.906513	89.807253	476.057505	2473	CUFF.302.1	2851
BnaA01g03800D	BnaA01g03800D	j	CUFF.303	CUFF.303.1	100	21.297203	19.889727	22.704679	119.183479	3655	CUFF.303.1	1841
BnaA01g03830D	BnaA01g03830D	=	CUFF.304	CUFF.304.1	100	2.857733	1.273636	4.441831	16.183185	468	CUFF.304.1	435
BnaA01g03840D	BnaA01g03840D	j	CUFF.305	CUFF.305.1	100	16.089645	14.442124	17.737166	90.340040	1618	CUFF.305.1	1708
BnaA01g03860D	BnaA01g03860D	e	CUFF.306	CUFF.306.1	100	22.860506	20.694169	25.026844	126.932032	1963	CUFF.307.1	3600
BnaA01g03860D	BnaA01g03860D	j	CUFF.307	CUFF.307.1	37	23.790445	21.989902	25.590989	132.095482	3314	CUFF.307.1	3600
BnaA01g03860D	BnaA01g03860D	=	CUFF.307	CUFF.307.2	100	65.168791	61.199200	69.138382	361.847063	2026	CUFF.307.1	3600
BnaA01g03880D	BnaA01g03880D	=	CUFF.308	CUFF.308.1	100	2.384790	1.581372	3.188209	13.711534	1074	CUFF.308.1	1111
BnaA01g03880D	BnaA01g03880D	j	CUFF.308	CUFF.308.2	20	0.478705	0.040525	0.916886	2.752351	1074	CUFF.308.1	1111
BnaA01g03890D	BnaA01g03890D	j	CUFF.309	CUFF.309.1	100	0.509234	0.243657	0.774811	3.000854	1736	CUFF.309.1	1401
BnaA01g04000D	BnaA01g04000D	=	CUFF.310	CUFF.310.1	100	150.862064	142.943256	158.780872	845.628147	1462	CUFF.310.1	1799
BnaA01g04010D	BnaA01g04010D	j	CUFF.311	CUFF.311.1	100	45.890069	42.078494	49.701643	257.227912	1058	CUFF.311.1	646
BnaA01g04020D	BnaA01g04020D	j	CUFF.312	CUFF.312.1	27	4.151449	3.596974	4.705923	22.843070	4644	CUFF.312.1	4648
BnaA01g04020D	BnaA01g04020D	j	CUFF.312	CUFF.312.2	33	5.083115	4.454718	5.711513	27.969503	4644	CUFF.312.1	4648
BnaA01g04020D	BnaA01g04020D	j	CUFF.312	CUFF.312.3	100	15.483244	14.175512	16.790975	85.195516	3118	CUFF.312.1	4648
BnaA01g04020D	BnaA01g04020D	j	CUFF.312	CUFF.312.4	57	8.806241	7.575279	10.037202	48.455752	2092	CUFF.312.1	4648
BnaA01g04030D	BnaA01g04030D	=	CUFF.313	CUFF.313.1	100	11.982077	10.834195	13.129960	66.838482	2407	CUFF.313.1	2334
BnaA01g04040D	BnaA01g04040D	=	CUFF.314	CUFF.314.1	100	9.423383	7.285054	11.561711	53.140932	756	CUFF.314.1	868
BnaA01g04050D	BnaA01g04050D	o	CUFF.315	CUFF.315.1	100	2.144484	1.317395	2.971573	11.210679	843	CUFF.315.1	942
BnaA01g04070D	BnaA01g04070D	p	CUFF.316	CUFF.316.1	100	2.581519	1.329810	3.833229	13.714112	567	CUFF.316.1	492
BnaA01g04070D	BnaA01g04070D	=	CUFF.317	CUFF.317.1	100	35.945526	31.913552	39.977501	203.586698	672	CUFF.317.1	492
BnaA01g04080D	BnaA01g04080D	=	CUFF.318	CUFF.318.1	100	2.312967	1.402319	3.223615	13.149118	779	CUFF.318.1	582
BnaA01g04100D	BnaA01g04100D	j	CUFF.319	CUFF.319.1	85	28.489474	26.290193	30.688754	154.891825	2757	CUFF.319.2	2978
BnaA01g04100D	BnaA01g04100D	j	CUFF.319	CUFF.319.2	100	33.690892	31.425482	35.956301	183.170942	3127	CUFF.319.2	2978
BnaA01g04110D	BnaA01g04110D	c	CUFF.320	CUFF.320.1	100	67.174435	62.641037	71.707833	376.340471	1287	CUFF.320.2	1707
BnaA01g04110D	BnaA01g04110D	j	CUFF.320	CUFF.320.2	14	9.327604	8.127809	10.527399	52.257303	1829	CUFF.320.2	1707
BnaA01g04120D	BnaA01g04120D	j	CUFF.321	CUFF.321.1	17	1.834637	1.154666	2.514609	10.017182	1106	CUFF.321.1	990
BnaA01g04120D	BnaA01g04120D	c	CUFF.321	CUFF.321.2	100	10.952838	8.661594	13.244083	59.802869	682	CUFF.321.1	990
BnaA01g04130D	BnaA01g04130D	j	CUFF.322	CUFF.322.1	100	2.687673	2.289442	3.085903	14.982222	5609	CUFF.322.2	5809
BnaA01g04130D	BnaA01g04130D	j	CUFF.322	CUFF.322.2	97	2.599481	2.207332	2.991629	14.490603	5611	CUFF.322.2	5809
BnaA01g04150D	BnaA01g04150D	e	CUFF.323	CUFF.323.1	100	0.948353	0.422302	1.474405	5.288290	896	CUFF.323.1	860
BnaA01g04170D	BnaA01g04170D	j	CUFF.324	CUFF.324.1	100	1.567591	0.964610	2.170572	8.826422	1093	CUFF.324.1	777
BnaA01g04200D	BnaA01g04200D	=	CUFF.325	CUFF.325.1	100	34.384509	32.074049	36.694969	191.055052	2247	CUFF.325.1	2379
BnaA01g04270D	BnaA01g04270D	j	CUFF.326	CUFF.326.1	100	1.001304	0.661308	1.341301	5.620733	1951	CUFF.326.1	1300
BnaA01g04290D	BnaA01g04290D	j	CUFF.327	CUFF.327.1	100	2.600994	2.300679	2.901309	14.388176	6649	CUFF.327.1	6033
BnaA01g04300D	BnaA01g04300D	j	CUFF.328	CUFF.328.1	100	12.261012	10.349820	14.172203	69.919378	946	CUFF.328.1	881
BnaA01g04310D	BnaA01g04310D	=	CUFF.329	CUFF.329.1	100	10.290805	8.557531	12.024078	57.460051	898	CUFF.329.1	886
BnaA01g05760D	BnaA01g05760D	x	CUFF.330	CUFF.330.1	100	14.547441	13.463265	15.631617	81.235856	2610	CUFF.330.1	1118
BnaA01g05770D	BnaA01g05770D	j	CUFF.331	CUFF.331.1	25	0.280393	0.063826	0.496959	1.564410	2155	CUFF.331.1	2208
BnaA01g05770D	BnaA01g05770D	j	CUFF.331	CUFF.331.2	100	1.110755	0.742290	1.479221	6.197299	2155	CUFF.331.1	2208
BnaA01g05780D	BnaA01g05780D	=	CUFF.332	CUFF.332.1	100	35.490227	31.060096	39.920358	194.932875	640	CUFF.332.1	609
BnaA01g05800D	BnaA01g05800D	x	CUFF.333	CUFF.333.1	100	1.638948	1.240481	2.037415	9.001848	2257	CUFF.333.1	1668
BnaA01g05810D	BnaA01g05810D	x	CUFF.334	CUFF.334.1	100	4.026459	2.013229	6.039688	22.514321	431	CUFF.334.1	1856
BnaA01g05810D	BnaA01g05810D	c	CUFF.335	CUFF.335.1	100	3.209983	2.278080	4.141886	18.105439	992	CUFF.335.1	1856
BnaA01g05820D	BnaA01g05820D	j	CUFF.336	CUFF.336.1	49	9.771045	8.241829	11.300262	54.696148	1345	CUFF.336.1	1347
BnaA01g05820D	BnaA01g05820D	c	CUFF.336	CUFF.336.2	100	19.953124	17.246898	22.659351	111.693170	946	CUFF.336.1	1347
BnaA01g05830D	BnaA01g05830D	j	CUFF.337	CUFF.337.1	21	1.093769	0.574409	1.613128	6.081934	1420	CUFF.337.1	1489
BnaA01g05830D	BnaA01g05830D	j	CUFF.337	CUFF.337.2	63	3.212675	2.254310	4.171041	17.864176	1348	CUFF.337.1	1489
BnaA01g05830D	BnaA01g05830D	j	CUFF.337	CUFF.337.3	100	5.129115	4.022496	6.235733	28.520595	1418	CUFF.337.1	1489
BnaA01g05840D	BnaA01g05840D	=	CUFF.338	CUFF.338.1	100	5.879972	5.104603	6.655341	32.879600	2347	CUFF.338.1	2396
BnaA01g05890D	BnaA01g05890D	=	CUFF.339	CUFF.339.1	100	4.827357	3.552493	6.102222	26.428582	855	CUFF.339.1	914
BnaA01g05900D	BnaA01g05900D	j	CUFF.340	CUFF.340.1	100	11.922192	10.415578	13.428806	66.521833	1698	CUFF.340.1	1705
BnaA01g05900D	BnaA01g05900D	c	CUFF.340	CUFF.340.2	76	9.003897	7.168498	10.839296	50.238727	1106	CUFF.340.1	1705
BnaA01g05910D	BnaA01g05910D	=	CUFF.341	CUFF.341.1	100	1.609823	1.059131	2.160516	8.997864	1277	CUFF.341.1	1151
BnaA01g05920D	BnaA01g05920D	=	CUFF.342	CUFF.342.1	100	39.097155	36.385686	41.808623	215.779456	1839	CUFF.342.1	1870
BnaA01g05950D	BnaA01g05950D	e	CUFF.343	CUFF.343.1	100	8.561122	6.363760	10.758484	46.526820	599	CUFF.344.1	1049
BnaA01g05950D	BnaA01g05950D	=	CUFF.344	CUFF.344.1	100	45.947906	41.023757	50.872054	249.711413	677	CUFF.344.1	1049
BnaA01g05960D	BnaA01g05960D	j	CUFF.345	CUFF.345.1	61	1.825164	1.200801	2.449526	9.812139	1252	CUFF.345.1	1183
BnaA01g05960D	BnaA01g05960D	c	CUFF.345	CUFF.345.2	100	3.005448	1.386718	4.624178	16.157386	507	CUFF.345.1	1183
BnaA01g05990D	BnaA01g05990D	j	CUFF.346	CUFF.346.1	100	3.391984	2.975133	3.808835	18.933555	4515	CUFF.346.1	3576
BnaA01g06000D	BnaA01g06000D	=	CUFF.347	CUFF.347.1	100	3.389578	2.685045	4.094110	18.900799	1632	CUFF.347.1	2379
BnaA01g06010D	BnaA01g06010D	=	CUFF.348	CUFF.348.1	100	35.353206	32.658997	38.047415	194.834701	1580	CUFF.348.1	1930
BnaA01g06020D	BnaA01g06020D	=	CUFF.349	CUFF.349.1	100	20.704459	18.716892	22.692026	115.391492	1594	CUFF.350.1	1807
BnaA01g06020D	BnaA01g06020D	e	CUFF.350	CUFF.350.1	100	2.589458	1.806976	3.371941	14.431744	1628	CUFF.350.1	1807
BnaA01g06030D	BnaA01g06030D	c	CUFF.351	CUFF.351.1	100	1.194581	0.756252	1.632910	6.473381	1470	CUFF.351.1	2230
BnaA01g06040D	BnaA01g06040D	=	CUFF.352	CUFF.352.1	100	29.635223	25.267428	34.003018	167.364976	572	CUFF.352.1	879
BnaA01g06090D	BnaA01g06090D	e	CUFF.353	CUFF.353.1	100	31.956918	28.579926	35.333909	179.951949	887	CUFF.353.1	1365
BnaA01g06090D	BnaA01g06090D	c	CUFF.354	CUFF.354.1	100	1.590121	0.795426	2.384817	8.326218	738	CUFF.354.1	1365
BnaA01g06100D	BnaA01g06100D	j	CUFF.355	CUFF.355.1	65	2.637467	1.984021	3.290912	14.822322	1836	CUFF.355.1	1792
BnaA01g06100D	BnaA01g06100D	j	CUFF.355	CUFF.355.2	100	4.042946	3.032514	5.053379	22.720989	1279	CUFF.355.1	1792
BnaA01g06110D	BnaA01g06110D	o	CUFF.356	CUFF.356.1	100	1.168065	0.851709	1.484422	6.577881	3147	CUFF.356.1	885
BnaA01g06120D	BnaA01g06120D	j	CUFF.357	CUFF.357.1	100	6.754335	5.822633	7.686036	38.036580	2018	CUFF.357.1	1826
BnaA01g06130D	BnaA01g06130D	=	CUFF.358	CUFF.358.1	100	50.532545	45.870631	55.194460	277.172106	809	CUFF.358.1	803
BnaA01g06160D	BnaA01g06160D	c	CUFF.359	CUFF.359.1	100	7.766012	5.714204	9.817821	44.188657	606	CUFF.359.1	1077
BnaA01g06160D	BnaA01g06160D	c	CUFF.360	CUFF.360.1	100	6.667165	3.192630	10.141700	37.608867	341	CUFF.360.1	1077
BnaA01g06170D	BnaA01g06170D	=	CUFF.361	CUFF.361.1	100	2.919340	2.126270	3.712411	16.480195	1180	CUFF.361.1	1232
BnaA01g06180D	BnaA01g06180D	x	CUFF.362	CUFF.362.1	100	53.007588	50.528224	55.486952	288.451410	1882	CUFF.362.1	1881
BnaA01g06190D	BnaA01g06190D	=	CUFF.363	CUFF.363.1	100	23.278608	20.892526	25.664691	130.279813	1271	CUFF.363.1	1641
BnaA01g06190D	BnaA01g06190D	j	CUFF.363	CUFF.363.2	15	3.591698	2.503511	4.679885	20.101104	1223	CUFF.363.1	1641
BnaA01g06210D	BnaA01g06210D	=	CUFF.364	CUFF.364.1	100	10.606935	8.943102	12.270768	58.619996	1044	CUFF.364.1	1285
BnaA01g06220D	BnaA01g06220D	=	CUFF.365	CUFF.365.1	100	16.574554	15.131744	18.017364	92.821004	2241	CUFF.365.1	2022
BnaA01g06240D	BnaA01g06240D	j	CUFF.366	CUFF.366.1	100	7.121244	6.101710	8.140777	39.880468	1711	CUFF.366.1	733
BnaA01g06250D	BnaA01g06250D	j	CUFF.367	CUFF.367.1	100	17.453315	16.104618	18.802012	97.496106	2986	CUFF.367.1	2628
BnaA01g06260D	BnaA01g06260D	=	CUFF.368	CUFF.368.1	100	110.874712	99.649474	122.099950	619.358143	468	CUFF.368.1	676
BnaA01g06270D	BnaA01g06270D	j	CUFF.369	CUFF.369.1	100	1.377564	0.822056	1.933071	7.622479	1141	CUFF.369.1	1194
BnaA01g06310D	BnaA01g06310D	=	CUFF.370	CUFF.370.1	100	1.355211	1.011248	1.699174	7.289506	2862	CUFF.370.1	2640
BnaA01g06310D	BnaA01g06310D	o	CUFF.371	CUFF.371.1	100	0.234860	0.049442	0.420278	1.263282	2752	CUFF.370.1	2640
BnaA01g06320D	BnaA01g06320D	c	CUFF.372	CUFF.372.1	100	12.287030	10.645856	13.928203	68.761328	1225	CUFF.372.1	1407
BnaA01g06330D	BnaA01g06330D	e	CUFF.373	CUFF.373.1	100	12.860877	10.431365	15.290389	72.145384	691	CUFF.374.1	1849
BnaA01g06330D	BnaA01g06330D	=	CUFF.374	CUFF.374.1	100	29.777839	27.301594	32.254085	167.044107	1493	CUFF.374.1	1849
BnaA01g06340D	BnaA01g06340D	j	CUFF.375	CUFF.375.1	100	7.134745	6.473673	7.795817	39.498396	4191	CUFF.375.1	3558
BnaA01g06350D	BnaA01g06350D	e	CUFF.376	CUFF.376.1	100	13.579524	11.892918	15.266130	75.722413	1295	CUFF.376.1	2059
BnaA01g06350D	BnaA01g06350D	c	CUFF.377	CUFF.377.1	100	10.338587	8.187031	12.490143	57.650234	807	CUFF.376.1	2059
BnaA01g06350D	BnaA01g06350D	j	CUFF.377	CUFF.377.2	76	7.905200	6.526890	9.283509	44.081134	1236	CUFF.376.1	2059
BnaA01g06370D	BnaA01g06370D	j	CUFF.378	CUFF.378.1	35	1.280318	0.829581	1.731054	7.091852	2421	CUFF.378.1	4029
BnaA01g06370D	BnaA01g06370D	j	CUFF.378	CUFF.378.2	27	0.984491	0.591496	1.377486	5.453229	2345	CUFF.378.1	4029
BnaA01g06370D	BnaA01g06370D	j	CUFF.378	CUFF.378.3	100	3.629754	2.916904	4.342605	20.105699	2215	CUFF.378.1	4029
BnaA01g06380D	BnaA01g06380D	j	CUFF.379	CUFF.379.1	70	5.742411	4.843048	6.641773	32.164439	2326	CUFF.379.2	1521
BnaA01g06380D	BnaA01g06380D	j	CUFF.379	CUFF.379.2	100	8.229394	7.216622	9.242166	46.094551	2476	CUFF.379.2	1521
-	-	u	CUFF.380	CUFF.380.1	100	12.866816	6.161387	19.572244	64.298663	275	CUFF.380.1	-
BnaA01g06410D	BnaA01g06410D	o	CUFF.381	CUFF.381.1	100	4.268227	3.019121	5.517333	22.287996	851	CUFF.382.1	1029
BnaA01g06410D	BnaA01g06410D	=	CUFF.382	CUFF.382.1	100	0.508331	0.126843	0.889818	2.654421	1276	CUFF.382.1	1029
BnaA01g06420D	BnaA01g06420D	e	CUFF.383	CUFF.383.1	100	27.594828	25.587607	29.602049	154.114419	2200	CUFF.383.1	1897
BnaA01g06430D	BnaA01g06430D	j	CUFF.384	CUFF.384.1	18	45.595197	42.599329	48.591065	249.663373	1950	CUFF.384.1	2431
BnaA01g06440D	BnaA01g06440D	j	CUFF.384	CUFF.384.2	100	254.052451	238.794272	269.310631	1391.102489	660	CUFF.384.1	1025
BnaA01g06460D	BnaA01g06460D	=	CUFF.385	CUFF.385.1	100	14.923504	13.436595	16.410413	83.988898	1824	CUFF.385.1	1782
BnaA01g06470D	BnaA01g06470D	=	CUFF.386	CUFF.386.1	100	17.618084	15.375919	19.860248	98.198484	1005	CUFF.386.1	1326
BnaA01g06480D	BnaA01g06480D	p	CUFF.387	CUFF.387.1	100	49.921191	46.366281	53.476101	274.724605	1004	CUFF.387.1	228
BnaA01g06480D	BnaA01g06480D	x	CUFF.388	CUFF.388.1	100	1.537640	0.944254	2.131025	8.901926	1292	CUFF.388.1	228
BnaA01g06480D	BnaA01g06480D	=	CUFF.389	CUFF.389.1	100	0.807983	0.367911	1.248055	4.677692	1366	CUFF.389.1	228
BnaA01g06520D	BnaA01g06520D	e	CUFF.390	CUFF.390.1	100	0.799172	0.460507	1.137837	4.455090	1879	CUFF.390.1	952
BnaA01g06520D	BnaA01g06520D	j	CUFF.391	CUFF.391.1	100	7.247609	6.073283	8.421935	40.402751	1368	CUFF.390.1	952
BnaA01g06530D	BnaA01g06530D	j	CUFF.392	CUFF.392.1	37	20.797718	19.064996	22.530441	116.221871	2344	CUFF.392.1	2204
BnaA01g06530D	BnaA01g06530D	c	CUFF.392	CUFF.392.2	100	56.483691	52.640456	60.326927	315.642329	1546	CUFF.392.1	2204
BnaA01g06540D	BnaA01g06540D	=	CUFF.393	CUFF.393.1	100	2.630901	1.812619	3.449184	14.420800	1003	CUFF.393.1	1033
BnaA01g06550D	BnaA01g06550D	j	CUFF.394	CUFF.394.1	100	12.250291	10.513023	13.987558	69.909325	1148	CUFF.395.1	927
BnaA01g06550D	BnaA01g06550D	e	CUFF.395	CUFF.395.1	100	1.196160	0.618827	1.773494	6.826187	1276	CUFF.395.1	927
BnaA01g06610D	BnaA01g06610D	=	CUFF.396	CUFF.396.1	100	12.604270	11.122478	14.086063	68.940351	1354	CUFF.396.1	1290
BnaA01g06620D	BnaA01g06620D	=	CUFF.397	CUFF.397.1	100	42.587977	39.150562	46.025393	236.038960	943	CUFF.397.1	780
BnaA01g06650D	BnaA01g06650D	j	CUFF.398	CUFF.398.1	100	6.053799	4.080561	8.027036	34.009734	543	CUFF.398.1	679
BnaA01g06660D	BnaA01g06660D	=	CUFF.399	CUFF.399.1	100	12.580762	11.029792	14.131732	67.644058	1259	CUFF.399.1	764
BnaA01g06670D	BnaA01g06670D	j	CUFF.400	CUFF.400.1	46	0.389655	0.154614	0.624696	2.179212	2599	CUFF.400.1	2517
BnaA01g06670D	BnaA01g06670D	j	CUFF.400	CUFF.400.2	75	0.638697	0.364255	0.913140	3.572027	2597	CUFF.400.1	2517
BnaA01g06670D	BnaA01g06670D	o	CUFF.400	CUFF.400.3	100	0.851876	0.257935	1.445816	4.764263	942	CUFF.400.1	2517
BnaA01g06680D	BnaA01g06680D	=	CUFF.401	CUFF.401.1	100	1.474038	1.142571	1.805506	8.023000	2852	CUFF.401.1	2448
BnaA01g06700D	BnaA01g06700D	j	CUFF.402	CUFF.402.1	42	0.833572	0.435095	1.232050	4.529725	1865	CUFF.402.1	1940
BnaA01g06700D	BnaA01g06700D	=	CUFF.402	CUFF.402.2	100	1.995655	1.441306	2.550003	10.844609	1851	CUFF.402.1	1940
BnaA01g06740D	BnaA01g06740D	=	CUFF.403	CUFF.403.1	100	5.667589	4.459017	6.876161	32.373648	999	CUFF.403.1	984
BnaA01g06750D	BnaA01g06750D	=	CUFF.404	CUFF.404.1	100	155.577650	149.345814	161.809487	868.709257	1006	CUFF.404.1	1129
BnaA01g06760D	BnaA01g06760D	=	CUFF.405	CUFF.405.1	100	26.523826	23.771855	29.275797	146.181633	1052	CUFF.405.1	1154
BnaA01g06780D	BnaA01g06780D	j	CUFF.406	CUFF.406.1	17	5.276488	4.070561	6.482414	29.378018	1247	CUFF.406.1	1333
BnaA01g06780D	BnaA01g06780D	=	CUFF.406	CUFF.406.2	100	30.809450	27.746133	33.872767	171.538456	1075	CUFF.406.1	1333
BnaA01g06800D	BnaA01g06800D	j	CUFF.407	CUFF.407.1	97	0.963809	0.572345	1.355273	5.340739	1932	CUFF.407.3	2513
BnaA01g06800D	BnaA01g06800D	j	CUFF.407	CUFF.407.2	48	0.477823	0.181995	0.773652	2.647754	1898	CUFF.407.3	2513
BnaA01g06800D	BnaA01g06800D	j	CUFF.407	CUFF.407.3	97	0.963197	0.656758	1.269636	5.337347	2708	CUFF.407.3	2513
BnaA01g06800D	BnaA01g06800D	j	CUFF.407	CUFF.407.4	100	0.996671	0.541849	1.451494	5.522838	1844	CUFF.407.3	2513
BnaA01g06810D	BnaA01g06810D	e	CUFF.408	CUFF.408.1	100	4.064782	3.465214	4.664350	22.790873	2855	CUFF.408.1	2180
BnaA01g06810D	BnaA01g06810D	=	CUFF.409	CUFF.409.1	100	6.031179	4.915663	7.146696	33.816289	1393	CUFF.408.1	2180
BnaA01g06820D	BnaA01g06820D	=	CUFF.410	CUFF.410.1	100	150.514767	143.574525	157.455009	838.506761	3264	CUFF.410.1	3285
BnaA01g06850D	BnaA01g06850D	j	CUFF.411	CUFF.411.1	24	1.035673	0.705978	1.365368	5.791937	3579	CUFF.411.1	4270
BnaA01g06850D	BnaA01g06850D	j	CUFF.411	CUFF.411.2	92	3.889480	3.288740	4.490220	21.751676	3474	CUFF.411.1	4270
BnaA01g06850D	BnaA01g06850D	j	CUFF.411	CUFF.411.3	100	4.248808	3.106992	5.390624	23.761192	1313	CUFF.411.1	4270
BnaA01g06850D	BnaA01g06850D	j	CUFF.411	CUFF.411.4	27	1.144639	0.757108	1.532169	6.401320	3493	CUFF.411.1	4270
BnaA01g06860D	BnaA01g06860D	j	CUFF.412	CUFF.412.1	100	2.072998	1.791862	2.354135	11.591732	5851	CUFF.412.1	5721
BnaA01g06870D	BnaA01g06870D	=	CUFF.413	CUFF.413.1	100	4.664926	2.885967	6.443885	25.601248	562	CUFF.413.2	1215
BnaA01g06870D	BnaA01g06870D	j	CUFF.413	CUFF.413.2	15	0.682401	0.343667	1.021135	3.745037	1879	CUFF.413.2	1215
BnaA01g06870D	BnaA01g06870D	j	CUFF.413	CUFF.413.3	30	1.399143	0.835057	1.963229	7.678538	1343	CUFF.413.2	1215
BnaA01g06890D	BnaA01g06890D	c	CUFF.414	CUFF.414.1	100	1.594036	1.138788	2.049283	9.014072	1793	CUFF.414.1	2277
BnaA01g06900D	BnaA01g06900D	j	CUFF.415	CUFF.415.1	44	0.750822	0.341698	1.159947	4.156395	1590	CUFF.415.1	1483
BnaA01g06900D	BnaA01g06900D	j	CUFF.415	CUFF.415.2	100	1.719693	1.052129	2.387257	9.519859	1231	CUFF.415.1	1483
BnaA01g06910D	BnaA01g06910D	j	CUFF.416	CUFF.416.1	100	4.978142	4.284575	5.671709	27.806020	2237	CUFF.416.1	2186
BnaA01g06940D	BnaA01g06940D	j	CUFF.417	CUFF.417.1	100	5.188631	4.515950	5.861311	29.183233	2784	CUFF.417.1	2594
BnaA01g06940D	BnaA01g06940D	c	CUFF.417	CUFF.417.2	93	4.850077	3.262690	6.437464	27.279052	689	CUFF.417.1	2594
BnaA01g06970D	BnaA01g06970D	=	CUFF.418	CUFF.418.1	100	2.430491	1.902978	2.958004	13.748755	1924	CUFF.418.1	1909
BnaA01g06990D	BnaA01g06990D	=	CUFF.419	CUFF.419.1	100	27.592569	24.690835	30.494303	153.421121	997	CUFF.419.1	1043
BnaA01g07000D	BnaA01g07000D	j	CUFF.420	CUFF.420.1	100	8.353045	7.511929	9.194161	46.635811	2992	CUFF.420.1	4389
BnaA01g07010D	BnaA01g07010D	j	CUFF.421	CUFF.421.1	100	1.423595	0.885847	1.961343	7.751193	1212	CUFF.421.1	2576
BnaA01g07050D	BnaA01g07050D	j	CUFF.422	CUFF.422.1	13	0.627360	0.173179	1.081540	3.524947	1269	CUFF.422.1	1185
BnaA01g07050D	BnaA01g07050D	=	CUFF.422	CUFF.422.2	100	4.902086	3.827280	5.976893	27.543367	1184	CUFF.422.1	1185
BnaA01g07060D	BnaA01g07060D	c	CUFF.423	CUFF.423.1	100	19.349856	15.242534	23.457179	108.393172	490	CUFF.423.2	958
BnaA01g07060D	BnaA01g07060D	j	CUFF.423	CUFF.423.2	74	14.294003	12.338012	16.249994	80.071516	1090	CUFF.423.2	958
BnaA01g07060D	BnaA01g07060D	x	CUFF.424	CUFF.424.1	100	4.044105	3.249772	4.838439	22.654090	1623	CUFF.424.1	958
BnaA01g07070D	BnaA01g07070D	=	CUFF.425	CUFF.425.1	100	3.575231	2.620968	4.529495	20.203260	1002	CUFF.425.1	954
BnaA01g07080D	BnaA01g07080D	j	CUFF.426	CUFF.426.1	100	3.016673	2.211494	3.821852	17.233268	1142	CUFF.426.1	994
BnaA01g07090D	BnaA01g07090D	=	CUFF.427	CUFF.427.1	100	52.952469	48.369288	57.535649	299.282064	734	CUFF.427.1	593
BnaA01g07100D	BnaA01g07100D	j	CUFF.428	CUFF.428.1	43	1.226445	0.925384	1.527506	6.856734	3947	CUFF.428.1	3708
BnaA01g07100D	BnaA01g07100D	j	CUFF.428	CUFF.428.2	100	2.877641	2.387132	3.368150	16.088140	3732	CUFF.428.1	3708
BnaA01g07100D	BnaA01g07100D	j	CUFF.428	CUFF.428.3	70	2.024419	1.587125	2.461713	11.317998	3485	CUFF.428.1	3708
BnaA01g07110D	BnaA01g07110D	=	CUFF.429	CUFF.429.1	100	16.210851	13.894475	18.527226	89.114509	831	CUFF.429.1	769
BnaA01g07120D	BnaA01g07120D	=	CUFF.430	CUFF.430.1	100	5.963074	4.858666	7.067482	33.560999	1248	CUFF.430.1	1415
BnaA01g07130D	BnaA01g07130D	=	CUFF.431	CUFF.431.1	100	85.020694	78.069809	91.971579	472.021793	587	CUFF.431.1	715
BnaA01g07150D	BnaA01g07150D	=	CUFF.432	CUFF.432.1	100	12.331330	11.379267	13.283393	68.205626	2865	CUFF.432.1	1069
BnaA01g07160D	BnaA01g07160D	=	CUFF.433	CUFF.433.1	100	11.073317	9.260600	12.886035	61.783144	944	CUFF.433.1	987
BnaA01g07170D	BnaA01g07170D	=	CUFF.434	CUFF.434.1	100	26.328549	24.191589	28.465509	147.748778	1360	CUFF.434.1	1482
BnaA01g07180D	BnaA01g07180D	j	CUFF.435	CUFF.435.1	100	0.700109	0.326397	1.073821	3.737764	1262	CUFF.435.1	1467
BnaA01g07190D	BnaA01g07190D	j	CUFF.436	CUFF.436.1	28	1.008974	0.727251	1.290696	5.646064	4328	CUFF.436.1	4174
BnaA01g07190D	BnaA01g07190D	j	CUFF.436	CUFF.436.2	100	3.558937	3.043334	4.074541	19.915277	4144	CUFF.436.1	4174
BnaA01g07190D	BnaA01g07190D	j	CUFF.436	CUFF.436.3	37	1.304430	0.948197	1.660663	7.299393	4141	CUFF.436.1	4174
-	-	u	CUFF.437	CUFF.437.1	100	17.968071	16.580537	19.355605	98.739715	2046	CUFF.437.1	-
BnaA01g07200D	BnaA01g07200D	e	CUFF.438	CUFF.438.1	100	0.905263	0.583727	1.226799	5.129021	1966	CUFF.438.1	1710
BnaA01g07200D	BnaA01g07200D	j	CUFF.439	CUFF.439.1	100	29.927032	25.202491	34.651573	168.734500	524	CUFF.439.1	1710
BnaA01g07210D	BnaA01g07210D	c	CUFF.440	CUFF.440.1	100	4.381745	2.513824	6.249665	24.543865	488	CUFF.440.1	1428
BnaA01g07210D	BnaA01g07210D	j	CUFF.441	CUFF.441.1	19	0.591733	0.173732	1.009734	3.344523	1235	CUFF.441.1	1428
BnaA01g07210D	BnaA01g07210D	c	CUFF.441	CUFF.441.2	100	3.060075	2.203580	3.916569	17.295798	1155	CUFF.441.1	1428
BnaA01g07220D	BnaA01g07220D	e	CUFF.442	CUFF.442.1	100	10.187951	9.173375	11.202528	55.745107	2125	CUFF.442.1	1657
BnaA01g07270D	BnaA01g07270D	o	CUFF.443	CUFF.443.1	100	9.687918	8.197751	11.178086	53.757354	1841	CUFF.444.1	1693
BnaA01g07270D	BnaA01g07270D	=	CUFF.444	CUFF.444.1	100	23.937210	21.828627	26.045792	132.825343	1960	CUFF.444.1	1693
BnaA01g07280D	BnaA01g07280D	=	CUFF.445	CUFF.445.1	100	12.245973	10.631281	13.860664	68.883487	1176	CUFF.445.1	1120
BnaA01g07290D	BnaA01g07290D	=	CUFF.446	CUFF.446.1	100	14.350632	11.186718	17.514546	82.262064	521	CUFF.446.1	625
BnaA01g07320D	BnaA01g07320D	j	CUFF.447	CUFF.447.1	100	5.234823	3.727303	6.742342	29.742677	798	CUFF.447.1	1361
BnaA01g07320D	BnaA01g07320D	j	CUFF.447	CUFF.447.2	67	3.515752	2.241764	4.789740	19.975439	793	CUFF.447.1	1361
BnaA01g07330D	BnaA01g07330D	=	CUFF.448	CUFF.448.1	100	14.622915	12.997127	16.248702	81.793452	1489	CUFF.448.1	998
BnaA01g07350D	BnaA01g07350D	=	CUFF.449	CUFF.449.1	100	88.463639	83.421384	93.505894	494.822451	1659	CUFF.449.1	1696
BnaA01g07360D	BnaA01g07360D	=	CUFF.450	CUFF.450.1	100	132.579807	123.122271	142.037342	743.737322	529	CUFF.450.1	634
BnaA01g07420D	BnaA01g07420D	j	CUFF.451	CUFF.451.1	100	2.775354	2.324132	3.226575	15.459258	3074	CUFF.451.1	2951
BnaA01g07430D	BnaA01g07430D	=	CUFF.452	CUFF.452.1	100	16.972008	13.750217	20.193799	96.021062	557	CUFF.452.1	704
BnaA01g07450D	BnaA01g07450D	o	CUFF.453	CUFF.453.1	22	0.732547	0.272252	1.192842	4.114718	1465	CUFF.453.1	716
BnaA01g07450D	BnaA01g07450D	o	CUFF.453	CUFF.453.2	100	3.274365	2.477130	4.071600	18.392114	1465	CUFF.453.1	716
BnaA01g07450D	BnaA01g07450D	c	CUFF.454	CUFF.454.1	100	79.323885	71.834147	86.813623	433.722607	584	CUFF.454.1	716
BnaA01g07460D	BnaA01g07460D	=	CUFF.455	CUFF.455.1	100	8.457715	7.017970	9.897460	46.961832	1087	CUFF.455.1	1072
BnaA01g07470D	BnaA01g07470D	=	CUFF.456	CUFF.456.1	100	82.513293	69.127941	95.898644	458.988508	318	CUFF.456.1	414
BnaA01g07480D	BnaA01g07480D	j	CUFF.457	CUFF.457.1	100	5.952480	5.383385	6.521575	33.483568	4624	CUFF.457.1	4540
-	-	u	CUFF.458	CUFF.458.1	100	10.263679	8.587627	11.939731	57.740411	939	CUFF.458.1	-
BnaA01g07540D	BnaA01g07540D	c	CUFF.459	CUFF.459.1	100	54.720716	49.657565	59.783867	304.467303	762	CUFF.459.1	1120
BnaA01g07550D	BnaA01g07550D	=	CUFF.460	CUFF.460.1	100	0.935370	0.518079	1.352661	5.062453	1336	CUFF.460.1	1584
BnaA01g07560D	BnaA01g07560D	=	CUFF.461	CUFF.461.1	100	10.764553	5.382277	16.146830	62.900520	296	CUFF.461.1	403
BnaA01g07600D	BnaA01g07600D	j	CUFF.462	CUFF.462.1	62	5.461753	4.545807	6.377700	30.400822	2208	CUFF.462.2	1425
BnaA01g07600D	BnaA01g07600D	j	CUFF.462	CUFF.462.2	63	5.530779	4.692323	6.369236	30.785032	2651	CUFF.462.2	1425
BnaA01g07600D	BnaA01g07600D	j	CUFF.462	CUFF.462.3	100	8.812724	7.666660	9.958787	49.052757	2310	CUFF.462.2	1425
BnaA01g07610D	BnaA01g07610D	j	CUFF.463	CUFF.463.1	100	5.979597	5.184226	6.774969	33.426268	2308	CUFF.463.1	1994
BnaA01g07620D	BnaA01g07620D	j	CUFF.464	CUFF.464.1	100	21.299611	19.546271	23.052950	119.065963	2045	CUFF.464.1	1967
-	-	u	CUFF.465	CUFF.465.1	100	5.610367	4.608041	6.612693	30.501070	1311	CUFF.465.1	-
BnaA01g07660D	BnaA01g07660D	j	CUFF.466	CUFF.466.1	100	37.813725	34.308815	41.318634	211.389637	989	CUFF.466.1	3229
BnaA01g07670D	BnaA01g07670D	e	CUFF.467	CUFF.467.1	100	2.919901	2.332986	3.506816	15.926415	1862	CUFF.467.1	734
BnaA01g07690D	BnaA01g07690D	e	CUFF.468	CUFF.468.1	100	3.434223	2.546287	4.322159	19.180007	1109	CUFF.468.1	1450
BnaA01g07690D	BnaA01g07690D	c	CUFF.469	CUFF.469.1	100	7.764692	6.183396	9.345989	43.791853	875	CUFF.469.1	1450
BnaA01g07720D	BnaA01g07720D	=	CUFF.470	CUFF.470.1	100	17.919329	16.017043	19.821616	99.768852	1200	CUFF.470.1	1140
BnaA01g07750D	BnaA01g07750D	c	CUFF.471	CUFF.471.1	100	3.760948	3.098363	4.423533	21.197045	2005	CUFF.471.1	3339
BnaA01g07790D	BnaA01g07790D	j	CUFF.472	CUFF.472.1	100	6.521471	5.430998	7.611943	36.449184	1380	CUFF.472.1	1254
BnaA01g07810D	BnaA01g07810D	=	CUFF.473	CUFF.473.1	100	3.307107	1.786601	4.827614	18.180074	532	CUFF.473.1	631
BnaA01g07820D	BnaA01g07820D	e	CUFF.474	CUFF.474.1	100	2.306237	1.414596	3.197878	12.854087	1063	CUFF.474.1	1033
BnaA01g07820D	BnaA01g07820D	c	CUFF.475	CUFF.475.1	100	24.587290	21.600363	27.574218	137.040218	881	CUFF.474.1	1033
BnaA01g07830D	BnaA01g07830D	j	CUFF.476	CUFF.476.1	100	11.369161	10.400861	12.337462	63.716268	3314	CUFF.476.1	3184
BnaA01g07840D	BnaA01g07840D	j	CUFF.477	CUFF.477.1	100	1.146070	0.759194	1.532946	6.376641	1777	CUFF.477.1	1732
BnaA01g07860D	BnaA01g07860D	=	CUFF.478	CUFF.478.1	100	104.001727	98.159498	109.843955	580.268294	1525	CUFF.478.1	1514
BnaA01g07900D	BnaA01g07900D	e	CUFF.479	CUFF.479.1	100	4.811479	3.253406	6.369552	26.947066	645	CUFF.479.1	536
BnaA01g07910D	BnaA01g07910D	=	CUFF.480	CUFF.480.1	100	45.939536	43.126256	48.752817	254.994331	2302	CUFF.480.1	2606
BnaA01g07930D	BnaA01g07930D	e	CUFF.481	CUFF.481.1	100	4.983200	3.614998	6.351402	27.663953	963	CUFF.482.1	1157
BnaA01g07930D	BnaA01g07930D	j	CUFF.482	CUFF.482.1	100	3.921948	3.016460	4.827436	21.772472	1463	CUFF.482.1	1157
BnaA01g07940D	BnaA01g07940D	=	CUFF.483	CUFF.483.1	100	20.246771	18.332332	22.161209	111.570531	1567	CUFF.483.1	1674
BnaA01g07950D	BnaA01g07950D	=	CUFF.484	CUFF.484.1	100	18.519377	15.878155	21.160599	103.741094	808	CUFF.484.1	1146
BnaA01g07960D	BnaA01g07960D	j	CUFF.485	CUFF.485.1	100	3.805156	3.363880	4.246433	21.156749	4577	CUFF.485.1	4386
-	-	u	CUFF.486	CUFF.486.1	100	4.678565	2.974392	6.382738	25.896846	575	CUFF.486.1	-
BnaA01g07980D	BnaA01g07980D	j	CUFF.487	CUFF.487.1	100	10.277671	9.068025	11.487317	57.608515	1924	CUFF.487.1	1788
BnaA01g07980D	BnaA01g07980D	c	CUFF.487	CUFF.487.2	60	6.120338	4.785950	7.454727	34.305787	1128	CUFF.487.1	1788
BnaA01g08000D	BnaA01g08000D	o	CUFF.488	CUFF.488.1	100	759.520190	528.097609	990.942772	3943.153869	163	CUFF.488.1	515
BnaA01g08010D	BnaA01g08010D	=	CUFF.489	CUFF.489.1	100	3.416933	2.688646	4.145220	18.772637	1502	CUFF.489.1	1254
BnaA01g08020D	BnaA01g08020D	j	CUFF.490	CUFF.490.1	100	1.028718	0.645995	1.411441	5.789728	1652	CUFF.490.1	1385
BnaA01g08050D	BnaA01g08050D	j	CUFF.491	CUFF.491.1	40	2.386161	1.431908	3.340414	13.556326	845	CUFF.491.1	627
BnaA01g08050D	BnaA01g08050D	c	CUFF.491	CUFF.491.2	100	5.929943	3.365920	8.493965	33.689365	446	CUFF.491.1	627
BnaA01g08060D	BnaA01g08060D	j	CUFF.492	CUFF.492.1	100	2.076782	1.127316	3.026248	11.462289	803	CUFF.492.2	788
BnaA01g08060D	BnaA01g08060D	j	CUFF.492	CUFF.492.2	47	0.982533	0.284310	1.680756	5.422850	806	CUFF.492.2	788
BnaA01g08080D	BnaA01g08080D	=	CUFF.493	CUFF.493.1	100	24.321678	19.541308	29.102048	139.108311	446	CUFF.493.1	455
BnaA01g08090D	BnaA01g08090D	j	CUFF.494	CUFF.494.1	84	2.337443	1.672527	3.002359	12.709376	1769	CUFF.494.2	1734
BnaA01g08090D	BnaA01g08090D	j	CUFF.494	CUFF.494.2	100	2.799306	2.189955	3.408658	15.220664	2221	CUFF.494.2	1734
BnaA01g08090D	BnaA01g08090D	j	CUFF.494	CUFF.494.3	55	1.534817	0.939669	2.129966	8.345261	1879	CUFF.494.2	1734
BnaA01g08110D	BnaA01g08110D	j	CUFF.495	CUFF.495.1	100	0.678295	0.269268	1.087322	3.618442	1015	CUFF.495.1	1116
BnaA01g08130D	BnaA01g08130D	j	CUFF.496	CUFF.496.1	13	4.528250	3.361934	5.694565	25.110466	1281	CUFF.496.1	935
BnaA01g08130D	BnaA01g08130D	=	CUFF.496	CUFF.496.2	100	35.941552	32.535500	39.347605	199.306401	1053	CUFF.496.1	935
BnaA01g08140D	BnaA01g08140D	j	CUFF.497	CUFF.497.1	100	4.889637	4.100869	5.678405	27.478496	2276	CUFF.497.2	2781
BnaA01g08140D	BnaA01g08140D	j	CUFF.497	CUFF.497.2	66	3.247162	2.590779	3.903545	18.248214	2330	CUFF.497.2	2781
BnaA01g08150D	BnaA01g08150D	c	CUFF.498	CUFF.498.1	100	2.475024	1.332488	3.617561	13.678202	629	CUFF.498.1	2175
BnaA01g08150D	BnaA01g08150D	c	CUFF.499	CUFF.499.1	100	72.105659	63.361625	80.849693	402.558211	455	CUFF.499.1	2175
BnaA01g08160D	BnaA01g08160D	=	CUFF.500	CUFF.500.1	100	4.654366	3.852138	5.456593	25.984827	1810	CUFF.500.1	757
BnaA01g08190D	BnaA01g08190D	x	CUFF.501	CUFF.501.1	100	13.975963	12.298018	15.653908	78.354115	1403	CUFF.501.1	846
BnaA01g08190D	BnaA01g08190D	c	CUFF.502	CUFF.502.1	100	20.556699	16.499440	24.613958	115.248012	541	CUFF.502.1	846
BnaA01g08200D	BnaA01g08200D	j	CUFF.503	CUFF.503.1	18	1.994471	1.668015	2.320928	11.144342	5419	CUFF.503.1	5721
BnaA01g08200D	BnaA01g08200D	c	CUFF.503	CUFF.503.2	100	11.060332	9.772114	12.348551	61.800902	1854	CUFF.503.1	5721
BnaA01g08200D	BnaA01g08200D	j	CUFF.503	CUFF.503.3	51	5.612200	4.899436	6.324964	31.358824	2924	CUFF.503.1	5721
BnaA01g08200D	BnaA01g08200D	j	CUFF.504	CUFF.504.1	100	4.697771	3.656136	5.739406	26.436054	1331	CUFF.504.2	5721
BnaA01g08200D	BnaA01g08200D	j	CUFF.504	CUFF.504.2	60	2.828488	1.975956	3.681020	15.916925	1336	CUFF.504.2	5721
BnaA01g08210D	BnaA01g08210D	=	CUFF.505	CUFF.505.1	100	2.506235	1.200132	3.812337	14.737161	529	CUFF.505.1	527
BnaA01g08260D	BnaA01g08260D	=	CUFF.506	CUFF.506.1	100	6.306036	4.510111	8.101961	35.023710	717	CUFF.506.1	741
BnaA01g08260D	BnaA01g08260D	e	CUFF.507	CUFF.507.1	100	2.413264	1.016917	3.809612	13.403265	636	CUFF.506.1	741
BnaA01g08270D	BnaA01g08270D	j	CUFF.508	CUFF.508.1	100	44.482615	42.106254	46.858977	243.280404	4018	CUFF.508.1	3076
BnaA01g08280D	BnaA01g08280D	j	CUFF.509	CUFF.509.1	15	1.421598	0.771155	2.072041	7.892716	1290	CUFF.509.1	1169
BnaA01g08280D	BnaA01g08280D	j	CUFF.509	CUFF.509.2	100	9.397905	7.968802	10.827008	52.177201	1289	CUFF.509.1	1169
BnaA01g08290D	BnaA01g08290D	=	CUFF.510	CUFF.510.1	100	1.000034	0.685715	1.314354	5.646572	2214	CUFF.510.1	2064
BnaA01g08300D	BnaA01g08300D	=	CUFF.511	CUFF.511.1	100	2.562222	2.186522	2.937921	14.150596	4853	CUFF.511.1	1863
BnaA01g08310D	BnaA01g08310D	=	CUFF.512	CUFF.512.1	100	7.698712	6.878637	8.518786	42.518317	3149	CUFF.512.1	2524
BnaA01g08330D	BnaA01g08330D	j	CUFF.513	CUFF.513.1	100	14.644435	13.204055	16.084816	80.663950	1904	CUFF.513.1	1874
BnaA01g08350D	BnaA01g08350D	j	CUFF.514	CUFF.514.1	100	195.980717	186.449737	205.511697	1082.508779	1731	CUFF.514.1	1679
BnaA01g08360D	BnaA01g08360D	j	CUFF.515	CUFF.515.1	54	11.923536	9.497801	14.349270	66.245030	996	CUFF.516.1	1199
BnaA01g08360D	BnaA01g08360D	=	CUFF.515	CUFF.515.2	100	22.247651	19.227431	25.267872	123.603971	997	CUFF.516.1	1199
BnaA01g08360D	BnaA01g08360D	e	CUFF.516	CUFF.516.1	100	3.101551	2.408129	3.794972	17.231660	1674	CUFF.516.1	1199
BnaA01g08430D	BnaA01g08430D	j	CUFF.517	CUFF.517.1	53	2.963448	2.266487	3.660409	16.327467	1833	CUFF.517.2	1120
BnaA01g08430D	BnaA01g08430D	j	CUFF.517	CUFF.517.2	100	5.595093	4.817221	6.372964	30.826822	2461	CUFF.517.2	1120
BnaA01g08440D	BnaA01g08440D	j	CUFF.518	CUFF.518.1	100	33.991765	31.870273	36.113256	189.752777	2841	CUFF.518.1	3022
BnaA01g08450D	BnaA01g08450D	=	CUFF.519	CUFF.519.1	100	20.163894	16.845174	23.482613	111.539955	626	CUFF.519.1	759
BnaA01g08460D	BnaA01g08460D	=	CUFF.520	CUFF.520.1	100	1.390964	0.884303	1.897624	7.853081	1354	CUFF.520.1	1341
BnaA01g08480D	BnaA01g08480D	e	CUFF.521	CUFF.521.1	100	0.956845	0.358786	1.554905	5.260402	1087	CUFF.522.2	2171
BnaA01g08480D	BnaA01g08480D	=	CUFF.522	CUFF.522.1	52	1.235652	0.789001	1.682304	6.793184	2085	CUFF.522.2	2171
BnaA01g08480D	BnaA01g08480D	j	CUFF.522	CUFF.522.2	100	2.359074	1.772942	2.945207	12.969366	2091	CUFF.522.2	2171
BnaA01g08490D	BnaA01g08490D	j	CUFF.523	CUFF.523.1	100	0.682475	0.330230	1.034720	3.799935	1323	CUFF.523.1	2944
BnaA01g08500D	BnaA01g08500D	j	CUFF.524	CUFF.524.1	100	1.968075	1.691455	2.244695	10.989776	5700	CUFF.524.1	5437
BnaA01g08510D	BnaA01g08510D	j	CUFF.525	CUFF.525.1	100	2.726796	1.876319	3.577273	15.298722	1073	CUFF.525.1	688
BnaA01g08510D	BnaA01g08510D	j	CUFF.525	CUFF.525.2	19	0.516614	0.069221	0.964006	2.898467	1067	CUFF.525.1	688
BnaA01g08520D	BnaA01g08520D	j	CUFF.526	CUFF.526.1	100	3.604000	2.921774	4.286226	20.055530	1825	CUFF.526.1	1691
BnaA01g08530D	BnaA01g08530D	j	CUFF.527	CUFF.527.1	33	9.002938	7.978808	10.027068	49.141785	2486	CUFF.527.1	1263
BnaA01g08540D	BnaA01g08540D	=	CUFF.527	CUFF.527.3	100	26.995463	23.284961	30.705966	147.352484	720	CUFF.527.1	1478
BnaA01g08550D	BnaA01g08550D	e	CUFF.528	CUFF.528.1	100	44.734174	41.154181	48.314168	233.776509	1252	CUFF.528.1	589
BnaA01g08550D	BnaA01g08550D	=	CUFF.529	CUFF.529.1	100	211.312588	196.441827	226.183350	1104.299340	546	CUFF.528.1	589
BnaA01g08560D	BnaA01g08560D	j	CUFF.530	CUFF.530.1	100	1.724113	1.216376	2.231850	9.619319	1580	CUFF.530.1	1795
BnaA01g08610D	BnaA01g08610D	j	CUFF.556	CUFF.556.1	15	5.146114	4.005601	6.286627	28.307423	1471	CUFF.556.1	939
BnaA01g08610D	BnaA01g08610D	=	CUFF.556	CUFF.556.2	100	33.609178	30.699418	36.518938	184.875264	1329	CUFF.556.1	939
BnaA01g08620D	BnaA01g08620D	o	CUFF.559	CUFF.559.1	100	14.656891	12.513719	16.800064	81.112822	920	CUFF.559.1	1473
BnaA01g08630D	BnaA01g08630D	=	CUFF.560	CUFF.560.1	100	23.482876	21.180260	25.785492	128.406751	1288	CUFF.560.1	1275
BnaA01g08640D	BnaA01g08640D	e	CUFF.563	CUFF.563.1	100	1.622029	1.000527	2.243531	9.138968	1579	CUFF.563.1	1293
BnaA01g08640D	BnaA01g08640D	=	CUFF.564	CUFF.564.1	100	8.109784	6.804508	9.415060	45.692801	1374	CUFF.563.1	1293
BnaA01g08680D	BnaA01g08680D	=	CUFF.565	CUFF.565.1	100	17.559380	15.500372	19.618387	96.088057	1044	CUFF.565.1	1133
BnaA01g08700D	BnaA01g08700D	=	CUFF.566	CUFF.566.1	100	18.217445	16.279128	20.155762	101.264461	1351	CUFF.566.1	1299
BnaA01g08710D	BnaA01g08710D	=	CUFF.567	CUFF.567.1	84	1.923742	1.145670	2.701814	10.563226	1206	CUFF.567.1	1305
BnaA01g08750D	BnaA01g08750D	e	CUFF.568	CUFF.568.1	100	3.208336	2.641177	3.775494	18.200290	2138	CUFF.568.1	2075
BnaA01g08760D	BnaA01g08760D	=	CUFF.569	CUFF.569.1	100	3.060389	2.530111	3.590668	16.757691	2480	CUFF.569.1	1434
BnaA01g08770D	BnaA01g08770D	=	CUFF.570	CUFF.570.1	100	6.408807	5.123786	7.693827	35.543490	1034	CUFF.570.1	1231
BnaA01g08790D	BnaA01g08790D	=	CUFF.571	CUFF.571.1	100	4.537427	3.554989	5.519864	25.147600	1150	CUFF.571.1	885
BnaA01g08810D	BnaA01g08810D	=	CUFF.572	CUFF.572.1	100	9.430955	8.500358	10.361551	51.868724	3098	CUFF.572.1	1570
BnaA01g08800D	BnaA01g08800D	=	CUFF.573	CUFF.573.1	100	113.077952	105.355673	120.800232	621.910443	849	CUFF.573.1	690
BnaA01g08820D	BnaA01g08820D	=	CUFF.574	CUFF.574.1	100	4.445525	2.787977	6.103074	24.930498	599	CUFF.575.1	787
BnaA01g08820D	BnaA01g08820D	e	CUFF.575	CUFF.575.1	100	0.953034	0.532655	1.373414	5.344615	1484	CUFF.575.1	787
BnaA01g08850D	BnaA01g08850D	x	CUFF.578	CUFF.578.1	100	5.811383	5.080703	6.542064	32.726271	2671	CUFF.578.1	1878
BnaA01g08850D	BnaA01g08850D	j	CUFF.579	CUFF.579.1	92	17.071021	15.001169	19.140873	96.133885	1495	CUFF.579.2	1878
BnaA01g08850D	BnaA01g08850D	j	CUFF.579	CUFF.579.2	100	18.478836	16.391523	20.566150	104.061867	1559	CUFF.579.2	1878
BnaA01g08890D	BnaA01g08890D	j	CUFF.584	CUFF.584.1	100	7.363201	6.423470	8.302932	41.144571	2161	CUFF.584.1	2126
BnaA01g08890D	BnaA01g08890D	c	CUFF.584	CUFF.584.2	64	4.739530	3.434452	6.044608	26.483852	943	CUFF.584.1	2126
BnaA01g08900D	BnaA01g08900D	j	CUFF.585	CUFF.585.1	100	7.131276	6.275643	7.986910	39.956719	2384	CUFF.585.1	2559
BnaA01g08910D	BnaA01g08910D	=	CUFF.586	CUFF.586.1	100	22.359690	19.672512	25.046868	126.536181	971	CUFF.586.1	863
BnaA01g08910D	BnaA01g08910D	j	CUFF.586	CUFF.586.2	12	2.714835	1.624111	3.805558	15.363576	947	CUFF.586.1	863
BnaA01g08920D	BnaA01g08920D	=	CUFF.587	CUFF.587.1	100	28.727050	24.377600	33.076501	160.745759	563	CUFF.587.1	666
BnaA01g08930D	BnaA01g08930D	j	CUFF.590	CUFF.590.1	100	2.119624	1.626709	2.612539	11.621592	2490	CUFF.590.1	2249
BnaA01g08930D	BnaA01g08930D	j	CUFF.590	CUFF.590.2	64	1.355675	0.921372	1.789979	7.432972	2352	CUFF.590.1	2249
BnaA01g08940D	BnaA01g08940D	=	CUFF.591	CUFF.591.1	100	1.582333	1.261739	1.902928	8.708354	3363	CUFF.591.1	3243
BnaA01g08950D	BnaA01g08950D	j	CUFF.594	CUFF.594.1	100	4.779988	4.127122	5.432855	26.728929	2642	CUFF.594.1	2478
BnaA01g08960D	BnaA01g08960D	=	CUFF.595	CUFF.595.1	100	0.674415	0.364535	0.984294	3.474026	1582	CUFF.595.1	1320
BnaA01g08990D	BnaA01g08990D	c	CUFF.596	CUFF.596.1	100	7.440791	3.316214	11.565367	42.278738	316	CUFF.596.1	2234
BnaA01g09030D	BnaA01g09030D	e	CUFF.599	CUFF.599.1	100	2.803668	1.191659	4.415677	15.502234	464	CUFF.600.1	973
BnaA01g09030D	BnaA01g09030D	=	CUFF.600	CUFF.600.1	100	7.641805	5.687120	9.596489	42.253594	646	CUFF.600.1	973
BnaA01g09040D	BnaA01g09040D	j	CUFF.601	CUFF.601.1	14	0.338371	0.119676	0.557066	1.849925	2086	CUFF.601.1	3012
BnaA01g09040D	BnaA01g09040D	j	CUFF.601	CUFF.601.2	46	1.129577	0.744851	1.514302	6.175567	1954	CUFF.601.1	3012
BnaA01g09040D	BnaA01g09040D	c	CUFF.601	CUFF.601.3	100	2.450407	0.767942	4.132873	13.396748	430	CUFF.601.1	3012
BnaA01g09040D	BnaA01g09040D	c	CUFF.602	CUFF.602.1	100	1.378517	0.633544	2.123490	7.844570	739	CUFF.602.1	3012
BnaA01g09040D	BnaA01g09040D	j	CUFF.604	CUFF.604.1	100	1.434289	0.848865	2.019713	7.546088	1056	CUFF.604.1	3012
BnaA01g09090D	BnaA01g09090D	=	CUFF.606	CUFF.606.1	100	0.629639	0.348140	0.911138	3.439170	1790	CUFF.606.1	1746
BnaA01g09110D	BnaA01g09110D	=	CUFF.607	CUFF.607.1	100	2.482324	1.667215	3.297433	14.180350	991	CUFF.607.1	1019
BnaA01g09120D	BnaA01g09120D	=	CUFF.608	CUFF.608.1	100	14.501306	11.558591	17.444021	82.584702	566	CUFF.608.1	538
BnaA01g09130D	BnaA01g09130D	j	CUFF.611	CUFF.611.1	100	0.766663	0.246175	1.287151	4.308984	1081	CUFF.611.1	2038
BnaA01g09130D	BnaA01g09130D	j	CUFF.611	CUFF.611.2	100	0.766663	0.246175	1.287151	4.308984	1081	CUFF.611.1	2038
BnaA01g09140D	BnaA01g09140D	o	CUFF.613	CUFF.613.1	100	24.913377	22.803345	27.023409	137.129491	1666	CUFF.613.1	717
BnaA01g09160D	BnaA01g09160D	o	CUFF.614	CUFF.614.1	100	0.648174	0.313633	0.982716	3.554234	1380	CUFF.614.1	720
BnaA01g09180D	BnaA01g09180D	=	CUFF.615	CUFF.615.1	100	9.410229	5.083695	13.736764	53.046825	334	CUFF.615.1	465
BnaA01g09200D	BnaA01g09200D	o	CUFF.617	CUFF.617.1	100	5.596324	3.737259	7.455388	32.319491	559	CUFF.617.1	384
BnaA01g09210D	BnaA01g09210D	=	CUFF.618	CUFF.618.1	100	0.948339	0.398739	1.497940	5.493942	846	CUFF.618.1	675
BnaA01g09220D	BnaA01g09220D	j	CUFF.619	CUFF.619.1	100	3.403894	2.753534	4.054253	18.750437	1883	CUFF.619.1	1721
BnaA01g09250D	BnaA01g09250D	j	CUFF.622	CUFF.622.1	27	1.251096	0.501833	2.000358	6.999297	768	CUFF.622.1	836
BnaA01g09250D	BnaA01g09250D	j	CUFF.622	CUFF.622.2	100	4.568750	2.941910	6.195590	25.560022	627	CUFF.622.1	836
BnaA01g09260D	BnaA01g09260D	j	CUFF.624	CUFF.624.1	100	2.454637	2.021782	2.887493	13.719010	3444	CUFF.624.1	2270
BnaA01g09270D	BnaA01g09270D	=	CUFF.625	CUFF.625.1	100	6.829603	5.665074	7.994132	38.170770	1454	CUFF.625.1	1390
BnaA01g09290D	BnaA01g09290D	c	CUFF.627	CUFF.627.1	100	1.048586	0.553951	1.543220	5.823743	1060	CUFF.627.1	1539
BnaA01g09360D	BnaA01g09360D	j	CUFF.636	CUFF.636.1	87	5.923871	4.932327	6.915415	31.813975	1809	CUFF.636.1	1594
BnaA01g09360D	BnaA01g09360D	j	CUFF.636	CUFF.636.2	100	6.810470	5.583503	8.037437	36.575428	1446	CUFF.636.1	1594
-	-	u	CUFF.637	CUFF.637.1	100	2.704691	1.258973	4.150409	15.713550	490	CUFF.637.1	-
BnaA01g09370D	BnaA01g09370D	=	CUFF.684	CUFF.684.1	100	1.911633	1.482891	2.340375	10.629354	2333	CUFF.684.1	2041
BnaA01g09380D	BnaA01g09380D	=	CUFF.685	CUFF.685.1	100	26.621950	22.507425	30.736475	148.027432	574	CUFF.685.1	631
BnaA01g09390D	BnaA01g09390D	j	CUFF.686	CUFF.686.1	100	34.566385	28.926547	40.206223	196.222813	469	CUFF.686.1	837
BnaA01g09400D	BnaA01g09400D	=	CUFF.687	CUFF.687.1	100	9.689176	7.359802	12.018551	54.698765	603	CUFF.687.1	667
BnaA01g09410D	BnaA01g09410D	=	CUFF.688	CUFF.688.1	100	3.857464	2.524459	5.190469	21.413815	670	CUFF.688.1	519
BnaA01g09430D	BnaA01g09430D	x	CUFF.689	CUFF.689.1	100	1.748741	1.487645	2.009838	9.610745	5622	CUFF.689.1	2181
BnaA01g09490D	BnaA01g09490D	=	CUFF.692	CUFF.692.1	100	1.401374	0.496409	2.306339	7.396995	678	CUFF.693.1	720
BnaA01g09490D	BnaA01g09490D	e	CUFF.693	CUFF.693.1	100	0.748985	0.232387	1.265583	3.953431	957	CUFF.693.1	720
BnaA01g09500D	BnaA01g09500D	e	CUFF.694	CUFF.694.1	100	2.324558	1.667820	2.981297	13.067402	1317	CUFF.694.1	1333
BnaA01g09520D	BnaA01g09520D	e	CUFF.695	CUFF.695.1	100	6.015544	5.196616	6.834472	33.102526	2004	CUFF.695.1	1404
BnaA01g09530D	BnaA01g09530D	=	CUFF.700	CUFF.700.1	100	9.768918	8.587685	10.950152	54.330853	1780	CUFF.700.1	1635
BnaA01g09540D	BnaA01g09540D	=	CUFF.701	CUFF.701.1	100	39.161322	33.850328	44.472316	221.839186	542	CUFF.701.1	759
BnaA01g09550D	BnaA01g09550D	j	CUFF.702	CUFF.702.1	100	1.587445	1.200340	1.974551	8.825443	2382	CUFF.702.1	673
BnaA01g09560D	BnaA01g09560D	c	CUFF.703	CUFF.703.1	100	1.101572	0.620806	1.582337	6.287913	1150	CUFF.703.1	2610
BnaA01g09570D	BnaA01g09570D	=	CUFF.704	CUFF.704.1	100	13.100323	11.755082	14.445564	68.572211	1627	CUFF.704.1	1293
BnaA01g09620D	BnaA01g09620D	=	CUFF.705	CUFF.705.1	100	7.595415	6.247458	8.943373	42.212728	1042	CUFF.705.1	955
BnaA01g09640D	BnaA01g09640D	j	CUFF.712	CUFF.712.1	100	14.469894	13.140566	15.799222	80.499931	2231	CUFF.712.1	2275
BnaA01g09650D	BnaA01g09650D	j	CUFF.714	CUFF.714.1	100	2.413256	2.033642	2.792869	13.310295	3744	CUFF.714.1	3370
BnaA01g09660D	BnaA01g09660D	x	CUFF.715	CUFF.715.1	100	1.095800	0.751381	1.440219	6.225260	2042	CUFF.715.1	981
BnaA01g09690D	BnaA01g09690D	e	CUFF.716	CUFF.716.1	100	1.694403	0.600348	2.788458	9.803550	525	CUFF.716.1	1842
BnaA01g09700D	BnaA01g09700D	=	CUFF.717	CUFF.717.1	100	1.865592	1.072706	2.658477	10.100482	856	CUFF.717.1	1216
BnaA01g09710D	BnaA01g09710D	j	CUFF.718	CUFF.718.1	100	7.405969	6.396993	8.414945	41.139720	1802	CUFF.718.1	2009
BnaA01g09730D	BnaA01g09730D	j	CUFF.719	CUFF.719.1	100	10.413997	8.528082	12.299912	58.441144	868	CUFF.720.1	1632
BnaA01g09730D	BnaA01g09730D	e	CUFF.720	CUFF.720.1	100	1.047545	0.616493	1.478598	5.878603	1554	CUFF.720.1	1632
BnaA01g09740D	BnaA01g09740D	j	CUFF.722	CUFF.722.1	20	2.615452	2.017675	3.213230	14.645066	2062	CUFF.722.1	1764
BnaA01g09740D	BnaA01g09740D	j	CUFF.722	CUFF.722.2	100	13.170595	11.491464	14.849727	73.747950	1331	CUFF.722.1	1764
BnaA01g09760D	BnaA01g09760D	j	CUFF.728	CUFF.728.1	27	2.221949	1.261863	3.182034	12.408969	983	CUFF.728.3	1047
BnaA01g09760D	BnaA01g09760D	j	CUFF.728	CUFF.728.2	100	8.281748	6.647405	9.916090	46.251272	980	CUFF.728.3	1047
BnaA01g09760D	BnaA01g09760D	j	CUFF.728	CUFF.728.3	25	2.059569	1.057538	3.061600	11.502124	989	CUFF.728.3	1047
BnaA01g09770D	BnaA01g09770D	j	CUFF.731	CUFF.731.1	100	1.770302	1.089347	2.451257	10.081113	996	CUFF.731.1	1113
BnaA01g09790D	BnaA01g09790D	j	CUFF.733	CUFF.733.1	100	2.600421	1.858938	3.341904	14.575575	1348	CUFF.733.2	1020
BnaA01g09790D	BnaA01g09790D	j	CUFF.733	CUFF.733.2	44	1.152351	0.733251	1.571450	6.459021	1895	CUFF.733.2	1020
BnaA01g09800D	BnaA01g09800D	j	CUFF.735	CUFF.735.1	16	1.706353	0.736442	2.676264	9.567527	804	CUFF.735.2	1111
BnaA01g09800D	BnaA01g09800D	j	CUFF.735	CUFF.735.2	11	1.127862	0.463350	1.792374	6.323926	900	CUFF.735.2	1111
BnaA01g09800D	BnaA01g09800D	=	CUFF.735	CUFF.735.3	100	10.622219	8.364290	12.880147	59.558822	723	CUFF.735.2	1111
BnaA01g09810D	BnaA01g09810D	=	CUFF.737	CUFF.737.1	100	1.992464	1.469727	2.515201	11.059269	1899	CUFF.737.1	1891
BnaA01g09810D	BnaA01g09810D	j	CUFF.737	CUFF.737.2	23	0.460933	0.127619	0.794248	2.558432	1640	CUFF.737.1	1891
BnaA01g04320D	BnaA01g04320D	c	CUFF.531	CUFF.531.1	100	5.872996	5.000434	6.745558	33.083512	1760	CUFF.531.1	2538
BnaA01g04320D	BnaA01g04320D	j	CUFF.532	CUFF.532.1	100	4.573704	3.535429	5.611980	25.177472	1182	CUFF.532.1	2538
BnaA01g04320D	BnaA01g04320D	e	CUFF.533	CUFF.533.1	100	1.661769	0.546794	2.776744	9.147758	666	CUFF.532.1	2538
BnaA01g04340D	BnaA01g04340D	j	CUFF.534	CUFF.534.1	29	2.297569	1.602331	2.992808	12.841668	1617	CUFF.534.2	1496
BnaA01g04340D	BnaA01g04340D	j	CUFF.534	CUFF.534.2	100	7.916773	6.757952	9.075594	44.248748	1694	CUFF.534.2	1496
BnaA01g04340D	BnaA01g04340D	j	CUFF.534	CUFF.534.3	25	2.007084	1.318110	2.696058	11.218076	1530	CUFF.534.2	1496
BnaA01g04350D	BnaA01g04350D	c	CUFF.535	CUFF.535.1	100	1.865161	1.052949	2.677372	10.484114	818	CUFF.535.1	1956
BnaA01g04360D	BnaA01g04360D	c	CUFF.536	CUFF.536.1	100	13.583205	10.483937	16.682472	76.771317	552	CUFF.536.2	3701
BnaA01g04360D	BnaA01g04360D	j	CUFF.536	CUFF.536.2	14	1.949234	0.609456	3.289012	11.016933	554	CUFF.536.2	3701
BnaA01g04360D	BnaA01g04360D	j	CUFF.537	CUFF.537.1	100	30.485115	28.653551	32.316679	169.677723	3572	CUFF.537.1	3701
BnaA01g04380D	BnaA01g04380D	e	CUFF.538	CUFF.538.1	100	5.704816	4.478545	6.931088	31.647012	1046	CUFF.539.1	2151
BnaA01g04390D	BnaA01g04390D	j	CUFF.539	CUFF.539.1	38	2.134420	1.800720	2.468120	11.840524	6215	CUFF.539.1	4029
BnaA01g04390D	BnaA01g04390D	j	CUFF.539	CUFF.539.2	100	5.641988	5.035010	6.248967	31.298479	4585	CUFF.539.1	4029
-	-	u	CUFF.540	CUFF.540.1	100	3.215318	2.483613	3.947023	17.766970	1660	CUFF.540.1	-
-	-	u	CUFF.541	CUFF.541.1	100	1.518134	0.869726	2.166543	8.388795	1379	CUFF.540.1	-
-	-	u	CUFF.541	CUFF.541.2	69	1.054349	0.485369	1.623330	5.826046	1274	CUFF.540.1	-
BnaA01g04420D	BnaA01g04420D	=	CUFF.542	CUFF.542.1	100	23.634949	21.327271	25.942627	131.745938	1293	CUFF.542.1	1359
BnaA01g04430D	BnaA01g04430D	=	CUFF.543	CUFF.543.1	100	9.810936	8.573008	11.048863	55.068155	1642	CUFF.543.1	961
BnaA01g04440D	BnaA01g04440D	=	CUFF.544	CUFF.544.1	100	13.799904	12.278803	15.321005	77.457978	1592	CUFF.544.1	1940
BnaA01g04450D	BnaA01g04450D	j	CUFF.545	CUFF.545.1	39	3.823700	2.440267	5.207132	21.764074	808	CUFF.545.3	754
BnaA01g04450D	BnaA01g04450D	j	CUFF.545	CUFF.545.2	100	9.818752	7.539137	12.098368	55.887247	694	CUFF.545.3	754
BnaA01g04450D	BnaA01g04450D	j	CUFF.545	CUFF.545.3	28	2.708675	1.688344	3.729006	15.417478	962	CUFF.545.3	754
BnaA01g04460D	BnaA01g04460D	j	CUFF.546	CUFF.546.1	83	6.446759	5.292093	7.601426	36.036508	1348	CUFF.546.1	1334
BnaA01g04460D	BnaA01g04460D	c	CUFF.546	CUFF.546.2	100	7.770705	5.901152	9.640258	43.437185	778	CUFF.546.1	1334
BnaA01g04470D	BnaA01g04470D	j	CUFF.547	CUFF.547.1	21	0.735644	0.311152	1.160137	4.167598	1472	CUFF.547.1	1148
BnaA01g04470D	BnaA01g04470D	=	CUFF.547	CUFF.547.2	100	3.464281	2.570288	4.358273	19.625960	1245	CUFF.547.1	1148
BnaA01g04480D	BnaA01g04480D	j	CUFF.548	CUFF.548.1	100	14.423877	13.177815	15.669940	79.980723	2576	CUFF.548.1	3848
BnaA01g04480D	BnaA01g04480D	j	CUFF.549	CUFF.549.1	100	4.670629	3.857582	5.483676	25.565988	1703	CUFF.549.1	3848
BnaA01g04510D	BnaA01g04510D	=	CUFF.550	CUFF.550.1	100	115.789817	107.702951	123.876683	640.936644	772	CUFF.550.1	906
BnaA01g04520D	BnaA01g04520D	j	CUFF.551	CUFF.551.1	40	5.291241	4.394142	6.188341	29.384884	1807	CUFF.551.1	4066
BnaA01g04520D	BnaA01g04520D	c	CUFF.551	CUFF.551.2	100	13.250934	11.618527	14.883342	73.589005	1421	CUFF.551.1	4066
BnaA01g04530D	BnaA01g04530D	c	CUFF.552	CUFF.552.1	100	0.799259	0.490999	1.107518	4.589556	1848	CUFF.552.1	2631
BnaA01g04540D	BnaA01g04540D	=	CUFF.553	CUFF.553.1	100	45.639908	40.798130	50.481686	253.912096	690	CUFF.553.1	751
BnaA01g04550D	BnaA01g04550D	c	CUFF.554	CUFF.554.1	100	1.518019	0.781672	2.254367	8.101815	777	CUFF.554.1	1442
BnaA01g04560D	BnaA01g04560D	c	CUFF.555	CUFF.555.1	100	1.306820	0.736477	1.877164	6.695835	1008	CUFF.555.1	1566
BnaA01g04570D	BnaA01g04570D	j	CUFF.557	CUFF.557.1	36	2.870522	2.158736	3.582308	16.025500	1942	CUFF.558.1	2010
BnaA01g04570D	BnaA01g04570D	j	CUFF.557	CUFF.557.2	47	3.709705	2.847538	4.571871	20.710474	1726	CUFF.558.1	2010
BnaA01g04570D	BnaA01g04570D	j	CUFF.557	CUFF.557.3	100	7.920258	6.412237	9.428280	44.217079	1304	CUFF.558.1	2010
BnaA01g04570D	BnaA01g04570D	e	CUFF.558	CUFF.558.1	100	3.156648	2.606310	3.706986	17.622879	2888	CUFF.558.1	2010
BnaA01g04590D	BnaA01g04590D	j	CUFF.561	CUFF.561.1	100	4.129710	3.697391	4.562030	23.004918	5548	CUFF.561.1	2524
BnaA01g04590D	BnaA01g04590D	e	CUFF.562	CUFF.562.1	100	6.823984	5.163944	8.484024	38.013608	877	CUFF.561.1	2524
BnaA01g04600D	BnaA01g04600D	j	CUFF.576	CUFF.576.1	100	113.355780	107.857776	118.853785	627.953478	2945	CUFF.576.1	3705
BnaA01g04610D	BnaA01g04610D	=	CUFF.577	CUFF.577.1	100	44.268311	41.822906	46.713717	245.231783	3679	CUFF.577.1	1689
BnaA01g04620D	BnaA01g04620D	=	CUFF.580	CUFF.580.1	100	197.494724	192.122792	202.866656	1095.554315	1555	CUFF.580.1	1507
BnaA01g04630D	BnaA01g04630D	j	CUFF.581	CUFF.581.1	100	0.692508	0.336471	1.048546	3.730040	1393	CUFF.581.1	1221
BnaA01g04640D	BnaA01g04640D	=	CUFF.582	CUFF.582.1	100	9.053600	8.000054	10.107145	51.203107	2253	CUFF.582.2	2195
BnaA01g04640D	BnaA01g04640D	j	CUFF.582	CUFF.582.2	16	1.436987	1.001759	1.872216	8.126958	2650	CUFF.582.2	2195
BnaA01g04650D	BnaA01g04650D	=	CUFF.583	CUFF.583.1	100	8.050084	6.342685	9.757483	45.768115	782	CUFF.583.1	1171
BnaA01g04660D	BnaA01g04660D	j	CUFF.588	CUFF.588.1	100	48.936379	45.309357	52.563400	268.661585	1289	CUFF.588.1	2440
BnaA01g04670D	BnaA01g04670D	e	CUFF.589	CUFF.589.1	100	1.457947	1.108473	1.807421	8.275595	2588	CUFF.589.1	3038
BnaA01g04680D	BnaA01g04680D	j	CUFF.592	CUFF.592.1	13	0.826779	0.351550	1.302007	4.514615	1283	CUFF.592.1	1124
BnaA01g04680D	BnaA01g04680D	j	CUFF.592	CUFF.592.2	100	6.204986	4.808625	7.601347	33.882254	990	CUFF.592.1	1124
BnaA01g04680D	BnaA01g04680D	j	CUFF.592	CUFF.592.3	16	0.991953	0.341983	1.641924	5.416549	990	CUFF.592.1	1124
BnaA01g04690D	BnaA01g04690D	=	CUFF.593	CUFF.593.1	100	2.892055	2.180531	3.603578	15.517674	1361	CUFF.593.1	459
BnaA01g04700D	BnaA01g04700D	e	CUFF.597	CUFF.597.1	100	13.009898	11.573624	14.446173	71.820086	2604	CUFF.597.1	2298
BnaA01g04700D	BnaA01g04700D	j	CUFF.598	CUFF.598.1	100	63.286225	59.538290	67.034160	349.366460	2216	CUFF.597.1	2298
BnaA01g04720D	BnaA01g04720D	=	CUFF.603	CUFF.603.1	100	17.403657	15.975972	18.831341	96.973372	2575	CUFF.603.1	892
BnaA01g04730D	BnaA01g04730D	=	CUFF.605	CUFF.605.1	100	15.457576	13.897021	17.018132	86.129791	1854	CUFF.605.1	2550
BnaA01g04740D	BnaA01g04740D	e	CUFF.609	CUFF.609.1	100	15.491412	13.017631	17.965193	84.461198	1052	CUFF.609.1	1033
BnaA01g04740D	BnaA01g04740D	=	CUFF.610	CUFF.610.1	100	156.544514	146.880961	166.208066	853.501110	872	CUFF.609.1	1033
BnaA01g04750D	BnaA01g04750D	=	CUFF.612	CUFF.612.1	100	5.085985	4.319054	5.852917	28.717815	2496	CUFF.612.1	2659
BnaA01g04750D	BnaA01g04750D	j	CUFF.612	CUFF.612.2	34	1.751836	1.225760	2.277912	9.891672	2417	CUFF.612.1	2659
BnaA01g04760D	BnaA01g04760D	=	CUFF.616	CUFF.616.1	100	9.717984	8.778746	10.657223	54.227765	2856	CUFF.616.1	2953
BnaA01g04770D	BnaA01g04770D	j	CUFF.620	CUFF.620.1	100	15.141076	13.858490	16.423663	84.827989	2581	CUFF.620.1	2538
BnaA01g04780D	BnaA01g04780D	=	CUFF.621	CUFF.621.1	100	18.099013	15.809792	20.388233	99.396826	994	CUFF.621.1	893
BnaA01g04790D	BnaA01g04790D	=	CUFF.623	CUFF.623.1	100	44.180564	40.009812	48.351316	247.940460	854	CUFF.623.1	667
BnaA01g04800D	BnaA01g04800D	=	CUFF.626	CUFF.626.1	100	14.557147	12.828294	16.285999	82.264241	1321	CUFF.626.1	1357
BnaA01g04810D	BnaA01g04810D	=	CUFF.628	CUFF.628.1	100	970.902961	920.425340	1021.380582	5488.707896	450	CUFF.629.1	617
BnaA01g04810D	BnaA01g04810D	e	CUFF.629	CUFF.629.1	100	126.579812	118.179944	134.979681	715.580901	869	CUFF.629.1	617
BnaA01g04820D	BnaA01g04820D	=	CUFF.630	CUFF.630.1	100	34.116719	27.734140	40.499298	194.403523	417	CUFF.631.1	535
BnaA01g04820D	BnaA01g04820D	e	CUFF.631	CUFF.631.1	100	2.759534	1.634655	3.884413	15.724349	735	CUFF.631.1	535
BnaA01g04830D	BnaA01g04830D	=	CUFF.632	CUFF.632.1	100	11.265310	7.979297	14.551323	63.403290	487	CUFF.633.1	593
BnaA01g04830D	BnaA01g04830D	e	CUFF.633	CUFF.633.1	100	2.412942	1.146234	3.679650	13.580493	676	CUFF.633.1	593
BnaA01g04840D	BnaA01g04840D	o	CUFF.634	CUFF.634.1	100	2.536130	1.975608	3.096652	14.419484	1798	CUFF.634.1	2178
BnaA01g04840D	BnaA01g04840D	j	CUFF.635	CUFF.635.1	100	2.209878	1.068114	3.351642	12.589720	589	CUFF.635.1	2178
BnaA01g04850D	BnaA01g04850D	e	CUFF.638	CUFF.638.1	100	48.448340	43.875983	53.020697	271.138403	833	CUFF.639.1	1780
BnaA01g04850D	BnaA01g04850D	j	CUFF.639	CUFF.639.1	100	65.152871	60.697224	69.608519	364.624369	1487	CUFF.639.1	1780
BnaA01g04850D	BnaA01g04850D	j	CUFF.639	CUFF.639.2	84	54.576829	50.208420	58.945238	305.436146	1274	CUFF.639.1	1780
BnaA01g04860D	BnaA01g04860D	j	CUFF.640	CUFF.640.1	13	1.097782	0.649575	1.545989	6.094661	2095	CUFF.640.1	2013
BnaA01g04860D	BnaA01g04860D	=	CUFF.640	CUFF.640.2	100	8.596594	7.529446	9.663742	47.726525	2028	CUFF.640.1	2013
BnaA01g04870D	BnaA01g04870D	=	CUFF.641	CUFF.641.1	100	4.683240	3.666111	5.700370	26.130973	1476	CUFF.641.1	1496
BnaA01g04870D	BnaA01g04870D	j	CUFF.641	CUFF.641.2	96	4.475270	3.419114	5.531425	24.970565	1396	CUFF.641.1	1496
BnaA01g04880D	BnaA01g04880D	j	CUFF.642	CUFF.642.1	100	18.989851	16.262348	21.717355	104.939022	812	CUFF.643.1	1174
BnaA01g04880D	BnaA01g04880D	e	CUFF.643	CUFF.643.1	100	1.230416	0.766488	1.694345	6.799353	1723	CUFF.643.1	1174
BnaA01g04890D	BnaA01g04890D	x	CUFF.644	CUFF.644.1	100	178.089330	172.471098	183.707562	971.179939	1323	CUFF.644.1	1274
BnaA01g04900D	BnaA01g04900D	=	CUFF.645	CUFF.645.1	100	12.735545	11.363125	14.107965	70.289675	1782	CUFF.645.1	1409
BnaA01g04910D	BnaA01g04910D	j	CUFF.646	CUFF.646.1	100	36.086861	33.473638	38.700084	197.860995	1861	CUFF.646.1	1824
BnaA01g04910D	BnaA01g04910D	j	CUFF.646	CUFF.646.2	16	5.703385	4.644012	6.762757	31.271141	1768	CUFF.646.1	1824
BnaA01g04920D	BnaA01g04920D	j	CUFF.647	CUFF.647.1	100	11.846580	9.719513	13.973647	64.596841	781	CUFF.647.1	543
BnaA01g04920D	BnaA01g04920D	e	CUFF.648	CUFF.648.1	100	2.387502	1.576818	3.198186	13.214647	961	CUFF.648.1	543
BnaA01g04940D	BnaA01g04940D	j	CUFF.649	CUFF.649.1	100	3.881576	3.406574	4.356577	21.542517	4003	CUFF.649.1	3591
BnaA01g04970D	BnaA01g04970D	o	CUFF.650	CUFF.650.1	100	1.323601	0.768866	1.878337	7.401874	1070	CUFF.650.1	2497
BnaA01g04980D	BnaA01g04980D	j	CUFF.651	CUFF.651.1	100	16.714712	15.404943	18.024480	91.890889	2877	CUFF.651.1	3137
BnaA01g04980D	BnaA01g04980D	e	CUFF.652	CUFF.652.1	100	8.883578	7.131863	10.635292	48.838404	868	CUFF.651.1	3137
-	-	u	CUFF.653	CUFF.653.1	100	1.239295	0.890826	1.587765	6.842671	2700	CUFF.653.1	-
BnaA01g05000D	BnaA01g05000D	o	CUFF.654	CUFF.654.1	100	1.347167	0.939624	1.754711	7.438279	2248	CUFF.653.1	393
BnaA01g05010D	BnaA01g05010D	e	CUFF.655	CUFF.655.1	100	0.780373	0.473129	1.087616	4.214249	1826	CUFF.655.1	2373
BnaA01g05010D	BnaA01g05010D	e	CUFF.656	CUFF.656.1	100	0.801604	0.433284	1.169925	4.429260	1370	CUFF.656.1	2373
BnaA01g05020D	BnaA01g05020D	x	CUFF.657	CUFF.657.1	100	4.041742	2.762910	5.320574	22.217213	853	CUFF.657.1	741
BnaA01g05020D	BnaA01g05020D	=	CUFF.658	CUFF.658.1	100	38.613855	33.994176	43.233533	212.258035	658	CUFF.658.1	741
BnaA01g05030D	BnaA01g05030D	=	CUFF.659	CUFF.659.1	100	6.323119	4.014242	8.631996	33.873062	469	CUFF.659.1	303
BnaA01g05040D	BnaA01g05040D	=	CUFF.660	CUFF.660.1	100	2.010850	1.545830	2.475870	11.207780	2316	CUFF.660.1	2244
BnaA01g05040D	BnaA01g05040D	e	CUFF.661	CUFF.661.1	100	0.508361	0.101288	0.915434	2.833426	1340	CUFF.660.1	2244
BnaA01g05060D	BnaA01g05060D	e	CUFF.662	CUFF.662.1	100	3.700992	2.209030	5.192953	20.711022	582	CUFF.663.2	1000
BnaA01g05060D	BnaA01g05060D	j	CUFF.663	CUFF.663.1	100	4.784329	3.004648	6.564010	26.773459	624	CUFF.663.2	1000
BnaA01g05060D	BnaA01g05060D	j	CUFF.663	CUFF.663.2	67	3.225461	2.073273	4.377648	18.049916	828	CUFF.663.2	1000
BnaA01g05070D	BnaA01g05070D	j	CUFF.664	CUFF.664.1	13	0.653415	0.156346	1.150484	3.603072	1200	CUFF.664.1	1225
BnaA01g05070D	BnaA01g05070D	=	CUFF.664	CUFF.664.2	100	4.876475	3.810381	5.942569	26.889943	1200	CUFF.664.1	1225
BnaA01g05080D	BnaA01g05080D	=	CUFF.665	CUFF.665.1	100	8.510394	7.453765	9.567022	47.412094	1906	CUFF.665.1	1880
BnaA01g05090D	BnaA01g05090D	=	CUFF.666	CUFF.666.1	100	21.624638	19.298499	23.950777	121.631548	1317	CUFF.666.2	1387
BnaA01g05090D	BnaA01g05090D	j	CUFF.666	CUFF.666.2	39	8.492670	7.045481	9.939860	47.768505	1422	CUFF.666.2	1387
BnaA01g05100D	BnaA01g05100D	=	CUFF.667	CUFF.667.1	100	50.768639	45.153515	56.383762	284.229541	608	CUFF.667.1	784
-	-	u	CUFF.668	CUFF.668.1	100	65.749752	61.491950	70.007553	330.640331	947	CUFF.668.1	-
BnaA01g05110D	BnaA01g05110D	=	CUFF.669	CUFF.669.1	100	42.557205	37.481068	47.633341	239.197173	609	CUFF.669.1	889
BnaA01g05120D	BnaA01g05120D	j	CUFF.670	CUFF.670.1	100	1.720520	1.184026	2.257015	9.670363	1445	CUFF.670.1	1050
BnaA01g05130D	BnaA01g05130D	=	CUFF.671	CUFF.671.1	100	39.673732	35.183855	44.163609	218.005607	690	CUFF.672.1	1037
BnaA01g05130D	BnaA01g05130D	e	CUFF.672	CUFF.672.1	100	8.762125	7.168828	10.355422	48.147533	975	CUFF.672.1	1037
BnaA01g05140D	BnaA01g05140D	j	CUFF.673	CUFF.673.1	100	5.797973	5.015904	6.580042	32.547709	2329	CUFF.673.1	1979
BnaA01g05140D	BnaA01g05140D	c	CUFF.673	CUFF.673.2	83	4.799664	2.861206	6.738121	26.943563	560	CUFF.673.1	1979
-	-	u	CUFF.674	CUFF.674.1	100	0.889833	0.430564	1.349101	4.784439	1072	CUFF.674.1	-
BnaA01g05210D	BnaA01g05210D	=	CUFF.675	CUFF.675.1	100	0.829234	0.494249	1.164218	4.415871	1690	CUFF.675.1	1446
BnaA01g05220D	BnaA01g05220D	j	CUFF.676	CUFF.676.1	100	5.189319	4.409701	5.968937	28.628874	2158	CUFF.676.1	2154
BnaA01g05220D	BnaA01g05220D	c	CUFF.676	CUFF.676.2	87	4.495117	3.047558	5.942677	24.799044	808	CUFF.676.1	2154
BnaA01g05230D	BnaA01g05230D	j	CUFF.677	CUFF.677.1	22	2.012709	1.256793	2.768625	11.038788	1345	CUFF.677.1	1294
BnaA01g05230D	BnaA01g05230D	j	CUFF.677	CUFF.677.2	100	9.093113	7.222392	10.963834	49.871559	871	CUFF.677.1	1294
BnaA01g05240D	BnaA01g05240D	j	CUFF.678	CUFF.678.1	100	12.822543	11.344921	14.300165	71.357406	2321	CUFF.678.1	3470
BnaA01g05240D	BnaA01g05240D	j	CUFF.678	CUFF.678.2	63	8.134647	6.903805	9.365490	45.269282	2251	CUFF.678.1	3470
BnaA01g05240D	BnaA01g05240D	j	CUFF.678	CUFF.678.3	93	11.947796	10.445913	13.449679	66.489439	2150	CUFF.678.1	3470
BnaA01g05240D	BnaA01g05240D	j	CUFF.678	CUFF.678.4	78	9.988396	8.584953	11.391839	55.585388	2214	CUFF.678.1	3470
BnaA01g05270D	BnaA01g05270D	=	CUFF.679	CUFF.679.1	100	3.556680	2.857603	4.255758	19.161324	1726	CUFF.679.1	1488
BnaA01g05280D	BnaA01g05280D	j	CUFF.680	CUFF.680.1	100	0.514454	0.220200	0.808709	2.785772	1452	CUFF.680.1	1868
BnaA01g05300D	BnaA01g05300D	j	CUFF.681	CUFF.681.1	100	31.753342	29.547348	33.959335	176.784039	2196	CUFF.681.1	2847
BnaA01g05310D	BnaA01g05310D	o	CUFF.682	CUFF.682.1	100	97.727452	92.094342	103.360563	540.160916	1646	CUFF.682.1	111
BnaA01g05320D	BnaA01g05320D	=	CUFF.683	CUFF.683.1	100	209.379017	197.121906	221.636128	1157.283436	864	CUFF.683.1	1343
BnaA01g05380D	BnaA01g05380D	j	CUFF.690	CUFF.690.1	16	4.413933	3.815674	5.012192	24.537244	4123	CUFF.690.1	1543
BnaA01g05380D	BnaA01g05380D	j	CUFF.690	CUFF.690.2	22	5.861059	5.065065	6.657053	32.581878	3155	CUFF.690.1	1543
BnaA01g05380D	BnaA01g05380D	j	CUFF.690	CUFF.690.3	31	8.215034	6.556181	9.873887	45.667729	1294	CUFF.690.1	1543
BnaA01g05380D	BnaA01g05380D	j	CUFF.690	CUFF.690.4	100	26.800224	23.924481	29.675966	148.983594	1291	CUFF.690.1	1543
BnaA01g05390D	BnaA01g05390D	j	CUFF.691	CUFF.691.1	25	6.084097	3.545392	8.622802	32.765272	540	CUFF.691.1	577
BnaA01g05390D	BnaA01g05390D	j	CUFF.691	CUFF.691.2	100	24.168090	19.814430	28.521750	130.154741	540	CUFF.691.1	577
BnaA01g05410D	BnaA01g05410D	x	CUFF.696	CUFF.696.1	100	19.366104	16.977619	21.754590	106.111478	1019	CUFF.696.1	639
BnaA01g05410D	BnaA01g05410D	o	CUFF.697	CUFF.697.1	14	25.902206	20.349011	31.455401	141.924327	449	CUFF.697.1	639
BnaA01g05410D	BnaA01g05410D	j	CUFF.697	CUFF.697.2	100	191.357667	171.993217	210.722116	1048.494021	359	CUFF.697.1	639
BnaA01g05420D	BnaA01g05420D	j	CUFF.698	CUFF.698.1	100	3.610630	2.272469	4.948790	20.448611	653	CUFF.698.1	1312
BnaA01g05440D	BnaA01g05440D	=	CUFF.699	CUFF.699.1	100	2.062580	0.716848	3.408312	10.394204	478	CUFF.699.1	390
BnaA01g05450D	BnaA01g05450D	j	CUFF.706	CUFF.706.1	100	37.958302	35.731273	40.185331	211.098500	3237	CUFF.706.1	3894
BnaA01g05450D	BnaA01g05450D	e	CUFF.707	CUFF.707.1	100	67.692289	63.624738	71.759840	376.458904	1780	CUFF.706.1	3894
BnaA01g05470D	BnaA01g05470D	p	CUFF.708	CUFF.708.1	100	1.308133	0.770491	1.845774	7.157118	1116	CUFF.708.1	63
BnaA01g05480D	BnaA01g05480D	j	CUFF.709	CUFF.709.1	28	5.641811	4.365657	6.917965	31.880912	1265	CUFF.709.1	1496
BnaA01g05480D	BnaA01g05480D	=	CUFF.709	CUFF.709.2	100	20.268096	17.739770	22.796421	114.531553	1054	CUFF.709.1	1496
BnaA01g05480D	BnaA01g05480D	e	CUFF.710	CUFF.710.1	100	14.950734	12.451388	17.450081	84.484049	769	CUFF.709.1	1496
BnaA01g05490D	BnaA01g05490D	e	CUFF.711	CUFF.711.1	100	3.559130	3.122834	3.995427	19.743920	3877	CUFF.711.1	3381
BnaA01g05510D	BnaA01g05510D	j	CUFF.713	CUFF.713.1	80	2.162873	1.911758	2.413988	11.958719	9876	CUFF.713.1	9566
BnaA01g05510D	BnaA01g05510D	j	CUFF.713	CUFF.713.2	14	0.383330	0.261308	0.505351	2.119464	9798	CUFF.713.1	9566
BnaA01g05510D	BnaA01g05510D	j	CUFF.713	CUFF.713.3	100	2.694247	2.237667	3.150826	14.896733	3874	CUFF.713.1	9566
BnaA01g05530D	BnaA01g05530D	j	CUFF.721	CUFF.721.1	18	5.649683	4.282256	7.017109	31.873958	1477	CUFF.721.1	1463
BnaA01g05530D	BnaA01g05530D	=	CUFF.721	CUFF.721.2	100	30.728435	27.976807	33.480064	173.361397	1441	CUFF.721.1	1463
BnaA01g05540D	BnaA01g05540D	j	CUFF.723	CUFF.723.1	100	16.177770	13.988585	18.366955	91.237427	967	CUFF.724.1	1125
BnaA01g05540D	BnaA01g05540D	e	CUFF.724	CUFF.724.1	100	1.553129	1.102281	2.003978	8.759151	1763	CUFF.724.1	1125
BnaA01g05560D	BnaA01g05560D	=	CUFF.725	CUFF.725.1	100	5.797325	4.813880	6.780771	32.016094	1383	CUFF.725.1	1288
BnaA01g05570D	BnaA01g05570D	e	CUFF.726	CUFF.726.1	100	2.226956	1.599025	2.854886	12.389105	1332	CUFF.726.1	801
BnaA01g05590D	BnaA01g05590D	e	CUFF.727	CUFF.727.1	100	0.737929	0.398866	1.076991	4.014362	1467	CUFF.727.1	2148
BnaA01g05610D	BnaA01g05610D	j	CUFF.729	CUFF.729.1	100	28.618533	26.698492	30.538573	160.102428	2662	CUFF.729.1	2795
BnaA01g05620D	BnaA01g05620D	=	CUFF.730	CUFF.730.1	100	2.595415	2.011784	3.179047	14.290100	1726	CUFF.730.1	1489
BnaA01g05660D	BnaA01g05660D	j	CUFF.732	CUFF.732.1	100	1.072759	0.729729	1.415789	5.729375	2029	CUFF.732.1	1874
BnaA01g05670D	BnaA01g05670D	j	CUFF.734	CUFF.734.1	98	22.455841	20.345009	24.566673	125.076086	1743	CUFF.734.1	1803
BnaA01g05670D	BnaA01g05670D	j	CUFF.734	CUFF.734.2	100	22.981413	20.366820	25.596006	128.003452	1246	CUFF.734.1	1803
BnaA01g05690D	BnaA01g05690D	=	CUFF.736	CUFF.736.1	100	12.635380	11.347200	13.923559	70.521627	2010	CUFF.736.1	2178
BnaA01g05710D	BnaA01g05710D	=	CUFF.738	CUFF.738.1	100	3.478097	2.124112	4.832081	18.394592	623	CUFF.738.1	477
BnaA01g09820D	BnaA01g09820D	j	CUFF.739	CUFF.739.1	100	2.617717	2.173727	3.061708	14.460737	3617	CUFF.739.1	3297
BnaA01g09820D	BnaA01g09820D	j	CUFF.739	CUFF.739.2	84	2.198290	1.591491	2.805089	12.143745	2035	CUFF.739.1	3297
BnaA01g09830D	BnaA01g09830D	j	CUFF.740	CUFF.740.1	72	4.279619	3.653500	4.905739	24.002944	2698	CUFF.740.1	2587
BnaA01g09830D	BnaA01g09830D	c	CUFF.740	CUFF.740.2	100	5.966482	4.719944	7.213019	33.463987	1130	CUFF.740.1	2587
BnaA01g09860D	BnaA01g09860D	j	CUFF.741	CUFF.741.1	91	13.868107	12.431767	15.304446	76.355892	2035	CUFF.741.1	2398
BnaA01g09860D	BnaA01g09860D	j	CUFF.741	CUFF.741.2	15	2.273214	1.649492	2.896937	12.516006	2035	CUFF.741.1	2398
BnaA01g09860D	BnaA01g09860D	c	CUFF.741	CUFF.741.3	100	15.180618	11.714529	18.646707	83.582402	556	CUFF.741.1	2398
BnaA01g09870D	BnaA01g09870D	j	CUFF.742	CUFF.742.1	100	2.769850	2.182088	3.357611	15.629692	2405	CUFF.742.1	1189
BnaA01g09880D	BnaA01g09880D	=	CUFF.743	CUFF.743.1	100	11.714954	10.058571	13.371336	66.105077	1294	CUFF.743.1	799
BnaA01g09890D	BnaA01g09890D	j	CUFF.744	CUFF.744.1	100	11.658230	10.327847	12.988614	62.842078	1760	CUFF.744.1	1944
BnaA01g09890D	BnaA01g09890D	j	CUFF.744	CUFF.744.2	98	11.446056	7.785237	15.106874	61.698379	454	CUFF.744.1	1944
BnaA01g09900D	BnaA01g09900D	=	CUFF.745	CUFF.745.1	100	7.640819	6.710107	8.571530	42.352797	1959	CUFF.745.1	2022
BnaA01g09910D	BnaA01g09910D	=	CUFF.746	CUFF.746.1	100	3.929397	3.286979	4.571815	22.025825	2663	CUFF.746.1	2685
BnaA01g09910D	BnaA01g09910D	j	CUFF.746	CUFF.746.2	32	1.242564	0.803267	1.681862	6.965064	2564	CUFF.746.1	2685
BnaA01g10790D	BnaA01g10790D	=	CUFF.747	CUFF.747.1	100	9.799083	8.657433	10.940734	54.211543	1693	CUFF.747.1	1203
BnaA01g10800D	BnaA01g10800D	=	CUFF.748	CUFF.748.1	100	18.371432	16.475262	20.267602	101.708418	1531	CUFF.748.1	1563
BnaA01g10800D	BnaA01g10800D	x	CUFF.749	CUFF.749.1	100	2.787529	2.043166	3.531893	15.432395	1759	CUFF.749.1	1563
BnaA01g10810D	BnaA01g10810D	j	CUFF.750	CUFF.750.1	17	0.515447	0.265957	0.764937	2.857258	3085	CUFF.750.1	3001
BnaA01g10810D	BnaA01g10810D	j	CUFF.750	CUFF.750.2	100	3.076028	2.573780	3.578277	17.051238	3085	CUFF.750.1	3001
BnaA01g10830D	BnaA01g10830D	j	CUFF.751	CUFF.751.1	100	1.697657	1.229156	2.166159	9.682471	1801	CUFF.751.1	2803
BnaA01g10830D	BnaA01g10830D	j	CUFF.752	CUFF.752.1	100	0.890988	0.470695	1.311282	4.903375	1204	CUFF.752.1	2803
BnaA01g10840D	BnaA01g10840D	j	CUFF.753	CUFF.753.1	100	1.138265	0.854024	1.422507	6.460090	3464	CUFF.753.1	3336
BnaA01g10840D	BnaA01g10840D	e	CUFF.754	CUFF.754.1	100	0.230222	0.070587	0.389857	1.306600	3390	CUFF.753.1	3336
-	-	u	CUFF.755	CUFF.755.1	41	2.344858	1.393348	3.296368	13.058363	1016	CUFF.755.1	-
-	-	u	CUFF.755	CUFF.755.2	100	5.709520	4.255245	7.163795	31.795945	916	CUFF.755.1	-
BnaA01g09920D	BnaA01g09920D	j	CUFF.756	CUFF.756.1	21	2.207433	1.349772	3.065093	12.246626	1224	CUFF.756.2	1331
BnaA01g09920D	BnaA01g09920D	j	CUFF.756	CUFF.756.2	100	10.638799	9.053386	12.224211	59.023041	1247	CUFF.756.2	1331
BnaA01g09930D	BnaA01g09930D	j	CUFF.757	CUFF.757.1	13	0.668928	0.272522	1.065335	3.723340	1820	CUFF.757.1	2145
BnaA01g09930D	BnaA01g09930D	=	CUFF.757	CUFF.757.2	100	4.995273	4.143104	5.847443	27.804321	1820	CUFF.757.1	2145
BnaA01g09940D	BnaA01g09940D	j	CUFF.758	CUFF.758.1	62	13.133544	10.856829	15.410258	72.115953	1005	CUFF.758.2	991
BnaA01g09940D	BnaA01g09940D	=	CUFF.758	CUFF.758.2	23	4.895501	3.456088	6.334915	26.881073	1100	CUFF.758.2	991
BnaA01g09940D	BnaA01g09940D	j	CUFF.758	CUFF.758.3	100	21.333089	18.436912	24.229265	117.139447	992	CUFF.758.2	991
BnaA01g09970D	BnaA01g09970D	j	CUFF.759	CUFF.759.1	98	8.655786	7.596047	9.715525	48.044476	2134	CUFF.759.1	2847
BnaA01g09970D	BnaA01g09970D	j	CUFF.759	CUFF.759.2	100	8.864974	7.052984	10.676963	49.205583	964	CUFF.759.1	2847
BnaA01g09980D	BnaA01g09980D	=	CUFF.760	CUFF.760.1	100	8.111274	6.215772	10.006776	44.950987	699	CUFF.760.1	742
BnaA01g09990D	BnaA01g09990D	j	CUFF.761	CUFF.761.1	100	11.484264	10.040792	12.927737	64.628312	1445	CUFF.761.1	1372
BnaA01g10000D	BnaA01g10000D	j	CUFF.762	CUFF.762.1	100	11.418242	10.015101	12.821382	63.239763	1623	CUFF.762.2	1626
BnaA01g10000D	BnaA01g10000D	j	CUFF.762	CUFF.762.2	15	1.730247	1.136405	2.324088	9.582946	1752	CUFF.762.2	1626
BnaA01g10020D	BnaA01g10020D	j	CUFF.763	CUFF.763.1	100	2.061859	1.558867	2.564851	11.492307	1879	CUFF.763.1	1859
BnaA01g10030D	BnaA01g10030D	=	CUFF.764	CUFF.764.1	100	9.899142	8.737509	11.060775	54.588055	1664	CUFF.764.1	1482
BnaA01g10040D	BnaA01g10040D	j	CUFF.765	CUFF.765.1	100	0.895397	0.355963	1.434831	5.185661	855	CUFF.765.1	4713
BnaA01g10040D	BnaA01g10040D	c	CUFF.766	CUFF.766.1	100	1.292450	0.646225	1.938675	7.121255	833	CUFF.766.1	4713
BnaA01g10050D	BnaA01g10050D	j	CUFF.767	CUFF.767.1	100	8.077723	7.322983	8.832463	44.339616	3660	CUFF.767.1	3579
BnaA01g10060D	BnaA01g10060D	j	CUFF.768	CUFF.768.1	25	0.460078	0.068115	0.852041	2.445588	1249	CUFF.768.1	1317
BnaA01g10060D	BnaA01g10060D	=	CUFF.768	CUFF.768.2	100	1.832944	1.180364	2.485525	9.743192	1249	CUFF.768.1	1317
BnaA01g10070D	BnaA01g10070D	j	CUFF.769	CUFF.769.1	76	0.910375	0.351205	1.469545	5.204422	1155	CUFF.769.1	1276
BnaA01g10070D	BnaA01g10070D	c	CUFF.769	CUFF.769.2	100	1.194715	0.585984	1.803446	6.829932	1141	CUFF.769.1	1276
BnaA01g10100D	BnaA01g10100D	j	CUFF.770	CUFF.770.1	21	1.053648	0.678341	1.428954	5.950984	1960	CUFF.770.1	4346
BnaA01g10100D	BnaA01g10100D	c	CUFF.770	CUFF.770.2	100	5.086637	3.888150	6.285125	28.729235	1005	CUFF.770.1	4346
BnaA01g10100D	BnaA01g10100D	j	CUFF.771	CUFF.771.1	19	0.604747	0.304040	0.905454	3.330155	2475	CUFF.771.1	4346
BnaA01g10100D	BnaA01g10100D	c	CUFF.771	CUFF.771.2	100	3.149863	2.565925	3.733802	17.345325	2370	CUFF.771.1	4346
BnaA01g10110D	BnaA01g10110D	e	CUFF.772	CUFF.772.1	100	6.285212	4.714698	7.855726	35.792875	873	CUFF.772.1	831
BnaA01g10110D	BnaA01g10110D	=	CUFF.773	CUFF.773.1	100	64.370006	58.117047	70.622965	366.572801	648	CUFF.772.1	831
BnaA01g10140D	BnaA01g10140D	j	CUFF.774	CUFF.774.1	100	6.534107	4.753535	8.314679	37.166546	645	CUFF.774.1	655
BnaA01g10160D	BnaA01g10160D	j	CUFF.775	CUFF.775.1	100	25.092663	21.744375	28.440951	139.908505	793	CUFF.775.2	973
BnaA01g10160D	BnaA01g10160D	j	CUFF.775	CUFF.775.2	17	4.285828	2.944048	5.627607	23.896378	1023	CUFF.775.2	973
BnaA01g10170D	BnaA01g10170D	j	CUFF.776	CUFF.776.1	59	7.067630	5.512675	8.622586	39.487917	1115	CUFF.776.1	813
BnaA01g10170D	BnaA01g10170D	j	CUFF.776	CUFF.776.2	100	12.011253	9.968852	14.053653	67.108680	1023	CUFF.776.1	813
BnaA01g10200D	BnaA01g10200D	e	CUFF.777	CUFF.777.1	100	1.349700	0.901338	1.798062	7.542386	1546	CUFF.777.1	1827
BnaA01g10220D	BnaA01g10220D	=	CUFF.778	CUFF.778.1	100	4.921066	4.199815	5.642318	27.853039	2236	CUFF.778.1	2271
BnaA01g10230D	BnaA01g10230D	j	CUFF.779	CUFF.779.1	100	6.262485	5.376067	7.148902	35.070781	1787	CUFF.779.1	2005
BnaA01g10270D	BnaA01g10270D	=	CUFF.780	CUFF.780.1	92	5.273207	4.196511	6.349904	29.716658	1332	CUFF.780.1	2006
BnaA01g10270D	BnaA01g10270D	j	CUFF.780	CUFF.780.2	47	2.693108	1.537887	3.848329	15.176751	839	CUFF.780.1	2006
BnaA01g10280D	BnaA01g10280D	c	CUFF.781	CUFF.781.1	100	70.085339	64.880220	75.290458	392.238707	970	CUFF.781.1	5637
BnaA01g10280D	BnaA01g10280D	j	CUFF.782	CUFF.782.1	17	1.760699	1.171453	2.349945	9.818647	1773	CUFF.782.1	5637
BnaA01g10280D	BnaA01g10280D	j	CUFF.782	CUFF.782.2	100	10.532998	8.998284	12.067712	58.737924	1302	CUFF.782.1	5637
BnaA01g10290D	BnaA01g10290D	=	CUFF.783	CUFF.783.1	100	0.594874	0.356709	0.833039	3.325286	2239	CUFF.783.1	1488
BnaA01g10310D	BnaA01g10310D	j	CUFF.784	CUFF.784.1	100	0.725320	0.400260	1.050380	4.104534	1619	CUFF.784.1	2439
BnaA01g10340D	BnaA01g10340D	j	CUFF.785	CUFF.785.1	35	0.759135	0.227036	1.291234	4.333656	1082	CUFF.785.2	1029
BnaA01g10340D	BnaA01g10340D	j	CUFF.785	CUFF.785.2	57	1.253507	0.595080	1.911935	7.155865	1174	CUFF.785.2	1029
BnaA01g10340D	BnaA01g10340D	j	CUFF.785	CUFF.785.3	100	2.186449	1.330766	3.042133	12.481731	1072	CUFF.785.2	1029
-	-	u	CUFF.786	CUFF.786.1	62	2.705622	2.151359	3.259885	15.115485	2660	CUFF.786.1	-
-	-	u	CUFF.786	CUFF.786.2	100	4.376622	3.675300	5.077943	24.450850	2557	CUFF.786.1	-
BnaA01g10360D	BnaA01g10360D	j	CUFF.787	CUFF.787.1	100	5.263693	4.219359	6.308026	28.836046	1373	CUFF.787.1	1522
BnaA01g10360D	BnaA01g10360D	c	CUFF.788	CUFF.788.1	100	1.920531	0.878139	2.962922	10.521228	865	CUFF.787.1	1522
BnaA01g10370D	BnaA01g10370D	=	CUFF.789	CUFF.789.1	100	16.887204	11.017441	22.756967	96.292587	331	CUFF.789.1	537
BnaA01g10380D	BnaA01g10380D	=	CUFF.790	CUFF.790.1	100	5.722876	4.869428	6.576323	31.809200	1779	CUFF.790.1	1457
BnaA01g10390D	BnaA01g10390D	j	CUFF.791	CUFF.791.1	100	2.996434	2.276802	3.716065	16.932152	1783	CUFF.791.1	1524
BnaA01g10390D	BnaA01g10390D	e	CUFF.792	CUFF.792.1	100	3.269731	2.277432	4.262030	18.476491	1216	CUFF.791.1	1524
BnaA01g10400D	BnaA01g10400D	j	CUFF.793	CUFF.793.1	100	1.230449	0.964838	1.496061	6.902944	3763	CUFF.793.1	3381
BnaA01g10410D	BnaA01g10410D	c	CUFF.794	CUFF.794.1	100	1.235802	0.776902	1.694701	6.582970	1378	CUFF.794.1	2040
BnaA01g10420D	BnaA01g10420D	j	CUFF.795	CUFF.795.1	100	0.723935	0.256499	1.191371	3.690952	901	CUFF.795.1	2120
BnaA01g10460D	BnaA01g10460D	=	CUFF.796	CUFF.796.1	100	2.441095	1.872086	3.010104	13.015618	1703	CUFF.796.1	1799
BnaA01g10490D	BnaA01g10490D	=	CUFF.797	CUFF.797.1	100	11.984400	9.529225	14.439575	67.342778	651	CUFF.798.1	1011
BnaA01g10490D	BnaA01g10490D	e	CUFF.798	CUFF.798.1	100	2.562655	1.826155	3.299155	14.400079	1201	CUFF.798.1	1011
BnaA01g10510D	BnaA01g10510D	j	CUFF.799	CUFF.799.1	74	7.922191	6.900741	8.943640	43.590465	2545	CUFF.799.2	1858
BnaA01g10510D	BnaA01g10510D	j	CUFF.799	CUFF.799.2	100	10.758270	9.605864	11.910677	59.195494	2610	CUFF.799.2	1858
BnaA01g10520D	BnaA01g10520D	=	CUFF.800	CUFF.800.1	100	27.121854	24.032551	30.211157	151.128543	790	CUFF.800.1	786
BnaA01g10530D	BnaA01g10530D	j	CUFF.801	CUFF.801.1	100	8.405097	7.212926	9.597267	46.756923	1851	CUFF.801.1	2354
BnaA01g10530D	BnaA01g10530D	j	CUFF.801	CUFF.801.2	69	5.805061	4.760581	6.849542	32.293122	1803	CUFF.801.1	2354
BnaA01g10530D	BnaA01g10530D	e	CUFF.802	CUFF.802.1	100	10.756454	8.791119	12.721789	59.837348	821	CUFF.801.1	2354
BnaA01g10540D	BnaA01g10540D	j	CUFF.803	CUFF.803.1	100	3.868490	2.318844	5.418135	21.924929	635	CUFF.803.2	1990
BnaA01g10540D	BnaA01g10540D	j	CUFF.803	CUFF.803.2	24	0.917139	0.161683	1.672594	5.197946	776	CUFF.803.2	1990
BnaA01g10550D	BnaA01g10550D	e	CUFF.804	CUFF.804.1	100	7.400331	6.090067	8.710595	41.238151	1644	CUFF.804.1	1104
BnaA01g10560D	BnaA01g10560D	j	CUFF.805	CUFF.805.1	100	12.259412	10.548136	13.970688	68.315251	1489	CUFF.804.1	849
BnaA01g10570D	BnaA01g10570D	=	CUFF.806	CUFF.806.1	100	6.868900	5.399122	8.338679	38.187828	888	CUFF.806.1	717
BnaA01g10580D	BnaA01g10580D	=	CUFF.807	CUFF.807.1	100	13.328726	11.101505	15.555947	74.391047	822	CUFF.807.1	1004
BnaA01g10580D	BnaA01g10580D	j	CUFF.807	CUFF.807.2	21	2.826646	1.330184	4.323107	15.776236	577	CUFF.807.1	1004
BnaA01g10590D	BnaA01g10590D	j	CUFF.808	CUFF.808.1	100	4.286979	3.683392	4.890567	24.103674	3660	CUFF.808.2	3552
BnaA01g10590D	BnaA01g10590D	=	CUFF.808	CUFF.808.2	71	3.044521	2.518712	3.570331	17.117917	3697	CUFF.808.2	3552
BnaA01g10600D	BnaA01g10600D	=	CUFF.809	CUFF.809.1	100	25.893220	23.299794	28.486646	145.585442	1144	CUFF.809.1	1200
BnaA01g10620D	BnaA01g10620D	c	CUFF.810	CUFF.810.1	100	0.917312	0.408479	1.426144	5.003108	918	CUFF.810.1	2775
BnaA01g10630D	BnaA01g10630D	c	CUFF.811	CUFF.811.1	100	16.221160	14.330621	18.111698	88.330145	1123	CUFF.811.1	1787
BnaA01g10650D	BnaA01g10650D	j	CUFF.812	CUFF.812.1	60	1.620721	0.968598	2.272844	9.091521	1065	CUFF.812.1	1684
BnaA01g10650D	BnaA01g10650D	c	CUFF.812	CUFF.812.2	100	2.686356	1.477018	3.895695	15.069256	652	CUFF.812.1	1684
BnaA01g10660D	BnaA01g10660D	c	CUFF.813	CUFF.813.1	100	1.282470	0.694226	1.870714	7.002444	967	CUFF.813.1	2178
BnaA01g10660D	BnaA01g10660D	e	CUFF.814	CUFF.814.1	100	1.627930	1.043161	2.212700	8.705835	1149	CUFF.814.1	2178
BnaA01g10710D	BnaA01g10710D	=	CUFF.815	CUFF.815.1	100	42.588651	40.216044	44.961257	236.501014	1698	CUFF.815.1	1584
BnaA01g10720D	BnaA01g10720D	=	CUFF.816	CUFF.816.1	100	17.971380	16.399293	19.543466	100.326846	1654	CUFF.816.1	1581
BnaA01g10730D	BnaA01g10730D	j	CUFF.817	CUFF.817.1	100	0.895430	0.530165	1.260695	4.836191	1570	CUFF.817.1	1430
BnaA01g10740D	BnaA01g10740D	=	CUFF.818	CUFF.818.1	100	3.214648	2.620260	3.809037	17.627441	1972	CUFF.818.1	1650
BnaA01g10750D	BnaA01g10750D	e	CUFF.819	CUFF.819.1	100	1.650171	1.186928	2.113415	9.389941	1726	CUFF.819.1	1707
BnaA01g10760D	BnaA01g10760D	j	CUFF.820	CUFF.820.1	100	10.661003	9.543911	11.778096	58.901672	2404	CUFF.820.2	4492
BnaA01g10760D	BnaA01g10760D	j	CUFF.820	CUFF.820.2	10	1.096428	0.744754	1.448102	6.057726	3225	CUFF.820.2	4492
BnaA01g10760D	BnaA01g10760D	c	CUFF.821	CUFF.821.1	100	7.509029	6.074329	8.943729	41.698662	988	CUFF.821.1	4492
BnaA01g10780D	BnaA01g10780D	j	CUFF.822	CUFF.822.1	18	9.546901	7.336699	11.757104	53.574428	964	CUFF.822.1	1749
BnaA01g10780D	BnaA01g10780D	j	CUFF.822	CUFF.822.2	100	52.890930	48.230868	57.550992	296.808483	943	CUFF.822.1	1749
BnaA01g11800D	BnaA01g11800D	=	CUFF.823	CUFF.823.1	100	1170.395768	1120.105152	1220.686383	6532.451807	1376	CUFF.823.1	1265
BnaA01g11830D	BnaA01g11830D	j	CUFF.824	CUFF.824.1	100	4.500700	3.760088	5.241312	25.092646	2590	CUFF.824.1	657
BnaA01g11840D	BnaA01g11840D	j	CUFF.825	CUFF.825.1	100	12.417207	10.884186	13.950228	69.229356	1650	CUFF.825.1	1482
BnaA01g11860D	BnaA01g11860D	o	CUFF.826	CUFF.826.1	100	18.258905	14.365327	22.152484	102.011351	478	CUFF.826.1	1294
BnaA01g11870D	BnaA01g11870D	=	CUFF.827	CUFF.827.1	100	1.133485	0.756948	1.510022	6.148766	1794	CUFF.827.1	1941
BnaA01g11880D	BnaA01g11880D	=	CUFF.828	CUFF.828.1	100	1.910182	1.113227	2.707136	10.521393	879	CUFF.828.1	1296
BnaA01g11920D	BnaA01g11920D	j	CUFF.829	CUFF.829.1	100	20.887932	19.393453	22.382410	116.008215	2958	CUFF.829.1	2412
BnaA01g11930D	BnaA01g11930D	j	CUFF.830	CUFF.830.1	60	2.746064	2.236530	3.255598	15.169538	3201	CUFF.830.1	2521
BnaA01g11930D	BnaA01g11930D	c	CUFF.830	CUFF.830.2	100	4.580950	3.736048	5.425852	25.305633	1892	CUFF.830.1	2521
BnaA01g11940D	BnaA01g11940D	=	CUFF.831	CUFF.831.1	100	3.848231	3.269359	4.427103	21.258020	3227	CUFF.831.1	1203
BnaA01g11950D	BnaA01g11950D	e	CUFF.832	CUFF.832.1	100	1.685124	0.949804	2.420443	9.366027	1114	CUFF.833.1	1115
BnaA01g11950D	BnaA01g11950D	=	CUFF.833	CUFF.833.1	100	8.742287	7.331694	10.152880	48.590204	1211	CUFF.833.1	1115
BnaA01g12010D	BnaA01g12010D	=	CUFF.834	CUFF.834.1	100	2.689574	1.934545	3.444604	14.744819	1154	CUFF.834.1	1168
BnaA01g12040D	BnaA01g12040D	e	CUFF.835	CUFF.835.1	100	12.022324	9.453726	14.590922	66.995432	615	CUFF.835.1	844
BnaA01g12040D	BnaA01g12040D	=	CUFF.836	CUFF.836.1	100	59.129026	51.949432	66.308619	329.501565	496	CUFF.835.1	844
BnaA01g12060D	BnaA01g12060D	e	CUFF.837	CUFF.837.1	100	1.985429	1.130238	2.840620	10.943151	1117	CUFF.837.1	1107
BnaA01g12060D	BnaA01g12060D	=	CUFF.838	CUFF.838.1	100	6.878095	5.365123	8.391067	37.910216	977	CUFF.837.1	1107
BnaA01g12080D	BnaA01g12080D	=	CUFF.839	CUFF.839.1	100	4.331714	3.382138	5.281290	23.799368	1376	CUFF.839.1	1396
BnaA01g12080D	BnaA01g12080D	j	CUFF.839	CUFF.839.2	20	0.872035	0.338677	1.405392	4.791145	1376	CUFF.839.1	1396
BnaA01g12090D	BnaA01g12090D	=	CUFF.840	CUFF.840.1	100	5.644216	4.726846	6.561586	31.169006	1769	CUFF.840.1	1783
BnaA01g12090D	BnaA01g12090D	j	CUFF.840	CUFF.840.2	20	1.132042	0.586021	1.678063	6.251467	1437	CUFF.840.1	1783
BnaA01g12090D	BnaA01g12090D	e	CUFF.841	CUFF.841.1	100	0.946412	0.513443	1.379381	5.226363	1614	CUFF.840.1	1783
BnaA01g12100D	BnaA01g12100D	=	CUFF.842	CUFF.842.1	100	4.551830	3.726867	5.376793	24.630438	1616	CUFF.842.1	1577
BnaA01g12110D	BnaA01g12110D	=	CUFF.843	CUFF.843.1	100	3.598051	2.742925	4.453178	19.797579	1238	CUFF.844.1	636
BnaA01g12110D	BnaA01g12110D	e	CUFF.844	CUFF.844.1	100	0.342207	0.093137	0.591277	1.882927	1456	CUFF.844.1	636
BnaA01g12120D	BnaA01g12120D	=	CUFF.845	CUFF.845.1	100	10.893307	7.934564	13.852051	61.572653	495	CUFF.845.1	527
BnaA01g12130D	BnaA01g12130D	=	CUFF.846	CUFF.846.1	100	1.949951	1.393681	2.506220	11.021780	1559	CUFF.846.1	2112
BnaA01g12140D	BnaA01g12140D	o	CUFF.847	CUFF.847.1	100	4.287411	2.991188	5.583634	23.648662	888	CUFF.848.1	1610
BnaA01g12140D	BnaA01g12140D	=	CUFF.847	CUFF.847.2	92	3.957131	2.967931	4.946331	21.826891	1305	CUFF.848.1	1610
BnaA01g12140D	BnaA01g12140D	e	CUFF.848	CUFF.848.1	100	4.093058	3.304682	4.881435	22.576643	1869	CUFF.848.1	1610
BnaA01g12150D	BnaA01g12150D	j	CUFF.849	CUFF.849.1	26	1.506237	0.951798	2.060676	8.401471	1570	CUFF.849.1	2394
BnaA01g12150D	BnaA01g12150D	j	CUFF.849	CUFF.849.2	18	1.021308	0.551603	1.491012	5.696639	1507	CUFF.849.1	2394
BnaA01g12150D	BnaA01g12150D	j	CUFF.849	CUFF.849.3	10	0.595308	0.170547	1.020070	3.320505	1344	CUFF.849.1	2394
BnaA01g12150D	BnaA01g12150D	c	CUFF.849	CUFF.849.4	100	5.714769	3.794870	7.634668	31.875779	622	CUFF.849.1	2394
BnaA01g12160D	BnaA01g12160D	j	CUFF.850	CUFF.850.1	100	2.648837	2.109567	3.188108	15.015284	2099	CUFF.850.1	1763
BnaA01g12170D	BnaA01g12170D	=	CUFF.851	CUFF.851.1	100	2.954776	2.180072	3.729481	16.455710	1233	CUFF.851.1	1435
BnaA01g12190D	BnaA01g12190D	=	CUFF.852	CUFF.852.1	100	107.930219	99.628223	116.232215	614.318536	547	CUFF.852.1	766
BnaA01g12200D	BnaA01g12200D	j	CUFF.853	CUFF.853.1	100	5.700662	4.434161	6.967164	32.413789	972	CUFF.853.2	775
BnaA01g12200D	BnaA01g12200D	j	CUFF.853	CUFF.853.2	12	0.700697	0.271610	1.129784	3.984144	1073	CUFF.853.2	775
BnaA01g12270D	BnaA01g12270D	e	CUFF.854	CUFF.854.1	100	2.536754	1.493842	3.579667	13.879619	876	CUFF.854.1	1795
BnaA01g12270D	BnaA01g12270D	=	CUFF.855	CUFF.855.1	100	8.026587	6.089658	9.963516	43.916736	741	CUFF.854.1	1795
BnaA01g12280D	BnaA01g12280D	j	CUFF.856	CUFF.856.1	100	12.940216	11.910801	13.969631	69.735871	3870	CUFF.856.1	2654
BnaA01g12280D	BnaA01g12280D	c	CUFF.856	CUFF.856.2	73	9.462498	8.364404	10.560592	50.994168	2465	CUFF.856.1	2654
BnaA01g12290D	BnaA01g12290D	e	CUFF.857	CUFF.857.1	100	4.420522	2.919519	5.921526	23.361026	632	CUFF.857.1	555
BnaA01g12310D	BnaA01g12310D	=	CUFF.858	CUFF.858.1	100	7.213482	6.095928	8.331036	39.060017	1357	CUFF.858.1	1524
BnaA01g12320D	BnaA01g12320D	j	CUFF.859	CUFF.859.1	100	10.379535	9.022325	11.736745	57.903307	1735	CUFF.859.1	1301
BnaA01g12320D	BnaA01g12320D	j	CUFF.859	CUFF.859.2	68	7.109330	5.826364	8.392296	39.660129	1494	CUFF.859.1	1301
BnaA01g12340D	BnaA01g12340D	=	CUFF.860	CUFF.860.1	100	3.258545	2.264764	4.252326	17.782709	879	CUFF.860.1	677
BnaA01g12360D	BnaA01g12360D	=	CUFF.861	CUFF.861.1	100	13.303319	11.681473	14.925165	73.430396	1354	CUFF.861.1	1420
BnaA01g12380D	BnaA01g12380D	e	CUFF.862	CUFF.862.1	100	6.450319	5.378979	7.521659	34.660505	1312	CUFF.862.1	1689
BnaA01g12380D	BnaA01g12380D	c	CUFF.863	CUFF.863.1	100	1.943404	0.866137	3.020671	10.759159	575	CUFF.863.1	1689
BnaA01g12390D	BnaA01g12390D	j	CUFF.864	CUFF.864.1	100	4.222727	3.377942	5.067512	23.617554	1369	CUFF.864.1	1411
BnaA01g12400D	BnaA01g12400D	=	CUFF.865	CUFF.865.1	100	0.543902	0.300938	0.786867	3.092104	2077	CUFF.865.1	2470
BnaA01g12430D	BnaA01g12430D	j	CUFF.866	CUFF.866.1	100	2.775285	1.744718	3.805852	15.585927	750	CUFF.866.1	378
BnaA01g12450D	BnaA01g12450D	=	CUFF.867	CUFF.867.1	100	13.130805	11.456003	14.805607	73.046134	1259	CUFF.867.1	1298
BnaA01g12460D	BnaA01g12460D	=	CUFF.868	CUFF.868.1	100	1.990733	1.141881	2.839584	10.314516	770	CUFF.868.1	850
BnaA01g12470D	BnaA01g12470D	=	CUFF.869	CUFF.869.1	100	1.503355	1.077785	1.928925	8.543162	1839	CUFF.869.1	1950
BnaA01g12510D	BnaA01g12510D	=	CUFF.870	CUFF.870.1	100	5.454928	3.311913	7.597942	30.023803	479	CUFF.870.1	870
BnaA01g12520D	BnaA01g12520D	j	CUFF.871	CUFF.871.1	100	5.519780	4.488894	6.550666	31.015767	1307	CUFF.871.1	2777
BnaA01g12520D	BnaA01g12520D	o	CUFF.872	CUFF.872.1	100	19.332273	16.420782	22.243765	107.900260	870	CUFF.872.1	2777
BnaA01g12530D	BnaA01g12530D	=	CUFF.873	CUFF.873.1	100	58.011565	53.585579	62.437551	323.783074	1231	CUFF.873.1	1271
BnaA01g12530D	BnaA01g12530D	x	CUFF.874	CUFF.874.1	100	44.189751	37.412206	50.967297	246.638639	580	CUFF.874.1	1271
BnaA01g12540D	BnaA01g12540D	j	CUFF.875	CUFF.875.1	22	1.352384	0.724471	1.980296	7.672099	1301	CUFF.875.1	1063
BnaA01g12540D	BnaA01g12540D	j	CUFF.875	CUFF.875.2	100	6.278738	4.983868	7.573607	35.619394	1149	CUFF.875.1	1063
BnaA01g12540D	BnaA01g12540D	j	CUFF.875	CUFF.875.3	22	1.358543	0.650712	2.066373	7.707038	1061	CUFF.875.1	1063
BnaA01g12560D	BnaA01g12560D	=	CUFF.876	CUFF.876.1	100	6.941744	5.969596	7.913892	38.622847	1807	CUFF.876.1	1707
BnaA01g12570D	BnaA01g12570D	e	CUFF.877	CUFF.877.1	100	3.180289	1.803395	4.557183	17.903934	649	CUFF.878.1	1114
BnaA01g12570D	BnaA01g12570D	j	CUFF.878	CUFF.878.1	100	6.302593	5.011000	7.594187	35.481437	1047	CUFF.878.1	1114
BnaA01g12730D	BnaA01g12730D	j	CUFF.879	CUFF.879.1	100	1.135259	0.741257	1.529260	6.366695	2175	CUFF.879.2	1857
BnaA01g12730D	BnaA01g12730D	j	CUFF.879	CUFF.879.2	49	0.557350	0.251543	0.863157	3.125702	2246	CUFF.879.2	1857
BnaA01g12730D	BnaA01g12730D	j	CUFF.879	CUFF.879.3	83	0.947813	0.557213	1.338414	5.315474	1963	CUFF.879.2	1857
BnaA01g12740D	BnaA01g12740D	j	CUFF.880	CUFF.880.1	100	0.808671	0.497612	1.119730	4.392504	1888	CUFF.880.1	6420
BnaA01g12770D	BnaA01g12770D	e	CUFF.881	CUFF.881.1	100	1.501875	0.596210	2.407539	8.475423	593	CUFF.881.1	774
BnaA01g12800D	BnaA01g12800D	c	CUFF.882	CUFF.882.1	100	1.654730	1.115370	2.194090	9.313979	1335	CUFF.882.1	2729
BnaA01g12800D	BnaA01g12800D	j	CUFF.883	CUFF.883.1	100	1.875690	1.124736	2.626643	10.635713	878	CUFF.883.1	2729
BnaA01g12810D	BnaA01g12810D	j	CUFF.884	CUFF.884.1	29	0.871685	0.390657	1.352714	4.883387	1493	CUFF.884.1	1469
BnaA01g12810D	BnaA01g12810D	j	CUFF.884	CUFF.884.2	100	2.979986	2.186874	3.773097	16.694587	1393	CUFF.884.1	1469
BnaA01g12860D	BnaA01g12860D	=	CUFF.885	CUFF.885.1	100	1.377685	0.722574	2.032797	7.212889	877	CUFF.885.1	893
BnaA01g12890D	BnaA01g12890D	e	CUFF.886	CUFF.886.1	100	6.118681	4.820222	7.417140	34.166506	1215	CUFF.886.1	937
BnaA01g12890D	BnaA01g12890D	=	CUFF.887	CUFF.887.1	100	82.727704	76.340943	89.114465	461.948703	818	CUFF.886.1	937
BnaA01g12900D	BnaA01g12900D	j	CUFF.888	CUFF.888.1	47	9.150802	7.671656	10.629947	51.314039	1711	CUFF.888.3	1909
BnaA01g12900D	BnaA01g12900D	j	CUFF.888	CUFF.888.2	100	19.347250	17.342882	21.351618	108.491647	1675	CUFF.888.3	1909
BnaA01g12900D	BnaA01g12900D	j	CUFF.888	CUFF.888.3	44	8.549860	7.314388	9.785332	47.944199	1954	CUFF.888.3	1909
BnaA01g12900D	BnaA01g12900D	j	CUFF.888	CUFF.888.4	31	5.956054	4.673384	7.238725	33.399174	1710	CUFF.888.3	1909
BnaA01g12930D	BnaA01g12930D	c	CUFF.889	CUFF.889.1	100	0.759315	0.367410	1.151219	4.340843	1214	CUFF.889.1	2298
BnaA01g13000D	BnaA01g13000D	=	CUFF.890	CUFF.890.1	100	3.751594	2.359061	5.144127	21.569020	625	CUFF.890.1	768
BnaA01g13010D	BnaA01g13010D	j	CUFF.891	CUFF.891.1	100	1.350949	0.746786	1.955111	7.077182	948	CUFF.891.1	1488
BnaA01g13020D	BnaA01g13020D	j	CUFF.892	CUFF.892.1	100	166.464062	157.513049	175.415074	938.965548	1222	CUFF.892.1	1119
BnaA01g13030D	BnaA01g13030D	j	CUFF.893	CUFF.893.1	100	2.685941	1.968362	3.403520	15.100574	1270	CUFF.893.1	1161
BnaA01g13040D	BnaA01g13040D	j	CUFF.894	CUFF.894.1	100	35.383652	32.192365	38.574939	198.707825	1097	CUFF.894.1	1236
BnaA01g13060D	BnaA01g13060D	j	CUFF.895	CUFF.895.1	100	2.823346	1.896257	3.750435	15.574016	901	CUFF.895.1	525
BnaA01g13080D	BnaA01g13080D	e	CUFF.896	CUFF.896.1	100	7.877186	5.795688	9.958684	43.817818	689	CUFF.897.2	1185
BnaA01g13080D	BnaA01g13080D	j	CUFF.897	CUFF.897.1	100	5.982358	4.962970	7.001747	33.277605	1752	CUFF.897.2	1185
BnaA01g13080D	BnaA01g13080D	j	CUFF.897	CUFF.897.2	42	2.494254	1.836264	3.152244	13.874595	1927	CUFF.897.2	1185
BnaA01g13090D	BnaA01g13090D	j	CUFF.898	CUFF.898.1	100	3.925919	3.231587	4.620251	21.800837	1919	CUFF.898.1	1929
BnaA01g13130D	BnaA01g13130D	j	CUFF.899	CUFF.899.1	100	3.361976	2.611773	4.112180	18.631407	1452	CUFF.899.1	1714
BnaA01g13170D	BnaA01g13170D	e	CUFF.900	CUFF.900.1	100	26.586487	24.364928	28.808046	148.261260	1293	CUFF.900.1	1156
BnaA01g13180D	BnaA01g13180D	j	CUFF.901	CUFF.901.1	100	1.283247	0.723192	1.843302	7.126516	1022	CUFF.901.1	1797
BnaA01g13220D	BnaA01g13220D	j	CUFF.902	CUFF.902.1	26	0.387227	0.221020	0.553434	2.170627	4939	CUFF.902.1	3394
BnaA01g13220D	BnaA01g13220D	j	CUFF.902	CUFF.902.2	100	1.517653	1.239065	1.796242	8.507316	4939	CUFF.902.1	3394
BnaA01g13300D	BnaA01g13300D	=	CUFF.903	CUFF.903.1	100	8.267992	6.656808	9.879175	46.466517	852	CUFF.903.1	807
BnaA01g13310D	BnaA01g13310D	j	CUFF.904	CUFF.904.1	34	26.797821	23.594737	30.000904	142.278405	1026	CUFF.905.1	1160
BnaA01g13310D	BnaA01g13310D	=	CUFF.904	CUFF.904.2	100	78.242852	70.922311	85.563393	415.416922	646	CUFF.905.1	1160
BnaA01g13310D	BnaA01g13310D	e	CUFF.905	CUFF.905.1	100	17.103504	15.322580	18.884428	90.808103	1653	CUFF.905.1	1160
BnaA01g13320D	BnaA01g13320D	j	CUFF.906	CUFF.906.1	100	12.216143	11.077723	13.354563	68.102407	2517	CUFF.906.1	2881
BnaA01g13330D	BnaA01g13330D	j	CUFF.907	CUFF.907.1	86	10.195709	8.893900	11.497517	56.620472	1636	CUFF.907.1	1793
BnaA01g13330D	BnaA01g13330D	c	CUFF.907	CUFF.907.2	100	11.868899	9.311701	14.426097	65.912305	680	CUFF.907.1	1793
BnaA01g13340D	BnaA01g13340D	j	CUFF.908	CUFF.908.1	25	0.735024	0.318873	1.151176	4.117026	1541	CUFF.908.2	1602
BnaA01g13340D	BnaA01g13340D	j	CUFF.908	CUFF.908.2	100	2.889880	2.186488	3.593272	16.186826	1574	CUFF.908.2	1602
-	-	u	CUFF.909	CUFF.909.1	100	4.226776	2.747614	5.705938	22.291653	616	CUFF.909.1	-
BnaA01g13370D	BnaA01g13370D	=	CUFF.910	CUFF.910.1	100	6.444926	4.459120	8.430732	37.080004	573	CUFF.910.1	585
BnaA01g13400D	BnaA01g13400D	j	CUFF.911	CUFF.911.1	100	13.445379	12.295770	14.594987	74.655763	2230	CUFF.911.1	2163
BnaA01g13430D	BnaA01g13430D	j	CUFF.912	CUFF.912.1	100	3.901929	3.117862	4.685997	21.587920	1593	CUFF.912.1	1383
BnaA01g13430D	BnaA01g13430D	c	CUFF.912	CUFF.912.2	53	2.062284	0.827510	3.297057	11.409847	606	CUFF.912.1	1383
BnaA01g13460D	BnaA01g13460D	c	CUFF.913	CUFF.913.1	100	1.214817	0.587815	1.841819	6.658720	851	CUFF.913.1	1498
BnaA01g13470D	BnaA01g13470D	=	CUFF.914	CUFF.914.1	100	36.211030	33.843209	38.578851	200.789321	2322	CUFF.914.1	2341
BnaA01g13480D	BnaA01g13480D	j	CUFF.915	CUFF.915.1	18	0.452945	0.080641	0.825250	2.563206	1494	CUFF.915.3	1508
BnaA01g13480D	BnaA01g13480D	=	CUFF.915	CUFF.915.2	100	2.476874	1.744069	3.209679	14.016578	1484	CUFF.915.3	1508
BnaA01g13480D	BnaA01g13480D	j	CUFF.915	CUFF.915.3	51	1.266948	0.742784	1.791113	7.169633	1684	CUFF.915.3	1508
-	-	u	CUFF.916	CUFF.916.1	23	4.673968	0.482852	8.865084	26.272848	318	CUFF.916.1	-
-	-	u	CUFF.916	CUFF.916.2	100	20.215288	12.925411	27.505165	113.632181	318	CUFF.916.1	-
BnaA01g13510D	BnaA01g13510D	=	CUFF.917	CUFF.917.1	100	11.817094	9.855837	13.778351	66.223120	882	CUFF.917.1	729
BnaA01g13530D	BnaA01g13530D	j	CUFF.918	CUFF.918.1	100	8.188480	5.884247	10.492713	45.515351	580	CUFF.918.3	1172
BnaA01g13530D	BnaA01g13530D	j	CUFF.918	CUFF.918.2	75	6.122068	5.112278	7.131858	34.029281	1620	CUFF.918.3	1172
BnaA01g13530D	BnaA01g13530D	j	CUFF.918	CUFF.918.3	16	1.320273	0.832521	1.808024	7.338685	1876	CUFF.918.3	1172
BnaA01g13530D	BnaA01g13530D	p	CUFF.919	CUFF.919.1	100	160.805891	151.736932	169.874849	882.286805	1059	CUFF.919.1	1172
BnaA01g13540D	BnaA01g13540D	j	CUFF.920	CUFF.920.1	100	1.415489	0.681101	2.149876	7.832968	999	CUFF.920.1	1382
BnaA01g13540D	BnaA01g13540D	=	CUFF.920	CUFF.920.2	100	1.420191	0.684827	2.155555	7.858991	998	CUFF.920.1	1382
BnaA01g13550D	BnaA01g13550D	=	CUFF.921	CUFF.921.1	100	9.503117	7.510074	11.496160	51.655608	705	CUFF.921.1	694
BnaA01g13560D	BnaA01g13560D	j	CUFF.922	CUFF.922.1	100	5.146423	4.444960	5.847886	28.555338	2476	CUFF.922.1	2799
BnaA01g13580D	BnaA01g13580D	j	CUFF.923	CUFF.923.1	100	0.668909	0.195963	1.141855	3.684730	969	CUFF.923.2	2391
BnaA01g13580D	BnaA01g13580D	j	CUFF.923	CUFF.923.2	80	0.536749	0.289857	0.783641	2.956720	2128	CUFF.923.2	2391
BnaA01g13620D	BnaA01g13620D	o	CUFF.924	CUFF.924.1	100	4.184954	2.164668	6.205239	24.184806	448	CUFF.924.1	1636
-	-	u	CUFF.924	CUFF.924.2	85	3.565683	2.006528	5.124838	20.606047	537	CUFF.924.2	-
BnaA01g13630D	BnaA01g13630D	j	CUFF.925	CUFF.925.1	19	1.586908	0.999129	2.174687	8.742603	1564	CUFF.925.1	1435
BnaA01g13630D	BnaA01g13630D	=	CUFF.925	CUFF.925.2	100	8.266883	6.990835	9.542931	45.543956	1407	CUFF.925.1	1435
BnaA01g13650D	BnaA01g13650D	j	CUFF.926	CUFF.926.1	100	1.713856	0.935622	2.492090	9.614266	827	CUFF.926.1	2643
BnaA01g13670D	BnaA01g13670D	=	CUFF.927	CUFF.927.1	100	114.790330	109.070895	120.509766	643.918384	2401	CUFF.927.1	3844
BnaA01g13690D	BnaA01g13690D	=	CUFF.928	CUFF.928.1	100	13.577231	11.448550	15.705912	75.598139	817	CUFF.928.1	836
BnaA01g13700D	BnaA01g13700D	=	CUFF.929	CUFF.929.1	100	11.375263	9.980827	12.769700	63.326054	1382	CUFF.929.1	1391
BnaA01g13710D	BnaA01g13710D	j	CUFF.930	CUFF.930.1	100	1.515937	1.029912	2.001962	8.392647	1466	CUFF.930.1	1507
BnaA01g13720D	BnaA01g13720D	j	CUFF.931	CUFF.931.1	100	1.496610	0.976409	2.016812	8.359889	1355	CUFF.931.1	1316
BnaA01g13740D	BnaA01g13740D	j	CUFF.932	CUFF.932.1	100	3.564288	2.912964	4.215612	19.949808	1969	CUFF.932.1	1686
BnaA01g13750D	BnaA01g13750D	c	CUFF.933	CUFF.933.1	100	4.239266	1.889358	6.589174	24.402584	391	CUFF.933.1	568
BnaA01g13760D	BnaA01g13760D	i	CUFF.934	CUFF.934.1	100	2.296335	1.090414	3.502256	11.988030	550	CUFF.934.1	2673
BnaA01g13760D	BnaA01g13760D	j	CUFF.935	CUFF.935.1	100	5.251081	4.156690	6.345473	29.156615	1134	CUFF.935.1	2673
BnaA01g13760D	BnaA01g13760D	c	CUFF.936	CUFF.936.1	100	5.024545	4.011413	6.037677	28.114637	1381	CUFF.936.1	2673
BnaA01g13760D	BnaA01g13760D	j	CUFF.936	CUFF.936.2	22	1.127687	0.559586	1.695788	6.309927	1381	CUFF.936.1	2673
-	-	u	CUFF.937	CUFF.937.1	100	1.217116	0.724710	1.709521	6.776931	1259	CUFF.937.1	-
BnaA01g13770D	BnaA01g13770D	=	CUFF.938	CUFF.938.1	100	14.484582	11.684027	17.285136	82.712874	596	CUFF.938.1	569
BnaA01g13780D	BnaA01g13780D	j	CUFF.939	CUFF.939.1	100	3.112571	2.586517	3.638626	17.477693	2569	CUFF.939.1	1878
BnaA01g13790D	BnaA01g13790D	o	CUFF.940	CUFF.940.1	100	6.370603	3.460250	9.280956	35.772173	393	CUFF.940.1	795
BnaA01g13800D	BnaA01g13800D	c	CUFF.941	CUFF.941.1	100	5.467316	4.625387	6.309244	30.917921	1855	CUFF.941.1	2153
BnaA01g13820D	BnaA01g13820D	=	CUFF.942	CUFF.942.1	100	0.610078	0.242187	0.977969	3.274411	1101	CUFF.942.1	1149
BnaA01g10910D	BnaA01g10910D	=	CUFF.943	CUFF.943.1	100	5.414029	4.236489	6.591569	30.804296	1031	CUFF.943.1	726
BnaA01g10930D	BnaA01g10930D	=	CUFF.944	CUFF.944.1	100	10.640169	8.965968	12.314370	60.539557	1035	CUFF.944.1	672
BnaA01g10920D	BnaA01g10920D	=	CUFF.945	CUFF.945.1	100	4.763055	3.747854	5.778255	27.342358	1147	CUFF.945.1	753
BnaA01g10960D	BnaA01g10960D	j	CUFF.946	CUFF.946.1	56	0.532924	0.288151	0.777697	2.991013	2971	CUFF.946.1	2228
BnaA01g10960D	BnaA01g10960D	o	CUFF.946	CUFF.946.2	100	0.954371	0.462181	1.446561	5.356367	1386	CUFF.946.1	2228
BnaA01g10960D	BnaA01g10960D	j	CUFF.946	CUFF.946.3	68	0.652934	0.391073	0.914796	3.664567	2965	CUFF.946.1	2228
BnaA01g10970D	BnaA01g10970D	c	CUFF.947	CUFF.947.1	100	0.677460	0.374491	0.980429	3.651841	1646	CUFF.947.1	1776
BnaA01g10990D	BnaA01g10990D	j	CUFF.948	CUFF.948.1	100	4.630657	2.173351	7.087964	26.441743	459	CUFF.948.2	1007
BnaA01g10990D	BnaA01g10990D	=	CUFF.948	CUFF.948.2	81	3.771829	2.649347	4.894311	21.537705	956	CUFF.948.2	1007
BnaA01g11000D	BnaA01g11000D	=	CUFF.949	CUFF.949.1	100	30.977049	25.571138	36.382960	168.846690	511	CUFF.949.1	506
BnaA01g11000D	BnaA01g11000D	j	CUFF.949	CUFF.949.2	55	17.131260	12.277543	21.984977	93.377408	464	CUFF.949.1	506
BnaA01g11020D	BnaA01g11020D	=	CUFF.950	CUFF.950.1	100	28.656608	24.947034	32.366182	163.493258	729	CUFF.950.1	697
BnaA01g11020D	BnaA01g11020D	j	CUFF.950	CUFF.950.2	14	4.093606	2.454514	5.732698	23.355065	716	CUFF.950.1	697
BnaA01g11030D	BnaA01g11030D	=	CUFF.951	CUFF.951.1	100	3.844130	2.918740	4.769520	21.119268	1128	CUFF.951.1	723
BnaA01g11060D	BnaA01g11060D	j	CUFF.952	CUFF.952.1	100	22.416187	20.693798	24.138576	124.773939	2302	CUFF.952.1	2352
BnaA01g11090D	BnaA01g11090D	j	CUFF.953	CUFF.953.1	66	2.483996	1.695352	3.272640	13.924203	1401	CUFF.953.1	2086
BnaA01g11090D	BnaA01g11090D	j	CUFF.953	CUFF.953.2	100	3.790135	2.865937	4.714333	21.245851	1400	CUFF.953.1	2086
BnaA01g11100D	BnaA01g11100D	c	CUFF.954	CUFF.954.1	100	5.954922	5.038852	6.870991	33.380704	1732	CUFF.954.1	1117
BnaA01g11130D	BnaA01g11130D	=	CUFF.955	CUFF.955.1	100	2.118222	1.493629	2.742816	11.814460	1287	CUFF.955.1	1328
BnaA01g11190D	BnaA01g11190D	=	CUFF.956	CUFF.956.1	100	2.604055	1.695182	3.512929	14.372879	856	CUFF.956.1	962
BnaA01g11200D	BnaA01g11200D	e	CUFF.957	CUFF.957.1	100	0.552612	0.359225	0.745999	3.055313	3078	CUFF.957.1	1680
BnaA01g11220D	BnaA01g11220D	e	CUFF.958	CUFF.958.1	100	2.035318	1.503239	2.567397	11.321775	1769	CUFF.959.1	2675
BnaA01g11220D	BnaA01g11220D	=	CUFF.959	CUFF.959.1	100	8.119606	7.224465	9.014747	45.166573	2548	CUFF.959.1	2675
BnaA01g11250D	BnaA01g11250D	j	CUFF.960	CUFF.960.1	100	1.309522	0.956611	1.662433	7.226413	2274	CUFF.960.1	1965
BnaA01g11270D	BnaA01g11270D	j	CUFF.961	CUFF.961.1	100	2.116376	1.625137	2.607614	12.115874	2005	CUFF.961.1	3127
BnaA01g11270D	BnaA01g11270D	j	CUFF.962	CUFF.962.1	100	1.368491	0.736759	2.000222	7.620663	939	CUFF.962.1	3127
BnaA01g11310D	BnaA01g11310D	j	CUFF.963	CUFF.963.1	42	6.712608	4.624753	8.800464	36.854487	718	CUFF.963.2	1234
BnaA01g11310D	BnaA01g11310D	=	CUFF.963	CUFF.963.2	100	15.841854	13.905691	17.778017	86.977128	1277	CUFF.963.2	1234
BnaA01g11320D	BnaA01g11320D	j	CUFF.964	CUFF.964.1	72	2.922427	1.938112	3.906742	16.321352	1160	CUFF.964.1	1432
BnaA01g11320D	BnaA01g11320D	=	CUFF.964	CUFF.964.2	74	3.007871	1.965912	4.049830	16.798546	1159	CUFF.964.1	1432
BnaA01g11320D	BnaA01g11320D	j	CUFF.964	CUFF.964.3	100	4.084096	2.415971	5.752220	22.809111	725	CUFF.964.1	1432
BnaA01g11330D	BnaA01g11330D	=	CUFF.965	CUFF.965.1	100	4.870634	4.065362	5.675907	26.551951	1674	CUFF.965.1	1542
BnaA01g11340D	BnaA01g11340D	e	CUFF.966	CUFF.966.1	100	13.395507	11.534331	15.256684	74.353072	1000	CUFF.966.1	615
BnaA01g11350D	BnaA01g11350D	j	CUFF.967	CUFF.967.1	12	1.840761	0.971115	2.710407	10.166185	1036	CUFF.967.1	984
BnaA01g11350D	BnaA01g11350D	=	CUFF.967	CUFF.967.2	100	14.998107	12.807506	17.188709	82.831783	960	CUFF.967.1	984
BnaA01g11360D	BnaA01g11360D	j	CUFF.968	CUFF.968.1	100	4.876765	3.893702	5.859829	26.450482	1267	CUFF.968.1	1363
BnaA01g11380D	BnaA01g11380D	j	CUFF.969	CUFF.969.1	36	0.948589	0.679653	1.217524	5.228132	4029	CUFF.969.1	2169
BnaA01g11380D	BnaA01g11380D	j	CUFF.969	CUFF.969.2	100	2.621358	2.165645	3.077072	14.447577	3772	CUFF.969.1	2169
BnaA01g11390D	BnaA01g11390D	j	CUFF.970	CUFF.970.1	47	6.964668	5.103512	8.825824	38.385664	922	CUFF.970.2	1375
BnaA01g11390D	BnaA01g11390D	=	CUFF.970	CUFF.970.2	100	14.735508	12.544228	16.926787	81.214533	1083	CUFF.970.2	1375
BnaA01g11400D	BnaA01g11400D	e	CUFF.971	CUFF.971.1	100	3.205477	2.110820	4.300134	18.072502	841	CUFF.972.1	1592
BnaA01g11400D	BnaA01g11400D	j	CUFF.972	CUFF.972.1	100	16.201766	14.069286	18.334245	91.345676	1091	CUFF.972.1	1592
BnaA01g11400D	BnaA01g11400D	j	CUFF.972	CUFF.972.2	16	2.597095	1.598384	3.595806	14.642441	1078	CUFF.972.1	1592
BnaA01g11410D	BnaA01g11410D	=	CUFF.973	CUFF.973.1	100	2.675822	1.864830	3.486814	14.904657	1181	CUFF.973.1	1182
BnaA01g11410D	BnaA01g11410D	o	CUFF.974	CUFF.974.1	100	1.931744	0.432351	3.431138	10.760053	521	CUFF.973.1	1182
BnaA01g11420D	BnaA01g11420D	e	CUFF.975	CUFF.975.1	100	4.060350	3.273292	4.847408	22.534786	2159	CUFF.975.1	1611
BnaA01g11420D	BnaA01g11420D	j	CUFF.976	CUFF.976.1	100	49.232275	45.781101	52.683450	273.237237	1535	CUFF.975.1	1611
BnaA01g11430D	BnaA01g11430D	j	CUFF.977	CUFF.977.1	100	17.581612	15.821225	19.342000	97.350435	1569	CUFF.977.1	825
BnaA01g11450D	BnaA01g11450D	j	CUFF.978	CUFF.978.1	56	1.875747	1.261040	2.490454	10.695039	1314	CUFF.978.1	1007
BnaA01g11450D	BnaA01g11450D	c	CUFF.978	CUFF.978.2	100	3.341588	1.886659	4.796517	19.052894	597	CUFF.978.1	1007
BnaA01g11480D	BnaA01g11480D	e	CUFF.979	CUFF.979.1	100	175.482472	167.318967	183.645976	980.971328	2852	CUFF.979.1	2256
BnaA01g11480D	BnaA01g11480D	=	CUFF.980	CUFF.980.1	100	894.221363	855.938558	932.504168	4998.821303	1925	CUFF.979.1	2256
BnaA01g11490D	BnaA01g11490D	=	CUFF.981	CUFF.981.1	100	6.095266	5.153205	7.037328	33.622976	1860	CUFF.981.2	1991
BnaA01g11490D	BnaA01g11490D	j	CUFF.981	CUFF.981.2	22	1.357107	0.855201	1.859014	7.486135	1896	CUFF.981.2	1991
BnaA01g11510D	BnaA01g11510D	=	CUFF.982	CUFF.982.1	100	62.156582	58.603207	65.709956	346.977715	2232	CUFF.982.1	2061
BnaA01g11520D	BnaA01g11520D	e	CUFF.983	CUFF.983.1	100	3.933564	3.409546	4.457582	21.723105	3031	CUFF.983.1	2860
BnaA01g11530D	BnaA01g11530D	j	CUFF.984	CUFF.984.1	100	7.441841	6.566599	8.317084	41.644110	3107	CUFF.984.2	3752
BnaA01g11530D	BnaA01g11530D	j	CUFF.984	CUFF.984.2	76	5.629229	4.947940	6.310518	31.500835	3855	CUFF.984.2	3752
BnaA01g11540D	BnaA01g11540D	=	CUFF.985	CUFF.985.1	100	3.881640	2.489877	5.273404	21.997207	649	CUFF.985.1	734
BnaA01g11550D	BnaA01g11550D	=	CUFF.986	CUFF.986.1	100	5.730153	3.328584	8.131722	32.911068	433	CUFF.986.1	426
BnaA01g11560D	BnaA01g11560D	e	CUFF.987	CUFF.987.1	100	2.654834	1.327417	3.982251	14.454847	531	CUFF.987.1	993
BnaA01g11580D	BnaA01g11580D	j	CUFF.988	CUFF.988.1	13	0.575054	0.300087	0.850021	3.168004	2805	CUFF.988.1	2241
BnaA01g11580D	BnaA01g11580D	j	CUFF.988	CUFF.988.2	100	4.521308	3.884705	5.157911	24.908136	2805	CUFF.988.1	2241
BnaA01g11620D	BnaA01g11620D	j	CUFF.989	CUFF.989.1	100	9.739111	8.796526	10.681695	53.942595	3131	CUFF.989.1	1185
BnaA01g11620D	BnaA01g11620D	j	CUFF.989	CUFF.989.2	21	2.059383	1.513009	2.605757	11.406428	2538	CUFF.989.1	1185
BnaA01g11640D	BnaA01g11640D	=	CUFF.990	CUFF.990.1	100	17.321020	14.933158	19.708883	95.936972	920	CUFF.990.1	894
BnaA01g11650D	BnaA01g11650D	j	CUFF.991	CUFF.991.1	100	11.590860	9.897366	13.284354	65.545296	1099	CUFF.991.1	3832
BnaA01g11660D	BnaA01g11660D	j	CUFF.992	CUFF.992.1	100	3.773966	2.816747	4.731184	20.860392	1069	CUFF.994.1	855
BnaA01g11670D	BnaA01g11670D	=	CUFF.993	CUFF.993.1	100	9.990675	7.489741	12.491610	55.222919	574	CUFF.994.1	901
BnaA01g11670D	BnaA01g11670D	e	CUFF.994	CUFF.994.1	100	1.380512	0.889388	1.871635	7.630703	1452	CUFF.994.1	901
BnaA01g11680D	BnaA01g11680D	j	CUFF.995	CUFF.995.1	100	1.365711	1.027490	1.703932	7.617746	2642	CUFF.995.1	2507
BnaA01g11700D	BnaA01g11700D	o	CUFF.996	CUFF.996.1	100	1.131247	0.449724	1.812769	6.483993	728	CUFF.996.1	822
BnaA01g11740D	BnaA01g11740D	j	CUFF.997	CUFF.997.1	100	3.868124	3.155128	4.581119	21.649862	1803	CUFF.997.1	1802
BnaA01g11760D	BnaA01g11760D	j	CUFF.998	CUFF.998.1	12	0.701420	0.235090	1.167750	3.900572	1481	CUFF.998.1	1567
BnaA01g11760D	BnaA01g11760D	=	CUFF.998	CUFF.998.2	100	5.619619	4.599977	6.639262	31.250509	1480	CUFF.998.1	1567
BnaA01g11770D	BnaA01g11770D	=	CUFF.999	CUFF.999.1	100	2.027508	1.013754	3.041261	11.021710	620	CUFF.999.1	522
BnaA01g11790D	BnaA01g11790D	j	CUFF.1000	CUFF.1000.1	95	5.312474	4.446382	6.178566	29.787962	1825	CUFF.1000.1	1992
BnaA01g11790D	BnaA01g11790D	c	CUFF.1000	CUFF.1000.2	100	5.596482	3.858382	7.334582	31.380445	679	CUFF.1000.1	1992
BnaA01g15380D	BnaA01g15380D	o	CUFF.1001	CUFF.1001.1	100	8.739410	5.436223	12.042596	40.976448	392	CUFF.1001.1	1347
BnaA01g13830D	BnaA01g13830D	=	CUFF.1002	CUFF.1002.1	100	5.134998	4.350838	5.919158	27.753018	1852	CUFF.1002.1	1714
BnaA01g13840D	BnaA01g13840D	j	CUFF.1003	CUFF.1003.1	17	1.003852	0.400294	1.607411	5.695442	1055	CUFF.1003.1	797
BnaA01g13840D	BnaA01g13840D	j	CUFF.1003	CUFF.1003.2	100	5.906540	4.570587	7.242494	33.511263	1029	CUFF.1003.1	797
BnaA01g13840D	BnaA01g13840D	j	CUFF.1003	CUFF.1003.3	100	5.935504	3.503282	8.367726	33.675592	541	CUFF.1003.1	797
BnaA01g13860D	BnaA01g13860D	c	CUFF.1004	CUFF.1004.1	100	4.413754	3.401425	5.426083	24.551506	1084	CUFF.1004.1	1122
BnaA01g13880D	BnaA01g13880D	=	CUFF.1005	CUFF.1005.1	100	6.220660	4.025133	8.416188	34.531199	504	CUFF.1005.1	871
BnaA01g13890D	BnaA01g13890D	=	CUFF.1006	CUFF.1006.1	100	1.945292	1.480958	2.409626	10.850135	2050	CUFF.1006.1	2026
BnaA01g13900D	BnaA01g13900D	c	CUFF.1007	CUFF.1007.1	100	1.129096	0.717614	1.540577	6.551137	1590	CUFF.1007.1	2085
BnaA01g13910D	BnaA01g13910D	j	CUFF.1008	CUFF.1008.1	22	1.122781	0.611534	1.634029	6.316681	1683	CUFF.1008.2	2473
BnaA01g13910D	BnaA01g13910D	j	CUFF.1008	CUFF.1008.2	100	5.065102	4.347406	5.782798	28.495872	2535	CUFF.1008.2	2473
BnaA01g13920D	BnaA01g13920D	j	CUFF.1009	CUFF.1009.1	100	6.090245	5.081317	7.099172	34.190810	1486	CUFF.1009.1	2537
BnaA01g13930D	BnaA01g13930D	j	CUFF.1010	CUFF.1010.1	43	7.138307	6.100864	8.175751	39.881365	1840	CUFF.1010.1	1616
BnaA01g13930D	BnaA01g13930D	j	CUFF.1010	CUFF.1010.2	100	16.578179	14.382292	18.774066	92.621453	1070	CUFF.1010.1	1616
BnaA01g13940D	BnaA01g13940D	=	CUFF.1011	CUFF.1011.1	100	5.561826	4.980361	6.143292	31.073645	4019	CUFF.1011.1	3352
BnaA01g13960D	BnaA01g13960D	j	CUFF.1012	CUFF.1012.1	100	1.540432	1.184634	1.896229	8.600160	2596	CUFF.1012.1	3015
BnaA01g13960D	BnaA01g13960D	j	CUFF.1013	CUFF.1013.1	86	1.151269	0.608033	1.694505	6.145689	1347	CUFF.1013.1	3015
BnaA01g13960D	BnaA01g13960D	j	CUFF.1013	CUFF.1013.2	100	1.340957	0.715315	1.966599	7.158279	1175	CUFF.1013.1	3015
BnaA01g13970D	BnaA01g13970D	j	CUFF.1014	CUFF.1014.1	23	1.568603	0.700804	2.436401	8.531836	902	CUFF.1014.1	905
BnaA01g13970D	BnaA01g13970D	=	CUFF.1014	CUFF.1014.2	100	6.911855	5.352038	8.471671	37.594487	869	CUFF.1014.1	905
BnaA01g13970D	BnaA01g13970D	e	CUFF.1015	CUFF.1015.1	100	2.219461	1.054917	3.384005	12.071938	705	CUFF.1014.1	905
BnaA01g13980D	BnaA01g13980D	j	CUFF.1016	CUFF.1016.1	29	1.630044	0.955921	2.304167	9.086238	1452	CUFF.1016.1	1487
BnaA01g13980D	BnaA01g13980D	j	CUFF.1016	CUFF.1016.2	100	5.591980	4.531031	6.652928	31.170982	1452	CUFF.1016.1	1487
BnaA01g13990D	BnaA01g13990D	j	CUFF.1017	CUFF.1017.1	100	4.865911	4.094880	5.636943	27.121395	2191	CUFF.1017.1	2004
BnaA01g13990D	BnaA01g13990D	c	CUFF.1017	CUFF.1017.2	97	4.726701	3.698065	5.755337	26.345467	1379	CUFF.1017.1	2004
BnaA01g14000D	BnaA01g14000D	j	CUFF.1018	CUFF.1018.1	100	4.487820	3.649665	5.325975	24.564916	1551	CUFF.1018.1	1545
BnaA01g14020D	BnaA01g14020D	=	CUFF.1019	CUFF.1019.1	100	2.272714	1.641951	2.903478	12.535992	1331	CUFF.1019.1	856
BnaA01g14030D	BnaA01g14030D	j	CUFF.1020	CUFF.1020.1	100	0.617182	0.259500	0.974864	3.391115	1168	CUFF.1020.1	1725
BnaA01g14040D	BnaA01g14040D	j	CUFF.1021	CUFF.1021.1	100	4.328923	3.785825	4.872021	23.703960	4640	CUFF.1021.1	4412
BnaA01g14040D	BnaA01g14040D	j	CUFF.1021	CUFF.1021.2	58	2.508416	2.069965	2.946868	13.735381	4637	CUFF.1021.1	4412
BnaA01g14050D	BnaA01g14050D	=	CUFF.1022	CUFF.1022.1	100	36.089182	33.782857	38.395508	201.307380	2497	CUFF.1022.1	2469
BnaA01g14070D	BnaA01g14070D	p	CUFF.1023	CUFF.1023.1	100	5.316369	4.448209	6.184528	29.987298	1584	CUFF.1023.1	1509
BnaA01g14080D	BnaA01g14080D	c	CUFF.1024	CUFF.1024.1	100	5.972198	4.472835	7.471562	34.261518	770	CUFF.1024.1	931
BnaA01g14090D	BnaA01g14090D	j	CUFF.1025	CUFF.1025.1	100	8.621736	7.164523	10.078950	48.173969	1082	CUFF.1025.1	1038
BnaA01g14100D	BnaA01g14100D	j	CUFF.1026	CUFF.1026.1	100	26.772770	24.322974	29.222566	148.687295	1330	CUFF.1026.1	2511
BnaA01g14100D	BnaA01g14100D	j	CUFF.1027	CUFF.1027.1	100	6.597708	5.333829	7.861586	36.769498	1033	CUFF.1027.1	2511
BnaA01g14110D	BnaA01g14110D	=	CUFF.1028	CUFF.1028.1	100	2.401670	1.690002	3.113337	13.441762	1174	CUFF.1028.1	1227
BnaA01g14120D	BnaA01g14120D	=	CUFF.1029	CUFF.1029.1	100	8.240774	6.876759	9.604788	45.194597	1089	CUFF.1029.1	1203
BnaA01g14140D	BnaA01g14140D	j	CUFF.1030	CUFF.1030.1	100	4.670204	3.966374	5.374033	26.131094	2517	CUFF.1030.1	2373
BnaA01g14140D	BnaA01g14140D	j	CUFF.1030	CUFF.1030.2	17	0.787376	0.427695	1.147058	4.405590	2511	CUFF.1030.1	2373
BnaA01g14150D	BnaA01g14150D	j	CUFF.1031	CUFF.1031.1	45	1.569378	1.065349	2.073407	8.771053	2408	CUFF.1031.1	1387
BnaA01g14150D	BnaA01g14150D	j	CUFF.1031	CUFF.1031.2	42	1.473629	0.994366	1.952892	8.235927	2397	CUFF.1031.1	1387
BnaA01g14150D	BnaA01g14150D	j	CUFF.1031	CUFF.1031.3	100	3.498256	2.814216	4.182297	19.551306	2403	CUFF.1031.1	1387
BnaA01g14170D	BnaA01g14170D	=	CUFF.1032	CUFF.1032.1	100	6.067745	4.654696	7.480794	33.324486	836	CUFF.1032.1	852
BnaA01g14180D	BnaA01g14180D	=	CUFF.1033	CUFF.1033.1	100	34.570605	31.794429	37.346780	192.216264	1425	CUFF.1033.1	1429
BnaA01g14190D	BnaA01g14190D	e	CUFF.1034	CUFF.1034.1	100	7.218664	5.623613	8.813715	40.167327	838	CUFF.1035.1	1761
BnaA01g14190D	BnaA01g14190D	j	CUFF.1035	CUFF.1035.1	100	12.077489	10.487468	13.667509	67.203629	1286	CUFF.1035.1	1761
BnaA01g14200D	BnaA01g14200D	=	CUFF.1036	CUFF.1036.1	100	9.256257	8.279634	10.232881	51.548999	2467	CUFF.1036.1	2490
BnaA01g14240D	BnaA01g14240D	j	CUFF.1037	CUFF.1037.1	53	2.267520	1.764128	2.770912	12.746200	2063	CUFF.1037.1	2161
BnaA01g14240D	BnaA01g14240D	c	CUFF.1037	CUFF.1037.2	100	4.294077	2.613104	5.975050	24.137900	556	CUFF.1037.1	2161
BnaA01g14250D	BnaA01g14250D	j	CUFF.1038	CUFF.1038.1	100	2.658746	1.793231	3.524261	14.845819	1265	CUFF.1039.1	1379
BnaA01g14250D	BnaA01g14250D	=	CUFF.1038	CUFF.1038.2	71	1.880049	1.169111	2.590988	10.497758	1359	CUFF.1039.1	1379
BnaA01g14250D	BnaA01g14250D	j	CUFF.1038	CUFF.1038.3	34	0.910980	0.382185	1.439776	5.086701	1262	CUFF.1039.1	1379
BnaA01g14250D	BnaA01g14250D	e	CUFF.1039	CUFF.1039.1	100	0.842631	0.425771	1.259491	4.705055	1553	CUFF.1039.1	1379
BnaA01g14270D	BnaA01g14270D	j	CUFF.1040	CUFF.1040.1	100	139.297089	126.365536	152.228641	772.749043	444	CUFF.1040.1	906
BnaA01g14290D	BnaA01g14290D	j	CUFF.1041	CUFF.1041.1	100	1.437722	0.903842	1.971602	7.721524	1219	CUFF.1041.1	962
BnaA01g14300D	BnaA01g14300D	=	CUFF.1042	CUFF.1042.1	95	4.923000	3.709360	6.136639	27.367467	1164	CUFF.1042.2	1236
BnaA01g14300D	BnaA01g14300D	j	CUFF.1042	CUFF.1042.2	100	5.161942	3.940519	6.383365	28.695774	1181	CUFF.1042.2	1236
BnaA01g14310D	BnaA01g14310D	j	CUFF.1043	CUFF.1043.1	26	2.523207	1.380826	3.665587	14.245078	820	CUFF.1043.1	1367
BnaA01g14310D	BnaA01g14310D	c	CUFF.1043	CUFF.1043.2	100	9.753536	7.614585	11.892487	55.064804	789	CUFF.1043.1	1367
BnaA01g14310D	BnaA01g14310D	j	CUFF.1043	CUFF.1043.3	37	3.622893	2.142082	5.103704	20.453493	786	CUFF.1043.1	1367
BnaA01g14320D	BnaA01g14320D	j	CUFF.1044	CUFF.1044.1	100	2.758930	1.675061	3.842800	15.692733	710	CUFF.1044.1	749
BnaA01g14330D	BnaA01g14330D	j	CUFF.1045	CUFF.1045.1	25	0.792110	0.473112	1.111107	4.472397	2005	CUFF.1045.1	2440
BnaA01g14330D	BnaA01g14330D	c	CUFF.1045	CUFF.1045.2	100	3.108307	2.202787	4.013826	17.550068	1064	CUFF.1045.1	2440
BnaA01g14340D	BnaA01g14340D	j	CUFF.1046	CUFF.1046.1	100	13.970552	7.536124	20.404981	75.581779	304	CUFF.1046.2	922
BnaA01g14340D	BnaA01g14340D	=	CUFF.1046	CUFF.1046.2	29	4.043305	2.777014	5.309596	21.874597	891	CUFF.1046.2	922
BnaA01g14340D	BnaA01g14340D	j	CUFF.1046	CUFF.1046.3	15	2.041540	1.066245	3.016836	11.044894	891	CUFF.1046.2	922
BnaA01g14350D	BnaA01g14350D	e	CUFF.1047	CUFF.1047.1	100	5.288091	3.281171	7.295010	28.537605	508	CUFF.1048.1	1127
BnaA01g14350D	BnaA01g14350D	j	CUFF.1048	CUFF.1048.1	100	11.896645	9.550381	14.242909	64.201195	685	CUFF.1048.1	1127
BnaA01g14370D	BnaA01g14370D	=	CUFF.1049	CUFF.1049.1	100	4.958032	2.794169	7.121895	27.753478	444	CUFF.1049.1	516
BnaA01g14380D	BnaA01g14380D	j	CUFF.1050	CUFF.1050.1	100	2.358975	1.723369	2.994581	12.698210	1422	CUFF.1050.1	1261
BnaA01g14400D	BnaA01g14400D	=	CUFF.1051	CUFF.1051.1	100	7.610679	5.794038	9.427319	43.657726	707	CUFF.1051.1	739
BnaA01g14420D	BnaA01g14420D	=	CUFF.1052	CUFF.1052.1	100	6.561233	5.532718	7.589747	36.976772	1537	CUFF.1052.1	1192
BnaA01g14430D	BnaA01g14430D	=	CUFF.1053	CUFF.1053.1	100	10.933908	9.090963	12.776852	61.619611	909	CUFF.1053.1	1136
BnaA01g14450D	BnaA01g14450D	j	CUFF.1054	CUFF.1054.1	100	160.061996	150.484318	169.639674	898.115387	889	CUFF.1054.1	1342
BnaA01g14470D	BnaA01g14470D	=	CUFF.1055	CUFF.1055.1	100	46.828834	42.706491	50.951177	259.047321	930	CUFF.1055.1	1025
BnaA01g14480D	BnaA01g14480D	j	CUFF.1056	CUFF.1056.1	100	172.399045	161.545863	183.252228	952.236910	761	CUFF.1057.1	889
BnaA01g14480D	BnaA01g14480D	e	CUFF.1057	CUFF.1057.1	100	13.834960	11.843474	15.826445	76.416660	1178	CUFF.1057.1	889
BnaA01g14490D	BnaA01g14490D	=	CUFF.1058	CUFF.1058.1	100	1.075918	0.500815	1.651020	6.196570	863	CUFF.1058.1	1251
BnaA01g14510D	BnaA01g14510D	j	CUFF.1059	CUFF.1059.1	100	0.929351	0.463071	1.395632	4.981565	1263	CUFF.1059.1	1256
BnaA01g14510D	BnaA01g14510D	e	CUFF.1060	CUFF.1060.1	100	2.126281	0.796609	3.455953	11.397417	548	CUFF.1059.1	1256
BnaA01g14520D	BnaA01g14520D	e	CUFF.1061	CUFF.1061.1	100	11.458734	10.145695	12.771773	63.380852	1780	CUFF.1061.1	1340
BnaA01g14520D	BnaA01g14520D	=	CUFF.1062	CUFF.1062.1	100	19.911951	16.320300	23.503601	110.137505	593	CUFF.1061.1	1340
BnaA01g14530D	BnaA01g14530D	=	CUFF.1063	CUFF.1063.1	100	2.996587	2.218775	3.774399	16.606291	1427	CUFF.1063.2	1123
BnaA01g14530D	BnaA01g14530D	j	CUFF.1063	CUFF.1063.2	26	0.766119	0.317965	1.214273	4.245628	1507	CUFF.1063.2	1123
BnaA01g14560D	BnaA01g14560D	e	CUFF.1064	CUFF.1064.1	100	11.624248	9.708761	13.539735	64.861430	1105	CUFF.1064.1	904
BnaA01g14560D	BnaA01g14560D	=	CUFF.1065	CUFF.1065.1	100	37.815429	33.516149	42.114710	211.003998	774	CUFF.1064.1	904
BnaA01g14570D	BnaA01g14570D	x	CUFF.1066	CUFF.1066.1	100	19.712714	17.800593	21.624836	109.114601	1278	CUFF.1066.1	1349
BnaA01g14590D	BnaA01g14590D	j	CUFF.1067	CUFF.1067.1	30	1.031629	0.671853	1.391404	5.817145	2305	CUFF.1067.1	2036
BnaA01g14590D	BnaA01g14590D	j	CUFF.1067	CUFF.1067.2	100	3.385446	2.743320	4.027573	19.089848	2126	CUFF.1067.1	2036
BnaA01g14600D	BnaA01g14600D	j	CUFF.1068	CUFF.1068.1	85	6.437943	5.548472	7.327414	35.621472	2096	CUFF.1068.1	2142
BnaA01g14600D	BnaA01g14600D	c	CUFF.1068	CUFF.1068.2	100	7.566735	5.882370	9.251100	41.867136	878	CUFF.1068.1	2142
BnaA01g14660D	BnaA01g14660D	j	CUFF.1069	CUFF.1069.1	43	0.593644	0.337472	0.849816	3.335983	3272	CUFF.1069.2	980
BnaA01g14660D	BnaA01g14660D	j	CUFF.1069	CUFF.1069.2	18	0.250386	0.089162	0.411611	1.407047	3359	CUFF.1069.2	980
BnaA01g14660D	BnaA01g14660D	=	CUFF.1069	CUFF.1069.3	100	1.392448	1.024820	1.760076	7.824864	2994	CUFF.1069.2	980
BnaA01g14670D	BnaA01g14670D	j	CUFF.1070	CUFF.1070.1	100	4.620825	3.626074	5.615576	26.329965	1185	CUFF.1070.1	411
BnaA01g14690D	BnaA01g14690D	j	CUFF.1071	CUFF.1071.1	100	5.828570	3.195101	8.462039	32.819088	418	CUFF.1071.1	873
BnaA01g14690D	BnaA01g14690D	j	CUFF.1071	CUFF.1071.2	19	1.128771	0.644789	1.612753	6.355802	1206	CUFF.1071.2	873
BnaA01g14710D	BnaA01g14710D	=	CUFF.1072	CUFF.1072.1	100	8.184564	7.014340	9.354788	44.460034	1512	CUFF.1072.1	1593
BnaA01g14720D	BnaA01g14720D	j	CUFF.1073	CUFF.1073.1	100	6.705962	5.642235	7.769690	37.383894	1607	CUFF.1073.1	1682
BnaA01g14720D	BnaA01g14720D	c	CUFF.1073	CUFF.1073.2	67	4.519631	2.922830	6.116431	25.195698	729	CUFF.1073.1	1682
BnaA01g14730D	BnaA01g14730D	j	CUFF.1074	CUFF.1074.1	100	3.802791	3.061402	4.544179	21.116321	1914	CUFF.1074.1	2283
BnaA01g14730D	BnaA01g14730D	j	CUFF.1074	CUFF.1074.2	15	0.572721	0.228690	0.916752	3.180231	1914	CUFF.1074.1	2283
BnaA01g14730D	BnaA01g14730D	e	CUFF.1075	CUFF.1075.1	100	0.651820	0.283962	1.019678	3.619459	1672	CUFF.1074.1	2283
BnaA01g14740D	BnaA01g14740D	=	CUFF.1076	CUFF.1076.1	100	4.371921	3.512605	5.231236	24.361323	1450	CUFF.1076.1	3145
BnaA01g14750D	BnaA01g14750D	j	CUFF.1077	CUFF.1077.1	26	8.587576	7.238248	9.936904	47.295022	1561	CUFF.1077.1	1456
BnaA01g14750D	BnaA01g14750D	c	CUFF.1077	CUFF.1077.2	100	33.598580	29.346658	37.850502	185.040067	812	CUFF.1077.1	1456
BnaA01g14750D	BnaA01g14750D	j	CUFF.1077	CUFF.1077.3	92	30.826246	27.977053	33.675440	169.771777	1296	CUFF.1077.1	1456
BnaA01g14790D	BnaA01g14790D	=	CUFF.1078	CUFF.1078.1	100	10.779910	9.027296	12.532525	60.805787	974	CUFF.1078.1	1066
BnaA01g14840D	BnaA01g14840D	c	CUFF.1079	CUFF.1079.1	100	1.836374	0.762675	2.910072	9.515621	564	CUFF.1079.1	2055
BnaA01g14840D	BnaA01g14840D	c	CUFF.1080	CUFF.1080.1	100	1.806723	1.261125	2.352322	10.302360	1414	CUFF.1080.1	2055
BnaA01g14850D	BnaA01g14850D	e	CUFF.1081	CUFF.1081.1	100	5.991566	4.886025	7.097108	33.261508	1851	CUFF.1081.1	1592
BnaA01g14850D	BnaA01g14850D	j	CUFF.1082	CUFF.1082.1	100	11.393409	9.907020	12.879798	63.249228	1737	CUFF.1081.1	1592
BnaA01g14860D	BnaA01g14860D	j	CUFF.1083	CUFF.1083.1	100	31.324693	27.964389	34.684996	173.393666	935	CUFF.1083.2	1221
BnaA01g14860D	BnaA01g14860D	j	CUFF.1083	CUFF.1083.2	20	6.119540	4.630098	7.608983	33.873901	1018	CUFF.1083.2	1221
BnaA01g14870D	BnaA01g14870D	j	CUFF.1084	CUFF.1084.1	100	8.808583	6.704133	10.913033	48.425929	725	CUFF.1084.2	1801
BnaA01g14870D	BnaA01g14870D	j	CUFF.1084	CUFF.1084.2	90	7.947904	6.865368	9.030440	43.694274	1871	CUFF.1084.2	1801
BnaA01g14870D	BnaA01g14870D	e	CUFF.1085	CUFF.1085.1	100	4.642955	2.896483	6.389427	25.525039	697	CUFF.1084.2	1801
BnaA01g14880D	BnaA01g14880D	=	CUFF.1086	CUFF.1086.1	100	14.636294	13.101502	16.171086	82.159147	1670	CUFF.1086.1	1811
BnaA01g14890D	BnaA01g14890D	=	CUFF.1087	CUFF.1087.1	100	3.778259	3.176463	4.380055	21.268484	2994	CUFF.1087.1	915
BnaA01g14900D	BnaA01g14900D	o	CUFF.1088	CUFF.1088.1	100	47.279463	43.080449	51.478478	266.144402	962	CUFF.1088.1	799
BnaA01g14910D	BnaA01g14910D	=	CUFF.1089	CUFF.1089.1	23	2.209088	1.684368	2.733807	12.502605	2921	CUFF.1089.2	936
BnaA01g14910D	BnaA01g14910D	j	CUFF.1089	CUFF.1089.2	100	9.435428	8.512406	10.358451	53.400977	3226	CUFF.1089.2	936
BnaA01g14940D	BnaA01g14940D	j	CUFF.1090	CUFF.1090.1	100	5.768008	4.574334	6.961682	32.142032	1064	CUFF.1090.1	1175
BnaA01g14950D	BnaA01g14950D	=	CUFF.1091	CUFF.1091.1	100	15.094958	13.255675	16.934242	83.301703	1223	CUFF.1091.1	1206
BnaA01g14960D	BnaA01g14960D	c	CUFF.1092	CUFF.1092.1	100	26.488873	23.160979	29.816767	147.857104	766	CUFF.1092.1	948
BnaA01g14970D	BnaA01g14970D	=	CUFF.1093	CUFF.1093.1	100	1.050710	0.667045	1.434375	5.870991	1600	CUFF.1093.1	1722
BnaA01g14990D	BnaA01g14990D	j	CUFF.1094	CUFF.1094.1	41	1.264218	0.770397	1.758039	7.136662	1887	CUFF.1094.1	1989
BnaA01g14990D	BnaA01g14990D	=	CUFF.1094	CUFF.1094.2	100	3.071012	2.370521	3.771504	17.336231	1825	CUFF.1094.1	1989
BnaA01g15000D	BnaA01g15000D	=	CUFF.1095	CUFF.1095.1	100	9.290266	7.563176	11.017356	53.314531	884	CUFF.1095.1	1016
BnaA01g15010D	BnaA01g15010D	j	CUFF.1096	CUFF.1096.1	100	1.939023	0.805307	3.072739	10.907572	547	CUFF.1096.1	859
BnaA01g15060D	BnaA01g15060D	j	CUFF.1097	CUFF.1097.1	100	4.740448	4.097409	5.383486	26.389991	2692	CUFF.1097.1	2785
BnaA01g15070D	BnaA01g15070D	j	CUFF.1098	CUFF.1098.1	100	5.953523	5.292235	6.614812	33.457295	3523	CUFF.1098.2	4377
BnaA01g15070D	BnaA01g15070D	j	CUFF.1098	CUFF.1098.2	15	0.894294	0.612329	1.176258	5.025704	3593	CUFF.1098.2	4377
BnaA01g15080D	BnaA01g15080D	j	CUFF.1099	CUFF.1099.1	68	6.686324	5.517852	7.854796	36.860335	1338	CUFF.1099.1	1316
BnaA01g15080D	BnaA01g15080D	c	CUFF.1099	CUFF.1099.2	100	9.868585	7.450467	12.286703	54.403488	640	CUFF.1099.1	1316
BnaA01g15100D	BnaA01g15100D	j	CUFF.1100	CUFF.1100.1	25	0.645201	0.104392	1.186009	3.558721	990	CUFF.1100.1	1028
BnaA01g15100D	BnaA01g15100D	j	CUFF.1100	CUFF.1100.2	29	0.754238	0.141767	1.366710	4.160139	949	CUFF.1100.1	1028
BnaA01g15100D	BnaA01g15100D	=	CUFF.1100	CUFF.1100.3	100	2.625548	1.667945	3.583151	14.481686	990	CUFF.1100.1	1028
BnaA01g15140D	BnaA01g15140D	j	CUFF.1101	CUFF.1101.1	100	11.487395	10.480418	12.494372	63.913260	3172	CUFF.1101.1	2266
BnaA01g15150D	BnaA01g15150D	e	CUFF.1102	CUFF.1102.1	100	3.992385	3.374341	4.610429	22.212722	2687	CUFF.1101.1	1152
BnaA01g15220D	BnaA01g15220D	j	CUFF.1103	CUFF.1103.1	100	1.043878	0.401016	1.686741	5.812640	757	CUFF.1103.1	1045
BnaA01g15240D	BnaA01g15240D	=	CUFF.1104	CUFF.1104.1	100	1.312728	0.887356	1.738101	7.125770	1691	CUFF.1104.1	1357
BnaA01g15250D	BnaA01g15250D	=	CUFF.1105	CUFF.1105.1	100	7.246425	6.226412	8.266438	40.056504	1725	CUFF.1105.1	1953
BnaA01g15280D	BnaA01g15280D	j	CUFF.1106	CUFF.1106.1	51	2.717863	1.247855	4.187871	15.184970	548	CUFF.1106.1	566
BnaA01g15280D	BnaA01g15280D	j	CUFF.1106	CUFF.1106.2	100	5.289313	2.751072	7.827555	29.551918	437	CUFF.1106.1	566
BnaA01g15290D	BnaA01g15290D	c	CUFF.1107	CUFF.1107.1	100	0.932944	0.515843	1.350045	5.237096	1288	CUFF.1107.1	2003
BnaA01g15300D	BnaA01g15300D	j	CUFF.1108	CUFF.1108.1	84	4.638910	3.661181	5.616640	26.271377	1352	CUFF.1108.1	1430
BnaA01g15300D	BnaA01g15300D	c	CUFF.1108	CUFF.1108.2	100	5.522965	3.874838	7.171093	31.278014	748	CUFF.1108.1	1430
BnaA01g15310D	BnaA01g15310D	=	CUFF.1109	CUFF.1109.1	100	1.587825	1.166423	2.009228	8.952328	2038	CUFF.1109.1	2062
BnaA01g15320D	BnaA01g15320D	=	CUFF.1110	CUFF.1110.1	100	2.469322	1.776123	3.162520	13.572712	1235	CUFF.1110.1	1106
BnaA01g15330D	BnaA01g15330D	j	CUFF.1111	CUFF.1111.1	100	2.213029	1.637815	2.788243	12.495989	1596	CUFF.1111.1	2378
BnaA01g15330D	BnaA01g15330D	j	CUFF.1112	CUFF.1112.1	100	2.051570	0.992695	3.110446	11.402366	604	CUFF.1112.1	2378
BnaA01g15360D	BnaA01g15360D	j	CUFF.1113	CUFF.1113.1	69	1.472251	0.724115	2.220388	8.141449	874	CUFF.1113.1	753
BnaA01g15360D	BnaA01g15360D	=	CUFF.1113	CUFF.1113.2	100	2.145316	1.159044	3.131589	11.863454	747	CUFF.1113.1	753
BnaA01g16450D	BnaA01g16450D	j	CUFF.1114	CUFF.1114.1	17	16.243541	13.950702	18.536381	90.007585	1156	CUFF.1114.1	1030
BnaA01g16450D	BnaA01g16450D	=	CUFF.1114	CUFF.1114.2	100	94.447743	87.731883	101.163603	523.347283	978	CUFF.1114.1	1030
BnaA01g16450D	BnaA01g16450D	j	CUFF.1114	CUFF.1114.3	28	26.391553	22.884983	29.898122	146.239042	996	CUFF.1114.1	1030
BnaA01g16470D	BnaA01g16470D	o	CUFF.1115	CUFF.1115.1	100	2.619620	1.768655	3.470586	14.741828	961	CUFF.1115.1	1215
BnaA01g16490D	BnaA01g16490D	=	CUFF.1116	CUFF.1116.1	100	5.293123	4.130928	6.455318	29.754891	1003	CUFF.1116.1	1012
BnaA01g16510D	BnaA01g16510D	j	CUFF.1117	CUFF.1117.1	100	1.398546	0.873099	1.923993	7.735417	1218	CUFF.1117.1	1290
-	-	u	CUFF.1118	CUFF.1118.1	100	4.723010	3.391272	6.054747	26.037013	758	CUFF.1118.1	-
BnaA01g16520D	BnaA01g16520D	j	CUFF.1119	CUFF.1119.1	90	0.942678	0.621605	1.263751	5.107225	2217	CUFF.1119.1	2277
BnaA01g16520D	BnaA01g16520D	c	CUFF.1119	CUFF.1119.2	100	1.051563	0.362480	1.740646	5.697141	779	CUFF.1119.1	2277
BnaA01g16530D	BnaA01g16530D	=	CUFF.1120	CUFF.1120.1	100	7.315913	6.016615	8.615211	40.045688	1134	CUFF.1120.1	1049
-	-	u	CUFF.1121	CUFF.1121.1	100	1.360495	0.635218	2.085772	7.691090	1011	CUFF.1122.1	-
-	-	u	CUFF.1121	CUFF.1121.2	89	1.209032	0.518012	1.900053	6.834848	1005	CUFF.1122.1	-
-	-	u	CUFF.1122	CUFF.1122.1	100	0.710651	0.228731	1.192571	4.017421	1149	CUFF.1122.1	-
BnaA01g16540D	BnaA01g16540D	=	CUFF.1123	CUFF.1123.1	100	3.290274	2.342098	4.238449	18.560974	981	CUFF.1123.1	2305
BnaA01g16560D	BnaA01g16560D	=	CUFF.1124	CUFF.1124.1	100	18.654036	16.697553	20.610520	104.736037	1362	CUFF.1124.1	1513
BnaA01g16570D	BnaA01g16570D	e	CUFF.1125	CUFF.1125.1	100	6.866425	5.177048	8.555802	37.885863	719	CUFF.1125.1	432
BnaA01g16600D	BnaA01g16600D	=	CUFF.1126	CUFF.1126.1	100	2.957317	2.293280	3.621354	16.457714	1601	CUFF.1126.1	2090
BnaA01g16610D	BnaA01g16610D	=	CUFF.1127	CUFF.1127.1	100	0.534008	0.189206	0.878811	2.838594	1134	CUFF.1127.1	1273
BnaA01g16630D	BnaA01g16630D	=	CUFF.1128	CUFF.1128.1	100	10.931704	8.944138	12.919270	60.511577	773	CUFF.1128.1	884
BnaA01g16650D	BnaA01g16650D	j	CUFF.1129	CUFF.1129.1	58	4.980096	4.219353	5.740840	27.738724	2504	CUFF.1129.1	1559
BnaA01g16640D	BnaA01g16640D	=	CUFF.1129	CUFF.1129.2	100	8.546018	6.816104	10.275931	47.600612	1061	CUFF.1129.1	918
BnaA01g16660D	BnaA01g16660D	=	CUFF.1130	CUFF.1130.1	100	17.965527	16.216717	19.714336	99.962889	1634	CUFF.1130.1	1623
BnaA01g16710D	BnaA01g16710D	=	CUFF.1131	CUFF.1131.1	54	0.886232	0.570847	1.201616	4.817125	2614	CUFF.1131.1	2682
BnaA01g16710D	BnaA01g16710D	j	CUFF.1131	CUFF.1131.2	100	1.650864	1.224109	2.077619	8.973293	2545	CUFF.1131.1	2682
BnaA01g16710D	BnaA01g16710D	x	CUFF.1132	CUFF.1132.1	100	2.605370	1.172444	4.038295	14.161523	632	CUFF.1132.1	2682
BnaA01g16720D	BnaA01g16720D	=	CUFF.1133	CUFF.1133.1	100	6.841764	5.764480	7.919048	36.280104	1370	CUFF.1133.1	1465
BnaA01g16730D	BnaA01g16730D	j	CUFF.1134	CUFF.1134.1	100	2.050538	1.303251	2.797825	11.488746	986	CUFF.1134.1	666
BnaA01g16750D	BnaA01g16750D	j	CUFF.1135	CUFF.1135.1	100	8.531109	7.626607	9.435611	47.596434	2628	CUFF.1135.1	1887
BnaA01g16780D	BnaA01g16780D	j	CUFF.1136	CUFF.1136.1	100	146.202517	137.081058	155.323976	810.150175	850	CUFF.1136.1	2366
BnaA01g16800D	BnaA01g16800D	=	CUFF.1137	CUFF.1137.1	100	1.108496	0.585601	1.631391	6.030264	1016	CUFF.1137.1	291
BnaA01g16830D	BnaA01g16830D	o	CUFF.1138	CUFF.1138.1	100	0.891275	0.315790	1.466759	5.121068	778	CUFF.1138.1	2048
BnaA01g16830D	BnaA01g16830D	c	CUFF.1139	CUFF.1139.1	100	2.607911	1.096522	4.119300	14.474779	462	CUFF.1139.1	2048
BnaA01g16840D	BnaA01g16840D	=	CUFF.1140	CUFF.1140.1	100	2.057309	1.608542	2.506076	11.339913	2590	CUFF.1140.1	1086
BnaA01g16850D	BnaA01g16850D	=	CUFF.1141	CUFF.1141.1	100	21.558809	18.724977	24.392641	118.832411	853	CUFF.1141.1	942
BnaA01g16860D	BnaA01g16860D	=	CUFF.1142	CUFF.1142.1	100	51.788715	45.036050	58.541380	296.257810	489	CUFF.1142.1	505
BnaA01g16870D	BnaA01g16870D	=	CUFF.1143	CUFF.1143.1	100	3.917706	3.115739	4.719673	22.036700	1675	CUFF.1143.1	1719
BnaA01g16870D	BnaA01g16870D	j	CUFF.1143	CUFF.1143.2	22	0.877618	0.408842	1.346393	4.936512	1675	CUFF.1143.1	1719
-	-	u	CUFF.1144	CUFF.1144.1	100	14.316593	10.699126	17.934061	80.989467	459	CUFF.1144.1	-
BnaA01g16960D	BnaA01g16960D	=	CUFF.1145	CUFF.1145.1	100	1.904556	1.029453	2.779659	10.430612	719	CUFF.1145.1	840
BnaA01g16970D	BnaA01g16970D	=	CUFF.1146	CUFF.1146.1	100	10.540412	9.114499	11.966325	59.250207	1355	CUFF.1146.1	942
BnaA01g16990D	BnaA01g16990D	=	CUFF.1147	CUFF.1147.1	100	3.414464	2.425209	4.403719	18.980230	1074	CUFF.1148.1	1026
BnaA01g16990D	BnaA01g16990D	e	CUFF.1148	CUFF.1148.1	100	1.110844	0.516694	1.704994	6.174930	1180	CUFF.1148.1	1026
BnaA01g17000D	BnaA01g17000D	=	CUFF.1149	CUFF.1149.1	100	2.952155	2.095590	3.808721	16.273269	1017	CUFF.1149.1	1179
BnaA01g17010D	BnaA01g17010D	o	CUFF.1150	CUFF.1150.1	100	105.838987	97.992748	113.685225	594.615238	574	CUFF.1150.1	948
BnaA01g17020D	BnaA01g17020D	o	CUFF.1151	CUFF.1151.1	100	7.676126	6.261996	9.090256	43.071948	1285	CUFF.1151.1	1997
BnaA01g17020D	BnaA01g17020D	o	CUFF.1152	CUFF.1152.1	40	12.074616	8.825441	15.323790	67.752565	623	CUFF.1151.1	1997
BnaA01g17020D	BnaA01g17020D	o	CUFF.1152	CUFF.1152.2	100	30.526655	26.433079	34.620230	171.289849	745	CUFF.1151.1	1997
BnaA01g17040D	BnaA01g17040D	=	CUFF.1153	CUFF.1153.1	100	11.475951	6.881425	16.070478	65.343039	337	CUFF.1153.1	508
BnaA01g17050D	BnaA01g17050D	=	CUFF.1154	CUFF.1154.1	100	10.914817	9.831431	11.998204	61.351806	2010	CUFF.1154.1	1860
-	-	u	CUFF.1155	CUFF.1155.1	62	1.373220	0.627806	2.118634	7.652424	847	CUFF.1155.3	-
-	-	u	CUFF.1155	CUFF.1155.2	33	0.717897	0.138749	1.297045	4.000563	901	CUFF.1155.3	-
-	-	u	CUFF.1155	CUFF.1155.3	100	2.202310	1.450597	2.954023	12.272624	1147	CUFF.1155.3	-
BnaA01g17060D	BnaA01g17060D	=	CUFF.1156	CUFF.1156.1	100	2.153782	1.573347	2.734217	11.781995	1479	CUFF.1156.1	1598
BnaA01g17070D	BnaA01g17070D	=	CUFF.1157	CUFF.1157.1	100	3.341543	2.519433	4.163653	19.071836	1211	CUFF.1157.1	810
-	-	u	CUFF.1158	CUFF.1158.1	100	3.068932	2.081869	4.055995	16.939751	846	CUFF.1158.1	-
BnaA01g17100D	BnaA01g17100D	=	CUFF.1159	CUFF.1159.1	100	1.505340	0.863461	2.147219	8.059262	939	CUFF.1159.1	902
BnaA01g17130D	BnaA01g17130D	=	CUFF.1160	CUFF.1160.1	100	2.577510	2.021043	3.133977	14.454312	2241	CUFF.1160.1	2182
BnaA01g17130D	BnaA01g17130D	j	CUFF.1160	CUFF.1160.2	34	0.872676	0.412217	1.333135	4.893842	1717	CUFF.1160.1	2182
BnaA01g17140D	BnaA01g17140D	j	CUFF.1161	CUFF.1161.1	100	3.940242	3.366673	4.513811	22.053954	2897	CUFF.1161.1	2550
BnaA01g17140D	BnaA01g17140D	j	CUFF.1161	CUFF.1161.2	53	2.085552	1.494430	2.676674	11.673056	1684	CUFF.1161.1	2550
BnaA01g17150D	BnaA01g17150D	j	CUFF.1162	CUFF.1162.1	100	1.038367	0.529830	1.546904	5.725260	1301	CUFF.1162.2	1248
BnaA01g17150D	BnaA01g17150D	j	CUFF.1162	CUFF.1162.2	94	0.974536	0.469621	1.479452	5.373317	1434	CUFF.1162.2	1248
BnaA01g17150D	BnaA01g17150D	x	CUFF.1163	CUFF.1163.1	100	1.301099	0.598894	2.003303	7.173889	1010	CUFF.1163.1	1248
BnaA01g17150D	BnaA01g17150D	x	CUFF.1163	CUFF.1163.2	57	0.745367	0.166752	1.323982	4.109742	979	CUFF.1163.1	1248
BnaA01g17170D	BnaA01g17170D	=	CUFF.1164	CUFF.1164.1	100	15.832740	14.438174	17.227306	87.442930	1814	CUFF.1164.1	1744
BnaA01g17200D	BnaA01g17200D	=	CUFF.1165	CUFF.1165.1	100	1708.542156	1686.888753	1730.195558	9440.574185	948	CUFF.1165.1	743
BnaA01g17210D	BnaA01g17210D	=	CUFF.1166	CUFF.1166.1	100	5.313400	2.656700	7.970100	27.147562	382	CUFF.1166.1	171
BnaA01g17280D	BnaA01g17280D	c	CUFF.1167	CUFF.1167.1	100	9.676976	6.851358	12.502595	51.964184	477	CUFF.1167.1	1334
BnaA01g17290D	BnaA01g17290D	e	CUFF.1168	CUFF.1168.1	100	47.763414	41.847505	53.679324	264.957283	510	CUFF.1168.1	315
-	-	u	CUFF.1169	CUFF.1169.1	100	2.254394	1.417598	3.091190	11.743552	877	CUFF.1169.1	-
-	-	u	CUFF.1170	CUFF.1170.1	100	18.555710	16.580254	20.531167	100.199500	1166	CUFF.1170.1	-
BnaA01g17330D	BnaA01g17330D	=	CUFF.1171	CUFF.1171.1	100	0.659924	0.414834	0.905013	3.789307	2330	CUFF.1171.1	1425
-	-	u	CUFF.1172	CUFF.1172.1	100	6.574226	4.245282	8.903170	37.184923	475	CUFF.1172.1	-
BnaA01g17350D	BnaA01g17350D	x	CUFF.1173	CUFF.1173.1	100	4.777847	3.379744	6.175950	26.032220	767	CUFF.1173.1	761
BnaA01g17350D	BnaA01g17350D	=	CUFF.1174	CUFF.1174.1	100	36.560434	30.547344	42.573524	199.200449	457	CUFF.1174.1	761
BnaA01g17400D	BnaA01g17400D	=	CUFF.1175	CUFF.1175.1	100	1.544235	0.830631	2.257839	8.453085	855	CUFF.1175.1	796
BnaA01g17410D	BnaA01g17410D	j	CUFF.1176	CUFF.1176.1	32	1.763029	1.197767	2.328290	9.792666	1568	CUFF.1176.1	1827
BnaA01g17410D	BnaA01g17410D	c	CUFF.1176	CUFF.1176.2	100	5.475797	3.993102	6.958491	30.415073	822	CUFF.1176.1	1827
BnaA01g17410D	BnaA01g17410D	o	CUFF.1177	CUFF.1177.1	100	5.962484	5.060948	6.864020	32.690093	1785	CUFF.1177.1	1827
BnaA01g17450D	BnaA01g17450D	=	CUFF.1178	CUFF.1178.1	100	1.530041	1.140515	1.919568	8.336490	2240	CUFF.1178.1	2297
BnaA01g17460D	BnaA01g17460D	e	CUFF.1179	CUFF.1179.1	100	3.223487	2.420674	4.026300	17.696890	1593	CUFF.1180.2	1101
BnaA01g17460D	BnaA01g17460D	j	CUFF.1180	CUFF.1180.1	100	15.198223	12.827206	17.569240	83.437985	977	CUFF.1180.2	1101
BnaA01g17460D	BnaA01g17460D	=	CUFF.1180	CUFF.1180.2	48	7.284927	6.075465	8.494389	39.994124	1640	CUFF.1180.2	1101
BnaA01g17470D	BnaA01g17470D	e	CUFF.1181	CUFF.1181.1	100	0.811714	0.428459	1.194968	4.437376	1356	CUFF.1181.1	666
BnaA01g17480D	BnaA01g17480D	j	CUFF.1182	CUFF.1182.1	100	2.871787	2.080538	3.663036	15.947425	1399	CUFF.1182.1	1481
BnaA01g17480D	BnaA01g17480D	j	CUFF.1182	CUFF.1182.2	21	0.611518	0.186525	1.036511	3.395844	1244	CUFF.1182.1	1481
BnaA01g17480D	BnaA01g17480D	j	CUFF.1182	CUFF.1182.3	27	0.779462	0.273563	1.285361	4.328459	1238	CUFF.1182.1	1481
BnaA01g17490D	BnaA01g17490D	c	CUFF.1183	CUFF.1183.1	100	4.341409	3.673921	5.008897	24.435058	2113	CUFF.1183.1	5829
BnaA01g17490D	BnaA01g17490D	j	CUFF.1184	CUFF.1184.1	17	0.529921	0.117245	0.942597	2.909912	1204	CUFF.1184.1	5829
BnaA01g17490D	BnaA01g17490D	j	CUFF.1184	CUFF.1184.2	100	3.083532	2.238051	3.929013	16.932338	1204	CUFF.1184.1	5829
BnaA01g17490D	BnaA01g17490D	c	CUFF.1185	CUFF.1185.1	100	3.799581	3.090714	4.508449	21.360262	2217	CUFF.1185.1	5829
BnaA01g17490D	BnaA01g17490D	j	CUFF.1185	CUFF.1185.2	60	2.267522	1.552757	2.982286	12.747420	1696	CUFF.1185.1	5829
BnaA01g17500D	BnaA01g17500D	j	CUFF.1186	CUFF.1186.1	100	8.751425	7.317617	10.185233	48.661570	1275	CUFF.1186.1	1229
BnaA01g17500D	BnaA01g17500D	=	CUFF.1186	CUFF.1186.2	86	7.530522	5.745178	9.315867	41.872841	870	CUFF.1186.1	1229
BnaA01g17510D	BnaA01g17510D	j	CUFF.1187	CUFF.1187.1	92	2.871389	1.883423	3.859354	15.886712	1024	CUFF.1187.2	2565
BnaA01g17510D	BnaA01g17510D	j	CUFF.1187	CUFF.1187.2	20	0.624340	0.347048	0.901632	3.454327	3092	CUFF.1187.2	2565
BnaA01g17510D	BnaA01g17510D	j	CUFF.1187	CUFF.1187.3	100	3.127000	2.573223	3.680777	17.300949	2866	CUFF.1187.2	2565
BnaA01g17550D	BnaA01g17550D	j	CUFF.1188	CUFF.1188.1	100	2.459629	1.974514	2.944744	13.820157	2458	CUFF.1188.1	2377
BnaA01g17550D	BnaA01g17550D	j	CUFF.1188	CUFF.1188.2	72	1.766073	1.120649	2.411496	9.923205	1220	CUFF.1188.1	2377
BnaA01g17560D	BnaA01g17560D	=	CUFF.1189	CUFF.1189.1	100	21.785400	19.268828	24.301971	122.496671	1010	CUFF.1189.1	1285
BnaA01g17570D	BnaA01g17570D	=	CUFF.1190	CUFF.1190.1	100	285.665558	271.926301	299.404814	1591.000564	1351	CUFF.1190.1	1347
BnaA01g17580D	BnaA01g17580D	=	CUFF.1191	CUFF.1191.1	100	6.633698	5.914606	7.352790	37.098409	2710	CUFF.1191.1	2723
BnaA01g17590D	BnaA01g17590D	=	CUFF.1192	CUFF.1192.1	100	3.183750	2.505164	3.862336	17.557845	1594	CUFF.1192.1	1065
BnaA01g17620D	BnaA01g17620D	=	CUFF.1193	CUFF.1193.1	100	1.946611	0.974991	2.918230	10.340957	660	CUFF.1193.1	731
BnaA01g17630D	BnaA01g17630D	j	CUFF.1194	CUFF.1194.1	22	5.759819	4.900183	6.619455	32.087647	2069	CUFF.1194.1	1902
BnaA01g17630D	BnaA01g17630D	j	CUFF.1194	CUFF.1194.2	100	26.516804	24.191478	28.842131	147.723714	1515	CUFF.1194.1	1902
BnaA01g17630D	BnaA01g17630D	p	CUFF.1195	CUFF.1195.1	100	2.398669	1.704858	3.092480	13.854542	1218	CUFF.1195.1	1902
BnaA01g17650D	BnaA01g17650D	c	CUFF.1196	CUFF.1196.1	100	0.595574	0.298624	0.892524	3.354406	2111	CUFF.1196.1	2217
BnaA01g17650D	BnaA01g17650D	j	CUFF.1196	CUFF.1196.2	55	0.329578	0.070217	0.588939	1.856257	1840	CUFF.1196.1	2217
BnaA01g17660D	BnaA01g17660D	j	CUFF.1197	CUFF.1197.1	100	6.718866	4.647522	8.790210	37.494308	556	CUFF.1197.1	618
BnaA01g17690D	BnaA01g17690D	=	CUFF.1198	CUFF.1198.1	100	23.498503	21.534994	25.462012	131.208802	1806	CUFF.1198.1	1974
BnaA01g17710D	BnaA01g17710D	=	CUFF.1199	CUFF.1199.1	100	3.593447	2.456788	4.730106	19.857125	787	CUFF.1199.1	623
BnaA01g17720D	BnaA01g17720D	=	CUFF.1200	CUFF.1200.1	100	25.217763	23.551953	26.883574	139.966503	3128	CUFF.1200.1	3200
BnaA01g17740D	BnaA01g17740D	=	CUFF.1201	CUFF.1201.1	100	3.548944	2.845896	4.251991	19.630251	2201	CUFF.1201.1	2387
BnaA01g17740D	BnaA01g17740D	x	CUFF.1202	CUFF.1202.1	100	2.962155	2.166109	3.758202	16.384551	1698	CUFF.1202.1	2387
BnaA01g17750D	BnaA01g17750D	j	CUFF.1203	CUFF.1203.1	100	2.471411	1.926647	3.016175	13.582553	1925	CUFF.1203.1	1819
BnaA01g17760D	BnaA01g17760D	j	CUFF.1204	CUFF.1204.1	40	0.532264	0.199303	0.865225	2.898980	1832	CUFF.1204.1	1842
BnaA01g17760D	BnaA01g17760D	=	CUFF.1204	CUFF.1204.2	100	1.321584	0.862240	1.780929	7.198014	1832	CUFF.1204.1	1842
BnaA01g17780D	BnaA01g17780D	j	CUFF.1205	CUFF.1205.1	100	3.025031	2.044809	4.005253	16.799136	873	CUFF.1205.1	722
BnaA01g17810D	BnaA01g17810D	e	CUFF.1206	CUFF.1206.1	100	2.144061	1.638370	2.649751	12.247825	1868	CUFF.1206.1	1164
BnaA01g17860D	BnaA01g17860D	=	CUFF.1207	CUFF.1207.1	100	4.975971	4.224960	5.726983	27.470826	1971	CUFF.1207.1	2006
BnaA01g17910D	BnaA01g17910D	=	CUFF.1208	CUFF.1208.1	100	4.744246	3.895086	5.593407	26.247061	1698	CUFF.1208.1	1528
BnaA01g17910D	BnaA01g17910D	e	CUFF.1209	CUFF.1209.1	100	2.937726	1.194089	4.681364	16.252672	556	CUFF.1208.1	1528
BnaA01g17930D	BnaA01g17930D	=	CUFF.1210	CUFF.1210.1	100	18.411045	15.547624	21.274466	100.950626	719	CUFF.1210.1	942
BnaA01g17930D	BnaA01g17930D	e	CUFF.1211	CUFF.1211.1	100	9.633104	7.441771	11.824436	52.819808	661	CUFF.1210.1	942
BnaA01g17950D	BnaA01g17950D	=	CUFF.1212	CUFF.1212.1	100	10.067792	8.702415	11.433170	55.380255	1400	CUFF.1212.1	1346
BnaA01g17960D	BnaA01g17960D	e	CUFF.1213	CUFF.1213.1	100	6.934290	5.925900	7.942681	38.716927	1575	CUFF.1213.1	933
BnaA01g17980D	BnaA01g17980D	=	CUFF.1214	CUFF.1214.1	100	8.219374	6.788180	9.650568	45.537252	1071	CUFF.1214.1	1121
BnaA01g17990D	BnaA01g17990D	j	CUFF.1215	CUFF.1215.1	100	13.142713	11.368760	14.916665	74.102939	1139	CUFF.1215.1	1918
BnaA01g18010D	BnaA01g18010D	=	CUFF.1216	CUFF.1216.1	100	13.830811	12.409006	15.252616	77.061144	1826	CUFF.1216.1	1694
BnaA01g18030D	BnaA01g18030D	=	CUFF.1217	CUFF.1217.1	100	10.000818	8.213147	11.788488	55.721567	887	CUFF.1217.1	888
BnaA01g18040D	BnaA01g18040D	j	CUFF.1218	CUFF.1218.1	100	2.117254	1.568634	2.665874	11.915980	1891	CUFF.1218.1	1997
BnaA01g18040D	BnaA01g18040D	j	CUFF.1218	CUFF.1218.2	30	0.634464	0.177014	1.091913	3.570784	1334	CUFF.1218.1	1997
BnaA01g18070D	BnaA01g18070D	j	CUFF.1219	CUFF.1219.1	100	3.499772	2.684749	4.314794	19.609205	1269	CUFF.1219.1	1288
BnaA01g18070D	BnaA01g18070D	e	CUFF.1220	CUFF.1220.1	100	0.879161	0.426052	1.332270	4.784991	1109	CUFF.1220.1	1288
BnaA01g18090D	BnaA01g18090D	j	CUFF.1221	CUFF.1221.1	85	3.857952	2.895966	4.819938	21.796713	1383	CUFF.1221.1	1200
BnaA01g18090D	BnaA01g18090D	j	CUFF.1221	CUFF.1221.2	100	4.529447	3.443545	5.615349	25.590537	1272	CUFF.1221.1	1200
BnaA01g18120D	BnaA01g18120D	e	CUFF.1222	CUFF.1222.1	100	0.514657	0.212613	0.816702	2.861069	1554	CUFF.1222.1	375
BnaA01g18120D	BnaA01g18120D	j	CUFF.1223	CUFF.1223.1	72	1.403488	0.550973	2.256002	7.802232	828	CUFF.1222.1	375
BnaA01g18120D	BnaA01g18120D	j	CUFF.1223	CUFF.1223.2	100	1.937323	1.047433	2.827214	10.769918	921	CUFF.1222.1	375
BnaA01g18130D	BnaA01g18130D	e	CUFF.1224	CUFF.1224.1	100	2.454001	1.882516	3.025486	13.329442	1705	CUFF.1224.1	1395
BnaA01g18160D	BnaA01g18160D	=	CUFF.1225	CUFF.1225.1	100	36.207253	33.731640	38.682866	201.441313	2043	CUFF.1225.1	2416
BnaA01g18230D	BnaA01g18230D	o	CUFF.1226	CUFF.1226.1	100	0.791263	0.490291	1.092236	4.333781	2200	CUFF.1226.1	441
BnaA01g18230D	BnaA01g18230D	o	CUFF.1226	CUFF.1226.2	57	0.447415	0.133614	0.761216	2.450509	1454	CUFF.1226.1	441
BnaA01g18280D	BnaA01g18280D	j	CUFF.1227	CUFF.1227.1	51	0.729020	0.353357	1.104682	4.020225	1848	CUFF.1227.1	1848
BnaA01g18280D	BnaA01g18280D	j	CUFF.1227	CUFF.1227.2	100	1.431939	0.954618	1.909260	7.896519	1848	CUFF.1227.1	1848
BnaA01g18320D	BnaA01g18320D	j	CUFF.1228	CUFF.1228.1	100	7.919734	6.850759	8.988709	44.046492	1728	CUFF.1228.1	1884
BnaA01g18340D	BnaA01g18340D	e	CUFF.1229	CUFF.1229.1	100	0.822573	0.454707	1.190439	4.793969	1399	CUFF.1229.1	3379
BnaA01g18340D	BnaA01g18340D	e	CUFF.1230	CUFF.1230.1	100	3.860285	2.775975	4.944595	22.172660	924	CUFF.1230.1	3379
BnaA01g18340D	BnaA01g18340D	j	CUFF.1231	CUFF.1231.1	100	32.339021	26.789758	37.888284	185.748499	462	CUFF.1230.1	3379
BnaA01g18350D	BnaA01g18350D	=	CUFF.1232	CUFF.1232.1	100	7.750265	5.843433	9.657097	44.440140	665	CUFF.1232.1	686
BnaA01g18360D	BnaA01g18360D	j	CUFF.1233	CUFF.1233.1	62	3.104660	2.469157	3.740164	17.108172	2229	CUFF.1233.1	2976
BnaA01g18360D	BnaA01g18360D	c	CUFF.1233	CUFF.1233.2	100	5.041266	4.050695	6.031837	27.779799	1527	CUFF.1233.1	2976
BnaA01g18370D	BnaA01g18370D	j	CUFF.1234	CUFF.1234.1	100	2.250008	1.308593	3.191422	12.746673	863	CUFF.1234.1	378
BnaA01g18370D	BnaA01g18370D	j	CUFF.1234	CUFF.1234.2	46	1.027172	0.329614	1.724730	5.819104	841	CUFF.1234.1	378
BnaA01g18380D	BnaA01g18380D	=	CUFF.1235	CUFF.1235.1	100	11.910715	9.933920	13.887510	67.089317	877	CUFF.1235.1	970
BnaA01g18390D	BnaA01g18390D	=	CUFF.1236	CUFF.1236.1	100	9.542136	7.616902	11.467370	52.703789	916	CUFF.1237.1	748
BnaA01g18390D	BnaA01g18390D	o	CUFF.1237	CUFF.1237.1	40	2.787971	1.586022	3.989919	15.398713	932	CUFF.1237.1	748
BnaA01g18390D	BnaA01g18390D	o	CUFF.1237	CUFF.1237.2	100	6.996791	5.049287	8.944296	38.645164	804	CUFF.1237.1	748
BnaA01g18410D	BnaA01g18410D	=	CUFF.1238	CUFF.1238.1	100	3.130553	2.302934	3.958171	17.399804	1170	CUFF.1238.1	1360
BnaA01g18430D	BnaA01g18430D	j	CUFF.1239	CUFF.1239.1	83	8.050884	5.794650	10.307118	45.258175	662	CUFF.1239.2	1269
BnaA01g18430D	BnaA01g18430D	=	CUFF.1239	CUFF.1239.2	100	9.715136	8.161838	11.268434	54.613792	1180	CUFF.1239.2	1269
BnaA01g18450D	BnaA01g18450D	j	CUFF.1240	CUFF.1240.1	38	0.979383	0.521331	1.437436	5.511598	1635	CUFF.1240.2	2904
BnaA01g18450D	BnaA01g18450D	j	CUFF.1240	CUFF.1240.2	100	2.549553	1.986022	3.113085	14.347918	2165	CUFF.1240.2	2904
BnaA01g18450D	BnaA01g18450D	j	CUFF.1240	CUFF.1240.3	24	0.611081	0.208767	1.013394	3.438929	1680	CUFF.1240.2	2904
BnaA01g18450D	BnaA01g18450D	j	CUFF.1241	CUFF.1241.1	30	1.843550	1.134854	2.552247	10.198529	1003	CUFF.1241.1	2904
BnaA01g18450D	BnaA01g18450D	c	CUFF.1241	CUFF.1241.2	100	6.130439	3.067043	9.193835	33.913618	381	CUFF.1241.1	2904
BnaA01g18460D	BnaA01g18460D	=	CUFF.1242	CUFF.1242.1	100	3.206764	2.081893	4.331635	17.739834	757	CUFF.1242.1	981
BnaA01g18480D	BnaA01g18480D	j	CUFF.1243	CUFF.1243.1	100	4.381298	3.798401	4.964195	24.405404	3017	CUFF.1243.1	2968
BnaA01g18500D	BnaA01g18500D	e	CUFF.1244	CUFF.1244.1	100	1.176108	0.705240	1.646976	6.205409	1254	CUFF.1244.1	441
BnaA01g18530D	BnaA01g18530D	e	CUFF.1245	CUFF.1245.1	100	3.852647	3.137235	4.568059	21.607051	1680	CUFF.1245.1	1648
BnaA01g18540D	BnaA01g18540D	c	CUFF.1246	CUFF.1246.1	100	20.412833	18.902641	21.923024	113.048490	1964	CUFF.1246.1	2845
BnaA01g18550D	BnaA01g18550D	=	CUFF.1247	CUFF.1247.1	100	0.721444	0.267052	1.175835	4.090748	969	CUFF.1247.1	1110
-	-	u	CUFF.1248	CUFF.1248.1	52	1.114328	0.585398	1.643257	6.121972	1233	CUFF.1248.3	-
-	-	u	CUFF.1248	CUFF.1248.2	100	2.133552	1.377916	2.889189	11.721459	1326	CUFF.1248.3	-
-	-	u	CUFF.1248	CUFF.1248.3	95	2.020210	1.316385	2.724034	11.098769	1413	CUFF.1248.3	-
BnaA01g18560D	BnaA01g18560D	e	CUFF.1249	CUFF.1249.1	100	11.146025	5.337372	16.954679	54.091425	287	CUFF.1249.1	827
BnaA01g18620D	BnaA01g18620D	=	CUFF.1250	CUFF.1250.1	100	4.506722	3.390622	5.622822	24.807345	972	CUFF.1250.1	852
BnaA01g18630D	BnaA01g18630D	=	CUFF.1251	CUFF.1251.1	100	3.471305	2.853356	4.089254	19.292281	1981	CUFF.1251.1	2175
BnaA01g18650D	BnaA01g18650D	=	CUFF.1252	CUFF.1252.1	100	23.620035	21.754962	25.485109	131.963023	1550	CUFF.1252.1	1470
BnaA01g18670D	BnaA01g18670D	e	CUFF.1253	CUFF.1253.1	100	5.992405	5.098133	6.886677	32.867820	1714	CUFF.1253.1	1207
-	-	u	CUFF.1254	CUFF.1254.1	100	0.845211	0.299469	1.390953	4.978718	807	CUFF.1254.1	-
BnaA01g18680D	BnaA01g18680D	=	CUFF.1255	CUFF.1255.1	100	21.395995	17.422895	25.369095	122.023831	503	CUFF.1255.1	294
BnaA01g18690D	BnaA01g18690D	j	CUFF.1256	CUFF.1256.1	100	4.357219	3.615696	5.098743	23.988839	1884	CUFF.1256.1	1910
BnaA01g18730D	BnaA01g18730D	j	CUFF.1257	CUFF.1257.1	100	3.896195	3.473770	4.318621	21.951820	5196	CUFF.1257.1	7711
BnaA01g18730D	BnaA01g18730D	o	CUFF.1258	CUFF.1258.1	100	1.455082	1.016905	1.893259	8.111072	2037	CUFF.1259.1	7711
BnaA01g18730D	BnaA01g18730D	e	CUFF.1259	CUFF.1259.1	100	0.278473	0.053346	0.503599	1.552291	2184	CUFF.1259.1	7711
BnaA01g18770D	BnaA01g18770D	j	CUFF.1260	CUFF.1260.1	100	3.403488	2.781766	4.025210	18.863980	2462	CUFF.1260.2	2485
BnaA01g18770D	BnaA01g18770D	j	CUFF.1260	CUFF.1260.2	30	1.019758	0.626790	1.412726	5.652053	2523	CUFF.1260.2	2485
BnaA01g18800D	BnaA01g18800D	j	CUFF.1261	CUFF.1261.1	100	11.067200	9.367653	12.766747	61.475344	1521	CUFF.1261.3	1032
BnaA01g18800D	BnaA01g18800D	j	CUFF.1261	CUFF.1261.2	85	9.392457	7.955411	10.829504	52.172593	1613	CUFF.1261.3	1032
BnaA01g18800D	BnaA01g18800D	j	CUFF.1261	CUFF.1261.3	64	7.035731	5.785042	8.286419	39.081606	1789	CUFF.1261.3	1032
BnaA01g18800D	BnaA01g18800D	j	CUFF.1261	CUFF.1261.4	87	9.680159	8.128795	11.231522	53.770698	1628	CUFF.1261.3	1032
BnaA01g18810D	BnaA01g18810D	j	CUFF.1262	CUFF.1262.1	100	9.565345	8.314806	10.815885	50.472783	1564	CUFF.1262.1	1032
BnaA01g18850D	BnaA01g18850D	=	CUFF.1263	CUFF.1263.1	100	2.248372	1.566092	2.930651	12.460205	1174	CUFF.1263.1	1008
BnaA01g18860D	BnaA01g18860D	=	CUFF.1264	CUFF.1264.1	100	7.884363	6.707665	9.061061	44.025952	1672	CUFF.1264.2	1817
BnaA01g18860D	BnaA01g18860D	j	CUFF.1264	CUFF.1264.2	30	2.387430	1.671110	3.103750	13.331308	1744	CUFF.1264.2	1817
BnaA01g18870D	BnaA01g18870D	=	CUFF.1265	CUFF.1265.1	100	9.698118	7.502577	11.893659	54.542332	637	CUFF.1265.1	435
BnaA01g18880D	BnaA01g18880D	j	CUFF.1266	CUFF.1266.1	100	13.600308	11.869848	15.330768	76.269635	1231	CUFF.1266.1	1369
BnaA01g18920D	BnaA01g18920D	=	CUFF.1267	CUFF.1267.1	100	36.778460	25.446306	48.110613	207.527801	278	CUFF.1267.1	792
BnaA01g18930D	BnaA01g18930D	j	CUFF.1268	CUFF.1268.1	32	0.910830	0.494823	1.326838	5.110772	2098	CUFF.1268.1	2116
BnaA01g18930D	BnaA01g18930D	j	CUFF.1268	CUFF.1268.2	100	2.866121	2.245198	3.487044	16.082127	2098	CUFF.1268.1	2116
BnaA01g18940D	BnaA01g18940D	c	CUFF.1269	CUFF.1269.1	100	3.295818	2.474755	4.116881	18.766422	1210	CUFF.1269.1	1333
BnaA01g18950D	BnaA01g18950D	e	CUFF.1270	CUFF.1270.1	100	1.307881	0.838076	1.777686	7.033085	1370	CUFF.1270.1	1002
BnaA01g18960D	BnaA01g18960D	j	CUFF.1271	CUFF.1271.1	100	4.645367	3.854979	5.435754	26.211522	2166	CUFF.1271.2	2029
BnaA01g18960D	BnaA01g18960D	j	CUFF.1271	CUFF.1271.2	33	1.524420	0.991970	2.056869	8.601551	2188	CUFF.1271.2	2029
BnaA01g18970D	BnaA01g18970D	j	CUFF.1272	CUFF.1272.1	38	0.277327	0.121260	0.433394	1.565260	4184	CUFF.1272.4	4683
BnaA01g18970D	BnaA01g18970D	j	CUFF.1272	CUFF.1272.2	100	0.736654	0.509215	0.964092	4.157739	4182	CUFF.1272.4	4683
BnaA01g18970D	BnaA01g18970D	j	CUFF.1272	CUFF.1272.3	21	0.155541	0.032708	0.278374	0.877886	4332	CUFF.1272.4	4683
BnaA01g18970D	BnaA01g18970D	j	CUFF.1272	CUFF.1272.4	38	0.283507	0.127902	0.439113	1.600139	4333	CUFF.1272.4	4683
-	-	u	CUFF.1273	CUFF.1273.1	100	2.886374	2.334448	3.438301	16.128020	3075	CUFF.1273.1	-
-	-	u	CUFF.1274	CUFF.1274.1	100	4.110042	3.413615	4.806469	22.965432	2667	CUFF.1273.1	-
BnaA01g18990D	BnaA01g18990D	=	CUFF.1275	CUFF.1275.1	100	2.886674	2.118429	3.654918	15.665077	1207	CUFF.1275.1	1627
BnaA01g19000D	BnaA01g19000D	j	CUFF.1276	CUFF.1276.1	64	1.286188	0.800095	1.772281	7.174621	1653	CUFF.1276.1	1065
BnaA01g19000D	BnaA01g19000D	j	CUFF.1276	CUFF.1276.2	91	1.830084	1.172308	2.487860	10.208586	1435	CUFF.1276.1	1065
BnaA01g19000D	BnaA01g19000D	j	CUFF.1276	CUFF.1276.3	100	2.000311	1.298128	2.702495	11.158150	1545	CUFF.1276.1	1065
BnaA01g19000D	BnaA01g19000D	j	CUFF.1276	CUFF.1276.4	47	0.946270	0.456762	1.435778	5.278491	1563	CUFF.1276.1	1065
BnaA01g19000D	BnaA01g19000D	j	CUFF.1276	CUFF.1276.5	83	1.666238	1.008273	2.324204	9.294622	1381	CUFF.1276.1	1065
BnaA01g19020D	BnaA01g19020D	j	CUFF.1277	CUFF.1277.1	100	3.134515	2.427137	3.841893	16.954696	1757	CUFF.1277.1	1551
BnaA01g19020D	BnaA01g19020D	j	CUFF.1277	CUFF.1277.2	31	0.978841	0.518711	1.438972	5.294586	1754	CUFF.1277.1	1551
BnaA01g19040D	BnaA01g19040D	=	CUFF.1278	CUFF.1278.1	100	42.990282	39.029627	46.950936	241.399589	910	CUFF.1278.1	1028
-	-	u	CUFF.1279	CUFF.1279.1	100	1.540644	1.047830	2.033457	8.494486	1508	CUFF.1279.1	-
BnaA01g19090D	BnaA01g19090D	j	CUFF.1280	CUFF.1280.1	100	2.879822	2.022323	3.737320	16.467348	1130	CUFF.1280.1	1439
BnaA01g19090D	BnaA01g19090D	j	CUFF.1280	CUFF.1280.2	58	1.656306	0.516172	2.796439	9.471059	627	CUFF.1280.1	1439
BnaA01g19120D	BnaA01g19120D	j	CUFF.1281	CUFF.1281.1	100	4.360168	3.539828	5.180508	24.477456	1475	CUFF.1281.1	1245
-	-	u	CUFF.1282	CUFF.1282.1	100	10.644585	6.183324	15.105846	62.210153	336	CUFF.1282.1	-
BnaA01g19130D	BnaA01g19130D	j	CUFF.1283	CUFF.1283.1	100	55.230076	51.440979	59.019174	308.848142	1412	CUFF.1283.1	1449
BnaA01g19150D	BnaA01g19150D	j	CUFF.1284	CUFF.1284.1	19	3.132891	1.739382	4.526401	17.178593	749	CUFF.1284.1	799
BnaA01g19150D	BnaA01g19150D	=	CUFF.1284	CUFF.1284.2	100	16.379844	13.647802	19.111887	89.815652	749	CUFF.1284.1	799
BnaA01g19170D	BnaA01g19170D	j	CUFF.1285	CUFF.1285.1	29	0.458119	0.110855	0.805383	2.588451	1584	CUFF.1285.2	1748
BnaA01g19170D	BnaA01g19170D	j	CUFF.1285	CUFF.1285.2	100	1.569267	1.025408	2.113127	8.866626	1593	CUFF.1285.2	1748
BnaA01g19210D	BnaA01g19210D	x	CUFF.1286	CUFF.1286.1	100	1.689091	1.151811	2.226371	9.181093	1369	CUFF.1286.1	1363
BnaA01g19230D	BnaA01g19230D	j	CUFF.1287	CUFF.1287.1	22	0.319429	0.116661	0.522196	1.757256	2765	CUFF.1287.2	2508
BnaA01g19230D	BnaA01g19230D	j	CUFF.1287	CUFF.1287.2	16	0.226787	0.077752	0.375822	1.247612	2870	CUFF.1287.2	2508
BnaA01g19230D	BnaA01g19230D	j	CUFF.1287	CUFF.1287.3	31	0.440034	0.220394	0.659674	2.420736	2764	CUFF.1287.2	2508
BnaA01g19230D	BnaA01g19230D	j	CUFF.1287	CUFF.1287.4	100	1.434120	0.580844	2.287397	7.889452	779	CUFF.1287.2	2508
BnaA01g19260D	BnaA01g19260D	=	CUFF.1288	CUFF.1288.1	100	1.574886	1.255386	1.894386	8.751061	3525	CUFF.1288.1	3032
BnaA01g19270D	BnaA01g19270D	j	CUFF.1289	CUFF.1289.1	100	1.184068	0.723493	1.644642	6.579428	1532	CUFF.1289.1	1270
BnaA01g19280D	BnaA01g19280D	c	CUFF.1290	CUFF.1290.1	100	16.009213	1.690138	30.328288	91.913089	203	CUFF.1290.1	1497
BnaA01g19280D	BnaA01g19280D	c	CUFF.1291	CUFF.1291.1	100	6.185072	4.898623	7.471521	34.608427	1005	CUFF.1291.1	1497
BnaA01g19300D	BnaA01g19300D	=	CUFF.1292	CUFF.1292.1	100	17.682579	15.828711	19.536447	99.236799	1426	CUFF.1292.1	1510
-	-	u	CUFF.1293	CUFF.1293.1	100	33.146608	31.320481	34.972735	183.379428	2156	CUFF.1293.1	-
BnaA01g19330D	BnaA01g19330D	j	CUFF.1294	CUFF.1294.1	55	5.536990	4.716806	6.357175	30.759556	2644	CUFF.1294.2	2766
BnaA01g19330D	BnaA01g19330D	j	CUFF.1294	CUFF.1294.2	28	2.809034	2.229468	3.388601	15.604985	2950	CUFF.1294.2	2766
BnaA01g19330D	BnaA01g19330D	c	CUFF.1294	CUFF.1294.3	100	9.989528	7.878192	12.100865	55.494672	807	CUFF.1294.2	2766
BnaA01g19340D	BnaA01g19340D	j	CUFF.1295	CUFF.1295.1	100	17.761837	15.267766	20.255908	99.125243	852	CUFF.1295.1	971
BnaA01g19370D	BnaA01g19370D	j	CUFF.1296	CUFF.1296.1	47	0.583715	0.157544	1.009886	3.303033	1203	CUFF.1296.2	210
BnaA01g19370D	BnaA01g19370D	o	CUFF.1296	CUFF.1296.2	100	1.239504	0.785623	1.693385	7.013908	1670	CUFF.1296.2	210
BnaA01g19380D	BnaA01g19380D	o	CUFF.1297	CUFF.1297.1	100	1.844839	1.400027	2.289651	10.426957	2960	CUFF.1297.1	2571
BnaA01g19380D	BnaA01g19380D	o	CUFF.1297	CUFF.1297.2	19	0.343164	0.130274	0.556054	1.939549	2946	CUFF.1297.1	2571
BnaA01g19380D	BnaA01g19380D	e	CUFF.1298	CUFF.1298.1	100	1.063004	0.694468	1.431540	6.008055	2940	CUFF.1297.1	2571
BnaA01g19390D	BnaA01g19390D	o	CUFF.1299	CUFF.1299.1	100	1.295595	0.871112	1.720079	7.169783	1643	CUFF.1299.1	2604
BnaA01g19390D	BnaA01g19390D	=	CUFF.1300	CUFF.1300.1	100	22.812924	20.166637	25.459211	128.387425	969	CUFF.1300.1	2604
BnaA01g19400D	BnaA01g19400D	=	CUFF.1301	CUFF.1301.1	100	10.060030	7.919598	12.200462	57.313041	689	CUFF.1301.1	978
BnaA01g19410D	BnaA01g19410D	e	CUFF.1302	CUFF.1302.1	100	3.848573	2.249465	5.447680	22.052193	624	CUFF.1302.1	624
BnaA01g19410D	BnaA01g19410D	=	CUFF.1303	CUFF.1303.1	100	26.293407	21.128779	31.458035	150.660337	457	CUFF.1302.1	624
BnaA01g19450D	BnaA01g19450D	j	CUFF.1304	CUFF.1304.1	38	9.209450	7.940554	10.478347	51.350871	2175	CUFF.1304.1	2073
BnaA01g19450D	BnaA01g19450D	j	CUFF.1304	CUFF.1304.2	100	24.434414	22.388663	26.480164	136.243573	2076	CUFF.1304.1	2073
BnaA01g19460D	BnaA01g19460D	e	CUFF.1305	CUFF.1305.1	100	77.246013	72.596340	81.895686	429.389269	1706	CUFF.1305.1	1270
BnaA01g19460D	BnaA01g19460D	=	CUFF.1306	CUFF.1306.1	100	444.890926	423.309416	466.472435	2473.025895	942	CUFF.1305.1	1270
BnaA01g19470D	BnaA01g19470D	j	CUFF.1307	CUFF.1307.1	100	46.438590	42.875735	50.001446	257.281720	1386	CUFF.1307.1	1113
BnaA01g19470D	BnaA01g19470D	=	CUFF.1307	CUFF.1307.2	98	45.741846	41.565036	49.918656	253.421578	1020	CUFF.1307.1	1113
BnaA01g19490D	BnaA01g19490D	j	CUFF.1308	CUFF.1308.1	100	6.816047	4.446882	9.185213	36.040696	488	CUFF.1308.1	468
BnaA01g19500D	BnaA01g19500D	j	CUFF.1309	CUFF.1309.1	85	13.845173	12.115076	15.575269	77.061894	1780	CUFF.1309.2	1619
BnaA01g19500D	BnaA01g19500D	j	CUFF.1309	CUFF.1309.2	100	16.196900	14.369365	18.024436	90.151555	1796	CUFF.1309.2	1619
-	-	u	CUFF.1310	CUFF.1310.1	100	1.666371	0.796192	2.536549	9.135398	668	CUFF.1310.1	-
BnaA01g19540D	BnaA01g19540D	j	CUFF.1311	CUFF.1311.1	14	0.852613	0.409393	1.295833	4.775426	1518	CUFF.1311.3	1600
BnaA01g19540D	BnaA01g19540D	j	CUFF.1311	CUFF.1311.2	14	0.822901	0.357470	1.288331	4.609010	1503	CUFF.1311.3	1600
BnaA01g19540D	BnaA01g19540D	=	CUFF.1311	CUFF.1311.3	100	6.046292	4.982898	7.109686	33.864861	1523	CUFF.1311.3	1600
BnaA01g19550D	BnaA01g19550D	j	CUFF.1312	CUFF.1312.1	100	2.768940	1.888173	3.649707	15.426594	931	CUFF.1312.1	940
BnaA01g19640D	BnaA01g19640D	j	CUFF.1313	CUFF.1313.1	100	2.356876	1.554443	3.159308	12.905364	977	CUFF.1313.1	1103
BnaA01g19650D	BnaA01g19650D	=	CUFF.1314	CUFF.1314.1	100	5.063415	3.878851	6.247979	28.122257	939	CUFF.1314.1	1179
BnaA01g19700D	BnaA01g19700D	j	CUFF.1315	CUFF.1315.1	16	1.514637	0.598990	2.430284	8.517873	876	CUFF.1315.2	1019
BnaA01g19700D	BnaA01g19700D	=	CUFF.1315	CUFF.1315.2	100	9.579084	7.725936	11.432233	53.869963	879	CUFF.1315.2	1019
BnaA01g19710D	BnaA01g19710D	=	CUFF.1316	CUFF.1316.1	50	1.853645	0.940220	2.767070	10.255601	1014	CUFF.1316.1	1181
BnaA01g19710D	BnaA01g19710D	j	CUFF.1316	CUFF.1316.2	100	3.672394	2.541129	4.803658	20.318132	1014	CUFF.1316.1	1181
BnaA01g19750D	BnaA01g19750D	j	CUFF.1317	CUFF.1317.1	100	16.767373	14.768223	18.766522	93.233175	1052	CUFF.1317.1	1322
BnaA01g19790D	BnaA01g19790D	j	CUFF.1318	CUFF.1318.1	100	4.056726	3.426094	4.687357	22.537741	2517	CUFF.1318.1	3736
BnaA01g19790D	BnaA01g19790D	j	CUFF.1318	CUFF.1318.2	75	3.036826	2.436035	3.637616	16.871534	2147	CUFF.1318.1	3736
BnaA01g19810D	BnaA01g19810D	e	CUFF.1319	CUFF.1319.1	100	1.032827	0.696121	1.369534	5.612138	3148	CUFF.1319.1	3037
BnaA01g19810D	BnaA01g19810D	o	CUFF.1320	CUFF.1320.1	30	0.475416	0.219183	0.731650	2.583298	2798	CUFF.1319.1	3037
BnaA01g19810D	BnaA01g19810D	j	CUFF.1320	CUFF.1320.2	100	1.593908	1.160000	2.027817	8.660917	2774	CUFF.1319.1	3037
-	-	u	CUFF.1321	CUFF.1321.1	66	2.597677	1.590652	3.604701	14.227053	801	CUFF.1321.1	-
-	-	u	CUFF.1321	CUFF.1321.2	100	3.951110	1.956201	5.946018	21.639587	463	CUFF.1321.1	-
-	-	u	CUFF.1322	CUFF.1322.1	25	1.185877	0.544602	1.827151	6.654107	1029	CUFF.1322.1	-
-	-	u	CUFF.1322	CUFF.1322.2	100	4.711863	3.404400	6.019327	26.438877	878	CUFF.1322.1	-
BnaA01g19860D	BnaA01g19860D	c	CUFF.1323	CUFF.1323.1	100	13.328978	10.401597	16.256358	72.898608	543	CUFF.1323.1	763
BnaA01g19870D	BnaA01g19870D	=	CUFF.1324	CUFF.1324.1	100	6.851220	5.917822	7.784618	38.290304	1928	CUFF.1324.1	1987
-	-	u	CUFF.1325	CUFF.1325.1	100	0.723663	0.372635	1.074691	3.890979	1360	CUFF.1325.1	-
-	-	u	CUFF.1326	CUFF.1326.1	100	1.179293	0.796776	1.561809	6.713349	1821	CUFF.1326.1	-
-	-	u	CUFF.1327	CUFF.1327.1	100	7.064238	2.601490	11.526986	39.402906	296	CUFF.1327.1	-
BnaA01g19880D	BnaA01g19880D	j	CUFF.1328	CUFF.1328.1	100	1.522225	0.820305	2.224145	8.372881	869	CUFF.1328.1	1214
BnaA01g19970D	BnaA01g19970D	=	CUFF.1329	CUFF.1329.1	100	5.546268	4.859315	6.233221	30.834977	2529	CUFF.1329.1	2056
BnaA01g19990D	BnaA01g19990D	e	CUFF.1330	CUFF.1330.1	100	0.987980	0.659779	1.316180	5.492886	2022	CUFF.1330.1	1263
BnaA01g20040D	BnaA01g20040D	c	CUFF.1331	CUFF.1331.1	100	3.797565	3.081880	4.513249	21.238731	1757	CUFF.1331.1	3343
BnaA01g20060D	BnaA01g20060D	=	CUFF.1332	CUFF.1332.1	100	1.871222	1.442575	2.299870	10.634206	2189	CUFF.1332.1	2300
BnaA01g20080D	BnaA01g20080D	o	CUFF.1333	CUFF.1333.1	100	1.781164	1.030880	2.531448	10.130655	1240	CUFF.1334.1	1435
BnaA01g20080D	BnaA01g20080D	=	CUFF.1334	CUFF.1334.1	100	1.690060	1.035554	2.344566	9.612486	1387	CUFF.1334.1	1435
BnaA01g20110D	BnaA01g20110D	j	CUFF.1335	CUFF.1335.1	55	0.467293	0.113176	0.821411	2.617690	1331	CUFF.1335.2	1951
BnaA01g20110D	BnaA01g20110D	j	CUFF.1335	CUFF.1335.2	61	0.512977	0.188910	0.837044	2.873599	1919	CUFF.1335.2	1951
BnaA01g20110D	BnaA01g20110D	j	CUFF.1335	CUFF.1335.3	100	0.845650	0.449908	1.241393	4.737174	1800	CUFF.1335.2	1951
-	-	u	CUFF.1336	CUFF.1336.1	100	3.470747	1.385088	5.556407	20.486446	405	CUFF.1336.1	-
BnaA01g20220D	BnaA01g20220D	j	CUFF.1337	CUFF.1337.1	100	2.068331	1.377466	2.759196	11.654992	1125	CUFF.1337.1	1206
BnaA01g20220D	BnaA01g20220D	e	CUFF.1338	CUFF.1338.1	100	1.984659	0.621894	3.347424	11.183502	475	CUFF.1337.1	1206
BnaA01g20230D	BnaA01g20230D	=	CUFF.1339	CUFF.1339.1	100	23.035396	19.235541	26.835251	129.248081	548	CUFF.1339.1	700
BnaA01g20260D	BnaA01g20260D	=	CUFF.1340	CUFF.1340.1	100	5.028139	4.044859	6.011420	28.112502	1307	CUFF.1340.1	1126
BnaA01g20280D	BnaA01g20280D	e	CUFF.1341	CUFF.1341.1	100	5.649694	4.539029	6.760359	31.270014	1730	CUFF.1341.1	1458
BnaA01g20280D	BnaA01g20280D	=	CUFF.1342	CUFF.1342.1	100	29.139391	26.644894	31.633889	161.281153	1580	CUFF.1341.1	1458
BnaA01g20290D	BnaA01g20290D	e	CUFF.1343	CUFF.1343.1	100	4.001039	3.248182	4.753897	22.430505	1763	CUFF.1343.1	1458
BnaA01g20290D	BnaA01g20290D	=	CUFF.1344	CUFF.1344.1	100	3.560492	2.138515	4.982470	19.960722	690	CUFF.1343.1	1458
-	-	u	CUFF.1345	CUFF.1345.1	100	1.143574	0.339025	1.948122	6.374321	813	CUFF.1345.1	-
BnaA01g20320D	BnaA01g20320D	p	CUFF.1346	CUFF.1346.1	100	1.474866	0.606728	2.343004	8.220957	803	CUFF.1345.1	1401
BnaA01g20320D	BnaA01g20320D	e	CUFF.1347	CUFF.1347.1	100	12.394784	10.276882	14.512686	71.054364	772	CUFF.1347.1	1401
BnaA01g20360D	BnaA01g20360D	j	CUFF.1348	CUFF.1348.1	85	1.594064	0.959378	2.228751	9.002130	1460	CUFF.1348.2	1886
BnaA01g20360D	BnaA01g20360D	j	CUFF.1348	CUFF.1348.2	100	1.881889	1.310415	2.453364	10.627558	1851	CUFF.1348.2	1886
BnaA01g20370D	BnaA01g20370D	j	CUFF.1349	CUFF.1349.1	100	1.567648	0.937152	2.198144	8.621589	1113	CUFF.1349.1	1197
BnaA01g20370D	BnaA01g20370D	j	CUFF.1349	CUFF.1349.2	81	1.267674	0.288725	2.246623	6.971825	595	CUFF.1349.1	1197
-	-	u	CUFF.1350	CUFF.1350.1	100	1.699972	0.898890	2.501054	9.498830	762	CUFF.1350.1	-
BnaA01g20380D	BnaA01g20380D	e	CUFF.1351	CUFF.1351.1	100	21.660123	20.271950	23.048296	118.878172	2413	CUFF.1351.1	1704
-	-	u	CUFF.1352	CUFF.1352.1	100	3.529464	2.078858	4.980070	18.667087	568	CUFF.1352.1	-
BnaA01g20390D	BnaA01g20390D	=	CUFF.1353	CUFF.1353.1	100	50.039383	44.764427	55.314339	280.275642	666	CUFF.1354.1	1047
BnaA01g20390D	BnaA01g20390D	e	CUFF.1354	CUFF.1354.1	100	15.343332	13.241318	17.445346	85.939554	1013	CUFF.1354.1	1047
-	-	u	CUFF.1355	CUFF.1355.1	100	63.921434	59.023258	68.819610	355.390232	972	CUFF.1355.1	-
BnaA01g20420D	BnaA01g20420D	=	CUFF.1356	CUFF.1356.1	100	1.888645	1.390778	2.386511	10.341105	1740	CUFF.1356.1	1695
BnaA01g20430D	BnaA01g20430D	=	CUFF.1357	CUFF.1357.1	100	32.213276	27.759314	36.667239	184.080959	562	CUFF.1357.1	210
BnaA01g20450D	BnaA01g20450D	=	CUFF.1358	CUFF.1358.1	100	3.364965	2.514717	4.215213	18.275450	1162	CUFF.1358.1	1083
BnaA01g20470D	BnaA01g20470D	j	CUFF.1359	CUFF.1359.1	100	4.756721	3.639150	5.874293	26.287402	1160	CUFF.1359.2	1243
BnaA01g20470D	BnaA01g20470D	j	CUFF.1359	CUFF.1359.2	43	2.049994	1.280031	2.819957	11.329026	1248	CUFF.1359.2	1243
BnaA01g20480D	BnaA01g20480D	e	CUFF.1360	CUFF.1360.1	100	4.243821	3.178414	5.309227	23.760321	1219	CUFF.1361.1	1954
BnaA01g20480D	BnaA01g20480D	j	CUFF.1361	CUFF.1361.1	30	1.953864	1.525730	2.381998	10.939302	3517	CUFF.1361.1	1954
BnaA01g20480D	BnaA01g20480D	=	CUFF.1361	CUFF.1361.2	100	6.587513	5.811673	7.363352	36.882196	2996	CUFF.1361.1	1954
BnaA01g20510D	BnaA01g20510D	o	CUFF.1362	CUFF.1362.1	100	0.915296	0.594897	1.235696	5.279014	2081	CUFF.1362.1	1050
BnaA01g20510D	BnaA01g20510D	e	CUFF.1363	CUFF.1363.1	100	0.874496	0.335946	1.413046	5.043697	856	CUFF.1362.1	1050
BnaA01g20520D	BnaA01g20520D	j	CUFF.1364	CUFF.1364.1	100	4.563820	3.755314	5.372326	25.300869	1863	CUFF.1364.1	2920
BnaA01g20520D	BnaA01g20520D	j	CUFF.1364	CUFF.1364.2	79	3.612577	2.700542	4.524612	20.027374	1334	CUFF.1364.1	2920
BnaA01g20530D	BnaA01g20530D	j	CUFF.1365	CUFF.1365.1	100	24.262182	21.744016	26.780349	135.790491	1180	CUFF.1366.1	1903
BnaA01g20530D	BnaA01g20530D	e	CUFF.1366	CUFF.1366.1	100	2.318308	1.691240	2.945376	12.975096	1868	CUFF.1366.1	1903
BnaA01g20550D	BnaA01g20550D	c	CUFF.1367	CUFF.1367.1	100	0.869457	0.459741	1.279174	4.783918	1255	CUFF.1367.1	1872
BnaA01g20560D	BnaA01g20560D	=	CUFF.1368	CUFF.1368.1	100	12.459869	11.059506	13.860232	68.926242	1462	CUFF.1368.1	1206
BnaA01g20600D	BnaA01g20600D	p	CUFF.1369	CUFF.1369.1	100	1.426660	0.635292	2.218029	7.567709	678	CUFF.1369.1	807
BnaA01g20600D	BnaA01g20600D	=	CUFF.1370	CUFF.1370.1	100	59.511535	53.744327	65.278743	335.174963	669	CUFF.1370.1	807
BnaA01g20610D	BnaA01g20610D	=	CUFF.1371	CUFF.1371.1	100	2.524776	1.907885	3.141667	14.090532	1542	CUFF.1371.1	1407
BnaA01g20620D	BnaA01g20620D	c	CUFF.1372	CUFF.1372.1	100	5.489106	3.915865	7.062346	30.368250	805	CUFF.1372.2	991
BnaA01g20620D	BnaA01g20620D	j	CUFF.1372	CUFF.1372.2	68	3.736264	2.691735	4.780794	20.670728	1100	CUFF.1372.2	991
BnaA01g20630D	BnaA01g20630D	j	CUFF.1373	CUFF.1373.1	100	31.472930	28.094226	34.851634	174.663680	873	CUFF.1373.1	927
BnaA01g20640D	BnaA01g20640D	j	CUFF.1374	CUFF.1374.1	100	3.137826	2.063223	4.212429	17.924649	790	CUFF.1374.1	1095
BnaA01g20660D	BnaA01g20660D	=	CUFF.1375	CUFF.1375.1	100	7.810546	6.370454	9.250639	43.643410	1014	CUFF.1375.1	1165
BnaA01g20670D	BnaA01g20670D	=	CUFF.1376	CUFF.1376.1	100	0.761869	0.473954	1.049784	4.123550	2020	CUFF.1376.1	2061
BnaA01g20680D	BnaA01g20680D	c	CUFF.1377	CUFF.1377.1	100	4.301383	2.578695	6.024071	25.084461	543	CUFF.1377.1	2300
BnaA01g20690D	BnaA01g20690D	j	CUFF.1378	CUFF.1378.1	41	1.224942	0.684147	1.765738	6.978217	1519	CUFF.1378.1	1369
BnaA01g20690D	BnaA01g20690D	=	CUFF.1378	CUFF.1378.2	100	3.018515	2.261892	3.775139	17.195796	1512	CUFF.1378.1	1369
BnaA01g20770D	BnaA01g20770D	e	CUFF.1379	CUFF.1379.1	100	7.483938	6.611703	8.356174	41.454240	2147	CUFF.1379.1	2166
-	-	u	CUFF.1380	CUFF.1380.1	100	84.124455	74.173025	94.075885	471.465601	430	CUFF.1380.1	-
BnaA01g20800D	BnaA01g20800D	j	CUFF.1381	CUFF.1381.1	20	1.750414	1.255010	2.245818	9.594288	2392	CUFF.1381.1	2048
BnaA01g20800D	BnaA01g20800D	=	CUFF.1381	CUFF.1381.2	100	8.715888	7.673696	9.758080	47.773124	2200	CUFF.1381.1	2048
BnaA01g20850D	BnaA01g20850D	j	CUFF.1382	CUFF.1382.1	100	3.571928	2.852930	4.290927	19.876256	1773	CUFF.1382.1	2278
BnaA01g20850D	BnaA01g20850D	o	CUFF.1382	CUFF.1382.2	20	0.710416	0.305707	1.115125	3.953162	1580	CUFF.1382.1	2278
BnaA01g20860D	BnaA01g20860D	e	CUFF.1383	CUFF.1383.1	100	9.078602	5.901541	12.255663	53.272800	414	CUFF.1383.1	846
BnaA01g20890D	BnaA01g20890D	j	CUFF.1384	CUFF.1384.1	23	1.037555	0.523709	1.551402	5.750085	1577	CUFF.1384.1	1523
BnaA01g20890D	BnaA01g20890D	=	CUFF.1384	CUFF.1384.2	100	4.449286	3.559278	5.339294	24.657742	1577	CUFF.1384.1	1523
BnaA01g20900D	BnaA01g20900D	j	CUFF.1385	CUFF.1385.1	90	8.650800	6.637372	10.664228	48.248794	819	CUFF.1385.2	1210
BnaA01g20900D	BnaA01g20900D	=	CUFF.1385	CUFF.1385.2	100	9.585334	7.506565	11.664102	53.461042	832	CUFF.1385.2	1210
-	-	u	CUFF.1386	CUFF.1386.1	100	2.673317	1.336658	4.009975	15.147630	529	CUFF.1386.1	-
BnaA01g20920D	BnaA01g20920D	o	CUFF.1387	CUFF.1387.1	54	1.595230	0.923969	2.266492	8.963928	1255	CUFF.1387.2	255
BnaA01g20920D	BnaA01g20920D	o	CUFF.1387	CUFF.1387.2	27	0.817833	0.400754	1.234912	4.595573	1805	CUFF.1387.2	255
-	-	u	CUFF.1387	CUFF.1387.3	57	1.700676	1.036470	2.364882	9.556448	1134	CUFF.1387.2	-
BnaA01g20920D	BnaA01g20920D	o	CUFF.1387	CUFF.1387.4	38	1.141748	0.652589	1.630906	6.415715	1667	CUFF.1387.2	255
BnaA01g20920D	BnaA01g20920D	o	CUFF.1387	CUFF.1387.5	100	2.981661	1.708881	4.254441	16.754567	693	CUFF.1387.2	255
BnaA01g20950D	BnaA01g20950D	=	CUFF.1388	CUFF.1388.1	100	28.903326	25.882824	31.923827	164.041500	853	CUFF.1388.1	701
BnaA01g20970D	BnaA01g20970D	=	CUFF.1389	CUFF.1389.1	100	36.517306	34.221506	38.813106	204.856914	1576	CUFF.1389.1	1538
BnaA01g20980D	BnaA01g20980D	=	CUFF.1390	CUFF.1390.1	100	1.773265	1.371700	2.174831	9.786850	2332	CUFF.1390.1	1332
BnaA01g21030D	BnaA01g21030D	=	CUFF.1391	CUFF.1391.1	100	2.319977	1.534423	3.105530	12.581397	975	CUFF.1391.1	669
BnaA01g21040D	BnaA01g21040D	j	CUFF.1392	CUFF.1392.1	100	5.089367	3.980076	6.198658	27.522320	1232	CUFF.1392.1	1284
BnaA01g21040D	BnaA01g21040D	j	CUFF.1392	CUFF.1392.2	28	1.414090	0.738217	2.089964	7.647129	1111	CUFF.1392.1	1284
BnaA01g21040D	BnaA01g21040D	j	CUFF.1392	CUFF.1392.3	33	1.693053	0.936097	2.450008	9.155702	1111	CUFF.1392.1	1284
BnaA01g21060D	BnaA01g21060D	j	CUFF.1393	CUFF.1393.1	100	1.139548	0.765360	1.513736	6.034598	1869	CUFF.1393.1	1451
BnaA01g21070D	BnaA01g21070D	=	CUFF.1394	CUFF.1394.1	100	3.535827	2.936021	4.135634	19.109734	2117	CUFF.1394.1	2122
BnaA01g21080D	BnaA01g21080D	=	CUFF.1395	CUFF.1395.1	100	2.803698	1.975509	3.631886	15.254748	1024	CUFF.1395.1	281
BnaA01g21120D	BnaA01g21120D	=	CUFF.1396	CUFF.1396.1	100	1.296844	0.788271	1.805418	7.566619	1215	CUFF.1396.1	1335
BnaA01g21140D	BnaA01g21140D	c	CUFF.1397	CUFF.1397.1	100	4.895675	3.803873	5.987478	26.934126	1572	CUFF.1398.1	1616
BnaA01g21140D	BnaA01g21140D	e	CUFF.1398	CUFF.1398.1	100	6.662822	5.532746	7.792898	36.656289	1745	CUFF.1398.1	1616
BnaA01g21170D	BnaA01g21170D	j	CUFF.1399	CUFF.1399.1	100	0.800905	0.520628	1.081182	4.430137	2200	CUFF.1399.1	1968
BnaA01g21180D	BnaA01g21180D	=	CUFF.1400	CUFF.1400.1	100	53.641813	50.068877	57.214748	297.887465	1565	CUFF.1400.1	1429
BnaA01g21220D	BnaA01g21220D	=	CUFF.1401	CUFF.1401.1	100	2.107619	1.522675	2.692562	11.328860	1416	CUFF.1401.1	1215
BnaA01g21230D	BnaA01g21230D	j	CUFF.1402	CUFF.1402.1	100	145.639222	133.927431	157.351014	830.701483	524	CUFF.1402.1	1114
BnaA01g21250D	BnaA01g21250D	j	CUFF.1403	CUFF.1403.1	100	1.308784	0.998067	1.619501	7.285596	4179	CUFF.1403.3	9408
BnaA01g21250D	BnaA01g21250D	j	CUFF.1403	CUFF.1403.2	94	1.224590	1.037687	1.411492	6.816914	9423	CUFF.1403.3	9408
BnaA01g21250D	BnaA01g21250D	j	CUFF.1403	CUFF.1403.3	20	0.255722	0.148398	0.363047	1.423527	9534	CUFF.1403.3	9408
BnaA01g21280D	BnaA01g21280D	j	CUFF.1404	CUFF.1404.1	100	1.101508	0.611467	1.591548	6.262247	1391	CUFF.1404.2	1902
BnaA01g21280D	BnaA01g21280D	j	CUFF.1404	CUFF.1404.2	97	1.065623	0.581319	1.549927	6.058237	1421	CUFF.1404.2	1902
BnaA01g21340D	BnaA01g21340D	j	CUFF.1405	CUFF.1405.1	100	20.158009	16.823809	23.492208	113.903483	621	CUFF.1405.1	824
BnaA01g21380D	BnaA01g21380D	=	CUFF.1406	CUFF.1406.1	100	20.444687	18.107970	22.781404	113.635823	965	CUFF.1406.1	1136
BnaA01g21390D	BnaA01g21390D	=	CUFF.1407	CUFF.1407.1	100	1.610251	1.047358	2.173143	8.906653	1262	CUFF.1407.1	1049
BnaA01g21410D	BnaA01g21410D	c	CUFF.1408	CUFF.1408.1	100	25.759204	22.633225	28.885184	143.337020	824	CUFF.1408.1	917
BnaA01g21410D	BnaA01g21410D	p	CUFF.1409	CUFF.1409.1	100	9.671524	7.625302	11.717746	55.286774	697	CUFF.1409.1	917
BnaA01g21430D	BnaA01g21430D	=	CUFF.1410	CUFF.1410.1	100	3.662720	2.737118	4.588322	20.492082	1094	CUFF.1410.1	1154
BnaA01g21440D	BnaA01g21440D	=	CUFF.1411	CUFF.1411.1	100	16.749652	15.125553	18.373751	92.975210	1462	CUFF.1411.1	1649
-	-	u	CUFF.1412	CUFF.1412.1	100	0.575765	0.330492	0.821038	3.041360	2161	CUFF.1412.1	-
BnaA01g21450D	BnaA01g21450D	c	CUFF.1413	CUFF.1413.1	100	3.324410	2.468344	4.180477	18.441150	1128	CUFF.1413.1	3864
BnaA01g21450D	BnaA01g21450D	c	CUFF.1414	CUFF.1414.1	100	4.497314	3.876193	5.118435	25.106667	2536	CUFF.1414.1	3864
-	-	u	CUFF.1415	CUFF.1415.1	100	4.299483	3.434526	5.164439	23.427850	1337	CUFF.1415.1	-
-	-	u	CUFF.1416	CUFF.1416.1	46	0.201583	0.042597	0.360569	1.128890	2914	CUFF.1417.1	-
-	-	u	CUFF.1416	CUFF.1416.2	100	0.438469	0.199872	0.677065	2.455480	2977	CUFF.1417.1	-
-	-	u	CUFF.1416	CUFF.1416.3	81	0.354956	0.142666	0.567247	1.987801	2652	CUFF.1417.1	-
-	-	u	CUFF.1417	CUFF.1417.1	100	0.808515	0.524139	1.092892	4.527788	3085	CUFF.1417.1	-
BnaA01g21520D	BnaA01g21520D	=	CUFF.1418	CUFF.1418.1	100	17.618885	15.188274	20.049495	96.342276	830	CUFF.1418.1	861
BnaA01g21580D	BnaA01g21580D	j	CUFF.1419	CUFF.1419.1	100	3.479774	2.545182	4.414366	19.478543	1050	CUFF.1419.1	1572
BnaA01g21620D	BnaA01g21620D	j	CUFF.1420	CUFF.1420.1	100	1.747691	1.049735	2.445647	9.724668	965	CUFF.1420.1	1180
-	-	u	CUFF.1421	CUFF.1421.1	100	0.968384	0.685054	1.251713	5.289464	2541	CUFF.1421.1	-
BnaA01g21630D	BnaA01g21630D	o	CUFF.1422	CUFF.1422.1	100	0.283163	0.145203	0.421123	1.566138	5171	CUFF.1422.1	3408
BnaA01g21650D	BnaA01g21650D	x	CUFF.1423	CUFF.1423.1	100	3.932711	2.514602	5.350819	21.751316	667	CUFF.1423.1	1973
BnaA01g21650D	BnaA01g21650D	j	CUFF.1424	CUFF.1424.1	28	0.276364	0.154319	0.398408	1.528531	6266	CUFF.1424.2	1973
BnaA01g21650D	BnaA01g21650D	=	CUFF.1424	CUFF.1424.2	100	0.984327	0.781943	1.186711	5.444185	6586	CUFF.1424.2	1973
BnaA01g21670D	BnaA01g21670D	=	CUFF.1425	CUFF.1425.1	100	2.698704	1.546146	3.851262	14.467675	650	CUFF.1425.1	650
BnaA01g21680D	BnaA01g21680D	j	CUFF.1426	CUFF.1426.1	52	1.822779	1.129548	2.516010	10.324620	1122	CUFF.1426.2	378
BnaA01g21680D	BnaA01g21680D	j	CUFF.1426	CUFF.1426.2	100	3.485615	2.637392	4.333838	19.743291	1408	CUFF.1426.2	378
BnaA01g21680D	BnaA01g21680D	j	CUFF.1426	CUFF.1426.3	43	1.500075	0.853597	2.146553	8.496754	1334	CUFF.1426.2	378
-	-	u	CUFF.1427	CUFF.1427.1	40	0.798262	0.334292	1.262233	4.320204	1137	CUFF.1427.3	-
-	-	u	CUFF.1427	CUFF.1427.2	56	1.134255	0.445761	1.822749	6.138601	862	CUFF.1427.3	-
-	-	u	CUFF.1427	CUFF.1427.3	100	2.014172	1.435975	2.592369	10.900720	1453	CUFF.1427.3	-
BnaA01g21690D	BnaA01g21690D	j	CUFF.1428	CUFF.1428.1	100	2.064028	1.756188	2.371868	11.512627	5627	CUFF.1428.1	5358
BnaA01g21690D	BnaA01g21690D	j	CUFF.1428	CUFF.1428.2	33	0.686383	0.452223	0.920544	3.828474	4436	CUFF.1428.1	5358
BnaA01g21720D	BnaA01g21720D	j	CUFF.1429	CUFF.1429.1	100	49.811511	45.821832	53.801189	278.737035	1174	CUFF.1429.2	1144
BnaA01g21720D	BnaA01g21720D	j	CUFF.1429	CUFF.1429.2	21	10.690909	8.865239	12.516579	59.824571	1256	CUFF.1429.2	1144
BnaA01g21730D	BnaA01g21730D	=	CUFF.1430	CUFF.1430.1	100	3.511285	2.766552	4.256019	19.693835	1475	CUFF.1430.1	1254
BnaA01g21750D	BnaA01g21750D	j	CUFF.1431	CUFF.1431.1	100	2.477879	1.877156	3.078602	14.085538	1608	CUFF.1431.1	1787
BnaA01g21850D	BnaA01g21850D	j	CUFF.1432	CUFF.1432.1	100	1.371976	0.544643	2.199309	7.960656	626	CUFF.1432.1	2371
BnaA01g21860D	BnaA01g21860D	=	CUFF.1433	CUFF.1433.1	100	30.998790	27.769166	34.228414	174.658455	929	CUFF.1433.1	1128
BnaA01g21870D	BnaA01g21870D	j	CUFF.1434	CUFF.1434.1	16	1.353100	0.728198	1.978002	7.650921	1595	CUFF.1434.1	1591
BnaA01g21870D	BnaA01g21870D	j	CUFF.1434	CUFF.1434.2	100	8.290671	7.068866	9.512476	46.878476	1595	CUFF.1434.1	1591
BnaA01g21880D	BnaA01g21880D	j	CUFF.1435	CUFF.1435.1	100	3.254613	2.416858	4.092368	18.431574	1308	CUFF.1435.1	1486
BnaA01g21880D	BnaA01g21880D	j	CUFF.1435	CUFF.1435.2	18	0.588828	0.133553	1.044103	3.334658	1302	CUFF.1435.1	1486
BnaA01g21890D	BnaA01g21890D	j	CUFF.1436	CUFF.1436.1	13	1.393181	0.974306	1.812055	7.770120	2453	CUFF.1436.2	2895
BnaA01g21890D	BnaA01g21890D	j	CUFF.1436	CUFF.1436.2	100	10.581908	9.561452	11.602364	59.017973	2771	CUFF.1436.2	2895
BnaA01g21980D	BnaA01g21980D	c	CUFF.1437	CUFF.1437.1	100	5.765535	5.111454	6.419616	32.200640	3253	CUFF.1437.1	3999
BnaA01g21990D	BnaA01g21990D	j	CUFF.1438	CUFF.1438.1	100	2.191064	1.426334	2.955794	12.301304	971	CUFF.1438.1	1137
BnaA01g22010D	BnaA01g22010D	=	CUFF.1439	CUFF.1439.1	100	7.907641	5.020179	10.795103	44.346406	422	CUFF.1439.1	288
BnaA01g22030D	BnaA01g22030D	j	CUFF.1440	CUFF.1440.1	100	3.142623	2.686054	3.599193	17.436600	4054	CUFF.1440.1	3641
BnaA01g22030D	BnaA01g22030D	j	CUFF.1440	CUFF.1440.2	21	0.662605	0.414295	0.910916	3.676414	3863	CUFF.1440.1	3641
BnaA01g22030D	BnaA01g22030D	j	CUFF.1440	CUFF.1440.3	65	2.041374	1.196093	2.886655	11.326402	1120	CUFF.1440.1	3641
BnaA01g22040D	BnaA01g22040D	=	CUFF.1441	CUFF.1441.1	100	39.616847	36.367506	42.866188	218.815259	1218	CUFF.1441.1	1518
BnaA01g22050D	BnaA01g22050D	=	CUFF.1442	CUFF.1442.1	100	2.187808	1.792881	2.582736	12.083896	3128	CUFF.1442.1	2430
-	-	u	CUFF.1443	CUFF.1443.1	100	40.557962	27.013694	54.102231	114.968557	257	CUFF.1443.1	-
BnaA01g22120D	BnaA01g22120D	j	CUFF.1444	CUFF.1444.1	52	5.359859	3.757773	6.961945	29.682301	971	CUFF.1444.2	1797
BnaA01g22120D	BnaA01g22120D	=	CUFF.1444	CUFF.1444.2	100	10.321649	8.964854	11.678445	57.160139	1682	CUFF.1444.2	1797
-	-	u	CUFF.1445	CUFF.1445.1	100	1.475818	0.857287	2.094350	8.439817	985	CUFF.1445.1	-
BnaA01g22200D	BnaA01g22200D	j	CUFF.1446	CUFF.1446.1	86	3.412405	2.866130	3.958679	19.115357	2780	CUFF.1446.1	3043
BnaA01g22200D	BnaA01g22200D	c	CUFF.1446	CUFF.1446.2	100	3.958582	2.589443	5.327720	22.174892	781	CUFF.1446.1	3043
BnaA01g22220D	BnaA01g22220D	j	CUFF.1447	CUFF.1447.1	80	2.120866	1.682522	2.559209	11.907787	2983	CUFF.1447.1	3018
BnaA01g22220D	BnaA01g22220D	j	CUFF.1447	CUFF.1447.2	100	2.636088	1.876816	3.395361	14.800550	1552	CUFF.1447.1	3018
BnaA01g22230D	BnaA01g22230D	o	CUFF.1448	CUFF.1448.1	100	2.119558	0.801466	3.437650	12.022096	542	CUFF.1448.1	1952
BnaA01g22230D	BnaA01g22230D	o	CUFF.1448	CUFF.1448.2	95	2.003302	0.616738	3.389866	11.362693	523	CUFF.1448.1	1952
BnaA01g22230D	BnaA01g22230D	j	CUFF.1449	CUFF.1449.1	100	17.344932	15.592958	19.096906	97.380180	1800	CUFF.1449.1	1952
BnaA01g22230D	BnaA01g22230D	j	CUFF.1449	CUFF.1449.2	89	15.510465	13.476853	17.544077	87.080876	1293	CUFF.1449.1	1952
BnaA01g22260D	BnaA01g22260D	j	CUFF.1450	CUFF.1450.1	100	6.431649	5.550010	7.313289	34.996645	2879	CUFF.1450.2	2085
BnaA01g22260D	BnaA01g22260D	j	CUFF.1450	CUFF.1450.2	40	2.583764	2.098048	3.069481	14.059082	3788	CUFF.1450.2	2085
BnaA01g22260D	BnaA01g22260D	j	CUFF.1450	CUFF.1450.3	55	3.549969	2.961034	4.138904	19.316507	3605	CUFF.1450.2	2085
BnaA01g22310D	BnaA01g22310D	=	CUFF.1451	CUFF.1451.1	100	7.504151	6.545431	8.462872	41.407917	1848	CUFF.1451.1	2023
BnaA01g22340D	BnaA01g22340D	j	CUFF.1452	CUFF.1452.1	100	1.601017	0.961700	2.240334	9.051003	1287	CUFF.1452.3	1905
BnaA01g22340D	BnaA01g22340D	j	CUFF.1452	CUFF.1452.2	31	0.503812	0.210689	0.796935	2.848193	2343	CUFF.1452.3	1905
BnaA01g22340D	BnaA01g22340D	j	CUFF.1452	CUFF.1452.3	17	0.265718	0.055616	0.475820	1.502178	2411	CUFF.1452.3	1905
BnaA01g22340D	BnaA01g22340D	j	CUFF.1452	CUFF.1452.4	24	0.383836	0.127977	0.639694	2.169932	2343	CUFF.1452.3	1905
BnaA01g22340D	BnaA01g22340D	j	CUFF.1452	CUFF.1452.5	24	0.383836	0.119569	0.648103	2.169932	2343	CUFF.1452.3	1905
BnaA01g22360D	BnaA01g22360D	j	CUFF.1453	CUFF.1453.1	100	1.985677	1.385902	2.585451	11.078862	1797	CUFF.1453.1	1725
BnaA01g22360D	BnaA01g22360D	j	CUFF.1453	CUFF.1453.2	33	0.661851	0.246254	1.077448	3.692722	1473	CUFF.1453.1	1725
BnaA01g22360D	BnaA01g22360D	j	CUFF.1453	CUFF.1453.3	37	0.730142	0.257303	1.202982	4.073749	1491	CUFF.1453.1	1725
BnaA01g22360D	BnaA01g22360D	j	CUFF.1453	CUFF.1453.4	96	1.912341	1.242824	2.581858	10.669692	1604	CUFF.1453.1	1725
BnaA01g22400D	BnaA01g22400D	c	CUFF.1454	CUFF.1454.1	100	0.956307	0.402089	1.510525	5.500160	841	CUFF.1454.1	1965
BnaA01g22410D	BnaA01g22410D	j	CUFF.1455	CUFF.1455.1	100	1.487323	0.892508	2.082138	8.456230	1059	CUFF.1455.1	717
BnaA01g22430D	BnaA01g22430D	j	CUFF.1456	CUFF.1456.1	66	0.489021	0.202725	0.775318	2.661347	1999	CUFF.1456.1	2127
BnaA01g22430D	BnaA01g22430D	j	CUFF.1456	CUFF.1456.2	100	0.743824	0.403875	1.083772	4.048032	1920	CUFF.1456.1	2127
BnaA01g22460D	BnaA01g22460D	=	CUFF.1457	CUFF.1457.1	100	8.676396	7.341089	10.011703	48.334790	1468	CUFF.1457.2	1283
BnaA01g22460D	BnaA01g22460D	j	CUFF.1457	CUFF.1457.2	25	2.168014	1.471784	2.864243	12.077652	1728	CUFF.1457.2	1283
BnaA01g22480D	BnaA01g22480D	j	CUFF.1458	CUFF.1458.1	43	1.720324	1.184901	2.255747	9.640844	1652	CUFF.1458.1	1511
BnaA01g22480D	BnaA01g22480D	=	CUFF.1458	CUFF.1458.2	100	3.977732	3.060955	4.894510	22.291556	1301	CUFF.1458.1	1511
-	-	u	CUFF.1459	CUFF.1459.1	100	5.385065	3.262043	7.508086	13.563637	485	CUFF.1459.1	-
BnaA01g22490D	BnaA01g22490D	x	CUFF.1460	CUFF.1460.1	100	0.237563	0.057889	0.417237	1.294500	2547	CUFF.1460.1	1935
BnaA01g22490D	BnaA01g22490D	o	CUFF.1461	CUFF.1461.1	100	0.533125	0.259771	0.806480	2.905041	2082	CUFF.1461.1	1935
BnaA01g22500D	BnaA01g22500D	j	CUFF.1462	CUFF.1462.1	100	3.574220	2.667664	4.480775	20.031743	1115	CUFF.1462.1	1081
BnaA01g22540D	BnaA01g22540D	=	CUFF.1463	CUFF.1463.1	100	18.686552	15.582903	21.790201	105.576873	615	CUFF.1463.1	606
BnaA01g22590D	BnaA01g22590D	=	CUFF.1464	CUFF.1464.1	100	1.555986	0.823504	2.288469	9.205416	825	CUFF.1464.1	750
BnaA01g22600D	BnaA01g22600D	=	CUFF.1465	CUFF.1465.1	100	3.264826	2.742035	3.787616	18.041814	2512	CUFF.1465.1	2555
BnaA01g22630D	BnaA01g22630D	j	CUFF.1466	CUFF.1466.1	100	0.866708	0.479544	1.253873	4.973390	1395	CUFF.1466.1	570
BnaA01g22670D	BnaA01g22670D	=	CUFF.1467	CUFF.1467.1	100	34.413503	31.326715	37.500291	193.166673	940	CUFF.1467.1	1059
BnaA01g22680D	BnaA01g22680D	=	CUFF.1468	CUFF.1468.1	72	0.811189	0.371226	1.251152	4.470486	1571	CUFF.1468.2	1671
BnaA01g22680D	BnaA01g22680D	j	CUFF.1468	CUFF.1468.2	100	1.132817	0.684847	1.580787	6.242986	1788	CUFF.1468.2	1671
-	-	u	CUFF.1469	CUFF.1469.1	100	1.591845	0.787800	2.395891	8.858408	884	CUFF.1469.2	-
-	-	u	CUFF.1469	CUFF.1469.2	79	1.264189	0.791291	1.737087	7.035045	1612	CUFF.1469.2	-
BnaA01g22710D	BnaA01g22710D	o	CUFF.1470	CUFF.1470.1	100	4.735623	2.118993	7.352254	26.791898	403	CUFF.1470.3	1217
BnaA01g22710D	BnaA01g22710D	j	CUFF.1470	CUFF.1470.2	68	3.226989	2.161573	4.292406	18.256767	1030	CUFF.1470.3	1217
BnaA01g22710D	BnaA01g22710D	j	CUFF.1470	CUFF.1470.3	47	2.214404	1.471632	2.957176	12.528041	1210	CUFF.1470.3	1217
BnaA01g22710D	BnaA01g22710D	j	CUFF.1470	CUFF.1470.4	21	0.990751	0.341806	1.639697	5.605199	1033	CUFF.1470.3	1217
BnaA01g22770D	BnaA01g22770D	=	CUFF.1471	CUFF.1471.1	100	16.339222	14.348977	18.329467	91.977319	1047	CUFF.1471.1	1165
BnaA01g22790D	BnaA01g22790D	j	CUFF.1472	CUFF.1472.1	97	0.729383	0.324172	1.134594	4.076745	1528	CUFF.1472.1	1347
BnaA01g22790D	BnaA01g22790D	j	CUFF.1472	CUFF.1472.2	100	0.751909	0.307237	1.196582	4.202651	1399	CUFF.1472.1	1347
BnaA01g22800D	BnaA01g22800D	c	CUFF.1473	CUFF.1473.1	100	3.615454	2.583205	4.647703	20.509463	928	CUFF.1473.1	2091
BnaA01g22910D	BnaA01g22910D	=	CUFF.1474	CUFF.1474.1	100	9.261821	8.034952	10.488689	51.729937	1567	CUFF.1474.1	1536
BnaA01g22920D	BnaA01g22920D	j	CUFF.1475	CUFF.1475.1	100	1.391469	0.972231	1.810708	7.790173	1893	CUFF.1475.1	1938
BnaA01g22920D	BnaA01g22920D	e	CUFF.1476	CUFF.1476.1	100	1.689224	0.275057	3.103391	9.457161	488	CUFF.1475.1	1938
BnaA01g22930D	BnaA01g22930D	=	CUFF.1477	CUFF.1477.1	100	2.276262	1.704790	2.847734	12.712484	1621	CUFF.1477.1	1889
BnaA01g22940D	BnaA01g22940D	e	CUFF.1478	CUFF.1478.1	100	0.986305	0.591427	1.381183	5.592763	1448	CUFF.1478.1	1110
BnaA01g22950D	BnaA01g22950D	e	CUFF.1479	CUFF.1479.1	100	2.036084	1.435710	2.636457	11.327709	1329	CUFF.1479.1	1501
BnaA01g22960D	BnaA01g22960D	=	CUFF.1480	CUFF.1480.1	100	1.241014	0.806720	1.675307	6.699624	1507	CUFF.1480.1	1579
BnaA01g23010D	BnaA01g23010D	j	CUFF.1481	CUFF.1481.1	41	0.886036	0.366593	1.405478	4.771029	1265	CUFF.1481.1	1359
BnaA01g23010D	BnaA01g23010D	j	CUFF.1481	CUFF.1481.2	100	2.146595	1.431687	2.861503	11.558755	1265	CUFF.1481.1	1359
BnaA01g23050D	BnaA01g23050D	=	CUFF.1482	CUFF.1482.1	100	4.252018	3.408506	5.095529	24.189538	1457	CUFF.1482.1	1507
BnaA01g23070D	BnaA01g23070D	c	CUFF.1483	CUFF.1483.1	90	0.576055	0.153372	0.998739	3.143663	1115	CUFF.1483.2	2404
BnaA01g23070D	BnaA01g23070D	j	CUFF.1483	CUFF.1483.2	100	0.643431	0.351847	0.935015	3.511345	2283	CUFF.1483.2	2404
BnaA01g23070D	BnaA01g23070D	j	CUFF.1483	CUFF.1483.3	92	0.592836	0.149449	1.036224	3.235239	1217	CUFF.1483.2	2404
BnaA01g23090D	BnaA01g23090D	j	CUFF.1484	CUFF.1484.1	90	0.586755	0.305662	0.867848	3.289996	1899	CUFF.1484.1	2862
BnaA01g23090D	BnaA01g23090D	j	CUFF.1484	CUFF.1484.2	100	0.654528	0.175003	1.134054	3.670008	986	CUFF.1484.1	2862
BnaA01g23100D	BnaA01g23100D	j	CUFF.1485	CUFF.1485.1	43	1.854316	1.189810	2.518823	10.363829	1214	CUFF.1485.2	1987
BnaA01g23100D	BnaA01g23100D	j	CUFF.1485	CUFF.1485.2	87	3.774453	2.993981	4.554925	21.095532	1849	CUFF.1485.2	1987
BnaA01g23100D	BnaA01g23100D	j	CUFF.1485	CUFF.1485.3	100	4.318451	3.244066	5.392835	24.135950	1213	CUFF.1485.2	1987
BnaA01g23120D	BnaA01g23120D	=	CUFF.1486	CUFF.1486.1	100	0.920766	0.446214	1.395318	5.291907	1070	CUFF.1486.1	1324
BnaA01g23130D	BnaA01g23130D	j	CUFF.1487	CUFF.1487.1	82	3.355244	2.364143	4.346345	17.906097	981	CUFF.1487.1	1642
BnaA01g23130D	BnaA01g23130D	j	CUFF.1487	CUFF.1487.2	100	4.114616	2.180002	6.049230	21.958678	506	CUFF.1487.1	1642
BnaA01g23140D	BnaA01g23140D	j	CUFF.1488	CUFF.1488.1	97	6.977123	4.884250	9.069997	39.476037	573	CUFF.1488.1	650
BnaA01g23140D	BnaA01g23140D	j	CUFF.1488	CUFF.1488.2	100	7.230083	2.626532	11.833634	40.907264	301	CUFF.1488.1	650
BnaA01g23140D	BnaA01g23140D	o	CUFF.1489	CUFF.1489.1	100	20.912457	10.672958	31.151955	121.726201	253	CUFF.1489.1	650
BnaA01g23150D	BnaA01g23150D	j	CUFF.1490	CUFF.1490.1	100	12.889234	11.610592	14.167877	70.932006	2093	CUFF.1490.1	2152
BnaA01g23160D	BnaA01g23160D	c	CUFF.1491	CUFF.1491.1	100	32.307020	28.598895	36.015146	180.731877	698	CUFF.1491.1	896
BnaA01g23170D	BnaA01g23170D	e	CUFF.1492	CUFF.1492.1	100	5.418537	4.348424	6.488649	30.361016	1381	CUFF.1492.1	1252
BnaA01g23170D	BnaA01g23170D	j	CUFF.1493	CUFF.1493.1	100	5.864972	4.292699	7.437245	32.862474	867	CUFF.1492.1	1252
BnaA01g23180D	BnaA01g23180D	c	CUFF.1494	CUFF.1494.1	100	3.863818	2.179253	5.548383	20.990993	515	CUFF.1494.1	2053
BnaA01g23180D	BnaA01g23180D	c	CUFF.1495	CUFF.1495.1	100	5.458094	4.374822	6.541365	30.913093	1193	CUFF.1495.1	2053
BnaA01g23200D	BnaA01g23200D	j	CUFF.1496	CUFF.1496.1	55	1.727741	1.251096	2.204386	9.559460	2050	CUFF.1496.1	3368
BnaA01g23200D	BnaA01g23200D	=	CUFF.1496	CUFF.1496.2	100	3.153739	2.370381	3.937096	17.449398	1423	CUFF.1496.1	3368
BnaA01g23220D	BnaA01g23220D	=	CUFF.1497	CUFF.1497.1	100	3.376171	2.648222	4.104120	18.594004	1468	CUFF.1497.1	1580
BnaA01g23230D	BnaA01g23230D	c	CUFF.1498	CUFF.1498.1	100	0.669015	0.195950	1.142080	3.776773	813	CUFF.1498.1	1178
BnaA01g23290D	BnaA01g23290D	=	CUFF.1499	CUFF.1499.1	100	2.795668	2.094615	3.496720	15.210185	1374	CUFF.1499.1	1029
BnaA01g23310D	BnaA01g23310D	j	CUFF.1500	CUFF.1500.1	100	61.051344	52.579063	69.523624	351.505739	423	CUFF.1500.1	816
BnaA01g23340D	BnaA01g23340D	=	CUFF.1501	CUFF.1501.1	100	7.770245	6.169517	9.370972	43.221397	1032	CUFF.1501.2	1203
BnaA01g23340D	BnaA01g23340D	j	CUFF.1501	CUFF.1501.2	48	3.740071	2.535265	4.944878	20.803863	1041	CUFF.1501.2	1203
[truncated: 75,778 more rows]
