# Supplementary material for: Differences in Alternative Splicing between Yellow and Black-Seeded Rapeseed
Source: Plants (Basel). 2020 Jul 31;9(8):977. doi: 10.3390/plants9080977 (PMC7465011; doi:10.3390/plants9080977)
Supplement: Supplementary file 1 [file plants-09-00977-s001.zip › Supplementary Materials/Table S1/SRR5591715cufcompF.transcripts.gtf.tmap]

ref_gene_id	ref_id	class_code	cuff_gene_id	cuff_id	FMI	FPKM	FPKM_conf_lo	FPKM_conf_hi	cov	len	major_iso_id	ref_match_len
-	-	u	CUFF.1	CUFF.1.1	44	6.313048	4.831028	7.795068	61.225145	618	CUFF.1.1	-
-	-	u	CUFF.1	CUFF.1.2	100	14.309631	11.811238	16.808024	138.777527	531	CUFF.1.1	-
BnaA01g00280D	BnaA01g00280D	=	CUFF.2	CUFF.2.1	100	0.446547	0.259244	0.633850	4.156917	1734	CUFF.2.1	1867
BnaA01g00300D	BnaA01g00300D	=	CUFF.3	CUFF.3.1	100	0.760979	0.496473	1.025484	7.078401	1518	CUFF.3.1	1356
BnaA01g00310D	BnaA01g00310D	=	CUFF.4	CUFF.4.1	100	5.617606	4.694922	6.540290	52.593564	1040	CUFF.4.1	741
BnaA01g00320D	BnaA01g00320D	j	CUFF.5	CUFF.5.1	100	20.646128	19.226441	22.065815	196.088867	1398	CUFF.5.1	1684
BnaA01g00340D	BnaA01g00340D	j	CUFF.6	CUFF.6.1	100	1.787548	1.415862	2.159234	16.967695	1872	CUFF.6.1	1971
BnaA01g00340D	BnaA01g00340D	c	CUFF.6	CUFF.6.2	89	1.599732	0.939600	2.259864	15.184912	769	CUFF.6.1	1971
BnaA01g00360D	BnaA01g00360D	=	CUFF.7	CUFF.7.1	100	1.624331	1.245706	2.002955	15.693693	1523	CUFF.7.1	1299
-	-	u	CUFF.8	CUFF.8.1	76	15772.897334	12558.323527	18987.471142	137585.410722	134	CUFF.8.1	-
-	-	u	CUFF.8	CUFF.8.2	100	20738.439088	17039.130338	24437.747838	180899.336320	134	CUFF.8.1	-
-	-	u	CUFF.8	CUFF.8.3	55	11391.536964	8679.625806	14103.448122	99367.241077	134	CUFF.8.1	-
BnaA01g00020D	BnaA01g00020D	o	CUFF.9	CUFF.9.1	100	106.466368	100.936229	111.996507	1023.319476	1307	CUFF.9.1	819
BnaA01g00030D	BnaA01g00030D	j	CUFF.10	CUFF.10.1	100	7.437837	6.661014	8.214661	69.360796	2129	CUFF.10.2	2168
BnaA01g00030D	BnaA01g00030D	j	CUFF.10	CUFF.10.2	22	1.660963	1.251701	2.070225	15.489139	2133	CUFF.10.2	2168
BnaA01g00050D	BnaA01g00050D	x	CUFF.11	CUFF.11.1	100	4.564477	3.856171	5.272782	42.453126	1657	CUFF.11.1	1397
BnaA01g00050D	BnaA01g00050D	=	CUFF.12	CUFF.12.1	100	43.371369	40.391473	46.351266	403.386914	1144	CUFF.12.1	1397
BnaA01g00060D	BnaA01g00060D	=	CUFF.13	CUFF.13.1	100	0.649957	0.351316	0.948599	6.311816	1051	CUFF.13.1	1106
BnaA01g00080D	BnaA01g00080D	x	CUFF.14	CUFF.14.1	100	6.432997	5.479956	7.386039	61.019447	1463	CUFF.14.1	609
BnaA01g00080D	BnaA01g00080D	=	CUFF.15	CUFF.15.1	100	27.136402	25.205303	29.067501	257.399180	1586	CUFF.15.1	609
BnaA01g00090D	BnaA01g00090D	j	CUFF.16	CUFF.16.1	100	2.677985	2.289562	3.066409	25.467016	3145	CUFF.16.1	2094
BnaA01g00090D	BnaA01g00090D	=	CUFF.16	CUFF.16.2	95	2.542823	2.115646	2.970000	24.181653	2617	CUFF.16.1	2094
BnaA01g00100D	BnaA01g00100D	c	CUFF.17	CUFF.17.1	100	10.276018	8.641816	11.910221	97.722538	803	CUFF.17.2	1362
BnaA01g00100D	BnaA01g00100D	j	CUFF.17	CUFF.17.2	74	7.559401	6.629977	8.488825	71.888139	1487	CUFF.17.2	1362
BnaA01g00120D	BnaA01g00120D	=	CUFF.18	CUFF.18.1	100	4.225401	3.391040	5.059761	40.527454	998	CUFF.19.1	1020
BnaA01g00120D	BnaA01g00120D	e	CUFF.19	CUFF.19.1	100	0.454933	0.198834	0.711032	4.363440	1340	CUFF.19.1	1020
BnaA01g00130D	BnaA01g00130D	=	CUFF.20	CUFF.20.1	100	8.917981	7.615888	10.220074	85.948625	1179	CUFF.20.1	729
BnaA01g00130D	BnaA01g00130D	o	CUFF.21	CUFF.21.1	100	21.003544	18.517073	23.490015	202.425383	814	CUFF.20.1	729
BnaA01g00170D	BnaA01g00170D	=	CUFF.22	CUFF.22.1	100	9.750592	8.812515	10.688670	93.647881	1781	CUFF.22.1	1794
BnaA01g00180D	BnaA01g00180D	j	CUFF.32	CUFF.32.1	100	33.580079	31.746723	35.413436	320.270731	3760	CUFF.32.1	1296
BnaA01g00200D	BnaA01g00200D	=	CUFF.33	CUFF.33.1	100	35.626649	33.801437	37.451860	339.789930	4534	CUFF.33.1	1433
BnaA01g00210D	BnaA01g00210D	j	CUFF.53	CUFF.53.1	26	19.501219	18.189397	20.813042	185.895110	2641	CUFF.53.1	2422
BnaA01g00210D	BnaA01g00210D	c	CUFF.53	CUFF.53.2	100	75.513998	71.456565	79.571431	719.836164	1787	CUFF.53.1	2422
BnaA01g00210D	BnaA01g00210D	j	CUFF.53	CUFF.53.3	43	32.474825	29.719105	35.230545	309.565831	1289	CUFF.53.1	2422
BnaA01g00730D	BnaA01g00730D	=	CUFF.61	CUFF.61.1	100	13.708587	12.387764	15.029410	131.258061	1331	CUFF.61.1	1232
BnaA01g00740D	BnaA01g00740D	=	CUFF.62	CUFF.62.1	100	0.575972	0.318390	0.833555	5.259926	1204	CUFF.62.1	1065
BnaA01g00380D	BnaA01g00380D	j	CUFF.23	CUFF.23.1	100	2.739810	2.211359	3.268262	26.122184	1406	CUFF.23.1	2588
BnaA01g00390D	BnaA01g00390D	c	CUFF.24	CUFF.24.1	100	68.637902	63.877919	73.397885	653.700343	873	CUFF.24.2	1711
BnaA01g00390D	BnaA01g00390D	c	CUFF.24	CUFF.24.2	96	66.038944	62.009897	70.067992	628.948137	1201	CUFF.24.2	1711
BnaA01g00400D	BnaA01g00400D	e	CUFF.25	CUFF.25.1	100	3.298738	2.583521	4.013956	30.569362	1276	CUFF.25.1	1090
BnaA01g00400D	BnaA01g00400D	=	CUFF.26	CUFF.26.1	100	13.074957	11.434726	14.715188	121.165449	941	CUFF.25.1	1090
BnaA01g00400D	BnaA01g00400D	p	CUFF.27	CUFF.27.1	100	18.631147	16.735725	20.526569	168.244430	816	CUFF.27.1	1090
BnaA01g00410D	BnaA01g00410D	=	CUFF.28	CUFF.28.1	100	54.119122	50.847483	57.390762	512.362226	1312	CUFF.28.1	1332
BnaA01g00420D	BnaA01g00420D	j	CUFF.29	CUFF.29.1	100	7.787604	6.976249	8.598959	73.830751	1834	CUFF.29.1	1671
BnaA01g00430D	BnaA01g00430D	j	CUFF.30	CUFF.30.1	70	2.630728	2.113615	3.147841	25.579827	1507	CUFF.30.1	1343
BnaA01g00430D	BnaA01g00430D	c	CUFF.30	CUFF.30.2	100	3.780959	2.696240	4.865678	36.764072	690	CUFF.30.1	1343
BnaA01g00440D	BnaA01g00440D	j	CUFF.31	CUFF.31.1	100	7.109536	6.487719	7.731353	68.050365	2928	CUFF.31.1	3486
BnaA01g00440D	BnaA01g00440D	e	CUFF.34	CUFF.34.1	100	6.976157	5.429644	8.522670	66.773709	580	CUFF.31.1	3486
BnaA01g00450D	BnaA01g00450D	=	CUFF.35	CUFF.35.1	100	85.880878	79.843150	91.918607	770.275737	667	CUFF.36.1	805
BnaA01g00450D	BnaA01g00450D	e	CUFF.36	CUFF.36.1	100	6.541229	5.332134	7.750323	58.669053	991	CUFF.36.1	805
BnaA01g00460D	BnaA01g00460D	j	CUFF.37	CUFF.37.1	100	5.130399	4.113971	6.146827	48.879503	847	CUFF.37.1	1936
BnaA01g00460D	BnaA01g00460D	x	CUFF.38	CUFF.38.1	100	0.878651	0.562464	1.194837	8.371281	1365	CUFF.38.1	1936
BnaA01g00460D	BnaA01g00460D	j	CUFF.39	CUFF.39.1	100	12.854674	11.569620	14.139727	123.988431	1304	CUFF.39.1	1936
BnaA01g00480D	BnaA01g00480D	j	CUFF.40	CUFF.40.1	100	4.867991	4.097298	5.638684	45.708457	1241	CUFF.40.1	1029
BnaA01g00490D	BnaA01g00490D	j	CUFF.41	CUFF.41.1	100	3.843661	2.812454	4.874869	37.146625	722	CUFF.42.1	360
BnaA01g00490D	BnaA01g00490D	j	CUFF.41	CUFF.41.2	24	0.939582	0.474903	1.404260	9.080479	864	CUFF.42.1	360
BnaA01g00480D	BnaA01g00480D	o	CUFF.41	CUFF.41.3	39	1.480749	0.924855	2.036642	14.310525	905	CUFF.42.1	1029
BnaA01g00480D	BnaA01g00480D	e	CUFF.42	CUFF.42.1	100	0.587152	0.194776	0.979528	5.674464	988	CUFF.42.1	1029
BnaA01g00500D	BnaA01g00500D	e	CUFF.43	CUFF.43.1	100	1.025395	0.693201	1.357589	9.745668	1669	CUFF.43.1	1406
BnaA01g00500D	BnaA01g00500D	j	CUFF.44	CUFF.44.1	58	2.629036	1.943767	3.314305	24.987149	1226	CUFF.43.1	1406
BnaA01g00500D	BnaA01g00500D	=	CUFF.44	CUFF.44.2	100	4.548460	3.712047	5.384873	43.229935	1260	CUFF.43.1	1406
BnaA01g00510D	BnaA01g00510D	j	CUFF.45	CUFF.45.1	100	1.039731	0.742539	1.336923	9.509643	1563	CUFF.45.1	1446
BnaA01g00520D	BnaA01g00520D	=	CUFF.46	CUFF.46.1	100	10.290806	9.318044	11.263569	96.629676	1764	CUFF.46.1	1497
BnaA01g00570D	BnaA01g00570D	j	CUFF.47	CUFF.47.1	100	2.131085	1.705906	2.556263	20.428945	1642	CUFF.47.1	1419
BnaA01g00580D	BnaA01g00580D	=	CUFF.48	CUFF.48.1	100	98.864999	94.038133	103.691865	929.556850	1919	CUFF.48.1	1840
BnaA01g00600D	BnaA01g00600D	=	CUFF.49	CUFF.49.1	100	41.845337	39.212002	44.478672	397.483161	1519	CUFF.50.1	1542
BnaA01g00600D	BnaA01g00600D	e	CUFF.50	CUFF.50.1	100	4.502273	3.950734	5.053812	42.766479	2736	CUFF.50.1	1542
BnaA01g00610D	BnaA01g00610D	e	CUFF.51	CUFF.51.1	100	4.159322	3.290165	5.028479	39.515890	930	CUFF.51.1	731
BnaA01g00610D	BnaA01g00610D	=	CUFF.52	CUFF.52.1	100	23.424250	20.235451	26.613049	222.543484	532	CUFF.51.1	731
BnaA01g00650D	BnaA01g00650D	j	CUFF.54	CUFF.54.1	100	15.819339	14.040210	17.598468	151.647471	963	CUFF.54.2	1180
BnaA01g00650D	BnaA01g00650D	j	CUFF.54	CUFF.54.2	26	4.087015	3.370711	4.803319	39.178973	1424	CUFF.54.2	1180
BnaA01g00660D	BnaA01g00660D	j	CUFF.55	CUFF.55.1	100	15.633596	14.698353	16.568839	148.522586	4109	CUFF.55.1	2780
BnaA01g00680D	BnaA01g00680D	e	CUFF.56	CUFF.56.1	100	1.799062	1.439795	2.158329	16.878222	2887	CUFF.56.1	2280
BnaA01g00680D	BnaA01g00680D	=	CUFF.57	CUFF.57.1	100	4.489345	3.936051	5.042639	42.117600	2622	CUFF.56.1	2280
BnaA01g00690D	BnaA01g00690D	=	CUFF.58	CUFF.58.1	100	2.682621	2.152790	3.212452	25.199911	1379	CUFF.58.1	1347
BnaA01g00700D	BnaA01g00700D	j	CUFF.59	CUFF.59.1	100	18.490275	17.156681	19.823868	175.762463	1993	CUFF.59.1	2595
BnaA01g00710D	BnaA01g00710D	=	CUFF.60	CUFF.60.1	100	9.902881	8.727328	11.078433	92.795598	1044	CUFF.60.1	594
BnaA01g00760D	BnaA01g00760D	j	CUFF.63	CUFF.63.1	100	8.909622	7.735590	10.083654	83.120927	1231	CUFF.63.2	1385
BnaA01g00760D	BnaA01g00760D	j	CUFF.63	CUFF.63.2	55	4.893451	4.082767	5.704135	45.652688	1435	CUFF.63.2	1385
-	-	u	CUFF.64	CUFF.64.1	100	29.496717	27.273114	31.720319	281.279404	910	CUFF.64.1	-
BnaA01g00780D	BnaA01g00780D	=	CUFF.65	CUFF.65.1	100	18.441807	16.690445	20.193170	173.860571	916	CUFF.65.1	913
BnaA01g00790D	BnaA01g00790D	j	CUFF.66	CUFF.66.1	100	64.103204	58.745915	69.460494	620.190666	572	CUFF.66.1	1545
BnaA01g00770D	BnaA01g00770D	j	CUFF.67	CUFF.67.1	26	5.827585	5.027945	6.627225	55.536462	2075	CUFF.67.2	2042
BnaA01g00770D	BnaA01g00770D	j	CUFF.67	CUFF.67.2	100	22.401273	20.898086	23.904459	213.482505	2369	CUFF.67.2	2042
BnaA01g00770D	BnaA01g00770D	j	CUFF.67	CUFF.67.3	23	5.096229	4.308054	5.884403	48.566690	1964	CUFF.67.2	2042
BnaA01g00830D	BnaA01g00830D	c	CUFF.68	CUFF.68.1	100	0.686835	0.320208	1.053461	6.603465	845	CUFF.68.1	1227
BnaA01g00850D	BnaA01g00850D	=	CUFF.69	CUFF.69.1	100	4.000662	3.437393	4.563930	38.802171	1807	CUFF.69.1	1978
BnaA01g00800D	BnaA01g00800D	=	CUFF.70	CUFF.70.1	100	4.614822	4.113201	5.116442	43.838005	2760	CUFF.70.1	1226
BnaA01g00810D	BnaA01g00810D	=	CUFF.71	CUFF.71.1	100	50.742105	47.733436	53.750774	482.019189	1478	CUFF.71.1	1224
BnaA01g06540D	BnaA01g06540D	=	CUFF.72	CUFF.72.1	100	5.053620	4.098575	6.008664	48.063000	854	CUFF.72.1	1033
BnaA01g06550D	BnaA01g06550D	j	CUFF.73	CUFF.73.1	100	7.397434	6.427064	8.367804	71.553130	1148	CUFF.73.1	927
BnaA01g06570D	BnaA01g06570D	j	CUFF.74	CUFF.74.1	100	3.392170	2.479008	4.305331	32.237458	717	CUFF.74.1	773
BnaA01g06610D	BnaA01g06610D	=	CUFF.75	CUFF.75.1	100	15.827295	14.579528	17.075061	149.436812	1384	CUFF.75.1	1290
BnaA01g06620D	BnaA01g06620D	=	CUFF.76	CUFF.76.1	100	71.870307	67.078409	76.662206	683.219629	845	CUFF.76.1	780
BnaA01g06630D	BnaA01g06630D	e	CUFF.77	CUFF.77.1	100	7.224368	6.378207	8.070529	68.676904	1828	CUFF.77.1	1140
BnaA01g06650D	BnaA01g06650D	j	CUFF.78	CUFF.78.1	100	7.098788	5.513283	8.684292	68.697640	558	CUFF.78.1	679
BnaA01g06660D	BnaA01g06660D	=	CUFF.79	CUFF.79.1	100	15.744498	13.458726	18.030271	146.093310	678	CUFF.79.2	764
BnaA01g06660D	BnaA01g06660D	o	CUFF.79	CUFF.79.2	22	3.462736	2.623005	4.302466	32.130749	1068	CUFF.79.2	764
BnaA01g06670D	BnaA01g06670D	j	CUFF.80	CUFF.80.1	43	0.457847	0.268938	0.646757	4.403834	2658	CUFF.80.1	2517
BnaA01g06670D	BnaA01g06670D	j	CUFF.80	CUFF.80.2	83	0.883156	0.548875	1.217436	8.494693	1470	CUFF.80.1	2517
BnaA01g06670D	BnaA01g06670D	j	CUFF.80	CUFF.80.3	100	1.062531	0.636915	1.488148	10.220032	1131	CUFF.80.1	2517
BnaA01g06680D	BnaA01g06680D	=	CUFF.81	CUFF.81.1	100	1.916939	1.626035	2.207842	17.986259	2831	CUFF.81.1	2448
BnaA01g06700D	BnaA01g06700D	j	CUFF.82	CUFF.82.1	27	0.756548	0.451975	1.061121	7.076938	1907	CUFF.82.1	1940
BnaA01g06700D	BnaA01g06700D	=	CUFF.82	CUFF.82.2	100	2.780827	2.275688	3.285965	26.012562	1816	CUFF.82.1	1940
BnaA01g06710D	BnaA01g06710D	=	CUFF.83	CUFF.83.1	100	0.927840	0.477772	1.377909	8.491592	747	CUFF.83.1	507
BnaA01g06740D	BnaA01g06740D	=	CUFF.84	CUFF.84.1	100	5.696192	4.733443	6.658941	53.872499	980	CUFF.84.1	984
BnaA01g06750D	BnaA01g06750D	=	CUFF.85	CUFF.85.1	100	452.080975	431.705433	472.456517	4322.321639	1028	CUFF.85.1	1129
BnaA01g06750D	BnaA01g06750D	x	CUFF.86	CUFF.86.1	100	51.204307	47.853940	54.554675	489.561600	1334	CUFF.86.1	1129
BnaA01g06760D	BnaA01g06760D	=	CUFF.87	CUFF.87.1	100	27.773080	25.720182	29.825978	263.201548	1325	CUFF.87.1	1154
BnaA01g06770D	BnaA01g06770D	x	CUFF.88	CUFF.88.1	100	0.397639	0.181492	0.613787	3.568789	1235	CUFF.88.1	1542
BnaA01g06780D	BnaA01g06780D	=	CUFF.89	CUFF.89.1	100	44.659973	41.585604	47.734343	424.796999	1075	CUFF.89.1	1333
BnaA01g06800D	BnaA01g06800D	c	CUFF.90	CUFF.90.1	100	2.068672	1.609468	2.527876	19.368565	1974	CUFF.90.2	2513
BnaA01g06800D	BnaA01g06800D	j	CUFF.90	CUFF.90.2	88	1.821119	1.447367	2.194870	17.050770	2636	CUFF.90.2	2513
BnaA01g06800D	BnaA01g06800D	j	CUFF.90	CUFF.90.3	57	1.185124	0.753279	1.616969	11.096079	1557	CUFF.90.2	2513
BnaA01g06810D	BnaA01g06810D	=	CUFF.91	CUFF.91.1	100	8.109936	7.305939	8.913934	76.852319	2146	CUFF.91.1	2180
BnaA01g06810D	BnaA01g06810D	x	CUFF.92	CUFF.92.1	100	1.243446	0.963409	1.523483	11.783285	3001	CUFF.92.1	2180
BnaA01g06820D	BnaA01g06820D	j	CUFF.93	CUFF.93.1	62	103.477898	98.706703	108.249094	984.319022	3168	CUFF.93.1	3285
BnaA01g06820D	BnaA01g06820D	c	CUFF.93	CUFF.93.2	100	165.631356	157.136085	174.126627	1575.545087	1159	CUFF.93.1	3285
BnaA01g06830D	BnaA01g06830D	=	CUFF.94	CUFF.94.1	100	0.835712	0.485435	1.185989	8.199120	1070	CUFF.94.1	1107
BnaA01g06850D	BnaA01g06850D	j	CUFF.95	CUFF.95.1	100	2.959139	2.563361	3.354917	28.350445	3601	CUFF.95.1	4270
BnaA01g06850D	BnaA01g06850D	j	CUFF.95	CUFF.95.2	98	2.896638	2.503757	3.289519	27.751649	3584	CUFF.95.1	4270
BnaA01g06860D	BnaA01g06860D	j	CUFF.96	CUFF.96.1	16	0.194391	0.104482	0.284300	1.858070	5829	CUFF.96.1	5721
BnaA01g06860D	BnaA01g06860D	=	CUFF.96	CUFF.96.2	100	1.207274	1.032055	1.382494	11.539629	5827	CUFF.96.1	5721
BnaA01g06870D	BnaA01g06870D	j	CUFF.97	CUFF.97.1	53	1.096994	0.504596	1.689393	10.568545	785	CUFF.97.2	1215
BnaA01g06870D	BnaA01g06870D	=	CUFF.97	CUFF.97.2	100	2.071909	1.639626	2.504193	19.960969	2032	CUFF.97.2	1215
BnaA01g06870D	BnaA01g06870D	j	CUFF.97	CUFF.97.3	51	1.055381	0.688498	1.422265	10.167642	1778	CUFF.97.2	1215
BnaA01g06890D	BnaA01g06890D	j	CUFF.98	CUFF.98.1	13	0.165897	0.034513	0.297281	1.619283	2336	CUFF.98.1	2277
BnaA01g06890D	BnaA01g06890D	=	CUFF.98	CUFF.98.2	100	1.255908	0.975868	1.535948	12.258649	2333	CUFF.98.1	2277
BnaA01g06900D	BnaA01g06900D	j	CUFF.99	CUFF.99.1	100	1.997983	1.271450	2.724517	18.719696	745	CUFF.99.2	1483
BnaA01g06900D	BnaA01g06900D	j	CUFF.99	CUFF.99.2	60	1.207173	0.900772	1.513575	11.310362	1853	CUFF.99.2	1483
BnaA01g06910D	BnaA01g06910D	j	CUFF.100	CUFF.100.1	100	5.463278	4.920333	6.006223	51.960683	2302	CUFF.100.1	2186
BnaA01g06940D	BnaA01g06940D	j	CUFF.101	CUFF.101.1	100	5.085951	4.538240	5.633663	48.577945	2691	CUFF.101.1	2594
BnaA01g06940D	BnaA01g06940D	j	CUFF.101	CUFF.101.2	45	2.265016	1.704489	2.825543	21.634072	1417	CUFF.101.1	2594
BnaA01g06950D	BnaA01g06950D	c	CUFF.102	CUFF.102.1	100	0.359940	0.142888	0.576992	3.301707	1088	CUFF.102.1	1368
BnaA01g06970D	BnaA01g06970D	j	CUFF.103	CUFF.103.1	68	1.327309	0.694831	1.959788	12.802543	659	CUFF.103.1	1909
BnaA01g06970D	BnaA01g06970D	=	CUFF.103	CUFF.103.2	100	1.952384	0.552986	3.351781	18.831689	371	CUFF.103.1	1909
BnaA01g06990D	BnaA01g06990D	j	CUFF.104	CUFF.104.1	76	14.438799	12.754210	16.123388	138.130234	993	CUFF.104.1	1043
BnaA01g06990D	BnaA01g06990D	c	CUFF.104	CUFF.104.2	100	18.874400	16.309080	21.439720	180.563863	666	CUFF.104.1	1043
BnaA01g07000D	BnaA01g07000D	j	CUFF.105	CUFF.105.1	100	7.026615	6.408842	7.644388	66.735345	2923	CUFF.105.1	4389
BnaA01g07010D	BnaA01g07010D	j	CUFF.106	CUFF.106.1	100	0.771729	0.446273	1.097186	7.235973	1103	CUFF.106.1	2576
BnaA01g07010D	BnaA01g07010D	j	CUFF.107	CUFF.107.1	100	0.591657	0.356555	0.826760	5.584725	1508	CUFF.107.1	2576
BnaA01g07050D	BnaA01g07050D	=	CUFF.108	CUFF.108.1	100	5.138622	4.270040	6.007204	49.700523	1073	CUFF.109.1	1185
BnaA01g07050D	BnaA01g07050D	e	CUFF.109	CUFF.109.1	100	2.451095	1.871871	3.030319	23.706883	1139	CUFF.109.1	1185
BnaA01g07060D	BnaA01g07060D	=	CUFF.110	CUFF.110.1	100	8.999819	8.236997	9.762642	86.644210	2678	CUFF.110.1	958
BnaA01g07060D	BnaA01g07060D	x	CUFF.111	CUFF.111.1	100	2.530548	2.076520	2.984577	24.362415	2118	CUFF.111.1	958
BnaA01g07070D	BnaA01g07070D	=	CUFF.112	CUFF.112.1	100	5.336629	4.392544	6.280714	51.505730	957	CUFF.112.1	954
BnaA01g07080D	BnaA01g07080D	j	CUFF.113	CUFF.113.1	100	2.631405	2.115159	3.147651	25.790572	1343	CUFF.113.1	994
BnaA01g07090D	BnaA01g07090D	=	CUFF.114	CUFF.114.1	100	66.999577	63.695930	70.303224	639.514744	926	CUFF.114.1	593
BnaA01g07100D	BnaA01g07100D	j	CUFF.115	CUFF.115.1	100	5.196672	4.723081	5.670263	50.134357	3550	CUFF.115.1	3708
BnaA01g07110D	BnaA01g07110D	=	CUFF.116	CUFF.116.1	100	12.013300	10.662187	13.364413	113.960932	981	CUFF.116.1	769
BnaA01g07120D	BnaA01g07120D	=	CUFF.117	CUFF.117.1	100	4.341685	3.613211	5.070160	41.691431	1228	CUFF.117.1	1415
BnaA01g07130D	BnaA01g07130D	=	CUFF.118	CUFF.118.1	100	90.134024	83.518545	96.749503	857.544178	591	CUFF.118.1	715
BnaA01g07130D	BnaA01g07130D	x	CUFF.119	CUFF.119.1	100	5.881392	5.033141	6.729643	55.956156	1419	CUFF.119.1	715
BnaA01g07150D	BnaA01g07150D	=	CUFF.120	CUFF.120.1	100	11.639457	10.940213	12.338700	109.301416	2908	CUFF.120.1	1069
BnaA01g07160D	BnaA01g07160D	=	CUFF.121	CUFF.121.1	100	16.094176	14.100837	18.087514	151.671606	755	CUFF.121.1	987
BnaA01g07170D	BnaA01g07170D	=	CUFF.122	CUFF.122.1	100	26.367974	24.384898	28.351051	253.252486	1327	CUFF.122.1	1482
BnaA01g07180D	BnaA01g07180D	j	CUFF.123	CUFF.123.1	100	0.488207	0.269412	0.707003	4.525642	1435	CUFF.123.1	1467
BnaA01g07190D	BnaA01g07190D	j	CUFF.124	CUFF.124.1	68	2.044575	1.766226	2.322925	19.625447	4354	CUFF.124.1	4174
BnaA01g07190D	BnaA01g07190D	j	CUFF.124	CUFF.124.2	100	3.020173	2.342523	3.697824	28.990005	1296	CUFF.124.1	4174
BnaA01g07190D	BnaA01g07190D	j	CUFF.124	CUFF.124.3	36	1.086617	0.858483	1.314751	10.430211	4160	CUFF.124.1	4174
-	-	u	CUFF.125	CUFF.125.1	100	30.800911	29.403274	32.198548	286.023121	1994	CUFF.125.1	-
BnaA01g07200D	BnaA01g07200D	e	CUFF.126	CUFF.126.1	100	0.320076	0.113407	0.526746	2.982180	1107	CUFF.126.1	1710
BnaA01g07200D	BnaA01g07200D	j	CUFF.127	CUFF.127.1	100	12.914629	11.425516	14.403743	125.282509	997	CUFF.127.1	1710
BnaA01g07210D	BnaA01g07210D	j	CUFF.128	CUFF.128.1	100	3.605223	3.064812	4.145634	33.613047	1759	CUFF.128.1	1428
BnaA01g07220D	BnaA01g07220D	e	CUFF.129	CUFF.129.1	100	11.237812	10.347480	12.128144	106.827707	1839	CUFF.129.1	1657
BnaA01g07270D	BnaA01g07270D	=	CUFF.130	CUFF.130.1	100	29.987264	28.118026	31.856502	284.678000	1972	CUFF.130.1	1693
BnaA01g07280D	BnaA01g07280D	=	CUFF.131	CUFF.131.1	100	16.149365	14.673474	17.625257	154.151057	1075	CUFF.131.1	1120
BnaA01g07290D	BnaA01g07290D	=	CUFF.132	CUFF.132.1	100	17.997033	15.280784	20.713282	174.921242	516	CUFF.132.1	625
BnaA01g07320D	BnaA01g07320D	e	CUFF.133	CUFF.133.1	100	2.437029	1.546962	3.327096	23.374112	612	CUFF.134.2	1361
BnaA01g07320D	BnaA01g07320D	j	CUFF.134	CUFF.134.1	40	3.666406	2.442319	4.890492	35.165346	609	CUFF.134.2	1361
BnaA01g07320D	BnaA01g07320D	c	CUFF.134	CUFF.134.2	100	9.268347	7.460979	11.075714	88.894861	614	CUFF.134.2	1361
BnaA01g07350D	BnaA01g07350D	j	CUFF.135	CUFF.135.1	100	49.938158	47.503694	52.372623	478.174751	3603	CUFF.135.1	1696
BnaA01g07360D	BnaA01g07360D	=	CUFF.136	CUFF.136.1	100	141.577393	132.598546	150.556241	1342.107694	586	CUFF.137.1	634
BnaA01g07360D	BnaA01g07360D	e	CUFF.137	CUFF.137.1	100	6.456944	5.485613	7.428274	61.209727	1158	CUFF.137.1	634
BnaA01g07420D	BnaA01g07420D	j	CUFF.138	CUFF.138.1	100	1.179371	0.949798	1.408943	11.354814	3475	CUFF.138.1	2951
BnaA01g07430D	BnaA01g07430D	=	CUFF.139	CUFF.139.1	100	4.881319	4.372902	5.389736	46.996637	2948	CUFF.139.1	704
BnaA01g07450D	BnaA01g07450D	o	CUFF.140	CUFF.140.1	100	3.893779	3.192038	4.595519	36.786422	1390	CUFF.140.1	716
BnaA01g07450D	BnaA01g07450D	e	CUFF.141	CUFF.141.1	100	1.656738	1.102450	2.211026	15.652014	1245	CUFF.140.1	716
BnaA01g07450D	BnaA01g07450D	j	CUFF.142	CUFF.142.1	100	109.155632	101.204045	117.107219	1027.920761	525	CUFF.142.1	716
BnaA01g07460D	BnaA01g07460D	=	CUFF.143	CUFF.143.1	100	11.491850	10.142106	12.841594	110.393634	1056	CUFF.143.1	1072
BnaA01g07470D	BnaA01g07470D	=	CUFF.144	CUFF.144.1	100	203.567193	170.040030	237.094357	1954.201408	215	CUFF.144.1	414
BnaA01g07480D	BnaA01g07480D	j	CUFF.145	CUFF.145.1	100	2.675883	2.386782	2.964984	25.687904	5719	CUFF.145.1	4540
BnaA01g07480D	BnaA01g07480D	e	CUFF.146	CUFF.146.1	100	1.914687	1.546975	2.282399	18.380585	3179	CUFF.145.1	4540
-	-	u	CUFF.147	CUFF.147.1	100	9.955268	8.663116	11.247420	94.849893	925	CUFF.147.1	-
BnaA01g07540D	BnaA01g07540D	j	CUFF.148	CUFF.148.1	100	43.185136	40.380564	45.989708	405.864441	1283	CUFF.148.1	1120
BnaA01g07550D	BnaA01g07550D	=	CUFF.149	CUFF.149.1	100	0.901004	0.608319	1.193688	8.581480	1458	CUFF.149.1	1584
BnaA01g07560D	BnaA01g07560D	=	CUFF.150	CUFF.150.1	100	9.929021	6.557589	13.300454	96.492845	326	CUFF.150.1	403
-	-	u	CUFF.151	CUFF.151.1	100	0.944304	0.334579	1.554029	9.530214	531	CUFF.151.1	-
BnaA01g07600D	BnaA01g07600D	j	CUFF.152	CUFF.152.1	28	2.439823	1.956741	2.922904	23.033033	2376	CUFF.152.1	1425
BnaA01g07600D	BnaA01g07600D	j	CUFF.152	CUFF.152.2	100	8.685948	7.826960	9.544937	81.999293	2289	CUFF.152.1	1425
BnaA01g07600D	BnaA01g07600D	j	CUFF.152	CUFF.152.3	27	2.383686	1.925870	2.841502	22.503079	2046	CUFF.152.1	1425
BnaA01g07610D	BnaA01g07610D	=	CUFF.153	CUFF.153.1	100	6.790119	6.126584	7.453653	65.027344	2376	CUFF.153.1	1994
BnaA01g07620D	BnaA01g07620D	j	CUFF.154	CUFF.154.1	100	17.599313	16.309577	18.889050	168.544416	1999	CUFF.154.1	1967
-	-	u	CUFF.155	CUFF.155.1	100	2.668606	2.159723	3.177490	24.883839	1385	CUFF.155.1	-
BnaA01g07660D	BnaA01g07660D	j	CUFF.156	CUFF.156.1	22	9.617026	7.720821	11.513230	92.615744	730	CUFF.156.2	3229
BnaA01g07660D	BnaA01g07660D	j	CUFF.156	CUFF.156.2	100	43.191615	39.408772	46.974457	415.952258	733	CUFF.156.2	3229
BnaA01g07670D	BnaA01g07670D	e	CUFF.157	CUFF.157.1	100	2.511157	2.095510	2.926805	23.140724	1862	CUFF.157.1	734
BnaA01g07690D	BnaA01g07690D	=	CUFF.158	CUFF.158.1	100	8.174838	7.211220	9.138457	78.437701	1380	CUFF.158.1	1450
BnaA01g07720D	BnaA01g07720D	=	CUFF.159	CUFF.159.1	100	21.214395	19.679776	22.749013	201.500361	1257	CUFF.159.1	1140
BnaA01g07750D	BnaA01g07750D	c	CUFF.160	CUFF.160.1	100	3.254958	2.803580	3.706335	30.560673	2231	CUFF.160.1	3339
BnaA01g07810D	BnaA01g07810D	=	CUFF.161	CUFF.161.1	100	5.195786	3.899089	6.492484	50.697720	601	CUFF.161.1	631
BnaA01g07820D	BnaA01g07820D	e	CUFF.162	CUFF.162.1	100	1.642572	1.143772	2.141373	15.638508	1443	CUFF.162.1	1033
BnaA01g07820D	BnaA01g07820D	j	CUFF.163	CUFF.163.1	100	15.065404	13.610673	16.520134	143.433814	1296	CUFF.162.1	1033
BnaA01g07830D	BnaA01g07830D	j	CUFF.164	CUFF.164.1	100	9.106853	8.422156	9.791550	86.877925	3397	CUFF.164.1	3184
BnaA01g07840D	BnaA01g07840D	c	CUFF.165	CUFF.165.1	100	1.069721	0.477862	1.661579	9.508535	601	CUFF.165.1	1732
BnaA01g07840D	BnaA01g07840D	j	CUFF.166	CUFF.166.1	51	0.629227	0.316280	0.942174	6.006259	1246	CUFF.166.1	1732
BnaA01g07840D	BnaA01g07840D	j	CUFF.166	CUFF.166.2	100	1.237962	0.705439	1.770485	11.816920	890	CUFF.166.1	1732
BnaA01g07860D	BnaA01g07860D	=	CUFF.167	CUFF.167.1	100	113.646211	107.942014	119.350407	1089.158216	1458	CUFF.167.1	1514
BnaA01g07890D	BnaA01g07890D	e	CUFF.168	CUFF.168.1	100	0.812948	0.288038	1.337858	7.743084	579	CUFF.168.1	575
BnaA01g07900D	BnaA01g07900D	e	CUFF.169	CUFF.169.1	100	2.867088	1.938656	3.795520	26.660750	630	CUFF.169.1	536
BnaA01g07910D	BnaA01g07910D	=	CUFF.170	CUFF.170.1	100	54.532518	51.690223	57.374813	517.752686	2288	CUFF.170.1	2606
BnaA01g07930D	BnaA01g07930D	e	CUFF.171	CUFF.171.1	100	1.251161	0.893561	1.608761	11.777809	1690	CUFF.171.1	1157
BnaA01g07930D	BnaA01g07930D	=	CUFF.172	CUFF.172.1	100	12.602296	11.158153	14.046439	118.631778	1065	CUFF.171.1	1157
BnaA01g07940D	BnaA01g07940D	=	CUFF.173	CUFF.173.1	100	23.958295	22.209923	25.706666	227.083537	1546	CUFF.173.1	1674
BnaA01g07950D	BnaA01g07950D	=	CUFF.174	CUFF.174.1	100	17.136604	15.138583	19.134626	163.247586	795	CUFF.174.1	1146
BnaA01g07960D	BnaA01g07960D	=	CUFF.175	CUFF.175.1	100	3.531944	3.190690	3.873198	33.786236	4457	CUFF.175.1	4386
-	-	u	CUFF.176	CUFF.176.1	58	0.845747	0.298899	1.392596	8.310103	766	CUFF.176.1	-
-	-	u	CUFF.176	CUFF.176.2	100	1.468320	0.772175	2.164465	14.427347	719	CUFF.176.1	-
BnaA01g07980D	BnaA01g07980D	j	CUFF.177	CUFF.177.1	100	6.930947	6.024931	7.836963	65.887593	1635	CUFF.178.1	1788
BnaA01g07980D	BnaA01g07980D	c	CUFF.177	CUFF.177.2	68	4.707460	3.600409	5.814512	44.750484	923	CUFF.178.1	1788
BnaA01g07980D	BnaA01g07980D	e	CUFF.178	CUFF.178.1	100	6.749043	5.915776	7.582309	64.158356	1779	CUFF.178.1	1788
BnaA01g08000D	BnaA01g08000D	e	CUFF.179	CUFF.179.1	100	4.825986	3.191331	6.460642	45.299176	449	CUFF.179.1	515
BnaA01g08010D	BnaA01g08010D	=	CUFF.180	CUFF.180.1	100	3.662215	3.081353	4.243077	35.020540	1450	CUFF.180.1	1254
BnaA01g08020D	BnaA01g08020D	=	CUFF.181	CUFF.181.1	100	1.268010	0.927010	1.609009	12.235796	1629	CUFF.181.1	1385
BnaA01g08020D	BnaA01g08020D	j	CUFF.181	CUFF.181.2	14	0.182651	0.027661	0.337641	1.762514	1629	CUFF.181.1	1385
BnaA01g08040D	BnaA01g08040D	=	CUFF.182	CUFF.182.1	100	1.592893	1.000946	2.184839	14.627986	770	CUFF.182.1	546
BnaA01g08050D	BnaA01g08050D	=	CUFF.183	CUFF.183.1	100	5.648124	4.607028	6.689220	55.133071	863	CUFF.183.1	627
BnaA01g08060D	BnaA01g08060D	j	CUFF.184	CUFF.184.1	52	1.341668	0.607172	2.076164	12.967376	652	CUFF.184.1	788
BnaA01g08060D	BnaA01g08060D	j	CUFF.184	CUFF.184.2	100	2.565732	1.626207	3.505256	24.798087	649	CUFF.184.1	788
BnaA01g08080D	BnaA01g08080D	=	CUFF.185	CUFF.185.1	100	25.078213	21.464845	28.691581	244.264544	454	CUFF.185.1	455
BnaA01g08090D	BnaA01g08090D	e	CUFF.186	CUFF.186.1	100	1.119929	0.837526	1.402332	10.526874	2495	CUFF.186.1	1734
BnaA01g08090D	BnaA01g08090D	j	CUFF.187	CUFF.187.1	100	2.766421	2.219382	3.313459	26.003216	1744	CUFF.186.1	1734
BnaA01g08090D	BnaA01g08090D	j	CUFF.187	CUFF.187.2	99	2.752068	2.242549	3.261588	25.868311	2196	CUFF.186.1	1734
BnaA01g08110D	BnaA01g08110D	j	CUFF.188	CUFF.188.1	100	0.443865	0.176204	0.711526	3.865775	927	CUFF.188.1	1116
BnaA01g08110D	BnaA01g08110D	i	CUFF.189	CUFF.189.1	100	0.748708	0.414255	1.083160	7.061035	1018	CUFF.189.1	1116
BnaA01g08130D	BnaA01g08130D	=	CUFF.190	CUFF.190.1	100	38.105465	35.282060	40.928869	361.987836	1024	CUFF.190.1	935
BnaA01g08140D	BnaA01g08140D	j	CUFF.191	CUFF.191.1	56	3.447588	2.915391	3.979785	32.982444	2367	CUFF.191.2	2781
BnaA01g08140D	BnaA01g08140D	j	CUFF.191	CUFF.191.2	49	3.020546	2.532521	3.508571	28.897013	2421	CUFF.191.2	2781
BnaA01g08140D	BnaA01g08140D	c	CUFF.191	CUFF.191.3	100	6.164814	4.799564	7.530064	58.977647	691	CUFF.191.2	2781
BnaA01g08150D	BnaA01g08150D	c	CUFF.192	CUFF.192.1	100	1.348473	0.709706	1.987241	11.869990	629	CUFF.192.1	2175
BnaA01g08150D	BnaA01g08150D	c	CUFF.193	CUFF.193.1	100	78.743564	71.728554	85.758575	746.230338	475	CUFF.193.1	2175
BnaA01g08160D	BnaA01g08160D	=	CUFF.194	CUFF.194.1	100	6.186249	5.449017	6.923480	58.625318	1813	CUFF.194.1	757
BnaA01g08190D	BnaA01g08190D	x	CUFF.195	CUFF.195.1	100	4.950885	4.073785	5.827986	46.869450	1420	CUFF.195.1	846
BnaA01g08190D	BnaA01g08190D	j	CUFF.196	CUFF.196.1	100	21.479453	19.569811	23.389095	203.343457	1217	CUFF.196.1	846
BnaA01g08200D	BnaA01g08200D	c	CUFF.197	CUFF.197.1	100	10.828830	9.456391	12.201269	103.916273	1028	CUFF.197.2	5721
BnaA01g08200D	BnaA01g08200D	j	CUFF.197	CUFF.197.2	12	1.340653	1.134165	1.547142	12.865260	5518	CUFF.197.2	5721
BnaA01g08200D	BnaA01g08200D	j	CUFF.197	CUFF.197.3	35	3.738577	3.321017	4.156136	35.876355	3997	CUFF.197.2	5721
BnaA01g08200D	BnaA01g08200D	j	CUFF.197	CUFF.197.4	23	2.543921	2.111117	2.976726	24.412134	2659	CUFF.197.2	5721
BnaA01g08200D	BnaA01g08200D	j	CUFF.198	CUFF.198.1	100	4.102302	3.554235	4.650370	39.039634	1956	CUFF.198.1	5721
BnaA01g08210D	BnaA01g08210D	=	CUFF.199	CUFF.199.1	100	2.903628	1.686614	4.120641	27.904692	475	CUFF.199.1	527
BnaA01g08260D	BnaA01g08260D	e	CUFF.200	CUFF.200.1	100	2.769284	1.973135	3.565434	26.232520	878	CUFF.200.1	741
BnaA01g08260D	BnaA01g08260D	=	CUFF.201	CUFF.201.1	100	8.634623	6.714394	10.554851	81.792946	558	CUFF.200.1	741
BnaA01g08280D	BnaA01g08280D	j	CUFF.202	CUFF.202.1	57	2.751986	2.414201	3.089772	25.842596	5332	CUFF.202.1	1169
BnaA01g08280D	BnaA01g08280D	=	CUFF.202	CUFF.202.2	100	4.825146	4.350851	5.299442	45.310655	4547	CUFF.202.1	1169
BnaA01g08270D	BnaA01g08270D	j	CUFF.203	CUFF.203.1	100	19.905792	18.686434	21.125150	186.925828	3592	CUFF.203.1	3076
BnaA01g08290D	BnaA01g08290D	c	CUFF.204	CUFF.204.1	100	1.176861	0.862745	1.490976	11.222859	1586	CUFF.204.1	2064
BnaA01g08290D	BnaA01g08290D	o	CUFF.205	CUFF.205.1	100	1.016877	0.473333	1.560420	9.992054	620	CUFF.205.1	2064
BnaA01g08300D	BnaA01g08300D	j	CUFF.206	CUFF.206.1	100	5.219246	4.506531	5.931962	49.209637	1526	CUFF.206.1	1863
BnaA01g08310D	BnaA01g08310D	j	CUFF.207	CUFF.207.1	27	1.934368	1.597422	2.271313	18.238177	3573	CUFF.207.1	2524
BnaA01g08310D	BnaA01g08310D	=	CUFF.207	CUFF.207.2	100	7.045470	6.413311	7.677628	66.428173	3271	CUFF.207.1	2524
BnaA01g08330D	BnaA01g08330D	c	CUFF.208	CUFF.208.1	100	14.428684	13.123898	15.733471	136.854945	1455	CUFF.208.1	1874
BnaA01g08340D	BnaA01g08340D	j	CUFF.209	CUFF.209.1	100	0.408431	0.204216	0.612647	3.983494	1328	CUFF.209.1	1005
BnaA01g08350D	BnaA01g08350D	j	CUFF.210	CUFF.210.1	100	33.259401	31.156985	35.361817	314.853313	1726	CUFF.210.1	1679
BnaA01g08360D	BnaA01g08360D	j	CUFF.211	CUFF.211.1	33	9.710679	7.822944	11.598414	91.890708	871	CUFF.212.1	1199
BnaA01g08360D	BnaA01g08360D	=	CUFF.211	CUFF.211.2	100	29.529800	26.625514	32.434086	279.436098	872	CUFF.212.1	1199
BnaA01g08360D	BnaA01g08360D	e	CUFF.212	CUFF.212.1	100	9.215782	8.124004	10.307559	87.207570	1270	CUFF.212.1	1199
BnaA01g08440D	BnaA01g08440D	j	CUFF.213	CUFF.213.1	100	18.273429	17.295461	19.251396	172.988762	5583	CUFF.213.1	3022
-	-	u	CUFF.214	CUFF.214.1	100	1.773276	1.209218	2.337334	14.400717	865	CUFF.214.1	-
BnaA01g08450D	BnaA01g08450D	e	CUFF.215	CUFF.215.1	100	2.889357	2.059028	3.719687	27.612468	798	CUFF.216.1	759
BnaA01g08460D	BnaA01g08460D	j	CUFF.216	CUFF.216.1	100	5.078019	4.507590	5.648449	48.528668	2334	CUFF.216.1	1341
BnaA01g08480D	BnaA01g08480D	=	CUFF.217	CUFF.217.1	100	2.035387	1.605502	2.465271	19.572085	2115	CUFF.217.2	2171
BnaA01g08480D	BnaA01g08480D	j	CUFF.217	CUFF.217.2	90	1.830032	1.411843	2.248220	17.597411	2121	CUFF.217.2	2171
BnaA01g08490D	BnaA01g08490D	j	CUFF.218	CUFF.218.1	100	0.451433	0.295166	0.607700	4.328716	2335	CUFF.218.1	2944
BnaA01g08500D	BnaA01g08500D	c	CUFF.219	CUFF.219.1	100	1.645952	1.347729	1.944175	15.508045	2471	CUFF.219.1	5437
BnaA01g08500D	BnaA01g08500D	j	CUFF.220	CUFF.220.1	100	1.125199	0.912202	1.338196	10.752213	3208	CUFF.220.1	5437
BnaA01g08510D	BnaA01g08510D	j	CUFF.221	CUFF.221.1	23	1.852770	1.194039	2.511502	17.301283	1021	CUFF.221.2	688
BnaA01g08510D	BnaA01g08510D	j	CUFF.221	CUFF.221.2	100	8.048033	6.853794	9.242272	75.153025	1027	CUFF.221.2	688
BnaA01g08520D	BnaA01g08520D	j	CUFF.222	CUFF.222.1	100	2.460652	2.027548	2.893756	23.441617	1864	CUFF.222.1	1691
BnaA01g08520D	BnaA01g08520D	c	CUFF.222	CUFF.222.2	62	1.529003	0.781942	2.276065	14.566182	624	CUFF.222.1	1691
BnaA01g08530D	BnaA01g08530D	=	CUFF.223	CUFF.223.1	100	21.634535	19.813846	23.455224	196.465659	1214	CUFF.223.1	1263
BnaA01g08540D	BnaA01g08540D	e	CUFF.224	CUFF.224.1	100	5.091221	4.283201	5.899240	48.603329	1495	CUFF.224.1	1478
BnaA01g08540D	BnaA01g08540D	j	CUFF.225	CUFF.225.1	25	6.543216	5.533960	7.552473	62.464804	1396	CUFF.224.1	1478
BnaA01g08540D	BnaA01g08540D	=	CUFF.225	CUFF.225.2	100	26.162931	23.650124	28.675738	249.764370	880	CUFF.224.1	1478
BnaA01g08550D	BnaA01g08550D	e	CUFF.226	CUFF.226.1	100	25.132990	23.159551	27.106428	225.162884	1454	CUFF.226.1	589
BnaA01g08550D	BnaA01g08550D	=	CUFF.227	CUFF.227.1	100	146.079407	138.124243	154.034571	1308.704649	891	CUFF.226.1	589
BnaA01g08560D	BnaA01g08560D	=	CUFF.228	CUFF.228.1	100	2.070836	1.594683	2.546990	19.487301	1430	CUFF.228.1	1795
BnaA01g08560D	BnaA01g08560D	e	CUFF.229	CUFF.229.1	100	1.270498	0.713120	1.827875	11.955830	868	CUFF.228.1	1795
BnaA01g08610D	BnaA01g08610D	=	CUFF.230	CUFF.230.1	100	34.706013	32.298835	37.113191	325.841099	1290	CUFF.230.1	939
BnaA01g08620D	BnaA01g08620D	e	CUFF.231	CUFF.231.1	100	1.663894	1.216639	2.111148	15.833735	1723	CUFF.231.1	1473
BnaA01g08620D	BnaA01g08620D	j	CUFF.232	CUFF.232.1	100	7.306994	6.214591	8.399396	69.533885	1184	CUFF.231.1	1473
BnaA01g08620D	BnaA01g08620D	o	CUFF.232	CUFF.232.2	47	3.464139	2.716600	4.211678	32.965000	1327	CUFF.231.1	1473
BnaA01g08630D	BnaA01g08630D	=	CUFF.233	CUFF.233.1	100	35.000214	32.280593	37.719835	331.255347	986	CUFF.233.1	1275
BnaA01g08640D	BnaA01g08640D	e	CUFF.234	CUFF.234.1	100	5.173729	4.466513	5.880945	49.494136	1599	CUFF.234.1	1293
BnaA01g08640D	BnaA01g08640D	=	CUFF.235	CUFF.235.1	100	5.054452	3.684709	6.424195	48.353085	614	CUFF.234.1	1293
BnaA01g08680D	BnaA01g08680D	=	CUFF.236	CUFF.236.1	100	13.962166	12.421265	15.503068	130.266720	1054	CUFF.236.1	1133
BnaA01g08680D	BnaA01g08680D	e	CUFF.237	CUFF.237.1	100	2.670954	1.844400	3.497509	24.919947	866	CUFF.236.1	1133
BnaA01g08700D	BnaA01g08700D	j	CUFF.238	CUFF.238.1	83	9.135415	8.007188	10.263642	86.665802	1322	CUFF.238.1	1299
BnaA01g08700D	BnaA01g08700D	=	CUFF.238	CUFF.238.2	100	10.992755	9.515722	12.469788	104.286006	1006	CUFF.238.1	1299
BnaA01g08710D	BnaA01g08710D	=	CUFF.239	CUFF.239.1	100	4.436486	3.729518	5.143454	41.972712	1323	CUFF.239.1	1305
BnaA01g08750D	BnaA01g08750D	e	CUFF.240	CUFF.240.1	100	1.910396	1.579506	2.241285	18.185103	2186	CUFF.240.1	2075
BnaA01g08760D	BnaA01g08760D	=	CUFF.241	CUFF.241.1	100	2.740966	2.332205	3.149728	26.006143	2295	CUFF.241.1	1434
BnaA01g08760D	BnaA01g08760D	j	CUFF.241	CUFF.241.2	73	2.013213	1.283325	2.743100	19.101258	737	CUFF.241.1	1434
BnaA01g08770D	BnaA01g08770D	=	CUFF.242	CUFF.242.1	100	5.912200	4.999074	6.825326	56.704327	1106	CUFF.242.1	1231
BnaA01g08790D	BnaA01g08790D	=	CUFF.243	CUFF.243.1	100	6.056288	5.216286	6.896290	58.112176	1231	CUFF.243.1	885
BnaA01g08810D	BnaA01g08810D	=	CUFF.244	CUFF.244.1	100	13.752776	12.756783	14.748768	129.163134	2835	CUFF.244.1	1570
BnaA01g08800D	BnaA01g08800D	=	CUFF.245	CUFF.245.1	100	108.357675	101.524542	115.190807	1017.672165	730	CUFF.245.1	690
BnaA01g08820D	BnaA01g08820D	e	CUFF.246	CUFF.246.1	100	1.075734	0.745679	1.405789	9.988513	1574	CUFF.246.1	787
BnaA01g08820D	BnaA01g08820D	=	CUFF.247	CUFF.247.1	100	2.766106	1.943214	3.588998	25.684129	774	CUFF.246.1	787
BnaA01g08850D	BnaA01g08850D	e	CUFF.248	CUFF.248.1	100	6.296512	5.736984	6.856040	60.537189	3216	CUFF.248.1	1878
BnaA01g08850D	BnaA01g08850D	=	CUFF.249	CUFF.249.1	100	43.356489	40.712613	46.000366	416.846666	1546	CUFF.248.1	1878
BnaA01g08870D	BnaA01g08870D	j	CUFF.250	CUFF.250.1	100	0.555734	0.315701	0.795767	5.006296	1398	CUFF.250.1	776
BnaA01g08890D	BnaA01g08890D	j	CUFF.251	CUFF.251.1	100	6.162666	5.456481	6.868850	58.294489	2060	CUFF.251.2	2126
BnaA01g08890D	BnaA01g08890D	j	CUFF.251	CUFF.251.2	25	1.567535	1.212139	1.922932	14.827782	2346	CUFF.251.2	2126
BnaA01g08900D	BnaA01g08900D	j	CUFF.252	CUFF.252.1	100	6.182662	5.564921	6.800403	58.348029	2459	CUFF.252.1	2559
BnaA01g08910D	BnaA01g08910D	=	CUFF.253	CUFF.253.1	100	31.332512	28.590965	34.074058	303.421722	892	CUFF.253.1	863
BnaA01g08910D	BnaA01g08910D	j	CUFF.253	CUFF.253.2	13	3.965020	2.855828	5.074212	38.396960	868	CUFF.253.1	863
BnaA01g08920D	BnaA01g08920D	=	CUFF.254	CUFF.254.1	100	31.319467	27.694878	34.944057	300.663811	547	CUFF.254.1	666
BnaA01g08930D	BnaA01g08930D	j	CUFF.255	CUFF.255.1	53	0.372770	0.263740	0.481801	3.552904	5548	CUFF.255.2	2249
BnaA01g08930D	BnaA01g08930D	j	CUFF.255	CUFF.255.2	57	0.401726	0.281604	0.521848	3.828879	5795	CUFF.255.2	2249
BnaA01g08930D	BnaA01g08930D	j	CUFF.255	CUFF.255.3	100	0.701131	0.551568	0.850694	6.682535	5687	CUFF.255.2	2249
BnaA01g08940D	BnaA01g08940D	=	CUFF.256	CUFF.256.1	100	0.493841	0.335505	0.652177	4.706840	3404	CUFF.256.1	3243
BnaA01g08950D	BnaA01g08950D	j	CUFF.257	CUFF.257.1	28	1.061875	0.795481	1.328269	10.068126	2807	CUFF.257.1	2478
BnaA01g08950D	BnaA01g08950D	j	CUFF.257	CUFF.257.3	100	3.743889	3.056714	4.431065	35.497546	1366	CUFF.257.1	2478
BnaA01g08960D	BnaA01g08960D	=	CUFF.258	CUFF.258.1	100	0.333153	0.159533	0.506773	3.110908	1491	CUFF.258.1	1320
BnaA01g08980D	BnaA01g08980D	j	CUFF.259	CUFF.259.1	100	0.654569	0.377671	0.931467	6.291870	1251	CUFF.259.1	315
BnaA01g08990D	BnaA01g08990D	o	CUFF.260	CUFF.260.1	100	2.610140	1.529546	3.690733	24.550762	488	CUFF.260.1	2234
BnaA01g09030D	BnaA01g09030D	=	CUFF.261	CUFF.261.1	100	8.635234	7.183975	10.086492	81.186220	743	CUFF.261.1	973
BnaA01g09040D	BnaA01g09040D	j	CUFF.262	CUFF.262.1	24	0.250209	0.133215	0.367203	2.353922	3029	CUFF.262.1	3012
BnaA01g09040D	BnaA01g09040D	j	CUFF.262	CUFF.262.2	100	1.056978	0.768839	1.345116	9.943872	2030	CUFF.262.1	3012
BnaA01g09040D	BnaA01g09040D	j	CUFF.262	CUFF.262.3	52	0.554886	0.303571	0.806201	5.220277	1832	CUFF.262.1	3012
BnaA01g09040D	BnaA01g09040D	j	CUFF.262	CUFF.262.4	71	0.745697	0.503002	0.988392	7.015393	1810	CUFF.262.1	3012
BnaA01g09090D	BnaA01g09090D	=	CUFF.263	CUFF.263.1	100	1.452596	1.144505	1.760687	13.459430	1982	CUFF.263.1	1746
BnaA01g09110D	BnaA01g09110D	j	CUFF.264	CUFF.264.1	28	0.609017	0.359414	0.858621	5.923385	2091	CUFF.264.1	1019
BnaA01g09110D	BnaA01g09110D	j	CUFF.264	CUFF.264.2	38	0.819960	0.550114	1.089807	7.975045	2005	CUFF.264.1	1019
BnaA01g09110D	BnaA01g09110D	=	CUFF.264	CUFF.264.3	100	2.145718	1.623529	2.667907	20.869542	1481	CUFF.264.1	1019
BnaA01g09120D	BnaA01g09120D	=	CUFF.265	CUFF.265.1	100	14.030146	11.449300	16.610991	136.459073	528	CUFF.265.1	538
BnaA01g09130D	BnaA01g09130D	j	CUFF.266	CUFF.266.1	100	1.488258	1.157887	1.818630	14.330039	2061	CUFF.266.2	2038
BnaA01g09130D	BnaA01g09130D	j	CUFF.266	CUFF.266.2	16	0.235733	0.071077	0.400389	2.269811	2074	CUFF.266.2	2038
BnaA01g09140D	BnaA01g09140D	o	CUFF.267	CUFF.267.1	100	19.171959	17.890390	20.453529	181.039280	1567	CUFF.267.1	717
BnaA01g09160D	BnaA01g09160D	=	CUFF.268	CUFF.268.1	100	0.992143	0.683559	1.300727	9.402989	1416	CUFF.268.1	720
BnaA01g09180D	BnaA01g09180D	=	CUFF.269	CUFF.269.1	100	13.548119	9.385770	17.710467	131.898303	311	CUFF.269.1	465
BnaA01g09200D	BnaA01g09200D	o	CUFF.270	CUFF.270.1	100	27.298914	23.684856	30.912971	261.891868	476	CUFF.270.1	384
BnaA01g09220D	BnaA01g09220D	j	CUFF.271	CUFF.271.1	22	0.605278	0.334696	0.875859	5.733319	1773	CUFF.271.2	1721
BnaA01g09220D	BnaA01g09220D	j	CUFF.271	CUFF.271.2	20	0.528231	0.282495	0.773967	5.003518	1905	CUFF.271.2	1721
BnaA01g09220D	BnaA01g09220D	j	CUFF.271	CUFF.271.3	100	2.701655	2.188751	3.214558	25.590651	1773	CUFF.271.2	1721
BnaA01g09220D	BnaA01g09220D	c	CUFF.271	CUFF.271.4	57	1.549860	0.791971	2.307750	14.680607	713	CUFF.271.2	1721
BnaA01g09240D	BnaA01g09240D	j	CUFF.272	CUFF.272.1	100	0.605650	0.388686	0.822613	5.832098	1756	CUFF.272.1	1372
BnaA01g09250D	BnaA01g09250D	j	CUFF.273	CUFF.273.1	100	6.194627	4.747014	7.642241	59.651110	587	CUFF.273.1	836
BnaA01g09260D	BnaA01g09260D	j	CUFF.274	CUFF.274.1	100	1.991978	1.691293	2.292663	18.965319	3489	CUFF.274.1	2270
BnaA01g09270D	BnaA01g09270D	=	CUFF.275	CUFF.275.1	100	6.231803	5.469389	6.994218	59.332052	1799	CUFF.275.1	1390
BnaA01g09360D	BnaA01g09360D	j	CUFF.276	CUFF.276.1	48	3.473306	2.989067	3.957545	31.428693	2578	CUFF.276.1	1594
BnaA01g09360D	BnaA01g09360D	j	CUFF.276	CUFF.276.2	100	7.217315	6.382691	8.051938	65.306882	1850	CUFF.276.1	1594
-	-	u	CUFF.277	CUFF.277.1	100	2.384770	1.430000	3.339539	22.780584	528	CUFF.277.1	-
BnaA01g09370D	BnaA01g09370D	=	CUFF.278	CUFF.278.1	100	1.940125	1.611673	2.268577	18.396758	2429	CUFF.278.1	2041
BnaA01g09380D	BnaA01g09380D	j	CUFF.279	CUFF.279.1	100	23.082851	20.430437	25.735265	218.877462	666	CUFF.279.1	631
BnaA01g09390D	BnaA01g09390D	j	CUFF.280	CUFF.280.1	100	40.766279	36.383778	45.148780	395.895578	519	CUFF.280.1	837
BnaA01g09400D	BnaA01g09400D	j	CUFF.281	CUFF.281.1	100	3.819492	3.047557	4.591427	36.746962	1014	CUFF.281.1	667
BnaA01g09400D	BnaA01g09400D	e	CUFF.282	CUFF.282.1	100	2.029445	0.912541	3.146350	19.525098	446	CUFF.281.1	667
BnaA01g09410D	BnaA01g09410D	=	CUFF.283	CUFF.283.1	100	2.802941	1.916330	3.689551	26.504076	644	CUFF.283.1	519
BnaA01g09430D	BnaA01g09430D	x	CUFF.284	CUFF.284.1	100	0.543502	0.412832	0.674171	5.149748	6037	CUFF.284.1	2181
BnaA01g09430D	BnaA01g09430D	j	CUFF.285	CUFF.285.1	100	0.622434	0.496534	0.748333	5.897637	6861	CUFF.285.1	2181
BnaA01g09440D	BnaA01g09440D	=	CUFF.286	CUFF.286.1	100	0.554020	0.232943	0.875097	5.419777	840	CUFF.286.1	591
BnaA01g09490D	BnaA01g09490D	=	CUFF.287	CUFF.287.1	100	1.456125	0.867055	2.045196	13.623109	734	CUFF.287.1	720
BnaA01g09500D	BnaA01g09500D	e	CUFF.288	CUFF.288.1	100	1.442863	1.037816	1.847910	13.860054	1231	CUFF.288.1	1333
BnaA01g09520D	BnaA01g09520D	e	CUFF.289	CUFF.289.1	100	5.682280	5.094188	6.270371	53.494232	2090	CUFF.289.1	1404
BnaA01g09530D	BnaA01g09530D	j	CUFF.290	CUFF.290.1	24	2.246337	1.763548	2.729126	21.301241	1485	CUFF.290.1	1635
BnaA01g09530D	BnaA01g09530D	c	CUFF.290	CUFF.290.2	100	9.218609	7.879084	10.558135	87.416907	906	CUFF.290.1	1635
BnaA01g09540D	BnaA01g09540D	=	CUFF.291	CUFF.291.1	100	43.091654	38.618569	47.564738	414.420971	527	CUFF.291.1	759
BnaA01g09550D	BnaA01g09550D	j	CUFF.292	CUFF.292.1	100	1.854184	1.463472	2.244895	17.832054	1691	CUFF.292.1	673
BnaA01g09570D	BnaA01g09570D	=	CUFF.293	CUFF.293.1	100	6.888622	6.102575	7.674670	63.103925	1698	CUFF.293.1	1293
BnaA01g09620D	BnaA01g09620D	e	CUFF.294	CUFF.294.1	100	1.542679	1.024724	2.060634	14.683938	1162	CUFF.294.1	955
BnaA01g09620D	BnaA01g09620D	=	CUFF.295	CUFF.295.1	100	10.025037	8.549359	11.500715	95.422990	857	CUFF.294.1	955
BnaA01g09640D	BnaA01g09640D	c	CUFF.296	CUFF.296.1	100	14.363419	13.145466	15.581372	136.877750	1679	CUFF.296.1	2275
BnaA01g09650D	BnaA01g09650D	j	CUFF.297	CUFF.297.1	100	1.947589	1.683220	2.211958	18.326229	3732	CUFF.297.1	3370
BnaA01g09660D	BnaA01g09660D	x	CUFF.298	CUFF.298.1	100	1.085931	0.787388	1.384473	10.206550	1699	CUFF.298.1	981
BnaA01g09690D	BnaA01g09690D	e	CUFF.299	CUFF.299.1	100	1.992344	1.264843	2.719845	19.635435	656	CUFF.299.1	1842
BnaA01g09690D	BnaA01g09690D	j	CUFF.300	CUFF.300.1	100	0.427951	0.199201	0.656700	4.068148	1148	CUFF.300.1	1842
BnaA01g09700D	BnaA01g09700D	=	CUFF.301	CUFF.301.1	100	1.108459	0.720554	1.496365	10.752110	1066	CUFF.301.1	1216
BnaA01g09710D	BnaA01g09710D	j	CUFF.302	CUFF.302.1	100	7.182071	6.360171	8.003972	68.345059	1626	CUFF.302.1	2009
BnaA01g09720D	BnaA01g09720D	=	CUFF.303	CUFF.303.1	100	0.453973	0.181169	0.726778	4.302760	973	CUFF.303.1	1196
BnaA01g09730D	BnaA01g09730D	j	CUFF.304	CUFF.304.1	100	11.910395	10.575511	13.245279	113.855770	1153	CUFF.305.1	1632
BnaA01g09730D	BnaA01g09730D	e	CUFF.305	CUFF.305.1	100	1.176467	0.819566	1.533368	11.246271	1651	CUFF.305.1	1632
BnaA01g09740D	BnaA01g09740D	j	CUFF.306	CUFF.306.1	100	28.392320	26.448373	30.336267	270.632467	1578	CUFF.306.1	1764
-	-	u	CUFF.307	CUFF.307.1	100	7.288007	4.107260	10.468754	72.118001	301	CUFF.307.1	-
BnaA01g09760D	BnaA01g09760D	j	CUFF.308	CUFF.308.1	100	7.783179	6.547899	9.018459	75.001507	1010	CUFF.308.2	1047
BnaA01g09760D	BnaA01g09760D	j	CUFF.308	CUFF.308.2	83	6.481714	5.350954	7.612474	62.460126	1025	CUFF.308.2	1047
BnaA01g09770D	BnaA01g09770D	j	CUFF.309	CUFF.309.1	100	1.880386	1.298482	2.462290	17.521781	886	CUFF.309.1	1113
BnaA01g09780D	BnaA01g09780D	e	CUFF.310	CUFF.310.1	100	1.142264	0.532061	1.752467	11.199160	590	CUFF.310.1	318
BnaA01g09790D	BnaA01g09790D	j	CUFF.311	CUFF.311.1	100	3.965284	3.303864	4.626704	36.871105	1335	CUFF.311.1	1020
BnaA01g09800D	BnaA01g09800D	j	CUFF.312	CUFF.312.1	11	1.848043	1.208691	2.487394	17.774982	957	CUFF.312.1	1111
BnaA01g09800D	BnaA01g09800D	=	CUFF.312	CUFF.312.2	100	16.131071	13.573445	18.688698	155.153068	563	CUFF.312.1	1111
BnaA01g09810D	BnaA01g09810D	=	CUFF.313	CUFF.313.1	100	1.340528	1.043137	1.637919	12.848057	2024	CUFF.313.1	1891
-	-	u	CUFF.314	CUFF.314.1	100	0.765567	0.404101	1.127033	7.104803	928	CUFF.314.1	-
BnaA01g09820D	BnaA01g09820D	j	CUFF.315	CUFF.315.1	51	1.246708	1.006280	1.487136	11.782356	3635	CUFF.315.2	3297
BnaA01g09820D	BnaA01g09820D	j	CUFF.315	CUFF.315.2	54	1.326852	1.070989	1.582716	12.539784	3687	CUFF.315.2	3297
BnaA01g09820D	BnaA01g09820D	j	CUFF.315	CUFF.315.3	100	2.439545	1.908485	2.970605	23.055591	1656	CUFF.315.2	3297
BnaA01g09830D	BnaA01g09830D	=	CUFF.316	CUFF.316.1	100	7.996697	7.255969	8.737425	76.231160	2305	CUFF.316.1	2587
BnaA01g09860D	BnaA01g09860D	e	CUFF.317	CUFF.317.1	100	7.219498	6.369945	8.069052	68.592691	1779	CUFF.318.2	2398
BnaA01g09860D	BnaA01g09860D	c	CUFF.318	CUFF.318.1	100	16.296724	14.001379	18.592069	154.835709	775	CUFF.318.2	2398
BnaA01g09860D	BnaA01g09860D	j	CUFF.318	CUFF.318.2	77	12.479069	11.418667	13.539471	118.564047	2153	CUFF.318.2	2398
BnaA01g09880D	BnaA01g09880D	=	CUFF.319	CUFF.319.1	100	20.251431	18.502740	22.000122	192.810856	1213	CUFF.319.1	799
BnaA01g09890D	BnaA01g09890D	j	CUFF.320	CUFF.320.1	100	12.404109	11.318439	13.489779	117.337063	1806	CUFF.321.1	1944
BnaA01g09890D	BnaA01g09890D	e	CUFF.321	CUFF.321.1	100	1.855509	1.474075	2.236942	17.552246	1915	CUFF.321.1	1944
BnaA01g09900D	BnaA01g09900D	=	CUFF.322	CUFF.322.1	100	4.097674	3.602223	4.593124	38.593638	2137	CUFF.322.1	2022
BnaA01g09910D	BnaA01g09910D	=	CUFF.323	CUFF.323.1	100	3.193302	2.738417	3.648187	30.451059	2714	CUFF.323.1	2685
BnaA01g09910D	BnaA01g09910D	j	CUFF.323	CUFF.323.2	44	1.413095	1.052869	1.773321	13.475154	2446	CUFF.323.1	2685
BnaA01g09920D	BnaA01g09920D	j	CUFF.324	CUFF.324.1	85	6.101510	5.238840	6.964181	58.387156	1372	CUFF.324.1	1331
BnaA01g09920D	BnaA01g09920D	j	CUFF.324	CUFF.324.2	100	7.177826	6.077344	8.278307	68.686734	1053	CUFF.324.1	1331
BnaA01g09930D	BnaA01g09930D	=	CUFF.325	CUFF.325.1	100	3.933307	3.393842	4.472771	37.531496	2210	CUFF.325.2	2145
BnaA01g09930D	BnaA01g09930D	j	CUFF.325	CUFF.325.2	24	0.944131	0.637556	1.250707	9.008874	2211	CUFF.325.2	2145
BnaA01g09940D	BnaA01g09940D	j	CUFF.326	CUFF.326.1	100	102.301007	90.450089	114.151925	983.603375	319	CUFF.327.1	991
BnaA01g09940D	BnaA01g09940D	e	CUFF.327	CUFF.327.1	100	24.971601	22.585650	27.357552	240.096864	850	CUFF.327.1	991
BnaA01g09970D	BnaA01g09970D	j	CUFF.328	CUFF.328.1	68	5.897114	5.205985	6.588243	56.538891	2190	CUFF.328.1	2847
BnaA01g09970D	BnaA01g09970D	=	CUFF.328	CUFF.328.2	100	8.714692	7.755077	9.674308	83.552571	1734	CUFF.328.1	2847
BnaA01g09980D	BnaA01g09980D	=	CUFF.329	CUFF.329.1	100	12.186202	10.149168	14.223236	117.256308	593	CUFF.329.1	742
BnaA01g09990D	BnaA01g09990D	j	CUFF.330	CUFF.330.1	88	4.812157	3.971530	5.652785	46.149167	1377	CUFF.330.2	1372
BnaA01g09990D	BnaA01g09990D	j	CUFF.330	CUFF.330.2	100	5.482773	4.632095	6.333452	52.580454	1455	CUFF.330.2	1372
BnaA01g10000D	BnaA01g10000D	j	CUFF.331	CUFF.331.1	37	3.564702	2.953434	4.175970	33.831074	1915	CUFF.331.1	1626
BnaA01g10000D	BnaA01g10000D	j	CUFF.331	CUFF.331.2	100	9.716506	8.685620	10.747393	92.215234	1693	CUFF.331.1	1626
-	-	u	CUFF.332	CUFF.332.1	100	1.101509	0.437274	1.765744	9.386349	514	CUFF.332.1	-
BnaA01g10020D	BnaA01g10020D	j	CUFF.333	CUFF.333.1	100	1.525034	1.193714	1.856354	14.520862	1893	CUFF.333.1	1859
BnaA01g10030D	BnaA01g10030D	=	CUFF.334	CUFF.334.1	100	8.824978	7.989226	9.660731	83.653584	1662	CUFF.334.1	1482
BnaA01g10040D	BnaA01g10040D	c	CUFF.335	CUFF.335.1	100	0.465399	0.246312	0.684485	4.453611	1374	CUFF.335.1	4713
BnaA01g10040D	BnaA01g10040D	c	CUFF.336	CUFF.336.1	100	0.657972	0.292995	1.022949	6.426353	787	CUFF.336.1	4713
BnaA01g10040D	BnaA01g10040D	c	CUFF.337	CUFF.337.1	100	0.802713	0.433883	1.171543	7.760377	896	CUFF.337.1	4713
BnaA01g10050D	BnaA01g10050D	j	CUFF.338	CUFF.338.1	100	5.806942	5.306563	6.307321	54.684570	3660	CUFF.338.1	3579
BnaA01g10060D	BnaA01g10060D	=	CUFF.339	CUFF.339.1	100	2.456896	1.848440	3.065352	22.561266	1019	CUFF.339.1	1317
BnaA01g10070D	BnaA01g10070D	j	CUFF.340	CUFF.340.1	29	0.343271	0.091234	0.595307	3.335605	1342	CUFF.340.2	1276
BnaA01g10070D	BnaA01g10070D	=	CUFF.340	CUFF.340.2	100	1.197965	0.815117	1.580813	11.640786	1385	CUFF.340.2	1276
BnaA01g10090D	BnaA01g10090D	e	CUFF.341	CUFF.341.1	100	1.219146	0.674089	1.764202	11.022375	705	CUFF.341.1	921
BnaA01g10100D	BnaA01g10100D	j	CUFF.342	CUFF.342.1	18	1.152935	0.801295	1.504575	10.887057	2039	CUFF.342.1	4346
BnaA01g10100D	BnaA01g10100D	j	CUFF.342	CUFF.342.2	100	6.438656	5.688010	7.189301	60.799630	1913	CUFF.342.1	4346
BnaA01g10100D	BnaA01g10100D	j	CUFF.343	CUFF.343.1	100	2.736838	2.355536	3.118140	25.840427	2629	CUFF.343.1	4346
BnaA01g10100D	BnaA01g10100D	c	CUFF.343	CUFF.343.2	78	2.124824	1.312668	2.936980	20.061968	656	CUFF.343.1	4346
BnaA01g10110D	BnaA01g10110D	e	CUFF.344	CUFF.344.1	100	7.640356	6.302373	8.978340	73.824571	864	CUFF.344.1	831
BnaA01g10110D	BnaA01g10110D	=	CUFF.345	CUFF.345.1	100	83.568960	77.549482	89.588439	807.481033	639	CUFF.344.1	831
BnaA01g10130D	BnaA01g10130D	=	CUFF.346	CUFF.346.1	100	0.659405	0.233635	1.085174	6.482159	659	CUFF.346.1	738
BnaA01g10140D	BnaA01g10140D	j	CUFF.347	CUFF.347.1	100	7.075250	5.520583	8.629918	67.083398	567	CUFF.347.1	655
BnaA01g10160D	BnaA01g10160D	j	CUFF.348	CUFF.348.1	100	14.931326	12.969684	16.892969	142.869200	974	CUFF.348.1	973
BnaA01g10160D	BnaA01g10160D	j	CUFF.348	CUFF.348.2	66	9.820756	8.143059	11.498452	93.969116	974	CUFF.348.1	973
BnaA01g10170D	BnaA01g10170D	j	CUFF.349	CUFF.349.1	100	19.823036	17.895605	21.750467	189.691958	977	CUFF.349.1	813
BnaA01g10200D	BnaA01g10200D	e	CUFF.350	CUFF.350.1	100	0.717026	0.505223	0.928830	6.777747	2024	CUFF.350.1	1827
BnaA01g10220D	BnaA01g10220D	j	CUFF.351	CUFF.351.1	100	3.852891	3.355858	4.349925	36.522916	2328	CUFF.351.1	2271
BnaA01g10220D	BnaA01g10220D	c	CUFF.351	CUFF.351.2	72	2.758576	1.986695	3.530457	26.149518	906	CUFF.351.1	2271
BnaA01g10230D	BnaA01g10230D	j	CUFF.352	CUFF.352.1	100	5.267524	4.613214	5.921835	49.709023	2025	CUFF.352.2	2005
BnaA01g10230D	BnaA01g10230D	j	CUFF.352	CUFF.352.2	16	0.837527	0.540828	1.134227	7.903650	2223	CUFF.352.2	2005
BnaA01g10270D	BnaA01g10270D	=	CUFF.353	CUFF.353.1	100	8.695571	7.859846	9.531296	82.780429	1974	CUFF.353.1	2006
BnaA01g10280D	BnaA01g10280D	j	CUFF.354	CUFF.354.1	100	6.903461	6.185741	7.621180	66.404157	1748	CUFF.354.1	5637
BnaA01g10290D	BnaA01g10290D	=	CUFF.355	CUFF.355.1	100	0.529740	0.369410	0.690070	4.965087	2542	CUFF.355.1	1488
BnaA01g10310D	BnaA01g10310D	c	CUFF.356	CUFF.356.1	100	0.871506	0.432290	1.310723	8.144578	780	CUFF.356.1	2439
BnaA01g10310D	BnaA01g10310D	c	CUFF.357	CUFF.357.1	100	1.096126	0.752369	1.439882	10.549419	1338	CUFF.357.1	2439
BnaA01g10340D	BnaA01g10340D	j	CUFF.358	CUFF.358.1	100	2.755336	2.077083	3.433589	26.486862	1106	CUFF.358.2	1029
BnaA01g10340D	BnaA01g10340D	j	CUFF.358	CUFF.358.2	36	0.985116	0.552038	1.418195	9.469857	1208	CUFF.358.2	1029
-	-	u	CUFF.359	CUFF.359.1	100	3.572691	3.095664	4.049719	33.955409	2599	CUFF.359.2	-
-	-	u	CUFF.359	CUFF.359.2	48	1.718539	1.377255	2.059823	16.333258	2702	CUFF.359.2	-
BnaA01g10360D	BnaA01g10360D	c	CUFF.360	CUFF.360.1	100	3.536445	2.587750	4.485141	33.234418	889	CUFF.361.1	1522
BnaA01g10360D	BnaA01g10360D	=	CUFF.361	CUFF.361.1	100	5.038965	4.152131	5.925799	47.354634	1160	CUFF.361.1	1522
BnaA01g10370D	BnaA01g10370D	=	CUFF.362	CUFF.362.1	100	5.728040	4.917266	6.538813	55.057947	1466	CUFF.362.1	537
BnaA01g10380D	BnaA01g10380D	=	CUFF.363	CUFF.363.1	100	4.045777	3.357291	4.734263	38.888031	1464	CUFF.363.1	1457
BnaA01g10390D	BnaA01g10390D	e	CUFF.364	CUFF.364.1	100	2.358531	1.692415	3.024646	22.542387	1194	CUFF.365.1	1524
BnaA01g10390D	BnaA01g10390D	=	CUFF.365	CUFF.365.1	100	3.668157	3.014492	4.321821	35.059544	1535	CUFF.365.1	1524
BnaA01g10400D	BnaA01g10400D	j	CUFF.366	CUFF.366.1	100	1.002569	0.817770	1.187369	9.538988	3766	CUFF.366.1	3381
BnaA01g10410D	BnaA01g10410D	=	CUFF.367	CUFF.367.1	100	0.996333	0.757509	1.235156	9.305062	2250	CUFF.367.1	2040
BnaA01g10460D	BnaA01g10460D	=	CUFF.368	CUFF.368.1	100	2.389007	1.956153	2.821861	22.677121	1776	CUFF.368.1	1799
BnaA01g10490D	BnaA01g10490D	=	CUFF.369	CUFF.369.1	100	16.699678	14.583744	18.815611	160.679110	712	CUFF.369.1	1011
BnaA01g10500D	BnaA01g10500D	=	CUFF.370	CUFF.370.1	100	16.560447	14.953222	18.167672	155.552074	1426	CUFF.370.2	1647
BnaA01g10500D	BnaA01g10500D	j	CUFF.370	CUFF.370.2	24	4.000374	3.205477	4.795271	37.575464	1510	CUFF.370.2	1647
BnaA01g10500D	BnaA01g10500D	j	CUFF.370	CUFF.370.3	54	8.923584	7.728943	10.118224	83.819110	1423	CUFF.370.2	1647
BnaA01g10510D	BnaA01g10510D	j	CUFF.371	CUFF.371.1	100	2.064052	1.649601	2.478503	19.562358	1816	CUFF.371.1	1858
BnaA01g10510D	BnaA01g10510D	j	CUFF.371	CUFF.371.2	19	0.385972	0.126518	0.645426	3.658109	1427	CUFF.371.1	1858
BnaA01g10520D	BnaA01g10520D	=	CUFF.372	CUFF.372.1	100	28.576318	25.840554	31.312082	270.420114	770	CUFF.372.1	786
BnaA01g10530D	BnaA01g10530D	j	CUFF.373	CUFF.373.1	100	17.001369	15.719229	18.283509	162.003380	1917	CUFF.373.1	2354
BnaA01g10530D	BnaA01g10530D	e	CUFF.374	CUFF.374.1	100	10.677480	9.347120	12.007839	101.744027	1010	CUFF.373.1	2354
BnaA01g10540D	BnaA01g10540D	j	CUFF.375	CUFF.375.1	100	3.228953	2.158254	4.299653	30.869801	644	CUFF.375.2	1990
BnaA01g10540D	BnaA01g10540D	j	CUFF.375	CUFF.375.2	29	0.950477	0.432636	1.468319	9.086857	816	CUFF.375.2	1990
BnaA01g10550D	BnaA01g10550D	x	CUFF.376	CUFF.376.1	100	20.280519	18.981379	21.579659	191.914494	1598	CUFF.376.1	1104
BnaA01g10570D	BnaA01g10570D	=	CUFF.377	CUFF.377.1	100	8.549499	7.260766	9.838231	81.276403	872	CUFF.377.1	717
BnaA01g10580D	BnaA01g10580D	j	CUFF.378	CUFF.378.1	19	2.436041	1.752075	3.120006	22.803614	1114	CUFF.378.1	1004
BnaA01g10580D	BnaA01g10580D	j	CUFF.378	CUFF.378.2	22	2.858190	2.088229	3.628151	26.755325	1108	CUFF.378.1	1004
BnaA01g10580D	BnaA01g10580D	=	CUFF.378	CUFF.378.3	100	13.017221	11.478818	14.555625	121.853333	1086	CUFF.378.1	1004
BnaA01g10590D	BnaA01g10590D	j	CUFF.379	CUFF.379.1	99	3.114726	2.695259	3.534193	29.714822	3688	CUFF.379.1	3552
BnaA01g10590D	BnaA01g10590D	j	CUFF.379	CUFF.379.2	100	3.153590	2.735416	3.571763	30.085583	3647	CUFF.379.1	3552
BnaA01g10600D	BnaA01g10600D	=	CUFF.380	CUFF.380.1	100	18.762465	17.444136	20.080795	178.995917	2168	CUFF.380.1	1200
BnaA01g10620D	BnaA01g10620D	c	CUFF.381	CUFF.381.1	100	0.379173	0.176617	0.581729	3.432992	1302	CUFF.381.1	2775
BnaA01g10630D	BnaA01g10630D	c	CUFF.382	CUFF.382.1	100	17.776831	16.275123	19.278539	166.358769	1144	CUFF.382.1	1787
BnaA01g10650D	BnaA01g10650D	=	CUFF.383	CUFF.383.1	100	2.822227	2.306505	3.337950	27.145009	1515	CUFF.383.1	1684
BnaA01g10660D	BnaA01g10660D	c	CUFF.384	CUFF.384.1	100	0.660993	0.436551	0.885436	6.465187	1754	CUFF.384.1	2178
BnaA01g10680D	BnaA01g10680D	e	CUFF.385	CUFF.385.1	100	0.991451	0.474765	1.508137	9.652577	658	CUFF.385.1	1449
BnaA01g10690D	BnaA01g10690D	j	CUFF.386	CUFF.386.1	100	0.521338	0.232350	0.810326	4.697776	958	CUFF.386.1	1967
-	-	u	CUFF.387	CUFF.387.1	100	4.382478	1.842657	6.922300	43.306612	296	CUFF.387.1	-
BnaA01g10720D	BnaA01g10720D	o	CUFF.388	CUFF.388.1	100	22.996319	21.293896	24.698743	218.680140	1545	CUFF.388.1	1581
BnaA01g10710D	BnaA01g10710D	x	CUFF.389	CUFF.389.1	100	50.779486	47.893640	53.665333	482.880104	1701	CUFF.389.1	1584
BnaA01g10730D	BnaA01g10730D	j	CUFF.390	CUFF.390.1	100	1.093790	0.794762	1.392818	10.202828	1680	CUFF.390.1	1430
BnaA01g10740D	BnaA01g10740D	=	CUFF.391	CUFF.391.1	100	1.593093	1.259730	1.926457	15.069814	1933	CUFF.391.1	1650
BnaA01g10750D	BnaA01g10750D	e	CUFF.392	CUFF.392.1	100	3.230730	2.734959	3.726502	30.460720	1717	CUFF.392.1	1707
BnaA01g10760D	BnaA01g10760D	j	CUFF.393	CUFF.393.1	100	9.270493	8.510594	10.030392	87.880736	2683	CUFF.393.1	4492
BnaA01g10760D	BnaA01g10760D	j	CUFF.394	CUFF.394.1	100	4.118103	3.500664	4.735543	39.249455	1566	CUFF.394.1	4492
-	-	u	CUFF.395	CUFF.395.1	100	0.697311	0.247066	1.147556	6.929871	636	CUFF.395.1	-
BnaA01g10780D	BnaA01g10780D	j	CUFF.396	CUFF.396.1	100	54.530608	50.594750	58.466465	522.323724	943	CUFF.396.2	1749
BnaA01g10780D	BnaA01g10780D	j	CUFF.396	CUFF.396.2	32	17.634011	15.556542	19.711480	168.908117	1047	CUFF.396.2	1749
BnaA01g10790D	BnaA01g10790D	=	CUFF.397	CUFF.397.1	100	8.940215	8.099295	9.781135	84.545766	1667	CUFF.397.1	1203
BnaA01g10800D	BnaA01g10800D	=	CUFF.398	CUFF.398.1	100	25.252398	23.698645	26.806151	238.388726	1416	CUFF.398.1	1563
BnaA01g10810D	BnaA01g10810D	e	CUFF.399	CUFF.399.1	100	2.337244	1.668374	3.006113	22.019314	903	CUFF.400.1	3001
BnaA01g10810D	BnaA01g10810D	j	CUFF.400	CUFF.400.1	100	2.685719	2.324337	3.047100	25.302317	2876	CUFF.400.1	3001
BnaA01g10830D	BnaA01g10830D	j	CUFF.401	CUFF.401.1	100	0.896442	0.688035	1.104848	8.420073	2980	CUFF.401.1	2803
BnaA01g10830D	BnaA01g10830D	j	CUFF.401	CUFF.401.2	16	0.145899	0.029239	0.262558	1.370392	2477	CUFF.401.1	2803
BnaA01g10840D	BnaA01g10840D	j	CUFF.402	CUFF.402.1	100	0.939032	0.741673	1.136392	9.007765	3505	CUFF.402.1	3336
BnaA01g10840D	BnaA01g10840D	x	CUFF.403	CUFF.403.1	100	0.583311	0.321120	0.845502	5.595474	1678	CUFF.403.1	3336
-	-	u	CUFF.404	CUFF.404.1	100	12.087717	10.248672	13.926763	116.545923	691	CUFF.405.1	-
BnaA01g10840D	BnaA01g10840D	p	CUFF.405	CUFF.405.1	100	1.214199	0.802964	1.625433	11.706918	1219	CUFF.405.1	3336
BnaA01g10920D	BnaA01g10920D	=	CUFF.406	CUFF.406.1	100	3.873285	3.205229	4.541340	37.535664	1285	CUFF.406.1	753
BnaA01g10930D	BnaA01g10930D	=	CUFF.407	CUFF.407.1	100	6.491313	5.465256	7.517370	62.906751	991	CUFF.407.1	672
BnaA01g10910D	BnaA01g10910D	x	CUFF.408	CUFF.408.1	100	5.532140	4.618096	6.446183	53.611483	1043	CUFF.408.1	726
BnaA01g10960D	BnaA01g10960D	j	CUFF.409	CUFF.409.1	29	0.280081	0.147938	0.412225	2.674003	3557	CUFF.409.1	2228
BnaA01g10960D	BnaA01g10960D	j	CUFF.409	CUFF.409.2	100	0.974392	0.768168	1.180616	9.302750	3557	CUFF.409.1	2228
BnaA01g10970D	BnaA01g10970D	e	CUFF.410	CUFF.410.1	100	0.688989	0.460461	0.917516	6.526270	1753	CUFF.410.1	1776
BnaA01g10990D	BnaA01g10990D	=	CUFF.411	CUFF.411.1	100	5.730527	4.654940	6.806114	54.665440	902	CUFF.411.1	1007
BnaA01g10990D	BnaA01g10990D	j	CUFF.411	CUFF.411.2	15	0.884487	0.361566	1.407408	8.437419	902	CUFF.411.1	1007
BnaA01g11000D	BnaA01g11000D	=	CUFF.412	CUFF.412.1	100	44.441290	39.495137	49.387444	407.465925	517	CUFF.412.1	506
BnaA01g11000D	BnaA01g11000D	j	CUFF.412	CUFF.412.2	28	12.319193	9.385865	15.252522	112.950176	507	CUFF.412.1	506
BnaA01g11020D	BnaA01g11020D	=	CUFF.413	CUFF.413.1	100	74.228222	67.220899	81.235546	716.578750	447	CUFF.413.1	697
BnaA01g11030D	BnaA01g11030D	=	CUFF.414	CUFF.414.1	100	4.425875	3.648538	5.203212	41.903230	1057	CUFF.414.1	723
BnaA01g11060D	BnaA01g11060D	j	CUFF.415	CUFF.415.1	100	17.129215	15.877567	18.380862	164.523249	2320	CUFF.415.1	2352
BnaA01g11060D	BnaA01g11060D	j	CUFF.415	CUFF.415.2	22	3.758722	3.156848	4.360596	36.101898	2313	CUFF.415.1	2352
BnaA01g11090D	BnaA01g11090D	j	CUFF.416	CUFF.416.1	100	9.855755	8.428627	11.282882	94.250060	898	CUFF.416.1	2086
BnaA01g11100D	BnaA01g11100D	c	CUFF.417	CUFF.417.1	100	5.658447	4.948922	6.367972	54.111431	1674	CUFF.417.1	1117
BnaA01g11130D	BnaA01g11130D	=	CUFF.418	CUFF.418.1	100	2.597925	2.044315	3.151534	24.937607	1297	CUFF.418.1	1328
BnaA01g11130D	BnaA01g11130D	e	CUFF.419	CUFF.419.1	100	0.422927	0.097284	0.748569	4.059694	969	CUFF.418.1	1328
BnaA01g11140D	BnaA01g11140D	j	CUFF.420	CUFF.420.1	100	0.443627	0.214658	0.672596	4.201499	1210	CUFF.420.1	1313
BnaA01g11190D	BnaA01g11190D	=	CUFF.421	CUFF.421.1	100	3.986152	3.031447	4.940857	38.291480	752	CUFF.421.1	962
BnaA01g11200D	BnaA01g11200D	o	CUFF.422	CUFF.422.1	100	0.270673	0.138769	0.402576	2.584054	2745	CUFF.423.1	1680
BnaA01g11200D	BnaA01g11200D	e	CUFF.423	CUFF.423.1	100	0.169367	0.057684	0.281050	1.616910	2808	CUFF.423.1	1680
BnaA01g11220D	BnaA01g11220D	j	CUFF.424	CUFF.424.1	100	7.114958	6.479872	7.750045	67.674480	2958	CUFF.424.1	2675
BnaA01g11220D	BnaA01g11220D	j	CUFF.424	CUFF.424.2	27	1.912853	1.519448	2.306257	18.194248	2189	CUFF.424.1	2675
BnaA01g11250D	BnaA01g11250D	j	CUFF.425	CUFF.425.1	29	0.310912	0.125991	0.495834	2.979486	2199	CUFF.425.1	1965
BnaA01g11250D	BnaA01g11250D	j	CUFF.425	CUFF.425.2	100	1.080449	0.799351	1.361546	10.353985	2199	CUFF.425.1	1965
BnaA01g11270D	BnaA01g11270D	j	CUFF.426	CUFF.426.1	100	1.424546	1.177427	1.671665	13.660509	3053	CUFF.426.1	3127
BnaA01g11310D	BnaA01g11310D	=	CUFF.427	CUFF.427.1	100	28.200310	25.889450	30.511171	268.552912	1041	CUFF.427.1	1234
BnaA01g11320D	BnaA01g11320D	=	CUFF.428	CUFF.428.1	100	10.645523	9.437286	11.853761	100.733346	1194	CUFF.428.1	1432
BnaA01g11330D	BnaA01g11330D	=	CUFF.429	CUFF.429.1	100	5.900189	5.145898	6.654480	54.608239	1556	CUFF.429.1	1542
BnaA01g11340D	BnaA01g11340D	e	CUFF.430	CUFF.430.1	100	12.629057	11.246464	14.011650	119.050945	980	CUFF.430.1	615
BnaA01g11350D	BnaA01g11350D	=	CUFF.431	CUFF.431.1	100	22.396809	20.333612	24.460007	211.837592	985	CUFF.431.1	984
BnaA01g11360D	BnaA01g11360D	j	CUFF.432	CUFF.432.1	100	4.688600	3.991757	5.385444	45.081044	1428	CUFF.432.1	1363
BnaA01g11370D	BnaA01g11370D	c	CUFF.433	CUFF.433.1	100	0.458989	0.257810	0.660167	4.402832	1572	CUFF.433.1	2322
BnaA01g11380D	BnaA01g11380D	j	CUFF.434	CUFF.434.1	75	1.274181	1.017683	1.530678	12.153649	4074	CUFF.434.1	2169
BnaA01g11380D	BnaA01g11380D	j	CUFF.434	CUFF.434.2	100	1.699669	1.378961	2.020377	16.212129	3431	CUFF.434.1	2169
BnaA01g11390D	BnaA01g11390D	=	CUFF.435	CUFF.435.1	33	7.531939	6.154215	8.909664	71.842674	1083	CUFF.435.1	1375
BnaA01g11390D	BnaA01g11390D	j	CUFF.435	CUFF.435.2	100	22.973770	20.350097	25.597444	219.133085	855	CUFF.435.1	1375
BnaA01g11400D	BnaA01g11400D	j	CUFF.436	CUFF.436.1	14	2.579444	1.876930	3.281959	24.563936	1208	CUFF.436.2	1592
BnaA01g11400D	BnaA01g11400D	j	CUFF.436	CUFF.436.2	100	18.298546	16.609926	19.987165	174.256245	1221	CUFF.436.2	1592
BnaA01g11410D	BnaA01g11410D	=	CUFF.437	CUFF.437.1	100	2.734244	2.201914	3.266575	26.765440	1388	CUFF.437.1	1182
BnaA01g11420D	BnaA01g11420D	e	CUFF.438	CUFF.438.1	100	4.770598	4.111750	5.429447	45.297828	2180	CUFF.438.1	1611
BnaA01g11420D	BnaA01g11420D	j	CUFF.439	CUFF.439.1	100	45.252771	42.477810	48.027732	429.684505	1537	CUFF.438.1	1611
BnaA01g11430D	BnaA01g11430D	j	CUFF.440	CUFF.440.1	100	19.417002	17.869681	20.964323	185.263746	1538	CUFF.440.1	825
BnaA01g11430D	BnaA01g11430D	e	CUFF.441	CUFF.441.1	100	5.438227	4.228502	6.647952	51.887840	795	CUFF.440.1	825
BnaA01g11450D	BnaA01g11450D	c	CUFF.442	CUFF.442.1	100	3.094165	2.460753	3.727577	29.743108	1155	CUFF.442.1	1007
BnaA01g11480D	BnaA01g11480D	e	CUFF.443	CUFF.443.1	100	142.030851	135.654087	148.407615	1355.995387	2921	CUFF.443.1	2256
BnaA01g11480D	BnaA01g11480D	=	CUFF.444	CUFF.444.1	100	735.327301	704.227357	766.427245	7020.308770	2011	CUFF.443.1	2256
BnaA01g11490D	BnaA01g11490D	j	CUFF.445	CUFF.445.1	61	1.964741	1.483498	2.445984	18.539528	1841	CUFF.445.1	1991
BnaA01g11490D	BnaA01g11490D	=	CUFF.445	CUFF.445.2	79	2.520745	1.969556	3.071933	23.786045	1806	CUFF.445.1	1991
BnaA01g11490D	BnaA01g11490D	j	CUFF.445	CUFF.445.3	100	3.208550	2.381697	4.035403	30.276257	993	CUFF.445.1	1991
BnaA01g11510D	BnaA01g11510D	=	CUFF.446	CUFF.446.1	100	57.646940	54.581079	60.712800	549.801906	1985	CUFF.446.1	2061
BnaA01g11520D	BnaA01g11520D	e	CUFF.447	CUFF.447.1	100	3.121506	2.775115	3.467896	29.735112	3194	CUFF.447.1	2860
BnaA01g11530D	BnaA01g11530D	p	CUFF.448	CUFF.448.1	100	0.665700	0.303399	1.028002	6.000330	812	CUFF.448.1	3752
BnaA01g11530D	BnaA01g11530D	j	CUFF.449	CUFF.449.1	100	10.389907	9.667449	11.112365	98.896626	3728	CUFF.449.1	3752
BnaA01g11540D	BnaA01g11540D	=	CUFF.450	CUFF.450.1	100	4.352783	3.159278	5.546288	41.201797	598	CUFF.450.1	734
BnaA01g11550D	BnaA01g11550D	=	CUFF.451	CUFF.451.1	100	5.974668	4.542523	7.406812	56.922735	572	CUFF.451.1	426
BnaA01g11560D	BnaA01g11560D	c	CUFF.452	CUFF.452.1	100	2.641240	1.515011	3.767468	24.699251	467	CUFF.452.1	993
BnaA01g11580D	BnaA01g11580D	j	CUFF.453	CUFF.453.1	93	3.093430	2.715845	3.471015	29.357133	3121	CUFF.453.1	2241
BnaA01g11580D	BnaA01g11580D	c	CUFF.453	CUFF.453.2	100	3.324183	2.544232	4.104134	31.547012	979	CUFF.453.1	2241
BnaA01g11600D	BnaA01g11600D	c	CUFF.454	CUFF.454.1	100	1.731679	0.806058	2.657301	16.718426	460	CUFF.454.1	1655
BnaA01g11600D	BnaA01g11600D	c	CUFF.455	CUFF.455.1	100	1.827228	0.973138	2.681319	17.968797	541	CUFF.455.1	1655
BnaA01g11620D	BnaA01g11620D	j	CUFF.456	CUFF.456.1	100	11.739416	10.393478	13.085354	111.040372	1085	CUFF.456.1	1185
BnaA01g11630D	BnaA01g11630D	j	CUFF.457	CUFF.457.1	100	11.456429	9.527305	13.385553	109.961461	661	CUFF.457.2	1708
BnaA01g11630D	BnaA01g11630D	j	CUFF.457	CUFF.457.2	85	9.751092	8.819846	10.682339	93.593245	1949	CUFF.457.2	1708
BnaA01g11640D	BnaA01g11640D	=	CUFF.458	CUFF.458.1	100	14.718768	13.139231	16.298306	141.274147	1081	CUFF.458.1	894
BnaA01g11650D	BnaA01g11650D	c	CUFF.459	CUFF.459.1	100	0.371245	0.172238	0.570253	2.999482	1321	CUFF.459.1	3832
BnaA01g11650D	BnaA01g11650D	c	CUFF.460	CUFF.460.1	100	16.836144	14.501412	19.170876	158.077975	622	CUFF.460.1	3832
BnaA01g11660D	BnaA01g11660D	j	CUFF.461	CUFF.461.1	100	3.122358	2.657782	3.586934	29.583461	2114	CUFF.461.1	855
BnaA01g11670D	BnaA01g11670D	e	CUFF.462	CUFF.462.1	100	1.216007	0.716498	1.715516	11.521322	995	CUFF.461.1	901
BnaA01g11680D	BnaA01g11680D	j	CUFF.463	CUFF.463.1	100	0.595701	0.356789	0.834613	5.656011	1766	CUFF.463.1	2507
BnaA01g11680D	BnaA01g11680D	j	CUFF.463	CUFF.463.2	66	0.393371	0.147252	0.639490	3.734946	1391	CUFF.463.1	2507
BnaA01g11680D	BnaA01g11680D	j	CUFF.464	CUFF.464.1	100	1.576256	1.122018	2.030494	14.609751	1138	CUFF.464.1	2507
BnaA01g11700D	BnaA01g11700D	o	CUFF.465	CUFF.465.1	100	6.727329	5.495858	7.958799	63.824148	770	CUFF.465.1	822
BnaA01g11740D	BnaA01g11740D	j	CUFF.466	CUFF.466.1	100	2.906704	2.427550	3.385857	27.755272	1775	CUFF.466.1	1802
BnaA01g11750D	BnaA01g11750D	=	CUFF.467	CUFF.467.1	100	0.427064	0.213630	0.640497	4.001216	1313	CUFF.467.1	354
BnaA01g11760D	BnaA01g11760D	=	CUFF.468	CUFF.468.1	100	21.014153	19.445284	22.583022	197.923071	1634	CUFF.468.1	1567
BnaA01g11770D	BnaA01g11770D	=	CUFF.469	CUFF.469.1	100	2.425449	1.634873	3.216025	22.691658	673	CUFF.469.1	522
BnaA01g11790D	BnaA01g11790D	j	CUFF.470	CUFF.470.1	57	4.888391	4.282956	5.493826	47.062098	2026	CUFF.470.1	1992
BnaA01g11790D	BnaA01g11790D	c	CUFF.470	CUFF.470.2	100	8.630395	7.307923	9.952868	83.087566	892	CUFF.470.1	1992
BnaA01g11800D	BnaA01g11800D	=	CUFF.471	CUFF.471.1	100	1256.092455	1203.151334	1309.033576	11985.154077	1421	CUFF.471.1	1265
BnaA01g11830D	BnaA01g11830D	j	CUFF.472	CUFF.472.1	100	4.813853	4.195319	5.432388	45.751603	2122	CUFF.472.1	657
BnaA01g11840D	BnaA01g11840D	j	CUFF.473	CUFF.473.1	100	7.180516	6.240893	8.120139	68.244733	1462	CUFF.473.1	1482
BnaA01g11860D	BnaA01g11860D	o	CUFF.474	CUFF.474.1	18	3.110021	1.715667	4.504375	29.484367	536	CUFF.474.1	1294
BnaA01g11860D	BnaA01g11860D	o	CUFF.474	CUFF.474.2	100	17.564930	14.725559	20.404301	166.523274	527	CUFF.474.1	1294
BnaA01g11870D	BnaA01g11870D	=	CUFF.475	CUFF.475.1	100	1.076977	0.803928	1.350027	9.961323	1944	CUFF.475.1	1941
BnaA01g11880D	BnaA01g11880D	=	CUFF.476	CUFF.476.1	70	0.985621	0.533159	1.438083	9.387134	944	CUFF.476.1	1296
BnaA01g11880D	BnaA01g11880D	j	CUFF.476	CUFF.476.2	100	1.408854	0.544634	2.273073	13.418038	552	CUFF.476.1	1296
BnaA01g11920D	BnaA01g11920D	x	CUFF.477	CUFF.477.1	100	2.508760	2.011820	3.005700	23.774898	2373	CUFF.477.1	2412
BnaA01g11920D	BnaA01g11920D	j	CUFF.478	CUFF.478.1	54	6.063220	5.425304	6.701136	57.459647	2889	CUFF.478.2	2412
BnaA01g11920D	BnaA01g11920D	j	CUFF.478	CUFF.478.2	17	1.905884	1.562942	2.248826	18.061598	3311	CUFF.478.2	2412
BnaA01g11920D	BnaA01g11920D	c	CUFF.478	CUFF.478.3	100	11.222367	9.969617	12.475116	106.351613	1353	CUFF.478.2	2412
BnaA01g11930D	BnaA01g11930D	=	CUFF.479	CUFF.479.1	100	5.247361	4.676162	5.818559	50.185785	2584	CUFF.479.1	2521
BnaA01g11930D	BnaA01g11930D	j	CUFF.479	CUFF.479.2	26	1.364967	1.011789	1.718144	13.054551	2143	CUFF.479.1	2521
BnaA01g11940D	BnaA01g11940D	=	CUFF.480	CUFF.480.1	100	7.575490	6.557777	8.593203	68.761291	1156	CUFF.480.1	1203
BnaA01g11950D	BnaA01g11950D	=	CUFF.481	CUFF.481.1	100	12.170454	10.904659	13.436249	115.715097	1087	CUFF.481.1	1115
BnaA01g12010D	BnaA01g12010D	=	CUFF.482	CUFF.482.1	100	4.154329	3.464333	4.844326	39.131009	1209	CUFF.482.1	1168
BnaA01g12040D	BnaA01g12040D	e	CUFF.483	CUFF.483.1	100	7.913581	6.720588	9.106575	75.654621	923	CUFF.483.1	844
BnaA01g12040D	BnaA01g12040D	=	CUFF.484	CUFF.484.1	100	72.999523	66.975210	79.023837	697.882661	541	CUFF.483.1	844
BnaA01g12060D	BnaA01g12060D	e	CUFF.485	CUFF.485.1	100	2.150831	1.541595	2.760068	20.474218	1311	CUFF.485.1	1107
BnaA01g12060D	BnaA01g12060D	=	CUFF.486	CUFF.486.1	100	5.172053	4.239130	6.104975	49.233860	1158	CUFF.485.1	1107
BnaA01g12080D	BnaA01g12080D	j	CUFF.487	CUFF.487.1	13	0.749172	0.373955	1.124390	7.193638	1381	CUFF.487.1	1396
BnaA01g12080D	BnaA01g12080D	=	CUFF.487	CUFF.487.2	100	5.750901	4.920317	6.581485	55.220807	1381	CUFF.487.1	1396
BnaA01g12090D	BnaA01g12090D	c	CUFF.488	CUFF.488.1	62	1.374863	0.909963	1.839763	13.002868	1367	CUFF.488.3	1783
BnaA01g12090D	BnaA01g12090D	j	CUFF.488	CUFF.488.2	100	2.215986	1.557900	2.874073	20.957857	1079	CUFF.488.3	1783
BnaA01g12090D	BnaA01g12090D	j	CUFF.488	CUFF.488.3	41	0.916271	0.592568	1.239973	8.665699	1958	CUFF.488.3	1783
BnaA01g12090D	BnaA01g12090D	j	CUFF.488	CUFF.488.4	92	2.037589	1.482387	2.592791	19.270652	1407	CUFF.488.3	1783
BnaA01g12100D	BnaA01g12100D	=	CUFF.489	CUFF.489.1	100	3.899229	3.351582	4.446876	36.410044	1855	CUFF.489.1	1577
BnaA01g12110D	BnaA01g12110D	=	CUFF.490	CUFF.490.1	100	10.683556	8.778685	12.588427	102.447566	591	CUFF.490.1	636
BnaA01g12120D	BnaA01g12120D	=	CUFF.491	CUFF.491.1	100	11.478864	9.854732	13.102996	111.649787	779	CUFF.491.1	527
BnaA01g12130D	BnaA01g12130D	=	CUFF.492	CUFF.492.1	100	3.410939	2.654235	4.167644	31.112776	939	CUFF.492.1	2112
BnaA01g12140D	BnaA01g12140D	j	CUFF.493	CUFF.493.1	100	12.870707	11.525750	14.215664	122.871819	1264	CUFF.494.1	1610
BnaA01g12140D	BnaA01g12140D	e	CUFF.494	CUFF.494.1	100	2.961837	2.410295	3.513378	28.275545	1651	CUFF.494.1	1610
BnaA01g12150D	BnaA01g12150D	j	CUFF.495	CUFF.495.1	92	0.806501	0.448857	1.164145	7.641230	1316	CUFF.495.5	2394
BnaA01g12150D	BnaA01g12150D	j	CUFF.495	CUFF.495.2	57	0.500060	0.175816	0.824304	4.737839	1337	CUFF.495.5	2394
BnaA01g12150D	BnaA01g12150D	j	CUFF.495	CUFF.495.3	36	0.318531	0.096393	0.540670	3.017940	1540	CUFF.495.5	2394
BnaA01g12150D	BnaA01g12150D	j	CUFF.495	CUFF.495.4	90	0.788223	0.440382	1.136064	7.468056	1538	CUFF.495.5	2394
BnaA01g12150D	BnaA01g12150D	j	CUFF.495	CUFF.495.5	100	0.879821	0.538563	1.221078	8.335900	1623	CUFF.495.5	2394
BnaA01g12160D	BnaA01g12160D	j	CUFF.496	CUFF.496.1	100	2.785461	2.340185	3.230737	26.712958	1957	CUFF.496.1	1763
BnaA01g12170D	BnaA01g12170D	j	CUFF.497	CUFF.497.1	17	0.418244	0.163912	0.672576	4.007160	1375	CUFF.497.1	1435
BnaA01g12170D	BnaA01g12170D	=	CUFF.497	CUFF.497.2	100	2.494060	1.962367	3.025753	23.895373	1375	CUFF.497.1	1435
BnaA01g12190D	BnaA01g12190D	e	CUFF.498	CUFF.498.1	100	19.020980	15.847456	22.194504	184.192128	488	CUFF.499.1	766
BnaA01g12190D	BnaA01g12190D	=	CUFF.499	CUFF.499.1	100	119.602700	111.392300	127.813100	1158.188245	556	CUFF.499.1	766
BnaA01g12200D	BnaA01g12200D	j	CUFF.500	CUFF.500.1	100	4.790859	3.926343	5.655375	46.256917	1010	CUFF.500.1	775
BnaA01g12270D	BnaA01g12270D	=	CUFF.501	CUFF.501.1	100	8.827762	7.618971	10.036554	81.835024	994	CUFF.501.1	1795
BnaA01g12280D	BnaA01g12280D	j	CUFF.502	CUFF.502.1	90	9.477869	8.634902	10.320837	86.989959	2428	CUFF.502.2	2654
BnaA01g12280D	BnaA01g12280D	c	CUFF.502	CUFF.502.2	100	10.526795	9.694207	11.359384	96.617229	2869	CUFF.502.2	2654
BnaA01g12290D	BnaA01g12290D	o	CUFF.503	CUFF.503.1	100	0.523966	0.137342	0.910589	4.835264	897	CUFF.503.1	555
BnaA01g12290D	BnaA01g12290D	e	CUFF.504	CUFF.504.1	100	3.652616	2.676034	4.629199	33.707101	752	CUFF.503.1	555
BnaA01g12310D	BnaA01g12310D	=	CUFF.505	CUFF.505.1	100	6.116199	5.366484	6.865914	56.764719	1487	CUFF.505.1	1524
BnaA01g12320D	BnaA01g12320D	j	CUFF.506	CUFF.506.1	40	5.963282	4.924172	7.002391	57.223638	1355	CUFF.506.2	1301
BnaA01g12320D	BnaA01g12320D	j	CUFF.506	CUFF.506.2	100	14.777306	13.370035	16.184577	141.802999	1533	CUFF.506.2	1301
BnaA01g12340D	BnaA01g12340D	=	CUFF.507	CUFF.507.1	100	4.667307	3.798112	5.536502	42.637262	927	CUFF.507.1	677
BnaA01g12360D	BnaA01g12360D	j	CUFF.508	CUFF.508.1	100	8.427020	7.376690	9.477350	79.680850	1437	CUFF.508.2	1420
BnaA01g12360D	BnaA01g12360D	j	CUFF.508	CUFF.508.2	68	5.720159	4.869587	6.570732	54.086396	1522	CUFF.508.2	1420
BnaA01g12380D	BnaA01g12380D	e	CUFF.509	CUFF.509.1	100	10.892641	9.799269	11.986013	102.895489	1252	CUFF.509.1	1689
BnaA01g12380D	BnaA01g12380D	c	CUFF.510	CUFF.510.1	100	3.817145	2.702562	4.931728	36.140080	583	CUFF.510.1	1689
BnaA01g12390D	BnaA01g12390D	j	CUFF.511	CUFF.511.1	100	4.743624	4.028229	5.459018	44.712311	1376	CUFF.511.1	1411
BnaA01g12400D	BnaA01g12400D	c	CUFF.512	CUFF.512.1	100	0.640196	0.254508	1.025883	6.152021	737	CUFF.512.1	2470
BnaA01g12430D	BnaA01g12430D	j	CUFF.513	CUFF.513.1	100	2.922690	2.042299	3.803081	28.208060	675	CUFF.513.1	378
BnaA01g12450D	BnaA01g12450D	=	CUFF.514	CUFF.514.1	100	13.167688	11.835375	14.500001	124.965696	1249	CUFF.514.1	1298
BnaA01g12460D	BnaA01g12460D	=	CUFF.515	CUFF.515.1	100	0.596311	0.329633	0.862990	5.595481	1171	CUFF.515.1	850
BnaA01g12480D	BnaA01g12480D	c	CUFF.516	CUFF.516.1	100	0.256216	0.106727	0.405704	2.488991	2504	CUFF.516.1	918
BnaA01g12470D	BnaA01g12470D	=	CUFF.517	CUFF.517.1	100	0.695450	0.476750	0.914151	6.755907	2446	CUFF.517.1	1950
BnaA01g12510D	BnaA01g12510D	=	CUFF.518	CUFF.518.1	100	4.278047	3.081805	5.474290	40.349223	588	CUFF.518.1	870
BnaA01g12520D	BnaA01g12520D	j	CUFF.519	CUFF.519.1	100	4.083934	3.372657	4.795211	39.239150	1258	CUFF.519.1	2777
BnaA01g12520D	BnaA01g12520D	e	CUFF.520	CUFF.520.1	100	1.702623	0.798167	2.607080	16.359102	568	CUFF.519.1	2777
BnaA01g12520D	BnaA01g12520D	o	CUFF.521	CUFF.521.1	100	18.036483	15.845468	20.227498	172.665570	907	CUFF.521.1	2777
BnaA01g12530D	BnaA01g12530D	=	CUFF.522	CUFF.522.1	100	48.572104	45.398327	51.745881	464.986988	1333	CUFF.522.1	1271
BnaA01g12530D	BnaA01g12530D	x	CUFF.523	CUFF.523.1	100	41.034902	36.261300	45.808504	392.832384	578	CUFF.523.1	1271
BnaA01g12540D	BnaA01g12540D	j	CUFF.524	CUFF.524.1	59	3.931768	3.219054	4.644482	37.665220	1345	CUFF.524.1	1063
BnaA01g12540D	BnaA01g12540D	c	CUFF.524	CUFF.524.2	100	6.684198	5.369490	7.998907	64.032721	794	CUFF.524.1	1063
BnaA01g12560D	BnaA01g12560D	=	CUFF.525	CUFF.525.1	100	4.244967	3.613301	4.876633	40.320073	1744	CUFF.525.2	1707
BnaA01g12560D	BnaA01g12560D	j	CUFF.525	CUFF.525.2	18	0.765378	0.454944	1.075813	7.269809	1832	CUFF.525.2	1707
BnaA01g12570D	BnaA01g12570D	e	CUFF.526	CUFF.526.1	100	2.468289	1.437402	3.499175	23.722817	632	CUFF.527.1	1114
BnaA01g12570D	BnaA01g12570D	j	CUFF.527	CUFF.527.1	100	8.912072	7.712894	10.111249	85.654255	1056	CUFF.527.1	1114
BnaA01g12670D	BnaA01g12670D	j	CUFF.528	CUFF.528.1	100	0.592178	0.209816	0.974540	5.817052	707	CUFF.528.1	1856
BnaA01g12730D	BnaA01g12730D	j	CUFF.529	CUFF.529.1	100	1.694123	1.355756	2.032490	15.958838	2199	CUFF.529.1	1857
BnaA01g12730D	BnaA01g12730D	j	CUFF.529	CUFF.529.2	14	0.237656	0.063236	0.412077	2.238748	1957	CUFF.529.1	1857
BnaA01g12740D	BnaA01g12740D	j	CUFF.530	CUFF.530.1	100	0.566524	0.348505	0.784543	5.253813	1589	CUFF.530.1	6420
BnaA01g12740D	BnaA01g12740D	c	CUFF.531	CUFF.531.1	100	0.536494	0.307151	0.765836	5.148580	1431	CUFF.531.1	6420
BnaA01g12760D	BnaA01g12760D	p	CUFF.532	CUFF.532.1	100	2.214554	0.931131	3.497976	21.996293	382	CUFF.532.1	771
BnaA01g12770D	BnaA01g12770D	e	CUFF.533	CUFF.533.1	100	1.610462	0.771184	2.449740	14.792885	495	CUFF.533.1	774
BnaA01g12800D	BnaA01g12800D	j	CUFF.534	CUFF.534.1	100	0.948682	0.686273	1.211092	9.018999	2124	CUFF.534.2	2729
BnaA01g12800D	BnaA01g12800D	j	CUFF.534	CUFF.534.2	48	0.460085	0.264663	0.655507	4.373971	2128	CUFF.534.2	2729
BnaA01g12810D	BnaA01g12810D	j	CUFF.535	CUFF.535.1	26	1.246362	0.261880	2.230845	12.092598	464	CUFF.535.1	1469
BnaA01g12810D	BnaA01g12810D	j	CUFF.535	CUFF.535.2	100	4.772345	3.085201	6.459488	46.302779	461	CUFF.535.1	1469
BnaA01g12810D	BnaA01g12810D	c	CUFF.536	CUFF.536.1	100	2.004345	1.393949	2.614741	18.849975	869	CUFF.536.1	1469
BnaA01g12860D	BnaA01g12860D	=	CUFF.537	CUFF.537.1	100	1.452258	0.955466	1.949050	13.606768	908	CUFF.537.1	893
BnaA01g12890D	BnaA01g12890D	=	CUFF.538	CUFF.538.1	100	47.629156	44.609199	50.649112	451.623068	825	CUFF.538.1	937
BnaA01g12900D	BnaA01g12900D	j	CUFF.539	CUFF.539.1	38	7.577687	6.607347	8.548027	72.831632	1804	CUFF.539.3	1909
BnaA01g12900D	BnaA01g12900D	j	CUFF.539	CUFF.539.2	85	16.964776	15.384242	18.545311	163.054025	1799	CUFF.539.3	1909
BnaA01g12900D	BnaA01g12900D	j	CUFF.539	CUFF.539.3	100	20.027496	18.385052	21.669940	192.490826	1864	CUFF.539.3	1909
BnaA01g12930D	BnaA01g12930D	=	CUFF.540	CUFF.540.1	100	0.790076	0.554527	1.025624	7.587134	2233	CUFF.540.1	2298
BnaA01g12930D	BnaA01g12930D	j	CUFF.540	CUFF.540.2	55	0.437702	0.145072	0.730331	4.203271	1216	CUFF.540.1	2298
BnaA01g13000D	BnaA01g13000D	=	CUFF.541	CUFF.541.1	100	4.358910	3.271060	5.446760	39.387124	669	CUFF.541.1	768
BnaA01g13020D	BnaA01g13020D	j	CUFF.542	CUFF.542.1	100	142.364510	135.246068	149.482952	1369.580554	1235	CUFF.542.1	1119
BnaA01g13030D	BnaA01g13030D	e	CUFF.543	CUFF.543.1	100	1.090160	0.386258	1.794063	10.571860	491	CUFF.543.1	1161
BnaA01g13030D	BnaA01g13030D	c	CUFF.544	CUFF.544.1	100	2.176636	1.515739	2.837533	21.386938	804	CUFF.544.1	1161
BnaA01g13040D	BnaA01g13040D	c	CUFF.545	CUFF.545.1	24	6.836983	5.302483	8.371483	65.188586	831	CUFF.545.2	1236
BnaA01g13040D	BnaA01g13040D	j	CUFF.545	CUFF.545.2	100	28.978742	26.346201	31.611284	276.303615	926	CUFF.545.2	1236
BnaA01g13060D	BnaA01g13060D	j	CUFF.546	CUFF.546.1	100	2.991821	2.287881	3.695762	28.917346	921	CUFF.546.1	525
BnaA01g13080D	BnaA01g13080D	c	CUFF.547	CUFF.547.1	100	20.563188	18.068660	23.057716	194.464629	665	CUFF.548.1	1185
BnaA01g13080D	BnaA01g13080D	e	CUFF.548	CUFF.548.1	100	5.692814	5.039605	6.346022	53.836540	1989	CUFF.548.1	1185
BnaA01g13090D	BnaA01g13090D	j	CUFF.549	CUFF.549.1	100	2.807808	2.377636	3.237980	26.591127	1983	CUFF.549.1	1929
BnaA01g13130D	BnaA01g13130D	j	CUFF.550	CUFF.550.1	100	3.798941	3.185316	4.412567	35.353330	1465	CUFF.550.1	1714
BnaA01g13160D	BnaA01g13160D	o	CUFF.551	CUFF.551.1	100	0.877193	0.500302	1.254085	8.418981	930	CUFF.551.1	817
BnaA01g13170D	BnaA01g13170D	e	CUFF.552	CUFF.552.1	100	27.425563	25.406842	29.444283	261.997450	1352	CUFF.552.1	1156
BnaA01g13180D	BnaA01g13180D	j	CUFF.553	CUFF.553.1	100	1.467184	1.063085	1.871284	13.723740	1243	CUFF.553.1	1797
BnaA01g13190D	BnaA01g13190D	o	CUFF.554	CUFF.554.1	100	0.873929	0.346930	1.400928	8.522855	587	CUFF.554.1	977
BnaA01g13220D	BnaA01g13220D	j	CUFF.555	CUFF.555.1	26	0.475753	0.190615	0.760891	4.489353	1274	CUFF.555.2	3394
BnaA01g13220D	BnaA01g13220D	j	CUFF.555	CUFF.555.2	12	0.210719	0.101851	0.319588	1.988412	3593	CUFF.555.2	3394
BnaA01g13220D	BnaA01g13220D	j	CUFF.555	CUFF.555.3	50	0.898831	0.701690	1.095972	8.481650	3593	CUFF.555.2	3394
BnaA01g13220D	BnaA01g13220D	c	CUFF.555	CUFF.555.4	100	1.808959	0.967503	2.650414	17.069895	611	CUFF.555.2	3394
BnaA01g13300D	BnaA01g13300D	=	CUFF.556	CUFF.556.1	100	5.536267	4.880451	6.192084	53.162807	1696	CUFF.556.1	807
BnaA01g13310D	BnaA01g13310D	=	CUFF.557	CUFF.557.1	100	112.921554	105.962238	119.880870	1031.616101	737	CUFF.558.1	1160
BnaA01g13310D	BnaA01g13310D	e	CUFF.558	CUFF.558.1	100	16.504225	15.076165	17.932285	150.777453	1543	CUFF.558.1	1160
BnaA01g13320D	BnaA01g13320D	j	CUFF.559	CUFF.559.1	100	6.918607	6.272671	7.564543	65.771867	2649	CUFF.559.1	2881
BnaA01g13320D	BnaA01g13320D	j	CUFF.559	CUFF.559.2	76	5.223621	4.282610	6.164631	49.658448	1031	CUFF.559.1	2881
BnaA01g13330D	BnaA01g13330D	j	CUFF.560	CUFF.560.1	21	3.121127	2.712902	3.529353	29.518098	3388	CUFF.560.1	1793
BnaA01g13330D	BnaA01g13330D	c	CUFF.560	CUFF.560.2	100	14.854309	13.247826	16.460791	140.484798	1103	CUFF.560.1	1793
-	-	u	CUFF.561	CUFF.561.1	100	4.672692	3.480981	5.864404	41.740718	622	CUFF.561.1	-
BnaA01g13370D	BnaA01g13370D	=	CUFF.562	CUFF.562.1	100	13.287583	11.105694	15.469472	130.054708	577	CUFF.562.1	585
BnaA01g13390D	BnaA01g13390D	=	CUFF.563	CUFF.563.1	100	1.289186	0.935269	1.643103	12.108711	1436	CUFF.563.1	1471
BnaA01g13400D	BnaA01g13400D	j	CUFF.564	CUFF.564.1	100	10.152039	9.208557	11.095521	96.096055	1934	CUFF.564.1	2163
BnaA01g13400D	BnaA01g13400D	c	CUFF.564	CUFF.564.2	71	7.224544	5.529496	8.919592	68.385294	624	CUFF.564.1	2163
BnaA01g13430D	BnaA01g13430D	j	CUFF.565	CUFF.565.1	66	3.314050	2.756946	3.871154	31.546931	1608	CUFF.565.1	1383
BnaA01g13430D	BnaA01g13430D	c	CUFF.565	CUFF.565.2	100	5.024181	3.727622	6.320739	47.825913	635	CUFF.565.1	1383
BnaA01g13460D	BnaA01g13460D	c	CUFF.566	CUFF.566.1	100	0.817302	0.408839	1.225766	7.730406	799	CUFF.566.1	1498
BnaA01g13470D	BnaA01g13470D	=	CUFF.567	CUFF.567.1	100	40.053071	37.845859	42.260283	378.883007	2361	CUFF.567.1	2341
BnaA01g13480D	BnaA01g13480D	j	CUFF.568	CUFF.568.1	63	2.144201	1.417994	2.870407	20.070973	917	CUFF.568.2	1508
BnaA01g13480D	BnaA01g13480D	j	CUFF.568	CUFF.568.2	100	3.412742	2.755680	4.069803	31.945260	1352	CUFF.568.2	1508
BnaA01g13500D	BnaA01g13500D	=	CUFF.569	CUFF.569.1	100	2.095968	1.400765	2.791172	19.708868	735	CUFF.569.1	724
-	-	u	CUFF.570	CUFF.570.1	100	11.444577	9.231799	13.657355	110.000581	496	CUFF.570.1	-
BnaA01g13510D	BnaA01g13510D	=	CUFF.571	CUFF.571.1	100	11.061559	9.690567	12.432550	105.914391	904	CUFF.571.1	729
BnaA01g13530D	BnaA01g13530D	j	CUFF.572	CUFF.572.1	84	6.006692	4.825283	7.188100	56.778517	835	CUFF.572.2	1172
BnaA01g13530D	BnaA01g13530D	j	CUFF.572	CUFF.572.2	100	7.150159	6.368669	7.931650	67.587198	1875	CUFF.572.2	1172
BnaA01g13530D	BnaA01g13530D	p	CUFF.573	CUFF.573.1	100	144.536369	137.084859	151.987879	1351.998874	1058	CUFF.573.1	1172
BnaA01g13540D	BnaA01g13540D	=	CUFF.574	CUFF.574.1	100	3.196080	2.745092	3.647069	30.347316	2198	CUFF.574.1	1382
BnaA01g13560D	BnaA01g13560D	j	CUFF.575	CUFF.575.1	87	2.004030	1.499106	2.508954	19.021432	1291	CUFF.575.2	2799
BnaA01g13560D	BnaA01g13560D	j	CUFF.575	CUFF.575.2	100	2.304761	1.921007	2.688514	21.875844	3056	CUFF.575.2	2799
BnaA01g13560D	BnaA01g13560D	j	CUFF.575	CUFF.575.3	74	1.701231	1.327722	2.074740	16.147387	2733	CUFF.575.2	2799
BnaA01g13580D	BnaA01g13580D	c	CUFF.576	CUFF.576.1	100	0.848075	0.613759	1.082390	7.995813	2212	CUFF.576.1	2391
BnaA01g13580D	BnaA01g13580D	j	CUFF.576	CUFF.576.2	16	0.137194	0.015480	0.258909	1.293496	2038	CUFF.576.1	2391
BnaA01g13610D	BnaA01g13610D	=	CUFF.577	CUFF.577.1	100	1.699997	1.044338	2.355655	16.866756	679	CUFF.577.1	762
BnaA01g13620D	BnaA01g13620D	c	CUFF.578	CUFF.578.1	100	2.099502	1.624922	2.574082	19.200111	1338	CUFF.578.1	1636
-	-	u	CUFF.579	CUFF.579.1	100	2.158557	1.650709	2.666405	21.017943	1306	CUFF.579.1	-
-	-	u	CUFF.580	CUFF.580.1	100	1.713537	1.097829	2.329245	16.684772	873	CUFF.579.1	-
BnaA01g13630D	BnaA01g13630D	j	CUFF.581	CUFF.581.1	21	2.160857	1.682752	2.638961	20.475349	1664	CUFF.581.1	1435
BnaA01g13630D	BnaA01g13630D	=	CUFF.581	CUFF.581.2	100	10.354137	9.166267	11.542007	98.111343	1276	CUFF.581.1	1435
BnaA01g13650D	BnaA01g13650D	j	CUFF.582	CUFF.582.1	100	0.905820	0.565289	1.246350	8.465776	1382	CUFF.582.1	2643
BnaA01g13650D	BnaA01g13650D	j	CUFF.582	CUFF.582.2	42	0.377298	0.112039	0.642557	3.526221	1176	CUFF.582.1	2643
BnaA01g13650D	BnaA01g13650D	j	CUFF.582	CUFF.582.3	95	0.861163	0.472217	1.250110	8.048418	1176	CUFF.582.1	2643
BnaA01g13670D	BnaA01g13670D	=	CUFF.583	CUFF.583.1	100	129.763137	123.858591	135.667683	1243.608995	2602	CUFF.583.1	3844
BnaA01g13690D	BnaA01g13690D	=	CUFF.584	CUFF.584.1	100	11.622855	10.133579	13.112131	110.945598	841	CUFF.584.1	836
BnaA01g13700D	BnaA01g13700D	=	CUFF.585	CUFF.585.1	100	10.959350	9.764056	12.154645	103.756933	1387	CUFF.585.1	1391
BnaA01g13700D	BnaA01g13700D	e	CUFF.586	CUFF.586.1	100	1.648711	1.067813	2.229609	15.609063	1326	CUFF.585.1	1391
BnaA01g13710D	BnaA01g13710D	j	CUFF.587	CUFF.587.1	100	2.301948	1.841761	2.762134	21.897599	1459	CUFF.587.1	1507
BnaA01g13720D	BnaA01g13720D	j	CUFF.588	CUFF.588.1	100	1.358881	0.999508	1.718255	12.805402	1477	CUFF.588.1	1316
BnaA01g13730D	BnaA01g13730D	j	CUFF.589	CUFF.589.1	100	2.637559	2.272834	3.002285	24.775209	2719	CUFF.589.1	1482
BnaA01g13750D	BnaA01g13750D	=	CUFF.590	CUFF.590.1	100	2.998362	1.760331	4.236392	29.114541	472	CUFF.590.1	568
BnaA01g13760D	BnaA01g13760D	c	CUFF.591	CUFF.591.1	100	3.900674	2.937246	4.864102	37.393165	776	CUFF.591.2	2673
BnaA01g13760D	BnaA01g13760D	j	CUFF.591	CUFF.591.2	82	3.197714	2.780631	3.614797	30.654359	2634	CUFF.591.2	2673
BnaA01g13760D	BnaA01g13760D	c	CUFF.591	CUFF.591.3	69	2.708888	1.814005	3.603771	25.968308	646	CUFF.591.2	2673
BnaA01g13770D	BnaA01g13770D	=	CUFF.592	CUFF.592.1	100	9.962562	8.581815	11.343309	95.583315	835	CUFF.592.1	569
BnaA01g13780D	BnaA01g13780D	j	CUFF.593	CUFF.593.1	18	0.353167	0.178059	0.528275	3.378778	2570	CUFF.593.1	1878
BnaA01g13780D	BnaA01g13780D	j	CUFF.593	CUFF.593.2	100	1.989064	1.631540	2.346589	19.029538	2479	CUFF.593.1	1878
BnaA01g13780D	BnaA01g13780D	j	CUFF.593	CUFF.593.3	94	1.870146	1.306477	2.433815	17.891838	1195	CUFF.593.1	1878
BnaA01g13800D	BnaA01g13800D	j	CUFF.594	CUFF.594.1	31	1.126973	0.748906	1.505041	10.641570	1941	CUFF.594.2	2153
BnaA01g13800D	BnaA01g13800D	c	CUFF.594	CUFF.594.2	100	3.684926	3.109642	4.260210	34.795321	1942	CUFF.594.2	2153
BnaA01g13820D	BnaA01g13820D	=	CUFF.595	CUFF.595.1	100	0.456557	0.241192	0.671923	4.265801	1335	CUFF.595.1	1149
BnaA01g13830D	BnaA01g13830D	=	CUFF.596	CUFF.596.1	100	4.057470	3.506142	4.608798	37.945031	1777	CUFF.596.1	1714
BnaA01g13840D	BnaA01g13840D	j	CUFF.597	CUFF.597.1	32	2.230729	1.528615	2.932842	21.235223	1006	CUFF.597.1	797
BnaA01g13840D	BnaA01g13840D	j	CUFF.597	CUFF.597.2	100	7.038335	5.883828	8.192843	67.000801	978	CUFF.597.1	797
BnaA01g13860D	BnaA01g13860D	o	CUFF.598	CUFF.598.1	100	7.596565	6.351895	8.841234	71.839371	783	CUFF.598.1	1122
BnaA01g13880D	BnaA01g13880D	=	CUFF.599	CUFF.599.1	100	6.393196	5.218933	7.567460	60.915972	798	CUFF.599.1	871
BnaA01g13890D	BnaA01g13890D	j	CUFF.600	CUFF.600.1	100	1.394885	1.117178	1.672592	13.290811	2407	CUFF.600.1	2026
BnaA01g13900D	BnaA01g13900D	c	CUFF.601	CUFF.601.1	100	1.653250	1.014058	2.292443	15.870379	714	CUFF.601.1	2085
BnaA01g13900D	BnaA01g13900D	c	CUFF.602	CUFF.602.1	100	1.036546	0.518511	1.554581	9.442109	680	CUFF.602.1	2085
BnaA01g13910D	BnaA01g13910D	=	CUFF.603	CUFF.603.1	100	6.376002	5.741287	7.010717	61.053407	2412	CUFF.603.1	2473
BnaA01g13920D	BnaA01g13920D	j	CUFF.604	CUFF.604.1	100	5.992072	5.297473	6.686671	57.641195	1857	CUFF.604.1	2537
BnaA01g13930D	BnaA01g13930D	j	CUFF.605	CUFF.605.1	100	20.306738	18.627397	21.986079	192.795540	1327	CUFF.605.1	1616
BnaA01g13940D	BnaA01g13940D	=	CUFF.606	CUFF.606.1	100	4.476282	4.067706	4.884857	42.498561	4070	CUFF.606.1	3352
BnaA01g13960D	BnaA01g13960D	c	CUFF.607	CUFF.607.1	100	2.164328	1.790392	2.538265	20.584138	1968	CUFF.607.1	3015
BnaA01g13960D	BnaA01g13960D	c	CUFF.608	CUFF.608.1	100	1.466242	0.812117	2.120368	14.231278	645	CUFF.608.1	3015
BnaA01g13960D	BnaA01g13960D	j	CUFF.609	CUFF.609.1	100	0.911804	0.552814	1.270795	8.527294	1031	CUFF.609.1	3015
BnaA01g13960D	BnaA01g13960D	o	CUFF.610	CUFF.610.1	100	3.402135	1.205419	5.598851	33.920280	303	CUFF.610.1	3015
BnaA01g13970D	BnaA01g13970D	j	CUFF.611	CUFF.611.1	55	3.804042	2.604764	5.003321	35.324587	756	CUFF.611.2	905
BnaA01g13970D	BnaA01g13970D	=	CUFF.611	CUFF.611.2	100	6.921080	5.641335	8.200825	64.269603	894	CUFF.611.2	905
BnaA01g13980D	BnaA01g13980D	j	CUFF.612	CUFF.612.1	100	5.516319	4.755133	6.277504	53.076657	1426	CUFF.612.1	1487
BnaA01g13990D	BnaA01g13990D	j	CUFF.613	CUFF.613.1	16	1.093916	0.746552	1.441280	10.471668	1931	CUFF.613.1	2004
BnaA01g13990D	BnaA01g13990D	c	CUFF.613	CUFF.613.2	100	6.722475	5.930690	7.514259	64.351842	1772	CUFF.613.1	2004
BnaA01g14000D	BnaA01g14000D	j	CUFF.614	CUFF.614.1	100	3.830152	3.231369	4.428936	36.487756	1620	CUFF.615.1	1545
BnaA01g14000D	BnaA01g14000D	e	CUFF.615	CUFF.615.1	100	0.553606	0.306827	0.800385	5.273899	1712	CUFF.615.1	1545
BnaA01g14020D	BnaA01g14020D	=	CUFF.616	CUFF.616.1	14	0.383942	0.112598	0.655286	3.649752	1210	CUFF.616.1	856
BnaA01g14020D	BnaA01g14020D	=	CUFF.616	CUFF.616.2	100	2.680476	1.999546	3.361405	25.480612	991	CUFF.616.1	856
BnaA01g14040D	BnaA01g14040D	j	CUFF.617	CUFF.617.1	100	1.822349	1.487028	2.157670	17.465245	2416	CUFF.618.1	4412
BnaA01g14040D	BnaA01g14040D	e	CUFF.618	CUFF.618.1	100	4.608806	4.181606	5.036006	44.170422	3926	CUFF.618.1	4412
BnaA01g14050D	BnaA01g14050D	=	CUFF.619	CUFF.619.1	100	35.605377	33.629837	37.580917	340.592180	2554	CUFF.619.1	2469
BnaA01g14070D	BnaA01g14070D	p	CUFF.620	CUFF.620.1	100	5.754141	5.064214	6.444067	55.043426	1602	CUFF.620.1	1509
BnaA01g14070D	BnaA01g14070D	j	CUFF.621	CUFF.621.1	100	0.760820	0.517452	1.004187	7.258419	1738	CUFF.621.1	1509
BnaA01g14080D	BnaA01g14080D	c	CUFF.622	CUFF.622.1	100	7.565171	6.341955	8.788387	72.407644	800	CUFF.622.1	931
BnaA01g14090D	BnaA01g14090D	e	CUFF.623	CUFF.623.1	100	2.452553	1.854719	3.050387	23.244653	1494	CUFF.623.1	1038
BnaA01g14090D	BnaA01g14090D	j	CUFF.624	CUFF.624.1	100	7.039367	5.968564	8.110171	66.717277	1189	CUFF.623.1	1038
BnaA01g14100D	BnaA01g14100D	j	CUFF.625	CUFF.625.1	21	4.974014	4.131366	5.816662	47.001489	1261	CUFF.625.2	2511
BnaA01g14100D	BnaA01g14100D	j	CUFF.625	CUFF.625.2	100	23.511219	21.637378	25.385061	222.167101	1319	CUFF.625.2	2511
BnaA01g14100D	BnaA01g14100D	j	CUFF.626	CUFF.626.1	100	6.855483	5.856733	7.854233	65.177542	1090	CUFF.626.1	2511
BnaA01g14110D	BnaA01g14110D	e	CUFF.627	CUFF.627.1	100	0.566963	0.144403	0.989523	5.369506	764	CUFF.628.1	1227
BnaA01g14110D	BnaA01g14110D	=	CUFF.628	CUFF.628.1	100	2.267069	1.745072	2.789066	21.470613	1266	CUFF.628.1	1227
BnaA01g14120D	BnaA01g14120D	=	CUFF.629	CUFF.629.1	100	8.468222	7.383172	9.553271	79.657072	1064	CUFF.629.1	1203
BnaA01g14140D	BnaA01g14140D	j	CUFF.630	CUFF.630.1	46	2.715812	2.332426	3.099197	25.996292	2686	CUFF.630.1	2373
BnaA01g14140D	BnaA01g14140D	j	CUFF.630	CUFF.630.2	100	5.915640	4.936138	6.895142	56.625689	1057	CUFF.630.1	2373
BnaA01g14160D	BnaA01g14160D	=	CUFF.631	CUFF.631.1	100	4.650711	4.226305	5.075118	44.236402	3927	CUFF.631.1	877
BnaA01g14180D	BnaA01g14180D	=	CUFF.632	CUFF.632.1	100	38.332572	35.869068	40.796076	363.337617	1458	CUFF.632.1	1429
BnaA01g14190D	BnaA01g14190D	e	CUFF.633	CUFF.633.1	100	4.235274	3.626774	4.843773	40.380197	1667	CUFF.634.1	1761
BnaA01g14200D	BnaA01g14200D	j	CUFF.634	CUFF.634.1	100	8.902981	8.261574	9.544389	84.883330	3903	CUFF.634.1	2490
BnaA01g14240D	BnaA01g14240D	j	CUFF.635	CUFF.635.1	17	0.500841	0.244748	0.756933	4.754233	1936	CUFF.635.3	2161
BnaA01g14240D	BnaA01g14240D	=	CUFF.635	CUFF.635.2	100	2.908717	2.398635	3.418799	27.611015	1936	CUFF.635.3	2161
BnaA01g14240D	BnaA01g14240D	j	CUFF.635	CUFF.635.3	22	0.650927	0.389253	0.912601	6.178929	2106	CUFF.635.3	2161
BnaA01g14250D	BnaA01g14250D	j	CUFF.636	CUFF.636.1	37	0.283154	0.136640	0.429668	2.657352	2642	CUFF.636.1	1379
BnaA01g14250D	BnaA01g14250D	=	CUFF.636	CUFF.636.2	100	0.759293	0.523597	0.994989	7.125837	2636	CUFF.636.1	1379
BnaA01g14250D	BnaA01g14250D	j	CUFF.636	CUFF.636.3	91	0.690461	0.460859	0.920063	6.479862	2539	CUFF.636.1	1379
BnaA01g14250D	BnaA01g14250D	e	CUFF.637	CUFF.637.1	100	2.026278	1.308672	2.743883	19.016274	843	CUFF.636.1	1379
BnaA01g14270D	BnaA01g14270D	j	CUFF.638	CUFF.638.1	100	174.150238	162.082978	186.217498	1638.039890	445	CUFF.638.1	906
BnaA01g14290D	BnaA01g14290D	j	CUFF.639	CUFF.639.1	65	1.192199	0.250137	2.134261	11.114567	475	CUFF.639.2	962
BnaA01g14290D	BnaA01g14290D	c	CUFF.639	CUFF.639.2	100	1.844042	0.941588	2.746496	17.191536	557	CUFF.639.2	962
BnaA01g14290D	BnaA01g14290D	o	CUFF.640	CUFF.640.1	100	3.248674	1.624337	4.873011	31.329894	367	CUFF.640.1	962
BnaA01g14300D	BnaA01g14300D	=	CUFF.641	CUFF.641.1	100	8.864067	7.703425	10.024708	85.316850	1150	CUFF.641.2	1236
BnaA01g14300D	BnaA01g14300D	j	CUFF.641	CUFF.641.2	20	1.791799	1.286554	2.297045	17.246111	1388	CUFF.641.2	1236
BnaA01g14310D	BnaA01g14310D	j	CUFF.642	CUFF.642.1	28	2.569642	1.707101	3.432183	24.575396	805	CUFF.642.1	1367
BnaA01g14310D	BnaA01g14310D	c	CUFF.642	CUFF.642.2	100	9.166035	7.425041	10.907028	87.661606	774	CUFF.642.1	1367
BnaA01g14310D	BnaA01g14310D	j	CUFF.642	CUFF.642.3	36	3.339514	2.194387	4.484642	31.938260	772	CUFF.642.1	1367
BnaA01g14310D	BnaA01g14310D	j	CUFF.642	CUFF.642.4	53	4.851237	3.495469	6.207006	46.395990	771	CUFF.642.1	1367
BnaA01g14320D	BnaA01g14320D	j	CUFF.643	CUFF.643.1	100	5.363615	4.065256	6.661975	51.468999	613	CUFF.643.1	749
BnaA01g14330D	BnaA01g14330D	j	CUFF.644	CUFF.644.1	63	0.844209	0.604771	1.083647	7.876472	2587	CUFF.644.1	2440
BnaA01g14330D	BnaA01g14330D	j	CUFF.644	CUFF.644.2	100	1.332813	0.951975	1.713651	12.435148	1765	CUFF.644.1	2440
BnaA01g14340D	BnaA01g14340D	=	CUFF.645	CUFF.645.1	100	9.992522	8.425203	11.559842	92.334210	771	CUFF.645.1	922
BnaA01g14340D	BnaA01g14340D	e	CUFF.646	CUFF.646.1	100	3.899680	2.599338	5.200021	36.034327	591	CUFF.645.1	922
BnaA01g14350D	BnaA01g14350D	e	CUFF.647	CUFF.647.1	100	1.286011	0.860442	1.711579	11.922855	1102	CUFF.647.1	1127
BnaA01g14350D	BnaA01g14350D	j	CUFF.648	CUFF.648.1	100	9.630431	8.319033	10.941829	89.285598	945	CUFF.647.1	1127
BnaA01g14370D	BnaA01g14370D	=	CUFF.649	CUFF.649.1	100	3.995439	2.597233	5.393645	39.058821	465	CUFF.649.1	516
BnaA01g14380D	BnaA01g14380D	j	CUFF.650	CUFF.650.1	100	4.739656	3.978060	5.501252	45.208771	1279	CUFF.651.1	1261
BnaA01g14380D	BnaA01g14380D	e	CUFF.651	CUFF.651.1	100	0.508309	0.276380	0.740238	4.848460	1698	CUFF.651.1	1261
BnaA01g14400D	BnaA01g14400D	=	CUFF.652	CUFF.652.1	100	7.848831	6.350952	9.346711	76.429335	659	CUFF.652.1	739
BnaA01g14400D	BnaA01g14400D	e	CUFF.653	CUFF.653.1	100	1.321377	0.619336	2.023417	12.867130	573	CUFF.652.1	739
BnaA01g14420D	BnaA01g14420D	=	CUFF.654	CUFF.654.1	100	6.726736	5.903703	7.549769	63.776046	1514	CUFF.654.1	1192
BnaA01g14430D	BnaA01g14430D	=	CUFF.655	CUFF.655.1	100	10.739631	9.340351	12.138911	101.822224	932	CUFF.655.1	1136
BnaA01g14450D	BnaA01g14450D	j	CUFF.656	CUFF.656.1	100	62.636267	58.533889	66.738645	598.199838	938	CUFF.656.1	1342
BnaA01g14470D	BnaA01g14470D	=	CUFF.657	CUFF.657.1	100	47.982632	44.669072	51.296192	452.010013	1009	CUFF.657.1	1025
BnaA01g14480D	BnaA01g14480D	e	CUFF.658	CUFF.658.1	100	6.414009	5.405314	7.422705	60.578005	1217	CUFF.658.1	889
BnaA01g14480D	BnaA01g14480D	j	CUFF.659	CUFF.659.1	100	81.584867	76.200651	86.969084	770.539633	782	CUFF.658.1	889
BnaA01g14510D	BnaA01g14510D	j	CUFF.660	CUFF.660.1	40	0.522031	0.188941	0.855121	4.878756	1203	CUFF.660.2	1256
BnaA01g14510D	BnaA01g14510D	j	CUFF.660	CUFF.660.2	100	1.296677	0.889296	1.704059	12.118383	1429	CUFF.660.2	1256
BnaA01g14510D	BnaA01g14510D	e	CUFF.661	CUFF.661.1	100	0.537758	0.130742	0.944775	5.025740	801	CUFF.660.2	1256
BnaA01g14520D	BnaA01g14520D	e	CUFF.662	CUFF.662.1	100	12.975315	11.821194	14.129437	121.096186	1720	CUFF.662.1	1340
BnaA01g14520D	BnaA01g14520D	=	CUFF.663	CUFF.663.1	100	18.451173	16.053925	20.848420	172.201338	692	CUFF.662.1	1340
BnaA01g14530D	BnaA01g14530D	e	CUFF.664	CUFF.664.1	100	0.962001	0.536504	1.387497	9.198454	868	CUFF.665.1	1123
BnaA01g14530D	BnaA01g14530D	=	CUFF.665	CUFF.665.1	100	4.895272	4.037823	5.752720	46.807592	1043	CUFF.665.1	1123
BnaA01g14560D	BnaA01g14560D	e	CUFF.666	CUFF.666.1	100	7.971708	7.039970	8.903446	76.022774	1688	CUFF.666.1	904
BnaA01g14560D	BnaA01g14560D	=	CUFF.667	CUFF.667.1	100	60.585524	56.088174	65.082874	577.778238	768	CUFF.666.1	904
BnaA01g14570D	BnaA01g14570D	=	CUFF.668	CUFF.668.1	100	19.582249	18.141099	21.023399	184.483122	1297	CUFF.668.1	1349
BnaA01g14580D	BnaA01g14580D	p	CUFF.669	CUFF.669.1	100	2.325560	0.923195	3.727925	23.248148	361	CUFF.669.1	1515
BnaA01g14590D	BnaA01g14590D	c	CUFF.670	CUFF.670.1	100	2.688600	1.067313	4.309888	26.204249	341	CUFF.670.1	2036
BnaA01g14590D	BnaA01g14590D	j	CUFF.671	CUFF.671.1	87	2.027201	1.515151	2.539250	18.948701	1286	CUFF.671.2	2036
BnaA01g14590D	BnaA01g14590D	j	CUFF.671	CUFF.671.2	100	2.323719	1.876035	2.771403	21.720325	1761	CUFF.671.2	2036
BnaA01g14600D	BnaA01g14600D	j	CUFF.672	CUFF.672.1	23	1.663170	1.308388	2.017952	15.693086	2192	CUFF.672.1	2142
BnaA01g14600D	BnaA01g14600D	c	CUFF.672	CUFF.672.2	100	7.197907	6.344042	8.051773	67.916911	1624	CUFF.672.1	2142
BnaA01g14660D	BnaA01g14660D	=	CUFF.673	CUFF.673.1	100	4.737540	3.850112	5.624968	45.478285	1003	CUFF.673.1	980
BnaA01g14670D	BnaA01g14670D	j	CUFF.674	CUFF.674.1	31	0.841314	0.328526	1.354103	8.024037	897	CUFF.675.1	411
BnaA01g14670D	BnaA01g14670D	j	CUFF.674	CUFF.674.2	100	2.707320	1.920727	3.493913	25.821070	927	CUFF.675.1	411
BnaA01g14670D	BnaA01g14670D	e	CUFF.675	CUFF.675.1	100	1.284873	0.881834	1.687911	12.254475	1385	CUFF.675.1	411
BnaA01g14690D	BnaA01g14690D	j	CUFF.676	CUFF.676.1	78	1.212656	0.668825	1.756487	11.791969	719	CUFF.676.2	873
BnaA01g14690D	BnaA01g14690D	j	CUFF.676	CUFF.676.2	100	1.564402	0.968430	2.160373	15.212374	753	CUFF.676.2	873
BnaA01g14700D	BnaA01g14700D	j	CUFF.677	CUFF.677.1	100	2.298171	1.256550	3.339792	22.074567	490	CUFF.677.1	521
-	-	u	CUFF.678	CUFF.678.1	100	2.178846	1.520490	2.837203	21.007401	829	CUFF.678.1	-
BnaA01g14710D	BnaA01g14710D	=	CUFF.679	CUFF.679.1	100	6.575049	5.776971	7.373128	61.760406	1565	CUFF.679.1	1593
BnaA01g14720D	BnaA01g14720D	=	CUFF.680	CUFF.680.1	100	8.547758	7.641133	9.454383	81.042251	1630	CUFF.680.1	1682
BnaA01g14730D	BnaA01g14730D	j	CUFF.681	CUFF.681.1	100	5.136965	4.562506	5.711424	49.195249	2002	CUFF.681.1	2283
BnaA01g14740D	BnaA01g14740D	j	CUFF.682	CUFF.682.1	20	0.913515	0.623006	1.204024	8.615399	1783	CUFF.682.1	3145
BnaA01g14740D	BnaA01g14740D	=	CUFF.682	CUFF.682.2	100	4.530493	3.768626	5.292361	42.727273	1250	CUFF.682.1	3145
BnaA01g14750D	BnaA01g14750D	j	CUFF.683	CUFF.683.1	14	7.832403	6.911410	8.753397	73.472409	1950	CUFF.683.1	1456
BnaA01g14750D	BnaA01g14750D	=	CUFF.683	CUFF.683.2	100	55.147255	51.633805	58.660705	517.312688	1201	CUFF.683.1	1456
BnaA01g14790D	BnaA01g14790D	=	CUFF.684	CUFF.684.1	100	11.635865	10.287039	12.984692	110.984647	1071	CUFF.684.1	1066
BnaA01g14850D	BnaA01g14850D	j	CUFF.685	CUFF.685.1	100	15.870264	14.465676	17.274853	149.703003	1662	CUFF.685.2	1592
BnaA01g14850D	BnaA01g14850D	o	CUFF.685	CUFF.685.2	37	5.882160	5.035768	6.728552	55.485970	1807	CUFF.685.2	1592
BnaA01g14860D	BnaA01g14860D	j	CUFF.686	CUFF.686.1	100	26.739587	24.342462	29.136712	252.851955	1096	CUFF.686.1	1221
BnaA01g14860D	BnaA01g14860D	j	CUFF.686	CUFF.686.2	61	16.335241	14.426141	18.244342	154.467524	1092	CUFF.686.1	1221
BnaA01g14870D	BnaA01g14870D	j	CUFF.687	CUFF.687.1	100	10.979729	9.963676	11.995781	104.882958	1843	CUFF.687.1	1801
BnaA01g14870D	BnaA01g14870D	c	CUFF.687	CUFF.687.2	73	7.964988	6.393695	9.536280	76.084891	733	CUFF.687.1	1801
BnaA01g14880D	BnaA01g14880D	j	CUFF.688	CUFF.688.1	100	10.296513	9.298094	11.294932	98.370721	1764	CUFF.688.1	1811
BnaA01g14880D	BnaA01g14880D	c	CUFF.688	CUFF.688.2	44	4.579872	3.558584	5.601160	43.755137	918	CUFF.688.1	1811
BnaA01g14890D	BnaA01g14890D	=	CUFF.689	CUFF.689.1	100	10.340298	9.545990	11.134607	99.322433	3075	CUFF.689.1	915
BnaA01g14910D	BnaA01g14910D	j	CUFF.690	CUFF.690.1	100	11.478027	10.672851	12.283202	110.250738	3313	CUFF.690.1	936
BnaA01g14900D	BnaA01g14900D	o	CUFF.691	CUFF.691.1	100	49.489434	45.396277	53.582590	475.364524	730	CUFF.691.1	799
BnaA01g14940D	BnaA01g14940D	j	CUFF.692	CUFF.692.1	100	5.255475	4.367448	6.143502	49.983173	1045	CUFF.692.1	1175
BnaA01g14950D	BnaA01g14950D	=	CUFF.693	CUFF.693.1	100	14.146513	12.751591	15.541435	131.574093	1240	CUFF.693.1	1206
BnaA01g14960D	BnaA01g14960D	e	CUFF.694	CUFF.694.1	100	8.392801	6.306216	10.479385	81.453517	463	CUFF.695.1	948
BnaA01g14960D	BnaA01g14960D	j	CUFF.695	CUFF.695.1	100	35.412183	31.567472	39.256893	343.681084	555	CUFF.695.1	948
BnaA01g14970D	BnaA01g14970D	=	CUFF.696	CUFF.696.1	100	0.598029	0.388748	0.807309	5.579823	1774	CUFF.696.1	1722
BnaA01g14990D	BnaA01g14990D	e	CUFF.697	CUFF.697.1	100	1.511296	0.911087	2.111506	14.605451	906	CUFF.698.1	1989
BnaA01g14990D	BnaA01g14990D	=	CUFF.698	CUFF.698.1	100	3.639562	3.118729	4.160395	35.173406	2014	CUFF.698.1	1989
BnaA01g15000D	BnaA01g15000D	=	CUFF.699	CUFF.699.1	100	6.474307	5.501118	7.447495	62.099874	1080	CUFF.699.1	1016
BnaA01g15010D	BnaA01g15010D	j	CUFF.700	CUFF.700.1	61	1.320367	0.635285	2.005449	12.708837	682	CUFF.700.2	859
BnaA01g15010D	BnaA01g15010D	=	CUFF.700	CUFF.700.2	100	2.155501	1.355670	2.955331	20.747198	721	CUFF.700.2	859
BnaA01g15010D	BnaA01g15010D	j	CUFF.700	CUFF.700.3	31	0.678819	0.177011	1.180626	6.533788	643	CUFF.700.2	859
BnaA01g15060D	BnaA01g15060D	j	CUFF.701	CUFF.701.1	100	3.759845	3.313314	4.206376	36.091976	2682	CUFF.701.1	2785
BnaA01g15070D	BnaA01g15070D	j	CUFF.702	CUFF.702.1	49	1.768890	1.460698	2.077083	16.806122	3821	CUFF.702.1	4377
BnaA01g15070D	BnaA01g15070D	j	CUFF.702	CUFF.702.2	100	3.611258	3.197607	4.024909	34.310346	3816	CUFF.702.1	4377
BnaA01g15080D	BnaA01g15080D	j	CUFF.703	CUFF.703.1	60	8.440834	7.427302	9.454367	80.491833	1431	CUFF.703.1	1316
BnaA01g15080D	BnaA01g15080D	c	CUFF.703	CUFF.703.2	100	14.173903	12.181499	16.166306	135.162402	759	CUFF.703.1	1316
BnaA01g15100D	BnaA01g15100D	j	CUFF.704	CUFF.704.1	14	0.473595	0.122183	0.825007	4.487859	997	CUFF.704.2	1028
BnaA01g15100D	BnaA01g15100D	j	CUFF.704	CUFF.704.2	21	0.710624	0.307578	1.113670	6.733988	1067	CUFF.704.2	1028
BnaA01g15100D	BnaA01g15100D	=	CUFF.704	CUFF.704.3	100	3.392479	2.581587	4.203372	32.147664	983	CUFF.704.2	1028
BnaA01g15130D	BnaA01g15130D	c	CUFF.705	CUFF.705.1	100	0.342048	0.143817	0.540278	3.386468	1214	CUFF.705.1	3991
BnaA01g15140D	BnaA01g15140D	j	CUFF.706	CUFF.706.1	30	5.722895	5.169317	6.276472	54.336234	3308	CUFF.706.1	2266
BnaA01g15150D	BnaA01g15150D	c	CUFF.706	CUFF.706.2	100	19.285809	16.542598	22.029020	183.109829	602	CUFF.706.1	1152
BnaA01g15150D	BnaA01g15150D	j	CUFF.706	CUFF.706.3	44	8.460861	6.878558	10.043165	80.331961	830	CUFF.706.1	1152
BnaA01g15220D	BnaA01g15220D	j	CUFF.707	CUFF.707.1	100	0.611726	0.338464	0.884988	5.900655	1193	CUFF.707.1	1045
-	-	u	CUFF.708	CUFF.708.1	100	1.643924	0.823386	2.464463	14.788363	524	CUFF.708.1	-
BnaA01g15240D	BnaA01g15240D	=	CUFF.709	CUFF.709.1	100	0.812380	0.559707	1.065052	7.554994	1677	CUFF.709.1	1357
BnaA01g15250D	BnaA01g15250D	=	CUFF.710	CUFF.710.1	100	8.660146	7.800876	9.519416	80.445709	1850	CUFF.710.1	1953
BnaA01g15280D	BnaA01g15280D	j	CUFF.711	CUFF.711.1	36	1.883168	0.743889	3.022447	18.405189	483	CUFF.711.1	566
BnaA01g15280D	BnaA01g15280D	j	CUFF.711	CUFF.711.2	100	5.166764	3.480760	6.852767	50.497483	482	CUFF.711.1	566
BnaA01g15290D	BnaA01g15290D	j	CUFF.712	CUFF.712.1	100	0.548633	0.360955	0.736311	5.186688	2014	CUFF.712.1	2003
BnaA01g15300D	BnaA01g15300D	=	CUFF.713	CUFF.713.1	100	7.629788	6.705356	8.554220	71.469988	1385	CUFF.713.1	1430
BnaA01g15310D	BnaA01g15310D	j	CUFF.714	CUFF.714.1	100	1.710545	1.380813	2.040277	16.033222	2126	CUFF.714.1	2062
BnaA01g15320D	BnaA01g15320D	=	CUFF.715	CUFF.715.1	100	2.999281	2.354614	3.643947	28.310563	1054	CUFF.715.1	1106
BnaA01g15330D	BnaA01g15330D	j	CUFF.716	CUFF.716.1	100	0.745802	0.474006	1.017597	7.236000	1432	CUFF.716.1	2378
BnaA01g15330D	BnaA01g15330D	j	CUFF.717	CUFF.717.1	100	1.212592	0.606296	1.818889	11.692416	604	CUFF.717.1	2378
BnaA01g15360D	BnaA01g15360D	j	CUFF.718	CUFF.718.1	100	1.930373	1.448615	2.412130	18.284138	1218	CUFF.718.1	753
BnaA01g15380D	BnaA01g15380D	c	CUFF.719	CUFF.719.1	100	1.372451	0.949092	1.795810	11.332248	1101	CUFF.719.1	1347
BnaA01g15390D	BnaA01g15390D	=	CUFF.720	CUFF.720.1	100	19.527208	16.474963	22.579454	191.747717	493	CUFF.720.1	629
BnaA01g15410D	BnaA01g15410D	j	CUFF.721	CUFF.721.1	100	5.039220	4.082626	5.995813	47.833957	853	CUFF.721.1	1425
BnaA01g15410D	BnaA01g15410D	j	CUFF.722	CUFF.722.1	100	33.077577	29.361326	36.793827	322.916805	551	CUFF.722.1	1425
BnaA01g15450D	BnaA01g15450D	j	CUFF.723	CUFF.723.1	67	2.899503	2.362515	3.436491	27.736129	2150	CUFF.723.3	2407
BnaA01g15450D	BnaA01g15450D	j	CUFF.723	CUFF.723.2	100	4.338393	3.713817	4.962969	41.500294	2148	CUFF.723.3	2407
BnaA01g15450D	BnaA01g15450D	j	CUFF.723	CUFF.723.3	56	2.437483	1.934387	2.940579	23.316523	2193	CUFF.723.3	2407
BnaA01g15480D	BnaA01g15480D	j	CUFF.724	CUFF.724.1	91	0.639632	0.349366	0.929899	6.033363	1541	CUFF.724.2	1538
BnaA01g15480D	BnaA01g15480D	j	CUFF.724	CUFF.724.2	100	0.702391	0.415619	0.989163	6.625333	1627	CUFF.724.2	1538
BnaA01g15490D	BnaA01g15490D	=	CUFF.725	CUFF.725.1	100	0.830921	0.532446	1.129397	7.493434	1276	CUFF.725.1	1339
BnaA01g15500D	BnaA01g15500D	j	CUFF.726	CUFF.726.1	18	1.409486	0.886657	1.932315	13.460229	1297	CUFF.726.1	1187
BnaA01g15500D	BnaA01g15500D	j	CUFF.726	CUFF.726.2	100	7.774503	6.745555	8.803451	74.244521	1295	CUFF.726.1	1187
BnaA01g15510D	BnaA01g15510D	j	CUFF.727	CUFF.727.1	12	2.427918	1.372583	3.483253	23.122876	730	CUFF.727.1	1015
BnaA01g15510D	BnaA01g15510D	=	CUFF.727	CUFF.727.2	100	20.407617	17.957525	22.857709	194.356989	728	CUFF.727.1	1015
BnaA01g15540D	BnaA01g15540D	c	CUFF.728	CUFF.728.1	100	45.116005	42.109754	48.122255	430.814670	1157	CUFF.728.1	1200
BnaA01g15550D	BnaA01g15550D	o	CUFF.729	CUFF.729.1	100	114.240582	79.828323	148.652842	1068.358404	191	CUFF.729.1	659
BnaA01g15560D	BnaA01g15560D	=	CUFF.730	CUFF.730.1	100	14.519079	12.844618	16.193540	140.474533	912	CUFF.730.1	1207
BnaA01g15590D	BnaA01g15590D	=	CUFF.731	CUFF.731.1	100	2.515254	2.140489	2.890018	23.787132	2452	CUFF.731.1	2589
BnaA01g15600D	BnaA01g15600D	=	CUFF.732	CUFF.732.1	100	4.439341	3.859285	5.019398	42.192770	1906	CUFF.732.1	2030
BnaA01g15610D	BnaA01g15610D	=	CUFF.733	CUFF.733.1	100	2.170674	1.611304	2.730044	20.404260	1058	CUFF.733.1	1013
BnaA01g15620D	BnaA01g15620D	=	CUFF.734	CUFF.734.1	100	7.052954	6.151522	7.954386	67.295486	1234	CUFF.734.1	1262
BnaA01g15630D	BnaA01g15630D	=	CUFF.735	CUFF.735.1	100	7.574413	6.745402	8.403425	72.662930	1784	CUFF.735.2	1852
BnaA01g15630D	BnaA01g15630D	j	CUFF.735	CUFF.735.2	15	1.172046	0.822123	1.521969	11.243684	1813	CUFF.735.2	1852
BnaA01g15640D	BnaA01g15640D	j	CUFF.736	CUFF.736.1	100	0.517435	0.264586	0.770284	5.010874	1486	CUFF.736.1	1740
BnaA01g15640D	BnaA01g15640D	=	CUFF.736	CUFF.736.2	72	0.373236	0.148823	0.597648	3.614440	1453	CUFF.736.1	1740
BnaA01g15650D	BnaA01g15650D	=	CUFF.737	CUFF.737.1	100	0.814516	0.654005	0.975027	7.609989	3777	CUFF.737.1	2977
BnaA01g15670D	BnaA01g15670D	=	CUFF.738	CUFF.738.1	100	12.347115	10.865668	13.828562	117.823528	962	CUFF.738.1	1046
BnaA01g15690D	BnaA01g15690D	=	CUFF.739	CUFF.739.1	100	25.568050	23.300948	27.835151	244.718908	959	CUFF.739.1	925
BnaA01g15700D	BnaA01g15700D	o	CUFF.740	CUFF.740.1	100	0.420643	0.154907	0.686380	3.895017	932	CUFF.740.1	1161
BnaA01g15710D	BnaA01g15710D	e	CUFF.741	CUFF.741.1	100	36.837676	34.666976	39.008377	350.351441	2120	CUFF.741.1	2274
BnaA01g15710D	BnaA01g15710D	=	CUFF.742	CUFF.742.1	100	62.132933	58.663475	65.602391	590.926596	1609	CUFF.741.1	2274
-	-	u	CUFF.743	CUFF.743.1	100	1.299203	0.867615	1.730790	12.267108	1030	CUFF.743.1	-
BnaA01g15720D	BnaA01g15720D	j	CUFF.744	CUFF.744.1	100	2.108937	1.721865	2.496010	19.841935	1982	CUFF.744.1	2163
BnaA01g15720D	BnaA01g15720D	c	CUFF.744	CUFF.744.2	72	1.513023	0.902169	2.123876	14.235273	796	CUFF.744.1	2163
BnaA01g15720D	BnaA01g15720D	c	CUFF.745	CUFF.745.1	100	6.851247	2.845432	10.857061	68.452686	261	CUFF.745.1	2163
BnaA01g15730D	BnaA01g15730D	o	CUFF.746	CUFF.746.1	100	3.729694	2.809955	4.649433	35.815210	742	CUFF.746.1	1542
BnaA01g15740D	BnaA01g15740D	=	CUFF.747	CUFF.747.1	100	4.034636	3.533032	4.536239	38.272275	2291	CUFF.747.1	1505
BnaA01g15750D	BnaA01g15750D	j	CUFF.748	CUFF.748.1	44	3.516300	2.937673	4.094928	33.243676	2311	CUFF.748.1	2221
BnaA01g15750D	BnaA01g15750D	j	CUFF.748	CUFF.748.2	100	8.030655	7.167618	8.893692	75.923122	2109	CUFF.748.1	2221
BnaA01g15760D	BnaA01g15760D	=	CUFF.749	CUFF.749.1	100	4.067786	3.503504	4.632068	39.024041	1992	CUFF.749.1	1820
BnaA01g15760D	BnaA01g15760D	e	CUFF.750	CUFF.750.1	100	2.624777	1.638329	3.611224	25.180622	727	CUFF.749.1	1820
BnaA01g15770D	BnaA01g15770D	j	CUFF.751	CUFF.751.1	100	0.259067	0.091791	0.426344	2.458044	1312	CUFF.751.1	1523
BnaA01g15780D	BnaA01g15780D	=	CUFF.752	CUFF.752.1	100	5.221506	4.402446	6.040565	50.283575	1189	CUFF.752.1	875
BnaA01g15800D	BnaA01g15800D	o	CUFF.753	CUFF.753.1	100	1.191319	0.775522	1.607115	11.499161	1020	CUFF.753.1	4062
BnaA01g15800D	BnaA01g15800D	j	CUFF.754	CUFF.754.1	100	6.451373	5.819988	7.082759	61.770333	2478	CUFF.754.1	4062
BnaA01g15810D	BnaA01g15810D	j	CUFF.755	CUFF.755.1	100	18.150850	16.949596	19.352104	172.850229	2905	CUFF.755.1	2699
BnaA01g15810D	BnaA01g15810D	j	CUFF.755	CUFF.755.2	60	10.967411	9.558497	12.376326	104.442463	1339	CUFF.755.1	2699
BnaA01g15820D	BnaA01g15820D	=	CUFF.756	CUFF.756.1	100	5.104238	4.519031	5.689445	48.834200	2188	CUFF.756.1	2681
BnaA01g15840D	BnaA01g15840D	=	CUFF.757	CUFF.757.1	100	22.001084	20.096544	23.905624	211.025905	1135	CUFF.757.1	1415
BnaA01g15850D	BnaA01g15850D	j	CUFF.758	CUFF.758.1	100	1.908405	1.478657	2.338153	18.304686	1507	CUFF.758.1	192
BnaA01g15860D	BnaA01g15860D	j	CUFF.759	CUFF.759.1	97	15.812929	13.706039	17.919819	149.994208	805	CUFF.759.2	1008
BnaA01g15860D	BnaA01g15860D	j	CUFF.759	CUFF.759.2	100	16.270025	14.302237	18.237813	154.330015	897	CUFF.759.2	1008
BnaA01g15870D	BnaA01g15870D	e	CUFF.760	CUFF.760.1	100	15.865656	14.157396	17.573917	146.039127	1016	CUFF.761.1	1457
BnaA01g15870D	BnaA01g15870D	=	CUFF.761	CUFF.761.1	100	1.242156	0.786016	1.698296	11.433718	1376	CUFF.761.1	1457
BnaA01g15880D	BnaA01g15880D	e	CUFF.762	CUFF.762.1	100	1.096379	0.598107	1.594650	9.973240	749	CUFF.762.1	1844
BnaA01g15880D	BnaA01g15880D	j	CUFF.763	CUFF.763.1	100	2.188332	1.602624	2.774040	20.941647	958	CUFF.763.1	1844
BnaA01g15880D	BnaA01g15880D	j	CUFF.764	CUFF.764.1	100	1.737544	0.730568	2.744520	16.645528	426	CUFF.764.1	1844
BnaA01g15900D	BnaA01g15900D	=	CUFF.765	CUFF.765.1	100	7.247278	6.302315	8.192242	69.654798	1263	CUFF.765.1	1195
BnaA01g15910D	BnaA01g15910D	o	CUFF.766	CUFF.766.1	27	0.851857	0.544672	1.159042	7.967460	1532	CUFF.766.1	1560
BnaA01g15910D	BnaA01g15910D	j	CUFF.766	CUFF.766.2	19	0.604679	0.305128	0.904231	5.655595	1459	CUFF.766.1	1560
BnaA01g15910D	BnaA01g15910D	=	CUFF.766	CUFF.766.3	42	1.325583	0.859966	1.791200	12.398245	1477	CUFF.766.1	1560
BnaA01g15910D	BnaA01g15910D	j	CUFF.766	CUFF.766.4	100	3.121581	2.475799	3.767362	29.196295	1391	CUFF.766.1	1560
BnaA01g15920D	BnaA01g15920D	j	CUFF.767	CUFF.767.1	100	0.501480	0.338431	0.664529	4.826087	2511	CUFF.767.1	1763
BnaA01g15930D	BnaA01g15930D	j	CUFF.768	CUFF.768.1	100	1.143361	0.680656	1.606067	11.003360	896	CUFF.768.1	656
BnaA01g15940D	BnaA01g15940D	=	CUFF.769	CUFF.769.1	100	36.287456	32.469834	40.105078	349.649146	571	CUFF.769.1	826
BnaA01g15950D	BnaA01g15950D	j	CUFF.770	CUFF.770.1	100	15.023774	13.853895	16.193653	143.344861	1973	CUFF.770.1	2462
BnaA01g15960D	BnaA01g15960D	=	CUFF.771	CUFF.771.1	100	4.495305	3.602846	5.387765	42.426292	909	CUFF.771.1	799
BnaA01g15980D	BnaA01g15980D	o	CUFF.772	CUFF.772.1	100	1.038561	0.670647	1.406475	10.004818	1095	CUFF.772.1	1377
BnaA01g16020D	BnaA01g16020D	j	CUFF.773	CUFF.773.1	51	0.141656	0.046890	0.236421	1.376781	3114	CUFF.773.1	1100
BnaA01g16020D	BnaA01g16020D	j	CUFF.773	CUFF.773.2	100	0.279553	0.161069	0.398038	2.717041	3114	CUFF.773.1	1100
BnaA01g16040D	BnaA01g16040D	j	CUFF.774	CUFF.774.1	100	4.925541	4.108880	5.742201	46.985539	1182	CUFF.774.1	869
BnaA01g16050D	BnaA01g16050D	=	CUFF.775	CUFF.775.1	100	3.546941	3.019994	4.073889	33.834855	1885	CUFF.775.1	1467
BnaA01g16060D	BnaA01g16060D	j	CUFF.776	CUFF.776.1	52	1.280947	0.887588	1.674305	12.018520	1610	CUFF.776.1	1690
BnaA01g16060D	BnaA01g16060D	j	CUFF.776	CUFF.776.2	100	2.448134	1.923744	2.972524	22.969692	1538	CUFF.776.1	1690
BnaA01g16070D	BnaA01g16070D	j	CUFF.777	CUFF.777.1	100	0.801529	0.691100	0.911959	7.673386	8559	CUFF.777.1	7278
BnaA01g16080D	BnaA01g16080D	j	CUFF.778	CUFF.778.1	100	7.252015	6.431752	8.072278	69.426691	1668	CUFF.778.1	1628
BnaA01g16100D	BnaA01g16100D	=	CUFF.779	CUFF.779.1	91	3.562779	2.804917	4.320640	33.785498	1128	CUFF.779.1	1675
BnaA01g16100D	BnaA01g16100D	j	CUFF.779	CUFF.779.2	100	3.896747	2.889588	4.903906	36.952488	830	CUFF.779.1	1675
BnaA01g16110D	BnaA01g16110D	o	CUFF.780	CUFF.780.1	100	1.377751	0.984572	1.770930	12.792308	1278	CUFF.780.1	4348
BnaA01g16110D	BnaA01g16110D	j	CUFF.781	CUFF.781.1	100	4.866093	4.366166	5.366020	46.057149	2879	CUFF.781.1	4348
BnaA01g16130D	BnaA01g16130D	c	CUFF.782	CUFF.782.1	100	178.485010	166.087042	190.882978	1704.218472	438	CUFF.782.1	678
BnaA01g16140D	BnaA01g16140D	=	CUFF.783	CUFF.783.1	100	2.408125	2.041019	2.775230	22.933111	2431	CUFF.783.1	1774
BnaA01g16160D	BnaA01g16160D	j	CUFF.784	CUFF.784.1	100	1.866983	0.745066	2.988900	17.499828	412	CUFF.784.1	924
BnaA01g16170D	BnaA01g16170D	=	CUFF.785	CUFF.785.1	100	52.366148	47.839387	56.892908	503.153777	613	CUFF.785.1	687
BnaA01g16180D	BnaA01g16180D	e	CUFF.786	CUFF.786.1	100	253.188891	239.880021	266.497761	2405.499902	659	CUFF.786.1	713
BnaA01g16200D	BnaA01g16200D	x	CUFF.787	CUFF.787.1	57	183.345309	173.281408	193.409209	1741.929197	709	CUFF.787.1	642
BnaA01g16220D	BnaA01g16220D	x	CUFF.787	CUFF.787.2	68	219.679449	208.156816	231.202082	2087.133016	729	CUFF.787.2	695
BnaA01g16230D	BnaA01g16230D	x	CUFF.787	CUFF.787.3	100	322.563713	306.694582	338.432844	3064.617000	726	CUFF.787.3	558
BnaA01g16240D	BnaA01g16240D	j	CUFF.788	CUFF.788.1	100	24.051218	22.541296	25.561141	231.644219	2610	CUFF.788.1	2519
BnaA01g16240D	BnaA01g16240D	j	CUFF.788	CUFF.788.2	29	7.087320	6.228802	7.945839	68.260025	2140	CUFF.788.1	2519
-	-	u	CUFF.789	CUFF.789.1	100	0.439705	0.210557	0.668854	4.026285	1187	CUFF.789.1	-
BnaA01g16270D	BnaA01g16270D	j	CUFF.790	CUFF.790.1	96	44.172970	39.823953	48.521987	423.518940	667	CUFF.790.1	774
BnaA01g16280D	BnaA01g16280D	=	CUFF.791	CUFF.791.1	100	1.305916	0.933746	1.678085	12.313851	1536	CUFF.791.1	1423
BnaA01g16280D	BnaA01g16280D	e	CUFF.792	CUFF.792.1	100	0.595822	0.155132	1.036512	5.618176	802	CUFF.791.1	1423
BnaA01g16310D	BnaA01g16310D	j	CUFF.793	CUFF.793.1	82	1.149943	0.411140	1.888746	10.909476	621	CUFF.793.2	819
BnaA01g16310D	BnaA01g16310D	j	CUFF.793	CUFF.793.2	100	1.397126	0.968985	1.825266	13.254491	1296	CUFF.793.2	819
BnaA01g16310D	BnaA01g16310D	e	CUFF.794	CUFF.794.1	100	45.269923	41.856323	48.683523	425.387974	675	CUFF.794.1	819
-	-	u	CUFF.795	CUFF.795.1	100	17.986413	16.459830	19.512996	170.295007	1120	CUFF.795.1	-
-	-	u	CUFF.796	CUFF.796.1	100	20.001455	18.176850	21.826061	189.325706	1096	CUFF.796.1	-
BnaA01g16360D	BnaA01g16360D	j	CUFF.797	CUFF.797.1	100	2.398016	1.978638	2.817394	22.426763	2139	CUFF.797.1	1946
BnaA01g16360D	BnaA01g16360D	j	CUFF.797	CUFF.797.2	23	0.544142	0.283377	0.804906	5.088931	1914	CUFF.797.1	1946
BnaA01g16390D	BnaA01g16390D	e	CUFF.798	CUFF.798.1	100	3.277950	2.453458	4.102443	32.422010	806	CUFF.798.1	569
BnaA01g16400D	BnaA01g16400D	x	CUFF.799	CUFF.799.1	42	0.836286	0.460611	1.211960	8.058674	1371	CUFF.799.2	1455
BnaA01g16400D	BnaA01g16400D	x	CUFF.799	CUFF.799.2	100	1.986614	1.483987	2.489242	19.143552	1451	CUFF.799.2	1455
BnaA01g16400D	BnaA01g16400D	j	CUFF.800	CUFF.800.1	45	1.614664	1.107592	2.121736	15.559339	1169	CUFF.800.1	1455
BnaA01g16400D	BnaA01g16400D	c	CUFF.800	CUFF.800.2	100	3.613093	2.381614	4.844572	34.816739	578	CUFF.800.1	1455
BnaA01g16410D	BnaA01g16410D	=	CUFF.801	CUFF.801.1	100	1.954188	1.625046	2.283331	18.344931	2254	CUFF.801.1	2065
-	-	u	CUFF.802	CUFF.802.1	100	1.006065	0.531488	1.480642	9.093762	735	CUFF.802.1	-
BnaA01g16420D	BnaA01g16420D	=	CUFF.803	CUFF.803.1	100	6.163053	5.620514	6.705591	58.514145	3579	CUFF.803.1	3562
BnaA01g16420D	BnaA01g16420D	e	CUFF.804	CUFF.804.1	100	6.682705	5.622764	7.742645	63.447900	1193	CUFF.803.1	3562
BnaA01g16430D	BnaA01g16430D	=	CUFF.805	CUFF.805.1	100	325.849852	309.193124	342.506580	3128.920724	626	CUFF.806.1	877
BnaA01g16430D	BnaA01g16430D	e	CUFF.806	CUFF.806.1	100	24.321751	22.483905	26.159597	233.545699	1494	CUFF.806.1	877
BnaA01g16440D	BnaA01g16440D	=	CUFF.807	CUFF.807.1	100	13.094883	11.860010	14.329756	124.774559	1444	CUFF.807.1	1586
BnaA01g16450D	BnaA01g16450D	e	CUFF.808	CUFF.808.1	100	17.403562	15.988790	18.818335	164.974861	1762	CUFF.808.1	1030
BnaA01g16450D	BnaA01g16450D	j	CUFF.809	CUFF.809.1	26	25.271089	22.464694	28.077484	239.554080	1018	CUFF.808.1	1030
BnaA01g16450D	BnaA01g16450D	=	CUFF.809	CUFF.809.2	100	96.188250	90.311717	102.064783	911.804310	979	CUFF.808.1	1030
BnaA01g16460D	BnaA01g16460D	=	CUFF.810	CUFF.810.1	100	0.563544	0.290118	0.836971	5.370521	1329	CUFF.811.1	1164
BnaA01g16460D	BnaA01g16460D	e	CUFF.811	CUFF.811.1	100	0.232953	0.050593	0.415314	2.220022	1421	CUFF.811.1	1164
BnaA01g16470D	BnaA01g16470D	o	CUFF.812	CUFF.812.1	100	2.187347	1.616947	2.757747	20.411112	1039	CUFF.812.1	1215
BnaA01g16490D	BnaA01g16490D	=	CUFF.813	CUFF.813.1	100	6.623871	5.564997	7.682745	62.840469	960	CUFF.813.1	1012
BnaA01g16520D	BnaA01g16520D	=	CUFF.814	CUFF.814.1	100	0.605479	0.422432	0.788526	5.702232	3163	CUFF.814.2	2277
BnaA01g16520D	BnaA01g16520D	j	CUFF.814	CUFF.814.2	34	0.203648	0.088456	0.318839	1.917899	3251	CUFF.814.2	2277
BnaA01g16520D	BnaA01g16520D	x	CUFF.815	CUFF.815.1	100	1.559047	1.080398	2.037697	14.682675	1238	CUFF.815.1	2277
-	-	u	CUFF.816	CUFF.816.1	100	0.674846	0.238352	1.111339	6.486081	924	CUFF.817.1	-
-	-	u	CUFF.817	CUFF.817.1	100	1.766961	1.261114	2.272807	16.982623	1196	CUFF.817.1	-
BnaA01g16530D	BnaA01g16530D	x	CUFF.818	CUFF.818.1	100	2.763674	1.622478	3.904869	26.275400	603	CUFF.818.1	1049
BnaA01g16530D	BnaA01g16530D	=	CUFF.819	CUFF.819.1	100	3.844589	3.075528	4.613650	36.552115	1118	CUFF.819.1	1049
BnaA01g16540D	BnaA01g16540D	j	CUFF.820	CUFF.820.1	100	3.876704	3.082854	4.670555	37.331574	966	CUFF.820.1	2305
BnaA01g16560D	BnaA01g16560D	=	CUFF.821	CUFF.821.1	100	20.637696	18.984302	22.291090	198.657955	1405	CUFF.821.1	1513
BnaA01g16570D	BnaA01g16570D	e	CUFF.822	CUFF.822.1	100	7.291042	5.988454	8.593630	66.083461	718	CUFF.822.1	432
BnaA01g16600D	BnaA01g16600D	=	CUFF.823	CUFF.823.1	100	3.509964	2.969587	4.050341	33.394300	1713	CUFF.823.1	2090
BnaA01g16610D	BnaA01g16610D	=	CUFF.824	CUFF.824.1	100	0.821717	0.548191	1.095243	7.583213	1525	CUFF.824.1	1273
BnaA01g16620D	BnaA01g16620D	c	CUFF.825	CUFF.825.1	100	6.196328	2.459802	9.932855	57.987500	260	CUFF.825.1	592
BnaA01g16630D	BnaA01g16630D	=	CUFF.826	CUFF.826.1	100	15.139823	13.235243	17.044402	146.271287	776	CUFF.827.1	884
BnaA01g16630D	BnaA01g16630D	e	CUFF.827	CUFF.827.1	100	1.151477	0.822505	1.480449	11.124838	1600	CUFF.827.1	884
BnaA01g16640D	BnaA01g16640D	=	CUFF.828	CUFF.828.1	100	18.089481	16.131597	20.047364	171.200206	878	CUFF.829.1	918
BnaA01g16640D	BnaA01g16640D	e	CUFF.829	CUFF.829.1	100	1.456099	1.102898	1.809301	13.780634	1758	CUFF.829.1	918
BnaA01g16650D	BnaA01g16650D	=	CUFF.830	CUFF.830.1	100	5.684744	4.651215	6.718273	54.510818	879	CUFF.830.1	1559
BnaA01g16650D	BnaA01g16650D	e	CUFF.831	CUFF.831.1	100	4.419172	3.467229	5.371115	42.375290	816	CUFF.830.1	1559
BnaA01g16660D	BnaA01g16660D	=	CUFF.832	CUFF.832.1	100	15.380356	14.137912	16.622800	146.090585	1770	CUFF.832.1	1623
BnaA01g16710D	BnaA01g16710D	j	CUFF.833	CUFF.833.1	100	2.322562	1.952469	2.692655	21.988391	2622	CUFF.833.2	2682
BnaA01g16710D	BnaA01g16710D	=	CUFF.833	CUFF.833.2	31	0.711196	0.486065	0.936328	6.733107	2691	CUFF.833.2	2682
BnaA01g16720D	BnaA01g16720D	j	CUFF.834	CUFF.834.1	95	4.416320	3.570533	5.262106	39.076836	1189	CUFF.834.1	1465
BnaA01g16720D	BnaA01g16720D	=	CUFF.834	CUFF.834.2	100	4.631876	3.287799	5.975953	40.984135	579	CUFF.834.1	1465
BnaA01g16720D	BnaA01g16720D	x	CUFF.835	CUFF.835.1	100	2.689355	2.155025	3.223685	23.796170	1655	CUFF.835.1	1465
BnaA01g16730D	BnaA01g16730D	j	CUFF.836	CUFF.836.1	100	2.141157	1.500039	2.782275	20.344831	915	CUFF.837.1	666
BnaA01g16730D	BnaA01g16730D	e	CUFF.837	CUFF.837.1	100	0.369344	0.105099	0.633589	3.509429	1106	CUFF.837.1	666
BnaA01g16750D	BnaA01g16750D	c	CUFF.838	CUFF.838.1	36	1.999340	1.471906	2.526774	18.978554	1133	CUFF.838.2	1887
BnaA01g16750D	BnaA01g16750D	j	CUFF.838	CUFF.838.2	17	0.914705	0.684325	1.145085	8.682755	3005	CUFF.838.2	1887
BnaA01g16750D	BnaA01g16750D	j	CUFF.838	CUFF.838.3	100	5.538879	4.841699	6.236060	52.577308	1851	CUFF.838.2	1887
BnaA01g16780D	BnaA01g16780D	j	CUFF.839	CUFF.839.1	100	111.804224	105.791840	117.816608	1063.710395	1090	CUFF.839.1	2366
BnaA01g16800D	BnaA01g16800D	=	CUFF.840	CUFF.840.1	100	0.986287	0.590227	1.382347	9.153115	971	CUFF.840.1	291
BnaA01g16830D	BnaA01g16830D	o	CUFF.841	CUFF.841.1	100	1.054880	0.603935	1.505825	10.107060	844	CUFF.841.1	2048
BnaA01g16830D	BnaA01g16830D	c	CUFF.842	CUFF.842.1	100	2.845568	1.676171	4.014966	27.239570	480	CUFF.842.1	2048
BnaA01g16840D	BnaA01g16840D	=	CUFF.843	CUFF.843.1	100	3.723197	3.252809	4.193586	35.574953	2588	CUFF.843.1	1086
BnaA01g16850D	BnaA01g16850D	=	CUFF.844	CUFF.844.1	100	17.994388	15.876579	20.112197	171.935433	799	CUFF.844.1	942
BnaA01g16860D	BnaA01g16860D	j	CUFF.845	CUFF.845.1	10	7.148797	4.971614	9.325981	69.200201	414	CUFF.845.1	505
BnaA01g16860D	BnaA01g16860D	=	CUFF.845	CUFF.845.2	100	68.279553	59.206226	77.352881	660.944575	331	CUFF.845.1	505
BnaA01g16870D	BnaA01g16870D	j	CUFF.846	CUFF.846.1	42	1.269985	0.868743	1.671227	12.214749	1646	CUFF.846.1	1719
BnaA01g16870D	BnaA01g16870D	=	CUFF.846	CUFF.846.2	100	2.994004	2.432897	3.555112	28.796415	1641	CUFF.846.1	1719
-	-	u	CUFF.847	CUFF.847.1	100	9.624152	7.582898	11.665406	93.508117	499	CUFF.847.1	-
BnaA01g16940D	BnaA01g16940D	x	CUFF.848	CUFF.848.1	100	0.595594	0.286322	0.904865	5.001977	985	CUFF.848.1	938
BnaA01g16960D	BnaA01g16960D	=	CUFF.849	CUFF.849.1	100	2.513918	1.821763	3.206072	23.189484	835	CUFF.849.1	840
BnaA01g16970D	BnaA01g16970D	=	CUFF.850	CUFF.850.1	100	10.224196	9.083944	11.364447	98.470191	1296	CUFF.850.1	942
BnaA01g16970D	BnaA01g16970D	e	CUFF.851	CUFF.851.1	100	1.923332	1.315758	2.530907	18.523794	935	CUFF.850.1	942
BnaA01g16990D	BnaA01g16990D	e	CUFF.852	CUFF.852.1	100	0.773801	0.382080	1.165522	7.396052	1169	CUFF.852.1	1026
BnaA01g16990D	BnaA01g16990D	=	CUFF.853	CUFF.853.1	100	4.130235	3.269572	4.990897	39.477123	986	CUFF.852.1	1026
BnaA01g17000D	BnaA01g17000D	c	CUFF.854	CUFF.854.1	100	2.622838	1.960108	3.285568	24.790997	927	CUFF.854.1	1179
BnaA01g17010D	BnaA01g17010D	o	CUFF.855	CUFF.855.1	100	116.919022	110.830954	123.007090	1120.119589	589	CUFF.855.1	948
-	-	u	CUFF.856	CUFF.856.1	100	0.589809	0.249555	0.930063	5.524941	827	CUFF.856.1	-
BnaA01g17020D	BnaA01g17020D	=	CUFF.857	CUFF.857.1	100	3.553377	3.061022	4.045732	33.809357	2375	CUFF.857.1	1997
BnaA01g17020D	BnaA01g17020D	o	CUFF.858	CUFF.858.1	52	15.134550	12.438879	17.830220	144.000861	627	CUFF.857.1	1997
BnaA01g17020D	BnaA01g17020D	o	CUFF.858	CUFF.858.2	100	29.040333	25.862275	32.218391	276.310367	724	CUFF.857.1	1997
BnaA01g17040D	BnaA01g17040D	=	CUFF.859	CUFF.859.1	100	21.428975	16.808593	26.049357	201.702538	340	CUFF.859.1	508
BnaA01g17050D	BnaA01g17050D	=	CUFF.860	CUFF.860.1	100	7.713630	6.938026	8.489233	72.954817	1992	CUFF.860.1	1860
-	-	u	CUFF.861	CUFF.861.1	100	1.428240	0.986367	1.870112	13.392094	1314	CUFF.861.1	-
-	-	u	CUFF.861	CUFF.861.2	89	1.274209	0.708116	1.840301	11.947797	903	CUFF.861.1	-
-	-	u	CUFF.861	CUFF.861.3	55	0.785816	0.336120	1.235512	7.368314	957	CUFF.861.1	-
BnaA01g17060D	BnaA01g17060D	=	CUFF.862	CUFF.862.1	100	1.720622	1.386122	2.055122	16.490389	1953	CUFF.862.1	1598
BnaA01g17070D	BnaA01g17070D	x	CUFF.863	CUFF.863.1	100	0.821278	0.295075	1.347482	7.883311	854	CUFF.863.1	810
BnaA01g17070D	BnaA01g17070D	=	CUFF.864	CUFF.864.1	100	3.349740	2.541106	4.158375	32.153585	946	CUFF.864.1	810
-	-	u	CUFF.865	CUFF.865.1	100	0.986774	0.472525	1.501023	8.931789	660	CUFF.865.1	-
BnaA01g17090D	BnaA01g17090D	=	CUFF.866	CUFF.866.1	100	0.490167	0.279651	0.700682	4.683287	1506	CUFF.866.1	1284
BnaA01g17100D	BnaA01g17100D	=	CUFF.867	CUFF.867.1	100	1.066753	0.601184	1.532322	10.225830	785	CUFF.867.1	902
BnaA01g17120D	BnaA01g17120D	=	CUFF.868	CUFF.868.1	100	3.011114	2.447086	3.575142	28.291572	1296	CUFF.868.1	1077
BnaA01g17130D	BnaA01g17130D	j	CUFF.869	CUFF.869.1	23	0.424282	0.212221	0.636343	4.012542	2192	CUFF.869.1	2182
BnaA01g17130D	BnaA01g17130D	=	CUFF.869	CUFF.869.2	100	1.831217	1.464062	2.198372	17.318285	2192	CUFF.869.1	2182
BnaA01g17130D	BnaA01g17130D	j	CUFF.869	CUFF.869.3	15	0.266465	0.105263	0.427667	2.520027	2192	CUFF.869.1	2182
BnaA01g17140D	BnaA01g17140D	j	CUFF.870	CUFF.870.1	24	0.542631	0.317830	0.767432	5.176466	2730	CUFF.870.3	2550
BnaA01g17140D	BnaA01g17140D	j	CUFF.870	CUFF.870.2	100	2.264212	1.880690	2.647733	21.599608	2803	CUFF.870.3	2550
BnaA01g17140D	BnaA01g17140D	j	CUFF.870	CUFF.870.3	46	1.034945	0.767972	1.301918	9.872932	2885	CUFF.870.3	2550
BnaA01g17150D	BnaA01g17150D	c	CUFF.871	CUFF.871.1	100	2.339654	1.749797	2.929512	21.781595	1254	CUFF.871.1	1248
BnaA01g17150D	BnaA01g17150D	j	CUFF.871	CUFF.871.2	46	1.072700	0.620154	1.525246	9.986568	1199	CUFF.871.1	1248
BnaA01g17150D	BnaA01g17150D	x	CUFF.872	CUFF.872.1	100	2.836885	2.148851	3.524920	26.410692	1055	CUFF.872.1	1248
BnaA01g17170D	BnaA01g17170D	=	CUFF.873	CUFF.873.1	100	17.819431	16.742431	18.896431	166.730397	1962	CUFF.873.1	1744
BnaA01g17200D	BnaA01g17200D	=	CUFF.874	CUFF.874.1	100	353.357389	346.859071	359.855706	3343.669965	1200	CUFF.874.1	743
BnaA01g17210D	BnaA01g17210D	=	CUFF.875	CUFF.875.1	100	4.408676	2.437056	6.380296	37.856096	355	CUFF.875.1	171
BnaA01g17280D	BnaA01g17280D	c	CUFF.876	CUFF.876.1	100	7.958984	6.252064	9.665905	74.766260	561	CUFF.876.1	1334
BnaA01g17290D	BnaA01g17290D	e	CUFF.877	CUFF.877.1	100	47.204661	43.041039	51.368283	443.437975	633	CUFF.877.1	315
BnaA01g17300D	BnaA01g17300D	=	CUFF.878	CUFF.878.1	100	1.556338	0.618718	2.493957	14.174849	440	CUFF.878.1	339
-	-	u	CUFF.879	CUFF.879.1	100	1.524362	1.036861	2.011862	14.134693	992	CUFF.879.1	-
-	-	u	CUFF.880	CUFF.880.1	100	21.486201	19.901862	23.070539	202.842939	1200	CUFF.880.1	-
BnaA01g17330D	BnaA01g17330D	e	CUFF.881	CUFF.881.1	100	0.427075	0.232024	0.622127	4.154860	2048	CUFF.881.1	1425
BnaA01g17330D	BnaA01g17330D	=	CUFF.882	CUFF.882.1	100	0.270993	0.099582	0.442404	2.636391	1957	CUFF.881.1	1425
-	-	u	CUFF.883	CUFF.883.1	100	2.748538	2.116611	3.380465	26.552300	1012	CUFF.883.1	-
BnaA01g17350D	BnaA01g17350D	e	CUFF.884	CUFF.884.1	100	3.407232	2.630368	4.184096	31.802069	917	CUFF.884.1	761
BnaA01g17350D	BnaA01g17350D	=	CUFF.885	CUFF.885.1	100	45.048698	38.217363	51.880033	420.470865	348	CUFF.884.1	761
BnaA01g17400D	BnaA01g17400D	=	CUFF.886	CUFF.886.1	100	0.724848	0.366272	1.083423	6.751491	922	CUFF.886.1	796
BnaA01g17410D	BnaA01g17410D	c	CUFF.887	CUFF.887.1	100	3.838037	3.196475	4.479600	35.346268	1369	CUFF.887.1	1827
BnaA01g17410D	BnaA01g17410D	o	CUFF.888	CUFF.888.1	100	7.392331	6.657675	8.126987	68.693620	1763	CUFF.888.1	1827
BnaA01g17450D	BnaA01g17450D	=	CUFF.889	CUFF.889.1	100	1.383795	1.106958	1.660633	13.132330	2250	CUFF.889.1	2297
BnaA01g17460D	BnaA01g17460D	e	CUFF.890	CUFF.890.1	100	2.771270	2.304826	3.237713	26.078352	2148	CUFF.890.1	1101
BnaA01g17460D	BnaA01g17460D	j	CUFF.891	CUFF.891.1	100	14.906550	13.047779	16.765321	140.274424	1077	CUFF.890.1	1101
BnaA01g17460D	BnaA01g17460D	=	CUFF.891	CUFF.891.2	88	13.072283	11.734787	14.409780	123.013508	1600	CUFF.890.1	1101
BnaA01g17470D	BnaA01g17470D	j	CUFF.892	CUFF.892.1	79	0.563885	0.200529	0.927242	5.396985	972	CUFF.892.2	666
BnaA01g17470D	BnaA01g17470D	j	CUFF.892	CUFF.892.2	100	0.718262	0.320595	1.115929	6.874535	978	CUFF.892.2	666
BnaA01g17480D	BnaA01g17480D	=	CUFF.893	CUFF.893.1	100	2.486466	1.967347	3.005585	23.258999	1632	CUFF.893.1	1481
BnaA01g17480D	BnaA01g17480D	j	CUFF.893	CUFF.893.2	30	0.753503	0.423401	1.083604	7.048445	1456	CUFF.893.1	1481
BnaA01g17480D	BnaA01g17480D	j	CUFF.893	CUFF.893.3	49	1.213079	0.780367	1.645791	11.347432	1465	CUFF.893.1	1481
BnaA01g17490D	BnaA01g17490D	c	CUFF.894	CUFF.894.1	100	2.544827	2.149703	2.939952	24.336597	2231	CUFF.894.1	5829
BnaA01g17490D	BnaA01g17490D	j	CUFF.895	CUFF.895.1	51	0.817544	0.310161	1.324927	7.961901	848	CUFF.895.2	5829
BnaA01g17490D	BnaA01g17490D	c	CUFF.895	CUFF.895.2	100	1.601071	1.021086	2.181057	15.592516	951	CUFF.895.2	5829
BnaA01g17490D	BnaA01g17490D	j	CUFF.896	CUFF.896.1	37	0.877945	0.566586	1.189303	8.398501	2149	CUFF.896.1	5829
BnaA01g17490D	BnaA01g17490D	j	CUFF.896	CUFF.896.2	32	0.741918	0.470142	1.013694	7.097259	2149	CUFF.896.1	5829
BnaA01g17490D	BnaA01g17490D	c	CUFF.896	CUFF.896.3	100	2.342835	1.892380	2.793289	22.411777	2149	CUFF.896.1	5829
BnaA01g17500D	BnaA01g17500D	j	CUFF.897	CUFF.897.1	96	7.630780	6.497050	8.764511	72.449645	1026	CUFF.897.1	1229
BnaA01g17500D	BnaA01g17500D	=	CUFF.897	CUFF.897.2	100	7.928203	6.020520	9.835885	75.273491	541	CUFF.897.1	1229
BnaA01g17510D	BnaA01g17510D	j	CUFF.898	CUFF.898.1	79	1.848956	1.244232	2.453680	17.492301	1158	CUFF.898.3	2565
BnaA01g17510D	BnaA01g17510D	j	CUFF.898	CUFF.898.2	80	1.875059	1.538181	2.211938	17.739257	2878	CUFF.898.3	2565
BnaA01g17510D	BnaA01g17510D	j	CUFF.898	CUFF.898.3	43	0.997528	0.718558	1.276498	9.437250	2879	CUFF.898.3	2565
BnaA01g17510D	BnaA01g17510D	j	CUFF.898	CUFF.898.4	100	2.336074	1.625375	3.046773	22.100748	1099	CUFF.898.3	2565
BnaA01g17530D	BnaA01g17530D	j	CUFF.899	CUFF.899.1	100	1.565229	0.658116	2.472343	15.270610	448	CUFF.899.1	577
BnaA01g17550D	BnaA01g17550D	j	CUFF.900	CUFF.900.1	100	1.785847	0.980529	2.591165	17.054875	775	CUFF.900.4	2377
BnaA01g17550D	BnaA01g17550D	c	CUFF.900	CUFF.900.2	38	0.686675	0.384981	0.988370	6.557761	1390	CUFF.900.4	2377
BnaA01g17550D	BnaA01g17550D	j	CUFF.900	CUFF.900.3	36	0.635259	0.396631	0.873887	6.066734	2024	CUFF.900.4	2377
BnaA01g17550D	BnaA01g17550D	j	CUFF.900	CUFF.900.4	69	1.240547	0.939184	1.541911	11.847249	2377	CUFF.900.4	2377
-	-	u	CUFF.901	CUFF.901.1	100	0.430917	0.242042	0.619792	4.066803	1659	CUFF.901.1	-
BnaA01g17560D	BnaA01g17560D	j	CUFF.902	CUFF.902.1	100	18.561505	16.645338	20.477671	177.199977	921	CUFF.902.1	1285
BnaA01g17570D	BnaA01g17570D	=	CUFF.903	CUFF.903.1	100	418.705963	400.141291	437.270636	3987.332823	1258	CUFF.903.1	1347
BnaA01g17580D	BnaA01g17580D	j	CUFF.904	CUFF.904.1	35	1.759829	1.332283	2.187374	16.700785	1880	CUFF.904.2	2723
BnaA01g17580D	BnaA01g17580D	j	CUFF.904	CUFF.904.2	20	0.989086	0.719249	1.258923	9.386434	2689	CUFF.904.2	2723
BnaA01g17580D	BnaA01g17580D	j	CUFF.904	CUFF.904.3	63	3.134789	2.510056	3.759523	29.749170	1713	CUFF.904.2	2723
BnaA01g17580D	BnaA01g17580D	j	CUFF.904	CUFF.904.4	100	4.994306	4.147561	5.841051	47.395995	1450	CUFF.904.2	2723
BnaA01g17600D	BnaA01g17600D	x	CUFF.905	CUFF.905.1	100	3.002308	2.434089	3.570527	28.558311	1279	CUFF.905.1	1548
BnaA01g17620D	BnaA01g17620D	=	CUFF.906	CUFF.906.1	100	1.715492	1.043043	2.387941	16.336391	675	CUFF.906.1	731
BnaA01g17630D	BnaA01g17630D	j	CUFF.907	CUFF.907.1	100	29.910902	27.958429	31.863375	284.713316	1722	CUFF.907.1	1902
BnaA01g17630D	BnaA01g17630D	p	CUFF.908	CUFF.908.1	100	1.444782	1.043708	1.845856	13.847428	1248	CUFF.908.1	1902
BnaA01g17650D	BnaA01g17650D	j	CUFF.909	CUFF.909.1	51	0.681168	0.459035	0.903301	6.345643	2196	CUFF.909.1	2217
BnaA01g17650D	BnaA01g17650D	c	CUFF.909	CUFF.909.2	100	1.340511	0.794918	1.886104	12.487965	914	CUFF.909.1	2217
BnaA01g17660D	BnaA01g17660D	j	CUFF.910	CUFF.910.1	100	8.997226	7.138655	10.855798	87.619102	527	CUFF.910.1	618
-	-	u	CUFF.911	CUFF.911.1	100	1.793590	1.328552	2.258628	16.609416	1210	CUFF.911.1	-
BnaA01g17690D	BnaA01g17690D	=	CUFF.912	CUFF.912.1	100	23.028952	21.423739	24.634165	220.627119	1801	CUFF.912.1	1974
BnaA01g17710D	BnaA01g17710D	=	CUFF.913	CUFF.913.1	100	1.925550	1.251703	2.599398	17.949324	714	CUFF.913.1	623
BnaA01g17720D	BnaA01g17720D	j	CUFF.914	CUFF.914.1	100	18.529317	17.325395	19.733239	176.478360	3233	CUFF.914.2	3200
BnaA01g17720D	BnaA01g17720D	j	CUFF.914	CUFF.914.2	50	9.177710	8.389202	9.966219	87.411058	3382	CUFF.914.2	3200
BnaA01g17740D	BnaA01g17740D	=	CUFF.915	CUFF.915.1	100	5.779527	5.198663	6.360391	54.841328	2148	CUFF.915.1	2387
BnaA01g17750D	BnaA01g17750D	j	CUFF.916	CUFF.916.1	100	3.100835	2.624540	3.577129	29.775701	1791	CUFF.916.1	1819
BnaA01g17760D	BnaA01g17760D	j	CUFF.917	CUFF.917.1	18	0.180099	0.045752	0.314446	1.697980	1972	CUFF.917.1	1842
BnaA01g17760D	BnaA01g17760D	j	CUFF.917	CUFF.917.2	43	0.422298	0.208619	0.635977	3.981444	1876	CUFF.917.1	1842
BnaA01g17760D	BnaA01g17760D	=	CUFF.917	CUFF.917.3	100	0.976652	0.679301	1.274003	9.207917	1875	CUFF.917.1	1842
BnaA01g17780D	BnaA01g17780D	j	CUFF.918	CUFF.918.1	48	0.649776	0.333830	0.965722	6.288136	1352	CUFF.918.2	722
BnaA01g17780D	BnaA01g17780D	j	CUFF.918	CUFF.918.2	40	0.545281	0.276539	0.814022	5.276892	1425	CUFF.918.2	722
BnaA01g17780D	BnaA01g17780D	j	CUFF.918	CUFF.918.3	100	1.358638	0.830246	1.887029	13.148065	878	CUFF.918.2	722
BnaA01g17790D	BnaA01g17790D	j	CUFF.918	CUFF.918.4	74	1.007887	0.515995	1.499780	9.753716	857	CUFF.918.2	847
BnaA01g17810D	BnaA01g17810D	e	CUFF.919	CUFF.919.1	100	1.946322	1.593057	2.299586	18.894316	1983	CUFF.919.1	1164
BnaA01g17840D	BnaA01g17840D	j	CUFF.920	CUFF.920.1	100	1.111938	0.665421	1.558455	10.585876	888	CUFF.920.1	1005
BnaA01g17850D	BnaA01g17850D	j	CUFF.921	CUFF.921.1	100	0.282091	0.128753	0.435429	2.711694	1644	CUFF.921.1	860
BnaA01g17860D	BnaA01g17860D	=	CUFF.922	CUFF.922.1	100	5.183760	4.603973	5.763546	48.179107	1978	CUFF.922.1	2006
BnaA01g17870D	BnaA01g17870D	j	CUFF.923	CUFF.923.1	100	0.634465	0.394970	0.873960	5.864650	1532	CUFF.923.1	1503
BnaA01g17890D	BnaA01g17890D	j	CUFF.924	CUFF.924.1	17	1.289038	0.724795	1.853281	12.327790	1038	CUFF.924.1	1201
BnaA01g17890D	BnaA01g17890D	=	CUFF.924	CUFF.924.2	100	7.797258	6.560534	9.033981	74.569507	936	CUFF.924.1	1201
BnaA01g17910D	BnaA01g17910D	=	CUFF.925	CUFF.925.1	100	4.623200	4.015768	5.230632	43.910095	1703	CUFF.925.1	1528
BnaA01g17930D	BnaA01g17930D	j	CUFF.926	CUFF.926.1	23	3.852796	2.890595	4.814998	36.494407	1007	CUFF.926.1	942
BnaA01g17930D	BnaA01g17930D	=	CUFF.926	CUFF.926.2	100	16.620781	14.815589	18.425973	157.435153	1007	CUFF.926.1	942
BnaA01g17950D	BnaA01g17950D	=	CUFF.927	CUFF.927.1	100	8.627422	7.620747	9.634097	81.557637	1345	CUFF.927.1	1346
BnaA01g17950D	BnaA01g17950D	e	CUFF.928	CUFF.928.1	100	3.478382	2.857285	4.099480	32.882202	1328	CUFF.927.1	1346
BnaA01g17960D	BnaA01g17960D	e	CUFF.929	CUFF.929.1	100	7.181928	6.409074	7.954782	69.130846	1599	CUFF.929.1	933
BnaA01g17980D	BnaA01g17980D	j	CUFF.930	CUFF.930.1	100	4.901638	4.132948	5.670328	46.714072	1254	CUFF.930.1	1121
BnaA01g17990D	BnaA01g17990D	j	CUFF.931	CUFF.931.1	100	11.800651	10.480578	13.120724	113.504268	1129	CUFF.931.1	1918
BnaA01g18010D	BnaA01g18010D	=	CUFF.932	CUFF.932.1	100	16.976954	15.551148	18.402760	162.486920	1489	CUFF.932.1	1694
BnaA01g18030D	BnaA01g18030D	=	CUFF.933	CUFF.933.1	100	12.235554	10.541676	13.929431	117.106836	769	CUFF.933.1	888
BnaA01g18040D	BnaA01g18040D	j	CUFF.934	CUFF.934.1	71	1.333051	1.008242	1.657860	12.797721	1891	CUFF.934.1	1997
BnaA01g18040D	BnaA01g18040D	c	CUFF.934	CUFF.934.2	100	1.873914	1.146926	2.600902	17.990181	762	CUFF.934.1	1997
BnaA01g18070D	BnaA01g18070D	j	CUFF.935	CUFF.935.1	100	2.721837	2.185462	3.258212	25.800611	1296	CUFF.935.1	1288
BnaA01g18080D	BnaA01g18080D	c	CUFF.936	CUFF.936.1	100	0.532793	0.305610	0.759977	4.932621	1387	CUFF.936.1	1947
BnaA01g18090D	BnaA01g18090D	j	CUFF.937	CUFF.937.1	100	4.441869	3.679859	5.203878	42.192868	1522	CUFF.937.1	1200
BnaA01g18090D	BnaA01g18090D	j	CUFF.937	CUFF.937.2	74	3.278807	2.571300	3.986314	31.145064	1431	CUFF.937.1	1200
BnaA01g18120D	BnaA01g18120D	j	CUFF.938	CUFF.938.1	60	0.888016	0.270493	1.505539	8.403468	591	CUFF.939.1	375
BnaA01g18120D	BnaA01g18120D	o	CUFF.938	CUFF.938.2	46	0.693290	0.284034	1.102546	6.560738	973	CUFF.939.1	375
BnaA01g18120D	BnaA01g18120D	j	CUFF.938	CUFF.938.3	100	1.491181	0.936308	2.046055	14.111342	968	CUFF.939.1	375
BnaA01g18120D	BnaA01g18120D	e	CUFF.939	CUFF.939.1	100	0.317295	0.093429	0.541162	3.002628	1134	CUFF.939.1	375
BnaA01g18130D	BnaA01g18130D	e	CUFF.940	CUFF.940.1	100	2.928149	2.441812	3.414485	27.358895	1621	CUFF.940.1	1395
BnaA01g18160D	BnaA01g18160D	=	CUFF.941	CUFF.941.1	100	32.579264	30.661527	34.497001	310.487602	2215	CUFF.941.1	2416
-	-	u	CUFF.942	CUFF.942.1	100	0.963867	0.481934	1.445801	8.612103	699	CUFF.942.1	-
BnaA01g18230D	BnaA01g18230D	j	CUFF.943	CUFF.943.1	100	1.229368	0.580169	1.878568	11.487614	657	CUFF.943.2	441
BnaA01g18230D	BnaA01g18230D	o	CUFF.943	CUFF.943.2	22	0.273212	0.109083	0.437341	2.552981	1887	CUFF.943.2	441
BnaA01g18230D	BnaA01g18230D	o	CUFF.943	CUFF.943.3	14	0.173217	0.034766	0.311669	1.618598	1865	CUFF.943.2	441
BnaA01g18230D	BnaA01g18230D	o	CUFF.943	CUFF.943.4	19	0.230311	0.069514	0.391108	2.152099	1862	CUFF.943.2	441
BnaA01g18230D	BnaA01g18230D	o	CUFF.943	CUFF.943.5	14	0.176703	0.036925	0.316481	1.651171	1766	CUFF.943.2	441
BnaA01g18280D	BnaA01g18280D	j	CUFF.944	CUFF.944.1	19	0.452192	0.243415	0.660970	4.323834	2007	CUFF.944.1	1848
BnaA01g18280D	BnaA01g18280D	j	CUFF.944	CUFF.944.2	42	0.979291	0.684719	1.273863	9.363921	2001	CUFF.944.1	1848
BnaA01g18280D	BnaA01g18280D	c	CUFF.944	CUFF.944.3	100	2.323419	1.675155	2.971684	22.216387	977	CUFF.944.1	1848
BnaA01g18320D	BnaA01g18320D	=	CUFF.945	CUFF.945.1	100	6.615506	5.858442	7.372569	62.397177	1745	CUFF.945.1	1884
BnaA01g18340D	BnaA01g18340D	e	CUFF.946	CUFF.946.1	100	0.387446	0.243552	0.531340	3.803877	2322	CUFF.946.1	3379
BnaA01g18340D	BnaA01g18340D	j	CUFF.947	CUFF.947.1	100	37.613043	30.314494	44.911592	368.875312	306	CUFF.947.1	3379
BnaA01g18340D	BnaA01g18340D	x	CUFF.948	CUFF.948.1	100	1.281328	0.773132	1.789523	12.566122	827	CUFF.948.1	3379
BnaA01g18350D	BnaA01g18350D	=	CUFF.949	CUFF.949.1	100	8.951989	7.387759	10.516218	85.305464	680	CUFF.949.1	686
BnaA01g18360D	BnaA01g18360D	j	CUFF.950	CUFF.950.1	100	6.282438	5.718350	6.846526	59.948099	3086	CUFF.950.1	2976
BnaA01g18370D	BnaA01g18370D	j	CUFF.951	CUFF.951.1	100	2.409878	1.667348	3.152408	22.871770	751	CUFF.951.1	378
BnaA01g18380D	BnaA01g18380D	j	CUFF.952	CUFF.952.1	11	1.295697	0.451447	2.139947	12.234112	653	CUFF.952.1	970
BnaA01g18380D	BnaA01g18380D	=	CUFF.952	CUFF.952.2	100	11.507738	9.578375	13.437101	108.657310	652	CUFF.952.1	970
BnaA01g18390D	BnaA01g18390D	o	CUFF.953	CUFF.953.1	30	3.439618	2.242306	4.636930	32.676907	761	CUFF.953.2	748
BnaA01g18390D	BnaA01g18390D	o	CUFF.953	CUFF.953.2	46	5.374975	4.179936	6.570014	51.063107	900	CUFF.953.2	748
BnaA01g18390D	BnaA01g18390D	o	CUFF.953	CUFF.953.3	100	11.564132	9.653810	13.474454	109.861066	772	CUFF.953.2	748
BnaA01g18400D	BnaA01g18400D	e	CUFF.954	CUFF.954.1	100	0.943901	0.658281	1.229521	8.564933	1555	CUFF.954.1	1441
BnaA01g18410D	BnaA01g18410D	=	CUFF.955	CUFF.955.1	100	3.614054	2.885529	4.342579	34.195297	1046	CUFF.955.1	1360
BnaA01g18430D	BnaA01g18430D	j	CUFF.956	CUFF.956.1	100	12.289843	10.492784	14.086903	118.050087	770	CUFF.956.1	1269
BnaA01g18430D	BnaA01g18430D	j	CUFF.956	CUFF.956.2	35	4.284287	3.127975	5.440600	41.152722	760	CUFF.956.1	1269
BnaA01g18430D	BnaA01g18430D	x	CUFF.957	CUFF.957.1	100	4.788050	4.096147	5.479953	45.991615	1479	CUFF.957.1	1269
BnaA01g18450D	BnaA01g18450D	j	CUFF.958	CUFF.958.1	100	2.613503	2.153993	3.073013	25.207511	1859	CUFF.958.1	2904
BnaA01g18450D	BnaA01g18450D	j	CUFF.958	CUFF.958.2	25	0.658425	0.358981	0.957868	6.350575	1498	CUFF.958.1	2904
BnaA01g18450D	BnaA01g18450D	c	CUFF.959	CUFF.959.1	100	5.186930	3.957968	6.415892	50.637809	642	CUFF.959.1	2904
BnaA01g18460D	BnaA01g18460D	=	CUFF.960	CUFF.960.1	100	2.144834	1.539156	2.750512	20.169626	925	CUFF.960.1	981
BnaA01g18470D	BnaA01g18470D	=	CUFF.961	CUFF.961.1	100	1.140071	0.741102	1.539039	11.022883	1043	CUFF.961.1	1176
BnaA01g18480D	BnaA01g18480D	j	CUFF.962	CUFF.962.1	29	0.822092	0.587208	1.056976	7.885265	2889	CUFF.962.1	2968
BnaA01g18480D	BnaA01g18480D	c	CUFF.962	CUFF.962.2	100	2.869817	2.149294	3.590339	27.526442	1029	CUFF.962.1	2968
BnaA01g18480D	BnaA01g18480D	j	CUFF.962	CUFF.962.3	54	1.543080	1.234568	1.851593	14.800774	2885	CUFF.962.1	2968
BnaA01g18490D	BnaA01g18490D	j	CUFF.963	CUFF.963.1	100	1.985177	1.013836	2.956517	18.727065	488	CUFF.963.1	180
BnaA01g18500D	BnaA01g18500D	e	CUFF.964	CUFF.964.1	100	0.485412	0.250049	0.720776	4.467248	1241	CUFF.964.1	441
BnaA01g18530D	BnaA01g18530D	e	CUFF.965	CUFF.965.1	100	2.331877	1.916400	2.747354	22.462264	1748	CUFF.965.1	1648
BnaA01g18540D	BnaA01g18540D	o	CUFF.966	CUFF.966.1	100	12.321227	11.074676	13.567778	116.981336	1588	CUFF.967.1	2845
BnaA01g18540D	BnaA01g18540D	c	CUFF.967	CUFF.967.1	100	5.368540	4.537232	6.199847	50.970486	1682	CUFF.967.1	2845
BnaA01g18550D	BnaA01g18550D	=	CUFF.968	CUFF.968.1	100	0.381867	0.177751	0.585984	3.526173	1258	CUFF.968.1	1110
-	-	u	CUFF.969	CUFF.969.1	49	0.860806	0.484129	1.237483	7.985372	1268	CUFF.969.3	-
-	-	u	CUFF.969	CUFF.969.2	100	1.774811	1.237016	2.312607	16.464251	1277	CUFF.969.3	-
-	-	u	CUFF.969	CUFF.969.3	51	0.900465	0.514080	1.286850	8.353271	1366	CUFF.969.3	-
-	-	u	CUFF.969	CUFF.969.4	35	0.628514	0.315934	0.941093	5.830483	1183	CUFF.969.3	-
BnaA01g18560D	BnaA01g18560D	e	CUFF.970	CUFF.970.1	100	2.301318	1.305522	3.297113	18.625106	504	CUFF.970.1	827
BnaA01g18570D	BnaA01g18570D	=	CUFF.971	CUFF.971.1	33	0.180452	0.084886	0.276018	1.719078	3033	CUFF.971.1	1482
BnaA01g18570D	BnaA01g18570D	c	CUFF.971	CUFF.971.2	100	0.552249	0.219736	0.884762	5.261004	967	CUFF.971.1	1482
BnaA01g18580D	BnaA01g18580D	j	CUFF.972	CUFF.972.1	100	0.346409	0.117440	0.575378	3.300064	1114	CUFF.972.1	2518
BnaA01g18580D	BnaA01g18580D	c	CUFF.973	CUFF.973.1	100	0.577379	0.297423	0.857334	5.544674	1081	CUFF.973.1	2518
BnaA01g18620D	BnaA01g18620D	e	CUFF.974	CUFF.974.1	100	0.483139	0.264275	0.702004	4.574035	1802	CUFF.974.1	852
BnaA01g18620D	BnaA01g18620D	=	CUFF.975	CUFF.975.1	100	2.267876	1.683906	2.851845	21.470699	1107	CUFF.974.1	852
BnaA01g18630D	BnaA01g18630D	e	CUFF.976	CUFF.976.1	100	0.434775	0.228569	0.640981	4.051529	2195	CUFF.976.1	2175
BnaA01g18630D	BnaA01g18630D	=	CUFF.977	CUFF.977.1	100	1.648942	1.282927	2.014957	15.365963	1959	CUFF.976.1	2175
BnaA01g18650D	BnaA01g18650D	=	CUFF.978	CUFF.978.1	100	15.857470	14.723413	16.991527	150.576583	1624	CUFF.978.1	1470
BnaA01g18670D	BnaA01g18670D	x	CUFF.979	CUFF.979.1	100	7.491584	6.714434	8.268735	70.483402	1912	CUFF.979.1	1207
-	-	u	CUFF.980	CUFF.980.1	100	0.747988	0.348172	1.147804	6.692405	758	CUFF.980.1	-
BnaA01g18680D	BnaA01g18680D	=	CUFF.981	CUFF.981.1	100	21.345369	18.545357	24.145381	205.441982	552	CUFF.981.1	294
BnaA01g18690D	BnaA01g18690D	j	CUFF.982	CUFF.982.1	77	2.991330	2.534359	3.448301	27.639718	2037	CUFF.982.1	1910
BnaA01g18690D	BnaA01g18690D	c	CUFF.982	CUFF.982.2	100	3.870704	2.342630	5.398777	35.765080	463	CUFF.982.1	1910
BnaA01g18730D	BnaA01g18730D	j	CUFF.983	CUFF.983.1	100	2.238268	1.835606	2.640930	21.301356	2242	CUFF.983.2	7711
BnaA01g18730D	BnaA01g18730D	j	CUFF.983	CUFF.983.2	61	1.370096	1.176476	1.563717	13.039060	5393	CUFF.983.2	7711
BnaA01g18730D	BnaA01g18730D	o	CUFF.984	CUFF.984.1	100	0.869497	0.635171	1.103822	8.317042	2031	CUFF.984.1	7711
BnaA01g18750D	BnaA01g18750D	c	CUFF.985	CUFF.985.1	100	1.706656	0.760623	2.652689	16.087451	455	CUFF.985.1	1082
BnaA01g18760D	BnaA01g18760D	=	CUFF.986	CUFF.986.1	100	0.970906	0.485676	1.456136	9.204842	710	CUFF.986.1	543
BnaA01g18770D	BnaA01g18770D	j	CUFF.987	CUFF.987.1	100	3.320346	2.861892	3.778800	31.746900	2504	CUFF.987.2	2485
BnaA01g18770D	BnaA01g18770D	j	CUFF.987	CUFF.987.2	16	0.529732	0.309422	0.750042	5.064943	2636	CUFF.987.2	2485
BnaA01g18800D	BnaA01g18800D	j	CUFF.988	CUFF.988.1	100	13.213914	11.975687	14.452141	127.203015	1710	CUFF.988.1	1032
BnaA01g18800D	BnaA01g18800D	j	CUFF.988	CUFF.988.2	98	13.015204	11.443037	14.587372	125.290147	1067	CUFF.988.1	1032
BnaA01g18800D	BnaA01g18800D	j	CUFF.988	CUFF.988.3	92	12.215707	10.933687	13.497727	117.593830	1506	CUFF.988.1	1032
BnaA01g18810D	BnaA01g18810D	j	CUFF.989	CUFF.989.1	100	9.294040	8.389848	10.198232	84.672873	1815	CUFF.989.1	1032
BnaA01g18850D	BnaA01g18850D	=	CUFF.990	CUFF.990.1	100	1.173672	0.779115	1.568228	11.376614	1103	CUFF.990.1	1008
BnaA01g18860D	BnaA01g18860D	=	CUFF.991	CUFF.991.1	100	9.052149	8.171105	9.933194	86.696986	1854	CUFF.991.1	1817
BnaA01g18870D	BnaA01g18870D	=	CUFF.992	CUFF.992.1	100	7.702201	6.361420	9.042983	74.121848	714	CUFF.992.1	435
BnaA01g18880D	BnaA01g18880D	j	CUFF.993	CUFF.993.1	100	16.108733	14.632948	17.584518	152.096340	1356	CUFF.993.1	1369
BnaA01g18880D	BnaA01g18880D	j	CUFF.993	CUFF.993.2	15	2.398933	1.748618	3.049248	22.650381	1221	CUFF.993.1	1369
BnaA01g18920D	BnaA01g18920D	e	CUFF.994	CUFF.994.1	100	4.063257	3.453977	4.672537	39.264102	1590	CUFF.994.1	792
BnaA01g18920D	BnaA01g18920D	=	CUFF.995	CUFF.995.1	100	43.866398	35.645906	52.086890	423.890205	298	CUFF.994.1	792
BnaA01g18930D	BnaA01g18930D	j	CUFF.996	CUFF.996.1	100	3.851682	3.317555	4.385810	36.502432	1922	CUFF.996.1	2116
BnaA01g18940D	BnaA01g18940D	c	CUFF.997	CUFF.997.1	100	5.055940	4.195160	5.916720	48.221966	997	CUFF.997.1	1333
BnaA01g18950D	BnaA01g18950D	e	CUFF.998	CUFF.998.1	100	1.356487	1.006088	1.706886	12.977481	1510	CUFF.998.1	1002
BnaA01g18960D	BnaA01g18960D	j	CUFF.999	CUFF.999.1	100	4.205875	3.612772	4.798978	40.476274	1728	CUFF.999.1	2029
BnaA01g18970D	BnaA01g18970D	j	CUFF.1000	CUFF.1000.1	74	0.566372	0.425844	0.706899	5.450618	5422	CUFF.1000.2	4683
BnaA01g18970D	BnaA01g18970D	j	CUFF.1000	CUFF.1000.2	100	0.762187	0.605279	0.919094	7.335092	5444	CUFF.1000.2	4683
-	-	u	CUFF.1001	CUFF.1001.1	100	4.257381	3.758105	4.756657	40.898063	3147	CUFF.1001.1	-
-	-	u	CUFF.1002	CUFF.1002.1	100	2.222994	1.826716	2.619273	21.354951	3010	CUFF.1001.1	-
BnaA01g18990D	BnaA01g18990D	c	CUFF.1003	CUFF.1003.1	100	1.273327	0.844166	1.702488	12.017556	1171	CUFF.1003.1	1627
BnaA01g18990D	BnaA01g18990D	e	CUFF.1004	CUFF.1004.1	100	1.718202	0.731864	2.704540	16.216253	508	CUFF.1003.1	1627
BnaA01g19000D	BnaA01g19000D	j	CUFF.1005	CUFF.1005.1	86	1.700107	1.206648	2.193566	16.159534	1411	CUFF.1006.1	1065
BnaA01g19000D	BnaA01g19000D	j	CUFF.1005	CUFF.1005.2	63	1.248598	0.814692	1.682503	11.867934	1311	CUFF.1006.1	1065
BnaA01g19000D	BnaA01g19000D	j	CUFF.1005	CUFF.1005.3	79	1.558549	1.074816	2.042282	14.814024	1311	CUFF.1006.1	1065
BnaA01g19000D	BnaA01g19000D	j	CUFF.1005	CUFF.1005.4	100	1.984869	1.304211	2.665527	18.866203	860	CUFF.1006.1	1065
BnaA01g19000D	BnaA01g19000D	e	CUFF.1006	CUFF.1006.1	100	1.292814	1.015320	1.570309	12.288215	2582	CUFF.1006.1	1065
BnaA01g19010D	BnaA01g19010D	=	CUFF.1007	CUFF.1007.1	100	1.859136	1.240283	2.477989	17.985825	806	CUFF.1007.1	868
BnaA01g19020D	BnaA01g19020D	j	CUFF.1008	CUFF.1008.1	71	3.097997	2.580146	3.615848	29.099008	1807	CUFF.1008.1	1551
BnaA01g19020D	BnaA01g19020D	j	CUFF.1008	CUFF.1008.2	100	4.336595	2.906714	5.766476	40.732970	576	CUFF.1008.1	1551
BnaA01g19040D	BnaA01g19040D	e	CUFF.1009	CUFF.1009.1	100	6.675845	5.520845	7.830844	63.736032	882	CUFF.1009.1	1028
BnaA01g19040D	BnaA01g19040D	=	CUFF.1010	CUFF.1010.1	100	41.596307	38.378896	44.813718	397.130809	882	CUFF.1009.1	1028
-	-	u	CUFF.1011	CUFF.1011.1	100	0.597991	0.298995	0.896986	5.621700	982	CUFF.1011.1	-
-	-	u	CUFF.1012	CUFF.1012.1	100	1.034033	0.728588	1.339477	9.525052	1476	CUFF.1012.1	-
BnaA01g19090D	BnaA01g19090D	j	CUFF.1013	CUFF.1013.1	100	3.126246	2.555474	3.697018	29.668498	1306	CUFF.1013.1	1439
BnaA01g19120D	BnaA01g19120D	=	CUFF.1014	CUFF.1014.1	100	3.924756	3.347871	4.501640	37.619020	1596	CUFF.1014.1	1245
-	-	u	CUFF.1015	CUFF.1015.1	100	10.548967	7.968120	13.129814	101.160639	416	CUFF.1015.1	-
BnaA01g19130D	BnaA01g19130D	j	CUFF.1016	CUFF.1016.1	100	44.807861	42.140657	47.475066	426.994972	1614	CUFF.1016.1	1449
BnaA01g19150D	BnaA01g19150D	j	CUFF.1017	CUFF.1017.1	16	1.998322	1.195068	2.801577	18.734448	800	CUFF.1017.3	799
BnaA01g19150D	BnaA01g19150D	j	CUFF.1017	CUFF.1017.2	55	6.768944	4.965093	8.572796	63.459451	616	CUFF.1017.3	799
BnaA01g19150D	BnaA01g19150D	=	CUFF.1017	CUFF.1017.3	100	12.283879	10.462649	14.105108	115.162444	804	CUFF.1017.3	799
BnaA01g19170D	BnaA01g19170D	j	CUFF.1018	CUFF.1018.1	100	0.818466	0.475655	1.161277	7.616160	1569	CUFF.1018.3	1748
BnaA01g19170D	BnaA01g19170D	j	CUFF.1018	CUFF.1018.2	87	0.712090	0.400402	1.023778	6.626289	1575	CUFF.1018.3	1748
BnaA01g19170D	BnaA01g19170D	j	CUFF.1018	CUFF.1018.3	63	0.519014	0.255994	0.782033	4.829633	1694	CUFF.1018.3	1748
-	-	u	CUFF.1019	CUFF.1019.1	100	0.709107	0.298151	1.120064	7.094186	708	CUFF.1019.1	-
BnaA01g19210D	BnaA01g19210D	x	CUFF.1020	CUFF.1020.1	100	1.357636	0.985541	1.729730	12.937569	1355	CUFF.1020.1	1363
BnaA01g19230D	BnaA01g19230D	j	CUFF.1021	CUFF.1021.1	17	0.147267	0.044266	0.250268	1.412743	2656	CUFF.1021.3	2508
BnaA01g19230D	BnaA01g19230D	j	CUFF.1021	CUFF.1021.2	24	0.204295	0.071195	0.337394	1.959815	2655	CUFF.1021.3	2508
BnaA01g19230D	BnaA01g19230D	=	CUFF.1021	CUFF.1021.3	100	0.848921	0.626730	1.071111	8.143763	2681	CUFF.1021.3	2508
BnaA01g19260D	BnaA01g19260D	j	CUFF.1022	CUFF.1022.1	100	0.809873	0.620686	0.999060	7.602422	2920	CUFF.1022.1	3032
BnaA01g19270D	BnaA01g19270D	j	CUFF.1023	CUFF.1023.1	61	0.849892	0.485448	1.214336	8.209641	1503	CUFF.1023.2	1270
BnaA01g19270D	BnaA01g19270D	j	CUFF.1023	CUFF.1023.2	17	0.233870	0.054938	0.412803	2.259101	1594	CUFF.1023.2	1270
BnaA01g19270D	BnaA01g19270D	j	CUFF.1023	CUFF.1023.3	100	1.389795	0.961852	1.817738	13.424905	1499	CUFF.1023.2	1270
BnaA01g19280D	BnaA01g19280D	c	CUFF.1024	CUFF.1024.1	100	16.213242	10.293003	22.133481	153.147801	263	CUFF.1024.1	1497
BnaA01g19280D	BnaA01g19280D	c	CUFF.1025	CUFF.1025.1	100	6.073380	5.051042	7.095717	58.975704	943	CUFF.1025.1	1497
BnaA01g19300D	BnaA01g19300D	j	CUFF.1026	CUFF.1026.1	44	7.224863	6.368420	8.081306	69.248557	1592	CUFF.1026.1	1510
BnaA01g19300D	BnaA01g19300D	c	CUFF.1026	CUFF.1026.2	57	9.375284	7.979546	10.771021	89.859821	1030	CUFF.1026.1	1510
BnaA01g19300D	BnaA01g19300D	j	CUFF.1026	CUFF.1026.3	100	16.489601	13.497190	19.482012	158.048827	563	CUFF.1026.1	1510
-	-	u	CUFF.1027	CUFF.1027.1	100	23.512369	22.289323	24.735415	223.664086	2001	CUFF.1027.1	-
BnaA01g19330D	BnaA01g19330D	j	CUFF.1028	CUFF.1028.1	76	6.446763	5.846614	7.046911	61.102757	2918	CUFF.1028.1	2766
BnaA01g19330D	BnaA01g19330D	c	CUFF.1028	CUFF.1028.2	100	8.450724	7.001230	9.900219	80.096413	817	CUFF.1028.1	2766
BnaA01g19340D	BnaA01g19340D	j	CUFF.1029	CUFF.1029.1	100	17.599580	15.862373	19.336786	168.364893	1041	CUFF.1029.1	971
BnaA01g19370D	BnaA01g19370D	o	CUFF.1030	CUFF.1030.1	24	0.272153	0.082219	0.462087	2.601682	1581	CUFF.1030.1	210
BnaA01g19370D	BnaA01g19370D	o	CUFF.1030	CUFF.1030.2	84	0.942124	0.573967	1.310281	9.006356	1348	CUFF.1030.1	210
BnaA01g19370D	BnaA01g19370D	j	CUFF.1030	CUFF.1030.3	100	1.117194	0.727461	1.506928	10.679969	1316	CUFF.1030.1	210
BnaA01g19380D	BnaA01g19380D	o	CUFF.1031	CUFF.1031.1	100	2.484224	2.114588	2.853859	23.551079	2971	CUFF.1032.1	2571
BnaA01g19380D	BnaA01g19380D	e	CUFF.1032	CUFF.1032.1	100	0.684831	0.458486	0.911176	6.492373	3011	CUFF.1032.1	2571
BnaA01g19390D	BnaA01g19390D	c	CUFF.1033	CUFF.1033.1	100	1.014292	0.668531	1.360054	9.721459	1230	CUFF.1033.1	2604
BnaA01g19390D	BnaA01g19390D	=	CUFF.1034	CUFF.1034.1	100	21.656608	19.643331	23.669884	205.467749	993	CUFF.1034.1	2604
BnaA01g19400D	BnaA01g19400D	j	CUFF.1035	CUFF.1035.1	24	2.031149	1.186912	2.875386	19.280270	689	CUFF.1035.1	978
BnaA01g19400D	BnaA01g19400D	=	CUFF.1035	CUFF.1035.2	100	8.294497	6.517110	10.071884	78.733838	584	CUFF.1035.1	978
BnaA01g19410D	BnaA01g19410D	=	CUFF.1036	CUFF.1036.1	100	34.115119	29.969762	38.260477	333.549661	461	CUFF.1036.1	624
BnaA01g19450D	BnaA01g19450D	j	CUFF.1037	CUFF.1037.1	71	19.431303	18.037365	20.825242	184.021667	2339	CUFF.1037.1	2073
BnaA01g19450D	BnaA01g19450D	j	CUFF.1037	CUFF.1037.2	31	8.501163	7.557357	9.444970	80.509178	2329	CUFF.1037.1	2073
BnaA01g19450D	BnaA01g19450D	j	CUFF.1037	CUFF.1037.3	100	27.186603	24.112366	30.260840	257.467240	679	CUFF.1037.1	2073
BnaA01g19460D	BnaA01g19460D	x	CUFF.1038	CUFF.1038.1	100	65.293075	61.682803	68.903346	620.494151	1746	CUFF.1038.1	1270
BnaA01g19460D	BnaA01g19460D	=	CUFF.1039	CUFF.1039.1	100	321.117001	306.139781	336.094221	3051.644019	1100	CUFF.1039.1	1270
BnaA01g19470D	BnaA01g19470D	=	CUFF.1040	CUFF.1040.1	100	67.154907	63.345961	70.963852	638.572797	1353	CUFF.1040.1	1113
BnaA01g19490D	BnaA01g19490D	j	CUFF.1041	CUFF.1041.1	33	1.415127	0.427343	2.402910	13.440656	510	CUFF.1041.1	468
BnaA01g19490D	BnaA01g19490D	j	CUFF.1041	CUFF.1041.2	100	4.232608	2.717917	5.747298	40.200662	506	CUFF.1041.1	468
BnaA01g19500D	BnaA01g19500D	j	CUFF.1042	CUFF.1042.1	39	6.213513	5.249040	7.177986	59.125110	1660	CUFF.1042.2	1619
BnaA01g19500D	BnaA01g19500D	j	CUFF.1042	CUFF.1042.2	66	10.529730	9.291768	11.767693	100.196370	1724	CUFF.1042.2	1619
BnaA01g19500D	BnaA01g19500D	j	CUFF.1042	CUFF.1042.3	100	15.935688	14.418059	17.453317	151.637129	1708	CUFF.1042.2	1619
-	-	u	CUFF.1043	CUFF.1043.1	100	1.115245	0.612301	1.618189	10.510249	732	CUFF.1043.1	-
BnaA01g19540D	BnaA01g19540D	j	CUFF.1044	CUFF.1044.1	20	0.826878	0.520676	1.133080	7.905469	1963	CUFF.1044.2	1600
BnaA01g19540D	BnaA01g19540D	j	CUFF.1044	CUFF.1044.2	100	4.229726	3.642709	4.816743	40.438832	1974	CUFF.1044.2	1600
BnaA01g19550D	BnaA01g19550D	j	CUFF.1045	CUFF.1045.1	100	3.747249	2.962961	4.531538	34.770585	928	CUFF.1045.1	940
BnaA01g19580D	BnaA01g19580D	e	CUFF.1046	CUFF.1046.1	100	1.567959	0.698809	2.437109	14.875181	475	CUFF.1046.1	656
BnaA01g19600D	BnaA01g19600D	j	CUFF.1047	CUFF.1047.1	100	0.990289	0.419003	1.561575	9.311910	588	CUFF.1047.1	459
BnaA01g19610D	BnaA01g19610D	e	CUFF.1048	CUFF.1048.1	100	0.688314	0.201603	1.175026	6.301694	560	CUFF.1048.1	153
BnaA01g19640D	BnaA01g19640D	=	CUFF.1049	CUFF.1049.1	100	1.950114	1.398679	2.501548	17.915167	1088	CUFF.1049.1	1103
BnaA01g19640D	BnaA01g19640D	j	CUFF.1049	CUFF.1049.2	41	0.791106	0.298482	1.283730	7.267676	779	CUFF.1049.1	1103
BnaA01g19650D	BnaA01g19650D	=	CUFF.1050	CUFF.1050.1	100	4.000008	3.300810	4.699205	37.495525	1149	CUFF.1050.1	1179
BnaA01g19700D	BnaA01g19700D	=	CUFF.1051	CUFF.1051.1	100	10.033587	8.547019	11.520156	93.611802	857	CUFF.1051.1	1019
BnaA01g19700D	BnaA01g19700D	j	CUFF.1051	CUFF.1051.2	24	2.412556	1.586997	3.238114	22.508767	844	CUFF.1051.1	1019
BnaA01g19710D	BnaA01g19710D	=	CUFF.1052	CUFF.1052.1	100	6.979079	5.967418	7.990739	66.592858	1015	CUFF.1052.1	1181
BnaA01g19750D	BnaA01g19750D	j	CUFF.1053	CUFF.1053.1	100	22.287206	20.416257	24.158154	212.079281	1191	CUFF.1053.1	1322
BnaA01g19790D	BnaA01g19790D	j	CUFF.1054	CUFF.1054.1	37	1.559468	1.296842	1.822093	14.976858	3398	CUFF.1054.1	3736
BnaA01g19790D	BnaA01g19790D	c	CUFF.1054	CUFF.1054.2	100	4.232105	3.616766	4.847443	40.644400	1784	CUFF.1054.1	3736
BnaA01g19810D	BnaA01g19810D	j	CUFF.1055	CUFF.1055.1	60	0.761060	0.530054	0.992066	7.172932	2868	CUFF.1056.1	3037
BnaA01g19810D	BnaA01g19810D	j	CUFF.1055	CUFF.1055.2	100	1.260743	0.963972	1.557515	11.882413	2892	CUFF.1056.1	3037
BnaA01g19810D	BnaA01g19810D	e	CUFF.1056	CUFF.1056.1	100	0.554551	0.347429	0.761674	5.226606	2973	CUFF.1056.1	3037
-	-	u	CUFF.1057	CUFF.1057.1	100	3.193477	2.177337	4.209616	30.321452	727	CUFF.1057.2	-
-	-	u	CUFF.1057	CUFF.1057.2	30	0.950094	0.494252	1.405937	9.020963	971	CUFF.1057.2	-
-	-	u	CUFF.1057	CUFF.1057.3	41	1.297046	0.577186	2.016905	12.315200	725	CUFF.1057.2	-
-	-	u	CUFF.1057	CUFF.1057.4	59	1.871624	1.128049	2.615199	17.770713	817	CUFF.1057.2	-
-	-	u	CUFF.1058	CUFF.1058.1	100	3.994112	3.191130	4.797093	38.456925	927	CUFF.1058.1	-
BnaA01g19860D	BnaA01g19860D	j	CUFF.1059	CUFF.1059.1	100	9.926200	8.449937	11.402464	91.562452	760	CUFF.1059.1	763
BnaA01g19870D	BnaA01g19870D	=	CUFF.1060	CUFF.1060.1	100	9.354931	8.465086	10.244776	89.634635	1891	CUFF.1060.1	1987
-	-	u	CUFF.1061	CUFF.1061.1	100	0.607339	0.358592	0.856086	5.792535	1414	CUFF.1061.1	-
-	-	u	CUFF.1062	CUFF.1062.1	100	0.734050	0.503331	0.964768	6.883022	1875	CUFF.1062.1	-
-	-	u	CUFF.1063	CUFF.1063.1	100	4.627306	2.030237	7.224375	45.919694	301	CUFF.1063.1	-
BnaA01g19880D	BnaA01g19880D	j	CUFF.1064	CUFF.1064.1	100	0.990293	0.675041	1.305544	9.208706	1376	CUFF.1064.1	1214
BnaA01g19970D	BnaA01g19970D	=	CUFF.1065	CUFF.1065.1	100	4.665335	4.164098	5.166572	44.492343	2715	CUFF.1065.1	2056
BnaA01g19990D	BnaA01g19990D	e	CUFF.1066	CUFF.1066.1	100	0.652777	0.414416	0.891137	5.959893	1517	CUFF.1066.1	1263
BnaA01g20040D	BnaA01g20040D	j	CUFF.1067	CUFF.1067.1	14	0.427715	0.129626	0.725805	4.051072	1294	CUFF.1067.3	3343
BnaA01g20040D	BnaA01g20040D	c	CUFF.1067	CUFF.1067.2	100	3.046295	2.403405	3.689185	28.852735	1291	CUFF.1067.3	3343
BnaA01g20040D	BnaA01g20040D	j	CUFF.1067	CUFF.1067.3	21	0.627541	0.289686	0.965397	5.943706	1301	CUFF.1067.3	3343
BnaA01g20060D	BnaA01g20060D	=	CUFF.1068	CUFF.1068.1	100	1.604322	1.305555	1.903089	15.193049	2254	CUFF.1068.1	2300
BnaA01g20080D	BnaA01g20080D	=	CUFF.1069	CUFF.1069.1	100	2.729902	2.220060	3.239744	26.469506	1497	CUFF.1069.1	1435
BnaA01g20110D	BnaA01g20110D	j	CUFF.1070	CUFF.1070.1	100	2.128089	1.723324	2.532854	20.652840	1788	CUFF.1070.1	1951
-	-	u	CUFF.1071	CUFF.1071.1	100	2.304691	1.073515	3.535868	22.093386	408	CUFF.1071.1	-
BnaA01g20220D	BnaA01g20220D	j	CUFF.1072	CUFF.1072.1	100	1.566964	1.051320	2.082608	14.804818	1215	CUFF.1072.2	1206
BnaA01g20220D	BnaA01g20220D	j	CUFF.1072	CUFF.1072.2	57	0.886535	0.504716	1.268355	8.376066	1367	CUFF.1072.2	1206
BnaA01g20230D	BnaA01g20230D	=	CUFF.1073	CUFF.1073.1	100	43.746438	37.950257	49.542619	428.854441	396	CUFF.1073.1	700
BnaA01g20260D	BnaA01g20260D	e	CUFF.1074	CUFF.1074.1	100	1.722877	1.258660	2.187094	16.297618	1546	CUFF.1074.1	1126
BnaA01g20260D	BnaA01g20260D	=	CUFF.1075	CUFF.1075.1	100	3.931094	3.155761	4.706426	37.186329	1190	CUFF.1074.1	1126
BnaA01g20280D	BnaA01g20280D	=	CUFF.1076	CUFF.1076.1	100	27.517794	25.678597	29.356991	261.792558	1731	CUFF.1076.1	1458
BnaA01g20290D	BnaA01g20290D	e	CUFF.1077	CUFF.1077.1	100	2.860208	2.372623	3.347793	27.064389	1816	CUFF.1077.1	1458
BnaA01g20290D	BnaA01g20290D	=	CUFF.1078	CUFF.1078.1	100	3.387727	2.405598	4.369857	32.055980	748	CUFF.1077.1	1458
BnaA01g20300D	BnaA01g20300D	j	CUFF.1079	CUFF.1079.1	100	0.412151	0.260218	0.564084	3.959518	2366	CUFF.1079.1	1878
BnaA01g20310D	BnaA01g20310D	p	CUFF.1080	CUFF.1080.1	100	2.071786	1.492204	2.651368	19.918484	956	CUFF.1080.1	153
BnaA01g20320D	BnaA01g20320D	o	CUFF.1081	CUFF.1081.1	100	3.566987	3.005745	4.128230	34.519104	1623	CUFF.1081.1	1401
BnaA01g20360D	BnaA01g20360D	=	CUFF.1082	CUFF.1082.1	59	1.604481	1.284627	1.924335	15.465532	2145	CUFF.1082.1	1886
BnaA01g20360D	BnaA01g20360D	j	CUFF.1082	CUFF.1082.2	100	2.730450	1.367040	4.093860	26.318700	433	CUFF.1082.1	1886
BnaA01g20370D	BnaA01g20370D	j	CUFF.1083	CUFF.1083.1	100	1.797578	1.291663	2.303493	17.218730	1125	CUFF.1083.1	1197
BnaA01g20370D	BnaA01g20370D	j	CUFF.1083	CUFF.1083.2	20	0.356515	0.106659	0.606371	3.415005	1071	CUFF.1083.1	1197
-	-	u	CUFF.1084	CUFF.1084.1	100	1.910720	1.243836	2.577605	18.782014	725	CUFF.1084.1	-
BnaA01g20380D	BnaA01g20380D	e	CUFF.1085	CUFF.1085.1	100	17.976621	17.029608	18.923634	169.377582	2471	CUFF.1085.1	1704
-	-	u	CUFF.1086	CUFF.1086.1	100	1.997475	1.176515	2.818435	18.926088	571	CUFF.1086.1	-
-	-	u	CUFF.1087	CUFF.1087.1	100	0.437143	0.239013	0.635274	4.232507	1575	CUFF.1087.1	-
BnaA01g20390D	BnaA01g20390D	=	CUFF.1088	CUFF.1088.1	100	60.335906	55.466390	65.205422	581.052225	634	CUFF.1089.1	1047
BnaA01g20390D	BnaA01g20390D	e	CUFF.1089	CUFF.1089.1	100	15.099779	13.674373	16.525185	145.415240	1305	CUFF.1089.1	1047
-	-	u	CUFF.1090	CUFF.1090.1	100	52.293049	48.892729	55.693369	501.194410	1097	CUFF.1090.1	-
BnaA01g20420D	BnaA01g20420D	=	CUFF.1091	CUFF.1091.1	100	1.689461	1.340282	2.038640	16.313308	1795	CUFF.1091.1	1695
BnaA01g20430D	BnaA01g20430D	=	CUFF.1092	CUFF.1092.1	100	30.562687	27.257611	33.867763	298.875492	552	CUFF.1092.1	210
BnaA01g20440D	BnaA01g20440D	=	CUFF.1093	CUFF.1093.1	100	0.677291	0.331440	1.023142	6.255284	881	CUFF.1093.1	1035
BnaA01g20450D	BnaA01g20450D	=	CUFF.1094	CUFF.1094.1	100	2.582988	2.015849	3.150128	24.314001	1148	CUFF.1094.1	1083
BnaA01g20470D	BnaA01g20470D	j	CUFF.1095	CUFF.1095.1	100	3.050263	2.337244	3.763282	29.211584	1280	CUFF.1095.2	1243
BnaA01g20470D	BnaA01g20470D	j	CUFF.1095	CUFF.1095.2	40	1.234416	0.821625	1.647208	11.821686	1374	CUFF.1095.2	1243
BnaA01g20470D	BnaA01g20470D	=	CUFF.1095	CUFF.1095.3	42	1.279659	0.804505	1.754813	12.254968	1351	CUFF.1095.2	1243
BnaA01g20470D	BnaA01g20470D	j	CUFF.1095	CUFF.1095.4	44	1.348049	0.763441	1.932657	12.909920	1005	CUFF.1095.2	1243
BnaA01g20480D	BnaA01g20480D	j	CUFF.1096	CUFF.1096.1	47	5.200067	4.487729	5.912406	49.406304	1984	CUFF.1096.1	1954
BnaA01g20480D	BnaA01g20480D	=	CUFF.1096	CUFF.1096.2	100	11.179206	9.992647	12.365765	106.214638	1538	CUFF.1096.1	1954
BnaA01g20490D	BnaA01g20490D	o	CUFF.1097	CUFF.1097.1	100	0.657421	0.270584	1.044258	6.165880	1189	CUFF.1098.1	660
BnaA01g20490D	BnaA01g20490D	e	CUFF.1098	CUFF.1098.1	100	2.496865	1.908108	3.085622	23.417834	1269	CUFF.1098.1	660
BnaA01g20510D	BnaA01g20510D	o	CUFF.1099	CUFF.1099.1	43	0.199067	0.065845	0.332289	1.891846	2410	CUFF.1099.2	1050
BnaA01g20510D	BnaA01g20510D	o	CUFF.1099	CUFF.1099.2	100	0.462632	0.285278	0.639986	4.396645	2423	CUFF.1099.2	1050
BnaA01g20510D	BnaA01g20510D	e	CUFF.1100	CUFF.1100.1	100	0.799246	0.412153	1.186338	7.595669	864	CUFF.1099.2	1050
BnaA01g20520D	BnaA01g20520D	j	CUFF.1101	CUFF.1101.1	100	4.922287	4.439172	5.405401	47.222193	3310	CUFF.1101.1	2920
BnaA01g20520D	BnaA01g20520D	j	CUFF.1101	CUFF.1101.2	70	3.428487	2.777455	4.079519	32.891358	1407	CUFF.1101.1	2920
BnaA01g20530D	BnaA01g20530D	j	CUFF.1102	CUFF.1102.1	100	22.160670	19.074368	25.246972	209.873842	575	CUFF.1102.2	1903
BnaA01g20530D	BnaA01g20530D	j	CUFF.1102	CUFF.1102.2	26	5.820739	4.297691	7.343787	55.125628	674	CUFF.1102.2	1903
BnaA01g20550D	BnaA01g20550D	j	CUFF.1103	CUFF.1103.1	100	1.020451	0.510460	1.530442	9.371715	687	CUFF.1103.1	1872
BnaA01g20550D	BnaA01g20550D	c	CUFF.1104	CUFF.1104.1	100	0.786790	0.450449	1.123131	7.512449	1051	CUFF.1104.1	1872
BnaA01g20560D	BnaA01g20560D	=	CUFF.1105	CUFF.1105.1	100	9.117042	8.206476	10.027609	85.308249	1462	CUFF.1105.1	1206
BnaA01g20600D	BnaA01g20600D	p	CUFF.1106	CUFF.1106.1	100	0.654263	0.304753	1.003774	6.154796	854	CUFF.1106.1	807
BnaA01g20600D	BnaA01g20600D	=	CUFF.1107	CUFF.1107.1	100	67.871490	62.070404	73.672576	649.872940	535	CUFF.1107.1	807
BnaA01g20610D	BnaA01g20610D	=	CUFF.1108	CUFF.1108.1	100	2.330870	1.855162	2.806578	22.230787	1400	CUFF.1108.1	1407
BnaA01g20620D	BnaA01g20620D	j	CUFF.1109	CUFF.1109.1	32	1.618780	1.006889	2.230670	15.498724	1026	CUFF.1109.1	991
BnaA01g20620D	BnaA01g20620D	=	CUFF.1109	CUFF.1109.2	100	5.046039	3.934815	6.157262	48.312422	817	CUFF.1109.1	991
BnaA01g20630D	BnaA01g20630D	j	CUFF.1110	CUFF.1110.1	100	26.269826	23.849611	28.690040	251.630044	875	CUFF.1110.1	927
BnaA01g20640D	BnaA01g20640D	j	CUFF.1111	CUFF.1111.1	19	0.484208	0.109513	0.858904	4.485978	937	CUFF.1111.2	1095
BnaA01g20640D	BnaA01g20640D	j	CUFF.1111	CUFF.1111.2	15	0.381198	0.032540	0.729856	3.531634	938	CUFF.1111.2	1095
BnaA01g20640D	BnaA01g20640D	j	CUFF.1111	CUFF.1111.3	100	2.514952	1.794590	3.235313	23.299922	937	CUFF.1111.2	1095
BnaA01g20660D	BnaA01g20660D	=	CUFF.1112	CUFF.1112.1	100	2.921792	2.276033	3.567551	27.923691	1028	CUFF.1112.1	1165
BnaA01g20670D	BnaA01g20670D	=	CUFF.1113	CUFF.1113.1	100	0.376417	0.221710	0.531124	3.693209	2013	CUFF.1113.1	2061
BnaA01g20680D	BnaA01g20680D	j	CUFF.1114	CUFF.1114.1	15	0.228067	0.048066	0.408068	2.187779	1621	CUFF.1114.2	2300
BnaA01g20680D	BnaA01g20680D	=	CUFF.1114	CUFF.1114.2	100	1.535752	1.163595	1.907908	14.731996	1697	CUFF.1114.2	2300
BnaA01g20690D	BnaA01g20690D	j	CUFF.1115	CUFF.1115.1	25	0.524665	0.231250	0.818080	4.915011	1424	CUFF.1115.2	1369
BnaA01g20690D	BnaA01g20690D	j	CUFF.1115	CUFF.1115.2	26	0.550437	0.232900	0.867973	5.156435	1428	CUFF.1115.2	1369
BnaA01g20690D	BnaA01g20690D	=	CUFF.1115	CUFF.1115.3	100	2.109450	1.582700	2.636200	19.761110	1424	CUFF.1115.2	1369
BnaA01g20690D	BnaA01g20690D	j	CUFF.1115	CUFF.1115.4	48	1.018899	0.592531	1.445267	9.544942	1142	CUFF.1115.2	1369
BnaA01g20710D	BnaA01g20710D	j	CUFF.1116	CUFF.1116.1	100	1.444565	0.939039	1.950091	13.514914	873	CUFF.1116.1	1532
BnaA01g20770D	BnaA01g20770D	e	CUFF.1117	CUFF.1117.1	100	4.948894	4.384952	5.512836	47.434854	2276	CUFF.1117.1	2166
-	-	u	CUFF.1118	CUFF.1118.1	100	130.737667	118.411105	143.064229	1274.088856	349	CUFF.1118.1	-
BnaA01g20800D	BnaA01g20800D	j	CUFF.1119	CUFF.1119.1	100	5.575617	4.911159	6.240076	52.674051	2258	CUFF.1119.2	2048
BnaA01g20800D	BnaA01g20800D	j	CUFF.1119	CUFF.1119.2	63	3.486185	2.955185	4.017184	32.934731	2301	CUFF.1119.2	2048
-	-	u	CUFF.1120	CUFF.1120.1	100	0.349813	0.123943	0.575683	3.187680	1033	CUFF.1120.1	-
BnaA01g20850D	BnaA01g20850D	j	CUFF.1121	CUFF.1121.1	79	2.564575	1.949674	3.179475	24.639925	1339	CUFF.1121.2	2278
BnaA01g20850D	BnaA01g20850D	j	CUFF.1121	CUFF.1121.2	100	3.259131	2.708293	3.809969	31.313087	1807	CUFF.1121.2	2278
BnaA01g20850D	BnaA01g20850D	o	CUFF.1121	CUFF.1121.3	46	1.495244	0.977402	2.013085	14.366004	1199	CUFF.1121.2	2278
BnaA01g20890D	BnaA01g20890D	j	CUFF.1122	CUFF.1122.1	100	5.099078	4.387112	5.811044	47.987131	1641	CUFF.1122.1	1523
BnaA01g20890D	BnaA01g20890D	c	CUFF.1122	CUFF.1122.2	27	1.397891	0.814682	1.981101	13.155474	1063	CUFF.1122.1	1523
BnaA01g20900D	BnaA01g20900D	j	CUFF.1123	CUFF.1123.1	32	1.884540	1.342610	2.426469	18.101824	1244	CUFF.1123.1	1210
BnaA01g20900D	BnaA01g20900D	=	CUFF.1123	CUFF.1123.2	86	5.137511	4.137204	6.137818	49.348034	1172	CUFF.1123.1	1210
BnaA01g20900D	BnaA01g20900D	j	CUFF.1123	CUFF.1123.3	100	5.971788	4.894701	7.048876	57.361629	1162	CUFF.1123.1	1210
-	-	u	CUFF.1124	CUFF.1124.1	100	1.976195	1.201205	2.751184	18.925418	610	CUFF.1124.1	-
BnaA01g20920D	BnaA01g20920D	o	CUFF.1125	CUFF.1125.1	69	1.007902	0.813312	1.202492	9.741557	3637	CUFF.1125.1	255
BnaA01g20920D	BnaA01g20920D	o	CUFF.1125	CUFF.1125.2	100	1.458434	0.989441	1.927427	14.096034	1182	CUFF.1125.1	255
BnaA01g20950D	BnaA01g20950D	=	CUFF.1126	CUFF.1126.1	100	60.916377	56.188774	65.643980	585.986027	671	CUFF.1127.1	701
BnaA01g20950D	BnaA01g20950D	e	CUFF.1127	CUFF.1127.1	100	3.319586	2.692834	3.946339	31.932812	1296	CUFF.1127.1	701
BnaA01g20970D	BnaA01g20970D	=	CUFF.1128	CUFF.1128.1	100	35.877042	33.593927	38.160158	341.997233	1586	CUFF.1128.1	1538
BnaA01g20980D	BnaA01g20980D	=	CUFF.1129	CUFF.1129.1	100	1.895063	1.578116	2.212009	18.489597	2339	CUFF.1129.1	1332
-	-	u	CUFF.1130	CUFF.1130.1	100	1.194439	0.724171	1.664707	11.574531	843	CUFF.1130.1	-
BnaA01g21030D	BnaA01g21030D	o	CUFF.1131	CUFF.1131.1	100	0.540601	0.184172	0.897030	5.067487	972	CUFF.1132.1	669
BnaA01g21030D	BnaA01g21030D	=	CUFF.1132	CUFF.1132.1	100	1.257311	0.807471	1.707151	11.785795	1104	CUFF.1132.1	669
BnaA01g21040D	BnaA01g21040D	j	CUFF.1133	CUFF.1133.1	25	1.231734	0.800631	1.662838	11.565683	1252	CUFF.1133.3	1284
BnaA01g21040D	BnaA01g21040D	j	CUFF.1133	CUFF.1133.2	100	4.935603	4.052444	5.818761	46.344096	1250	CUFF.1133.3	1284
BnaA01g21040D	BnaA01g21040D	j	CUFF.1133	CUFF.1133.3	40	1.980396	1.382932	2.577860	18.595436	1342	CUFF.1133.3	1284
BnaA01g21060D	BnaA01g21060D	j	CUFF.1134	CUFF.1134.1	32	0.274824	0.095024	0.454623	2.639562	1851	CUFF.1134.1	1451
BnaA01g21060D	BnaA01g21060D	j	CUFF.1134	CUFF.1134.2	28	0.240040	0.071092	0.408989	2.305482	1748	CUFF.1134.1	1451
BnaA01g21060D	BnaA01g21060D	j	CUFF.1134	CUFF.1134.3	23	0.195816	0.029614	0.362019	1.880730	1659	CUFF.1134.1	1451
BnaA01g21060D	BnaA01g21060D	j	CUFF.1134	CUFF.1134.4	100	0.861056	0.545280	1.176833	8.270071	1592	CUFF.1134.1	1451
BnaA01g21070D	BnaA01g21070D	j	CUFF.1135	CUFF.1135.1	19	0.517555	0.305445	0.729664	4.819322	2131	CUFF.1135.1	2122
BnaA01g21070D	BnaA01g21070D	j	CUFF.1135	CUFF.1135.2	100	2.683388	2.242077	3.124699	24.986948	2062	CUFF.1135.1	2122
BnaA01g21090D	BnaA01g21090D	e	CUFF.1136	CUFF.1136.1	100	2.510821	1.885319	3.136324	24.089548	980	CUFF.1136.1	537
BnaA01g21120D	BnaA01g21120D	=	CUFF.1137	CUFF.1137.1	100	1.993096	1.514115	2.472077	19.080120	1264	CUFF.1137.1	1335
BnaA01g21140D	BnaA01g21140D	e	CUFF.1138	CUFF.1138.1	100	9.667413	8.812062	10.522764	92.044341	1728	CUFF.1138.1	1616
BnaA01g21170D	BnaA01g21170D	j	CUFF.1139	CUFF.1139.1	100	0.424772	0.268910	0.580633	3.933719	2259	CUFF.1139.1	1968
BnaA01g21180D	BnaA01g21180D	=	CUFF.1140	CUFF.1140.1	100	66.356112	62.767047	69.945177	628.813993	1635	CUFF.1140.1	1429
BnaA01g21220D	BnaA01g21220D	=	CUFF.1141	CUFF.1141.1	100	2.353618	1.886088	2.821148	21.158521	1444	CUFF.1141.1	1215
BnaA01g21230D	BnaA01g21230D	j	CUFF.1142	CUFF.1142.1	100	155.493189	145.925051	165.061328	1499.934625	587	CUFF.1142.1	1114
BnaA01g21240D	BnaA01g21240D	=	CUFF.1143	CUFF.1143.1	100	1.191722	0.570666	1.812777	10.430447	587	CUFF.1143.1	348
BnaA01g21250D	BnaA01g21250D	j	CUFF.1144	CUFF.1144.1	100	3.010812	2.181532	3.840092	28.654545	888	CUFF.1144.2	9408
BnaA01g21250D	BnaA01g21250D	j	CUFF.1144	CUFF.1144.2	12	0.348123	0.267034	0.429212	3.313158	9734	CUFF.1144.2	9408
BnaA01g21250D	BnaA01g21250D	j	CUFF.1144	CUFF.1144.3	39	1.171596	1.030518	1.312674	11.150333	9500	CUFF.1144.2	9408
BnaA01g21260D	BnaA01g21260D	=	CUFF.1145	CUFF.1145.1	100	0.440569	0.220386	0.660753	4.255122	1280	CUFF.1145.1	1122
BnaA01g21280D	BnaA01g21280D	c	CUFF.1146	CUFF.1146.1	100	1.697083	0.888903	2.505262	16.332015	579	CUFF.1146.4	1902
BnaA01g21280D	BnaA01g21280D	j	CUFF.1146	CUFF.1146.2	22	0.375516	0.183812	0.567220	3.613808	2235	CUFF.1146.4	1902
BnaA01g21280D	BnaA01g21280D	j	CUFF.1146	CUFF.1146.3	36	0.618375	0.383039	0.853711	5.950986	2220	CUFF.1146.4	1902
BnaA01g21280D	BnaA01g21280D	j	CUFF.1146	CUFF.1146.4	33	0.564429	0.335939	0.792918	5.431825	2277	CUFF.1146.4	1902
BnaA01g21340D	BnaA01g21340D	j	CUFF.1147	CUFF.1147.1	100	27.471576	24.227119	30.716032	265.237000	575	CUFF.1147.1	824
BnaA01g21380D	BnaA01g21380D	=	CUFF.1148	CUFF.1148.1	100	20.335837	18.220746	22.450928	194.550491	851	CUFF.1148.1	1136
BnaA01g21390D	BnaA01g21390D	=	CUFF.1149	CUFF.1149.1	100	2.341656	1.811068	2.872244	22.974077	1251	CUFF.1149.1	1049
BnaA01g21390D	BnaA01g21390D	o	CUFF.1149	CUFF.1149.2	20	0.460498	0.159214	0.761783	4.517968	977	CUFF.1149.1	1049
BnaA01g21410D	BnaA01g21410D	c	CUFF.1150	CUFF.1150.1	100	27.559990	25.174271	29.945710	263.274824	789	CUFF.1150.1	917
BnaA01g21410D	BnaA01g21410D	p	CUFF.1151	CUFF.1151.1	100	9.231806	7.796474	10.667139	89.288295	737	CUFF.1151.1	917
BnaA01g21430D	BnaA01g21430D	=	CUFF.1152	CUFF.1152.1	100	1.158874	0.755921	1.561827	10.980339	1078	CUFF.1152.1	1154
BnaA01g21440D	BnaA01g21440D	=	CUFF.1153	CUFF.1153.1	100	16.424557	15.197546	17.651568	157.241256	1463	CUFF.1153.1	1649
BnaA01g21450D	BnaA01g21450D	j	CUFF.1154	CUFF.1154.1	100	5.564059	4.761041	6.367076	52.874819	1223	CUFF.1154.1	3864
BnaA01g21450D	BnaA01g21450D	j	CUFF.1155	CUFF.1155.1	42	3.048019	2.587996	3.508042	29.160691	2201	CUFF.1155.1	3864
BnaA01g21450D	BnaA01g21450D	c	CUFF.1155	CUFF.1155.2	100	7.224742	5.838062	8.611422	69.119806	762	CUFF.1155.1	3864
BnaA01g21460D	BnaA01g21460D	=	CUFF.1156	CUFF.1156.1	100	0.442919	0.249666	0.636172	4.242182	1589	CUFF.1156.1	2286
-	-	u	CUFF.1157	CUFF.1157.1	100	2.037298	1.580425	2.494170	19.204239	1342	CUFF.1157.1	-
-	-	u	CUFF.1158	CUFF.1158.1	100	0.647525	0.321189	0.973861	6.375905	968	CUFF.1158.1	-
-	-	u	CUFF.1159	CUFF.1159.1	93	0.965912	0.330679	1.601145	9.366627	655	CUFF.1159.2	-
-	-	u	CUFF.1159	CUFF.1159.2	100	1.043770	0.695872	1.391669	10.121633	1311	CUFF.1159.2	-
-	-	u	CUFF.1160	CUFF.1160.1	100	2.663680	1.836106	3.491254	25.830196	762	CUFF.1159.2	-
BnaA01g21520D	BnaA01g21520D	=	CUFF.1161	CUFF.1161.1	100	18.021124	16.088825	19.953422	170.416924	882	CUFF.1161.1	861
BnaA01g21560D	BnaA01g21560D	c	CUFF.1162	CUFF.1162.1	100	0.975667	0.442198	1.509137	8.940246	641	CUFF.1162.1	1478
BnaA01g21580D	BnaA01g21580D	j	CUFF.1163	CUFF.1163.1	13	0.384575	0.127761	0.641389	3.673572	1364	CUFF.1163.1	1572
BnaA01g21580D	BnaA01g21580D	j	CUFF.1163	CUFF.1163.2	100	2.951053	2.330236	3.571871	28.189311	1232	CUFF.1163.1	1572
BnaA01g21620D	BnaA01g21620D	j	CUFF.1164	CUFF.1164.1	35	0.633942	0.355893	0.911990	5.835737	1297	CUFF.1164.1	1180
BnaA01g21620D	BnaA01g21620D	c	CUFF.1164	CUFF.1164.2	100	1.809189	1.045511	2.572867	16.654453	631	CUFF.1164.1	1180
-	-	u	CUFF.1165	CUFF.1165.1	100	0.423565	0.276048	0.571083	3.877254	2543	CUFF.1165.1	-
BnaA01g21630D	BnaA01g21630D	o	CUFF.1166	CUFF.1166.1	100	0.805986	0.632238	0.979734	7.632679	4455	CUFF.1167.1	3408
BnaA01g21630D	BnaA01g21630D	e	CUFF.1167	CUFF.1167.1	100	0.386753	0.253591	0.519915	3.662546	4545	CUFF.1167.1	3408
BnaA01g21650D	BnaA01g21650D	=	CUFF.1168	CUFF.1168.1	100	1.077778	0.828802	1.326754	10.049294	2348	CUFF.1168.1	1973
BnaA01g21650D	BnaA01g21650D	e	CUFF.1169	CUFF.1169.1	100	2.511402	1.786655	3.236149	23.416528	817	CUFF.1168.1	1973
BnaA01g21670D	BnaA01g21670D	=	CUFF.1170	CUFF.1170.1	100	5.022559	3.723951	6.321168	48.078415	583	CUFF.1170.1	650
BnaA01g21680D	BnaA01g21680D	j	CUFF.1171	CUFF.1171.1	49	0.967015	0.558357	1.375674	9.202440	1270	CUFF.1171.1	378
BnaA01g21680D	BnaA01g21680D	j	CUFF.1171	CUFF.1171.2	100	1.993194	1.366951	2.619436	18.967892	1174	CUFF.1171.1	378
BnaA01g21680D	BnaA01g21680D	j	CUFF.1171	CUFF.1171.3	74	1.483230	0.985704	1.980757	14.114912	1254	CUFF.1171.1	378
BnaA01g21680D	BnaA01g21680D	j	CUFF.1171	CUFF.1171.4	94	1.881658	1.217985	2.545332	17.906484	944	CUFF.1171.1	378
-	-	u	CUFF.1172	CUFF.1172.1	100	2.608302	1.612285	3.604318	24.821463	649	CUFF.1172.1	-
-	-	u	CUFF.1173	CUFF.1173.1	46	0.782477	0.459806	1.105148	7.586981	1100	CUFF.1173.1	-
-	-	u	CUFF.1173	CUFF.1173.2	100	1.689644	1.151413	2.227876	16.382968	1100	CUFF.1173.2	-
-	-	u	CUFF.1173	CUFF.1173.3	60	1.006197	0.422185	1.590208	9.756189	801	CUFF.1173.2	-
BnaA01g21690D	BnaA01g21690D	j	CUFF.1174	CUFF.1174.1	100	0.673682	0.525311	0.822053	6.491944	5639	CUFF.1174.2	5358
BnaA01g21690D	BnaA01g21690D	j	CUFF.1174	CUFF.1174.2	49	0.331763	0.218161	0.445365	3.197038	5712	CUFF.1174.2	5358
BnaA01g21690D	BnaA01g21690D	j	CUFF.1174	CUFF.1174.3	100	0.676752	0.498568	0.854935	6.521528	4409	CUFF.1174.2	5358
BnaA01g21720D	BnaA01g21720D	j	CUFF.1175	CUFF.1175.1	100	75.218065	70.914809	79.521322	718.483788	1198	CUFF.1175.1	1144
BnaA01g21730D	BnaA01g21730D	=	CUFF.1176	CUFF.1176.1	100	3.117344	2.584678	3.650009	29.326776	1461	CUFF.1176.1	1254
BnaA01g21750D	BnaA01g21750D	j	CUFF.1177	CUFF.1177.1	100	2.991811	2.502169	3.481454	28.494273	1635	CUFF.1177.1	1787
BnaA01g21820D	BnaA01g21820D	c	CUFF.1178	CUFF.1178.1	100	0.436979	0.160923	0.713035	4.397845	906	CUFF.1178.1	1354
BnaA01g21860D	BnaA01g21860D	=	CUFF.1179	CUFF.1179.1	100	37.710848	34.696077	40.725619	363.032499	880	CUFF.1179.1	1128
BnaA01g21870D	BnaA01g21870D	j	CUFF.1180	CUFF.1180.1	12	1.131413	0.748081	1.514745	10.815542	1719	CUFF.1180.1	1591
BnaA01g21870D	BnaA01g21870D	j	CUFF.1180	CUFF.1180.2	100	9.430129	8.406666	10.453591	90.145636	1533	CUFF.1180.1	1591
BnaA01g21880D	BnaA01g21880D	j	CUFF.1181	CUFF.1181.1	100	4.058945	3.339130	4.778760	39.148704	1312	CUFF.1181.1	1486
BnaA01g21880D	BnaA01g21880D	j	CUFF.1181	CUFF.1181.2	16	0.659141	0.289066	1.029217	6.357447	1307	CUFF.1181.1	1486
BnaA01g21890D	BnaA01g21890D	j	CUFF.1182	CUFF.1182.1	100	9.581345	8.830123	10.332567	91.212390	2908	CUFF.1182.1	2895
BnaA01g21980D	BnaA01g21980D	=	CUFF.1183	CUFF.1183.1	100	4.599489	4.182697	5.016280	44.036699	4037	CUFF.1183.1	3999
BnaA01g21990D	BnaA01g21990D	j	CUFF.1184	CUFF.1184.1	100	1.214355	0.898738	1.529971	11.663330	1682	CUFF.1184.1	1137
BnaA01g22010D	BnaA01g22010D	=	CUFF.1185	CUFF.1185.1	100	7.723002	6.135327	9.310677	75.096168	579	CUFF.1185.1	288
BnaA01g22030D	BnaA01g22030D	j	CUFF.1186	CUFF.1186.1	100	2.748226	2.429447	3.067006	26.270374	4002	CUFF.1186.1	3641
BnaA01g22030D	BnaA01g22030D	j	CUFF.1186	CUFF.1186.2	55	1.520649	1.088207	1.953091	14.535931	1538	CUFF.1186.1	3641
BnaA01g22040D	BnaA01g22040D	=	CUFF.1187	CUFF.1187.1	100	34.726406	32.426089	37.026723	325.589971	1455	CUFF.1187.1	1518
BnaA01g22050D	BnaA01g22050D	=	CUFF.1188	CUFF.1188.1	100	2.290563	1.961653	2.619472	21.744961	2645	CUFF.1188.1	2430
-	-	u	CUFF.1189	CUFF.1189.1	100	13.941683	9.865552	18.017814	76.765785	319	CUFF.1189.1	-
BnaA01g22110D	BnaA01g22110D	=	CUFF.1190	CUFF.1190.1	100	1.072575	0.615228	1.529923	10.297390	808	CUFF.1190.1	961
BnaA01g22120D	BnaA01g22120D	=	CUFF.1191	CUFF.1191.1	100	7.064929	6.193174	7.936683	67.595792	1534	CUFF.1191.2	1797
BnaA01g22120D	BnaA01g22120D	j	CUFF.1191	CUFF.1191.2	21	1.490224	1.132408	1.848040	14.258158	2019	CUFF.1191.2	1797
BnaA01g22130D	BnaA01g22130D	x	CUFF.1192	CUFF.1192.1	100	1.925256	0.981852	2.868660	19.056442	496	CUFF.1192.1	610
-	-	u	CUFF.1193	CUFF.1193.1	100	1.163450	0.731355	1.595544	10.950260	931	CUFF.1193.1	-
BnaA01g22150D	BnaA01g22150D	j	CUFF.1194	CUFF.1194.1	100	0.337104	0.092142	0.582066	3.214087	1249	CUFF.1194.1	1324
BnaA01g22150D	BnaA01g22150D	=	CUFF.1194	CUFF.1194.2	100	0.337104	0.097202	0.577006	3.214087	1249	CUFF.1194.1	1324
BnaA01g22200D	BnaA01g22200D	j	CUFF.1195	CUFF.1195.1	62	3.081653	2.652489	3.510817	29.686385	2707	CUFF.1195.1	3043
BnaA01g22200D	BnaA01g22200D	c	CUFF.1195	CUFF.1195.2	100	4.940552	3.779782	6.101322	47.593651	740	CUFF.1195.1	3043
BnaA01g22220D	BnaA01g22220D	j	CUFF.1196	CUFF.1196.1	100	2.973822	2.604518	3.343127	27.987922	3027	CUFF.1196.1	3018
BnaA01g22230D	BnaA01g22230D	o	CUFF.1197	CUFF.1197.1	55	1.529999	0.550523	2.509475	14.470437	531	CUFF.1197.2	1952
BnaA01g22230D	BnaA01g22230D	o	CUFF.1197	CUFF.1197.2	100	2.776507	1.597877	3.955137	26.259674	535	CUFF.1197.2	1952
BnaA01g22230D	BnaA01g22230D	j	CUFF.1198	CUFF.1198.1	100	32.838568	30.627833	35.049302	315.090278	1460	CUFF.1198.1	1952
BnaA01g22260D	BnaA01g22260D	j	CUFF.1199	CUFF.1199.1	44	2.351920	1.984448	2.719391	21.950194	3496	CUFF.1199.2	2085
BnaA01g22260D	BnaA01g22260D	j	CUFF.1199	CUFF.1199.2	33	1.781484	1.480379	2.082589	16.626380	3679	CUFF.1199.2	2085
BnaA01g22260D	BnaA01g22260D	j	CUFF.1199	CUFF.1199.3	100	5.378875	4.776103	5.981646	50.200414	2770	CUFF.1199.2	2085
BnaA01g22270D	BnaA01g22270D	e	CUFF.1200	CUFF.1200.1	100	7.304130	4.037624	10.570637	71.670870	296	CUFF.1200.1	456
BnaA01g22310D	BnaA01g22310D	=	CUFF.1201	CUFF.1201.1	100	5.749242	5.048981	6.449503	53.777484	2007	CUFF.1201.1	2023
BnaA01g22310D	BnaA01g22310D	j	CUFF.1201	CUFF.1201.2	21	1.230206	0.846089	1.614323	11.507149	2007	CUFF.1201.1	2023
BnaA01g22340D	BnaA01g22340D	j	CUFF.1202	CUFF.1202.1	100	2.094052	1.737681	2.450423	19.976637	2239	CUFF.1202.1	1905
BnaA01g22360D	BnaA01g22360D	j	CUFF.1203	CUFF.1203.1	63	1.665556	1.257615	2.073496	15.854132	1794	CUFF.1203.2	1725
BnaA01g22360D	BnaA01g22360D	j	CUFF.1203	CUFF.1203.2	26	0.669973	0.419836	0.920111	6.377359	2165	CUFF.1203.2	1725
BnaA01g22360D	BnaA01g22360D	j	CUFF.1203	CUFF.1203.3	100	2.623536	2.004701	3.242371	24.972973	1481	CUFF.1203.2	1725
BnaA01g22360D	BnaA01g22360D	j	CUFF.1203	CUFF.1203.4	72	1.900980	1.177256	2.624703	18.095089	1055	CUFF.1203.2	1725
BnaA01g22400D	BnaA01g22400D	o	CUFF.1204	CUFF.1204.1	100	0.345795	0.172977	0.518613	3.126022	1566	CUFF.1204.1	1965
BnaA01g22410D	BnaA01g22410D	j	CUFF.1205	CUFF.1205.1	100	0.869484	0.527348	1.211621	8.035532	1067	CUFF.1205.1	717
BnaA01g22420D	BnaA01g22420D	j	CUFF.1206	CUFF.1206.1	100	0.622235	0.318920	0.925550	5.871485	994	CUFF.1206.1	852
BnaA01g22430D	BnaA01g22430D	j	CUFF.1207	CUFF.1207.1	100	0.903168	0.681087	1.125248	8.715948	2396	CUFF.1207.1	2127
-	-	u	CUFF.1208	CUFF.1208.1	100	1.827228	0.983732	2.670725	16.388330	541	CUFF.1208.1	-
BnaA01g22440D	BnaA01g22440D	j	CUFF.1209	CUFF.1209.1	100	1.042126	0.521965	1.562287	9.946755	691	CUFF.1209.1	2244
BnaA01g22460D	BnaA01g22460D	=	CUFF.1210	CUFF.1210.1	100	10.400628	9.281431	11.519824	98.665401	1450	CUFF.1210.2	1283
BnaA01g22460D	BnaA01g22460D	j	CUFF.1210	CUFF.1210.2	12	1.283596	0.902551	1.664641	12.176813	1865	CUFF.1210.2	1283
BnaA01g22480D	BnaA01g22480D	=	CUFF.1211	CUFF.1211.1	100	4.441112	3.794103	5.088121	42.357130	1554	CUFF.1211.1	1511
BnaA01g22490D	BnaA01g22490D	p	CUFF.1212	CUFF.1212.1	100	2.475550	1.765720	3.185380	14.511831	788	CUFF.1212.1	1935
BnaA01g22490D	BnaA01g22490D	o	CUFF.1213	CUFF.1213.1	100	0.399226	0.167858	0.630593	3.721773	1074	CUFF.1213.1	1935
BnaA01g22500D	BnaA01g22500D	j	CUFF.1214	CUFF.1214.1	16	0.663326	0.277533	1.049118	6.254382	914	CUFF.1214.1	1081
BnaA01g22500D	BnaA01g22500D	j	CUFF.1214	CUFF.1214.2	21	0.904159	0.416368	1.391951	8.525162	841	CUFF.1214.1	1081
BnaA01g22500D	BnaA01g22500D	j	CUFF.1214	CUFF.1214.3	100	4.275228	3.312800	5.237656	40.310379	841	CUFF.1214.1	1081
BnaA01g22520D	BnaA01g22520D	j	CUFF.1215	CUFF.1215.1	100	0.597961	0.356934	0.838988	5.826244	1448	CUFF.1215.1	324
BnaA01g22540D	BnaA01g22540D	o	CUFF.1216	CUFF.1216.1	100	15.093172	13.181887	17.004457	144.856887	710	CUFF.1216.1	606
-	-	u	CUFF.1217	CUFF.1217.1	100	1.729017	1.222031	2.236003	16.387980	1201	CUFF.1217.3	-
-	-	u	CUFF.1217	CUFF.1217.2	21	0.371549	0.099847	0.643251	3.521615	1201	CUFF.1217.3	-
-	-	u	CUFF.1217	CUFF.1217.3	23	0.399172	0.157347	0.640996	3.783433	1323	CUFF.1217.3	-
-	-	u	CUFF.1218	CUFF.1218.1	100	0.470775	0.130629	0.810921	4.462102	871	CUFF.1217.3	-
BnaA01g22590D	BnaA01g22590D	j	CUFF.1219	CUFF.1219.1	41	0.556283	0.128041	0.984526	5.359329	757	CUFF.1219.1	750
BnaA01g22590D	BnaA01g22590D	=	CUFF.1219	CUFF.1219.2	100	1.357675	0.705874	2.009477	13.080077	680	CUFF.1219.1	750
BnaA01g22590D	BnaA01g22590D	e	CUFF.1220	CUFF.1220.1	100	0.684224	0.257402	1.111045	6.591932	725	CUFF.1219.1	750
BnaA01g22600D	BnaA01g22600D	=	CUFF.1221	CUFF.1221.1	100	3.264105	2.845159	3.683050	31.042880	2601	CUFF.1221.1	2555
BnaA01g22630D	BnaA01g22630D	i	CUFF.1222	CUFF.1222.1	100	1.655505	0.756977	2.554033	15.905435	509	CUFF.1223.1	570
BnaA01g22630D	BnaA01g22630D	j	CUFF.1223	CUFF.1223.1	100	0.421103	0.216706	0.625500	4.045791	1544	CUFF.1223.1	570
BnaA01g22650D	BnaA01g22650D	j	CUFF.1224	CUFF.1224.1	100	0.329614	0.164807	0.494421	3.185942	1589	CUFF.1224.1	573
BnaA01g22670D	BnaA01g22670D	=	CUFF.1225	CUFF.1225.1	100	105.423983	97.725479	113.122487	1008.968936	533	CUFF.1225.1	1059
BnaA01g22680D	BnaA01g22680D	j	CUFF.1226	CUFF.1226.1	100	0.959193	0.680261	1.238125	9.317322	1784	CUFF.1226.1	1671
BnaA01g22680D	BnaA01g22680D	j	CUFF.1226	CUFF.1226.2	29	0.279236	0.056852	0.501619	2.712412	1207	CUFF.1226.1	1671
-	-	u	CUFF.1227	CUFF.1227.1	100	2.262059	1.418358	3.105761	21.870052	610	CUFF.1227.1	-
-	-	u	CUFF.1228	CUFF.1228.1	100	0.982383	0.638728	1.326038	9.355576	1215	CUFF.1228.1	-
BnaA01g22710D	BnaA01g22710D	j	CUFF.1229	CUFF.1229.1	66	1.559599	1.045264	2.073934	15.025444	1110	CUFF.1229.3	1217
BnaA01g22710D	BnaA01g22710D	j	CUFF.1229	CUFF.1229.2	49	1.155892	0.653418	1.658366	11.136065	1146	CUFF.1229.3	1217
BnaA01g22710D	BnaA01g22710D	j	CUFF.1229	CUFF.1229.3	100	2.353994	1.679467	3.028521	22.678788	1149	CUFF.1229.3	1217
BnaA01g22710D	BnaA01g22710D	j	CUFF.1229	CUFF.1229.4	46	1.083409	0.623918	1.542901	10.437754	1041	CUFF.1229.3	1217
BnaA01g22750D	BnaA01g22750D	c	CUFF.1230	CUFF.1230.1	100	0.267268	0.089982	0.444553	2.473939	1279	CUFF.1230.1	2514
BnaA01g22770D	BnaA01g22770D	=	CUFF.1231	CUFF.1231.1	100	16.504728	14.978953	18.030504	159.275146	1035	CUFF.1231.1	1165
BnaA01g22790D	BnaA01g22790D	j	CUFF.1232	CUFF.1232.1	100	0.904676	0.552821	1.256531	8.879310	1571	CUFF.1232.3	1347
BnaA01g22790D	BnaA01g22790D	j	CUFF.1232	CUFF.1232.2	65	0.592463	0.289333	0.895593	5.814970	1459	CUFF.1232.3	1347
BnaA01g22790D	BnaA01g22790D	=	CUFF.1232	CUFF.1232.3	69	0.627484	0.331653	0.923314	6.158696	1643	CUFF.1232.3	1347
BnaA01g22800D	BnaA01g22800D	j	CUFF.1233	CUFF.1233.1	20	0.324240	0.147423	0.501057	3.075338	2101	CUFF.1233.1	2091
BnaA01g22800D	BnaA01g22800D	=	CUFF.1233	CUFF.1233.2	100	1.618454	1.278996	1.957912	15.350644	2101	CUFF.1233.1	2091
BnaA01g22910D	BnaA01g22910D	=	CUFF.1234	CUFF.1234.1	100	8.004150	7.165400	8.842901	76.337908	1521	CUFF.1234.1	1536
BnaA01g22920D	BnaA01g22920D	j	CUFF.1235	CUFF.1235.1	100	1.801903	1.457257	2.146548	17.109456	1940	CUFF.1235.1	1938
BnaA01g22930D	BnaA01g22930D	=	CUFF.1236	CUFF.1236.1	100	2.006038	1.602929	2.409148	18.715418	1706	CUFF.1236.1	1889
-	-	u	CUFF.1237	CUFF.1237.1	100	2.276788	1.277928	3.275649	22.305463	509	CUFF.1237.1	-
BnaA01g22940D	BnaA01g22940D	e	CUFF.1238	CUFF.1238.1	100	0.314811	0.117215	0.512408	2.928339	1589	CUFF.1238.1	1110
BnaA01g22940D	BnaA01g22940D	j	CUFF.1239	CUFF.1239.1	100	0.452301	0.189487	0.715114	4.207252	1328	CUFF.1238.1	1110
BnaA01g22950D	BnaA01g22950D	e	CUFF.1240	CUFF.1240.1	100	1.620382	1.199524	2.041241	15.372215	1294	CUFF.1240.1	1501
BnaA01g22960D	BnaA01g22960D	o	CUFF.1241	CUFF.1241.1	100	1.194617	0.850358	1.538876	11.431962	1426	CUFF.1241.1	1579
BnaA01g22970D	BnaA01g22970D	j	CUFF.1242	CUFF.1242.1	100	0.451506	0.236637	0.666375	4.115241	1409	CUFF.1242.1	3365
BnaA01g23010D	BnaA01g23010D	=	CUFF.1243	CUFF.1243.1	100	4.566263	3.848744	5.283782	43.078731	1225	CUFF.1243.1	1359
-	-	u	CUFF.1244	CUFF.1244.1	100	4.237377	0.777573	7.697181	39.921058	245	CUFF.1244.1	-
BnaA01g23050D	BnaA01g23050D	j	CUFF.1245	CUFF.1245.1	100	4.136790	3.527731	4.745848	39.535357	1615	CUFF.1245.1	1507
BnaA01g23070D	BnaA01g23070D	j	CUFF.1246	CUFF.1246.1	66	0.437473	0.264177	0.610770	4.031940	2595	CUFF.1246.1	2404
BnaA01g23070D	BnaA01g23070D	j	CUFF.1246	CUFF.1246.2	100	0.660277	0.426264	0.894289	6.085390	2106	CUFF.1246.1	2404
BnaA01g23090D	BnaA01g23090D	j	CUFF.1247	CUFF.1247.1	21	0.136180	0.036855	0.235506	1.328431	2868	CUFF.1247.1	2862
BnaA01g23090D	BnaA01g23090D	j	CUFF.1247	CUFF.1247.2	100	0.659486	0.168294	1.150677	6.433250	673	CUFF.1247.1	2862
BnaA01g23090D	BnaA01g23090D	j	CUFF.1247	CUFF.1247.3	91	0.597177	0.339114	0.855241	5.825437	1514	CUFF.1247.1	2862
BnaA01g23090D	BnaA01g23090D	j	CUFF.1247	CUFF.1247.4	70	0.458873	0.236007	0.681740	4.476288	1583	CUFF.1247.1	2862
BnaA01g23100D	BnaA01g23100D	j	CUFF.1248	CUFF.1248.1	47	1.962996	1.565616	2.360377	18.726439	2307	CUFF.1248.1	1987
BnaA01g23100D	BnaA01g23100D	j	CUFF.1248	CUFF.1248.2	58	2.428516	1.880230	2.976803	23.167372	1744	CUFF.1248.1	1987
BnaA01g23100D	BnaA01g23100D	j	CUFF.1248	CUFF.1248.3	100	4.171448	3.468289	4.874608	39.794458	1663	CUFF.1248.1	1987
BnaA01g23120D	BnaA01g23120D	=	CUFF.1249	CUFF.1249.1	100	0.830737	0.532365	1.129109	7.990504	1293	CUFF.1249.1	1324
BnaA01g23130D	BnaA01g23130D	j	CUFF.1250	CUFF.1250.1	27	1.118678	0.613370	1.623987	10.670720	995	CUFF.1250.1	1642
BnaA01g23130D	BnaA01g23130D	j	CUFF.1250	CUFF.1250.2	100	4.165776	3.254286	5.077267	39.736021	909	CUFF.1250.1	1642
BnaA01g23140D	BnaA01g23140D	e	CUFF.1251	CUFF.1251.1	100	2.448875	0.901261	3.996489	23.065606	441	CUFF.1252.1	650
BnaA01g23140D	BnaA01g23140D	j	CUFF.1252	CUFF.1252.1	100	7.047908	5.505733	8.590083	66.383237	635	CUFF.1252.1	650
BnaA01g23140D	BnaA01g23140D	o	CUFF.1253	CUFF.1253.1	100	3.955745	2.434149	5.477341	38.122040	431	CUFF.1253.1	650
BnaA01g23150D	BnaA01g23150D	j	CUFF.1254	CUFF.1254.1	100	7.015870	6.232733	7.799007	67.018588	2059	CUFF.1254.1	2152
BnaA01g23150D	BnaA01g23150D	j	CUFF.1254	CUFF.1254.2	74	5.180298	4.338849	6.021747	49.484419	1479	CUFF.1254.1	2152
BnaA01g23160D	BnaA01g23160D	=	CUFF.1255	CUFF.1255.1	100	33.607099	30.941630	36.272568	320.353474	771	CUFF.1255.1	896
BnaA01g23170D	BnaA01g23170D	j	CUFF.1256	CUFF.1256.1	100	10.497813	9.470409	11.525217	100.160569	1614	CUFF.1256.1	1252
BnaA01g23180D	BnaA01g23180D	j	CUFF.1257	CUFF.1257.1	100	1.686025	1.049592	2.322459	16.117978	724	CUFF.1257.1	2053
BnaA01g23180D	BnaA01g23180D	j	CUFF.1258	CUFF.1258.1	42	2.566522	2.000513	3.132531	24.178867	1315	CUFF.1258.1	2053
BnaA01g23180D	BnaA01g23180D	c	CUFF.1258	CUFF.1258.2	100	6.181473	4.878175	7.484771	58.234842	724	CUFF.1258.1	2053
BnaA01g23200D	BnaA01g23200D	j	CUFF.1259	CUFF.1259.1	58	2.543654	2.132794	2.954514	24.198576	2145	CUFF.1259.1	3368
BnaA01g23200D	BnaA01g23200D	c	CUFF.1259	CUFF.1259.2	100	4.392234	3.501560	5.282909	41.784703	936	CUFF.1259.1	3368
BnaA01g23220D	BnaA01g23220D	=	CUFF.1260	CUFF.1260.1	100	3.157842	2.620287	3.695397	29.813164	1560	CUFF.1260.1	1580
BnaA01g23230D	BnaA01g23230D	c	CUFF.1261	CUFF.1261.1	100	1.032903	0.570975	1.494832	10.138136	776	CUFF.1261.1	1178
BnaA01g23290D	BnaA01g23290D	=	CUFF.1262	CUFF.1262.1	100	2.079872	1.615335	2.544408	20.049841	1335	CUFF.1262.1	1029
BnaA01g23310D	BnaA01g23310D	j	CUFF.1263	CUFF.1263.1	100	69.408499	56.582771	82.234228	665.705460	262	CUFF.1264.1	816
BnaA01g23310D	BnaA01g23310D	e	CUFF.1264	CUFF.1264.1	100	10.612179	8.866708	12.357651	101.782716	660	CUFF.1264.1	816
BnaA01g23340D	BnaA01g23340D	j	CUFF.1265	CUFF.1265.1	20	1.333343	0.890391	1.776294	12.660493	1326	CUFF.1265.1	1203
BnaA01g23340D	BnaA01g23340D	j	CUFF.1265	CUFF.1265.2	24	1.578529	0.987371	2.169687	14.988612	1117	CUFF.1265.1	1203
BnaA01g23340D	BnaA01g23340D	=	CUFF.1265	CUFF.1265.3	100	6.665268	5.589600	7.740936	63.288743	1108	CUFF.1265.1	1203
BnaA01g23390D	BnaA01g23390D	c	CUFF.1266	CUFF.1266.1	100	8.044184	6.799937	9.288432	69.126388	1055	CUFF.1266.2	1467
BnaA01g23390D	BnaA01g23390D	j	CUFF.1266	CUFF.1266.2	98	7.877812	6.862668	8.892957	67.696697	1410	CUFF.1266.2	1467
BnaA01g23420D	BnaA01g23420D	j	CUFF.1267	CUFF.1267.1	69	2.189589	1.548295	2.830884	21.074740	999	CUFF.1267.2	2648
BnaA01g23420D	BnaA01g23420D	j	CUFF.1267	CUFF.1267.2	100	3.172454	2.747761	3.597148	30.534788	2569	CUFF.1267.2	2648
BnaA01g23480D	BnaA01g23480D	=	CUFF.1268	CUFF.1268.1	100	1.728247	1.384839	2.071654	16.061102	1889	CUFF.1268.1	1776
BnaA01g23490D	BnaA01g23490D	e	CUFF.1269	CUFF.1269.1	100	1.229926	0.723002	1.736850	11.531463	1088	CUFF.1269.1	1876
BnaA01g23490D	BnaA01g23490D	c	CUFF.1270	CUFF.1270.1	100	1.857962	1.238059	2.477866	17.419768	1015	CUFF.1269.1	1876
BnaA01g23510D	BnaA01g23510D	j	CUFF.1271	CUFF.1271.1	100	1.453434	1.113053	1.793815	13.423535	1719	CUFF.1271.1	1785
BnaA01g23520D	BnaA01g23520D	=	CUFF.1272	CUFF.1272.1	100	4.436418	3.519496	5.353340	43.371329	830	CUFF.1272.1	785
BnaA01g23540D	BnaA01g23540D	j	CUFF.1273	CUFF.1273.1	100	11.903733	11.071085	12.736381	113.093209	3231	CUFF.1273.1	2572
BnaA01g23550D	BnaA01g23550D	=	CUFF.1274	CUFF.1274.1	100	22.187793	20.270113	24.105473	206.562568	1126	CUFF.1274.1	1077
BnaA01g23560D	BnaA01g23560D	=	CUFF.1275	CUFF.1275.1	100	5.301672	4.306155	6.297189	50.387494	1036	CUFF.1275.1	1073
BnaA01g23560D	BnaA01g23560D	j	CUFF.1275	CUFF.1275.2	85	4.525155	3.311570	5.738740	43.007419	756	CUFF.1275.1	1073
BnaA01g23600D	BnaA01g23600D	e	CUFF.1276	CUFF.1276.1	100	2.048880	1.598648	2.499111	19.615253	1468	CUFF.1276.1	1010
BnaA01g23600D	BnaA01g23600D	=	CUFF.1277	CUFF.1277.1	100	5.238169	3.832121	6.644218	50.148387	563	CUFF.1276.1	1010
BnaA01g23610D	BnaA01g23610D	j	CUFF.1278	CUFF.1278.1	22	0.147559	0.058689	0.236430	1.386243	4162	CUFF.1278.1	3924
BnaA01g23610D	BnaA01g23610D	j	CUFF.1278	CUFF.1278.2	100	0.658218	0.504955	0.811482	6.183619	4161	CUFF.1278.1	3924
BnaA01g23620D	BnaA01g23620D	e	CUFF.1279	CUFF.1279.1	100	3.543139	2.722733	4.363545	33.760755	1109	CUFF.1280.1	1729
BnaA01g23620D	BnaA01g23620D	j	CUFF.1280	CUFF.1280.1	100	12.850950	11.583862	14.118038	122.450104	1428	CUFF.1280.1	1729
-	-	u	CUFF.1281	CUFF.1281.1	100	9.166434	7.082025	11.250842	87.338265	597	CUFF.1282.1	-
-	-	u	CUFF.1281	CUFF.1281.2	48	4.426394	2.967291	5.885496	42.174913	646	CUFF.1282.1	-
-	-	u	CUFF.1281	CUFF.1281.3	38	3.473131	2.611882	4.334380	33.092174	957	CUFF.1282.1	-
-	-	u	CUFF.1282	CUFF.1282.1	100	1.098697	0.673980	1.523415	10.468447	1136	CUFF.1282.1	-
BnaA01g23630D	BnaA01g23630D	j	CUFF.1283	CUFF.1283.1	23	1.571799	1.060334	2.083264	14.826612	1211	CUFF.1283.3	3207
-	-	u	CUFF.1283	CUFF.1283.2	100	6.739622	5.632854	7.846389	63.574128	985	CUFF.1283.3	-
BnaA01g23630D	BnaA01g23630D	j	CUFF.1283	CUFF.1283.3	21	1.429012	1.144891	1.713133	13.479717	2358	CUFF.1283.3	3207
BnaA01g23660D	BnaA01g23660D	=	CUFF.1284	CUFF.1284.1	100	7.435582	6.424811	8.446353	70.953227	1074	CUFF.1284.1	1196
BnaA01g23690D	BnaA01g23690D	=	CUFF.1285	CUFF.1285.1	100	5.282769	4.417211	6.148327	48.639661	1025	CUFF.1285.1	432
BnaA01g23700D	BnaA01g23700D	j	CUFF.1286	CUFF.1286.1	100	16.954457	15.266759	18.642155	161.497376	1054	CUFF.1286.1	1008
BnaA01g23710D	BnaA01g23710D	c	CUFF.1287	CUFF.1287.1	100	0.428543	0.269386	0.587701	4.168116	2122	CUFF.1287.1	2823
BnaA01g23770D	BnaA01g23770D	c	CUFF.1288	CUFF.1288.1	100	1.717471	1.278503	2.156439	16.322785	1291	CUFF.1288.1	1525
BnaA01g23800D	BnaA01g23800D	j	CUFF.1289	CUFF.1289.1	47	1.435979	1.053302	1.818655	13.684641	1990	CUFF.1289.2	1878
BnaA01g23800D	BnaA01g23800D	j	CUFF.1289	CUFF.1289.2	35	1.080110	0.773009	1.387211	10.293273	2087	CUFF.1289.2	1878
BnaA01g23800D	BnaA01g23800D	c	CUFF.1289	CUFF.1289.3	100	3.087604	2.470162	3.705046	29.424363	1535	CUFF.1289.2	1878
-	-	u	CUFF.1290	CUFF.1290.1	100	1.769627	1.037005	2.502250	16.243255	609	CUFF.1290.1	-
-	-	u	CUFF.1291	CUFF.1291.1	100	79.919428	70.468699	89.370158	502.864542	326	CUFF.1291.1	-
BnaA01g23830D	BnaA01g23830D	j	CUFF.1292	CUFF.1292.1	100	4.285941	3.037023	5.534858	41.512265	561	CUFF.1292.1	785
BnaA01g23840D	BnaA01g23840D	c	CUFF.1293	CUFF.1293.1	100	23.683217	21.182433	26.184000	229.519432	790	CUFF.1293.1	2642
BnaA01g23840D	BnaA01g23840D	j	CUFF.1293	CUFF.1293.2	49	11.652323	8.559755	14.744891	112.925310	446	CUFF.1293.1	2642
BnaA01g23840D	BnaA01g23840D	j	CUFF.1294	CUFF.1294.1	13	1.850569	1.360429	2.340709	17.508690	1391	CUFF.1294.1	2642
BnaA01g23840D	BnaA01g23840D	c	CUFF.1294	CUFF.1294.2	100	14.496179	13.042078	15.950281	137.151946	1206	CUFF.1294.1	2642
BnaA01g23850D	BnaA01g23850D	j	CUFF.1295	CUFF.1295.1	100	48.035728	43.786558	52.284898	465.819661	623	CUFF.1295.1	642
BnaA01g23880D	BnaA01g23880D	=	CUFF.1296	CUFF.1296.1	100	10.287355	9.225745	11.348965	97.188423	1472	CUFF.1296.1	1636
BnaA01g23900D	BnaA01g23900D	j	CUFF.1297	CUFF.1297.1	100	2.849646	2.301364	3.397928	27.444383	1510	CUFF.1297.1	1877
BnaA01g23900D	BnaA01g23900D	j	CUFF.1297	CUFF.1297.2	24	0.676491	0.364335	0.988648	6.515156	1510	CUFF.1297.1	1877
BnaA01g23920D	BnaA01g23920D	j	CUFF.1298	CUFF.1298.1	100	3.995293	3.092344	4.898243	38.198550	1022	CUFF.1298.1	2256
BnaA01g23920D	BnaA01g23920D	c	CUFF.1298	CUFF.1298.2	97	3.882165	2.729609	5.034720	37.116942	753	CUFF.1298.1	2256
BnaA01g23920D	BnaA01g23920D	j	CUFF.1298	CUFF.1298.3	69	2.751034	1.877990	3.624079	26.302331	909	CUFF.1298.1	2256
BnaA01g23920D	BnaA01g23920D	j	CUFF.1299	CUFF.1299.1	100	4.665603	3.643700	5.687506	45.199112	768	CUFF.1299.1	2256
BnaA01g24060D	BnaA01g24060D	o	CUFF.1300	CUFF.1300.1	30	1.671711	1.098835	2.244587	16.068538	1149	CUFF.1300.2	246
BnaA01g24060D	BnaA01g24060D	o	CUFF.1300	CUFF.1300.2	43	2.361459	1.782972	2.939946	22.698417	1274	CUFF.1300.2	246
BnaA01g24060D	BnaA01g24060D	j	CUFF.1300	CUFF.1300.3	100	5.515703	4.513737	6.517669	53.017116	995	CUFF.1300.2	246
BnaA01g24090D	BnaA01g24090D	o	CUFF.1301	CUFF.1301.1	100	1.640643	0.652234	2.629052	14.740369	429	CUFF.1301.1	2340
BnaA01g24090D	BnaA01g24090D	j	CUFF.1302	CUFF.1302.1	100	1.315238	1.050610	1.579866	12.382962	2475	CUFF.1302.1	2340
BnaA01g24140D	BnaA01g24140D	j	CUFF.1303	CUFF.1303.1	100	6.090373	5.155471	7.025275	57.649897	1092	CUFF.1303.1	1155
BnaA01g24150D	BnaA01g24150D	j	CUFF.1304	CUFF.1304.1	100	39.172829	36.314167	42.031492	370.328068	1048	CUFF.1305.1	1269
BnaA01g24150D	BnaA01g24150D	e	CUFF.1305	CUFF.1305.1	100	1.955031	1.609147	2.300914	18.482267	2410	CUFF.1305.1	1269
-	-	u	CUFF.1306	CUFF.1306.1	100	154.475345	133.811447	175.139243	1022.228621	248	CUFF.1306.1	-
BnaA01g24160D	BnaA01g24160D	j	CUFF.1307	CUFF.1307.1	100	11.208431	9.993490	12.423371	107.803017	1258	CUFF.1307.1	1735
BnaA01g24160D	BnaA01g24160D	e	CUFF.1308	CUFF.1308.1	100	7.312371	6.327790	8.296952	70.330602	1197	CUFF.1307.1	1735
BnaA01g24190D	BnaA01g24190D	=	CUFF.1309	CUFF.1309.1	100	1.944042	1.414622	2.473462	18.703265	1020	CUFF.1309.1	1119
BnaA01g24250D	BnaA01g24250D	=	CUFF.1310	CUFF.1310.1	100	3.158522	2.594233	3.722810	29.922518	1348	CUFF.1310.1	1465
BnaA01g24280D	BnaA01g24280D	=	CUFF.1311	CUFF.1311.1	100	44.407655	41.887198	46.928112	419.905838	1920	CUFF.1311.1	1975
BnaA01g24300D	BnaA01g24300D	j	CUFF.1312	CUFF.1312.1	100	2.377418	1.616941	3.137895	21.508387	717	CUFF.1312.1	515
BnaA01g24310D	BnaA01g24310D	=	CUFF.1313	CUFF.1313.1	100	2.205408	1.763205	2.647611	20.499016	1582	CUFF.1313.1	1559
BnaA01g24320D	BnaA01g24320D	=	CUFF.1314	CUFF.1314.1	100	98.794607	91.892408	105.696805	955.326404	601	CUFF.1315.1	1000
BnaA01g24320D	BnaA01g24320D	e	CUFF.1315	CUFF.1315.1	100	2.677009	2.240697	3.113322	25.886208	2020	CUFF.1315.1	1000
BnaA01g24380D	BnaA01g24380D	j	CUFF.1316	CUFF.1316.1	100	13.206575	12.370917	14.042234	124.910948	3975	CUFF.1316.1	378
-	-	u	CUFF.1317	CUFF.1317.1	100	0.857614	0.597366	1.117861	8.127994	1666	CUFF.1317.1	-
BnaA01g24420D	BnaA01g24420D	j	CUFF.1318	CUFF.1318.1	100	5.167052	4.366642	5.967462	49.556346	1226	CUFF.1318.1	1577
BnaA01g24430D	BnaA01g24430D	=	CUFF.1319	CUFF.1319.1	100	32.530366	29.834833	35.225898	305.154165	914	CUFF.1319.1	910
BnaA01g24440D	BnaA01g24440D	=	CUFF.1320	CUFF.1320.1	100	55.241548	49.581735	60.901361	536.014473	469	CUFF.1320.1	1081
BnaA01g24510D	BnaA01g24510D	e	CUFF.1321	CUFF.1321.1	100	0.645331	0.452942	0.837720	6.249544	2201	CUFF.1321.1	4951
BnaA01g24510D	BnaA01g24510D	c	CUFF.1322	CUFF.1322.1	100	0.434196	0.240076	0.628317	4.098429	1552	CUFF.1322.1	4951
BnaA01g24510D	BnaA01g24510D	c	CUFF.1323	CUFF.1323.1	100	0.848061	0.521696	1.174425	8.268008	1140	CUFF.1323.1	4951
BnaA01g24530D	BnaA01g24530D	j	CUFF.1324	CUFF.1324.1	34	5.496117	4.777940	6.214293	50.968175	2508	CUFF.1324.1	1463
BnaA01g24530D	BnaA01g24530D	j	CUFF.1324	CUFF.1324.2	100	16.329983	14.795684	17.864282	151.435911	1353	CUFF.1324.1	1463
BnaA01g24530D	BnaA01g24530D	e	CUFF.1325	CUFF.1325.1	100	9.941781	8.904906	10.978656	92.194989	1886	CUFF.1324.1	1463
BnaA01g24550D	BnaA01g24550D	=	CUFF.1326	CUFF.1326.1	100	4.952083	4.082315	5.821851	46.643072	967	CUFF.1326.1	1138
BnaA01g24590D	BnaA01g24590D	o	CUFF.1327	CUFF.1327.1	100	1.134782	0.600582	1.668983	10.772436	703	CUFF.1327.1	765
-	-	u	CUFF.1328	CUFF.1328.1	21	0.528771	0.140238	0.917303	5.074452	845	CUFF.1328.1	-
-	-	u	CUFF.1328	CUFF.1328.2	100	2.523051	1.721671	3.324432	24.212962	755	CUFF.1328.1	-
BnaA01g24620D	BnaA01g24620D	j	CUFF.1329	CUFF.1329.1	100	7.354232	5.722723	8.985741	70.942473	562	CUFF.1329.1	548
BnaA01g24630D	BnaA01g24630D	e	CUFF.1330	CUFF.1330.1	100	2.198831	1.721516	2.676146	20.588609	1833	CUFF.1330.1	1091
BnaA01g24630D	BnaA01g24630D	=	CUFF.1331	CUFF.1331.1	15	4.095261	3.277740	4.912781	38.345706	1471	CUFF.1330.1	1091
BnaA01g24630D	BnaA01g24630D	j	CUFF.1331	CUFF.1331.2	100	27.336278	24.808559	29.863997	255.961451	969	CUFF.1330.1	1091
BnaA01g24640D	BnaA01g24640D	=	CUFF.1332	CUFF.1332.1	100	12.720302	10.970819	14.469786	120.543556	714	CUFF.1332.1	833
BnaA01g24650D	BnaA01g24650D	e	CUFF.1333	CUFF.1333.1	100	3.522855	2.904867	4.140843	33.684304	2102	CUFF.1334.1	2124
BnaA01g24650D	BnaA01g24650D	j	CUFF.1334	CUFF.1334.1	100	7.390211	6.539899	8.240522	70.662598	2120	CUFF.1334.1	2124
BnaA01g24650D	BnaA01g24650D	j	CUFF.1334	CUFF.1334.2	62	4.595306	3.871725	5.318888	43.938704	1974	CUFF.1334.1	2124
BnaA01g24680D	BnaA01g24680D	=	CUFF.1335	CUFF.1335.1	100	8.879415	8.142293	9.616536	84.228294	3517	CUFF.1335.1	933
BnaA01g24690D	BnaA01g24690D	j	CUFF.1336	CUFF.1336.1	100	61.792208	58.397345	65.187071	586.148125	1773	CUFF.1335.1	2015
BnaA01g24700D	BnaA01g24700D	=	CUFF.1337	CUFF.1337.1	100	3.729121	2.830561	4.627680	34.974314	878	CUFF.1337.1	1067
BnaA01g24700D	BnaA01g24700D	j	CUFF.1337	CUFF.1337.2	36	1.327795	0.723190	1.932400	12.452995	869	CUFF.1337.1	1067
BnaA01g24730D	BnaA01g24730D	o	CUFF.1338	CUFF.1338.1	100	315.261346	297.691201	332.831490	3000.339868	492	CUFF.1338.1	815
-	-	u	CUFF.1339	CUFF.1339.1	100	5.747449	5.077428	6.417471	54.737585	2187	CUFF.1339.1	-
-	-	u	CUFF.1339	CUFF.1339.2	38	2.176043	1.634823	2.717263	20.724209	1652	CUFF.1339.1	-
-	-	u	CUFF.1339	CUFF.1339.3	49	2.810048	2.212657	3.407439	26.762347	1729	CUFF.1339.1	-
BnaA01g24760D	BnaA01g24760D	=	CUFF.1340	CUFF.1340.1	100	3.158093	2.766646	3.549540	30.211804	2873	CUFF.1340.1	2895
BnaA01g24770D	BnaA01g24770D	=	CUFF.1341	CUFF.1341.1	100	3.575026	2.880899	4.269154	33.692345	1183	CUFF.1341.1	997
BnaA01g24770D	BnaA01g24770D	j	CUFF.1341	CUFF.1341.2	51	1.837325	1.262946	2.411705	17.315621	988	CUFF.1341.1	997
BnaA01g24800D	BnaA01g24800D	e	CUFF.1342	CUFF.1342.1	100	36.253391	32.847327	39.659455	346.630627	591	CUFF.1342.1	536
BnaA01g24820D	BnaA01g24820D	j	CUFF.1343	CUFF.1343.1	29	2.712527	2.066387	3.358667	26.050177	1567	CUFF.1343.2	1762
BnaA01g24820D	BnaA01g24820D	=	CUFF.1343	CUFF.1343.2	100	9.266017	8.285836	10.246198	88.987629	1782	CUFF.1343.2	1762
BnaA01g24830D	BnaA01g24830D	j	CUFF.1344	CUFF.1344.1	100	0.619450	0.367583	0.871318	5.939946	1610	CUFF.1344.1	1508
BnaA01g24840D	BnaA01g24840D	j	CUFF.1345	CUFF.1345.1	98	0.405189	0.207921	0.602457	3.885384	2143	CUFF.1345.1	1908
BnaA01g24840D	BnaA01g24840D	=	CUFF.1345	CUFF.1345.2	100	0.414803	0.202890	0.626716	3.977569	1999	CUFF.1345.1	1908
-	-	u	CUFF.1346	CUFF.1346.1	100	4.575289	4.080130	5.070449	43.416641	3059	CUFF.1346.2	-
-	-	u	CUFF.1346	CUFF.1346.2	15	0.667123	0.444109	0.890138	6.330584	3129	CUFF.1346.2	-
BnaA01g24870D	BnaA01g24870D	o	CUFF.1347	CUFF.1347.1	15	8.055887	6.614261	9.497513	76.329213	1051	CUFF.1347.1	1214
BnaA01g24890D	BnaA01g24890D	=	CUFF.1348	CUFF.1348.1	100	0.863920	0.402136	1.325705	7.944247	688	CUFF.1348.1	691
BnaA01g24920D	BnaA01g24920D	=	CUFF.1349	CUFF.1349.1	100	6.534021	5.353107	7.714936	63.084344	761	CUFF.1349.1	737
BnaA01g24930D	BnaA01g24930D	=	CUFF.1350	CUFF.1350.1	100	3.454598	2.503447	4.405749	32.650921	672	CUFF.1350.1	342
BnaA01g24940D	BnaA01g24940D	j	CUFF.1351	CUFF.1351.1	100	0.797372	0.551552	1.043191	7.617209	1774	CUFF.1351.1	1823
BnaA01g24990D	BnaA01g24990D	=	CUFF.1352	CUFF.1352.1	100	40.451683	38.803850	42.099515	380.119014	1897	CUFF.1352.1	1642
BnaA01g25000D	BnaA01g25000D	=	CUFF.1353	CUFF.1353.1	100	26.185803	24.095739	28.275868	250.937273	1167	CUFF.1353.1	751
BnaA01g25010D	BnaA01g25010D	=	CUFF.1354	CUFF.1354.1	100	2.716406	1.963045	3.469767	26.429442	775	CUFF.1354.1	609
BnaA01g25020D	BnaA01g25020D	j	CUFF.1355	CUFF.1355.1	85	10.098284	8.251658	11.944909	98.875441	788	CUFF.1355.2	853
BnaA01g25020D	BnaA01g25020D	=	CUFF.1355	CUFF.1355.2	100	11.923357	10.105037	13.741676	116.745300	872	CUFF.1355.2	853
BnaA01g25030D	BnaA01g25030D	=	CUFF.1356	CUFF.1356.1	100	12.461464	9.521888	15.401040	121.620783	424	CUFF.1356.2	814
BnaA01g25030D	BnaA01g25030D	j	CUFF.1356	CUFF.1356.2	17	2.166522	1.443098	2.889945	21.144711	849	CUFF.1356.2	814
BnaA01g25090D	BnaA01g25090D	c	CUFF.1357	CUFF.1357.1	100	0.414992	0.220826	0.609157	3.995199	1520	CUFF.1357.1	1826
-	-	u	CUFF.1358	CUFF.1358.1	100	10.180839	8.736675	11.625003	97.878276	948	CUFF.1359.1	-
-	-	u	CUFF.1359	CUFF.1359.1	100	2.944518	2.340250	3.548786	28.308506	1511	CUFF.1359.1	-
BnaA01g25140D	BnaA01g25140D	=	CUFF.1360	CUFF.1360.1	100	4.036685	3.386923	4.686446	39.122276	1403	CUFF.1360.1	1092
BnaA01g25190D	BnaA01g25190D	=	CUFF.1361	CUFF.1361.1	100	1.067080	0.683822	1.450338	10.484812	1059	CUFF.1361.1	603
BnaA01g25250D	BnaA01g25250D	j	CUFF.1362	CUFF.1362.1	40	2.714482	2.384300	3.044663	26.135991	4592	CUFF.1362.1	4346
BnaA01g25250D	BnaA01g25250D	c	CUFF.1362	CUFF.1362.2	100	6.810042	6.123463	7.496621	65.569494	2701	CUFF.1362.1	4346
BnaA01g25260D	BnaA01g25260D	=	CUFF.1363	CUFF.1363.1	100	0.502313	0.251156	0.753469	4.430402	1124	CUFF.1363.1	996
BnaA01g25270D	BnaA01g25270D	j	CUFF.1364	CUFF.1364.1	100	8.494544	7.717643	9.271446	81.170182	2507	CUFF.1364.1	1276
BnaA01g25280D	BnaA01g25280D	=	CUFF.1365	CUFF.1365.1	100	5.263089	4.447101	6.079078	50.291798	1543	CUFF.1365.1	483
BnaA01g25290D	BnaA01g25290D	=	CUFF.1366	CUFF.1366.1	100	5.827414	5.225053	6.429775	55.387545	2412	CUFF.1366.1	1135
BnaA01g25300D	BnaA01g25300D	=	CUFF.1367	CUFF.1367.1	100	99.799839	94.462629	105.137049	952.465061	1219	CUFF.1367.1	1676
BnaA01g25310D	BnaA01g25310D	j	CUFF.1368	CUFF.1368.1	41	0.272256	0.090680	0.453831	2.654799	1771	CUFF.1368.1	3478
BnaA01g25310D	BnaA01g25310D	c	CUFF.1368	CUFF.1368.2	100	0.663740	0.404055	0.923425	6.472216	1685	CUFF.1368.1	3478
BnaA01g25320D	BnaA01g25320D	j	CUFF.1369	CUFF.1369.1	100	5.925165	4.954946	6.895383	56.627274	1141	CUFF.1369.2	2001
BnaA01g25320D	BnaA01g25320D	j	CUFF.1369	CUFF.1369.2	38	2.238574	1.576563	2.900586	21.394235	1147	CUFF.1369.2	2001
BnaA01g25350D	BnaA01g25350D	j	CUFF.1370	CUFF.1370.1	100	2.074385	1.826459	2.322311	19.672575	4771	CUFF.1370.1	1446
BnaA01g25340D	BnaA01g25340D	c	CUFF.1371	CUFF.1371.1	100	4.188691	3.346774	5.030607	39.723744	1028	CUFF.1371.2	1626
BnaA01g25340D	BnaA01g25340D	j	CUFF.1371	CUFF.1371.2	46	1.937737	1.467119	2.408354	18.376662	1539	CUFF.1371.2	1626
BnaA01g25360D	BnaA01g25360D	j	CUFF.1372	CUFF.1372.1	100	0.891165	0.644513	1.137817	8.516438	2003	CUFF.1372.1	2017
BnaA01g25380D	BnaA01g25380D	j	CUFF.1373	CUFF.1373.1	65	1.732274	1.318128	2.146420	16.353844	1513	CUFF.1373.1	1784
BnaA01g25380D	BnaA01g25380D	c	CUFF.1373	CUFF.1373.2	100	2.653313	1.858378	3.448249	25.049075	784	CUFF.1373.1	1784
BnaA01g25390D	BnaA01g25390D	j	CUFF.1374	CUFF.1374.1	100	7.451509	5.788585	9.114433	70.885628	578	CUFF.1374.2	2108
BnaA01g25390D	BnaA01g25390D	j	CUFF.1374	CUFF.1374.2	63	4.713765	4.064947	5.362584	44.841684	1734	CUFF.1374.2	2108
BnaA01g25390D	BnaA01g25390D	c	CUFF.1374	CUFF.1374.3	42	3.093748	1.998112	4.189384	29.430586	617	CUFF.1374.2	2108
BnaA01g25400D	BnaA01g25400D	=	CUFF.1375	CUFF.1375.1	100	25.331797	22.012984	28.650610	232.790387	504	CUFF.1375.1	590
BnaA01g25410D	BnaA01g25410D	e	CUFF.1376	CUFF.1376.1	100	1.441407	1.044407	1.838407	13.587062	1261	CUFF.1376.1	1203
BnaA01g25430D	BnaA01g25430D	j	CUFF.1377	CUFF.1377.1	100	8.647062	4.323531	12.970593	81.620638	263	CUFF.1377.1	294
BnaA01g25450D	BnaA01g25450D	j	CUFF.1378	CUFF.1378.1	100	5.082913	2.736506	7.429320	50.214631	336	CUFF.1378.1	789
BnaA01g25490D	BnaA01g25490D	j	CUFF.1379	CUFF.1379.1	67	11.531859	9.789111	13.274607	110.457420	872	CUFF.1379.2	1023
BnaA01g25490D	BnaA01g25490D	j	CUFF.1379	CUFF.1379.2	85	14.811270	13.262364	16.360176	141.869120	1240	CUFF.1379.2	1023
BnaA01g25490D	BnaA01g25490D	j	CUFF.1379	CUFF.1379.3	100	17.323708	15.114066	19.533350	165.934404	874	CUFF.1379.2	1023
-	-	u	CUFF.1380	CUFF.1380.1	100	7.961252	7.226209	8.696295	75.876516	2332	CUFF.1380.1	-
BnaA01g25520D	BnaA01g25520D	=	CUFF.1381	CUFF.1381.1	100	13.613946	11.301758	15.926133	126.085655	521	CUFF.1381.1	446
BnaA01g25540D	BnaA01g25540D	o	CUFF.1382	CUFF.1382.1	100	0.774881	0.432230	1.117532	7.331030	1121	CUFF.1382.1	861
BnaA01g25540D	BnaA01g25540D	j	CUFF.1382	CUFF.1382.2	89	0.690836	0.265747	1.115925	6.535889	777	CUFF.1382.1	861
BnaA01g25550D	BnaA01g25550D	=	CUFF.1383	CUFF.1383.1	100	5.074524	4.343229	5.805819	48.891035	1417	CUFF.1383.1	1164
BnaA01g25570D	BnaA01g25570D	j	CUFF.1384	CUFF.1384.1	100	4.522868	4.112702	4.933034	43.147015	4096	CUFF.1384.1	3881
BnaA01g25600D	BnaA01g25600D	=	CUFF.1385	CUFF.1385.1	100	9.103026	7.680217	10.525834	86.365206	740	CUFF.1385.1	726
BnaA01g25610D	BnaA01g25610D	o	CUFF.1386	CUFF.1386.1	100	0.838408	0.450531	1.226284	8.196107	879	CUFF.1386.1	2031
BnaA01g25610D	BnaA01g25610D	j	CUFF.1387	CUFF.1387.1	100	5.522714	4.797097	6.248331	52.796859	1560	CUFF.1387.1	2031
BnaA01g25630D	BnaA01g25630D	j	CUFF.1388	CUFF.1388.1	100	28.927166	26.870942	30.983390	276.693269	1410	CUFF.1388.1	1566
BnaA01g25670D	BnaA01g25670D	=	CUFF.1389	CUFF.1389.1	100	37.553624	34.231686	40.875563	358.623593	731	CUFF.1389.1	856
BnaA01g25680D	BnaA01g25680D	j	CUFF.1390	CUFF.1390.1	18	0.827347	0.550110	1.104585	7.862777	2292	CUFF.1390.1	1964
BnaA01g25680D	BnaA01g25680D	=	CUFF.1390	CUFF.1390.2	100	4.667018	4.036764	5.297271	44.353468	1893	CUFF.1390.1	1964
-	-	u	CUFF.1391	CUFF.1391.1	100	0.786373	0.451062	1.121684	7.666092	1016	CUFF.1391.1	-
BnaA01g25700D	BnaA01g25700D	j	CUFF.1392	CUFF.1392.1	100	0.375990	0.184601	0.567378	3.410097	1437	CUFF.1392.1	2754
BnaA01g25700D	BnaA01g25700D	j	CUFF.1393	CUFF.1393.1	100	0.576825	0.354946	0.798703	5.641388	1589	CUFF.1393.1	2754
BnaA01g25720D	BnaA01g25720D	=	CUFF.1394	CUFF.1394.1	100	2.605339	2.038073	3.172606	24.563962	1199	CUFF.1394.1	1173
-	-	u	CUFF.1395	CUFF.1395.1	100	1.368005	0.697674	2.038337	12.850994	589	CUFF.1395.1	-
BnaA01g25730D	BnaA01g25730D	=	CUFF.1396	CUFF.1396.1	100	7.445868	6.499389	8.392348	69.126549	1293	CUFF.1396.1	1473
BnaA01g25740D	BnaA01g25740D	=	CUFF.1397	CUFF.1397.1	100	0.993878	0.480909	1.506847	9.078844	671	CUFF.1397.1	753
BnaA01g25770D	BnaA01g25770D	=	CUFF.1398	CUFF.1398.1	100	11.785770	10.551979	13.019562	111.487216	1480	CUFF.1398.1	1233
BnaA01g25770D	BnaA01g25770D	j	CUFF.1398	CUFF.1398.2	28	3.317943	2.576063	4.059822	31.386001	1450	CUFF.1398.1	1233
BnaA01g25780D	BnaA01g25780D	j	CUFF.1399	CUFF.1399.1	100	16.696813	14.961376	18.432250	159.007918	1276	CUFF.1399.2	1828
BnaA01g25780D	BnaA01g25780D	=	CUFF.1399	CUFF.1399.2	70	11.619020	10.159671	13.078369	110.650828	1305	CUFF.1399.2	1828
BnaA01g25790D	BnaA01g25790D	=	CUFF.1400	CUFF.1400.1	100	8.773826	7.880970	9.666681	83.759934	1737	CUFF.1400.1	1855
BnaA01g25800D	BnaA01g25800D	j	CUFF.1401	CUFF.1401.1	100	1.907359	1.638154	2.176564	17.812056	3516	CUFF.1401.1	3496
BnaA01g25810D	BnaA01g25810D	j	CUFF.1402	CUFF.1402.1	100	7.509661	6.460519	8.558803	71.987897	1088	CUFF.1402.1	2459
BnaA01g25880D	BnaA01g25880D	j	CUFF.1403	CUFF.1403.1	100	36.264428	34.000285	38.528572	341.813105	1803	CUFF.1404.1	2433
BnaA01g25880D	BnaA01g25880D	e	CUFF.1404	CUFF.1404.1	100	4.726839	4.112340	5.341337	44.553175	2603	CUFF.1404.1	2433
BnaA01g25890D	BnaA01g25890D	=	CUFF.1405	CUFF.1405.1	100	2.829974	2.087991	3.571957	27.081649	842	CUFF.1405.1	824
BnaA01g25900D	BnaA01g25900D	=	CUFF.1406	CUFF.1406.1	100	24.624021	22.872910	26.375132	233.163374	1613	CUFF.1406.1	1593
BnaA01g25910D	BnaA01g25910D	j	CUFF.1407	CUFF.1407.1	100	3.078194	2.721371	3.435018	29.301911	3391	CUFF.1407.1	3441
BnaA01g25920D	BnaA01g25920D	=	CUFF.1408	CUFF.1408.1	100	5.285142	4.696970	5.873314	50.488259	2253	CUFF.1408.1	2716
BnaA01g25930D	BnaA01g25930D	i	CUFF.1409	CUFF.1409.1	31	31.578090	28.297724	34.858455	302.273809	633	CUFF.1409.1	345
BnaA01g25930D	BnaA01g25930D	i	CUFF.1409	CUFF.1409.2	100	101.917067	94.136084	109.698049	975.577067	506	CUFF.1409.2	345
BnaA01g25950D	BnaA01g25950D	e	CUFF.1410	CUFF.1410.1	100	8.828167	7.996511	9.659822	82.249064	1682	CUFF.1410.1	812
-	-	u	CUFF.1411	CUFF.1411.1	100	104.587621	100.418020	108.757223	1012.802003	907	CUFF.1411.1	-
BnaA01g25990D	BnaA01g25990D	x	CUFF.1412	CUFF.1412.1	100	4.523102	1.665686	7.380517	41.707593	281	CUFF.1412.1	1371
BnaA01g25990D	BnaA01g25990D	j	CUFF.1413	CUFF.1413.1	71	2.470702	1.904177	3.037227	23.450762	1345	CUFF.1413.1	1371
BnaA01g25990D	BnaA01g25990D	j	CUFF.1413	CUFF.1413.2	100	3.491810	2.625068	4.358552	33.142645	889	CUFF.1413.1	1371
BnaA01g25990D	BnaA01g25990D	e	CUFF.1414	CUFF.1414.1	100	6.881196	4.759418	9.002973	65.313132	455	CUFF.1413.1	1371
BnaA01g26020D	BnaA01g26020D	=	CUFF.1415	CUFF.1415.1	100	4.837754	4.066646	5.608863	46.723557	1230	CUFF.1415.1	1319
BnaA01g26030D	BnaA01g26030D	=	CUFF.1416	CUFF.1416.1	100	0.765448	0.432446	1.098451	7.093214	1321	CUFF.1416.1	840
BnaA01g26030D	BnaA01g26030D	o	CUFF.1417	CUFF.1417.1	100	1.385102	0.855109	1.915095	12.835384	995	CUFF.1416.1	840
BnaA01g26040D	BnaA01g26040D	j	CUFF.1418	CUFF.1418.1	100	3.103485	1.638160	4.568811	30.981641	403	CUFF.1418.1	1890
BnaA01g26040D	BnaA01g26040D	e	CUFF.1419	CUFF.1419.1	100	0.613888	0.297043	0.930734	5.699955	940	CUFF.1419.1	1890
BnaA01g26050D	BnaA01g26050D	=	CUFF.1420	CUFF.1420.1	100	0.993120	0.722410	1.263830	9.221507	1831	CUFF.1420.1	1816
BnaA01g26060D	BnaA01g26060D	j	CUFF.1421	CUFF.1421.1	100	3.000053	2.583444	3.416662	28.966098	2692	CUFF.1421.2	309
BnaA01g26060D	BnaA01g26060D	j	CUFF.1421	CUFF.1421.2	77	2.311283	1.960831	2.661734	22.315884	2902	CUFF.1421.2	309
BnaA01g26070D	BnaA01g26070D	j	CUFF.1422	CUFF.1422.1	100	0.818197	0.576938	1.059457	7.676317	1820	CUFF.1422.1	1869
BnaA01g26080D	BnaA01g26080D	=	CUFF.1423	CUFF.1423.1	100	5.093841	3.540336	6.647345	48.808481	473	CUFF.1423.1	636
BnaA01g26090D	BnaA01g26090D	j	CUFF.1424	CUFF.1424.1	100	1.348684	1.083678	1.613690	12.932498	2540	CUFF.1424.1	2404
BnaA01g26100D	BnaA01g26100D	x	CUFF.1425	CUFF.1425.1	100	0.500506	0.169111	0.831901	4.700696	819	CUFF.1425.1	585
BnaA01g26100D	BnaA01g26100D	=	CUFF.1426	CUFF.1426.1	100	4.400473	2.658604	6.142341	41.328770	407	CUFF.1426.1	585
BnaA01g26130D	BnaA01g26130D	j	CUFF.1427	CUFF.1427.1	35	2.473905	1.682393	3.265418	23.556440	1114	CUFF.1427.2	2604
BnaA01g26130D	BnaA01g26130D	=	CUFF.1427	CUFF.1427.2	100	6.980521	6.212433	7.748610	66.468284	2043	CUFF.1427.2	2604
BnaA01g26140D	BnaA01g26140D	=	CUFF.1428	CUFF.1428.1	100	17.055484	15.564009	18.546959	163.502681	1358	CUFF.1428.1	1629
-	-	u	CUFF.1429	CUFF.1429.1	100	2.110218	1.360589	2.859847	20.552666	681	CUFF.1429.1	-
BnaA01g26180D	BnaA01g26180D	=	CUFF.1430	CUFF.1430.1	100	0.868968	0.590368	1.147568	8.140717	1487	CUFF.1430.1	1545
BnaA01g26190D	BnaA01g26190D	o	CUFF.1431	CUFF.1431.1	100	0.962824	0.614263	1.311386	9.018053	1177	CUFF.1431.1	1189
BnaA01g26200D	BnaA01g26200D	j	CUFF.1432	CUFF.1432.1	25	0.600532	0.342205	0.858860	5.728537	2196	CUFF.1432.1	2234
BnaA01g26200D	BnaA01g26200D	j	CUFF.1432	CUFF.1432.2	100	2.449768	2.023268	2.876269	23.368578	2192	CUFF.1432.1	2234
BnaA01g26210D	BnaA01g26210D	j	CUFF.1433	CUFF.1433.1	100	0.460222	0.193505	0.726939	4.469349	963	CUFF.1433.1	831
BnaA01g26220D	BnaA01g26220D	e	CUFF.1434	CUFF.1434.1	100	2.423891	1.586279	3.261503	22.790550	633	CUFF.1434.1	1348
BnaA01g26220D	BnaA01g26220D	e	CUFF.1435	CUFF.1435.1	100	2.792202	2.115273	3.469131	26.265610	940	CUFF.1435.1	1348
BnaA01g26230D	BnaA01g26230D	j	CUFF.1436	CUFF.1436.1	100	3.019514	2.651010	3.388018	28.602916	3276	CUFF.1436.1	3669
BnaA01g26230D	BnaA01g26230D	j	CUFF.1436	CUFF.1436.2	37	1.112915	0.658284	1.567545	10.542294	1178	CUFF.1436.1	3669
BnaA01g26230D	BnaA01g26230D	p	CUFF.1437	CUFF.1437.1	100	18.382371	15.484917	21.279825	170.943610	480	CUFF.1437.1	3669
BnaA01g26250D	BnaA01g26250D	j	CUFF.1438	CUFF.1438.1	63	1.401004	1.045008	1.757000	13.199943	1697	CUFF.1438.1	1666
BnaA01g26250D	BnaA01g26250D	c	CUFF.1438	CUFF.1438.2	100	2.206633	1.501038	2.912228	20.790398	856	CUFF.1438.1	1666
BnaA01g26270D	BnaA01g26270D	j	CUFF.1439	CUFF.1439.1	78	4.492150	3.870878	5.113422	42.885602	2222	CUFF.1439.1	2144
BnaA01g26270D	BnaA01g26270D	=	CUFF.1439	CUFF.1439.2	100	5.744589	4.941801	6.547377	54.842375	1784	CUFF.1439.1	2144
BnaA01g26310D	BnaA01g26310D	j	CUFF.1440	CUFF.1440.1	67	3.645572	2.940697	4.350447	34.721745	1484	CUFF.1440.1	1092
BnaA01g26310D	BnaA01g26310D	j	CUFF.1440	CUFF.1440.2	44	2.411850	1.827547	2.996153	22.971334	1484	CUFF.1440.1	1092
BnaA01g26310D	BnaA01g26310D	j	CUFF.1440	CUFF.1440.3	100	5.470489	4.657820	6.283157	52.102914	1436	CUFF.1440.1	1092
BnaA01g26330D	BnaA01g26330D	=	CUFF.1441	CUFF.1441.1	100	7.580198	6.658644	8.501751	71.537871	1387	CUFF.1441.1	1485
BnaA01g26340D	BnaA01g26340D	=	CUFF.1442	CUFF.1442.1	100	0.479444	0.316254	0.642633	4.420561	2348	CUFF.1442.1	1389
-	-	u	CUFF.1443	CUFF.1443.1	100	0.846153	0.476862	1.215445	7.792303	928	CUFF.1443.1	-
BnaA01g26410D	BnaA01g26410D	j	CUFF.1444	CUFF.1444.1	100	0.490492	0.248279	0.732705	4.845947	1259	CUFF.1444.1	417
BnaA01g26430D	BnaA01g26430D	=	CUFF.1445	CUFF.1445.1	100	0.668243	0.430392	0.906095	6.091357	1787	CUFF.1445.1	1671
BnaA01g26430D	BnaA01g26430D	j	CUFF.1445	CUFF.1445.2	19	0.126007	0.006266	0.245748	1.148611	1780	CUFF.1445.1	1671
BnaA01g26470D	BnaA01g26470D	=	CUFF.1446	CUFF.1446.1	100	42.968818	39.653011	46.284625	410.215785	859	CUFF.1446.1	1004
BnaA01g26490D	BnaA01g26490D	e	CUFF.1447	CUFF.1447.1	100	0.854509	0.339221	1.369797	7.851130	595	CUFF.1447.1	444
BnaA01g26500D	BnaA01g26500D	j	CUFF.1448	CUFF.1448.1	100	13.720191	12.524546	14.915836	129.388674	1644	CUFF.1448.1	2236
BnaA01g26530D	BnaA01g26530D	j	CUFF.1449	CUFF.1449.1	50	1.233208	0.792037	1.674378	11.850366	1247	CUFF.1449.3	1181
BnaA01g26530D	BnaA01g26530D	j	CUFF.1449	CUFF.1449.2	100	2.469051	1.876419	3.061682	23.726054	1241	CUFF.1449.3	1181
BnaA01g26530D	BnaA01g26530D	j	CUFF.1449	CUFF.1449.3	43	1.049854	0.744552	1.355156	10.088447	1796	CUFF.1449.3	1181
BnaA01g26540D	BnaA01g26540D	j	CUFF.1450	CUFF.1450.1	100	4.761189	4.204633	5.317744	45.318231	2234	CUFF.1450.1	2139
BnaA01g26550D	BnaA01g26550D	=	CUFF.1451	CUFF.1451.1	100	7.196955	6.562485	7.831426	69.586413	2867	CUFF.1451.1	2016
BnaA01g26560D	BnaA01g26560D	=	CUFF.1452	CUFF.1452.1	100	51.246415	45.200132	57.292699	495.494832	418	CUFF.1452.1	610
BnaA01g26600D	BnaA01g26600D	=	CUFF.1453	CUFF.1453.1	100	2.753829	2.340216	3.167442	26.445191	2083	CUFF.1453.1	1983
BnaA01g26630D	BnaA01g26630D	j	CUFF.1454	CUFF.1454.1	56	0.396665	0.179128	0.614202	3.835755	1592	CUFF.1454.1	2414
BnaA01g26630D	BnaA01g26630D	j	CUFF.1454	CUFF.1454.2	100	0.712746	0.438635	0.986858	6.892264	1554	CUFF.1454.1	2414
BnaA01g26630D	BnaA01g26630D	c	CUFF.1455	CUFF.1455.1	100	2.263432	1.329957	3.196907	21.817393	550	CUFF.1455.1	2414
BnaA01g26650D	BnaA01g26650D	=	CUFF.1456	CUFF.1456.1	100	2.638115	2.171415	3.104815	25.388757	1694	CUFF.1456.1	2006
BnaA01g26670D	BnaA01g26670D	=	CUFF.1457	CUFF.1457.1	100	3.668111	2.786261	4.549962	35.211646	791	CUFF.1457.1	905
BnaA01g26690D	BnaA01g26690D	=	CUFF.1458	CUFF.1458.1	100	7.864065	6.775580	8.952550	74.997337	994	CUFF.1458.1	663
-	-	u	CUFF.1459	CUFF.1459.1	100	0.837470	0.332934	1.342006	8.029714	619	CUFF.1459.1	-
BnaA01g26720D	BnaA01g26720D	=	CUFF.1460	CUFF.1460.1	100	34.956288	33.495012	36.417565	323.917669	2061	CUFF.1460.1	1909
BnaA01g26730D	BnaA01g26730D	=	CUFF.1461	CUFF.1461.1	100	9.445869	8.602343	10.289394	90.781331	2158	CUFF.1461.1	2384
BnaA01g26740D	BnaA01g26740D	j	CUFF.1462	CUFF.1462.1	100	4.819206	4.177698	5.460715	45.618704	2175	CUFF.1462.1	2158
BnaA01g26740D	BnaA01g26740D	j	CUFF.1462	CUFF.1462.2	98	4.741192	3.974120	5.508265	44.880219	1632	CUFF.1462.1	2158
BnaA01g26750D	BnaA01g26750D	=	CUFF.1463	CUFF.1463.1	100	130.489923	119.830212	141.149635	1256.087141	360	CUFF.1463.1	502
BnaA01g26760D	BnaA01g26760D	j	CUFF.1464	CUFF.1464.1	100	1.227115	0.327341	2.126889	12.028286	483	CUFF.1464.2	909
BnaA01g26760D	BnaA01g26760D	=	CUFF.1464	CUFF.1464.2	94	1.159185	0.744262	1.574108	11.362428	1128	CUFF.1464.2	909
BnaA01g26780D	BnaA01g26780D	j	CUFF.1465	CUFF.1465.1	100	6.958869	6.239102	7.678636	65.803511	2242	CUFF.1465.1	1388
BnaA01g26780D	BnaA01g26780D	j	CUFF.1465	CUFF.1465.2	50	3.455443	2.704302	4.206584	32.674889	1251	CUFF.1465.1	1388
BnaA01g26800D	BnaA01g26800D	j	CUFF.1466	CUFF.1466.1	100	1.426356	1.150223	1.702488	13.582881	2813	CUFF.1466.1	2711
BnaA01g26800D	BnaA01g26800D	j	CUFF.1466	CUFF.1466.2	18	0.249842	0.105134	0.394550	2.379191	2813	CUFF.1466.1	2711
BnaA01g26810D	BnaA01g26810D	=	CUFF.1467	CUFF.1467.1	100	2.157795	1.471426	2.844164	20.816856	753	CUFF.1467.1	1089
BnaA01g26820D	BnaA01g26820D	j	CUFF.1468	CUFF.1468.1	79	1.963213	1.715083	2.211343	18.876673	4420	CUFF.1468.1	3901
BnaA01g26820D	BnaA01g26820D	c	CUFF.1468	CUFF.1468.2	100	2.485817	1.898015	3.073620	23.901614	1175	CUFF.1468.1	3901
-	-	u	CUFF.1469	CUFF.1469.1	100	4.954287	4.122552	5.786023	46.353171	1513	CUFF.1469.1	-
-	-	u	CUFF.1470	CUFF.1470.1	100	58.225089	54.366370	62.083807	544.764010	1008	CUFF.1470.1	-
BnaA01g26840D	BnaA01g26840D	=	CUFF.1471	CUFF.1471.1	100	4.462931	3.577170	5.348692	42.345083	917	CUFF.1471.1	871
BnaA01g26880D	BnaA01g26880D	x	CUFF.1472	CUFF.1472.1	100	4.418134	3.743603	5.092664	42.090893	1989	CUFF.1472.1	786
BnaA01g26860D	BnaA01g26860D	=	CUFF.1473	CUFF.1473.1	100	4.792693	4.102081	5.483304	45.659261	2019	CUFF.1473.1	1808
BnaA01g26890D	BnaA01g26890D	c	CUFF.1474	CUFF.1474.1	100	7.492079	5.343227	9.640931	73.864144	427	CUFF.1474.1	552
BnaA01g26930D	BnaA01g26930D	e	CUFF.1475	CUFF.1475.1	100	0.519347	0.227524	0.811170	4.900931	925	CUFF.1475.1	1149
BnaA01g26950D	BnaA01g26950D	j	CUFF.1476	CUFF.1476.1	100	24.435370	22.169709	26.701030	232.386146	954	CUFF.1476.1	2200
BnaA01g26950D	BnaA01g26950D	j	CUFF.1476	CUFF.1476.2	13	3.058335	2.190004	3.926665	29.085487	954	CUFF.1476.1	2200
BnaA01g26950D	BnaA01g26950D	j	CUFF.1477	CUFF.1477.1	100	3.158027	2.559601	3.756452	29.802616	1407	CUFF.1477.1	2200
BnaA01g26950D	BnaA01g26950D	j	CUFF.1477	CUFF.1477.2	13	0.406942	0.129776	0.684107	3.840349	1389	CUFF.1477.1	2200
BnaA01g26980D	BnaA01g26980D	=	CUFF.1478	CUFF.1478.1	100	20.726193	19.011304	22.441082	196.224174	1040	CUFF.1478.1	1219
BnaA01g27000D	BnaA01g27000D	=	CUFF.1479	CUFF.1479.1	100	22.718193	21.062521	24.373864	216.523769	1623	CUFF.1479.1	1886
BnaA01g27010D	BnaA01g27010D	j	CUFF.1480	CUFF.1480.1	67	1.205796	0.872392	1.539199	11.441944	1725	CUFF.1480.1	1706
BnaA01g27010D	BnaA01g27010D	j	CUFF.1480	CUFF.1480.2	100	1.789909	1.270990	2.308828	16.984669	1191	CUFF.1480.1	1706
BnaA01g27010D	BnaA01g27010D	c	CUFF.1480	CUFF.1480.3	73	1.301455	0.562903	2.040007	12.349671	606	CUFF.1480.1	1706
BnaA01g27090D	BnaA01g27090D	=	CUFF.1481	CUFF.1481.1	100	15.402052	14.207400	16.596703	143.618203	2017	CUFF.1481.1	1859
BnaA01g27090D	BnaA01g27090D	x	CUFF.1482	CUFF.1482.1	100	10.204618	7.878208	12.531029	95.154137	539	CUFF.1482.1	1859
BnaA01g27100D	BnaA01g27100D	j	CUFF.1483	CUFF.1483.1	100	4.170430	3.234267	5.106593	39.799958	781	CUFF.1483.1	795
BnaA01g27120D	BnaA01g27120D	p	CUFF.1484	CUFF.1484.1	100	2.167998	1.411318	2.924678	20.270372	667	CUFF.1484.1	156
BnaA01g27130D	BnaA01g27130D	c	CUFF.1485	CUFF.1485.1	100	4.750793	3.395685	6.105902	44.656020	541	CUFF.1485.1	1210
BnaA01g27140D	BnaA01g27140D	=	CUFF.1486	CUFF.1486.1	100	0.950882	0.567916	1.333847	8.984332	1013	CUFF.1486.1	852
BnaA01g27150D	BnaA01g27150D	=	CUFF.1487	CUFF.1487.1	100	0.997036	0.606549	1.387524	9.350756	1005	CUFF.1487.1	1023
BnaA01g27160D	BnaA01g27160D	j	CUFF.1488	CUFF.1488.1	100	4.075733	3.630657	4.520810	38.842514	2971	CUFF.1488.1	3037
BnaA01g27170D	BnaA01g27170D	j	CUFF.1489	CUFF.1489.1	13	1.108777	0.739179	1.478374	10.568664	1893	CUFF.1489.1	1539
BnaA01g27170D	BnaA01g27170D	j	CUFF.1489	CUFF.1489.2	100	8.240383	7.379359	9.101408	78.545885	1884	CUFF.1489.1	1539
BnaA01g27240D	BnaA01g27240D	x	CUFF.1490	CUFF.1490.1	100	0.510067	0.224275	0.795860	4.722361	1351	CUFF.1490.1	1248
BnaA01g27240D	BnaA01g27240D	=	CUFF.1491	CUFF.1491.1	100	0.626302	0.337230	0.915375	5.798502	1442	CUFF.1491.1	1248
BnaA01g27290D	BnaA01g27290D	j	CUFF.1492	CUFF.1492.1	61	1.159416	0.940701	1.378131	11.105946	3607	CUFF.1492.2	3561
BnaA01g27290D	BnaA01g27290D	j	CUFF.1492	CUFF.1492.2	16	0.294764	0.166735	0.422792	2.823516	3608	CUFF.1492.2	3561
BnaA01g27290D	BnaA01g27290D	c	CUFF.1492	CUFF.1492.3	100	1.889397	1.294511	2.484283	18.098368	1093	CUFF.1492.2	3561
BnaA01g27300D	BnaA01g27300D	=	CUFF.1493	CUFF.1493.1	100	59.156230	53.679302	64.633159	566.738151	456	CUFF.1493.1	613
BnaA01g27320D	BnaA01g27320D	=	CUFF.1494	CUFF.1494.1	100	6.846060	5.843158	7.848963	65.662938	1081	CUFF.1494.1	1147
BnaA01g27330D	BnaA01g27330D	=	CUFF.1495	CUFF.1495.1	100	10.608101	8.654992	12.561211	102.938169	546	CUFF.1495.1	683
BnaA01g27340D	BnaA01g27340D	=	CUFF.1496	CUFF.1496.1	100	110.043499	104.032180	116.054819	1057.826148	581	CUFF.1496.1	592
BnaA01g27360D	BnaA01g27360D	j	CUFF.1497	CUFF.1497.1	13	0.989434	0.607080	1.371788	9.283252	1454	CUFF.1497.1	1151
BnaA01g27360D	BnaA01g27360D	j	CUFF.1497	CUFF.1497.2	100	7.616639	6.568387	8.664892	71.462265	1177	CUFF.1497.1	1151
-	-	u	CUFF.1498	CUFF.1498.1	100	0.531221	0.188218	0.874224	5.155345	761	CUFF.1498.1	-
-	-	u	CUFF.1499	CUFF.1499.1	100	2.554669	1.137594	3.971744	22.957147	372	CUFF.1499.1	-
BnaA01g27410D	BnaA01g27410D	e	CUFF.1500	CUFF.1500.1	100	0.903430	0.507448	1.299412	8.554113	915	CUFF.1500.1	795
BnaA01g27420D	BnaA01g27420D	=	CUFF.1501	CUFF.1501.1	100	16.759750	15.566604	17.952895	158.431413	1559	CUFF.1501.1	1644
-	-	u	CUFF.1502	CUFF.1502.1	100	21.385059	18.559671	24.210447	193.981747	575	CUFF.1502.1	-
BnaA01g27450D	BnaA01g27450D	j	CUFF.1503	CUFF.1503.1	41	0.179361	0.048954	0.309769	1.758221	2127	CUFF.1503.2	2123
BnaA01g27450D	BnaA01g27450D	j	CUFF.1503	CUFF.1503.2	100	0.435302	0.242826	0.627778	4.267123	2135	CUFF.1503.2	2123
BnaA01g27450D	BnaA01g27450D	j	CUFF.1503	CUFF.1503.3	41	0.179361	0.044283	0.314440	1.758221	2127	CUFF.1503.2	2123
BnaA01g27460D	BnaA01g27460D	=	CUFF.1504	CUFF.1504.1	100	123.505402	115.019112	131.991692	1180.336146	541	CUFF.1504.1	806
BnaA01g27470D	BnaA01g27470D	j	CUFF.1505	CUFF.1505.1	12	2.471790	1.828561	3.115018	23.695208	1294	CUFF.1505.1	1229
BnaA01g27470D	BnaA01g27470D	=	CUFF.1505	CUFF.1505.2	100	21.131337	19.349018	22.913655	202.570395	1294	CUFF.1505.1	1229
BnaA01g27490D	BnaA01g27490D	e	CUFF.1506	CUFF.1506.1	100	0.801322	0.471980	1.130665	7.427820	1071	CUFF.1506.1	1047
BnaA01g27520D	BnaA01g27520D	=	CUFF.1507	CUFF.1507.1	100	1.104841	0.854718	1.354965	10.528827	2254	CUFF.1507.1	2185
BnaA01g27540D	BnaA01g27540D	=	CUFF.1508	CUFF.1508.1	100	15.158868	14.238304	16.079431	143.173168	2251	CUFF.1508.1	2004
BnaA01g27550D	BnaA01g27550D	c	CUFF.1509	CUFF.1509.1	100	3.857134	3.353150	4.361117	36.634787	2158	CUFF.1509.1	2644
BnaA01g27560D	BnaA01g27560D	p	CUFF.1510	CUFF.1510.1	100	2.806028	2.260943	3.351112	25.202171	1294	CUFF.1510.1	381
BnaA01g27570D	BnaA01g27570D	e	CUFF.1511	CUFF.1511.1	100	199.760750	190.295222	209.226279	1885.287158	1294	CUFF.1511.1	1023
BnaA01g27570D	BnaA01g27570D	=	CUFF.1512	CUFF.1512.1	100	451.956054	427.898588	476.013519	4265.437242	463	CUFF.1511.1	1023
[truncated: 84,688 more rows]
