# Supplementary material for: Differences in Alternative Splicing between Yellow and Black-Seeded Rapeseed
Source: Plants (Basel). 2020 Jul 31;9(8):977. doi: 10.3390/plants9080977 (PMC7465011; doi:10.3390/plants9080977)
Supplement: Supplementary file 1 [file plants-09-00977-s001.zip › Supplementary Materials/Table S1/SRR5591717cufcompF.transcripts.gtf.tmap]

ref_gene_id	ref_id	class_code	cuff_gene_id	cuff_id	FMI	FPKM	FPKM_conf_lo	FPKM_conf_hi	cov	len	major_iso_id	ref_match_len
-	-	u	CUFF.1	CUFF.1.1	65	892.619815	554.666833	1230.572798	2024.679676	166	CUFF.1.1	-
-	-	u	CUFF.1	CUFF.1.2	100	1383.560714	963.031613	1804.089815	3138.253498	166	CUFF.1.1	-
BnaA01g00030D	BnaA01g00030D	j	CUFF.2	CUFF.2.1	100	6.381141	5.078838	7.683444	15.785417	2137	CUFF.2.2	2168
BnaA01g00030D	BnaA01g00030D	j	CUFF.2	CUFF.2.2	15	0.960201	0.321548	1.598854	2.375307	2141	CUFF.2.2	2168
BnaA01g00050D	BnaA01g00050D	=	CUFF.3	CUFF.3.1	100	23.532182	20.248317	26.816048	58.251153	1185	CUFF.3.1	1397
BnaA01g00080D	BnaA01g00080D	=	CUFF.4	CUFF.4.1	100	20.463244	17.692252	23.234237	51.475956	1408	CUFF.4.1	609
BnaA01g00010D	BnaA01g00010D	o	CUFF.5	CUFF.5.1	100	597.167071	542.769941	651.564202	1534.724115	351	CUFF.5.1	607
BnaA01g00020D	BnaA01g00020D	j	CUFF.6	CUFF.6.1	100	51.673629	46.317944	57.029314	132.801636	1247	CUFF.6.1	819
BnaA01g00130D	BnaA01g00130D	o	CUFF.7	CUFF.7.1	100	8.099008	5.181177	11.016839	20.817956	928	CUFF.8.1	729
BnaA01g00130D	BnaA01g00130D	=	CUFF.8	CUFF.8.1	100	17.365593	13.918301	20.812885	44.637092	1049	CUFF.8.1	729
BnaA01g00170D	BnaA01g00170D	=	CUFF.10	CUFF.10.1	100	11.808940	9.855703	13.762176	30.049904	1667	CUFF.10.1	1794
BnaA01g00180D	BnaA01g00180D	j	CUFF.12	CUFF.12.1	100	6.178830	4.682558	7.675101	16.092646	1472	CUFF.12.1	1296
BnaA01g00090D	BnaA01g00090D	j	CUFF.9	CUFF.9.1	100	3.381857	2.557815	4.205898	8.640549	2586	CUFF.9.1	2094
BnaA01g00100D	BnaA01g00100D	=	CUFF.11	CUFF.11.1	100	12.047379	10.327944	13.766814	30.780717	2200	CUFF.11.1	1362
BnaA01g00120D	BnaA01g00120D	=	CUFF.13	CUFF.13.1	100	7.506694	5.406696	9.606693	19.538472	996	CUFF.13.1	1020
BnaA01g00190D	BnaA01g00190D	=	CUFF.14	CUFF.14.1	100	74.085311	68.699841	79.470781	188.136321	2131	CUFF.15.1	2049
BnaA01g00190D	BnaA01g00190D	j	CUFF.14	CUFF.14.2	20	15.170581	12.743611	17.597551	38.525009	2198	CUFF.15.1	2049
BnaA01g00190D	BnaA01g00190D	e	CUFF.15	CUFF.15.1	100	16.927123	14.696120	19.158126	42.985669	2676	CUFF.15.1	2049
BnaA01g00200D	BnaA01g00200D	e	CUFF.16	CUFF.16.1	100	4.832210	3.318629	6.345792	12.336764	1684	CUFF.16.1	1433
BnaA01g00200D	BnaA01g00200D	=	CUFF.17	CUFF.17.1	100	21.649018	18.394541	24.903496	55.270530	1349	CUFF.16.1	1433
BnaA01g00210D	BnaA01g00210D	=	CUFF.18	CUFF.18.1	100	116.278125	109.295093	123.261158	295.638046	2183	CUFF.18.1	2422
-	-	u	CUFF.19	CUFF.19.1	52	6.623261	3.566363	9.680158	17.418960	597	CUFF.19.1	-
-	-	u	CUFF.19	CUFF.19.2	100	12.670639	7.872963	17.468316	33.323370	510	CUFF.19.1	-
BnaA01g00310D	BnaA01g00310D	=	CUFF.20	CUFF.20.1	100	4.326586	2.772430	5.880741	10.860004	1000	CUFF.20.1	741
BnaA01g00320D	BnaA01g00320D	j	CUFF.21	CUFF.21.1	100	16.215167	13.730911	18.699422	41.814455	1388	CUFF.21.1	1684
BnaA01g00340D	BnaA01g00340D	=	CUFF.22	CUFF.22.1	100	4.251792	3.220126	5.283457	10.760625	1978	CUFF.22.1	1971
BnaA01g00410D	BnaA01g00410D	=	CUFF.23	CUFF.23.1	100	16.500411	13.634470	19.366352	41.502951	1287	CUFF.23.1	1332
BnaA01g00410D	BnaA01g00410D	j	CUFF.23	CUFF.23.2	18	2.922718	1.319231	4.526206	7.351419	1209	CUFF.23.1	1332
BnaA01g00420D	BnaA01g00420D	j	CUFF.24	CUFF.24.1	100	10.575409	8.871028	12.279791	26.657250	1778	CUFF.24.1	1671
BnaA01g00430D	BnaA01g00430D	c	CUFF.25	CUFF.25.1	100	1.313738	0.465474	2.162001	3.462443	1047	CUFF.25.1	1343
BnaA01g00440D	BnaA01g00440D	j	CUFF.26	CUFF.26.1	100	7.713493	6.471646	8.955341	19.538166	2946	CUFF.26.1	3486
BnaA01g00440D	BnaA01g00440D	j	CUFF.26	CUFF.26.2	29	2.219364	1.378447	3.060281	5.621616	2593	CUFF.26.1	3486
BnaA01g00450D	BnaA01g00450D	=	CUFF.28	CUFF.28.1	100	55.562391	48.079821	63.044962	134.036384	677	CUFF.28.1	805
BnaA01g00380D	BnaA01g00380D	=	CUFF.27	CUFF.27.1	100	2.149405	1.189252	3.109558	5.576149	1274	CUFF.27.1	2588
BnaA01g00390D	BnaA01g00390D	c	CUFF.29	CUFF.29.1	80	60.702501	52.064212	69.340790	153.921704	666	CUFF.29.2	1711
BnaA01g00390D	BnaA01g00390D	c	CUFF.29	CUFF.29.2	100	76.001612	69.261497	82.741727	192.715250	1192	CUFF.29.2	1711
BnaA01g00400D	BnaA01g00400D	=	CUFF.30	CUFF.30.1	100	5.274716	3.596891	6.952540	12.962786	1044	CUFF.30.1	1090
BnaA01g00400D	BnaA01g00400D	p	CUFF.31	CUFF.31.1	100	11.760539	8.677801	14.843277	28.791971	783	CUFF.31.1	1090
BnaA01g00500D	BnaA01g00500D	j	CUFF.34	CUFF.34.1	93	3.244769	1.829655	4.659883	8.251477	1380	CUFF.34.2	1406
BnaA01g00500D	BnaA01g00500D	j	CUFF.34	CUFF.34.2	100	3.500595	2.077039	4.924151	8.902045	1391	CUFF.34.2	1406
BnaA01g00500D	BnaA01g00500D	j	CUFF.34	CUFF.34.3	87	3.050549	0.911478	5.189619	7.757573	675	CUFF.34.2	1406
BnaA01g00520D	BnaA01g00520D	=	CUFF.36	CUFF.36.1	100	1.461340	0.699775	2.222905	3.764447	1326	CUFF.36.1	1497
BnaA01g00460D	BnaA01g00460D	j	CUFF.32	CUFF.32.1	100	8.553130	4.988487	12.117772	22.262596	547	CUFF.32.1	1936
BnaA01g00460D	BnaA01g00460D	j	CUFF.33	CUFF.33.1	100	13.736223	11.446853	16.025594	34.493104	1349	CUFF.33.1	1936
BnaA01g00480D	BnaA01g00480D	j	CUFF.35	CUFF.35.1	100	6.082920	4.515388	7.650453	15.428467	1353	CUFF.35.1	1029
BnaA01g00490D	BnaA01g00490D	j	CUFF.37	CUFF.37.1	100	8.360395	5.089080	11.631709	21.167478	668	CUFF.37.1	360
BnaA01g00490D	BnaA01g00490D	o	CUFF.37	CUFF.37.2	53	4.434298	1.841150	7.027446	11.227090	661	CUFF.37.1	360
BnaA01g00570D	BnaA01g00570D	j	CUFF.38	CUFF.38.1	100	2.021629	1.174342	2.868915	4.842159	1443	CUFF.38.1	1419
BnaA01g00580D	BnaA01g00580D	=	CUFF.39	CUFF.39.1	100	37.839828	34.776333	40.903323	95.589173	1985	CUFF.39.1	1840
BnaA01g00600D	BnaA01g00600D	=	CUFF.41	CUFF.41.1	100	64.920682	59.421069	70.420295	164.119997	1535	CUFF.41.1	1542
BnaA01g00600D	BnaA01g00600D	e	CUFF.42	CUFF.42.1	100	21.777215	16.939372	26.615058	55.052971	841	CUFF.41.1	1542
BnaA01g00610D	BnaA01g00610D	j	CUFF.40	CUFF.40.1	13	5.290585	2.364453	8.216717	13.329365	599	CUFF.40.1	731
BnaA01g00610D	BnaA01g00610D	=	CUFF.40	CUFF.40.2	100	41.423402	32.836845	50.009959	104.364196	509	CUFF.40.1	731
BnaA01g00650D	BnaA01g00650D	j	CUFF.43	CUFF.43.1	56	8.538881	5.750683	11.327079	21.639402	816	CUFF.43.2	1180
BnaA01g00650D	BnaA01g00650D	j	CUFF.43	CUFF.43.2	100	15.346508	12.392673	18.300343	38.891427	1098	CUFF.43.2	1180
BnaA01g00660D	BnaA01g00660D	j	CUFF.44	CUFF.44.1	100	13.742241	12.377099	15.107382	34.652745	4077	CUFF.44.1	2780
BnaA01g00690D	BnaA01g00690D	=	CUFF.45	CUFF.45.1	100	5.761073	4.174327	7.347818	14.707663	1214	CUFF.45.1	1347
BnaA01g00680D	BnaA01g00680D	=	CUFF.46	CUFF.46.1	100	3.671363	2.743712	4.599013	9.188092	2570	CUFF.46.1	2280
BnaA01g00680D	BnaA01g00680D	x	CUFF.47	CUFF.47.1	100	0.868510	0.179766	1.557254	2.173567	1646	CUFF.47.1	2280
BnaA01g00680D	BnaA01g00680D	x	CUFF.48	CUFF.48.1	100	1.990885	0.462736	3.519034	4.982464	898	CUFF.48.1	2280
BnaA01g00710D	BnaA01g00710D	=	CUFF.49	CUFF.49.1	100	6.711195	4.800439	8.621952	16.737051	1030	CUFF.49.1	594
BnaA01g00730D	BnaA01g00730D	j	CUFF.50	CUFF.50.1	20	1.524961	0.444626	2.605296	3.841292	1269	CUFF.50.2	1232
BnaA01g00730D	BnaA01g00730D	=	CUFF.50	CUFF.50.2	100	7.760476	5.802816	9.718137	19.548208	1272	CUFF.50.2	1232
BnaA01g00700D	BnaA01g00700D	j	CUFF.51	CUFF.51.1	100	11.769570	9.906303	13.632837	29.588261	2035	CUFF.51.1	2595
BnaA01g00700D	BnaA01g00700D	o	CUFF.51	CUFF.51.2	80	9.406021	6.616822	12.195221	23.646388	993	CUFF.51.1	2595
BnaA01g00760D	BnaA01g00760D	j	CUFF.52	CUFF.52.1	88	14.711092	12.350268	17.071916	37.207650	1571	CUFF.52.1	1385
BnaA01g00760D	BnaA01g00760D	=	CUFF.52	CUFF.52.2	100	16.726418	12.285697	21.167138	42.304860	710	CUFF.52.1	1385
-	-	u	CUFF.53	CUFF.53.1	52	21.919564	15.314836	28.524291	56.621864	619	CUFF.53.1	-
-	-	u	CUFF.53	CUFF.53.2	100	42.408350	34.076856	50.739843	109.547792	619	CUFF.53.1	-
BnaA01g00780D	BnaA01g00780D	=	CUFF.54	CUFF.54.1	100	24.153625	20.260916	28.046334	60.818044	917	CUFF.54.1	913
BnaA01g00790D	BnaA01g00790D	j	CUFF.55	CUFF.55.1	100	76.026876	67.765504	84.288248	194.877231	806	CUFF.55.1	1545
BnaA01g00800D	BnaA01g00800D	j	CUFF.56	CUFF.56.1	74	4.091184	2.210527	5.971841	10.439904	939	CUFF.56.2	1226
BnaA01g00800D	BnaA01g00800D	j	CUFF.56	CUFF.56.2	27	1.494177	0.518382	2.469972	3.812849	1161	CUFF.56.2	1226
BnaA01g00800D	BnaA01g00800D	j	CUFF.56	CUFF.56.3	100	5.497134	3.443705	7.550563	14.027614	1013	CUFF.56.2	1226
BnaA01g00810D	BnaA01g00810D	j	CUFF.57	CUFF.57.1	18	3.710026	2.202779	5.217273	9.339174	1407	CUFF.57.1	1224
BnaA01g00810D	BnaA01g00810D	=	CUFF.57	CUFF.57.2	100	20.350472	17.339376	23.361568	51.227831	1407	CUFF.57.1	1224
BnaA01g00770D	BnaA01g00770D	j	CUFF.58	CUFF.58.1	100	54.333373	50.298440	58.368306	137.961762	2318	CUFF.58.1	2042
BnaA01g00850D	BnaA01g00850D	j	CUFF.59	CUFF.59.1	19	0.685348	0.108527	1.262168	1.773482	1836	CUFF.59.1	1978
BnaA01g00850D	BnaA01g00850D	=	CUFF.59	CUFF.59.2	100	3.582349	2.512970	4.651729	9.270083	1836	CUFF.59.1	1978
BnaA01g00860D	BnaA01g00860D	=	CUFF.60	CUFF.60.1	100	7.148622	4.647967	9.649278	16.849689	754	CUFF.60.1	744
BnaA01g00880D	BnaA01g00880D	j	CUFF.61	CUFF.61.1	100	12.416018	10.278816	14.553219	31.808662	1390	CUFF.61.1	1324
BnaA01g00890D	BnaA01g00890D	j	CUFF.62	CUFF.62.1	40	1.759889	0.762623	2.757156	4.421458	1560	CUFF.62.1	1562
BnaA01g00890D	BnaA01g00890D	=	CUFF.62	CUFF.62.2	100	4.365314	2.988110	5.742518	10.967198	1560	CUFF.62.1	1562
BnaA01g00920D	BnaA01g00920D	j	CUFF.63	CUFF.63.1	53	12.666247	9.642459	15.690035	32.700420	925	CUFF.63.1	1228
BnaA01g00920D	BnaA01g00920D	c	CUFF.63	CUFF.63.2	100	23.679801	17.138166	30.221435	61.134086	522	CUFF.63.1	1228
BnaA01g00930D	BnaA01g00930D	j	CUFF.64	CUFF.64.1	20	12.334540	8.810449	15.858631	31.232903	903	CUFF.64.1	1005
BnaA01g00930D	BnaA01g00930D	=	CUFF.64	CUFF.64.2	100	62.094271	54.472323	69.716219	157.231993	824	CUFF.64.1	1005
BnaA01g01400D	BnaA01g01400D	j	CUFF.65	CUFF.65.1	100	1.263424	0.534570	1.992279	3.347765	1287	CUFF.65.1	1792
BnaA01g01420D	BnaA01g01420D	j	CUFF.66	CUFF.66.1	41	10.531694	8.663829	12.399558	26.911430	1890	CUFF.66.1	1704
BnaA01g01420D	BnaA01g01420D	j	CUFF.66	CUFF.66.2	100	25.446383	21.963307	28.929460	65.022642	1360	CUFF.66.1	1704
BnaA01g01430D	BnaA01g01430D	j	CUFF.67	CUFF.67.1	100	3.945759	3.218666	4.672852	9.949701	3645	CUFF.67.1	3316
BnaA01g01460D	BnaA01g01460D	j	CUFF.68	CUFF.68.1	100	3.208915	2.578127	3.839703	7.932356	4517	CUFF.68.1	4402
BnaA01g01460D	BnaA01g01460D	j	CUFF.68	CUFF.68.2	25	0.817783	0.436314	1.199251	2.021538	4517	CUFF.68.1	4402
BnaA01g00940D	BnaA01g00940D	j	CUFF.69	CUFF.69.1	79	5.875085	4.236093	7.514077	14.934574	1574	CUFF.69.1	1252
BnaA01g00970D	BnaA01g00970D	=	CUFF.70	CUFF.70.1	100	10.184585	8.239255	12.129914	25.565595	1465	CUFF.70.1	1529
BnaA01g00990D	BnaA01g00990D	j	CUFF.71	CUFF.71.1	23	1.226589	0.518780	1.934398	3.105056	2126	CUFF.71.1	2061
BnaA01g00990D	BnaA01g00990D	j	CUFF.71	CUFF.71.2	100	5.236467	4.031112	6.441822	13.255885	2126	CUFF.71.1	2061
BnaA01g01010D	BnaA01g01010D	=	CUFF.72	CUFF.72.1	100	1.942068	0.971480	2.912656	4.885576	1140	CUFF.72.1	1063
BnaA01g01020D	BnaA01g01020D	=	CUFF.73	CUFF.73.1	100	27.410253	24.267694	30.552811	69.210772	1434	CUFF.73.1	1297
BnaA01g01030D	BnaA01g01030D	x	CUFF.74	CUFF.74.1	73	6.369635	4.509217	8.230052	16.100459	1683	CUFF.74.3	1461
BnaA01g01030D	BnaA01g01030D	x	CUFF.74	CUFF.74.2	84	7.325613	5.230548	9.420679	18.516877	1413	CUFF.74.3	1461
BnaA01g01030D	BnaA01g01030D	x	CUFF.74	CUFF.74.3	100	8.688923	6.793350	10.584497	21.962902	1800	CUFF.74.3	1461
BnaA01g01030D	BnaA01g01030D	=	CUFF.75	CUFF.75.1	100	3.049321	2.072777	4.025864	7.707736	1910	CUFF.75.1	1461
BnaA01g01040D	BnaA01g01040D	=	CUFF.76	CUFF.76.1	100	34.677562	29.859045	39.496078	87.665117	1049	CUFF.77.1	1337
BnaA01g01040D	BnaA01g01040D	e	CUFF.77	CUFF.77.1	100	9.326580	6.527584	12.125576	23.577659	1057	CUFF.77.1	1337
BnaA01g01070D	BnaA01g01070D	j	CUFF.78	CUFF.78.1	100	6.155671	5.011339	7.300003	15.619507	2692	CUFF.78.2	2059
BnaA01g01070D	BnaA01g01070D	j	CUFF.78	CUFF.78.2	23	1.407025	0.767726	2.046323	3.570209	2778	CUFF.78.2	2059
BnaA01g01080D	BnaA01g01080D	=	CUFF.79	CUFF.79.1	100	10.061068	7.437418	12.684718	24.853348	905	CUFF.79.1	804
BnaA01g01090D	BnaA01g01090D	=	CUFF.80	CUFF.80.1	100	4.724144	2.832780	6.615509	12.371745	803	CUFF.80.1	844
BnaA01g01100D	BnaA01g01100D	j	CUFF.81	CUFF.81.1	100	11.628917	9.185753	14.072080	29.636134	1276	CUFF.81.1	1113
BnaA01g01100D	BnaA01g01100D	c	CUFF.81	CUFF.81.2	62	7.198471	4.891379	9.505564	18.345205	1067	CUFF.81.1	1113
BnaA01g01120D	BnaA01g01120D	=	CUFF.82	CUFF.82.1	100	4.362056	3.209585	5.514527	10.350833	1669	CUFF.82.1	1464
BnaA01g01150D	BnaA01g01150D	=	CUFF.83	CUFF.83.1	100	7.217732	4.745894	9.689570	18.521675	771	CUFF.83.1	886
BnaA01g01170D	BnaA01g01170D	=	CUFF.84	CUFF.84.1	100	16.346233	13.456600	19.235866	39.421273	1070	CUFF.84.1	1058
BnaA01g01180D	BnaA01g01180D	c	CUFF.85	CUFF.85.1	100	24.612000	20.242142	28.981858	62.716933	834	CUFF.85.1	1357
-	-	u	CUFF.86	CUFF.86.1	100	56.950669	51.531873	62.369465	143.614939	1272	CUFF.86.1	-
BnaA01g01210D	BnaA01g01210D	j	CUFF.87	CUFF.87.1	100	3.960438	2.437037	5.483839	9.969820	990	CUFF.87.1	3826
BnaA01g01210D	BnaA01g01210D	c	CUFF.88	CUFF.88.1	100	4.174854	3.037814	5.311895	10.841184	1695	CUFF.88.1	3826
BnaA01g01250D	BnaA01g01250D	c	CUFF.89	CUFF.89.1	100	2.033403	1.016702	3.050105	5.159554	1074	CUFF.89.1	1570
BnaA01g01270D	BnaA01g01270D	j	CUFF.90	CUFF.90.1	100	10.763511	8.726012	12.801011	27.305347	1419	CUFF.90.1	1810
BnaA01g01310D	BnaA01g01310D	=	CUFF.91	CUFF.91.1	100	16.237006	14.065820	18.408191	41.160181	1882	CUFF.91.1	2123
BnaA01g01330D	BnaA01g01330D	j	CUFF.92	CUFF.92.1	20	6.332785	4.966462	7.699108	16.079079	2913	CUFF.92.1	3598
BnaA01g01330D	BnaA01g01330D	j	CUFF.92	CUFF.92.2	100	31.111671	28.368796	33.854546	78.993208	2913	CUFF.92.1	3598
BnaA01g01330D	BnaA01g01330D	c	CUFF.92	CUFF.92.3	90	28.156057	23.272182	33.039932	71.488839	854	CUFF.92.1	3598
BnaA01g01340D	BnaA01g01340D	j	CUFF.93	CUFF.93.1	72	1.774054	0.685730	2.862379	4.412026	1330	CUFF.93.2	4311
BnaA01g01340D	BnaA01g01340D	j	CUFF.93	CUFF.93.2	100	2.475762	1.493708	3.457816	6.157153	1933	CUFF.93.2	4311
BnaA01g01340D	BnaA01g01340D	j	CUFF.93	CUFF.93.3	67	1.651573	0.862768	2.440378	4.107417	1933	CUFF.93.2	4311
BnaA01g01340D	BnaA01g01340D	e	CUFF.94	CUFF.94.1	100	7.613505	3.390188	11.836822	18.934581	494	CUFF.93.2	4311
BnaA01g01340D	BnaA01g01340D	j	CUFF.95	CUFF.95.1	28	1.417018	0.382416	2.451619	3.553189	1263	CUFF.95.2	4311
BnaA01g01340D	BnaA01g01340D	c	CUFF.95	CUFF.95.2	100	5.043335	3.686224	6.400447	12.646227	1650	CUFF.95.2	4311
-	-	u	CUFF.96	CUFF.96.1	100	7.804853	6.154929	9.454777	19.695326	1771	CUFF.96.2	-
-	-	u	CUFF.96	CUFF.96.2	30	2.348330	1.363885	3.332776	5.925945	1802	CUFF.96.2	-
-	-	u	CUFF.97	CUFF.97.1	100	3.266972	2.055077	4.478867	8.244112	1635	CUFF.96.2	-
BnaA01g03840D	BnaA01g03840D	j	CUFF.98	CUFF.98.1	100	11.555457	9.687050	13.423864	29.200564	1639	CUFF.98.1	1708
BnaA01g03860D	BnaA01g03860D	j	CUFF.99	CUFF.99.1	66	49.477377	46.075189	52.879564	124.935708	3528	CUFF.99.1	3600
BnaA01g03860D	BnaA01g03860D	j	CUFF.99	CUFF.99.2	35	26.138817	23.098320	29.179314	66.003330	2202	CUFF.99.1	3600
BnaA01g03860D	BnaA01g03860D	c	CUFF.99	CUFF.99.3	100	75.122347	66.126343	84.118352	189.692023	811	CUFF.99.1	3600
BnaA01g03880D	BnaA01g03880D	=	CUFF.100	CUFF.100.1	100	2.905464	1.647011	4.163917	7.292898	1079	CUFF.100.1	1111
BnaA01g04000D	BnaA01g04000D	=	CUFF.101	CUFF.101.1	100	207.993393	196.472326	219.514461	530.021555	1755	CUFF.101.1	1799
BnaA01g04020D	BnaA01g04020D	j	CUFF.102	CUFF.102.1	25	2.043057	1.474451	2.611662	5.152104	4837	CUFF.102.2	4648
BnaA01g04020D	BnaA01g04020D	j	CUFF.102	CUFF.102.2	59	4.725477	3.884812	5.566142	11.916532	4941	CUFF.102.2	4648
BnaA01g04020D	BnaA01g04020D	c	CUFF.102	CUFF.102.3	100	8.045959	6.838413	9.253504	20.290000	3660	CUFF.102.2	4648
BnaA01g04030D	BnaA01g04030D	j	CUFF.103	CUFF.103.1	100	7.605149	6.206353	9.003944	19.364223	2436	CUFF.103.1	2334
BnaA01g04030D	BnaA01g04030D	j	CUFF.103	CUFF.103.2	99	7.543146	6.139963	8.946328	19.206351	2424	CUFF.103.1	2334
BnaA01g04040D	BnaA01g04040D	=	CUFF.104	CUFF.104.1	100	6.128730	2.816957	9.440502	15.976255	557	CUFF.104.1	868
BnaA01g04040D	BnaA01g04040D	j	CUFF.104	CUFF.104.2	76	4.641793	1.167536	8.116050	12.100138	491	CUFF.104.1	868
BnaA01g04050D	BnaA01g04050D	=	CUFF.105	CUFF.105.1	100	3.390566	2.131341	4.649791	8.151483	1146	CUFF.105.1	942
BnaA01g04070D	BnaA01g04070D	=	CUFF.106	CUFF.106.1	100	30.383081	24.974397	35.791766	77.589565	686	CUFF.106.1	492
BnaA01g04080D	BnaA01g04080D	=	CUFF.107	CUFF.107.1	100	4.176280	1.999848	6.352712	10.141245	624	CUFF.107.1	582
BnaA01g04100D	BnaA01g04100D	e	CUFF.108	CUFF.108.1	100	13.554161	11.491998	15.616324	33.714411	2091	CUFF.109.2	2978
BnaA01g04100D	BnaA01g04100D	j	CUFF.109	CUFF.109.1	68	21.516025	19.165732	23.866317	53.518628	2967	CUFF.109.2	2978
BnaA01g04100D	BnaA01g04100D	j	CUFF.109	CUFF.109.2	34	10.837073	9.134982	12.539164	26.955969	3070	CUFF.109.2	2978
BnaA01g04100D	BnaA01g04100D	c	CUFF.109	CUFF.109.3	100	31.604562	27.789595	35.419529	78.612700	1517	CUFF.109.2	2978
BnaA01g04110D	BnaA01g04110D	=	CUFF.110	CUFF.110.1	100	51.031673	46.215043	55.848303	129.078141	1415	CUFF.110.1	1707
BnaA01g04120D	BnaA01g04120D	c	CUFF.111	CUFF.111.1	100	7.604222	5.072995	10.135450	19.831004	772	CUFF.111.1	990
BnaA01g04130D	BnaA01g04130D	j	CUFF.112	CUFF.112.1	100	7.824114	6.976857	8.671370	19.893412	5731	CUFF.112.1	5809
BnaA01g04150D	BnaA01g04150D	e	CUFF.113	CUFF.113.1	100	1.746386	0.694272	2.798501	4.171516	939	CUFF.113.1	860
BnaA01g04170D	BnaA01g04170D	j	CUFF.114	CUFF.114.1	100	1.915808	0.855823	2.975793	5.093737	1015	CUFF.114.1	777
BnaA01g04200D	BnaA01g04200D	=	CUFF.115	CUFF.115.1	100	31.385872	28.519387	34.252357	79.303353	2309	CUFF.115.1	2379
BnaA01g04290D	BnaA01g04290D	c	CUFF.116	CUFF.116.1	100	4.994168	2.497084	7.491252	13.141793	583	CUFF.116.1	6033
BnaA01g04290D	BnaA01g04290D	j	CUFF.117	CUFF.117.1	100	3.313397	2.808979	3.817815	8.311822	6304	CUFF.117.1	6033
BnaA01g04300D	BnaA01g04300D	j	CUFF.118	CUFF.118.1	100	25.543903	20.334513	30.753294	65.623785	685	CUFF.118.1	881
BnaA01g04300D	BnaA01g04300D	j	CUFF.118	CUFF.118.2	17	4.254678	1.501075	7.008281	10.930518	579	CUFF.118.1	881
BnaA01g04310D	BnaA01g04310D	=	CUFF.119	CUFF.119.1	100	8.118370	5.883148	10.353593	19.482244	946	CUFF.119.1	886
BnaA01g04320D	BnaA01g04320D	=	CUFF.120	CUFF.120.1	100	4.697600	3.787575	5.607624	11.968812	2810	CUFF.120.1	2538
BnaA01g04340D	BnaA01g04340D	j	CUFF.121	CUFF.121.1	100	7.178298	5.366667	8.989929	18.272972	1692	CUFF.121.1	1496
BnaA01g04340D	BnaA01g04340D	j	CUFF.121	CUFF.121.2	57	4.100894	2.615526	5.586262	10.439177	1597	CUFF.121.1	1496
BnaA01g04340D	BnaA01g04340D	j	CUFF.121	CUFF.121.3	60	4.295346	2.771694	5.818998	10.934170	1622	CUFF.121.1	1496
BnaA01g04350D	BnaA01g04350D	c	CUFF.122	CUFF.122.1	100	2.427472	0.963651	3.891292	6.104648	723	CUFF.122.1	1956
BnaA01g04360D	BnaA01g04360D	j	CUFF.123	CUFF.123.1	100	30.325138	27.998456	32.651820	76.850036	3628	CUFF.123.1	3701
BnaA01g04390D	BnaA01g04390D	j	CUFF.124	CUFF.124.1	100	6.895934	5.991058	7.800810	17.417576	4942	CUFF.124.1	4029
BnaA01g04380D	BnaA01g04380D	j	CUFF.124	CUFF.124.2	47	3.245130	2.343219	4.147041	8.196467	2293	CUFF.124.1	2151
BnaA01g04390D	BnaA01g04390D	j	CUFF.124	CUFF.124.3	36	2.504607	1.848616	3.160598	6.326073	4273	CUFF.124.1	4029
-	-	u	CUFF.125	CUFF.125.1	100	8.260402	3.644190	12.876614	21.480248	420	CUFF.125.1	-
-	-	u	CUFF.126	CUFF.126.1	100	5.093638	2.754535	7.432740	13.417206	768	CUFF.127.1	-
-	-	u	CUFF.127	CUFF.127.1	100	3.255462	2.084680	4.426244	8.575247	1498	CUFF.127.1	-
BnaA01g04420D	BnaA01g04420D	=	CUFF.128	CUFF.128.1	100	26.888250	23.696805	30.079695	67.805319	1371	CUFF.128.1	1359
BnaA01g04430D	BnaA01g04430D	=	CUFF.129	CUFF.129.1	100	14.652765	11.319304	17.986225	36.449768	835	CUFF.129.1	961
BnaA01g04440D	BnaA01g04440D	=	CUFF.130	CUFF.130.1	100	10.695933	8.762062	12.629805	27.040131	1800	CUFF.130.2	1940
BnaA01g04440D	BnaA01g04440D	j	CUFF.130	CUFF.130.2	36	3.891989	2.595364	5.188615	9.839245	1814	CUFF.130.2	1940
BnaA01g04450D	BnaA01g04450D	j	CUFF.131	CUFF.131.1	100	7.332382	4.408451	10.256313	18.328282	729	CUFF.131.2	754
BnaA01g04450D	BnaA01g04450D	j	CUFF.131	CUFF.131.2	64	4.721941	2.618355	6.825528	11.803132	878	CUFF.131.2	754
BnaA01g04460D	BnaA01g04460D	j	CUFF.132	CUFF.132.1	20	1.281781	0.370958	2.192603	3.234938	1354	CUFF.132.1	1334
BnaA01g04460D	BnaA01g04460D	j	CUFF.132	CUFF.132.2	17	1.062750	0.150830	1.974670	2.682153	1278	CUFF.132.1	1334
BnaA01g04460D	BnaA01g04460D	=	CUFF.132	CUFF.132.3	100	6.407629	4.566414	8.248844	16.171477	1290	CUFF.132.1	1334
BnaA01g04470D	BnaA01g04470D	=	CUFF.133	CUFF.133.1	100	5.143159	3.650876	6.635442	13.496458	1228	CUFF.133.1	1148
BnaA01g04480D	BnaA01g04480D	c	CUFF.134	CUFF.134.1	100	15.617727	13.747953	17.487502	39.690702	2425	CUFF.134.1	3848
BnaA01g04480D	BnaA01g04480D	j	CUFF.135	CUFF.135.1	100	4.337340	3.010153	5.664527	10.935971	1333	CUFF.135.1	3848
BnaA01g04510D	BnaA01g04510D	=	CUFF.136	CUFF.136.1	100	102.957165	92.848088	113.066243	259.147440	772	CUFF.136.1	906
BnaA01g04520D	BnaA01g04520D	j	CUFF.137	CUFF.137.1	69	11.409096	8.922195	13.895997	29.031640	1501	CUFF.137.2	4066
BnaA01g04520D	BnaA01g04520D	j	CUFF.137	CUFF.137.2	100	16.612846	13.715925	19.509767	42.273128	1502	CUFF.137.2	4066
BnaA01g04520D	BnaA01g04520D	e	CUFF.138	CUFF.138.1	100	21.754080	16.841703	26.666456	55.355534	648	CUFF.137.2	4066
BnaA01g04530D	BnaA01g04530D	c	CUFF.139	CUFF.139.1	100	2.386456	1.345998	3.426914	6.005626	1216	CUFF.139.1	2631
BnaA01g04540D	BnaA01g04540D	=	CUFF.140	CUFF.140.1	100	55.329500	48.101621	62.557378	137.354803	753	CUFF.140.1	751
BnaA01g04550D	BnaA01g04550D	c	CUFF.141	CUFF.141.1	100	2.880136	1.143349	4.616923	7.169577	648	CUFF.141.1	1442
BnaA01g04570D	BnaA01g04570D	e	CUFF.142	CUFF.142.1	100	2.019228	1.360687	2.677769	5.135586	2861	CUFF.142.1	2010
BnaA01g04570D	BnaA01g04570D	j	CUFF.143	CUFF.143.1	100	5.269813	3.869813	6.669814	13.402932	1906	CUFF.142.1	2010
BnaA01g04570D	BnaA01g04570D	j	CUFF.143	CUFF.143.2	58	3.050633	1.831111	4.270154	7.758798	1846	CUFF.142.1	2010
BnaA01g04570D	BnaA01g04570D	j	CUFF.143	CUFF.143.3	59	3.113302	1.915014	4.311590	7.918188	1921	CUFF.142.1	2010
BnaA01g04570D	BnaA01g04570D	j	CUFF.143	CUFF.143.4	53	2.768574	1.691326	3.845821	7.041426	1982	CUFF.142.1	2010
BnaA01g04580D	BnaA01g04580D	c	CUFF.144	CUFF.144.1	100	1.993526	0.706331	3.280720	5.003876	774	CUFF.144.1	2443
BnaA01g04590D	BnaA01g04590D	=	CUFF.145	CUFF.145.1	100	13.658436	11.938382	15.378490	34.883421	2468	CUFF.145.1	2524
BnaA01g04600D	BnaA01g04600D	j	CUFF.146	CUFF.146.1	56	38.445565	35.346528	41.544603	96.910668	3446	CUFF.146.1	3705
BnaA01g04600D	BnaA01g04600D	j	CUFF.146	CUFF.146.2	100	68.391826	63.995660	72.787992	172.396934	3368	CUFF.146.1	3705
BnaA01g04610D	BnaA01g04610D	=	CUFF.147	CUFF.147.1	100	33.982150	31.371104	36.593196	85.659629	3495	CUFF.147.1	1689
BnaA01g04620D	BnaA01g04620D	=	CUFF.148	CUFF.148.1	100	192.450160	184.421940	200.478380	487.521518	1503	CUFF.148.1	1507
BnaA01g04640D	BnaA01g04640D	=	CUFF.149	CUFF.149.1	100	10.128050	8.609521	11.646580	26.036506	2287	CUFF.149.1	2195
BnaA01g04650D	BnaA01g04650D	=	CUFF.150	CUFF.150.1	100	17.189784	13.438770	20.940797	43.218270	793	CUFF.150.1	1171
BnaA01g04660D	BnaA01g04660D	e	CUFF.151	CUFF.151.1	100	19.397032	15.808189	22.985875	48.798144	1024	CUFF.152.1	2440
BnaA01g04660D	BnaA01g04660D	=	CUFF.152	CUFF.152.1	25	8.187540	6.076750	10.298329	20.597829	1664	CUFF.152.1	2440
BnaA01g04660D	BnaA01g04660D	j	CUFF.152	CUFF.152.2	100	32.512576	28.390206	36.634946	81.793615	1470	CUFF.152.1	2440
BnaA01g04670D	BnaA01g04670D	e	CUFF.153	CUFF.153.1	100	1.143432	0.676725	1.610139	2.986855	2500	CUFF.153.1	3038
BnaA01g04680D	BnaA01g04680D	j	CUFF.154	CUFF.154.1	100	6.827811	4.771096	8.884527	17.226638	955	CUFF.154.1	1124
BnaA01g04690D	BnaA01g04690D	=	CUFF.155	CUFF.155.1	100	2.919975	1.853751	3.986200	7.273798	1327	CUFF.155.1	459
BnaA01g04700D	BnaA01g04700D	x	CUFF.156	CUFF.156.1	100	19.581802	16.722091	22.441513	49.009671	2100	CUFF.156.1	2298
BnaA01g04700D	BnaA01g04700D	j	CUFF.157	CUFF.157.1	100	47.973748	43.857615	52.089882	120.069523	2227	CUFF.157.1	2298
BnaA01g04720D	BnaA01g04720D	=	CUFF.158	CUFF.158.1	100	6.394287	4.858379	7.930196	16.273063	1957	CUFF.158.1	892
BnaA01g04730D	BnaA01g04730D	j	CUFF.159	CUFF.159.1	34	3.727339	2.728860	4.725817	9.485845	2965	CUFF.159.2	2550
BnaA01g04730D	BnaA01g04730D	=	CUFF.159	CUFF.159.2	100	11.083070	9.514141	12.652000	28.205724	2981	CUFF.159.2	2550
BnaA01g04740D	BnaA01g04740D	=	CUFF.160	CUFF.160.1	100	150.626248	138.851400	162.401096	373.737318	893	CUFF.160.1	1033
BnaA01g04750D	BnaA01g04750D	=	CUFF.161	CUFF.161.1	100	5.227340	4.201807	6.252873	13.449926	2349	CUFF.161.1	2659
BnaA01g04760D	BnaA01g04760D	=	CUFF.162	CUFF.162.1	100	10.814715	9.536201	12.093228	27.597054	3537	CUFF.162.1	2953
BnaA01g04770D	BnaA01g04770D	j	CUFF.163	CUFF.163.1	100	19.017335	16.967201	21.067469	48.528549	2559	CUFF.163.1	2538
BnaA01g04780D	BnaA01g04780D	=	CUFF.164	CUFF.164.1	100	18.146202	14.830236	21.462167	45.695431	997	CUFF.164.1	893
BnaA01g04790D	BnaA01g04790D	j	CUFF.165	CUFF.165.1	17	7.484216	4.676371	10.292061	19.200084	864	CUFF.165.1	667
BnaA01g04790D	BnaA01g04790D	j	CUFF.165	CUFF.165.2	100	43.676944	37.660604	49.693283	112.049279	863	CUFF.165.1	667
BnaA01g04800D	BnaA01g04800D	j	CUFF.166	CUFF.166.1	34	6.499347	4.964083	8.034612	16.526951	1539	CUFF.166.1	1357
BnaA01g04800D	BnaA01g04800D	c	CUFF.166	CUFF.166.2	100	18.895229	14.986310	22.804148	48.047981	826	CUFF.166.1	1357
BnaA01g04810D	BnaA01g04810D	=	CUFF.167	CUFF.167.1	100	688.370875	650.878375	725.863374	1770.233524	452	CUFF.167.1	617
BnaA01g04820D	BnaA01g04820D	=	CUFF.168	CUFF.168.1	100	20.253314	12.731422	27.775206	52.159381	390	CUFF.168.1	535
BnaA01g04830D	BnaA01g04830D	=	CUFF.169	CUFF.169.1	100	14.488188	8.806465	20.169911	37.628988	435	CUFF.169.1	593
BnaA01g04840D	BnaA01g04840D	j	CUFF.170	CUFF.170.1	100	2.248133	1.599949	2.896318	5.548908	2609	CUFF.170.1	2178
BnaA01g04850D	BnaA01g04850D	j	CUFF.171	CUFF.171.1	46	42.315048	37.729039	46.901058	107.492868	1597	CUFF.171.1	1780
BnaA01g04850D	BnaA01g04850D	j	CUFF.171	CUFF.171.2	100	92.422335	85.302228	99.542442	234.780349	1525	CUFF.171.1	1780
BnaA01g04860D	BnaA01g04860D	j	CUFF.172	CUFF.172.1	17	0.853562	0.305646	1.401478	2.205574	2204	CUFF.172.1	2013
BnaA01g04860D	BnaA01g04860D	j	CUFF.172	CUFF.172.2	100	5.056472	3.929473	6.183472	13.065748	2204	CUFF.172.1	2013
BnaA01g04870D	BnaA01g04870D	j	CUFF.173	CUFF.173.1	100	12.909587	10.735924	15.083250	33.414562	1497	CUFF.173.1	1496
BnaA01g04880D	BnaA01g04880D	e	CUFF.174	CUFF.174.1	100	22.504413	16.837235	28.171591	56.369624	562	CUFF.175.1	1174
BnaA01g04880D	BnaA01g04880D	=	CUFF.175	CUFF.175.1	100	26.478950	21.294161	31.663739	66.325144	723	CUFF.175.1	1174
BnaA01g04880D	BnaA01g04880D	x	CUFF.176	CUFF.176.1	100	2.197440	1.128378	3.266502	5.504203	1389	CUFF.176.1	1174
BnaA01g04890D	BnaA01g04890D	x	CUFF.177	CUFF.177.1	100	45.636893	39.832324	51.441462	112.233655	1336	CUFF.177.1	1274
BnaA01g04890D	BnaA01g04890D	=	CUFF.178	CUFF.178.1	100	176.577880	164.011745	189.144015	434.253506	1126	CUFF.178.1	1274
BnaA01g04900D	BnaA01g04900D	=	CUFF.179	CUFF.179.1	100	12.650558	10.288768	15.012348	31.759430	1387	CUFF.179.1	1409
BnaA01g04900D	BnaA01g04900D	j	CUFF.179	CUFF.179.2	38	4.774273	2.343898	7.204648	11.985890	804	CUFF.179.1	1409
BnaA01g04910D	BnaA01g04910D	j	CUFF.180	CUFF.180.1	44	9.388151	7.207189	11.569114	23.355442	1607	CUFF.180.3	1824
BnaA01g04910D	BnaA01g04910D	j	CUFF.180	CUFF.180.2	93	19.973558	14.172551	25.774564	49.689365	562	CUFF.180.3	1824
BnaA01g04910D	BnaA01g04910D	j	CUFF.180	CUFF.180.3	100	21.518973	18.627607	24.410339	53.533984	1769	CUFF.180.3	1824
BnaA01g04920D	BnaA01g04920D	j	CUFF.181	CUFF.181.1	100	30.441730	23.194266	37.689195	76.623942	503	CUFF.181.1	543
BnaA01g04920D	BnaA01g04920D	e	CUFF.182	CUFF.182.1	100	6.418753	4.446739	8.390768	16.504614	951	CUFF.182.1	543
BnaA01g04940D	BnaA01g04940D	j	CUFF.183	CUFF.183.1	100	2.293971	1.605711	2.982232	5.851834	2594	CUFF.183.1	3591
BnaA01g04940D	BnaA01g04940D	j	CUFF.183	CUFF.183.2	20	0.461545	0.091941	0.831148	1.177383	2593	CUFF.183.1	3591
BnaA01g04940D	BnaA01g04940D	j	CUFF.184	CUFF.184.1	100	2.728016	1.320008	4.136025	6.756713	844	CUFF.184.1	3591
BnaA01g04980D	BnaA01g04980D	j	CUFF.185	CUFF.185.1	100	16.351879	14.689932	18.013825	40.757140	3292	CUFF.185.1	3137
BnaA01g05000D	BnaA01g05000D	o	CUFF.186	CUFF.186.1	100	0.703624	0.299740	1.107507	1.743881	3278	CUFF.186.1	393
BnaA01g05000D	BnaA01g05000D	o	CUFF.187	CUFF.187.1	100	1.243912	0.742318	1.745505	3.082946	3182	CUFF.186.1	393
BnaA01g05010D	BnaA01g05010D	x	CUFF.188	CUFF.188.1	100	1.876022	1.124936	2.627109	4.634733	1648	CUFF.188.1	2373
BnaA01g05010D	BnaA01g05010D	e	CUFF.189	CUFF.189.1	100	1.041677	0.463859	1.619496	2.593344	1559	CUFF.189.1	2373
BnaA01g05020D	BnaA01g05020D	e	CUFF.190	CUFF.190.1	100	2.675858	1.104374	4.247342	6.877153	820	CUFF.190.1	741
BnaA01g05020D	BnaA01g05020D	=	CUFF.191	CUFF.191.1	100	19.365217	14.116047	24.614386	49.770036	585	CUFF.190.1	741
BnaA01g05040D	BnaA01g05040D	c	CUFF.192	CUFF.192.1	100	1.770670	0.824207	2.717132	4.444493	1078	CUFF.192.1	2244
BnaA01g05040D	BnaA01g05040D	c	CUFF.193	CUFF.193.1	100	2.458965	1.177497	3.740433	6.310875	888	CUFF.193.1	2244
BnaA01g05060D	BnaA01g05060D	j	CUFF.194	CUFF.194.1	100	5.150032	3.562340	6.737723	12.906875	1145	CUFF.194.1	1000
BnaA01g05070D	BnaA01g05070D	=	CUFF.195	CUFF.195.1	100	3.957549	2.560767	5.354331	10.228080	1150	CUFF.195.1	1225
BnaA01g05080D	BnaA01g05080D	=	CUFF.196	CUFF.196.1	100	10.131671	8.433548	11.829793	26.151562	1852	CUFF.196.1	1880
BnaA01g05090D	BnaA01g05090D	j	CUFF.197	CUFF.197.1	17	3.670436	1.909012	5.431861	9.347991	1152	CUFF.197.3	1387
BnaA01g05090D	BnaA01g05090D	=	CUFF.197	CUFF.197.2	100	21.627821	18.153456	25.102187	55.082466	1232	CUFF.197.3	1387
BnaA01g05090D	BnaA01g05090D	j	CUFF.197	CUFF.197.3	20	4.293740	2.698869	5.888610	10.935441	1342	CUFF.197.3	1387
BnaA01g05100D	BnaA01g05100D	=	CUFF.198	CUFF.198.1	100	46.130713	38.940063	53.321362	118.562403	659	CUFF.198.1	784
-	-	u	CUFF.199	CUFF.199.1	100	33.717706	29.397340	38.038071	77.001462	1033	CUFF.199.1	-
BnaA01g05110D	BnaA01g05110D	=	CUFF.200	CUFF.200.1	100	44.327317	38.197669	50.456965	113.698062	804	CUFF.200.1	889
BnaA01g05130D	BnaA01g05130D	=	CUFF.201	CUFF.201.1	100	74.304655	65.594795	83.014516	188.048790	727	CUFF.201.1	1037
BnaA01g05140D	BnaA01g05140D	=	CUFF.202	CUFF.202.1	100	9.049165	7.542134	10.556196	23.092760	2077	CUFF.202.1	1979
BnaA01g05220D	BnaA01g05220D	=	CUFF.203	CUFF.203.1	100	8.137666	6.857583	9.417748	20.701643	2547	CUFF.203.1	2154
BnaA01g05230D	BnaA01g05230D	j	CUFF.204	CUFF.204.1	85	3.964561	2.085674	5.843447	10.018188	1046	CUFF.204.2	1294
BnaA01g05230D	BnaA01g05230D	j	CUFF.204	CUFF.204.2	100	4.685435	2.798376	6.572495	11.839791	1088	CUFF.204.2	1294
BnaA01g05230D	BnaA01g05230D	j	CUFF.204	CUFF.204.3	96	4.503708	2.504538	6.502877	11.380577	1014	CUFF.204.2	1294
BnaA01g05240D	BnaA01g05240D	j	CUFF.205	CUFF.205.1	21	5.907199	4.527226	7.287172	14.902655	2582	CUFF.205.1	3470
BnaA01g05240D	BnaA01g05240D	j	CUFF.205	CUFF.205.2	46	13.229801	11.375475	15.084127	33.376084	2449	CUFF.205.1	3470
BnaA01g05240D	BnaA01g05240D	j	CUFF.205	CUFF.205.3	100	28.503258	25.440253	31.566263	71.907895	2093	CUFF.205.1	3470
BnaA01g05270D	BnaA01g05270D	=	CUFF.206	CUFF.206.1	100	2.833360	1.890216	3.776504	6.953564	1657	CUFF.206.1	1488
BnaA01g05300D	BnaA01g05300D	j	CUFF.207	CUFF.207.1	100	25.130960	22.823264	27.438655	63.914291	2784	CUFF.207.1	2847
BnaA01g05310D	BnaA01g05310D	o	CUFF.208	CUFF.208.1	100	49.287422	44.488274	54.086570	123.412044	1664	CUFF.208.1	111
BnaA01g05320D	BnaA01g05320D	=	CUFF.209	CUFF.209.1	100	331.863792	313.338920	350.388664	830.962286	1215	CUFF.209.1	1343
BnaA01g05370D	BnaA01g05370D	=	CUFF.210	CUFF.210.1	50	5.819132	4.271092	7.367172	14.503267	1652	CUFF.210.2	1876
BnaA01g05370D	BnaA01g05370D	j	CUFF.210	CUFF.210.2	52	6.048492	4.559530	7.537455	15.074912	1794	CUFF.210.2	1876
BnaA01g05370D	BnaA01g05370D	o	CUFF.210	CUFF.210.3	100	11.716811	6.475726	16.957895	29.202301	452	CUFF.210.2	1876
BnaA01g05380D	BnaA01g05380D	=	CUFF.211	CUFF.211.1	22	4.645193	3.037065	6.253321	11.944163	1442	CUFF.211.1	1543
BnaA01g05380D	BnaA01g05380D	j	CUFF.211	CUFF.211.2	27	5.707548	3.786002	7.629093	14.675790	1319	CUFF.211.1	1543
BnaA01g05380D	BnaA01g05380D	j	CUFF.211	CUFF.211.3	100	21.052077	17.398826	24.705327	54.131106	1305	CUFF.211.1	1543
BnaA01g05380D	BnaA01g05380D	j	CUFF.211	CUFF.211.4	78	16.316651	12.876728	19.756574	41.954927	1330	CUFF.211.1	1543
BnaA01g05390D	BnaA01g05390D	j	CUFF.212	CUFF.212.1	100	26.250060	19.360882	33.139237	67.024006	537	CUFF.212.1	577
BnaA01g05390D	BnaA01g05390D	j	CUFF.212	CUFF.212.2	33	8.761206	4.339682	13.182731	22.369897	537	CUFF.212.1	577
BnaA01g05410D	BnaA01g05410D	e	CUFF.213	CUFF.213.1	100	33.231093	28.982660	37.479526	83.548138	1154	CUFF.213.1	639
BnaA01g05410D	BnaA01g05410D	j	CUFF.214	CUFF.214.1	100	98.401915	82.080487	114.723344	247.397725	461	CUFF.213.1	639
BnaA01g05410D	BnaA01g05410D	j	CUFF.214	CUFF.214.2	34	33.207538	24.544862	41.870215	83.488918	551	CUFF.213.1	639
BnaA01g05450D	BnaA01g05450D	j	CUFF.215	CUFF.215.1	99	30.204559	27.688136	32.720982	77.279807	3091	CUFF.215.1	3894
BnaA01g05450D	BnaA01g05450D	c	CUFF.215	CUFF.215.2	100	30.655829	25.385318	35.926340	78.434403	866	CUFF.215.1	3894
BnaA01g05470D	BnaA01g05470D	p	CUFF.216	CUFF.216.1	100	2.929976	1.688290	4.171662	7.223709	1084	CUFF.216.1	63
BnaA01g05480D	BnaA01g05480D	=	CUFF.217	CUFF.217.1	100	15.392672	12.962651	17.822692	38.443928	1449	CUFF.217.1	1496
BnaA01g05490D	BnaA01g05490D	e	CUFF.218	CUFF.218.1	100	3.334822	2.720831	3.948812	8.298602	3968	CUFF.218.1	3381
BnaA01g05510D	BnaA01g05510D	j	CUFF.219	CUFF.219.1	100	1.975663	1.334727	2.616598	4.816748	2296	CUFF.219.1	9566
BnaA01g05510D	BnaA01g05510D	j	CUFF.220	CUFF.220.1	100	3.727169	3.206434	4.247904	9.532109	7540	CUFF.220.1	9566
BnaA01g05510D	BnaA01g05510D	j	CUFF.220	CUFF.220.2	22	0.822924	0.541465	1.104383	2.104600	7536	CUFF.220.1	9566
BnaA01g05530D	BnaA01g05530D	=	CUFF.221	CUFF.221.1	100	52.307115	47.522560	57.091670	134.247304	1479	CUFF.221.1	1463
BnaA01g05540D	BnaA01g05540D	j	CUFF.222	CUFF.222.1	100	7.357308	6.095431	8.619185	18.962645	2355	CUFF.222.1	1125
BnaA01g05560D	BnaA01g05560D	=	CUFF.223	CUFF.223.1	100	7.236547	5.566546	8.906548	18.259249	1351	CUFF.223.1	1288
BnaA01g05570D	BnaA01g05570D	e	CUFF.224	CUFF.224.1	100	2.214043	1.247755	3.180331	5.173464	1244	CUFF.224.1	801
BnaA01g05590D	BnaA01g05590D	e	CUFF.225	CUFF.225.1	100	0.857255	0.340311	1.374198	2.176956	1596	CUFF.225.1	2148
BnaA01g05610D	BnaA01g05610D	j	CUFF.226	CUFF.226.1	100	33.450843	30.649115	36.252571	84.468419	2663	CUFF.226.1	2795
BnaA01g05620D	BnaA01g05620D	=	CUFF.227	CUFF.227.1	100	3.509251	2.503022	4.515481	8.914668	1715	CUFF.227.1	1489
BnaA01g05670D	BnaA01g05670D	=	CUFF.228	CUFF.228.1	100	54.926665	50.122583	59.730746	140.595194	1560	CUFF.228.1	1803
BnaA01g05690D	BnaA01g05690D	=	CUFF.229	CUFF.229.1	100	12.935315	11.160788	14.709842	33.060335	2187	CUFF.229.1	2178
BnaA01g05710D	BnaA01g05710D	=	CUFF.230	CUFF.230.1	100	4.686735	2.413336	6.960135	11.420455	654	CUFF.230.1	477
BnaA01g05760D	BnaA01g05760D	e	CUFF.231	CUFF.231.1	100	12.897948	11.636230	14.159667	33.010600	3655	CUFF.231.1	1118
BnaA01g05770D	BnaA01g05770D	j	CUFF.232	CUFF.232.1	100	1.629210	0.998000	2.260421	4.118189	2054	CUFF.232.1	2208
BnaA01g05780D	BnaA01g05780D	=	CUFF.233	CUFF.233.1	100	39.879992	32.434116	47.325867	101.111422	573	CUFF.233.1	609
BnaA01g05800D	BnaA01g05800D	c	CUFF.234	CUFF.234.1	100	1.405289	0.468430	2.342148	3.298887	920	CUFF.234.1	1668
BnaA01g05800D	BnaA01g05800D	o	CUFF.235	CUFF.235.1	100	3.137756	1.992010	4.283503	7.860056	1252	CUFF.235.1	1668
BnaA01g05810D	BnaA01g05810D	c	CUFF.236	CUFF.236.1	100	1.879135	0.829006	2.929263	4.571433	1030	CUFF.236.1	1856
BnaA01g05820D	BnaA01g05820D	=	CUFF.237	CUFF.237.1	100	27.357080	23.847927	30.866233	68.755321	1312	CUFF.237.1	1347
BnaA01g05830D	BnaA01g05830D	=	CUFF.238	CUFF.238.1	41	3.433539	2.179923	4.687155	8.696033	1439	CUFF.238.1	1489
BnaA01g05830D	BnaA01g05830D	j	CUFF.238	CUFF.238.2	18	1.477707	0.595470	2.359944	3.742549	1439	CUFF.238.1	1489
BnaA01g05830D	BnaA01g05830D	j	CUFF.238	CUFF.238.3	100	8.389450	4.457494	12.321407	21.247739	506	CUFF.238.1	1489
BnaA01g05840D	BnaA01g05840D	j	CUFF.239	CUFF.239.1	91	3.578188	2.692293	4.464083	9.057371	2330	CUFF.239.1	2396
BnaA01g05840D	BnaA01g05840D	c	CUFF.239	CUFF.239.2	100	3.934844	1.075611	6.794077	9.960166	502	CUFF.239.1	2396
BnaA01g05890D	BnaA01g05890D	=	CUFF.240	CUFF.240.1	100	4.168225	2.419875	5.916575	10.370038	852	CUFF.240.1	914
BnaA01g05900D	BnaA01g05900D	=	CUFF.241	CUFF.241.1	100	16.481897	13.847146	19.116648	41.644180	1344	CUFF.241.1	1705
BnaA01g05920D	BnaA01g05920D	j	CUFF.242	CUFF.242.1	100	21.941672	19.096642	24.786701	55.857667	1544	CUFF.242.1	1870
BnaA01g05950D	BnaA01g05950D	=	CUFF.243	CUFF.243.1	100	52.534516	45.918663	59.150370	131.940904	824	CUFF.243.1	1049
BnaA01g05990D	BnaA01g05990D	j	CUFF.244	CUFF.244.1	100	5.596476	4.749135	6.443817	14.136193	3861	CUFF.244.1	3576
BnaA01g06000D	BnaA01g06000D	j	CUFF.245	CUFF.245.1	12	0.606247	0.092073	1.120422	1.514336	2076	CUFF.245.1	2379
BnaA01g06000D	BnaA01g06000D	=	CUFF.245	CUFF.245.2	100	5.132813	3.961820	6.303807	12.821172	2076	CUFF.245.1	2379
BnaA01g06010D	BnaA01g06010D	j	CUFF.246	CUFF.246.1	32	11.245496	9.211852	13.279140	28.450536	2026	CUFF.246.1	1930
BnaA01g06010D	BnaA01g06010D	=	CUFF.246	CUFF.246.2	100	35.663932	31.904723	39.423141	90.227942	1729	CUFF.246.1	1930
BnaA01g06020D	BnaA01g06020D	=	CUFF.247	CUFF.247.1	100	14.908239	12.741993	17.074485	37.519979	1735	CUFF.247.1	1807
BnaA01g06030D	BnaA01g06030D	c	CUFF.248	CUFF.248.1	100	1.819152	1.046003	2.592301	4.475556	1634	CUFF.248.1	2230
BnaA01g06040D	BnaA01g06040D	=	CUFF.249	CUFF.249.1	100	34.861116	29.999725	39.722507	88.436708	883	CUFF.249.1	879
BnaA01g06090D	BnaA01g06090D	o	CUFF.250	CUFF.250.1	100	20.809037	17.354506	24.263568	53.704597	1045	CUFF.250.1	1365
BnaA01g06100D	BnaA01g06100D	j	CUFF.251	CUFF.251.1	100	7.879777	6.330980	9.428574	20.247155	1728	CUFF.251.1	1792
BnaA01g06110D	BnaA01g06110D	o	CUFF.252	CUFF.252.1	100	1.543945	0.721893	2.365996	3.966439	1500	CUFF.252.1	885
BnaA01g06120D	BnaA01g06120D	j	CUFF.253	CUFF.253.1	53	1.265949	0.571577	1.960320	3.252259	2109	CUFF.253.2	1826
BnaA01g06120D	BnaA01g06120D	j	CUFF.253	CUFF.253.2	28	0.663990	0.129939	1.198041	1.705810	2203	CUFF.253.2	1826
BnaA01g06120D	BnaA01g06120D	j	CUFF.253	CUFF.253.3	36	0.863810	0.247023	1.480598	2.219154	2083	CUFF.253.2	1826
BnaA01g06120D	BnaA01g06120D	j	CUFF.253	CUFF.253.4	100	2.395858	1.377340	3.414376	6.155030	2035	CUFF.253.2	1826
BnaA01g06130D	BnaA01g06130D	=	CUFF.254	CUFF.254.1	100	41.297780	35.116125	47.479435	104.407147	715	CUFF.254.1	803
BnaA01g06160D	BnaA01g06160D	j	CUFF.255	CUFF.255.1	70	4.780246	1.214873	8.345620	12.093172	509	CUFF.255.2	1077
BnaA01g06160D	BnaA01g06160D	j	CUFF.255	CUFF.255.2	100	6.833611	4.662786	9.004437	17.287820	993	CUFF.255.2	1077
BnaA01g06170D	BnaA01g06170D	=	CUFF.256	CUFF.256.1	100	3.902790	2.608289	5.197290	9.575510	1257	CUFF.256.1	1232
BnaA01g06180D	BnaA01g06180D	x	CUFF.257	CUFF.257.1	100	58.165796	54.237877	62.093715	144.202200	1872	CUFF.257.1	1881
BnaA01g06190D	BnaA01g06190D	=	CUFF.258	CUFF.258.1	100	46.766497	42.195654	51.337339	119.985627	1417	CUFF.258.1	1641
BnaA01g06210D	BnaA01g06210D	=	CUFF.259	CUFF.259.1	100	11.325894	8.062052	14.589737	28.832530	720	CUFF.259.1	1285
BnaA01g06220D	BnaA01g06220D	j	CUFF.260	CUFF.260.1	33	5.689077	4.387630	6.990524	14.227451	2037	CUFF.260.1	2022
BnaA01g06220D	BnaA01g06220D	=	CUFF.260	CUFF.260.2	100	17.401693	14.884965	19.918422	43.518789	1640	CUFF.260.1	2022
BnaA01g06240D	BnaA01g06240D	j	CUFF.261	CUFF.261.1	100	5.683270	4.171047	7.195492	14.212928	1692	CUFF.261.1	733
BnaA01g06240D	BnaA01g06240D	j	CUFF.261	CUFF.261.2	60	3.384963	2.122721	4.647205	8.465240	1690	CUFF.261.1	733
BnaA01g06250D	BnaA01g06250D	j	CUFF.262	CUFF.262.1	100	19.249283	16.986968	21.511598	48.706242	2292	CUFF.262.1	2628
BnaA01g06250D	BnaA01g06250D	c	CUFF.262	CUFF.262.2	62	11.892776	8.780364	15.005188	30.092157	1017	CUFF.262.1	2628
BnaA01g06260D	BnaA01g06260D	=	CUFF.263	CUFF.263.1	100	21.966667	18.715059	25.218276	55.582009	1259	CUFF.263.1	676
BnaA01g06310D	BnaA01g06310D	=	CUFF.264	CUFF.264.1	100	1.914252	1.326142	2.502362	4.588183	2609	CUFF.264.1	2640
BnaA01g06320D	BnaA01g06320D	=	CUFF.265	CUFF.265.1	18	6.625761	5.143302	8.108219	16.816101	1600	CUFF.265.1	1407
BnaA01g06330D	BnaA01g06330D	=	CUFF.265	CUFF.265.2	100	37.741396	33.985348	41.497444	95.787207	1633	CUFF.265.2	1849
BnaA01g06340D	BnaA01g06340D	j	CUFF.266	CUFF.266.1	26	1.506560	0.949023	2.064098	3.773604	4009	CUFF.266.2	3558
BnaA01g06340D	BnaA01g06340D	j	CUFF.266	CUFF.266.2	100	5.777154	4.874282	6.680027	14.470508	4117	CUFF.266.2	3558
BnaA01g06350D	BnaA01g06350D	e	CUFF.267	CUFF.267.1	100	3.765950	2.177966	5.353934	9.546328	1281	CUFF.268.1	2059
BnaA01g06350D	BnaA01g06350D	=	CUFF.268	CUFF.268.1	100	16.835270	14.657270	19.013270	42.675819	2061	CUFF.268.1	2059
BnaA01g06370D	BnaA01g06370D	j	CUFF.269	CUFF.269.1	25	1.623459	0.783656	2.463262	4.169881	2125	CUFF.269.1	4029
BnaA01g06370D	BnaA01g06370D	j	CUFF.269	CUFF.269.2	100	6.439816	5.062638	7.816994	16.540773	2092	CUFF.269.1	4029
BnaA01g06380D	BnaA01g06380D	=	CUFF.270	CUFF.270.1	100	8.981629	7.482421	10.480837	22.887848	2411	CUFF.270.1	1521
BnaA01g06380D	BnaA01g06380D	j	CUFF.270	CUFF.270.2	31	2.804262	1.847797	3.760727	7.146089	2390	CUFF.270.1	1521
-	-	u	CUFF.271	CUFF.271.1	100	12.259184	2.992112	21.526256	27.896230	280	CUFF.271.1	-
BnaA01g06410D	BnaA01g06410D	o	CUFF.272	CUFF.272.1	100	5.658213	3.691495	7.624932	14.110251	897	CUFF.272.1	1029
BnaA01g06420D	BnaA01g06420D	e	CUFF.273	CUFF.273.1	100	30.530677	27.752539	33.308815	77.703905	2384	CUFF.273.1	1897
BnaA01g06430D	BnaA01g06430D	c	CUFF.274	CUFF.274.1	100	9.386631	4.656011	14.117252	24.314279	433	CUFF.274.1	2431
BnaA01g06440D	BnaA01g06440D	e	CUFF.275	CUFF.275.1	100	51.258674	46.541069	55.976278	127.821613	1517	CUFF.275.1	1025
BnaA01g06440D	BnaA01g06440D	j	CUFF.276	CUFF.276.1	100	313.882635	294.044151	333.721120	782.716015	848	CUFF.275.1	1025
BnaA01g06460D	BnaA01g06460D	=	CUFF.277	CUFF.277.1	100	11.909012	10.049263	13.768760	30.194517	1842	CUFF.277.1	1782
BnaA01g06470D	BnaA01g06470D	e	CUFF.278	CUFF.278.1	100	2.755968	1.701565	3.810371	7.086599	1615	CUFF.278.1	1326
BnaA01g06470D	BnaA01g06470D	=	CUFF.279	CUFF.279.1	100	38.301942	33.173303	43.430581	98.488260	958	CUFF.278.1	1326
BnaA01g06480D	BnaA01g06480D	p	CUFF.280	CUFF.280.1	100	62.906452	56.255957	69.556947	156.453221	855	CUFF.280.1	228
BnaA01g06500D	BnaA01g06500D	j	CUFF.281	CUFF.281.1	100	2.400712	1.224328	3.577095	6.190789	1035	CUFF.281.1	870
BnaA01g06520D	BnaA01g06520D	j	CUFF.282	CUFF.282.1	100	8.999988	6.939187	11.060790	22.685619	1193	CUFF.282.1	952
BnaA01g06530D	BnaA01g06530D	j	CUFF.283	CUFF.283.1	68	26.010661	23.119416	28.901906	66.327842	2074	CUFF.283.1	2204
BnaA01g06530D	BnaA01g06530D	c	CUFF.283	CUFF.283.2	100	38.313546	33.765501	42.861591	97.700510	1337	CUFF.283.1	2204
BnaA01g06540D	BnaA01g06540D	=	CUFF.284	CUFF.284.1	100	4.015087	2.332232	5.697941	10.063125	862	CUFF.284.1	1033
BnaA01g06550D	BnaA01g06550D	j	CUFF.285	CUFF.285.1	82	6.750386	4.835633	8.665139	17.321787	1194	CUFF.285.1	927
BnaA01g06550D	BnaA01g06550D	j	CUFF.285	CUFF.285.2	100	8.199092	5.435068	10.963115	21.039230	826	CUFF.285.1	927
BnaA01g06570D	BnaA01g06570D	j	CUFF.286	CUFF.286.1	100	4.489837	2.306272	6.673402	11.113962	668	CUFF.286.1	773
BnaA01g06610D	BnaA01g06610D	=	CUFF.287	CUFF.287.1	100	11.067662	8.966691	13.168633	27.472872	1306	CUFF.287.1	1290
BnaA01g06620D	BnaA01g06620D	=	CUFF.288	CUFF.288.1	100	51.724065	45.583996	57.864134	130.887931	830	CUFF.288.1	780
BnaA01g06650D	BnaA01g06650D	j	CUFF.289	CUFF.289.1	100	5.014204	2.232824	7.795583	13.205733	518	CUFF.289.1	679
BnaA01g06660D	BnaA01g06660D	=	CUFF.290	CUFF.290.1	100	25.735546	20.586977	30.884115	64.522564	655	CUFF.290.1	764
BnaA01g06670D	BnaA01g06670D	j	CUFF.291	CUFF.291.1	100	2.354421	1.672048	3.036793	6.155985	2413	CUFF.291.1	2517
BnaA01g06680D	BnaA01g06680D	=	CUFF.292	CUFF.292.1	100	1.801474	1.080234	2.522715	4.564978	1706	CUFF.292.1	2448
BnaA01g06700D	BnaA01g06700D	=	CUFF.293	CUFF.293.1	100	2.630105	1.766470	3.493741	6.493370	1806	CUFF.293.1	1940
BnaA01g06740D	BnaA01g06740D	=	CUFF.294	CUFF.294.1	100	4.372534	2.710147	6.034922	11.491652	956	CUFF.294.1	984
BnaA01g06750D	BnaA01g06750D	e	CUFF.295	CUFF.295.1	100	4.203229	2.779673	5.626785	10.693603	1391	CUFF.295.1	1129
BnaA01g06750D	BnaA01g06750D	=	CUFF.296	CUFF.296.1	100	24.754214	20.817996	28.690431	62.978179	1030	CUFF.295.1	1129
BnaA01g06760D	BnaA01g06760D	=	CUFF.297	CUFF.297.1	100	21.188361	17.690604	24.686118	53.619272	1071	CUFF.297.1	1154
BnaA01g06760D	BnaA01g06760D	e	CUFF.298	CUFF.298.1	100	13.804450	9.960623	17.648277	34.933546	695	CUFF.297.1	1154
BnaA01g06780D	BnaA01g06780D	=	CUFF.299	CUFF.299.1	100	34.275761	30.123762	38.427760	87.843785	1213	CUFF.299.1	1333
BnaA01g06800D	BnaA01g06800D	j	CUFF.300	CUFF.300.1	100	2.337356	1.615743	3.058969	5.737045	2422	CUFF.300.1	2513
BnaA01g06800D	BnaA01g06800D	j	CUFF.300	CUFF.300.2	34	0.803274	0.218285	1.388262	1.971637	1772	CUFF.300.1	2513
BnaA01g06810D	BnaA01g06810D	=	CUFF.301	CUFF.301.1	100	17.012631	14.828860	19.196401	42.967344	2134	CUFF.301.1	2180
BnaA01g06810D	BnaA01g06810D	j	CUFF.301	CUFF.301.2	15	2.594585	1.566328	3.622841	6.552921	2098	CUFF.301.1	2180
BnaA01g06820D	BnaA01g06820D	j	CUFF.302	CUFF.302.1	100	143.385149	135.947665	150.822633	362.335628	3333	CUFF.302.1	3285
BnaA01g06820D	BnaA01g06820D	c	CUFF.302	CUFF.302.2	85	122.589595	110.582651	134.596539	309.785067	767	CUFF.302.1	3285
BnaA01g06850D	BnaA01g06850D	j	CUFF.303	CUFF.303.1	58	3.727136	2.852626	4.601647	9.496551	3562	CUFF.303.1	4270
BnaA01g06850D	BnaA01g06850D	j	CUFF.303	CUFF.303.2	100	6.443016	5.188187	7.697845	16.416472	2881	CUFF.303.1	4270
BnaA01g06850D	BnaA01g06850D	j	CUFF.303	CUFF.303.3	18	1.129717	0.611275	1.648159	2.878461	3562	CUFF.303.1	4270
BnaA01g06860D	BnaA01g06860D	j	CUFF.304	CUFF.304.1	100	2.858683	2.373795	3.343570	7.223439	5802	CUFF.304.1	5721
BnaA01g06870D	BnaA01g06870D	c	CUFF.305	CUFF.305.1	100	2.777072	1.501066	4.053079	6.942834	966	CUFF.305.1	1215
BnaA01g06880D	BnaA01g06880D	=	CUFF.306	CUFF.306.1	100	1.774348	0.790117	2.758579	4.653572	1017	CUFF.306.1	618
BnaA01g06890D	BnaA01g06890D	c	CUFF.307	CUFF.307.1	100	2.135414	1.294671	2.976158	5.342846	1527	CUFF.307.1	2277
BnaA01g06900D	BnaA01g06900D	c	CUFF.308	CUFF.308.1	100	3.058213	1.029624	5.086802	7.972893	590	CUFF.308.1	1483
BnaA01g06910D	BnaA01g06910D	j	CUFF.309	CUFF.309.1	100	7.020253	5.802777	8.237728	17.800600	2239	CUFF.309.1	2186
BnaA01g06940D	BnaA01g06940D	j	CUFF.310	CUFF.310.1	33	1.645310	0.926693	2.363927	4.190983	2707	CUFF.310.1	2594
BnaA01g06940D	BnaA01g06940D	j	CUFF.310	CUFF.310.2	100	4.939344	3.878023	6.000665	12.581648	2706	CUFF.310.1	2594
BnaA01g06970D	BnaA01g06970D	=	CUFF.311	CUFF.311.1	100	2.361037	1.543748	3.178326	6.077549	1761	CUFF.311.1	1909
BnaA01g06990D	BnaA01g06990D	=	CUFF.312	CUFF.312.1	100	23.169174	19.349867	26.988481	58.430205	975	CUFF.312.1	1043
BnaA01g07000D	BnaA01g07000D	j	CUFF.313	CUFF.313.1	100	8.118615	6.969165	9.268065	20.584945	2859	CUFF.313.1	4389
BnaA01g07010D	BnaA01g07010D	c	CUFF.314	CUFF.314.1	100	3.029083	1.273608	4.784558	7.682390	663	CUFF.314.1	2576
BnaA01g07050D	BnaA01g07050D	=	CUFF.315	CUFF.315.1	100	13.821163	10.655329	16.986998	35.139413	859	CUFF.315.1	1185
BnaA01g07060D	BnaA01g07060D	=	CUFF.316	CUFF.316.1	100	19.206863	15.983254	22.430471	49.428730	1024	CUFF.316.1	958
-	-	u	CUFF.317	CUFF.317.1	100	2.201825	1.165313	3.238336	5.707418	1154	CUFF.317.1	-
BnaA01g07070D	BnaA01g07070D	=	CUFF.318	CUFF.318.1	100	4.049072	2.448726	5.649418	10.352956	969	CUFF.318.1	954
BnaA01g07080D	BnaA01g07080D	j	CUFF.318	CUFF.318.2	77	3.123513	1.803338	4.443687	7.986419	1027	CUFF.318.2	994
BnaA01g07090D	BnaA01g07090D	=	CUFF.319	CUFF.319.1	100	41.120337	34.598227	47.642447	104.915350	653	CUFF.319.1	593
BnaA01g07100D	BnaA01g07100D	j	CUFF.320	CUFF.320.1	100	6.079673	5.092726	7.066620	15.476737	3716	CUFF.320.1	3708
BnaA01g07100D	BnaA01g07100D	j	CUFF.320	CUFF.320.2	26	1.607666	1.009518	2.205814	4.092560	3710	CUFF.320.1	3708
BnaA01g07110D	BnaA01g07110D	=	CUFF.321	CUFF.321.1	100	21.552029	17.121418	25.982640	55.565501	710	CUFF.321.1	769
BnaA01g07120D	BnaA01g07120D	j	CUFF.322	CUFF.322.1	86	2.746715	1.554171	3.939258	7.150357	1362	CUFF.322.1	1415
BnaA01g07120D	BnaA01g07120D	j	CUFF.322	CUFF.322.2	100	3.207944	1.832488	4.583399	8.351048	1242	CUFF.322.1	1415
BnaA01g07130D	BnaA01g07130D	=	CUFF.323	CUFF.323.1	100	69.931112	60.165235	79.696988	176.901337	604	CUFF.324.1	715
BnaA01g07130D	BnaA01g07130D	e	CUFF.324	CUFF.324.1	100	4.925972	3.476076	6.375869	12.460993	1465	CUFF.324.1	715
BnaA01g07150D	BnaA01g07150D	=	CUFF.325	CUFF.325.1	100	12.704904	11.156843	14.252966	31.931744	2821	CUFF.325.1	1069
BnaA01g07160D	BnaA01g07160D	=	CUFF.326	CUFF.326.1	100	13.073540	9.509151	16.637929	34.195582	713	CUFF.326.1	987
BnaA01g07170D	BnaA01g07170D	j	CUFF.327	CUFF.327.1	100	13.596566	11.090503	16.102628	34.787701	1271	CUFF.327.1	1482
BnaA01g07170D	BnaA01g07170D	c	CUFF.327	CUFF.327.2	81	10.998487	6.028085	15.968888	28.140346	489	CUFF.327.1	1482
BnaA01g07190D	BnaA01g07190D	j	CUFF.328	CUFF.328.1	80	3.973043	2.791734	5.154352	9.986061	2103	CUFF.328.2	4174
BnaA01g07190D	BnaA01g07190D	j	CUFF.328	CUFF.328.2	100	4.979553	4.149225	5.809881	12.515877	4130	CUFF.328.2	4174
-	-	u	CUFF.329	CUFF.329.1	100	21.073701	18.705231	23.442172	52.399771	1841	CUFF.329.1	-
BnaA01g07200D	BnaA01g07200D	j	CUFF.330	CUFF.330.1	100	31.128078	21.634730	40.621425	82.270164	386	CUFF.330.1	1710
BnaA01g07210D	BnaA01g07210D	j	CUFF.331	CUFF.331.1	100	2.434141	1.517615	3.350667	6.129061	1716	CUFF.331.2	1428
BnaA01g07210D	BnaA01g07210D	j	CUFF.331	CUFF.331.2	27	0.657065	0.144058	1.170072	1.654462	1794	CUFF.331.2	1428
BnaA01g07210D	BnaA01g07210D	c	CUFF.331	CUFF.331.3	66	1.595224	0.212701	2.977747	4.016706	795	CUFF.331.2	1428
BnaA01g07220D	BnaA01g07220D	e	CUFF.332	CUFF.332.1	100	9.900778	8.267573	11.533982	24.896137	1808	CUFF.332.1	1657
BnaA01g07270D	BnaA01g07270D	o	CUFF.333	CUFF.333.1	100	7.513525	5.513752	9.513298	18.931475	1734	CUFF.334.1	1693
BnaA01g07270D	BnaA01g07270D	=	CUFF.334	CUFF.334.1	100	24.220695	21.172900	27.268489	61.027742	1802	CUFF.334.1	1693
BnaA01g07280D	BnaA01g07280D	=	CUFF.335	CUFF.335.1	100	16.417873	13.495224	19.340522	42.153752	1060	CUFF.335.1	1120
BnaA01g07290D	BnaA01g07290D	=	CUFF.336	CUFF.336.1	100	16.438230	10.814997	22.061462	42.953414	468	CUFF.336.1	625
BnaA01g07320D	BnaA01g07320D	j	CUFF.337	CUFF.337.1	19	1.769038	0.221159	3.316917	4.544452	790	CUFF.337.2	1361
BnaA01g07320D	BnaA01g07320D	j	CUFF.337	CUFF.337.2	100	9.175207	6.301245	12.049169	23.570033	795	CUFF.337.2	1361
BnaA01g07330D	BnaA01g07330D	=	CUFF.338	CUFF.338.1	100	8.990754	7.111243	10.870264	22.841390	1457	CUFF.338.1	998
BnaA01g07340D	BnaA01g07340D	j	CUFF.339	CUFF.339.1	75	7.815875	6.143205	9.488546	19.856563	1745	CUFF.339.1	1400
BnaA01g07340D	BnaA01g07340D	c	CUFF.339	CUFF.339.2	100	10.375489	7.350436	13.400543	26.359370	917	CUFF.339.1	1400
BnaA01g07350D	BnaA01g07350D	=	CUFF.340	CUFF.340.1	100	93.895102	87.312145	100.478059	240.003147	1669	CUFF.340.1	1696
BnaA01g07360D	BnaA01g07360D	j	CUFF.341	CUFF.341.1	100	47.343357	41.723314	52.963400	119.855440	884	CUFF.341.1	634
BnaA01g07420D	BnaA01g07420D	j	CUFF.342	CUFF.342.1	100	3.062523	2.270321	3.854725	7.797468	3036	CUFF.342.1	2951
BnaA01g07420D	BnaA01g07420D	j	CUFF.342	CUFF.342.2	46	1.396331	0.722134	2.070528	3.555189	2602	CUFF.342.1	2951
BnaA01g07430D	BnaA01g07430D	=	CUFF.343	CUFF.343.1	100	21.022678	16.197110	25.848245	54.098224	634	CUFF.343.1	704
BnaA01g07450D	BnaA01g07450D	o	CUFF.344	CUFF.344.1	100	3.977841	2.837250	5.118432	10.192261	1542	CUFF.344.1	716
BnaA01g07450D	BnaA01g07450D	c	CUFF.345	CUFF.345.1	100	123.224241	110.469562	135.978920	308.648796	568	CUFF.345.1	716
BnaA01g07460D	BnaA01g07460D	=	CUFF.346	CUFF.346.1	100	10.323740	7.990119	12.657360	25.952971	1092	CUFF.346.1	1072
BnaA01g07470D	BnaA01g07470D	=	CUFF.347	CUFF.347.1	100	131.369897	99.745471	162.994322	340.754985	276	CUFF.347.1	414
BnaA01g07480D	BnaA01g07480D	j	CUFF.348	CUFF.348.1	20	1.136816	0.679699	1.593933	2.893461	4621	CUFF.348.1	4540
BnaA01g07480D	BnaA01g07480D	j	CUFF.348	CUFF.348.2	100	5.643203	4.806188	6.480217	14.363263	4621	CUFF.348.1	4540
-	-	u	CUFF.349	CUFF.349.1	100	9.782539	7.199052	12.366025	25.411390	913	CUFF.349.1	-
BnaA01g07540D	BnaA01g07540D	j	CUFF.350	CUFF.350.1	100	53.375268	47.222146	59.528390	133.713015	942	CUFF.350.1	1120
BnaA01g07600D	BnaA01g07600D	j	CUFF.351	CUFF.351.1	46	6.850145	5.147345	8.552945	17.185906	1359	CUFF.351.2	1425
BnaA01g07600D	BnaA01g07600D	j	CUFF.351	CUFF.351.2	100	14.867273	12.786249	16.948297	37.299585	1895	CUFF.351.2	1425
BnaA01g07610D	BnaA01g07610D	j	CUFF.352	CUFF.352.1	100	8.102011	6.791008	9.413015	20.661279	2487	CUFF.352.1	1994
BnaA01g07620D	BnaA01g07620D	j	CUFF.353	CUFF.353.1	100	20.000281	17.861480	22.139082	51.003555	2487	CUFF.353.1	1967
-	-	u	CUFF.354	CUFF.354.1	100	1.891685	0.945843	2.837528	4.143478	1136	CUFF.354.1	-
BnaA01g07660D	BnaA01g07660D	j	CUFF.355	CUFF.355.1	100	43.344178	37.926075	48.762281	112.057571	1019	CUFF.355.2	3229
BnaA01g07660D	BnaA01g07660D	j	CUFF.355	CUFF.355.2	14	5.972319	3.616266	8.328371	15.440217	1032	CUFF.355.2	3229
BnaA01g07670D	BnaA01g07670D	e	CUFF.356	CUFF.356.1	100	3.270772	2.322817	4.218727	7.734231	1806	CUFF.356.1	734
BnaA01g07690D	BnaA01g07690D	e	CUFF.357	CUFF.357.1	100	6.187966	3.420624	8.955309	16.179362	586	CUFF.357.1	1450
BnaA01g07690D	BnaA01g07690D	j	CUFF.358	CUFF.358.1	100	6.569718	4.866711	8.272726	17.001307	1263	CUFF.358.1	1450
BnaA01g07720D	BnaA01g07720D	=	CUFF.359	CUFF.359.1	100	14.396289	11.927346	16.865232	36.516366	1240	CUFF.359.1	1140
BnaA01g07750D	BnaA01g07750D	j	CUFF.360	CUFF.360.1	40	1.273245	0.641812	1.904677	3.222508	2300	CUFF.360.2	3339
BnaA01g07750D	BnaA01g07750D	j	CUFF.360	CUFF.360.2	32	1.023271	0.511859	1.534684	2.589840	2303	CUFF.360.2	3339
BnaA01g07750D	BnaA01g07750D	j	CUFF.360	CUFF.360.3	34	1.098164	0.510310	1.686018	2.779388	2302	CUFF.360.2	3339
BnaA01g07750D	BnaA01g07750D	c	CUFF.360	CUFF.360.4	100	3.185291	1.704350	4.666233	8.061786	1160	CUFF.360.2	3339
BnaA01g07790D	BnaA01g07790D	j	CUFF.361	CUFF.361.1	100	11.685660	9.059280	14.312040	30.265030	1002	CUFF.361.1	1254
BnaA01g07820D	BnaA01g07820D	c	CUFF.362	CUFF.362.1	100	27.508890	23.220317	31.797464	70.600002	883	CUFF.362.1	1033
BnaA01g07830D	BnaA01g07830D	j	CUFF.363	CUFF.363.1	100	13.511934	12.149915	14.873953	34.301848	3312	CUFF.363.1	3184
BnaA01g07860D	BnaA01g07860D	=	CUFF.364	CUFF.364.1	100	79.443442	74.239940	84.646944	202.420058	1507	CUFF.364.1	1514
BnaA01g07910D	BnaA01g07910D	j	CUFF.365	CUFF.365.1	94	43.267564	39.714769	46.820358	109.854455	2368	CUFF.365.1	2606
BnaA01g07910D	BnaA01g07910D	c	CUFF.365	CUFF.365.2	100	46.020798	40.147628	51.893968	116.844796	1027	CUFF.365.1	2606
BnaA01g07920D	BnaA01g07920D	=	CUFF.366	CUFF.366.1	100	2.424862	1.702563	3.147161	6.111575	2285	CUFF.366.1	2239
BnaA01g07930D	BnaA01g07930D	j	CUFF.367	CUFF.367.1	20	2.224283	0.900114	3.548453	5.580805	1087	CUFF.367.2	1157
BnaA01g07930D	BnaA01g07930D	=	CUFF.367	CUFF.367.2	100	11.052664	8.573250	13.532078	27.731527	1124	CUFF.367.2	1157
BnaA01g07940D	BnaA01g07940D	j	CUFF.368	CUFF.368.1	14	2.970317	1.596661	4.343974	7.454380	1557	CUFF.368.1	1674
BnaA01g07940D	BnaA01g07940D	=	CUFF.368	CUFF.368.2	100	20.663691	17.770190	23.557193	51.858099	1557	CUFF.368.1	1674
BnaA01g07950D	BnaA01g07950D	=	CUFF.369	CUFF.369.1	100	6.827587	4.643612	9.011562	17.300720	878	CUFF.369.1	1146
BnaA01g07960D	BnaA01g07960D	c	CUFF.370	CUFF.370.1	100	3.716570	2.953348	4.479792	9.510973	2949	CUFF.370.1	4386
BnaA01g07960D	BnaA01g07960D	c	CUFF.371	CUFF.371.1	100	1.399837	0.677341	2.122334	3.543626	1411	CUFF.371.1	4386
BnaA01g07980D	BnaA01g07980D	j	CUFF.372	CUFF.372.1	100	7.735160	5.792678	9.677642	19.356318	1377	CUFF.373.1	1788
BnaA01g07980D	BnaA01g07980D	c	CUFF.372	CUFF.372.2	91	7.072787	4.333433	9.812141	17.698808	856	CUFF.373.1	1788
BnaA01g07980D	BnaA01g07980D	e	CUFF.373	CUFF.373.1	100	8.062856	6.399473	9.726240	20.176339	1836	CUFF.373.1	1788
BnaA01g08010D	BnaA01g08010D	=	CUFF.374	CUFF.374.1	100	2.873459	1.857658	3.889260	7.389342	1436	CUFF.374.1	1254
BnaA01g08040D	BnaA01g08040D	=	CUFF.375	CUFF.375.1	100	2.408786	0.810978	4.006594	6.059566	683	CUFF.375.1	546
BnaA01g08050D	BnaA01g08050D	=	CUFF.376	CUFF.376.1	100	5.895575	3.586583	8.204568	15.200656	737	CUFF.376.1	627
BnaA01g08080D	BnaA01g08080D	=	CUFF.377	CUFF.377.1	100	44.596743	34.163528	55.029957	116.127826	416	CUFF.377.1	455
BnaA01g08090D	BnaA01g08090D	j	CUFF.378	CUFF.378.1	43	1.813047	1.011801	2.614292	4.563057	2093	CUFF.378.2	1734
BnaA01g08090D	BnaA01g08090D	j	CUFF.378	CUFF.378.2	100	4.200809	3.094202	5.307415	10.572554	2276	CUFF.378.2	1734
BnaA01g08090D	BnaA01g08090D	j	CUFF.378	CUFF.378.3	55	2.317851	1.268474	3.367229	5.833546	1794	CUFF.378.2	1734
BnaA01g08130D	BnaA01g08130D	j	CUFF.379	CUFF.379.1	15	5.298384	3.508577	7.088190	13.431725	1207	CUFF.379.1	935
BnaA01g08130D	BnaA01g08130D	=	CUFF.379	CUFF.379.2	100	36.149946	31.171308	41.128585	91.642312	977	CUFF.379.1	935
BnaA01g08140D	BnaA01g08140D	j	CUFF.380	CUFF.380.1	94	3.390745	2.372178	4.409311	8.697252	2432	CUFF.380.2	2781
BnaA01g08140D	BnaA01g08140D	j	CUFF.380	CUFF.380.2	32	1.135148	0.574202	1.696094	2.911652	2433	CUFF.380.2	2781
BnaA01g08140D	BnaA01g08140D	j	CUFF.380	CUFF.380.3	100	3.599007	2.531580	4.666435	9.231445	2378	CUFF.380.2	2781
BnaA01g08150D	BnaA01g08150D	c	CUFF.381	CUFF.381.1	100	93.553351	79.444421	107.662281	239.245733	463	CUFF.381.1	2175
BnaA01g08160D	BnaA01g08160D	=	CUFF.382	CUFF.382.1	100	9.356186	7.060654	11.651717	23.926748	1040	CUFF.382.1	757
BnaA01g08190D	BnaA01g08190D	e	CUFF.383	CUFF.383.1	100	3.720627	2.252013	5.189240	9.527550	1402	CUFF.383.1	846
BnaA01g08190D	BnaA01g08190D	j	CUFF.384	CUFF.384.1	100	16.059655	13.084326	19.034985	41.124571	1187	CUFF.383.1	846
BnaA01g08200D	BnaA01g08200D	c	CUFF.385	CUFF.385.1	100	9.410428	7.137747	11.683109	23.871679	1380	CUFF.385.2	5721
BnaA01g08200D	BnaA01g08200D	j	CUFF.385	CUFF.385.2	26	2.445221	1.807471	3.082970	6.202855	5094	CUFF.385.2	5721
BnaA01g08200D	BnaA01g08200D	j	CUFF.385	CUFF.385.3	56	5.281554	4.428178	6.134929	13.397855	5083	CUFF.385.2	5721
BnaA01g08200D	BnaA01g08200D	j	CUFF.386	CUFF.386.1	100	6.670680	4.918191	8.423170	16.864670	1320	CUFF.386.2	5721
BnaA01g08200D	BnaA01g08200D	j	CUFF.386	CUFF.386.2	24	1.604554	0.626704	2.582403	4.056598	1322	CUFF.386.2	5721
BnaA01g08260D	BnaA01g08260D	=	CUFF.387	CUFF.387.1	100	7.611333	4.362654	10.860012	18.944687	616	CUFF.387.1	741
BnaA01g08260D	BnaA01g08260D	e	CUFF.388	CUFF.388.1	100	4.226155	1.544564	6.907746	10.518943	588	CUFF.387.1	741
BnaA01g08280D	BnaA01g08280D	j	CUFF.389	CUFF.389.1	100	5.575469	4.698221	6.452716	13.887208	5078	CUFF.389.1	1169
BnaA01g08270D	BnaA01g08270D	j	CUFF.390	CUFF.390.1	100	25.827274	23.637347	28.017200	64.329788	3687	CUFF.390.1	3076
BnaA01g08300D	BnaA01g08300D	=	CUFF.391	CUFF.391.1	100	4.571029	3.382830	5.759228	11.527545	1759	CUFF.391.1	1863
BnaA01g08310D	BnaA01g08310D	=	CUFF.392	CUFF.392.1	100	6.054871	4.866477	7.243266	15.269605	2925	CUFF.392.2	2524
BnaA01g08310D	BnaA01g08310D	j	CUFF.392	CUFF.392.2	40	2.449535	1.664393	3.234678	6.177412	3260	CUFF.392.2	2524
BnaA01g08310D	BnaA01g08310D	e	CUFF.393	CUFF.393.1	100	2.435890	1.238260	3.633520	6.143000	1709	CUFF.392.2	2524
BnaA01g08330D	BnaA01g08330D	j	CUFF.394	CUFF.394.1	100	12.771917	10.865910	14.677924	32.595355	1774	CUFF.394.1	1874
BnaA01g08350D	BnaA01g08350D	j	CUFF.395	CUFF.395.1	100	103.159244	96.244329	110.074159	259.282025	1737	CUFF.395.1	1679
BnaA01g08360D	BnaA01g08360D	j	CUFF.396	CUFF.396.1	100	25.578201	19.873627	31.282775	65.058003	670	CUFF.396.2	1199
BnaA01g08360D	BnaA01g08360D	j	CUFF.396	CUFF.396.2	93	23.667249	19.901955	27.432543	60.197509	1101	CUFF.396.2	1199
BnaA01g08430D	BnaA01g08430D	j	CUFF.397	CUFF.397.1	21	2.865758	2.017124	3.714392	7.285802	2314	CUFF.397.1	1120
BnaA01g08430D	BnaA01g08430D	j	CUFF.397	CUFF.397.2	100	13.902633	10.803310	17.001957	35.345566	955	CUFF.397.1	1120
BnaA01g08440D	BnaA01g08440D	j	CUFF.398	CUFF.398.1	100	34.026107	31.364091	36.688122	86.551672	3101	CUFF.398.1	3022
BnaA01g08450D	BnaA01g08450D	=	CUFF.399	CUFF.399.1	100	23.276783	18.745020	27.808546	57.172756	757	CUFF.399.1	759
BnaA01g08480D	BnaA01g08480D	j	CUFF.400	CUFF.400.1	100	2.126638	1.234570	3.018706	5.493231	1863	CUFF.400.1	2171
BnaA01g08480D	BnaA01g08480D	j	CUFF.400	CUFF.400.2	38	0.805415	0.223494	1.387336	2.080435	1863	CUFF.400.1	2171
BnaA01g08480D	BnaA01g08480D	j	CUFF.400	CUFF.400.3	42	0.892961	0.207157	1.578765	2.306570	1652	CUFF.400.1	2171
BnaA01g08500D	BnaA01g08500D	c	CUFF.401	CUFF.401.1	100	1.511144	0.793319	2.228970	3.857041	1878	CUFF.401.2	5437
BnaA01g08500D	BnaA01g08500D	j	CUFF.401	CUFF.401.2	37	0.557089	0.292126	0.822051	1.421912	5796	CUFF.401.2	5437
BnaA01g08500D	BnaA01g08500D	j	CUFF.401	CUFF.401.3	77	1.160088	0.795998	1.524178	2.961006	5788	CUFF.401.2	5437
BnaA01g08500D	BnaA01g08500D	j	CUFF.401	CUFF.401.4	18	0.275715	0.077281	0.474150	0.703735	5793	CUFF.401.2	5437
BnaA01g08520D	BnaA01g08520D	j	CUFF.402	CUFF.402.1	100	1.374927	0.641250	2.108604	3.519451	1651	CUFF.402.3	1691
BnaA01g08520D	BnaA01g08520D	j	CUFF.402	CUFF.402.2	74	1.018038	0.315233	1.720842	2.605908	1618	CUFF.402.3	1691
BnaA01g08520D	BnaA01g08520D	j	CUFF.402	CUFF.402.3	89	1.222633	0.532675	1.912592	3.129620	1740	CUFF.402.3	1691
BnaA01g08530D	BnaA01g08530D	=	CUFF.403	CUFF.403.1	100	17.617675	14.955669	20.279681	43.432466	1321	CUFF.403.1	1263
BnaA01g08540D	BnaA01g08540D	j	CUFF.404	CUFF.404.1	19	2.870478	1.380198	4.360758	7.318046	1209	CUFF.404.1	1478
BnaA01g08540D	BnaA01g08540D	=	CUFF.404	CUFF.404.2	100	14.904491	11.923588	17.885394	37.997763	1116	CUFF.404.1	1478
BnaA01g08550D	BnaA01g08550D	=	CUFF.405	CUFF.405.1	100	80.554769	72.366531	88.743007	190.017049	753	CUFF.405.1	589
BnaA01g08560D	BnaA01g08560D	j	CUFF.406	CUFF.406.1	100	2.162173	1.113716	3.210630	5.346920	1122	CUFF.406.1	1795
BnaA01g08610D	BnaA01g08610D	=	CUFF.407	CUFF.407.1	100	30.499249	26.206216	34.792281	76.905919	1194	CUFF.407.2	939
BnaA01g08610D	BnaA01g08610D	j	CUFF.407	CUFF.407.2	31	9.335896	6.863559	11.808233	23.541093	1336	CUFF.407.2	939
BnaA01g08620D	BnaA01g08620D	o	CUFF.408	CUFF.408.1	100	12.417993	9.218326	15.617660	31.566425	780	CUFF.408.1	1473
BnaA01g08630D	BnaA01g08630D	j	CUFF.409	CUFF.409.1	100	14.164099	11.651958	16.676241	35.617455	1322	CUFF.409.1	1275
BnaA01g08630D	BnaA01g08630D	c	CUFF.409	CUFF.409.2	75	10.611376	7.481710	13.741041	26.683674	798	CUFF.409.1	1275
BnaA01g08640D	BnaA01g08640D	=	CUFF.410	CUFF.410.1	100	5.887320	4.451273	7.323367	15.188812	1491	CUFF.410.1	1293
BnaA01g08680D	BnaA01g08680D	=	CUFF.411	CUFF.411.1	100	14.543391	11.794976	17.291807	36.515563	1060	CUFF.411.1	1133
BnaA01g08700D	BnaA01g08700D	=	CUFF.412	CUFF.412.1	100	18.351745	15.535365	21.168125	46.825931	1321	CUFF.412.1	1299
BnaA01g08710D	BnaA01g08710D	=	CUFF.413	CUFF.413.1	100	3.049890	1.876735	4.223044	7.364532	1212	CUFF.413.1	1305
BnaA01g08750D	BnaA01g08750D	e	CUFF.414	CUFF.414.1	100	1.847301	1.161329	2.533273	4.797357	1926	CUFF.414.1	2075
BnaA01g08760D	BnaA01g08760D	=	CUFF.415	CUFF.415.1	44	2.188006	1.276906	3.099106	5.582935	1539	CUFF.415.1	1434
BnaA01g08760D	BnaA01g08760D	j	CUFF.415	CUFF.415.2	100	4.984415	2.217072	7.751757	12.718275	586	CUFF.415.1	1434
BnaA01g08770D	BnaA01g08770D	=	CUFF.416	CUFF.416.1	100	5.342506	3.733203	6.951809	13.341942	1152	CUFF.416.1	1231
BnaA01g08790D	BnaA01g08790D	=	CUFF.417	CUFF.417.1	100	3.707277	2.423977	4.990576	9.376949	1211	CUFF.417.1	885
BnaA01g08800D	BnaA01g08800D	j	CUFF.418	CUFF.418.1	32	23.279965	18.929356	27.630574	57.635435	1008	CUFF.418.1	690
BnaA01g08800D	BnaA01g08800D	=	CUFF.418	CUFF.418.2	100	72.666878	63.670662	81.663094	179.905214	764	CUFF.418.1	690
BnaA01g08810D	BnaA01g08810D	j	CUFF.419	CUFF.419.1	100	7.529063	5.794955	9.263170	18.640096	2070	CUFF.419.2	1570
BnaA01g08810D	BnaA01g08810D	=	CUFF.419	CUFF.419.2	67	5.018369	3.930106	6.106632	12.424240	2914	CUFF.419.2	1570
BnaA01g08820D	BnaA01g08820D	=	CUFF.420	CUFF.420.1	100	4.048434	2.179570	5.917298	10.084843	766	CUFF.420.1	787
BnaA01g08850D	BnaA01g08850D	=	CUFF.421	CUFF.421.1	100	55.627103	51.095649	60.158558	140.917613	1811	CUFF.421.1	1878
BnaA01g08890D	BnaA01g08890D	j	CUFF.422	CUFF.422.1	57	2.817582	1.780001	3.855163	7.186665	2159	CUFF.422.2	2126
BnaA01g08890D	BnaA01g08890D	j	CUFF.422	CUFF.422.2	84	4.160666	3.013442	5.307890	10.612403	2255	CUFF.422.2	2126
BnaA01g08890D	BnaA01g08890D	c	CUFF.422	CUFF.422.3	100	4.979874	2.772207	7.187541	12.701916	802	CUFF.422.2	2126
BnaA01g08900D	BnaA01g08900D	j	CUFF.423	CUFF.423.1	100	8.044995	6.649412	9.440578	20.019698	2129	CUFF.423.1	2559
BnaA01g08910D	BnaA01g08910D	=	CUFF.424	CUFF.424.1	100	30.305005	25.611746	34.998264	77.346864	885	CUFF.424.1	863
BnaA01g08920D	BnaA01g08920D	=	CUFF.425	CUFF.425.1	100	24.414149	18.562009	30.266290	61.712578	556	CUFF.425.1	666
BnaA01g08930D	BnaA01g08930D	j	CUFF.426	CUFF.426.1	85	1.151181	0.512059	1.790304	2.928320	2328	CUFF.426.3	2249
BnaA01g08930D	BnaA01g08930D	j	CUFF.426	CUFF.426.2	89	1.203866	0.603777	1.803955	3.062336	2430	CUFF.426.3	2249
BnaA01g08930D	BnaA01g08930D	j	CUFF.426	CUFF.426.3	100	1.352677	0.755711	1.949644	3.440876	2713	CUFF.426.3	2249
BnaA01g08940D	BnaA01g08940D	=	CUFF.427	CUFF.427.1	65	0.763477	0.371677	1.155278	1.958265	3236	CUFF.427.2	3243
BnaA01g08940D	BnaA01g08940D	j	CUFF.427	CUFF.427.2	100	1.173296	0.714343	1.632249	3.009421	3321	CUFF.427.2	3243
BnaA01g08950D	BnaA01g08950D	j	CUFF.428	CUFF.428.1	100	4.102711	3.230082	4.975341	10.376081	2669	CUFF.428.1	2478
BnaA01g08990D	BnaA01g08990D	c	CUFF.429	CUFF.429.1	100	2934.825694	1039.845695	4829.805693	7678.464438	142	CUFF.429.1	2234
BnaA01g09030D	BnaA01g09030D	j	CUFF.430	CUFF.430.1	100	4.906662	3.224893	6.588430	12.530081	1122	CUFF.430.1	973
BnaA01g09030D	BnaA01g09030D	j	CUFF.430	CUFF.430.2	24	1.163422	0.229772	2.097072	2.971016	1119	CUFF.430.1	973
BnaA01g09040D	BnaA01g09040D	j	CUFF.431	CUFF.431.1	40	0.727521	0.276344	1.178699	1.849084	2253	CUFF.431.1	3012
BnaA01g09040D	BnaA01g09040D	j	CUFF.431	CUFF.431.2	100	1.823441	1.074297	2.572585	4.634497	1878	CUFF.431.1	3012
BnaA01g09110D	BnaA01g09110D	=	CUFF.432	CUFF.432.1	100	2.852931	1.457002	4.248861	7.194192	910	CUFF.432.1	1019
BnaA01g09120D	BnaA01g09120D	=	CUFF.433	CUFF.433.1	100	19.796277	14.577774	25.014779	50.850596	562	CUFF.433.1	538
BnaA01g09130D	BnaA01g09130D	j	CUFF.434	CUFF.434.1	100	1.947070	1.248947	2.645192	4.866512	2029	CUFF.434.1	2038
BnaA01g09140D	BnaA01g09140D	e	CUFF.435	CUFF.435.1	100	3.382834	1.752468	5.013200	8.475537	1279	CUFF.436.1	717
BnaA01g09140D	BnaA01g09140D	o	CUFF.436	CUFF.436.1	100	15.443486	12.966594	17.920379	38.692957	1573	CUFF.436.1	717
BnaA01g09160D	BnaA01g09160D	=	CUFF.437	CUFF.437.1	100	1.542922	0.746575	2.339269	3.742435	1303	CUFF.437.1	720
BnaA01g09200D	BnaA01g09200D	o	CUFF.438	CUFF.438.1	100	20.436304	13.445400	27.427209	50.918914	422	CUFF.438.1	384
BnaA01g09220D	BnaA01g09220D	j	CUFF.439	CUFF.439.1	100	4.391884	3.282016	5.501752	11.155320	1815	CUFF.439.1	1721
BnaA01g09240D	BnaA01g09240D	j	CUFF.440	CUFF.440.1	100	1.373602	0.546674	2.200531	3.569167	1164	CUFF.440.1	1372
BnaA01g09250D	BnaA01g09250D	j	CUFF.441	CUFF.441.1	100	6.108693	4.098889	8.118497	15.872825	944	CUFF.441.1	836
BnaA01g09260D	BnaA01g09260D	j	CUFF.442	CUFF.442.1	100	2.128621	1.577032	2.680210	5.340805	3636	CUFF.442.1	2270
BnaA01g09270D	BnaA01g09270D	=	CUFF.443	CUFF.443.1	100	2.582858	1.624152	3.541565	6.480507	1749	CUFF.443.1	1390
BnaA01g09280D	BnaA01g09280D	j	CUFF.444	CUFF.444.1	100	2.458965	1.146390	3.771540	6.541552	888	CUFF.444.1	1077
BnaA01g09290D	BnaA01g09290D	c	CUFF.445	CUFF.445.1	100	1.699487	0.719073	2.679901	4.391359	1020	CUFF.445.1	1539
BnaA01g09360D	BnaA01g09360D	j	CUFF.446	CUFF.446.1	29	2.098240	1.050475	3.146005	5.048814	1484	CUFF.446.1	1594
BnaA01g09360D	BnaA01g09360D	j	CUFF.446	CUFF.446.2	48	3.449404	1.715507	5.183301	8.300003	853	CUFF.446.1	1594
BnaA01g09360D	BnaA01g09360D	j	CUFF.446	CUFF.446.3	81	5.833909	3.416123	8.251694	14.037630	909	CUFF.446.1	1594
BnaA01g09360D	BnaA01g09360D	j	CUFF.446	CUFF.446.4	100	7.164450	4.948237	9.380662	17.239196	1159	CUFF.446.1	1594
BnaA01g09360D	BnaA01g09360D	c	CUFF.447	CUFF.447.1	100	33.021385	22.517676	43.525094	74.297187	364	CUFF.447.1	1594
-	-	u	CUFF.448	CUFF.448.1	100	5.185508	1.837291	8.533725	13.543494	446	CUFF.448.1	-
BnaA01g09370D	BnaA01g09370D	j	CUFF.449	CUFF.449.1	100	1.123070	0.543421	1.702719	2.872366	1698	CUFF.449.1	2041
BnaA01g09380D	BnaA01g09380D	=	CUFF.450	CUFF.450.1	100	27.936127	21.851486	34.020769	70.722726	583	CUFF.450.1	631
BnaA01g09390D	BnaA01g09390D	j	CUFF.451	CUFF.451.1	100	35.185609	27.300570	43.070649	87.295270	498	CUFF.451.1	837
BnaA01g09400D	BnaA01g09400D	=	CUFF.452	CUFF.452.1	100	7.715300	4.466662	10.963938	20.033815	612	CUFF.452.2	667
BnaA01g09400D	BnaA01g09400D	o	CUFF.452	CUFF.452.2	20	1.578687	0.471060	2.686315	4.099274	957	CUFF.452.2	667
BnaA01g09420D	BnaA01g09420D	o	CUFF.453	CUFF.453.1	100	1.157765	0.741523	1.574007	2.916876	4747	CUFF.453.1	2750
BnaA01g09420D	BnaA01g09420D	o	CUFF.453	CUFF.453.2	100	1.157765	0.739598	1.575931	2.916876	4747	CUFF.453.1	2750
BnaA01g09520D	BnaA01g09520D	e	CUFF.454	CUFF.454.1	100	4.196419	3.131076	5.261762	10.544326	1863	CUFF.454.1	1404
BnaA01g09530D	BnaA01g09530D	=	CUFF.455	CUFF.455.1	100	7.422935	5.963974	8.881896	19.096009	1720	CUFF.455.1	1635
BnaA01g09540D	BnaA01g09540D	=	CUFF.456	CUFF.456.1	100	68.213302	56.559428	79.867175	176.390778	474	CUFF.456.1	759
BnaA01g09560D	BnaA01g09560D	c	CUFF.457	CUFF.457.1	100	1.157490	0.611483	1.703496	2.719507	1882	CUFF.457.1	2610
BnaA01g09570D	BnaA01g09570D	=	CUFF.458	CUFF.458.1	100	6.354889	4.925865	7.783914	15.186812	1587	CUFF.458.1	1293
BnaA01g09620D	BnaA01g09620D	e	CUFF.459	CUFF.459.1	100	2.523695	0.559821	4.487569	6.470455	688	CUFF.460.1	955
BnaA01g09620D	BnaA01g09620D	=	CUFF.460	CUFF.460.1	100	6.813138	4.509460	9.116815	17.468076	901	CUFF.460.1	955
BnaA01g09640D	BnaA01g09640D	c	CUFF.461	CUFF.461.1	100	7.056185	5.598368	8.514002	17.919926	1732	CUFF.461.1	2275
BnaA01g09650D	BnaA01g09650D	j	CUFF.462	CUFF.462.1	100	1.974922	1.302381	2.647464	4.797574	2137	CUFF.462.1	3370
BnaA01g09660D	BnaA01g09660D	x	CUFF.463	CUFF.463.1	100	1.151882	0.576205	1.727558	2.862950	1753	CUFF.463.1	981
BnaA01g09710D	BnaA01g09710D	j	CUFF.464	CUFF.464.1	23	1.839696	0.898612	2.780781	4.706034	1817	CUFF.464.1	2009
BnaA01g09710D	BnaA01g09710D	j	CUFF.464	CUFF.464.2	19	1.490442	0.642049	2.338836	3.812624	1801	CUFF.464.1	2009
BnaA01g09710D	BnaA01g09710D	j	CUFF.464	CUFF.464.3	100	7.934751	6.064711	9.804790	20.297482	1499	CUFF.464.1	2009
BnaA01g09730D	BnaA01g09730D	j	CUFF.465	CUFF.465.1	100	18.671293	14.860083	22.482504	47.757369	790	CUFF.465.1	1632
BnaA01g09740D	BnaA01g09740D	j	CUFF.466	CUFF.466.1	100	15.098726	12.888638	17.308814	38.446151	1693	CUFF.466.1	1764
BnaA01g09790D	BnaA01g09790D	j	CUFF.467	CUFF.467.1	100	5.751201	3.711005	7.791397	14.188932	981	CUFF.467.2	1020
BnaA01g09790D	BnaA01g09790D	j	CUFF.467	CUFF.467.2	36	2.098659	0.860531	3.336787	5.177654	1115	CUFF.467.2	1020
BnaA01g09800D	BnaA01g09800D	=	CUFF.468	CUFF.468.1	100	12.048826	8.169911	15.927741	31.200213	664	CUFF.468.2	1111
BnaA01g09800D	BnaA01g09800D	j	CUFF.468	CUFF.468.2	32	3.829315	1.564819	6.093810	9.915940	745	CUFF.468.2	1111
BnaA01g09810D	BnaA01g09810D	=	CUFF.469	CUFF.469.1	100	1.979107	1.257852	2.700362	5.000027	1947	CUFF.469.1	1891
BnaA01g09820D	BnaA01g09820D	j	CUFF.470	CUFF.470.1	23	0.853417	0.451921	1.254912	2.155996	3560	CUFF.470.2	3297
BnaA01g09820D	BnaA01g09820D	=	CUFF.470	CUFF.470.2	100	3.743377	2.996063	4.490691	9.456935	3565	CUFF.470.2	3297
BnaA01g09830D	BnaA01g09830D	=	CUFF.471	CUFF.471.1	100	9.352237	7.970468	10.734005	23.713783	2535	CUFF.471.1	2587
BnaA01g09860D	BnaA01g09860D	j	CUFF.472	CUFF.472.1	100	10.756522	9.277127	12.235918	27.190370	2378	CUFF.472.1	2398
BnaA01g09870D	BnaA01g09870D	j	CUFF.473	CUFF.473.1	100	4.656946	3.588765	5.725126	11.513186	2526	CUFF.473.1	1189
BnaA01g09880D	BnaA01g09880D	=	CUFF.474	CUFF.474.1	100	13.221907	10.574638	15.869175	32.688007	1264	CUFF.474.1	799
BnaA01g09890D	BnaA01g09890D	j	CUFF.475	CUFF.475.1	100	20.088012	17.605769	22.570256	50.132859	1825	CUFF.475.1	1944
BnaA01g09900D	BnaA01g09900D	=	CUFF.476	CUFF.476.1	100	5.967826	4.709490	7.226161	14.728863	1859	CUFF.476.1	2022
BnaA01g09910D	BnaA01g09910D	j	CUFF.477	CUFF.477.1	51	1.592638	0.860730	2.324546	4.113294	2454	CUFF.477.2	2685
BnaA01g09910D	BnaA01g09910D	=	CUFF.477	CUFF.477.2	100	3.106080	2.223558	3.988602	8.022050	2653	CUFF.477.2	2685
BnaA01g09920D	BnaA01g09920D	j	CUFF.478	CUFF.478.1	22	2.738068	1.154559	4.321576	6.980314	1097	CUFF.478.1	1331
BnaA01g09920D	BnaA01g09920D	j	CUFF.478	CUFF.478.2	100	12.500429	9.717922	15.282935	31.868061	1095	CUFF.478.1	1331
BnaA01g09930D	BnaA01g09930D	j	CUFF.479	CUFF.479.1	99	1.922447	0.493330	3.351564	5.065693	888	CUFF.479.1	2145
BnaA01g09930D	BnaA01g09930D	j	CUFF.479	CUFF.479.2	100	1.932944	0.491509	3.374379	5.093352	887	CUFF.479.1	2145
BnaA01g09940D	BnaA01g09940D	j	CUFF.480	CUFF.480.1	100	37.367234	31.325311	43.409158	92.149625	677	CUFF.480.1	991
BnaA01g09970D	BnaA01g09970D	j	CUFF.481	CUFF.481.1	81	8.887084	7.364162	10.410006	22.465951	2267	CUFF.481.1	2847
BnaA01g09970D	BnaA01g09970D	c	CUFF.481	CUFF.481.2	100	11.012741	8.873641	13.151842	27.839469	1551	CUFF.481.1	2847
BnaA01g09980D	BnaA01g09980D	j	CUFF.482	CUFF.482.1	100	10.170035	6.868235	13.471834	25.525183	660	CUFF.482.1	742
BnaA01g09990D	BnaA01g09990D	j	CUFF.483	CUFF.483.1	13	1.254822	0.299650	2.209995	3.185145	1336	CUFF.483.1	1372
BnaA01g09990D	BnaA01g09990D	j	CUFF.483	CUFF.483.2	100	9.786702	7.685708	11.887695	24.841808	1334	CUFF.483.1	1372
BnaA01g10000D	BnaA01g10000D	j	CUFF.484	CUFF.484.1	15	1.148144	0.348492	1.947796	2.867891	1570	CUFF.484.1	1626
BnaA01g10000D	BnaA01g10000D	j	CUFF.484	CUFF.484.2	100	7.420626	5.761388	9.079864	18.535604	1570	CUFF.484.1	1626
BnaA01g10020D	BnaA01g10020D	j	CUFF.485	CUFF.485.1	100	1.402276	0.776687	2.027865	3.536467	1859	CUFF.485.1	1859
BnaA01g10030D	BnaA01g10030D	=	CUFF.486	CUFF.486.1	100	8.202538	6.609154	9.795922	20.858183	1612	CUFF.486.1	1482
BnaA01g10040D	BnaA01g10040D	c	CUFF.487	CUFF.487.1	100	1.934013	0.771816	3.096211	5.071478	899	CUFF.487.1	4713
BnaA01g10050D	BnaA01g10050D	j	CUFF.488	CUFF.488.1	17	1.126297	0.569026	1.683569	2.824891	3239	CUFF.488.2	3579
BnaA01g10050D	BnaA01g10050D	j	CUFF.488	CUFF.488.2	100	6.489169	5.466826	7.511513	16.275630	3467	CUFF.488.2	3579
BnaA01g10070D	BnaA01g10070D	o	CUFF.489	CUFF.489.1	100	3.120218	1.238656	5.001780	8.333578	617	CUFF.489.1	1276
BnaA01g10090D	BnaA01g10090D	o	CUFF.490	CUFF.490.1	100	2.026059	1.013029	3.039088	5.081256	1077	CUFF.490.1	921
BnaA01g10100D	BnaA01g10100D	j	CUFF.491	CUFF.491.1	100	4.824292	3.455683	6.192901	12.295597	1764	CUFF.491.1	4346
BnaA01g10100D	BnaA01g10100D	j	CUFF.491	CUFF.491.2	42	2.040901	1.074711	3.007090	5.201612	1729	CUFF.491.1	4346
BnaA01g10100D	BnaA01g10100D	e	CUFF.492	CUFF.492.1	100	3.080232	1.686408	4.474056	7.850539	1292	CUFF.491.1	4346
BnaA01g10100D	BnaA01g10100D	j	CUFF.493	CUFF.493.1	23	0.898192	0.374819	1.421565	2.271510	2256	CUFF.493.2	4346
BnaA01g10100D	BnaA01g10100D	c	CUFF.493	CUFF.493.2	100	3.909202	2.963991	4.854412	9.886297	2381	CUFF.493.2	4346
BnaA01g10110D	BnaA01g10110D	e	CUFF.494	CUFF.494.1	100	5.408141	3.152105	7.664178	13.969947	841	CUFF.494.1	831
BnaA01g10110D	BnaA01g10110D	=	CUFF.495	CUFF.495.1	100	63.637382	54.806077	72.468687	164.383805	642	CUFF.494.1	831
BnaA01g10140D	BnaA01g10140D	j	CUFF.496	CUFF.496.1	100	7.734502	4.759390	10.709614	20.422614	627	CUFF.496.1	655
BnaA01g10160D	BnaA01g10160D	j	CUFF.497	CUFF.497.1	40	6.394673	3.671802	9.117544	15.956880	843	CUFF.497.1	973
BnaA01g10160D	BnaA01g10160D	j	CUFF.497	CUFF.497.2	20	3.194694	1.357470	5.031917	7.971845	843	CUFF.497.1	973
BnaA01g10160D	BnaA01g10160D	j	CUFF.497	CUFF.497.3	100	15.797268	11.902760	19.691775	39.419547	843	CUFF.497.1	973
BnaA01g10170D	BnaA01g10170D	j	CUFF.498	CUFF.498.1	40	5.503432	3.436921	7.569943	13.977310	976	CUFF.498.1	813
BnaA01g10170D	BnaA01g10170D	j	CUFF.498	CUFF.498.2	25	3.467926	1.475839	5.460013	8.807645	885	CUFF.498.1	813
BnaA01g10170D	BnaA01g10170D	j	CUFF.498	CUFF.498.3	100	13.822633	9.446663	18.198603	35.105954	644	CUFF.498.1	813
BnaA01g10200D	BnaA01g10200D	c	CUFF.499	CUFF.499.1	100	1.251303	0.496739	2.005866	3.198171	1171	CUFF.499.1	1827
BnaA01g10220D	BnaA01g10220D	=	CUFF.500	CUFF.500.1	100	5.125065	4.040722	6.209407	12.966124	2196	CUFF.500.1	2271
BnaA01g10230D	BnaA01g10230D	j	CUFF.501	CUFF.501.1	100	4.973248	3.902457	6.044039	12.490332	2111	CUFF.501.1	2005
BnaA01g10270D	BnaA01g10270D	=	CUFF.502	CUFF.502.1	100	13.384058	11.360370	15.407747	34.111484	1767	CUFF.502.1	2006
BnaA01g10280D	BnaA01g10280D	j	CUFF.503	CUFF.503.1	100	14.222565	12.126369	16.318761	36.434762	1755	CUFF.503.1	5637
BnaA01g10340D	BnaA01g10340D	j	CUFF.504	CUFF.504.1	55	2.017463	0.795088	3.239837	5.015500	1016	CUFF.504.1	1029
BnaA01g10340D	BnaA01g10340D	j	CUFF.504	CUFF.504.2	100	3.661061	1.964233	5.357889	9.101558	914	CUFF.504.1	1029
-	-	u	CUFF.505	CUFF.505.1	16	1.081261	0.452537	1.709986	2.745816	2380	CUFF.505.2	-
-	-	u	CUFF.505	CUFF.505.2	100	6.696998	5.454616	7.939380	17.006736	2454	CUFF.505.2	-
BnaA01g10360D	BnaA01g10360D	j	CUFF.506	CUFF.506.1	100	7.122253	5.334673	8.909834	17.833693	1312	CUFF.506.1	1522
BnaA01g10360D	BnaA01g10360D	c	CUFF.506	CUFF.506.2	72	5.114058	1.949207	8.278908	12.805292	551	CUFF.506.1	1522
BnaA01g10370D	BnaA01g10370D	=	CUFF.507	CUFF.507.1	100	6.345424	4.716174	7.974673	16.105080	1518	CUFF.507.1	537
BnaA01g10380D	BnaA01g10380D	=	CUFF.508	CUFF.508.1	100	5.006186	3.630679	6.381692	12.706011	1681	CUFF.508.1	1457
BnaA01g10390D	BnaA01g10390D	j	CUFF.509	CUFF.509.1	100	3.542276	2.510750	4.573803	9.044546	1731	CUFF.509.1	1524
BnaA01g10400D	BnaA01g10400D	c	CUFF.510	CUFF.510.1	100	1.286108	0.808460	1.763757	3.325194	2618	CUFF.510.1	3381
BnaA01g10410D	BnaA01g10410D	c	CUFF.511	CUFF.511.1	100	0.894511	0.329414	1.459607	2.259968	1481	CUFF.511.1	2040
BnaA01g10440D	BnaA01g10440D	j	CUFF.512	CUFF.512.1	100	6.959887	3.594961	10.324812	17.978247	525	CUFF.512.1	1627
BnaA01g10460D	BnaA01g10460D	c	CUFF.513	CUFF.513.1	100	2.166270	1.220832	3.111708	5.265214	1266	CUFF.513.1	1799
BnaA01g10460D	BnaA01g10460D	c	CUFF.514	CUFF.514.1	100	6.528549	2.744993	10.312105	17.256084	436	CUFF.514.1	1799
BnaA01g10490D	BnaA01g10490D	=	CUFF.515	CUFF.515.1	100	15.400742	12.248027	18.553456	39.970579	943	CUFF.515.1	1011
BnaA01g10500D	BnaA01g10500D	=	CUFF.516	CUFF.516.1	100	12.660717	10.112700	15.208735	31.549112	1411	CUFF.516.3	1647
BnaA01g10500D	BnaA01g10500D	j	CUFF.516	CUFF.516.2	33	4.215658	2.612002	5.819313	10.504954	1408	CUFF.516.3	1647
BnaA01g10500D	BnaA01g10500D	j	CUFF.516	CUFF.516.3	35	4.369975	2.789391	5.950559	10.889495	1492	CUFF.516.3	1647
BnaA01g10510D	BnaA01g10510D	j	CUFF.517	CUFF.517.1	100	2.965665	2.004680	3.926650	7.488316	1665	CUFF.517.1	1858
BnaA01g10520D	BnaA01g10520D	=	CUFF.518	CUFF.518.1	100	15.154179	11.608925	18.699434	38.617841	760	CUFF.518.1	786
BnaA01g10530D	BnaA01g10530D	j	CUFF.519	CUFF.519.1	100	37.441718	34.121286	40.762151	94.277287	2115	CUFF.519.1	2354
BnaA01g10530D	BnaA01g10530D	e	CUFF.520	CUFF.520.1	100	18.565507	15.235206	21.895808	46.747470	1020	CUFF.519.1	2354
BnaA01g10540D	BnaA01g10540D	j	CUFF.521	CUFF.521.1	100	4.563018	2.211292	6.914744	11.662730	615	CUFF.521.1	1990
BnaA01g10550D	BnaA01g10550D	e	CUFF.522	CUFF.522.1	100	23.033052	20.325020	25.741084	58.227507	1595	CUFF.522.1	1104
BnaA01g10570D	BnaA01g10570D	c	CUFF.523	CUFF.523.1	100	11.775039	7.666499	15.883578	29.692196	571	CUFF.523.2	717
BnaA01g10570D	BnaA01g10570D	j	CUFF.523	CUFF.523.2	20	2.332514	0.891033	3.773995	5.881719	815	CUFF.523.2	717
BnaA01g10580D	BnaA01g10580D	=	CUFF.524	CUFF.524.1	100	12.615462	9.275139	15.955785	31.397497	827	CUFF.524.1	1004
BnaA01g10580D	BnaA01g10580D	j	CUFF.524	CUFF.524.2	18	2.223736	0.681598	3.765875	5.534459	818	CUFF.524.1	1004
BnaA01g10580D	BnaA01g10580D	j	CUFF.524	CUFF.524.3	27	3.442250	1.484630	5.399870	8.567109	815	CUFF.524.1	1004
BnaA01g10590D	BnaA01g10590D	j	CUFF.525	CUFF.525.1	94	4.551191	3.633282	5.469100	11.645408	3630	CUFF.525.1	3552
BnaA01g10590D	BnaA01g10590D	j	CUFF.525	CUFF.525.2	100	4.854441	3.918665	5.790217	12.421349	3573	CUFF.525.1	3552
BnaA01g10600D	BnaA01g10600D	=	CUFF.526	CUFF.526.1	100	22.868184	20.175117	25.561250	58.514198	1828	CUFF.526.1	1200
BnaA01g10630D	BnaA01g10630D	c	CUFF.527	CUFF.527.1	100	23.978092	20.610214	27.345970	60.000607	1150	CUFF.527.1	1787
BnaA01g10650D	BnaA01g10650D	=	CUFF.528	CUFF.528.1	100	2.000613	1.170965	2.830262	5.001913	1587	CUFF.528.1	1684
BnaA01g10710D	BnaA01g10710D	=	CUFF.529	CUFF.529.1	100	31.540886	28.582309	34.499463	79.952267	1787	CUFF.529.1	1584
BnaA01g10720D	BnaA01g10720D	=	CUFF.530	CUFF.530.1	100	12.971074	10.978069	14.964079	33.373544	1660	CUFF.530.1	1581
BnaA01g10740D	BnaA01g10740D	=	CUFF.531	CUFF.531.1	100	4.421396	3.333613	5.509180	11.263664	1864	CUFF.531.1	1650
BnaA01g10750D	BnaA01g10750D	e	CUFF.532	CUFF.532.1	100	1.872469	1.150291	2.594646	4.827816	1763	CUFF.532.1	1707
BnaA01g10760D	BnaA01g10760D	j	CUFF.533	CUFF.533.1	100	9.256707	7.005940	11.507473	23.523837	1312	CUFF.533.2	4492
BnaA01g10760D	BnaA01g10760D	j	CUFF.533	CUFF.533.2	30	2.812838	1.831449	3.794228	7.148196	2620	CUFF.533.2	4492
BnaA01g10760D	BnaA01g10760D	j	CUFF.533	CUFF.533.3	96	8.880222	7.380218	10.380226	22.567086	2618	CUFF.533.2	4492
BnaA01g10760D	BnaA01g10760D	c	CUFF.534	CUFF.534.1	100	9.428021	7.075097	11.780945	23.996977	1005	CUFF.534.1	4492
BnaA01g10780D	BnaA01g10780D	j	CUFF.535	CUFF.535.1	100	11.676261	8.167662	15.184861	29.598180	985	CUFF.535.1	1749
BnaA01g10780D	BnaA01g10780D	j	CUFF.535	CUFF.535.2	92	10.787085	7.265182	14.308989	27.344206	925	CUFF.535.1	1749
BnaA01g10780D	BnaA01g10780D	j	CUFF.535	CUFF.535.3	91	10.634998	7.186504	14.083491	26.958679	884	CUFF.535.1	1749
BnaA01g10780D	BnaA01g10780D	j	CUFF.535	CUFF.535.4	92	10.762231	7.184995	14.339467	27.281203	925	CUFF.535.1	1749
BnaA01g10790D	BnaA01g10790D	=	CUFF.536	CUFF.536.1	100	12.633473	10.692604	14.574341	31.573056	1695	CUFF.536.1	1203
BnaA01g10800D	BnaA01g10800D	=	CUFF.537	CUFF.537.1	100	19.297803	16.644775	21.950831	49.167800	1440	CUFF.537.1	1563
BnaA01g10810D	BnaA01g10810D	j	CUFF.538	CUFF.538.1	54	1.957426	0.673720	3.241131	4.976932	1015	CUFF.538.2	3001
BnaA01g10810D	BnaA01g10810D	j	CUFF.538	CUFF.538.2	100	3.643266	2.768487	4.518046	9.263333	2576	CUFF.538.2	3001
BnaA01g10830D	BnaA01g10830D	j	CUFF.539	CUFF.539.1	100	1.491669	0.979433	2.003905	3.840850	2820	CUFF.539.1	2803
BnaA01g10840D	BnaA01g10840D	c	CUFF.540	CUFF.540.1	100	1.832113	0.775189	2.889038	4.755495	964	CUFF.540.1	3336
BnaA01g10840D	BnaA01g10840D	j	CUFF.541	CUFF.541.1	100	1.964537	1.222453	2.706621	4.849314	1799	CUFF.541.1	3336
-	-	u	CUFF.542	CUFF.542.1	25	5.916113	3.303795	8.528432	15.159190	840	CUFF.542.1	-
-	-	u	CUFF.542	CUFF.542.2	100	23.462655	18.474533	28.450776	60.119684	740	CUFF.542.1	-
BnaA01g10910D	BnaA01g10910D	=	CUFF.543	CUFF.543.1	100	6.578085	4.357538	8.798633	17.146986	838	CUFF.543.1	726
BnaA01g10920D	BnaA01g10920D	=	CUFF.544	CUFF.544.1	100	6.097494	4.156406	8.038581	15.383775	945	CUFF.544.1	753
BnaA01g10930D	BnaA01g10930D	=	CUFF.545	CUFF.545.1	100	9.357468	6.993055	11.721881	23.789794	977	CUFF.545.1	672
BnaA01g10990D	BnaA01g10990D	c	CUFF.546	CUFF.546.1	100	18.135961	8.788901	27.483022	47.343740	323	CUFF.546.1	1007
BnaA01g10990D	BnaA01g10990D	c	CUFF.547	CUFF.547.1	100	8.776374	4.969281	12.583466	22.145351	521	CUFF.547.1	1007
BnaA01g11000D	BnaA01g11000D	=	CUFF.548	CUFF.548.1	100	39.550505	30.894626	48.206383	95.017075	517	CUFF.548.1	506
BnaA01g11000D	BnaA01g11000D	j	CUFF.548	CUFF.548.2	36	14.054706	7.803910	20.305503	33.765362	475	CUFF.548.1	506
BnaA01g11020D	BnaA01g11020D	=	CUFF.549	CUFF.549.1	100	35.154830	28.771280	41.538379	90.344523	676	CUFF.549.1	697
BnaA01g11020D	BnaA01g11020D	j	CUFF.549	CUFF.549.2	21	7.401617	3.985761	10.817473	19.021442	664	CUFF.549.1	697
BnaA01g11030D	BnaA01g11030D	=	CUFF.550	CUFF.550.1	100	3.569710	2.141826	4.997594	8.787103	983	CUFF.550.1	723
BnaA01g11060D	BnaA01g11060D	j	CUFF.551	CUFF.551.1	51	6.718152	5.155119	8.281185	17.240732	2057	CUFF.551.3	2352
BnaA01g11060D	BnaA01g11060D	j	CUFF.551	CUFF.551.2	28	3.710358	2.426107	4.994608	9.521858	2058	CUFF.551.3	2352
BnaA01g11060D	BnaA01g11060D	j	CUFF.551	CUFF.551.3	100	13.077075	11.191929	14.962220	33.559579	2325	CUFF.551.3	2352
BnaA01g11070D	BnaA01g11070D	c	CUFF.552	CUFF.552.1	100	5.699517	3.659984	7.739051	14.848050	840	CUFF.552.1	2324
BnaA01g11090D	BnaA01g11090D	c	CUFF.553	CUFF.553.1	100	10.764872	8.757213	12.772531	27.198969	1370	CUFF.553.1	2086
BnaA01g11130D	BnaA01g11130D	=	CUFF.554	CUFF.554.1	100	2.926378	1.585716	4.267040	7.361185	1163	CUFF.554.1	1328
BnaA01g11130D	BnaA01g11130D	j	CUFF.554	CUFF.554.2	40	1.175850	0.224031	2.127669	2.957803	1163	CUFF.554.1	1328
BnaA01g11190D	BnaA01g11190D	=	CUFF.555	CUFF.555.1	100	2.586681	1.151848	4.021513	6.886232	775	CUFF.555.1	962
BnaA01g11200D	BnaA01g11200D	o	CUFF.556	CUFF.556.1	100	1.209364	0.538530	1.880199	3.235476	1377	CUFF.556.1	1680
BnaA01g11220D	BnaA01g11220D	j	CUFF.557	CUFF.557.1	100	5.577140	4.547630	6.606650	13.980057	2782	CUFF.557.1	2675
BnaA01g11220D	BnaA01g11220D	c	CUFF.557	CUFF.557.2	43	2.370691	1.482963	3.258419	5.942544	1890	CUFF.557.1	2675
BnaA01g11270D	BnaA01g11270D	j	CUFF.558	CUFF.558.1	100	2.770141	1.916140	3.624141	7.125889	1917	CUFF.558.1	3127
BnaA01g11310D	BnaA01g11310D	=	CUFF.559	CUFF.559.1	100	29.104581	24.803412	33.405751	73.218774	980	CUFF.559.1	1234
BnaA01g11320D	BnaA01g11320D	c	CUFF.560	CUFF.560.1	100	12.138928	7.633149	16.644707	31.919857	505	CUFF.560.1	1432
BnaA01g11320D	BnaA01g11320D	c	CUFF.561	CUFF.561.1	100	9.641384	6.339524	12.943244	24.266944	639	CUFF.561.1	1432
BnaA01g11330D	BnaA01g11330D	=	CUFF.562	CUFF.562.1	100	3.261951	2.267131	4.256772	8.163290	1649	CUFF.562.1	1542
BnaA01g11340D	BnaA01g11340D	x	CUFF.563	CUFF.563.1	100	20.538072	16.926256	24.149887	50.885390	913	CUFF.563.1	615
BnaA01g11350D	BnaA01g11350D	=	CUFF.564	CUFF.564.1	100	15.320417	11.924401	18.716433	38.012354	899	CUFF.564.2	984
BnaA01g11350D	BnaA01g11350D	j	CUFF.564	CUFF.564.2	18	2.739515	1.223637	4.255394	6.797166	1012	CUFF.564.2	984
BnaA01g11360D	BnaA01g11360D	j	CUFF.565	CUFF.565.1	100	3.828730	2.457673	5.199787	9.481987	1351	CUFF.565.1	1363
BnaA01g11360D	BnaA01g11360D	j	CUFF.565	CUFF.565.2	42	1.598680	0.609148	2.588212	3.959188	1351	CUFF.565.1	1363
BnaA01g11380D	BnaA01g11380D	c	CUFF.566	CUFF.566.1	100	2.857416	1.659842	4.054990	7.434918	1093	CUFF.566.1	2169
BnaA01g11380D	BnaA01g11380D	e	CUFF.567	CUFF.567.1	100	2.545831	1.516408	3.575254	6.403276	2015	CUFF.567.1	2169
BnaA01g11380D	BnaA01g11380D	o	CUFF.568	CUFF.568.1	100	3.027831	1.899044	4.156618	7.615602	1871	CUFF.567.1	2169
BnaA01g11390D	BnaA01g11390D	j	CUFF.569	CUFF.569.1	68	4.533150	2.871771	6.194529	11.401782	1579	CUFF.569.2	1375
BnaA01g11390D	BnaA01g11390D	j	CUFF.569	CUFF.569.2	100	6.686540	4.945949	8.427131	16.817990	1751	CUFF.569.2	1375
BnaA01g11400D	BnaA01g11400D	j	CUFF.570	CUFF.570.1	100	17.298563	13.928448	20.668679	43.688344	1026	CUFF.570.2	1592
BnaA01g11400D	BnaA01g11400D	j	CUFF.570	CUFF.570.2	16	2.808741	1.408403	4.209079	7.093609	1084	CUFF.570.2	1592
BnaA01g11400D	BnaA01g11400D	j	CUFF.570	CUFF.570.3	29	4.995278	2.079657	7.910900	12.615812	648	CUFF.570.2	1592
BnaA01g11410D	BnaA01g11410D	=	CUFF.571	CUFF.571.1	100	3.292346	1.996102	4.588590	8.229082	1077	CUFF.571.1	1182
BnaA01g11420D	BnaA01g11420D	e	CUFF.572	CUFF.572.1	100	3.180745	2.099000	4.262490	8.138455	2018	CUFF.572.1	1611
BnaA01g11420D	BnaA01g11420D	j	CUFF.573	CUFF.573.1	100	37.853900	33.839790	41.868009	96.855375	1503	CUFF.572.1	1611
BnaA01g11430D	BnaA01g11430D	j	CUFF.574	CUFF.574.1	100	16.666837	14.337974	18.995700	42.142211	1559	CUFF.574.1	825
BnaA01g11450D	BnaA01g11450D	=	CUFF.575	CUFF.575.1	100	3.210422	2.020585	4.400259	7.848633	1262	CUFF.575.1	1007
BnaA01g11480D	BnaA01g11480D	x	CUFF.576	CUFF.576.1	100	287.755912	274.056515	301.455309	732.041647	3029	CUFF.576.1	2256
BnaA01g11480D	BnaA01g11480D	=	CUFF.577	CUFF.577.1	100	1514.471654	1448.995761	1579.947547	3852.766446	1956	CUFF.577.1	2256
BnaA01g11490D	BnaA01g11490D	j	CUFF.578	CUFF.578.1	100	2.805019	1.789971	3.820067	6.942837	2123	CUFF.578.1	1991
BnaA01g11490D	BnaA01g11490D	j	CUFF.578	CUFF.578.2	45	1.254914	0.519869	1.989958	3.106097	2123	CUFF.578.1	1991
BnaA01g11490D	BnaA01g11490D	=	CUFF.578	CUFF.578.3	75	2.114515	1.120302	3.108729	5.233739	1808	CUFF.578.1	1991
BnaA01g11510D	BnaA01g11510D	=	CUFF.579	CUFF.579.1	100	52.659385	49.096851	56.221918	133.835255	2029	CUFF.579.1	2061
BnaA01g11520D	BnaA01g11520D	e	CUFF.580	CUFF.580.1	100	5.342249	4.436002	6.248497	13.639575	2983	CUFF.580.1	2860
BnaA01g11530D	BnaA01g11530D	j	CUFF.581	CUFF.581.1	100	14.609514	13.161725	16.057303	36.886933	3870	CUFF.581.1	3752
BnaA01g11550D	BnaA01g11550D	=	CUFF.582	CUFF.582.1	100	7.717664	3.974047	11.461280	19.156007	476	CUFF.582.1	426
BnaA01g11560D	BnaA01g11560D	c	CUFF.583	CUFF.583.1	100	4.068803	1.356268	6.781339	10.241089	477	CUFF.583.1	993
BnaA01g11580D	BnaA01g11580D	j	CUFF.584	CUFF.584.1	81	2.885058	2.135617	3.634500	7.316246	3095	CUFF.584.1	2241
BnaA01g11580D	BnaA01g11580D	j	CUFF.584	CUFF.584.2	51	1.807169	1.125407	2.488931	4.582817	2883	CUFF.584.1	2241
BnaA01g11580D	BnaA01g11580D	j	CUFF.584	CUFF.584.3	100	3.573243	2.311460	4.835025	9.061419	1661	CUFF.584.1	2241
BnaA01g11600D	BnaA01g11600D	c	CUFF.585	CUFF.585.1	100	1.509015	0.325997	2.692033	3.987283	804	CUFF.585.1	1655
BnaA01g11620D	BnaA01g11620D	j	CUFF.586	CUFF.586.1	12	1.208225	0.284405	2.132045	2.959656	1293	CUFF.586.1	1185
BnaA01g11620D	BnaA01g11620D	j	CUFF.586	CUFF.586.2	100	9.764335	7.642730	11.885940	23.918620	1291	CUFF.586.1	1185
BnaA01g11630D	BnaA01g11630D	j	CUFF.587	CUFF.587.1	100	14.750063	12.596247	16.903880	37.618177	1806	CUFF.587.1	1708
BnaA01g11640D	BnaA01g11640D	=	CUFF.588	CUFF.588.1	100	18.237755	15.571106	20.904403	46.513095	1511	CUFF.588.1	894
BnaA01g11650D	BnaA01g11650D	j	CUFF.589	CUFF.589.1	100	5.953813	4.402258	7.505367	15.139327	1324	CUFF.589.1	3832
BnaA01g11660D	BnaA01g11660D	=	CUFF.590	CUFF.590.1	100	9.948102	6.844200	13.052004	25.161549	701	CUFF.590.1	855
BnaA01g11670D	BnaA01g11670D	=	CUFF.591	CUFF.591.1	100	10.365442	5.741171	14.989713	25.935790	462	CUFF.591.1	901
BnaA01g11680D	BnaA01g11680D	j	CUFF.592	CUFF.592.1	100	1.806630	1.120249	2.493011	4.504410	1925	CUFF.592.1	2507
BnaA01g11740D	BnaA01g11740D	j	CUFF.593	CUFF.593.1	71	3.017406	2.061946	3.972865	7.623838	1834	CUFF.593.1	1802
BnaA01g11740D	BnaA01g11740D	j	CUFF.593	CUFF.593.2	100	4.256892	1.407972	7.105812	10.755549	541	CUFF.593.1	1802
BnaA01g11760D	BnaA01g11760D	=	CUFF.594	CUFF.594.1	100	6.037274	4.606328	7.468220	15.331431	1553	CUFF.594.1	1567
BnaA01g11790D	BnaA01g11790D	j	CUFF.595	CUFF.595.1	94	4.022200	2.531226	5.513175	10.253881	1234	CUFF.595.2	1992
BnaA01g11790D	BnaA01g11790D	j	CUFF.595	CUFF.595.2	26	1.114913	0.404851	1.824975	2.842271	1949	CUFF.595.2	1992
BnaA01g11790D	BnaA01g11790D	j	CUFF.595	CUFF.595.3	100	4.281511	2.664072	5.898949	10.914947	1123	CUFF.595.2	1992
BnaA01g11800D	BnaA01g11800D	=	CUFF.596	CUFF.596.1	100	1269.914611	1212.753011	1327.076210	3222.254874	1283	CUFF.596.1	1265
BnaA01g11840D	BnaA01g11840D	e	CUFF.597	CUFF.597.1	100	1.205881	0.429734	1.982029	3.076053	1779	CUFF.597.1	1482
BnaA01g11840D	BnaA01g11840D	j	CUFF.598	CUFF.598.1	100	11.176862	9.166977	13.186747	28.510774	1611	CUFF.597.1	1482
BnaA01g11860D	BnaA01g11860D	o	CUFF.599	CUFF.599.1	100	20.102910	14.180034	26.025787	51.889109	496	CUFF.599.1	1294
BnaA01g11880D	BnaA01g11880D	=	CUFF.600	CUFF.600.1	100	2.636447	1.305384	3.967510	6.653857	898	CUFF.600.1	1296
BnaA01g11920D	BnaA01g11920D	j	CUFF.601	CUFF.601.1	100	8.011107	6.862869	9.159346	20.350637	3143	CUFF.601.1	2412
BnaA01g11920D	BnaA01g11920D	c	CUFF.601	CUFF.601.2	68	5.481946	3.235150	7.728742	13.925802	785	CUFF.601.1	2412
BnaA01g11930D	BnaA01g11930D	j	CUFF.602	CUFF.602.1	100	3.716491	2.796615	4.636368	9.372864	2732	CUFF.602.1	2521
BnaA01g11930D	BnaA01g11930D	j	CUFF.602	CUFF.602.2	71	2.647650	1.614203	3.681097	6.677283	1862	CUFF.602.1	2521
BnaA01g11940D	BnaA01g11940D	=	CUFF.603	CUFF.603.1	100	10.912930	8.669478	13.156383	27.377949	1162	CUFF.603.1	1203
BnaA01g11950D	BnaA01g11950D	=	CUFF.604	CUFF.604.1	100	5.616645	3.754378	7.478913	14.352922	1170	CUFF.604.1	1115
BnaA01g11950D	BnaA01g11950D	j	CUFF.604	CUFF.604.2	54	3.020382	1.541344	4.499421	7.718363	1158	CUFF.604.1	1115
BnaA01g12010D	BnaA01g12010D	=	CUFF.605	CUFF.605.1	100	3.108937	1.884904	4.332970	7.833187	1126	CUFF.605.1	1168
BnaA01g12040D	BnaA01g12040D	=	CUFF.606	CUFF.606.1	100	56.750033	49.449756	64.050309	142.866057	757	CUFF.606.1	844
BnaA01g12060D	BnaA01g12060D	=	CUFF.607	CUFF.607.1	100	12.574206	9.888067	15.260345	31.791094	1002	CUFF.607.1	1107
BnaA01g12080D	BnaA01g12080D	=	CUFF.608	CUFF.608.1	100	9.638085	7.551155	11.725014	24.114665	1234	CUFF.608.1	1396
BnaA01g12090D	BnaA01g12090D	=	CUFF.609	CUFF.609.1	100	6.766554	5.265289	8.267819	17.109221	1749	CUFF.609.1	1783
BnaA01g12090D	BnaA01g12090D	j	CUFF.609	CUFF.609.2	35	2.401494	1.177013	3.625975	6.072173	1312	CUFF.609.1	1783
BnaA01g12100D	BnaA01g12100D	j	CUFF.610	CUFF.610.1	38	0.771866	0.155290	1.388441	1.930360	1811	CUFF.610.1	1577
BnaA01g12100D	BnaA01g12100D	j	CUFF.610	CUFF.610.2	41	0.836318	0.190174	1.482463	2.091550	1737	CUFF.610.1	1577
BnaA01g12100D	BnaA01g12100D	=	CUFF.610	CUFF.610.3	100	2.022636	1.108069	2.937202	5.058412	1737	CUFF.610.1	1577
BnaA01g12110D	BnaA01g12110D	=	CUFF.611	CUFF.611.1	100	8.233371	4.560268	11.906475	19.203846	520	CUFF.611.1	636
BnaA01g12120D	BnaA01g12120D	=	CUFF.612	CUFF.612.1	100	12.397913	8.022179	16.773647	32.810241	534	CUFF.612.1	527
BnaA01g12140D	BnaA01g12140D	j	CUFF.613	CUFF.613.1	100	11.080485	8.620174	13.540795	28.001408	1183	CUFF.613.2	1610
BnaA01g12140D	BnaA01g12140D	=	CUFF.613	CUFF.613.2	21	2.317101	1.107750	3.526453	5.855529	1381	CUFF.613.2	1610
BnaA01g12150D	BnaA01g12150D	j	CUFF.614	CUFF.614.1	100	3.425655	2.467328	4.383982	8.796361	1889	CUFF.614.1	2394
BnaA01g12160D	BnaA01g12160D	j	CUFF.615	CUFF.615.1	100	4.617911	3.459906	5.775916	11.865199	1761	CUFF.615.1	1763
BnaA01g12170D	BnaA01g12170D	j	CUFF.616	CUFF.616.1	67	1.492877	0.451663	2.534090	3.834884	1194	CUFF.616.1	1435
BnaA01g12170D	BnaA01g12170D	=	CUFF.616	CUFF.616.2	100	2.225413	1.029974	3.420852	5.716614	1194	CUFF.616.1	1435
BnaA01g12190D	BnaA01g12190D	=	CUFF.617	CUFF.617.1	100	76.978166	66.427963	87.528369	196.190709	547	CUFF.617.1	766
BnaA01g12200D	BnaA01g12200D	=	CUFF.618	CUFF.618.1	100	6.913192	4.730834	9.095549	17.951757	893	CUFF.618.1	775
BnaA01g12270D	BnaA01g12270D	o	CUFF.619	CUFF.619.1	62	3.861854	1.662106	6.061603	9.565321	734	CUFF.619.2	1795
BnaA01g12270D	BnaA01g12270D	=	CUFF.619	CUFF.619.2	100	6.273977	3.835773	8.712181	15.539842	818	CUFF.619.2	1795
BnaA01g12280D	BnaA01g12280D	j	CUFF.620	CUFF.620.1	45	9.685827	8.416736	10.954919	23.798699	3739	CUFF.620.2	2654
BnaA01g12280D	BnaA01g12280D	j	CUFF.620	CUFF.620.2	15	3.172974	2.356697	3.989251	7.796200	3742	CUFF.620.2	2654
BnaA01g12280D	BnaA01g12280D	c	CUFF.620	CUFF.620.3	100	21.517284	17.677661	25.356907	52.869348	1059	CUFF.620.2	2654
BnaA01g12290D	BnaA01g12290D	e	CUFF.621	CUFF.621.1	100	6.952899	4.172274	9.733524	17.559356	632	CUFF.621.1	555
BnaA01g12310D	BnaA01g12310D	=	CUFF.622	CUFF.622.1	100	5.559964	4.155091	6.964836	13.679347	1476	CUFF.622.1	1524
BnaA01g12320D	BnaA01g12320D	j	CUFF.623	CUFF.623.1	100	7.434479	5.669766	9.199192	18.624167	1595	CUFF.623.2	1301
BnaA01g12320D	BnaA01g12320D	j	CUFF.623	CUFF.623.2	31	2.276404	1.250525	3.302283	5.702636	1808	CUFF.623.2	1301
BnaA01g12320D	BnaA01g12320D	j	CUFF.623	CUFF.623.3	97	7.196742	5.021671	9.371813	18.028610	1063	CUFF.623.2	1301
BnaA01g12340D	BnaA01g12340D	=	CUFF.624	CUFF.624.1	100	3.529466	2.024497	5.034436	9.225735	902	CUFF.624.1	677
BnaA01g12360D	BnaA01g12360D	=	CUFF.625	CUFF.625.1	100	42.076144	38.237574	45.914714	107.540209	1465	CUFF.625.1	1420
BnaA01g12380D	BnaA01g12380D	e	CUFF.626	CUFF.626.1	100	8.367267	6.563169	10.171365	20.986825	1340	CUFF.626.1	1689
BnaA01g12380D	BnaA01g12380D	c	CUFF.627	CUFF.627.1	100	4.990930	2.224359	7.757500	12.897682	530	CUFF.627.1	1689
BnaA01g12390D	BnaA01g12390D	j	CUFF.628	CUFF.628.1	100	4.018729	2.626108	5.411349	10.107784	1363	CUFF.628.1	1411
BnaA01g12390D	BnaA01g12390D	j	CUFF.628	CUFF.628.2	30	1.191391	0.207973	2.174809	2.996551	1203	CUFF.628.1	1411
BnaA01g12430D	BnaA01g12430D	j	CUFF.629	CUFF.629.1	100	6.737053	2.493810	10.980296	17.139959	413	CUFF.629.1	378
BnaA01g12450D	BnaA01g12450D	j	CUFF.630	CUFF.630.1	18	1.492529	0.429884	2.555175	3.758005	1275	CUFF.630.1	1298
BnaA01g12450D	BnaA01g12450D	=	CUFF.630	CUFF.630.2	100	8.236505	6.214489	10.258521	20.738505	1271	CUFF.630.1	1298
BnaA01g12470D	BnaA01g12470D	=	CUFF.631	CUFF.631.1	100	1.737510	1.042639	2.432380	4.318689	1790	CUFF.631.1	1950
BnaA01g12510D	BnaA01g12510D	c	CUFF.632	CUFF.632.1	100	7.125566	3.316791	10.934341	17.777225	450	CUFF.632.1	870
BnaA01g12520D	BnaA01g12520D	j	CUFF.633	CUFF.633.1	100	5.311201	3.404826	7.217575	13.693593	890	CUFF.633.1	2777
BnaA01g12530D	BnaA01g12530D	=	CUFF.634	CUFF.634.1	100	137.545170	127.126772	147.963567	349.659850	1020	CUFF.634.1	1271
BnaA01g12540D	BnaA01g12540D	=	CUFF.635	CUFF.635.1	100	9.096341	6.657519	11.535162	23.517954	985	CUFF.635.2	1063
BnaA01g12540D	BnaA01g12540D	j	CUFF.635	CUFF.635.2	16	1.462784	0.458207	2.467361	3.781927	1118	CUFF.635.2	1063
BnaA01g12560D	BnaA01g12560D	j	CUFF.636	CUFF.636.1	40	0.872853	0.216469	1.529237	2.210162	1715	CUFF.636.1	1707
BnaA01g12560D	BnaA01g12560D	=	CUFF.636	CUFF.636.2	100	2.170886	1.264990	3.076782	5.496929	1715	CUFF.636.1	1707
BnaA01g12570D	BnaA01g12570D	c	CUFF.637	CUFF.637.1	100	5.644257	3.877548	7.410966	13.866190	1057	CUFF.637.1	1114
BnaA01g12730D	BnaA01g12730D	j	CUFF.638	CUFF.638.1	76	1.034733	0.397645	1.671821	2.631029	1930	CUFF.638.1	1857
BnaA01g12730D	BnaA01g12730D	j	CUFF.638	CUFF.638.2	85	1.159582	0.463928	1.855237	2.948485	1930	CUFF.638.1	1857
BnaA01g12730D	BnaA01g12730D	j	CUFF.638	CUFF.638.3	100	1.364074	0.495698	2.232450	3.468448	1509	CUFF.638.1	1857
BnaA01g12810D	BnaA01g12810D	j	CUFF.639	CUFF.639.1	100	1.715423	0.909161	2.521685	4.316200	1442	CUFF.639.1	1469
BnaA01g12890D	BnaA01g12890D	=	CUFF.640	CUFF.640.1	100	85.355112	77.326579	93.383644	216.895302	812	CUFF.640.1	937
BnaA01g12900D	BnaA01g12900D	=	CUFF.641	CUFF.641.1	100	39.919508	36.256150	43.582867	101.969091	1847	CUFF.641.1	1909
BnaA01g13020D	BnaA01g13020D	j	CUFF.642	CUFF.642.1	100	128.002976	119.054547	136.951406	328.452354	1299	CUFF.642.1	1119
BnaA01g13030D	BnaA01g13030D	j	CUFF.643	CUFF.643.1	100	2.724550	1.657484	3.791615	6.962271	1308	CUFF.643.1	1161
BnaA01g13040D	BnaA01g13040D	j	CUFF.644	CUFF.644.1	100	18.944095	15.944128	21.944062	48.166534	1218	CUFF.644.1	1236
BnaA01g13080D	BnaA01g13080D	j	CUFF.645	CUFF.645.1	100	15.082173	12.325332	17.839013	37.471479	1146	CUFF.645.1	1185
BnaA01g13090D	BnaA01g13090D	j	CUFF.646	CUFF.646.1	100	2.831644	1.953112	3.710175	7.093204	1825	CUFF.646.1	1929
BnaA01g13130D	BnaA01g13130D	j	CUFF.647	CUFF.647.1	51	1.237145	0.506646	1.967644	3.191326	1566	CUFF.647.1	1714
BnaA01g13130D	BnaA01g13130D	j	CUFF.647	CUFF.647.2	100	2.406636	0.969512	3.843760	6.208132	901	CUFF.647.1	1714
BnaA01g13170D	BnaA01g13170D	e	CUFF.648	CUFF.648.1	100	31.545088	27.916619	35.173557	81.175788	1275	CUFF.648.1	1156
BnaA01g13180D	BnaA01g13180D	j	CUFF.649	CUFF.649.1	100	2.020329	0.715828	3.324830	5.176804	767	CUFF.649.1	1797
BnaA01g13210D	BnaA01g13210D	=	CUFF.650	CUFF.650.1	100	1.461617	0.517869	2.405365	3.802666	966	CUFF.650.1	1170
BnaA01g13220D	BnaA01g13220D	j	CUFF.651	CUFF.651.1	100	2.304326	1.753169	2.855483	5.842922	3624	CUFF.651.1	3394
BnaA01g13300D	BnaA01g13300D	=	CUFF.652	CUFF.652.1	100	8.292109	6.000658	10.583561	21.501378	925	CUFF.652.1	807
BnaA01g13310D	BnaA01g13310D	j	CUFF.653	CUFF.653.1	23	25.328370	20.596859	30.059881	62.666577	985	CUFF.653.1	1160
BnaA01g13310D	BnaA01g13310D	=	CUFF.653	CUFF.653.2	100	109.578193	99.192424	119.963962	271.114573	852	CUFF.653.1	1160
BnaA01g13320D	BnaA01g13320D	j	CUFF.654	CUFF.654.1	24	2.588292	1.336644	3.839940	6.494987	1567	CUFF.654.2	2881
BnaA01g13320D	BnaA01g13320D	j	CUFF.654	CUFF.654.2	100	10.880462	9.270703	12.490220	27.303118	2433	CUFF.654.2	2881
BnaA01g13330D	BnaA01g13330D	=	CUFF.655	CUFF.655.1	100	16.423097	14.253042	18.593151	41.794905	1761	CUFF.655.1	1793
BnaA01g13340D	BnaA01g13340D	=	CUFF.656	CUFF.656.1	100	2.557334	1.504679	3.609988	6.520069	1546	CUFF.656.1	1602
BnaA01g13340D	BnaA01g13340D	j	CUFF.656	CUFF.656.2	77	1.979952	0.878741	3.081163	5.048001	1277	CUFF.656.1	1602
-	-	u	CUFF.657	CUFF.657.1	100	10.373701	6.757189	13.990212	25.909017	601	CUFF.657.1	-
BnaA01g13370D	BnaA01g13370D	=	CUFF.658	CUFF.658.1	100	6.271450	3.323820	9.219081	16.243605	573	CUFF.658.1	585
BnaA01g13400D	BnaA01g13400D	j	CUFF.659	CUFF.659.1	100	14.702585	12.801068	16.604102	36.917176	2191	CUFF.659.1	2163
BnaA01g13430D	BnaA01g13430D	j	CUFF.660	CUFF.660.1	100	2.281858	1.404131	3.159586	5.687111	1537	CUFF.660.1	1383
BnaA01g13470D	BnaA01g13470D	=	CUFF.661	CUFF.661.1	100	40.962505	37.559885	44.365125	103.583619	2262	CUFF.661.1	2341
BnaA01g13480D	BnaA01g13480D	=	CUFF.662	CUFF.662.1	100	4.170062	2.793153	5.546971	10.440344	1459	CUFF.662.2	1508
BnaA01g13480D	BnaA01g13480D	j	CUFF.662	CUFF.662.2	43	1.796114	0.867817	2.724411	4.496826	1659	CUFF.662.2	1508
-	-	u	CUFF.663	CUFF.663.1	100	20.342666	14.138621	26.546712	50.936738	469	CUFF.663.1	-
BnaA01g13510D	BnaA01g13510D	=	CUFF.664	CUFF.664.1	100	14.008636	10.731377	17.285896	35.787678	802	CUFF.664.1	729
BnaA01g13530D	BnaA01g13530D	j	CUFF.665	CUFF.665.1	100	6.848053	5.189365	8.506742	17.227583	1712	CUFF.665.1	1172
BnaA01g13530D	BnaA01g13530D	j	CUFF.665	CUFF.665.2	50	3.419947	2.092980	4.746913	8.603527	1643	CUFF.665.1	1172
BnaA01g13530D	BnaA01g13530D	j	CUFF.665	CUFF.665.3	59	4.055993	2.589721	5.522265	10.203623	1625	CUFF.665.1	1172
BnaA01g13530D	BnaA01g13530D	p	CUFF.666	CUFF.666.1	100	131.732740	121.756362	141.709118	330.662478	1054	CUFF.666.1	1172
BnaA01g13540D	BnaA01g13540D	=	CUFF.667	CUFF.667.1	100	5.440597	3.856271	7.024923	13.747528	1213	CUFF.667.1	1382
BnaA01g13550D	BnaA01g13550D	=	CUFF.668	CUFF.668.1	100	9.305167	6.561381	12.048952	22.989060	772	CUFF.668.1	694
BnaA01g13560D	BnaA01g13560D	j	CUFF.669	CUFF.669.1	15	0.785410	0.286760	1.284059	2.007202	2874	CUFF.669.3	2799
BnaA01g13560D	BnaA01g13560D	=	CUFF.669	CUFF.669.2	100	5.152053	4.120610	6.183497	13.166652	2874	CUFF.669.3	2799
BnaA01g13560D	BnaA01g13560D	j	CUFF.669	CUFF.669.3	16	0.826288	0.346503	1.306074	2.111673	2877	CUFF.669.3	2799
-	-	u	CUFF.670	CUFF.670.1	100	1.388794	0.407883	2.369706	3.691951	928	CUFF.670.1	-
BnaA01g13630D	BnaA01g13630D	j	CUFF.671	CUFF.671.1	45	2.697914	1.531780	3.864049	6.831865	1300	CUFF.671.2	1435
BnaA01g13630D	BnaA01g13630D	j	CUFF.671	CUFF.671.2	16	0.973543	0.182411	1.764676	2.465281	1563	CUFF.671.2	1435
BnaA01g13630D	BnaA01g13630D	=	CUFF.671	CUFF.671.3	100	6.032602	4.447045	7.618159	15.276215	1498	CUFF.671.2	1435
BnaA01g13650D	BnaA01g13650D	j	CUFF.672	CUFF.672.1	100	3.011108	1.626693	4.395523	7.748932	945	CUFF.672.1	2643
BnaA01g13670D	BnaA01g13670D	=	CUFF.673	CUFF.673.1	100	111.688603	104.996151	118.381055	285.185755	2280	CUFF.673.1	3844
BnaA01g13690D	BnaA01g13690D	=	CUFF.674	CUFF.674.1	100	10.526441	7.446025	13.606856	26.223755	716	CUFF.674.1	836
BnaA01g13700D	BnaA01g13700D	=	CUFF.675	CUFF.675.1	100	9.339281	7.498849	11.179713	23.741580	1412	CUFF.675.1	1391
BnaA01g13710D	BnaA01g13710D	j	CUFF.676	CUFF.676.1	100	3.310605	2.197669	4.423540	8.430764	1406	CUFF.676.1	1507
BnaA01g13720D	BnaA01g13720D	j	CUFF.677	CUFF.677.1	100	1.898736	0.918743	2.878729	4.706149	1105	CUFF.677.1	1316
BnaA01g13740D	BnaA01g13740D	j	CUFF.678	CUFF.678.1	100	4.612481	3.521773	5.703189	11.696568	1911	CUFF.678.1	1686
BnaA01g13760D	BnaA01g13760D	j	CUFF.679	CUFF.679.1	38	2.175918	1.394793	2.957042	5.512949	2182	CUFF.679.1	2673
BnaA01g13760D	BnaA01g13760D	j	CUFF.679	CUFF.679.2	100	5.688319	3.041611	8.335026	14.412039	619	CUFF.679.1	2673
BnaA01g13760D	BnaA01g13760D	c	CUFF.679	CUFF.679.3	93	5.297767	3.857738	6.737796	13.422528	1503	CUFF.679.1	2673
BnaA01g13770D	BnaA01g13770D	=	CUFF.680	CUFF.680.1	100	5.948112	3.215079	8.681144	15.629615	582	CUFF.680.1	569
BnaA01g13780D	BnaA01g13780D	j	CUFF.681	CUFF.681.1	35	0.852471	0.345028	1.359915	2.130805	2392	CUFF.681.1	1878
BnaA01g13780D	BnaA01g13780D	j	CUFF.681	CUFF.681.2	100	2.407351	1.654294	3.160409	6.017325	2392	CUFF.681.1	1878
BnaA01g13800D	BnaA01g13800D	j	CUFF.682	CUFF.682.1	27	1.312758	0.552491	2.073025	3.339166	1952	CUFF.682.1	2153
BnaA01g13800D	BnaA01g13800D	c	CUFF.682	CUFF.682.2	100	4.792156	3.571236	6.013077	12.189453	1952	CUFF.682.1	2153
BnaA01g13830D	BnaA01g13830D	o	CUFF.683	CUFF.683.1	100	9.183731	6.880783	11.486679	23.185558	1008	CUFF.683.1	1714
BnaA01g13840D	BnaA01g13840D	j	CUFF.684	CUFF.684.1	43	2.491743	1.232051	3.751435	6.369845	1199	CUFF.684.1	797
BnaA01g13840D	BnaA01g13840D	j	CUFF.684	CUFF.684.2	55	3.142721	1.315121	4.970322	8.033994	980	CUFF.684.1	797
BnaA01g13840D	BnaA01g13840D	j	CUFF.684	CUFF.684.3	100	5.734347	3.728120	7.740575	14.659178	1072	CUFF.684.1	797
BnaA01g13870D	BnaA01g13870D	=	CUFF.685	CUFF.685.1	100	9.616073	6.421672	12.810474	24.806601	651	CUFF.685.1	516
BnaA01g13880D	BnaA01g13880D	=	CUFF.686	CUFF.686.1	100	5.448872	3.035291	7.862453	14.100889	671	CUFF.686.1	871
BnaA01g13890D	BnaA01g13890D	=	CUFF.687	CUFF.687.1	100	1.877254	1.076790	2.677717	4.833862	1479	CUFF.687.1	2026
BnaA01g13910D	BnaA01g13910D	j	CUFF.688	CUFF.688.1	100	7.961014	5.989450	9.932577	20.454101	1158	CUFF.688.1	2473
BnaA01g13910D	BnaA01g13910D	j	CUFF.689	CUFF.689.1	22	1.313615	0.318230	2.309000	3.345806	1143	CUFF.689.1	2473
BnaA01g13910D	BnaA01g13910D	c	CUFF.689	CUFF.689.2	100	5.979443	4.171284	7.787601	15.229768	1140	CUFF.689.1	2473
BnaA01g13920D	BnaA01g13920D	j	CUFF.690	CUFF.690.1	56	3.229411	1.842629	4.616192	8.312911	1488	CUFF.690.2	2537
BnaA01g13920D	BnaA01g13920D	j	CUFF.690	CUFF.690.2	18	1.028702	0.356493	1.700911	2.648009	1943	CUFF.690.2	2537
BnaA01g13920D	BnaA01g13920D	j	CUFF.690	CUFF.690.3	100	5.739667	4.289373	7.189961	14.774629	1855	CUFF.690.2	2537
BnaA01g13930D	BnaA01g13930D	j	CUFF.691	CUFF.691.1	100	23.502072	20.671602	26.332543	60.056587	1674	CUFF.691.1	1616
BnaA01g13940D	BnaA01g13940D	j	CUFF.692	CUFF.692.1	25	0.911065	0.448232	1.373898	2.297451	3617	CUFF.692.1	3352
BnaA01g13940D	BnaA01g13940D	=	CUFF.692	CUFF.692.2	100	3.613545	2.851754	4.375337	9.112351	3617	CUFF.692.1	3352
BnaA01g13950D	BnaA01g13950D	=	CUFF.693	CUFF.693.1	100	1.851223	0.824349	2.878096	4.342052	985	CUFF.693.1	1058
BnaA01g13970D	BnaA01g13970D	j	CUFF.694	CUFF.694.1	100	6.990998	4.255564	9.726432	17.911393	769	CUFF.694.2	905
BnaA01g13970D	BnaA01g13970D	=	CUFF.694	CUFF.694.2	36	2.510673	0.676397	4.344950	6.432510	823	CUFF.694.2	905
BnaA01g13980D	BnaA01g13980D	j	CUFF.695	CUFF.695.1	74	3.842307	2.553168	5.131447	9.590446	1484	CUFF.695.1	1487
BnaA01g13980D	BnaA01g13980D	=	CUFF.695	CUFF.695.2	100	5.178377	3.306442	7.050311	12.925291	1041	CUFF.695.1	1487
BnaA01g13990D	BnaA01g13990D	c	CUFF.696	CUFF.696.1	100	9.232198	7.479184	10.985212	23.385061	1604	CUFF.696.1	2004
BnaA01g14000D	BnaA01g14000D	c	CUFF.697	CUFF.697.1	100	3.631244	2.133237	5.129252	8.902388	985	CUFF.697.1	1545
BnaA01g14020D	BnaA01g14020D	=	CUFF.698	CUFF.698.1	100	2.447262	1.292849	3.601674	6.154416	1020	CUFF.698.1	856
BnaA01g14040D	BnaA01g14040D	j	CUFF.699	CUFF.699.1	100	6.385074	5.439686	7.330462	16.158402	4663	CUFF.699.2	4412
BnaA01g14040D	BnaA01g14040D	j	CUFF.699	CUFF.699.2	24	1.541710	1.020326	2.063094	3.901532	4666	CUFF.699.2	4412
BnaA01g14040D	BnaA01g14040D	j	CUFF.699	CUFF.699.3	19	1.188956	0.723949	1.653963	3.008834	4663	CUFF.699.2	4412
BnaA01g14050D	BnaA01g14050D	=	CUFF.700	CUFF.700.1	100	41.339760	37.981729	44.697791	104.902878	2367	CUFF.700.1	2469
BnaA01g14070D	BnaA01g14070D	p	CUFF.701	CUFF.701.1	100	8.740501	7.058391	10.422612	22.410384	1546	CUFF.701.1	1509
BnaA01g14080D	BnaA01g14080D	c	CUFF.702	CUFF.702.1	100	9.403835	6.793918	12.013752	24.426106	828	CUFF.702.1	931
BnaA01g14090D	BnaA01g14090D	j	CUFF.703	CUFF.703.1	100	10.328485	8.273064	12.383905	25.637158	1280	CUFF.703.1	1038
BnaA01g14100D	BnaA01g14100D	j	CUFF.704	CUFF.704.1	18	3.484450	2.173749	4.795152	8.841634	1585	CUFF.704.1	2511
BnaA01g14100D	BnaA01g14100D	c	CUFF.704	CUFF.704.2	100	19.340195	16.413424	22.266967	49.074861	1464	CUFF.704.1	2511
BnaA01g14100D	BnaA01g14100D	j	CUFF.704	CUFF.704.3	16	3.088829	1.805009	4.372649	7.837764	1405	CUFF.704.1	2511
BnaA01g14100D	BnaA01g14100D	j	CUFF.705	CUFF.705.1	100	5.731585	3.965573	7.497597	14.621575	1063	CUFF.705.1	2511
BnaA01g14120D	BnaA01g14120D	=	CUFF.706	CUFF.706.1	100	8.927322	6.734049	11.120595	22.239488	1077	CUFF.706.1	1203
BnaA01g14140D	BnaA01g14140D	j	CUFF.707	CUFF.707.1	22	0.794908	0.312455	1.277360	2.014020	2674	CUFF.707.1	2373
BnaA01g14140D	BnaA01g14140D	j	CUFF.707	CUFF.707.2	97	3.529367	2.628404	4.430330	8.942185	2581	CUFF.707.1	2373
BnaA01g14140D	BnaA01g14140D	j	CUFF.707	CUFF.707.3	100	3.656685	1.900034	5.413337	9.264766	857	CUFF.707.1	2373
BnaA01g14150D	BnaA01g14150D	c	CUFF.708	CUFF.708.1	100	8.433690	4.604088	12.263291	20.241230	507	CUFF.708.1	1387
BnaA01g14160D	BnaA01g14160D	=	CUFF.709	CUFF.709.1	100	8.468879	7.011109	9.926649	21.349364	1923	CUFF.709.1	877
BnaA01g14170D	BnaA01g14170D	=	CUFF.710	CUFF.710.1	100	5.226473	3.285410	7.167537	12.873745	830	CUFF.710.1	852
BnaA01g14180D	BnaA01g14180D	=	CUFF.711	CUFF.711.1	100	35.445727	31.486653	39.404802	89.788047	1371	CUFF.711.1	1429
BnaA01g14190D	BnaA01g14190D	j	CUFF.712	CUFF.712.1	100	10.517773	8.689116	12.346431	26.624790	1794	CUFF.712.1	1761
BnaA01g14190D	BnaA01g14190D	j	CUFF.712	CUFF.712.2	51	5.342047	3.295214	7.388879	13.522907	996	CUFF.712.1	1761
BnaA01g14200D	BnaA01g14200D	=	CUFF.713	CUFF.713.1	100	9.121786	7.792545	10.451027	23.096496	2662	CUFF.713.1	2490
BnaA01g14240D	BnaA01g14240D	j	CUFF.714	CUFF.714.1	13	0.764034	0.151576	1.376492	1.913342	1929	CUFF.714.1	2161
BnaA01g14240D	BnaA01g14240D	=	CUFF.714	CUFF.714.2	100	6.018164	4.683342	7.352985	15.071059	1929	CUFF.714.1	2161
BnaA01g14250D	BnaA01g14250D	=	CUFF.715	CUFF.715.1	100	4.761799	3.238618	6.284980	12.245121	1152	CUFF.715.1	1379
BnaA01g14270D	BnaA01g14270D	=	CUFF.716	CUFF.716.1	100	24.388915	19.985660	28.792170	60.425603	779	CUFF.716.1	906
BnaA01g14300D	BnaA01g14300D	=	CUFF.717	CUFF.717.1	100	7.041854	4.913708	9.170000	17.728707	1136	CUFF.717.2	1236
BnaA01g14300D	BnaA01g14300D	j	CUFF.717	CUFF.717.2	57	4.009431	2.270632	5.748230	10.094222	1153	CUFF.717.2	1236
BnaA01g14300D	BnaA01g14300D	j	CUFF.717	CUFF.717.3	19	1.339503	0.380260	2.298746	3.372358	1153	CUFF.717.2	1236
BnaA01g14310D	BnaA01g14310D	j	CUFF.718	CUFF.718.1	29	3.558433	1.502404	5.614462	9.002592	811	CUFF.718.1	1367
BnaA01g14310D	BnaA01g14310D	j	CUFF.718	CUFF.718.2	90	11.055882	7.548380	14.563384	27.970623	809	CUFF.718.1	1367
BnaA01g14310D	BnaA01g14310D	j	CUFF.718	CUFF.718.3	100	12.312057	8.550680	16.073434	31.148660	774	CUFF.718.1	1367
BnaA01g14330D	BnaA01g14330D	j	CUFF.719	CUFF.719.1	52	2.112312	0.969411	3.255212	5.477623	1138	CUFF.719.1	2440
BnaA01g14330D	BnaA01g14330D	j	CUFF.719	CUFF.719.2	100	4.063176	1.572923	6.553428	10.536582	624	CUFF.719.1	2440
BnaA01g14340D	BnaA01g14340D	j	CUFF.720	CUFF.720.1	29	1.959521	0.680366	3.238676	4.779412	1000	CUFF.720.1	922
BnaA01g14340D	BnaA01g14340D	=	CUFF.720	CUFF.720.2	100	6.721406	4.453658	8.989155	16.393992	903	CUFF.720.1	922
BnaA01g14350D	BnaA01g14350D	j	CUFF.721	CUFF.721.1	65	5.305470	2.383238	8.227702	13.647328	641	CUFF.721.1	1127
BnaA01g14350D	BnaA01g14350D	j	CUFF.721	CUFF.721.2	100	8.137740	4.686632	11.588849	20.932813	633	CUFF.721.1	1127
BnaA01g14380D	BnaA01g14380D	j	CUFF.722	CUFF.722.1	100	1.995781	1.019252	2.972309	4.995304	1195	CUFF.722.1	1261
BnaA01g14400D	BnaA01g14400D	=	CUFF.723	CUFF.723.1	100	3.813060	1.521696	6.104424	9.525706	577	CUFF.723.1	739
BnaA01g14420D	BnaA01g14420D	e	CUFF.724	CUFF.724.1	100	5.730412	4.111446	7.349379	13.921526	1210	CUFF.724.1	1192
BnaA01g14430D	BnaA01g14430D	=	CUFF.725	CUFF.725.1	100	10.879759	8.177774	13.581744	27.232740	907	CUFF.725.1	1136
BnaA01g14450D	BnaA01g14450D	j	CUFF.726	CUFF.726.1	100	89.832105	81.876935	97.787275	228.621843	1025	CUFF.726.1	1342
BnaA01g14470D	BnaA01g14470D	=	CUFF.727	CUFF.727.1	100	49.926301	43.878472	55.974130	124.006924	910	CUFF.727.1	1025
BnaA01g14480D	BnaA01g14480D	j	CUFF.728	CUFF.728.1	100	52.243462	45.841041	58.645883	131.579493	794	CUFF.728.1	889
BnaA01g14520D	BnaA01g14520D	j	CUFF.729	CUFF.729.1	43	5.125698	2.993285	7.258112	12.956243	832	CUFF.729.1	1340
BnaA01g14520D	BnaA01g14520D	c	CUFF.729	CUFF.729.2	100	11.974173	8.046006	15.902340	30.267151	628	CUFF.729.1	1340
BnaA01g14530D	BnaA01g14530D	=	CUFF.730	CUFF.730.1	100	4.940514	3.111036	6.769992	12.116227	917	CUFF.730.1	1123
BnaA01g14560D	BnaA01g14560D	e	CUFF.731	CUFF.731.1	100	16.594362	13.448416	19.740308	42.263038	1141	CUFF.731.1	904
BnaA01g14560D	BnaA01g14560D	=	CUFF.732	CUFF.732.1	100	39.818394	32.664850	46.971939	101.410728	658	CUFF.731.1	904
BnaA01g14570D	BnaA01g14570D	=	CUFF.733	CUFF.733.1	100	14.798906	12.578376	17.019437	37.511125	1547	CUFF.733.1	1349
BnaA01g14590D	BnaA01g14590D	j	CUFF.734	CUFF.734.1	25	0.701669	0.187024	1.216314	1.781378	2029	CUFF.734.2	2036
BnaA01g14590D	BnaA01g14590D	j	CUFF.734	CUFF.734.2	75	2.087796	1.278133	2.897458	5.300440	2212	CUFF.734.2	2036
BnaA01g14590D	BnaA01g14590D	j	CUFF.734	CUFF.734.3	100	2.770523	1.832911	3.708135	7.033731	2110	CUFF.734.2	2036
BnaA01g14600D	BnaA01g14600D	=	CUFF.735	CUFF.735.1	100	12.374983	10.458018	14.291948	31.576277	1806	CUFF.735.1	2142
BnaA01g14660D	BnaA01g14660D	=	CUFF.736	CUFF.736.1	100	5.213289	3.313387	7.113192	13.079679	892	CUFF.736.1	980
BnaA01g14670D	BnaA01g14670D	j	CUFF.737	CUFF.737.1	100	4.207645	2.784327	5.630963	10.683655	1230	CUFF.737.1	411
BnaA01g14670D	BnaA01g14670D	j	CUFF.737	CUFF.737.2	72	3.029801	1.226968	4.832634	7.692985	755	CUFF.737.1	411
BnaA01g14710D	BnaA01g14710D	=	CUFF.738	CUFF.738.1	100	6.070397	4.569096	7.571697	15.321852	1509	CUFF.738.1	1593
BnaA01g14710D	BnaA01g14710D	j	CUFF.738	CUFF.738.2	33	1.973506	0.766811	3.180201	4.981184	1026	CUFF.738.1	1593
BnaA01g14720D	BnaA01g14720D	=	CUFF.739	CUFF.739.1	100	5.488100	3.830890	7.145310	13.800834	1567	CUFF.739.3	1682
BnaA01g14720D	BnaA01g14720D	j	CUFF.739	CUFF.739.2	34	1.863909	0.918690	2.809128	4.687142	1563	CUFF.739.3	1682
BnaA01g14720D	BnaA01g14720D	j	CUFF.739	CUFF.739.3	25	1.380659	0.524168	2.237150	3.471920	1569	CUFF.739.3	1682
BnaA01g14720D	BnaA01g14720D	j	CUFF.739	CUFF.739.4	50	2.766570	1.355151	4.177988	6.957047	1307	CUFF.739.3	1682
BnaA01g14730D	BnaA01g14730D	c	CUFF.740	CUFF.740.1	100	3.440850	1.446740	5.434961	8.770339	613	CUFF.740.1	2283
BnaA01g14730D	BnaA01g14730D	j	CUFF.741	CUFF.741.1	60	1.791442	0.695110	2.887775	4.631157	1319	CUFF.741.1	2283
BnaA01g14730D	BnaA01g14730D	o	CUFF.741	CUFF.741.2	100	2.982091	1.651348	4.312834	7.709170	1295	CUFF.741.1	2283
BnaA01g14740D	BnaA01g14740D	=	CUFF.742	CUFF.742.1	100	5.753116	4.292827	7.213405	14.666619	1453	CUFF.742.1	3145
BnaA01g14750D	BnaA01g14750D	j	CUFF.743	CUFF.743.1	50	13.084822	10.914480	15.255164	32.623610	1991	CUFF.743.1	1456
BnaA01g14750D	BnaA01g14750D	j	CUFF.743	CUFF.743.2	17	4.403158	3.006321	5.799995	10.978133	1833	CUFF.743.1	1456
BnaA01g14750D	BnaA01g14750D	j	CUFF.743	CUFF.743.3	23	5.930515	4.034861	7.826169	14.786201	1492	CUFF.743.1	1456
BnaA01g14750D	BnaA01g14750D	=	CUFF.743	CUFF.743.4	100	25.984821	21.706629	30.263013	64.786414	1242	CUFF.743.1	1456
BnaA01g14790D	BnaA01g14790D	j	CUFF.744	CUFF.744.1	25	1.633669	0.323911	2.943427	4.270668	891	CUFF.744.2	1066
BnaA01g14790D	BnaA01g14790D	=	CUFF.744	CUFF.744.2	100	6.566526	4.465151	8.667901	17.165933	983	CUFF.744.2	1066
BnaA01g14850D	BnaA01g14850D	e	CUFF.745	CUFF.745.1	100	3.275132	2.021128	4.529135	8.238810	1820	CUFF.745.1	1592
BnaA01g14850D	BnaA01g14850D	j	CUFF.746	CUFF.746.1	100	15.780873	13.365016	18.196730	39.697830	1706	CUFF.745.1	1592
BnaA01g14860D	BnaA01g14860D	j	CUFF.747	CUFF.747.1	100	52.841741	47.013367	58.670116	132.830450	1023	CUFF.747.1	1221
BnaA01g14870D	BnaA01g14870D	j	CUFF.748	CUFF.748.1	100	4.237354	2.930298	5.544410	10.578911	1586	CUFF.748.2	1801
BnaA01g14870D	BnaA01g14870D	j	CUFF.748	CUFF.748.2	35	1.466492	0.612693	2.320291	3.661221	1683	CUFF.748.2	1801
BnaA01g14880D	BnaA01g14880D	=	CUFF.749	CUFF.749.1	100	9.860797	8.144263	11.577331	24.803728	1777	CUFF.749.1	1811
BnaA01g14890D	BnaA01g14890D	=	CUFF.750	CUFF.750.1	100	24.639139	21.823267	27.455010	62.933412	1781	CUFF.750.1	915
BnaA01g14910D	BnaA01g14910D	j	CUFF.751	CUFF.751.1	100	7.049116	5.899852	8.198379	18.135384	2998	CUFF.751.1	936
BnaA01g14930D	BnaA01g14930D	=	CUFF.752	CUFF.752.1	100	17.411851	13.915298	20.908405	44.795775	1005	CUFF.752.1	276
BnaA01g14940D	BnaA01g14940D	j	CUFF.753	CUFF.753.1	100	3.885565	2.466948	5.304182	9.725605	1072	CUFF.753.1	1175
BnaA01g14950D	BnaA01g14950D	=	CUFF.754	CUFF.754.1	100	17.455404	14.201761	20.709046	44.182679	1121	CUFF.754.1	1206
BnaA01g14950D	BnaA01g14950D	j	CUFF.754	CUFF.754.2	27	4.792343	2.816355	6.768331	12.130258	1121	CUFF.754.1	1206
BnaA01g14960D	BnaA01g14960D	c	CUFF.755	CUFF.755.1	100	35.380329	29.561654	41.199004	90.408164	726	CUFF.755.1	948
BnaA01g14990D	BnaA01g14990D	c	CUFF.756	CUFF.756.1	100	3.477664	2.393220	4.562109	8.616737	1562	CUFF.756.1	1989
BnaA01g15000D	BnaA01g15000D	=	CUFF.757	CUFF.757.1	100	9.119475	6.749127	11.489824	22.920677	973	CUFF.757.1	1016
BnaA01g15010D	BnaA01g15010D	=	CUFF.758	CUFF.758.1	100	4.054975	1.919687	6.190263	10.664705	746	CUFF.758.1	859
BnaA01g15010D	BnaA01g15010D	j	CUFF.758	CUFF.758.2	91	3.693827	1.452194	5.935460	9.714875	666	CUFF.758.1	859
BnaA01g15060D	BnaA01g15060D	j	CUFF.759	CUFF.759.1	100	5.517976	4.492166	6.543785	13.923079	2629	CUFF.759.1	2785
BnaA01g15070D	BnaA01g15070D	j	CUFF.760	CUFF.760.1	100	7.503314	6.520620	8.486007	19.181742	3954	CUFF.760.1	4377
BnaA01g15080D	BnaA01g15080D	j	CUFF.761	CUFF.761.1	16	1.601636	0.415214	2.788059	4.087331	1170	CUFF.761.1	1316
BnaA01g15080D	BnaA01g15080D	=	CUFF.761	CUFF.761.2	100	9.843097	7.542374	12.143819	25.119304	1170	CUFF.761.1	1316
BnaA01g15100D	BnaA01g15100D	=	CUFF.762	CUFF.762.1	100	4.436907	2.716392	6.157422	11.099097	922	CUFF.762.1	1028
BnaA01g15140D	BnaA01g15140D	j	CUFF.763	CUFF.763.1	100	13.431382	11.908212	14.954553	34.068382	3176	CUFF.763.1	2266
BnaA01g15150D	BnaA01g15150D	e	CUFF.764	CUFF.764.1	100	7.071484	4.985554	9.157415	17.936652	1085	CUFF.763.1	1152
-	-	u	CUFF.765	CUFF.765.1	100	3.537741	1.404403	5.671079	7.895332	573	CUFF.765.1	-
BnaA01g15240D	BnaA01g15240D	=	CUFF.766	CUFF.766.1	100	1.267579	0.609368	1.925789	3.075496	1574	CUFF.766.1	1357
BnaA01g15250D	BnaA01g15250D	=	CUFF.767	CUFF.767.1	100	6.554825	5.205499	7.904151	16.343657	1859	CUFF.767.1	1953
BnaA01g15280D	BnaA01g15280D	j	CUFF.768	CUFF.768.1	100	6.967848	3.553501	10.382196	17.587371	517	CUFF.768.1	566
BnaA01g15300D	BnaA01g15300D	=	CUFF.769	CUFF.769.1	100	12.094589	9.912107	14.277071	30.959172	1403	CUFF.769.1	1430
BnaA01g15320D	BnaA01g15320D	=	CUFF.770	CUFF.770.1	100	6.192722	4.530616	7.854827	15.743488	1206	CUFF.770.1	1106
BnaA01g15360D	BnaA01g15360D	=	CUFF.771	CUFF.771.1	100	7.708643	4.725722	10.691564	20.059072	626	CUFF.771.1	753
BnaA01g15390D	BnaA01g15390D	j	CUFF.772	CUFF.772.1	16	3.871030	1.349164	6.392897	9.996659	590	CUFF.772.1	629
BnaA01g15390D	BnaA01g15390D	=	CUFF.772	CUFF.772.2	100	23.652884	18.013819	29.291950	61.081881	590	CUFF.772.1	629
BnaA01g15410D	BnaA01g15410D	j	CUFF.773	CUFF.773.1	100	9.669519	6.491239	12.847798	23.829812	676	CUFF.773.1	1425
BnaA01g15410D	BnaA01g15410D	j	CUFF.774	CUFF.774.1	100	31.865654	24.911235	38.820073	82.015079	526	CUFF.774.1	1425
BnaA01g15450D	BnaA01g15450D	j	CUFF.775	CUFF.775.1	55	2.783478	1.760236	3.806720	7.128096	2062	CUFF.775.2	2407
BnaA01g15450D	BnaA01g15450D	j	CUFF.775	CUFF.775.2	82	4.111306	2.859070	5.363542	10.528477	2221	CUFF.775.2	2407
BnaA01g15450D	BnaA01g15450D	j	CUFF.775	CUFF.775.3	100	5.035068	3.628284	6.441852	12.894101	2102	CUFF.775.2	2407
BnaA01g15450D	BnaA01g15450D	j	CUFF.775	CUFF.775.4	68	3.436892	2.209670	4.664114	8.801397	2106	CUFF.775.2	2407
BnaA01g15480D	BnaA01g15480D	=	CUFF.776	CUFF.776.1	100	1.706594	0.924535	2.488654	4.139654	1479	CUFF.776.1	1538
BnaA01g15500D	BnaA01g15500D	j	CUFF.777	CUFF.777.1	38	2.346953	1.074584	3.619322	5.904851	1305	CUFF.777.1	1187
BnaA01g15500D	BnaA01g15500D	j	CUFF.777	CUFF.777.2	100	6.247282	4.398439	8.096124	15.717941	1305	CUFF.777.1	1187
BnaA01g15510D	BnaA01g15510D	j	CUFF.778	CUFF.778.1	94	12.460268	9.691433	15.229102	30.303936	1054	CUFF.778.1	1015
BnaA01g15510D	BnaA01g15510D	c	CUFF.778	CUFF.778.2	100	13.250289	8.398013	18.102564	32.225304	566	CUFF.778.1	1015
BnaA01g15540D	BnaA01g15540D	j	CUFF.779	CUFF.779.1	38	25.239259	20.954451	29.524068	64.153455	1062	CUFF.779.1	1200
BnaA01g15540D	BnaA01g15540D	c	CUFF.779	CUFF.779.2	100	67.020434	58.768782	75.272087	170.353354	802	CUFF.779.1	1200
BnaA01g15560D	BnaA01g15560D	=	CUFF.854	CUFF.854.1	100	17.787633	14.562955	21.012311	45.077885	1021	CUFF.854.1	1207
BnaA01g15590D	BnaA01g15590D	=	CUFF.855	CUFF.855.1	100	6.778789	5.587383	7.970195	17.030965	2416	CUFF.855.1	2589
BnaA01g15600D	BnaA01g15600D	=	CUFF.856	CUFF.856.1	100	4.820012	3.773877	5.866146	12.173671	2123	CUFF.856.1	2030
BnaA01g15620D	BnaA01g15620D	=	CUFF.857	CUFF.857.1	100	7.413618	5.498580	9.328656	18.901445	1126	CUFF.857.1	1262
BnaA01g15630D	BnaA01g15630D	=	CUFF.858	CUFF.858.1	100	13.153592	11.090707	15.216477	33.542631	1849	CUFF.858.2	1852
BnaA01g15630D	BnaA01g15630D	j	CUFF.858	CUFF.858.2	19	2.505144	1.494446	3.515842	6.388302	1950	CUFF.858.2	1852
BnaA01g15640D	BnaA01g15640D	=	CUFF.860	CUFF.860.1	100	1.622624	0.710375	2.534874	4.191739	1228	CUFF.860.1	1740
BnaA01g15640D	BnaA01g15640D	e	CUFF.861	CUFF.861.1	100	4.624182	1.282846	7.965519	11.945691	480	CUFF.860.1	1740
BnaA01g15650D	BnaA01g15650D	c	CUFF.863	CUFF.863.1	100	1.722538	0.610317	2.834760	4.536589	857	CUFF.863.1	2977
BnaA01g15660D	BnaA01g15660D	e	CUFF.864	CUFF.864.1	100	1.619774	0.912847	2.326701	4.099337	1610	CUFF.864.1	390
BnaA01g15670D	BnaA01g15670D	=	CUFF.865	CUFF.865.1	100	12.372165	9.610455	15.133874	31.144273	969	CUFF.865.1	1046
BnaA01g15690D	BnaA01g15690D	=	CUFF.868	CUFF.868.1	100	22.968246	19.174971	26.761521	58.085879	980	CUFF.868.1	925
BnaA01g15710D	BnaA01g15710D	=	CUFF.871	CUFF.871.1	100	47.105317	43.538487	50.672148	119.484167	2506	CUFF.871.1	2274
BnaA01g15720D	BnaA01g15720D	j	CUFF.874	CUFF.874.1	100	3.113385	2.014543	4.212226	8.150277	1395	CUFF.874.1	2163
BnaA01g15730D	BnaA01g15730D	o	CUFF.876	CUFF.876.1	100	1.797676	0.800505	2.794848	4.793729	1007	CUFF.876.1	1542
BnaA01g15730D	BnaA01g15730D	o	CUFF.878	CUFF.878.1	100	2.947332	1.371917	4.522747	7.014429	746	CUFF.878.1	1542
BnaA01g15740D	BnaA01g15740D	=	CUFF.879	CUFF.879.1	100	6.131297	4.581864	7.680730	15.409931	1370	CUFF.879.1	1505
BnaA01g15750D	BnaA01g15750D	j	CUFF.884	CUFF.884.1	100	15.394484	13.316153	17.472815	38.788310	2222	CUFF.884.1	2221
BnaA01g15750D	BnaA01g15750D	j	CUFF.884	CUFF.884.2	19	2.913284	1.804610	4.021958	7.340379	2172	CUFF.884.1	2221
BnaA01g15760D	BnaA01g15760D	=	CUFF.886	CUFF.886.1	100	4.112083	3.048883	5.175284	10.633199	1845	CUFF.886.1	1820
BnaA01g15780D	BnaA01g15780D	=	CUFF.888	CUFF.888.1	100	17.089548	13.323882	20.855214	43.752424	788	CUFF.888.1	875
BnaA01g15800D	BnaA01g15800D	j	CUFF.892	CUFF.892.1	18	1.499657	0.740668	2.258647	3.779030	2425	CUFF.892.2	4062
BnaA01g15800D	BnaA01g15800D	j	CUFF.892	CUFF.892.2	19	1.527824	0.818217	2.237432	3.850010	2504	CUFF.892.2	4062
BnaA01g15800D	BnaA01g15800D	j	CUFF.892	CUFF.892.3	100	8.190308	6.662565	9.718051	20.638998	2213	CUFF.892.2	4062
BnaA01g15810D	BnaA01g15810D	=	CUFF.894	CUFF.894.1	100	10.754564	9.302625	12.206503	27.284293	2662	CUFF.894.1	2699
BnaA01g15820D	BnaA01g15820D	j	CUFF.895	CUFF.895.1	100	2.851381	1.987132	3.715631	7.315640	2325	CUFF.895.2	2681
BnaA01g15820D	BnaA01g15820D	j	CUFF.895	CUFF.895.2	38	1.069601	0.476030	1.663173	2.744220	2326	CUFF.895.2	2681
BnaA01g15840D	BnaA01g15840D	=	CUFF.897	CUFF.897.1	100	17.899317	15.311932	20.486701	45.159816	1498	CUFF.897.1	1415
BnaA01g15860D	BnaA01g15860D	e	CUFF.899	CUFF.899.1	100	5.938225	3.945246	7.931205	15.192286	928	CUFF.899.1	1008
BnaA01g15860D	BnaA01g15860D	j	CUFF.900	CUFF.900.1	100	24.024089	19.653991	28.394187	61.462947	820	CUFF.899.1	1008
BnaA01g15870D	BnaA01g15870D	c	CUFF.901	CUFF.901.1	100	21.621762	17.685045	25.558479	52.765510	835	CUFF.901.1	1457
BnaA01g15880D	BnaA01g15880D	j	CUFF.902	CUFF.902.1	100	1.742192	0.944962	2.539422	4.490469	1484	CUFF.902.1	1844
BnaA01g15900D	BnaA01g15900D	=	CUFF.903	CUFF.903.1	100	7.403717	5.531339	9.276094	18.901003	1184	CUFF.903.1	1195
BnaA01g15910D	BnaA01g15910D	=	CUFF.905	CUFF.905.1	100	3.483635	2.104206	4.863065	8.496521	1313	CUFF.905.1	1560
BnaA01g15910D	BnaA01g15910D	j	CUFF.905	CUFF.905.2	47	1.638227	0.544401	2.732052	3.995604	1227	CUFF.905.1	1560
BnaA01g15910D	BnaA01g15910D	j	CUFF.905	CUFF.905.3	95	3.314177	1.855177	4.773176	8.083215	1227	CUFF.905.1	1560
BnaA01g15940D	BnaA01g15940D	=	CUFF.908	CUFF.908.1	100	42.970915	32.882091	53.059738	108.867192	430	CUFF.908.1	826
BnaA01g15950D	BnaA01g15950D	j	CUFF.909	CUFF.909.1	100	9.481311	7.882082	11.080540	23.830289	2069	CUFF.909.1	2462
BnaA01g15950D	BnaA01g15950D	j	CUFF.909	CUFF.909.2	13	1.252230	0.569429	1.935030	3.147349	2069	CUFF.909.1	2462
BnaA01g15960D	BnaA01g15960D	=	CUFF.911	CUFF.911.1	100	5.359614	3.157060	7.562168	13.427492	737	CUFF.911.1	799
BnaA01g16040D	BnaA01g16040D	j	CUFF.919	CUFF.919.1	100	7.740005	5.049684	10.430326	19.409506	722	CUFF.919.1	869
BnaA01g16050D	BnaA01g16050D	=	CUFF.920	CUFF.920.1	100	2.709520	1.668188	3.750853	6.669766	1354	CUFF.920.1	1467
BnaA01g16060D	BnaA01g16060D	j	CUFF.922	CUFF.922.1	62	2.940520	0.830545	5.050496	7.518503	714	CUFF.922.2	1690
BnaA01g16060D	BnaA01g16060D	j	CUFF.922	CUFF.922.2	100	4.722906	3.349044	6.096769	12.075818	1503	CUFF.922.2	1690
BnaA01g16070D	BnaA01g16070D	j	CUFF.924	CUFF.924.1	100	2.168692	1.406778	2.930606	5.491464	1863	CUFF.924.1	7278
BnaA01g16070D	BnaA01g16070D	j	CUFF.927	CUFF.927.1	45	0.372009	0.123550	0.620468	0.948537	5085	CUFF.927.1	7278
BnaA01g16070D	BnaA01g16070D	j	CUFF.927	CUFF.927.2	100	0.833596	0.508266	1.158926	2.125480	5085	CUFF.927.1	7278
BnaA01g16070D	BnaA01g16070D	j	CUFF.927	CUFF.927.3	33	0.277212	0.065123	0.489301	0.706827	5003	CUFF.927.1	7278
BnaA01g16080D	BnaA01g16080D	j	CUFF.930	CUFF.930.1	100	8.554362	7.072732	10.035992	21.411875	1896	CUFF.930.1	1628
BnaA01g16100D	BnaA01g16100D	=	CUFF.932	CUFF.932.1	100	11.137839	8.191043	14.084634	28.559608	813	CUFF.932.1	1675
BnaA01g16110D	BnaA01g16110D	o	CUFF.934	CUFF.934.1	100	9.988338	5.276679	14.699996	25.989378	432	CUFF.934.1	4348
BnaA01g16110D	BnaA01g16110D	j	CUFF.937	CUFF.937.1	100	5.647687	4.689626	6.605748	14.223454	2835	CUFF.937.1	4348
BnaA01g16130D	BnaA01g16130D	c	CUFF.940	CUFF.940.1	100	158.487933	137.148641	179.827225	401.668311	406	CUFF.940.1	678
BnaA01g16140D	BnaA01g16140D	j	CUFF.942	CUFF.942.1	50	0.956645	0.259686	1.653603	2.312906	1725	CUFF.942.1	1774
BnaA01g16140D	BnaA01g16140D	j	CUFF.942	CUFF.942.2	38	0.714898	0.145834	1.283962	1.728429	1725	CUFF.942.1	1774
BnaA01g16140D	BnaA01g16140D	=	CUFF.942	CUFF.942.3	100	1.902891	1.004728	2.801054	4.600673	1725	CUFF.942.1	1774
BnaA01g16170D	BnaA01g16170D	c	CUFF.944	CUFF.944.1	100	61.613124	48.230692	74.995556	156.150241	408	CUFF.944.1	687
BnaA01g01470D	BnaA01g01470D	=	CUFF.780	CUFF.780.1	100	90.249292	81.614431	98.884154	226.219964	944	CUFF.780.1	986
BnaA01g01470D	BnaA01g01470D	o	CUFF.781	CUFF.781.1	100	40.477340	29.196135	51.758546	101.460989	474	CUFF.780.1	986
BnaA01g01500D	BnaA01g01500D	j	CUFF.782	CUFF.782.1	100	10.010271	7.837645	12.182898	25.799063	1150	CUFF.782.1	1142
BnaA01g01520D	BnaA01g01520D	c	CUFF.783	CUFF.783.1	100	1.258393	0.463418	2.053368	3.179313	1124	CUFF.783.1	11805
BnaA01g01520D	BnaA01g01520D	j	CUFF.784	CUFF.784.1	100	1.517858	1.051531	1.984185	3.882733	3226	CUFF.784.1	11805
BnaA01g01520D	BnaA01g01520D	j	CUFF.785	CUFF.785.1	100	3.256777	2.782081	3.731474	8.272114	6996	CUFF.785.1	11805
BnaA01g01540D	BnaA01g01540D	c	CUFF.786	CUFF.786.1	100	3.717493	1.655399	5.779587	9.649251	614	CUFF.786.1	1985
BnaA01g01550D	BnaA01g01550D	=	CUFF.787	CUFF.787.1	100	32.094970	27.221087	36.968853	78.497643	833	CUFF.787.1	815
BnaA01g01560D	BnaA01g01560D	e	CUFF.788	CUFF.788.1	100	43.859354	39.139601	48.579107	107.423861	1238	CUFF.788.1	922
BnaA01g01570D	BnaA01g01570D	=	CUFF.789	CUFF.789.1	100	21.415818	18.490102	24.341535	53.108724	1430	CUFF.789.1	1384
BnaA01g01580D	BnaA01g01580D	j	CUFF.790	CUFF.790.1	27	2.336711	0.919542	3.753881	5.928901	888	CUFF.790.1	918
BnaA01g01580D	BnaA01g01580D	=	CUFF.790	CUFF.790.2	100	8.541328	5.762924	11.319733	21.671779	823	CUFF.790.1	918
BnaA01g01580D	BnaA01g01580D	j	CUFF.790	CUFF.790.3	34	2.927666	0.549722	5.305611	7.428322	617	CUFF.790.1	918
BnaA01g01590D	BnaA01g01590D	e	CUFF.791	CUFF.791.1	100	2.442288	0.916923	3.967654	6.260828	815	CUFF.791.1	445
BnaA01g01590D	BnaA01g01590D	=	CUFF.792	CUFF.792.1	100	16.458709	11.636684	21.280734	42.192047	577	CUFF.791.1	445
BnaA01g01620D	BnaA01g01620D	o	CUFF.793	CUFF.793.1	100	7.770144	4.295230	11.245058	19.890669	516	CUFF.793.1	1082
BnaA01g01620D	BnaA01g01620D	e	CUFF.794	CUFF.794.1	100	3.599807	0.725310	6.474303	8.498189	509	CUFF.795.1	1082
BnaA01g01620D	BnaA01g01620D	c	CUFF.795	CUFF.795.1	100	6.419380	3.568136	9.270623	15.154453	639	CUFF.795.1	1082
BnaA01g01630D	BnaA01g01630D	j	CUFF.796	CUFF.796.1	100	3.938956	2.648652	5.229259	9.899617	1715	CUFF.796.1	1840
BnaA01g01630D	BnaA01g01630D	j	CUFF.796	CUFF.796.2	100	3.938956	2.637452	5.240460	9.899617	1715	CUFF.796.1	1840
-	-	u	CUFF.797	CUFF.797.1	100	1.392939	0.620275	2.165602	3.612503	1228	CUFF.797.1	-
BnaA01g01650D	BnaA01g01650D	j	CUFF.798	CUFF.798.1	30	3.586938	2.578064	4.595812	9.039351	2636	CUFF.798.1	2114
BnaA01g01650D	BnaA01g01650D	=	CUFF.798	CUFF.798.2	100	11.899452	10.049847	13.749057	29.987510	2163	CUFF.798.1	2114
BnaA01g01660D	BnaA01g01660D	j	CUFF.799	CUFF.799.1	66	6.167793	4.766257	7.569328	15.619698	1686	CUFF.799.1	1887
BnaA01g01660D	BnaA01g01660D	c	CUFF.799	CUFF.799.2	100	9.280163	4.576928	13.983398	23.501657	460	CUFF.799.1	1887
BnaA01g01670D	BnaA01g01670D	=	CUFF.800	CUFF.800.1	100	88.328024	79.070564	97.585484	225.731456	771	CUFF.800.1	857
BnaA01g01680D	BnaA01g01680D	j	CUFF.801	CUFF.801.1	100	8.238949	6.775538	9.702361	21.055492	2001	CUFF.801.1	1676
BnaA01g01690D	BnaA01g01690D	e	CUFF.802	CUFF.802.1	100	8.381870	6.792233	9.971507	20.882266	1915	CUFF.802.1	1177
BnaA01g01690D	BnaA01g01690D	j	CUFF.803	CUFF.803.1	100	90.111350	82.483307	97.739393	224.499924	1137	CUFF.802.1	1177
BnaA01g01700D	BnaA01g01700D	j	CUFF.804	CUFF.804.1	100	196.377930	186.612348	206.143511	498.524905	3075	CUFF.804.1	3148
BnaA01g01740D	BnaA01g01740D	j	CUFF.805	CUFF.805.1	100	46.593778	41.344058	51.843498	117.676682	1085	CUFF.805.1	879
BnaA01g01750D	BnaA01g01750D	j	CUFF.806	CUFF.806.1	100	1.264369	0.588535	1.940203	3.197690	1411	CUFF.806.1	8151
BnaA01g01750D	BnaA01g01750D	j	CUFF.807	CUFF.807.1	31	0.486446	0.160805	0.812087	1.188635	3843	CUFF.807.1	8151
BnaA01g01750D	BnaA01g01750D	j	CUFF.807	CUFF.807.2	100	1.561896	1.064940	2.058853	3.816507	3840	CUFF.807.1	8151
BnaA01g01750D	BnaA01g01750D	j	CUFF.808	CUFF.808.1	100	3.232650	2.498403	3.966896	8.304715	2833	CUFF.808.1	8151
BnaA01g01760D	BnaA01g01760D	j	CUFF.809	CUFF.809.1	77	3.678763	2.662123	4.695403	9.378801	2290	CUFF.809.1	1059
BnaA01g01760D	BnaA01g01760D	j	CUFF.809	CUFF.809.2	100	4.777821	3.565091	5.990551	12.180788	2074	CUFF.809.1	1059
BnaA01g01780D	BnaA01g01780D	=	CUFF.810	CUFF.810.1	100	158.850066	143.748527	173.951605	401.633203	615	CUFF.810.1	773
BnaA01g01790D	BnaA01g01790D	=	CUFF.811	CUFF.811.1	100	25.918277	22.640767	29.195786	66.066348	1407	CUFF.811.1	1521
BnaA01g01800D	BnaA01g01800D	=	CUFF.812	CUFF.812.1	100	227.018050	208.526229	245.509870	561.711803	641	CUFF.812.1	1017
BnaA01g01800D	BnaA01g01800D	x	CUFF.813	CUFF.813.1	100	61.643137	55.661339	67.624935	152.523896	1190	CUFF.813.1	1017
BnaA01g01810D	BnaA01g01810D	=	CUFF.814	CUFF.814.1	100	41.052680	36.966583	45.138777	104.409395	1521	CUFF.814.1	1475
BnaA01g01880D	BnaA01g01880D	=	CUFF.815	CUFF.815.1	100	3.068061	1.865494	4.270627	7.712911	1172	CUFF.815.1	1080
BnaA01g01890D	BnaA01g01890D	=	CUFF.816	CUFF.816.1	100	13.038023	8.610919	17.465128	34.816422	536	CUFF.816.1	183
BnaA01g01890D	BnaA01g01890D	p	CUFF.817	CUFF.817.1	100	6.658892	2.799797	10.517986	17.152145	432	CUFF.817.1	183
BnaA01g01900D	BnaA01g01900D	=	CUFF.818	CUFF.818.1	100	96.894832	85.424462	108.365202	250.560041	606	CUFF.818.1	720
BnaA01g01910D	BnaA01g01910D	e	CUFF.819	CUFF.819.1	100	5.532102	4.334239	6.729965	13.409746	1967	CUFF.819.1	940
BnaA01g01940D	BnaA01g01940D	o	CUFF.820	CUFF.820.1	100	1.625205	0.648578	2.601832	4.184958	1023	CUFF.820.1	768
BnaA01g01950D	BnaA01g01950D	e	CUFF.821	CUFF.821.1	100	1.264158	0.337634	2.190682	3.094323	1367	CUFF.822.1	1406
BnaA01g01950D	BnaA01g01950D	j	CUFF.822	CUFF.822.1	100	4.754487	3.451181	6.057793	11.637721	1685	CUFF.822.1	1406
BnaA01g01960D	BnaA01g01960D	=	CUFF.823	CUFF.823.1	100	5.004388	3.292474	6.716302	12.057231	982	CUFF.823.1	660
BnaA01g01970D	BnaA01g01970D	c	CUFF.824	CUFF.824.1	100	4.312026	2.552015	6.072037	10.946453	844	CUFF.824.1	2075
BnaA01g01970D	BnaA01g01970D	c	CUFF.825	CUFF.825.1	100	3.897999	2.264305	5.531692	10.059097	867	CUFF.825.1	2075
BnaA01g01980D	BnaA01g01980D	j	CUFF.826	CUFF.826.1	100	40.147896	35.132015	45.163776	101.765581	1352	CUFF.826.2	1674
BnaA01g01980D	BnaA01g01980D	j	CUFF.826	CUFF.826.2	79	31.719516	27.260832	36.178200	80.401598	1403	CUFF.826.2	1674
BnaA01g01990D	BnaA01g01990D	c	CUFF.827	CUFF.827.1	100	3.084939	1.588524	4.581355	7.268921	826	CUFF.827.1	2502
BnaA01g01990D	BnaA01g01990D	c	CUFF.828	CUFF.828.1	100	3.490398	2.433253	4.547543	8.453458	1625	CUFF.828.1	2502
BnaA01g02020D	BnaA01g02020D	j	CUFF.829	CUFF.829.1	100	8.178189	5.922516	10.433863	20.138018	1024	CUFF.829.1	931
BnaA01g02020D	BnaA01g02020D	j	CUFF.829	CUFF.829.2	36	2.958934	1.257263	4.660604	7.286094	852	CUFF.829.1	931
BnaA01g02050D	BnaA01g02050D	j	CUFF.830	CUFF.830.1	43	15.696162	12.740613	18.651711	40.243324	1290	CUFF.830.1	1362
BnaA01g02050D	BnaA01g02050D	=	CUFF.830	CUFF.830.2	100	36.351221	31.233717	41.468725	93.200742	1011	CUFF.830.1	1362
BnaA01g02070D	BnaA01g02070D	=	CUFF.831	CUFF.831.1	100	5.407592	3.814365	7.000818	13.681473	1180	CUFF.831.1	1061
BnaA01g02080D	BnaA01g02080D	=	CUFF.832	CUFF.832.1	100	8.805807	6.100425	11.511189	22.729161	760	CUFF.832.1	426
BnaA01g02090D	BnaA01g02090D	e	CUFF.833	CUFF.833.1	100	21.121933	16.730430	25.513435	53.751965	908	CUFF.834.3	2054
BnaA01g02090D	BnaA01g02090D	j	CUFF.834	CUFF.834.1	100	20.731965	16.909539	24.554392	52.759560	1190	CUFF.834.3	2054
BnaA01g02090D	BnaA01g02090D	c	CUFF.834	CUFF.834.2	73	15.208674	11.841118	18.576229	38.703660	1269	CUFF.834.3	2054
BnaA01g02090D	BnaA01g02090D	j	CUFF.834	CUFF.834.3	41	8.527561	6.887694	10.167429	21.701290	2217	CUFF.834.3	2054
BnaA01g02100D	BnaA01g02100D	j	CUFF.835	CUFF.835.1	100	11.886297	10.130253	13.642342	30.254647	2609	CUFF.835.1	2811
BnaA01g02100D	BnaA01g02100D	=	CUFF.835	CUFF.835.2	52	6.221478	4.815402	7.627555	15.835767	2530	CUFF.835.1	2811
BnaA01g02130D	BnaA01g02130D	j	CUFF.836	CUFF.836.1	100	3.373583	2.320993	4.426173	8.824382	1587	CUFF.836.1	1551
BnaA01g02160D	BnaA01g02160D	j	CUFF.837	CUFF.837.1	100	35.281251	30.922128	39.640373	89.153731	1162	CUFF.837.1	1523
BnaA01g02160D	BnaA01g02160D	e	CUFF.838	CUFF.838.1	100	13.429813	9.698373	17.161253	33.936381	727	CUFF.837.1	1523
BnaA01g02170D	BnaA01g02170D	j	CUFF.839	CUFF.839.1	100	9.747087	7.611859	11.882316	24.414184	1289	CUFF.839.1	1384
BnaA01g02170D	BnaA01g02170D	j	CUFF.839	CUFF.839.2	62	5.994887	3.858153	8.131622	15.015797	968	CUFF.839.1	1384
BnaA01g02180D	BnaA01g02180D	j	CUFF.840	CUFF.840.1	72	4.335167	3.331891	5.338443	11.020612	2322	CUFF.840.1	2536
BnaA01g02180D	BnaA01g02180D	c	CUFF.840	CUFF.840.2	100	6.043631	3.571966	8.515295	15.363771	785	CUFF.840.1	2536
BnaA01g02190D	BnaA01g02190D	c	CUFF.841	CUFF.841.1	100	4.467708	2.423278	6.512138	10.768209	729	CUFF.841.1	1850
BnaA01g02190D	BnaA01g02190D	c	CUFF.842	CUFF.842.1	100	5.818514	3.804395	7.832632	14.923749	861	CUFF.842.1	1850
BnaA01g02220D	BnaA01g02220D	=	CUFF.843	CUFF.843.1	100	16.067537	12.743459	19.391614	41.207419	901	CUFF.843.1	1008
BnaA01g02240D	BnaA01g02240D	=	CUFF.844	CUFF.844.1	100	12.991204	10.161649	15.820760	32.779772	971	CUFF.844.1	864
BnaA01g02250D	BnaA01g02250D	e	CUFF.845	CUFF.845.1	100	5.022445	2.961931	7.082958	12.670206	859	CUFF.845.1	734
BnaA01g02250D	BnaA01g02250D	=	CUFF.846	CUFF.846.1	100	56.739700	48.884205	64.595195	143.138204	688	CUFF.845.1	734
BnaA01g02260D	BnaA01g02260D	e	CUFF.847	CUFF.847.1	100	8.692187	6.011181	11.373192	22.107193	790	CUFF.847.1	1083
BnaA01g02260D	BnaA01g02260D	=	CUFF.848	CUFF.848.1	100	32.273850	26.805263	37.742438	82.083400	742	CUFF.847.1	1083
BnaA01g02270D	BnaA01g02270D	=	CUFF.849	CUFF.849.1	100	84.517382	78.745247	90.289517	212.404200	1960	CUFF.849.1	1647
BnaA01g02290D	BnaA01g02290D	c	CUFF.850	CUFF.850.1	100	7.127714	5.462057	8.793371	18.161320	1390	CUFF.850.1	2106
BnaA01g02300D	BnaA01g02300D	j	CUFF.851	CUFF.851.1	100	11.097287	9.899239	12.295336	28.093986	4137	CUFF.851.1	4074
BnaA01g02330D	BnaA01g02330D	j	CUFF.852	CUFF.852.1	20	1.348350	0.439252	2.257448	3.450375	1269	CUFF.852.1	848
BnaA01g02330D	BnaA01g02330D	j	CUFF.852	CUFF.852.2	100	6.889332	4.996088	8.782575	17.629529	1176	CUFF.852.1	848
BnaA01g02340D	BnaA01g02340D	=	CUFF.853	CUFF.853.1	100	267.737838	252.284544	283.191131	661.094389	722	CUFF.853.1	668
BnaA01g02390D	BnaA01g02390D	=	CUFF.859	CUFF.859.1	100	6.093059	3.494970	8.691149	14.943742	626	CUFF.859.1	279
BnaA01g02440D	BnaA01g02440D	e	CUFF.862	CUFF.862.1	100	3.327964	2.373716	4.282212	8.153864	1795	CUFF.862.1	2819
-	-	u	CUFF.866	CUFF.866.1	100	87.310217	78.522029	96.098406	219.629890	859	CUFF.867.1	-
BnaA01g02440D	BnaA01g02440D	p	CUFF.867	CUFF.867.1	100	10.239829	7.963902	12.515756	25.758412	1340	CUFF.867.1	2819
BnaA01g02470D	BnaA01g02470D	j	CUFF.869	CUFF.869.1	100	19.686374	14.564981	24.807767	49.475464	588	CUFF.869.1	635
BnaA01g02480D	BnaA01g02480D	=	CUFF.870	CUFF.870.1	88	4.648868	2.800906	6.496831	11.981472	1107	CUFF.870.1	1039
BnaA01g02480D	BnaA01g02480D	j	CUFF.870	CUFF.870.2	100	5.255935	2.978428	7.533442	13.546057	906	CUFF.870.1	1039
BnaA01g02490D	BnaA01g02490D	j	CUFF.872	CUFF.872.1	57	67.047132	59.737841	74.356422	172.120789	979	CUFF.872.1	1033
BnaA01g02490D	BnaA01g02490D	c	CUFF.872	CUFF.872.2	100	118.124611	105.164521	131.084701	303.244907	655	CUFF.872.1	1033
BnaA01g02500D	BnaA01g02500D	=	CUFF.873	CUFF.873.1	100	18.636201	15.735076	21.537326	47.052729	1365	CUFF.873.2	1508
BnaA01g02500D	BnaA01g02500D	j	CUFF.873	CUFF.873.2	13	2.502003	1.299845	3.704161	6.317064	1499	CUFF.873.2	1508
BnaA01g02520D	BnaA01g02520D	j	CUFF.875	CUFF.875.1	100	15.856913	13.072886	18.640940	40.395102	1181	CUFF.875.1	1686
BnaA01g02520D	BnaA01g02520D	e	CUFF.877	CUFF.877.1	100	6.438660	3.923956	8.953365	16.402331	689	CUFF.877.1	1686
BnaA01g02530D	BnaA01g02530D	e	CUFF.880	CUFF.880.1	100	62.342694	55.861717	68.823670	156.971694	874	CUFF.880.1	1029
BnaA01g02540D	BnaA01g02540D	=	CUFF.881	CUFF.881.1	100	41.850156	32.787097	50.913215	106.347102	480	CUFF.881.1	697
BnaA01g02540D	BnaA01g02540D	e	CUFF.882	CUFF.882.1	100	11.264987	4.252437	18.277538	28.625909	360	CUFF.881.1	697
BnaA01g02550D	BnaA01g02550D	=	CUFF.883	CUFF.883.1	100	10.118231	6.601271	13.635191	26.796458	610	CUFF.883.1	240
BnaA01g02570D	BnaA01g02570D	=	CUFF.885	CUFF.885.1	100	71.742364	66.055529	77.429198	179.972466	1192	CUFF.885.1	465
BnaA01g02590D	BnaA01g02590D	j	CUFF.887	CUFF.887.1	96	5.567708	4.015058	7.120358	14.033345	1755	CUFF.887.3	2083
BnaA01g02590D	BnaA01g02590D	j	CUFF.887	CUFF.887.2	59	3.398575	2.194170	4.602981	8.566071	1769	CUFF.887.3	2083
BnaA01g02590D	BnaA01g02590D	j	CUFF.887	CUFF.887.3	100	5.771865	4.276233	7.267497	14.547920	1940	CUFF.887.3	2083
BnaA01g02610D	BnaA01g02610D	=	CUFF.889	CUFF.889.1	100	16.399155	13.265878	19.532433	42.561089	1000	CUFF.889.1	1035
BnaA01g02620D	BnaA01g02620D	=	CUFF.890	CUFF.890.1	100	5.456998	3.845047	7.068950	13.445718	1133	CUFF.890.1	1370
BnaA01g02630D	BnaA01g02630D	j	CUFF.891	CUFF.891.1	57	23.822574	21.072710	26.572438	59.941779	1851	CUFF.891.1	1557
BnaA01g02630D	BnaA01g02630D	j	CUFF.891	CUFF.891.2	47	19.623512	15.115336	24.131689	49.376203	738	CUFF.891.1	1557
BnaA01g02630D	BnaA01g02630D	j	CUFF.891	CUFF.891.3	100	41.527285	33.548651	49.505919	104.489942	571	CUFF.891.1	1557
BnaA01g02640D	BnaA01g02640D	j	CUFF.893	CUFF.893.1	66	25.841197	22.757512	28.924883	65.660622	1656	CUFF.893.1	1780
BnaA01g02640D	BnaA01g02640D	c	CUFF.893	CUFF.893.2	100	39.166010	33.584609	44.747411	99.518010	886	CUFF.893.1	1780
BnaA01g02650D	BnaA01g02650D	=	CUFF.896	CUFF.896.1	100	136.499067	127.459196	145.538938	342.973529	1418	CUFF.896.1	1786
BnaA01g02660D	BnaA01g02660D	=	CUFF.898	CUFF.898.1	100	20.872572	18.048273	23.696872	52.626235	1486	CUFF.898.1	1622
BnaA01g02670D	BnaA01g02670D	j	CUFF.904	CUFF.904.1	100	60.818519	56.893410	64.743627	155.116328	3169	CUFF.904.1	3036
BnaA01g02670D	BnaA01g02670D	c	CUFF.904	CUFF.904.2	95	57.743596	50.709676	64.777516	147.273803	873	CUFF.904.1	3036
BnaA01g02690D	BnaA01g02690D	j	CUFF.906	CUFF.906.1	100	13.937273	12.370029	15.504516	35.608777	3065	CUFF.906.1	3094
BnaA01g02710D	BnaA01g02710D	c	CUFF.907	CUFF.907.1	100	11.321568	9.327544	13.315591	28.442694	1547	CUFF.907.1	1264
BnaA01g02740D	BnaA01g02740D	=	CUFF.910	CUFF.910.1	100	5.658551	4.729351	6.587751	14.345410	3019	CUFF.910.1	1998
BnaA01g02770D	BnaA01g02770D	c	CUFF.912	CUFF.912.1	88	19.191423	14.167463	24.215383	48.642655	630	CUFF.912.2	2220
BnaA01g02770D	BnaA01g02770D	j	CUFF.912	CUFF.912.2	100	21.712070	19.218645	24.205494	55.031496	2012	CUFF.912.2	2220
BnaA01g02780D	BnaA01g02780D	j	CUFF.913	CUFF.913.1	100	1.635045	0.649076	2.621014	4.341492	954	CUFF.913.1	1686
BnaA01g02790D	BnaA01g02790D	=	CUFF.914	CUFF.914.1	100	4.504645	3.060409	5.948881	11.317652	1157	CUFF.914.1	1044
BnaA01g02800D	BnaA01g02800D	c	CUFF.915	CUFF.915.1	100	5.335945	3.060690	7.611199	14.184536	680	CUFF.915.1	3790
BnaA01g02800D	BnaA01g02800D	j	CUFF.916	CUFF.916.1	100	2.107413	1.460233	2.754593	5.303273	3117	CUFF.916.1	3790
BnaA01g02800D	BnaA01g02800D	j	CUFF.916	CUFF.916.2	61	1.282307	0.621561	1.943052	3.226907	2194	CUFF.916.1	3790
BnaA01g02800D	BnaA01g02800D	e	CUFF.917	CUFF.917.1	100	2.772198	1.342550	4.201847	6.976197	1147	CUFF.916.1	3790
BnaA01g02810D	BnaA01g02810D	=	CUFF.918	CUFF.918.1	100	19.722230	15.363328	24.081132	48.096553	689	CUFF.918.1	744
BnaA01g02820D	BnaA01g02820D	=	CUFF.921	CUFF.921.1	76	2.930632	1.945968	3.915296	7.474664	2402	CUFF.921.2	2429
BnaA01g02820D	BnaA01g02820D	j	CUFF.921	CUFF.921.2	29	1.131162	0.504361	1.757963	2.885061	2414	CUFF.921.2	2429
BnaA01g02820D	BnaA01g02820D	j	CUFF.921	CUFF.921.3	100	3.834512	2.757151	4.911874	9.780037	2403	CUFF.921.2	2429
BnaA01g02830D	BnaA01g02830D	=	CUFF.923	CUFF.923.1	100	17.164369	13.830104	20.498635	43.609848	899	CUFF.923.1	946
BnaA01g02840D	BnaA01g02840D	j	CUFF.925	CUFF.925.1	100	10.228032	8.514791	11.941274	26.611122	1866	CUFF.925.1	929
BnaA01g02850D	BnaA01g02850D	j	CUFF.926	CUFF.926.1	100	4.607167	3.061734	6.152599	11.986848	1171	CUFF.926.1	1468
BnaA01g02880D	BnaA01g02880D	j	CUFF.928	CUFF.928.1	90	9.983838	8.273437	11.694239	25.610109	1901	CUFF.928.1	1833
BnaA01g02880D	BnaA01g02880D	c	CUFF.928	CUFF.928.2	100	11.154610	7.961868	14.347352	28.613322	821	CUFF.928.1	1833
BnaA01g02890D	BnaA01g02890D	j	CUFF.929	CUFF.929.1	100	1.321994	0.468399	2.175589	3.149860	1042	CUFF.929.1	1074
BnaA01g02910D	BnaA01g02910D	c	CUFF.931	CUFF.931.1	100	1.034722	0.437803	1.631640	2.646407	1517	CUFF.931.1	2413
BnaA01g02920D	BnaA01g02920D	j	CUFF.933	CUFF.933.1	100	4.523875	3.129982	5.917768	11.444043	1281	CUFF.933.1	1618
BnaA01g02930D	BnaA01g02930D	j	CUFF.935	CUFF.935.1	76	2.427941	1.395580	3.460302	6.045493	1831	CUFF.935.1	1791
BnaA01g02930D	BnaA01g02930D	=	CUFF.935	CUFF.935.2	100	3.213902	2.087488	4.340317	8.002512	1831	CUFF.935.1	1791
BnaA01g02940D	BnaA01g02940D	=	CUFF.936	CUFF.936.1	100	48.298194	39.890557	56.705830	124.870685	533	CUFF.936.1	682
BnaA01g02950D	BnaA01g02950D	=	CUFF.938	CUFF.938.1	100	21.703485	18.994309	24.412662	55.427775	1676	CUFF.938.1	1799
BnaA01g02990D	BnaA01g02990D	j	CUFF.939	CUFF.939.1	100	5.711518	4.713342	6.709694	14.815478	3058	CUFF.939.1	1535
BnaA01g02990D	BnaA01g02990D	j	CUFF.939	CUFF.939.2	46	2.606294	1.539459	3.673129	6.760635	1591	CUFF.939.1	1535
BnaA01g03010D	BnaA01g03010D	=	CUFF.941	CUFF.941.1	100	4.744214	3.510864	5.977563	11.749328	1632	CUFF.941.1	1679
BnaA01g03020D	BnaA01g03020D	=	CUFF.943	CUFF.943.1	100	4.979668	3.654405	6.304932	12.933533	1482	CUFF.943.1	1461
BnaA01g03050D	BnaA01g03050D	j	CUFF.945	CUFF.945.1	100	87.976485	82.154748	93.798221	221.656981	2323	CUFF.945.1	2310
BnaA01g03050D	BnaA01g03050D	j	CUFF.945	CUFF.945.2	25	22.045541	18.194740	25.896342	55.543798	1524	CUFF.945.1	2310
BnaA01g03060D	BnaA01g03060D	c	CUFF.946	CUFF.946.1	100	12.693097	10.124215	15.261979	30.897839	1113	CUFF.946.1	3698
BnaA01g03060D	BnaA01g03060D	j	CUFF.947	CUFF.947.1	100	17.681509	15.741010	19.622007	44.278160	2599	CUFF.947.1	3698
BnaA01g03070D	BnaA01g03070D	j	CUFF.948	CUFF.948.1	100	4.004667	2.434060	5.575274	10.121679	1217	CUFF.948.3	3384
BnaA01g03070D	BnaA01g03070D	j	CUFF.948	CUFF.948.2	70	2.800478	1.750164	3.850791	7.078126	1742	CUFF.948.3	3384
BnaA01g03070D	BnaA01g03070D	j	CUFF.948	CUFF.948.3	23	0.907083	0.362237	1.451930	2.292627	2396	CUFF.948.3	3384
BnaA01g03070D	BnaA01g03070D	j	CUFF.948	CUFF.948.4	53	2.115859	1.332740	2.898979	5.347773	2219	CUFF.948.3	3384
BnaA01g03080D	BnaA01g03080D	j	CUFF.949	CUFF.949.1	100	15.627670	10.195704	21.059637	39.179746	480	CUFF.949.1	532
BnaA01g03120D	BnaA01g03120D	=	CUFF.950	CUFF.950.1	100	15.258228	13.081596	17.434859	38.601850	1756	CUFF.950.1	1435
BnaA01g03130D	BnaA01g03130D	=	CUFF.951	CUFF.951.1	100	8.656660	5.987918	11.325403	21.954213	781	CUFF.951.1	849
BnaA01g03140D	BnaA01g03140D	=	CUFF.952	CUFF.952.1	100	7.667698	4.516627	10.818768	19.083777	589	CUFF.952.1	399
BnaA01g03150D	BnaA01g03150D	=	CUFF.953	CUFF.953.1	100	215.409449	191.010531	239.808366	538.637740	421	CUFF.953.1	463
BnaA01g03210D	BnaA01g03210D	j	CUFF.954	CUFF.954.1	13	5.965496	2.841411	9.089581	15.002132	615	CUFF.954.1	701
BnaA01g03210D	BnaA01g03210D	=	CUFF.954	CUFF.954.2	100	46.329767	37.426621	55.232912	116.510901	526	CUFF.954.1	701
BnaA01g03230D	BnaA01g03230D	c	CUFF.955	CUFF.955.1	100	3.997374	2.059012	5.935737	9.617595	720	CUFF.955.1	2264
BnaA01g03230D	BnaA01g03230D	c	CUFF.956	CUFF.956.1	100	7.706037	5.905900	9.506174	19.848940	1311	CUFF.956.1	2264
BnaA01g03240D	BnaA01g03240D	=	CUFF.957	CUFF.957.1	100	7.444854	5.665954	9.223755	19.029238	1960	CUFF.957.1	2450
BnaA01g03240D	BnaA01g03240D	o	CUFF.958	CUFF.958.1	100	32.149469	28.324494	35.974445	82.174867	1589	CUFF.957.1	2450
BnaA01g03240D	BnaA01g03240D	o	CUFF.958	CUFF.958.2	19	6.187943	4.324103	8.051782	15.816540	1586	CUFF.957.1	2450
BnaA01g03270D	BnaA01g03270D	=	CUFF.959	CUFF.959.1	100	36.668804	33.411269	39.926339	92.663881	2139	CUFF.959.1	1609
BnaA01g03290D	BnaA01g03290D	j	CUFF.960	CUFF.960.1	100	2.519802	1.551274	3.488330	5.960540	1436	CUFF.960.1	1377
BnaA01g03300D	BnaA01g03300D	o	CUFF.961	CUFF.961.1	100	9.700207	5.250910	14.149503	24.510631	455	CUFF.961.1	396
BnaA01g03310D	BnaA01g03310D	e	CUFF.962	CUFF.962.1	100	2.220643	0.820835	3.620452	5.490910	866	CUFF.962.1	510
BnaA01g03310D	BnaA01g03310D	=	CUFF.963	CUFF.963.1	100	4.151210	1.902373	6.400047	10.264556	675	CUFF.962.1	510
BnaA01g03320D	BnaA01g03320D	j	CUFF.964	CUFF.964.1	20	3.362403	2.167849	4.556957	8.623342	1677	CUFF.964.2	3020
BnaA01g03320D	BnaA01g03320D	j	CUFF.964	CUFF.964.2	100	17.206144	15.160204	19.252085	44.127513	2361	CUFF.964.2	3020
BnaA01g03320D	BnaA01g03320D	c	CUFF.965	CUFF.965.1	100	19.194868	13.745416	24.644320	48.535008	536	CUFF.965.1	3020
BnaA01g03330D	BnaA01g03330D	=	CUFF.966	CUFF.966.1	100	156.246478	134.477824	178.015133	411.982319	379	CUFF.966.1	516
BnaA01g03340D	BnaA01g03340D	j	CUFF.967	CUFF.967.1	100	45.876415	39.728318	52.024511	116.894027	823	CUFF.967.1	749
BnaA01g03360D	BnaA01g03360D	j	CUFF.968	CUFF.968.1	100	4.835175	3.225684	6.444667	12.697939	1073	CUFF.968.1	1215
BnaA01g03370D	BnaA01g03370D	j	CUFF.969	CUFF.969.1	100	39.434719	29.368856	49.500583	101.919174	415	CUFF.969.1	1645
BnaA01g03370D	BnaA01g03370D	c	CUFF.970	CUFF.970.1	100	45.667159	38.545414	52.788905	118.026937	663	CUFF.970.1	1645
BnaA01g03380D	BnaA01g03380D	=	CUFF.971	CUFF.971.1	100	8.471738	7.191643	9.751832	21.490238	2829	CUFF.971.1	2702
BnaA01g03390D	BnaA01g03390D	c	CUFF.972	CUFF.972.1	100	4.392080	3.363485	5.420675	11.141379	2449	CUFF.972.1	3102
BnaA01g03390D	BnaA01g03390D	c	CUFF.973	CUFF.973.1	100	3.214948	2.089876	4.340021	8.301674	1326	CUFF.973.1	3102
BnaA01g03400D	BnaA01g03400D	j	CUFF.974	CUFF.974.1	20	4.140542	2.630297	5.650786	10.255694	1685	CUFF.974.1	1770
BnaA01g03400D	BnaA01g03400D	=	CUFF.974	CUFF.974.2	100	20.644042	17.839023	23.449061	51.133159	1685	CUFF.974.1	1770
BnaA01g03410D	BnaA01g03410D	j	CUFF.975	CUFF.975.1	100	3.657932	2.322244	4.993620	9.391933	1109	CUFF.975.1	2697
BnaA01g03430D	BnaA01g03430D	=	CUFF.976	CUFF.976.1	100	6.679832	5.648927	7.710736	16.923925	2931	CUFF.976.1	1603
BnaA01g03440D	BnaA01g03440D	o	CUFF.977	CUFF.977.1	100	27.403596	19.067824	35.739369	69.168248	447	CUFF.978.1	765
BnaA01g03450D	BnaA01g03450D	j	CUFF.978	CUFF.978.1	100	9.266724	7.020077	11.513372	23.389743	1159	CUFF.978.1	697
BnaA01g03460D	BnaA01g03460D	j	CUFF.979	CUFF.979.1	100	2.418563	1.371562	3.465565	5.930777	1214	CUFF.979.1	1476
BnaA01g03480D	BnaA01g03480D	c	CUFF.980	CUFF.980.1	100	7.500822	4.716634	10.285009	19.238148	667	CUFF.980.1	1078
BnaA01g03480D	BnaA01g03480D	c	CUFF.981	CUFF.981.1	100	7.774369	3.021803	12.526934	17.161125	393	CUFF.981.1	1078
BnaA01g03510D	BnaA01g03510D	c	CUFF.982	CUFF.982.1	100	11.567162	8.907709	14.226614	29.639905	942	CUFF.982.1	2461
BnaA01g03510D	BnaA01g03510D	j	CUFF.983	CUFF.983.1	100	11.219868	9.025761	13.413976	28.570461	1301	CUFF.983.1	2461
BnaA01g03550D	BnaA01g03550D	j	CUFF.984	CUFF.984.1	100	1.976455	1.347769	2.605142	5.062034	2375	CUFF.984.1	3552
BnaA01g03550D	BnaA01g03550D	j	CUFF.985	CUFF.985.1	43	8.335342	6.554397	10.116286	20.917059	1524	CUFF.985.1	3552
BnaA01g03550D	BnaA01g03550D	c	CUFF.985	CUFF.985.2	100	19.313782	15.129026	23.498538	48.466821	776	CUFF.985.1	3552
BnaA01g03560D	BnaA01g03560D	=	CUFF.986	CUFF.986.1	100	8.211225	5.679805	10.742645	20.896956	810	CUFF.986.1	911
BnaA01g03570D	BnaA01g03570D	=	CUFF.987	CUFF.987.1	100	21.981979	19.594795	24.369162	56.263361	2185	CUFF.987.1	2117
BnaA01g03580D	BnaA01g03580D	j	CUFF.988	CUFF.988.1	100	4.866497	3.627389	6.105605	12.245113	1626	CUFF.988.1	2619
BnaA01g03580D	BnaA01g03580D	c	CUFF.989	CUFF.989.1	100	7.762213	5.607908	9.916519	19.774677	951	CUFF.989.1	2619
BnaA01g03590D	BnaA01g03590D	j	CUFF.990	CUFF.990.1	100	25.850114	22.987994	28.712235	66.558877	1821	CUFF.990.1	1726
BnaA01g03600D	BnaA01g03600D	=	CUFF.991	CUFF.991.1	100	63.074887	55.420505	70.729270	160.762803	770	CUFF.991.1	934
BnaA01g03610D	BnaA01g03610D	j	CUFF.992	CUFF.992.1	100	8.365663	7.508980	9.222346	21.422763	6276	CUFF.992.1	5657
BnaA01g03620D	BnaA01g03620D	j	CUFF.993	CUFF.993.1	100	13.751283	11.919452	15.583114	35.214243	2307	CUFF.993.1	1554
BnaA01g03630D	BnaA01g03630D	j	CUFF.994	CUFF.994.1	100	12.281367	10.876812	13.685923	30.765859	3462	CUFF.994.1	3325
BnaA01g03630D	BnaA01g03630D	c	CUFF.994	CUFF.994.2	74	9.064671	6.339719	11.789623	22.707765	937	CUFF.994.1	3325
BnaA01g03640D	BnaA01g03640D	j	CUFF.995	CUFF.995.1	25	0.526380	0.197374	0.855385	1.348689	3921	CUFF.995.1	5149
BnaA01g03640D	BnaA01g03640D	j	CUFF.995	CUFF.995.2	100	2.087135	1.524116	2.650155	5.347654	3920	CUFF.995.1	5149
BnaA01g03640D	BnaA01g03640D	c	CUFF.995	CUFF.995.3	66	1.382320	0.581142	2.183497	3.541776	1632	CUFF.995.1	5149
BnaA01g03640D	BnaA01g03640D	j	CUFF.996	CUFF.996.1	100	4.379871	3.005755	5.753987	10.725388	1287	CUFF.996.1	5149
BnaA01g03650D	BnaA01g03650D	=	CUFF.997	CUFF.997.1	100	11.037617	8.909310	13.165923	28.059634	1347	CUFF.997.1	1197
BnaA01g03670D	BnaA01g03670D	=	CUFF.998	CUFF.998.1	100	3.580588	2.432614	4.728561	8.887692	1392	CUFF.998.1	1277
BnaA01g03680D	BnaA01g03680D	j	CUFF.999	CUFF.999.1	100	15.377024	13.678678	17.075370	39.196997	3514	CUFF.999.2	3305
BnaA01g03680D	BnaA01g03680D	j	CUFF.999	CUFF.999.2	48	7.444207	6.231242	8.657173	18.975751	3627	CUFF.999.2	3305
BnaA01g03730D	BnaA01g03730D	=	CUFF.1000	CUFF.1000.1	100	15.983028	13.451973	18.514084	40.558676	1398	CUFF.1000.1	1169
BnaA01g03740D	BnaA01g03740D	j	CUFF.1001	CUFF.1001.1	100	3.313314	1.961742	4.664886	8.298987	1040	CUFF.1001.1	1043
BnaA01g03750D	BnaA01g03750D	j	CUFF.1002	CUFF.1002.1	100	9.958832	8.344544	11.573120	24.071369	2103	CUFF.1002.1	813
BnaA01g03760D	BnaA01g03760D	e	CUFF.1003	CUFF.1003.1	100	3.540824	1.663730	5.417917	8.558480	906	CUFF.1002.1	1095
BnaA01g03780D	BnaA01g03780D	=	CUFF.1004	CUFF.1004.1	100	3.275077	1.418219	5.131935	8.364053	813	CUFF.1004.2	913
BnaA01g03780D	BnaA01g03780D	j	CUFF.1004	CUFF.1004.2	77	2.524477	1.013344	4.035610	6.447134	914	CUFF.1004.2	913
BnaA01g03790D	BnaA01g03790D	=	CUFF.1005	CUFF.1005.1	100	115.818907	109.252279	122.385536	295.032711	2694	CUFF.1005.1	2851
BnaA01g03800D	BnaA01g03800D	j	CUFF.1006	CUFF.1006.1	100	20.335680	18.355899	22.315462	51.824370	3523	CUFF.1006.1	1841
BnaA01g03800D	BnaA01g03800D	j	CUFF.1006	CUFF.1006.2	42	8.554082	7.130776	9.977388	21.799611	3228	CUFF.1006.1	1841
BnaA01g16270D	BnaA01g16270D	=	CUFF.1007	CUFF.1007.1	100	45.741316	39.035898	52.446734	117.510885	689	CUFF.1007.1	774
BnaA01g16280D	BnaA01g16280D	c	CUFF.1008	CUFF.1008.1	100	2.471871	1.039323	3.904419	5.826560	757	CUFF.1008.1	1423
BnaA01g16310D	BnaA01g16310D	j	CUFF.1009	CUFF.1009.1	100	4.172923	2.854826	5.491020	10.912620	1305	CUFF.1009.1	819
BnaA01g16310D	BnaA01g16310D	e	CUFF.1010	CUFF.1010.1	100	26.588984	21.128761	32.049208	67.271439	624	CUFF.1010.1	819
-	-	u	CUFF.1011	CUFF.1011.1	13	1.393436	0.290536	2.496336	3.517280	1141	CUFF.1011.1	-
-	-	u	CUFF.1011	CUFF.1011.2	100	10.334263	7.906898	12.761628	26.085521	1113	CUFF.1011.1	-
-	-	u	CUFF.1012	CUFF.1012.1	100	12.653204	9.986259	15.320149	31.302716	1043	CUFF.1012.1	-
BnaA01g16360D	BnaA01g16360D	j	CUFF.1013	CUFF.1013.1	100	2.729786	1.854585	3.604988	6.631744	2061	CUFF.1013.1	1946
BnaA01g16360D	BnaA01g16360D	j	CUFF.1013	CUFF.1013.2	25	0.689949	0.182141	1.197757	1.676163	2061	CUFF.1013.1	1946
BnaA01g16390D	BnaA01g16390D	e	CUFF.1014	CUFF.1014.1	100	4.161720	2.013736	6.309705	10.508009	638	CUFF.1014.1	569
BnaA01g16400D	BnaA01g16400D	x	CUFF.1015	CUFF.1015.1	56	1.101631	0.301649	1.901614	2.784804	1362	CUFF.1015.1	1455
BnaA01g16400D	BnaA01g16400D	x	CUFF.1015	CUFF.1015.2	55	1.084578	0.183194	1.985963	2.741695	1282	CUFF.1015.1	1455
BnaA01g16400D	BnaA01g16400D	x	CUFF.1015	CUFF.1015.3	100	1.971250	0.869831	3.072670	4.983105	1257	CUFF.1015.1	1455
BnaA01g16400D	BnaA01g16400D	=	CUFF.1016	CUFF.1016.1	100	4.178719	2.567948	5.789490	10.563344	1019	CUFF.1016.1	1455
BnaA01g16430D	BnaA01g16430D	=	CUFF.1017	CUFF.1017.1	100	355.822812	330.753031	380.892592	903.392911	621	CUFF.1018.1	877
BnaA01g16430D	BnaA01g16430D	e	CUFF.1018	CUFF.1018.1	100	18.426019	15.602155	21.249883	46.781528	1410	CUFF.1018.1	877
BnaA01g16420D	BnaA01g16420D	=	CUFF.1019	CUFF.1019.1	100	2.748426	2.079703	3.417149	6.950261	3485	CUFF.1019.1	3562
BnaA01g16420D	BnaA01g16420D	e	CUFF.1020	CUFF.1020.1	100	7.201061	5.002021	9.400101	18.210150	1088	CUFF.1019.1	3562
BnaA01g16440D	BnaA01g16440D	=	CUFF.1021	CUFF.1021.1	100	17.648932	15.177137	20.120727	45.233342	1480	CUFF.1021.1	1586
BnaA01g16450D	BnaA01g16450D	j	CUFF.1022	CUFF.1022.1	84	58.484721	50.699092	66.270351	148.348545	869	CUFF.1022.1	1030
BnaA01g16450D	BnaA01g16450D	=	CUFF.1022	CUFF.1022.2	100	69.556497	58.777949	80.335045	176.432490	651	CUFF.1022.1	1030
BnaA01g16460D	BnaA01g16460D	=	CUFF.1023	CUFF.1023.1	100	2.239914	1.238492	3.241336	5.723739	1209	CUFF.1023.1	1164
BnaA01g16470D	BnaA01g16470D	o	CUFF.1024	CUFF.1024.1	100	6.302744	4.399427	8.206060	16.107683	989	CUFF.1024.1	1215
BnaA01g16490D	BnaA01g16490D	=	CUFF.1025	CUFF.1025.1	100	6.691603	4.737696	8.645510	17.322134	993	CUFF.1025.1	1012
BnaA01g16510D	BnaA01g16510D	j	CUFF.1026	CUFF.1026.1	100	1.612164	0.751605	2.472724	4.080165	1225	CUFF.1026.1	1290
-	-	u	CUFF.1027	CUFF.1027.1	100	3.263871	1.631936	4.895807	8.423714	762	CUFF.1027.1	-
BnaA01g16520D	BnaA01g16520D	c	CUFF.1028	CUFF.1028.1	100	1.733398	1.034696	2.432099	4.436184	1824	CUFF.1028.1	2277
-	-	u	CUFF.1029	CUFF.1029.1	100	2.336989	1.203845	3.470132	6.140403	1034	CUFF.1029.1	-
BnaA01g16530D	BnaA01g16530D	=	CUFF.1030	CUFF.1030.1	100	6.948333	5.034974	8.861692	17.583713	1113	CUFF.1030.1	1049
BnaA01g16540D	BnaA01g16540D	=	CUFF.1031	CUFF.1031.1	100	4.638498	2.995293	6.281704	11.817955	972	CUFF.1031.1	2305
BnaA01g16560D	BnaA01g16560D	j	CUFF.1032	CUFF.1032.1	28	4.282907	2.525849	6.039965	11.001041	1213	CUFF.1032.2	1513
BnaA01g16560D	BnaA01g16560D	=	CUFF.1032	CUFF.1032.2	100	15.317512	12.682071	17.952953	39.344439	1392	CUFF.1032.2	1513
BnaA01g16570D	BnaA01g16570D	e	CUFF.1033	CUFF.1033.1	100	12.372286	8.599023	16.145548	29.444952	616	CUFF.1033.1	432
BnaA01g16600D	BnaA01g16600D	=	CUFF.1034	CUFF.1034.1	100	3.907944	2.781771	5.034116	9.787751	1619	CUFF.1034.1	2090
BnaA01g16630D	BnaA01g16630D	=	CUFF.1035	CUFF.1035.1	100	8.685215	6.362374	11.008055	22.217322	973	CUFF.1035.1	884
BnaA01g16640D	BnaA01g16640D	=	CUFF.1036	CUFF.1036.1	100	15.536387	12.600315	18.472459	38.742407	1008	CUFF.1036.1	918
BnaA01g16650D	BnaA01g16650D	j	CUFF.1037	CUFF.1037.1	54	2.039994	1.148571	2.931416	5.126009	1610	CUFF.1037.1	1559
BnaA01g16650D	BnaA01g16650D	c	CUFF.1037	CUFF.1037.2	100	3.774235	2.215080	5.333390	9.483736	1056	CUFF.1037.1	1559
BnaA01g16660D	BnaA01g16660D	=	CUFF.1038	CUFF.1038.1	100	10.398940	8.416649	12.381231	26.178156	1533	CUFF.1038.1	1623
BnaA01g16660D	BnaA01g16660D	j	CUFF.1038	CUFF.1038.2	29	3.046023	1.103177	4.988869	7.668018	809	CUFF.1038.1	1623
BnaA01g16710D	BnaA01g16710D	c	CUFF.1039	CUFF.1039.1	100	3.917917	2.182473	5.653360	9.784551	837	CUFF.1039.1	2682
BnaA01g16720D	BnaA01g16720D	=	CUFF.1040	CUFF.1040.1	100	5.587779	4.122735	7.052824	13.186104	1404	CUFF.1040.1	1465
BnaA01g16750D	BnaA01g16750D	c	CUFF.1041	CUFF.1041.1	100	4.449738	1.983161	6.916316	11.166305	565	CUFF.1041.1	1887
BnaA01g16780D	BnaA01g16780D	j	CUFF.1042	CUFF.1042.1	100	123.495399	112.777525	134.213272	311.458094	843	CUFF.1042.1	2366
BnaA01g16800D	BnaA01g16800D	=	CUFF.1043	CUFF.1043.1	100	1.393697	0.585994	2.201401	3.560107	1152	CUFF.1043.1	291
BnaA01g16830D	BnaA01g16830D	j	CUFF.1044	CUFF.1044.1	100	1.802014	0.912149	2.691879	4.588846	1297	CUFF.1044.1	2048
BnaA01g16840D	BnaA01g16840D	=	CUFF.1045	CUFF.1045.1	100	2.887124	1.559713	4.214536	7.527607	975	CUFF.1045.1	1086
BnaA01g16850D	BnaA01g16850D	=	CUFF.1046	CUFF.1046.1	100	19.539125	16.305005	22.773245	49.917209	1035	CUFF.1046.1	942
BnaA01g16860D	BnaA01g16860D	=	CUFF.1047	CUFF.1047.1	100	80.793572	63.102678	98.484466	208.083167	350	CUFF.1047.1	505
BnaA01g16870D	BnaA01g16870D	=	CUFF.1048	CUFF.1048.1	100	4.045907	3.012776	5.079038	10.420200	2178	CUFF.1048.1	1719
BnaA01g16870D	BnaA01g16870D	j	CUFF.1048	CUFF.1048.2	86	3.495159	1.806405	5.183912	9.001752	1033	CUFF.1048.1	1719
-	-	u	CUFF.1049	CUFF.1049.1	100	7.634535	3.655864	11.613206	19.215015	450	CUFF.1049.1	-
BnaA01g16960D	BnaA01g16960D	=	CUFF.1050	CUFF.1050.1	100	2.437696	0.967710	3.907682	6.093487	721	CUFF.1050.1	840
BnaA01g16970D	BnaA01g16970D	j	CUFF.1051	CUFF.1051.1	100	4.348719	2.848178	5.849260	10.922265	1105	CUFF.1051.1	942
BnaA01g16990D	BnaA01g16990D	x	CUFF.1052	CUFF.1052.1	100	3.174443	1.867917	4.480969	7.912332	1083	CUFF.1052.1	1026
BnaA01g17010D	BnaA01g17010D	o	CUFF.1053	CUFF.1053.1	100	63.518605	54.639740	72.397471	163.499460	593	CUFF.1053.1	948
BnaA01g17020D	BnaA01g17020D	o	CUFF.1054	CUFF.1054.1	100	26.931619	22.964219	30.899020	69.321490	1047	CUFF.1054.1	1997
BnaA01g17040D	BnaA01g17040D	=	CUFF.1055	CUFF.1055.1	100	10.975579	5.276333	16.674825	26.751400	393	CUFF.1055.1	508
BnaA01g17050D	BnaA01g17050D	=	CUFF.1056	CUFF.1056.1	100	12.219169	10.393077	14.045260	31.073175	1955	CUFF.1056.1	1860
-	-	u	CUFF.1057	CUFF.1057.1	100	4.822346	2.578940	7.065751	12.084219	809	CUFF.1057.2	-
-	-	u	CUFF.1057	CUFF.1057.2	52	2.504307	0.955483	4.053131	6.275493	948	CUFF.1057.2	-
BnaA01g17060D	BnaA01g17060D	=	CUFF.1058	CUFF.1058.1	100	2.691944	1.692325	3.691564	6.936966	1399	CUFF.1058.1	1598
BnaA01g17070D	BnaA01g17070D	c	CUFF.1059	CUFF.1059.1	100	4.631029	1.705432	7.556626	12.207586	483	CUFF.1059.1	810
-	-	u	CUFF.1060	CUFF.1060.1	100	2.712299	1.292545	4.132053	6.701667	841	CUFF.1060.1	-
BnaA01g17130D	BnaA01g17130D	c	CUFF.1061	CUFF.1061.1	100	5.261456	3.597182	6.925731	13.093742	1066	CUFF.1061.1	2182
BnaA01g17130D	BnaA01g17130D	c	CUFF.1062	CUFF.1062.1	100	2.495653	1.285489	3.705817	6.406616	1005	CUFF.1062.1	2182
BnaA01g17140D	BnaA01g17140D	j	CUFF.1063	CUFF.1063.1	100	3.577724	2.741676	4.413772	8.918164	2921	CUFF.1063.2	2550
BnaA01g17140D	BnaA01g17140D	j	CUFF.1063	CUFF.1063.2	38	1.348912	0.779956	1.917867	3.362421	2938	CUFF.1063.2	2550
BnaA01g17150D	BnaA01g17150D	j	CUFF.1064	CUFF.1064.1	47	1.595381	0.605946	2.584816	4.030878	1266	CUFF.1064.1	1248
BnaA01g17150D	BnaA01g17150D	j	CUFF.1064	CUFF.1064.2	100	3.365127	1.941562	4.788691	8.502304	1133	CUFF.1064.1	1248
BnaA01g17150D	BnaA01g17150D	x	CUFF.1065	CUFF.1065.1	100	2.189596	0.894979	3.484213	5.532217	991	CUFF.1065.1	1248
BnaA01g17170D	BnaA01g17170D	=	CUFF.1066	CUFF.1066.1	100	13.858227	11.936103	15.780351	34.503487	1887	CUFF.1066.1	1744
BnaA01g17200D	BnaA01g17200D	=	CUFF.1067	CUFF.1067.1	100	491.600050	472.253312	510.946787	1239.062896	799	CUFF.1067.1	743
BnaA01g17280D	BnaA01g17280D	c	CUFF.1068	CUFF.1068.1	100	5.256845	2.086848	8.426842	13.603194	464	CUFF.1068.1	1334
BnaA01g17290D	BnaA01g17290D	e	CUFF.1069	CUFF.1069.1	100	32.374269	24.759685	39.988852	82.304819	495	CUFF.1069.1	315
-	-	u	CUFF.1070	CUFF.1070.1	100	20.460250	17.326554	23.593946	51.149835	1152	CUFF.1070.1	-
BnaA01g17350D	BnaA01g17350D	=	CUFF.1071	CUFF.1071.1	100	44.444923	34.340599	54.549248	111.822017	428	CUFF.1071.1	761
BnaA01g17410D	BnaA01g17410D	c	CUFF.1072	CUFF.1072.1	100	5.697988	3.686933	7.709043	14.571641	874	CUFF.1072.1	1827
BnaA01g17410D	BnaA01g17410D	o	CUFF.1073	CUFF.1073.1	100	5.980051	4.661617	7.298485	14.986670	1715	CUFF.1073.1	1827
BnaA01g17450D	BnaA01g17450D	=	CUFF.1074	CUFF.1074.1	100	1.839896	1.203003	2.476789	4.713441	2190	CUFF.1074.1	2297
BnaA01g17460D	BnaA01g17460D	=	CUFF.1075	CUFF.1075.1	100	21.264577	17.710011	24.819144	52.682065	1018	CUFF.1075.1	1101
BnaA01g17480D	BnaA01g17480D	j	CUFF.1076	CUFF.1076.1	100	2.256069	1.295750	3.216389	5.729657	1466	CUFF.1076.1	1481
BnaA01g17480D	BnaA01g17480D	j	CUFF.1076	CUFF.1076.2	49	1.114397	0.313317	1.915477	2.830194	1391	CUFF.1076.1	1481
BnaA01g17480D	BnaA01g17480D	j	CUFF.1076	CUFF.1076.3	64	1.439944	0.496956	2.382932	3.656973	1321	CUFF.1076.1	1481
BnaA01g17490D	BnaA01g17490D	j	CUFF.1077	CUFF.1077.1	54	0.892664	0.292768	1.492559	2.293607	2051	CUFF.1077.1	5829
BnaA01g17490D	BnaA01g17490D	c	CUFF.1077	CUFF.1077.2	100	1.662293	0.886706	2.437880	4.271091	2051	CUFF.1077.1	5829
BnaA01g17490D	BnaA01g17490D	j	CUFF.1077	CUFF.1077.3	87	1.447209	0.706906	2.187512	3.718455	1954	CUFF.1077.1	5829
BnaA01g17490D	BnaA01g17490D	c	CUFF.1078	CUFF.1078.1	100	4.838235	3.181297	6.495173	12.596799	1029	CUFF.1078.1	5829
BnaA01g17490D	BnaA01g17490D	c	CUFF.1079	CUFF.1079.1	100	4.184112	2.981680	5.386544	10.705272	1912	CUFF.1079.1	5829
BnaA01g17490D	BnaA01g17490D	j	CUFF.1079	CUFF.1079.2	40	1.688535	0.820080	2.556989	4.320206	1912	CUFF.1079.1	5829
BnaA01g17500D	BnaA01g17500D	j	CUFF.1080	CUFF.1080.1	73	6.685397	4.791640	8.579154	16.805875	1228	CUFF.1080.1	1229
BnaA01g17500D	BnaA01g17500D	=	CUFF.1080	CUFF.1080.2	100	9.136850	6.357101	11.916600	22.968385	875	CUFF.1080.1	1229
BnaA01g17510D	BnaA01g17510D	j	CUFF.1081	CUFF.1081.1	100	2.874915	1.481494	4.268335	6.991133	1177	CUFF.1081.2	2565
BnaA01g17510D	BnaA01g17510D	j	CUFF.1081	CUFF.1081.2	78	2.243395	1.490649	2.996142	5.455423	2861	CUFF.1081.2	2565
BnaA01g17510D	BnaA01g17510D	j	CUFF.1081	CUFF.1081.3	64	1.851481	1.139124	2.563837	4.502377	2717	CUFF.1081.2	2565
BnaA01g17510D	BnaA01g17510D	j	CUFF.1081	CUFF.1081.4	59	1.700874	0.550843	2.850905	4.136135	1236	CUFF.1081.2	2565
BnaA01g17550D	BnaA01g17550D	j	CUFF.1082	CUFF.1082.1	100	1.399947	0.819553	1.980341	3.651053	2421	CUFF.1082.1	2377
BnaA01g17550D	BnaA01g17550D	j	CUFF.1082	CUFF.1082.2	74	1.032804	0.473340	1.592269	2.693548	2136	CUFF.1082.1	2377
BnaA01g17560D	BnaA01g17560D	j	CUFF.1083	CUFF.1083.1	25	4.820792	2.949034	6.692551	12.148012	1171	CUFF.1083.1	1285
BnaA01g17560D	BnaA01g17560D	j	CUFF.1083	CUFF.1083.2	100	19.494291	16.197364	22.791217	49.124056	1171	CUFF.1083.1	1285
BnaA01g17570D	BnaA01g17570D	=	CUFF.1084	CUFF.1084.1	100	300.701674	283.855428	317.547920	760.135573	1239	CUFF.1084.1	1347
BnaA01g17580D	BnaA01g17580D	=	CUFF.1085	CUFF.1085.1	100	9.193031	7.853732	10.532329	23.307696	2649	CUFF.1085.1	2723
BnaA01g17590D	BnaA01g17590D	=	CUFF.1086	CUFF.1086.1	100	3.552824	2.328212	4.777435	9.063679	1248	CUFF.1086.1	1065
BnaA01g17630D	BnaA01g17630D	j	CUFF.1087	CUFF.1087.1	100	24.381595	21.532124	27.231065	61.492273	1721	CUFF.1087.1	1902
BnaA01g17630D	BnaA01g17630D	p	CUFF.1088	CUFF.1088.1	100	5.546039	2.471761	8.620318	14.711871	501	CUFF.1088.1	1902
BnaA01g17660D	BnaA01g17660D	j	CUFF.1089	CUFF.1089.1	100	6.301745	3.335191	9.268298	15.846160	563	CUFF.1089.1	618
BnaA01g17690D	BnaA01g17690D	=	CUFF.1090	CUFF.1090.1	100	26.141739	23.537155	28.746323	65.888089	2246	CUFF.1090.1	1974
BnaA01g17720D	BnaA01g17720D	=	CUFF.1091	CUFF.1091.1	100	35.702201	33.010474	38.393928	90.272421	3266	CUFF.1091.1	3200
BnaA01g17740D	BnaA01g17740D	=	CUFF.1092	CUFF.1092.1	100	2.685945	1.906621	3.465270	6.642349	2126	CUFF.1092.1	2387
BnaA01g17750D	BnaA01g17750D	j	CUFF.1093	CUFF.1093.1	83	1.752922	0.776464	2.729380	4.339452	1555	CUFF.1093.2	1819
BnaA01g17750D	BnaA01g17750D	j	CUFF.1093	CUFF.1093.2	100	2.104749	1.194520	3.014979	5.210419	1855	CUFF.1093.2	1819
BnaA01g17760D	BnaA01g17760D	c	CUFF.1094	CUFF.1094.1	100	3.728810	2.588434	4.869186	9.374635	1511	CUFF.1094.1	1842
BnaA01g17780D	BnaA01g17780D	j	CUFF.1095	CUFF.1095.1	100	6.797939	3.870795	9.725082	16.255338	602	CUFF.1095.1	722
BnaA01g17810D	BnaA01g17810D	e	CUFF.1096	CUFF.1096.1	100	2.805406	1.954091	3.656720	7.060301	1896	CUFF.1096.1	1164
BnaA01g17860D	BnaA01g17860D	=	CUFF.1097	CUFF.1097.1	100	5.176379	3.928522	6.424235	12.832012	1965	CUFF.1097.1	2006
BnaA01g17860D	BnaA01g17860D	o	CUFF.1097	CUFF.1097.2	22	1.129783	0.418413	1.841152	2.800681	1961	CUFF.1097.1	2006
BnaA01g17890D	BnaA01g17890D	j	CUFF.1098	CUFF.1098.1	25	2.376072	0.972638	3.779505	6.108163	1137	CUFF.1098.3	1201
BnaA01g17890D	BnaA01g17890D	=	CUFF.1098	CUFF.1098.2	100	9.331372	6.934253	11.728491	23.988142	1137	CUFF.1098.3	1201
BnaA01g17890D	BnaA01g17890D	j	CUFF.1098	CUFF.1098.3	27	2.509493	1.197876	3.821110	6.451149	1239	CUFF.1098.3	1201
BnaA01g17910D	BnaA01g17910D	=	CUFF.1099	CUFF.1099.1	100	8.311123	6.793726	9.828519	20.744169	1765	CUFF.1099.1	1528
BnaA01g17930D	BnaA01g17930D	=	CUFF.1100	CUFF.1100.1	100	18.263570	14.764941	21.762199	46.292812	877	CUFF.1100.1	942
-	-	u	CUFF.1101	CUFF.1101.1	100	160.221171	146.885682	173.556660	405.540414	759	CUFF.1101.1	-
BnaA01g16230D	BnaA01g16230D	e	CUFF.1102	CUFF.1102.1	100	266.153261	247.826248	284.480274	673.668172	777	CUFF.1102.1	558
BnaA01g16180D	BnaA01g16180D	x	CUFF.1103	CUFF.1103.1	84	226.802655	209.447864	244.157447	574.066723	702	CUFF.1103.1	713
BnaA01g16200D	BnaA01g16200D	x	CUFF.1103	CUFF.1103.2	59	160.955775	147.157924	174.753627	407.399792	719	CUFF.1103.2	642
BnaA01g16220D	BnaA01g16220D	x	CUFF.1103	CUFF.1103.3	100	270.971260	252.008506	289.934014	685.863148	742	CUFF.1103.3	695
BnaA01g16240D	BnaA01g16240D	j	CUFF.1104	CUFF.1104.1	100	37.139817	34.095980	40.183653	95.018488	2553	CUFF.1104.1	2519
BnaA01g18120D	BnaA01g18120D	j	CUFF.1109	CUFF.1109.1	100	5.583783	3.581716	7.585850	13.841902	868	CUFF.1109.1	375
BnaA01g18130D	BnaA01g18130D	e	CUFF.1111	CUFF.1111.1	100	2.488300	1.606810	3.369790	6.465370	1599	CUFF.1111.1	1395
BnaA01g18160D	BnaA01g18160D	=	CUFF.1118	CUFF.1118.1	100	45.470475	41.736667	49.204284	116.272118	2120	CUFF.1118.1	2416
BnaA01g17950D	BnaA01g17950D	=	CUFF.1105	CUFF.1105.1	100	18.728621	14.982803	22.474439	47.383239	846	CUFF.1106.1	1346
BnaA01g17950D	BnaA01g17950D	e	CUFF.1106	CUFF.1106.1	100	4.665680	2.977578	6.353783	11.804129	973	CUFF.1106.1	1346
BnaA01g17960D	BnaA01g17960D	e	CUFF.1107	CUFF.1107.1	100	8.313362	6.693888	9.932837	21.042241	1590	CUFF.1107.1	933
BnaA01g17980D	BnaA01g17980D	=	CUFF.1108	CUFF.1108.1	100	11.335468	8.562632	14.108303	28.616621	899	CUFF.1108.1	1121
BnaA01g17990D	BnaA01g17990D	j	CUFF.1110	CUFF.1110.1	100	10.523011	8.112641	12.933380	26.021559	1051	CUFF.1110.1	1918
BnaA01g18010D	BnaA01g18010D	=	CUFF.1112	CUFF.1112.1	100	20.486153	17.594734	23.377571	52.483211	1399	CUFF.1112.1	1694
BnaA01g18030D	BnaA01g18030D	=	CUFF.1113	CUFF.1113.1	100	12.346235	8.434042	16.258428	31.822608	608	CUFF.1114.1	888
BnaA01g18030D	BnaA01g18030D	e	CUFF.1114	CUFF.1114.1	100	1.402169	0.348364	2.455975	3.614113	811	CUFF.1114.1	888
BnaA01g18040D	BnaA01g18040D	c	CUFF.1115	CUFF.1115.1	100	1.659186	0.951707	2.366665	4.315184	1641	CUFF.1115.1	1997
BnaA01g18070D	BnaA01g18070D	j	CUFF.1116	CUFF.1116.1	100	3.877892	2.490455	5.265328	9.700481	1155	CUFF.1116.1	1288
BnaA01g18080D	BnaA01g18080D	o	CUFF.1117	CUFF.1117.1	100	0.981500	0.347758	1.615242	2.506554	1318	CUFF.1117.1	1947
BnaA01g18090D	BnaA01g18090D	j	CUFF.1119	CUFF.1119.1	100	6.246303	4.145521	8.347085	15.498650	989	CUFF.1119.1	1200
BnaA01g18090D	BnaA01g18090D	j	CUFF.1119	CUFF.1119.2	57	3.562083	1.721757	5.402408	8.838424	893	CUFF.1119.1	1200
BnaA01g18280D	BnaA01g18280D	j	CUFF.1120	CUFF.1120.1	100	2.302596	1.382145	3.223046	5.734089	1745	CUFF.1120.2	1848
BnaA01g18280D	BnaA01g18280D	j	CUFF.1120	CUFF.1120.2	40	0.923780	0.333803	1.513758	2.300464	2033	CUFF.1120.2	1848
BnaA01g18320D	BnaA01g18320D	j	CUFF.1121	CUFF.1121.1	96	3.733704	2.801769	4.665639	9.476685	2869	CUFF.1121.1	1884
BnaA01g18320D	BnaA01g18320D	j	CUFF.1121	CUFF.1121.2	100	3.869577	2.925002	4.814153	9.821551	2853	CUFF.1121.1	1884
BnaA01g18340D	BnaA01g18340D	j	CUFF.1123	CUFF.1123.1	100	35.916974	28.857372	42.976576	93.343071	571	CUFF.1123.1	3379
BnaA01g18350D	BnaA01g18350D	=	CUFF.1122	CUFF.1122.1	100	5.892709	3.263831	8.521587	15.038101	630	CUFF.1122.1	686
BnaA01g18360D	BnaA01g18360D	j	CUFF.1124	CUFF.1124.1	18	1.251729	0.670082	1.833375	3.161351	3046	CUFF.1124.1	2976
BnaA01g18360D	BnaA01g18360D	j	CUFF.1124	CUFF.1124.2	100	7.050925	5.913894	8.187956	17.807726	3046	CUFF.1124.1	2976
BnaA01g18380D	BnaA01g18380D	=	CUFF.1125	CUFF.1125.1	100	11.762112	8.976348	14.547875	29.305184	926	CUFF.1125.1	970
BnaA01g18390D	BnaA01g18390D	=	CUFF.1126	CUFF.1126.1	100	2.198023	0.854562	3.541484	5.620955	1060	CUFF.1126.1	748
BnaA01g18390D	BnaA01g18390D	o	CUFF.1127	CUFF.1127.1	100	12.543018	8.545381	16.540655	32.075976	719	CUFF.1126.1	748
BnaA01g18390D	BnaA01g18390D	o	CUFF.1127	CUFF.1127.2	17	2.176934	0.566203	3.787666	5.567025	925	CUFF.1126.1	748
BnaA01g18390D	BnaA01g18390D	o	CUFF.1127	CUFF.1127.3	42	5.270455	2.675968	7.864941	13.478015	797	CUFF.1126.1	748
BnaA01g18410D	BnaA01g18410D	=	CUFF.1128	CUFF.1128.1	100	3.838171	2.446456	5.229887	9.810599	1137	CUFF.1128.1	1360
BnaA01g18430D	BnaA01g18430D	j	CUFF.1129	CUFF.1129.1	100	15.272813	12.363441	18.182186	38.971622	1126	CUFF.1129.1	1269
BnaA01g18430D	BnaA01g18430D	j	CUFF.1129	CUFF.1129.2	16	2.418027	1.048257	3.787796	6.170076	1121	CUFF.1129.1	1269
BnaA01g18460D	BnaA01g18460D	=	CUFF.1130	CUFF.1130.1	100	3.859890	2.284425	5.435355	9.471310	914	CUFF.1130.1	981
BnaA01g18450D	BnaA01g18450D	c	CUFF.1131	CUFF.1131.1	100	3.092223	2.139449	4.044996	7.723327	1760	CUFF.1131.1	2904
BnaA01g18450D	BnaA01g18450D	c	CUFF.1132	CUFF.1132.1	100	7.845158	4.319322	11.370994	20.288567	527	CUFF.1132.1	2904
BnaA01g18500D	BnaA01g18500D	e	CUFF.1133	CUFF.1133.1	100	1.279408	0.541333	2.017483	3.361110	1274	CUFF.1133.1	441
BnaA01g18480D	BnaA01g18480D	j	CUFF.1134	CUFF.1134.1	22	0.974724	0.447634	1.501814	2.497055	3040	CUFF.1134.1	2968
BnaA01g18480D	BnaA01g18480D	j	CUFF.1134	CUFF.1134.2	100	4.352646	3.442811	5.262481	11.150638	3040	CUFF.1134.1	2968
BnaA01g18530D	BnaA01g18530D	c	CUFF.1135	CUFF.1135.1	100	1.408302	0.681437	2.135168	3.519027	1404	CUFF.1135.1	1648
-	-	u	CUFF.1136	CUFF.1136.1	72	1.650847	0.809878	2.491816	4.126965	1446	CUFF.1136.1	-
-	-	u	CUFF.1136	CUFF.1136.2	100	2.299554	1.152932	3.446176	5.748671	1169	CUFF.1136.1	-
BnaA01g18540D	BnaA01g18540D	c	CUFF.1137	CUFF.1137.1	100	43.791395	39.643968	47.938822	109.764340	1595	CUFF.1137.1	2845
BnaA01g18630D	BnaA01g18630D	=	CUFF.1138	CUFF.1138.1	100	3.360474	2.472625	4.248324	8.404067	2093	CUFF.1138.1	2175
BnaA01g18620D	BnaA01g18620D	=	CUFF.1139	CUFF.1139.1	100	4.264441	2.524884	6.003999	10.952157	863	CUFF.1139.1	852
BnaA01g18670D	BnaA01g18670D	e	CUFF.1140	CUFF.1140.1	100	7.229211	5.735861	8.722561	18.020233	1614	CUFF.1140.1	1207
BnaA01g18650D	BnaA01g18650D	=	CUFF.1141	CUFF.1141.1	100	48.309924	44.271970	52.347879	122.596283	1532	CUFF.1141.1	1470
BnaA01g18680D	BnaA01g18680D	=	CUFF.1142	CUFF.1142.1	100	13.295888	8.520466	18.071311	33.467431	494	CUFF.1142.1	294
BnaA01g18690D	BnaA01g18690D	c	CUFF.1143	CUFF.1143.1	100	6.820787	5.089197	8.552377	16.916657	1241	CUFF.1143.1	1910
BnaA01g18730D	BnaA01g18730D	e	CUFF.1144	CUFF.1144.1	100	2.124628	1.280458	2.968799	5.229705	1517	CUFF.1144.1	7711
BnaA01g18730D	BnaA01g18730D	j	CUFF.1145	CUFF.1145.1	100	2.732051	1.700061	3.764042	6.875093	1885	CUFF.1145.2	7711
BnaA01g18730D	BnaA01g18730D	j	CUFF.1145	CUFF.1145.2	77	2.109115	1.601228	2.617001	5.307499	5268	CUFF.1145.2	7711
BnaA01g18730D	BnaA01g18730D	j	CUFF.1145	CUFF.1145.3	59	1.607512	1.080161	2.134864	4.045238	3806	CUFF.1145.2	7711
BnaA01g18770D	BnaA01g18770D	j	CUFF.1146	CUFF.1146.1	100	6.786850	5.600617	7.973084	17.170843	2447	CUFF.1146.1	2485
BnaA01g18810D	BnaA01g18810D	j	CUFF.1147	CUFF.1147.1	71	2.596647	1.410720	3.782575	6.356254	1564	CUFF.1147.1	1032
BnaA01g18810D	BnaA01g18810D	j	CUFF.1147	CUFF.1147.2	100	3.639012	2.327269	4.950754	8.907825	1564	CUFF.1147.1	1032
BnaA01g18860D	BnaA01g18860D	j	CUFF.1148	CUFF.1148.1	23	1.333325	0.470522	2.196127	3.429287	1582	CUFF.1148.2	1817
BnaA01g18860D	BnaA01g18860D	=	CUFF.1148	CUFF.1148.2	100	5.690605	4.311375	7.069834	14.636133	1846	CUFF.1148.2	1817
BnaA01g18860D	BnaA01g18860D	e	CUFF.1149	CUFF.1149.1	100	1.147774	0.380139	1.915409	2.952053	1623	CUFF.1148.2	1817
BnaA01g18870D	BnaA01g18870D	=	CUFF.1150	CUFF.1150.1	100	10.086120	6.852405	13.319836	25.776616	653	CUFF.1150.1	435
BnaA01g18800D	BnaA01g18800D	j	CUFF.1151	CUFF.1151.1	100	14.551445	11.940729	17.162160	36.952630	1505	CUFF.1151.3	1032
BnaA01g18800D	BnaA01g18800D	j	CUFF.1151	CUFF.1151.2	71	10.269866	8.044673	12.495059	26.079785	1695	CUFF.1151.3	1032
BnaA01g18800D	BnaA01g18800D	j	CUFF.1151	CUFF.1151.3	56	8.194229	6.317445	10.071014	20.808815	1775	CUFF.1151.3	1032
-	-	u	CUFF.1153	CUFF.1153.1	23	0.793288	0.280879	1.305697	2.014415	2719	CUFF.1154.1	-
-	-	u	CUFF.1153	CUFF.1153.2	100	3.463559	2.542027	4.385090	8.795093	2726	CUFF.1154.1	-
-	-	u	CUFF.1154	CUFF.1154.1	100	2.660799	1.856430	3.465168	6.756627	2863	CUFF.1154.1	-
BnaA01g18990D	BnaA01g18990D	c	CUFF.1157	CUFF.1157.1	100	2.798403	1.246128	4.350678	7.253397	735	CUFF.1157.1	1627
BnaA01g18880D	BnaA01g18880D	j	CUFF.1152	CUFF.1152.1	59	4.642260	2.812698	6.471823	11.745637	1168	CUFF.1152.2	1369
BnaA01g18880D	BnaA01g18880D	j	CUFF.1152	CUFF.1152.2	25	1.959275	1.060967	2.857584	4.957269	2023	CUFF.1152.2	1369
BnaA01g18880D	BnaA01g18880D	j	CUFF.1152	CUFF.1152.3	100	7.814148	6.215636	9.412661	19.771004	1831	CUFF.1152.2	1369
BnaA01g18920D	BnaA01g18920D	=	CUFF.1155	CUFF.1155.1	100	29.602983	23.813955	35.392011	75.807314	646	CUFF.1155.1	792
BnaA01g18930D	BnaA01g18930D	j	CUFF.1156	CUFF.1156.1	50	1.436364	0.634709	2.238020	3.681395	1792	CUFF.1156.1	2116
BnaA01g18930D	BnaA01g18930D	j	CUFF.1156	CUFF.1156.2	100	2.850752	1.840533	3.860971	7.306462	1792	CUFF.1156.1	2116
BnaA01g18940D	BnaA01g18940D	c	CUFF.1158	CUFF.1158.1	100	5.530963	3.693611	7.368316	14.228440	950	CUFF.1158.1	1333
BnaA01g18950D	BnaA01g18950D	e	CUFF.1159	CUFF.1159.1	100	2.029861	0.903897	3.155826	5.124773	920	CUFF.1159.1	1002
BnaA01g18960D	BnaA01g18960D	j	CUFF.1160	CUFF.1160.1	100	1.715542	0.931420	2.499663	4.204088	1952	CUFF.1160.2	2029
BnaA01g18960D	BnaA01g18960D	j	CUFF.1160	CUFF.1160.2	65	1.119772	0.439107	1.800437	2.744101	1954	CUFF.1160.2	2029
BnaA01g18970D	BnaA01g18970D	j	CUFF.1161	CUFF.1161.1	100	2.296857	1.852771	2.740943	5.857094	5169	CUFF.1161.1	4683
BnaA01g19260D	BnaA01g19260D	j	CUFF.1162	CUFF.1162.1	100	1.805001	1.241824	2.368179	4.607522	2752	CUFF.1162.1	3032
BnaA01g19280D	BnaA01g19280D	j	CUFF.1163	CUFF.1163.1	100	5.347562	3.945500	6.749625	13.804795	1456	CUFF.1163.1	1497
BnaA01g19300D	BnaA01g19300D	j	CUFF.1164	CUFF.1164.1	100	14.680625	12.348553	17.012697	36.937857	1493	CUFF.1164.1	1510
-	-	u	CUFF.1165	CUFF.1165.1	100	18.572295	16.417622	20.726968	46.766128	1951	CUFF.1165.1	-
BnaA01g19330D	BnaA01g19330D	j	CUFF.1166	CUFF.1166.1	95	5.657321	4.549306	6.765336	14.292649	2587	CUFF.1166.2	2766
BnaA01g19330D	BnaA01g19330D	j	CUFF.1166	CUFF.1166.2	12	0.736866	0.268828	1.204903	1.861616	2893	CUFF.1166.2	2766
BnaA01g19330D	BnaA01g19330D	c	CUFF.1166	CUFF.1166.3	100	5.936491	3.541770	8.331213	14.997943	841	CUFF.1166.2	2766
BnaA01g19340D	BnaA01g19340D	j	CUFF.1167	CUFF.1167.1	100	18.299349	14.787024	21.811674	46.637915	916	CUFF.1167.1	971
BnaA01g19380D	BnaA01g19380D	o	CUFF.1168	CUFF.1168.1	100	2.935153	2.250195	3.620112	7.442770	2916	CUFF.1168.1	2571
BnaA01g19390D	BnaA01g19390D	=	CUFF.1169	CUFF.1169.1	100	16.074267	13.235600	18.912934	40.411283	1157	CUFF.1169.1	2604
BnaA01g19400D	BnaA01g19400D	=	CUFF.1170	CUFF.1170.1	100	7.813365	5.137542	10.489188	20.094913	731	CUFF.1170.1	978
BnaA01g19410D	BnaA01g19410D	o	CUFF.1171	CUFF.1171.1	27	7.935352	3.126862	12.743843	20.564072	458	CUFF.1171.1	624
BnaA01g19410D	BnaA01g19410D	=	CUFF.1171	CUFF.1171.2	100	29.001911	20.727754	37.276069	75.157012	457	CUFF.1171.1	624
BnaA01g19450D	BnaA01g19450D	j	CUFF.1172	CUFF.1172.1	29	5.304327	3.967594	6.641060	13.270054	2115	CUFF.1172.1	2073
BnaA01g19450D	BnaA01g19450D	j	CUFF.1172	CUFF.1172.2	100	18.578524	16.198711	20.958336	46.478659	2034	CUFF.1172.1	2073
BnaA01g19460D	BnaA01g19460D	=	CUFF.1180	CUFF.1180.1	100	608.178303	576.498228	639.858379	1542.053890	943	CUFF.1180.1	1270
BnaA01g19470D	BnaA01g19470D	j	CUFF.1184	CUFF.1184.1	70	42.020874	36.888676	47.153073	106.691079	1190	CUFF.1184.1	1113
BnaA01g19470D	BnaA01g19470D	=	CUFF.1184	CUFF.1184.2	100	60.335242	52.944175	67.726308	153.191293	901	CUFF.1184.1	1113
BnaA01g19490D	BnaA01g19490D	j	CUFF.1187	CUFF.1187.1	100	7.256018	3.672519	10.839517	18.446861	506	CUFF.1187.1	468
BnaA01g19500D	BnaA01g19500D	j	CUFF.1190	CUFF.1190.1	24	2.572005	1.482247	3.661763	6.495006	1791	CUFF.1190.1	1619
BnaA01g19500D	BnaA01g19500D	j	CUFF.1190	CUFF.1190.2	88	9.298289	7.169282	11.427296	23.480690	1728	CUFF.1190.1	1619
BnaA01g19500D	BnaA01g19500D	j	CUFF.1190	CUFF.1190.3	100	10.566973	8.366731	12.767214	26.684458	1712	CUFF.1190.1	1619
BnaA01g19000D	BnaA01g19000D	j	CUFF.1173	CUFF.1173.1	100	4.972417	3.637941	6.306893	12.373291	1527	CUFF.1173.1	1065
BnaA01g19000D	BnaA01g19000D	e	CUFF.1174	CUFF.1174.1	100	3.822057	2.270505	5.373609	9.510752	1002	CUFF.1173.1	1065
BnaA01g19010D	BnaA01g19010D	j	CUFF.1175	CUFF.1175.1	100	2.711684	1.076477	4.346891	7.104166	673	CUFF.1175.1	868
BnaA01g19020D	BnaA01g19020D	j	CUFF.1176	CUFF.1176.1	100	4.468793	3.273961	5.663625	11.361730	1783	CUFF.1176.1	1551
BnaA01g19020D	BnaA01g19020D	j	CUFF.1176	CUFF.1176.2	89	3.997091	1.101373	6.892809	10.162445	554	CUFF.1176.1	1551
BnaA01g19040D	BnaA01g19040D	=	CUFF.1177	CUFF.1177.1	100	45.505746	40.149687	50.861804	115.526632	1023	CUFF.1177.1	1028
-	-	u	CUFF.1178	CUFF.1178.1	100	1.319032	0.587365	2.050699	3.360181	1283	CUFF.1178.1	-
BnaA01g19090D	BnaA01g19090D	j	CUFF.1179	CUFF.1179.1	100	3.248848	1.848058	4.649637	8.323419	991	CUFF.1179.1	1439
BnaA01g19120D	BnaA01g19120D	=	CUFF.1181	CUFF.1181.1	100	7.482693	5.811443	9.153942	19.229738	1399	CUFF.1181.1	1245
-	-	u	CUFF.1182	CUFF.1182.1	100	14.377483	5.863797	22.891168	38.382974	314	CUFF.1182.1	-
BnaA01g19130D	BnaA01g19130D	j	CUFF.1183	CUFF.1183.1	94	54.684371	46.270842	63.097899	138.119253	683	CUFF.1183.2	1449
BnaA01g19130D	BnaA01g19130D	j	CUFF.1183	CUFF.1183.2	100	57.920884	52.523644	63.318123	146.293887	1394	CUFF.1183.2	1449
BnaA01g19150D	BnaA01g19150D	=	CUFF.1185	CUFF.1185.1	100	14.098193	10.714748	17.481637	34.953857	799	CUFF.1186.1	799
BnaA01g19150D	BnaA01g19150D	e	CUFF.1186	CUFF.1186.1	100	1.879434	0.740136	3.018733	4.659709	886	CUFF.1186.1	799
BnaA01g19170D	BnaA01g19170D	j	CUFF.1188	CUFF.1188.1	100	1.697425	0.779370	2.615479	4.268452	1437	CUFF.1188.1	1748
BnaA01g19170D	BnaA01g19170D	j	CUFF.1188	CUFF.1188.2	63	1.061620	0.245846	1.877393	2.669616	1414	CUFF.1188.1	1748
BnaA01g19210D	BnaA01g19210D	c	CUFF.1189	CUFF.1189.1	100	3.744758	2.377366	5.112150	9.431624	1089	CUFF.1189.1	1363
BnaA01g19230D	BnaA01g19230D	=	CUFF.1191	CUFF.1191.1	100	2.110406	1.467710	2.753101	5.200851	2514	CUFF.1191.1	2508
BnaA01g19540D	BnaA01g19540D	j	CUFF.1192	CUFF.1192.1	14	1.005464	0.287791	1.723136	2.567613	1756	CUFF.1192.1	1600
BnaA01g19540D	BnaA01g19540D	=	CUFF.1192	CUFF.1192.2	100	7.330084	5.782628	8.877540	18.718544	1754	CUFF.1192.1	1600
BnaA01g19710D	BnaA01g19710D	j	CUFF.1193	CUFF.1193.1	100	3.896243	2.087438	5.705049	9.772409	1009	CUFF.1193.1	1181
BnaA01g19710D	BnaA01g19710D	=	CUFF.1193	CUFF.1193.2	100	3.896243	2.051774	5.740713	9.772409	1009	CUFF.1193.1	1181
BnaA01g19700D	BnaA01g19700D	j	CUFF.1194	CUFF.1194.1	100	8.753558	4.169750	13.337366	21.892661	464	CUFF.1195.1	1019
BnaA01g19700D	BnaA01g19700D	e	CUFF.1195	CUFF.1195.1	100	5.392508	3.585642	7.199375	13.486670	1036	CUFF.1195.1	1019
BnaA01g19650D	BnaA01g19650D	=	CUFF.1196	CUFF.1196.1	100	3.794735	2.402329	5.187141	9.762550	1101	CUFF.1196.1	1179
BnaA01g19750D	BnaA01g19750D	j	CUFF.1197	CUFF.1197.1	100	34.010811	29.794055	38.227567	85.564445	1069	CUFF.1197.1	1322
BnaA01g19790D	BnaA01g19790D	j	CUFF.1198	CUFF.1198.1	100	4.652131	3.845115	5.459146	11.669076	3502	CUFF.1198.1	3736
BnaA01g19810D	BnaA01g19810D	e	CUFF.1199	CUFF.1199.1	100	2.811451	2.119737	3.503165	7.077872	2809	CUFF.1199.1	3037
BnaA01g19860D	BnaA01g19860D	c	CUFF.1201	CUFF.1201.1	100	9.379305	6.194531	12.564080	23.779673	650	CUFF.1201.1	763
-	-	u	CUFF.1200	CUFF.1200.1	100	4.282014	2.786523	5.777506	11.138667	1102	CUFF.1200.1	-
BnaA01g19870D	BnaA01g19870D	=	CUFF.1202	CUFF.1202.1	100	8.842218	7.271850	10.412586	22.194528	1876	CUFF.1202.1	1987
-	-	u	CUFF.1203	CUFF.1203.1	100	1.260092	0.630717	1.889468	3.173510	1721	CUFF.1203.1	-
BnaA01g19970D	BnaA01g19970D	=	CUFF.1206	CUFF.1206.1	100	4.553836	3.581981	5.525691	11.514846	2676	CUFF.1206.2	2056
BnaA01g19970D	BnaA01g19970D	j	CUFF.1206	CUFF.1206.2	14	0.614879	0.167525	1.062233	1.554785	2779	CUFF.1206.2	2056
BnaA01g19880D	BnaA01g19880D	e	CUFF.1204	CUFF.1204.1	100	2.659175	1.220207	4.098144	6.757443	1006	CUFF.1204.1	1214
BnaA01g19880D	BnaA01g19880D	j	CUFF.1205	CUFF.1205.1	100	1.885615	0.585761	3.185469	4.791687	988	CUFF.1204.1	1214
BnaA01g20060D	BnaA01g20060D	=	CUFF.1207	CUFF.1207.1	100	2.660875	1.900303	3.421447	6.844518	2203	CUFF.1207.1	2300
BnaA01g20040D	BnaA01g20040D	c	CUFF.1208	CUFF.1208.1	100	5.330571	3.906934	6.754208	13.419025	1720	CUFF.1208.2	3343
BnaA01g20040D	BnaA01g20040D	j	CUFF.1208	CUFF.1208.2	34	1.812612	0.838171	2.787052	4.563017	1725	CUFF.1208.2	3343
BnaA01g20080D	BnaA01g20080D	=	CUFF.1209	CUFF.1209.1	100	3.737174	2.510016	4.964333	9.456165	1344	CUFF.1209.1	1435
BnaA01g20110D	BnaA01g20110D	c	CUFF.1210	CUFF.1210.1	100	1.392290	0.621959	2.162620	3.581725	1304	CUFF.1210.1	1951
BnaA01g20220D	BnaA01g20220D	j	CUFF.1211	CUFF.1211.1	100	2.098053	1.290646	2.905461	5.321816	1625	CUFF.1211.1	1206
BnaA01g20230D	BnaA01g20230D	=	CUFF.1212	CUFF.1212.1	100	31.355317	24.304444	38.406190	80.880807	517	CUFF.1212.1	700
BnaA01g20260D	BnaA01g20260D	=	CUFF.1213	CUFF.1213.1	100	4.664816	3.018410	6.311222	12.230706	1013	CUFF.1213.1	1126
BnaA01g20300D	BnaA01g20300D	e	CUFF.1214	CUFF.1214.1	100	2.167372	0.917041	3.417703	5.719906	853	CUFF.1214.1	1878
BnaA01g20280D	BnaA01g20280D	=	CUFF.1215	CUFF.1215.1	100	28.489076	25.497231	31.480920	72.018762	1605	CUFF.1215.1	1458
BnaA01g20290D	BnaA01g20290D	=	CUFF.1216	CUFF.1216.1	100	3.640949	2.530543	4.751355	9.395634	1503	CUFF.1216.1	1458
BnaA01g20320D	BnaA01g20320D	e	CUFF.1217	CUFF.1217.1	100	4.454699	2.227349	6.682048	11.600415	624	CUFF.1217.1	1401
BnaA01g20370D	BnaA01g20370D	j	CUFF.1218	CUFF.1218.1	100	4.584131	2.686897	6.481365	11.521547	820	CUFF.1218.1	1197
BnaA01g20360D	BnaA01g20360D	j	CUFF.1219	CUFF.1219.1	61	1.457087	0.540660	2.373515	3.676202	1461	CUFF.1219.2	1886
BnaA01g20360D	BnaA01g20360D	j	CUFF.1219	CUFF.1219.2	100	2.378481	1.467391	3.289570	6.000859	1846	CUFF.1219.2	1886
-	-	u	CUFF.1220	CUFF.1220.1	100	6.900376	3.888805	9.911947	17.479354	566	CUFF.1220.1	-
BnaA01g20380D	BnaA01g20380D	e	CUFF.1221	CUFF.1221.1	100	29.491289	26.656287	32.326291	74.623904	2177	CUFF.1221.1	1704
BnaA01g20390D	BnaA01g20390D	j	CUFF.1222	CUFF.1222.1	14	2.516602	1.230564	3.802639	6.459306	1327	CUFF.1222.1	1047
BnaA01g20390D	BnaA01g20390D	j	CUFF.1222	CUFF.1222.2	100	18.058159	14.985523	21.130794	46.349481	1217	CUFF.1222.1	1047
BnaA01g20420D	BnaA01g20420D	j	CUFF.1223	CUFF.1223.1	100	1.083882	0.406456	1.761309	2.700969	1799	CUFF.1223.1	1695
BnaA01g20420D	BnaA01g20420D	=	CUFF.1223	CUFF.1223.2	100	1.083882	0.406456	1.761309	2.700969	1799	CUFF.1223.1	1695
BnaA01g20430D	BnaA01g20430D	=	CUFF.1224	CUFF.1224.1	100	22.196964	16.083355	28.310572	57.093549	496	CUFF.1224.1	210
-	-	u	CUFF.1225	CUFF.1225.1	100	93.513705	84.684168	102.343242	238.486474	883	CUFF.1225.1	-
BnaA01g20450D	BnaA01g20450D	=	CUFF.1226	CUFF.1226.1	100	4.312584	2.837324	5.787843	10.949007	1100	CUFF.1226.1	1083
BnaA01g20470D	BnaA01g20470D	j	CUFF.1227	CUFF.1227.1	19	1.226520	0.424769	2.028272	3.083386	1465	CUFF.1227.2	1243
BnaA01g20470D	BnaA01g20470D	j	CUFF.1227	CUFF.1227.2	14	0.924961	0.161129	1.688792	2.325285	1478	CUFF.1227.2	1243
BnaA01g20470D	BnaA01g20470D	j	CUFF.1227	CUFF.1227.3	100	6.400350	4.627845	8.172855	16.090027	1281	CUFF.1227.2	1243
BnaA01g20480D	BnaA01g20480D	j	CUFF.1228	CUFF.1228.1	100	8.974753	7.268334	10.681171	22.808625	1791	CUFF.1228.1	1954
BnaA01g20480D	BnaA01g20480D	c	CUFF.1228	CUFF.1228.2	74	6.641298	4.532550	8.750045	16.878333	1081	CUFF.1228.1	1954
BnaA01g20490D	BnaA01g20490D	o	CUFF.1229	CUFF.1229.1	100	1.825115	0.510612	3.139617	4.463365	984	CUFF.1231.1	660
BnaA01g20490D	BnaA01g20490D	e	CUFF.1231	CUFF.1231.1	100	2.573907	1.180789	3.967025	6.294555	1031	CUFF.1231.1	660
BnaA01g20510D	BnaA01g20510D	o	CUFF.1230	CUFF.1230.1	100	0.712940	0.317743	1.108136	1.833687	2238	CUFF.1230.1	1050
BnaA01g20510D	BnaA01g20510D	e	CUFF.1232	CUFF.1232.1	100	2.323770	0.907690	3.739850	5.976756	782	CUFF.1230.1	1050
BnaA01g20530D	BnaA01g20530D	j	CUFF.1233	CUFF.1233.1	100	17.481008	14.126300	20.835715	44.110701	1142	CUFF.1233.2	1903
BnaA01g20530D	BnaA01g20530D	j	CUFF.1233	CUFF.1233.2	27	4.731043	2.910732	6.551354	11.938077	1280	CUFF.1233.2	1903
BnaA01g20530D	BnaA01g20530D	=	CUFF.1233	CUFF.1233.3	21	3.706480	1.814934	5.598025	9.352745	1121	CUFF.1233.2	1903
BnaA01g20520D	BnaA01g20520D	j	CUFF.1234	CUFF.1234.1	30	1.998507	1.245455	2.751559	5.058405	2848	CUFF.1234.1	2920
BnaA01g20520D	BnaA01g20520D	j	CUFF.1234	CUFF.1234.2	100	6.612617	5.435341	7.789893	16.737142	2848	CUFF.1234.1	2920
BnaA01g20560D	BnaA01g20560D	=	CUFF.1235	CUFF.1235.1	100	3.612118	2.454035	4.770201	9.179120	1382	CUFF.1235.1	1206
BnaA01g20610D	BnaA01g20610D	=	CUFF.1236	CUFF.1236.1	100	2.338860	1.470354	3.207366	5.804716	1573	CUFF.1236.1	1407
BnaA01g20620D	BnaA01g20620D	=	CUFF.1237	CUFF.1237.1	100	6.297670	4.401597	8.193743	16.263351	1023	CUFF.1237.1	991
BnaA01g20600D	BnaA01g20600D	=	CUFF.1238	CUFF.1238.1	100	110.940624	97.655859	124.225389	286.193458	552	CUFF.1238.1	807
BnaA01g20630D	BnaA01g20630D	j	CUFF.1240	CUFF.1240.1	100	39.862568	35.377623	44.347513	101.136965	1096	CUFF.1240.1	927
BnaA01g20640D	BnaA01g20640D	j	CUFF.1239	CUFF.1239.1	100	4.523997	2.640899	6.407095	11.409684	816	CUFF.1239.1	1095
BnaA01g20670D	BnaA01g20670D	c	CUFF.1241	CUFF.1241.1	100	1.575527	0.733372	2.417681	4.199699	1181	CUFF.1241.1	2061
BnaA01g20660D	BnaA01g20660D	=	CUFF.1242	CUFF.1242.1	100	15.590160	12.643896	18.536423	39.098083	1002	CUFF.1242.1	1165
BnaA01g20680D	BnaA01g20680D	=	CUFF.1243	CUFF.1243.1	100	2.546361	1.650754	3.441968	6.238897	1637	CUFF.1243.1	2300
BnaA01g20690D	BnaA01g20690D	=	CUFF.1244	CUFF.1244.1	100	4.831930	3.461914	6.201946	12.559422	1387	CUFF.1244.1	1369
BnaA01g20770D	BnaA01g20770D	e	CUFF.1245	CUFF.1245.1	100	8.561463	7.099183	10.023744	21.742159	2083	CUFF.1245.1	2166
-	-	u	CUFF.1246	CUFF.1246.1	100	48.842627	39.333443	58.351811	127.829634	488	CUFF.1246.1	-
BnaA01g20800D	BnaA01g20800D	j	CUFF.1247	CUFF.1247.1	20	1.391577	0.689522	2.093631	3.478770	2110	CUFF.1247.2	2048
BnaA01g20800D	BnaA01g20800D	=	CUFF.1247	CUFF.1247.2	100	6.867515	5.521335	8.213695	17.167939	2115	CUFF.1247.2	2048
BnaA01g20850D	BnaA01g20850D	j	CUFF.1248	CUFF.1248.1	100	2.830470	1.576372	4.084569	7.364915	1397	CUFF.1248.2	2278
BnaA01g20850D	BnaA01g20850D	o	CUFF.1248	CUFF.1248.2	43	1.216230	0.379494	2.052966	3.164643	1478	CUFF.1248.2	2278
BnaA01g20850D	BnaA01g20850D	e	CUFF.1249	CUFF.1249.1	100	3.102910	1.769099	4.436721	8.073805	1358	CUFF.1248.2	2278
BnaA01g20860D	BnaA01g20860D	e	CUFF.1250	CUFF.1250.1	100	4.124193	1.518783	6.729603	11.018591	513	CUFF.1250.1	846
BnaA01g20890D	BnaA01g20890D	=	CUFF.1251	CUFF.1251.1	100	9.815806	8.030532	11.601079	24.709366	1559	CUFF.1251.1	1523
BnaA01g21030D	BnaA01g21030D	=	CUFF.1252	CUFF.1252.1	100	5.279345	3.322730	7.235960	13.875344	864	CUFF.1252.1	669
BnaA01g21040D	BnaA01g21040D	j	CUFF.1253	CUFF.1253.1	100	3.286677	1.917999	4.655354	8.256177	1319	CUFF.1253.3	1284
BnaA01g21040D	BnaA01g21040D	j	CUFF.1253	CUFF.1253.2	45	1.491528	0.559756	2.423300	3.746739	1319	CUFF.1253.3	1284
BnaA01g21040D	BnaA01g21040D	j	CUFF.1253	CUFF.1253.3	64	2.101733	1.017988	3.185478	5.279581	1411	CUFF.1253.3	1284
BnaA01g21070D	BnaA01g21070D	j	CUFF.1255	CUFF.1255.1	44	0.877190	0.294273	1.460107	2.165126	2096	CUFF.1255.2	2122
BnaA01g21070D	BnaA01g21070D	j	CUFF.1255	CUFF.1255.2	100	1.986628	1.166204	2.807051	4.903497	2113	CUFF.1255.2	2122
BnaA01g21070D	BnaA01g21070D	=	CUFF.1255	CUFF.1255.3	87	1.723972	0.915030	2.532914	4.255197	2096	CUFF.1255.2	2122
BnaA01g21120D	BnaA01g21120D	=	CUFF.1257	CUFF.1257.1	100	2.271312	1.280298	3.262326	5.948501	1242	CUFF.1257.1	1335
BnaA01g21140D	BnaA01g21140D	e	CUFF.1258	CUFF.1258.1	100	11.239016	9.450760	13.027273	28.336870	1725	CUFF.1258.1	1616
BnaA01g20900D	BnaA01g20900D	j	CUFF.1254	CUFF.1254.1	100	16.514962	12.781852	20.248072	41.705214	775	CUFF.1254.1	1210
BnaA01g20920D	BnaA01g20920D	o	CUFF.1256	CUFF.1256.1	76	1.885208	0.944621	2.825795	4.898238	1298	CUFF.1256.1	255
-	-	u	CUFF.1256	CUFF.1256.2	100	2.466651	1.257814	3.675488	6.408972	1063	CUFF.1256.1	-
BnaA01g20950D	BnaA01g20950D	=	CUFF.1259	CUFF.1259.1	100	37.313025	32.141097	42.484953	96.995482	906	CUFF.1259.1	701
BnaA01g20970D	BnaA01g20970D	=	CUFF.1260	CUFF.1260.1	100	35.777609	32.364469	39.190750	91.252789	1559	CUFF.1260.1	1538
BnaA01g20980D	BnaA01g20980D	=	CUFF.1261	CUFF.1261.1	100	2.475371	1.668523	3.282219	6.274531	1861	CUFF.1261.1	1332
BnaA01g21180D	BnaA01g21180D	=	CUFF.1262	CUFF.1262.1	100	67.936874	63.048105	72.825643	170.037497	1455	CUFF.1262.1	1429
BnaA01g21220D	BnaA01g21220D	=	CUFF.1263	CUFF.1263.1	100	2.236676	1.341197	3.132154	5.505317	1422	CUFF.1263.1	1215
BnaA01g21230D	BnaA01g21230D	j	CUFF.1264	CUFF.1264.1	100	132.195309	117.416890	146.973728	339.981806	547	CUFF.1264.1	1114
BnaA01g21250D	BnaA01g21250D	j	CUFF.1265	CUFF.1265.1	100	10.771715	6.990635	14.552796	27.290695	648	CUFF.1265.2	9408
BnaA01g21250D	BnaA01g21250D	j	CUFF.1265	CUFF.1265.2	46	4.907701	4.196464	5.618938	12.433913	4960	CUFF.1265.2	9408
BnaA01g21250D	BnaA01g21250D	j	CUFF.1266	CUFF.1266.1	100	2.003793	1.553200	2.454386	5.111569	4498	CUFF.1266.1	9408
BnaA01g21280D	BnaA01g21280D	j	CUFF.1267	CUFF.1267.1	100	1.531262	0.845015	2.217509	3.803273	2066	CUFF.1267.1	1902
BnaA01g21280D	BnaA01g21280D	j	CUFF.1267	CUFF.1267.2	68	1.045607	0.416371	1.674843	2.597027	1907	CUFF.1267.1	1902
BnaA01g21340D	BnaA01g21340D	j	CUFF.1268	CUFF.1268.1	100	30.205965	25.025238	35.386692	78.687203	760	CUFF.1268.1	824
BnaA01g21380D	BnaA01g21380D	=	CUFF.1269	CUFF.1269.1	100	21.512439	18.121620	24.903258	55.108519	1036	CUFF.1269.1	1136
BnaA01g21390D	BnaA01g21390D	=	CUFF.1270	CUFF.1270.1	100	3.710341	1.958485	5.462197	9.394887	785	CUFF.1270.1	1049
BnaA01g21410D	BnaA01g21410D	p	CUFF.1271	CUFF.1271.1	100	17.311096	13.411596	21.210596	44.790142	736	CUFF.1271.1	917
BnaA01g21410D	BnaA01g21410D	j	CUFF.1272	CUFF.1272.1	28	7.206253	4.354576	10.057929	18.144782	689	CUFF.1272.1	917
BnaA01g21410D	BnaA01g21410D	c	CUFF.1272	CUFF.1272.2	100	25.922038	18.796045	33.048031	65.269669	493	CUFF.1272.1	917
BnaA01g21440D	BnaA01g21440D	j	CUFF.1273	CUFF.1273.1	29	3.810959	2.216695	5.405222	9.551358	1434	CUFF.1273.2	1649
BnaA01g21440D	BnaA01g21440D	=	CUFF.1273	CUFF.1273.2	100	13.311579	10.929088	15.694069	33.362645	1538	CUFF.1273.2	1649
BnaA01g21450D	BnaA01g21450D	j	CUFF.1274	CUFF.1274.1	100	5.851301	4.270872	7.431731	14.950425	1256	CUFF.1274.1	3864
BnaA01g21450D	BnaA01g21450D	j	CUFF.1275	CUFF.1275.1	69	4.057538	3.032252	5.082824	10.395134	2035	CUFF.1275.1	3864
BnaA01g21450D	BnaA01g21450D	c	CUFF.1275	CUFF.1275.2	100	5.894311	3.030445	8.758177	15.100821	606	CUFF.1275.1	3864
-	-	u	CUFF.1276	CUFF.1276.1	100	2.866913	1.820065	3.913762	7.464585	1347	CUFF.1276.1	-
-	-	u	CUFF.1277	CUFF.1277.1	100	5.042478	2.899400	7.185556	13.028497	747	CUFF.1277.1	-
BnaA01g21520D	BnaA01g21520D	=	CUFF.1278	CUFF.1278.1	100	20.138920	16.223785	24.054056	51.066123	800	CUFF.1278.1	861
BnaA01g21580D	BnaA01g21580D	j	CUFF.1279	CUFF.1279.1	100	4.639204	3.363930	5.914478	11.274802	1516	CUFF.1279.1	1572
-	-	u	CUFF.1280	CUFF.1280.1	100	2.788403	1.324034	4.252771	7.003678	821	CUFF.1280.1	-
BnaA01g21630D	BnaA01g21630D	e	CUFF.1281	CUFF.1281.1	100	3.537376	2.083518	4.991234	8.440411	960	CUFF.1281.1	3408
BnaA01g21630D	BnaA01g21630D	e	CUFF.1282	CUFF.1282.1	100	1.694871	1.054369	2.335374	4.406489	2015	CUFF.1282.1	3408
BnaA01g21670D	BnaA01g21670D	=	CUFF.1283	CUFF.1283.1	100	6.169927	3.410652	8.929203	15.803177	587	CUFF.1283.1	650
BnaA01g21680D	BnaA01g21680D	j	CUFF.1284	CUFF.1284.1	39	1.799969	0.738991	2.860947	4.550753	1073	CUFF.1284.1	378
BnaA01g21680D	BnaA01g21680D	j	CUFF.1284	CUFF.1284.2	51	2.363248	0.960369	3.766126	5.974858	900	CUFF.1284.1	378
BnaA01g21680D	BnaA01g21680D	j	CUFF.1284	CUFF.1284.3	100	4.598424	2.239096	6.957753	11.625921	701	CUFF.1284.1	378
-	-	u	CUFF.1285	CUFF.1285.1	100	3.553574	1.674594	5.432554	8.984288	773	CUFF.1285.1	-
-	-	u	CUFF.1286	CUFF.1286.1	100	1.903003	0.756534	3.049472	4.760072	882	CUFF.1286.1	-
-	-	u	CUFF.1287	CUFF.1287.1	100	4.760831	3.234459	6.287203	11.965830	1108	CUFF.1287.1	-
BnaA01g21690D	BnaA01g21690D	j	CUFF.1288	CUFF.1288.1	100	1.227388	0.610416	1.844359	3.047461	2623	CUFF.1288.1	5358
BnaA01g21690D	BnaA01g21690D	o	CUFF.1288	CUFF.1288.2	100	1.227388	0.640276	1.814500	3.047461	2623	CUFF.1288.1	5358
BnaA01g21690D	BnaA01g21690D	o	CUFF.1288	CUFF.1288.3	51	0.620964	0.178412	1.063517	1.541782	2623	CUFF.1288.1	5358
BnaA01g21690D	BnaA01g21690D	j	CUFF.1289	CUFF.1289.1	100	1.646139	0.944396	2.347881	4.253366	1684	CUFF.1289.1	5358
BnaA01g21690D	BnaA01g21690D	c	CUFF.1290	CUFF.1290.1	100	3.172459	1.994892	4.350026	8.019629	1241	CUFF.1290.1	5358
BnaA01g21720D	BnaA01g21720D	j	CUFF.1291	CUFF.1291.1	100	32.456229	27.871901	37.040558	81.816728	1090	CUFF.1291.2	1144
BnaA01g21720D	BnaA01g21720D	j	CUFF.1291	CUFF.1291.2	17	5.628304	3.277508	7.979100	14.188013	1100	CUFF.1291.2	1144
BnaA01g21730D	BnaA01g21730D	=	CUFF.1292	CUFF.1292.1	100	3.949989	2.751345	5.148634	10.084977	1418	CUFF.1292.1	1254
BnaA01g21750D	BnaA01g21750D	j	CUFF.1293	CUFF.1293.1	100	2.162489	1.392521	2.932458	5.484922	1819	CUFF.1293.1	1787
BnaA01g21850D	BnaA01g21850D	j	CUFF.1294	CUFF.1294.1	100	1.900690	0.820427	2.980953	4.827075	975	CUFF.1294.1	2371
BnaA01g21860D	BnaA01g21860D	=	CUFF.1295	CUFF.1295.1	100	25.795660	20.727009	30.864311	65.752455	701	CUFF.1295.1	1128
BnaA01g21880D	BnaA01g21880D	j	CUFF.1296	CUFF.1296.1	100	6.634985	4.928801	8.341170	16.878972	1253	CUFF.1296.1	1486
BnaA01g21870D	BnaA01g21870D	j	CUFF.1297	CUFF.1297.1	19	1.467208	0.600010	2.334407	3.772967	1575	CUFF.1297.1	1591
BnaA01g21870D	BnaA01g21870D	j	CUFF.1297	CUFF.1297.2	100	7.901035	5.998223	9.803847	20.317734	1502	CUFF.1297.1	1591
BnaA01g21870D	BnaA01g21870D	j	CUFF.1297	CUFF.1297.3	31	2.427355	1.173651	3.681059	6.242011	1502	CUFF.1297.1	1591
BnaA01g21890D	BnaA01g21890D	j	CUFF.1298	CUFF.1298.1	100	11.297017	9.877732	12.716303	28.596462	2951	CUFF.1298.1	2895
BnaA01g21990D	BnaA01g21990D	j	CUFF.1299	CUFF.1299.1	100	2.320323	1.122737	3.517909	6.007542	949	CUFF.1299.1	1137
BnaA01g22010D	BnaA01g22010D	=	CUFF.1300	CUFF.1300.1	100	8.455105	4.849836	12.060374	21.664994	519	CUFF.1300.1	288
BnaA01g21980D	BnaA01g21980D	c	CUFF.1301	CUFF.1301.1	100	6.080960	5.116283	7.045636	15.139471	3260	CUFF.1301.1	3999
BnaA01g22030D	BnaA01g22030D	j	CUFF.1302	CUFF.1302.1	51	1.324186	0.839368	1.809003	3.343634	4223	CUFF.1302.3	3641
BnaA01g22030D	BnaA01g22030D	j	CUFF.1302	CUFF.1302.2	34	0.890368	0.523880	1.256855	2.248222	4223	CUFF.1302.3	3641
BnaA01g22030D	BnaA01g22030D	j	CUFF.1302	CUFF.1302.3	34	0.880755	0.497388	1.264122	2.223949	4294	CUFF.1302.3	3641
BnaA01g22030D	BnaA01g22030D	c	CUFF.1302	CUFF.1302.4	100	2.589537	1.401634	3.777441	6.538709	1338	CUFF.1302.3	3641
BnaA01g22050D	BnaA01g22050D	=	CUFF.1303	CUFF.1303.1	100	2.205573	1.554065	2.857081	5.551942	2440	CUFF.1303.1	2430
BnaA01g22040D	BnaA01g22040D	=	CUFF.1304	CUFF.1304.1	100	42.579164	37.881682	47.276645	106.453304	1211	CUFF.1304.1	1518
-	-	u	CUFF.1305	CUFF.1305.1	100	11.684405	3.766691	19.602119	15.310659	312	CUFF.1305.1	-
BnaA01g22090D	BnaA01g22090D	=	CUFF.1306	CUFF.1306.1	100	3.856138	1.818753	5.893523	9.888269	660	CUFF.1306.1	465
BnaA01g22120D	BnaA01g22120D	j	CUFF.1307	CUFF.1307.1	15	1.014889	0.350304	1.679474	2.597324	1829	CUFF.1307.1	1797
BnaA01g22120D	BnaA01g22120D	=	CUFF.1307	CUFF.1307.2	100	6.636226	5.215265	8.057187	16.983558	1827	CUFF.1307.1	1797
-	-	u	CUFF.1308	CUFF.1308.1	100	2.959643	1.479822	4.439465	7.474619	815	CUFF.1308.1	-
BnaA01g22200D	BnaA01g22200D	j	CUFF.1309	CUFF.1309.1	26	1.353409	0.720347	1.986470	3.463974	2944	CUFF.1309.2	3043
BnaA01g22200D	BnaA01g22200D	j	CUFF.1309	CUFF.1309.2	37	1.942041	1.230370	2.653712	4.970545	2997	CUFF.1309.2	3043
BnaA01g22200D	BnaA01g22200D	j	CUFF.1309	CUFF.1309.3	100	5.211506	4.115094	6.307918	13.338558	2870	CUFF.1309.2	3043
BnaA01g22310D	BnaA01g22310D	j	CUFF.1310	CUFF.1310.1	16	1.228467	0.446771	2.010163	3.085915	1861	CUFF.1310.1	2023
BnaA01g22310D	BnaA01g22310D	=	CUFF.1310	CUFF.1310.2	100	7.630757	6.078259	9.183254	19.168500	1861	CUFF.1310.1	2023
BnaA01g22340D	BnaA01g22340D	j	CUFF.1311	CUFF.1311.1	91	1.838358	0.733837	2.942880	4.672139	1272	CUFF.1311.2	1905
BnaA01g22340D	BnaA01g22340D	j	CUFF.1311	CUFF.1311.2	100	2.013368	1.234215	2.792521	5.116921	2157	CUFF.1311.2	1905
BnaA01g22360D	BnaA01g22360D	j	CUFF.1313	CUFF.1313.1	86	2.450050	1.396739	3.503361	6.317280	1675	CUFF.1313.2	1725
BnaA01g22360D	BnaA01g22360D	j	CUFF.1313	CUFF.1313.2	31	0.880869	0.205331	1.556407	2.271258	1691	CUFF.1313.2	1725
BnaA01g22360D	BnaA01g22360D	j	CUFF.1313	CUFF.1313.3	100	2.839374	1.704038	3.974710	7.321125	1603	CUFF.1313.2	1725
BnaA01g22430D	BnaA01g22430D	j	CUFF.1315	CUFF.1315.1	100	1.800987	0.900907	2.701066	4.701898	1210	CUFF.1315.1	2127
BnaA01g22430D	BnaA01g22430D	c	CUFF.1316	CUFF.1316.1	100	1.704920	0.676814	2.733025	4.425347	925	CUFF.1316.1	2127
BnaA01g22220D	BnaA01g22220D	j	CUFF.1312	CUFF.1312.1	100	5.498393	4.527965	6.468821	13.848522	2714	CUFF.1312.1	3018
BnaA01g22230D	BnaA01g22230D	j	CUFF.1314	CUFF.1314.1	100	33.221648	29.699357	36.743939	85.068875	1603	CUFF.1314.1	1952
BnaA01g22260D	BnaA01g22260D	j	CUFF.1317	CUFF.1317.1	62	5.671298	4.501847	6.840748	14.271956	2890	CUFF.1317.3	2085
BnaA01g22260D	BnaA01g22260D	j	CUFF.1317	CUFF.1317.2	100	9.094197	7.746584	10.441809	22.885763	3616	CUFF.1317.3	2085
BnaA01g22260D	BnaA01g22260D	j	CUFF.1317	CUFF.1317.3	58	5.287513	4.270527	6.304499	13.306152	3799	CUFF.1317.3	2085
BnaA01g22460D	BnaA01g22460D	=	CUFF.1318	CUFF.1318.1	100	11.203607	9.042668	13.364547	28.832197	1326	CUFF.1318.1	1283
BnaA01g22480D	BnaA01g22480D	j	CUFF.1319	CUFF.1319.1	100	3.754277	2.521502	4.987051	9.671677	1339	CUFF.1319.1	1511
BnaA01g22490D	BnaA01g22490D	p	CUFF.1320	CUFF.1320.1	100	21.079530	8.193359	33.965701	33.331436	275	CUFF.1320.1	1935
BnaA01g22540D	BnaA01g22540D	=	CUFF.1321	CUFF.1321.1	100	18.951596	13.983898	23.919294	48.087750	579	CUFF.1321.1	606
-	-	u	CUFF.1322	CUFF.1322.1	100	2.707915	1.579352	3.836479	7.078189	1198	CUFF.1322.1	-
BnaA01g22600D	BnaA01g22600D	=	CUFF.1323	CUFF.1323.1	100	1.382292	0.682052	2.082532	3.529684	2134	CUFF.1323.2	2555
BnaA01g22600D	BnaA01g22600D	j	CUFF.1323	CUFF.1323.2	98	1.348007	0.666329	2.029684	3.442136	2212	CUFF.1323.2	2555
BnaA01g22670D	BnaA01g22670D	=	CUFF.1324	CUFF.1324.1	100	40.923487	34.751745	47.095230	105.246438	745	CUFF.1324.1	1059
BnaA01g22710D	BnaA01g22710D	j	CUFF.1325	CUFF.1325.1	100	4.101108	2.563722	5.638495	10.444999	1090	CUFF.1325.1	1217
BnaA01g22710D	BnaA01g22710D	j	CUFF.1325	CUFF.1325.2	33	1.343661	0.259094	2.428228	3.422133	976	CUFF.1325.1	1217
BnaA01g22710D	BnaA01g22710D	j	CUFF.1325	CUFF.1325.3	57	2.324930	1.044134	3.605725	5.921299	1051	CUFF.1325.1	1217
BnaA01g22770D	BnaA01g22770D	=	CUFF.1326	CUFF.1326.1	100	16.043160	13.089375	18.996945	40.712655	1020	CUFF.1326.1	1165
BnaA01g22790D	BnaA01g22790D	c	CUFF.1327	CUFF.1327.1	100	2.808769	1.702917	3.914622	6.875578	1220	CUFF.1327.1	1347
BnaA01g22800D	BnaA01g22800D	c	CUFF.1328	CUFF.1328.1	100	2.403136	1.580140	3.226131	6.184015	1822	CUFF.1328.1	2091
BnaA01g22910D	BnaA01g22910D	=	CUFF.1329	CUFF.1329.1	100	7.423533	5.839974	9.007091	18.560015	1505	CUFF.1329.1	1536
BnaA01g22920D	BnaA01g22920D	j	CUFF.1330	CUFF.1330.1	100	2.048394	1.111046	2.985742	5.230125	1299	CUFF.1330.1	1938
BnaA01g22930D	BnaA01g22930D	c	CUFF.1331	CUFF.1331.1	100	3.029164	1.735473	4.322854	7.923801	1045	CUFF.1331.1	1889
BnaA01g22950D	BnaA01g22950D	e	CUFF.1332	CUFF.1332.1	100	1.639310	0.580828	2.697792	4.036841	888	CUFF.1332.1	1501
BnaA01g22960D	BnaA01g22960D	o	CUFF.1333	CUFF.1333.1	100	1.484926	0.820847	2.149005	3.830323	1663	CUFF.1333.1	1579
BnaA01g23010D	BnaA01g23010D	=	CUFF.1334	CUFF.1334.1	100	3.614361	2.154697	5.074024	9.277235	1003	CUFF.1334.1	1359
BnaA01g23050D	BnaA01g23050D	c	CUFF.1335	CUFF.1335.1	100	3.997885	2.651362	5.344408	10.073523	1222	CUFF.1335.1	1507
BnaA01g23100D	BnaA01g23100D	j	CUFF.1337	CUFF.1337.1	100	9.601825	7.732416	11.471233	23.825681	1592	CUFF.1337.1	1987
BnaA01g23100D	BnaA01g23100D	j	CUFF.1337	CUFF.1337.2	31	3.003753	1.864489	4.143016	7.453423	1565	CUFF.1337.1	1987
BnaA01g23130D	BnaA01g23130D	j	CUFF.1336	CUFF.1336.1	100	5.225770	2.852833	7.598706	13.101204	669	CUFF.1336.1	1642
BnaA01g23140D	BnaA01g23140D	j	CUFF.1338	CUFF.1338.1	100	9.802185	6.099511	13.504860	25.340044	557	CUFF.1338.1	650
BnaA01g23150D	BnaA01g23150D	j	CUFF.1339	CUFF.1339.1	100	11.626543	9.982129	13.270958	29.395100	2269	CUFF.1339.1	2152
BnaA01g23160D	BnaA01g23160D	c	CUFF.1340	CUFF.1340.1	100	10.001095	6.819866	13.182325	24.271865	667	CUFF.1340.1	896
BnaA01g23170D	BnaA01g23170D	j	CUFF.1341	CUFF.1341.1	100	6.671303	4.892968	8.449638	17.052725	1326	CUFF.1341.1	1252
BnaA01g23170D	BnaA01g23170D	j	CUFF.1341	CUFF.1341.2	56	3.729374	1.348151	6.110598	9.532769	670	CUFF.1341.1	1252
BnaA01g23180D	BnaA01g23180D	c	CUFF.1342	CUFF.1342.1	100	5.380624	3.842652	6.918597	12.829382	1214	CUFF.1342.1	2053
BnaA01g23200D	BnaA01g23200D	j	CUFF.1343	CUFF.1343.1	34	1.012435	0.419609	1.605261	2.528103	2124	CUFF.1343.1	3368
BnaA01g23200D	BnaA01g23200D	=	CUFF.1343	CUFF.1343.2	100	3.020775	2.105460	3.936089	7.543033	2124	CUFF.1343.1	3368
BnaA01g23220D	BnaA01g23220D	=	CUFF.1344	CUFF.1344.1	100	4.175054	2.948272	5.401836	10.540277	1485	CUFF.1344.1	1580
BnaA01g23290D	BnaA01g23290D	o	CUFF.1345	CUFF.1345.1	100	2.532096	1.452673	3.611519	6.307573	1181	CUFF.1345.1	1029
BnaA01g23310D	BnaA01g23310D	j	CUFF.1346	CUFF.1346.1	100	94.321273	75.097115	113.545432	242.133114	350	CUFF.1346.1	816
BnaA01g23310D	BnaA01g23310D	e	CUFF.1347	CUFF.1347.1	100	12.617180	5.418405	19.815954	32.389692	343	CUFF.1346.1	816
BnaA01g23390D	BnaA01g23390D	=	CUFF.1349	CUFF.1349.1	100	15.734917	13.177379	18.292454	37.467932	1356	CUFF.1349.1	1467
BnaA01g23340D	BnaA01g23340D	j	CUFF.1348	CUFF.1348.1	40	1.370343	0.523913	2.216773	3.475477	1489	CUFF.1348.1	1203
BnaA01g23340D	BnaA01g23340D	=	CUFF.1348	CUFF.1348.2	100	3.396530	1.936955	4.856105	8.614313	1280	CUFF.1348.1	1203
BnaA01g23340D	BnaA01g23340D	j	CUFF.1348	CUFF.1348.3	76	2.565579	1.305587	3.825571	6.506847	1289	CUFF.1348.1	1203
BnaA01g23420D	BnaA01g23420D	j	CUFF.1350	CUFF.1350.1	38	0.502743	0.095935	0.909552	1.284224	2528	CUFF.1350.1	2648
BnaA01g23420D	BnaA01g23420D	j	CUFF.1350	CUFF.1350.2	40	0.538617	0.126304	0.950929	1.375860	2528	CUFF.1350.1	2648
BnaA01g23420D	BnaA01g23420D	j	CUFF.1350	CUFF.1350.3	100	1.333459	0.693165	1.973754	3.406233	2350	CUFF.1350.1	2648
BnaA01g23420D	BnaA01g23420D	j	CUFF.1350	CUFF.1350.4	50	0.665774	0.086237	1.245312	1.700676	1918	CUFF.1350.1	2648
BnaA01g23420D	BnaA01g23420D	j	CUFF.1350	CUFF.1350.5	52	0.696699	0.077801	1.315597	1.779671	1780	CUFF.1350.1	2648
BnaA01g23480D	BnaA01g23480D	=	CUFF.1351	CUFF.1351.1	100	2.150390	1.390202	2.910578	5.420751	1836	CUFF.1351.1	1776
BnaA01g23490D	BnaA01g23490D	j	CUFF.1352	CUFF.1352.1	100	2.983875	1.649843	4.317908	7.263988	969	CUFF.1352.1	1876
BnaA01g23500D	BnaA01g23500D	j	CUFF.1353	CUFF.1353.1	100	3.782203	2.151449	5.412957	9.410704	886	CUFF.1353.1	1009
BnaA01g23520D	BnaA01g23520D	=	CUFF.1355	CUFF.1355.1	100	2.802150	1.113988	4.490313	7.472149	678	CUFF.1355.1	785
BnaA01g23510D	BnaA01g23510D	j	CUFF.1354	CUFF.1354.1	100	2.482938	1.619903	3.345974	6.220867	1729	CUFF.1354.1	1785
BnaA01g23550D	BnaA01g23550D	=	CUFF.1356	CUFF.1356.1	100	19.248773	16.176350	22.321197	47.988832	1107	CUFF.1356.1	1077
BnaA01g23540D	BnaA01g23540D	j	CUFF.1357	CUFF.1357.1	100	11.667517	10.352077	12.982957	29.526669	3104	CUFF.1357.1	2572
BnaA01g23560D	BnaA01g23560D	=	CUFF.1358	CUFF.1358.1	100	9.455333	7.057107	11.853558	24.251729	975	CUFF.1358.1	1073
-	-	u	CUFF.1359	CUFF.1359.1	100	12.801570	8.443793	17.159347	32.053996	587	CUFF.1359.3	-
-	-	u	CUFF.1359	CUFF.1359.2	24	3.112515	1.043841	5.181189	7.793462	794	CUFF.1359.3	-
-	-	u	CUFF.1359	CUFF.1359.3	41	5.288781	3.739450	6.838113	13.242639	1366	CUFF.1359.3	-
BnaA01g23630D	BnaA01g23630D	j	CUFF.1362	CUFF.1362.1	18	2.791567	1.096319	4.486816	6.944615	903	CUFF.1362.1	3207
BnaA01g23630D	BnaA01g23630D	j	CUFF.1362	CUFF.1362.2	100	15.655365	11.840391	19.470340	38.946035	781	CUFF.1362.1	3207
BnaA01g23630D	BnaA01g23630D	c	CUFF.1363	CUFF.1363.1	100	3.346465	1.232376	5.460554	8.807683	576	CUFF.1363.1	3207
BnaA01g23600D	BnaA01g23600D	=	CUFF.1360	CUFF.1360.1	100	5.632634	3.854523	7.410744	14.468310	1040	CUFF.1360.1	1010
BnaA01g23610D	BnaA01g23610D	c	CUFF.1361	CUFF.1361.1	100	1.816785	0.809014	2.824557	4.673759	999	CUFF.1361.1	3924
BnaA01g23620D	BnaA01g23620D	e	CUFF.1364	CUFF.1364.1	100	2.919744	1.364258	4.475231	7.497730	1069	CUFF.1365.1	1729
BnaA01g23620D	BnaA01g23620D	j	CUFF.1365	CUFF.1365.1	100	14.124754	11.607646	16.641861	36.271529	1380	CUFF.1365.1	1729
BnaA01g23620D	BnaA01g23620D	j	CUFF.1365	CUFF.1365.2	39	5.567669	3.344945	7.790394	14.297445	859	CUFF.1365.1	1729
BnaA01g23660D	BnaA01g23660D	j	CUFF.1366	CUFF.1366.1	21	1.396071	0.308468	2.483675	3.572108	1127	CUFF.1366.2	1196
BnaA01g23660D	BnaA01g23660D	=	CUFF.1366	CUFF.1366.2	100	6.569142	4.654305	8.483978	16.808369	1156	CUFF.1366.2	1196
BnaA01g23690D	BnaA01g23690D	=	CUFF.1367	CUFF.1367.1	100	9.545502	6.000901	13.090103	23.991848	571	CUFF.1367.1	432
BnaA01g23700D	BnaA01g23700D	j	CUFF.1368	CUFF.1368.1	100	16.824566	13.526062	20.123069	42.785819	945	CUFF.1368.1	1008
BnaA01g23800D	BnaA01g23800D	j	CUFF.1369	CUFF.1369.1	100	3.943855	2.773336	5.114375	10.230458	1620	CUFF.1369.1	1878
BnaA01g23800D	BnaA01g23800D	j	CUFF.1369	CUFF.1369.2	43	1.681264	0.588098	2.774431	4.361241	1028	CUFF.1369.1	1878
-	-	u	CUFF.1370	CUFF.1370.1	100	77.299815	55.754280	98.845350	118.129890	297	CUFF.1370.1	-
BnaA01g23840D	BnaA01g23840D	c	CUFF.1371	CUFF.1371.1	100	39.622746	33.209141	46.036351	101.152000	652	CUFF.1371.1	2642
BnaA01g23830D	BnaA01g23830D	j	CUFF.1372	CUFF.1372.1	100	2.736892	1.210356	4.263428	7.089512	762	CUFF.1372.1	785
BnaA01g23840D	BnaA01g23840D	j	CUFF.1373	CUFF.1373.1	100	17.632359	14.900318	20.364401	44.494981	1338	CUFF.1373.1	2642
BnaA01g23850D	BnaA01g23850D	j	CUFF.1374	CUFF.1374.1	76	39.978313	28.997121	50.959504	102.448383	464	CUFF.1374.1	642
BnaA01g23850D	BnaA01g23850D	c	CUFF.1374	CUFF.1374.2	100	52.733323	40.605707	64.860939	135.134358	464	CUFF.1374.1	642
BnaA01g23880D	BnaA01g23880D	j	CUFF.1375	CUFF.1375.1	100	12.903256	6.401649	19.404864	32.992107	445	CUFF.1375.3	1636
BnaA01g23880D	BnaA01g23880D	=	CUFF.1375	CUFF.1375.2	81	10.407408	8.321520	12.493297	26.610517	1526	CUFF.1375.3	1636
BnaA01g23880D	BnaA01g23880D	j	CUFF.1375	CUFF.1375.3	19	2.391328	1.239708	3.542949	6.114345	1527	CUFF.1375.3	1636
BnaA01g23900D	BnaA01g23900D	j	CUFF.1376	CUFF.1376.1	100	3.512768	2.389121	4.636415	9.053505	1474	CUFF.1376.1	1877
BnaA01g23920D	BnaA01g23920D	j	CUFF.1377	CUFF.1377.1	14	1.706215	0.534583	2.877847	4.278831	1029	CUFF.1377.1	2256
BnaA01g23920D	BnaA01g23920D	j	CUFF.1377	CUFF.1377.2	100	12.172751	9.083014	15.262488	30.526723	933	CUFF.1377.1	2256
BnaA01g23920D	BnaA01g23920D	j	CUFF.1377	CUFF.1377.3	23	2.804525	1.189716	4.419333	7.033164	1028	CUFF.1377.1	2256
BnaA01g23920D	BnaA01g23920D	j	CUFF.1378	CUFF.1378.1	100	6.685327	4.112569	9.258086	17.171905	679	CUFF.1378.1	2256
BnaA01g24090D	BnaA01g24090D	c	CUFF.1379	CUFF.1379.1	100	1.449727	0.609552	2.289903	3.696997	1117	CUFF.1379.1	2340
BnaA01g24060D	BnaA01g24060D	j	CUFF.1380	CUFF.1380.1	100	6.074617	4.421616	7.727618	15.504730	1467	CUFF.1380.2	246
BnaA01g24060D	BnaA01g24060D	o	CUFF.1380	CUFF.1380.2	81	4.933181	3.582094	6.284268	12.591352	1746	CUFF.1380.2	246
BnaA01g24140D	BnaA01g24140D	j	CUFF.1381	CUFF.1381.1	100	5.845768	4.191025	7.500511	14.964145	1158	CUFF.1381.1	1155
BnaA01g24150D	BnaA01g24150D	p	CUFF.1382	CUFF.1382.1	100	68.955679	50.475482	87.435876	106.444949	315	CUFF.1382.1	1269
BnaA01g24150D	BnaA01g24150D	j	CUFF.1383	CUFF.1383.1	65	13.790259	10.644392	16.936125	35.584676	994	CUFF.1383.1	1269
BnaA01g24150D	BnaA01g24150D	j	CUFF.1383	CUFF.1383.2	100	21.136348	16.251688	26.021007	54.540681	724	CUFF.1383.1	1269
BnaA01g24160D	BnaA01g24160D	j	CUFF.1384	CUFF.1384.1	76	10.593266	8.297361	12.889170	27.184166	1307	CUFF.1384.1	1735
BnaA01g24160D	BnaA01g24160D	j	CUFF.1384	CUFF.1384.2	100	13.996442	10.574206	17.418679	35.917310	894	CUFF.1384.1	1735
BnaA01g24310D	BnaA01g24310D	=	CUFF.1385	CUFF.1385.1	100	3.134301	1.996187	4.272415	7.886259	1337	CUFF.1385.1	1559
BnaA01g24320D	BnaA01g24320D	=	CUFF.1387	CUFF.1387.1	100	36.813974	27.945000	45.682948	95.371608	452	CUFF.1387.1	1000
BnaA01g24250D	BnaA01g24250D	=	CUFF.1386	CUFF.1386.1	100	3.721971	2.544658	4.899284	9.405391	1405	CUFF.1386.1	1465
BnaA01g24280D	BnaA01g24280D	=	CUFF.1388	CUFF.1388.1	100	47.144647	43.222730	51.066565	117.717322	1991	CUFF.1388.1	1975
BnaA01g24380D	BnaA01g24380D	j	CUFF.1389	CUFF.1389.1	100	23.383368	18.089646	28.677090	59.813698	606	CUFF.1389.1	378
BnaA01g24360D	BnaA01g24360D	=	CUFF.1390	CUFF.1390.1	100	12.412659	11.063238	13.762079	31.197698	3157	CUFF.1390.1	3054
-	-	u	CUFF.1391	CUFF.1391.1	100	2.008754	0.711727	3.305782	5.124226	770	CUFF.1391.1	-
BnaA01g24420D	BnaA01g24420D	j	CUFF.1392	CUFF.1392.1	100	5.717379	4.024677	7.410082	14.597303	1214	CUFF.1392.1	1577
BnaA01g24420D	BnaA01g24420D	j	CUFF.1392	CUFF.1392.2	45	2.601147	0.153141	5.049153	6.641108	545	CUFF.1392.1	1577
BnaA01g24430D	BnaA01g24430D	=	CUFF.1393	CUFF.1393.1	100	23.778482	19.432061	28.124904	59.920080	817	CUFF.1393.1	910
BnaA01g24440D	BnaA01g24440D	j	CUFF.1394	CUFF.1394.1	24	2.422534	0.908281	3.936787	5.997540	883	CUFF.1394.1	1081
BnaA01g24440D	BnaA01g24440D	=	CUFF.1394	CUFF.1394.2	100	10.220505	7.144372	13.296639	25.303208	785	CUFF.1394.1	1081
BnaA01g24510D	BnaA01g24510D	c	CUFF.1395	CUFF.1395.1	100	1.587354	0.562420	2.612288	4.026892	909	CUFF.1395.1	4951
BnaA01g24550D	BnaA01g24550D	=	CUFF.1396	CUFF.1396.1	100	4.631477	3.095281	6.167673	12.135658	1098	CUFF.1396.1	1138
BnaA01g24530D	BnaA01g24530D	j	CUFF.1397	CUFF.1397.1	90	29.134152	25.945225	32.323078	71.451899	1806	CUFF.1397.1	1463
BnaA01g24530D	BnaA01g24530D	=	CUFF.1397	CUFF.1397.2	100	32.330237	25.770965	38.889510	79.290343	679	CUFF.1397.1	1463
BnaA01g24640D	BnaA01g24640D	c	CUFF.1398	CUFF.1398.1	100	13.223739	9.432015	17.015463	33.590138	636	CUFF.1398.1	833
BnaA01g24650D	BnaA01g24650D	j	CUFF.1400	CUFF.1400.1	100	16.940375	14.966014	18.914736	42.337264	2109	CUFF.1400.1	2124
BnaA01g24620D	BnaA01g24620D	j	CUFF.1399	CUFF.1399.1	100	9.742797	5.446239	14.039354	25.026944	482	CUFF.1399.1	548
BnaA01g24630D	BnaA01g24630D	j	CUFF.1401	CUFF.1401.1	100	21.874737	19.142990	24.606484	54.364111	1660	CUFF.1401.1	1091
BnaA01g24700D	BnaA01g24700D	j	CUFF.1402	CUFF.1402.1	93	3.006724	1.525317	4.488130	7.598286	945	CUFF.1402.1	1067
BnaA01g24700D	BnaA01g24700D	j	CUFF.1402	CUFF.1402.2	100	3.247004	1.456808	5.037201	8.205499	823	CUFF.1402.1	1067
BnaA01g24700D	BnaA01g24700D	j	CUFF.1402	CUFF.1402.3	46	1.488094	0.173124	2.803064	3.760560	828	CUFF.1402.1	1067
BnaA01g24690D	BnaA01g24690D	j	CUFF.1403	CUFF.1403.1	100	76.926822	71.333711	82.519933	194.271548	1803	CUFF.1403.1	2015
BnaA01g24730D	BnaA01g24730D	o	CUFF.1404	CUFF.1404.1	100	294.686034	272.005734	317.366334	746.006143	489	CUFF.1404.1	815
BnaA01g24760D	BnaA01g24760D	=	CUFF.1405	CUFF.1405.1	100	6.003530	5.016561	6.990499	15.013683	2848	CUFF.1405.1	2895
-	-	u	CUFF.1406	CUFF.1406.1	92	5.544299	4.201321	6.887277	13.834583	2139	CUFF.1406.1	-
-	-	u	CUFF.1406	CUFF.1406.2	55	3.337866	1.707229	4.968503	8.328913	1014	CUFF.1406.1	-
-	-	u	CUFF.1406	CUFF.1406.3	100	6.033310	4.465466	7.601155	15.054804	1710	CUFF.1406.1	-
BnaA01g24770D	BnaA01g24770D	j	CUFF.1407	CUFF.1407.1	100	4.331714	1.868889	6.794538	10.805214	630	CUFF.1407.1	997
BnaA01g24770D	BnaA01g24770D	j	CUFF.1407	CUFF.1407.2	74	3.201451	0.982606	5.420296	7.985839	614	CUFF.1407.1	997
BnaA01g24800D	BnaA01g24800D	e	CUFF.1408	CUFF.1408.1	100	56.383554	47.997970	64.769139	144.109250	594	CUFF.1408.1	536
BnaA01g24830D	BnaA01g24830D	o	CUFF.1409	CUFF.1409.1	100	2.727315	1.404373	4.050257	6.638287	902	CUFF.1409.1	1508
BnaA01g24820D	BnaA01g24820D	j	CUFF.1410	CUFF.1410.1	36	3.300950	1.893416	4.708484	8.366027	1652	CUFF.1410.1	1762
BnaA01g24820D	BnaA01g24820D	=	CUFF.1410	CUFF.1410.2	87	7.913513	6.086745	9.740281	20.056245	1652	CUFF.1410.1	1762
BnaA01g24820D	BnaA01g24820D	j	CUFF.1410	CUFF.1410.3	100	9.053837	5.230803	12.876871	22.946316	680	CUFF.1410.1	1762
-	-	u	CUFF.1411	CUFF.1411.1	22	1.151504	0.546348	1.756660	2.913485	2753	CUFF.1411.2	-
-	-	u	CUFF.1411	CUFF.1411.2	100	5.198801	4.134535	6.263068	13.153780	2978	CUFF.1411.2	-
-	-	u	CUFF.1411	CUFF.1411.3	26	1.368968	0.661944	2.075992	3.463703	2823	CUFF.1411.2	-
BnaA01g24870D	BnaA01g24870D	o	CUFF.1412	CUFF.1412.1	100	44.335832	38.389969	50.281694	112.030505	926	CUFF.1412.1	1214
BnaA01g24870D	BnaA01g24870D	o	CUFF.1412	CUFF.1412.2	17	7.321264	4.351060	10.291467	18.499819	922	CUFF.1412.1	1214
BnaA01g24930D	BnaA01g24930D	=	CUFF.1413	CUFF.1413.1	100	4.422225	1.969216	6.875234	11.319304	555	CUFF.1413.1	342
BnaA01g24920D	BnaA01g24920D	=	CUFF.1414	CUFF.1414.1	100	8.096577	5.539119	10.654035	20.960762	792	CUFF.1414.1	737
BnaA01g24990D	BnaA01g24990D	=	CUFF.1415	CUFF.1415.1	100	5.653623	4.422108	6.885139	14.117522	1837	CUFF.1415.1	1642
BnaA01g25000D	BnaA01g25000D	=	CUFF.1416	CUFF.1416.1	100	20.980157	17.026263	24.934052	53.543334	853	CUFF.1416.1	751
BnaA01g25020D	BnaA01g25020D	=	CUFF.1417	CUFF.1417.1	100	10.815259	7.900591	13.729926	28.122207	791	CUFF.1417.1	853
BnaA01g25030D	BnaA01g25030D	=	CUFF.1418	CUFF.1418.1	100	3.933028	2.034496	5.831560	10.002080	827	CUFF.1418.1	814
BnaA01g25030D	BnaA01g25030D	j	CUFF.1418	CUFF.1418.2	92	3.606189	1.782068	5.430311	9.170897	826	CUFF.1418.1	814
-	-	u	CUFF.1419	CUFF.1419.1	100	3.599256	2.228514	4.969999	9.232332	1403	CUFF.1419.1	-
-	-	u	CUFF.1420	CUFF.1420.1	100	9.469812	6.811483	12.128141	24.290698	973	CUFF.1419.1	-
BnaA01g25140D	BnaA01g25140D	=	CUFF.1421	CUFF.1421.1	100	1.908022	1.054658	2.761386	4.849201	1404	CUFF.1421.1	1092
BnaA01g25270D	BnaA01g25270D	j	CUFF.1422	CUFF.1422.1	100	20.200883	17.727757	22.674009	51.458672	1673	CUFF.1422.1	1276
BnaA01g25280D	BnaA01g25280D	=	CUFF.1423	CUFF.1423.1	100	41.678741	28.495156	54.862326	107.214078	336	CUFF.1423.1	483
BnaA01g25250D	BnaA01g25250D	j	CUFF.1424	CUFF.1424.1	76	6.810612	5.868541	7.752682	17.359981	4740	CUFF.1424.1	4346
BnaA01g25250D	BnaA01g25250D	c	CUFF.1424	CUFF.1424.2	100	8.903883	7.355554	10.452211	22.695647	2556	CUFF.1424.1	4346
BnaA01g25290D	BnaA01g25290D	=	CUFF.1425	CUFF.1425.1	100	11.763988	9.268881	14.259095	30.172414	1060	CUFF.1425.1	1135
-	-	u	CUFF.1426	CUFF.1426.1	100	1.597229	0.798615	2.395844	4.022055	1300	CUFF.1426.1	-
BnaA01g25390D	BnaA01g25390D	j	CUFF.1427	CUFF.1427.1	100	6.175579	5.097521	7.253637	15.629283	2835	CUFF.1427.1	2108
BnaA01g25390D	BnaA01g25390D	e	CUFF.1428	CUFF.1428.1	100	5.182997	3.341878	7.024115	13.117235	1109	CUFF.1427.1	2108
BnaA01g25400D	BnaA01g25400D	=	CUFF.1429	CUFF.1429.1	100	30.337199	23.163399	37.510999	75.184190	498	CUFF.1429.1	590
BnaA01g25430D	BnaA01g25430D	j	CUFF.1430	CUFF.1430.1	100	21.144569	7.491787	34.797351	55.205219	265	CUFF.1430.1	294
BnaA01g25300D	BnaA01g25300D	=	CUFF.1431	CUFF.1431.1	100	78.607354	72.028141	85.186567	200.357122	1276	CUFF.1431.1	1676
BnaA01g25320D	BnaA01g25320D	j	CUFF.1432	CUFF.1432.1	100	4.575835	2.925071	6.226599	11.746674	1216	CUFF.1432.1	2001
BnaA01g25320D	BnaA01g25320D	j	CUFF.1432	CUFF.1432.2	57	2.615908	1.253740	3.978076	6.715324	1204	CUFF.1432.1	2001
BnaA01g25330D	BnaA01g25330D	=	CUFF.1433	CUFF.1433.1	100	4.278671	2.959609	5.597733	10.702517	1328	CUFF.1433.1	1385
BnaA01g25340D	BnaA01g25340D	j	CUFF.1436	CUFF.1436.1	29	1.345163	0.488745	2.201581	3.335827	1563	CUFF.1436.1	1626
BnaA01g25340D	BnaA01g25340D	j	CUFF.1436	CUFF.1436.2	65	3.037833	0.761151	5.314515	7.533426	604	CUFF.1436.1	1626
BnaA01g25340D	BnaA01g25340D	=	CUFF.1436	CUFF.1436.3	100	4.699328	3.300211	6.098446	11.653716	1563	CUFF.1436.1	1626
BnaA01g25350D	BnaA01g25350D	j	CUFF.1438	CUFF.1438.1	100	2.842301	1.604579	4.080024	7.337625	1079	CUFF.1438.1	1446
BnaA01g25360D	BnaA01g25360D	j	CUFF.1439	CUFF.1439.1	100	1.079058	0.502277	1.655839	2.773725	1611	CUFF.1439.1	2017
BnaA01g25490D	BnaA01g25490D	j	CUFF.1434	CUFF.1434.1	100	21.873565	18.140973	25.606157	56.295321	1015	CUFF.1434.2	1023
BnaA01g25490D	BnaA01g25490D	j	CUFF.1434	CUFF.1434.2	16	3.410026	1.813184	5.006868	8.776279	1084	CUFF.1434.2	1023
-	-	u	CUFF.1435	CUFF.1435.1	100	8.920385	6.041077	11.799693	22.640083	719	CUFF.1435.1	-
-	-	u	CUFF.1437	CUFF.1437.1	100	13.226622	11.000172	15.453071	33.447517	1471	CUFF.1437.1	-
BnaA01g25550D	BnaA01g25550D	=	CUFF.1440	CUFF.1440.1	100	5.701524	4.109350	7.293698	14.874201	1261	CUFF.1440.1	1164
BnaA01g25570D	BnaA01g25570D	j	CUFF.1441	CUFF.1441.1	16	0.768398	0.371545	1.165252	1.966340	4044	CUFF.1441.1	3881
BnaA01g25570D	BnaA01g25570D	j	CUFF.1441	CUFF.1441.2	100	4.660139	3.843367	5.476911	11.925347	3852	CUFF.1441.1	3881
BnaA01g25600D	BnaA01g25600D	=	CUFF.1442	CUFF.1442.1	100	21.800838	14.972303	28.629374	57.180562	450	CUFF.1442.1	726
BnaA01g25610D	BnaA01g25610D	o	CUFF.1443	CUFF.1443.1	100	1.328007	0.388964	2.267050	3.458498	880	CUFF.1443.1	2031
BnaA01g25610D	BnaA01g25610D	j	CUFF.1444	CUFF.1444.1	70	3.614011	1.770717	5.457304	9.326348	817	CUFF.1444.2	2031
BnaA01g25610D	BnaA01g25610D	j	CUFF.1444	CUFF.1444.2	100	5.132559	3.725147	6.539971	13.245129	1484	CUFF.1444.2	2031
BnaA01g25630D	BnaA01g25630D	c	CUFF.1445	CUFF.1445.1	100	25.723812	22.362667	29.084956	64.936928	1334	CUFF.1445.1	1566
BnaA01g25670D	BnaA01g25670D	=	CUFF.1446	CUFF.1446.1	100	32.992762	26.632930	39.352595	83.684684	616	CUFF.1446.1	856
BnaA01g25680D	BnaA01g25680D	j	CUFF.1447	CUFF.1447.1	54	2.070406	1.262556	2.878256	5.177354	2020	CUFF.1447.1	1964
BnaA01g25680D	BnaA01g25680D	c	CUFF.1447	CUFF.1447.2	100	3.860107	2.584045	5.136169	9.652761	1562	CUFF.1447.1	1964
BnaA01g25680D	BnaA01g25680D	j	CUFF.1447	CUFF.1447.3	36	1.383314	0.616496	2.150132	3.459180	1562	CUFF.1447.1	1964
BnaA01g25730D	BnaA01g25730D	o	CUFF.1448	CUFF.1448.1	18	1.573831	0.583978	2.563683	3.968689	1330	CUFF.1448.1	1473
BnaA01g25730D	BnaA01g25730D	=	CUFF.1448	CUFF.1448.2	100	8.908978	6.900922	10.917034	22.465545	1330	CUFF.1448.1	1473
BnaA01g25790D	BnaA01g25790D	c	CUFF.1449	CUFF.1449.1	100	5.578378	3.858633	7.298124	14.196155	1076	CUFF.1449.1	1855
BnaA01g25790D	BnaA01g25790D	c	CUFF.1450	CUFF.1450.1	100	6.532693	3.923806	9.141581	16.246336	673	CUFF.1450.1	1855
BnaA01g25800D	BnaA01g25800D	j	CUFF.1451	CUFF.1451.1	100	2.372898	1.754942	2.990854	6.113812	3518	CUFF.1451.2	3496
BnaA01g25800D	BnaA01g25800D	j	CUFF.1451	CUFF.1451.2	21	0.488166	0.134190	0.842143	1.257768	3519	CUFF.1451.2	3496
BnaA01g25810D	BnaA01g25810D	c	CUFF.1453	CUFF.1453.1	100	5.166520	2.787224	7.545817	13.324654	782	CUFF.1453.1	2459
BnaA01g25810D	BnaA01g25810D	j	CUFF.1453	CUFF.1453.2	56	2.875952	0.890861	4.861043	7.417190	732	CUFF.1453.1	2459
BnaA01g25810D	BnaA01g25810D	j	CUFF.1453	CUFF.1453.3	59	3.038293	0.811150	5.265435	7.835874	728	CUFF.1453.1	2459
BnaA01g25770D	BnaA01g25770D	=	CUFF.1452	CUFF.1452.1	66	8.723065	6.303343	11.142788	21.910480	1107	CUFF.1452.1	1233
BnaA01g25770D	BnaA01g25770D	j	CUFF.1452	CUFF.1452.2	100	13.290977	9.925900	16.656054	33.384099	905	CUFF.1452.1	1233
BnaA01g25780D	BnaA01g25780D	=	CUFF.1454	CUFF.1454.1	100	12.946939	10.039361	15.854518	33.173171	1087	CUFF.1454.1	1828
BnaA01g25780D	BnaA01g25780D	j	CUFF.1454	CUFF.1454.2	96	12.379476	9.435686	15.323267	31.719195	1058	CUFF.1454.1	1828
BnaA01g25880D	BnaA01g25880D	j	CUFF.1455	CUFF.1455.1	100	49.597255	45.371667	53.822843	126.110483	1804	CUFF.1455.1	2433
BnaA01g25900D	BnaA01g25900D	=	CUFF.1456	CUFF.1456.1	100	24.446503	21.467877	27.425130	61.989680	1436	CUFF.1456.1	1593
BnaA01g25910D	BnaA01g25910D	j	CUFF.1457	CUFF.1457.1	55	1.185363	0.364509	2.006217	3.067634	1523	CUFF.1457.1	3441
BnaA01g25910D	BnaA01g25910D	j	CUFF.1457	CUFF.1457.2	100	2.165530	1.117195	3.213866	5.604239	1522	CUFF.1457.1	3441
BnaA01g25910D	BnaA01g25910D	j	CUFF.1457	CUFF.1457.3	55	1.200996	0.398174	2.003818	3.108092	1503	CUFF.1457.1	3441
BnaA01g25910D	BnaA01g25910D	j	CUFF.1458	CUFF.1458.1	100	2.461918	1.542534	3.381301	6.098034	1818	CUFF.1458.1	3441
BnaA01g25910D	BnaA01g25910D	j	CUFF.1458	CUFF.1458.2	84	2.069202	0.894715	3.243688	5.125298	1223	CUFF.1458.1	3441
BnaA01g25950D	BnaA01g25950D	e	CUFF.1459	CUFF.1459.1	100	5.552566	4.271183	6.833949	13.868933	1686	CUFF.1459.1	812
-	-	u	CUFF.1460	CUFF.1460.1	100	124.300870	113.020308	135.581432	320.629495	662	CUFF.1460.1	-
BnaA01g25990D	BnaA01g25990D	j	CUFF.1461	CUFF.1461.1	25	2.211389	1.260159	3.162619	5.543025	1590	CUFF.1461.1	1371
BnaA01g25990D	BnaA01g25990D	j	CUFF.1461	CUFF.1461.2	88	7.747996	4.008000	11.487992	19.420974	515	CUFF.1461.1	1371
BnaA01g25990D	BnaA01g25990D	j	CUFF.1461	CUFF.1461.3	100	8.807080	6.147344	11.466815	22.075653	860	CUFF.1461.1	1371
BnaA01g26020D	BnaA01g26020D	j	CUFF.1463	CUFF.1463.1	44	1.819792	0.785705	2.853879	4.619104	1379	CUFF.1463.1	1319
BnaA01g26020D	BnaA01g26020D	j	CUFF.1463	CUFF.1463.2	97	4.007892	2.553575	5.462208	10.173067	1379	CUFF.1463.1	1319
BnaA01g26020D	BnaA01g26020D	c	CUFF.1463	CUFF.1463.3	100	4.122039	2.028902	6.215177	10.462804	814	CUFF.1463.1	1319
BnaA01g26030D	BnaA01g26030D	o	CUFF.1464	CUFF.1464.1	100	2.537302	1.371465	3.703139	6.125008	1034	CUFF.1464.1	840
BnaA01g26050D	BnaA01g26050D	=	CUFF.1465	CUFF.1465.1	100	1.811726	1.007574	2.615879	4.618800	1880	CUFF.1465.1	1816
BnaA01g26050D	BnaA01g26050D	j	CUFF.1465	CUFF.1465.2	57	1.031983	0.317227	1.746739	2.630929	1693	CUFF.1465.1	1816
BnaA01g25920D	BnaA01g25920D	=	CUFF.1462	CUFF.1462.1	100	5.277717	4.269339	6.286095	13.504244	2588	CUFF.1462.1	2716
BnaA01g25930D	BnaA01g25930D	i	CUFF.1466	CUFF.1466.1	21	14.976792	10.399103	19.554481	38.003238	608	CUFF.1466.1	345
BnaA01g25930D	BnaA01g25930D	i	CUFF.1466	CUFF.1466.2	15	10.797629	6.135957	15.459301	27.398716	530	CUFF.1466.1	345
BnaA01g25930D	BnaA01g25930D	i	CUFF.1466	CUFF.1466.3	100	69.896471	54.787235	85.005707	177.360560	375	CUFF.1466.3	345
BnaA01g26070D	BnaA01g26070D	c	CUFF.1467	CUFF.1467.1	100	1.457566	0.516434	2.398698	3.838740	968	CUFF.1467.1	1869
BnaA01g26090D	BnaA01g26090D	=	CUFF.1468	CUFF.1468.1	100	1.768884	1.088984	2.448783	4.568176	1941	CUFF.1468.1	2404
BnaA01g26060D	BnaA01g26060D	j	CUFF.1469	CUFF.1469.1	32	1.479661	0.811180	2.148143	3.821250	2547	CUFF.1469.2	309
BnaA01g26060D	BnaA01g26060D	j	CUFF.1469	CUFF.1469.2	60	2.811115	1.924517	3.697713	7.259751	2581	CUFF.1469.2	309
BnaA01g26060D	BnaA01g26060D	j	CUFF.1469	CUFF.1469.3	100	4.681315	3.481434	5.881196	12.089574	2377	CUFF.1469.2	309
BnaA01g26060D	BnaA01g26060D	j	CUFF.1469	CUFF.1469.4	27	1.250641	0.635804	1.865478	3.229801	2383	CUFF.1469.2	309
BnaA01g26130D	BnaA01g26130D	=	CUFF.1471	CUFF.1471.1	100	6.596885	4.911948	8.281821	16.836645	1370	CUFF.1471.2	2604
BnaA01g26130D	BnaA01g26130D	j	CUFF.1471	CUFF.1471.2	21	1.358551	0.442203	2.274898	3.467308	1371	CUFF.1471.2	2604
[truncated: 61,264 more rows]
