# Supplementary material for: Differences in Alternative Splicing between Yellow and Black-Seeded Rapeseed
Source: Plants (Basel). 2020 Jul 31;9(8):977. doi: 10.3390/plants9080977 (PMC7465011; doi:10.3390/plants9080977)
Supplement: Supplementary file 1 [file plants-09-00977-s001.zip › Supplementary Materials/Table S1/SRR5591718cufcompF.transcripts.gtf.tmap]

ref_gene_id	ref_id	class_code	cuff_gene_id	cuff_id	FMI	FPKM	FPKM_conf_lo	FPKM_conf_hi	cov	len	major_iso_id	ref_match_len
-	-	u	CUFF.1	CUFF.1.1	55	1183.396989	927.562374	1439.231604	3730.651871	165	CUFF.1.1	-
-	-	u	CUFF.1	CUFF.1.2	100	2156.836448	1807.236135	2506.436760	6799.413893	165	CUFF.1.1	-
BnaA01g00050D	BnaA01g00050D	=	CUFF.2	CUFF.2.1	100	28.490386	25.584921	31.395852	90.353276	1191	CUFF.2.1	1397
BnaA01g00080D	BnaA01g00080D	=	CUFF.3	CUFF.3.1	100	35.218847	32.391444	38.046250	117.736340	1497	CUFF.3.1	609
BnaA01g00010D	BnaA01g00010D	o	CUFF.4	CUFF.4.1	100	505.336730	459.963901	550.709560	1700.869782	312	CUFF.4.1	607
BnaA01g00020D	BnaA01g00020D	=	CUFF.5	CUFF.5.1	49	12.590335	10.217027	14.963643	42.376734	1306	CUFF.5.1	819
BnaA01g00020D	BnaA01g00020D	j	CUFF.5	CUFF.5.2	100	25.763018	22.486916	29.039120	86.713543	1272	CUFF.5.1	819
BnaA01g00030D	BnaA01g00030D	j	CUFF.6	CUFF.6.1	100	11.558054	10.031008	13.085101	38.223970	1826	CUFF.6.1	2168
BnaA01g00090D	BnaA01g00090D	=	CUFF.7	CUFF.7.1	100	2.520810	2.035024	3.006596	8.627183	4106	CUFF.7.1	2094
BnaA01g00100D	BnaA01g00100D	=	CUFF.8	CUFF.8.1	100	9.678731	8.385965	10.971496	33.124346	2263	CUFF.8.1	1362
-	-	u	CUFF.9	CUFF.9.1	100	11.953490	7.921995	15.984984	42.320610	466	CUFF.9.2	-
-	-	u	CUFF.9	CUFF.9.2	42	5.015699	2.717702	7.313696	17.757781	553	CUFF.9.2	-
BnaA01g00280D	BnaA01g00280D	=	CUFF.10	CUFF.10.1	100	1.236848	0.741662	1.732034	4.000387	1664	CUFF.10.1	1867
BnaA01g00310D	BnaA01g00310D	=	CUFF.11	CUFF.11.1	100	3.061355	1.835707	4.287004	10.065367	809	CUFF.11.1	741
BnaA01g00320D	BnaA01g00320D	j	CUFF.12	CUFF.12.1	100	13.099872	11.228026	14.971718	44.100740	1313	CUFF.12.1	1684
BnaA01g00340D	BnaA01g00340D	=	CUFF.13	CUFF.13.1	100	1.334296	0.830279	1.838312	4.513127	1772	CUFF.13.1	1971
BnaA01g00360D	BnaA01g00360D	=	CUFF.14	CUFF.14.1	100	1.596238	0.931277	2.261199	5.334599	1341	CUFF.14.1	1299
BnaA01g00380D	BnaA01g00380D	=	CUFF.20	CUFF.20.1	100	4.045029	3.037320	5.052738	13.237369	1405	CUFF.20.1	2588
BnaA01g00390D	BnaA01g00390D	c	CUFF.24	CUFF.24.1	100	65.716052	58.622062	72.810043	226.755516	724	CUFF.24.2	1711
BnaA01g00390D	BnaA01g00390D	c	CUFF.24	CUFF.24.2	99	65.101805	59.763391	70.440218	224.636033	1177	CUFF.24.2	1711
BnaA01g00400D	BnaA01g00400D	=	CUFF.25	CUFF.25.1	100	2.951499	1.909793	3.993204	9.719778	1047	CUFF.25.1	1090
-	-	u	CUFF.26	CUFF.26.1	100	19.985111	16.699579	23.270643	64.178451	755	CUFF.26.1	-
BnaA01g00410D	BnaA01g00410D	=	CUFF.27	CUFF.27.1	100	16.640648	14.370375	18.910920	55.854169	1172	CUFF.27.1	1332
BnaA01g00120D	BnaA01g00120D	j	CUFF.15	CUFF.15.1	39	1.030535	0.157344	1.903726	3.603073	938	CUFF.15.2	1020
BnaA01g00120D	BnaA01g00120D	=	CUFF.15	CUFF.15.2	100	2.629060	1.463162	3.794958	9.192018	991	CUFF.15.2	1020
BnaA01g00130D	BnaA01g00130D	=	CUFF.16	CUFF.16.1	100	11.099239	8.783486	13.414993	38.063257	1157	CUFF.16.1	729
BnaA01g00130D	BnaA01g00130D	o	CUFF.17	CUFF.17.1	100	28.792812	24.406727	33.178897	98.740840	834	CUFF.16.1	729
BnaA01g00170D	BnaA01g00170D	j	CUFF.18	CUFF.18.1	81	5.869537	4.798418	6.940656	19.388883	1874	CUFF.18.1	1794
BnaA01g00170D	BnaA01g00170D	c	CUFF.18	CUFF.18.2	100	7.219165	4.835962	9.602368	23.847119	675	CUFF.18.1	1794
BnaA01g00180D	BnaA01g00180D	=	CUFF.19	CUFF.19.1	100	5.157033	4.012964	6.301102	17.937477	1413	CUFF.19.1	1296
BnaA01g00190D	BnaA01g00190D	c	CUFF.21	CUFF.21.1	81	18.744519	14.539752	22.949285	65.056047	565	CUFF.21.2	2049
BnaA01g00190D	BnaA01g00190D	j	CUFF.21	CUFF.21.2	100	23.131917	21.078401	25.185432	80.283259	2273	CUFF.21.2	2049
BnaA01g00200D	BnaA01g00200D	e	CUFF.22	CUFF.22.1	100	6.422697	4.848095	7.997300	21.643311	1517	CUFF.22.1	1433
BnaA01g00200D	BnaA01g00200D	=	CUFF.23	CUFF.23.1	100	26.913365	23.773483	30.053248	90.693100	1304	CUFF.22.1	1433
BnaA01g00210D	BnaA01g00210D	j	CUFF.28	CUFF.28.1	32	31.186726	28.429932	33.943519	106.989382	2182	CUFF.28.1	2422
BnaA01g00210D	BnaA01g00210D	c	CUFF.28	CUFF.28.2	100	96.482328	90.428591	102.536065	330.992894	1729	CUFF.28.1	2422
BnaA01g00430D	BnaA01g00430D	j	CUFF.29	CUFF.29.1	100	1.188363	0.571287	1.805440	4.286262	1185	CUFF.29.1	1343
BnaA01g00420D	BnaA01g00420D	j	CUFF.30	CUFF.30.1	100	7.794326	6.581748	9.006903	26.051521	1741	CUFF.30.1	1671
BnaA01g00440D	BnaA01g00440D	j	CUFF.31	CUFF.31.1	13	1.020957	0.612780	1.429135	3.505151	3396	CUFF.31.2	3486
BnaA01g00440D	BnaA01g00440D	j	CUFF.31	CUFF.31.2	100	8.142689	7.194358	9.091021	27.955478	3502	CUFF.31.2	3486
BnaA01g01430D	BnaA01g01430D	j	CUFF.32	CUFF.32.1	100	6.411129	5.664319	7.157939	21.819734	3534	CUFF.32.1	3316
BnaA01g01450D	BnaA01g01450D	c	CUFF.33	CUFF.33.1	100	0.745210	0.402802	1.087619	2.440303	2039	CUFF.33.1	3405
BnaA01g01460D	BnaA01g01460D	j	CUFF.34	CUFF.34.1	100	3.235012	2.760029	3.709995	10.847815	4387	CUFF.34.1	4402
BnaA01g00450D	BnaA01g00450D	e	CUFF.35	CUFF.35.1	100	11.595926	8.798314	14.393539	34.852339	874	CUFF.35.1	805
BnaA01g00450D	BnaA01g00450D	=	CUFF.36	CUFF.36.1	100	78.182761	69.763479	86.602044	234.983563	643	CUFF.35.1	805
BnaA01g00460D	BnaA01g00460D	j	CUFF.37	CUFF.37.1	100	12.546813	9.095492	15.998134	44.473848	550	CUFF.38.1	1936
BnaA01g00460D	BnaA01g00460D	e	CUFF.38	CUFF.38.1	100	2.525649	1.349079	3.702218	8.952497	808	CUFF.38.1	1936
BnaA01g00460D	BnaA01g00460D	j	CUFF.39	CUFF.39.1	100	13.668734	11.657926	15.679541	46.096419	1293	CUFF.39.1	1936
BnaA01g00480D	BnaA01g00480D	j	CUFF.40	CUFF.40.1	100	7.100331	5.638711	8.561951	24.823193	1234	CUFF.40.1	1029
BnaA01g00490D	BnaA01g00490D	j	CUFF.41	CUFF.41.1	33	2.169448	0.602170	3.736726	7.286317	568	CUFF.42.1	360
BnaA01g00490D	BnaA01g00490D	j	CUFF.41	CUFF.41.2	100	6.628756	3.482846	9.774667	22.263365	444	CUFF.42.1	360
BnaA01g00480D	BnaA01g00480D	e	CUFF.42	CUFF.42.1	100	4.784070	3.343580	6.224560	16.067795	940	CUFF.42.1	1029
BnaA01g00500D	BnaA01g00500D	=	CUFF.43	CUFF.43.1	100	6.453146	5.135340	7.770951	22.028205	1354	CUFF.43.1	1406
BnaA01g00570D	BnaA01g00570D	j	CUFF.44	CUFF.44.1	100	8.748727	7.420087	10.077367	28.287751	1785	CUFF.44.1	1419
BnaA01g00580D	BnaA01g00580D	=	CUFF.45	CUFF.45.1	100	37.517740	34.597269	40.438211	122.161733	2002	CUFF.45.1	1840
BnaA01g00600D	BnaA01g00600D	e	CUFF.46	CUFF.46.1	100	3.141890	2.430139	3.853641	10.563996	2760	CUFF.46.1	1542
BnaA01g00600D	BnaA01g00600D	=	CUFF.47	CUFF.47.1	100	34.762844	31.609794	37.915894	116.883309	1583	CUFF.46.1	1542
BnaA01g00610D	BnaA01g00610D	e	CUFF.48	CUFF.48.1	100	8.018239	5.978281	10.058196	26.744257	840	CUFF.48.1	731
BnaA01g00610D	BnaA01g00610D	=	CUFF.49	CUFF.49.1	100	39.669055	33.352486	45.985624	132.313274	546	CUFF.48.1	731
BnaA01g00650D	BnaA01g00650D	j	CUFF.50	CUFF.50.1	29	3.738733	2.421190	5.056276	12.697465	1187	CUFF.50.2	1180
BnaA01g00650D	BnaA01g00650D	j	CUFF.50	CUFF.50.2	30	3.830780	2.453543	5.208018	13.010077	1218	CUFF.50.2	1180
BnaA01g00650D	BnaA01g00650D	j	CUFF.50	CUFF.50.3	29	3.710048	2.253292	5.166803	12.600045	1027	CUFF.50.2	1180
BnaA01g00650D	BnaA01g00650D	c	CUFF.50	CUFF.50.4	100	12.700918	9.525145	15.876690	43.134791	778	CUFF.50.2	1180
BnaA01g00660D	BnaA01g00660D	=	CUFF.51	CUFF.51.1	100	15.106731	13.555014	16.658449	52.969911	2400	CUFF.51.1	2780
BnaA01g00680D	BnaA01g00680D	=	CUFF.52	CUFF.52.1	100	13.557047	12.130778	14.983317	44.190718	2512	CUFF.52.1	2280
BnaA01g00690D	BnaA01g00690D	=	CUFF.53	CUFF.53.1	100	6.633801	5.307626	7.959977	23.428406	1310	CUFF.53.1	1347
BnaA01g00700D	BnaA01g00700D	e	CUFF.54	CUFF.54.1	100	11.003759	8.530218	13.477301	36.756568	993	CUFF.55.1	2595
BnaA01g00700D	BnaA01g00700D	j	CUFF.55	CUFF.55.1	100	12.045166	10.535327	13.555004	40.235244	2206	CUFF.55.1	2595
BnaA01g00710D	BnaA01g00710D	=	CUFF.56	CUFF.56.1	100	9.394436	7.679254	11.109617	30.420064	1136	CUFF.56.1	594
BnaA01g00730D	BnaA01g00730D	=	CUFF.57	CUFF.57.1	100	17.177057	14.698882	19.655231	57.923196	1193	CUFF.57.1	1232
BnaA01g00730D	BnaA01g00730D	j	CUFF.57	CUFF.57.2	14	2.435323	1.300263	3.570383	8.212216	1190	CUFF.57.1	1232
BnaA01g00760D	BnaA01g00760D	j	CUFF.58	CUFF.58.1	70	6.812404	5.522451	8.102357	22.608082	1595	CUFF.58.1	1385
BnaA01g00760D	BnaA01g00760D	=	CUFF.58	CUFF.58.2	100	9.759667	7.133498	12.385836	32.389058	727	CUFF.58.1	1385
BnaA01g00770D	BnaA01g00770D	j	CUFF.59	CUFF.59.1	73	15.820366	13.888924	17.751809	53.482646	2007	CUFF.59.2	2042
BnaA01g00770D	BnaA01g00770D	j	CUFF.59	CUFF.59.2	100	21.530746	19.541581	23.519912	72.787270	2523	CUFF.59.2	2042
-	-	u	CUFF.60	CUFF.60.1	100	45.102465	39.751139	50.453792	153.301755	681	CUFF.60.1	-
BnaA01g00780D	BnaA01g00780D	e	CUFF.61	CUFF.61.1	100	3.769798	2.496369	5.043227	12.379903	1195	CUFF.61.1	913
BnaA01g00780D	BnaA01g00780D	=	CUFF.62	CUFF.62.1	100	25.011284	21.363190	28.659378	82.136302	877	CUFF.61.1	913
BnaA01g00790D	BnaA01g00790D	j	CUFF.63	CUFF.63.1	100	63.457737	57.001682	69.913793	226.978149	758	CUFF.63.1	1545
BnaA01g00810D	BnaA01g00810D	=	CUFF.64	CUFF.64.1	100	84.447200	78.609656	90.284744	289.668817	1344	CUFF.64.1	1224
BnaA01g00820D	BnaA01g00820D	j	CUFF.65	CUFF.65.1	100	1.540830	0.545936	2.535725	5.379545	690	CUFF.65.1	1646
BnaA01g00850D	BnaA01g00850D	j	CUFF.66	CUFF.66.1	100	5.645591	4.513139	6.778042	19.934790	1642	CUFF.66.1	1978
BnaA01g00850D	BnaA01g00850D	c	CUFF.66	CUFF.66.2	86	4.834315	3.083277	6.585353	17.070146	801	CUFF.66.1	1978
BnaA01g00850D	BnaA01g00850D	e	CUFF.67	CUFF.67.1	100	11.125467	7.855412	14.395522	39.284437	545	CUFF.66.1	1978
BnaA01g00860D	BnaA01g00860D	j	CUFF.68	CUFF.68.1	16	1.181751	0.151951	2.211550	4.014279	723	CUFF.68.3	744
BnaA01g00860D	BnaA01g00860D	j	CUFF.68	CUFF.68.2	100	7.261229	5.022102	9.500357	24.665606	721	CUFF.68.3	744
BnaA01g00860D	BnaA01g00860D	j	CUFF.68	CUFF.68.3	18	1.280227	0.391995	2.168458	4.348790	783	CUFF.68.3	744
BnaA01g00880D	BnaA01g00880D	j	CUFF.69	CUFF.69.1	100	8.393431	6.853242	9.933619	29.713108	1316	CUFF.69.1	1324
BnaA01g00890D	BnaA01g00890D	j	CUFF.70	CUFF.70.1	18	0.974641	0.360883	1.588399	3.273014	1606	CUFF.70.1	1562
BnaA01g00890D	BnaA01g00890D	=	CUFF.70	CUFF.70.2	100	5.324074	4.166592	6.481557	17.879165	1606	CUFF.70.1	1562
BnaA01g00910D	BnaA01g00910D	j	CUFF.71	CUFF.71.1	100	8.816163	7.531458	10.100868	29.738502	1916	CUFF.71.1	1626
BnaA01g00920D	BnaA01g00920D	j	CUFF.72	CUFF.72.1	39	5.241740	3.841659	6.641821	18.074191	1298	CUFF.73.1	1228
BnaA01g00920D	BnaA01g00920D	c	CUFF.72	CUFF.72.2	100	13.402397	10.403020	16.401773	46.213180	769	CUFF.73.1	1228
BnaA01g00920D	BnaA01g00920D	e	CUFF.73	CUFF.73.1	100	4.082934	3.156447	5.009421	14.078478	1829	CUFF.73.1	1228
BnaA01g00930D	BnaA01g00930D	e	CUFF.74	CUFF.74.1	100	14.682822	12.103015	17.262629	49.568326	910	CUFF.74.1	1005
BnaA01g00930D	BnaA01g00930D	j	CUFF.75	CUFF.75.1	22	14.848719	10.921252	18.776186	50.128384	643	CUFF.74.1	1005
BnaA01g00930D	BnaA01g00930D	=	CUFF.75	CUFF.75.2	100	68.979373	60.267708	77.691039	232.870225	559	CUFF.74.1	1005
BnaA01g00940D	BnaA01g00940D	j	CUFF.76	CUFF.76.1	100	8.207351	6.445530	9.969172	28.414476	1169	CUFF.76.2	1252
BnaA01g00940D	BnaA01g00940D	j	CUFF.76	CUFF.76.2	67	5.474520	4.215680	6.733361	18.953208	1480	CUFF.76.2	1252
BnaA01g00960D	BnaA01g00960D	=	CUFF.77	CUFF.77.1	100	2.256945	1.162166	3.351724	7.179041	764	CUFF.77.1	689
BnaA01g00970D	BnaA01g00970D	=	CUFF.78	CUFF.78.1	100	6.382651	5.054384	7.710917	21.674637	1429	CUFF.78.2	1529
BnaA01g00970D	BnaA01g00970D	j	CUFF.78	CUFF.78.2	12	0.779346	0.207242	1.351450	2.646557	1470	CUFF.78.2	1529
BnaA01g00980D	BnaA01g00980D	=	CUFF.79	CUFF.79.1	100	0.990420	0.441034	1.539805	3.191245	1161	CUFF.79.1	2505
BnaA01g00990D	BnaA01g00990D	j	CUFF.80	CUFF.80.1	100	5.605882	4.572281	6.639483	19.540384	1831	CUFF.80.1	2061
BnaA01g01020D	BnaA01g01020D	=	CUFF.81	CUFF.81.1	100	29.163722	26.487207	31.840238	95.192377	1400	CUFF.81.1	1297
BnaA01g01030D	BnaA01g01030D	=	CUFF.82	CUFF.82.1	100	6.668223	5.797442	7.539004	23.071105	3067	CUFF.82.1	1461
-	-	u	CUFF.83	CUFF.83.1	100	34.129093	28.243464	40.014722	118.081816	533	CUFF.83.1	-
BnaA01g01040D	BnaA01g01040D	=	CUFF.84	CUFF.84.1	100	36.924905	32.870540	40.979271	119.148615	1049	CUFF.85.1	1337
BnaA01g01040D	BnaA01g01040D	e	CUFF.85	CUFF.85.1	100	5.629380	4.086442	7.172318	18.164782	1233	CUFF.85.1	1337
BnaA01g01070D	BnaA01g01070D	j	CUFF.86	CUFF.86.1	84	3.147398	2.439189	3.855607	11.129670	2334	CUFF.86.1	2059
BnaA01g01070D	BnaA01g01070D	j	CUFF.86	CUFF.86.2	100	3.746739	2.603471	4.890006	13.249030	1284	CUFF.86.1	2059
BnaA01g01080D	BnaA01g01080D	=	CUFF.87	CUFF.87.1	100	8.618190	6.618519	10.617862	27.036113	880	CUFF.87.1	804
BnaA01g01090D	BnaA01g01090D	=	CUFF.88	CUFF.88.1	100	1.720295	0.800759	2.639832	6.336441	807	CUFF.88.1	844
BnaA01g01100D	BnaA01g01100D	=	CUFF.89	CUFF.89.1	100	19.736618	17.114829	22.358408	66.650668	1153	CUFF.89.1	1113
BnaA01g01120D	BnaA01g01120D	=	CUFF.90	CUFF.90.1	100	3.029374	2.246845	3.811902	9.787890	1682	CUFF.90.1	1464
BnaA01g01150D	BnaA01g01150D	=	CUFF.91	CUFF.91.1	100	4.889145	3.214772	6.563518	14.960998	752	CUFF.91.1	886
BnaA01g01180D	BnaA01g01180D	=	CUFF.92	CUFF.92.1	100	10.303366	8.949822	11.656911	34.665365	2197	CUFF.92.1	1357
BnaA01g01180D	BnaA01g01180D	e	CUFF.93	CUFF.93.1	100	3.855193	2.570223	5.140164	12.970681	1261	CUFF.92.1	1357
-	-	u	CUFF.94	CUFF.94.1	18	11.587349	8.840867	14.333831	40.089402	996	CUFF.94.2	-
-	-	u	CUFF.94	CUFF.94.2	100	64.785450	59.654535	69.916365	224.141855	1293	CUFF.94.2	-
BnaA01g01190D	BnaA01g01190D	j	CUFF.95	CUFF.95.1	100	3.982734	2.918703	5.046766	13.665554	1263	CUFF.95.1	559
BnaA01g01210D	BnaA01g01210D	j	CUFF.96	CUFF.96.1	100	3.884179	2.143441	5.624916	13.414851	613	CUFF.96.1	3826
BnaA01g01210D	BnaA01g01210D	j	CUFF.97	CUFF.97.1	100	2.627340	2.024257	3.230422	8.333127	2323	CUFF.97.1	3826
BnaA01g01250D	BnaA01g01250D	c	CUFF.98	CUFF.98.1	100	2.522491	1.070445	3.974537	8.591827	595	CUFF.98.1	1570
BnaA01g01270D	BnaA01g01270D	j	CUFF.99	CUFF.99.1	18	2.304044	1.588747	3.019341	8.093235	1817	CUFF.99.1	1810
BnaA01g01270D	BnaA01g01270D	j	CUFF.99	CUFF.99.2	100	12.606400	10.468378	14.744421	44.281516	1130	CUFF.99.1	1810
BnaA01g01290D	BnaA01g01290D	j	CUFF.100	CUFF.100.1	100	1.536604	0.830567	2.242641	4.645565	1107	CUFF.100.1	330
BnaA01g01310D	BnaA01g01310D	=	CUFF.101	CUFF.101.1	100	11.705178	10.240289	13.170066	41.281813	2003	CUFF.101.1	2123
BnaA01g01330D	BnaA01g01330D	j	CUFF.102	CUFF.102.1	51	13.265265	11.863360	14.667171	44.925323	2995	CUFF.102.1	3598
BnaA01g01330D	BnaA01g01330D	c	CUFF.102	CUFF.102.2	100	26.074646	22.044159	30.105134	88.306708	794	CUFF.102.1	3598
BnaA01g01330D	BnaA01g01330D	j	CUFF.102	CUFF.102.3	68	17.695611	15.248879	20.142342	59.929523	1641	CUFF.102.1	3598
BnaA01g01330D	BnaA01g01330D	j	CUFF.102	CUFF.102.4	74	19.169260	16.076921	22.261598	64.920313	1201	CUFF.102.1	3598
BnaA01g01340D	BnaA01g01340D	j	CUFF.103	CUFF.103.1	100	3.701930	2.897345	4.506515	12.477809	1949	CUFF.103.1	4311
BnaA01g01340D	BnaA01g01340D	c	CUFF.103	CUFF.103.2	91	3.357778	2.617692	4.097864	11.317803	2089	CUFF.103.2	4311
BnaA01g01360D	BnaA01g01360D	j	CUFF.104	CUFF.104.1	100	2.600402	1.845297	3.355506	8.801945	1585	CUFF.104.1	1624
-	-	u	CUFF.105	CUFF.105.1	100	6.155395	4.982230	7.328560	21.099004	1987	CUFF.105.1	-
-	-	u	CUFF.105	CUFF.105.2	32	1.968874	1.090753	2.846995	6.748760	1595	CUFF.105.1	-
-	-	u	CUFF.105	CUFF.105.3	30	1.855048	1.101676	2.608421	6.358596	1614	CUFF.105.1	-
BnaA01g01400D	BnaA01g01400D	j	CUFF.106	CUFF.106.1	100	2.189505	1.551576	2.827434	7.333497	1834	CUFF.106.1	1792
BnaA01g01420D	BnaA01g01420D	j	CUFF.107	CUFF.107.1	100	39.102246	35.734988	42.469504	136.000226	1526	CUFF.107.1	1704
BnaA01g05130D	BnaA01g05130D	=	CUFF.108	CUFF.108.1	100	49.590078	43.347114	55.833042	168.773103	643	CUFF.108.1	1037
BnaA01g05140D	BnaA01g05140D	j	CUFF.109	CUFF.109.1	39	2.149276	0.849239	3.449314	7.437774	836	CUFF.109.2	1979
BnaA01g05140D	BnaA01g05140D	=	CUFF.109	CUFF.109.2	100	5.444892	4.238042	6.651741	18.842564	1489	CUFF.109.2	1979
BnaA01g05210D	BnaA01g05210D	c	CUFF.110	CUFF.110.1	100	1.127874	0.477217	1.778531	4.257639	1016	CUFF.110.1	1446
BnaA01g05220D	BnaA01g05220D	=	CUFF.111	CUFF.111.1	100	4.454053	3.592535	5.315571	15.006757	2440	CUFF.111.1	2154
BnaA01g05220D	BnaA01g05220D	j	CUFF.111	CUFF.111.2	25	1.124519	0.596820	1.652218	3.788770	2440	CUFF.111.1	2154
BnaA01g05230D	BnaA01g05230D	e	CUFF.112	CUFF.112.1	100	2.457974	1.618209	3.297738	8.645228	1460	CUFF.112.1	1294
BnaA01g05230D	BnaA01g05230D	j	CUFF.113	CUFF.113.1	32	1.826140	0.759742	2.892538	6.422931	1082	CUFF.112.1	1294
BnaA01g05230D	BnaA01g05230D	j	CUFF.113	CUFF.113.2	30	1.700533	0.722243	2.678823	5.981144	1100	CUFF.112.1	1294
BnaA01g05230D	BnaA01g05230D	j	CUFF.113	CUFF.113.3	100	5.696512	3.784852	7.608172	20.035871	922	CUFF.112.1	1294
BnaA01g05230D	BnaA01g05230D	j	CUFF.113	CUFF.113.4	30	1.685968	0.562290	2.809645	5.929916	966	CUFF.112.1	1294
BnaA01g05240D	BnaA01g05240D	j	CUFF.114	CUFF.114.1	100	58.062184	54.255299	61.869068	198.920854	2150	CUFF.114.1	3470
BnaA01g05270D	BnaA01g05270D	=	CUFF.115	CUFF.115.1	100	3.334514	2.474855	4.194173	10.963146	1581	CUFF.115.1	1488
BnaA01g05300D	BnaA01g05300D	j	CUFF.116	CUFF.116.1	100	20.772558	19.047625	22.497491	71.394951	2915	CUFF.116.1	2847
BnaA01g05310D	BnaA01g05310D	o	CUFF.117	CUFF.117.1	100	57.279924	52.684491	61.875357	187.968460	1653	CUFF.117.1	111
BnaA01g05320D	BnaA01g05320D	=	CUFF.118	CUFF.118.1	100	483.814695	460.238674	507.390716	1587.675004	1171	CUFF.118.1	1343
BnaA01g05370D	BnaA01g05370D	o	CUFF.119	CUFF.119.1	100	4.295040	3.032490	5.557590	14.371769	1500	CUFF.120.1	1876
BnaA01g05370D	BnaA01g05370D	j	CUFF.120	CUFF.120.1	100	11.283244	9.773732	12.792755	37.755219	2048	CUFF.120.1	1876
BnaA01g05380D	BnaA01g05380D	j	CUFF.121	CUFF.121.1	20	5.976238	4.280888	7.671587	20.817709	1158	CUFF.121.3	1543
BnaA01g05380D	BnaA01g05380D	j	CUFF.121	CUFF.121.2	100	30.640131	27.258735	34.021527	106.732254	1273	CUFF.121.3	1543
BnaA01g05380D	BnaA01g05380D	j	CUFF.121	CUFF.121.3	22	6.870245	5.134793	8.605697	23.931905	1299	CUFF.121.3	1543
BnaA01g05390D	BnaA01g05390D	j	CUFF.122	CUFF.122.1	24	5.541557	2.983131	8.099983	17.737306	581	CUFF.122.1	577
BnaA01g05390D	BnaA01g05390D	j	CUFF.122	CUFF.122.2	100	23.255651	18.567829	27.943473	74.436226	581	CUFF.122.1	577
BnaA01g05410D	BnaA01g05410D	e	CUFF.123	CUFF.123.1	100	12.619856	10.348229	14.891483	41.045570	1102	CUFF.123.1	639
BnaA01g05410D	BnaA01g05410D	o	CUFF.124	CUFF.124.1	17	15.297273	11.886616	18.707931	49.753761	734	CUFF.123.1	639
BnaA01g05410D	BnaA01g05410D	j	CUFF.124	CUFF.124.2	100	90.172470	80.910401	99.434540	293.282299	626	CUFF.123.1	639
BnaA01g05450D	BnaA01g05450D	j	CUFF.125	CUFF.125.1	29	6.228947	5.283022	7.174873	20.971942	3963	CUFF.125.1	3894
BnaA01g05450D	BnaA01g05450D	j	CUFF.125	CUFF.125.2	100	21.592147	19.913662	23.270632	72.697558	3963	CUFF.125.1	3894
BnaA01g05470D	BnaA01g05470D	p	CUFF.126	CUFF.126.1	100	2.174820	1.263329	3.086311	7.776606	980	CUFF.126.1	63
BnaA01g05480D	BnaA01g05480D	=	CUFF.127	CUFF.127.1	100	13.320062	11.415115	15.225009	47.022513	1391	CUFF.127.1	1496
BnaA01g05490D	BnaA01g05490D	e	CUFF.128	CUFF.128.1	100	3.365922	2.849293	3.882551	11.317602	3909	CUFF.128.1	3381
BnaA01g05510D	BnaA01g05510D	j	CUFF.129	CUFF.129.1	14	0.323177	0.187246	0.459108	1.132093	9798	CUFF.129.2	9566
BnaA01g05510D	BnaA01g05510D	j	CUFF.129	CUFF.129.2	100	2.377359	2.078997	2.675721	8.327919	9863	CUFF.129.2	9566
BnaA01g05530D	BnaA01g05530D	j	CUFF.130	CUFF.130.1	100	21.313677	18.641203	23.986150	72.777828	1513	CUFF.130.1	1463
BnaA01g05530D	BnaA01g05530D	j	CUFF.130	CUFF.130.2	57	12.097843	9.899462	14.296224	41.309379	1446	CUFF.130.1	1463
BnaA01g05540D	BnaA01g05540D	j	CUFF.131	CUFF.131.1	36	3.229913	2.117725	4.342101	11.431413	1203	CUFF.131.1	1125
BnaA01g05540D	BnaA01g05540D	j	CUFF.131	CUFF.131.2	100	9.039610	7.080986	10.998234	31.993279	1020	CUFF.131.1	1125
BnaA01g05550D	BnaA01g05550D	o	CUFF.132	CUFF.132.1	100	1.183088	0.401629	1.964546	4.149909	1080	CUFF.133.1	768
BnaA01g05550D	BnaA01g05550D	e	CUFF.133	CUFF.133.1	100	0.884477	0.232204	1.536749	3.102473	1178	CUFF.133.1	768
BnaA01g05560D	BnaA01g05560D	=	CUFF.134	CUFF.134.1	100	5.329917	4.148459	6.511376	17.850849	1328	CUFF.134.1	1288
BnaA01g05570D	BnaA01g05570D	e	CUFF.135	CUFF.135.1	100	2.237302	1.462844	3.011759	7.328868	1308	CUFF.135.1	801
BnaA01g05610D	BnaA01g05610D	j	CUFF.136	CUFF.136.1	100	20.066609	18.309531	21.823688	68.201554	2649	CUFF.136.1	2795
BnaA01g05620D	BnaA01g05620D	=	CUFF.137	CUFF.137.1	100	2.398076	1.644429	3.151723	8.324027	1802	CUFF.137.1	1489
BnaA01g05620D	BnaA01g05620D	j	CUFF.137	CUFF.137.2	42	1.002714	0.367736	1.637692	3.480549	1494	CUFF.137.1	1489
BnaA01g05660D	BnaA01g05660D	c	CUFF.138	CUFF.138.1	100	1.594789	0.926396	2.263183	5.464965	1253	CUFF.138.1	1874
BnaA01g05670D	BnaA01g05670D	=	CUFF.139	CUFF.139.1	100	46.147839	42.443284	49.852394	156.899528	1554	CUFF.139.1	1803
BnaA01g05690D	BnaA01g05690D	j	CUFF.140	CUFF.140.1	43	2.513636	1.660343	3.366929	8.580854	2084	CUFF.140.3	2178
BnaA01g05690D	BnaA01g05690D	j	CUFF.140	CUFF.140.2	57	3.279156	2.347746	4.210566	11.194126	2051	CUFF.140.3	2178
BnaA01g05690D	BnaA01g05690D	j	CUFF.140	CUFF.140.3	100	5.795593	4.654098	6.937088	19.784541	2103	CUFF.140.3	2178
BnaA01g05760D	BnaA01g05760D	e	CUFF.141	CUFF.141.1	100	29.974612	26.944786	33.004437	102.300686	1157	CUFF.141.1	1118
BnaA01g05770D	BnaA01g05770D	c	CUFF.142	CUFF.142.1	100	1.883041	1.095240	2.670842	6.731068	1134	CUFF.142.1	2208
BnaA01g05780D	BnaA01g05780D	=	CUFF.143	CUFF.143.1	100	31.801694	26.804941	36.798448	112.461519	626	CUFF.143.1	609
BnaA01g05800D	BnaA01g05800D	c	CUFF.144	CUFF.144.1	100	2.041353	1.080384	3.002323	7.305355	890	CUFF.144.1	1668
BnaA01g05800D	BnaA01g05800D	o	CUFF.145	CUFF.145.1	100	1.845771	0.997678	2.693864	6.416545	960	CUFF.145.1	1668
BnaA01g05810D	BnaA01g05810D	c	CUFF.146	CUFF.146.1	100	3.266154	1.564026	4.968282	10.028818	555	CUFF.146.1	1856
BnaA01g05810D	BnaA01g05810D	c	CUFF.147	CUFF.147.1	100	2.986055	1.928234	4.043876	9.789495	990	CUFF.147.1	1856
BnaA01g05820D	BnaA01g05820D	=	CUFF.148	CUFF.148.1	100	23.632445	20.845571	26.419319	78.192179	1234	CUFF.148.1	1347
BnaA01g05830D	BnaA01g05830D	j	CUFF.149	CUFF.149.1	17	0.884083	0.228417	1.539748	2.880571	1375	CUFF.149.1	1489
BnaA01g05830D	BnaA01g05830D	j	CUFF.149	CUFF.149.2	100	5.355572	3.970003	6.741140	17.449849	1259	CUFF.149.1	1489
BnaA01g05830D	BnaA01g05830D	e	CUFF.150	CUFF.150.1	100	1.695948	0.902128	2.489768	5.525840	1361	CUFF.149.1	1489
BnaA01g05840D	BnaA01g05840D	c	CUFF.151	CUFF.151.1	100	12.964417	9.504090	16.424744	46.486858	541	CUFF.151.1	2396
BnaA01g05840D	BnaA01g05840D	j	CUFF.152	CUFF.152.1	100	6.438534	5.350898	7.526171	21.002780	1916	CUFF.152.1	2396
BnaA01g05890D	BnaA01g05890D	=	CUFF.153	CUFF.153.1	100	2.199352	1.132510	3.266195	6.757061	778	CUFF.153.1	914
BnaA01g05900D	BnaA01g05900D	=	CUFF.154	CUFF.154.1	100	12.853950	10.911614	14.796285	42.086120	1296	CUFF.154.1	1705
BnaA01g05920D	BnaA01g05920D	j	CUFF.155	CUFF.155.1	100	38.738768	35.654088	41.823448	130.346544	1842	CUFF.155.1	1870
BnaA01g05950D	BnaA01g05950D	=	CUFF.156	CUFF.156.1	100	54.485518	47.884001	61.087035	188.091432	639	CUFF.156.1	1049
BnaA01g05960D	BnaA01g05960D	=	CUFF.157	CUFF.157.1	100	6.133385	4.552848	7.713922	21.410692	970	CUFF.157.1	1183
BnaA01g05980D	BnaA01g05980D	j	CUFF.158	CUFF.158.1	100	1.791486	1.171704	2.411268	6.085575	1633	CUFF.158.1	1258
BnaA01g05990D	BnaA01g05990D	j	CUFF.159	CUFF.159.1	38	1.962948	1.458259	2.467637	6.668019	2559	CUFF.159.1	3576
BnaA01g05990D	BnaA01g05990D	j	CUFF.159	CUFF.159.2	100	5.137521	2.330654	7.944388	17.451861	429	CUFF.159.1	3576
BnaA01g05990D	BnaA01g05990D	j	CUFF.160	CUFF.160.1	100	2.355610	1.272573	3.438647	8.792401	832	CUFF.160.1	3576
BnaA01g06000D	BnaA01g06000D	=	CUFF.161	CUFF.161.1	100	3.527689	2.738122	4.317256	12.123212	2054	CUFF.161.1	2379
BnaA01g06000D	BnaA01g06000D	e	CUFF.162	CUFF.162.1	100	0.659036	0.119840	1.198232	2.264836	1322	CUFF.161.1	2379
BnaA01g06010D	BnaA01g06010D	j	CUFF.163	CUFF.163.1	100	27.739181	25.145216	30.333146	93.711952	1713	CUFF.163.1	1930
BnaA01g06020D	BnaA01g06020D	e	CUFF.164	CUFF.164.1	100	1.807222	1.037371	2.577072	6.224796	1592	CUFF.164.1	1807
BnaA01g06020D	BnaA01g06020D	=	CUFF.165	CUFF.165.1	100	14.225928	12.324239	16.127616	48.999795	1573	CUFF.164.1	1807
BnaA01g06030D	BnaA01g06030D	e	CUFF.166	CUFF.166.1	100	0.687082	0.140384	1.233780	2.280105	1268	CUFF.167.1	2230
BnaA01g06030D	BnaA01g06030D	c	CUFF.167	CUFF.167.1	100	0.795462	0.348710	1.242213	2.639766	1786	CUFF.167.1	2230
BnaA01g06040D	BnaA01g06040D	=	CUFF.168	CUFF.168.1	100	33.986183	28.158665	39.813700	120.367989	538	CUFF.168.1	879
BnaA01g06090D	BnaA01g06090D	x	CUFF.169	CUFF.169.1	100	35.980959	32.735224	39.226694	126.105536	1481	CUFF.169.1	1365
BnaA01g06100D	BnaA01g06100D	j	CUFF.170	CUFF.170.1	100	11.614652	10.050821	13.178484	40.419653	1751	CUFF.170.1	1792
BnaA01g06120D	BnaA01g06120D	j	CUFF.171	CUFF.171.1	100	4.747022	3.950304	5.543739	16.712135	2360	CUFF.171.1	1826
BnaA01g06130D	BnaA01g06130D	=	CUFF.172	CUFF.172.1	100	37.168106	32.657612	41.678600	124.647253	829	CUFF.172.1	803
BnaA01g06150D	BnaA01g06150D	c	CUFF.173	CUFF.173.1	100	1.661560	0.874484	2.448636	5.917466	1041	CUFF.173.1	858
BnaA01g06150D	BnaA01g06150D	c	CUFF.174	CUFF.174.1	100	1.166336	0.740450	1.592221	4.167371	2055	CUFF.174.1	858
BnaA01g06160D	BnaA01g06160D	j	CUFF.175	CUFF.175.1	51	1.719264	0.649209	2.789319	6.093990	994	CUFF.175.1	1077
BnaA01g06160D	BnaA01g06160D	=	CUFF.175	CUFF.175.2	100	3.386169	2.042063	4.730274	12.002388	994	CUFF.175.1	1077
BnaA01g06170D	BnaA01g06170D	=	CUFF.176	CUFF.176.1	100	3.477124	2.464570	4.489678	11.313118	1250	CUFF.176.1	1232
BnaA01g06180D	BnaA01g06180D	x	CUFF.177	CUFF.177.1	100	47.031601	44.160248	49.902954	155.873911	1863	CUFF.177.1	1881
BnaA01g06190D	BnaA01g06190D	j	CUFF.178	CUFF.178.1	94	8.040816	6.585006	9.496627	27.484665	1591	CUFF.178.1	1641
BnaA01g06190D	BnaA01g06190D	j	CUFF.178	CUFF.178.2	100	8.552221	6.903410	10.201032	29.232719	1477	CUFF.178.1	1641
BnaA01g06190D	BnaA01g06190D	j	CUFF.178	CUFF.178.3	46	3.915068	2.393681	5.436455	13.382264	1098	CUFF.178.1	1641
BnaA01g06210D	BnaA01g06210D	j	CUFF.179	CUFF.179.1	100	6.472867	4.315861	8.629872	20.717552	646	CUFF.179.1	1285
BnaA01g06220D	BnaA01g06220D	j	CUFF.180	CUFF.180.1	60	10.879004	9.442902	12.315106	36.977246	2025	CUFF.180.1	2022
BnaA01g06220D	BnaA01g06220D	c	CUFF.180	CUFF.180.2	100	18.224864	15.362010	21.087718	61.945497	983	CUFF.180.1	2022
BnaA01g06240D	BnaA01g06240D	j	CUFF.181	CUFF.181.1	100	7.192804	6.051661	8.333948	24.448019	1962	CUFF.181.1	733
BnaA01g06250D	BnaA01g06250D	j	CUFF.182	CUFF.182.1	100	14.967054	13.303122	16.630986	51.316147	2071	CUFF.182.1	2628
BnaA01g06260D	BnaA01g06260D	=	CUFF.183	CUFF.183.1	100	10.201556	8.504607	11.898506	34.977129	1361	CUFF.183.1	676
BnaA01g06270D	BnaA01g06270D	=	CUFF.184	CUFF.184.1	100	0.973956	0.386639	1.561274	3.308337	1031	CUFF.184.1	1194
BnaA01g06310D	BnaA01g06310D	=	CUFF.185	CUFF.185.1	100	2.697333	2.139846	3.254819	9.161201	2716	CUFF.185.1	2640
BnaA01g06320D	BnaA01g06320D	c	CUFF.186	CUFF.186.1	60	27.162345	22.925443	31.399246	93.943903	702	CUFF.186.1	1407
BnaA01g06330D	BnaA01g06330D	=	CUFF.186	CUFF.186.2	100	45.278673	41.945702	48.611644	156.601182	1951	CUFF.186.2	1849
BnaA01g06340D	BnaA01g06340D	j	CUFF.187	CUFF.187.1	100	6.715577	5.982260	7.448893	22.937707	5115	CUFF.187.1	3558
BnaA01g06350D	BnaA01g06350D	=	CUFF.188	CUFF.188.1	100	13.220230	11.782209	14.658252	45.154985	2711	CUFF.188.1	2059
BnaA01g06370D	BnaA01g06370D	j	CUFF.189	CUFF.189.1	100	1.963870	1.387245	2.540495	6.927012	2257	CUFF.189.1	4029
BnaA01g06370D	BnaA01g06370D	e	CUFF.190	CUFF.190.1	100	0.709802	0.193513	1.226091	2.503632	1519	CUFF.189.1	4029
BnaA01g06370D	BnaA01g06370D	e	CUFF.191	CUFF.191.1	100	0.634033	0.337924	0.930142	2.090341	2319	CUFF.191.1	4029
BnaA01g06380D	BnaA01g06380D	j	CUFF.192	CUFF.192.1	100	11.590441	10.164662	13.016221	39.887804	2092	CUFF.192.1	1521
-	-	u	CUFF.193	CUFF.193.1	100	16.007708	8.003854	24.011562	53.476528	281	CUFF.193.1	-
BnaA01g06420D	BnaA01g06420D	j	CUFF.194	CUFF.194.1	100	13.138265	10.373891	15.902639	45.316987	748	CUFF.194.1	1897
BnaA01g06430D	BnaA01g06430D	j	CUFF.195	CUFF.195.1	20	45.603579	42.243262	48.963897	155.623873	1991	CUFF.195.1	2431
BnaA01g06440D	BnaA01g06440D	j	CUFF.195	CUFF.195.2	100	225.361294	209.987275	240.735312	769.053609	676	CUFF.195.1	1025
BnaA01g06460D	BnaA01g06460D	e	CUFF.196	CUFF.196.1	100	1.728979	1.057155	2.400802	5.802734	2047	CUFF.196.1	1782
BnaA01g06460D	BnaA01g06460D	=	CUFF.197	CUFF.197.1	100	10.319397	8.758788	11.880007	34.633581	1724	CUFF.196.1	1782
BnaA01g06470D	BnaA01g06470D	j	CUFF.198	CUFF.198.1	25	1.704100	0.607318	2.800882	5.851478	950	CUFF.198.1	1326
BnaA01g06470D	BnaA01g06470D	=	CUFF.198	CUFF.198.2	100	6.756924	4.911048	8.602800	23.201681	930	CUFF.198.1	1326
BnaA01g06480D	BnaA01g06480D	p	CUFF.199	CUFF.199.1	100	72.649057	67.335963	77.962151	232.180559	967	CUFF.199.1	228
-	-	u	CUFF.200	CUFF.200.1	100	4.643658	2.852683	6.434633	16.904112	642	CUFF.200.1	-
BnaA01g06480D	BnaA01g06480D	=	CUFF.201	CUFF.201.1	100	4.984674	2.115298	7.854049	19.000069	411	CUFF.201.1	228
BnaA01g06500D	BnaA01g06500D	j	CUFF.202	CUFF.202.1	100	0.965525	0.383291	1.547758	3.347715	1038	CUFF.202.1	870
BnaA01g06520D	BnaA01g06520D	e	CUFF.203	CUFF.203.1	100	1.447163	0.589972	2.304354	4.849741	987	CUFF.204.1	952
BnaA01g06520D	BnaA01g06520D	j	CUFF.204	CUFF.204.1	100	6.363867	5.031576	7.696157	21.326630	1362	CUFF.204.1	952
BnaA01g06530D	BnaA01g06530D	j	CUFF.205	CUFF.205.1	100	27.267071	24.752609	29.781533	94.108233	2070	CUFF.205.1	2204
BnaA01g06530D	BnaA01g06530D	j	CUFF.205	CUFF.205.2	47	12.842845	10.631458	15.054232	44.325166	1510	CUFF.205.1	2204
BnaA01g06530D	BnaA01g06530D	j	CUFF.205	CUFF.205.3	62	16.779039	14.051058	19.507020	57.910354	1332	CUFF.205.1	2204
BnaA01g06540D	BnaA01g06540D	=	CUFF.206	CUFF.206.1	100	6.719463	5.177070	8.261855	23.010929	1048	CUFF.206.1	1033
BnaA01g06550D	BnaA01g06550D	e	CUFF.207	CUFF.207.1	100	1.972967	1.074890	2.871044	6.905429	1284	CUFF.207.1	927
BnaA01g06550D	BnaA01g06550D	j	CUFF.208	CUFF.208.1	100	15.530189	13.071754	17.988624	54.356006	1078	CUFF.207.1	927
BnaA01g06570D	BnaA01g06570D	j	CUFF.209	CUFF.209.1	100	4.342589	2.672192	6.012986	14.454730	687	CUFF.209.1	773
BnaA01g06610D	BnaA01g06610D	=	CUFF.210	CUFF.210.1	100	10.789045	9.115529	12.462560	35.059918	1328	CUFF.210.1	1290
BnaA01g06620D	BnaA01g06620D	=	CUFF.211	CUFF.211.1	100	11.953245	9.553242	14.353247	39.896046	880	CUFF.211.1	780
BnaA01g06620D	BnaA01g06620D	e	CUFF.212	CUFF.212.1	100	1.684918	0.610240	2.759596	5.623708	774	CUFF.211.1	780
BnaA01g06660D	BnaA01g06660D	=	CUFF.213	CUFF.213.1	100	31.127611	26.713213	35.542008	99.962218	693	CUFF.213.1	764
BnaA01g06670D	BnaA01g06670D	c	CUFF.214	CUFF.214.1	100	2.562570	1.642067	3.483072	8.667485	1088	CUFF.214.1	2517
BnaA01g06670D	BnaA01g06670D	j	CUFF.215	CUFF.215.1	100	1.850486	1.207381	2.493591	6.615131	1591	CUFF.215.1	2517
BnaA01g06680D	BnaA01g06680D	=	CUFF.216	CUFF.216.1	100	1.603183	1.187363	2.019003	5.381256	2989	CUFF.216.1	2448
BnaA01g06700D	BnaA01g06700D	j	CUFF.217	CUFF.217.1	16	0.532599	0.130460	0.934738	1.815169	1847	CUFF.217.1	1940
BnaA01g06700D	BnaA01g06700D	=	CUFF.217	CUFF.217.2	100	3.242823	2.423803	4.061844	11.051984	1846	CUFF.217.1	1940
BnaA01g06750D	BnaA01g06750D	=	CUFF.218	CUFF.218.1	100	31.346417	27.830284	34.862549	107.159251	1142	CUFF.218.1	1129
BnaA01g06750D	BnaA01g06750D	x	CUFF.219	CUFF.219.1	100	5.185423	3.768035	6.602811	17.726620	1294	CUFF.219.1	1129
BnaA01g06760D	BnaA01g06760D	j	CUFF.220	CUFF.220.1	24	1.680296	0.645226	2.715366	5.524631	942	CUFF.220.1	1154
BnaA01g06760D	BnaA01g06760D	=	CUFF.220	CUFF.220.2	100	6.866027	3.449529	10.282525	22.574745	412	CUFF.220.1	1154
BnaA01g06760D	BnaA01g06760D	e	CUFF.221	CUFF.221.1	100	12.023009	8.716302	15.329716	39.530339	596	CUFF.220.1	1154
BnaA01g06780D	BnaA01g06780D	=	CUFF.222	CUFF.222.1	100	29.183027	25.804076	32.561979	99.612012	1079	CUFF.222.1	1333
BnaA01g06800D	BnaA01g06800D	j	CUFF.223	CUFF.223.1	59	5.014398	4.210988	5.817808	16.936151	2703	CUFF.223.1	2513
BnaA01g06800D	BnaA01g06800D	c	CUFF.223	CUFF.223.2	100	8.439050	5.629861	11.248240	28.502930	576	CUFF.223.1	2513
BnaA01g06810D	BnaA01g06810D	=	CUFF.224	CUFF.224.1	100	17.446597	15.702832	19.190363	60.292063	2235	CUFF.224.1	2180
BnaA01g06820D	BnaA01g06820D	j	CUFF.225	CUFF.225.1	78	63.434974	59.683474	67.186473	216.582583	3498	CUFF.225.1	3285
BnaA01g06820D	BnaA01g06820D	c	CUFF.225	CUFF.225.2	46	37.155605	33.582101	40.729109	126.858363	1690	CUFF.225.1	3285
BnaA01g06820D	BnaA01g06820D	j	CUFF.225	CUFF.225.3	100	81.434719	75.818985	87.050452	278.038134	1900	CUFF.225.1	3285
BnaA01g06850D	BnaA01g06850D	j	CUFF.226	CUFF.226.1	48	1.566189	1.062101	2.070277	5.357043	3327	CUFF.226.4	4270
BnaA01g06850D	BnaA01g06850D	j	CUFF.226	CUFF.226.2	100	3.261375	2.586007	3.936743	11.155314	3526	CUFF.226.4	4270
BnaA01g06850D	BnaA01g06850D	j	CUFF.226	CUFF.226.3	28	0.902013	0.514474	1.289552	3.085275	3526	CUFF.226.4	4270
BnaA01g06850D	BnaA01g06850D	j	CUFF.226	CUFF.226.4	44	1.445650	0.971710	1.919591	4.944749	3618	CUFF.226.4	4270
BnaA01g06860D	BnaA01g06860D	j	CUFF.227	CUFF.227.1	100	1.566255	1.262246	1.870264	5.463449	5852	CUFF.227.2	5721
BnaA01g06860D	BnaA01g06860D	j	CUFF.227	CUFF.227.2	11	0.175696	0.047009	0.304383	0.612869	5854	CUFF.227.2	5721
BnaA01g06870D	BnaA01g06870D	=	CUFF.228	CUFF.228.1	100	1.792124	1.278257	2.305991	6.395620	2170	CUFF.228.1	1215
BnaA01g06890D	BnaA01g06890D	=	CUFF.229	CUFF.229.1	100	2.951009	2.324669	3.577350	9.941579	2388	CUFF.229.1	2277
BnaA01g06900D	BnaA01g06900D	j	CUFF.230	CUFF.230.1	100	2.818083	1.714385	3.921780	9.646851	922	CUFF.230.1	1483
BnaA01g06910D	BnaA01g06910D	j	CUFF.231	CUFF.231.1	100	5.165263	4.255283	6.075243	17.843369	2293	CUFF.231.1	2186
BnaA01g06910D	BnaA01g06910D	e	CUFF.232	CUFF.232.1	100	1.331538	0.459777	2.203299	4.599789	1126	CUFF.231.1	2186
BnaA01g06940D	BnaA01g06940D	j	CUFF.233	CUFF.233.1	100	4.090343	3.369727	4.810959	14.486553	2650	CUFF.233.1	2594
BnaA01g06970D	BnaA01g06970D	=	CUFF.234	CUFF.234.1	100	2.245793	1.617817	2.873770	7.745173	1936	CUFF.234.1	1909
BnaA01g06990D	BnaA01g06990D	j	CUFF.235	CUFF.235.1	100	18.750322	15.826970	21.673673	63.738540	969	CUFF.235.1	1043
BnaA01g06990D	BnaA01g06990D	c	CUFF.235	CUFF.235.2	98	18.289634	13.940405	22.638863	62.172510	573	CUFF.235.1	1043
BnaA01g07000D	BnaA01g07000D	j	CUFF.236	CUFF.236.1	100	3.806632	3.061550	4.551714	13.053597	2883	CUFF.236.2	4389
BnaA01g07000D	BnaA01g07000D	j	CUFF.236	CUFF.236.2	32	1.224238	0.728530	1.719945	4.198122	2885	CUFF.236.2	4389
BnaA01g07000D	BnaA01g07000D	j	CUFF.236	CUFF.236.3	34	1.279991	0.778052	1.781931	4.389312	2884	CUFF.236.2	4389
BnaA01g07010D	BnaA01g07010D	j	CUFF.237	CUFF.237.1	100	1.608879	0.706048	2.511710	5.654905	847	CUFF.237.1	2576
BnaA01g07050D	BnaA01g07050D	j	CUFF.238	CUFF.238.1	89	5.825559	4.437085	7.214032	19.607126	1210	CUFF.238.1	1185
BnaA01g07050D	BnaA01g07050D	c	CUFF.238	CUFF.238.2	100	6.549112	3.693556	9.404669	22.042395	527	CUFF.238.1	1185
BnaA01g07060D	BnaA01g07060D	=	CUFF.239	CUFF.239.1	100	19.610761	16.813228	22.408294	68.041809	1022	CUFF.239.1	958
-	-	u	CUFF.240	CUFF.240.1	41	1.389225	0.569312	2.209137	4.773615	1129	CUFF.240.1	-
-	-	u	CUFF.240	CUFF.240.2	100	3.355734	2.214070	4.497397	11.530879	1126	CUFF.240.1	-
BnaA01g07070D	BnaA01g07070D	j	CUFF.241	CUFF.241.1	20	1.131847	0.379335	1.884359	3.825299	1073	CUFF.241.1	954
BnaA01g07070D	BnaA01g07070D	=	CUFF.241	CUFF.241.2	100	5.584372	4.086296	7.082447	18.873480	1050	CUFF.241.1	954
BnaA01g07080D	BnaA01g07080D	j	CUFF.241	CUFF.241.3	77	4.298290	3.087881	5.508700	14.526916	1107	CUFF.241.3	994
BnaA01g07090D	BnaA01g07090D	=	CUFF.242	CUFF.242.1	100	63.316610	57.422801	69.210420	218.723270	754	CUFF.242.1	593
BnaA01g07100D	BnaA01g07100D	j	CUFF.243	CUFF.243.1	26	0.865618	0.538907	1.192329	2.919193	4042	CUFF.243.1	3708
BnaA01g07100D	BnaA01g07100D	j	CUFF.243	CUFF.243.2	54	1.833161	1.360678	2.305645	6.182118	3872	CUFF.243.1	3708
BnaA01g07100D	BnaA01g07100D	j	CUFF.243	CUFF.243.3	100	3.386513	2.756761	4.016265	11.420612	3864	CUFF.243.1	3708
BnaA01g07110D	BnaA01g07110D	=	CUFF.244	CUFF.244.1	100	14.756186	11.983412	17.528959	50.258611	776	CUFF.244.1	769
BnaA01g07120D	BnaA01g07120D	=	CUFF.245	CUFF.245.1	100	4.809501	3.589632	6.029370	17.227076	1196	CUFF.245.1	1415
BnaA01g07130D	BnaA01g07130D	=	CUFF.246	CUFF.246.1	100	64.053173	56.508220	71.598126	216.251104	613	CUFF.247.1	715
BnaA01g07130D	BnaA01g07130D	e	CUFF.247	CUFF.247.1	100	3.952921	2.837772	5.068071	13.345531	1382	CUFF.247.1	715
BnaA01g07150D	BnaA01g07150D	=	CUFF.248	CUFF.248.1	100	10.635486	9.545119	11.725853	35.313715	2782	CUFF.248.1	1069
BnaA01g07160D	BnaA01g07160D	=	CUFF.249	CUFF.249.1	100	17.870413	14.972353	20.768472	62.874963	892	CUFF.249.1	987
BnaA01g07170D	BnaA01g07170D	=	CUFF.250	CUFF.250.1	100	21.083666	18.550039	23.617292	74.008001	1310	CUFF.250.1	1482
BnaA01g07190D	BnaA01g07190D	j	CUFF.251	CUFF.251.1	100	4.426784	3.809147	5.044421	15.174776	4289	CUFF.251.1	4174
BnaA01g07190D	BnaA01g07190D	j	CUFF.251	CUFF.251.2	15	0.643881	0.363466	0.924295	2.207188	4286	CUFF.251.1	4174
-	-	u	CUFF.252	CUFF.252.1	100	1.699519	1.153983	2.245055	5.514542	1879	CUFF.252.1	-
BnaA01g07200D	BnaA01g07200D	j	CUFF.253	CUFF.253.1	100	27.815103	22.413295	33.216912	94.460407	519	CUFF.253.1	1710
BnaA01g07220D	BnaA01g07220D	e	CUFF.254	CUFF.254.1	100	11.771873	10.297205	13.246540	39.309438	1797	CUFF.254.1	1657
BnaA01g07270D	BnaA01g07270D	=	CUFF.255	CUFF.255.1	100	29.012692	26.840916	31.184468	95.732799	1992	CUFF.255.1	1693
BnaA01g07280D	BnaA01g07280D	=	CUFF.256	CUFF.256.1	100	13.052293	10.892845	15.211741	43.091450	1094	CUFF.256.1	1120
BnaA01g07290D	BnaA01g07290D	=	CUFF.257	CUFF.257.1	100	16.049701	11.778316	20.321085	54.778835	487	CUFF.257.1	625
BnaA01g07310D	BnaA01g07310D	c	CUFF.258	CUFF.258.1	100	1.677865	0.669594	2.686136	5.580996	737	CUFF.258.1	855
BnaA01g07320D	BnaA01g07320D	j	CUFF.259	CUFF.259.1	37	1.973186	0.863378	3.082995	6.817938	856	CUFF.259.2	1361
BnaA01g07320D	BnaA01g07320D	j	CUFF.259	CUFF.259.2	100	5.290471	3.591567	6.989376	18.280134	861	CUFF.259.2	1361
BnaA01g07350D	BnaA01g07350D	j	CUFF.260	CUFF.260.1	100	40.687820	38.091470	43.284170	141.536071	3577	CUFF.260.1	1696
BnaA01g07350D	BnaA01g07350D	j	CUFF.260	CUFF.260.2	19	7.529293	6.245021	8.813565	26.191291	2774	CUFF.260.1	1696
BnaA01g07360D	BnaA01g07360D	=	CUFF.261	CUFF.261.1	100	91.682842	82.352874	101.012811	320.342396	595	CUFF.261.1	634
BnaA01g07420D	BnaA01g07420D	j	CUFF.262	CUFF.262.1	100	2.388090	1.880154	2.896027	8.562339	3038	CUFF.262.1	2951
BnaA01g07430D	BnaA01g07430D	=	CUFF.263	CUFF.263.1	100	16.193390	12.532970	19.853811	55.640616	593	CUFF.263.1	704
BnaA01g07450D	BnaA01g07450D	o	CUFF.264	CUFF.264.1	100	2.620335	1.855213	3.385457	9.065076	1516	CUFF.264.1	716
BnaA01g07450D	BnaA01g07450D	c	CUFF.265	CUFF.265.1	100	71.791744	63.491231	80.092258	240.657896	575	CUFF.265.1	716
BnaA01g07460D	BnaA01g07460D	=	CUFF.266	CUFF.266.1	100	9.706930	7.944165	11.469696	34.324418	1119	CUFF.266.1	1072
BnaA01g07470D	BnaA01g07470D	=	CUFF.267	CUFF.267.1	100	182.202833	138.165418	226.240249	617.745789	218	CUFF.267.1	414
BnaA01g07480D	BnaA01g07480D	x	CUFF.268	CUFF.268.1	100	3.885255	3.035447	4.735062	13.172681	2928	CUFF.268.1	4540
BnaA01g07480D	BnaA01g07480D	j	CUFF.269	CUFF.269.1	100	4.412847	3.788791	5.036903	14.961444	5017	CUFF.269.1	4540
-	-	u	CUFF.270	CUFF.270.1	100	17.310895	14.617807	20.003983	58.534146	910	CUFF.270.1	-
BnaA01g07540D	BnaA01g07540D	j	CUFF.271	CUFF.271.1	29	6.435104	4.200028	8.670179	22.115896	858	CUFF.271.1	1120
BnaA01g07540D	BnaA01g07540D	j	CUFF.271	CUFF.271.2	36	8.015705	4.921769	11.109641	27.548040	585	CUFF.271.1	1120
BnaA01g07540D	BnaA01g07540D	j	CUFF.271	CUFF.271.3	100	22.321921	17.783548	26.860294	76.715047	675	CUFF.271.1	1120
BnaA01g07540D	BnaA01g07540D	j	CUFF.271	CUFF.271.4	48	10.662668	7.639903	13.685433	36.645013	773	CUFF.271.1	1120
BnaA01g07600D	BnaA01g07600D	j	CUFF.272	CUFF.272.1	22	3.053937	2.177206	3.930667	10.186589	2271	CUFF.273.1	1425
BnaA01g07600D	BnaA01g07600D	j	CUFF.272	CUFF.272.2	100	13.911608	12.084083	15.739133	46.403007	2026	CUFF.273.1	1425
BnaA01g07600D	BnaA01g07600D	j	CUFF.272	CUFF.272.3	33	4.528347	3.310825	5.745869	15.104573	2001	CUFF.273.1	1425
BnaA01g07600D	BnaA01g07600D	e	CUFF.273	CUFF.273.1	100	4.282777	3.566685	4.998868	14.285459	2969	CUFF.273.1	1425
BnaA01g07610D	BnaA01g07610D	=	CUFF.274	CUFF.274.1	100	6.634566	5.627222	7.641911	22.620380	2329	CUFF.274.1	1994
BnaA01g07620D	BnaA01g07620D	j	CUFF.275	CUFF.275.1	100	33.479078	30.914617	36.043539	114.146036	2316	CUFF.275.1	1967
-	-	u	CUFF.276	CUFF.276.1	100	3.963043	2.918344	5.007742	12.463636	1295	CUFF.276.1	-
BnaA01g07660D	BnaA01g07660D	j	CUFF.277	CUFF.277.1	100	47.200406	42.226050	52.174762	165.697704	882	CUFF.277.1	3229
BnaA01g07670D	BnaA01g07670D	e	CUFF.278	CUFF.278.1	100	1.241715	0.672164	1.811265	4.324736	1344	CUFF.278.1	734
BnaA01g07690D	BnaA01g07690D	e	CUFF.279	CUFF.279.1	100	4.419819	2.389005	6.450632	16.502120	534	CUFF.279.1	1450
BnaA01g07690D	BnaA01g07690D	c	CUFF.280	CUFF.280.1	100	7.705584	5.902896	9.508271	25.037582	911	CUFF.280.1	1450
BnaA01g07720D	BnaA01g07720D	=	CUFF.281	CUFF.281.1	100	77.669516	72.959905	82.379128	261.605057	1232	CUFF.281.1	1140
BnaA01g07750D	BnaA01g07750D	j	CUFF.282	CUFF.282.1	100	3.430958	2.590103	4.271813	12.257406	2008	CUFF.282.1	3339
BnaA01g07750D	BnaA01g07750D	j	CUFF.282	CUFF.282.2	30	1.039152	0.459772	1.618533	3.712465	1836	CUFF.282.1	3339
BnaA01g07810D	BnaA01g07810D	=	CUFF.283	CUFF.283.1	100	2.419531	1.126237	3.712825	8.164436	640	CUFF.283.1	631
BnaA01g07820D	BnaA01g07820D	c	CUFF.284	CUFF.284.1	100	29.397834	26.023618	32.772049	100.394163	973	CUFF.284.1	1033
BnaA01g07830D	BnaA01g07830D	j	CUFF.285	CUFF.285.1	100	12.726721	11.490132	13.963311	44.427929	3174	CUFF.285.1	3184
BnaA01g07840D	BnaA01g07840D	j	CUFF.286	CUFF.286.1	71	0.687259	0.267350	1.107168	2.303699	1815	CUFF.286.1	1732
BnaA01g07840D	BnaA01g07840D	j	CUFF.286	CUFF.286.2	100	0.972352	0.498631	1.446074	3.259335	1815	CUFF.286.1	1732
BnaA01g07840D	BnaA01g07840D	j	CUFF.286	CUFF.286.3	100	0.974528	0.509049	1.440006	3.266626	1814	CUFF.286.1	1732
BnaA01g07860D	BnaA01g07860D	j	CUFF.287	CUFF.287.1	18	14.360971	11.797471	16.924471	48.741653	1475	CUFF.287.1	1514
BnaA01g07860D	BnaA01g07860D	=	CUFF.287	CUFF.287.2	100	78.897499	73.269371	84.525627	267.780953	1475	CUFF.287.1	1514
BnaA01g07900D	BnaA01g07900D	e	CUFF.288	CUFF.288.1	100	2.293922	1.068498	3.519345	7.684021	678	CUFF.288.1	536
BnaA01g07910D	BnaA01g07910D	=	CUFF.289	CUFF.289.1	100	65.242401	61.228840	69.255962	222.392834	2360	CUFF.289.1	2606
BnaA01g07920D	BnaA01g07920D	j	CUFF.290	CUFF.290.1	100	1.910465	1.380648	2.440283	6.351984	2347	CUFF.290.1	2239
BnaA01g07930D	BnaA01g07930D	e	CUFF.291	CUFF.291.1	100	1.568798	0.707136	2.430461	5.208900	1077	CUFF.291.1	1157
BnaA01g07930D	BnaA01g07930D	=	CUFF.292	CUFF.292.1	100	10.536358	8.508817	12.563900	34.983999	1053	CUFF.291.1	1157
BnaA01g07940D	BnaA01g07940D	=	CUFF.293	CUFF.293.1	100	19.938502	17.942888	21.934117	66.770434	1979	CUFF.293.1	1674
BnaA01g07950D	BnaA01g07950D	=	CUFF.294	CUFF.294.1	100	15.388595	12.498076	18.279113	53.218722	799	CUFF.294.1	1146
BnaA01g07960D	BnaA01g07960D	j	CUFF.295	CUFF.295.1	21	0.412122	0.184559	0.639685	1.360066	4396	CUFF.295.2	4386
BnaA01g07960D	BnaA01g07960D	=	CUFF.295	CUFF.295.2	100	2.005323	1.593964	2.416683	6.617877	4399	CUFF.295.2	4386
BnaA01g07980D	BnaA01g07980D	j	CUFF.296	CUFF.296.1	100	12.423446	10.572394	14.274498	41.817617	1372	CUFF.296.1	1788
BnaA01g08000D	BnaA01g08000D	o	CUFF.297	CUFF.297.1	100	13.626767	9.263124	17.990410	42.484590	443	CUFF.297.1	515
BnaA01g08010D	BnaA01g08010D	=	CUFF.298	CUFF.298.1	100	2.852808	1.944640	3.760976	9.438908	1237	CUFF.298.1	1254
BnaA01g08020D	BnaA01g08020D	j	CUFF.299	CUFF.299.1	100	2.987482	1.878149	4.096816	10.331558	954	CUFF.299.1	1385
BnaA01g08040D	BnaA01g08040D	=	CUFF.300	CUFF.300.1	100	2.696453	1.389015	4.003891	8.307395	690	CUFF.300.1	546
BnaA01g08050D	BnaA01g08050D	j	CUFF.301	CUFF.301.1	100	3.142825	1.025730	5.259920	10.619049	488	CUFF.301.2	627
BnaA01g08050D	BnaA01g08050D	=	CUFF.301	CUFF.301.2	75	2.347062	0.983083	3.711041	7.930308	683	CUFF.301.2	627
BnaA01g08080D	BnaA01g08080D	=	CUFF.302	CUFF.302.1	100	18.507758	13.312178	23.703337	67.913846	424	CUFF.302.1	455
BnaA01g08090D	BnaA01g08090D	j	CUFF.303	CUFF.303.1	35	1.393853	0.694143	2.093562	4.935449	1724	CUFF.303.2	1734
BnaA01g08090D	BnaA01g08090D	j	CUFF.303	CUFF.303.2	62	2.443484	1.717575	3.169392	8.652054	2176	CUFF.303.2	1734
BnaA01g08090D	BnaA01g08090D	j	CUFF.303	CUFF.303.3	100	3.940454	2.256016	5.624892	13.952630	782	CUFF.303.2	1734
BnaA01g08090D	BnaA01g08090D	j	CUFF.303	CUFF.303.4	29	1.130182	0.599770	1.660594	4.001827	1922	CUFF.303.2	1734
BnaA01g08110D	BnaA01g08110D	i	CUFF.304	CUFF.304.1	100	2.274355	0.965146	3.583563	8.193421	635	CUFF.304.1	1116
BnaA01g08130D	BnaA01g08130D	=	CUFF.305	CUFF.305.1	100	44.237936	39.729659	48.746214	150.220190	989	CUFF.305.1	935
BnaA01g08140D	BnaA01g08140D	j	CUFF.306	CUFF.306.1	68	2.979923	2.353993	3.605853	10.119020	3808	CUFF.306.2	2781
BnaA01g08140D	BnaA01g08140D	j	CUFF.306	CUFF.306.2	100	4.357422	3.664318	5.050525	14.796637	4039	CUFF.306.2	2781
BnaA01g08150D	BnaA01g08150D	c	CUFF.307	CUFF.307.1	100	107.268264	95.645525	118.891004	362.611959	498	CUFF.307.1	2175
BnaA01g08160D	BnaA01g08160D	=	CUFF.308	CUFF.308.1	100	7.088737	5.468767	8.708707	23.962920	1042	CUFF.308.1	757
BnaA01g08200D	BnaA01g08200D	c	CUFF.309	CUFF.309.1	100	10.161781	8.172600	12.150963	35.418946	1231	CUFF.309.2	5721
BnaA01g08200D	BnaA01g08200D	j	CUFF.309	CUFF.309.2	60	6.130935	5.460527	6.801342	21.369407	5249	CUFF.309.2	5721
BnaA01g08200D	BnaA01g08200D	j	CUFF.310	CUFF.310.1	16	0.620103	0.126034	1.114172	2.110117	1418	CUFF.310.1	5721
BnaA01g08200D	BnaA01g08200D	j	CUFF.310	CUFF.310.2	100	3.786305	2.714040	4.858570	12.884219	1337	CUFF.310.1	5721
BnaA01g08200D	BnaA01g08200D	j	CUFF.310	CUFF.310.3	31	1.181957	0.495636	1.868278	4.022019	1342	CUFF.310.1	5721
BnaA01g08260D	BnaA01g08260D	=	CUFF.311	CUFF.311.1	100	6.145507	4.098848	8.192165	20.269978	674	CUFF.311.1	741
BnaA01g08270D	BnaA01g08270D	j	CUFF.312	CUFF.312.1	100	13.997863	12.640386	15.355340	46.708024	4090	CUFF.312.2	3076
BnaA01g08270D	BnaA01g08270D	j	CUFF.312	CUFF.312.2	90	12.628405	11.350889	13.905921	42.138422	4530	CUFF.312.2	3076
BnaA01g08280D	BnaA01g08280D	j	CUFF.313	CUFF.313.1	100	10.938397	9.814672	12.062123	36.499210	4798	CUFF.313.1	1169
BnaA01g08290D	BnaA01g08290D	c	CUFF.314	CUFF.314.1	100	1.067201	0.549532	1.584869	3.953613	1360	CUFF.314.1	2064
BnaA01g08300D	BnaA01g08300D	=	CUFF.315	CUFF.315.1	100	2.076686	1.488417	2.664955	7.049702	2274	CUFF.315.1	1863
BnaA01g08310D	BnaA01g08310D	j	CUFF.316	CUFF.316.1	100	3.947272	3.187802	4.706742	13.399758	3149	CUFF.316.2	2524
BnaA01g08310D	BnaA01g08310D	=	CUFF.316	CUFF.316.2	93	3.660875	2.940506	4.381244	12.427529	3263	CUFF.316.2	2524
BnaA01g08330D	BnaA01g08330D	c	CUFF.317	CUFF.317.1	100	10.064786	7.964753	12.164818	34.065885	976	CUFF.317.2	1874
BnaA01g08330D	BnaA01g08330D	j	CUFF.317	CUFF.317.2	40	4.039372	3.072379	5.006366	13.671905	1690	CUFF.317.2	1874
BnaA01g08340D	BnaA01g08340D	j	CUFF.318	CUFF.318.1	100	1.990700	1.263799	2.717601	6.911857	1299	CUFF.318.1	1005
BnaA01g08350D	BnaA01g08350D	j	CUFF.319	CUFF.319.1	100	645.634507	616.782441	674.486573	2147.171776	1740	CUFF.319.1	1679
BnaA01g08360D	BnaA01g08360D	=	CUFF.320	CUFF.320.1	100	22.156454	19.321835	24.991072	75.411093	1121	CUFF.320.1	1199
BnaA01g08430D	BnaA01g08430D	e	CUFF.321	CUFF.321.1	100	1.867848	0.977830	2.757867	6.342319	1079	CUFF.321.1	1120
BnaA01g08430D	BnaA01g08430D	j	CUFF.322	CUFF.322.1	62	3.837544	2.061881	5.613206	13.030461	679	CUFF.321.1	1120
BnaA01g08430D	BnaA01g08430D	j	CUFF.322	CUFF.322.2	100	6.171270	4.567384	7.775157	20.954680	1021	CUFF.321.1	1120
BnaA01g08440D	BnaA01g08440D	j	CUFF.323	CUFF.323.1	36	6.548899	5.692778	7.405020	22.082273	3487	CUFF.323.1	3022
BnaA01g08440D	BnaA01g08440D	j	CUFF.323	CUFF.323.2	71	12.846444	11.106819	14.586068	43.317003	2284	CUFF.323.1	3022
BnaA01g08440D	BnaA01g08440D	j	CUFF.323	CUFF.323.3	100	18.075836	15.929114	20.222559	60.950024	2095	CUFF.323.1	3022
BnaA01g08450D	BnaA01g08450D	e	CUFF.324	CUFF.324.1	100	1.011721	0.344959	1.678483	3.472354	997	CUFF.324.1	759
BnaA01g08450D	BnaA01g08450D	=	CUFF.325	CUFF.325.1	100	18.148080	14.287625	22.008536	62.286519	601	CUFF.324.1	759
BnaA01g08480D	BnaA01g08480D	c	CUFF.326	CUFF.326.1	100	6.437517	3.400837	9.474197	21.733474	425	CUFF.326.1	2171
BnaA01g08480D	BnaA01g08480D	j	CUFF.327	CUFF.327.1	46	1.683471	0.844037	2.522906	5.858304	1382	CUFF.327.1	2171
BnaA01g08480D	BnaA01g08480D	c	CUFF.327	CUFF.327.2	100	3.631165	2.536673	4.725657	12.636073	1376	CUFF.327.1	2171
BnaA01g08500D	BnaA01g08500D	j	CUFF.328	CUFF.328.1	100	1.692407	1.222189	2.162624	5.399619	2515	CUFF.328.1	5437
BnaA01g08500D	BnaA01g08500D	c	CUFF.329	CUFF.329.1	100	1.295978	0.939033	1.652923	4.519883	3132	CUFF.329.1	5437
BnaA01g08510D	BnaA01g08510D	j	CUFF.330	CUFF.330.1	100	1.414047	0.630213	2.197880	4.478674	907	CUFF.330.1	688
BnaA01g08520D	BnaA01g08520D	j	CUFF.331	CUFF.331.1	100	2.852105	1.720211	3.983999	9.590159	893	CUFF.331.1	1691
BnaA01g08520D	BnaA01g08520D	j	CUFF.332	CUFF.332.1	23	3.865722	3.066449	4.664995	13.009301	2183	CUFF.332.1	1691
BnaA01g08530D	BnaA01g08530D	=	CUFF.332	CUFF.332.2	100	16.622974	13.515538	19.730409	55.941236	787	CUFF.332.1	1263
BnaA01g08540D	BnaA01g08540D	=	CUFF.333	CUFF.333.1	100	29.547319	25.834369	33.260269	102.347109	926	CUFF.333.1	1478
BnaA01g08550D	BnaA01g08550D	e	CUFF.334	CUFF.334.1	100	9.516060	7.392881	11.639239	29.870645	1040	CUFF.334.1	589
BnaA01g08550D	BnaA01g08550D	=	CUFF.335	CUFF.335.1	100	71.362382	64.088388	78.636377	224.004515	725	CUFF.334.1	589
BnaA01g08560D	BnaA01g08560D	=	CUFF.336	CUFF.336.1	100	2.011512	1.304006	2.719018	6.436060	1482	CUFF.336.1	1795
BnaA01g08610D	BnaA01g08610D	=	CUFF.337	CUFF.337.1	100	19.543305	16.864842	22.221768	67.544421	1170	CUFF.337.2	939
BnaA01g08610D	BnaA01g08610D	j	CUFF.337	CUFF.337.2	14	2.655259	1.584728	3.725789	9.176949	1312	CUFF.337.2	939
BnaA01g08620D	BnaA01g08620D	e	CUFF.338	CUFF.338.1	100	1.146057	0.420317	1.871798	3.728071	1353	CUFF.338.1	1473
BnaA01g08620D	BnaA01g08620D	j	CUFF.339	CUFF.339.1	88	4.389848	3.091978	5.687718	14.279968	1334	CUFF.338.1	1473
BnaA01g08620D	BnaA01g08620D	j	CUFF.339	CUFF.339.2	100	5.011365	3.632823	6.389906	16.301733	1324	CUFF.338.1	1473
BnaA01g08630D	BnaA01g08630D	=	CUFF.340	CUFF.340.1	100	26.986363	23.403039	30.569686	88.684988	904	CUFF.340.1	1275
BnaA01g08640D	BnaA01g08640D	=	CUFF.341	CUFF.341.1	100	9.056671	7.612605	10.500738	31.344446	1465	CUFF.341.1	1293
BnaA01g08680D	BnaA01g08680D	=	CUFF.342	CUFF.342.1	100	16.623571	14.072484	19.174658	55.936203	1095	CUFF.342.1	1133
BnaA01g08680D	BnaA01g08680D	e	CUFF.343	CUFF.343.1	100	4.261157	2.619961	5.902353	14.338253	900	CUFF.342.1	1133
BnaA01g08700D	BnaA01g08700D	j	CUFF.344	CUFF.344.1	41	4.983674	3.908219	6.059128	16.885498	1639	CUFF.344.1	1299
BnaA01g08700D	BnaA01g08700D	=	CUFF.344	CUFF.344.2	100	12.071717	9.889809	14.253626	40.900945	1060	CUFF.344.1	1299
BnaA01g08710D	BnaA01g08710D	=	CUFF.345	CUFF.345.1	100	4.550608	3.350883	5.750332	15.663620	1212	CUFF.345.1	1305
BnaA01g08750D	BnaA01g08750D	e	CUFF.346	CUFF.346.1	100	0.937586	0.495312	1.379860	2.923415	1592	CUFF.346.1	2075
BnaA01g08760D	BnaA01g08760D	c	CUFF.347	CUFF.347.1	100	4.378138	2.878768	5.877507	15.623676	813	CUFF.347.1	1434
BnaA01g08770D	BnaA01g08770D	=	CUFF.348	CUFF.348.1	100	7.116162	5.615696	8.616628	24.723920	1142	CUFF.348.1	1231
BnaA01g08790D	BnaA01g08790D	=	CUFF.349	CUFF.349.1	100	5.430324	3.985126	6.875523	18.138913	994	CUFF.349.1	885
BnaA01g08800D	BnaA01g08800D	e	CUFF.350	CUFF.350.1	12	14.892409	12.475929	17.308889	49.409682	1267	CUFF.350.1	690
BnaA01g08800D	BnaA01g08800D	=	CUFF.350	CUFF.350.2	100	120.805599	111.399222	130.211977	400.805959	816	CUFF.350.1	690
BnaA01g08810D	BnaA01g08810D	j	CUFF.351	CUFF.351.1	100	4.787695	3.599137	5.976254	16.026420	1300	CUFF.351.1	1570
BnaA01g08810D	BnaA01g08810D	=	CUFF.351	CUFF.351.2	82	3.908191	1.994035	5.822346	13.082349	593	CUFF.351.1	1570
BnaA01g08820D	BnaA01g08820D	=	CUFF.352	CUFF.352.1	100	4.910079	3.224636	6.595522	15.536277	757	CUFF.352.1	787
BnaA01g08850D	BnaA01g08850D	e	CUFF.353	CUFF.353.1	100	11.706333	10.368327	13.044339	40.773795	2561	CUFF.353.1	1878
BnaA01g08850D	BnaA01g08850D	=	CUFF.354	CUFF.354.1	100	75.367621	70.133906	80.601337	262.509526	1540	CUFF.353.1	1878
BnaA01g08850D	BnaA01g08850D	j	CUFF.354	CUFF.354.2	15	11.392474	9.771913	13.013034	39.680606	2050	CUFF.353.1	1878
BnaA01g08890D	BnaA01g08890D	j	CUFF.355	CUFF.355.1	100	11.470246	9.923431	13.017061	39.891761	1765	CUFF.355.1	2126
BnaA01g08900D	BnaA01g08900D	j	CUFF.356	CUFF.356.1	100	6.818648	5.802443	7.834853	22.853830	2306	CUFF.356.1	2559
BnaA01g08910D	BnaA01g08910D	=	CUFF.357	CUFF.357.1	100	25.463502	21.741683	29.185320	87.952606	890	CUFF.357.1	863
BnaA01g08910D	BnaA01g08910D	j	CUFF.357	CUFF.357.2	18	4.459288	2.511363	6.407213	15.402674	866	CUFF.357.1	863
BnaA01g08920D	BnaA01g08920D	e	CUFF.358	CUFF.358.1	100	1.798701	0.792898	2.804504	6.055140	862	CUFF.358.1	666
BnaA01g08920D	BnaA01g08920D	=	CUFF.359	CUFF.359.1	100	23.907900	19.146581	28.669219	80.483470	557	CUFF.358.1	666
BnaA01g08930D	BnaA01g08930D	j	CUFF.360	CUFF.360.1	100	3.075932	2.390507	3.761356	10.302205	2205	CUFF.360.1	2249
BnaA01g08940D	BnaA01g08940D	=	CUFF.361	CUFF.361.1	100	1.724802	1.341763	2.107840	5.776872	3784	CUFF.361.1	3243
BnaA01g08950D	BnaA01g08950D	j	CUFF.362	CUFF.362.1	100	8.615758	7.550892	9.680624	29.311532	2709	CUFF.362.1	2478
BnaA01g08990D	BnaA01g08990D	c	CUFF.363	CUFF.363.1	100	4.343924	1.663521	7.024326	14.400669	401	CUFF.363.1	2234
BnaA01g09030D	BnaA01g09030D	j	CUFF.364	CUFF.364.1	100	2.764904	2.114585	3.415223	9.373004	2206	CUFF.364.1	973
BnaA01g09040D	BnaA01g09040D	j	CUFF.365	CUFF.365.1	100	2.868439	2.048937	3.687942	10.297564	1514	CUFF.365.1	3012
BnaA01g09110D	BnaA01g09110D	=	CUFF.366	CUFF.366.1	100	3.078298	2.179179	3.977418	10.788456	1512	CUFF.366.1	1019
BnaA01g09120D	BnaA01g09120D	=	CUFF.367	CUFF.367.1	100	12.514478	8.793160	16.235796	43.859261	543	CUFF.367.1	538
BnaA01g09130D	BnaA01g09130D	j	CUFF.368	CUFF.368.1	100	1.099747	0.691311	1.508183	3.784698	2101	CUFF.368.1	2038
BnaA01g09140D	BnaA01g09140D	o	CUFF.369	CUFF.369.1	100	14.388228	12.576665	16.199791	46.927272	1655	CUFF.369.1	717
BnaA01g09180D	BnaA01g09180D	=	CUFF.370	CUFF.370.1	100	6.315450	3.220787	9.410113	20.228182	429	CUFF.370.1	465
BnaA01g09200D	BnaA01g09200D	o	CUFF.371	CUFF.371.1	100	7.868077	4.513117	11.223036	23.068062	425	CUFF.371.1	384
BnaA01g09210D	BnaA01g09210D	=	CUFF.372	CUFF.372.1	100	2.831734	1.698017	3.965450	10.331764	856	CUFF.372.1	675
BnaA01g09220D	BnaA01g09220D	j	CUFF.373	CUFF.373.1	100	2.462103	1.630977	3.293228	9.303296	1296	CUFF.373.1	1721
BnaA01g09250D	BnaA01g09250D	j	CUFF.374	CUFF.374.1	100	7.081274	4.643943	9.518605	24.060369	585	CUFF.374.1	836
BnaA01g09260D	BnaA01g09260D	c	CUFF.375	CUFF.375.1	100	5.139518	2.043203	8.235833	17.172834	383	CUFF.375.1	2270
BnaA01g09260D	BnaA01g09260D	j	CUFF.376	CUFF.376.1	100	2.232162	1.702568	2.761757	7.525785	3002	CUFF.376.1	2270
BnaA01g09270D	BnaA01g09270D	=	CUFF.377	CUFF.377.1	100	5.248396	4.139084	6.357708	17.695084	1694	CUFF.377.1	1390
BnaA01g09290D	BnaA01g09290D	c	CUFF.378	CUFF.378.1	100	1.607701	0.638221	2.577181	5.499755	715	CUFF.378.1	1539
BnaA01g09360D	BnaA01g09360D	j	CUFF.379	CUFF.379.1	24	2.868700	2.017723	3.719677	9.641908	1584	CUFF.379.1	1594
BnaA01g09360D	BnaA01g09360D	j	CUFF.379	CUFF.379.2	100	12.073314	9.762437	14.384191	40.579285	951	CUFF.379.1	1594
BnaA01g09360D	BnaA01g09360D	j	CUFF.380	CUFF.380.1	100	10.361042	6.639715	14.082369	32.857297	443	CUFF.380.1	1594
BnaA01g09370D	BnaA01g09370D	=	CUFF.381	CUFF.381.1	100	1.578245	1.040526	2.115964	5.317733	1899	CUFF.381.1	2041
BnaA01g09380D	BnaA01g09380D	=	CUFF.382	CUFF.382.1	100	25.821682	21.483774	30.159591	87.003471	656	CUFF.382.1	631
BnaA01g09390D	BnaA01g09390D	j	CUFF.383	CUFF.383.1	100	38.344133	31.032655	45.655610	131.690627	447	CUFF.383.1	837
BnaA01g09400D	BnaA01g09400D	=	CUFF.384	CUFF.384.1	100	11.597201	8.421188	14.773214	38.778529	578	CUFF.384.1	667
BnaA01g09410D	BnaA01g09410D	=	CUFF.385	CUFF.385.1	100	0.904067	0.646973	1.161162	3.083338	5914	CUFF.385.1	519
BnaA01g09420D	BnaA01g09420D	o	CUFF.386	CUFF.386.1	100	2.390396	1.836859	2.943933	8.152492	3231	CUFF.386.1	2750
BnaA01g09430D	BnaA01g09430D	j	CUFF.387	CUFF.387.1	100	0.805378	0.436836	1.173920	2.746757	2036	CUFF.387.1	2181
BnaA01g09490D	BnaA01g09490D	=	CUFF.388	CUFF.388.1	100	3.088170	1.768025	4.408315	10.191528	758	CUFF.388.1	720
BnaA01g09500D	BnaA01g09500D	c	CUFF.389	CUFF.389.1	100	3.084174	0.277898	5.890450	10.248900	373	CUFF.389.1	1333
BnaA01g09520D	BnaA01g09520D	e	CUFF.390	CUFF.390.1	100	7.962394	6.771105	9.153684	26.769891	1874	CUFF.390.1	1404
BnaA01g09530D	BnaA01g09530D	j	CUFF.391	CUFF.391.1	30	2.990128	2.134114	3.846142	10.113936	1785	CUFF.391.1	1635
BnaA01g09530D	BnaA01g09530D	c	CUFF.391	CUFF.391.2	100	10.071931	8.344957	11.798905	34.067727	1386	CUFF.391.1	1635
BnaA01g09540D	BnaA01g09540D	=	CUFF.392	CUFF.392.1	100	47.225487	39.494609	54.956365	167.512958	473	CUFF.392.1	759
BnaA01g09550D	BnaA01g09550D	=	CUFF.393	CUFF.393.1	100	2.134415	0.790082	3.478748	6.935793	595	CUFF.393.1	673
BnaA01g09570D	BnaA01g09570D	=	CUFF.394	CUFF.394.1	100	3.268177	2.419340	4.117014	10.551294	1565	CUFF.394.1	1293
BnaA01g09620D	BnaA01g09620D	e	CUFF.395	CUFF.395.1	100	1.742831	0.875763	2.609900	5.886882	1184	CUFF.395.1	955
BnaA01g09620D	BnaA01g09620D	=	CUFF.396	CUFF.396.1	100	8.335819	6.252210	10.419427	28.156468	877	CUFF.395.1	955
BnaA01g09640D	BnaA01g09640D	j	CUFF.397	CUFF.397.1	100	10.931333	9.622225	12.240442	37.162898	2332	CUFF.397.1	2275
BnaA01g09650D	BnaA01g09650D	j	CUFF.398	CUFF.398.1	100	1.700087	1.320594	2.079579	5.594630	3778	CUFF.398.1	3370
BnaA01g09660D	BnaA01g09660D	p	CUFF.399	CUFF.399.1	100	0.683253	0.271626	1.094881	2.393003	1424	CUFF.399.1	981
BnaA01g09710D	BnaA01g09710D	j	CUFF.400	CUFF.400.1	100	8.626553	7.221913	10.031193	29.846267	1589	CUFF.400.1	2009
BnaA01g09730D	BnaA01g09730D	j	CUFF.401	CUFF.401.1	100	4.759024	3.098018	6.420029	15.222367	729	CUFF.401.1	1632
BnaA01g09730D	BnaA01g09730D	j	CUFF.402	CUFF.402.1	100	17.346220	14.266400	20.426039	60.263725	792	CUFF.402.1	1632
BnaA01g09740D	BnaA01g09740D	j	CUFF.403	CUFF.403.1	100	12.862141	10.931587	14.792695	43.940809	1320	CUFF.403.1	1764
BnaA01g09740D	BnaA01g09740D	e	CUFF.404	CUFF.404.1	100	10.590970	7.392481	13.789458	36.181828	543	CUFF.403.1	1764
BnaA01g09760D	BnaA01g09760D	j	CUFF.405	CUFF.405.1	19	1.907146	0.934705	2.879586	6.691659	1141	CUFF.405.2	1047
BnaA01g09760D	BnaA01g09760D	j	CUFF.405	CUFF.405.2	37	3.699188	2.295137	5.103238	12.979451	1156	CUFF.405.2	1047
BnaA01g09760D	BnaA01g09760D	j	CUFF.405	CUFF.405.3	100	9.891119	7.838831	11.943406	34.705266	1147	CUFF.405.2	1047
BnaA01g09770D	BnaA01g09770D	=	CUFF.406	CUFF.406.1	89	1.147381	0.371860	1.922901	4.088328	1092	CUFF.406.1	1113
BnaA01g09770D	BnaA01g09770D	j	CUFF.406	CUFF.406.2	100	1.284923	0.466299	2.103546	4.578416	1061	CUFF.406.1	1113
BnaA01g09790D	BnaA01g09790D	j	CUFF.407	CUFF.407.1	100	2.971259	1.995600	3.946917	9.725525	1161	CUFF.407.1	1020
BnaA01g09800D	BnaA01g09800D	=	CUFF.408	CUFF.408.1	100	11.042831	8.514263	13.571400	38.900283	750	CUFF.408.1	1111
BnaA01g09810D	BnaA01g09810D	=	CUFF.409	CUFF.409.1	100	1.977471	1.401623	2.553320	6.685570	2024	CUFF.409.1	1891
BnaA01g09820D	BnaA01g09820D	=	CUFF.410	CUFF.410.1	100	1.694990	1.233149	2.156831	5.665003	3554	CUFF.410.2	3297
BnaA01g09820D	BnaA01g09820D	j	CUFF.410	CUFF.410.2	44	0.746127	0.419841	1.072413	2.493710	3655	CUFF.410.2	3297
BnaA01g09820D	BnaA01g09820D	j	CUFF.410	CUFF.410.3	61	1.041755	0.656694	1.426816	3.481758	3506	CUFF.410.2	3297
BnaA01g09830D	BnaA01g09830D	j	CUFF.411	CUFF.411.1	24	1.147338	0.684811	1.609866	3.944578	2624	CUFF.411.1	2587
BnaA01g09830D	BnaA01g09830D	j	CUFF.411	CUFF.411.2	85	3.995931	3.196205	4.795657	13.738113	2624	CUFF.411.1	2587
BnaA01g09830D	BnaA01g09830D	c	CUFF.411	CUFF.411.3	100	4.687085	3.634777	5.739393	16.114317	1925	CUFF.411.1	2587
BnaA01g09860D	BnaA01g09860D	j	CUFF.412	CUFF.412.1	82	10.450762	8.401277	12.500247	35.889105	1100	CUFF.412.1	2398
BnaA01g09860D	BnaA01g09860D	c	CUFF.412	CUFF.412.2	100	12.782982	9.282259	16.283706	43.898216	628	CUFF.412.1	2398
BnaA01g09860D	BnaA01g09860D	c	CUFF.413	CUFF.413.1	100	10.392868	8.206142	12.579593	35.395026	885	CUFF.413.1	2398
BnaA01g09870D	BnaA01g09870D	j	CUFF.414	CUFF.414.1	100	1.887267	1.292361	2.482173	6.572107	2571	CUFF.414.1	1189
BnaA01g09870D	BnaA01g09870D	j	CUFF.414	CUFF.414.2	75	1.421244	0.896248	1.946241	4.949256	2571	CUFF.414.1	1189
BnaA01g09880D	BnaA01g09880D	=	CUFF.415	CUFF.415.1	100	15.605117	13.139106	18.071128	54.342333	1177	CUFF.415.1	799
BnaA01g09890D	BnaA01g09890D	j	CUFF.416	CUFF.416.1	84	14.233012	12.302536	16.163487	48.198571	1503	CUFF.416.1	1944
BnaA01g09890D	BnaA01g09890D	j	CUFF.416	CUFF.416.2	100	16.912655	13.198949	20.626362	57.272898	641	CUFF.416.1	1944
BnaA01g09900D	BnaA01g09900D	=	CUFF.417	CUFF.417.1	100	15.393304	13.832210	16.954399	50.081319	2023	CUFF.417.1	2022
BnaA01g09910D	BnaA01g09910D	j	CUFF.418	CUFF.418.1	36	0.853072	0.423977	1.282167	2.916684	2505	CUFF.418.3	2685
BnaA01g09910D	BnaA01g09910D	j	CUFF.418	CUFF.418.2	36	0.871254	0.400466	1.342042	2.978850	2541	CUFF.418.3	2685
BnaA01g09910D	BnaA01g09910D	=	CUFF.418	CUFF.418.3	100	2.399690	1.767564	3.031816	8.204628	2648	CUFF.418.3	2685
BnaA01g09920D	BnaA01g09920D	j	CUFF.419	CUFF.419.1	82	5.410111	4.041166	6.779057	17.757301	1241	CUFF.419.2	1331
BnaA01g09920D	BnaA01g09920D	j	CUFF.419	CUFF.419.2	27	1.783750	0.947008	2.620493	5.854703	1360	CUFF.419.2	1331
BnaA01g09920D	BnaA01g09920D	j	CUFF.419	CUFF.419.3	100	6.637817	2.811124	10.464510	21.786930	367	CUFF.419.2	1331
BnaA01g09930D	BnaA01g09930D	j	CUFF.420	CUFF.420.1	100	1.960760	0.828469	3.093052	6.495418	909	CUFF.420.1	2145
BnaA01g09930D	BnaA01g09930D	=	CUFF.420	CUFF.420.2	84	1.642280	0.602039	2.682521	5.440386	909	CUFF.420.1	2145
BnaA01g09940D	BnaA01g09940D	j	CUFF.421	CUFF.421.1	100	17.384781	14.446235	20.323327	57.555891	803	CUFF.421.1	991
BnaA01g09970D	BnaA01g09970D	j	CUFF.422	CUFF.422.1	25	2.214237	1.529660	2.898814	7.707230	2515	CUFF.422.1	2847
BnaA01g09970D	BnaA01g09970D	j	CUFF.422	CUFF.422.2	78	7.039355	5.877643	8.201067	24.502317	2439	CUFF.422.1	2847
BnaA01g09970D	BnaA01g09970D	j	CUFF.422	CUFF.422.3	100	8.985879	6.902374	11.069385	31.277703	1146	CUFF.422.1	2847
BnaA01g09980D	BnaA01g09980D	=	CUFF.423	CUFF.423.1	100	12.313020	9.055301	15.570738	41.703522	575	CUFF.423.1	742
BnaA01g09990D	BnaA01g09990D	j	CUFF.424	CUFF.424.1	26	17.976576	15.459257	20.493896	61.176451	1317	CUFF.424.1	1372
BnaA01g09990D	BnaA01g09990D	j	CUFF.424	CUFF.424.2	14	9.504750	7.301240	11.708259	32.345806	1154	CUFF.424.1	1372
BnaA01g09990D	BnaA01g09990D	j	CUFF.424	CUFF.424.3	100	69.880449	58.258228	81.502670	237.811573	409	CUFF.424.1	1372
BnaA01g10000D	BnaA01g10000D	j	CUFF.425	CUFF.425.1	83	3.810607	2.917000	4.704214	13.129439	1728	CUFF.425.1	1626
BnaA01g10000D	BnaA01g10000D	c	CUFF.425	CUFF.425.2	100	4.576506	3.127198	6.025814	15.768344	915	CUFF.425.1	1626
BnaA01g10020D	BnaA01g10020D	j	CUFF.426	CUFF.426.1	100	4.316780	3.415394	5.218167	14.282457	1753	CUFF.426.1	1859
BnaA01g10030D	BnaA01g10030D	=	CUFF.427	CUFF.427.1	100	9.323337	7.891002	10.755672	31.341102	1554	CUFF.427.1	1482
BnaA01g10040D	BnaA01g10040D	j	CUFF.428	CUFF.428.1	100	0.697858	0.277432	1.118284	2.326984	1399	CUFF.428.1	4713
BnaA01g10040D	BnaA01g10040D	c	CUFF.429	CUFF.429.1	100	1.195050	0.440091	1.950008	4.065587	853	CUFF.429.1	4713
BnaA01g10040D	BnaA01g10040D	c	CUFF.430	CUFF.430.1	100	1.769480	0.824216	2.714745	5.341827	811	CUFF.430.1	4713
BnaA01g10050D	BnaA01g10050D	j	CUFF.431	CUFF.431.1	100	5.067352	4.383537	5.751166	16.881977	3703	CUFF.431.1	3579
BnaA01g10060D	BnaA01g10060D	=	CUFF.432	CUFF.432.1	56	3.039474	1.929803	4.149144	9.816785	1048	CUFF.432.1	1317
BnaA01g10060D	BnaA01g10060D	j	CUFF.432	CUFF.432.2	100	5.463692	2.341016	8.586368	17.646440	425	CUFF.432.1	1317
BnaA01g10070D	BnaA01g10070D	=	CUFF.433	CUFF.433.1	100	1.262475	0.696683	1.828268	4.389620	1410	CUFF.433.1	1276
BnaA01g10100D	BnaA01g10100D	j	CUFF.434	CUFF.434.1	16	1.148650	0.541846	1.755455	3.808217	1816	CUFF.434.1	4346
BnaA01g10100D	BnaA01g10100D	j	CUFF.434	CUFF.434.2	100	7.239019	5.986461	8.491578	24.000127	1816	CUFF.434.1	4346
BnaA01g10100D	BnaA01g10100D	c	CUFF.435	CUFF.435.1	100	3.654573	2.932559	4.376586	12.507103	2356	CUFF.435.1	4346
BnaA01g10110D	BnaA01g10110D	=	CUFF.436	CUFF.436.1	100	83.258772	74.987922	91.529622	294.391145	656	CUFF.436.1	831
BnaA01g10160D	BnaA01g10160D	e	CUFF.437	CUFF.437.1	100	5.111842	3.173385	7.050299	17.670859	650	CUFF.438.1	973
BnaA01g10160D	BnaA01g10160D	j	CUFF.438	CUFF.438.1	77	11.434910	8.213221	14.656600	39.528745	683	CUFF.438.1	973
BnaA01g10160D	BnaA01g10160D	j	CUFF.438	CUFF.438.2	43	6.445590	3.667523	9.223657	22.281423	683	CUFF.438.1	973
BnaA01g10160D	BnaA01g10160D	j	CUFF.438	CUFF.438.3	100	14.929347	11.046135	18.812560	51.608480	683	CUFF.438.1	973
BnaA01g10170D	BnaA01g10170D	j	CUFF.439	CUFF.439.1	28	3.066691	1.738086	4.395297	10.569130	930	CUFF.439.1	813
BnaA01g10170D	BnaA01g10170D	j	CUFF.439	CUFF.439.2	62	6.809829	4.699880	8.919779	23.469586	858	CUFF.439.1	813
BnaA01g10170D	BnaA01g10170D	j	CUFF.439	CUFF.439.3	100	11.065785	6.784094	15.347476	38.137430	481	CUFF.439.1	813
BnaA01g10200D	BnaA01g10200D	e	CUFF.440	CUFF.440.1	100	0.942213	0.398661	1.485764	3.250361	1171	CUFF.440.1	1827
BnaA01g10220D	BnaA01g10220D	j	CUFF.441	CUFF.441.1	100	3.785635	3.034298	4.536973	12.987320	2273	CUFF.441.1	2271
BnaA01g10230D	BnaA01g10230D	j	CUFF.442	CUFF.442.1	100	8.158767	6.925362	9.392172	28.436976	1913	CUFF.442.1	2005
BnaA01g10270D	BnaA01g10270D	=	CUFF.443	CUFF.443.1	100	19.063438	17.032717	21.094160	64.680550	1808	CUFF.443.1	2006
BnaA01g10280D	BnaA01g10280D	j	CUFF.444	CUFF.444.1	100	4.882847	3.789474	5.976220	16.630675	1749	CUFF.444.1	5637
BnaA01g10280D	BnaA01g10280D	e	CUFF.445	CUFF.445.1	100	5.169186	3.270038	7.068334	17.605929	881	CUFF.444.1	5637
BnaA01g10300D	BnaA01g10300D	e	CUFF.446	CUFF.446.1	100	0.813373	0.288188	1.338558	2.682752	1102	CUFF.446.1	474
BnaA01g10310D	BnaA01g10310D	j	CUFF.447	CUFF.447.1	100	1.157290	0.538692	1.775887	4.332578	1088	CUFF.447.1	2439
BnaA01g10340D	BnaA01g10340D	j	CUFF.448	CUFF.448.1	100	4.186425	2.958633	5.414217	14.299072	1072	CUFF.448.1	1029
BnaA01g10340D	BnaA01g10340D	e	CUFF.449	CUFF.449.1	100	1.004192	0.238965	1.769419	3.429899	816	CUFF.448.1	1029
-	-	u	CUFF.450	CUFF.450.1	100	0.984792	0.513328	1.456255	3.376955	2337	CUFF.451.1	-
-	-	u	CUFF.451	CUFF.451.1	100	4.419007	3.590449	5.247564	15.153244	2450	CUFF.451.1	-
BnaA01g10360D	BnaA01g10360D	j	CUFF.452	CUFF.452.1	100	4.068859	2.697012	5.440707	13.728152	853	CUFF.452.1	1522
BnaA01g10360D	BnaA01g10360D	c	CUFF.453	CUFF.453.1	100	6.918581	3.824497	10.012664	23.992870	432	CUFF.453.1	1522
BnaA01g10370D	BnaA01g10370D	=	CUFF.454	CUFF.454.1	100	7.356913	5.919891	8.793934	25.925110	1551	CUFF.454.1	537
BnaA01g10380D	BnaA01g10380D	=	CUFF.455	CUFF.455.1	100	4.162260	3.082376	5.242144	14.667437	1679	CUFF.455.1	1457
BnaA01g10390D	BnaA01g10390D	j	CUFF.456	CUFF.456.1	100	13.022998	11.380119	14.665876	43.940511	1799	CUFF.456.1	1524
BnaA01g10400D	BnaA01g10400D	j	CUFF.457	CUFF.457.1	100	0.869900	0.600009	1.139790	3.032593	3697	CUFF.457.1	3381
BnaA01g10410D	BnaA01g10410D	c	CUFF.458	CUFF.458.1	100	1.260210	0.649168	1.871252	4.307105	1215	CUFF.458.1	2040
BnaA01g10420D	BnaA01g10420D	j	CUFF.459	CUFF.459.1	100	1.246322	0.819444	1.673200	4.157818	2308	CUFF.459.1	2120
BnaA01g10460D	BnaA01g10460D	=	CUFF.460	CUFF.460.1	100	1.232522	0.758202	1.706842	4.087585	1813	CUFF.460.1	1799
BnaA01g10490D	BnaA01g10490D	=	CUFF.461	CUFF.461.1	100	13.637771	10.807398	16.468143	48.639788	753	CUFF.462.1	1011
BnaA01g10490D	BnaA01g10490D	e	CUFF.462	CUFF.462.1	100	2.661881	1.763149	3.560613	9.493731	1253	CUFF.462.1	1011
BnaA01g10500D	BnaA01g10500D	j	CUFF.463	CUFF.463.1	26	4.193501	2.848723	5.538280	14.089833	1403	CUFF.463.2	1647
BnaA01g10500D	BnaA01g10500D	j	CUFF.463	CUFF.463.2	34	5.370253	3.960456	6.780049	18.043625	1487	CUFF.463.2	1647
BnaA01g10500D	BnaA01g10500D	=	CUFF.463	CUFF.463.3	100	16.015810	13.605938	18.425682	53.811856	1406	CUFF.463.2	1647
BnaA01g10500D	BnaA01g10500D	i	CUFF.464	CUFF.464.1	100	2.956260	1.047440	4.865080	11.082538	468	CUFF.464.1	1647
BnaA01g10510D	BnaA01g10510D	j	CUFF.465	CUFF.465.1	28	0.494169	0.141417	0.846920	1.677124	1891	CUFF.465.1	1858
BnaA01g10510D	BnaA01g10510D	j	CUFF.465	CUFF.465.2	43	0.744268	0.283045	1.205492	2.525921	1829	CUFF.465.1	1858
BnaA01g10510D	BnaA01g10510D	j	CUFF.465	CUFF.465.3	100	1.748927	0.843393	2.654460	5.935561	1088	CUFF.465.1	1858
BnaA01g10520D	BnaA01g10520D	=	CUFF.466	CUFF.466.1	100	44.622987	39.746300	49.499674	153.840935	767	CUFF.466.1	786
BnaA01g10530D	BnaA01g10530D	j	CUFF.467	CUFF.467.1	100	21.127324	19.039361	23.215286	71.523457	1972	CUFF.467.1	2354
BnaA01g10530D	BnaA01g10530D	e	CUFF.468	CUFF.468.1	100	16.870067	14.157073	19.583062	57.111140	984	CUFF.467.1	2354
BnaA01g10540D	BnaA01g10540D	j	CUFF.469	CUFF.469.1	100	3.747747	1.981438	5.514055	12.542392	623	CUFF.469.1	1990
BnaA01g10540D	BnaA01g10540D	j	CUFF.469	CUFF.469.2	97	3.648501	0.939157	6.357846	12.210253	415	CUFF.469.1	1990
BnaA01g10550D	BnaA01g10550D	e	CUFF.470	CUFF.470.1	100	21.608872	19.479258	23.738486	70.902404	1584	CUFF.470.1	1104
BnaA01g10570D	BnaA01g10570D	j	CUFF.471	CUFF.471.1	17	1.326919	0.316893	2.336945	4.618446	842	CUFF.471.1	717
BnaA01g10570D	BnaA01g10570D	=	CUFF.471	CUFF.471.2	100	8.012720	5.936803	10.088638	27.888905	841	CUFF.471.1	717
BnaA01g10580D	BnaA01g10580D	=	CUFF.472	CUFF.472.1	100	14.837603	12.407879	17.267326	48.940361	1074	CUFF.472.1	1004
BnaA01g10580D	BnaA01g10580D	j	CUFF.472	CUFF.472.2	17	2.487055	1.257255	3.716854	8.203303	998	CUFF.472.1	1004
BnaA01g10590D	BnaA01g10590D	j	CUFF.473	CUFF.473.1	100	7.083756	6.242784	7.924728	23.987068	3668	CUFF.473.1	3552
BnaA01g10600D	BnaA01g10600D	=	CUFF.474	CUFF.474.1	100	18.021270	16.026974	20.015566	61.023763	1805	CUFF.474.1	1200
BnaA01g10630D	BnaA01g10630D	c	CUFF.475	CUFF.475.1	100	15.465637	13.216200	17.715074	49.590688	1122	CUFF.475.1	1787
BnaA01g10650D	BnaA01g10650D	=	CUFF.476	CUFF.476.1	100	3.277570	2.411991	4.143149	10.203251	1572	CUFF.476.1	1684
BnaA01g10710D	BnaA01g10710D	=	CUFF.477	CUFF.477.1	100	18.865903	16.981667	20.750140	64.056351	1738	CUFF.477.1	1584
BnaA01g10720D	BnaA01g10720D	=	CUFF.478	CUFF.478.1	100	2.182380	1.327061	3.037699	7.266219	1847	CUFF.478.1	1581
BnaA01g10720D	BnaA01g10720D	o	CUFF.479	CUFF.479.1	100	22.241101	19.823473	24.658728	74.051597	1641	CUFF.478.1	1581
BnaA01g10740D	BnaA01g10740D	=	CUFF.480	CUFF.480.1	100	0.736798	0.379399	1.094198	2.716151	1867	CUFF.480.1	1650
BnaA01g10750D	BnaA01g10750D	e	CUFF.481	CUFF.481.1	100	2.588087	1.878756	3.297417	8.532653	1724	CUFF.481.1	1707
BnaA01g10760D	BnaA01g10760D	j	CUFF.482	CUFF.482.1	100	12.128268	10.833500	13.423035	41.141087	2698	CUFF.482.1	4492
BnaA01g10760D	BnaA01g10760D	j	CUFF.483	CUFF.483.1	34	2.286165	1.253441	3.318890	7.770776	997	CUFF.483.1	4492
BnaA01g10760D	BnaA01g10760D	c	CUFF.483	CUFF.483.2	100	6.753298	4.681041	8.825556	22.954756	742	CUFF.483.1	4492
BnaA01g10780D	BnaA01g10780D	j	CUFF.484	CUFF.484.1	30	5.388359	3.568866	7.207852	18.650113	927	CUFF.484.1	1749
BnaA01g10780D	BnaA01g10780D	=	CUFF.484	CUFF.484.2	100	17.771213	14.204627	21.337799	61.509477	887	CUFF.484.1	1749
BnaA01g10780D	BnaA01g10780D	j	CUFF.484	CUFF.484.3	91	16.215856	12.847621	19.584091	56.126098	927	CUFF.484.1	1749
BnaA01g10790D	BnaA01g10790D	=	CUFF.485	CUFF.485.1	100	8.041460	6.770000	9.312921	27.502198	1646	CUFF.485.1	1203
BnaA01g10800D	BnaA01g10800D	=	CUFF.486	CUFF.486.1	100	14.440727	12.539584	16.341869	47.972426	1514	CUFF.486.1	1563
BnaA01g10810D	BnaA01g10810D	j	CUFF.487	CUFF.487.1	33	0.497470	0.151061	0.843879	1.749246	2368	CUFF.487.1	3001
BnaA01g10810D	BnaA01g10810D	j	CUFF.487	CUFF.487.2	62	0.930174	0.480959	1.379389	3.270758	2367	CUFF.487.1	3001
BnaA01g10810D	BnaA01g10810D	j	CUFF.487	CUFF.487.3	100	1.509913	0.965658	2.054169	5.309288	2368	CUFF.487.1	3001
BnaA01g10830D	BnaA01g10830D	o	CUFF.488	CUFF.488.1	100	144.936096	44.486362	245.385831	501.564641	161	CUFF.488.1	2803
BnaA01g10840D	BnaA01g10840D	o	CUFF.489	CUFF.489.1	100	2.222379	1.252794	3.191965	7.113464	932	CUFF.489.1	3336
BnaA01g10840D	BnaA01g10840D	j	CUFF.490	CUFF.490.1	100	1.637168	1.155036	2.119301	5.578340	2332	CUFF.490.1	3336
-	-	u	CUFF.491	CUFF.491.1	37	2.342259	0.777456	3.907063	8.165685	635	CUFF.491.1	-
-	-	u	CUFF.491	CUFF.491.2	100	6.402321	3.650919	9.153724	22.320046	535	CUFF.491.1	-
BnaA01g10890D	BnaA01g10890D	=	CUFF.492	CUFF.492.1	100	1.289368	0.574155	2.004580	4.482881	945	CUFF.492.1	738
BnaA01g10910D	BnaA01g10910D	=	CUFF.493	CUFF.493.1	100	7.246266	5.557192	8.935340	25.146633	964	CUFF.493.1	726
BnaA01g10920D	BnaA01g10920D	=	CUFF.494	CUFF.494.1	100	10.322089	8.257086	12.387092	36.850461	917	CUFF.494.1	753
BnaA01g10930D	BnaA01g10930D	=	CUFF.495	CUFF.495.1	100	15.528100	12.994541	18.061659	53.918281	979	CUFF.495.1	672
BnaA01g10960D	BnaA01g10960D	j	CUFF.496	CUFF.496.1	100	1.143091	0.767587	1.518594	3.913146	3206	CUFF.496.1	2228
BnaA01g10960D	BnaA01g10960D	j	CUFF.496	CUFF.496.2	35	0.402702	0.139953	0.665451	1.378570	3110	CUFF.496.1	2228
BnaA01g10990D	BnaA01g10990D	c	CUFF.497	CUFF.497.1	100	6.707988	2.483051	10.932924	25.155638	336	CUFF.497.1	1007
BnaA01g10990D	BnaA01g10990D	j	CUFF.498	CUFF.498.1	100	7.053812	4.483160	9.624464	25.311678	551	CUFF.498.1	1007
BnaA01g11000D	BnaA01g11000D	=	CUFF.499	CUFF.499.1	100	44.266059	34.153947	54.378171	154.998385	385	CUFF.499.1	506
BnaA01g11000D	BnaA01g11000D	j	CUFF.499	CUFF.499.2	58	25.609767	15.414216	35.805318	89.673051	338	CUFF.499.1	506
BnaA01g11020D	BnaA01g11020D	=	CUFF.500	CUFF.500.1	100	37.672113	32.716163	42.628063	133.360740	723	CUFF.500.1	697
BnaA01g11030D	BnaA01g11030D	=	CUFF.501	CUFF.501.1	100	2.784782	1.767923	3.801640	9.459148	994	CUFF.501.1	723
BnaA01g11060D	BnaA01g11060D	j	CUFF.502	CUFF.502.1	66	7.471363	6.319009	8.623717	25.636620	2363	CUFF.502.1	2352
BnaA01g11060D	BnaA01g11060D	j	CUFF.502	CUFF.502.2	100	11.365703	9.834460	12.896946	38.999338	2046	CUFF.502.1	2352
BnaA01g11090D	BnaA01g11090D	j	CUFF.503	CUFF.503.1	17	1.233572	0.474007	1.993137	4.265705	1396	CUFF.503.1	2086
BnaA01g11090D	BnaA01g11090D	j	CUFF.503	CUFF.503.2	17	1.233572	0.513711	1.953432	4.265705	1396	CUFF.503.1	2086
BnaA01g11090D	BnaA01g11090D	c	CUFF.503	CUFF.503.3	100	7.378688	5.854059	8.903317	25.515587	1396	CUFF.503.1	2086
BnaA01g11130D	BnaA01g11130D	=	CUFF.504	CUFF.504.1	100	2.349073	1.549118	3.149028	8.151652	1302	CUFF.504.1	1328
BnaA01g11190D	BnaA01g11190D	=	CUFF.505	CUFF.505.1	100	3.860101	2.450592	5.269611	13.136881	781	CUFF.505.1	962
BnaA01g11200D	BnaA01g11200D	e	CUFF.506	CUFF.506.1	100	0.664188	0.235330	1.093045	2.388146	1298	CUFF.506.1	1680
BnaA01g11220D	BnaA01g11220D	j	CUFF.507	CUFF.507.1	100	6.633353	5.678088	7.588617	22.431078	2773	CUFF.507.1	2675
BnaA01g11220D	BnaA01g11220D	c	CUFF.507	CUFF.507.2	42	2.818413	1.995318	3.641508	9.530631	1911	CUFF.507.1	2675
BnaA01g11270D	BnaA01g11270D	j	CUFF.508	CUFF.508.1	100	1.405823	0.884004	1.927642	5.096804	1744	CUFF.508.1	3127
BnaA01g11310D	BnaA01g11310D	j	CUFF.509	CUFF.509.1	53	14.122628	11.203484	17.041771	47.568823	1018	CUFF.509.1	1234
BnaA01g11310D	BnaA01g11310D	=	CUFF.509	CUFF.509.2	100	26.422847	22.690244	30.155451	88.999285	1018	CUFF.509.1	1234
BnaA01g11320D	BnaA01g11320D	=	CUFF.510	CUFF.510.1	100	3.979775	2.760948	5.198602	13.990213	1350	CUFF.510.1	1432
BnaA01g11320D	BnaA01g11320D	j	CUFF.510	CUFF.510.2	35	1.384761	0.635351	2.134171	4.867889	1350	CUFF.510.1	1432
BnaA01g11320D	BnaA01g11320D	j	CUFF.510	CUFF.510.3	55	2.184414	0.919085	3.449742	7.678929	926	CUFF.510.1	1432
BnaA01g11320D	BnaA01g11320D	j	CUFF.510	CUFF.510.4	99	3.953714	2.260978	5.646449	13.898598	936	CUFF.510.1	1432
BnaA01g11330D	BnaA01g11330D	=	CUFF.511	CUFF.511.1	100	7.404291	6.156570	8.652013	23.911756	1704	CUFF.511.1	1542
BnaA01g11340D	BnaA01g11340D	e	CUFF.512	CUFF.512.1	100	7.266216	5.389254	9.143179	23.709328	835	CUFF.512.1	615
BnaA01g11350D	BnaA01g11350D	j	CUFF.513	CUFF.513.1	59	3.438583	2.194827	4.682339	11.362299	1042	CUFF.513.1	984
BnaA01g11350D	BnaA01g11350D	=	CUFF.513	CUFF.513.2	100	5.839408	3.750240	7.928575	19.295477	705	CUFF.513.1	984
BnaA01g11360D	BnaA01g11360D	j	CUFF.514	CUFF.514.1	100	3.735750	2.761560	4.709941	12.954674	1382	CUFF.514.1	1363
BnaA01g11380D	BnaA01g11380D	j	CUFF.515	CUFF.515.1	100	3.363655	2.639573	4.087737	11.317360	2974	CUFF.515.1	2169
BnaA01g11390D	BnaA01g11390D	j	CUFF.516	CUFF.516.1	100	9.882790	8.337818	11.427762	33.251656	1834	CUFF.516.1	1375
BnaA01g11400D	BnaA01g11400D	j	CUFF.517	CUFF.517.1	43	4.112121	2.635684	5.588558	14.598745	1079	CUFF.517.2	1592
BnaA01g11400D	BnaA01g11400D	j	CUFF.517	CUFF.517.2	100	9.526087	7.529131	11.523044	33.819268	1092	CUFF.517.2	1592
BnaA01g11410D	BnaA01g11410D	=	CUFF.518	CUFF.518.1	100	3.191329	2.289709	4.092949	11.173453	1397	CUFF.518.1	1182
BnaA01g11420D	BnaA01g11420D	j	CUFF.519	CUFF.519.1	100	40.964402	37.474315	44.454488	139.258743	1502	CUFF.519.1	1611
BnaA01g11430D	BnaA01g11430D	j	CUFF.520	CUFF.520.1	34	11.346288	9.582665	13.109911	38.172224	1393	CUFF.520.1	825
BnaA01g11440D	BnaA01g11440D	=	CUFF.520	CUFF.520.2	100	33.784367	24.171796	43.396938	113.660470	338	CUFF.520.1	436
BnaA01g11450D	BnaA01g11450D	=	CUFF.521	CUFF.521.1	100	4.085736	2.995668	5.175804	14.015198	1263	CUFF.521.1	1007
BnaA01g11480D	BnaA01g11480D	=	CUFF.522	CUFF.522.1	100	705.635645	674.447995	736.823296	2390.868687	1849	CUFF.522.1	2256
BnaA01g11490D	BnaA01g11490D	=	CUFF.523	CUFF.523.1	100	5.081908	4.044878	6.118938	17.180993	1808	CUFF.523.1	1991
BnaA01g11490D	BnaA01g11490D	j	CUFF.523	CUFF.523.2	66	3.354214	1.930032	4.778396	11.339978	920	CUFF.523.1	1991
BnaA01g11510D	BnaA01g11510D	=	CUFF.524	CUFF.524.1	100	72.817888	68.212371	77.423405	253.877197	1959	CUFF.524.1	2061
BnaA01g11520D	BnaA01g11520D	e	CUFF.525	CUFF.525.1	100	2.096247	1.620865	2.571630	7.326783	2955	CUFF.525.1	2860
BnaA01g11530D	BnaA01g11530D	j	CUFF.526	CUFF.526.1	20	2.227370	1.616122	2.838617	7.675670	2987	CUFF.526.1	3752
BnaA01g11530D	BnaA01g11530D	j	CUFF.526	CUFF.526.2	35	3.908697	3.145804	4.671590	13.469640	2900	CUFF.526.1	3752
BnaA01g11530D	BnaA01g11530D	c	CUFF.526	CUFF.526.3	100	11.181877	9.953630	12.410124	38.533517	2957	CUFF.526.1	3752
BnaA01g11540D	BnaA01g11540D	=	CUFF.527	CUFF.527.1	100	2.396258	0.849025	3.943492	8.099716	525	CUFF.527.1	734
BnaA01g11560D	BnaA01g11560D	e	CUFF.528	CUFF.528.1	100	3.168071	1.410741	4.925400	12.082233	520	CUFF.528.1	993
BnaA01g11580D	BnaA01g11580D	j	CUFF.529	CUFF.529.1	100	5.464720	4.675400	6.254039	17.774381	2998	CUFF.529.1	2241
BnaA01g11600D	BnaA01g11600D	j	CUFF.530	CUFF.530.1	100	1.435466	0.902424	1.968509	4.439652	1688	CUFF.530.1	1655
BnaA01g11620D	BnaA01g11620D	j	CUFF.531	CUFF.531.1	100	13.931873	11.697087	16.166659	46.500090	1098	CUFF.531.1	1185
BnaA01g11630D	BnaA01g11630D	j	CUFF.532	CUFF.532.1	100	7.550410	6.208207	8.892613	26.103781	1762	CUFF.532.2	1708
BnaA01g11630D	BnaA01g11630D	j	CUFF.532	CUFF.532.2	27	2.037135	1.242966	2.831303	7.042918	1808	CUFF.532.2	1708
BnaA01g11640D	BnaA01g11640D	=	CUFF.533	CUFF.533.1	100	7.742008	6.300105	9.183911	26.766188	1528	CUFF.533.1	894
BnaA01g11650D	BnaA01g11650D	c	CUFF.534	CUFF.534.1	100	19.142997	15.834569	22.451426	67.557172	767	CUFF.534.1	3832
BnaA01g11660D	BnaA01g11660D	=	CUFF.535	CUFF.535.1	100	3.146978	1.736625	4.557331	10.312782	703	CUFF.535.1	855
BnaA01g11670D	BnaA01g11670D	=	CUFF.536	CUFF.536.1	100	16.160966	11.641980	20.679952	57.437458	465	CUFF.536.1	901
BnaA01g11680D	BnaA01g11680D	j	CUFF.537	CUFF.537.1	100	1.061033	0.450260	1.671805	3.653356	1099	CUFF.537.1	2507
BnaA01g11680D	BnaA01g11680D	c	CUFF.538	CUFF.538.1	100	1.707214	0.796439	2.617988	5.867437	853	CUFF.538.1	2507
BnaA01g11700D	BnaA01g11700D	o	CUFF.539	CUFF.539.1	100	7.612846	5.412333	9.813359	23.800107	699	CUFF.539.1	822
BnaA01g11740D	BnaA01g11740D	j	CUFF.540	CUFF.540.1	68	1.352793	0.745280	1.960305	4.596690	1877	CUFF.540.1	1802
BnaA01g11740D	BnaA01g11740D	j	CUFF.540	CUFF.540.2	100	1.985755	1.301912	2.669597	6.747449	1877	CUFF.540.1	1802
BnaA01g11760D	BnaA01g11760D	=	CUFF.541	CUFF.541.1	100	15.744166	13.773803	17.714529	53.703431	1548	CUFF.541.1	1567
BnaA01g11790D	BnaA01g11790D	j	CUFF.542	CUFF.542.1	100	5.132327	4.133413	6.131242	16.536754	1799	CUFF.542.1	1992
BnaA01g11800D	BnaA01g11800D	=	CUFF.543	CUFF.543.1	100	1706.142101	1632.919552	1779.364650	5780.976271	1426	CUFF.543.1	1265
BnaA01g11830D	BnaA01g11830D	=	CUFF.544	CUFF.544.1	100	4.519380	3.551710	5.487049	15.415048	2032	CUFF.544.1	657
BnaA01g11830D	BnaA01g11830D	j	CUFF.544	CUFF.544.2	33	1.490789	0.873882	2.107695	5.084897	2032	CUFF.544.1	657
BnaA01g11840D	BnaA01g11840D	j	CUFF.545	CUFF.545.1	100	1.112676	0.605916	1.619435	3.795200	2001	CUFF.545.1	1482
BnaA01g11860D	BnaA01g11860D	o	CUFF.546	CUFF.546.1	100	12.067898	8.536396	15.599400	38.618117	505	CUFF.546.1	1294
BnaA01g11920D	BnaA01g11920D	j	CUFF.547	CUFF.547.1	100	6.888999	5.982141	7.795858	23.691188	2927	CUFF.547.1	2412
BnaA01g11930D	BnaA01g11930D	j	CUFF.548	CUFF.548.1	100	6.383037	5.456458	7.309617	22.068170	2728	CUFF.548.1	2521
BnaA01g11930D	BnaA01g11930D	j	CUFF.548	CUFF.548.2	80	5.133815	3.272669	6.994961	17.749214	706	CUFF.548.1	2521
BnaA01g11930D	BnaA01g11930D	j	CUFF.548	CUFF.548.3	53	3.353667	1.973189	4.734146	11.594684	931	CUFF.548.1	2521
BnaA01g11940D	BnaA01g11940D	=	CUFF.549	CUFF.549.1	100	7.416084	5.840798	8.991370	22.512689	1135	CUFF.549.1	1203
BnaA01g11950D	BnaA01g11950D	e	CUFF.550	CUFF.550.1	100	9.149308	6.320017	11.978599	30.428625	591	CUFF.551.1	1115
BnaA01g11950D	BnaA01g11950D	=	CUFF.551	CUFF.551.1	100	8.770904	6.617529	10.924280	29.170135	819	CUFF.551.1	1115
BnaA01g12010D	BnaA01g12010D	=	CUFF.552	CUFF.552.1	100	4.731225	3.584208	5.878243	14.523697	1287	CUFF.552.1	1168
BnaA01g12040D	BnaA01g12040D	=	CUFF.553	CUFF.553.1	100	64.045768	57.201703	70.889833	215.138362	695	CUFF.553.1	844
BnaA01g12060D	BnaA01g12060D	=	CUFF.554	CUFF.554.1	100	8.982364	7.137776	10.826952	29.647159	984	CUFF.554.1	1107
BnaA01g12080D	BnaA01g12080D	j	CUFF.555	CUFF.555.1	16	0.909639	0.234715	1.584564	3.173241	1281	CUFF.555.3	1396
BnaA01g12080D	BnaA01g12080D	=	CUFF.555	CUFF.555.2	100	5.852985	4.451358	7.254611	20.417910	1277	CUFF.555.3	1396
BnaA01g12080D	BnaA01g12080D	j	CUFF.555	CUFF.555.3	13	0.762258	0.200271	1.324245	2.659107	1359	CUFF.555.3	1396
BnaA01g12090D	BnaA01g12090D	e	CUFF.556	CUFF.556.1	100	1.764345	0.791555	2.737135	6.127119	959	CUFF.557.1	1783
BnaA01g12090D	BnaA01g12090D	=	CUFF.557	CUFF.557.1	100	4.214882	3.217502	5.212262	14.637210	1749	CUFF.557.1	1783
BnaA01g12090D	BnaA01g12090D	j	CUFF.557	CUFF.557.2	57	2.382219	1.375316	3.389121	8.272838	1246	CUFF.557.1	1783
BnaA01g12100D	BnaA01g12100D	=	CUFF.558	CUFF.558.1	100	4.804153	3.804925	5.803381	15.427563	1692	CUFF.558.1	1577
BnaA01g12110D	BnaA01g12110D	=	CUFF.559	CUFF.559.1	100	12.589590	9.079727	16.099453	42.419265	539	CUFF.559.1	636
BnaA01g12120D	BnaA01g12120D	=	CUFF.560	CUFF.560.1	100	4.338491	3.046742	5.630241	14.782507	1023	CUFF.560.1	527
BnaA01g12130D	BnaA01g12130D	=	CUFF.561	CUFF.561.1	100	1.538061	0.936098	2.140023	5.240623	1521	CUFF.561.1	2112
BnaA01g12140D	BnaA01g12140D	j	CUFF.562	CUFF.562.1	100	7.615735	5.381463	9.850007	25.352960	771	CUFF.563.1	1610
BnaA01g12140D	BnaA01g12140D	e	CUFF.563	CUFF.563.1	100	3.640537	2.784971	4.496103	12.119433	1838	CUFF.563.1	1610
BnaA01g12150D	BnaA01g12150D	j	CUFF.564	CUFF.564.1	32	1.088491	0.373808	1.803174	3.938225	1299	CUFF.564.3	2394
BnaA01g12150D	BnaA01g12150D	j	CUFF.564	CUFF.564.2	100	3.355786	2.169147	4.542425	12.141434	1156	CUFF.564.3	2394
BnaA01g12150D	BnaA01g12150D	c	CUFF.564	CUFF.564.3	26	0.867793	0.250505	1.485081	3.139727	1316	CUFF.564.3	2394
BnaA01g12160D	BnaA01g12160D	j	CUFF.565	CUFF.565.1	100	3.786717	2.901809	4.671625	13.896246	1682	CUFF.565.1	1763
BnaA01g12170D	BnaA01g12170D	=	CUFF.566	CUFF.566.1	100	3.539064	2.485382	4.592747	11.809539	1182	CUFF.566.1	1435
BnaA01g12190D	BnaA01g12190D	=	CUFF.567	CUFF.567.1	100	63.555897	57.912219	69.199576	224.665725	967	CUFF.567.1	766
BnaA01g12270D	BnaA01g12270D	=	CUFF.568	CUFF.568.1	100	6.881892	4.986444	8.777340	21.096959	776	CUFF.568.1	1795
BnaA01g12280D	BnaA01g12280D	j	CUFF.569	CUFF.569.1	100	13.413484	11.985173	14.841795	43.166552	2684	CUFF.569.1	2654
BnaA01g12280D	BnaA01g12280D	c	CUFF.569	CUFF.569.2	66	8.876795	7.113014	10.640576	28.566825	1359	CUFF.569.1	2654
BnaA01g12290D	BnaA01g12290D	e	CUFF.570	CUFF.570.1	100	4.232048	2.539554	5.924541	13.032996	657	CUFF.570.1	555
BnaA01g12310D	BnaA01g12310D	=	CUFF.571	CUFF.571.1	100	5.301716	4.131074	6.472357	16.825384	1345	CUFF.571.1	1524
BnaA01g12320D	BnaA01g12320D	=	CUFF.572	CUFF.572.1	100	1.635711	0.922566	2.348857	5.752080	1184	CUFF.572.1	1301
BnaA01g12340D	BnaA01g12340D	=	CUFF.573	CUFF.573.1	100	2.860718	1.581747	4.139690	8.583322	738	CUFF.573.1	677
BnaA01g12360D	BnaA01g12360D	j	CUFF.574	CUFF.574.1	88	13.052602	11.228882	14.876321	44.255705	1506	CUFF.574.1	1420
BnaA01g12360D	BnaA01g12360D	c	CUFF.574	CUFF.574.2	100	14.793856	10.250241	19.337472	50.159543	464	CUFF.574.1	1420
BnaA01g12380D	BnaA01g12380D	e	CUFF.575	CUFF.575.1	100	5.216695	3.999307	6.434082	16.546592	1243	CUFF.575.1	1689
BnaA01g12380D	BnaA01g12380D	c	CUFF.576	CUFF.576.1	100	2.832263	1.318355	4.346171	8.723146	580	CUFF.576.1	1689
BnaA01g12390D	BnaA01g12390D	j	CUFF.577	CUFF.577.1	100	3.305106	2.156296	4.453915	10.943157	981	CUFF.577.1	1411
BnaA01g12430D	BnaA01g12430D	c	CUFF.578	CUFF.578.1	100	9.838040	5.545528	14.130551	32.466498	379	CUFF.578.1	378
BnaA01g12450D	BnaA01g12450D	=	CUFF.579	CUFF.579.1	100	8.908452	7.307378	10.509526	30.978387	1297	CUFF.579.1	1298
BnaA01g12470D	BnaA01g12470D	=	CUFF.580	CUFF.580.1	100	1.259471	0.799577	1.719364	4.210311	1920	CUFF.580.1	1950
BnaA01g12510D	BnaA01g12510D	=	CUFF.581	CUFF.581.1	100	4.534497	2.506608	6.562385	16.303580	542	CUFF.581.1	870
BnaA01g12520D	BnaA01g12520D	j	CUFF.582	CUFF.582.1	100	5.836311	4.554850	7.117772	19.384432	1257	CUFF.582.1	2777
BnaA01g12520D	BnaA01g12520D	o	CUFF.583	CUFF.583.1	100	49.485050	43.368020	55.602080	172.854246	816	CUFF.583.1	2777
BnaA01g12530D	BnaA01g12530D	=	CUFF.584	CUFF.584.1	100	182.978588	172.447692	193.509483	639.155174	1266	CUFF.584.1	1271
BnaA01g12540D	BnaA01g12540D	=	CUFF.585	CUFF.585.1	100	7.248562	5.709742	8.787382	24.746838	1314	CUFF.585.1	1063
BnaA01g12540D	BnaA01g12540D	j	CUFF.585	CUFF.585.2	58	4.228504	2.703561	5.753448	14.436258	997	CUFF.585.1	1063
BnaA01g12560D	BnaA01g12560D	=	CUFF.586	CUFF.586.1	100	2.512842	1.823212	3.202472	9.159817	1797	CUFF.586.1	1707
BnaA01g12570D	BnaA01g12570D	x	CUFF.587	CUFF.587.1	100	2.689825	1.205763	4.173887	9.144313	678	CUFF.587.1	1114
BnaA01g12570D	BnaA01g12570D	c	CUFF.588	CUFF.588.1	100	13.004567	10.380942	15.628192	44.210248	827	CUFF.588.1	1114
BnaA01g12730D	BnaA01g12730D	j	CUFF.589	CUFF.589.1	79	0.715179	0.257763	1.172596	2.428055	1852	CUFF.589.3	1857
BnaA01g12730D	BnaA01g12730D	j	CUFF.589	CUFF.589.2	52	0.470024	0.128214	0.811834	1.595746	2109	CUFF.589.3	1857
BnaA01g12730D	BnaA01g12730D	j	CUFF.589	CUFF.589.3	50	0.455676	0.102356	0.808995	1.547032	2278	CUFF.589.3	1857
BnaA01g12730D	BnaA01g12730D	j	CUFF.589	CUFF.589.4	100	0.906824	0.399496	1.414152	3.078695	2021	CUFF.589.3	1857
BnaA01g12730D	BnaA01g12730D	j	CUFF.589	CUFF.589.5	92	0.831938	0.274530	1.389347	2.824456	1736	CUFF.589.3	1857
BnaA01g12740D	BnaA01g12740D	j	CUFF.590	CUFF.590.1	100	0.936809	0.569615	1.304004	3.409739	2275	CUFF.590.1	6420
BnaA01g12800D	BnaA01g12800D	j	CUFF.591	CUFF.591.1	100	2.092770	1.505279	2.680262	7.019857	1976	CUFF.591.1	2729
BnaA01g12810D	BnaA01g12810D	j	CUFF.592	CUFF.592.1	14	0.669351	0.130581	1.208122	2.235253	1502	CUFF.592.1	1469
BnaA01g12810D	BnaA01g12810D	j	CUFF.592	CUFF.592.2	100	4.835572	3.698974	5.972170	16.148067	1499	CUFF.592.1	1469
BnaA01g12890D	BnaA01g12890D	=	CUFF.593	CUFF.593.1	100	220.161380	209.739358	230.583403	747.541815	805	CUFF.593.1	937
BnaA01g12900D	BnaA01g12900D	=	CUFF.594	CUFF.594.1	100	35.820640	32.775177	38.866102	123.670694	1693	CUFF.594.1	1909
BnaA01g13000D	BnaA01g13000D	=	CUFF.595	CUFF.595.1	100	4.404704	2.547138	6.262271	14.369291	616	CUFF.595.1	768
BnaA01g13020D	BnaA01g13020D	j	CUFF.596	CUFF.596.1	100	184.741006	174.062253	195.419760	645.050388	1185	CUFF.596.1	1119
BnaA01g13030D	BnaA01g13030D	j	CUFF.597	CUFF.597.1	100	2.893921	2.004830	3.783011	10.206303	1284	CUFF.597.1	1161
BnaA01g13040D	BnaA01g13040D	j	CUFF.598	CUFF.598.1	100	56.120905	50.955758	61.286053	195.735842	992	CUFF.598.1	1236
BnaA01g13060D	BnaA01g13060D	j	CUFF.599	CUFF.599.1	100	5.765476	4.172238	7.358715	19.512114	888	CUFF.599.1	525
BnaA01g13080D	BnaA01g13080D	j	CUFF.600	CUFF.600.1	100	18.140237	15.436085	20.844390	61.828143	1008	CUFF.600.1	1185
BnaA01g13090D	BnaA01g13090D	j	CUFF.601	CUFF.601.1	100	2.738065	2.069060	3.407070	9.140674	2018	CUFF.601.1	1929
BnaA01g13130D	BnaA01g13130D	j	CUFF.602	CUFF.602.1	100	3.421423	2.318024	4.524822	11.513435	1073	CUFF.602.1	1714
BnaA01g13160D	BnaA01g13160D	o	CUFF.603	CUFF.603.1	100	1.597600	0.773032	2.422168	5.309890	918	CUFF.603.1	817
BnaA01g13170D	BnaA01g13170D	e	CUFF.604	CUFF.604.1	100	21.757650	19.545223	23.970077	73.544425	1494	CUFF.604.1	1156
BnaA01g13220D	BnaA01g13220D	j	CUFF.605	CUFF.605.1	100	1.569041	1.121272	2.016810	5.387231	2559	CUFF.605.1	3394
BnaA01g13220D	BnaA01g13220D	c	CUFF.606	CUFF.606.1	100	1.193261	0.659619	1.726904	4.068556	1419	CUFF.606.1	3394
BnaA01g13300D	BnaA01g13300D	=	CUFF.607	CUFF.607.1	100	4.213078	3.294990	5.131167	14.256243	1681	CUFF.607.1	807
BnaA01g13310D	BnaA01g13310D	=	CUFF.608	CUFF.608.1	100	84.772212	79.851644	89.692780	285.046860	1232	CUFF.608.1	1160
BnaA01g13320D	BnaA01g13320D	j	CUFF.609	CUFF.609.1	100	8.761114	7.664672	9.857557	29.632201	2599	CUFF.609.1	2881
BnaA01g13330D	BnaA01g13330D	j	CUFF.610	CUFF.610.1	100	8.511021	7.107400	9.914642	27.799199	1838	CUFF.610.1	1793
BnaA01g13330D	BnaA01g13330D	c	CUFF.610	CUFF.610.2	77	6.556393	4.944239	8.168548	21.414879	1286	CUFF.610.1	1793
BnaA01g13340D	BnaA01g13340D	=	CUFF.611	CUFF.611.1	100	5.611140	4.437731	6.784550	18.943035	1469	CUFF.611.1	1602
-	-	u	CUFF.612	CUFF.612.1	100	2.147014	0.840672	3.453355	7.367137	664	CUFF.612.1	-
-	-	u	CUFF.613	CUFF.613.1	100	12.511879	8.538382	16.485376	42.932531	473	CUFF.612.1	-
BnaA01g13370D	BnaA01g13370D	=	CUFF.614	CUFF.614.1	100	7.543987	4.523667	10.564308	26.593633	463	CUFF.614.1	585
BnaA01g13390D	BnaA01g13390D	j	CUFF.615	CUFF.615.1	100	0.886047	0.428732	1.343361	3.106900	1471	CUFF.615.1	1471
BnaA01g13400D	BnaA01g13400D	j	CUFF.616	CUFF.616.1	100	8.227814	7.109658	9.345970	28.230848	2166	CUFF.616.1	2163
BnaA01g13430D	BnaA01g13430D	=	CUFF.617	CUFF.617.1	100	1.999576	1.257851	2.741301	7.190849	1312	CUFF.617.1	1383
BnaA01g13470D	BnaA01g13470D	=	CUFF.618	CUFF.618.1	100	31.022214	28.581508	33.462921	104.053907	2311	CUFF.618.1	2341
BnaA01g13480D	BnaA01g13480D	=	CUFF.619	CUFF.619.1	100	4.042450	2.953719	5.131180	13.681111	1449	CUFF.619.2	1508
BnaA01g13480D	BnaA01g13480D	j	CUFF.619	CUFF.619.2	31	1.259582	0.610245	1.908920	4.262881	1612	CUFF.619.2	1508
-	-	u	CUFF.620	CUFF.620.1	100	7.929126	5.033819	10.824433	26.770838	497	CUFF.620.1	-
BnaA01g13510D	BnaA01g13510D	=	CUFF.621	CUFF.621.1	100	10.559426	8.187583	12.931270	34.837273	794	CUFF.621.1	729
BnaA01g13530D	BnaA01g13530D	j	CUFF.622	CUFF.622.1	89	7.701184	6.342585	9.059782	26.207196	1526	CUFF.622.1	1172
BnaA01g13530D	BnaA01g13530D	j	CUFF.622	CUFF.622.2	100	8.623341	5.350260	11.896422	29.345305	486	CUFF.622.1	1172
BnaA01g13530D	BnaA01g13530D	p	CUFF.623	CUFF.623.1	100	133.593859	126.874246	140.313473	431.012532	1072	CUFF.623.1	1172
BnaA01g13540D	BnaA01g13540D	j	CUFF.624	CUFF.624.1	29	0.640901	0.090360	1.191442	2.071580	1228	CUFF.624.1	1382
BnaA01g13540D	BnaA01g13540D	=	CUFF.624	CUFF.624.2	100	2.237618	1.361352	3.113884	7.232633	1228	CUFF.624.1	1382
BnaA01g13550D	BnaA01g13550D	=	CUFF.625	CUFF.625.1	100	11.031201	9.039592	13.022811	35.705828	1024	CUFF.625.1	694
BnaA01g13560D	BnaA01g13560D	j	CUFF.626	CUFF.626.1	32	0.909031	0.553474	1.264589	3.036140	3430	CUFF.626.1	2799
BnaA01g13560D	BnaA01g13560D	j	CUFF.626	CUFF.626.2	100	2.805447	2.218549	3.392344	9.370116	3429	CUFF.626.1	2799
BnaA01g13560D	BnaA01g13560D	j	CUFF.626	CUFF.626.3	33	0.930845	0.523218	1.338471	3.108996	2812	CUFF.626.1	2799
BnaA01g13580D	BnaA01g13580D	j	CUFF.627	CUFF.627.1	100	1.253975	0.607691	1.900258	4.567081	1135	CUFF.627.1	2391
BnaA01g13610D	BnaA01g13610D	=	CUFF.628	CUFF.628.1	100	6.654048	4.497890	8.810206	22.203332	656	CUFF.628.1	762
BnaA01g13620D	BnaA01g13620D	c	CUFF.629	CUFF.629.1	100	2.356710	1.510155	3.203266	8.203628	1163	CUFF.629.1	1636
BnaA01g13630D	BnaA01g13630D	j	CUFF.630	CUFF.630.1	22	1.566055	0.830826	2.301284	5.317573	1551	CUFF.630.1	1435
BnaA01g13630D	BnaA01g13630D	=	CUFF.630	CUFF.630.2	100	7.164843	5.693702	8.635983	24.328376	1367	CUFF.630.1	1435
BnaA01g13650D	BnaA01g13650D	=	CUFF.631	CUFF.631.1	100	2.727771	1.716813	3.738730	8.890280	1036	CUFF.631.1	2643
BnaA01g13670D	BnaA01g13670D	j	CUFF.632	CUFF.632.1	100	57.060217	53.558635	60.561798	197.130444	2801	CUFF.632.1	3844
BnaA01g13670D	BnaA01g13670D	c	CUFF.632	CUFF.632.2	85	48.711730	44.014925	53.408535	168.288267	1129	CUFF.632.1	3844
BnaA01g13690D	BnaA01g13690D	=	CUFF.633	CUFF.633.1	100	10.280749	7.805883	12.755614	35.939154	723	CUFF.633.1	836
BnaA01g13700D	BnaA01g13700D	=	CUFF.634	CUFF.634.1	100	8.630253	7.220938	10.039567	28.818585	1463	CUFF.634.1	1391
BnaA01g13710D	BnaA01g13710D	j	CUFF.635	CUFF.635.1	100	3.644610	2.703785	4.585436	12.782992	1466	CUFF.635.1	1507
BnaA01g13740D	BnaA01g13740D	j	CUFF.636	CUFF.636.1	100	2.311444	1.691788	2.931100	7.958048	1995	CUFF.636.1	1686
BnaA01g13760D	BnaA01g13760D	i	CUFF.637	CUFF.637.1	100	3.304023	1.170657	5.437389	11.469541	442	CUFF.637.1	2673
BnaA01g13760D	BnaA01g13760D	c	CUFF.638	CUFF.638.1	100	4.974983	4.052334	5.897632	16.767493	2253	CUFF.638.2	2673
BnaA01g13760D	BnaA01g13760D	j	CUFF.638	CUFF.638.2	22	1.103395	0.583679	1.623110	3.718839	2255	CUFF.638.2	2673
-	-	u	CUFF.639	CUFF.639.1	100	2.530057	1.472587	3.587527	8.677104	905	CUFF.639.1	-
BnaA01g13770D	BnaA01g13770D	=	CUFF.640	CUFF.640.1	100	9.602463	7.239998	11.964929	31.777700	732	CUFF.640.1	569
BnaA01g13780D	BnaA01g13780D	j	CUFF.641	CUFF.641.1	100	1.625048	0.888213	2.361883	5.777231	1133	CUFF.641.1	1878
BnaA01g13790D	BnaA01g13790D	o	CUFF.642	CUFF.642.1	100	11.951374	7.327015	16.575733	42.488505	393	CUFF.642.1	795
BnaA01g13800D	BnaA01g13800D	=	CUFF.643	CUFF.643.1	100	6.318458	5.284388	7.352528	21.328524	2066	CUFF.643.1	2153
BnaA01g13830D	BnaA01g13830D	j	CUFF.644	CUFF.644.1	100	3.959735	3.090308	4.829162	12.796065	1744	CUFF.644.1	1714
BnaA01g13840D	BnaA01g13840D	j	CUFF.645	CUFF.645.1	48	2.950234	1.842012	4.058456	9.854938	1262	CUFF.645.2	797
BnaA01g13840D	BnaA01g13840D	j	CUFF.645	CUFF.645.2	42	2.580227	1.580168	3.580285	8.618969	1458	CUFF.645.2	797
BnaA01g13840D	BnaA01g13840D	j	CUFF.645	CUFF.645.3	100	6.145857	4.569212	7.722501	20.529570	1236	CUFF.645.2	797
BnaA01g13860D	BnaA01g13860D	o	CUFF.646	CUFF.646.1	100	8.962069	6.729414	11.194724	30.511933	760	CUFF.646.1	1122
BnaA01g13880D	BnaA01g13880D	j	CUFF.647	CUFF.647.1	100	4.321568	2.377965	6.265171	14.693744	584	CUFF.647.1	871
BnaA01g13890D	BnaA01g13890D	j	CUFF.648	CUFF.648.1	100	1.718236	1.128250	2.308222	5.842167	1738	CUFF.648.1	2026
BnaA01g13890D	BnaA01g13890D	c	CUFF.648	CUFF.648.2	98	1.690205	0.744471	2.635938	5.746858	791	CUFF.648.1	2026
BnaA01g13910D	BnaA01g13910D	=	CUFF.649	CUFF.649.1	100	4.230286	3.429046	5.031526	14.633488	2512	CUFF.649.3	2473
BnaA01g13910D	BnaA01g13910D	j	CUFF.649	CUFF.649.2	20	0.866081	0.441176	1.290987	2.995966	2505	CUFF.649.3	2473
BnaA01g13910D	BnaA01g13910D	j	CUFF.649	CUFF.649.3	13	0.567361	0.233381	0.901342	1.962628	2671	CUFF.649.3	2473
BnaA01g13920D	BnaA01g13920D	j	CUFF.650	CUFF.650.1	51	2.173452	1.395499	2.951405	7.217204	1602	CUFF.650.2	2537
BnaA01g13920D	BnaA01g13920D	j	CUFF.650	CUFF.650.2	43	1.819942	1.143803	2.496082	6.043334	1699	CUFF.650.2	2537
BnaA01g13920D	BnaA01g13920D	j	CUFF.650	CUFF.650.3	100	4.257345	1.713439	6.801250	14.137015	466	CUFF.650.2	2537
BnaA01g13930D	BnaA01g13930D	j	CUFF.651	CUFF.651.1	100	16.048516	13.757008	18.340025	55.387828	1380	CUFF.651.1	1616
BnaA01g13930D	BnaA01g13930D	j	CUFF.651	CUFF.651.2	33	5.312514	3.815218	6.809810	18.334941	1335	CUFF.651.1	1616
BnaA01g13940D	BnaA01g13940D	=	CUFF.652	CUFF.652.1	100	4.710687	4.080704	5.340670	16.257871	4040	CUFF.652.1	3352
BnaA01g13960D	BnaA01g13960D	c	CUFF.653	CUFF.653.1	100	1.745209	0.618349	2.872068	5.800491	636	CUFF.653.1	3015
BnaA01g13970D	BnaA01g13970D	=	CUFF.654	CUFF.654.2	39	4.388167	2.590052	6.186283	14.898992	851	CUFF.654.2	905
BnaA01g13980D	BnaA01g13980D	j	CUFF.655	CUFF.655.1	100	4.763019	3.589453	5.936585	16.542297	1403	CUFF.655.1	1487
BnaA01g13980D	BnaA01g13980D	j	CUFF.655	CUFF.655.2	21	1.012482	0.361131	1.663834	3.516421	1403	CUFF.655.1	1487
BnaA01g13990D	BnaA01g13990D	j	CUFF.656	CUFF.656.1	50	2.397618	1.604281	3.190954	8.002848	1904	CUFF.656.1	2004
BnaA01g13990D	BnaA01g13990D	=	CUFF.656	CUFF.656.2	100	4.786382	3.751669	5.821094	15.976145	1904	CUFF.656.1	2004
BnaA01g14000D	BnaA01g14000D	j	CUFF.657	CUFF.657.1	33	1.122179	0.524723	1.719635	3.812863	1726	CUFF.657.1	1545
BnaA01g14000D	BnaA01g14000D	j	CUFF.657	CUFF.657.2	100	3.359424	2.464623	4.254225	11.414420	1726	CUFF.657.1	1545
BnaA01g14020D	BnaA01g14020D	=	CUFF.658	CUFF.658.1	100	6.537916	5.169549	7.906283	21.028322	1239	CUFF.658.1	856
BnaA01g14040D	BnaA01g14040D	j	CUFF.659	CUFF.659.1	76	1.692833	1.260661	2.125005	5.814546	4709	CUFF.659.2	4412
BnaA01g14040D	BnaA01g14040D	j	CUFF.659	CUFF.659.2	95	2.128268	1.638705	2.617831	7.310179	4712	CUFF.659.2	4412
BnaA01g14040D	BnaA01g14040D	j	CUFF.659	CUFF.659.3	100	2.240520	1.753713	2.727326	7.695740	4709	CUFF.659.2	4412
BnaA01g14050D	BnaA01g14050D	=	CUFF.660	CUFF.660.1	100	43.617242	40.635667	46.598818	148.080695	2464	CUFF.660.1	2469
BnaA01g14070D	BnaA01g14070D	p	CUFF.661	CUFF.661.1	100	6.060010	4.934695	7.185326	21.565894	1588	CUFF.661.1	1509
BnaA01g14080D	BnaA01g14080D	c	CUFF.662	CUFF.662.1	100	9.238704	6.831112	11.646296	30.224321	698	CUFF.662.1	931
BnaA01g14090D	BnaA01g14090D	j	CUFF.663	CUFF.663.1	100	5.395759	3.985390	6.806129	17.340035	1285	CUFF.664.1	1038
BnaA01g14090D	BnaA01g14090D	e	CUFF.664	CUFF.664.1	100	2.389675	1.404802	3.374548	7.679558	1410	CUFF.664.1	1038
BnaA01g14100D	BnaA01g14100D	j	CUFF.665	CUFF.665.1	34	5.097421	3.564245	6.630597	17.162463	1299	CUFF.665.3	2511
BnaA01g14100D	BnaA01g14100D	j	CUFF.665	CUFF.665.2	31	4.727891	3.324761	6.131021	15.918296	1319	CUFF.665.3	2511
BnaA01g14100D	BnaA01g14100D	j	CUFF.665	CUFF.665.3	100	15.179022	12.974587	17.383457	51.106118	1483	CUFF.665.3	2511
BnaA01g14100D	BnaA01g14100D	j	CUFF.666	CUFF.666.1	100	6.990722	5.400933	8.580510	23.828686	1067	CUFF.666.1	2511
BnaA01g14110D	BnaA01g14110D	j	CUFF.667	CUFF.667.1	100	0.992578	0.497149	1.488008	3.346547	1445	CUFF.667.1	1227
BnaA01g14120D	BnaA01g14120D	=	CUFF.668	CUFF.668.1	100	5.513587	4.115709	6.911465	18.592397	1079	CUFF.668.1	1203
BnaA01g14130D	BnaA01g14130D	=	CUFF.669	CUFF.669.1	100	0.897419	0.379708	1.415129	2.953638	1218	CUFF.669.1	1551
BnaA01g14140D	BnaA01g14140D	j	CUFF.670	CUFF.670.1	75	3.707488	2.992746	4.422231	12.863948	2686	CUFF.670.1	2373
BnaA01g14140D	BnaA01g14140D	j	CUFF.670	CUFF.670.2	100	4.969753	3.506307	6.433199	17.243653	1075	CUFF.670.1	2373
BnaA01g14150D	BnaA01g14150D	j	CUFF.671	CUFF.671.1	100	4.966543	4.039486	5.893599	16.614890	2485	CUFF.671.2	1387
BnaA01g14150D	BnaA01g14150D	j	CUFF.671	CUFF.671.2	36	1.779045	1.126874	2.431216	5.951552	2490	CUFF.671.2	1387
BnaA01g14170D	BnaA01g14170D	=	CUFF.672	CUFF.672.1	100	6.774055	5.024224	8.523885	22.103428	879	CUFF.672.1	852
BnaA01g14180D	BnaA01g14180D	=	CUFF.673	CUFF.673.1	100	33.507399	30.327956	36.686842	115.179030	1414	CUFF.673.1	1429
BnaA01g14190D	BnaA01g14190D	j	CUFF.674	CUFF.674.1	14	0.821445	0.257855	1.385035	2.787085	1571	CUFF.674.2	1761
BnaA01g14190D	BnaA01g14190D	j	CUFF.674	CUFF.674.2	100	5.970937	4.769337	7.172537	20.258821	1602	CUFF.674.2	1761
BnaA01g14200D	BnaA01g14200D	j	CUFF.675	CUFF.675.1	13	0.788063	0.353459	1.222668	2.614067	2442	CUFF.675.1	2490
BnaA01g14200D	BnaA01g14200D	=	CUFF.675	CUFF.675.2	100	5.985873	5.021358	6.950389	19.855600	2437	CUFF.675.1	2490
BnaA01g14240D	BnaA01g14240D	j	CUFF.676	CUFF.676.1	18	0.789703	0.331966	1.247439	2.688488	1904	CUFF.676.2	2161
BnaA01g14240D	BnaA01g14240D	=	CUFF.676	CUFF.676.2	100	4.390469	3.475502	5.305436	14.947048	1957	CUFF.676.2	2161
BnaA01g14250D	BnaA01g14250D	j	CUFF.677	CUFF.677.1	25	0.793976	0.148006	1.439945	2.674210	1200	CUFF.677.1	1379
BnaA01g14250D	BnaA01g14250D	j	CUFF.677	CUFF.677.2	100	3.154769	2.067882	4.241655	10.625656	1200	CUFF.677.1	1379
BnaA01g14270D	BnaA01g14270D	j	CUFF.678	CUFF.678.1	100	114.028961	100.404088	127.653835	400.936832	429	CUFF.678.1	906
BnaA01g14300D	BnaA01g14300D	=	CUFF.679	CUFF.679.1	100	6.867074	5.023671	8.710477	24.028945	1104	CUFF.679.2	1236
BnaA01g14300D	BnaA01g14300D	j	CUFF.679	CUFF.679.2	81	5.588794	3.935418	7.242169	19.556046	1138	CUFF.679.2	1236
BnaA01g14310D	BnaA01g14310D	c	CUFF.680	CUFF.680.1	100	8.425736	5.583192	11.268279	28.658219	638	CUFF.680.3	1367
BnaA01g14310D	BnaA01g14310D	j	CUFF.680	CUFF.680.2	21	1.800075	0.345234	3.254915	6.122543	640	CUFF.680.3	1367
BnaA01g14310D	BnaA01g14310D	j	CUFF.680	CUFF.680.3	26	2.222460	0.836106	3.608813	7.559190	731	CUFF.680.3	1367
BnaA01g14310D	BnaA01g14310D	j	CUFF.680	CUFF.680.4	40	3.370615	1.340354	5.400877	11.464380	637	CUFF.680.3	1367
BnaA01g14330D	BnaA01g14330D	j	CUFF.681	CUFF.681.1	64	1.462850	0.603541	2.322159	5.089484	825	CUFF.681.2	2440
BnaA01g14330D	BnaA01g14330D	c	CUFF.681	CUFF.681.2	100	2.292612	1.462916	3.122307	7.976358	1227	CUFF.681.2	2440
BnaA01g14340D	BnaA01g14340D	j	CUFF.682	CUFF.682.1	28	2.195132	1.114017	3.276246	7.241625	995	CUFF.682.1	922
BnaA01g14340D	BnaA01g14340D	=	CUFF.682	CUFF.682.2	100	7.942587	5.950959	9.934215	26.202183	898	CUFF.682.1	922
BnaA01g14350D	BnaA01g14350D	j	CUFF.683	CUFF.683.1	100	8.736898	6.536405	10.937390	28.880481	886	CUFF.683.1	1127
BnaA01g14350D	BnaA01g14350D	c	CUFF.683	CUFF.683.2	38	3.353536	1.537910	5.169163	11.085370	741	CUFF.683.1	1127
BnaA01g14370D	BnaA01g14370D	=	CUFF.684	CUFF.684.1	100	5.262751	2.631376	7.894127	18.893960	443	CUFF.684.1	516
BnaA01g14380D	BnaA01g14380D	j	CUFF.685	CUFF.685.1	100	3.052765	2.130884	3.974646	9.509087	1264	CUFF.685.1	1261
BnaA01g14400D	BnaA01g14400D	=	CUFF.686	CUFF.686.1	100	6.176342	3.655084	8.697601	21.619334	516	CUFF.686.1	739
BnaA01g14420D	BnaA01g14420D	=	CUFF.687	CUFF.687.1	100	7.286413	5.969634	8.603193	24.323604	1514	CUFF.687.1	1192
BnaA01g14430D	BnaA01g14430D	=	CUFF.688	CUFF.688.1	100	11.576871	9.247324	13.906418	38.646069	880	CUFF.688.1	1136
BnaA01g14450D	BnaA01g14450D	j	CUFF.689	CUFF.689.1	100	55.852890	50.697780	61.007999	187.636692	991	CUFF.689.1	1342
BnaA01g14470D	BnaA01g14470D	=	CUFF.690	CUFF.690.1	100	46.527403	41.724223	51.330582	153.048553	925	CUFF.690.1	1025
BnaA01g14480D	BnaA01g14480D	j	CUFF.691	CUFF.691.1	100	235.270849	220.767832	249.773865	780.615515	816	CUFF.691.1	889
BnaA01g14510D	BnaA01g14510D	e	CUFF.692	CUFF.692.1	100	1.871840	0.705249	3.038431	6.167495	787	CUFF.693.1	1256
BnaA01g14510D	BnaA01g14510D	j	CUFF.693	CUFF.693.1	100	1.870331	1.119244	2.621419	6.162524	1379	CUFF.693.1	1256
BnaA01g14520D	BnaA01g14520D	e	CUFF.694	CUFF.694.1	100	5.112210	3.987657	6.236763	16.716337	1529	CUFF.694.1	1340
BnaA01g14520D	BnaA01g14520D	=	CUFF.695	CUFF.695.1	100	9.202765	6.630248	11.775283	30.091982	699	CUFF.694.1	1340
BnaA01g14530D	BnaA01g14530D	=	CUFF.696	CUFF.696.1	100	3.990591	2.815394	5.165787	13.555648	1092	CUFF.696.1	1123
BnaA01g14570D	BnaA01g14570D	=	CUFF.697	CUFF.697.1	100	24.494080	21.893830	27.094331	81.677828	1274	CUFF.697.1	1349
BnaA01g14590D	BnaA01g14590D	j	CUFF.698	CUFF.698.1	50	1.994639	1.341014	2.648265	6.694566	2196	CUFF.698.1	2036
BnaA01g14590D	BnaA01g14590D	j	CUFF.698	CUFF.698.2	20	0.793771	0.345008	1.242533	2.664116	2150	CUFF.698.1	2036
BnaA01g14590D	BnaA01g14590D	j	CUFF.698	CUFF.698.3	100	4.001367	2.866411	5.136322	13.429704	1511	CUFF.698.1	2036
BnaA01g14600D	BnaA01g14600D	j	CUFF.699	CUFF.699.1	75	4.890033	3.968171	5.811894	15.760409	2109	CUFF.699.1	2142
BnaA01g14600D	BnaA01g14600D	c	CUFF.699	CUFF.699.2	100	6.548239	4.327344	8.769134	21.104752	709	CUFF.699.1	2142
BnaA01g14660D	BnaA01g14660D	j	CUFF.700	CUFF.700.1	100	1.722411	1.268527	2.176294	5.893647	3388	CUFF.700.2	980
BnaA01g14660D	BnaA01g14660D	j	CUFF.700	CUFF.700.2	16	0.272832	0.062688	0.482977	0.933563	3389	CUFF.700.2	980
BnaA01g14660D	BnaA01g14660D	j	CUFF.700	CUFF.700.3	28	0.490858	0.197172	0.784543	1.679589	3006	CUFF.700.2	980
BnaA01g14670D	BnaA01g14670D	j	CUFF.701	CUFF.701.1	16	0.764251	0.237747	1.290756	2.654767	1446	CUFF.701.1	411
BnaA01g14670D	BnaA01g14670D	j	CUFF.701	CUFF.701.2	29	1.377045	0.628970	2.125119	4.783417	1159	CUFF.701.1	411
BnaA01g14670D	BnaA01g14670D	j	CUFF.701	CUFF.701.3	100	4.737875	3.284614	6.191135	16.457876	986	CUFF.701.1	411
BnaA01g14690D	BnaA01g14690D	j	CUFF.701	CUFF.701.4	54	2.563910	1.695973	3.431846	8.906211	1282	CUFF.701.1	873
BnaA01g14710D	BnaA01g14710D	=	CUFF.702	CUFF.702.1	100	6.056742	4.866638	7.246845	20.573089	1536	CUFF.702.1	1593
BnaA01g14720D	BnaA01g14720D	j	CUFF.703	CUFF.703.1	100	3.855688	2.813058	4.898317	13.890088	1521	CUFF.703.1	1682
BnaA01g14720D	BnaA01g14720D	j	CUFF.703	CUFF.703.2	20	0.788144	0.221973	1.354316	2.839285	1499	CUFF.703.1	1682
BnaA01g14720D	BnaA01g14720D	c	CUFF.703	CUFF.703.3	64	2.467443	0.770623	4.164264	8.888948	610	CUFF.703.1	1682
BnaA01g14730D	BnaA01g14730D	j	CUFF.704	CUFF.704.1	100	4.228432	3.333796	5.123068	14.640255	1824	CUFF.704.1	2283
BnaA01g14740D	BnaA01g14740D	j	CUFF.705	CUFF.705.1	17	0.762813	0.224480	1.301146	2.624499	1584	CUFF.705.2	3145
BnaA01g14740D	BnaA01g14740D	=	CUFF.705	CUFF.705.2	100	4.401619	3.359091	5.444146	15.144009	1591	CUFF.705.2	3145
BnaA01g14750D	BnaA01g14750D	j	CUFF.706	CUFF.706.1	24	11.155513	9.496399	12.814628	36.660323	2020	CUFF.706.1	1456
BnaA01g14750D	BnaA01g14750D	=	CUFF.706	CUFF.706.2	100	45.612998	41.329354	49.896642	149.897830	1271	CUFF.706.1	1456
BnaA01g14790D	BnaA01g14790D	=	CUFF.707	CUFF.707.1	100	10.877903	8.780393	12.975413	36.208468	983	CUFF.707.1	1066
BnaA01g14840D	BnaA01g14840D	c	CUFF.708	CUFF.708.1	100	2.264082	1.650174	2.877990	7.509084	2854	CUFF.708.1	2055
BnaA01g14850D	BnaA01g14850D	j	CUFF.709	CUFF.709.1	100	12.170966	10.383097	13.958836	40.366382	1616	CUFF.709.1	1592
BnaA01g14860D	BnaA01g14860D	j	CUFF.710	CUFF.710.1	100	26.139268	22.080932	30.197605	87.787168	802	CUFF.710.1	1221
BnaA01g14860D	BnaA01g14860D	j	CUFF.710	CUFF.710.2	30	7.882749	5.336097	10.429400	26.473739	784	CUFF.710.1	1221
BnaA01g14860D	BnaA01g14860D	e	CUFF.711	CUFF.711.1	100	9.914444	6.530661	13.298227	33.297068	491	CUFF.710.1	1221
BnaA01g14870D	BnaA01g14870D	j	CUFF.712	CUFF.712.1	75	26.517399	21.616673	31.418126	89.612158	691	CUFF.712.3	1801
BnaA01g14870D	BnaA01g14870D	j	CUFF.712	CUFF.712.2	100	35.298554	31.078564	39.518543	119.286945	1120	CUFF.712.3	1801
BnaA01g14870D	BnaA01g14870D	j	CUFF.712	CUFF.712.3	82	28.864467	25.818935	31.909998	97.543771	1505	CUFF.712.3	1801
BnaA01g14880D	BnaA01g14880D	=	CUFF.713	CUFF.713.1	100	14.260012	12.441584	16.078439	47.609566	1628	CUFF.713.1	1811
BnaA01g14910D	BnaA01g14910D	j	CUFF.714	CUFF.714.1	100	6.518324	5.441351	7.595297	22.871675	2565	CUFF.714.1	936
BnaA01g14930D	BnaA01g14930D	j	CUFF.715	CUFF.715.1	38	10.010797	7.731739	12.289855	35.126162	1119	CUFF.715.3	276
BnaA01g14900D	BnaA01g14900D	o	CUFF.715	CUFF.715.2	100	26.658855	23.290036	30.027674	93.541331	1139	CUFF.715.3	799
BnaA01g14930D	BnaA01g14930D	=	CUFF.715	CUFF.715.3	41	11.040888	9.205068	12.876709	38.740576	1593	CUFF.715.3	276
BnaA01g14940D	BnaA01g14940D	j	CUFF.716	CUFF.716.1	42	0.896904	0.184105	1.609704	3.029978	1120	CUFF.716.1	1175
BnaA01g14940D	BnaA01g14940D	j	CUFF.716	CUFF.716.2	100	2.131445	1.171513	3.091377	7.200580	1120	CUFF.716.1	1175
BnaA01g14950D	BnaA01g14950D	=	CUFF.717	CUFF.717.1	100	18.013390	15.551933	20.474846	59.240842	1177	CUFF.717.1	1206
BnaA01g14960D	BnaA01g14960D	c	CUFF.718	CUFF.718.1	100	28.095573	23.955696	32.235451	95.367524	746	CUFF.718.1	948
BnaA01g14990D	BnaA01g14990D	=	CUFF.719	CUFF.719.1	100	5.371245	4.423258	6.319232	18.877676	1934	CUFF.719.1	1989
BnaA01g15060D	BnaA01g15060D	j	CUFF.720	CUFF.720.1	100	3.353703	2.718857	3.988549	11.298445	2769	CUFF.720.1	2785
BnaA01g15070D	BnaA01g15070D	j	CUFF.721	CUFF.721.1	95	3.266975	2.601835	3.932114	11.217963	3870	CUFF.721.1	4377
BnaA01g15070D	BnaA01g15070D	j	CUFF.721	CUFF.721.2	100	3.442343	2.766439	4.118247	11.820134	3867	CUFF.721.1	4377
BnaA01g15080D	BnaA01g15080D	=	CUFF.722	CUFF.722.1	100	17.103858	14.068952	20.138764	58.503891	869	CUFF.722.1	1316
BnaA01g15080D	BnaA01g15080D	j	CUFF.722	CUFF.722.2	26	4.483367	1.891416	7.075317	15.335394	615	CUFF.722.1	1316
BnaA01g15100D	BnaA01g15100D	=	CUFF.723	CUFF.723.1	100	3.371962	2.162944	4.580980	10.823574	924	CUFF.723.1	1028
BnaA01g15140D	BnaA01g15140D	j	CUFF.724	CUFF.724.1	100	14.879649	13.587834	16.171464	50.963649	3566	CUFF.724.1	2266
BnaA01g15220D	BnaA01g15220D	j	CUFF.725	CUFF.725.1	100	1.041263	0.500571	1.581956	3.454512	1320	CUFF.725.1	1045
BnaA01g15240D	BnaA01g15240D	e	CUFF.726	CUFF.726.1	100	2.356161	0.684818	4.027504	7.732829	558	CUFF.727.1	1357
BnaA01g15240D	BnaA01g15240D	=	CUFF.727	CUFF.727.1	100	1.940213	1.274129	2.606296	6.367703	1659	CUFF.727.1	1357
BnaA01g15250D	BnaA01g15250D	=	CUFF.728	CUFF.728.1	100	7.606330	6.413180	8.799480	25.060516	1895	CUFF.728.1	1953
BnaA01g15280D	BnaA01g15280D	j	CUFF.729	CUFF.729.1	100	7.499675	4.666750	10.332600	25.235759	503	CUFF.729.1	566
BnaA01g15300D	BnaA01g15300D	=	CUFF.730	CUFF.730.1	100	8.646268	7.110701	10.181836	29.305551	1354	CUFF.730.1	1430
BnaA01g15310D	BnaA01g15310D	o	CUFF.731	CUFF.731.1	100	1.864148	0.660491	3.067804	5.812342	610	CUFF.731.1	2062
BnaA01g15310D	BnaA01g15310D	c	CUFF.732	CUFF.732.1	100	1.891050	1.149451	2.632649	6.751679	1224	CUFF.732.1	2062
BnaA01g01470D	BnaA01g01470D	=	CUFF.733	CUFF.733.1	100	81.001433	75.144435	86.858431	268.078790	910	CUFF.733.1	986
BnaA01g01500D	BnaA01g01500D	j	CUFF.734	CUFF.734.1	100	10.381553	8.499505	12.263600	36.150559	1125	CUFF.734.1	1142
BnaA01g01520D	BnaA01g01520D	j	CUFF.735	CUFF.735.1	100	0.961802	0.481122	1.442483	3.517712	1447	CUFF.735.1	11805
BnaA01g01520D	BnaA01g01520D	j	CUFF.736	CUFF.736.1	100	1.037453	0.767571	1.307334	3.594639	6039	CUFF.736.2	11805
BnaA01g01520D	BnaA01g01520D	j	CUFF.736	CUFF.736.2	60	0.623401	0.397768	0.849033	2.160003	6121	CUFF.736.2	11805
BnaA01g01520D	BnaA01g01520D	j	CUFF.737	CUFF.737.1	47	1.588459	1.000449	2.176469	5.514423	2598	CUFF.737.2	11805
BnaA01g01520D	BnaA01g01520D	c	CUFF.737	CUFF.737.2	100	3.361998	2.615321	4.108675	11.671361	2664	CUFF.737.2	11805
BnaA01g01550D	BnaA01g01550D	=	CUFF.738	CUFF.738.1	100	37.996813	34.303608	41.690018	119.567015	1027	CUFF.738.1	815
BnaA01g01560D	BnaA01g01560D	x	CUFF.739	CUFF.739.1	100	33.170203	30.091800	36.248606	106.789297	1234	CUFF.739.1	922
BnaA01g01570D	BnaA01g01570D	=	CUFF.740	CUFF.740.1	100	8.987686	7.351629	10.623744	29.433731	1256	CUFF.740.1	1384
BnaA01g01580D	BnaA01g01580D	j	CUFF.741	CUFF.741.1	64	2.067227	0.920483	3.213971	7.325693	810	CUFF.741.1	918
BnaA01g01580D	BnaA01g01580D	j	CUFF.741	CUFF.741.2	100	3.218328	1.715065	4.721591	11.404885	780	CUFF.741.1	918
BnaA01g01580D	BnaA01g01580D	j	CUFF.741	CUFF.741.3	39	1.267961	0.297673	2.238250	4.493313	796	CUFF.741.1	918
BnaA01g01590D	BnaA01g01590D	=	CUFF.742	CUFF.742.1	100	29.580087	22.873520	36.286654	106.449535	432	CUFF.743.1	445
BnaA01g01590D	BnaA01g01590D	e	CUFF.743	CUFF.743.1	100	2.269025	0.813835	3.724215	8.165514	620	CUFF.743.1	445
BnaA01g01620D	BnaA01g01620D	o	CUFF.744	CUFF.744.1	100	11.272538	7.884537	14.660539	40.410315	512	CUFF.744.1	1082
BnaA01g01620D	BnaA01g01620D	j	CUFF.745	CUFF.745.1	100	6.014678	4.114828	7.914529	19.773275	725	CUFF.745.1	1082
BnaA01g01630D	BnaA01g01630D	c	CUFF.746	CUFF.746.1	100	2.533580	1.740544	3.326616	8.524131	1448	CUFF.746.1	1840
-	-	u	CUFF.747	CUFF.747.1	100	1.692700	0.917007	2.468392	5.485259	1068	CUFF.747.1	-
BnaA01g01650D	BnaA01g01650D	j	CUFF.748	CUFF.748.1	100	7.811619	6.617923	9.005315	26.306685	2205	CUFF.748.1	2114
BnaA01g01650D	BnaA01g01650D	c	CUFF.748	CUFF.748.2	98	7.647621	5.886009	9.409233	25.754400	1213	CUFF.748.1	2114
BnaA01g01650D	BnaA01g01650D	j	CUFF.748	CUFF.748.3	32	2.525504	1.616519	3.434488	8.504976	1686	CUFF.748.1	2114
BnaA01g01660D	BnaA01g01660D	c	CUFF.749	CUFF.749.1	80	4.109900	1.590517	6.629282	14.042110	446	CUFF.749.2	1887
BnaA01g01660D	BnaA01g01660D	j	CUFF.749	CUFF.749.2	100	5.135235	4.072269	6.198201	17.545328	1630	CUFF.749.2	1887
BnaA01g01670D	BnaA01g01670D	=	CUFF.750	CUFF.750.1	100	116.416080	107.299260	125.532901	391.756451	791	CUFF.750.1	857
BnaA01g01680D	BnaA01g01680D	c	CUFF.751	CUFF.751.1	100	8.907205	6.815223	10.999187	30.544017	928	CUFF.751.1	1676
BnaA01g01680D	BnaA01g01680D	j	CUFF.751	CUFF.751.2	19	1.716910	0.572164	2.861657	5.887518	925	CUFF.751.1	1676
BnaA01g01690D	BnaA01g01690D	e	CUFF.752	CUFF.752.1	100	6.835335	5.778675	7.891995	22.778519	2280	CUFF.752.1	1177
BnaA01g01690D	BnaA01g01690D	=	CUFF.753	CUFF.753.1	100	93.284887	86.292225	100.277550	310.868690	1034	CUFF.752.1	1177
BnaA01g01700D	BnaA01g01700D	=	CUFF.754	CUFF.754.1	100	188.467040	179.505647	197.428433	645.221822	2970	CUFF.754.1	3148
BnaA01g01740D	BnaA01g01740D	j	CUFF.755	CUFF.755.1	100	71.528549	65.676706	77.380391	246.155064	1155	CUFF.755.1	879
BnaA01g01740D	BnaA01g01740D	j	CUFF.755	CUFF.755.2	26	18.928258	15.841949	22.014567	65.138838	1155	CUFF.755.1	879
BnaA01g01750D	BnaA01g01750D	j	CUFF.756	CUFF.756.1	100	1.169725	0.698230	1.641221	3.852660	1807	CUFF.756.1	8151
BnaA01g01750D	BnaA01g01750D	j	CUFF.757	CUFF.757.1	100	1.164864	0.643921	1.685808	3.802142	1448	CUFF.757.1	8151
BnaA01g01750D	BnaA01g01750D	j	CUFF.758	CUFF.758.1	50	0.352383	0.079998	0.624768	1.252195	2501	CUFF.758.1	8151
BnaA01g01750D	BnaA01g01750D	j	CUFF.758	CUFF.758.2	63	0.446372	0.099322	0.793422	1.586186	2191	CUFF.758.1	8151
BnaA01g01750D	BnaA01g01750D	j	CUFF.758	CUFF.758.3	100	0.711336	0.298824	1.123848	2.527738	2496	CUFF.758.1	8151
BnaA01g01750D	BnaA01g01750D	e	CUFF.759	CUFF.759.1	100	0.463942	0.122932	0.804951	1.648619	2091	CUFF.758.1	8151
BnaA01g01750D	BnaA01g01750D	j	CUFF.760	CUFF.760.1	100	6.902665	5.967809	7.837521	23.553589	2752	CUFF.760.1	8151
BnaA01g01760D	BnaA01g01760D	j	CUFF.761	CUFF.761.1	38	3.241108	2.332668	4.149548	10.949237	1967	CUFF.761.1	1059
BnaA01g01760D	BnaA01g01760D	j	CUFF.761	CUFF.761.2	100	8.530920	7.062892	9.998949	28.819488	1893	CUFF.761.1	1059
BnaA01g01760D	BnaA01g01760D	e	CUFF.762	CUFF.762.1	100	4.001696	2.719149	5.284242	13.518684	1501	CUFF.761.1	1059
BnaA01g01780D	BnaA01g01780D	=	CUFF.763	CUFF.763.1	100	327.950200	306.046931	349.853469	1110.600288	549	CUFF.763.1	773
BnaA01g01800D	BnaA01g01800D	=	CUFF.764	CUFF.764.1	100	403.191561	378.309648	428.073473	1379.018190	572	CUFF.764.1	1017
BnaA01g01810D	BnaA01g01810D	e	CUFF.765	CUFF.765.1	100	15.161366	13.400796	16.921935	51.416298	1858	CUFF.765.1	1475
BnaA01g01810D	BnaA01g01810D	=	CUFF.766	CUFF.766.1	100	39.339029	34.841091	43.836967	133.409305	880	CUFF.765.1	1475
BnaA01g01880D	BnaA01g01880D	e	CUFF.767	CUFF.767.1	100	1.567815	0.673990	2.461640	5.530085	802	CUFF.768.1	1080
BnaA01g01880D	BnaA01g01880D	j	CUFF.768	CUFF.768.1	100	3.124414	1.869613	4.379215	11.020609	828	CUFF.768.1	1080
BnaA01g01890D	BnaA01g01890D	=	CUFF.769	CUFF.769.1	100	5.990646	3.592223	8.389069	22.026071	525	CUFF.769.1	183
BnaA01g01900D	BnaA01g01900D	=	CUFF.770	CUFF.770.1	100	112.105566	101.718394	122.492739	398.070836	605	CUFF.770.1	720
BnaA01g01910D	BnaA01g01910D	o	CUFF.771	CUFF.771.1	100	4.476530	3.501418	5.451642	14.566575	1585	CUFF.771.1	940
BnaA01g01950D	BnaA01g01950D	=	CUFF.772	CUFF.772.1	100	6.358091	5.124833	7.591348	21.153838	1601	CUFF.773.1	1406
BnaA01g01950D	BnaA01g01950D	e	CUFF.773	CUFF.773.1	100	0.755437	0.323221	1.187652	2.513394	2058	CUFF.773.1	1406
BnaA01g01960D	BnaA01g01960D	=	CUFF.774	CUFF.774.1	100	5.660030	4.101114	7.218946	20.064629	894	CUFF.774.1	660
BnaA01g01960D	BnaA01g01960D	p	CUFF.775	CUFF.775.1	100	2.813339	1.336520	4.290158	9.081198	614	CUFF.775.1	660
BnaA01g01970D	BnaA01g01970D	=	CUFF.776	CUFF.776.1	100	3.163722	2.443985	3.883460	10.733572	2069	CUFF.776.1	2075
BnaA01g01980D	BnaA01g01980D	=	CUFF.777	CUFF.777.1	100	89.175481	82.588799	95.762164	307.885290	1198	CUFF.777.2	1674
BnaA01g01980D	BnaA01g01980D	j	CUFF.777	CUFF.777.2	16	14.519200	11.824769	17.213631	50.128668	1287	CUFF.777.2	1674
BnaA01g01990D	BnaA01g01990D	j	CUFF.778	CUFF.778.1	25	0.843560	0.415091	1.272028	2.850501	2563	CUFF.778.1	2502
BnaA01g01990D	BnaA01g01990D	=	CUFF.778	CUFF.778.2	100	3.390224	2.660755	4.119693	11.456021	2482	CUFF.778.1	2502
BnaA01g02020D	BnaA01g02020D	j	CUFF.779	CUFF.779.1	100	11.154025	8.000886	14.307163	38.473025	620	CUFF.779.2	931
BnaA01g02020D	BnaA01g02020D	j	CUFF.779	CUFF.779.2	87	9.733405	7.552481	11.914330	33.572953	1005	CUFF.779.2	931
BnaA01g02020D	BnaA01g02020D	e	CUFF.780	CUFF.780.1	100	2.871488	1.329974	4.413002	9.904482	816	CUFF.779.2	931
BnaA01g02050D	BnaA01g02050D	=	CUFF.781	CUFF.781.1	100	45.105383	40.914503	49.296262	156.908988	1157	CUFF.781.1	1362
BnaA01g02070D	BnaA01g02070D	j	CUFF.782	CUFF.782.1	100	3.641437	2.518827	4.764047	13.040873	1087	CUFF.782.1	1061
BnaA01g02080D	BnaA01g02080D	=	CUFF.783	CUFF.783.1	100	4.662124	3.048298	6.275950	16.033029	747	CUFF.783.1	426
BnaA01g02090D	BnaA01g02090D	=	CUFF.784	CUFF.784.1	100	27.910498	25.448706	30.372290	95.919135	1937	CUFF.784.1	2054
BnaA01g02100D	BnaA01g02100D	j	CUFF.785	CUFF.785.1	100	11.303710	9.912708	12.694713	38.642640	2348	CUFF.785.2	2811
BnaA01g02100D	BnaA01g02100D	j	CUFF.785	CUFF.785.2	18	2.079250	1.414236	2.744263	7.108081	2470	CUFF.785.2	2811
BnaA01g02100D	BnaA01g02100D	e	CUFF.786	CUFF.786.1	100	17.730887	14.803782	20.657993	60.614460	889	CUFF.785.2	2811
BnaA01g02130D	BnaA01g02130D	j	CUFF.787	CUFF.787.1	100	2.491904	1.773799	3.210009	8.369066	1682	CUFF.787.1	1551
BnaA01g02150D	BnaA01g02150D	j	CUFF.788	CUFF.788.1	100	1.158694	0.653521	1.663866	4.303170	1577	CUFF.788.1	3016
BnaA01g02160D	BnaA01g02160D	j	CUFF.789	CUFF.789.1	100	26.109661	23.533873	28.685448	87.895533	1348	CUFF.789.1	1523
BnaA01g02170D	BnaA01g02170D	=	CUFF.790	CUFF.790.1	62	14.909451	12.687319	17.131584	50.934318	1281	CUFF.790.1	1384
BnaA01g02170D	BnaA01g02170D	j	CUFF.790	CUFF.790.2	100	24.061334	17.051986	31.070682	82.199378	427	CUFF.790.1	1384
BnaA01g02180D	BnaA01g02180D	j	CUFF.791	CUFF.791.1	100	6.198256	5.340144	7.056367	20.593915	2907	CUFF.791.1	2536
BnaA01g02190D	BnaA01g02190D	=	CUFF.792	CUFF.792.1	100	5.335333	4.259402	6.411265	18.274357	1829	CUFF.792.1	1850
BnaA01g02190D	BnaA01g02190D	j	CUFF.792	CUFF.792.2	16	0.832192	0.286241	1.378143	2.850387	1829	CUFF.792.1	1850
BnaA01g02210D	BnaA01g02210D	j	CUFF.793	CUFF.793.1	84	4.140683	3.143874	5.137493	14.248055	1761	CUFF.793.1	1209
BnaA01g02210D	BnaA01g02210D	j	CUFF.793	CUFF.793.2	100	4.918368	3.464653	6.372083	16.924061	1119	CUFF.793.1	1209
BnaA01g02220D	BnaA01g02220D	=	CUFF.794	CUFF.794.1	100	16.227251	13.182507	19.271995	55.564734	763	CUFF.794.1	1008
BnaA01g02240D	BnaA01g02240D	=	CUFF.795	CUFF.795.1	100	20.106875	16.922251	23.291498	70.213150	898	CUFF.796.1	864
BnaA01g02240D	BnaA01g02240D	e	CUFF.796	CUFF.796.1	100	3.071716	1.916019	4.227413	10.726422	1173	CUFF.796.1	864
BnaA01g02250D	BnaA01g02250D	=	CUFF.797	CUFF.797.1	100	36.257223	31.338957	41.175489	120.292175	708	CUFF.797.1	734
BnaA01g02260D	BnaA01g02260D	e	CUFF.798	CUFF.798.1	100	5.808475	4.040313	7.576638	19.838190	789	CUFF.798.1	1083
BnaA01g02260D	BnaA01g02260D	=	CUFF.799	CUFF.799.1	100	29.738673	25.457044	34.020303	101.569069	743	CUFF.798.1	1083
BnaA01g02270D	BnaA01g02270D	=	CUFF.800	CUFF.800.1	100	83.113249	78.023572	88.202926	277.379288	1930	CUFF.800.1	1647
BnaA01g02290D	BnaA01g02290D	j	CUFF.801	CUFF.801.1	100	3.567510	2.825495	4.309526	11.944017	2199	CUFF.801.1	2106
BnaA01g02300D	BnaA01g02300D	j	CUFF.802	CUFF.802.1	55	6.670983	5.900218	7.441748	23.155748	4302	CUFF.802.1	4074
BnaA01g02300D	BnaA01g02300D	c	CUFF.802	CUFF.802.2	100	12.149330	10.093249	14.205412	42.171721	1290	CUFF.802.1	4074
BnaA01g02330D	BnaA01g02330D	j	CUFF.803	CUFF.803.1	100	3.837379	2.625579	5.049179	13.803047	1153	CUFF.803.1	848
BnaA01g02330D	BnaA01g02330D	j	CUFF.803	CUFF.803.2	24	0.939277	0.225701	1.652854	3.378579	1141	CUFF.803.1	848
BnaA01g02340D	BnaA01g02340D	=	CUFF.804	CUFF.804.1	100	145.010102	135.675277	154.344926	452.483101	711	CUFF.804.1	668
BnaA01g02370D	BnaA01g02370D	j	CUFF.805	CUFF.805.1	100	1.016034	0.590181	1.441887	3.407591	1871	CUFF.805.1	3655
BnaA01g02390D	BnaA01g02390D	=	CUFF.806	CUFF.806.1	100	8.377845	5.772104	10.983586	29.537597	585	CUFF.806.1	279
BnaA01g02440D	BnaA01g02440D	e	CUFF.807	CUFF.807.1	100	2.585985	1.897764	3.274206	8.529976	1835	CUFF.807.1	2819
BnaA01g02440D	BnaA01g02440D	j	CUFF.808	CUFF.808.1	100	5.398020	3.096296	7.699743	19.739554	518	CUFF.808.1	2819
BnaA01g02440D	BnaA01g02440D	p	CUFF.809	CUFF.809.1	100	34.523789	31.162845	37.884733	115.185003	1354	CUFF.809.1	2819
-	-	u	CUFF.810	CUFF.810.1	100	67.323222	59.377800	75.268645	224.616875	604	CUFF.809.1	-
BnaA01g02470D	BnaA01g02470D	=	CUFF.811	CUFF.811.1	68	5.962007	3.996104	7.927911	19.734657	816	CUFF.811.2	635
BnaA01g02470D	BnaA01g02470D	j	CUFF.811	CUFF.811.2	100	8.755940	6.433276	11.078603	28.982765	827	CUFF.811.2	635
BnaA01g02480D	BnaA01g02480D	e	CUFF.812	CUFF.812.1	100	7.183068	5.726318	8.639817	24.430545	1678	CUFF.812.1	1039
BnaA01g02480D	BnaA01g02480D	o	CUFF.813	CUFF.813.1	100	5.446681	3.939270	6.954093	18.524869	1338	CUFF.812.1	1039
BnaA01g02480D	BnaA01g02480D	o	CUFF.813	CUFF.813.2	82	4.459499	3.046533	5.872465	15.167335	1330	CUFF.812.1	1039
BnaA01g02490D	BnaA01g02490D	=	CUFF.814	CUFF.814.1	100	184.396889	172.287213	196.506564	640.188722	831	CUFF.814.1	1033
BnaA01g02500D	BnaA01g02500D	j	CUFF.815	CUFF.815.1	100	12.295912	10.473380	14.118444	42.206525	1451	CUFF.815.1	1508
BnaA01g02500D	BnaA01g02500D	c	CUFF.815	CUFF.815.2	65	7.980999	5.397589	10.564410	27.395304	662	CUFF.815.1	1508
BnaA01g02510D	BnaA01g02510D	j	CUFF.816	CUFF.816.1	100	1.857447	1.140570	2.574323	6.375808	1384	CUFF.816.1	1291
BnaA01g02520D	BnaA01g02520D	j	CUFF.817	CUFF.817.1	25	1.915575	0.998882	2.832268	6.666618	1291	CUFF.817.3	1686
BnaA01g02520D	BnaA01g02520D	j	CUFF.817	CUFF.817.2	46	3.538046	2.511964	4.564127	12.313167	1700	CUFF.817.3	1686
BnaA01g02520D	BnaA01g02520D	j	CUFF.817	CUFF.817.3	100	7.713499	6.283737	9.143261	26.844652	1702	CUFF.817.3	1686
BnaA01g02530D	BnaA01g02530D	e	CUFF.818	CUFF.818.1	100	69.037751	63.573737	74.501766	233.221743	1149	CUFF.818.1	1029
BnaA01g02540D	BnaA01g02540D	=	CUFF.819	CUFF.819.1	100	56.962981	47.680731	66.245231	193.931000	432	CUFF.819.1	697
BnaA01g02550D	BnaA01g02550D	=	CUFF.820	CUFF.820.1	100	17.906808	13.911017	21.902598	61.875922	568	CUFF.820.1	240
BnaA01g02570D	BnaA01g02570D	=	CUFF.821	CUFF.821.1	100	97.890749	91.159547	104.621950	325.688785	1207	CUFF.821.1	465
BnaA01g02590D	BnaA01g02590D	j	CUFF.822	CUFF.822.1	100	6.860193	5.659334	8.061051	23.510686	1926	CUFF.822.1	2083
BnaA01g02590D	BnaA01g02590D	j	CUFF.822	CUFF.822.2	60	4.136197	2.883017	5.389378	14.175233	1345	CUFF.822.1	2083
BnaA01g02610D	BnaA01g02610D	j	CUFF.823	CUFF.823.1	100	4.095847	2.632736	5.558958	13.783009	843	CUFF.823.2	1035
BnaA01g02610D	BnaA01g02610D	j	CUFF.823	CUFF.823.2	79	3.223643	2.080798	4.366487	10.847938	1035	CUFF.823.2	1035
BnaA01g02620D	BnaA01g02620D	=	CUFF.824	CUFF.824.1	100	7.529221	6.026375	9.032067	25.436761	1343	CUFF.824.2	1370
BnaA01g02620D	BnaA01g02620D	j	CUFF.824	CUFF.824.2	13	0.955360	0.285751	1.624969	3.227594	1371	CUFF.824.2	1370
BnaA01g02630D	BnaA01g02630D	j	CUFF.825	CUFF.825.1	100	16.243165	14.239627	18.246702	54.483230	1744	CUFF.825.1	1557
BnaA01g02630D	BnaA01g02630D	c	CUFF.825	CUFF.825.2	97	15.690197	13.035115	18.345279	52.628452	1103	CUFF.825.1	1557
BnaA01g02640D	BnaA01g02640D	j	CUFF.826	CUFF.826.1	100	40.345473	36.942376	43.748571	138.903344	1557	CUFF.826.1	1780
BnaA01g02650D	BnaA01g02650D	=	CUFF.827	CUFF.827.1	100	88.383457	82.740292	94.026623	295.440110	1609	CUFF.827.1	1786
BnaA01g02660D	BnaA01g02660D	=	CUFF.828	CUFF.828.1	100	21.126155	18.798425	23.453886	69.537243	1543	CUFF.828.1	1622
BnaA01g02670D	BnaA01g02670D	j	CUFF.829	CUFF.829.1	44	18.423039	16.602234	20.243845	63.354957	2752	CUFF.829.1	3036
BnaA01g02670D	BnaA01g02670D	c	CUFF.829	CUFF.829.2	100	41.621677	38.609294	44.634059	143.132709	2477	CUFF.829.1	3036
BnaA01g02690D	BnaA01g02690D	j	CUFF.830	CUFF.830.1	100	11.248932	10.032543	12.465321	38.920241	2810	CUFF.830.1	3094
BnaA01g02710D	BnaA01g02710D	c	CUFF.831	CUFF.831.1	100	3.721953	1.789269	5.654636	13.709706	534	CUFF.831.1	1264
BnaA01g02740D	BnaA01g02740D	j	CUFF.832	CUFF.832.1	100	4.070470	3.379342	4.761599	13.970705	2985	CUFF.832.1	1998
BnaA01g02740D	BnaA01g02740D	c	CUFF.832	CUFF.832.2	100	4.079337	2.483194	5.675480	14.001139	816	CUFF.832.1	1998
BnaA01g02770D	BnaA01g02770D	c	CUFF.833	CUFF.833.1	92	16.880208	13.983079	19.777337	57.807820	1001	CUFF.833.2	2220
BnaA01g02770D	BnaA01g02770D	j	CUFF.833	CUFF.833.2	100	18.436920	16.548058	20.325781	63.138921	2179	CUFF.833.2	2220
BnaA01g02780D	BnaA01g02780D	=	CUFF.834	CUFF.834.1	100	1.700810	1.010423	2.391198	5.729976	1281	CUFF.834.1	1686
BnaA01g02790D	BnaA01g02790D	=	CUFF.835	CUFF.835.1	100	5.148683	3.866029	6.431337	16.946523	1153	CUFF.835.1	1044
BnaA01g02800D	BnaA01g02800D	j	CUFF.836	CUFF.836.1	100	3.645454	3.046291	4.244616	12.662362	3838	CUFF.836.2	3790
BnaA01g02800D	BnaA01g02800D	j	CUFF.836	CUFF.836.2	19	0.677955	0.362875	0.993035	2.354854	3840	CUFF.836.2	3790
BnaA01g02810D	BnaA01g02810D	=	CUFF.837	CUFF.837.1	100	16.854759	13.434463	20.275054	53.239712	642	CUFF.837.1	744
BnaA01g02820D	BnaA01g02820D	j	CUFF.838	CUFF.838.1	100	7.469611	6.422775	8.516447	26.179879	2399	CUFF.838.1	2429
BnaA01g02830D	BnaA01g02830D	=	CUFF.839	CUFF.839.1	100	19.510256	16.326970	22.693542	67.157231	826	CUFF.839.1	946
BnaA01g02840D	BnaA01g02840D	=	CUFF.840	CUFF.840.1	100	19.668512	16.828119	22.508906	67.712056	1002	CUFF.840.1	929
BnaA01g02850D	BnaA01g02850D	j	CUFF.841	CUFF.841.1	100	6.286275	4.971261	7.601289	21.641526	1346	CUFF.841.1	1468
BnaA01g02860D	BnaA01g02860D	=	CUFF.842	CUFF.842.1	100	4.072082	3.357630	4.786534	13.855527	2687	CUFF.842.1	2829
BnaA01g02880D	BnaA01g02880D	=	CUFF.843	CUFF.843.1	100	16.739871	14.908819	18.570923	57.745770	1919	CUFF.843.1	1833
BnaA01g02890D	BnaA01g02890D	j	CUFF.844	CUFF.844.1	100	1.273591	0.538872	2.008311	4.550877	926	CUFF.844.1	1074
BnaA01g02910D	BnaA01g02910D	o	CUFF.845	CUFF.845.1	100	0.875897	0.473441	1.278353	2.700032	1769	CUFF.845.1	2413
BnaA01g02920D	BnaA01g02920D	j	CUFF.846	CUFF.846.1	100	3.212243	2.229847	4.194638	10.854739	1220	CUFF.846.1	1618
BnaA01g02930D	BnaA01g02930D	c	CUFF.847	CUFF.847.1	100	2.005164	1.177227	2.833102	6.953095	1132	CUFF.847.1	1791
BnaA01g02930D	BnaA01g02930D	c	CUFF.848	CUFF.848.1	100	6.569271	2.925295	10.213247	24.669848	363	CUFF.848.1	1791
BnaA01g02940D	BnaA01g02940D	=	CUFF.849	CUFF.849.1	100	63.894409	55.580237	72.208580	220.492773	527	CUFF.849.1	682
BnaA01g02950D	BnaA01g02950D	j	CUFF.850	CUFF.850.1	35	3.607380	2.681427	4.533333	12.448683	2138	CUFF.850.1	1799
BnaA01g02950D	BnaA01g02950D	=	CUFF.850	CUFF.850.2	100	10.266204	8.841396	11.691011	35.427571	2138	CUFF.850.1	1799
BnaA01g02990D	BnaA01g02990D	j	CUFF.851	CUFF.851.1	29	0.983940	0.488828	1.479053	3.378429	2015	CUFF.851.2	1535
BnaA01g02990D	BnaA01g02990D	j	CUFF.851	CUFF.851.2	100	3.354628	2.604156	4.105100	11.518354	2361	CUFF.851.2	1535
BnaA01g02990D	BnaA01g02990D	j	CUFF.851	CUFF.851.3	69	2.317525	1.276951	3.358100	7.957388	1194	CUFF.851.2	1535
BnaA01g03010D	BnaA01g03010D	=	CUFF.852	CUFF.852.1	100	3.080901	2.253998	3.907804	10.621949	1531	CUFF.852.1	1679
BnaA01g03020D	BnaA01g03020D	=	CUFF.853	CUFF.853.1	100	2.274844	1.500167	3.049521	7.313227	1337	CUFF.853.1	1461
BnaA01g03050D	BnaA01g03050D	j	CUFF.854	CUFF.854.1	20	20.284380	18.171392	22.397368	67.845142	2542	CUFF.854.1	2310
BnaA01g03050D	BnaA01g03050D	j	CUFF.854	CUFF.854.2	100	103.707440	97.861118	109.553762	346.870152	2312	CUFF.854.1	2310
BnaA01g03060D	BnaA01g03060D	=	CUFF.855	CUFF.855.1	100	10.416128	9.265780	11.566476	34.136441	3593	CUFF.855.1	3698
BnaA01g03060D	BnaA01g03060D	j	CUFF.855	CUFF.855.2	19	2.002788	1.437658	2.567919	6.563674	3590	CUFF.855.1	3698
BnaA01g03060D	BnaA01g03060D	e	CUFF.856	CUFF.856.1	100	4.715372	3.358212	6.072532	15.453536	1532	CUFF.855.1	3698
BnaA01g03070D	BnaA01g03070D	j	CUFF.857	CUFF.857.1	51	1.465945	0.914104	2.017786	5.047817	2680	CUFF.857.1	3384
BnaA01g03070D	BnaA01g03070D	j	CUFF.857	CUFF.857.2	100	2.886152	2.188474	3.583830	9.938141	2655	CUFF.857.1	3384
BnaA01g03080D	BnaA01g03080D	j	CUFF.858	CUFF.858.1	100	4.856892	3.086873	6.626911	16.816723	697	CUFF.858.1	532
BnaA01g03120D	BnaA01g03120D	j	CUFF.859	CUFF.859.1	30	2.577282	1.752570	3.401993	9.010698	1828	CUFF.859.1	1435
BnaA01g03120D	BnaA01g03120D	=	CUFF.859	CUFF.859.2	100	8.491544	7.038689	9.944399	29.688155	1652	CUFF.859.1	1435
BnaA01g03130D	BnaA01g03130D	=	CUFF.860	CUFF.860.1	100	5.272182	3.621936	6.922428	18.534813	815	CUFF.860.1	849
BnaA01g03140D	BnaA01g03140D	=	CUFF.861	CUFF.861.1	100	4.790359	2.701836	6.878883	16.670724	555	CUFF.861.1	399
BnaA01g03150D	BnaA01g03150D	=	CUFF.862	CUFF.862.1	100	146.977415	131.055170	162.899661	480.687152	423	CUFF.862.1	463
BnaA01g03210D	BnaA01g03210D	=	CUFF.863	CUFF.863.1	100	35.393145	29.677717	41.108574	115.826974	566	CUFF.863.1	701
BnaA01g03230D	BnaA01g03230D	c	CUFF.864	CUFF.864.1	71	2.224720	0.826872	3.622569	7.646030	672	CUFF.864.2	2264
BnaA01g03230D	BnaA01g03230D	j	CUFF.864	CUFF.864.2	100	3.112269	1.831007	4.393530	10.696400	905	CUFF.864.2	2264
BnaA01g03230D	BnaA01g03230D	c	CUFF.865	CUFF.865.2	100	6.267989	4.693871	7.842107	21.632228	1188	CUFF.865.3	2264
BnaA01g03230D	BnaA01g03230D	j	CUFF.865	CUFF.865.3	20	1.228776	0.432169	2.025383	4.240781	1189	CUFF.865.3	2264
BnaA01g03240D	BnaA01g03240D	=	CUFF.866	CUFF.866.1	100	7.235863	5.936101	8.535625	25.154006	2255	CUFF.866.1	2450
BnaA01g03240D	BnaA01g03240D	o	CUFF.867	CUFF.867.1	100	40.838469	37.106184	44.570753	141.966629	1532	CUFF.866.1	2450
BnaA01g03240D	BnaA01g03240D	o	CUFF.867	CUFF.867.2	19	7.598525	5.896861	9.300188	26.414725	1551	CUFF.866.1	2450
BnaA01g03270D	BnaA01g03270D	j	CUFF.868	CUFF.868.1	44	12.320936	10.151800	14.490072	42.231494	1548	CUFF.868.1	1609
BnaA01g03270D	BnaA01g03270D	=	CUFF.868	CUFF.868.2	100	28.268511	25.221739	31.315284	96.893730	1548	CUFF.868.1	1609
BnaA01g03280D	BnaA01g03280D	j	CUFF.869	CUFF.869.1	100	9.220576	7.182295	11.258857	31.286311	901	CUFF.869.1	941
BnaA01g03320D	BnaA01g03320D	j	CUFF.870	CUFF.870.1	100	11.545069	10.268586	12.821551	39.951804	2896	CUFF.870.1	3020
BnaA01g03320D	BnaA01g03320D	j	CUFF.870	CUFF.870.2	61	7.019878	5.178211	8.861545	24.292346	1189	CUFF.870.1	3020
BnaA01g03330D	BnaA01g03330D	=	CUFF.871	CUFF.871.1	100	236.417050	209.810630	263.023470	855.373199	331	CUFF.871.1	516
BnaA01g03340D	BnaA01g03340D	j	CUFF.872	CUFF.872.1	100	46.918610	40.787712	53.049508	161.993970	631	CUFF.872.1	749
BnaA01g03350D	BnaA01g03350D	j	CUFF.873	CUFF.873.1	100	2.734711	2.169474	3.299948	9.442025	2815	CUFF.873.1	2511
BnaA01g03360D	BnaA01g03360D	j	CUFF.874	CUFF.874.1	100	5.302003	3.809348	6.794659	17.731152	1039	CUFF.874.1	1215
BnaA01g03360D	BnaA01g03360D	j	CUFF.874	CUFF.874.2	41	2.169784	0.718058	3.621510	7.256270	688	CUFF.874.1	1215
BnaA01g03370D	BnaA01g03370D	c	CUFF.875	CUFF.875.1	100	40.688926	30.325155	51.052696	140.503626	333	CUFF.875.1	1645
BnaA01g03370D	BnaA01g03370D	c	CUFF.876	CUFF.876.1	100	26.819732	22.733522	30.905941	92.611674	734	CUFF.876.1	1645
BnaA01g03380D	BnaA01g03380D	j	CUFF.877	CUFF.877.1	100	6.823535	5.821743	7.825327	23.198893	2955	CUFF.877.1	2702
BnaA01g03380D	BnaA01g03380D	j	CUFF.877	CUFF.877.2	37	2.536570	1.800471	3.272669	8.623919	2714	CUFF.877.1	2702
BnaA01g03390D	BnaA01g03390D	j	CUFF.878	CUFF.878.1	100	3.386574	2.581208	4.191939	11.524667	1796	CUFF.878.1	3102
BnaA01g03390D	BnaA01g03390D	c	CUFF.879	CUFF.879.1	100	3.492535	2.382644	4.602425	11.965218	1088	CUFF.879.1	3102
BnaA01g03400D	BnaA01g03400D	j	CUFF.880	CUFF.880.1	69	12.063105	10.234147	13.892062	39.736275	1702	CUFF.880.1	1770
BnaA01g03400D	BnaA01g03400D	c	CUFF.880	CUFF.880.2	100	17.586656	14.886171	20.287142	57.931042	1217	CUFF.880.1	1770
BnaA01g03410D	BnaA01g03410D	e	CUFF.881	CUFF.881.1	100	8.614450	6.690424	10.538476	29.911666	905	CUFF.881.1	2697
BnaA01g03430D	BnaA01g03430D	=	CUFF.882	CUFF.882.1	100	4.014967	3.350879	4.679056	13.911209	3049	CUFF.882.1	1603
BnaA01g03450D	BnaA01g03450D	j	CUFF.883	CUFF.883.1	100	11.762682	9.770600	13.754764	39.800657	1227	CUFF.883.1	697
BnaA01g03440D	BnaA01g03440D	e	CUFF.884	CUFF.884.1	100	4.074553	2.016030	6.133077	13.786813	691	CUFF.883.1	765
BnaA01g03460D	BnaA01g03460D	=	CUFF.885	CUFF.885.1	100	1.765854	1.098821	2.432887	6.045755	1395	CUFF.885.1	1476
BnaA01g03480D	BnaA01g03480D	=	CUFF.886	CUFF.886.1	100	3.623839	2.394325	4.853354	12.403225	1052	CUFF.886.2	1078
BnaA01g03480D	BnaA01g03480D	j	CUFF.886	CUFF.886.2	22	0.806008	0.201466	1.410551	2.758705	1198	CUFF.886.2	1078
BnaA01g03500D	BnaA01g03500D	=	CUFF.887	CUFF.887.1	100	1.418763	0.824144	2.013382	4.976485	1380	CUFF.887.1	1498
BnaA01g03510D	BnaA01g03510D	j	CUFF.888	CUFF.888.1	12	1.662372	0.796917	2.527827	5.905472	1010	CUFF.888.1	2461
BnaA01g03510D	BnaA01g03510D	c	CUFF.888	CUFF.888.2	100	13.453867	10.370974	16.536760	47.794021	671	CUFF.888.1	2461
BnaA01g03510D	BnaA01g03510D	c	CUFF.889	CUFF.889.1	100	11.273219	9.362238	13.184201	39.482745	1237	CUFF.890.1	2461
BnaA01g03510D	BnaA01g03510D	e	CUFF.890	CUFF.890.1	100	1.430999	0.844162	2.017836	5.011857	1798	CUFF.890.1	2461
BnaA01g03530D	BnaA01g03530D	=	CUFF.891	CUFF.891.1	100	1.184962	0.528114	1.841810	3.997329	1038	CUFF.891.1	1321
BnaA01g03550D	BnaA01g03550D	j	CUFF.892	CUFF.892.1	100	3.637885	2.915871	4.359899	12.626965	2356	CUFF.892.1	3552
BnaA01g03550D	BnaA01g03550D	c	CUFF.893	CUFF.893.1	100	12.859399	10.321901	15.396898	45.593176	937	CUFF.893.2	3552
BnaA01g03550D	BnaA01g03550D	j	CUFF.893	CUFF.893.2	37	4.728108	3.270094	6.186122	16.763571	1127	CUFF.893.2	3552
BnaA01g03560D	BnaA01g03560D	=	CUFF.894	CUFF.894.1	100	6.953095	5.189530	8.716660	22.754024	898	CUFF.894.1	911
BnaA01g03570D	BnaA01g03570D	j	CUFF.895	CUFF.895.1	100	27.275264	25.007156	29.543373	94.134945	2268	CUFF.895.1	2117
BnaA01g03590D	BnaA01g03590D	j	CUFF.896	CUFF.896.1	100	18.927056	16.909267	20.944845	63.970436	1815	CUFF.896.1	1726
BnaA01g03600D	BnaA01g03600D	=	CUFF.897	CUFF.897.1	100	58.489272	51.803139	65.175405	202.998146	666	CUFF.897.1	934
BnaA01g03610D	BnaA01g03610D	j	CUFF.898	CUFF.898.1	100	4.184207	3.655051	4.713363	14.370582	6329	CUFF.898.2	5657
BnaA01g03610D	BnaA01g03610D	j	CUFF.898	CUFF.898.2	66	2.754828	2.310817	3.198839	9.461404	6379	CUFF.898.2	5657
BnaA01g03620D	BnaA01g03620D	j	CUFF.899	CUFF.899.1	51	7.378147	6.050264	8.706029	25.340107	2354	CUFF.899.1	1554
BnaA01g03620D	BnaA01g03620D	j	CUFF.899	CUFF.899.2	100	14.330391	12.594660	16.066121	49.217458	2351	CUFF.899.1	1554
BnaA01g03630D	BnaA01g03630D	j	CUFF.900	CUFF.900.1	31	4.895336	4.164458	5.626213	16.420048	3649	CUFF.900.1	3325
BnaA01g03630D	BnaA01g03630D	c	CUFF.900	CUFF.900.3	37	5.739622	4.448411	7.030833	19.251974	1667	CUFF.900.1	3325
BnaA01g03630D	BnaA01g03630D	c	CUFF.900	CUFF.900.4	100	15.703328	11.758099	19.648557	52.672467	578	CUFF.900.1	3325
BnaA01g03640D	BnaA01g03640D	c	CUFF.901	CUFF.901.1	100	2.415426	1.277199	3.553653	8.392208	773	CUFF.901.1	5149
BnaA01g03640D	BnaA01g03640D	j	CUFF.902	CUFF.902.1	100	3.399152	2.734226	4.064078	11.561786	2568	CUFF.902.1	5149
BnaA01g03640D	BnaA01g03640D	j	CUFF.903	CUFF.903.1	100	4.863100	3.822865	5.903336	16.615858	1594	CUFF.903.1	5149
BnaA01g03650D	BnaA01g03650D	x	CUFF.904	CUFF.904.1	100	2.253601	1.581509	2.925692	7.699265	1742	CUFF.904.1	1197
BnaA01g03650D	BnaA01g03650D	c	CUFF.905	CUFF.905.1	100	32.303314	27.660484	36.946145	110.361948	705	CUFF.905.1	1197
BnaA01g03670D	BnaA01g03670D	=	CUFF.906	CUFF.906.1	100	2.468498	1.700727	3.236268	8.815366	1437	CUFF.906.1	1277
BnaA01g03680D	BnaA01g03680D	j	CUFF.907	CUFF.907.1	93	10.659089	9.424796	11.893382	36.901854	3270	CUFF.907.1	3305
BnaA01g03680D	BnaA01g03680D	j	CUFF.907	CUFF.907.2	100	11.462136	9.755388	13.168884	39.682011	1944	CUFF.907.1	3305
BnaA01g03680D	BnaA01g03680D	j	CUFF.907	CUFF.907.3	71	8.086069	6.254802	9.917336	27.994038	1278	CUFF.907.1	3305
BnaA01g03730D	BnaA01g03730D	=	CUFF.908	CUFF.908.1	100	16.265705	13.993827	18.537582	56.056564	1233	CUFF.908.1	1169
BnaA01g03750D	BnaA01g03750D	j	CUFF.909	CUFF.909.1	100	14.166747	12.548042	15.785453	48.145484	2033	CUFF.909.1	813
BnaA01g03780D	BnaA01g03780D	j	CUFF.910	CUFF.910.1	100	3.252245	2.009458	4.495031	10.644416	855	CUFF.910.1	913
BnaA01g03790D	BnaA01g03790D	=	CUFF.911	CUFF.911.1	100	107.615452	101.903004	113.327900	371.240739	2638	CUFF.911.1	2851
BnaA01g03800D	BnaA01g03800D	j	CUFF.912	CUFF.912.1	100	21.269035	19.576504	22.961566	74.486891	3172	CUFF.912.1	1841
BnaA01g03840D	BnaA01g03840D	j	CUFF.913	CUFF.913.1	100	11.998487	10.359317	13.637658	40.299253	1655	CUFF.913.1	1708
BnaA01g03860D	BnaA01g03860D	=	CUFF.914	CUFF.914.1	100	65.170201	61.125277	69.215124	219.463711	2393	CUFF.914.1	3600
BnaA01g03860D	BnaA01g03860D	e	CUFF.915	CUFF.915.1	100	32.735432	29.733128	35.737736	110.238105	1732	CUFF.914.1	3600
BnaA01g03880D	BnaA01g03880D	c	CUFF.916	CUFF.916.1	100	2.686431	0.989310	4.383551	8.461179	506	CUFF.916.1	1111
BnaA01g04000D	BnaA01g04000D	=	CUFF.917	CUFF.917.1	100	393.946709	375.238855	412.654564	1329.770469	1554	CUFF.917.1	1799
BnaA01g04020D	BnaA01g04020D	j	CUFF.918	CUFF.918.1	100	14.811766	13.633766	15.989767	49.991714	4459	CUFF.918.1	4648
BnaA01g04020D	BnaA01g04020D	c	CUFF.919	CUFF.919.1	100	23.484022	18.175596	28.792447	77.970708	479	CUFF.919.1	4648
BnaA01g04030D	BnaA01g04030D	j	CUFF.920	CUFF.920.1	100	7.500187	6.399917	8.600457	25.812181	2464	CUFF.920.1	2334
BnaA01g04030D	BnaA01g04030D	c	CUFF.920	CUFF.920.2	80	5.992438	4.713406	7.271470	20.623207	1655	CUFF.920.1	2334
BnaA01g04040D	BnaA01g04040D	j	CUFF.921	CUFF.921.1	62	3.711303	2.153560	5.269046	13.130087	797	CUFF.921.1	868
BnaA01g04040D	BnaA01g04040D	j	CUFF.921	CUFF.921.2	25	1.512716	0.444160	2.581271	5.351783	793	CUFF.921.1	868
BnaA01g04040D	BnaA01g04040D	c	CUFF.921	CUFF.921.3	100	6.004099	3.278351	8.729846	21.241689	528	CUFF.921.1	868
BnaA01g04050D	BnaA01g04050D	=	CUFF.922	CUFF.922.1	100	1.346897	0.639864	2.053930	4.002926	1033	CUFF.922.1	942
-	-	u	CUFF.923	CUFF.923.1	100	1.187659	0.420803	1.954516	3.939015	827	CUFF.923.1	-
BnaA01g04070D	BnaA01g04070D	p	CUFF.924	CUFF.924.1	100	5.548487	3.223056	7.873918	18.076303	523	CUFF.924.1	492
BnaA01g04070D	BnaA01g04070D	=	CUFF.925	CUFF.925.1	100	23.300949	19.724141	26.877757	79.443651	799	CUFF.925.1	492
BnaA01g04100D	BnaA01g04100D	j	CUFF.926	CUFF.926.1	34	6.628082	5.483296	7.772868	22.126663	3195	CUFF.926.2	2978
BnaA01g04100D	BnaA01g04100D	j	CUFF.926	CUFF.926.2	35	6.967311	5.848734	8.085889	23.259119	3283	CUFF.926.2	2978
BnaA01g04100D	BnaA01g04100D	j	CUFF.926	CUFF.926.3	91	17.916808	16.178872	19.654744	59.812047	3180	CUFF.926.2	2978
BnaA01g04100D	BnaA01g04100D	j	CUFF.926	CUFF.926.4	100	19.636247	17.203533	22.068960	65.552085	1560	CUFF.926.2	2978
BnaA01g04110D	BnaA01g04110D	=	CUFF.927	CUFF.927.1	100	58.454358	54.180079	62.728637	197.567389	1589	CUFF.927.1	1707
BnaA01g04120D	BnaA01g04120D	=	CUFF.928	CUFF.928.1	100	8.961950	7.082404	10.841496	29.615863	958	CUFF.928.1	990
BnaA01g04130D	BnaA01g04130D	j	CUFF.929	CUFF.929.1	100	5.134649	4.572781	5.696517	18.147936	5724	CUFF.929.1	5809
BnaA01g04170D	BnaA01g04170D	j	CUFF.930	CUFF.930.1	100	1.657685	0.738167	2.577203	5.644873	786	CUFF.930.1	777
BnaA01g04200D	BnaA01g04200D	=	CUFF.931	CUFF.931.1	100	34.336662	31.772388	36.900937	115.664453	2406	CUFF.931.1	2379
-	-	u	CUFF.932	CUFF.932.1	100	3.441691	1.239183	5.644198	12.232666	442	CUFF.932.1	-
BnaA01g04290D	BnaA01g04290D	j	CUFF.933	CUFF.933.1	100	2.134618	1.759994	2.509242	7.348042	4901	CUFF.933.1	6033
BnaA01g04290D	BnaA01g04290D	j	CUFF.934	CUFF.934.1	88	0.703232	0.236700	1.169765	2.402552	1720	CUFF.934.2	6033
BnaA01g04290D	BnaA01g04290D	j	CUFF.934	CUFF.934.2	100	0.795581	0.306958	1.284204	2.718057	1722	CUFF.934.2	6033
BnaA01g04300D	BnaA01g04300D	j	CUFF.935	CUFF.935.1	100	17.142203	14.065573	20.218832	58.639878	838	CUFF.935.1	881
BnaA01g04300D	BnaA01g04300D	j	CUFF.935	CUFF.935.2	22	3.849279	2.200032	5.498525	13.167575	838	CUFF.935.1	881
BnaA01g04310D	BnaA01g04310D	o	CUFF.936	CUFF.936.1	100	13.102550	10.232857	15.972244	42.677881	688	CUFF.936.1	886
BnaA01g04320D	BnaA01g04320D	c	CUFF.937	CUFF.937.1	100	2.612349	1.884164	3.340534	9.115968	1714	CUFF.937.1	2538
BnaA01g04320D	BnaA01g04320D	c	CUFF.938	CUFF.938.1	100	2.223773	1.247905	3.199641	7.760006	927	CUFF.938.1	2538
BnaA01g04340D	BnaA01g04340D	j	CUFF.939	CUFF.939.1	100	11.745612	9.873631	13.617594	40.100653	1349	CUFF.939.1	1496
BnaA01g04340D	BnaA01g04340D	j	CUFF.939	CUFF.939.2	23	2.722665	1.447840	3.997490	9.295442	965	CUFF.939.1	1496
BnaA01g04350D	BnaA01g04350D	c	CUFF.940	CUFF.940.1	100	0.891546	0.420690	1.362402	2.608031	1397	CUFF.940.1	1956
BnaA01g04360D	BnaA01g04360D	j	CUFF.941	CUFF.941.1	100	25.353822	23.499221	27.208423	85.878630	3361	CUFF.941.1	3701
BnaA01g04390D	BnaA01g04390D	j	CUFF.942	CUFF.942.1	60	2.327308	1.927897	2.726719	8.106709	6004	CUFF.942.1	4029
BnaA01g04390D	BnaA01g04390D	j	CUFF.942	CUFF.942.2	100	3.899738	3.298093	4.501383	13.583953	4450	CUFF.942.1	4029
-	-	u	CUFF.943	CUFF.943.1	100	11.272280	6.843868	15.700691	39.269352	395	CUFF.943.1	-
-	-	u	CUFF.944	CUFF.944.1	100	0.983067	0.244331	1.721803	3.434241	1047	CUFF.945.1	-
-	-	u	CUFF.945	CUFF.945.1	100	3.224391	2.336310	4.112473	11.264073	1587	CUFF.945.1	-
BnaA01g04420D	BnaA01g04420D	=	CUFF.946	CUFF.946.1	100	24.130387	21.389275	26.871500	80.976701	1302	CUFF.946.1	1359
BnaA01g04430D	BnaA01g04430D	=	CUFF.947	CUFF.947.1	100	13.005219	10.496787	15.513652	41.296262	857	CUFF.947.1	961
BnaA01g04440D	BnaA01g04440D	e	CUFF.948	CUFF.948.1	100	8.429878	6.319433	10.540324	28.230609	827	CUFF.949.1	1940
BnaA01g04440D	BnaA01g04440D	j	CUFF.949	CUFF.949.1	33	2.597744	1.642463	3.553025	8.699520	1499	CUFF.949.1	1940
BnaA01g04440D	BnaA01g04440D	j	CUFF.949	CUFF.949.2	100	7.892029	6.342525	9.441534	26.429421	1399	CUFF.949.1	1940
BnaA01g04450D	BnaA01g04450D	j	CUFF.950	CUFF.950.1	21	1.144419	0.489627	1.799211	3.904372	1264	CUFF.950.1	754
BnaA01g04450D	BnaA01g04450D	j	CUFF.950	CUFF.950.2	100	5.523779	3.930050	7.117508	18.845270	996	CUFF.950.1	754
BnaA01g04450D	BnaA01g04450D	j	CUFF.950	CUFF.950.3	39	2.148385	1.141711	3.155058	7.329564	1110	CUFF.950.1	754
BnaA01g04460D	BnaA01g04460D	j	CUFF.951	CUFF.951.1	75	5.623194	4.303595	6.942792	18.785979	1272	CUFF.951.1	1334
BnaA01g04460D	BnaA01g04460D	c	CUFF.951	CUFF.951.2	100	7.546707	5.130142	9.963271	25.212056	661	CUFF.951.1	1334
BnaA01g04470D	BnaA01g04470D	j	CUFF.952	CUFF.952.1	41	1.399756	0.563302	2.236211	4.852157	1031	CUFF.952.1	1148
BnaA01g04470D	BnaA01g04470D	j	CUFF.952	CUFF.952.2	100	3.440511	2.238011	4.643011	11.926289	1031	CUFF.952.1	1148
BnaA01g04480D	BnaA01g04480D	j	CUFF.953	CUFF.953.1	37	6.461276	5.478355	7.444198	21.616674	2567	CUFF.953.1	3848
BnaA01g04480D	BnaA01g04480D	c	CUFF.953	CUFF.953.2	100	17.596796	15.001181	20.192411	58.871372	1133	CUFF.953.1	3848
BnaA01g04480D	BnaA01g04480D	j	CUFF.954	CUFF.954.1	100	4.889055	3.855883	5.922228	16.665748	1617	CUFF.954.1	3848
BnaA01g04510D	BnaA01g04510D	=	CUFF.955	CUFF.955.1	100	64.980843	58.101980	71.859706	219.254750	704	CUFF.955.1	906
BnaA01g04510D	BnaA01g04510D	e	CUFF.956	CUFF.956.1	100	17.202853	13.533064	20.872643	58.044912	635	CUFF.955.1	906
BnaA01g04520D	BnaA01g04520D	j	CUFF.957	CUFF.957.1	75	9.563898	7.614894	11.512901	32.668658	1063	CUFF.957.1	4066
BnaA01g04520D	BnaA01g04520D	c	CUFF.957	CUFF.957.2	100	12.794484	9.517720	16.071248	43.703794	638	CUFF.957.1	4066
BnaA01g04520D	BnaA01g04520D	j	CUFF.958	CUFF.958.1	12	1.466435	0.560088	2.372782	4.915782	964	CUFF.958.1	4066
BnaA01g04520D	BnaA01g04520D	j	CUFF.958	CUFF.958.2	100	11.883090	9.600679	14.165500	39.834482	960	CUFF.958.1	4066
BnaA01g04530D	BnaA01g04530D	=	CUFF.959	CUFF.959.1	100	1.637939	1.204765	2.071113	5.602514	2851	CUFF.959.1	2631
BnaA01g04540D	BnaA01g04540D	=	CUFF.960	CUFF.960.1	100	59.132993	50.825226	67.440760	191.296269	503	CUFF.960.1	751
BnaA01g04540D	BnaA01g04540D	j	CUFF.960	CUFF.960.2	17	10.162317	6.314380	14.010254	32.875274	439	CUFF.960.1	751
BnaA01g04550D	BnaA01g04550D	c	CUFF.961	CUFF.961.1	100	2.738544	1.369272	4.107816	8.691084	644	CUFF.961.1	1442
BnaA01g04560D	BnaA01g04560D	=	CUFF.962	CUFF.962.1	100	1.049191	0.591287	1.507096	3.557623	1650	CUFF.962.1	1566
BnaA01g04570D	BnaA01g04570D	j	CUFF.963	CUFF.963.1	100	9.555980	8.190598	10.921361	32.814182	2051	CUFF.964.1	2010
BnaA01g04570D	BnaA01g04570D	e	CUFF.964	CUFF.964.1	100	3.622252	2.912834	4.331671	12.438415	2899	CUFF.964.1	2010
BnaA01g04590D	BnaA01g04590D	j	CUFF.965	CUFF.965.1	52	3.482229	2.240439	4.724019	11.939385	963	CUFF.965.2	2524
BnaA01g04590D	BnaA01g04590D	j	CUFF.965	CUFF.965.2	100	6.703408	5.819668	7.587148	22.983717	3030	CUFF.965.2	2524
BnaA01g04600D	BnaA01g04600D	j	CUFF.966	CUFF.966.1	33	16.069440	14.427303	17.711577	54.884649	3660	CUFF.966.1	3705
BnaA01g04600D	BnaA01g04600D	j	CUFF.966	CUFF.966.2	85	40.732847	37.646700	43.818994	139.121711	2603	CUFF.966.1	3705
BnaA01g04600D	BnaA01g04600D	j	CUFF.966	CUFF.966.3	100	48.134353	44.860756	51.407950	164.401313	3228	CUFF.966.1	3705
BnaA01g04610D	BnaA01g04610D	=	CUFF.967	CUFF.967.1	100	15.174212	13.931589	16.416835	51.827027	4750	CUFF.967.1	1689
BnaA01g04620D	BnaA01g04620D	=	CUFF.968	CUFF.968.1	100	112.159663	107.267409	117.051917	371.214430	1560	CUFF.968.1	1507
BnaA01g04640D	BnaA01g04640D	j	CUFF.969	CUFF.969.1	99	7.653414	6.630930	8.675897	26.548687	2634	CUFF.969.1	2195
BnaA01g04640D	BnaA01g04640D	c	CUFF.969	CUFF.969.2	100	7.709996	4.593079	10.826913	26.744962	516	CUFF.969.1	2195
BnaA01g04650D	BnaA01g04650D	=	CUFF.970	CUFF.970.1	100	11.477935	8.972969	13.982901	39.361692	755	CUFF.970.1	1171
BnaA01g04660D	BnaA01g04660D	j	CUFF.971	CUFF.971.1	100	42.381472	38.531850	46.231093	144.388864	1273	CUFF.971.1	2440
BnaA01g04670D	BnaA01g04670D	e	CUFF.972	CUFF.972.1	100	1.288357	0.843146	1.733569	4.427027	2130	CUFF.972.1	3038
BnaA01g04680D	BnaA01g04680D	e	CUFF.973	CUFF.973.1	100	1.775662	0.826776	2.724548	5.971456	1035	CUFF.973.1	1124
BnaA01g04680D	BnaA01g04680D	j	CUFF.974	CUFF.974.1	15	1.337298	0.399585	2.275010	4.497261	971	CUFF.973.1	1124
BnaA01g04680D	BnaA01g04680D	j	CUFF.974	CUFF.974.2	100	8.649066	6.632438	10.665694	29.086349	971	CUFF.973.1	1124
BnaA01g04690D	BnaA01g04690D	=	CUFF.975	CUFF.975.1	100	5.564921	4.365047	6.764794	18.536221	1339	CUFF.975.1	459
BnaA01g04700D	BnaA01g04700D	x	CUFF.976	CUFF.976.1	100	18.026793	15.763106	20.290480	60.511669	2063	CUFF.976.1	2298
BnaA01g04700D	BnaA01g04700D	j	CUFF.977	CUFF.977.1	100	30.928882	28.222445	33.635319	103.820923	2295	CUFF.977.1	2298
BnaA01g04720D	BnaA01g04720D	=	CUFF.978	CUFF.978.1	100	6.829591	5.843338	7.815844	23.391982	3819	CUFF.978.1	892
BnaA01g04730D	BnaA01g04730D	j	CUFF.979	CUFF.979.1	100	11.243501	9.861090	12.625911	38.510034	3049	CUFF.979.1	2550
BnaA01g04730D	BnaA01g04730D	c	CUFF.979	CUFF.979.2	76	8.527078	6.679293	10.374864	29.206036	1340	CUFF.979.1	2550
BnaA01g04740D	BnaA01g04740D	e	CUFF.980	CUFF.980.1	100	37.253231	32.776578	41.729885	117.323621	1052	CUFF.980.1	1033
BnaA01g04740D	BnaA01g04740D	=	CUFF.981	CUFF.981.1	100	164.701515	151.628309	177.774720	518.703408	668	CUFF.980.1	1033
BnaA01g04750D	BnaA01g04750D	=	CUFF.982	CUFF.982.1	100	8.033735	7.024327	9.043143	27.930744	2522	CUFF.982.1	2659
BnaA01g04760D	BnaA01g04760D	j	CUFF.983	CUFF.983.1	100	8.040017	6.887899	9.192136	27.414014	2541	CUFF.983.2	2953
BnaA01g04760D	BnaA01g04760D	j	CUFF.983	CUFF.983.2	39	3.147972	2.608215	3.687730	10.733628	4470	CUFF.983.2	2953
BnaA01g04770D	BnaA01g04770D	j	CUFF.984	CUFF.984.1	100	14.822723	13.508609	16.136836	50.540976	3461	CUFF.984.1	2538
BnaA01g04780D	BnaA01g04780D	=	CUFF.985	CUFF.985.1	100	20.810798	17.842775	23.778821	70.680525	978	CUFF.985.1	893
BnaA01g04790D	BnaA01g04790D	=	CUFF.986	CUFF.986.1	100	32.918586	28.874458	36.962713	114.370612	887	CUFF.986.1	667
BnaA01g04800D	BnaA01g04800D	j	CUFF.987	CUFF.987.1	38	3.930116	2.816877	5.043354	13.424389	1377	CUFF.987.1	1357
BnaA01g04800D	BnaA01g04800D	=	CUFF.987	CUFF.987.2	100	10.261395	8.218242	12.304548	35.050613	1066	CUFF.987.1	1357
BnaA01g04810D	BnaA01g04810D	=	CUFF.988	CUFF.988.1	100	355.223903	336.390460	374.057346	1235.104433	513	CUFF.988.1	617
BnaA01g04820D	BnaA01g04820D	=	CUFF.989	CUFF.989.1	100	11.199209	7.501880	14.896537	36.865251	472	CUFF.989.1	535
BnaA01g04830D	BnaA01g04830D	=	CUFF.990	CUFF.990.1	100	10.642536	7.028827	14.256244	34.527537	468	CUFF.990.1	593
BnaA01g04840D	BnaA01g04840D	=	CUFF.991	CUFF.991.1	31	0.649687	0.269459	1.029914	2.186523	2540	CUFF.991.1	2178
BnaA01g04840D	BnaA01g04840D	j	CUFF.991	CUFF.991.2	100	2.065797	1.484650	2.646944	6.952449	2509	CUFF.991.1	2178
BnaA01g04850D	BnaA01g04850D	j	CUFF.992	CUFF.992.1	100	144.921710	136.520442	153.322977	497.899484	1581	CUFF.992.1	1780
BnaA01g04850D	BnaA01g04850D	j	CUFF.992	CUFF.992.2	30	43.557605	38.964642	48.150568	149.648450	1287	CUFF.992.1	1780
BnaA01g04860D	BnaA01g04860D	j	CUFF.993	CUFF.993.1	100	4.875777	3.989177	5.762378	16.593072	2144	CUFF.993.1	2013
BnaA01g04860D	BnaA01g04860D	e	CUFF.994	CUFF.994.1	100	2.364195	1.246315	3.482075	8.045744	814	CUFF.993.1	2013
BnaA01g04870D	BnaA01g04870D	j	CUFF.995	CUFF.995.1	100	11.225156	9.475871	12.974442	37.697100	1377	CUFF.995.1	1496
BnaA01g04880D	BnaA01g04880D	e	CUFF.996	CUFF.996.1	100	13.169181	8.853774	17.484587	46.361837	523	CUFF.998.1	1174
BnaA01g04880D	BnaA01g04880D	e	CUFF.997	CUFF.997.1	100	7.251303	4.702024	9.800582	25.528068	746	CUFF.998.1	1174
BnaA01g04880D	BnaA01g04880D	=	CUFF.998	CUFF.998.1	100	15.163295	12.748526	17.578063	53.382075	1227	CUFF.998.1	1174
BnaA01g04890D	BnaA01g04890D	x	CUFF.999	CUFF.999.1	100	152.864923	146.255996	159.473850	496.462531	1223	CUFF.999.1	1274
BnaA01g04900D	BnaA01g04900D	=	CUFF.1000	CUFF.1000.1	71	3.773519	2.722259	4.824780	12.611224	1662	CUFF.1000.1	1409
BnaA01g04900D	BnaA01g04900D	j	CUFF.1000	CUFF.1000.2	100	5.296001	3.882062	6.709939	17.699406	1306	CUFF.1000.1	1409
BnaA01g04910D	BnaA01g04910D	j	CUFF.1001	CUFF.1001.1	100	40.197062	36.959933	43.434190	136.277186	1737	CUFF.1001.1	1824
BnaA01g04920D	BnaA01g04920D	e	CUFF.1002	CUFF.1002.1	100	3.440884	2.108659	4.773109	11.310149	813	CUFF.1002.1	543
BnaA01g04920D	BnaA01g04920D	j	CUFF.1003	CUFF.1003.1	100	85.498673	67.385039	103.612308	281.033255	291	CUFF.1002.1	543
BnaA01g04920D	BnaA01g04920D	e	CUFF.1004	CUFF.1004.1	100	3.619164	2.416900	4.821429	11.889286	955	CUFF.1004.1	543
BnaA01g04940D	BnaA01g04940D	j	CUFF.1005	CUFF.1005.1	100	3.840152	3.159819	4.520485	13.301262	3303	CUFF.1005.2	3591
BnaA01g04940D	BnaA01g04940D	j	CUFF.1005	CUFF.1005.2	24	0.928045	0.522914	1.333176	3.214501	3304	CUFF.1005.2	3591
BnaA01g04940D	BnaA01g04940D	j	CUFF.1006	CUFF.1006.1	100	3.590505	1.831105	5.349905	13.034765	585	CUFF.1006.1	3591
BnaA01g04980D	BnaA01g04980D	j	CUFF.1007	CUFF.1007.1	100	14.320489	13.015294	15.625684	48.327834	3294	CUFF.1007.1	3137
-	-	u	CUFF.1008	CUFF.1008.1	100	2.492526	1.906272	3.078780	8.652697	2422	CUFF.1008.1	-
BnaA01g05000D	BnaA01g05000D	=	CUFF.1009	CUFF.1009.1	100	1.634237	0.903384	2.365090	5.757466	1098	CUFF.1009.1	393
BnaA01g05010D	BnaA01g05010D	e	CUFF.1010	CUFF.1010.1	100	0.616988	0.317705	0.916272	2.185790	2185	CUFF.1010.1	2373
BnaA01g05020D	BnaA01g05020D	=	CUFF.1011	CUFF.1011.1	100	13.646841	10.552038	16.741643	44.992217	648	CUFF.1011.1	741
BnaA01g05030D	BnaA01g05030D	=	CUFF.1012	CUFF.1012.1	100	5.461174	2.951879	7.970468	18.269209	475	CUFF.1012.1	303
BnaA01g05040D	BnaA01g05040D	j	CUFF.1013	CUFF.1013.1	100	0.634175	0.242605	1.025746	2.245598	2132	CUFF.1013.1	2244
BnaA01g05040D	BnaA01g05040D	=	CUFF.1013	CUFF.1013.2	100	0.634175	0.246496	1.021855	2.245598	2132	CUFF.1013.1	2244
BnaA01g05060D	BnaA01g05060D	j	CUFF.1014	CUFF.1014.1	100	3.556962	2.541114	4.572810	13.115974	1267	CUFF.1014.1	1000
BnaA01g05070D	BnaA01g05070D	=	CUFF.1015	CUFF.1015.1	100	7.548855	6.007951	9.089758	25.569146	1132	CUFF.1015.1	1225
BnaA01g05080D	BnaA01g05080D	=	CUFF.1016	CUFF.1016.1	100	6.193681	5.091856	7.295505	22.158112	1802	CUFF.1016.1	1880
BnaA01g05090D	BnaA01g05090D	j	CUFF.1017	CUFF.1017.1	48	7.084963	5.412511	8.757414	25.035926	1303	CUFF.1017.1	1387
BnaA01g05090D	BnaA01g05090D	j	CUFF.1017	CUFF.1017.2	100	14.900255	12.216920	17.583591	52.652598	996	CUFF.1017.1	1387
BnaA01g05100D	BnaA01g05100D	=	CUFF.1018	CUFF.1018.1	100	18.603247	16.371280	20.835214	65.737751	1495	CUFF.1018.1	784
-	-	u	CUFF.1019	CUFF.1019.1	100	80.585355	74.708056	86.462653	246.463729	897	CUFF.1019.1	-
BnaA01g05110D	BnaA01g05110D	=	CUFF.1020	CUFF.1020.1	100	46.008110	40.165511	51.850709	162.918460	666	CUFF.1020.1	889
BnaA01g05110D	BnaA01g05110D	e	CUFF.1021	CUFF.1021.1	100	10.085782	6.609984	13.561580	35.714576	480	CUFF.1020.1	889
-	-	u	CUFF.1022	CUFF.1022.1	100	10.953967	9.015609	12.892324	36.102220	1062	CUFF.1022.1	-
-	-	u	CUFF.1023	CUFF.1023.1	100	22.794704	19.808121	25.781287	75.374030	1054	CUFF.1023.1	-
BnaA01g16360D	BnaA01g16360D	j	CUFF.1024	CUFF.1024.1	100	2.765851	2.110293	3.421409	8.958465	2154	CUFF.1024.1	1946
BnaA01g16390D	BnaA01g16390D	e	CUFF.1025	CUFF.1025.1	100	4.295815	1.999605	6.592025	15.844587	459	CUFF.1025.1	569
BnaA01g16400D	BnaA01g16400D	x	CUFF.1026	CUFF.1026.1	100	2.277933	1.489365	3.066501	7.548079	1396	CUFF.1026.1	1455
BnaA01g16400D	BnaA01g16400D	j	CUFF.1027	CUFF.1027.1	83	1.793714	0.935648	2.651779	5.943587	1089	CUFF.1027.1	1455
BnaA01g16400D	BnaA01g16400D	j	CUFF.1027	CUFF.1027.2	100	2.163833	0.685007	3.642659	7.170002	601	CUFF.1027.1	1455
BnaA01g16410D	BnaA01g16410D	=	CUFF.1028	CUFF.1028.1	100	3.395339	2.684540	4.106138	11.597354	2163	CUFF.1028.1	2065
BnaA01g16420D	BnaA01g16420D	j	CUFF.1029	CUFF.1029.1	100	3.961847	3.327280	4.596414	13.648267	3644	CUFF.1029.1	3562
BnaA01g16420D	BnaA01g16420D	e	CUFF.1030	CUFF.1030.1	100	8.976101	7.071607	10.880595	30.921998	1130	CUFF.1029.1	3562
BnaA01g16430D	BnaA01g16430D	=	CUFF.1031	CUFF.1031.1	100	205.554092	194.126784	216.981400	705.063656	681	CUFF.1031.1	877
BnaA01g16440D	BnaA01g16440D	j	CUFF.1032	CUFF.1032.1	100	16.444110	14.196154	18.692065	55.419479	1267	CUFF.1032.1	1586
BnaA01g16450D	BnaA01g16450D	x	CUFF.1033	CUFF.1033.1	100	20.288586	17.959112	22.618059	67.582108	1674	CUFF.1033.1	1030
BnaA01g16450D	BnaA01g16450D	j	CUFF.1034	CUFF.1034.1	15	25.333513	21.015032	29.651995	84.386968	871	CUFF.1034.1	1030
BnaA01g16450D	BnaA01g16450D	=	CUFF.1034	CUFF.1034.2	100	169.816845	156.591925	183.041764	565.666851	671	CUFF.1034.1	1030
BnaA01g16470D	BnaA01g16470D	o	CUFF.1035	CUFF.1035.1	100	2.720732	1.727261	3.714203	8.389496	1012	CUFF.1035.1	1215
BnaA01g16490D	BnaA01g16490D	=	CUFF.1036	CUFF.1036.1	100	3.696605	2.493589	4.899621	11.900263	1007	CUFF.1036.1	1012
BnaA01g16510D	BnaA01g16510D	j	CUFF.1037	CUFF.1037.1	100	1.646147	1.151162	2.141133	5.548546	2388	CUFF.1037.1	1290
BnaA01g16520D	BnaA01g16520D	c	CUFF.1038	CUFF.1038.1	100	2.067444	1.345714	2.789174	6.968580	1517	CUFF.1038.1	2277
BnaA01g16520D	BnaA01g16520D	c	CUFF.1039	CUFF.1039.1	100	1.967637	1.110800	2.824474	6.786018	1041	CUFF.1039.1	2277
BnaA01g16530D	BnaA01g16530D	e	CUFF.1040	CUFF.1040.1	100	12.680581	10.601910	14.759251	42.617582	1219	CUFF.1040.1	1049
BnaA01g16530D	BnaA01g16530D	x	CUFF.1041	CUFF.1041.1	100	8.533663	4.723330	12.343995	28.680396	492	CUFF.1041.1	1049
BnaA01g16540D	BnaA01g16540D	=	CUFF.1042	CUFF.1042.1	100	3.036457	1.911095	4.161820	11.052823	954	CUFF.1042.1	2305
BnaA01g16560D	BnaA01g16560D	=	CUFF.1043	CUFF.1043.1	100	14.344900	12.424387	16.265413	50.323887	1475	CUFF.1043.1	1513
BnaA01g16570D	BnaA01g16570D	e	CUFF.1044	CUFF.1044.1	100	6.911950	4.889264	8.934636	22.207649	712	CUFF.1044.1	432
BnaA01g16600D	BnaA01g16600D	=	CUFF.1045	CUFF.1045.1	100	3.906848	2.981181	4.832514	13.067767	1601	CUFF.1045.1	2090
BnaA01g16610D	BnaA01g16610D	j	CUFF.1046	CUFF.1046.1	100	1.073033	0.547231	1.598835	3.556156	1420	CUFF.1046.1	1273
BnaA01g16620D	BnaA01g16620D	e	CUFF.1047	CUFF.1047.1	100	3.955659	1.678625	6.232693	13.284231	461	CUFF.1047.1	592
BnaA01g16630D	BnaA01g16630D	=	CUFF.1048	CUFF.1048.1	100	13.182978	10.533926	15.832030	45.533506	852	CUFF.1048.1	884
BnaA01g16630D	BnaA01g16630D	j	CUFF.1048	CUFF.1048.2	21	2.745481	1.047767	4.443194	9.482786	691	CUFF.1048.1	884
BnaA01g16640D	BnaA01g16640D	=	CUFF.1049	CUFF.1049.1	100	18.001517	15.318043	20.684991	59.780178	1014	CUFF.1049.1	918
BnaA01g16650D	BnaA01g16650D	j	CUFF.1050	CUFF.1050.1	17	0.730768	0.174353	1.287183	2.431670	1426	CUFF.1050.1	1559
BnaA01g16650D	BnaA01g16650D	=	CUFF.1050	CUFF.1050.2	100	4.195803	3.107650	5.283957	13.961753	1425	CUFF.1050.1	1559
BnaA01g16660D	BnaA01g16660D	j	CUFF.1051	CUFF.1051.1	24	4.580130	2.882466	6.277794	15.379120	957	CUFF.1051.3	1623
BnaA01g16660D	BnaA01g16660D	j	CUFF.1051	CUFF.1051.2	27	5.090360	3.308081	6.872638	17.092365	955	CUFF.1051.3	1623
BnaA01g16660D	BnaA01g16660D	=	CUFF.1051	CUFF.1051.3	100	19.194150	16.518797	21.869503	64.449949	1250	CUFF.1051.3	1623
BnaA01g16710D	BnaA01g16710D	j	CUFF.1052	CUFF.1052.1	100	1.373297	0.923153	1.823441	4.453054	2631	CUFF.1052.1	2682
BnaA01g16710D	BnaA01g16710D	j	CUFF.1052	CUFF.1052.2	88	1.203211	0.595664	1.810758	3.901532	1588	CUFF.1052.1	2682
BnaA01g16720D	BnaA01g16720D	j	CUFF.1053	CUFF.1053.1	100	4.655527	3.541250	5.769804	14.474214	1516	CUFF.1053.1	1465
BnaA01g16720D	BnaA01g16720D	=	CUFF.1053	CUFF.1053.2	94	4.395973	2.826151	5.965794	13.667250	920	CUFF.1053.1	1465
BnaA01g16780D	BnaA01g16780D	j	CUFF.1054	CUFF.1054.1	100	142.008120	131.617320	152.398921	479.917249	788	CUFF.1054.1	2366
BnaA01g16830D	BnaA01g16830D	c	CUFF.1055	CUFF.1055.1	100	2.592192	1.128178	4.056206	7.478450	592	CUFF.1055.1	2048
BnaA01g16850D	BnaA01g16850D	=	CUFF.1056	CUFF.1056.1	100	11.721171	9.718370	13.723972	39.648104	1062	CUFF.1056.1	942
BnaA01g16860D	BnaA01g16860D	=	CUFF.1057	CUFF.1057.1	100	51.717378	43.023432	60.411324	174.357001	455	CUFF.1057.1	505
BnaA01g16860D	BnaA01g16860D	j	CUFF.1057	CUFF.1057.2	40	20.688542	15.036271	26.340814	69.748164	455	CUFF.1057.1	505
BnaA01g16870D	BnaA01g16870D	j	CUFF.1058	CUFF.1058.1	74	1.656850	0.980175	2.333526	5.675323	1700	CUFF.1058.1	1719
BnaA01g16870D	BnaA01g16870D	j	CUFF.1058	CUFF.1058.2	26	0.593180	0.066108	1.120252	2.031859	1385	CUFF.1058.1	1719
BnaA01g16870D	BnaA01g16870D	j	CUFF.1058	CUFF.1058.3	100	2.244736	0.529121	3.960350	7.689046	490	CUFF.1058.1	1719
BnaA01g16870D	BnaA01g16870D	j	CUFF.1058	CUFF.1058.4	44	0.987584	0.189673	1.785496	3.382841	1025	CUFF.1058.1	1719
-	-	u	CUFF.1059	CUFF.1059.1	100	8.924644	5.894251	11.955037	30.612187	515	CUFF.1059.1	-
BnaA01g16940D	BnaA01g16940D	=	CUFF.1060	CUFF.1060.1	100	1.076025	0.381249	1.770801	3.652151	889	CUFF.1060.1	938
BnaA01g16960D	BnaA01g16960D	=	CUFF.1061	CUFF.1061.1	100	1.562256	0.695672	2.428840	4.796725	820	CUFF.1061.1	840
BnaA01g16970D	BnaA01g16970D	=	CUFF.1062	CUFF.1062.1	100	10.399652	8.648601	12.150702	34.962622	1277	CUFF.1062.1	942
BnaA01g16990D	BnaA01g16990D	=	CUFF.1063	CUFF.1063.1	100	3.963564	2.566555	5.360572	12.464345	926	CUFF.1064.1	1026
BnaA01g16990D	BnaA01g16990D	e	CUFF.1064	CUFF.1064.1	100	1.124014	0.412256	1.835773	3.534724	1167	CUFF.1064.1	1026
BnaA01g17010D	BnaA01g17010D	o	CUFF.1065	CUFF.1065.1	100	60.425555	54.547340	66.303770	205.041634	728	CUFF.1065.1	948
BnaA01g17020D	BnaA01g17020D	=	CUFF.1066	CUFF.1066.1	100	5.536631	4.510098	6.563164	18.594237	2185	CUFF.1066.1	1997
BnaA01g17020D	BnaA01g17020D	o	CUFF.1067	CUFF.1067.1	100	47.445322	41.984726	52.905917	159.340501	806	CUFF.1066.1	1997
BnaA01g17040D	BnaA01g17040D	=	CUFF.1068	CUFF.1068.1	100	17.409949	12.636254	22.183644	56.267948	458	CUFF.1068.1	508
BnaA01g17050D	BnaA01g17050D	=	CUFF.1069	CUFF.1069.1	100	10.239177	8.832229	11.646124	34.126045	1878	CUFF.1069.1	1860
-	-	u	CUFF.1070	CUFF.1070.1	100	5.324899	3.525825	7.123972	18.205847	727	CUFF.1070.1	-
BnaA01g17060D	BnaA01g17060D	c	CUFF.1071	CUFF.1071.1	100	4.157558	2.861101	5.454014	14.749709	972	CUFF.1071.1	1598
BnaA01g17070D	BnaA01g17070D	=	CUFF.1072	CUFF.1072.1	100	3.491534	2.394115	4.588953	11.113402	1073	CUFF.1072.1	810
-	-	u	CUFF.1073	CUFF.1073.1	100	3.421949	2.172598	4.671300	10.596602	862	CUFF.1073.1	-
BnaA01g17090D	BnaA01g17090D	=	CUFF.1074	CUFF.1074.1	100	4.110336	3.144877	5.075796	13.909546	1500	CUFF.1074.1	1284
BnaA01g17120D	BnaA01g17120D	=	CUFF.1075	CUFF.1075.1	100	8.733662	7.252103	10.215221	27.884538	1359	CUFF.1075.1	1077
BnaA01g17130D	BnaA01g17130D	c	CUFF.1076	CUFF.1076.1	100	2.937880	2.160920	3.714840	10.357721	1691	CUFF.1076.1	2182
BnaA01g17140D	BnaA01g17140D	j	CUFF.1077	CUFF.1077.1	100	2.503315	1.941982	3.064648	8.678849	3034	CUFF.1077.1	2550
BnaA01g17140D	BnaA01g17140D	j	CUFF.1077	CUFF.1077.2	24	0.604058	0.273390	0.934726	2.094235	2969	CUFF.1077.1	2550
BnaA01g17140D	BnaA01g17140D	j	CUFF.1077	CUFF.1077.3	34	0.850101	0.465272	1.234930	2.947252	2965	CUFF.1077.1	2550
BnaA01g17150D	BnaA01g17150D	j	CUFF.1078	CUFF.1078.1	39	0.815630	0.207585	1.423675	2.683214	1247	CUFF.1078.2	1248
BnaA01g17150D	BnaA01g17150D	j	CUFF.1078	CUFF.1078.2	100	2.089886	1.276413	2.903360	6.875190	1410	CUFF.1078.2	1248
BnaA01g17150D	BnaA01g17150D	c	CUFF.1078	CUFF.1078.3	37	0.770886	0.101807	1.439966	2.536018	1108	CUFF.1078.2	1248
BnaA01g17170D	BnaA01g17170D	=	CUFF.1079	CUFF.1079.1	100	2.167786	1.509960	2.825612	7.010459	1670	CUFF.1079.1	1744
BnaA01g17200D	BnaA01g17200D	=	CUFF.1080	CUFF.1080.1	100	3114.741645	2981.774040	3247.709249	10272.961078	989	CUFF.1080.1	743
BnaA01g17280D	BnaA01g17280D	c	CUFF.1081	CUFF.1081.1	100	5.928413	2.828484	9.028341	19.294106	427	CUFF.1081.1	1334
BnaA01g17290D	BnaA01g17290D	e	CUFF.1082	CUFF.1082.1	100	28.239261	22.484366	33.994157	91.905091	487	CUFF.1082.1	315
-	-	u	CUFF.1083	CUFF.1083.1	100	1.324504	0.604534	2.044473	4.370250	993	CUFF.1083.1	-
-	-	u	CUFF.1084	CUFF.1084.1	100	24.445580	21.702591	27.188570	80.731606	1158	CUFF.1084.1	-
BnaA01g17350D	BnaA01g17350D	e	CUFF.1085	CUFF.1085.1	100	5.896836	3.653549	8.140122	19.474164	609	CUFF.1085.1	761
BnaA01g17350D	BnaA01g17350D	=	CUFF.1086	CUFF.1086.1	100	34.379263	26.627092	42.131435	113.536727	404	CUFF.1085.1	761
BnaA01g17410D	BnaA01g17410D	=	CUFF.1087	CUFF.1087.1	100	4.753752	4.057190	5.450315	16.375419	3320	CUFF.1087.1	1827
BnaA01g17450D	BnaA01g17450D	=	CUFF.1088	CUFF.1088.1	100	2.054021	1.505783	2.602259	7.195836	2199	CUFF.1088.1	2297
BnaA01g17460D	BnaA01g17460D	=	CUFF.1089	CUFF.1089.1	100	12.884895	9.874972	15.894817	42.145011	659	CUFF.1089.1	1101
BnaA01g17470D	BnaA01g17470D	j	CUFF.1090	CUFF.1090.1	100	1.812309	0.906155	2.718464	6.096283	856	CUFF.1090.1	666
BnaA01g17480D	BnaA01g17480D	j	CUFF.1091	CUFF.1091.1	93	2.400447	1.110393	3.690501	8.183180	871	CUFF.1091.2	1481
BnaA01g17480D	BnaA01g17480D	=	CUFF.1091	CUFF.1091.2	100	2.589440	1.348078	3.830801	8.827461	932	CUFF.1091.2	1481
BnaA01g17490D	BnaA01g17490D	c	CUFF.1092	CUFF.1092.1	100	3.452300	2.714682	4.189919	11.584939	2054	CUFF.1092.1	5829
BnaA01g17490D	BnaA01g17490D	c	CUFF.1093	CUFF.1093.1	100	3.743171	2.461257	5.025085	12.908627	912	CUFF.1093.1	5829
BnaA01g17490D	BnaA01g17490D	j	CUFF.1094	CUFF.1094.1	18	0.844275	0.323580	1.364970	2.843553	1959	CUFF.1094.1	5829
BnaA01g17490D	BnaA01g17490D	c	CUFF.1094	CUFF.1094.2	100	4.613476	3.649355	5.577597	15.538382	1959	CUFF.1094.1	5829
BnaA01g17500D	BnaA01g17500D	j	CUFF.1095	CUFF.1095.1	93	7.896550	6.288898	9.504202	26.474043	1240	CUFF.1095.1	1229
BnaA01g17500D	BnaA01g17500D	c	CUFF.1095	CUFF.1095.2	100	8.483681	5.246523	11.720839	28.442464	539	CUFF.1095.1	1229
BnaA01g17510D	BnaA01g17510D	j	CUFF.1096	CUFF.1096.1	23	1.015217	0.602731	1.427704	3.304952	2853	CUFF.1096.1	2565
BnaA01g17510D	BnaA01g17510D	j	CUFF.1096	CUFF.1096.2	100	4.330092	2.873714	5.786470	14.096242	1040	CUFF.1096.1	2565
BnaA01g17510D	BnaA01g17510D	j	CUFF.1096	CUFF.1096.3	86	3.708149	2.992128	4.424170	12.071559	2852	CUFF.1096.1	2565
BnaA01g17550D	BnaA01g17550D	=	CUFF.1097	CUFF.1097.1	100	3.284592	2.581769	3.987416	11.186431	2239	CUFF.1097.1	2377
BnaA01g17560D	BnaA01g17560D	=	CUFF.1098	CUFF.1098.1	100	15.350023	12.687935	18.012110	52.423764	991	CUFF.1098.1	1285
BnaA01g17560D	BnaA01g17560D	j	CUFF.1098	CUFF.1098.2	16	2.462689	1.254787	3.670592	8.410636	991	CUFF.1098.1	1285
BnaA01g17560D	BnaA01g17560D	e	CUFF.1099	CUFF.1099.1	100	5.369265	3.649453	7.089078	18.337244	905	CUFF.1098.1	1285
BnaA01g17570D	BnaA01g17570D	=	CUFF.1100	CUFF.1100.1	100	331.674862	314.884963	348.464761	1107.325995	1242	CUFF.1100.1	1347
BnaA01g17580D	BnaA01g17580D	=	CUFF.1101	CUFF.1101.1	100	6.087766	5.217134	6.958398	20.373440	2771	CUFF.1101.1	2723
BnaA01g17590D	BnaA01g17590D	=	CUFF.1102	CUFF.1102.1	100	2.253004	1.532574	2.973434	7.392138	1500	CUFF.1102.1	1065
BnaA01g17620D	BnaA01g17620D	=	CUFF.1103	CUFF.1103.1	100	3.334831	1.843449	4.826213	11.105008	655	CUFF.1103.1	731
BnaA01g17630D	BnaA01g17630D	j	CUFF.1104	CUFF.1104.1	42	8.728544	7.423968	10.033120	30.348985	1994	CUFF.1104.1	1902
BnaA01g17630D	BnaA01g17630D	c	CUFF.1104	CUFF.1104.2	100	20.775834	17.941215	23.610453	72.237189	1121	CUFF.1104.1	1902
BnaA01g17660D	BnaA01g17660D	j	CUFF.1105	CUFF.1105.1	100	13.340061	10.176099	16.504023	47.841234	631	CUFF.1105.1	618
-	-	u	CUFF.1106	CUFF.1106.1	100	1.467595	0.710127	2.225063	4.944376	979	CUFF.1106.1	-
BnaA01g17690D	BnaA01g17690D	j	CUFF.1107	CUFF.1107.1	13	3.329938	2.373376	4.286499	11.327906	2025	CUFF.1107.1	1974
BnaA01g17690D	BnaA01g17690D	=	CUFF.1107	CUFF.1107.2	100	24.718047	22.397011	27.039083	84.086772	2025	CUFF.1107.1	1974
BnaA01g17710D	BnaA01g17710D	=	CUFF.1108	CUFF.1108.1	100	4.651176	3.106083	6.196268	15.120603	794	CUFF.1108.1	623
BnaA01g17720D	BnaA01g17720D	=	CUFF.1109	CUFF.1109.1	100	27.196884	25.235082	29.158686	92.167031	3271	CUFF.1109.1	3200
BnaA01g17740D	BnaA01g17740D	=	CUFF.1110	CUFF.1110.1	100	1.016988	0.629894	1.404082	3.444295	2853	CUFF.1110.1	2387
BnaA01g17750D	BnaA01g17750D	j	CUFF.1111	CUFF.1111.1	100	2.439702	1.953259	2.926146	8.262688	3645	CUFF.1111.1	1819
BnaA01g17760D	BnaA01g17760D	c	CUFF.1112	CUFF.1112.1	100	2.282676	1.398291	3.167061	7.679662	1100	CUFF.1112.1	1842
BnaA01g17780D	BnaA01g17780D	j	CUFF.1113	CUFF.1113.1	100	5.340888	3.247457	7.434319	18.706436	588	CUFF.1113.1	722
BnaA01g17810D	BnaA01g17810D	e	CUFF.1114	CUFF.1114.1	100	1.919942	1.330084	2.509800	6.146157	1819	CUFF.1114.1	1164
BnaA01g17860D	BnaA01g17860D	=	CUFF.1115	CUFF.1115.1	100	3.947111	3.059092	4.835130	13.385618	1944	CUFF.1116.1	2006
BnaA01g17860D	BnaA01g17860D	e	CUFF.1116	CUFF.1116.1	100	0.661327	0.210270	1.112383	2.242720	2016	CUFF.1116.1	2006
BnaA01g17890D	BnaA01g17890D	=	CUFF.1117	CUFF.1117.1	100	14.014275	11.710080	16.318470	48.472972	1049	CUFF.1117.1	1201
BnaA01g17900D	BnaA01g17900D	o	CUFF.1118	CUFF.1118.1	100	0.998600	0.438958	1.558243	3.318955	1554	CUFF.1118.1	1563
BnaA01g17910D	BnaA01g17910D	=	CUFF.1119	CUFF.1119.1	100	3.852454	2.881428	4.823481	12.804045	1581	CUFF.1119.1	1528
BnaA01g17930D	BnaA01g17930D	=	CUFF.1120	CUFF.1120.1	100	23.190321	19.666952	26.713690	79.733423	816	CUFF.1120.1	942
BnaA01g17950D	BnaA01g17950D	=	CUFF.1121	CUFF.1121.1	100	15.513150	13.378523	17.647777	51.055041	1316	CUFF.1121.1	1346
BnaA01g17960D	BnaA01g17960D	e	CUFF.1122	CUFF.1122.1	100	5.730536	4.607874	6.853199	18.568585	1534	CUFF.1122.1	933
BnaA01g17980D	BnaA01g17980D	=	CUFF.1123	CUFF.1123.1	100	7.185334	5.411212	8.959456	25.396821	1001	CUFF.1123.2	1121
BnaA01g17980D	BnaA01g17980D	j	CUFF.1123	CUFF.1123.2	14	1.040997	0.204456	1.877539	3.679443	1007	CUFF.1123.2	1121
BnaA01g17980D	BnaA01g17980D	j	CUFF.1123	CUFF.1123.3	15	1.102573	0.198442	2.006704	3.897084	904	CUFF.1123.2	1121
BnaA01g17990D	BnaA01g17990D	j	CUFF.1124	CUFF.1124.1	27	2.978872	1.681778	4.275965	10.529370	1070	CUFF.1124.1	1918
BnaA01g17990D	BnaA01g17990D	j	CUFF.1124	CUFF.1124.2	100	11.065253	8.902697	13.227808	39.112171	1070	CUFF.1124.1	1918
BnaA01g18010D	BnaA01g18010D	j	CUFF.1125	CUFF.1125.1	60	7.037229	5.619794	8.454664	24.338535	1573	CUFF.1125.1	1694
BnaA01g18010D	BnaA01g18010D	c	CUFF.1125	CUFF.1125.2	100	11.696067	9.611242	13.780892	40.451311	1237	CUFF.1125.1	1694
BnaA01g18030D	BnaA01g18030D	=	CUFF.1126	CUFF.1126.1	100	11.259513	8.754869	13.764157	38.941470	773	CUFF.1126.1	888
BnaA01g18040D	BnaA01g18040D	j	CUFF.1127	CUFF.1127.1	100	1.678797	0.712415	2.645180	5.833863	779	CUFF.1127.1	1997
BnaA01g18040D	BnaA01g18040D	c	CUFF.1128	CUFF.1128.1	100	2.178864	1.043368	3.314360	7.833916	718	CUFF.1128.1	1997
BnaA01g18070D	BnaA01g18070D	e	CUFF.1129	CUFF.1129.1	100	4.546880	3.132675	5.961084	14.251063	885	CUFF.1129.1	1288
BnaA01g18070D	BnaA01g18070D	j	CUFF.1130	CUFF.1130.1	100	1.578438	0.463581	2.693294	5.779937	634	CUFF.1130.1	1288
BnaA01g18090D	BnaA01g18090D	j	CUFF.1131	CUFF.1131.1	100	6.511009	5.203749	7.818268	21.687865	1505	CUFF.1131.1	1200
BnaA01g18090D	BnaA01g18090D	j	CUFF.1131	CUFF.1131.2	56	3.652486	2.117390	5.187583	12.166260	880	CUFF.1131.1	1200
BnaA01g18120D	BnaA01g18120D	j	CUFF.1132	CUFF.1132.1	100	3.445763	2.384057	4.507469	12.478015	1146	CUFF.1132.1	375
BnaA01g18130D	BnaA01g18130D	e	CUFF.1133	CUFF.1133.1	100	1.561128	0.936113	2.186144	4.990272	1366	CUFF.1133.1	1395
BnaA01g18160D	BnaA01g18160D	=	CUFF.1134	CUFF.1134.1	100	34.758411	32.047736	37.469086	115.883438	2132	CUFF.1134.1	2416
-	-	u	CUFF.1135	CUFF.1135.1	100	2.028305	0.834320	3.222290	6.315604	658	CUFF.1135.1	-
BnaA01g18270D	BnaA01g18270D	=	CUFF.1136	CUFF.1136.1	100	3.837758	1.837744	5.837772	13.395269	506	CUFF.1136.1	1810
BnaA01g18280D	BnaA01g18280D	j	CUFF.1137	CUFF.1137.1	100	0.899480	0.405510	1.393451	3.044767	1862	CUFF.1137.1	1848
BnaA01g18280D	BnaA01g18280D	j	CUFF.1137	CUFF.1137.2	77	0.692077	0.251948	1.132207	2.342702	1842	CUFF.1137.1	1848
BnaA01g18280D	BnaA01g18280D	j	CUFF.1137	CUFF.1137.3	51	0.461320	0.087454	0.835187	1.561582	1858	CUFF.1137.1	1848
BnaA01g18320D	BnaA01g18320D	j	CUFF.1138	CUFF.1138.1	63	4.413238	3.696060	5.130416	14.913323	2972	CUFF.1138.1	1884
BnaA01g18320D	BnaA01g18320D	c	CUFF.1138	CUFF.1138.2	100	6.954001	4.533205	9.374797	23.499131	627	CUFF.1138.1	1884
BnaA01g18340D	BnaA01g18340D	j	CUFF.1139	CUFF.1139.1	100	29.581646	24.371546	34.791747	103.949392	565	CUFF.1139.1	3379
BnaA01g18350D	BnaA01g18350D	=	CUFF.1140	CUFF.1140.1	100	7.852278	5.700162	10.004393	26.115445	722	CUFF.1140.1	686
BnaA01g18360D	BnaA01g18360D	j	CUFF.1141	CUFF.1141.1	100	5.339414	4.385829	6.293000	17.848269	2193	CUFF.1141.1	2976
BnaA01g18360D	BnaA01g18360D	j	CUFF.1141	CUFF.1141.2	28	1.482512	0.703363	2.261662	4.955652	1260	CUFF.1141.1	2976
BnaA01g18360D	BnaA01g18360D	j	CUFF.1141	CUFF.1141.3	27	1.434801	0.628543	2.241058	4.796164	1256	CUFF.1141.1	2976
BnaA01g18370D	BnaA01g18370D	j	CUFF.1142	CUFF.1142.1	100	5.198190	2.983770	7.412609	18.231243	543	CUFF.1142.1	378
BnaA01g18380D	BnaA01g18380D	=	CUFF.1143	CUFF.1143.1	100	13.407213	11.017384	15.797041	44.759949	952	CUFF.1143.1	970
BnaA01g18390D	BnaA01g18390D	o	CUFF.1144	CUFF.1144.1	34	2.545469	1.141119	3.949820	8.603569	879	CUFF.1144.1	748
BnaA01g18390D	BnaA01g18390D	o	CUFF.1144	CUFF.1144.2	66	4.972464	2.884490	7.060438	16.806701	756	CUFF.1144.1	748
BnaA01g18390D	BnaA01g18390D	o	CUFF.1144	CUFF.1144.3	34	2.535266	1.098626	3.971906	8.569083	879	CUFF.1144.1	748
BnaA01g18390D	BnaA01g18390D	o	CUFF.1144	CUFF.1144.4	100	7.543425	4.774767	10.312084	25.496431	751	CUFF.1144.1	748
BnaA01g18410D	BnaA01g18410D	=	CUFF.1145	CUFF.1145.1	100	2.996486	2.023098	3.969874	10.247247	1165	CUFF.1145.1	1360
BnaA01g18430D	BnaA01g18430D	j	CUFF.1146	CUFF.1146.1	100	12.251507	10.080127	14.422888	42.415602	1179	CUFF.1146.1	1269
BnaA01g18430D	BnaA01g18430D	j	CUFF.1146	CUFF.1146.2	25	3.084669	1.800021	4.369316	10.679346	1167	CUFF.1146.1	1269
BnaA01g18450D	BnaA01g18450D	j	CUFF.1147	CUFF.1147.1	99	2.897664	2.097273	3.698055	9.653481	2123	CUFF.1147.1	2904
BnaA01g18450D	BnaA01g18450D	j	CUFF.1147	CUFF.1147.2	100	2.915885	1.955543	3.876227	9.714182	1658	CUFF.1147.1	2904
BnaA01g18450D	BnaA01g18450D	j	CUFF.1148	CUFF.1148.1	100	3.602761	2.216942	4.988580	12.150344	781	CUFF.1148.1	2904
BnaA01g18460D	BnaA01g18460D	=	CUFF.1149	CUFF.1149.1	100	2.738384	1.369821	4.106947	9.400369	657	CUFF.1149.1	981
BnaA01g18480D	BnaA01g18480D	j	CUFF.1150	CUFF.1150.1	100	2.838750	2.282455	3.395046	9.684550	3013	CUFF.1150.1	2968
BnaA01g18500D	BnaA01g18500D	e	CUFF.1151	CUFF.1151.1	100	1.293591	0.683384	1.903799	4.300376	1217	CUFF.1151.1	441
BnaA01g18530D	BnaA01g18530D	c	CUFF.1152	CUFF.1152.1	100	4.097598	3.164038	5.031158	13.634923	1592	CUFF.1152.1	1648
BnaA01g18540D	BnaA01g18540D	c	CUFF.1153	CUFF.1153.1	100	19.227995	17.237451	21.218538	65.361783	1621	CUFF.1153.1	2845
-	-	u	CUFF.1154	CUFF.1154.1	72	1.415140	0.240034	2.590247	4.718986	728	CUFF.1154.4	-
-	-	u	CUFF.1154	CUFF.1154.2	100	1.969863	1.176054	2.763672	6.568787	1357	CUFF.1154.4	-
-	-	u	CUFF.1154	CUFF.1154.3	80	1.576440	0.787051	2.365829	5.256863	1270	CUFF.1154.4	-
-	-	u	CUFF.1154	CUFF.1154.4	38	0.753060	0.269729	1.236390	2.511185	1563	CUFF.1154.4	-
BnaA01g18620D	BnaA01g18620D	=	CUFF.1155	CUFF.1155.1	100	3.147944	1.782030	4.513858	11.103508	882	CUFF.1156.1	852
BnaA01g18620D	BnaA01g18620D	j	CUFF.1155	CUFF.1155.2	78	2.444360	0.592855	4.295865	8.621810	572	CUFF.1156.1	852
BnaA01g18620D	BnaA01g18620D	e	CUFF.1156	CUFF.1156.1	100	1.435038	0.815035	2.055042	5.061704	1577	CUFF.1156.1	852
BnaA01g18630D	BnaA01g18630D	=	CUFF.1157	CUFF.1157.1	100	2.470711	1.846341	3.095082	7.634782	2111	CUFF.1157.1	2175
BnaA01g18650D	BnaA01g18650D	=	CUFF.1158	CUFF.1158.1	100	25.276643	22.844662	27.708625	82.991913	1456	CUFF.1158.1	1470
BnaA01g18670D	BnaA01g18670D	e	CUFF.1159	CUFF.1159.1	100	4.973242	3.933231	6.013254	15.865071	1628	CUFF.1159.1	1207
BnaA01g18680D	BnaA01g18680D	=	CUFF.1160	CUFF.1160.1	100	9.885982	6.334833	13.437132	32.519317	450	CUFF.1160.1	294
BnaA01g18690D	BnaA01g18690D	j	CUFF.1161	CUFF.1161.1	100	3.791128	2.939570	4.642686	12.595466	1802	CUFF.1161.1	1910
BnaA01g18730D	BnaA01g18730D	j	CUFF.1162	CUFF.1162.1	100	3.331879	2.862771	3.800988	11.522349	5033	CUFF.1162.1	7711
BnaA01g18730D	BnaA01g18730D	o	CUFF.1163	CUFF.1163.1	100	0.896055	0.505740	1.286370	2.830057	2038	CUFF.1163.1	7711
BnaA01g18740D	BnaA01g18740D	=	CUFF.1164	CUFF.1164.1	100	4.415012	3.100534	5.729489	13.881344	993	CUFF.1164.1	876
BnaA01g18770D	BnaA01g18770D	j	CUFF.1165	CUFF.1165.1	100	3.239797	2.576369	3.903224	11.059612	2453	CUFF.1165.1	2485
BnaA01g18800D	BnaA01g18800D	j	CUFF.1166	CUFF.1166.1	100	14.786678	12.677037	16.896319	51.455544	1565	CUFF.1166.3	1032
BnaA01g18800D	BnaA01g18800D	j	CUFF.1166	CUFF.1166.2	33	4.825547	3.571754	6.079340	16.792220	1569	CUFF.1166.3	1032
BnaA01g18800D	BnaA01g18800D	j	CUFF.1166	CUFF.1166.3	83	12.321490	10.378785	14.264196	42.877041	1633	CUFF.1166.3	1032
BnaA01g18810D	BnaA01g18810D	j	CUFF.1167	CUFF.1167.1	44	1.854369	0.960579	2.748159	5.878178	1409	CUFF.1167.1	1032
BnaA01g18810D	BnaA01g18810D	j	CUFF.1167	CUFF.1167.2	100	4.203874	2.988363	5.419385	13.325890	1358	CUFF.1167.1	1032
BnaA01g18850D	BnaA01g18850D	=	CUFF.1168	CUFF.1168.1	100	1.244356	0.622178	1.866534	4.055396	1142	CUFF.1168.1	1008
BnaA01g18860D	BnaA01g18860D	=	CUFF.1169	CUFF.1169.1	100	6.966267	5.856171	8.076364	23.309494	1992	CUFF.1169.1	1817
BnaA01g18870D	BnaA01g18870D	=	CUFF.1170	CUFF.1170.1	100	8.554410	6.249032	10.859788	30.499332	694	CUFF.1170.1	435
BnaA01g18880D	BnaA01g18880D	j	CUFF.1171	CUFF.1171.1	50	3.016404	2.189113	3.843694	10.425456	2029	CUFF.1171.3	1369
BnaA01g18880D	BnaA01g18880D	j	CUFF.1171	CUFF.1171.2	45	2.713566	1.845896	3.581236	9.378773	2029	CUFF.1171.3	1369
BnaA01g18880D	BnaA01g18880D	j	CUFF.1171	CUFF.1171.3	100	6.036026	4.870018	7.202034	20.862037	2031	CUFF.1171.3	1369
BnaA01g18920D	BnaA01g18920D	=	CUFF.1172	CUFF.1172.1	100	30.567292	25.872095	35.262489	102.299391	631	CUFF.1172.1	792
BnaA01g18930D	BnaA01g18930D	j	CUFF.1173	CUFF.1173.1	30	0.545134	0.142928	0.947340	1.835849	2029	CUFF.1173.1	2116
BnaA01g18930D	BnaA01g18930D	j	CUFF.1173	CUFF.1173.2	100	1.816182	1.189080	2.443284	6.116355	2027	CUFF.1173.1	2116
BnaA01g18930D	BnaA01g18930D	j	CUFF.1173	CUFF.1173.3	51	0.922856	0.251222	1.594491	3.107902	1243	CUFF.1173.1	2116
BnaA01g18940D	BnaA01g18940D	c	CUFF.1174	CUFF.1174.1	100	2.991052	1.916634	4.065469	10.226869	965	CUFF.1174.1	1333
BnaA01g18950D	BnaA01g18950D	e	CUFF.1175	CUFF.1175.1	100	1.371380	0.786622	1.956138	4.960429	1368	CUFF.1175.1	1002
BnaA01g18960D	BnaA01g18960D	j	CUFF.1176	CUFF.1176.1	100	2.066032	1.588161	2.543903	7.250116	3185	CUFF.1176.1	2029
BnaA01g18970D	BnaA01g18970D	j	CUFF.1177	CUFF.1177.1	33	0.361168	0.178345	0.543992	1.267411	5561	CUFF.1177.1	4683
BnaA01g18970D	BnaA01g18970D	j	CUFF.1177	CUFF.1177.2	100	1.078959	0.794290	1.363628	3.786281	5560	CUFF.1177.1	4683
BnaA01g18990D	BnaA01g18990D	j	CUFF.1178	CUFF.1178.1	100	1.752724	1.084366	2.421081	5.801632	1547	CUFF.1178.1	1627
BnaA01g18990D	BnaA01g18990D	e	CUFF.1179	CUFF.1179.1	100	3.639830	1.205579	6.074082	12.048080	461	CUFF.1178.1	1627
BnaA01g19000D	BnaA01g19000D	j	CUFF.1180	CUFF.1180.1	62	1.519410	0.804852	2.233967	5.169955	1470	CUFF.1180.3	1065
BnaA01g19000D	BnaA01g19000D	j	CUFF.1180	CUFF.1180.2	34	0.839478	0.381750	1.297206	2.856414	1780	CUFF.1180.3	1065
BnaA01g19000D	BnaA01g19000D	j	CUFF.1180	CUFF.1180.3	79	1.921660	1.248498	2.594822	6.538655	1845	CUFF.1180.3	1065
BnaA01g19000D	BnaA01g19000D	j	CUFF.1180	CUFF.1180.4	100	2.438150	1.609580	3.266720	8.296067	1773	CUFF.1180.3	1065
BnaA01g19020D	BnaA01g19020D	j	CUFF.1181	CUFF.1181.1	18	0.620518	0.186519	1.054518	2.000156	1798	CUFF.1181.1	1551
BnaA01g19020D	BnaA01g19020D	j	CUFF.1181	CUFF.1181.2	100	3.419482	2.532249	4.306715	11.022233	1797	CUFF.1181.1	1551
BnaA01g19020D	BnaA01g19020D	j	CUFF.1181	CUFF.1181.3	53	1.802101	0.423127	3.181076	5.808828	732	CUFF.1181.1	1551
BnaA01g19040D	BnaA01g19040D	e	CUFF.1182	CUFF.1182.1	100	8.842132	5.913517	11.770746	30.134139	591	CUFF.1183.1	1028
BnaA01g19040D	BnaA01g19040D	=	CUFF.1183	CUFF.1183.1	100	24.197821	20.799361	27.596282	82.466598	917	CUFF.1183.1	1028
-	-	u	CUFF.1184	CUFF.1184.1	100	1.697680	1.056017	2.339343	5.411496	1400	CUFF.1184.1	-
BnaA01g19090D	BnaA01g19090D	j	CUFF.1185	CUFF.1185.1	100	2.928553	2.036235	3.820871	9.943965	1320	CUFF.1185.1	1439
BnaA01g19120D	BnaA01g19120D	=	CUFF.1186	CUFF.1186.1	100	4.027047	2.997780	5.056313	13.672555	1375	CUFF.1186.1	1245
BnaA01g19130D	BnaA01g19130D	j	CUFF.1187	CUFF.1187.1	100	58.331913	53.956213	62.707613	198.215489	1495	CUFF.1187.1	1449
BnaA01g19150D	BnaA01g19150D	j	CUFF.1188	CUFF.1188.1	20	3.366325	1.889726	4.842924	11.236718	822	CUFF.1188.2	799
BnaA01g19150D	BnaA01g19150D	=	CUFF.1188	CUFF.1188.2	100	16.880290	13.842604	19.917977	56.346032	826	CUFF.1188.2	799
BnaA01g19170D	BnaA01g19170D	j	CUFF.1189	CUFF.1189.1	52	1.102285	0.427729	1.776840	3.801625	1459	CUFF.1189.1	1748
BnaA01g19170D	BnaA01g19170D	j	CUFF.1189	CUFF.1189.2	100	2.126035	1.274432	2.977639	7.332396	1428	CUFF.1189.1	1748
BnaA01g19210D	BnaA01g19210D	=	CUFF.1190	CUFF.1190.1	100	1.110783	0.495054	1.726512	3.815284	1092	CUFF.1190.1	1363
BnaA01g19230D	BnaA01g19230D	j	CUFF.1191	CUFF.1191.1	100	1.222861	0.821611	1.624112	3.931477	2522	CUFF.1191.1	2508
BnaA01g19260D	BnaA01g19260D	=	CUFF.1192	CUFF.1192.1	100	1.587281	1.139382	2.035180	5.369342	2881	CUFF.1192.2	3032
BnaA01g19260D	BnaA01g19260D	j	CUFF.1192	CUFF.1192.2	18	0.289744	0.064219	0.515269	0.980126	2973	CUFF.1192.2	3032
BnaA01g19280D	BnaA01g19280D	j	CUFF.1193	CUFF.1193.1	100	5.442881	4.257789	6.627972	18.664571	1403	CUFF.1193.1	1497
BnaA01g19300D	BnaA01g19300D	j	CUFF.1194	CUFF.1194.1	62	6.919884	5.484920	8.354848	24.273647	1449	CUFF.1194.1	1510
BnaA01g19300D	BnaA01g19300D	c	CUFF.1194	CUFF.1194.2	100	11.099667	8.989900	13.209434	38.935537	1122	CUFF.1194.1	1510
BnaA01g19320D	BnaA01g19320D	=	CUFF.1195	CUFF.1195.1	100	1.988044	0.789208	3.186879	7.033093	622	CUFF.1195.1	577
-	-	u	CUFF.1196	CUFF.1196.1	100	27.536761	25.385192	29.688330	93.087283	1946	CUFF.1196.1	-
BnaA01g19330D	BnaA01g19330D	j	CUFF.1197	CUFF.1197.1	100	9.497432	8.451860	10.543003	32.579823	3157	CUFF.1197.1	2766
BnaA01g19340D	BnaA01g19340D	j	CUFF.1198	CUFF.1198.1	100	9.905167	7.157187	12.653147	33.433385	724	CUFF.1198.1	971
BnaA01g19340D	BnaA01g19340D	j	CUFF.1198	CUFF.1198.2	53	5.223263	2.938657	7.507868	17.630329	691	CUFF.1198.1	971
BnaA01g19370D	BnaA01g19370D	j	CUFF.1199	CUFF.1199.1	100	1.198298	0.662403	1.734193	4.434366	1414	CUFF.1199.1	210
BnaA01g19380D	BnaA01g19380D	o	CUFF.1200	CUFF.1200.1	100	2.833200	2.290457	3.375942	9.605134	2960	CUFF.1200.1	2571
BnaA01g19390D	BnaA01g19390D	c	CUFF.1201	CUFF.1201.1	100	1.840178	1.075656	2.604701	5.799275	1139	CUFF.1201.1	2604
BnaA01g19390D	BnaA01g19390D	=	CUFF.1202	CUFF.1202.1	100	23.114462	20.276022	25.952902	76.610597	1169	CUFF.1202.1	2604
BnaA01g19400D	BnaA01g19400D	=	CUFF.1203	CUFF.1203.1	100	8.945761	6.702487	11.189034	30.241957	757	CUFF.1203.1	978
BnaA01g19410D	BnaA01g19410D	o	CUFF.1204	CUFF.1204.1	24	7.515951	3.448122	11.583780	26.043477	434	CUFF.1204.2	624
BnaA01g19410D	BnaA01g19410D	=	CUFF.1204	CUFF.1204.2	100	31.020873	24.516520	37.525226	107.490243	473	CUFF.1204.2	624
BnaA01g19450D	BnaA01g19450D	j	CUFF.1205	CUFF.1205.1	19	4.656555	3.579151	5.733959	15.926376	2088	CUFF.1205.1	2073
BnaA01g19450D	BnaA01g19450D	j	CUFF.1205	CUFF.1205.2	100	24.712237	22.340622	27.083852	84.520942	1960	CUFF.1205.1	2073
BnaA01g19460D	BnaA01g19460D	=	CUFF.1206	CUFF.1206.1	100	279.754626	263.633353	295.875899	944.737535	1005	CUFF.1206.2	1270
BnaA01g19460D	BnaA01g19460D	j	CUFF.1206	CUFF.1206.2	40	111.193603	103.705934	118.681272	375.503248	1452	CUFF.1206.2	1270
BnaA01g19470D	BnaA01g19470D	=	CUFF.1207	CUFF.1207.1	100	216.547242	209.024544	224.069940	727.887479	1316	CUFF.1207.1	1113
BnaA01g19490D	BnaA01g19490D	j	CUFF.1208	CUFF.1208.1	100	3.379590	1.034311	5.724869	11.922329	503	CUFF.1208.2	468
BnaA01g19490D	BnaA01g19490D	j	CUFF.1208	CUFF.1208.2	94	3.180653	0.935659	5.425647	11.220531	506	CUFF.1208.2	468
BnaA01g19500D	BnaA01g19500D	j	CUFF.1209	CUFF.1209.1	26	3.993956	2.783688	5.204223	13.425467	1736	CUFF.1209.3	1619
BnaA01g19500D	BnaA01g19500D	j	CUFF.1209	CUFF.1209.2	72	11.139518	9.317887	12.961149	37.444892	1784	CUFF.1209.3	1619
BnaA01g19500D	BnaA01g19500D	j	CUFF.1209	CUFF.1209.3	100	15.578186	13.472120	17.684251	52.365234	1800	CUFF.1209.3	1619
-	-	u	CUFF.1210	CUFF.1210.1	100	1.597081	0.588144	2.606018	5.689193	696	CUFF.1210.1	-
BnaA01g19540D	BnaA01g19540D	j	CUFF.1211	CUFF.1211.1	32	1.608783	0.868746	2.348821	5.546167	1618	CUFF.1211.2	1600
BnaA01g19540D	BnaA01g19540D	=	CUFF.1211	CUFF.1211.2	100	5.043281	3.909028	6.177534	17.386354	1623	CUFF.1211.2	1600
BnaA01g19550D	BnaA01g19550D	j	CUFF.1212	CUFF.1212.1	100	1.814539	0.844627	2.784450	5.996954	777	CUFF.1212.1	940
BnaA01g19640D	BnaA01g19640D	=	CUFF.1213	CUFF.1213.1	100	1.679218	0.928187	2.430249	5.795510	1117	CUFF.1213.1	1103
BnaA01g19650D	BnaA01g19650D	=	CUFF.1214	CUFF.1214.1	100	5.832920	4.473291	7.192549	18.987188	1142	CUFF.1214.1	1179
BnaA01g19700D	BnaA01g19700D	j	CUFF.1215	CUFF.1215.1	22	1.517319	0.434879	2.599760	5.267280	774	CUFF.1215.1	1019
BnaA01g19700D	BnaA01g19700D	j	CUFF.1215	CUFF.1215.2	61	4.146755	2.147263	6.146247	14.395202	682	CUFF.1215.1	1019
BnaA01g19700D	BnaA01g19700D	=	CUFF.1215	CUFF.1215.3	100	6.840285	4.413322	9.267247	23.745622	685	CUFF.1215.1	1019
BnaA01g19710D	BnaA01g19710D	c	CUFF.1216	CUFF.1216.1	100	7.622713	3.225260	12.020167	23.464057	336	CUFF.1216.1	1181
BnaA01g19710D	BnaA01g19710D	c	CUFF.1217	CUFF.1217.1	100	8.750895	5.861962	11.639827	29.937319	599	CUFF.1217.1	1181
BnaA01g19710D	BnaA01g19710D	j	CUFF.1217	CUFF.1217.2	25	2.189981	0.527391	3.852572	7.492053	599	CUFF.1217.1	1181
BnaA01g19750D	BnaA01g19750D	j	CUFF.1218	CUFF.1218.1	100	31.000271	27.562086	34.438456	105.230224	1112	CUFF.1218.1	1322
BnaA01g19790D	BnaA01g19790D	j	CUFF.1219	CUFF.1219.1	36	1.216758	0.642935	1.790581	4.220043	2064	CUFF.1219.2	3736
BnaA01g19790D	BnaA01g19790D	j	CUFF.1219	CUFF.1219.2	52	1.719047	1.299628	2.138467	5.962120	3663	CUFF.1219.2	3736
BnaA01g19790D	BnaA01g19790D	j	CUFF.1219	CUFF.1219.3	19	0.636437	0.241508	1.031367	2.207336	2386	CUFF.1219.2	3736
BnaA01g19790D	BnaA01g19790D	c	CUFF.1219	CUFF.1219.4	100	3.335087	2.201663	4.468510	11.566980	1220	CUFF.1219.2	3736
BnaA01g19810D	BnaA01g19810D	j	CUFF.1220	CUFF.1220.1	60	0.885969	0.476038	1.295901	2.934666	2792	CUFF.1220.2	3037
BnaA01g19810D	BnaA01g19810D	j	CUFF.1220	CUFF.1220.2	100	1.488217	1.005875	1.970559	4.929540	2853	CUFF.1220.2	3037
-	-	u	CUFF.1221	CUFF.1221.1	100	3.154036	2.057051	4.251021	10.782102	1017	CUFF.1221.1	-
-	-	u	CUFF.1222	CUFF.1222.1	100	6.158605	4.695042	7.622168	20.228906	1068	CUFF.1222.1	-
BnaA01g19860D	BnaA01g19860D	c	CUFF.1223	CUFF.1223.1	100	13.607755	10.195422	17.020088	43.415337	576	CUFF.1223.1	763
BnaA01g19870D	BnaA01g19870D	=	CUFF.1224	CUFF.1224.1	100	2.472485	1.809657	3.135313	8.368948	1880	CUFF.1224.1	1987
-	-	u	CUFF.1225	CUFF.1225.1	100	3.497996	2.184268	4.811724	12.244638	831	CUFF.1225.1	-
BnaA01g19880D	BnaA01g19880D	e	CUFF.1226	CUFF.1226.1	100	1.762104	0.678472	2.845736	6.154627	920	CUFF.1227.1	1214
BnaA01g19880D	BnaA01g19880D	j	CUFF.1227	CUFF.1227.1	100	1.681036	0.785269	2.576803	5.871476	1131	CUFF.1227.1	1214
BnaA01g19970D	BnaA01g19970D	=	CUFF.1228	CUFF.1228.1	100	4.943735	4.164497	5.722973	16.659141	2548	CUFF.1228.1	2056
BnaA01g20040D	BnaA01g20040D	j	CUFF.1229	CUFF.1229.1	13	0.645014	0.156188	1.133841	2.166612	1712	CUFF.1229.1	3343
BnaA01g20040D	BnaA01g20040D	c	CUFF.1229	CUFF.1229.2	100	5.013785	3.938920	6.088650	16.841366	1702	CUFF.1229.1	3343
BnaA01g20060D	BnaA01g20060D	=	CUFF.1230	CUFF.1230.1	100	1.694527	1.198647	2.190407	6.270519	2198	CUFF.1230.1	2300
BnaA01g20080D	BnaA01g20080D	=	CUFF.1231	CUFF.1231.1	100	2.808238	1.978708	3.637768	9.492498	1392	CUFF.1231.1	1435
BnaA01g20110D	BnaA01g20110D	j	CUFF.1232	CUFF.1232.1	100	4.608631	3.553637	5.663624	15.752595	1691	CUFF.1232.1	1951
BnaA01g20110D	BnaA01g20110D	j	CUFF.1232	CUFF.1232.2	33	1.498450	0.724478	2.272423	5.121800	1418	CUFF.1232.1	1951
BnaA01g20220D	BnaA01g20220D	=	CUFF.1233	CUFF.1233.1	100	2.865754	1.906331	3.825178	9.838160	1286	CUFF.1233.1	1206
BnaA01g20220D	BnaA01g20220D	j	CUFF.1233	CUFF.1233.2	31	0.891896	0.243887	1.539905	3.061887	1251	CUFF.1233.1	1206
BnaA01g20230D	BnaA01g20230D	=	CUFF.1234	CUFF.1234.1	100	23.871931	19.312219	28.431643	81.418599	580	CUFF.1234.1	700
BnaA01g20260D	BnaA01g20260D	j	CUFF.1235	CUFF.1235.1	16	0.783172	0.191746	1.374598	2.628796	1219	CUFF.1235.1	1126
BnaA01g20260D	BnaA01g20260D	=	CUFF.1235	CUFF.1235.2	100	4.891300	3.599451	6.183148	16.418135	1181	CUFF.1235.1	1126
BnaA01g20280D	BnaA01g20280D	=	CUFF.1236	CUFF.1236.1	100	29.143594	26.423403	31.863785	98.087400	1648	CUFF.1236.1	1458
BnaA01g20290D	BnaA01g20290D	=	CUFF.1237	CUFF.1237.1	100	5.386872	4.292825	6.480919	18.598511	1525	CUFF.1237.1	1458
BnaA01g20310D	BnaA01g20310D	p	CUFF.1238	CUFF.1238.1	100	1.946608	0.973751	2.919465	6.521017	831	CUFF.1238.1	153
BnaA01g20320D	BnaA01g20320D	x	CUFF.1239	CUFF.1239.1	100	2.455852	1.135746	3.775957	8.549787	945	CUFF.1239.1	1401
BnaA01g20320D	BnaA01g20320D	e	CUFF.1240	CUFF.1240.1	100	4.486940	3.456034	5.517845	15.620806	1728	CUFF.1240.1	1401
BnaA01g20360D	BnaA01g20360D	j	CUFF.1241	CUFF.1241.1	100	2.405796	1.735091	3.076500	8.427773	1852	CUFF.1241.1	1886
BnaA01g20370D	BnaA01g20370D	j	CUFF.1242	CUFF.1242.1	100	2.993319	1.968204	4.018433	9.634995	1083	CUFF.1242.1	1197
-	-	u	CUFF.1243	CUFF.1243.1	100	2.272967	1.136483	3.409450	8.569381	729	CUFF.1243.1	-
BnaA01g20380D	BnaA01g20380D	e	CUFF.1244	CUFF.1244.1	100	21.356753	19.409564	23.303942	71.721305	2281	CUFF.1244.1	1704
BnaA01g20390D	BnaA01g20390D	=	CUFF.1245	CUFF.1245.1	100	36.558470	31.437488	41.679452	123.028087	672	CUFF.1245.1	1047
-	-	u	CUFF.1246	CUFF.1246.1	23	8.282732	5.488077	11.077386	28.268602	812	CUFF.1246.2	-
-	-	u	CUFF.1246	CUFF.1246.2	100	36.109495	31.881506	40.337485	123.240134	995	CUFF.1246.2	-
BnaA01g20420D	BnaA01g20420D	=	CUFF.1247	CUFF.1247.1	100	2.791373	2.059683	3.523064	9.483786	1755	CUFF.1247.1	1695
BnaA01g20430D	BnaA01g20430D	=	CUFF.1248	CUFF.1248.1	100	36.451537	30.376317	42.526757	127.676560	510	CUFF.1248.1	210
BnaA01g20450D	BnaA01g20450D	=	CUFF.1249	CUFF.1249.1	100	7.197444	5.728292	8.666597	23.762339	1181	CUFF.1249.1	1083
BnaA01g20470D	BnaA01g20470D	j	CUFF.1250	CUFF.1250.1	100	5.694308	2.551513	8.837103	19.250458	430	CUFF.1250.2	1243
BnaA01g20470D	BnaA01g20470D	j	CUFF.1250	CUFF.1250.2	32	1.799704	0.998443	2.600964	6.084166	1460	CUFF.1250.2	1243
BnaA01g20470D	BnaA01g20470D	=	CUFF.1250	CUFF.1250.3	42	2.414919	1.467527	3.362310	8.163993	1390	CUFF.1250.2	1243
BnaA01g20480D	BnaA01g20480D	j	CUFF.1251	CUFF.1251.1	21	2.218280	1.276261	3.160299	7.487480	1472	CUFF.1251.3	1954
BnaA01g20480D	BnaA01g20480D	j	CUFF.1251	CUFF.1251.2	30	3.146750	1.941948	4.351552	10.621395	1373	CUFF.1251.3	1954
BnaA01g20480D	BnaA01g20480D	=	CUFF.1251	CUFF.1251.3	100	10.355658	8.671156	12.040160	34.954005	1657	CUFF.1251.3	1954
BnaA01g20490D	BnaA01g20490D	e	CUFF.1252	CUFF.1252.1	100	2.983365	1.894141	4.072590	9.976861	955	CUFF.1252.1	660
BnaA01g20510D	BnaA01g20510D	o	CUFF.1253	CUFF.1253.1	100	0.629379	0.264482	0.994276	2.173525	2213	CUFF.1253.1	1050
BnaA01g20500D	BnaA01g20500D	=	CUFF.1254	CUFF.1254.1	100	0.683082	0.293971	1.072193	2.358985	2125	CUFF.1253.1	840
BnaA01g20520D	BnaA01g20520D	=	CUFF.1255	CUFF.1255.1	100	6.765524	5.918004	7.613044	23.266304	2957	CUFF.1255.1	2920
BnaA01g20530D	BnaA01g20530D	j	CUFF.1256	CUFF.1256.1	100	18.443573	15.038268	21.848878	63.322809	810	CUFF.1256.2	1903
BnaA01g20530D	BnaA01g20530D	j	CUFF.1256	CUFF.1256.2	34	6.179060	4.041156	8.316963	21.214729	853	CUFF.1256.2	1903
BnaA01g20560D	BnaA01g20560D	=	CUFF.1257	CUFF.1257.1	100	5.134200	4.028765	6.239635	17.360145	1439	CUFF.1257.1	1206
BnaA01g20600D	BnaA01g20600D	=	CUFF.1258	CUFF.1258.1	100	65.265726	58.065384	72.466068	220.293533	654	CUFF.1258.1	807
BnaA01g20610D	BnaA01g20610D	=	CUFF.1259	CUFF.1259.1	100	2.014605	1.309593	2.719617	7.189849	1392	CUFF.1259.1	1407
BnaA01g20620D	BnaA01g20620D	j	CUFF.1260	CUFF.1260.1	58	3.588790	1.180408	5.997171	11.987983	471	CUFF.1260.2	991
BnaA01g20620D	BnaA01g20620D	=	CUFF.1260	CUFF.1260.2	100	6.153713	4.531341	7.776085	20.555843	970	CUFF.1260.2	991
BnaA01g20630D	BnaA01g20630D	j	CUFF.1261	CUFF.1261.1	100	21.597919	18.601393	24.594444	73.640492	931	CUFF.1261.1	927
BnaA01g20640D	BnaA01g20640D	j	CUFF.1262	CUFF.1262.1	100	4.238313	2.830371	5.646254	14.656855	849	CUFF.1262.1	1095
BnaA01g20650D	BnaA01g20650D	c	CUFF.1263	CUFF.1263.1	100	1.740935	0.616835	2.865034	5.258921	637	CUFF.1263.1	1548
BnaA01g20660D	BnaA01g20660D	=	CUFF.1264	CUFF.1264.1	100	29.006383	26.030422	31.982345	96.326235	1169	CUFF.1264.1	1165
BnaA01g20680D	BnaA01g20680D	=	CUFF.1265	CUFF.1265.1	100	2.001277	1.352447	2.650107	7.106974	1648	CUFF.1265.1	2300
BnaA01g20690D	BnaA01g20690D	=	CUFF.1266	CUFF.1266.1	100	2.658436	1.772914	3.543957	8.963624	1340	CUFF.1266.1	1369
BnaA01g20690D	BnaA01g20690D	j	CUFF.1266	CUFF.1266.2	67	1.791116	0.748259	2.833973	6.039224	843	CUFF.1266.1	1369
BnaA01g20770D	BnaA01g20770D	e	CUFF.1267	CUFF.1267.1	100	5.648528	4.749787	6.547269	18.627615	2221	CUFF.1267.1	2166
-	-	u	CUFF.1268	CUFF.1268.1	100	62.293847	50.183523	74.404171	223.045801	341	CUFF.1268.1	-
BnaA01g20800D	BnaA01g20800D	=	CUFF.1269	CUFF.1269.1	100	6.917128	5.842419	7.991837	23.486305	2102	CUFF.1269.1	2048
BnaA01g20850D	BnaA01g20850D	=	CUFF.1270	CUFF.1270.1	100	4.780297	3.570918	5.989676	15.900806	1409	CUFF.1270.1	2278
BnaA01g20850D	BnaA01g20850D	e	CUFF.1271	CUFF.1271.1	100	1.459202	0.622196	2.296207	4.853774	1302	CUFF.1270.1	2278
BnaA01g20890D	BnaA01g20890D	j	CUFF.1272	CUFF.1272.1	13	0.863762	0.263613	1.463911	2.951219	1542	CUFF.1272.1	1523
BnaA01g20890D	BnaA01g20890D	=	CUFF.1272	CUFF.1272.2	100	6.598209	5.300475	7.895943	22.544125	1542	CUFF.1272.1	1523
BnaA01g20900D	BnaA01g20900D	=	CUFF.1273	CUFF.1273.1	31	1.769047	0.611195	2.926898	6.123750	830	CUFF.1273.1	1210
BnaA01g20900D	BnaA01g20900D	j	CUFF.1273	CUFF.1273.2	75	4.229136	2.460049	5.998223	14.639620	805	CUFF.1273.1	1210
BnaA01g20900D	BnaA01g20900D	j	CUFF.1273	CUFF.1273.3	100	5.647335	3.660952	7.633718	19.548872	823	CUFF.1273.1	1210
BnaA01g20920D	BnaA01g20920D	o	CUFF.1274	CUFF.1274.1	31	0.993735	0.391185	1.596284	3.414766	1230	CUFF.1274.1	255
BnaA01g20920D	BnaA01g20920D	o	CUFF.1274	CUFF.1274.2	31	0.987393	0.233148	1.741637	3.392972	794	CUFF.1274.1	255
-	-	u	CUFF.1274	CUFF.1274.3	100	3.202397	1.823179	4.581615	11.004380	774	CUFF.1274.1	-
-	-	u	CUFF.1274	CUFF.1274.4	39	1.247141	0.403550	2.090733	4.285545	859	CUFF.1274.1	-
BnaA01g20950D	BnaA01g20950D	=	CUFF.1275	CUFF.1275.1	100	160.403432	145.651753	175.155110	555.491171	438	CUFF.1275.1	701
BnaA01g20970D	BnaA01g20970D	=	CUFF.1276	CUFF.1276.1	100	42.918424	39.769665	46.067184	148.548843	1473	CUFF.1276.1	1538
BnaA01g20980D	BnaA01g20980D	=	CUFF.1277	CUFF.1277.1	100	1.688508	1.190623	2.186393	5.884203	2184	CUFF.1277.1	1332
BnaA01g21030D	BnaA01g21030D	o	CUFF.1278	CUFF.1278.1	100	1.628224	0.446828	2.809619	5.400371	710	CUFF.1279.1	669
BnaA01g21030D	BnaA01g21030D	=	CUFF.1279	CUFF.1279.1	100	4.341686	2.751736	5.931636	14.400181	842	CUFF.1279.1	669
BnaA01g21040D	BnaA01g21040D	j	CUFF.1280	CUFF.1280.1	22	1.294765	0.611671	1.977858	4.277366	1329	CUFF.1280.1	1284
BnaA01g21040D	BnaA01g21040D	j	CUFF.1280	CUFF.1280.2	29	1.736058	0.859792	2.612324	5.735217	1228	CUFF.1280.1	1284
BnaA01g21040D	BnaA01g21040D	j	CUFF.1280	CUFF.1280.3	100	5.947612	4.497970	7.397255	19.648450	1228	CUFF.1280.1	1284
BnaA01g21070D	BnaA01g21070D	j	CUFF.1281	CUFF.1281.1	64	1.237865	0.696469	1.779262	3.985190	2229	CUFF.1281.1	2122
BnaA01g21070D	BnaA01g21070D	j	CUFF.1281	CUFF.1281.2	100	1.945778	1.309652	2.581904	6.264247	2149	CUFF.1281.1	2122
BnaA01g21120D	BnaA01g21120D	=	CUFF.1282	CUFF.1282.1	100	1.518976	0.856220	2.181733	5.500137	1234	CUFF.1282.1	1335
BnaA01g21140D	BnaA01g21140D	c	CUFF.1283	CUFF.1283.1	100	5.709383	4.261465	7.157302	18.901379	1552	CUFF.1284.1	1616
BnaA01g21140D	BnaA01g21140D	e	CUFF.1284	CUFF.1284.1	100	8.378093	6.798923	9.957264	27.736360	1662	CUFF.1284.1	1616
BnaA01g21180D	BnaA01g21180D	=	CUFF.1285	CUFF.1285.1	100	71.888289	66.970343	76.806234	241.090699	1582	CUFF.1285.1	1429
BnaA01g21220D	BnaA01g21220D	=	CUFF.1286	CUFF.1286.1	100	2.396513	1.601623	3.191402	7.712680	1340	CUFF.1286.1	1215
BnaA01g21230D	BnaA01g21230D	j	CUFF.1287	CUFF.1287.1	14	14.902214	11.218303	18.586125	51.776096	706	CUFF.1287.1	1114
BnaA01g21230D	BnaA01g21230D	j	CUFF.1287	CUFF.1287.2	100	102.804986	92.278637	113.331335	357.184565	579	CUFF.1287.1	1114
BnaA01g21250D	BnaA01g21250D	j	CUFF.1288	CUFF.1288.1	12	0.476949	0.211593	0.742306	1.653166	3854	CUFF.1288.1	9408
BnaA01g21250D	BnaA01g21250D	j	CUFF.1288	CUFF.1288.2	100	3.879352	3.273233	4.485471	13.446319	3850	CUFF.1288.1	9408
BnaA01g21250D	BnaA01g21250D	j	CUFF.1289	CUFF.1289.1	100	1.475516	0.868619	2.082412	5.063692	1456	CUFF.1289.1	9408
BnaA01g21250D	BnaA01g21250D	j	CUFF.1290	CUFF.1290.1	100	1.220104	0.673301	1.766907	4.555459	1451	CUFF.1290.1	9408
BnaA01g21250D	BnaA01g21250D	j	CUFF.1291	CUFF.1291.1	100	1.121183	0.744272	1.498095	3.698351	2540	CUFF.1291.1	9408
BnaA01g21280D	BnaA01g21280D	j	CUFF.1292	CUFF.1292.1	100	1.593799	1.088712	2.098886	5.672123	2259	CUFF.1292.1	1902
BnaA01g21280D	BnaA01g21280D	j	CUFF.1292	CUFF.1292.2	40	0.631732	0.279450	0.984014	2.248251	2187	CUFF.1292.1	1902
BnaA01g21340D	BnaA01g21340D	j	CUFF.1293	CUFF.1293.1	100	26.486890	22.551232	30.422547	91.816464	768	CUFF.1293.1	824
BnaA01g21380D	BnaA01g21380D	=	CUFF.1294	CUFF.1294.1	100	24.629375	21.520349	27.738400	83.519059	970	CUFF.1294.1	1136
BnaA01g21390D	BnaA01g21390D	j	CUFF.1295	CUFF.1295.1	22	1.006500	0.319225	1.693776	3.625445	1307	CUFF.1295.1	1049
BnaA01g21390D	BnaA01g21390D	j	CUFF.1295	CUFF.1295.2	36	1.634408	0.690171	2.578646	5.887189	1109	CUFF.1295.1	1049
BnaA01g21390D	BnaA01g21390D	=	CUFF.1295	CUFF.1295.3	100	4.537063	3.211984	5.862142	16.342638	1230	CUFF.1295.1	1049
BnaA01g21410D	BnaA01g21410D	c	CUFF.1296	CUFF.1296.1	100	31.347134	27.170252	35.524015	107.577633	754	CUFF.1296.1	917
BnaA01g21410D	BnaA01g21410D	p	CUFF.1297	CUFF.1297.1	100	10.219647	7.660886	12.778407	36.959952	686	CUFF.1297.1	917
BnaA01g21430D	BnaA01g21430D	=	CUFF.1298	CUFF.1298.1	100	4.944501	3.547572	6.341431	17.386284	983	CUFF.1298.1	1154
BnaA01g21440D	BnaA01g21440D	=	CUFF.1299	CUFF.1299.1	100	16.795000	14.867308	18.722691	57.477527	1531	CUFF.1299.1	1649
BnaA01g21450D	BnaA01g21450D	c	CUFF.1300	CUFF.1300.1	100	8.243537	6.685670	9.801403	28.014457	1198	CUFF.1300.1	3864
BnaA01g21450D	BnaA01g21450D	j	CUFF.1301	CUFF.1301.1	85	5.192396	4.218591	6.166200	17.531232	2130	CUFF.1301.1	3864
BnaA01g21450D	BnaA01g21450D	c	CUFF.1301	CUFF.1301.2	100	6.106436	3.886167	8.326705	20.617330	697	CUFF.1301.1	3864
BnaA01g21450D	BnaA01g21450D	e	CUFF.1302	CUFF.1302.1	100	7.773960	6.478255	9.069664	26.247438	1817	CUFF.1301.1	3864
-	-	u	CUFF.1303	CUFF.1303.1	100	2.494702	1.637778	3.351625	8.881496	1215	CUFF.1303.1	-
-	-	u	CUFF.1304	CUFF.1304.1	44	0.554613	0.189975	0.919251	1.930986	2035	CUFF.1304.2	-
-	-	u	CUFF.1304	CUFF.1304.2	100	1.262233	0.813217	1.711250	4.394696	2360	CUFF.1304.2	-
BnaA01g21520D	BnaA01g21520D	=	CUFF.1305	CUFF.1305.1	100	11.369837	9.276480	13.463193	39.055063	966	CUFF.1305.1	861
-	-	u	CUFF.1306	CUFF.1306.1	100	0.890489	0.315516	1.465463	2.937419	1053	CUFF.1306.1	-
BnaA01g21580D	BnaA01g21580D	j	CUFF.1307	CUFF.1307.1	37	0.904330	0.358953	1.449707	3.178326	1709	CUFF.1307.1	1572
BnaA01g21580D	BnaA01g21580D	j	CUFF.1307	CUFF.1307.2	100	2.474051	1.663182	3.284920	8.695214	1625	CUFF.1307.1	1572
-	-	u	CUFF.1308	CUFF.1308.1	100	1.191341	0.476206	1.906476	4.441000	917	CUFF.1308.1	-
BnaA01g21630D	BnaA01g21630D	o	CUFF.1309	CUFF.1309.1	100	1.436314	0.979439	1.893188	4.893223	2206	CUFF.1309.1	3408
BnaA01g21630D	BnaA01g21630D	e	CUFF.1310	CUFF.1310.1	100	0.768129	0.305368	1.230890	2.767828	1292	CUFF.1310.1	3408
BnaA01g21650D	BnaA01g21650D	x	CUFF.1311	CUFF.1311.1	100	1.326467	0.635191	2.017744	4.513393	1032	CUFF.1311.1	1973
BnaA01g21680D	BnaA01g21680D	j	CUFF.1312	CUFF.1312.1	100	3.214144	1.724193	4.704094	11.092424	842	CUFF.1312.3	378
BnaA01g21680D	BnaA01g21680D	j	CUFF.1312	CUFF.1312.2	31	0.986187	0.311416	1.660959	3.403459	1149	CUFF.1312.3	378
BnaA01g21680D	BnaA01g21680D	o	CUFF.1312	CUFF.1312.3	25	0.799159	0.142998	1.455320	2.758002	1164	CUFF.1312.3	378
BnaA01g21680D	BnaA01g21680D	j	CUFF.1312	CUFF.1312.4	39	1.245585	0.413961	2.077208	4.298673	1048	CUFF.1312.3	378
BnaA01g21680D	BnaA01g21680D	o	CUFF.1312	CUFF.1312.5	99	3.169713	1.746300	4.593126	10.939088	836	CUFF.1312.3	378
-	-	u	CUFF.1313	CUFF.1313.1	100	3.505539	2.411777	4.599300	11.921789	1100	CUFF.1313.1	-
BnaA01g21690D	BnaA01g21690D	j	CUFF.1314	CUFF.1314.1	72	0.565220	0.328046	0.802394	1.950475	5378	CUFF.1314.2	5358
BnaA01g21690D	BnaA01g21690D	j	CUFF.1314	CUFF.1314.2	100	0.789013	0.535006	1.043020	2.722744	5662	CUFF.1314.2	5358
BnaA01g21690D	BnaA01g21690D	j	CUFF.1314	CUFF.1314.3	99	0.781057	0.478249	1.083865	2.695290	4404	CUFF.1314.2	5358
BnaA01g21720D	BnaA01g21720D	j	CUFF.1315	CUFF.1315.1	100	64.704992	58.741054	70.668930	222.076869	889	CUFF.1315.1	1144
BnaA01g21730D	BnaA01g21730D	=	CUFF.1316	CUFF.1316.1	100	3.121241	2.229080	4.013402	10.455759	1355	CUFF.1316.1	1254
BnaA01g21750D	BnaA01g21750D	j	CUFF.1317	CUFF.1317.1	100	3.267557	2.447213	4.087900	11.519229	1663	CUFF.1317.1	1787
BnaA01g21850D	BnaA01g21850D	j	CUFF.1318	CUFF.1318.1	100	1.143788	0.693024	1.594551	4.092805	1910	CUFF.1318.1	2371
BnaA01g21860D	BnaA01g21860D	=	CUFF.1319	CUFF.1319.1	100	22.619934	19.403770	25.836097	76.243184	864	CUFF.1319.1	1128
BnaA01g21870D	BnaA01g21870D	j	CUFF.1320	CUFF.1320.1	100	9.576743	7.978818	11.174669	32.736746	1553	CUFF.1320.1	1591
BnaA01g21870D	BnaA01g21870D	j	CUFF.1320	CUFF.1320.2	22	2.141643	1.257272	3.026014	7.320904	1553	CUFF.1320.1	1591
BnaA01g21880D	BnaA01g21880D	c	CUFF.1321	CUFF.1321.1	100	3.626355	2.593889	4.658821	12.583137	1208	CUFF.1321.1	1486
BnaA01g21890D	BnaA01g21890D	j	CUFF.1322	CUFF.1322.1	100	10.691408	9.550033	11.832784	35.979427	3027	CUFF.1322.1	2895
BnaA01g21980D	BnaA01g21980D	j	CUFF.1323	CUFF.1323.1	100	3.066989	2.504148	3.629830	10.518629	3349	CUFF.1323.1	3999
BnaA01g21980D	BnaA01g21980D	c	CUFF.1323	CUFF.1323.2	68	2.075953	1.264408	2.887498	7.119746	1378	CUFF.1323.1	3999
BnaA01g22010D	BnaA01g22010D	=	CUFF.1324	CUFF.1324.1	100	12.022992	7.763802	16.282182	41.447102	415	CUFF.1324.1	288
BnaA01g22030D	BnaA01g22030D	j	CUFF.1325	CUFF.1325.1	30	0.784163	0.484375	1.083950	2.655786	4127	CUFF.1325.1	3641
BnaA01g22030D	BnaA01g22030D	j	CUFF.1325	CUFF.1325.2	100	2.639874	2.142283	3.137465	8.940669	3938	CUFF.1325.1	3641
BnaA01g22040D	BnaA01g22040D	=	CUFF.1326	CUFF.1326.1	100	32.933124	29.825986	36.040262	107.652090	1451	CUFF.1326.1	1518
BnaA01g22050D	BnaA01g22050D	=	CUFF.1327	CUFF.1327.1	100	1.484301	1.067621	1.900980	4.883866	2692	CUFF.1327.1	2430
-	-	u	CUFF.1328	CUFF.1328.1	100	162.014854	120.842423	203.187284	306.848705	218	CUFF.1328.1	-
BnaA01g22120D	BnaA01g22120D	=	CUFF.1329	CUFF.1329.1	100	23.598853	21.203419	25.994286	81.776430	1659	CUFF.1329.1	1797
BnaA01g22130D	BnaA01g22130D	x	CUFF.1330	CUFF.1330.1	100	2.513236	1.002969	4.023503	9.073745	568	CUFF.1330.1	610
BnaA01g22200D	BnaA01g22200D	j	CUFF.1331	CUFF.1331.1	18	1.356191	0.813628	1.898755	4.682955	2766	CUFF.1331.2	3043
BnaA01g22200D	BnaA01g22200D	j	CUFF.1331	CUFF.1331.2	100	7.609457	6.571724	8.647190	26.275598	2832	CUFF.1331.2	3043
BnaA01g22220D	BnaA01g22220D	j	CUFF.1332	CUFF.1332.1	100	1.775694	1.269621	2.281768	6.074802	2901	CUFF.1332.2	3018
BnaA01g22220D	BnaA01g22220D	j	CUFF.1332	CUFF.1332.2	17	0.300115	0.056809	0.543420	1.026718	2903	CUFF.1332.2	3018
BnaA01g22220D	BnaA01g22220D	j	CUFF.1332	CUFF.1332.3	17	0.301571	0.056680	0.546463	1.031702	2902	CUFF.1332.2	3018
-	-	u	CUFF.1333	CUFF.1333.1	100	14.077182	4.987723	23.166641	43.988455	253	CUFF.1333.1	-
BnaA01g22230D	BnaA01g22230D	j	CUFF.1334	CUFF.1334.1	100	23.532412	21.016838	26.047985	79.533967	1607	CUFF.1334.1	1952
BnaA01g22230D	BnaA01g22230D	j	CUFF.1334	CUFF.1334.2	88	20.729975	16.540718	24.919232	70.062395	689	CUFF.1334.1	1952
BnaA01g22260D	BnaA01g22260D	j	CUFF.1335	CUFF.1335.1	100	5.148191	4.194187	6.102195	17.345703	2798	CUFF.1335.3	2085
BnaA01g22260D	BnaA01g22260D	j	CUFF.1335	CUFF.1335.2	30	1.527304	1.022494	2.032113	5.145916	3192	CUFF.1335.3	2085
BnaA01g22260D	BnaA01g22260D	j	CUFF.1335	CUFF.1335.3	94	4.861954	4.051296	5.672613	16.381291	3524	CUFF.1335.3	2085
BnaA01g22270D	BnaA01g22270D	e	CUFF.1336	CUFF.1336.1	100	32.968611	16.976486	48.960736	113.120544	232	CUFF.1336.1	456
BnaA01g22310D	BnaA01g22310D	e	CUFF.1337	CUFF.1337.1	100	6.431668	5.316255	7.547080	21.730728	1824	CUFF.1337.1	2023
BnaA01g22340D	BnaA01g22340D	c	CUFF.1338	CUFF.1338.1	100	2.640658	1.736319	3.544997	9.376671	1197	CUFF.1338.1	1905
BnaA01g22340D	BnaA01g22340D	j	CUFF.1339	CUFF.1339.1	100	2.053908	0.863586	3.244230	6.540017	644	CUFF.1339.1	1905
BnaA01g22360D	BnaA01g22360D	j	CUFF.1340	CUFF.1340.1	100	3.136178	2.271318	4.001038	10.791495	1756	CUFF.1340.1	1725
BnaA01g22360D	BnaA01g22360D	j	CUFF.1340	CUFF.1340.2	38	1.182134	0.579627	1.784641	4.067689	1643	CUFF.1340.1	1725
BnaA01g22360D	BnaA01g22360D	i	CUFF.1341	CUFF.1341.1	100	16.649975	1.757785	31.542165	62.781209	205	CUFF.1341.1	1725
BnaA01g22460D	BnaA01g22460D	j	CUFF.1342	CUFF.1342.1	51	4.245835	2.962045	5.529624	14.678777	1324	CUFF.1342.1	1283
BnaA01g22460D	BnaA01g22460D	=	CUFF.1342	CUFF.1342.2	100	8.246892	6.571028	9.922757	28.511307	1324	CUFF.1342.1	1283
BnaA01g22480D	BnaA01g22480D	=	CUFF.1343	CUFF.1343.1	100	3.426514	2.486134	4.366895	11.384711	1379	CUFF.1343.1	1511
BnaA01g22490D	BnaA01g22490D	p	CUFF.1344	CUFF.1344.1	100	12.423938	9.007332	15.840544	21.379677	540	CUFF.1344.1	1935
BnaA01g22500D	BnaA01g22500D	j	CUFF.1345	CUFF.1345.1	100	4.229112	2.736484	5.721739	14.048092	800	CUFF.1345.1	1081
BnaA01g22540D	BnaA01g22540D	o	CUFF.1346	CUFF.1346.1	100	13.084711	10.086612	16.082811	47.655618	647	CUFF.1346.1	606
-	-	u	CUFF.1347	CUFF.1347.1	100	2.961359	2.026517	3.896201	10.767567	1248	CUFF.1347.1	-
BnaA01g22600D	BnaA01g22600D	j	CUFF.1348	CUFF.1348.1	100	1.951636	1.331973	2.571299	6.861856	2200	CUFF.1348.2	2555
BnaA01g22600D	BnaA01g22600D	j	CUFF.1348	CUFF.1348.2	48	0.946307	0.473362	1.419253	3.327171	2278	CUFF.1348.2	2555
BnaA01g22670D	BnaA01g22670D	=	CUFF.1349	CUFF.1349.1	100	140.400999	127.016052	153.785946	469.892280	508	CUFF.1349.1	1059
BnaA01g22680D	BnaA01g22680D	j	CUFF.1350	CUFF.1350.1	100	1.830781	1.157913	2.503648	6.392568	1780	CUFF.1350.1	1671
BnaA01g22680D	BnaA01g22680D	j	CUFF.1350	CUFF.1350.2	58	1.063381	0.393039	1.733723	3.713025	1431	CUFF.1350.1	1671
-	-	u	CUFF.1351	CUFF.1351.1	100	1.896449	0.752847	3.040051	5.739866	641	CUFF.1351.1	-
-	-	u	CUFF.1352	CUFF.1352.1	100	4.021623	2.423355	5.619892	13.588675	700	CUFF.1352.1	-
BnaA01g22710D	BnaA01g22710D	j	CUFF.1353	CUFF.1353.1	28	1.432506	0.569859	2.295152	4.908351	1038	CUFF.1353.1	1217
BnaA01g22710D	BnaA01g22710D	j	CUFF.1353	CUFF.1353.2	100	5.134147	3.546002	6.722293	17.591690	930	CUFF.1353.1	1217
BnaA01g22770D	BnaA01g22770D	=	CUFF.1354	CUFF.1354.1	100	14.634887	12.279194	16.990579	50.697844	1049	CUFF.1354.1	1165
BnaA01g22790D	BnaA01g22790D	j	CUFF.1355	CUFF.1355.1	100	2.011533	1.260916	2.762149	6.838704	1498	CUFF.1355.1	1347
BnaA01g22790D	BnaA01g22790D	j	CUFF.1355	CUFF.1355.2	36	0.726556	0.207302	1.245811	2.470109	1455	CUFF.1355.1	1347
BnaA01g22800D	BnaA01g22800D	c	CUFF.1356	CUFF.1356.1	100	4.705114	3.014987	6.395241	15.619194	697	CUFF.1356.1	2091
BnaA01g22910D	BnaA01g22910D	=	CUFF.1357	CUFF.1357.1	100	5.579000	4.500327	6.657673	18.933961	1597	CUFF.1357.1	1536
BnaA01g22930D	BnaA01g22930D	j	CUFF.1358	CUFF.1358.1	100	1.434581	0.844102	2.025061	5.092765	1491	CUFF.1358.1	1889
BnaA01g22940D	BnaA01g22940D	j	CUFF.1359	CUFF.1359.1	100	0.854283	0.380737	1.327829	3.045173	1351	CUFF.1359.1	1110
BnaA01g23010D	BnaA01g23010D	j	CUFF.1360	CUFF.1360.1	53	1.730293	0.864628	2.595957	5.963473	1157	CUFF.1360.3	1359
BnaA01g23010D	BnaA01g23010D	o	CUFF.1360	CUFF.1360.2	100	3.288011	1.147415	5.428607	11.332166	507	CUFF.1360.3	1359
BnaA01g23010D	BnaA01g23010D	j	CUFF.1360	CUFF.1360.3	46	1.517284	0.700846	2.333723	5.229337	1258	CUFF.1360.3	1359
BnaA01g23050D	BnaA01g23050D	c	CUFF.1361	CUFF.1361.1	100	4.603304	3.312808	5.893800	16.046000	1182	CUFF.1361.2	1507
BnaA01g23050D	BnaA01g23050D	j	CUFF.1361	CUFF.1361.2	18	0.811591	0.176712	1.446471	2.829011	1254	CUFF.1361.2	1507
BnaA01g23100D	BnaA01g23100D	j	CUFF.1362	CUFF.1362.1	59	3.327994	2.321867	4.334120	10.918420	1217	CUFF.1362.2	1987
BnaA01g23100D	BnaA01g23100D	j	CUFF.1362	CUFF.1362.2	100	5.615765	4.456569	6.774960	18.424097	1502	CUFF.1362.2	1987
BnaA01g23120D	BnaA01g23120D	=	CUFF.1363	CUFF.1363.1	100	2.307411	1.514600	3.100223	7.200923	1347	CUFF.1363.1	1324
BnaA01g23130D	BnaA01g23130D	j	CUFF.1364	CUFF.1364.1	45	1.521674	0.601335	2.442013	5.310878	985	CUFF.1364.1	1642
BnaA01g23130D	BnaA01g23130D	j	CUFF.1364	CUFF.1364.2	100	3.348344	1.990704	4.705984	11.686238	907	CUFF.1364.1	1642
BnaA01g23140D	BnaA01g23140D	j	CUFF.1365	CUFF.1365.1	47	7.488875	4.803082	10.174667	26.313320	548	CUFF.1365.1	650
BnaA01g23140D	BnaA01g23140D	j	CUFF.1365	CUFF.1365.2	100	16.062052	6.736036	25.388068	56.436504	265	CUFF.1365.1	650
BnaA01g23150D	BnaA01g23150D	j	CUFF.1366	CUFF.1366.1	100	9.726655	8.433150	11.020161	32.563615	2095	CUFF.1366.1	2152
BnaA01g23160D	BnaA01g23160D	c	CUFF.1367	CUFF.1367.1	100	40.446366	35.140751	45.751981	131.791626	654	CUFF.1367.1	896
BnaA01g23170D	BnaA01g23170D	j	CUFF.1368	CUFF.1368.1	100	10.151994	8.473266	11.830723	34.335299	1348	CUFF.1368.1	1252
BnaA01g23180D	BnaA01g23180D	j	CUFF.1369	CUFF.1369.1	100	2.627624	1.879891	3.375357	8.747183	1753	CUFF.1369.1	2053
BnaA01g23180D	BnaA01g23180D	j	CUFF.1369	CUFF.1369.2	22	0.586669	0.180560	0.992779	1.952982	1753	CUFF.1369.1	2053
BnaA01g23200D	BnaA01g23200D	j	CUFF.1370	CUFF.1370.1	48	1.390511	0.451859	2.329164	4.734956	871	CUFF.1370.2	3368
BnaA01g23200D	BnaA01g23200D	j	CUFF.1370	CUFF.1370.2	18	0.513965	0.125277	0.902652	1.750148	1959	CUFF.1370.2	3368
BnaA01g23200D	BnaA01g23200D	=	CUFF.1370	CUFF.1370.3	100	2.883893	2.095467	3.672319	9.820206	1876	CUFF.1370.2	3368
BnaA01g23220D	BnaA01g23220D	j	CUFF.1371	CUFF.1371.1	30	0.711637	0.229368	1.193906	2.479558	1641	CUFF.1371.2	1580
BnaA01g23220D	BnaA01g23220D	j	CUFF.1371	CUFF.1371.2	23	0.549054	0.080374	1.017735	1.913072	1650	CUFF.1371.2	1580
BnaA01g23220D	BnaA01g23220D	=	CUFF.1371	CUFF.1371.3	100	2.344889	1.527974	3.161804	8.170303	1572	CUFF.1371.2	1580
BnaA01g23290D	BnaA01g23290D	=	CUFF.1372	CUFF.1372.1	100	2.505540	1.692704	3.318376	8.386212	1320	CUFF.1372.1	1029
BnaA01g23310D	BnaA01g23310D	e	CUFF.1373	CUFF.1373.1	100	3.128999	1.720406	4.537592	10.936788	705	CUFF.1373.1	816
BnaA01g23310D	BnaA01g23310D	j	CUFF.1374	CUFF.1374.1	100	52.683368	40.206130	65.160605	184.144131	319	CUFF.1373.1	816
BnaA01g23340D	BnaA01g23340D	j	CUFF.1375	CUFF.1375.1	27	2.065373	0.976952	3.153793	6.776524	993	CUFF.1375.3	1203
BnaA01g23340D	BnaA01g23340D	=	CUFF.1375	CUFF.1375.2	100	7.528702	5.610325	9.447079	24.701805	984	CUFF.1375.3	1203
BnaA01g23340D	BnaA01g23340D	j	CUFF.1375	CUFF.1375.3	21	1.611061	0.569836	2.652287	5.285921	996	CUFF.1375.3	1203
BnaA01g23390D	BnaA01g23390D	=	CUFF.1376	CUFF.1376.1	100	10.827207	8.976802	12.677612	35.243252	1250	CUFF.1376.2	1467
BnaA01g23390D	BnaA01g23390D	j	CUFF.1376	CUFF.1376.2	13	1.383117	0.653299	2.112935	4.502133	1310	CUFF.1376.2	1467
BnaA01g23420D	BnaA01g23420D	j	CUFF.1377	CUFF.1377.1	100	3.359340	2.671866	4.046814	11.486404	2395	CUFF.1377.1	2648
BnaA01g23490D	BnaA01g23490D	e	CUFF.1378	CUFF.1378.1	100	3.150277	2.103774	4.196780	11.061511	1063	CUFF.1378.1	1876
BnaA01g23500D	BnaA01g23500D	e	CUFF.1379	CUFF.1379.1	100	3.082629	1.801586	4.363673	10.757260	805	CUFF.1379.1	1009
BnaA01g23510D	BnaA01g23510D	j	CUFF.1380	CUFF.1380.1	100	1.546629	0.973422	2.119835	4.860015	1652	CUFF.1380.1	1785
BnaA01g23520D	BnaA01g23520D	=	CUFF.1381	CUFF.1381.1	100	3.968851	2.494857	5.442845	14.318949	748	CUFF.1381.1	785
BnaA01g23540D	BnaA01g23540D	j	CUFF.1382	CUFF.1382.1	100	6.634409	5.763476	7.505342	22.452497	3043	CUFF.1382.1	2572
BnaA01g23550D	BnaA01g23550D	=	CUFF.1383	CUFF.1383.1	100	21.384850	18.818957	23.950743	67.007405	1167	CUFF.1383.1	1077
BnaA01g23560D	BnaA01g23560D	=	CUFF.1384	CUFF.1384.1	37	2.232898	1.098139	3.367657	7.495217	948	CUFF.1384.1	1073
BnaA01g23560D	BnaA01g23560D	j	CUFF.1384	CUFF.1384.2	100	6.082416	3.742544	8.422289	20.416978	654	CUFF.1384.1	1073
BnaA01g23600D	BnaA01g23600D	=	CUFF.1385	CUFF.1385.1	52	1.509588	0.570209	2.448966	5.228092	1029	CUFF.1385.1	1010
BnaA01g23600D	BnaA01g23600D	j	CUFF.1385	CUFF.1385.2	100	2.928559	1.741774	4.115345	10.142358	1029	CUFF.1385.1	1010
BnaA01g23610D	BnaA01g23610D	j	CUFF.1386	CUFF.1386.1	100	0.852715	0.554420	1.151010	2.903422	3101	CUFF.1386.1	3924
BnaA01g23620D	BnaA01g23620D	j	CUFF.1387	CUFF.1387.1	100	11.278465	8.793590	13.763339	39.196472	842	CUFF.1387.2	1729
BnaA01g23620D	BnaA01g23620D	j	CUFF.1387	CUFF.1387.2	39	4.439852	3.159336	5.720368	15.429985	1183	CUFF.1387.2	1729
-	-	u	CUFF.1388	CUFF.1388.1	100	9.238734	6.443298	12.034170	31.281948	616	CUFF.1388.2	-
-	-	u	CUFF.1388	CUFF.1388.2	67	6.144556	4.357937	7.931174	20.805196	855	CUFF.1388.2	-
-	-	u	CUFF.1389	CUFF.1389.1	41	1.999475	0.597082	3.401867	6.494119	765	CUFF.1389.2	-
BnaA01g23630D	BnaA01g23630D	j	CUFF.1389	CUFF.1389.2	100	4.847207	3.599913	6.094500	15.743305	1297	CUFF.1389.2	3207
BnaA01g23630D	BnaA01g23630D	j	CUFF.1390	CUFF.1390.1	100	1.310746	0.675200	1.946291	4.761534	1177	CUFF.1390.1	3207
BnaA01g23660D	BnaA01g23660D	j	CUFF.1391	CUFF.1391.1	40	1.666654	0.938360	2.394948	5.629460	1324	CUFF.1391.1	1196
BnaA01g23660D	BnaA01g23660D	c	CUFF.1391	CUFF.1391.2	100	4.153471	2.616289	5.690653	14.029189	824	CUFF.1391.1	1196
BnaA01g23690D	BnaA01g23690D	=	CUFF.1392	CUFF.1392.1	100	7.833194	5.896108	9.770279	25.762587	841	CUFF.1392.1	432
BnaA01g23700D	BnaA01g23700D	j	CUFF.1393	CUFF.1393.1	100	21.287338	17.369799	25.204878	72.355018	655	CUFF.1393.1	1008
BnaA01g23710D	BnaA01g23710D	c	CUFF.1394	CUFF.1394.1	100	1.095429	0.653693	1.537165	3.945717	1914	CUFF.1394.1	2823
BnaA01g23770D	BnaA01g23770D	c	CUFF.1395	CUFF.1395.1	100	2.370340	1.383694	3.356986	8.261164	963	CUFF.1395.1	1525
BnaA01g23800D	BnaA01g23800D	=	CUFF.1396	CUFF.1396.1	100	5.340318	4.351774	6.328862	18.298575	1904	CUFF.1396.1	1878
-	-	u	CUFF.1397	CUFF.1397.1	100	17.798853	10.339161	25.258545	56.892120	307	CUFF.1397.1	-
-	-	u	CUFF.1398	CUFF.1398.1	100	57.000487	43.146919	70.854055	122.088585	303	CUFF.1398.1	-
BnaA01g23830D	BnaA01g23830D	j	CUFF.1399	CUFF.1399.1	100	7.520012	4.490152	10.549872	26.067061	476	CUFF.1399.1	785
BnaA01g23840D	BnaA01g23840D	c	CUFF.1400	CUFF.1400.1	100	24.880935	21.428937	28.332933	87.177773	895	CUFF.1400.1	2642
BnaA01g23840D	BnaA01g23840D	j	CUFF.1401	CUFF.1401.1	100	20.043129	17.605884	22.480373	69.531525	1336	CUFF.1401.1	2642
BnaA01g23850D	BnaA01g23850D	j	CUFF.1402	CUFF.1402.1	13	4.338669	2.104170	6.573169	15.191351	498	CUFF.1402.1	642
BnaA01g23850D	BnaA01g23850D	j	CUFF.1402	CUFF.1402.2	100	32.862182	25.578901	40.145463	115.063148	414	CUFF.1402.1	642
BnaA01g23880D	BnaA01g23880D	c	CUFF.1403	CUFF.1403.1	100	7.588674	5.887943	9.289405	25.360766	1295	CUFF.1403.2	1636
BnaA01g23880D	BnaA01g23880D	j	CUFF.1403	CUFF.1403.2	61	4.601560	3.454177	5.748943	15.378060	1688	CUFF.1403.2	1636
-	-	u	CUFF.1404	CUFF.1404.1	100	1.268306	0.449377	2.087236	3.942672	789	CUFF.1404.1	-
BnaA01g23900D	BnaA01g23900D	j	CUFF.1405	CUFF.1405.1	41	0.712551	0.221715	1.203386	2.434266	1490	CUFF.1405.1	1877
BnaA01g23900D	BnaA01g23900D	j	CUFF.1405	CUFF.1405.2	100	1.733365	0.965255	2.501476	5.921646	1403	CUFF.1405.1	1877
BnaA01g23900D	BnaA01g23900D	j	CUFF.1405	CUFF.1405.3	36	0.628462	0.135639	1.121284	2.146995	1417	CUFF.1405.1	1877
BnaA01g24060D	BnaA01g24060D	j	CUFF.1406	CUFF.1406.1	26	1.716274	0.845370	2.587177	5.761114	1416	CUFF.1406.2	246
BnaA01g24060D	BnaA01g24060D	o	CUFF.1406	CUFF.1406.2	32	2.104126	1.349936	2.858316	7.063040	1720	CUFF.1406.2	246
BnaA01g24060D	BnaA01g24060D	j	CUFF.1406	CUFF.1406.3	100	6.578599	5.141323	8.015876	22.082760	1439	CUFF.1406.2	246
BnaA01g24090D	BnaA01g24090D	=	CUFF.1407	CUFF.1407.1	100	1.261803	0.787894	1.735713	4.156084	1870	CUFF.1407.1	2340
BnaA01g24140D	BnaA01g24140D	j	CUFF.1408	CUFF.1408.1	100	5.427931	4.036999	6.818863	18.618444	1051	CUFF.1408.1	1155
BnaA01g24150D	BnaA01g24150D	j	CUFF.1409	CUFF.1409.1	100	38.197409	34.534744	41.860074	131.379113	1243	CUFF.1409.1	1269
BnaA01g24150D	BnaA01g24150D	p	CUFF.1410	CUFF.1410.1	100	56.855473	43.970612	69.740334	127.674343	316	CUFF.1410.1	1269
BnaA01g24160D	BnaA01g24160D	j	CUFF.1411	CUFF.1411.1	42	8.797056	7.215862	10.378251	29.566593	1417	CUFF.1411.1	1735
BnaA01g24160D	BnaA01g24160D	c	CUFF.1411	CUFF.1411.2	100	20.913156	17.158892	24.667420	70.288374	731	CUFF.1411.1	1735
BnaA01g24210D	BnaA01g24210D	j	CUFF.1412	CUFF.1412.1	100	11.003077	8.857094	13.149059	36.023301	954	CUFF.1412.1	641
BnaA01g24250D	BnaA01g24250D	=	CUFF.1413	CUFF.1413.1	100	4.844037	3.698574	5.989501	15.829240	1299	CUFF.1413.1	1465
BnaA01g24280D	BnaA01g24280D	j	CUFF.1414	CUFF.1414.1	100	46.765745	43.412696	50.118794	156.718666	2030	CUFF.1414.1	1975
BnaA01g24300D	BnaA01g24300D	=	CUFF.1415	CUFF.1415.1	100	2.594231	1.208381	3.980081	7.912051	626	CUFF.1415.1	515
BnaA01g24310D	BnaA01g24310D	j	CUFF.1416	CUFF.1416.1	60	0.886395	0.290042	1.482747	2.745908	1388	CUFF.1416.1	1559
BnaA01g24310D	BnaA01g24310D	=	CUFF.1416	CUFF.1416.2	100	1.472093	0.768276	2.175910	4.560308	1388	CUFF.1416.1	1559
BnaA01g24320D	BnaA01g24320D	=	CUFF.1417	CUFF.1417.1	100	15.438347	12.439371	18.437324	53.304894	719	CUFF.1417.1	1000
BnaA01g24360D	BnaA01g24360D	=	CUFF.1418	CUFF.1418.1	100	4.852132	4.155790	5.548474	16.174387	3133	CUFF.1418.1	3054
BnaA01g24380D	BnaA01g24380D	j	CUFF.1419	CUFF.1419.1	100	18.253857	14.604696	21.903019	63.468445	622	CUFF.1419.1	378
BnaA01g24420D	BnaA01g24420D	j	CUFF.1420	CUFF.1420.1	97	2.692785	1.292947	4.092623	9.081686	858	CUFF.1420.2	1577
BnaA01g24420D	BnaA01g24420D	j	CUFF.1420	CUFF.1420.2	100	2.773213	1.710930	3.835497	9.352939	1193	CUFF.1420.2	1577
BnaA01g24430D	BnaA01g24430D	=	CUFF.1421	CUFF.1421.1	100	23.465939	20.028335	26.903543	79.891961	857	CUFF.1421.1	910
-	-	u	CUFF.1422	CUFF.1422.1	100	2.723812	1.676085	3.771538	8.853853	959	CUFF.1422.1	-
BnaA01g24440D	BnaA01g24440D	=	CUFF.1423	CUFF.1423.1	100	49.401392	42.684853	56.117930	167.082931	579	CUFF.1423.1	1081
BnaA01g24510D	BnaA01g24510D	e	CUFF.1424	CUFF.1424.1	100	0.879734	0.511028	1.248440	3.206131	2085	CUFF.1424.1	4951
BnaA01g24510D	BnaA01g24510D	c	CUFF.1425	CUFF.1425.1	100	1.636194	0.729220	2.543169	5.208404	815	CUFF.1425.1	4951
BnaA01g24510D	BnaA01g24510D	c	CUFF.1426	CUFF.1426.1	100	1.519102	0.882430	2.155775	5.101640	1304	CUFF.1426.1	4951
BnaA01g24530D	BnaA01g24530D	j	CUFF.1427	CUFF.1427.1	76	28.099405	25.858417	30.340393	93.548109	2591	CUFF.1427.1	1463
BnaA01g24530D	BnaA01g24530D	=	CUFF.1427	CUFF.1427.2	100	36.859947	31.075979	42.643914	122.713570	667	CUFF.1427.1	1463
BnaA01g24550D	BnaA01g24550D	=	CUFF.1428	CUFF.1428.1	100	4.337536	3.143287	5.531785	14.928995	1113	CUFF.1428.1	1138
-	-	u	CUFF.1429	CUFF.1429.1	45	5.214756	3.254164	7.175348	18.217070	799	CUFF.1429.1	-
-	-	u	CUFF.1429	CUFF.1429.2	100	11.472569	8.468132	14.477005	40.077925	685	CUFF.1429.1	-
BnaA01g24620D	BnaA01g24620D	j	CUFF.1430	CUFF.1430.1	100	8.235195	5.108948	11.361442	28.697625	481	CUFF.1430.1	548
BnaA01g24630D	BnaA01g24630D	=	CUFF.1431	CUFF.1431.1	100	19.590630	16.890089	22.291171	63.086867	1452	CUFF.1431.3	1091
BnaA01g24630D	BnaA01g24630D	j	CUFF.1431	CUFF.1431.2	30	5.825666	4.251502	7.399830	18.760141	1452	CUFF.1431.3	1091
BnaA01g24630D	BnaA01g24630D	j	CUFF.1431	CUFF.1431.3	40	7.777919	6.046465	9.509374	25.046900	1536	CUFF.1431.3	1091
BnaA01g24640D	BnaA01g24640D	=	CUFF.1432	CUFF.1432.1	100	12.939389	10.266479	15.612300	43.926476	745	CUFF.1432.1	833
BnaA01g24650D	BnaA01g24650D	=	CUFF.1433	CUFF.1433.1	100	19.525804	17.618011	21.433598	65.406194	2122	CUFF.1433.1	2124
BnaA01g24680D	BnaA01g24680D	=	CUFF.1434	CUFF.1434.1	100	7.235963	6.270465	8.201460	24.063107	3668	CUFF.1434.1	933
BnaA01g24690D	BnaA01g24690D	j	CUFF.1435	CUFF.1435.1	100	80.023414	75.005171	85.041656	266.116892	1963	CUFF.1434.1	2015
BnaA01g24700D	BnaA01g24700D	=	CUFF.1436	CUFF.1436.1	100	4.238944	2.708706	5.769182	14.330383	824	CUFF.1436.2	1067
BnaA01g24700D	BnaA01g24700D	j	CUFF.1436	CUFF.1436.2	30	1.265153	0.408733	2.121572	4.277038	958	CUFF.1436.2	1067
BnaA01g24730D	BnaA01g24730D	o	CUFF.1437	CUFF.1437.1	100	266.328224	249.194747	283.461701	897.448222	491	CUFF.1437.1	815
-	-	u	CUFF.1438	CUFF.1438.1	100	2.381781	1.654583	3.108978	8.220783	2132	CUFF.1438.1	-
-	-	u	CUFF.1438	CUFF.1438.2	82	1.958307	1.262402	2.654213	6.759153	2132	CUFF.1438.1	-
-	-	u	CUFF.1438	CUFF.1438.3	82	1.953141	1.190694	2.715588	6.741321	1722	CUFF.1438.1	-
BnaA01g24760D	BnaA01g24760D	j	CUFF.1439	CUFF.1439.1	30	1.350292	0.848158	1.852425	4.594543	2871	CUFF.1439.1	2895
BnaA01g24760D	BnaA01g24760D	=	CUFF.1439	CUFF.1439.2	100	4.466715	3.680614	5.252816	15.198579	2871	CUFF.1439.1	2895
BnaA01g24770D	BnaA01g24770D	j	CUFF.1440	CUFF.1440.1	100	3.934716	2.691861	5.177571	13.529366	987	CUFF.1440.1	997
BnaA01g24800D	BnaA01g24800D	e	CUFF.1441	CUFF.1441.1	100	40.428854	35.059624	45.798084	136.355031	641	CUFF.1441.1	536
BnaA01g24820D	BnaA01g24820D	=	CUFF.1442	CUFF.1442.1	100	7.221041	5.987038	8.455044	24.902218	1689	CUFF.1442.1	1762
BnaA01g24840D	BnaA01g24840D	j	CUFF.1443	CUFF.1443.1	100	1.496816	0.851441	2.142191	4.726487	1320	CUFF.1443.1	1908
-	-	u	CUFF.1444	CUFF.1444.1	30	1.375648	0.837025	1.914272	4.667360	2669	CUFF.1444.2	-
-	-	u	CUFF.1444	CUFF.1444.2	100	4.533655	3.778407	5.288902	15.381980	3129	CUFF.1444.2	-
BnaA01g24870D	BnaA01g24870D	o	CUFF.1445	CUFF.1445.1	100	59.831445	54.184248	65.478642	201.022421	902	CUFF.1445.1	1214
BnaA01g24880D	BnaA01g24880D	=	CUFF.1446	CUFF.1446.1	100	0.908241	0.360551	1.455931	2.952497	1089	CUFF.1446.1	963
BnaA01g24920D	BnaA01g24920D	=	CUFF.1447	CUFF.1447.1	100	9.238704	6.796285	11.681123	31.592140	698	CUFF.1447.1	737
BnaA01g24930D	BnaA01g24930D	=	CUFF.1448	CUFF.1448.1	100	5.748961	3.485512	8.012409	19.120634	550	CUFF.1448.1	342
BnaA01g24940D	BnaA01g24940D	j	CUFF.1449	CUFF.1449.1	100	0.618701	0.145505	1.091898	2.018176	1513	CUFF.1449.2	1823
BnaA01g24940D	BnaA01g24940D	j	CUFF.1449	CUFF.1449.2	99	0.615237	0.159981	1.070492	2.006874	1515	CUFF.1449.2	1823
BnaA01g24990D	BnaA01g24990D	=	CUFF.1450	CUFF.1450.1	100	4.989978	4.055278	5.924678	16.463994	1858	CUFF.1450.1	1642
BnaA01g25000D	BnaA01g25000D	=	CUFF.1451	CUFF.1451.1	100	84.586002	77.701935	91.470069	291.476290	925	CUFF.1451.1	751
BnaA01g25020D	BnaA01g25020D	j	CUFF.1452	CUFF.1452.1	41	3.125088	0.977801	5.272376	10.787426	539	CUFF.1452.3	853
BnaA01g25020D	BnaA01g25020D	j	CUFF.1452	CUFF.1452.2	100	7.675043	5.074008	10.276077	26.493316	750	CUFF.1452.3	853
BnaA01g25020D	BnaA01g25020D	=	CUFF.1452	CUFF.1452.3	85	6.521115	4.274546	8.767684	22.510097	834	CUFF.1452.3	853
BnaA01g25030D	BnaA01g25030D	=	CUFF.1453	CUFF.1453.1	100	3.446857	1.914489	4.979226	11.957219	818	CUFF.1453.2	814
BnaA01g25030D	BnaA01g25030D	j	CUFF.1453	CUFF.1453.2	74	2.549327	1.277993	3.820661	8.843667	872	CUFF.1453.2	814
-	-	u	CUFF.1454	CUFF.1454.1	100	15.977212	13.101593	18.852831	54.418422	924	CUFF.1455.1	-
-	-	u	CUFF.1455	CUFF.1455.1	100	4.816203	3.612803	6.019603	16.403999	1543	CUFF.1455.1	-
BnaA01g25140D	BnaA01g25140D	=	CUFF.1456	CUFF.1456.1	100	1.153969	0.623744	1.684193	3.681837	1398	CUFF.1456.1	1092
BnaA01g25250D	BnaA01g25250D	j	CUFF.1457	CUFF.1457.1	100	4.118594	3.550541	4.686647	14.481777	4305	CUFF.1457.1	4346
BnaA01g25270D	BnaA01g25270D	j	CUFF.1458	CUFF.1458.1	100	15.084448	13.285977	16.882919	51.761990	1768	CUFF.1458.1	1276
BnaA01g25280D	BnaA01g25280D	=	CUFF.1459	CUFF.1459.1	100	29.906328	21.641977	38.170679	108.555443	348	CUFF.1459.1	483
BnaA01g25290D	BnaA01g25290D	=	CUFF.1460	CUFF.1460.1	100	7.181305	5.931200	8.431410	25.677547	1534	CUFF.1460.1	1135
-	-	u	CUFF.1461	CUFF.1461.1	100	1.786027	0.795317	2.776736	6.391622	746	CUFF.1461.1	-
BnaA01g25300D	BnaA01g25300D	j	CUFF.1462	CUFF.1462.1	100	41.665088	37.964008	45.366169	142.599839	1438	CUFF.1462.1	1676
BnaA01g25300D	BnaA01g25300D	c	CUFF.1462	CUFF.1462.2	46	19.016723	15.032407	23.001039	65.085225	737	CUFF.1462.1	1676
BnaA01g25320D	BnaA01g25320D	j	CUFF.1463	CUFF.1463.1	65	2.525164	0.448439	4.601889	8.329367	484	CUFF.1463.2	2001
BnaA01g25320D	BnaA01g25320D	j	CUFF.1463	CUFF.1463.2	100	3.876400	2.661696	5.091104	12.786481	1260	CUFF.1463.2	2001
BnaA01g25320D	BnaA01g25320D	j	CUFF.1463	CUFF.1463.3	42	1.638905	0.760975	2.516835	5.406003	1252	CUFF.1463.2	2001
BnaA01g25330D	BnaA01g25330D	j	CUFF.1464	CUFF.1464.1	100	3.502272	2.547888	4.456656	12.304109	1344	CUFF.1464.1	1385
BnaA01g25340D	BnaA01g25340D	j	CUFF.1465	CUFF.1465.1	16	0.485902	0.085192	0.886612	1.596439	1690	CUFF.1465.1	1626
BnaA01g25340D	BnaA01g25340D	=	CUFF.1465	CUFF.1465.2	100	3.101900	2.258722	3.945077	10.191342	1690	CUFF.1465.1	1626
BnaA01g25350D	BnaA01g25350D	j	CUFF.1466	CUFF.1466.1	100	2.192737	1.390067	2.995407	7.850970	1249	CUFF.1466.1	1446
BnaA01g25360D	BnaA01g25360D	j	CUFF.1467	CUFF.1467.1	100	1.456234	0.648461	2.264007	5.288732	863	CUFF.1467.1	2017
BnaA01g25380D	BnaA01g25380D	=	CUFF.1468	CUFF.1468.1	100	2.906995	2.138591	3.675398	9.983396	1775	CUFF.1468.1	1784
BnaA01g25390D	BnaA01g25390D	j	CUFF.1469	CUFF.1469.1	100	4.000339	3.306393	4.694286	13.738233	2841	CUFF.1469.1	2108
BnaA01g25400D	BnaA01g25400D	=	CUFF.1470	CUFF.1470.1	100	41.718288	35.101337	48.335239	135.770128	499	CUFF.1470.1	590
BnaA01g25450D	BnaA01g25450D	j	CUFF.1471	CUFF.1471.1	100	3.249518	1.554117	4.944919	11.735821	564	CUFF.1471.1	789
BnaA01g25490D	BnaA01g25490D	j	CUFF.1472	CUFF.1472.1	93	10.242610	8.302618	12.182602	34.600887	1259	CUFF.1472.1	1023
BnaA01g25490D	BnaA01g25490D	j	CUFF.1472	CUFF.1472.2	81	8.925849	6.327399	11.524299	30.152695	872	CUFF.1472.1	1023
BnaA01g25490D	BnaA01g25490D	j	CUFF.1472	CUFF.1472.3	100	11.023061	8.164728	13.881394	37.237353	875	CUFF.1472.1	1023
-	-	u	CUFF.1473	CUFF.1473.1	100	6.231918	5.261254	7.202581	21.299884	2476	CUFF.1473.2	-
-	-	u	CUFF.1473	CUFF.1473.2	14	0.849877	0.426626	1.273128	2.904768	2553	CUFF.1473.2	-
BnaA01g25540D	BnaA01g25540D	j	CUFF.1474	CUFF.1474.1	100	1.828491	0.775939	2.881043	5.778650	734	CUFF.1474.1	861
BnaA01g25550D	BnaA01g25550D	=	CUFF.1475	CUFF.1475.1	100	5.836615	4.531208	7.142021	21.374669	1261	CUFF.1475.1	1164
BnaA01g25570D	BnaA01g25570D	j	CUFF.1476	CUFF.1476.1	29	0.840340	0.494546	1.186134	2.859597	3701	CUFF.1476.1	3881
BnaA01g25570D	BnaA01g25570D	j	CUFF.1476	CUFF.1476.2	100	2.938235	2.373134	3.503336	9.998532	3701	CUFF.1476.1	3881
BnaA01g25570D	BnaA01g25570D	j	CUFF.1476	CUFF.1476.3	27	0.785749	0.439606	1.131891	2.673828	3633	CUFF.1476.1	3881
BnaA01g25600D	BnaA01g25600D	=	CUFF.1477	CUFF.1477.1	100	13.263403	9.689693	16.837113	43.324656	542	CUFF.1477.1	726
BnaA01g25610D	BnaA01g25610D	o	CUFF.1478	CUFF.1478.1	100	1.266224	0.503384	2.029064	4.586306	874	CUFF.1478.1	2031
BnaA01g25610D	BnaA01g25610D	j	CUFF.1479	CUFF.1479.1	94	3.072668	2.106644	4.038691	10.623040	1450	CUFF.1479.1	2031
BnaA01g25610D	BnaA01g25610D	j	CUFF.1479	CUFF.1479.2	75	2.455521	1.568843	3.342199	8.489398	1408	CUFF.1479.1	2031
BnaA01g25630D	BnaA01g25630D	c	CUFF.1480	CUFF.1480.1	100	14.183780	10.033908	18.333652	49.523535	498	CUFF.1480.2	1566
BnaA01g25630D	BnaA01g25630D	j	CUFF.1480	CUFF.1480.2	47	6.716707	5.132635	8.300778	23.451793	1152	CUFF.1480.2	1566
BnaA01g25630D	BnaA01g25630D	c	CUFF.1480	CUFF.1480.3	48	6.806246	4.620748	8.991743	23.764424	749	CUFF.1480.2	1566
BnaA01g25670D	BnaA01g25670D	=	CUFF.1481	CUFF.1481.1	100	28.961601	24.705537	33.217665	98.105997	733	CUFF.1481.1	856
BnaA01g25680D	BnaA01g25680D	j	CUFF.1482	CUFF.1482.1	35	0.867084	0.445086	1.289082	2.931093	2769	CUFF.1482.1	1964
BnaA01g25680D	BnaA01g25680D	j	CUFF.1482	CUFF.1482.2	100	2.507204	1.903399	3.111009	8.475360	2769	CUFF.1482.1	1964
[truncated: 68,631 more rows]
