# Supplementary material for: Differences in Alternative Splicing between Yellow and Black-Seeded Rapeseed
Source: Plants (Basel). 2020 Jul 31;9(8):977. doi: 10.3390/plants9080977 (PMC7465011; doi:10.3390/plants9080977)
Supplement: Supplementary file 1 [file plants-09-00977-s001.zip › Supplementary Materials/Table S1/SRR5591719cufcompF.transcripts.gtf.tmap]

ref_gene_id	ref_id	class_code	cuff_gene_id	cuff_id	FMI	FPKM	FPKM_conf_lo	FPKM_conf_hi	cov	len	major_iso_id	ref_match_len
-	-	u	CUFF.1	CUFF.1.1	51	10219.710475	7360.133847	13079.287103	52162.905677	132	CUFF.1.4	-
-	-	u	CUFF.1	CUFF.1.2	48	9588.900270	6661.789436	12516.011103	48943.157590	130	CUFF.1.4	-
-	-	u	CUFF.1	CUFF.1.3	100	20053.155339	16229.083549	23877.227129	102354.254852	134	CUFF.1.4	-
-	-	u	CUFF.1	CUFF.1.4	31	6292.981139	4344.046571	8241.915708	32120.301489	137	CUFF.1.4	-
BnaA01g00030D	BnaA01g00030D	j	CUFF.2	CUFF.2.1	18	1.866727	1.277748	2.455706	10.577283	2262	CUFF.2.1	2168
BnaA01g00030D	BnaA01g00030D	j	CUFF.2	CUFF.2.2	100	10.218345	9.081846	11.354844	57.899382	2258	CUFF.2.1	2168
BnaA01g00010D	BnaA01g00010D	o	CUFF.3	CUFF.3.1	100	347.480763	317.249185	377.712341	1998.392915	330	CUFF.3.1	607
BnaA01g00020D	BnaA01g00020D	j	CUFF.4	CUFF.4.1	100	31.364885	28.571217	34.158552	180.382253	1271	CUFF.4.1	819
BnaA01g00050D	BnaA01g00050D	=	CUFF.5	CUFF.5.1	100	33.746382	31.131061	36.361704	189.331147	1172	CUFF.5.1	1397
BnaA01g00170D	BnaA01g00170D	=	CUFF.6	CUFF.6.1	100	9.613991	8.408225	10.819756	54.892140	1641	CUFF.6.1	1794
BnaA01g00180D	BnaA01g00180D	j	CUFF.7	CUFF.7.1	100	3.279770	2.445309	4.114231	18.888717	1201	CUFF.7.1	1296
BnaA01g00180D	BnaA01g00180D	c	CUFF.7	CUFF.7.2	92	3.006782	1.308878	4.704685	17.316532	477	CUFF.7.1	1296
BnaA01g00190D	BnaA01g00190D	j	CUFF.8	CUFF.8.1	100	22.588221	20.864947	24.311496	129.876112	2267	CUFF.8.1	2049
BnaA01g00200D	BnaA01g00200D	=	CUFF.9	CUFF.9.1	100	27.424090	25.377452	29.470728	155.030852	1463	CUFF.9.1	1433
BnaA01g00080D	BnaA01g00080D	=	CUFF.10	CUFF.10.1	100	59.263483	55.481153	63.045812	335.099802	1584	CUFF.10.1	609
BnaA01g00090D	BnaA01g00090D	=	CUFF.11	CUFF.11.1	100	3.547151	3.010936	4.083366	20.215463	3084	CUFF.11.1	2094
BnaA01g00100D	BnaA01g00100D	=	CUFF.12	CUFF.12.1	100	8.620708	7.703663	9.537753	49.130018	2663	CUFF.12.1	1362
BnaA01g00120D	BnaA01g00120D	j	CUFF.13	CUFF.13.1	35	0.724206	0.237852	1.210560	4.063084	1073	CUFF.13.2	1020
BnaA01g00120D	BnaA01g00120D	=	CUFF.13	CUFF.13.2	100	2.064865	1.350568	2.779162	11.584712	1140	CUFF.13.2	1020
BnaA01g00130D	BnaA01g00130D	=	CUFF.14	CUFF.14.1	100	32.893941	29.706219	36.081662	189.405894	991	CUFF.14.1	729
BnaA01g00580D	BnaA01g00580D	=	CUFF.15	CUFF.15.1	100	9.134052	8.135957	10.132147	51.487912	1956	CUFF.15.1	1840
BnaA01g00600D	BnaA01g00600D	=	CUFF.16	CUFF.16.1	100	44.832480	41.365541	48.299419	254.287358	1309	CUFF.17.1	1542
BnaA01g00600D	BnaA01g00600D	e	CUFF.17	CUFF.17.1	100	12.010557	10.881522	13.139593	68.123220	2746	CUFF.17.1	1542
BnaA01g00610D	BnaA01g00610D	e	CUFF.18	CUFF.18.1	100	8.809901	7.070312	10.549490	50.059972	856	CUFF.18.1	731
BnaA01g00610D	BnaA01g00610D	=	CUFF.19	CUFF.19.1	100	38.749853	33.680874	43.818831	220.185968	571	CUFF.18.1	731
BnaA01g00660D	BnaA01g00660D	j	CUFF.20	CUFF.20.1	100	13.169878	12.181572	14.158184	75.101216	4320	CUFF.20.1	2780
BnaA01g00660D	BnaA01g00660D	j	CUFF.20	CUFF.20.2	30	3.917651	3.368355	4.466947	22.340401	4017	CUFF.20.1	2780
BnaA01g00670D	BnaA01g00670D	e	CUFF.21	CUFF.21.1	100	60.244670	55.563219	64.926121	343.545168	967	CUFF.21.1	1044
BnaA01g00680D	BnaA01g00680D	=	CUFF.22	CUFF.22.1	100	17.648992	16.211519	19.086466	100.481164	2407	CUFF.22.1	2280
BnaA01g00690D	BnaA01g00690D	=	CUFF.23	CUFF.23.1	100	5.877442	4.820584	6.934299	33.798138	1219	CUFF.23.1	1347
BnaA01g00700D	BnaA01g00700D	j	CUFF.24	CUFF.24.1	100	19.302398	17.841501	20.763295	109.032989	1937	CUFF.24.1	2595
BnaA01g00710D	BnaA01g00710D	=	CUFF.25	CUFF.25.1	100	9.081062	7.649686	10.512438	51.026329	1064	CUFF.25.1	594
BnaA01g00730D	BnaA01g00730D	j	CUFF.26	CUFF.26.1	14	2.756975	1.809089	3.704861	15.700255	1204	CUFF.26.2	1232
BnaA01g00730D	BnaA01g00730D	=	CUFF.26	CUFF.26.2	100	20.167799	17.941470	22.394128	114.850351	1207	CUFF.26.2	1232
BnaA01g00760D	BnaA01g00760D	j	CUFF.27	CUFF.27.1	28	2.726289	1.819005	3.633574	15.299580	1306	CUFF.27.2	1385
BnaA01g00760D	BnaA01g00760D	=	CUFF.27	CUFF.27.2	100	9.740948	8.403130	11.078766	54.664931	1537	CUFF.27.2	1385
BnaA01g00770D	BnaA01g00770D	j	CUFF.34	CUFF.34.1	19	8.878343	7.763161	9.993524	50.618414	2215	CUFF.34.2	2042
BnaA01g00770D	BnaA01g00770D	j	CUFF.34	CUFF.34.2	100	46.074137	43.259487	48.888787	262.684129	2373	CUFF.34.2	2042
-	-	u	CUFF.36	CUFF.36.1	100	34.312709	31.062658	37.562761	196.309678	853	CUFF.36.1	-
BnaA01g00780D	BnaA01g00780D	=	CUFF.38	CUFF.38.1	100	24.224615	21.551530	26.897700	137.524948	989	CUFF.38.1	913
BnaA01g00790D	BnaA01g00790D	j	CUFF.39	CUFF.39.1	100	75.537353	68.165747	82.908960	438.216154	566	CUFF.39.1	1545
BnaA01g00800D	BnaA01g00800D	j	CUFF.41	CUFF.41.1	68	3.882712	2.932488	4.832936	22.191991	1167	CUFF.41.1	1226
BnaA01g00800D	BnaA01g00800D	c	CUFF.41	CUFF.41.2	100	5.672776	3.980977	7.364575	32.423261	690	CUFF.41.1	1226
BnaA01g00810D	BnaA01g00810D	=	CUFF.45	CUFF.45.1	100	77.267850	72.424899	82.110801	440.090591	1339	CUFF.45.1	1224
BnaA01g00820D	BnaA01g00820D	j	CUFF.47	CUFF.47.1	100	0.816238	0.474126	1.158350	4.394822	1573	CUFF.47.1	1646
BnaA01g00850D	BnaA01g00850D	=	CUFF.49	CUFF.49.1	100	8.753186	7.674950	9.831422	50.324974	1845	CUFF.49.1	1978
BnaA01g00860D	BnaA01g00860D	j	CUFF.50	CUFF.50.1	14	0.853370	0.163171	1.543568	4.937363	755	CUFF.50.1	744
BnaA01g00860D	BnaA01g00860D	j	CUFF.50	CUFF.50.2	100	6.070792	4.491996	7.649589	35.123943	753	CUFF.50.1	744
BnaA01g00870D	BnaA01g00870D	e	CUFF.51	CUFF.51.1	100	0.882516	0.542145	1.222886	5.227221	1656	CUFF.51.1	1803
BnaA01g00880D	BnaA01g00880D	e	CUFF.52	CUFF.52.1	100	6.251633	4.486104	8.017163	36.423482	640	CUFF.53.1	1324
BnaA01g00880D	BnaA01g00880D	j	CUFF.53	CUFF.53.1	77	3.391736	2.380398	4.403075	19.761052	943	CUFF.53.1	1324
BnaA01g00880D	BnaA01g00880D	c	CUFF.53	CUFF.53.2	100	4.401828	2.830792	5.972864	25.646083	630	CUFF.53.1	1324
BnaA01g00890D	BnaA01g00890D	=	CUFF.54	CUFF.54.1	100	5.164881	4.262180	6.067583	28.844991	1715	CUFF.54.1	1562
BnaA01g00890D	BnaA01g00890D	j	CUFF.54	CUFF.54.2	18	0.947243	0.452761	1.441726	5.290194	1715	CUFF.54.1	1562
BnaA01g00910D	BnaA01g00910D	j	CUFF.55	CUFF.55.1	40	2.531478	1.950187	3.112768	14.422400	1946	CUFF.55.1	1626
BnaA01g00910D	BnaA01g00910D	c	CUFF.55	CUFF.55.2	93	5.928263	4.488578	7.367948	33.774653	881	CUFF.55.1	1626
BnaA01g00910D	BnaA01g00910D	c	CUFF.55	CUFF.55.3	100	6.408232	4.367287	8.449177	36.509145	575	CUFF.55.1	1626
BnaA01g00920D	BnaA01g00920D	j	CUFF.57	CUFF.57.1	27	3.360743	2.331617	4.389869	19.727080	1248	CUFF.57.1	1228
BnaA01g00920D	BnaA01g00920D	=	CUFF.57	CUFF.57.2	100	12.233507	10.507746	13.959267	71.808928	1243	CUFF.57.1	1228
BnaA01g00210D	BnaA01g00210D	j	CUFF.28	CUFF.28.1	26	19.848599	18.096186	21.601013	113.451677	2274	CUFF.28.1	2422
BnaA01g00210D	BnaA01g00210D	c	CUFF.28	CUFF.28.2	100	77.569882	73.073405	82.066359	443.378053	1847	CUFF.28.1	2422
-	-	u	CUFF.29	CUFF.29.1	100	13.726185	9.085333	18.367036	80.128997	372	CUFF.29.2	-
-	-	u	CUFF.29	CUFF.29.2	53	7.286290	4.522228	10.050352	42.534990	449	CUFF.29.2	-
BnaA01g00280D	BnaA01g00280D	=	CUFF.30	CUFF.30.1	100	1.955358	1.447025	2.463691	11.232594	1719	CUFF.30.1	1867
BnaA01g00310D	BnaA01g00310D	=	CUFF.31	CUFF.31.1	100	3.049220	2.209387	3.889052	17.335092	1048	CUFF.31.1	741
BnaA01g00320D	BnaA01g00320D	j	CUFF.32	CUFF.32.1	100	15.639538	13.884302	17.394773	88.675355	1353	CUFF.32.1	1684
BnaA01g00340D	BnaA01g00340D	=	CUFF.33	CUFF.33.1	100	1.783761	1.306698	2.260823	10.345574	1796	CUFF.33.1	1971
BnaA01g00360D	BnaA01g00360D	=	CUFF.35	CUFF.35.1	100	2.046265	1.475793	2.616737	11.721495	1485	CUFF.35.1	1299
BnaA01g00380D	BnaA01g00380D	=	CUFF.37	CUFF.37.1	100	3.566010	2.850780	4.281241	20.665929	1616	CUFF.37.1	2588
BnaA01g00390D	BnaA01g00390D	c	CUFF.40	CUFF.40.1	100	79.743556	73.018572	86.468539	453.925348	709	CUFF.40.2	1711
BnaA01g00390D	BnaA01g00390D	c	CUFF.40	CUFF.40.2	83	66.241143	61.841295	70.640992	377.065379	1329	CUFF.40.2	1711
BnaA01g00400D	BnaA01g00400D	=	CUFF.42	CUFF.42.1	100	2.183057	1.203775	3.162340	11.803206	783	CUFF.42.1	1090
BnaA01g00400D	BnaA01g00400D	e	CUFF.43	CUFF.43.1	100	1.672251	0.574662	2.769840	9.041413	623	CUFF.42.1	1090
BnaA01g00400D	BnaA01g00400D	p	CUFF.44	CUFF.44.1	100	25.183375	22.263732	28.103018	137.737376	800	CUFF.44.1	1090
BnaA01g00410D	BnaA01g00410D	=	CUFF.46	CUFF.46.1	100	9.474286	7.961834	10.986738	54.087031	1177	CUFF.46.1	1332
BnaA01g00410D	BnaA01g00410D	j	CUFF.46	CUFF.46.2	15	1.393342	0.630642	2.156042	7.954344	1099	CUFF.46.1	1332
BnaA01g00420D	BnaA01g00420D	j	CUFF.48	CUFF.48.1	100	8.682078	7.547654	9.816502	48.789823	1658	CUFF.48.1	1671
BnaA01g00440D	BnaA01g00440D	j	CUFF.56	CUFF.56.1	100	10.749088	9.818160	11.680017	61.125830	3263	CUFF.56.1	3486
BnaA01g00450D	BnaA01g00450D	=	CUFF.58	CUFF.58.1	100	88.102247	80.841958	95.362536	472.553518	667	CUFF.58.1	805
BnaA01g00460D	BnaA01g00460D	j	CUFF.59	CUFF.59.1	100	18.733352	14.717100	22.749604	107.915432	474	CUFF.60.1	1936
BnaA01g00460D	BnaA01g00460D	e	CUFF.60	CUFF.60.1	100	2.789416	1.894096	3.684735	16.068720	944	CUFF.60.1	1936
BnaA01g00460D	BnaA01g00460D	j	CUFF.61	CUFF.61.1	100	12.808837	11.260686	14.356989	74.394291	1387	CUFF.61.1	1936
BnaA01g00480D	BnaA01g00480D	j	CUFF.62	CUFF.62.1	100	6.192125	5.073768	7.310483	34.562132	1276	CUFF.62.1	1029
BnaA01g00480D	BnaA01g00480D	e	CUFF.63	CUFF.63.1	100	1.270935	0.594557	1.947313	7.093884	943	CUFF.62.1	1029
BnaA01g00490D	BnaA01g00490D	e	CUFF.64	CUFF.64.1	100	2.828767	1.823219	3.834316	16.183081	963	CUFF.64.1	360
BnaA01g00490D	BnaA01g00490D	j	CUFF.65	CUFF.65.1	79	5.705431	3.777097	7.633766	32.640174	675	CUFF.64.1	360
BnaA01g00490D	BnaA01g00490D	j	CUFF.65	CUFF.65.2	100	7.256050	4.939250	9.572850	41.511101	601	CUFF.64.1	360
BnaA01g00490D	BnaA01g00490D	j	CUFF.65	CUFF.65.3	49	3.566285	2.071270	5.061300	20.402343	725	CUFF.64.1	360
BnaA01g00500D	BnaA01g00500D	e	CUFF.66	CUFF.66.1	100	0.935419	0.505221	1.365616	5.355816	1625	CUFF.66.1	1406
BnaA01g00500D	BnaA01g00500D	j	CUFF.67	CUFF.67.1	35	2.111183	1.411711	2.810656	12.087756	1425	CUFF.66.1	1406
BnaA01g00500D	BnaA01g00500D	c	CUFF.67	CUFF.67.2	100	5.951723	4.314127	7.589319	34.077084	802	CUFF.66.1	1406
BnaA01g00500D	BnaA01g00500D	c	CUFF.67	CUFF.67.3	70	4.150285	2.332049	5.968521	23.762802	540	CUFF.66.1	1406
BnaA01g00510D	BnaA01g00510D	j	CUFF.68	CUFF.68.1	100	0.789688	0.445133	1.134243	4.099300	1501	CUFF.68.1	1446
BnaA01g00570D	BnaA01g00570D	e	CUFF.69	CUFF.69.1	100	2.166560	1.634156	2.698963	12.318338	2344	CUFF.69.1	1419
BnaA01g00570D	BnaA01g00570D	j	CUFF.70	CUFF.70.1	100	13.689263	12.076888	15.301639	77.832604	1500	CUFF.69.1	1419
BnaA01g01150D	BnaA01g01150D	=	CUFF.71	CUFF.71.1	100	6.290646	4.646035	7.935256	36.873986	709	CUFF.71.1	886
BnaA01g01180D	BnaA01g01180D	=	CUFF.72	CUFF.72.1	100	19.059615	17.512834	20.606396	106.243791	2265	CUFF.72.1	1357
BnaA01g00930D	BnaA01g00930D	e	CUFF.73	CUFF.73.1	100	8.528013	7.312686	9.743339	48.750246	1575	CUFF.73.1	1005
BnaA01g00930D	BnaA01g00930D	=	CUFF.74	CUFF.74.1	100	64.495477	57.531807	71.459147	368.687356	557	CUFF.73.1	1005
BnaA01g00930D	BnaA01g00930D	j	CUFF.74	CUFF.74.2	21	13.264124	10.086701	16.441546	75.824150	629	CUFF.73.1	1005
BnaA01g00940D	BnaA01g00940D	j	CUFF.75	CUFF.75.1	66	4.392573	3.318774	5.466372	25.274621	1255	CUFF.75.2	1252
BnaA01g00940D	BnaA01g00940D	j	CUFF.75	CUFF.75.2	100	6.705622	5.613867	7.797378	38.583779	1589	CUFF.75.2	1252
BnaA01g00960D	BnaA01g00960D	=	CUFF.76	CUFF.76.1	100	2.991587	1.916977	4.066197	16.955611	725	CUFF.76.1	689
BnaA01g00970D	BnaA01g00970D	=	CUFF.77	CUFF.77.1	100	7.220507	6.159671	8.281343	41.202060	1561	CUFF.77.1	1529
BnaA01g00990D	BnaA01g00990D	j	CUFF.78	CUFF.78.1	100	7.050133	6.189152	7.911115	40.038908	2265	CUFF.78.1	2061
BnaA01g01020D	BnaA01g01020D	=	CUFF.79	CUFF.79.1	100	27.615949	25.569505	29.662394	156.837684	1474	CUFF.79.1	1297
BnaA01g01030D	BnaA01g01030D	x	CUFF.80	CUFF.80.1	100	26.861648	24.459023	29.264272	155.520682	1378	CUFF.80.1	1461
BnaA01g01030D	BnaA01g01030D	=	CUFF.81	CUFF.81.1	100	3.968627	3.247350	4.689904	22.977131	1902	CUFF.81.1	1461
BnaA01g01040D	BnaA01g01040D	=	CUFF.82	CUFF.82.1	100	43.744201	40.535450	46.952951	244.854145	1038	CUFF.82.1	1337
BnaA01g01070D	BnaA01g01070D	j	CUFF.83	CUFF.83.1	80	2.729545	1.918211	3.540879	15.709454	1355	CUFF.83.2	2059
BnaA01g01070D	BnaA01g01070D	j	CUFF.83	CUFF.83.2	100	3.418481	2.813775	4.023188	19.674513	2346	CUFF.83.2	2059
BnaA01g01080D	BnaA01g01080D	=	CUFF.84	CUFF.84.1	100	8.683339	6.992777	10.373900	49.105599	847	CUFF.84.1	804
BnaA01g01090D	BnaA01g01090D	=	CUFF.85	CUFF.85.1	100	2.337966	1.485931	3.190002	13.705444	878	CUFF.85.1	844
BnaA01g01100D	BnaA01g01100D	=	CUFF.86	CUFF.86.1	100	20.674843	18.437836	22.911850	118.216227	1157	CUFF.86.1	1113
BnaA01g01120D	BnaA01g01120D	=	CUFF.87	CUFF.87.1	100	3.125501	2.491251	3.759752	16.911336	1691	CUFF.87.1	1464
BnaA01g01360D	BnaA01g01360D	j	CUFF.88	CUFF.88.1	100	3.599768	2.884001	4.315534	20.771423	1633	CUFF.88.1	1624
-	-	u	CUFF.89	CUFF.89.1	100	6.817199	5.752633	7.881765	38.245575	1753	CUFF.89.2	-
-	-	u	CUFF.89	CUFF.89.2	96	6.516231	5.568455	7.464006	36.557094	2057	CUFF.89.2	-
BnaA01g01400D	BnaA01g01400D	j	CUFF.90	CUFF.90.1	100	1.708846	1.252309	2.165383	9.922035	1810	CUFF.90.1	1792
-	-	u	CUFF.91	CUFF.91.1	100	60.564340	56.313461	64.815218	344.837766	1293	CUFF.91.1	-
-	-	u	CUFF.91	CUFF.91.2	19	11.373794	9.151780	13.595807	64.759456	996	CUFF.91.1	-
BnaA01g01190D	BnaA01g01190D	j	CUFF.92	CUFF.92.1	100	3.261718	2.345130	4.178306	18.494360	1010	CUFF.92.1	559
BnaA01g01210D	BnaA01g01210D	j	CUFF.93	CUFF.93.1	100	2.301311	1.563487	3.039135	13.120839	1028	CUFF.93.1	3826
BnaA01g01210D	BnaA01g01210D	j	CUFF.94	CUFF.94.1	100	2.973998	2.423325	3.524671	16.645759	2190	CUFF.94.1	3826
BnaA01g01240D	BnaA01g01240D	j	CUFF.95	CUFF.95.1	100	0.617096	0.239248	0.994944	3.263230	1056	CUFF.95.1	1113
BnaA01g01250D	BnaA01g01250D	c	CUFF.96	CUFF.96.1	100	0.863312	0.431656	1.294968	4.738382	1101	CUFF.96.1	1570
BnaA01g01270D	BnaA01g01270D	j	CUFF.97	CUFF.97.1	100	11.845520	10.527527	13.163514	68.387634	1736	CUFF.97.1	1810
BnaA01g01290D	BnaA01g01290D	j	CUFF.98	CUFF.98.1	100	1.677261	0.646817	2.707704	9.284469	582	CUFF.98.2	330
BnaA01g01290D	BnaA01g01290D	j	CUFF.98	CUFF.98.2	56	0.932160	0.368912	1.495409	5.159970	881	CUFF.98.2	330
BnaA01g01310D	BnaA01g01310D	=	CUFF.99	CUFF.99.1	100	13.478696	12.118794	14.838598	77.136409	1892	CUFF.99.1	2123
BnaA01g01330D	BnaA01g01330D	j	CUFF.100	CUFF.100.1	100	41.702047	39.245708	44.158386	236.160886	2794	CUFF.100.1	3598
BnaA01g01340D	BnaA01g01340D	j	CUFF.101	CUFF.101.1	100	3.551830	2.901182	4.202477	20.250272	2203	CUFF.101.2	4311
BnaA01g01340D	BnaA01g01340D	j	CUFF.101	CUFF.101.2	24	0.842396	0.484740	1.200053	4.802807	2366	CUFF.101.2	4311
BnaA01g01340D	BnaA01g01340D	j	CUFF.101	CUFF.101.3	71	2.516204	1.966168	3.066241	14.345794	1879	CUFF.101.3	4311
BnaA01g05890D	BnaA01g05890D	=	CUFF.102	CUFF.102.1	100	1.011664	0.425364	1.597963	5.492626	794	CUFF.102.1	914
BnaA01g05900D	BnaA01g05900D	=	CUFF.103	CUFF.103.1	100	16.402938	14.761193	18.044684	94.037901	1627	CUFF.103.1	1705
BnaA01g05920D	BnaA01g05920D	=	CUFF.104	CUFF.104.1	100	31.111388	28.764704	33.458072	173.866659	1762	CUFF.104.1	1870
BnaA01g05950D	BnaA01g05950D	=	CUFF.105	CUFF.105.1	100	49.144031	43.958866	54.329195	276.117529	654	CUFF.105.1	1049
BnaA01g05960D	BnaA01g05960D	=	CUFF.106	CUFF.106.1	100	6.508603	4.896733	8.120473	37.088795	736	CUFF.106.1	1183
BnaA01g05990D	BnaA01g05990D	j	CUFF.107	CUFF.107.1	18	0.447025	0.233161	0.660890	2.583221	3381	CUFF.107.1	3576
BnaA01g05990D	BnaA01g05990D	c	CUFF.107	CUFF.107.2	100	2.432653	2.013968	2.851338	14.057553	3380	CUFF.107.1	3576
BnaA01g05970D	BnaA01g05970D	c	CUFF.108	CUFF.108.1	100	1.879779	0.940321	2.819236	10.746153	652	CUFF.108.1	4125
BnaA01g05990D	BnaA01g05990D	j	CUFF.109	CUFF.109.1	100	1.407181	0.910529	1.903833	8.076213	1360	CUFF.109.1	3576
BnaA01g06010D	BnaA01g06010D	=	CUFF.110	CUFF.110.1	100	22.349623	20.798489	23.900757	128.181636	2945	CUFF.110.1	1930
BnaA01g06020D	BnaA01g06020D	=	CUFF.111	CUFF.111.1	100	14.534228	13.025677	16.042780	83.102740	1675	CUFF.111.1	1807
BnaA01g06030D	BnaA01g06030D	c	CUFF.112	CUFF.112.1	100	1.695362	1.203454	2.187270	9.576253	1551	CUFF.112.1	2230
BnaA01g06040D	BnaA01g06040D	=	CUFF.113	CUFF.113.1	100	42.046035	37.461190	46.630879	239.769008	687	CUFF.113.1	879
BnaA01g06090D	BnaA01g06090D	x	CUFF.114	CUFF.114.1	100	37.348701	34.469974	40.227428	216.362776	1455	CUFF.114.1	1365
BnaA01g06090D	BnaA01g06090D	j	CUFF.115	CUFF.115.1	100	2.861466	2.304071	3.418861	16.576606	2317	CUFF.115.1	1365
BnaA01g06100D	BnaA01g06100D	j	CUFF.116	CUFF.116.1	85	8.162360	7.026154	9.298566	46.768525	1858	CUFF.116.1	1792
BnaA01g06100D	BnaA01g06100D	j	CUFF.116	CUFF.116.2	100	9.649879	8.092517	11.207242	55.291686	1297	CUFF.116.1	1792
BnaA01g06120D	BnaA01g06120D	j	CUFF.117	CUFF.117.1	100	7.157855	6.232886	8.082824	41.836798	2000	CUFF.117.1	1826
BnaA01g06130D	BnaA01g06130D	e	CUFF.118	CUFF.118.1	100	9.088905	7.148323	11.029487	51.200547	772	CUFF.118.1	803
BnaA01g06130D	BnaA01g06130D	=	CUFF.119	CUFF.119.1	100	42.453548	37.684129	47.222968	239.153658	666	CUFF.118.1	803
BnaA01g06150D	BnaA01g06150D	j	CUFF.120	CUFF.120.1	40	0.608342	0.347384	0.869299	3.445473	2970	CUFF.120.2	858
BnaA01g06150D	BnaA01g06150D	j	CUFF.120	CUFF.120.2	100	1.513063	1.146838	1.879289	8.569561	3001	CUFF.120.2	858
BnaA01g06160D	BnaA01g06160D	c	CUFF.121	CUFF.121.1	100	6.228120	4.394993	8.061247	36.259609	610	CUFF.121.1	1077
BnaA01g06160D	BnaA01g06160D	c	CUFF.122	CUFF.122.1	100	6.584334	3.509286	9.659382	35.922073	369	CUFF.122.1	1077
BnaA01g06170D	BnaA01g06170D	=	CUFF.123	CUFF.123.1	100	2.089742	1.421705	2.757780	12.095506	1162	CUFF.123.1	1232
BnaA01g06180D	BnaA01g06180D	e	CUFF.124	CUFF.124.1	100	41.992927	39.802372	44.183482	233.322030	1859	CUFF.124.1	1881
BnaA01g06190D	BnaA01g06190D	=	CUFF.125	CUFF.125.1	100	18.274248	16.261153	20.287342	104.601482	1234	CUFF.125.1	1641
BnaA01g06210D	BnaA01g06210D	=	CUFF.126	CUFF.126.1	100	6.120914	4.984299	7.257529	34.468234	1124	CUFF.126.1	1285
BnaA01g06220D	BnaA01g06220D	j	CUFF.127	CUFF.127.1	100	19.314003	17.620735	21.007271	111.151386	1876	CUFF.127.1	2022
BnaA01g06240D	BnaA01g06240D	j	CUFF.128	CUFF.128.1	100	8.604039	7.497762	9.710316	49.515932	1727	CUFF.128.1	733
BnaA01g06250D	BnaA01g06250D	j	CUFF.129	CUFF.129.1	100	10.661589	9.530534	11.792644	60.828108	2284	CUFF.129.1	2628
BnaA01g06250D	BnaA01g06250D	c	CUFF.129	CUFF.129.2	98	10.411332	8.818085	12.004579	59.400305	1252	CUFF.129.1	2628
BnaA01g06260D	BnaA01g06260D	=	CUFF.130	CUFF.130.1	100	6.193762	5.121540	7.265984	35.337589	1364	CUFF.130.1	676
BnaA01g06310D	BnaA01g06310D	=	CUFF.131	CUFF.131.1	100	2.661722	2.216556	3.106888	15.324166	2729	CUFF.131.1	2640
BnaA01g06320D	BnaA01g06320D	c	CUFF.132	CUFF.132.1	44	16.120453	14.294916	17.945990	92.797333	1296	CUFF.132.1	1407
BnaA01g06330D	BnaA01g06330D	=	CUFF.132	CUFF.132.2	100	36.610021	34.100986	39.119055	210.745456	1960	CUFF.132.2	1849
BnaA01g06340D	BnaA01g06340D	j	CUFF.133	CUFF.133.1	100	8.232165	7.571175	8.893154	46.859808	5517	CUFF.133.1	3558
BnaA01g06340D	BnaA01g06340D	j	CUFF.133	CUFF.133.2	43	3.577002	2.944619	4.209384	20.361305	2827	CUFF.133.1	3558
BnaA01g06350D	BnaA01g06350D	=	CUFF.134	CUFF.134.1	100	19.361735	17.287190	21.436280	110.212466	1251	CUFF.134.1	2059
BnaA01g06370D	BnaA01g06370D	j	CUFF.135	CUFF.135.1	100	1.874831	1.424247	2.325415	10.522519	2332	CUFF.135.1	4029
BnaA01g06370D	BnaA01g06370D	e	CUFF.136	CUFF.136.1	100	0.778663	0.331168	1.226158	4.370257	1495	CUFF.135.1	4029
BnaA01g06380D	BnaA01g06380D	=	CUFF.137	CUFF.137.1	100	6.050184	5.159484	6.940884	34.503448	2418	CUFF.137.1	1521
BnaA01g06380D	BnaA01g06380D	j	CUFF.137	CUFF.137.2	99	5.993475	5.103130	6.883819	34.180040	2409	CUFF.137.1	1521
-	-	u	CUFF.138	CUFF.138.1	100	15.750853	8.765743	22.735964	78.665067	281	CUFF.138.1	-
BnaA01g06420D	BnaA01g06420D	e	CUFF.139	CUFF.139.1	100	35.363024	33.010331	37.715716	201.238048	2197	CUFF.139.1	1897
BnaA01g06430D	BnaA01g06430D	j	CUFF.140	CUFF.140.1	13	29.797736	27.808166	31.787306	167.002944	2812	CUFF.140.1	2431
BnaA01g06440D	BnaA01g06440D	j	CUFF.140	CUFF.140.2	100	231.028462	217.049947	245.006977	1294.810900	701	CUFF.140.1	1025
BnaA01g06460D	BnaA01g06460D	c	CUFF.141	CUFF.141.1	100	12.738864	11.358532	14.119196	72.578618	1495	CUFF.141.1	1782
BnaA01g06470D	BnaA01g06470D	j	CUFF.142	CUFF.142.1	100	5.425925	4.256021	6.595829	30.588649	986	CUFF.142.1	1326
BnaA01g06480D	BnaA01g06480D	p	CUFF.143	CUFF.143.1	100	65.184113	61.238149	69.130078	364.322925	1024	CUFF.143.1	228
-	-	u	CUFF.144	CUFF.144.1	100	7.172662	5.203569	9.141754	41.378991	604	CUFF.144.1	-
BnaA01g06480D	BnaA01g06480D	=	CUFF.145	CUFF.145.1	100	4.772504	2.224981	7.320027	27.933791	385	CUFF.145.1	228
BnaA01g06500D	BnaA01g06500D	j	CUFF.146	CUFF.146.1	100	0.983660	0.531689	1.435631	5.724426	1137	CUFF.146.1	870
BnaA01g06520D	BnaA01g06520D	e	CUFF.147	CUFF.147.1	100	1.859491	1.095922	2.623061	10.772642	950	CUFF.148.1	952
BnaA01g06520D	BnaA01g06520D	j	CUFF.148	CUFF.148.1	100	5.936865	4.873295	7.000435	34.394201	1315	CUFF.148.1	952
BnaA01g06530D	BnaA01g06530D	j	CUFF.149	CUFF.149.1	27	12.343291	10.972022	13.714560	70.033935	2256	CUFF.149.1	2204
BnaA01g06530D	BnaA01g06530D	c	CUFF.149	CUFF.149.2	100	45.416600	41.989244	48.843956	257.686801	1426	CUFF.149.1	2204
BnaA01g06530D	BnaA01g06530D	e	CUFF.150	CUFF.150.1	100	18.211456	16.130595	20.292318	103.329001	1420	CUFF.149.1	2204
BnaA01g06540D	BnaA01g06540D	j	CUFF.151	CUFF.151.1	100	5.169876	4.120047	6.219705	29.424398	1116	CUFF.151.1	1033
BnaA01g06550D	BnaA01g06550D	j	CUFF.152	CUFF.152.1	100	24.265372	21.631263	26.899482	138.498644	1051	CUFF.153.1	927
BnaA01g06550D	BnaA01g06550D	e	CUFF.153	CUFF.153.1	100	2.648451	1.857208	3.439694	15.116473	1328	CUFF.153.1	927
BnaA01g06570D	BnaA01g06570D	j	CUFF.154	CUFF.154.1	100	2.843977	1.729243	3.958712	16.696024	685	CUFF.154.1	773
BnaA01g06610D	BnaA01g06610D	=	CUFF.155	CUFF.155.1	100	10.740020	9.408161	12.071880	59.808220	1390	CUFF.155.1	1290
BnaA01g06620D	BnaA01g06620D	=	CUFF.156	CUFF.156.1	100	11.982077	10.106835	13.857318	66.982342	878	CUFF.156.1	780
BnaA01g06660D	BnaA01g06660D	o	CUFF.157	CUFF.157.1	94	8.133591	6.093277	10.173905	45.073332	865	CUFF.158.1	764
BnaA01g06660D	BnaA01g06660D	o	CUFF.157	CUFF.157.2	100	8.648424	6.733834	10.563015	47.926346	953	CUFF.158.1	764
BnaA01g06660D	BnaA01g06660D	=	CUFF.158	CUFF.158.1	100	10.211029	8.433757	11.988302	56.585722	1154	CUFF.158.1	764
BnaA01g06670D	BnaA01g06670D	j	CUFF.159	CUFF.159.1	100	2.823777	2.324232	3.323322	16.418281	2497	CUFF.159.1	2517
BnaA01g06680D	BnaA01g06680D	=	CUFF.160	CUFF.160.1	100	1.715153	1.366863	2.063443	9.646144	2864	CUFF.160.1	2448
BnaA01g06700D	BnaA01g06700D	j	CUFF.161	CUFF.161.1	100	2.699339	1.976440	3.422239	15.146320	1271	CUFF.161.1	1940
BnaA01g06700D	BnaA01g06700D	c	CUFF.162	CUFF.162.1	100	2.832703	1.596410	4.068996	16.198920	589	CUFF.162.1	1940
BnaA01g06750D	BnaA01g06750D	=	CUFF.163	CUFF.163.1	100	24.648398	22.204846	27.091949	140.978801	1008	CUFF.163.1	1129
BnaA01g06760D	BnaA01g06760D	=	CUFF.164	CUFF.164.1	100	16.142906	14.224911	18.060901	91.933154	1186	CUFF.164.1	1154
BnaA01g06780D	BnaA01g06780D	=	CUFF.165	CUFF.165.1	100	26.129966	23.782561	28.477372	149.505319	1377	CUFF.165.1	1333
BnaA01g06800D	BnaA01g06800D	j	CUFF.166	CUFF.166.1	71	3.872890	3.267457	4.478322	21.686294	2608	CUFF.166.1	2513
BnaA01g06800D	BnaA01g06800D	j	CUFF.166	CUFF.166.2	100	5.453487	4.505130	6.401845	30.536869	1624	CUFF.166.1	2513
BnaA01g06810D	BnaA01g06810D	=	CUFF.167	CUFF.167.1	100	19.012421	16.940630	21.084213	108.842139	1289	CUFF.167.1	2180
BnaA01g06810D	BnaA01g06810D	j	CUFF.167	CUFF.167.2	16	3.029732	2.092570	3.966895	17.344585	1250	CUFF.167.1	2180
BnaA01g06820D	BnaA01g06820D	c	CUFF.168	CUFF.168.1	73	66.736595	62.746582	70.726608	381.257318	2164	CUFF.168.2	3285
BnaA01g06820D	BnaA01g06820D	j	CUFF.168	CUFF.168.2	100	91.260886	86.791596	95.730177	521.361341	3532	CUFF.168.2	3285
BnaA01g06850D	BnaA01g06850D	j	CUFF.169	CUFF.169.1	77	3.446235	2.913878	3.978591	19.702488	3560	CUFF.169.2	4270
BnaA01g06850D	BnaA01g06850D	j	CUFF.169	CUFF.169.2	100	4.459937	3.865047	5.054826	25.497929	3577	CUFF.169.2	4270
BnaA01g06860D	BnaA01g06860D	j	CUFF.170	CUFF.170.1	14	0.258103	0.122158	0.394049	1.477518	5515	CUFF.170.1	5721
BnaA01g06860D	BnaA01g06860D	c	CUFF.170	CUFF.170.2	100	1.795411	1.516872	2.073951	10.277877	5514	CUFF.170.1	5721
BnaA01g06870D	BnaA01g06870D	=	CUFF.171	CUFF.171.1	100	2.020984	1.595756	2.446212	11.378782	2434	CUFF.171.1	1215
BnaA01g06890D	BnaA01g06890D	c	CUFF.172	CUFF.172.1	100	2.415749	1.335393	3.496105	13.691559	629	CUFF.172.1	2277
BnaA01g06890D	BnaA01g06890D	c	CUFF.173	CUFF.173.1	100	1.949228	1.434235	2.464222	11.349614	1641	CUFF.173.1	2277
BnaA01g06900D	BnaA01g06900D	c	CUFF.174	CUFF.174.1	100	4.294591	2.434461	6.154721	24.281695	493	CUFF.174.1	1483
BnaA01g06900D	BnaA01g06900D	c	CUFF.175	CUFF.175.1	100	1.269797	0.533899	2.005695	7.529143	683	CUFF.175.1	1483
BnaA01g06910D	BnaA01g06910D	j	CUFF.176	CUFF.176.1	100	7.147332	6.254763	8.039900	40.740213	2141	CUFF.176.1	2186
BnaA01g06940D	BnaA01g06940D	j	CUFF.177	CUFF.177.1	14	0.603005	0.290218	0.915792	3.480616	2617	CUFF.177.2	2594
BnaA01g06940D	BnaA01g06940D	j	CUFF.177	CUFF.177.2	100	4.378352	3.733243	5.023460	25.272363	2665	CUFF.177.2	2594
BnaA01g06970D	BnaA01g06970D	j	CUFF.178	CUFF.178.1	16	0.345126	0.081456	0.608797	1.910424	2040	CUFF.178.1	1909
BnaA01g06970D	BnaA01g06970D	=	CUFF.178	CUFF.178.2	100	2.195477	1.670925	2.720030	12.152919	2031	CUFF.178.1	1909
BnaA01g06990D	BnaA01g06990D	=	CUFF.179	CUFF.179.1	100	27.253430	24.405400	30.101461	155.802978	997	CUFF.179.1	1043
BnaA01g07000D	BnaA01g07000D	j	CUFF.180	CUFF.180.1	100	6.210135	5.497322	6.922948	35.265876	2891	CUFF.180.1	4389
BnaA01g07010D	BnaA01g07010D	j	CUFF.181	CUFF.181.1	100	0.817723	0.365290	1.270155	4.813435	1036	CUFF.181.1	2576
BnaA01g07010D	BnaA01g07010D	j	CUFF.182	CUFF.182.1	100	1.451735	1.008989	1.894481	8.119221	1627	CUFF.182.1	2576
BnaA01g07050D	BnaA01g07050D	=	CUFF.183	CUFF.183.1	100	6.213919	5.077132	7.350707	35.446097	1243	CUFF.183.1	1185
BnaA01g07050D	BnaA01g07050D	e	CUFF.184	CUFF.184.1	100	3.963152	2.065602	5.860701	22.607031	514	CUFF.183.1	1185
BnaA01g07060D	BnaA01g07060D	=	CUFF.185	CUFF.185.1	100	19.434864	17.080619	21.789109	111.771972	994	CUFF.185.1	958
-	-	u	CUFF.186	CUFF.186.1	100	6.093123	4.715808	7.470437	34.973206	875	CUFF.186.1	-
BnaA01g07070D	BnaA01g07070D	=	CUFF.187	CUFF.187.1	100	6.025560	4.819620	7.231500	34.748254	1063	CUFF.187.1	954
BnaA01g07080D	BnaA01g07080D	j	CUFF.187	CUFF.187.2	82	4.945092	3.896999	5.993185	28.517399	1135	CUFF.187.2	994
BnaA01g07090D	BnaA01g07090D	=	CUFF.188	CUFF.188.1	100	68.138548	62.850709	73.426388	394.372852	704	CUFF.188.1	593
BnaA01g07100D	BnaA01g07100D	j	CUFF.189	CUFF.189.1	41	2.157699	1.660058	2.655341	12.323928	3708	CUFF.189.2	3708
BnaA01g07100D	BnaA01g07100D	j	CUFF.189	CUFF.189.2	100	5.294437	4.619004	5.969870	30.239737	3714	CUFF.189.2	3708
BnaA01g07120D	BnaA01g07120D	=	CUFF.190	CUFF.190.1	100	6.144866	5.354572	6.935160	35.292335	2315	CUFF.190.1	1415
BnaA01g07130D	BnaA01g07130D	e	CUFF.191	CUFF.191.1	100	3.471277	2.665411	4.277142	19.531008	1435	CUFF.191.1	715
BnaA01g07130D	BnaA01g07130D	=	CUFF.192	CUFF.192.1	100	60.502103	54.127902	66.876304	340.412788	588	CUFF.191.1	715
BnaA01g07150D	BnaA01g07150D	=	CUFF.193	CUFF.193.1	100	9.474482	8.556661	10.392303	53.598867	2832	CUFF.193.1	1069
BnaA01g07160D	BnaA01g07160D	=	CUFF.194	CUFF.194.1	100	18.044450	15.332089	20.756810	104.633065	748	CUFF.194.1	987
BnaA01g07170D	BnaA01g07170D	j	CUFF.195	CUFF.195.1	100	15.299753	13.378442	17.221064	87.274874	1177	CUFF.195.1	1482
BnaA01g07170D	BnaA01g07170D	c	CUFF.195	CUFF.195.2	43	6.620002	4.439851	8.800153	37.762690	616	CUFF.195.1	1482
BnaA01g07170D	BnaA01g07170D	e	CUFF.196	CUFF.196.1	100	3.820662	2.645725	4.995600	21.794326	803	CUFF.195.1	1482
BnaA01g07180D	BnaA01g07180D	j	CUFF.197	CUFF.197.1	100	0.475688	0.200008	0.751368	2.656736	1409	CUFF.197.1	1467
BnaA01g07190D	BnaA01g07190D	j	CUFF.198	CUFF.198.1	100	5.530329	4.932389	6.128268	31.801336	4381	CUFF.198.1	4174
BnaA01g07190D	BnaA01g07190D	j	CUFF.198	CUFF.198.2	24	1.307734	0.963526	1.651941	7.519929	4323	CUFF.198.1	4174
-	-	u	CUFF.199	CUFF.199.1	100	1.841887	1.391850	2.291925	10.106608	1972	CUFF.199.1	-
BnaA01g07200D	BnaA01g07200D	j	CUFF.200	CUFF.200.1	100	8.293589	5.795343	10.791836	49.054908	502	CUFF.200.1	1710
BnaA01g07210D	BnaA01g07210D	j	CUFF.201	CUFF.201.1	100	1.510481	1.060550	1.960411	8.447973	1680	CUFF.201.1	1428
BnaA01g07220D	BnaA01g07220D	e	CUFF.202	CUFF.202.1	100	11.805170	10.623670	12.986669	66.896709	1808	CUFF.202.1	1657
BnaA01g07270D	BnaA01g07270D	=	CUFF.203	CUFF.203.1	100	25.373163	23.388106	27.358220	143.341825	1923	CUFF.203.1	1693
BnaA01g07280D	BnaA01g07280D	=	CUFF.204	CUFF.204.1	100	14.148518	12.302733	15.994302	81.226500	1045	CUFF.204.1	1120
BnaA01g07290D	BnaA01g07290D	=	CUFF.205	CUFF.205.1	100	13.005204	9.805572	16.204836	75.845907	487	CUFF.205.1	625
BnaA01g07310D	BnaA01g07310D	=	CUFF.206	CUFF.206.1	100	0.671475	0.266560	1.076390	4.085841	1002	CUFF.206.1	855
BnaA01g07320D	BnaA01g07320D	j	CUFF.207	CUFF.207.1	26	2.164793	1.091018	3.238568	12.596753	793	CUFF.207.2	1361
BnaA01g07320D	BnaA01g07320D	j	CUFF.207	CUFF.207.2	100	8.358238	6.524638	10.191837	48.635899	798	CUFF.207.2	1361
BnaA01g07350D	BnaA01g07350D	j	CUFF.208	CUFF.208.1	50	26.312901	24.646666	27.979136	151.268542	3771	CUFF.208.1	1696
BnaA01g07350D	BnaA01g07350D	j	CUFF.208	CUFF.208.2	100	52.658308	48.818997	56.497619	302.723957	1446	CUFF.208.1	1696
BnaA01g07360D	BnaA01g07360D	=	CUFF.209	CUFF.209.1	100	83.205336	75.880528	90.530145	472.450404	537	CUFF.209.1	634
BnaA01g07420D	BnaA01g07420D	j	CUFF.210	CUFF.210.1	100	2.453183	2.013204	2.893162	14.258074	3139	CUFF.210.1	2951
BnaA01g07420D	BnaA01g07420D	j	CUFF.210	CUFF.210.2	20	0.499583	0.256688	0.742477	2.903609	3139	CUFF.210.1	2951
BnaA01g07430D	BnaA01g07430D	=	CUFF.211	CUFF.211.1	100	14.011846	11.079208	16.944485	81.422315	553	CUFF.211.1	704
BnaA01g07450D	BnaA01g07450D	o	CUFF.212	CUFF.212.1	20	0.499362	0.122386	0.876338	2.876182	1459	CUFF.212.1	716
BnaA01g07450D	BnaA01g07450D	o	CUFF.212	CUFF.212.2	100	2.483929	1.808360	3.159498	14.306717	1459	CUFF.212.1	716
BnaA01g07450D	BnaA01g07450D	j	CUFF.213	CUFF.213.1	100	37.188359	32.780656	41.596062	211.081504	607	CUFF.213.1	716
BnaA01g07460D	BnaA01g07460D	j	CUFF.214	CUFF.214.1	69	3.675592	2.609825	4.741358	21.176963	1048	CUFF.214.1	1072
BnaA01g07460D	BnaA01g07460D	=	CUFF.214	CUFF.214.2	100	5.341065	3.863600	6.818530	30.772606	835	CUFF.214.1	1072
BnaA01g07470D	BnaA01g07470D	=	CUFF.215	CUFF.215.1	100	62.878093	52.760795	72.995391	361.527157	349	CUFF.215.1	414
BnaA01g07480D	BnaA01g07480D	j	CUFF.216	CUFF.216.1	100	8.949344	8.226052	9.672636	51.221315	4593	CUFF.216.1	4540
-	-	u	CUFF.217	CUFF.217.1	100	19.311007	16.975127	21.646887	110.713727	913	CUFF.217.1	-
BnaA01g07540D	BnaA01g07540D	j	CUFF.218	CUFF.218.1	100	35.626578	32.311784	38.941372	201.596146	1007	CUFF.218.1	1120
BnaA01g07600D	BnaA01g07600D	j	CUFF.219	CUFF.219.1	100	25.132157	23.274648	26.989665	142.352851	2294	CUFF.220.1	1425
BnaA01g07600D	BnaA01g07600D	e	CUFF.220	CUFF.220.1	100	2.796322	2.301261	3.291382	15.838847	2974	CUFF.220.1	1425
BnaA01g07610D	BnaA01g07610D	=	CUFF.221	CUFF.221.1	100	5.496945	4.851512	6.142377	31.525979	3939	CUFF.221.1	1994
BnaA01g07620D	BnaA01g07620D	j	CUFF.222	CUFF.222.1	100	41.461636	38.738065	44.185207	237.790028	2118	CUFF.222.1	1967
-	-	u	CUFF.223	CUFF.223.1	100	2.788640	2.071542	3.505738	15.379818	1296	CUFF.223.1	-
BnaA01g07660D	BnaA01g07660D	j	CUFF.224	CUFF.224.1	15	6.166599	4.340073	7.993124	35.921915	816	CUFF.224.1	3229
BnaA01g07660D	BnaA01g07660D	j	CUFF.224	CUFF.224.2	100	42.403528	38.115589	46.691467	247.010714	814	CUFF.224.1	3229
BnaA01g07670D	BnaA01g07670D	e	CUFF.225	CUFF.225.1	100	0.797487	0.469721	1.125253	4.579474	1633	CUFF.225.1	734
BnaA01g07690D	BnaA01g07690D	e	CUFF.226	CUFF.226.1	100	8.371592	5.988101	10.755082	49.452718	522	CUFF.226.1	1450
BnaA01g07690D	BnaA01g07690D	c	CUFF.227	CUFF.227.1	100	6.733255	5.301120	8.165390	38.883626	894	CUFF.227.1	1450
BnaA01g07720D	BnaA01g07720D	=	CUFF.228	CUFF.228.1	100	92.404192	88.215883	96.592501	527.884878	1218	CUFF.228.1	1140
BnaA01g07750D	BnaA01g07750D	j	CUFF.229	CUFF.229.1	17	0.705163	0.298699	1.111627	4.009665	1683	CUFF.229.2	3339
BnaA01g07750D	BnaA01g07750D	j	CUFF.229	CUFF.229.2	55	2.225658	1.657670	2.793646	12.655438	1869	CUFF.229.2	3339
BnaA01g07750D	BnaA01g07750D	c	CUFF.229	CUFF.229.3	100	4.078169	2.924286	5.232052	23.189099	966	CUFF.229.2	3339
BnaA01g07790D	BnaA01g07790D	j	CUFF.230	CUFF.230.1	100	12.595248	10.747746	14.442751	71.501609	1002	CUFF.230.1	1254
BnaA01g07810D	BnaA01g07810D	j	CUFF.231	CUFF.231.1	100	1.927406	0.858274	2.996539	11.042889	558	CUFF.231.1	631
BnaA01g07820D	BnaA01g07820D	x	CUFF.232	CUFF.232.1	100	1.942496	1.165074	2.719917	11.039185	1110	CUFF.232.1	1033
BnaA01g07820D	BnaA01g07820D	c	CUFF.233	CUFF.233.1	100	24.027449	21.012740	27.042157	136.547773	833	CUFF.233.1	1033
BnaA01g07830D	BnaA01g07830D	j	CUFF.234	CUFF.234.1	100	13.040070	11.993741	14.086399	74.766661	3290	CUFF.234.1	3184
BnaA01g07840D	BnaA01g07840D	j	CUFF.235	CUFF.235.1	84	1.667291	1.135785	2.198797	9.080468	1519	CUFF.235.1	1732
BnaA01g07840D	BnaA01g07840D	j	CUFF.235	CUFF.235.2	100	1.996241	0.558792	3.433690	10.872010	511	CUFF.235.1	1732
BnaA01g07860D	BnaA01g07860D	j	CUFF.236	CUFF.236.1	100	61.259608	57.231962	65.287254	352.016736	1545	CUFF.236.1	1514
BnaA01g07860D	BnaA01g07860D	c	CUFF.236	CUFF.236.2	94	57.548422	52.375942	62.720903	330.691112	880	CUFF.236.1	1514
BnaA01g07900D	BnaA01g07900D	e	CUFF.237	CUFF.237.1	100	2.102497	0.978665	3.226329	11.439020	554	CUFF.237.1	536
BnaA01g07910D	BnaA01g07910D	=	CUFF.238	CUFF.238.1	100	73.049780	69.070981	77.028580	415.736442	2278	CUFF.238.1	2606
BnaA01g07930D	BnaA01g07930D	e	CUFF.239	CUFF.239.1	100	1.521438	0.845472	2.197404	8.643589	1084	CUFF.239.1	1157
BnaA01g07930D	BnaA01g07930D	=	CUFF.240	CUFF.240.1	100	8.954698	7.398450	10.510947	50.873407	1026	CUFF.239.1	1157
BnaA01g07940D	BnaA01g07940D	=	CUFF.241	CUFF.241.1	100	24.788482	22.845919	26.731045	141.198262	1478	CUFF.241.1	1674
BnaA01g07950D	BnaA01g07950D	=	CUFF.242	CUFF.242.1	100	11.227278	9.099463	13.355092	65.771822	740	CUFF.242.1	1146
BnaA01g07960D	BnaA01g07960D	j	CUFF.243	CUFF.243.1	100	1.534602	1.183212	1.885992	8.895474	2677	CUFF.243.1	4386
BnaA01g07960D	BnaA01g07960D	c	CUFF.244	CUFF.244.1	46	0.357706	0.081900	0.633511	1.950837	1546	CUFF.244.1	4386
BnaA01g07960D	BnaA01g07960D	j	CUFF.244	CUFF.244.2	100	0.781355	0.282884	1.279825	4.261312	1038	CUFF.244.1	4386
-	-	u	CUFF.245	CUFF.245.1	100	2.331044	1.480833	3.181256	13.604712	870	CUFF.245.1	-
BnaA01g07980D	BnaA01g07980D	j	CUFF.246	CUFF.246.1	100	12.657384	11.300427	14.014342	71.859556	1926	CUFF.246.1	1788
BnaA01g07980D	BnaA01g07980D	c	CUFF.246	CUFF.246.2	45	5.692874	4.425240	6.960509	32.320060	1214	CUFF.246.1	1788
BnaA01g08010D	BnaA01g08010D	=	CUFF.247	CUFF.247.1	100	3.089647	2.396094	3.783200	17.507992	1462	CUFF.247.1	1254
BnaA01g08020D	BnaA01g08020D	=	CUFF.248	CUFF.248.1	100	1.188696	0.759158	1.618233	6.729947	1545	CUFF.248.1	1385
BnaA01g08040D	BnaA01g08040D	=	CUFF.249	CUFF.249.1	100	2.993758	2.023669	3.963846	17.216020	863	CUFF.249.1	546
BnaA01g08050D	BnaA01g08050D	=	CUFF.250	CUFF.250.1	100	5.334143	3.834396	6.833891	31.689076	714	CUFF.250.1	627
BnaA01g08060D	BnaA01g08060D	j	CUFF.251	CUFF.251.1	100	2.615370	1.521305	3.709436	14.706989	688	CUFF.251.1	788
BnaA01g08080D	BnaA01g08080D	=	CUFF.252	CUFF.252.1	100	13.462515	9.728855	17.196176	78.673370	423	CUFF.252.1	455
BnaA01g08090D	BnaA01g08090D	j	CUFF.253	CUFF.253.1	82	3.298334	2.584089	4.012579	18.201002	2236	CUFF.253.1	1734
BnaA01g08090D	BnaA01g08090D	j	CUFF.253	CUFF.253.2	100	4.009097	3.142796	4.875397	22.123162	1784	CUFF.253.1	1734
BnaA01g08090D	BnaA01g08090D	j	CUFF.253	CUFF.253.3	53	2.124777	1.534622	2.714932	11.725030	2126	CUFF.253.1	1734
BnaA01g08110D	BnaA01g08110D	j	CUFF.254	CUFF.254.1	100	1.131187	0.628623	1.633750	6.206081	1116	CUFF.254.1	1116
BnaA01g08110D	BnaA01g08110D	i	CUFF.255	CUFF.255.1	100	1.605569	0.976245	2.234892	8.831480	1022	CUFF.255.1	1116
BnaA01g08130D	BnaA01g08130D	=	CUFF.256	CUFF.256.1	100	44.539046	40.880514	48.197579	255.934848	1084	CUFF.256.1	935
BnaA01g08140D	BnaA01g08140D	j	CUFF.257	CUFF.257.1	52	2.932904	2.351994	3.513814	16.771449	2733	CUFF.257.1	2781
BnaA01g08140D	BnaA01g08140D	j	CUFF.257	CUFF.257.2	65	3.638489	3.008369	4.268609	20.806252	2679	CUFF.257.1	2781
BnaA01g08140D	BnaA01g08140D	c	CUFF.257	CUFF.257.3	100	5.603468	4.166674	7.040262	32.042745	925	CUFF.257.1	2781
BnaA01g08150D	BnaA01g08150D	c	CUFF.258	CUFF.258.1	100	76.335897	69.825580	82.846213	441.157085	690	CUFF.258.1	2175
BnaA01g08200D	BnaA01g08200D	j	CUFF.259	CUFF.259.1	19	1.608351	1.254573	1.962129	9.244055	4981	CUFF.259.1	5721
BnaA01g08200D	BnaA01g08200D	j	CUFF.259	CUFF.259.2	100	8.547416	7.825735	9.269098	49.126579	4970	CUFF.259.1	5721
BnaA01g08200D	BnaA01g08200D	j	CUFF.260	CUFF.260.1	100	7.663136	6.435107	8.891165	44.561213	1273	CUFF.260.1	5721
BnaA01g08260D	BnaA01g08260D	o	CUFF.261	CUFF.261.1	100	3.723986	2.228558	5.219414	21.344894	569	CUFF.261.1	741
BnaA01g08270D	BnaA01g08270D	j	CUFF.262	CUFF.262.1	100	26.451603	24.751351	28.151855	148.284500	4343	CUFF.262.1	3076
BnaA01g08280D	BnaA01g08280D	c	CUFF.263	CUFF.263.1	100	20.330492	18.803591	21.857394	113.970290	3948	CUFF.263.1	1169
BnaA01g08280D	BnaA01g08280D	j	CUFF.264	CUFF.264.1	25	2.813305	1.571481	4.055129	16.087125	705	CUFF.264.2	1169
BnaA01g08280D	BnaA01g08280D	j	CUFF.264	CUFF.264.2	100	11.430108	9.841770	13.018446	65.359987	1216	CUFF.264.2	1169
BnaA01g08290D	BnaA01g08290D	=	CUFF.265	CUFF.265.1	100	0.952645	0.647217	1.258073	5.461236	2132	CUFF.265.1	2064
BnaA01g08300D	BnaA01g08300D	c	CUFF.266	CUFF.266.1	100	3.620524	2.944041	4.297008	20.527464	1823	CUFF.266.1	1863
BnaA01g08310D	BnaA01g08310D	=	CUFF.267	CUFF.267.1	100	8.644007	7.691047	9.596967	49.009349	2584	CUFF.267.2	2524
BnaA01g08310D	BnaA01g08310D	j	CUFF.267	CUFF.267.2	18	1.554508	1.122953	1.986064	8.813672	2886	CUFF.267.2	2524
BnaA01g08330D	BnaA01g08330D	c	CUFF.268	CUFF.268.1	100	11.211159	9.872689	12.549629	64.139936	1585	CUFF.268.1	1874
BnaA01g08340D	BnaA01g08340D	j	CUFF.269	CUFF.269.1	100	2.676224	2.004339	3.348109	15.534585	1383	CUFF.269.1	1005
BnaA01g08350D	BnaA01g08350D	e	CUFF.270	CUFF.270.1	100	231.325456	220.545346	242.105565	1302.754359	2211	CUFF.270.1	1679
BnaA01g08350D	BnaA01g08350D	j	CUFF.271	CUFF.271.1	100	930.257215	889.461259	971.053172	5238.924695	1219	CUFF.270.1	1679
BnaA01g08360D	BnaA01g08360D	=	CUFF.272	CUFF.272.1	100	9.817168	7.567793	12.066543	54.706114	734	CUFF.273.1	1199
BnaA01g08360D	BnaA01g08360D	j	CUFF.272	CUFF.272.2	74	7.296026	5.269280	9.322772	40.657062	733	CUFF.273.1	1199
BnaA01g08360D	BnaA01g08360D	e	CUFF.273	CUFF.273.1	100	5.015564	3.890444	6.140683	27.949200	1037	CUFF.273.1	1199
BnaA01g08440D	BnaA01g08440D	j	CUFF.274	CUFF.274.1	100	35.996034	33.805771	38.186297	205.279827	2854	CUFF.274.1	3022
BnaA01g08450D	BnaA01g08450D	=	CUFF.275	CUFF.275.1	100	16.160942	13.254946	19.066938	92.635860	601	CUFF.275.1	759
BnaA01g08460D	BnaA01g08460D	j	CUFF.276	CUFF.276.1	100	0.798442	0.432212	1.164672	4.586867	1372	CUFF.276.1	1341
BnaA01g08480D	BnaA01g08480D	j	CUFF.277	CUFF.277.1	27	0.932778	0.533403	1.332154	5.283135	2063	CUFF.277.1	2171
BnaA01g08480D	BnaA01g08480D	=	CUFF.277	CUFF.277.2	100	3.481550	2.747338	4.215762	19.719044	1726	CUFF.277.1	2171
BnaA01g08500D	BnaA01g08500D	j	CUFF.278	CUFF.278.1	100	1.529275	1.252113	1.806438	8.786525	4205	CUFF.278.1	5437
BnaA01g08500D	BnaA01g08500D	j	CUFF.279	CUFF.279.1	100	1.367023	0.888633	1.845413	7.950632	1359	CUFF.279.1	5437
BnaA01g08520D	BnaA01g08520D	j	CUFF.280	CUFF.280.1	29	0.638875	0.270922	1.006829	3.607558	1714	CUFF.280.2	1691
BnaA01g08520D	BnaA01g08520D	j	CUFF.280	CUFF.280.2	100	2.170018	1.595819	2.744217	12.253513	1741	CUFF.280.2	1691
BnaA01g08530D	BnaA01g08530D	=	CUFF.281	CUFF.281.2	100	11.466032	9.797186	13.134878	62.225441	1253	CUFF.281.2	1263
BnaA01g08540D	BnaA01g08540D	=	CUFF.282	CUFF.282.1	100	24.725215	22.098606	27.351824	140.623227	1041	CUFF.282.1	1478
BnaA01g08550D	BnaA01g08550D	e	CUFF.283	CUFF.283.1	100	7.097519	5.759523	8.435514	38.149408	1171	CUFF.283.1	589
BnaA01g08550D	BnaA01g08550D	=	CUFF.284	CUFF.284.1	100	81.828217	74.807487	88.848946	439.829503	668	CUFF.283.1	589
BnaA01g08560D	BnaA01g08560D	=	CUFF.285	CUFF.285.1	100	2.825744	2.116567	3.534922	16.028107	1504	CUFF.285.2	1795
BnaA01g08560D	BnaA01g08560D	j	CUFF.285	CUFF.285.2	21	0.587482	0.229095	0.945869	3.332301	1688	CUFF.285.2	1795
BnaA01g08610D	BnaA01g08610D	=	CUFF.286	CUFF.286.1	100	19.638717	17.411141	21.866293	111.959796	1202	CUFF.286.2	939
BnaA01g08610D	BnaA01g08610D	j	CUFF.286	CUFF.286.2	23	4.524993	3.452758	5.597228	25.796864	1344	CUFF.286.2	939
BnaA01g08620D	BnaA01g08620D	o	CUFF.287	CUFF.287.1	100	10.744719	9.283883	12.205554	60.739307	1291	CUFF.287.1	1473
BnaA01g08630D	BnaA01g08630D	=	CUFF.288	CUFF.288.1	100	18.698565	16.686793	20.710337	104.789192	1267	CUFF.288.1	1275
BnaA01g08640D	BnaA01g08640D	x	CUFF.289	CUFF.289.1	100	8.864619	7.450565	10.278673	51.485625	1150	CUFF.289.1	1293
BnaA01g08640D	BnaA01g08640D	=	CUFF.290	CUFF.290.1	100	5.898067	3.915691	7.880443	34.255920	552	CUFF.290.1	1293
BnaA01g08680D	BnaA01g08680D	=	CUFF.291	CUFF.291.1	100	24.011185	21.601011	26.421359	134.268902	1009	CUFF.291.1	1133
BnaA01g08700D	BnaA01g08700D	j	CUFF.292	CUFF.292.1	81	7.951435	6.610451	9.292420	45.625569	1289	CUFF.292.1	1299
BnaA01g08700D	BnaA01g08700D	=	CUFF.292	CUFF.292.2	100	9.770504	7.892222	11.648786	56.063440	920	CUFF.292.1	1299
BnaA01g08710D	BnaA01g08710D	j	CUFF.293	CUFF.293.1	59	1.808795	1.176783	2.440807	10.202217	1288	CUFF.293.1	1305
BnaA01g08710D	BnaA01g08710D	c	CUFF.293	CUFF.293.2	100	3.067094	1.819860	4.314328	17.299449	690	CUFF.293.1	1305
BnaA01g08710D	BnaA01g08710D	e	CUFF.294	CUFF.294.1	100	0.891370	0.095489	1.687251	5.027630	696	CUFF.293.1	1305
BnaA01g08750D	BnaA01g08750D	e	CUFF.295	CUFF.295.1	100	1.062040	0.680592	1.443488	5.978914	1613	CUFF.295.1	2075
BnaA01g08760D	BnaA01g08760D	j	CUFF.296	CUFF.296.1	83	1.059264	0.384589	1.733940	6.080596	740	CUFF.296.2	1434
BnaA01g08760D	BnaA01g08760D	j	CUFF.296	CUFF.296.2	47	0.602655	0.231638	0.973672	3.459478	1513	CUFF.296.2	1434
BnaA01g08760D	BnaA01g08760D	=	CUFF.296	CUFF.296.3	100	1.277464	0.785659	1.769268	7.333147	1513	CUFF.296.2	1434
BnaA01g08770D	BnaA01g08770D	=	CUFF.297	CUFF.297.1	100	9.409519	7.952291	10.866748	54.957445	1148	CUFF.297.1	1231
BnaA01g08790D	BnaA01g08790D	=	CUFF.298	CUFF.298.1	100	4.735727	3.801725	5.669728	27.667830	1249	CUFF.298.1	885
BnaA01g08810D	BnaA01g08810D	j	CUFF.299	CUFF.299.1	100	12.012993	10.960889	13.065098	67.010759	3084	CUFF.299.1	1570
BnaA01g08800D	BnaA01g08800D	=	CUFF.300	CUFF.300.1	100	150.395939	140.419207	160.372670	838.937122	729	CUFF.300.1	690
BnaA01g08820D	BnaA01g08820D	=	CUFF.301	CUFF.301.1	100	3.410144	2.265721	4.554567	19.785629	794	CUFF.302.1	787
BnaA01g08820D	BnaA01g08820D	e	CUFF.302	CUFF.302.1	100	0.701495	0.336564	1.066427	4.070070	1465	CUFF.302.1	787
BnaA01g08850D	BnaA01g08850D	x	CUFF.303	CUFF.303.1	100	16.929073	15.597488	18.260659	97.858564	2743	CUFF.303.1	1878
BnaA01g08850D	BnaA01g08850D	=	CUFF.304	CUFF.304.1	100	96.832658	91.360445	102.304872	559.741497	1551	CUFF.304.1	1878
BnaA01g08890D	BnaA01g08890D	j	CUFF.305	CUFF.305.1	28	3.418947	2.655342	4.182551	19.625470	1801	CUFF.305.1	2126
BnaA01g08890D	BnaA01g08890D	j	CUFF.305	CUFF.305.2	100	12.370083	10.847564	13.892602	71.006871	1519	CUFF.305.1	2126
BnaA01g08900D	BnaA01g08900D	j	CUFF.306	CUFF.306.1	100	6.490187	5.701401	7.278973	36.409409	2465	CUFF.306.1	2559
BnaA01g08910D	BnaA01g08910D	=	CUFF.307	CUFF.307.1	100	24.985061	22.009516	27.960606	143.606323	894	CUFF.307.1	863
BnaA01g08910D	BnaA01g08910D	j	CUFF.307	CUFF.307.2	18	4.465189	3.053332	5.877046	25.664509	870	CUFF.307.1	863
BnaA01g08920D	BnaA01g08920D	e	CUFF.308	CUFF.308.1	100	1.412829	0.730834	2.094824	8.104987	879	CUFF.308.1	666
BnaA01g08920D	BnaA01g08920D	=	CUFF.309	CUFF.309.1	100	28.688685	23.128893	34.248477	164.578559	429	CUFF.308.1	666
BnaA01g08930D	BnaA01g08930D	j	CUFF.310	CUFF.310.1	100	2.893450	2.323726	3.463173	16.569341	2379	CUFF.310.2	2249
BnaA01g08930D	BnaA01g08930D	j	CUFF.310	CUFF.310.2	28	0.809125	0.468531	1.149718	4.633454	2525	CUFF.310.2	2249
BnaA01g08940D	BnaA01g08940D	=	CUFF.311	CUFF.311.1	100	1.801727	1.477863	2.125591	10.317592	3670	CUFF.311.1	3243
BnaA01g08950D	BnaA01g08950D	j	CUFF.312	CUFF.312.1	28	2.172158	1.649613	2.694704	12.444251	2890	CUFF.312.1	2478
BnaA01g08950D	BnaA01g08950D	j	CUFF.312	CUFF.312.2	100	7.623627	6.729631	8.517622	43.675604	2830	CUFF.312.1	2478
BnaA01g08950D	BnaA01g08950D	j	CUFF.312	CUFF.312.3	65	4.957238	3.824233	6.090244	28.399919	1344	CUFF.312.1	2478
BnaA01g08990D	BnaA01g08990D	c	CUFF.313	CUFF.313.1	100	7.601606	3.464500	11.738713	41.889824	312	CUFF.313.1	2234
BnaA01g09030D	BnaA01g09030D	j	CUFF.314	CUFF.314.1	100	4.580986	3.322300	5.839672	26.014207	972	CUFF.314.1	973
BnaA01g09030D	BnaA01g09030D	j	CUFF.314	CUFF.314.2	45	2.066608	1.057456	3.075759	11.735719	926	CUFF.314.1	973
BnaA01g09040D	BnaA01g09040D	j	CUFF.315	CUFF.315.1	19	0.324186	0.109779	0.538593	1.857000	2351	CUFF.315.1	3012
BnaA01g09040D	BnaA01g09040D	j	CUFF.315	CUFF.315.2	38	0.635427	0.296354	0.974500	3.639853	1978	CUFF.315.1	3012
BnaA01g09040D	BnaA01g09040D	j	CUFF.315	CUFF.315.3	100	1.666783	1.106039	2.227527	9.547659	1661	CUFF.315.1	3012
BnaA01g09040D	BnaA01g09040D	j	CUFF.315	CUFF.315.4	59	0.984034	0.383889	1.584180	5.636743	1045	CUFF.315.1	3012
BnaA01g09040D	BnaA01g09040D	j	CUFF.316	CUFF.316.1	40	0.448908	0.184283	0.713533	2.495361	1917	CUFF.316.1	3012
BnaA01g09040D	BnaA01g09040D	j	CUFF.316	CUFF.316.2	20	0.225916	0.000000	0.457828	1.255808	1679	CUFF.316.1	3012
BnaA01g09040D	BnaA01g09040D	j	CUFF.316	CUFF.316.3	100	1.119268	0.682719	1.555817	6.221716	1678	CUFF.316.1	3012
BnaA01g09090D	BnaA01g09090D	c	CUFF.317	CUFF.317.1	100	0.722928	0.303962	1.141894	4.193381	1012	CUFF.317.1	1746
BnaA01g09090D	BnaA01g09090D	c	CUFF.318	CUFF.318.1	100	1.048530	0.371507	1.725552	6.052874	687	CUFF.318.1	1746
BnaA01g09110D	BnaA01g09110D	=	CUFF.319	CUFF.319.1	100	2.036400	1.409920	2.662880	11.726037	1486	CUFF.319.1	1019
BnaA01g09110D	BnaA01g09110D	j	CUFF.319	CUFF.319.2	35	0.720198	0.291360	1.149035	4.147056	1481	CUFF.319.1	1019
BnaA01g09120D	BnaA01g09120D	=	CUFF.320	CUFF.320.1	100	10.437589	7.937847	12.937331	60.101910	618	CUFF.320.1	538
BnaA01g09130D	BnaA01g09130D	j	CUFF.321	CUFF.321.1	100	0.823707	0.486747	1.160668	4.688452	2071	CUFF.321.1	2038
BnaA01g09130D	BnaA01g09130D	j	CUFF.321	CUFF.321.2	71	0.583735	0.180548	0.986921	3.322555	1381	CUFF.321.1	2038
BnaA01g09140D	BnaA01g09140D	o	CUFF.322	CUFF.322.1	100	15.380810	13.778353	16.983267	85.771602	1584	CUFF.322.1	717
BnaA01g09180D	BnaA01g09180D	=	CUFF.323	CUFF.323.1	100	8.606256	3.844558	13.367954	51.748436	301	CUFF.323.1	465
BnaA01g09200D	BnaA01g09200D	c	CUFF.324	CUFF.324.1	100	7.746338	4.283101	11.209575	46.293774	359	CUFF.324.1	384
BnaA01g09210D	BnaA01g09210D	=	CUFF.325	CUFF.325.1	100	3.431004	2.394902	4.467106	19.619401	845	CUFF.325.1	675
BnaA01g09220D	BnaA01g09220D	j	CUFF.326	CUFF.326.1	100	1.218071	0.793218	1.642924	6.970078	1840	CUFF.326.1	1721
BnaA01g09220D	BnaA01g09220D	j	CUFF.326	CUFF.326.2	38	0.458569	0.156812	0.760326	2.624034	1840	CUFF.326.1	1721
BnaA01g09240D	BnaA01g09240D	c	CUFF.327	CUFF.327.1	100	0.786729	0.393150	1.180308	4.560182	1285	CUFF.327.1	1372
BnaA01g09250D	BnaA01g09250D	j	CUFF.328	CUFF.328.1	100	5.109569	3.772600	6.446538	29.617025	809	CUFF.328.1	836
BnaA01g09260D	BnaA01g09260D	j	CUFF.329	CUFF.329.1	47	0.948897	0.652678	1.245117	5.452978	3509	CUFF.329.1	2270
BnaA01g09260D	BnaA01g09260D	j	CUFF.329	CUFF.329.2	100	2.003492	1.251757	2.755227	11.513360	1131	CUFF.329.1	2270
BnaA01g09260D	BnaA01g09260D	j	CUFF.329	CUFF.329.3	41	0.817297	0.504876	1.129718	4.696717	3105	CUFF.329.1	2270
BnaA01g09270D	BnaA01g09270D	=	CUFF.330	CUFF.330.1	100	4.016056	3.222203	4.809909	23.078850	1773	CUFF.330.1	1390
BnaA01g09290D	BnaA01g09290D	=	CUFF.331	CUFF.331.1	100	2.261801	1.645789	2.877813	12.790791	1418	CUFF.331.1	1539
-	-	u	CUFF.332	CUFF.332.1	100	1.882981	0.876485	2.889476	11.005165	590	CUFF.332.1	-
BnaA01g09360D	BnaA01g09360D	j	CUFF.333	CUFF.333.1	63	6.196649	4.947063	7.446235	34.044181	1348	CUFF.333.1	1594
BnaA01g09360D	BnaA01g09360D	j	CUFF.333	CUFF.333.2	26	2.520495	1.611042	3.429948	13.847515	1294	CUFF.333.1	1594
BnaA01g09360D	BnaA01g09360D	j	CUFF.333	CUFF.333.3	100	9.785913	8.002289	11.569538	53.763480	965	CUFF.333.1	1594
BnaA01g09360D	BnaA01g09360D	j	CUFF.334	CUFF.334.1	100	15.760996	11.778562	19.743430	83.186184	434	CUFF.334.1	1594
-	-	u	CUFF.335	CUFF.335.1	100	2.349113	0.932545	3.765682	13.667529	461	CUFF.335.1	-
BnaA01g09370D	BnaA01g09370D	=	CUFF.336	CUFF.336.1	100	2.042868	1.582960	2.502775	11.607141	2136	CUFF.336.1	2041
BnaA01g09380D	BnaA01g09380D	=	CUFF.337	CUFF.337.1	100	19.810869	16.322244	23.299495	112.561154	573	CUFF.337.1	631
BnaA01g09390D	BnaA01g09390D	j	CUFF.338	CUFF.338.1	100	27.449492	22.870845	32.028139	159.268094	509	CUFF.338.1	837
BnaA01g09400D	BnaA01g09400D	j	CUFF.339	CUFF.339.1	100	4.364122	3.230088	5.498155	25.329616	923	CUFF.339.1	667
BnaA01g09410D	BnaA01g09410D	=	CUFF.340	CUFF.340.1	100	5.010219	3.470944	6.549494	28.827853	643	CUFF.340.1	519
BnaA01g09430D	BnaA01g09430D	j	CUFF.341	CUFF.341.1	100	0.739898	0.558847	0.920948	4.216053	6951	CUFF.341.1	2181
BnaA01g09420D	BnaA01g09420D	e	CUFF.342	CUFF.342.1	100	1.743809	1.427369	2.060248	9.936495	4819	CUFF.341.1	2750
BnaA01g09460D	BnaA01g09460D	=	CUFF.343	CUFF.343.1	100	1.393638	0.717900	2.069376	7.970092	826	CUFF.343.1	501
BnaA01g09490D	BnaA01g09490D	=	CUFF.344	CUFF.344.1	100	2.788378	1.729643	3.847113	15.812229	735	CUFF.344.1	720
BnaA01g09500D	BnaA01g09500D	e	CUFF.345	CUFF.345.1	100	2.911094	1.879828	3.942360	16.839458	754	CUFF.345.1	1333
BnaA01g09520D	BnaA01g09520D	e	CUFF.346	CUFF.346.1	100	7.722774	6.768979	8.676570	43.594645	1851	CUFF.346.1	1404
BnaA01g09530D	BnaA01g09530D	=	CUFF.347	CUFF.347.1	100	12.439929	10.912489	13.967370	70.595527	1377	CUFF.347.1	1635
BnaA01g09540D	BnaA01g09540D	=	CUFF.348	CUFF.348.1	100	37.681743	32.189387	43.174099	219.271774	502	CUFF.348.1	759
BnaA01g09560D	BnaA01g09560D	c	CUFF.349	CUFF.349.1	100	0.529568	0.210227	0.848910	2.972309	1204	CUFF.349.1	2610
BnaA01g09570D	BnaA01g09570D	=	CUFF.350	CUFF.350.1	100	4.335145	3.557668	5.112623	23.269146	1575	CUFF.350.1	1293
BnaA01g09620D	BnaA01g09620D	e	CUFF.351	CUFF.351.1	100	0.842481	0.343395	1.341567	4.815504	1117	CUFF.351.1	955
BnaA01g09620D	BnaA01g09620D	=	CUFF.352	CUFF.352.1	100	6.528497	5.029215	8.027779	37.315974	855	CUFF.351.1	955
BnaA01g09640D	BnaA01g09640D	j	CUFF.353	CUFF.353.1	100	11.102081	10.031202	12.172961	63.634745	2476	CUFF.353.1	2275
BnaA01g09650D	BnaA01g09650D	j	CUFF.354	CUFF.354.1	100	1.978125	1.618771	2.337480	11.162474	3769	CUFF.354.1	3370
BnaA01g09650D	BnaA01g09650D	j	CUFF.354	CUFF.354.2	17	0.335194	0.145127	0.525262	1.891488	3769	CUFF.354.1	3370
BnaA01g09660D	BnaA01g09660D	x	CUFF.355	CUFF.355.1	100	0.767024	0.451778	1.082270	4.413877	1688	CUFF.355.1	981
BnaA01g09710D	BnaA01g09710D	j	CUFF.356	CUFF.356.1	100	5.724670	4.861146	6.588194	32.624463	1875	CUFF.356.1	2009
BnaA01g09710D	BnaA01g09710D	j	CUFF.356	CUFF.356.2	57	3.279051	2.071045	4.487057	18.687063	776	CUFF.356.1	2009
BnaA01g09730D	BnaA01g09730D	j	CUFF.357	CUFF.357.1	34	2.347403	1.398750	3.296055	12.993634	821	CUFF.357.1	1632
BnaA01g09730D	BnaA01g09730D	c	CUFF.357	CUFF.357.2	100	6.872022	3.959021	9.785023	38.038870	430	CUFF.357.1	1632
BnaA01g09730D	BnaA01g09730D	j	CUFF.358	CUFF.358.1	100	17.173764	14.250298	20.097230	97.859201	650	CUFF.358.1	1632
BnaA01g09740D	BnaA01g09740D	j	CUFF.359	CUFF.359.1	100	9.365362	8.200514	10.530210	52.960714	1705	CUFF.359.1	1764
BnaA01g09760D	BnaA01g09760D	j	CUFF.360	CUFF.360.1	100	7.068451	5.452400	8.684501	40.933162	922	CUFF.360.4	1047
BnaA01g09760D	BnaA01g09760D	j	CUFF.360	CUFF.360.2	64	4.548829	3.104423	5.993235	26.342116	916	CUFF.360.4	1047
BnaA01g09760D	BnaA01g09760D	j	CUFF.360	CUFF.360.3	33	2.333179	1.253905	3.412453	13.511361	925	CUFF.360.4	1047
BnaA01g09760D	BnaA01g09760D	j	CUFF.360	CUFF.360.4	54	3.784663	2.464085	5.105242	21.916859	931	CUFF.360.4	1047
BnaA01g09770D	BnaA01g09770D	j	CUFF.361	CUFF.361.1	100	1.526476	0.328917	2.724034	8.667755	555	CUFF.361.2	1113
BnaA01g09770D	BnaA01g09770D	j	CUFF.361	CUFF.361.2	83	1.259747	0.589766	1.929727	7.153193	935	CUFF.361.2	1113
BnaA01g09790D	BnaA01g09790D	e	CUFF.362	CUFF.362.1	100	2.008252	0.961362	3.055142	11.405971	710	CUFF.363.1	1020
BnaA01g09790D	BnaA01g09790D	j	CUFF.363	CUFF.363.1	100	2.450227	1.673735	3.226719	13.916188	1143	CUFF.363.1	1020
BnaA01g09790D	BnaA01g09790D	x	CUFF.364	CUFF.364.1	100	1.771972	0.624293	2.919652	10.064008	525	CUFF.364.1	1020
BnaA01g09800D	BnaA01g09800D	j	CUFF.365	CUFF.365.1	21	1.227002	0.497928	1.956076	6.954133	951	CUFF.365.1	1111
BnaA01g09800D	BnaA01g09800D	=	CUFF.365	CUFF.365.2	100	5.939305	4.494576	7.384034	33.661487	870	CUFF.365.1	1111
BnaA01g09810D	BnaA01g09810D	=	CUFF.366	CUFF.366.1	100	1.936574	1.472372	2.400776	11.122073	1959	CUFF.366.1	1891
-	-	u	CUFF.367	CUFF.367.1	100	0.972366	0.513685	1.431047	5.650237	1100	CUFF.367.1	-
BnaA01g09820D	BnaA01g09820D	j	CUFF.368	CUFF.368.1	35	1.918000	1.496356	2.339644	11.032051	2599	CUFF.368.1	3297
BnaA01g09820D	BnaA01g09820D	j	CUFF.368	CUFF.368.2	100	5.430462	4.619626	6.241299	31.235209	2032	CUFF.368.1	3297
BnaA01g09830D	BnaA01g09830D	j	CUFF.369	CUFF.369.1	89	6.063013	5.250788	6.875239	34.871673	2681	CUFF.369.1	2587
BnaA01g09830D	BnaA01g09830D	c	CUFF.369	CUFF.369.2	100	6.799888	5.746966	7.852810	39.109840	1934	CUFF.369.1	2587
BnaA01g09860D	BnaA01g09860D	j	CUFF.370	CUFF.370.1	16	2.209841	1.597865	2.821817	12.556924	1989	CUFF.370.1	2398
BnaA01g09860D	BnaA01g09860D	j	CUFF.370	CUFF.370.2	100	13.910090	12.509372	15.310807	79.040951	1989	CUFF.370.1	2398
BnaA01g09870D	BnaA01g09870D	j	CUFF.371	CUFF.371.1	100	3.941166	3.331858	4.550474	22.220902	2622	CUFF.371.1	1189
BnaA01g09880D	BnaA01g09880D	=	CUFF.372	CUFF.372.1	100	20.679986	17.531384	23.828588	116.596949	714	CUFF.372.1	799
BnaA01g09890D	BnaA01g09890D	j	CUFF.373	CUFF.373.1	100	15.692024	14.208805	17.175243	87.505666	1905	CUFF.373.1	1944
BnaA01g09900D	BnaA01g09900D	=	CUFF.374	CUFF.374.1	100	19.669360	18.232802	21.105919	110.478410	2025	CUFF.374.1	2022
BnaA01g09910D	BnaA01g09910D	=	CUFF.375	CUFF.375.1	100	3.212987	2.658469	3.767506	18.141365	2692	CUFF.375.2	2685
BnaA01g09910D	BnaA01g09910D	j	CUFF.375	CUFF.375.2	27	0.866005	0.549718	1.182291	4.889690	2818	CUFF.375.2	2685
BnaA01g09920D	BnaA01g09920D	j	CUFF.376	CUFF.376.1	13	1.214906	0.623277	1.806535	6.769508	1232	CUFF.376.1	1331
BnaA01g09920D	BnaA01g09920D	j	CUFF.376	CUFF.376.2	100	9.360816	7.931626	10.790006	52.158864	1229	CUFF.376.1	1331
BnaA01g09930D	BnaA01g09930D	j	CUFF.377	CUFF.377.1	20	1.091310	0.633716	1.548905	6.219149	2013	CUFF.377.1	2145
BnaA01g09930D	BnaA01g09930D	=	CUFF.377	CUFF.377.2	100	5.363385	4.491833	6.234937	30.564807	1901	CUFF.377.1	2145
BnaA01g09940D	BnaA01g09940D	j	CUFF.378	CUFF.378.1	100	15.329929	13.077518	17.582340	84.009751	820	CUFF.378.1	991
BnaA01g09970D	BnaA01g09970D	j	CUFF.379	CUFF.379.1	100	13.253842	12.014262	14.493422	75.926793	2261	CUFF.379.1	2847
BnaA01g09980D	BnaA01g09980D	=	CUFF.380	CUFF.380.1	100	5.885571	4.356924	7.414218	33.087621	729	CUFF.380.1	742
BnaA01g09990D	BnaA01g09990D	=	CUFF.381	CUFF.381.1	100	50.925746	47.205007	54.646485	289.126232	1262	CUFF.381.1	1372
-	-	u	CUFF.382	CUFF.382.1	100	1.320070	0.486131	2.154008	7.719102	614	CUFF.382.1	-
BnaA01g10000D	BnaA01g10000D	j	CUFF.383	CUFF.383.1	100	7.399342	6.320240	8.478444	42.038271	1550	CUFF.383.1	1626
-	-	u	CUFF.384	CUFF.384.1	100	1.742409	1.026280	2.458537	8.471265	882	CUFF.384.1	-
BnaA01g10020D	BnaA01g10020D	j	CUFF.385	CUFF.385.1	100	4.707045	3.963436	5.450655	27.011592	1972	CUFF.385.1	1859
BnaA01g10030D	BnaA01g10030D	=	CUFF.386	CUFF.386.1	100	6.277140	5.361122	7.193159	35.673577	1663	CUFF.386.1	1482
BnaA01g10040D	BnaA01g10040D	j	CUFF.387	CUFF.387.1	100	0.986072	0.704496	1.267648	5.605405	3088	CUFF.387.1	4713
BnaA01g10040D	BnaA01g10040D	j	CUFF.387	CUFF.387.2	77	0.763147	0.309230	1.217065	4.338173	1282	CUFF.387.1	4713
BnaA01g10040D	BnaA01g10040D	c	CUFF.388	CUFF.388.1	100	2.531615	1.645675	3.417554	14.972757	848	CUFF.388.1	4713
BnaA01g10050D	BnaA01g10050D	j	CUFF.389	CUFF.389.1	100	6.018552	5.399434	6.637671	34.030519	3769	CUFF.389.1	3579
BnaA01g10060D	BnaA01g10060D	j	CUFF.390	CUFF.390.1	100	2.774226	1.918966	3.629486	14.832339	978	CUFF.390.1	1317
BnaA01g10070D	BnaA01g10070D	c	CUFF.391	CUFF.391.1	100	0.940286	0.508244	1.372328	5.530463	1178	CUFF.391.1	1276
BnaA01g10090D	BnaA01g10090D	e	CUFF.392	CUFF.392.1	100	1.704872	0.921519	2.488225	9.947859	761	CUFF.392.1	921
BnaA01g10100D	BnaA01g10100D	c	CUFF.393	CUFF.393.1	100	6.189072	5.024365	7.353779	35.537424	1188	CUFF.393.1	4346
BnaA01g10100D	BnaA01g10100D	j	CUFF.393	CUFF.393.2	76	4.722547	2.524164	6.920930	27.116691	481	CUFF.393.1	4346
BnaA01g10100D	BnaA01g10100D	c	CUFF.394	CUFF.394.1	100	2.955397	2.379107	3.531686	16.864503	2461	CUFF.394.1	4346
BnaA01g10100D	BnaA01g10100D	j	CUFF.394	CUFF.394.2	37	1.078843	0.675827	1.481859	6.156246	2461	CUFF.394.1	4346
BnaA01g10110D	BnaA01g10110D	e	CUFF.395	CUFF.395.1	100	4.975600	3.467501	6.483699	29.076551	794	CUFF.395.1	831
BnaA01g10110D	BnaA01g10110D	=	CUFF.396	CUFF.396.1	100	57.343733	51.693702	62.993764	335.106915	671	CUFF.395.1	831
BnaA01g10130D	BnaA01g10130D	=	CUFF.397	CUFF.397.1	100	1.699082	0.756601	2.641562	10.131352	600	CUFF.397.1	738
BnaA01g10140D	BnaA01g10140D	j	CUFF.398	CUFF.398.1	100	2.789622	1.880344	3.698901	15.901932	875	CUFF.398.1	655
BnaA01g10160D	BnaA01g10160D	e	CUFF.399	CUFF.399.1	100	2.345387	1.645124	3.045650	13.414781	1178	CUFF.399.1	973
BnaA01g10160D	BnaA01g10160D	j	CUFF.400	CUFF.400.1	100	16.552489	12.689317	20.415662	94.674349	561	CUFF.399.1	973
BnaA01g10160D	BnaA01g10160D	j	CUFF.400	CUFF.400.2	68	11.236898	8.203806	14.269990	64.271060	596	CUFF.399.1	973
BnaA01g10160D	BnaA01g10160D	j	CUFF.400	CUFF.400.3	59	9.834595	6.650720	13.018470	56.250386	563	CUFF.399.1	973
BnaA01g10170D	BnaA01g10170D	j	CUFF.401	CUFF.401.1	19	3.372826	2.314723	4.430929	19.272872	944	CUFF.401.1	813
BnaA01g10170D	BnaA01g10170D	c	CUFF.401	CUFF.401.2	100	18.154279	14.728399	21.580159	103.736493	579	CUFF.401.1	813
BnaA01g10200D	BnaA01g10200D	e	CUFF.402	CUFF.402.1	100	1.059871	0.714405	1.405336	6.006100	1898	CUFF.402.1	1827
BnaA01g10220D	BnaA01g10220D	j	CUFF.403	CUFF.403.1	100	2.869632	2.325277	3.413987	16.461800	2291	CUFF.403.1	2271
BnaA01g10220D	BnaA01g10220D	c	CUFF.403	CUFF.403.2	98	2.825581	1.789450	3.861713	16.209102	872	CUFF.403.1	2271
BnaA01g10230D	BnaA01g10230D	j	CUFF.404	CUFF.404.1	100	8.939887	7.934757	9.945018	50.727490	1885	CUFF.404.1	2005
BnaA01g10270D	BnaA01g10270D	c	CUFF.405	CUFF.405.1	100	24.274866	21.774906	26.774825	138.808445	1117	CUFF.405.1	2006
BnaA01g10280D	BnaA01g10280D	j	CUFF.406	CUFF.406.1	100	9.123923	7.942741	10.305106	51.323489	1759	CUFF.406.1	5637
BnaA01g10280D	BnaA01g10280D	e	CUFF.407	CUFF.407.1	100	2.785876	1.542221	4.029531	15.670986	877	CUFF.406.1	5637
BnaA01g10290D	BnaA01g10290D	o	CUFF.408	CUFF.408.1	100	0.903483	0.534714	1.272251	4.917974	1496	CUFF.408.1	1488
BnaA01g10310D	BnaA01g10310D	j	CUFF.409	CUFF.409.1	100	1.423354	0.973760	1.872947	8.179271	1606	CUFF.409.1	2439
BnaA01g10340D	BnaA01g10340D	j	CUFF.410	CUFF.410.1	100	1.826268	1.042605	2.609931	10.378135	1127	CUFF.410.2	1029
BnaA01g10340D	BnaA01g10340D	j	CUFF.410	CUFF.410.2	92	1.688682	0.994697	2.382666	9.596274	1229	CUFF.410.2	1029
BnaA01g10340D	BnaA01g10340D	j	CUFF.410	CUFF.410.3	31	0.571219	0.081182	1.061257	3.246068	1064	CUFF.410.2	1029
-	-	u	CUFF.411	CUFF.411.1	18	1.114402	0.752375	1.476430	6.367049	2872	CUFF.411.1	-
-	-	u	CUFF.411	CUFF.411.2	71	4.276006	3.600612	4.951400	24.430620	2458	CUFF.411.1	-
-	-	u	CUFF.411	CUFF.411.3	100	6.036006	4.645619	7.426393	34.486240	958	CUFF.411.1	-
BnaA01g10360D	BnaA01g10360D	j	CUFF.412	CUFF.412.1	100	1.315444	0.694184	1.936705	7.471116	1356	CUFF.412.1	1522
BnaA01g10360D	BnaA01g10360D	j	CUFF.412	CUFF.412.2	100	1.315444	0.722176	1.908713	7.471116	1356	CUFF.412.1	1522
BnaA01g10360D	BnaA01g10360D	c	CUFF.413	CUFF.413.1	100	2.114923	1.021428	3.208417	12.011782	763	CUFF.412.1	1522
BnaA01g10370D	BnaA01g10370D	j	CUFF.414	CUFF.414.1	26	3.404388	1.443638	5.365138	19.887226	471	CUFF.414.1	537
BnaA01g10370D	BnaA01g10370D	=	CUFF.414	CUFF.414.2	100	13.260994	8.344697	18.177291	77.466014	358	CUFF.414.1	537
BnaA01g10380D	BnaA01g10380D	=	CUFF.415	CUFF.415.1	100	8.283317	7.114861	9.451773	47.586863	1387	CUFF.415.1	1457
BnaA01g10390D	BnaA01g10390D	j	CUFF.416	CUFF.416.1	96	6.208713	5.155246	7.262179	34.712284	1710	CUFF.416.1	1524
BnaA01g10390D	BnaA01g10390D	j	CUFF.416	CUFF.416.2	100	6.452821	5.317360	7.588281	36.077066	1580	CUFF.416.1	1524
BnaA01g10400D	BnaA01g10400D	c	CUFF.417	CUFF.417.1	100	1.315827	1.009114	1.622541	7.610503	2871	CUFF.417.1	3381
BnaA01g10400D	BnaA01g10400D	c	CUFF.418	CUFF.418.1	100	1.825722	0.767643	2.883801	10.497614	550	CUFF.418.1	3381
BnaA01g10410D	BnaA01g10410D	=	CUFF.419	CUFF.419.1	100	1.019009	0.680500	1.357517	5.967166	1919	CUFF.419.1	2040
BnaA01g10420D	BnaA01g10420D	=	CUFF.420	CUFF.420.1	100	1.567746	1.161354	1.974138	8.783761	2112	CUFF.420.1	2120
BnaA01g10440D	BnaA01g10440D	j	CUFF.421	CUFF.421.1	100	1.199804	0.444124	1.955485	6.808978	670	CUFF.421.1	1627
BnaA01g10460D	BnaA01g10460D	=	CUFF.422	CUFF.422.1	100	1.037835	0.670178	1.405492	5.962434	1667	CUFF.422.1	1799
BnaA01g10490D	BnaA01g10490D	j	CUFF.423	CUFF.423.1	23	2.612992	1.447048	3.778936	14.934014	695	CUFF.423.1	1011
BnaA01g10490D	BnaA01g10490D	=	CUFF.423	CUFF.423.2	100	11.393330	8.703851	14.082809	65.116212	576	CUFF.423.1	1011
BnaA01g10490D	BnaA01g10490D	e	CUFF.424	CUFF.424.1	100	5.849601	4.018512	7.680691	33.432184	585	CUFF.423.1	1011
BnaA01g10500D	BnaA01g10500D	j	CUFF.425	CUFF.425.1	100	31.249021	28.780344	33.717698	174.274204	1572	CUFF.425.1	1647
BnaA01g10510D	BnaA01g10510D	j	CUFF.426	CUFF.426.1	28	0.787251	0.414461	1.160041	4.441492	1770	CUFF.426.1	1858
BnaA01g10510D	BnaA01g10510D	c	CUFF.426	CUFF.426.2	100	2.820755	1.507730	4.133780	15.914065	608	CUFF.426.1	1858
BnaA01g10510D	BnaA01g10510D	j	CUFF.426	CUFF.426.3	70	1.971523	1.297640	2.645406	11.122886	1261	CUFF.426.1	1858
BnaA01g10520D	BnaA01g10520D	=	CUFF.427	CUFF.427.1	100	31.338030	27.974835	34.701226	179.493621	767	CUFF.427.1	786
BnaA01g10530D	BnaA01g10530D	x	CUFF.428	CUFF.428.1	100	11.822354	9.728671	13.916037	67.280082	862	CUFF.428.1	2354
BnaA01g10530D	BnaA01g10530D	j	CUFF.429	CUFF.429.1	100	16.600127	14.939729	18.260526	94.470009	2089	CUFF.429.2	2354
BnaA01g10530D	BnaA01g10530D	j	CUFF.429	CUFF.429.2	62	10.298228	9.046459	11.549998	58.606402	2283	CUFF.429.2	2354
BnaA01g10540D	BnaA01g10540D	j	CUFF.430	CUFF.430.1	100	2.579617	1.639516	3.519719	13.974817	819	CUFF.430.1	1990
BnaA01g10550D	BnaA01g10550D	e	CUFF.431	CUFF.431.1	100	20.454139	18.760951	22.147327	113.291153	1595	CUFF.431.1	1104
BnaA01g10570D	BnaA01g10570D	j	CUFF.432	CUFF.432.1	100	7.566707	5.969611	9.163802	43.800727	833	CUFF.432.1	717
BnaA01g10580D	BnaA01g10580D	=	CUFF.433	CUFF.433.1	100	20.298174	17.692338	22.904010	115.379758	875	CUFF.433.1	1004
BnaA01g10590D	BnaA01g10590D	=	CUFF.434	CUFF.434.1	41	2.599117	2.120899	3.077335	14.950640	3760	CUFF.434.1	3552
BnaA01g10590D	BnaA01g10590D	j	CUFF.434	CUFF.434.2	100	6.317259	5.593954	7.040564	36.338136	3571	CUFF.434.1	3552
BnaA01g10600D	BnaA01g10600D	=	CUFF.435	CUFF.435.1	100	17.042782	15.423813	18.661751	98.033484	1806	CUFF.435.1	1200
BnaA01g10630D	BnaA01g10630D	c	CUFF.436	CUFF.436.1	100	12.302757	10.631108	13.974406	69.620457	1086	CUFF.436.1	1787
BnaA01g10650D	BnaA01g10650D	=	CUFF.437	CUFF.437.1	100	3.353654	2.439963	4.267344	18.832335	1044	CUFF.437.1	1684
-	-	u	CUFF.438	CUFF.438.1	100	28.262662	13.696420	42.828905	149.786887	225	CUFF.438.1	-
BnaA01g10710D	BnaA01g10710D	=	CUFF.439	CUFF.439.1	100	11.732242	10.488881	12.975602	66.593295	1668	CUFF.439.1	1584
BnaA01g10720D	BnaA01g10720D	=	CUFF.440	CUFF.440.1	100	5.932955	4.769476	7.096433	33.823278	1749	CUFF.440.1	1581
BnaA01g10720D	BnaA01g10720D	o	CUFF.441	CUFF.441.1	100	16.902864	15.079504	18.726225	96.361815	1674	CUFF.440.1	1581
BnaA01g10730D	BnaA01g10730D	j	CUFF.442	CUFF.442.1	100	1.427189	0.972299	1.882080	8.112886	1693	CUFF.442.1	1430
BnaA01g10730D	BnaA01g10730D	o	CUFF.442	CUFF.442.2	91	1.297335	0.383061	2.211609	7.374727	639	CUFF.442.1	1430
BnaA01g10740D	BnaA01g10740D	=	CUFF.443	CUFF.443.1	100	0.977225	0.631039	1.323410	5.555398	1755	CUFF.443.1	1650
BnaA01g10750D	BnaA01g10750D	o	CUFF.444	CUFF.444.1	100	2.143003	1.594890	2.691116	12.157747	1626	CUFF.444.1	1707
BnaA01g10760D	BnaA01g10760D	j	CUFF.445	CUFF.445.1	100	15.056658	13.791993	16.321324	86.641011	2578	CUFF.445.1	4492
BnaA01g10760D	BnaA01g10760D	c	CUFF.446	CUFF.446.1	100	8.223874	6.896197	9.551550	46.612317	1191	CUFF.446.1	4492
BnaA01g10780D	BnaA01g10780D	j	CUFF.447	CUFF.447.1	100	21.855682	18.703027	25.008337	125.071631	910	CUFF.447.1	1749
BnaA01g10780D	BnaA01g10780D	=	CUFF.447	CUFF.447.2	82	18.000714	15.004923	20.996505	103.011137	880	CUFF.447.1	1749
BnaA01g10790D	BnaA01g10790D	=	CUFF.448	CUFF.448.1	100	8.383763	7.328295	9.439231	47.252042	1667	CUFF.448.1	1203
BnaA01g10800D	BnaA01g10800D	=	CUFF.449	CUFF.449.1	100	8.000066	7.079067	8.921065	46.048842	2396	CUFF.449.1	1563
BnaA01g10810D	BnaA01g10810D	j	CUFF.450	CUFF.450.1	100	2.005166	1.674122	2.336210	11.541852	4381	CUFF.450.1	3001
BnaA01g10830D	BnaA01g10830D	j	CUFF.451	CUFF.451.1	33	0.332573	0.141539	0.523606	1.941666	3003	CUFF.451.1	2803
BnaA01g10830D	BnaA01g10830D	j	CUFF.451	CUFF.451.2	100	1.012811	0.723284	1.302338	5.913117	3001	CUFF.451.1	2803
BnaA01g10840D	BnaA01g10840D	j	CUFF.452	CUFF.452.1	78	1.433689	1.133146	1.734231	8.139126	3532	CUFF.452.1	3336
BnaA01g10840D	BnaA01g10840D	o	CUFF.452	CUFF.452.2	100	1.832884	0.886078	2.779690	10.405378	755	CUFF.452.1	3336
-	-	u	CUFF.453	CUFF.453.1	100	7.228176	5.038142	9.418210	41.690900	607	CUFF.453.2	-
-	-	u	CUFF.453	CUFF.453.2	46	3.334829	1.908415	4.761243	19.234731	698	CUFF.453.2	-
BnaA01g10910D	BnaA01g10910D	=	CUFF.454	CUFF.454.1	100	5.566783	4.300356	6.833210	32.560720	926	CUFF.454.1	726
BnaA01g10920D	BnaA01g10920D	=	CUFF.455	CUFF.455.1	100	5.650304	4.770557	6.530051	33.137366	1596	CUFF.455.1	753
BnaA01g10930D	BnaA01g10930D	=	CUFF.456	CUFF.456.1	100	18.669662	16.293147	21.046177	107.975730	942	CUFF.456.1	672
BnaA01g10960D	BnaA01g10960D	j	CUFF.457	CUFF.457.1	100	1.530521	0.995886	2.065156	8.894890	1651	CUFF.457.2	2228
BnaA01g10960D	BnaA01g10960D	j	CUFF.457	CUFF.457.2	51	0.786620	0.556279	1.016962	4.571580	4012	CUFF.457.2	2228
BnaA01g10970D	BnaA01g10970D	e	CUFF.458	CUFF.458.1	100	0.736401	0.342778	1.130024	4.155128	1123	CUFF.458.1	1776
BnaA01g10990D	BnaA01g10990D	=	CUFF.459	CUFF.459.1	100	3.438082	2.426149	4.450015	19.884734	904	CUFF.459.1	1007
BnaA01g11000D	BnaA01g11000D	=	CUFF.460	CUFF.460.1	100	22.219511	17.473061	26.965960	122.795516	491	CUFF.460.1	506
BnaA01g11000D	BnaA01g11000D	j	CUFF.460	CUFF.460.2	59	13.189845	8.644708	17.734982	72.893317	444	CUFF.460.1	506
BnaA01g11020D	BnaA01g11020D	=	CUFF.461	CUFF.461.1	100	61.479123	53.080168	69.878078	360.188427	424	CUFF.461.1	697
BnaA01g11030D	BnaA01g11030D	=	CUFF.462	CUFF.462.1	100	2.271521	1.565015	2.978027	13.012347	1099	CUFF.462.1	723
BnaA01g11060D	BnaA01g11060D	j	CUFF.463	CUFF.463.1	100	14.229275	12.847749	15.610802	80.902408	2130	CUFF.463.1	2352
BnaA01g11060D	BnaA01g11060D	j	CUFF.463	CUFF.463.2	57	8.067252	6.384196	9.750309	45.867420	1033	CUFF.463.1	2352
BnaA01g11070D	BnaA01g11070D	j	CUFF.464	CUFF.464.1	100	2.780026	2.002666	3.557387	15.493712	1142	CUFF.464.1	2324
BnaA01g11090D	BnaA01g11090D	j	CUFF.465	CUFF.465.1	100	9.040110	7.807934	10.272286	51.722156	1480	CUFF.465.1	2086
BnaA01g11130D	BnaA01g11130D	=	CUFF.466	CUFF.466.1	100	2.750431	2.029473	3.471390	16.156986	1252	CUFF.466.1	1328
BnaA01g11190D	BnaA01g11190D	=	CUFF.467	CUFF.467.1	100	3.503183	2.410157	4.596210	20.328503	813	CUFF.467.1	962
BnaA01g11200D	BnaA01g11200D	o	CUFF.468	CUFF.468.1	100	0.792177	0.576306	1.008049	4.509483	3443	CUFF.468.1	1680
BnaA01g11220D	BnaA01g11220D	j	CUFF.469	CUFF.469.1	100	6.501790	5.720867	7.282713	37.210748	2784	CUFF.469.1	2675
BnaA01g11220D	BnaA01g11220D	c	CUFF.469	CUFF.469.2	39	2.529322	1.929748	3.128895	14.475699	2153	CUFF.469.1	2675
BnaA01g11270D	BnaA01g11270D	j	CUFF.470	CUFF.470.1	29	0.291425	0.122076	0.460773	1.695918	3072	CUFF.470.3	3127
BnaA01g11270D	BnaA01g11270D	j	CUFF.470	CUFF.470.2	29	0.297649	0.113090	0.482208	1.732140	3069	CUFF.470.3	3127
BnaA01g11270D	BnaA01g11270D	j	CUFF.470	CUFF.470.3	100	1.014558	0.711106	1.318011	5.904125	3077	CUFF.470.3	3127
BnaA01g11310D	BnaA01g11310D	=	CUFF.471	CUFF.471.1	100	39.105289	35.748991	42.461586	221.366526	1096	CUFF.471.1	1234
BnaA01g11320D	BnaA01g11320D	j	CUFF.472	CUFF.472.1	100	7.257062	6.035173	8.478950	41.210262	1350	CUFF.472.1	1432
BnaA01g11320D	BnaA01g11320D	j	CUFF.472	CUFF.472.2	26	1.853011	0.958830	2.747193	10.522590	977	CUFF.472.1	1432
BnaA01g11320D	BnaA01g11320D	j	CUFF.472	CUFF.472.3	42	3.012121	1.713717	4.310526	17.104763	748	CUFF.472.1	1432
BnaA01g11330D	BnaA01g11330D	=	CUFF.473	CUFF.473.1	100	9.859514	8.686038	11.032990	54.111203	1779	CUFF.473.1	1542
BnaA01g11340D	BnaA01g11340D	e	CUFF.474	CUFF.474.1	100	6.223991	4.873138	7.574845	34.867645	884	CUFF.474.1	615
BnaA01g11350D	BnaA01g11350D	j	CUFF.475	CUFF.475.1	100	4.403286	2.391742	6.414830	24.869437	470	CUFF.475.1	984
BnaA01g11350D	BnaA01g11350D	o	CUFF.476	CUFF.476.1	100	6.705306	3.719138	9.691473	37.871074	400	CUFF.475.1	984
BnaA01g11360D	BnaA01g11360D	j	CUFF.477	CUFF.477.1	100	3.464822	2.630313	4.299330	19.827296	1351	CUFF.477.2	1363
BnaA01g11360D	BnaA01g11360D	j	CUFF.477	CUFF.477.2	18	0.623141	0.179274	1.067008	3.565898	1353	CUFF.477.2	1363
BnaA01g11370D	BnaA01g11370D	c	CUFF.478	CUFF.478.1	100	0.901231	0.419503	1.382960	5.369163	963	CUFF.478.1	2322
BnaA01g11380D	BnaA01g11380D	j	CUFF.479	CUFF.479.1	100	1.492039	1.069481	1.914598	8.211428	2437	CUFF.479.1	2169
BnaA01g11380D	BnaA01g11380D	j	CUFF.479	CUFF.479.2	35	0.515566	0.200859	0.830274	2.837416	2129	CUFF.479.1	2169
BnaA01g11380D	BnaA01g11380D	j	CUFF.479	CUFF.479.3	63	0.935810	0.513151	1.358469	5.150224	1987	CUFF.479.1	2169
BnaA01g11380D	BnaA01g11380D	e	CUFF.480	CUFF.480.1	100	3.819251	2.493660	5.144842	21.019224	871	CUFF.479.1	2169
BnaA01g11390D	BnaA01g11390D	x	CUFF.481	CUFF.481.1	100	4.147451	3.052671	5.242231	23.639373	1300	CUFF.481.1	1375
BnaA01g11390D	BnaA01g11390D	j	CUFF.482	CUFF.482.1	30	3.670196	2.515359	4.825033	20.919147	1107	CUFF.482.1	1375
BnaA01g11390D	BnaA01g11390D	j	CUFF.482	CUFF.482.2	100	12.421035	10.390616	14.451454	70.796614	1059	CUFF.482.1	1375
BnaA01g11400D	BnaA01g11400D	j	CUFF.483	CUFF.483.1	100	10.802431	9.200558	12.404304	61.777547	1171	CUFF.483.1	1592
BnaA01g11400D	BnaA01g11400D	j	CUFF.483	CUFF.483.2	13	1.400772	0.714926	2.086618	8.010814	1158	CUFF.483.1	1592
BnaA01g11410D	BnaA01g11410D	=	CUFF.484	CUFF.484.1	100	2.814802	2.122264	3.507340	16.049044	1368	CUFF.484.1	1182
BnaA01g11420D	BnaA01g11420D	j	CUFF.485	CUFF.485.1	100	44.736705	41.526102	47.947308	253.531476	1465	CUFF.485.1	1611
BnaA01g11430D	BnaA01g11430D	j	CUFF.486	CUFF.486.1	100	21.705837	19.713564	23.698109	123.139609	1535	CUFF.486.1	825
BnaA01g11450D	BnaA01g11450D	=	CUFF.487	CUFF.487.1	100	4.188287	3.270930	5.105644	23.918091	1226	CUFF.487.1	1007
BnaA01g11480D	BnaA01g11480D	x	CUFF.488	CUFF.488.1	100	112.478913	106.955815	118.002010	644.541051	2831	CUFF.488.1	2256
BnaA01g11480D	BnaA01g11480D	=	CUFF.489	CUFF.489.1	100	584.569119	559.128040	610.010197	3349.772726	1953	CUFF.489.1	2256
BnaA01g11490D	BnaA01g11490D	j	CUFF.490	CUFF.490.1	100	5.864433	4.915552	6.813313	33.304558	1833	CUFF.490.2	1991
BnaA01g11490D	BnaA01g11490D	j	CUFF.490	CUFF.490.2	56	3.270720	2.600188	3.941251	18.574665	2115	CUFF.490.2	1991
BnaA01g11510D	BnaA01g11510D	=	CUFF.491	CUFF.491.1	100	83.315267	78.744740	87.885793	477.122917	1970	CUFF.491.1	2061
BnaA01g11520D	BnaA01g11520D	e	CUFF.492	CUFF.492.1	100	2.389177	1.989593	2.788760	13.430428	3012	CUFF.492.1	2860
BnaA01g11530D	BnaA01g11530D	j	CUFF.493	CUFF.493.1	100	9.012096	8.159564	9.864628	51.387744	3901	CUFF.493.1	3752
BnaA01g11530D	BnaA01g11530D	c	CUFF.493	CUFF.493.2	79	7.108177	6.232647	7.983708	40.531439	3053	CUFF.493.1	3752
BnaA01g11550D	BnaA01g11550D	=	CUFF.494	CUFF.494.1	100	2.866848	1.476223	4.257474	16.344968	520	CUFF.494.1	426
BnaA01g11560D	BnaA01g11560D	e	CUFF.495	CUFF.495.1	100	2.684349	1.649044	3.719654	14.578995	711	CUFF.495.1	993
BnaA01g11580D	BnaA01g11580D	j	CUFF.496	CUFF.496.1	100	5.143638	4.456258	5.831017	28.879011	3063	CUFF.496.1	2241
BnaA01g11580D	BnaA01g11580D	j	CUFF.496	CUFF.496.2	33	1.707851	1.259077	2.156625	9.588747	3060	CUFF.496.1	2241
BnaA01g11620D	BnaA01g11620D	j	CUFF.497	CUFF.497.1	90	4.652902	3.477411	5.828393	25.892192	1120	CUFF.497.1	1185
BnaA01g11620D	BnaA01g11620D	j	CUFF.497	CUFF.497.2	100	5.165125	3.913224	6.417025	28.742578	1118	CUFF.497.1	1185
BnaA01g11620D	BnaA01g11620D	j	CUFF.497	CUFF.497.3	23	1.198680	0.522752	1.874608	6.670343	1120	CUFF.497.1	1185
BnaA01g11630D	BnaA01g11630D	j	CUFF.498	CUFF.498.1	100	8.726633	7.528054	9.925211	50.530782	1743	CUFF.498.2	1708
BnaA01g11630D	BnaA01g11630D	j	CUFF.498	CUFF.498.2	24	2.106435	1.431557	2.781314	12.197124	1791	CUFF.498.2	1708
BnaA01g11640D	BnaA01g11640D	j	CUFF.499	CUFF.499.1	74	5.719885	4.323948	7.115821	33.120479	888	CUFF.499.1	894
BnaA01g11640D	BnaA01g11640D	=	CUFF.499	CUFF.499.2	100	7.737332	5.437246	10.037419	44.802328	586	CUFF.499.1	894
BnaA01g11650D	BnaA01g11650D	j	CUFF.500	CUFF.500.1	100	10.336210	8.677773	11.994647	59.731294	1005	CUFF.500.1	3832
BnaA01g11670D	BnaA01g11670D	e	CUFF.501	CUFF.501.1	100	1.308415	0.546461	2.070369	7.460516	829	CUFF.502.1	901
BnaA01g11660D	BnaA01g11660D	j	CUFF.502	CUFF.502.1	100	2.698342	2.162688	3.233997	15.385814	2192	CUFF.502.1	855
BnaA01g11680D	BnaA01g11680D	j	CUFF.503	CUFF.503.1	100	1.175166	0.594849	1.755483	6.432973	953	CUFF.503.1	2507
BnaA01g11680D	BnaA01g11680D	c	CUFF.504	CUFF.504.1	100	2.161147	0.917105	3.405188	12.597556	524	CUFF.504.1	2507
BnaA01g11700D	BnaA01g11700D	o	CUFF.505	CUFF.505.1	100	2.908119	1.826964	3.989274	16.700718	760	CUFF.505.1	822
BnaA01g11740D	BnaA01g11740D	e	CUFF.506	CUFF.506.1	100	1.385978	0.794112	1.977844	7.865208	1399	CUFF.507.1	1802
BnaA01g11740D	BnaA01g11740D	j	CUFF.507	CUFF.507.1	39	1.254840	0.806495	1.703185	7.121023	2002	CUFF.507.1	1802
BnaA01g11740D	BnaA01g11740D	j	CUFF.507	CUFF.507.2	100	3.207335	1.901728	4.512942	18.201125	672	CUFF.507.1	1802
BnaA01g11760D	BnaA01g11760D	=	CUFF.508	CUFF.508.1	100	18.538186	16.720422	20.355950	105.014269	1529	CUFF.508.1	1567
BnaA01g11790D	BnaA01g11790D	j	CUFF.509	CUFF.509.1	100	4.396481	3.639835	5.153128	25.664614	1907	CUFF.509.1	1992
BnaA01g11790D	BnaA01g11790D	c	CUFF.509	CUFF.509.2	99	4.352148	2.942134	5.762162	25.405816	784	CUFF.509.1	1992
BnaA01g11800D	BnaA01g11800D	=	CUFF.510	CUFF.510.1	100	1641.623287	1572.006792	1711.239782	9386.748400	1411	CUFF.510.1	1265
BnaA01g11830D	BnaA01g11830D	j	CUFF.511	CUFF.511.1	100	4.091434	3.393817	4.789052	23.496523	2169	CUFF.511.1	657
BnaA01g11840D	BnaA01g11840D	j	CUFF.512	CUFF.512.1	100	2.614244	1.919784	3.308703	15.013227	1619	CUFF.512.1	1482
BnaA01g11860D	BnaA01g11860D	o	CUFF.513	CUFF.513.1	100	3.773042	2.370056	5.176029	21.508025	712	CUFF.513.1	1294
BnaA01g11860D	BnaA01g11860D	c	CUFF.514	CUFF.514.1	100	2.103714	0.877411	3.330018	11.992111	663	CUFF.513.1	1294
BnaA01g11920D	BnaA01g11920D	j	CUFF.515	CUFF.515.1	100	5.672290	5.022427	6.322153	32.570838	3147	CUFF.515.1	2412
BnaA01g11930D	BnaA01g11930D	c	CUFF.516	CUFF.516.1	100	8.911982	7.871055	9.952909	50.785474	2169	CUFF.516.1	2521
BnaA01g11940D	BnaA01g11940D	=	CUFF.517	CUFF.517.1	100	3.766564	3.219031	4.314096	21.463994	3174	CUFF.517.1	1203
BnaA01g11950D	BnaA01g11950D	c	CUFF.518	CUFF.518.1	100	12.725697	10.481066	14.970329	74.269685	752	CUFF.518.1	1115
BnaA01g12010D	BnaA01g12010D	=	CUFF.519	CUFF.519.1	100	4.259797	3.383916	5.135678	23.873540	1278	CUFF.519.1	1168
BnaA01g12040D	BnaA01g12040D	=	CUFF.520	CUFF.520.1	100	47.917121	43.411309	52.422933	272.424081	797	CUFF.520.1	844
BnaA01g12060D	BnaA01g12060D	e	CUFF.521	CUFF.521.1	100	1.433404	0.706188	2.160620	8.039446	1119	CUFF.521.1	1107
BnaA01g12060D	BnaA01g12060D	=	CUFF.522	CUFF.522.1	100	6.508850	5.078575	7.939124	36.505781	979	CUFF.521.1	1107
BnaA01g12080D	BnaA01g12080D	=	CUFF.523	CUFF.523.1	100	7.240529	6.090344	8.390714	41.773454	1354	CUFF.523.1	1396
BnaA01g12090D	BnaA01g12090D	=	CUFF.524	CUFF.524.1	100	6.360658	5.374570	7.346747	35.932820	1688	CUFF.525.1	1783
BnaA01g12090D	BnaA01g12090D	e	CUFF.525	CUFF.525.1	100	2.061356	1.471979	2.650732	11.645072	1713	CUFF.525.1	1783
BnaA01g12100D	BnaA01g12100D	=	CUFF.526	CUFF.526.1	100	4.634955	3.869917	5.399992	25.699614	1835	CUFF.526.1	1577
BnaA01g12110D	BnaA01g12110D	=	CUFF.527	CUFF.527.1	100	4.166980	3.254290	5.079669	24.401224	1231	CUFF.527.1	636
BnaA01g12120D	BnaA01g12120D	=	CUFF.528	CUFF.528.1	100	7.029842	5.155592	8.904093	41.464825	643	CUFF.528.1	527
BnaA01g12130D	BnaA01g12130D	=	CUFF.529	CUFF.529.1	100	2.590049	1.689783	3.490315	14.463974	870	CUFF.529.1	2112
BnaA01g12140D	BnaA01g12140D	j	CUFF.530	CUFF.530.1	100	6.267142	4.845619	7.688666	35.463942	992	CUFF.531.1	1610
BnaA01g12140D	BnaA01g12140D	j	CUFF.530	CUFF.530.2	26	1.599760	0.782178	2.417343	9.052581	995	CUFF.531.1	1610
BnaA01g12140D	BnaA01g12140D	j	CUFF.530	CUFF.530.3	28	1.757151	0.891057	2.623246	9.943211	992	CUFF.531.1	1610
BnaA01g12140D	BnaA01g12140D	e	CUFF.531	CUFF.531.1	100	2.048325	1.473400	2.623251	11.590880	1724	CUFF.531.1	1610
BnaA01g12150D	BnaA01g12150D	j	CUFF.532	CUFF.532.1	13	0.763604	0.360075	1.167134	4.285219	1537	CUFF.532.1	2394
BnaA01g12150D	BnaA01g12150D	c	CUFF.532	CUFF.532.2	100	5.892943	4.282699	7.503187	33.070210	772	CUFF.532.1	2394
BnaA01g12150D	BnaA01g12150D	j	CUFF.532	CUFF.532.3	28	1.642693	0.969735	2.315652	9.218519	1325	CUFF.532.1	2394
BnaA01g12150D	BnaA01g12150D	j	CUFF.532	CUFF.532.4	14	0.805457	0.344643	1.266270	4.520089	1453	CUFF.532.1	2394
BnaA01g12160D	BnaA01g12160D	j	CUFF.533	CUFF.533.1	100	3.035799	2.417748	3.653850	17.433529	1817	CUFF.533.1	1763
BnaA01g12170D	BnaA01g12170D	=	CUFF.534	CUFF.534.1	100	3.155116	2.342157	3.968076	17.536019	1167	CUFF.534.1	1435
BnaA01g12190D	BnaA01g12190D	=	CUFF.535	CUFF.535.1	100	106.317996	98.940862	113.695129	613.286754	614	CUFF.535.1	766
BnaA01g12200D	BnaA01g12200D	=	CUFF.536	CUFF.536.1	100	5.680202	4.262062	7.098342	33.060552	795	CUFF.536.1	775
BnaA01g12270D	BnaA01g12270D	e	CUFF.537	CUFF.537.1	100	0.978508	0.312063	1.644953	5.461883	881	CUFF.537.1	1795
BnaA01g12270D	BnaA01g12270D	=	CUFF.538	CUFF.538.1	100	4.661336	3.248690	6.073983	26.018870	757	CUFF.537.1	1795
BnaA01g12280D	BnaA01g12280D	j	CUFF.539	CUFF.539.1	100	12.524720	11.443643	13.605797	68.942436	3125	CUFF.539.1	2654
BnaA01g12280D	BnaA01g12280D	c	CUFF.539	CUFF.539.2	69	8.655607	7.648012	9.663203	47.644870	2463	CUFF.539.1	2654
BnaA01g12290D	BnaA01g12290D	e	CUFF.541	CUFF.541.1	100	4.064191	2.863663	5.264719	21.548699	769	CUFF.541.1	555
BnaA01g12310D	BnaA01g12310D	=	CUFF.542	CUFF.542.1	100	5.960465	4.952962	6.967967	33.196671	1329	CUFF.542.1	1524
BnaA01g12320D	BnaA01g12320D	j	CUFF.543	CUFF.543.1	100	1.059071	0.688449	1.429693	6.238568	1682	CUFF.543.1	1301
BnaA01g12340D	BnaA01g12340D	=	CUFF.544	CUFF.544.1	100	2.938028	1.996066	3.879991	16.172311	859	CUFF.544.1	677
BnaA01g12360D	BnaA01g12360D	j	CUFF.545	CUFF.545.1	25	4.301805	3.377302	5.226309	24.766464	1523	CUFF.545.1	1420
BnaA01g12360D	BnaA01g12360D	=	CUFF.545	CUFF.545.2	100	17.377410	15.395904	19.358915	100.045663	1295	CUFF.545.1	1420
BnaA01g12380D	BnaA01g12380D	e	CUFF.546	CUFF.546.1	100	3.755182	2.916467	4.593897	21.564261	1253	CUFF.546.1	1689
BnaA01g12380D	BnaA01g12380D	c	CUFF.547	CUFF.547.1	100	1.713472	0.720446	2.706498	9.718763	570	CUFF.547.1	1689
BnaA01g12390D	BnaA01g12390D	j	CUFF.548	CUFF.548.1	100	3.106039	2.336532	3.875546	17.168974	1263	CUFF.548.1	1411
BnaA01g12430D	BnaA01g12430D	j	CUFF.549	CUFF.549.1	100	3.752900	2.453808	5.051992	22.009023	665	CUFF.549.1	378
BnaA01g12450D	BnaA01g12450D	=	CUFF.550	CUFF.550.1	100	11.274012	9.772283	12.775741	63.993425	1290	CUFF.550.1	1298
BnaA01g12460D	BnaA01g12460D	c	CUFF.551	CUFF.551.1	100	2.365948	1.249893	3.482004	13.476716	598	CUFF.551.1	850
BnaA01g12470D	BnaA01g12470D	=	CUFF.552	CUFF.552.1	100	1.207750	0.885086	1.530414	6.933135	2458	CUFF.552.1	1950
BnaA01g12510D	BnaA01g12510D	=	CUFF.553	CUFF.553.1	100	4.878636	3.167394	6.589878	27.835811	570	CUFF.553.1	870
BnaA01g12520D	BnaA01g12520D	j	CUFF.554	CUFF.554.1	100	6.179943	5.082695	7.277192	35.220093	1272	CUFF.554.1	2777
BnaA01g12530D	BnaA01g12530D	e	CUFF.555	CUFF.555.1	100	63.901680	57.660809	70.142552	367.182211	794	CUFF.556.1	1271
BnaA01g12530D	BnaA01g12530D	=	CUFF.556	CUFF.556.1	100	179.308377	169.562376	189.054378	1030.314789	1244	CUFF.556.1	1271
BnaA01g12530D	BnaA01g12530D	x	CUFF.557	CUFF.557.1	100	113.201600	102.294337	124.108862	650.461983	580	CUFF.557.1	1271
BnaA01g12540D	BnaA01g12540D	j	CUFF.558	CUFF.558.1	78	6.996032	5.685873	8.306190	40.451947	1145	CUFF.558.1	1063
BnaA01g12540D	BnaA01g12540D	j	CUFF.558	CUFF.558.2	100	8.960397	6.693299	11.227495	51.810158	652	CUFF.558.1	1063
BnaA01g12560D	BnaA01g12560D	j	CUFF.559	CUFF.559.1	90	2.565259	1.986768	3.143750	14.753062	1847	CUFF.559.1	1707
BnaA01g12560D	BnaA01g12560D	c	CUFF.559	CUFF.559.2	100	2.851266	1.764003	3.938528	16.397915	819	CUFF.559.1	1707
BnaA01g12570D	BnaA01g12570D	e	CUFF.560	CUFF.560.1	100	4.046354	2.477719	5.614988	22.966618	652	CUFF.561.1	1114
BnaA01g12570D	BnaA01g12570D	j	CUFF.561	CUFF.561.1	100	8.662038	7.125269	10.198806	49.164683	1029	CUFF.561.1	1114
BnaA01g12580D	BnaA01g12580D	j	CUFF.562	CUFF.562.1	100	0.967122	0.601802	1.332442	5.731783	1628	CUFF.562.1	2049
BnaA01g12730D	BnaA01g12730D	j	CUFF.563	CUFF.563.1	100	2.718335	2.188496	3.248173	15.552734	2221	CUFF.563.1	1857
BnaA01g12730D	BnaA01g12730D	j	CUFF.563	CUFF.563.2	92	2.510165	1.669839	3.350492	14.361709	999	CUFF.563.1	1857
BnaA01g12740D	BnaA01g12740D	j	CUFF.564	CUFF.564.1	71	0.325390	0.111251	0.539529	1.825052	2264	CUFF.564.1	6420
BnaA01g12740D	BnaA01g12740D	j	CUFF.564	CUFF.564.2	100	0.456743	0.194261	0.719224	2.561785	2036	CUFF.564.1	6420
BnaA01g12800D	BnaA01g12800D	j	CUFF.565	CUFF.565.1	28	0.267004	0.060123	0.473885	1.505735	2027	CUFF.565.1	2729
BnaA01g12800D	BnaA01g12800D	j	CUFF.565	CUFF.565.2	43	0.406724	0.169634	0.643814	2.293670	2027	CUFF.565.1	2729
BnaA01g12800D	BnaA01g12800D	j	CUFF.565	CUFF.565.3	100	0.952812	0.534798	1.370826	5.373260	1550	CUFF.565.1	2729
BnaA01g12810D	BnaA01g12810D	j	CUFF.566	CUFF.566.1	100	6.572028	5.553978	7.590078	36.999191	1533	CUFF.566.1	1469
BnaA01g12860D	BnaA01g12860D	=	CUFF.567	CUFF.567.1	100	1.320444	0.744155	1.896733	7.206663	980	CUFF.567.1	893
BnaA01g12890D	BnaA01g12890D	=	CUFF.568	CUFF.568.1	100	176.283535	165.331601	187.235468	1011.324764	764	CUFF.568.1	937
BnaA01g12890D	BnaA01g12890D	x	CUFF.569	CUFF.569.1	100	15.264958	13.202117	17.327798	87.573860	1204	CUFF.569.1	937
BnaA01g12900D	BnaA01g12900D	j	CUFF.570	CUFF.570.1	45	7.551458	6.388730	8.714186	43.712527	1916	CUFF.570.1	1909
BnaA01g12900D	BnaA01g12900D	c	CUFF.570	CUFF.570.2	100	16.692079	14.427009	18.957150	96.624123	1292	CUFF.570.1	1909
BnaA01g12900D	BnaA01g12900D	j	CUFF.570	CUFF.570.3	92	15.328915	13.415407	17.242424	88.733284	1600	CUFF.570.1	1909
BnaA01g13000D	BnaA01g13000D	=	CUFF.571	CUFF.571.1	100	2.614384	1.601484	3.627284	14.956542	741	CUFF.571.1	768
BnaA01g13020D	BnaA01g13020D	j	CUFF.572	CUFF.572.1	100	144.301649	136.329599	152.273699	833.139552	1211	CUFF.572.1	1119
BnaA01g13030D	BnaA01g13030D	j	CUFF.573	CUFF.573.1	100	3.777701	2.987039	4.568363	21.304701	1381	CUFF.573.1	1161
BnaA01g13040D	BnaA01g13040D	j	CUFF.574	CUFF.574.1	100	51.940350	48.088911	55.791789	298.143393	1201	CUFF.574.1	1236
BnaA01g13060D	BnaA01g13060D	j	CUFF.575	CUFF.575.1	17	1.000728	0.274873	1.726583	5.722451	907	CUFF.575.2	525
BnaA01g13060D	BnaA01g13060D	j	CUFF.575	CUFF.575.2	100	5.782318	4.402916	7.161721	33.064958	922	CUFF.575.2	525
BnaA01g13080D	BnaA01g13080D	j	CUFF.576	CUFF.576.1	100	18.608777	16.367630	20.849924	106.400334	1037	CUFF.576.1	1185
BnaA01g13090D	BnaA01g13090D	j	CUFF.577	CUFF.577.1	100	2.171544	1.679085	2.664002	12.544927	1954	CUFF.577.1	1929
BnaA01g13130D	BnaA01g13130D	e	CUFF.578	CUFF.578.1	100	1.349426	0.785156	1.913696	7.545626	1095	CUFF.578.1	1714
BnaA01g13130D	BnaA01g13130D	c	CUFF.579	CUFF.579.1	100	2.446362	1.406012	3.486713	14.519353	709	CUFF.579.1	1714
BnaA01g13170D	BnaA01g13170D	e	CUFF.580	CUFF.580.1	100	17.161785	15.566003	18.757566	98.510460	1499	CUFF.580.1	1156
BnaA01g13220D	BnaA01g13220D	j	CUFF.581	CUFF.581.1	25	0.224314	0.088326	0.360303	1.246274	4420	CUFF.581.1	3394
BnaA01g13220D	BnaA01g13220D	j	CUFF.581	CUFF.581.2	100	0.884214	0.661416	1.107012	4.912629	4420	CUFF.581.1	3394
BnaA01g13300D	BnaA01g13300D	=	CUFF.582	CUFF.582.1	100	3.613857	2.935939	4.291774	20.727830	1704	CUFF.582.1	807
BnaA01g13310D	BnaA01g13310D	=	CUFF.583	CUFF.583.1	100	83.059129	77.832185	88.286073	459.141457	1249	CUFF.583.1	1160
BnaA01g13320D	BnaA01g13320D	e	CUFF.584	CUFF.584.1	100	8.910417	7.718438	10.102395	50.578424	1563	CUFF.585.2	2881
BnaA01g13320D	BnaA01g13320D	=	CUFF.585	CUFF.585.1	100	6.749071	5.532823	7.965318	38.309921	1269	CUFF.585.2	2881
BnaA01g13320D	BnaA01g13320D	j	CUFF.585	CUFF.585.2	41	2.755922	2.108103	3.403742	15.643512	1765	CUFF.585.2	2881
BnaA01g13330D	BnaA01g13330D	j	CUFF.586	CUFF.586.1	100	7.770046	6.742229	8.797863	44.314553	1940	CUFF.586.1	1793
BnaA01g13330D	BnaA01g13330D	c	CUFF.586	CUFF.586.2	83	6.465223	4.937251	7.993195	36.872817	948	CUFF.586.1	1793
BnaA01g13340D	BnaA01g13340D	j	CUFF.587	CUFF.587.1	38	1.691409	1.196990	2.185828	9.759387	1944	CUFF.587.1	1602
BnaA01g13340D	BnaA01g13340D	=	CUFF.587	CUFF.587.2	100	4.472534	3.419143	5.525926	25.806415	1181	CUFF.587.1	1602
-	-	u	CUFF.588	CUFF.588.1	100	16.482889	12.777195	20.188583	92.032269	500	CUFF.589.1	-
-	-	u	CUFF.589	CUFF.589.1	100	3.238932	1.937190	4.540673	18.084586	702	CUFF.589.1	-
BnaA01g13370D	BnaA01g13370D	=	CUFF.590	CUFF.590.1	100	4.830962	2.967747	6.694177	28.387932	504	CUFF.590.1	585
BnaA01g13390D	BnaA01g13390D	j	CUFF.591	CUFF.591.1	100	0.517545	0.137879	0.897211	2.987766	1359	CUFF.591.2	1471
BnaA01g13390D	BnaA01g13390D	j	CUFF.591	CUFF.591.2	95	0.492298	0.122115	0.862480	2.842014	1360	CUFF.591.2	1471
BnaA01g13390D	BnaA01g13390D	j	CUFF.591	CUFF.591.3	83	0.426991	0.094550	0.759433	2.465003	1284	CUFF.591.2	1471
BnaA01g13400D	BnaA01g13400D	j	CUFF.592	CUFF.592.1	100	9.711484	8.638051	10.784918	54.644382	2089	CUFF.592.1	2163
BnaA01g13460D	BnaA01g13460D	c	CUFF.593	CUFF.593.1	100	2.229516	0.825285	3.633747	13.018219	473	CUFF.593.1	1498
BnaA01g13470D	BnaA01g13470D	=	CUFF.594	CUFF.594.1	100	33.175243	31.006044	35.344441	188.544287	2447	CUFF.594.1	2341
BnaA01g13480D	BnaA01g13480D	j	CUFF.595	CUFF.595.1	100	5.194389	4.365274	6.023503	29.571880	1639	CUFF.595.1	1508
-	-	u	CUFF.596	CUFF.596.1	100	10.253090	6.852284	13.653895	59.971178	411	CUFF.596.1	-
BnaA01g13510D	BnaA01g13510D	=	CUFF.597	CUFF.597.1	100	11.330579	9.539066	13.122092	64.750110	900	CUFF.597.1	729
BnaA01g13530D	BnaA01g13530D	j	CUFF.598	CUFF.598.1	62	4.888456	3.345976	6.430935	27.880357	738	CUFF.598.3	1172
BnaA01g13530D	BnaA01g13530D	j	CUFF.598	CUFF.598.2	15	1.175039	0.666969	1.683108	6.701605	1708	CUFF.598.3	1172
BnaA01g13530D	BnaA01g13530D	j	CUFF.598	CUFF.598.3	100	7.906536	6.809683	9.003389	45.093394	1777	CUFF.598.3	1172
BnaA01g13530D	BnaA01g13530D	p	CUFF.599	CUFF.599.1	100	128.569272	120.958516	136.180029	721.382044	1058	CUFF.599.1	1172
BnaA01g13540D	BnaA01g13540D	=	CUFF.600	CUFF.600.1	100	2.677200	1.914195	3.440205	15.260116	1292	CUFF.600.1	1382
BnaA01g13540D	BnaA01g13540D	j	CUFF.600	CUFF.600.2	38	1.030550	0.380216	1.680884	5.874164	997	CUFF.600.1	1382
BnaA01g13540D	BnaA01g13540D	o	CUFF.601	CUFF.601.1	100	10.213905	8.588756	11.839054	57.091903	960	CUFF.601.1	1382
BnaA01g13560D	BnaA01g13560D	j	CUFF.602	CUFF.602.1	100	4.196160	3.687967	4.704354	23.774041	3708	CUFF.602.1	2799
BnaA01g13580D	BnaA01g13580D	c	CUFF.603	CUFF.603.1	100	1.124229	0.785582	1.462877	6.182207	2131	CUFF.603.1	2391
BnaA01g13610D	BnaA01g13610D	=	CUFF.604	CUFF.604.1	100	6.422383	4.532078	8.312687	37.076151	599	CUFF.604.1	762
BnaA01g13620D	BnaA01g13620D	=	CUFF.605	CUFF.605.1	100	2.163006	1.650715	2.675297	11.770616	1865	CUFF.605.1	1636
-	-	u	CUFF.606	CUFF.606.1	100	1.484694	0.902748	2.066639	8.241889	1085	CUFF.606.1	-
BnaA01g13630D	BnaA01g13630D	=	CUFF.607	CUFF.607.1	100	10.027005	8.673599	11.380411	58.397334	1384	CUFF.607.1	1435
BnaA01g13650D	BnaA01g13650D	=	CUFF.608	CUFF.608.1	100	2.364826	1.595625	3.134027	12.710868	1033	CUFF.608.1	2643
BnaA01g13670D	BnaA01g13670D	=	CUFF.609	CUFF.609.1	100	73.896174	69.978993	77.813355	423.564201	2538	CUFF.609.1	3844
BnaA01g13690D	BnaA01g13690D	=	CUFF.610	CUFF.610.1	100	8.804431	6.957920	10.650942	51.316471	729	CUFF.610.1	836
BnaA01g13700D	BnaA01g13700D	=	CUFF.611	CUFF.611.1	100	7.179589	6.079805	8.279374	40.742126	1373	CUFF.611.1	1391
BnaA01g13710D	BnaA01g13710D	j	CUFF.612	CUFF.612.1	100	3.702312	2.975968	4.428655	20.729945	1547	CUFF.612.1	1507
BnaA01g13720D	BnaA01g13720D	c	CUFF.613	CUFF.613.1	100	0.933893	0.417186	1.450600	5.112908	938	CUFF.613.1	1316
BnaA01g13740D	BnaA01g13740D	j	CUFF.614	CUFF.614.1	100	2.708912	2.153458	3.264366	15.437890	1978	CUFF.614.1	1686
BnaA01g13760D	BnaA01g13760D	i	CUFF.615	CUFF.615.1	100	1.871874	0.623958	3.119790	11.151852	467	CUFF.615.1	2673
BnaA01g13760D	BnaA01g13760D	j	CUFF.616	CUFF.616.1	78	5.108674	3.951507	6.265841	29.421108	990	CUFF.616.2	2673
BnaA01g13760D	BnaA01g13760D	c	CUFF.616	CUFF.616.2	100	6.563369	5.540165	7.586573	37.798768	1517	CUFF.616.2	2673
-	-	u	CUFF.617	CUFF.617.1	100	0.535072	0.224324	0.845821	3.071384	1316	CUFF.617.1	-
BnaA01g13770D	BnaA01g13770D	=	CUFF.618	CUFF.618.1	100	7.193901	5.271971	9.115831	40.938366	619	CUFF.618.1	569
BnaA01g13780D	BnaA01g13780D	j	CUFF.619	CUFF.619.1	100	1.232540	0.910970	1.554111	6.804300	2510	CUFF.619.1	1878
BnaA01g13790D	BnaA01g13790D	o	CUFF.620	CUFF.620.1	100	12.652548	9.168935	16.136160	74.778300	441	CUFF.620.1	795
BnaA01g13800D	BnaA01g13800D	j	CUFF.621	CUFF.621.1	67	2.293109	1.660508	2.925711	13.072969	2000	CUFF.621.1	2153
BnaA01g13800D	BnaA01g13800D	j	CUFF.621	CUFF.621.2	100	3.420041	2.690206	4.149877	19.497583	2000	CUFF.621.1	2153
BnaA01g13820D	BnaA01g13820D	=	CUFF.622	CUFF.622.1	100	0.711714	0.340810	1.082617	3.961549	1218	CUFF.622.1	1149
BnaA01g13830D	BnaA01g13830D	o	CUFF.623	CUFF.623.1	100	8.099443	6.705274	9.493611	45.927575	1018	CUFF.623.1	1714
BnaA01g13840D	BnaA01g13840D	j	CUFF.624	CUFF.624.1	34	1.963454	1.179331	2.747577	11.204679	1256	CUFF.624.2	797
BnaA01g13840D	BnaA01g13840D	j	CUFF.624	CUFF.624.2	38	2.220960	1.516131	2.925789	12.674169	1452	CUFF.624.2	797
BnaA01g13840D	BnaA01g13840D	j	CUFF.624	CUFF.624.3	100	5.776956	4.537813	7.016099	32.966875	1230	CUFF.624.2	797
BnaA01g13870D	BnaA01g13870D	=	CUFF.625	CUFF.625.1	100	8.452633	6.584477	10.320788	48.638004	700	CUFF.625.1	516
BnaA01g13880D	BnaA01g13880D	=	CUFF.626	CUFF.626.1	100	5.501771	3.805642	7.197899	32.311836	616	CUFF.626.1	871
BnaA01g13890D	BnaA01g13890D	=	CUFF.627	CUFF.627.1	100	2.019901	1.602427	2.437376	11.640827	2401	CUFF.627.1	2026
BnaA01g13900D	BnaA01g13900D	j	CUFF.628	CUFF.628.1	100	1.191852	0.792334	1.591371	6.853394	1696	CUFF.628.1	2085
BnaA01g13910D	BnaA01g13910D	j	CUFF.629	CUFF.629.1	15	0.605801	0.290611	0.920992	3.498648	2323	CUFF.629.3	2473
BnaA01g13910D	BnaA01g13910D	=	CUFF.629	CUFF.629.2	100	4.034271	3.369698	4.698843	23.298875	2398	CUFF.629.3	2473
BnaA01g13910D	BnaA01g13910D	j	CUFF.629	CUFF.629.3	19	0.752178	0.429469	1.074886	4.344006	2402	CUFF.629.3	2473
BnaA01g13920D	BnaA01g13920D	j	CUFF.630	CUFF.630.1	100	6.675609	5.508818	7.842399	38.691974	1227	CUFF.630.1	2537
BnaA01g13920D	BnaA01g13920D	j	CUFF.631	CUFF.631.1	100	1.111279	0.537716	1.684843	6.458608	890	CUFF.631.1	2537
BnaA01g13930D	BnaA01g13930D	j	CUFF.632	CUFF.632.1	100	19.378792	17.419184	21.338399	111.610890	1387	CUFF.632.1	1616
BnaA01g13940D	BnaA01g13940D	=	CUFF.633	CUFF.633.1	100	6.261907	5.648719	6.875095	36.065047	4054	CUFF.633.1	3352
BnaA01g13960D	BnaA01g13960D	c	CUFF.634	CUFF.634.1	100	1.906478	1.185897	2.627059	11.207081	924	CUFF.634.1	3015
BnaA01g13960D	BnaA01g13960D	c	CUFF.635	CUFF.635.1	100	1.124580	0.609970	1.639189	6.293986	1087	CUFF.635.1	3015
BnaA01g13970D	BnaA01g13970D	j	CUFF.636	CUFF.636.1	100	12.251070	10.066712	14.435428	68.746874	759	CUFF.636.1	905
BnaA01g13980D	BnaA01g13980D	j	CUFF.637	CUFF.637.1	100	5.274307	4.184929	6.363684	30.438243	1237	CUFF.637.1	1487
BnaA01g13980D	BnaA01g13980D	j	CUFF.637	CUFF.637.2	36	1.898900	1.040454	2.757345	10.958629	971	CUFF.637.1	1487
BnaA01g13990D	BnaA01g13990D	c	CUFF.638	CUFF.638.1	100	5.916136	5.024130	6.808142	33.820353	1761	CUFF.638.1	2004
BnaA01g14000D	BnaA01g14000D	j	CUFF.639	CUFF.639.1	46	1.313213	0.749861	1.876566	7.155812	1503	CUFF.639.1	1545
BnaA01g14000D	BnaA01g14000D	j	CUFF.639	CUFF.639.2	100	2.867294	2.118827	3.615762	15.624134	1503	CUFF.639.1	1545
BnaA01g14020D	BnaA01g14020D	=	CUFF.640	CUFF.640.1	100	6.440552	5.340045	7.541059	37.193927	1227	CUFF.640.1	856
BnaA01g14040D	BnaA01g14040D	j	CUFF.641	CUFF.641.1	86	2.857890	2.411647	3.304134	16.345457	4657	CUFF.641.2	4412
BnaA01g14040D	BnaA01g14040D	j	CUFF.641	CUFF.641.2	56	1.867085	1.469645	2.264525	10.678631	4660	CUFF.641.2	4412
BnaA01g14040D	BnaA01g14040D	j	CUFF.641	CUFF.641.3	100	3.319035	2.819079	3.818990	18.982934	4478	CUFF.641.2	4412
BnaA01g14050D	BnaA01g14050D	=	CUFF.642	CUFF.642.1	100	50.166179	48.123678	52.208680	287.020668	2462	CUFF.642.1	2469
BnaA01g14070D	BnaA01g14070D	p	CUFF.643	CUFF.643.1	100	6.011701	5.094223	6.929178	34.878562	1603	CUFF.643.1	1509
BnaA01g14080D	BnaA01g14080D	c	CUFF.644	CUFF.644.1	100	8.750580	6.964375	10.536784	50.453113	753	CUFF.644.1	931
BnaA01g14090D	BnaA01g14090D	e	CUFF.645	CUFF.645.1	100	6.343221	5.029050	7.657392	36.085185	1145	CUFF.646.1	1038
BnaA01g14090D	BnaA01g14090D	j	CUFF.646	CUFF.646.1	100	2.510479	1.604827	3.416131	14.281561	1199	CUFF.646.1	1038
BnaA01g14100D	BnaA01g14100D	c	CUFF.647	CUFF.647.1	100	29.043376	26.566549	31.520202	166.475504	1409	CUFF.647.1	2511
BnaA01g14100D	BnaA01g14100D	j	CUFF.648	CUFF.648.1	100	4.995473	3.930819	6.060127	28.287132	1068	CUFF.648.1	2511
BnaA01g14110D	BnaA01g14110D	=	CUFF.649	CUFF.649.1	100	1.311785	0.813706	1.809864	7.185621	1283	CUFF.649.1	1227
BnaA01g14120D	BnaA01g14120D	=	CUFF.650	CUFF.650.1	100	8.089983	6.759998	9.419969	46.023255	1090	CUFF.650.1	1203
BnaA01g14130D	BnaA01g14130D	=	CUFF.651	CUFF.651.1	100	1.012427	0.596320	1.428533	5.545285	1339	CUFF.651.1	1551
BnaA01g14140D	BnaA01g14140D	j	CUFF.652	CUFF.652.1	100	3.396470	2.859001	3.933939	19.571890	2627	CUFF.652.1	2373
BnaA01g14150D	BnaA01g14150D	j	CUFF.653	CUFF.653.1	37	1.226659	0.815022	1.638295	7.010214	2432	CUFF.653.2	1387
BnaA01g14150D	BnaA01g14150D	j	CUFF.653	CUFF.653.2	100	3.312992	2.625270	4.000715	18.933373	2443	CUFF.653.2	1387
BnaA01g14150D	BnaA01g14150D	j	CUFF.653	CUFF.653.3	58	1.919033	1.369460	2.468606	10.967055	2438	CUFF.653.2	1387
BnaA01g14150D	BnaA01g14150D	j	CUFF.653	CUFF.653.4	49	1.637565	1.103833	2.171298	9.358500	2443	CUFF.653.2	1387
BnaA01g14170D	BnaA01g14170D	=	CUFF.654	CUFF.654.1	100	7.314145	5.812137	8.816153	41.600321	849	CUFF.654.1	852
BnaA01g14180D	BnaA01g14180D	=	CUFF.655	CUFF.655.1	100	31.170374	28.966288	33.374461	178.623196	1441	CUFF.655.1	1429
BnaA01g14190D	BnaA01g14190D	j	CUFF.656	CUFF.656.1	100	5.301190	4.421363	6.181016	30.685497	1624	CUFF.656.1	1761
BnaA01g14200D	BnaA01g14200D	=	CUFF.657	CUFF.657.1	100	7.319253	6.481047	8.157459	41.951368	2501	CUFF.657.1	2490
BnaA01g14240D	BnaA01g14240D	j	CUFF.658	CUFF.658.1	100	3.376488	2.768854	3.984122	19.343903	2158	CUFF.658.1	2161
BnaA01g14240D	BnaA01g14240D	c	CUFF.658	CUFF.658.2	99	3.330124	2.042096	4.618152	19.078287	723	CUFF.658.1	2161
BnaA01g14250D	BnaA01g14250D	j	CUFF.659	CUFF.659.1	100	2.811994	1.951003	3.672985	15.942699	1216	CUFF.659.2	1379
BnaA01g14250D	BnaA01g14250D	j	CUFF.659	CUFF.659.2	56	1.560884	0.926290	2.195479	8.849487	1307	CUFF.659.2	1379
BnaA01g14250D	BnaA01g14250D	o	CUFF.660	CUFF.660.1	100	3.794732	1.546255	6.043209	21.514367	482	CUFF.659.2	1379
BnaA01g14270D	BnaA01g14270D	j	CUFF.661	CUFF.661.1	100	64.739895	56.436473	73.043318	368.891053	466	CUFF.661.1	906
BnaA01g14290D	BnaA01g14290D	=	CUFF.662	CUFF.662.1	100	1.521756	0.717915	2.325597	8.391596	854	CUFF.662.1	962
BnaA01g14290D	BnaA01g14290D	j	CUFF.662	CUFF.662.2	72	1.090506	0.273202	1.907810	6.013502	739	CUFF.662.1	962
BnaA01g14300D	BnaA01g14300D	c	CUFF.663	CUFF.663.1	100	10.209691	8.224014	12.195369	59.474089	758	CUFF.663.1	1236
BnaA01g14300D	BnaA01g14300D	c	CUFF.664	CUFF.664.1	100	16.402955	12.787312	20.018598	97.462832	492	CUFF.664.1	1236
BnaA01g14310D	BnaA01g14310D	j	CUFF.665	CUFF.665.1	13	1.581711	0.588175	2.575247	9.013374	708	CUFF.665.1	1367
BnaA01g14310D	BnaA01g14310D	c	CUFF.665	CUFF.665.2	100	12.405117	9.915667	14.894567	70.690507	668	CUFF.665.1	1367
BnaA01g14320D	BnaA01g14320D	j	CUFF.666	CUFF.666.1	100	4.380443	2.919234	5.841653	25.073710	642	CUFF.666.1	749
BnaA01g14330D	BnaA01g14330D	j	CUFF.667	CUFF.667.1	100	2.113096	1.621576	2.604617	11.873416	1954	CUFF.667.1	2440
BnaA01g14340D	BnaA01g14340D	=	CUFF.668	CUFF.668.1	100	9.293740	7.318129	11.269350	50.537811	769	CUFF.668.1	922
BnaA01g14340D	BnaA01g14340D	j	CUFF.668	CUFF.668.2	29	2.722129	1.519645	3.924613	14.802487	769	CUFF.668.1	922
BnaA01g14350D	BnaA01g14350D	e	CUFF.669	CUFF.669.1	100	1.094227	0.566000	1.622454	6.127561	1058	CUFF.669.1	1127
BnaA01g14350D	BnaA01g14350D	j	CUFF.670	CUFF.670.1	100	9.089323	7.417009	10.761638	50.899284	897	CUFF.669.1	1127
BnaA01g14370D	BnaA01g14370D	=	CUFF.671	CUFF.671.1	100	3.162085	1.581042	4.743127	18.072687	479	CUFF.671.1	516
BnaA01g14380D	BnaA01g14380D	j	CUFF.672	CUFF.672.1	100	2.262298	1.581176	2.943420	13.051166	1194	CUFF.672.1	1261
BnaA01g14400D	BnaA01g14400D	=	CUFF.673	CUFF.673.1	100	3.964164	2.606567	5.321761	22.915362	666	CUFF.673.1	739
BnaA01g14420D	BnaA01g14420D	=	CUFF.674	CUFF.674.1	100	3.530024	2.724107	4.335942	20.108077	1575	CUFF.674.1	1192
BnaA01g14430D	BnaA01g14430D	=	CUFF.675	CUFF.675.1	100	6.451322	5.635728	7.266915	36.748663	2468	CUFF.675.1	1136
BnaA01g14450D	BnaA01g14450D	j	CUFF.676	CUFF.676.1	100	73.877775	68.047009	79.708540	428.739628	810	CUFF.676.1	1342
BnaA01g14470D	BnaA01g14470D	e	CUFF.677	CUFF.677.1	100	2.945293	2.114507	3.776078	16.629305	1362	CUFF.677.1	1025
BnaA01g14470D	BnaA01g14470D	=	CUFF.678	CUFF.678.1	100	34.896514	31.380244	38.412783	197.027891	917	CUFF.677.1	1025
BnaA01g14480D	BnaA01g14480D	j	CUFF.679	CUFF.679.1	100	203.688665	190.521498	216.855833	1147.251598	651	CUFF.680.1	889
BnaA01g14480D	BnaA01g14480D	e	CUFF.680	CUFF.680.1	100	36.935896	33.659912	40.211881	208.036938	1227	CUFF.680.1	889
BnaA01g14490D	BnaA01g14490D	=	CUFF.681	CUFF.681.1	100	1.658883	1.020484	2.297281	9.415570	1011	CUFF.681.1	1251
BnaA01g14510D	BnaA01g14510D	j	CUFF.682	CUFF.682.1	100	1.735601	1.200829	2.270373	9.846585	1428	CUFF.682.1	1256
BnaA01g14520D	BnaA01g14520D	e	CUFF.683	CUFF.683.1	100	1.571505	1.020868	2.122142	8.923286	1606	CUFF.683.1	1340
BnaA01g14520D	BnaA01g14520D	=	CUFF.684	CUFF.684.1	100	8.060400	6.701011	9.419788	45.768396	1208	CUFF.683.1	1340
BnaA01g14530D	BnaA01g14530D	c	CUFF.685	CUFF.685.1	85	1.921396	1.058376	2.784415	11.092087	931	CUFF.685.2	1123
BnaA01g14530D	BnaA01g14530D	j	CUFF.685	CUFF.685.2	100	2.265411	1.532994	2.997827	13.078062	1269	CUFF.685.2	1123
BnaA01g14530D	BnaA01g14530D	j	CUFF.685	CUFF.685.3	37	0.828374	0.262494	1.394254	4.782145	1011	CUFF.685.2	1123
BnaA01g14570D	BnaA01g14570D	=	CUFF.686	CUFF.686.1	100	23.614473	21.539235	25.689711	134.468078	1279	CUFF.686.1	1349
BnaA01g14590D	BnaA01g14590D	j	CUFF.687	CUFF.687.1	91	2.924863	2.344269	3.505457	16.834600	2321	CUFF.687.1	2036
BnaA01g14590D	BnaA01g14590D	j	CUFF.687	CUFF.687.2	100	3.220003	2.473873	3.966133	18.533333	1676	CUFF.687.1	2036
BnaA01g14600D	BnaA01g14600D	=	CUFF.688	CUFF.688.1	100	5.786777	4.947915	6.625638	32.793897	1930	CUFF.688.1	2142
BnaA01g14660D	BnaA01g14660D	j	CUFF.689	CUFF.689.1	100	1.727201	1.371763	2.082638	9.835271	2939	CUFF.689.1	980
BnaA01g14670D	BnaA01g14670D	j	CUFF.690	CUFF.690.1	100	7.090298	5.872399	8.308197	40.537528	1207	CUFF.690.1	411
BnaA01g14690D	BnaA01g14690D	j	CUFF.690	CUFF.690.2	54	3.852065	3.048398	4.655732	22.023502	1416	CUFF.690.2	873
BnaA01g14710D	BnaA01g14710D	j	CUFF.691	CUFF.691.1	100	5.969676	4.798523	7.140828	34.263955	1109	CUFF.691.1	1593
BnaA01g14710D	BnaA01g14710D	e	CUFF.692	CUFF.692.1	100	2.422915	1.663459	3.182371	13.906726	1052	CUFF.691.1	1593
BnaA01g14720D	BnaA01g14720D	=	CUFF.693	CUFF.693.1	100	5.400987	4.456981	6.344994	30.527896	1458	CUFF.693.1	1682
BnaA01g14730D	BnaA01g14730D	j	CUFF.694	CUFF.694.1	100	3.843749	3.182252	4.505245	21.744002	2008	CUFF.694.1	2283
BnaA01g14740D	BnaA01g14740D	=	CUFF.695	CUFF.695.1	100	6.217853	4.997357	7.438348	34.680993	1193	CUFF.695.1	3145
BnaA01g14740D	BnaA01g14740D	j	CUFF.695	CUFF.695.2	31	1.906844	0.855966	2.957721	10.635703	763	CUFF.695.1	3145
BnaA01g14740D	BnaA01g14740D	j	CUFF.695	CUFF.695.3	30	1.873910	1.033209	2.714611	10.452011	817	CUFF.695.1	3145
BnaA01g14750D	BnaA01g14750D	=	CUFF.696	CUFF.696.1	100	59.866492	55.570745	64.162239	335.705493	1207	CUFF.696.2	1456
BnaA01g14750D	BnaA01g14750D	j	CUFF.696	CUFF.696.2	20	12.035423	10.531433	13.539414	67.489469	1593	CUFF.696.2	1456
BnaA01g14790D	BnaA01g14790D	=	CUFF.697	CUFF.697.1	100	11.042534	9.189750	12.895319	62.719787	892	CUFF.697.1	1066
BnaA01g14840D	BnaA01g14840D	j	CUFF.698	CUFF.698.1	100	1.922935	1.493968	2.351901	10.924919	3182	CUFF.698.1	2055
BnaA01g14850D	BnaA01g14850D	j	CUFF.699	CUFF.699.1	100	10.841807	9.466265	12.217349	61.596402	1642	CUFF.699.1	1592
BnaA01g14860D	BnaA01g14860D	j	CUFF.700	CUFF.700.1	100	22.345049	19.557744	25.132354	127.820551	1065	CUFF.700.1	1221
BnaA01g14860D	BnaA01g14860D	j	CUFF.700	CUFF.700.2	49	10.963781	8.831237	13.096325	62.716201	1059	CUFF.700.1	1221
BnaA01g14870D	BnaA01g14870D	j	CUFF.701	CUFF.701.1	100	48.483915	44.804923	52.162907	274.968998	1338	CUFF.701.2	1801
BnaA01g14870D	BnaA01g14870D	j	CUFF.701	CUFF.701.2	41	19.927692	18.105216	21.750167	113.016809	1974	CUFF.701.2	1801
BnaA01g14880D	BnaA01g14880D	=	CUFF.702	CUFF.702.1	100	11.269864	9.998377	12.541350	64.807938	1763	CUFF.702.1	1811
BnaA01g14890D	BnaA01g14890D	=	CUFF.703	CUFF.703.1	100	4.041266	3.253198	4.829334	23.198127	2046	CUFF.703.1	915
BnaA01g14900D	BnaA01g14900D	o	CUFF.704	CUFF.704.1	100	29.546355	26.622937	32.469772	169.605292	1124	CUFF.704.1	799
BnaA01g14910D	BnaA01g14910D	j	CUFF.705	CUFF.705.1	100	4.865872	4.204248	5.527496	28.064587	2949	CUFF.705.1	936
BnaA01g14930D	BnaA01g14930D	=	CUFF.706	CUFF.706.1	100	12.401248	10.851119	13.951377	71.525913	1502	CUFF.706.1	276
BnaA01g14940D	BnaA01g14940D	j	CUFF.707	CUFF.707.1	100	0.805364	0.319371	1.291358	4.560393	1133	CUFF.707.1	1175
BnaA01g14940D	BnaA01g14940D	j	CUFF.707	CUFF.707.2	72	0.578605	0.131556	1.025654	3.276363	1133	CUFF.707.1	1175
BnaA01g14940D	BnaA01g14940D	j	CUFF.707	CUFF.707.3	99	0.800267	0.312411	1.288123	4.531529	1133	CUFF.707.1	1175
BnaA01g14950D	BnaA01g14950D	=	CUFF.708	CUFF.708.1	100	13.342190	11.618054	15.066326	75.540495	1188	CUFF.708.1	1206
BnaA01g14960D	BnaA01g14960D	c	CUFF.709	CUFF.709.1	100	21.811435	18.852729	24.770140	124.628217	764	CUFF.709.1	948
BnaA01g14970D	BnaA01g14970D	=	CUFF.710	CUFF.710.1	100	1.047315	0.685399	1.409230	5.949442	1764	CUFF.710.1	1722
BnaA01g14990D	BnaA01g14990D	j	CUFF.711	CUFF.711.1	100	5.699660	4.882033	6.517288	32.641417	2035	CUFF.711.1	1989
BnaA01g14990D	BnaA01g14990D	c	CUFF.711	CUFF.711.2	72	4.116620	2.772732	5.460507	23.575492	742	CUFF.711.1	1989
BnaA01g15060D	BnaA01g15060D	j	CUFF.712	CUFF.712.1	100	4.196526	3.616224	4.776828	24.300291	2825	CUFF.712.1	2785
BnaA01g15070D	BnaA01g15070D	j	CUFF.713	CUFF.713.1	41	2.836010	2.137166	3.534853	16.108635	1893	CUFF.713.2	4377
BnaA01g15070D	BnaA01g15070D	j	CUFF.713	CUFF.713.2	100	6.975399	6.293342	7.657457	39.620517	3968	CUFF.713.2	4377
BnaA01g15080D	BnaA01g15080D	=	CUFF.714	CUFF.714.1	100	19.681683	17.182422	22.180945	113.825969	911	CUFF.714.1	1316
BnaA01g15100D	BnaA01g15100D	j	CUFF.715	CUFF.715.1	100	2.376232	1.564701	3.187764	13.236470	955	CUFF.715.1	1028
BnaA01g15140D	BnaA01g15140D	=	CUFF.716	CUFF.716.1	100	6.662432	5.797726	7.527137	37.695748	2113	CUFF.716.1	2266
BnaA01g15150D	BnaA01g15150D	=	CUFF.717	CUFF.717.1	100	45.516702	41.756495	49.276908	258.624588	1054	CUFF.717.1	1152
-	-	u	CUFF.718	CUFF.718.1	100	0.442961	0.156947	0.728975	2.398869	1287	CUFF.718.1	-
BnaA01g15200D	BnaA01g15200D	j	CUFF.719	CUFF.719.1	100	0.713098	0.263963	1.162234	4.023540	958	CUFF.719.1	333
BnaA01g15220D	BnaA01g15220D	j	CUFF.720	CUFF.720.1	100	0.969594	0.633254	1.305934	5.618469	2028	CUFF.720.1	1045
BnaA01g15220D	BnaA01g15220D	j	CUFF.720	CUFF.720.2	38	0.371058	0.115863	0.626253	2.150155	1550	CUFF.720.1	1045
-	-	u	CUFF.721	CUFF.721.1	100	1.717284	0.608455	2.826112	8.938013	515	CUFF.721.1	-
BnaA01g15240D	BnaA01g15240D	=	CUFF.722	CUFF.722.1	100	3.710376	2.998217	4.422535	20.278793	1693	CUFF.722.1	1357
BnaA01g15250D	BnaA01g15250D	=	CUFF.723	CUFF.723.1	100	9.473219	8.446568	10.499870	52.519019	1924	CUFF.723.1	1953
BnaA01g15280D	BnaA01g15280D	j	CUFF.724	CUFF.724.1	100	6.447566	4.057989	8.837143	37.809558	467	CUFF.724.1	566
BnaA01g15300D	BnaA01g15300D	=	CUFF.725	CUFF.725.1	100	8.251326	6.862373	9.640280	47.390301	1107	CUFF.725.1	1430
BnaA01g15310D	BnaA01g15310D	j	CUFF.726	CUFF.726.1	28	0.442372	0.157513	0.727231	2.529210	1988	CUFF.726.2	2062
BnaA01g15310D	BnaA01g15310D	=	CUFF.726	CUFF.726.2	100	1.561383	1.106248	2.016517	8.927024	2054	CUFF.726.2	2062
BnaA01g15320D	BnaA01g15320D	=	CUFF.727	CUFF.727.1	100	3.997038	2.993552	5.000523	22.311960	1008	CUFF.727.1	1106
BnaA01g15330D	BnaA01g15330D	j	CUFF.728	CUFF.728.1	35	1.353813	0.775107	1.932519	7.724669	1695	CUFF.728.2	2378
BnaA01g15330D	BnaA01g15330D	j	CUFF.728	CUFF.728.2	100	3.830370	3.031599	4.629142	21.855561	1701	CUFF.728.2	2378
BnaA01g15330D	BnaA01g15330D	j	CUFF.729	CUFF.729.1	100	3.811805	2.371935	5.251675	22.259093	598	CUFF.729.1	2378
BnaA01g15360D	BnaA01g15360D	=	CUFF.730	CUFF.730.1	100	2.334270	1.472338	3.196202	13.165087	833	CUFF.730.1	753
BnaA01g15370D	BnaA01g15370D	j	CUFF.731	CUFF.731.1	100	0.532295	0.237031	0.827559	3.079477	1372	CUFF.731.1	1095
BnaA01g15380D	BnaA01g15380D	o	CUFF.732	CUFF.732.1	100	5.640351	2.982435	8.298267	26.249297	392	CUFF.732.1	1347
BnaA01g15390D	BnaA01g15390D	=	CUFF.733	CUFF.733.1	100	18.805007	15.015435	22.594580	110.553305	505	CUFF.733.1	629
BnaA01g15410D	BnaA01g15410D	j	CUFF.734	CUFF.734.1	100	5.244131	3.777749	6.710513	29.323925	722	CUFF.734.1	1425
BnaA01g15410D	BnaA01g15410D	j	CUFF.735	CUFF.735.1	100	20.085744	16.614383	23.557104	117.746586	580	CUFF.735.1	1425
BnaA01g15450D	BnaA01g15450D	j	CUFF.736	CUFF.736.1	100	11.039688	9.863551	12.215825	62.767164	2144	CUFF.736.2	2407
BnaA01g15450D	BnaA01g15450D	j	CUFF.736	CUFF.736.2	13	1.415744	0.951089	1.880399	8.049341	2231	CUFF.736.2	2407
BnaA01g15480D	BnaA01g15480D	=	CUFF.737	CUFF.737.1	100	1.339703	0.875956	1.803451	7.666944	1416	CUFF.737.1	1538
BnaA01g15490D	BnaA01g15490D	j	CUFF.738	CUFF.738.1	100	1.293664	0.784330	1.802998	7.437380	1173	CUFF.738.1	1339
BnaA01g15500D	BnaA01g15500D	j	CUFF.739	CUFF.739.1	100	11.505863	10.079804	12.931923	66.003577	1308	CUFF.739.1	1187
BnaA01g15510D	BnaA01g15510D	=	CUFF.740	CUFF.740.1	100	18.770093	16.205821	21.334364	105.845076	839	CUFF.740.1	1015
BnaA01g15520D	BnaA01g15520D	=	CUFF.741	CUFF.741.1	100	2.049295	0.683098	3.415492	12.247025	447	CUFF.741.1	135
BnaA01g15540D	BnaA01g15540D	c	CUFF.742	CUFF.742.1	100	45.371263	41.738685	49.003842	258.882699	1128	CUFF.742.1	1200
BnaA01g15560D	BnaA01g15560D	=	CUFF.743	CUFF.743.1	100	10.822181	9.298484	12.345878	62.696031	1207	CUFF.743.1	1207
BnaA01g15590D	BnaA01g15590D	=	CUFF.744	CUFF.744.1	100	3.025458	2.529751	3.521166	17.175779	2522	CUFF.744.1	2589
BnaA01g15600D	BnaA01g15600D	e	CUFF.745	CUFF.745.1	100	0.954827	0.406232	1.503423	5.407016	1361	CUFF.746.1	2030
BnaA01g15600D	BnaA01g15600D	=	CUFF.746	CUFF.746.1	100	2.720960	2.140389	3.301531	15.408308	2090	CUFF.746.1	2030
BnaA01g15620D	BnaA01g15620D	=	CUFF.747	CUFF.747.1	100	5.011807	4.085132	5.938482	28.343533	1327	CUFF.747.1	1262
BnaA01g15630D	BnaA01g15630D	j	CUFF.748	CUFF.748.1	100	2.784566	2.328851	3.240281	16.040198	3705	CUFF.748.2	1852
BnaA01g15630D	BnaA01g15630D	j	CUFF.748	CUFF.748.2	68	1.887001	1.503110	2.270892	10.869869	3804	CUFF.748.2	1852
BnaA01g15660D	BnaA01g15660D	e	CUFF.749	CUFF.749.1	100	0.806649	0.550064	1.063235	4.495967	2530	CUFF.749.1	390
BnaA01g15670D	BnaA01g15670D	=	CUFF.750	CUFF.750.1	100	10.351259	8.638686	12.063832	57.526521	955	CUFF.750.1	1046
BnaA01g15690D	BnaA01g15690D	=	CUFF.751	CUFF.751.1	100	21.235701	18.622560	23.848842	121.710905	908	CUFF.751.1	925
BnaA01g15700D	BnaA01g15700D	=	CUFF.752	CUFF.752.1	100	3.695164	2.860191	4.530137	21.041870	1288	CUFF.752.1	1161
BnaA01g15710D	BnaA01g15710D	=	CUFF.753	CUFF.753.1	100	26.755068	24.898527	28.611608	152.036829	2503	CUFF.753.1	2274
BnaA01g15720D	BnaA01g15720D	c	CUFF.754	CUFF.754.1	100	1.107590	0.664209	1.550972	6.528773	1789	CUFF.754.1	2163
BnaA01g15720D	BnaA01g15720D	j	CUFF.754	CUFF.754.2	54	0.596405	0.229651	0.963160	3.515553	1576	CUFF.754.1	2163
BnaA01g15720D	BnaA01g15720D	j	CUFF.754	CUFF.754.3	40	0.443328	0.098343	0.788312	2.613226	1411	CUFF.754.1	2163
BnaA01g15730D	BnaA01g15730D	=	CUFF.755	CUFF.755.1	100	2.262183	1.542036	2.982331	13.257456	1072	CUFF.755.1	1542
BnaA01g15750D	BnaA01g15750D	j	CUFF.756	CUFF.756.1	11	2.122310	1.769404	2.475216	12.072879	4810	CUFF.756.1	2221
BnaA01g15750D	BnaA01g15750D	j	CUFF.756	CUFF.756.2	100	18.505271	17.154331	19.856210	105.268265	3227	CUFF.756.1	2221
BnaA01g15760D	BnaA01g15760D	j	CUFF.757	CUFF.757.1	28	1.091302	0.410683	1.771921	6.156996	1066	CUFF.757.2	1820
BnaA01g15760D	BnaA01g15760D	=	CUFF.757	CUFF.757.2	100	3.884523	3.164942	4.604105	21.916015	1896	CUFF.757.2	1820
BnaA01g15770D	BnaA01g15770D	j	CUFF.758	CUFF.758.1	100	0.813646	0.440442	1.186850	4.564456	1351	CUFF.758.1	1523
BnaA01g15780D	BnaA01g15780D	=	CUFF.759	CUFF.759.1	100	6.682144	4.948920	8.415369	39.161176	686	CUFF.760.1	875
BnaA01g15780D	BnaA01g15780D	e	CUFF.760	CUFF.760.1	100	1.108320	0.513194	1.703445	6.495386	909	CUFF.760.1	875
BnaA01g15800D	BnaA01g15800D	j	CUFF.761	CUFF.761.1	100	0.982034	0.616503	1.347565	4.805443	1650	CUFF.761.1	4062
BnaA01g15800D	BnaA01g15800D	c	CUFF.762	CUFF.762.1	100	5.528495	4.699599	6.357390	31.348368	2259	CUFF.762.1	4062
BnaA01g15800D	BnaA01g15800D	j	CUFF.762	CUFF.762.2	20	1.093092	0.651528	1.534656	6.198188	2181	CUFF.762.1	4062
BnaA01g15800D	BnaA01g15800D	j	CUFF.762	CUFF.762.3	40	2.202543	1.605790	2.799296	12.489136	2118	CUFF.762.1	4062
BnaA01g15810D	BnaA01g15810D	=	CUFF.763	CUFF.763.1	100	7.036009	6.223404	7.848615	39.934768	2547	CUFF.763.1	2699
BnaA01g15820D	BnaA01g15820D	j	CUFF.764	CUFF.764.1	53	8.434362	6.944504	9.924221	48.674239	1070	CUFF.764.2	2681
BnaA01g15820D	BnaA01g15820D	j	CUFF.764	CUFF.764.2	21	3.303611	2.718704	3.888517	19.064954	2566	CUFF.764.2	2681
BnaA01g15820D	BnaA01g15820D	c	CUFF.764	CUFF.764.3	100	15.855669	13.626300	18.085037	91.502188	962	CUFF.764.2	2681
BnaA01g15840D	BnaA01g15840D	=	CUFF.765	CUFF.765.1	100	18.411021	16.152356	20.669687	104.454296	1033	CUFF.765.1	1415
BnaA01g15860D	BnaA01g15860D	j	CUFF.766	CUFF.766.1	100	122.985381	115.146923	130.823839	704.466599	895	CUFF.766.1	1008
BnaA01g15870D	BnaA01g15870D	=	CUFF.767	CUFF.767.1	100	12.581828	11.119323	14.044334	68.837802	1513	CUFF.767.1	1457
BnaA01g15880D	BnaA01g15880D	j	CUFF.768	CUFF.768.1	100	1.654435	1.108237	2.200633	9.835125	1319	CUFF.768.1	1844
BnaA01g15900D	BnaA01g15900D	=	CUFF.769	CUFF.769.1	100	4.159930	3.164426	5.155434	24.107645	1255	CUFF.769.1	1195
BnaA01g15910D	BnaA01g15910D	j	CUFF.770	CUFF.770.1	28	1.290265	0.690214	1.890315	7.175787	1264	CUFF.770.1	1560
BnaA01g15910D	BnaA01g15910D	=	CUFF.770	CUFF.770.2	100	4.579734	3.381580	5.777888	25.470122	1134	CUFF.770.1	1560
BnaA01g15910D	BnaA01g15910D	j	CUFF.770	CUFF.770.3	59	2.722890	1.750061	3.695719	15.143311	1034	CUFF.770.1	1560
BnaA01g15910D	BnaA01g15910D	e	CUFF.771	CUFF.771.1	100	3.569004	1.842774	5.295234	19.848963	632	CUFF.770.1	1560
BnaA01g15910D	BnaA01g15910D	e	CUFF.772	CUFF.772.1	100	4.087526	2.954642	5.220410	22.732714	947	CUFF.770.1	1560
BnaA01g15940D	BnaA01g15940D	=	CUFF.773	CUFF.773.1	100	17.705693	14.913163	20.498223	100.479606	706	CUFF.773.1	826
BnaA01g15950D	BnaA01g15950D	j	CUFF.774	CUFF.774.1	100	12.408483	11.097358	13.719608	69.532800	2061	CUFF.774.1	2462
BnaA01g15950D	BnaA01g15950D	j	CUFF.774	CUFF.774.2	19	2.377396	1.721342	3.033450	13.322095	2061	CUFF.774.1	2462
BnaA01g15960D	BnaA01g15960D	=	CUFF.775	CUFF.775.1	100	6.142117	4.753727	7.530506	35.910133	870	CUFF.775.1	799
BnaA01g16020D	BnaA01g16020D	j	CUFF.776	CUFF.776.1	100	0.511387	0.181191	0.841583	2.773880	1148	CUFF.776.1	1100
BnaA01g16030D	BnaA01g16030D	c	CUFF.777	CUFF.777.1	100	0.575967	0.228646	0.923289	3.312765	1127	CUFF.777.1	2790
BnaA01g16040D	BnaA01g16040D	j	CUFF.778	CUFF.778.1	100	3.292368	2.386554	4.198182	18.927188	1086	CUFF.778.1	869
BnaA01g16050D	BnaA01g16050D	c	CUFF.779	CUFF.779.1	100	2.127874	1.479544	2.776204	12.232736	1309	CUFF.779.1	1467
BnaA01g16060D	BnaA01g16060D	j	CUFF.780	CUFF.780.1	79	1.516626	0.964631	2.068621	8.761982	1606	CUFF.780.1	1690
BnaA01g16060D	BnaA01g16060D	j	CUFF.780	CUFF.780.2	100	1.923471	1.306267	2.540675	11.112440	1534	CUFF.780.1	1690
BnaA01g16070D	BnaA01g16070D	j	CUFF.781	CUFF.781.1	100	0.641304	0.361416	0.921191	3.613218	1755	CUFF.781.1	7278
BnaA01g16070D	BnaA01g16070D	e	CUFF.782	CUFF.782.1	100	0.525404	0.333771	0.717037	3.069343	3007	CUFF.782.1	7278
BnaA01g16070D	BnaA01g16070D	j	CUFF.783	CUFF.783.1	100	0.827307	0.515019	1.139596	4.726023	1889	CUFF.783.1	7278
BnaA01g16080D	BnaA01g16080D	j	CUFF.784	CUFF.784.1	100	15.015611	13.494973	16.536250	86.731998	1712	CUFF.784.1	1628
BnaA01g16100D	BnaA01g16100D	j	CUFF.785	CUFF.785.1	71	4.978366	3.766997	6.189735	28.327149	973	CUFF.785.1	1675
BnaA01g16100D	BnaA01g16100D	c	CUFF.785	CUFF.785.2	100	7.053520	4.436483	9.670558	40.134879	485	CUFF.785.1	1675
BnaA01g16110D	BnaA01g16110D	o	CUFF.786	CUFF.786.1	100	2.272108	1.419261	3.124955	12.662048	849	CUFF.786.1	4348
BnaA01g16110D	BnaA01g16110D	j	CUFF.787	CUFF.787.1	100	4.921242	4.294941	5.547544	27.886311	2885	CUFF.787.1	4348
BnaA01g16130D	BnaA01g16130D	c	CUFF.788	CUFF.788.1	100	162.131300	147.171066	177.091534	921.838689	413	CUFF.788.1	678
BnaA01g16140D	BnaA01g16140D	=	CUFF.789	CUFF.789.1	100	3.429873	2.812496	4.047250	19.496337	2037	CUFF.789.1	1774
BnaA01g16170D	BnaA01g16170D	=	CUFF.790	CUFF.790.1	100	29.876504	25.966849	33.786159	171.090489	686	CUFF.790.1	687
BnaA01g16170D	BnaA01g16170D	j	CUFF.790	CUFF.790.2	28	8.260280	6.118368	10.402192	47.303237	686	CUFF.790.1	687
BnaA01g16200D	BnaA01g16200D	x	CUFF.791	CUFF.791.1	59	1275.963467	1218.574979	1333.351955	7252.229500	704	CUFF.791.1	642
-	-	u	CUFF.791	CUFF.791.2	69	1487.477223	1421.989322	1552.965123	8454.416191	778	CUFF.791.2	-
BnaA01g16220D	BnaA01g16220D	x	CUFF.791	CUFF.791.3	85	1824.243551	1744.593366	1903.893736	10368.504458	747	CUFF.791.3	695
BnaA01g16230D	BnaA01g16230D	x	CUFF.791	CUFF.791.4	100	2153.836762	2060.396813	2247.276711	12241.822676	727	CUFF.791.4	558
BnaA01g16240D	BnaA01g16240D	j	CUFF.792	CUFF.792.1	22	5.404292	4.691731	6.116853	31.088444	2857	CUFF.792.1	2519
BnaA01g16240D	BnaA01g16240D	j	CUFF.792	CUFF.792.2	100	24.415962	21.992418	26.839506	140.453968	1265	CUFF.792.1	2519
BnaA01g16240D	BnaA01g16240D	c	CUFF.792	CUFF.792.3	73	17.717192	15.487560	19.946823	101.918976	1086	CUFF.792.1	2519
-	-	u	CUFF.793	CUFF.793.1	100	2.199089	1.368406	3.029772	12.839005	855	CUFF.793.1	-
BnaA01g16260D	BnaA01g16260D	o	CUFF.794	CUFF.794.1	100	8.658586	7.374359	9.942813	49.472583	1379	CUFF.794.1	2934
BnaA01g16270D	BnaA01g16270D	=	CUFF.795	CUFF.795.1	100	63.511142	56.491158	70.531127	362.883754	537	CUFF.795.1	774
BnaA01g16280D	BnaA01g16280D	=	CUFF.796	CUFF.796.1	100	0.523406	0.243634	0.803179	2.902936	1479	CUFF.796.1	1423
BnaA01g16310D	BnaA01g16310D	j	CUFF.797	CUFF.797.1	100	2.215908	1.487941	2.943875	12.719979	1295	CUFF.798.1	819
BnaA01g16310D	BnaA01g16310D	e	CUFF.798	CUFF.798.1	100	1.787195	1.174846	2.399544	10.259039	1422	CUFF.798.1	819
BnaA01g16310D	BnaA01g16310D	e	CUFF.799	CUFF.799.1	100	3.054047	1.899726	4.208368	17.334315	670	CUFF.799.1	819
-	-	u	CUFF.800	CUFF.800.1	100	6.776815	5.563265	7.990365	37.729769	1299	CUFF.800.1	-
-	-	u	CUFF.801	CUFF.801.1	100	1.935175	1.092537	2.777814	10.774047	1110	CUFF.800.1	-
-	-	u	CUFF.802	CUFF.802.1	100	22.934230	20.529299	25.339160	129.009282	1130	CUFF.802.1	-
BnaA01g16360D	BnaA01g16360D	j	CUFF.803	CUFF.803.1	100	3.320158	2.750760	3.889557	18.971472	2140	CUFF.803.1	1946
BnaA01g16370D	BnaA01g16370D	=	CUFF.804	CUFF.804.1	100	1.156609	0.572672	1.740546	6.540407	898	CUFF.804.1	1102
BnaA01g16390D	BnaA01g16390D	j	CUFF.805	CUFF.805.1	100	2.136945	0.661479	3.612411	12.152839	519	CUFF.805.1	569
BnaA01g16390D	BnaA01g16390D	e	CUFF.806	CUFF.806.1	100	3.015986	0.933202	5.098770	17.151961	437	CUFF.805.1	569
BnaA01g16400D	BnaA01g16400D	x	CUFF.807	CUFF.807.1	100	1.637192	1.031812	2.242572	9.298479	1427	CUFF.807.1	1455
BnaA01g16400D	BnaA01g16400D	x	CUFF.807	CUFF.807.2	43	0.704478	0.240424	1.168532	4.001104	1322	CUFF.807.1	1455
BnaA01g16400D	BnaA01g16400D	x	CUFF.807	CUFF.807.3	38	0.622029	0.199766	1.044291	3.532829	1347	CUFF.807.1	1455
BnaA01g16400D	BnaA01g16400D	j	CUFF.808	CUFF.808.1	100	0.937756	0.389358	1.486154	5.326012	1169	CUFF.808.1	1455
BnaA01g16410D	BnaA01g16410D	=	CUFF.809	CUFF.809.1	100	3.450905	2.879707	4.022103	19.444732	2195	CUFF.809.1	2065
-	-	u	CUFF.810	CUFF.810.1	100	3.847874	1.713458	5.982291	22.719128	397	CUFF.810.1	-
BnaA01g16420D	BnaA01g16420D	=	CUFF.811	CUFF.811.1	100	6.676106	5.879749	7.472463	38.110183	2498	CUFF.811.1	3562
BnaA01g16420D	BnaA01g16420D	e	CUFF.812	CUFF.812.1	100	11.487674	9.969760	13.005588	65.576752	1286	CUFF.811.1	3562
BnaA01g16430D	BnaA01g16430D	=	CUFF.813	CUFF.813.1	100	177.079665	164.621552	189.537778	1019.596084	578	CUFF.814.1	877
BnaA01g16430D	BnaA01g16430D	e	CUFF.814	CUFF.814.1	100	22.433490	20.299565	24.567415	129.168410	1419	CUFF.814.1	877
BnaA01g16440D	BnaA01g16440D	j	CUFF.815	CUFF.815.1	100	15.085274	13.287051	16.883498	86.093231	1287	CUFF.816.1	1586
BnaA01g16440D	BnaA01g16440D	e	CUFF.816	CUFF.816.1	100	2.319480	1.645864	2.993095	13.237511	1487	CUFF.816.1	1586
BnaA01g16450D	BnaA01g16450D	e	CUFF.817	CUFF.817.1	100	16.728077	15.057720	18.398433	94.392693	1749	CUFF.817.1	1030
BnaA01g16450D	BnaA01g16450D	=	CUFF.818	CUFF.818.1	100	180.909726	170.319159	191.500293	1020.832018	864	CUFF.817.1	1030
BnaA01g16470D	BnaA01g16470D	o	CUFF.819	CUFF.819.1	100	2.250906	1.482246	3.019566	12.677802	978	CUFF.819.1	1215
BnaA01g16490D	BnaA01g16490D	=	CUFF.820	CUFF.820.1	100	3.051844	2.176770	3.926919	17.489430	987	CUFF.820.1	1012
BnaA01g16510D	BnaA01g16510D	j	CUFF.821	CUFF.821.1	100	2.762387	1.598067	3.926707	15.291427	659	CUFF.821.1	1290
BnaA01g16520D	BnaA01g16520D	x	CUFF.822	CUFF.822.1	100	3.250526	2.438449	4.062602	18.563368	1230	CUFF.822.1	2277
BnaA01g16520D	BnaA01g16520D	=	CUFF.823	CUFF.823.1	100	1.274971	0.953895	1.596047	7.281206	2747	CUFF.823.1	2277
-	-	u	CUFF.824	CUFF.824.1	100	1.880990	1.164797	2.597182	10.747039	1018	CUFF.824.1	-
-	-	u	CUFF.825	CUFF.825.1	100	2.978075	1.057598	4.898552	17.015238	434	CUFF.824.1	-
BnaA01g16530D	BnaA01g16530D	e	CUFF.826	CUFF.826.1	100	3.097118	2.204186	3.990050	17.366081	1297	CUFF.826.1	1049
BnaA01g16530D	BnaA01g16530D	=	CUFF.827	CUFF.827.1	100	20.969865	18.601213	23.338516	117.581689	1110	CUFF.826.1	1049
BnaA01g16540D	BnaA01g16540D	j	CUFF.828	CUFF.828.1	18	0.485117	0.134795	0.835438	2.727358	1299	CUFF.828.1	2305
BnaA01g16540D	BnaA01g16540D	=	CUFF.828	CUFF.828.2	100	2.693739	1.801248	3.586231	15.144385	970	CUFF.828.1	2305
BnaA01g16560D	BnaA01g16560D	=	CUFF.829	CUFF.829.1	100	12.932945	11.404891	14.460999	75.017365	1433	CUFF.829.1	1513
BnaA01g16570D	BnaA01g16570D	e	CUFF.830	CUFF.830.1	100	8.291454	6.503702	10.079206	46.001814	731	CUFF.830.1	432
BnaA01g16600D	BnaA01g16600D	j	CUFF.831	CUFF.831.1	100	2.502451	1.834281	3.170621	14.180085	1425	CUFF.831.1	2090
BnaA01g16600D	BnaA01g16600D	c	CUFF.831	CUFF.831.2	96	2.401389	1.351469	3.451308	13.607415	756	CUFF.831.1	2090
BnaA01g16610D	BnaA01g16610D	=	CUFF.832	CUFF.832.1	100	0.981125	0.553369	1.408880	5.250902	1280	CUFF.832.1	1273
BnaA01g16620D	BnaA01g16620D	=	CUFF.833	CUFF.833.1	100	9.855910	5.194145	14.517676	59.896992	319	CUFF.833.1	592
BnaA01g16630D	BnaA01g16630D	j	CUFF.834	CUFF.834.1	17	1.844139	0.874685	2.813593	10.558169	777	CUFF.834.1	884
BnaA01g16630D	BnaA01g16630D	=	CUFF.834	CUFF.834.2	100	10.778652	8.467445	13.089859	61.710541	677	CUFF.834.1	884
BnaA01g16630D	BnaA01g16630D	e	CUFF.835	CUFF.835.1	100	7.584819	5.260017	9.909621	43.425030	530	CUFF.834.1	884
BnaA01g16640D	BnaA01g16640D	j	CUFF.836	CUFF.836.1	20	2.848846	1.650195	4.047497	16.051502	939	CUFF.836.1	918
BnaA01g16640D	BnaA01g16640D	=	CUFF.836	CUFF.836.2	100	14.144369	11.948982	16.339755	79.694850	937	CUFF.836.1	918
BnaA01g16650D	BnaA01g16650D	j	CUFF.837	CUFF.837.1	20	0.569993	0.187530	0.952457	3.275472	1544	CUFF.837.1	1559
BnaA01g16650D	BnaA01g16650D	=	CUFF.837	CUFF.837.2	100	2.839048	2.139565	3.538530	16.314615	1544	CUFF.837.1	1559
BnaA01g16660D	BnaA01g16660D	j	CUFF.838	CUFF.838.1	48	11.969213	10.385699	13.552727	67.848568	1412	CUFF.838.1	1623
BnaA01g16660D	BnaA01g16660D	=	CUFF.838	CUFF.838.2	100	25.048456	21.883732	28.213180	141.989442	854	CUFF.838.1	1623
BnaA01g16710D	BnaA01g16710D	j	CUFF.839	CUFF.839.1	100	2.143383	1.673701	2.613066	12.200085	2550	CUFF.839.2	2682
BnaA01g16710D	BnaA01g16710D	=	CUFF.839	CUFF.839.2	29	0.613640	0.316222	0.911059	3.492824	2619	CUFF.839.2	2682
BnaA01g16720D	BnaA01g16720D	j	CUFF.840	CUFF.840.1	92	4.627387	3.648027	5.606747	24.977110	1303	CUFF.840.1	1465
BnaA01g16720D	BnaA01g16720D	=	CUFF.840	CUFF.840.2	100	5.025351	3.536460	6.514242	27.125190	785	CUFF.840.1	1465
BnaA01g16780D	BnaA01g16780D	e	CUFF.841	CUFF.841.1	100	4.915159	4.137964	5.692354	27.943325	1927	CUFF.841.1	2366
BnaA01g16780D	BnaA01g16780D	j	CUFF.842	CUFF.842.1	100	110.970481	103.228051	118.712911	630.881758	784	CUFF.841.1	2366
BnaA01g16800D	BnaA01g16800D	=	CUFF.843	CUFF.843.1	100	1.110126	0.653865	1.566386	6.311789	1243	CUFF.843.1	291
BnaA01g16860D	BnaA01g16860D	j	CUFF.844	CUFF.844.1	11	7.347380	6.338586	8.356174	42.132202	1750	CUFF.844.1	505
BnaA01g16860D	BnaA01g16860D	=	CUFF.844	CUFF.844.2	100	65.309785	53.789406	76.830163	374.506959	332	CUFF.844.1	505
BnaA01g16870D	BnaA01g16870D	j	CUFF.845	CUFF.845.1	84	2.053621	1.451032	2.656209	11.877467	1689	CUFF.845.1	1719
BnaA01g16870D	BnaA01g16870D	=	CUFF.845	CUFF.845.2	100	2.438534	1.703799	3.173268	14.103676	1403	CUFF.845.1	1719
-	-	u	CUFF.846	CUFF.846.1	100	9.897102	7.025467	12.768737	58.539913	469	CUFF.846.1	-
BnaA01g16960D	BnaA01g16960D	=	CUFF.847	CUFF.847.1	100	1.285305	0.642653	1.927958	6.665422	821	CUFF.847.1	840
BnaA01g16970D	BnaA01g16970D	=	CUFF.848	CUFF.848.1	100	6.246929	5.216453	7.277404	35.978991	1331	CUFF.848.1	942
BnaA01g16990D	BnaA01g16990D	e	CUFF.849	CUFF.849.1	100	1.078748	0.501474	1.656022	6.255785	1164	CUFF.849.1	1026
BnaA01g16990D	BnaA01g16990D	=	CUFF.850	CUFF.850.1	100	2.576398	1.653541	3.499255	14.940833	981	CUFF.849.1	1026
BnaA01g17010D	BnaA01g17010D	o	CUFF.851	CUFF.851.1	100	105.357643	97.516861	113.198426	611.804407	565	CUFF.851.1	948
BnaA01g17020D	BnaA01g17020D	o	CUFF.852	CUFF.852.1	100	11.261356	9.360501	13.162212	65.099757	1102	CUFF.852.1	1997
BnaA01g17020D	BnaA01g17020D	o	CUFF.853	CUFF.853.1	100	45.769372	41.139760	50.398984	264.584027	798	CUFF.852.1	1997
BnaA01g17040D	BnaA01g17040D	=	CUFF.855	CUFF.855.1	100	5.495184	3.910806	7.079562	30.077353	671	CUFF.855.1	508
BnaA01g17050D	BnaA01g17050D	=	CUFF.856	CUFF.856.1	100	10.831949	9.732029	11.931869	60.569246	1900	CUFF.856.1	1860
-	-	u	CUFF.857	CUFF.857.1	100	4.296470	2.780809	5.812130	24.339962	686	CUFF.857.2	-
-	-	u	CUFF.857	CUFF.857.2	55	2.360770	1.248394	3.473146	13.374016	741	CUFF.857.2	-
BnaA01g17060D	BnaA01g17060D	=	CUFF.858	CUFF.858.1	100	2.645558	2.028181	3.262935	14.885313	1544	CUFF.858.1	1598
BnaA01g17070D	BnaA01g17070D	=	CUFF.859	CUFF.859.1	100	3.672782	2.666163	4.679400	21.360856	931	CUFF.859.1	810
BnaA01g17090D	BnaA01g17090D	=	CUFF.860	CUFF.860.1	100	3.232514	2.576090	3.888938	18.475218	1629	CUFF.860.1	1284
BnaA01g17100D	BnaA01g17100D	=	CUFF.861	CUFF.861.1	100	1.476471	0.760277	2.192664	8.263141	778	CUFF.861.1	902
BnaA01g17120D	BnaA01g17120D	=	CUFF.862	CUFF.862.1	100	12.081119	10.635356	13.526882	67.518954	1328	CUFF.862.1	1077
BnaA01g17130D	BnaA01g17130D	j	CUFF.863	CUFF.863.1	100	1.915676	0.809232	3.022121	9.892034	664	CUFF.863.1	2182
BnaA01g17130D	BnaA01g17130D	c	CUFF.863	CUFF.863.2	67	1.293012	0.300573	2.285451	6.676764	664	CUFF.863.1	2182
BnaA01g17130D	BnaA01g17130D	j	CUFF.864	CUFF.864.1	100	2.060036	1.207977	2.912095	11.791907	914	CUFF.864.2	2182
BnaA01g17130D	BnaA01g17130D	j	CUFF.864	CUFF.864.2	53	1.091753	0.589698	1.593807	6.249330	1310	CUFF.864.2	2182
BnaA01g17140D	BnaA01g17140D	j	CUFF.865	CUFF.865.1	100	3.204431	2.676091	3.732772	18.310578	2730	CUFF.865.2	2550
BnaA01g17140D	BnaA01g17140D	j	CUFF.865	CUFF.865.2	13	0.430675	0.206311	0.655039	2.460937	2813	CUFF.865.2	2550
-	-	u	CUFF.866	CUFF.866.1	100	0.594855	0.278535	0.911175	3.322291	1375	CUFF.866.1	-
BnaA01g17150D	BnaA01g17150D	c	CUFF.867	CUFF.867.1	100	3.162673	2.313224	4.012122	17.562105	1135	CUFF.867.1	1248
BnaA01g17150D	BnaA01g17150D	x	CUFF.868	CUFF.868.1	100	2.756200	1.890622	3.621778	15.304987	1000	CUFF.868.1	1248
BnaA01g17170D	BnaA01g17170D	=	CUFF.869	CUFF.869.1	100	2.873204	2.281847	3.464562	15.954706	1858	CUFF.869.1	1744
BnaA01g17220D	BnaA01g17220D	o	CUFF.870	CUFF.870.1	100	1277.596330	1219.525404	1335.667255	7249.733365	813	CUFF.870.1	369
BnaA01g17200D	BnaA01g17200D	o	CUFF.871	CUFF.871.1	100	6817.363881	6528.403770	7106.323992	38685.200669	572	CUFF.871.1	743
BnaA01g17240D	BnaA01g17240D	o	CUFF.872	CUFF.872.1	100	0.974655	0.497060	1.452250	5.480276	1098	CUFF.872.1	528
BnaA01g17290D	BnaA01g17290D	e	CUFF.873	CUFF.873.1	100	18.029542	14.422611	21.636473	101.824663	502	CUFF.873.1	315
-	-	u	CUFF.874	CUFF.874.1	20	0.674375	0.149408	1.199343	3.793549	1034	CUFF.874.1	-
-	-	u	CUFF.874	CUFF.874.2	100	3.298668	2.253488	4.343849	18.555922	928	CUFF.874.1	-
-	-	u	CUFF.875	CUFF.875.1	100	20.106709	18.151688	22.061731	113.299946	1218	CUFF.875.1	-
BnaA01g17330D	BnaA01g17330D	=	CUFF.876	CUFF.876.1	100	0.710708	0.331044	1.090371	4.291616	1187	CUFF.876.1	1425
BnaA01g17350D	BnaA01g17350D	e	CUFF.877	CUFF.877.1	100	2.707929	1.820638	3.595220	15.144059	955	CUFF.877.1	761
BnaA01g17350D	BnaA01g17350D	=	CUFF.878	CUFF.878.1	100	27.982194	22.226677	33.737711	156.490072	412	CUFF.877.1	761
BnaA01g17400D	BnaA01g17400D	=	CUFF.879	CUFF.879.1	100	0.802402	0.318535	1.286268	4.167573	879	CUFF.879.1	796
BnaA01g17410D	BnaA01g17410D	j	CUFF.880	CUFF.880.1	39	1.609835	1.004420	2.215249	8.947782	1245	CUFF.880.1	1827
BnaA01g17410D	BnaA01g17410D	c	CUFF.880	CUFF.880.2	100	4.085561	2.934630	5.236492	22.708359	916	CUFF.880.1	1827
BnaA01g17410D	BnaA01g17410D	c	CUFF.881	CUFF.881.1	100	6.353758	5.514757	7.192758	35.478800	2129	CUFF.881.1	1827
BnaA01g17450D	BnaA01g17450D	=	CUFF.882	CUFF.882.1	100	1.841728	1.423449	2.260007	10.628335	2222	CUFF.882.1	2297
BnaA01g17460D	BnaA01g17460D	e	CUFF.883	CUFF.883.1	100	1.645752	1.091961	2.199543	9.253075	1588	CUFF.883.1	1101
BnaA01g17460D	BnaA01g17460D	=	CUFF.884	CUFF.884.1	100	12.088222	10.189339	13.987104	67.964825	980	CUFF.883.1	1101
BnaA01g17470D	BnaA01g17470D	j	CUFF.885	CUFF.885.1	100	2.390197	1.623875	3.156520	13.710294	999	CUFF.885.1	666
BnaA01g17480D	BnaA01g17480D	j	CUFF.886	CUFF.886.1	31	0.844344	0.438887	1.249800	4.882325	1543	CUFF.886.1	1481
BnaA01g17480D	BnaA01g17480D	=	CUFF.886	CUFF.886.2	32	0.866039	0.353511	1.378568	5.007777	1182	CUFF.886.1	1481
BnaA01g17480D	BnaA01g17480D	j	CUFF.886	CUFF.886.3	100	2.692060	1.602628	3.781491	15.566541	798	CUFF.886.1	1481
BnaA01g17490D	BnaA01g17490D	j	CUFF.887	CUFF.887.1	11	0.447875	0.143023	0.752727	2.545983	2044	CUFF.887.1	5829
BnaA01g17490D	BnaA01g17490D	c	CUFF.887	CUFF.887.2	100	4.018024	3.316834	4.719214	22.840800	2043	CUFF.887.1	5829
BnaA01g17490D	BnaA01g17490D	c	CUFF.888	CUFF.888.1	100	4.151854	3.131409	5.172300	23.571008	1024	CUFF.888.1	5829
BnaA01g17490D	BnaA01g17490D	j	CUFF.889	CUFF.889.1	21	0.897350	0.511234	1.283466	5.113437	2155	CUFF.889.1	5829
BnaA01g17490D	BnaA01g17490D	c	CUFF.889	CUFF.889.2	100	4.239444	3.508689	4.970199	24.157949	2154	CUFF.889.1	5829
BnaA01g17490D	BnaA01g17490D	j	CUFF.889	CUFF.889.3	21	0.882845	0.494781	1.270909	5.030782	2154	CUFF.889.1	5829
BnaA01g17500D	BnaA01g17500D	j	CUFF.890	CUFF.890.1	73	6.288942	5.001184	7.576701	35.697728	1207	CUFF.891.1	1229
BnaA01g17500D	BnaA01g17500D	=	CUFF.890	CUFF.890.2	100	8.566381	6.668702	10.464061	48.625083	822	CUFF.891.1	1229
BnaA01g17500D	BnaA01g17500D	e	CUFF.891	CUFF.891.1	100	1.089535	0.605911	1.573160	6.184495	1542	CUFF.891.1	1229
BnaA01g17510D	BnaA01g17510D	j	CUFF.892	CUFF.892.1	100	4.492616	3.863009	5.122223	25.169987	2863	CUFF.892.1	2565
BnaA01g17510D	BnaA01g17510D	j	CUFF.892	CUFF.892.2	63	2.834975	1.940277	3.729674	15.883015	1121	CUFF.892.1	2565
BnaA01g17510D	BnaA01g17510D	j	CUFF.892	CUFF.892.3	50	2.229804	1.263602	3.196007	12.492531	1062	CUFF.892.1	2565
BnaA01g17550D	BnaA01g17550D	j	CUFF.893	CUFF.893.1	12	0.442459	0.168362	0.716555	2.506116	2304	CUFF.893.1	2377
BnaA01g17550D	BnaA01g17550D	=	CUFF.893	CUFF.893.2	100	3.631817	2.995378	4.268257	20.570859	2215	CUFF.893.1	2377
BnaA01g17560D	BnaA01g17560D	=	CUFF.894	CUFF.894.1	100	16.468393	14.028631	18.908154	95.222985	814	CUFF.894.1	1285
BnaA01g17570D	BnaA01g17570D	=	CUFF.895	CUFF.895.1	100	311.328996	296.396768	326.261223	1777.109574	1253	CUFF.895.1	1347
BnaA01g17580D	BnaA01g17580D	=	CUFF.896	CUFF.896.1	100	6.307683	5.606097	7.009270	35.598120	2641	CUFF.896.1	2723
BnaA01g17590D	BnaA01g17590D	=	CUFF.897	CUFF.897.1	100	2.846428	2.174300	3.518556	15.908493	1431	CUFF.897.1	1065
BnaA01g17620D	BnaA01g17620D	=	CUFF.898	CUFF.898.1	100	1.804275	0.795981	2.812570	9.640420	605	CUFF.898.1	731
BnaA01g17630D	BnaA01g17630D	j	CUFF.899	CUFF.899.1	36	5.266719	4.374269	6.159169	30.027815	1859	CUFF.899.1	1902
BnaA01g17630D	BnaA01g17630D	j	CUFF.899	CUFF.899.2	100	14.711190	13.062842	16.359538	83.874777	1542	CUFF.899.1	1902
BnaA01g17630D	BnaA01g17630D	p	CUFF.900	CUFF.900.1	100	1.418473	0.686358	2.150587	8.531494	751	CUFF.900.1	1902
BnaA01g17650D	BnaA01g17650D	c	CUFF.901	CUFF.901.1	100	1.011664	0.425364	1.597963	6.027075	794	CUFF.901.1	2217
BnaA01g17660D	BnaA01g17660D	j	CUFF.902	CUFF.902.1	100	15.066502	11.949520	18.183484	88.534502	553	CUFF.902.1	618
-	-	u	CUFF.903	CUFF.903.1	100	4.889666	3.089699	6.689634	27.651106	532	CUFF.903.1	-
BnaA01g17690D	BnaA01g17690D	j	CUFF.904	CUFF.904.1	58	11.254025	10.079859	12.428191	63.872976	2399	CUFF.904.1	1974
BnaA01g17690D	BnaA01g17690D	c	CUFF.904	CUFF.904.2	100	19.439471	17.505628	21.373315	110.330025	1625	CUFF.904.1	1974
BnaA01g17710D	BnaA01g17710D	=	CUFF.905	CUFF.905.1	100	1.997429	1.145723	2.849136	10.978153	755	CUFF.905.1	623
BnaA01g17720D	BnaA01g17720D	=	CUFF.906	CUFF.906.1	100	32.720675	30.755223	34.686127	186.115850	3257	CUFF.906.1	3200
BnaA01g17740D	BnaA01g17740D	j	CUFF.907	CUFF.907.1	24	0.433465	0.157901	0.709029	2.465477	2224	CUFF.907.2	2387
BnaA01g17740D	BnaA01g17740D	=	CUFF.907	CUFF.907.2	100	1.814939	1.363946	2.265931	10.323071	2299	CUFF.907.2	2387
BnaA01g17750D	BnaA01g17750D	j	CUFF.908	CUFF.908.1	100	4.707351	3.965369	5.449334	26.757422	1822	CUFF.908.1	1819
BnaA01g17760D	BnaA01g17760D	=	CUFF.909	CUFF.909.1	100	2.244553	1.683353	2.805753	12.735280	1632	CUFF.909.1	1842
BnaA01g17780D	BnaA01g17780D	j	CUFF.910	CUFF.910.1	100	2.051181	0.834042	3.268320	11.736956	586	CUFF.910.2	722
BnaA01g17780D	BnaA01g17780D	j	CUFF.910	CUFF.910.2	33	0.680238	0.350932	1.009544	3.892355	1727	CUFF.910.2	722
BnaA01g17780D	BnaA01g17780D	j	CUFF.910	CUFF.910.3	21	0.423826	0.155990	0.691661	2.425150	1706	CUFF.910.2	722
BnaA01g17780D	BnaA01g17780D	j	CUFF.910	CUFF.910.4	31	0.636805	0.275224	0.998385	3.643826	1595	CUFF.910.2	722
BnaA01g17810D	BnaA01g17810D	e	CUFF.911	CUFF.911.1	100	2.516321	1.979734	3.052908	14.338599	1894	CUFF.911.1	1164
BnaA01g17860D	BnaA01g17860D	=	CUFF.912	CUFF.912.1	100	3.864113	3.220094	4.508132	21.529922	1963	CUFF.912.1	2006
BnaA01g17890D	BnaA01g17890D	j	CUFF.913	CUFF.913.1	97	4.935640	3.719340	6.151939	27.749791	966	CUFF.913.1	1201
BnaA01g17890D	BnaA01g17890D	c	CUFF.913	CUFF.913.2	100	5.103237	2.878600	7.327875	28.692081	510	CUFF.913.1	1201
BnaA01g17910D	BnaA01g17910D	=	CUFF.914	CUFF.914.1	100	4.986683	4.195747	5.777618	28.773960	1720	CUFF.914.1	1528
BnaA01g17930D	BnaA01g17930D	=	CUFF.915	CUFF.915.1	100	19.978228	17.185595	22.770861	113.341605	834	CUFF.915.1	942
BnaA01g17930D	BnaA01g17930D	j	CUFF.915	CUFF.915.2	13	2.649342	1.388726	3.909958	15.030397	827	CUFF.915.1	942
BnaA01g17950D	BnaA01g17950D	e	CUFF.916	CUFF.916.1	100	4.995565	3.721275	6.269854	28.239927	861	CUFF.917.1	1346
BnaA01g17950D	BnaA01g17950D	=	CUFF.917	CUFF.917.1	100	17.346311	15.088461	19.604160	98.058697	967	CUFF.917.1	1346
BnaA01g17960D	BnaA01g17960D	e	CUFF.918	CUFF.918.1	100	6.893125	5.918633	7.867617	38.978769	1610	CUFF.918.1	933
BnaA01g17980D	BnaA01g17980D	=	CUFF.919	CUFF.919.1	100	5.761285	4.420861	7.101708	32.436234	994	CUFF.919.1	1121
BnaA01g17980D	BnaA01g17980D	j	CUFF.919	CUFF.919.2	35	2.012661	1.108758	2.916564	11.331352	994	CUFF.919.1	1121
BnaA01g17990D	BnaA01g17990D	j	CUFF.920	CUFF.920.1	100	13.982144	12.099118	15.865171	81.595354	1066	CUFF.920.1	1918
BnaA01g18000D	BnaA01g18000D	j	CUFF.921	CUFF.921.1	100	1.232973	0.518416	1.947531	6.560209	696	CUFF.921.1	826
BnaA01g18010D	BnaA01g18010D	=	CUFF.922	CUFF.922.1	100	15.167926	13.483647	16.852206	86.327926	1415	CUFF.922.1	1694
BnaA01g18030D	BnaA01g18030D	=	CUFF.923	CUFF.923.1	100	9.680334	7.716871	11.643797	55.095412	742	CUFF.923.1	888
BnaA01g18040D	BnaA01g18040D	=	CUFF.924	CUFF.924.1	100	1.737299	1.296666	2.177932	9.893282	1961	CUFF.924.1	1997
BnaA01g18070D	BnaA01g18070D	e	CUFF.925	CUFF.925.1	100	2.545618	1.820851	3.270386	14.822843	1152	CUFF.925.1	1288
BnaA01g18090D	BnaA01g18090D	j	CUFF.926	CUFF.926.1	54	3.418455	2.388261	4.448649	19.290551	1200	CUFF.926.2	1200
BnaA01g18090D	BnaA01g18090D	j	CUFF.926	CUFF.926.2	100	6.340396	5.111146	7.569646	35.779243	1299	CUFF.926.2	1200
BnaA01g18120D	BnaA01g18120D	j	CUFF.927	CUFF.927.1	62	1.223846	0.551084	1.896609	6.751523	983	CUFF.927.1	375
BnaA01g18120D	BnaA01g18120D	j	CUFF.927	CUFF.927.2	100	1.989110	1.155352	2.822868	10.973209	960	CUFF.927.1	375
BnaA01g18120D	BnaA01g18120D	e	CUFF.928	CUFF.928.1	100	1.358065	0.386739	2.329391	7.491959	576	CUFF.927.1	375
BnaA01g18130D	BnaA01g18130D	e	CUFF.929	CUFF.929.1	100	1.816725	1.238386	2.395065	10.070221	1274	CUFF.929.1	1395
BnaA01g18160D	BnaA01g18160D	j	CUFF.930	CUFF.930.1	60	18.870615	17.388339	20.352892	107.974352	2644	CUFF.930.1	2416
BnaA01g18160D	BnaA01g18160D	c	CUFF.930	CUFF.930.2	100	31.485007	28.670144	34.299870	180.151690	1299	CUFF.930.1	2416
-	-	u	CUFF.931	CUFF.931.1	100	1.665442	0.815003	2.515880	8.652988	681	CUFF.931.1	-
BnaA01g18230D	BnaA01g18230D	o	CUFF.932	CUFF.932.1	29	0.369215	0.111986	0.626443	2.111827	2015	CUFF.932.2	441
BnaA01g18230D	BnaA01g18230D	o	CUFF.932	CUFF.932.2	100	1.293547	0.893205	1.693889	7.398803	2068	CUFF.932.2	441
BnaA01g18270D	BnaA01g18270D	j	CUFF.933	CUFF.933.1	100	5.743880	3.871661	7.616100	32.237493	552	CUFF.933.1	1810
BnaA01g18280D	BnaA01g18280D	j	CUFF.934	CUFF.934.1	100	0.492936	0.201151	0.784722	2.720169	1870	CUFF.934.1	1848
BnaA01g18280D	BnaA01g18280D	j	CUFF.934	CUFF.934.2	81	0.398494	0.139125	0.657863	2.199008	1870	CUFF.934.1	1848
BnaA01g18280D	BnaA01g18280D	j	CUFF.934	CUFF.934.3	61	0.300230	0.059478	0.540982	1.656757	1870	CUFF.934.1	1848
BnaA01g18320D	BnaA01g18320D	j	CUFF.935	CUFF.935.1	100	6.935096	6.167244	7.702949	39.589770	2816	CUFF.935.1	1884
BnaA01g18340D	BnaA01g18340D	j	CUFF.936	CUFF.936.1	100	25.735913	20.654812	30.817014	151.816559	444	CUFF.937.1	3379
BnaA01g18340D	BnaA01g18340D	e	CUFF.937	CUFF.937.1	100	4.194334	2.948223	5.440445	24.742442	792	CUFF.937.1	3379
BnaA01g18350D	BnaA01g18350D	=	CUFF.938	CUFF.938.1	100	6.888449	5.139681	8.637216	39.596170	679	CUFF.938.1	686
BnaA01g18360D	BnaA01g18360D	j	CUFF.939	CUFF.939.1	100	6.978297	6.138045	7.818548	39.503947	2355	CUFF.939.1	2976
BnaA01g18370D	BnaA01g18370D	j	CUFF.940	CUFF.940.1	49	1.428507	0.705242	2.151771	8.161820	897	CUFF.940.1	378
BnaA01g18370D	BnaA01g18370D	j	CUFF.940	CUFF.940.2	100	2.944112	1.849384	4.038839	16.821276	793	CUFF.940.1	378
BnaA01g18380D	BnaA01g18380D	j	CUFF.941	CUFF.941.1	15	2.040003	0.757904	3.322102	11.777080	621	CUFF.942.1	970
BnaA01g18380D	BnaA01g18380D	=	CUFF.941	CUFF.941.2	100	13.827004	10.984583	16.669426	79.824263	620	CUFF.942.1	970
BnaA01g18380D	BnaA01g18380D	e	CUFF.942	CUFF.942.1	100	0.897156	0.516371	1.277941	5.179342	1540	CUFF.942.1	970
BnaA01g18390D	BnaA01g18390D	o	CUFF.943	CUFF.943.1	100	2.439402	1.559439	3.319364	13.854782	1136	CUFF.943.1	748
BnaA01g18390D	BnaA01g18390D	o	CUFF.944	CUFF.944.1	49	3.398036	2.050164	4.745908	19.299424	741	CUFF.943.1	748
BnaA01g18390D	BnaA01g18390D	o	CUFF.944	CUFF.944.2	47	3.241996	2.056067	4.427926	18.413183	869	CUFF.943.1	748
BnaA01g18390D	BnaA01g18390D	o	CUFF.944	CUFF.944.3	100	6.869164	4.751326	8.987002	39.013980	699	CUFF.943.1	748
BnaA01g18410D	BnaA01g18410D	=	CUFF.946	CUFF.946.1	100	2.923516	2.113406	3.733627	16.844049	1106	CUFF.946.1	1360
BnaA01g18430D	BnaA01g18430D	j	CUFF.947	CUFF.947.1	57	4.782784	3.616598	5.948971	27.329656	1237	CUFF.947.2	1269
BnaA01g18430D	BnaA01g18430D	j	CUFF.947	CUFF.947.2	100	8.375548	6.929035	9.822062	47.859331	1242	CUFF.947.2	1269
BnaA01g18450D	BnaA01g18450D	j	CUFF.948	CUFF.948.1	100	5.892974	4.960084	6.825864	33.463293	1845	CUFF.948.1	2904
BnaA01g18450D	BnaA01g18450D	j	CUFF.948	CUFF.948.2	28	1.620927	0.952916	2.288938	9.204446	1469	CUFF.948.1	2904
BnaA01g18450D	BnaA01g18450D	c	CUFF.949	CUFF.949.1	100	5.556224	3.882543	7.229904	31.893547	629	CUFF.949.1	2904
BnaA01g18460D	BnaA01g18460D	=	CUFF.950	CUFF.950.1	100	1.839468	1.017077	2.661858	10.178329	761	CUFF.950.1	981
BnaA01g18470D	BnaA01g18470D	=	CUFF.951	CUFF.951.1	100	0.856342	0.360058	1.352627	4.624527	893	CUFF.951.1	1176
BnaA01g18480D	BnaA01g18480D	j	CUFF.952	CUFF.952.1	64	1.410762	0.836335	1.985188	8.153540	1457	CUFF.952.2	2968
BnaA01g18480D	BnaA01g18480D	j	CUFF.952	CUFF.952.2	100	2.218850	1.800533	2.637168	12.823912	3057	CUFF.952.2	2968
BnaA01g18500D	BnaA01g18500D	e	CUFF.953	CUFF.953.1	100	1.930061	1.311263	2.548859	11.291185	1178	CUFF.953.1	441
BnaA01g18530D	BnaA01g18530D	o	CUFF.954	CUFF.954.1	100	3.879153	3.161904	4.596402	22.528961	1642	CUFF.954.1	1648
BnaA01g18540D	BnaA01g18540D	o	CUFF.955	CUFF.955.1	100	10.690544	9.234006	12.147082	60.355874	1540	CUFF.956.1	2845
BnaA01g18540D	BnaA01g18540D	c	CUFF.956	CUFF.956.1	100	2.998807	2.126766	3.870848	16.930441	1612	CUFF.956.1	2845
-	-	u	CUFF.957	CUFF.957.1	100	0.822423	0.472957	1.171890	4.444841	1761	CUFF.957.1	-
-	-	u	CUFF.958	CUFF.958.1	44	1.556526	0.828147	2.284905	8.412347	1161	CUFF.957.1	-
-	-	u	CUFF.958	CUFF.958.2	100	3.536662	2.511438	4.561886	19.114120	1215	CUFF.957.1	-
-	-	u	CUFF.958	CUFF.958.3	38	1.349842	0.617396	2.082288	7.295307	1161	CUFF.957.1	-
BnaA01g18620D	BnaA01g18620D	j	CUFF.959	CUFF.959.1	21	1.440207	0.937073	1.943341	8.155329	1617	CUFF.959.1	852
BnaA01g18620D	BnaA01g18620D	=	CUFF.959	CUFF.959.2	16	1.063463	0.433581	1.693344	6.021973	1035	CUFF.959.1	852
BnaA01g18620D	BnaA01g18620D	j	CUFF.959	CUFF.959.3	100	6.813309	4.960024	8.666595	38.581107	714	CUFF.959.1	852
BnaA01g18630D	BnaA01g18630D	=	CUFF.960	CUFF.960.1	100	2.215601	1.741783	2.689420	11.798333	2107	CUFF.960.1	2175
BnaA01g18650D	BnaA01g18650D	=	CUFF.961	CUFF.961.1	100	20.850967	19.112384	22.589551	119.605844	1553	CUFF.961.1	1470
BnaA01g18670D	BnaA01g18670D	x	CUFF.962	CUFF.962.1	100	3.379298	2.725927	4.032670	19.221725	1712	CUFF.962.1	1207
BnaA01g18680D	BnaA01g18680D	=	CUFF.963	CUFF.963.1	100	3.373319	1.418346	5.328292	19.988624	406	CUFF.963.1	294
BnaA01g18690D	BnaA01g18690D	j	CUFF.964	CUFF.964.1	13	0.441205	0.114389	0.768021	2.424688	1569	CUFF.964.1	1910
BnaA01g18690D	BnaA01g18690D	c	CUFF.964	CUFF.964.2	100	3.512988	2.762539	4.263437	19.305986	1569	CUFF.964.1	1910
BnaA01g18730D	BnaA01g18730D	j	CUFF.965	CUFF.965.1	100	3.708824	3.293623	4.124025	21.400937	4924	CUFF.965.1	7711
BnaA01g18730D	BnaA01g18730D	e	CUFF.966	CUFF.966.1	100	0.492820	0.212353	0.773287	2.838233	2217	CUFF.966.1	7711
BnaA01g18730D	BnaA01g18730D	o	CUFF.967	CUFF.967.1	100	1.475433	1.032649	1.918217	8.497268	2070	CUFF.966.1	7711
BnaA01g18740D	BnaA01g18740D	=	CUFF.968	CUFF.968.1	100	2.837214	2.010570	3.663858	14.772668	1051	CUFF.968.1	876
BnaA01g18760D	BnaA01g18760D	o	CUFF.969	CUFF.969.1	100	2.087698	1.154329	3.021068	11.371173	700	CUFF.969.1	543
BnaA01g18770D	BnaA01g18770D	j	CUFF.970	CUFF.970.1	100	3.187894	2.697102	3.678687	18.511389	2933	CUFF.970.1	2485
BnaA01g18800D	BnaA01g18800D	j	CUFF.971	CUFF.971.1	100	19.552562	17.543955	21.561169	112.157058	1527	CUFF.971.1	1032
BnaA01g18800D	BnaA01g18800D	j	CUFF.971	CUFF.971.2	85	16.692813	14.832232	18.553394	95.753019	1517	CUFF.971.1	1032
BnaA01g18850D	BnaA01g18850D	=	CUFF.972	CUFF.972.1	100	1.031714	0.545038	1.518390	5.732274	1051	CUFF.972.1	1008
BnaA01g18860D	BnaA01g18860D	=	CUFF.973	CUFF.973.1	100	8.426376	7.360815	9.491938	47.942427	1810	CUFF.973.1	1817
BnaA01g18870D	BnaA01g18870D	=	CUFF.974	CUFF.974.1	100	8.035167	5.959574	10.110760	46.760942	603	CUFF.974.1	435
BnaA01g18880D	BnaA01g18880D	j	CUFF.975	CUFF.975.1	20	1.952756	1.257884	2.647629	10.839047	1372	CUFF.975.1	1369
BnaA01g18880D	BnaA01g18880D	j	CUFF.975	CUFF.975.2	100	9.885628	8.436819	11.334436	54.871559	1372	CUFF.975.1	1369
BnaA01g18880D	BnaA01g18880D	j	CUFF.975	CUFF.975.3	18	1.796548	1.078344	2.514753	9.971992	1372	CUFF.975.1	1369
BnaA01g18890D	BnaA01g18890D	=	CUFF.976	CUFF.976.1	100	4.685797	3.002609	6.368985	27.430529	552	CUFF.976.1	522
BnaA01g18920D	BnaA01g18920D	=	CUFF.977	CUFF.977.1	100	30.324534	26.288264	34.360803	171.832529	635	CUFF.977.1	792
BnaA01g18930D	BnaA01g18930D	j	CUFF.978	CUFF.978.1	100	3.661972	3.003823	4.320121	20.965373	1932	CUFF.978.1	2116
BnaA01g18940D	BnaA01g18940D	c	CUFF.979	CUFF.979.1	100	4.715871	3.616622	5.815121	26.036361	980	CUFF.979.1	1333
BnaA01g18950D	BnaA01g18950D	e	CUFF.980	CUFF.980.1	100	1.230562	0.781224	1.679900	6.997541	1370	CUFF.980.1	1002
BnaA01g18960D	BnaA01g18960D	j	CUFF.981	CUFF.981.1	100	2.194241	1.782506	2.605977	12.672798	3022	CUFF.981.1	2029
BnaA01g18970D	BnaA01g18970D	j	CUFF.982	CUFF.982.1	100	1.530568	1.236052	1.825085	8.839768	4925	CUFF.982.1	4683
BnaA01g18970D	BnaA01g18970D	j	CUFF.982	CUFF.982.2	36	0.548229	0.340361	0.756098	3.166287	4921	CUFF.982.1	4683
BnaA01g18990D	BnaA01g18990D	=	CUFF.983	CUFF.983.1	100	1.293311	0.866335	1.720287	7.151852	1618	CUFF.983.1	1627
BnaA01g19000D	BnaA01g19000D	j	CUFF.984	CUFF.984.1	100	3.770422	3.003516	4.537328	21.236478	1663	CUFF.984.2	1065
BnaA01g19000D	BnaA01g19000D	j	CUFF.984	CUFF.984.2	51	1.925622	1.382156	2.469088	10.845848	1916	CUFF.984.2	1065
BnaA01g19000D	BnaA01g19000D	x	CUFF.985	CUFF.985.1	100	2.577543	1.416566	3.738519	14.517720	774	CUFF.985.1	1065
BnaA01g19020D	BnaA01g19020D	j	CUFF.986	CUFF.986.1	100	2.971351	2.297039	3.645664	16.898040	1699	CUFF.986.1	1551
BnaA01g19020D	BnaA01g19020D	j	CUFF.986	CUFF.986.2	26	0.764648	0.331148	1.198148	4.348544	1531	CUFF.986.1	1551
BnaA01g19040D	BnaA01g19040D	=	CUFF.987	CUFF.987.1	100	30.838224	27.598871	34.077577	175.606198	901	CUFF.987.1	1028
-	-	u	CUFF.988	CUFF.988.1	100	2.956418	2.325984	3.586853	17.343495	1649	CUFF.988.1	-
BnaA01g19090D	BnaA01g19090D	j	CUFF.989	CUFF.989.1	100	2.924130	2.199963	3.648298	16.446853	1334	CUFF.989.1	1439
BnaA01g19120D	BnaA01g19120D	=	CUFF.990	CUFF.990.1	100	3.404240	2.686445	4.122035	19.034702	1485	CUFF.990.1	1245
-	-	u	CUFF.991	CUFF.991.1	100	7.011466	3.263680	10.759252	35.932663	323	CUFF.991.1	-
BnaA01g19130D	BnaA01g19130D	j	CUFF.992	CUFF.992.1	100	34.328219	30.278590	38.377848	194.543847	824	CUFF.992.2	1449
BnaA01g19130D	BnaA01g19130D	j	CUFF.992	CUFF.992.2	86	29.466353	26.880545	32.052160	166.990825	1478	CUFF.992.2	1449
BnaA01g19150D	BnaA01g19150D	=	CUFF.993	CUFF.993.1	100	14.926711	10.474077	19.379345	84.782166	416	CUFF.993.1	799
BnaA01g19150D	BnaA01g19150D	j	CUFF.993	CUFF.993.2	99	14.776347	6.812763	22.739932	83.928116	292	CUFF.993.1	799
BnaA01g19170D	BnaA01g19170D	j	CUFF.994	CUFF.994.1	17	0.471707	0.139480	0.803933	2.739327	1714	CUFF.994.1	1748
BnaA01g19170D	BnaA01g19170D	j	CUFF.994	CUFF.994.2	100	2.710353	2.029119	3.391587	15.739746	1572	CUFF.994.1	1748
BnaA01g19210D	BnaA01g19210D	=	CUFF.995	CUFF.995.1	100	1.581785	1.050032	2.113538	8.951398	1310	CUFF.995.1	1363
BnaA01g19230D	BnaA01g19230D	j	CUFF.996	CUFF.996.1	46	0.407544	0.197162	0.617927	2.299569	2538	CUFF.996.1	2508
BnaA01g19230D	BnaA01g19230D	j	CUFF.996	CUFF.996.2	100	0.886114	0.563173	1.209056	4.999904	2181	CUFF.996.1	2508
BnaA01g19260D	BnaA01g19260D	=	CUFF.997	CUFF.997.1	100	1.914551	1.549460	2.279641	11.052728	2892	CUFF.997.1	3032
BnaA01g19270D	BnaA01g19270D	j	CUFF.998	CUFF.998.1	100	1.601809	1.118467	2.085151	9.360189	1584	CUFF.998.1	1270
BnaA01g19280D	BnaA01g19280D	j	CUFF.999	CUFF.999.1	100	3.916298	3.050256	4.782340	22.855434	1340	CUFF.999.1	1497
BnaA01g19280D	BnaA01g19280D	c	CUFF.999	CUFF.999.2	38	1.507417	0.360799	2.654036	8.797257	586	CUFF.999.1	1497
BnaA01g19300D	BnaA01g19300D	=	CUFF.1000	CUFF.1000.1	100	13.130981	11.511793	14.750169	75.933333	1310	CUFF.1000.1	1510
BnaA01g19320D	BnaA01g19320D	j	CUFF.1001	CUFF.1001.1	100	1.356814	0.480736	2.232892	8.040794	587	CUFF.1001.1	577
-	-	u	CUFF.1002	CUFF.1002.1	100	26.843055	25.147438	28.538672	152.275056	1989	CUFF.1002.1	-
BnaA01g19330D	BnaA01g19330D	=	CUFF.1003	CUFF.1003.1	100	8.917462	7.940924	9.894001	51.119448	2865	CUFF.1003.2	2766
BnaA01g19330D	BnaA01g19330D	j	CUFF.1003	CUFF.1003.2	35	3.123058	2.497283	3.748832	17.902961	2987	CUFF.1003.2	2766
BnaA01g19340D	BnaA01g19340D	j	CUFF.1004	CUFF.1004.1	100	14.081933	11.880824	16.283042	81.532743	838	CUFF.1004.1	971
BnaA01g19370D	BnaA01g19370D	j	CUFF.1005	CUFF.1005.1	100	1.047664	0.644675	1.450653	5.821164	1478	CUFF.1005.1	210
BnaA01g19380D	BnaA01g19380D	o	CUFF.1006	CUFF.1006.1	100	2.674459	2.174026	3.174892	15.140265	2951	CUFF.1006.1	2571
BnaA01g19380D	BnaA01g19380D	o	CUFF.1006	CUFF.1006.2	38	1.015484	0.655150	1.375819	5.748716	2895	CUFF.1006.1	2571
BnaA01g19390D	BnaA01g19390D	c	CUFF.1007	CUFF.1007.1	100	1.714539	1.120592	2.308486	9.743444	1192	CUFF.1007.1	2604
BnaA01g19390D	BnaA01g19390D	=	CUFF.1008	CUFF.1008.1	100	25.432046	22.915562	27.948529	143.894214	1161	CUFF.1008.1	2604
BnaA01g19400D	BnaA01g19400D	=	CUFF.1009	CUFF.1009.1	100	8.913529	6.864184	10.962874	51.213861	643	CUFF.1009.1	978
BnaA01g19410D	BnaA01g19410D	o	CUFF.1010	CUFF.1010.1	27	7.645650	4.173932	11.117368	44.521331	438	CUFF.1010.2	624
BnaA01g19410D	BnaA01g19410D	=	CUFF.1010	CUFF.1010.2	100	28.032067	22.848272	33.215861	163.233329	479	CUFF.1010.2	624
BnaA01g19450D	BnaA01g19450D	j	CUFF.1011	CUFF.1011.1	100	31.657940	29.258923	34.056958	181.583083	1716	CUFF.1011.1	2073
BnaA01g19460D	BnaA01g19460D	j	CUFF.1012	CUFF.1012.1	24	83.325421	77.544786	89.106057	473.673020	1168	CUFF.1012.1	1270
BnaA01g19460D	BnaA01g19460D	=	CUFF.1012	CUFF.1012.2	100	353.239220	335.261210	371.217231	2008.029314	901	CUFF.1012.1	1270
BnaA01g19470D	BnaA01g19470D	=	CUFF.1013	CUFF.1013.1	100	264.222687	250.894559	277.550815	1506.190142	1090	CUFF.1013.1	1113
BnaA01g19490D	BnaA01g19490D	j	CUFF.1014	CUFF.1014.1	100	7.262250	3.203841	11.320658	42.927295	319	CUFF.1014.1	468
BnaA01g19500D	BnaA01g19500D	j	CUFF.1015	CUFF.1015.1	85	14.312535	12.553713	16.071358	81.359805	1660	CUFF.1015.3	1619
BnaA01g19500D	BnaA01g19500D	j	CUFF.1015	CUFF.1015.2	29	4.846421	3.743780	5.949063	27.549550	1612	CUFF.1015.3	1619
BnaA01g19500D	BnaA01g19500D	j	CUFF.1015	CUFF.1015.3	100	16.894968	14.893721	18.896216	96.039681	1676	CUFF.1015.3	1619
-	-	u	CUFF.1016	CUFF.1016.1	100	0.968763	0.343249	1.594276	5.195541	739	CUFF.1016.1	-
BnaA01g19540D	BnaA01g19540D	=	CUFF.1017	CUFF.1017.1	100	5.961666	4.920853	7.002480	33.864481	1467	CUFF.1017.1	1600
BnaA01g19540D	BnaA01g19540D	j	CUFF.1017	CUFF.1017.2	21	1.273500	0.715092	1.831907	7.233951	1462	CUFF.1017.1	1600
BnaA01g19550D	BnaA01g19550D	j	CUFF.1018	CUFF.1018.1	100	0.771814	0.306393	1.237236	4.405154	904	CUFF.1018.1	940
BnaA01g19640D	BnaA01g19640D	=	CUFF.1019	CUFF.1019.1	100	1.764203	1.140160	2.388247	10.323509	1135	CUFF.1019.1	1103
BnaA01g19650D	BnaA01g19650D	e	CUFF.1020	CUFF.1020.1	100	1.559764	0.831480	2.288047	8.595269	1087	CUFF.1021.1	1179
BnaA01g19650D	BnaA01g19650D	=	CUFF.1021	CUFF.1021.1	100	3.526020	2.564927	4.487114	19.430568	1143	CUFF.1021.1	1179
BnaA01g19700D	BnaA01g19700D	=	CUFF.1022	CUFF.1022.1	100	7.243761	5.668123	8.819400	41.200224	909	CUFF.1022.1	1019
BnaA01g19700D	BnaA01g19700D	j	CUFF.1022	CUFF.1022.2	23	1.664811	0.725500	2.604121	9.468917	897	CUFF.1022.1	1019
BnaA01g19710D	BnaA01g19710D	j	CUFF.1023	CUFF.1023.1	100	4.793257	3.605482	5.981032	27.580476	1023	CUFF.1023.1	1181
BnaA01g19710D	BnaA01g19710D	j	CUFF.1023	CUFF.1023.2	24	1.165675	0.493768	1.837583	6.707314	1023	CUFF.1023.1	1181
BnaA01g19710D	BnaA01g19710D	o	CUFF.1023	CUFF.1023.3	99	4.739571	1.811451	7.667691	27.271563	377	CUFF.1023.1	1181
-	-	u	CUFF.1024	CUFF.1024.1	100	3.009858	1.225203	4.794514	17.186294	430	CUFF.1024.1	-
BnaA01g19750D	BnaA01g19750D	j	CUFF.1025	CUFF.1025.1	100	34.406894	31.592574	37.221214	196.591439	1067	CUFF.1025.1	1322
BnaA01g19790D	BnaA01g19790D	j	CUFF.1026	CUFF.1026.1	100	4.669997	4.109795	5.230200	26.879371	3421	CUFF.1026.1	3736
BnaA01g19810D	BnaA01g19810D	e	CUFF.1027	CUFF.1027.1	100	0.956669	0.633261	1.280077	5.422634	2950	CUFF.1027.1	3037
BnaA01g19810D	BnaA01g19810D	j	CUFF.1028	CUFF.1028.1	100	1.287493	0.920876	1.654110	7.297825	2869	CUFF.1027.1	3037
-	-	u	CUFF.1029	CUFF.1029.1	59	2.257294	1.491648	3.022939	12.726041	1113	CUFF.1029.1	-
-	-	u	CUFF.1029	CUFF.1029.2	100	3.800526	2.389821	5.211230	21.426388	691	CUFF.1029.1	-
-	-	u	CUFF.1030	CUFF.1030.1	100	7.734314	6.322044	9.146583	43.806509	965	CUFF.1030.1	-
BnaA01g19860D	BnaA01g19860D	j	CUFF.1031	CUFF.1031.1	100	11.764617	9.357040	14.172195	65.609162	649	CUFF.1031.1	763
BnaA01g19870D	BnaA01g19870D	=	CUFF.1032	CUFF.1032.1	100	2.985658	2.410129	3.561187	17.054518	2036	CUFF.1032.1	1987
-	-	u	CUFF.1033	CUFF.1033.1	100	1.169048	0.512922	1.825175	6.421587	773	CUFF.1033.1	-
-	-	u	CUFF.1034	CUFF.1034.1	100	0.670043	0.312554	1.027532	3.710856	1764	CUFF.1034.2	-
-	-	u	CUFF.1034	CUFF.1034.2	83	0.559284	0.342933	0.775635	3.097445	3286	CUFF.1034.2	-
-	-	u	CUFF.1035	CUFF.1035.1	100	0.412818	0.147753	0.677882	2.286282	2036	CUFF.1035.1	-
-	-	u	CUFF.1036	CUFF.1036.1	100	1.480385	0.561901	2.398869	8.030750	595	CUFF.1036.1	-
-	-	u	CUFF.1037	CUFF.1037.1	100	3.321456	1.550013	5.092899	19.279883	453	CUFF.1037.1	-
BnaA01g19880D	BnaA01g19880D	o	CUFF.1038	CUFF.1038.1	100	1.566508	0.799875	2.333142	8.905170	968	CUFF.1039.1	1214
BnaA01g19880D	BnaA01g19880D	e	CUFF.1039	CUFF.1039.1	100	1.355283	0.653182	2.057385	7.704414	978	CUFF.1039.1	1214
BnaA01g19970D	BnaA01g19970D	j	CUFF.1040	CUFF.1040.1	100	5.148191	4.461001	5.835381	29.638126	2517	CUFF.1040.1	2056
BnaA01g19990D	BnaA01g19990D	e	CUFF.1041	CUFF.1041.1	100	0.454039	0.180243	0.727835	2.569018	1363	CUFF.1041.1	1263
BnaA01g20040D	BnaA01g20040D	c	CUFF.1042	CUFF.1042.1	100	4.929146	4.058964	5.799327	28.339611	1619	CUFF.1042.1	3343
BnaA01g20040D	BnaA01g20040D	e	CUFF.1043	CUFF.1043.1	100	1.345167	0.637245	2.053088	7.733897	972	CUFF.1042.1	3343
BnaA01g20060D	BnaA01g20060D	=	CUFF.1044	CUFF.1044.1	100	1.872106	1.457125	2.287088	10.704889	2276	CUFF.1044.1	2300
BnaA01g20080D	BnaA01g20080D	o	CUFF.1045	CUFF.1045.1	100	0.987427	0.458713	1.516141	5.622360	1262	CUFF.1046.1	1435
BnaA01g20080D	BnaA01g20080D	=	CUFF.1046	CUFF.1046.1	100	2.546710	1.821443	3.271977	14.500837	1409	CUFF.1046.1	1435
BnaA01g20110D	BnaA01g20110D	j	CUFF.1047	CUFF.1047.1	100	5.803006	4.942883	6.663129	33.151611	1846	CUFF.1047.1	1951
-	-	u	CUFF.1048	CUFF.1048.1	100	0.509383	0.332924	0.685843	2.975044	3425	CUFF.1048.1	-
BnaA01g20220D	BnaA01g20220D	j	CUFF.1049	CUFF.1049.1	100	1.231590	0.673105	1.790075	6.942474	1427	CUFF.1049.1	1206
BnaA01g20220D	BnaA01g20220D	j	CUFF.1049	CUFF.1049.2	93	1.140119	0.545598	1.734641	6.426853	1275	CUFF.1049.1	1206
BnaA01g20220D	BnaA01g20220D	=	CUFF.1049	CUFF.1049.3	94	1.162355	0.551953	1.772758	6.552197	1258	CUFF.1049.1	1206
BnaA01g20230D	BnaA01g20230D	=	CUFF.1050	CUFF.1050.1	100	19.498961	16.057532	22.940391	114.249217	552	CUFF.1050.1	700
BnaA01g20260D	BnaA01g20260D	=	CUFF.1051	CUFF.1051.1	100	3.567857	2.784473	4.351240	19.991798	1338	CUFF.1051.1	1126
BnaA01g20280D	BnaA01g20280D	e	CUFF.1052	CUFF.1052.1	100	3.261370	2.436855	4.085884	18.626277	1754	CUFF.1052.1	1458
BnaA01g20280D	BnaA01g20280D	=	CUFF.1053	CUFF.1053.1	100	23.709992	21.537937	25.882046	135.412086	1550	CUFF.1052.1	1458
BnaA01g20290D	BnaA01g20290D	=	CUFF.1054	CUFF.1054.1	100	5.688262	4.748877	6.627647	32.714199	1436	CUFF.1054.1	1458
BnaA01g20300D	BnaA01g20300D	x	CUFF.1055	CUFF.1055.1	100	0.570056	0.265765	0.874347	3.169849	1459	CUFF.1055.1	1878
BnaA01g20310D	BnaA01g20310D	p	CUFF.1056	CUFF.1056.1	100	2.122627	1.147325	3.097930	12.952817	660	CUFF.1056.1	153
BnaA01g20320D	BnaA01g20320D	e	CUFF.1057	CUFF.1057.1	100	5.321442	4.487130	6.155755	30.934748	1662	CUFF.1057.1	1401
BnaA01g20350D	BnaA01g20350D	j	CUFF.1058	CUFF.1058.1	100	0.893001	0.354501	1.431501	5.013325	815	CUFF.1058.1	2047
BnaA01g20350D	BnaA01g20350D	c	CUFF.1059	CUFF.1059.1	100	0.839419	0.352942	1.325896	4.286869	906	CUFF.1059.1	2047
BnaA01g20360D	BnaA01g20360D	j	CUFF.1060	CUFF.1060.1	100	2.719282	2.142623	3.295942	14.994021	1860	CUFF.1060.1	1886
BnaA01g20370D	BnaA01g20370D	j	CUFF.1061	CUFF.1061.1	87	2.804816	1.944503	3.665128	15.927879	1127	CUFF.1061.2	1197
BnaA01g20370D	BnaA01g20370D	j	CUFF.1061	CUFF.1061.2	33	1.065954	0.515695	1.616213	6.053300	1232	CUFF.1061.2	1197
BnaA01g20370D	BnaA01g20370D	j	CUFF.1061	CUFF.1061.3	100	3.233847	1.314073	5.153620	18.364244	505	CUFF.1061.2	1197
-	-	u	CUFF.1062	CUFF.1062.1	100	1.711547	0.925127	2.497966	9.770485	759	CUFF.1062.1	-
BnaA01g20380D	BnaA01g20380D	e	CUFF.1063	CUFF.1063.1	100	18.814581	17.518690	20.110473	107.082490	2345	CUFF.1063.1	1704
-	-	u	CUFF.1064	CUFF.1064.1	100	1.352041	0.781877	1.922206	8.045810	1065	CUFF.1064.1	-
BnaA01g20390D	BnaA01g20390D	=	CUFF.1065	CUFF.1065.1	100	32.348803	26.564224	38.133382	185.398523	438	CUFF.1065.1	1047
BnaA01g20390D	BnaA01g20390D	x	CUFF.1066	CUFF.1066.1	100	16.231085	13.806476	18.655694	93.024127	815	CUFF.1066.1	1047
-	-	u	CUFF.1067	CUFF.1067.1	100	52.976649	48.189794	57.763503	302.577598	867	CUFF.1067.1	-
-	-	u	CUFF.1067	CUFF.1067.2	23	12.227228	9.060011	15.394445	69.836155	684	CUFF.1067.1	-
BnaA01g20420D	BnaA01g20420D	=	CUFF.1068	CUFF.1068.1	100	2.236286	1.703575	2.768997	12.779475	1740	CUFF.1068.1	1695
BnaA01g20430D	BnaA01g20430D	=	CUFF.1069	CUFF.1069.1	100	30.461242	25.055287	35.867196	179.261579	437	CUFF.1069.1	210
BnaA01g20450D	BnaA01g20450D	=	CUFF.1070	CUFF.1070.1	100	9.046826	7.756318	10.337335	51.372408	1268	CUFF.1070.1	1083
BnaA01g20470D	BnaA01g20470D	j	CUFF.1071	CUFF.1071.1	45	1.687490	0.990656	2.384324	9.609707	1254	CUFF.1071.3	1243
BnaA01g20470D	BnaA01g20470D	j	CUFF.1071	CUFF.1071.2	100	3.765272	2.744341	4.786202	21.441998	1136	CUFF.1071.3	1243
BnaA01g20470D	BnaA01g20470D	j	CUFF.1071	CUFF.1071.3	23	0.865678	0.386751	1.344605	4.929755	1283	CUFF.1071.3	1243
BnaA01g20480D	BnaA01g20480D	j	CUFF.1072	CUFF.1072.1	100	8.359551	7.204551	9.514550	47.354165	1741	CUFF.1072.1	1954
BnaA01g20480D	BnaA01g20480D	j	CUFF.1072	CUFF.1072.2	84	7.053814	5.735473	8.372155	39.957587	1267	CUFF.1072.1	1954
BnaA01g20490D	BnaA01g20490D	o	CUFF.1073	CUFF.1073.1	100	3.791660	3.000859	4.582461	21.478534	1435	CUFF.1073.1	660
BnaA01g20510D	BnaA01g20510D	o	CUFF.1074	CUFF.1074.1	100	0.941793	0.641930	1.241656	5.330213	2284	CUFF.1074.1	1050
BnaA01g20510D	BnaA01g20510D	e	CUFF.1075	CUFF.1075.1	100	1.053506	0.447066	1.659946	5.962472	816	CUFF.1074.1	1050
BnaA01g20520D	BnaA01g20520D	j	CUFF.1076	CUFF.1076.1	33	1.938563	1.454446	2.422681	11.131540	3087	CUFF.1076.1	2920
BnaA01g20520D	BnaA01g20520D	=	CUFF.1076	CUFF.1076.2	100	5.787385	5.027386	6.547385	33.232091	2915	CUFF.1076.1	2920
BnaA01g20530D	BnaA01g20530D	j	CUFF.1077	CUFF.1077.1	100	22.340529	19.896916	24.784142	128.932976	1215	CUFF.1078.1	1903
BnaA01g20530D	BnaA01g20530D	j	CUFF.1077	CUFF.1077.2	19	4.172405	3.025224	5.319586	24.080028	1288	CUFF.1078.1	1903
BnaA01g20530D	BnaA01g20530D	e	CUFF.1078	CUFF.1078.1	100	2.094692	1.513707	2.675677	12.089011	1848	CUFF.1078.1	1903
BnaA01g20550D	BnaA01g20550D	c	CUFF.1079	CUFF.1079.1	100	0.711350	0.404594	1.018105	4.212531	1736	CUFF.1079.1	1872
BnaA01g20560D	BnaA01g20560D	=	CUFF.1080	CUFF.1080.1	100	6.261075	5.252011	7.270138	34.848268	1380	CUFF.1080.1	1206
BnaA01g20600D	BnaA01g20600D	p	CUFF.1081	CUFF.1081.1	100	0.920635	0.326193	1.515078	5.229510	748	CUFF.1081.1	807
BnaA01g20600D	BnaA01g20600D	=	CUFF.1082	CUFF.1082.1	100	52.029015	45.519065	58.538964	298.161775	506	CUFF.1082.1	807
BnaA01g20610D	BnaA01g20610D	=	CUFF.1083	CUFF.1083.1	100	1.937984	1.393945	2.482024	11.204300	1471	CUFF.1083.1	1407
BnaA01g20620D	BnaA01g20620D	j	CUFF.1084	CUFF.1084.1	43	2.469548	1.725485	3.213611	14.215104	1182	CUFF.1084.1	991
BnaA01g20620D	BnaA01g20620D	c	CUFF.1084	CUFF.1084.2	100	5.808097	4.102650	7.513543	33.432312	679	CUFF.1084.1	991
BnaA01g20630D	BnaA01g20630D	e	CUFF.1085	CUFF.1085.1	100	3.375222	2.585971	4.164472	19.274120	1343	CUFF.1085.1	927
BnaA01g20630D	BnaA01g20630D	j	CUFF.1086	CUFF.1086.1	100	31.668534	27.437824	35.899244	180.842378	621	CUFF.1085.1	927
BnaA01g20640D	BnaA01g20640D	j	CUFF.1087	CUFF.1087.1	100	2.746918	1.866148	3.627689	15.692724	935	CUFF.1087.1	1095
BnaA01g20650D	BnaA01g20650D	c	CUFF.1088	CUFF.1088.1	100	1.263945	0.740933	1.786957	7.225439	1128	CUFF.1088.1	1548
BnaA01g20660D	BnaA01g20660D	=	CUFF.1089	CUFF.1089.1	100	16.466128	14.517428	18.414829	93.860848	1060	CUFF.1089.1	1165
BnaA01g20670D	BnaA01g20670D	=	CUFF.1090	CUFF.1090.1	100	0.356505	0.141524	0.571485	2.067864	1668	CUFF.1090.1	2061
BnaA01g20680D	BnaA01g20680D	=	CUFF.1091	CUFF.1091.1	100	2.192269	1.643806	2.740731	12.609845	1672	CUFF.1091.1	2300
BnaA01g20690D	BnaA01g20690D	=	CUFF.1092	CUFF.1092.1	100	2.300027	1.590607	3.009447	13.227308	1286	CUFF.1092.1	1369
BnaA01g20690D	BnaA01g20690D	j	CUFF.1092	CUFF.1092.2	72	1.655421	0.665733	2.645109	9.520218	746	CUFF.1092.1	1369
BnaA01g20710D	BnaA01g20710D	j	CUFF.1093	CUFF.1093.1	100	1.908851	1.160271	2.657431	11.241773	887	CUFF.1093.1	1532
BnaA01g20770D	BnaA01g20770D	e	CUFF.1094	CUFF.1094.1	100	5.822253	5.056212	6.588293	33.555060	2145	CUFF.1094.1	2166
-	-	u	CUFF.1095	CUFF.1095.1	100	63.424780	52.549506	74.300053	375.072705	342	CUFF.1095.1	-
BnaA01g20800D	BnaA01g20800D	j	CUFF.1096	CUFF.1096.1	15	1.151377	0.769471	1.533284	6.518489	2455	CUFF.1096.1	2048
BnaA01g20800D	BnaA01g20800D	=	CUFF.1096	CUFF.1096.2	100	7.479046	6.562539	8.395553	42.342395	2269	CUFF.1096.1	2048
-	-	u	CUFF.1097	CUFF.1097.1	100	2.070841	0.733725	3.407958	12.101683	468	CUFF.1097.1	-
BnaA01g20850D	BnaA01g20850D	j	CUFF.1098	CUFF.1098.1	100	3.484137	2.552648	4.415626	19.878581	1379	CUFF.1098.3	2278
BnaA01g20850D	BnaA01g20850D	o	CUFF.1098	CUFF.1098.3	49	1.694273	1.152964	2.235583	9.666598	1736	CUFF.1098.3	2278
BnaA01g20890D	BnaA01g20890D	=	CUFF.1099	CUFF.1099.1	100	5.016115	4.177177	5.855052	28.826891	1560	CUFF.1099.1	1523
BnaA01g20900D	BnaA01g20900D	j	CUFF.1100	CUFF.1100.1	100	6.774076	5.341128	8.207024	38.936941	1040	CUFF.1100.1	1210
BnaA01g20900D	BnaA01g20900D	j	CUFF.1100	CUFF.1100.2	93	6.299082	4.896807	7.701356	36.206707	1033	CUFF.1100.1	1210
-	-	u	CUFF.1101	CUFF.1101.1	100	1.513805	0.640509	2.387102	7.930135	628	CUFF.1101.1	-
BnaA01g20920D	BnaA01g20920D	o	CUFF.1102	CUFF.1102.1	100	1.903104	1.273173	2.533034	11.084824	1195	CUFF.1102.1	255
BnaA01g20920D	BnaA01g20920D	o	CUFF.1102	CUFF.1102.2	74	1.400053	0.517331	2.282776	8.154755	678	CUFF.1102.1	255
-	-	u	CUFF.1103	CUFF.1103.1	100	3.099178	1.785106	4.413251	18.051484	638	CUFF.1102.1	-
BnaA01g20950D	BnaA01g20950D	=	CUFF.1104	CUFF.1104.1	100	99.794334	91.721477	107.867192	582.865403	637	CUFF.1104.1	701
BnaA01g20970D	BnaA01g20970D	=	CUFF.1105	CUFF.1105.1	100	42.227992	39.690978	44.765005	241.039224	1471	CUFF.1105.1	1538
BnaA01g20980D	BnaA01g20980D	=	CUFF.1106	CUFF.1106.1	100	1.330238	0.982391	1.678086	7.642310	2341	CUFF.1106.1	1332
BnaA01g21030D	BnaA01g21030D	o	CUFF.1107	CUFF.1107.1	100	1.288292	0.549467	2.027118	7.293922	871	CUFF.1108.1	669
BnaA01g21030D	BnaA01g21030D	=	CUFF.1108	CUFF.1108.1	100	1.872335	1.110915	2.633754	10.600593	1003	CUFF.1108.1	669
BnaA01g21040D	BnaA01g21040D	j	CUFF.1109	CUFF.1109.1	100	5.817263	4.467419	7.167108	32.847640	1052	CUFF.1109.3	1284
BnaA01g21040D	BnaA01g21040D	j	CUFF.1109	CUFF.1109.2	28	1.644437	0.968413	2.320461	9.285444	1142	CUFF.1109.3	1284
BnaA01g21040D	BnaA01g21040D	j	CUFF.1109	CUFF.1109.3	50	2.899134	1.946418	3.851851	16.370192	1144	CUFF.1109.3	1284
BnaA01g21060D	BnaA01g21060D	o	CUFF.1110	CUFF.1110.1	100	0.865909	0.521744	1.210074	5.053586	1683	CUFF.1110.1	1451
BnaA01g21070D	BnaA01g21070D	j	CUFF.1111	CUFF.1111.1	51	0.788888	0.429804	1.147972	4.482143	2249	CUFF.1111.1	2122
BnaA01g21070D	BnaA01g21070D	j	CUFF.1111	CUFF.1111.2	91	1.397754	0.936910	1.858598	7.941476	2166	CUFF.1111.1	2122
BnaA01g21070D	BnaA01g21070D	=	CUFF.1111	CUFF.1111.3	100	1.543925	1.057343	2.030506	8.771961	2149	CUFF.1111.1	2122
BnaA01g21120D	BnaA01g21120D	=	CUFF.1112	CUFF.1112.1	100	1.094755	0.646823	1.542688	6.531919	1299	CUFF.1112.1	1335
BnaA01g21140D	BnaA01g21140D	c	CUFF.1113	CUFF.1113.1	100	8.420377	7.044261	9.796493	47.740678	1557	CUFF.1114.1	1616
BnaA01g21140D	BnaA01g21140D	e	CUFF.1114	CUFF.1114.1	100	6.657728	5.499960	7.815496	37.747058	1748	CUFF.1114.1	1616
-	-	u	CUFF.1115	CUFF.1115.1	100	2.386710	1.110960	3.662461	12.807504	517	CUFF.1115.1	-
BnaA01g21180D	BnaA01g21180D	=	CUFF.1116	CUFF.1116.1	100	77.077789	72.441852	81.713727	438.393419	1519	CUFF.1116.1	1429
BnaA01g21220D	BnaA01g21220D	=	CUFF.1117	CUFF.1117.1	100	2.024685	1.462759	2.586612	11.408409	1430	CUFF.1117.1	1215
BnaA01g21230D	BnaA01g21230D	j	CUFF.1118	CUFF.1118.1	100	104.856806	96.390773	113.322839	610.743725	620	CUFF.1118.1	1114
BnaA01g21250D	BnaA01g21250D	j	CUFF.1119	CUFF.1119.1	100	2.402639	2.027535	2.777743	13.726762	5324	CUFF.1119.2	9408
BnaA01g21250D	BnaA01g21250D	j	CUFF.1119	CUFF.1119.2	82	1.970890	1.729491	2.212289	11.260093	9610	CUFF.1119.2	9408
BnaA01g21280D	BnaA01g21280D	j	CUFF.1120	CUFF.1120.1	31	0.458909	0.148288	0.769530	2.708863	1481	CUFF.1120.2	1902
BnaA01g21280D	BnaA01g21280D	j	CUFF.1120	CUFF.1120.2	100	1.473121	1.049032	1.897209	8.695581	1957	CUFF.1120.2	1902
BnaA01g21340D	BnaA01g21340D	j	CUFF.1121	CUFF.1121.1	100	30.975708	25.853582	36.097834	179.171956	484	CUFF.1121.1	824
BnaA01g21380D	BnaA01g21380D	=	CUFF.1122	CUFF.1122.1	100	23.341936	20.766773	25.917100	133.106000	1018	CUFF.1122.1	1136
BnaA01g21390D	BnaA01g21390D	j	CUFF.1123	CUFF.1123.1	22	0.785949	0.259171	1.312727	4.490485	1189	CUFF.1123.1	1049
BnaA01g21390D	BnaA01g21390D	=	CUFF.1123	CUFF.1123.2	100	3.638415	2.591261	4.685570	20.787934	1112	CUFF.1123.1	1049
BnaA01g21390D	BnaA01g21390D	j	CUFF.1123	CUFF.1123.3	79	2.861735	1.871342	3.852127	16.350401	1006	CUFF.1123.1	1049
BnaA01g21410D	BnaA01g21410D	c	CUFF.1124	CUFF.1124.1	100	22.096881	19.277428	24.916334	128.482658	833	CUFF.1124.1	917
BnaA01g21410D	BnaA01g21410D	p	CUFF.1125	CUFF.1125.1	100	8.815627	6.919099	10.712154	51.517696	731	CUFF.1125.1	917
BnaA01g21430D	BnaA01g21430D	c	CUFF.1126	CUFF.1126.1	100	5.654238	4.422588	6.885887	32.513768	944	CUFF.1126.1	1154
BnaA01g21440D	BnaA01g21440D	=	CUFF.1127	CUFF.1127.1	100	13.830770	12.447693	15.213847	78.504578	1579	CUFF.1127.1	1649
BnaA01g21450D	BnaA01g21450D	j	CUFF.1128	CUFF.1128.1	100	8.241108	7.016267	9.465948	46.731837	1290	CUFF.1128.1	3864
BnaA01g21450D	BnaA01g21450D	j	CUFF.1129	CUFF.1129.1	100	9.869537	8.850704	10.888370	56.255001	2481	CUFF.1129.1	3864
BnaA01g21450D	BnaA01g21450D	c	CUFF.1129	CUFF.1129.2	45	4.437757	3.158523	5.716991	25.294603	950	CUFF.1129.1	3864
BnaA01g21460D	BnaA01g21460D	o	CUFF.1130	CUFF.1130.1	100	0.780108	0.347382	1.212835	4.552552	1015	CUFF.1130.1	2286
-	-	u	CUFF.1131	CUFF.1131.1	100	3.806969	2.996917	4.617021	21.583435	1332	CUFF.1131.1	-
-	-	u	CUFF.1132	CUFF.1132.1	100	1.171371	0.581030	1.761711	6.903030	916	CUFF.1132.1	-
BnaA01g21520D	BnaA01g21520D	j	CUFF.1133	CUFF.1133.1	100	8.086434	6.820331	9.352536	46.371759	1271	CUFF.1134.1	861
-	-	u	CUFF.1134	CUFF.1134.1	100	2.676900	1.966110	3.387689	15.350716	1284	CUFF.1134.1	-
-	-	u	CUFF.1136	CUFF.1136.1	100	2.191957	1.292767	3.091147	12.661034	780	CUFF.1136.1	-
BnaA01g21580D	BnaA01g21580D	j	CUFF.1137	CUFF.1137.1	48	1.083183	0.514677	1.651690	6.197851	1101	CUFF.1137.1	1572
BnaA01g21580D	BnaA01g21580D	j	CUFF.1137	CUFF.1137.2	100	2.264806	1.486055	3.043558	12.958962	1100	CUFF.1137.1	1572
-	-	u	CUFF.1138	CUFF.1138.1	100	1.201003	0.828639	1.573366	6.611558	1904	CUFF.1138.1	-
BnaA01g21630D	BnaA01g21630D	o	CUFF.1139	CUFF.1139.1	100	1.481296	1.065460	1.897132	8.369058	1848	CUFF.1139.1	3408
BnaA01g21630D	BnaA01g21630D	e	CUFF.1140	CUFF.1140.1	100	0.574276	0.329404	0.819148	3.227823	2011	CUFF.1140.1	3408
BnaA01g21650D	BnaA01g21650D	j	CUFF.1141	CUFF.1141.1	63	0.400395	0.161249	0.639541	2.239161	2356	CUFF.1141.1	1973
BnaA01g21650D	BnaA01g21650D	j	CUFF.1141	CUFF.1141.2	100	0.638525	0.358952	0.918097	3.570874	2356	CUFF.1141.1	1973
BnaA01g21650D	BnaA01g21650D	c	CUFF.1141	CUFF.1141.3	62	0.397357	0.119679	0.675035	2.222172	1917	CUFF.1141.1	1973
BnaA01g21680D	BnaA01g21680D	j	CUFF.1142	CUFF.1142.1	34	1.997974	1.052641	2.943306	11.501656	809	CUFF.1142.2	378
BnaA01g21680D	BnaA01g21680D	j	CUFF.1142	CUFF.1142.2	79	4.704299	3.587025	5.821574	27.081051	1076	CUFF.1142.2	378
-	-	u	CUFF.1142	CUFF.1142.3	100	5.948178	3.343815	8.552541	34.241639	438	CUFF.1142.2	-
-	-	u	CUFF.1143	CUFF.1143.1	100	1.262557	0.724201	1.800913	7.280477	1050	CUFF.1143.1	-
-	-	u	CUFF.1144	CUFF.1144.1	100	2.953781	2.148863	3.758699	16.973998	1105	CUFF.1144.1	-
BnaA01g21690D	BnaA01g21690D	j	CUFF.1145	CUFF.1145.1	28	0.408710	0.234181	0.583239	2.351082	4994	CUFF.1145.3	5358
BnaA01g21690D	BnaA01g21690D	j	CUFF.1145	CUFF.1145.2	23	0.347940	0.189678	0.506201	2.001503	5536	CUFF.1145.3	5358
BnaA01g21690D	BnaA01g21690D	j	CUFF.1145	CUFF.1145.3	100	1.482229	1.214216	1.750242	8.526435	5623	CUFF.1145.3	5358
BnaA01g21690D	BnaA01g21690D	j	CUFF.1145	CUFF.1145.4	68	1.011178	0.722161	1.300194	5.816739	4400	CUFF.1145.3	5358
BnaA01g21720D	BnaA01g21720D	j	CUFF.1146	CUFF.1146.1	15	6.577380	4.892264	8.262497	37.833242	939	CUFF.1146.1	1144
BnaA01g21720D	BnaA01g21720D	j	CUFF.1146	CUFF.1146.2	100	44.029240	39.758905	48.299575	253.257204	852	CUFF.1146.1	1144
BnaA01g21730D	BnaA01g21730D	=	CUFF.1147	CUFF.1147.1	100	2.896986	2.194654	3.599319	15.989151	1368	CUFF.1147.1	1254
BnaA01g21750D	BnaA01g21750D	j	CUFF.1148	CUFF.1148.1	89	1.561393	1.013212	2.109574	8.930481	1665	CUFF.1148.1	1787
BnaA01g21750D	BnaA01g21750D	j	CUFF.1148	CUFF.1148.2	100	1.751376	1.188839	2.313914	10.017103	1665	CUFF.1148.1	1787
BnaA01g21850D	BnaA01g21850D	j	CUFF.1149	CUFF.1149.1	100	1.070176	0.782415	1.357938	6.175419	2819	CUFF.1149.1	2371
BnaA01g21860D	BnaA01g21860D	=	CUFF.1150	CUFF.1150.1	100	17.313633	14.910268	19.716998	99.907789	868	CUFF.1150.1	1128
BnaA01g21870D	BnaA01g21870D	j	CUFF.1151	CUFF.1151.1	100	7.947045	6.714865	9.179226	44.962948	1544	CUFF.1151.1	1591
BnaA01g21870D	BnaA01g21870D	j	CUFF.1151	CUFF.1151.2	40	3.191522	2.333364	4.049680	18.057056	1544	CUFF.1151.1	1591
BnaA01g21880D	BnaA01g21880D	j	CUFF.1152	CUFF.1152.1	100	3.228956	2.476300	3.981612	18.702329	1317	CUFF.1152.1	1486
BnaA01g21890D	BnaA01g21890D	j	CUFF.1153	CUFF.1153.1	100	11.812899	10.804690	12.821108	67.970055	3097	CUFF.1153.1	2895
BnaA01g21890D	BnaA01g21890D	p	CUFF.1154	CUFF.1154.1	100	1.621465	0.820758	2.422172	9.406368	759	CUFF.1154.1	2895
BnaA01g21980D	BnaA01g21980D	=	CUFF.1155	CUFF.1155.1	100	4.475889	3.974683	4.977095	25.767530	4126	CUFF.1155.1	3999
BnaA01g21990D	BnaA01g21990D	j	CUFF.1156	CUFF.1156.1	40	0.731850	0.212502	1.251199	4.048450	957	CUFF.1156.1	1137
BnaA01g21990D	BnaA01g21990D	j	CUFF.1156	CUFF.1156.2	100	1.837618	1.078402	2.596834	10.165338	955	CUFF.1156.1	1137
BnaA01g22010D	BnaA01g22010D	=	CUFF.1157	CUFF.1157.1	100	8.340340	5.718901	10.961780	47.903463	475	CUFF.1157.1	288
BnaA01g22030D	BnaA01g22030D	j	CUFF.1158	CUFF.1158.1	100	4.642159	4.123763	5.160555	26.351321	4010	CUFF.1158.1	3641
BnaA01g22040D	BnaA01g22040D	=	CUFF.1159	CUFF.1159.1	100	31.302195	28.803353	33.801036	175.794421	1533	CUFF.1159.1	1518
BnaA01g22050D	BnaA01g22050D	=	CUFF.1160	CUFF.1160.1	100	2.261961	1.841926	2.681997	12.902251	2608	CUFF.1160.1	2430
-	-	u	CUFF.1161	CUFF.1161.1	100	74.447248	54.535119	94.359377	263.832616	243	CUFF.1161.1	-
BnaA01g22110D	BnaA01g22110D	=	CUFF.1162	CUFF.1162.1	100	0.803316	0.284625	1.322007	4.477825	821	CUFF.1162.1	961
BnaA01g22120D	BnaA01g22120D	=	CUFF.1163	CUFF.1163.1	100	26.056671	23.932668	28.180673	148.871815	1706	CUFF.1163.1	1797
-	-	u	CUFF.1164	CUFF.1164.1	100	1.770320	1.061552	2.479087	9.601080	898	CUFF.1164.1	-
BnaA01g22150D	BnaA01g22150D	=	CUFF.1165	CUFF.1165.1	100	1.049180	0.601919	1.496441	5.858724	1235	CUFF.1165.1	1324
BnaA01g22200D	BnaA01g22200D	e	CUFF.1166	CUFF.1166.1	100	5.428380	4.726175	6.130585	31.288184	3053	CUFF.1166.1	3043
BnaA01g22200D	BnaA01g22200D	c	CUFF.1167	CUFF.1167.1	100	9.988048	8.142598	11.833499	57.569275	906	CUFF.1166.1	3043
BnaA01g22200D	BnaA01g22200D	j	CUFF.1167	CUFF.1167.2	28	2.804346	2.216823	3.391868	16.163732	2715	CUFF.1166.1	3043
BnaA01g22220D	BnaA01g22220D	j	CUFF.1168	CUFF.1168.1	100	3.118407	2.363540	3.873273	18.029026	1318	CUFF.1168.1	3018
BnaA01g22220D	BnaA01g22220D	j	CUFF.1169	CUFF.1169.1	100	1.346054	0.822898	1.869210	7.905883	1455	CUFF.1169.1	3018
BnaA01g22220D	BnaA01g22220D	j	CUFF.1169	CUFF.1169.2	53	0.713859	0.279431	1.148286	4.192762	1389	CUFF.1169.1	3018
-	-	u	CUFF.1170	CUFF.1170.1	100	11.160550	6.169400	16.151699	63.835890	311	CUFF.1170.1	-
BnaA01g22230D	BnaA01g22230D	j	CUFF.1171	CUFF.1171.1	100	32.319068	29.760621	34.877514	185.042048	1522	CUFF.1171.1	1952
BnaA01g22260D	BnaA01g22260D	j	CUFF.1172	CUFF.1172.1	49	5.055900	4.272937	5.838864	28.403012	2887	CUFF.1172.2	2085
BnaA01g22260D	BnaA01g22260D	j	CUFF.1172	CUFF.1172.2	100	10.293995	9.353262	11.234729	57.829556	3613	CUFF.1172.2	2085
BnaA01g22270D	BnaA01g22270D	e	CUFF.1173	CUFF.1173.1	100	3.075648	1.369585	4.781710	16.540084	439	CUFF.1173.1	456
BnaA01g22310D	BnaA01g22310D	j	CUFF.1174	CUFF.1174.1	100	7.286354	6.076738	8.495970	40.489342	1246	CUFF.1174.1	2023
BnaA01g22340D	BnaA01g22340D	j	CUFF.1175	CUFF.1175.1	27	0.348979	0.114873	0.583086	2.024181	2306	CUFF.1175.1	1905
BnaA01g22340D	BnaA01g22340D	j	CUFF.1175	CUFF.1175.2	55	0.704654	0.332887	1.076421	4.087199	2044	CUFF.1175.1	1905
BnaA01g22340D	BnaA01g22340D	j	CUFF.1175	CUFF.1175.3	100	1.270655	0.853199	1.688111	7.370168	2218	CUFF.1175.1	1905
BnaA01g22360D	BnaA01g22360D	j	CUFF.1176	CUFF.1176.1	44	1.238340	0.701428	1.775253	7.204946	1542	CUFF.1176.2	1725
BnaA01g22360D	BnaA01g22360D	j	CUFF.1176	CUFF.1176.2	85	2.389503	1.714204	3.064803	13.902676	1795	CUFF.1176.2	1725
BnaA01g22360D	BnaA01g22360D	j	CUFF.1176	CUFF.1176.3	100	2.818582	1.984770	3.652394	16.399153	1405	CUFF.1176.2	1725
BnaA01g22400D	BnaA01g22400D	c	CUFF.1177	CUFF.1177.1	100	0.580404	0.205644	0.955164	3.435825	1041	CUFF.1177.1	1965
BnaA01g22410D	BnaA01g22410D	j	CUFF.1178	CUFF.1178.1	62	0.844528	0.300801	1.388255	4.908996	986	CUFF.1178.2	717
BnaA01g22410D	BnaA01g22410D	j	CUFF.1178	CUFF.1178.2	100	1.356866	0.734876	1.978857	7.887069	1072	CUFF.1178.2	717
BnaA01g22430D	BnaA01g22430D	j	CUFF.1179	CUFF.1179.1	100	0.577665	0.325551	0.829778	3.371791	1921	CUFF.1179.1	2127
BnaA01g22440D	BnaA01g22440D	j	CUFF.1180	CUFF.1180.1	100	0.932061	0.526181	1.337941	5.381734	1359	CUFF.1180.1	2244
BnaA01g22460D	BnaA01g22460D	=	CUFF.1181	CUFF.1181.1	100	10.328309	8.919695	11.736924	59.028272	1444	CUFF.1181.2	1283
BnaA01g22460D	BnaA01g22460D	j	CUFF.1181	CUFF.1181.2	16	1.625685	1.123472	2.127898	9.291104	2053	CUFF.1181.2	1283
BnaA01g22480D	BnaA01g22480D	c	CUFF.1182	CUFF.1182.1	100	5.136006	4.077514	6.194498	29.360819	1171	CUFF.1182.1	1511
-	-	u	CUFF.1183	CUFF.1183.1	100	6.550108	4.571832	8.528384	20.009227	565	CUFF.1183.1	-
BnaA01g22500D	BnaA01g22500D	j	CUFF.1184	CUFF.1184.1	67	1.525505	0.857389	2.193622	8.804383	1017	CUFF.1184.1	1081
BnaA01g22500D	BnaA01g22500D	j	CUFF.1184	CUFF.1184.2	100	2.290433	1.104068	3.476798	13.219128	630	CUFF.1184.1	1081
BnaA01g22540D	BnaA01g22540D	o	CUFF.1185	CUFF.1185.1	100	9.503310	7.563455	11.443166	55.090002	713	CUFF.1185.1	606
-	-	u	CUFF.1186	CUFF.1186.1	18	0.517374	0.066828	0.967919	2.986886	1134	CUFF.1186.1	-
-	-	u	CUFF.1186	CUFF.1186.2	100	2.833202	1.991300	3.675104	16.356554	1134	CUFF.1186.1	-
BnaA01g22600D	BnaA01g22600D	j	CUFF.1187	CUFF.1187.1	23	0.738621	0.413261	1.063981	4.268801	2530	CUFF.1187.2	2555
BnaA01g22600D	BnaA01g22600D	=	CUFF.1187	CUFF.1187.2	100	3.212779	2.644385	3.781173	18.568004	2538	CUFF.1187.2	2555
BnaA01g22630D	BnaA01g22630D	j	CUFF.1188	CUFF.1188.1	100	1.707053	0.677661	2.736445	10.343360	544	CUFF.1188.1	570
BnaA01g22650D	BnaA01g22650D	o	CUFF.1189	CUFF.1189.1	100	1.483343	0.989581	1.977106	8.538180	1427	CUFF.1189.1	573
BnaA01g22670D	BnaA01g22670D	=	CUFF.1190	CUFF.1190.1	100	58.444065	50.991314	65.896816	341.500576	467	CUFF.1190.1	1059
BnaA01g22680D	BnaA01g22680D	j	CUFF.1191	CUFF.1191.1	13	0.371301	0.063199	0.679402	2.127187	1625	CUFF.1191.1	1671
BnaA01g22680D	BnaA01g22680D	j	CUFF.1191	CUFF.1191.2	100	2.805799	2.143602	3.467996	16.074466	1624	CUFF.1191.1	1671
-	-	u	CUFF.1192	CUFF.1192.1	100	1.959765	1.085467	2.834063	11.241561	753	CUFF.1192.1	-
-	-	u	CUFF.1193	CUFF.1193.1	100	1.756626	0.819491	2.693761	10.314736	641	CUFF.1193.1	-
-	-	u	CUFF.1194	CUFF.1194.1	55	0.675770	0.129541	1.221999	3.846844	963	CUFF.1194.3	-
-	-	u	CUFF.1194	CUFF.1194.2	100	1.231274	0.483377	1.979171	7.009069	905	CUFF.1194.3	-
-	-	u	CUFF.1194	CUFF.1194.3	29	0.360987	0.056442	0.665532	2.054930	1633	CUFF.1194.3	-
-	-	u	CUFF.1194	CUFF.1194.4	57	0.706981	0.298309	1.115653	4.024512	1633	CUFF.1194.3	-
-	-	u	CUFF.1194	CUFF.1194.5	31	0.380601	0.073536	0.687667	2.166586	1633	CUFF.1194.3	-
BnaA01g22710D	BnaA01g22710D	o	CUFF.1195	CUFF.1195.1	38	1.274984	0.692623	1.857346	7.399313	1156	CUFF.1195.1	1217
BnaA01g22710D	BnaA01g22710D	j	CUFF.1195	CUFF.1195.2	66	2.231291	1.397244	3.065339	12.949197	1124	CUFF.1195.1	1217
BnaA01g22710D	BnaA01g22710D	j	CUFF.1195	CUFF.1195.3	100	3.386464	2.362377	4.410552	19.653189	1016	CUFF.1195.1	1217
BnaA01g22710D	BnaA01g22710D	j	CUFF.1195	CUFF.1195.4	35	1.179424	0.564602	1.794247	6.844735	1121	CUFF.1195.1	1217
BnaA01g22770D	BnaA01g22770D	=	CUFF.1196	CUFF.1196.1	100	12.465309	10.764675	14.165943	72.959531	1064	CUFF.1196.1	1165
BnaA01g22790D	BnaA01g22790D	j	CUFF.1197	CUFF.1197.1	70	1.038807	0.521422	1.556192	6.004426	1499	CUFF.1197.1	1347
BnaA01g22790D	BnaA01g22790D	=	CUFF.1197	CUFF.1197.2	100	1.492328	0.909831	2.074825	8.625832	1472	CUFF.1197.1	1347
BnaA01g22790D	BnaA01g22790D	j	CUFF.1197	CUFF.1197.3	70	1.051190	0.367885	1.734496	6.076003	908	CUFF.1197.1	1347
BnaA01g22800D	BnaA01g22800D	j	CUFF.1198	CUFF.1198.1	15	0.412786	0.154884	0.670688	2.365471	1919	CUFF.1198.2	2091
BnaA01g22800D	BnaA01g22800D	j	CUFF.1198	CUFF.1198.2	20	0.550203	0.269258	0.831147	3.152937	2109	CUFF.1198.2	2091
BnaA01g22800D	BnaA01g22800D	c	CUFF.1198	CUFF.1198.3	100	2.732598	1.267721	4.197474	15.659153	521	CUFF.1198.2	2091
-	-	u	CUFF.1199	CUFF.1199.1	100	2.500408	0.994031	4.006784	14.286385	457	CUFF.1199.1	-
BnaA01g22910D	BnaA01g22910D	=	CUFF.1200	CUFF.1200.1	100	5.565733	4.662857	6.468609	31.343730	1509	CUFF.1200.1	1536
BnaA01g22930D	BnaA01g22930D	=	CUFF.1201	CUFF.1201.1	100	2.648696	2.079384	3.218008	15.258044	1777	CUFF.1201.1	1889
BnaA01g22940D	BnaA01g22940D	j	CUFF.1202	CUFF.1202.1	100	0.910755	0.405559	1.415952	5.031799	905	CUFF.1202.1	1110
BnaA01g22950D	BnaA01g22950D	e	CUFF.1203	CUFF.1203.1	100	1.489654	0.969731	2.009577	8.275032	1283	CUFF.1203.1	1501
BnaA01g22960D	BnaA01g22960D	o	CUFF.1204	CUFF.1204.1	100	0.678684	0.326267	1.031102	3.951798	1333	CUFF.1204.1	1579
BnaA01g23010D	BnaA01g23010D	=	CUFF.1205	CUFF.1205.1	100	2.796035	2.066906	3.525164	15.729063	1285	CUFF.1205.1	1359
BnaA01g23050D	BnaA01g23050D	j	CUFF.1206	CUFF.1206.1	100	4.120687	3.225965	5.015409	23.643793	1256	CUFF.1206.1	1507
BnaA01g23090D	BnaA01g23090D	j	CUFF.1207	CUFF.1207.1	100	0.682501	0.419974	0.945028	3.722371	2136	CUFF.1207.1	2862
BnaA01g23100D	BnaA01g23100D	j	CUFF.1208	CUFF.1208.1	94	2.251873	1.556309	2.947437	12.791819	1558	CUFF.1208.3	1987
BnaA01g23100D	BnaA01g23100D	j	CUFF.1208	CUFF.1208.2	75	1.782160	1.124595	2.439725	10.123602	1657	CUFF.1208.3	1987
BnaA01g23100D	BnaA01g23100D	j	CUFF.1208	CUFF.1208.3	100	2.388412	1.782094	2.994731	13.567434	2121	CUFF.1208.3	1987
BnaA01g23100D	BnaA01g23100D	j	CUFF.1208	CUFF.1208.4	64	1.517873	0.994992	2.040755	8.622315	1965	CUFF.1208.3	1987
BnaA01g23120D	BnaA01g23120D	=	CUFF.1209	CUFF.1209.1	100	1.336779	0.690481	1.983078	7.607434	885	CUFF.1209.1	1324
BnaA01g23130D	BnaA01g23130D	j	CUFF.1210	CUFF.1210.1	100	5.118125	3.809470	6.426779	29.000721	885	CUFF.1210.1	1642
BnaA01g23130D	BnaA01g23130D	j	CUFF.1210	CUFF.1210.2	13	0.662543	0.084476	1.240610	3.754153	885	CUFF.1210.1	1642
BnaA01g23140D	BnaA01g23140D	j	CUFF.1211	CUFF.1211.1	100	11.433938	8.952319	13.915558	65.489864	594	CUFF.1211.1	650
BnaA01g23140D	BnaA01g23140D	o	CUFF.1212	CUFF.1212.1	100	8.375360	4.513361	12.237358	49.779926	345	CUFF.1212.1	650
BnaA01g23150D	BnaA01g23150D	j	CUFF.1213	CUFF.1213.1	100	11.880417	10.674035	13.086798	67.940148	2087	CUFF.1213.1	2152
BnaA01g23160D	BnaA01g23160D	c	CUFF.1214	CUFF.1214.1	100	31.099208	27.493712	34.704705	178.823206	695	CUFF.1214.1	896
BnaA01g23170D	BnaA01g23170D	j	CUFF.1215	CUFF.1215.1	100	7.919207	6.681377	9.157037	44.664971	1297	CUFF.1215.1	1252
BnaA01g23180D	BnaA01g23180D	c	CUFF.1216	CUFF.1216.1	100	5.833049	4.759108	6.906991	33.649801	1183	CUFF.1216.1	2053
BnaA01g23200D	BnaA01g23200D	j	CUFF.1217	CUFF.1217.1	70	1.793270	1.337667	2.248873	10.174048	2022	CUFF.1217.1	3368
BnaA01g23200D	BnaA01g23200D	c	CUFF.1217	CUFF.1217.2	100	2.561385	1.421492	3.701278	14.531920	686	CUFF.1217.1	3368
BnaA01g23220D	BnaA01g23220D	=	CUFF.1218	CUFF.1218.1	100	3.644783	2.915294	4.374272	20.391646	1517	CUFF.1218.1	1580
BnaA01g23290D	BnaA01g23290D	=	CUFF.1219	CUFF.1219.1	100	2.765617	2.066721	3.464513	15.541033	1338	CUFF.1219.1	1029
BnaA01g23310D	BnaA01g23310D	j	CUFF.1220	CUFF.1220.1	100	38.231198	29.360446	47.101951	222.104757	327	CUFF.1220.1	816
BnaA01g23340D	BnaA01g23340D	=	CUFF.1221	CUFF.1221.1	100	5.057103	3.908484	6.205722	28.632808	1186	CUFF.1221.2	1203
BnaA01g23340D	BnaA01g23340D	j	CUFF.1221	CUFF.1221.2	56	2.839897	1.928076	3.751717	16.079210	1195	CUFF.1221.2	1203
BnaA01g23390D	BnaA01g23390D	=	CUFF.1222	CUFF.1222.1	100	12.558661	11.001836	14.115487	68.252287	1343	CUFF.1222.1	1467
BnaA01g23420D	BnaA01g23420D	j	CUFF.1223	CUFF.1223.1	100	3.181553	2.658853	3.704254	18.316476	2584	CUFF.1223.1	2648
BnaA01g23480D	BnaA01g23480D	c	CUFF.1224	CUFF.1224.1	100	0.787423	0.312589	1.262257	4.399347	891	CUFF.1224.1	1776
BnaA01g23490D	BnaA01g23490D	e	CUFF.1225	CUFF.1225.1	100	1.887397	0.993150	2.781644	10.642658	988	CUFF.1226.1	1876
BnaA01g23490D	BnaA01g23490D	c	CUFF.1226	CUFF.1226.1	100	2.613529	1.652150	3.574908	14.737169	1008	CUFF.1226.1	1876
BnaA01g23500D	BnaA01g23500D	j	CUFF.1227	CUFF.1227.1	100	3.372213	2.279491	4.464934	19.328620	794	CUFF.1227.1	1009
BnaA01g23510D	BnaA01g23510D	j	CUFF.1228	CUFF.1228.1	100	1.809653	1.313672	2.305635	10.011485	1634	CUFF.1228.1	1785
BnaA01g23520D	BnaA01g23520D	=	CUFF.1229	CUFF.1229.1	100	5.165890	3.773704	6.558076	30.413733	747	CUFF.1229.1	785
BnaA01g23540D	BnaA01g23540D	j	CUFF.1230	CUFF.1230.1	100	9.076766	8.223402	9.930130	51.550814	3148	CUFF.1230.1	2572
BnaA01g23550D	BnaA01g23550D	=	CUFF.1231	CUFF.1231.1	100	14.731297	13.073876	16.388718	82.920001	1254	CUFF.1231.1	1077
BnaA01g23560D	BnaA01g23560D	=	CUFF.1232	CUFF.1232.1	100	3.689941	2.679368	4.700515	20.880182	1037	CUFF.1232.2	1073
BnaA01g23560D	BnaA01g23560D	j	CUFF.1232	CUFF.1232.2	21	0.791014	0.376056	1.205972	4.476092	1455	CUFF.1232.2	1073
BnaA01g23600D	BnaA01g23600D	=	CUFF.1233	CUFF.1233.1	100	3.888708	2.910593	4.866822	22.633494	1041	CUFF.1233.1	1010
BnaA01g23610D	BnaA01g23610D	j	CUFF.1234	CUFF.1234.1	100	1.327497	0.973175	1.681818	7.620623	2224	CUFF.1234.1	3924
BnaA01g23620D	BnaA01g23620D	j	CUFF.1235	CUFF.1235.1	100	11.399489	9.568984	13.229994	64.833038	1009	CUFF.1235.1	1729
BnaA01g23620D	BnaA01g23620D	j	CUFF.1235	CUFF.1235.2	21	2.414629	1.261356	3.567901	13.732871	833	CUFF.1235.1	1729
-	-	u	CUFF.1236	CUFF.1236.1	34	3.545873	2.443610	4.648136	20.419432	949	CUFF.1236.1	-
-	-	u	CUFF.1236	CUFF.1236.2	100	10.302116	7.487469	13.116764	59.326253	563	CUFF.1236.1	-
-	-	u	CUFF.1236	CUFF.1236.3	32	3.291541	1.576781	5.006301	18.954823	583	CUFF.1236.1	-
-	-	u	CUFF.1237	CUFF.1237.1	100	2.214060	0.988680	3.439441	12.749993	631	CUFF.1236.1	-
BnaA01g23630D	BnaA01g23630D	j	CUFF.1238	CUFF.1238.1	100	5.323926	4.178675	6.469178	29.930681	1199	CUFF.1238.2	3207
BnaA01g23630D	BnaA01g23630D	j	CUFF.1238	CUFF.1238.2	24	1.260328	0.696224	1.824431	7.085459	1318	CUFF.1238.2	3207
-	-	u	CUFF.1238	CUFF.1238.3	31	1.675068	0.729077	2.621060	9.417098	851	CUFF.1238.2	-
-	-	u	CUFF.1238	CUFF.1238.4	40	2.111261	1.194642	3.027880	11.869339	951	CUFF.1238.2	-
BnaA01g23630D	BnaA01g23630D	c	CUFF.1239	CUFF.1239.1	100	1.925728	1.207471	2.643985	11.534867	973	CUFF.1239.1	3207
BnaA01g23660D	BnaA01g23660D	=	CUFF.1240	CUFF.1240.1	100	4.142335	3.035128	5.249541	23.401088	963	CUFF.1240.2	1196
BnaA01g23660D	BnaA01g23660D	j	CUFF.1240	CUFF.1240.2	15	0.637577	0.158963	1.116190	3.601831	1041	CUFF.1240.2	1196
BnaA01g23690D	BnaA01g23690D	=	CUFF.1241	CUFF.1241.1	100	9.658199	7.578710	11.737688	53.862219	665	CUFF.1241.1	432
BnaA01g23700D	BnaA01g23700D	j	CUFF.1242	CUFF.1242.1	100	19.210721	16.400991	22.020450	110.272270	746	CUFF.1242.1	1008
BnaA01g23710D	BnaA01g23710D	j	CUFF.1243	CUFF.1243.1	100	0.893829	0.634979	1.152678	5.059873	2848	CUFF.1243.1	2823
BnaA01g23770D	BnaA01g23770D	c	CUFF.1244	CUFF.1244.1	100	3.438780	1.815143	5.062417	20.415014	501	CUFF.1244.1	1525
BnaA01g23800D	BnaA01g23800D	j	CUFF.1245	CUFF.1245.1	19	0.763973	0.404399	1.123546	4.234637	2076	CUFF.1245.1	1878
BnaA01g23800D	BnaA01g23800D	=	CUFF.1245	CUFF.1245.2	100	3.925531	3.214136	4.636925	21.758885	1979	CUFF.1245.1	1878
-	-	u	CUFF.1246	CUFF.1246.1	100	8.241158	5.429629	11.052687	48.008009	439	CUFF.1246.1	-
-	-	u	CUFF.1247	CUFF.1247.1	100	53.101676	40.560716	65.642636	174.688290	289	CUFF.1247.1	-
BnaA01g23830D	BnaA01g23830D	j	CUFF.1248	CUFF.1248.1	100	2.819501	1.409459	4.229544	16.298489	587	CUFF.1248.1	785
BnaA01g23830D	BnaA01g23830D	j	CUFF.1248	CUFF.1248.2	78	2.206375	0.657914	3.754836	12.754233	492	CUFF.1248.1	785
BnaA01g23840D	BnaA01g23840D	c	CUFF.1249	CUFF.1249.1	100	39.860907	35.292936	44.428878	233.046981	661	CUFF.1249.1	2642
BnaA01g23840D	BnaA01g23840D	j	CUFF.1250	CUFF.1250.1	12	2.518245	1.788192	3.248298	14.354902	1424	CUFF.1250.1	2642
BnaA01g23840D	BnaA01g23840D	c	CUFF.1250	CUFF.1250.2	100	21.843846	19.642878	24.044814	124.517795	1306	CUFF.1250.1	2642
BnaA01g23850D	BnaA01g23850D	c	CUFF.1251	CUFF.1251.1	100	54.749705	45.009087	64.490323	317.311979	351	CUFF.1251.2	642
BnaA01g23850D	BnaA01g23850D	j	CUFF.1251	CUFF.1251.2	15	8.103191	4.434043	11.772340	46.963535	351	CUFF.1251.2	642
BnaA01g23880D	BnaA01g23880D	j	CUFF.1252	CUFF.1252.1	100	13.660906	12.012202	15.309611	78.270249	1319	CUFF.1252.1	1636
BnaA01g23900D	BnaA01g23900D	x	CUFF.1253	CUFF.1253.1	100	2.395701	1.247373	3.544030	13.896882	740	CUFF.1253.1	1877
BnaA01g23900D	BnaA01g23900D	j	CUFF.1254	CUFF.1254.1	100	2.890383	2.244664	3.536101	16.766408	1743	CUFF.1254.1	1877
BnaA01g23920D	BnaA01g23920D	c	CUFF.1255	CUFF.1255.1	100	1.036667	0.483620	1.589714	5.849906	914	CUFF.1255.1	2256
BnaA01g24060D	BnaA01g24060D	j	CUFF.1256	CUFF.1256.1	100	4.694480	3.547765	5.841196	27.058013	1131	CUFF.1257.1	246
BnaA01g24060D	BnaA01g24060D	j	CUFF.1256	CUFF.1256.2	42	1.965346	1.127675	2.803017	11.327847	1055	CUFF.1257.1	246
BnaA01g24060D	BnaA01g24060D	o	CUFF.1256	CUFF.1256.3	37	1.715126	1.047760	2.382491	9.885629	1233	CUFF.1257.1	246
BnaA01g24060D	BnaA01g24060D	e	CUFF.1257	CUFF.1257.1	100	3.863313	2.990496	4.736129	22.267336	1292	CUFF.1257.1	246
BnaA01g24090D	BnaA01g24090D	o	CUFF.1258	CUFF.1258.1	100	0.572509	0.277020	0.867997	3.193826	1494	CUFF.1258.1	2340
BnaA01g24140D	BnaA01g24140D	j	CUFF.1259	CUFF.1259.1	100	6.321957	4.996776	7.647138	36.032039	953	CUFF.1259.1	1155
BnaA01g24150D	BnaA01g24150D	j	CUFF.1260	CUFF.1260.1	100	49.126728	45.076210	53.177245	281.762556	999	CUFF.1260.1	1269
BnaA01g24150D	BnaA01g24150D	p	CUFF.1261	CUFF.1261.1	100	32.110194	21.846315	42.374073	114.585712	309	CUFF.1261.1	1269
-	-	u	CUFF.1262	CUFF.1262.1	100	15.693864	7.733755	23.653974	56.003793	309	CUFF.1262.1	-
BnaA01g24160D	BnaA01g24160D	j	CUFF.1263	CUFF.1263.1	100	22.316925	20.035054	24.598795	127.540627	1222	CUFF.1263.1	1735
BnaA01g24160D	BnaA01g24160D	e	CUFF.1264	CUFF.1264.1	100	16.697638	14.364032	19.031243	95.426552	895	CUFF.1263.1	1735
BnaA01g24250D	BnaA01g24250D	=	CUFF.1265	CUFF.1265.1	100	2.683665	2.015103	3.352227	15.114604	1397	CUFF.1265.1	1465
BnaA01g24280D	BnaA01g24280D	e	CUFF.1266	CUFF.1266.1	100	10.852592	9.462876	12.242308	61.599649	1534	CUFF.1266.1	1975
BnaA01g24280D	BnaA01g24280D	=	CUFF.1267	CUFF.1267.1	100	44.685014	41.493407	47.876621	253.633532	1513	CUFF.1266.1	1975
BnaA01g24310D	BnaA01g24310D	c	CUFF.1268	CUFF.1268.1	100	1.530858	0.980958	2.080759	8.905127	1180	CUFF.1268.1	1559
BnaA01g24320D	BnaA01g24320D	=	CUFF.1269	CUFF.1269.1	100	12.667079	10.307716	15.026441	72.807512	698	CUFF.1269.1	1000
BnaA01g24380D	BnaA01g24380D	j	CUFF.1270	CUFF.1270.1	100	4.691929	4.208176	5.175682	26.782244	3975	CUFF.1270.1	378
-	-	u	CUFF.1271	CUFF.1271.1	100	0.728664	0.435337	1.021990	3.999578	1848	CUFF.1271.1	-
BnaA01g24420D	BnaA01g24420D	j	CUFF.1272	CUFF.1272.1	100	3.923998	2.993400	4.854596	22.948747	1207	CUFF.1272.1	1577
BnaA01g24420D	BnaA01g24420D	j	CUFF.1272	CUFF.1272.2	23	0.903369	0.209787	1.596952	5.283182	846	CUFF.1272.1	1577
BnaA01g24430D	BnaA01g24430D	=	CUFF.1273	CUFF.1273.1	100	20.482596	17.829695	23.135497	116.445013	857	CUFF.1273.1	910
-	-	u	CUFF.1274	CUFF.1274.1	100	4.300208	2.995288	5.605129	24.371964	719	CUFF.1274.1	-
BnaA01g24440D	BnaA01g24440D	=	CUFF.1275	CUFF.1275.1	100	30.153280	26.814039	33.492522	171.060398	838	CUFF.1275.1	1081
BnaA01g24510D	BnaA01g24510D	j	CUFF.1276	CUFF.1276.1	100	1.274231	0.964436	1.584027	7.469796	2758	CUFF.1276.1	4951
BnaA01g24510D	BnaA01g24510D	c	CUFF.1277	CUFF.1277.1	100	1.602685	1.092483	2.112886	9.343471	1411	CUFF.1277.1	4951
BnaA01g24510D	BnaA01g24510D	c	CUFF.1278	CUFF.1278.1	100	0.880253	0.453442	1.307065	5.077983	1163	CUFF.1278.1	4951
BnaA01g24530D	BnaA01g24530D	j	CUFF.1279	CUFF.1279.1	35	22.345691	20.647989	24.043393	123.688759	2730	CUFF.1279.1	1463
BnaA01g24530D	BnaA01g24530D	=	CUFF.1279	CUFF.1279.3	100	63.310866	58.150149	68.471582	350.440830	940	CUFF.1279.1	1463
BnaA01g24540D	BnaA01g24540D	e	CUFF.1280	CUFF.1280.1	100	2.974886	1.180962	4.768810	16.497325	413	CUFF.1280.1	276
BnaA01g24550D	BnaA01g24550D	=	CUFF.1281	CUFF.1281.1	100	5.957744	4.674993	7.240495	33.588691	924	CUFF.1281.1	1138
BnaA01g24590D	BnaA01g24590D	o	CUFF.1282	CUFF.1282.1	100	1.999362	1.127005	2.871719	11.831748	743	CUFF.1282.1	765
-	-	u	CUFF.1283	CUFF.1283.1	18	4.260422	2.614774	5.906071	24.417807	702	CUFF.1283.1	-
-	-	u	CUFF.1283	CUFF.1283.2	100	23.087794	19.289014	26.886575	132.323333	604	CUFF.1283.1	-
BnaA01g24620D	BnaA01g24620D	j	CUFF.1284	CUFF.1284.1	100	10.464773	7.529517	13.400029	61.278590	483	CUFF.1284.1	548
BnaA01g24630D	BnaA01g24630D	e	CUFF.1285	CUFF.1285.1	100	3.368566	2.612071	4.125060	18.655116	1947	CUFF.1285.1	1091
BnaA01g24630D	BnaA01g24630D	j	CUFF.1286	CUFF.1286.1	18	4.222660	3.153677	5.291644	23.385090	1438	CUFF.1285.1	1091
BnaA01g24630D	BnaA01g24630D	j	CUFF.1286	CUFF.1286.2	17	3.962764	2.867065	5.058464	21.945787	1522	CUFF.1285.1	1091
BnaA01g24630D	BnaA01g24630D	=	CUFF.1286	CUFF.1286.3	100	23.736651	21.325150	26.148152	131.453560	1438	CUFF.1285.1	1091
BnaA01g24650D	BnaA01g24650D	j	CUFF.1287	CUFF.1287.1	100	17.294772	16.016972	18.572572	98.591725	3139	CUFF.1287.1	2124
BnaA01g24690D	BnaA01g24690D	x	CUFF.1288	CUFF.1288.1	100	24.306566	22.644908	25.968224	138.314957	3368	CUFF.1288.1	2015
BnaA01g24690D	BnaA01g24690D	j	CUFF.1289	CUFF.1289.1	100	81.048843	76.102722	85.994964	461.203249	1559	CUFF.1289.1	2015
BnaA01g24700D	BnaA01g24700D	j	CUFF.1290	CUFF.1290.1	15	0.807661	0.259981	1.355340	4.662532	977	CUFF.1290.1	1067
BnaA01g24700D	BnaA01g24700D	=	CUFF.1290	CUFF.1290.2	100	5.217618	3.916968	6.518268	30.120711	885	CUFF.1290.1	1067
BnaA01g24730D	BnaA01g24730D	x	CUFF.1291	CUFF.1291.1	100	18.432686	15.314998	21.550373	104.826176	750	CUFF.1291.1	815
BnaA01g24730D	BnaA01g24730D	o	CUFF.1292	CUFF.1292.1	100	240.317419	222.628990	258.005848	1366.678552	468	CUFF.1292.1	815
-	-	u	CUFF.1293	CUFF.1293.1	100	3.943719	3.213596	4.673842	22.665235	2105	CUFF.1293.1	-
-	-	u	CUFF.1293	CUFF.1293.2	64	2.542712	1.824359	3.261065	14.613405	1698	CUFF.1293.1	-
BnaA01g24760D	BnaA01g24760D	=	CUFF.1294	CUFF.1294.1	100	6.686447	5.977567	7.395328	38.166184	2736	CUFF.1294.1	2895
BnaA01g24770D	BnaA01g24770D	j	CUFF.1295	CUFF.1295.1	100	3.734987	2.535952	4.934022	21.117305	811	CUFF.1295.2	997
BnaA01g24770D	BnaA01g24770D	j	CUFF.1295	CUFF.1295.2	29	1.083298	0.481477	1.685120	6.124879	1005	CUFF.1295.2	997
BnaA01g24800D	BnaA01g24800D	e	CUFF.1296	CUFF.1296.1	100	31.426920	27.802587	35.051253	182.706354	694	CUFF.1296.1	536
BnaA01g24820D	BnaA01g24820D	j	CUFF.1297	CUFF.1297.1	32	1.697498	1.091259	2.303738	9.657635	1232	CUFF.1297.2	1762
BnaA01g24820D	BnaA01g24820D	j	CUFF.1297	CUFF.1297.2	100	5.235883	4.302700	6.169065	29.788684	1476	CUFF.1297.2	1762
BnaA01g24830D	BnaA01g24830D	j	CUFF.1298	CUFF.1298.1	100	0.771468	0.467730	1.075206	4.300943	1799	CUFF.1298.1	1508
-	-	u	CUFF.1299	CUFF.1299.1	19	1.102934	0.713137	1.492731	6.275429	2856	CUFF.1299.1	-
-	-	u	CUFF.1299	CUFF.1299.2	20	1.199385	0.813962	1.584807	6.824210	2842	CUFF.1299.1	-
-	-	u	CUFF.1299	CUFF.1299.3	100	5.883108	5.111602	6.654615	33.473469	2848	CUFF.1299.1	-
BnaA01g24850D	BnaA01g24850D	=	CUFF.1300	CUFF.1300.1	100	1.237905	0.551710	1.924100	7.236576	750	CUFF.1300.1	591
BnaA01g24870D	BnaA01g24870D	o	CUFF.1301	CUFF.1301.1	100	40.418709	36.628799	44.208619	229.748183	1018	CUFF.1301.1	1214
BnaA01g24870D	BnaA01g24870D	o	CUFF.1301	CUFF.1301.2	24	9.542569	7.478523	11.606614	54.241906	1014	CUFF.1301.1	1214
BnaA01g24920D	BnaA01g24920D	=	CUFF.1302	CUFF.1302.1	100	5.185668	4.021276	6.350060	30.057663	998	CUFF.1302.1	737
BnaA01g24930D	BnaA01g24930D	=	CUFF.1303	CUFF.1303.1	100	6.673396	4.550668	8.796124	38.209235	523	CUFF.1303.1	342
BnaA01g24940D	BnaA01g24940D	j	CUFF.1304	CUFF.1304.1	100	0.670870	0.362425	0.979316	3.705879	1620	CUFF.1304.1	1823
-	-	u	CUFF.1305	CUFF.1305.1	100	2.123779	1.197137	3.050422	11.652707	714	CUFF.1305.1	-
BnaA01g24990D	BnaA01g24990D	=	CUFF.1306	CUFF.1306.1	100	4.602121	3.848085	5.356158	25.984849	1743	CUFF.1306.1	1642
BnaA01g25000D	BnaA01g25000D	=	CUFF.1307	CUFF.1307.1	100	93.677975	87.013290	100.342660	537.538934	845	CUFF.1307.1	751
BnaA01g25020D	BnaA01g25020D	j	CUFF.1308	CUFF.1308.1	100	10.076357	7.727304	12.425411	59.106924	728	CUFF.1308.2	853
BnaA01g25020D	BnaA01g25020D	=	CUFF.1308	CUFF.1308.2	51	5.176619	3.478198	6.875040	30.365539	812	CUFF.1308.2	853
BnaA01g25030D	BnaA01g25030D	j	CUFF.1309	CUFF.1309.1	100	3.713990	2.013408	5.414572	21.520996	542	CUFF.1309.2	814
BnaA01g25030D	BnaA01g25030D	j	CUFF.1309	CUFF.1309.2	42	1.573203	0.795989	2.350418	9.116047	852	CUFF.1309.2	814
BnaA01g25090D	BnaA01g25090D	j	CUFF.1310	CUFF.1310.1	100	1.827737	1.206236	2.449238	10.215935	1161	CUFF.1310.1	1826
-	-	u	CUFF.1311	CUFF.1311.1	100	2.081821	1.485494	2.678148	11.611489	1917	CUFF.1311.1	-
-	-	u	CUFF.1311	CUFF.1311.2	100	2.081821	1.487863	2.675778	11.611489	1917	CUFF.1311.1	-
BnaA01g25140D	BnaA01g25140D	=	CUFF.1312	CUFF.1312.1	100	0.997560	0.560320	1.434800	5.626047	1263	CUFF.1312.1	1092
BnaA01g25250D	BnaA01g25250D	j	CUFF.1313	CUFF.1313.1	54	1.170954	0.866529	1.475379	6.757002	4304	CUFF.1313.1	4346
BnaA01g25250D	BnaA01g25250D	j	CUFF.1313	CUFF.1313.2	100	2.149526	1.768476	2.530576	12.403861	4304	CUFF.1313.1	4346
BnaA01g25270D	BnaA01g25270D	j	CUFF.1314	CUFF.1314.1	100	18.554953	16.852496	20.257410	106.999377	1756	CUFF.1314.1	1276
BnaA01g25280D	BnaA01g25280D	=	CUFF.1315	CUFF.1315.1	100	10.412576	7.464983	13.360169	60.123749	469	CUFF.1315.1	483
BnaA01g25290D	BnaA01g25290D	=	CUFF.1316	CUFF.1316.1	100	5.131734	4.489042	5.774427	29.438398	2599	CUFF.1316.1	1135
BnaA01g25300D	BnaA01g25300D	=	CUFF.1317	CUFF.1317.1	100	55.080782	51.220177	58.941387	316.893803	1310	CUFF.1317.1	1676
BnaA01g25310D	BnaA01g25310D	j	CUFF.1318	CUFF.1318.1	100	0.606007	0.312170	0.899843	3.542610	1577	CUFF.1318.1	3478
BnaA01g25320D	BnaA01g25320D	j	CUFF.1319	CUFF.1319.1	17	0.838777	0.387642	1.289912	4.836636	1384	CUFF.1319.1	2001
BnaA01g25320D	BnaA01g25320D	j	CUFF.1319	CUFF.1319.2	100	4.893379	3.933155	5.853603	28.216667	1370	CUFF.1319.1	2001
BnaA01g25330D	BnaA01g25330D	j	CUFF.1320	CUFF.1320.1	22	0.394419	0.075646	0.713191	2.229273	1403	CUFF.1320.1	1385
BnaA01g25330D	BnaA01g25330D	c	CUFF.1320	CUFF.1320.2	55	1.007878	0.364970	1.650786	5.696576	992	CUFF.1320.1	1385
BnaA01g25330D	BnaA01g25330D	j	CUFF.1320	CUFF.1320.3	100	1.827979	1.203490	2.452468	10.331828	1351	CUFF.1320.1	1385
BnaA01g25340D	BnaA01g25340D	=	CUFF.1321	CUFF.1321.1	100	3.387343	2.694882	4.079803	19.235722	1698	CUFF.1321.1	1626
BnaA01g25350D	BnaA01g25350D	=	CUFF.1322	CUFF.1322.1	100	1.967864	1.421447	2.514282	11.174923	1681	CUFF.1322.1	1446
BnaA01g25360D	BnaA01g25360D	j	CUFF.1323	CUFF.1323.1	100	0.584194	0.300913	0.867475	3.467882	1666	CUFF.1323.1	2017
BnaA01g25380D	BnaA01g25380D	=	CUFF.1324	CUFF.1324.1	100	2.954357	2.406392	3.502321	17.010147	2214	CUFF.1324.1	1784
BnaA01g25390D	BnaA01g25390D	j	CUFF.1325	CUFF.1325.1	62	5.890737	5.059565	6.721910	33.916793	2081	CUFF.1325.1	2108
BnaA01g25390D	BnaA01g25390D	j	CUFF.1325	CUFF.1325.2	100	9.486346	6.704760	12.267933	54.619042	522	CUFF.1325.1	2108
BnaA01g25400D	BnaA01g25400D	o	CUFF.1326	CUFF.1326.1	100	16.816362	14.123589	19.509135	89.565191	675	CUFF.1326.1	590
BnaA01g25410D	BnaA01g25410D	e	CUFF.1327	CUFF.1327.1	100	1.057492	0.614286	1.500699	5.895150	1249	CUFF.1327.1	1203
BnaA01g25450D	BnaA01g25450D	j	CUFF.1328	CUFF.1328.1	100	4.428753	2.575912	6.281595	25.954910	496	CUFF.1328.1	789
BnaA01g25490D	BnaA01g25490D	j	CUFF.1329	CUFF.1329.1	36	7.476571	5.967689	8.985452	42.532144	1159	CUFF.1329.1	1023
BnaA01g25490D	BnaA01g25490D	j	CUFF.1329	CUFF.1329.2	100	20.533013	18.146144	22.919883	116.806636	1145	CUFF.1329.1	1023
-	-	u	CUFF.1330	CUFF.1330.1	100	6.715097	5.869812	7.560381	38.526054	2232	CUFF.1330.1	-
BnaA01g25520D	BnaA01g25520D	=	CUFF.1331	CUFF.1331.1	100	16.311691	12.957752	19.665631	90.633243	516	CUFF.1331.1	446
BnaA01g25550D	BnaA01g25550D	=	CUFF.1332	CUFF.1332.1	100	6.490536	5.360375	7.620697	37.616816	1262	CUFF.1332.1	1164
BnaA01g25570D	BnaA01g25570D	j	CUFF.1333	CUFF.1333.1	100	2.905624	2.448345	3.362904	16.787461	3882	CUFF.1333.1	3881
BnaA01g25570D	BnaA01g25570D	j	CUFF.1333	CUFF.1333.2	40	1.157547	0.828010	1.487083	6.687812	3868	CUFF.1333.1	3881
BnaA01g25570D	BnaA01g25570D	j	CUFF.1333	CUFF.1333.3	20	0.577047	0.334700	0.819394	3.333934	3716	CUFF.1333.1	3881
BnaA01g25600D	BnaA01g25600D	=	CUFF.1334	CUFF.1334.1	100	18.697124	14.445135	22.949114	105.343311	448	CUFF.1334.1	726
BnaA01g25610D	BnaA01g25610D	o	CUFF.1335	CUFF.1335.1	100	1.630935	0.935674	2.326196	9.461909	883	CUFF.1335.1	2031
BnaA01g25610D	BnaA01g25610D	j	CUFF.1336	CUFF.1336.1	100	5.429953	4.478461	6.381444	31.601353	1513	CUFF.1336.1	2031
BnaA01g25610D	BnaA01g25610D	j	CUFF.1336	CUFF.1336.2	27	1.442843	0.641211	2.244475	8.397088	878	CUFF.1336.1	2031
BnaA01g25630D	BnaA01g25630D	j	CUFF.1337	CUFF.1337.1	100	10.484831	9.091586	11.878076	60.174204	1375	CUFF.1337.1	1566
BnaA01g25670D	BnaA01g25670D	=	CUFF.1338	CUFF.1338.2	100	21.284008	17.989990	24.578026	122.454643	719	CUFF.1338.2	856
BnaA01g25680D	BnaA01g25680D	j	CUFF.1339	CUFF.1339.1	19	0.579553	0.294648	0.864458	3.254695	2609	CUFF.1339.3	1964
BnaA01g25680D	BnaA01g25680D	j	CUFF.1339	CUFF.1339.2	21	0.665854	0.342416	0.989291	3.739351	2534	CUFF.1339.3	1964
BnaA01g25680D	BnaA01g25680D	j	CUFF.1339	CUFF.1339.3	100	3.130352	2.570200	3.690504	17.579662	2674	CUFF.1339.3	1964
-	-	u	CUFF.1340	CUFF.1340.1	100	1.257209	0.445445	2.068973	7.048890	614	CUFF.1340.1	-
BnaA01g25720D	BnaA01g25720D	=	CUFF.1341	CUFF.1341.1	100	2.178757	1.464206	2.893309	12.569853	1212	CUFF.1341.1	1173
BnaA01g25720D	BnaA01g25720D	j	CUFF.1341	CUFF.1341.2	33	0.722435	0.248772	1.196097	4.167924	1195	CUFF.1341.1	1173
BnaA01g25730D	BnaA01g25730D	o	CUFF.1342	CUFF.1342.1	13	1.197153	0.665552	1.728755	6.831945	1505	CUFF.1342.1	1473
BnaA01g25730D	BnaA01g25730D	=	CUFF.1342	CUFF.1342.2	100	9.567000	8.271508	10.862492	54.597187	1505	CUFF.1342.1	1473
BnaA01g25770D	BnaA01g25770D	=	CUFF.1343	CUFF.1343.1	100	11.233249	9.513043	12.953455	63.028265	1355	CUFF.1343.1	1233
BnaA01g25770D	BnaA01g25770D	j	CUFF.1343	CUFF.1343.2	22	2.500622	1.625296	3.375948	14.030657	1355	CUFF.1343.1	1233
BnaA01g25770D	BnaA01g25770D	j	CUFF.1343	CUFF.1343.3	49	5.556762	4.270179	6.843345	31.178253	1355	CUFF.1343.1	1233
BnaA01g25780D	BnaA01g25780D	j	CUFF.1344	CUFF.1344.1	100	20.108471	17.766438	22.450505	113.999103	1340	CUFF.1344.2	1828
BnaA01g25780D	BnaA01g25780D	=	CUFF.1344	CUFF.1344.2	92	18.449583	16.225005	20.674161	104.594521	1369	CUFF.1344.2	1828
BnaA01g25790D	BnaA01g25790D	=	CUFF.1345	CUFF.1345.1	100	8.298378	7.244849	9.351907	46.726691	1823	CUFF.1345.1	1855
BnaA01g25800D	BnaA01g25800D	j	CUFF.1346	CUFF.1346.1	100	2.684985	2.290483	3.079488	14.978256	3513	CUFF.1346.1	3496
BnaA01g25810D	BnaA01g25810D	j	CUFF.1347	CUFF.1347.1	100	11.048507	9.436207	12.660807	64.150078	1052	CUFF.1347.1	2459
BnaA01g25880D	BnaA01g25880D	j	CUFF.1348	CUFF.1348.1	100	39.122441	36.320080	41.924803	222.061082	1772	CUFF.1349.1	2433
BnaA01g25880D	BnaA01g25880D	e	CUFF.1349	CUFF.1349.1	100	4.464325	3.703567	5.225083	25.339749	2572	CUFF.1349.1	2433
BnaA01g25890D	BnaA01g25890D	=	CUFF.1350	CUFF.1350.1	100	6.085267	4.663744	7.506791	34.877900	838	CUFF.1350.1	824
BnaA01g25900D	BnaA01g25900D	=	CUFF.1351	CUFF.1351.1	100	16.003732	14.309933	17.697531	92.642844	1486	CUFF.1351.1	1593
BnaA01g25910D	BnaA01g25910D	j	CUFF.1352	CUFF.1352.1	27	0.563906	0.330007	0.797804	3.224094	3203	CUFF.1352.1	3441
BnaA01g25910D	BnaA01g25910D	j	CUFF.1352	CUFF.1352.2	100	2.076921	1.651856	2.501987	11.874667	3201	CUFF.1352.1	3441
BnaA01g25910D	BnaA01g25910D	j	CUFF.1352	CUFF.1352.3	24	0.495001	0.251576	0.738425	2.830134	3201	CUFF.1352.1	3441
BnaA01g25920D	BnaA01g25920D	j	CUFF.1353	CUFF.1353.1	61	2.416307	1.917307	2.915308	13.778241	2681	CUFF.1353.1	2716
BnaA01g25920D	BnaA01g25920D	c	CUFF.1353	CUFF.1353.2	100	3.956034	3.186657	4.725411	22.558053	1897	CUFF.1353.1	2716
BnaA01g25930D	BnaA01g25930D	i	CUFF.1354	CUFF.1354.1	19	50.714966	44.220247	57.209685	292.176117	499	CUFF.1354.1	345
-	-	u	CUFF.1354	CUFF.1354.2	100	264.188405	247.069624	281.307186	1522.026905	532	CUFF.1354.2	-
BnaA01g25950D	BnaA01g25950D	e	CUFF.1355	CUFF.1355.1	100	7.228688	6.242483	8.214893	40.393206	1655	CUFF.1355.1	812
BnaA01g25990D	BnaA01g25990D	j	CUFF.1356	CUFF.1356.1	100	8.720897	7.273756	10.168037	49.502264	1221	CUFF.1356.1	1371
BnaA01g25990D	BnaA01g25990D	j	CUFF.1356	CUFF.1356.2	35	3.035228	2.047375	4.023082	17.228811	1132	CUFF.1356.1	1371
BnaA01g26020D	BnaA01g26020D	=	CUFF.1357	CUFF.1357.1	100	5.130552	4.154714	6.106390	29.712634	1311	CUFF.1357.1	1319
BnaA01g26030D	BnaA01g26030D	=	CUFF.1358	CUFF.1358.1	100	1.417276	0.798726	2.035826	7.592819	930	CUFF.1358.1	840
BnaA01g26040D	BnaA01g26040D	j	CUFF.1359	CUFF.1359.1	100	1.309469	0.655035	1.963903	7.253181	828	CUFF.1359.1	1890
BnaA01g26040D	BnaA01g26040D	e	CUFF.1360	CUFF.1360.1	100	1.261938	0.682104	1.841772	6.831329	941	CUFF.1360.1	1890
BnaA01g26050D	BnaA01g26050D	=	CUFF.1361	CUFF.1361.1	100	1.329272	0.815338	1.843205	7.664767	1229	CUFF.1361.1	1816
BnaA01g26060D	BnaA01g26060D	j	CUFF.1362	CUFF.1362.1	41	1.506258	1.067988	1.944527	8.647195	2820	CUFF.1362.1	309
BnaA01g26060D	BnaA01g26060D	j	CUFF.1362	CUFF.1362.2	100	3.643726	2.967534	4.319918	20.918072	2629	CUFF.1362.1	309
BnaA01g26060D	BnaA01g26060D	j	CUFF.1362	CUFF.1362.3	58	2.122034	1.618063	2.626006	12.182274	2657	CUFF.1362.1	309
BnaA01g26060D	BnaA01g26060D	j	CUFF.1362	CUFF.1362.4	70	2.536103	1.936928	3.135278	14.559379	2326	CUFF.1362.1	309
BnaA01g26060D	BnaA01g26060D	j	CUFF.1362	CUFF.1362.5	62	2.247674	1.700150	2.795198	12.903550	2371	CUFF.1362.1	309
BnaA01g26070D	BnaA01g26070D	j	CUFF.1363	CUFF.1363.1	100	0.987994	0.633096	1.342892	5.639658	1692	CUFF.1363.1	1869
BnaA01g26080D	BnaA01g26080D	=	CUFF.1364	CUFF.1364.1	100	3.210600	1.774776	4.646425	18.374394	534	CUFF.1364.1	636
BnaA01g26090D	BnaA01g26090D	o	CUFF.1365	CUFF.1365.1	100	1.868809	1.010131	2.727488	10.533569	716	CUFF.1365.1	2404
BnaA01g26090D	BnaA01g26090D	c	CUFF.1366	CUFF.1366.1	100	1.066308	0.697829	1.434787	6.252649	1737	CUFF.1366.1	2404
BnaA01g26110D	BnaA01g26110D	=	CUFF.1367	CUFF.1367.1	100	1.760753	1.095354	2.426153	9.881384	993	CUFF.1367.1	873
BnaA01g26130D	BnaA01g26130D	j	CUFF.1368	CUFF.1368.1	24	2.162975	1.524510	2.801439	12.249075	2044	CUFF.1368.1	2604
BnaA01g26130D	BnaA01g26130D	=	CUFF.1368	CUFF.1368.2	100	8.975553	7.863914	10.087193	50.829181	2043	CUFF.1368.1	2604
BnaA01g26140D	BnaA01g26140D	=	CUFF.1369	CUFF.1369.1	100	14.963030	13.316416	16.609644	85.449386	1456	CUFF.1369.1	1629
BnaA01g26170D	BnaA01g26170D	c	CUFF.1370	CUFF.1370.1	100	1.909709	1.200563	2.618856	11.095913	959	CUFF.1370.1	1350
BnaA01g26190D	BnaA01g26190D	j	CUFF.1371	CUFF.1371.1	100	0.875974	0.452463	1.299485	5.084621	1220	CUFF.1371.1	1189
BnaA01g26200D	BnaA01g26200D	j	CUFF.1372	CUFF.1372.1	100	5.671306	4.920880	6.421731	32.466791	2351	CUFF.1372.1	2234
BnaA01g26220D	BnaA01g26220D	e	CUFF.1373	CUFF.1373.1	100	1.450229	0.624617	2.275841	8.205751	650	CUFF.1373.1	1348
BnaA01g26220D	BnaA01g26220D	e	CUFF.1374	CUFF.1374.1	100	2.146607	1.379678	2.913536	11.911524	927	CUFF.1374.1	1348
BnaA01g26230D	BnaA01g26230D	j	CUFF.1375	CUFF.1375.1	100	3.159425	2.542190	3.776661	18.059448	1987	CUFF.1375.1	3669
BnaA01g26230D	BnaA01g26230D	j	CUFF.1375	CUFF.1375.2	14	0.451039	0.133547	0.768531	2.578163	1620	CUFF.1375.1	3669
BnaA01g26230D	BnaA01g26230D	j	CUFF.1376	CUFF.1376.1	100	4.101461	3.251337	4.951585	23.711745	1439	CUFF.1376.1	3669
BnaA01g26230D	BnaA01g26230D	j	CUFF.1376	CUFF.1376.2	13	0.530027	0.158763	0.901292	3.064243	1437	CUFF.1376.1	3669
BnaA01g26230D	BnaA01g26230D	p	CUFF.1377	CUFF.1377.1	100	13.760144	10.214653	17.305635	77.362391	456	CUFF.1377.1	3669
BnaA01g26250D	BnaA01g26250D	=	CUFF.1378	CUFF.1378.1	100	2.851415	2.203160	3.499669	16.331363	1515	CUFF.1378.1	1666
BnaA01g26270D	BnaA01g26270D	=	CUFF.1379	CUFF.1379.1	100	16.761736	15.299650	18.223821	96.322713	2147	CUFF.1379.1	2144
BnaA01g26310D	BnaA01g26310D	j	CUFF.1380	CUFF.1380.1	65	2.964981	2.197076	3.732886	16.982391	1702	CUFF.1380.1	1092
BnaA01g26310D	BnaA01g26310D	j	CUFF.1380	CUFF.1380.2	78	3.562907	2.723096	4.402718	20.407106	1702	CUFF.1380.1	1092
BnaA01g26310D	BnaA01g26310D	j	CUFF.1380	CUFF.1380.3	100	4.574989	3.633948	5.516030	26.203963	1512	CUFF.1380.1	1092
BnaA01g26310D	BnaA01g26310D	j	CUFF.1380	CUFF.1380.4	46	2.083205	1.374804	2.791605	11.931881	1583	CUFF.1380.1	1092
BnaA01g26330D	BnaA01g26330D	=	CUFF.1381	CUFF.1381.1	100	7.241271	6.083402	8.399141	41.348297	1338	CUFF.1381.1	1485
BnaA01g26340D	BnaA01g26340D	=	CUFF.1382	CUFF.1382.1	100	1.717796	1.314982	2.120611	9.661841	2226	CUFF.1382.1	1389
-	-	u	CUFF.1383	CUFF.1383.1	100	2.440353	1.611723	3.268983	14.173951	927	CUFF.1383.1	-
BnaA01g26470D	BnaA01g26470D	j	CUFF.1384	CUFF.1384.1	13	3.463694	2.006555	4.920832	19.977352	769	CUFF.1384.2	1004
BnaA01g26470D	BnaA01g26470D	=	CUFF.1384	CUFF.1384.2	100	26.006090	22.888002	29.124178	149.993868	868	CUFF.1384.2	1004
BnaA01g26500D	BnaA01g26500D	j	CUFF.1385	CUFF.1385.1	100	12.174691	10.887127	13.462254	68.318735	1629	CUFF.1385.1	2236
BnaA01g26530D	BnaA01g26530D	j	CUFF.1386	CUFF.1386.1	36	2.030608	1.437465	2.623751	11.634529	1859	CUFF.1386.1	1181
BnaA01g26530D	BnaA01g26530D	j	CUFF.1386	CUFF.1386.2	37	2.109806	1.460368	2.759243	12.088298	1781	CUFF.1386.1	1181
BnaA01g26530D	BnaA01g26530D	j	CUFF.1386	CUFF.1386.3	100	5.665451	4.074772	7.256131	32.460650	818	CUFF.1386.1	1181
BnaA01g26530D	BnaA01g26530D	j	CUFF.1386	CUFF.1386.4	47	2.654215	1.685184	3.623246	15.207535	1002	CUFF.1386.1	1181
BnaA01g26540D	BnaA01g26540D	j	CUFF.1387	CUFF.1387.1	100	5.598271	4.833290	6.363252	31.576401	2225	CUFF.1387.1	2139
BnaA01g26550D	BnaA01g26550D	=	CUFF.1388	CUFF.1388.1	100	11.824759	10.673897	12.975621	66.912933	1904	CUFF.1388.1	2016
BnaA01g26560D	BnaA01g26560D	=	CUFF.1389	CUFF.1389.1	100	42.211851	36.567370	47.856331	250.115681	500	CUFF.1389.1	610
BnaA01g26600D	BnaA01g26600D	=	CUFF.1390	CUFF.1390.1	100	2.608509	2.041514	3.175504	14.788715	2041	CUFF.1390.1	1983
BnaA01g26600D	BnaA01g26600D	j	CUFF.1390	CUFF.1390.2	17	0.453153	0.157404	0.748902	2.569111	2012	CUFF.1390.1	1983
BnaA01g26630D	BnaA01g26630D	j	CUFF.1391	CUFF.1391.1	100	1.502051	1.001396	2.002707	8.699123	1397	CUFF.1391.1	2414
BnaA01g26630D	BnaA01g26630D	c	CUFF.1392	CUFF.1392.1	100	4.767163	3.045856	6.488470	28.672407	550	CUFF.1392.1	2414
BnaA01g26650D	BnaA01g26650D	j	CUFF.1393	CUFF.1393.1	76	1.043516	0.368134	1.718898	5.917941	943	CUFF.1393.2	2006
BnaA01g26650D	BnaA01g26650D	=	CUFF.1393	CUFF.1393.2	100	1.374044	0.956419	1.791670	7.792420	2048	CUFF.1393.2	2006
BnaA01g26670D	BnaA01g26670D	=	CUFF.1394	CUFF.1394.1	100	1.421159	0.750775	2.091542	7.769086	831	CUFF.1394.1	905
BnaA01g26690D	BnaA01g26690D	=	CUFF.1395	CUFF.1395.1	100	4.389194	3.212532	5.565857	24.876615	851	CUFF.1395.1	663
BnaA01g26720D	BnaA01g26720D	=	CUFF.1396	CUFF.1396.1	100	79.848316	77.049204	82.647428	439.866389	2124	CUFF.1396.1	1909
BnaA01g26730D	BnaA01g26730D	=	CUFF.1397	CUFF.1397.1	100	10.510127	9.436647	11.583606	60.558919	2295	CUFF.1397.1	2384
BnaA01g26740D	BnaA01g26740D	j	CUFF.1398	CUFF.1398.1	60	3.751181	2.783014	4.719347	21.295017	1332	CUFF.1398.2	2158
BnaA01g26740D	BnaA01g26740D	j	CUFF.1398	CUFF.1398.2	100	6.246071	5.351566	7.140576	35.458218	2080	CUFF.1398.2	2158
BnaA01g26750D	BnaA01g26750D	=	CUFF.1399	CUFF.1399.1	100	85.271764	72.945547	97.597981	491.306091	351	CUFF.1399.1	502
BnaA01g26770D	BnaA01g26770D	j	CUFF.1400	CUFF.1400.1	27	0.419649	0.124735	0.714563	2.359929	1513	CUFF.1400.2	2719
BnaA01g26770D	BnaA01g26770D	j	CUFF.1400	CUFF.1400.2	100	1.549699	1.188980	1.910417	8.714851	2682	CUFF.1400.2	2719
BnaA01g26780D	BnaA01g26780D	j	CUFF.1401	CUFF.1401.1	19	2.235084	1.221605	3.248562	12.591412	903	CUFF.1401.2	1388
BnaA01g26780D	BnaA01g26780D	j	CUFF.1401	CUFF.1401.2	100	11.660029	9.677658	13.642400	65.687125	908	CUFF.1401.2	1388
BnaA01g26800D	BnaA01g26800D	j	CUFF.1402	CUFF.1402.1	100	2.781384	2.313646	3.249121	15.952435	2946	CUFF.1402.1	2711
BnaA01g26800D	BnaA01g26800D	j	CUFF.1402	CUFF.1402.2	34	0.956824	0.452138	1.461509	5.487796	1327	CUFF.1402.1	2711
BnaA01g26810D	BnaA01g26810D	=	CUFF.1403	CUFF.1403.1	100	3.327456	2.292525	4.362386	19.490397	829	CUFF.1403.1	1089
BnaA01g26820D	BnaA01g26820D	j	CUFF.1404	CUFF.1404.1	100	3.739493	3.272765	4.206221	21.284503	3868	CUFF.1404.1	3901
-	-	u	CUFF.1405	CUFF.1405.1	100	88.800354	82.836426	94.764281	498.560246	1001	CUFF.1405.1	-
BnaA01g26840D	BnaA01g26840D	=	CUFF.1406	CUFF.1406.1	100	1.326755	0.660834	1.992675	7.392864	983	CUFF.1406.1	871
BnaA01g26840D	BnaA01g26840D	o	CUFF.1406	CUFF.1406.2	51	0.677136	0.160745	1.193526	3.773095	983	CUFF.1406.1	871
BnaA01g26860D	BnaA01g26860D	=	CUFF.1407	CUFF.1407.1	100	4.517425	3.728742	5.306109	25.840605	1886	CUFF.1407.1	1808
BnaA01g26880D	BnaA01g26880D	x	CUFF.1408	CUFF.1408.1	100	1.179157	0.718550	1.639764	6.745022	1889	CUFF.1408.1	786
BnaA01g26890D	BnaA01g26890D	j	CUFF.1409	CUFF.1409.1	100	3.038457	1.821567	4.255348	16.918036	657	CUFF.1409.1	552
BnaA01g26950D	BnaA01g26950D	j	CUFF.1410	CUFF.1410.1	13	2.605191	1.516313	3.694069	15.021557	940	CUFF.1410.1	2200
BnaA01g26950D	BnaA01g26950D	j	CUFF.1410	CUFF.1410.2	100	19.638646	17.093678	22.183614	113.236631	940	CUFF.1410.1	2200
BnaA01g26950D	BnaA01g26950D	j	CUFF.1410	CUFF.1410.3	15	2.931635	1.834662	4.028609	16.903840	940	CUFF.1410.1	2200
BnaA01g26950D	BnaA01g26950D	j	CUFF.1411	CUFF.1411.1	21	0.578089	0.176547	0.979631	3.210868	1371	CUFF.1411.2	2200
BnaA01g26950D	BnaA01g26950D	j	CUFF.1411	CUFF.1411.2	100	2.778886	2.047864	3.509907	15.434695	1389	CUFF.1411.2	2200
-	-	u	CUFF.1412	CUFF.1412.1	100	1.859859	0.658971	3.060746	7.537933	494	CUFF.1412.1	-
BnaA01g26980D	BnaA01g26980D	=	CUFF.1413	CUFF.1413.1	100	8.186909	6.869225	9.504593	45.976159	1312	CUFF.1413.1	1219
BnaA01g26980D	BnaA01g26980D	o	CUFF.1413	CUFF.1413.2	17	1.350840	0.693775	2.007905	7.586067	1312	CUFF.1413.1	1219
BnaA01g27000D	BnaA01g27000D	=	CUFF.1414	CUFF.1414.1	100	12.226791	10.808874	13.644708	69.313194	1556	CUFF.1414.1	1886
BnaA01g27010D	BnaA01g27010D	j	CUFF.1415	CUFF.1415.1	99	1.417526	0.793692	2.041360	7.926804	1312	CUFF.1415.2	1706
BnaA01g27010D	BnaA01g27010D	j	CUFF.1415	CUFF.1415.2	100	1.427606	0.870909	1.984304	7.983172	1518	CUFF.1415.2	1706
BnaA01g27090D	BnaA01g27090D	=	CUFF.1416	CUFF.1416.1	100	25.642356	23.958913	27.325798	141.868128	1944	CUFF.1416.1	1859
BnaA01g27100D	BnaA01g27100D	j	CUFF.1417	CUFF.1417.1	100	3.940691	2.787503	5.093879	23.127464	797	CUFF.1417.1	795
BnaA01g27120D	BnaA01g27120D	p	CUFF.1418	CUFF.1418.1	100	4.856689	3.273650	6.439729	28.737535	608	CUFF.1418.1	156
BnaA01g27130D	BnaA01g27130D	j	CUFF.1419	CUFF.1419.1	100	10.116405	8.617311	11.615499	57.778356	1167	CUFF.1419.1	1210
BnaA01g27160D	BnaA01g27160D	j	CUFF.1420	CUFF.1420.1	32	1.396604	0.957813	1.835396	7.907763	2667	CUFF.1420.1	3037
BnaA01g27160D	BnaA01g27160D	j	CUFF.1420	CUFF.1420.2	100	4.421692	3.744446	5.098938	25.036221	2660	CUFF.1420.1	3037
BnaA01g27170D	BnaA01g27170D	=	CUFF.1421	CUFF.1421.1	100	7.520099	6.460532	8.579666	41.946046	1627	CUFF.1421.1	1539
BnaA01g27290D	BnaA01g27290D	j	CUFF.1422	CUFF.1422.1	100	2.610491	1.494120	3.726862	14.709051	680	CUFF.1422.1	3561
BnaA01g27290D	BnaA01g27290D	c	CUFF.1423	CUFF.1423.1	100	3.045638	2.553945	3.537331	17.202596	2794	CUFF.1423.1	3561
BnaA01g27300D	BnaA01g27300D	=	CUFF.1424	CUFF.1424.1	100	50.031475	43.074217	56.988733	287.546237	440	CUFF.1424.1	613
BnaA01g27320D	BnaA01g27320D	=	CUFF.1425	CUFF.1425.1	100	9.001354	7.573647	10.429062	52.949615	1061	CUFF.1425.1	1147
BnaA01g27330D	BnaA01g27330D	=	CUFF.1426	CUFF.1426.1	100	10.378341	7.860114	12.896567	61.365900	558	CUFF.1426.1	683
BnaA01g27340D	BnaA01g27340D	=	CUFF.1427	CUFF.1427.1	100	57.421284	51.163051	63.679518	331.628283	520	CUFF.1427.1	592
BnaA01g27360D	BnaA01g27360D	j	CUFF.1428	CUFF.1428.1	100	2.041438	1.364333	2.718544	11.758709	1116	CUFF.1428.1	1151
BnaA01g27420D	BnaA01g27420D	=	CUFF.1429	CUFF.1429.1	100	16.850641	15.124863	18.576419	94.364083	1518	CUFF.1429.1	1644
BnaA01g27410D	BnaA01g27410D	e	CUFF.1430	CUFF.1430.1	100	1.727543	1.063036	2.392051	9.460693	994	CUFF.1430.1	795
-	-	u	CUFF.1431	CUFF.1431.1	100	5.381299	2.633402	8.129197	27.564557	373	CUFF.1431.1	-
BnaA01g27450D	BnaA01g27450D	j	CUFF.1432	CUFF.1432.1	44	0.292391	0.082650	0.502133	1.683671	2132	CUFF.1432.1	2123
BnaA01g27450D	BnaA01g27450D	j	CUFF.1432	CUFF.1432.2	25	0.169440	0.005031	0.333848	0.975680	2131	CUFF.1432.1	2123
BnaA01g27450D	BnaA01g27450D	j	CUFF.1432	CUFF.1432.3	100	0.665019	0.273319	1.056719	3.829362	1362	CUFF.1432.1	2123
BnaA01g27460D	BnaA01g27460D	=	CUFF.1433	CUFF.1433.1	100	106.085759	97.227289	114.944230	609.840414	584	CUFF.1433.1	806
BnaA01g27470D	BnaA01g27470D	=	CUFF.1434	CUFF.1434.1	100	28.252306	25.240958	31.263654	163.562545	937	CUFF.1434.1	1229
BnaA01g27490D	BnaA01g27490D	e	CUFF.1435	CUFF.1435.1	100	0.637110	0.269569	1.004650	3.257146	1151	CUFF.1435.1	1047
BnaA01g27520D	BnaA01g27520D	=	CUFF.1436	CUFF.1436.1	100	1.541275	1.167615	1.914935	9.061411	2353	CUFF.1436.1	2185
BnaA01g27540D	BnaA01g27540D	=	CUFF.1437	CUFF.1437.1	100	2.740668	2.233923	3.247413	15.195200	2221	CUFF.1437.1	2004
BnaA01g27550D	BnaA01g27550D	c	CUFF.1438	CUFF.1438.1	100	3.477522	2.820336	4.134707	19.538137	2014	CUFF.1438.2	2644
BnaA01g27550D	BnaA01g27550D	j	CUFF.1438	CUFF.1438.2	20	0.698791	0.387279	1.010304	3.926096	2293	CUFF.1438.2	2644
BnaA01g27560D	BnaA01g27560D	p	CUFF.1439	CUFF.1439.1	100	3.511396	2.713836	4.308957	19.060666	1290	CUFF.1439.1	381
BnaA01g27570D	BnaA01g27570D	x	CUFF.1440	CUFF.1440.1	100	53.205722	48.812938	57.598506	300.073646	1223	CUFF.1440.1	1023
BnaA01g27570D	BnaA01g27570D	=	CUFF.1441	CUFF.1441.1	100	569.078578	542.331916	595.825240	3209.532325	932	CUFF.1441.1	1023
BnaA01g27580D	BnaA01g27580D	e	CUFF.1442	CUFF.1442.1	100	2.700670	2.074723	3.326617	15.190317	2343	CUFF.1442.1	1783
BnaA01g27580D	BnaA01g27580D	j	CUFF.1443	CUFF.1443.1	100	17.054798	15.436939	18.672658	95.927228	1927	CUFF.1442.1	1783
BnaA01g27600D	BnaA01g27600D	j	CUFF.1444	CUFF.1444.1	100	0.815867	0.454478	1.177256	4.484963	1489	CUFF.1444.1	2153
BnaA01g27650D	BnaA01g27650D	=	CUFF.1445	CUFF.1445.1	100	0.345076	0.115344	0.574807	1.876376	1515	CUFF.1445.1	1521
BnaA01g27660D	BnaA01g27660D	=	CUFF.1446	CUFF.1446.1	100	3.708920	2.442249	4.975590	20.148203	701	CUFF.1446.1	678
BnaA01g27690D	BnaA01g27690D	c	CUFF.1447	CUFF.1447.1	100	4.768830	2.005102	7.532559	27.659564	352	CUFF.1447.1	1594
BnaA01g27690D	BnaA01g27690D	c	CUFF.1448	CUFF.1448.1	100	4.743366	3.559119	5.927612	27.385766	903	CUFF.1448.1	1594
BnaA01g27710D	BnaA01g27710D	=	CUFF.1449	CUFF.1449.1	100	997.455257	950.519051	1044.391463	5740.648977	619	CUFF.1450.1	957
BnaA01g27710D	BnaA01g27710D	e	CUFF.1450	CUFF.1450.1	100	50.980258	47.397161	54.563355	293.406408	1473	CUFF.1450.1	957
BnaA01g27720D	BnaA01g27720D	j	CUFF.1451	CUFF.1451.1	35	7.290885	6.435395	8.146376	41.518031	2680	CUFF.1451.1	2884
BnaA01g27720D	BnaA01g27720D	c	CUFF.1451	CUFF.1451.2	56	11.795403	9.802574	13.788232	67.169061	919	CUFF.1451.1	2884
BnaA01g27720D	BnaA01g27720D	c	CUFF.1451	CUFF.1451.3	100	20.951712	17.493858	24.409565	119.309766	663	CUFF.1451.1	2884
BnaA01g27750D	BnaA01g27750D	j	CUFF.1452	CUFF.1452.1	100	0.540166	0.251830	0.828502	3.189801	1526	CUFF.1452.1	1591
BnaA01g27770D	BnaA01g27770D	=	CUFF.1453	CUFF.1453.1	100	1.058317	0.596555	1.520079	5.796751	1183	CUFF.1453.1	1219
BnaA01g27800D	BnaA01g27800D	j	CUFF.1454	CUFF.1454.1	13	2.870316	1.669759	4.070872	15.854238	755	CUFF.1454.1	1636
BnaA01g27800D	BnaA01g27800D	c	CUFF.1454	CUFF.1454.2	100	22.118014	18.608074	25.627954	122.169238	628	CUFF.1454.1	1636
BnaA01g27810D	BnaA01g27810D	=	CUFF.1455	CUFF.1455.1	100	12.301000	10.895186	13.706814	70.631288	1593	CUFF.1455.1	1372
BnaA01g27820D	BnaA01g27820D	=	CUFF.1456	CUFF.1456.1	100	47.443912	41.903017	52.984806	271.348933	580	CUFF.1456.1	728
BnaA01g27850D	BnaA01g27850D	=	CUFF.1457	CUFF.1457.1	100	0.611607	0.390724	0.832490	3.520010	2568	CUFF.1457.1	2475
BnaA01g27890D	BnaA01g27890D	j	CUFF.1458	CUFF.1458.1	100	1.604871	0.975501	2.234241	8.825014	1008	CUFF.1458.1	1080
BnaA01g27900D	BnaA01g27900D	e	CUFF.1459	CUFF.1459.1	100	0.917054	0.481460	1.352649	5.149049	1650	CUFF.1460.1	2358
BnaA01g27900D	BnaA01g27900D	j	CUFF.1460	CUFF.1460.1	100	1.194292	0.829938	1.558646	6.705674	2389	CUFF.1460.1	2358
BnaA01g27930D	BnaA01g27930D	e	CUFF.1461	CUFF.1461.1	100	3.320311	2.471305	4.169317	18.636289	1589	CUFF.1462.1	2198
BnaA01g27930D	BnaA01g27930D	j	CUFF.1462	CUFF.1462.1	100	5.121106	4.484818	5.757395	28.743821	3313	CUFF.1462.1	2198
BnaA01g27990D	BnaA01g27990D	j	CUFF.1463	CUFF.1463.1	52	3.621902	2.592118	4.651685	20.375706	1064	CUFF.1463.1	1633
BnaA01g27990D	BnaA01g27990D	=	CUFF.1463	CUFF.1463.2	100	6.901899	5.076053	8.727745	38.827963	729	CUFF.1463.1	1633
BnaA01g28080D	BnaA01g28080D	=	CUFF.1464	CUFF.1464.1	100	6.183208	5.224115	7.142301	34.926325	1491	CUFF.1464.1	1602
BnaA01g28090D	BnaA01g28090D	j	CUFF.1465	CUFF.1465.1	89	1.266559	0.968944	1.564173	7.242051	4304	CUFF.1465.2	4258
BnaA01g28090D	BnaA01g28090D	j	CUFF.1465	CUFF.1465.2	100	1.419391	1.135884	1.702899	8.115932	4896	CUFF.1465.2	4258
-	-	u	CUFF.1466	CUFF.1466.1	100	4.744617	2.373398	7.115835	28.239604	402	CUFF.1466.1	-
BnaA01g28140D	BnaA01g28140D	j	CUFF.1467	CUFF.1467.1	100	5.554496	4.601914	6.507078	31.768678	1379	CUFF.1467.1	1389
BnaA01g28170D	BnaA01g28170D	c	CUFF.1468	CUFF.1468.1	100	6.556568	4.969433	8.143703	36.730397	757	CUFF.1468.1	1826
BnaA01g28170D	BnaA01g28170D	j	CUFF.1469	CUFF.1469.1	17	0.649179	0.161009	1.137349	3.763712	1032	CUFF.1469.2	1826
BnaA01g28170D	BnaA01g28170D	c	CUFF.1469	CUFF.1469.2	100	3.856487	2.843532	4.869443	22.358554	1035	CUFF.1469.2	1826
BnaA01g28200D	BnaA01g28200D	=	CUFF.1470	CUFF.1470.1	100	8.519487	6.342005	10.696970	50.344609	599	CUFF.1470.1	630
BnaA01g28220D	BnaA01g28220D	j	CUFF.1471	CUFF.1471.1	44	0.707502	0.340162	1.074843	3.914888	1832	CUFF.1471.2	1708
BnaA01g28220D	BnaA01g28220D	j	CUFF.1471	CUFF.1471.2	38	0.609567	0.227926	0.991208	3.372974	1833	CUFF.1471.2	1708
BnaA01g28220D	BnaA01g28220D	j	CUFF.1471	CUFF.1471.3	27	0.438358	0.148006	0.728711	2.425608	1833	CUFF.1471.2	1708
BnaA01g28220D	BnaA01g28220D	j	CUFF.1471	CUFF.1471.4	57	0.931598	0.414545	1.448650	5.154895	1374	CUFF.1471.2	1708
BnaA01g28220D	BnaA01g28220D	x	CUFF.1472	CUFF.1472.1	100	0.647860	0.269858	1.025862	3.584862	1337	CUFF.1472.1	1708
BnaA01g28250D	BnaA01g28250D	j	CUFF.1473	CUFF.1473.1	14	1.197240	0.762791	1.631689	6.755412	2480	CUFF.1473.1	2495
BnaA01g28250D	BnaA01g28250D	=	CUFF.1473	CUFF.1473.2	100	8.359829	7.402509	9.317150	47.170228	2478	CUFF.1473.1	2495
BnaA01g28260D	BnaA01g28260D	=	CUFF.1474	CUFF.1474.1	100	3.385594	2.558375	4.212813	19.327966	1186	CUFF.1474.1	915
BnaA01g28280D	BnaA01g28280D	j	CUFF.1475	CUFF.1475.1	100	1.123311	0.624698	1.621925	6.432196	1469	CUFF.1475.1	1116
BnaA01g28280D	BnaA01g28280D	j	CUFF.1475	CUFF.1475.2	83	0.932411	0.423956	1.440867	5.339082	1319	CUFF.1475.1	1116
BnaA01g28290D	BnaA01g28290D	j	CUFF.1476	CUFF.1476.1	100	1.163106	0.740573	1.585639	6.658806	1501	CUFF.1476.1	522
BnaA01g28310D	BnaA01g28310D	j	CUFF.1477	CUFF.1477.1	100	4.749688	4.052573	5.446802	27.132015	2323	CUFF.1477.1	2244
BnaA01g28310D	BnaA01g28310D	c	CUFF.1477	CUFF.1477.2	80	3.798482	2.108231	5.488733	21.698371	579	CUFF.1477.1	2244
BnaA01g28330D	BnaA01g28330D	j	CUFF.1478	CUFF.1478.1	100	22.668957	21.161229	24.176686	130.171992	3291	CUFF.1478.1	3677
BnaA01g28350D	BnaA01g28350D	=	CUFF.1479	CUFF.1479.1	100	2.214999	1.496419	2.933579	12.516508	1048	CUFF.1479.1	477
BnaA01g28370D	BnaA01g28370D	j	CUFF.1480	CUFF.1480.1	100	12.486629	11.310329	13.662929	71.568536	1936	CUFF.1480.1	1623
BnaA01g28390D	BnaA01g28390D	=	CUFF.1481	CUFF.1481.1	100	9.973915	7.114033	12.833797	57.828016	472	CUFF.1481.1	633
BnaA01g28410D	BnaA01g28410D	j	CUFF.1482	CUFF.1482.1	50	3.194168	2.699444	3.688892	18.278960	3936	CUFF.1482.1	3922
BnaA01g28410D	BnaA01g28410D	j	CUFF.1482	CUFF.1482.2	100	6.376997	5.631952	7.122042	36.493030	3309	CUFF.1482.1	3922
BnaA01g28500D	BnaA01g28500D	=	CUFF.1483	CUFF.1483.1	100	20.110568	17.545515	22.675622	116.089760	890	CUFF.1483.1	1019
BnaA01g28510D	BnaA01g28510D	=	CUFF.1484	CUFF.1484.1	100	18.360062	9.691269	27.028856	104.217528	262	CUFF.1484.1	678
BnaA01g28530D	BnaA01g28530D	=	CUFF.1485	CUFF.1485.1	100	5.059715	4.413461	5.705969	29.018075	2540	CUFF.1485.1	1329
BnaA01g28550D	BnaA01g28550D	j	CUFF.1486	CUFF.1486.1	48	12.570876	8.838927	16.302825	71.930117	515	CUFF.1486.2	796
BnaA01g28550D	BnaA01g28550D	=	CUFF.1486	CUFF.1486.2	100	26.351626	22.796034	29.907218	150.783090	742	CUFF.1486.2	796
BnaA01g28580D	BnaA01g28580D	j	CUFF.1487	CUFF.1487.1	100	34.125359	30.724049	37.526668	196.425740	917	CUFF.1487.1	1237
BnaA01g28610D	BnaA01g28610D	c	CUFF.1488	CUFF.1488.1	100	14.773797	11.364401	18.183193	88.099569	483	CUFF.1488.1	794
BnaA01g28630D	BnaA01g28630D	j	CUFF.1489	CUFF.1489.1	100	1.397342	0.976426	1.818258	7.975851	1763	CUFF.1489.1	1887
BnaA01g28690D	BnaA01g28690D	=	CUFF.1490	CUFF.1490.1	100	0.792672	0.384138	1.201206	4.546616	1177	CUFF.1490.1	1409
BnaA01g28710D	BnaA01g28710D	j	CUFF.1491	CUFF.1491.1	78	53.877317	49.844335	57.910299	304.764683	1522	CUFF.1491.1	1535
BnaA01g28710D	BnaA01g28710D	j	CUFF.1491	CUFF.1491.2	100	68.920820	64.169734	73.671905	389.860388	1449	CUFF.1491.1	1535
BnaA01g28760D	BnaA01g28760D	=	CUFF.1492	CUFF.1492.1	100	0.935932	0.371544	1.500320	5.323371	789	CUFF.1492.1	784
BnaA01g28790D	BnaA01g28790D	j	CUFF.1493	CUFF.1493.1	100	2.542663	1.925705	3.159621	14.291980	1515	CUFF.1493.1	1790
BnaA01g28800D	BnaA01g28800D	j	CUFF.1494	CUFF.1494.1	40	0.424544	0.204417	0.644670	2.424865	2922	CUFF.1494.1	2698
BnaA01g28800D	BnaA01g28800D	j	CUFF.1494	CUFF.1494.2	100	1.063047	0.756887	1.369206	6.071798	2903	CUFF.1494.1	2698
BnaA01g28820D	BnaA01g28820D	=	CUFF.1495	CUFF.1495.1	100	8.524515	6.262455	10.786575	49.237671	659	CUFF.1495.1	754
BnaA01g28820D	BnaA01g28820D	j	CUFF.1495	CUFF.1495.2	52	4.440476	2.627477	6.253474	25.648227	651	CUFF.1495.1	754
BnaA01g28850D	BnaA01g28850D	j	CUFF.1496	CUFF.1496.1	93	3.395863	2.679021	4.112704	19.524797	1695	CUFF.1496.1	2131
BnaA01g28850D	BnaA01g28850D	c	CUFF.1496	CUFF.1496.2	100	3.643754	2.519388	4.768119	20.950065	933	CUFF.1496.1	2131
BnaA01g28880D	BnaA01g28880D	j	CUFF.1497	CUFF.1497.1	100	0.601283	0.222573	0.979992	3.587454	1090	CUFF.1497.1	1559
BnaA01g28900D	BnaA01g28900D	j	CUFF.1498	CUFF.1498.1	80	3.596770	2.512143	4.681397	20.642190	875	CUFF.1498.1	917
BnaA01g28900D	BnaA01g28900D	c	CUFF.1498	CUFF.1498.2	100	4.501206	2.700269	6.302142	25.832829	544	CUFF.1498.1	917
BnaA01g28910D	BnaA01g28910D	j	CUFF.1499	CUFF.1499.1	100	1.610297	0.925762	2.294831	9.366852	934	CUFF.1499.1	957
-	-	u	CUFF.1500	CUFF.1500.1	100	13.405640	8.235326	18.575955	79.612200	324	CUFF.1500.1	-
BnaA01g28980D	BnaA01g28980D	=	CUFF.1501	CUFF.1501.1	100	3.083621	1.894324	4.272918	17.376036	651	CUFF.1501.1	839
BnaA01g28990D	BnaA01g28990D	j	CUFF.1502	CUFF.1502.1	100	3.406564	2.348397	4.464731	19.713364	933	CUFF.1502.1	912
BnaA01g28990D	BnaA01g28990D	=	CUFF.1502	CUFF.1502.2	63	2.146555	1.087928	3.205181	12.421847	762	CUFF.1502.1	912
BnaA01g29010D	BnaA01g29010D	e	CUFF.1503	CUFF.1503.1	100	3.362943	2.546950	4.178936	18.787402	1206	CUFF.1503.1	1204
BnaA01g29020D	BnaA01g29020D	=	CUFF.1504	CUFF.1504.1	100	14.717288	12.585241	16.849335	85.669381	861	CUFF.1504.1	889
BnaA01g29030D	BnaA01g29030D	j	CUFF.1505	CUFF.1505.1	100	5.375774	4.539105	6.212442	30.796598	2015	CUFF.1505.1	968
BnaA01g29030D	BnaA01g29030D	j	CUFF.1505	CUFF.1505.2	20	1.083839	0.638541	1.529137	6.209071	2014	CUFF.1505.1	968
BnaA01g29060D	BnaA01g29060D	j	CUFF.1506	CUFF.1506.1	100	3.349258	2.601638	4.096878	18.718835	1416	CUFF.1506.1	1167
BnaA01g29080D	BnaA01g29080D	=	CUFF.1507	CUFF.1507.1	100	6.351629	5.527964	7.175295	35.639660	2034	CUFF.1507.1	2054
-	-	u	CUFF.1508	CUFF.1508.1	100	58.822386	53.086460	64.558312	341.990646	577	CUFF.1508.1	-
BnaA01g29130D	BnaA01g29130D	e	CUFF.1509	CUFF.1509.1	100	20.634685	18.022118	23.247252	117.806806	891	CUFF.1510.1	1156
BnaA01g29130D	BnaA01g29130D	=	CUFF.1510	CUFF.1510.1	100	133.235142	125.267385	141.202899	760.661313	1001	CUFF.1510.1	1156
BnaA01g29140D	BnaA01g29140D	c	CUFF.1511	CUFF.1511.1	100	1.117310	0.740143	1.494478	6.350770	1772	CUFF.1511.1	3152
BnaA01g29170D	BnaA01g29170D	j	CUFF.1512	CUFF.1512.1	100	2.423990	1.941604	2.906376	13.697145	2175	CUFF.1512.1	2403
BnaA01g29180D	BnaA01g29180D	e	CUFF.1513	CUFF.1513.1	100	3.853356	3.316497	4.390215	21.582722	2744	CUFF.1513.1	2043
BnaA01g29230D	BnaA01g29230D	e	CUFF.1514	CUFF.1514.1	100	18.306406	15.695928	20.916884	104.880218	800	CUFF.1515.1	2508
BnaA01g29230D	BnaA01g29230D	j	CUFF.1515	CUFF.1515.1	58	6.093660	5.155919	7.031401	34.911516	1905	CUFF.1515.1	2508
BnaA01g29230D	BnaA01g29230D	c	CUFF.1515	CUFF.1515.2	100	10.483773	8.833648	12.133898	60.063147	1168	CUFF.1515.1	2508
BnaA01g29260D	BnaA01g29260D	c	CUFF.1516	CUFF.1516.1	100	0.970891	0.476506	1.465275	5.427741	1046	CUFF.1516.1	1757
BnaA01g29280D	BnaA01g29280D	j	CUFF.1517	CUFF.1517.1	100	0.620651	0.343087	0.898214	3.583706	1731	CUFF.1517.1	1683
[truncated: 74,585 more rows]
