# Supplementary material for: Differences in Alternative Splicing between Yellow and Black-Seeded Rapeseed
Source: Plants (Basel). 2020 Jul 31;9(8):977. doi: 10.3390/plants9080977 (PMC7465011; doi:10.3390/plants9080977)
Supplement: Supplementary file 1 [file plants-09-00977-s001.zip › Supplementary Materials/Table S1/SRR5591720cufcompF.transcripts.gtf.tmap]

ref_gene_id	ref_id	class_code	cuff_gene_id	cuff_id	FMI	FPKM	FPKM_conf_lo	FPKM_conf_hi	cov	len	major_iso_id	ref_match_len
-	-	u	CUFF.1	CUFF.1.1	56	12722.242495	9766.628265	15677.856725	64964.265687	136	CUFF.1.1	-
-	-	u	CUFF.1	CUFF.1.2	100	22577.660045	18505.371798	26649.948292	115289.510189	135	CUFF.1.1	-
BnaA01g00030D	BnaA01g00030D	j	CUFF.2	CUFF.2.1	31	2.793938	2.100814	3.487061	15.376147	2106	CUFF.2.1	2168
BnaA01g00030D	BnaA01g00030D	j	CUFF.2	CUFF.2.2	100	9.111587	7.988328	10.234846	50.144680	2102	CUFF.2.1	2168
BnaA01g00050D	BnaA01g00050D	=	CUFF.3	CUFF.3.1	100	29.499183	26.945240	32.053126	160.865618	1119	CUFF.3.1	1397
BnaA01g00060D	BnaA01g00060D	=	CUFF.4	CUFF.4.1	100	1.025659	0.491146	1.560173	5.673269	936	CUFF.4.1	1106
BnaA01g00010D	BnaA01g00010D	o	CUFF.5	CUFF.5.1	100	324.004155	295.490326	352.517983	1826.115258	341	CUFF.5.1	607
BnaA01g00020D	BnaA01g00020D	j	CUFF.6	CUFF.6.1	100	36.713820	33.542856	39.884784	206.922245	1237	CUFF.6.1	819
BnaA01g00440D	BnaA01g00440D	j	CUFF.7	CUFF.7.1	76	3.881168	3.259649	4.502687	21.591110	3175	CUFF.7.1	3486
BnaA01g00440D	BnaA01g00440D	j	CUFF.7	CUFF.7.2	100	5.090288	4.330176	5.850400	28.317499	2923	CUFF.7.1	3486
BnaA01g00440D	BnaA01g00440D	j	CUFF.7	CUFF.7.3	32	1.611803	1.087428	2.136178	8.966531	2561	CUFF.7.1	3486
BnaA01g00450D	BnaA01g00450D	=	CUFF.8	CUFF.8.1	100	107.494835	99.530062	115.459609	558.485094	719	CUFF.8.1	805
BnaA01g00460D	BnaA01g00460D	j	CUFF.9	CUFF.9.1	100	21.206804	16.805161	25.608446	119.246539	466	CUFF.10.1	1936
BnaA01g00460D	BnaA01g00460D	e	CUFF.10	CUFF.10.1	100	4.312555	3.015826	5.609284	24.249635	764	CUFF.10.1	1936
BnaA01g00460D	BnaA01g00460D	j	CUFF.11	CUFF.11.1	100	12.924452	11.293646	14.555258	73.029329	1295	CUFF.11.1	1936
BnaA01g00480D	BnaA01g00480D	j	CUFF.12	CUFF.12.1	100	7.358723	6.197305	8.520141	40.333934	1377	CUFF.12.1	1029
BnaA01g00490D	BnaA01g00490D	j	CUFF.13	CUFF.13.1	100	7.480988	5.206965	9.755012	41.234865	600	CUFF.14.1	360
BnaA01g00490D	BnaA01g00490D	j	CUFF.13	CUFF.13.2	71	5.284285	3.474800	7.093769	29.126736	674	CUFF.14.1	360
BnaA01g00490D	BnaA01g00490D	e	CUFF.14	CUFF.14.1	100	4.544824	3.211978	5.877670	25.050861	869	CUFF.14.1	360
BnaA01g00500D	BnaA01g00500D	j	CUFF.15	CUFF.15.1	100	4.628861	3.595020	5.662702	25.221890	1414	CUFF.15.1	1406
BnaA01g00500D	BnaA01g00500D	j	CUFF.15	CUFF.15.2	56	2.588636	1.709372	3.467899	14.105043	1354	CUFF.15.1	1406
BnaA01g00500D	BnaA01g00500D	j	CUFF.15	CUFF.15.3	20	0.917343	0.355864	1.478822	4.998450	1352	CUFF.15.1	1406
BnaA01g00510D	BnaA01g00510D	j	CUFF.16	CUFF.16.1	100	0.681233	0.368221	0.994245	3.803593	1561	CUFF.16.1	1446
BnaA01g00570D	BnaA01g00570D	e	CUFF.17	CUFF.17.1	100	1.053411	0.672066	1.434757	5.774071	2329	CUFF.17.1	1419
BnaA01g00570D	BnaA01g00570D	j	CUFF.18	CUFF.18.1	100	9.207066	7.921667	10.492464	50.466746	1523	CUFF.17.1	1419
BnaA01g00580D	BnaA01g00580D	=	CUFF.19	CUFF.19.1	100	8.920355	7.850062	9.990648	48.690575	1945	CUFF.19.1	1840
BnaA01g00600D	BnaA01g00600D	=	CUFF.20	CUFF.20.1	100	47.095910	43.759202	50.432617	260.191785	1529	CUFF.21.1	1542
BnaA01g00600D	BnaA01g00600D	e	CUFF.21	CUFF.21.1	100	7.550639	6.496072	8.605206	41.715180	1947	CUFF.21.1	1542
BnaA01g00610D	BnaA01g00610D	e	CUFF.22	CUFF.22.1	100	6.903006	5.385124	8.420887	38.627658	877	CUFF.22.1	731
BnaA01g00610D	BnaA01g00610D	=	CUFF.23	CUFF.23.1	100	45.845972	39.988603	51.703342	256.543687	538	CUFF.22.1	731
BnaA01g00650D	BnaA01g00650D	j	CUFF.24	CUFF.24.1	36	5.496698	4.320339	6.673056	30.570985	1279	CUFF.24.1	1180
BnaA01g00650D	BnaA01g00650D	j	CUFF.24	CUFF.24.2	100	15.083442	13.101091	17.065792	83.889580	1176	CUFF.24.1	1180
BnaA01g00660D	BnaA01g00660D	j	CUFF.25	CUFF.25.1	100	10.032020	8.970109	11.093930	55.952399	2618	CUFF.25.1	2780
BnaA01g00660D	BnaA01g00660D	c	CUFF.25	CUFF.25.2	79	7.885214	6.715448	9.054980	43.978847	1856	CUFF.25.1	2780
BnaA01g00680D	BnaA01g00680D	=	CUFF.26	CUFF.26.1	100	18.211203	16.760344	19.662061	100.946240	2521	CUFF.26.1	2280
BnaA01g00690D	BnaA01g00690D	=	CUFF.27	CUFF.27.1	100	6.545792	5.483924	7.607660	36.066043	1341	CUFF.27.1	1347
BnaA01g00700D	BnaA01g00700D	j	CUFF.28	CUFF.28.1	100	16.267354	14.861132	17.673576	90.188412	2297	CUFF.28.1	2595
BnaA01g00710D	BnaA01g00710D	=	CUFF.29	CUFF.29.1	100	8.177205	6.804782	9.549628	44.884958	1068	CUFF.29.1	594
BnaA01g00080D	BnaA01g00080D	=	CUFF.30	CUFF.30.1	100	25.657295	23.407042	27.907548	142.327027	1499	CUFF.30.1	609
BnaA01g00090D	BnaA01g00090D	=	CUFF.31	CUFF.31.1	100	3.423687	2.800477	4.046897	19.003426	2195	CUFF.31.1	2094
BnaA01g00100D	BnaA01g00100D	=	CUFF.32	CUFF.32.1	100	8.266129	7.371591	9.160668	45.881756	2649	CUFF.32.1	1362
BnaA01g00120D	BnaA01g00120D	=	CUFF.33	CUFF.33.1	100	2.588332	1.868438	3.308225	14.559648	1239	CUFF.33.1	1020
BnaA01g00130D	BnaA01g00130D	o	CUFF.34	CUFF.34.1	100	36.140220	31.754441	40.525999	202.354471	749	CUFF.35.1	729
BnaA01g00130D	BnaA01g00130D	=	CUFF.35	CUFF.35.1	100	9.620218	7.592172	11.648264	53.865033	986	CUFF.35.1	729
BnaA01g00170D	BnaA01g00170D	j	CUFF.36	CUFF.36.1	42	2.284811	1.627894	2.941728	12.739208	1735	CUFF.36.2	1794
BnaA01g00170D	BnaA01g00170D	j	CUFF.36	CUFF.36.2	100	5.502106	4.588192	6.416021	30.677579	1814	CUFF.36.2	1794
BnaA01g00180D	BnaA01g00180D	j	CUFF.37	CUFF.37.1	22	6.099535	5.250018	6.949052	34.286518	2083	CUFF.37.2	1296
BnaA01g00190D	BnaA01g00190D	j	CUFF.37	CUFF.37.2	100	27.353997	25.430613	29.277382	153.761447	2428	CUFF.37.2	2049
BnaA01g00200D	BnaA01g00200D	e	CUFF.38	CUFF.38.1	100	5.301606	4.165198	6.438015	29.270710	1558	CUFF.38.1	1433
BnaA01g00200D	BnaA01g00200D	=	CUFF.39	CUFF.39.1	100	26.948700	24.334727	29.562672	148.786518	1309	CUFF.38.1	1433
BnaA01g00210D	BnaA01g00210D	j	CUFF.42	CUFF.42.1	44	40.084229	37.285729	42.882729	223.155064	2316	CUFF.42.1	2422
BnaA01g00210D	BnaA01g00210D	c	CUFF.42	CUFF.42.2	100	90.696182	85.541935	95.850429	504.919582	1920	CUFF.42.1	2422
-	-	u	CUFF.43	CUFF.43.1	52	8.253944	5.202252	11.305636	46.870540	430	CUFF.43.1	-
-	-	u	CUFF.43	CUFF.43.2	100	15.767744	10.283368	21.252121	89.538126	342	CUFF.43.1	-
BnaA01g00280D	BnaA01g00280D	=	CUFF.44	CUFF.44.1	100	1.263786	0.875517	1.652055	7.082878	1850	CUFF.44.1	1867
BnaA01g00310D	BnaA01g00310D	=	CUFF.45	CUFF.45.1	100	4.199916	3.173730	5.226103	22.765539	1021	CUFF.45.1	741
BnaA01g00320D	BnaA01g00320D	e	CUFF.46	CUFF.46.1	100	1.421651	0.940814	1.902487	7.826862	1839	CUFF.46.1	1684
BnaA01g00320D	BnaA01g00320D	j	CUFF.47	CUFF.47.1	100	16.706090	14.838322	18.573857	91.974960	1358	CUFF.46.1	1684
BnaA01g00340D	BnaA01g00340D	=	CUFF.48	CUFF.48.1	100	0.884879	0.512717	1.257040	4.846794	1996	CUFF.48.1	1971
BnaA01g00340D	BnaA01g00340D	j	CUFF.48	CUFF.48.2	84	0.742819	0.319280	1.166357	4.068680	1525	CUFF.48.1	1971
BnaA01g00360D	BnaA01g00360D	=	CUFF.49	CUFF.49.1	100	1.860145	1.350105	2.370184	10.084612	1678	CUFF.49.1	1299
BnaA01g00380D	BnaA01g00380D	=	CUFF.50	CUFF.50.1	100	1.619203	1.253192	1.985215	8.922153	2662	CUFF.50.1	2588
BnaA01g00390D	BnaA01g00390D	=	CUFF.51	CUFF.51.1	100	77.330374	72.551710	82.109038	431.255847	1421	CUFF.51.1	1711
BnaA01g00400D	BnaA01g00400D	e	CUFF.52	CUFF.52.1	100	0.799579	0.338435	1.260723	4.325352	1248	CUFF.52.1	1090
BnaA01g00400D	BnaA01g00400D	=	CUFF.53	CUFF.53.1	100	3.584627	2.456840	4.712413	19.391173	878	CUFF.52.1	1090
BnaA01g00400D	BnaA01g00400D	p	CUFF.54	CUFF.54.1	100	16.443736	13.901202	18.986271	87.205478	735	CUFF.54.1	1090
BnaA01g00410D	BnaA01g00410D	=	CUFF.55	CUFF.55.1	100	10.585170	8.984284	12.186055	57.595405	1106	CUFF.55.1	1332
BnaA01g00420D	BnaA01g00420D	c	CUFF.57	CUFF.57.1	100	8.744653	7.586291	9.903015	47.176993	1637	CUFF.57.1	1671
BnaA01g00800D	BnaA01g00800D	=	CUFF.61	CUFF.61.1	100	9.857408	8.291927	11.422890	55.048530	1081	CUFF.61.1	1226
BnaA01g00730D	BnaA01g00730D	=	CUFF.40	CUFF.40.1	100	18.393516	16.346958	20.440073	102.965784	1228	CUFF.40.1	1232
BnaA01g00760D	BnaA01g00760D	=	CUFF.41	CUFF.41.1	86	9.610840	7.609011	11.612669	52.715896	833	CUFF.41.2	1385
BnaA01g00760D	BnaA01g00760D	j	CUFF.41	CUFF.41.2	100	11.219963	9.807136	12.632790	61.542005	1559	CUFF.41.2	1385
BnaA01g00770D	BnaA01g00770D	j	CUFF.56	CUFF.56.1	100	29.198996	26.828863	31.569128	160.971368	2110	CUFF.56.2	2042
BnaA01g00770D	BnaA01g00770D	j	CUFF.56	CUFF.56.2	91	26.465624	24.247209	28.684040	145.902543	2164	CUFF.56.2	2042
-	-	u	CUFF.58	CUFF.58.1	100	39.351691	35.798844	42.904538	217.759734	845	CUFF.58.1	-
BnaA01g00780D	BnaA01g00780D	=	CUFF.59	CUFF.59.1	100	26.321793	23.217903	29.425682	144.752939	910	CUFF.60.1	913
BnaA01g00780D	BnaA01g00780D	e	CUFF.60	CUFF.60.1	100	4.637321	3.480970	5.793673	25.502287	1218	CUFF.60.1	913
BnaA01g00790D	BnaA01g00790D	j	CUFF.62	CUFF.62.1	100	68.945974	62.310419	75.581530	386.974264	616	CUFF.62.1	1545
BnaA01g00850D	BnaA01g00850D	j	CUFF.63	CUFF.63.1	13	0.970518	0.562244	1.378791	5.347145	1955	CUFF.63.1	1978
BnaA01g00850D	BnaA01g00850D	c	CUFF.63	CUFF.63.2	100	7.623034	6.465924	8.780145	41.999720	1519	CUFF.63.1	1978
BnaA01g00860D	BnaA01g00860D	j	CUFF.64	CUFF.64.1	100	8.525624	5.994922	11.056326	43.655884	537	CUFF.64.1	744
BnaA01g00860D	BnaA01g00860D	j	CUFF.64	CUFF.64.2	24	2.032711	0.591683	3.473738	10.408597	533	CUFF.64.1	744
BnaA01g00870D	BnaA01g00870D	e	CUFF.65	CUFF.65.1	100	0.769419	0.342622	1.196216	4.119239	1043	CUFF.65.1	1803
BnaA01g00810D	BnaA01g00810D	=	CUFF.66	CUFF.66.1	100	80.917920	76.046335	85.789504	453.020152	1482	CUFF.66.1	1224
BnaA01g00880D	BnaA01g00880D	j	CUFF.67	CUFF.67.1	83	5.170591	3.939302	6.401879	28.654869	981	CUFF.67.1	1324
BnaA01g00880D	BnaA01g00880D	c	CUFF.67	CUFF.67.2	100	6.197108	3.765429	8.628787	34.343721	492	CUFF.67.1	1324
BnaA01g00890D	BnaA01g00890D	j	CUFF.68	CUFF.68.1	84	4.763314	3.941721	5.584907	26.596302	1877	CUFF.68.1	1562
BnaA01g00890D	BnaA01g00890D	c	CUFF.68	CUFF.68.2	100	5.679398	3.879539	7.479256	31.711323	727	CUFF.68.1	1562
BnaA01g00910D	BnaA01g00910D	j	CUFF.69	CUFF.69.1	100	6.122633	5.196082	7.049185	34.115103	1829	CUFF.69.1	1626
BnaA01g00910D	BnaA01g00910D	c	CUFF.69	CUFF.69.2	98	5.977823	4.466005	7.489640	33.308223	861	CUFF.69.1	1626
BnaA01g00920D	BnaA01g00920D	j	CUFF.70	CUFF.70.1	73	9.743678	7.909981	11.577375	54.642139	915	CUFF.70.1	1228
BnaA01g00920D	BnaA01g00920D	c	CUFF.70	CUFF.70.2	100	13.386158	10.038777	16.733539	75.069016	536	CUFF.70.1	1228
BnaA01g00940D	BnaA01g00940D	j	CUFF.71	CUFF.71.1	100	8.024603	6.508641	9.540566	44.947415	1171	CUFF.71.2	1252
BnaA01g00940D	BnaA01g00940D	j	CUFF.71	CUFF.71.2	70	5.597608	4.493720	6.701495	31.353325	1481	CUFF.71.2	1252
BnaA01g00960D	BnaA01g00960D	=	CUFF.72	CUFF.72.1	100	1.093496	0.459771	1.727220	5.912717	764	CUFF.72.1	689
BnaA01g00970D	BnaA01g00970D	=	CUFF.73	CUFF.73.1	100	5.961890	5.137570	6.786209	33.154392	1946	CUFF.73.1	1529
BnaA01g00930D	BnaA01g00930D	j	CUFF.74	CUFF.74.1	18	11.069438	8.802030	13.336845	61.072392	951	CUFF.74.1	1005
BnaA01g00930D	BnaA01g00930D	=	CUFF.74	CUFF.74.2	100	61.643321	56.379530	66.907112	340.099038	873	CUFF.74.1	1005
BnaA01g00990D	BnaA01g00990D	j	CUFF.75	CUFF.75.1	79	4.689305	3.996500	5.382110	26.142612	2354	CUFF.75.1	2061
BnaA01g00990D	BnaA01g00990D	c	CUFF.75	CUFF.75.2	100	5.939747	3.956809	7.922685	33.113758	586	CUFF.75.1	2061
BnaA01g01020D	BnaA01g01020D	x	CUFF.76	CUFF.76.1	100	32.904271	30.410873	35.397669	182.030404	1260	CUFF.76.1	1297
-	-	u	CUFF.77	CUFF.77.1	41	2.454764	1.793715	3.115813	13.495217	2050	CUFF.77.3	-
-	-	u	CUFF.77	CUFF.77.2	69	4.105354	3.178571	5.032137	22.569435	1755	CUFF.77.3	-
-	-	u	CUFF.77	CUFF.77.3	100	5.979699	4.997171	6.962227	32.873763	2059	CUFF.77.3	-
BnaA01g01400D	BnaA01g01400D	j	CUFF.78	CUFF.78.1	100	0.547459	0.282011	0.812907	3.056712	1753	CUFF.78.1	1792
BnaA01g01420D	BnaA01g01420D	j	CUFF.79	CUFF.79.1	17	6.400560	5.428699	7.372420	35.573341	2122	CUFF.79.1	1704
BnaA01g01420D	BnaA01g01420D	j	CUFF.79	CUFF.79.2	100	36.764755	33.912027	39.617483	204.332941	1557	CUFF.79.1	1704
BnaA01g01430D	BnaA01g01430D	j	CUFF.80	CUFF.80.1	23	1.035530	0.687717	1.383343	5.707312	3300	CUFF.80.1	3316
BnaA01g01430D	BnaA01g01430D	j	CUFF.80	CUFF.80.2	100	4.550754	3.937355	5.164153	25.081432	3300	CUFF.80.1	3316
-	-	u	CUFF.81	CUFF.81.1	100	32.306053	27.399811	37.212296	183.062697	525	CUFF.81.1	-
BnaA01g01030D	BnaA01g01030D	=	CUFF.82	CUFF.82.1	100	8.963944	7.870669	10.057220	50.794314	1880	CUFF.82.1	1461
BnaA01g01040D	BnaA01g01040D	=	CUFF.83	CUFF.83.1	100	29.830966	26.763396	32.898536	161.370896	1091	CUFF.83.1	1337
BnaA01g01040D	BnaA01g01040D	e	CUFF.84	CUFF.84.1	100	9.970344	7.936451	12.004238	53.934673	994	CUFF.83.1	1337
BnaA01g01070D	BnaA01g01070D	j	CUFF.85	CUFF.85.1	91	6.159735	5.032321	7.287149	34.054857	1274	CUFF.85.2	2059
BnaA01g01070D	BnaA01g01070D	j	CUFF.85	CUFF.85.2	37	2.505684	1.912470	3.098898	13.852985	1787	CUFF.85.2	2059
BnaA01g01070D	BnaA01g01070D	c	CUFF.85	CUFF.85.3	100	6.779641	4.451547	9.107735	37.482086	505	CUFF.85.2	2059
BnaA01g01080D	BnaA01g01080D	=	CUFF.86	CUFF.86.1	100	6.979552	5.607737	8.351367	37.427667	949	CUFF.86.1	804
BnaA01g01090D	BnaA01g01090D	=	CUFF.87	CUFF.87.1	100	2.278420	1.433999	3.122841	13.086013	888	CUFF.87.1	844
BnaA01g01100D	BnaA01g01100D	=	CUFF.88	CUFF.88.1	100	12.739676	10.902192	14.577161	70.685226	1224	CUFF.88.1	1113
BnaA01g01100D	BnaA01g01100D	j	CUFF.88	CUFF.88.2	48	6.098667	4.609596	7.587738	33.838041	1103	CUFF.88.1	1113
BnaA01g01120D	BnaA01g01120D	=	CUFF.89	CUFF.89.1	100	4.227640	3.479539	4.975741	23.283366	1679	CUFF.89.1	1464
BnaA01g01150D	BnaA01g01150D	=	CUFF.90	CUFF.90.1	100	5.289904	3.832930	6.746878	29.178589	719	CUFF.90.1	886
BnaA01g01170D	BnaA01g01170D	=	CUFF.91	CUFF.91.1	100	7.561121	6.546057	8.576184	39.724848	1996	CUFF.91.1	1058
BnaA01g01180D	BnaA01g01180D	o	CUFF.92	CUFF.92.1	100	1.217525	0.694296	1.740755	6.396673	1853	CUFF.91.1	1357
BnaA01g01180D	BnaA01g01180D	c	CUFF.93	CUFF.93.1	100	22.311013	19.589120	25.032906	123.589088	964	CUFF.94.1	1357
BnaA01g01180D	BnaA01g01180D	e	CUFF.94	CUFF.94.1	100	2.839831	1.891189	3.788474	15.730893	1210	CUFF.94.1	1357
BnaA01g01180D	BnaA01g01180D	p	CUFF.95	CUFF.95.1	100	49.927832	46.181409	53.674255	277.604149	1309	CUFF.95.1	1357
-	-	u	CUFF.95	CUFF.95.2	18	8.901178	6.938189	10.864166	49.491512	1012	CUFF.95.1	-
BnaA01g01190D	BnaA01g01190D	j	CUFF.96	CUFF.96.1	100	4.798461	3.707223	5.889699	26.788691	1057	CUFF.96.1	559
BnaA01g01210D	BnaA01g01210D	c	CUFF.97	CUFF.97.1	100	2.985820	1.329585	4.642055	17.106433	449	CUFF.97.1	3826
BnaA01g01210D	BnaA01g01210D	e	CUFF.98	CUFF.98.1	100	1.217586	0.542191	1.892982	6.575389	750	CUFF.98.1	3826
BnaA01g01210D	BnaA01g01210D	j	CUFF.99	CUFF.99.1	100	2.363185	1.875018	2.851351	12.977590	2121	CUFF.99.1	3826
BnaA01g01250D	BnaA01g01250D	j	CUFF.100	CUFF.100.1	100	1.467879	0.827244	2.108514	8.010004	921	CUFF.100.1	1570
BnaA01g01270D	BnaA01g01270D	j	CUFF.101	CUFF.101.1	100	5.506954	4.420913	6.592995	30.844568	1528	CUFF.101.2	1810
BnaA01g01270D	BnaA01g01270D	j	CUFF.101	CUFF.101.2	57	3.133656	2.251369	4.015944	17.551678	1533	CUFF.101.2	1810
BnaA01g01270D	BnaA01g01270D	e	CUFF.102	CUFF.102.1	100	1.674898	1.016960	2.332836	9.381142	1041	CUFF.101.2	1810
BnaA01g01290D	BnaA01g01290D	j	CUFF.103	CUFF.103.1	100	1.940777	1.311893	2.569661	10.648588	1218	CUFF.103.1	330
BnaA01g01310D	BnaA01g01310D	=	CUFF.104	CUFF.104.1	100	12.766187	11.408720	14.123654	71.491106	1894	CUFF.104.1	2123
BnaA01g01310D	BnaA01g01310D	e	CUFF.105	CUFF.105.1	100	6.001533	4.095315	7.907751	33.608800	700	CUFF.104.1	2123
BnaA01g01320D	BnaA01g01320D	c	CUFF.106	CUFF.106.1	100	1.672297	0.861445	2.483148	9.662571	740	CUFF.106.1	1584
BnaA01g01330D	BnaA01g01330D	j	CUFF.107	CUFF.107.1	100	34.011537	31.917046	36.106027	189.116325	2950	CUFF.107.1	3598
BnaA01g01340D	BnaA01g01340D	j	CUFF.108	CUFF.108.1	51	1.613954	1.136123	2.091785	8.895818	2258	CUFF.108.2	4311
BnaA01g01340D	BnaA01g01340D	j	CUFF.108	CUFF.108.2	100	3.157324	2.749785	3.564863	17.402588	4760	CUFF.108.2	4311
BnaA01g01360D	BnaA01g01360D	j	CUFF.109	CUFF.109.1	40	0.845488	0.300969	1.390008	4.629829	1256	CUFF.109.2	1624
BnaA01g01360D	BnaA01g01360D	j	CUFF.109	CUFF.109.2	100	2.091609	1.462982	2.720235	11.453490	1551	CUFF.109.2	1624
BnaA01g06160D	BnaA01g06160D	c	CUFF.110	CUFF.110.1	100	6.142441	4.011020	8.273862	34.690242	526	CUFF.110.1	1077
BnaA01g06160D	BnaA01g06160D	c	CUFF.111	CUFF.111.1	100	6.321490	3.160745	9.482234	35.375141	355	CUFF.111.1	1077
BnaA01g06170D	BnaA01g06170D	=	CUFF.112	CUFF.112.1	100	3.635678	2.755258	4.516097	20.049831	1180	CUFF.112.1	1232
BnaA01g06180D	BnaA01g06180D	o	CUFF.113	CUFF.113.1	100	51.015898	47.731910	54.299886	277.146372	1790	CUFF.113.1	1881
BnaA01g06190D	BnaA01g06190D	=	CUFF.114	CUFF.114.1	100	26.640794	24.298972	28.982616	149.260196	1446	CUFF.114.1	1641
BnaA01g06210D	BnaA01g06210D	=	CUFF.115	CUFF.115.1	100	8.116700	6.680802	9.552598	44.875294	1048	CUFF.115.1	1285
BnaA01g06220D	BnaA01g06220D	=	CUFF.116	CUFF.116.1	100	19.626610	17.951580	21.301641	108.771630	2008	CUFF.116.1	2022
BnaA01g06240D	BnaA01g06240D	j	CUFF.117	CUFF.117.1	100	8.253681	7.142456	9.364905	45.742300	1681	CUFF.117.1	733
BnaA01g06250D	BnaA01g06250D	j	CUFF.118	CUFF.118.1	100	18.255935	16.668396	19.843474	101.310684	2106	CUFF.118.1	2628
BnaA01g06260D	BnaA01g06260D	=	CUFF.119	CUFF.119.1	100	2.836788	2.333808	3.339767	15.742656	2863	CUFF.119.1	676
BnaA01g06310D	BnaA01g06310D	=	CUFF.120	CUFF.120.1	100	2.118632	1.712780	2.524485	11.727626	2682	CUFF.120.1	2640
BnaA01g06320D	BnaA01g06320D	=	CUFF.121	CUFF.121.1	32	15.776576	14.155563	17.397590	88.652987	1625	CUFF.121.1	1407
BnaA01g06330D	BnaA01g06330D	=	CUFF.121	CUFF.121.2	100	49.383181	46.274793	52.491570	277.497881	1969	CUFF.121.2	1849
BnaA01g06340D	BnaA01g06340D	j	CUFF.122	CUFF.122.1	100	8.100789	7.468058	8.733519	45.234386	4132	CUFF.122.1	3558
BnaA01g06350D	BnaA01g06350D	e	CUFF.123	CUFF.123.1	100	3.605035	2.523557	4.686514	20.102308	1248	CUFF.124.1	2059
BnaA01g06350D	BnaA01g06350D	=	CUFF.124	CUFF.124.1	100	17.998727	16.374934	19.622520	100.364051	2028	CUFF.124.1	2059
BnaA01g06370D	BnaA01g06370D	j	CUFF.125	CUFF.125.1	64	1.173818	0.746107	1.601529	6.545568	2290	CUFF.125.1	4029
BnaA01g06370D	BnaA01g06370D	j	CUFF.125	CUFF.125.2	100	1.848029	1.296911	2.399148	10.305175	2037	CUFF.125.1	4029
BnaA01g06370D	BnaA01g06370D	e	CUFF.126	CUFF.126.1	100	0.524157	0.151243	0.897072	2.922861	1495	CUFF.125.1	4029
BnaA01g06370D	BnaA01g06370D	e	CUFF.127	CUFF.127.1	100	0.756476	0.326531	1.186421	4.210015	1067	CUFF.127.1	4029
BnaA01g06380D	BnaA01g06380D	j	CUFF.128	CUFF.128.1	68	4.861732	4.103920	5.619544	26.953878	2629	CUFF.128.1	1521
BnaA01g06380D	BnaA01g06380D	=	CUFF.128	CUFF.128.2	100	7.109100	6.170823	8.047377	39.413485	2438	CUFF.128.1	1521
-	-	u	CUFF.129	CUFF.129.1	100	16.328423	10.463080	22.193766	86.877878	319	CUFF.129.1	-
BnaA01g06420D	BnaA01g06420D	j	CUFF.130	CUFF.130.1	100	20.822627	18.635776	23.009479	117.412271	1238	CUFF.130.1	1897
BnaA01g06430D	BnaA01g06430D	j	CUFF.131	CUFF.131.1	12	32.487056	30.150538	34.823574	177.759019	2084	CUFF.131.1	2431
BnaA01g06440D	BnaA01g06440D	j	CUFF.131	CUFF.131.2	100	278.308432	263.783629	292.833236	1522.816781	935	CUFF.131.1	1025
BnaA01g06450D	BnaA01g06450D	p	CUFF.132	CUFF.132.1	100	0.552613	0.209752	0.895474	3.057774	1199	CUFF.132.1	290
BnaA01g06460D	BnaA01g06460D	=	CUFF.133	CUFF.133.1	100	11.219935	10.027198	12.412672	62.165429	1745	CUFF.133.1	1782
BnaA01g06470D	BnaA01g06470D	j	CUFF.134	CUFF.134.1	13	1.272661	0.485480	2.059842	6.889846	970	CUFF.134.1	1326
BnaA01g06470D	BnaA01g06470D	=	CUFF.134	CUFF.134.2	100	9.879493	8.108916	11.650070	53.484927	955	CUFF.134.1	1326
BnaA01g06480D	BnaA01g06480D	p	CUFF.135	CUFF.135.1	100	80.501083	75.617683	85.384483	439.454329	889	CUFF.135.1	228
-	-	u	CUFF.136	CUFF.136.1	100	5.097854	3.353966	6.841741	28.538023	570	CUFF.136.1	-
BnaA01g06480D	BnaA01g06480D	=	CUFF.137	CUFF.137.1	100	5.568733	2.867501	8.269965	31.739791	383	CUFF.137.1	228
BnaA01g06520D	BnaA01g06520D	j	CUFF.138	CUFF.138.1	100	6.531946	5.369153	7.694739	36.280837	1163	CUFF.138.1	952
BnaA01g06530D	BnaA01g06530D	j	CUFF.139	CUFF.139.1	52	23.140057	21.262708	25.017406	128.347695	2172	CUFF.139.1	2204
BnaA01g06530D	BnaA01g06530D	c	CUFF.139	CUFF.139.2	100	44.657065	41.187262	48.126868	247.693052	1366	CUFF.139.1	2204
BnaA01g06540D	BnaA01g06540D	=	CUFF.140	CUFF.140.1	100	7.409609	5.926604	8.892613	42.244975	886	CUFF.140.1	1033
BnaA01g06550D	BnaA01g06550D	j	CUFF.141	CUFF.141.1	100	19.026047	16.868348	21.183745	106.249714	1027	CUFF.141.1	927
BnaA01g06570D	BnaA01g06570D	j	CUFF.142	CUFF.142.1	100	2.508639	1.329559	3.687719	14.478075	613	CUFF.142.1	773
BnaA01g06610D	BnaA01g06610D	=	CUFF.143	CUFF.143.1	100	8.550343	7.388355	9.712330	46.193990	1484	CUFF.143.1	1290
BnaA01g06620D	BnaA01g06620D	=	CUFF.144	CUFF.144.1	100	17.158470	14.868427	19.448514	95.111255	884	CUFF.144.1	780
BnaA01g06660D	BnaA01g06660D	=	CUFF.145	CUFF.145.1	100	12.363559	10.698663	14.028455	67.295533	1112	CUFF.145.1	764
BnaA01g06670D	BnaA01g06670D	j	CUFF.146	CUFF.146.1	100	2.627742	2.166701	3.088782	14.608895	2775	CUFF.146.1	2517
BnaA01g06680D	BnaA01g06680D	j	CUFF.147	CUFF.147.1	100	1.462319	0.981487	1.943151	8.164653	1669	CUFF.147.1	2448
BnaA01g06680D	BnaA01g06680D	=	CUFF.147	CUFF.147.2	82	1.200555	0.440834	1.960277	6.703131	791	CUFF.147.1	2448
BnaA01g06700D	BnaA01g06700D	j	CUFF.148	CUFF.148.1	17	0.315174	0.044880	0.585469	1.699183	1806	CUFF.148.2	1940
BnaA01g06700D	BnaA01g06700D	j	CUFF.148	CUFF.148.2	17	0.319236	0.066645	0.571828	1.721084	1883	CUFF.148.2	1940
BnaA01g06700D	BnaA01g06700D	=	CUFF.148	CUFF.148.3	100	1.905400	1.359913	2.450888	10.272490	1792	CUFF.148.2	1940
BnaA01g06750D	BnaA01g06750D	=	CUFF.149	CUFF.149.1	100	10.208348	8.540630	11.876067	57.618970	1040	CUFF.150.1	1129
BnaA01g06750D	BnaA01g06750D	e	CUFF.150	CUFF.150.1	100	1.200848	0.650246	1.751449	6.777943	1313	CUFF.150.1	1129
BnaA01g06760D	BnaA01g06760D	=	CUFF.151	CUFF.151.1	100	17.087921	14.918507	19.257336	93.613097	1030	CUFF.151.1	1154
BnaA01g06780D	BnaA01g06780D	j	CUFF.152	CUFF.152.1	70	16.120611	14.141627	18.099595	89.966344	1248	CUFF.152.1	1333
BnaA01g06780D	BnaA01g06780D	c	CUFF.152	CUFF.152.2	100	23.044419	19.543328	26.545510	128.606918	710	CUFF.152.1	1333
BnaA01g06800D	BnaA01g06800D	j	CUFF.153	CUFF.153.1	47	3.108285	2.545621	3.670948	17.034832	2668	CUFF.153.1	2513
BnaA01g06800D	BnaA01g06800D	c	CUFF.153	CUFF.153.2	100	6.626244	5.634765	7.617724	36.314871	1857	CUFF.153.1	2513
BnaA01g06810D	BnaA01g06810D	e	CUFF.154	CUFF.154.1	100	12.456715	11.250704	13.662726	69.357882	2443	CUFF.154.1	2180
BnaA01g06810D	BnaA01g06810D	=	CUFF.155	CUFF.155.1	100	10.028375	8.448696	11.608054	55.837100	1287	CUFF.154.1	2180
BnaA01g06820D	BnaA01g06820D	c	CUFF.156	CUFF.156.1	75	125.119241	115.710804	134.527677	695.584500	677	CUFF.156.2	3285
BnaA01g06820D	BnaA01g06820D	j	CUFF.156	CUFF.156.2	49	82.041682	77.813257	86.270106	456.100293	3141	CUFF.156.2	3285
BnaA01g06820D	BnaA01g06820D	c	CUFF.156	CUFF.156.3	100	166.956724	157.666222	176.247227	928.174666	1255	CUFF.156.2	3285
BnaA01g06850D	BnaA01g06850D	j	CUFF.157	CUFF.157.1	100	6.209273	5.530738	6.887809	34.869526	3465	CUFF.157.2	4270
BnaA01g06850D	BnaA01g06850D	j	CUFF.157	CUFF.157.2	15	0.929550	0.650196	1.208904	5.220089	3620	CUFF.157.2	4270
BnaA01g06860D	BnaA01g06860D	=	CUFF.158	CUFF.158.1	100	2.773330	2.445093	3.101567	15.613022	5887	CUFF.158.1	5721
BnaA01g06870D	BnaA01g06870D	j	CUFF.159	CUFF.159.1	40	0.448278	0.180315	0.716242	2.412160	2267	CUFF.159.2	1215
BnaA01g06870D	BnaA01g06870D	=	CUFF.159	CUFF.159.2	100	1.129547	0.767494	1.491600	6.078026	2365	CUFF.159.2	1215
BnaA01g06890D	BnaA01g06890D	=	CUFF.160	CUFF.160.1	100	2.303593	1.850827	2.756359	13.066163	2374	CUFF.160.1	2277
BnaA01g06900D	BnaA01g06900D	c	CUFF.161	CUFF.161.1	100	2.445001	1.708872	3.181130	13.661929	1143	CUFF.161.1	1483
BnaA01g06910D	BnaA01g06910D	j	CUFF.162	CUFF.162.1	100	7.436447	6.544387	8.328506	41.653007	2287	CUFF.162.1	2186
BnaA01g06940D	BnaA01g06940D	e	CUFF.163	CUFF.163.1	100	0.876585	0.444255	1.308916	4.887625	1550	CUFF.164.1	2594
BnaA01g06940D	BnaA01g06940D	j	CUFF.164	CUFF.164.1	100	3.495884	2.894402	4.097367	19.492197	2560	CUFF.164.1	2594
BnaA01g06940D	BnaA01g06940D	j	CUFF.164	CUFF.164.2	20	0.698739	0.381542	1.015936	3.895999	2548	CUFF.164.1	2594
BnaA01g06950D	BnaA01g06950D	=	CUFF.165	CUFF.165.1	100	1.039248	0.638429	1.440067	5.808462	1471	CUFF.165.1	1368
BnaA01g06970D	BnaA01g06970D	=	CUFF.166	CUFF.166.1	100	2.618115	2.074770	3.161461	14.550127	2024	CUFF.166.1	1909
BnaA01g06990D	BnaA01g06990D	j	CUFF.167	CUFF.167.1	79	15.135717	13.061700	17.209734	85.396286	1081	CUFF.167.1	1043
BnaA01g06990D	BnaA01g06990D	c	CUFF.167	CUFF.167.2	100	19.166227	16.061835	22.270618	108.136573	724	CUFF.167.1	1043
BnaA01g07000D	BnaA01g07000D	j	CUFF.168	CUFF.168.1	100	7.423652	6.629084	8.218220	41.151175	2904	CUFF.168.1	4389
BnaA01g07010D	BnaA01g07010D	o	CUFF.169	CUFF.169.1	100	2.099928	1.189003	3.010853	11.125510	763	CUFF.169.1	2576
BnaA01g07010D	BnaA01g07010D	c	CUFF.170	CUFF.170.1	100	1.257428	0.602130	1.912725	7.086037	809	CUFF.170.1	2576
BnaA01g07010D	BnaA01g07010D	c	CUFF.171	CUFF.171.1	100	2.243306	1.286757	3.199855	12.719434	709	CUFF.171.1	2576
BnaA01g07050D	BnaA01g07050D	j	CUFF.172	CUFF.172.1	34	4.803232	4.070043	5.536420	26.865289	2665	CUFF.172.1	1185
BnaA01g07060D	BnaA01g07060D	j	CUFF.172	CUFF.172.2	100	14.122814	11.945580	16.300049	78.991298	1052	CUFF.172.1	958
-	-	u	CUFF.173	CUFF.173.1	44	1.666969	0.913270	2.420669	9.262066	944	CUFF.173.1	-
-	-	u	CUFF.173	CUFF.173.2	100	3.796273	2.523769	5.068777	21.092968	760	CUFF.173.1	-
BnaA01g07070D	BnaA01g07070D	=	CUFF.174	CUFF.174.1	100	5.465721	4.319422	6.612020	30.545228	1040	CUFF.174.1	954
BnaA01g07080D	BnaA01g07080D	j	CUFF.175	CUFF.175.1	100	4.648613	3.699732	5.597495	26.062767	1225	CUFF.175.1	994
BnaA01g07090D	BnaA01g07090D	=	CUFF.176	CUFF.176.1	100	57.937531	52.216799	63.658263	325.561020	660	CUFF.176.1	593
BnaA01g07100D	BnaA01g07100D	j	CUFF.177	CUFF.177.1	100	6.012049	5.318598	6.705500	33.407400	3081	CUFF.177.1	3708
BnaA01g07100D	BnaA01g07100D	j	CUFF.177	CUFF.177.2	85	5.130135	4.191640	6.068630	28.506833	1513	CUFF.177.1	3708
BnaA01g07110D	BnaA01g07110D	=	CUFF.178	CUFF.178.1	100	14.867889	12.554864	17.180914	82.880746	773	CUFF.178.1	769
BnaA01g07120D	BnaA01g07120D	=	CUFF.179	CUFF.179.1	100	5.285340	4.266514	6.304165	29.894951	1281	CUFF.179.1	1415
BnaA01g07130D	BnaA01g07130D	=	CUFF.180	CUFF.180.1	100	65.015017	58.978481	71.051553	357.930329	587	CUFF.180.1	715
BnaA01g07150D	BnaA01g07150D	=	CUFF.181	CUFF.181.1	100	11.420767	10.491238	12.350295	62.888803	2784	CUFF.181.1	1069
BnaA01g07160D	BnaA01g07160D	=	CUFF.182	CUFF.182.1	100	15.159723	12.874580	17.444867	83.671932	853	CUFF.182.1	987
BnaA01g07170D	BnaA01g07170D	j	CUFF.183	CUFF.183.1	100	15.571860	13.766214	17.377506	87.450916	1422	CUFF.183.1	1482
BnaA01g07170D	BnaA01g07170D	c	CUFF.183	CUFF.183.2	87	13.593264	10.917786	16.268743	76.339203	750	CUFF.183.1	1482
BnaA01g07180D	BnaA01g07180D	j	CUFF.184	CUFF.184.1	100	0.484334	0.192269	0.776398	2.567240	1317	CUFF.184.1	1467
BnaA01g07190D	BnaA01g07190D	j	CUFF.185	CUFF.185.1	27	1.484335	1.126147	1.842524	8.267660	4373	CUFF.185.2	4174
BnaA01g07190D	BnaA01g07190D	j	CUFF.185	CUFF.185.2	100	5.516963	4.915347	6.118579	30.729156	4376	CUFF.185.2	4174
-	-	u	CUFF.186	CUFF.186.1	100	3.210785	2.568911	3.852659	17.331529	1729	CUFF.186.1	-
BnaA01g07200D	BnaA01g07200D	j	CUFF.187	CUFF.187.1	100	34.194578	22.407237	45.981920	191.528840	276	CUFF.187.1	1710
BnaA01g07200D	BnaA01g07200D	j	CUFF.187	CUFF.187.2	61	20.839216	5.783034	35.895397	116.723498	226	CUFF.187.1	1710
BnaA01g07210D	BnaA01g07210D	j	CUFF.188	CUFF.188.1	29	0.453294	0.140127	0.766461	2.508330	1721	CUFF.188.1	1428
BnaA01g07210D	BnaA01g07210D	=	CUFF.188	CUFF.188.2	100	1.578897	1.069673	2.088120	8.736928	1644	CUFF.188.1	1428
BnaA01g07220D	BnaA01g07220D	x	CUFF.189	CUFF.189.1	100	12.110991	10.926256	13.295727	66.961873	1875	CUFF.189.1	1657
BnaA01g07270D	BnaA01g07270D	x	CUFF.190	CUFF.190.1	100	16.237992	14.475047	18.000937	89.527413	1959	CUFF.190.1	1693
BnaA01g07270D	BnaA01g07270D	o	CUFF.191	CUFF.191.1	100	14.577821	12.805676	16.349967	80.374140	1818	CUFF.191.1	1693
BnaA01g07280D	BnaA01g07280D	=	CUFF.192	CUFF.192.1	100	15.896509	13.955132	17.837886	87.707381	1063	CUFF.192.1	1120
BnaA01g07290D	BnaA01g07290D	=	CUFF.193	CUFF.193.1	100	13.426645	10.476364	16.376926	76.413094	541	CUFF.193.1	625
BnaA01g07320D	BnaA01g07320D	j	CUFF.194	CUFF.194.1	30	2.338368	1.168336	3.508399	13.267257	796	CUFF.194.2	1361
BnaA01g07320D	BnaA01g07320D	j	CUFF.194	CUFF.194.2	100	7.717337	5.898677	9.535998	43.786054	801	CUFF.194.2	1361
BnaA01g07350D	BnaA01g07350D	j	CUFF.195	CUFF.195.1	100	54.048465	50.856058	57.240872	302.298290	2553	CUFF.195.1	1696
BnaA01g07350D	BnaA01g07350D	j	CUFF.195	CUFF.195.2	55	29.849846	26.623801	33.075891	166.953075	1294	CUFF.195.1	1696
BnaA01g07360D	BnaA01g07360D	=	CUFF.196	CUFF.196.1	100	78.975884	71.169295	86.782472	442.267841	551	CUFF.196.1	634
BnaA01g07360D	BnaA01g07360D	x	CUFF.197	CUFF.197.1	100	4.446235	3.497829	5.394641	24.899078	1289	CUFF.197.1	634
BnaA01g07420D	BnaA01g07420D	j	CUFF.198	CUFF.198.1	64	0.923506	0.625062	1.221951	5.153688	3106	CUFF.198.2	2951
BnaA01g07420D	BnaA01g07420D	j	CUFF.198	CUFF.198.2	31	0.454577	0.221675	0.687479	2.536795	3220	CUFF.198.2	2951
BnaA01g07420D	BnaA01g07420D	j	CUFF.198	CUFF.198.3	100	1.453762	1.033962	1.873563	8.112817	2654	CUFF.198.2	2951
BnaA01g07430D	BnaA01g07430D	=	CUFF.199	CUFF.199.1	100	16.567123	13.436231	19.698015	94.442804	565	CUFF.199.1	704
BnaA01g07450D	BnaA01g07450D	o	CUFF.200	CUFF.200.1	100	4.295556	3.468885	5.122227	23.898593	1437	CUFF.200.1	716
BnaA01g07450D	BnaA01g07450D	c	CUFF.201	CUFF.201.1	100	68.570493	62.006483	75.134503	379.213833	549	CUFF.201.1	716
BnaA01g07460D	BnaA01g07460D	=	CUFF.202	CUFF.202.1	100	8.203609	6.816946	9.590272	45.587603	1051	CUFF.202.1	1072
BnaA01g07470D	BnaA01g07470D	=	CUFF.203	CUFF.203.1	100	79.685762	67.477452	91.894072	444.544865	337	CUFF.203.1	414
BnaA01g07480D	BnaA01g07480D	j	CUFF.204	CUFF.204.1	100	8.973193	8.356394	9.589992	50.010430	4786	CUFF.204.1	4540
-	-	u	CUFF.205	CUFF.205.1	100	12.500542	10.508541	14.492543	70.844368	899	CUFF.205.1	-
BnaA01g07540D	BnaA01g07540D	c	CUFF.206	CUFF.206.1	100	33.827435	29.908165	37.746704	185.286662	732	CUFF.206.1	1120
BnaA01g07600D	BnaA01g07600D	j	CUFF.207	CUFF.207.1	19	2.835900	2.122590	3.549211	15.756241	2272	CUFF.207.2	1425
BnaA01g07600D	BnaA01g07600D	j	CUFF.207	CUFF.207.2	100	14.739618	13.328896	16.150340	81.893209	2297	CUFF.207.2	1425
BnaA01g07620D	BnaA01g07620D	j	CUFF.208	CUFF.208.1	100	45.604952	42.720302	48.489602	253.978796	2080	CUFF.208.1	1967
-	-	u	CUFF.209	CUFF.209.1	100	1.959308	1.364746	2.553870	10.729468	1305	CUFF.209.1	-
BnaA01g07660D	BnaA01g07660D	j	CUFF.210	CUFF.210.1	100	49.405358	44.720348	54.090369	277.614774	781	CUFF.210.1	3229
BnaA01g07670D	BnaA01g07670D	e	CUFF.211	CUFF.211.1	100	1.131287	0.724916	1.537657	6.095412	1538	CUFF.211.1	734
BnaA01g07690D	BnaA01g07690D	e	CUFF.212	CUFF.212.1	100	4.439668	3.278727	5.600608	24.936403	889	CUFF.212.1	1450
BnaA01g07690D	BnaA01g07690D	c	CUFF.213	CUFF.213.1	100	7.161572	5.695513	8.627631	39.886978	918	CUFF.213.1	1450
BnaA01g07720D	BnaA01g07720D	=	CUFF.214	CUFF.214.1	100	77.929377	74.077820	81.780934	433.609796	1243	CUFF.214.1	1140
BnaA01g07750D	BnaA01g07750D	j	CUFF.215	CUFF.215.1	15	0.568025	0.263120	0.872930	3.155161	2182	CUFF.215.1	3339
BnaA01g07750D	BnaA01g07750D	c	CUFF.215	CUFF.215.2	100	3.712677	3.059826	4.365527	20.622490	2178	CUFF.215.1	3339
BnaA01g07820D	BnaA01g07820D	e	CUFF.216	CUFF.216.1	100	3.788057	2.730970	4.845144	21.132329	1130	CUFF.216.1	1033
BnaA01g07820D	BnaA01g07820D	c	CUFF.217	CUFF.217.1	100	25.697512	22.555549	28.839475	143.357993	852	CUFF.216.1	1033
BnaA01g07830D	BnaA01g07830D	j	CUFF.218	CUFF.218.1	100	11.334136	10.373492	12.294780	63.085308	3341	CUFF.218.1	3184
BnaA01g07840D	BnaA01g07840D	j	CUFF.219	CUFF.219.1	100	1.761079	1.259740	2.262418	9.828033	1795	CUFF.219.1	1732
BnaA01g07840D	BnaA01g07840D	j	CUFF.219	CUFF.219.2	36	0.627945	0.182787	1.073104	3.504367	1195	CUFF.219.1	1732
BnaA01g07860D	BnaA01g07860D	=	CUFF.220	CUFF.220.1	100	97.587385	92.047999	103.126771	543.610489	1542	CUFF.220.1	1514
BnaA01g07910D	BnaA01g07910D	=	CUFF.221	CUFF.221.1	100	61.202394	57.709484	64.695304	338.166579	2265	CUFF.221.1	2606
BnaA01g07920D	BnaA01g07920D	=	CUFF.222	CUFF.222.1	100	2.397523	1.855577	2.939469	13.290151	1878	CUFF.222.1	2239
BnaA01g07930D	BnaA01g07930D	e	CUFF.223	CUFF.223.1	100	1.334576	0.723573	1.945579	7.179736	1186	CUFF.223.1	1157
BnaA01g07930D	BnaA01g07930D	=	CUFF.224	CUFF.224.1	100	10.294236	8.618063	11.970409	55.380821	1036	CUFF.223.1	1157
BnaA01g07940D	BnaA01g07940D	=	CUFF.225	CUFF.225.1	100	22.017134	20.136194	23.898075	121.381211	1808	CUFF.225.1	1674
BnaA01g07950D	BnaA01g07950D	=	CUFF.226	CUFF.226.1	100	15.357063	12.985199	17.728928	85.969710	813	CUFF.226.1	1146
BnaA01g07960D	BnaA01g07960D	c	CUFF.227	CUFF.227.1	100	1.839573	1.443821	2.235325	10.324256	2616	CUFF.227.1	4386
BnaA01g07960D	BnaA01g07960D	c	CUFF.228	CUFF.228.1	100	0.920555	0.572618	1.268492	5.188294	1680	CUFF.228.1	4386
-	-	u	CUFF.229	CUFF.229.1	72	0.854334	0.293735	1.414933	4.593315	940	CUFF.229.2	-
-	-	u	CUFF.229	CUFF.229.2	100	1.185669	0.534950	1.836387	6.374732	971	CUFF.229.2	-
-	-	u	CUFF.230	CUFF.230.1	100	1.998423	0.668517	3.328329	10.744491	546	CUFF.229.2	-
BnaA01g07980D	BnaA01g07980D	j	CUFF.231	CUFF.231.1	100	6.023413	4.913228	7.133598	33.423432	1474	CUFF.231.1	1788
BnaA01g07980D	BnaA01g07980D	c	CUFF.231	CUFF.231.2	93	5.611022	3.924813	7.297231	31.135110	753	CUFF.231.1	1788
BnaA01g07980D	BnaA01g07980D	x	CUFF.232	CUFF.232.1	100	9.838652	8.564217	11.113087	54.593888	1722	CUFF.232.1	1788
BnaA01g08000D	BnaA01g08000D	j	CUFF.233	CUFF.233.1	100	9.697005	6.911670	12.482339	53.649578	494	CUFF.233.1	515
BnaA01g08010D	BnaA01g08010D	=	CUFF.234	CUFF.234.1	100	1.782286	1.222098	2.342474	9.475028	1344	CUFF.234.1	1254
BnaA01g08020D	BnaA01g08020D	c	CUFF.235	CUFF.235.1	100	1.401783	0.797383	2.006183	7.536289	1020	CUFF.235.1	1385
BnaA01g08040D	BnaA01g08040D	=	CUFF.236	CUFF.236.1	100	1.909930	1.078223	2.741637	10.463122	802	CUFF.236.1	546
BnaA01g08050D	BnaA01g08050D	j	CUFF.237	CUFF.237.1	71	1.577378	0.755171	2.399586	9.071786	813	CUFF.237.2	627
BnaA01g08050D	BnaA01g08050D	j	CUFF.237	CUFF.237.2	100	2.208562	1.269396	3.147728	12.701836	824	CUFF.237.2	627
BnaA01g08060D	BnaA01g08060D	j	CUFF.238	CUFF.238.1	100	3.270287	2.119495	4.421078	18.126745	744	CUFF.238.1	788
BnaA01g08080D	BnaA01g08080D	=	CUFF.239	CUFF.239.1	100	14.298426	10.460777	18.136075	80.414837	429	CUFF.239.1	455
BnaA01g08090D	BnaA01g08090D	j	CUFF.240	CUFF.240.1	55	0.861233	0.437383	1.285084	4.805245	1653	CUFF.240.2	1734
BnaA01g08090D	BnaA01g08090D	j	CUFF.240	CUFF.240.2	100	1.576404	1.086913	2.065895	8.795533	1846	CUFF.240.2	1734
BnaA01g08090D	BnaA01g08090D	j	CUFF.240	CUFF.240.3	71	1.116870	0.484814	1.748925	6.231565	1082	CUFF.240.2	1734
BnaA01g08110D	BnaA01g08110D	i	CUFF.241	CUFF.241.1	100	1.256322	0.678704	1.833940	6.713147	997	CUFF.241.1	1116
BnaA01g08130D	BnaA01g08130D	=	CUFF.242	CUFF.242.1	100	42.423573	38.838384	46.008762	231.884973	1081	CUFF.242.1	935
BnaA01g08140D	BnaA01g08140D	j	CUFF.243	CUFF.243.1	53	2.413341	1.826739	2.999943	13.532949	2329	CUFF.243.1	2781
BnaA01g08140D	BnaA01g08140D	j	CUFF.243	CUFF.243.2	100	4.566316	3.801170	5.331462	25.605878	2278	CUFF.243.1	2781
BnaA01g08150D	BnaA01g08150D	c	CUFF.244	CUFF.244.1	100	102.888703	93.304449	112.472958	577.953215	514	CUFF.244.1	2175
BnaA01g08160D	BnaA01g08160D	=	CUFF.245	CUFF.245.1	100	5.764629	4.564011	6.965246	32.381452	1055	CUFF.245.1	757
BnaA01g08200D	BnaA01g08200D	j	CUFF.246	CUFF.246.1	100	9.211663	8.509542	9.913785	51.538617	5329	CUFF.246.1	5721
BnaA01g08200D	BnaA01g08200D	j	CUFF.247	CUFF.247.1	95	3.245262	2.383088	4.107437	18.173551	1389	CUFF.247.2	5721
BnaA01g08200D	BnaA01g08200D	j	CUFF.247	CUFF.247.2	100	3.425581	2.553032	4.298129	19.183338	1400	CUFF.247.2	5721
BnaA01g08260D	BnaA01g08260D	=	CUFF.248	CUFF.248.1	100	2.808242	1.491802	4.124682	16.166129	640	CUFF.249.1	741
BnaA01g08260D	BnaA01g08260D	e	CUFF.249	CUFF.249.1	100	1.164914	0.345757	1.984071	6.706030	735	CUFF.249.1	741
BnaA01g08270D	BnaA01g08270D	j	CUFF.250	CUFF.250.1	100	31.383481	29.215269	33.551693	171.321186	3266	CUFF.250.2	3076
BnaA01g08270D	BnaA01g08270D	j	CUFF.250	CUFF.250.2	94	29.628550	27.617377	31.639723	161.741089	3583	CUFF.250.2	3076
BnaA01g08280D	BnaA01g08280D	j	CUFF.251	CUFF.251.1	47	5.106026	3.998544	6.213508	28.476631	1253	CUFF.251.1	1169
BnaA01g08280D	BnaA01g08280D	=	CUFF.251	CUFF.251.2	100	10.797405	8.652803	12.942007	60.217810	801	CUFF.251.1	1169
-	-	u	CUFF.252	CUFF.252.1	100	8.311456	4.021672	12.601239	43.584622	317	CUFF.252.1	-
BnaA01g08290D	BnaA01g08290D	c	CUFF.253	CUFF.253.1	100	1.459567	0.991054	1.928080	7.896093	1522	CUFF.253.1	2064
BnaA01g08290D	BnaA01g08290D	o	CUFF.254	CUFF.254.1	100	1.603783	0.568241	2.639326	9.551888	540	CUFF.254.1	2064
BnaA01g08300D	BnaA01g08300D	=	CUFF.255	CUFF.255.1	100	2.599580	2.206733	2.992428	14.268031	4715	CUFF.255.1	1863
BnaA01g08310D	BnaA01g08310D	=	CUFF.256	CUFF.256.1	100	8.416791	7.523391	9.310190	46.196314	2977	CUFF.256.1	2524
BnaA01g08330D	BnaA01g08330D	j	CUFF.257	CUFF.257.1	100	9.365545	7.849118	10.881972	51.602682	1268	CUFF.257.2	1874
BnaA01g08330D	BnaA01g08330D	j	CUFF.257	CUFF.257.2	67	6.285590	5.303767	7.267413	34.632611	1870	CUFF.257.2	1874
BnaA01g08340D	BnaA01g08340D	j	CUFF.258	CUFF.258.1	100	3.334640	2.569815	4.099466	18.932056	1349	CUFF.258.1	1005
BnaA01g08350D	BnaA01g08350D	j	CUFF.259	CUFF.259.1	100	430.323367	411.089787	449.556947	2367.332136	1748	CUFF.259.1	1679
BnaA01g08360D	BnaA01g08360D	=	CUFF.260	CUFF.260.1	62	8.745852	6.834469	10.657235	48.634930	1051	CUFF.260.1	1199
BnaA01g08360D	BnaA01g08360D	j	CUFF.260	CUFF.260.2	100	14.195085	11.923208	16.466962	78.937641	1048	CUFF.260.1	1199
BnaA01g08360D	BnaA01g08360D	e	CUFF.261	CUFF.261.1	100	2.906973	1.933551	3.880396	16.165429	972	CUFF.260.1	1199
BnaA01g08440D	BnaA01g08440D	j	CUFF.262	CUFF.262.1	100	29.854384	27.898443	31.810325	166.090826	2998	CUFF.262.2	3022
BnaA01g08440D	BnaA01g08440D	j	CUFF.262	CUFF.262.2	27	8.034356	7.147172	8.921540	44.698051	3266	CUFF.262.2	3022
BnaA01g08450D	BnaA01g08450D	=	CUFF.263	CUFF.263.1	100	18.650804	15.554564	21.747045	103.267139	646	CUFF.263.1	759
BnaA01g08480D	BnaA01g08480D	j	CUFF.264	CUFF.264.1	67	1.540780	1.037615	2.043945	8.663083	2129	CUFF.264.1	2171
BnaA01g08480D	BnaA01g08480D	=	CUFF.264	CUFF.264.2	100	2.300974	1.716433	2.885516	12.937296	2099	CUFF.264.1	2171
BnaA01g08500D	BnaA01g08500D	c	CUFF.265	CUFF.265.1	100	2.226254	1.926705	2.525803	12.344469	5520	CUFF.265.1	5437
BnaA01g08520D	BnaA01g08520D	j	CUFF.266	CUFF.266.1	20	0.389334	0.126893	0.651774	2.209833	1812	CUFF.266.2	1691
BnaA01g08520D	BnaA01g08520D	j	CUFF.266	CUFF.266.2	100	1.968754	1.452614	2.484894	11.174523	1828	CUFF.266.2	1691
BnaA01g08530D	BnaA01g08530D	=	CUFF.267	CUFF.267.1	100	19.396474	17.312545	21.480403	104.220479	1255	CUFF.267.1	1263
BnaA01g08540D	BnaA01g08540D	j	CUFF.268	CUFF.268.1	40	6.563665	5.180913	7.946417	36.344465	1201	CUFF.268.1	1478
BnaA01g08540D	BnaA01g08540D	=	CUFF.268	CUFF.268.2	100	16.291792	14.005629	18.577955	90.211255	1029	CUFF.268.1	1478
BnaA01g08550D	BnaA01g08550D	e	CUFF.269	CUFF.269.1	100	3.650791	2.668489	4.633094	18.810743	1177	CUFF.269.1	589
BnaA01g08550D	BnaA01g08550D	=	CUFF.270	CUFF.270.1	100	31.145140	27.615734	34.674546	160.475675	827	CUFF.269.1	589
BnaA01g08560D	BnaA01g08560D	j	CUFF.271	CUFF.271.1	100	1.301439	0.810681	1.792197	6.946512	1528	CUFF.271.1	1795
BnaA01g08560D	BnaA01g08560D	j	CUFF.271	CUFF.271.2	86	1.123376	0.582792	1.663960	5.996092	1233	CUFF.271.1	1795
BnaA01g08560D	BnaA01g08560D	x	CUFF.272	CUFF.272.1	100	2.326868	1.006092	3.647644	12.419804	576	CUFF.272.1	1795
BnaA01g08610D	BnaA01g08610D	j	CUFF.273	CUFF.273.1	28	5.412647	4.183293	6.642000	29.756592	1389	CUFF.273.1	939
BnaA01g08610D	BnaA01g08610D	=	CUFF.273	CUFF.273.2	100	19.039607	16.807852	21.271363	104.672238	1247	CUFF.273.1	939
BnaA01g08620D	BnaA01g08620D	e	CUFF.274	CUFF.274.1	100	3.077218	2.128496	4.025941	17.070570	1344	CUFF.274.1	1473
BnaA01g08620D	BnaA01g08620D	o	CUFF.275	CUFF.275.1	100	7.160784	5.822105	8.499463	39.723757	1291	CUFF.274.1	1473
BnaA01g08630D	BnaA01g08630D	j	CUFF.276	CUFF.276.1	21	2.506101	1.730724	3.281479	13.911218	1334	CUFF.276.1	1275
BnaA01g08630D	BnaA01g08630D	=	CUFF.276	CUFF.276.2	100	11.762190	10.091871	13.432509	65.291210	1201	CUFF.276.1	1275
BnaA01g08640D	BnaA01g08640D	e	CUFF.277	CUFF.277.1	100	8.107673	6.777394	9.437952	45.535780	1192	CUFF.277.1	1293
BnaA01g08640D	BnaA01g08640D	=	CUFF.278	CUFF.278.1	100	7.469751	5.106626	9.832875	41.952965	512	CUFF.277.1	1293
BnaA01g08680D	BnaA01g08680D	=	CUFF.279	CUFF.279.1	100	24.661181	22.034163	27.288200	134.318167	1057	CUFF.279.1	1133
BnaA01g08700D	BnaA01g08700D	j	CUFF.280	CUFF.280.1	56	6.990831	5.832214	8.149447	38.729153	1445	CUFF.280.1	1299
BnaA01g08700D	BnaA01g08700D	=	CUFF.280	CUFF.280.2	100	12.507841	10.546814	14.468867	69.293353	996	CUFF.280.1	1299
BnaA01g08710D	BnaA01g08710D	c	CUFF.281	CUFF.281.1	100	2.636443	1.360877	3.912010	14.501156	601	CUFF.281.2	1305
BnaA01g08710D	BnaA01g08710D	j	CUFF.281	CUFF.281.2	49	1.293565	0.720616	1.866514	7.114958	1210	CUFF.281.2	1305
BnaA01g08710D	BnaA01g08710D	e	CUFF.282	CUFF.282.1	100	2.016052	0.792214	3.239891	11.088837	591	CUFF.281.2	1305
BnaA01g08750D	BnaA01g08750D	e	CUFF.283	CUFF.283.1	100	0.919040	0.619478	1.218601	4.966152	2195	CUFF.283.1	2075
BnaA01g08760D	BnaA01g08760D	=	CUFF.284	CUFF.284.1	100	2.374234	1.911311	2.837157	13.134403	2486	CUFF.284.1	1434
BnaA01g08770D	BnaA01g08770D	=	CUFF.285	CUFF.285.1	100	7.786143	6.489453	9.082832	44.134495	1200	CUFF.285.1	1231
BnaA01g08790D	BnaA01g08790D	=	CUFF.286	CUFF.286.1	100	2.190726	1.544754	2.836699	11.973027	1247	CUFF.286.1	885
BnaA01g08800D	BnaA01g08800D	=	CUFF.287	CUFF.287.1	100	55.432208	49.972434	60.891983	300.989297	724	CUFF.287.1	690
BnaA01g08810D	BnaA01g08810D	j	CUFF.288	CUFF.288.1	35	2.531381	1.927266	3.135495	13.745051	2762	CUFF.288.2	1570
BnaA01g08810D	BnaA01g08810D	=	CUFF.288	CUFF.288.2	100	7.272773	6.362218	8.183328	39.490161	2786	CUFF.288.2	1570
BnaA01g08820D	BnaA01g08820D	=	CUFF.289	CUFF.289.1	100	1.618255	0.918899	2.317611	9.369401	1016	CUFF.289.1	787
BnaA01g08820D	BnaA01g08820D	e	CUFF.290	CUFF.290.1	100	1.278253	0.594306	1.962200	7.400849	932	CUFF.289.1	787
BnaA01g08850D	BnaA01g08850D	e	CUFF.291	CUFF.291.1	100	7.348864	6.577590	8.120138	41.406263	3247	CUFF.291.1	1878
BnaA01g08850D	BnaA01g08850D	=	CUFF.292	CUFF.292.1	100	86.273660	81.430736	91.116583	486.098225	1799	CUFF.291.1	1878
BnaA01g08890D	BnaA01g08890D	j	CUFF.293	CUFF.293.1	100	7.642191	6.563572	8.720811	42.556220	1631	CUFF.293.1	2126
BnaA01g08900D	BnaA01g08900D	j	CUFF.294	CUFF.294.1	100	7.203593	6.325853	8.081334	40.193767	2281	CUFF.294.1	2559
BnaA01g08910D	BnaA01g08910D	=	CUFF.295	CUFF.295.1	100	24.580145	21.515374	27.644917	137.200685	868	CUFF.295.1	863
BnaA01g08910D	BnaA01g08910D	j	CUFF.295	CUFF.295.2	16	3.945624	2.507741	5.383508	22.023562	844	CUFF.295.1	863
BnaA01g08920D	BnaA01g08920D	=	CUFF.296	CUFF.296.1	100	20.485274	16.967807	24.002740	116.425036	560	CUFF.296.1	666
BnaA01g08930D	BnaA01g08930D	j	CUFF.297	CUFF.297.1	100	2.508446	1.594281	3.422610	14.352249	848	CUFF.297.1	2249
BnaA01g08930D	BnaA01g08930D	c	CUFF.298	CUFF.298.1	100	3.364482	2.668906	4.060058	18.465441	1687	CUFF.298.1	2249
BnaA01g08940D	BnaA01g08940D	=	CUFF.299	CUFF.299.1	100	1.536029	1.236830	1.835229	8.430259	3810	CUFF.299.1	3243
BnaA01g08950D	BnaA01g08950D	e	CUFF.300	CUFF.300.1	100	3.418080	2.638071	4.198089	19.048352	1455	CUFF.301.1	2478
BnaA01g08950D	BnaA01g08950D	j	CUFF.301	CUFF.301.1	100	6.616399	5.770678	7.462121	36.872017	2393	CUFF.301.1	2478
BnaA01g08950D	BnaA01g08950D	j	CUFF.301	CUFF.301.2	89	5.876857	4.433494	7.320221	32.750680	971	CUFF.301.1	2478
BnaA01g08960D	BnaA01g08960D	c	CUFF.302	CUFF.302.1	100	0.906004	0.453002	1.359006	4.944588	1079	CUFF.302.1	1320
BnaA01g08990D	BnaA01g08990D	c	CUFF.303	CUFF.303.1	100	12.355121	5.082138	19.628105	68.217217	260	CUFF.303.1	2234
BnaA01g09030D	BnaA01g09030D	j	CUFF.304	CUFF.304.1	100	9.043301	6.910281	11.176321	50.459652	666	CUFF.304.2	973
BnaA01g09030D	BnaA01g09030D	j	CUFF.304	CUFF.304.2	15	1.369042	0.603745	2.134339	7.638958	834	CUFF.304.2	973
BnaA01g09040D	BnaA01g09040D	j	CUFF.305	CUFF.305.1	55	1.029909	0.362771	1.697048	5.715101	794	CUFF.305.2	3012
BnaA01g09040D	BnaA01g09040D	j	CUFF.305	CUFF.305.2	100	1.884002	1.400189	2.367814	10.454569	1911	CUFF.305.2	3012
BnaA01g09040D	BnaA01g09040D	j	CUFF.306	CUFF.306.1	100	1.985249	1.439017	2.531482	10.546819	1572	CUFF.306.1	3012
BnaA01g09110D	BnaA01g09110D	=	CUFF.307	CUFF.307.1	100	3.141184	2.436675	3.845693	18.167609	1624	CUFF.307.1	1019
BnaA01g09120D	BnaA01g09120D	=	CUFF.308	CUFF.308.1	100	13.605591	10.430056	16.781126	78.690416	543	CUFF.308.1	538
BnaA01g09130D	BnaA01g09130D	j	CUFF.309	CUFF.309.1	100	1.580119	1.065079	2.095160	8.930992	1380	CUFF.309.1	2038
BnaA01g09140D	BnaA01g09140D	o	CUFF.310	CUFF.310.1	100	14.260024	12.732835	15.787213	78.204187	1628	CUFF.310.1	717
BnaA01g09180D	BnaA01g09180D	=	CUFF.311	CUFF.311.1	100	13.369418	8.406900	18.331936	73.354858	339	CUFF.311.1	465
BnaA01g09190D	BnaA01g09190D	o	CUFF.312	CUFF.312.1	100	1.329174	0.702181	1.956167	7.590579	885	CUFF.312.1	237
BnaA01g09210D	BnaA01g09210D	=	CUFF.313	CUFF.313.1	100	3.485506	2.446391	4.524620	19.296238	862	CUFF.313.1	675
BnaA01g09220D	BnaA01g09220D	j	CUFF.314	CUFF.314.1	100	2.680711	2.089620	3.271803	14.876544	1776	CUFF.314.1	1721
BnaA01g09240D	BnaA01g09240D	=	CUFF.315	CUFF.315.1	100	0.943966	0.541457	1.346474	5.354179	1345	CUFF.315.1	1372
BnaA01g09250D	BnaA01g09250D	j	CUFF.316	CUFF.316.1	100	3.960883	2.589462	5.332304	22.023183	699	CUFF.316.2	836
BnaA01g09250D	BnaA01g09250D	j	CUFF.316	CUFF.316.2	22	0.883513	0.157402	1.609625	4.912483	700	CUFF.316.2	836
BnaA01g09260D	BnaA01g09260D	j	CUFF.317	CUFF.317.1	100	2.377125	1.967797	2.786453	13.150581	3445	CUFF.317.1	2270
BnaA01g09270D	BnaA01g09270D	=	CUFF.318	CUFF.318.1	100	3.829343	3.034159	4.624528	21.184453	1639	CUFF.318.1	1390
BnaA01g09290D	BnaA01g09290D	j	CUFF.319	CUFF.319.1	100	1.093411	0.673140	1.513681	5.939220	1475	CUFF.319.1	1539
BnaA01g09360D	BnaA01g09360D	j	CUFF.320	CUFF.320.1	100	10.986493	9.610773	12.362212	59.005127	1654	CUFF.320.1	1594
BnaA01g09360D	BnaA01g09360D	j	CUFF.320	CUFF.320.2	37	4.114092	3.142842	5.085342	22.095543	1447	CUFF.320.1	1594
BnaA01g09360D	BnaA01g09360D	e	CUFF.321	CUFF.321.1	100	30.975552	23.376591	38.574513	166.360316	341	CUFF.320.1	1594
BnaA01g09370D	BnaA01g09370D	=	CUFF.322	CUFF.322.1	100	1.668086	1.247236	2.088935	9.434310	2188	CUFF.322.1	2041
BnaA01g09380D	BnaA01g09380D	=	CUFF.323	CUFF.323.1	100	21.659258	18.286867	25.031648	122.499809	643	CUFF.323.1	631
BnaA01g09390D	BnaA01g09390D	j	CUFF.324	CUFF.324.1	100	35.542128	30.063965	41.020291	198.425942	491	CUFF.324.1	837
BnaA01g09400D	BnaA01g09400D	=	CUFF.325	CUFF.325.1	100	7.078794	5.127933	9.029654	39.420793	641	CUFF.325.1	667
BnaA01g09420D	BnaA01g09420D	o	CUFF.326	CUFF.326.1	100	2.606764	2.281376	2.932153	14.183373	5563	CUFF.326.1	2750
BnaA01g09430D	BnaA01g09430D	j	CUFF.327	CUFF.327.1	100	1.050285	0.700505	1.400066	5.882856	1974	CUFF.327.1	2181
BnaA01g09440D	BnaA01g09440D	=	CUFF.328	CUFF.328.1	100	1.769435	0.611757	2.927112	10.134117	503	CUFF.328.1	591
BnaA01g09490D	BnaA01g09490D	=	CUFF.329	CUFF.329.1	100	3.292228	2.148070	4.436385	17.695228	755	CUFF.329.1	720
BnaA01g09500D	BnaA01g09500D	e	CUFF.330	CUFF.330.1	100	2.166510	1.318000	3.015019	12.408028	845	CUFF.330.1	1333
BnaA01g09520D	BnaA01g09520D	e	CUFF.331	CUFF.331.1	100	4.177152	3.499533	4.854772	23.041817	1967	CUFF.331.1	1404
BnaA01g09530D	BnaA01g09530D	j	CUFF.332	CUFF.332.1	18	2.574327	1.908135	3.240518	14.316326	1551	CUFF.332.1	1635
BnaA01g09530D	BnaA01g09530D	c	CUFF.332	CUFF.332.2	100	14.551438	12.389521	16.713354	80.923336	925	CUFF.332.1	1635
BnaA01g09540D	BnaA01g09540D	=	CUFF.333	CUFF.333.1	100	41.756620	36.337101	47.176139	236.291701	551	CUFF.333.1	759
BnaA01g09560D	BnaA01g09560D	c	CUFF.334	CUFF.334.1	100	1.136400	0.451125	1.821676	6.348090	703	CUFF.334.1	2610
BnaA01g09560D	BnaA01g09560D	c	CUFF.335	CUFF.335.1	100	0.790852	0.368124	1.213581	4.630580	1081	CUFF.335.1	2610
BnaA01g09570D	BnaA01g09570D	=	CUFF.336	CUFF.336.1	100	5.410148	4.532511	6.287785	28.377898	1575	CUFF.336.1	1293
BnaA01g09620D	BnaA01g09620D	e	CUFF.337	CUFF.337.1	100	2.651919	1.256846	4.046993	14.952399	644	CUFF.338.1	955
BnaA01g09620D	BnaA01g09620D	o	CUFF.338	CUFF.338.1	22	1.436253	0.488881	2.383625	8.098071	714	CUFF.338.1	955
BnaA01g09620D	BnaA01g09620D	=	CUFF.338	CUFF.338.2	100	6.598298	4.755366	8.441229	37.203386	714	CUFF.338.1	955
BnaA01g09640D	BnaA01g09640D	j	CUFF.339	CUFF.339.1	100	7.940071	6.989721	8.890422	44.109159	2167	CUFF.339.1	2275
BnaA01g09650D	BnaA01g09650D	j	CUFF.340	CUFF.340.1	100	1.896950	1.566735	2.227164	10.504994	3811	CUFF.340.1	3370
BnaA01g09660D	BnaA01g09660D	x	CUFF.341	CUFF.341.1	100	1.665960	1.164381	2.167539	9.350261	1562	CUFF.341.1	981
BnaA01g09710D	BnaA01g09710D	j	CUFF.342	CUFF.342.1	59	3.659328	2.681186	4.637470	20.083214	1503	CUFF.342.1	2009
BnaA01g09710D	BnaA01g09710D	j	CUFF.342	CUFF.342.2	100	6.176178	4.976039	7.376317	33.896252	1448	CUFF.342.1	2009
BnaA01g09720D	BnaA01g09720D	=	CUFF.343	CUFF.343.1	100	0.797278	0.316501	1.278054	4.435243	897	CUFF.343.1	1196
BnaA01g09730D	BnaA01g09730D	e	CUFF.344	CUFF.344.1	100	6.285233	3.320388	9.250079	36.733501	373	CUFF.344.1	1632
BnaA01g09730D	BnaA01g09730D	c	CUFF.345	CUFF.345.1	100	5.637040	3.182307	8.091773	30.678739	431	CUFF.345.1	1632
BnaA01g09730D	BnaA01g09730D	c	CUFF.346	CUFF.346.1	100	29.335750	24.248195	34.423306	167.085376	477	CUFF.346.1	1632
BnaA01g09740D	BnaA01g09740D	j	CUFF.347	CUFF.347.1	100	9.759053	8.532720	10.985387	54.299315	1647	CUFF.347.1	1764
BnaA01g09760D	BnaA01g09760D	j	CUFF.348	CUFF.348.1	56	7.093607	5.537218	8.649997	40.121840	976	CUFF.348.1	1047
BnaA01g09760D	BnaA01g09760D	j	CUFF.348	CUFF.348.2	100	12.648274	10.615290	14.681259	71.539348	968	CUFF.348.1	1047
BnaA01g09770D	BnaA01g09770D	j	CUFF.349	CUFF.349.1	100	2.387637	1.632393	3.142881	13.297557	1056	CUFF.349.1	1113
BnaA01g09790D	BnaA01g09790D	j	CUFF.350	CUFF.350.1	100	2.274516	1.487166	3.061865	12.362058	1077	CUFF.350.1	1020
BnaA01g09790D	BnaA01g09790D	e	CUFF.351	CUFF.351.1	100	1.845006	0.786402	2.903610	10.027661	692	CUFF.350.1	1020
BnaA01g09800D	BnaA01g09800D	=	CUFF.352	CUFF.352.1	100	7.495174	5.747961	9.242388	42.379672	750	CUFF.352.1	1111
BnaA01g09810D	BnaA01g09810D	=	CUFF.353	CUFF.353.1	100	1.705955	1.253777	2.158132	9.239279	1904	CUFF.353.1	1891
-	-	u	CUFF.354	CUFF.354.1	100	0.755808	0.317787	1.193830	4.114859	995	CUFF.354.1	-
BnaA01g09820D	BnaA01g09820D	j	CUFF.355	CUFF.355.1	90	2.411629	1.993862	2.829396	13.482786	3600	CUFF.355.1	3297
BnaA01g09820D	BnaA01g09820D	j	CUFF.355	CUFF.355.2	17	0.463254	0.249324	0.677183	2.589929	3586	CUFF.355.1	3297
BnaA01g09820D	BnaA01g09820D	j	CUFF.355	CUFF.355.3	100	2.673692	1.625056	3.722328	14.947913	926	CUFF.355.1	3297
BnaA01g09830D	BnaA01g09830D	j	CUFF.356	CUFF.356.1	61	4.351295	3.710515	4.992075	24.191954	2861	CUFF.356.1	2587
BnaA01g09830D	BnaA01g09830D	c	CUFF.356	CUFF.356.2	100	7.134771	6.028177	8.241365	39.667282	1687	CUFF.356.1	2587
BnaA01g09860D	BnaA01g09860D	j	CUFF.357	CUFF.357.1	100	14.808051	13.385516	16.230586	82.383892	1973	CUFF.357.1	2398
BnaA01g09870D	BnaA01g09870D	j	CUFF.358	CUFF.358.1	100	6.240480	5.243972	7.236988	35.081563	1860	CUFF.358.1	1189
BnaA01g09870D	BnaA01g09870D	o	CUFF.358	CUFF.358.2	50	3.093585	2.035759	4.151412	17.390940	1151	CUFF.358.1	1189
BnaA01g09880D	BnaA01g09880D	=	CUFF.359	CUFF.359.1	100	15.747051	13.046572	18.447531	88.523827	775	CUFF.359.1	799
BnaA01g09890D	BnaA01g09890D	j	CUFF.360	CUFF.360.1	100	16.001191	14.035408	17.966974	87.673330	1214	CUFF.360.2	1944
BnaA01g09890D	BnaA01g09890D	j	CUFF.360	CUFF.360.2	86	13.734914	11.987030	15.482797	75.255998	1302	CUFF.360.2	1944
BnaA01g09900D	BnaA01g09900D	=	CUFF.361	CUFF.361.1	100	23.423095	21.825237	25.020954	128.328482	2014	CUFF.361.1	2022
BnaA01g09910D	BnaA01g09910D	=	CUFF.362	CUFF.362.1	100	3.607945	3.008947	4.206943	20.068505	2532	CUFF.362.1	2685
BnaA01g09910D	BnaA01g09910D	e	CUFF.363	CUFF.363.1	100	0.541560	0.239444	0.843676	3.012326	2336	CUFF.362.1	2685
BnaA01g09920D	BnaA01g09920D	j	CUFF.364	CUFF.364.1	39	3.042904	1.937772	4.148037	16.805994	1000	CUFF.364.2	1331
BnaA01g09920D	BnaA01g09920D	j	CUFF.364	CUFF.364.2	100	7.764220	6.218984	9.309455	42.881868	1035	CUFF.364.2	1331
BnaA01g09930D	BnaA01g09930D	j	CUFF.365	CUFF.365.1	68	1.999692	1.439132	2.560251	11.133680	2322	CUFF.365.1	2145
BnaA01g09930D	BnaA01g09930D	j	CUFF.365	CUFF.365.2	100	2.928707	2.287819	3.569595	16.306159	2321	CUFF.365.1	2145
BnaA01g09940D	BnaA01g09940D	j	CUFF.366	CUFF.366.1	100	18.598489	15.708134	21.488845	102.115205	708	CUFF.366.1	991
BnaA01g09970D	BnaA01g09970D	j	CUFF.367	CUFF.367.1	100	13.967299	12.696345	15.238253	78.300745	2340	CUFF.367.1	2847
BnaA01g09980D	BnaA01g09980D	=	CUFF.368	CUFF.368.1	100	7.765812	5.746940	9.784684	42.780169	626	CUFF.368.1	742
BnaA01g09990D	BnaA01g09990D	=	CUFF.369	CUFF.369.1	100	42.598089	39.431753	45.764424	237.744737	1428	CUFF.369.1	1372
BnaA01g10000D	BnaA01g10000D	j	CUFF.370	CUFF.370.1	43	3.503556	2.805879	4.201232	19.582363	1763	CUFF.370.1	1626
BnaA01g10000D	BnaA01g10000D	c	CUFF.370	CUFF.370.2	100	8.116039	5.648352	10.583726	45.362838	537	CUFF.370.1	1626
-	-	u	CUFF.371	CUFF.371.1	100	1.652946	0.826473	2.479419	8.466313	703	CUFF.371.1	-
BnaA01g10020D	BnaA01g10020D	j	CUFF.372	CUFF.372.1	100	4.800487	3.964558	5.636417	26.541869	1776	CUFF.372.1	1859
BnaA01g10020D	BnaA01g10020D	e	CUFF.373	CUFF.373.1	100	0.873144	0.420842	1.325445	4.827608	1580	CUFF.372.1	1859
BnaA01g10030D	BnaA01g10030D	=	CUFF.374	CUFF.374.1	100	12.856875	11.501330	14.212421	72.096643	1590	CUFF.374.1	1482
BnaA01g10040D	BnaA01g10040D	c	CUFF.375	CUFF.375.1	100	0.789155	0.436234	1.142076	4.408197	1441	CUFF.375.1	4713
BnaA01g10040D	BnaA01g10040D	c	CUFF.376	CUFF.376.1	100	1.147596	0.422616	1.872575	6.173690	678	CUFF.376.1	4713
BnaA01g10050D	BnaA01g10050D	j	CUFF.377	CUFF.377.1	65	2.429869	1.978154	2.881584	13.487922	3725	CUFF.377.1	3579
BnaA01g10050D	BnaA01g10050D	j	CUFF.377	CUFF.377.2	100	3.745616	3.189205	4.302027	20.791481	3522	CUFF.377.1	3579
BnaA01g10060D	BnaA01g10060D	=	CUFF.378	CUFF.378.1	100	2.454319	1.715014	3.193625	13.214487	1130	CUFF.378.1	1317
BnaA01g10070D	BnaA01g10070D	j	CUFF.379	CUFF.379.1	100	1.260529	0.742453	1.778605	7.237291	1144	CUFF.379.1	1276
BnaA01g10090D	BnaA01g10090D	e	CUFF.380	CUFF.380.1	100	0.944192	0.315603	1.572780	5.521253	721	CUFF.380.1	921
BnaA01g10100D	BnaA01g10100D	j	CUFF.381	CUFF.381.1	42	2.591960	1.856515	3.327404	14.390091	1801	CUFF.381.1	4346
BnaA01g10100D	BnaA01g10100D	j	CUFF.381	CUFF.381.2	100	6.137207	5.112957	7.161457	34.072661	1767	CUFF.381.1	4346
BnaA01g10100D	BnaA01g10100D	c	CUFF.382	CUFF.382.1	100	3.910560	3.312314	4.508807	21.787042	2524	CUFF.382.1	4346
BnaA01g10110D	BnaA01g10110D	e	CUFF.383	CUFF.383.1	100	6.972756	5.397333	8.548179	39.513371	913	CUFF.383.1	831
BnaA01g10110D	BnaA01g10110D	=	CUFF.384	CUFF.384.1	100	73.680372	66.553234	80.807509	417.533577	599	CUFF.383.1	831
BnaA01g10130D	BnaA01g10130D	=	CUFF.385	CUFF.385.1	100	2.491746	1.318754	3.664739	14.409418	606	CUFF.385.1	738
BnaA01g10140D	BnaA01g10140D	j	CUFF.386	CUFF.386.1	100	6.543259	4.698269	8.388249	35.927194	614	CUFF.386.1	655
BnaA01g10160D	BnaA01g10160D	j	CUFF.387	CUFF.387.1	100	35.384194	31.090185	39.678204	192.961337	665	CUFF.387.1	973
BnaA01g10170D	BnaA01g10170D	c	CUFF.388	CUFF.388.1	100	13.983571	10.864773	17.102370	77.044524	556	CUFF.388.2	813
BnaA01g10170D	BnaA01g10170D	j	CUFF.388	CUFF.388.2	12	1.678495	0.543295	2.813695	9.247913	643	CUFF.388.2	813
BnaA01g10200D	BnaA01g10200D	x	CUFF.389	CUFF.389.1	100	1.047934	0.691070	1.404798	5.639140	1843	CUFF.389.1	1827
BnaA01g10220D	BnaA01g10220D	=	CUFF.390	CUFF.390.1	100	4.205663	3.544098	4.867228	23.075251	2241	CUFF.390.1	2271
BnaA01g10230D	BnaA01g10230D	j	CUFF.391	CUFF.391.1	100	7.477806	6.528035	8.427578	41.522533	2030	CUFF.391.1	2005
BnaA01g10270D	BnaA01g10270D	j	CUFF.392	CUFF.392.1	100	11.288027	9.925408	12.650646	62.905299	1709	CUFF.392.1	2006
BnaA01g10270D	BnaA01g10270D	j	CUFF.392	CUFF.392.2	77	8.650777	6.836112	10.465442	48.208576	918	CUFF.392.1	2006
BnaA01g10280D	BnaA01g10280D	j	CUFF.393	CUFF.393.1	100	10.230682	9.011842	11.449522	57.379944	1754	CUFF.393.1	5637
BnaA01g10290D	BnaA01g10290D	=	CUFF.394	CUFF.394.1	100	0.630515	0.396631	0.864400	3.498128	2526	CUFF.394.1	1488
BnaA01g10310D	BnaA01g10310D	c	CUFF.395	CUFF.395.1	100	0.751544	0.375772	1.127316	4.367806	1250	CUFF.395.1	2439
BnaA01g10340D	BnaA01g10340D	j	CUFF.396	CUFF.396.1	100	1.798241	1.064683	2.531799	9.904391	1099	CUFF.396.2	1029
BnaA01g10340D	BnaA01g10340D	j	CUFF.396	CUFF.396.2	79	1.422906	0.794738	2.051073	7.837111	1201	CUFF.396.2	1029
-	-	u	CUFF.397	CUFF.397.1	67	2.440193	1.910005	2.970382	13.389328	2638	CUFF.397.2	-
-	-	u	CUFF.397	CUFF.397.2	100	3.642940	3.033227	4.252654	19.988797	2758	CUFF.397.2	-
BnaA01g10360D	BnaA01g10360D	j	CUFF.398	CUFF.398.1	100	5.831989	4.846209	6.817769	32.492956	1382	CUFF.398.1	1522
BnaA01g10370D	BnaA01g10370D	=	CUFF.399	CUFF.399.1	100	5.714814	4.673482	6.756146	31.649807	1583	CUFF.399.1	537
BnaA01g10380D	BnaA01g10380D	=	CUFF.400	CUFF.400.1	100	7.710306	6.504038	8.916575	42.701254	1540	CUFF.400.1	1457
BnaA01g10390D	BnaA01g10390D	e	CUFF.401	CUFF.401.1	100	4.624103	3.439493	5.808712	25.648950	1178	CUFF.402.1	1524
BnaA01g10390D	BnaA01g10390D	=	CUFF.402	CUFF.402.1	78	2.862675	2.096342	3.629007	15.878670	1680	CUFF.402.1	1524
BnaA01g10390D	BnaA01g10390D	j	CUFF.402	CUFF.402.2	100	3.658382	2.754385	4.562378	20.292295	1598	CUFF.402.1	1524
BnaA01g10390D	BnaA01g10390D	j	CUFF.402	CUFF.402.3	38	1.390580	0.729865	2.051295	7.713262	1607	CUFF.402.1	1524
BnaA01g10400D	BnaA01g10400D	o	CUFF.403	CUFF.403.1	100	1.852719	1.152457	2.552981	10.585365	959	CUFF.403.1	3381
BnaA01g10400D	BnaA01g10400D	j	CUFF.404	CUFF.404.1	100	1.408936	1.023085	1.794788	7.908623	2153	CUFF.404.1	3381
BnaA01g10410D	BnaA01g10410D	c	CUFF.405	CUFF.405.1	100	1.248542	0.597875	1.899208	6.883140	813	CUFF.405.1	2040
BnaA01g10420D	BnaA01g10420D	c	CUFF.406	CUFF.406.1	100	1.173614	0.661407	1.685821	6.791203	1090	CUFF.406.1	2120
BnaA01g10420D	BnaA01g10420D	j	CUFF.407	CUFF.407.1	100	1.313140	0.766550	1.859730	7.362647	1126	CUFF.407.1	2120
BnaA01g10460D	BnaA01g10460D	c	CUFF.408	CUFF.408.1	100	1.293282	0.804467	1.782096	7.091032	1267	CUFF.408.1	1799
BnaA01g10490D	BnaA01g10490D	=	CUFF.409	CUFF.409.1	100	12.561828	9.987862	15.135795	70.571574	636	CUFF.409.1	1011
BnaA01g10500D	BnaA01g10500D	=	CUFF.410	CUFF.410.1	63	10.666656	9.073688	12.259624	58.165550	1475	CUFF.410.3	1647
BnaA01g10500D	BnaA01g10500D	j	CUFF.410	CUFF.410.3	35	5.917292	4.765570	7.069014	32.267146	1556	CUFF.410.3	1647
BnaA01g10510D	BnaA01g10510D	j	CUFF.411	CUFF.411.1	100	2.690728	2.105762	3.275694	15.135847	1817	CUFF.411.1	1858
BnaA01g10520D	BnaA01g10520D	=	CUFF.412	CUFF.412.1	100	21.790937	18.941265	24.640610	120.384382	772	CUFF.412.1	786
BnaA01g10530D	BnaA01g10530D	j	CUFF.413	CUFF.413.1	53	7.776696	6.648602	8.904790	43.132736	2449	CUFF.413.3	2354
BnaA01g10530D	BnaA01g10530D	j	CUFF.413	CUFF.413.2	100	14.767436	13.046418	16.488455	81.906238	1597	CUFF.413.3	2354
BnaA01g10530D	BnaA01g10530D	j	CUFF.413	CUFF.413.3	54	7.995899	6.968282	9.023516	44.348525	2608	CUFF.413.3	2354
BnaA01g10540D	BnaA01g10540D	j	CUFF.414	CUFF.414.1	100	4.152798	2.746805	5.558792	22.528906	661	CUFF.414.1	1990
BnaA01g10550D	BnaA01g10550D	e	CUFF.415	CUFF.415.1	100	21.794195	20.049002	23.539388	120.537034	1615	CUFF.415.1	1104
BnaA01g10570D	BnaA01g10570D	=	CUFF.416	CUFF.416.1	100	7.976988	6.446365	9.507611	43.802718	938	CUFF.416.1	717
BnaA01g10580D	BnaA01g10580D	j	CUFF.417	CUFF.417.1	26	2.334437	1.366036	3.302838	12.733449	1051	CUFF.417.1	1004
BnaA01g10580D	BnaA01g10580D	j	CUFF.417	CUFF.417.2	87	7.840393	6.328708	9.352078	42.766307	1028	CUFF.417.1	1004
BnaA01g10580D	BnaA01g10580D	j	CUFF.417	CUFF.417.3	100	9.033949	6.903025	11.164872	49.276691	746	CUFF.417.1	1004
BnaA01g10590D	BnaA01g10590D	j	CUFF.418	CUFF.418.1	100	9.771100	8.866109	10.676091	54.573994	3123	CUFF.418.1	3552
BnaA01g10600D	BnaA01g10600D	=	CUFF.419	CUFF.419.1	100	20.593433	18.773354	22.413512	115.019383	1781	CUFF.419.1	1200
BnaA01g10630D	BnaA01g10630D	c	CUFF.420	CUFF.420.1	100	16.766896	14.834643	18.699148	91.530812	1104	CUFF.420.1	1787
BnaA01g10650D	BnaA01g10650D	j	CUFF.421	CUFF.421.1	25	0.688449	0.278102	1.098796	3.810658	1681	CUFF.421.1	1684
BnaA01g10650D	BnaA01g10650D	=	CUFF.421	CUFF.421.2	100	2.711944	2.038636	3.385251	15.010973	1681	CUFF.421.1	1684
BnaA01g10660D	BnaA01g10660D	e	CUFF.422	CUFF.422.1	100	0.609527	0.365763	0.853291	3.323541	2218	CUFF.422.1	2178
BnaA01g10710D	BnaA01g10710D	=	CUFF.423	CUFF.423.1	100	11.466494	10.228375	12.704613	64.484245	1683	CUFF.423.1	1584
BnaA01g10720D	BnaA01g10720D	=	CUFF.424	CUFF.424.1	100	3.506221	2.559794	4.452647	19.443877	1662	CUFF.424.1	1581
BnaA01g10720D	BnaA01g10720D	o	CUFF.425	CUFF.425.1	100	22.114788	19.974870	24.254706	122.638387	1548	CUFF.424.1	1581
BnaA01g10730D	BnaA01g10730D	j	CUFF.426	CUFF.426.1	100	0.999859	0.596168	1.403550	5.396898	1608	CUFF.426.1	1430
BnaA01g10730D	BnaA01g10730D	e	CUFF.427	CUFF.427.1	100	0.658732	0.199702	1.117763	3.555612	1042	CUFF.426.1	1430
BnaA01g10740D	BnaA01g10740D	=	CUFF.428	CUFF.428.1	100	1.562826	1.109374	2.016279	8.477418	1694	CUFF.428.1	1650
BnaA01g10750D	BnaA01g10750D	e	CUFF.429	CUFF.429.1	100	1.005930	0.585532	1.426328	5.590918	1708	CUFF.429.1	1707
BnaA01g10750D	BnaA01g10750D	=	CUFF.430	CUFF.430.1	100	0.456426	0.127389	0.785464	2.536798	1672	CUFF.429.1	1707
BnaA01g10760D	BnaA01g10760D	j	CUFF.431	CUFF.431.1	60	6.520911	5.681160	7.360663	36.146116	2751	CUFF.431.1	4492
BnaA01g10760D	BnaA01g10760D	j	CUFF.431	CUFF.431.2	100	10.918132	9.433697	12.402567	60.520385	1598	CUFF.431.1	4492
BnaA01g10760D	BnaA01g10760D	c	CUFF.432	CUFF.432.1	100	6.404909	5.187406	7.622411	35.160768	1126	CUFF.432.1	4492
BnaA01g10780D	BnaA01g10780D	j	CUFF.433	CUFF.433.1	100	40.367164	36.464480	44.269848	224.697397	871	CUFF.433.1	1749
BnaA01g10790D	BnaA01g10790D	=	CUFF.434	CUFF.434.1	100	11.454309	10.197167	12.711451	63.527556	1629	CUFF.434.1	1203
BnaA01g10800D	BnaA01g10800D	=	CUFF.435	CUFF.435.1	100	17.703629	15.787772	19.619487	97.812106	1415	CUFF.435.1	1563
BnaA01g10800D	BnaA01g10800D	x	CUFF.436	CUFF.436.1	100	7.180506	5.250424	9.110588	39.672114	784	CUFF.436.1	1563
BnaA01g10810D	BnaA01g10810D	j	CUFF.437	CUFF.437.1	100	2.610050	2.147885	3.072216	14.462767	2744	CUFF.437.1	3001
BnaA01g10830D	BnaA01g10830D	j	CUFF.438	CUFF.438.1	100	1.498956	1.149860	1.848052	8.305150	2973	CUFF.438.1	2803
BnaA01g10830D	BnaA01g10830D	j	CUFF.438	CUFF.438.2	14	0.216365	0.050594	0.382136	1.198798	2973	CUFF.438.1	2803
BnaA01g10840D	BnaA01g10840D	j	CUFF.439	CUFF.439.1	100	1.522938	1.204144	1.841732	8.426852	3591	CUFF.439.1	3336
BnaA01g10840D	BnaA01g10840D	x	CUFF.440	CUFF.440.1	100	0.307735	0.141662	0.473808	1.702786	3575	CUFF.440.1	3336
-	-	u	CUFF.441	CUFF.441.1	100	6.599102	4.796713	8.401491	37.554316	770	CUFF.441.2	-
-	-	u	CUFF.441	CUFF.441.2	53	3.475727	2.195967	4.755486	19.779743	867	CUFF.441.2	-
BnaA01g10890D	BnaA01g10890D	=	CUFF.442	CUFF.442.1	100	1.035419	0.435352	1.635486	5.889886	793	CUFF.442.1	738
BnaA01g10910D	BnaA01g10910D	=	CUFF.443	CUFF.443.1	100	4.826125	3.742088	5.910163	26.759078	1067	CUFF.443.1	726
BnaA01g10920D	BnaA01g10920D	=	CUFF.444	CUFF.444.1	100	8.740284	7.372396	10.108172	49.218985	1131	CUFF.444.1	753
BnaA01g10930D	BnaA01g10930D	=	CUFF.445	CUFF.445.1	100	11.705246	9.965977	13.444516	66.172892	1056	CUFF.445.1	672
BnaA01g10960D	BnaA01g10960D	j	CUFF.446	CUFF.446.1	17	0.198712	0.043316	0.354108	1.101222	3155	CUFF.446.2	2228
BnaA01g10960D	BnaA01g10960D	j	CUFF.446	CUFF.446.2	100	1.188331	0.889558	1.487104	6.585493	3243	CUFF.446.2	2228
BnaA01g10970D	BnaA01g10970D	o	CUFF.447	CUFF.447.1	100	0.575347	0.296377	0.854317	3.156115	1680	CUFF.447.1	1776
BnaA01g10990D	BnaA01g10990D	=	CUFF.448	CUFF.448.1	100	4.635192	3.406844	5.863541	25.874939	867	CUFF.448.1	1007
BnaA01g11000D	BnaA01g11000D	j	CUFF.449	CUFF.449.1	100	25.192198	20.971327	29.413069	137.676620	539	CUFF.450.1	506
BnaA01g11000D	BnaA01g11000D	e	CUFF.450	CUFF.450.1	100	1.982156	1.044070	2.920242	10.832583	733	CUFF.450.1	506
BnaA01g11020D	BnaA01g11020D	=	CUFF.451	CUFF.451.1	100	63.488713	55.080576	71.896850	360.800228	435	CUFF.451.1	697
BnaA01g11030D	BnaA01g11030D	=	CUFF.452	CUFF.452.1	100	3.931373	2.906864	4.955883	21.347637	978	CUFF.452.1	723
BnaA01g11060D	BnaA01g11060D	j	CUFF.453	CUFF.453.1	23	3.386428	2.670001	4.102855	18.718635	2293	CUFF.453.2	2352
BnaA01g11060D	BnaA01g11060D	j	CUFF.453	CUFF.453.2	100	14.929396	13.535556	16.323236	82.522912	2313	CUFF.453.2	2352
BnaA01g11070D	BnaA01g11070D	c	CUFF.454	CUFF.454.1	100	2.859519	2.038161	3.680878	15.883181	1090	CUFF.454.1	2324
BnaA01g11090D	BnaA01g11090D	j	CUFF.455	CUFF.455.1	100	3.480251	1.740925	5.219578	19.931392	468	CUFF.455.1	2086
BnaA01g11090D	BnaA01g11090D	c	CUFF.456	CUFF.456.1	100	6.677331	5.846815	7.507846	36.797371	2339	CUFF.456.1	2086
BnaA01g11130D	BnaA01g11130D	=	CUFF.457	CUFF.457.1	100	2.134959	1.572162	2.697756	12.102171	1560	CUFF.457.1	1328
BnaA01g11190D	BnaA01g11190D	=	CUFF.458	CUFF.458.1	100	3.169970	2.049349	4.290591	16.810775	730	CUFF.458.1	962
BnaA01g11200D	BnaA01g11200D	o	CUFF.459	CUFF.459.1	100	0.596852	0.376564	0.817139	3.315044	3361	CUFF.459.1	1680
BnaA01g11200D	BnaA01g11200D	o	CUFF.459	CUFF.459.2	50	0.295625	0.117908	0.473342	1.641967	3283	CUFF.459.1	1680
BnaA01g11220D	BnaA01g11220D	=	CUFF.460	CUFF.460.1	100	7.852809	6.999744	8.705874	43.976795	2672	CUFF.460.1	2675
BnaA01g11270D	BnaA01g11270D	j	CUFF.461	CUFF.461.1	100	1.775666	1.376957	2.174375	10.179942	2489	CUFF.461.1	3127
BnaA01g11310D	BnaA01g11310D	=	CUFF.462	CUFF.462.1	100	24.488691	21.979223	26.998158	133.495633	1229	CUFF.462.1	1234
BnaA01g11320D	BnaA01g11320D	j	CUFF.463	CUFF.463.1	100	7.462008	6.204429	8.719586	41.869399	1241	CUFF.463.1	1432
BnaA01g11320D	BnaA01g11320D	j	CUFF.463	CUFF.463.2	31	2.337220	1.096498	3.577942	13.114163	621	CUFF.463.1	1432
BnaA01g11330D	BnaA01g11330D	=	CUFF.464	CUFF.464.1	100	9.957105	8.661297	11.252913	53.305529	1519	CUFF.464.1	1542
BnaA01g11340D	BnaA01g11340D	e	CUFF.465	CUFF.465.1	100	8.484287	6.950895	10.017680	46.120332	930	CUFF.465.1	615
BnaA01g11350D	BnaA01g11350D	e	CUFF.466	CUFF.466.1	100	2.069810	0.843445	3.296174	11.474120	593	CUFF.467.1	984
BnaA01g11350D	BnaA01g11350D	=	CUFF.467	CUFF.467.1	100	6.708035	5.184606	8.231465	37.186414	853	CUFF.467.1	984
BnaA01g11360D	BnaA01g11360D	j	CUFF.468	CUFF.468.1	100	4.840539	3.814596	5.866482	26.540769	1170	CUFF.468.1	1363
BnaA01g11370D	BnaA01g11370D	c	CUFF.469	CUFF.469.1	100	0.630363	0.360893	0.899834	3.444160	1966	CUFF.469.1	2322
BnaA01g11380D	BnaA01g11380D	=	CUFF.470	CUFF.470.1	100	1.827296	1.347020	2.307572	10.205609	2314	CUFF.470.1	2169
BnaA01g11380D	BnaA01g11380D	j	CUFF.470	CUFF.470.2	26	0.477410	0.197241	0.757578	2.666376	2179	CUFF.470.1	2169
BnaA01g11380D	BnaA01g11380D	j	CUFF.470	CUFF.470.3	39	0.718204	0.273608	1.162800	4.011234	1427	CUFF.470.1	2169
BnaA01g11380D	BnaA01g11380D	j	CUFF.470	CUFF.470.4	56	1.019430	0.266413	1.772446	5.693605	860	CUFF.470.1	2169
BnaA01g11390D	BnaA01g11390D	x	CUFF.471	CUFF.471.1	100	9.739383	8.088207	11.390559	54.375319	1271	CUFF.471.1	1375
BnaA01g11390D	BnaA01g11390D	=	CUFF.472	CUFF.472.1	100	8.186697	6.625026	9.748369	45.706623	1253	CUFF.472.1	1375
BnaA01g11400D	BnaA01g11400D	j	CUFF.473	CUFF.473.1	66	6.423766	5.212325	7.635208	36.070335	1164	CUFF.473.1	1592
BnaA01g11400D	BnaA01g11400D	j	CUFF.473	CUFF.473.2	100	9.702018	7.392694	12.011343	54.478171	623	CUFF.473.1	1592
BnaA01g11410D	BnaA01g11410D	=	CUFF.474	CUFF.474.1	100	3.089020	2.367155	3.810885	17.169520	1429	CUFF.474.1	1182
BnaA01g11420D	BnaA01g11420D	j	CUFF.475	CUFF.475.1	100	31.246110	28.708311	33.783910	172.044667	1505	CUFF.475.1	1611
BnaA01g11430D	BnaA01g11430D	j	CUFF.476	CUFF.476.1	100	16.646242	14.967722	18.324761	92.409792	1614	CUFF.476.1	825
BnaA01g11450D	BnaA01g11450D	j	CUFF.477	CUFF.477.1	20	0.666976	0.210993	1.122958	3.641796	1099	CUFF.477.2	1007
BnaA01g11450D	BnaA01g11450D	=	CUFF.477	CUFF.477.2	100	3.339598	2.434126	4.245071	18.234757	1129	CUFF.477.2	1007
BnaA01g11480D	BnaA01g11480D	x	CUFF.478	CUFF.478.1	100	160.342712	152.881830	167.803594	894.158476	3056	CUFF.478.1	2256
BnaA01g11480D	BnaA01g11480D	=	CUFF.479	CUFF.479.1	100	921.835854	882.359543	961.312164	5140.659841	1849	CUFF.479.1	2256
BnaA01g11490D	BnaA01g11490D	=	CUFF.480	CUFF.480.1	53	1.965533	1.325599	2.605467	10.911413	1826	CUFF.480.2	1991
BnaA01g11490D	BnaA01g11490D	j	CUFF.480	CUFF.480.2	100	3.698455	2.935036	4.461874	20.531517	1861	CUFF.480.2	1991
BnaA01g11490D	BnaA01g11490D	j	CUFF.480	CUFF.480.3	98	3.617563	2.479157	4.755970	20.082457	959	CUFF.480.2	1991
BnaA01g11510D	BnaA01g11510D	=	CUFF.481	CUFF.481.1	100	56.224845	52.836165	59.613525	313.742600	2017	CUFF.481.1	2061
BnaA01g11520D	BnaA01g11520D	e	CUFF.482	CUFF.482.1	100	2.908427	2.455957	3.360896	16.223596	2936	CUFF.482.1	2860
BnaA01g11530D	BnaA01g11530D	j	CUFF.483	CUFF.483.1	100	9.079583	8.243913	9.915253	50.355276	3878	CUFF.483.1	3752
BnaA01g11530D	BnaA01g11530D	j	CUFF.483	CUFF.483.2	72	6.510248	5.711431	7.309065	36.105768	3100	CUFF.483.1	3752
BnaA01g11540D	BnaA01g11540D	=	CUFF.484	CUFF.484.1	100	2.189270	1.130814	3.247725	12.432546	645	CUFF.484.1	734
BnaA01g11550D	BnaA01g11550D	=	CUFF.485	CUFF.485.1	100	4.608142	2.596984	6.619301	24.950777	459	CUFF.485.1	426
BnaA01g11560D	BnaA01g11560D	c	CUFF.486	CUFF.486.1	100	2.598330	1.092494	4.104167	13.946207	462	CUFF.486.1	993
BnaA01g11580D	BnaA01g11580D	j	CUFF.487	CUFF.487.1	90	2.642057	2.038185	3.245929	14.675833	2724	CUFF.487.1	2241
BnaA01g11580D	BnaA01g11580D	j	CUFF.487	CUFF.487.2	100	2.936054	2.280023	3.592084	16.308894	2440	CUFF.487.1	2241
BnaA01g11580D	BnaA01g11580D	c	CUFF.487	CUFF.487.3	65	1.903887	1.325679	2.482095	10.575520	1767	CUFF.487.1	2241
BnaA01g11600D	BnaA01g11600D	j	CUFF.488	CUFF.488.1	100	2.173674	1.108542	3.238807	12.376277	637	CUFF.488.1	1655
BnaA01g11620D	BnaA01g11620D	j	CUFF.489	CUFF.489.1	100	9.593548	8.188157	10.998939	51.872736	1266	CUFF.489.1	1185
BnaA01g11630D	BnaA01g11630D	j	CUFF.490	CUFF.490.1	100	10.529164	9.263682	11.794645	59.136643	1762	CUFF.490.1	1708
BnaA01g11640D	BnaA01g11640D	=	CUFF.491	CUFF.491.1	100	8.708448	7.466923	9.949974	48.910666	1526	CUFF.491.1	894
BnaA01g11650D	BnaA01g11650D	c	CUFF.492	CUFF.492.1	100	7.605085	6.225708	8.984461	43.293337	1061	CUFF.492.1	3832
BnaA01g11660D	BnaA01g11660D	=	CUFF.493	CUFF.493.1	100	2.268334	1.375258	3.161410	12.780167	787	CUFF.493.1	855
BnaA01g11670D	BnaA01g11670D	=	CUFF.494	CUFF.494.1	100	15.580903	10.835951	20.325855	88.713184	376	CUFF.494.1	901
BnaA01g11680D	BnaA01g11680D	j	CUFF.495	CUFF.495.1	100	0.722869	0.488633	0.957105	4.009810	2854	CUFF.495.1	2507
BnaA01g11700D	BnaA01g11700D	o	CUFF.496	CUFF.496.1	100	1.186916	0.528533	1.845298	6.457744	763	CUFF.496.1	822
BnaA01g11740D	BnaA01g11740D	j	CUFF.497	CUFF.497.1	100	2.762080	2.181104	3.343055	15.561676	1893	CUFF.497.1	1802
BnaA01g11760D	BnaA01g11760D	=	CUFF.498	CUFF.498.1	100	22.529775	20.485885	24.573665	123.365077	1555	CUFF.498.1	1567
BnaA01g11790D	BnaA01g11790D	j	CUFF.499	CUFF.499.1	100	4.254463	3.569825	4.939102	23.976666	2124	CUFF.499.1	1992
BnaA01g11800D	BnaA01g11800D	=	CUFF.500	CUFF.500.1	100	1755.578832	1681.243435	1829.914228	9772.450821	1426	CUFF.500.1	1265
BnaA01g11830D	BnaA01g11830D	j	CUFF.501	CUFF.501.1	100	3.461678	2.759855	4.163502	18.988838	1982	CUFF.501.1	657
BnaA01g11840D	BnaA01g11840D	j	CUFF.502	CUFF.502.1	100	3.550014	2.829077	4.270951	19.473397	1936	CUFF.502.1	1482
BnaA01g11860D	BnaA01g11860D	o	CUFF.503	CUFF.503.1	100	10.173344	7.085158	13.261529	56.342385	510	CUFF.503.1	1294
BnaA01g11860D	BnaA01g11860D	o	CUFF.503	CUFF.503.2	41	4.167622	1.890062	6.445183	23.081278	505	CUFF.503.1	1294
BnaA01g11920D	BnaA01g11920D	j	CUFF.504	CUFF.504.1	100	6.424847	5.699924	7.149770	35.589811	3191	CUFF.504.1	2412
BnaA01g11920D	BnaA01g11920D	e	CUFF.505	CUFF.505.1	100	1.867147	1.286589	2.447705	10.342878	1918	CUFF.504.1	2412
BnaA01g11930D	BnaA01g11930D	j	CUFF.506	CUFF.506.1	100	5.129234	4.415533	5.842934	28.234973	2724	CUFF.506.1	2521
BnaA01g11930D	BnaA01g11930D	j	CUFF.506	CUFF.506.2	83	4.268063	3.278948	5.257179	23.494475	1273	CUFF.506.1	2521
BnaA01g11940D	BnaA01g11940D	j	CUFF.507	CUFF.507.1	100	3.677743	3.133306	4.222181	20.244931	3179	CUFF.507.1	1203
BnaA01g11950D	BnaA01g11950D	=	CUFF.508	CUFF.508.1	100	9.399080	7.850100	10.948060	51.575733	1054	CUFF.508.1	1115
BnaA01g12010D	BnaA01g12010D	=	CUFF.509	CUFF.509.1	100	6.194584	5.087756	7.301412	34.233261	1203	CUFF.509.1	1168
BnaA01g12040D	BnaA01g12040D	=	CUFF.510	CUFF.510.1	100	66.843117	60.944054	72.742181	366.162185	720	CUFF.510.1	844
BnaA01g12060D	BnaA01g12060D	=	CUFF.511	CUFF.511.1	100	10.472804	8.782056	12.163552	57.561721	1005	CUFF.511.1	1107
BnaA01g12080D	BnaA01g12080D	=	CUFF.512	CUFF.512.1	100	9.893612	8.486127	11.301097	54.867563	1297	CUFF.512.1	1396
BnaA01g12090D	BnaA01g12090D	=	CUFF.513	CUFF.513.1	100	8.974965	7.786761	10.163169	49.160082	1670	CUFF.513.1	1783
BnaA01g12090D	BnaA01g12090D	x	CUFF.514	CUFF.514.1	100	1.839425	1.264510	2.414339	10.075390	1628	CUFF.514.1	1783
BnaA01g12100D	BnaA01g12100D	=	CUFF.515	CUFF.515.1	100	3.499678	2.788046	4.211309	18.496899	1642	CUFF.515.1	1577
BnaA01g12110D	BnaA01g12110D	=	CUFF.516	CUFF.516.1	100	12.293787	9.294708	15.292866	70.803083	518	CUFF.516.1	636
BnaA01g12120D	BnaA01g12120D	=	CUFF.517	CUFF.517.1	100	13.339771	10.608961	16.070581	75.782264	607	CUFF.517.1	527
BnaA01g12130D	BnaA01g12130D	=	CUFF.518	CUFF.518.1	100	1.947388	1.180673	2.714103	11.001226	876	CUFF.518.1	2112
BnaA01g12140D	BnaA01g12140D	=	CUFF.519	CUFF.519.1	100	2.763247	2.164017	3.362477	15.112307	1998	CUFF.519.1	1610
BnaA01g12140D	BnaA01g12140D	o	CUFF.519	CUFF.519.2	89	2.447486	1.781129	3.113842	13.385394	1581	CUFF.519.1	1610
BnaA01g12150D	BnaA01g12150D	j	CUFF.520	CUFF.520.1	59	2.032519	1.339220	2.725818	11.329837	1424	CUFF.520.2	2394
BnaA01g12150D	BnaA01g12150D	j	CUFF.520	CUFF.520.2	43	1.475370	0.974766	1.975974	8.224131	1833	CUFF.520.2	2394
BnaA01g12150D	BnaA01g12150D	c	CUFF.520	CUFF.520.3	100	3.441161	2.196756	4.685566	19.182008	768	CUFF.520.2	2394
BnaA01g12160D	BnaA01g12160D	j	CUFF.521	CUFF.521.1	100	3.586049	2.884777	4.287320	19.897056	1725	CUFF.521.1	1763
BnaA01g12170D	BnaA01g12170D	j	CUFF.522	CUFF.522.1	21	0.560337	0.128484	0.992189	3.021083	1266	CUFF.522.1	1435
BnaA01g12170D	BnaA01g12170D	=	CUFF.522	CUFF.522.2	100	2.606690	1.842594	3.370786	14.054099	1266	CUFF.522.1	1435
BnaA01g12190D	BnaA01g12190D	=	CUFF.523	CUFF.523.1	100	101.957079	93.958396	109.955763	578.626041	552	CUFF.523.1	766
BnaA01g12200D	BnaA01g12200D	=	CUFF.524	CUFF.524.1	100	4.932807	3.711186	6.154428	26.840797	906	CUFF.524.1	775
BnaA01g12270D	BnaA01g12270D	e	CUFF.525	CUFF.525.1	100	0.957985	0.309152	1.606819	5.161967	880	CUFF.525.1	1795
BnaA01g12270D	BnaA01g12270D	=	CUFF.526	CUFF.526.1	100	4.640418	3.214321	6.066515	25.004225	761	CUFF.525.1	1795
BnaA01g12280D	BnaA01g12280D	j	CUFF.527	CUFF.527.1	74	8.051246	7.259234	8.843257	43.284146	3828	CUFF.527.1	2654
BnaA01g12280D	BnaA01g12280D	c	CUFF.527	CUFF.527.2	100	10.891630	9.751061	12.032199	58.554282	2569	CUFF.527.1	2654
BnaA01g12290D	BnaA01g12290D	e	CUFF.528	CUFF.528.1	100	5.083434	3.644415	6.522453	27.783710	715	CUFF.528.1	555
BnaA01g12310D	BnaA01g12310D	=	CUFF.529	CUFF.529.1	100	4.854252	3.997511	5.710994	26.627457	1499	CUFF.529.1	1524
BnaA01g12320D	BnaA01g12320D	j	CUFF.530	CUFF.530.1	100	0.970559	0.571660	1.369457	5.190465	1412	CUFF.530.1	1301
BnaA01g12340D	BnaA01g12340D	=	CUFF.531	CUFF.531.1	100	3.206961	2.209508	4.204414	16.675397	864	CUFF.531.1	677
BnaA01g12360D	BnaA01g12360D	j	CUFF.532	CUFF.532.1	54	6.968901	5.859080	8.078723	39.075123	1512	CUFF.532.1	1420
BnaA01g12360D	BnaA01g12360D	c	CUFF.532	CUFF.532.2	100	12.924224	10.830705	15.017743	72.467035	910	CUFF.532.1	1420
BnaA01g12380D	BnaA01g12380D	e	CUFF.533	CUFF.533.1	100	5.167467	4.186519	6.148416	28.268012	1259	CUFF.533.1	1689
BnaA01g12380D	BnaA01g12380D	c	CUFF.534	CUFF.534.1	100	1.966315	0.876348	3.056282	11.211283	570	CUFF.534.1	1689
BnaA01g12390D	BnaA01g12390D	j	CUFF.535	CUFF.535.1	100	2.797733	2.033858	3.561609	15.457235	1288	CUFF.535.1	1411
BnaA01g12390D	BnaA01g12390D	e	CUFF.536	CUFF.536.1	100	0.803430	0.152187	1.454672	4.438879	844	CUFF.535.1	1411
BnaA01g12430D	BnaA01g12430D	j	CUFF.537	CUFF.537.1	100	4.040822	2.313432	5.768211	23.579066	514	CUFF.537.1	378
BnaA01g12450D	BnaA01g12450D	=	CUFF.538	CUFF.538.1	100	9.293840	7.939527	10.648153	50.866050	1309	CUFF.538.1	1298
BnaA01g12460D	BnaA01g12460D	=	CUFF.539	CUFF.539.1	100	1.102754	0.562388	1.643119	6.288517	1016	CUFF.539.1	850
BnaA01g12470D	BnaA01g12470D	=	CUFF.540	CUFF.540.1	100	1.195301	0.866085	1.524517	6.658409	2336	CUFF.540.1	1950
BnaA01g12480D	BnaA01g12480D	e	CUFF.541	CUFF.541.1	100	2.184580	0.774024	3.595136	12.708854	460	CUFF.541.1	918
BnaA01g12510D	BnaA01g12510D	=	CUFF.542	CUFF.542.1	100	2.983248	1.739148	4.227349	16.937002	610	CUFF.542.1	870
BnaA01g12520D	BnaA01g12520D	j	CUFF.543	CUFF.543.1	100	5.684961	4.675149	6.694774	31.889423	1305	CUFF.543.1	2777
BnaA01g12520D	BnaA01g12520D	o	CUFF.544	CUFF.544.1	100	54.627176	49.414063	59.840288	306.114067	844	CUFF.544.1	2777
BnaA01g12530D	BnaA01g12530D	x	CUFF.545	CUFF.545.1	100	83.095660	73.370216	92.821104	465.642792	578	CUFF.545.1	1271
BnaA01g12530D	BnaA01g12530D	=	CUFF.546	CUFF.546.1	100	151.773084	143.286836	160.259332	850.490176	1291	CUFF.546.1	1271
BnaA01g12540D	BnaA01g12540D	j	CUFF.547	CUFF.547.1	71	3.765313	2.837804	4.692822	20.784708	1273	CUFF.547.1	1063
BnaA01g12540D	BnaA01g12540D	=	CUFF.547	CUFF.547.2	100	5.302301	4.075761	6.528840	29.268953	1060	CUFF.547.1	1063
BnaA01g12560D	BnaA01g12560D	=	CUFF.548	CUFF.548.1	100	3.058643	2.411715	3.705570	16.602734	1718	CUFF.548.1	1707
BnaA01g12570D	BnaA01g12570D	j	CUFF.549	CUFF.549.1	100	10.615139	8.945341	12.284936	60.303194	1037	CUFF.549.1	1114
BnaA01g12730D	BnaA01g12730D	j	CUFF.550	CUFF.550.1	100	2.521561	1.965608	3.077513	14.053012	2157	CUFF.550.2	1857
BnaA01g12730D	BnaA01g12730D	j	CUFF.550	CUFF.550.2	34	0.855176	0.507126	1.203225	4.766016	2328	CUFF.550.2	1857
BnaA01g12740D	BnaA01g12740D	o	CUFF.551	CUFF.551.1	100	1.202243	0.477263	1.927223	6.787811	678	CUFF.551.1	6420
BnaA01g12740D	BnaA01g12740D	j	CUFF.552	CUFF.552.1	100	0.456814	0.212970	0.700657	2.599836	1794	CUFF.552.1	6420
BnaA01g12800D	BnaA01g12800D	j	CUFF.553	CUFF.553.1	100	1.074996	0.757451	1.392541	5.873736	2263	CUFF.553.1	2729
BnaA01g12810D	BnaA01g12810D	j	CUFF.554	CUFF.554.1	60	3.501824	2.603228	4.400420	19.593482	1133	CUFF.554.1	1469
BnaA01g12810D	BnaA01g12810D	c	CUFF.554	CUFF.554.2	100	5.804668	2.509292	9.100044	32.478404	345	CUFF.554.1	1469
BnaA01g12810D	BnaA01g12810D	c	CUFF.555	CUFF.555.1	100	7.213766	4.332886	10.094646	42.180874	415	CUFF.555.1	1469
BnaA01g12860D	BnaA01g12860D	=	CUFF.556	CUFF.556.1	100	1.608211	0.828114	2.388307	8.881100	745	CUFF.556.1	893
BnaA01g12890D	BnaA01g12890D	=	CUFF.557	CUFF.557.1	100	224.460237	211.368020	237.552453	1249.801877	770	CUFF.558.1	937
BnaA01g12890D	BnaA01g12890D	e	CUFF.558	CUFF.558.1	100	16.681886	14.512164	18.851607	92.885280	1220	CUFF.558.1	937
BnaA01g12900D	BnaA01g12900D	j	CUFF.559	CUFF.559.1	100	14.151240	12.470880	15.831600	78.823414	1836	CUFF.559.1	1909
BnaA01g12900D	BnaA01g12900D	j	CUFF.559	CUFF.559.2	81	11.512018	9.866759	13.157277	64.122758	1830	CUFF.559.1	1909
BnaA01g12900D	BnaA01g12900D	j	CUFF.559	CUFF.559.3	83	11.807634	10.176433	13.438836	65.769363	1830	CUFF.559.1	1909
BnaA01g13000D	BnaA01g13000D	=	CUFF.560	CUFF.560.1	100	3.412550	2.141110	4.683989	19.433919	668	CUFF.560.1	768
BnaA01g13010D	BnaA01g13010D	j	CUFF.561	CUFF.561.1	23	15.972430	14.423318	17.521541	89.911697	2332	CUFF.561.1	1488
BnaA01g13020D	BnaA01g13020D	j	CUFF.561	CUFF.561.2	100	70.124879	64.786521	75.463237	394.745640	1198	CUFF.561.1	1119
BnaA01g13020D	BnaA01g13020D	j	CUFF.561	CUFF.561.3	82	57.159668	52.726772	61.592565	321.762120	1292	CUFF.561.1	1119
BnaA01g13030D	BnaA01g13030D	j	CUFF.562	CUFF.562.1	100	3.976508	3.149156	4.803859	22.208918	1414	CUFF.562.1	1161
BnaA01g13040D	BnaA01g13040D	j	CUFF.563	CUFF.563.1	100	43.963944	40.314603	47.613286	247.627875	1090	CUFF.563.1	1236
BnaA01g13060D	BnaA01g13060D	j	CUFF.564	CUFF.564.1	100	5.014723	3.827025	6.202420	28.405336	961	CUFF.564.1	525
BnaA01g13080D	BnaA01g13080D	=	CUFF.565	CUFF.565.1	40	5.126059	3.415913	6.836204	28.711663	811	CUFF.565.2	1185
BnaA01g13080D	BnaA01g13080D	j	CUFF.565	CUFF.565.2	100	12.793363	10.574588	15.012138	71.657148	898	CUFF.565.2	1185
BnaA01g13080D	BnaA01g13080D	x	CUFF.566	CUFF.566.1	100	4.831781	3.969637	5.693925	27.063378	1590	CUFF.566.1	1185
BnaA01g13090D	BnaA01g13090D	j	CUFF.567	CUFF.567.1	100	2.259210	1.754619	2.763802	12.126879	1957	CUFF.567.1	1929
BnaA01g13130D	BnaA01g13130D	j	CUFF.568	CUFF.568.1	100	1.527327	0.904274	2.150379	8.344662	1049	CUFF.568.1	1714
BnaA01g13170D	BnaA01g13170D	e	CUFF.569	CUFF.569.1	100	27.041137	24.567672	29.514602	148.752381	1315	CUFF.569.1	1156
BnaA01g13220D	BnaA01g13220D	j	CUFF.570	CUFF.570.1	100	0.789727	0.563686	1.015769	4.311257	4950	CUFF.570.1	3394
BnaA01g13220D	BnaA01g13220D	j	CUFF.570	CUFF.570.2	100	0.789727	0.567524	1.011930	4.311257	4950	CUFF.570.1	3394
BnaA01g13300D	BnaA01g13300D	=	CUFF.571	CUFF.571.1	100	3.842421	3.156835	4.528006	21.308652	1796	CUFF.571.1	807
BnaA01g13310D	BnaA01g13310D	=	CUFF.572	CUFF.572.1	100	123.880931	116.401052	131.360810	677.250537	1045	CUFF.572.1	1160
BnaA01g13320D	BnaA01g13320D	e	CUFF.573	CUFF.573.1	100	2.023558	1.390286	2.656831	11.174616	1744	CUFF.574.2	2881
BnaA01g13320D	BnaA01g13320D	j	CUFF.574	CUFF.574.1	34	2.993964	2.124295	3.863633	16.533448	1544	CUFF.574.2	2881
BnaA01g13320D	BnaA01g13320D	j	CUFF.574	CUFF.574.2	100	8.881238	7.860863	9.901613	49.044507	2442	CUFF.574.2	2881
BnaA01g13330D	BnaA01g13330D	=	CUFF.575	CUFF.575.1	100	12.409357	10.692025	14.126689	67.910446	1272	CUFF.575.2	1793
BnaA01g13330D	BnaA01g13330D	j	CUFF.575	CUFF.575.2	42	5.189554	4.255221	6.123887	28.399935	1736	CUFF.575.2	1793
BnaA01g13340D	BnaA01g13340D	j	CUFF.576	CUFF.576.1	22	0.990038	0.620296	1.359781	5.564043	2049	CUFF.576.1	1602
BnaA01g13340D	BnaA01g13340D	=	CUFF.576	CUFF.576.2	100	4.490334	3.572503	5.408165	25.235809	1413	CUFF.576.1	1602
-	-	u	CUFF.577	CUFF.577.1	100	4.026596	2.624133	5.429059	21.106922	706	CUFF.577.1	-
-	-	u	CUFF.578	CUFF.578.1	100	10.864155	7.111224	14.617087	56.948567	412	CUFF.577.1	-
BnaA01g13370D	BnaA01g13370D	=	CUFF.579	CUFF.579.1	100	4.353390	2.766865	5.939915	25.018522	593	CUFF.579.1	585
BnaA01g13390D	BnaA01g13390D	c	CUFF.580	CUFF.580.1	100	0.853992	0.359069	1.348915	4.753279	909	CUFF.580.1	1471
BnaA01g13400D	BnaA01g13400D	j	CUFF.581	CUFF.581.1	100	9.959699	8.887925	11.031474	54.847487	2203	CUFF.581.1	2163
BnaA01g13470D	BnaA01g13470D	=	CUFF.582	CUFF.582.1	100	34.858558	32.558024	37.159091	193.748533	2325	CUFF.582.1	2341
BnaA01g13480D	BnaA01g13480D	=	CUFF.583	CUFF.583.1	100	4.531268	3.584862	5.477674	24.882612	1450	CUFF.583.2	1508
BnaA01g13480D	BnaA01g13480D	j	CUFF.583	CUFF.583.2	31	1.422207	0.832092	2.012323	7.809785	1488	CUFF.583.2	1508
-	-	u	CUFF.584	CUFF.584.1	100	9.829221	6.772063	12.886380	55.859234	445	CUFF.584.1	-
BnaA01g13510D	BnaA01g13510D	=	CUFF.585	CUFF.585.1	100	11.558498	9.719408	13.397587	63.268666	891	CUFF.585.1	729
BnaA01g13530D	BnaA01g13530D	j	CUFF.586	CUFF.586.1	51	3.738895	2.209500	5.268290	20.844180	606	CUFF.586.2	1172
BnaA01g13530D	BnaA01g13530D	j	CUFF.586	CUFF.586.2	100	7.281102	6.184692	8.377512	40.591837	1646	CUFF.586.2	1172
BnaA01g13530D	BnaA01g13530D	j	CUFF.586	CUFF.586.3	18	1.338268	0.781174	1.895363	7.460789	1577	CUFF.586.2	1172
BnaA01g13530D	BnaA01g13530D	p	CUFF.587	CUFF.587.1	100	121.234625	113.953933	128.515318	663.691554	1079	CUFF.587.1	1172
BnaA01g13540D	BnaA01g13540D	=	CUFF.588	CUFF.588.1	100	1.944809	1.345576	2.544043	11.043603	1325	CUFF.588.1	1382
BnaA01g13550D	BnaA01g13550D	=	CUFF.589	CUFF.589.1	100	10.804404	8.984626	12.624183	58.043908	864	CUFF.589.1	694
BnaA01g13560D	BnaA01g13560D	=	CUFF.590	CUFF.590.1	100	6.079937	5.337198	6.822677	33.858746	2644	CUFF.590.1	2799
BnaA01g13580D	BnaA01g13580D	c	CUFF.591	CUFF.591.1	100	0.966161	0.605538	1.326784	5.437676	2076	CUFF.591.2	2391
BnaA01g13580D	BnaA01g13580D	j	CUFF.591	CUFF.591.2	33	0.321427	0.077976	0.564878	1.809034	2078	CUFF.591.2	2391
BnaA01g13610D	BnaA01g13610D	=	CUFF.592	CUFF.592.1	100	3.544287	2.228161	4.860413	19.375082	639	CUFF.592.1	762
BnaA01g13620D	BnaA01g13620D	=	CUFF.593	CUFF.593.1	100	1.182995	0.799458	1.566531	6.350917	1840	CUFF.593.1	1636
-	-	u	CUFF.594	CUFF.594.1	100	0.887507	0.354182	1.420832	5.057920	884	CUFF.594.1	-
BnaA01g13630D	BnaA01g13630D	=	CUFF.595	CUFF.595.1	100	9.807264	8.511531	11.102997	54.284811	1496	CUFF.595.1	1435
BnaA01g13650D	BnaA01g13650D	j	CUFF.596	CUFF.596.1	100	1.909515	1.277091	2.541939	10.085104	1201	CUFF.596.1	2643
BnaA01g13670D	BnaA01g13670D	=	CUFF.597	CUFF.597.1	100	80.929727	76.588766	85.270689	453.617893	2605	CUFF.597.1	3844
BnaA01g13670D	BnaA01g13670D	j	CUFF.597	CUFF.597.2	26	20.728036	18.612568	22.843504	116.182377	2188	CUFF.597.1	3844
BnaA01g13690D	BnaA01g13690D	=	CUFF.598	CUFF.598.1	100	10.934956	8.938515	12.931397	61.177083	764	CUFF.598.1	836
BnaA01g13700D	BnaA01g13700D	=	CUFF.599	CUFF.599.1	100	4.222561	3.103793	5.341328	23.715447	1309	CUFF.599.1	1391
BnaA01g13700D	BnaA01g13700D	e	CUFF.600	CUFF.600.1	100	6.885684	5.538331	8.233037	38.672523	1296	CUFF.599.1	1391
BnaA01g13710D	BnaA01g13710D	c	CUFF.601	CUFF.601.1	100	2.922285	2.127647	3.716923	15.626440	1174	CUFF.601.1	1507
BnaA01g13720D	BnaA01g13720D	c	CUFF.602	CUFF.602.1	100	1.139784	0.479233	1.800334	6.124700	743	CUFF.602.1	1316
BnaA01g13740D	BnaA01g13740D	j	CUFF.603	CUFF.603.1	100	2.809359	2.246059	3.372660	15.396626	2033	CUFF.603.1	1686
BnaA01g13760D	BnaA01g13760D	j	CUFF.604	CUFF.604.1	100	4.546727	3.434527	5.658926	25.325179	1064	CUFF.604.1	2673
BnaA01g13760D	BnaA01g13760D	j	CUFF.604	CUFF.604.2	28	1.270859	0.402620	2.139099	7.078662	784	CUFF.604.1	2673
BnaA01g13760D	BnaA01g13760D	c	CUFF.605	CUFF.605.1	100	5.805010	4.818147	6.791873	32.362264	1466	CUFF.605.1	2673
-	-	u	CUFF.606	CUFF.606.1	100	1.780967	1.148206	2.413728	9.836603	1142	CUFF.606.1	-
BnaA01g13770D	BnaA01g13770D	=	CUFF.607	CUFF.607.1	100	10.395589	7.805811	12.985366	59.275946	550	CUFF.607.1	569
BnaA01g13780D	BnaA01g13780D	c	CUFF.608	CUFF.608.1	100	1.160077	0.591622	1.728532	5.861595	978	CUFF.608.1	1878
BnaA01g13780D	BnaA01g13780D	j	CUFF.609	CUFF.609.1	100	1.272140	0.784559	1.759721	7.258106	1318	CUFF.609.1	1878
BnaA01g13790D	BnaA01g13790D	o	CUFF.610	CUFF.610.1	100	13.511155	9.699813	17.322497	77.086960	426	CUFF.610.1	795
BnaA01g13800D	BnaA01g13800D	j	CUFF.611	CUFF.611.1	38	2.123931	1.472565	2.775297	11.660754	1928	CUFF.611.1	2153
BnaA01g13800D	BnaA01g13800D	c	CUFF.611	CUFF.611.2	100	5.589332	4.659862	6.518802	30.686412	1922	CUFF.611.1	2153
BnaA01g13830D	BnaA01g13830D	=	CUFF.612	CUFF.612.1	100	6.904422	5.837012	7.971832	36.979479	1407	CUFF.612.1	1714
BnaA01g13840D	BnaA01g13840D	j	CUFF.613	CUFF.613.1	18	1.221689	0.539958	1.903419	6.742145	1132	CUFF.613.3	797
BnaA01g13840D	BnaA01g13840D	j	CUFF.613	CUFF.613.2	100	6.835273	5.355313	8.315234	37.721888	1011	CUFF.613.3	797
BnaA01g13840D	BnaA01g13840D	j	CUFF.613	CUFF.613.3	16	1.102515	0.499670	1.705360	6.084460	1203	CUFF.613.3	797
BnaA01g13850D	BnaA01g13850D	=	CUFF.614	CUFF.614.1	100	0.634933	0.224965	1.044902	3.576719	989	CUFF.614.1	1175
BnaA01g13860D	BnaA01g13860D	c	CUFF.615	CUFF.615.1	100	3.478857	2.760224	4.197490	19.718420	1520	CUFF.615.1	1122
BnaA01g13880D	BnaA01g13880D	=	CUFF.616	CUFF.616.1	100	2.873091	2.243135	3.503048	16.111945	1837	CUFF.616.1	871
BnaA01g13890D	BnaA01g13890D	=	CUFF.617	CUFF.617.1	100	2.113581	1.650504	2.576657	11.852703	2410	CUFF.617.1	2026
BnaA01g13900D	BnaA01g13900D	c	CUFF.618	CUFF.618.1	100	1.046935	0.539097	1.554774	5.828237	1012	CUFF.618.1	2085
BnaA01g13910D	BnaA01g13910D	j	CUFF.619	CUFF.619.1	25	0.744988	0.403834	1.086141	4.187663	2578	CUFF.619.1	2473
BnaA01g13910D	BnaA01g13910D	j	CUFF.619	CUFF.619.2	100	3.019096	2.422999	3.615194	16.970694	2397	CUFF.619.1	2473
BnaA01g13910D	BnaA01g13910D	j	CUFF.619	CUFF.619.3	94	2.849788	1.871306	3.828270	16.018994	1154	CUFF.619.1	2473
BnaA01g13920D	BnaA01g13920D	j	CUFF.620	CUFF.620.1	100	6.508611	5.323828	7.693394	36.205125	1188	CUFF.620.1	2537
BnaA01g13930D	BnaA01g13930D	j	CUFF.621	CUFF.621.1	100	21.673976	19.616069	23.731883	121.235012	1461	CUFF.621.1	1616
BnaA01g13940D	BnaA01g13940D	=	CUFF.622	CUFF.622.1	100	5.021195	4.479010	5.563380	28.086432	4094	CUFF.622.1	3352
BnaA01g13950D	BnaA01g13950D	=	CUFF.623	CUFF.623.1	100	0.643607	0.228038	1.059176	3.755358	979	CUFF.623.1	1058
BnaA01g13960D	BnaA01g13960D	j	CUFF.624	CUFF.624.1	100	1.515279	0.757987	2.272570	8.850333	760	CUFF.624.1	3015
BnaA01g13960D	BnaA01g13960D	c	CUFF.625	CUFF.625.1	100	1.321140	0.793531	1.848748	7.141289	1192	CUFF.625.1	3015
BnaA01g13970D	BnaA01g13970D	j	CUFF.626	CUFF.626.1	23	1.891330	0.884875	2.897785	10.493926	868	CUFF.626.1	905
BnaA01g13970D	BnaA01g13970D	=	CUFF.626	CUFF.626.2	100	8.375653	6.606206	10.145099	46.471786	868	CUFF.626.1	905
BnaA01g13980D	BnaA01g13980D	j	CUFF.627	CUFF.627.1	27	2.092516	1.361297	2.823736	11.444134	1442	CUFF.627.1	1487
BnaA01g13980D	BnaA01g13980D	j	CUFF.627	CUFF.627.2	100	7.888511	6.641792	9.135230	43.142877	1442	CUFF.627.1	1487
BnaA01g13990D	BnaA01g13990D	j	CUFF.628	CUFF.628.1	55	2.911414	2.319420	3.503407	16.238530	2110	CUFF.628.1	2004
BnaA01g13990D	BnaA01g13990D	c	CUFF.628	CUFF.628.2	100	5.288404	4.142569	6.434239	29.496292	1159	CUFF.628.1	2004
BnaA01g14000D	BnaA01g14000D	j	CUFF.629	CUFF.629.1	100	4.038395	3.280827	4.795963	22.254154	1575	CUFF.629.1	1545
BnaA01g14020D	BnaA01g14020D	=	CUFF.630	CUFF.630.1	100	5.030964	4.058241	6.003688	27.611204	1249	CUFF.630.1	856
BnaA01g14040D	BnaA01g14040D	j	CUFF.631	CUFF.631.1	44	1.757256	1.382433	2.132080	9.704808	4751	CUFF.631.1	4412
BnaA01g14040D	BnaA01g14040D	j	CUFF.631	CUFF.631.2	71	2.802293	2.366674	3.237913	15.476238	4748	CUFF.631.1	4412
BnaA01g14040D	BnaA01g14040D	j	CUFF.631	CUFF.631.3	100	3.973262	3.432366	4.514159	21.943151	4446	CUFF.631.1	4412
BnaA01g14050D	BnaA01g14050D	=	CUFF.632	CUFF.632.1	100	46.965706	44.176056	49.755356	259.754416	2487	CUFF.632.1	2469
BnaA01g14070D	BnaA01g14070D	p	CUFF.633	CUFF.633.1	100	6.435671	5.469061	7.402281	36.078130	1583	CUFF.633.1	1509
BnaA01g14080D	BnaA01g14080D	c	CUFF.634	CUFF.634.1	100	8.373311	6.560837	10.185785	47.351511	759	CUFF.634.1	931
BnaA01g14090D	BnaA01g14090D	j	CUFF.635	CUFF.635.1	100	8.653793	7.279461	10.028125	48.190626	1197	CUFF.635.1	1038
BnaA01g14100D	BnaA01g14100D	j	CUFF.636	CUFF.636.1	100	20.713591	18.493935	22.933246	114.808472	1292	CUFF.636.3	2511
BnaA01g14100D	BnaA01g14100D	j	CUFF.636	CUFF.636.2	16	3.349612	2.412597	4.286626	18.565773	1507	CUFF.636.3	2511
BnaA01g14100D	BnaA01g14100D	j	CUFF.636	CUFF.636.3	40	8.225152	6.904206	9.546099	45.589256	1527	CUFF.636.3	2511
BnaA01g14100D	BnaA01g14100D	j	CUFF.637	CUFF.637.1	100	3.709628	2.809514	4.609741	20.700304	1136	CUFF.637.1	2511
BnaA01g14110D	BnaA01g14110D	=	CUFF.638	CUFF.638.1	100	1.184779	0.710959	1.658600	6.471557	1261	CUFF.638.1	1227
BnaA01g14120D	BnaA01g14120D	=	CUFF.639	CUFF.639.1	100	5.485287	4.373794	6.596781	29.951781	1093	CUFF.639.1	1203
BnaA01g14130D	BnaA01g14130D	=	CUFF.640	CUFF.640.1	100	1.105065	0.694882	1.515248	6.054264	1526	CUFF.640.1	1551
BnaA01g14140D	BnaA01g14140D	j	CUFF.641	CUFF.641.1	92	4.177544	3.571581	4.783508	23.328679	2835	CUFF.641.1	2373
BnaA01g14140D	BnaA01g14140D	j	CUFF.641	CUFF.641.2	100	4.536946	3.205342	5.868549	25.335684	904	CUFF.641.1	2373
BnaA01g14150D	BnaA01g14150D	j	CUFF.642	CUFF.642.1	56	2.321630	1.726915	2.916344	12.718253	2402	CUFF.642.1	1387
BnaA01g14150D	BnaA01g14150D	j	CUFF.642	CUFF.642.2	100	4.137302	3.403953	4.870650	22.664789	2397	CUFF.642.1	1387
BnaA01g14170D	BnaA01g14170D	=	CUFF.643	CUFF.643.1	100	6.229079	4.886004	7.572154	33.920408	905	CUFF.643.1	852
BnaA01g14180D	BnaA01g14180D	=	CUFF.644	CUFF.644.1	100	31.484804	28.915929	34.053679	174.226161	1480	CUFF.644.1	1429
BnaA01g14190D	BnaA01g14190D	j	CUFF.645	CUFF.645.1	100	6.486818	5.370153	7.603482	35.745146	1311	CUFF.645.1	1761
BnaA01g14200D	BnaA01g14200D	=	CUFF.646	CUFF.646.1	100	8.504748	7.580404	9.429091	46.898991	2485	CUFF.646.1	2490
BnaA01g14240D	BnaA01g14240D	j	CUFF.647	CUFF.647.1	100	4.054024	3.328955	4.779094	22.670528	2043	CUFF.647.1	2161
BnaA01g14240D	BnaA01g14240D	c	CUFF.647	CUFF.647.2	64	2.600831	1.780639	3.421023	14.544119	1324	CUFF.647.1	2161
BnaA01g14250D	BnaA01g14250D	=	CUFF.648	CUFF.648.1	100	1.430292	0.819448	2.041136	7.973932	1263	CUFF.648.2	1379
BnaA01g14250D	BnaA01g14250D	j	CUFF.648	CUFF.648.2	99	1.417678	0.781105	2.054251	7.903609	1269	CUFF.648.2	1379
BnaA01g14250D	BnaA01g14250D	j	CUFF.648	CUFF.648.3	73	1.045889	0.448044	1.643733	5.830869	1166	CUFF.648.2	1379
BnaA01g14270D	BnaA01g14270D	j	CUFF.649	CUFF.649.1	100	83.322374	74.402441	92.242307	464.382796	482	CUFF.649.1	906
BnaA01g14300D	BnaA01g14300D	c	CUFF.650	CUFF.650.1	100	16.941688	13.294556	20.588820	96.900931	500	CUFF.650.1	1236
BnaA01g14310D	BnaA01g14310D	j	CUFF.651	CUFF.651.1	93	7.236632	5.233631	9.239634	40.345011	771	CUFF.651.1	1367
BnaA01g14310D	BnaA01g14310D	j	CUFF.651	CUFF.651.2	60	4.682419	2.994320	6.370517	26.104993	739	CUFF.651.1	1367
BnaA01g14310D	BnaA01g14310D	j	CUFF.651	CUFF.651.3	100	7.782385	5.624945	9.939825	43.387642	738	CUFF.651.1	1367
BnaA01g14320D	BnaA01g14320D	j	CUFF.652	CUFF.652.1	100	3.611645	2.348257	4.875032	19.967434	697	CUFF.652.1	749
BnaA01g14330D	BnaA01g14330D	j	CUFF.653	CUFF.653.1	21	0.378016	0.043761	0.712270	2.044149	1599	CUFF.653.1	2440
BnaA01g14330D	BnaA01g14330D	c	CUFF.653	CUFF.653.2	100	1.810838	1.215137	2.406540	9.792248	1599	CUFF.653.1	2440
BnaA01g14330D	BnaA01g14330D	j	CUFF.653	CUFF.653.3	24	0.442067	0.093601	0.790533	2.390512	1599	CUFF.653.1	2440
BnaA01g14340D	BnaA01g14340D	=	CUFF.654	CUFF.654.1	100	8.517783	6.716080	10.319486	45.552436	827	CUFF.654.1	922
BnaA01g14340D	BnaA01g14340D	x	CUFF.655	CUFF.655.1	100	4.003733	2.085106	5.922360	21.411650	548	CUFF.655.1	922
BnaA01g14350D	BnaA01g14350D	j	CUFF.656	CUFF.656.1	100	10.366826	8.523643	12.210008	55.180974	871	CUFF.656.1	1127
BnaA01g14370D	BnaA01g14370D	=	CUFF.657	CUFF.657.1	100	4.071987	1.819025	6.324950	23.552052	403	CUFF.657.1	516
BnaA01g14380D	BnaA01g14380D	j	CUFF.658	CUFF.658.1	100	2.645708	1.888624	3.402792	14.112222	1170	CUFF.658.1	1261
BnaA01g14400D	BnaA01g14400D	=	CUFF.659	CUFF.659.1	100	2.531376	1.470449	3.592303	13.878551	675	CUFF.659.1	739
BnaA01g14420D	BnaA01g14420D	=	CUFF.660	CUFF.660.1	100	6.332494	5.315833	7.349156	35.108055	1511	CUFF.660.1	1192
BnaA01g14430D	BnaA01g14430D	=	CUFF.661	CUFF.661.1	100	9.921688	8.227796	11.615579	55.006942	955	CUFF.661.1	1136
BnaA01g14450D	BnaA01g14450D	j	CUFF.662	CUFF.662.1	100	99.871640	92.724008	107.019272	556.485792	810	CUFF.662.1	1342
BnaA01g14470D	BnaA01g14470D	=	CUFF.663	CUFF.663.1	100	48.838387	44.571838	53.104936	267.942672	911	CUFF.663.1	1025
BnaA01g14480D	BnaA01g14480D	e	CUFF.664	CUFF.664.1	100	12.640550	10.765250	14.515849	69.041720	1187	CUFF.664.1	889
BnaA01g14480D	BnaA01g14480D	j	CUFF.665	CUFF.665.1	100	166.023002	155.459594	176.586410	906.805012	758	CUFF.664.1	889
BnaA01g14490D	BnaA01g14490D	=	CUFF.666	CUFF.666.1	100	2.121964	1.481169	2.762760	11.531123	1235	CUFF.666.1	1251
BnaA01g14510D	BnaA01g14510D	e	CUFF.667	CUFF.667.1	100	1.654425	0.932375	2.376476	9.311804	845	CUFF.667.1	1256
BnaA01g14510D	BnaA01g14510D	c	CUFF.668	CUFF.668.1	100	1.614702	0.752121	2.477283	9.016000	670	CUFF.668.1	1256
BnaA01g14520D	BnaA01g14520D	=	CUFF.669	CUFF.669.1	100	7.145762	5.959795	8.331728	39.009759	1292	CUFF.669.1	1340
BnaA01g14530D	BnaA01g14530D	j	CUFF.670	CUFF.670.1	22	0.730076	0.277671	1.182482	4.137651	1309	CUFF.670.1	1123
BnaA01g14530D	BnaA01g14530D	=	CUFF.670	CUFF.670.2	100	3.312391	2.446267	4.178515	18.772719	1229	CUFF.670.1	1123
BnaA01g14570D	BnaA01g14570D	=	CUFF.671	CUFF.671.1	100	23.283888	21.215907	25.351869	127.702658	1285	CUFF.671.1	1349
BnaA01g14590D	BnaA01g14590D	j	CUFF.672	CUFF.672.1	100	3.174928	2.508713	3.841143	17.776761	2118	CUFF.672.2	2036
BnaA01g14590D	BnaA01g14590D	j	CUFF.672	CUFF.672.2	67	2.123150	1.570316	2.675984	11.887742	2220	CUFF.672.2	2036
BnaA01g14600D	BnaA01g14600D	=	CUFF.673	CUFF.673.1	100	7.822983	6.871913	8.774052	43.887849	2132	CUFF.673.1	2142
BnaA01g14660D	BnaA01g14660D	j	CUFF.674	CUFF.674.1	57	0.548259	0.313760	0.782759	3.116984	3329	CUFF.674.2	980
BnaA01g14660D	BnaA01g14660D	j	CUFF.674	CUFF.674.2	100	0.960314	0.674781	1.245847	5.459613	3417	CUFF.674.2	980
BnaA01g14660D	BnaA01g14660D	=	CUFF.674	CUFF.674.3	51	0.490907	0.266288	0.715527	2.790923	3272	CUFF.674.2	980
BnaA01g14670D	BnaA01g14670D	j	CUFF.675	CUFF.675.1	100	4.306664	3.379449	5.233879	24.082267	1253	CUFF.675.1	411
BnaA01g14690D	BnaA01g14690D	j	CUFF.675	CUFF.675.2	89	3.815799	2.918421	4.713177	21.337419	1192	CUFF.675.2	873
BnaA01g14710D	BnaA01g14710D	=	CUFF.676	CUFF.676.1	100	6.137910	5.143256	7.132564	33.683670	1525	CUFF.676.1	1593
BnaA01g14720D	BnaA01g14720D	=	CUFF.677	CUFF.677.1	100	9.274530	8.055901	10.493159	51.295857	1584	CUFF.677.1	1682
BnaA01g14730D	BnaA01g14730D	j	CUFF.678	CUFF.678.1	100	2.160113	1.590755	2.729470	11.923444	2014	CUFF.678.1	2283
BnaA01g14730D	BnaA01g14730D	o	CUFF.678	CUFF.678.2	77	1.666842	0.954440	2.379245	9.200678	1287	CUFF.678.1	2283
BnaA01g14730D	BnaA01g14730D	e	CUFF.679	CUFF.679.1	100	2.080952	0.798852	3.363052	11.486489	636	CUFF.678.1	2283
BnaA01g14740D	BnaA01g14740D	=	CUFF.680	CUFF.680.1	100	6.544753	5.443799	7.645707	35.700319	1353	CUFF.680.1	3145
BnaA01g14750D	BnaA01g14750D	=	CUFF.681	CUFF.681.1	100	59.162482	54.761686	63.563279	324.012670	1205	CUFF.681.2	1456
BnaA01g14750D	BnaA01g14750D	j	CUFF.681	CUFF.681.2	23	13.365725	11.847446	14.884005	73.199505	1950	CUFF.681.2	1456
BnaA01g14790D	BnaA01g14790D	=	CUFF.682	CUFF.682.1	100	11.463197	9.350851	13.575543	63.892370	771	CUFF.682.1	1066
BnaA01g14840D	BnaA01g14840D	c	CUFF.683	CUFF.683.1	100	1.056096	0.663928	1.448264	6.059808	1563	CUFF.683.1	2055
BnaA01g14850D	BnaA01g14850D	e	CUFF.684	CUFF.684.1	100	4.771162	3.811276	5.731048	26.052968	1851	CUFF.684.1	1592
BnaA01g14850D	BnaA01g14850D	j	CUFF.685	CUFF.685.1	100	10.853119	9.388181	12.318057	59.263545	1619	CUFF.684.1	1592
BnaA01g14860D	BnaA01g14860D	j	CUFF.686	CUFF.686.1	100	46.637021	42.807971	50.466070	257.513266	1065	CUFF.686.1	1221
BnaA01g14870D	BnaA01g14870D	j	CUFF.687	CUFF.687.1	100	49.162471	45.254570	53.070373	272.338879	1249	CUFF.687.2	1801
BnaA01g14870D	BnaA01g14870D	j	CUFF.687	CUFF.687.2	58	28.576096	26.063031	31.089161	158.299242	1619	CUFF.687.2	1801
BnaA01g14880D	BnaA01g14880D	=	CUFF.688	CUFF.688.1	100	12.731912	11.357391	14.106432	70.951612	1766	CUFF.688.1	1811
BnaA01g14890D	BnaA01g14890D	j	CUFF.689	CUFF.689.1	100	1.054736	0.420919	1.688554	5.829998	783	CUFF.689.1	915
BnaA01g14900D	BnaA01g14900D	=	CUFF.690	CUFF.690.1	100	21.032497	18.413519	23.651475	117.936865	1145	CUFF.690.1	799
BnaA01g14900D	BnaA01g14900D	o	CUFF.691	CUFF.691.1	100	12.491721	10.359350	14.624092	70.045625	1145	CUFF.690.1	799
BnaA01g14910D	BnaA01g14910D	=	CUFF.692	CUFF.692.1	37	2.104170	1.499797	2.708543	11.731454	2141	CUFF.692.2	936
BnaA01g14910D	BnaA01g14910D	j	CUFF.692	CUFF.692.2	100	5.737700	4.895843	6.579558	31.989606	2446	CUFF.692.2	936
BnaA01g14930D	BnaA01g14930D	=	CUFF.693	CUFF.693.1	100	10.434748	8.971144	11.898352	58.177224	1541	CUFF.693.1	276
BnaA01g14940D	BnaA01g14940D	j	CUFF.694	CUFF.694.1	100	1.574222	0.957681	2.190764	8.689813	1070	CUFF.694.1	1175
BnaA01g14950D	BnaA01g14950D	=	CUFF.695	CUFF.695.1	100	15.146677	13.315961	16.977394	82.759650	1233	CUFF.695.1	1206
BnaA01g14960D	BnaA01g14960D	c	CUFF.696	CUFF.696.1	100	20.262174	17.501691	23.022656	113.249684	812	CUFF.696.1	948
BnaA01g14970D	BnaA01g14970D	c	CUFF.697	CUFF.697.1	100	0.878958	0.420897	1.337019	5.113052	1051	CUFF.697.1	1722
BnaA01g14990D	BnaA01g14990D	c	CUFF.698	CUFF.698.1	100	5.225407	4.351706	6.099108	29.336760	1649	CUFF.698.1	1989
BnaA01g15060D	BnaA01g15060D	j	CUFF.699	CUFF.699.1	100	4.590640	3.966504	5.214777	25.724075	2746	CUFF.699.1	2785
BnaA01g15070D	BnaA01g15070D	j	CUFF.700	CUFF.700.1	100	5.587667	4.939710	6.235624	31.240221	3620	CUFF.700.2	4377
BnaA01g15070D	BnaA01g15070D	j	CUFF.700	CUFF.700.2	28	1.563944	1.189245	1.938644	8.743893	3695	CUFF.700.2	4377
BnaA01g15080D	BnaA01g15080D	j	CUFF.701	CUFF.701.1	24	3.481312	2.554614	4.408011	19.404875	1386	CUFF.701.1	1316
BnaA01g15080D	BnaA01g15080D	=	CUFF.701	CUFF.701.2	100	14.802956	12.722526	16.883387	82.511848	1066	CUFF.701.1	1316
BnaA01g15100D	BnaA01g15100D	=	CUFF.702	CUFF.702.1	100	2.513811	1.571571	3.456050	13.797837	947	CUFF.702.1	1028
BnaA01g15100D	BnaA01g15100D	j	CUFF.702	CUFF.702.2	51	1.279617	0.508646	2.050588	7.023578	906	CUFF.702.1	1028
BnaA01g15140D	BnaA01g15140D	j	CUFF.703	CUFF.703.1	22	7.993628	7.163983	8.823272	44.103000	3213	CUFF.703.1	2266
BnaA01g15150D	BnaA01g15150D	=	CUFF.703	CUFF.703.2	100	36.663184	32.795713	40.530655	202.280678	871	CUFF.703.1	1152
BnaA01g15150D	BnaA01g15150D	e	CUFF.704	CUFF.704.1	100	5.545713	4.824921	6.266506	30.597196	2661	CUFF.703.1	1152
-	-	u	CUFF.705	CUFF.705.1	100	3.020007	1.446157	4.593857	15.640605	479	CUFF.705.1	-
BnaA01g15240D	BnaA01g15240D	=	CUFF.706	CUFF.706.1	100	4.685508	3.875942	5.495074	26.020506	1710	CUFF.706.1	1357
BnaA01g15250D	BnaA01g15250D	=	CUFF.707	CUFF.707.1	100	7.039049	6.136607	7.941492	38.381191	2106	CUFF.707.1	1953
BnaA01g15280D	BnaA01g15280D	j	CUFF.708	CUFF.708.1	100	5.244945	3.499053	6.990837	29.524840	588	CUFF.708.1	566
BnaA01g15300D	BnaA01g15300D	c	CUFF.709	CUFF.709.1	93	6.420128	4.925004	7.915251	35.666816	960	CUFF.709.2	1430
BnaA01g15300D	BnaA01g15300D	j	CUFF.709	CUFF.709.2	100	6.903785	5.758013	8.049557	38.353757	1464	CUFF.709.2	1430
BnaA01g15310D	BnaA01g15310D	=	CUFF.710	CUFF.710.1	100	1.675950	1.240334	2.111566	9.303930	2018	CUFF.710.1	2062
BnaA01g15320D	BnaA01g15320D	=	CUFF.711	CUFF.711.1	100	7.644785	6.422598	8.866971	41.681710	1213	CUFF.711.1	1106
BnaA01g15330D	BnaA01g15330D	j	CUFF.712	CUFF.712.1	77	2.528528	2.034760	3.022295	14.035722	2529	CUFF.712.1	2378
BnaA01g15330D	BnaA01g15330D	c	CUFF.712	CUFF.712.2	100	3.279603	2.243234	4.315973	18.204903	980	CUFF.712.1	2378
BnaA01g15360D	BnaA01g15360D	c	CUFF.713	CUFF.713.1	100	6.546440	4.543671	8.549210	36.748696	571	CUFF.713.1	753
BnaA01g15380D	BnaA01g15380D	o	CUFF.714	CUFF.714.1	100	0.888907	0.413766	1.364047	4.106803	989	CUFF.714.1	1347
BnaA01g15390D	BnaA01g15390D	j	CUFF.715	CUFF.715.1	23	2.985179	1.325671	4.644686	17.294467	530	CUFF.715.2	629
BnaA01g15390D	BnaA01g15390D	j	CUFF.715	CUFF.715.2	20	2.530149	0.871740	4.188559	14.658281	554	CUFF.715.2	629
BnaA01g15390D	BnaA01g15390D	=	CUFF.715	CUFF.715.3	100	12.945870	9.733105	16.158635	75.001184	541	CUFF.715.2	629
BnaA01g15410D	BnaA01g15410D	j	CUFF.716	CUFF.716.1	100	6.058515	4.543479	7.573552	31.732128	817	CUFF.716.2	1425
BnaA01g15410D	BnaA01g15410D	j	CUFF.716	CUFF.716.2	12	0.733988	0.142630	1.325346	3.844343	923	CUFF.716.2	1425
BnaA01g15410D	BnaA01g15410D	j	CUFF.717	CUFF.717.1	100	23.133697	19.010128	27.257265	132.081357	524	CUFF.717.1	1425
BnaA01g15450D	BnaA01g15450D	j	CUFF.718	CUFF.718.1	100	10.494102	9.305830	11.682374	58.762741	2160	CUFF.718.2	2407
BnaA01g15450D	BnaA01g15450D	j	CUFF.718	CUFF.718.2	19	1.997757	1.409005	2.586510	11.186637	2304	CUFF.718.2	2407
BnaA01g15480D	BnaA01g15480D	=	CUFF.719	CUFF.719.1	100	0.990008	0.531643	1.448374	5.523242	1510	CUFF.719.1	1538
BnaA01g15480D	BnaA01g15480D	j	CUFF.719	CUFF.719.2	68	0.668633	0.258163	1.079103	3.730296	1442	CUFF.719.1	1538
BnaA01g15490D	BnaA01g15490D	=	CUFF.720	CUFF.720.1	100	1.889669	1.244309	2.535029	10.077908	1157	CUFF.720.1	1339
BnaA01g15500D	BnaA01g15500D	j	CUFF.721	CUFF.721.1	100	9.959598	8.585294	11.333902	55.294495	1361	CUFF.721.1	1187
BnaA01g15510D	BnaA01g15510D	=	CUFF.722	CUFF.722.1	100	21.545965	18.742482	24.349449	118.611866	833	CUFF.722.1	1015
BnaA01g15540D	BnaA01g15540D	e	CUFF.723	CUFF.723.1	100	8.582010	7.306161	9.857858	47.865566	1509	CUFF.723.1	1200
BnaA01g15540D	BnaA01g15540D	c	CUFF.724	CUFF.724.1	100	39.881093	36.066628	43.695558	222.434039	932	CUFF.723.1	1200
BnaA01g15550D	BnaA01g15550D	j	CUFF.725	CUFF.725.1	100	6.716583	3.364107	10.069059	33.583566	355	CUFF.725.1	659
BnaA01g15560D	BnaA01g15560D	j	CUFF.726	CUFF.726.1	25	2.983111	1.994227	3.971995	16.804916	1056	CUFF.726.1	1207
BnaA01g15560D	BnaA01g15560D	=	CUFF.726	CUFF.726.2	100	11.898319	10.065253	13.731385	67.027432	1040	CUFF.726.1	1207
BnaA01g15590D	BnaA01g15590D	=	CUFF.727	CUFF.727.1	100	6.154115	5.390625	6.917606	33.906078	2536	CUFF.727.1	2589
BnaA01g15600D	BnaA01g15600D	=	CUFF.728	CUFF.728.1	100	4.280313	3.571831	4.988796	23.796254	1854	CUFF.728.1	2030
BnaA01g15610D	BnaA01g15610D	=	CUFF.729	CUFF.729.1	100	1.226286	0.691235	1.761336	6.549692	1073	CUFF.729.1	1013
BnaA01g15620D	BnaA01g15620D	=	CUFF.730	CUFF.730.1	100	4.433531	3.493192	5.373870	24.180453	1214	CUFF.730.1	1262
BnaA01g15630D	BnaA01g15630D	j	CUFF.731	CUFF.731.1	100	5.752453	5.084654	6.420251	31.984766	3480	CUFF.731.2	1852
BnaA01g15630D	BnaA01g15630D	j	CUFF.731	CUFF.731.2	21	1.219600	0.863478	1.575722	6.781216	3579	CUFF.731.2	1852
BnaA01g15660D	BnaA01g15660D	e	CUFF.732	CUFF.732.1	100	0.800946	0.498217	1.103675	4.508747	1894	CUFF.732.1	390
BnaA01g15670D	BnaA01g15670D	=	CUFF.733	CUFF.733.1	100	10.656266	8.855185	12.457348	58.475499	919	CUFF.733.1	1046
BnaA01g15690D	BnaA01g15690D	=	CUFF.734	CUFF.734.1	100	21.453567	18.918050	23.989085	119.348555	979	CUFF.734.1	925
BnaA01g15700D	BnaA01g15700D	x	CUFF.735	CUFF.735.1	100	1.146745	0.576771	1.716720	6.134917	1333	CUFF.735.1	1161
BnaA01g15700D	BnaA01g15700D	=	CUFF.736	CUFF.736.1	100	2.776822	1.975511	3.578133	14.855584	1317	CUFF.736.1	1161
BnaA01g15710D	BnaA01g15710D	=	CUFF.737	CUFF.737.1	100	36.652067	34.279358	39.024777	202.580063	2354	CUFF.737.1	2274
BnaA01g15720D	BnaA01g15720D	j	CUFF.738	CUFF.738.1	23	0.382723	0.136712	0.628734	2.065350	2200	CUFF.738.1	2163
BnaA01g15720D	BnaA01g15720D	j	CUFF.738	CUFF.738.2	46	0.767660	0.357390	1.177930	4.142651	1625	CUFF.738.1	2163
BnaA01g15720D	BnaA01g15720D	=	CUFF.738	CUFF.738.3	100	1.659936	1.177064	2.142808	8.957786	2097	CUFF.738.1	2163
BnaA01g15730D	BnaA01g15730D	=	CUFF.739	CUFF.739.1	100	3.332935	2.207845	4.458025	18.548434	770	CUFF.739.1	1542
BnaA01g15730D	BnaA01g15730D	o	CUFF.740	CUFF.740.1	100	3.143655	1.886435	4.400875	18.026101	629	CUFF.740.1	1542
BnaA01g15740D	BnaA01g15740D	=	CUFF.741	CUFF.741.1	100	3.362826	2.571139	4.154512	18.477948	1505	CUFF.741.2	1505
BnaA01g15740D	BnaA01g15740D	j	CUFF.741	CUFF.741.2	22	0.736821	0.288129	1.185512	4.048659	1507	CUFF.741.2	1505
BnaA01g15750D	BnaA01g15750D	j	CUFF.742	CUFF.742.1	100	27.447215	25.467651	29.426779	153.538179	2249	CUFF.742.1	2221
BnaA01g15760D	BnaA01g15760D	=	CUFF.743	CUFF.743.1	100	4.199185	3.493293	4.905076	23.332145	1972	CUFF.743.1	1820
BnaA01g15770D	BnaA01g15770D	j	CUFF.744	CUFF.744.1	100	0.477234	0.201923	0.752545	2.505101	1481	CUFF.744.1	1523
BnaA01g15780D	BnaA01g15780D	=	CUFF.745	CUFF.745.1	100	10.932746	8.773473	13.092020	59.920516	721	CUFF.745.1	875
BnaA01g15800D	BnaA01g15800D	o	CUFF.746	CUFF.746.1	100	1.074091	0.500306	1.647875	5.883403	883	CUFF.746.1	4062
BnaA01g15800D	BnaA01g15800D	j	CUFF.747	CUFF.747.1	100	3.971412	3.347823	4.595001	21.918699	3106	CUFF.747.1	4062
BnaA01g15800D	BnaA01g15800D	j	CUFF.747	CUFF.747.2	94	3.751037	2.984325	4.517749	20.702420	2221	CUFF.747.1	4062
BnaA01g15810D	BnaA01g15810D	e	CUFF.748	CUFF.748.1	100	0.712743	0.196812	1.228674	3.930646	1000	CUFF.748.1	2699
BnaA01g15810D	BnaA01g15810D	c	CUFF.749	CUFF.749.1	100	5.424026	4.065518	6.782534	29.912490	882	CUFF.748.1	2699
BnaA01g15810D	BnaA01g15810D	c	CUFF.750	CUFF.750.1	100	5.311383	4.417313	6.205453	30.157261	1613	CUFF.750.1	2699
BnaA01g15820D	BnaA01g15820D	j	CUFF.751	CUFF.751.1	17	1.461406	0.973035	1.949776	8.196585	2419	CUFF.751.1	2681
BnaA01g15820D	BnaA01g15820D	j	CUFF.751	CUFF.751.2	100	8.767110	7.758147	9.776072	49.172081	2399	CUFF.751.1	2681
BnaA01g15840D	BnaA01g15840D	=	CUFF.752	CUFF.752.1	100	14.469143	12.647392	16.290894	80.420891	1188	CUFF.752.1	1415
BnaA01g15860D	BnaA01g15860D	x	CUFF.753	CUFF.753.1	100	6.247180	5.273076	7.221283	34.395768	1685	CUFF.753.1	1008
BnaA01g15860D	BnaA01g15860D	j	CUFF.754	CUFF.754.1	67	23.542969	20.400135	26.685804	129.623057	912	CUFF.754.1	1008
BnaA01g15860D	BnaA01g15860D	j	CUFF.754	CUFF.754.2	100	35.347721	31.319814	39.375628	194.617750	820	CUFF.754.1	1008
BnaA01g15870D	BnaA01g15870D	e	CUFF.755	CUFF.755.1	100	19.358069	16.861291	21.854846	103.775820	967	CUFF.756.1	1457
BnaA01g15870D	BnaA01g15870D	=	CUFF.756	CUFF.756.1	100	1.787925	1.081935	2.493914	9.584807	1371	CUFF.756.1	1457
BnaA01g15880D	BnaA01g15880D	c	CUFF.757	CUFF.757.1	100	4.792103	1.764749	7.819456	27.435115	336	CUFF.757.1	1844
BnaA01g15880D	BnaA01g15880D	j	CUFF.758	CUFF.758.1	100	1.895289	1.045894	2.744684	11.168134	769	CUFF.758.1	1844
BnaA01g15880D	BnaA01g15880D	j	CUFF.759	CUFF.759.1	100	1.803848	0.846759	2.760937	9.718952	643	CUFF.759.1	1844
BnaA01g15900D	BnaA01g15900D	=	CUFF.760	CUFF.760.1	100	6.041342	4.892603	7.190082	33.400610	1175	CUFF.760.1	1195
BnaA01g15910D	BnaA01g15910D	j	CUFF.761	CUFF.761.1	24	2.555118	1.732883	3.377353	14.012385	1273	CUFF.761.2	1560
BnaA01g15910D	BnaA01g15910D	=	CUFF.761	CUFF.761.2	100	10.634424	9.109305	12.159542	58.319670	1290	CUFF.761.2	1560
BnaA01g15910D	BnaA01g15910D	x	CUFF.762	CUFF.762.1	100	5.222849	3.952983	6.492716	28.642348	989	CUFF.762.1	1560
BnaA01g15930D	BnaA01g15930D	j	CUFF.763	CUFF.763.1	100	1.649702	0.655835	2.643568	8.883181	575	CUFF.763.1	656
BnaA01g15940D	BnaA01g15940D	=	CUFF.764	CUFF.764.1	100	26.155231	21.822280	30.488181	145.351405	533	CUFF.764.1	826
BnaA01g15950D	BnaA01g15950D	=	CUFF.765	CUFF.765.1	100	16.648427	15.125936	18.170918	91.324407	1981	CUFF.765.1	2462
BnaA01g15960D	BnaA01g15960D	j	CUFF.766	CUFF.766.1	15	0.578301	0.122433	1.034169	3.225960	963	CUFF.766.1	799
BnaA01g15960D	BnaA01g15960D	=	CUFF.766	CUFF.766.2	100	3.812599	2.729729	4.895470	21.267965	921	CUFF.766.1	799
BnaA01g15980D	BnaA01g15980D	e	CUFF.767	CUFF.767.1	100	1.540554	0.639817	2.441290	8.629984	624	CUFF.767.1	1377
BnaA01g16020D	BnaA01g16020D	j	CUFF.768	CUFF.768.1	100	0.785956	0.404867	1.167045	4.260640	1296	CUFF.768.1	1100
BnaA01g16030D	BnaA01g16030D	c	CUFF.769	CUFF.769.1	100	0.402081	0.187287	0.616874	2.126114	1946	CUFF.769.1	2790
BnaA01g16040D	BnaA01g16040D	j	CUFF.770	CUFF.770.1	100	4.460799	3.443737	5.477861	25.184236	1121	CUFF.770.1	869
BnaA01g16050D	BnaA01g16050D	=	CUFF.771	CUFF.771.1	100	2.276963	1.688847	2.865079	12.855002	1597	CUFF.771.1	1467
BnaA01g16060D	BnaA01g16060D	j	CUFF.772	CUFF.772.1	100	3.413485	2.641048	4.185922	18.827877	1491	CUFF.772.1	1690
BnaA01g16060D	BnaA01g16060D	j	CUFF.772	CUFF.772.2	54	1.841648	0.666502	3.016795	10.158043	640	CUFF.772.1	1690
BnaA01g16070D	BnaA01g16070D	j	CUFF.773	CUFF.773.1	100	0.650656	0.458799	0.842513	3.675876	3614	CUFF.773.1	7278
BnaA01g16070D	BnaA01g16070D	j	CUFF.774	CUFF.774.1	60	0.445058	0.228868	0.661248	2.528687	3275	CUFF.774.1	7278
BnaA01g16070D	BnaA01g16070D	c	CUFF.774	CUFF.774.2	100	0.737436	0.482722	0.992150	4.189893	3275	CUFF.774.1	7278
BnaA01g16080D	BnaA01g16080D	j	CUFF.775	CUFF.775.1	100	10.894826	9.665146	12.124505	60.233402	1847	CUFF.775.1	1628
BnaA01g16100D	BnaA01g16100D	=	CUFF.776	CUFF.776.1	100	9.367340	7.403799	11.330881	51.743364	734	CUFF.776.1	1675
BnaA01g16110D	BnaA01g16110D	o	CUFF.777	CUFF.777.1	100	10.898448	7.773469	14.023427	59.639073	456	CUFF.777.1	4348
BnaA01g16110D	BnaA01g16110D	j	CUFF.778	CUFF.778.1	100	5.976222	5.271472	6.680973	33.338014	2884	CUFF.778.1	4348
BnaA01g16130D	BnaA01g16130D	c	CUFF.779	CUFF.779.1	100	115.305287	102.499456	128.111118	640.592360	423	CUFF.779.1	678
BnaA01g16130D	BnaA01g16130D	j	CUFF.779	CUFF.779.2	29	33.835266	26.344209	41.326323	187.975880	423	CUFF.779.1	678
BnaA01g16140D	BnaA01g16140D	j	CUFF.780	CUFF.780.1	100	1.599535	1.157445	2.041626	8.877636	2389	CUFF.780.2	1774
BnaA01g16140D	BnaA01g16140D	j	CUFF.780	CUFF.780.2	83	1.326964	0.910927	1.743001	7.364828	2393	CUFF.780.2	1774
BnaA01g16160D	BnaA01g16160D	j	CUFF.781	CUFF.781.1	100	2.330230	0.925048	3.735412	11.546676	467	CUFF.781.1	924
BnaA01g16170D	BnaA01g16170D	=	CUFF.782	CUFF.782.1	100	41.104168	36.512641	45.695695	228.858009	689	CUFF.782.2	687
BnaA01g16170D	BnaA01g16170D	j	CUFF.782	CUFF.782.2	12	4.756228	3.211410	6.301047	26.481522	691	CUFF.782.2	687
BnaA01g16180D	BnaA01g16180D	x	CUFF.783	CUFF.783.1	65	322.451242	304.921427	339.981057	1780.394081	722	CUFF.783.1	713
-	-	u	CUFF.783	CUFF.783.2	100	498.072678	473.541683	522.603673	2750.076698	779	CUFF.783.2	-
BnaA01g16230D	BnaA01g16230D	x	CUFF.783	CUFF.783.3	90	446.259568	422.577472	469.941664	2463.993896	731	CUFF.783.3	558
BnaA01g16230D	BnaA01g16230D	e	CUFF.784	CUFF.784.1	100	373.267288	352.879501	393.655076	2060.971656	767	CUFF.784.1	558
BnaA01g16220D	BnaA01g16220D	e	CUFF.785	CUFF.785.1	100	342.909230	325.369269	360.449191	1893.351562	859	CUFF.785.1	695
BnaA01g16240D	BnaA01g16240D	j	CUFF.786	CUFF.786.1	28	5.475935	4.494903	6.456968	30.602007	2289	CUFF.786.2	2519
BnaA01g16240D	BnaA01g16240D	j	CUFF.786	CUFF.786.2	100	19.467375	17.804141	21.130609	108.792503	2369	CUFF.786.2	2519
-	-	u	CUFF.787	CUFF.787.1	100	3.123419	2.062852	4.183986	17.691772	790	CUFF.787.1	-
BnaA01g16260D	BnaA01g16260D	c	CUFF.788	CUFF.788.1	100	0.616212	0.244622	0.987802	3.243677	1088	CUFF.788.1	2934
BnaA01g16260D	BnaA01g16260D	c	CUFF.789	CUFF.789.1	100	0.759878	0.391283	1.128473	4.408832	1301	CUFF.789.1	2934
BnaA01g16270D	BnaA01g16270D	e	CUFF.790	CUFF.790.1	100	12.037347	10.025710	14.048984	66.770420	916	CUFF.790.1	774
BnaA01g16270D	BnaA01g16270D	=	CUFF.791	CUFF.791.1	100	75.193573	67.167003	83.220142	417.094106	520	CUFF.790.1	774
BnaA01g16280D	BnaA01g16280D	=	CUFF.792	CUFF.792.1	100	0.456665	0.192009	0.721320	2.460379	1485	CUFF.792.1	1423
BnaA01g16310D	BnaA01g16310D	e	CUFF.793	CUFF.793.1	100	1.308826	0.762149	1.855503	7.241862	1416	CUFF.793.1	819
BnaA01g16310D	BnaA01g16310D	j	CUFF.794	CUFF.794.1	100	2.961960	1.951548	3.972372	16.388815	987	CUFF.793.1	819
BnaA01g16310D	BnaA01g16310D	e	CUFF.795	CUFF.795.1	100	6.070940	4.124534	8.017347	33.598929	549	CUFF.795.1	819
-	-	u	CUFF.796	CUFF.796.1	100	7.088264	5.658207	8.518321	38.127988	1004	CUFF.797.1	-
-	-	u	CUFF.797	CUFF.797.1	100	0.853676	0.313659	1.393693	4.591950	1191	CUFF.797.1	-
-	-	u	CUFF.798	CUFF.798.1	100	17.595715	15.502986	19.688443	96.572557	1127	CUFF.798.1	-
BnaA01g16360D	BnaA01g16360D	j	CUFF.799	CUFF.799.1	100	3.273873	2.714401	3.833345	18.523003	2384	CUFF.799.1	1946
BnaA01g16370D	BnaA01g16370D	=	CUFF.800	CUFF.800.1	100	0.971658	0.501886	1.441429	5.497187	1144	CUFF.800.1	1102
BnaA01g16390D	BnaA01g16390D	e	CUFF.801	CUFF.801.1	100	2.982267	1.874840	4.089694	17.007229	713	CUFF.801.1	569
BnaA01g16400D	BnaA01g16400D	x	CUFF.802	CUFF.802.1	100	2.225975	1.478481	2.973469	11.901618	1207	CUFF.802.2	1455
BnaA01g16400D	BnaA01g16400D	x	CUFF.802	CUFF.802.2	71	1.571529	0.908408	2.234650	8.402492	1232	CUFF.802.2	1455
BnaA01g16400D	BnaA01g16400D	=	CUFF.803	CUFF.803.1	100	1.584498	0.807074	2.361921	8.471831	865	CUFF.803.1	1455
BnaA01g16410D	BnaA01g16410D	=	CUFF.804	CUFF.804.1	100	4.178024	3.538026	4.818023	23.426037	2226	CUFF.804.1	2065
-	-	u	CUFF.805	CUFF.805.1	100	2.722176	0.964501	4.479850	14.618153	415	CUFF.805.1	-
BnaA01g16420D	BnaA01g16420D	j	CUFF.806	CUFF.806.1	100	5.532945	4.881915	6.183975	30.844854	3441	CUFF.806.1	3562
BnaA01g16420D	BnaA01g16420D	x	CUFF.807	CUFF.807.1	100	1.715983	1.291699	2.140266	9.566194	2976	CUFF.807.1	3562
BnaA01g16430D	BnaA01g16430D	=	CUFF.808	CUFF.808.1	100	248.087242	232.617247	263.557237	1395.977068	601	CUFF.808.1	877
BnaA01g16440D	BnaA01g16440D	=	CUFF.809	CUFF.809.1	100	14.537007	13.102892	15.971122	81.335511	1579	CUFF.809.1	1586
BnaA01g16450D	BnaA01g16450D	=	CUFF.810	CUFF.810.1	100	86.595002	79.642259	93.547745	477.716230	768	CUFF.810.1	1030
BnaA01g16470D	BnaA01g16470D	o	CUFF.811	CUFF.811.1	100	5.615023	4.371083	6.858963	31.207309	942	CUFF.811.1	1215
BnaA01g16490D	BnaA01g16490D	=	CUFF.812	CUFF.812.1	100	4.058104	3.003590	5.112618	22.897735	990	CUFF.812.1	1012
BnaA01g16510D	BnaA01g16510D	c	CUFF.813	CUFF.813.1	100	3.064545	1.837206	4.291883	16.373343	662	CUFF.813.1	1290
BnaA01g16520D	BnaA01g16520D	x	CUFF.814	CUFF.814.1	100	2.463873	1.715988	3.211758	13.793859	1231	CUFF.814.1	2277
BnaA01g16520D	BnaA01g16520D	=	CUFF.815	CUFF.815.1	100	1.581375	1.208648	1.954103	8.853241	2711	CUFF.815.1	2277
-	-	u	CUFF.816	CUFF.816.1	100	0.609833	0.179762	1.039905	3.438777	1188	CUFF.816.1	-
-	-	u	CUFF.817	CUFF.817.1	100	1.408013	0.757479	2.058547	7.939617	1044	CUFF.816.1	-
BnaA01g16530D	BnaA01g16530D	e	CUFF.818	CUFF.818.1	100	3.108769	2.167624	4.049913	16.971365	1268	CUFF.818.1	1049
BnaA01g16530D	BnaA01g16530D	=	CUFF.819	CUFF.819.1	100	18.525350	16.250827	20.799872	101.133441	1098	CUFF.818.1	1049
BnaA01g16540D	BnaA01g16540D	=	CUFF.820	CUFF.820.1	100	3.667203	2.660768	4.673639	19.702534	960	CUFF.820.1	2305
BnaA01g16560D	BnaA01g16560D	j	CUFF.821	CUFF.821.1	33	3.684529	2.581344	4.787715	20.626168	1195	CUFF.821.2	1513
BnaA01g16560D	BnaA01g16560D	=	CUFF.821	CUFF.821.2	100	11.094159	9.548480	12.639838	62.105621	1376	CUFF.821.2	1513
BnaA01g16570D	BnaA01g16570D	e	CUFF.822	CUFF.822.1	100	11.521744	9.233028	13.810460	62.014132	664	CUFF.822.1	432
BnaA01g16600D	BnaA01g16600D	=	CUFF.823	CUFF.823.1	100	3.656556	2.921570	4.391542	20.053825	1529	CUFF.823.1	2090
BnaA01g16610D	BnaA01g16610D	j	CUFF.824	CUFF.824.1	100	0.724152	0.359198	1.089106	3.883291	1353	CUFF.824.1	1273
BnaA01g16620D	BnaA01g16620D	=	CUFF.825	CUFF.825.1	100	5.240015	2.698234	7.781795	28.855773	393	CUFF.825.1	592
BnaA01g16630D	BnaA01g16630D	j	CUFF.826	CUFF.826.1	25	2.468993	1.504131	3.433856	13.578437	995	CUFF.826.1	884
BnaA01g16630D	BnaA01g16630D	j	CUFF.826	CUFF.826.2	16	1.604201	0.661060	2.547343	8.822441	909	CUFF.826.1	884
BnaA01g16630D	BnaA01g16630D	=	CUFF.826	CUFF.826.3	100	9.870081	7.913831	11.826332	54.281346	895	CUFF.826.1	884
BnaA01g16640D	BnaA01g16640D	=	CUFF.827	CUFF.827.1	100	16.375851	14.212278	18.539423	90.153416	995	CUFF.827.1	918
BnaA01g16650D	BnaA01g16650D	=	CUFF.828	CUFF.828.1	100	4.934868	4.029062	5.840674	27.622854	1469	CUFF.828.1	1559
BnaA01g16660D	BnaA01g16660D	j	CUFF.829	CUFF.829.1	14	3.258127	2.714631	3.801624	17.966087	2916	CUFF.829.1	1623
BnaA01g16660D	BnaA01g16660D	=	CUFF.829	CUFF.829.2	100	23.298072	21.157695	25.438448	128.471088	1538	CUFF.829.1	1623
BnaA01g16710D	BnaA01g16710D	j	CUFF.830	CUFF.830.1	100	2.251940	1.815563	2.688317	12.420997	2632	CUFF.830.1	2682
BnaA01g16720D	BnaA01g16720D	j	CUFF.831	CUFF.831.1	100	4.639902	3.714170	5.565634	24.618725	1434	CUFF.831.1	1465
BnaA01g16720D	BnaA01g16720D	c	CUFF.831	CUFF.831.2	96	4.458826	3.020617	5.897035	23.657961	764	CUFF.831.1	1465
BnaA01g16750D	BnaA01g16750D	j	CUFF.832	CUFF.832.1	20	0.836048	0.484670	1.187426	4.718263	2668	CUFF.832.1	1887
BnaA01g16750D	BnaA01g16750D	j	CUFF.832	CUFF.832.2	100	4.134824	3.491606	4.778041	23.335000	2663	CUFF.832.1	1887
BnaA01g16780D	BnaA01g16780D	j	CUFF.833	CUFF.833.1	100	124.085699	115.809778	132.361621	687.294902	811	CUFF.833.1	2366
BnaA01g16800D	BnaA01g16800D	=	CUFF.834	CUFF.834.1	100	1.136268	0.633479	1.639058	6.125908	1126	CUFF.834.1	291
BnaA01g16840D	BnaA01g16840D	=	CUFF.835	CUFF.835.1	100	0.697562	0.310624	1.084500	3.839987	1125	CUFF.835.1	1086
BnaA01g16850D	BnaA01g16850D	=	CUFF.836	CUFF.836.1	100	12.100323	10.400241	13.800405	67.722664	1051	CUFF.836.1	942
BnaA01g16860D	BnaA01g16860D	=	CUFF.837	CUFF.837.1	100	55.289438	45.920314	64.658562	309.456509	370	CUFF.837.2	505
BnaA01g16860D	BnaA01g16860D	j	CUFF.837	CUFF.837.2	22	12.122184	8.598252	15.646116	67.848197	453	CUFF.837.2	505
BnaA01g16870D	BnaA01g16870D	j	CUFF.838	CUFF.838.1	23	0.739915	0.360223	1.119607	4.172975	1769	CUFF.838.1	1719
BnaA01g16870D	BnaA01g16870D	j	CUFF.838	CUFF.838.2	60	1.919580	1.361666	2.477494	10.826054	1767	CUFF.838.1	1719
BnaA01g16870D	BnaA01g16870D	c	CUFF.838	CUFF.838.3	100	3.181785	1.789198	4.574372	17.944642	612	CUFF.838.1	1719
-	-	u	CUFF.839	CUFF.839.1	100	8.400679	5.728523	11.072835	46.958089	469	CUFF.839.1	-
BnaA01g16960D	BnaA01g16960D	=	CUFF.840	CUFF.840.1	100	1.937161	1.161597	2.712726	10.097390	855	CUFF.840.1	840
BnaA01g16970D	BnaA01g16970D	=	CUFF.841	CUFF.841.1	100	8.682805	7.256667	10.108943	49.364679	1126	CUFF.841.1	942
BnaA01g16990D	BnaA01g16990D	e	CUFF.842	CUFF.842.1	100	1.868899	0.898656	2.839141	10.580053	758	CUFF.843.1	1026
BnaA01g16990D	BnaA01g16990D	=	CUFF.843	CUFF.843.1	100	3.106552	1.969501	4.243604	17.586556	804	CUFF.843.1	1026
BnaA01g17010D	BnaA01g17010D	o	CUFF.844	CUFF.844.1	100	31.410224	27.286512	35.533935	176.012569	609	CUFF.844.1	948
BnaA01g17020D	BnaA01g17020D	=	CUFF.845	CUFF.845.1	100	7.220033	6.288519	8.151546	40.363943	2347	CUFF.845.1	1997
BnaA01g17020D	BnaA01g17020D	o	CUFF.846	CUFF.846.1	100	65.177417	59.271640	71.083193	364.377512	739	CUFF.845.1	1997
BnaA01g17040D	BnaA01g17040D	=	CUFF.847	CUFF.847.1	100	6.943315	4.627194	9.259435	36.016088	500	CUFF.847.1	508
BnaA01g17050D	BnaA01g17050D	=	CUFF.848	CUFF.848.1	100	11.981839	10.703461	13.260218	66.494120	1905	CUFF.848.1	1860
-	-	u	CUFF.849	CUFF.849.1	100	4.396957	3.037076	5.756837	24.624282	722	CUFF.849.1	-
BnaA01g17060D	BnaA01g17060D	c	CUFF.850	CUFF.850.1	100	2.783271	1.890845	3.675698	15.354007	941	CUFF.850.1	1598
BnaA01g17060D	BnaA01g17060D	c	CUFF.851	CUFF.851.1	100	2.453520	1.263388	3.643652	13.873907	573	CUFF.851.1	1598
BnaA01g17070D	BnaA01g17070D	=	CUFF.852	CUFF.852.1	100	2.402558	1.669833	3.135283	13.587630	1100	CUFF.852.1	810
BnaA01g17090D	BnaA01g17090D	=	CUFF.853	CUFF.853.1	100	4.478294	3.670501	5.286087	24.579774	1548	CUFF.853.1	1284
BnaA01g17100D	BnaA01g17100D	=	CUFF.854	CUFF.854.1	100	1.469948	0.812567	2.127329	8.619065	888	CUFF.854.1	902
BnaA01g17120D	BnaA01g17120D	=	CUFF.855	CUFF.855.1	100	6.043190	5.092126	6.994253	32.737899	1508	CUFF.855.1	1077
BnaA01g17130D	BnaA01g17130D	j	CUFF.856	CUFF.856.1	27	0.590195	0.287881	0.892509	3.183689	2246	CUFF.856.1	2182
BnaA01g17130D	BnaA01g17130D	j	CUFF.856	CUFF.856.2	38	0.841299	0.468790	1.213808	4.538221	2246	CUFF.856.1	2182
BnaA01g17130D	BnaA01g17130D	=	CUFF.856	CUFF.856.3	100	2.209797	1.666193	2.753401	11.920309	2246	CUFF.856.1	2182
BnaA01g17140D	BnaA01g17140D	j	CUFF.857	CUFF.857.1	68	1.562735	1.135974	1.989495	8.675801	2736	CUFF.857.1	2550
BnaA01g17140D	BnaA01g17140D	j	CUFF.857	CUFF.857.2	100	2.309436	1.807906	2.810966	12.821245	2653	CUFF.857.1	2550
-	-	u	CUFF.858	CUFF.858.1	100	1.111800	0.600325	1.623275	6.437117	1050	CUFF.858.1	-
BnaA01g17150D	BnaA01g17150D	c	CUFF.859	CUFF.859.1	100	2.117867	1.384066	2.851668	11.642714	1185	CUFF.859.1	1248
BnaA01g17150D	BnaA01g17150D	e	CUFF.859	CUFF.859.2	90	1.915912	1.206954	2.624871	10.532493	1127	CUFF.859.1	1248
BnaA01g17150D	BnaA01g17150D	o	CUFF.860	CUFF.860.1	100	3.295477	1.048504	5.542450	18.116483	437	CUFF.859.1	1248
BnaA01g17150D	BnaA01g17150D	x	CUFF.861	CUFF.861.1	100	4.320204	1.466715	7.173692	23.749791	360	CUFF.861.1	1248
BnaA01g17170D	BnaA01g17170D	=	CUFF.862	CUFF.862.1	100	1.828718	1.345564	2.311871	10.082870	1767	CUFF.862.1	1744
BnaA01g17190D	BnaA01g17190D	o	CUFF.863	CUFF.863.1	100	2483.536956	2351.092462	2615.981451	13709.809674	352	CUFF.863.2	798
BnaA01g17200D	BnaA01g17200D	x	CUFF.863	CUFF.863.2	45	1113.970298	1062.148287	1165.792309	6149.423599	778	CUFF.863.2	743
BnaA01g17200D	BnaA01g17200D	c	CUFF.864	CUFF.864.1	100	3375.164321	3227.614754	3522.713887	18631.838895	600	CUFF.864.1	743
BnaA01g17350D	BnaA01g17350D	e	CUFF.869	CUFF.869.1	100	2.215641	1.343575	3.087708	11.913982	875	CUFF.869.1	761
BnaA01g17350D	BnaA01g17350D	j	CUFF.870	CUFF.870.1	11	3.157784	1.828958	4.486609	16.980088	701	CUFF.869.1	761
BnaA01g17350D	BnaA01g17350D	=	CUFF.870	CUFF.870.2	100	28.481050	22.312907	34.649194	153.148776	405	CUFF.869.1	761
BnaA01g17410D	BnaA01g17410D	j	CUFF.871	CUFF.871.1	60	2.258485	1.621636	2.895334	12.752868	1412	CUFF.871.1	1827
BnaA01g17410D	BnaA01g17410D	c	CUFF.871	CUFF.871.2	100	3.776273	2.294275	5.258271	21.323285	623	CUFF.871.1	1827
BnaA01g17410D	BnaA01g17410D	o	CUFF.872	CUFF.872.1	100	6.945633	6.047890	7.843376	37.022789	2092	CUFF.872.1	1827
BnaA01g17450D	BnaA01g17450D	=	CUFF.873	CUFF.873.1	100	1.827552	1.408805	2.246299	10.180027	2232	CUFF.873.1	2297
BnaA01g17460D	BnaA01g17460D	=	CUFF.874	CUFF.874.1	100	9.637730	8.247676	11.027783	52.587651	1210	CUFF.874.1	1101
BnaA01g17470D	BnaA01g17470D	j	CUFF.875	CUFF.875.1	100	1.234374	0.629513	1.839236	6.107377	934	CUFF.875.1	666
BnaA01g17480D	BnaA01g17480D	=	CUFF.876	CUFF.876.1	64	0.742788	0.308023	1.177553	4.096815	1492	CUFF.876.2	1481
BnaA01g17480D	BnaA01g17480D	j	CUFF.876	CUFF.876.2	41	0.476791	0.148928	0.804653	2.629718	1564	CUFF.876.2	1481
BnaA01g17480D	BnaA01g17480D	j	CUFF.876	CUFF.876.3	71	0.824742	0.330222	1.319262	4.548831	1406	CUFF.876.2	1481
BnaA01g17480D	BnaA01g17480D	j	CUFF.876	CUFF.876.4	100	1.165979	0.584806	1.747151	6.430907	1328	CUFF.876.2	1481
BnaA01g17490D	BnaA01g17490D	j	CUFF.877	CUFF.877.1	20	0.599506	0.251619	0.947393	3.314516	2053	CUFF.877.1	5829
BnaA01g17490D	BnaA01g17490D	c	CUFF.877	CUFF.877.2	100	2.989090	2.364838	3.613342	16.525925	2052	CUFF.877.1	5829
BnaA01g17490D	BnaA01g17490D	c	CUFF.878	CUFF.878.1	100	3.265865	2.263621	4.268109	18.188511	966	CUFF.878.1	5829
BnaA01g17490D	BnaA01g17490D	j	CUFF.878	CUFF.878.2	31	1.015060	0.396290	1.633829	5.653150	966	CUFF.878.1	5829
BnaA01g17490D	BnaA01g17490D	j	CUFF.879	CUFF.879.1	100	4.512752	3.799202	5.226302	24.938641	2297	CUFF.879.1	5829
BnaA01g17490D	BnaA01g17490D	j	CUFF.879	CUFF.879.2	20	0.906891	0.529857	1.283924	5.011714	2297	CUFF.879.1	5829
BnaA01g17490D	BnaA01g17490D	c	CUFF.879	CUFF.879.3	84	3.805408	2.184430	5.426386	21.029674	608	CUFF.879.1	5829
BnaA01g17500D	BnaA01g17500D	j	CUFF.880	CUFF.880.1	76	6.987478	5.708725	8.266232	38.572656	1260	CUFF.880.1	1229
BnaA01g17500D	BnaA01g17500D	=	CUFF.880	CUFF.880.2	100	9.154674	7.237734	11.071614	50.536126	853	CUFF.880.1	1229
BnaA01g17510D	BnaA01g17510D	j	CUFF.881	CUFF.881.1	60	1.811608	1.326507	2.296709	9.873368	2618	CUFF.881.2	2565
BnaA01g17510D	BnaA01g17510D	j	CUFF.881	CUFF.881.2	17	0.514628	0.236703	0.792554	2.804753	2620	CUFF.881.2	2565
BnaA01g17510D	BnaA01g17510D	j	CUFF.881	CUFF.881.3	100	3.025395	1.993742	4.057049	16.488580	1069	CUFF.881.2	2565
BnaA01g17510D	BnaA01g17510D	j	CUFF.881	CUFF.881.4	64	1.937229	1.144571	2.729888	10.558012	1128	CUFF.881.2	2565
BnaA01g17510D	BnaA01g17510D	j	CUFF.881	CUFF.881.5	32	0.966517	0.566069	1.366966	5.267576	1909	CUFF.881.2	2565
BnaA01g17550D	BnaA01g17550D	=	CUFF.882	CUFF.882.1	100	2.819106	2.292552	3.345660	15.420498	2336	CUFF.882.1	2377
BnaA01g17560D	BnaA01g17560D	=	CUFF.883	CUFF.883.1	100	19.202154	16.255264	22.149043	107.015932	707	CUFF.883.1	1285
BnaA01g17570D	BnaA01g17570D	=	CUFF.884	CUFF.884.1	100	381.002412	363.197362	398.807461	2118.870801	1290	CUFF.884.1	1347
BnaA01g17580D	BnaA01g17580D	j	CUFF.885	CUFF.885.1	67	5.156483	4.461974	5.850992	28.156961	2593	CUFF.885.1	2723
BnaA01g17580D	BnaA01g17580D	c	CUFF.885	CUFF.885.2	100	7.646386	5.872249	9.420524	41.753067	786	CUFF.885.1	2723
BnaA01g17590D	BnaA01g17590D	=	CUFF.886	CUFF.886.1	100	2.913559	2.251737	3.575382	15.860615	1546	CUFF.886.1	1065
BnaA01g17630D	BnaA01g17630D	j	CUFF.887	CUFF.887.1	60	9.574011	8.266782	10.881240	52.932057	1803	CUFF.887.1	1902
BnaA01g17630D	BnaA01g17630D	j	CUFF.887	CUFF.887.2	100	16.042635	14.101782	17.983488	88.695292	1402	CUFF.887.1	1902
BnaA01g17650D	BnaA01g17650D	j	CUFF.888	CUFF.888.1	51	0.307205	0.091414	0.522995	1.728420	2248	CUFF.888.1	2217
BnaA01g17650D	BnaA01g17650D	j	CUFF.888	CUFF.888.2	100	0.599565	0.314079	0.885051	3.373321	2247	CUFF.888.1	2217
BnaA01g17660D	BnaA01g17660D	j	CUFF.889	CUFF.889.1	100	15.161441	11.729067	18.593814	85.991014	494	CUFF.889.1	618
-	-	u	CUFF.890	CUFF.890.1	100	2.186875	1.568352	2.805397	12.090398	1387	CUFF.890.1	-
BnaA01g17690D	BnaA01g17690D	j	CUFF.891	CUFF.891.1	100	30.147712	27.943426	32.351999	166.812313	1997	CUFF.891.1	1974
BnaA01g17710D	BnaA01g17710D	=	CUFF.892	CUFF.892.1	100	0.877861	0.369105	1.386616	4.846117	891	CUFF.892.1	623
BnaA01g17720D	BnaA01g17720D	=	CUFF.893	CUFF.893.1	100	25.267913	23.597584	26.938241	141.044619	3099	CUFF.893.1	3200
BnaA01g17740D	BnaA01g17740D	=	CUFF.894	CUFF.894.1	100	3.153999	2.596445	3.711552	17.600839	2159	CUFF.894.1	2387
BnaA01g17750D	BnaA01g17750D	j	CUFF.895	CUFF.895.1	100	3.412868	2.767903	4.057833	19.205434	1800	CUFF.895.1	1819
BnaA01g17760D	BnaA01g17760D	c	CUFF.896	CUFF.896.1	100	1.625263	0.877174	2.373351	9.152942	1081	CUFF.896.1	1842
BnaA01g17760D	BnaA01g17760D	j	CUFF.896	CUFF.896.2	80	1.294811	0.611200	1.978422	7.291948	1074	CUFF.896.1	1842
BnaA01g17760D	BnaA01g17760D	c	CUFF.897	CUFF.897.1	100	1.148831	0.386783	1.910880	6.386274	657	CUFF.897.1	1842
BnaA01g17780D	BnaA01g17780D	j	CUFF.898	CUFF.898.1	50	1.108187	0.552218	1.664157	6.293888	1054	CUFF.898.1	722
BnaA01g17780D	BnaA01g17780D	j	CUFF.898	CUFF.898.2	100	2.236155	1.265663	3.206647	12.700119	753	CUFF.898.1	722
BnaA01g17810D	BnaA01g17810D	e	CUFF.899	CUFF.899.1	100	2.137655	1.644341	2.630968	11.823137	1922	CUFF.899.1	1164
BnaA01g17860D	BnaA01g17860D	=	CUFF.900	CUFF.900.1	100	4.365409	3.707699	5.023120	24.362353	2213	CUFF.900.1	2006
BnaA01g17890D	BnaA01g17890D	j	CUFF.901	CUFF.901.1	21	1.851887	1.030844	2.672931	10.296100	1121	CUFF.901.1	1201
BnaA01g17890D	BnaA01g17890D	=	CUFF.901	CUFF.901.2	100	8.740647	7.098605	10.382690	48.596136	1019	CUFF.901.1	1201
BnaA01g17910D	BnaA01g17910D	=	CUFF.902	CUFF.902.1	100	4.928570	4.104935	5.752204	27.739527	1743	CUFF.902.1	1528
BnaA01g17930D	BnaA01g17930D	=	CUFF.903	CUFF.903.1	100	14.349713	11.637501	17.061924	79.247271	671	CUFF.903.1	942
BnaA01g17930D	BnaA01g17930D	j	CUFF.903	CUFF.903.2	17	2.425861	1.133714	3.718008	13.396982	671	CUFF.903.1	942
BnaA01g17950D	BnaA01g17950D	=	CUFF.904	CUFF.904.1	100	14.430075	12.731645	16.128506	79.387633	1344	CUFF.904.1	1346
BnaA01g17960D	BnaA01g17960D	e	CUFF.905	CUFF.905.1	100	7.448659	6.400800	8.496518	41.362098	1551	CUFF.905.1	933
BnaA01g17980D	BnaA01g17980D	=	CUFF.906	CUFF.906.1	100	7.349126	5.794225	8.904027	39.691884	856	CUFF.906.1	1121
BnaA01g17990D	BnaA01g17990D	j	CUFF.907	CUFF.907.1	100	12.066668	10.345727	13.787608	68.101335	1104	CUFF.907.1	1918
BnaA01g18010D	BnaA01g18010D	=	CUFF.908	CUFF.908.1	100	16.956883	15.195707	18.718059	94.757675	1496	CUFF.908.1	1694
BnaA01g18030D	BnaA01g18030D	=	CUFF.909	CUFF.909.1	100	11.140416	9.094306	13.186526	62.254359	786	CUFF.909.1	888
BnaA01g18040D	BnaA01g18040D	=	CUFF.910	CUFF.910.1	100	1.725377	1.265558	2.185196	9.836056	1899	CUFF.910.1	1997
BnaA01g18070D	BnaA01g18070D	j	CUFF.911	CUFF.911.1	51	1.103816	0.367352	1.840279	5.838966	924	CUFF.911.1	1288
BnaA01g18070D	BnaA01g18070D	o	CUFF.911	CUFF.911.2	100	2.143683	1.209340	3.078025	11.339654	924	CUFF.911.1	1288
BnaA01g18090D	BnaA01g18090D	j	CUFF.912	CUFF.912.1	100	7.768808	6.563481	8.974134	43.298828	1417	CUFF.912.1	1200
BnaA01g18120D	BnaA01g18120D	j	CUFF.913	CUFF.913.1	100	1.101568	0.544844	1.658292	5.954417	1110	CUFF.913.1	375
BnaA01g18120D	BnaA01g18120D	j	CUFF.913	CUFF.913.2	69	0.760534	0.204668	1.316401	4.110994	1099	CUFF.913.1	375
BnaA01g18120D	BnaA01g18120D	j	CUFF.913	CUFF.913.3	64	0.700782	0.236370	1.165194	3.788006	1067	CUFF.913.1	375
BnaA01g18120D	BnaA01g18120D	j	CUFF.913	CUFF.913.4	97	1.063238	0.344818	1.781658	5.747227	944	CUFF.913.1	375
BnaA01g18120D	BnaA01g18120D	j	CUFF.913	CUFF.913.5	96	1.054646	0.375585	1.733706	5.700782	968	CUFF.913.1	375
BnaA01g18130D	BnaA01g18130D	e	CUFF.914	CUFF.914.1	100	2.215460	1.580207	2.850712	12.361558	1289	CUFF.914.1	1395
BnaA01g18160D	BnaA01g18160D	=	CUFF.915	CUFF.915.1	100	39.743447	37.127408	42.359486	220.229728	2085	CUFF.915.1	2416
-	-	u	CUFF.916	CUFF.916.1	100	1.676945	0.879037	2.474852	8.576493	748	CUFF.916.1	-
BnaA01g18230D	BnaA01g18230D	o	CUFF.917	CUFF.917.1	71	0.640057	0.353457	0.926656	3.579767	2156	CUFF.917.1	441
BnaA01g18230D	BnaA01g18230D	o	CUFF.917	CUFF.917.2	47	0.424747	0.103464	0.746029	2.375562	1326	CUFF.917.1	441
BnaA01g18230D	BnaA01g18230D	o	CUFF.917	CUFF.917.3	49	0.440515	0.118674	0.762357	2.463755	1218	CUFF.917.1	441
BnaA01g18240D	BnaA01g18240D	o	CUFF.917	CUFF.917.4	100	0.897886	0.209314	1.586459	5.021782	759	CUFF.917.1	177
-	-	u	CUFF.918	CUFF.918.1	100	1.518554	0.930596	2.106513	8.296696	1095	CUFF.918.1	-
BnaA01g18270D	BnaA01g18270D	=	CUFF.919	CUFF.919.1	100	3.623107	2.041854	5.204361	20.939287	519	CUFF.919.1	1810
BnaA01g18280D	BnaA01g18280D	c	CUFF.920	CUFF.920.1	86	1.048520	0.484370	1.612670	5.853502	1048	CUFF.920.2	1848
BnaA01g18280D	BnaA01g18280D	j	CUFF.920	CUFF.920.2	100	1.215224	0.811812	1.618636	6.784148	1882	CUFF.920.2	1848
BnaA01g18320D	BnaA01g18320D	j	CUFF.921	CUFF.921.1	25	1.760666	1.280629	2.240702	9.606646	2208	CUFF.921.1	1884
BnaA01g18320D	BnaA01g18320D	j	CUFF.921	CUFF.921.2	100	7.181866	6.126058	8.237675	39.186115	1708	CUFF.921.1	1884
BnaA01g18330D	BnaA01g18330D	=	CUFF.922	CUFF.922.1	100	1.193709	0.571618	1.815800	6.688954	839	CUFF.922.1	855
BnaA01g18340D	BnaA01g18340D	e	CUFF.923	CUFF.923.1	100	0.431433	0.152862	0.710004	2.390980	1339	CUFF.923.1	3379
BnaA01g18340D	BnaA01g18340D	j	CUFF.924	CUFF.924.1	100	23.386325	19.821832	26.950818	132.596897	629	CUFF.924.1	3379
BnaA01g18350D	BnaA01g18350D	=	CUFF.925	CUFF.925.1	100	5.947899	4.396850	7.498947	34.023436	746	CUFF.925.1	686
BnaA01g18360D	BnaA01g18360D	c	CUFF.926	CUFF.926.1	100	7.052627	5.816457	8.288797	38.981653	1408	CUFF.926.2	2976
BnaA01g18360D	BnaA01g18360D	j	CUFF.926	CUFF.926.2	41	2.888356	2.301299	3.475414	15.964676	2436	CUFF.926.2	2976
BnaA01g18380D	BnaA01g18380D	j	CUFF.927	CUFF.927.1	47	4.436890	2.944735	5.929045	24.808883	813	CUFF.927.1	970
BnaA01g18380D	BnaA01g18380D	=	CUFF.927	CUFF.927.2	100	9.463541	7.465875	11.461208	52.915420	813	CUFF.927.1	970
BnaA01g18390D	BnaA01g18390D	=	CUFF.928	CUFF.928.1	100	4.461237	3.326166	5.596308	24.814978	1156	CUFF.929.1	748
-	-	u	CUFF.929	CUFF.929.1	100	0.794679	0.492127	1.097232	4.420287	1981	CUFF.929.1	-
BnaA01g18390D	BnaA01g18390D	o	CUFF.930	CUFF.930.1	100	9.342668	7.394455	11.290882	51.967225	853	CUFF.929.1	748
BnaA01g18410D	BnaA01g18410D	=	CUFF.932	CUFF.932.1	100	3.482795	2.582683	4.382907	19.287728	1172	CUFF.932.2	1360
BnaA01g18410D	BnaA01g18410D	j	CUFF.932	CUFF.932.2	16	0.565864	0.158811	0.972917	3.133757	1256	CUFF.932.2	1360
-	-	u	CUFF.933	CUFF.933.1	100	3.397914	1.866321	4.929507	19.276787	528	CUFF.933.1	-
BnaA01g18430D	BnaA01g18430D	j	CUFF.934	CUFF.934.1	40	4.405556	2.979734	5.831379	24.594443	832	CUFF.934.2	1269
BnaA01g18430D	BnaA01g18430D	j	CUFF.934	CUFF.934.2	100	10.978944	8.892225	13.065664	61.291013	834	CUFF.934.2	1269
BnaA01g18450D	BnaA01g18450D	j	CUFF.935	CUFF.935.1	96	2.801804	2.098273	3.505335	15.466538	1593	CUFF.935.2	2904
BnaA01g18450D	BnaA01g18450D	j	CUFF.935	CUFF.935.2	100	2.929913	2.385267	3.474559	16.173727	2476	CUFF.935.2	2904
BnaA01g18450D	BnaA01g18450D	j	CUFF.936	CUFF.936.1	15	0.771146	0.326177	1.216115	4.369617	1194	CUFF.936.1	2904
BnaA01g18450D	BnaA01g18450D	c	CUFF.936	CUFF.936.2	100	5.081474	3.634163	6.528785	28.793639	760	CUFF.936.1	2904
BnaA01g18460D	BnaA01g18460D	=	CUFF.937	CUFF.937.1	100	2.599415	1.538430	3.660401	14.667696	691	CUFF.937.1	981
BnaA01g18480D	BnaA01g18480D	j	CUFF.938	CUFF.938.1	100	2.769976	2.250980	3.288972	15.389999	2946	CUFF.938.1	2968
BnaA01g18480D	BnaA01g18480D	j	CUFF.938	CUFF.938.2	47	1.313521	0.870914	1.756127	7.297928	2500	CUFF.938.1	2968
BnaA01g18500D	BnaA01g18500D	e	CUFF.939	CUFF.939.1	100	2.441660	1.764496	3.118824	13.888193	1260	CUFF.939.1	441
BnaA01g18530D	BnaA01g18530D	c	CUFF.940	CUFF.940.1	100	4.475693	3.637319	5.314067	25.127478	1447	CUFF.940.1	1648
BnaA01g18540D	BnaA01g18540D	c	CUFF.941	CUFF.941.1	100	23.026398	21.234174	24.818623	128.392013	1625	CUFF.941.1	2845
-	-	u	CUFF.942	CUFF.942.1	77	1.076514	0.561365	1.591662	5.817742	1390	CUFF.942.2	-
-	-	u	CUFF.942	CUFF.942.2	91	1.267543	0.713846	1.821239	6.850107	1399	CUFF.942.2	-
-	-	u	CUFF.942	CUFF.942.3	71	0.989500	0.440806	1.538194	5.347498	1294	CUFF.942.2	-
-	-	u	CUFF.942	CUFF.942.4	100	1.390355	0.708173	2.072537	7.513815	1294	CUFF.942.2	-
BnaA01g18570D	BnaA01g18570D	=	CUFF.943	CUFF.943.1	100	0.464249	0.206907	0.721591	2.617609	1617	CUFF.943.1	1482
BnaA01g18620D	BnaA01g18620D	=	CUFF.944	CUFF.944.1	100	3.425647	2.423035	4.428260	19.118113	1122	CUFF.945.1	852
BnaA01g18620D	BnaA01g18620D	e	CUFF.945	CUFF.945.1	37	0.768884	0.397933	1.139834	4.291045	1817	CUFF.945.1	852
BnaA01g18620D	BnaA01g18620D	e	CUFF.945	CUFF.945.2	100	2.057770	1.150524	2.965017	11.484160	974	CUFF.945.1	852
BnaA01g18630D	BnaA01g18630D	=	CUFF.946	CUFF.946.1	100	2.573066	2.040746	3.105386	14.370399	2078	CUFF.946.1	2175
BnaA01g18650D	BnaA01g18650D	=	CUFF.947	CUFF.947.1	100	21.973760	20.163258	23.784262	122.974856	1542	CUFF.947.1	1470
BnaA01g18670D	BnaA01g18670D	e	CUFF.948	CUFF.948.1	100	3.566169	2.883015	4.249323	19.544024	1687	CUFF.948.1	1207
BnaA01g18680D	BnaA01g18680D	=	CUFF.949	CUFF.949.1	100	2.761398	1.285369	4.237427	15.332837	484	CUFF.949.1	294
BnaA01g18690D	BnaA01g18690D	j	CUFF.950	CUFF.950.1	100	3.432425	2.791567	4.073282	18.405715	1949	CUFF.950.1	1910
BnaA01g18730D	BnaA01g18730D	j	CUFF.951	CUFF.951.1	100	3.631955	3.228885	4.035025	20.262240	5239	CUFF.951.1	7711
BnaA01g18730D	BnaA01g18730D	o	CUFF.952	CUFF.952.1	100	1.253517	0.885784	1.621250	6.932629	2026	CUFF.952.1	7711
BnaA01g18740D	BnaA01g18740D	=	CUFF.953	CUFF.953.1	100	2.211515	1.418576	3.004455	11.471379	950	CUFF.953.1	876
BnaA01g18760D	BnaA01g18760D	o	CUFF.954	CUFF.954.1	100	1.057617	0.529051	1.586183	5.895185	982	CUFF.954.1	543
BnaA01g18770D	BnaA01g18770D	j	CUFF.955	CUFF.955.1	100	4.013030	3.362625	4.663435	22.143203	2574	CUFF.955.2	2485
BnaA01g18770D	BnaA01g18770D	j	CUFF.955	CUFF.955.2	23	0.939221	0.562235	1.316208	5.182461	2594	CUFF.955.2	2485
BnaA01g18800D	BnaA01g18800D	j	CUFF.956	CUFF.956.1	82	15.288151	13.556076	17.020227	85.438154	1620	CUFF.956.2	1032
BnaA01g18800D	BnaA01g18800D	j	CUFF.956	CUFF.956.2	100	18.630859	16.743049	20.518669	104.118946	1649	CUFF.956.2	1032
BnaA01g18810D	BnaA01g18810D	j	CUFF.957	CUFF.957.1	100	2.519070	1.806019	3.232120	13.300865	1227	CUFF.957.1	1032
BnaA01g18860D	BnaA01g18860D	=	CUFF.958	CUFF.958.1	100	9.246111	8.071744	10.420478	50.990864	1689	CUFF.958.1	1817
BnaA01g18870D	BnaA01g18870D	=	CUFF.959	CUFF.959.1	100	8.465709	6.423357	10.508061	48.208803	642	CUFF.959.1	435
BnaA01g18880D	BnaA01g18880D	e	CUFF.960	CUFF.960.1	100	5.789359	4.562750	7.015967	31.634953	1019	CUFF.961.1	1369
BnaA01g18880D	BnaA01g18880D	j	CUFF.961	CUFF.961.1	100	11.648389	9.961683	13.335095	63.650614	1107	CUFF.961.1	1369
BnaA01g18920D	BnaA01g18920D	=	CUFF.962	CUFF.962.1	100	33.870645	29.586579	38.154711	188.008300	644	CUFF.962.1	792
BnaA01g18930D	BnaA01g18930D	j	CUFF.963	CUFF.963.1	38	0.845138	0.516096	1.174180	4.752880	2312	CUFF.963.1	2116
BnaA01g18930D	BnaA01g18930D	j	CUFF.963	CUFF.963.2	71	1.593678	1.098159	2.089198	8.962512	1800	CUFF.963.1	2116
BnaA01g18930D	BnaA01g18930D	j	CUFF.963	CUFF.963.3	100	2.251893	1.244321	3.259466	12.664175	776	CUFF.963.1	2116
BnaA01g18930D	BnaA01g18930D	j	CUFF.963	CUFF.963.4	30	0.665102	0.328376	1.001827	3.740391	2311	CUFF.963.1	2116
BnaA01g18940D	BnaA01g18940D	c	CUFF.964	CUFF.964.1	100	4.353712	3.273647	5.433778	23.448382	988	CUFF.964.1	1333
BnaA01g18950D	BnaA01g18950D	e	CUFF.965	CUFF.965.1	100	1.119724	0.676178	1.563271	6.030651	1391	CUFF.965.1	1002
BnaA01g18960D	BnaA01g18960D	j	CUFF.966	CUFF.966.1	100	2.330470	1.811156	2.849785	13.051422	2034	CUFF.966.1	2029
BnaA01g18970D	BnaA01g18970D	j	CUFF.967	CUFF.967.1	77	1.222060	0.954424	1.489695	6.843948	5769	CUFF.967.1	4683
BnaA01g18970D	BnaA01g18970D	j	CUFF.967	CUFF.967.2	100	1.591836	1.287635	1.896037	8.914821	5467	CUFF.967.1	4683
BnaA01g18990D	BnaA01g18990D	=	CUFF.968	CUFF.968.1	100	1.422744	0.955907	1.889581	7.780591	1555	CUFF.968.1	1627
BnaA01g19000D	BnaA01g19000D	j	CUFF.969	CUFF.969.1	80	1.377799	0.824858	1.930740	7.664410	1752	CUFF.969.3	1065
BnaA01g19000D	BnaA01g19000D	j	CUFF.969	CUFF.969.2	54	0.921177	0.478719	1.363636	5.124318	1650	CUFF.969.3	1065
BnaA01g19000D	BnaA01g19000D	j	CUFF.969	CUFF.969.3	49	0.846887	0.474854	1.218920	4.711056	1946	CUFF.969.3	1065
BnaA01g19000D	BnaA01g19000D	j	CUFF.969	CUFF.969.4	100	1.714984	1.157265	2.272703	9.540101	1867	CUFF.969.3	1065
BnaA01g19000D	BnaA01g19000D	j	CUFF.969	CUFF.969.5	76	1.299035	0.771840	1.826231	7.226264	1530	CUFF.969.3	1065
BnaA01g19010D	BnaA01g19010D	c	CUFF.970	CUFF.970.1	100	1.815890	0.845256	2.786524	10.205634	610	CUFF.970.1	868
BnaA01g19020D	BnaA01g19020D	j	CUFF.971	CUFF.971.1	23	0.738520	0.302510	1.174531	4.047434	1548	CUFF.971.2	1551
BnaA01g19020D	BnaA01g19020D	j	CUFF.971	CUFF.971.2	100	3.181996	2.427594	3.936398	17.438815	1551	CUFF.971.2	1551
BnaA01g19020D	BnaA01g19020D	e	CUFF.972	CUFF.972.1	100	2.163283	0.888710	3.437855	11.855793	563	CUFF.971.2	1551
BnaA01g19040D	BnaA01g19040D	=	CUFF.973	CUFF.973.1	100	34.435321	31.136418	37.734224	192.092184	994	CUFF.973.1	1028
-	-	u	CUFF.974	CUFF.974.1	100	1.362214	0.931326	1.793102	7.514950	1665	CUFF.974.1	-
BnaA01g19090D	BnaA01g19090D	j	CUFF.975	CUFF.975.1	100	2.298170	1.653212	2.943128	12.703974	1354	CUFF.975.1	1439
BnaA01g19120D	BnaA01g19120D	=	CUFF.976	CUFF.976.1	100	4.994855	4.075228	5.914483	27.687936	1360	CUFF.976.1	1245
-	-	u	CUFF.977	CUFF.977.1	100	7.798776	3.279073	12.318479	46.293814	297	CUFF.977.1	-
BnaA01g19130D	BnaA01g19130D	j	CUFF.978	CUFF.978.1	100	46.236296	42.870633	49.601960	255.192606	1403	CUFF.978.1	1449
BnaA01g19150D	BnaA01g19150D	j	CUFF.979	CUFF.979.1	36	5.227384	3.223977	7.230791	28.718553	678	CUFF.979.3	799
BnaA01g19150D	BnaA01g19150D	j	CUFF.979	CUFF.979.2	18	2.664596	1.483958	3.845233	14.638933	772	CUFF.979.3	799
BnaA01g19150D	BnaA01g19150D	=	CUFF.979	CUFF.979.3	100	14.692565	12.044689	17.340440	80.718995	776	CUFF.979.3	799
BnaA01g19170D	BnaA01g19170D	j	CUFF.980	CUFF.980.1	51	0.764574	0.312738	1.216410	4.258330	1587	CUFF.980.1	1748
BnaA01g19170D	BnaA01g19170D	j	CUFF.980	CUFF.980.2	100	1.504604	0.937687	2.071520	8.379956	1587	CUFF.980.1	1748
BnaA01g19170D	BnaA01g19170D	o	CUFF.980	CUFF.980.3	58	0.873661	0.406683	1.340639	4.865893	1539	CUFF.980.1	1748
BnaA01g19210D	BnaA01g19210D	=	CUFF.981	CUFF.981.1	100	2.720408	2.030364	3.410451	14.947577	1390	CUFF.981.1	1363
BnaA01g19230D	BnaA01g19230D	j	CUFF.982	CUFF.982.1	78	0.569843	0.211806	0.927881	3.200098	1453	CUFF.982.3	2508
BnaA01g19230D	BnaA01g19230D	j	CUFF.982	CUFF.982.2	60	0.436323	0.134566	0.738079	2.450278	1648	CUFF.982.3	2508
BnaA01g19230D	BnaA01g19230D	j	CUFF.982	CUFF.982.3	100	0.730676	0.405823	1.055529	4.103295	1726	CUFF.982.3	2508
BnaA01g19260D	BnaA01g19260D	j	CUFF.983	CUFF.983.1	95	1.098223	0.817018	1.379428	6.135837	3581	CUFF.983.1	3032
BnaA01g19260D	BnaA01g19260D	j	CUFF.983	CUFF.983.2	100	1.160140	0.819826	1.500455	6.481772	2756	CUFF.983.1	3032
BnaA01g19280D	BnaA01g19280D	=	CUFF.984	CUFF.984.1	100	5.501289	4.430563	6.572016	30.481631	1219	CUFF.984.1	1497
BnaA01g19300D	BnaA01g19300D	=	CUFF.985	CUFF.985.1	100	15.863713	14.042889	17.684538	88.229237	1305	CUFF.985.1	1510
BnaA01g19320D	BnaA01g19320D	=	CUFF.986	CUFF.986.1	100	1.972364	0.879044	3.065684	11.007825	569	CUFF.986.1	577
-	-	u	CUFF.987	CUFF.987.1	100	20.518349	19.083490	21.953207	113.447552	2157	CUFF.987.1	-
BnaA01g19330D	BnaA01g19330D	j	CUFF.988	CUFF.988.1	61	5.165070	4.480122	5.850017	28.514460	2988	CUFF.988.1	2766
BnaA01g19330D	BnaA01g19330D	c	CUFF.988	CUFF.988.2	100	8.490269	6.536178	10.444360	46.871669	773	CUFF.988.1	2766
BnaA01g19330D	BnaA01g19330D	c	CUFF.988	CUFF.988.3	57	4.844927	3.803449	5.886404	26.747067	1377	CUFF.988.1	2766
BnaA01g19340D	BnaA01g19340D	j	CUFF.989	CUFF.989.1	100	17.178540	14.768144	19.588937	95.414969	870	CUFF.989.1	971
BnaA01g19370D	BnaA01g19370D	j	CUFF.990	CUFF.990.1	100	1.595610	1.064477	2.126743	8.453498	1369	CUFF.990.1	210
BnaA01g19380D	BnaA01g19380D	o	CUFF.991	CUFF.991.1	100	2.679078	2.226271	3.131886	14.819031	2920	CUFF.991.1	2571
BnaA01g19390D	BnaA01g19390D	c	CUFF.992	CUFF.992.1	100	1.967393	1.315780	2.619006	10.839632	1143	CUFF.992.1	2604
BnaA01g19390D	BnaA01g19390D	j	CUFF.993	CUFF.993.1	100	7.942975	6.421741	9.464208	43.958611	1136	CUFF.993.1	2604
BnaA01g19390D	BnaA01g19390D	j	CUFF.993	CUFF.993.2	92	7.323752	5.767508	8.879996	40.531662	1116	CUFF.993.1	2604
BnaA01g19390D	BnaA01g19390D	j	CUFF.993	CUFF.993.3	90	7.179654	5.296545	9.062763	39.734185	885	CUFF.993.1	2604
BnaA01g19400D	BnaA01g19400D	=	CUFF.994	CUFF.994.1	100	8.007055	6.269206	9.744905	44.843860	753	CUFF.994.1	978
BnaA01g19410D	BnaA01g19410D	=	CUFF.995	CUFF.995.1	100	32.285551	26.748625	37.822477	189.382423	442	CUFF.995.1	624
BnaA01g19450D	BnaA01g19450D	j	CUFF.996	CUFF.996.1	100	34.257825	31.867327	36.648324	190.963591	2019	CUFF.996.1	2073
BnaA01g19460D	BnaA01g19460D	e	CUFF.997	CUFF.997.1	100	64.547923	60.364024	68.731822	357.790709	1702	CUFF.997.1	1270
BnaA01g19460D	BnaA01g19460D	=	CUFF.998	CUFF.998.1	100	377.854549	359.808689	395.900409	2094.456965	1173	CUFF.997.1	1270
BnaA01g19470D	BnaA01g19470D	=	CUFF.999	CUFF.999.1	100	274.759373	261.500101	288.018645	1516.392901	1360	CUFF.999.1	1113
BnaA01g19500D	BnaA01g19500D	j	CUFF.1000	CUFF.1000.1	100	19.322333	17.366856	21.277811	107.682784	1832	CUFF.1000.1	1619
BnaA01g19500D	BnaA01g19500D	j	CUFF.1000	CUFF.1000.2	58	11.123432	9.573607	12.673256	61.990551	1816	CUFF.1000.1	1619
-	-	u	CUFF.1001	CUFF.1001.1	100	1.852783	0.973353	2.732212	9.489547	714	CUFF.1001.1	-
BnaA01g19540D	BnaA01g19540D	j	CUFF.1002	CUFF.1002.1	100	5.029737	4.147011	5.912464	27.840867	1691	CUFF.1002.1	1600
BnaA01g19540D	BnaA01g19540D	c	CUFF.1002	CUFF.1002.2	91	4.568852	3.192011	5.945693	25.289749	852	CUFF.1002.1	1600
BnaA01g19550D	BnaA01g19550D	j	CUFF.1003	CUFF.1003.1	100	1.000859	0.465878	1.535841	5.646256	906	CUFF.1003.1	940
BnaA01g19640D	BnaA01g19640D	=	CUFF.1004	CUFF.1004.1	100	1.595223	1.003102	2.187345	8.751378	1133	CUFF.1004.1	1103
BnaA01g19650D	BnaA01g19650D	=	CUFF.1005	CUFF.1005.1	100	4.568768	3.591162	5.546374	25.173057	1206	CUFF.1005.1	1179
BnaA01g19700D	BnaA01g19700D	j	CUFF.1006	CUFF.1006.1	15	1.208776	0.438621	1.978931	6.797763	886	CUFF.1006.1	1019
BnaA01g19700D	BnaA01g19700D	=	CUFF.1006	CUFF.1006.2	100	8.177300	6.409444	9.945156	45.986491	850	CUFF.1006.1	1019
BnaA01g19700D	BnaA01g19700D	j	CUFF.1006	CUFF.1006.3	14	1.151319	0.390217	1.912420	6.474643	842	CUFF.1006.1	1019
BnaA01g19710D	BnaA01g19710D	j	CUFF.1007	CUFF.1007.1	98	3.129480	1.995346	4.263613	17.291114	1023	CUFF.1007.3	1181
BnaA01g19710D	BnaA01g19710D	j	CUFF.1007	CUFF.1007.2	45	1.450686	0.663775	2.237597	8.015382	1023	CUFF.1007.3	1181
BnaA01g19710D	BnaA01g19710D	=	CUFF.1007	CUFF.1007.3	100	3.197840	2.060207	4.335474	17.668823	1025	CUFF.1007.3	1181
BnaA01g19750D	BnaA01g19750D	j	CUFF.1008	CUFF.1008.1	100	27.642948	24.991344	30.294552	153.229974	1175	CUFF.1008.1	1322
BnaA01g19790D	BnaA01g19790D	j	CUFF.1009	CUFF.1009.1	31	1.248637	0.801959	1.695316	6.978744	2367	CUFF.1009.3	3736
BnaA01g19790D	BnaA01g19790D	c	CUFF.1009	CUFF.1009.2	100	4.034833	3.218165	4.851502	22.551036	1915	CUFF.1009.3	3736
BnaA01g19790D	BnaA01g19790D	j	CUFF.1009	CUFF.1009.3	43	1.753795	1.311522	2.196069	9.802115	2704	CUFF.1009.3	3736
BnaA01g19810D	BnaA01g19810D	j	CUFF.1010	CUFF.1010.1	25	0.448614	0.189306	0.707922	2.543341	2792	CUFF.1011.1	3037
BnaA01g19810D	BnaA01g19810D	j	CUFF.1010	CUFF.1010.2	100	1.777792	1.350300	2.205283	10.078885	2808	CUFF.1011.1	3037
BnaA01g19810D	BnaA01g19810D	e	CUFF.1011	CUFF.1011.1	100	0.546166	0.284435	0.807897	3.096395	2889	CUFF.1011.1	3037
-	-	u	CUFF.1012	CUFF.1012.1	100	4.210069	2.689941	5.730198	23.577396	632	CUFF.1012.2	-
-	-	u	CUFF.1012	CUFF.1012.2	31	1.316913	0.642047	1.991779	7.375029	876	CUFF.1012.2	-
-	-	u	CUFF.1013	CUFF.1013.1	100	4.287959	3.380711	5.195206	23.443710	1258	CUFF.1013.1	-
BnaA01g19860D	BnaA01g19860D	j	CUFF.1014	CUFF.1014.1	100	8.987060	7.085611	10.888509	48.038804	745	CUFF.1014.1	763
BnaA01g19870D	BnaA01g19870D	=	CUFF.1015	CUFF.1015.1	100	2.988279	2.394500	3.582057	17.045661	1863	CUFF.1015.1	1987
-	-	u	CUFF.1016	CUFF.1016.1	100	0.679099	0.339549	1.018648	3.664986	1357	CUFF.1016.1	-
-	-	u	CUFF.1017	CUFF.1017.1	100	0.611036	0.290861	0.931212	3.320361	1759	CUFF.1017.1	-
-	-	u	CUFF.1018	CUFF.1018.1	100	0.623535	0.196800	1.050270	3.388281	1144	CUFF.1019.1	-
-	-	u	CUFF.1019	CUFF.1019.1	100	0.301329	0.105187	0.497471	1.637417	2341	CUFF.1019.1	-
-	-	u	CUFF.1020	CUFF.1020.1	100	5.838410	3.113871	8.562949	33.436565	395	CUFF.1020.1	-
BnaA01g19880D	BnaA01g19880D	e	CUFF.1021	CUFF.1021.1	100	4.142367	3.001498	5.283237	22.772159	967	CUFF.1022.1	1214
BnaA01g19880D	BnaA01g19880D	j	CUFF.1022	CUFF.1022.1	100	0.614466	0.170164	1.058767	3.377949	1246	CUFF.1022.1	1214
BnaA01g19890D	BnaA01g19890D	o	CUFF.1023	CUFF.1023.1	100	0.722228	0.124197	1.320259	3.970360	910	CUFF.1023.1	1293
BnaA01g19970D	BnaA01g19970D	j	CUFF.1024	CUFF.1024.1	37	0.934019	0.568700	1.299339	5.225796	2651	CUFF.1024.2	2056
BnaA01g19970D	BnaA01g19970D	=	CUFF.1024	CUFF.1024.2	100	2.549999	2.000015	3.099983	14.267130	2700	CUFF.1024.2	2056
BnaA01g19970D	BnaA01g19970D	j	CUFF.1024	CUFF.1024.3	34	0.875255	0.516560	1.233950	4.897012	2700	CUFF.1024.2	2056
BnaA01g20040D	BnaA01g20040D	j	CUFF.1025	CUFF.1025.1	28	1.293970	0.695229	1.892710	7.018894	1466	CUFF.1025.1	3343
BnaA01g20040D	BnaA01g20040D	c	CUFF.1025	CUFF.1025.2	100	4.540559	3.586036	5.495081	24.629402	1456	CUFF.1025.1	3343
BnaA01g20060D	BnaA01g20060D	x	CUFF.1026	CUFF.1026.1	100	1.997605	1.562642	2.432568	10.999398	2280	CUFF.1026.1	2300
BnaA01g20080D	BnaA01g20080D	o	CUFF.1027	CUFF.1027.1	100	1.492448	0.806393	2.178502	8.217219	1226	CUFF.1028.1	1435
BnaA01g20080D	BnaA01g20080D	=	CUFF.1028	CUFF.1028.1	100	1.965955	1.286126	2.645784	10.824287	1373	CUFF.1028.1	1435
BnaA01g20110D	BnaA01g20110D	j	CUFF.1029	CUFF.1029.1	36	2.434526	1.697472	3.171580	13.575774	1395	CUFF.1029.1	1951
BnaA01g20110D	BnaA01g20110D	c	CUFF.1029	CUFF.1029.2	100	6.840344	5.635450	8.045238	38.144161	1302	CUFF.1029.1	1951
-	-	u	CUFF.1030	CUFF.1030.1	100	0.679157	0.330499	1.027816	3.850162	1328	CUFF.1030.1	-
-	-	u	CUFF.1031	CUFF.1031.1	100	2.362623	0.795436	3.929810	13.444119	443	CUFF.1031.1	-
BnaA01g20220D	BnaA01g20220D	j	CUFF.1032	CUFF.1032.1	28	0.673856	0.111272	1.236440	3.773442	988	CUFF.1032.3	1206
BnaA01g20220D	BnaA01g20220D	j	CUFF.1032	CUFF.1032.2	62	1.497569	0.727778	2.267360	8.386048	1074	CUFF.1032.3	1206
BnaA01g20220D	BnaA01g20220D	j	CUFF.1032	CUFF.1032.3	100	2.398901	1.579486	3.218317	13.433301	1241	CUFF.1032.3	1206
BnaA01g20230D	BnaA01g20230D	=	CUFF.1033	CUFF.1033.1	100	20.950707	17.105159	24.796256	118.267289	534	CUFF.1033.1	700
BnaA01g20260D	BnaA01g20260D	=	CUFF.1034	CUFF.1034.1	100	5.193681	4.147054	6.240308	28.959701	1204	CUFF.1034.1	1126
BnaA01g20280D	BnaA01g20280D	=	CUFF.1035	CUFF.1035.1	100	33.712754	31.451207	35.974301	186.634839	1518	CUFF.1035.1	1458
BnaA01g20290D	BnaA01g20290D	=	CUFF.1036	CUFF.1036.1	100	6.383581	5.410503	7.356658	35.747964	1557	CUFF.1036.1	1458
BnaA01g20320D	BnaA01g20320D	e	CUFF.1037	CUFF.1037.1	100	3.589978	2.926197	4.253759	19.947004	1789	CUFF.1037.1	1401
BnaA01g20330D	BnaA01g20330D	e	CUFF.1038	CUFF.1038.1	100	1.182167	0.526869	1.837466	6.464766	785	CUFF.1038.1	522
BnaA01g20360D	BnaA01g20360D	j	CUFF.1039	CUFF.1039.1	20	0.378870	0.096967	0.660772	2.119971	1850	CUFF.1039.1	1886
BnaA01g20360D	BnaA01g20360D	j	CUFF.1039	CUFF.1039.2	100	1.884188	1.356204	2.412173	10.542997	1850	CUFF.1039.1	1886
BnaA01g20370D	BnaA01g20370D	j	CUFF.1040	CUFF.1040.1	100	3.000312	2.215752	3.784872	16.491860	1197	CUFF.1040.1	1197
-	-	u	CUFF.1041	CUFF.1041.1	100	2.508886	1.541254	3.476518	13.924505	754	CUFF.1041.1	-
BnaA01g20380D	BnaA01g20380D	e	CUFF.1042	CUFF.1042.1	100	28.536040	26.486616	30.585463	156.016321	2196	CUFF.1042.1	1704
-	-	u	CUFF.1043	CUFF.1043.1	100	0.483344	0.173634	0.793054	2.741397	1674	CUFF.1043.2	-
-	-	u	CUFF.1043	CUFF.1043.2	90	0.435286	0.143869	0.726703	2.468823	1693	CUFF.1043.2	-
BnaA01g20390D	BnaA01g20390D	=	CUFF.1044	CUFF.1044.1	100	40.506078	35.748548	45.263609	227.382991	640	CUFF.1044.1	1047
-	-	u	CUFF.1045	CUFF.1045.1	18	7.918359	5.790327	10.046390	44.320498	826	CUFF.1045.2	-
-	-	u	CUFF.1045	CUFF.1045.2	100	43.135616	39.254778	47.016454	241.437909	1009	CUFF.1045.2	-
BnaA01g20420D	BnaA01g20420D	=	CUFF.1046	CUFF.1046.1	100	2.158306	1.634609	2.682002	12.204889	1775	CUFF.1046.1	1695
BnaA01g20430D	BnaA01g20430D	=	CUFF.1047	CUFF.1047.1	100	27.270150	22.411352	32.128948	157.158610	463	CUFF.1047.1	210
BnaA01g20450D	BnaA01g20450D	=	CUFF.1048	CUFF.1048.1	100	9.574601	8.136537	11.012664	53.230667	1145	CUFF.1048.1	1083
BnaA01g20470D	BnaA01g20470D	j	CUFF.1049	CUFF.1049.1	100	3.742767	2.695221	4.790314	21.030503	1196	CUFF.1049.1	1243
BnaA01g20470D	BnaA01g20470D	j	CUFF.1049	CUFF.1049.2	33	1.235273	0.542340	1.928206	6.940965	1157	CUFF.1049.1	1243
BnaA01g20470D	BnaA01g20470D	j	CUFF.1049	CUFF.1049.3	34	1.280947	0.595717	1.966176	7.197602	1194	CUFF.1049.1	1243
BnaA01g20480D	BnaA01g20480D	j	CUFF.1050	CUFF.1050.1	100	9.003531	7.808818	10.198244	50.284673	1733	CUFF.1050.1	1954
BnaA01g20480D	BnaA01g20480D	c	CUFF.1050	CUFF.1050.2	89	7.998818	6.374264	9.623372	44.673356	1001	CUFF.1050.1	1954
BnaA01g20490D	BnaA01g20490D	e	CUFF.1051	CUFF.1051.1	100	3.293871	2.466921	4.120821	18.798564	1191	CUFF.1051.1	660
BnaA01g20510D	BnaA01g20510D	o	CUFF.1052	CUFF.1052.1	100	0.860197	0.583905	1.136490	4.680932	2497	CUFF.1052.1	1050
BnaA01g20510D	BnaA01g20510D	e	CUFF.1053	CUFF.1053.1	100	1.322538	0.730292	1.914783	7.196847	1010	CUFF.1052.1	1050
BnaA01g20520D	BnaA01g20520D	=	CUFF.1054	CUFF.1054.1	100	7.583210	6.819496	8.346925	41.903843	3254	CUFF.1054.1	2920
BnaA01g20530D	BnaA01g20530D	j	CUFF.1055	CUFF.1055.1	100	25.646230	23.044474	28.247987	144.071966	1212	CUFF.1055.2	1903
BnaA01g20530D	BnaA01g20530D	j	CUFF.1055	CUFF.1055.2	14	3.529898	2.448104	4.611692	19.829790	1275	CUFF.1055.2	1903
BnaA01g20550D	BnaA01g20550D	j	CUFF.1056	CUFF.1056.1	100	0.736991	0.448117	1.025864	4.081643	1973	CUFF.1056.1	1872
BnaA01g20560D	BnaA01g20560D	=	CUFF.1057	CUFF.1057.1	100	7.463765	6.364451	8.563080	41.155438	1440	CUFF.1057.1	1206
BnaA01g20600D	BnaA01g20600D	=	CUFF.1058	CUFF.1058.1	100	64.096442	57.573763	70.619121	362.226499	594	CUFF.1058.1	807
BnaA01g20620D	BnaA01g20620D	j	CUFF.1059	CUFF.1059.1	86	2.442353	1.984481	2.900225	13.654118	2759	CUFF.1059.1	991
BnaA01g20620D	BnaA01g20620D	j	CUFF.1059	CUFF.1059.2	100	2.833225	1.857463	3.808987	15.839314	950	CUFF.1059.1	991
BnaA01g20630D	BnaA01g20630D	j	CUFF.1060	CUFF.1060.1	100	23.525088	21.099577	25.950600	131.984857	1008	CUFF.1060.1	927
BnaA01g20640D	BnaA01g20640D	j	CUFF.1061	CUFF.1061.1	36	0.797848	0.281510	1.314187	4.235779	983	CUFF.1061.1	1095
BnaA01g20640D	BnaA01g20640D	j	CUFF.1061	CUFF.1061.2	100	2.220227	1.389062	3.051392	11.787191	948	CUFF.1061.1	1095
BnaA01g20660D	BnaA01g20660D	=	CUFF.1062	CUFF.1062.1	100	14.631301	12.834877	16.427724	80.362386	1118	CUFF.1062.1	1165
BnaA01g20670D	BnaA01g20670D	=	CUFF.1063	CUFF.1063.1	100	0.838536	0.542104	1.134968	4.428208	2073	CUFF.1063.1	2061
BnaA01g20680D	BnaA01g20680D	=	CUFF.1064	CUFF.1064.1	100	1.825459	1.336087	2.314831	9.901778	1731	CUFF.1064.1	2300
BnaA01g20690D	BnaA01g20690D	j	CUFF.1065	CUFF.1065.1	100	3.169380	2.248527	4.090232	17.444231	1172	CUFF.1065.1	1369
BnaA01g20690D	BnaA01g20690D	j	CUFF.1065	CUFF.1065.2	41	1.302692	0.582507	2.022877	7.170002	1032	CUFF.1065.1	1369
BnaA01g20770D	BnaA01g20770D	e	CUFF.1066	CUFF.1066.1	100	8.163481	7.202835	9.124127	45.384229	2189	CUFF.1066.1	2166
-	-	u	CUFF.1067	CUFF.1067.1	100	44.525035	37.927117	51.122953	253.037892	458	CUFF.1067.1	-
BnaA01g20800D	BnaA01g20800D	=	CUFF.1068	CUFF.1068.1	100	8.009186	7.053781	8.964592	44.066796	2167	CUFF.1068.1	2048
BnaA01g20850D	BnaA01g20850D	=	CUFF.1069	CUFF.1069.1	100	3.029323	2.286638	3.772009	16.594072	1631	CUFF.1069.1	2278
BnaA01g20850D	BnaA01g20850D	o	CUFF.1069	CUFF.1069.2	75	2.269457	1.551170	2.987745	12.431667	1472	CUFF.1069.1	2278
BnaA01g20860D	BnaA01g20860D	e	CUFF.1070	CUFF.1070.1	100	5.418428	3.652290	7.184567	30.919072	577	CUFF.1070.1	846
BnaA01g20890D	BnaA01g20890D	=	CUFF.1071	CUFF.1071.1	100	5.384299	4.499126	6.269472	29.980717	1542	CUFF.1071.1	1523
BnaA01g20900D	BnaA01g20900D	=	CUFF.1072	CUFF.1072.1	100	5.005821	3.592478	6.419164	27.631780	1033	CUFF.1072.1	1210
BnaA01g20900D	BnaA01g20900D	j	CUFF.1072	CUFF.1072.2	68	3.384680	2.255025	4.514334	18.683194	1016	CUFF.1072.1	1210
BnaA01g20900D	BnaA01g20900D	j	CUFF.1072	CUFF.1072.3	58	2.923450	1.825932	4.020967	16.137236	1022	CUFF.1072.1	1210
BnaA01g20900D	BnaA01g20900D	j	CUFF.1072	CUFF.1072.4	81	4.067167	2.708052	5.426281	22.450475	1019	CUFF.1072.1	1210
-	-	u	CUFF.1073	CUFF.1073.1	100	1.645567	0.732770	2.558363	9.332273	619	CUFF.1073.1	-
-	-	u	CUFF.1074	CUFF.1074.1	100	1.959795	1.174673	2.744917	11.171878	957	CUFF.1074.4	-
BnaA01g20920D	BnaA01g20920D	o	CUFF.1074	CUFF.1074.2	31	0.612233	0.134517	1.089948	3.490053	985	CUFF.1074.4	255
BnaA01g20920D	BnaA01g20920D	o	CUFF.1074	CUFF.1074.3	30	0.583624	0.275140	0.892107	3.326968	1613	CUFF.1074.4	255
-	-	u	CUFF.1074	CUFF.1074.4	25	0.492460	0.224741	0.760178	2.807284	1821	CUFF.1074.4	-
BnaA01g20950D	BnaA01g20950D	=	CUFF.1075	CUFF.1075.1	100	107.393480	98.198034	116.588926	613.643485	491	CUFF.1075.1	701
BnaA01g20970D	BnaA01g20970D	=	CUFF.1076	CUFF.1076.1	100	41.219236	38.821817	43.616655	229.314415	1606	CUFF.1076.1	1538
BnaA01g20980D	BnaA01g20980D	=	CUFF.1077	CUFF.1077.1	100	1.407669	1.047586	1.767752	7.752493	2389	CUFF.1077.1	1332
BnaA01g21030D	BnaA01g21030D	o	CUFF.1078	CUFF.1078.1	100	1.154193	0.398541	1.909845	6.372632	845	CUFF.1079.1	669
BnaA01g21030D	BnaA01g21030D	=	CUFF.1079	CUFF.1079.1	100	3.959318	2.858725	5.059912	21.860532	977	CUFF.1079.1	669
BnaA01g21040D	BnaA01g21040D	j	CUFF.1080	CUFF.1080.1	59	1.801012	1.011432	2.590593	9.739413	1046	CUFF.1080.2	1284
BnaA01g21040D	BnaA01g21040D	j	CUFF.1080	CUFF.1080.2	72	2.212633	1.321556	3.103711	11.965354	1138	CUFF.1080.2	1284
BnaA01g21040D	BnaA01g21040D	j	CUFF.1080	CUFF.1080.3	100	3.078389	1.940234	4.216544	16.647139	1046	CUFF.1080.2	1284
BnaA01g21040D	BnaA01g21040D	j	CUFF.1080	CUFF.1080.4	41	1.263509	0.545284	1.981735	6.832733	1045	CUFF.1080.2	1284
BnaA01g21060D	BnaA01g21060D	=	CUFF.1081	CUFF.1081.1	100	0.729718	0.353630	1.105806	4.246768	1280	CUFF.1081.1	1451
BnaA01g21070D	BnaA01g21070D	j	CUFF.1082	CUFF.1082.1	56	1.337203	0.920109	1.754297	7.310563	2258	CUFF.1082.1	2122
BnaA01g21070D	BnaA01g21070D	=	CUFF.1082	CUFF.1082.2	100	2.379234	1.803914	2.954554	13.007405	1988	CUFF.1082.1	2122
BnaA01g21120D	BnaA01g21120D	=	CUFF.1083	CUFF.1083.1	100	1.254752	0.753656	1.755848	7.071909	1242	CUFF.1083.1	1335
BnaA01g21140D	BnaA01g21140D	c	CUFF.1084	CUFF.1084.1	100	4.973685	3.835006	6.112365	27.404066	1558	CUFF.1085.1	1616
BnaA01g21140D	BnaA01g21140D	e	CUFF.1085	CUFF.1085.1	100	10.695953	9.273674	12.118232	58.932680	1712	CUFF.1085.1	1616
BnaA01g21180D	BnaA01g21180D	=	CUFF.1086	CUFF.1086.1	100	63.691826	59.750526	67.633126	352.925674	1665	CUFF.1086.1	1429
BnaA01g21220D	BnaA01g21220D	=	CUFF.1087	CUFF.1087.1	100	2.533558	1.893305	3.173810	13.422271	1465	CUFF.1087.1	1215
BnaA01g21230D	BnaA01g21230D	j	CUFF.1088	CUFF.1088.1	100	83.248538	76.667348	89.829727	470.746281	755	CUFF.1088.1	1114
BnaA01g21250D	BnaA01g21250D	j	CUFF.1089	CUFF.1089.1	100	3.135435	2.743814	3.527055	17.590990	5294	CUFF.1089.2	9408
BnaA01g21250D	BnaA01g21250D	j	CUFF.1089	CUFF.1089.2	32	1.001084	0.820094	1.182075	5.616467	9036	CUFF.1089.2	9408
BnaA01g21280D	BnaA01g21280D	j	CUFF.1090	CUFF.1090.1	42	0.394532	0.140655	0.648408	2.227311	2029	CUFF.1090.2	1902
BnaA01g21280D	BnaA01g21280D	j	CUFF.1090	CUFF.1090.2	100	0.936744	0.551373	1.322115	5.288348	2130	CUFF.1090.2	1902
BnaA01g21280D	BnaA01g21280D	j	CUFF.1090	CUFF.1090.3	50	0.466611	0.162694	0.770528	2.634233	1858	CUFF.1090.2	1902
BnaA01g21280D	BnaA01g21280D	j	CUFF.1090	CUFF.1090.4	43	0.400571	0.118159	0.682983	2.261406	1915	CUFF.1090.2	1902
BnaA01g21340D	BnaA01g21340D	j	CUFF.1091	CUFF.1091.1	100	24.372689	21.202106	27.543271	137.164482	766	CUFF.1091.1	824
BnaA01g21380D	BnaA01g21380D	=	CUFF.1092	CUFF.1092.1	100	23.415799	20.938066	25.893532	129.079408	975	CUFF.1092.1	1136
BnaA01g21390D	BnaA01g21390D	=	CUFF.1093	CUFF.1093.1	100	5.735422	4.436307	7.034536	32.169351	1018	CUFF.1093.1	1049
BnaA01g21390D	BnaA01g21390D	j	CUFF.1093	CUFF.1093.2	36	2.074323	1.237857	2.910788	11.634648	1011	CUFF.1093.1	1049
BnaA01g21410D	BnaA01g21410D	c	CUFF.1094	CUFF.1094.1	100	21.667690	18.821345	24.514035	120.246154	771	CUFF.1094.1	917
BnaA01g21410D	BnaA01g21410D	p	CUFF.1095	CUFF.1095.1	100	14.130045	11.793895	16.466196	80.616660	736	CUFF.1095.1	917
BnaA01g21430D	BnaA01g21430D	=	CUFF.1096	CUFF.1096.1	100	3.095784	2.252170	3.939398	17.024759	1084	CUFF.1096.1	1154
BnaA01g21440D	BnaA01g21440D	=	CUFF.1097	CUFF.1097.1	100	16.749000	14.986576	18.511424	92.398034	1472	CUFF.1097.1	1649
BnaA01g21450D	BnaA01g21450D	j	CUFF.1098	CUFF.1098.1	100	10.246458	8.856966	11.635950	57.516411	1280	CUFF.1098.1	3864
BnaA01g21450D	BnaA01g21450D	j	CUFF.1099	CUFF.1099.1	100	11.482279	10.386284	12.578274	64.056806	2628	CUFF.1099.1	3864
BnaA01g21450D	BnaA01g21450D	c	CUFF.1099	CUFF.1099.2	55	6.310835	4.709007	7.912662	35.206592	903	CUFF.1099.1	3864
-	-	u	CUFF.1100	CUFF.1100.1	100	2.862738	2.148000	3.577475	15.919839	1351	CUFF.1100.1	-
BnaA01g21520D	BnaA01g21520D	=	CUFF.1101	CUFF.1101.1	100	14.225514	11.956938	16.494089	79.529323	818	CUFF.1101.1	861
-	-	u	CUFF.1102	CUFF.1102.1	100	2.476314	1.791585	3.161042	13.844108	1295	CUFF.1102.1	-
-	-	u	CUFF.1103	CUFF.1103.1	100	1.276655	0.685702	1.867608	7.036943	942	CUFF.1103.1	-
BnaA01g21580D	BnaA01g21580D	j	CUFF.1104	CUFF.1104.1	100	5.917614	4.966991	6.868238	32.875578	1485	CUFF.1104.1	1572
-	-	u	CUFF.1105	CUFF.1105.1	100	1.118804	0.721622	1.515986	6.237860	1589	CUFF.1105.1	-
BnaA01g21630D	BnaA01g21630D	o	CUFF.1106	CUFF.1106.1	100	1.522835	1.080986	1.964684	8.445673	1732	CUFF.1106.1	3408
BnaA01g21630D	BnaA01g21630D	e	CUFF.1107	CUFF.1107.1	100	0.842401	0.375442	1.309361	4.802138	1002	CUFF.1107.1	3408
BnaA01g21650D	BnaA01g21650D	=	CUFF.1108	CUFF.1108.1	100	1.113807	0.790539	1.437074	6.152198	2369	CUFF.1108.1	1973
BnaA01g21680D	BnaA01g21680D	e	CUFF.1109	CUFF.1109.1	100	3.738916	1.868582	5.609250	20.940737	458	CUFF.1110.1	378
BnaA01g21680D	BnaA01g21680D	j	CUFF.1110	CUFF.1110.1	100	4.147769	2.722638	5.572900	23.230619	725	CUFF.1110.1	378
BnaA01g21680D	BnaA01g21680D	o	CUFF.1110	CUFF.1110.2	73	3.011070	1.650989	4.371152	16.864252	674	CUFF.1110.1	378
-	-	u	CUFF.1111	CUFF.1111.1	100	2.667965	1.694120	3.641810	14.942606	859	CUFF.1111.1	-
-	-	u	CUFF.1112	CUFF.1112.1	100	1.515972	0.803454	2.228491	8.805267	853	CUFF.1112.1	-
-	-	u	CUFF.1113	CUFF.1113.1	100	2.974127	2.175881	3.772373	16.335990	1142	CUFF.1113.1	-
BnaA01g21690D	BnaA01g21690D	j	CUFF.1114	CUFF.1114.1	70	0.914081	0.651819	1.176343	5.061769	4406	CUFF.1114.2	5358
BnaA01g21690D	BnaA01g21690D	j	CUFF.1114	CUFF.1114.2	100	1.302398	1.039250	1.565546	7.212097	5546	CUFF.1114.2	5358
BnaA01g21690D	BnaA01g21690D	j	CUFF.1114	CUFF.1114.3	20	0.265147	0.123431	0.406864	1.468268	5546	CUFF.1114.2	5358
BnaA01g21720D	BnaA01g21720D	j	CUFF.1115	CUFF.1115.1	19	7.831532	6.110705	9.552360	43.879475	1048	CUFF.1115.2	1144
BnaA01g21720D	BnaA01g21720D	j	CUFF.1115	CUFF.1115.2	100	40.772444	37.171827	44.373061	228.444875	1099	CUFF.1115.2	1144
BnaA01g21730D	BnaA01g21730D	=	CUFF.1116	CUFF.1116.1	100	2.417430	1.811226	3.023634	13.206049	1543	CUFF.1116.1	1254
BnaA01g21850D	BnaA01g21850D	j	CUFF.1117	CUFF.1117.1	100	0.646415	0.369044	0.923787	3.591811	2484	CUFF.1117.2	2371
BnaA01g21850D	BnaA01g21850D	j	CUFF.1117	CUFF.1117.2	54	0.346331	0.127852	0.564811	1.924392	2488	CUFF.1117.2	2371
BnaA01g21860D	BnaA01g21860D	=	CUFF.1118	CUFF.1118.1	100	26.268187	23.450733	29.085642	146.943770	881	CUFF.1118.1	1128
BnaA01g21870D	BnaA01g21870D	j	CUFF.1119	CUFF.1119.1	20	1.851246	1.268499	2.433992	10.312227	1700	CUFF.1119.1	1591
BnaA01g21870D	BnaA01g21870D	j	CUFF.1119	CUFF.1119.2	100	9.227519	7.939414	10.515623	51.401206	1514	CUFF.1119.1	1591
BnaA01g21880D	BnaA01g21880D	j	CUFF.1120	CUFF.1120.1	100	3.680660	2.864785	4.496535	21.065098	1303	CUFF.1120.1	1486
BnaA01g21890D	BnaA01g21890D	j	CUFF.1121	CUFF.1121.1	34	1.904058	1.373174	2.434941	10.606600	2478	CUFF.1121.4	2895
BnaA01g21890D	BnaA01g21890D	j	CUFF.1121	CUFF.1121.2	100	5.664198	4.877027	6.451368	31.552550	2875	CUFF.1121.4	2895
BnaA01g21890D	BnaA01g21890D	j	CUFF.1121	CUFF.1121.3	37	2.093208	1.516100	2.670316	11.660266	2579	CUFF.1121.4	2895
BnaA01g21890D	BnaA01g21890D	j	CUFF.1121	CUFF.1121.4	24	1.380514	0.946400	1.814628	7.690186	2958	CUFF.1121.4	2895
BnaA01g21980D	BnaA01g21980D	=	CUFF.1122	CUFF.1122.1	100	4.963857	4.423299	5.504416	27.653017	4066	CUFF.1122.1	3999
BnaA01g21990D	BnaA01g21990D	j	CUFF.1123	CUFF.1123.1	100	0.936660	0.644580	1.228740	5.251172	2435	CUFF.1123.1	1137
BnaA01g22010D	BnaA01g22010D	=	CUFF.1124	CUFF.1124.1	100	12.090340	8.586245	15.594434	68.651390	432	CUFF.1124.1	288
BnaA01g22030D	BnaA01g22030D	j	CUFF.1125	CUFF.1125.1	88	3.000921	2.582137	3.419704	16.548959	4072	CUFF.1125.1	3641
BnaA01g22030D	BnaA01g22030D	j	CUFF.1125	CUFF.1125.2	100	3.401113	2.515491	4.286735	18.755871	1284	CUFF.1125.1	3641
BnaA01g22040D	BnaA01g22040D	=	CUFF.1126	CUFF.1126.1	100	41.610568	38.324377	44.896760	229.032501	1266	CUFF.1126.1	1518
BnaA01g22050D	BnaA01g22050D	=	CUFF.1127	CUFF.1127.1	100	1.841507	1.462865	2.220150	10.080652	2686	CUFF.1127.1	2430
-	-	u	CUFF.1128	CUFF.1128.1	100	25.920054	17.904394	33.935713	88.759701	302	CUFF.1128.1	-
BnaA01g22120D	BnaA01g22120D	j	CUFF.1129	CUFF.1129.1	100	27.530461	25.218347	29.842575	153.664893	1553	CUFF.1129.1	1797
BnaA01g22130D	BnaA01g22130D	x	CUFF.1130	CUFF.1130.1	100	1.893423	0.910233	2.876613	10.644968	645	CUFF.1130.1	610
-	-	u	CUFF.1131	CUFF.1131.1	100	1.483837	0.820245	2.147429	8.256423	882	CUFF.1131.1	-
BnaA01g22150D	BnaA01g22150D	=	CUFF.1132	CUFF.1132.1	100	1.385658	0.862240	1.909076	7.541018	1233	CUFF.1132.1	1324
BnaA01g22200D	BnaA01g22200D	j	CUFF.1133	CUFF.1133.1	27	2.051241	1.500195	2.602286	11.435089	2604	CUFF.1133.2	3043
BnaA01g22200D	BnaA01g22200D	j	CUFF.1133	CUFF.1133.2	61	4.554433	3.849884	5.258982	25.389681	2781	CUFF.1133.2	3043
BnaA01g22200D	BnaA01g22200D	c	CUFF.1133	CUFF.1133.3	100	7.507134	5.832802	9.181465	41.850157	896	CUFF.1133.2	3043
BnaA01g22220D	BnaA01g22220D	j	CUFF.1134	CUFF.1134.1	100	2.905967	2.425438	3.386496	16.059546	2841	CUFF.1134.1	3018
BnaA01g22230D	BnaA01g22230D	j	CUFF.1135	CUFF.1135.1	100	2.757324	1.379295	4.135352	15.567726	528	CUFF.1135.1	1952
BnaA01g22230D	BnaA01g22230D	j	CUFF.1136	CUFF.1136.1	100	29.380404	26.924351	31.836457	164.219268	1486	CUFF.1136.1	1952
BnaA01g22260D	BnaA01g22260D	j	CUFF.1137	CUFF.1137.1	100	8.016070	7.144012	8.888128	43.797616	3607	CUFF.1137.2	2085
BnaA01g22260D	BnaA01g22260D	j	CUFF.1137	CUFF.1137.2	30	2.426691	1.956177	2.897205	13.258777	3790	CUFF.1137.2	2085
BnaA01g22260D	BnaA01g22260D	j	CUFF.1137	CUFF.1137.3	87	7.002314	6.072905	7.931723	38.258733	2881	CUFF.1137.2	2085
BnaA01g22310D	BnaA01g22310D	j	CUFF.1138	CUFF.1138.1	47	2.591318	1.891030	3.291607	14.204117	1991	CUFF.1138.1	2023
BnaA01g22310D	BnaA01g22310D	=	CUFF.1138	CUFF.1138.2	100	5.526456	4.601638	6.451275	30.292856	1991	CUFF.1138.1	2023
BnaA01g22340D	BnaA01g22340D	j	CUFF.1139	CUFF.1139.1	14	0.230557	0.025989	0.435124	1.290015	2308	CUFF.1139.1	1905
BnaA01g22340D	BnaA01g22340D	j	CUFF.1139	CUFF.1139.2	100	1.598959	1.182241	2.015676	8.946527	2307	CUFF.1139.1	1905
BnaA01g22360D	BnaA01g22360D	j	CUFF.1140	CUFF.1140.1	22	0.615571	0.251135	0.980006	3.471525	1760	CUFF.1140.1	1725
BnaA01g22360D	BnaA01g22360D	j	CUFF.1140	CUFF.1140.2	78	2.208545	1.539508	2.877583	12.455145	1655	CUFF.1140.1	1725
BnaA01g22360D	BnaA01g22360D	j	CUFF.1140	CUFF.1140.3	45	1.282228	0.728236	1.836221	7.231158	1597	CUFF.1140.1	1725
BnaA01g22360D	BnaA01g22360D	j	CUFF.1140	CUFF.1140.4	100	2.843787	1.981066	3.706509	16.037607	1423	CUFF.1140.1	1725
BnaA01g22410D	BnaA01g22410D	j	CUFF.1141	CUFF.1141.1	100	1.640422	0.994036	2.286808	9.099664	1032	CUFF.1141.1	717
BnaA01g22430D	BnaA01g22430D	j	CUFF.1142	CUFF.1142.1	100	0.577361	0.297414	0.857308	3.102283	1675	CUFF.1142.1	2127
BnaA01g22440D	BnaA01g22440D	j	CUFF.1143	CUFF.1143.1	100	0.987609	0.600503	1.374715	5.404555	1535	CUFF.1143.1	2244
BnaA01g22460D	BnaA01g22460D	=	CUFF.1144	CUFF.1144.1	100	12.800665	10.985259	14.616070	71.297586	1187	CUFF.1144.2	1283
BnaA01g22460D	BnaA01g22460D	j	CUFF.1144	CUFF.1144.2	16	2.071096	1.320161	2.822030	11.535661	1470	CUFF.1144.2	1283
BnaA01g22480D	BnaA01g22480D	j	CUFF.1145	CUFF.1145.1	27	1.390286	0.921496	1.859076	7.673126	1636	CUFF.1145.1	1511
BnaA01g22480D	BnaA01g22480D	c	CUFF.1145	CUFF.1145.2	100	5.149398	3.908395	6.390401	28.420046	947	CUFF.1145.1	1511
-	-	u	CUFF.1146	CUFF.1146.1	100	4.282418	2.845238	5.719598	12.543652	641	CUFF.1146.1	-
BnaA01g22490D	BnaA01g22490D	x	CUFF.1147	CUFF.1147.1	100	0.561377	0.249981	0.872773	3.169509	1338	CUFF.1147.1	1935
BnaA01g22500D	BnaA01g22500D	j	CUFF.1148	CUFF.1148.1	100	2.465325	1.520586	3.410064	13.197158	857	CUFF.1148.2	1081
BnaA01g22500D	BnaA01g22500D	j	CUFF.1148	CUFF.1148.2	61	1.504905	0.902917	2.106892	8.055922	1173	CUFF.1148.2	1081
BnaA01g22540D	BnaA01g22540D	o	CUFF.1149	CUFF.1149.1	100	10.637662	8.561403	12.713921	59.771834	712	CUFF.1149.1	606
-	-	u	CUFF.1150	CUFF.1150.1	100	2.642451	1.863766	3.421137	15.103570	1201	CUFF.1150.2	-
-	-	u	CUFF.1150	CUFF.1150.2	17	0.461164	0.130244	0.792084	2.635892	1421	CUFF.1150.2	-
BnaA01g22600D	BnaA01g22600D	=	CUFF.1151	CUFF.1151.1	100	2.745669	2.283218	3.208120	15.070344	2675	CUFF.1151.1	2555
BnaA01g22650D	BnaA01g22650D	e	CUFF.1152	CUFF.1152.1	100	0.470212	0.167925	0.772500	2.591052	1641	CUFF.1152.1	573
BnaA01g22650D	BnaA01g22650D	j	CUFF.1153	CUFF.1153.1	100	0.676483	0.292209	1.060757	3.727682	1437	CUFF.1152.1	573
BnaA01g22670D	BnaA01g22670D	=	CUFF.1154	CUFF.1154.1	100	115.114239	105.303951	124.924527	639.954199	547	CUFF.1154.1	1059
BnaA01g22680D	BnaA01g22680D	j	CUFF.1155	CUFF.1155.1	43	1.212723	0.358618	2.066827	6.784912	759	CUFF.1155.2	1671
BnaA01g22680D	BnaA01g22680D	j	CUFF.1155	CUFF.1155.2	100	2.792032	2.171117	3.412948	15.620797	1802	CUFF.1155.2	1671
-	-	u	CUFF.1156	CUFF.1156.1	100	1.220981	0.513373	1.928588	6.787780	710	CUFF.1156.1	-
-	-	u	CUFF.1157	CUFF.1157.1	100	2.767859	1.903098	3.632621	15.192469	986	CUFF.1157.1	-
BnaA01g22710D	BnaA01g22710D	j	CUFF.1158	CUFF.1158.1	32	1.301645	0.533832	2.069458	7.311846	1095	CUFF.1158.2	1217
BnaA01g22710D	BnaA01g22710D	j	CUFF.1158	CUFF.1158.2	100	4.077031	2.975361	5.178701	22.902267	1098	CUFF.1158.2	1217
BnaA01g22710D	BnaA01g22710D	j	CUFF.1158	CUFF.1158.3	82	3.355956	2.272442	4.439471	18.851709	990	CUFF.1158.2	1217
BnaA01g22770D	BnaA01g22770D	=	CUFF.1159	CUFF.1159.1	100	14.532694	12.628711	16.436676	82.299856	1038	CUFF.1159.1	1165
BnaA01g22790D	BnaA01g22790D	j	CUFF.1160	CUFF.1160.1	100	1.303557	0.796993	1.810121	7.187801	1619	CUFF.1160.1	1347
BnaA01g22790D	BnaA01g22790D	j	CUFF.1160	CUFF.1160.2	82	1.072152	0.583672	1.560631	5.911834	1523	CUFF.1160.1	1347
BnaA01g22800D	BnaA01g22800D	j	CUFF.1161	CUFF.1161.1	12	0.519550	0.277324	0.761775	2.906218	2192	CUFF.1161.1	2091
BnaA01g22800D	BnaA01g22800D	c	CUFF.1161	CUFF.1161.2	100	4.387739	2.825954	5.949524	24.543812	662	CUFF.1161.1	2091
BnaA01g22800D	BnaA01g22800D	j	CUFF.1161	CUFF.1161.3	44	1.920810	0.424574	3.417046	10.744485	513	CUFF.1161.1	2091
BnaA01g22910D	BnaA01g22910D	=	CUFF.1162	CUFF.1162.1	100	8.490388	7.364319	9.616457	46.460727	1551	CUFF.1162.1	1536
BnaA01g22920D	BnaA01g22920D	j	CUFF.1163	CUFF.1163.1	100	0.705011	0.426361	0.983660	3.655097	2068	CUFF.1163.1	1938
BnaA01g22930D	BnaA01g22930D	=	CUFF.1164	CUFF.1164.1	100	1.891923	1.346718	2.437129	10.662818	1517	CUFF.1164.1	1889
BnaA01g22940D	BnaA01g22940D	e	CUFF.1165	CUFF.1165.1	100	0.713823	0.332269	1.095377	3.985841	1171	CUFF.1165.1	1110
BnaA01g22950D	BnaA01g22950D	e	CUFF.1166	CUFF.1166.1	100	1.150801	0.681086	1.620516	6.376147	1250	CUFF.1166.1	1501
BnaA01g22960D	BnaA01g22960D	o	CUFF.1167	CUFF.1167.1	100	0.612971	0.245118	0.980824	3.430016	1492	CUFF.1168.1	1579
BnaA01g22960D	BnaA01g22960D	=	CUFF.1168	CUFF.1168.1	100	0.363362	0.104404	0.622319	2.033271	1842	CUFF.1168.1	1579
BnaA01g23010D	BnaA01g23010D	j	CUFF.1169	CUFF.1169.1	100	2.631971	1.865529	3.398412	14.691342	1142	CUFF.1169.1	1359
BnaA01g23040D	BnaA01g23040D	e	CUFF.1170	CUFF.1170.1	100	0.465363	0.171375	0.759350	2.688479	1310	CUFF.1170.1	2190
BnaA01g23050D	BnaA01g23050D	j	CUFF.1171	CUFF.1171.1	52	2.634048	1.987209	3.280886	14.810606	1551	CUFF.1171.1	1507
BnaA01g23050D	BnaA01g23050D	c	CUFF.1171	CUFF.1171.2	100	5.084708	3.090575	7.078842	28.590073	528	CUFF.1171.1	1507
BnaA01g23100D	BnaA01g23100D	j	CUFF.1172	CUFF.1172.1	19	1.897411	1.351381	2.443440	10.478402	1964	CUFF.1172.1	1987
BnaA01g23100D	BnaA01g23100D	j	CUFF.1172	CUFF.1172.2	25	2.573116	1.775179	3.371053	14.209964	1404	CUFF.1172.1	1987
BnaA01g23100D	BnaA01g23100D	j	CUFF.1172	CUFF.1172.3	20	2.018569	1.318560	2.718578	11.147494	1401	CUFF.1172.1	1987
BnaA01g23100D	BnaA01g23100D	j	CUFF.1172	CUFF.1172.4	18	1.866215	1.275801	2.456629	10.306124	1657	CUFF.1172.1	1987
BnaA01g23100D	BnaA01g23100D	c	CUFF.1172	CUFF.1172.5	100	10.212566	7.578226	12.846906	56.398629	599	CUFF.1172.1	1987
BnaA01g23120D	BnaA01g23120D	j	CUFF.1173	CUFF.1173.1	100	1.700438	1.043001	2.357874	9.626662	1032	CUFF.1173.1	1324
BnaA01g23130D	BnaA01g23130D	j	CUFF.1174	CUFF.1174.1	30	1.014567	0.357382	1.671752	5.547690	992	CUFF.1174.1	1642
BnaA01g23130D	BnaA01g23130D	j	CUFF.1174	CUFF.1174.2	100	3.341691	2.232210	4.451172	18.272489	909	CUFF.1174.1	1642
BnaA01g23140D	BnaA01g23140D	j	CUFF.1175	CUFF.1175.1	58	3.552122	2.227588	4.876656	19.483469	694	CUFF.1175.1	650
BnaA01g23140D	BnaA01g23140D	j	CUFF.1175	CUFF.1175.2	100	6.082599	3.685399	8.479799	33.363194	477	CUFF.1175.1	650
BnaA01g23150D	BnaA01g23150D	j	CUFF.1176	CUFF.1176.1	57	3.885831	3.109538	4.662125	21.483842	2143	CUFF.1176.1	2152
BnaA01g23150D	BnaA01g23150D	j	CUFF.1176	CUFF.1176.2	100	6.825409	5.717888	7.932929	37.736070	1925	CUFF.1176.1	2152
BnaA01g23150D	BnaA01g23150D	j	CUFF.1176	CUFF.1176.3	41	2.795906	1.880526	3.711286	15.457903	1528	CUFF.1176.1	2152
BnaA01g23160D	BnaA01g23160D	=	CUFF.1177	CUFF.1177.1	100	21.458576	18.560115	24.357037	120.536033	745	CUFF.1177.1	896
BnaA01g23170D	BnaA01g23170D	j	CUFF.1178	CUFF.1178.1	100	12.196554	10.720014	13.673094	66.890457	1326	CUFF.1178.1	1252
BnaA01g23180D	BnaA01g23180D	j	CUFF.1179	CUFF.1179.1	100	5.341697	4.384869	6.298524	29.426806	1348	CUFF.1179.1	2053
BnaA01g23200D	BnaA01g23200D	j	CUFF.1180	CUFF.1180.1	22	0.670392	0.315694	1.025090	3.646034	2163	CUFF.1180.1	3368
BnaA01g23200D	BnaA01g23200D	=	CUFF.1180	CUFF.1180.2	100	3.112243	2.492127	3.732358	16.926424	2163	CUFF.1180.1	3368
BnaA01g23220D	BnaA01g23220D	=	CUFF.1181	CUFF.1181.1	100	4.216276	3.384800	5.047752	22.097490	1478	CUFF.1181.1	1580
BnaA01g23290D	BnaA01g23290D	=	CUFF.1182	CUFF.1182.1	100	2.949952	2.224184	3.675720	16.217001	1333	CUFF.1182.1	1029
BnaA01g23310D	BnaA01g23310D	j	CUFF.1183	CUFF.1183.1	100	40.069203	31.857347	48.281059	227.688727	355	CUFF.1184.1	816
BnaA01g23310D	BnaA01g23310D	e	CUFF.1184	CUFF.1184.1	100	2.434348	1.368411	3.500285	13.832909	684	CUFF.1184.1	816
BnaA01g23340D	BnaA01g23340D	e	CUFF.1185	CUFF.1185.1	100	2.021133	0.971026	3.071239	11.212328	792	CUFF.1186.1	1203
BnaA01g23340D	BnaA01g23340D	=	CUFF.1186	CUFF.1186.1	100	7.156349	5.791078	8.521619	39.700180	1109	CUFF.1186.1	1203
BnaA01g23340D	BnaA01g23340D	j	CUFF.1186	CUFF.1186.2	23	1.676203	0.699967	2.652438	9.298812	758	CUFF.1186.1	1203
BnaA01g23390D	BnaA01g23390D	=	CUFF.1187	CUFF.1187.1	100	13.434400	11.750222	15.118577	69.845496	1271	CUFF.1187.1	1467
BnaA01g23420D	BnaA01g23420D	j	CUFF.1188	CUFF.1188.1	100	2.742500	2.201603	3.283397	15.232575	2525	CUFF.1188.2	2648
BnaA01g23420D	BnaA01g23420D	j	CUFF.1188	CUFF.1188.2	30	0.827240	0.489118	1.165361	4.594709	2633	CUFF.1188.2	2648
BnaA01g23490D	BnaA01g23490D	e	CUFF.1189	CUFF.1189.1	100	4.271823	3.235297	5.308349	23.354649	1019	CUFF.1189.1	1876
BnaA01g23500D	BnaA01g23500D	j	CUFF.1190	CUFF.1190.1	100	2.598514	1.830935	3.366094	15.139911	1081	CUFF.1190.1	1009
BnaA01g23510D	BnaA01g23510D	j	CUFF.1191	CUFF.1191.1	100	2.612096	2.018069	3.206123	14.359041	1735	CUFF.1191.1	1785
BnaA01g23520D	BnaA01g23520D	c	CUFF.1192	CUFF.1192.1	100	5.586204	3.765379	7.407030	31.521221	567	CUFF.1192.1	785
BnaA01g23540D	BnaA01g23540D	x	CUFF.1193	CUFF.1193.1	100	1.879903	1.350230	2.409577	10.483593	2433	CUFF.1193.1	2572
BnaA01g23540D	BnaA01g23540D	j	CUFF.1194	CUFF.1194.1	100	6.030300	5.294575	6.766025	33.628968	3050	CUFF.1194.1	2572
BnaA01g23550D	BnaA01g23550D	=	CUFF.1195	CUFF.1195.1	100	22.226696	19.963869	24.489523	120.038471	1068	CUFF.1195.1	1077
BnaA01g23560D	BnaA01g23560D	=	CUFF.1196	CUFF.1196.1	100	2.900973	1.941838	3.860109	15.999813	1142	CUFF.1196.2	1073
BnaA01g23560D	BnaA01g23560D	j	CUFF.1196	CUFF.1196.2	45	1.302983	0.554624	2.051342	7.186377	1143	CUFF.1196.2	1073
BnaA01g23560D	BnaA01g23560D	j	CUFF.1196	CUFF.1196.3	79	2.293458	1.024385	3.562531	12.649167	756	CUFF.1196.2	1073
BnaA01g23560D	BnaA01g23560D	j	CUFF.1196	CUFF.1196.4	86	2.492167	1.198403	3.785932	13.745115	792	CUFF.1196.2	1073
BnaA01g23600D	BnaA01g23600D	j	CUFF.1197	CUFF.1197.1	67	1.779671	1.020661	2.538680	9.909154	1186	CUFF.1197.1	1010
BnaA01g23600D	BnaA01g23600D	=	CUFF.1197	CUFF.1197.2	100	2.660629	1.790110	3.531147	14.814300	1186	CUFF.1197.1	1010
BnaA01g23610D	BnaA01g23610D	j	CUFF.1198	CUFF.1198.1	100	0.973643	0.695787	1.251499	5.316509	2739	CUFF.1198.1	3924
BnaA01g23620D	BnaA01g23620D	j	CUFF.1199	CUFF.1199.1	100	13.821418	12.182887	15.459949	76.546036	1445	CUFF.1199.1	1729
BnaA01g23620D	BnaA01g23620D	j	CUFF.1199	CUFF.1199.2	44	6.080774	4.601441	7.560107	33.676656	933	CUFF.1199.1	1729
-	-	u	CUFF.1200	CUFF.1200.1	100	8.784349	6.508761	11.059937	49.304581	690	CUFF.1200.2	-
-	-	u	CUFF.1200	CUFF.1200.2	20	1.799970	1.033917	2.566022	10.102826	1108	CUFF.1200.2	-
-	-	u	CUFF.1200	CUFF.1200.3	12	1.014323	0.334532	1.694113	5.693165	1045	CUFF.1200.2	-
-	-	u	CUFF.1200	CUFF.1200.4	49	4.293968	2.349284	6.238652	24.101079	627	CUFF.1200.2	-
BnaA01g23630D	BnaA01g23630D	j	CUFF.1201	CUFF.1201.1	27	3.216885	2.139715	4.294055	17.557957	1072	CUFF.1201.1	3207
-	-	u	CUFF.1201	CUFF.1201.2	100	11.846810	9.730269	13.963351	64.660617	875	CUFF.1201.1	-
BnaA01g23630D	BnaA01g23630D	j	CUFF.1202	CUFF.1202.1	100	1.154349	0.558571	1.750128	6.451826	900	CUFF.1202.1	3207
BnaA01g23630D	BnaA01g23630D	c	CUFF.1202	CUFF.1202.2	76	0.872441	0.346837	1.398045	4.876199	868	CUFF.1202.1	3207
BnaA01g23660D	BnaA01g23660D	=	CUFF.1203	CUFF.1203.1	100	6.326657	5.078885	7.574429	35.912694	1014	CUFF.1203.1	1196
BnaA01g23690D	BnaA01g23690D	=	CUFF.1204	CUFF.1204.1	100	4.786410	3.633628	5.939192	25.893027	936	CUFF.1204.1	432
BnaA01g23700D	BnaA01g23700D	j	CUFF.1205	CUFF.1205.1	100	20.267048	17.856586	22.677510	113.476522	1010	CUFF.1205.1	1008
BnaA01g23710D	BnaA01g23710D	c	CUFF.1206	CUFF.1206.1	100	0.660070	0.317318	1.002822	3.707463	1389	CUFF.1206.1	2823
BnaA01g23770D	BnaA01g23770D	j	CUFF.1207	CUFF.1207.1	100	1.535496	1.050770	2.020221	8.720183	1551	CUFF.1207.1	1525
BnaA01g23800D	BnaA01g23800D	=	CUFF.1208	CUFF.1208.1	100	3.347322	2.656319	4.038324	18.271536	1889	CUFF.1208.1	1878
BnaA01g23800D	BnaA01g23800D	j	CUFF.1208	CUFF.1208.2	62	2.079069	1.248125	2.910013	11.348710	1118	CUFF.1208.1	1878
-	-	u	CUFF.1209	CUFF.1209.1	100	2.424860	1.508349	3.341371	13.369322	791	CUFF.1209.1	-
-	-	u	CUFF.1210	CUFF.1210.1	100	29.390029	20.408749	38.371310	97.268066	292	CUFF.1210.1	-
BnaA01g23840D	BnaA01g23840D	c	CUFF.1211	CUFF.1211.1	100	42.487927	37.998089	46.977764	238.432011	726	CUFF.1211.1	2642
BnaA01g23840D	BnaA01g23840D	j	CUFF.1212	CUFF.1212.1	12	2.766683	1.952506	3.580860	15.377662	1375	CUFF.1212.1	2642
BnaA01g23840D	BnaA01g23840D	c	CUFF.1212	CUFF.1212.2	100	23.962324	21.567164	26.357484	133.186397	1263	CUFF.1212.1	2642
BnaA01g23850D	BnaA01g23850D	j	CUFF.1213	CUFF.1213.1	15	7.322414	4.528255	10.116573	40.905670	449	CUFF.1213.2	642
BnaA01g23850D	BnaA01g23850D	j	CUFF.1213	CUFF.1213.2	100	50.249766	43.456303	57.043230	280.713486	480	CUFF.1213.2	642
BnaA01g23880D	BnaA01g23880D	c	CUFF.1214	CUFF.1214.1	100	8.315811	6.872274	9.759347	45.809060	1277	CUFF.1214.2	1636
BnaA01g23880D	BnaA01g23880D	j	CUFF.1214	CUFF.1214.2	56	4.697442	3.737363	5.657520	25.876657	1628	CUFF.1214.2	1636
-	-	u	CUFF.1215	CUFF.1215.1	100	1.411024	0.628329	2.193720	7.662478	681	CUFF.1215.1	-
BnaA01g23900D	BnaA01g23900D	j	CUFF.1216	CUFF.1216.1	20	0.639998	0.249222	1.030775	3.588617	1611	CUFF.1216.1	1877
BnaA01g23900D	BnaA01g23900D	j	CUFF.1216	CUFF.1216.2	100	3.159409	2.431605	3.887214	17.715530	1611	CUFF.1216.1	1877
BnaA01g23920D	BnaA01g23920D	j	CUFF.1217	CUFF.1217.1	100	0.638810	0.268594	1.009027	3.633813	1132	CUFF.1217.1	2256
BnaA01g24060D	BnaA01g24060D	j	CUFF.1218	CUFF.1218.1	25	1.190626	0.653843	1.727409	6.696301	1558	CUFF.1218.3	246
BnaA01g24060D	BnaA01g24060D	o	CUFF.1218	CUFF.1218.2	29	1.391270	0.844320	1.938220	7.824763	1559	CUFF.1218.3	246
BnaA01g24060D	BnaA01g24060D	j	CUFF.1218	CUFF.1218.3	26	1.226977	0.650117	1.803838	6.900748	1633	CUFF.1218.3	246
BnaA01g24060D	BnaA01g24060D	j	CUFF.1218	CUFF.1218.4	100	4.768200	3.725482	5.810918	26.817245	1456	CUFF.1218.3	246
-	-	u	CUFF.1219	CUFF.1219.1	100	6.884069	2.294690	11.473449	39.349335	282	CUFF.1219.1	-
BnaA01g24140D	BnaA01g24140D	j	CUFF.1220	CUFF.1220.1	13	0.781555	0.230370	1.332739	4.353295	1096	CUFF.1220.1	1155
BnaA01g24140D	BnaA01g24140D	j	CUFF.1220	CUFF.1220.2	100	5.955355	4.624194	7.286517	33.171598	986	CUFF.1220.1	1155
BnaA01g24150D	BnaA01g24150D	j	CUFF.1221	CUFF.1221.1	100	58.043701	53.342261	62.745140	324.667024	929	CUFF.1221.1	1269
BnaA01g24150D	BnaA01g24150D	p	CUFF.1222	CUFF.1222.1	100	27.892023	19.667273	36.116773	94.120101	307	CUFF.1222.1	1269
BnaA01g24160D	BnaA01g24160D	j	CUFF.1223	CUFF.1223.1	100	15.969441	14.050391	17.888490	89.105754	1194	CUFF.1223.1	1735
BnaA01g24250D	BnaA01g24250D	=	CUFF.1224	CUFF.1224.1	100	4.590654	3.745446	5.435862	25.206265	1458	CUFF.1224.1	1465
BnaA01g24280D	BnaA01g24280D	j	CUFF.1225	CUFF.1225.1	98	27.548845	25.332187	29.765503	151.851839	2013	CUFF.1225.1	1975
BnaA01g24280D	BnaA01g24280D	=	CUFF.1225	CUFF.1225.2	100	28.204849	25.587066	30.822632	155.467795	1515	CUFF.1225.1	1975
BnaA01g24300D	BnaA01g24300D	=	CUFF.1226	CUFF.1226.1	100	2.360821	1.300694	3.420947	13.509028	666	CUFF.1226.1	515
BnaA01g24310D	BnaA01g24310D	j	CUFF.1227	CUFF.1227.1	100	1.722489	1.136953	2.308025	9.534597	1259	CUFF.1227.1	1559
BnaA01g24320D	BnaA01g24320D	=	CUFF.1228	CUFF.1228.1	100	13.930823	11.599669	16.261976	77.617901	774	CUFF.1228.1	1000
BnaA01g24380D	BnaA01g24380D	j	CUFF.1229	CUFF.1229.1	100	5.449745	4.873625	6.025864	30.130450	3973	CUFF.1229.1	378
-	-	u	CUFF.1230	CUFF.1230.1	100	1.258605	0.840504	1.676707	6.869933	1632	CUFF.1230.1	-
BnaA01g24420D	BnaA01g24420D	j	CUFF.1231	CUFF.1231.1	100	4.699372	3.690413	5.708331	26.195712	1222	CUFF.1231.1	1577
BnaA01g24420D	BnaA01g24420D	c	CUFF.1231	CUFF.1231.2	88	4.132034	2.464913	5.799155	23.033201	603	CUFF.1231.1	1577
BnaA01g24430D	BnaA01g24430D	=	CUFF.1232	CUFF.1232.1	100	17.474077	15.254659	19.693495	96.111895	1010	CUFF.1232.1	910
-	-	u	CUFF.1233	CUFF.1233.1	100	1.796286	1.030347	2.562224	9.905045	824	CUFF.1233.1	-
BnaA01g24440D	BnaA01g24440D	=	CUFF.1234	CUFF.1234.1	100	25.226138	18.931974	31.520301	142.568818	364	CUFF.1235.1	1081
BnaA01g24440D	BnaA01g24440D	e	CUFF.1235	CUFF.1235.1	100	12.269944	9.858655	14.681234	69.345196	675	CUFF.1235.1	1081
BnaA01g24510D	BnaA01g24510D	j	CUFF.1236	CUFF.1236.1	100	0.458745	0.277113	0.640377	2.604829	4355	CUFF.1236.1	4951
BnaA01g24510D	BnaA01g24510D	o	CUFF.1236	CUFF.1236.2	100	0.458745	0.275425	0.642066	2.604829	4355	CUFF.1236.1	4951
BnaA01g24530D	BnaA01g24530D	j	CUFF.1237	CUFF.1237.1	38	20.142919	18.741274	21.544564	108.881654	3464	CUFF.1237.1	1463
BnaA01g24530D	BnaA01g24530D	=	CUFF.1237	CUFF.1237.2	100	52.988584	48.169618	57.807550	286.427437	865	CUFF.1237.1	1463
BnaA01g24550D	BnaA01g24550D	=	CUFF.1238	CUFF.1238.1	100	4.516501	3.520739	5.512264	25.096443	1118	CUFF.1238.1	1138
BnaA01g24590D	BnaA01g24590D	o	CUFF.1239	CUFF.1239.1	100	1.849386	0.999632	2.699140	10.759944	731	CUFF.1239.1	765
-	-	u	CUFF.1240	CUFF.1240.1	30	4.277742	2.138441	6.417044	24.254089	531	CUFF.1240.1	-
-	-	u	CUFF.1240	CUFF.1240.2	100	14.403561	10.205868	18.601255	81.665805	441	CUFF.1240.1	-
BnaA01g24620D	BnaA01g24620D	j	CUFF.1241	CUFF.1241.1	100	12.178329	9.012919	15.343740	68.911050	489	CUFF.1241.1	548
BnaA01g24630D	BnaA01g24630D	=	CUFF.1242	CUFF.1242.1	13	4.835776	3.765366	5.906187	26.179741	1495	CUFF.1242.1	1091
BnaA01g24630D	BnaA01g24630D	j	CUFF.1242	CUFF.1242.2	100	38.163372	34.531803	41.794940	206.607402	1003	CUFF.1242.1	1091
BnaA01g24650D	BnaA01g24650D	j	CUFF.1243	CUFF.1243.1	100	13.086799	11.971644	14.201954	72.122882	3214	CUFF.1243.1	2124
BnaA01g24640D	BnaA01g24640D	o	CUFF.1244	CUFF.1244.1	100	2.083522	1.548353	2.618691	11.482534	2923	CUFF.1244.1	833
BnaA01g24690D	BnaA01g24690D	j	CUFF.1245	CUFF.1245.1	100	85.882634	82.701977	89.063290	472.033068	1847	CUFF.1245.1	2015
BnaA01g24700D	BnaA01g24700D	j	CUFF.1246	CUFF.1246.1	20	0.854868	0.336253	1.373483	4.836490	1044	CUFF.1246.1	1067
BnaA01g24700D	BnaA01g24700D	=	CUFF.1246	CUFF.1246.2	100	4.296632	3.076144	5.517120	24.308563	845	CUFF.1246.1	1067
BnaA01g24730D	BnaA01g24730D	x	CUFF.1247	CUFF.1247.1	100	727.743338	656.399407	799.087269	4051.879870	249	CUFF.1247.1	815
BnaA01g24730D	BnaA01g24730D	o	CUFF.1248	CUFF.1248.1	100	212.674231	194.440160	230.908301	1184.113119	425	CUFF.1248.1	815
-	-	u	CUFF.1249	CUFF.1249.1	100	5.330792	4.452618	6.208967	29.582169	2127	CUFF.1249.1	-
-	-	u	CUFF.1249	CUFF.1249.2	46	2.452509	1.656069	3.248949	13.609710	1543	CUFF.1249.1	-
-	-	u	CUFF.1249	CUFF.1249.3	42	2.221267	1.498004	2.944531	12.326481	1703	CUFF.1249.1	-
BnaA01g24760D	BnaA01g24760D	=	CUFF.1250	CUFF.1250.1	100	6.451194	5.706131	7.196258	35.881145	2814	CUFF.1250.1	2895
BnaA01g24770D	BnaA01g24770D	c	CUFF.1251	CUFF.1251.1	100	5.243334	3.924494	6.562173	28.791365	849	CUFF.1251.1	997
BnaA01g24800D	BnaA01g24800D	e	CUFF.1252	CUFF.1252.1	100	41.439979	36.809918	46.070039	233.656257	618	CUFF.1252.1	536
BnaA01g24820D	BnaA01g24820D	j	CUFF.1253	CUFF.1253.1	86	6.878138	5.886681	7.869595	38.376084	1871	CUFF.1253.1	1762
BnaA01g24820D	BnaA01g24820D	c	CUFF.1253	CUFF.1253.2	100	8.018195	5.666995	10.369394	44.736950	640	CUFF.1253.1	1762
BnaA01g24830D	BnaA01g24830D	j	CUFF.1254	CUFF.1254.1	100	1.197164	0.599618	1.794709	6.404800	916	CUFF.1254.1	1508
BnaA01g24840D	BnaA01g24840D	j	CUFF.1255	CUFF.1255.1	100	0.894540	0.474099	1.314980	4.863374	1274	CUFF.1255.1	1908
-	-	u	CUFF.1256	CUFF.1256.1	14	0.914354	0.573130	1.255578	5.029407	3130	CUFF.1256.1	-
-	-	u	CUFF.1256	CUFF.1256.2	100	6.651839	5.894459	7.409218	36.588469	3130	CUFF.1256.1	-
BnaA01g24870D	BnaA01g24870D	o	CUFF.1257	CUFF.1257.1	100	58.262555	53.286276	63.238834	321.645701	907	CUFF.1257.1	1214
BnaA01g24870D	BnaA01g24870D	o	CUFF.1257	CUFF.1257.2	14	7.944765	5.817552	10.071977	43.860064	901	CUFF.1257.1	1214
BnaA01g24920D	BnaA01g24920D	=	CUFF.1258	CUFF.1258.1	100	7.952956	6.349791	9.556121	45.189809	869	CUFF.1258.1	737
BnaA01g24930D	BnaA01g24930D	=	CUFF.1259	CUFF.1259.1	100	10.103836	7.500443	12.707228	52.856534	540	CUFF.1259.1	342
BnaA01g24940D	BnaA01g24940D	c	CUFF.1260	CUFF.1260.1	100	0.632794	0.306191	0.959397	3.499600	1401	CUFF.1260.1	1823
-	-	u	CUFF.1261	CUFF.1261.1	100	1.554168	0.777084	2.331252	8.989184	732	CUFF.1261.1	-
BnaA01g24990D	BnaA01g24990D	=	CUFF.1262	CUFF.1262.1	100	9.025601	7.996962	10.054240	48.802269	1873	CUFF.1262.1	1642
BnaA01g25000D	BnaA01g25000D	=	CUFF.1263	CUFF.1263.1	100	81.256435	75.471314	87.041556	454.070926	950	CUFF.1263.1	751
BnaA01g25020D	BnaA01g25020D	j	CUFF.1264	CUFF.1264.1	100	11.015408	8.539029	13.491788	62.750977	746	CUFF.1264.2	853
BnaA01g25020D	BnaA01g25020D	=	CUFF.1264	CUFF.1264.2	48	5.278858	3.560834	6.996883	30.071831	830	CUFF.1264.2	853
BnaA01g25030D	BnaA01g25030D	=	CUFF.1265	CUFF.1265.1	100	9.575740	5.957927	13.193553	54.503038	413	CUFF.1265.2	814
BnaA01g25030D	BnaA01g25030D	j	CUFF.1265	CUFF.1265.2	25	2.347607	1.368907	3.326307	13.362070	833	CUFF.1265.2	814
BnaA01g25090D	BnaA01g25090D	c	CUFF.1266	CUFF.1266.1	100	0.941832	0.450442	1.433223	5.047234	1014	CUFF.1266.1	1826
-	-	u	CUFF.1267	CUFF.1267.1	27	3.864432	2.901938	4.826926	21.413975	1376	CUFF.1267.1	-
-	-	u	CUFF.1267	CUFF.1267.2	100	14.230313	12.111756	16.348870	78.854418	1007	CUFF.1267.1	-
BnaA01g25140D	BnaA01g25140D	j	CUFF.1268	CUFF.1268.1	100	0.476285	0.148990	0.803581	2.713797	1434	CUFF.1268.1	1092
BnaA01g25140D	BnaA01g25140D	j	CUFF.1268	CUFF.1268.2	100	0.476285	0.157538	0.795033	2.713797	1434	CUFF.1268.1	1092
BnaA01g25250D	BnaA01g25250D	j	CUFF.1269	CUFF.1269.1	100	3.411952	3.016584	3.807320	19.127887	4424	CUFF.1269.1	4346
BnaA01g25270D	BnaA01g25270D	j	CUFF.1270	CUFF.1270.1	100	15.282104	13.814301	16.749908	85.703353	1921	CUFF.1270.1	1276
BnaA01g25280D	BnaA01g25280D	=	CUFF.1271	CUFF.1271.1	100	28.151704	20.344181	35.959228	160.828587	317	CUFF.1271.1	483
BnaA01g25290D	BnaA01g25290D	=	CUFF.1272	CUFF.1272.1	100	5.833799	5.142737	6.524860	32.736506	2589	CUFF.1272.1	1135
BnaA01g25300D	BnaA01g25300D	=	CUFF.1273	CUFF.1273.1	100	64.229721	59.813132	68.646310	360.536241	1236	CUFF.1273.1	1676
BnaA01g25310D	BnaA01g25310D	c	CUFF.1274	CUFF.1274.1	100	1.154039	0.578019	1.730060	6.095159	941	CUFF.1274.1	3478
BnaA01g25320D	BnaA01g25320D	j	CUFF.1275	CUFF.1275.1	100	5.763764	4.744116	6.783412	32.621016	1375	CUFF.1275.1	2001
BnaA01g25330D	BnaA01g25330D	j	CUFF.1276	CUFF.1276.1	100	3.968582	3.083018	4.854146	22.275827	1262	CUFF.1276.1	1385
BnaA01g25340D	BnaA01g25340D	j	CUFF.1277	CUFF.1277.1	19	0.690405	0.336168	1.044642	3.826963	1728	CUFF.1277.1	1626
BnaA01g25340D	BnaA01g25340D	=	CUFF.1277	CUFF.1277.2	100	3.712582	2.960736	4.464428	20.579086	1638	CUFF.1277.1	1626
BnaA01g25350D	BnaA01g25350D	j	CUFF.1278	CUFF.1278.1	100	1.620158	1.000757	2.239560	8.980646	1178	CUFF.1278.1	1446
BnaA01g25360D	BnaA01g25360D	j	CUFF.1279	CUFF.1279.1	100	0.751397	0.404532	1.098262	4.241557	1501	CUFF.1279.1	2017
BnaA01g25380D	BnaA01g25380D	=	CUFF.1280	CUFF.1280.1	100	3.855211	3.118861	4.591561	21.378661	1706	CUFF.1280.1	1784
BnaA01g25390D	BnaA01g25390D	j	CUFF.1281	CUFF.1281.1	100	2.951459	2.389215	3.513704	16.367002	2827	CUFF.1281.3	2108
BnaA01g25390D	BnaA01g25390D	j	CUFF.1281	CUFF.1281.2	27	0.803486	0.474788	1.132185	4.455649	2811	CUFF.1281.3	2108
BnaA01g25390D	BnaA01g25390D	j	CUFF.1281	CUFF.1281.3	54	1.589825	1.149962	2.029689	8.816207	2892	CUFF.1281.3	2108
BnaA01g25400D	BnaA01g25400D	=	CUFF.1282	CUFF.1282.1	100	22.348330	18.428174	26.268486	118.223158	520	CUFF.1282.1	590
BnaA01g25410D	BnaA01g25410D	e	CUFF.1283	CUFF.1283.1	100	1.325180	0.833020	1.817339	7.375215	1278	CUFF.1283.1	1203
BnaA01g25450D	BnaA01g25450D	j	CUFF.1284	CUFF.1284.1	100	1.193570	0.495322	1.891817	6.178548	969	CUFF.1284.1	789
BnaA01g25450D	BnaA01g25450D	j	CUFF.1284	CUFF.1284.2	100	1.193570	0.514317	1.872822	6.178548	969	CUFF.1284.1	789
BnaA01g25490D	BnaA01g25490D	j	CUFF.1285	CUFF.1285.1	85	8.951189	7.441613	10.460766	49.743892	1222	CUFF.1285.1	1023
BnaA01g25490D	BnaA01g25490D	j	CUFF.1285	CUFF.1285.2	100	10.488769	8.235523	12.742016	58.288589	863	CUFF.1285.1	1023
BnaA01g25490D	BnaA01g25490D	j	CUFF.1285	CUFF.1285.3	88	9.217598	6.996034	11.439161	51.224386	866	CUFF.1285.1	1023
-	-	u	CUFF.1286	CUFF.1286.1	100	6.890580	5.900258	7.880901	38.212027	1721	CUFF.1286.1	-
BnaA01g25550D	BnaA01g25550D	=	CUFF.1287	CUFF.1287.1	100	5.742880	4.723233	6.762528	32.630775	1375	CUFF.1287.1	1164
BnaA01g25570D	BnaA01g25570D	j	CUFF.1288	CUFF.1288.1	21	0.784814	0.516640	1.052987	4.361267	3978	CUFF.1288.1	3881
BnaA01g25570D	BnaA01g25570D	j	CUFF.1288	CUFF.1288.2	100	3.670379	3.174150	4.166607	20.396567	3929	CUFF.1288.1	3881
BnaA01g25600D	BnaA01g25600D	=	CUFF.1289	CUFF.1289.1	100	12.766426	9.985545	15.547306	71.186984	562	CUFF.1289.1	726
BnaA01g25610D	BnaA01g25610D	o	CUFF.1290	CUFF.1290.1	100	1.614770	0.920974	2.308566	9.184039	884	CUFF.1290.1	2031
BnaA01g25610D	BnaA01g25610D	j	CUFF.1291	CUFF.1291.1	26	0.797579	0.362604	1.232553	4.451614	1615	CUFF.1291.1	2031
BnaA01g25610D	BnaA01g25610D	j	CUFF.1291	CUFF.1291.2	100	3.090554	2.264151	3.916958	17.249653	1542	CUFF.1291.1	2031
BnaA01g25610D	BnaA01g25610D	j	CUFF.1291	CUFF.1291.3	30	0.931693	0.417496	1.445890	5.200162	1543	CUFF.1291.1	2031
BnaA01g25610D	BnaA01g25610D	j	CUFF.1291	CUFF.1291.4	69	2.118205	1.173800	3.062610	11.822572	1009	CUFF.1291.1	2031
BnaA01g25630D	BnaA01g25630D	j	CUFF.1292	CUFF.1292.1	100	7.905056	6.770509	9.039603	44.446525	1433	CUFF.1292.1	1566
BnaA01g25680D	BnaA01g25680D	j	CUFF.1293	CUFF.1293.1	100	7.659117	6.841419	8.476814	42.631138	3015	CUFF.1293.1	1964
BnaA01g25680D	BnaA01g25680D	=	CUFF.1293	CUFF.1293.2	26	2.006497	1.439161	2.573832	11.168290	1973	CUFF.1293.1	1964
BnaA01g25690D	BnaA01g25690D	j	CUFF.1294	CUFF.1294.1	100	2.635319	1.217194	4.053444	14.215291	514	CUFF.1294.1	438
-	-	u	CUFF.1295	CUFF.1295.1	100	1.360641	0.801419	1.919863	7.516058	1078	CUFF.1295.1	-
BnaA01g25700D	BnaA01g25700D	j	CUFF.1296	CUFF.1296.1	96	0.265073	0.081953	0.448193	1.497396	2605	CUFF.1296.2	2754
BnaA01g25700D	BnaA01g25700D	j	CUFF.1296	CUFF.1296.2	100	0.276432	0.098847	0.454017	1.561560	2758	CUFF.1296.2	2754
BnaA01g25720D	BnaA01g25720D	=	CUFF.1297	CUFF.1297.1	100	2.207660	1.550059	2.865260	12.059743	1250	CUFF.1297.1	1173
BnaA01g25730D	BnaA01g25730D	o	CUFF.1298	CUFF.1298.1	20	1.838272	1.073810	2.602734	10.073536	1241	CUFF.1298.1	1473
BnaA01g25730D	BnaA01g25730D	=	CUFF.1298	CUFF.1298.2	100	9.181476	7.722148	10.640804	50.313505	1241	CUFF.1298.1	1473
BnaA01g25770D	BnaA01g25770D	=	CUFF.1299	CUFF.1299.1	100	20.985649	18.852743	23.118555	115.760959	1310	CUFF.1299.1	1233
BnaA01g25780D	BnaA01g25780D	j	CUFF.1300	CUFF.1300.1	21	5.744875	4.505752	6.983999	31.839226	1317	CUFF.1300.2	1828
BnaA01g25780D	BnaA01g25780D	=	CUFF.1300	CUFF.1300.2	100	27.490486	24.934695	30.046278	152.357665	1345	CUFF.1300.2	1828
BnaA01g25790D	BnaA01g25790D	j	CUFF.1301	CUFF.1301.1	68	4.461395	3.626746	5.296045	24.504069	1770	CUFF.1301.1	1855
BnaA01g25790D	BnaA01g25790D	c	CUFF.1301	CUFF.1301.2	100	6.516968	5.143482	7.890455	35.794236	1090	CUFF.1301.1	1855
BnaA01g25800D	BnaA01g25800D	j	CUFF.1302	CUFF.1302.1	100	2.111888	1.639743	2.584033	11.708378	2227	CUFF.1302.1	3496
BnaA01g25800D	BnaA01g25800D	c	CUFF.1302	CUFF.1302.2	73	1.540089	0.622396	2.457782	8.538303	698	CUFF.1302.1	3496
BnaA01g25810D	BnaA01g25810D	j	CUFF.1303	CUFF.1303.1	100	9.916732	8.358475	11.474988	56.059588	1019	CUFF.1303.1	2459
BnaA01g25880D	BnaA01g25880D	j	CUFF.1304	CUFF.1304.1	100	42.447351	39.555411	45.339290	236.726143	1787	CUFF.1304.1	2433
BnaA01g25890D	BnaA01g25890D	j	CUFF.1305	CUFF.1305.1	28	1.077750	0.407419	1.748080	6.081267	905	CUFF.1305.1	824
BnaA01g25890D	BnaA01g25890D	=	CUFF.1305	CUFF.1305.2	100	3.880892	2.595944	5.165840	21.898163	815	CUFF.1305.1	824
BnaA01g25890D	BnaA01g25890D	j	CUFF.1305	CUFF.1305.3	98	3.818675	0.962964	6.674386	21.547101	383	CUFF.1305.1	824
BnaA01g25900D	BnaA01g25900D	=	CUFF.1306	CUFF.1306.1	100	19.150491	17.230327	21.070655	105.592727	1450	CUFF.1306.1	1593
BnaA01g25910D	BnaA01g25910D	j	CUFF.1307	CUFF.1307.1	100	2.175631	1.746674	2.604589	12.086825	3369	CUFF.1307.1	3441
BnaA01g25910D	BnaA01g25910D	j	CUFF.1307	CUFF.1307.2	54	1.182042	0.837921	1.526162	6.566889	3369	CUFF.1307.1	3441
BnaA01g25920D	BnaA01g25920D	=	CUFF.1308	CUFF.1308.1	100	4.877335	4.231404	5.523265	27.211240	2744	CUFF.1308.1	2716
BnaA01g25930D	BnaA01g25930D	i	CUFF.1309	CUFF.1309.1	31	20.130878	16.543991	23.717765	113.994443	565	CUFF.1309.1	345
BnaA01g25930D	BnaA01g25930D	i	CUFF.1309	CUFF.1309.2	100	65.143473	55.846425	74.440520	368.885741	399	CUFF.1309.2	345
BnaA01g25950D	BnaA01g25950D	e	CUFF.1310	CUFF.1310.1	100	4.590638	3.806228	5.375047	25.313867	1653	CUFF.1310.1	812
-	-	u	CUFF.1311	CUFF.1311.1	100	158.335069	149.115197	167.554940	899.295104	599	CUFF.1311.1	-
BnaA01g25990D	BnaA01g25990D	j	CUFF.1312	CUFF.1312.1	100	6.765430	5.780155	7.750706	37.429638	1750	CUFF.1312.1	1371
BnaA01g25990D	BnaA01g25990D	j	CUFF.1312	CUFF.1312.2	59	3.999747	2.596141	5.403353	22.128539	726	CUFF.1312.1	1371
BnaA01g26020D	BnaA01g26020D	=	CUFF.1313	CUFF.1313.1	100	6.075798	4.935787	7.215809	33.587120	1193	CUFF.1313.1	1319
BnaA01g26030D	BnaA01g26030D	=	CUFF.1314	CUFF.1314.1	100	1.312829	0.676273	1.949385	7.266982	875	CUFF.1314.1	840
BnaA01g26040D	BnaA01g26040D	j	CUFF.1315	CUFF.1315.1	100	1.265565	0.612370	1.918760	7.042911	824	CUFF.1315.1	1890
BnaA01g26040D	BnaA01g26040D	e	CUFF.1316	CUFF.1316.1	100	1.226866	0.587496	1.866237	7.044017	823	CUFF.1316.1	1890
BnaA01g26050D	BnaA01g26050D	=	CUFF.1317	CUFF.1317.1	100	2.470881	1.927896	3.013865	13.756375	1855	CUFF.1317.1	1816
BnaA01g26060D	BnaA01g26060D	j	CUFF.1318	CUFF.1318.1	100	4.632432	3.923977	5.340888	25.978897	2788	CUFF.1318.1	309
BnaA01g26060D	BnaA01g26060D	j	CUFF.1318	CUFF.1318.2	71	3.266701	2.610635	3.922768	18.319813	2444	CUFF.1318.1	309
BnaA01g26060D	BnaA01g26060D	j	CUFF.1318	CUFF.1318.3	30	1.403839	0.959155	1.848523	7.872795	2523	CUFF.1318.1	309
BnaA01g26090D	BnaA01g26090D	j	CUFF.1319	CUFF.1319.1	81	0.785625	0.462421	1.108830	4.404637	1934	CUFF.1319.1	2404
BnaA01g26090D	BnaA01g26090D	j	CUFF.1319	CUFF.1319.2	100	0.968952	0.347987	1.589917	5.432465	897	CUFF.1319.1	2404
BnaA01g26110D	BnaA01g26110D	=	CUFF.1320	CUFF.1320.1	100	1.800268	1.116714	2.483822	9.806321	1019	CUFF.1320.1	873
BnaA01g26130D	BnaA01g26130D	j	CUFF.1321	CUFF.1321.1	38	2.891714	2.216429	3.566999	16.138272	2150	CUFF.1321.1	2604
BnaA01g26130D	BnaA01g26130D	=	CUFF.1321	CUFF.1321.2	100	7.515194	6.447153	8.583235	41.941303	1944	CUFF.1321.1	2604
BnaA01g26140D	BnaA01g26140D	=	CUFF.1322	CUFF.1322.1	100	13.974894	12.370867	15.578922	77.944887	1448	CUFF.1322.1	1629
-	-	u	CUFF.1323	CUFF.1323.1	100	3.000752	1.569030	4.432475	15.527618	534	CUFF.1323.1	-
BnaA01g26170D	BnaA01g26170D	=	CUFF.1324	CUFF.1324.1	100	1.476007	0.977755	1.974259	8.456374	1428	CUFF.1324.1	1350
BnaA01g26180D	BnaA01g26180D	=	CUFF.1325	CUFF.1325.1	100	0.373910	0.148434	0.599386	2.072008	1633	CUFF.1325.1	1545
BnaA01g26190D	BnaA01g26190D	o	CUFF.1326	CUFF.1326.1	100	0.779429	0.347376	1.211482	4.154674	1063	CUFF.1326.1	1189
BnaA01g26200D	BnaA01g26200D	j	CUFF.1327	CUFF.1327.1	27	0.908209	0.519885	1.296532	5.053205	2256	CUFF.1327.1	2234
BnaA01g26200D	BnaA01g26200D	j	CUFF.1327	CUFF.1327.2	100	3.398942	2.762735	4.035150	18.911461	2256	CUFF.1327.1	2234
BnaA01g26220D	BnaA01g26220D	c	CUFF.1328	CUFF.1328.1	100	1.956958	0.811194	3.102721	10.639459	531	CUFF.1328.1	1348
BnaA01g26220D	BnaA01g26220D	e	CUFF.1329	CUFF.1329.1	100	2.028148	1.283436	2.772861	10.862509	940	CUFF.1329.1	1348
BnaA01g26230D	BnaA01g26230D	j	CUFF.1330	CUFF.1330.1	100	1.670156	1.266036	2.074276	9.355794	3429	CUFF.1330.1	3669
BnaA01g26230D	BnaA01g26230D	j	CUFF.1330	CUFF.1330.2	100	1.670156	1.273932	2.066380	9.355794	3429	CUFF.1330.1	3669
BnaA01g26230D	BnaA01g26230D	j	CUFF.1330	CUFF.1330.3	86	1.432241	0.766834	2.097647	8.023054	1362	CUFF.1330.1	3669
BnaA01g26230D	BnaA01g26230D	p	CUFF.1331	CUFF.1331.1	100	17.209106	13.405641	21.012570	95.281536	472	CUFF.1331.1	3669
BnaA01g26250D	BnaA01g26250D	=	CUFF.1332	CUFF.1332.1	100	1.419290	0.937366	1.901215	7.730902	1442	CUFF.1332.1	1666
BnaA01g26270D	BnaA01g26270D	=	CUFF.1333	CUFF.1333.1	100	14.672276	13.265123	16.079429	81.600483	1997	CUFF.1333.1	2144
BnaA01g26310D	BnaA01g26310D	j	CUFF.1334	CUFF.1334.1	62	2.411656	1.644607	3.178704	13.375552	1382	CUFF.1334.2	1092
BnaA01g26310D	BnaA01g26310D	j	CUFF.1334	CUFF.1334.2	88	3.431462	2.650713	4.212210	19.031610	1764	CUFF.1334.2	1092
BnaA01g26310D	BnaA01g26310D	j	CUFF.1334	CUFF.1334.3	94	3.686697	2.785263	4.588130	20.447196	1457	CUFF.1334.2	1092
BnaA01g26310D	BnaA01g26310D	j	CUFF.1334	CUFF.1334.4	100	3.902395	2.886379	4.918411	21.643504	1363	CUFF.1334.2	1092
BnaA01g26330D	BnaA01g26330D	=	CUFF.1335	CUFF.1335.1	100	8.954513	7.619670	10.289356	49.386760	1294	CUFF.1335.1	1485
BnaA01g26340D	BnaA01g26340D	=	CUFF.1336	CUFF.1336.1	100	1.426133	1.080387	1.771878	8.026173	2576	CUFF.1336.1	1389
-	-	u	CUFF.1337	CUFF.1337.1	100	2.279625	1.570599	2.988651	12.556666	1115	CUFF.1337.1	-
BnaA01g26430D	BnaA01g26430D	j	CUFF.1338	CUFF.1338.1	100	0.879436	0.519247	1.239626	4.732832	1622	CUFF.1338.1	1671
BnaA01g26470D	BnaA01g26470D	=	CUFF.1339	CUFF.1339.1	100	33.159280	29.798760	36.519799	184.029045	924	CUFF.1339.1	1004
BnaA01g26500D	BnaA01g26500D	c	CUFF.1340	CUFF.1340.1	100	9.326052	8.077517	10.574586	51.448641	1403	CUFF.1340.1	2236
BnaA01g26530D	BnaA01g26530D	j	CUFF.1341	CUFF.1341.1	31	1.227782	0.762128	1.693436	6.751556	1623	CUFF.1341.1	1181
BnaA01g26530D	BnaA01g26530D	j	CUFF.1341	CUFF.1341.2	36	1.455481	0.843366	2.067596	8.003670	1401	CUFF.1341.1	1181
BnaA01g26530D	BnaA01g26530D	j	CUFF.1341	CUFF.1341.3	100	4.017540	3.119269	4.915810	22.092393	1443	CUFF.1341.1	1181
BnaA01g26540D	BnaA01g26540D	j	CUFF.1342	CUFF.1342.1	26	1.273290	0.779061	1.767519	6.950427	2115	CUFF.1342.1	2139
BnaA01g26540D	BnaA01g26540D	j	CUFF.1342	CUFF.1342.2	100	4.842805	4.038892	5.646719	26.435116	2115	CUFF.1342.1	2139
BnaA01g26550D	BnaA01g26550D	=	CUFF.1343	CUFF.1343.1	100	7.077011	6.208542	7.945481	39.805136	2546	CUFF.1343.1	2016
BnaA01g26560D	BnaA01g26560D	=	CUFF.1344	CUFF.1344.1	100	9.946664	8.825236	11.068093	55.945696	2185	CUFF.1344.1	610
BnaA01g26600D	BnaA01g26600D	=	CUFF.1345	CUFF.1345.1	100	2.730999	2.191451	3.270547	15.367310	2136	CUFF.1345.1	1983
BnaA01g26630D	BnaA01g26630D	j	CUFF.1346	CUFF.1346.1	100	1.238847	0.801607	1.676087	6.912218	1540	CUFF.1346.1	2414
BnaA01g26630D	BnaA01g26630D	c	CUFF.1347	CUFF.1347.1	100	2.143486	0.955310	3.331663	12.295388	543	CUFF.1347.1	2414
BnaA01g26650D	BnaA01g26650D	=	CUFF.1348	CUFF.1348.1	100	2.385136	1.874774	2.895497	13.350256	2084	CUFF.1348.1	2006
BnaA01g26670D	BnaA01g26670D	=	CUFF.1349	CUFF.1349.1	100	2.464423	1.300833	3.628012	13.324863	610	CUFF.1349.1	905
BnaA01g26690D	BnaA01g26690D	=	CUFF.1350	CUFF.1350.1	100	3.428907	2.243996	4.613817	18.536638	721	CUFF.1350.1	663
BnaA01g26720D	BnaA01g26720D	x	CUFF.1351	CUFF.1351.1	100	93.910157	90.647900	97.172415	503.416339	1910	CUFF.1351.1	1909
BnaA01g26730D	BnaA01g26730D	=	CUFF.1352	CUFF.1352.1	100	12.094419	10.926081	13.262758	68.118243	2333	CUFF.1352.1	2384
BnaA01g26740D	BnaA01g26740D	j	CUFF.1353	CUFF.1353.1	13	0.960272	0.508237	1.412306	5.300055	1991	CUFF.1353.2	2158
BnaA01g26740D	BnaA01g26740D	j	CUFF.1353	CUFF.1353.2	100	7.535702	6.522039	8.549366	41.592015	1991	CUFF.1353.2	2158
BnaA01g26750D	BnaA01g26750D	=	CUFF.1354	CUFF.1354.1	100	87.205958	74.927894	99.484021	485.830449	358	CUFF.1354.1	502
BnaA01g26770D	BnaA01g26770D	j	CUFF.1355	CUFF.1355.1	100	2.858561	2.368280	3.348843	15.835541	2678	CUFF.1355.1	2719
BnaA01g26780D	BnaA01g26780D	j	CUFF.1356	CUFF.1356.1	28	3.763277	2.749968	4.776587	20.882408	1312	CUFF.1356.2	1388
BnaA01g26780D	BnaA01g26780D	j	CUFF.1356	CUFF.1356.2	100	13.310335	11.575533	15.045137	73.858986	1321	CUFF.1356.2	1388
BnaA01g26800D	BnaA01g26800D	j	CUFF.1357	CUFF.1357.1	100	2.410316	1.969297	2.851335	13.231986	2775	CUFF.1357.1	2711
BnaA01g26810D	BnaA01g26810D	=	CUFF.1358	CUFF.1358.1	100	1.463121	0.953043	1.973199	7.794025	1374	CUFF.1358.1	1089
BnaA01g26820D	BnaA01g26820D	j	CUFF.1359	CUFF.1359.1	100	3.119774	2.693665	3.545882	17.404792	3894	CUFF.1359.1	3901
-	-	u	CUFF.1360	CUFF.1360.1	11	11.816133	9.427657	14.204608	64.726042	1015	CUFF.1360.1	-
-	-	u	CUFF.1360	CUFF.1360.2	100	108.476515	100.787535	116.165496	594.209263	858	CUFF.1360.1	-
-	-	u	CUFF.1360	CUFF.1360.3	11	12.197049	9.856661	14.537437	66.812613	1013	CUFF.1360.1	-
BnaA01g26840D	BnaA01g26840D	=	CUFF.1361	CUFF.1361.1	100	3.059207	2.067910	4.050503	17.509150	863	CUFF.1361.1	871
BnaA01g26880D	BnaA01g26880D	x	CUFF.1362	CUFF.1362.1	100	2.681712	1.967667	3.395757	15.144732	1892	CUFF.1362.1	786
BnaA01g26860D	BnaA01g26860D	=	CUFF.1363	CUFF.1363.1	100	4.994650	4.089271	5.900030	28.206845	1876	CUFF.1363.1	1808
BnaA01g26890D	BnaA01g26890D	c	CUFF.1364	CUFF.1364.1	100	6.579807	3.937577	9.222036	38.766117	429	CUFF.1364.1	552
BnaA01g26950D	BnaA01g26950D	j	CUFF.1365	CUFF.1365.1	19	4.720401	3.079514	6.361288	26.500439	859	CUFF.1365.1	2200
BnaA01g26950D	BnaA01g26950D	c	CUFF.1365	CUFF.1365.2	100	25.378786	22.197359	28.560213	142.477071	859	CUFF.1365.1	2200
BnaA01g26950D	BnaA01g26950D	j	CUFF.1366	CUFF.1366.1	34	0.714145	0.265549	1.162741	3.919898	1422	CUFF.1366.2	2200
BnaA01g26950D	BnaA01g26950D	j	CUFF.1366	CUFF.1366.2	100	2.120224	1.464153	2.776294	11.637778	1440	CUFF.1366.2	2200
BnaA01g26980D	BnaA01g26980D	=	CUFF.1367	CUFF.1367.1	100	15.857513	13.989296	17.725730	87.251542	1117	CUFF.1367.1	1219
BnaA01g27000D	BnaA01g27000D	=	CUFF.1368	CUFF.1368.1	100	20.905057	19.037795	22.772319	116.947786	1713	CUFF.1368.1	1886
BnaA01g27010D	BnaA01g27010D	j	CUFF.1369	CUFF.1369.1	100	1.786035	1.293394	2.278675	10.036969	1711	CUFF.1369.1	1706
BnaA01g27090D	BnaA01g27090D	=	CUFF.1370	CUFF.1370.1	100	25.212162	23.517777	26.906547	137.336107	1940	CUFF.1370.1	1859
BnaA01g27100D	BnaA01g27100D	j	CUFF.1371	CUFF.1371.1	100	3.549486	2.397978	4.700994	19.838709	758	CUFF.1371.1	795
BnaA01g27120D	BnaA01g27120D	p	CUFF.1372	CUFF.1372.1	100	5.033300	3.467805	6.598795	28.585092	640	CUFF.1372.1	156
BnaA01g27130D	BnaA01g27130D	j	CUFF.1373	CUFF.1373.1	47	2.009184	0.552348	3.466019	11.119364	528	CUFF.1373.1	1210
BnaA01g27130D	BnaA01g27130D	c	CUFF.1373	CUFF.1373.2	100	4.304756	2.335488	6.274023	23.823677	523	CUFF.1373.1	1210
BnaA01g27160D	BnaA01g27160D	j	CUFF.1374	CUFF.1374.1	18	0.701679	0.393654	1.009703	3.850054	2749	CUFF.1374.1	3037
BnaA01g27160D	BnaA01g27160D	j	CUFF.1374	CUFF.1374.2	82	3.146934	2.552665	3.741203	17.266977	2749	CUFF.1374.1	3037
BnaA01g27160D	BnaA01g27160D	j	CUFF.1374	CUFF.1374.3	38	1.477473	1.005901	1.949045	8.106777	2749	CUFF.1374.1	3037
BnaA01g27160D	BnaA01g27160D	c	CUFF.1374	CUFF.1374.4	100	3.848121	2.480802	5.215439	21.114332	761	CUFF.1374.1	3037
BnaA01g27170D	BnaA01g27170D	j	CUFF.1375	CUFF.1375.1	39	1.252391	0.693219	1.811564	7.088184	1508	CUFF.1375.1	1539
BnaA01g27170D	BnaA01g27170D	=	CUFF.1375	CUFF.1375.2	100	3.235375	2.437215	4.033534	18.311311	1499	CUFF.1375.1	1539
BnaA01g27290D	BnaA01g27290D	j	CUFF.1376	CUFF.1376.1	100	1.349340	1.011859	1.686821	7.406503	3515	CUFF.1376.1	3561
BnaA01g27290D	BnaA01g27290D	j	CUFF.1376	CUFF.1376.2	80	1.079008	0.776420	1.381596	5.922655	3513	CUFF.1376.1	3561
BnaA01g27290D	BnaA01g27290D	j	CUFF.1376	CUFF.1376.3	46	0.623883	0.337827	0.909939	3.424483	2407	CUFF.1376.1	3561
BnaA01g27300D	BnaA01g27300D	=	CUFF.1377	CUFF.1377.1	100	47.523163	40.660589	54.385737	267.912834	456	CUFF.1377.1	613
BnaA01g27320D	BnaA01g27320D	=	CUFF.1378	CUFF.1378.1	100	7.786294	6.352734	9.219854	43.730660	964	CUFF.1378.1	1147
BnaA01g27330D	BnaA01g27330D	=	CUFF.1379	CUFF.1379.1	100	5.869370	3.861561	7.877180	33.312617	527	CUFF.1379.1	683
BnaA01g27340D	BnaA01g27340D	=	CUFF.1380	CUFF.1380.1	100	49.069034	43.576256	54.561812	275.380888	558	CUFF.1380.1	592
BnaA01g27360D	BnaA01g27360D	c	CUFF.1381	CUFF.1381.1	100	1.094599	0.463138	1.726061	5.978108	785	CUFF.1381.1	1151
BnaA01g27410D	BnaA01g27410D	e	CUFF.1382	CUFF.1382.1	100	1.474344	0.845681	2.103006	7.752260	950	CUFF.1382.1	795
BnaA01g27420D	BnaA01g27420D	j	CUFF.1383	CUFF.1383.1	15	2.263802	1.485349	3.042255	12.308972	1605	CUFF.1383.1	1644
BnaA01g27420D	BnaA01g27420D	=	CUFF.1383	CUFF.1383.2	100	15.030496	13.362359	16.698633	81.725334	1605	CUFF.1383.1	1644
BnaA01g27450D	BnaA01g27450D	j	CUFF.1384	CUFF.1384.1	100	1.083708	0.722973	1.444443	5.907523	1899	CUFF.1384.1	2123
BnaA01g27460D	BnaA01g27460D	=	CUFF.1385	CUFF.1385.1	100	65.151476	60.700387	69.602565	361.435937	879	CUFF.1385.1	806
BnaA01g27470D	BnaA01g27470D	=	CUFF.1386	CUFF.1386.1	100	22.800533	20.101982	25.499083	126.779197	933	CUFF.1386.1	1229
BnaA01g27490D	BnaA01g27490D	e	CUFF.1387	CUFF.1387.1	100	0.686367	0.290410	1.082324	3.652387	1105	CUFF.1387.1	1047
BnaA01g27520D	BnaA01g27520D	=	CUFF.1388	CUFF.1388.1	100	1.750596	1.354282	2.146911	9.781379	2400	CUFF.1388.1	2185
BnaA01g27540D	BnaA01g27540D	=	CUFF.1389	CUFF.1389.1	100	3.604849	3.018135	4.191563	20.198788	2227	CUFF.1389.1	2004
BnaA01g27550D	BnaA01g27550D	j	CUFF.1390	CUFF.1390.1	48	1.489405	0.953995	2.024816	8.163971	1312	CUFF.1390.2	2644
BnaA01g27550D	BnaA01g27550D	j	CUFF.1390	CUFF.1390.2	28	0.855693	0.412094	1.299292	4.690363	1777	CUFF.1390.2	2644
BnaA01g27550D	BnaA01g27550D	c	CUFF.1390	CUFF.1390.3	100	3.111361	2.401125	3.821597	17.054503	1777	CUFF.1390.2	2644
BnaA01g27560D	BnaA01g27560D	p	CUFF.1391	CUFF.1391.1	100	2.525437	1.850739	3.200136	12.833480	1329	CUFF.1391.1	381
BnaA01g27570D	BnaA01g27570D	e	CUFF.1392	CUFF.1392.1	100	305.830932	291.196918	320.464946	1673.886063	1321	CUFF.1392.1	1023
BnaA01g27570D	BnaA01g27570D	=	CUFF.1393	CUFF.1393.1	100	530.851793	497.516001	564.187584	2905.479215	407	CUFF.1392.1	1023
BnaA01g27580D	BnaA01g27580D	e	CUFF.1394	CUFF.1394.1	100	3.513009	2.810752	4.215266	19.448241	2398	CUFF.1394.1	1783
BnaA01g27580D	BnaA01g27580D	j	CUFF.1395	CUFF.1395.1	100	18.199010	16.467021	19.930999	100.750870	1870	CUFF.1394.1	1783
BnaA01g27600D	BnaA01g27600D	c	CUFF.1396	CUFF.1396.1	100	1.454036	0.673516	2.234555	8.363732	733	CUFF.1396.1	2153
BnaA01g27660D	BnaA01g27660D	=	CUFF.1397	CUFF.1397.1	100	3.440463	2.194559	4.686368	19.203542	692	CUFF.1397.1	678
BnaA01g27690D	BnaA01g27690D	j	CUFF.1398	CUFF.1398.1	17	0.452922	0.044836	0.861009	2.474035	1199	CUFF.1398.2	1594
BnaA01g27690D	BnaA01g27690D	c	CUFF.1398	CUFF.1398.2	100	2.625578	1.877025	3.374131	14.341917	1285	CUFF.1398.2	1594
BnaA01g27690D	BnaA01g27690D	j	CUFF.1399	CUFF.1399.1	100	6.430328	2.927906	9.932750	34.104504	344	CUFF.1399.1	1594
BnaA01g27700D	BnaA01g27700D	e	CUFF.1400	CUFF.1400.1	100	145.525628	134.582792	156.468464	816.341765	581	CUFF.1400.1	438
BnaA01g27710D	BnaA01g27710D	=	CUFF.1401	CUFF.1401.1	100	594.113786	565.124415	623.103157	3318.368839	732	CUFF.1401.1	957
BnaA01g27710D	BnaA01g27710D	x	CUFF.1402	CUFF.1402.1	100	92.400928	85.896792	98.905064	516.097031	957	CUFF.1402.1	957
BnaA01g27720D	BnaA01g27720D	j	CUFF.1403	CUFF.1403.1	28	3.930600	3.238027	4.623173	21.941706	2920	CUFF.1403.1	2884
BnaA01g27720D	BnaA01g27720D	j	CUFF.1403	CUFF.1403.2	48	6.648472	5.756533	7.540411	37.113627	2656	CUFF.1403.1	2884
BnaA01g27720D	BnaA01g27720D	c	CUFF.1403	CUFF.1403.3	100	13.920819	11.649134	16.192504	77.709901	858	CUFF.1403.1	2884
BnaA01g27800D	BnaA01g27800D	=	CUFF.1404	CUFF.1404.1	100	2.623598	1.740173	3.507023	13.936123	1195	CUFF.1404.1	1636
BnaA01g27800D	BnaA01g27800D	j	CUFF.1404	CUFF.1404.2	68	1.790792	1.033835	2.547749	9.512393	1195	CUFF.1404.1	1636
BnaA01g27800D	BnaA01g27800D	x	CUFF.1405	CUFF.1405.1	100	5.527876	3.448456	7.607295	29.363169	629	CUFF.1405.1	1636
BnaA01g27810D	BnaA01g27810D	=	CUFF.1406	CUFF.1406.1	100	6.047337	5.017776	7.076897	33.296759	1326	CUFF.1406.1	1372
BnaA01g27820D	BnaA01g27820D	=	CUFF.1407	CUFF.1407.1	100	47.858918	42.365859	53.351977	266.854359	597	CUFF.1407.1	728
BnaA01g27850D	BnaA01g27850D	j	CUFF.1408	CUFF.1408.1	100	0.728058	0.352286	1.103830	4.046043	1250	CUFF.1408.1	2475
BnaA01g27890D	BnaA01g27890D	j	CUFF.1409	CUFF.1409.1	100	2.162136	1.331083	2.993188	12.166176	868	CUFF.1409.1	1080
BnaA01g27900D	BnaA01g27900D	c	CUFF.1410	CUFF.1410.1	100	1.568636	0.923725	2.213548	8.418068	1188	CUFF.1411.1	2358
BnaA01g27900D	BnaA01g27900D	e	CUFF.1411	CUFF.1411.1	100	0.574008	0.203240	0.944777	3.080409	1492	CUFF.1411.1	2358
BnaA01g27900D	BnaA01g27900D	j	CUFF.1412	CUFF.1412.1	100	2.052819	1.081852	3.023785	11.716252	683	CUFF.1412.1	2358
BnaA01g27930D	BnaA01g27930D	j	CUFF.1413	CUFF.1413.1	100	3.551155	3.026012	4.076297	19.341860	3536	CUFF.1413.1	2198
BnaA01g27930D	BnaA01g27930D	e	CUFF.1414	CUFF.1414.1	100	3.693520	2.791502	4.595537	20.117272	1613	CUFF.1413.1	2198
BnaA01g27990D	BnaA01g27990D	=	CUFF.1415	CUFF.1415.2	74	9.802034	7.876358	11.727710	53.203215	783	CUFF.1415.2	1633
BnaA01g28080D	BnaA01g28080D	j	CUFF.1416	CUFF.1416.1	100	6.732994	5.721444	7.744543	36.834236	1531	CUFF.1416.1	1602
BnaA01g28090D	BnaA01g28090D	j	CUFF.1417	CUFF.1417.1	54	0.569306	0.373256	0.765357	3.240299	4778	CUFF.1417.2	4258
BnaA01g28090D	BnaA01g28090D	j	CUFF.1417	CUFF.1417.2	100	1.058074	0.821863	1.294286	6.022202	5067	CUFF.1417.2	4258
BnaA01g28140D	BnaA01g28140D	j	CUFF.1418	CUFF.1418.1	44	1.592747	0.864087	2.321407	8.671891	1075	CUFF.1418.2	1389
BnaA01g28140D	BnaA01g28140D	j	CUFF.1418	CUFF.1418.2	97	3.527896	2.521304	4.534488	19.208025	1079	CUFF.1418.2	1389
BnaA01g28140D	BnaA01g28140D	o	CUFF.1418	CUFF.1418.3	100	3.624391	1.350765	5.898016	19.733400	384	CUFF.1418.2	1389
BnaA01g28170D	BnaA01g28170D	c	CUFF.1419	CUFF.1419.1	100	4.748370	3.380007	6.116733	27.023724	753	CUFF.1419.1	1826
BnaA01g28170D	BnaA01g28170D	j	CUFF.1420	CUFF.1420.1	100	2.867240	1.920551	3.813928	15.570480	1005	CUFF.1420.1	1826
BnaA01g28170D	BnaA01g28170D	j	CUFF.1420	CUFF.1420.2	66	1.905068	1.094029	2.716107	10.345429	998	CUFF.1420.1	1826
BnaA01g28200D	BnaA01g28200D	=	CUFF.1421	CUFF.1421.1	100	4.763115	3.075764	6.450467	26.457305	563	CUFF.1421.1	630
-	-	u	CUFF.1422	CUFF.1422.1	100	2.503652	0.834551	4.172753	14.587207	411	CUFF.1422.1	-
BnaA01g28220D	BnaA01g28220D	=	CUFF.1423	CUFF.1423.1	70	1.656132	1.144404	2.167860	8.964810	1849	CUFF.1423.1	1708
BnaA01g28220D	BnaA01g28220D	j	CUFF.1423	CUFF.1423.2	100	2.352626	1.438266	3.266987	12.735003	1028	CUFF.1423.1	1708
BnaA01g28220D	BnaA01g28220D	x	CUFF.1424	CUFF.1424.1	100	0.810130	0.401552	1.218708	4.385315	1353	CUFF.1424.1	1708
BnaA01g28250D	BnaA01g28250D	=	CUFF.1425	CUFF.1425.1	100	10.154787	8.977797	11.331776	56.055370	2160	CUFF.1425.2	2495
BnaA01g28250D	BnaA01g28250D	j	CUFF.1425	CUFF.1425.2	31	3.129269	2.507412	3.751126	17.273857	2638	CUFF.1425.2	2495
BnaA01g28260D	BnaA01g28260D	=	CUFF.1426	CUFF.1426.1	100	6.367877	5.242184	7.493569	34.696369	1194	CUFF.1426.1	915
BnaA01g28280D	BnaA01g28280D	j	CUFF.1427	CUFF.1427.1	100	2.132398	1.582209	2.682588	12.166158	1661	CUFF.1427.1	1116
BnaA01g28290D	BnaA01g28290D	j	CUFF.1428	CUFF.1428.1	100	1.030583	0.570215	1.490950	5.606839	1207	CUFF.1428.1	522
BnaA01g28310D	BnaA01g28310D	=	CUFF.1429	CUFF.1429.1	100	5.699265	4.923161	6.475370	31.575811	2253	CUFF.1429.1	2244
BnaA01g28330D	BnaA01g28330D	j	CUFF.1430	CUFF.1430.1	53	7.817334	6.892805	8.741864	43.435658	3153	CUFF.1430.3	3677
BnaA01g28330D	BnaA01g28330D	j	CUFF.1430	CUFF.1430.2	100	14.680592	13.395358	15.965826	81.570156	3056	CUFF.1430.3	3677
BnaA01g28330D	BnaA01g28330D	j	CUFF.1430	CUFF.1430.3	18	2.710402	2.136428	3.284376	15.059878	3156	CUFF.1430.3	3677
BnaA01g28350D	BnaA01g28350D	=	CUFF.1431	CUFF.1431.1	100	3.538424	2.284924	4.791924	18.760651	673	CUFF.1431.1	477
BnaA01g28370D	BnaA01g28370D	j	CUFF.1432	CUFF.1432.1	100	10.489728	9.346810	11.632647	58.641894	2107	CUFF.1432.1	1623
BnaA01g28370D	BnaA01g28370D	e	CUFF.1433	CUFF.1433.1	100	1.400929	0.927753	1.874104	7.831767	1840	CUFF.1432.1	1623
BnaA01g28390D	BnaA01g28390D	=	CUFF.1434	CUFF.1434.1	100	2.556024	1.780385	3.331662	14.097241	1058	CUFF.1434.1	633
BnaA01g28410D	BnaA01g28410D	j	CUFF.1435	CUFF.1435.1	55	4.510788	3.931591	5.089984	25.171291	3585	CUFF.1435.2	3922
BnaA01g28410D	BnaA01g28410D	j	CUFF.1435	CUFF.1435.2	15	1.207085	0.894906	1.519263	6.735825	3754	CUFF.1435.2	3922
BnaA01g28410D	BnaA01g28410D	c	CUFF.1435	CUFF.1435.3	100	8.253158	6.566413	9.939903	46.054628	958	CUFF.1435.2	3922
BnaA01g28500D	BnaA01g28500D	j	CUFF.1436	CUFF.1436.1	36	3.875764	2.451469	5.300058	21.570511	890	CUFF.1436.2	1019
BnaA01g28500D	BnaA01g28500D	=	CUFF.1436	CUFF.1436.2	100	10.774277	8.826592	12.721962	59.964095	958	CUFF.1436.2	1019
BnaA01g28510D	BnaA01g28510D	=	CUFF.1437	CUFF.1437.1	42	4.507825	1.078317	7.937333	25.310274	344	CUFF.1437.1	678
BnaA01g28510D	BnaA01g28510D	j	CUFF.1437	CUFF.1437.2	100	10.624620	5.563117	15.686124	59.654500	329	CUFF.1437.1	678
BnaA01g28540D	BnaA01g28540D	j	CUFF.1438	CUFF.1438.1	100	4.179067	3.603818	4.754316	23.173685	2699	CUFF.1438.1	1290
BnaA01g28550D	BnaA01g28550D	=	CUFF.1439	CUFF.1439.1	100	47.523246	42.262549	52.783943	264.574948	631	CUFF.1439.1	796
BnaA01g28580D	BnaA01g28580D	j	CUFF.1440	CUFF.1440.1	100	29.279792	26.081104	32.478480	164.827687	889	CUFF.1440.1	1237
BnaA01g28610D	BnaA01g28610D	=	CUFF.1441	CUFF.1441.1	100	8.535322	6.839838	10.230806	45.996716	810	CUFF.1441.1	794
BnaA01g28630D	BnaA01g28630D	j	CUFF.1442	CUFF.1442.1	99	0.490669	0.146821	0.834516	2.589955	1251	CUFF.1442.3	1887
BnaA01g28630D	BnaA01g28630D	j	CUFF.1442	CUFF.1442.2	100	0.494678	0.156354	0.833002	2.611120	1379	CUFF.1442.3	1887
BnaA01g28630D	BnaA01g28630D	j	CUFF.1442	CUFF.1442.3	90	0.444931	0.182383	0.707479	2.348535	1852	CUFF.1442.3	1887
BnaA01g28690D	BnaA01g28690D	=	CUFF.1443	CUFF.1443.1	100	0.973780	0.548788	1.398773	5.038283	1263	CUFF.1443.1	1409
BnaA01g28700D	BnaA01g28700D	e	CUFF.1444	CUFF.1444.1	100	7.593932	4.665089	10.522775	43.806290	409	CUFF.1444.1	534
BnaA01g28710D	BnaA01g28710D	j	CUFF.1445	CUFF.1445.1	100	126.723665	119.910627	133.536703	696.747699	1522	CUFF.1445.1	1535
BnaA01g28760D	BnaA01g28760D	x	CUFF.1446	CUFF.1446.1	100	1.287447	0.573790	2.001104	6.773085	741	CUFF.1446.1	784
BnaA01g28790D	BnaA01g28790D	j	CUFF.1447	CUFF.1447.1	100	2.465369	1.931571	2.999168	13.705645	1900	CUFF.1447.1	1790
BnaA01g28800D	BnaA01g28800D	j	CUFF.1448	CUFF.1448.1	100	0.858094	0.563543	1.152645	4.603544	2251	CUFF.1448.1	2698
BnaA01g28810D	BnaA01g28810D	c	CUFF.1449	CUFF.1449.1	100	1.126526	0.447205	1.805847	6.266848	707	CUFF.1449.1	1018
BnaA01g28820D	BnaA01g28820D	=	CUFF.1450	CUFF.1450.1	100	8.989886	6.703899	11.275874	49.751965	665	CUFF.1450.1	754
BnaA01g28820D	BnaA01g28820D	j	CUFF.1450	CUFF.1450.2	41	3.701946	2.061086	5.342805	20.487363	657	CUFF.1450.1	754
BnaA01g28830D	BnaA01g28830D	e	CUFF.1451	CUFF.1451.1	100	1.586663	0.858891	2.314434	9.071048	826	CUFF.1451.1	810
BnaA01g28850D	BnaA01g28850D	=	CUFF.1452	CUFF.1452.1	100	5.007225	4.142073	5.872378	27.795222	1616	CUFF.1452.1	2131
BnaA01g28900D	BnaA01g28900D	j	CUFF.1453	CUFF.1453.1	63	3.856381	2.531706	5.181057	21.369831	863	CUFF.1453.1	917
BnaA01g28900D	BnaA01g28900D	=	CUFF.1453	CUFF.1453.2	100	6.104035	4.378450	7.829619	33.825023	784	CUFF.1453.1	917
BnaA01g28910D	BnaA01g28910D	=	CUFF.1454	CUFF.1454.1	100	2.141461	1.404168	2.878755	11.305928	1050	CUFF.1454.1	957
BnaA01g28980D	BnaA01g28980D	=	CUFF.1455	CUFF.1455.1	100	2.957453	1.839641	4.075265	16.433102	693	CUFF.1455.1	839
BnaA01g28990D	BnaA01g28990D	j	CUFF.1456	CUFF.1456.1	25	1.658851	0.850065	2.467636	9.338026	1078	CUFF.1456.1	912
BnaA01g28990D	BnaA01g28990D	=	CUFF.1456	CUFF.1456.2	100	6.674105	5.233255	8.114955	37.569966	1004	CUFF.1456.1	912
BnaA01g29010D	BnaA01g29010D	e	CUFF.1457	CUFF.1457.1	100	4.548096	3.569317	5.526876	24.931251	1200	CUFF.1457.1	1204
BnaA01g29020D	BnaA01g29020D	e	CUFF.1458	CUFF.1458.1	100	2.455142	1.425829	3.484454	13.729916	930	CUFF.1458.1	889
BnaA01g29020D	BnaA01g29020D	=	CUFF.1459	CUFF.1459.1	100	14.494381	11.985061	17.003701	81.057091	770	CUFF.1458.1	889
BnaA01g29040D	BnaA01g29040D	j	CUFF.1460	CUFF.1460.1	37	5.722686	4.922644	6.522729	31.459431	2263	CUFF.1460.1	913
BnaA01g29030D	BnaA01g29030D	c	CUFF.1460	CUFF.1460.2	100	15.418400	12.034407	18.802393	84.759857	559	CUFF.1460.1	968
BnaA01g29050D	BnaA01g29050D	c	CUFF.1461	CUFF.1461.1	100	0.772333	0.369838	1.174827	4.189454	1162	CUFF.1461.1	1801
BnaA01g29060D	BnaA01g29060D	j	CUFF.1462	CUFF.1462.1	100	6.172937	5.118612	7.227261	32.417281	1388	CUFF.1462.1	1167
BnaA01g29080D	BnaA01g29080D	=	CUFF.1463	CUFF.1463.1	100	6.933784	6.068676	7.798892	37.759299	2034	CUFF.1463.1	2054
-	-	u	CUFF.1464	CUFF.1464.1	100	88.314848	81.132128	95.497568	501.869112	576	CUFF.1464.1	-
BnaA01g29130D	BnaA01g29130D	=	CUFF.1465	CUFF.1465.1	100	128.882125	123.634364	134.129885	720.462661	1129	CUFF.1465.1	1156
BnaA01g29140D	BnaA01g29140D	j	CUFF.1466	CUFF.1466.1	100	2.326341	1.897536	2.755146	12.620740	2819	CUFF.1466.1	3152
BnaA01g29170D	BnaA01g29170D	j	CUFF.1467	CUFF.1467.1	46	0.897850	0.498334	1.297366	4.996670	2119	CUFF.1467.1	2403
BnaA01g29170D	BnaA01g29170D	j	CUFF.1467	CUFF.1467.2	100	1.969216	1.434123	2.504309	10.958984	2085	CUFF.1467.1	2403
BnaA01g29180D	BnaA01g29180D	e	CUFF.1468	CUFF.1468.1	100	3.824599	3.280797	4.368402	21.288622	2723	CUFF.1468.1	2043
BnaA01g29230D	BnaA01g29230D	j	CUFF.1469	CUFF.1469.1	61	11.615279	10.412126	12.818433	63.734922	2087	CUFF.1469.1	2508
BnaA01g29230D	BnaA01g29230D	c	CUFF.1469	CUFF.1469.2	100	18.953967	15.365328	22.542606	104.003491	548	CUFF.1469.1	2508
BnaA01g29290D	BnaA01g29290D	j	CUFF.1470	CUFF.1470.1	32	0.435042	0.194710	0.675373	2.382037	2628	CUFF.1470.1	2145
BnaA01g29290D	BnaA01g29290D	j	CUFF.1470	CUFF.1470.2	100	1.361461	0.939698	1.783225	7.454572	2405	CUFF.1470.1	2145
BnaA01g29290D	BnaA01g29290D	j	CUFF.1470	CUFF.1470.3	36	0.491150	0.190342	0.791957	2.689250	2284	CUFF.1470.1	2145
BnaA01g29300D	BnaA01g29300D	=	CUFF.1471	CUFF.1471.1	100	2.005326	0.843159	3.167493	11.683776	528	CUFF.1471.1	493
-	-	u	CUFF.1472	CUFF.1472.1	100	9.103752	7.830930	10.376575	49.818080	1326	CUFF.1472.1	-
BnaA01g29370D	BnaA01g29370D	c	CUFF.1473	CUFF.1473.1	100	1.229020	0.740835	1.717205	6.936093	1282	CUFF.1473.1	1809
BnaA01g29390D	BnaA01g29390D	e	CUFF.1474	CUFF.1474.1	100	11.197623	10.186673	12.208572	60.468777	2350	CUFF.1474.1	1662
BnaA01g29420D	BnaA01g29420D	c	CUFF.1475	CUFF.1475.1	100	1.222853	0.645477	1.800230	6.659647	979	CUFF.1475.1	1389
BnaA01g29430D	BnaA01g29430D	j	CUFF.1476	CUFF.1476.1	91	1.944203	1.150719	2.737688	10.757240	1065	CUFF.1476.1	1205
BnaA01g29430D	BnaA01g29430D	j	CUFF.1476	CUFF.1476.2	100	2.146757	1.105617	3.187897	11.877967	790	CUFF.1476.1	1205
BnaA01g29450D	BnaA01g29450D	j	CUFF.1477	CUFF.1477.1	100	2.471860	1.455156	3.488565	13.925745	733	CUFF.1477.1	627
BnaA01g29460D	BnaA01g29460D	=	CUFF.1478	CUFF.1478.1	100	0.903230	0.592906	1.213554	4.978418	2329	CUFF.1478.1	2554
BnaA01g29460D	BnaA01g29460D	j	CUFF.1478	CUFF.1478.2	28	0.253020	0.064792	0.441248	1.394594	2311	CUFF.1478.1	2554
-	-	u	CUFF.1479	CUFF.1479.1	100	3.663631	2.101454	5.225809	20.444343	529	CUFF.1479.1	-
BnaA01g29490D	BnaA01g29490D	j	CUFF.1480	CUFF.1480.1	100	32.852479	30.650023	35.054935	181.314727	1552	CUFF.1480.1	1571
BnaA01g29500D	BnaA01g29500D	=	CUFF.1481	CUFF.1481.1	100	20.031434	17.853336	22.209533	109.800907	1053	CUFF.1481.1	1198
BnaA01g29510D	BnaA01g29510D	j	CUFF.1482	CUFF.1482.1	36	0.883868	0.269948	1.497787	4.708871	916	CUFF.1482.1	2920
BnaA01g29510D	BnaA01g29510D	c	CUFF.1482	CUFF.1482.2	100	2.436862	1.468232	3.405491	12.982562	855	CUFF.1482.1	2920
BnaA01g29510D	BnaA01g29510D	j	CUFF.1483	CUFF.1483.1	100	1.413319	0.991055	1.835583	7.983691	1961	CUFF.1483.1	2920
BnaA01g29510D	BnaA01g29510D	j	CUFF.1483	CUFF.1483.2	19	0.268947	0.039573	0.498321	1.519254	1838	CUFF.1483.1	2920
BnaA01g29520D	BnaA01g29520D	j	CUFF.1484	CUFF.1484.1	13	3.493817	2.481453	4.506182	19.347173	1187	CUFF.1484.1	1253
BnaA01g29520D	BnaA01g29520D	=	CUFF.1484	CUFF.1484.2	100	27.599149	24.577857	30.620442	152.831542	967	CUFF.1484.1	1253
BnaA01g29550D	BnaA01g29550D	=	CUFF.1485	CUFF.1485.1	100	0.688771	0.244040	1.133502	3.904719	931	CUFF.1485.1	918
BnaA01g29560D	BnaA01g29560D	j	CUFF.1486	CUFF.1486.1	100	1.661856	1.059423	2.264289	9.134694	1159	CUFF.1486.1	1159
BnaA01g29580D	BnaA01g29580D	j	CUFF.1486	CUFF.1486.2	89	1.480342	0.571029	2.389654	8.136967	607	CUFF.1486.2	1020
BnaA01g29580D	BnaA01g29580D	c	CUFF.1486	CUFF.1486.3	71	1.176429	0.498338	1.854520	6.466456	748	CUFF.1486.3	1020
BnaA01g29570D	BnaA01g29570D	=	CUFF.1487	CUFF.1487.1	100	3.038247	2.342093	3.734400	16.451603	1441	CUFF.1487.1	1101
BnaA01g29590D	BnaA01g29590D	c	CUFF.1488	CUFF.1488.1	100	2.939400	2.374370	3.504429	16.381180	2262	CUFF.1488.1	3471
BnaA01g29590D	BnaA01g29590D	j	CUFF.1488	CUFF.1488.2	31	0.912827	0.330300	1.495354	5.087154	1139	CUFF.1488.1	3471
BnaA01g29590D	BnaA01g29590D	c	CUFF.1489	CUFF.1489.1	100	1.559480	0.726399	2.392561	8.595807	685	CUFF.1489.1	3471
BnaA01g29610D	BnaA01g29610D	j	CUFF.1490	CUFF.1490.1	100	3.111458	2.537935	3.684980	17.602478	2170	CUFF.1490.1	2028
BnaA01g29630D	BnaA01g29630D	x	CUFF.1491	CUFF.1491.1	100	12.646780	11.629433	13.664128	68.907286	2584	CUFF.1491.1	2529
BnaA01g29660D	BnaA01g29660D	j	CUFF.1492	CUFF.1492.1	18	4.032614	3.166030	4.899199	22.554331	2361	CUFF.1492.3	2226
BnaA01g29660D	BnaA01g29660D	c	CUFF.1492	CUFF.1492.2	100	22.626272	20.252660	24.999885	126.548292	1374	CUFF.1492.3	2226
BnaA01g29660D	BnaA01g29660D	j	CUFF.1492	CUFF.1492.3	17	3.785377	3.007691	4.563063	21.171538	2363	CUFF.1492.3	2226
BnaA01g29660D	BnaA01g29660D	j	CUFF.1492	CUFF.1492.4	36	8.167481	6.950733	9.384228	45.680557	1933	CUFF.1492.3	2226
BnaA01g29680D	BnaA01g29680D	j	CUFF.1493	CUFF.1493.1	100	6.878747	5.789714	7.967779	38.020439	1449	CUFF.1493.1	1196
BnaA01g29690D	BnaA01g29690D	=	CUFF.1494	CUFF.1494.1	100	14.220868	13.029648	15.412088	79.234131	2793	CUFF.1494.1	3036
BnaA01g29710D	BnaA01g29710D	o	CUFF.1495	CUFF.1495.1	100	1.858976	1.272894	2.445059	10.075757	1585	CUFF.1495.1	1826
BnaA01g29710D	BnaA01g29710D	o	CUFF.1495	CUFF.1495.2	33	0.613142	0.205666	1.020619	3.323267	1569	CUFF.1495.1	1826
BnaA01g29770D	BnaA01g29770D	=	CUFF.1496	CUFF.1496.1	100	113.297361	106.114292	120.480431	623.195925	979	CUFF.1496.1	1561
[truncated: 72,384 more rows]
