# Supplementary material for: Differences in Alternative Splicing between Yellow and Black-Seeded Rapeseed
Source: Plants (Basel). 2020 Jul 31;9(8):977. doi: 10.3390/plants9080977 (PMC7465011; doi:10.3390/plants9080977)
Supplement: Supplementary file 1 [file plants-09-00977-s001.zip › Supplementary Materials/Table S1/SRR5591723.transcripts.gtf.tmap]

ref_gene_id	ref_id	class_code	cuff_gene_id	cuff_id	FMI	FPKM	FPKM_conf_lo	FPKM_conf_hi	cov	len	major_iso_id	ref_match_len
BnaA01g00060D	BnaA01g00060D	=	CUFF.1	CUFF.1.1	100	0.786302	0.376528	1.196077	4.109681	1168	CUFF.1.1	1106
BnaA01g00050D	BnaA01g00050D	=	CUFF.2	CUFF.2.1	100	27.164730	24.701174	29.628286	143.388102	1124	CUFF.2.1	1397
-	-	u	CUFF.3	CUFF.3.1	100	20893.752425	14998.312324	26789.192526	102548.315758	125	CUFF.3.2	-
-	-	u	CUFF.3	CUFF.3.2	80	16756.718601	13034.884545	20478.552657	82243.401530	137	CUFF.3.2	-
-	-	u	CUFF.3	CUFF.3.3	48	10095.656757	6884.278312	13307.035202	49550.342887	133	CUFF.3.2	-
BnaA01g00120D	BnaA01g00120D	=	CUFF.4	CUFF.4.1	100	2.296992	1.532017	3.061967	12.356630	1056	CUFF.4.1	1020
BnaA01g00030D	BnaA01g00030D	j	CUFF.5	CUFF.5.1	30	2.637065	1.950532	3.323599	14.140854	2238	CUFF.5.1	2168
BnaA01g00030D	BnaA01g00030D	j	CUFF.5	CUFF.5.2	100	8.654943	7.567255	9.742631	46.410792	2234	CUFF.5.1	2168
BnaA01g00180D	BnaA01g00180D	=	CUFF.6	CUFF.6.1	100	3.947698	3.088156	4.807240	21.404746	1348	CUFF.6.1	1296
BnaA01g00170D	BnaA01g00170D	=	CUFF.7	CUFF.7.1	100	8.736377	7.578102	9.894652	47.272571	1670	CUFF.7.1	1794
BnaA01g00130D	BnaA01g00130D	=	CUFF.8	CUFF.8.1	100	6.698986	5.281922	8.116050	36.618802	1267	CUFF.8.1	729
BnaA01g00130D	BnaA01g00130D	o	CUFF.9	CUFF.9.1	100	35.521349	31.375379	39.667319	194.171059	792	CUFF.8.1	729
BnaA01g00010D	BnaA01g00010D	o	CUFF.10	CUFF.10.1	100	351.360756	320.248477	382.473035	1942.967455	331	CUFF.10.1	607
BnaA01g00020D	BnaA01g00020D	j	CUFF.12	CUFF.12.1	100	35.329432	32.273612	38.385253	195.365977	1289	CUFF.12.1	819
BnaA01g00090D	BnaA01g00090D	=	CUFF.11	CUFF.11.1	100	8.103141	7.099965	9.106316	43.423667	2039	CUFF.11.1	2094
BnaA01g00100D	BnaA01g00100D	j	CUFF.13	CUFF.13.1	72	7.707874	6.487890	8.927858	41.667610	1466	CUFF.13.1	1362
BnaA01g00100D	BnaA01g00100D	c	CUFF.13	CUFF.13.2	100	10.737499	8.596377	12.878620	58.045306	815	CUFF.13.1	1362
BnaA01g00080D	BnaA01g00080D	=	CUFF.14	CUFF.14.1	100	98.486136	94.554546	102.417726	530.266639	1478	CUFF.14.1	609
BnaA01g00280D	BnaA01g00280D	=	CUFF.15	CUFF.15.1	100	0.774509	0.463492	1.085525	4.052474	1869	CUFF.15.1	1867
BnaA01g00310D	BnaA01g00310D	=	CUFF.16	CUFF.16.1	100	5.551574	4.358316	6.744831	30.138279	1012	CUFF.16.1	741
-	-	u	CUFF.17	CUFF.17.1	100	8.206584	5.536609	10.876560	45.148451	495	CUFF.17.2	-
-	-	u	CUFF.17	CUFF.17.2	72	5.920228	3.899588	7.940867	32.570080	571	CUFF.17.2	-
BnaA01g00360D	BnaA01g00360D	=	CUFF.19	CUFF.19.1	100	4.537060	3.651527	5.422594	24.494046	1370	CUFF.19.1	1299
BnaA01g00340D	BnaA01g00340D	=	CUFF.18	CUFF.18.1	100	1.563728	1.110014	2.017442	8.602415	1730	CUFF.18.1	1971
BnaA01g00320D	BnaA01g00320D	j	CUFF.20	CUFF.20.1	100	13.413124	11.962526	14.863722	71.845712	1502	CUFF.20.1	1684
BnaA01g00190D	BnaA01g00190D	j	CUFF.21	CUFF.21.1	100	28.413261	26.209114	30.617407	154.316192	2230	CUFF.21.1	2049
BnaA01g00200D	BnaA01g00200D	=	CUFF.22	CUFF.22.1	100	20.152041	18.739331	21.564751	109.448411	3829	CUFF.22.1	1433
BnaA01g00210D	BnaA01g00210D	=	CUFF.23	CUFF.23.1	100	102.021849	96.616993	107.426704	555.199463	1994	CUFF.23.1	2422
BnaA01g01250D	BnaA01g01250D	j	CUFF.24	CUFF.24.1	100	1.229094	0.650497	1.807692	6.349009	993	CUFF.24.1	1570
BnaA01g01310D	BnaA01g01310D	=	CUFF.25	CUFF.25.1	100	13.704331	12.336046	15.072616	74.104409	1990	CUFF.25.1	2123
BnaA01g01270D	BnaA01g01270D	j	CUFF.26	CUFF.26.1	15	1.036876	0.586858	1.486894	5.668527	1744	CUFF.26.1	1810
BnaA01g01270D	BnaA01g01270D	j	CUFF.26	CUFF.26.2	38	2.585355	1.848538	3.322172	14.133950	1616	CUFF.26.1	1810
BnaA01g01270D	BnaA01g01270D	j	CUFF.26	CUFF.26.3	100	6.833673	5.662414	8.004932	37.359202	1559	CUFF.26.1	1810
BnaA01g03130D	BnaA01g03130D	=	CUFF.27	CUFF.27.1	100	7.296113	5.664852	8.927375	39.377670	811	CUFF.27.1	849
BnaA01g03140D	BnaA01g03140D	=	CUFF.28	CUFF.28.1	100	5.576422	3.678361	7.474483	30.408895	560	CUFF.28.1	399
BnaA01g03210D	BnaA01g03210D	=	CUFF.29	CUFF.29.1	100	33.747753	29.107722	38.387783	179.913341	558	CUFF.29.1	701
BnaA01g03150D	BnaA01g03150D	=	CUFF.30	CUFF.30.1	100	110.847734	97.995614	123.699854	581.987330	391	CUFF.30.1	463
BnaA01g03120D	BnaA01g03120D	c	CUFF.31	CUFF.31.1	100	8.309770	6.975058	9.644482	45.268149	1471	CUFF.31.2	1435
BnaA01g03120D	BnaA01g03120D	j	CUFF.31	CUFF.31.2	33	2.741539	2.059576	3.423502	14.934758	2017	CUFF.31.2	1435
BnaA01g05830D	BnaA01g05830D	j	CUFF.32	CUFF.32.1	11	0.729302	0.310432	1.148172	3.860099	1474	CUFF.32.1	1489
BnaA01g05830D	BnaA01g05830D	j	CUFF.32	CUFF.32.2	21	1.483351	0.837370	2.129332	7.851182	1300	CUFF.32.1	1489
BnaA01g05830D	BnaA01g05830D	=	CUFF.32	CUFF.32.3	38	2.655306	1.875856	3.434757	14.054186	1474	CUFF.32.1	1489
BnaA01g05830D	BnaA01g05830D	j	CUFF.32	CUFF.32.4	17	1.215109	0.620706	1.809511	6.431410	1474	CUFF.32.1	1489
BnaA01g05830D	BnaA01g05830D	j	CUFF.32	CUFF.32.5	100	6.943508	3.673306	10.213710	36.751075	377	CUFF.32.1	1489
BnaA01g05840D	BnaA01g05840D	=	CUFF.33	CUFF.33.1	100	8.824348	7.829012	9.819685	47.237384	2277	CUFF.33.1	2396
BnaA01g05970D	BnaA01g05970D	e	CUFF.34	CUFF.34.1	100	1.630799	0.789096	2.472502	8.955933	705	CUFF.34.1	4125
BnaA01g05980D	BnaA01g05980D	c	CUFF.35	CUFF.35.1	100	1.775518	1.172635	2.378401	10.163155	1226	CUFF.35.1	1258
BnaA01g05960D	BnaA01g05960D	=	CUFF.36	CUFF.36.1	100	6.192475	4.924802	7.460148	33.981450	1042	CUFF.36.1	1183
BnaA01g05990D	BnaA01g05990D	j	CUFF.37	CUFF.37.1	26	0.363438	0.178730	0.548146	1.954003	3431	CUFF.37.1	3576
BnaA01g05990D	BnaA01g05990D	j	CUFF.37	CUFF.37.2	30	0.418546	0.201555	0.635537	2.250286	3429	CUFF.37.1	3576
BnaA01g05990D	BnaA01g05990D	j	CUFF.37	CUFF.37.3	100	1.382706	1.045722	1.719689	7.434035	3429	CUFF.37.1	3576
BnaA01g06000D	BnaA01g06000D	j	CUFF.38	CUFF.38.1	13	0.386312	0.078553	0.694071	2.101687	1651	CUFF.38.2	2379
BnaA01g06000D	BnaA01g06000D	=	CUFF.38	CUFF.38.2	100	3.087713	2.400126	3.775300	16.798350	1709	CUFF.38.2	2379
BnaA01g06030D	BnaA01g06030D	c	CUFF.39	CUFF.39.1	100	1.035413	0.650870	1.419956	5.581312	1600	CUFF.39.1	2230
BnaA01g05900D	BnaA01g05900D	j	CUFF.40	CUFF.40.1	14	1.912574	1.309982	2.515166	10.386950	1713	CUFF.40.1	1705
BnaA01g05900D	BnaA01g05900D	j	CUFF.40	CUFF.40.2	100	13.260543	11.782652	14.738434	72.016358	1706	CUFF.40.1	1705
BnaA01g05920D	BnaA01g05920D	=	CUFF.41	CUFF.41.1	100	35.480271	32.867337	38.093206	192.179154	1740	CUFF.41.1	1870
BnaA01g06040D	BnaA01g06040D	=	CUFF.42	CUFF.42.1	100	39.237650	35.779410	42.695891	213.200435	890	CUFF.42.1	879
BnaA01g05950D	BnaA01g05950D	=	CUFF.44	CUFF.44.1	100	52.658398	47.117443	58.199352	282.214996	646	CUFF.44.1	1049
BnaA01g06020D	BnaA01g06020D	=	CUFF.43	CUFF.43.1	100	15.259545	13.690957	16.828134	81.551636	1706	CUFF.43.1	1807
BnaA01g06010D	BnaA01g06010D	=	CUFF.45	CUFF.45.1	100	29.795558	27.537459	32.053658	161.941337	1885	CUFF.45.1	1930
BnaA01g06120D	BnaA01g06120D	j	CUFF.46	CUFF.46.1	100	6.369998	5.487998	7.251998	34.874574	2074	CUFF.46.1	1826
BnaA01g06120D	BnaA01g06120D	j	CUFF.46	CUFF.46.2	78	4.965574	3.319144	6.612005	27.185613	673	CUFF.46.1	1826
BnaA01g06100D	BnaA01g06100D	j	CUFF.47	CUFF.47.1	100	14.347587	13.034792	15.660383	78.550854	1882	CUFF.47.1	1792
BnaA01g06090D	BnaA01g06090D	x	CUFF.48	CUFF.48.1	100	36.794412	33.912433	39.676391	203.456034	1456	CUFF.48.1	1365
BnaA01g06470D	BnaA01g06470D	j	CUFF.49	CUFF.49.1	14	0.804070	0.155685	1.452455	4.363184	929	CUFF.49.2	1326
BnaA01g06470D	BnaA01g06470D	=	CUFF.49	CUFF.49.2	100	5.899411	4.501359	7.297463	32.012416	931	CUFF.49.2	1326
-	-	u	CUFF.51	CUFF.51.1	100	5.940349	3.967001	7.913697	33.273060	546	CUFF.51.1	-
BnaA01g06480D	BnaA01g06480D	p	CUFF.52	CUFF.52.1	100	80.626073	75.660507	85.591638	429.265972	886	CUFF.52.1	228
BnaA01g06540D	BnaA01g06540D	=	CUFF.54	CUFF.54.1	100	7.762220	6.219847	9.304593	43.383260	884	CUFF.54.1	1033
BnaA01g06570D	BnaA01g06570D	c	CUFF.55	CUFF.55.1	100	2.323841	1.126161	3.521521	12.548743	578	CUFF.55.1	773
BnaA01g06550D	BnaA01g06550D	j	CUFF.56	CUFF.56.1	100	22.996289	20.679217	25.313362	125.821970	1074	CUFF.56.1	927
BnaA01g06620D	BnaA01g06620D	j	CUFF.58	CUFF.58.1	100	7.520023	6.470620	8.569426	40.362344	1596	CUFF.58.1	780
BnaA01g06610D	BnaA01g06610D	=	CUFF.59	CUFF.59.1	100	12.276776	10.859483	13.694068	64.843439	1443	CUFF.59.1	1290
BnaA01g06680D	BnaA01g06680D	=	CUFF.60	CUFF.60.1	100	1.163790	0.821063	1.506516	6.183219	2261	CUFF.60.1	2448
BnaA01g06670D	BnaA01g06670D	j	CUFF.61	CUFF.61.1	43	0.553399	0.279710	0.827089	2.974674	2694	CUFF.61.1	2517
BnaA01g06670D	BnaA01g06670D	c	CUFF.61	CUFF.61.2	100	1.293037	0.800151	1.785923	6.950427	1665	CUFF.61.1	2517
BnaA01g06670D	BnaA01g06670D	j	CUFF.61	CUFF.61.3	63	0.815388	0.501826	1.128950	4.382936	2694	CUFF.61.1	2517
BnaA01g06700D	BnaA01g06700D	j	CUFF.62	CUFF.62.1	32	0.518503	0.182215	0.854792	2.792418	1883	CUFF.62.1	1940
BnaA01g06700D	BnaA01g06700D	j	CUFF.62	CUFF.62.2	19	0.299423	0.046812	0.552033	1.612551	1870	CUFF.62.1	1940
BnaA01g06700D	BnaA01g06700D	=	CUFF.62	CUFF.62.3	100	1.605206	1.088797	2.121614	8.644891	1869	CUFF.62.1	1940
BnaA01g06660D	BnaA01g06660D	o	CUFF.64	CUFF.64.1	100	15.782793	13.116664	18.448922	84.233717	880	CUFF.65.1	764
BnaA01g06660D	BnaA01g06660D	=	CUFF.65	CUFF.65.1	100	9.895938	8.258772	11.533105	52.815219	1294	CUFF.65.1	764
BnaA01g06760D	BnaA01g06760D	=	CUFF.67	CUFF.67.1	100	18.146478	15.996143	20.296813	96.653170	1128	CUFF.67.1	1154
BnaA01g06750D	BnaA01g06750D	=	CUFF.68	CUFF.68.1	100	36.973896	33.858868	40.088924	200.854446	1006	CUFF.68.1	1129
BnaA01g06800D	BnaA01g06800D	j	CUFF.70	CUFF.70.1	100	4.660112	4.000763	5.319462	24.594132	2611	CUFF.70.1	2513
BnaA01g06800D	BnaA01g06800D	j	CUFF.70	CUFF.70.2	66	3.097484	1.991423	4.203546	16.347233	832	CUFF.70.1	2513
BnaA01g05760D	BnaA01g05760D	e	CUFF.50	CUFF.50.1	100	17.107162	15.930369	18.283954	92.695567	2674	CUFF.50.1	1118
BnaA01g05770D	BnaA01g05770D	j	CUFF.53	CUFF.53.1	100	1.065693	0.667177	1.464209	5.893826	1893	CUFF.53.2	2208
BnaA01g05770D	BnaA01g05770D	j	CUFF.53	CUFF.53.2	41	0.438665	0.161586	0.715743	2.426040	1976	CUFF.53.2	2208
BnaA01g05780D	BnaA01g05780D	=	CUFF.57	CUFF.57.1	100	28.386748	24.514554	32.258942	153.783574	624	CUFF.57.1	609
BnaA01g05800D	BnaA01g05800D	=	CUFF.63	CUFF.63.1	100	1.549762	1.173724	1.925800	8.162895	2430	CUFF.63.1	1668
BnaA01g05810D	BnaA01g05810D	j	CUFF.66	CUFF.66.1	100	2.200367	1.670677	2.730057	11.745584	1817	CUFF.66.1	1856
BnaA01g05820D	BnaA01g05820D	j	CUFF.69	CUFF.69.1	37	7.786700	6.376948	9.196451	42.296633	1356	CUFF.69.1	1347
BnaA01g05820D	BnaA01g05820D	c	CUFF.69	CUFF.69.2	100	21.300552	18.601502	23.999602	115.702631	1014	CUFF.69.1	1347
BnaA01g06780D	BnaA01g06780D	=	CUFF.71	CUFF.71.1	100	27.601201	24.863096	30.339307	151.346908	1125	CUFF.71.1	1333
BnaA01g06810D	BnaA01g06810D	=	CUFF.72	CUFF.72.1	100	30.653862	28.889294	32.418430	166.628106	2164	CUFF.72.1	2180
BnaA01g06500D	BnaA01g06500D	j	CUFF.73	CUFF.73.1	100	0.855013	0.302942	1.407085	4.659719	811	CUFF.73.1	870
BnaA01g06520D	BnaA01g06520D	j	CUFF.74	CUFF.74.1	100	6.656362	5.519159	7.793566	36.681884	1328	CUFF.74.1	952
BnaA01g06530D	BnaA01g06530D	j	CUFF.75	CUFF.75.1	87	28.645773	26.338317	30.953229	155.531401	1986	CUFF.75.1	2204
BnaA01g06530D	BnaA01g06530D	c	CUFF.75	CUFF.75.2	100	33.015206	29.861164	36.169247	179.255109	1289	CUFF.75.1	2204
BnaA01g07430D	BnaA01g07430D	=	CUFF.76	CUFF.76.1	100	13.447911	10.581842	16.313980	75.220000	565	CUFF.76.1	704
BnaA01g07450D	BnaA01g07450D	o	CUFF.77	CUFF.77.1	34	0.662165	0.225608	1.098723	3.617620	1472	CUFF.77.1	716
BnaA01g07450D	BnaA01g07450D	o	CUFF.77	CUFF.77.2	100	1.959891	1.316326	2.603456	10.707508	1472	CUFF.77.1	716
BnaA01g07420D	BnaA01g07420D	j	CUFF.78	CUFF.78.1	15	0.323064	0.130559	0.515569	1.749617	3192	CUFF.78.1	2951
BnaA01g07420D	BnaA01g07420D	j	CUFF.78	CUFF.78.2	100	2.118543	1.708371	2.528715	11.473385	3095	CUFF.78.1	2951
BnaA01g07360D	BnaA01g07360D	=	CUFF.79	CUFF.79.1	100	71.632704	64.701240	78.564168	387.014224	605	CUFF.79.1	634
BnaA01g07460D	BnaA01g07460D	j	CUFF.80	CUFF.80.1	65	3.779666	2.652696	4.906636	20.709696	1064	CUFF.80.1	1072
BnaA01g07460D	BnaA01g07460D	=	CUFF.80	CUFF.80.2	100	5.838105	4.354154	7.322057	31.988378	929	CUFF.80.1	1072
BnaA01g07470D	BnaA01g07470D	=	CUFF.81	CUFF.81.1	100	77.993396	65.787129	90.199662	430.010522	334	CUFF.81.1	414
BnaA01g07450D	BnaA01g07450D	c	CUFF.82	CUFF.82.1	100	54.675993	48.383142	60.968845	294.743831	558	CUFF.82.1	716
BnaA01g07480D	BnaA01g07480D	j	CUFF.83	CUFF.83.1	100	9.066230	8.433567	9.698894	49.177954	4704	CUFF.83.1	4540
-	-	u	CUFF.84	CUFF.84.1	100	16.202621	13.909589	18.495653	88.673904	911	CUFF.84.1	-
BnaA01g07540D	BnaA01g07540D	j	CUFF.85	CUFF.85.1	100	34.117192	30.766690	37.467694	185.533214	974	CUFF.85.1	1120
BnaA01g07600D	BnaA01g07600D	j	CUFF.86	CUFF.86.1	16	3.936289	3.179997	4.692581	21.188953	2431	CUFF.86.1	1425
BnaA01g07600D	BnaA01g07600D	j	CUFF.86	CUFF.86.2	100	24.098471	22.242893	25.954048	129.721506	2352	CUFF.86.1	1425
BnaA01g07600D	BnaA01g07600D	i	CUFF.87	CUFF.87.1	100	6.391465	3.832570	8.950360	34.383425	431	CUFF.87.1	1425
BnaA01g08790D	BnaA01g08790D	=	CUFF.88	CUFF.88.1	100	7.027452	5.835330	8.219573	38.439493	1202	CUFF.88.1	885
BnaA01g08770D	BnaA01g08770D	=	CUFF.89	CUFF.89.1	100	8.349812	6.990816	9.708808	45.547200	1120	CUFF.89.1	1231
BnaA01g08820D	BnaA01g08820D	=	CUFF.90	CUFF.90.1	100	2.807257	1.879833	3.734681	14.366227	923	CUFF.90.1	787
BnaA01g09090D	BnaA01g09090D	=	CUFF.91	CUFF.91.1	100	0.485969	0.235146	0.736792	2.673216	1788	CUFF.91.1	1746
BnaA01g09130D	BnaA01g09130D	j	CUFF.92	CUFF.92.1	100	0.837752	0.449853	1.225651	4.564878	1781	CUFF.92.1	2038
BnaA01g09130D	BnaA01g09130D	j	CUFF.92	CUFF.92.2	62	0.519612	0.196464	0.842759	2.831343	1772	CUFF.92.1	2038
BnaA01g09180D	BnaA01g09180D	=	CUFF.93	CUFF.93.1	100	9.750303	5.160337	14.340270	53.258922	325	CUFF.93.1	465
BnaA01g09190D	BnaA01g09190D	=	CUFF.94	CUFF.94.1	100	2.821012	1.987709	3.654315	15.628261	1034	CUFF.94.1	237
BnaA01g09140D	BnaA01g09140D	o	CUFF.96	CUFF.96.1	100	18.128640	16.506433	19.750847	97.923222	1598	CUFF.96.1	717
BnaA01g09210D	BnaA01g09210D	=	CUFF.97	CUFF.97.1	100	3.256417	2.211125	4.301709	18.243606	832	CUFF.97.1	675
BnaA01g09110D	BnaA01g09110D	j	CUFF.95	CUFF.95.1	50	0.982114	0.478140	1.486088	5.434220	1491	CUFF.95.1	1019
BnaA01g09110D	BnaA01g09110D	=	CUFF.95	CUFF.95.2	100	1.954126	1.285026	2.623227	10.812545	1491	CUFF.95.1	1019
BnaA01g09120D	BnaA01g09120D	=	CUFF.98	CUFF.98.1	100	14.080936	10.796920	17.364952	77.912442	557	CUFF.98.1	538
BnaA01g09220D	BnaA01g09220D	j	CUFF.99	CUFF.99.1	93	0.519158	0.206909	0.831407	2.762008	1825	CUFF.99.3	1721
BnaA01g09220D	BnaA01g09220D	j	CUFF.99	CUFF.99.2	54	0.301098	0.072115	0.530081	1.601893	1826	CUFF.99.3	1721
BnaA01g09220D	BnaA01g09220D	j	CUFF.99	CUFF.99.3	100	0.555978	0.238585	0.873372	2.957898	1829	CUFF.99.3	1721
BnaA01g09250D	BnaA01g09250D	j	CUFF.100	CUFF.100.1	100	6.595176	4.949237	8.241114	35.820766	744	CUFF.100.1	836
BnaA01g09410D	BnaA01g09410D	=	CUFF.101	CUFF.101.1	100	3.868985	2.479380	5.258590	21.473008	639	CUFF.101.1	519
BnaA01g09390D	BnaA01g09390D	j	CUFF.103	CUFF.103.1	100	28.152085	23.619878	32.684291	155.960636	510	CUFF.103.1	837
BnaA01g09400D	BnaA01g09400D	=	CUFF.102	CUFF.102.1	100	8.407073	6.274725	10.539421	46.912050	622	CUFF.102.1	667
BnaA01g09440D	BnaA01g09440D	=	CUFF.104	CUFF.104.1	100	1.072085	0.505880	1.638290	5.729108	907	CUFF.104.1	591
BnaA01g09460D	BnaA01g09460D	=	CUFF.105	CUFF.105.1	100	1.376326	0.594087	2.158565	7.342697	708	CUFF.105.1	501
BnaA01g09360D	BnaA01g09360D	j	CUFF.106	CUFF.106.1	100	3.651585	2.944114	4.359055	19.189701	2368	CUFF.106.1	1594
BnaA01g09360D	BnaA01g09360D	j	CUFF.106	CUFF.106.2	80	2.914512	2.104578	3.724446	15.316259	1602	CUFF.106.1	1594
BnaA01g09360D	BnaA01g09360D	j	CUFF.106	CUFF.106.3	68	2.475873	1.704620	3.247125	13.011133	1642	CUFF.106.1	1594
BnaA01g09370D	BnaA01g09370D	=	CUFF.107	CUFF.107.1	100	2.270081	1.789210	2.750953	12.364411	2277	CUFF.107.1	2041
BnaA01g09380D	BnaA01g09380D	=	CUFF.108	CUFF.108.1	100	22.592498	18.697298	26.487698	123.054139	557	CUFF.108.1	631
BnaA01g09430D	BnaA01g09430D	=	CUFF.110	CUFF.110.1	100	0.690802	0.380223	1.001381	3.730346	2160	CUFF.110.1	2181
BnaA01g09430D	BnaA01g09430D	j	CUFF.110	CUFF.110.2	75	0.518347	0.193907	0.842786	2.799085	1706	CUFF.110.1	2181
BnaA01g09490D	BnaA01g09490D	=	CUFF.109	CUFF.109.1	100	2.146247	1.186416	3.106077	11.960293	696	CUFF.109.1	720
BnaA01g09500D	BnaA01g09500D	=	CUFF.111	CUFF.111.1	100	2.228521	0.935977	3.521064	12.435978	588	CUFF.112.1	1333
BnaA01g09500D	BnaA01g09500D	e	CUFF.112	CUFF.112.1	100	0.744254	0.303210	1.185297	4.153215	1233	CUFF.112.1	1333
BnaA01g09430D	BnaA01g09430D	o	CUFF.113	CUFF.113.1	100	1.892488	1.583866	2.201110	10.358679	4905	CUFF.113.1	2181
BnaA01g09430D	BnaA01g09430D	o	CUFF.113	CUFF.113.2	15	0.274872	0.131162	0.418582	1.504535	4905	CUFF.113.1	2181
BnaA01g09260D	BnaA01g09260D	j	CUFF.114	CUFF.114.1	100	2.225965	1.815184	2.636745	11.969248	3431	CUFF.114.1	2270
BnaA01g09270D	BnaA01g09270D	=	CUFF.115	CUFF.115.1	100	6.078005	4.978462	7.177548	32.682076	1458	CUFF.115.1	1390
BnaA01g09520D	BnaA01g09520D	e	CUFF.116	CUFF.116.1	100	5.308945	4.502358	6.115531	28.205632	1867	CUFF.116.1	1404
BnaA01g09570D	BnaA01g09570D	=	CUFF.117	CUFF.117.1	100	2.536324	1.904468	3.168180	12.830874	1523	CUFF.117.1	1293
BnaA01g09620D	BnaA01g09620D	=	CUFF.118	CUFF.118.1	100	5.050578	3.768390	6.332766	27.240697	863	CUFF.118.1	955
BnaA01g09560D	BnaA01g09560D	=	CUFF.119	CUFF.119.1	100	0.435902	0.241018	0.630785	2.379645	2520	CUFF.119.1	2610
BnaA01g09530D	BnaA01g09530D	j	CUFF.121	CUFF.121.1	100	7.744308	6.623047	8.865568	42.407925	1676	CUFF.121.1	1635
BnaA01g09530D	BnaA01g09530D	c	CUFF.121	CUFF.121.2	97	7.501320	5.721296	9.281344	41.077323	823	CUFF.121.1	1635
BnaA01g09540D	BnaA01g09540D	=	CUFF.120	CUFF.120.1	100	25.477596	21.336493	29.618700	140.954887	560	CUFF.120.1	759
BnaA01g09550D	BnaA01g09550D	=	CUFF.122	CUFF.122.1	100	2.039193	1.216881	2.861505	11.174002	862	CUFF.122.1	673
BnaA01g08800D	BnaA01g08800D	=	CUFF.123	CUFF.123.1	100	220.041120	206.790641	233.291599	1171.012837	730	CUFF.123.1	690
BnaA01g08810D	BnaA01g08810D	=	CUFF.124	CUFF.124.1	100	15.765737	14.491640	17.039833	83.901954	3076	CUFF.124.1	1570
-	-	u	CUFF.125	CUFF.125.1	100	4.519990	2.392601	6.647379	24.664378	493	CUFF.125.2	-
-	-	u	CUFF.125	CUFF.125.2	95	4.313989	2.964795	5.663182	23.540284	786	CUFF.125.2	-
BnaA01g10840D	BnaA01g10840D	j	CUFF.126	CUFF.126.1	80	0.580551	0.358709	0.802392	3.161687	3623	CUFF.126.1	3336
BnaA01g10840D	BnaA01g10840D	j	CUFF.126	CUFF.126.2	100	0.723063	0.478701	0.967425	3.937811	3537	CUFF.126.1	3336
BnaA01g10970D	BnaA01g10970D	c	CUFF.127	CUFF.127.1	100	1.011709	0.425383	1.598034	5.558660	819	CUFF.127.1	1776
BnaA01g10990D	BnaA01g10990D	j	CUFF.129	CUFF.129.1	21	0.852086	0.171353	1.532820	4.680556	902	CUFF.129.1	1007
BnaA01g10990D	BnaA01g10990D	=	CUFF.129	CUFF.129.2	100	3.967128	2.747401	5.186855	21.791651	902	CUFF.129.1	1007
BnaA01g10990D	BnaA01g10990D	j	CUFF.129	CUFF.129.3	21	0.852086	0.203148	1.501025	4.680556	902	CUFF.129.1	1007
BnaA01g10960D	BnaA01g10960D	j	CUFF.128	CUFF.128.1	75	0.434197	0.234283	0.634111	2.414190	3369	CUFF.128.1	2228
BnaA01g10960D	BnaA01g10960D	j	CUFF.128	CUFF.128.2	50	0.288818	0.108242	0.469393	1.605863	3369	CUFF.128.1	2228
BnaA01g10960D	BnaA01g10960D	j	CUFF.128	CUFF.128.3	100	0.577660	0.347466	0.807855	3.211866	3369	CUFF.128.1	2228
BnaA01g10910D	BnaA01g10910D	x	CUFF.130	CUFF.130.1	100	8.568609	7.074937	10.062281	47.140767	1049	CUFF.130.1	726
BnaA01g10930D	BnaA01g10930D	x	CUFF.131	CUFF.131.1	100	16.702681	14.571482	18.833880	91.890899	1056	CUFF.131.1	672
BnaA01g10920D	BnaA01g10920D	x	CUFF.132	CUFF.132.1	100	9.146944	7.804078	10.489810	49.808186	1250	CUFF.132.1	753
BnaA01g09640D	BnaA01g09640D	c	CUFF.133	CUFF.133.1	100	13.774539	12.337786	15.211293	74.056281	1807	CUFF.133.1	2275
BnaA01g09650D	BnaA01g09650D	j	CUFF.134	CUFF.134.1	100	1.839632	1.503369	2.175894	9.877495	3637	CUFF.134.1	3370
BnaA01g09660D	BnaA01g09660D	x	CUFF.135	CUFF.135.1	100	1.767502	1.255971	2.279032	9.567175	1609	CUFF.135.1	981
BnaA01g09700D	BnaA01g09700D	=	CUFF.136	CUFF.136.1	100	0.991556	0.462272	1.520840	5.451778	977	CUFF.136.1	1216
BnaA01g09710D	BnaA01g09710D	j	CUFF.137	CUFF.137.1	100	6.954523	5.948759	7.960286	37.346478	1726	CUFF.137.1	2009
BnaA01g09730D	BnaA01g09730D	j	CUFF.138	CUFF.138.1	100	1.356928	0.541516	2.172340	7.527881	673	CUFF.138.1	1632
BnaA01g09730D	BnaA01g09730D	j	CUFF.139	CUFF.139.1	100	11.002331	9.000102	13.004559	61.107888	819	CUFF.139.1	1632
BnaA01g09740D	BnaA01g09740D	j	CUFF.140	CUFF.140.1	13	1.332479	0.816502	1.848456	7.294876	1946	CUFF.140.1	1764
BnaA01g09740D	BnaA01g09740D	j	CUFF.140	CUFF.140.2	14	1.431391	0.935230	1.927553	7.836389	1945	CUFF.140.1	1764
BnaA01g09740D	BnaA01g09740D	j	CUFF.140	CUFF.140.3	100	10.262506	8.806864	11.718148	56.183784	1404	CUFF.140.1	1764
BnaA01g09760D	BnaA01g09760D	j	CUFF.141	CUFF.141.1	100	8.994047	7.277039	10.711055	49.337504	969	CUFF.141.2	1047
BnaA01g09760D	BnaA01g09760D	j	CUFF.141	CUFF.141.2	51	4.565559	3.281824	5.849293	25.044705	972	CUFF.141.2	1047
BnaA01g09770D	BnaA01g09770D	c	CUFF.142	CUFF.142.1	100	2.623885	1.750044	3.497727	13.691442	955	CUFF.142.1	1113
BnaA01g09790D	BnaA01g09790D	j	CUFF.143	CUFF.143.1	100	2.805918	2.094524	3.517312	14.950030	1383	CUFF.143.1	1020
BnaA01g09800D	BnaA01g09800D	=	CUFF.144	CUFF.144.1	100	11.109456	8.823261	13.395651	61.954378	685	CUFF.144.1	1111
BnaA01g09810D	BnaA01g09810D	c	CUFF.145	CUFF.145.1	100	1.655653	1.093471	2.217836	8.815257	1297	CUFF.145.1	1891
-	-	u	CUFF.146	CUFF.146.1	100	1.286534	0.731825	1.841242	7.121550	1110	CUFF.146.1	-
BnaA01g09820D	BnaA01g09820D	c	CUFF.147	CUFF.147.1	100	1.945873	1.299465	2.592280	10.712196	1165	CUFF.147.1	3297
BnaA01g09820D	BnaA01g09820D	j	CUFF.148	CUFF.148.1	100	2.888300	2.318297	3.458302	15.736759	2365	CUFF.148.1	3297
BnaA01g09820D	BnaA01g09820D	j	CUFF.148	CUFF.148.2	33	0.956666	0.580965	1.332366	5.212345	2289	CUFF.148.1	3297
BnaA01g09830D	BnaA01g09830D	j	CUFF.149	CUFF.149.1	96	9.306846	8.333229	10.280463	51.026839	2607	CUFF.149.1	2587
BnaA01g09830D	BnaA01g09830D	c	CUFF.149	CUFF.149.2	100	9.708491	7.457764	11.959218	53.228946	694	CUFF.149.1	2587
BnaA01g09860D	BnaA01g09860D	e	CUFF.150	CUFF.150.1	100	9.817499	7.639781	11.995218	52.905563	669	CUFF.151.1	2398
BnaA01g09860D	BnaA01g09860D	j	CUFF.151	CUFF.151.1	100	11.703957	10.443659	12.964255	63.071502	2024	CUFF.151.1	2398
BnaA01g09860D	BnaA01g09860D	c	CUFF.151	CUFF.151.2	92	10.755447	8.012334	13.498560	57.960074	603	CUFF.151.1	2398
BnaA01g11920D	BnaA01g11920D	c	CUFF.167	CUFF.167.1	100	4.743796	3.985320	5.502271	25.778686	2341	CUFF.167.1	2412
BnaA01g11920D	BnaA01g11920D	j	CUFF.167	CUFF.167.2	32	1.529525	0.981987	2.077064	8.311732	2036	CUFF.167.1	2412
BnaA01g11950D	BnaA01g11950D	c	CUFF.168	CUFF.168.1	100	9.917748	8.216879	11.618616	53.514512	911	CUFF.168.1	1115
BnaA01g12010D	BnaA01g12010D	=	CUFF.169	CUFF.169.1	100	4.461591	3.449801	5.473382	23.158366	1118	CUFF.169.1	1168
BnaA01g12060D	BnaA01g12060D	=	CUFF.171	CUFF.171.1	100	7.744719	6.312720	9.176718	41.016691	976	CUFF.171.1	1107
BnaA01g11930D	BnaA01g11930D	j	CUFF.172	CUFF.172.1	100	6.708939	5.852560	7.565319	35.842562	2496	CUFF.172.1	2521
BnaA01g11940D	BnaA01g11940D	=	CUFF.173	CUFF.173.1	100	3.729180	3.175124	4.283237	19.923176	3239	CUFF.173.1	1203
BnaA01g12040D	BnaA01g12040D	=	CUFF.174	CUFF.174.1	100	56.065889	50.260760	61.871017	300.490346	636	CUFF.174.1	844
BnaA01g12080D	BnaA01g12080D	=	CUFF.175	CUFF.175.1	100	7.217121	6.031719	8.402523	39.303866	1331	CUFF.175.1	1396
BnaA01g12100D	BnaA01g12100D	=	CUFF.177	CUFF.177.1	100	6.280028	5.312948	7.247109	32.792997	1674	CUFF.177.1	1577
BnaA01g12090D	BnaA01g12090D	e	CUFF.176	CUFF.176.1	100	2.437973	1.226910	3.649036	13.242365	786	CUFF.178.1	1783
BnaA01g12090D	BnaA01g12090D	=	CUFF.178	CUFF.178.1	100	5.802750	4.837971	6.767529	31.518862	1837	CUFF.178.1	1783
BnaA01g12090D	BnaA01g12090D	j	CUFF.178	CUFF.178.2	37	2.144367	1.405720	2.883014	11.647582	1436	CUFF.178.1	1783
BnaA01g12130D	BnaA01g12130D	=	CUFF.179	CUFF.179.1	100	3.493204	2.388254	4.598155	17.887988	813	CUFF.179.1	2112
BnaA01g08850D	BnaA01g08850D	x	CUFF.152	CUFF.152.1	100	15.770403	14.542253	16.998552	86.596492	3204	CUFF.152.1	1878
BnaA01g08850D	BnaA01g08850D	=	CUFF.153	CUFF.153.1	100	102.175434	96.331464	108.019404	561.053151	1488	CUFF.153.1	1878
BnaA01g08890D	BnaA01g08890D	e	CUFF.154	CUFF.154.1	100	5.244918	4.190861	6.298974	28.187001	1238	CUFF.155.1	2126
BnaA01g08890D	BnaA01g08890D	j	CUFF.155	CUFF.155.1	100	16.980973	15.262771	18.699175	91.258384	1614	CUFF.155.1	2126
BnaA01g08900D	BnaA01g08900D	j	CUFF.156	CUFF.156.1	100	7.573793	6.652820	8.494767	40.811366	2241	CUFF.156.1	2559
BnaA01g08910D	BnaA01g08910D	j	CUFF.157	CUFF.157.1	13	3.460016	2.026753	4.893279	19.090722	753	CUFF.157.2	863
BnaA01g08910D	BnaA01g08910D	=	CUFF.157	CUFF.157.2	100	25.669714	22.319888	29.019540	141.633268	777	CUFF.157.2	863
BnaA01g08920D	BnaA01g08920D	e	CUFF.158	CUFF.158.1	100	1.168585	0.506001	1.831170	6.423292	815	CUFF.158.1	666
BnaA01g08920D	BnaA01g08920D	=	CUFF.159	CUFF.159.1	100	13.713479	10.476902	16.950056	75.378046	515	CUFF.158.1	666
BnaA01g08930D	BnaA01g08930D	j	CUFF.160	CUFF.160.1	100	2.525271	2.049555	3.000986	13.699851	2608	CUFF.160.1	2249
BnaA01g08940D	BnaA01g08940D	=	CUFF.161	CUFF.161.1	100	1.509389	1.212047	1.806731	8.188588	3824	CUFF.161.1	3243
BnaA01g08950D	BnaA01g08950D	j	CUFF.162	CUFF.162.1	55	5.776115	5.011873	6.540356	31.467879	2703	CUFF.162.1	2478
BnaA01g08950D	BnaA01g08950D	j	CUFF.162	CUFF.162.2	98	10.380993	8.179194	12.582792	56.554945	767	CUFF.162.1	2478
BnaA01g08950D	BnaA01g08950D	j	CUFF.162	CUFF.162.3	100	10.552144	8.643317	12.460970	57.487360	962	CUFF.162.1	2478
BnaA01g08950D	BnaA01g08950D	x	CUFF.163	CUFF.163.1	100	17.985478	14.512673	21.458283	97.983661	555	CUFF.163.1	2478
BnaA01g08960D	BnaA01g08960D	c	CUFF.164	CUFF.164.1	100	0.650371	0.230435	1.070307	3.652013	989	CUFF.164.1	1320
BnaA01g08990D	BnaA01g08990D	c	CUFF.165	CUFF.165.1	100	6.352811	1.513744	11.191878	32.724647	280	CUFF.165.1	2234
BnaA01g09030D	BnaA01g09030D	=	CUFF.166	CUFF.166.1	100	8.526879	6.627037	10.426722	46.100247	772	CUFF.166.1	973
BnaA01g09040D	BnaA01g09040D	j	CUFF.170	CUFF.170.1	100	1.575809	1.154294	1.997325	8.547054	2246	CUFF.170.1	3012
BnaA01g09040D	BnaA01g09040D	j	CUFF.170	CUFF.170.2	57	0.902153	0.532816	1.271490	4.893201	1837	CUFF.170.1	3012
BnaA01g09040D	BnaA01g09040D	j	CUFF.170	CUFF.170.3	72	1.142438	0.718565	1.566311	6.196487	1655	CUFF.170.1	3012
BnaA01g12110D	BnaA01g12110D	=	CUFF.180	CUFF.180.1	100	3.116765	2.194396	4.039134	16.935009	1080	CUFF.180.2	636
BnaA01g12110D	BnaA01g12110D	j	CUFF.180	CUFF.180.2	25	0.777061	0.261856	1.292266	4.222179	1130	CUFF.180.2	636
BnaA01g12120D	BnaA01g12120D	=	CUFF.181	CUFF.181.1	100	5.023940	3.647002	6.400878	27.756710	770	CUFF.181.1	527
BnaA01g12170D	BnaA01g12170D	=	CUFF.182	CUFF.182.1	100	2.998303	2.238133	3.758473	16.263994	1310	CUFF.182.1	1435
BnaA01g12160D	BnaA01g12160D	j	CUFF.183	CUFF.183.1	21	0.492518	0.170891	0.814146	2.659005	1865	CUFF.183.1	1763
BnaA01g12160D	BnaA01g12160D	j	CUFF.183	CUFF.183.2	20	0.469275	0.159489	0.779061	2.533521	1865	CUFF.183.1	1763
BnaA01g12160D	BnaA01g12160D	j	CUFF.183	CUFF.183.3	100	2.337998	1.740751	2.935245	12.622377	1865	CUFF.183.1	1763
BnaA01g12200D	BnaA01g12200D	j	CUFF.184	CUFF.184.1	23	0.765312	0.167646	1.362977	4.111593	932	CUFF.184.1	775
BnaA01g12200D	BnaA01g12200D	=	CUFF.184	CUFF.184.2	100	3.391174	2.214037	4.568310	18.218884	832	CUFF.184.1	775
BnaA01g12270D	BnaA01g12270D	=	CUFF.185	CUFF.185.1	100	6.303901	4.675518	7.932285	32.501283	721	CUFF.185.1	1795
BnaA01g12190D	BnaA01g12190D	=	CUFF.188	CUFF.188.1	100	117.553275	109.019687	126.086863	645.583670	561	CUFF.188.1	766
BnaA01g12140D	BnaA01g12140D	e	CUFF.186	CUFF.186.1	100	1.971246	1.389384	2.553109	10.637089	1656	CUFF.186.1	1610
BnaA01g12140D	BnaA01g12140D	j	CUFF.187	CUFF.187.1	100	8.794968	7.379461	10.210475	47.458743	1238	CUFF.186.1	1610
BnaA01g12150D	BnaA01g12150D	j	CUFF.189	CUFF.189.1	67	1.161326	0.660150	1.662502	6.371570	1601	CUFF.189.2	2394
BnaA01g12150D	BnaA01g12150D	j	CUFF.189	CUFF.189.2	62	1.076735	0.572922	1.580549	5.907467	1603	CUFF.189.2	2394
BnaA01g12150D	BnaA01g12150D	j	CUFF.189	CUFF.189.3	100	1.731143	1.097918	2.364368	9.497851	1601	CUFF.189.2	2394
BnaA01g12150D	BnaA01g12150D	j	CUFF.189	CUFF.189.4	93	1.615698	0.929245	2.302151	8.864465	1374	CUFF.189.2	2394
BnaA01g12290D	BnaA01g12290D	e	CUFF.190	CUFF.190.1	100	5.997583	4.389741	7.605425	30.942635	709	CUFF.190.1	555
BnaA01g12570D	BnaA01g12570D	j	CUFF.191	CUFF.191.1	100	8.719393	7.093233	10.345553	47.025174	886	CUFF.191.1	1114
BnaA01g12560D	BnaA01g12560D	j	CUFF.192	CUFF.192.1	100	1.965256	1.320569	2.609943	10.448655	1274	CUFF.192.1	1707
BnaA01g12560D	BnaA01g12560D	x	CUFF.193	CUFF.193.1	100	3.970223	1.580566	6.359879	21.108442	413	CUFF.193.1	1707
BnaA01g12560D	BnaA01g12560D	x	CUFF.194	CUFF.194.1	100	2.640133	1.285039	3.995227	14.036770	539	CUFF.194.1	1707
BnaA01g12580D	BnaA01g12580D	j	CUFF.195	CUFF.195.1	100	0.475380	0.211687	0.739073	2.577143	1568	CUFF.195.1	2049
BnaA01g12540D	BnaA01g12540D	j	CUFF.196	CUFF.196.1	100	12.046259	10.408468	13.684050	66.414416	1223	CUFF.196.1	1063
BnaA01g12740D	BnaA01g12740D	j	CUFF.197	CUFF.197.1	100	0.606716	0.321104	0.892329	3.456131	1760	CUFF.197.1	6420
BnaA01g12730D	BnaA01g12730D	j	CUFF.200	CUFF.200.1	26	0.668954	0.325871	1.012036	3.682343	2202	CUFF.200.2	1857
BnaA01g12730D	BnaA01g12730D	j	CUFF.200	CUFF.200.2	100	2.572203	2.033239	3.111167	14.159028	2369	CUFF.200.2	1857
BnaA01g12860D	BnaA01g12860D	=	CUFF.204	CUFF.204.1	100	0.814805	0.362833	1.266778	4.620600	1017	CUFF.204.1	893
BnaA01g12800D	BnaA01g12800D	j	CUFF.206	CUFF.206.1	32	0.353470	0.121909	0.585031	1.922845	2484	CUFF.206.1	2729
BnaA01g12800D	BnaA01g12800D	j	CUFF.206	CUFF.206.2	64	0.708846	0.419331	0.998361	3.856057	2482	CUFF.206.1	2729
BnaA01g12800D	BnaA01g12800D	c	CUFF.206	CUFF.206.3	100	1.108204	0.531838	1.684571	6.028528	1003	CUFF.206.1	2729
BnaA01g12810D	BnaA01g12810D	j	CUFF.208	CUFF.208.1	100	4.660573	3.790155	5.530992	25.016358	1527	CUFF.208.1	1469
BnaA01g12530D	BnaA01g12530D	=	CUFF.214	CUFF.214.1	100	109.499886	104.788488	114.211284	601.485362	1200	CUFF.214.1	1271
BnaA01g12310D	BnaA01g12310D	=	CUFF.198	CUFF.198.1	100	5.164794	4.209823	6.119765	27.489802	1341	CUFF.198.1	1524
BnaA01g12320D	BnaA01g12320D	j	CUFF.199	CUFF.199.1	16	0.826987	0.360247	1.293727	4.458458	1651	CUFF.199.2	1301
BnaA01g12320D	BnaA01g12320D	j	CUFF.199	CUFF.199.2	100	5.135775	4.234777	6.036773	27.688027	1733	CUFF.199.2	1301
BnaA01g12340D	BnaA01g12340D	=	CUFF.201	CUFF.201.1	100	3.586973	2.254996	4.918951	18.217040	643	CUFF.201.1	677
BnaA01g12360D	BnaA01g12360D	j	CUFF.202	CUFF.202.1	78	13.454363	11.829460	15.079265	72.275254	1511	CUFF.202.1	1420
BnaA01g12360D	BnaA01g12360D	c	CUFF.202	CUFF.202.2	100	17.205088	14.412840	19.997336	92.423710	805	CUFF.202.1	1420
BnaA01g12380D	BnaA01g12380D	e	CUFF.203	CUFF.203.1	100	5.092953	4.081273	6.104634	27.294905	1214	CUFF.203.1	1689
BnaA01g12380D	BnaA01g12380D	c	CUFF.205	CUFF.205.1	100	2.089208	0.883969	3.294448	11.223790	534	CUFF.205.1	1689
BnaA01g12390D	BnaA01g12390D	j	CUFF.207	CUFF.207.1	100	3.007364	2.267449	3.747279	16.267760	1347	CUFF.207.1	1411
BnaA01g12430D	BnaA01g12430D	j	CUFF.209	CUFF.209.1	100	2.931385	1.759056	4.103714	16.503430	666	CUFF.209.1	378
BnaA01g12450D	BnaA01g12450D	=	CUFF.210	CUFF.210.1	100	8.206035	6.828086	9.583983	44.589105	1248	CUFF.210.1	1298
BnaA01g12450D	BnaA01g12450D	j	CUFF.210	CUFF.210.2	16	1.272700	0.621067	1.924333	6.915466	1248	CUFF.210.1	1298
BnaA01g12460D	BnaA01g12460D	=	CUFF.211	CUFF.211.1	100	1.843648	0.995995	2.691300	9.430161	770	CUFF.211.1	850
BnaA01g12470D	BnaA01g12470D	=	CUFF.212	CUFF.212.1	100	1.606399	1.160563	2.052235	8.629370	1811	CUFF.212.1	1950
BnaA01g12510D	BnaA01g12510D	=	CUFF.213	CUFF.213.1	100	4.713337	3.020256	6.406418	26.107026	563	CUFF.213.1	870
BnaA01g12520D	BnaA01g12520D	j	CUFF.215	CUFF.215.1	100	5.012286	3.916268	6.108304	26.903321	1267	CUFF.215.1	2777
BnaA01g12520D	BnaA01g12520D	j	CUFF.215	CUFF.215.2	36	1.796940	0.819252	2.774629	9.645032	935	CUFF.215.1	2777
BnaA01g12890D	BnaA01g12890D	=	CUFF.216	CUFF.216.1	100	185.797207	177.643578	193.950835	1005.869469	786	CUFF.216.1	937
BnaA01g12280D	BnaA01g12280D	j	CUFF.217	CUFF.217.1	100	13.764327	12.678480	14.850174	72.094846	3782	CUFF.217.1	2654
BnaA01g12280D	BnaA01g12280D	j	CUFF.217	CUFF.217.2	45	6.206224	5.261146	7.151301	32.506982	2333	CUFF.217.1	2654
BnaA01g12900D	BnaA01g12900D	=	CUFF.218	CUFF.218.1	100	33.848537	31.340924	36.356150	184.879411	1785	CUFF.218.1	1909
BnaA01g13390D	BnaA01g13390D	j	CUFF.219	CUFF.219.1	100	1.758398	1.094182	2.422615	9.561246	1043	CUFF.219.1	1471
BnaA01g13430D	BnaA01g13430D	=	CUFF.220	CUFF.220.1	100	1.152810	0.731863	1.573757	6.400616	1504	CUFF.220.1	1383
BnaA01g13460D	BnaA01g13460D	c	CUFF.221	CUFF.221.1	100	1.057550	0.447462	1.667638	5.731107	817	CUFF.221.1	1498
BnaA01g13400D	BnaA01g13400D	j	CUFF.222	CUFF.222.1	100	10.374933	9.364177	11.385690	55.655599	2215	CUFF.222.1	2163
BnaA01g13500D	BnaA01g13500D	=	CUFF.223	CUFF.223.1	100	1.426836	0.480380	2.373293	7.690537	584	CUFF.223.1	724
-	-	u	CUFF.224	CUFF.224.1	100	7.964126	5.318492	10.609761	44.055724	468	CUFF.224.1	-
BnaA01g13480D	BnaA01g13480D	j	CUFF.225	CUFF.225.1	100	5.152824	4.311376	5.994272	27.916562	1658	CUFF.225.1	1508
BnaA01g13510D	BnaA01g13510D	=	CUFF.226	CUFF.226.1	100	14.171168	11.882165	16.460171	76.915758	817	CUFF.226.1	729
BnaA01g13530D	BnaA01g13530D	j	CUFF.229	CUFF.229.1	62	4.695834	3.150823	6.240844	25.810133	718	CUFF.229.2	1172
BnaA01g13530D	BnaA01g13530D	j	CUFF.229	CUFF.229.2	100	7.581408	6.520929	8.641888	41.670376	1758	CUFF.229.2	1172
BnaA01g13550D	BnaA01g13550D	=	CUFF.231	CUFF.231.1	100	15.202012	13.089839	17.314185	80.256090	923	CUFF.231.1	694
BnaA01g13540D	BnaA01g13540D	=	CUFF.233	CUFF.233.1	100	5.800638	4.774467	6.826809	31.607734	1396	CUFF.233.1	1382
BnaA01g13580D	BnaA01g13580D	c	CUFF.236	CUFF.236.1	100	1.394165	0.996302	1.792029	7.486505	2032	CUFF.236.1	2391
BnaA01g13530D	BnaA01g13530D	p	CUFF.237	CUFF.237.1	100	110.500074	105.370697	115.629450	587.553936	1058	CUFF.237.1	1172
BnaA01g13610D	BnaA01g13610D	=	CUFF.238	CUFF.238.1	100	10.458164	7.763474	13.152854	57.414381	536	CUFF.238.1	762
BnaA01g13560D	BnaA01g13560D	j	CUFF.239	CUFF.239.1	11	0.492374	0.203696	0.781051	2.656909	2417	CUFF.239.1	2799
BnaA01g13560D	BnaA01g13560D	=	CUFF.239	CUFF.239.2	100	4.286829	3.594136	4.979523	23.132265	2354	CUFF.239.1	2799
-	-	u	CUFF.240	CUFF.240.1	100	1.993438	1.179623	2.807253	10.833696	961	CUFF.240.1	-
-	-	u	CUFF.240	CUFF.240.2	40	0.801632	0.059752	1.543513	4.356616	698	CUFF.240.1	-
BnaA01g13630D	BnaA01g13630D	j	CUFF.244	CUFF.244.1	21	1.622145	1.050035	2.194255	8.633741	1688	CUFF.244.1	1435
BnaA01g13630D	BnaA01g13630D	=	CUFF.244	CUFF.244.2	100	7.847973	6.576617	9.119329	41.770220	1379	CUFF.244.1	1435
BnaA01g13650D	BnaA01g13650D	j	CUFF.243	CUFF.243.1	100	2.636052	1.557480	3.714623	14.514402	704	CUFF.243.1	2643
BnaA01g13620D	BnaA01g13620D	j	CUFF.246	CUFF.246.1	34	2.610834	1.794407	3.427261	13.967943	1556	CUFF.246.1	1636
BnaA01g13620D	BnaA01g13620D	=	CUFF.246	CUFF.246.2	100	7.734159	6.503584	8.964733	41.377690	1556	CUFF.246.1	1636
BnaA01g13770D	BnaA01g13770D	=	CUFF.250	CUFF.250.1	100	6.316555	4.762511	7.870598	35.041321	766	CUFF.250.1	569
BnaA01g13470D	BnaA01g13470D	=	CUFF.254	CUFF.254.1	100	31.289123	29.130832	33.447414	168.855022	2309	CUFF.254.1	2341
BnaA01g13800D	BnaA01g13800D	c	CUFF.257	CUFF.257.1	100	7.002285	6.045670	7.958900	37.956293	1910	CUFF.257.1	2153
BnaA01g13780D	BnaA01g13780D	j	CUFF.255	CUFF.255.1	100	1.468358	1.091673	1.845043	8.099349	2363	CUFF.255.1	1878
BnaA01g13790D	BnaA01g13790D	o	CUFF.256	CUFF.256.1	100	9.213936	5.632770	12.795102	50.823354	384	CUFF.256.1	795
BnaA01g13850D	BnaA01g13850D	=	CUFF.259	CUFF.259.1	100	0.603435	0.239550	0.967320	3.321994	1127	CUFF.259.1	1175
BnaA01g13830D	BnaA01g13830D	j	CUFF.260	CUFF.260.1	100	5.913210	4.870204	6.956215	31.728250	1385	CUFF.260.1	1714
BnaA01g13870D	BnaA01g13870D	=	CUFF.261	CUFF.261.1	100	8.231587	6.164988	10.298186	43.892636	633	CUFF.261.1	516
BnaA01g13880D	BnaA01g13880D	=	CUFF.262	CUFF.262.1	100	6.013781	4.450770	7.576791	32.492553	752	CUFF.262.1	871
BnaA01g13890D	BnaA01g13890D	=	CUFF.263	CUFF.263.1	100	2.133024	1.642612	2.623436	11.978766	1980	CUFF.263.1	2026
BnaA01g13900D	BnaA01g13900D	c	CUFF.264	CUFF.264.1	100	3.432920	1.717248	5.148592	19.021288	476	CUFF.264.1	2085
BnaA01g13840D	BnaA01g13840D	j	CUFF.265	CUFF.265.1	66	4.123003	3.123385	5.122621	22.733034	1378	CUFF.265.2	797
BnaA01g13840D	BnaA01g13840D	j	CUFF.265	CUFF.265.2	100	6.203602	5.031809	7.375395	34.204850	1404	CUFF.265.2	797
BnaA01g13920D	BnaA01g13920D	j	CUFF.266	CUFF.266.1	100	6.162023	5.001075	7.322971	32.898404	1199	CUFF.266.1	2537
BnaA01g13910D	BnaA01g13910D	=	CUFF.267	CUFF.267.1	100	6.057359	5.264289	6.850429	32.656663	2358	CUFF.267.1	2473
BnaA01g13950D	BnaA01g13950D	x	CUFF.269	CUFF.269.1	100	1.171070	0.513808	1.828331	5.760640	796	CUFF.269.1	1058
BnaA01g13960D	BnaA01g13960D	c	CUFF.270	CUFF.270.1	100	1.203669	0.757569	1.649769	6.710287	1491	CUFF.270.1	3015
BnaA01g13970D	BnaA01g13970D	=	CUFF.271	CUFF.271.1	42	4.940120	3.350595	6.529644	26.581887	838	CUFF.271.1	905
BnaA01g13970D	BnaA01g13970D	j	CUFF.271	CUFF.271.2	100	11.859520	9.354726	14.364314	63.813922	723	CUFF.271.1	905
BnaA01g13930D	BnaA01g13930D	j	CUFF.284	CUFF.284.1	100	17.467221	15.793507	19.140935	95.209421	1758	CUFF.284.1	1616
BnaA01g13940D	BnaA01g13940D	=	CUFF.285	CUFF.285.1	100	5.167267	4.606298	5.728236	28.165471	4043	CUFF.285.1	3352
BnaA01g15100D	BnaA01g15100D	=	CUFF.287	CUFF.287.1	100	2.337233	1.560818	3.113647	12.751741	1011	CUFF.287.1	1028
BnaA01g06130D	BnaA01g06130D	e	CUFF.227	CUFF.227.1	100	8.007578	5.759286	10.255870	42.525350	639	CUFF.228.1	803
BnaA01g06130D	BnaA01g06130D	=	CUFF.228	CUFF.228.1	100	42.817276	38.040964	47.593588	227.387075	689	CUFF.228.1	803
BnaA01g06150D	BnaA01g06150D	j	CUFF.230	CUFF.230.1	40	0.566188	0.327608	0.804768	3.021566	2998	CUFF.230.1	858
BnaA01g06150D	BnaA01g06150D	j	CUFF.230	CUFF.230.2	100	1.402289	1.054271	1.750306	7.483571	2997	CUFF.230.1	858
BnaA01g06160D	BnaA01g06160D	c	CUFF.232	CUFF.232.1	100	9.865452	7.106840	12.624065	54.739460	509	CUFF.232.1	1077
BnaA01g06160D	BnaA01g06160D	c	CUFF.234	CUFF.234.1	100	8.265212	4.568897	11.961527	43.403941	352	CUFF.234.1	1077
BnaA01g06170D	BnaA01g06170D	j	CUFF.235	CUFF.235.1	12	0.405161	0.008672	0.801651	2.189532	1135	CUFF.235.1	1232
BnaA01g06170D	BnaA01g06170D	=	CUFF.235	CUFF.235.2	100	3.434283	2.491033	4.377534	18.559208	1091	CUFF.235.1	1232
BnaA01g06180D	BnaA01g06180D	x	CUFF.241	CUFF.241.1	100	36.438694	33.631553	39.245834	193.714664	1873	CUFF.241.1	1881
BnaA01g06180D	BnaA01g06180D	o	CUFF.242	CUFF.242.1	100	20.802997	18.277010	23.328983	110.592481	1446	CUFF.242.1	1881
BnaA01g06190D	BnaA01g06190D	=	CUFF.245	CUFF.245.1	100	18.241622	16.236302	20.246941	99.308951	1290	CUFF.245.1	1641
BnaA01g06210D	BnaA01g06210D	=	CUFF.247	CUFF.247.1	100	6.420284	5.152245	7.688323	35.352202	1074	CUFF.247.1	1285
BnaA01g06220D	BnaA01g06220D	j	CUFF.248	CUFF.248.1	85	12.664336	11.276208	14.052463	68.967417	1912	CUFF.248.1	2022
BnaA01g06220D	BnaA01g06220D	c	CUFF.248	CUFF.248.2	100	14.879935	12.604623	17.155247	81.033125	978	CUFF.248.1	2022
BnaA01g06240D	BnaA01g06240D	j	CUFF.249	CUFF.249.1	100	5.976976	5.139024	6.814928	32.549407	2096	CUFF.249.1	733
BnaA01g06250D	BnaA01g06250D	j	CUFF.251	CUFF.251.1	100	12.636869	11.301646	13.972092	68.713033	2115	CUFF.251.1	2628
BnaA01g06250D	BnaA01g06250D	j	CUFF.251	CUFF.251.2	14	1.770426	1.169048	2.371804	9.626699	2115	CUFF.251.1	2628
BnaA01g06260D	BnaA01g06260D	=	CUFF.252	CUFF.252.1	100	6.376183	5.100037	7.652329	34.670522	1086	CUFF.252.1	676
BnaA01g06270D	BnaA01g06270D	=	CUFF.253	CUFF.253.1	100	4.160636	3.191712	5.129560	21.965747	1123	CUFF.253.1	1194
BnaA01g06310D	BnaA01g06310D	=	CUFF.258	CUFF.258.1	100	2.086755	1.683291	2.490219	11.254846	2737	CUFF.258.1	2640
BnaA01g06320D	BnaA01g06320D	j	CUFF.268	CUFF.268.1	44	17.432826	15.728731	19.136921	95.352483	1687	CUFF.268.1	1407
BnaA01g06330D	BnaA01g06330D	=	CUFF.268	CUFF.268.2	100	39.817166	37.115275	42.519057	217.788309	1953	CUFF.268.2	1849
BnaA01g06340D	BnaA01g06340D	j	CUFF.272	CUFF.272.1	100	7.161801	6.545324	7.778278	38.692666	5615	CUFF.272.1	3558
BnaA01g06350D	BnaA01g06350D	c	CUFF.273	CUFF.273.1	100	8.608828	7.477211	9.740445	46.510438	2379	CUFF.273.2	2059
BnaA01g06350D	BnaA01g06350D	j	CUFF.273	CUFF.273.2	100	8.624309	7.594654	9.653964	46.594076	2854	CUFF.273.2	2059
BnaA01g06370D	BnaA01g06370D	j	CUFF.274	CUFF.274.1	100	1.923822	1.464675	2.382969	10.568949	2455	CUFF.274.1	4029
BnaA01g06370D	BnaA01g06370D	e	CUFF.275	CUFF.275.1	100	0.958074	0.424994	1.491154	5.263395	1412	CUFF.274.1	4029
BnaA01g06370D	BnaA01g06370D	e	CUFF.276	CUFF.276.1	100	0.397256	0.177049	0.617462	2.134254	1889	CUFF.276.1	4029
BnaA01g06380D	BnaA01g06380D	j	CUFF.277	CUFF.277.1	100	7.717746	6.866307	8.569185	42.186875	2690	CUFF.277.1	1521
-	-	u	CUFF.278	CUFF.278.1	100	6.088717	3.291080	8.886354	30.036455	390	CUFF.278.1	-
BnaA01g06410D	BnaA01g06410D	o	CUFF.279	CUFF.279.1	100	2.942143	1.982460	3.901825	16.058652	907	CUFF.279.1	1029
BnaA01g06420D	BnaA01g06420D	x	CUFF.280	CUFF.280.1	100	23.904320	22.281709	25.526932	129.343447	3087	CUFF.280.1	1897
BnaA01g06430D	BnaA01g06430D	j	CUFF.281	CUFF.281.1	100	0.844399	0.446491	1.242307	4.754029	1305	CUFF.281.1	2431
BnaA01g06430D	BnaA01g06430D	j	CUFF.282	CUFF.282.1	100	5.683406	4.442937	6.923875	28.919167	1096	CUFF.282.1	2431
BnaA01g06430D	BnaA01g06430D	e	CUFF.283	CUFF.283.1	100	13.848514	7.805932	19.891096	70.466109	344	CUFF.282.1	2431
BnaA01g06440D	BnaA01g06440D	e	CUFF.288	CUFF.288.1	100	37.307432	34.534269	40.080594	199.438675	1638	CUFF.288.1	1025
BnaA01g06440D	BnaA01g06440D	j	CUFF.289	CUFF.289.1	100	242.890554	228.619987	257.161122	1298.448271	711	CUFF.288.1	1025
BnaA01g06460D	BnaA01g06460D	=	CUFF.290	CUFF.290.1	100	7.810431	6.813249	8.807614	41.926082	1826	CUFF.290.1	1782
BnaA01g15240D	BnaA01g15240D	=	CUFF.291	CUFF.291.1	100	3.308784	2.599496	4.018073	17.407266	1539	CUFF.291.1	1357
BnaA01g15220D	BnaA01g15220D	j	CUFF.292	CUFF.292.1	100	0.937729	0.437464	1.437995	5.269489	1019	CUFF.292.1	1045
BnaA01g15250D	BnaA01g15250D	j	CUFF.293	CUFF.293.1	85	6.379326	5.392729	7.365923	33.337046	1683	CUFF.293.1	1953
BnaA01g15250D	BnaA01g15250D	c	CUFF.293	CUFF.293.2	100	7.467966	4.162137	10.773795	39.026055	415	CUFF.293.1	1953
BnaA01g15280D	BnaA01g15280D	j	CUFF.294	CUFF.294.1	100	5.940349	3.932964	7.947734	32.356922	546	CUFF.294.1	566
BnaA01g15290D	BnaA01g15290D	j	CUFF.296	CUFF.296.1	100	0.841089	0.529367	1.152811	4.465091	2028	CUFF.296.1	2003
BnaA01g15140D	BnaA01g15140D	j	CUFF.295	CUFF.295.1	14	5.496934	4.801934	6.191934	29.332156	2987	CUFF.295.1	2266
BnaA01g15150D	BnaA01g15150D	=	CUFF.295	CUFF.295.2	100	38.784573	34.957948	42.611199	206.958131	917	CUFF.295.1	1152
BnaA01g15310D	BnaA01g15310D	=	CUFF.297	CUFF.297.1	100	1.184614	0.820669	1.548559	6.417955	2001	CUFF.297.1	2062
BnaA01g15320D	BnaA01g15320D	=	CUFF.298	CUFF.298.1	100	3.903055	2.916718	4.889391	20.965470	1057	CUFF.298.1	1106
BnaA01g15300D	BnaA01g15300D	=	CUFF.300	CUFF.300.1	100	5.553874	4.559686	6.548063	30.126691	1421	CUFF.300.1	1430
BnaA01g15330D	BnaA01g15330D	j	CUFF.301	CUFF.301.1	100	4.137826	2.601076	5.674576	23.414432	584	CUFF.301.1	2378
BnaA01g15330D	BnaA01g15330D	j	CUFF.303	CUFF.303.1	90	3.068196	2.395338	3.741055	16.762859	1760	CUFF.303.1	2378
BnaA01g15330D	BnaA01g15330D	c	CUFF.303	CUFF.303.2	90	3.077467	1.539469	4.615464	16.813506	585	CUFF.303.1	2378
BnaA01g15330D	BnaA01g15330D	j	CUFF.303	CUFF.303.3	100	3.415462	1.726509	5.104415	18.660118	539	CUFF.303.1	2378
BnaA01g15360D	BnaA01g15360D	=	CUFF.304	CUFF.304.1	100	3.494677	2.372905	4.616449	18.338056	792	CUFF.304.1	753
BnaA01g13000D	BnaA01g13000D	=	CUFF.286	CUFF.286.1	100	2.788199	1.510485	4.065912	14.800473	592	CUFF.286.1	768
BnaA01g13020D	BnaA01g13020D	j	CUFF.299	CUFF.299.1	100	192.391959	182.411953	202.371966	1053.910114	1281	CUFF.299.1	1119
BnaA01g13030D	BnaA01g13030D	j	CUFF.302	CUFF.302.1	100	2.739906	1.923764	3.556048	14.923600	1075	CUFF.302.1	1161
BnaA01g15390D	BnaA01g15390D	=	CUFF.305	CUFF.305.1	100	14.508238	11.126429	17.890046	81.539767	494	CUFF.305.1	629
BnaA01g15410D	BnaA01g15410D	j	CUFF.306	CUFF.306.1	100	6.520955	4.826460	8.215450	34.101159	720	CUFF.306.1	1425
BnaA01g15410D	BnaA01g15410D	j	CUFF.307	CUFF.307.1	23	3.431165	1.716961	5.145368	18.740577	615	CUFF.307.2	1425
BnaA01g15410D	BnaA01g15410D	j	CUFF.307	CUFF.307.2	100	14.781263	11.812713	17.749813	80.733339	636	CUFF.307.2	1425
BnaA01g15480D	BnaA01g15480D	=	CUFF.308	CUFF.308.1	100	1.666970	1.159052	2.174889	9.104838	1551	CUFF.308.1	1538
BnaA01g15490D	BnaA01g15490D	=	CUFF.309	CUFF.309.1	100	1.473862	0.914565	2.033159	7.698893	1197	CUFF.309.1	1339
BnaA01g15500D	BnaA01g15500D	j	CUFF.310	CUFF.310.1	100	15.163456	13.556462	16.770450	82.230413	1400	CUFF.310.1	1187
BnaA01g15510D	BnaA01g15510D	j	CUFF.311	CUFF.311.1	12	2.079428	0.892552	3.266304	11.412442	727	CUFF.311.1	1015
BnaA01g15510D	BnaA01g15510D	=	CUFF.311	CUFF.311.2	100	17.436265	14.576146	20.296385	95.694753	726	CUFF.311.1	1015
BnaA01g15450D	BnaA01g15450D	j	CUFF.312	CUFF.312.1	100	5.632344	4.680449	6.584239	30.706892	2208	CUFF.312.1	2407
BnaA01g15450D	BnaA01g15450D	j	CUFF.312	CUFF.312.2	95	5.366666	4.416465	6.316867	29.258446	2139	CUFF.312.1	2407
BnaA01g15560D	BnaA01g15560D	=	CUFF.314	CUFF.314.1	100	9.522448	7.947821	11.097075	51.098605	1058	CUFF.314.1	1207
BnaA01g15540D	BnaA01g15540D	c	CUFF.315	CUFF.315.1	100	43.281351	39.683820	46.878881	235.341218	1122	CUFF.315.1	1200
BnaA01g15590D	BnaA01g15590D	=	CUFF.316	CUFF.316.1	100	2.601874	2.118723	3.085026	13.899381	2411	CUFF.316.1	2589
BnaA01g15600D	BnaA01g15600D	=	CUFF.317	CUFF.317.1	100	4.274656	3.602962	4.946350	23.336589	2084	CUFF.317.1	2030
BnaA01g15610D	BnaA01g15610D	c	CUFF.318	CUFF.318.1	100	2.083989	1.324512	2.843467	11.306830	988	CUFF.318.1	1013
BnaA01g15620D	BnaA01g15620D	=	CUFF.320	CUFF.320.1	100	5.236057	4.206922	6.265192	28.224621	1206	CUFF.320.1	1262
BnaA01g15660D	BnaA01g15660D	e	CUFF.321	CUFF.321.1	100	1.157547	0.639876	1.675217	6.258801	1081	CUFF.321.1	390
BnaA01g15650D	BnaA01g15650D	x	CUFF.322	CUFF.322.1	100	0.681706	0.341010	1.022402	3.610587	1416	CUFF.322.1	2977
BnaA01g15630D	BnaA01g15630D	=	CUFF.326	CUFF.326.1	100	4.298286	3.346001	5.250571	23.353530	1510	CUFF.326.2	1852
BnaA01g15630D	BnaA01g15630D	j	CUFF.326	CUFF.326.2	51	2.187373	1.785109	2.589637	11.884475	3525	CUFF.326.2	1852
BnaA01g15630D	BnaA01g15630D	j	CUFF.326	CUFF.326.3	62	2.670456	1.896630	3.444282	14.509173	1609	CUFF.326.2	1852
BnaA01g13670D	BnaA01g13670D	j	CUFF.327	CUFF.327.1	37	17.516808	15.764955	19.268661	95.950064	2474	CUFF.327.2	3844
BnaA01g13670D	BnaA01g13670D	j	CUFF.327	CUFF.327.2	46	22.100623	20.204656	23.996589	121.058366	2715	CUFF.327.2	3844
BnaA01g13670D	BnaA01g13670D	c	CUFF.327	CUFF.327.3	100	47.962928	44.729492	51.196364	262.721726	2252	CUFF.327.2	3844
BnaA01g13690D	BnaA01g13690D	=	CUFF.329	CUFF.329.1	100	8.420322	6.689294	10.151350	45.571549	791	CUFF.329.1	836
BnaA01g13700D	BnaA01g13700D	e	CUFF.330	CUFF.330.1	100	2.129440	1.364476	2.894405	11.631151	1435	CUFF.330.1	1391
BnaA01g13700D	BnaA01g13700D	=	CUFF.331	CUFF.331.1	100	5.091202	3.948373	6.234031	27.808501	1282	CUFF.330.1	1391
BnaA01g13710D	BnaA01g13710D	j	CUFF.333	CUFF.333.1	100	5.151721	4.222087	6.081354	27.658355	1494	CUFF.333.1	1507
BnaA01g13720D	BnaA01g13720D	j	CUFF.334	CUFF.334.1	100	0.834746	0.474833	1.194659	4.315932	1578	CUFF.334.1	1316
BnaA01g13740D	BnaA01g13740D	j	CUFF.336	CUFF.336.1	17	0.387935	0.096875	0.678995	2.140191	1940	CUFF.336.1	1686
BnaA01g13740D	BnaA01g13740D	j	CUFF.336	CUFF.336.2	100	2.296253	1.736640	2.855866	12.668140	1939	CUFF.336.1	1686
BnaA01g13760D	BnaA01g13760D	j	CUFF.337	CUFF.337.1	61	1.322705	0.922422	1.722989	6.981980	2682	CUFF.337.1	2673
BnaA01g13760D	BnaA01g13760D	c	CUFF.337	CUFF.337.2	100	2.151210	1.599442	2.702978	11.355290	2207	CUFF.337.1	2673
BnaA01g13760D	BnaA01g13760D	j	CUFF.337	CUFF.337.3	99	2.136693	1.385958	2.887428	11.278663	1376	CUFF.337.1	2673
-	-	u	CUFF.339	CUFF.339.1	100	0.756371	0.304983	1.207758	4.236203	1018	CUFF.339.1	-
BnaA01g13040D	BnaA01g13040D	j	CUFF.313	CUFF.313.1	100	50.574127	46.563404	54.584849	280.036749	1096	CUFF.313.1	1236
BnaA01g13060D	BnaA01g13060D	j	CUFF.319	CUFF.319.1	100	8.550268	6.893713	10.206822	46.560359	977	CUFF.319.2	525
BnaA01g13060D	BnaA01g13060D	j	CUFF.319	CUFF.319.2	19	1.646178	0.871942	2.420413	8.964237	1097	CUFF.319.2	525
BnaA01g13080D	BnaA01g13080D	j	CUFF.323	CUFF.323.1	100	19.677217	17.256442	22.097992	105.843133	1015	CUFF.323.1	1185
BnaA01g13080D	BnaA01g13080D	x	CUFF.324	CUFF.324.1	100	4.156839	3.273665	5.040013	22.359506	1425	CUFF.324.1	1185
BnaA01g13090D	BnaA01g13090D	j	CUFF.325	CUFF.325.1	100	2.094972	1.565622	2.624322	11.326062	1746	CUFF.325.1	1929
BnaA01g13130D	BnaA01g13130D	j	CUFF.328	CUFF.328.1	64	0.610793	0.277660	0.943927	3.309193	1576	CUFF.328.1	1714
BnaA01g13130D	BnaA01g13130D	c	CUFF.328	CUFF.328.2	100	0.958548	0.447656	1.469439	5.193276	1113	CUFF.328.1	1714
BnaA01g13170D	BnaA01g13170D	e	CUFF.332	CUFF.332.1	100	21.300085	19.299460	23.300711	115.078791	1291	CUFF.332.1	1156
BnaA01g13220D	BnaA01g13220D	j	CUFF.335	CUFF.335.1	29	0.198898	0.054674	0.343122	1.087672	3319	CUFF.335.2	3394
BnaA01g13220D	BnaA01g13220D	j	CUFF.335	CUFF.335.2	100	0.696406	0.501595	0.891218	3.808288	4939	CUFF.335.2	3394
BnaA01g13220D	BnaA01g13220D	j	CUFF.335	CUFF.335.3	39	0.268558	0.053388	0.483728	1.468606	2457	CUFF.335.2	3394
BnaA01g13300D	BnaA01g13300D	=	CUFF.338	CUFF.338.1	100	5.713926	4.830106	6.597746	30.732190	1666	CUFF.338.1	807
BnaA01g13310D	BnaA01g13310D	=	CUFF.340	CUFF.340.1	100	98.509510	91.673767	105.345252	526.303966	889	CUFF.340.1	1160
BnaA01g13320D	BnaA01g13320D	e	CUFF.341	CUFF.341.1	100	9.590993	8.256119	10.925866	51.924812	1425	CUFF.342.2	2881
BnaA01g13320D	BnaA01g13320D	c	CUFF.342	CUFF.342.1	100	6.310541	4.700423	7.920659	34.164729	858	CUFF.342.2	2881
BnaA01g13320D	BnaA01g13320D	j	CUFF.342	CUFF.342.2	73	4.620888	3.666253	5.575523	25.017090	1440	CUFF.342.2	2881
BnaA01g13330D	BnaA01g13330D	c	CUFF.343	CUFF.343.1	100	7.927149	6.434005	9.420292	42.199123	1150	CUFF.343.2	1793
BnaA01g13330D	BnaA01g13330D	j	CUFF.343	CUFF.343.2	91	7.176112	6.059629	8.292595	38.201080	1669	CUFF.343.2	1793
BnaA01g13340D	BnaA01g13340D	j	CUFF.344	CUFF.344.1	15	0.721559	0.336324	1.106793	3.960751	1626	CUFF.344.1	1602
BnaA01g13340D	BnaA01g13340D	=	CUFF.344	CUFF.344.2	100	4.939905	3.595816	6.283993	27.115932	830	CUFF.344.1	1602
BnaA01g13340D	BnaA01g13340D	e	CUFF.345	CUFF.345.1	100	0.759025	0.223436	1.294615	4.166413	990	CUFF.344.1	1602
-	-	u	CUFF.346	CUFF.346.1	100	13.098613	9.752022	16.445204	66.316029	496	CUFF.347.1	-
-	-	u	CUFF.347	CUFF.347.1	100	1.964912	0.942037	2.987787	9.948013	707	CUFF.347.1	-
BnaA01g13370D	BnaA01g13370D	=	CUFF.348	CUFF.348.1	100	3.538566	2.084219	4.992913	18.397245	573	CUFF.348.1	585
BnaA01g16410D	BnaA01g16410D	=	CUFF.349	CUFF.349.1	100	3.254200	2.698154	3.810246	18.112995	2289	CUFF.349.1	2065
BnaA01g16420D	BnaA01g16420D	j	CUFF.350	CUFF.350.1	100	5.139927	4.517555	5.762298	27.654803	3597	CUFF.350.1	3562
BnaA01g16420D	BnaA01g16420D	e	CUFF.351	CUFF.351.1	100	5.900523	4.518183	7.282863	31.747108	1136	CUFF.350.1	3562
BnaA01g16440D	BnaA01g16440D	=	CUFF.352	CUFF.352.1	100	16.315014	14.719028	17.911000	88.820117	1486	CUFF.352.1	1586
BnaA01g16430D	BnaA01g16430D	=	CUFF.353	CUFF.353.1	100	208.035496	194.239557	221.831436	1137.575250	597	CUFF.353.1	877
BnaA01g16620D	BnaA01g16620D	=	CUFF.355	CUFF.355.1	100	5.688034	2.928932	8.447136	30.185809	383	CUFF.355.1	592
BnaA01g16600D	BnaA01g16600D	j	CUFF.354	CUFF.354.1	100	2.533437	1.918631	3.148242	13.526698	1738	CUFF.354.1	2090
BnaA01g16600D	BnaA01g16600D	j	CUFF.354	CUFF.354.2	41	1.045543	0.429643	1.661442	5.582432	982	CUFF.354.1	2090
BnaA01g16600D	BnaA01g16600D	j	CUFF.354	CUFF.354.3	42	1.076096	0.399530	1.752663	5.745568	982	CUFF.354.1	2090
BnaA01g16650D	BnaA01g16650D	j	CUFF.356	CUFF.356.1	25	0.597460	0.226183	0.968737	3.293167	1624	CUFF.356.1	1559
BnaA01g16650D	BnaA01g16650D	=	CUFF.356	CUFF.356.2	100	2.395005	1.723188	3.066823	13.201150	1517	CUFF.356.1	1559
BnaA01g16640D	BnaA01g16640D	j	CUFF.357	CUFF.357.1	100	11.715924	10.471318	12.960530	63.749375	2004	CUFF.357.1	918
BnaA01g16710D	BnaA01g16710D	j	CUFF.358	CUFF.358.1	100	1.131809	0.579589	1.684030	6.152234	1304	CUFF.358.2	2682
BnaA01g16710D	BnaA01g16710D	c	CUFF.358	CUFF.358.2	80	0.910424	0.412112	1.408736	4.948837	1373	CUFF.358.2	2682
BnaA01g16710D	BnaA01g16710D	c	CUFF.359	CUFF.359.1	100	2.703717	1.982069	3.425365	14.466076	1265	CUFF.359.1	2682
BnaA01g16730D	BnaA01g16730D	c	CUFF.360	CUFF.360.1	100	1.819320	0.848182	2.790458	9.553978	644	CUFF.360.1	666
BnaA01g16720D	BnaA01g16720D	j	CUFF.361	CUFF.361.1	100	4.540669	3.405193	5.676146	22.260757	1120	CUFF.361.1	1465
BnaA01g16720D	BnaA01g16720D	x	CUFF.362	CUFF.362.1	100	2.941075	2.233179	3.648971	14.418702	1672	CUFF.362.1	1465
BnaA01g16750D	BnaA01g16750D	c	CUFF.363	CUFF.363.1	100	1.214499	0.644059	1.784940	6.672017	1110	CUFF.363.2	1887
BnaA01g16750D	BnaA01g16750D	j	CUFF.363	CUFF.363.2	66	0.795927	0.440069	1.151785	4.372533	1701	CUFF.363.2	1887
BnaA01g16750D	BnaA01g16750D	e	CUFF.364	CUFF.364.1	100	18.871824	16.295264	21.448383	102.573005	813	CUFF.364.1	1887
BnaA01g16660D	BnaA01g16660D	=	CUFF.365	CUFF.365.1	100	24.662212	22.407672	26.916752	132.517363	1449	CUFF.365.1	1623
BnaA01g16840D	BnaA01g16840D	=	CUFF.366	CUFF.366.1	100	1.587111	0.895980	2.278242	8.503483	931	CUFF.366.1	1086
BnaA01g16830D	BnaA01g16830D	c	CUFF.367	CUFF.367.1	100	4.745470	2.690864	6.800075	26.328052	464	CUFF.367.1	2048
BnaA01g16850D	BnaA01g16850D	=	CUFF.368	CUFF.368.1	100	13.205207	11.138541	15.271873	71.482260	846	CUFF.368.1	942
-	-	u	CUFF.369	CUFF.369.1	100	7.999297	5.511295	10.487299	43.576739	498	CUFF.369.1	-
BnaA01g16860D	BnaA01g16860D	j	CUFF.370	CUFF.370.1	10	5.458105	2.812364	8.103847	30.210157	408	CUFF.370.1	505
BnaA01g16860D	BnaA01g16860D	=	CUFF.370	CUFF.370.2	100	52.647788	41.883362	63.412213	291.401120	325	CUFF.370.1	505
BnaA01g16870D	BnaA01g16870D	j	CUFF.371	CUFF.371.1	15	0.436613	0.124888	0.748339	2.426188	1655	CUFF.371.1	1719
BnaA01g16870D	BnaA01g16870D	=	CUFF.371	CUFF.371.2	100	2.848159	2.175442	3.520875	15.826739	1651	CUFF.371.1	1719
BnaA01g16960D	BnaA01g16960D	=	CUFF.372	CUFF.372.1	100	1.977015	1.148427	2.805603	10.149291	808	CUFF.372.1	840
BnaA01g16970D	BnaA01g16970D	=	CUFF.373	CUFF.373.1	100	6.051915	5.108435	6.995395	32.844941	1576	CUFF.373.1	942
BnaA01g16990D	BnaA01g16990D	=	CUFF.374	CUFF.374.1	100	3.443006	2.484843	4.401169	18.797265	1032	CUFF.374.1	1026
BnaA01g17010D	BnaA01g17010D	o	CUFF.376	CUFF.376.1	100	180.852291	170.881695	190.822888	992.005601	602	CUFF.376.1	948
BnaA01g17040D	BnaA01g17040D	j	CUFF.375	CUFF.375.1	100	10.326638	6.553350	14.099926	55.543168	419	CUFF.375.2	508
BnaA01g17040D	BnaA01g17040D	=	CUFF.375	CUFF.375.2	30	3.083395	0.943152	5.223638	16.584441	451	CUFF.375.2	508
BnaA01g17020D	BnaA01g17020D	o	CUFF.377	CUFF.377.1	100	52.769790	47.988065	57.551515	288.460839	820	CUFF.377.1	1997
BnaA01g17050D	BnaA01g17050D	=	CUFF.378	CUFF.378.1	100	13.410924	12.162505	14.659343	71.392498	1935	CUFF.378.1	1860
BnaA01g17060D	BnaA01g17060D	=	CUFF.379	CUFF.379.1	100	2.548143	1.933404	3.162883	13.903816	1593	CUFF.379.1	1598
-	-	u	CUFF.380	CUFF.380.1	100	1.463847	0.852882	2.074811	8.009612	1196	CUFF.380.1	-
-	-	u	CUFF.380	CUFF.380.2	44	0.646334	0.121512	1.171156	3.536495	944	CUFF.380.1	-
-	-	u	CUFF.380	CUFF.380.3	61	0.896126	0.326218	1.466034	4.903259	1094	CUFF.380.1	-
BnaA01g17070D	BnaA01g17070D	=	CUFF.381	CUFF.381.1	100	2.199194	1.550724	2.847663	12.100468	1268	CUFF.381.1	810
BnaA01g17100D	BnaA01g17100D	=	CUFF.382	CUFF.382.1	100	1.195849	0.572643	1.819055	6.553493	852	CUFF.382.1	902
BnaA01g17090D	BnaA01g17090D	=	CUFF.383	CUFF.383.1	100	2.359144	1.766513	2.951775	12.726224	1607	CUFF.383.1	1284
BnaA01g17120D	BnaA01g17120D	=	CUFF.384	CUFF.384.1	100	19.154520	17.316154	20.992886	100.542367	1353	CUFF.384.1	1077
BnaA01g16780D	BnaA01g16780D	j	CUFF.385	CUFF.385.1	100	158.315916	147.887219	168.744614	853.295835	718	CUFF.385.1	2366
BnaA01g17550D	BnaA01g17550D	j	CUFF.431	CUFF.431.1	23	0.490132	0.226601	0.753662	2.724238	2354	CUFF.431.2	2377
BnaA01g17550D	BnaA01g17550D	j	CUFF.431	CUFF.431.2	29	0.621322	0.306591	0.936052	3.453417	2443	CUFF.431.2	2377
BnaA01g17550D	BnaA01g17550D	j	CUFF.431	CUFF.431.3	75	1.591600	1.121523	2.061676	8.846392	2354	CUFF.431.2	2377
BnaA01g17550D	BnaA01g17550D	c	CUFF.431	CUFF.431.4	100	2.116421	1.307083	2.925760	11.763443	1194	CUFF.431.2	2377
BnaA01g17660D	BnaA01g17660D	j	CUFF.450	CUFF.450.1	100	8.324672	6.179453	10.469891	46.155326	617	CUFF.450.1	618
-	-	u	CUFF.452	CUFF.452.1	100	2.652631	1.880173	3.425089	14.220696	1157	CUFF.452.1	-
BnaA01g16450D	BnaA01g16450D	e	CUFF.410	CUFF.410.1	100	22.464311	20.464285	24.464338	121.273741	1787	CUFF.410.1	1030
BnaA01g16450D	BnaA01g16450D	=	CUFF.412	CUFF.412.1	100	346.103352	328.530801	363.675903	1868.441350	905	CUFF.410.1	1030
BnaA01g16460D	BnaA01g16460D	e	CUFF.416	CUFF.416.1	100	0.760396	0.301860	1.218932	4.270405	945	CUFF.416.1	1164
BnaA01g16470D	BnaA01g16470D	o	CUFF.418	CUFF.418.1	100	3.404610	2.428084	4.381137	18.552155	958	CUFF.418.1	1215
BnaA01g16490D	BnaA01g16490D	=	CUFF.422	CUFF.422.1	100	2.344488	1.548409	3.140567	12.575165	988	CUFF.422.1	1012
BnaA01g16510D	BnaA01g16510D	j	CUFF.424	CUFF.424.1	100	1.842767	1.012149	2.673385	8.838933	779	CUFF.424.1	1290
BnaA01g16520D	BnaA01g16520D	x	CUFF.432	CUFF.432.1	100	2.785898	1.928623	3.643174	15.055168	1105	CUFF.432.1	2277
BnaA01g16520D	BnaA01g16520D	=	CUFF.433	CUFF.433.1	100	1.021655	0.717581	1.325729	5.521087	2730	CUFF.433.1	2277
-	-	u	CUFF.436	CUFF.436.1	100	0.620582	0.179754	1.061409	3.359504	1196	CUFF.436.1	-
-	-	u	CUFF.437	CUFF.437.1	100	1.613167	0.871927	2.354406	8.732839	995	CUFF.436.1	-
-	-	u	CUFF.437	CUFF.437.2	58	0.936484	0.336070	1.536898	5.069635	1001	CUFF.436.1	-
BnaA01g16530D	BnaA01g16530D	=	CUFF.442	CUFF.442.1	100	22.942481	20.473124	25.411837	123.013110	1116	CUFF.442.1	1049
BnaA01g16540D	BnaA01g16540D	=	CUFF.446	CUFF.446.1	100	2.829473	1.957658	3.701288	15.556781	1006	CUFF.446.1	2305
BnaA01g16560D	BnaA01g16560D	=	CUFF.449	CUFF.449.1	100	11.567425	10.101774	13.033077	62.849290	1437	CUFF.449.1	1513
BnaA01g16570D	BnaA01g16570D	e	CUFF.451	CUFF.451.1	100	9.324669	7.231501	11.417837	48.840617	668	CUFF.451.1	432
BnaA01g07610D	BnaA01g07610D	j	CUFF.386	CUFF.386.1	100	6.865379	6.007188	7.723569	37.377847	2339	CUFF.386.1	1994
BnaA01g07620D	BnaA01g07620D	j	CUFF.387	CUFF.387.1	100	41.097201	38.392037	43.802365	223.749475	2075	CUFF.387.1	1967
-	-	u	CUFF.388	CUFF.388.1	100	1.816421	1.252867	2.379974	9.452290	1377	CUFF.388.1	-
BnaA01g07660D	BnaA01g07660D	j	CUFF.389	CUFF.389.1	100	34.876657	31.469563	38.283750	190.123861	1014	CUFF.389.1	3229
BnaA01g07660D	BnaA01g07660D	j	CUFF.389	CUFF.389.2	15	5.345854	3.905226	6.786482	29.141968	1005	CUFF.389.1	3229
BnaA01g07690D	BnaA01g07690D	e	CUFF.390	CUFF.390.1	100	6.402495	4.275625	8.529365	36.401843	524	CUFF.390.1	1450
BnaA01g07690D	BnaA01g07690D	j	CUFF.391	CUFF.391.1	100	4.300502	3.302918	5.298085	23.355260	1270	CUFF.391.1	1450
BnaA01g07690D	BnaA01g07690D	j	CUFF.391	CUFF.391.2	35	1.501438	0.584490	2.418387	8.154045	870	CUFF.391.1	1450
BnaA01g07720D	BnaA01g07720D	=	CUFF.392	CUFF.392.1	100	75.562747	71.909906	79.215587	410.184738	1345	CUFF.392.1	1140
BnaA01g07750D	BnaA01g07750D	c	CUFF.393	CUFF.393.1	100	3.894347	3.218970	4.569725	21.432398	2040	CUFF.393.1	3339
BnaA01g07820D	BnaA01g07820D	c	CUFF.394	CUFF.394.1	100	25.713858	22.759755	28.667961	140.127933	914	CUFF.394.1	1033
BnaA01g07830D	BnaA01g07830D	j	CUFF.395	CUFF.395.1	100	13.083601	12.020153	14.147050	71.419535	3322	CUFF.395.1	3184
BnaA01g07840D	BnaA01g07840D	c	CUFF.396	CUFF.396.1	100	1.127310	0.575452	1.679168	6.112543	989	CUFF.396.1	1732
BnaA01g07860D	BnaA01g07860D	c	CUFF.397	CUFF.397.1	76	59.341516	53.760671	64.922361	324.089292	844	CUFF.397.2	1514
BnaA01g07860D	BnaA01g07860D	c	CUFF.397	CUFF.397.2	100	78.333269	72.979677	83.686862	427.811342	1204	CUFF.397.2	1514
BnaA01g07910D	BnaA01g07910D	=	CUFF.400	CUFF.400.1	100	72.018350	68.059223	75.977477	388.881887	2319	CUFF.400.1	2606
BnaA01g07930D	BnaA01g07930D	x	CUFF.401	CUFF.401.1	100	1.106445	0.448655	1.764236	5.987454	1013	CUFF.401.1	1157
BnaA01g07930D	BnaA01g07930D	=	CUFF.402	CUFF.402.1	100	8.330467	6.823147	9.837786	45.079772	1052	CUFF.402.1	1157
BnaA01g07940D	BnaA01g07940D	=	CUFF.404	CUFF.404.1	100	19.935270	18.005372	21.865169	106.814653	1787	CUFF.404.1	1674
BnaA01g07940D	BnaA01g07940D	e	CUFF.406	CUFF.406.1	100	13.366768	10.838909	15.894627	71.620130	953	CUFF.404.1	1674
BnaA01g07950D	BnaA01g07950D	=	CUFF.409	CUFF.409.1	100	10.160019	8.108001	12.212038	56.386091	766	CUFF.409.2	1146
BnaA01g07950D	BnaA01g07950D	j	CUFF.409	CUFF.409.2	12	1.245249	0.558706	1.931792	6.910885	891	CUFF.409.2	1146
BnaA01g07960D	BnaA01g07960D	j	CUFF.413	CUFF.413.1	100	1.219588	0.965448	1.473728	6.627306	4501	CUFF.413.1	4386
BnaA01g07960D	BnaA01g07960D	c	CUFF.413	CUFF.413.2	43	0.524426	0.238621	0.810231	2.849758	2200	CUFF.413.1	4386
-	-	u	CUFF.415	CUFF.415.1	100	1.665390	0.815051	2.515728	8.952219	865	CUFF.415.2	-
-	-	u	CUFF.415	CUFF.415.2	58	0.974190	0.280158	1.668221	5.236709	874	CUFF.415.2	-
BnaA01g07980D	BnaA01g07980D	j	CUFF.419	CUFF.419.1	100	10.015902	8.480871	11.550933	54.417652	1362	CUFF.420.1	1788
BnaA01g07980D	BnaA01g07980D	e	CUFF.420	CUFF.420.1	100	7.392179	6.419463	8.364894	40.162635	2259	CUFF.420.1	1788
BnaA01g08010D	BnaA01g08010D	=	CUFF.421	CUFF.421.1	100	3.611471	2.818511	4.404431	19.930799	1377	CUFF.421.1	1254
BnaA01g08020D	BnaA01g08020D	=	CUFF.425	CUFF.425.1	100	1.647187	1.135552	2.158822	8.657442	1552	CUFF.425.1	1385
BnaA01g08040D	BnaA01g08040D	=	CUFF.426	CUFF.426.1	100	3.813689	2.624462	5.002917	20.269594	797	CUFF.426.1	546
BnaA01g08050D	BnaA01g08050D	=	CUFF.428	CUFF.428.1	100	1.914520	1.112082	2.716957	10.619607	839	CUFF.428.1	627
BnaA01g08060D	BnaA01g08060D	j	CUFF.429	CUFF.429.1	100	3.770480	2.421473	5.119486	20.167142	675	CUFF.429.1	788
BnaA01g08080D	BnaA01g08080D	=	CUFF.434	CUFF.434.1	100	13.876178	10.015244	17.737112	75.385924	422	CUFF.434.1	455
BnaA01g08090D	BnaA01g08090D	e	CUFF.440	CUFF.440.1	100	2.942842	2.054451	3.831233	15.635064	1182	CUFF.441.3	1734
BnaA01g08090D	BnaA01g08090D	j	CUFF.441	CUFF.441.1	39	2.118488	1.275139	2.961838	11.255342	1241	CUFF.441.3	1734
BnaA01g08090D	BnaA01g08090D	j	CUFF.441	CUFF.441.2	55	2.987230	2.222434	3.752027	15.870893	1693	CUFF.441.3	1734
BnaA01g08090D	BnaA01g08090D	j	CUFF.441	CUFF.441.3	100	5.466708	4.528092	6.405324	29.044140	1767	CUFF.441.3	1734
BnaA01g08110D	BnaA01g08110D	i	CUFF.445	CUFF.445.1	100	1.524301	0.762151	2.286452	8.203654	753	CUFF.445.1	1116
BnaA01g08130D	BnaA01g08130D	=	CUFF.455	CUFF.455.1	100	42.633517	38.977723	46.289311	231.155119	1069	CUFF.455.1	935
BnaA01g08140D	BnaA01g08140D	=	CUFF.456	CUFF.456.1	100	5.307072	4.585660	6.028485	28.774471	3427	CUFF.456.2	2781
BnaA01g08140D	BnaA01g08140D	j	CUFF.456	CUFF.456.2	72	3.799657	3.170409	4.428906	20.601401	3481	CUFF.456.2	2781
BnaA01g17980D	BnaA01g17980D	=	CUFF.463	CUFF.463.1	100	4.958826	3.831119	6.086532	26.668122	1050	CUFF.463.1	1121
BnaA01g17990D	BnaA01g17990D	j	CUFF.465	CUFF.465.1	100	13.710917	11.850199	15.571634	74.522381	1109	CUFF.465.1	1918
BnaA01g18070D	BnaA01g18070D	j	CUFF.466	CUFF.466.1	100	3.700529	2.725031	4.676026	19.889206	1023	CUFF.466.1	1288
BnaA01g18080D	BnaA01g18080D	c	CUFF.467	CUFF.467.1	100	0.751407	0.266233	1.236582	4.233343	889	CUFF.467.1	1947
BnaA01g18090D	BnaA01g18090D	j	CUFF.470	CUFF.470.1	100	6.787741	5.496439	8.079042	36.720043	1364	CUFF.470.1	1200
BnaA01g18090D	BnaA01g18090D	j	CUFF.470	CUFF.470.2	79	5.378739	4.128869	6.628608	29.097681	1275	CUFF.470.1	1200
BnaA01g18130D	BnaA01g18130D	e	CUFF.472	CUFF.472.1	100	1.466556	1.005605	1.927507	8.030669	1614	CUFF.472.1	1395
BnaA01g18120D	BnaA01g18120D	j	CUFF.473	CUFF.473.1	41	1.084474	0.200339	1.968609	6.023853	608	CUFF.473.3	375
BnaA01g18120D	BnaA01g18120D	j	CUFF.473	CUFF.473.2	100	2.624811	0.822546	4.427075	14.579855	458	CUFF.473.3	375
BnaA01g18120D	BnaA01g18120D	j	CUFF.473	CUFF.473.3	59	1.548415	0.914607	2.182223	8.600875	1126	CUFF.473.3	375
BnaA01g18010D	BnaA01g18010D	=	CUFF.477	CUFF.477.1	100	17.289491	15.456567	19.122414	94.432234	1443	CUFF.477.1	1694
BnaA01g18030D	BnaA01g18030D	=	CUFF.478	CUFF.478.1	100	8.570079	6.722609	10.417549	46.808302	761	CUFF.478.1	888
BnaA01g18040D	BnaA01g18040D	=	CUFF.479	CUFF.479.1	100	1.324991	0.921272	1.728710	7.125401	1888	CUFF.479.1	1997
BnaA01g18230D	BnaA01g18230D	o	CUFF.484	CUFF.484.1	100	1.325589	0.808646	1.842532	7.020724	1273	CUFF.484.2	441
BnaA01g18230D	BnaA01g18230D	j	CUFF.484	CUFF.484.2	34	0.455537	0.196619	0.714455	2.412661	1764	CUFF.484.2	441
BnaA01g18240D	BnaA01g18240D	o	CUFF.484	CUFF.484.3	65	0.865953	0.300602	1.431303	4.586349	908	CUFF.484.2	177
BnaA01g18270D	BnaA01g18270D	o	CUFF.485	CUFF.485.1	100	3.367014	1.192976	5.541053	17.146062	382	CUFF.485.1	1810
BnaA01g18280D	BnaA01g18280D	j	CUFF.486	CUFF.486.1	100	1.332037	0.921386	1.742687	7.163356	1843	CUFF.486.1	1848
BnaA01g18340D	BnaA01g18340D	e	CUFF.487	CUFF.487.1	100	0.751154	0.315830	1.186479	4.360040	1018	CUFF.487.1	3379
BnaA01g18340D	BnaA01g18340D	j	CUFF.489	CUFF.489.1	100	26.610480	21.162998	32.057961	149.032384	427	CUFF.489.1	3379
BnaA01g18320D	BnaA01g18320D	j	CUFF.490	CUFF.490.1	100	5.498673	4.816349	6.180997	29.572603	2871	CUFF.490.1	1884
BnaA01g18160D	BnaA01g18160D	=	CUFF.488	CUFF.488.1	100	35.254278	32.902362	37.606194	191.877871	2282	CUFF.488.1	2416
BnaA01g18350D	BnaA01g18350D	=	CUFF.491	CUFF.491.1	100	4.317100	2.880061	5.754138	24.199903	671	CUFF.491.1	686
-	-	u	CUFF.492	CUFF.492.1	68	1.890068	1.270648	2.509489	10.086697	1475	CUFF.492.1	-
-	-	u	CUFF.492	CUFF.492.2	100	2.791431	2.016618	3.566245	14.896988	1362	CUFF.492.1	-
BnaA01g06820D	BnaA01g06820D	=	CUFF.398	CUFF.398.1	100	140.027933	133.432654	146.623213	759.966395	2965	CUFF.398.1	3285
BnaA01g06850D	BnaA01g06850D	j	CUFF.399	CUFF.399.1	100	3.910462	3.340960	4.479964	21.437267	3651	CUFF.399.1	4270
BnaA01g06850D	BnaA01g06850D	j	CUFF.399	CUFF.399.2	84	3.304123	2.770064	3.838183	18.113299	3634	CUFF.399.1	4270
BnaA01g06860D	BnaA01g06860D	j	CUFF.403	CUFF.403.1	100	1.178894	0.956369	1.401420	6.414934	5930	CUFF.403.1	5721
BnaA01g06860D	BnaA01g06860D	j	CUFF.403	CUFF.403.2	17	0.199476	0.084397	0.314556	1.085448	5930	CUFF.403.1	5721
BnaA01g06870D	BnaA01g06870D	j	CUFF.405	CUFF.405.1	100	2.094059	1.635399	2.552719	11.563461	2301	CUFF.405.1	1215
BnaA01g06890D	BnaA01g06890D	j	CUFF.407	CUFF.407.1	100	1.529122	0.607027	2.451218	8.395035	593	CUFF.407.1	2277
BnaA01g06890D	BnaA01g06890D	c	CUFF.408	CUFF.408.1	100	1.176492	0.764778	1.588206	6.637519	1602	CUFF.408.1	2277
BnaA01g06900D	BnaA01g06900D	j	CUFF.411	CUFF.411.1	100	1.808227	1.257268	2.359187	9.066995	1449	CUFF.411.1	1483
BnaA01g06910D	BnaA01g06910D	j	CUFF.414	CUFF.414.1	100	5.708288	4.920794	6.495781	30.908146	2245	CUFF.414.1	2186
BnaA01g06940D	BnaA01g06940D	j	CUFF.417	CUFF.417.1	11	0.465465	0.194554	0.736375	2.516163	2681	CUFF.417.1	2594
BnaA01g06940D	BnaA01g06940D	j	CUFF.417	CUFF.417.2	100	4.142134	3.509800	4.774468	22.391136	2669	CUFF.417.1	2594
BnaA01g06970D	BnaA01g06970D	=	CUFF.423	CUFF.423.1	100	2.974577	2.365842	3.583311	15.999147	1912	CUFF.423.1	1909
BnaA01g06990D	BnaA01g06990D	=	CUFF.427	CUFF.427.1	100	27.141758	24.249924	30.033593	148.256235	1000	CUFF.427.1	1043
BnaA01g07000D	BnaA01g07000D	j	CUFF.430	CUFF.430.1	100	5.869247	5.165335	6.573160	31.879786	2903	CUFF.430.1	4389
BnaA01g07010D	BnaA01g07010D	c	CUFF.435	CUFF.435.1	100	1.557003	0.823293	2.290714	8.776213	820	CUFF.435.1	2576
BnaA01g07010D	BnaA01g07010D	j	CUFF.438	CUFF.438.1	100	1.467181	0.985410	1.948953	7.982815	1531	CUFF.438.1	2576
BnaA01g07050D	BnaA01g07050D	=	CUFF.439	CUFF.439.1	100	5.988833	4.884935	7.092730	32.466177	1271	CUFF.439.1	1185
BnaA01g07060D	BnaA01g07060D	=	CUFF.443	CUFF.443.1	100	12.891992	11.403107	14.380878	71.197762	1580	CUFF.443.1	958
BnaA01g07060D	BnaA01g07060D	x	CUFF.444	CUFF.444.1	100	2.092968	1.506261	2.679675	11.558698	1603	CUFF.444.1	958
BnaA01g07070D	BnaA01g07070D	=	CUFF.447	CUFF.447.1	100	4.599715	3.506833	5.692597	25.380373	1037	CUFF.447.1	954
BnaA01g07080D	BnaA01g07080D	j	CUFF.447	CUFF.447.2	93	4.298286	3.245427	5.351145	23.717143	1041	CUFF.447.2	994
BnaA01g07090D	BnaA01g07090D	=	CUFF.448	CUFF.448.1	100	83.765486	77.845576	89.685396	457.741140	713	CUFF.448.1	593
BnaA01g07100D	BnaA01g07100D	j	CUFF.453	CUFF.453.1	45	1.935357	1.524545	2.346170	10.473096	3690	CUFF.453.1	3708
BnaA01g07100D	BnaA01g07100D	j	CUFF.453	CUFF.453.2	100	4.295127	3.715332	4.874921	23.242876	3603	CUFF.453.1	3708
BnaA01g07110D	BnaA01g07110D	=	CUFF.454	CUFF.454.1	100	14.111510	11.851860	16.371159	77.366504	780	CUFF.454.1	769
BnaA01g07120D	BnaA01g07120D	j	CUFF.457	CUFF.457.1	16	0.690793	0.223202	1.158385	3.760233	1284	CUFF.457.1	1415
BnaA01g07120D	BnaA01g07120D	=	CUFF.457	CUFF.457.2	100	4.386956	3.413477	5.360435	23.879753	1278	CUFF.457.1	1415
BnaA01g07130D	BnaA01g07130D	=	CUFF.458	CUFF.458.1	100	56.413780	50.084042	62.743518	304.024561	577	CUFF.459.1	715
BnaA01g07130D	BnaA01g07130D	e	CUFF.459	CUFF.459.1	100	3.659093	2.818672	4.499514	19.719545	1458	CUFF.459.1	715
BnaA01g07150D	BnaA01g07150D	=	CUFF.460	CUFF.460.1	100	8.982885	8.067078	9.898692	48.054898	2776	CUFF.460.1	1069
BnaA01g07160D	BnaA01g07160D	=	CUFF.461	CUFF.461.1	100	14.060875	12.028345	16.093404	76.550730	978	CUFF.461.1	987
BnaA01g07170D	BnaA01g07170D	j	CUFF.462	CUFF.462.1	86	9.797603	7.871181	11.724025	53.438191	1055	CUFF.462.1	1482
BnaA01g07170D	BnaA01g07170D	=	CUFF.462	CUFF.462.2	100	11.452621	9.405068	13.500175	62.465011	1054	CUFF.462.1	1482
BnaA01g07180D	BnaA01g07180D	e	CUFF.464	CUFF.464.1	100	0.515605	0.216791	0.814419	2.783159	1371	CUFF.464.1	1467
BnaA01g07190D	BnaA01g07190D	j	CUFF.468	CUFF.468.1	24	1.151956	0.858220	1.445691	6.322660	4398	CUFF.468.2	4174
BnaA01g07190D	BnaA01g07190D	j	CUFF.468	CUFF.468.2	100	4.766682	4.214843	5.318521	26.162561	4401	CUFF.468.2	4174
BnaA01g07190D	BnaA01g07190D	j	CUFF.468	CUFF.468.3	21	1.019754	0.733504	1.306005	5.597055	4398	CUFF.468.2	4174
-	-	u	CUFF.469	CUFF.469.1	100	5.521403	4.715669	6.327137	29.490345	1936	CUFF.469.1	-
BnaA01g07200D	BnaA01g07200D	j	CUFF.471	CUFF.471.1	100	20.447925	13.750044	27.145806	112.189107	324	CUFF.471.1	1710
BnaA01g07210D	BnaA01g07210D	=	CUFF.474	CUFF.474.1	100	2.851850	2.207206	3.496494	15.481999	1653	CUFF.474.1	1428
-	-	u	CUFF.475	CUFF.475.1	100	0.567900	0.201214	0.934587	2.971706	1097	CUFF.475.1	-
BnaA01g07220D	BnaA01g07220D	e	CUFF.476	CUFF.476.1	100	11.276003	10.109064	12.442942	60.465123	1861	CUFF.476.1	1657
BnaA01g07270D	BnaA01g07270D	=	CUFF.480	CUFF.480.1	100	11.176325	9.680320	12.672331	60.537079	1984	CUFF.480.1	1693
BnaA01g07270D	BnaA01g07270D	o	CUFF.481	CUFF.481.1	100	18.486232	16.484849	20.487615	100.131528	1753	CUFF.480.1	1693
BnaA01g07280D	BnaA01g07280D	=	CUFF.482	CUFF.482.1	100	9.830673	8.087953	11.573393	54.180422	1042	CUFF.482.2	1120
BnaA01g07280D	BnaA01g07280D	j	CUFF.482	CUFF.482.2	45	4.416003	3.455862	5.376145	24.338205	1471	CUFF.482.2	1120
BnaA01g07320D	BnaA01g07320D	c	CUFF.483	CUFF.483.1	100	8.097375	5.697451	10.497298	44.385345	541	CUFF.483.1	1361
BnaA01g07320D	BnaA01g07320D	j	CUFF.483	CUFF.483.2	62	4.993254	1.467225	8.519283	27.370266	321	CUFF.483.1	1361
BnaA01g07350D	BnaA01g07350D	j	CUFF.493	CUFF.493.1	85	37.864168	35.454180	40.274156	205.953967	2828	CUFF.493.1	1696
BnaA01g07350D	BnaA01g07350D	j	CUFF.493	CUFF.493.2	100	44.496595	40.654372	48.338817	242.029623	1268	CUFF.493.1	1696
BnaA01g18630D	BnaA01g18630D	=	CUFF.494	CUFF.494.1	100	2.151985	1.683223	2.620747	11.327050	2167	CUFF.494.1	2175
BnaA01g18620D	BnaA01g18620D	e	CUFF.495	CUFF.495.1	100	1.522464	1.000420	2.044509	8.314559	1707	CUFF.495.1	852
BnaA01g18620D	BnaA01g18620D	=	CUFF.496	CUFF.496.1	100	6.407767	4.950604	7.864930	34.994418	951	CUFF.495.1	852
BnaA01g18670D	BnaA01g18670D	e	CUFF.497	CUFF.497.1	100	3.647368	2.978666	4.316069	19.356234	1830	CUFF.497.1	1207
BnaA01g18650D	BnaA01g18650D	=	CUFF.498	CUFF.498.1	100	18.811904	17.185090	20.438719	101.893300	1653	CUFF.498.1	1470
BnaA01g18680D	BnaA01g18680D	x	CUFF.499	CUFF.499.1	100	2.880680	1.376389	4.384971	15.451864	493	CUFF.499.1	294
BnaA01g18690D	BnaA01g18690D	j	CUFF.500	CUFF.500.1	32	2.053798	1.533974	2.573623	11.000078	1961	CUFF.500.1	1910
BnaA01g18690D	BnaA01g18690D	c	CUFF.500	CUFF.500.2	100	6.422634	2.743286	10.101981	34.399419	330	CUFF.500.1	1910
BnaA01g18740D	BnaA01g18740D	=	CUFF.501	CUFF.501.1	100	2.811739	1.955462	3.668016	14.347964	1028	CUFF.501.1	876
BnaA01g18730D	BnaA01g18730D	e	CUFF.502	CUFF.502.1	100	0.290342	0.046073	0.534612	1.569391	2039	CUFF.502.1	7711
BnaA01g18730D	BnaA01g18730D	o	CUFF.503	CUFF.503.1	100	1.297213	0.846887	1.747538	7.011840	1820	CUFF.502.1	7711
BnaA01g18760D	BnaA01g18760D	=	CUFF.504	CUFF.504.1	100	2.575342	1.565389	3.585294	13.796080	743	CUFF.504.1	543
BnaA01g18730D	BnaA01g18730D	j	CUFF.505	CUFF.505.1	13	0.429337	0.259891	0.598784	2.357730	5021	CUFF.505.1	7711
BnaA01g18730D	BnaA01g18730D	j	CUFF.505	CUFF.505.2	30	0.971651	0.712085	1.231216	5.335877	5018	CUFF.505.1	7711
BnaA01g18730D	BnaA01g18730D	c	CUFF.505	CUFF.505.3	100	3.283751	2.615745	3.951757	18.032916	2161	CUFF.505.1	7711
BnaA01g18730D	BnaA01g18730D	j	CUFF.505	CUFF.505.4	18	0.605881	0.378778	0.832985	3.327234	4397	CUFF.505.1	7711
BnaA01g18770D	BnaA01g18770D	j	CUFF.506	CUFF.506.1	100	3.004100	2.485192	3.523007	15.960391	2596	CUFF.506.1	2485
BnaA01g18810D	BnaA01g18810D	j	CUFF.507	CUFF.507.1	100	1.070964	0.628722	1.513207	5.574038	1339	CUFF.507.1	1032
BnaA01g18920D	BnaA01g18920D	=	CUFF.508	CUFF.508.1	100	33.370959	29.229857	37.512062	179.492439	630	CUFF.508.1	792
BnaA01g18860D	BnaA01g18860D	=	CUFF.509	CUFF.509.1	100	8.273880	7.159606	9.388153	45.129398	1698	CUFF.509.1	1817
BnaA01g18870D	BnaA01g18870D	=	CUFF.510	CUFF.510.1	100	11.629066	9.285116	13.973016	63.101600	657	CUFF.510.1	435
BnaA01g18880D	BnaA01g18880D	j	CUFF.511	CUFF.511.1	100	9.864717	8.338224	11.391209	53.084670	1225	CUFF.511.2	1369
BnaA01g18880D	BnaA01g18880D	j	CUFF.511	CUFF.511.2	23	2.283942	1.477362	3.090522	12.290499	1227	CUFF.511.2	1369
BnaA01g19170D	BnaA01g19170D	j	CUFF.512	CUFF.512.1	100	1.635974	1.166881	2.105067	8.999797	1694	CUFF.512.1	1748
-	-	u	CUFF.513	CUFF.513.1	100	0.860628	0.189671	1.531585	4.498742	723	CUFF.513.1	-
BnaA01g19210D	BnaA01g19210D	=	CUFF.514	CUFF.514.1	100	1.072273	0.642976	1.501569	6.077481	1373	CUFF.514.1	1363
BnaA01g19230D	BnaA01g19230D	c	CUFF.515	CUFF.515.1	100	1.046744	0.693397	1.400091	5.632269	1955	CUFF.515.1	2508
BnaA01g19260D	BnaA01g19260D	j	CUFF.519	CUFF.519.1	100	1.785656	1.452069	2.119244	9.871248	3577	CUFF.519.1	3032
BnaA01g19280D	BnaA01g19280D	o	CUFF.522	CUFF.522.1	100	17.894239	7.103607	28.684871	99.821911	233	CUFF.522.1	1497
BnaA01g19280D	BnaA01g19280D	c	CUFF.525	CUFF.525.1	100	3.315299	2.272364	4.358234	17.884538	1094	CUFF.525.1	1497
BnaA01g19280D	BnaA01g19280D	j	CUFF.525	CUFF.525.2	21	0.703946	0.133595	1.274298	3.797471	1006	CUFF.525.1	1497
BnaA01g19280D	BnaA01g19280D	j	CUFF.525	CUFF.525.3	68	2.265742	1.364390	3.167093	12.222650	1094	CUFF.525.1	1497
BnaA01g19300D	BnaA01g19300D	=	CUFF.529	CUFF.529.1	100	10.524746	9.180013	11.869479	58.136057	1408	CUFF.529.1	1510
BnaA01g19320D	BnaA01g19320D	=	CUFF.531	CUFF.531.1	100	1.654930	0.672156	2.637703	9.284579	586	CUFF.531.1	577
BnaA01g18800D	BnaA01g18800D	j	CUFF.532	CUFF.532.1	52	7.025149	5.648214	8.402084	38.338200	1554	CUFF.532.2	1032
BnaA01g18800D	BnaA01g18800D	j	CUFF.532	CUFF.532.2	100	13.595121	11.900569	15.289674	74.192375	1661	CUFF.532.2	1032
BnaA01g18800D	BnaA01g18800D	j	CUFF.532	CUFF.532.3	85	11.503731	10.008647	12.998816	62.779075	1630	CUFF.532.2	1032
-	-	u	CUFF.535	CUFF.535.1	100	28.055762	26.338258	29.773266	151.052737	2094	CUFF.535.1	-
BnaA01g18360D	BnaA01g18360D	j	CUFF.518	CUFF.518.1	100	8.125878	7.279445	8.972310	44.245598	2906	CUFF.518.1	2976
BnaA01g18370D	BnaA01g18370D	j	CUFF.520	CUFF.520.1	48	1.166289	0.232709	2.099868	6.200781	697	CUFF.520.2	378
BnaA01g18370D	BnaA01g18370D	j	CUFF.520	CUFF.520.2	100	2.453974	1.253858	3.654090	13.046988	716	CUFF.520.2	378
BnaA01g18370D	BnaA01g18370D	j	CUFF.520	CUFF.520.3	98	2.410275	1.154460	3.666091	12.814657	701	CUFF.520.2	378
BnaA01g18380D	BnaA01g18380D	=	CUFF.521	CUFF.521.1	100	15.107141	12.744591	17.469691	80.651372	820	CUFF.521.1	970
BnaA01g18390D	BnaA01g18390D	=	CUFF.523	CUFF.523.1	100	3.641314	2.430561	4.852067	19.838311	1024	CUFF.523.1	748
BnaA01g18390D	BnaA01g18390D	o	CUFF.524	CUFF.524.1	43	2.829284	1.575182	4.083386	15.414275	824	CUFF.523.1	748
BnaA01g18390D	BnaA01g18390D	o	CUFF.524	CUFF.524.2	100	6.550126	4.910614	8.189638	35.685863	931	CUFF.523.1	748
-	-	u	CUFF.526	CUFF.526.1	57	0.520067	0.248182	0.791952	2.824056	2258	CUFF.526.1	-
-	-	u	CUFF.526	CUFF.526.2	100	0.908260	0.467057	1.349462	4.932011	1578	CUFF.526.1	-
BnaA01g18400D	BnaA01g18400D	e	CUFF.527	CUFF.527.1	100	0.652789	0.344858	0.960721	3.500039	1579	CUFF.527.1	1441
BnaA01g18410D	BnaA01g18410D	=	CUFF.528	CUFF.528.1	100	3.452286	2.583944	4.320629	18.713560	1184	CUFF.528.1	1360
-	-	u	CUFF.530	CUFF.530.1	100	2.411223	1.137257	3.685189	13.600679	549	CUFF.530.1	-
BnaA01g18430D	BnaA01g18430D	j	CUFF.533	CUFF.533.1	100	10.282420	8.702440	11.862399	56.290947	1304	CUFF.533.1	1269
BnaA01g18430D	BnaA01g18430D	j	CUFF.533	CUFF.533.2	38	3.932331	2.836183	5.028478	21.527482	1290	CUFF.533.1	1269
BnaA01g18450D	BnaA01g18450D	j	CUFF.534	CUFF.534.1	44	2.572617	2.067341	3.077892	13.969687	3242	CUFF.534.1	2904
BnaA01g18450D	BnaA01g18450D	j	CUFF.534	CUFF.534.2	100	5.861245	4.815350	6.907139	31.827423	1648	CUFF.534.1	2904
BnaA01g18450D	BnaA01g18450D	j	CUFF.534	CUFF.534.3	21	1.225476	0.834235	1.616716	6.654514	2862	CUFF.534.1	2904
BnaA01g18460D	BnaA01g18460D	=	CUFF.536	CUFF.536.1	100	1.687180	1.011699	2.362662	8.441475	962	CUFF.536.1	981
BnaA01g18480D	BnaA01g18480D	j	CUFF.538	CUFF.538.1	100	2.421384	1.986200	2.856569	13.257695	2922	CUFF.538.1	2968
BnaA01g18500D	BnaA01g18500D	e	CUFF.539	CUFF.539.1	100	1.715866	1.131543	2.300188	9.350109	1246	CUFF.539.1	441
BnaA01g18530D	BnaA01g18530D	o	CUFF.541	CUFF.541.1	100	5.349742	4.476138	6.223347	29.069308	1606	CUFF.541.1	1648
BnaA01g18540D	BnaA01g18540D	c	CUFF.543	CUFF.543.1	100	11.982066	10.686285	13.277847	64.401833	1642	CUFF.543.1	2845
BnaA01g17560D	BnaA01g17560D	=	CUFF.516	CUFF.516.1	100	17.594583	15.276644	19.912521	96.347596	986	CUFF.517.1	1285
BnaA01g17560D	BnaA01g17560D	e	CUFF.517	CUFF.517.1	100	2.148957	1.432978	2.864936	11.767648	1282	CUFF.517.1	1285
BnaA01g17570D	BnaA01g17570D	=	CUFF.537	CUFF.537.1	100	375.439519	357.759057	393.119980	2036.760765	1261	CUFF.537.1	1347
BnaA01g17580D	BnaA01g17580D	=	CUFF.540	CUFF.540.1	100	5.419273	4.701408	6.137138	29.495438	2548	CUFF.540.1	2723
BnaA01g17590D	BnaA01g17590D	=	CUFF.542	CUFF.542.1	100	3.205941	2.471364	3.940518	17.147276	1407	CUFF.542.1	1065
BnaA01g17630D	BnaA01g17630D	j	CUFF.544	CUFF.544.1	100	17.138407	15.536792	18.740022	92.377477	1885	CUFF.544.1	1902
BnaA01g17630D	BnaA01g17630D	p	CUFF.545	CUFF.545.1	100	1.391888	0.705227	2.078548	7.702646	843	CUFF.545.1	1902
BnaA01g17650D	BnaA01g17650D	c	CUFF.546	CUFF.546.1	100	0.533864	0.288991	0.778737	2.963577	2012	CUFF.546.1	2217
-	-	u	CUFF.547	CUFF.547.1	100	1.646630	0.836009	2.457252	8.975174	752	CUFF.547.1	-
BnaA01g19700D	BnaA01g19700D	j	CUFF.548	CUFF.548.1	17	1.622110	0.758809	2.485411	8.804281	889	CUFF.548.1	1019
BnaA01g19700D	BnaA01g19700D	=	CUFF.548	CUFF.548.2	100	9.534946	7.592085	11.477808	51.752567	813	CUFF.548.1	1019
BnaA01g19710D	BnaA01g19710D	j	CUFF.549	CUFF.549.1	70	2.931492	1.866170	3.996815	15.602426	983	CUFF.549.1	1181
BnaA01g19710D	BnaA01g19710D	=	CUFF.549	CUFF.549.2	100	4.182426	2.943009	5.421844	22.260333	983	CUFF.549.1	1181
BnaA01g19790D	BnaA01g19790D	j	CUFF.550	CUFF.550.1	61	3.119843	2.632202	3.607483	17.187157	3517	CUFF.550.2	3736
BnaA01g19790D	BnaA01g19790D	j	CUFF.550	CUFF.550.2	12	0.616858	0.354549	0.879167	3.398258	3535	CUFF.550.2	3736
BnaA01g19790D	BnaA01g19790D	c	CUFF.550	CUFF.550.3	100	5.118396	3.536937	6.699854	28.197151	699	CUFF.550.2	3736
BnaA01g19750D	BnaA01g19750D	c	CUFF.551	CUFF.551.1	100	38.977944	35.869620	42.086268	210.804650	1037	CUFF.551.1	1322
-	-	u	CUFF.552	CUFF.552.1	51	2.135422	1.022297	3.248548	11.633810	671	CUFF.552.1	-
-	-	u	CUFF.552	CUFF.552.2	100	4.203874	2.463803	5.943946	22.902766	581	CUFF.552.1	-
-	-	u	CUFF.553	CUFF.553.1	100	5.882086	4.710721	7.053450	32.401396	1085	CUFF.553.1	-
BnaA01g19810D	BnaA01g19810D	e	CUFF.554	CUFF.554.1	100	0.488564	0.236147	0.740981	2.658418	2996	CUFF.554.1	3037
BnaA01g19810D	BnaA01g19810D	j	CUFF.555	CUFF.555.1	100	1.670702	1.273770	2.067635	9.090778	2915	CUFF.554.1	3037
BnaA01g19860D	BnaA01g19860D	c	CUFF.556	CUFF.556.1	100	16.641167	13.482179	19.800154	87.633507	569	CUFF.556.1	763
BnaA01g19870D	BnaA01g19870D	=	CUFF.557	CUFF.557.1	100	3.254130	2.627879	3.880381	17.746846	1858	CUFF.557.1	1987
-	-	u	CUFF.558	CUFF.558.1	100	0.841462	0.444425	1.238499	4.419550	1279	CUFF.558.1	-
-	-	u	CUFF.559	CUFF.559.1	100	0.792066	0.574825	1.009308	4.323028	3609	CUFF.559.1	-
BnaA01g19880D	BnaA01g19880D	j	CUFF.560	CUFF.560.1	100	0.926997	0.358188	1.495805	4.980043	1129	CUFF.560.1	1214
BnaA01g19880D	BnaA01g19880D	e	CUFF.561	CUFF.561.1	100	1.749620	0.927868	2.571373	9.399369	952	CUFF.560.1	1214
BnaA01g19970D	BnaA01g19970D	=	CUFF.562	CUFF.562.1	100	4.153353	3.532134	4.774571	22.472522	2555	CUFF.562.1	2056
BnaA01g20060D	BnaA01g20060D	=	CUFF.564	CUFF.564.1	100	1.753244	1.340726	2.165761	9.592381	2273	CUFF.564.1	2300
BnaA01g20040D	BnaA01g20040D	j	CUFF.563	CUFF.563.1	37	1.532028	0.928140	2.135916	8.202193	1687	CUFF.563.1	3343
BnaA01g20040D	BnaA01g20040D	c	CUFF.563	CUFF.563.2	100	4.171537	3.300993	5.042081	22.333638	1677	CUFF.563.1	3343
BnaA01g20080D	BnaA01g20080D	=	CUFF.565	CUFF.565.1	100	1.787722	1.200115	2.375330	9.829729	1314	CUFF.565.1	1435
BnaA01g20110D	BnaA01g20110D	j	CUFF.566	CUFF.566.1	100	8.496214	7.401035	9.591394	45.892792	1808	CUFF.566.1	1951
BnaA01g20220D	BnaA01g20220D	j	CUFF.569	CUFF.569.1	100	1.593187	0.989343	2.197031	8.485045	1532	CUFF.569.1	1206
BnaA01g20220D	BnaA01g20220D	=	CUFF.569	CUFF.569.2	86	1.368241	0.746152	1.990331	7.287021	1363	CUFF.569.1	1206
BnaA01g20230D	BnaA01g20230D	=	CUFF.570	CUFF.570.1	100	19.623735	16.184790	23.062680	109.658702	593	CUFF.570.1	700
BnaA01g20260D	BnaA01g20260D	=	CUFF.571	CUFF.571.1	100	3.062587	2.438885	3.686290	16.862659	1872	CUFF.571.1	1126
BnaA01g20300D	BnaA01g20300D	e	CUFF.572	CUFF.572.1	100	0.644809	0.332159	0.957460	3.539813	1558	CUFF.572.1	1878
BnaA01g20320D	BnaA01g20320D	e	CUFF.573	CUFF.573.1	100	3.285950	2.398334	4.173566	18.099212	1517	CUFF.573.1	1401
BnaA01g20320D	BnaA01g20320D	j	CUFF.574	CUFF.574.1	100	3.834365	2.817641	4.851089	21.119917	1363	CUFF.573.1	1401
BnaA01g20350D	BnaA01g20350D	c	CUFF.575	CUFF.575.1	100	0.794613	0.281541	1.307685	4.425830	854	CUFF.575.1	2047
BnaA01g20360D	BnaA01g20360D	j	CUFF.576	CUFF.576.1	20	0.331567	0.054616	0.608517	1.785245	1888	CUFF.576.2	1886
BnaA01g20360D	BnaA01g20360D	j	CUFF.576	CUFF.576.2	26	0.420097	0.134266	0.705929	2.261918	1971	CUFF.576.2	1886
BnaA01g20360D	BnaA01g20360D	j	CUFF.576	CUFF.576.3	100	1.641539	1.126947	2.156131	8.838494	1888	CUFF.576.2	1886
-	-	u	CUFF.577	CUFF.577.1	100	1.518321	0.759161	2.277482	8.707077	755	CUFF.577.1	-
BnaA01g20370D	BnaA01g20370D	j	CUFF.578	CUFF.578.1	54	1.409201	0.587175	2.231226	7.548084	911	CUFF.578.2	1197
BnaA01g20370D	BnaA01g20370D	j	CUFF.578	CUFF.578.2	31	0.799738	0.285503	1.313973	4.283625	1088	CUFF.578.2	1197
BnaA01g20370D	BnaA01g20370D	j	CUFF.578	CUFF.578.3	100	2.592679	1.696116	3.489242	13.887136	1088	CUFF.578.2	1197
BnaA01g20380D	BnaA01g20380D	e	CUFF.580	CUFF.580.1	100	17.948553	16.607462	19.289644	96.528579	2195	CUFF.580.1	1704
-	-	u	CUFF.579	CUFF.579.1	100	2.447964	1.223982	3.671946	13.479445	561	CUFF.579.1	-
BnaA01g20280D	BnaA01g20280D	=	CUFF.581	CUFF.581.1	100	31.500141	29.040577	33.959706	169.279832	1671	CUFF.581.1	1458
BnaA01g20290D	BnaA01g20290D	e	CUFF.582	CUFF.582.1	100	0.852379	0.395035	1.309723	4.609637	1661	CUFF.582.1	1458
BnaA01g20290D	BnaA01g20290D	=	CUFF.583	CUFF.583.1	100	7.439085	6.271263	8.606907	40.230310	1507	CUFF.582.1	1458
BnaA01g20390D	BnaA01g20390D	=	CUFF.584	CUFF.584.1	100	49.152402	44.459993	53.844811	269.739413	788	CUFF.584.1	1047
BnaA01g20430D	BnaA01g20430D	=	CUFF.585	CUFF.585.1	100	26.957796	22.317480	31.598111	152.095203	486	CUFF.585.1	210
BnaA01g20420D	BnaA01g20420D	=	CUFF.586	CUFF.586.1	100	2.447297	1.875395	3.019200	13.233302	1777	CUFF.586.1	1695
BnaA01g20450D	BnaA01g20450D	=	CUFF.588	CUFF.588.1	100	3.728269	2.806299	4.650240	20.603035	1121	CUFF.588.1	1083
BnaA01g20470D	BnaA01g20470D	j	CUFF.589	CUFF.589.1	34	1.031773	0.517922	1.545625	5.574089	1315	CUFF.589.2	1243
BnaA01g20470D	BnaA01g20470D	j	CUFF.589	CUFF.589.2	100	3.007589	2.232268	3.782911	16.248309	1382	CUFF.589.2	1243
-	-	u	CUFF.590	CUFF.590.1	19	11.873880	8.633350	15.114411	64.531549	684	CUFF.590.2	-
-	-	u	CUFF.590	CUFF.590.2	100	61.160624	55.856531	66.464718	332.392589	867	CUFF.590.2	-
BnaA01g20850D	BnaA01g20850D	j	CUFF.607	CUFF.607.1	75	0.851419	0.491975	1.210864	4.659599	2186	CUFF.607.2	2278
BnaA01g20850D	BnaA01g20850D	j	CUFF.607	CUFF.607.2	100	1.133986	0.695802	1.572170	6.206014	2328	CUFF.607.2	2278
BnaA01g20850D	BnaA01g20850D	o	CUFF.607	CUFF.607.3	88	0.993696	0.610031	1.377362	5.438245	2182	CUFF.607.2	2278
BnaA01g20850D	BnaA01g20850D	x	CUFF.608	CUFF.608.1	100	2.560251	1.773048	3.347453	14.011594	1468	CUFF.608.1	2278
BnaA01g20890D	BnaA01g20890D	=	CUFF.609	CUFF.609.1	100	5.663362	4.747650	6.579073	30.554313	1552	CUFF.609.1	1523
-	-	u	CUFF.611	CUFF.611.1	100	1.354869	0.498947	2.210791	7.333449	620	CUFF.611.1	-
BnaA01g20900D	BnaA01g20900D	j	CUFF.616	CUFF.616.1	100	6.796968	5.490323	8.103614	37.375925	1149	CUFF.616.2	1210
BnaA01g20900D	BnaA01g20900D	j	CUFF.616	CUFF.616.2	17	1.180290	0.521152	1.839427	6.490309	1150	CUFF.616.2	1210
BnaA01g20900D	BnaA01g20900D	c	CUFF.616	CUFF.616.3	60	4.069376	2.298641	5.840111	22.377135	553	CUFF.616.2	1210
BnaA01g20950D	BnaA01g20950D	=	CUFF.618	CUFF.618.1	100	35.834124	31.725778	39.942471	199.153821	663	CUFF.618.1	701
BnaA01g17690D	BnaA01g17690D	=	CUFF.567	CUFF.567.1	100	24.796461	22.813216	26.779706	135.299010	1942	CUFF.567.1	1974
BnaA01g17710D	BnaA01g17710D	=	CUFF.568	CUFF.568.1	100	1.366647	0.484220	2.249074	7.496096	599	CUFF.568.1	623
BnaA01g17720D	BnaA01g17720D	j	CUFF.587	CUFF.587.1	100	22.661370	20.947009	24.375731	122.718513	3040	CUFF.587.2	3200
BnaA01g17720D	BnaA01g17720D	j	CUFF.587	CUFF.587.2	72	16.294725	14.885037	17.704414	88.241110	3168	CUFF.587.2	3200
BnaA01g17740D	BnaA01g17740D	=	CUFF.591	CUFF.591.1	100	2.168380	1.706211	2.630550	11.924518	2264	CUFF.591.1	2387
BnaA01g17750D	BnaA01g17750D	j	CUFF.592	CUFF.592.1	100	4.714477	3.952191	5.476762	25.263081	1815	CUFF.592.1	1819
BnaA01g17760D	BnaA01g17760D	=	CUFF.593	CUFF.593.1	100	1.644336	1.189938	2.098734	8.940405	1819	CUFF.593.1	1842
BnaA01g17780D	BnaA01g17780D	j	CUFF.594	CUFF.594.1	100	2.199886	1.233830	3.165941	11.746275	729	CUFF.594.1	722
BnaA01g17790D	BnaA01g17790D	j	CUFF.595	CUFF.595.1	100	1.895190	0.884133	2.906247	9.740816	628	CUFF.595.1	847
BnaA01g17810D	BnaA01g17810D	e	CUFF.596	CUFF.596.1	100	2.134262	1.636774	2.631749	11.543331	1945	CUFF.596.1	1164
BnaA01g17860D	BnaA01g17860D	=	CUFF.597	CUFF.597.1	100	3.996794	3.204331	4.789257	21.547406	1799	CUFF.598.1	2006
BnaA01g17860D	BnaA01g17860D	e	CUFF.598	CUFF.598.1	100	0.984164	0.571833	1.396495	5.305798	2143	CUFF.598.1	2006
BnaA01g17890D	BnaA01g17890D	=	CUFF.601	CUFF.601.1	100	11.821159	10.090827	13.551490	64.966385	1095	CUFF.601.1	1201
BnaA01g17910D	BnaA01g17910D	=	CUFF.604	CUFF.604.1	100	5.193524	4.343559	6.043489	28.016110	1768	CUFF.604.1	1528
BnaA01g17930D	BnaA01g17930D	=	CUFF.610	CUFF.610.1	100	21.909265	18.907606	24.910925	116.728909	820	CUFF.610.1	942
BnaA01g17930D	BnaA01g17930D	j	CUFF.610	CUFF.610.2	18	3.895340	2.404263	5.386416	20.753720	798	CUFF.610.1	942
BnaA01g17950D	BnaA01g17950D	=	CUFF.617	CUFF.617.1	100	15.915234	14.075506	17.754961	84.637325	1310	CUFF.617.1	1346
BnaA01g17960D	BnaA01g17960D	e	CUFF.620	CUFF.620.1	100	7.131409	6.071883	8.190936	38.242095	1517	CUFF.620.1	933
-	-	u	CUFF.621	CUFF.621.1	74	0.928057	0.414976	1.441137	5.091774	1188	CUFF.621.3	-
-	-	u	CUFF.621	CUFF.621.2	100	1.249486	0.664338	1.834635	6.855293	1225	CUFF.621.3	-
BnaA01g20920D	BnaA01g20920D	o	CUFF.621	CUFF.621.3	54	0.675627	0.335918	1.015336	3.706819	1932	CUFF.621.3	255
BnaA01g20920D	BnaA01g20920D	o	CUFF.621	CUFF.621.4	37	0.456262	0.165342	0.747182	2.503279	1840	CUFF.621.3	255
BnaA01g20980D	BnaA01g20980D	=	CUFF.623	CUFF.623.1	100	1.805754	1.389034	2.222473	9.442136	2281	CUFF.623.1	1332
-	-	u	CUFF.625	CUFF.625.1	100	0.995042	0.395009	1.595075	5.541432	780	CUFF.625.1	-
BnaA01g21030D	BnaA01g21030D	=	CUFF.626	CUFF.626.1	100	3.818046	2.751390	4.884701	20.846530	941	CUFF.626.1	669
BnaA01g20970D	BnaA01g20970D	=	CUFF.628	CUFF.628.1	100	36.595037	34.368051	38.822024	198.499816	1682	CUFF.628.1	1538
BnaA01g21080D	BnaA01g21080D	=	CUFF.631	CUFF.631.1	100	1.220986	0.688248	1.753724	6.415329	1097	CUFF.631.1	281
BnaA01g21040D	BnaA01g21040D	j	CUFF.630	CUFF.630.1	37	2.434983	1.648057	3.221909	13.014966	1259	CUFF.630.1	1284
BnaA01g21040D	BnaA01g21040D	j	CUFF.630	CUFF.630.2	100	6.636641	5.342681	7.930602	35.472801	1167	CUFF.630.1	1284
BnaA01g21070D	BnaA01g21070D	j	CUFF.632	CUFF.632.1	69	1.313667	0.885473	1.741861	7.075569	2229	CUFF.632.1	2122
BnaA01g21070D	BnaA01g21070D	=	CUFF.632	CUFF.632.2	100	1.902117	1.374233	2.430000	10.245030	2003	CUFF.632.1	2122
BnaA01g21120D	BnaA01g21120D	=	CUFF.633	CUFF.633.1	100	1.113006	0.658718	1.567295	5.986319	1310	CUFF.633.1	1335
BnaA01g21140D	BnaA01g21140D	e	CUFF.636	CUFF.636.1	100	5.870381	4.748415	6.992347	31.319972	1756	CUFF.636.1	1616
BnaA01g21140D	BnaA01g21140D	c	CUFF.637	CUFF.637.1	100	9.364398	7.903501	10.825295	49.961440	1558	CUFF.636.1	1616
BnaA01g21220D	BnaA01g21220D	=	CUFF.638	CUFF.638.1	100	1.829298	1.315770	2.342827	9.632562	1607	CUFF.638.1	1215
BnaA01g21180D	BnaA01g21180D	=	CUFF.642	CUFF.642.1	100	82.324195	77.436773	87.211617	445.012295	1560	CUFF.642.1	1429
BnaA01g21230D	BnaA01g21230D	j	CUFF.643	CUFF.643.1	100	104.351418	95.710108	112.992727	575.358603	612	CUFF.643.1	1114
BnaA01g18930D	BnaA01g18930D	j	CUFF.599	CUFF.599.1	100	3.505321	2.867415	4.143228	19.062195	2046	CUFF.599.1	2116
BnaA01g18940D	BnaA01g18940D	c	CUFF.600	CUFF.600.1	100	4.283323	3.187645	5.379001	23.830102	968	CUFF.600.1	1333
BnaA01g18950D	BnaA01g18950D	e	CUFF.602	CUFF.602.1	100	1.262105	0.801249	1.722961	6.940154	1395	CUFF.602.1	1002
BnaA01g18960D	BnaA01g18960D	c	CUFF.603	CUFF.603.1	100	1.538065	0.736516	2.339614	8.721459	717	CUFF.603.1	2029
BnaA01g18960D	BnaA01g18960D	j	CUFF.605	CUFF.605.1	100	1.970072	1.479169	2.460974	10.850834	2206	CUFF.605.1	2029
BnaA01g18970D	BnaA01g18970D	c	CUFF.606	CUFF.606.1	100	1.404927	1.148083	1.661771	7.738108	5156	CUFF.606.1	4683
-	-	u	CUFF.612	CUFF.612.1	100	2.977064	2.432269	3.521860	16.132099	2879	CUFF.612.1	-
-	-	u	CUFF.613	CUFF.613.1	80	0.560349	0.280145	0.840554	3.036418	2735	CUFF.612.1	-
-	-	u	CUFF.613	CUFF.613.2	100	0.698423	0.384574	1.012272	3.784611	2742	CUFF.612.1	-
BnaA01g18990D	BnaA01g18990D	c	CUFF.614	CUFF.614.1	100	2.306444	1.406330	3.206558	11.702151	967	CUFF.614.1	1627
BnaA01g18990D	BnaA01g18990D	e	CUFF.615	CUFF.615.1	100	3.200885	1.315460	5.086310	16.240257	510	CUFF.614.1	1627
BnaA01g19000D	BnaA01g19000D	j	CUFF.619	CUFF.619.1	100	2.409772	1.720638	3.098905	13.032471	1642	CUFF.619.3	1065
BnaA01g19000D	BnaA01g19000D	j	CUFF.619	CUFF.619.2	66	1.602348	1.065360	2.139335	8.665778	1836	CUFF.619.3	1065
BnaA01g19000D	BnaA01g19000D	j	CUFF.619	CUFF.619.3	76	1.824906	1.282978	2.366835	9.869416	1912	CUFF.619.3	1065
BnaA01g19020D	BnaA01g19020D	j	CUFF.622	CUFF.622.1	38	1.026917	0.588315	1.465518	5.561047	1785	CUFF.622.2	1551
BnaA01g19020D	BnaA01g19020D	j	CUFF.622	CUFF.622.2	100	2.721748	2.073115	3.370381	14.739045	1788	CUFF.622.2	1551
BnaA01g19040D	BnaA01g19040D	=	CUFF.624	CUFF.624.1	100	27.786892	24.640183	30.933601	150.361994	885	CUFF.624.1	1028
-	-	u	CUFF.627	CUFF.627.1	100	1.471832	0.846296	2.097368	7.929510	1034	CUFF.627.1	-
-	-	u	CUFF.629	CUFF.629.1	100	2.308210	1.762390	2.854030	12.535126	1775	CUFF.629.1	-
BnaA01g19090D	BnaA01g19090D	j	CUFF.634	CUFF.634.1	100	3.246822	2.449491	4.044152	17.487469	1333	CUFF.634.1	1439
BnaA01g19090D	BnaA01g19090D	e	CUFF.635	CUFF.635.1	100	1.387982	0.430216	2.345748	7.475709	628	CUFF.634.1	1439
BnaA01g19120D	BnaA01g19120D	=	CUFF.639	CUFF.639.1	100	4.419903	3.580866	5.258940	23.843475	1460	CUFF.639.1	1245
-	-	u	CUFF.640	CUFF.640.1	100	6.393631	2.976092	9.811171	35.470202	339	CUFF.640.1	-
BnaA01g19130D	BnaA01g19130D	j	CUFF.641	CUFF.641.1	95	30.117115	27.646639	32.587592	162.697151	1662	CUFF.641.1	1449
BnaA01g19130D	BnaA01g19130D	j	CUFF.641	CUFF.641.2	100	31.583817	27.471410	35.696223	170.620489	752	CUFF.641.1	1449
BnaA01g19150D	BnaA01g19150D	=	CUFF.644	CUFF.644.1	100	21.980557	18.678387	25.282727	119.215745	701	CUFF.644.1	799
BnaA01g19150D	BnaA01g19150D	j	CUFF.644	CUFF.644.2	16	3.522925	2.064523	4.981327	19.107254	697	CUFF.644.1	799
BnaA01g19160D	BnaA01g19160D	j	CUFF.645	CUFF.645.1	100	0.553035	0.246477	0.859594	2.932796	1426	CUFF.645.1	1065
BnaA01g21250D	BnaA01g21250D	j	CUFF.646	CUFF.646.1	100	3.950511	2.959423	4.941600	21.401962	1269	CUFF.646.2	9408
BnaA01g21250D	BnaA01g21250D	j	CUFF.646	CUFF.646.2	71	2.824361	2.548245	3.100478	15.301026	9541	CUFF.646.2	9408
BnaA01g21280D	BnaA01g21280D	j	CUFF.647	CUFF.647.1	61	0.375884	0.134637	0.617131	2.069302	2226	CUFF.647.3	1902
BnaA01g21280D	BnaA01g21280D	j	CUFF.647	CUFF.647.2	50	0.312697	0.088434	0.536960	1.721446	2222	CUFF.647.3	1902
BnaA01g21280D	BnaA01g21280D	j	CUFF.647	CUFF.647.3	100	0.620018	0.313831	0.926205	3.413299	2296	CUFF.647.3	1902
BnaA01g21280D	BnaA01g21280D	j	CUFF.647	CUFF.647.4	68	0.423396	0.140957	0.705835	2.330865	2192	CUFF.647.3	1902
BnaA01g21340D	BnaA01g21340D	j	CUFF.648	CUFF.648.1	100	24.582083	21.112565	28.051602	136.139665	687	CUFF.648.1	824
BnaA01g21380D	BnaA01g21380D	=	CUFF.649	CUFF.649.1	100	24.521550	22.099485	26.943614	134.367985	1055	CUFF.649.1	1136
BnaA01g21390D	BnaA01g21390D	j	CUFF.650	CUFF.650.1	48	1.523724	0.883319	2.164129	8.530975	1415	CUFF.650.1	1049
BnaA01g21390D	BnaA01g21390D	j	CUFF.650	CUFF.650.2	53	1.706036	0.982140	2.429932	9.551697	1202	CUFF.650.1	1049
BnaA01g21390D	BnaA01g21390D	=	CUFF.650	CUFF.650.3	100	3.205061	2.297904	4.112218	17.944384	1338	CUFF.650.1	1049
BnaA01g21410D	BnaA01g21410D	p	CUFF.651	CUFF.651.1	100	6.697206	4.921151	8.473261	37.053223	681	CUFF.651.1	917
BnaA01g21410D	BnaA01g21410D	c	CUFF.652	CUFF.652.1	100	21.467506	18.810988	24.124024	117.203508	848	CUFF.652.1	917
BnaA01g21430D	BnaA01g21430D	c	CUFF.653	CUFF.653.1	100	4.399066	3.252676	5.545456	23.536519	916	CUFF.653.1	1154
BnaA01g21440D	BnaA01g21440D	=	CUFF.654	CUFF.654.1	100	13.998631	12.544911	15.452352	75.954010	1541	CUFF.654.1	1649
-	-	u	CUFF.655	CUFF.655.1	100	2.965315	2.221721	3.708909	15.599688	1330	CUFF.655.1	-
-	-	u	CUFF.657	CUFF.657.1	100	1.554868	0.598921	2.510815	8.665516	650	CUFF.658.1	-
-	-	u	CUFF.658	CUFF.658.1	100	2.020168	1.284452	2.755884	11.258702	1083	CUFF.658.1	-
BnaA01g21450D	BnaA01g21450D	j	CUFF.656	CUFF.656.1	100	5.739691	4.685163	6.794220	31.468861	1246	CUFF.656.1	3864
BnaA01g21450D	BnaA01g21450D	c	CUFF.659	CUFF.659.1	100	7.376893	6.585205	8.168581	39.973073	2562	CUFF.659.1	3864
BnaA01g21520D	BnaA01g21520D	=	CUFF.660	CUFF.660.1	100	10.072700	8.470018	11.675382	54.331231	1004	CUFF.660.1	861
-	-	u	CUFF.661	CUFF.661.1	100	2.317257	0.943834	3.690679	12.488236	498	CUFF.661.1	-
-	-	u	CUFF.662	CUFF.662.1	100	0.780569	0.401938	1.159201	4.254256	1371	CUFF.662.1	-
-	-	u	CUFF.664	CUFF.664.1	100	1.138524	0.741329	1.535719	6.001542	1702	CUFF.664.1	-
BnaA01g21580D	BnaA01g21580D	j	CUFF.663	CUFF.663.1	85	2.704782	2.004276	3.405288	14.271242	1637	CUFF.663.1	1572
BnaA01g21580D	BnaA01g21580D	c	CUFF.663	CUFF.663.2	100	3.197116	2.175050	4.219182	16.868945	1073	CUFF.663.1	1572
BnaA01g21630D	BnaA01g21630D	e	CUFF.665	CUFF.665.1	100	2.320647	1.582477	3.058817	12.644846	1079	CUFF.665.1	3408
BnaA01g21630D	BnaA01g21630D	e	CUFF.666	CUFF.666.1	100	0.840169	0.579503	1.100836	4.496602	2692	CUFF.666.1	3408
BnaA01g21650D	BnaA01g21650D	c	CUFF.667	CUFF.667.1	100	1.207261	0.825925	1.588598	6.476094	1928	CUFF.667.1	1973
BnaA01g21650D	BnaA01g21650D	e	CUFF.668	CUFF.668.1	100	1.997272	0.793625	3.200918	10.855349	586	CUFF.668.1	1973
BnaA01g21650D	BnaA01g21650D	c	CUFF.669	CUFF.669.1	100	2.350481	0.683188	4.017774	12.775072	468	CUFF.668.1	1973
BnaA01g21680D	BnaA01g21680D	j	CUFF.670	CUFF.670.1	100	2.748093	1.852066	3.644121	15.052623	1129	CUFF.670.4	378
BnaA01g21680D	BnaA01g21680D	j	CUFF.670	CUFF.670.2	61	1.681670	0.850308	2.513032	9.211311	997	CUFF.670.4	378
BnaA01g21680D	BnaA01g21680D	o	CUFF.670	CUFF.670.3	36	1.000493	0.403326	1.597660	5.480180	1089	CUFF.670.4	378
BnaA01g21680D	BnaA01g21680D	o	CUFF.670	CUFF.670.4	52	1.432264	0.827380	2.037148	7.845195	1164	CUFF.670.4	378
-	-	u	CUFF.671	CUFF.671.1	100	1.368852	0.778651	1.959053	7.509886	1058	CUFF.671.1	-
-	-	u	CUFF.672	CUFF.672.1	100	2.939278	2.099837	3.778719	15.910430	1101	CUFF.672.1	-
BnaA01g21730D	BnaA01g21730D	=	CUFF.673	CUFF.673.1	100	2.418962	1.807747	3.030177	13.259220	1545	CUFF.673.1	1254
BnaA01g21850D	BnaA01g21850D	j	CUFF.674	CUFF.674.1	100	1.040468	0.635770	1.445166	5.838711	1827	CUFF.674.1	2371
BnaA01g21850D	BnaA01g21850D	j	CUFF.674	CUFF.674.2	49	0.512359	0.114451	0.910267	2.875163	1305	CUFF.674.1	2371
BnaA01g21860D	BnaA01g21860D	=	CUFF.675	CUFF.675.1	100	12.638600	10.785853	14.491348	69.163252	982	CUFF.675.1	1128
BnaA01g21690D	BnaA01g21690D	j	CUFF.676	CUFF.676.1	100	0.993441	0.712192	1.274689	5.392209	4315	CUFF.676.3	5358
BnaA01g21690D	BnaA01g21690D	j	CUFF.676	CUFF.676.2	48	0.480774	0.265158	0.696391	2.609552	4454	CUFF.676.3	5358
BnaA01g21690D	BnaA01g21690D	j	CUFF.676	CUFF.676.3	25	0.245145	0.105578	0.384711	1.330600	5713	CUFF.676.3	5358
BnaA01g21690D	BnaA01g21690D	j	CUFF.676	CUFF.676.4	83	0.826639	0.592697	1.060582	4.486843	5601	CUFF.676.3	5358
BnaA01g21880D	BnaA01g21880D	j	CUFF.677	CUFF.677.1	100	2.469081	1.229036	3.709126	13.907681	578	CUFF.677.1	1486
BnaA01g21870D	BnaA01g21870D	j	CUFF.678	CUFF.678.1	100	10.250377	8.929591	11.571163	55.774238	1539	CUFF.678.1	1591
BnaA01g21720D	BnaA01g21720D	j	CUFF.681	CUFF.681.1	100	56.831147	52.422392	61.239903	313.138286	1050	CUFF.681.1	1144
BnaA01g21890D	BnaA01g21890D	j	CUFF.683	CUFF.683.1	100	9.912122	8.956352	10.867891	53.777220	2993	CUFF.683.1	2895
BnaA01g21890D	BnaA01g21890D	c	CUFF.683	CUFF.683.2	90	8.918164	6.916068	10.920260	48.384603	817	CUFF.683.1	2895
BnaA01g21990D	BnaA01g21990D	j	CUFF.685	CUFF.685.1	100	2.003795	1.296573	2.711017	10.579121	1066	CUFF.685.1	1137
BnaA01g22010D	BnaA01g22010D	=	CUFF.686	CUFF.686.1	100	11.547374	8.246726	14.848022	62.964223	450	CUFF.686.1	288
BnaA01g22030D	BnaA01g22030D	j	CUFF.688	CUFF.688.1	17	0.554101	0.337261	0.770941	2.994201	4088	CUFF.688.1	3641
BnaA01g22030D	BnaA01g22030D	j	CUFF.688	CUFF.688.2	100	3.196530	2.744640	3.648419	17.273118	3990	CUFF.688.1	3641
-	-	u	CUFF.692	CUFF.692.1	100	24.268592	17.587301	30.949883	76.839187	342	CUFF.692.1	-
BnaA01g22050D	BnaA01g22050D	x	CUFF.693	CUFF.693.1	100	0.222011	0.044811	0.399211	1.195403	2747	CUFF.693.1	2430
BnaA01g22050D	BnaA01g22050D	=	CUFF.694	CUFF.694.1	100	1.990056	1.560332	2.419781	10.715323	2660	CUFF.694.1	2430
BnaA01g21980D	BnaA01g21980D	=	CUFF.695	CUFF.695.1	100	3.685925	3.224171	4.147679	20.238608	4074	CUFF.695.1	3999
BnaA01g22110D	BnaA01g22110D	=	CUFF.696	CUFF.696.1	100	1.477735	0.738867	2.216602	7.649426	769	CUFF.696.1	961
-	-	u	CUFF.702	CUFF.702.1	100	1.661141	0.964939	2.357343	9.148881	915	CUFF.702.1	-
BnaA01g22150D	BnaA01g22150D	=	CUFF.704	CUFF.704.1	100	0.790061	0.368007	1.212115	4.161178	1133	CUFF.704.1	1324
BnaA01g22040D	BnaA01g22040D	=	CUFF.708	CUFF.708.1	100	34.471516	31.718256	37.224776	183.884527	1470	CUFF.708.1	1518
BnaA01g22220D	BnaA01g22220D	j	CUFF.709	CUFF.709.1	100	2.830369	2.353930	3.306807	15.441437	2877	CUFF.709.1	3018
BnaA01g22200D	BnaA01g22200D	j	CUFF.711	CUFF.711.1	96	10.065761	9.051101	11.080421	54.859718	2702	CUFF.711.1	3043
BnaA01g22200D	BnaA01g22200D	c	CUFF.711	CUFF.711.2	100	10.490506	8.285647	12.695365	57.174635	802	CUFF.711.1	3043
-	-	u	CUFF.712	CUFF.712.1	100	2.054727	0.819990	3.289465	11.100839	527	CUFF.712.1	-
BnaA01g22270D	BnaA01g22270D	e	CUFF.715	CUFF.715.1	100	68.893047	30.678060	107.108034	384.026776	187	CUFF.715.1	456
BnaA01g20480D	BnaA01g20480D	j	CUFF.679	CUFF.679.1	100	11.408543	10.115702	12.701385	62.390330	1864	CUFF.679.1	1954
BnaA01g20480D	BnaA01g20480D	c	CUFF.679	CUFF.679.2	78	8.929711	6.935150	10.924272	48.834246	781	CUFF.679.1	1954
BnaA01g20490D	BnaA01g20490D	o	CUFF.680	CUFF.680.1	100	2.152470	1.687651	2.617288	11.771291	2368	CUFF.680.1	660
BnaA01g20500D	BnaA01g20500D	=	CUFF.682	CUFF.682.1	100	0.725485	0.257049	1.193922	4.165296	912	CUFF.682.1	840
BnaA01g20510D	BnaA01g20510D	e	CUFF.684	CUFF.684.1	100	2.038590	1.229550	2.847630	11.256697	878	CUFF.684.1	1050
BnaA01g20520D	BnaA01g20520D	j	CUFF.687	CUFF.687.1	100	5.934493	5.241289	6.627698	32.242651	3199	CUFF.687.1	2920
BnaA01g20520D	BnaA01g20520D	c	CUFF.687	CUFF.687.2	68	4.023076	2.875187	5.170966	21.857745	1058	CUFF.687.1	2920
BnaA01g20530D	BnaA01g20530D	j	CUFF.689	CUFF.689.1	100	21.858229	19.285317	24.431141	119.411428	1186	CUFF.690.1	1903
BnaA01g20530D	BnaA01g20530D	j	CUFF.689	CUFF.689.2	27	6.000030	4.566549	7.433510	32.778141	1282	CUFF.690.1	1903
BnaA01g20530D	BnaA01g20530D	e	CUFF.690	CUFF.690.1	100	1.991178	1.396814	2.585541	10.877796	1891	CUFF.690.1	1903
BnaA01g20560D	BnaA01g20560D	=	CUFF.691	CUFF.691.1	100	4.873581	3.944225	5.802936	25.919316	1337	CUFF.691.1	1206
BnaA01g20600D	BnaA01g20600D	=	CUFF.697	CUFF.697.1	100	42.733098	36.571845	48.894352	233.543512	486	CUFF.697.1	807
BnaA01g20610D	BnaA01g20610D	=	CUFF.698	CUFF.698.1	100	1.657447	1.125415	2.189478	9.082490	1398	CUFF.698.1	1407
BnaA01g20620D	BnaA01g20620D	j	CUFF.699	CUFF.699.1	62	2.648654	1.673286	3.624022	14.891407	943	CUFF.699.1	991
BnaA01g20620D	BnaA01g20620D	=	CUFF.699	CUFF.699.2	100	4.270015	2.604852	5.935178	24.007113	645	CUFF.699.1	991
BnaA01g20630D	BnaA01g20630D	e	CUFF.700	CUFF.700.1	100	10.127394	7.623497	12.631291	55.593845	593	CUFF.701.1	927
BnaA01g20630D	BnaA01g20630D	j	CUFF.701	CUFF.701.1	100	24.847112	21.080762	28.613462	136.397033	627	CUFF.701.1	927
BnaA01g20640D	BnaA01g20640D	j	CUFF.703	CUFF.703.1	100	2.870728	1.478220	4.263235	15.609507	531	CUFF.703.1	1095
BnaA01g20660D	BnaA01g20660D	=	CUFF.705	CUFF.705.1	100	9.831152	8.301702	11.360603	53.243943	1062	CUFF.705.1	1165
BnaA01g20680D	BnaA01g20680D	=	CUFF.706	CUFF.706.1	100	2.061597	1.520025	2.603169	11.473642	1696	CUFF.706.1	2300
BnaA01g20690D	BnaA01g20690D	j	CUFF.707	CUFF.707.1	23	0.550944	0.036976	1.064912	3.020288	878	CUFF.707.2	1369
BnaA01g20690D	BnaA01g20690D	=	CUFF.707	CUFF.707.2	100	2.375464	1.681461	3.069467	13.022341	1325	CUFF.707.2	1369
BnaA01g20770D	BnaA01g20770D	e	CUFF.710	CUFF.710.1	100	4.750085	4.082704	5.417467	25.746864	2348	CUFF.710.1	2166
-	-	u	CUFF.713	CUFF.713.1	100	55.605305	48.064206	63.146405	306.430064	456	CUFF.713.1	-
BnaA01g20800D	BnaA01g20800D	=	CUFF.714	CUFF.714.1	100	6.780877	5.877277	7.684478	36.374081	2251	CUFF.714.2	2048
BnaA01g20800D	BnaA01g20800D	j	CUFF.714	CUFF.714.2	14	0.959834	0.576016	1.343652	5.148757	2428	CUFF.714.2	2048
BnaA01g22310D	BnaA01g22310D	=	CUFF.716	CUFF.716.1	100	6.260192	5.390399	7.129985	33.576982	1891	CUFF.716.1	2023
BnaA01g22230D	BnaA01g22230D	j	CUFF.717	CUFF.717.1	94	19.176315	17.307214	21.045417	103.608970	1657	CUFF.717.1	1952
BnaA01g22230D	BnaA01g22230D	j	CUFF.717	CUFF.717.2	100	20.502640	17.242778	23.762501	110.775054	732	CUFF.717.1	1952
BnaA01g22340D	BnaA01g22340D	j	CUFF.718	CUFF.718.1	100	1.299208	0.879794	1.718622	7.060224	2199	CUFF.718.1	1905
BnaA01g22340D	BnaA01g22340D	j	CUFF.718	CUFF.718.2	57	0.735050	0.334557	1.135543	3.994448	1826	CUFF.718.1	1905
BnaA01g22120D	BnaA01g22120D	=	CUFF.719	CUFF.719.1	100	22.893423	20.916831	24.870016	123.760016	1745	CUFF.719.1	1797
BnaA01g22260D	BnaA01g22260D	j	CUFF.720	CUFF.720.1	100	7.522153	6.628617	8.415689	40.227707	2982	CUFF.720.2	2085
BnaA01g22260D	BnaA01g22260D	j	CUFF.720	CUFF.720.2	91	6.825489	6.070166	7.580811	36.502019	3708	CUFF.720.2	2085
BnaA01g22400D	BnaA01g22400D	o	CUFF.721	CUFF.721.1	100	0.822264	0.366154	1.278374	4.672424	1010	CUFF.721.1	1965
BnaA01g22360D	BnaA01g22360D	j	CUFF.722	CUFF.722.1	28	0.712384	0.334633	1.090136	3.947612	1803	CUFF.722.1	1725
BnaA01g22360D	BnaA01g22360D	j	CUFF.722	CUFF.722.2	76	1.917459	1.252429	2.582490	10.625422	1604	CUFF.722.1	1725
BnaA01g22360D	BnaA01g22360D	j	CUFF.722	CUFF.722.3	100	2.524759	1.774146	3.275373	13.990718	1523	CUFF.722.1	1725
BnaA01g22410D	BnaA01g22410D	j	CUFF.723	CUFF.723.1	100	1.671143	1.010638	2.331648	8.867232	1034	CUFF.723.1	717
BnaA01g22490D	BnaA01g22490D	o	CUFF.724	CUFF.724.1	100	0.518581	0.183740	0.853423	2.783319	1178	CUFF.724.1	1935
BnaA01g22480D	BnaA01g22480D	j	CUFF.725	CUFF.725.1	27	0.878932	0.376500	1.381364	4.800369	1397	CUFF.725.1	1511
BnaA01g22480D	BnaA01g22480D	c	CUFF.725	CUFF.725.2	100	3.205910	2.209648	4.202172	17.509382	1046	CUFF.725.1	1511
-	-	u	CUFF.726	CUFF.726.1	100	10.383308	6.217568	14.549048	29.982644	395	CUFF.726.1	-
BnaA01g22490D	BnaA01g22490D	p	CUFF.727	CUFF.727.1	100	3.586305	0.675129	6.497482	10.355748	395	CUFF.727.1	1935
BnaA01g22540D	BnaA01g22540D	o	CUFF.728	CUFF.728.1	100	8.509524	6.405030	10.614018	46.484285	626	CUFF.728.1	606
BnaA01g22460D	BnaA01g22460D	j	CUFF.729	CUFF.729.1	58	4.064631	2.240421	5.888841	22.435782	623	CUFF.729.2	1283
BnaA01g22460D	BnaA01g22460D	j	CUFF.729	CUFF.729.2	100	7.034841	6.029096	8.040587	38.830624	1849	CUFF.729.2	1283
BnaA01g22500D	BnaA01g22500D	j	CUFF.730	CUFF.730.1	100	1.970410	1.295608	2.645211	10.581117	1129	CUFF.730.1	1081
-	-	u	CUFF.731	CUFF.731.1	26	0.849513	0.089470	1.609555	4.748245	732	CUFF.731.2	-
-	-	u	CUFF.731	CUFF.731.2	100	3.259600	2.374664	4.144537	18.219133	1172	CUFF.731.2	-
BnaA01g22600D	BnaA01g22600D	=	CUFF.732	CUFF.732.1	100	3.230474	2.690471	3.770477	17.618793	2581	CUFF.732.1	2555
-	-	u	CUFF.733	CUFF.733.1	100	1.583457	0.628597	2.538318	8.211204	581	CUFF.733.1	-
BnaA01g22680D	BnaA01g22680D	j	CUFF.735	CUFF.735.1	25	0.459519	0.090190	0.828848	2.457227	1387	CUFF.735.3	1671
BnaA01g22680D	BnaA01g22680D	=	CUFF.735	CUFF.735.2	26	0.477880	0.134393	0.821366	2.555411	1625	CUFF.735.3	1671
BnaA01g22680D	BnaA01g22680D	j	CUFF.735	CUFF.735.3	100	1.822155	1.275754	2.368556	9.743774	1812	CUFF.735.3	1671
-	-	u	CUFF.734	CUFF.734.1	100	3.440823	2.153338	4.728308	19.349629	674	CUFF.734.1	-
-	-	u	CUFF.736	CUFF.736.1	100	1.801699	0.838650	2.764748	9.812656	621	CUFF.736.1	-
-	-	u	CUFF.737	CUFF.737.1	100	2.597561	1.721035	3.474087	13.576095	969	CUFF.737.2	-
-	-	u	CUFF.737	CUFF.737.2	28	0.728737	0.291342	1.166133	3.808730	1106	CUFF.737.2	-
BnaA01g22710D	BnaA01g22710D	j	CUFF.738	CUFF.738.1	32	0.769433	0.246409	1.292457	4.144777	1030	CUFF.738.2	1217
BnaA01g22710D	BnaA01g22710D	j	CUFF.738	CUFF.738.2	34	0.821333	0.335283	1.307383	4.424351	1210	CUFF.738.2	1217
BnaA01g22710D	BnaA01g22710D	j	CUFF.738	CUFF.738.3	100	2.405202	1.519618	3.290786	12.956324	1033	CUFF.738.2	1217
BnaA01g22710D	BnaA01g22710D	j	CUFF.738	CUFF.738.4	74	1.780155	0.993562	2.566748	9.589328	1141	CUFF.738.2	1217
BnaA01g22770D	BnaA01g22770D	=	CUFF.739	CUFF.739.1	100	12.699172	10.913610	14.484734	69.628309	1028	CUFF.739.1	1165
BnaA01g22790D	BnaA01g22790D	=	CUFF.740	CUFF.740.1	100	2.282245	1.733776	2.830714	12.315277	1803	CUFF.740.1	1347
BnaA01g22800D	BnaA01g22800D	j	CUFF.741	CUFF.741.1	100	0.906064	0.583445	1.228683	4.976889	2087	CUFF.741.1	2091
BnaA01g22670D	BnaA01g22670D	=	CUFF.742	CUFF.742.1	100	60.748050	53.794377	67.701722	334.670601	530	CUFF.742.1	1059
BnaA01g22910D	BnaA01g22910D	=	CUFF.743	CUFF.743.1	100	4.689846	3.843126	5.536566	25.465656	1519	CUFF.743.1	1536
BnaA01g22930D	BnaA01g22930D	j	CUFF.744	CUFF.744.1	100	2.822146	1.124425	4.519867	15.051988	520	CUFF.744.2	1889
BnaA01g22930D	BnaA01g22930D	=	CUFF.744	CUFF.744.2	55	1.544728	1.087526	2.001930	8.238846	1918	CUFF.744.2	1889
BnaA01g22950D	BnaA01g22950D	e	CUFF.745	CUFF.745.1	100	0.763674	0.323120	1.204229	4.273912	1037	CUFF.745.1	1501
BnaA01g22960D	BnaA01g22960D	o	CUFF.746	CUFF.746.1	100	0.946538	0.575530	1.317545	5.227950	1625	CUFF.746.1	1579
BnaA01g23010D	BnaA01g23010D	=	CUFF.747	CUFF.747.1	100	2.296147	1.476051	3.116242	12.420643	1071	CUFF.747.2	1359
BnaA01g23010D	BnaA01g23010D	j	CUFF.747	CUFF.747.2	37	0.846700	0.310885	1.382516	4.580092	1148	CUFF.747.2	1359
BnaA01g23070D	BnaA01g23070D	j	CUFF.748	CUFF.748.1	100	0.781094	0.387443	1.174745	4.191930	1298	CUFF.748.1	2404
BnaA01g23050D	BnaA01g23050D	c	CUFF.749	CUFF.749.1	100	3.944305	2.984342	4.904268	21.874632	1118	CUFF.749.1	1507
BnaA01g23120D	BnaA01g23120D	=	CUFF.750	CUFF.750.1	100	1.954858	1.321412	2.588305	10.639155	1235	CUFF.750.1	1324
BnaA01g23140D	BnaA01g23140D	j	CUFF.751	CUFF.751.1	100	7.685582	5.422241	9.948924	42.117679	550	CUFF.751.1	650
BnaA01g23100D	BnaA01g23100D	j	CUFF.753	CUFF.753.1	48	2.821319	2.161904	3.480734	15.445388	2042	CUFF.753.1	1987
BnaA01g23100D	BnaA01g23100D	j	CUFF.753	CUFF.753.2	21	1.232899	0.743616	1.722182	6.749541	1597	CUFF.753.1	1987
BnaA01g23100D	BnaA01g23100D	j	CUFF.753	CUFF.753.3	23	1.324672	0.759804	1.889541	7.251955	1762	CUFF.753.1	1987
BnaA01g23100D	BnaA01g23100D	j	CUFF.753	CUFF.753.4	100	5.863685	3.649452	8.077918	32.100905	560	CUFF.753.1	1987
BnaA01g23130D	BnaA01g23130D	j	CUFF.752	CUFF.752.1	30	1.118795	0.320727	1.916864	5.819946	790	CUFF.752.2	1642
BnaA01g23130D	BnaA01g23130D	j	CUFF.752	CUFF.752.2	100	3.672067	2.538133	4.806001	19.102001	896	CUFF.752.2	1642
BnaA01g23420D	BnaA01g23420D	j	CUFF.754	CUFF.754.1	100	2.943699	2.442534	3.444865	15.906216	2521	CUFF.754.1	2648
BnaA01g23390D	BnaA01g23390D	=	CUFF.755	CUFF.755.1	100	13.151215	11.500968	14.801462	68.403929	1315	CUFF.755.1	1467
BnaA01g23500D	BnaA01g23500D	j	CUFF.757	CUFF.757.1	40	0.835886	0.275283	1.396489	4.717925	1017	CUFF.757.1	1009
BnaA01g23500D	BnaA01g23500D	j	CUFF.757	CUFF.757.2	100	2.087833	1.037807	3.137860	11.784195	724	CUFF.757.1	1009
BnaA01g23490D	BnaA01g23490D	e	CUFF.756	CUFF.756.1	100	1.352256	0.561152	2.143361	7.263530	1012	CUFF.756.1	1876
BnaA01g23490D	BnaA01g23490D	c	CUFF.758	CUFF.758.1	100	3.929436	2.692730	5.166142	21.106636	919	CUFF.756.1	1876
BnaA01g23520D	BnaA01g23520D	=	CUFF.759	CUFF.759.1	100	3.222873	2.026100	4.419645	17.745677	688	CUFF.759.1	785
BnaA01g23510D	BnaA01g23510D	j	CUFF.760	CUFF.760.1	100	1.300385	0.893457	1.707313	6.789737	1792	CUFF.760.1	1785
BnaA01g23620D	BnaA01g23620D	j	CUFF.761	CUFF.761.1	100	12.793716	10.524878	15.062554	70.112805	764	CUFF.761.1	1729
-	-	u	CUFF.762	CUFF.762.1	100	5.307430	3.969023	6.645836	28.330037	995	CUFF.762.1	-
-	-	u	CUFF.762	CUFF.762.2	83	4.419463	3.054280	5.784646	23.590243	879	CUFF.762.1	-
-	-	u	CUFF.763	CUFF.763.1	30	2.616850	1.338798	3.894902	14.009319	724	CUFF.763.2	-
BnaA01g23630D	BnaA01g23630D	j	CUFF.763	CUFF.763.2	31	2.722925	1.921674	3.524177	14.577194	1523	CUFF.763.2	3207
BnaA01g23630D	BnaA01g23630D	j	CUFF.763	CUFF.763.3	100	8.726687	6.395934	11.057439	46.718362	654	CUFF.763.2	3207
BnaA01g23630D	BnaA01g23630D	j	CUFF.764	CUFF.764.1	100	1.996372	1.159622	2.833122	11.024741	851	CUFF.764.1	3207
BnaA01g24060D	BnaA01g24060D	j	CUFF.769	CUFF.769.1	38	1.423241	0.819921	2.026561	7.727337	1538	CUFF.769.3	246
BnaA01g24060D	BnaA01g24060D	j	CUFF.769	CUFF.769.2	100	3.708608	2.757682	4.659534	20.135490	1436	CUFF.769.3	246
BnaA01g24060D	BnaA01g24060D	j	CUFF.769	CUFF.769.3	62	2.310439	1.600190	3.020689	12.544282	1613	CUFF.769.3	246
BnaA01g24090D	BnaA01g24090D	o	CUFF.770	CUFF.770.1	100	1.349662	0.914431	1.784893	7.286932	2090	CUFF.770.1	2340
BnaA01g24090D	BnaA01g24090D	o	CUFF.770	CUFF.770.2	39	0.528652	0.211008	0.846295	2.854231	2047	CUFF.770.1	2340
BnaA01g24140D	BnaA01g24140D	j	CUFF.773	CUFF.773.1	100	7.016380	5.620085	8.412675	37.473093	945	CUFF.773.1	1155
BnaA01g23540D	BnaA01g23540D	j	CUFF.765	CUFF.765.1	100	12.892237	11.813555	13.970919	69.516792	3136	CUFF.765.1	2572
BnaA01g23550D	BnaA01g23550D	=	CUFF.766	CUFF.766.1	100	17.421076	15.399962	19.442190	91.411026	1081	CUFF.766.1	1077
BnaA01g23560D	BnaA01g23560D	=	CUFF.767	CUFF.767.1	100	2.390734	1.436206	3.345261	12.912927	1006	CUFF.767.2	1073
BnaA01g23560D	BnaA01g23560D	j	CUFF.767	CUFF.767.2	47	1.134911	0.450578	1.819245	6.129929	1009	CUFF.767.2	1073
BnaA01g23560D	BnaA01g23560D	j	CUFF.767	CUFF.767.3	43	1.019342	0.191545	1.847139	5.505709	759	CUFF.767.2	1073
BnaA01g23560D	BnaA01g23560D	e	CUFF.768	CUFF.768.1	100	3.694717	1.868453	5.520981	19.956053	594	CUFF.767.2	1073
BnaA01g23600D	BnaA01g23600D	j	CUFF.771	CUFF.771.1	27	0.715482	0.185296	1.245668	3.884811	1160	CUFF.771.1	1010
BnaA01g23600D	BnaA01g23600D	=	CUFF.771	CUFF.771.2	100	2.668750	1.829328	3.508172	14.490360	1160	CUFF.771.1	1010
BnaA01g23610D	BnaA01g23610D	j	CUFF.772	CUFF.772.1	100	0.859522	0.560810	1.158234	4.625251	2243	CUFF.772.1	3924
-	-	u	CUFF.774	CUFF.774.1	100	28.301183	20.491869	36.110497	112.598375	320	CUFF.774.1	-
BnaA01g24150D	BnaA01g24150D	j	CUFF.775	CUFF.775.1	100	29.498509	26.817886	32.179131	158.800474	1266	CUFF.775.1	1269
BnaA01g24160D	BnaA01g24160D	j	CUFF.776	CUFF.776.1	100	16.646935	14.524630	18.769239	89.133030	1135	CUFF.776.1	1735
BnaA01g24160D	BnaA01g24160D	j	CUFF.776	CUFF.776.2	95	15.731509	12.144703	19.318314	84.231547	564	CUFF.776.1	1735
BnaA01g24250D	BnaA01g24250D	=	CUFF.777	CUFF.777.1	100	3.132647	2.452068	3.813226	16.056228	1577	CUFF.777.1	1465
BnaA01g24310D	BnaA01g24310D	j	CUFF.781	CUFF.781.1	100	0.968895	0.463288	1.474501	5.226099	1381	CUFF.781.1	1559
BnaA01g24310D	BnaA01g24310D	=	CUFF.781	CUFF.781.2	100	0.968895	0.463434	1.474355	5.226099	1381	CUFF.781.1	1559
BnaA01g24320D	BnaA01g24320D	=	CUFF.783	CUFF.783.1	100	27.317758	21.895983	32.739533	152.733037	435	CUFF.783.1	1000
-	-	u	CUFF.784	CUFF.784.1	100	0.960065	0.459736	1.460395	5.306343	1001	CUFF.784.1	-
BnaA01g24420D	BnaA01g24420D	j	CUFF.785	CUFF.785.1	68	1.373623	0.809516	1.937729	7.581261	1323	CUFF.785.1	1577
BnaA01g24420D	BnaA01g24420D	=	CUFF.785	CUFF.785.2	100	2.024144	1.121513	2.926775	11.171600	876	CUFF.785.1	1577
BnaA01g24430D	BnaA01g24430D	=	CUFF.788	CUFF.788.1	100	20.672773	17.977277	23.368270	110.786216	870	CUFF.788.1	910
BnaA01g24280D	BnaA01g24280D	j	CUFF.789	CUFF.789.1	100	25.995916	23.790581	28.201251	139.633881	1911	CUFF.789.1	1975
BnaA01g24280D	BnaA01g24280D	=	CUFF.789	CUFF.789.2	99	25.718080	23.013044	28.423116	138.141520	1330	CUFF.789.1	1975
-	-	u	CUFF.790	CUFF.790.1	100	2.068284	1.143319	2.993248	11.284723	713	CUFF.790.1	-
BnaA01g24380D	BnaA01g24380D	j	CUFF.792	CUFF.792.1	100	7.914163	7.185342	8.642985	42.815695	3926	CUFF.792.1	378
BnaA01g24440D	BnaA01g24440D	=	CUFF.795	CUFF.795.1	100	18.241240	15.929982	20.552497	98.036966	1001	CUFF.795.1	1081
BnaA01g24510D	BnaA01g24510D	c	CUFF.796	CUFF.796.1	100	1.727939	1.147052	2.308825	9.519807	1267	CUFF.796.1	4951
BnaA01g24510D	BnaA01g24510D	c	CUFF.797	CUFF.797.1	100	1.235113	0.717463	1.752762	6.676607	1146	CUFF.797.1	4951
BnaA01g24510D	BnaA01g24510D	j	CUFF.799	CUFF.799.1	63	0.693223	0.404625	0.981822	3.740183	2966	CUFF.799.1	4951
BnaA01g24510D	BnaA01g24510D	j	CUFF.799	CUFF.799.2	100	1.100445	0.738114	1.462775	5.937286	2663	CUFF.799.1	4951
BnaA01g23150D	BnaA01g23150D	j	CUFF.778	CUFF.778.1	100	12.168896	10.923158	13.414635	65.453345	2096	CUFF.778.1	2152
BnaA01g23160D	BnaA01g23160D	=	CUFF.779	CUFF.779.1	100	31.973166	28.615432	35.330900	173.586938	802	CUFF.779.1	896
BnaA01g23170D	BnaA01g23170D	j	CUFF.780	CUFF.780.1	100	7.863754	6.685003	9.042504	42.784410	1457	CUFF.780.1	1252
BnaA01g23180D	BnaA01g23180D	=	CUFF.782	CUFF.782.1	100	3.573384	2.908193	4.238574	19.442581	1935	CUFF.782.1	2053
BnaA01g23200D	BnaA01g23200D	j	CUFF.786	CUFF.786.1	100	2.471964	1.914501	3.029426	13.281683	2057	CUFF.786.2	3368
BnaA01g23200D	BnaA01g23200D	j	CUFF.786	CUFF.786.2	18	0.443477	0.164558	0.722397	2.382773	2144	CUFF.786.2	3368
BnaA01g23220D	BnaA01g23220D	=	CUFF.787	CUFF.787.1	100	2.848046	2.173509	3.522584	14.980084	1536	CUFF.787.1	1580
BnaA01g23290D	BnaA01g23290D	=	CUFF.791	CUFF.791.1	100	3.291124	2.505151	4.077098	17.378642	1301	CUFF.791.1	1029
BnaA01g23310D	BnaA01g23310D	e	CUFF.793	CUFF.793.1	100	4.694718	3.234686	6.154750	26.014937	704	CUFF.793.1	816
BnaA01g23310D	BnaA01g23310D	j	CUFF.794	CUFF.794.1	100	50.915640	41.278396	60.552885	282.139886	349	CUFF.793.1	816
BnaA01g23340D	BnaA01g23340D	j	CUFF.798	CUFF.798.1	13	0.878508	0.375111	1.381906	4.780806	1305	CUFF.798.1	1203
BnaA01g23340D	BnaA01g23340D	=	CUFF.798	CUFF.798.2	100	6.839265	5.405391	8.273139	37.219000	1096	CUFF.798.1	1203
BnaA01g23340D	BnaA01g23340D	j	CUFF.798	CUFF.798.3	39	2.698496	1.717542	3.679451	14.685107	1105	CUFF.798.1	1203
BnaA01g24550D	BnaA01g24550D	=	CUFF.800	CUFF.800.1	100	4.455041	3.358948	5.551134	24.290331	989	CUFF.800.1	1138
BnaA01g24590D	BnaA01g24590D	o	CUFF.801	CUFF.801.1	100	3.449156	2.191131	4.707182	18.808181	687	CUFF.801.1	765
BnaA01g24620D	BnaA01g24620D	j	CUFF.802	CUFF.802.1	100	10.970669	7.893515	14.047823	60.197088	481	CUFF.802.1	548
-	-	u	CUFF.803	CUFF.803.1	24	8.103373	5.330850	10.875895	44.441250	556	CUFF.803.1	-
-	-	u	CUFF.803	CUFF.803.2	100	33.096920	26.791752	39.402089	181.513125	443	CUFF.803.1	-
BnaA01g24640D	BnaA01g24640D	=	CUFF.804	CUFF.804.1	100	12.875665	10.737134	15.014197	70.503386	790	CUFF.804.1	833
BnaA01g24630D	BnaA01g24630D	=	CUFF.805	CUFF.805.1	21	7.727886	6.420461	9.035311	40.635252	1573	CUFF.805.1	1091
BnaA01g24630D	BnaA01g24630D	j	CUFF.805	CUFF.805.2	100	36.968857	33.201192	40.736523	194.391953	1035	CUFF.805.1	1091
BnaA01g24630D	BnaA01g24630D	j	CUFF.805	CUFF.805.3	16	6.096451	4.334752	7.858149	32.056737	1033	CUFF.805.1	1091
BnaA01g24650D	BnaA01g24650D	=	CUFF.806	CUFF.806.1	100	23.502339	21.597812	25.406865	126.726096	1973	CUFF.806.1	2124
BnaA01g24700D	BnaA01g24700D	=	CUFF.807	CUFF.807.1	100	5.124985	3.780214	6.469757	28.300740	821	CUFF.807.1	1067
BnaA01g24530D	BnaA01g24530D	j	CUFF.808	CUFF.808.2	42	24.566070	22.693503	26.438637	129.985520	2649	CUFF.808.2	1463
BnaA01g24530D	BnaA01g24530D	=	CUFF.808	CUFF.808.3	100	58.623889	53.355418	63.892359	310.194369	854	CUFF.808.2	1463
BnaA01g24540D	BnaA01g24540D	e	CUFF.809	CUFF.809.1	100	1.382757	0.581394	2.184121	6.985060	665	CUFF.809.1	276
-	-	u	CUFF.810	CUFF.810.1	100	3.712347	3.040184	4.384510	19.812880	2255	CUFF.810.1	-
-	-	u	CUFF.810	CUFF.810.2	31	1.168756	0.691525	1.645987	6.237676	1721	CUFF.810.1	-
-	-	u	CUFF.810	CUFF.810.3	26	0.980874	0.519894	1.441854	5.234945	1721	CUFF.810.1	-
BnaA01g24770D	BnaA01g24770D	j	CUFF.811	CUFF.811.1	33	0.774946	0.327439	1.222453	4.184519	1282	CUFF.811.1	997
BnaA01g24770D	BnaA01g24770D	=	CUFF.811	CUFF.811.2	86	2.027929	1.145728	2.910130	10.950322	1005	CUFF.811.1	997
BnaA01g24770D	BnaA01g24770D	j	CUFF.811	CUFF.811.3	100	2.368371	1.005627	3.731116	12.788629	634	CUFF.811.1	997
BnaA01g24730D	BnaA01g24730D	o	CUFF.812	CUFF.812.1	100	308.130085	286.957571	329.302598	1670.366894	455	CUFF.812.1	815
BnaA01g24760D	BnaA01g24760D	=	CUFF.813	CUFF.813.1	100	6.343018	5.602228	7.083808	34.246933	2857	CUFF.813.1	2895
BnaA01g24800D	BnaA01g24800D	e	CUFF.814	CUFF.814.1	100	24.823972	21.247236	28.400708	135.702889	630	CUFF.814.1	536
BnaA01g24830D	BnaA01g24830D	j	CUFF.816	CUFF.816.1	100	0.517490	0.217491	0.817489	2.753963	1825	CUFF.816.1	1508
BnaA01g24840D	BnaA01g24840D	=	CUFF.817	CUFF.817.1	100	0.722211	0.444116	1.000306	3.843443	2462	CUFF.817.1	1908
BnaA01g24820D	BnaA01g24820D	=	CUFF.819	CUFF.819.1	100	8.193927	7.071927	9.315927	45.006228	1662	CUFF.819.1	1762
-	-	u	CUFF.820	CUFF.820.1	19	1.080817	0.701893	1.459740	5.878104	2983	CUFF.820.2	-
-	-	u	CUFF.820	CUFF.820.2	100	5.594037	4.874057	6.314016	30.423593	2989	CUFF.820.2	-
BnaA01g24890D	BnaA01g24890D	=	CUFF.824	CUFF.824.1	100	1.319755	0.486016	2.153495	6.821422	630	CUFF.824.1	691
BnaA01g24870D	BnaA01g24870D	o	CUFF.825	CUFF.825.1	100	51.719898	47.768773	55.671023	279.973334	899	CUFF.825.1	1214
BnaA01g24920D	BnaA01g24920D	=	CUFF.826	CUFF.826.1	100	8.296783	6.393851	10.199714	44.121719	700	CUFF.826.1	737
BnaA01g24930D	BnaA01g24930D	=	CUFF.827	CUFF.827.1	100	7.870101	5.504714	10.235487	43.559792	521	CUFF.827.1	342
-	-	u	CUFF.828	CUFF.828.1	100	1.122109	0.446092	1.798127	6.049688	741	CUFF.828.1	-
BnaA01g24990D	BnaA01g24990D	=	CUFF.831	CUFF.831.1	100	8.529672	7.472488	9.586856	45.795014	1748	CUFF.831.1	1642
BnaA01g24690D	BnaA01g24690D	j	CUFF.833	CUFF.833.1	97	61.635131	57.534390	65.735873	332.579526	1674	CUFF.833.1	2015
BnaA01g24690D	BnaA01g24690D	c	CUFF.833	CUFF.833.2	100	63.461552	58.278543	68.644562	342.434785	1092	CUFF.833.1	2015
BnaA01g25020D	BnaA01g25020D	j	CUFF.834	CUFF.834.1	100	13.314709	10.850029	15.779389	73.930115	703	CUFF.834.1	853
BnaA01g25030D	BnaA01g25030D	j	CUFF.837	CUFF.837.1	88	1.808749	0.853299	2.764199	9.886898	745	CUFF.837.2	814
BnaA01g25030D	BnaA01g25030D	j	CUFF.837	CUFF.837.2	100	2.061421	1.117091	3.005750	11.268040	806	CUFF.837.2	814
-	-	u	CUFF.839	CUFF.839.1	100	8.561312	6.880720	10.241903	47.099777	939	CUFF.840.1	-
-	-	u	CUFF.840	CUFF.840.1	100	1.719178	1.107849	2.330507	9.458002	1447	CUFF.840.1	-
BnaA01g25000D	BnaA01g25000D	=	CUFF.842	CUFF.842.1	100	97.886846	90.893413	104.880279	533.718626	838	CUFF.842.1	751
BnaA01g25140D	BnaA01g25140D	=	CUFF.843	CUFF.843.1	100	0.718760	0.345532	1.091988	3.882648	1322	CUFF.843.1	1092
BnaA01g25100D	BnaA01g25100D	j	CUFF.844	CUFF.844.1	100	0.299267	0.105372	0.493161	1.715832	1900	CUFF.844.1	2612
BnaA01g25280D	BnaA01g25280D	=	CUFF.847	CUFF.847.1	100	12.751845	8.409322	17.094367	71.731977	372	CUFF.847.1	483
BnaA01g25290D	BnaA01g25290D	=	CUFF.848	CUFF.848.1	100	4.627827	3.972887	5.282768	24.952211	2576	CUFF.848.1	1135
BnaA01g25250D	BnaA01g25250D	j	CUFF.849	CUFF.849.1	100	4.044481	3.576318	4.512645	22.131856	4419	CUFF.849.1	4346
BnaA01g25270D	BnaA01g25270D	j	CUFF.852	CUFF.852.1	100	17.404534	15.760116	19.048951	94.775768	1815	CUFF.852.1	1276
BnaA01g23660D	BnaA01g23660D	=	CUFF.815	CUFF.815.1	100	3.687793	2.837499	4.538087	20.106286	1288	CUFF.815.1	1196
BnaA01g23690D	BnaA01g23690D	=	CUFF.818	CUFF.818.1	100	13.852231	11.323193	16.381269	74.512252	666	CUFF.818.1	432
BnaA01g23700D	BnaA01g23700D	e	CUFF.821	CUFF.821.1	100	6.765854	4.809029	8.722679	36.931424	605	CUFF.822.1	1008
BnaA01g23700D	BnaA01g23700D	j	CUFF.822	CUFF.822.1	100	21.602921	18.584046	24.621796	117.919577	758	CUFF.822.1	1008
BnaA01g23710D	BnaA01g23710D	c	CUFF.823	CUFF.823.1	100	0.937288	0.544440	1.330137	5.020583	1458	CUFF.823.1	2823
BnaA01g23770D	BnaA01g23770D	c	CUFF.829	CUFF.829.1	100	1.109559	0.408608	1.810510	6.007710	703	CUFF.829.1	1525
BnaA01g23770D	BnaA01g23770D	j	CUFF.830	CUFF.830.1	100	2.241185	1.362672	3.119699	12.579444	828	CUFF.830.1	1525
BnaA01g23800D	BnaA01g23800D	=	CUFF.832	CUFF.832.1	100	5.992938	5.115013	6.870864	32.370653	1920	CUFF.832.1	1878
-	-	u	CUFF.835	CUFF.835.1	100	5.699780	3.417808	7.981751	30.539449	455	CUFF.835.1	-
-	-	u	CUFF.836	CUFF.836.1	100	24.718146	17.318927	32.117365	91.387445	317	CUFF.836.1	-
BnaA01g23830D	BnaA01g23830D	j	CUFF.838	CUFF.838.1	100	5.709622	3.851796	7.567447	30.927875	588	CUFF.838.1	785
BnaA01g23840D	BnaA01g23840D	c	CUFF.841	CUFF.841.1	100	36.728126	32.212549	41.243703	203.771761	646	CUFF.841.1	2642
BnaA01g23840D	BnaA01g23840D	j	CUFF.845	CUFF.845.1	50	8.519125	7.193830	9.844420	46.645815	1369	CUFF.845.1	2642
BnaA01g23840D	BnaA01g23840D	c	CUFF.845	CUFF.845.2	100	17.017742	14.051570	19.983914	93.179342	696	CUFF.845.1	2642
BnaA01g23850D	BnaA01g23850D	j	CUFF.846	CUFF.846.1	13	4.508507	2.141208	6.875806	24.133469	409	CUFF.846.1	642
BnaA01g23850D	BnaA01g23850D	c	CUFF.846	CUFF.846.2	100	35.119379	26.441655	43.797103	187.989598	327	CUFF.846.1	642
BnaA01g23880D	BnaA01g23880D	=	CUFF.850	CUFF.850.1	100	12.082254	10.628197	13.536311	65.701797	1525	CUFF.850.1	1636
BnaA01g23900D	BnaA01g23900D	j	CUFF.851	CUFF.851.1	100	1.987088	1.344844	2.629333	10.961906	1541	CUFF.851.1	1877
BnaA01g23900D	BnaA01g23900D	j	CUFF.851	CUFF.851.2	88	1.746447	0.952499	2.540395	9.634394	1139	CUFF.851.1	1877
BnaA01g23920D	BnaA01g23920D	c	CUFF.853	CUFF.853.1	100	2.016237	1.240682	2.791792	11.228237	917	CUFF.853.1	2256
BnaA01g23920D	BnaA01g23920D	j	CUFF.854	CUFF.854.1	100	1.827367	0.914103	2.740630	9.934270	682	CUFF.854.1	2256
BnaA01g25880D	BnaA01g25880D	j	CUFF.855	CUFF.855.1	100	38.790014	36.044586	41.535442	210.136337	1784	CUFF.855.1	2433
BnaA01g26220D	BnaA01g26220D	e	CUFF.856	CUFF.856.1	100	2.865179	1.643764	4.086594	15.674117	625	CUFF.856.1	1348
BnaA01g26220D	BnaA01g26220D	e	CUFF.857	CUFF.857.1	100	3.276415	2.393435	4.159396	17.405763	1072	CUFF.857.1	1348
BnaA01g26230D	BnaA01g26230D	p	CUFF.858	CUFF.858.1	100	21.217938	16.819701	25.616175	109.356428	458	CUFF.858.1	3669
BnaA01g26230D	BnaA01g26230D	j	CUFF.859	CUFF.859.1	100	3.704900	3.199687	4.210113	19.869545	3409	CUFF.859.1	3669
BnaA01g26250D	BnaA01g26250D	=	CUFF.860	CUFF.860.1	100	2.233181	1.637372	2.828990	12.163672	1534	CUFF.860.1	1666
BnaA01g26330D	BnaA01g26330D	j	CUFF.861	CUFF.861.1	59	3.499862	2.667023	4.332702	19.114398	1401	CUFF.861.1	1485
BnaA01g26330D	BnaA01g26330D	c	CUFF.861	CUFF.861.2	100	5.931597	4.258853	7.604341	32.395250	758	CUFF.861.1	1485
BnaA01g26340D	BnaA01g26340D	=	CUFF.862	CUFF.862.1	100	2.060551	1.522375	2.598726	10.497547	1685	CUFF.862.1	1389
-	-	u	CUFF.863	CUFF.863.1	100	0.920978	0.365607	1.476349	4.903069	823	CUFF.863.1	-
BnaA01g26270D	BnaA01g26270D	=	CUFF.864	CUFF.864.1	100	18.609390	17.027940	20.190841	100.569268	2168	CUFF.864.1	2144
-	-	u	CUFF.865	CUFF.865.1	100	1.532715	0.863783	2.201646	8.283922	908	CUFF.865.1	-
BnaA01g26430D	BnaA01g26430D	j	CUFF.866	CUFF.866.1	46	0.614180	0.300394	0.927966	3.286821	1624	CUFF.866.1	1671
BnaA01g26430D	BnaA01g26430D	c	CUFF.866	CUFF.866.2	100	1.340120	0.637198	2.043042	7.171731	849	CUFF.866.1	1671
BnaA01g26470D	BnaA01g26470D	=	CUFF.867	CUFF.867.1	100	27.144352	24.223901	30.064803	147.547032	983	CUFF.867.1	1004
BnaA01g26500D	BnaA01g26500D	j	CUFF.868	CUFF.868.1	100	14.813608	13.231849	16.395366	79.626471	1621	CUFF.868.1	2236
BnaA01g26540D	BnaA01g26540D	j	CUFF.869	CUFF.869.1	100	7.157367	6.299192	8.015541	39.118712	2151	CUFF.869.1	2139
BnaA01g26530D	BnaA01g26530D	j	CUFF.870	CUFF.870.1	70	1.214875	0.432140	1.997610	6.705767	798	CUFF.870.3	1181
BnaA01g26530D	BnaA01g26530D	j	CUFF.870	CUFF.870.2	29	0.503503	0.119074	0.887931	2.779192	1513	CUFF.870.3	1181
BnaA01g26530D	BnaA01g26530D	j	CUFF.870	CUFF.870.3	59	1.026980	0.534785	1.519175	5.668638	1549	CUFF.870.3	1181
BnaA01g26530D	BnaA01g26530D	j	CUFF.870	CUFF.870.4	41	0.701810	0.227994	1.175627	3.873795	1520	CUFF.870.3	1181
BnaA01g26530D	BnaA01g26530D	j	CUFF.870	CUFF.870.5	44	0.755820	0.310255	1.201384	4.171911	1542	CUFF.870.3	1181
BnaA01g26530D	BnaA01g26530D	j	CUFF.870	CUFF.870.6	100	1.732313	0.969890	2.494736	9.561876	1115	CUFF.870.3	1181
BnaA01g26560D	BnaA01g26560D	=	CUFF.871	CUFF.871.1	100	40.423940	34.246358	46.601523	227.771069	454	CUFF.871.1	610
BnaA01g26550D	BnaA01g26550D	j	CUFF.872	CUFF.872.1	57	5.372824	4.330457	6.415191	28.879140	1441	CUFF.872.1	2016
BnaA01g26550D	BnaA01g26550D	c	CUFF.872	CUFF.872.2	100	9.363903	7.354669	11.373136	50.331345	817	CUFF.872.1	2016
BnaA01g26310D	BnaA01g26310D	j	CUFF.873	CUFF.873.1	72	3.379056	2.606266	4.151846	18.327326	1763	CUFF.873.1	1092
BnaA01g26310D	BnaA01g26310D	j	CUFF.873	CUFF.873.2	100	4.725220	3.614814	5.835625	25.628652	1159	CUFF.873.1	1092
BnaA01g26310D	BnaA01g26310D	j	CUFF.873	CUFF.873.3	98	4.631449	3.672353	5.590545	25.120058	1606	CUFF.873.1	1092
BnaA01g26630D	BnaA01g26630D	c	CUFF.874	CUFF.874.1	100	4.624533	2.659083	6.589982	26.236454	495	CUFF.874.1	2414
BnaA01g26630D	BnaA01g26630D	j	CUFF.875	CUFF.875.1	100	1.231129	0.752818	1.709440	6.758927	1556	CUFF.875.1	2414
BnaA01g26630D	BnaA01g26630D	j	CUFF.875	CUFF.875.2	39	0.482540	0.126974	0.838106	2.649155	1462	CUFF.875.1	2414
BnaA01g26600D	BnaA01g26600D	=	CUFF.876	CUFF.876.1	30	0.661600	0.299622	1.023578	3.578597	2183	CUFF.876.1	1983
BnaA01g26600D	BnaA01g26600D	j	CUFF.876	CUFF.876.2	63	1.415872	0.927447	1.904297	7.658459	2145	CUFF.876.1	1983
BnaA01g26600D	BnaA01g26600D	j	CUFF.876	CUFF.876.3	100	2.240491	1.644678	2.836305	12.118828	2121	CUFF.876.1	1983
BnaA01g26670D	BnaA01g26670D	=	CUFF.877	CUFF.877.1	100	1.334983	0.646948	2.023017	7.391762	825	CUFF.877.1	905
BnaA01g26650D	BnaA01g26650D	j	CUFF.878	CUFF.878.1	25	0.274065	0.054275	0.493855	1.467745	2060	CUFF.878.1	2006
BnaA01g26650D	BnaA01g26650D	=	CUFF.878	CUFF.878.2	100	1.085262	0.715303	1.455221	5.812083	2060	CUFF.878.1	2006
BnaA01g26690D	BnaA01g26690D	=	CUFF.879	CUFF.879.1	100	7.561347	5.978414	9.144280	40.584397	837	CUFF.879.1	663
BnaA01g26730D	BnaA01g26730D	j	CUFF.880	CUFF.880.1	33	2.346393	1.603074	3.089713	12.842245	1508	CUFF.880.3	2384
BnaA01g26730D	BnaA01g26730D	j	CUFF.880	CUFF.880.2	23	1.584746	0.990377	2.179116	8.673610	1607	CUFF.880.3	2384
BnaA01g26730D	BnaA01g26730D	c	CUFF.880	CUFF.880.3	100	7.030405	5.877212	8.183598	38.478707	1616	CUFF.880.3	2384
BnaA01g26730D	BnaA01g26730D	j	CUFF.880	CUFF.880.4	54	3.811507	2.908101	4.714914	20.861084	1587	CUFF.880.3	2384
BnaA01g26720D	BnaA01g26720D	=	CUFF.881	CUFF.881.1	100	88.084528	84.970756	91.198300	462.430091	2003	CUFF.881.1	1909
BnaA01g26860D	BnaA01g26860D	=	CUFF.882	CUFF.882.1	100	4.720629	3.979617	5.461641	24.891061	1912	CUFF.882.1	1808
BnaA01g26920D	BnaA01g26920D	c	CUFF.883	CUFF.883.1	100	2.170313	0.861565	3.479061	11.697472	489	CUFF.883.1	626
BnaA01g26950D	BnaA01g26950D	j	CUFF.884	CUFF.884.1	16	2.532633	1.465375	3.599891	13.702888	1043	CUFF.884.1	2200
BnaA01g26950D	BnaA01g26950D	j	CUFF.884	CUFF.884.2	100	16.021503	13.818544	18.224461	86.684828	1043	CUFF.884.1	2200
BnaA01g26950D	BnaA01g26950D	j	CUFF.887	CUFF.887.1	100	3.225280	1.367788	5.082773	17.010590	520	CUFF.887.3	2200
BnaA01g26950D	BnaA01g26950D	j	CUFF.887	CUFF.887.2	16	0.524212	0.131356	0.917068	2.764767	1290	CUFF.887.3	2200
BnaA01g26950D	BnaA01g26950D	j	CUFF.887	CUFF.887.3	80	2.568371	1.806369	3.330373	13.545955	1315	CUFF.887.3	2200
BnaA01g26980D	BnaA01g26980D	=	CUFF.890	CUFF.890.1	100	10.276187	8.732317	11.820058	55.071457	1109	CUFF.890.1	1219
BnaA01g26740D	BnaA01g26740D	j	CUFF.885	CUFF.885.1	100	7.307462	6.373335	8.241589	38.563658	2092	CUFF.885.1	2158
BnaA01g26750D	BnaA01g26750D	=	CUFF.886	CUFF.886.1	100	89.620221	75.949480	103.290962	487.162104	335	CUFF.886.1	502
BnaA01g26760D	BnaA01g26760D	=	CUFF.888	CUFF.888.1	100	0.970151	0.466384	1.473917	5.386077	1043	CUFF.888.1	909
BnaA01g26770D	BnaA01g26770D	j	CUFF.889	CUFF.889.1	100	1.246714	0.742305	1.751122	6.759702	1574	CUFF.889.2	2719
BnaA01g26770D	BnaA01g26770D	j	CUFF.889	CUFF.889.2	91	1.140338	0.786604	1.494072	6.182931	2645	CUFF.889.2	2719
BnaA01g26770D	BnaA01g26770D	j	CUFF.889	CUFF.889.3	49	0.612872	0.190801	1.034944	3.323003	1443	CUFF.889.2	2719
BnaA01g26780D	BnaA01g26780D	j	CUFF.891	CUFF.891.1	100	6.790511	5.667454	7.913567	36.387639	1702	CUFF.891.1	1388
BnaA01g26780D	BnaA01g26780D	=	CUFF.891	CUFF.891.2	35	2.372315	1.660342	3.084288	12.712289	1696	CUFF.891.1	1388
BnaA01g26780D	BnaA01g26780D	j	CUFF.891	CUFF.891.3	29	1.956324	1.262054	2.650594	10.483161	1700	CUFF.891.1	1388
BnaA01g26800D	BnaA01g26800D	j	CUFF.892	CUFF.892.1	88	2.808711	2.326416	3.291006	15.281147	3096	CUFF.892.1	2711
BnaA01g26800D	BnaA01g26800D	j	CUFF.892	CUFF.892.2	14	0.457784	0.226969	0.688600	2.490634	2980	CUFF.892.1	2711
BnaA01g26800D	BnaA01g26800D	j	CUFF.892	CUFF.892.3	100	3.179923	1.716164	4.643682	17.300771	619	CUFF.892.1	2711
BnaA01g26810D	BnaA01g26810D	=	CUFF.893	CUFF.893.1	100	3.627401	2.526648	4.728155	19.544828	832	CUFF.893.1	1089
BnaA01g26820D	BnaA01g26820D	=	CUFF.894	CUFF.894.1	100	2.156603	1.757801	2.555405	11.790544	4194	CUFF.894.1	3901
BnaA01g26820D	BnaA01g26820D	j	CUFF.894	CUFF.894.2	92	1.973942	1.557439	2.390445	10.791902	3760	CUFF.894.1	3901
BnaA01g27000D	BnaA01g27000D	=	CUFF.895	CUFF.895.1	100	20.721765	18.858096	22.585435	113.067846	1738	CUFF.895.1	1886
BnaA01g27010D	BnaA01g27010D	j	CUFF.896	CUFF.896.1	100	2.439127	1.827482	3.050772	13.540411	1564	CUFF.896.1	1706
BnaA01g27100D	BnaA01g27100D	j	CUFF.897	CUFF.897.1	100	3.545399	2.417650	4.673148	19.051293	791	CUFF.897.1	795
BnaA01g27120D	BnaA01g27120D	p	CUFF.898	CUFF.898.1	100	4.608821	3.086820	6.130821	24.911874	637	CUFF.898.1	156
BnaA01g27130D	BnaA01g27130D	j	CUFF.901	CUFF.901.1	100	5.701114	4.425382	6.976847	30.856890	1285	CUFF.901.1	1210
BnaA01g27130D	BnaA01g27130D	j	CUFF.901	CUFF.901.2	76	4.309637	3.035225	5.584048	23.325613	1137	CUFF.901.1	1210
-	-	u	CUFF.899	CUFF.899.1	100	89.226436	82.388926	96.063945	476.127798	853	CUFF.899.2	-
-	-	u	CUFF.899	CUFF.899.2	25	22.520142	19.448612	25.591672	120.171397	1009	CUFF.899.2	-
BnaA01g26840D	BnaA01g26840D	=	CUFF.900	CUFF.900.1	100	1.715911	1.010750	2.421071	9.205344	950	CUFF.900.1	871
BnaA01g27160D	BnaA01g27160D	j	CUFF.902	CUFF.902.1	100	5.413089	4.716753	6.109424	29.095036	2707	CUFF.902.1	3037
BnaA01g27090D	BnaA01g27090D	=	CUFF.903	CUFF.903.1	100	34.095803	31.608376	36.583230	181.685784	1845	CUFF.903.1	1859
BnaA01g27240D	BnaA01g27240D	=	CUFF.906	CUFF.906.1	100	1.119914	0.688930	1.550898	5.608859	1433	CUFF.906.1	1248
BnaA01g27170D	BnaA01g27170D	j	CUFF.905	CUFF.905.1	22	1.697935	1.041974	2.353897	9.296679	1806	CUFF.905.1	1539
BnaA01g27170D	BnaA01g27170D	j	CUFF.905	CUFF.905.2	100	7.825352	6.682604	8.968101	42.846032	1797	CUFF.905.1	1539
BnaA01g27300D	BnaA01g27300D	=	CUFF.908	CUFF.908.1	100	38.623085	32.554082	44.692089	215.281357	446	CUFF.908.1	613
BnaA01g27320D	BnaA01g27320D	=	CUFF.912	CUFF.912.1	100	7.521270	5.658610	9.383930	40.139199	689	CUFF.912.1	1147
BnaA01g27330D	BnaA01g27330D	=	CUFF.913	CUFF.913.1	100	16.570109	12.693604	20.446614	91.530054	459	CUFF.913.1	683
BnaA01g27290D	BnaA01g27290D	c	CUFF.909	CUFF.909.1	100	2.472768	1.364569	3.580966	13.299208	656	CUFF.909.1	3561
BnaA01g27290D	BnaA01g27290D	j	CUFF.915	CUFF.915.1	88	0.821969	0.512359	1.131578	4.505176	2987	CUFF.915.1	3561
BnaA01g27290D	BnaA01g27290D	j	CUFF.915	CUFF.915.2	59	0.553609	0.291015	0.816202	3.034307	2885	CUFF.915.1	3561
BnaA01g27290D	BnaA01g27290D	j	CUFF.915	CUFF.915.3	100	0.932731	0.584726	1.280736	5.112260	2897	CUFF.915.1	3561
BnaA01g27290D	BnaA01g27290D	j	CUFF.915	CUFF.915.4	60	0.557402	0.277187	0.837616	3.055095	2897	CUFF.915.1	3561
BnaA01g27360D	BnaA01g27360D	j	CUFF.917	CUFF.917.1	100	1.342906	0.703647	1.982166	7.107164	1226	CUFF.917.1	1151
BnaA01g27360D	BnaA01g27360D	j	CUFF.917	CUFF.917.2	100	1.342270	0.695749	1.988791	7.103795	1210	CUFF.917.1	1151
BnaA01g27340D	BnaA01g27340D	=	CUFF.918	CUFF.918.1	100	97.526126	88.338642	106.713609	532.756307	470	CUFF.918.1	592
BnaA01g27410D	BnaA01g27410D	e	CUFF.919	CUFF.919.1	100	1.445855	0.744512	2.147198	7.591005	814	CUFF.919.1	795
BnaA01g27420D	BnaA01g27420D	j	CUFF.924	CUFF.924.1	32	4.639335	3.590356	5.688314	24.993928	1662	CUFF.924.1	1644
BnaA01g27420D	BnaA01g27420D	=	CUFF.924	CUFF.924.2	100	14.637999	12.818487	16.457511	78.860670	1460	CUFF.924.1	1644
BnaA01g27550D	BnaA01g27550D	j	CUFF.925	CUFF.925.1	100	2.037009	1.528182	2.545837	10.985774	2207	CUFF.925.1	2644
BnaA01g27550D	BnaA01g27550D	j	CUFF.925	CUFF.925.2	32	0.650426	0.285319	1.015533	3.507804	1947	CUFF.925.1	2644
BnaA01g27450D	BnaA01g27450D	j	CUFF.927	CUFF.927.1	100	0.683406	0.420531	0.946281	3.841652	2227	CUFF.927.1	2123
BnaA01g27460D	BnaA01g27460D	=	CUFF.928	CUFF.928.1	100	64.835542	59.627101	70.043983	349.170568	886	CUFF.928.1	806
BnaA01g27470D	BnaA01g27470D	e	CUFF.929	CUFF.929.1	100	7.415388	5.764898	9.065878	40.803227	1036	CUFF.930.1	1229
BnaA01g27470D	BnaA01g27470D	=	CUFF.930	CUFF.930.1	100	29.314979	26.438582	32.191376	161.305885	1170	CUFF.930.1	1229
BnaA01g27490D	BnaA01g27490D	e	CUFF.931	CUFF.931.1	100	0.639508	0.213169	1.065846	3.445574	926	CUFF.931.1	1047
BnaA01g27520D	BnaA01g27520D	=	CUFF.932	CUFF.932.1	100	1.494976	1.122544	1.867409	8.194402	2413	CUFF.932.1	2185
BnaA01g27540D	BnaA01g27540D	=	CUFF.933	CUFF.933.1	100	3.235608	2.672365	3.798851	17.497465	2226	CUFF.933.1	2004
BnaA01g28060D	BnaA01g28060D	=	CUFF.937	CUFF.937.1	100	0.545876	0.272938	0.818815	2.767865	1663	CUFF.937.1	246
BnaA01g28080D	BnaA01g28080D	j	CUFF.942	CUFF.942.1	100	6.523360	5.550537	7.496183	35.712800	1617	CUFF.942.1	1602
-	-	u	CUFF.943	CUFF.943.1	100	0.936096	0.315160	1.557031	4.964198	762	CUFF.943.1	-
BnaA01g28090D	BnaA01g28090D	j	CUFF.946	CUFF.946.1	100	2.763473	2.402390	3.124556	15.112122	4901	CUFF.946.1	4258
BnaA01g28130D	BnaA01g28130D	j	CUFF.948	CUFF.948.1	100	2.880523	1.879292	3.881754	15.866956	833	CUFF.948.1	1315
BnaA01g19330D	BnaA01g19330D	j	CUFF.904	CUFF.904.1	30	2.629945	2.083939	3.175952	14.247010	3041	CUFF.904.1	2766
BnaA01g19330D	BnaA01g19330D	=	CUFF.904	CUFF.904.2	100	8.644894	7.678205	9.611584	46.831349	2735	CUFF.904.1	2766
BnaA01g19340D	BnaA01g19340D	j	CUFF.907	CUFF.907.1	100	14.979129	12.831474	17.126784	82.092420	946	CUFF.907.1	971
BnaA01g19370D	BnaA01g19370D	j	CUFF.910	CUFF.910.1	32	0.550482	0.136137	0.964827	2.956900	1404	CUFF.910.2	210
BnaA01g19370D	BnaA01g19370D	j	CUFF.910	CUFF.910.2	100	1.731803	1.174019	2.289587	9.302332	1691	CUFF.910.2	210
BnaA01g19370D	BnaA01g19370D	e	CUFF.911	CUFF.911.1	100	0.659078	0.218791	1.099365	3.540220	1203	CUFF.910.2	210
BnaA01g19380D	BnaA01g19380D	o	CUFF.914	CUFF.914.1	100	4.017726	3.473092	4.562359	21.907964	2954	CUFF.914.1	2571
BnaA01g19390D	BnaA01g19390D	c	CUFF.916	CUFF.916.1	100	1.336971	0.812661	1.861281	6.789472	1204	CUFF.916.1	2604
BnaA01g19390D	BnaA01g19390D	=	CUFF.920	CUFF.920.1	100	30.034442	26.941028	33.127855	162.082127	984	CUFF.920.1	2604
BnaA01g19400D	BnaA01g19400D	=	CUFF.921	CUFF.921.1	100	10.570610	8.146158	12.995061	58.984818	602	CUFF.921.1	978
BnaA01g19410D	BnaA01g19410D	e	CUFF.922	CUFF.922.1	100	4.636935	3.106896	6.166974	26.057071	711	CUFF.922.1	624
BnaA01g19410D	BnaA01g19410D	=	CUFF.923	CUFF.923.1	100	33.740982	27.360375	40.121589	189.606113	424	CUFF.922.1	624
BnaA01g19450D	BnaA01g19450D	j	CUFF.926	CUFF.926.1	100	15.306350	13.669115	16.943585	83.428260	1906	CUFF.926.1	2073
BnaA01g19450D	BnaA01g19450D	j	CUFF.926	CUFF.926.2	95	14.568237	12.856050	16.280424	79.405124	1711	CUFF.926.1	2073
BnaA01g19460D	BnaA01g19460D	=	CUFF.934	CUFF.934.1	100	415.777769	395.190761	436.364777	2249.755061	877	CUFF.934.1	1270
BnaA01g19470D	BnaA01g19470D	j	CUFF.935	CUFF.935.1	40	65.078101	60.467828	69.688374	352.274446	1474	CUFF.935.1	1113
BnaA01g19470D	BnaA01g19470D	=	CUFF.935	CUFF.935.2	100	163.411964	154.429108	172.394820	884.565748	1300	CUFF.935.1	1113
BnaA01g19490D	BnaA01g19490D	j	CUFF.936	CUFF.936.1	100	4.022496	2.287874	5.757117	22.128640	521	CUFF.936.1	468
BnaA01g19500D	BnaA01g19500D	j	CUFF.938	CUFF.938.1	83	14.784442	12.986360	16.582524	79.875668	1853	CUFF.938.2	1619
BnaA01g19500D	BnaA01g19500D	j	CUFF.938	CUFF.938.2	100	17.905503	15.976807	19.834198	96.737771	1869	CUFF.938.2	1619
-	-	u	CUFF.939	CUFF.939.1	100	1.376840	0.507038	2.246641	7.212221	614	CUFF.939.1	-
BnaA01g19540D	BnaA01g19540D	j	CUFF.940	CUFF.940.1	100	3.472997	2.705442	4.240552	18.797411	1660	CUFF.940.1	1600
BnaA01g19540D	BnaA01g19540D	j	CUFF.940	CUFF.940.2	18	0.629238	0.263200	0.995275	3.405715	1649	CUFF.940.1	1600
BnaA01g19540D	BnaA01g19540D	c	CUFF.940	CUFF.940.3	95	3.289771	2.168195	4.411347	17.805711	946	CUFF.940.1	1600
BnaA01g19550D	BnaA01g19550D	j	CUFF.941	CUFF.941.1	100	2.023417	1.191795	2.855039	10.852374	819	CUFF.941.1	940
BnaA01g19640D	BnaA01g19640D	=	CUFF.945	CUFF.945.1	100	1.336289	0.777230	1.895347	7.316834	1114	CUFF.945.1	1103
BnaA01g19650D	BnaA01g19650D	=	CUFF.947	CUFF.947.1	100	4.653394	3.615018	5.691769	25.017220	1134	CUFF.947.1	1179
BnaA01g28140D	BnaA01g28140D	j	CUFF.949	CUFF.949.1	100	5.426613	4.488963	6.364263	29.502806	1538	CUFF.949.1	1389
BnaA01g27990D	BnaA01g27990D	j	CUFF.944	CUFF.944.1	81	4.266152	3.260301	5.272004	22.138070	1223	CUFF.944.1	1633
BnaA01g27990D	BnaA01g27990D	=	CUFF.944	CUFF.944.2	100	5.278639	3.669395	6.887882	27.392100	741	CUFF.944.1	1633
BnaA01g28200D	BnaA01g28200D	=	CUFF.951	CUFF.951.1	100	6.626258	4.840509	8.412007	37.082045	654	CUFF.951.1	630
BnaA01g28170D	BnaA01g28170D	c	CUFF.952	CUFF.952.1	100	3.660873	2.251195	5.070551	20.123303	690	CUFF.952.1	1826
BnaA01g28170D	BnaA01g28170D	j	CUFF.952	CUFF.952.2	37	1.371922	0.297378	2.446467	7.541263	645	CUFF.952.1	1826
BnaA01g28170D	BnaA01g28170D	j	CUFF.954	CUFF.954.1	44	0.620280	0.141254	1.099306	3.470255	1029	CUFF.954.1	1826
BnaA01g28170D	BnaA01g28170D	j	CUFF.954	CUFF.954.2	100	1.392017	0.631634	2.152399	7.787859	1029	CUFF.954.1	1826
BnaA01g28170D	BnaA01g28170D	j	CUFF.954	CUFF.954.3	100	1.396234	0.665982	2.126487	7.811456	1029	CUFF.954.1	1826
BnaA01g28170D	BnaA01g28170D	c	CUFF.954	CUFF.954.4	56	0.788266	0.168323	1.408209	4.410080	1029	CUFF.954.1	1826
BnaA01g28220D	BnaA01g28220D	=	CUFF.953	CUFF.953.1	100	1.369082	0.866336	1.871828	7.303326	1832	CUFF.953.1	1708
BnaA01g28220D	BnaA01g28220D	j	CUFF.953	CUFF.953.2	25	0.345821	0.071586	0.620055	1.844769	1832	CUFF.953.1	1708
BnaA01g28220D	BnaA01g28220D	j	CUFF.953	CUFF.953.3	97	1.324473	0.712536	1.936410	7.065361	1368	CUFF.953.1	1708
BnaA01g28260D	BnaA01g28260D	=	CUFF.955	CUFF.955.1	100	8.598220	7.400294	9.796146	44.829412	1421	CUFF.955.1	915
BnaA01g28250D	BnaA01g28250D	j	CUFF.956	CUFF.956.1	29	2.535311	1.986515	3.084107	13.567773	2316	CUFF.956.1	2495
BnaA01g28250D	BnaA01g28250D	c	CUFF.956	CUFF.956.2	100	8.857122	7.638342	10.075903	47.399083	1654	CUFF.956.1	2495
BnaA01g28270D	BnaA01g28270D	j	CUFF.957	CUFF.957.1	100	1.049748	0.526442	1.573054	5.791332	1072	CUFF.957.1	438
BnaA01g28280D	BnaA01g28280D	j	CUFF.958	CUFF.958.1	56	0.680282	0.237998	1.122567	3.753035	1413	CUFF.958.2	1116
BnaA01g28280D	BnaA01g28280D	j	CUFF.958	CUFF.958.2	100	1.225618	0.703379	1.747856	6.761581	1474	CUFF.958.2	1116
BnaA01g28310D	BnaA01g28310D	=	CUFF.959	CUFF.959.1	100	5.626742	4.842726	6.410758	30.655370	2231	CUFF.959.1	2244
BnaA01g28350D	BnaA01g28350D	=	CUFF.962	CUFF.962.1	100	3.946301	2.818309	5.074293	21.312680	852	CUFF.962.1	477
BnaA01g28410D	BnaA01g28410D	j	CUFF.967	CUFF.967.1	100	7.848010	7.111350	8.584669	42.690723	3786	CUFF.967.1	3922
BnaA01g28370D	BnaA01g28370D	j	CUFF.968	CUFF.968.1	100	9.214971	8.284281	10.145660	50.495877	2770	CUFF.968.1	1623
BnaA01g28330D	BnaA01g28330D	j	CUFF.977	CUFF.977.1	100	20.347523	18.930536	21.764510	110.937476	3328	CUFF.977.1	3677
BnaA01g28980D	BnaA01g28980D	=	CUFF.980	CUFF.980.1	100	3.185376	1.931248	4.439504	17.393854	640	CUFF.980.1	839
BnaA01g28990D	BnaA01g28990D	j	CUFF.981	CUFF.981.1	100	4.671439	3.311095	6.031782	26.147472	763	CUFF.981.1	912
BnaA01g29010D	BnaA01g29010D	e	CUFF.984	CUFF.984.1	100	3.056212	2.283979	3.828445	16.662788	1274	CUFF.984.1	1204
BnaA01g29020D	BnaA01g29020D	=	CUFF.986	CUFF.986.1	100	14.711163	12.385135	17.037191	79.816448	773	CUFF.986.1	889
BnaA01g29030D	BnaA01g29030D	j	CUFF.987	CUFF.987.1	63	3.665789	3.003719	4.327858	19.769544	2105	CUFF.987.1	968
BnaA01g29030D	BnaA01g29030D	c	CUFF.987	CUFF.987.2	100	5.806245	3.787987	7.824503	31.312994	594	CUFF.987.1	968
BnaA01g29060D	BnaA01g29060D	j	CUFF.990	CUFF.990.1	100	2.649396	1.971196	3.327596	14.091060	1435	CUFF.990.1	1167
BnaA01g29080D	BnaA01g29080D	=	CUFF.992	CUFF.992.1	100	5.325590	4.543273	6.107906	28.484135	1980	CUFF.992.1	2054
-	-	u	CUFF.995	CUFF.995.1	100	57.468935	51.771681	63.166190	318.514752	588	CUFF.995.1	-
BnaA01g29140D	BnaA01g29140D	j	CUFF.1001	CUFF.1001.1	72	0.554523	0.298453	0.810592	2.961499	2096	CUFF.1001.1	3152
BnaA01g29140D	BnaA01g29140D	j	CUFF.1001	CUFF.1001.2	100	0.771828	0.328859	1.214797	4.122047	1203	CUFF.1001.1	3152
BnaA01g29170D	BnaA01g29170D	o	CUFF.1008	CUFF.1008.1	100	2.061325	1.553409	2.569241	11.166729	2082	CUFF.1008.1	2403
BnaA01g29170D	BnaA01g29170D	j	CUFF.1008	CUFF.1008.2	15	0.318644	0.057965	0.579323	1.726177	2025	CUFF.1008.1	2403
BnaA01g29180D	BnaA01g29180D	e	CUFF.1012	CUFF.1012.1	100	3.828419	3.226841	4.429998	20.588733	2292	CUFF.1012.1	2043
BnaA01g29130D	BnaA01g29130D	=	CUFF.1014	CUFF.1014.1	100	70.992434	66.998622	74.986246	387.363561	1110	CUFF.1014.1	1156
BnaA01g29240D	BnaA01g29240D	j	CUFF.1015	CUFF.1015.1	100	1.404966	0.963373	1.846559	7.647388	1674	CUFF.1015.1	1539
BnaA01g29230D	BnaA01g29230D	x	CUFF.1021	CUFF.1021.1	100	13.412257	11.373021	15.451493	72.539907	936	CUFF.1021.1	2508
BnaA01g29230D	BnaA01g29230D	j	CUFF.1023	CUFF.1023.1	100	6.829539	5.421552	8.237525	36.937416	1285	CUFF.1023.2	2508
BnaA01g29230D	BnaA01g29230D	j	CUFF.1023	CUFF.1023.2	97	6.626714	5.550874	7.702555	35.840442	1831	CUFF.1023.2	2508
BnaA01g25890D	BnaA01g25890D	=	CUFF.985	CUFF.985.1	100	5.247664	3.804226	6.691103	29.632893	818	CUFF.985.2	824
BnaA01g25890D	BnaA01g25890D	j	CUFF.985	CUFF.985.2	21	1.084965	0.410652	1.759278	6.126658	908	CUFF.985.2	824
BnaA01g25900D	BnaA01g25900D	=	CUFF.988	CUFF.988.1	100	16.198427	14.455296	17.941557	86.435847	1480	CUFF.988.1	1593
BnaA01g25910D	BnaA01g25910D	j	CUFF.991	CUFF.991.1	20	0.344230	0.081735	0.606726	1.870437	2165	CUFF.991.1	3441
BnaA01g25910D	BnaA01g25910D	j	CUFF.991	CUFF.991.2	20	0.341041	0.099373	0.582709	1.853106	2165	CUFF.991.1	3441
BnaA01g25910D	BnaA01g25910D	j	CUFF.991	CUFF.991.3	100	1.702015	1.223821	2.180209	9.248200	2165	CUFF.991.1	3441
BnaA01g25910D	BnaA01g25910D	c	CUFF.993	CUFF.993.1	100	4.547325	3.477366	5.617284	25.206885	1059	CUFF.993.1	3441
BnaA01g25920D	BnaA01g25920D	=	CUFF.994	CUFF.994.1	100	5.311481	4.619294	6.003668	28.911346	2682	CUFF.994.1	2716
BnaA01g25930D	BnaA01g25930D	i	CUFF.996	CUFF.996.1	29	23.638986	19.760606	27.517365	126.931150	610	CUFF.997.1	345
BnaA01g25930D	BnaA01g25930D	i	CUFF.996	CUFF.996.2	100	82.518705	70.196174	94.841235	443.089828	351	CUFF.996.2	345
BnaA01g25930D	BnaA01g25930D	i	CUFF.997	CUFF.997.1	100	6.840664	5.255465	8.425864	36.731414	911	CUFF.997.1	345
BnaA01g25950D	BnaA01g25950D	e	CUFF.1000	CUFF.1000.1	100	8.376735	7.330272	9.423198	44.991069	1761	CUFF.1000.1	812
-	-	u	CUFF.1002	CUFF.1002.1	100	172.380739	163.945437	180.816042	958.418432	716	CUFF.1002.1	-
BnaA01g25990D	BnaA01g25990D	x	CUFF.1005	CUFF.1005.1	100	2.809879	1.884820	3.734939	14.878474	939	CUFF.1005.1	1371
BnaA01g25990D	BnaA01g25990D	j	CUFF.1006	CUFF.1006.1	100	7.238980	5.843262	8.634699	38.330819	1122	CUFF.1006.2	1371
BnaA01g25990D	BnaA01g25990D	j	CUFF.1006	CUFF.1006.2	32	2.326073	1.494842	3.157304	12.316690	1212	CUFF.1006.2	1371
BnaA01g26020D	BnaA01g26020D	=	CUFF.1007	CUFF.1007.1	100	5.153551	4.135393	6.171710	28.264194	1273	CUFF.1007.1	1319
BnaA01g26030D	BnaA01g26030D	=	CUFF.1009	CUFF.1009.1	100	1.544367	0.870350	2.218384	8.227647	903	CUFF.1009.1	840
BnaA01g26040D	BnaA01g26040D	j	CUFF.1010	CUFF.1010.1	100	2.430522	0.964862	3.896182	14.010774	462	CUFF.1010.1	1890
BnaA01g26040D	BnaA01g26040D	e	CUFF.1011	CUFF.1011.1	100	1.176330	0.477771	1.874890	6.398003	725	CUFF.1011.1	1890
BnaA01g26050D	BnaA01g26050D	=	CUFF.1013	CUFF.1013.1	100	1.350325	0.951451	1.749200	7.385399	1893	CUFF.1013.1	1816
BnaA01g26060D	BnaA01g26060D	j	CUFF.1017	CUFF.1017.1	60	2.012497	1.521746	2.503247	10.951642	2718	CUFF.1017.1	309
BnaA01g26060D	BnaA01g26060D	j	CUFF.1017	CUFF.1017.2	37	1.231606	0.823147	1.640066	6.702178	2640	CUFF.1017.1	309
BnaA01g26060D	BnaA01g26060D	j	CUFF.1017	CUFF.1017.3	100	3.370103	2.722892	4.017314	18.339491	2618	CUFF.1017.1	309
BnaA01g26060D	BnaA01g26060D	j	CUFF.1017	CUFF.1017.4	58	1.960182	1.462828	2.457536	10.666954	2659	CUFF.1017.1	309
BnaA01g26070D	BnaA01g26070D	j	CUFF.1022	CUFF.1022.1	100	0.571261	0.266091	0.876431	2.999920	1473	CUFF.1022.1	1869
BnaA01g26090D	BnaA01g26090D	c	CUFF.1024	CUFF.1024.1	100	1.017594	0.573938	1.461249	5.713339	1291	CUFF.1024.1	2404
BnaA01g26100D	BnaA01g26100D	=	CUFF.1025	CUFF.1025.1	100	2.119578	0.841424	3.397731	12.054994	495	CUFF.1025.1	585
BnaA01g26110D	BnaA01g26110D	=	CUFF.1026	CUFF.1026.1	100	1.544242	0.904397	2.184087	8.524484	1044	CUFF.1026.1	873
BnaA01g26130D	BnaA01g26130D	=	CUFF.1030	CUFF.1030.1	100	10.428388	9.289836	11.566940	56.059792	2099	CUFF.1030.1	2604
BnaA01g26140D	BnaA01g26140D	=	CUFF.1031	CUFF.1031.1	100	13.211596	11.682306	14.740887	71.752353	1523	CUFF.1031.1	1629
-	-	u	CUFF.1033	CUFF.1033.1	100	1.380570	0.508411	2.252729	7.812632	613	CUFF.1033.1	-
BnaA01g26180D	BnaA01g26180D	=	CUFF.1034	CUFF.1034.1	100	0.658237	0.329118	0.987355	3.558333	1421	CUFF.1034.1	1545
BnaA01g26190D	BnaA01g26190D	j	CUFF.1035	CUFF.1035.1	100	1.120821	0.660164	1.581477	5.964086	1281	CUFF.1035.1	1189
BnaA01g26200D	BnaA01g26200D	j	CUFF.1038	CUFF.1038.1	100	5.085016	4.355103	5.814929	27.672626	2307	CUFF.1038.1	2234
BnaA01g29680D	BnaA01g29680D	j	CUFF.1039	CUFF.1039.2	38	1.904528	1.244256	2.564800	10.234574	1572	CUFF.1039.2	1196
BnaA01g29680D	BnaA01g29680D	c	CUFF.1039	CUFF.1039.3	100	5.038408	3.439084	6.637733	27.075452	721	CUFF.1039.2	1196
BnaA01g29660D	BnaA01g29660D	j	CUFF.1040	CUFF.1040.1	78	15.679432	14.186642	17.172221	85.910381	2276	CUFF.1040.1	2226
BnaA01g29660D	BnaA01g29660D	c	CUFF.1040	CUFF.1040.2	100	20.074898	17.554917	22.594878	109.993919	1169	CUFF.1040.1	2226
BnaA01g29710D	BnaA01g29710D	o	CUFF.1041	CUFF.1041.1	41	0.600583	0.253824	0.947342	3.235320	1965	CUFF.1041.1	1826
BnaA01g29710D	BnaA01g29710D	o	CUFF.1041	CUFF.1041.2	100	1.470865	0.975709	1.966021	7.923502	1845	CUFF.1041.1	1826
BnaA01g29690D	BnaA01g29690D	=	CUFF.1044	CUFF.1044.1	100	15.389059	14.124969	16.653149	82.913778	2788	CUFF.1044.1	3036
BnaA01g29780D	BnaA01g29780D	=	CUFF.1047	CUFF.1047.1	100	5.253293	3.688483	6.818104	28.786489	678	CUFF.1047.1	309
-	-	u	CUFF.1048	CUFF.1048.1	100	0.897538	0.594730	1.200345	4.809778	2974	CUFF.1048.1	-
-	-	u	CUFF.1049	CUFF.1049.1	100	0.569551	0.299163	0.839940	3.052144	2824	CUFF.1048.1	-
BnaA01g29790D	BnaA01g29790D	j	CUFF.1050	CUFF.1050.1	44	0.699149	0.312242	1.086056	3.837839	1683	CUFF.1050.2	1074
BnaA01g29790D	BnaA01g29790D	j	CUFF.1050	CUFF.1050.2	100	1.572960	1.087246	2.058675	8.634456	1851	CUFF.1050.2	1074
BnaA01g29820D	BnaA01g29820D	j	CUFF.1053	CUFF.1053.1	100	9.389802	7.963017	10.816588	51.893235	1278	CUFF.1053.1	1379
BnaA01g29820D	BnaA01g29820D	c	CUFF.1053	CUFF.1053.2	42	3.916396	2.636828	5.195963	21.644167	826	CUFF.1053.1	1379
BnaA01g29770D	BnaA01g29770D	=	CUFF.1055	CUFF.1055.1	100	75.693198	70.151410	81.234987	409.171548	958	CUFF.1055.1	1561
BnaA01g29850D	BnaA01g29850D	=	CUFF.1056	CUFF.1056.1	100	3.001245	2.289895	3.712596	16.218164	1454	CUFF.1056.1	1542
BnaA01g29870D	BnaA01g29870D	j	CUFF.1057	CUFF.1057.1	51	0.807954	0.428812	1.187096	4.471381	1867	CUFF.1057.1	1843
BnaA01g29870D	BnaA01g29870D	j	CUFF.1057	CUFF.1057.2	26	0.408818	0.129030	0.688606	2.262482	1867	CUFF.1057.1	1843
BnaA01g29870D	BnaA01g29870D	j	CUFF.1057	CUFF.1057.3	100	1.598647	0.617445	2.579850	8.847238	675	CUFF.1057.1	1843
BnaA01g29960D	BnaA01g29960D	c	CUFF.1064	CUFF.1064.1	100	5.151708	3.249434	7.053982	27.679003	523	CUFF.1064.1	867
BnaA01g29970D	BnaA01g29970D	c	CUFF.1066	CUFF.1066.1	100	1.901632	1.030195	2.773069	10.375457	754	CUFF.1066.1	1089
BnaA01g29970D	BnaA01g29970D	c	CUFF.1069	CUFF.1069.1	100	0.865292	0.539373	1.191210	4.764292	1871	CUFF.1069.1	1089
BnaA01g29990D	BnaA01g29990D	=	CUFF.1070	CUFF.1070.1	100	0.924205	0.536861	1.311549	5.071864	1449	CUFF.1070.1	1320
BnaA01g30020D	BnaA01g30020D	j	CUFF.1072	CUFF.1072.1	100	1.995233	1.010754	2.979713	10.869348	843	CUFF.1072.2	1071
BnaA01g30020D	BnaA01g30020D	j	CUFF.1072	CUFF.1072.2	80	1.591031	0.722010	2.460052	8.667389	875	CUFF.1072.2	1071
BnaA01g30020D	BnaA01g30020D	x	CUFF.1074	CUFF.1074.1	100	7.273972	2.997285	11.550658	39.626103	336	CUFF.1074.1	1071
BnaA01g30040D	BnaA01g30040D	j	CUFF.1078	CUFF.1078.1	100	0.641388	0.388864	0.893912	3.322794	2206	CUFF.1078.1	3402
BnaA01g30060D	BnaA01g30060D	x	CUFF.1081	CUFF.1081.1	100	2.012001	1.572170	2.451833	10.964470	2389	CUFF.1081.1	3646
BnaA01g30060D	BnaA01g30060D	j	CUFF.1083	CUFF.1083.1	61	0.989594	0.696356	1.282832	5.392826	3025	CUFF.1083.1	3646
BnaA01g30060D	BnaA01g30060D	j	CUFF.1083	CUFF.1083.2	100	1.618769	1.095057	2.142481	8.821536	1723	CUFF.1083.1	3646
BnaA01g30080D	BnaA01g30080D	j	CUFF.1084	CUFF.1084.1	100	5.484744	4.537023	6.432464	29.739772	1427	CUFF.1084.1	1457
BnaA01g30090D	BnaA01g30090D	j	CUFF.1088	CUFF.1088.1	27	1.576056	1.093855	2.058258	8.586770	2295	CUFF.1088.2	2316
BnaA01g30090D	BnaA01g30090D	=	CUFF.1088	CUFF.1088.2	100	5.855197	5.062031	6.648363	31.900654	2527	CUFF.1088.2	2316
BnaA01g30100D	BnaA01g30100D	=	CUFF.1090	CUFF.1090.1	100	0.901032	0.536522	1.265541	5.014833	1641	CUFF.1090.1	1764
BnaA01g30110D	BnaA01g30110D	c	CUFF.1093	CUFF.1093.1	100	1.183559	0.527489	1.839629	6.477518	797	CUFF.1093.1	1824
BnaA01g30140D	BnaA01g30140D	o	CUFF.1094	CUFF.1094.1	100	0.704395	0.314683	1.094108	3.564463	1491	CUFF.1095.1	2012
BnaA01g30140D	BnaA01g30140D	e	CUFF.1095	CUFF.1095.1	100	0.345175	0.091258	0.599091	1.746692	1907	CUFF.1095.1	2012
BnaA01g30150D	BnaA01g30150D	j	CUFF.1098	CUFF.1098.1	19	0.175856	0.051441	0.300271	0.965861	4504	CUFF.1098.2	5097
BnaA01g30150D	BnaA01g30150D	j	CUFF.1098	CUFF.1098.2	100	0.905700	0.685085	1.126316	4.974409	4652	CUFF.1098.2	5097
-	-	u	CUFF.1100	CUFF.1100.1	100	91.916825	58.419163	125.414486	525.747169	207	CUFF.1100.1	-
BnaA01g30180D	BnaA01g30180D	j	CUFF.1102	CUFF.1102.1	22	0.586915	0.212374	0.961457	3.071160	1729	CUFF.1102.1	1839
BnaA01g30180D	BnaA01g30180D	=	CUFF.1102	CUFF.1102.2	100	2.624148	1.972155	3.276141	13.731416	1729	CUFF.1102.1	1839
BnaA01g30190D	BnaA01g30190D	j	CUFF.1103	CUFF.1103.1	100	2.587585	1.393088	3.782083	14.085976	619	CUFF.1103.1	1958
BnaA01g30210D	BnaA01g30210D	=	CUFF.1104	CUFF.1104.1	100	9.925128	8.404542	11.445714	53.147973	1103	CUFF.1104.1	1253
BnaA01g00380D	BnaA01g00380D	j	CUFF.950	CUFF.950.1	100	4.332731	3.518829	5.146633	23.832262	1616	CUFF.950.1	2588
BnaA01g00380D	BnaA01g00380D	c	CUFF.950	CUFF.950.2	92	3.964608	2.031562	5.897655	21.807398	478	CUFF.950.1	2588
BnaA01g00390D	BnaA01g00390D	=	CUFF.960	CUFF.960.1	100	85.618169	80.604523	90.631815	463.236586	1579	CUFF.960.1	1711
BnaA01g00400D	BnaA01g00400D	=	CUFF.961	CUFF.961.1	100	2.983878	2.123998	3.843758	15.259477	1072	CUFF.961.1	1090
BnaA01g00400D	BnaA01g00400D	p	CUFF.963	CUFF.963.1	100	20.578460	17.854112	23.302808	106.086216	800	CUFF.963.1	1090
BnaA01g00410D	BnaA01g00410D	=	CUFF.964	CUFF.964.1	100	9.020644	7.596567	10.444721	48.992297	1189	CUFF.964.1	1332
BnaA01g00420D	BnaA01g00420D	c	CUFF.965	CUFF.965.1	100	9.962246	8.713348	11.211143	53.473960	1663	CUFF.965.1	1671
BnaA01g00430D	BnaA01g00430D	c	CUFF.966	CUFF.966.1	100	0.721158	0.255515	1.186801	3.934699	916	CUFF.966.1	1343
BnaA01g00440D	BnaA01g00440D	j	CUFF.969	CUFF.969.1	100	5.927952	5.140753	6.715150	32.313184	3122	CUFF.969.1	3486
BnaA01g00440D	BnaA01g00440D	j	CUFF.969	CUFF.969.2	97	5.724066	4.906775	6.541357	31.201807	2860	CUFF.969.1	3486
BnaA01g00450D	BnaA01g00450D	=	CUFF.970	CUFF.970.1	100	87.646572	80.448284	94.844859	445.594797	692	CUFF.970.1	805
BnaA01g00460D	BnaA01g00460D	j	CUFF.971	CUFF.971.1	100	15.032780	10.021776	20.043785	81.981221	358	CUFF.972.1	1936
BnaA01g00460D	BnaA01g00460D	e	CUFF.972	CUFF.972.1	100	2.666010	1.802124	3.529896	14.539078	971	CUFF.972.1	1936
BnaA01g00460D	BnaA01g00460D	j	CUFF.973	CUFF.973.1	100	11.512879	9.958563	13.067196	62.860907	1283	CUFF.973.1	1936
BnaA01g00480D	BnaA01g00480D	j	CUFF.974	CUFF.974.1	100	4.997342	4.024408	5.970275	26.982448	1339	CUFF.974.1	1029
BnaA01g00490D	BnaA01g00490D	j	CUFF.975	CUFF.975.1	40	1.804964	0.409011	3.200917	10.006473	513	CUFF.976.1	360
BnaA01g00490D	BnaA01g00490D	j	CUFF.975	CUFF.975.2	100	4.532498	1.622216	7.442780	25.127548	389	CUFF.976.1	360
BnaA01g00490D	BnaA01g00490D	j	CUFF.975	CUFF.975.3	59	2.669564	0.749500	4.589628	14.799699	463	CUFF.976.1	360
BnaA01g00490D	BnaA01g00490D	e	CUFF.976	CUFF.976.1	100	4.238979	3.058392	5.419566	23.500319	916	CUFF.976.1	360
BnaA01g00500D	BnaA01g00500D	j	CUFF.978	CUFF.978.1	38	2.036196	1.294125	2.778267	10.792694	1481	CUFF.978.1	1406
BnaA01g00500D	BnaA01g00500D	j	CUFF.978	CUFF.978.2	100	5.414577	4.315609	6.513544	28.699532	1393	CUFF.978.1	1406
BnaA01g00510D	BnaA01g00510D	j	CUFF.979	CUFF.979.1	100	0.899629	0.516121	1.283138	4.827825	1455	CUFF.979.1	1446
BnaA01g00570D	BnaA01g00570D	e	CUFF.982	CUFF.982.1	100	4.347536	2.884051	5.811020	23.176915	819	CUFF.983.1	1419
BnaA01g00570D	BnaA01g00570D	j	CUFF.983	CUFF.983.1	100	9.962539	8.595332	11.329745	53.110757	1483	CUFF.983.1	1419
BnaA01g00580D	BnaA01g00580D	=	CUFF.989	CUFF.989.1	100	36.858698	34.248469	39.468928	198.125913	1862	CUFF.989.1	1840
BnaA01g00600D	BnaA01g00600D	=	CUFF.998	CUFF.998.1	100	45.160058	41.956514	48.363602	242.714523	1635	CUFF.999.1	1542
BnaA01g00600D	BnaA01g00600D	e	CUFF.999	CUFF.999.1	100	9.600965	8.314002	10.887928	51.600768	1822	CUFF.999.1	1542
BnaA01g00610D	BnaA01g00610D	e	CUFF.1003	CUFF.1003.1	100	6.071783	4.603985	7.539580	32.810654	874	CUFF.1003.1	731
BnaA01g00610D	BnaA01g00610D	=	CUFF.1004	CUFF.1004.1	100	48.409100	42.488689	54.329511	261.592740	560	CUFF.1003.1	731
BnaA01g00660D	BnaA01g00660D	j	CUFF.1016	CUFF.1016.1	39	5.851927	5.130409	6.573445	31.834812	3956	CUFF.1016.3	2780
BnaA01g00650D	BnaA01g00650D	j	CUFF.1016	CUFF.1016.2	100	14.923769	12.720950	17.126589	81.186144	1016	CUFF.1016.3	1180
BnaA01g00660D	BnaA01g00660D	j	CUFF.1016	CUFF.1016.3	38	5.708084	5.016363	6.399805	31.052298	4223	CUFF.1016.3	2780
BnaA01g00680D	BnaA01g00680D	e	CUFF.1018	CUFF.1018.1	100	2.283903	1.731498	2.836308	12.179884	2819	CUFF.1018.1	2280
BnaA01g00680D	BnaA01g00680D	=	CUFF.1019	CUFF.1019.1	100	10.365343	9.258640	11.472046	55.277601	2548	CUFF.1018.1	2280
BnaA01g00690D	BnaA01g00690D	=	CUFF.1020	CUFF.1020.1	100	4.434972	3.541061	5.328883	24.002978	1325	CUFF.1020.1	1347
BnaA01g00700D	BnaA01g00700D	j	CUFF.1027	CUFF.1027.1	100	11.123208	9.913627	12.332789	60.182893	2227	CUFF.1027.1	2595
BnaA01g00700D	BnaA01g00700D	e	CUFF.1028	CUFF.1028.1	100	18.239958	15.416241	21.063675	98.688561	861	CUFF.1027.1	2595
BnaA01g00710D	BnaA01g00710D	=	CUFF.1029	CUFF.1029.1	100	11.336726	9.686952	12.986501	61.411185	1073	CUFF.1029.1	594
BnaA01g00730D	BnaA01g00730D	=	CUFF.1032	CUFF.1032.1	100	21.240181	18.972657	23.507704	116.099208	1204	CUFF.1032.1	1232
BnaA01g00760D	BnaA01g00760D	e	CUFF.1036	CUFF.1036.1	100	3.739326	2.637605	4.841047	20.054119	914	CUFF.1037.1	1385
BnaA01g00760D	BnaA01g00760D	j	CUFF.1037	CUFF.1037.1	100	8.910565	7.539254	10.281875	47.787632	1329	CUFF.1037.1	1385
BnaA01g00760D	BnaA01g00760D	=	CUFF.1037	CUFF.1037.2	93	8.308270	5.459272	11.157268	44.557507	516	CUFF.1037.1	1385
BnaA01g00770D	BnaA01g00770D	j	CUFF.1042	CUFF.1042.1	41	13.588156	11.940530	15.235782	73.821723	2173	CUFF.1042.2	2042
BnaA01g00770D	BnaA01g00770D	j	CUFF.1042	CUFF.1042.2	100	32.997115	30.605555	35.388675	179.266698	2378	CUFF.1042.2	2042
-	-	u	CUFF.1043	CUFF.1043.1	100	38.326150	34.482313	42.169987	210.738731	748	CUFF.1043.1	-
BnaA01g00780D	BnaA01g00780D	=	CUFF.1045	CUFF.1045.1	100	19.177172	16.619534	21.734809	103.684864	924	CUFF.1046.1	913
BnaA01g00780D	BnaA01g00780D	e	CUFF.1046	CUFF.1046.1	100	1.726845	0.994720	2.458970	9.336502	1195	CUFF.1046.1	913
BnaA01g00790D	BnaA01g00790D	j	CUFF.1051	CUFF.1051.1	100	70.240854	64.357296	76.124411	385.360044	774	CUFF.1051.1	1545
BnaA01g00800D	BnaA01g00800D	j	CUFF.1052	CUFF.1052.1	84	4.200083	3.155508	5.244659	22.357199	1089	CUFF.1052.1	1226
BnaA01g00800D	BnaA01g00800D	c	CUFF.1052	CUFF.1052.2	100	5.029160	3.049925	7.008395	26.770403	550	CUFF.1052.1	1226
BnaA01g00810D	BnaA01g00810D	=	CUFF.1054	CUFF.1054.1	100	63.005056	58.805413	67.204699	344.518126	1388	CUFF.1054.1	1224
BnaA01g00850D	BnaA01g00850D	=	CUFF.1058	CUFF.1058.1	100	10.692762	9.471251	11.914274	58.894829	1876	CUFF.1058.1	1978
BnaA01g00860D	BnaA01g00860D	j	CUFF.1059	CUFF.1059.1	100	7.338324	4.672904	10.003744	41.261574	453	CUFF.1059.1	744
BnaA01g00860D	BnaA01g00860D	e	CUFF.1060	CUFF.1060.1	100	4.528600	2.351526	6.705674	25.463197	441	CUFF.1059.1	744
BnaA01g00870D	BnaA01g00870D	e	CUFF.1061	CUFF.1061.1	100	0.882258	0.392869	1.371646	4.522243	958	CUFF.1061.1	1803
BnaA01g00880D	BnaA01g00880D	j	CUFF.1062	CUFF.1062.1	100	6.553736	5.099814	8.007658	34.592755	880	CUFF.1062.1	1324
BnaA01g00890D	BnaA01g00890D	=	CUFF.1063	CUFF.1063.1	100	4.907250	4.052532	5.761967	26.668235	1793	CUFF.1063.1	1562
BnaA01g00890D	BnaA01g00890D	j	CUFF.1063	CUFF.1063.2	14	0.702409	0.301551	1.103266	3.817209	1793	CUFF.1063.1	1562
BnaA01g00910D	BnaA01g00910D	=	CUFF.1065	CUFF.1065.1	100	6.167886	5.245903	7.089870	33.572325	1798	CUFF.1065.1	1626
BnaA01g00920D	BnaA01g00920D	j	CUFF.1067	CUFF.1067.1	33	6.558826	5.268491	7.849160	35.810040	1265	CUFF.1068.1	1228
BnaA01g00920D	BnaA01g00920D	c	CUFF.1067	CUFF.1067.2	100	19.655857	16.486064	22.825651	107.317543	722	CUFF.1068.1	1228
BnaA01g00920D	BnaA01g00920D	e	CUFF.1068	CUFF.1068.1	100	6.817285	5.812687	7.821883	37.221184	1792	CUFF.1068.1	1228
BnaA01g00930D	BnaA01g00930D	e	CUFF.1071	CUFF.1071.1	100	7.004108	5.905751	8.102466	37.814429	1581	CUFF.1071.1	1005
BnaA01g00930D	BnaA01g00930D	=	CUFF.1073	CUFF.1073.1	100	62.039174	54.993111	69.085236	334.942846	557	CUFF.1071.1	1005
BnaA01g00930D	BnaA01g00930D	j	CUFF.1073	CUFF.1073.2	19	11.532325	8.471944	14.592705	62.261784	636	CUFF.1071.1	1005
BnaA01g00940D	BnaA01g00940D	j	CUFF.1075	CUFF.1075.1	100	13.527089	11.483050	15.571129	74.419841	936	CUFF.1075.1	1252
BnaA01g00940D	BnaA01g00940D	o	CUFF.1076	CUFF.1076.1	100	21.364381	15.070336	27.658426	117.537025	345	CUFF.1076.1	1252
BnaA01g00960D	BnaA01g00960D	=	CUFF.1077	CUFF.1077.1	100	5.279915	3.892807	6.667022	28.024009	798	CUFF.1077.1	689
BnaA01g00970D	BnaA01g00970D	=	CUFF.1079	CUFF.1079.1	100	6.557243	5.461141	7.653345	35.583577	1396	CUFF.1079.1	1529
BnaA01g00990D	BnaA01g00990D	j	CUFF.1080	CUFF.1080.1	56	2.045094	1.505646	2.584543	11.256156	2226	CUFF.1080.1	2061
BnaA01g00990D	BnaA01g00990D	j	CUFF.1080	CUFF.1080.2	20	0.737135	0.377552	1.096719	4.057178	2226	CUFF.1080.1	2061
BnaA01g00990D	BnaA01g00990D	c	CUFF.1080	CUFF.1080.3	100	3.662480	2.630718	4.694243	20.158215	1131	CUFF.1080.1	2061
BnaA01g01020D	BnaA01g01020D	=	CUFF.1082	CUFF.1082.1	100	29.937123	27.722750	32.151497	161.312847	1439	CUFF.1082.1	1297
-	-	u	CUFF.1085	CUFF.1085.1	100	12.809816	10.801582	14.818049	69.072593	1013	CUFF.1085.1	-
-	-	u	CUFF.1085	CUFF.1085.2	99	12.626369	9.704570	15.548168	68.083417	627	CUFF.1085.1	-
BnaA01g01030D	BnaA01g01030D	=	CUFF.1086	CUFF.1086.1	100	4.229770	3.647899	4.811640	22.807601	3047	CUFF.1086.1	1461
BnaA01g01040D	BnaA01g01040D	=	CUFF.1087	CUFF.1087.1	100	57.331051	53.538216	61.123886	303.798971	1033	CUFF.1087.1	1337
BnaA01g01070D	BnaA01g01070D	j	CUFF.1089	CUFF.1089.1	100	5.729035	4.921527	6.536543	31.401643	2147	CUFF.1089.1	2059
BnaA01g01080D	BnaA01g01080D	=	CUFF.1091	CUFF.1091.1	100	10.295707	8.337450	12.253964	54.563560	802	CUFF.1091.1	804
BnaA01g01090D	BnaA01g01090D	=	CUFF.1092	CUFF.1092.1	100	4.206245	3.052920	5.359570	23.513655	895	CUFF.1092.1	844
BnaA01g01100D	BnaA01g01100D	=	CUFF.1096	CUFF.1096.1	100	21.142151	18.744759	23.539543	114.772563	1083	CUFF.1096.1	1113
BnaA01g01120D	BnaA01g01120D	=	CUFF.1097	CUFF.1097.1	100	3.178368	2.524967	3.831769	16.461237	1691	CUFF.1097.1	1464
BnaA01g01150D	BnaA01g01150D	=	CUFF.1099	CUFF.1099.1	100	3.878372	2.540126	5.216618	21.103717	688	CUFF.1099.1	886
BnaA01g01180D	BnaA01g01180D	=	CUFF.1101	CUFF.1101.1	100	14.772985	13.450931	16.095038	77.959033	2366	CUFF.1101.1	1357
-	-	u	CUFF.1105	CUFF.1105.1	100	65.674888	61.048996	70.300781	357.317918	1239	CUFF.1105.1	-
-	-	u	CUFF.1105	CUFF.1105.2	16	10.517092	8.227133	12.807050	57.220430	942	CUFF.1105.1	-
BnaA01g01190D	BnaA01g01190D	j	CUFF.1106	CUFF.1106.1	100	3.186613	2.316642	4.056584	17.275034	1263	CUFF.1106.2	559
BnaA01g01190D	BnaA01g01190D	j	CUFF.1106	CUFF.1106.2	19	0.611396	0.161776	1.061016	3.314455	1349	CUFF.1106.2	559
BnaA01g01210D	BnaA01g01210D	j	CUFF.1107	CUFF.1107.1	100	1.319094	0.853531	1.784657	7.146069	1492	CUFF.1107.1	3826
BnaA01g01210D	BnaA01g01210D	j	CUFF.1108	CUFF.1108.1	100	1.682503	1.282802	2.082205	8.810715	2410	CUFF.1108.1	3826
BnaA01g30300D	BnaA01g30300D	=	CUFF.1109	CUFF.1109.1	100	1.553960	0.800486	2.307433	8.769287	790	CUFF.1109.1	714
BnaA01g30340D	BnaA01g30340D	=	CUFF.1114	CUFF.1114.1	100	3.360493	2.552597	4.168389	17.915013	1296	CUFF.1114.1	1072
BnaA01g30370D	BnaA01g30370D	=	CUFF.1115	CUFF.1115.1	100	1.806705	1.220582	2.392828	9.762279	1276	CUFF.1115.1	1422
BnaA01g30410D	BnaA01g30410D	c	CUFF.1122	CUFF.1122.1	100	0.756379	0.390146	1.122611	4.088005	1753	CUFF.1122.1	1969
BnaA01g30410D	BnaA01g30410D	j	CUFF.1122	CUFF.1122.2	51	0.382486	0.102813	0.662159	2.067225	1753	CUFF.1122.1	1969
BnaA01g30430D	BnaA01g30430D	j	CUFF.1129	CUFF.1129.1	100	3.798160	3.165622	4.430699	20.620589	2251	CUFF.1129.1	2176
BnaA01g30320D	BnaA01g30320D	=	CUFF.1131	CUFF.1131.1	100	44.998178	41.822064	48.174293	242.034902	1583	CUFF.1131.1	1751
BnaA01g30440D	BnaA01g30440D	=	CUFF.1133	CUFF.1133.1	100	9.507934	7.895636	11.120233	50.105857	1016	CUFF.1133.1	996
-	-	u	CUFF.1138	CUFF.1138.1	100	0.943195	0.498731	1.387660	4.982812	1194	CUFF.1138.1	-
BnaA01g30450D	BnaA01g30450D	c	CUFF.1142	CUFF.1142.1	100	1.980255	0.000000	5.940764	11.181091	223	CUFF.1142.1	1917
BnaA01g30450D	BnaA01g30450D	=	CUFF.1143	CUFF.1143.1	100	8.617830	7.426287	9.809373	47.031755	1452	CUFF.1143.1	1917
BnaA01g30470D	BnaA01g30470D	=	CUFF.1144	CUFF.1144.1	100	4.655949	2.897212	6.414686	23.343255	546	CUFF.1144.1	786
-	-	u	CUFF.1147	CUFF.1147.1	100	110.715689	88.116247	133.315131	629.995847	254	CUFF.1147.1	-
BnaA01g29880D	BnaA01g29880D	=	CUFF.1117	CUFF.1117.1	100	109.404425	105.316028	113.492822	576.806313	1512	CUFF.1117.1	480
BnaA01g29880D	BnaA01g29880D	p	CUFF.1119	CUFF.1119.1	100	1.849952	1.414680	2.285224	10.023368	2167	CUFF.1119.1	480
-	-	u	CUFF.1126	CUFF.1126.1	100	6.448176	5.467389	7.428963	35.549456	1678	CUFF.1126.1	-
BnaA01g29890D	BnaA01g29890D	j	CUFF.1127	CUFF.1127.1	74	0.908318	0.424976	1.391661	5.101881	1246	CUFF.1127.1	1342
BnaA01g29890D	BnaA01g29890D	c	CUFF.1127	CUFF.1127.2	100	1.231394	0.464040	1.998749	6.916548	823	CUFF.1127.1	1342
BnaA01g29900D	BnaA01g29900D	j	CUFF.1134	CUFF.1134.1	100	2.712478	2.199258	3.225699	14.666780	3267	CUFF.1134.1	2706
BnaA01g29900D	BnaA01g29900D	j	CUFF.1134	CUFF.1134.2	28	0.746336	0.445753	1.046919	4.035552	2995	CUFF.1134.1	2706
BnaA01g29900D	BnaA01g29900D	j	CUFF.1134	CUFF.1134.3	57	1.538132	1.089679	1.986584	8.316910	2896	CUFF.1134.1	2706
BnaA01g29900D	BnaA01g29900D	j	CUFF.1134	CUFF.1134.4	47	1.272315	0.846804	1.697826	6.879601	3096	CUFF.1134.1	2706
BnaA01g29910D	BnaA01g29910D	j	CUFF.1137	CUFF.1137.1	29	1.877529	1.308995	2.446063	10.097747	2046	CUFF.1137.1	2006
BnaA01g29910D	BnaA01g29910D	=	CUFF.1137	CUFF.1137.2	100	6.407106	5.419954	7.394257	34.458765	1888	CUFF.1137.1	2006
BnaA01g29920D	BnaA01g29920D	j	CUFF.1141	CUFF.1141.1	100	3.484417	2.802812	4.166022	19.117921	1800	CUFF.1141.1	2005
BnaA01g29940D	BnaA01g29940D	=	CUFF.1148	CUFF.1148.1	100	29.783841	26.578132	32.989550	162.982952	916	CUFF.1148.1	969
BnaA01g30480D	BnaA01g30480D	c	CUFF.1150	CUFF.1150.1	100	3.896759	2.656258	5.137261	21.225147	748	CUFF.1150.1	4143
BnaA01g30480D	BnaA01g30480D	j	CUFF.1152	CUFF.1152.1	100	1.745942	1.358572	2.133313	9.451342	3242	CUFF.1152.1	4143
BnaA01g30480D	BnaA01g30480D	j	CUFF.1152	CUFF.1152.2	90	1.566650	1.011544	2.121756	8.480774	1866	CUFF.1152.1	4143
BnaA01g30640D	BnaA01g30640D	e	CUFF.1160	CUFF.1160.1	100	3.135640	1.905960	4.365320	17.446137	654	CUFF.1160.1	459
BnaA01g30650D	BnaA01g30650D	=	CUFF.1161	CUFF.1161.1	100	3.528838	2.909843	4.147832	19.130600	2034	CUFF.1161.1	1897
BnaA01g30730D	BnaA01g30730D	j	CUFF.1167	CUFF.1167.1	35	0.579091	0.333700	0.824481	3.149583	3399	CUFF.1167.1	3250
BnaA01g30730D	BnaA01g30730D	j	CUFF.1167	CUFF.1167.2	100	1.644241	1.275805	2.012678	8.942772	3396	CUFF.1167.1	3250
BnaA01g30730D	BnaA01g30730D	j	CUFF.1167	CUFF.1167.3	21	0.339417	0.144804	0.534030	1.846038	3186	CUFF.1167.1	3250
BnaA01g29290D	BnaA01g29290D	j	CUFF.1110	CUFF.1110.1	100	2.531616	2.055955	3.007277	13.993180	2573	CUFF.1110.1	2145
BnaA01g29300D	BnaA01g29300D	=	CUFF.1111	CUFF.1111.1	100	2.438693	1.318165	3.559221	13.841480	622	CUFF.1111.1	493
-	-	u	CUFF.1113	CUFF.1113.1	100	8.136305	6.925268	9.347341	42.817970	1353	CUFF.1113.1	-
BnaA01g29370D	BnaA01g29370D	j	CUFF.1118	CUFF.1118.1	47	0.476989	0.185657	0.768322	2.605691	1849	CUFF.1118.2	1809
BnaA01g29370D	BnaA01g29370D	j	CUFF.1118	CUFF.1118.2	75	0.771811	0.443889	1.099734	4.216240	2352	CUFF.1118.2	1809
BnaA01g29370D	BnaA01g29370D	j	CUFF.1118	CUFF.1118.3	100	1.023311	0.564989	1.481633	5.590128	1813	CUFF.1118.2	1809
BnaA01g29370D	BnaA01g29370D	j	CUFF.1118	CUFF.1118.4	60	0.609710	0.302117	0.917303	3.330717	2181	CUFF.1118.2	1809
BnaA01g29390D	BnaA01g29390D	e	CUFF.1120	CUFF.1120.1	100	6.038303	5.289034	6.787572	31.693723	2364	CUFF.1120.1	1662
BnaA01g29400D	BnaA01g29400D	=	CUFF.1121	CUFF.1121.1	100	18.680472	13.745024	23.615920	101.422625	392	CUFF.1121.1	612
BnaA01g29430D	BnaA01g29430D	j	CUFF.1130	CUFF.1130.1	43	0.912337	0.402461	1.422213	4.932841	1267	CUFF.1130.1	1205
BnaA01g29430D	BnaA01g29430D	j	CUFF.1130	CUFF.1130.2	100	2.125126	1.344635	2.905617	11.490171	1104	CUFF.1130.1	1205
BnaA01g29450D	BnaA01g29450D	j	CUFF.1136	CUFF.1136.1	100	2.032810	0.948334	3.117285	10.906251	602	CUFF.1136.1	627
BnaA01g29460D	BnaA01g29460D	c	CUFF.1140	CUFF.1140.1	100	0.919695	0.600021	1.239368	4.790027	2086	CUFF.1140.1	2554
-	-	u	CUFF.1145	CUFF.1145.1	100	5.252841	3.302265	7.203416	29.354975	516	CUFF.1145.1	-
BnaA01g29490D	BnaA01g29490D	j	CUFF.1149	CUFF.1149.1	100	25.997790	23.958806	28.036773	138.967048	1476	CUFF.1149.1	1571
BnaA01g29500D	BnaA01g29500D	=	CUFF.1151	CUFF.1151.1	100	21.178213	18.617395	23.739030	114.697819	967	CUFF.1151.1	1198
BnaA01g29510D	BnaA01g29510D	c	CUFF.1154	CUFF.1154.1	100	2.230459	1.420179	3.040739	11.797125	932	CUFF.1154.1	2920
BnaA01g29510D	BnaA01g29510D	j	CUFF.1156	CUFF.1156.1	100	1.215762	0.804329	1.627195	6.724964	1963	CUFF.1156.1	2920
BnaA01g29510D	BnaA01g29510D	c	CUFF.1156	CUFF.1156.2	88	1.070825	0.474885	1.666765	5.923245	1073	CUFF.1156.1	2920
BnaA01g29520D	BnaA01g29520D	=	CUFF.1157	CUFF.1157.1	100	25.387074	22.560152	28.213996	139.331477	984	CUFF.1157.1	1253
BnaA01g29520D	BnaA01g29520D	e	CUFF.1158	CUFF.1158.1	100	3.982912	2.789649	5.176175	21.859354	868	CUFF.1157.1	1253
BnaA01g29560D	BnaA01g29560D	j	CUFF.1162	CUFF.1162.1	100	1.316076	0.767744	1.864408	7.223784	1162	CUFF.1162.3	1159
BnaA01g29580D	BnaA01g29580D	j	CUFF.1162	CUFF.1162.2	54	0.709964	0.249755	1.170174	3.896910	1168	CUFF.1162.3	1020
BnaA01g29580D	BnaA01g29580D	j	CUFF.1162	CUFF.1162.3	42	0.551879	0.146574	0.957184	3.029198	1200	CUFF.1162.3	1020
BnaA01g29580D	BnaA01g29580D	j	CUFF.1162	CUFF.1162.4	86	1.126575	0.559444	1.693706	6.183636	1195	CUFF.1162.3	1020
BnaA01g29570D	BnaA01g29570D	=	CUFF.1163	CUFF.1163.1	100	4.492977	3.569322	5.416631	24.415260	1268	CUFF.1163.1	1101
BnaA01g29590D	BnaA01g29590D	j	CUFF.1165	CUFF.1165.1	19	0.445211	0.184998	0.705424	2.388964	2413	CUFF.1165.1	3471
BnaA01g29590D	BnaA01g29590D	j	CUFF.1165	CUFF.1165.2	23	0.522912	0.228997	0.816827	2.805901	2293	CUFF.1165.1	3471
BnaA01g29590D	BnaA01g29590D	c	CUFF.1165	CUFF.1165.3	100	2.312682	1.780299	2.845065	12.409665	2293	CUFF.1165.1	3471
BnaA01g29590D	BnaA01g29590D	j	CUFF.1168	CUFF.1168.1	100	2.762418	1.656453	3.868383	15.068477	683	CUFF.1168.1	3471
BnaA01g29610D	BnaA01g29610D	j	CUFF.1174	CUFF.1174.1	61	1.445139	0.907421	1.982857	7.732502	1554	CUFF.1174.1	2028
BnaA01g29610D	BnaA01g29610D	j	CUFF.1174	CUFF.1174.2	21	0.489689	0.090526	0.888851	2.620176	1322	CUFF.1174.1	2028
BnaA01g29610D	BnaA01g29610D	c	CUFF.1174	CUFF.1174.3	100	2.357319	1.110622	3.604016	12.613301	635	CUFF.1174.1	2028
BnaA01g29630D	BnaA01g29630D	=	CUFF.1177	CUFF.1177.1	100	9.744204	8.818806	10.669601	51.606101	2479	CUFF.1177.1	2529
BnaA01g30750D	BnaA01g30750D	j	CUFF.1180	CUFF.1180.1	100	33.816973	27.987915	39.646030	187.865553	452	CUFF.1180.1	422
BnaA01g30760D	BnaA01g30760D	=	CUFF.1182	CUFF.1182.1	100	2.721702	2.144184	3.299220	15.120044	1937	CUFF.1182.1	1537
BnaA01g30790D	BnaA01g30790D	=	CUFF.1183	CUFF.1183.1	100	8.282485	7.321001	9.243969	44.784572	2006	CUFF.1183.1	1900
BnaA01g30800D	BnaA01g30800D	=	CUFF.1185	CUFF.1185.1	100	1.847054	0.861677	2.832431	10.012759	638	CUFF.1185.1	492
BnaA01g30810D	BnaA01g30810D	=	CUFF.1186	CUFF.1186.1	100	5.246649	3.590386	6.902912	27.233909	637	CUFF.1186.1	1020
BnaA01g30830D	BnaA01g30830D	=	CUFF.1194	CUFF.1194.1	100	40.423246	37.262749	43.583742	217.024227	1041	CUFF.1194.1	1224
BnaA01g30850D	BnaA01g30850D	j	CUFF.1191	CUFF.1191.1	42	4.148927	3.154332	5.143522	22.673050	1392	CUFF.1191.2	1778
BnaA01g30850D	BnaA01g30850D	j	CUFF.1191	CUFF.1191.2	100	9.976961	8.519943	11.433980	54.522084	1401	CUFF.1191.2	1778
BnaA01g30870D	BnaA01g30870D	=	CUFF.1195	CUFF.1195.1	100	4.038068	2.963699	5.112436	21.489195	954	CUFF.1195.1	1092
BnaA01g30900D	BnaA01g30900D	e	CUFF.1197	CUFF.1197.1	100	11.138285	3.946435	18.330136	40.667781	256	CUFF.1197.1	739
BnaA01g25300D	BnaA01g25300D	j	CUFF.1112	CUFF.1112.1	55	21.354898	19.235218	23.474577	117.007361	1622	CUFF.1112.1	1676
BnaA01g25300D	BnaA01g25300D	j	CUFF.1112	CUFF.1112.2	100	38.482344	34.901326	42.063361	210.851748	1131	CUFF.1112.1	1676
BnaA01g25320D	BnaA01g25320D	j	CUFF.1116	CUFF.1116.1	100	5.377593	4.304208	6.450978	29.743557	1304	CUFF.1116.2	2001
BnaA01g25320D	BnaA01g25320D	j	CUFF.1116	CUFF.1116.2	18	0.966411	0.429342	1.503481	5.345238	1311	CUFF.1116.2	2001
BnaA01g25330D	BnaA01g25330D	j	CUFF.1123	CUFF.1123.1	100	2.384063	1.809355	2.958770	12.941643	1788	CUFF.1123.1	1385
BnaA01g25350D	BnaA01g25350D	j	CUFF.1124	CUFF.1124.1	100	1.742217	1.245354	2.239080	9.457451	1827	CUFF.1124.1	1446
BnaA01g25340D	BnaA01g25340D	=	CUFF.1125	CUFF.1125.1	100	3.036256	2.427947	3.644565	16.482008	2093	CUFF.1125.1	1626
BnaA01g25360D	BnaA01g25360D	c	CUFF.1128	CUFF.1128.1	100	1.037367	0.501952	1.572783	5.528375	968	CUFF.1128.1	2017
BnaA01g25380D	BnaA01g25380D	=	CUFF.1132	CUFF.1132.1	100	4.185585	3.346340	5.024831	23.044116	1476	CUFF.1132.1	1784
BnaA01g25390D	BnaA01g25390D	j	CUFF.1135	CUFF.1135.1	100	6.324650	5.447422	7.201879	34.702470	2074	CUFF.1135.1	2108
BnaA01g25390D	BnaA01g25390D	c	CUFF.1135	CUFF.1135.2	71	4.503507	2.898619	6.108394	24.710110	661	CUFF.1135.1	2108
BnaA01g25400D	BnaA01g25400D	=	CUFF.1139	CUFF.1139.1	100	37.504301	32.190119	42.818482	195.026830	506	CUFF.1139.1	590
BnaA01g25450D	BnaA01g25450D	j	CUFF.1146	CUFF.1146.1	100	8.217660	3.279461	13.155860	45.260969	295	CUFF.1146.1	789
BnaA01g25490D	BnaA01g25490D	j	CUFF.1153	CUFF.1153.1	78	8.672747	6.628944	10.716550	47.041113	896	CUFF.1153.3	1023
BnaA01g25490D	BnaA01g25490D	j	CUFF.1153	CUFF.1153.2	100	11.090321	8.793014	13.387628	60.154071	899	CUFF.1153.3	1023
BnaA01g25490D	BnaA01g25490D	j	CUFF.1153	CUFF.1153.3	85	9.402080	7.842920	10.961241	50.997029	1261	CUFF.1153.3	1023
-	-	u	CUFF.1155	CUFF.1155.1	31	2.606317	2.017013	3.195621	14.273269	2036	CUFF.1155.1	-
-	-	u	CUFF.1155	CUFF.1155.2	84	7.031342	3.942444	10.120241	38.506543	427	CUFF.1155.1	-
-	-	u	CUFF.1155	CUFF.1155.3	100	8.344813	6.509953	10.179672	45.699651	818	CUFF.1155.1	-
BnaA01g25550D	BnaA01g25550D	=	CUFF.1159	CUFF.1159.1	100	3.965592	2.955736	4.975449	21.634831	1149	CUFF.1159.1	1164
BnaA01g25550D	BnaA01g25550D	j	CUFF.1159	CUFF.1159.2	42	1.682139	0.890423	2.473855	9.177137	1019	CUFF.1159.1	1164
BnaA01g25570D	BnaA01g25570D	j	CUFF.1164	CUFF.1164.1	100	2.469193	1.993723	2.944664	13.366508	3263	CUFF.1164.3	3881
BnaA01g25570D	BnaA01g25570D	c	CUFF.1164	CUFF.1164.2	46	1.125539	0.739385	1.511693	6.092890	2955	CUFF.1164.3	3881
BnaA01g25570D	BnaA01g25570D	j	CUFF.1164	CUFF.1164.3	87	2.155819	1.742488	2.569151	11.670115	4048	CUFF.1164.3	3881
BnaA01g25590D	BnaA01g25590D	c	CUFF.1166	CUFF.1166.1	100	0.740294	0.293880	1.186707	4.021153	964	CUFF.1166.1	1299
BnaA01g25600D	BnaA01g25600D	e	CUFF.1169	CUFF.1169.1	100	1.942031	0.865463	3.018599	10.618351	635	CUFF.1169.1	726
BnaA01g25600D	BnaA01g25600D	=	CUFF.1170	CUFF.1170.1	100	21.697097	17.255194	26.139000	118.632187	475	CUFF.1169.1	726
-	-	u	CUFF.1171	CUFF.1171.1	100	3.285958	1.464487	5.107428	18.270075	441	CUFF.1171.1	-
BnaA01g25610D	BnaA01g25610D	j	CUFF.1176	CUFF.1176.1	99	2.586891	1.872631	3.301150	14.402072	1426	CUFF.1176.1	2031
BnaA01g25610D	BnaA01g25610D	j	CUFF.1176	CUFF.1176.2	100	2.621227	1.670879	3.571575	14.593234	1103	CUFF.1176.1	2031
BnaA01g25610D	BnaA01g25610D	j	CUFF.1176	CUFF.1176.3	99	2.604594	1.511882	3.697306	14.500631	865	CUFF.1176.1	2031
BnaA01g25630D	BnaA01g25630D	j	CUFF.1179	CUFF.1179.1	100	8.316173	7.054868	9.577478	45.466691	1362	CUFF.1179.1	1566
BnaA01g25670D	BnaA01g25670D	=	CUFF.1181	CUFF.1181.1	100	29.282361	25.770460	32.794261	157.165938	778	CUFF.1181.1	856
BnaA01g25680D	BnaA01g25680D	j	CUFF.1187	CUFF.1187.1	36	1.366726	0.919979	1.813473	7.280626	2108	CUFF.1187.2	1964
BnaA01g25680D	BnaA01g25680D	j	CUFF.1187	CUFF.1187.2	11	0.395962	0.109676	0.682248	2.109311	2109	CUFF.1187.2	1964
BnaA01g25680D	BnaA01g25680D	j	CUFF.1187	CUFF.1187.3	27	1.009145	0.600135	1.418155	5.375771	2108	CUFF.1187.2	1964
-	-	u	CUFF.1188	CUFF.1188.1	100	1.485261	0.886324	2.084197	8.410305	1092	CUFF.1188.1	-
BnaA01g25700D	BnaA01g25700D	e	CUFF.1190	CUFF.1190.1	100	1.466603	0.682671	2.250535	8.082908	707	CUFF.1190.1	2754
BnaA01g25700D	BnaA01g25700D	j	CUFF.1193	CUFF.1193.1	100	1.113275	0.519359	1.707192	6.073352	897	CUFF.1193.1	2754
BnaA01g25720D	BnaA01g25720D	=	CUFF.1196	CUFF.1196.1	100	2.785544	2.021073	3.550015	15.445420	1209	CUFF.1196.1	1173
BnaA01g25730D	BnaA01g25730D	j	CUFF.1200	CUFF.1200.1	100	9.740032	8.349810	11.130254	52.816043	1420	CUFF.1200.1	1473
BnaA01g25730D	BnaA01g25730D	e	CUFF.1201	CUFF.1201.1	100	10.180738	5.827148	14.534328	55.205804	414	CUFF.1200.1	1473
BnaA01g25770D	BnaA01g25770D	=	CUFF.1203	CUFF.1203.1	100	20.959335	18.722236	23.196434	112.386344	1218	CUFF.1203.1	1233
BnaA01g25780D	BnaA01g25780D	j	CUFF.1206	CUFF.1206.1	100	43.720399	39.977067	47.463730	238.073174	1114	CUFF.1206.2	1828
BnaA01g25780D	BnaA01g25780D	j	CUFF.1206	CUFF.1206.2	26	11.250580	9.366669	13.134491	61.263424	1145	CUFF.1206.2	1828
BnaA01g25790D	BnaA01g25790D	j	CUFF.1207	CUFF.1207.1	26	1.702752	1.097304	2.308201	9.264038	1629	CUFF.1207.2	1855
BnaA01g25790D	BnaA01g25790D	=	CUFF.1207	CUFF.1207.2	100	6.648408	5.637390	7.659426	36.171497	1797	CUFF.1207.2	1855
BnaA01g25800D	BnaA01g25800D	j	CUFF.1210	CUFF.1210.1	100	2.891511	2.452959	3.330064	15.154165	3457	CUFF.1210.1	3496
BnaA01g25810D	BnaA01g25810D	j	CUFF.1211	CUFF.1211.1	100	8.502952	7.076650	9.929253	46.584042	1127	CUFF.1211.1	2459
BnaA01g28500D	BnaA01g28500D	e	CUFF.1172	CUFF.1172.1	100	2.464277	1.587365	3.341189	13.489398	1207	CUFF.1172.1	1019
BnaA01g28500D	BnaA01g28500D	=	CUFF.1173	CUFF.1173.1	100	17.525961	15.002048	20.049874	95.936724	898	CUFF.1172.1	1019
BnaA01g28510D	BnaA01g28510D	j	CUFF.1175	CUFF.1175.1	100	13.455232	8.805574	18.104890	71.455776	360	CUFF.1175.1	678
BnaA01g28540D	BnaA01g28540D	j	CUFF.1178	CUFF.1178.1	100	3.845642	3.281062	4.410222	21.139368	2635	CUFF.1178.1	1290
BnaA01g28550D	BnaA01g28550D	=	CUFF.1184	CUFF.1184.1	100	42.848024	37.728281	47.967766	231.513099	612	CUFF.1184.1	796
BnaA01g28580D	BnaA01g28580D	j	CUFF.1189	CUFF.1189.1	100	36.323091	32.878646	39.767537	198.197070	991	CUFF.1189.1	1237
BnaA01g28610D	BnaA01g28610D	c	CUFF.1192	CUFF.1192.1	100	14.296036	10.755590	17.836482	79.321946	477	CUFF.1192.1	794
BnaA01g28630D	BnaA01g28630D	c	CUFF.1198	CUFF.1198.1	100	1.382757	0.581394	2.184121	6.970766	665	CUFF.1198.1	1887
BnaA01g28640D	BnaA01g28640D	p	CUFF.1199	CUFF.1199.1	100	7.344054	3.814265	10.873842	41.755143	355	CUFF.1199.1	2210
BnaA01g28660D	BnaA01g28660D	j	CUFF.1202	CUFF.1202.1	100	1.396791	0.827010	1.966572	7.868329	1111	CUFF.1202.1	1151
BnaA01g28690D	BnaA01g28690D	=	CUFF.1204	CUFF.1204.1	100	0.967625	0.555029	1.380222	5.222336	1345	CUFF.1204.1	1409
BnaA01g28700D	BnaA01g28700D	e	CUFF.1205	CUFF.1205.1	100	7.943615	5.226242	10.660988	45.018008	456	CUFF.1205.1	534
BnaA01g28710D	BnaA01g28710D	e	CUFF.1208	CUFF.1208.1	100	48.825434	45.141821	52.509046	261.879333	1390	CUFF.1208.1	1535
BnaA01g28710D	BnaA01g28710D	j	CUFF.1209	CUFF.1209.1	100	102.935251	96.594096	109.276407	552.101905	1229	CUFF.1208.1	1535
BnaA01g28790D	BnaA01g28790D	j	CUFF.1212	CUFF.1212.1	100	2.278311	1.718574	2.838049	12.254386	1742	CUFF.1212.1	1790
BnaA01g28800D	BnaA01g28800D	j	CUFF.1213	CUFF.1213.1	100	1.159453	0.865103	1.453803	6.213746	2936	CUFF.1213.1	2698
BnaA01g28820D	BnaA01g28820D	=	CUFF.1214	CUFF.1214.1	100	10.055398	7.716986	12.393810	54.819137	642	CUFF.1215.1	754
BnaA01g28820D	BnaA01g28820D	e	CUFF.1215	CUFF.1215.1	100	1.750402	0.701915	2.798890	9.542691	660	CUFF.1215.1	754
BnaA01g28850D	BnaA01g28850D	=	CUFF.1216	CUFF.1216.1	100	5.223215	4.428748	6.017682	28.219041	2014	CUFF.1216.1	2131
BnaA01g28900D	BnaA01g28900D	j	CUFF.1217	CUFF.1217.1	97	10.814045	8.922957	12.705133	58.569363	922	CUFF.1217.1	917
BnaA01g28900D	BnaA01g28900D	=	CUFF.1217	CUFF.1217.2	100	11.124519	8.649371	13.599667	60.250904	657	CUFF.1217.1	917
-	-	u	CUFF.1218	CUFF.1218.1	100	7.372676	3.285857	11.459495	38.962086	318	CUFF.1218.1	-
BnaA01g32510D	BnaA01g32510D	=	CUFF.1223	CUFF.1223.1	100	3.658992	2.681452	4.636532	20.058709	1012	CUFF.1223.1	1113
-	-	u	CUFF.1224	CUFF.1224.1	100	1.565569	0.943858	2.187281	8.530056	1217	CUFF.1224.1	-
-	-	u	CUFF.1224	CUFF.1224.2	57	0.885625	0.193218	1.578032	4.825357	876	CUFF.1224.1	-
BnaA01g32560D	BnaA01g32560D	j	CUFF.1225	CUFF.1225.1	100	1.120929	0.571657	1.670201	6.263685	1022	CUFF.1225.1	774
BnaA01g32640D	BnaA01g32640D	=	CUFF.1228	CUFF.1228.1	100	1.316196	0.533521	2.098870	7.172200	808	CUFF.1228.2	871
BnaA01g32640D	BnaA01g32640D	j	CUFF.1228	CUFF.1228.2	94	1.231870	0.488989	1.974752	6.712696	822	CUFF.1228.2	871
BnaA01g32550D	BnaA01g32550D	j	CUFF.1230	CUFF.1230.1	31	1.316353	0.771079	1.861626	7.128442	1608	CUFF.1230.3	2561
BnaA01g32550D	BnaA01g32550D	j	CUFF.1230	CUFF.1230.2	49	2.123541	1.400120	2.846962	11.499606	1608	CUFF.1230.3	2561
BnaA01g32550D	BnaA01g32550D	j	CUFF.1230	CUFF.1230.3	100	4.298222	3.602214	4.994231	23.276155	2495	CUFF.1230.3	2561
BnaA01g32630D	BnaA01g32630D	j	CUFF.1229	CUFF.1229.1	19	1.653942	0.861050	2.446834	8.818851	1092	CUFF.1229.1	941
BnaA01g32630D	BnaA01g32630D	j	CUFF.1229	CUFF.1229.2	100	8.863266	7.193610	10.532922	47.259114	985	CUFF.1229.1	941
BnaA01g32600D	BnaA01g32600D	j	CUFF.1231	CUFF.1231.1	100	13.106639	11.466700	14.746578	70.639647	1539	CUFF.1231.1	946
BnaA01g32610D	BnaA01g32610D	=	CUFF.1232	CUFF.1232.1	100	9.331026	7.397255	11.264797	50.290572	994	CUFF.1232.1	522
BnaA01g32660D	BnaA01g32660D	c	CUFF.1233	CUFF.1233.1	100	91.015911	79.040841	102.990980	498.205109	364	CUFF.1233.1	633
BnaA01g30490D	BnaA01g30490D	=	CUFF.1219	CUFF.1219.1	100	18.611902	16.934955	20.288848	100.352865	2162	CUFF.1220.1	2025
BnaA01g30490D	BnaA01g30490D	e	CUFF.1220	CUFF.1220.1	100	3.692518	3.008801	4.376235	19.909562	2858	CUFF.1220.1	2025
BnaA01g30500D	BnaA01g30500D	e	CUFF.1221	CUFF.1221.1	100	2.290695	1.691477	2.889913	12.350725	2319	CUFF.1221.1	1840
BnaA01g30500D	BnaA01g30500D	=	CUFF.1222	CUFF.1222.1	100	13.499674	11.946883	15.052466	72.786114	1701	CUFF.1221.1	1840
BnaA01g30510D	BnaA01g30510D	=	CUFF.1226	CUFF.1226.1	100	9.420133	8.406625	10.433642	51.252965	2371	CUFF.1226.1	2321
BnaA01g30530D	BnaA01g30530D	=	CUFF.1227	CUFF.1227.1	100	10.342213	8.302475	12.381951	56.217012	727	CUFF.1227.1	559
BnaA01g30570D	BnaA01g30570D	j	CUFF.1234	CUFF.1234.1	100	176.758119	165.926773	187.589464	960.635058	789	CUFF.1234.1	705
BnaA01g30620D	BnaA01g30620D	=	CUFF.1235	CUFF.1235.1	100	2.428033	1.526284	3.329782	13.146976	823	CUFF.1235.1	675
BnaA01g30630D	BnaA01g30630D	=	CUFF.1236	CUFF.1236.1	100	27.893363	24.592052	31.194674	152.632317	821	CUFF.1236.1	903
BnaA01g33130D	BnaA01g33130D	=	CUFF.1245	CUFF.1245.1	100	17.351304	15.508742	19.193867	94.392977	1240	CUFF.1245.1	1364
BnaA01g33230D	BnaA01g33230D	=	CUFF.1248	CUFF.1248.1	100	32.929691	28.665594	37.193788	180.789019	644	CUFF.1248.1	735
BnaA01g33250D	BnaA01g33250D	=	CUFF.1251	CUFF.1251.1	100	7.911683	6.781179	9.042186	42.411017	1468	CUFF.1251.1	1525
BnaA01g33260D	BnaA01g33260D	=	CUFF.1252	CUFF.1252.1	100	1.663625	0.949671	2.377579	8.360388	914	CUFF.1252.1	711
BnaA01g33280D	BnaA01g33280D	=	CUFF.1258	CUFF.1258.1	100	16.996845	15.310079	18.683611	91.691162	1671	CUFF.1258.1	1717
BnaA01g33140D	BnaA01g33140D	j	CUFF.1254	CUFF.1254.1	31	1.525479	1.163335	1.887622	8.282596	4675	CUFF.1254.3	4459
BnaA01g33140D	BnaA01g33140D	j	CUFF.1254	CUFF.1254.2	100	4.910186	4.345970	5.474403	26.659886	4817	CUFF.1254.3	4459
BnaA01g33140D	BnaA01g33140D	j	CUFF.1254	CUFF.1254.3	19	0.913401	0.648369	1.178432	4.959315	4818	CUFF.1254.3	4459
BnaA01g33150D	BnaA01g33150D	=	CUFF.1257	CUFF.1257.1	100	16.950896	12.875731	21.026060	93.960743	451	CUFF.1257.1	551
BnaA01g33220D	BnaA01g33220D	j	CUFF.1261	CUFF.1261.1	100	21.452816	19.847673	23.057958	115.714319	1866	CUFF.1261.1	1917
BnaA01g33320D	BnaA01g33320D	j	CUFF.1263	CUFF.1263.1	100	1.814776	1.022743	2.606809	10.194758	805	CUFF.1263.1	1197
BnaA01g33360D	BnaA01g33360D	=	CUFF.1268	CUFF.1268.1	100	2.177494	1.584117	2.770870	11.474007	1467	CUFF.1268.1	1071
BnaA01g33350D	BnaA01g33350D	=	CUFF.1269	CUFF.1269.1	100	10.924973	8.532208	13.317738	60.020494	620	CUFF.1269.1	662
BnaA01g33380D	BnaA01g33380D	c	CUFF.1270	CUFF.1270.1	100	1.236652	0.793250	1.680054	6.731029	1536	CUFF.1270.1	3534
BnaA01g33370D	BnaA01g33370D	j	CUFF.1271	CUFF.1271.2	100	6.697257	5.499721	7.894792	35.124789	1427	CUFF.1271.2	1320
BnaA01g33410D	BnaA01g33410D	=	CUFF.1273	CUFF.1273.1	100	4.330846	3.299185	5.362507	22.400796	1055	CUFF.1273.1	1137
BnaA01g33400D	BnaA01g33400D	j	CUFF.1275	CUFF.1275.1	100	34.603341	31.471173	37.735509	189.595104	940	CUFF.1275.1	1095
-	-	u	CUFF.1277	CUFF.1277.1	100	14.689609	11.546389	17.832830	79.816213	551	CUFF.1277.1	-
BnaA01g33430D	BnaA01g33430D	j	CUFF.1279	CUFF.1279.1	50	4.064125	3.245008	4.883241	22.392352	1539	CUFF.1279.1	1643
BnaA01g33430D	BnaA01g33430D	c	CUFF.1279	CUFF.1279.2	100	8.129515	4.482173	11.776857	44.791681	383	CUFF.1279.1	1643
BnaA01g33450D	BnaA01g33450D	=	CUFF.1280	CUFF.1280.1	100	1.454095	0.872789	2.035402	7.721529	1110	CUFF.1280.1	234
BnaA01g33470D	BnaA01g33470D	e	CUFF.1281	CUFF.1281.1	100	0.777376	0.284526	1.270227	4.128020	1222	CUFF.1285.1	1053
BnaA01g33470D	BnaA01g33470D	o	CUFF.1285	CUFF.1285.1	100	0.878402	0.422350	1.334454	4.664486	1391	CUFF.1285.1	1053
BnaA01g33090D	BnaA01g33090D	c	CUFF.1282	CUFF.1282.1	100	4.070492	2.318812	5.822171	22.404790	534	CUFF.1283.1	996
BnaA01g33090D	BnaA01g33090D	e	CUFF.1283	CUFF.1283.1	100	1.651540	1.004696	2.298383	9.090400	1094	CUFF.1283.1	996
BnaA01g33110D	BnaA01g33110D	c	CUFF.1289	CUFF.1289.1	100	5.015806	2.828991	7.202621	26.226879	455	CUFF.1289.1	1017
BnaA01g33120D	BnaA01g33120D	c	CUFF.1294	CUFF.1294.1	100	21.858734	19.061367	24.656101	119.007383	861	CUFF.1294.1	1799
BnaA01g34070D	BnaA01g34070D	j	CUFF.1306	CUFF.1306.1	67	0.933541	0.424038	1.443044	5.090951	1328	CUFF.1306.1	1282
BnaA01g34070D	BnaA01g34070D	j	CUFF.1306	CUFF.1306.2	100	1.389485	0.803596	1.975373	7.577385	1328	CUFF.1306.1	1282
BnaA01g34090D	BnaA01g34090D	j	CUFF.1307	CUFF.1307.1	44	4.932992	3.958618	5.907366	26.839866	1420	CUFF.1307.1	1268
BnaA01g34090D	BnaA01g34090D	c	CUFF.1307	CUFF.1307.2	100	11.205955	8.709689	13.702222	60.970369	659	CUFF.1307.1	1268
BnaA01g34080D	BnaA01g34080D	j	CUFF.1308	CUFF.1308.1	100	10.443744	9.165438	11.722050	56.726153	1820	CUFF.1308.1	1695
BnaA01g34080D	BnaA01g34080D	c	CUFF.1308	CUFF.1308.2	68	7.118168	5.608912	8.627424	38.662981	1081	CUFF.1308.1	1695
BnaA01g34180D	BnaA01g34180D	x	CUFF.1315	CUFF.1315.1	100	0.911484	0.518556	1.304413	4.748880	1426	CUFF.1315.1	450
BnaA01g34180D	BnaA01g34180D	o	CUFF.1316	CUFF.1316.1	100	1.599863	0.933925	2.265800	8.335365	986	CUFF.1316.1	450
BnaA01g34370D	BnaA01g34370D	=	CUFF.1321	CUFF.1321.1	100	0.891009	0.396766	1.385252	4.956785	951	CUFF.1321.1	1054
BnaA01g34350D	BnaA01g34350D	j	CUFF.1324	CUFF.1324.1	83	0.750544	0.293459	1.207629	3.891790	1385	CUFF.1324.3	1767
BnaA01g34350D	BnaA01g34350D	o	CUFF.1324	CUFF.1324.2	75	0.675987	0.277871	1.074103	3.505189	1385	CUFF.1324.3	1767
BnaA01g34350D	BnaA01g34350D	j	CUFF.1324	CUFF.1324.3	100	0.902768	0.454193	1.351343	4.681114	1446	CUFF.1324.3	1767
BnaA01g34350D	BnaA01g34350D	j	CUFF.1324	CUFF.1324.4	60	0.541060	0.116575	0.965546	2.805556	1301	CUFF.1324.3	1767
BnaA01g34380D	BnaA01g34380D	=	CUFF.1326	CUFF.1326.1	100	18.807645	16.993745	20.621544	101.400017	1364	CUFF.1326.1	1337
BnaA01g34400D	BnaA01g34400D	j	CUFF.1327	CUFF.1327.1	100	3.251989	2.452421	4.051558	17.218327	1279	CUFF.1327.1	892
BnaA01g34060D	BnaA01g34060D	=	CUFF.1329	CUFF.1329.1	100	34.181376	31.436370	36.926383	188.015797	1462	CUFF.1329.1	1684
BnaA01g34410D	BnaA01g34410D	j	CUFF.1331	CUFF.1331.1	90	4.139739	3.536123	4.743355	22.656701	2764	CUFF.1331.1	3437
BnaA01g34410D	BnaA01g34410D	c	CUFF.1331	CUFF.1331.2	100	4.604091	3.122131	6.086050	25.198087	716	CUFF.1331.1	3437
BnaA01g34410D	BnaA01g34410D	j	CUFF.1331	CUFF.1331.3	72	3.318157	2.464721	4.171593	18.160201	1180	CUFF.1331.1	3437
BnaA01g34480D	BnaA01g34480D	=	CUFF.1341	CUFF.1341.1	100	3.563683	2.026915	5.100451	19.220467	557	CUFF.1341.1	423
BnaA01g34460D	BnaA01g34460D	=	CUFF.1342	CUFF.1342.1	100	2.696337	1.740130	3.652543	13.833244	1013	CUFF.1342.1	1065
BnaA01g34460D	BnaA01g34460D	o	CUFF.1342	CUFF.1342.2	28	0.750512	0.171915	1.329110	3.850416	993	CUFF.1342.1	1065
BnaA01g34460D	BnaA01g34460D	o	CUFF.1342	CUFF.1342.3	28	0.750512	0.151456	1.349569	3.850416	993	CUFF.1342.1	1065
BnaA01g34440D	BnaA01g34440D	=	CUFF.1375	CUFF.1375.1	100	37.639204	34.300591	40.977817	203.994184	1096	CUFF.1375.1	1002
BnaA01g34450D	BnaA01g34450D	j	CUFF.1386	CUFF.1386.1	100	282.963584	268.844862	297.082307	1517.385897	1129	CUFF.1386.1	1191
BnaA01g09870D	BnaA01g09870D	j	CUFF.1237	CUFF.1237.1	100	3.520099	2.879420	4.160778	19.202991	2495	CUFF.1237.2	1189
BnaA01g09870D	BnaA01g09870D	j	CUFF.1237	CUFF.1237.2	22	0.770187	0.444800	1.095573	4.201555	2597	CUFF.1237.2	1189
BnaA01g09880D	BnaA01g09880D	=	CUFF.1238	CUFF.1238.1	100	16.377060	13.565935	19.188184	89.340828	738	CUFF.1238.1	799
BnaA01g09890D	BnaA01g09890D	j	CUFF.1239	CUFF.1239.1	100	17.825397	16.084859	19.565936	94.636548	1659	CUFF.1239.1	1944
BnaA01g09900D	BnaA01g09900D	=	CUFF.1240	CUFF.1240.1	100	20.775398	19.262851	22.287946	111.771135	2024	CUFF.1240.1	2022
BnaA01g09910D	BnaA01g09910D	j	CUFF.1241	CUFF.1241.1	55	1.585992	1.116091	2.055894	8.713285	2753	CUFF.1241.1	2685
BnaA01g09910D	BnaA01g09910D	=	CUFF.1241	CUFF.1241.2	100	2.868988	2.286033	3.451943	15.761935	2627	CUFF.1241.1	2685
BnaA01g09920D	BnaA01g09920D	j	CUFF.1242	CUFF.1242.1	100	9.653916	8.183149	11.124683	51.506650	1316	CUFF.1242.1	1331
BnaA01g09920D	BnaA01g09920D	j	CUFF.1242	CUFF.1242.2	26	2.486571	1.631356	3.341786	13.266632	1282	CUFF.1242.1	1331
BnaA01g09930D	BnaA01g09930D	=	CUFF.1243	CUFF.1243.1	100	4.981161	4.076904	5.885418	27.151079	1777	CUFF.1243.1	2145
BnaA01g09930D	BnaA01g09930D	e	CUFF.1244	CUFF.1244.1	100	3.177323	2.128775	4.225871	17.318803	1155	CUFF.1243.1	2145
BnaA01g09940D	BnaA01g09940D	j	CUFF.1246	CUFF.1246.1	100	22.003071	18.789193	25.216949	117.624729	725	CUFF.1246.1	991
BnaA01g09940D	BnaA01g09940D	e	CUFF.1247	CUFF.1247.1	100	5.022754	3.389524	6.655984	26.850801	715	CUFF.1246.1	991
BnaA01g09970D	BnaA01g09970D	j	CUFF.1249	CUFF.1249.1	100	11.343552	10.182654	12.504450	61.928824	2233	CUFF.1249.1	2847
BnaA01g09980D	BnaA01g09980D	=	CUFF.1250	CUFF.1250.1	100	9.882104	7.640209	12.123999	52.412327	650	CUFF.1250.1	742
BnaA01g09990D	BnaA01g09990D	=	CUFF.1253	CUFF.1253.1	100	50.885503	47.017622	54.753383	274.238526	1197	CUFF.1253.1	1372
BnaA01g10000D	BnaA01g10000D	j	CUFF.1255	CUFF.1255.1	100	6.190275	5.069514	7.311037	33.161512	1629	CUFF.1255.2	1626
BnaA01g10000D	BnaA01g10000D	j	CUFF.1255	CUFF.1255.2	30	1.837602	1.197620	2.477583	9.844094	1734	CUFF.1255.2	1626
BnaA01g10000D	BnaA01g10000D	j	CUFF.1255	CUFF.1255.3	65	4.012452	2.501195	5.523708	21.494837	794	CUFF.1255.2	1626
-	-	u	CUFF.1256	CUFF.1256.1	100	3.898205	2.394737	5.401672	19.891948	580	CUFF.1256.1	-
BnaA01g10020D	BnaA01g10020D	e	CUFF.1259	CUFF.1259.1	100	0.958186	0.480605	1.435767	5.152627	1499	CUFF.1260.1	1859
BnaA01g10020D	BnaA01g10020D	j	CUFF.1260	CUFF.1260.1	100	4.103710	3.318959	4.888461	22.067614	1750	CUFF.1260.1	1859
BnaA01g10030D	BnaA01g10030D	=	CUFF.1262	CUFF.1262.1	100	7.913893	6.812353	9.015433	42.660093	1541	CUFF.1262.1	1482
BnaA01g10040D	BnaA01g10040D	o	CUFF.1264	CUFF.1264.1	100	1.375575	0.855966	1.895185	7.198102	1265	CUFF.1264.1	4713
BnaA01g10040D	BnaA01g10040D	c	CUFF.1265	CUFF.1265.1	100	1.437043	0.695343	2.178743	7.761455	767	CUFF.1265.1	4713
BnaA01g10040D	BnaA01g10040D	c	CUFF.1266	CUFF.1266.1	100	1.517398	0.802351	2.232446	8.566027	835	CUFF.1266.1	4713
BnaA01g10040D	BnaA01g10040D	c	CUFF.1267	CUFF.1267.1	100	1.554878	0.859722	2.250034	8.644696	883	CUFF.1267.1	4713
BnaA01g10050D	BnaA01g10050D	j	CUFF.1272	CUFF.1272.1	19	0.925470	0.641049	1.209891	4.983717	3678	CUFF.1272.1	3579
BnaA01g10050D	BnaA01g10050D	j	CUFF.1272	CUFF.1272.2	100	4.761386	4.178208	5.344564	25.640372	3677	CUFF.1272.1	3579
BnaA01g10060D	BnaA01g10060D	=	CUFF.1274	CUFF.1274.1	100	2.893405	2.096767	3.690043	14.474405	1148	CUFF.1274.1	1317
BnaA01g10070D	BnaA01g10070D	=	CUFF.1276	CUFF.1276.1	100	0.949494	0.530768	1.368219	5.175935	1366	CUFF.1276.1	1276
BnaA01g10100D	BnaA01g10100D	j	CUFF.1284	CUFF.1284.1	100	8.203724	5.172843	11.234604	45.299821	452	CUFF.1284.2	4346
BnaA01g10100D	BnaA01g10100D	j	CUFF.1284	CUFF.1284.2	28	2.297827	0.675456	3.920197	12.688279	486	CUFF.1284.2	4346
BnaA01g10100D	BnaA01g10100D	j	CUFF.1286	CUFF.1286.1	21	1.558857	0.477709	2.640005	8.694461	603	CUFF.1286.1	4346
BnaA01g10100D	BnaA01g10100D	c	CUFF.1286	CUFF.1286.2	100	7.523821	4.791248	10.256395	41.963810	478	CUFF.1286.1	4346
BnaA01g10100D	BnaA01g10100D	j	CUFF.1290	CUFF.1290.1	12	0.380452	0.123988	0.636916	2.031854	2405	CUFF.1290.1	4346
BnaA01g10100D	BnaA01g10100D	c	CUFF.1290	CUFF.1290.2	100	3.174022	2.573418	3.774625	16.951295	2257	CUFF.1290.1	4346
BnaA01g10110D	BnaA01g10110D	e	CUFF.1291	CUFF.1291.1	100	5.066196	3.657463	6.474930	28.138646	881	CUFF.1291.1	831
BnaA01g10110D	BnaA01g10110D	=	CUFF.1292	CUFF.1292.1	100	66.484988	59.811874	73.158102	369.270650	611	CUFF.1291.1	831
BnaA01g10140D	BnaA01g10140D	e	CUFF.1293	CUFF.1293.1	100	4.192735	2.514126	5.871344	22.842963	533	CUFF.1293.1	655
BnaA01g10160D	BnaA01g10160D	e	CUFF.1296	CUFF.1296.1	100	2.480339	1.690507	3.270171	13.473239	1073	CUFF.1296.1	973
BnaA01g10160D	BnaA01g10160D	j	CUFF.1298	CUFF.1298.1	89	16.551691	12.911163	20.192220	89.909040	620	CUFF.1296.1	973
BnaA01g10160D	BnaA01g10160D	j	CUFF.1298	CUFF.1298.2	100	18.534775	14.480813	22.588737	100.681181	585	CUFF.1296.1	973
BnaA01g10170D	BnaA01g10170D	j	CUFF.1300	CUFF.1300.1	100	12.361411	10.242720	14.480103	67.691680	873	CUFF.1300.2	813
BnaA01g10170D	BnaA01g10170D	j	CUFF.1300	CUFF.1300.2	27	3.282637	2.192185	4.373088	17.975876	966	CUFF.1300.2	813
BnaA01g10180D	BnaA01g10180D	=	CUFF.1302	CUFF.1302.1	100	2.678879	1.247809	4.109948	14.423913	506	CUFF.1302.1	501
BnaA01g10200D	BnaA01g10200D	e	CUFF.1303	CUFF.1303.1	100	0.980159	0.595777	1.364540	5.316830	1553	CUFF.1303.1	1827
BnaA01g10220D	BnaA01g10220D	=	CUFF.1304	CUFF.1304.1	100	4.520495	3.818149	5.222842	24.645259	2198	CUFF.1304.1	2271
BnaA01g10230D	BnaA01g10230D	j	CUFF.1305	CUFF.1305.1	100	8.892163	7.861247	9.923079	48.525350	1888	CUFF.1305.1	2005
BnaA01g10270D	BnaA01g10270D	=	CUFF.1314	CUFF.1314.1	100	15.565007	13.913232	17.216783	84.034958	1751	CUFF.1314.1	2006
BnaA01g10270D	BnaA01g10270D	j	CUFF.1314	CUFF.1314.2	98	15.234709	12.483215	17.986202	82.251685	823	CUFF.1314.1	2006
BnaA01g10280D	BnaA01g10280D	j	CUFF.1320	CUFF.1320.1	100	9.564127	8.380080	10.748174	52.050577	1765	CUFF.1320.1	5637
BnaA01g10290D	BnaA01g10290D	=	CUFF.1322	CUFF.1322.1	100	0.822394	0.545928	1.098861	4.271294	2392	CUFF.1322.1	1488
BnaA01g10310D	BnaA01g10310D	j	CUFF.1323	CUFF.1323.1	100	0.995832	0.352836	1.638828	5.569224	731	CUFF.1323.1	2439
BnaA01g10310D	BnaA01g10310D	c	CUFF.1325	CUFF.1325.1	100	1.418052	0.917563	1.918540	7.517465	1405	CUFF.1325.1	2439
BnaA01g10340D	BnaA01g10340D	j	CUFF.1328	CUFF.1328.1	100	3.159401	2.272747	4.046054	17.071847	1072	CUFF.1328.1	1029
-	-	u	CUFF.1330	CUFF.1330.1	100	5.082728	4.334952	5.830505	27.191961	2534	CUFF.1330.2	-
-	-	u	CUFF.1330	CUFF.1330.2	38	1.944673	1.454284	2.435061	10.403755	2637	CUFF.1330.2	-
BnaA01g10360D	BnaA01g10360D	=	CUFF.1332	CUFF.1332.1	100	2.576327	1.925266	3.227387	13.787148	1475	CUFF.1332.1	1522
BnaA01g10370D	BnaA01g10370D	=	CUFF.1333	CUFF.1333.1	100	7.813680	6.614467	9.012893	42.292249	1583	CUFF.1333.1	537
BnaA01g10380D	BnaA01g10380D	=	CUFF.1334	CUFF.1334.1	100	6.472952	5.350576	7.595328	35.035439	1541	CUFF.1334.1	1457
BnaA01g10390D	BnaA01g10390D	j	CUFF.1335	CUFF.1335.1	100	5.116805	4.296028	5.937583	27.618961	1857	CUFF.1335.1	1524
BnaA01g10400D	BnaA01g10400D	j	CUFF.1336	CUFF.1336.1	100	1.004523	0.756224	1.252822	5.432298	3816	CUFF.1336.1	3381
BnaA01g10400D	BnaA01g10400D	e	CUFF.1337	CUFF.1337.1	100	0.914883	0.344247	1.485518	4.947539	1030	CUFF.1336.1	3381
BnaA01g10410D	BnaA01g10410D	c	CUFF.1338	CUFF.1338.1	100	0.750177	0.430379	1.069974	3.971145	1696	CUFF.1338.1	2040
BnaA01g10420D	BnaA01g10420D	c	CUFF.1339	CUFF.1339.1	100	0.956117	0.598040	1.314193	5.139557	1725	CUFF.1339.1	2120
BnaA01g10440D	BnaA01g10440D	j	CUFF.1340	CUFF.1340.1	100	1.914014	0.763835	3.064193	10.958107	548	CUFF.1340.1	1627
BnaA01g10460D	BnaA01g10460D	=	CUFF.1343	CUFF.1343.1	100	1.212544	0.823790	1.601298	6.369345	1801	CUFF.1343.1	1799
BnaA01g10490D	BnaA01g10490D	=	CUFF.1345	CUFF.1345.1	100	11.003424	8.418337	13.588511	60.527870	588	CUFF.1346.1	1011
BnaA01g10490D	BnaA01g10490D	e	CUFF.1346	CUFF.1346.1	100	2.113407	1.437935	2.788879	11.625473	1206	CUFF.1346.1	1011
BnaA01g10500D	BnaA01g10500D	j	CUFF.1350	CUFF.1350.1	42	8.304282	6.665660	9.942904	44.446452	1303	CUFF.1350.2	1647
BnaA01g10500D	BnaA01g10500D	j	CUFF.1350	CUFF.1350.2	31	6.124766	4.926413	7.323119	32.781175	1725	CUFF.1350.2	1647
BnaA01g10500D	BnaA01g10500D	=	CUFF.1350	CUFF.1350.3	100	19.588160	17.521603	21.654718	104.840397	1641	CUFF.1350.2	1647
BnaA01g10510D	BnaA01g10510D	j	CUFF.1351	CUFF.1351.1	53	0.953535	0.517253	1.389818	5.242466	1873	CUFF.1351.1	1858
BnaA01g10510D	BnaA01g10510D	j	CUFF.1351	CUFF.1351.2	100	1.807923	1.245465	2.370380	9.939823	1808	CUFF.1351.1	1858
BnaA01g10520D	BnaA01g10520D	=	CUFF.1355	CUFF.1355.1	100	39.334860	35.162800	43.506921	213.655249	772	CUFF.1355.1	786
BnaA01g10530D	BnaA01g10530D	j	CUFF.1359	CUFF.1359.1	68	20.787712	18.722139	22.853284	113.062545	1633	CUFF.1359.2	2354
BnaA01g10530D	BnaA01g10530D	j	CUFF.1359	CUFF.1359.2	100	30.380530	27.888147	32.872913	165.237046	1758	CUFF.1359.2	2354
BnaA01g10530D	BnaA01g10530D	e	CUFF.1360	CUFF.1360.1	100	11.136419	9.668572	12.604266	60.570008	1480	CUFF.1359.2	2354
BnaA01g10540D	BnaA01g10540D	j	CUFF.1361	CUFF.1361.1	100	7.165185	5.140271	9.190099	38.800023	604	CUFF.1361.1	1990
BnaA01g10550D	BnaA01g10550D	e	CUFF.1362	CUFF.1362.1	100	20.299473	18.616210	21.982735	109.321800	1666	CUFF.1362.1	1104
BnaA01g10570D	BnaA01g10570D	=	CUFF.1364	CUFF.1364.1	100	7.807865	6.165041	9.450690	42.417560	840	CUFF.1364.1	717
BnaA01g10580D	BnaA01g10580D	=	CUFF.1367	CUFF.1367.1	100	21.295228	18.165065	24.425392	115.625249	799	CUFF.1367.1	1004
BnaA01g10580D	BnaA01g10580D	j	CUFF.1367	CUFF.1367.2	18	3.818891	2.318047	5.319734	20.735171	796	CUFF.1367.1	1004
BnaA01g10580D	BnaA01g10580D	j	CUFF.1367	CUFF.1367.3	25	5.258483	3.429166	7.087801	28.551628	758	CUFF.1367.1	1004
BnaA01g10590D	BnaA01g10590D	j	CUFF.1370	CUFF.1370.1	76	3.261161	2.705736	3.816587	17.743466	3609	CUFF.1370.1	3552
BnaA01g10590D	BnaA01g10590D	j	CUFF.1370	CUFF.1370.2	100	4.318052	3.704732	4.931372	23.493843	3606	CUFF.1370.1	3552
BnaA01g10590D	BnaA01g10590D	j	CUFF.1370	CUFF.1370.3	43	1.858686	1.407803	2.309570	10.112820	3492	CUFF.1370.1	3552
BnaA01g10600D	BnaA01g10600D	=	CUFF.1371	CUFF.1371.1	100	28.561876	25.792033	31.331719	155.400680	1152	CUFF.1371.1	1200
BnaA01g10630D	BnaA01g10630D	c	CUFF.1372	CUFF.1372.1	100	11.865811	10.173118	13.558504	63.724700	1138	CUFF.1372.1	1787
BnaA01g10650D	BnaA01g10650D	=	CUFF.1373	CUFF.1373.1	100	3.594525	2.862725	4.326326	19.247872	1638	CUFF.1373.1	1684
-	-	u	CUFF.1376	CUFF.1376.1	100	7.004435	2.592785	11.416085	40.127013	302	CUFF.1376.1	-
BnaA01g10710D	BnaA01g10710D	=	CUFF.1377	CUFF.1377.1	100	12.127884	10.843673	13.412094	65.971059	1695	CUFF.1377.1	1584
BnaA01g10720D	BnaA01g10720D	=	CUFF.1380	CUFF.1380.1	100	6.071053	4.834622	7.307484	32.701186	1753	CUFF.1380.1	1581
BnaA01g10720D	BnaA01g10720D	o	CUFF.1381	CUFF.1381.1	100	30.745314	28.125460	33.365168	165.606895	1609	CUFF.1380.1	1581
BnaA01g10730D	BnaA01g10730D	j	CUFF.1382	CUFF.1382.1	100	2.042257	1.517346	2.567167	10.940517	1765	CUFF.1382.1	1430
BnaA01g10740D	BnaA01g10740D	=	CUFF.1383	CUFF.1383.1	100	0.608136	0.336169	0.880102	3.214938	1836	CUFF.1383.1	1650
BnaA01g10750D	BnaA01g10750D	e	CUFF.1385	CUFF.1385.1	100	3.078019	2.368392	3.787646	16.354824	1751	CUFF.1387.1	1707
BnaA01g10750D	BnaA01g10750D	=	CUFF.1387	CUFF.1387.1	100	0.809878	0.374916	1.244839	4.303224	1789	CUFF.1387.1	1707
BnaA01g10760D	BnaA01g10760D	j	CUFF.1390	CUFF.1390.1	100	15.666180	14.339040	16.993319	84.612962	2548	CUFF.1390.1	4492
BnaA01g10760D	BnaA01g10760D	c	CUFF.1393	CUFF.1393.1	100	9.491882	7.943190	11.040574	52.095375	1081	CUFF.1393.1	4492
BnaA01g10780D	BnaA01g10780D	j	CUFF.1396	CUFF.1396.1	100	39.938410	35.989898	43.886922	216.689338	946	CUFF.1396.2	1749
BnaA01g10780D	BnaA01g10780D	j	CUFF.1396	CUFF.1396.2	18	7.218444	5.291728	9.145160	39.164300	950	CUFF.1396.2	1749
BnaA01g10790D	BnaA01g10790D	=	CUFF.1397	CUFF.1397.1	100	8.765385	7.667342	9.863428	47.435198	1680	CUFF.1397.1	1203
BnaA01g10800D	BnaA01g10800D	=	CUFF.1400	CUFF.1400.1	100	10.857358	9.446895	12.267822	58.043860	1447	CUFF.1400.1	1563
BnaA01g10810D	BnaA01g10810D	j	CUFF.1402	CUFF.1402.1	100	3.236990	2.690030	3.783950	17.627993	2524	CUFF.1402.1	3001
BnaA01g10830D	BnaA01g10830D	c	CUFF.1405	CUFF.1405.1	100	0.868368	0.344722	1.392014	4.669500	858	CUFF.1405.1	2803
BnaA01g10830D	BnaA01g10830D	j	CUFF.1408	CUFF.1408.1	100	0.990318	0.631959	1.348677	5.288542	1796	CUFF.1408.1	2803
BnaA01g08150D	BnaA01g08150D	c	CUFF.1278	CUFF.1278.1	100	99.793881	91.471744	108.116018	536.823666	622	CUFF.1278.1	2175
BnaA01g08190D	BnaA01g08190D	e	CUFF.1287	CUFF.1287.1	100	0.761708	0.299771	1.223644	4.195598	1404	CUFF.1287.1	846
BnaA01g08190D	BnaA01g08190D	j	CUFF.1288	CUFF.1288.1	100	7.163692	5.829398	8.497985	39.458664	1145	CUFF.1287.1	846
BnaA01g08200D	BnaA01g08200D	j	CUFF.1295	CUFF.1295.1	39	3.935894	3.465710	4.406078	21.497579	5213	CUFF.1295.1	5721
BnaA01g08200D	BnaA01g08200D	c	CUFF.1295	CUFF.1295.2	100	9.978916	8.671414	11.286417	54.504141	1697	CUFF.1295.1	5721
BnaA01g08200D	BnaA01g08200D	j	CUFF.1295	CUFF.1295.3	45	4.539383	3.801524	5.277242	24.793792	2443	CUFF.1295.1	5721
BnaA01g08200D	BnaA01g08200D	j	CUFF.1297	CUFF.1297.1	23	0.854814	0.358547	1.351080	4.676052	1431	CUFF.1297.3	5721
BnaA01g08200D	BnaA01g08200D	j	CUFF.1297	CUFF.1297.2	100	3.639586	2.735537	4.543635	19.909484	1431	CUFF.1297.3	5721
BnaA01g08200D	BnaA01g08200D	j	CUFF.1297	CUFF.1297.3	48	1.758403	1.109004	2.407803	9.618923	1437	CUFF.1297.3	5721
BnaA01g08210D	BnaA01g08210D	=	CUFF.1299	CUFF.1299.1	100	2.843150	1.501991	4.184310	16.520889	551	CUFF.1299.1	527
BnaA01g08260D	BnaA01g08260D	o	CUFF.1301	CUFF.1301.1	100	3.006624	1.724595	4.288653	15.661962	599	CUFF.1301.1	741
BnaA01g08270D	BnaA01g08270D	j	CUFF.1309	CUFF.1309.1	100	19.788853	18.435525	21.142181	105.308451	5043	CUFF.1309.1	3076
BnaA01g08280D	BnaA01g08280D	=	CUFF.1310	CUFF.1310.1	100	22.050484	20.538489	23.562479	117.343957	4507	CUFF.1310.1	1169
BnaA01g08290D	BnaA01g08290D	c	CUFF.1311	CUFF.1311.1	100	0.812129	0.457687	1.166571	4.459905	1496	CUFF.1311.1	2064
BnaA01g08300D	BnaA01g08300D	=	CUFF.1312	CUFF.1312.1	100	2.552259	2.108439	2.996079	13.787892	3636	CUFF.1312.1	1863
BnaA01g08310D	BnaA01g08310D	=	CUFF.1313	CUFF.1313.1	100	7.357020	6.564452	8.149588	39.744323	3235	CUFF.1313.1	2524
BnaA01g08330D	BnaA01g08330D	j	CUFF.1317	CUFF.1317.1	100	11.449969	10.188384	12.711554	61.571332	1897	CUFF.1317.1	1874
BnaA01g08340D	BnaA01g08340D	j	CUFF.1318	CUFF.1318.1	100	2.460188	1.772925	3.147452	13.878183	1406	CUFF.1318.1	1005
BnaA01g08340D	BnaA01g08340D	e	CUFF.1319	CUFF.1319.1	100	1.009914	0.346984	1.672843	5.697031	914	CUFF.1318.1	1005
BnaA01g08350D	BnaA01g08350D	j	CUFF.1363	CUFF.1363.1	100	656.285782	627.806451	684.765114	3525.545562	1888	CUFF.1363.1	1679
BnaA01g08360D	BnaA01g08360D	j	CUFF.1365	CUFF.1365.1	91	11.866734	9.959010	13.774458	63.272520	1039	CUFF.1365.1	1199
BnaA01g08360D	BnaA01g08360D	j	CUFF.1365	CUFF.1365.2	100	13.093667	10.193919	15.993414	69.814431	627	CUFF.1365.1	1199
BnaA01g08360D	BnaA01g08360D	e	CUFF.1366	CUFF.1366.1	100	4.225194	3.058954	5.391434	22.528411	954	CUFF.1365.1	1199
BnaA01g08420D	BnaA01g08420D	e	CUFF.1368	CUFF.1368.1	100	1.288948	0.953570	1.624326	6.921815	2809	CUFF.1368.1	603
BnaA01g08430D	BnaA01g08430D	j	CUFF.1369	CUFF.1369.1	20	1.553413	0.699243	2.407584	8.342027	987	CUFF.1369.1	1120
BnaA01g08430D	BnaA01g08430D	j	CUFF.1369	CUFF.1369.2	100	7.615449	5.984101	9.246798	40.895932	924	CUFF.1369.1	1120
BnaA01g08440D	BnaA01g08440D	j	CUFF.1374	CUFF.1374.1	58	12.399348	11.156117	13.642580	67.311885	3068	CUFF.1374.1	3022
BnaA01g08440D	BnaA01g08440D	j	CUFF.1374	CUFF.1374.2	100	21.350165	19.600409	23.099922	115.902854	2664	CUFF.1374.1	3022
BnaA01g08450D	BnaA01g08450D	=	CUFF.1378	CUFF.1378.1	100	16.625087	13.502345	19.747829	90.578654	601	CUFF.1378.1	759
BnaA01g08480D	BnaA01g08480D	j	CUFF.1379	CUFF.1379.1	100	2.525286	1.919735	3.130838	13.815724	2017	CUFF.1379.2	2171
BnaA01g08480D	BnaA01g08480D	j	CUFF.1379	CUFF.1379.2	57	1.438643	0.957610	1.919677	7.870752	2044	CUFF.1379.2	2171
BnaA01g08500D	BnaA01g08500D	j	CUFF.1384	CUFF.1384.1	100	1.126664	0.848008	1.405320	6.032026	3620	CUFF.1384.1	5437
BnaA01g08500D	BnaA01g08500D	j	CUFF.1384	CUFF.1384.2	20	0.226685	0.080641	0.372729	1.213645	3620	CUFF.1384.1	5437
BnaA01g08500D	BnaA01g08500D	j	CUFF.1384	CUFF.1384.3	80	0.906889	0.594793	1.218985	4.855377	2156	CUFF.1384.1	5437
BnaA01g08510D	BnaA01g08510D	j	CUFF.1388	CUFF.1388.1	100	2.022940	1.190882	2.854998	11.266713	855	CUFF.1388.1	688
BnaA01g08520D	BnaA01g08520D	j	CUFF.1389	CUFF.1389.1	100	2.340340	1.781913	2.898766	12.595021	1785	CUFF.1389.1	1691
BnaA01g08530D	BnaA01g08530D	j	CUFF.1391	CUFF.1391.1	100	15.145595	13.872693	16.418498	78.626523	2676	CUFF.1391.1	1263
BnaA01g08550D	BnaA01g08550D	=	CUFF.1392	CUFF.1392.1	100	71.989604	66.744820	77.234389	373.725308	1006	CUFF.1392.1	589
BnaA01g08560D	BnaA01g08560D	j	CUFF.1394	CUFF.1394.1	33	0.459044	0.119533	0.798556	2.516814	1551	CUFF.1394.1	1795
BnaA01g08560D	BnaA01g08560D	j	CUFF.1394	CUFF.1394.2	100	1.375415	0.819403	1.931428	7.541024	1392	CUFF.1394.1	1795
BnaA01g08610D	BnaA01g08610D	=	CUFF.1395	CUFF.1395.1	100	22.600188	20.321595	24.878782	119.776887	1354	CUFF.1395.2	939
BnaA01g08610D	BnaA01g08610D	j	CUFF.1395	CUFF.1395.2	15	3.324129	2.445652	4.202606	17.617278	1496	CUFF.1395.2	939
BnaA01g08620D	BnaA01g08620D	e	CUFF.1398	CUFF.1398.1	100	2.939081	2.001216	3.876947	15.964924	1332	CUFF.1398.1	1473
BnaA01g08620D	BnaA01g08620D	j	CUFF.1399	CUFF.1399.1	44	2.586069	1.703026	3.469112	14.047383	1292	CUFF.1398.1	1473
BnaA01g08620D	BnaA01g08620D	j	CUFF.1399	CUFF.1399.2	100	5.844847	4.434647	7.255048	31.748880	1077	CUFF.1398.1	1473
BnaA01g08630D	BnaA01g08630D	j	CUFF.1401	CUFF.1401.1	13	3.005712	1.932674	4.078750	16.159001	1047	CUFF.1401.1	1275
BnaA01g08630D	BnaA01g08630D	=	CUFF.1401	CUFF.1401.2	100	23.712267	20.788643	26.635891	127.479455	912	CUFF.1401.1	1275
BnaA01g08640D	BnaA01g08640D	=	CUFF.1403	CUFF.1403.1	100	8.595614	7.366326	9.824902	47.194609	1472	CUFF.1403.1	1293
BnaA01g08680D	BnaA01g08680D	=	CUFF.1406	CUFF.1406.1	100	22.871339	20.228356	25.514321	122.091246	1020	CUFF.1406.1	1133
BnaA01g08680D	BnaA01g08680D	e	CUFF.1407	CUFF.1407.1	100	3.580984	2.355062	4.806905	19.115923	896	CUFF.1406.1	1133
BnaA01g08700D	BnaA01g08700D	j	CUFF.1412	CUFF.1412.1	60	6.837198	5.696331	7.978065	36.969426	1520	CUFF.1412.1	1299
BnaA01g08700D	BnaA01g08700D	c	CUFF.1412	CUFF.1412.2	100	11.430190	9.530173	13.330206	61.804202	1009	CUFF.1412.1	1299
BnaA01g08710D	BnaA01g08710D	=	CUFF.1414	CUFF.1414.1	100	2.629690	1.982121	3.277259	14.219002	1539	CUFF.1414.1	1305
BnaA01g08750D	BnaA01g08750D	c	CUFF.1416	CUFF.1416.1	100	0.753481	0.350728	1.156233	4.277737	1144	CUFF.1416.1	2075
BnaA01g08760D	BnaA01g08760D	=	CUFF.1419	CUFF.1419.1	100	2.875275	2.353836	3.396713	15.558546	2456	CUFF.1419.1	1434
BnaA01g13980D	BnaA01g13980D	j	CUFF.1404	CUFF.1404.1	100	5.446948	4.459756	6.434140	29.585655	1413	CUFF.1404.1	1487
BnaA01g13990D	BnaA01g13990D	j	CUFF.1409	CUFF.1409.1	100	5.684249	4.809130	6.559368	30.988082	1828	CUFF.1409.1	2004
BnaA01g14000D	BnaA01g14000D	j	CUFF.1410	CUFF.1410.1	100	3.441972	2.660892	4.223052	18.870704	1602	CUFF.1410.1	1545
BnaA01g14000D	BnaA01g14000D	j	CUFF.1410	CUFF.1410.2	27	0.925308	0.444870	1.405745	5.073024	1602	CUFF.1410.1	1545
BnaA01g14020D	BnaA01g14020D	=	CUFF.1411	CUFF.1411.1	100	8.451471	7.203128	9.699814	44.942125	1326	CUFF.1411.1	856
BnaA01g14040D	BnaA01g14040D	j	CUFF.1418	CUFF.1418.1	100	6.087074	5.464861	6.709286	33.033740	4681	CUFF.1418.2	4412
BnaA01g14040D	BnaA01g14040D	j	CUFF.1418	CUFF.1418.2	22	1.316033	0.981230	1.650836	7.141937	4684	CUFF.1418.2	4412
BnaA01g14050D	BnaA01g14050D	=	CUFF.1424	CUFF.1424.1	100	52.248322	49.211977	55.284668	282.427412	2499	CUFF.1424.1	2469
BnaA01g14070D	BnaA01g14070D	p	CUFF.1426	CUFF.1426.1	100	4.820656	3.973982	5.667330	26.206414	1553	CUFF.1426.1	1509
BnaA01g14080D	BnaA01g14080D	c	CUFF.1428	CUFF.1428.1	100	9.936761	7.954868	11.918653	54.188762	771	CUFF.1428.1	931
BnaA01g14090D	BnaA01g14090D	o	CUFF.1429	CUFF.1429.1	100	7.377061	6.102105	8.652016	39.175670	1196	CUFF.1429.1	1038
BnaA01g14100D	BnaA01g14100D	j	CUFF.1430	CUFF.1430.1	46	8.562069	6.517241	10.606897	46.648538	880	CUFF.1430.2	2511
BnaA01g14100D	BnaA01g14100D	j	CUFF.1430	CUFF.1430.2	100	18.549880	16.474426	20.625334	101.064916	1489	CUFF.1430.2	2511
BnaA01g14100D	BnaA01g14100D	j	CUFF.1430	CUFF.1430.3	23	4.196133	2.993820	5.398446	22.861700	1325	CUFF.1430.2	2511
BnaA01g14100D	BnaA01g14100D	j	CUFF.1431	CUFF.1431.1	100	4.274750	3.180726	5.368775	22.764358	1072	CUFF.1431.1	2511
BnaA01g14100D	BnaA01g14100D	j	CUFF.1431	CUFF.1431.2	23	1.003238	0.259369	1.747106	5.342549	869	CUFF.1431.1	2511
BnaA01g14110D	BnaA01g14110D	=	CUFF.1432	CUFF.1432.1	100	1.424502	0.886173	1.962830	7.924239	1213	CUFF.1432.1	1227
BnaA01g14120D	BnaA01g14120D	=	CUFF.1433	CUFF.1433.1	100	4.757555	3.647373	5.867737	25.503877	1121	CUFF.1433.1	1203
BnaA01g14120D	BnaA01g14120D	j	CUFF.1433	CUFF.1433.2	14	0.682957	0.151844	1.214069	3.661134	1121	CUFF.1433.1	1203
BnaA01g14130D	BnaA01g14130D	=	CUFF.1434	CUFF.1434.1	100	1.028470	0.605770	1.451170	5.463879	1374	CUFF.1434.1	1551
BnaA01g14140D	BnaA01g14140D	j	CUFF.1435	CUFF.1435.1	100	3.788563	3.205556	4.371571	20.479377	2621	CUFF.1435.1	2373
BnaA01g14150D	BnaA01g14150D	c	CUFF.1436	CUFF.1436.1	91	2.264494	0.865412	3.663576	12.267922	538	CUFF.1436.2	1387
BnaA01g14150D	BnaA01g14150D	j	CUFF.1436	CUFF.1436.2	100	2.475377	1.031031	3.919722	13.410384	543	CUFF.1436.2	1387
BnaA01g14170D	BnaA01g14170D	=	CUFF.1437	CUFF.1437.1	100	8.212995	6.581539	9.844450	43.737095	846	CUFF.1437.1	852
BnaA01g14180D	BnaA01g14180D	=	CUFF.1438	CUFF.1438.1	100	33.051729	30.299636	35.803821	179.521395	1387	CUFF.1438.1	1429
BnaA01g14190D	BnaA01g14190D	j	CUFF.1439	CUFF.1439.1	100	5.838346	4.915780	6.760912	31.257751	1702	CUFF.1439.1	1761
BnaA01g14200D	BnaA01g14200D	=	CUFF.1440	CUFF.1440.1	100	8.084223	7.172147	8.996300	43.841876	2465	CUFF.1440.1	2490
BnaA01g14240D	BnaA01g14240D	j	CUFF.1441	CUFF.1441.1	59	3.012551	2.407760	3.617343	16.516206	2012	CUFF.1441.1	2161
BnaA01g14240D	BnaA01g14240D	c	CUFF.1441	CUFF.1441.2	100	5.070970	3.321914	6.820027	27.801415	612	CUFF.1441.1	2161
BnaA01g14250D	BnaA01g14250D	e	CUFF.1442	CUFF.1442.1	100	0.448211	0.149343	0.747079	2.434090	1540	CUFF.1442.1	1379
BnaA01g14250D	BnaA01g14250D	=	CUFF.1443	CUFF.1443.1	88	1.193082	0.656262	1.729901	6.479241	1385	CUFF.1442.1	1379
BnaA01g14250D	BnaA01g14250D	j	CUFF.1443	CUFF.1443.2	100	1.363314	0.764516	1.962111	7.403715	1288	CUFF.1442.1	1379
BnaA01g14270D	BnaA01g14270D	j	CUFF.1444	CUFF.1444.1	100	91.365627	80.828583	101.902670	485.480426	428	CUFF.1444.1	906
BnaA01g14290D	BnaA01g14290D	=	CUFF.1445	CUFF.1445.1	100	2.127380	1.175987	3.078774	11.420964	700	CUFF.1445.1	962
BnaA01g14300D	BnaA01g14300D	=	CUFF.1446	CUFF.1446.1	100	6.454647	5.114020	7.795273	35.487054	1208	CUFF.1446.2	1236
BnaA01g14300D	BnaA01g14300D	j	CUFF.1446	CUFF.1446.2	64	4.131158	3.001350	5.260966	22.712727	1214	CUFF.1446.2	1236
BnaA01g14310D	BnaA01g14310D	j	CUFF.1447	CUFF.1447.1	23	2.200288	1.204877	3.195698	12.040497	793	CUFF.1447.1	1367
BnaA01g14310D	BnaA01g14310D	j	CUFF.1447	CUFF.1447.2	100	9.410786	7.230573	11.590998	51.498050	680	CUFF.1447.1	1367
BnaA01g14320D	BnaA01g14320D	j	CUFF.1448	CUFF.1448.1	100	2.701702	1.536647	3.866758	14.860334	657	CUFF.1448.1	749
BnaA01g14330D	BnaA01g14330D	j	CUFF.1449	CUFF.1449.1	100	1.251168	0.822684	1.679652	6.998638	1637	CUFF.1449.1	2440
BnaA01g14330D	BnaA01g14330D	c	CUFF.1450	CUFF.1450.1	100	2.633264	1.723300	3.543228	14.481630	879	CUFF.1450.1	2440
BnaA01g14340D	BnaA01g14340D	j	CUFF.1451	CUFF.1451.1	100	4.237744	2.932594	5.542895	22.459831	891	CUFF.1451.1	922
BnaA01g14340D	BnaA01g14340D	j	CUFF.1451	CUFF.1451.2	32	1.365010	0.492900	2.237120	7.234485	891	CUFF.1451.1	922
BnaA01g14340D	BnaA01g14340D	j	CUFF.1451	CUFF.1451.3	27	1.146195	0.329998	1.962392	6.074776	891	CUFF.1451.1	922
BnaA01g14340D	BnaA01g14340D	e	CUFF.1452	CUFF.1452.1	100	1.511003	0.278600	2.743406	8.008239	578	CUFF.1451.1	922
BnaA01g14350D	BnaA01g14350D	j	CUFF.1453	CUFF.1453.1	100	10.297183	8.367963	12.226404	54.509086	901	CUFF.1453.1	1127
BnaA01g14350D	BnaA01g14350D	j	CUFF.1453	CUFF.1453.2	16	1.628375	0.672613	2.584137	8.619954	896	CUFF.1453.1	1127
BnaA01g14380D	BnaA01g14380D	j	CUFF.1454	CUFF.1454.1	100	1.902650	1.301662	2.503638	10.249374	1313	CUFF.1454.1	1261
BnaA01g14400D	BnaA01g14400D	=	CUFF.1455	CUFF.1455.1	100	7.136945	5.297796	8.976093	39.960150	679	CUFF.1455.1	739
BnaA01g14430D	BnaA01g14430D	j	CUFF.1456	CUFF.1456.1	46	2.155272	1.657287	2.653256	11.641476	2519	CUFF.1456.1	1136
BnaA01g14430D	BnaA01g14430D	=	CUFF.1456	CUFF.1456.2	100	4.654849	3.851282	5.458416	25.142679	2238	CUFF.1456.1	1136
BnaA01g14420D	BnaA01g14420D	=	CUFF.1457	CUFF.1457.1	100	5.481899	4.377244	6.586554	29.609903	1493	CUFF.1457.1	1192
BnaA01g14450D	BnaA01g14450D	j	CUFF.1458	CUFF.1458.1	100	63.432586	58.728276	68.136895	346.653460	1065	CUFF.1458.1	1342
BnaA01g14470D	BnaA01g14470D	e	CUFF.1459	CUFF.1459.1	100	2.494435	1.700964	3.287906	13.369598	1356	CUFF.1459.1	1025
BnaA01g14470D	BnaA01g14470D	=	CUFF.1460	CUFF.1460.1	100	33.114727	29.662046	36.567409	177.487297	927	CUFF.1459.1	1025
BnaA01g14480D	BnaA01g14480D	e	CUFF.1461	CUFF.1461.1	100	14.389129	12.381521	16.396737	77.169963	1215	CUFF.1461.1	889
BnaA01g14480D	BnaA01g14480D	j	CUFF.1462	CUFF.1462.1	100	163.203701	152.786571	173.620830	875.273535	776	CUFF.1461.1	889
BnaA01g14490D	BnaA01g14490D	=	CUFF.1463	CUFF.1463.1	100	2.909091	2.052856	3.765325	15.883061	1060	CUFF.1463.1	1251
BnaA01g14510D	BnaA01g14510D	e	CUFF.1464	CUFF.1464.1	100	1.649151	0.616378	2.681924	8.643306	732	CUFF.1465.1	1256
BnaA01g14510D	BnaA01g14510D	j	CUFF.1465	CUFF.1465.1	100	2.261753	1.556706	2.966801	11.853992	1366	CUFF.1465.1	1256
BnaA01g14520D	BnaA01g14520D	j	CUFF.1466	CUFF.1466.1	24	2.126754	1.370149	2.883359	11.411106	1396	CUFF.1466.1	1340
BnaA01g14520D	BnaA01g14520D	=	CUFF.1466	CUFF.1466.2	100	8.974377	7.559724	10.389030	48.152053	1320	CUFF.1466.1	1340
BnaA01g14530D	BnaA01g14530D	j	CUFF.1467	CUFF.1467.1	100	3.376099	2.546015	4.206182	18.473782	1241	CUFF.1467.1	1123
BnaA01g14560D	BnaA01g14560D	e	CUFF.1468	CUFF.1468.1	100	4.256211	3.346282	5.166139	22.908643	1556	CUFF.1468.1	904
BnaA01g14560D	BnaA01g14560D	=	CUFF.1469	CUFF.1469.1	100	19.522172	16.515044	22.529301	105.076204	766	CUFF.1468.1	904
BnaA01g14570D	BnaA01g14570D	=	CUFF.1470	CUFF.1470.1	100	22.635305	20.697098	24.573511	122.369992	1443	CUFF.1470.1	1349
BnaA01g14590D	BnaA01g14590D	j	CUFF.1471	CUFF.1471.1	100	2.770720	2.193915	3.347525	15.063373	2340	CUFF.1471.2	2036
BnaA01g14590D	BnaA01g14590D	j	CUFF.1471	CUFF.1471.2	37	1.018583	0.653173	1.383994	5.537659	2396	CUFF.1471.2	2036
BnaA01g14590D	BnaA01g14590D	j	CUFF.1471	CUFF.1471.3	44	1.231508	0.802650	1.660366	6.695249	2355	CUFF.1471.2	2036
BnaA01g14600D	BnaA01g14600D	j	CUFF.1472	CUFF.1472.1	47	2.250870	1.708942	2.792798	12.089902	2249	CUFF.1472.1	2142
BnaA01g14600D	BnaA01g14600D	c	CUFF.1472	CUFF.1472.2	100	4.773878	3.882261	5.665495	25.641513	1717	CUFF.1472.1	2142
BnaA01g14660D	BnaA01g14660D	j	CUFF.1473	CUFF.1473.1	23	1.448719	1.146656	1.750783	7.940660	3558	CUFF.1473.1	980
BnaA01g14660D	BnaA01g14660D	c	CUFF.1473	CUFF.1473.2	100	6.169188	3.321338	9.017038	33.814293	403	CUFF.1473.1	980
BnaA01g14670D	BnaA01g14670D	j	CUFF.1474	CUFF.1474.1	100	4.332552	3.379359	5.285744	23.622829	1224	CUFF.1474.1	411
BnaA01g14690D	BnaA01g14690D	j	CUFF.1475	CUFF.1475.1	100	1.844898	1.392295	2.297501	9.988386	2145	CUFF.1475.1	873
BnaA01g14700D	BnaA01g14700D	j	CUFF.1476	CUFF.1476.1	100	0.453971	0.127910	0.780032	2.457826	1315	CUFF.1476.1	521
BnaA01g14710D	BnaA01g14710D	=	CUFF.1477	CUFF.1477.1	100	6.853996	5.590270	8.117722	37.620024	1138	CUFF.1477.1	1593
BnaA01g14720D	BnaA01g14720D	=	CUFF.1478	CUFF.1478.1	100	3.993436	3.216186	4.770686	21.662956	1620	CUFF.1478.1	1682
BnaA01g14730D	BnaA01g14730D	j	CUFF.1479	CUFF.1479.1	100	4.967388	4.153504	5.781272	26.746244	1701	CUFF.1479.1	2283
BnaA01g14740D	BnaA01g14740D	=	CUFF.1480	CUFF.1480.1	100	5.772118	4.796537	6.747700	30.990571	1519	CUFF.1480.1	3145
BnaA01g14750D	BnaA01g14750D	=	CUFF.1481	CUFF.1481.1	100	48.344591	44.353868	52.335314	258.211418	1207	CUFF.1481.2	1456
BnaA01g14750D	BnaA01g14750D	j	CUFF.1481	CUFF.1481.2	18	8.508503	7.279973	9.737033	45.444434	1956	CUFF.1481.2	1456
BnaA01g14750D	BnaA01g14750D	j	CUFF.1481	CUFF.1481.3	13	6.308119	5.159329	7.456909	33.692051	1798	CUFF.1481.2	1456
BnaA01g14790D	BnaA01g14790D	=	CUFF.1482	CUFF.1482.2	100	8.543409	6.724487	10.362330	46.534970	847	CUFF.1482.2	1066
BnaA01g14840D	BnaA01g14840D	j	CUFF.1483	CUFF.1483.1	100	1.028894	0.568896	1.488893	5.652326	1209	CUFF.1483.1	2055
BnaA01g14850D	BnaA01g14850D	e	CUFF.1484	CUFF.1484.1	100	5.889430	4.795656	6.983203	31.306544	1815	CUFF.1484.1	1592
BnaA01g14850D	BnaA01g14850D	j	CUFF.1485	CUFF.1485.1	100	8.858648	7.547210	10.170086	47.090069	1757	CUFF.1484.1	1592
BnaA01g14860D	BnaA01g14860D	j	CUFF.1486	CUFF.1486.1	100	16.267643	13.857463	18.677822	88.155514	937	CUFF.1486.1	1221
BnaA01g14860D	BnaA01g14860D	j	CUFF.1486	CUFF.1486.2	41	6.699241	5.045619	8.352862	36.303663	935	CUFF.1486.1	1221
BnaA01g14870D	BnaA01g14870D	j	CUFF.1487	CUFF.1487.1	77	36.326146	33.609775	39.042517	196.695405	1905	CUFF.1487.1	1801
BnaA01g14870D	BnaA01g14870D	j	CUFF.1487	CUFF.1487.2	100	47.377883	43.463775	51.291990	256.537312	1248	CUFF.1487.1	1801
BnaA01g14880D	BnaA01g14880D	j	CUFF.1488	CUFF.1488.1	100	10.462310	9.253742	11.670879	56.777971	1868	CUFF.1488.1	1811
BnaA01g14890D	BnaA01g14890D	=	CUFF.1489	CUFF.1489.1	100	3.023508	2.402303	3.644714	16.503775	2732	CUFF.1489.1	915
BnaA01g14930D	BnaA01g14930D	j	CUFF.1490	CUFF.1490.1	100	12.979736	11.999233	13.960240	70.849705	4337	CUFF.1490.1	276
BnaA01g14940D	BnaA01g14940D	j	CUFF.1491	CUFF.1491.1	100	1.573531	0.661607	2.485455	8.616450	614	CUFF.1491.1	1175
BnaA01g14940D	BnaA01g14940D	c	CUFF.1492	CUFF.1492.1	100	2.275584	1.059957	3.491211	12.123490	553	CUFF.1492.1	1175
BnaA01g14950D	BnaA01g14950D	=	CUFF.1493	CUFF.1493.1	100	17.427788	15.353980	19.501596	93.859098	1157	CUFF.1493.1	1206
BnaA01g14960D	BnaA01g14960D	c	CUFF.1494	CUFF.1494.1	100	15.721474	13.337015	18.105934	85.353811	836	CUFF.1494.1	948
BnaA01g14990D	BnaA01g14990D	j	CUFF.1495	CUFF.1495.1	100	4.059519	3.355269	4.763770	22.236021	1999	CUFF.1495.1	1989
BnaA01g14990D	BnaA01g14990D	c	CUFF.1495	CUFF.1495.2	62	2.525040	1.425910	3.624171	13.830913	711	CUFF.1495.1	1989
BnaA01g15000D	BnaA01g15000D	=	CUFF.1496	CUFF.1496.1	100	2.450503	1.616007	3.284999	13.387532	946	CUFF.1496.1	1016
BnaA01g15060D	BnaA01g15060D	j	CUFF.1497	CUFF.1497.1	100	3.588220	3.037411	4.139029	19.604274	2766	CUFF.1497.1	2785
BnaA01g15070D	BnaA01g15070D	j	CUFF.1498	CUFF.1498.1	89	3.214336	2.724378	3.704294	17.429429	4089	CUFF.1498.1	4377
BnaA01g15070D	BnaA01g15070D	j	CUFF.1498	CUFF.1498.2	100	3.602356	2.994137	4.210574	19.533428	3242	CUFF.1498.1	4377
BnaA01g15070D	BnaA01g15070D	j	CUFF.1498	CUFF.1498.3	33	1.188120	0.801762	1.574478	6.442468	3056	CUFF.1498.1	4377
BnaA01g15080D	BnaA01g15080D	=	CUFF.1499	CUFF.1499.1	100	15.227078	13.486706	16.967451	83.496883	1230	CUFF.1499.1	1316
BnaA01g33500D	BnaA01g33500D	=	CUFF.1534	CUFF.1534.1	100	52.462799	49.102365	55.823234	283.353815	1812	CUFF.1534.1	1876
BnaA01g33520D	BnaA01g33520D	j	CUFF.1537	CUFF.1537.1	100	3.600290	2.746359	4.454221	19.758775	1320	CUFF.1537.1	1457
BnaA01g33520D	BnaA01g33520D	j	CUFF.1537	CUFF.1537.2	17	0.595618	0.148776	1.042461	3.268816	1166	CUFF.1537.1	1457
BnaA01g33530D	BnaA01g33530D	=	CUFF.1538	CUFF.1538.1	100	2.551428	1.906660	3.196197	13.894583	1487	CUFF.1538.1	1585
BnaA01g33540D	BnaA01g33540D	=	CUFF.1540	CUFF.1540.1	100	3.740344	3.096216	4.384473	20.448680	2299	CUFF.1540.1	1141
BnaA01g33540D	BnaA01g33540D	j	CUFF.1540	CUFF.1540.2	50	1.867693	0.775868	2.959518	10.210787	781	CUFF.1540.1	1141
BnaA01g33560D	BnaA01g33560D	=	CUFF.1542	CUFF.1542.1	100	1.386438	0.902540	1.870336	7.324968	1414	CUFF.1542.1	1515
BnaA01g33580D	BnaA01g33580D	j	CUFF.1543	CUFF.1543.1	17	2.279035	0.913575	3.644495	12.462435	539	CUFF.1543.1	567
BnaA01g33580D	BnaA01g33580D	=	CUFF.1543	CUFF.1543.2	100	13.535157	9.588966	17.481349	74.014230	427	CUFF.1543.1	567
BnaA01g33590D	BnaA01g33590D	=	CUFF.1544	CUFF.1544.1	100	27.214410	25.006387	29.422434	146.205221	1950	CUFF.1544.1	2128
BnaA01g33590D	BnaA01g33590D	e	CUFF.1545	CUFF.1545.1	100	6.431517	5.201546	7.661488	34.552333	1752	CUFF.1544.1	2128
BnaA01g33600D	BnaA01g33600D	j	CUFF.1546	CUFF.1546.1	60	4.061611	3.360541	4.762681	22.047715	2117	CUFF.1546.1	1908
BnaA01g33600D	BnaA01g33600D	c	CUFF.1546	CUFF.1546.2	100	6.723132	5.358461	8.087803	36.495298	1075	CUFF.1546.1	1908
-	-	u	CUFF.1547	CUFF.1547.1	100	3.687309	2.293851	5.080766	18.527135	619	CUFF.1547.1	-
BnaA01g33620D	BnaA01g33620D	j	CUFF.1548	CUFF.1548.1	89	1.183317	0.809224	1.557411	6.386415	2497	CUFF.1548.1	2867
BnaA01g33620D	BnaA01g33620D	j	CUFF.1548	CUFF.1548.2	100	1.322369	0.768167	1.876571	7.136884	1504	CUFF.1548.1	2867
BnaA01g33640D	BnaA01g33640D	=	CUFF.1557	CUFF.1557.1	100	18.565235	17.182980	19.947489	100.906730	3013	CUFF.1557.1	3329
BnaA01g33650D	BnaA01g33650D	=	CUFF.1558	CUFF.1558.1	100	19.426547	15.889517	22.963576	104.231878	546	CUFF.1558.1	441
BnaA01g33660D	BnaA01g33660D	e	CUFF.1562	CUFF.1562.1	100	19.209372	16.919089	21.499656	104.735055	1114	CUFF.1562.1	1359
BnaA01g33660D	BnaA01g33660D	j	CUFF.1563	CUFF.1563.1	100	109.850706	102.980054	116.721357	598.937824	1067	CUFF.1562.1	1359
BnaA01g33700D	BnaA01g33700D	j	CUFF.1565	CUFF.1565.1	100	5.838955	4.441184	7.236727	31.176098	872	CUFF.1565.1	2620
BnaA01g33700D	BnaA01g33700D	e	CUFF.1566	CUFF.1566.1	100	1.288917	0.429855	2.147978	6.881949	671	CUFF.1565.1	2620
BnaA01g33700D	BnaA01g33700D	j	CUFF.1567	CUFF.1567.1	100	10.663128	9.256718	12.069539	57.628182	1693	CUFF.1567.1	2620
BnaA01g33700D	BnaA01g33700D	c	CUFF.1567	CUFF.1567.2	87	9.291168	7.537162	11.045173	50.213510	1126	CUFF.1567.1	2620
BnaA01g33800D	BnaA01g33800D	j	CUFF.1572	CUFF.1572.1	100	1.689359	0.878995	2.499723	8.997541	783	CUFF.1572.1	912
BnaA01g33760D	BnaA01g33760D	c	CUFF.1573	CUFF.1573.1	100	5.992551	2.636872	9.348229	31.916385	350	CUFF.1572.1	1739
BnaA01g33840D	BnaA01g33840D	j	CUFF.1575	CUFF.1575.1	65	4.759887	3.942015	5.577760	25.951639	2070	CUFF.1575.1	2019
BnaA01g33840D	BnaA01g33840D	c	CUFF.1575	CUFF.1575.2	100	7.279648	5.925647	8.633650	39.689766	1288	CUFF.1575.1	2019
BnaA01g33850D	BnaA01g33850D	j	CUFF.1576	CUFF.1576.1	100	5.867268	4.916718	6.817818	31.568118	1622	CUFF.1576.1	1672
BnaA01g33860D	BnaA01g33860D	j	CUFF.1577	CUFF.1577.1	35	1.551611	1.123375	1.979847	8.504889	2791	CUFF.1577.1	2367
BnaA01g33860D	BnaA01g33860D	j	CUFF.1577	CUFF.1577.2	100	4.383048	3.607670	5.158425	24.024919	2125	CUFF.1577.1	2367
BnaA01g33870D	BnaA01g33870D	j	CUFF.1578	CUFF.1578.1	16	1.005315	0.278528	1.732103	5.391778	810	CUFF.1578.1	890
BnaA01g33870D	BnaA01g33870D	=	CUFF.1578	CUFF.1578.2	100	6.129310	4.409055	7.849565	32.873150	709	CUFF.1578.1	890
BnaA01g33890D	BnaA01g33890D	=	CUFF.1579	CUFF.1579.1	100	7.544011	5.839071	9.248951	40.480036	872	CUFF.1579.2	1160
BnaA01g33890D	BnaA01g33890D	j	CUFF.1579	CUFF.1579.2	33	2.488009	1.543315	3.432704	13.350286	1057	CUFF.1579.2	1160
[truncated: 71,682 more rows]
