# Supplementary material for: Differences in Alternative Splicing between Yellow and Black-Seeded Rapeseed
Source: Plants (Basel). 2020 Jul 31;9(8):977. doi: 10.3390/plants9080977 (PMC7465011; doi:10.3390/plants9080977)
Supplement: Supplementary file 1 [file plants-09-00977-s001.zip › Supplementary Materials/Table S1/SRR5591744.transcripts.gtf.tmap]

ref_gene_id	ref_id	class_code	cuff_gene_id	cuff_id	FMI	FPKM	FPKM_conf_lo	FPKM_conf_hi	cov	len	major_iso_id	ref_match_len
BnaA01g00280D	BnaA01g00280D	j	CUFF.1	CUFF.1.1	51	0.276270	0.048022	0.504517	1.858464	1747	CUFF.1.1	1867
BnaA01g00280D	BnaA01g00280D	=	CUFF.1	CUFF.1.2	100	0.546570	0.269624	0.823515	3.676771	1747	CUFF.1.1	1867
BnaA01g00310D	BnaA01g00310D	=	CUFF.2	CUFF.2.1	100	6.796863	5.679465	7.914260	46.172205	1089	CUFF.2.1	741
BnaA01g00340D	BnaA01g00340D	j	CUFF.3	CUFF.3.1	100	1.277990	0.947868	1.608113	8.427746	2117	CUFF.3.1	1971
BnaA01g00360D	BnaA01g00360D	=	CUFF.4	CUFF.4.1	100	1.177929	0.764756	1.591102	7.482837	1367	CUFF.4.1	1299
BnaA01g00320D	BnaA01g00320D	j	CUFF.5	CUFF.5.1	100	21.110694	19.419718	22.801671	144.305431	1401	CUFF.5.1	1684
BnaA01g01500D	BnaA01g01500D	j	CUFF.6	CUFF.6.1	100	9.840988	8.503233	11.178744	67.858373	1125	CUFF.6.1	1142
BnaA01g01540D	BnaA01g01540D	j	CUFF.7	CUFF.7.1	66	1.017819	0.380849	1.654789	7.163890	764	CUFF.7.2	1985
BnaA01g01540D	BnaA01g01540D	j	CUFF.7	CUFF.7.2	100	1.541910	0.793969	2.289851	10.852693	774	CUFF.7.2	1985
BnaA01g01540D	BnaA01g01540D	j	CUFF.8	CUFF.8.1	66	0.774352	0.395725	1.152980	5.257259	1442	CUFF.8.1	1985
BnaA01g01540D	BnaA01g01540D	c	CUFF.8	CUFF.8.2	100	1.177054	0.692655	1.661452	7.991293	1298	CUFF.8.1	1985
BnaA01g01550D	BnaA01g01550D	o	CUFF.9	CUFF.9.1	100	7.245876	6.070446	8.421306	48.506925	1061	CUFF.9.1	815
BnaA01g01590D	BnaA01g01590D	=	CUFF.10	CUFF.10.1	100	23.390327	19.570702	27.209951	163.757099	497	CUFF.10.1	445
BnaA01g01620D	BnaA01g01620D	=	CUFF.11	CUFF.11.1	52	0.997508	0.411244	1.583771	6.590783	1018	CUFF.11.2	1082
BnaA01g01620D	BnaA01g01620D	j	CUFF.11	CUFF.11.2	88	1.668018	1.009283	2.326753	11.021009	1110	CUFF.11.2	1082
BnaA01g01620D	BnaA01g01620D	j	CUFF.11	CUFF.11.3	100	1.901550	1.115507	2.687594	12.564017	964	CUFF.11.2	1082
BnaA01g01630D	BnaA01g01630D	j	CUFF.12	CUFF.12.1	26	0.375142	0.122963	0.627322	2.559077	1682	CUFF.12.1	1840
BnaA01g01630D	BnaA01g01630D	j	CUFF.12	CUFF.12.2	100	1.447723	0.939840	1.955606	9.875809	1674	CUFF.12.1	1840
BnaA01g01630D	BnaA01g01630D	j	CUFF.12	CUFF.12.3	50	0.728530	0.360769	1.096292	4.969753	1666	CUFF.12.1	1840
BnaA01g01630D	BnaA01g01630D	j	CUFF.12	CUFF.12.4	34	0.486222	0.164670	0.807775	3.316821	1651	CUFF.12.1	1840
BnaA01g01560D	BnaA01g01560D	x	CUFF.13	CUFF.13.1	100	38.658806	36.195176	41.122437	254.420199	1248	CUFF.13.1	922
BnaA01g01520D	BnaA01g01520D	j	CUFF.14	CUFF.14.1	20	0.393968	0.298680	0.489255	2.702998	12084	CUFF.14.1	11805
BnaA01g01520D	BnaA01g01520D	j	CUFF.14	CUFF.14.2	100	1.975084	1.784145	2.166023	13.550983	12082	CUFF.14.1	11805
BnaA01g01470D	BnaA01g01470D	x	CUFF.15	CUFF.15.1	100	27.947811	23.018485	32.877137	186.968093	516	CUFF.15.1	986
BnaA01g01470D	BnaA01g01470D	=	CUFF.16	CUFF.16.1	100	61.209929	56.907221	65.512638	409.488378	1087	CUFF.16.1	986
BnaA01g01570D	BnaA01g01570D	=	CUFF.17	CUFF.17.1	100	8.677857	7.463548	9.892166	58.733576	1416	CUFF.17.1	1384
BnaA01g01580D	BnaA01g01580D	j	CUFF.18	CUFF.18.1	78	1.219678	0.922918	1.516439	8.255040	3699	CUFF.18.1	918
BnaA01g01580D	BnaA01g01580D	j	CUFF.18	CUFF.18.2	100	1.570659	1.234294	1.907023	10.630551	3696	CUFF.18.1	918
-	-	u	CUFF.19	CUFF.19.1	49	11004.077673	8223.184966	13784.970380	67606.293574	139	CUFF.19.1	-
-	-	u	CUFF.19	CUFF.19.2	100	22509.033479	17872.487320	27145.579638	138289.856782	134	CUFF.19.1	-
-	-	u	CUFF.19	CUFF.19.3	75	16837.400590	11626.038373	22048.762808	103444.766671	125	CUFF.19.1	-
BnaA01g00010D	BnaA01g00010D	o	CUFF.20	CUFF.20.1	100	363.030878	334.477955	391.583802	2514.895648	345	CUFF.20.1	607
BnaA01g00020D	BnaA01g00020D	j	CUFF.21	CUFF.21.1	100	41.572218	38.437422	44.707015	287.991455	1280	CUFF.21.1	819
BnaA01g00030D	BnaA01g00030D	j	CUFF.22	CUFF.22.1	36	2.859525	2.274968	3.444083	19.497088	2264	CUFF.22.1	2168
BnaA01g00030D	BnaA01g00030D	j	CUFF.22	CUFF.22.2	100	7.999520	7.081362	8.917678	54.543084	2260	CUFF.22.1	2168
BnaA01g00050D	BnaA01g00050D	e	CUFF.23	CUFF.23.1	100	4.360642	3.538972	5.182312	28.923350	1624	CUFF.23.1	1397
BnaA01g00050D	BnaA01g00050D	=	CUFF.24	CUFF.24.1	100	41.839315	38.608278	45.070352	277.512605	1172	CUFF.23.1	1397
BnaA01g00080D	BnaA01g00080D	=	CUFF.25	CUFF.25.1	100	16.082158	14.389971	17.774344	109.316343	1413	CUFF.26.1	609
BnaA01g00080D	BnaA01g00080D	e	CUFF.26	CUFF.26.1	100	2.825227	2.114629	3.535826	19.204109	1646	CUFF.26.1	609
BnaA01g00090D	BnaA01g00090D	=	CUFF.27	CUFF.27.1	100	5.061815	4.264094	5.859536	34.192321	1615	CUFF.27.1	2094
BnaA01g00100D	BnaA01g00100D	=	CUFF.28	CUFF.28.1	100	7.071809	6.380917	7.762702	47.769740	3098	CUFF.28.1	1362
BnaA01g00120D	BnaA01g00120D	=	CUFF.29	CUFF.29.1	100	4.080371	3.181265	4.979477	28.153536	1081	CUFF.29.1	1020
BnaA01g00130D	BnaA01g00130D	=	CUFF.30	CUFF.30.1	100	26.303057	23.950171	28.655943	180.977923	1199	CUFF.30.1	729
BnaA01g00170D	BnaA01g00170D	j	CUFF.31	CUFF.31.1	85	5.035224	4.238714	5.831734	34.356361	1738	CUFF.31.1	1794
BnaA01g00170D	BnaA01g00170D	c	CUFF.31	CUFF.31.2	100	5.899605	4.615825	7.183385	40.254206	958	CUFF.31.1	1794
BnaA01g00180D	BnaA01g00180D	j	CUFF.32	CUFF.32.1	100	12.179149	11.337487	13.020811	83.178035	5995	CUFF.32.1	1296
BnaA01g00200D	BnaA01g00200D	=	CUFF.33	CUFF.33.1	100	22.387126	20.943809	23.830443	152.893867	3997	CUFF.33.1	1433
BnaA01g00210D	BnaA01g00210D	=	CUFF.34	CUFF.34.1	100	108.400872	103.031005	113.770738	740.398361	2172	CUFF.34.1	2422
-	-	u	CUFF.35	CUFF.35.1	100	15.895955	11.784994	20.006916	112.344838	412	CUFF.35.2	-
-	-	u	CUFF.35	CUFF.35.2	64	10.204493	7.514281	12.894705	72.120367	498	CUFF.35.2	-
BnaA01g05770D	BnaA01g05770D	j	CUFF.36	CUFF.36.1	100	0.740944	0.447673	1.034215	5.058826	2043	CUFF.36.1	2208
BnaA01g05770D	BnaA01g05770D	j	CUFF.36	CUFF.36.2	84	0.621026	0.245041	0.997012	4.240083	1334	CUFF.36.1	2208
BnaA01g05800D	BnaA01g05800D	=	CUFF.37	CUFF.37.1	100	1.893317	1.499394	2.287240	12.849881	2252	CUFF.37.1	1668
BnaA01g05780D	BnaA01g05780D	=	CUFF.39	CUFF.39.1	100	27.431103	24.644039	30.218167	185.783684	796	CUFF.39.1	609
BnaA01g05810D	BnaA01g05810D	c	CUFF.38	CUFF.38.1	100	4.382443	2.627883	6.137004	30.148257	469	CUFF.38.1	1856
BnaA01g05810D	BnaA01g05810D	j	CUFF.40	CUFF.40.1	100	1.623709	0.635839	2.611580	11.404516	625	CUFF.40.2	1856
BnaA01g05810D	BnaA01g05810D	j	CUFF.40	CUFF.40.2	41	0.664920	0.240974	1.088867	4.670230	1248	CUFF.40.2	1856
BnaA01g05810D	BnaA01g05810D	j	CUFF.40	CUFF.40.3	68	1.108244	0.579063	1.637425	7.784022	1248	CUFF.40.2	1856
BnaA01g05810D	BnaA01g05810D	j	CUFF.40	CUFF.40.4	52	0.841021	0.365177	1.316865	5.907117	1248	CUFF.40.2	1856
BnaA01g05760D	BnaA01g05760D	x	CUFF.41	CUFF.41.1	100	14.838049	13.906968	15.769131	101.141483	2934	CUFF.41.1	1118
BnaA01g05820D	BnaA01g05820D	=	CUFF.42	CUFF.42.1	100	23.311503	21.043184	25.579823	158.170419	1157	CUFF.42.1	1347
BnaA01g05830D	BnaA01g05830D	j	CUFF.43	CUFF.43.1	100	4.256253	3.716396	4.796110	28.879018	3021	CUFF.43.1	1489
BnaA01g06570D	BnaA01g06570D	j	CUFF.44	CUFF.44.1	100	3.518621	2.447073	4.590169	23.374980	749	CUFF.44.1	773
BnaA01g06550D	BnaA01g06550D	j	CUFF.45	CUFF.45.1	100	18.027300	15.954363	20.100236	124.525981	1050	CUFF.45.1	927
BnaA01g06550D	BnaA01g06550D	x	CUFF.46	CUFF.46.1	100	2.209387	1.529236	2.889539	15.261638	1295	CUFF.46.1	927
BnaA01g06660D	BnaA01g06660D	=	CUFF.47	CUFF.47.1	100	11.188900	9.804319	12.573482	74.314193	1171	CUFF.47.1	764
BnaA01g06670D	BnaA01g06670D	j	CUFF.48	CUFF.48.1	100	2.005960	1.636636	2.375283	13.679083	2523	CUFF.48.1	2517
BnaA01g06610D	BnaA01g06610D	=	CUFF.49	CUFF.49.1	100	10.368612	9.229730	11.507494	68.660549	1494	CUFF.49.1	1290
BnaA01g06620D	BnaA01g06620D	=	CUFF.50	CUFF.50.1	100	19.323587	16.839420	21.807754	131.156308	809	CUFF.50.1	780
BnaA01g06630D	BnaA01g06630D	o	CUFF.51	CUFF.51.1	100	5.514000	3.890975	7.137026	37.425554	628	CUFF.51.1	1140
BnaA01g06680D	BnaA01g06680D	=	CUFF.52	CUFF.52.1	100	2.625776	2.229474	3.022078	17.900095	2902	CUFF.52.1	2448
BnaA01g06700D	BnaA01g06700D	j	CUFF.53	CUFF.53.1	89	1.700936	1.287929	2.113943	11.183114	2009	CUFF.53.1	1940
BnaA01g06700D	BnaA01g06700D	c	CUFF.53	CUFF.53.2	100	1.907763	1.205730	2.609796	12.542939	996	CUFF.53.1	1940
BnaA01g06890D	BnaA01g06890D	=	CUFF.54	CUFF.54.1	100	2.044216	1.622217	2.466215	14.024146	2289	CUFF.54.1	2277
BnaA01g06890D	BnaA01g06890D	j	CUFF.54	CUFF.54.2	56	1.149971	0.460428	1.839514	7.889265	843	CUFF.54.1	2277
BnaA01g06900D	BnaA01g06900D	j	CUFF.55	CUFF.55.1	100	2.857992	1.440911	4.275072	19.426661	519	CUFF.55.2	1483
BnaA01g06900D	BnaA01g06900D	j	CUFF.55	CUFF.55.2	17	0.484934	0.221408	0.748461	3.296249	1928	CUFF.55.2	1483
BnaA01g06900D	BnaA01g06900D	j	CUFF.55	CUFF.55.3	19	0.553073	0.269244	0.836903	3.759413	1915	CUFF.55.2	1483
BnaA01g06910D	BnaA01g06910D	j	CUFF.56	CUFF.56.1	100	6.245804	5.503718	6.987890	43.379521	2277	CUFF.56.1	2186
BnaA01g06940D	BnaA01g06940D	j	CUFF.57	CUFF.57.1	17	0.634818	0.350263	0.919372	4.355943	2626	CUFF.57.1	2594
BnaA01g06940D	BnaA01g06940D	j	CUFF.57	CUFF.57.2	100	3.744387	3.171669	4.317104	25.692943	2585	CUFF.57.1	2594
BnaA01g06940D	BnaA01g06940D	j	CUFF.57	CUFF.57.3	13	0.494759	0.255142	0.734375	3.394897	2588	CUFF.57.1	2594
BnaA01g07000D	BnaA01g07000D	j	CUFF.60	CUFF.60.1	100	7.283216	6.575543	7.990888	49.426667	3039	CUFF.60.1	4389
-	-	u	CUFF.59	CUFF.59.1	100	0.712641	0.356484	1.068798	4.983929	1142	CUFF.59.1	-
BnaA01g07010D	BnaA01g07010D	j	CUFF.58	CUFF.58.1	100	1.678861	1.083950	2.273772	11.179059	1019	CUFF.58.1	2576
BnaA01g07010D	BnaA01g07010D	c	CUFF.62	CUFF.62.1	100	1.676055	1.053930	2.298181	11.604505	940	CUFF.62.1	2576
BnaA01g07090D	BnaA01g07090D	=	CUFF.64	CUFF.64.1	100	43.389094	40.173482	46.604705	300.035879	904	CUFF.64.1	593
BnaA01g06950D	BnaA01g06950D	=	CUFF.61	CUFF.61.1	100	1.367151	0.942985	1.791316	9.071217	1447	CUFF.61.1	1368
BnaA01g06970D	BnaA01g06970D	=	CUFF.63	CUFF.63.1	100	2.774192	2.265573	3.282812	18.541112	1901	CUFF.63.1	1909
BnaA01g06990D	BnaA01g06990D	j	CUFF.65	CUFF.65.1	49	10.213198	8.472607	11.953790	70.707508	995	CUFF.65.1	1043
BnaA01g06990D	BnaA01g06990D	=	CUFF.65	CUFF.65.2	100	20.917062	18.107339	23.726785	144.811970	808	CUFF.65.1	1043
BnaA01g07130D	BnaA01g07130D	=	CUFF.66	CUFF.66.1	100	72.351799	66.643220	78.060378	486.137268	597	CUFF.66.1	715
BnaA01g07180D	BnaA01g07180D	e	CUFF.68	CUFF.68.1	100	0.542375	0.271187	0.813562	3.734960	1386	CUFF.68.1	1467
BnaA01g07160D	BnaA01g07160D	=	CUFF.69	CUFF.69.1	100	16.977502	14.883997	19.071006	114.757042	938	CUFF.69.1	987
BnaA01g07150D	BnaA01g07150D	=	CUFF.70	CUFF.70.1	100	12.869472	11.984188	13.754756	87.412475	2818	CUFF.70.1	1069
BnaA01g07050D	BnaA01g07050D	=	CUFF.67	CUFF.67.1	100	6.100619	5.172292	7.028947	42.218726	1455	CUFF.67.1	1185
BnaA01g07060D	BnaA01g07060D	c	CUFF.71	CUFF.71.1	100	18.585598	15.533136	21.638060	127.714214	607	CUFF.71.2	958
BnaA01g07060D	BnaA01g07060D	j	CUFF.71	CUFF.71.2	44	8.141203	6.885006	9.397399	55.943708	1170	CUFF.71.2	958
BnaA01g07060D	BnaA01g07060D	x	CUFF.72	CUFF.72.1	100	3.768686	3.074482	4.462890	25.897190	1581	CUFF.72.1	958
BnaA01g07070D	BnaA01g07070D	=	CUFF.73	CUFF.73.1	100	5.065672	4.102453	6.028891	35.111606	1155	CUFF.73.1	954
BnaA01g07080D	BnaA01g07080D	j	CUFF.74	CUFF.74.1	100	4.650603	3.599361	5.701844	31.411526	938	CUFF.74.1	994
-	-	u	CUFF.75	CUFF.75.1	100	12.065574	11.100435	13.030714	79.974208	2280	CUFF.75.1	-
BnaA01g07170D	BnaA01g07170D	=	CUFF.76	CUFF.76.1	100	25.884468	23.662877	28.106060	178.872137	1322	CUFF.76.1	1482
BnaA01g07100D	BnaA01g07100D	j	CUFF.77	CUFF.77.1	100	6.125592	5.654098	6.597086	41.864683	6321	CUFF.77.1	3708
BnaA01g07190D	BnaA01g07190D	j	CUFF.78	CUFF.78.1	100	5.527371	4.983031	6.071711	38.105161	4375	CUFF.78.1	4174
BnaA01g07190D	BnaA01g07190D	j	CUFF.78	CUFF.78.2	21	1.144288	0.850327	1.438249	7.888609	4162	CUFF.78.1	4174
BnaA01g07290D	BnaA01g07290D	=	CUFF.79	CUFF.79.1	100	14.206376	11.444565	16.968187	100.525777	538	CUFF.79.1	625
BnaA01g07280D	BnaA01g07280D	=	CUFF.80	CUFF.80.1	100	15.219391	13.442345	16.996436	104.034281	1008	CUFF.80.1	1120
BnaA01g07320D	BnaA01g07320D	j	CUFF.81	CUFF.81.1	24	1.607931	0.712245	2.503617	10.993380	745	CUFF.81.2	1361
BnaA01g07320D	BnaA01g07320D	j	CUFF.81	CUFF.81.2	100	6.743334	5.169224	8.317445	46.103999	750	CUFF.81.2	1361
BnaA01g07210D	BnaA01g07210D	j	CUFF.82	CUFF.82.1	100	5.140085	4.284831	5.995339	35.574568	1633	CUFF.82.2	1428
BnaA01g07210D	BnaA01g07210D	j	CUFF.82	CUFF.82.2	29	1.498245	1.075026	1.921464	10.369362	2166	CUFF.82.2	1428
BnaA01g07220D	BnaA01g07220D	e	CUFF.83	CUFF.83.1	100	14.608726	13.434771	15.782682	98.541017	1905	CUFF.83.1	1657
BnaA01g07270D	BnaA01g07270D	=	CUFF.84	CUFF.84.1	100	32.605559	30.905911	34.305207	222.391587	1994	CUFF.84.1	1693
-	-	u	CUFF.85	CUFF.85.1	100	1.920390	1.407337	2.433444	12.395484	1413	CUFF.85.1	-
BnaA01g07600D	BnaA01g07600D	j	CUFF.86	CUFF.86.1	13	1.073480	0.748809	1.398151	7.275281	3074	CUFF.86.2	1425
BnaA01g07600D	BnaA01g07600D	j	CUFF.86	CUFF.86.2	100	8.192443	7.412519	8.972367	55.522522	3099	CUFF.86.2	1425
BnaA01g07670D	BnaA01g07670D	e	CUFF.87	CUFF.87.1	100	0.970051	0.638213	1.301888	6.383598	1639	CUFF.87.1	734
BnaA01g07660D	BnaA01g07660D	j	CUFF.88	CUFF.88.1	100	48.778101	44.927085	52.629118	334.989792	962	CUFF.88.1	3229
BnaA01g07610D	BnaA01g07610D	j	CUFF.89	CUFF.89.1	100	8.078275	7.232662	8.923887	55.738467	2359	CUFF.89.1	1994
BnaA01g07620D	BnaA01g07620D	j	CUFF.90	CUFF.90.1	100	37.706323	35.311604	40.101042	260.166034	2037	CUFF.90.1	1967
BnaA01g07360D	BnaA01g07360D	=	CUFF.92	CUFF.92.1	100	95.319594	87.189732	103.449457	650.932440	549	CUFF.93.1	634
BnaA01g07360D	BnaA01g07360D	e	CUFF.93	CUFF.93.1	100	4.942421	3.977093	5.907748	33.751529	1167	CUFF.93.1	634
BnaA01g07420D	BnaA01g07420D	j	CUFF.94	CUFF.94.1	100	1.923366	1.640551	2.206181	13.308237	4393	CUFF.94.1	2951
BnaA01g07430D	BnaA01g07430D	=	CUFF.95	CUFF.95.1	100	19.601200	16.299858	22.902543	135.625493	555	CUFF.95.1	704
BnaA01g07450D	BnaA01g07450D	j	CUFF.96	CUFF.96.1	27	9.560974	8.537481	10.584467	64.631289	2124	CUFF.96.1	716
BnaA01g07450D	BnaA01g07450D	j	CUFF.96	CUFF.96.2	100	35.578664	31.217862	39.939466	240.508444	634	CUFF.96.1	716
BnaA01g07460D	BnaA01g07460D	=	CUFF.97	CUFF.97.1	100	6.113126	4.638125	7.588127	42.008133	806	CUFF.97.2	1072
BnaA01g07460D	BnaA01g07460D	j	CUFF.97	CUFF.97.2	65	3.992563	2.996039	4.989086	27.436062	1050	CUFF.97.2	1072
BnaA01g07470D	BnaA01g07470D	=	CUFF.98	CUFF.98.1	100	89.271486	76.039649	102.503323	608.579265	322	CUFF.98.1	414
BnaA01g07480D	BnaA01g07480D	j	CUFF.99	CUFF.99.1	100	7.473433	6.876832	8.070034	51.090721	4748	CUFF.99.1	4540
-	-	u	CUFF.100	CUFF.100.1	100	12.015285	10.306886	13.723683	80.732500	895	CUFF.100.1	-
BnaA01g07540D	BnaA01g07540D	j	CUFF.101	CUFF.101.1	100	35.316692	32.152276	38.481107	240.737327	954	CUFF.101.1	1120
BnaA01g07330D	BnaA01g07330D	=	CUFF.91	CUFF.91.1	100	10.008768	8.476841	11.540694	67.601038	974	CUFF.91.1	998
BnaA01g07350D	BnaA01g07350D	j	CUFF.102	CUFF.102.1	91	46.450743	43.816474	49.085011	319.940134	2799	CUFF.102.1	1696
BnaA01g08750D	BnaA01g08750D	e	CUFF.103	CUFF.103.1	100	1.446998	1.086518	1.807478	9.765395	2032	CUFF.103.1	2075
BnaA01g08790D	BnaA01g08790D	=	CUFF.104	CUFF.104.1	100	2.195829	1.548352	2.843307	14.633064	1066	CUFF.104.1	885
BnaA01g08770D	BnaA01g08770D	=	CUFF.105	CUFF.105.1	100	7.292009	6.130541	8.453476	49.935157	1084	CUFF.105.1	1231
BnaA01g08820D	BnaA01g08820D	=	CUFF.106	CUFF.106.1	100	2.772860	1.774496	3.771224	19.098635	735	CUFF.107.1	787
BnaA01g08820D	BnaA01g08820D	e	CUFF.107	CUFF.107.1	100	1.012576	0.536196	1.488956	6.974323	1055	CUFF.107.1	787
BnaA01g08760D	BnaA01g08760D	=	CUFF.108	CUFF.108.1	100	2.824268	2.368197	3.280340	19.049544	2545	CUFF.108.1	1434
BnaA01g08760D	BnaA01g08760D	j	CUFF.108	CUFF.108.2	69	1.961364	1.143630	2.779098	13.229299	746	CUFF.108.1	1434
BnaA01g08700D	BnaA01g08700D	j	CUFF.109	CUFF.109.1	17	2.551880	1.943014	3.160746	17.299316	1612	CUFF.109.1	1299
BnaA01g08700D	BnaA01g08700D	=	CUFF.109	CUFF.109.2	100	14.855679	13.236536	16.474822	100.707356	1341	CUFF.109.1	1299
BnaA01g08710D	BnaA01g08710D	=	CUFF.110	CUFF.110.1	100	2.336662	1.837193	2.836130	15.840341	1799	CUFF.110.1	1305
BnaA01g08810D	BnaA01g08810D	j	CUFF.111	CUFF.111.1	40	1.485926	1.105402	1.866451	10.005049	3194	CUFF.111.2	1570
BnaA01g08810D	BnaA01g08810D	=	CUFF.111	CUFF.111.2	100	3.723523	3.182233	4.264812	25.071246	3218	CUFF.111.2	1570
BnaA01g08800D	BnaA01g08800D	=	CUFF.112	CUFF.112.1	100	27.636822	24.592622	30.681023	186.084433	857	CUFF.112.1	690
BnaA01g09290D	BnaA01g09290D	=	CUFF.113	CUFF.113.1	100	1.251941	0.807517	1.696365	8.408776	1542	CUFF.113.2	1539
BnaA01g09290D	BnaA01g09290D	j	CUFF.113	CUFF.113.2	46	0.580023	0.267357	0.892689	3.895776	1643	CUFF.113.2	1539
-	-	u	CUFF.114	CUFF.114.1	100	0.766422	0.403587	1.129258	5.295493	1385	CUFF.114.1	-
-	-	u	CUFF.115	CUFF.115.1	100	0.411793	0.085614	0.737971	2.845227	1146	CUFF.114.1	-
BnaA01g09400D	BnaA01g09400D	j	CUFF.116	CUFF.116.1	100	3.552182	2.710548	4.393816	24.457783	1069	CUFF.116.1	667
BnaA01g09260D	BnaA01g09260D	j	CUFF.117	CUFF.117.1	100	2.622812	2.217038	3.028585	17.906781	3501	CUFF.117.1	2270
BnaA01g09270D	BnaA01g09270D	=	CUFF.118	CUFF.118.1	100	3.965818	3.225573	4.706064	27.075919	1782	CUFF.118.1	1390
BnaA01g09390D	BnaA01g09390D	j	CUFF.119	CUFF.119.1	100	30.525555	26.434494	34.616617	212.381558	540	CUFF.119.1	837
BnaA01g09370D	BnaA01g09370D	=	CUFF.120	CUFF.120.1	100	1.409007	1.090991	1.727024	9.646676	2520	CUFF.120.1	2041
BnaA01g09380D	BnaA01g09380D	=	CUFF.121	CUFF.121.1	100	21.894873	18.520928	25.268818	149.901798	577	CUFF.121.1	631
BnaA01g09500D	BnaA01g09500D	j	CUFF.122	CUFF.122.1	100	4.173665	2.652637	5.694692	27.764936	546	CUFF.122.1	1333
BnaA01g09490D	BnaA01g09490D	e	CUFF.123	CUFF.123.1	100	2.913802	1.696176	4.131429	19.674412	630	CUFF.124.1	720
BnaA01g09490D	BnaA01g09490D	=	CUFF.124	CUFF.124.1	100	3.672782	2.537067	4.808496	24.799149	763	CUFF.124.1	720
BnaA01g09520D	BnaA01g09520D	e	CUFF.125	CUFF.125.1	100	2.986702	2.466784	3.506620	19.871716	1951	CUFF.125.1	1404
BnaA01g09360D	BnaA01g09360D	j	CUFF.126	CUFF.126.1	37	4.502458	3.462316	5.542600	29.891347	1184	CUFF.126.2	1594
BnaA01g09360D	BnaA01g09360D	j	CUFF.126	CUFF.126.2	36	4.418943	3.392951	5.444935	29.336899	1371	CUFF.126.2	1594
BnaA01g09360D	BnaA01g09360D	j	CUFF.126	CUFF.126.3	100	12.240912	10.386248	14.095577	81.266132	1045	CUFF.126.2	1594
BnaA01g09570D	BnaA01g09570D	=	CUFF.127	CUFF.127.1	100	5.129640	4.417947	5.841334	32.743141	1852	CUFF.127.1	1293
BnaA01g09620D	BnaA01g09620D	=	CUFF.128	CUFF.128.1	100	9.140537	7.676880	10.604195	63.084788	908	CUFF.128.1	955
BnaA01g09690D	BnaA01g09690D	e	CUFF.129	CUFF.129.1	100	1.224415	0.486065	1.962765	8.433874	597	CUFF.129.1	1842
BnaA01g09650D	BnaA01g09650D	j	CUFF.130	CUFF.130.1	100	1.960456	1.640589	2.280323	13.233190	3468	CUFF.130.1	3370
BnaA01g09530D	BnaA01g09530D	j	CUFF.132	CUFF.132.1	54	4.681559	3.713375	5.649743	32.025205	1272	CUFF.132.1	1635
BnaA01g09530D	BnaA01g09530D	c	CUFF.132	CUFF.132.2	100	8.633583	7.118491	10.148675	59.059871	996	CUFF.132.1	1635
BnaA01g09660D	BnaA01g09660D	x	CUFF.131	CUFF.131.1	100	1.210678	0.854143	1.567212	8.145106	1792	CUFF.131.1	981
BnaA01g09430D	BnaA01g09430D	j	CUFF.133	CUFF.133.1	100	1.203752	1.008050	1.399453	8.206579	7717	CUFF.133.1	2181
BnaA01g09430D	BnaA01g09430D	j	CUFF.133	CUFF.133.2	59	0.704802	0.542980	0.866625	4.804992	7613	CUFF.133.1	2181
BnaA01g09700D	BnaA01g09700D	=	CUFF.134	CUFF.134.1	100	0.943774	0.472104	1.415444	6.398021	924	CUFF.134.1	1216
BnaA01g09730D	BnaA01g09730D	c	CUFF.135	CUFF.135.1	100	4.317780	3.192573	5.442987	29.378197	795	CUFF.135.1	1632
BnaA01g09730D	BnaA01g09730D	j	CUFF.136	CUFF.136.1	100	15.544570	13.381750	17.707389	106.724916	824	CUFF.136.1	1632
BnaA01g09710D	BnaA01g09710D	j	CUFF.137	CUFF.137.1	100	9.395657	8.224812	10.566502	64.852791	1461	CUFF.137.1	2009
BnaA01g09770D	BnaA01g09770D	j	CUFF.138	CUFF.138.1	100	2.652866	1.844549	3.461183	17.802689	904	CUFF.138.1	1113
BnaA01g09790D	BnaA01g09790D	j	CUFF.139	CUFF.139.1	100	2.617447	1.842584	3.392311	17.628106	1088	CUFF.139.1	1020
BnaA01g09790D	BnaA01g09790D	j	CUFF.139	CUFF.139.2	27	0.716079	0.238244	1.193914	4.822680	1088	CUFF.139.1	1020
BnaA01g09640D	BnaA01g09640D	c	CUFF.140	CUFF.140.1	100	10.797302	9.641185	11.953418	74.567284	1742	CUFF.140.1	2275
BnaA01g09810D	BnaA01g09810D	=	CUFF.141	CUFF.141.1	100	1.542876	1.151545	1.934207	10.541115	1884	CUFF.141.1	1891
BnaA01g09800D	BnaA01g09800D	=	CUFF.142	CUFF.142.1	100	9.507879	7.608292	11.407467	65.907938	708	CUFF.142.1	1111
BnaA01g09540D	BnaA01g09540D	=	CUFF.143	CUFF.143.1	100	40.880683	35.112144	46.649223	285.051837	461	CUFF.143.1	759
BnaA01g09550D	BnaA01g09550D	=	CUFF.144	CUFF.144.1	81	0.781722	0.558898	1.004546	5.458065	2947	CUFF.144.1	673
BnaA01g09550D	BnaA01g09550D	j	CUFF.144	CUFF.144.2	100	0.966959	0.305753	1.628164	6.751405	717	CUFF.144.1	673
BnaA01g09740D	BnaA01g09740D	j	CUFF.145	CUFF.145.1	32	2.638867	1.957588	3.320145	18.126019	1706	CUFF.145.3	1764
BnaA01g09740D	BnaA01g09740D	j	CUFF.145	CUFF.145.2	100	8.152922	6.959724	9.346120	56.001319	1513	CUFF.145.3	1764
BnaA01g09740D	BnaA01g09740D	j	CUFF.145	CUFF.145.3	22	1.790429	1.221035	2.359822	12.298214	1771	CUFF.145.3	1764
BnaA01g09760D	BnaA01g09760D	j	CUFF.146	CUFF.146.1	56	3.956659	2.792775	5.120542	27.106653	1077	CUFF.146.1	1047
BnaA01g09760D	BnaA01g09760D	j	CUFF.146	CUFF.146.2	70	4.915946	3.705192	6.126699	33.678627	1075	CUFF.146.1	1047
BnaA01g09760D	BnaA01g09760D	j	CUFF.146	CUFF.146.3	100	7.059380	5.587139	8.531621	48.363069	1066	CUFF.146.1	1047
BnaA01g09820D	BnaA01g09820D	j	CUFF.147	CUFF.147.1	21	0.547427	0.329311	0.765543	3.731455	3540	CUFF.147.1	3297
BnaA01g09820D	BnaA01g09820D	=	CUFF.147	CUFF.147.2	100	2.656057	2.256984	3.055130	18.104618	3533	CUFF.147.1	3297
BnaA01g09890D	BnaA01g09890D	p	CUFF.148	CUFF.148.1	100	0.597512	0.286124	0.908900	3.870906	1217	CUFF.148.1	1944
BnaA01g09830D	BnaA01g09830D	=	CUFF.149	CUFF.149.1	100	8.814749	7.933092	9.696406	60.241976	2397	CUFF.149.1	2587
BnaA01g09860D	BnaA01g09860D	j	CUFF.150	CUFF.150.1	100	15.583424	14.344615	16.822233	106.619204	2434	CUFF.150.1	2398
BnaA01g09900D	BnaA01g09900D	=	CUFF.151	CUFF.151.1	100	24.048464	22.592689	25.504239	161.649267	2012	CUFF.151.1	2022
BnaA01g09910D	BnaA01g09910D	j	CUFF.152	CUFF.152.1	61	1.402373	0.993852	1.810894	9.667645	2580	CUFF.152.2	2685
BnaA01g09910D	BnaA01g09910D	j	CUFF.152	CUFF.152.2	39	0.910364	0.599077	1.221651	6.275842	2794	CUFF.152.2	2685
BnaA01g09910D	BnaA01g09910D	=	CUFF.152	CUFF.152.3	100	2.305355	1.827994	2.782716	15.892593	2668	CUFF.152.2	2685
BnaA01g09870D	BnaA01g09870D	j	CUFF.153	CUFF.153.1	62	3.075576	2.353114	3.798038	20.969171	1757	CUFF.153.2	1189
BnaA01g09870D	BnaA01g09870D	j	CUFF.153	CUFF.153.2	100	4.980825	4.131317	5.830333	33.959091	1871	CUFF.153.2	1189
BnaA01g09880D	BnaA01g09880D	=	CUFF.154	CUFF.154.1	100	15.467894	13.109590	17.826197	105.459563	809	CUFF.154.1	799
BnaA01g09930D	BnaA01g09930D	=	CUFF.155	CUFF.155.1	100	5.498586	4.730583	6.266589	37.264546	1860	CUFF.155.1	2145
BnaA01g09920D	BnaA01g09920D	j	CUFF.156	CUFF.156.1	34	2.532149	1.707708	3.356590	17.128490	1282	CUFF.156.2	1331
BnaA01g09920D	BnaA01g09920D	j	CUFF.156	CUFF.156.2	100	7.529644	6.308072	8.751215	50.933587	1307	CUFF.156.2	1331
BnaA01g09890D	BnaA01g09890D	j	CUFF.157	CUFF.157.1	100	16.435189	14.963097	17.907281	109.356261	1763	CUFF.157.1	1944
BnaA01g09940D	BnaA01g09940D	j	CUFF.158	CUFF.158.1	25	3.875111	2.535051	5.215172	26.073837	905	CUFF.158.2	991
BnaA01g09940D	BnaA01g09940D	=	CUFF.158	CUFF.158.2	13	2.021958	1.182404	2.861511	13.604820	1015	CUFF.158.2	991
BnaA01g09940D	BnaA01g09940D	j	CUFF.158	CUFF.158.3	100	15.745255	13.420262	18.070248	105.942561	888	CUFF.158.2	991
BnaA01g10790D	BnaA01g10790D	=	CUFF.165	CUFF.165.1	100	12.596904	11.422014	13.771795	85.029468	1669	CUFF.165.1	1203
BnaA01g10780D	BnaA01g10780D	j	CUFF.168	CUFF.168.1	100	44.063928	40.412700	47.715155	302.395587	942	CUFF.168.1	1749
BnaA01g10760D	BnaA01g10760D	j	CUFF.170	CUFF.170.1	56	5.014553	4.261957	5.767150	34.235975	2455	CUFF.170.3	4492
BnaA01g10760D	BnaA01g10760D	j	CUFF.170	CUFF.170.2	100	8.971441	7.937919	10.004963	61.250925	2153	CUFF.170.3	4492
BnaA01g10760D	BnaA01g10760D	j	CUFF.170	CUFF.170.3	19	1.665247	1.287616	2.042878	11.369178	2930	CUFF.170.3	4492
BnaA01g10760D	BnaA01g10760D	j	CUFF.171	CUFF.171.1	100	5.099980	4.304904	5.895055	35.330592	1507	CUFF.171.1	4492
BnaA01g06740D	BnaA01g06740D	j	CUFF.159	CUFF.159.1	100	0.776253	0.361575	1.190930	5.409790	970	CUFF.159.1	984
BnaA01g06750D	BnaA01g06750D	=	CUFF.160	CUFF.160.1	100	17.555833	15.467979	19.643687	121.262758	1003	CUFF.161.1	1129
BnaA01g06750D	BnaA01g06750D	e	CUFF.161	CUFF.161.1	100	2.069308	1.419012	2.719603	14.293252	1269	CUFF.161.1	1129
BnaA01g06760D	BnaA01g06760D	=	CUFF.162	CUFF.162.1	100	17.694614	15.765963	19.623265	120.471845	1146	CUFF.162.1	1154
BnaA01g06760D	BnaA01g06760D	e	CUFF.163	CUFF.163.1	100	4.126102	2.809349	5.442854	28.092111	719	CUFF.162.1	1154
BnaA01g06770D	BnaA01g06770D	o	CUFF.164	CUFF.164.1	100	0.701965	0.326972	1.076958	4.642540	1046	CUFF.164.1	1542
BnaA01g06780D	BnaA01g06780D	j	CUFF.166	CUFF.166.1	100	22.025614	19.906703	24.144525	151.732882	1332	CUFF.166.1	1333
BnaA01g06780D	BnaA01g06780D	c	CUFF.166	CUFF.166.2	83	18.327069	15.696368	20.957770	126.253873	848	CUFF.166.1	1333
BnaA01g06800D	BnaA01g06800D	j	CUFF.167	CUFF.167.1	49	2.500982	2.046834	2.955130	16.700706	2498	CUFF.167.1	2513
BnaA01g06800D	BnaA01g06800D	c	CUFF.167	CUFF.167.2	100	5.064260	4.283473	5.845046	33.817403	1787	CUFF.167.1	2513
BnaA01g06810D	BnaA01g06810D	j	CUFF.169	CUFF.169.1	14	2.133172	1.594108	2.672235	14.721182	2218	CUFF.169.2	2180
BnaA01g06810D	BnaA01g06810D	=	CUFF.169	CUFF.169.2	100	15.110437	13.816026	16.404848	104.278294	2254	CUFF.169.2	2180
BnaA01g06820D	BnaA01g06820D	j	CUFF.172	CUFF.172.1	100	138.632541	132.284285	144.980798	947.994382	3347	CUFF.172.1	3285
BnaA01g06820D	BnaA01g06820D	c	CUFF.172	CUFF.172.2	31	42.490666	39.462390	45.518942	290.558858	1897	CUFF.172.1	3285
BnaA01g06850D	BnaA01g06850D	j	CUFF.173	CUFF.173.1	100	3.513062	3.011048	4.015076	24.215501	3583	CUFF.173.3	4270
BnaA01g06850D	BnaA01g06850D	j	CUFF.173	CUFF.173.2	98	3.459137	2.938209	3.980065	23.843795	3559	CUFF.173.3	4270
BnaA01g06850D	BnaA01g06850D	j	CUFF.173	CUFF.173.3	36	1.276672	0.951309	1.602035	8.800087	3709	CUFF.173.3	4270
BnaA01g06860D	BnaA01g06860D	j	CUFF.174	CUFF.174.1	22	0.387711	0.249544	0.525878	2.686017	5848	CUFF.174.2	5721
BnaA01g06860D	BnaA01g06860D	=	CUFF.174	CUFF.174.2	100	1.740873	1.493276	1.988471	12.060559	5859	CUFF.174.2	5721
BnaA01g06870D	BnaA01g06870D	j	CUFF.175	CUFF.175.1	100	1.569864	1.162838	1.976891	11.013528	2260	CUFF.175.2	1215
BnaA01g06870D	BnaA01g06870D	=	CUFF.175	CUFF.175.2	40	0.620626	0.343128	0.898124	4.354059	2482	CUFF.175.2	1215
BnaA01g08850D	BnaA01g08850D	e	CUFF.176	CUFF.176.1	100	9.732881	8.902967	10.562794	67.261765	3221	CUFF.176.1	1878
BnaA01g08850D	BnaA01g08850D	=	CUFF.177	CUFF.177.1	100	76.706393	72.313644	81.099142	530.100759	1558	CUFF.176.1	1878
BnaA01g08890D	BnaA01g08890D	e	CUFF.178	CUFF.178.1	100	4.122791	2.958361	5.287221	27.790918	746	CUFF.179.1	2126
BnaA01g08890D	BnaA01g08890D	j	CUFF.179	CUFF.179.1	100	8.462600	7.403779	9.521420	57.044707	1583	CUFF.179.1	2126
BnaA01g08900D	BnaA01g08900D	j	CUFF.180	CUFF.180.1	22	1.283629	0.898921	1.668337	8.756018	2423	CUFF.180.1	2559
BnaA01g08900D	BnaA01g08900D	j	CUFF.180	CUFF.180.2	100	5.794848	5.056267	6.533428	39.528392	2365	CUFF.180.1	2559
BnaA01g08910D	BnaA01g08910D	=	CUFF.181	CUFF.181.1	100	25.206266	22.275087	28.137445	174.362932	862	CUFF.181.1	863
BnaA01g08910D	BnaA01g08910D	j	CUFF.181	CUFF.181.2	28	7.147272	5.392187	8.902356	49.440850	838	CUFF.181.1	863
BnaA01g08920D	BnaA01g08920D	e	CUFF.182	CUFF.182.1	100	1.617093	0.901353	2.332832	11.207387	789	CUFF.182.1	666
BnaA01g08920D	BnaA01g08920D	=	CUFF.183	CUFF.183.1	100	28.565694	24.017041	33.114348	197.976783	485	CUFF.182.1	666
BnaA01g08930D	BnaA01g08930D	j	CUFF.184	CUFF.184.1	100	0.762759	0.585546	0.939972	5.185836	5859	CUFF.184.3	2249
BnaA01g08930D	BnaA01g08930D	j	CUFF.184	CUFF.184.2	64	0.484430	0.328388	0.640472	3.293540	5805	CUFF.184.3	2249
BnaA01g08930D	BnaA01g08930D	j	CUFF.184	CUFF.184.3	89	0.681237	0.510333	0.852140	4.631586	6118	CUFF.184.3	2249
BnaA01g08940D	BnaA01g08940D	=	CUFF.185	CUFF.185.1	100	0.768045	0.535491	1.000599	5.221777	3656	CUFF.185.1	3243
BnaA01g08950D	BnaA01g08950D	j	CUFF.186	CUFF.186.1	100	6.136681	5.382753	6.890608	42.177560	2203	CUFF.186.1	2478
BnaA01g08950D	BnaA01g08950D	e	CUFF.187	CUFF.187.1	100	2.929837	2.278505	3.581170	20.136844	1473	CUFF.186.1	2478
BnaA01g08990D	BnaA01g08990D	c	CUFF.188	CUFF.188.1	100	4.098671	1.254013	6.943328	27.918219	321	CUFF.188.1	2234
BnaA01g09030D	BnaA01g09030D	=	CUFF.189	CUFF.189.1	100	7.862262	6.498378	9.226146	53.230006	956	CUFF.189.1	973
BnaA01g09040D	BnaA01g09040D	j	CUFF.190	CUFF.190.1	100	1.336367	0.954019	1.718715	9.055896	2095	CUFF.190.1	3012
BnaA01g09040D	BnaA01g09040D	j	CUFF.190	CUFF.190.2	87	1.157268	0.713912	1.600624	7.842231	1584	CUFF.190.1	3012
BnaA01g09040D	BnaA01g09040D	j	CUFF.191	CUFF.191.1	83	1.113739	0.742839	1.484640	7.632125	1871	CUFF.191.1	3012
BnaA01g09040D	BnaA01g09040D	j	CUFF.191	CUFF.191.2	78	1.041652	0.346314	1.736990	7.138133	721	CUFF.191.1	3012
BnaA01g09040D	BnaA01g09040D	j	CUFF.191	CUFF.191.3	100	1.337538	0.726555	1.948521	9.165750	1015	CUFF.191.1	3012
BnaA01g09110D	BnaA01g09110D	=	CUFF.192	CUFF.192.1	67	0.941240	0.513544	1.368937	6.600189	1671	CUFF.192.1	1019
BnaA01g09110D	BnaA01g09110D	j	CUFF.192	CUFF.192.2	100	1.396237	0.913534	1.878940	9.790730	1671	CUFF.192.1	1019
BnaA01g09120D	BnaA01g09120D	=	CUFF.193	CUFF.193.1	100	12.320842	9.506409	15.135276	86.396522	531	CUFF.193.1	538
BnaA01g09130D	BnaA01g09130D	j	CUFF.194	CUFF.194.1	100	1.412931	1.030920	1.794942	9.970698	1995	CUFF.194.2	2038
BnaA01g09130D	BnaA01g09130D	j	CUFF.194	CUFF.194.2	15	0.205082	0.025881	0.384283	1.447212	2021	CUFF.194.2	2038
BnaA01g09140D	BnaA01g09140D	o	CUFF.195	CUFF.195.1	100	16.031975	14.494704	17.569246	107.804788	1560	CUFF.195.1	717
BnaA01g09160D	BnaA01g09160D	o	CUFF.196	CUFF.196.1	100	0.597844	0.330480	0.865209	3.778723	1538	CUFF.196.1	720
BnaA01g09180D	BnaA01g09180D	=	CUFF.197	CUFF.197.1	100	4.873447	2.922307	6.824587	33.363588	446	CUFF.197.1	465
BnaA01g09200D	BnaA01g09200D	o	CUFF.198	CUFF.198.1	100	12.417355	9.597222	15.237487	88.824372	495	CUFF.198.1	384
BnaA01g09210D	BnaA01g09210D	=	CUFF.199	CUFF.199.1	100	3.735094	2.741055	4.729132	26.016999	854	CUFF.199.1	675
BnaA01g09220D	BnaA01g09220D	j	CUFF.200	CUFF.200.1	100	2.957071	2.378623	3.535518	20.413164	1708	CUFF.200.1	1721
BnaA01g09240D	BnaA01g09240D	=	CUFF.201	CUFF.201.1	100	1.140495	0.714407	1.566583	7.944470	1280	CUFF.201.1	1372
BnaA01g09250D	BnaA01g09250D	j	CUFF.202	CUFF.202.1	100	6.723284	5.031524	8.415044	45.665642	632	CUFF.202.1	836
BnaA01g12860D	BnaA01g12860D	=	CUFF.203	CUFF.203.1	100	0.923418	0.461709	1.385127	5.838036	918	CUFF.203.1	893
BnaA01g12890D	BnaA01g12890D	=	CUFF.204	CUFF.204.1	100	206.771158	198.982324	214.559991	1410.450467	776	CUFF.204.1	937
-	-	u	CUFF.205	CUFF.205.1	100	2.602009	1.527540	3.676478	17.064992	713	CUFF.205.1	-
-	-	u	CUFF.206	CUFF.206.1	100	9.394696	7.009926	11.779465	61.614085	545	CUFF.205.1	-
BnaA01g13390D	BnaA01g13390D	j	CUFF.207	CUFF.207.1	100	0.872630	0.469801	1.275459	5.979695	1133	CUFF.207.1	1471
BnaA01g13430D	BnaA01g13430D	o	CUFF.208	CUFF.208.1	100	2.667992	0.898246	4.437737	19.058694	389	CUFF.208.1	1383
BnaA01g13370D	BnaA01g13370D	=	CUFF.209	CUFF.209.1	100	7.183339	5.186209	9.180469	50.963536	551	CUFF.209.1	585
BnaA01g13400D	BnaA01g13400D	j	CUFF.210	CUFF.210.1	100	8.836779	7.999772	9.673787	60.378142	2214	CUFF.210.1	2163
-	-	u	CUFF.211	CUFF.211.1	100	10.104080	7.500625	12.707536	70.195423	490	CUFF.211.1	-
BnaA01g13510D	BnaA01g13510D	=	CUFF.212	CUFF.212.1	100	10.629875	8.937648	12.322103	71.866940	823	CUFF.212.1	729
BnaA01g13480D	BnaA01g13480D	j	CUFF.213	CUFF.213.1	75	2.006060	1.366114	2.646006	13.767764	1500	CUFF.213.2	1508
BnaA01g13480D	BnaA01g13480D	j	CUFF.213	CUFF.213.2	100	2.680379	2.016423	3.344335	18.395671	1627	CUFF.213.2	1508
BnaA01g13530D	BnaA01g13530D	j	CUFF.214	CUFF.214.1	43	2.769304	2.065723	3.472885	18.937179	1714	CUFF.214.1	1172
BnaA01g13530D	BnaA01g13530D	j	CUFF.214	CUFF.214.2	100	6.498076	5.478907	7.517244	44.435431	1593	CUFF.214.1	1172
BnaA01g13540D	BnaA01g13540D	j	CUFF.215	CUFF.215.1	100	2.124882	1.512176	2.737588	14.231524	1232	CUFF.215.1	1382
BnaA01g13540D	BnaA01g13540D	c	CUFF.215	CUFF.215.2	85	1.809836	0.897054	2.722618	12.121485	673	CUFF.215.1	1382
BnaA01g13550D	BnaA01g13550D	=	CUFF.216	CUFF.216.1	100	9.772625	8.245157	11.300092	66.123708	899	CUFF.216.1	694
BnaA01g13610D	BnaA01g13610D	=	CUFF.218	CUFF.218.1	100	3.505898	2.368530	4.643265	23.315092	674	CUFF.218.1	762
BnaA01g13580D	BnaA01g13580D	c	CUFF.217	CUFF.217.1	100	1.669679	1.292258	2.047100	11.703433	2163	CUFF.217.1	2391
BnaA01g13620D	BnaA01g13620D	=	CUFF.219	CUFF.219.1	100	3.690578	3.121008	4.260149	24.736755	2028	CUFF.219.1	1636
BnaA01g13560D	BnaA01g13560D	=	CUFF.220	CUFF.220.1	100	6.269323	5.643174	6.895473	43.192539	2714	CUFF.220.1	2799
BnaA01g13570D	BnaA01g13570D	j	CUFF.222	CUFF.222.1	100	0.427112	0.169554	0.684670	2.989450	1242	CUFF.222.1	1683
BnaA01g13650D	BnaA01g13650D	j	CUFF.221	CUFF.221.1	18	0.432384	0.157033	0.707736	2.923917	1340	CUFF.221.1	2643
BnaA01g13650D	BnaA01g13650D	=	CUFF.221	CUFF.221.2	100	2.354766	1.619817	3.089716	15.923663	999	CUFF.221.1	2643
BnaA01g13630D	BnaA01g13630D	j	CUFF.223	CUFF.223.1	16	1.273496	0.810108	1.736884	8.544706	1638	CUFF.223.1	1435
BnaA01g13630D	BnaA01g13630D	=	CUFF.223	CUFF.223.2	100	7.990499	6.926844	9.054155	53.613415	1573	CUFF.223.1	1435
BnaA01g13530D	BnaA01g13530D	p	CUFF.224	CUFF.224.1	100	153.945369	145.567703	162.323034	1034.222718	1060	CUFF.224.1	1172
BnaA01g13470D	BnaA01g13470D	=	CUFF.225	CUFF.225.1	100	31.071854	29.086416	33.057293	211.099235	2372	CUFF.225.1	2341
BnaA01g13770D	BnaA01g13770D	=	CUFF.226	CUFF.226.1	100	10.590099	8.486447	12.693750	72.776276	622	CUFF.226.1	569
BnaA01g13820D	BnaA01g13820D	=	CUFF.227	CUFF.227.1	100	0.530439	0.273138	0.787739	3.470721	1484	CUFF.227.1	1149
BnaA01g13780D	BnaA01g13780D	j	CUFF.228	CUFF.228.1	100	1.025232	0.746964	1.303500	7.065673	2410	CUFF.228.1	1878
BnaA01g13790D	BnaA01g13790D	x	CUFF.229	CUFF.229.1	100	16.199605	12.644130	19.755079	111.644085	459	CUFF.229.1	795
BnaA01g13800D	BnaA01g13800D	c	CUFF.230	CUFF.230.1	100	6.437459	5.618377	7.256541	44.068675	1939	CUFF.230.1	2153
BnaA01g15600D	BnaA01g15600D	=	CUFF.231	CUFF.231.1	100	3.837349	3.242128	4.432570	26.208071	1925	CUFF.231.1	2030
BnaA01g15610D	BnaA01g15610D	=	CUFF.232	CUFF.232.1	100	2.026779	1.408658	2.644900	14.406329	1077	CUFF.232.1	1013
BnaA01g15620D	BnaA01g15620D	=	CUFF.233	CUFF.233.1	100	4.604198	3.817476	5.390919	32.022250	1400	CUFF.233.1	1262
BnaA01g15560D	BnaA01g15560D	=	CUFF.234	CUFF.234.1	100	17.278527	15.315265	19.241788	119.828572	1064	CUFF.234.1	1207
BnaA01g15590D	BnaA01g15590D	=	CUFF.235	CUFF.235.1	100	5.374162	4.733146	6.015178	36.732600	2584	CUFF.235.1	2589
BnaA01g15660D	BnaA01g15660D	e	CUFF.236	CUFF.236.1	100	0.804502	0.587692	1.021312	5.526559	2928	CUFF.236.1	390
BnaA01g15500D	BnaA01g15500D	j	CUFF.237	CUFF.237.1	100	10.735750	9.462572	12.008927	73.833894	1285	CUFF.237.1	1187
BnaA01g15510D	BnaA01g15510D	=	CUFF.238	CUFF.238.1	100	22.028163	19.450683	24.605644	149.965397	847	CUFF.238.1	1015
BnaA01g15520D	BnaA01g15520D	=	CUFF.239	CUFF.239.1	100	1.910658	0.636886	3.184430	13.786054	429	CUFF.239.1	135
BnaA01g15540D	BnaA01g15540D	e	CUFF.240	CUFF.240.1	100	6.021127	4.707684	7.334570	41.470820	947	CUFF.241.1	1200
BnaA01g15540D	BnaA01g15540D	j	CUFF.241	CUFF.241.1	100	25.750271	23.557591	27.942951	177.356325	1386	CUFF.241.1	1200
BnaA01g15630D	BnaA01g15630D	=	CUFF.242	CUFF.242.1	100	14.588618	13.158398	16.018838	100.688999	1613	CUFF.242.1	1852
BnaA01g15640D	BnaA01g15640D	c	CUFF.243	CUFF.243.1	100	1.549691	0.990752	2.108629	10.454103	1054	CUFF.243.1	1740
BnaA01g13670D	BnaA01g13670D	e	CUFF.244	CUFF.244.1	100	26.775100	24.306802	29.243398	184.005249	1211	CUFF.245.2	3844
BnaA01g13670D	BnaA01g13670D	j	CUFF.245	CUFF.245.1	36	28.754585	26.342762	31.166407	197.608765	1969	CUFF.245.2	3844
BnaA01g13670D	BnaA01g13670D	=	CUFF.245	CUFF.245.2	100	79.066184	74.890250	83.242118	543.362778	2469	CUFF.245.2	3844
BnaA01g13690D	BnaA01g13690D	=	CUFF.246	CUFF.246.1	100	10.305829	8.671218	11.940440	69.782011	845	CUFF.246.1	836
BnaA01g13700D	BnaA01g13700D	e	CUFF.247	CUFF.247.1	100	4.691090	3.747363	5.634818	31.996088	1474	CUFF.247.1	1391
BnaA01g13700D	BnaA01g13700D	=	CUFF.248	CUFF.248.1	100	5.633626	4.451026	6.816226	38.424755	1203	CUFF.247.1	1391
BnaA01g13710D	BnaA01g13710D	j	CUFF.249	CUFF.249.1	100	2.500754	1.927186	3.074321	16.672398	1451	CUFF.249.1	1507
BnaA01g13740D	BnaA01g13740D	j	CUFF.250	CUFF.250.1	100	2.596200	2.103364	3.089035	17.342226	1903	CUFF.250.1	1686
BnaA01g13760D	BnaA01g13760D	i	CUFF.251	CUFF.251.1	100	2.474248	1.101782	3.846714	16.813192	451	CUFF.251.1	2673
BnaA01g13760D	BnaA01g13760D	j	CUFF.252	CUFF.252.1	97	3.789940	2.851209	4.728672	25.725364	1046	CUFF.252.2	2673
BnaA01g13760D	BnaA01g13760D	j	CUFF.252	CUFF.252.2	100	3.901924	3.368531	4.435317	26.485486	2732	CUFF.252.2	2673
-	-	u	CUFF.253	CUFF.253.1	100	1.413100	0.500679	2.325521	9.990173	523	CUFF.253.1	-
-	-	u	CUFF.254	CUFF.254.1	100	1.387940	0.735597	2.040283	9.500431	792	CUFF.254.1	-
BnaA01g16460D	BnaA01g16460D	=	CUFF.255	CUFF.255.1	100	1.138852	0.726904	1.550799	7.622499	1349	CUFF.255.1	1164
BnaA01g16470D	BnaA01g16470D	o	CUFF.256	CUFF.256.1	100	5.296524	4.274077	6.318971	36.388250	1037	CUFF.256.1	1215
BnaA01g16490D	BnaA01g16490D	=	CUFF.257	CUFF.257.1	100	4.486915	3.527147	5.446683	31.250748	1053	CUFF.257.1	1012
BnaA01g16620D	BnaA01g16620D	=	CUFF.258	CUFF.258.1	100	7.869819	3.783289	11.956349	52.653089	311	CUFF.258.1	592
BnaA01g16630D	BnaA01g16630D	j	CUFF.259	CUFF.259.1	19	1.790276	0.978385	2.602168	12.229179	908	CUFF.259.1	884
BnaA01g16630D	BnaA01g16630D	=	CUFF.259	CUFF.259.2	100	9.262006	7.560163	10.963849	63.267730	894	CUFF.259.1	884
BnaA01g16630D	BnaA01g16630D	j	CUFF.259	CUFF.259.3	19	1.733274	0.822079	2.644470	11.839804	834	CUFF.259.1	884
BnaA01g16450D	BnaA01g16450D	j	CUFF.260	CUFF.260.1	12	6.353966	4.634228	8.073705	43.066267	873	CUFF.260.1	1030
BnaA01g16450D	BnaA01g16450D	=	CUFF.260	CUFF.260.2	100	53.769777	49.059336	58.480219	364.443785	793	CUFF.260.1	1030
BnaA01g16640D	BnaA01g16640D	=	CUFF.261	CUFF.261.1	100	17.095033	15.076070	19.113996	117.709791	1003	CUFF.261.1	918
BnaA01g16870D	BnaA01g16870D	j	CUFF.262	CUFF.262.1	21	0.448899	0.210143	0.687654	3.036887	1894	CUFF.262.1	1719
BnaA01g16870D	BnaA01g16870D	j	CUFF.262	CUFF.262.2	100	2.186478	1.635260	2.737696	14.791945	1600	CUFF.262.1	1719
BnaA01g16870D	BnaA01g16870D	c	CUFF.262	CUFF.262.3	95	2.074982	0.990884	3.159080	14.037653	653	CUFF.262.1	1719
-	-	u	CUFF.263	CUFF.263.1	100	5.731078	4.321078	7.141078	39.639164	708	CUFF.263.1	-
BnaA01g16940D	BnaA01g16940D	=	CUFF.265	CUFF.265.1	100	0.898673	0.400179	1.397168	4.817057	808	CUFF.265.1	938
BnaA01g16960D	BnaA01g16960D	=	CUFF.267	CUFF.267.1	100	1.084607	0.542304	1.626911	7.049298	819	CUFF.267.1	840
BnaA01g16970D	BnaA01g16970D	=	CUFF.271	CUFF.271.1	100	5.624692	4.625207	6.624177	39.124416	1228	CUFF.271.1	942
BnaA01g16970D	BnaA01g16970D	e	CUFF.272	CUFF.272.1	100	1.160098	0.662515	1.657680	8.069446	1186	CUFF.271.1	942
BnaA01g16990D	BnaA01g16990D	=	CUFF.275	CUFF.275.1	100	2.297616	1.554654	3.040577	15.828246	1050	CUFF.276.1	1026
BnaA01g16990D	BnaA01g16990D	e	CUFF.276	CUFF.276.1	100	0.697513	0.282854	1.112172	4.805158	1233	CUFF.276.1	1026
BnaA01g17000D	BnaA01g17000D	c	CUFF.279	CUFF.279.1	100	1.027883	0.514177	1.541588	7.119602	869	CUFF.279.1	1179
BnaA01g17010D	BnaA01g17010D	o	CUFF.280	CUFF.280.1	100	20.245422	16.928301	23.562542	140.875702	535	CUFF.280.1	948
BnaA01g16510D	BnaA01g16510D	j	CUFF.264	CUFF.264.1	100	1.308377	0.974182	1.642572	8.951057	2604	CUFF.264.1	1290
BnaA01g16510D	BnaA01g16510D	j	CUFF.264	CUFF.264.2	40	0.528389	0.281713	0.775064	3.614890	2604	CUFF.264.1	1290
BnaA01g16520D	BnaA01g16520D	c	CUFF.266	CUFF.266.1	100	1.315840	0.874081	1.757600	9.002118	1507	CUFF.266.1	2277
BnaA01g16520D	BnaA01g16520D	c	CUFF.268	CUFF.268.1	100	1.617024	1.063868	2.170180	10.790042	1084	CUFF.268.1	2277
BnaA01g16530D	BnaA01g16530D	j	CUFF.269	CUFF.269.1	100	14.172821	12.552735	15.792906	96.356588	1378	CUFF.269.1	1049
BnaA01g16530D	BnaA01g16530D	x	CUFF.270	CUFF.270.1	100	12.019843	9.059478	14.980207	81.719163	603	CUFF.270.1	1049
BnaA01g16540D	BnaA01g16540D	e	CUFF.277	CUFF.277.1	100	0.857898	0.330022	1.385773	5.894778	816	CUFF.278.1	2305
BnaA01g16540D	BnaA01g16540D	=	CUFF.278	CUFF.278.1	100	3.922377	2.950564	4.894189	26.951394	942	CUFF.278.1	2305
BnaA01g16560D	BnaA01g16560D	=	CUFF.281	CUFF.281.1	100	14.146607	12.387456	15.905758	97.678522	1059	CUFF.281.1	1513
BnaA01g16570D	BnaA01g16570D	e	CUFF.282	CUFF.282.1	100	9.189393	7.547653	10.831133	59.983428	779	CUFF.282.1	432
BnaA01g16600D	BnaA01g16600D	=	CUFF.283	CUFF.283.1	100	2.591584	2.046298	3.136870	18.029393	1676	CUFF.283.1	2090
BnaA01g17040D	BnaA01g17040D	=	CUFF.286	CUFF.286.1	100	8.510881	5.454068	11.567695	57.646981	387	CUFF.286.1	508
BnaA01g17020D	BnaA01g17020D	o	CUFF.287	CUFF.287.1	100	62.789955	57.966200	67.613711	431.062753	847	CUFF.287.1	1997
BnaA01g17050D	BnaA01g17050D	=	CUFF.292	CUFF.292.1	100	10.124790	9.147731	11.101849	69.222345	1903	CUFF.292.1	1860
BnaA01g17060D	BnaA01g17060D	j	CUFF.293	CUFF.293.1	100	2.329407	1.190822	3.467993	16.167935	695	CUFF.293.2	1598
BnaA01g17060D	BnaA01g17060D	j	CUFF.293	CUFF.293.2	29	0.665380	0.300209	1.030551	4.618265	1578	CUFF.293.2	1598
BnaA01g17060D	BnaA01g17060D	=	CUFF.293	CUFF.293.3	64	1.484227	0.988836	1.979619	10.301715	1578	CUFF.293.2	1598
-	-	u	CUFF.294	CUFF.294.1	35	0.786676	0.300541	1.272812	5.417638	904	CUFF.294.2	-
-	-	u	CUFF.294	CUFF.294.2	38	0.862217	0.348337	1.376096	5.937866	1000	CUFF.294.2	-
-	-	u	CUFF.294	CUFF.294.3	100	2.272550	1.065946	3.479154	15.650470	602	CUFF.294.2	-
BnaA01g17070D	BnaA01g17070D	=	CUFF.295	CUFF.295.1	100	2.662487	1.981421	3.343554	18.317849	1176	CUFF.295.1	810
-	-	u	CUFF.296	CUFF.296.1	100	3.387725	2.451557	4.323893	23.435806	859	CUFF.296.1	-
BnaA01g17090D	BnaA01g17090D	=	CUFF.298	CUFF.298.1	100	3.937247	3.286294	4.588201	26.513823	1684	CUFF.298.1	1284
BnaA01g16650D	BnaA01g16650D	j	CUFF.284	CUFF.284.1	100	12.199088	11.379137	13.019039	82.618818	4820	CUFF.284.1	1559
BnaA01g16710D	BnaA01g16710D	j	CUFF.285	CUFF.285.1	47	0.828461	0.449339	1.207583	5.545075	1600	CUFF.285.2	2682
BnaA01g16710D	BnaA01g16710D	=	CUFF.285	CUFF.285.2	100	1.764932	1.397212	2.132653	11.813088	2636	CUFF.285.2	2682
BnaA01g16720D	BnaA01g16720D	x	CUFF.288	CUFF.288.1	100	2.319389	1.721771	2.917007	15.052242	1675	CUFF.288.1	1465
BnaA01g16720D	BnaA01g16720D	j	CUFF.289	CUFF.289.1	65	3.724052	2.814186	4.633919	24.168147	1248	CUFF.289.1	1465
BnaA01g16720D	BnaA01g16720D	=	CUFF.289	CUFF.289.2	100	5.739281	4.202940	7.275621	37.246462	724	CUFF.289.1	1465
BnaA01g16730D	BnaA01g16730D	j	CUFF.291	CUFF.291.1	100	1.354624	0.778902	1.930346	9.585279	933	CUFF.291.1	666
BnaA01g16750D	BnaA01g16750D	x	CUFF.297	CUFF.297.1	100	7.602797	6.298550	8.907044	51.856551	1144	CUFF.297.1	1887
BnaA01g16750D	BnaA01g16750D	j	CUFF.299	CUFF.299.1	100	2.032958	1.617470	2.448445	13.866236	2707	CUFF.299.1	1887
BnaA01g17100D	BnaA01g17100D	=	CUFF.300	CUFF.300.1	100	1.441336	0.797482	2.085190	9.795614	812	CUFF.300.1	902
BnaA01g17120D	BnaA01g17120D	=	CUFF.301	CUFF.301.1	100	9.408599	8.273388	10.543809	63.372283	1396	CUFF.301.1	1077
BnaA01g17130D	BnaA01g17130D	j	CUFF.302	CUFF.302.1	17	0.545485	0.262611	0.828358	3.635477	2212	CUFF.302.1	2182
BnaA01g17130D	BnaA01g17130D	=	CUFF.302	CUFF.302.2	100	3.181125	2.626365	3.735886	21.201151	2212	CUFF.302.1	2182
BnaA01g16780D	BnaA01g16780D	j	CUFF.306	CUFF.306.1	100	140.309279	131.592935	149.025624	951.737591	770	CUFF.306.1	2366
BnaA01g16800D	BnaA01g16800D	=	CUFF.307	CUFF.307.1	100	0.838378	0.463444	1.213311	4.808900	1169	CUFF.307.1	291
BnaA01g16830D	BnaA01g16830D	c	CUFF.308	CUFF.308.1	100	2.630123	1.287081	3.973164	18.418684	479	CUFF.308.1	2048
BnaA01g16850D	BnaA01g16850D	=	CUFF.309	CUFF.309.1	100	15.223478	13.171901	17.275055	104.286610	879	CUFF.309.1	942
BnaA01g16860D	BnaA01g16860D	=	CUFF.310	CUFF.310.1	100	101.004884	89.113141	112.896626	701.194090	371	CUFF.310.1	505
BnaA01g17210D	BnaA01g17210D	=	CUFF.315	CUFF.315.1	100	4.135473	1.641689	6.629256	24.896683	341	CUFF.315.1	171
-	-	u	CUFF.317	CUFF.317.1	49	0.704328	0.198003	1.210653	4.873529	931	CUFF.317.1	-
-	-	u	CUFF.317	CUFF.317.2	100	1.448391	0.697909	2.198872	10.021998	794	CUFF.317.1	-
BnaA01g17280D	BnaA01g17280D	c	CUFF.316	CUFF.316.1	100	2.561619	1.226654	3.896585	18.348041	475	CUFF.316.1	1334
BnaA01g17290D	BnaA01g17290D	e	CUFF.318	CUFF.318.1	100	14.316219	11.209030	17.423407	96.903747	481	CUFF.318.1	315
BnaA01g17330D	BnaA01g17330D	=	CUFF.319	CUFF.319.1	100	0.565877	0.362608	0.769146	3.845408	2358	CUFF.319.1	1425
-	-	u	CUFF.320	CUFF.320.1	100	17.055082	15.436155	18.674010	114.748721	1267	CUFF.320.1	-
-	-	u	CUFF.321	CUFF.321.1	100	1.458768	0.596528	2.321008	9.512133	573	CUFF.321.1	-
BnaA01g17350D	BnaA01g17350D	=	CUFF.323	CUFF.323.1	100	35.862217	30.607088	41.117346	239.619923	455	CUFF.323.1	761
BnaA01g17810D	BnaA01g17810D	e	CUFF.336	CUFF.336.1	100	2.255726	1.791999	2.719452	15.737944	1871	CUFF.336.1	1164
BnaA01g17780D	BnaA01g17780D	c	CUFF.338	CUFF.338.1	100	1.322898	0.625934	2.019862	9.083004	799	CUFF.338.2	722
BnaA01g17780D	BnaA01g17780D	j	CUFF.338	CUFF.338.2	68	0.894544	0.315755	1.473334	6.141932	818	CUFF.338.2	722
BnaA01g17790D	BnaA01g17790D	j	CUFF.339	CUFF.339.1	100	2.894132	1.600666	4.187599	19.575744	530	CUFF.339.1	847
BnaA01g17860D	BnaA01g17860D	=	CUFF.342	CUFF.342.1	100	4.755086	4.094412	5.415759	31.560374	1974	CUFF.342.1	2006
BnaA01g17910D	BnaA01g17910D	=	CUFF.345	CUFF.345.1	100	5.929889	5.138461	6.721318	40.512876	1756	CUFF.345.1	1528
BnaA01g17890D	BnaA01g17890D	=	CUFF.348	CUFF.348.1	100	7.416615	6.061164	8.772066	51.318466	1147	CUFF.348.2	1201
BnaA01g17890D	BnaA01g17890D	j	CUFF.348	CUFF.348.2	28	2.112461	1.388505	2.836416	14.616942	1222	CUFF.348.2	1201
BnaA01g17890D	BnaA01g17890D	j	CUFF.348	CUFF.348.3	80	5.958639	4.266749	7.650529	41.230158	774	CUFF.348.2	1201
BnaA01g18130D	BnaA01g18130D	e	CUFF.349	CUFF.349.1	100	1.108656	0.768047	1.449265	7.488187	1743	CUFF.349.1	1395
BnaA01g08330D	BnaA01g08330D	j	CUFF.303	CUFF.303.1	100	9.079467	7.847642	10.311292	61.272722	1576	CUFF.303.2	1874
BnaA01g08330D	BnaA01g08330D	j	CUFF.303	CUFF.303.2	71	6.421503	5.482622	7.360384	43.335467	1900	CUFF.303.2	1874
BnaA01g08340D	BnaA01g08340D	e	CUFF.304	CUFF.304.1	100	1.075612	0.634293	1.516931	7.268436	1381	CUFF.304.1	1005
BnaA01g08340D	BnaA01g08340D	j	CUFF.305	CUFF.305.1	100	3.868595	3.080301	4.656888	26.141979	1364	CUFF.304.1	1005
BnaA01g08350D	BnaA01g08350D	e	CUFF.311	CUFF.311.1	100	291.349145	275.110535	307.587754	1976.053043	643	CUFF.312.1	1679
BnaA01g08350D	BnaA01g08350D	j	CUFF.312	CUFF.312.1	100	405.809912	387.486069	424.133755	2752.374344	1398	CUFF.312.1	1679
BnaA01g08360D	BnaA01g08360D	=	CUFF.313	CUFF.313.1	100	14.742133	12.338271	17.145994	100.994633	789	CUFF.314.1	1199
BnaA01g08360D	BnaA01g08360D	j	CUFF.313	CUFF.313.2	60	8.783946	6.804316	10.763576	60.176599	783	CUFF.314.1	1199
BnaA01g08360D	BnaA01g08360D	e	CUFF.314	CUFF.314.1	100	5.989147	4.960672	7.017622	41.030136	1218	CUFF.314.1	1199
BnaA01g08440D	BnaA01g08440D	j	CUFF.322	CUFF.322.1	100	39.663778	37.445775	41.881782	270.633686	3025	CUFF.322.1	3022
BnaA01g08450D	BnaA01g08450D	e	CUFF.324	CUFF.324.1	100	4.516247	2.821632	6.210862	30.908689	517	CUFF.325.1	759
BnaA01g08450D	BnaA01g08450D	=	CUFF.325	CUFF.325.1	100	17.599868	14.820138	20.379599	120.451532	640	CUFF.325.1	759
BnaA01g08480D	BnaA01g08480D	j	CUFF.326	CUFF.326.1	100	2.650334	2.089586	3.211083	18.157567	1970	CUFF.326.1	2171
BnaA01g08480D	BnaA01g08480D	e	CUFF.327	CUFF.327.1	100	2.208194	1.443303	2.973085	15.128444	1193	CUFF.326.1	2171
BnaA01g08500D	BnaA01g08500D	c	CUFF.328	CUFF.328.1	100	1.601930	1.125578	2.078283	10.953686	1525	CUFF.328.2	5437
BnaA01g08500D	BnaA01g08500D	j	CUFF.328	CUFF.328.2	98	1.564601	1.343014	1.786189	10.698437	5890	CUFF.328.2	5437
BnaA01g08510D	BnaA01g08510D	j	CUFF.329	CUFF.329.1	70	1.243669	0.494110	1.993229	8.493936	733	CUFF.329.2	688
BnaA01g08510D	BnaA01g08510D	j	CUFF.329	CUFF.329.2	100	1.770583	0.894411	2.646755	12.092616	739	CUFF.329.2	688
BnaA01g08520D	BnaA01g08520D	j	CUFF.330	CUFF.330.1	16	0.405561	0.161663	0.649458	2.856479	1890	CUFF.330.1	1691
BnaA01g08520D	BnaA01g08520D	j	CUFF.330	CUFF.330.2	100	2.477206	1.947411	3.007001	17.447673	1815	CUFF.330.1	1691
BnaA01g08530D	BnaA01g08530D	=	CUFF.331	CUFF.331.1	100	21.495407	19.409174	23.581639	142.243293	1198	CUFF.331.1	1263
BnaA01g08540D	BnaA01g08540D	=	CUFF.332	CUFF.332.1	100	26.250688	23.664898	28.836479	179.324076	1000	CUFF.332.1	1478
BnaA01g08550D	BnaA01g08550D	e	CUFF.334	CUFF.334.1	100	7.826420	6.525472	9.127369	50.182394	1214	CUFF.334.1	589
BnaA01g08550D	BnaA01g08550D	=	CUFF.335	CUFF.335.1	100	47.470900	43.412889	51.528911	304.379685	878	CUFF.334.1	589
BnaA01g08560D	BnaA01g08560D	j	CUFF.337	CUFF.337.1	100	2.535316	1.972892	3.097740	16.853925	1619	CUFF.337.1	1795
BnaA01g08560D	BnaA01g08560D	c	CUFF.337	CUFF.337.2	53	1.349989	0.499830	2.200147	8.974269	646	CUFF.337.1	1795
BnaA01g08610D	BnaA01g08610D	j	CUFF.343	CUFF.343.1	17	3.259911	2.489893	4.029929	22.017506	1511	CUFF.344.1	939
BnaA01g08610D	BnaA01g08610D	=	CUFF.343	CUFF.343.2	100	18.743953	16.867823	20.620082	126.597055	1369	CUFF.344.1	939
BnaA01g08610D	BnaA01g08610D	e	CUFF.344	CUFF.344.1	100	1.453270	1.049084	1.857455	9.815415	2238	CUFF.344.1	939
BnaA01g08620D	BnaA01g08620D	e	CUFF.346	CUFF.346.1	100	10.319750	9.031287	11.608214	71.139612	1349	CUFF.346.1	1473
BnaA01g08630D	BnaA01g08630D	j	CUFF.347	CUFF.347.1	29	5.946846	4.690768	7.202923	40.225402	1031	CUFF.347.1	1275
BnaA01g08630D	BnaA01g08630D	=	CUFF.347	CUFF.347.2	100	20.217589	17.609176	22.826003	136.754962	828	CUFF.347.1	1275
BnaA01g08640D	BnaA01g08640D	e	CUFF.350	CUFF.350.1	100	5.534674	4.663575	6.405773	37.824267	1570	CUFF.350.1	1293
BnaA01g08640D	BnaA01g08640D	=	CUFF.351	CUFF.351.1	100	7.814918	5.849200	9.780637	53.407584	635	CUFF.350.1	1293
BnaA01g08680D	BnaA01g08680D	=	CUFF.352	CUFF.352.1	100	23.306366	20.963274	25.649458	157.023491	1053	CUFF.352.1	1133
-	-	u	CUFF.353	CUFF.353.1	100	0.812578	0.485396	1.139760	5.578188	1482	CUFF.353.1	-
-	-	u	CUFF.354	CUFF.354.1	100	0.960762	0.381401	1.540124	5.477357	692	CUFF.354.1	-
BnaA01g18230D	BnaA01g18230D	o	CUFF.355	CUFF.355.1	100	1.407123	0.653673	2.160572	9.787123	660	CUFF.355.2	441
BnaA01g18230D	BnaA01g18230D	o	CUFF.355	CUFF.355.2	41	0.572239	0.275172	0.869306	3.980160	1350	CUFF.355.2	441
BnaA01g18230D	BnaA01g18230D	o	CUFF.355	CUFF.355.3	34	0.476830	0.163712	0.789948	3.316550	1109	CUFF.355.2	441
-	-	u	CUFF.356	CUFF.356.1	100	1.844529	1.257338	2.431720	12.747044	1096	CUFF.356.1	-
BnaA01g18270D	BnaA01g18270D	=	CUFF.357	CUFF.357.1	100	1.715291	0.680931	2.749650	12.496470	497	CUFF.357.1	1810
BnaA01g18280D	BnaA01g18280D	j	CUFF.359	CUFF.359.1	15	0.206747	0.000000	0.414841	1.387588	1773	CUFF.359.2	1848
BnaA01g18280D	BnaA01g18280D	j	CUFF.359	CUFF.359.2	100	1.420695	1.014426	1.826965	9.535036	1803	CUFF.359.2	1848
BnaA01g18160D	BnaA01g18160D	=	CUFF.358	CUFF.358.1	100	37.686015	35.370102	40.001928	258.260374	2258	CUFF.358.1	2416
BnaA01g18340D	BnaA01g18340D	e	CUFF.360	CUFF.360.1	100	0.550998	0.334062	0.767934	3.803988	2066	CUFF.360.1	3379
BnaA01g18320D	BnaA01g18320D	j	CUFF.361	CUFF.361.1	100	5.939786	5.288733	6.590838	40.625244	2815	CUFF.361.1	1884
BnaA01g18340D	BnaA01g18340D	j	CUFF.362	CUFF.362.1	100	22.785962	19.733015	25.838909	159.659435	677	CUFF.362.1	3379
BnaA01g18350D	BnaA01g18350D	=	CUFF.363	CUFF.363.1	100	7.233639	5.566367	8.900910	49.300369	677	CUFF.363.1	686
BnaA01g18650D	BnaA01g18650D	=	CUFF.367	CUFF.367.1	100	19.135702	17.649312	20.622091	131.621567	1607	CUFF.367.1	1470
BnaA01g18670D	BnaA01g18670D	e	CUFF.375	CUFF.375.1	100	3.790090	3.192688	4.387492	25.744135	1885	CUFF.375.1	1207
-	-	u	CUFF.376	CUFF.376.1	100	0.993435	0.462737	1.524132	6.814544	813	CUFF.376.1	-
BnaA01g18680D	BnaA01g18680D	=	CUFF.377	CUFF.377.1	100	3.463886	2.386522	4.541250	24.276567	718	CUFF.377.1	294
BnaA01g18690D	BnaA01g18690D	j	CUFF.380	CUFF.380.1	77	2.981731	2.433261	3.530201	19.939719	1940	CUFF.380.1	1910
BnaA01g18690D	BnaA01g18690D	c	CUFF.380	CUFF.380.2	100	3.871538	2.073565	5.669511	25.890123	474	CUFF.380.1	1910
BnaA01g18710D	BnaA01g18710D	x	CUFF.381	CUFF.381.1	100	0.670783	0.225836	1.115730	4.586942	825	CUFF.381.1	1179
BnaA01g18730D	BnaA01g18730D	j	CUFF.387	CUFF.387.1	85	1.757875	1.452759	2.062991	12.104433	4788	CUFF.387.1	7711
BnaA01g18730D	BnaA01g18730D	c	CUFF.387	CUFF.387.2	100	2.071036	1.679364	2.462708	14.260810	3595	CUFF.387.1	7711
BnaA01g18730D	BnaA01g18730D	o	CUFF.389	CUFF.389.1	100	1.692578	1.292336	2.092820	11.392826	1910	CUFF.389.1	7711
BnaA01g18740D	BnaA01g18740D	=	CUFF.393	CUFF.393.1	100	1.334358	0.821475	1.847241	8.475342	1073	CUFF.393.1	876
BnaA01g18760D	BnaA01g18760D	=	CUFF.398	CUFF.398.1	100	1.814342	0.982139	2.646546	12.607049	665	CUFF.398.1	543
BnaA01g18770D	BnaA01g18770D	j	CUFF.399	CUFF.399.1	100	4.757175	4.153090	5.361261	32.396768	2543	CUFF.399.1	2485
BnaA01g17930D	BnaA01g17930D	=	CUFF.370	CUFF.370.1	100	13.538270	11.484451	15.592089	92.197296	859	CUFF.370.1	942
BnaA01g17930D	BnaA01g17930D	j	CUFF.370	CUFF.370.2	17	2.323880	1.311077	3.336683	15.825911	859	CUFF.370.1	942
BnaA01g17950D	BnaA01g17950D	=	CUFF.371	CUFF.371.1	100	12.002722	10.366739	13.638705	80.888257	1027	CUFF.371.1	1346
BnaA01g17960D	BnaA01g17960D	e	CUFF.372	CUFF.372.1	100	8.073264	7.031033	9.115494	54.540945	1440	CUFF.372.1	933
BnaA01g17980D	BnaA01g17980D	j	CUFF.379	CUFF.379.1	17	1.073646	0.492696	1.654596	7.325531	1003	CUFF.379.2	1121
BnaA01g17980D	BnaA01g17980D	=	CUFF.379	CUFF.379.2	100	6.175809	4.983919	7.367699	42.137802	1026	CUFF.379.2	1121
BnaA01g17990D	BnaA01g17990D	j	CUFF.382	CUFF.382.1	54	4.511690	3.409359	5.614020	30.627325	1164	CUFF.382.1	1918
BnaA01g17990D	BnaA01g17990D	j	CUFF.382	CUFF.382.2	100	8.432388	7.028858	9.835917	57.242743	1162	CUFF.382.1	1918
BnaA01g18000D	BnaA01g18000D	=	CUFF.384	CUFF.384.1	100	0.923749	0.488002	1.359496	6.541425	1001	CUFF.384.1	826
BnaA01g18010D	BnaA01g18010D	=	CUFF.388	CUFF.388.1	100	18.082890	16.511048	19.654732	122.004043	1734	CUFF.388.1	1694
BnaA01g18030D	BnaA01g18030D	=	CUFF.390	CUFF.390.1	100	10.263378	8.213333	12.313422	69.246320	654	CUFF.390.1	888
BnaA01g18040D	BnaA01g18040D	j	CUFF.394	CUFF.394.1	100	2.100181	1.648209	2.552154	14.783579	1936	CUFF.394.1	1997
BnaA01g18070D	BnaA01g18070D	j	CUFF.396	CUFF.396.1	100	3.299676	2.576704	4.022649	22.367233	1283	CUFF.396.1	1288
BnaA01g18090D	BnaA01g18090D	j	CUFF.397	CUFF.397.1	100	6.985075	5.942022	8.028127	47.471978	1401	CUFF.397.1	1200
BnaA01g18090D	BnaA01g18090D	j	CUFF.397	CUFF.397.2	59	4.087326	2.582047	5.592605	27.778294	630	CUFF.397.1	1200
BnaA01g18120D	BnaA01g18120D	j	CUFF.400	CUFF.400.1	100	1.861659	1.142535	2.580782	12.741710	953	CUFF.400.2	375
BnaA01g18120D	BnaA01g18120D	j	CUFF.400	CUFF.400.2	64	1.182843	0.592841	1.772844	8.095703	1025	CUFF.400.2	375
BnaA01g18120D	BnaA01g18120D	j	CUFF.400	CUFF.400.3	65	1.218496	0.586497	1.850495	8.339725	967	CUFF.400.2	375
BnaA01g18120D	BnaA01g18120D	e	CUFF.401	CUFF.401.1	100	0.945492	0.431064	1.459920	6.471208	886	CUFF.400.2	375
BnaA01g18860D	BnaA01g18860D	=	CUFF.408	CUFF.408.1	100	7.864330	6.876305	8.852354	53.265977	1672	CUFF.408.1	1817
BnaA01g12900D	BnaA01g12900D	=	CUFF.333	CUFF.333.1	100	39.483839	36.923501	42.044177	272.529509	1839	CUFF.333.1	1909
BnaA01g13000D	BnaA01g13000D	=	CUFF.340	CUFF.340.1	100	3.378790	2.256728	4.500852	23.077543	688	CUFF.340.1	768
BnaA01g13010D	BnaA01g13010D	j	CUFF.341	CUFF.341.1	100	1.133443	0.658405	1.608482	8.031802	1032	CUFF.341.1	1488
BnaA01g13020D	BnaA01g13020D	j	CUFF.364	CUFF.364.1	64	45.768023	42.315614	49.220433	317.462813	1371	CUFF.365.1	1119
BnaA01g13020D	BnaA01g13020D	j	CUFF.364	CUFF.364.2	27	19.253647	16.923934	21.583359	133.549941	1275	CUFF.365.1	1119
BnaA01g13020D	BnaA01g13020D	j	CUFF.364	CUFF.364.3	100	71.522620	66.390012	76.655228	496.105588	1137	CUFF.365.1	1119
BnaA01g13010D	BnaA01g13010D	e	CUFF.365	CUFF.365.1	100	8.230328	7.415396	9.045261	57.088399	2685	CUFF.365.1	1488
BnaA01g13030D	BnaA01g13030D	j	CUFF.366	CUFF.366.1	100	4.229293	3.418389	5.040197	29.398354	1323	CUFF.366.1	1161
BnaA01g13040D	BnaA01g13040D	j	CUFF.368	CUFF.368.1	100	38.308087	35.042054	41.574120	265.686190	1053	CUFF.368.1	1236
BnaA01g13060D	BnaA01g13060D	j	CUFF.369	CUFF.369.1	100	5.387211	4.207255	6.567167	36.609906	887	CUFF.369.1	525
BnaA01g13080D	BnaA01g13080D	j	CUFF.373	CUFF.373.1	100	19.146215	16.946936	21.345494	130.990176	976	CUFF.373.1	1185
BnaA01g13080D	BnaA01g13080D	x	CUFF.374	CUFF.374.1	100	4.019947	3.326836	4.713058	27.502748	1711	CUFF.374.1	1185
BnaA01g13090D	BnaA01g13090D	j	CUFF.378	CUFF.378.1	18	0.408347	0.140874	0.675821	2.735709	1920	CUFF.378.1	1929
BnaA01g13090D	BnaA01g13090D	j	CUFF.378	CUFF.378.2	100	2.276630	1.770322	2.782937	15.252206	1920	CUFF.378.1	1929
BnaA01g13130D	BnaA01g13130D	j	CUFF.383	CUFF.383.1	100	1.922071	1.430604	2.413537	13.120016	1542	CUFF.383.1	1714
BnaA01g13160D	BnaA01g13160D	e	CUFF.385	CUFF.385.1	100	0.673840	0.279319	1.068362	4.764424	927	CUFF.385.1	817
BnaA01g13170D	BnaA01g13170D	e	CUFF.386	CUFF.386.1	100	26.531881	24.564974	28.498788	182.258845	1314	CUFF.386.1	1156
BnaA01g13220D	BnaA01g13220D	j	CUFF.391	CUFF.391.1	16	0.216546	0.056226	0.376865	1.497058	2744	CUFF.391.1	3394
BnaA01g13220D	BnaA01g13220D	c	CUFF.391	CUFF.391.2	100	1.332478	1.013180	1.651776	9.211904	2660	CUFF.391.1	3394
BnaA01g13220D	BnaA01g13220D	j	CUFF.392	CUFF.392.1	100	1.604354	1.229575	1.979132	10.997203	2121	CUFF.392.1	3394
BnaA01g13300D	BnaA01g13300D	=	CUFF.395	CUFF.395.1	100	4.079599	3.417805	4.741394	28.121294	1689	CUFF.395.1	807
BnaA01g13310D	BnaA01g13310D	=	CUFF.402	CUFF.402.1	100	130.716695	122.887733	138.545657	869.598495	891	CUFF.402.1	1160
BnaA01g13310D	BnaA01g13310D	e	CUFF.403	CUFF.403.1	100	51.050467	44.174933	57.926001	339.615450	446	CUFF.402.1	1160
BnaA01g13320D	BnaA01g13320D	e	CUFF.404	CUFF.404.1	100	2.622459	1.952275	3.292643	17.869509	1560	CUFF.405.1	2881
BnaA01g13320D	BnaA01g13320D	j	CUFF.405	CUFF.405.1	100	9.891875	8.932766	10.850984	67.403510	2443	CUFF.405.1	2881
BnaA01g13330D	BnaA01g13330D	j	CUFF.406	CUFF.406.1	86	8.604352	7.514714	9.693990	58.212230	1622	CUFF.406.1	1793
BnaA01g13330D	BnaA01g13330D	c	CUFF.406	CUFF.406.2	100	9.981691	7.829382	12.134000	67.530535	673	CUFF.406.1	1793
BnaA01g13340D	BnaA01g13340D	j	CUFF.407	CUFF.407.1	100	6.567455	5.640743	7.494167	45.203991	1569	CUFF.407.1	1602
BnaA01g18870D	BnaA01g18870D	=	CUFF.409	CUFF.409.1	100	6.246088	4.748883	7.743293	43.438138	695	CUFF.409.1	435
-	-	u	CUFF.410	CUFF.410.1	100	1.542303	1.179535	1.905070	10.612510	3127	CUFF.410.1	-
-	-	u	CUFF.411	CUFF.411.1	71	0.836219	0.538301	1.134137	5.753983	2801	CUFF.410.1	-
-	-	u	CUFF.411	CUFF.411.2	100	1.183907	0.835521	1.532293	8.146407	2808	CUFF.410.1	-
BnaA01g18990D	BnaA01g18990D	=	CUFF.412	CUFF.412.1	100	2.511623	1.957880	3.065366	16.742748	1530	CUFF.412.1	1627
BnaA01g19000D	BnaA01g19000D	j	CUFF.413	CUFF.413.1	86	2.089471	1.420913	2.758030	14.469591	1355	CUFF.413.3	1065
BnaA01g19000D	BnaA01g19000D	j	CUFF.413	CUFF.413.2	68	1.647925	1.144423	2.151428	11.411885	1580	CUFF.413.3	1065
BnaA01g19000D	BnaA01g19000D	j	CUFF.413	CUFF.413.3	100	2.427607	1.840047	3.015166	16.811178	1778	CUFF.413.3	1065
BnaA01g19010D	BnaA01g19010D	c	CUFF.414	CUFF.414.1	100	1.514269	0.604307	2.424231	10.192810	556	CUFF.414.1	868
BnaA01g19020D	BnaA01g19020D	j	CUFF.415	CUFF.415.1	25	0.682174	0.307288	1.057060	4.599269	1623	CUFF.415.2	1551
BnaA01g19020D	BnaA01g19020D	j	CUFF.415	CUFF.415.2	100	2.676668	2.071413	3.281923	18.046307	1626	CUFF.415.2	1551
BnaA01g19040D	BnaA01g19040D	=	CUFF.417	CUFF.417.1	100	38.656720	35.311758	42.001681	263.249527	954	CUFF.417.1	1028
-	-	u	CUFF.418	CUFF.418.1	100	1.315106	0.741740	1.888472	8.856428	895	CUFF.418.1	-
-	-	u	CUFF.419	CUFF.419.1	100	1.792012	1.324976	2.259047	12.286456	1582	CUFF.419.1	-
BnaA01g19090D	BnaA01g19090D	j	CUFF.422	CUFF.422.1	34	0.573907	0.195809	0.952006	4.006994	1347	CUFF.422.1	1439
BnaA01g19090D	BnaA01g19090D	j	CUFF.422	CUFF.422.2	100	1.682934	1.108230	2.257637	11.750158	1347	CUFF.422.1	1439
BnaA01g19090D	BnaA01g19090D	j	CUFF.422	CUFF.422.3	80	1.345451	0.605387	2.085515	9.393869	858	CUFF.422.1	1439
BnaA01g18880D	BnaA01g18880D	j	CUFF.416	CUFF.416.1	100	10.526708	9.034393	12.019022	70.436441	1175	CUFF.416.1	1369
BnaA01g18880D	BnaA01g18880D	j	CUFF.416	CUFF.416.2	27	2.890382	2.012838	3.767927	19.340164	1175	CUFF.416.1	1369
BnaA01g18920D	BnaA01g18920D	e	CUFF.420	CUFF.420.1	100	5.293814	4.326100	6.261528	36.540580	1192	CUFF.420.1	792
BnaA01g18920D	BnaA01g18920D	=	CUFF.421	CUFF.421.1	100	42.605347	32.858781	52.351913	294.083644	305	CUFF.420.1	792
BnaA01g18930D	BnaA01g18930D	j	CUFF.423	CUFF.423.1	71	1.782367	1.378266	2.186468	12.257950	2204	CUFF.423.1	2116
BnaA01g18930D	BnaA01g18930D	j	CUFF.423	CUFF.423.2	76	1.906739	0.890007	2.923472	13.113300	655	CUFF.423.1	2116
BnaA01g18930D	BnaA01g18930D	j	CUFF.423	CUFF.423.3	100	2.511407	1.823770	3.199045	17.271812	1252	CUFF.423.1	2116
BnaA01g18940D	BnaA01g18940D	c	CUFF.424	CUFF.424.1	100	4.030502	3.066771	4.994232	26.839843	961	CUFF.424.1	1333
BnaA01g18950D	BnaA01g18950D	e	CUFF.425	CUFF.425.1	100	1.171877	0.756987	1.586766	7.803740	1356	CUFF.425.1	1002
BnaA01g18960D	BnaA01g18960D	j	CUFF.426	CUFF.426.1	100	3.335751	2.738325	3.933176	22.847662	1807	CUFF.426.1	2029
BnaA01g18970D	BnaA01g18970D	j	CUFF.427	CUFF.427.1	59	0.995424	0.767298	1.223551	6.817992	5780	CUFF.427.1	4683
BnaA01g18970D	BnaA01g18970D	j	CUFF.427	CUFF.427.2	100	1.691179	1.408225	1.974133	11.583446	5479	CUFF.427.1	4683
BnaA01g19120D	BnaA01g19120D	=	CUFF.428	CUFF.428.1	100	5.437794	4.575304	6.300284	37.362129	1376	CUFF.428.1	1245
-	-	u	CUFF.430	CUFF.430.1	100	4.657093	1.578190	7.735996	32.994997	317	CUFF.430.1	-
BnaA01g18800D	BnaA01g18800D	j	CUFF.429	CUFF.429.1	100	23.803196	20.973438	26.632953	164.010124	878	CUFF.429.2	1032
BnaA01g18800D	BnaA01g18800D	j	CUFF.429	CUFF.429.2	89	21.137851	19.360366	22.915335	145.645214	1746	CUFF.429.2	1032
BnaA01g18810D	BnaA01g18810D	j	CUFF.431	CUFF.431.1	100	0.584927	0.223097	0.946757	3.513184	988	CUFF.431.1	1032
BnaA01g19710D	BnaA01g19710D	=	CUFF.440	CUFF.440.1	100	7.232987	6.010389	8.455585	49.685263	996	CUFF.440.1	1181
BnaA01g19700D	BnaA01g19700D	=	CUFF.441	CUFF.441.1	100	7.769899	6.418643	9.121155	53.521583	1030	CUFF.441.2	1019
BnaA01g19700D	BnaA01g19700D	j	CUFF.441	CUFF.441.2	19	1.477984	0.841436	2.114531	10.180830	1106	CUFF.441.2	1019
BnaA01g19790D	BnaA01g19790D	j	CUFF.448	CUFF.448.1	82	3.660906	3.220880	4.100933	25.243546	3716	CUFF.448.1	3736
BnaA01g19790D	BnaA01g19790D	c	CUFF.448	CUFF.448.2	100	4.465402	3.553264	5.377540	30.790892	1213	CUFF.448.1	3736
BnaA01g19750D	BnaA01g19750D	c	CUFF.447	CUFF.447.1	100	23.321830	21.164729	25.478932	157.738261	1032	CUFF.447.1	1322
BnaA01g19810D	BnaA01g19810D	e	CUFF.451	CUFF.451.1	100	2.815430	2.390830	3.240030	19.406234	2901	CUFF.451.1	3037
-	-	u	CUFF.454	CUFF.454.1	97	1.988800	0.862109	3.115492	13.633117	596	CUFF.454.2	-
-	-	u	CUFF.454	CUFF.454.2	94	1.927443	1.049928	2.804959	13.212518	771	CUFF.454.2	-
-	-	u	CUFF.454	CUFF.454.3	100	2.044543	0.976678	3.112409	14.015230	681	CUFF.454.2	-
-	-	u	CUFF.455	CUFF.455.1	100	5.807917	4.709521	6.906312	40.268182	996	CUFF.455.1	-
BnaA01g19870D	BnaA01g19870D	=	CUFF.457	CUFF.457.1	100	3.244977	2.690503	3.799451	22.160172	1875	CUFF.457.1	1987
BnaA01g19860D	BnaA01g19860D	c	CUFF.458	CUFF.458.1	100	19.081564	15.680286	22.482843	129.363104	526	CUFF.458.1	763
BnaA01g18360D	BnaA01g18360D	j	CUFF.432	CUFF.432.1	100	8.454658	7.660910	9.248405	57.737817	2862	CUFF.432.1	2976
BnaA01g18370D	BnaA01g18370D	j	CUFF.433	CUFF.433.1	34	2.141840	1.236309	3.047370	14.341333	792	CUFF.433.3	378
BnaA01g18370D	BnaA01g18370D	j	CUFF.433	CUFF.433.2	100	6.308173	1.500875	11.115471	42.238276	292	CUFF.433.3	378
BnaA01g18370D	BnaA01g18370D	j	CUFF.433	CUFF.433.3	24	1.512710	0.725949	2.299470	10.128805	796	CUFF.433.3	378
BnaA01g18380D	BnaA01g18380D	=	CUFF.434	CUFF.434.1	100	12.948462	10.546282	15.350643	88.009255	625	CUFF.435.1	970
BnaA01g18380D	BnaA01g18380D	e	CUFF.435	CUFF.435.1	100	1.110301	0.608467	1.612135	7.546591	954	CUFF.435.1	970
BnaA01g18390D	BnaA01g18390D	=	CUFF.436	CUFF.436.1	100	0.974042	0.744718	1.203367	6.583635	3591	CUFF.436.1	748
BnaA01g18390D	BnaA01g18390D	o	CUFF.437	CUFF.437.1	100	13.855322	11.611830	16.098815	93.649329	797	CUFF.436.1	748
BnaA01g18390D	BnaA01g18390D	o	CUFF.437	CUFF.437.2	18	2.559866	1.528761	3.590972	17.302360	923	CUFF.436.1	748
BnaA01g18410D	BnaA01g18410D	j	CUFF.438	CUFF.438.1	100	2.881452	2.170344	3.592561	19.793235	1256	CUFF.438.1	1360
BnaA01g18410D	BnaA01g18410D	c	CUFF.438	CUFF.438.2	85	2.437995	1.335567	3.540424	16.747045	634	CUFF.438.1	1360
-	-	u	CUFF.439	CUFF.439.1	100	1.706979	0.907624	2.506333	10.823626	682	CUFF.439.1	-
BnaA01g18430D	BnaA01g18430D	j	CUFF.442	CUFF.442.1	100	12.744063	10.996090	14.492036	87.531681	1083	CUFF.442.1	1269
BnaA01g18430D	BnaA01g18430D	j	CUFF.442	CUFF.442.2	24	3.076841	2.072884	4.080797	21.133058	1066	CUFF.442.1	1269
BnaA01g18450D	BnaA01g18450D	j	CUFF.443	CUFF.443.1	100	7.880281	6.870898	8.889664	53.967997	1762	CUFF.443.2	2904
BnaA01g18450D	BnaA01g18450D	j	CUFF.443	CUFF.443.2	15	1.153724	0.845930	1.461518	7.901264	2860	CUFF.443.2	2904
BnaA01g18450D	BnaA01g18450D	j	CUFF.443	CUFF.443.3	15	1.158008	0.814067	1.501948	7.930600	2859	CUFF.443.2	2904
BnaA01g18460D	BnaA01g18460D	=	CUFF.444	CUFF.444.1	100	1.835865	1.168933	2.502798	12.651548	915	CUFF.444.1	981
BnaA01g18470D	BnaA01g18470D	=	CUFF.445	CUFF.445.1	100	0.966965	0.464853	1.469077	6.325565	888	CUFF.445.1	1176
BnaA01g18480D	BnaA01g18480D	j	CUFF.446	CUFF.446.1	100	3.881945	3.385708	4.378181	26.616791	3015	CUFF.446.1	2968
BnaA01g18500D	BnaA01g18500D	e	CUFF.449	CUFF.449.1	100	2.066880	1.495716	2.638044	14.001811	1247	CUFF.449.1	441
BnaA01g18530D	BnaA01g18530D	c	CUFF.450	CUFF.450.1	100	4.451427	3.726923	5.175931	30.330898	1556	CUFF.450.1	1648
BnaA01g18540D	BnaA01g18540D	o	CUFF.452	CUFF.452.1	100	20.438775	18.596011	22.281538	137.853369	1720	CUFF.453.1	2845
BnaA01g18540D	BnaA01g18540D	c	CUFF.453	CUFF.453.1	100	5.393631	4.457805	6.329456	36.378411	2016	CUFF.453.1	2845
-	-	u	CUFF.456	CUFF.456.1	52	0.852613	0.435952	1.269275	5.763127	1419	CUFF.456.1	-
-	-	u	CUFF.456	CUFF.456.2	36	0.579175	0.203606	0.954745	3.914858	1410	CUFF.456.1	-
-	-	u	CUFF.456	CUFF.456.3	49	0.797384	0.364623	1.230144	5.389808	1323	CUFF.456.1	-
-	-	u	CUFF.456	CUFF.456.4	100	1.627128	1.014025	2.240231	10.998354	1314	CUFF.456.1	-
BnaA01g18610D	BnaA01g18610D	p	CUFF.459	CUFF.459.1	100	3.304980	1.389612	5.220348	24.109753	384	CUFF.459.1	660
BnaA01g18620D	BnaA01g18620D	e	CUFF.463	CUFF.463.1	100	0.958201	0.586503	1.329899	6.686415	1772	CUFF.463.1	852
BnaA01g18620D	BnaA01g18620D	j	CUFF.464	CUFF.464.1	14	0.436901	0.158272	0.715530	3.048736	1659	CUFF.463.1	852
BnaA01g18620D	BnaA01g18620D	=	CUFF.464	CUFF.464.2	100	3.127381	2.273324	3.981438	21.823160	1077	CUFF.463.1	852
BnaA01g18630D	BnaA01g18630D	=	CUFF.469	CUFF.469.1	100	2.593776	2.124994	3.062557	17.645578	2075	CUFF.469.1	2175
-	-	u	CUFF.465	CUFF.465.1	100	0.757954	0.419993	1.095914	5.116940	1319	CUFF.465.1	-
-	-	u	CUFF.466	CUFF.466.1	100	0.271702	0.131032	0.412371	1.834256	3469	CUFF.466.1	-
-	-	u	CUFF.467	CUFF.467.1	100	0.285187	0.131280	0.439094	1.925295	3078	CUFF.467.1	-
-	-	u	CUFF.468	CUFF.468.1	100	1.502588	0.725497	2.279680	10.143964	766	CUFF.466.1	-
-	-	u	CUFF.470	CUFF.470.1	100	4.459006	1.956395	6.961616	29.961883	356	CUFF.470.1	-
BnaA01g19880D	BnaA01g19880D	e	CUFF.460	CUFF.460.1	100	1.985149	1.206766	2.763532	13.433573	938	CUFF.461.1	1214
BnaA01g19880D	BnaA01g19880D	j	CUFF.461	CUFF.461.1	100	0.292688	0.113567	0.471810	1.980631	2123	CUFF.461.1	1214
BnaA01g19890D	BnaA01g19890D	o	CUFF.462	CUFF.462.1	100	1.235725	0.484842	1.986608	8.362195	822	CUFF.462.1	1293
BnaA01g20040D	BnaA01g20040D	c	CUFF.471	CUFF.471.1	100	4.812752	4.096062	5.529442	32.689741	1747	CUFF.471.1	3343
BnaA01g20060D	BnaA01g20060D	=	CUFF.472	CUFF.472.1	100	1.497520	1.151933	1.843107	10.060973	2203	CUFF.472.1	2300
BnaA01g19970D	BnaA01g19970D	j	CUFF.473	CUFF.473.1	22	0.760660	0.441596	1.079724	5.192172	2524	CUFF.473.2	2056
BnaA01g19970D	BnaA01g19970D	=	CUFF.473	CUFF.473.2	100	3.411995	2.865522	3.958467	23.289866	2551	CUFF.473.2	2056
BnaA01g20080D	BnaA01g20080D	=	CUFF.474	CUFF.474.1	100	3.899809	3.158274	4.641343	27.156831	1425	CUFF.474.1	1435
-	-	u	CUFF.475	CUFF.475.1	100	3.754613	1.816748	5.692478	26.199952	405	CUFF.475.1	-
BnaA01g20110D	BnaA01g20110D	j	CUFF.476	CUFF.476.1	100	4.611163	3.913778	5.308549	31.393646	1861	CUFF.476.1	1951
BnaA01g20220D	BnaA01g20220D	j	CUFF.477	CUFF.477.1	92	0.800954	0.390487	1.211421	5.416852	1354	CUFF.477.3	1206
BnaA01g20220D	BnaA01g20220D	j	CUFF.477	CUFF.477.2	97	0.841831	0.375254	1.308407	5.693297	1354	CUFF.477.3	1206
BnaA01g20220D	BnaA01g20220D	j	CUFF.477	CUFF.477.3	99	0.857878	0.476703	1.239054	5.801828	1620	CUFF.477.3	1206
BnaA01g20220D	BnaA01g20220D	=	CUFF.477	CUFF.477.4	100	0.867760	0.389473	1.346046	5.868656	1354	CUFF.477.3	1206
BnaA01g20230D	BnaA01g20230D	j	CUFF.478	CUFF.478.1	100	16.369925	11.041608	21.698243	112.640908	386	CUFF.478.2	700
BnaA01g20230D	BnaA01g20230D	=	CUFF.478	CUFF.478.2	98	16.024869	12.789566	19.260172	110.266587	564	CUFF.478.2	700
BnaA01g20260D	BnaA01g20260D	=	CUFF.479	CUFF.479.1	100	6.370756	5.398481	7.343030	43.958650	1320	CUFF.479.1	1126
BnaA01g20350D	BnaA01g20350D	c	CUFF.480	CUFF.480.1	100	1.372545	0.686273	2.058818	9.677133	700	CUFF.480.1	2047
-	-	u	CUFF.481	CUFF.481.1	100	1.924109	0.921376	2.926841	13.833059	551	CUFF.481.1	-
BnaA01g20280D	BnaA01g20280D	e	CUFF.482	CUFF.482.1	100	4.128611	3.292830	4.964392	28.057805	1832	CUFF.482.1	1458
BnaA01g20280D	BnaA01g20280D	=	CUFF.483	CUFF.483.1	100	32.523235	30.085837	34.960633	221.026041	1601	CUFF.482.1	1458
BnaA01g20290D	BnaA01g20290D	e	CUFF.484	CUFF.484.1	100	2.277041	1.664840	2.889241	15.577862	1723	CUFF.484.1	1458
BnaA01g20290D	BnaA01g20290D	=	CUFF.485	CUFF.485.1	100	5.701091	4.684551	6.717630	39.002731	1394	CUFF.484.1	1458
BnaA01g20300D	BnaA01g20300D	e	CUFF.487	CUFF.487.1	100	0.541414	0.255343	0.827485	3.506544	1769	CUFF.487.1	1878
BnaA01g20300D	BnaA01g20300D	x	CUFF.488	CUFF.488.1	100	0.345839	0.098841	0.592837	2.239875	1712	CUFF.488.1	1878
BnaA01g20320D	BnaA01g20320D	e	CUFF.491	CUFF.491.1	100	1.564987	1.048629	2.081345	10.874424	1726	CUFF.491.1	1401
BnaA01g20320D	BnaA01g20320D	j	CUFF.492	CUFF.492.1	100	2.849019	2.126705	3.571333	19.796616	1473	CUFF.491.1	1401
BnaA01g20420D	BnaA01g20420D	=	CUFF.493	CUFF.493.1	100	2.017888	1.549679	2.486097	13.722781	1757	CUFF.493.1	1695
BnaA01g20360D	BnaA01g20360D	j	CUFF.486	CUFF.486.1	100	2.494991	1.986881	3.003101	16.714250	1839	CUFF.486.1	1886
BnaA01g20370D	BnaA01g20370D	j	CUFF.489	CUFF.489.1	100	2.075469	1.463978	2.686960	13.950158	1141	CUFF.489.1	1197
-	-	u	CUFF.490	CUFF.490.1	100	2.121564	1.286274	2.956854	14.272007	723	CUFF.490.1	-
BnaA01g20380D	BnaA01g20380D	e	CUFF.494	CUFF.494.1	100	28.003324	26.100193	29.906455	188.769607	2173	CUFF.494.1	1704
BnaA01g20430D	BnaA01g20430D	=	CUFF.495	CUFF.495.1	100	10.007620	8.303809	11.711430	70.370188	782	CUFF.495.1	210
BnaA01g20450D	BnaA01g20450D	=	CUFF.496	CUFF.496.1	100	5.554660	4.608972	6.500348	36.509325	1207	CUFF.496.1	1083
-	-	u	CUFF.497	CUFF.497.1	100	0.636833	0.356800	0.916866	4.327076	1580	CUFF.497.1	-
BnaA01g20390D	BnaA01g20390D	=	CUFF.498	CUFF.498.1	100	43.957811	39.391853	48.523768	302.366424	657	CUFF.499.1	1047
BnaA01g20390D	BnaA01g20390D	e	CUFF.499	CUFF.499.1	100	11.898055	10.421595	13.374515	81.841480	1259	CUFF.499.1	1047
-	-	u	CUFF.500	CUFF.500.1	100	59.767165	55.457206	64.077124	406.532816	1002	CUFF.500.1	-
BnaA01g20650D	BnaA01g20650D	c	CUFF.501	CUFF.501.1	100	1.277173	0.540387	2.013959	8.658197	628	CUFF.501.1	1548
BnaA01g20670D	BnaA01g20670D	=	CUFF.502	CUFF.502.1	100	0.643828	0.412558	0.875098	4.355623	2103	CUFF.502.1	2061
BnaA01g20680D	BnaA01g20680D	=	CUFF.503	CUFF.503.1	100	2.213402	1.715243	2.711562	15.191801	1708	CUFF.503.1	2300
BnaA01g20660D	BnaA01g20660D	=	CUFF.504	CUFF.504.1	100	15.623377	13.851568	17.395187	106.850986	1027	CUFF.504.1	1165
BnaA01g20690D	BnaA01g20690D	=	CUFF.505	CUFF.505.1	100	5.154901	4.255314	6.054487	35.472885	1316	CUFF.505.1	1369
BnaA01g20770D	BnaA01g20770D	e	CUFF.506	CUFF.506.1	100	7.684523	6.892224	8.476821	52.115474	2153	CUFF.506.1	2166
-	-	u	CUFF.507	CUFF.507.1	100	37.038637	31.550087	42.527187	261.605404	459	CUFF.507.1	-
BnaA01g20800D	BnaA01g20800D	=	CUFF.508	CUFF.508.1	100	6.546801	5.727119	7.366483	44.381457	2188	CUFF.508.2	2048
BnaA01g20800D	BnaA01g20800D	j	CUFF.508	CUFF.508.2	18	1.208495	0.804472	1.612518	8.192515	2202	CUFF.508.2	2048
BnaA01g20850D	BnaA01g20850D	j	CUFF.509	CUFF.509.1	41	2.015230	1.455985	2.574475	13.893236	1654	CUFF.510.1	2278
BnaA01g20850D	BnaA01g20850D	e	CUFF.510	CUFF.510.1	100	1.202940	0.769880	1.636001	8.293213	1716	CUFF.510.1	2278
BnaA01g20890D	BnaA01g20890D	=	CUFF.511	CUFF.511.1	100	5.084763	4.300028	5.869499	34.463877	1541	CUFF.511.1	1523
-	-	u	CUFF.512	CUFF.512.1	100	1.656273	0.853191	2.459355	10.679551	658	CUFF.512.1	-
BnaA01g20900D	BnaA01g20900D	j	CUFF.513	CUFF.513.1	20	1.725778	0.920029	2.531528	11.772548	1010	CUFF.513.3	1210
BnaA01g20900D	BnaA01g20900D	j	CUFF.513	CUFF.513.2	70	5.906635	4.585620	7.227651	40.292630	1013	CUFF.513.3	1210
BnaA01g20900D	BnaA01g20900D	j	CUFF.513	CUFF.513.3	100	8.481964	6.898289	10.065639	57.860461	1018	CUFF.513.3	1210
BnaA01g20920D	BnaA01g20920D	o	CUFF.514	CUFF.514.1	63	0.788460	0.489440	1.087481	5.341199	1837	CUFF.514.2	255
BnaA01g20920D	BnaA01g20920D	o	CUFF.514	CUFF.514.2	100	1.254399	0.937829	1.570969	8.497566	2397	CUFF.514.2	255
BnaA01g20950D	BnaA01g20950D	=	CUFF.515	CUFF.515.1	100	23.015150	20.257436	25.772864	158.669562	725	CUFF.515.1	701
BnaA01g20980D	BnaA01g20980D	=	CUFF.516	CUFF.516.1	100	1.897520	1.470825	2.324216	12.883659	1893	CUFF.516.1	1332
BnaA01g21030D	BnaA01g21030D	o	CUFF.517	CUFF.517.1	100	0.690149	0.205702	1.174597	4.720171	973	CUFF.518.1	669
BnaA01g21030D	BnaA01g21030D	=	CUFF.518	CUFF.518.1	100	3.220739	2.400315	4.041164	22.027754	1105	CUFF.518.1	669
BnaA01g20970D	BnaA01g20970D	=	CUFF.519	CUFF.519.1	100	43.621579	41.284982	45.958176	299.906206	1490	CUFF.519.1	1538
BnaA01g21060D	BnaA01g21060D	j	CUFF.520	CUFF.520.1	76	0.603013	0.323959	0.882067	3.873729	1769	CUFF.520.1	1451
BnaA01g21060D	BnaA01g21060D	j	CUFF.520	CUFF.520.2	100	0.792957	0.314951	1.270964	5.093921	989	CUFF.520.1	1451
BnaA01g21040D	BnaA01g21040D	j	CUFF.521	CUFF.521.1	20	1.026250	0.575430	1.477070	6.897405	1396	CUFF.521.2	1284
BnaA01g21040D	BnaA01g21040D	j	CUFF.521	CUFF.521.2	26	1.305095	0.803275	1.806915	8.771515	1478	CUFF.521.2	1284
BnaA01g21040D	BnaA01g21040D	j	CUFF.521	CUFF.521.3	100	5.094810	4.118793	6.070828	34.242108	1297	CUFF.521.2	1284
BnaA01g21070D	BnaA01g21070D	j	CUFF.522	CUFF.522.1	14	0.434417	0.174911	0.693924	2.910699	2012	CUFF.522.1	2122
BnaA01g21070D	BnaA01g21070D	=	CUFF.522	CUFF.522.2	100	3.027601	2.469871	3.585330	20.285643	2012	CUFF.522.1	2122
BnaA01g21080D	BnaA01g21080D	=	CUFF.523	CUFF.523.1	100	1.052420	0.593106	1.511734	6.674065	1019	CUFF.523.1	281
BnaA01g21120D	BnaA01g21120D	j	CUFF.524	CUFF.524.1	100	1.598185	1.098523	2.097847	10.751255	1340	CUFF.524.1	1335
BnaA01g21120D	BnaA01g21120D	=	CUFF.524	CUFF.524.2	45	0.723833	0.182617	1.265049	4.869345	744	CUFF.524.1	1335
BnaA01g21140D	BnaA01g21140D	e	CUFF.525	CUFF.525.1	100	13.572290	12.381454	14.763127	93.001521	1756	CUFF.525.1	1616
-	-	u	CUFF.526	CUFF.526.1	100	3.090390	1.741633	4.439146	20.669897	512	CUFF.526.1	-
BnaA01g21220D	BnaA01g21220D	=	CUFF.527	CUFF.527.1	100	2.610979	2.033915	3.188044	17.572535	1474	CUFF.527.1	1215
BnaA01g21180D	BnaA01g21180D	=	CUFF.533	CUFF.533.1	100	60.625074	57.091285	64.158862	411.474639	1777	CUFF.533.1	1429
BnaA01g21230D	BnaA01g21230D	j	CUFF.535	CUFF.535.1	70	42.128390	37.110885	47.145895	295.406239	682	CUFF.535.1	1114
BnaA01g21230D	BnaA01g21230D	j	CUFF.535	CUFF.535.2	100	60.532511	53.294105	67.770917	424.456796	546	CUFF.535.1	1114
BnaA01g21280D	BnaA01g21280D	j	CUFF.538	CUFF.538.1	21	0.243720	0.056326	0.431115	1.681488	2262	CUFF.538.1	1902
BnaA01g21280D	BnaA01g21280D	j	CUFF.538	CUFF.538.2	100	1.158095	0.824624	1.491566	7.989995	2262	CUFF.538.1	1902
BnaA01g21280D	BnaA01g21280D	j	CUFF.538	CUFF.538.3	28	0.319207	0.121261	0.517154	2.202294	2258	CUFF.538.1	1902
BnaA01g21280D	BnaA01g21280D	j	CUFF.538	CUFF.538.4	36	0.419457	0.175901	0.663013	2.893940	1952	CUFF.538.1	1902
BnaA01g21250D	BnaA01g21250D	j	CUFF.541	CUFF.541.1	89	1.820917	1.458297	2.183538	12.432867	3310	CUFF.541.2	9408
BnaA01g21250D	BnaA01g21250D	j	CUFF.541	CUFF.541.2	100	2.045149	1.833643	2.256654	13.963874	9676	CUFF.541.2	9408
BnaA01g21340D	BnaA01g21340D	j	CUFF.546	CUFF.546.1	100	24.802214	21.865903	27.738525	172.247265	767	CUFF.546.1	824
BnaA01g20470D	BnaA01g20470D	j	CUFF.528	CUFF.528.1	68	1.415199	0.786608	2.043789	9.389515	1177	CUFF.528.2	1243
BnaA01g20470D	BnaA01g20470D	j	CUFF.528	CUFF.528.2	62	1.292568	0.713139	1.871997	8.575889	1236	CUFF.528.2	1243
BnaA01g20470D	BnaA01g20470D	j	CUFF.528	CUFF.528.3	61	1.267323	0.620656	1.913990	8.408395	1101	CUFF.528.2	1243
BnaA01g20470D	BnaA01g20470D	j	CUFF.528	CUFF.528.4	100	2.080054	1.284010	2.876098	13.800675	1060	CUFF.528.2	1243
BnaA01g20470D	BnaA01g20470D	j	CUFF.528	CUFF.528.5	57	1.189511	0.439237	1.939785	7.892129	1016	CUFF.528.2	1243
BnaA01g20480D	BnaA01g20480D	=	CUFF.529	CUFF.529.1	100	13.771500	12.473439	15.069561	93.937747	1838	CUFF.529.1	1954
BnaA01g20490D	BnaA01g20490D	e	CUFF.530	CUFF.530.1	100	3.384610	2.614383	4.154837	23.480862	1153	CUFF.530.1	660
BnaA01g20510D	BnaA01g20510D	o	CUFF.531	CUFF.531.1	100	0.927460	0.657055	1.197866	6.448461	2322	CUFF.531.1	1050
BnaA01g20510D	BnaA01g20510D	e	CUFF.532	CUFF.532.1	100	1.032471	0.544535	1.520406	7.178578	974	CUFF.531.1	1050
BnaA01g20520D	BnaA01g20520D	j	CUFF.534	CUFF.534.1	13	0.785692	0.509519	1.061865	5.374182	3134	CUFF.534.1	2920
BnaA01g20520D	BnaA01g20520D	=	CUFF.534	CUFF.534.2	100	6.113319	5.445264	6.781373	41.815465	3007	CUFF.534.1	2920
BnaA01g20530D	BnaA01g20530D	j	CUFF.536	CUFF.536.1	100	17.603228	15.506425	19.700031	121.058703	1206	CUFF.537.1	1903
BnaA01g20530D	BnaA01g20530D	j	CUFF.536	CUFF.536.2	53	9.372058	7.820032	10.924083	64.452334	1272	CUFF.537.1	1903
BnaA01g20530D	BnaA01g20530D	e	CUFF.537	CUFF.537.1	100	1.949366	1.436604	2.462128	13.405937	1858	CUFF.537.1	1903
BnaA01g20550D	BnaA01g20550D	j	CUFF.539	CUFF.539.1	100	0.692055	0.443461	0.940648	4.431564	1974	CUFF.539.1	1872
BnaA01g20560D	BnaA01g20560D	=	CUFF.540	CUFF.540.1	100	6.905868	5.949643	7.862093	45.710703	1446	CUFF.540.1	1206
BnaA01g20600D	BnaA01g20600D	=	CUFF.542	CUFF.542.1	100	63.529227	56.554247	70.504207	437.031498	489	CUFF.542.1	807
BnaA01g20610D	BnaA01g20610D	=	CUFF.543	CUFF.543.1	100	2.001178	1.493140	2.509216	13.254580	1491	CUFF.543.1	1407
BnaA01g20620D	BnaA01g20620D	=	CUFF.544	CUFF.544.1	100	6.921211	5.422653	8.419769	47.653664	790	CUFF.544.1	991
BnaA01g20630D	BnaA01g20630D	j	CUFF.545	CUFF.545.1	100	29.560800	26.813396	32.308205	202.793992	859	CUFF.545.1	927
BnaA01g20640D	BnaA01g20640D	j	CUFF.547	CUFF.547.1	100	3.415855	2.471914	4.359797	23.526145	854	CUFF.547.1	1095
BnaA01g21390D	BnaA01g21390D	=	CUFF.548	CUFF.548.1	100	5.316797	4.263275	6.370318	36.568279	1103	CUFF.548.1	1049
BnaA01g21390D	BnaA01g21390D	j	CUFF.548	CUFF.548.2	32	1.695683	1.007008	2.384358	11.662698	984	CUFF.548.1	1049
BnaA01g21410D	BnaA01g21410D	c	CUFF.549	CUFF.549.1	100	26.766660	23.299848	30.233472	185.914617	641	CUFF.549.1	917
BnaA01g21410D	BnaA01g21410D	p	CUFF.550	CUFF.550.1	100	13.270692	11.128248	15.413136	91.123507	740	CUFF.550.1	917
BnaA01g21380D	BnaA01g21380D	=	CUFF.551	CUFF.551.1	100	17.786735	15.852799	19.720672	122.283245	990	CUFF.551.1	1136
BnaA01g21430D	BnaA01g21430D	=	CUFF.552	CUFF.552.1	100	6.399162	5.332642	7.465683	43.980760	1120	CUFF.552.1	1154
-	-	u	CUFF.553	CUFF.553.1	100	1.304961	0.732984	1.876937	9.034964	900	CUFF.553.1	-
-	-	u	CUFF.554	CUFF.554.1	100	2.471308	1.432303	3.510312	17.066696	714	CUFF.555.1	-
-	-	u	CUFF.555	CUFF.555.1	100	3.338397	2.530731	4.146063	23.054760	1165	CUFF.555.1	-
BnaA01g21520D	BnaA01g21520D	=	CUFF.556	CUFF.556.1	100	12.716543	10.983663	14.449424	87.000129	985	CUFF.556.1	861
-	-	u	CUFF.557	CUFF.557.1	100	0.902048	0.424041	1.380054	5.977957	989	CUFF.557.2	-
-	-	u	CUFF.557	CUFF.557.2	64	0.576195	0.274125	0.878264	3.818498	1511	CUFF.557.2	-
BnaA01g21580D	BnaA01g21580D	j	CUFF.558	CUFF.558.1	64	2.646785	2.007160	3.286410	18.169115	1541	CUFF.558.1	1572
BnaA01g21580D	BnaA01g21580D	c	CUFF.558	CUFF.558.2	100	4.113077	3.071726	5.154429	28.234621	1030	CUFF.558.1	1572
-	-	u	CUFF.559	CUFF.559.1	100	0.770202	0.517856	1.022548	5.023940	2157	CUFF.559.1	-
BnaA01g21620D	BnaA01g21620D	c	CUFF.560	CUFF.560.1	100	0.944690	0.452012	1.437367	6.504744	903	CUFF.560.1	1180
BnaA01g21630D	BnaA01g21630D	e	CUFF.562	CUFF.562.1	100	1.197675	0.979612	1.415738	8.168423	4136	CUFF.562.1	3408
BnaA01g21650D	BnaA01g21650D	j	CUFF.563	CUFF.563.1	100	1.466722	1.156398	1.777045	9.983571	2742	CUFF.563.1	1973
-	-	u	CUFF.564	CUFF.564.1	100	1.573251	0.944071	2.202430	11.130570	875	CUFF.564.1	-
-	-	u	CUFF.566	CUFF.566.1	100	2.841547	2.108025	3.575068	19.364518	1111	CUFF.566.1	-
BnaA01g21680D	BnaA01g21680D	j	CUFF.567	CUFF.567.1	100	3.388315	2.332564	4.444066	23.474367	816	CUFF.567.2	378
BnaA01g21680D	BnaA01g21680D	j	CUFF.567	CUFF.567.2	32	1.080194	0.562556	1.597832	7.483624	1118	CUFF.567.2	378
BnaA01g21680D	BnaA01g21680D	o	CUFF.567	CUFF.567.3	84	2.842096	1.740323	3.943869	19.690141	720	CUFF.567.2	378
-	-	u	CUFF.568	CUFF.568.1	100	2.149447	1.318961	2.979933	14.891446	866	CUFF.568.1	-
BnaA01g21440D	BnaA01g21440D	=	CUFF.561	CUFF.561.1	100	16.922834	15.299840	18.545828	115.645751	1490	CUFF.561.1	1649
BnaA01g21450D	BnaA01g21450D	j	CUFF.565	CUFF.565.1	100	7.289308	6.161683	8.416933	49.946384	1221	CUFF.565.1	3864
BnaA01g21450D	BnaA01g21450D	j	CUFF.569	CUFF.569.1	21	2.097576	1.660112	2.535040	14.321170	2681	CUFF.569.1	3864
BnaA01g21450D	BnaA01g21450D	c	CUFF.569	CUFF.569.2	100	9.844599	8.821372	10.867827	67.213867	2178	CUFF.569.1	3864
-	-	u	CUFF.570	CUFF.570.1	100	2.646174	2.116552	3.175795	18.176283	1712	CUFF.570.1	-
BnaA01g21690D	BnaA01g21690D	j	CUFF.571	CUFF.571.1	25	0.321440	0.182090	0.460789	2.211356	5175	CUFF.571.3	5358
BnaA01g21690D	BnaA01g21690D	j	CUFF.571	CUFF.571.2	50	0.644768	0.470594	0.818942	4.435704	5531	CUFF.571.3	5358
BnaA01g21690D	BnaA01g21690D	j	CUFF.571	CUFF.571.3	26	0.343435	0.201378	0.485492	2.362674	5604	CUFF.571.3	5358
BnaA01g21690D	BnaA01g21690D	j	CUFF.571	CUFF.571.4	100	1.298852	1.019366	1.578338	8.935500	4366	CUFF.571.3	5358
BnaA01g21750D	BnaA01g21750D	j	CUFF.572	CUFF.572.1	100	3.093486	2.515710	3.671261	21.464199	1679	CUFF.572.1	1787
BnaA01g21850D	BnaA01g21850D	j	CUFF.573	CUFF.573.1	27	0.201359	0.054044	0.348674	1.383169	2964	CUFF.573.1	2371
BnaA01g21850D	BnaA01g21850D	j	CUFF.573	CUFF.573.2	100	0.748994	0.511439	0.986549	5.144964	2872	CUFF.573.1	2371
BnaA01g21860D	BnaA01g21860D	=	CUFF.574	CUFF.574.1	100	22.229647	20.063024	24.396270	152.965648	984	CUFF.574.1	1128
BnaA01g21880D	BnaA01g21880D	j	CUFF.575	CUFF.575.1	100	3.884731	3.124314	4.645149	26.822483	1291	CUFF.575.1	1486
BnaA01g21870D	BnaA01g21870D	j	CUFF.576	CUFF.576.1	35	2.317916	1.598862	3.036971	15.872654	1363	CUFF.576.3	1591
BnaA01g21870D	BnaA01g21870D	j	CUFF.576	CUFF.576.2	19	1.283271	0.747249	1.819294	8.787600	1363	CUFF.576.3	1591
BnaA01g21870D	BnaA01g21870D	j	CUFF.576	CUFF.576.3	15	0.997314	0.578804	1.415823	6.829416	1551	CUFF.576.3	1591
BnaA01g21870D	BnaA01g21870D	j	CUFF.576	CUFF.576.4	100	6.662322	5.498194	7.826449	45.622323	1363	CUFF.576.3	1591
BnaA01g21720D	BnaA01g21720D	j	CUFF.578	CUFF.578.1	100	39.499847	36.275644	42.724050	270.787213	1198	CUFF.578.2	1144
BnaA01g21720D	BnaA01g21720D	j	CUFF.578	CUFF.578.2	23	9.179293	7.591555	10.767031	62.927716	1286	CUFF.578.2	1144
BnaA01g21730D	BnaA01g21730D	=	CUFF.579	CUFF.579.1	100	2.653385	2.052689	3.254080	18.059806	1411	CUFF.579.1	1254
BnaA01g21990D	BnaA01g21990D	j	CUFF.581	CUFF.581.1	100	2.545227	1.796088	3.294365	17.522588	992	CUFF.581.1	1137
BnaA01g21890D	BnaA01g21890D	j	CUFF.582	CUFF.582.1	100	12.548577	11.545676	13.551478	86.039630	2921	CUFF.582.1	2895
BnaA01g22010D	BnaA01g22010D	=	CUFF.584	CUFF.584.1	100	8.687181	6.538911	10.835451	60.776673	550	CUFF.584.1	288
BnaA01g22050D	BnaA01g22050D	=	CUFF.588	CUFF.588.1	100	1.919845	1.573230	2.266460	12.951155	2725	CUFF.588.1	2430
BnaA01g22090D	BnaA01g22090D	=	CUFF.591	CUFF.591.1	100	2.614345	1.582608	3.646082	17.745100	639	CUFF.591.1	465
-	-	u	CUFF.592	CUFF.592.1	100	14.244638	10.580562	17.908713	53.338472	416	CUFF.592.1	-
BnaA01g22040D	BnaA01g22040D	=	CUFF.594	CUFF.594.1	100	45.097212	41.838306	48.356119	307.201340	1240	CUFF.594.1	1518
-	-	u	CUFF.595	CUFF.595.1	100	2.548062	1.802407	3.293716	17.083865	961	CUFF.595.1	-
BnaA01g22150D	BnaA01g22150D	j	CUFF.596	CUFF.596.1	100	0.621374	0.289433	0.953315	4.307257	1149	CUFF.596.1	1324
BnaA01g22200D	BnaA01g22200D	j	CUFF.597	CUFF.597.1	70	4.069249	3.518254	4.620243	27.739459	2689	CUFF.597.1	3043
BnaA01g22200D	BnaA01g22200D	c	CUFF.597	CUFF.597.2	100	5.790840	4.281519	7.300160	39.475286	739	CUFF.597.1	3043
BnaA01g21980D	BnaA01g21980D	j	CUFF.600	CUFF.600.1	100	4.218049	3.775877	4.660221	28.953258	4259	CUFF.600.1	3999
BnaA01g22270D	BnaA01g22270D	e	CUFF.601	CUFF.601.1	100	2.595124	1.242698	3.947550	18.184708	472	CUFF.601.1	456
BnaA01g22310D	BnaA01g22310D	j	CUFF.603	CUFF.603.1	100	6.179244	5.167693	7.190795	40.656010	1266	CUFF.603.1	2023
BnaA01g22340D	BnaA01g22340D	j	CUFF.605	CUFF.605.1	29	0.505202	0.234217	0.776187	3.486645	2200	CUFF.605.1	1905
BnaA01g22340D	BnaA01g22340D	j	CUFF.605	CUFF.605.2	100	1.754404	1.331145	2.177663	12.107990	2200	CUFF.605.1	1905
BnaA01g22360D	BnaA01g22360D	j	CUFF.609	CUFF.609.1	82	1.898310	1.415633	2.380987	13.280646	2130	CUFF.609.1	1725
BnaA01g22360D	BnaA01g22360D	j	CUFF.609	CUFF.609.2	86	1.995356	1.400726	2.589986	13.959583	1646	CUFF.609.1	1725
BnaA01g22360D	BnaA01g22360D	j	CUFF.609	CUFF.609.3	33	0.765352	0.362933	1.167771	5.354429	1714	CUFF.609.1	1725
BnaA01g22360D	BnaA01g22360D	j	CUFF.609	CUFF.609.4	100	2.318106	1.500957	3.135256	16.217555	1169	CUFF.609.1	1725
BnaA01g22410D	BnaA01g22410D	j	CUFF.614	CUFF.614.1	100	1.294230	0.789854	1.798606	8.793194	1044	CUFF.614.1	717
BnaA01g22430D	BnaA01g22430D	j	CUFF.618	CUFF.618.1	100	0.788036	0.515718	1.060354	5.556430	1935	CUFF.618.1	2127
BnaA01g22440D	BnaA01g22440D	j	CUFF.624	CUFF.624.1	100	0.891469	0.443292	1.339646	5.908988	985	CUFF.624.1	2244
BnaA01g22120D	BnaA01g22120D	=	CUFF.627	CUFF.627.1	100	33.112844	30.714842	35.510845	228.422325	1589	CUFF.627.1	1797
BnaA01g22460D	BnaA01g22460D	j	CUFF.628	CUFF.628.1	100	6.633188	5.410689	7.855686	45.382273	1384	CUFF.628.1	1283
BnaA01g22460D	BnaA01g22460D	=	CUFF.628	CUFF.628.2	100	6.633188	5.410689	7.855686	45.382273	1384	CUFF.628.1	1283
BnaA01g22460D	BnaA01g22460D	i	CUFF.629	CUFF.629.1	100	1.490034	0.626500	2.353568	10.541821	561	CUFF.629.1	1283
BnaA01g22220D	BnaA01g22220D	j	CUFF.619	CUFF.619.1	100	2.105850	1.714099	2.497600	14.393175	2826	CUFF.619.1	3018
BnaA01g22220D	BnaA01g22220D	e	CUFF.620	CUFF.620.1	100	1.018832	0.533810	1.503853	6.963568	1384	CUFF.619.1	3018
BnaA01g22230D	BnaA01g22230D	j	CUFF.621	CUFF.621.1	100	1.893972	0.844106	2.943839	12.338837	525	CUFF.621.1	1952
BnaA01g22230D	BnaA01g22230D	j	CUFF.626	CUFF.626.1	64	12.734181	11.204877	14.263484	87.054103	1562	CUFF.626.1	1952
BnaA01g22230D	BnaA01g22230D	j	CUFF.626	CUFF.626.2	100	19.856920	17.712314	22.001526	135.746964	1271	CUFF.626.1	1952
BnaA01g22260D	BnaA01g22260D	j	CUFF.630	CUFF.630.1	75	6.154560	5.389901	6.919218	41.474208	2899	CUFF.630.2	2085
BnaA01g22260D	BnaA01g22260D	j	CUFF.630	CUFF.630.2	39	3.229996	2.713774	3.746219	21.766226	3808	CUFF.630.2	2085
BnaA01g22260D	BnaA01g22260D	j	CUFF.630	CUFF.630.3	100	8.200209	7.390096	9.010322	55.259382	3625	CUFF.630.2	2085
BnaA01g22600D	BnaA01g22600D	=	CUFF.633	CUFF.633.1	100	3.494847	3.003973	3.985721	24.143606	2518	CUFF.633.1	2555
BnaA01g22480D	BnaA01g22480D	j	CUFF.631	CUFF.631.1	31	0.939097	0.538212	1.339982	6.451287	1668	CUFF.631.1	1511
BnaA01g22480D	BnaA01g22480D	=	CUFF.631	CUFF.631.2	100	2.983126	2.330979	3.635272	20.493095	1591	CUFF.631.1	1511
BnaA01g22490D	BnaA01g22490D	p	CUFF.632	CUFF.632.1	100	6.367886	4.647690	8.088081	22.928288	597	CUFF.632.1	1935
BnaA01g22490D	BnaA01g22490D	x	CUFF.635	CUFF.635.1	100	0.267453	0.082148	0.452758	1.860199	2139	CUFF.635.2	1935
BnaA01g22490D	BnaA01g22490D	x	CUFF.635	CUFF.635.2	89	0.237084	0.067630	0.406538	1.648978	2177	CUFF.635.2	1935
BnaA01g22500D	BnaA01g22500D	j	CUFF.637	CUFF.637.1	13	0.456096	0.035434	0.876758	3.048877	983	CUFF.637.1	1081
BnaA01g22500D	BnaA01g22500D	j	CUFF.637	CUFF.637.2	100	3.408740	2.504071	4.313408	22.786497	983	CUFF.637.1	1081
BnaA01g22520D	BnaA01g22520D	j	CUFF.638	CUFF.638.1	100	0.331911	0.131761	0.532061	2.316056	1526	CUFF.638.1	324
BnaA01g22540D	BnaA01g22540D	o	CUFF.639	CUFF.639.1	100	13.037747	10.929668	15.145826	91.505123	703	CUFF.639.1	606
-	-	u	CUFF.640	CUFF.640.1	100	2.368239	1.738689	2.997789	16.027329	1281	CUFF.640.1	-
-	-	u	CUFF.640	CUFF.640.2	17	0.396174	0.096627	0.695722	2.681156	1281	CUFF.640.1	-
BnaA01g22650D	BnaA01g22650D	j	CUFF.641	CUFF.641.1	100	0.965796	0.519959	1.411632	6.469897	1048	CUFF.641.1	573
-	-	u	CUFF.642	CUFF.642.1	100	1.210690	0.753092	1.668288	8.102132	1141	CUFF.642.1	-
BnaA01g22680D	BnaA01g22680D	j	CUFF.644	CUFF.644.1	100	3.494734	2.876493	4.112976	24.057591	1770	CUFF.644.1	1671
-	-	u	CUFF.646	CUFF.646.1	100	2.826084	1.718363	3.933805	19.795485	619	CUFF.646.1	-
-	-	u	CUFF.647	CUFF.647.1	100	0.753572	0.221321	1.285822	5.435320	711	CUFF.647.1	-
-	-	u	CUFF.648	CUFF.648.1	100	1.662594	1.225807	2.099381	11.127535	1647	CUFF.648.1	-
BnaA01g22710D	BnaA01g22710D	j	CUFF.649	CUFF.649.1	40	1.236443	0.629910	1.842975	8.524418	995	CUFF.649.2	1217
BnaA01g22710D	BnaA01g22710D	j	CUFF.649	CUFF.649.2	49	1.508550	0.848699	2.168401	10.400414	998	CUFF.649.2	1217
BnaA01g22710D	BnaA01g22710D	j	CUFF.649	CUFF.649.3	100	3.107930	2.089996	4.125864	21.427035	890	CUFF.649.2	1217
BnaA01g22710D	BnaA01g22710D	j	CUFF.649	CUFF.649.4	45	1.402829	0.554050	2.251608	9.671536	779	CUFF.649.2	1217
BnaA01g22670D	BnaA01g22670D	=	CUFF.650	CUFF.650.1	100	113.484230	104.464832	122.503628	773.767506	551	CUFF.650.1	1059
BnaA01g22770D	BnaA01g22770D	=	CUFF.653	CUFF.653.1	100	16.125832	14.312770	17.938893	111.922568	1010	CUFF.653.1	1165
BnaA01g22790D	BnaA01g22790D	j	CUFF.654	CUFF.654.1	38	0.776892	0.360582	1.193201	5.427589	1463	CUFF.654.2	1347
BnaA01g22790D	BnaA01g22790D	j	CUFF.654	CUFF.654.2	100	2.055344	1.485152	2.625536	14.359228	1543	CUFF.654.2	1347
-	-	u	CUFF.655	CUFF.655.1	100	4.163908	2.618331	5.709485	29.390584	528	CUFF.655.1	-
BnaA01g22800D	BnaA01g22800D	c	CUFF.656	CUFF.656.1	100	2.172553	1.668275	2.676830	14.928709	1641	CUFF.656.1	2091
BnaA01g22910D	BnaA01g22910D	=	CUFF.658	CUFF.658.1	100	8.287317	7.299232	9.275402	56.965093	1574	CUFF.658.1	1536
BnaA01g22920D	BnaA01g22920D	j	CUFF.659	CUFF.659.1	100	0.997276	0.606694	1.387857	6.735969	1312	CUFF.659.1	1938
BnaA01g22930D	BnaA01g22930D	j	CUFF.661	CUFF.661.1	100	1.689415	0.536722	2.842109	11.220045	528	CUFF.661.3	1889
BnaA01g22930D	BnaA01g22930D	j	CUFF.661	CUFF.661.2	30	0.509506	0.229082	0.789930	3.383822	1827	CUFF.661.3	1889
BnaA01g22930D	BnaA01g22930D	=	CUFF.661	CUFF.661.3	55	0.935591	0.579592	1.291590	6.213612	1832	CUFF.661.3	1889
BnaA01g22940D	BnaA01g22940D	e	CUFF.662	CUFF.662.1	100	0.731383	0.430818	1.031948	5.240655	1566	CUFF.662.1	1110
BnaA01g22950D	BnaA01g22950D	e	CUFF.663	CUFF.663.1	100	1.681765	1.180390	2.183140	11.329630	1292	CUFF.663.1	1501
BnaA01g22960D	BnaA01g22960D	c	CUFF.665	CUFF.665.1	100	1.319587	0.855234	1.783941	8.993680	1257	CUFF.665.1	1579
-	-	u	CUFF.666	CUFF.666.1	100	6.233178	1.143809	11.322547	44.393812	251	CUFF.666.1	-
BnaA01g23010D	BnaA01g23010D	j	CUFF.668	CUFF.668.1	20	0.531282	0.150479	0.912085	3.557638	1132	CUFF.668.1	1359
BnaA01g23010D	BnaA01g23010D	=	CUFF.668	CUFF.668.2	100	2.672868	1.899199	3.446537	17.898397	1055	CUFF.668.1	1359
BnaA01g23040D	BnaA01g23040D	e	CUFF.669	CUFF.669.1	100	0.359166	0.173790	0.544543	2.425453	1911	CUFF.669.1	2190
BnaA01g23050D	BnaA01g23050D	j	CUFF.670	CUFF.670.1	38	1.287535	0.887334	1.687736	8.988257	1716	CUFF.670.1	1507
BnaA01g23050D	BnaA01g23050D	c	CUFF.670	CUFF.670.2	100	3.429329	2.565854	4.292804	23.940079	1068	CUFF.670.1	1507
BnaA01g23120D	BnaA01g23120D	=	CUFF.671	CUFF.671.1	100	1.546662	1.031137	2.062187	10.666600	1184	CUFF.671.1	1324
BnaA01g23130D	BnaA01g23130D	j	CUFF.673	CUFF.673.1	68	0.973750	0.353488	1.594011	6.631246	896	CUFF.673.1	1642
BnaA01g23130D	BnaA01g23130D	j	CUFF.673	CUFF.673.2	100	1.437454	0.759279	2.115629	9.789081	888	CUFF.673.1	1642
BnaA01g23130D	BnaA01g23130D	j	CUFF.673	CUFF.673.3	75	1.081799	0.391372	1.772225	7.367063	888	CUFF.673.1	1642
BnaA01g23140D	BnaA01g23140D	j	CUFF.672	CUFF.672.1	100	6.554233	4.787894	8.320571	45.410389	580	CUFF.672.1	650
BnaA01g23100D	BnaA01g23100D	j	CUFF.674	CUFF.674.1	68	3.272412	2.665818	3.879007	22.507995	2132	CUFF.674.1	1987
BnaA01g23100D	BnaA01g23100D	j	CUFF.674	CUFF.674.2	100	4.815156	3.937552	5.692761	33.119149	1569	CUFF.674.1	1987
BnaA01g23160D	BnaA01g23160D	c	CUFF.675	CUFF.675.1	100	22.885869	20.049350	25.722389	157.138898	697	CUFF.675.1	896
BnaA01g23170D	BnaA01g23170D	j	CUFF.676	CUFF.676.1	100	7.840283	6.822005	8.858560	52.467357	1636	CUFF.676.1	1252
BnaA01g23170D	BnaA01g23170D	j	CUFF.676	CUFF.676.2	45	3.534257	2.198129	4.870386	23.651334	684	CUFF.676.1	1252
BnaA01g23150D	BnaA01g23150D	j	CUFF.677	CUFF.677.1	100	12.753105	11.583031	13.923180	87.950865	2086	CUFF.677.1	2152
BnaA01g23310D	BnaA01g23310D	j	CUFF.678	CUFF.678.1	100	54.969573	45.121968	64.817179	383.633253	331	CUFF.679.1	816
BnaA01g23310D	BnaA01g23310D	e	CUFF.679	CUFF.679.1	100	7.476406	4.423482	10.529330	52.177920	372	CUFF.679.1	816
BnaA01g23340D	BnaA01g23340D	=	CUFF.680	CUFF.680.1	100	4.396844	3.382320	5.411369	29.937250	1116	CUFF.680.2	1203
BnaA01g23340D	BnaA01g23340D	j	CUFF.680	CUFF.680.2	60	2.649448	1.832789	3.466106	18.039568	1125	CUFF.680.2	1203
BnaA01g23180D	BnaA01g23180D	c	CUFF.681	CUFF.681.1	100	2.063013	1.053587	3.072438	14.026783	587	CUFF.681.1	2053
BnaA01g23180D	BnaA01g23180D	c	CUFF.682	CUFF.682.1	100	5.550357	4.593553	6.507160	38.373421	1262	CUFF.682.1	2053
BnaA01g23200D	BnaA01g23200D	j	CUFF.683	CUFF.683.1	15	0.482218	0.116498	0.847938	3.260655	1238	CUFF.683.1	3368
BnaA01g23200D	BnaA01g23200D	j	CUFF.683	CUFF.683.2	100	3.299409	2.523601	4.075218	22.309905	1238	CUFF.683.1	3368
BnaA01g23200D	BnaA01g23200D	j	CUFF.684	CUFF.684.1	35	1.821492	1.106484	2.536499	12.756716	910	CUFF.684.1	3368
BnaA01g23200D	BnaA01g23200D	c	CUFF.684	CUFF.684.2	100	5.171096	3.360530	6.981661	36.215482	536	CUFF.684.1	3368
BnaA01g23220D	BnaA01g23220D	=	CUFF.685	CUFF.685.1	100	4.614382	3.462585	5.766178	30.310739	906	CUFF.685.2	1580
BnaA01g23220D	BnaA01g23220D	j	CUFF.685	CUFF.685.2	28	1.283854	0.648563	1.919145	8.433319	1060	CUFF.685.2	1580
BnaA01g23290D	BnaA01g23290D	=	CUFF.686	CUFF.686.1	100	3.650094	2.930793	4.369394	25.021479	1342	CUFF.686.1	1029
BnaA01g23710D	BnaA01g23710D	j	CUFF.687	CUFF.687.1	100	0.402344	0.191623	0.613064	2.746208	2428	CUFF.687.2	2823
BnaA01g23710D	BnaA01g23710D	c	CUFF.687	CUFF.687.2	87	0.350156	0.169521	0.530790	2.389996	2802	CUFF.687.2	2823
BnaA01g23660D	BnaA01g23660D	j	CUFF.688	CUFF.688.1	100	3.309750	2.517427	4.102073	22.853772	1251	CUFF.688.1	1196
BnaA01g23660D	BnaA01g23660D	c	CUFF.688	CUFF.688.2	93	3.078792	2.087768	4.069816	21.259014	901	CUFF.688.1	1196
BnaA01g23690D	BnaA01g23690D	=	CUFF.689	CUFF.689.1	100	4.672371	3.719638	5.625104	30.532388	1050	CUFF.689.1	432
BnaA01g23700D	BnaA01g23700D	j	CUFF.691	CUFF.691.1	100	23.831104	21.180686	26.481522	162.929654	870	CUFF.691.1	1008
BnaA01g23770D	BnaA01g23770D	j	CUFF.690	CUFF.690.1	37	0.884589	0.524642	1.244537	6.175230	1479	CUFF.690.1	1525
BnaA01g23770D	BnaA01g23770D	c	CUFF.690	CUFF.690.2	100	2.402987	1.349908	3.456065	16.775017	656	CUFF.690.1	1525
BnaA01g23800D	BnaA01g23800D	j	CUFF.692	CUFF.692.1	79	3.073346	2.470228	3.676463	21.226338	1948	CUFF.692.1	1878
BnaA01g23800D	BnaA01g23800D	c	CUFF.692	CUFF.692.2	100	3.895877	2.972534	4.819220	26.907225	1223	CUFF.692.1	1878
-	-	u	CUFF.693	CUFF.693.1	100	3.784936	2.017276	5.552595	26.723587	438	CUFF.693.1	-
-	-	u	CUFF.694	CUFF.694.1	100	32.025165	23.353226	40.697104	155.769923	296	CUFF.694.1	-
BnaA01g07690D	BnaA01g07690D	j	CUFF.577	CUFF.577.1	100	3.811532	3.181828	4.441236	26.520415	2063	CUFF.577.1	1450
BnaA01g07690D	BnaA01g07690D	j	CUFF.577	CUFF.577.2	76	2.907292	1.852334	3.962249	20.228765	866	CUFF.577.1	1450
BnaA01g07720D	BnaA01g07720D	=	CUFF.580	CUFF.580.1	100	88.217956	84.819927	91.615984	605.801106	1427	CUFF.580.1	1140
BnaA01g07750D	BnaA01g07750D	c	CUFF.583	CUFF.583.1	100	4.400034	3.728849	5.071218	30.399768	1912	CUFF.583.1	3339
BnaA01g07810D	BnaA01g07810D	=	CUFF.585	CUFF.585.1	100	1.231512	0.488882	1.974142	8.631272	595	CUFF.585.1	631
BnaA01g07820D	BnaA01g07820D	e	CUFF.586	CUFF.586.1	100	2.490794	1.633033	3.348555	17.135068	1066	CUFF.586.1	1033
BnaA01g07820D	BnaA01g07820D	j	CUFF.587	CUFF.587.1	100	25.493968	22.754917	28.233020	175.382212	912	CUFF.586.1	1033
BnaA01g07830D	BnaA01g07830D	j	CUFF.589	CUFF.589.1	100	10.190523	9.362309	11.018736	70.436904	3392	CUFF.589.1	3184
BnaA01g07840D	BnaA01g07840D	j	CUFF.590	CUFF.590.1	100	0.925470	0.577498	1.273443	6.335221	1788	CUFF.590.1	1732
BnaA01g07840D	BnaA01g07840D	j	CUFF.590	CUFF.590.2	52	0.477441	0.173441	0.781440	3.268275	1542	CUFF.590.1	1732
BnaA01g07860D	BnaA01g07860D	=	CUFF.593	CUFF.593.1	91	58.292192	53.557777	63.026607	400.746946	926	CUFF.593.2	1514
BnaA01g07860D	BnaA01g07860D	j	CUFF.593	CUFF.593.2	100	64.285408	60.326442	68.244375	441.949089	1539	CUFF.593.2	1514
BnaA01g07910D	BnaA01g07910D	j	CUFF.598	CUFF.598.1	70	27.487180	25.453459	29.520900	187.705124	2290	CUFF.598.1	2606
BnaA01g07910D	BnaA01g07910D	j	CUFF.598	CUFF.598.2	100	39.278832	36.749486	41.808179	268.228251	2290	CUFF.598.1	2606
BnaA01g07930D	BnaA01g07930D	=	CUFF.599	CUFF.599.1	100	10.815661	9.346186	12.285136	72.126365	1118	CUFF.599.1	1157
BnaA01g07940D	BnaA01g07940D	=	CUFF.602	CUFF.602.1	100	23.972563	22.088729	25.856396	163.360329	1715	CUFF.602.1	1674
BnaA01g07950D	BnaA01g07950D	=	CUFF.604	CUFF.604.1	100	25.068458	22.282849	27.854067	172.897525	840	CUFF.604.1	1146
BnaA01g07960D	BnaA01g07960D	j	CUFF.606	CUFF.606.1	100	1.245177	0.996749	1.493606	8.458427	3571	CUFF.606.1	4386
BnaA01g07960D	BnaA01g07960D	c	CUFF.607	CUFF.607.1	100	0.700392	0.296344	1.104440	4.838882	938	CUFF.607.1	4386
-	-	u	CUFF.608	CUFF.608.1	100	2.406751	1.631217	3.182285	16.261719	902	CUFF.608.1	-
BnaA01g07980D	BnaA01g07980D	=	CUFF.610	CUFF.610.1	100	11.549825	10.090021	13.009628	79.853244	1432	CUFF.610.2	1788
BnaA01g07980D	BnaA01g07980D	j	CUFF.610	CUFF.610.2	42	4.889191	3.859571	5.918811	33.802919	1435	CUFF.610.2	1788
BnaA01g08010D	BnaA01g08010D	=	CUFF.611	CUFF.611.1	100	2.654143	2.034763	3.273524	18.045984	1331	CUFF.611.1	1254
BnaA01g08020D	BnaA01g08020D	j	CUFF.612	CUFF.612.1	100	0.794735	0.518496	1.070974	5.291372	1945	CUFF.612.1	1385
BnaA01g08040D	BnaA01g08040D	=	CUFF.613	CUFF.613.1	100	1.799398	1.064862	2.533934	11.804707	786	CUFF.613.1	546
BnaA01g08050D	BnaA01g08050D	=	CUFF.615	CUFF.615.1	100	5.161933	3.929799	6.394067	36.463559	803	CUFF.615.1	627
BnaA01g08060D	BnaA01g08060D	j	CUFF.616	CUFF.616.1	100	3.022695	1.632953	4.412437	21.110046	505	CUFF.616.1	788
BnaA01g08080D	BnaA01g08080D	=	CUFF.617	CUFF.617.1	100	17.387633	13.652233	21.123032	121.953913	444	CUFF.617.1	455
BnaA01g08090D	BnaA01g08090D	e	CUFF.622	CUFF.622.1	100	0.352766	0.069823	0.635708	2.274578	1157	CUFF.623.2	1734
BnaA01g08090D	BnaA01g08090D	j	CUFF.623	CUFF.623.1	100	1.298274	0.711611	1.884936	8.371069	895	CUFF.623.2	1734
BnaA01g08090D	BnaA01g08090D	j	CUFF.623	CUFF.623.2	68	0.889178	0.526917	1.251438	5.733281	1375	CUFF.623.2	1734
BnaA01g08110D	BnaA01g08110D	e	CUFF.625	CUFF.625.1	100	0.654913	0.291633	1.018193	4.655711	1015	CUFF.625.1	1116
BnaA01g08130D	BnaA01g08130D	=	CUFF.634	CUFF.634.1	100	45.321306	41.855551	48.787060	307.523449	1092	CUFF.634.1	935
BnaA01g08140D	BnaA01g08140D	=	CUFF.636	CUFF.636.1	100	3.434302	2.941983	3.926621	23.303134	3587	CUFF.636.2	2781
BnaA01g08140D	BnaA01g08140D	j	CUFF.636	CUFF.636.2	90	3.093230	2.621677	3.564783	20.988821	3641	CUFF.636.2	2781
BnaA01g08160D	BnaA01g08160D	=	CUFF.643	CUFF.643.1	100	4.192572	3.504787	4.880356	28.708476	1813	CUFF.643.1	757
BnaA01g08150D	BnaA01g08150D	c	CUFF.645	CUFF.645.1	100	79.813597	72.684028	86.943166	546.520566	569	CUFF.645.1	2175
BnaA01g08190D	BnaA01g08190D	e	CUFF.651	CUFF.651.1	100	1.287387	0.758403	1.816371	8.914118	1380	CUFF.651.1	846
BnaA01g08190D	BnaA01g08190D	j	CUFF.652	CUFF.652.1	100	6.394266	5.217901	7.570631	44.275149	1119	CUFF.651.1	846
BnaA01g08200D	BnaA01g08200D	j	CUFF.657	CUFF.657.1	100	9.658668	8.972492	10.344843	65.992640	5108	CUFF.657.1	5721
BnaA01g08200D	BnaA01g08200D	j	CUFF.660	CUFF.660.1	100	5.951403	5.005626	6.897181	41.210249	1430	CUFF.660.1	5721
BnaA01g08200D	BnaA01g08200D	j	CUFF.660	CUFF.660.2	22	1.284485	0.790342	1.778629	8.894366	1353	CUFF.660.1	5721
BnaA01g08210D	BnaA01g08210D	=	CUFF.664	CUFF.664.1	100	3.155359	1.597190	4.713529	22.725056	469	CUFF.664.1	527
BnaA01g08260D	BnaA01g08260D	e	CUFF.667	CUFF.667.1	100	2.598718	1.800322	3.397115	17.903262	888	CUFF.667.1	741
BnaA01g08270D	BnaA01g08270D	j	CUFF.695	CUFF.695.1	88	23.931042	22.243180	25.618904	160.900863	3228	CUFF.695.2	3076
BnaA01g08270D	BnaA01g08270D	j	CUFF.695	CUFF.695.2	100	27.305472	25.579322	29.031622	183.588913	3568	CUFF.695.2	3076
BnaA01g08280D	BnaA01g08280D	j	CUFF.696	CUFF.696.1	100	8.786485	8.013816	9.559154	59.076116	4810	CUFF.696.1	1169
BnaA01g08290D	BnaA01g08290D	=	CUFF.697	CUFF.697.1	100	1.179524	0.874552	1.484496	8.028943	2289	CUFF.697.1	2064
BnaA01g08310D	BnaA01g08310D	j	CUFF.699	CUFF.699.1	52	3.890521	3.296030	4.485012	26.478311	3112	CUFF.699.2	2524
BnaA01g08310D	BnaA01g08310D	=	CUFF.699	CUFF.699.2	100	7.532858	6.769904	8.295813	51.267515	3317	CUFF.699.2	2524
BnaA01g23840D	BnaA01g23840D	c	CUFF.701	CUFF.701.1	100	46.269437	41.781723	50.757151	318.772281	692	CUFF.701.1	2642
BnaA01g23840D	BnaA01g23840D	c	CUFF.702	CUFF.702.1	100	25.535150	23.254725	27.815575	173.500110	1232	CUFF.702.1	2642
BnaA01g24060D	BnaA01g24060D	o	CUFF.703	CUFF.703.1	20	1.450399	0.945857	1.954941	9.955358	1545	CUFF.703.2	246
BnaA01g24060D	BnaA01g24060D	o	CUFF.703	CUFF.703.2	24	1.692739	1.143170	2.242307	11.618752	1670	CUFF.703.2	246
BnaA01g24060D	BnaA01g24060D	j	CUFF.703	CUFF.703.3	100	7.124829	6.015704	8.233955	48.903954	1391	CUFF.703.2	246
BnaA01g24140D	BnaA01g24140D	j	CUFF.705	CUFF.705.1	100	4.353648	3.488567	5.218729	29.981135	1157	CUFF.705.1	1155
-	-	u	CUFF.710	CUFF.710.1	100	29.211267	21.768571	36.653964	146.470416	317	CUFF.710.1	-
BnaA01g23850D	BnaA01g23850D	j	CUFF.704	CUFF.704.1	53	14.900595	11.807156	17.994034	103.326945	617	CUFF.704.1	642
BnaA01g23850D	BnaA01g23850D	j	CUFF.704	CUFF.704.2	100	27.985090	23.980399	31.989781	194.060290	617	CUFF.704.1	642
BnaA01g23880D	BnaA01g23880D	=	CUFF.707	CUFF.707.1	100	11.027102	9.736568	12.317636	75.574827	1439	CUFF.707.1	1636
-	-	u	CUFF.708	CUFF.708.1	100	0.888730	0.444365	1.333095	6.267440	944	CUFF.708.1	-
BnaA01g23900D	BnaA01g23900D	j	CUFF.709	CUFF.709.1	33	1.026730	0.577183	1.476278	7.098125	1124	CUFF.709.1	1877
BnaA01g23900D	BnaA01g23900D	j	CUFF.709	CUFF.709.2	100	3.130959	2.104408	4.157511	21.645349	764	CUFF.709.1	1877
BnaA01g23920D	BnaA01g23920D	j	CUFF.711	CUFF.711.1	47	1.207554	0.769052	1.646056	8.266552	1301	CUFF.711.1	2256
BnaA01g23920D	BnaA01g23920D	c	CUFF.711	CUFF.711.2	100	2.551973	1.302130	3.801816	17.470040	533	CUFF.711.1	2256
BnaA01g23920D	BnaA01g23920D	j	CUFF.712	CUFF.712.1	100	1.691125	0.893394	2.488856	11.808363	661	CUFF.712.1	2256
BnaA01g24160D	BnaA01g24160D	j	CUFF.714	CUFF.714.1	75	7.921052	6.744295	9.097808	53.780873	1285	CUFF.714.1	1735
BnaA01g24160D	BnaA01g24160D	c	CUFF.714	CUFF.714.2	100	10.576147	7.617753	13.534542	71.807943	487	CUFF.714.1	1735
BnaA01g24150D	BnaA01g24150D	j	CUFF.716	CUFF.716.1	100	54.011499	49.871355	58.151644	371.412952	948	CUFF.716.1	1269
BnaA01g24250D	BnaA01g24250D	=	CUFF.717	CUFF.717.1	100	4.394177	3.648758	5.139595	28.963564	1468	CUFF.717.1	1465
BnaA01g24300D	BnaA01g24300D	=	CUFF.723	CUFF.723.1	100	2.987492	1.830037	4.144946	19.487678	612	CUFF.723.1	515
BnaA01g24310D	BnaA01g24310D	j	CUFF.724	CUFF.724.1	67	0.899427	0.443227	1.355628	6.122416	1395	CUFF.724.1	1559
BnaA01g24310D	BnaA01g24310D	=	CUFF.724	CUFF.724.2	100	1.337070	0.824506	1.849634	9.101456	1395	CUFF.724.1	1559
BnaA01g24320D	BnaA01g24320D	=	CUFF.725	CUFF.725.1	100	13.620184	11.517491	15.722877	93.566477	735	CUFF.725.1	1000
-	-	u	CUFF.726	CUFF.726.1	100	0.687992	0.405228	0.970757	4.681808	1593	CUFF.726.1	-
BnaA01g24420D	BnaA01g24420D	j	CUFF.727	CUFF.727.1	100	5.612259	4.683311	6.541206	38.325197	1252	CUFF.727.1	1577
BnaA01g24380D	BnaA01g24380D	j	CUFF.728	CUFF.728.1	100	6.817066	6.209732	7.424399	46.146240	3943	CUFF.728.1	378
BnaA01g24430D	BnaA01g24430D	=	CUFF.730	CUFF.730.1	100	24.654850	21.912299	27.397401	168.117780	768	CUFF.730.1	910
-	-	u	CUFF.738	CUFF.738.1	72	1.450598	0.712307	2.188890	9.664691	868	CUFF.738.1	-
-	-	u	CUFF.738	CUFF.738.2	100	2.025727	1.151670	2.899783	13.496516	826	CUFF.738.1	-
BnaA01g24440D	BnaA01g24440D	=	CUFF.742	CUFF.742.1	100	22.697890	18.342622	27.053158	158.521024	447	CUFF.742.1	1081
BnaA01g24280D	BnaA01g24280D	=	CUFF.752	CUFF.752.1	100	51.390607	48.339443	54.441772	348.379676	1925	CUFF.752.1	1975
BnaA01g24510D	BnaA01g24510D	o	CUFF.753	CUFF.753.1	100	0.466728	0.299695	0.633760	3.189067	4265	CUFF.753.2	4951
BnaA01g24510D	BnaA01g24510D	j	CUFF.753	CUFF.753.2	68	0.317440	0.171094	0.463787	2.169013	4357	CUFF.753.2	4951
BnaA01g24510D	BnaA01g24510D	j	CUFF.753	CUFF.753.3	70	0.327085	0.171253	0.482916	2.234912	4176	CUFF.753.2	4951
BnaA01g24510D	BnaA01g24510D	c	CUFF.754	CUFF.754.1	100	1.330188	0.718995	1.941381	9.253662	801	CUFF.754.1	4951
BnaA01g24550D	BnaA01g24550D	=	CUFF.759	CUFF.759.1	100	5.205133	4.148145	6.262121	35.902624	972	CUFF.759.1	1138
BnaA01g24590D	BnaA01g24590D	o	CUFF.760	CUFF.760.1	100	2.453284	1.594756	3.311811	17.129820	769	CUFF.760.1	765
-	-	u	CUFF.763	CUFF.763.1	14	3.002826	1.600502	4.405150	20.698784	607	CUFF.763.1	-
-	-	u	CUFF.763	CUFF.763.2	100	20.903479	17.114237	24.692721	144.089781	513	CUFF.763.1	-
BnaA01g24620D	BnaA01g24620D	j	CUFF.765	CUFF.765.1	100	10.668187	8.045194	13.291181	73.166444	501	CUFF.765.1	548
BnaA01g24530D	BnaA01g24530D	j	CUFF.766	CUFF.766.1	100	44.027663	42.271816	45.783510	293.471064	2448	CUFF.766.1	1463
BnaA01g24770D	BnaA01g24770D	j	CUFF.786	CUFF.786.1	20	0.617206	0.268434	0.965979	4.194468	1376	CUFF.786.1	997
BnaA01g24770D	BnaA01g24770D	=	CUFF.786	CUFF.786.2	100	3.049968	2.223939	3.875996	20.727252	1058	CUFF.786.1	997
BnaA01g24800D	BnaA01g24800D	e	CUFF.787	CUFF.787.1	100	36.801133	32.910503	40.691764	251.777502	632	CUFF.787.1	536
BnaA01g24840D	BnaA01g24840D	j	CUFF.791	CUFF.791.1	100	0.853081	0.572458	1.133704	5.768072	2032	CUFF.791.1	1908
BnaA01g24820D	BnaA01g24820D	=	CUFF.792	CUFF.792.1	100	9.207790	8.133995	10.281584	63.337329	1684	CUFF.792.1	1762
BnaA01g24850D	BnaA01g24850D	=	CUFF.793	CUFF.793.1	100	0.945667	0.457581	1.433753	6.394247	882	CUFF.793.1	591
-	-	u	CUFF.794	CUFF.794.1	100	4.166213	3.556227	4.776200	28.878828	2899	CUFF.794.1	-
-	-	u	CUFF.794	CUFF.794.2	67	2.789600	2.264759	3.314442	19.336597	2893	CUFF.794.1	-
BnaA01g23390D	BnaA01g23390D	=	CUFF.735	CUFF.735.1	100	14.233500	12.666535	15.800464	94.170483	1310	CUFF.735.1	1467
BnaA01g23420D	BnaA01g23420D	j	CUFF.741	CUFF.741.1	51	1.643550	1.064446	2.222654	11.384965	1195	CUFF.741.2	2648
BnaA01g23420D	BnaA01g23420D	j	CUFF.741	CUFF.741.2	100	3.219971	2.730858	3.709085	22.304930	2636	CUFF.741.2	2648
BnaA01g23480D	BnaA01g23480D	c	CUFF.746	CUFF.746.1	100	0.886387	0.551416	1.221359	5.939930	1488	CUFF.746.1	1776
BnaA01g23490D	BnaA01g23490D	e	CUFF.748	CUFF.748.1	100	1.145899	0.482504	1.809293	7.677831	1014	CUFF.749.1	1876
BnaA01g23490D	BnaA01g23490D	c	CUFF.749	CUFF.749.1	100	2.834647	1.958554	3.710740	18.992901	1022	CUFF.749.1	1876
BnaA01g23500D	BnaA01g23500D	j	CUFF.751	CUFF.751.1	100	4.198172	3.150041	5.246303	28.877076	870	CUFF.751.1	1009
BnaA01g23510D	BnaA01g23510D	j	CUFF.757	CUFF.757.1	100	2.354149	1.978387	2.729910	16.239985	2824	CUFF.757.1	1785
BnaA01g23540D	BnaA01g23540D	j	CUFF.764	CUFF.764.1	100	8.073610	7.400227	8.746993	54.713141	3059	CUFF.764.1	2572
BnaA01g23550D	BnaA01g23550D	=	CUFF.768	CUFF.768.1	100	20.286715	18.497657	22.075773	135.700397	1237	CUFF.768.1	1077
BnaA01g23560D	BnaA01g23560D	=	CUFF.771	CUFF.771.1	88	5.173499	4.003851	6.343147	35.532708	1065	CUFF.771.1	1073
BnaA01g23560D	BnaA01g23560D	j	CUFF.771	CUFF.771.2	100	5.864066	4.120457	7.607676	40.275675	708	CUFF.771.1	1073
BnaA01g23600D	BnaA01g23600D	=	CUFF.775	CUFF.775.1	100	4.569483	3.760891	5.378075	31.162885	1333	CUFF.775.1	1010
BnaA01g23610D	BnaA01g23610D	j	CUFF.778	CUFF.778.1	55	0.279370	0.133657	0.425083	1.878890	3875	CUFF.778.2	3924
BnaA01g23610D	BnaA01g23610D	j	CUFF.778	CUFF.778.2	100	0.507659	0.333057	0.682261	3.414239	3900	CUFF.778.2	3924
BnaA01g23620D	BnaA01g23620D	j	CUFF.783	CUFF.783.1	100	11.136667	9.455682	12.817651	76.877456	921	CUFF.783.1	1729
-	-	u	CUFF.784	CUFF.784.1	100	3.029952	1.844259	4.215645	20.770121	626	CUFF.785.1	-
-	-	u	CUFF.785	CUFF.785.1	100	8.426336	7.034545	9.818127	57.761972	991	CUFF.785.1	-
BnaA01g23630D	BnaA01g23630D	j	CUFF.788	CUFF.788.1	100	6.119184	5.084875	7.153492	40.785063	1352	CUFF.788.1	3207
BnaA01g23630D	BnaA01g23630D	j	CUFF.788	CUFF.788.2	54	3.319692	2.484035	4.155348	22.126127	1264	CUFF.788.1	3207
BnaA01g23630D	BnaA01g23630D	c	CUFF.790	CUFF.790.1	100	1.603248	1.105832	2.100664	11.068533	1271	CUFF.790.1	3207
BnaA01g24920D	BnaA01g24920D	=	CUFF.795	CUFF.795.1	100	5.633595	4.528360	6.738830	39.075536	965	CUFF.795.1	737
BnaA01g24930D	BnaA01g24930D	=	CUFF.796	CUFF.796.1	100	8.647152	6.631538	10.662767	59.730734	585	CUFF.796.1	342
BnaA01g24940D	BnaA01g24940D	j	CUFF.797	CUFF.797.1	100	0.396302	0.168175	0.624429	2.483507	1513	CUFF.797.1	1823
-	-	u	CUFF.798	CUFF.798.1	100	0.800617	0.266872	1.334361	5.234530	684	CUFF.798.1	-
BnaA01g24870D	BnaA01g24870D	o	CUFF.799	CUFF.799.1	100	67.880208	62.973750	72.786666	461.903464	908	CUFF.799.1	1214
BnaA01g24990D	BnaA01g24990D	=	CUFF.801	CUFF.801.1	100	16.377058	15.133342	17.620775	109.303012	1901	CUFF.801.1	1642
BnaA01g25020D	BnaA01g25020D	j	CUFF.807	CUFF.807.1	100	8.969679	6.840574	11.098784	63.212202	700	CUFF.807.2	853
BnaA01g25020D	BnaA01g25020D	=	CUFF.807	CUFF.807.2	86	7.725953	5.921237	9.530668	54.447263	784	CUFF.807.2	853
BnaA01g25030D	BnaA01g25030D	j	CUFF.808	CUFF.808.1	100	8.487710	6.125728	10.849692	59.033318	533	CUFF.808.2	814
BnaA01g25030D	BnaA01g25030D	j	CUFF.808	CUFF.808.2	29	2.473542	1.427297	3.519787	17.203861	739	CUFF.808.2	814
-	-	u	CUFF.816	CUFF.816.1	100	4.390674	3.529695	5.251653	30.238381	1518	CUFF.816.1	-
-	-	u	CUFF.817	CUFF.817.1	100	17.504699	15.232630	19.776768	120.554098	927	CUFF.816.1	-
BnaA01g25100D	BnaA01g25100D	c	CUFF.815	CUFF.815.1	100	0.538049	0.214068	0.862030	3.676862	1074	CUFF.815.1	2612
BnaA01g25140D	BnaA01g25140D	j	CUFF.818	CUFF.818.1	40	0.467238	0.134577	0.799899	3.260448	1336	CUFF.818.1	1092
BnaA01g25140D	BnaA01g25140D	j	CUFF.818	CUFF.818.2	100	1.164004	0.701326	1.626681	8.122566	1336	CUFF.818.1	1092
BnaA01g25190D	BnaA01g25190D	=	CUFF.821	CUFF.821.1	100	0.635068	0.327015	0.943121	4.116995	1281	CUFF.821.1	603
BnaA01g25000D	BnaA01g25000D	=	CUFF.822	CUFF.822.1	100	89.045760	83.209827	94.881693	612.967719	931	CUFF.822.1	751
BnaA01g25260D	BnaA01g25260D	=	CUFF.825	CUFF.825.1	100	0.844766	0.393220	1.296313	5.810261	889	CUFF.825.1	996
BnaA01g25250D	BnaA01g25250D	j	CUFF.827	CUFF.827.1	100	3.134753	2.748422	3.521083	21.761735	4277	CUFF.827.1	4346
BnaA01g25250D	BnaA01g25250D	j	CUFF.827	CUFF.827.2	64	2.020095	1.346458	2.693731	14.023678	1298	CUFF.827.1	4346
BnaA01g25280D	BnaA01g25280D	=	CUFF.828	CUFF.828.1	100	19.666618	15.144987	24.188248	136.605471	395	CUFF.828.1	483
BnaA01g25290D	BnaA01g25290D	=	CUFF.829	CUFF.829.1	100	4.750144	4.189347	5.310941	32.840540	2599	CUFF.829.1	1135
BnaA01g25270D	BnaA01g25270D	j	CUFF.834	CUFF.834.1	100	19.107381	17.017818	21.196944	130.083813	1053	CUFF.834.1	1276
BnaA01g25410D	BnaA01g25410D	e	CUFF.836	CUFF.836.1	100	0.923842	0.536650	1.311035	6.323991	1209	CUFF.836.1	1203
BnaA01g25400D	BnaA01g25400D	=	CUFF.837	CUFF.837.1	100	19.480282	16.487545	22.473019	128.720690	595	CUFF.837.1	590
BnaA01g25450D	BnaA01g25450D	j	CUFF.839	CUFF.839.1	100	1.979338	1.204133	2.754542	13.431213	786	CUFF.839.1	789
BnaA01g25490D	BnaA01g25490D	j	CUFF.841	CUFF.841.1	100	16.583236	14.565889	18.600583	113.803081	1194	CUFF.841.1	1023
BnaA01g25490D	BnaA01g25490D	j	CUFF.841	CUFF.841.2	51	8.485406	6.938446	10.032366	58.231420	1191	CUFF.841.1	1023
-	-	u	CUFF.843	CUFF.843.1	26	2.195773	1.682282	2.709264	15.142429	1946	CUFF.843.1	-
-	-	u	CUFF.843	CUFF.843.2	100	8.461598	6.918134	10.005061	58.352639	882	CUFF.843.1	-
-	-	u	CUFF.844	CUFF.844.1	100	3.336533	2.073130	4.599937	23.009310	728	CUFF.844.1	-
-	-	u	CUFF.845	CUFF.845.1	100	11.455322	9.400583	13.510061	78.997879	704	CUFF.845.1	-
BnaA01g25550D	BnaA01g25550D	=	CUFF.848	CUFF.848.1	100	5.528652	4.509578	6.547727	38.684270	1135	CUFF.848.1	1164
BnaA01g25600D	BnaA01g25600D	=	CUFF.850	CUFF.850.1	100	9.684745	7.218814	12.150677	67.309332	504	CUFF.850.1	726
-	-	u	CUFF.851	CUFF.851.1	100	1.307207	0.518932	2.095483	8.843163	575	CUFF.851.1	-
BnaA01g25570D	BnaA01g25570D	j	CUFF.852	CUFF.852.1	29	1.142245	0.844437	1.440054	7.884780	3792	CUFF.852.2	3881
BnaA01g25570D	BnaA01g25570D	j	CUFF.852	CUFF.852.2	100	3.873308	3.404583	4.342033	26.736972	4007	CUFF.852.2	3881
BnaA01g25630D	BnaA01g25630D	j	CUFF.854	CUFF.854.1	100	6.947828	5.990677	7.904979	47.749192	1460	CUFF.854.1	1566
BnaA01g25610D	BnaA01g25610D	j	CUFF.855	CUFF.855.1	80	3.153118	2.294520	4.011716	21.697998	1269	CUFF.855.1	2031
BnaA01g25610D	BnaA01g25610D	=	CUFF.855	CUFF.855.2	100	3.924396	2.939073	4.909719	27.005504	1198	CUFF.855.1	2031
BnaA01g25670D	BnaA01g25670D	=	CUFF.857	CUFF.857.1	100	26.939024	23.986271	29.891777	183.555240	817	CUFF.857.1	856
BnaA01g24630D	BnaA01g24630D	j	CUFF.847	CUFF.847.1	43	13.256510	11.820873	14.692147	87.843536	1687	CUFF.847.1	1091
BnaA01g24630D	BnaA01g24630D	c	CUFF.847	CUFF.847.2	100	30.901164	26.984157	34.818170	204.764862	708	CUFF.847.1	1091
BnaA01g24650D	BnaA01g24650D	j	CUFF.856	CUFF.856.1	100	14.334920	13.287116	15.382724	97.813408	3257	CUFF.856.1	2124
BnaA01g24690D	BnaA01g24690D	e	CUFF.862	CUFF.862.1	100	87.737806	81.670437	93.805175	596.543478	862	CUFF.863.1	2015
BnaA01g24690D	BnaA01g24690D	j	CUFF.863	CUFF.863.1	100	66.043735	62.191816	69.895653	449.041992	1688	CUFF.863.1	2015
BnaA01g24700D	BnaA01g24700D	=	CUFF.865	CUFF.865.1	100	6.687528	5.239956	8.135100	47.342201	775	CUFF.865.1	1067
BnaA01g24730D	BnaA01g24730D	o	CUFF.872	CUFF.872.1	100	190.463821	175.313986	205.613655	1312.229136	472	CUFF.872.1	815
BnaA01g24730D	BnaA01g24730D	c	CUFF.873	CUFF.873.1	100	206.113434	181.669034	230.557835	1420.049505	332	CUFF.872.1	815
-	-	u	CUFF.876	CUFF.876.1	100	4.580051	3.887553	5.272548	30.824990	2191	CUFF.876.1	-
-	-	u	CUFF.876	CUFF.876.2	30	1.368521	0.869285	1.867758	9.210523	1713	CUFF.876.1	-
-	-	u	CUFF.876	CUFF.876.3	30	1.386944	0.898928	1.874960	9.334513	1713	CUFF.876.1	-
-	-	u	CUFF.876	CUFF.876.4	29	1.324066	0.845327	1.802805	8.911326	1784	CUFF.876.1	-
BnaA01g24760D	BnaA01g24760D	=	CUFF.880	CUFF.880.1	100	6.100430	5.502952	6.697909	42.203694	2883	CUFF.880.1	2895
BnaA01g26220D	BnaA01g26220D	e	CUFF.884	CUFF.884.1	100	1.982343	1.173223	2.791462	13.357580	727	CUFF.884.1	1348
BnaA01g26220D	BnaA01g26220D	e	CUFF.886	CUFF.886.1	100	2.994338	2.234167	3.754509	19.839226	1080	CUFF.886.1	1348
BnaA01g26230D	BnaA01g26230D	p	CUFF.888	CUFF.888.1	100	19.544179	15.834076	23.254281	134.061977	468	CUFF.888.1	3669
BnaA01g25300D	BnaA01g25300D	=	CUFF.868	CUFF.868.1	100	70.906410	66.515988	75.296831	486.693285	1289	CUFF.868.1	1676
BnaA01g25310D	BnaA01g25310D	c	CUFF.869	CUFF.869.1	100	0.825735	0.483510	1.167960	5.759974	1443	CUFF.869.1	3478
BnaA01g25320D	BnaA01g25320D	j	CUFF.875	CUFF.875.1	58	1.947744	1.253839	2.641650	13.340034	1340	CUFF.875.1	2001
BnaA01g25320D	BnaA01g25320D	j	CUFF.875	CUFF.875.2	100	3.335557	2.475183	4.195932	22.845120	1259	CUFF.875.1	2001
BnaA01g25320D	BnaA01g25320D	j	CUFF.875	CUFF.875.3	35	1.174893	0.607580	1.742206	8.046804	1266	CUFF.875.1	2001
BnaA01g25330D	BnaA01g25330D	j	CUFF.879	CUFF.879.1	65	1.430575	0.956033	1.905118	9.845184	1409	CUFF.879.1	1385
BnaA01g25330D	BnaA01g25330D	c	CUFF.879	CUFF.879.2	100	2.193081	1.401204	2.984958	15.092729	917	CUFF.879.1	1385
BnaA01g25340D	BnaA01g25340D	=	CUFF.881	CUFF.881.1	100	4.415460	3.605418	5.225503	29.976507	1379	CUFF.881.1	1626
BnaA01g25350D	BnaA01g25350D	j	CUFF.882	CUFF.882.1	100	2.767355	2.186179	3.348531	18.787541	1614	CUFF.882.1	1446
BnaA01g25360D	BnaA01g25360D	j	CUFF.883	CUFF.883.1	100	0.872858	0.516800	1.228915	5.959232	1353	CUFF.883.1	2017
BnaA01g25380D	BnaA01g25380D	=	CUFF.890	CUFF.890.1	100	2.308396	1.882956	2.733837	15.734232	2375	CUFF.890.1	1784
BnaA01g25390D	BnaA01g25390D	j	CUFF.891	CUFF.891.1	100	6.656807	5.850832	7.462782	45.373377	2077	CUFF.891.1	2108
BnaA01g26230D	BnaA01g26230D	j	CUFF.895	CUFF.895.1	23	0.866419	0.596263	1.136574	5.866594	3434	CUFF.895.1	3669
BnaA01g26230D	BnaA01g26230D	j	CUFF.895	CUFF.895.2	100	3.789072	3.300397	4.277748	25.656124	3434	CUFF.895.1	3669
BnaA01g17410D	BnaA01g17410D	j	CUFF.731	CUFF.731.1	30	1.185837	0.781558	1.590115	8.063592	1515	CUFF.731.1	1827
BnaA01g17410D	BnaA01g17410D	c	CUFF.731	CUFF.731.2	100	3.974105	2.870220	5.077989	27.023585	823	CUFF.731.1	1827
BnaA01g17410D	BnaA01g17410D	o	CUFF.732	CUFF.732.1	100	2.464325	1.881134	3.047515	16.397307	2050	CUFF.732.1	1827
BnaA01g17420D	BnaA01g17420D	j	CUFF.733	CUFF.733.1	100	6.107092	5.093551	7.120634	40.635828	1546	CUFF.733.1	1585
BnaA01g17450D	BnaA01g17450D	=	CUFF.736	CUFF.736.1	100	1.834333	1.455412	2.213254	12.613582	2222	CUFF.736.1	2297
BnaA01g17460D	BnaA01g17460D	e	CUFF.739	CUFF.739.1	100	5.180661	4.370936	5.990386	35.013190	1641	CUFF.739.1	1101
BnaA01g17460D	BnaA01g17460D	=	CUFF.740	CUFF.740.1	66	3.622762	2.393050	4.852473	24.484219	775	CUFF.739.1	1101
BnaA01g17460D	BnaA01g17460D	j	CUFF.740	CUFF.740.2	100	5.484247	3.425556	7.542939	37.064960	528	CUFF.739.1	1101
BnaA01g17470D	BnaA01g17470D	j	CUFF.745	CUFF.745.1	100	1.014478	0.517369	1.511588	6.593870	934	CUFF.745.1	666
BnaA01g17480D	BnaA01g17480D	=	CUFF.750	CUFF.750.1	100	2.888676	2.038450	3.738902	20.495327	904	CUFF.750.1	1481
BnaA01g17490D	BnaA01g17490D	c	CUFF.758	CUFF.758.1	100	4.756253	4.081717	5.430788	31.938749	2047	CUFF.758.1	5829
BnaA01g17490D	BnaA01g17490D	j	CUFF.762	CUFF.762.1	17	0.576150	0.134601	1.017700	3.987320	1087	CUFF.762.1	5829
BnaA01g17490D	BnaA01g17490D	c	CUFF.762	CUFF.762.2	100	3.329129	2.475312	4.182946	23.039660	1087	CUFF.762.1	5829
BnaA01g17490D	BnaA01g17490D	j	CUFF.767	CUFF.767.1	15	0.792104	0.453106	1.131101	5.415928	1934	CUFF.767.1	5829
BnaA01g17490D	BnaA01g17490D	j	CUFF.767	CUFF.767.2	85	4.436596	3.712407	5.160785	30.334777	1934	CUFF.767.1	5829
BnaA01g17490D	BnaA01g17490D	c	CUFF.767	CUFF.767.3	100	5.195106	3.605431	6.784780	35.521012	679	CUFF.767.1	5829
BnaA01g17500D	BnaA01g17500D	j	CUFF.769	CUFF.769.1	71	8.375823	7.049586	9.702059	57.855788	1086	CUFF.769.1	1229
BnaA01g17500D	BnaA01g17500D	c	CUFF.769	CUFF.769.2	100	11.779181	8.737374	14.820987	81.364401	476	CUFF.769.1	1229
BnaA01g17510D	BnaA01g17510D	j	CUFF.772	CUFF.772.1	100	6.361889	5.116610	7.607169	43.337377	1064	CUFF.772.2	2565
BnaA01g17510D	BnaA01g17510D	j	CUFF.772	CUFF.772.2	46	2.945550	2.478514	3.412586	20.065171	2855	CUFF.772.2	2565
BnaA01g17550D	BnaA01g17550D	j	CUFF.777	CUFF.777.1	40	0.760691	0.435897	1.085484	5.151946	1972	CUFF.777.2	2377
BnaA01g17550D	BnaA01g17550D	j	CUFF.777	CUFF.777.2	100	1.905696	1.486507	2.324884	12.906746	2319	CUFF.777.2	2377
BnaA01g17560D	BnaA01g17560D	=	CUFF.780	CUFF.780.1	100	24.745334	21.551046	27.939623	170.548778	677	CUFF.781.1	1285
BnaA01g17560D	BnaA01g17560D	e	CUFF.781	CUFF.781.1	100	8.603679	7.371990	9.835369	59.297926	1223	CUFF.781.1	1285
BnaA01g17570D	BnaA01g17570D	=	CUFF.813	CUFF.813.1	100	416.505100	397.541646	435.468555	2844.797375	1262	CUFF.813.1	1347
BnaA01g17580D	BnaA01g17580D	=	CUFF.824	CUFF.824.1	100	8.283566	7.478140	9.088993	56.346581	2697	CUFF.824.1	2723
BnaA01g17590D	BnaA01g17590D	=	CUFF.826	CUFF.826.1	100	3.441819	2.811029	4.072609	23.266439	1596	CUFF.826.1	1065
BnaA01g17630D	BnaA01g17630D	j	CUFF.835	CUFF.835.1	100	21.918040	20.204920	23.631159	149.509167	1877	CUFF.835.1	1902
BnaA01g17630D	BnaA01g17630D	p	CUFF.838	CUFF.838.1	100	1.384562	0.692599	2.076525	9.374833	710	CUFF.838.1	1902
BnaA01g17650D	BnaA01g17650D	c	CUFF.840	CUFF.840.1	100	0.738602	0.423661	1.053542	5.138197	1397	CUFF.840.1	2217
BnaA01g17660D	BnaA01g17660D	j	CUFF.842	CUFF.842.1	100	6.175117	3.587058	8.763175	41.949383	388	CUFF.842.1	618
-	-	u	CUFF.849	CUFF.849.1	100	2.770576	2.016970	3.524181	18.608373	1059	CUFF.849.1	-
BnaA01g17690D	BnaA01g17690D	j	CUFF.859	CUFF.859.1	80	11.980518	10.591627	13.369409	81.525356	1768	CUFF.859.1	1974
BnaA01g17690D	BnaA01g17690D	j	CUFF.859	CUFF.859.2	100	15.018795	13.469508	16.568083	102.200311	1767	CUFF.859.1	1974
BnaA01g17690D	BnaA01g17690D	e	CUFF.860	CUFF.860.1	100	7.765244	6.348959	9.181530	52.841147	968	CUFF.859.1	1974
BnaA01g17710D	BnaA01g17710D	o	CUFF.861	CUFF.861.1	100	0.883561	0.371502	1.395620	5.605683	774	CUFF.861.1	623
BnaA01g17720D	BnaA01g17720D	=	CUFF.889	CUFF.889.1	100	22.620272	21.204379	24.036164	155.018476	3380	CUFF.889.1	3200
BnaA01g17740D	BnaA01g17740D	=	CUFF.892	CUFF.892.1	100	3.101216	2.575330	3.627102	20.992416	2130	CUFF.892.1	2387
BnaA01g17750D	BnaA01g17750D	j	CUFF.894	CUFF.894.1	17	0.648394	0.299103	0.997686	4.471979	1777	CUFF.894.2	1819
BnaA01g17750D	BnaA01g17750D	j	CUFF.894	CUFF.894.2	100	3.868740	3.179253	4.558227	26.682714	1785	CUFF.894.2	1819
BnaA01g17760D	BnaA01g17760D	j	CUFF.897	CUFF.897.1	15	0.257689	0.052183	0.463194	1.758054	1858	CUFF.897.1	1842
BnaA01g17760D	BnaA01g17760D	=	CUFF.897	CUFF.897.2	100	1.706180	1.270231	2.142129	11.640233	1857	CUFF.897.1	1842
BnaA01g26330D	BnaA01g26330D	=	CUFF.900	CUFF.900.1	100	7.108611	6.084375	8.132848	48.127513	1320	CUFF.900.1	1485
BnaA01g26250D	BnaA01g26250D	=	CUFF.898	CUFF.898.1	100	1.802418	1.320882	2.283954	12.411357	1489	CUFF.898.1	1666
BnaA01g26270D	BnaA01g26270D	j	CUFF.902	CUFF.902.1	71	8.043309	7.092584	8.994034	55.069059	2133	CUFF.902.1	2144
BnaA01g26270D	BnaA01g26270D	c	CUFF.902	CUFF.902.2	100	11.263076	9.532650	12.993502	77.113412	1076	CUFF.902.1	2144
BnaA01g26340D	BnaA01g26340D	=	CUFF.903	CUFF.903.1	100	1.901827	1.556043	2.247611	12.702337	2708	CUFF.903.1	1389
-	-	u	CUFF.905	CUFF.905.1	100	2.850649	2.121450	3.579848	19.657657	1115	CUFF.905.1	-
BnaA01g26430D	BnaA01g26430D	=	CUFF.906	CUFF.906.1	100	0.947196	0.619796	1.274595	6.196529	1686	CUFF.906.1	1671
BnaA01g26630D	BnaA01g26630D	j	CUFF.909	CUFF.909.1	100	1.927029	1.400518	2.453539	13.423472	1409	CUFF.909.1	2414
BnaA01g26630D	BnaA01g26630D	c	CUFF.911	CUFF.911.1	100	3.732270	2.346140	5.118401	26.167717	550	CUFF.911.1	2414
BnaA01g26600D	BnaA01g26600D	=	CUFF.914	CUFF.914.1	40	0.790762	0.460003	1.121522	5.494966	2317	CUFF.914.1	1983
BnaA01g26600D	BnaA01g26600D	j	CUFF.914	CUFF.914.2	15	0.300419	0.098476	0.502362	2.087599	2317	CUFF.914.1	1983
BnaA01g26600D	BnaA01g26600D	j	CUFF.914	CUFF.914.3	100	1.961547	1.481680	2.441413	13.630688	2141	CUFF.914.1	1983
BnaA01g26650D	BnaA01g26650D	=	CUFF.915	CUFF.915.1	100	2.075915	1.620106	2.531723	14.443212	2053	CUFF.915.1	2006
BnaA01g26650D	BnaA01g26650D	j	CUFF.915	CUFF.915.2	12	0.250710	0.045389	0.456030	1.744318	2053	CUFF.915.1	2006
BnaA01g26670D	BnaA01g26670D	=	CUFF.918	CUFF.918.1	100	2.702436	1.776940	3.627932	18.576619	764	CUFF.918.1	905
BnaA01g26690D	BnaA01g26690D	=	CUFF.919	CUFF.919.1	100	3.164262	2.163360	4.165163	21.505765	750	CUFF.919.1	663
BnaA01g09970D	BnaA01g09970D	j	CUFF.698	CUFF.698.1	100	14.476220	13.260645	15.691795	99.508968	2278	CUFF.698.1	2847
BnaA01g09980D	BnaA01g09980D	=	CUFF.700	CUFF.700.1	100	8.167857	6.413847	9.921868	55.715788	688	CUFF.700.1	742
BnaA01g09990D	BnaA01g09990D	=	CUFF.706	CUFF.706.1	100	53.139170	49.551317	56.727023	363.833316	1285	CUFF.706.1	1372
BnaA01g10000D	BnaA01g10000D	j	CUFF.713	CUFF.713.1	100	4.400629	3.592954	5.208303	29.704093	1571	CUFF.713.1	1626
BnaA01g10000D	BnaA01g10000D	j	CUFF.713	CUFF.713.2	26	1.156125	0.541781	1.770468	7.803801	1118	CUFF.713.1	1626
BnaA01g10000D	BnaA01g10000D	j	CUFF.713	CUFF.713.3	54	2.374999	1.256469	3.493529	16.031163	780	CUFF.713.1	1626
BnaA01g10020D	BnaA01g10020D	j	CUFF.715	CUFF.715.1	100	5.814471	5.012144	6.616798	39.797947	1809	CUFF.715.1	1859
BnaA01g10030D	BnaA01g10030D	=	CUFF.718	CUFF.718.1	100	12.150342	10.987512	13.313172	81.617577	1652	CUFF.718.1	1482
BnaA01g10040D	BnaA01g10040D	c	CUFF.719	CUFF.719.1	100	1.389236	0.958219	1.820254	9.393390	1428	CUFF.719.1	4713
BnaA01g10040D	BnaA01g10040D	c	CUFF.720	CUFF.720.1	100	1.500794	0.829818	2.171769	10.520354	777	CUFF.720.1	4713
BnaA01g10040D	BnaA01g10040D	c	CUFF.721	CUFF.721.1	100	0.775459	0.308282	1.242637	5.134086	822	CUFF.721.1	4713
BnaA01g10040D	BnaA01g10040D	c	CUFF.722	CUFF.722.1	100	2.589184	1.027847	4.150521	18.846596	410	CUFF.722.1	4713
BnaA01g10050D	BnaA01g10050D	j	CUFF.729	CUFF.729.1	17	0.811890	0.587023	1.036757	5.464173	4550	CUFF.729.2	3579
BnaA01g10050D	BnaA01g10050D	j	CUFF.729	CUFF.729.2	100	4.864172	4.387479	5.340865	32.736792	4751	CUFF.729.2	3579
BnaA01g10070D	BnaA01g10070D	=	CUFF.734	CUFF.734.1	100	0.984717	0.593573	1.375861	6.980420	1306	CUFF.734.1	1276
BnaA01g10090D	BnaA01g10090D	o	CUFF.737	CUFF.737.1	100	0.532457	0.196084	0.868830	3.265970	1010	CUFF.737.1	921
BnaA01g10100D	BnaA01g10100D	j	CUFF.743	CUFF.743.1	100	7.603186	6.312337	8.894035	52.758012	1017	CUFF.743.1	4346
BnaA01g10100D	BnaA01g10100D	x	CUFF.744	CUFF.744.1	100	8.545847	7.030121	10.061572	59.299073	869	CUFF.744.1	4346
BnaA01g10100D	BnaA01g10100D	j	CUFF.747	CUFF.747.1	96	2.492134	2.057037	2.927231	16.890223	2603	CUFF.747.1	4346
BnaA01g10100D	BnaA01g10100D	c	CUFF.747	CUFF.747.2	100	2.595964	1.821409	3.370519	17.593919	1090	CUFF.747.1	4346
BnaA01g10110D	BnaA01g10110D	e	CUFF.755	CUFF.755.1	100	7.549234	5.995600	9.102868	52.761025	870	CUFF.755.1	831
BnaA01g10110D	BnaA01g10110D	=	CUFF.756	CUFF.756.1	100	80.490307	73.745531	87.235083	562.540665	630	CUFF.755.1	831
BnaA01g10140D	BnaA01g10140D	j	CUFF.761	CUFF.761.1	19	1.266064	0.160064	2.372063	8.609395	555	CUFF.761.2	655
BnaA01g10140D	BnaA01g10140D	j	CUFF.761	CUFF.761.2	100	6.544605	4.700686	8.388525	44.504150	610	CUFF.761.2	655
BnaA01g10160D	BnaA01g10160D	j	CUFF.770	CUFF.770.1	100	34.835507	31.187447	38.483568	236.214140	738	CUFF.770.1	973
BnaA01g10170D	BnaA01g10170D	j	CUFF.773	CUFF.773.1	100	9.369366	8.090328	10.648404	65.243363	1256	CUFF.773.1	813
BnaA01g10170D	BnaA01g10170D	e	CUFF.774	CUFF.774.1	100	1.601443	1.068833	2.134054	11.151614	1231	CUFF.773.1	813
BnaA01g10200D	BnaA01g10200D	e	CUFF.776	CUFF.776.1	100	0.930615	0.634361	1.226868	6.225972	1925	CUFF.776.1	1827
BnaA01g10220D	BnaA01g10220D	=	CUFF.779	CUFF.779.1	100	3.561856	3.067566	4.056146	24.470332	2765	CUFF.779.1	2271
BnaA01g10230D	BnaA01g10230D	j	CUFF.782	CUFF.782.1	100	8.120172	7.161639	9.078704	54.893533	1834	CUFF.782.1	2005
BnaA01g10270D	BnaA01g10270D	=	CUFF.789	CUFF.789.1	100	13.404012	12.114928	14.693096	91.700248	1805	CUFF.789.1	2006
BnaA01g10280D	BnaA01g10280D	j	CUFF.800	CUFF.800.1	100	10.921325	9.761589	12.081060	75.131888	1755	CUFF.800.1	5637
BnaA01g10290D	BnaA01g10290D	=	CUFF.802	CUFF.802.1	100	1.107925	0.822453	1.393397	7.419476	2438	CUFF.802.1	1488
BnaA01g10310D	BnaA01g10310D	j	CUFF.803	CUFF.803.1	100	0.681233	0.376922	0.985544	4.551328	1437	CUFF.803.1	2439
BnaA01g10340D	BnaA01g10340D	j	CUFF.804	CUFF.804.1	100	3.618164	2.782520	4.453808	24.291624	1172	CUFF.804.2	1029
BnaA01g10340D	BnaA01g10340D	j	CUFF.804	CUFF.804.2	16	0.595369	0.198916	0.991821	3.997186	1182	CUFF.804.2	1029
-	-	u	CUFF.805	CUFF.805.1	92	4.137831	3.528058	4.747604	28.163237	2425	CUFF.805.2	-
-	-	u	CUFF.805	CUFF.805.2	17	0.748632	0.477636	1.019628	5.095399	2779	CUFF.805.2	-
-	-	u	CUFF.805	CUFF.805.3	100	4.504351	3.291621	5.717082	30.657879	857	CUFF.805.2	-
BnaA01g10360D	BnaA01g10360D	j	CUFF.806	CUFF.806.1	100	5.746626	4.851588	6.641664	38.835635	1370	CUFF.806.1	1522
BnaA01g10370D	BnaA01g10370D	=	CUFF.809	CUFF.809.1	100	6.216908	5.207950	7.225867	42.520473	1563	CUFF.809.1	537
BnaA01g10380D	BnaA01g10380D	=	CUFF.810	CUFF.810.1	100	6.541553	5.608728	7.474377	44.740876	1818	CUFF.810.1	1457
BnaA01g10390D	BnaA01g10390D	e	CUFF.811	CUFF.811.1	100	2.903349	2.088182	3.718516	19.403278	1223	CUFF.812.1	1524
BnaA01g10390D	BnaA01g10390D	j	CUFF.812	CUFF.812.1	66	2.771735	2.065662	3.477807	18.523691	1721	CUFF.812.1	1524
BnaA01g10390D	BnaA01g10390D	j	CUFF.812	CUFF.812.2	100	4.227530	3.362552	5.092509	28.252873	1600	CUFF.812.1	1524
BnaA01g10400D	BnaA01g10400D	j	CUFF.814	CUFF.814.1	100	1.185220	0.959208	1.411233	8.071693	3820	CUFF.814.1	3381
BnaA01g10410D	BnaA01g10410D	c	CUFF.819	CUFF.819.1	100	1.006400	0.663679	1.349120	6.786406	1608	CUFF.819.1	2040
BnaA01g10420D	BnaA01g10420D	c	CUFF.820	CUFF.820.1	100	1.069572	0.517535	1.621609	7.052426	809	CUFF.820.1	2120
BnaA01g10420D	BnaA01g10420D	c	CUFF.823	CUFF.823.1	100	1.393831	0.929865	1.857797	9.494836	1300	CUFF.823.1	2120
BnaA01g10440D	BnaA01g10440D	=	CUFF.830	CUFF.830.1	100	11.500977	5.507344	17.494611	79.672948	272	CUFF.830.1	1627
BnaA01g10460D	BnaA01g10460D	=	CUFF.831	CUFF.831.1	100	1.148623	0.812494	1.484751	7.485280	1825	CUFF.831.1	1799
BnaA01g10490D	BnaA01g10490D	=	CUFF.832	CUFF.832.1	100	14.255221	11.934290	16.576152	96.843404	700	CUFF.833.1	1011
BnaA01g10490D	BnaA01g10490D	e	CUFF.833	CUFF.833.1	100	2.405398	1.768464	3.042332	16.341164	1240	CUFF.833.1	1011
BnaA01g10500D	BnaA01g10500D	j	CUFF.846	CUFF.846.1	37	6.012471	4.893563	7.131379	40.735425	1452	CUFF.846.3	1647
BnaA01g10500D	BnaA01g10500D	=	CUFF.846	CUFF.846.3	100	16.274020	14.448422	18.099618	110.259010	1455	CUFF.846.3	1647
BnaA01g10510D	BnaA01g10510D	j	CUFF.853	CUFF.853.1	100	2.092396	1.584440	2.600351	14.167863	1846	CUFF.853.1	1858
BnaA01g10510D	BnaA01g10510D	j	CUFF.853	CUFF.853.2	36	0.763421	0.332243	1.194598	5.169212	1397	CUFF.853.1	1858
BnaA01g10520D	BnaA01g10520D	=	CUFF.858	CUFF.858.1	100	29.905954	26.985118	32.826790	205.674755	792	CUFF.858.1	786
BnaA01g10530D	BnaA01g10530D	j	CUFF.864	CUFF.864.1	100	23.958565	22.201435	25.715695	163.166321	2063	CUFF.864.1	2354
BnaA01g10530D	BnaA01g10530D	e	CUFF.866	CUFF.866.1	100	12.808609	11.046101	14.571116	87.231165	1015	CUFF.864.1	2354
BnaA01g10540D	BnaA01g10540D	j	CUFF.867	CUFF.867.1	100	5.392847	3.939497	6.846196	36.800165	651	CUFF.867.1	1990
BnaA01g10550D	BnaA01g10550D	x	CUFF.870	CUFF.870.1	100	20.747389	19.200740	22.294038	139.486200	1595	CUFF.870.1	1104
BnaA01g10570D	BnaA01g10570D	=	CUFF.871	CUFF.871.1	100	7.728562	6.327855	9.129268	52.737982	906	CUFF.871.1	717
BnaA01g10580D	BnaA01g10580D	=	CUFF.874	CUFF.874.1	100	16.496446	14.391794	18.601099	112.755047	946	CUFF.874.1	1004
BnaA01g10580D	BnaA01g10580D	j	CUFF.874	CUFF.874.2	20	3.355634	2.229706	4.481562	22.936132	815	CUFF.874.1	1004
BnaA01g10590D	BnaA01g10590D	j	CUFF.877	CUFF.877.1	91	3.284982	2.369220	4.200744	22.645077	1104	CUFF.877.3	3552
BnaA01g10590D	BnaA01g10590D	j	CUFF.877	CUFF.877.2	28	1.022854	0.426417	1.619290	7.051059	1107	CUFF.877.3	3552
BnaA01g10590D	BnaA01g10590D	c	CUFF.877	CUFF.877.3	100	3.629432	2.749200	4.509665	25.019551	1244	CUFF.877.3	3552
BnaA01g10590D	BnaA01g10590D	e	CUFF.878	CUFF.878.1	100	1.940643	1.029719	2.851567	13.377856	812	CUFF.877.3	3552
BnaA01g10590D	BnaA01g10590D	c	CUFF.885	CUFF.885.1	100	4.787290	4.281839	5.292740	32.943613	3855	CUFF.885.1	3552
BnaA01g10600D	BnaA01g10600D	c	CUFF.887	CUFF.887.1	100	12.326611	10.907306	13.745917	84.825262	1570	CUFF.887.2	1200
BnaA01g10600D	BnaA01g10600D	j	CUFF.887	CUFF.887.2	76	9.410742	8.331070	10.490415	64.759784	2087	CUFF.887.2	1200
BnaA01g10630D	BnaA01g10630D	c	CUFF.893	CUFF.893.1	100	16.797392	15.123226	18.471557	112.572953	1175	CUFF.893.1	1787
BnaA01g10650D	BnaA01g10650D	=	CUFF.896	CUFF.896.1	100	4.401296	3.670632	5.131960	29.379444	1632	CUFF.896.1	1684
BnaA01g10660D	BnaA01g10660D	c	CUFF.899	CUFF.899.1	100	0.716046	0.302967	1.129124	5.204463	923	CUFF.899.1	2178
BnaA01g10660D	BnaA01g10660D	e	CUFF.901	CUFF.901.1	100	0.762017	0.402562	1.121473	4.984867	1160	CUFF.901.1	2178
BnaA01g10680D	BnaA01g10680D	e	CUFF.904	CUFF.904.1	100	0.505796	0.235437	0.776155	3.492933	1316	CUFF.904.1	1449
-	-	u	CUFF.907	CUFF.907.1	100	4.964143	1.970652	7.957633	35.073797	320	CUFF.907.1	-
BnaA01g10710D	BnaA01g10710D	=	CUFF.908	CUFF.908.1	100	8.349811	7.419307	9.280315	57.432602	1769	CUFF.908.1	1584
BnaA01g10720D	BnaA01g10720D	=	CUFF.910	CUFF.910.1	100	24.712366	22.792576	26.632156	169.493353	1718	CUFF.910.1	1581
BnaA01g10730D	BnaA01g10730D	j	CUFF.912	CUFF.912.1	100	0.832857	0.483770	1.181943	5.762022	1674	CUFF.912.1	1430
BnaA01g10730D	BnaA01g10730D	j	CUFF.912	CUFF.912.2	50	0.414386	0.127443	0.701330	2.866884	1584	CUFF.912.1	1430
BnaA01g10740D	BnaA01g10740D	=	CUFF.913	CUFF.913.1	100	1.569976	1.193648	1.946303	10.390502	2015	CUFF.913.1	1650
BnaA01g10750D	BnaA01g10750D	=	CUFF.916	CUFF.916.1	100	0.561682	0.252351	0.871012	3.803803	1658	CUFF.916.1	1707
BnaA01g10750D	BnaA01g10750D	e	CUFF.917	CUFF.917.1	100	0.660308	0.320254	1.000361	4.471715	1637	CUFF.916.1	1707
BnaA01g26740D	BnaA01g26740D	j	CUFF.920	CUFF.920.1	65	3.709570	3.025829	4.393310	25.353236	1748	CUFF.920.1	2158
BnaA01g26740D	BnaA01g26740D	c	CUFF.920	CUFF.920.2	100	5.719634	4.212171	7.227097	39.091119	767	CUFF.920.1	2158
BnaA01g26750D	BnaA01g26750D	=	CUFF.921	CUFF.921.1	100	115.034869	102.039301	128.030438	795.279491	345	CUFF.921.1	502
BnaA01g26760D	BnaA01g26760D	=	CUFF.922	CUFF.922.1	100	0.833346	0.400618	1.266075	5.841642	990	CUFF.922.1	909
BnaA01g26730D	BnaA01g26730D	=	CUFF.923	CUFF.923.1	100	10.434363	9.441544	11.427181	72.099534	2298	CUFF.923.1	2384
BnaA01g26770D	BnaA01g26770D	j	CUFF.924	CUFF.924.1	100	2.011397	1.642307	2.380487	14.136724	2708	CUFF.924.1	2719
BnaA01g26780D	BnaA01g26780D	j	CUFF.925	CUFF.925.1	21	1.280836	0.668767	1.892905	8.698635	923	CUFF.925.1	1388
BnaA01g26780D	BnaA01g26780D	j	CUFF.925	CUFF.925.2	65	3.905743	2.348656	5.462831	26.525355	699	CUFF.925.1	1388
BnaA01g26780D	BnaA01g26780D	j	CUFF.925	CUFF.925.3	45	2.719151	1.406674	4.031628	18.466765	698	CUFF.925.1	1388
BnaA01g26780D	BnaA01g26780D	j	CUFF.925	CUFF.925.4	100	6.047655	4.220582	7.874729	41.071875	701	CUFF.925.1	1388
BnaA01g26800D	BnaA01g26800D	j	CUFF.926	CUFF.926.1	100	2.727624	2.289979	3.165269	18.616783	2648	CUFF.926.1	2711
BnaA01g26810D	BnaA01g26810D	=	CUFF.927	CUFF.927.1	100	3.274298	2.240048	4.308547	22.705784	745	CUFF.927.1	1089
BnaA01g26820D	BnaA01g26820D	c	CUFF.929	CUFF.929.1	100	3.207073	2.021059	4.393088	21.821509	701	CUFF.929.2	3901
BnaA01g26820D	BnaA01g26820D	j	CUFF.929	CUFF.929.2	97	3.112934	2.733521	3.492348	21.180971	4192	CUFF.929.2	3901
BnaA01g26310D	BnaA01g26310D	j	CUFF.928	CUFF.928.1	93	6.590473	5.555893	7.625054	44.710791	1464	CUFF.928.2	1092
BnaA01g26310D	BnaA01g26310D	j	CUFF.928	CUFF.928.2	100	7.107741	6.091907	8.123575	48.220011	1591	CUFF.928.2	1092
BnaA01g26930D	BnaA01g26930D	o	CUFF.930	CUFF.930.1	100	0.642578	0.327796	0.957360	4.001110	1259	CUFF.930.1	1149
BnaA01g26950D	BnaA01g26950D	j	CUFF.931	CUFF.931.1	100	3.049069	2.415092	3.683045	20.174552	1435	CUFF.931.1	2200
BnaA01g26950D	BnaA01g26950D	j	CUFF.934	CUFF.934.1	15	3.829259	2.589029	5.069488	26.019885	878	CUFF.934.1	2200
BnaA01g26950D	BnaA01g26950D	j	CUFF.934	CUFF.934.2	100	25.238762	22.414339	28.063185	171.497856	878	CUFF.934.1	2200
BnaA01g27170D	BnaA01g27170D	j	CUFF.944	CUFF.944.1	37	1.253276	0.730652	1.775901	8.634475	1526	CUFF.944.1	1539
BnaA01g27170D	BnaA01g27170D	=	CUFF.944	CUFF.944.2	100	3.408568	2.662111	4.155025	23.483405	1526	CUFF.944.1	1539
-	-	u	CUFF.933	CUFF.933.1	100	0.600790	0.062508	1.139073	4.273505	625	CUFF.933.1	-
BnaA01g26720D	BnaA01g26720D	o	CUFF.943	CUFF.943.1	100	94.926784	90.031480	99.822088	629.638161	1975	CUFF.943.1	1909
BnaA01g26470D	BnaA01g26470D	=	CUFF.936	CUFF.936.1	100	36.470657	33.209401	39.731913	249.881293	936	CUFF.936.1	1004
BnaA01g26500D	BnaA01g26500D	j	CUFF.938	CUFF.938.1	100	8.583860	7.522119	9.645601	57.532728	1597	CUFF.938.1	2236
BnaA01g26530D	BnaA01g26530D	j	CUFF.940	CUFF.940.1	57	2.045824	1.513982	2.577665	13.894165	1712	CUFF.940.1	1181
BnaA01g26530D	BnaA01g26530D	j	CUFF.940	CUFF.940.2	100	3.605459	2.856963	4.353955	24.486394	1476	CUFF.940.1	1181
BnaA01g26540D	BnaA01g26540D	j	CUFF.942	CUFF.942.1	70	3.948567	3.290702	4.606432	27.011799	1884	CUFF.942.1	2139
BnaA01g26540D	BnaA01g26540D	c	CUFF.942	CUFF.942.2	100	5.626334	3.437563	7.815105	38.489257	506	CUFF.942.1	2139
BnaA01g26550D	BnaA01g26550D	j	CUFF.945	CUFF.945.1	65	5.021809	4.175837	5.867781	33.932724	1657	CUFF.946.1	2016
BnaA01g26550D	BnaA01g26550D	c	CUFF.945	CUFF.945.2	100	7.771006	6.242882	9.299130	52.509244	967	CUFF.946.1	2016
BnaA01g26550D	BnaA01g26550D	e	CUFF.946	CUFF.946.1	100	4.753958	3.990401	5.517515	32.122837	1789	CUFF.946.1	2016
BnaA01g26560D	BnaA01g26560D	=	CUFF.947	CUFF.947.1	100	49.646309	44.064186	55.228432	349.230473	500	CUFF.947.1	610
BnaA01g27240D	BnaA01g27240D	=	CUFF.948	CUFF.948.1	100	0.875566	0.484118	1.267015	5.760741	1152	CUFF.948.1	1248
BnaA01g27290D	BnaA01g27290D	c	CUFF.949	CUFF.949.1	100	2.606169	1.616618	3.595720	17.514175	687	CUFF.949.1	3561
BnaA01g27290D	BnaA01g27290D	j	CUFF.950	CUFF.950.1	12	0.340184	0.143331	0.537038	2.366839	2862	CUFF.950.1	3561
BnaA01g27290D	BnaA01g27290D	c	CUFF.950	CUFF.950.2	100	2.759766	2.309280	3.210252	19.201117	2772	CUFF.950.1	3561
BnaA01g27320D	BnaA01g27320D	=	CUFF.951	CUFF.951.1	100	7.647053	6.315881	8.978224	51.512246	918	CUFF.951.1	1147
BnaA01g27300D	BnaA01g27300D	=	CUFF.952	CUFF.952.1	100	53.212709	46.513532	59.911886	368.659655	435	CUFF.952.1	613
BnaA01g27330D	BnaA01g27330D	=	CUFF.953	CUFF.953.1	100	7.961902	5.738433	10.185371	54.961955	500	CUFF.953.1	683
BnaA01g27360D	BnaA01g27360D	o	CUFF.954	CUFF.954.1	43	0.657536	0.268247	1.046825	4.161606	1259	CUFF.954.1	1151
BnaA01g27360D	BnaA01g27360D	j	CUFF.954	CUFF.954.2	100	1.541295	0.967397	2.115193	9.754997	1165	CUFF.954.1	1151
BnaA01g27340D	BnaA01g27340D	=	CUFF.955	CUFF.955.1	100	58.024798	51.792548	64.257047	403.126083	483	CUFF.955.1	592
-	-	u	CUFF.956	CUFF.956.1	100	2.684307	0.894769	4.473844	16.086635	372	CUFF.956.1	-
BnaA01g27450D	BnaA01g27450D	j	CUFF.957	CUFF.957.1	100	0.770299	0.499600	1.040998	5.468032	2200	CUFF.957.1	2123
BnaA01g27450D	BnaA01g27450D	j	CUFF.957	CUFF.957.2	29	0.224216	0.000000	0.473467	1.591617	1275	CUFF.957.1	2123
BnaA01g27410D	BnaA01g27410D	o	CUFF.958	CUFF.958.1	100	0.578203	0.244645	0.911762	3.900996	1083	CUFF.958.1	795
BnaA01g27420D	BnaA01g27420D	=	CUFF.959	CUFF.959.1	100	18.415370	16.898676	19.932063	123.536068	1517	CUFF.959.1	1644
BnaA01g27460D	BnaA01g27460D	=	CUFF.962	CUFF.962.1	100	84.188387	78.036501	90.340273	571.027639	764	CUFF.962.1	806
BnaA01g27470D	BnaA01g27470D	=	CUFF.963	CUFF.963.1	100	27.670197	25.148764	30.191630	190.001901	1157	CUFF.963.1	1229
BnaA01g27520D	BnaA01g27520D	x	CUFF.966	CUFF.966.1	100	1.508984	1.177410	1.840558	10.331421	2392	CUFF.966.1	2185
-	-	u	CUFF.960	CUFF.960.1	12	12.854520	10.752967	14.956073	86.193508	999	CUFF.960.1	-
-	-	u	CUFF.960	CUFF.960.2	100	104.268177	97.396293	111.140061	699.150166	864	CUFF.960.1	-
BnaA01g26840D	BnaA01g26840D	=	CUFF.961	CUFF.961.1	100	2.179987	1.608557	2.751418	14.557501	1310	CUFF.961.1	871
BnaA01g26860D	BnaA01g26860D	=	CUFF.964	CUFF.964.1	100	6.623209	5.834629	7.411788	45.036074	1912	CUFF.964.1	1808
BnaA01g26890D	BnaA01g26890D	j	CUFF.965	CUFF.965.1	100	3.127287	1.982516	4.272057	21.286354	639	CUFF.965.1	552
BnaA01g27540D	BnaA01g27540D	=	CUFF.967	CUFF.967.1	100	5.614985	4.971233	6.258738	38.535860	2371	CUFF.967.1	2004
BnaA01g27550D	BnaA01g27550D	c	CUFF.968	CUFF.968.1	100	4.365305	3.763090	4.967521	29.608699	2163	CUFF.968.1	2644
BnaA01g27560D	BnaA01g27560D	p	CUFF.969	CUFF.969.1	100	4.068348	3.304042	4.832654	25.682325	1326	CUFF.969.1	381
BnaA01g27650D	BnaA01g27650D	c	CUFF.970	CUFF.970.1	100	0.777639	0.361973	1.193305	5.179342	944	CUFF.970.1	1521
BnaA01g27600D	BnaA01g27600D	j	CUFF.971	CUFF.971.1	100	0.754022	0.461407	1.046638	5.099272	1705	CUFF.971.1	2153
BnaA01g27660D	BnaA01g27660D	j	CUFF.972	CUFF.972.1	49	1.736041	0.947756	2.524326	11.748949	768	CUFF.972.1	678
BnaA01g27660D	BnaA01g27660D	=	CUFF.972	CUFF.972.2	100	3.546122	2.101019	4.991224	23.998972	557	CUFF.972.1	678
BnaA01g27690D	BnaA01g27690D	c	CUFF.973	CUFF.973.1	100	3.069233	2.383724	3.754743	20.750139	1279	CUFF.973.1	1594
BnaA01g26980D	BnaA01g26980D	e	CUFF.974	CUFF.974.1	100	1.592303	1.018667	2.165940	10.854696	1430	CUFF.974.1	1219
BnaA01g26980D	BnaA01g26980D	=	CUFF.975	CUFF.975.1	100	18.087269	16.045069	20.129468	123.300505	1087	CUFF.974.1	1219
BnaA01g27000D	BnaA01g27000D	=	CUFF.976	CUFF.976.1	100	29.507972	27.373541	31.642404	202.117497	1758	CUFF.976.1	1886
BnaA01g27010D	BnaA01g27010D	c	CUFF.977	CUFF.977.1	100	3.286222	2.643583	3.928861	22.453332	1568	CUFF.977.1	1706
BnaA01g27090D	BnaA01g27090D	=	CUFF.978	CUFF.978.1	100	23.957991	22.131087	25.784894	161.211012	1844	CUFF.978.1	1859
BnaA01g27100D	BnaA01g27100D	c	CUFF.979	CUFF.979.1	100	4.129923	2.723516	5.536330	28.574211	582	CUFF.979.1	795
BnaA01g27120D	BnaA01g27120D	p	CUFF.980	CUFF.980.1	100	5.817160	4.283696	7.350623	38.794494	645	CUFF.980.1	156
BnaA01g27130D	BnaA01g27130D	j	CUFF.981	CUFF.981.1	100	4.803498	3.446405	6.160591	32.497191	672	CUFF.981.1	1210
BnaA01g27160D	BnaA01g27160D	j	CUFF.982	CUFF.982.1	100	6.247398	5.567337	6.927459	42.413697	2729	CUFF.982.1	3037
BnaA01g27890D	BnaA01g27890D	j	CUFF.983	CUFF.983.1	100	1.970659	1.219958	2.721360	13.181205	943	CUFF.983.1	1080
BnaA01g27890D	BnaA01g27890D	j	CUFF.983	CUFF.983.2	38	0.755015	0.247467	1.262564	5.050094	943	CUFF.983.1	1080
BnaA01g27900D	BnaA01g27900D	j	CUFF.984	CUFF.984.1	100	0.687711	0.295695	1.079726	4.756943	1434	CUFF.984.4	2358
BnaA01g27900D	BnaA01g27900D	j	CUFF.984	CUFF.984.2	45	0.310674	0.079334	0.542014	2.148956	1662	CUFF.984.4	2358
BnaA01g27900D	BnaA01g27900D	j	CUFF.984	CUFF.984.3	79	0.540060	0.278470	0.801650	3.735634	2351	CUFF.984.4	2358
BnaA01g27900D	BnaA01g27900D	j	CUFF.984	CUFF.984.4	67	0.462106	0.212479	0.711733	3.196420	2371	CUFF.984.4	2358
BnaA01g27930D	BnaA01g27930D	j	CUFF.985	CUFF.985.1	100	4.367240	3.900686	4.833794	29.665101	3377	CUFF.985.1	2198
BnaA01g28060D	BnaA01g28060D	=	CUFF.986	CUFF.986.1	100	0.315609	0.111824	0.519393	2.195134	1470	CUFF.986.1	246
BnaA01g28080D	BnaA01g28080D	j	CUFF.988	CUFF.988.1	100	6.214103	5.191553	7.236653	42.345104	1539	CUFF.988.2	1602
BnaA01g28080D	BnaA01g28080D	j	CUFF.988	CUFF.988.2	38	2.387810	1.708459	3.067162	16.271387	1668	CUFF.988.2	1602
BnaA01g28090D	BnaA01g28090D	j	CUFF.989	CUFF.989.1	15	0.248945	0.123141	0.374750	1.705122	4761	CUFF.989.2	4258
BnaA01g28090D	BnaA01g28090D	j	CUFF.989	CUFF.989.2	100	1.633169	1.372664	1.893673	11.186199	4767	CUFF.989.2	4258
BnaA01g28130D	BnaA01g28130D	j	CUFF.990	CUFF.990.1	100	2.117598	1.479722	2.755473	14.057123	1087	CUFF.990.1	1315
BnaA01g27990D	BnaA01g27990D	=	CUFF.987	CUFF.987.1	100	11.928305	10.435987	13.420623	80.427721	1092	CUFF.987.1	1633
BnaA01g28140D	BnaA01g28140D	j	CUFF.991	CUFF.991.1	100	4.150326	3.121566	5.179086	28.150388	1003	CUFF.991.1	1389
BnaA01g28140D	BnaA01g28140D	j	CUFF.991	CUFF.991.2	28	1.153228	0.505090	1.801366	7.821992	999	CUFF.991.1	1389
BnaA01g28170D	BnaA01g28170D	c	CUFF.992	CUFF.992.1	100	5.436857	3.384073	7.489640	37.269539	483	CUFF.992.2	1826
BnaA01g28170D	BnaA01g28170D	j	CUFF.992	CUFF.992.2	27	1.490751	0.785773	2.195728	10.219066	808	CUFF.992.2	1826
BnaA01g28170D	BnaA01g28170D	j	CUFF.993	CUFF.993.1	14	0.549958	0.092941	1.006974	3.741381	1041	CUFF.993.1	1826
BnaA01g28170D	BnaA01g28170D	c	CUFF.993	CUFF.993.2	100	3.810314	2.870043	4.750586	25.921700	1041	CUFF.993.1	1826
BnaA01g28200D	BnaA01g28200D	=	CUFF.994	CUFF.994.1	100	8.651219	6.396724	10.905713	58.402825	522	CUFF.994.1	630
BnaA01g17140D	BnaA01g17140D	j	CUFF.932	CUFF.932.1	100	3.161286	2.677480	3.645091	21.857150	2714	CUFF.932.1	2550
BnaA01g17140D	BnaA01g17140D	j	CUFF.932	CUFF.932.2	17	0.529048	0.294025	0.764071	3.657841	2629	CUFF.932.1	2550
-	-	u	CUFF.935	CUFF.935.1	100	0.974197	0.533275	1.415119	6.625365	1051	CUFF.935.1	-
BnaA01g17150D	BnaA01g17150D	j	CUFF.937	CUFF.937.1	25	0.792540	0.283159	1.301921	5.384271	1119	CUFF.937.1	1248
BnaA01g17150D	BnaA01g17150D	c	CUFF.937	CUFF.937.2	100	3.128367	2.289614	3.967120	21.253160	1119	CUFF.937.1	1248
BnaA01g17150D	BnaA01g17150D	x	CUFF.939	CUFF.939.1	77	1.207547	0.582360	1.832733	8.203699	969	CUFF.939.2	1248
BnaA01g17150D	BnaA01g17150D	x	CUFF.939	CUFF.939.2	100	1.569323	0.875694	2.262953	10.661497	1000	CUFF.939.2	1248
BnaA01g17170D	BnaA01g17170D	=	CUFF.941	CUFF.941.1	100	1.575313	1.182867	1.967760	10.577776	1887	CUFF.941.1	1744
BnaA01g17200D	BnaA01g17200D	x	CUFF.995	CUFF.995.1	100	1198.879623	1144.033026	1253.726221	8131.353750	763	CUFF.995.1	743
BnaA01g17200D	BnaA01g17200D	c	CUFF.996	CUFF.996.1	100	4051.518151	3877.901223	4225.135078	27479.262029	602	CUFF.996.1	743
BnaA01g28220D	BnaA01g28220D	j	CUFF.997	CUFF.997.1	20	0.507452	0.212884	0.802019	3.406109	1882	CUFF.997.1	1708
BnaA01g28220D	BnaA01g28220D	j	CUFF.997	CUFF.997.2	20	0.507452	0.177272	0.837631	3.406109	1882	CUFF.997.1	1708
BnaA01g28220D	BnaA01g28220D	=	CUFF.997	CUFF.997.3	100	2.508089	1.920846	3.095332	16.834755	1882	CUFF.997.1	1708
BnaA01g28220D	BnaA01g28220D	x	CUFF.998	CUFF.998.1	100	2.242044	1.113367	3.370721	15.049011	674	CUFF.998.1	1708
BnaA01g28540D	BnaA01g28540D	j	CUFF.999	CUFF.999.1	100	3.925516	3.422532	4.428500	26.743924	2715	CUFF.999.1	1290
BnaA01g28500D	BnaA01g28500D	j	CUFF.1000	CUFF.1000.1	20	2.782706	1.671572	3.893840	19.047213	890	CUFF.1000.2	1019
BnaA01g28500D	BnaA01g28500D	=	CUFF.1000	CUFF.1000.2	100	14.134296	12.106969	16.161622	96.747183	925	CUFF.1000.2	1019
BnaA01g28550D	BnaA01g28550D	=	CUFF.1001	CUFF.1001.1	100	48.501607	43.415629	53.587586	334.269598	600	CUFF.1001.1	796
BnaA01g28580D	BnaA01g28580D	j	CUFF.1002	CUFF.1002.1	100	24.668094	22.287786	27.048403	168.462462	1088	CUFF.1002.1	1237
BnaA01g28900D	BnaA01g28900D	j	CUFF.1003	CUFF.1003.1	100	2.815271	1.911008	3.719534	19.556097	870	CUFF.1003.1	917
BnaA01g28900D	BnaA01g28900D	=	CUFF.1003	CUFF.1003.2	72	2.032546	0.997904	3.067189	14.118950	625	CUFF.1003.1	917
BnaA01g28910D	BnaA01g28910D	j	CUFF.1004	CUFF.1004.1	100	2.675724	1.716342	3.635105	18.660490	726	CUFF.1004.1	957
BnaA01g28980D	BnaA01g28980D	=	CUFF.1005	CUFF.1005.1	100	3.106328	2.043707	4.168949	21.242821	685	CUFF.1005.1	839
BnaA01g28990D	BnaA01g28990D	j	CUFF.1006	CUFF.1006.1	37	2.441499	1.375447	3.507552	16.677306	733	CUFF.1006.1	912
BnaA01g28990D	BnaA01g28990D	=	CUFF.1006	CUFF.1006.2	100	6.596449	4.530059	8.662840	45.058785	557	CUFF.1006.1	912
BnaA01g29010D	BnaA01g29010D	e	CUFF.1007	CUFF.1007.1	100	4.023258	3.256053	4.790464	27.398598	1303	CUFF.1007.1	1204
BnaA01g29020D	BnaA01g29020D	=	CUFF.1008	CUFF.1008.1	100	19.857871	17.380599	22.335143	137.398932	762	CUFF.1008.1	889
BnaA01g29040D	BnaA01g29040D	j	CUFF.1009	CUFF.1009.1	33	6.120677	5.365170	6.876184	41.060551	2254	CUFF.1009.1	913
BnaA01g29030D	BnaA01g29030D	c	CUFF.1009	CUFF.1009.2	100	18.557511	15.086541	22.028481	124.493032	540	CUFF.1009.1	968
BnaA01g29060D	BnaA01g29060D	j	CUFF.1010	CUFF.1010.1	100	6.618031	5.512063	7.723999	44.543706	1161	CUFF.1010.1	1167
BnaA01g29080D	BnaA01g29080D	=	CUFF.1011	CUFF.1011.1	100	6.883029	6.110966	7.655091	46.743771	2056	CUFF.1011.1	2054
-	-	u	CUFF.1012	CUFF.1012.1	100	80.860606	74.575814	87.145397	561.499488	572	CUFF.1012.1	-
BnaA01g29140D	BnaA01g29140D	j	CUFF.1013	CUFF.1013.1	100	1.831610	1.476560	2.186660	12.556094	2740	CUFF.1013.1	3152
BnaA01g29140D	BnaA01g29140D	j	CUFF.1013	CUFF.1013.2	63	1.154549	0.639663	1.669435	7.914689	1133	CUFF.1013.1	3152
BnaA01g29170D	BnaA01g29170D	j	CUFF.1014	CUFF.1014.1	100	1.956752	1.481571	2.431934	13.314064	2125	CUFF.1014.3	2403
BnaA01g29170D	BnaA01g29170D	j	CUFF.1014	CUFF.1014.2	34	0.662204	0.341292	0.983116	4.505744	2085	CUFF.1014.3	2403
BnaA01g29170D	BnaA01g29170D	j	CUFF.1014	CUFF.1014.3	17	0.338931	0.119737	0.558126	2.306144	2247	CUFF.1014.3	2403
BnaA01g29180D	BnaA01g29180D	e	CUFF.1015	CUFF.1015.1	100	4.030621	3.528736	4.532505	27.553542	2770	CUFF.1015.1	2043
BnaA01g27570D	BnaA01g27570D	=	CUFF.1016	CUFF.1016.1	100	596.879545	567.981418	625.777673	4071.247133	660	CUFF.1016.1	1023
BnaA01g27580D	BnaA01g27580D	j	CUFF.1017	CUFF.1017.1	100	23.922028	22.433707	25.410349	161.673909	1938	CUFF.1017.1	1783
BnaA01g29230D	BnaA01g29230D	j	CUFF.1018	CUFF.1018.1	100	13.104392	11.824904	14.383880	88.450931	1827	CUFF.1018.1	2508
BnaA01g29230D	BnaA01g29230D	c	CUFF.1018	CUFF.1018.2	89	11.639116	9.372283	13.905949	78.560733	670	CUFF.1018.1	2508
BnaA01g29260D	BnaA01g29260D	c	CUFF.1019	CUFF.1019.1	100	1.028966	0.439299	1.618633	6.638967	722	CUFF.1019.1	1757
BnaA01g29280D	BnaA01g29280D	e	CUFF.1020	CUFF.1020.1	100	0.883240	0.505668	1.260811	5.861674	1253	CUFF.1020.1	1683
BnaA01g29300D	BnaA01g29300D	=	CUFF.1021	CUFF.1021.1	100	1.964752	0.874903	3.054600	13.817842	505	CUFF.1021.1	493
BnaA01g29290D	BnaA01g29290D	j	CUFF.1022	CUFF.1022.1	100	1.233578	0.899948	1.567208	8.471827	2680	CUFF.1022.1	2145
BnaA01g29290D	BnaA01g29290D	e	CUFF.1023	CUFF.1023.1	100	1.797841	1.192825	2.402858	12.347011	1462	CUFF.1022.1	2145
BnaA01g29130D	BnaA01g29130D	j	CUFF.1024	CUFF.1024.1	37	30.066566	26.944722	33.188411	206.411274	1068	CUFF.1024.1	1156
BnaA01g29130D	BnaA01g29130D	=	CUFF.1024	CUFF.1024.2	100	81.510759	75.648262	87.373255	559.583005	913	CUFF.1024.1	1156
-	-	u	CUFF.1025	CUFF.1025.1	100	10.547972	9.137834	11.958109	70.868942	1174	CUFF.1025.1	-
BnaA01g29370D	BnaA01g29370D	j	CUFF.1028	CUFF.1028.1	100	0.487978	0.257791	0.718165	3.419952	1670	CUFF.1028.1	1809
BnaA01g29380D	BnaA01g29380D	c	CUFF.1029	CUFF.1029.1	100	1.070838	0.561232	1.580444	7.234493	934	CUFF.1029.1	1119
BnaA01g29400D	BnaA01g29400D	=	CUFF.1033	CUFF.1033.1	100	15.426373	11.163430	19.689315	106.219644	377	CUFF.1033.1	612
BnaA01g29390D	BnaA01g29390D	e	CUFF.1035	CUFF.1035.1	100	15.014767	13.962510	16.067025	99.066918	2366	CUFF.1035.1	1662
BnaA01g29430D	BnaA01g29430D	=	CUFF.1036	CUFF.1036.1	100	1.850988	1.208610	2.493366	12.589543	1190	CUFF.1036.1	1205
BnaA01g29430D	BnaA01g29430D	j	CUFF.1036	CUFF.1036.2	37	0.690884	0.236710	1.145058	4.699065	1167	CUFF.1036.1	1205
BnaA01g29430D	BnaA01g29430D	j	CUFF.1036	CUFF.1036.3	58	1.068993	0.437421	1.700565	7.270783	985	CUFF.1036.1	1205
BnaA01g29430D	BnaA01g29430D	x	CUFF.1037	CUFF.1037.1	100	0.673694	0.257348	1.090041	4.582149	1146	CUFF.1037.1	1205
BnaA01g29450D	BnaA01g29450D	c	CUFF.1038	CUFF.1038.1	100	3.253593	2.047756	4.459429	21.842200	618	CUFF.1038.1	627
BnaA01g29420D	BnaA01g29420D	j	CUFF.1039	CUFF.1039.1	100	1.367062	0.704210	2.029914	9.414015	744	CUFF.1039.1	1389
BnaA01g29460D	BnaA01g29460D	p	CUFF.1040	CUFF.1040.1	100	0.389988	0.181531	0.598446	2.583055	1632	CUFF.1040.1	2554
BnaA01g29460D	BnaA01g29460D	j	CUFF.1041	CUFF.1041.1	37	0.289729	0.111403	0.468056	1.938180	2691	CUFF.1041.1	2554
BnaA01g29460D	BnaA01g29460D	j	CUFF.1041	CUFF.1041.2	100	0.782180	0.516745	1.047615	5.232489	2623	CUFF.1041.1	2554
BnaA01g29460D	BnaA01g29460D	j	CUFF.1041	CUFF.1041.3	40	0.315115	0.103858	0.526372	2.107998	2128	CUFF.1041.1	2554
-	-	u	CUFF.1042	CUFF.1042.1	100	5.087160	3.359798	6.814523	36.200593	523	CUFF.1042.1	-
BnaA01g29500D	BnaA01g29500D	=	CUFF.1043	CUFF.1043.1	100	17.451404	15.652109	19.250700	118.510949	1089	CUFF.1043.1	1198
BnaA01g29510D	BnaA01g29510D	c	CUFF.1044	CUFF.1044.1	100	2.577764	1.792330	3.363198	17.228736	923	CUFF.1044.1	2920
BnaA01g29510D	BnaA01g29510D	j	CUFF.1045	CUFF.1045.1	100	1.612129	1.180881	2.043377	11.082207	1886	CUFF.1045.1	2920
BnaA01g29510D	BnaA01g29510D	j	CUFF.1045	CUFF.1045.2	32	0.512319	0.245469	0.779169	3.521815	1857	CUFF.1045.1	2920
BnaA01g29510D	BnaA01g29510D	j	CUFF.1045	CUFF.1045.3	23	0.369125	0.115597	0.622654	2.537467	1719	CUFF.1045.1	2920
BnaA01g29490D	BnaA01g29490D	j	CUFF.1048	CUFF.1048.1	100	30.497978	28.124869	32.871087	203.673523	1562	CUFF.1048.1	1571
BnaA01g29490D	BnaA01g29490D	j	CUFF.1048	CUFF.1048.2	14	4.251885	3.257187	5.246583	28.395204	1515	CUFF.1048.1	1571
BnaA01g29600D	BnaA01g29600D	=	CUFF.1049	CUFF.1049.1	100	2.365851	1.183469	3.548233	16.902229	519	CUFF.1049.1	604
BnaA01g29520D	BnaA01g29520D	=	CUFF.1051	CUFF.1051.1	100	41.617984	38.115555	45.120413	286.507378	953	CUFF.1051.1	1253
BnaA01g29610D	BnaA01g29610D	j	CUFF.1054	CUFF.1054.1	50	1.068548	0.718617	1.418480	7.241040	2225	CUFF.1054.1	2028
BnaA01g29610D	BnaA01g29610D	=	CUFF.1054	CUFF.1054.2	100	2.135916	1.585120	2.686711	14.474078	1716	CUFF.1054.1	2028
BnaA01g29610D	BnaA01g29610D	j	CUFF.1054	CUFF.1054.3	52	1.112092	0.580581	1.643603	7.536115	1225	CUFF.1054.1	2028
BnaA01g29630D	BnaA01g29630D	=	CUFF.1060	CUFF.1060.1	100	12.332498	11.398016	13.266980	82.888301	2459	CUFF.1060.1	2529
BnaA01g29550D	BnaA01g29550D	=	CUFF.1053	CUFF.1053.1	100	0.492338	0.219238	0.765437	3.521652	1267	CUFF.1053.1	918
BnaA01g29560D	BnaA01g29560D	j	CUFF.1055	CUFF.1055.1	100	1.124003	0.593764	1.654242	7.963038	1176	CUFF.1055.3	1159
BnaA01g29560D	BnaA01g29560D	j	CUFF.1055	CUFF.1055.2	36	0.402816	0.088480	0.717153	2.853766	1253	CUFF.1055.3	1159
BnaA01g29560D	BnaA01g29560D	j	CUFF.1055	CUFF.1055.3	71	0.802023	0.378668	1.225378	5.681964	1354	CUFF.1055.3	1159
BnaA01g29570D	BnaA01g29570D	=	CUFF.1057	CUFF.1057.1	100	3.485101	2.781421	4.188780	23.217112	1355	CUFF.1057.1	1101
BnaA01g29580D	BnaA01g29580D	j	CUFF.1061	CUFF.1061.1	64	0.546506	0.211397	0.881616	3.824333	1466	CUFF.1061.1	1020
BnaA01g29580D	BnaA01g29580D	j	CUFF.1061	CUFF.1061.2	100	0.860610	0.459114	1.262107	6.022366	1370	CUFF.1061.1	1020
BnaA01g29580D	BnaA01g29580D	j	CUFF.1061	CUFF.1061.3	47	0.403494	0.112562	0.694426	2.823563	1463	CUFF.1061.1	1020
BnaA01g29590D	BnaA01g29590D	j	CUFF.1063	CUFF.1063.1	25	0.584779	0.327801	0.841758	3.955001	2466	CUFF.1063.1	3471
BnaA01g29590D	BnaA01g29590D	j	CUFF.1063	CUFF.1063.2	100	2.294025	1.837257	2.750793	15.515030	2466	CUFF.1063.1	3471
BnaA01g29590D	BnaA01g29590D	c	CUFF.1063	CUFF.1063.3	75	1.723177	1.095722	2.350632	11.654251	1253	CUFF.1063.1	3471
BnaA01g29590D	BnaA01g29590D	j	CUFF.1064	CUFF.1064.1	100	3.525694	2.383238	4.668149	24.586055	688	CUFF.1064.1	3471
BnaA01g29680D	BnaA01g29680D	j	CUFF.1065	CUFF.1065.1	12	0.654820	0.305273	1.004368	4.409785	1711	CUFF.1065.1	1196
BnaA01g29680D	BnaA01g29680D	j	CUFF.1065	CUFF.1065.2	100	5.241171	4.427097	6.055245	35.295844	1709	CUFF.1065.1	1196
BnaA01g28250D	BnaA01g28250D	j	CUFF.1026	CUFF.1026.1	97	9.063913	8.155928	9.971898	61.205982	2521	CUFF.1026.1	2495
BnaA01g28250D	BnaA01g28250D	c	CUFF.1026	CUFF.1026.2	100	9.352029	7.841226	10.862831	63.151540	1105	CUFF.1026.1	2495
BnaA01g28260D	BnaA01g28260D	=	CUFF.1027	CUFF.1027.1	100	10.125162	8.834186	11.416139	67.608005	1222	CUFF.1027.1	915
BnaA01g28280D	BnaA01g28280D	j	CUFF.1030	CUFF.1030.1	100	1.507806	1.058669	1.956943	10.282632	1463	CUFF.1030.1	1116
BnaA01g28290D	BnaA01g28290D	e	CUFF.1031	CUFF.1031.1	100	0.424845	0.137394	0.712296	2.947040	1452	CUFF.1031.1	522
BnaA01g28290D	BnaA01g28290D	j	CUFF.1032	CUFF.1032.1	100	1.073275	0.629272	1.517279	7.445035	1335	CUFF.1031.1	522
BnaA01g28310D	BnaA01g28310D	=	CUFF.1034	CUFF.1034.1	100	5.449425	4.742965	6.155885	37.795565	2162	CUFF.1034.1	2244
BnaA01g28330D	BnaA01g28330D	j	CUFF.1047	CUFF.1047.1	100	25.098033	23.549232	26.646835	172.530707	3219	CUFF.1047.1	3677
BnaA01g28350D	BnaA01g28350D	=	CUFF.1050	CUFF.1050.1	100	2.242211	1.544822	2.939601	15.424593	972	CUFF.1050.1	477
BnaA01g28370D	BnaA01g28370D	j	CUFF.1056	CUFF.1056.1	13	1.268099	0.855064	1.681134	8.741504	2132	CUFF.1056.1	1623
BnaA01g28370D	BnaA01g28370D	j	CUFF.1056	CUFF.1056.2	100	9.707577	8.689540	10.725614	66.918131	2131	CUFF.1056.1	1623
BnaA01g28390D	BnaA01g28390D	=	CUFF.1059	CUFF.1059.1	100	10.397950	7.370021	13.425878	70.859752	433	CUFF.1059.1	633
BnaA01g28410D	BnaA01g28410D	j	CUFF.1066	CUFF.1066.1	100	5.117022	4.534763	5.699281	35.566175	3783	CUFF.1066.1	3922
BnaA01g28410D	BnaA01g28410D	j	CUFF.1066	CUFF.1066.2	22	1.101395	0.775975	1.426815	7.655313	3783	CUFF.1066.1	3922
BnaA01g28410D	BnaA01g28410D	j	CUFF.1066	CUFF.1066.3	49	2.495563	1.910555	3.080570	17.345562	2106	CUFF.1066.1	3922
BnaA01g28450D	BnaA01g28450D	j	CUFF.1067	CUFF.1067.1	100	3.660619	1.705100	5.616139	11.495619	398	CUFF.1067.1	792
BnaA01g29690D	BnaA01g29690D	=	CUFF.1069	CUFF.1069.1	100	13.215452	12.305541	14.125363	89.414162	2745	CUFF.1069.1	3036
BnaA01g29710D	BnaA01g29710D	o	CUFF.1071	CUFF.1071.1	84	0.561101	0.189048	0.933154	3.786781	1243	CUFF.1071.4	1826
BnaA01g29710D	BnaA01g29710D	o	CUFF.1071	CUFF.1071.2	100	0.668572	0.355619	0.981525	4.512085	1779	CUFF.1071.4	1826
BnaA01g29710D	BnaA01g29710D	o	CUFF.1071	CUFF.1071.3	46	0.307209	0.074270	0.540149	2.073305	1765	CUFF.1071.4	1826
BnaA01g29710D	BnaA01g29710D	j	CUFF.1071	CUFF.1071.4	62	0.416221	0.161137	0.671304	2.809006	1904	CUFF.1071.4	1826
BnaA01g29660D	BnaA01g29660D	j	CUFF.1072	CUFF.1072.1	100	24.365268	22.694363	26.036173	166.797785	2397	CUFF.1072.1	2226
BnaA01g29800D	BnaA01g29800D	c	CUFF.1075	CUFF.1075.1	100	0.543041	0.293525	0.792557	3.713344	1597	CUFF.1075.1	2235
BnaA01g29790D	BnaA01g29790D	j	CUFF.1076	CUFF.1076.1	100	0.841199	0.445371	1.237028	5.683243	1451	CUFF.1076.1	1074
BnaA01g29790D	BnaA01g29790D	j	CUFF.1076	CUFF.1076.2	90	0.756210	0.333975	1.178445	5.109044	1282	CUFF.1076.1	1074
BnaA01g28610D	BnaA01g28610D	j	CUFF.1046	CUFF.1046.1	100	14.220344	11.541179	16.899509	99.828480	580	CUFF.1046.1	794
BnaA01g28630D	BnaA01g28630D	j	CUFF.1052	CUFF.1052.1	100	1.154570	0.798630	1.510510	7.891501	1717	CUFF.1052.1	1887
BnaA01g28640D	BnaA01g28640D	p	CUFF.1058	CUFF.1058.1	100	1.890977	0.829669	2.952285	13.624375	522	CUFF.1058.1	2210
BnaA01g28640D	BnaA01g28640D	c	CUFF.1062	CUFF.1062.1	100	0.410048	0.205024	0.615073	2.715731	1752	CUFF.1062.1	2210
BnaA01g28690D	BnaA01g28690D	=	CUFF.1068	CUFF.1068.1	100	1.134715	0.733580	1.535850	7.933176	1353	CUFF.1068.1	1409
BnaA01g28700D	BnaA01g28700D	e	CUFF.1070	CUFF.1070.1	100	9.155721	6.660748	11.650694	62.015754	481	CUFF.1070.1	534
BnaA01g28710D	BnaA01g28710D	j	CUFF.1073	CUFF.1073.1	100	110.796694	105.022447	116.570941	748.890291	1646	CUFF.1073.1	1535
BnaA01g28760D	BnaA01g28760D	=	CUFF.1074	CUFF.1074.1	100	1.840365	1.115787	2.564943	12.584031	795	CUFF.1074.1	784
BnaA01g28790D	BnaA01g28790D	j	CUFF.1077	CUFF.1077.1	100	4.763539	3.827545	5.699532	32.379344	1148	CUFF.1077.1	1790
BnaA01g28800D	BnaA01g28800D	j	CUFF.1078	CUFF.1078.1	100	1.261293	1.010806	1.511781	8.573427	3558	CUFF.1078.1	2698
BnaA01g28810D	BnaA01g28810D	=	CUFF.1079	CUFF.1079.1	100	1.889379	1.220060	2.558699	12.789706	903	CUFF.1079.1	1018
BnaA01g28820D	BnaA01g28820D	j	CUFF.1080	CUFF.1080.1	59	3.762519	2.159444	5.365593	26.054523	611	CUFF.1080.2	754
BnaA01g28820D	BnaA01g28820D	=	CUFF.1080	CUFF.1080.2	100	6.419778	4.484095	8.355461	44.455398	619	CUFF.1080.2	754
BnaA01g28830D	BnaA01g28830D	j	CUFF.1081	CUFF.1081.1	100	1.247897	0.642825	1.852969	8.866602	791	CUFF.1081.1	810
BnaA01g28840D	BnaA01g28840D	c	CUFF.1082	CUFF.1082.1	100	3.579075	1.504858	5.653293	22.691650	372	CUFF.1082.1	1265
BnaA01g28850D	BnaA01g28850D	=	CUFF.1083	CUFF.1083.1	100	4.903064	4.122251	5.683877	33.703576	1627	CUFF.1083.1	2131
BnaA01g28850D	BnaA01g28850D	e	CUFF.1084	CUFF.1084.1	100	2.807951	1.917041	3.698860	19.301803	856	CUFF.1083.1	2131
BnaA01g29770D	BnaA01g29770D	=	CUFF.1085	CUFF.1085.1	100	107.199305	100.584391	113.814219	732.638468	949	CUFF.1086.1	1561
BnaA01g29770D	BnaA01g29770D	e	CUFF.1086	CUFF.1086.1	100	85.332947	79.769771	90.896123	583.195941	976	CUFF.1086.1	1561
BnaA01g29780D	BnaA01g29780D	x	CUFF.1087	CUFF.1087.1	100	3.634784	2.605849	4.663719	25.965948	786	CUFF.1087.1	309
-	-	u	CUFF.1088	CUFF.1088.1	100	1.003752	0.760199	1.247305	6.873079	2933	CUFF.1088.1	-
-	-	u	CUFF.1089	CUFF.1089.1	100	127.845461	107.207797	148.483126	897.456296	266	CUFF.1089.1	-
BnaA01g30530D	BnaA01g30530D	=	CUFF.1090	CUFF.1090.1	100	11.797509	9.838061	13.756957	80.752642	726	CUFF.1090.1	559
BnaA01g30500D	BnaA01g30500D	=	CUFF.1091	CUFF.1091.1	100	14.721577	13.528244	15.914910	100.428592	1871	CUFF.1091.1	1840
BnaA01g30510D	BnaA01g30510D	=	CUFF.1092	CUFF.1092.1	100	9.635408	8.757303	10.513512	65.930051	2199	CUFF.1092.1	2321
BnaA01g30490D	BnaA01g30490D	=	CUFF.1093	CUFF.1093.1	100	22.507941	21.124148	23.891735	154.819425	2081	CUFF.1093.1	2025
BnaA01g30620D	BnaA01g30620D	=	CUFF.1094	CUFF.1094.1	100	2.792924	1.924248	3.661600	18.330925	830	CUFF.1094.1	675
BnaA01g30640D	BnaA01g30640D	e	CUFF.1095	CUFF.1095.1	100	2.386906	1.369126	3.404686	16.554091	606	CUFF.1095.1	459
BnaA01g30650D	BnaA01g30650D	=	CUFF.1096	CUFF.1096.1	100	2.942498	2.393113	3.491883	20.036433	1872	CUFF.1096.1	1897
BnaA01g30630D	BnaA01g30630D	=	CUFF.1097	CUFF.1097.1	100	42.463407	38.624784	46.302031	292.145302	823	CUFF.1097.1	903
BnaA01g30780D	BnaA01g30780D	o	CUFF.1098	CUFF.1098.1	100	4.443384	2.072902	6.813866	30.195934	373	CUFF.1098.1	1930
BnaA01g30800D	BnaA01g30800D	=	CUFF.1099	CUFF.1099.1	100	1.408042	0.655412	2.160672	9.946040	634	CUFF.1099.1	492
BnaA01g30790D	BnaA01g30790D	j	CUFF.1100	CUFF.1100.1	69	3.305602	2.492756	4.118447	23.224655	1212	CUFF.1100.1	1900
BnaA01g30790D	BnaA01g30790D	c	CUFF.1100	CUFF.1100.2	100	4.817509	3.562824	6.072195	33.847087	830	CUFF.1100.1	1900
BnaA01g30720D	BnaA01g30720D	p	CUFF.1101	CUFF.1101.1	100	1.800806	0.714879	2.886733	12.049607	485	CUFF.1101.1	243
BnaA01g30730D	BnaA01g30730D	j	CUFF.1102	CUFF.1102.1	100	2.826002	2.422959	3.229045	19.317523	3238	CUFF.1102.1	3250
BnaA01g30750D	BnaA01g30750D	j	CUFF.1103	CUFF.1103.1	100	45.707876	38.122745	53.293007	316.748822	377	CUFF.1103.1	422
BnaA01g30760D	BnaA01g30760D	j	CUFF.1104	CUFF.1104.1	33	0.839233	0.472058	1.206407	5.815759	1941	CUFF.1104.1	1537
BnaA01g30760D	BnaA01g30760D	=	CUFF.1104	CUFF.1104.2	100	2.506129	1.952342	3.059915	17.367101	1941	CUFF.1104.1	1537
BnaA01g30850D	BnaA01g30850D	j	CUFF.1105	CUFF.1105.1	53	5.233758	4.168149	6.299366	36.188593	1300	CUFF.1105.2	1778
BnaA01g30850D	BnaA01g30850D	j	CUFF.1105	CUFF.1105.2	100	9.794205	8.406510	11.181900	67.721613	1309	CUFF.1105.2	1778
BnaA01g30870D	BnaA01g30870D	=	CUFF.1106	CUFF.1106.1	100	6.468348	5.293705	7.642992	44.011201	975	CUFF.1106.1	1092
BnaA01g30900D	BnaA01g30900D	j	CUFF.1107	CUFF.1107.1	100	2.304211	1.141546	3.466875	13.855163	546	CUFF.1107.1	739
BnaA01g30830D	BnaA01g30830D	=	CUFF.1108	CUFF.1108.1	100	49.121755	45.519474	52.724035	335.036709	1121	CUFF.1108.1	1224
BnaA01g30570D	BnaA01g30570D	j	CUFF.1109	CUFF.1109.1	23	32.524896	29.449223	35.600568	221.309533	1167	CUFF.1109.1	705
BnaA01g31290D	BnaA01g31290D	e	CUFF.1110	CUFF.1110.1	100	0.843867	0.334996	1.352738	5.651996	753	CUFF.1110.1	1021
BnaA01g31320D	BnaA01g31320D	=	CUFF.1111	CUFF.1111.1	100	21.270506	18.851775	23.689236	141.725374	820	CUFF.1111.1	841
-	-	u	CUFF.1112	CUFF.1112.1	100	2.055993	1.609761	2.502225	13.327612	1860	CUFF.1112.1	-
BnaA01g31300D	BnaA01g31300D	j	CUFF.1113	CUFF.1113.1	100	1.795707	1.248849	2.342565	12.339524	1226	CUFF.1113.1	1224
BnaA01g31340D	BnaA01g31340D	=	CUFF.1114	CUFF.1114.1	100	59.861621	52.003280	67.719961	418.256998	416	CUFF.1114.1	716
BnaA01g31360D	BnaA01g31360D	j	CUFF.1115	CUFF.1115.1	100	11.781126	10.221443	13.340810	81.170042	1022	CUFF.1115.1	1134
BnaA01g31390D	BnaA01g31390D	o	CUFF.1116	CUFF.1116.1	100	0.812434	0.390565	1.234304	5.621089	1009	CUFF.1116.1	914
BnaA01g31400D	BnaA01g31400D	=	CUFF.1117	CUFF.1117.1	100	85.225982	74.844789	95.607175	587.905946	367	CUFF.1117.1	533
BnaA01g31410D	BnaA01g31410D	j	CUFF.1118	CUFF.1118.1	100	9.616164	8.812667	10.419661	64.664361	4304	CUFF.1118.1	1812
BnaA01g31420D	BnaA01g31420D	=	CUFF.1119	CUFF.1119.1	100	6.660788	5.948369	7.373208	44.790795	3888	CUFF.1119.1	2031
BnaA01g31350D	BnaA01g31350D	=	CUFF.1120	CUFF.1120.1	100	70.608832	65.318547	75.899117	483.493493	820	CUFF.1120.1	952
BnaA01g32510D	BnaA01g32510D	=	CUFF.1124	CUFF.1124.1	100	5.614512	4.510993	6.718032	37.886150	964	CUFF.1124.1	1113
-	-	u	CUFF.1126	CUFF.1126.1	71	1.064184	0.577143	1.551224	7.219175	1275	CUFF.1126.1	-
-	-	u	CUFF.1126	CUFF.1126.2	33	0.492650	0.109036	0.876263	3.342020	1192	CUFF.1126.1	-
-	-	u	CUFF.1126	CUFF.1126.3	100	1.498006	0.848504	2.147507	10.162123	1192	CUFF.1126.1	-
BnaA01g32560D	BnaA01g32560D	j	CUFF.1128	CUFF.1128.1	100	0.479500	0.201610	0.757389	3.180382	1214	CUFF.1128.1	774
BnaA01g32550D	BnaA01g32550D	j	CUFF.1131	CUFF.1131.1	49	2.253376	1.795243	2.711508	15.413839	2278	CUFF.1131.1	2561
BnaA01g32550D	BnaA01g32550D	j	CUFF.1131	CUFF.1131.2	100	4.629010	3.941592	5.316428	31.663968	2052	CUFF.1131.1	2561
BnaA01g27710D	BnaA01g27710D	j	CUFF.1121	CUFF.1121.1	11	88.638085	81.043600	96.232570	612.278371	690	CUFF.1121.1	957
BnaA01g27710D	BnaA01g27710D	=	CUFF.1121	CUFF.1121.2	100	773.710756	737.480069	809.941444	5344.501304	683	CUFF.1121.1	957
BnaA01g27720D	BnaA01g27720D	j	CUFF.1122	CUFF.1122.1	100	13.528160	12.444557	14.611763	92.855541	2712	CUFF.1122.1	2884
BnaA01g27800D	BnaA01g27800D	j	CUFF.1123	CUFF.1123.1	100	3.418280	2.738047	4.098513	22.368706	1613	CUFF.1123.1	1636
BnaA01g27800D	BnaA01g27800D	x	CUFF.1125	CUFF.1125.1	100	6.434809	4.599069	8.270549	42.108413	624	CUFF.1125.1	1636
BnaA01g27810D	BnaA01g27810D	=	CUFF.1127	CUFF.1127.1	100	3.857336	3.141053	4.573619	26.267457	1413	CUFF.1127.1	1372
BnaA01g27820D	BnaA01g27820D	=	CUFF.1129	CUFF.1129.1	100	50.710951	45.149127	56.272775	350.892217	551	CUFF.1129.1	728
BnaA01g27850D	BnaA01g27850D	c	CUFF.1130	CUFF.1130.1	100	0.672052	0.385559	0.958546	4.337349	1539	CUFF.1130.1	2475
BnaA01g32600D	BnaA01g32600D	j	CUFF.1132	CUFF.1132.1	100	17.757210	16.164065	19.350356	121.536771	1644	CUFF.1132.1	946
BnaA01g32640D	BnaA01g32640D	e	CUFF.1133	CUFF.1133.1	100	1.510046	0.768809	2.251283	9.929033	704	CUFF.1133.1	871
BnaA01g32640D	BnaA01g32640D	=	CUFF.1134	CUFF.1134.1	100	4.969347	3.326639	6.612054	32.675036	551	CUFF.1133.1	871
BnaA01g32630D	BnaA01g32630D	j	CUFF.1135	CUFF.1135.1	50	4.456644	2.618794	6.294494	30.224871	553	CUFF.1135.3	941
BnaA01g32630D	BnaA01g32630D	j	CUFF.1135	CUFF.1135.2	15	1.307246	0.584158	2.030334	8.865718	941	CUFF.1135.3	941
BnaA01g32630D	BnaA01g32630D	j	CUFF.1135	CUFF.1135.3	100	8.968494	7.378546	10.558442	60.824148	951	CUFF.1135.3	941
BnaA01g32660D	BnaA01g32660D	j	CUFF.1136	CUFF.1136.1	100	66.073938	58.296541	73.851335	452.037109	418	CUFF.1136.1	633
BnaA01g33130D	BnaA01g33130D	=	CUFF.1137	CUFF.1137.1	100	24.528177	22.547691	26.508662	164.655857	1226	CUFF.1137.1	1364
BnaA01g33140D	BnaA01g33140D	j	CUFF.1141	CUFF.1141.1	100	4.561957	4.076955	5.046959	31.102698	4750	CUFF.1141.1	4459
BnaA01g33140D	BnaA01g33140D	j	CUFF.1141	CUFF.1141.2	49	2.220137	1.821221	2.619052	15.136540	4029	CUFF.1141.1	4459
BnaA01g33150D	BnaA01g33150D	=	CUFF.1143	CUFF.1143.1	100	19.863114	15.426714	24.299513	138.739910	405	CUFF.1143.1	551
-	-	u	CUFF.1144	CUFF.1144.1	100	4.257245	2.485182	6.029309	27.564749	471	CUFF.1144.1	-
BnaA01g33220D	BnaA01g33220D	c	CUFF.1145	CUFF.1145.1	100	30.154910	27.800010	32.509810	204.103534	1435	CUFF.1145.1	1917
BnaA01g33230D	BnaA01g33230D	=	CUFF.1146	CUFF.1146.1	100	55.146273	49.641100	60.651446	379.987980	596	CUFF.1146.1	735
BnaA01g33250D	BnaA01g33250D	e	CUFF.1147	CUFF.1147.1	100	0.899715	0.442888	1.356542	6.029340	1189	CUFF.1148.1	1525
BnaA01g33250D	BnaA01g33250D	=	CUFF.1148	CUFF.1148.1	100	3.339818	2.615296	4.064339	22.381424	1375	CUFF.1148.1	1525
BnaA01g33260D	BnaA01g33260D	=	CUFF.1149	CUFF.1149.1	100	1.462601	0.865974	2.059227	9.379265	909	CUFF.1149.1	711
BnaA01g33280D	BnaA01g33280D	j	CUFF.1150	CUFF.1150.1	44	7.337848	6.246744	8.428953	49.914768	1557	CUFF.1150.1	1717
BnaA01g33280D	BnaA01g33280D	c	CUFF.1150	CUFF.1150.2	100	16.724334	14.484615	18.964054	113.765130	947	CUFF.1150.1	1717
BnaA01g33320D	BnaA01g33320D	j	CUFF.1151	CUFF.1151.1	100	1.346770	0.941087	1.752452	9.278462	1565	CUFF.1151.1	1197
BnaA01g33350D	BnaA01g33350D	=	CUFF.1153	CUFF.1153.1	100	24.004706	20.051772	27.957641	168.075876	508	CUFF.1153.1	662
BnaA01g33360D	BnaA01g33360D	=	CUFF.1167	CUFF.1167.1	100	1.936239	1.405564	2.466914	12.997790	1334	CUFF.1167.1	1071
BnaA01g33370D	BnaA01g33370D	j	CUFF.1168	CUFF.1168.1	100	11.589039	10.243145	12.934934	77.570056	1403	CUFF.1168.1	1320
BnaA01g33380D	BnaA01g33380D	j	CUFF.1169	CUFF.1169.1	100	0.946733	0.721210	1.172257	6.533864	3196	CUFF.1169.1	3534
BnaA01g33400D	BnaA01g33400D	=	CUFF.1174	CUFF.1174.1	100	63.325867	58.712127	67.939607	434.908990	939	CUFF.1174.1	1095
BnaA01g33410D	BnaA01g33410D	=	CUFF.1175	CUFF.1175.1	100	5.592419	4.506064	6.678775	36.768589	984	CUFF.1175.1	1137
-	-	u	CUFF.1177	CUFF.1177.1	100	20.127371	17.385253	22.869488	139.753587	716	CUFF.1177.1	-
BnaA01g33430D	BnaA01g33430D	j	CUFF.1178	CUFF.1178.1	100	6.688419	5.833916	7.542922	46.182264	1709	CUFF.1178.1	1643
BnaA01g33450D	BnaA01g33450D	=	CUFF.1180	CUFF.1180.1	100	3.131376	2.361680	3.901072	21.005636	1117	CUFF.1180.1	234
BnaA01g33470D	BnaA01g33470D	e	CUFF.1181	CUFF.1181.1	100	1.491744	1.015849	1.967639	10.006789	1318	CUFF.1181.1	1053
BnaA01g05840D	BnaA01g05840D	j	CUFF.1138	CUFF.1138.1	100	7.518456	6.709222	8.327690	51.425630	2368	CUFF.1138.1	2396
BnaA01g05890D	BnaA01g05890D	=	CUFF.1139	CUFF.1139.1	100	1.845287	1.156170	2.534404	12.000811	863	CUFF.1139.1	914
BnaA01g05900D	BnaA01g05900D	c	CUFF.1140	CUFF.1140.1	83	8.183007	6.301451	10.064564	55.696542	794	CUFF.1140.2	1705
BnaA01g05900D	BnaA01g05900D	j	CUFF.1140	CUFF.1140.2	100	9.900061	8.614510	11.185611	67.383436	1460	CUFF.1140.2	1705
BnaA01g05910D	BnaA01g05910D	=	CUFF.1142	CUFF.1142.1	100	0.609458	0.283689	0.935227	4.302333	1135	CUFF.1142.1	1151
BnaA01g05920D	BnaA01g05920D	=	CUFF.1152	CUFF.1152.1	100	34.272840	31.935115	36.610564	233.116173	1803	CUFF.1152.1	1870
BnaA01g05950D	BnaA01g05950D	e	CUFF.1154	CUFF.1154.1	100	6.518860	4.972669	8.065050	43.776196	694	CUFF.1154.1	1049
BnaA01g05950D	BnaA01g05950D	=	CUFF.1155	CUFF.1155.1	100	51.629404	46.788841	56.469967	346.707710	681	CUFF.1154.1	1049
BnaA01g05960D	BnaA01g05960D	=	CUFF.1156	CUFF.1156.1	100	3.921674	3.026131	4.817218	25.890111	1059	CUFF.1156.1	1183
BnaA01g05980D	BnaA01g05980D	j	CUFF.1157	CUFF.1157.1	100	1.443843	1.028929	1.858756	9.920401	1601	CUFF.1157.1	1258
BnaA01g05990D	BnaA01g05990D	c	CUFF.1158	CUFF.1158.1	100	3.990744	3.434021	4.547467	27.419731	2466	CUFF.1158.1	3576
BnaA01g05990D	BnaA01g05990D	j	CUFF.1159	CUFF.1159.1	100	3.298376	2.485453	4.111299	22.303898	1060	CUFF.1159.1	3576
BnaA01g06000D	BnaA01g06000D	=	CUFF.1160	CUFF.1160.1	100	4.829698	4.223104	5.436292	33.150911	2565	CUFF.1160.1	2379
BnaA01g06010D	BnaA01g06010D	=	CUFF.1161	CUFF.1161.1	100	39.599164	37.005740	42.192588	271.807533	1783	CUFF.1161.1	1930
BnaA01g06020D	BnaA01g06020D	=	CUFF.1162	CUFF.1162.1	100	12.663295	11.340707	13.985884	86.453204	1769	CUFF.1162.1	1807
BnaA01g06020D	BnaA01g06020D	e	CUFF.1163	CUFF.1163.1	100	2.673465	1.962593	3.384337	18.251930	1658	CUFF.1162.1	1807
BnaA01g06030D	BnaA01g06030D	c	CUFF.1164	CUFF.1164.1	100	1.868485	1.390252	2.346717	12.599294	1579	CUFF.1164.1	2230
BnaA01g06040D	BnaA01g06040D	=	CUFF.1165	CUFF.1165.1	100	41.068075	37.199531	44.936618	280.270315	794	CUFF.1166.1	879
BnaA01g06040D	BnaA01g06040D	e	CUFF.1166	CUFF.1166.1	100	4.948870	3.727049	6.170692	33.773716	862	CUFF.1166.1	879
BnaA01g06090D	BnaA01g06090D	e	CUFF.1170	CUFF.1170.1	100	60.130503	55.940082	64.320924	416.212882	1079	CUFF.1170.1	1365
BnaA01g06100D	BnaA01g06100D	j	CUFF.1171	CUFF.1171.1	100	7.896288	6.978566	8.814010	54.656731	1938	CUFF.1171.1	1792
BnaA01g06120D	BnaA01g06120D	e	CUFF.1172	CUFF.1172.1	100	0.538913	0.286207	0.791620	3.748576	2183	CUFF.1172.1	1826
BnaA01g06120D	BnaA01g06120D	j	CUFF.1173	CUFF.1173.1	100	3.596609	3.009008	4.184211	25.017310	2130	CUFF.1172.1	1826
BnaA01g06120D	BnaA01g06120D	j	CUFF.1173	CUFF.1173.2	80	2.873479	1.679557	4.067402	19.987360	616	CUFF.1172.1	1826
BnaA01g06130D	BnaA01g06130D	=	CUFF.1176	CUFF.1176.1	100	54.390912	49.832526	58.949299	367.054026	794	CUFF.1176.1	803
BnaA01g06150D	BnaA01g06150D	j	CUFF.1179	CUFF.1179.1	100	1.462180	0.867274	2.057086	9.966482	983	CUFF.1179.2	858
BnaA01g06150D	BnaA01g06150D	j	CUFF.1179	CUFF.1179.2	64	0.930655	0.687065	1.174245	6.343512	2945	CUFF.1179.2	858
BnaA01g06160D	BnaA01g06160D	j	CUFF.1182	CUFF.1182.1	100	5.008163	3.966165	6.050160	34.030884	1008	CUFF.1182.1	1077
BnaA01g06170D	BnaA01g06170D	=	CUFF.1183	CUFF.1183.1	100	4.456849	3.613181	5.300517	30.229139	1287	CUFF.1183.1	1232
BnaA01g06180D	BnaA01g06180D	x	CUFF.1184	CUFF.1184.1	100	48.899243	46.731822	51.066664	325.859793	1853	CUFF.1184.1	1881
BnaA01g06190D	BnaA01g06190D	=	CUFF.1185	CUFF.1185.1	100	22.994391	20.984964	25.003818	158.415886	1403	CUFF.1185.1	1641
BnaA01g06210D	BnaA01g06210D	=	CUFF.1186	CUFF.1186.1	100	8.919002	7.168444	10.669561	60.469064	731	CUFF.1186.1	1285
BnaA01g06210D	BnaA01g06210D	x	CUFF.1187	CUFF.1187.1	100	2.649423	1.670388	3.628458	17.962561	703	CUFF.1187.1	1285
BnaA01g06220D	BnaA01g06220D	j	CUFF.1188	CUFF.1188.1	67	12.869615	11.578306	14.160924	87.730963	1888	CUFF.1188.1	2022
BnaA01g06220D	BnaA01g06220D	c	CUFF.1188	CUFF.1188.2	100	19.147212	16.889297	21.405128	130.524754	1041	CUFF.1188.1	2022
BnaA01g06240D	BnaA01g06240D	j	CUFF.1189	CUFF.1189.1	100	8.003793	7.024345	8.983242	54.561111	1731	CUFF.1189.1	733
BnaA01g06250D	BnaA01g06250D	j	CUFF.1190	CUFF.1190.1	100	23.037539	21.357867	24.717211	158.214279	2157	CUFF.1190.1	2628
BnaA01g06260D	BnaA01g06260D	=	CUFF.1191	CUFF.1191.1	100	4.865191	3.943509	5.786872	33.412537	1277	CUFF.1191.1	676
BnaA01g06270D	BnaA01g06270D	=	CUFF.1192	CUFF.1192.1	100	1.236937	0.799665	1.674208	8.327254	1262	CUFF.1192.1	1194
BnaA01g06310D	BnaA01g06310D	=	CUFF.1193	CUFF.1193.1	100	2.568131	2.166147	2.970115	17.425197	2702	CUFF.1193.1	2640
BnaA01g06320D	BnaA01g06320D	=	CUFF.1194	CUFF.1194.1	28	16.602769	15.007723	18.197815	114.693158	1508	CUFF.1194.1	1407
BnaA01g06330D	BnaA01g06330D	=	CUFF.1194	CUFF.1194.2	100	58.910462	55.550236	62.270688	406.957847	1967	CUFF.1194.2	1849
BnaA01g06340D	BnaA01g06340D	j	CUFF.1195	CUFF.1195.1	100	8.621050	8.008546	9.233555	59.032311	5708	CUFF.1195.1	3558
BnaA01g06350D	BnaA01g06350D	j	CUFF.1196	CUFF.1196.1	59	6.942077	5.717022	8.167132	47.535605	1304	CUFF.1196.1	2059
BnaA01g06350D	BnaA01g06350D	=	CUFF.1196	CUFF.1196.2	100	11.686348	9.912210	13.460487	80.021820	1081	CUFF.1196.1	2059
BnaA01g06370D	BnaA01g06370D	j	CUFF.1197	CUFF.1197.1	12	0.392160	0.187028	0.597292	2.686965	2509	CUFF.1197.1	4029
BnaA01g06370D	BnaA01g06370D	j	CUFF.1197	CUFF.1197.2	100	3.212009	2.696802	3.727216	22.007735	2430	CUFF.1197.1	4029
BnaA01g06370D	BnaA01g06370D	e	CUFF.1198	CUFF.1198.1	100	0.408303	0.235321	0.581285	2.793722	2496	CUFF.1198.1	4029
BnaA01g06380D	BnaA01g06380D	j	CUFF.1199	CUFF.1199.1	100	9.050180	7.919066	10.181295	62.552301	1645	CUFF.1199.1	1521
BnaA01g06380D	BnaA01g06380D	j	CUFF.1199	CUFF.1199.2	32	2.934383	2.226632	3.642133	20.281627	1578	CUFF.1199.1	1521
-	-	u	CUFF.1200	CUFF.1200.1	100	29.049163	20.124475	37.973851	174.968007	282	CUFF.1200.1	-
BnaA01g06410D	BnaA01g06410D	o	CUFF.1201	CUFF.1201.1	100	1.790148	1.182297	2.397998	11.982172	1025	CUFF.1201.1	1029
BnaA01g06420D	BnaA01g06420D	e	CUFF.1202	CUFF.1202.1	100	26.240056	24.421753	28.058358	179.155018	2180	CUFF.1202.1	1897
BnaA01g06430D	BnaA01g06430D	j	CUFF.1217	CUFF.1217.1	15	31.972836	29.942095	34.003577	214.971168	2481	CUFF.1217.1	2431
BnaA01g06440D	BnaA01g06440D	j	CUFF.1217	CUFF.1217.2	31	67.774859	61.276220	74.273497	455.688086	822	CUFF.1217.1	1025
BnaA01g06440D	BnaA01g06440D	j	CUFF.1217	CUFF.1217.3	100	217.172376	204.806169	229.538583	1460.170720	845	CUFF.1217.1	1025
BnaA01g06450D	BnaA01g06450D	p	CUFF.1218	CUFF.1218.1	100	0.383094	0.189682	0.576507	2.665293	1891	CUFF.1218.1	290
BnaA01g06460D	BnaA01g06460D	j	CUFF.1221	CUFF.1221.1	42	3.280042	2.509812	4.050272	22.228705	1846	CUFF.1221.1	1782
BnaA01g06460D	BnaA01g06460D	=	CUFF.1221	CUFF.1221.2	100	7.857923	6.795686	8.920160	53.252806	1846	CUFF.1221.1	1782
BnaA01g06470D	BnaA01g06470D	=	CUFF.1222	CUFF.1222.1	100	11.314459	9.700418	12.928500	76.895924	996	CUFF.1222.1	1326
BnaA01g06480D	BnaA01g06480D	p	CUFF.1225	CUFF.1225.1	100	39.164057	35.149383	43.178732	261.091422	929	CUFF.1225.1	228
-	-	u	CUFF.1226	CUFF.1226.1	100	43.850636	39.304228	48.397043	292.335002	845	CUFF.1225.1	-
-	-	u	CUFF.1229	CUFF.1229.1	100	5.502239	4.104501	6.899976	39.046983	713	CUFF.1229.1	-
BnaA01g06480D	BnaA01g06480D	=	CUFF.1232	CUFF.1232.1	100	5.001730	2.505195	7.498264	35.960635	374	CUFF.1232.1	228
BnaA01g06500D	BnaA01g06500D	j	CUFF.1234	CUFF.1234.1	100	0.911358	0.456468	1.366248	6.415685	969	CUFF.1234.1	870
BnaA01g06520D	BnaA01g06520D	j	CUFF.1236	CUFF.1236.1	100	7.791571	6.736490	8.846653	53.360960	1367	CUFF.1236.1	952
BnaA01g06530D	BnaA01g06530D	j	CUFF.1244	CUFF.1244.1	33	16.155122	14.631960	17.678284	110.585929	2138	CUFF.1244.1	2204
BnaA01g06530D	BnaA01g06530D	c	CUFF.1244	CUFF.1244.2	100	48.574425	45.230759	51.918091	332.504318	1439	CUFF.1244.1	2204
BnaA01g06530D	BnaA01g06530D	e	CUFF.1245	CUFF.1245.1	100	11.386880	9.797379	12.976381	77.946097	1504	CUFF.1244.1	2204
BnaA01g06540D	BnaA01g06540D	=	CUFF.1246	CUFF.1246.1	100	4.457253	3.328156	5.586349	30.477424	876	CUFF.1246.1	1033
BnaA01g06540D	BnaA01g06540D	e	CUFF.1247	CUFF.1247.1	100	4.124264	1.268735	6.979792	28.200540	370	CUFF.1246.1	1033
BnaA01g34170D	BnaA01g34170D	=	CUFF.1261	CUFF.1261.1	100	0.931944	0.644637	1.219251	6.431621	2067	CUFF.1261.1	936
BnaA01g34330D	BnaA01g34330D	c	CUFF.1270	CUFF.1270.1	100	0.579997	0.230246	0.929749	3.986841	981	CUFF.1270.1	1283
BnaA01g34350D	BnaA01g34350D	j	CUFF.1272	CUFF.1272.1	51	1.327162	0.858290	1.796035	8.833126	1859	CUFF.1272.1	1767
BnaA01g34350D	BnaA01g34350D	o	CUFF.1272	CUFF.1272.2	18	0.470191	0.183130	0.757253	3.129429	1859	CUFF.1272.1	1767
BnaA01g34350D	BnaA01g34350D	j	CUFF.1272	CUFF.1272.3	100	2.604841	1.992779	3.216904	17.336912	1775	CUFF.1272.1	1767
BnaA01g34370D	BnaA01g34370D	=	CUFF.1275	CUFF.1275.1	100	1.333153	0.846354	1.819951	9.157852	1117	CUFF.1275.1	1054
BnaA01g34380D	BnaA01g34380D	=	CUFF.1290	CUFF.1290.1	100	18.633535	16.994471	20.272598	126.712471	1333	CUFF.1290.1	1337
BnaA01g34400D	BnaA01g34400D	=	CUFF.1296	CUFF.1296.1	100	3.319002	2.530642	4.107362	22.890478	1240	CUFF.1296.2	892
BnaA01g34400D	BnaA01g34400D	j	CUFF.1296	CUFF.1296.2	20	0.658061	0.260319	1.055803	4.538514	1344	CUFF.1296.2	892
BnaA01g25680D	BnaA01g25680D	j	CUFF.1203	CUFF.1203.1	18	1.016417	0.542350	1.490484	6.721425	1303	CUFF.1203.1	1964
BnaA01g25680D	BnaA01g25680D	c	CUFF.1203	CUFF.1203.2	100	5.658535	4.671685	6.645384	37.419118	1303	CUFF.1203.1	1964
BnaA01g25680D	BnaA01g25680D	c	CUFF.1204	CUFF.1204.1	100	3.784235	2.451936	5.116534	25.445591	601	CUFF.1204.2	1964
BnaA01g25690D	BnaA01g25690D	j	CUFF.1204	CUFF.1204.2	43	1.642745	0.744143	2.541347	11.045991	671	CUFF.1204.2	438
BnaA01g25690D	BnaA01g25690D	j	CUFF.1204	CUFF.1204.3	53	2.019085	0.767059	3.271111	13.576541	547	CUFF.1204.2	438
-	-	u	CUFF.1205	CUFF.1205.1	100	1.931130	1.399248	2.463013	13.547854	1307	CUFF.1205.1	-
BnaA01g25700D	BnaA01g25700D	j	CUFF.1206	CUFF.1206.1	100	0.586432	0.410178	0.762687	3.979799	3202	CUFF.1206.1	2754
BnaA01g25720D	BnaA01g25720D	j	CUFF.1207	CUFF.1207.1	100	2.784916	2.098541	3.471291	18.914406	1209	CUFF.1207.1	1173
BnaA01g25730D	BnaA01g25730D	e	CUFF.1208	CUFF.1208.1	100	4.246551	2.772636	5.720465	29.338350	626	CUFF.1209.1	1473
BnaA01g25730D	BnaA01g25730D	=	CUFF.1209	CUFF.1209.1	100	7.213452	6.105979	8.320926	49.835928	1284	CUFF.1209.1	1473
BnaA01g25770D	BnaA01g25770D	=	CUFF.1210	CUFF.1210.1	100	18.314790	16.361187	20.268393	123.568725	1263	CUFF.1210.2	1233
BnaA01g25770D	BnaA01g25770D	j	CUFF.1210	CUFF.1210.2	26	4.726239	3.678108	5.774370	31.887631	1320	CUFF.1210.2	1233
BnaA01g25780D	BnaA01g25780D	j	CUFF.1211	CUFF.1211.1	83	18.149843	15.878499	20.421187	122.365674	1079	CUFF.1211.2	1828
BnaA01g25780D	BnaA01g25780D	=	CUFF.1211	CUFF.1211.2	100	21.951903	19.492323	24.411482	147.999042	1108	CUFF.1211.2	1828
BnaA01g25790D	BnaA01g25790D	j	CUFF.1212	CUFF.1212.1	96	4.894945	4.147873	5.642016	33.290221	1921	CUFF.1212.1	1855
BnaA01g25790D	BnaA01g25790D	c	CUFF.1212	CUFF.1212.2	100	5.111587	4.037362	6.185811	34.763589	1143	CUFF.1212.1	1855
BnaA01g25800D	BnaA01g25800D	j	CUFF.1213	CUFF.1213.1	100	2.873339	2.483661	3.263016	19.312120	3530	CUFF.1213.1	3496
BnaA01g25810D	BnaA01g25810D	j	CUFF.1214	CUFF.1214.1	63	3.029309	2.041863	4.016754	20.643584	993	CUFF.1214.2	2459
BnaA01g25810D	BnaA01g25810D	c	CUFF.1214	CUFF.1214.2	100	4.816275	3.665879	5.966671	32.821075	1011	CUFF.1214.2	2459
BnaA01g25880D	BnaA01g25880D	e	CUFF.1227	CUFF.1227.1	100	4.823984	4.111269	5.536699	32.863293	2640	CUFF.1227.1	2433
BnaA01g25880D	BnaA01g25880D	j	CUFF.1228	CUFF.1228.1	100	36.185106	33.672654	38.697558	246.510296	1779	CUFF.1227.1	2433
BnaA01g25890D	BnaA01g25890D	=	CUFF.1231	CUFF.1231.1	100	2.795398	1.806937	3.783858	19.882998	818	CUFF.1231.2	824
BnaA01g25890D	BnaA01g25890D	j	CUFF.1231	CUFF.1231.2	32	0.898546	0.322371	1.474720	6.391141	908	CUFF.1231.2	824
BnaA01g25900D	BnaA01g25900D	=	CUFF.1235	CUFF.1235.1	100	18.380277	16.743639	20.016915	125.407593	1624	CUFF.1235.1	1593
BnaA01g25910D	BnaA01g25910D	j	CUFF.1238	CUFF.1238.1	100	3.284471	2.741069	3.827873	22.396252	2113	CUFF.1238.1	3441
BnaA01g25910D	BnaA01g25910D	j	CUFF.1239	CUFF.1239.1	29	1.314110	0.805976	1.822243	8.728194	1177	CUFF.1239.1	3441
BnaA01g25910D	BnaA01g25910D	c	CUFF.1239	CUFF.1239.2	100	4.606488	3.172936	6.040040	30.595859	643	CUFF.1239.1	3441
BnaA01g25920D	BnaA01g25920D	j	CUFF.1241	CUFF.1241.1	69	3.331035	2.826701	3.835369	22.858339	2696	CUFF.1241.1	2716
BnaA01g25920D	BnaA01g25920D	c	CUFF.1241	CUFF.1241.2	59	2.811832	1.848607	3.775057	19.295447	846	CUFF.1241.1	2716
BnaA01g25920D	BnaA01g25920D	c	CUFF.1241	CUFF.1241.3	100	4.798562	3.599634	5.997491	32.928857	867	CUFF.1241.1	2716
BnaA01g25930D	BnaA01g25930D	i	CUFF.1248	CUFF.1248.1	100	6.698914	5.214769	8.183060	45.632900	838	CUFF.1248.1	345
BnaA01g25930D	BnaA01g25930D	i	CUFF.1250	CUFF.1250.1	38	20.262157	16.861227	23.663087	138.025495	572	CUFF.1248.1	345
BnaA01g25930D	BnaA01g25930D	i	CUFF.1250	CUFF.1250.2	100	53.392704	44.969022	61.816385	363.710258	370	CUFF.1250.2	345
BnaA01g25950D	BnaA01g25950D	e	CUFF.1251	CUFF.1251.1	100	5.235847	4.466250	6.005443	35.124018	1658	CUFF.1251.1	812
-	-	u	CUFF.1256	CUFF.1256.1	100	117.314934	111.349683	123.280186	821.361214	759	CUFF.1256.1	-
BnaA01g25990D	BnaA01g25990D	j	CUFF.1258	CUFF.1258.1	100	5.614443	4.618455	6.610430	37.700313	1316	CUFF.1258.2	1371
BnaA01g25990D	BnaA01g25990D	j	CUFF.1258	CUFF.1258.2	26	1.470186	0.975270	1.965102	9.872125	1782	CUFF.1258.2	1371
BnaA01g25990D	BnaA01g25990D	j	CUFF.1258	CUFF.1258.3	35	1.964762	1.219164	2.710359	13.193139	1180	CUFF.1258.2	1371
BnaA01g25990D	BnaA01g25990D	e	CUFF.1259	CUFF.1259.1	100	5.526855	3.597634	7.456075	37.112169	576	CUFF.1258.2	1371
BnaA01g26020D	BnaA01g26020D	=	CUFF.1263	CUFF.1263.1	100	4.598603	3.809881	5.387325	31.601623	1485	CUFF.1263.1	1319
BnaA01g26030D	BnaA01g26030D	=	CUFF.1264	CUFF.1264.1	100	0.836812	0.400715	1.272909	5.630135	941	CUFF.1264.1	840
BnaA01g26040D	BnaA01g26040D	j	CUFF.1265	CUFF.1265.1	100	1.163834	0.753069	1.574599	8.141497	1375	CUFF.1265.1	1890
BnaA01g26040D	BnaA01g26040D	e	CUFF.1266	CUFF.1266.1	100	0.821557	0.382416	1.260697	5.758998	907	CUFF.1266.1	1890
BnaA01g26050D	BnaA01g26050D	=	CUFF.1267	CUFF.1267.1	100	1.980503	1.526259	2.434747	13.175030	1766	CUFF.1267.1	1816
BnaA01g26060D	BnaA01g26060D	j	CUFF.1273	CUFF.1273.1	100	3.465279	2.918458	4.012101	23.711174	2609	CUFF.1273.2	309
BnaA01g26060D	BnaA01g26060D	j	CUFF.1273	CUFF.1273.2	95	3.276216	2.757143	3.795288	22.417508	2910	CUFF.1273.2	309
BnaA01g26060D	BnaA01g26060D	j	CUFF.1273	CUFF.1273.3	44	1.515288	1.119861	1.910714	10.368358	2815	CUFF.1273.2	309
BnaA01g26070D	BnaA01g26070D	c	CUFF.1279	CUFF.1279.1	100	0.440679	0.196234	0.685124	2.956520	1386	CUFF.1279.1	1869
BnaA01g26090D	BnaA01g26090D	j	CUFF.1281	CUFF.1281.1	62	0.327387	0.168834	0.485940	2.254309	3319	CUFF.1281.1	2404
BnaA01g26090D	BnaA01g26090D	j	CUFF.1281	CUFF.1281.2	100	0.531175	0.340786	0.721564	3.657540	3247	CUFF.1281.1	2404
BnaA01g26110D	BnaA01g26110D	=	CUFF.1283	CUFF.1283.1	100	1.975587	1.335035	2.616140	13.793536	1040	CUFF.1283.1	873
BnaA01g26130D	BnaA01g26130D	=	CUFF.1286	CUFF.1286.1	100	9.596234	8.570606	10.621861	65.378818	2105	CUFF.1286.2	2604
BnaA01g26130D	BnaA01g26130D	j	CUFF.1286	CUFF.1286.2	16	1.497747	1.040421	1.955073	10.204101	2150	CUFF.1286.2	2604
BnaA01g26140D	BnaA01g26140D	=	CUFF.1288	CUFF.1288.1	100	15.766479	14.154956	17.378002	108.160482	1390	CUFF.1288.1	1629
-	-	u	CUFF.1289	CUFF.1289.1	100	1.240977	0.464309	2.017646	8.537684	596	CUFF.1289.1	-
BnaA01g26170D	BnaA01g26170D	=	CUFF.1291	CUFF.1291.1	100	0.665184	0.352048	0.978320	4.600643	1350	CUFF.1291.1	1350
BnaA01g26180D	BnaA01g26180D	=	CUFF.1293	CUFF.1293.1	100	0.856178	0.506718	1.205638	5.834666	1352	CUFF.1293.1	1545
BnaA01g26190D	BnaA01g26190D	j	CUFF.1294	CUFF.1294.1	100	1.413530	0.912640	1.914420	9.915795	1163	CUFF.1294.1	1189
BnaA01g26200D	BnaA01g26200D	j	CUFF.1295	CUFF.1295.1	100	5.671569	4.780368	6.562771	38.850650	1350	CUFF.1295.1	2234
BnaA01g26200D	BnaA01g26200D	c	CUFF.1297	CUFF.1297.1	100	2.158613	1.295334	3.021892	15.394145	706	CUFF.1297.1	2234
BnaA01g34410D	BnaA01g34410D	j	CUFF.1303	CUFF.1303.1	29	0.816383	0.565981	1.066786	5.594506	3617	CUFF.1303.1	3437
BnaA01g34410D	BnaA01g34410D	j	CUFF.1303	CUFF.1303.2	100	2.821654	2.384519	3.258789	19.336211	3617	CUFF.1303.1	3437
BnaA01g34410D	BnaA01g34410D	c	CUFF.1303	CUFF.1303.3	70	1.982072	1.499776	2.464369	13.582729	2432	CUFF.1303.1	3437
BnaA01g29820D	BnaA01g29820D	=	CUFF.1215	CUFF.1215.1	100	9.524063	8.120431	10.927695	65.840945	1250	CUFF.1215.1	1379
BnaA01g29820D	BnaA01g29820D	j	CUFF.1215	CUFF.1215.2	76	7.236222	5.782262	8.690181	50.024835	996	CUFF.1215.1	1379
BnaA01g29820D	BnaA01g29820D	e	CUFF.1216	CUFF.1216.1	100	5.235096	3.729148	6.741044	36.190821	679	CUFF.1215.1	1379
BnaA01g29850D	BnaA01g29850D	=	CUFF.1219	CUFF.1219.1	100	3.937350	3.152902	4.721799	26.805683	1424	CUFF.1219.2	1542
BnaA01g29850D	BnaA01g29850D	o	CUFF.1219	CUFF.1219.2	16	0.638239	0.262141	1.014336	4.345161	1454	CUFF.1219.2	1542
BnaA01g29870D	BnaA01g29870D	=	CUFF.1220	CUFF.1220.1	100	1.552711	1.140663	1.964759	10.608093	1787	CUFF.1220.1	1843
BnaA01g29880D	BnaA01g29880D	=	CUFF.1223	CUFF.1223.1	100	188.014980	176.061164	199.968796	1276.718433	608	CUFF.1223.1	480
-	-	u	CUFF.1224	CUFF.1224.1	100	2.677207	2.010254	3.344160	18.011769	1214	CUFF.1224.1	-
-	-	u	CUFF.1230	CUFF.1230.1	100	8.246091	7.180260	9.311922	57.212938	1520	CUFF.1230.1	-
BnaA01g29890D	BnaA01g29890D	=	CUFF.1233	CUFF.1233.1	100	2.323865	1.680100	2.967631	16.239359	1316	CUFF.1233.1	1342
BnaA01g29890D	BnaA01g29890D	j	CUFF.1233	CUFF.1233.2	25	0.584460	0.202114	0.966805	4.084252	1316	CUFF.1233.1	1342
BnaA01g29900D	BnaA01g29900D	j	CUFF.1237	CUFF.1237.1	100	2.424474	1.992934	2.856014	16.156714	3244	CUFF.1237.1	2706
BnaA01g29900D	BnaA01g29900D	j	CUFF.1237	CUFF.1237.2	63	1.527850	1.160373	1.895327	10.181604	2972	CUFF.1237.1	2706
BnaA01g29900D	BnaA01g29900D	j	CUFF.1237	CUFF.1237.3	40	0.962135	0.651582	1.272688	6.411673	3064	CUFF.1237.1	2706
BnaA01g29910D	BnaA01g29910D	j	CUFF.1240	CUFF.1240.1	85	4.007494	3.282222	4.732766	27.493455	2082	CUFF.1240.1	2006
BnaA01g29910D	BnaA01g29910D	=	CUFF.1240	CUFF.1240.2	100	4.724471	3.909315	5.539627	32.412281	1926	CUFF.1240.1	2006
BnaA01g29920D	BnaA01g29920D	j	CUFF.1242	CUFF.1242.1	100	3.754326	3.146092	4.362561	25.609469	1962	CUFF.1242.1	2005
BnaA01g29940D	BnaA01g29940D	=	CUFF.1243	CUFF.1243.1	100	24.753299	22.215359	27.291240	169.867575	972	CUFF.1243.1	969
BnaA01g29950D	BnaA01g29950D	j	CUFF.1249	CUFF.1249.1	100	1.188365	0.706517	1.670213	8.186601	1093	CUFF.1249.1	1843
BnaA01g29960D	BnaA01g29960D	o	CUFF.1252	CUFF.1252.1	100	6.475276	4.714988	8.235564	43.157781	590	CUFF.1252.1	867
BnaA01g29970D	BnaA01g29970D	j	CUFF.1253	CUFF.1253.1	49	0.330004	0.140606	0.519403	2.254368	2843	CUFF.1253.1	1089
BnaA01g29970D	BnaA01g29970D	j	CUFF.1253	CUFF.1253.2	100	0.669563	0.432717	0.906408	4.574005	2841	CUFF.1253.1	1089
BnaA01g29990D	BnaA01g29990D	=	CUFF.1254	CUFF.1254.1	100	1.315528	0.888751	1.742306	8.841202	1377	CUFF.1254.1	1320
BnaA01g30020D	BnaA01g30020D	j	CUFF.1255	CUFF.1255.1	31	0.593469	0.089577	1.097361	4.090350	917	CUFF.1255.2	1071
BnaA01g30020D	BnaA01g30020D	j	CUFF.1255	CUFF.1255.2	100	1.942972	1.199545	2.686400	13.391493	949	CUFF.1255.2	1071
BnaA01g30040D	BnaA01g30040D	j	CUFF.1257	CUFF.1257.1	100	0.618361	0.410145	0.826576	4.150441	2630	CUFF.1257.1	3402
BnaA01g30060D	BnaA01g30060D	j	CUFF.1260	CUFF.1260.1	76	1.268077	1.047514	1.488640	8.688759	4689	CUFF.1260.1	3646
BnaA01g30060D	BnaA01g30060D	c	CUFF.1260	CUFF.1260.2	100	1.664745	0.863211	2.466278	11.406693	741	CUFF.1260.1	3646
BnaA01g30080D	BnaA01g30080D	j	CUFF.1262	CUFF.1262.1	14	0.467474	0.156851	0.778098	3.217537	1515	CUFF.1262.1	1457
BnaA01g30080D	BnaA01g30080D	j	CUFF.1262	CUFF.1262.2	100	3.352308	2.666304	4.038312	23.073296	1515	CUFF.1262.1	1457
BnaA01g30090D	BnaA01g30090D	j	CUFF.1268	CUFF.1268.1	100	5.225657	4.494757	5.956557	35.831750	2446	CUFF.1268.1	2316
BnaA01g30090D	BnaA01g30090D	j	CUFF.1268	CUFF.1268.2	22	1.175660	0.768489	1.582830	8.061367	2232	CUFF.1268.1	2316
BnaA01g30090D	BnaA01g30090D	j	CUFF.1268	CUFF.1268.3	50	2.608893	2.008585	3.209202	17.888891	2156	CUFF.1268.1	2316
BnaA01g30100D	BnaA01g30100D	c	CUFF.1269	CUFF.1269.1	100	1.293840	0.752541	1.835139	8.658784	965	CUFF.1269.1	1764
BnaA01g30110D	BnaA01g30110D	j	CUFF.1271	CUFF.1271.1	100	0.695130	0.384258	1.006001	4.462801	1358	CUFF.1271.1	1824
BnaA01g30140D	BnaA01g30140D	=	CUFF.1274	CUFF.1274.1	100	0.808810	0.491532	1.126089	5.492116	1906	CUFF.1274.2	2012
BnaA01g30140D	BnaA01g30140D	j	CUFF.1274	CUFF.1274.2	31	0.251758	0.058185	0.445330	1.709526	2115	CUFF.1274.2	2012
BnaA01g30150D	BnaA01g30150D	c	CUFF.1276	CUFF.1276.1	100	1.256083	0.559812	1.952355	8.391907	665	CUFF.1276.1	5097
BnaA01g30150D	BnaA01g30150D	j	CUFF.1277	CUFF.1277.1	100	0.558245	0.402671	0.713820	3.794705	4558	CUFF.1277.2	5097
BnaA01g30150D	BnaA01g30150D	j	CUFF.1277	CUFF.1277.2	17	0.093465	0.011509	0.175420	0.635330	4560	CUFF.1277.2	5097
-	-	u	CUFF.1278	CUFF.1278.1	100	68.438185	48.508685	88.367686	491.704551	235	CUFF.1278.1	-
BnaA01g30180D	BnaA01g30180D	=	CUFF.1280	CUFF.1280.1	100	4.056492	3.408032	4.704952	28.054428	1882	CUFF.1280.1	1839
BnaA01g30190D	BnaA01g30190D	j	CUFF.1282	CUFF.1282.1	100	1.369173	0.655641	2.082706	9.271262	673	CUFF.1282.1	1958
BnaA01g30210D	BnaA01g30210D	=	CUFF.1284	CUFF.1284.1	100	12.096811	10.467950	13.725672	82.983606	1091	CUFF.1285.1	1253
BnaA01g30210D	BnaA01g30210D	e	CUFF.1285	CUFF.1285.1	100	1.838928	1.258286	2.419569	12.614964	1401	CUFF.1285.1	1253
BnaA01g30300D	BnaA01g30300D	=	CUFF.1292	CUFF.1292.1	100	2.355296	1.531371	3.179220	16.559644	815	CUFF.1292.1	714
BnaA01g30320D	BnaA01g30320D	c	CUFF.1298	CUFF.1298.1	100	23.958841	21.245476	26.672206	163.048036	976	CUFF.1298.2	1751
BnaA01g30320D	BnaA01g30320D	j	CUFF.1298	CUFF.1298.2	97	23.268891	21.298149	25.239634	158.352690	1639	CUFF.1298.2	1751
BnaA01g30340D	BnaA01g30340D	j	CUFF.1299	CUFF.1299.1	100	2.013182	1.089007	2.937357	13.768416	642	CUFF.1300.1	1072
BnaA01g30340D	BnaA01g30340D	e	CUFF.1300	CUFF.1300.1	100	1.340056	0.806207	1.873906	9.164821	1014	CUFF.1300.1	1072
BnaA01g30370D	BnaA01g30370D	e	CUFF.1301	CUFF.1301.1	100	0.898795	0.343569	1.454021	6.121999	958	CUFF.1302.1	1422
BnaA01g30370D	BnaA01g30370D	=	CUFF.1302	CUFF.1302.1	100	2.731587	2.135901	3.327273	18.605771	1624	CUFF.1302.1	1422
BnaA01g30430D	BnaA01g30430D	j	CUFF.1304	CUFF.1304.1	100	5.860182	5.006023	6.714341	39.765286	1623	CUFF.1304.1	2176
BnaA01g30440D	BnaA01g30440D	=	CUFF.1305	CUFF.1305.1	100	9.924636	8.613251	11.236020	66.180106	1168	CUFF.1305.1	996
-	-	u	CUFF.1306	CUFF.1306.1	100	0.566946	0.313476	0.820417	4.010467	1642	CUFF.1306.1	-
BnaA01g30450D	BnaA01g30450D	c	CUFF.1307	CUFF.1307.1	100	4.172024	0.000000	10.080389	28.391973	215	CUFF.1307.1	1917
BnaA01g30450D	BnaA01g30450D	=	CUFF.1308	CUFF.1308.1	100	8.575226	7.415165	9.735288	58.984711	1357	CUFF.1308.1	1917
BnaA01g30470D	BnaA01g30470D	=	CUFF.1310	CUFF.1310.1	100	5.112202	3.335270	6.889134	32.393908	514	CUFF.1310.1	786
BnaA01g30480D	BnaA01g30480D	c	CUFF.1311	CUFF.1311.1	100	3.497643	2.379535	4.615751	23.144256	708	CUFF.1311.1	4143
BnaA01g30480D	BnaA01g30480D	j	CUFF.1312	CUFF.1312.1	64	0.893349	0.646093	1.140604	6.093209	3594	CUFF.1312.1	4143
BnaA01g30480D	BnaA01g30480D	j	CUFF.1312	CUFF.1312.2	88	1.223736	0.689722	1.757751	8.346665	1079	CUFF.1312.1	4143
BnaA01g30480D	BnaA01g30480D	j	CUFF.1312	CUFF.1312.3	100	1.387045	0.988409	1.785681	9.460533	2234	CUFF.1312.1	4143
BnaA01g34480D	BnaA01g34480D	=	CUFF.1316	CUFF.1316.1	100	3.745590	2.639174	4.852006	26.131105	724	CUFF.1316.1	423
BnaA01g34460D	BnaA01g34460D	j	CUFF.1318	CUFF.1318.1	100	4.435660	3.535534	5.335786	29.515777	1237	CUFF.1318.1	1065
BnaA01g34460D	BnaA01g34460D	o	CUFF.1318	CUFF.1318.2	15	0.678047	0.246602	1.109491	4.511859	1235	CUFF.1318.1	1065
BnaA01g32940D	BnaA01g32940D	j	CUFF.1287	CUFF.1287.1	100	64.943452	59.006301	70.880602	444.090208	615	CUFF.1287.1	362
BnaA01g33000D	BnaA01g33000D	x	CUFF.1309	CUFF.1309.1	12	3.962514	3.415552	4.509476	26.894664	2863	CUFF.1309.1	1392
BnaA01g33000D	BnaA01g33000D	x	CUFF.1309	CUFF.1309.2	12	3.896094	3.358728	4.433460	26.443852	2863	CUFF.1309.1	1392
-	-	u	CUFF.1309	CUFF.1309.3	100	32.442616	26.608871	38.276362	220.196891	405	CUFF.1309.1	-
BnaA01g33010D	BnaA01g33010D	e	CUFF.1313	CUFF.1313.1	100	6.484066	5.571715	7.396417	43.635002	2170	CUFF.1313.1	1439
BnaA01g33010D	BnaA01g33010D	j	CUFF.1314	CUFF.1314.1	100	65.184309	61.052046	69.316571	438.662626	1368	CUFF.1313.1	1439
BnaA01g33020D	BnaA01g33020D	o	CUFF.1315	CUFF.1315.1	100	13.385601	6.892631	19.878571	90.953696	270	CUFF.1315.1	2294
BnaA01g33020D	BnaA01g33020D	j	CUFF.1317	CUFF.1317.1	100	44.215903	41.519690	46.912115	303.757495	2011	CUFF.1317.1	2294
BnaA01g33040D	BnaA01g33040D	=	CUFF.1321	CUFF.1321.1	100	2.206709	1.632113	2.781305	15.112333	1339	CUFF.1321.1	1325
BnaA01g33030D	BnaA01g33030D	o	CUFF.1322	CUFF.1322.1	100	5.904985	4.176354	7.633615	40.439451	627	CUFF.1321.1	1333
BnaA01g33050D	BnaA01g33050D	e	CUFF.1324	CUFF.1324.1	100	0.520158	0.293142	0.747174	3.412689	1804	CUFF.1324.1	2646
BnaA01g33060D	BnaA01g33060D	e	CUFF.1325	CUFF.1325.1	100	2.070004	1.480744	2.659264	14.220099	1271	CUFF.1326.1	1831
BnaA01g33060D	BnaA01g33060D	j	CUFF.1326	CUFF.1326.1	43	2.531141	1.989098	3.073183	17.387923	1995	CUFF.1326.1	1831
BnaA01g33060D	BnaA01g33060D	j	CUFF.1326	CUFF.1326.2	100	5.945550	4.533225	7.357875	40.843551	799	CUFF.1326.1	1831
BnaA01g33060D	BnaA01g33060D	c	CUFF.1326	CUFF.1326.3	78	4.620915	3.368968	5.872863	31.743840	828	CUFF.1326.1	1831
BnaA01g33070D	BnaA01g33070D	=	CUFF.1335	CUFF.1335.1	100	86.976544	81.764510	92.188578	599.448389	1206	CUFF.1335.1	1360
BnaA01g33090D	BnaA01g33090D	c	CUFF.1336	CUFF.1336.1	100	1.992939	1.138446	2.847433	13.500170	728	CUFF.1337.1	996
BnaA01g33090D	BnaA01g33090D	e	CUFF.1337	CUFF.1337.1	100	1.358080	0.851185	1.864976	9.199634	1162	CUFF.1337.1	996
BnaA01g33100D	BnaA01g33100D	=	CUFF.1338	CUFF.1338.1	43	1.290959	0.980692	1.601225	8.667161	2496	CUFF.1338.1	1589
BnaA01g33110D	BnaA01g33110D	c	CUFF.1338	CUFF.1338.2	100	2.970365	1.303475	4.637255	19.942256	447	CUFF.1338.1	1017
BnaA01g32670D	BnaA01g32670D	j	CUFF.1339	CUFF.1339.1	55	4.732054	4.042250	5.421858	32.393085	2598	CUFF.1339.2	3080
BnaA01g32670D	BnaA01g32670D	j	CUFF.1339	CUFF.1339.2	100	8.668540	7.772512	9.564568	59.340140	2676	CUFF.1339.2	3080
BnaA01g32670D	BnaA01g32670D	e	CUFF.1340	CUFF.1340.1	100	19.633449	17.328443	21.938454	134.399973	914	CUFF.1339.2	3080
BnaA01g32680D	BnaA01g32680D	j	CUFF.1341	CUFF.1341.1	100	2.371147	1.944546	2.797749	15.969596	2285	CUFF.1341.1	2733
BnaA01g32710D	BnaA01g32710D	j	CUFF.1342	CUFF.1342.1	100	3.441820	2.981531	3.902108	23.531688	3072	CUFF.1342.1	2793
BnaA01g32690D	BnaA01g32690D	=	CUFF.1343	CUFF.1343.1	100	7.869294	6.758782	8.979806	53.802290	1351	CUFF.1343.1	601
BnaA01g32740D	BnaA01g32740D	e	CUFF.1344	CUFF.1344.1	100	5.160695	4.133691	6.187700	34.460210	1008	CUFF.1344.1	822
BnaA01g32760D	BnaA01g32760D	j	CUFF.1345	CUFF.1345.1	40	3.177246	2.501472	3.853020	21.762749	1877	CUFF.1345.1	1715
BnaA01g32760D	BnaA01g32760D	j	CUFF.1345	CUFF.1345.2	100	7.989410	6.922772	9.056049	54.723972	1690	CUFF.1345.1	1715
BnaA01g32770D	BnaA01g32770D	j	CUFF.1383	CUFF.1383.1	48	28.657909	25.808242	31.507576	194.151744	1185	CUFF.1383.2	2125
BnaA01g32770D	BnaA01g32770D	=	CUFF.1383	CUFF.1383.2	100	59.862564	56.377809	63.347318	405.557191	1964	CUFF.1383.2	2125
BnaA01g32830D	BnaA01g32830D	j	CUFF.1384	CUFF.1384.1	100	6.679293	5.851376	7.507211	45.971744	2107	CUFF.1384.1	2081
BnaA01g32830D	BnaA01g32830D	x	CUFF.1385	CUFF.1385.1	100	2.353988	1.303310	3.404666	16.201855	839	CUFF.1385.1	2081
BnaA01g32860D	BnaA01g32860D	=	CUFF.1387	CUFF.1387.1	100	68.095601	63.374947	72.816254	461.168919	994	CUFF.1387.1	989
BnaA01g32870D	BnaA01g32870D	=	CUFF.1390	CUFF.1390.1	100	8.529968	7.379277	9.680660	57.671879	1370	CUFF.1390.1	1540
BnaA01g32900D	BnaA01g32900D	j	CUFF.1392	CUFF.1392.1	100	229.824588	214.896048	244.753128	1574.239435	522	CUFF.1392.1	837
BnaA01g32900D	BnaA01g32900D	e	CUFF.1394	CUFF.1394.1	100	216.160422	205.822198	226.498647	1432.721144	563	CUFF.1394.1	837
BnaA01g32910D	BnaA01g32910D	j	CUFF.1397	CUFF.1397.1	13	0.875922	0.555227	1.196617	5.972141	2817	CUFF.1397.1	2742
BnaA01g32910D	BnaA01g32910D	j	CUFF.1397	CUFF.1397.2	100	6.887740	6.146186	7.629293	46.961433	2817	CUFF.1397.1	2742
BnaA01g32920D	BnaA01g32920D	e	CUFF.1398	CUFF.1398.1	100	2.894132	1.600666	4.187599	20.365638	530	CUFF.1398.1	1207
BnaA01g19130D	BnaA01g19130D	j	CUFF.1346	CUFF.1346.1	100	49.278744	45.970703	52.586784	336.895785	1387	CUFF.1346.1	1449
BnaA01g19150D	BnaA01g19150D	e	CUFF.1347	CUFF.1347.1	100	1.284352	0.861104	1.707601	8.771815	1484	CUFF.1347.1	799
BnaA01g19150D	BnaA01g19150D	=	CUFF.1348	CUFF.1348.1	100	16.871835	14.125462	19.618207	115.230530	744	CUFF.1347.1	799
BnaA01g19150D	BnaA01g19150D	j	CUFF.1348	CUFF.1348.2	62	10.408137	7.673190	13.143084	71.085046	615	CUFF.1347.1	799
BnaA01g19170D	BnaA01g19170D	j	CUFF.1349	CUFF.1349.1	100	1.309512	0.853993	1.765031	9.068216	1635	CUFF.1349.1	1748
BnaA01g19170D	BnaA01g19170D	j	CUFF.1349	CUFF.1349.2	55	0.724300	0.348327	1.100274	5.015694	1626	CUFF.1349.1	1748
BnaA01g19200D	BnaA01g19200D	p	CUFF.1350	CUFF.1350.1	100	0.956650	0.380314	1.532986	6.469594	714	CUFF.1350.1	2055
-	-	u	CUFF.1351	CUFF.1351.1	100	1.005744	0.356348	1.655140	6.156325	634	CUFF.1351.1	-
BnaA01g19210D	BnaA01g19210D	=	CUFF.1352	CUFF.1352.1	100	3.108346	2.495804	3.720887	20.818871	1532	CUFF.1352.1	1363
BnaA01g19230D	BnaA01g19230D	j	CUFF.1353	CUFF.1353.1	100	0.948244	0.684364	1.212125	6.268818	2692	CUFF.1353.1	2508
BnaA01g19230D	BnaA01g19230D	c	CUFF.1353	CUFF.1353.2	63	0.599939	0.169066	1.030812	3.966181	1009	CUFF.1353.1	2508
BnaA01g19260D	BnaA01g19260D	=	CUFF.1354	CUFF.1354.1	100	1.379888	1.119815	1.639961	9.503620	3812	CUFF.1354.1	3032
BnaA01g19270D	BnaA01g19270D	c	CUFF.1356	CUFF.1356.1	100	0.743499	0.321339	1.165658	5.120652	1194	CUFF.1356.1	1270
BnaA01g19280D	BnaA01g19280D	c	CUFF.1358	CUFF.1358.1	100	33.438528	6.136084	60.740972	235.704061	183	CUFF.1358.1	1497
BnaA01g19280D	BnaA01g19280D	c	CUFF.1360	CUFF.1360.1	100	5.058955	4.088244	6.029667	33.451107	1141	CUFF.1360.1	1497
BnaA01g19300D	BnaA01g19300D	j	CUFF.1362	CUFF.1362.1	44	7.444159	6.406802	8.481515	50.973843	1584	CUFF.1362.1	1510
BnaA01g19300D	BnaA01g19300D	c	CUFF.1362	CUFF.1362.2	100	17.072599	14.751549	19.393650	116.904547	860	CUFF.1362.1	1510
BnaA01g19320D	BnaA01g19320D	=	CUFF.1364	CUFF.1364.1	100	2.723995	1.537791	3.910198	18.586100	569	CUFF.1364.1	577
-	-	u	CUFF.1365	CUFF.1365.1	100	20.735274	19.408504	22.062043	140.632983	2093	CUFF.1365.1	-
BnaA01g19330D	BnaA01g19330D	e	CUFF.1366	CUFF.1366.1	100	1.606000	1.173737	2.038263	10.864775	2180	CUFF.1367.1	2766
BnaA01g19330D	BnaA01g19330D	j	CUFF.1367	CUFF.1367.1	100	7.805738	6.993903	8.617573	52.806713	2661	CUFF.1367.1	2766
BnaA01g19330D	BnaA01g19330D	c	CUFF.1367	CUFF.1367.2	80	6.266363	4.826740	7.705985	42.392661	906	CUFF.1367.1	2766
BnaA01g19340D	BnaA01g19340D	j	CUFF.1368	CUFF.1368.1	100	16.652219	14.545994	18.758444	113.536377	911	CUFF.1368.1	971
BnaA01g19370D	BnaA01g19370D	o	CUFF.1369	CUFF.1369.1	100	1.122085	0.706221	1.537949	7.961221	1314	CUFF.1369.1	210
BnaA01g19380D	BnaA01g19380D	o	CUFF.1371	CUFF.1371.1	100	2.134837	1.762851	2.506824	14.556081	3233	CUFF.1371.1	2571
BnaA01g19380D	BnaA01g19380D	e	CUFF.1372	CUFF.1372.1	100	0.421636	0.207300	0.635971	2.874862	3075	CUFF.1371.1	2571
BnaA01g19390D	BnaA01g19390D	c	CUFF.1373	CUFF.1373.1	100	1.936559	1.365532	2.507586	13.113883	1175	CUFF.1373.1	2604
BnaA01g19390D	BnaA01g19390D	=	CUFF.1375	CUFF.1375.1	100	19.620636	17.709156	21.532117	134.339891	1279	CUFF.1375.1	2604
BnaA01g19400D	BnaA01g19400D	=	CUFF.1377	CUFF.1377.1	100	10.149948	7.966365	12.333531	69.325807	602	CUFF.1377.1	978
BnaA01g19410D	BnaA01g19410D	e	CUFF.1378	CUFF.1378.1	100	4.438717	3.029819	5.847616	31.399483	685	CUFF.1378.1	624
BnaA01g19410D	BnaA01g19410D	=	CUFF.1379	CUFF.1379.1	100	36.010267	29.747203	42.273332	254.736599	410	CUFF.1378.1	624
BnaA01g19450D	BnaA01g19450D	j	CUFF.1386	CUFF.1386.1	100	31.816620	29.531825	34.101415	217.266242	1770	CUFF.1386.2	2073
BnaA01g19450D	BnaA01g19450D	j	CUFF.1386	CUFF.1386.2	14	4.553462	3.758806	5.348118	31.094239	1950	CUFF.1386.2	2073
BnaA01g19460D	BnaA01g19460D	=	CUFF.1399	CUFF.1399.1	100	458.563980	437.872170	479.255791	3127.555253	1270	CUFF.1399.1	1270
BnaA01g19470D	BnaA01g19470D	j	CUFF.1400	CUFF.1400.1	22	52.989296	49.076085	56.902507	361.609428	1391	CUFF.1400.1	1113
BnaA01g19470D	BnaA01g19470D	=	CUFF.1400	CUFF.1400.2	100	241.730418	229.849590	253.611247	1649.616146	1257	CUFF.1400.1	1113
BnaA01g19490D	BnaA01g19490D	j	CUFF.1401	CUFF.1401.1	100	5.153825	3.414062	6.893589	33.412096	527	CUFF.1401.1	468
BnaA01g19500D	BnaA01g19500D	j	CUFF.1402	CUFF.1402.1	54	10.791085	9.439333	12.142836	73.514726	1794	CUFF.1402.2	1619
BnaA01g19500D	BnaA01g19500D	j	CUFF.1402	CUFF.1402.2	100	20.141729	18.346108	21.937349	137.216388	1810	CUFF.1402.2	1619
-	-	u	CUFF.1403	CUFF.1403.1	100	1.483386	0.778012	2.188760	9.636684	727	CUFF.1403.1	-
BnaA01g19540D	BnaA01g19540D	j	CUFF.1404	CUFF.1404.1	100	7.068838	6.098424	8.039252	47.746869	1549	CUFF.1404.1	1600
BnaA01g19550D	BnaA01g19550D	j	CUFF.1405	CUFF.1405.1	100	1.586440	0.894777	2.278104	11.062580	785	CUFF.1405.1	940
BnaA01g19600D	BnaA01g19600D	j	CUFF.1407	CUFF.1407.1	100	1.676879	0.863805	2.489952	11.492987	653	CUFF.1407.1	459
BnaA01g19640D	BnaA01g19640D	=	CUFF.1408	CUFF.1408.1	100	1.012698	0.581763	1.443634	6.987363	1144	CUFF.1408.1	1103
BnaA01g19650D	BnaA01g19650D	e	CUFF.1409	CUFF.1409.1	100	1.059433	0.555467	1.563399	7.264401	1287	CUFF.1409.1	1179
BnaA01g19650D	BnaA01g19650D	=	CUFF.1410	CUFF.1410.1	100	4.559700	3.518046	5.601355	31.265295	1040	CUFF.1409.1	1179
BnaA01g34440D	BnaA01g34440D	=	CUFF.1406	CUFF.1406.1	100	56.266009	52.344199	60.187819	382.482296	1135	CUFF.1406.1	1002
BnaA01g34450D	BnaA01g34450D	=	CUFF.1412	CUFF.1412.1	100	361.015032	343.822006	378.208058	2430.239071	1017	CUFF.1412.1	1191
BnaA01g30910D	BnaA01g30910D	j	CUFF.1500	CUFF.1500.1	100	13.893466	12.503861	15.283070	82.156688	1614	CUFF.1500.1	1405
BnaA01g30930D	BnaA01g30930D	j	CUFF.1503	CUFF.1503.1	60	12.284587	11.384428	13.184746	70.408783	3903	CUFF.1503.2	3750
BnaA01g30930D	BnaA01g30930D	j	CUFF.1503	CUFF.1503.2	24	4.949059	4.300974	5.597144	28.365401	3926	CUFF.1503.2	3750
BnaA01g31090D	BnaA01g31090D	j	CUFF.1503	CUFF.1503.3	100	20.494400	19.169448	21.819353	117.463107	3870	CUFF.1503.2	3806
BnaA01g30940D	BnaA01g30940D	=	CUFF.1504	CUFF.1504.1	100	4.214867	2.655659	5.774075	15.914384	530	CUFF.1504.1	387
BnaA01g30950D	BnaA01g30950D	c	CUFF.1505	CUFF.1505.1	100	4.543544	3.159068	5.928020	26.979884	708	CUFF.1505.1	855
BnaA01g30950D	BnaA01g30950D	j	CUFF.1505	CUFF.1505.2	23	1.027982	0.205079	1.850884	6.104227	704	CUFF.1505.1	855
BnaA01g30960D	BnaA01g30960D	=	CUFF.1506	CUFF.1506.1	100	40.174486	36.499071	43.849901	215.405806	838	CUFF.1506.1	1076
BnaA01g31130D	BnaA01g31130D	=	CUFF.1507	CUFF.1507.1	100	48.295112	43.838038	52.752186	258.946625	729	CUFF.1507.1	1037
BnaA01g30990D	BnaA01g30990D	j	CUFF.1508	CUFF.1508.1	100	3.584510	2.760600	4.408420	18.019389	1199	CUFF.1508.1	1050
BnaA01g30990D	BnaA01g30990D	e	CUFF.1509	CUFF.1509.1	100	3.023140	1.015605	5.030675	15.197371	440	CUFF.1508.1	1050
BnaA01g31000D	BnaA01g31000D	j	CUFF.1533	CUFF.1533.1	100	16.750452	15.717794	17.783109	94.036101	4712	CUFF.1533.1	2421
BnaA01g31170D	BnaA01g31170D	j	CUFF.1533	CUFF.1533.2	82	13.688349	12.746155	14.630542	76.845626	5349	CUFF.1533.2	5581
BnaA01g31170D	BnaA01g31170D	j	CUFF.1533	CUFF.1533.3	74	12.388123	11.486265	13.289981	69.546230	5177	CUFF.1533.2	5581
BnaA01g31020D	BnaA01g31020D	o	CUFF.1536	CUFF.1536.1	100	4.911107	3.664719	6.157495	23.223298	768	CUFF.1536.1	1026
BnaA01g31040D	BnaA01g31040D	c	CUFF.1540	CUFF.1540.1	100	38.821737	13.531070	64.112403	151.610840	192	CUFF.1540.1	2964
BnaA01g31070D	BnaA01g31070D	j	CUFF.1541	CUFF.1541.1	100	5.212020	4.375862	6.048177	25.189016	1622	CUFF.1541.1	1179
BnaA01g31070D	BnaA01g31070D	x	CUFF.1542	CUFF.1542.1	100	1.660003	0.730233	2.589772	8.022578	795	CUFF.1542.1	1179
BnaA01g31080D	BnaA01g31080D	c	CUFF.1543	CUFF.1543.1	100	5.466118	2.298284	8.633952	29.122607	319	CUFF.1543.1	1064
BnaA01g31100D	BnaA01g31100D	=	CUFF.1544	CUFF.1544.1	100	5.157694	3.870005	6.445383	27.645472	755	CUFF.1544.1	600
BnaA01g31120D	BnaA01g31120D	c	CUFF.1547	CUFF.1547.1	100	19.322101	8.477599	30.166604	84.935975	232	CUFF.1547.1	1571
BnaA01g31160D	BnaA01g31160D	x	CUFF.1549	CUFF.1549.1	100	1.934684	1.441881	2.427488	11.509704	2024	CUFF.1549.1	1053
BnaA01g31160D	BnaA01g31160D	j	CUFF.1550	CUFF.1550.1	100	7.213678	6.033812	8.393545	42.915162	1274	CUFF.1550.1	1053
BnaA01g31160D	BnaA01g31160D	p	CUFF.1551	CUFF.1551.1	100	1.382779	0.643653	2.121906	9.545627	641	CUFF.1551.1	1053
BnaA01g31180D	BnaA01g31180D	j	CUFF.1552	CUFF.1552.1	100	6.754470	5.619504	7.889435	39.501098	1062	CUFF.1552.1	841
BnaA01g31200D	BnaA01g31200D	e	CUFF.1553	CUFF.1553.1	100	4.148746	2.913543	5.383949	23.174981	692	CUFF.1553.1	1437
-	-	u	CUFF.1562	CUFF.1562.1	100	2.006730	1.192958	2.820503	13.616273	734	CUFF.1562.1	-
BnaA01g33500D	BnaA01g33500D	=	CUFF.1519	CUFF.1519.1	100	62.464348	58.764471	66.164224	422.906278	1641	CUFF.1519.1	1876
BnaA01g33520D	BnaA01g33520D	j	CUFF.1520	CUFF.1520.1	100	3.174186	2.404866	3.943505	21.854889	1319	CUFF.1520.2	1457
BnaA01g33520D	BnaA01g33520D	j	CUFF.1520	CUFF.1520.2	20	0.644994	0.294877	0.995111	4.440909	1322	CUFF.1520.2	1457
BnaA01g33520D	BnaA01g33520D	j	CUFF.1520	CUFF.1520.3	60	1.893214	0.868197	2.918231	13.035149	738	CUFF.1520.2	1457
BnaA01g33530D	BnaA01g33530D	c	CUFF.1521	CUFF.1521.1	100	3.871233	3.026368	4.716099	25.762229	1096	CUFF.1521.1	1585
BnaA01g33540D	BnaA01g33540D	=	CUFF.1522	CUFF.1522.1	100	4.738501	4.126429	5.350574	33.116494	2264	CUFF.1522.1	1141
BnaA01g33560D	BnaA01g33560D	=	CUFF.1523	CUFF.1523.1	100	1.522136	1.083494	1.960778	10.505732	1540	CUFF.1523.1	1515
BnaA01g33580D	BnaA01g33580D	=	CUFF.1524	CUFF.1524.1	100	15.772838	12.816990	18.728685	110.906060	549	CUFF.1524.1	567
BnaA01g33590D	BnaA01g33590D	=	CUFF.1525	CUFF.1525.1	100	20.493592	19.115106	21.872078	138.488131	1949	CUFF.1525.1	2128
BnaA01g33600D	BnaA01g33600D	=	CUFF.1526	CUFF.1526.1	100	8.847686	7.869731	9.825642	60.380770	1940	CUFF.1526.1	1908
-	-	u	CUFF.1527	CUFF.1527.1	100	2.128296	1.385473	2.871119	14.904493	857	CUFF.1527.1	-
BnaA01g33620D	BnaA01g33620D	j	CUFF.1528	CUFF.1528.1	100	1.490620	1.175852	1.805388	10.218243	2629	CUFF.1528.1	2867
BnaA01g33640D	BnaA01g33640D	j	CUFF.1529	CUFF.1529.1	16	3.354990	2.831186	3.878793	23.003354	3478	CUFF.1529.1	3329
BnaA01g33640D	BnaA01g33640D	j	CUFF.1529	CUFF.1529.2	15	3.127751	2.614069	3.641432	21.445298	3381	CUFF.1529.1	3329
BnaA01g33640D	BnaA01g33640D	c	CUFF.1529	CUFF.1529.4	90	18.871115	16.812937	20.929293	129.389051	1128	CUFF.1529.1	3329
BnaA01g33650D	BnaA01g33650D	=	CUFF.1530	CUFF.1530.1	100	25.292573	21.912919	28.672228	171.396936	602	CUFF.1530.1	441
BnaA01g33660D	BnaA01g33660D	e	CUFF.1531	CUFF.1531.1	100	41.335544	37.517829	45.153258	283.708973	830	CUFF.1532.1	1359
BnaA01g33660D	BnaA01g33660D	j	CUFF.1532	CUFF.1532.1	100	131.998335	124.460714	139.535957	905.978460	1021	CUFF.1532.1	1359
BnaA01g33700D	BnaA01g33700D	j	CUFF.1534	CUFF.1534.1	100	6.466382	5.152597	7.780168	43.447464	874	CUFF.1534.1	2620
BnaA01g33700D	BnaA01g33700D	e	CUFF.1535	CUFF.1535.1	100	1.057610	0.403037	1.712183	7.106056	695	CUFF.1534.1	2620
BnaA01g33700D	BnaA01g33700D	j	CUFF.1537	CUFF.1537.1	51	6.803326	5.694099	7.912553	46.376271	1545	CUFF.1537.2	2620
BnaA01g33700D	BnaA01g33700D	c	CUFF.1537	CUFF.1537.2	100	13.322266	12.001436	14.643095	90.813961	1929	CUFF.1537.2	2620
BnaA01g33710D	BnaA01g33710D	c	CUFF.1539	CUFF.1539.1	100	1.109396	0.536804	1.681987	7.923537	789	CUFF.1539.1	2285
BnaA01g33800D	BnaA01g33800D	j	CUFF.1546	CUFF.1546.1	63	1.173770	0.574258	1.773282	7.752945	796	CUFF.1546.1	912
BnaA01g33760D	BnaA01g33760D	j	CUFF.1546	CUFF.1546.2	100	1.858709	0.734242	2.983176	12.277079	497	CUFF.1546.2	1739
BnaA01g33800D	BnaA01g33800D	c	CUFF.1548	CUFF.1548.1	100	3.407755	1.935443	4.880067	22.508789	501	CUFF.1546.1	912
BnaA01g33840D	BnaA01g33840D	j	CUFF.1554	CUFF.1554.1	13	1.407946	0.893941	1.921950	9.653422	1835	CUFF.1554.1	2019
BnaA01g33840D	BnaA01g33840D	=	CUFF.1554	CUFF.1554.2	100	10.738310	9.566603	11.910017	73.626019	1835	CUFF.1554.1	2019
BnaA01g33850D	BnaA01g33850D	j	CUFF.1555	CUFF.1555.1	100	4.643465	3.911556	5.375375	31.216771	1589	CUFF.1555.1	1672
BnaA01g33860D	BnaA01g33860D	=	CUFF.1556	CUFF.1556.1	100	6.616000	5.902898	7.329102	45.479352	2646	CUFF.1556.1	2367
BnaA01g33870D	BnaA01g33870D	=	CUFF.1557	CUFF.1557.1	100	11.363077	9.438312	13.287843	76.698878	765	CUFF.1557.1	890
BnaA01g33890D	BnaA01g33890D	e	CUFF.1558	CUFF.1558.1	100	1.497142	0.695129	2.299155	10.328551	815	CUFF.1559.1	1160
BnaA01g33890D	BnaA01g33890D	=	CUFF.1559	CUFF.1559.1	100	7.332031	6.118256	8.545805	50.582553	1141	CUFF.1559.1	1160
BnaA01g33900D	BnaA01g33900D	j	CUFF.1560	CUFF.1560.1	100	2.796898	2.355467	3.238329	18.933038	2678	CUFF.1560.1	2110
BnaA01g33940D	BnaA01g33940D	j	CUFF.1561	CUFF.1561.1	100	11.694294	9.746234	13.642355	78.323364	768	CUFF.1561.1	812
BnaA01g34010D	BnaA01g34010D	=	CUFF.1563	CUFF.1563.1	100	3.731276	2.892201	4.570350	25.527490	1340	CUFF.1563.2	1337
BnaA01g34010D	BnaA01g34010D	j	CUFF.1563	CUFF.1563.2	52	1.948132	1.293580	2.602685	13.328130	1345	CUFF.1563.2	1337
BnaA01g34020D	BnaA01g34020D	c	CUFF.1564	CUFF.1564.1	100	1.059523	0.597234	1.521812	7.167806	1032	CUFF.1564.1	3054
BnaA01g34060D	BnaA01g34060D	j	CUFF.1566	CUFF.1566.1	100	25.196713	22.908612	27.484814	173.857008	1381	CUFF.1566.2	1684
BnaA01g34060D	BnaA01g34060D	j	CUFF.1566	CUFF.1566.2	55	13.762636	12.088197	15.437076	94.962019	1419	CUFF.1566.2	1684
BnaA01g34070D	BnaA01g34070D	=	CUFF.1567	CUFF.1567.1	100	2.877239	2.210810	3.543669	19.157799	1303	CUFF.1567.1	1282
BnaA01g34080D	BnaA01g34080D	=	CUFF.1569	CUFF.1569.1	100	13.017046	11.676511	14.357580	88.371174	1608	CUFF.1569.1	1695
BnaA01g34090D	BnaA01g34090D	j	CUFF.1570	CUFF.1570.1	100	8.337040	6.670994	10.003085	57.370623	927	CUFF.1570.2	1268
BnaA01g34090D	BnaA01g34090D	j	CUFF.1570	CUFF.1570.2	84	7.028407	5.799408	8.257407	48.365383	1247	CUFF.1570.2	1268
BnaA01g00380D	BnaA01g00380D	=	CUFF.1576	CUFF.1576.1	100	2.947574	2.327386	3.567762	20.332884	1504	CUFF.1576.1	2588
BnaA01g00390D	BnaA01g00390D	=	CUFF.1578	CUFF.1578.1	100	78.619806	74.062326	83.177286	540.665931	1454	CUFF.1578.1	1711
BnaA01g00400D	BnaA01g00400D	=	CUFF.1579	CUFF.1579.1	100	6.792061	5.320522	8.263599	45.375799	829	CUFF.1580.1	1090
BnaA01g00400D	BnaA01g00400D	e	CUFF.1580	CUFF.1580.1	100	1.495295	0.875730	2.114861	9.989637	1127	CUFF.1580.1	1090
BnaA01g00400D	BnaA01g00400D	p	CUFF.1581	CUFF.1581.1	100	21.734894	19.292112	24.177676	142.083693	817	CUFF.1581.1	1090
BnaA01g00410D	BnaA01g00410D	=	CUFF.1582	CUFF.1582.1	100	9.709933	8.508368	10.911499	65.779552	1311	CUFF.1582.1	1332
BnaA01g00420D	BnaA01g00420D	j	CUFF.1583	CUFF.1583.1	100	7.624619	6.719514	8.529723	51.888242	1699	CUFF.1583.1	1671
BnaA01g00430D	BnaA01g00430D	c	CUFF.1584	CUFF.1584.1	100	0.510594	0.237670	0.783518	3.326855	1306	CUFF.1584.1	1343
BnaA01g00440D	BnaA01g00440D	j	CUFF.1586	CUFF.1586.1	100	8.659445	7.927760	9.391129	59.461828	3585	CUFF.1586.1	3486
BnaA01g00450D	BnaA01g00450D	=	CUFF.1587	CUFF.1587.1	100	149.408602	139.925693	158.891511	958.293962	703	CUFF.1587.1	805
BnaA01g00460D	BnaA01g00460D	j	CUFF.1588	CUFF.1588.1	100	18.901157	15.511389	22.290925	127.174922	526	CUFF.1589.1	1936
BnaA01g00460D	BnaA01g00460D	e	CUFF.1589	CUFF.1589.1	100	1.753956	1.181647	2.326265	11.801353	1135	CUFF.1589.1	1936
BnaA01g00460D	BnaA01g00460D	j	CUFF.1590	CUFF.1590.1	75	7.389222	6.351874	8.426570	50.963116	1501	CUFF.1590.1	1936
BnaA01g00460D	BnaA01g00460D	c	CUFF.1590	CUFF.1590.2	100	9.837383	7.544793	12.129973	67.847966	605	CUFF.1590.1	1936
BnaA01g00480D	BnaA01g00480D	j	CUFF.1591	CUFF.1591.1	100	6.630548	5.552663	7.708433	45.043494	1248	CUFF.1592.1	1029
BnaA01g00480D	BnaA01g00480D	e	CUFF.1592	CUFF.1592.1	100	0.595836	0.288708	0.902964	4.047710	1652	CUFF.1592.1	1029
BnaA01g00490D	BnaA01g00490D	j	CUFF.1593	CUFF.1593.1	100	2.770048	1.814989	3.725107	19.345224	935	CUFF.1594.1	360
BnaA01g00490D	BnaA01g00490D	j	CUFF.1593	CUFF.1593.2	72	2.007542	1.054806	2.960279	14.020104	811	CUFF.1594.1	360
BnaA01g00490D	BnaA01g00490D	j	CUFF.1593	CUFF.1593.3	74	2.054531	1.187252	2.921810	14.348258	885	CUFF.1594.1	360
BnaA01g00480D	BnaA01g00480D	e	CUFF.1594	CUFF.1594.1	100	3.580605	2.679222	4.481987	25.005920	1092	CUFF.1594.1	1029
BnaA01g00500D	BnaA01g00500D	e	CUFF.1595	CUFF.1595.1	100	0.824225	0.463175	1.185274	5.571941	1592	CUFF.1595.1	1406
BnaA01g00500D	BnaA01g00500D	j	CUFF.1596	CUFF.1596.1	39	1.856984	1.154053	2.559915	12.553617	1269	CUFF.1595.1	1406
BnaA01g00500D	BnaA01g00500D	j	CUFF.1596	CUFF.1596.2	100	4.729383	3.767243	5.691523	31.971666	1303	CUFF.1595.1	1406
BnaA01g00510D	BnaA01g00510D	j	CUFF.1597	CUFF.1597.1	100	0.818853	0.503728	1.133977	5.391655	1543	CUFF.1597.1	1446
BnaA01g00570D	BnaA01g00570D	e	CUFF.1598	CUFF.1598.1	100	1.581992	1.167928	1.996056	10.703101	2361	CUFF.1598.1	1419
BnaA01g00570D	BnaA01g00570D	j	CUFF.1599	CUFF.1599.1	100	10.089783	8.833800	11.345767	68.263283	1505	CUFF.1598.1	1419
BnaA01g00580D	BnaA01g00580D	=	CUFF.1600	CUFF.1600.1	100	9.526865	8.599850	10.453880	63.786506	1973	CUFF.1600.1	1840
BnaA01g00600D	BnaA01g00600D	=	CUFF.1601	CUFF.1601.1	100	37.724675	34.996728	40.452623	255.805412	1501	CUFF.1602.1	1542
BnaA01g00600D	BnaA01g00600D	e	CUFF.1602	CUFF.1602.1	100	3.970308	3.376512	4.564105	26.922071	2719	CUFF.1602.1	1542
BnaA01g00610D	BnaA01g00610D	e	CUFF.1603	CUFF.1603.1	100	8.184234	6.685024	9.683445	55.439057	880	CUFF.1603.1	731
BnaA01g00610D	BnaA01g00610D	=	CUFF.1604	CUFF.1604.1	100	42.539495	36.663185	48.415805	288.157615	467	CUFF.1603.1	731
BnaA01g00650D	BnaA01g00650D	j	CUFF.1605	CUFF.1605.1	100	22.345620	13.750274	30.940966	154.865952	269	CUFF.1605.1	1180
BnaA01g00650D	BnaA01g00650D	c	CUFF.1606	CUFF.1606.1	100	18.651172	15.951591	21.350753	128.369194	731	CUFF.1606.2	1180
BnaA01g00660D	BnaA01g00660D	j	CUFF.1606	CUFF.1606.2	63	11.792971	10.908682	12.677260	81.166703	3718	CUFF.1606.2	2780
BnaA01g00680D	BnaA01g00680D	e	CUFF.1607	CUFF.1607.1	100	3.650525	3.025486	4.275565	24.603622	2916	CUFF.1607.1	2280
BnaA01g00680D	BnaA01g00680D	=	CUFF.1608	CUFF.1608.1	100	19.189479	17.738409	20.640549	129.332261	2599	CUFF.1607.1	2280
BnaA01g00690D	BnaA01g00690D	=	CUFF.1609	CUFF.1609.1	100	6.853030	5.764401	7.941660	47.140360	1228	CUFF.1609.1	1347
BnaA01g00700D	BnaA01g00700D	j	CUFF.1610	CUFF.1610.1	100	19.178544	17.700496	20.656591	131.251577	2183	CUFF.1610.1	2595
BnaA01g00710D	BnaA01g00710D	=	CUFF.1611	CUFF.1611.1	100	10.201839	8.761613	11.642064	68.062655	1096	CUFF.1611.1	594
BnaA01g00730D	BnaA01g00730D	=	CUFF.1612	CUFF.1612.1	100	16.530834	14.815031	18.246636	114.266664	1299	CUFF.1612.1	1232
BnaA01g00760D	BnaA01g00760D	=	CUFF.1613	CUFF.1613.1	100	13.536018	12.180702	14.891334	91.527244	1645	CUFF.1613.1	1385
BnaA01g00770D	BnaA01g00770D	j	CUFF.1614	CUFF.1614.1	79	14.783765	13.271325	16.296206	100.717453	2171	CUFF.1614.3	2042
BnaA01g00770D	BnaA01g00770D	j	CUFF.1614	CUFF.1614.2	85	15.927762	14.347282	17.508243	108.511167	2166	CUFF.1614.3	2042
BnaA01g00770D	BnaA01g00770D	j	CUFF.1614	CUFF.1614.3	100	18.774178	17.079662	20.468695	127.902963	2371	CUFF.1614.3	2042
-	-	u	CUFF.1615	CUFF.1615.1	100	39.017116	34.954545	43.079686	268.372151	775	CUFF.1615.1	-
-	-	u	CUFF.1615	CUFF.1615.2	22	8.567220	6.347891	10.786548	58.928065	775	CUFF.1615.1	-
BnaA01g00780D	BnaA01g00780D	=	CUFF.1616	CUFF.1616.1	100	24.831212	22.249981	27.412442	167.189925	946	CUFF.1616.1	913
BnaA01g00790D	BnaA01g00790D	j	CUFF.1617	CUFF.1617.1	100	68.871891	62.290076	75.453706	474.959461	558	CUFF.1617.1	1545
BnaA01g00800D	BnaA01g00800D	j	CUFF.1618	CUFF.1618.1	42	2.748972	1.660817	3.837128	18.744337	790	CUFF.1618.2	1226
BnaA01g00800D	BnaA01g00800D	=	CUFF.1618	CUFF.1618.2	100	6.483490	5.187568	7.779412	44.208781	1039	CUFF.1618.2	1226
BnaA01g00800D	BnaA01g00800D	j	CUFF.1618	CUFF.1618.3	26	1.691326	0.933298	2.449354	11.532594	1031	CUFF.1618.2	1226
BnaA01g00810D	BnaA01g00810D	j	CUFF.1619	CUFF.1619.1	89	48.675827	45.222681	52.128973	332.548252	1424	CUFF.1619.1	1224
BnaA01g00810D	BnaA01g00810D	c	CUFF.1619	CUFF.1619.2	100	54.528790	50.077326	58.980254	372.535095	1002	CUFF.1619.1	1224
BnaA01g00850D	BnaA01g00850D	=	CUFF.1620	CUFF.1620.1	100	7.377056	6.522813	8.231299	50.926291	1824	CUFF.1620.1	1978
BnaA01g00860D	BnaA01g00860D	j	CUFF.1621	CUFF.1621.1	20	1.356221	0.521381	2.191060	9.333261	695	CUFF.1621.1	744
BnaA01g00860D	BnaA01g00860D	j	CUFF.1621	CUFF.1621.2	25	1.704896	0.738875	2.670917	11.732783	695	CUFF.1621.1	744
BnaA01g00860D	BnaA01g00860D	j	CUFF.1621	CUFF.1621.3	100	6.741772	5.032971	8.450573	46.395638	695	CUFF.1621.1	744
BnaA01g00870D	BnaA01g00870D	e	CUFF.1622	CUFF.1622.1	100	0.543368	0.350878	0.735859	3.626703	2516	CUFF.1622.1	1803
BnaA01g00880D	BnaA01g00880D	c	CUFF.1623	CUFF.1623.1	100	4.896228	3.220027	6.572429	33.397464	583	CUFF.1623.2	1324
BnaA01g00880D	BnaA01g00880D	j	CUFF.1623	CUFF.1623.2	71	3.492932	2.620055	4.365810	23.825499	1064	CUFF.1623.2	1324
BnaA01g00890D	BnaA01g00890D	=	CUFF.1624	CUFF.1624.1	100	6.949922	6.109606	7.790239	47.342604	1798	CUFF.1624.1	1562
BnaA01g00910D	BnaA01g00910D	c	CUFF.1625	CUFF.1625.1	84	5.244785	3.669052	6.820518	35.688955	691	CUFF.1625.2	1626
BnaA01g00910D	BnaA01g00910D	j	CUFF.1625	CUFF.1625.2	100	6.256776	5.330147	7.183405	42.575206	1595	CUFF.1625.2	1626
BnaA01g00920D	BnaA01g00920D	e	CUFF.1626	CUFF.1626.1	100	5.022406	4.209035	5.835777	34.728206	1638	CUFF.1626.1	1228
BnaA01g00920D	BnaA01g00920D	j	CUFF.1627	CUFF.1627.1	47	5.584909	4.480820	6.688999	38.617725	1181	CUFF.1626.1	1228
BnaA01g00920D	BnaA01g00920D	=	CUFF.1627	CUFF.1627.2	100	11.968488	9.935485	14.001492	82.757976	809	CUFF.1626.1	1228
BnaA01g00930D	BnaA01g00930D	e	CUFF.1628	CUFF.1628.1	100	8.570926	7.493294	9.648558	58.700592	1581	CUFF.1628.1	1005
BnaA01g00930D	BnaA01g00930D	=	CUFF.1629	CUFF.1629.1	100	71.698886	64.903397	78.494376	491.051626	556	CUFF.1628.1	1005
BnaA01g00940D	BnaA01g00940D	j	CUFF.1630	CUFF.1630.1	100	10.156587	8.690291	11.622882	69.472080	1151	CUFF.1630.2	1252
BnaA01g00940D	BnaA01g00940D	j	CUFF.1630	CUFF.1630.2	38	3.881615	2.978111	4.785118	26.550637	1237	CUFF.1630.2	1252
BnaA01g00960D	BnaA01g00960D	=	CUFF.1631	CUFF.1631.1	100	1.551030	0.819384	2.282676	10.947884	698	CUFF.1631.1	689
BnaA01g00970D	BnaA01g00970D	=	CUFF.1632	CUFF.1632.1	100	9.455904	8.269965	10.641842	65.548821	1435	CUFF.1632.1	1529
BnaA01g00990D	BnaA01g00990D	j	CUFF.1633	CUFF.1633.1	100	5.400441	4.623983	6.176898	36.452266	1786	CUFF.1633.1	2061
BnaA01g01020D	BnaA01g01020D	=	CUFF.1634	CUFF.1634.1	100	27.961575	26.000158	29.922991	191.742136	1380	CUFF.1634.1	1297
-	-	u	CUFF.1635	CUFF.1635.1	100	32.397133	28.512305	36.281962	223.069317	634	CUFF.1635.1	-
BnaA01g01030D	BnaA01g01030D	=	CUFF.1636	CUFF.1636.1	100	8.167011	7.216035	9.117987	56.233663	1873	CUFF.1636.1	1461
BnaA01g01040D	BnaA01g01040D	=	CUFF.1637	CUFF.1637.1	100	27.999663	25.313162	30.686164	187.616197	1044	CUFF.1638.1	1337
BnaA01g01040D	BnaA01g01040D	e	CUFF.1638	CUFF.1638.1	100	2.831449	2.196672	3.466226	18.972575	1767	CUFF.1638.1	1337
BnaA01g01070D	BnaA01g01070D	j	CUFF.1639	CUFF.1639.1	100	4.606548	3.661192	5.551905	31.516462	1238	CUFF.1639.2	2059
BnaA01g01070D	BnaA01g01070D	j	CUFF.1639	CUFF.1639.2	97	4.466497	3.830903	5.102091	30.558276	2312	CUFF.1639.2	2059
BnaA01g01080D	BnaA01g01080D	=	CUFF.1640	CUFF.1640.1	100	8.640872	7.205701	10.076043	59.263859	897	CUFF.1640.1	804
BnaA01g01090D	BnaA01g01090D	=	CUFF.1641	CUFF.1641.1	100	2.986680	1.992500	3.980860	20.304506	741	CUFF.1641.1	844
BnaA01g01100D	BnaA01g01100D	=	CUFF.1642	CUFF.1642.1	100	14.695338	13.008854	16.381823	99.177396	1184	CUFF.1642.1	1113
BnaA01g01110D	BnaA01g01110D	j	CUFF.1643	CUFF.1643.1	100	3.262601	2.817354	3.707848	22.018975	3100	CUFF.1643.1	630
BnaA01g01150D	BnaA01g01150D	=	CUFF.1644	CUFF.1644.1	100	7.984373	6.256088	9.712658	55.017303	690	CUFF.1644.1	886
BnaA01g01170D	BnaA01g01170D	=	CUFF.1645	CUFF.1645.1	100	12.514190	10.948396	14.079985	82.877847	1152	CUFF.1645.1	1058
BnaA01g01180D	BnaA01g01180D	e	CUFF.1646	CUFF.1646.1	100	2.642396	1.828348	3.456445	18.002592	1238	CUFF.1646.1	1357
BnaA01g01180D	BnaA01g01180D	c	CUFF.1647	CUFF.1647.1	100	12.056142	10.327368	13.784917	82.138247	1045	CUFF.1646.1	1357
BnaA01g01180D	BnaA01g01180D	p	CUFF.1648	CUFF.1648.1	100	63.846604	59.813118	67.880091	437.084272	1325	CUFF.1648.1	1357
BnaA01g01190D	BnaA01g01190D	j	CUFF.1649	CUFF.1649.1	100	3.288809	2.460959	4.116658	22.289365	1133	CUFF.1649.1	559
BnaA01g01190D	BnaA01g01190D	j	CUFF.1649	CUFF.1649.2	17	0.550764	0.123264	0.978263	3.732712	1133	CUFF.1649.1	559
BnaA01g01210D	BnaA01g01210D	j	CUFF.1650	CUFF.1650.1	100	1.336360	0.873770	1.798950	9.267507	1230	CUFF.1650.1	3826
BnaA01g01210D	BnaA01g01210D	e	CUFF.1651	CUFF.1651.1	100	1.641487	1.204630	2.078344	11.137988	1622	CUFF.1651.1	3826
BnaA01g01250D	BnaA01g01250D	=	CUFF.1652	CUFF.1652.1	100	1.346946	0.954709	1.739183	9.154488	1679	CUFF.1652.1	1570
BnaA01g01270D	BnaA01g01270D	j	CUFF.1653	CUFF.1653.1	67	4.837544	3.982590	5.692499	33.738119	1807	CUFF.1653.1	1810
BnaA01g01270D	BnaA01g01270D	j	CUFF.1653	CUFF.1653.2	100	7.231291	6.073319	8.389264	50.432649	1487	CUFF.1653.1	1810
BnaA01g01310D	BnaA01g01310D	=	CUFF.1654	CUFF.1654.1	100	14.614347	13.318503	15.910191	99.878670	1996	CUFF.1654.1	2123
BnaA01g01330D	BnaA01g01330D	j	CUFF.1655	CUFF.1655.1	100	26.148756	24.340184	27.957328	179.033549	2664	CUFF.1655.1	3598
BnaA01g01330D	BnaA01g01330D	j	CUFF.1655	CUFF.1655.2	53	13.819286	12.498706	15.139866	94.616959	2556	CUFF.1655.1	3598
BnaA01g01340D	BnaA01g01340D	j	CUFF.1656	CUFF.1656.1	23	0.841269	0.510222	1.172316	5.740718	1882	CUFF.1656.1	4311
BnaA01g01340D	BnaA01g01340D	j	CUFF.1656	CUFF.1656.2	100	3.705349	3.061457	4.349241	25.284852	1854	CUFF.1656.1	4311
BnaA01g01340D	BnaA01g01340D	j	CUFF.1657	CUFF.1657.1	100	3.568386	2.979087	4.157685	24.364461	1973	CUFF.1657.1	4311
BnaA01g01360D	BnaA01g01360D	j	CUFF.1658	CUFF.1658.1	100	1.261212	0.887949	1.634476	8.602176	1649	CUFF.1658.1	1624
-	-	u	CUFF.1659	CUFF.1659.1	100	7.664302	6.481460	8.847144	51.693426	1468	CUFF.1659.2	-
-	-	u	CUFF.1659	CUFF.1659.2	60	4.616323	3.764462	5.468183	31.135715	1724	CUFF.1659.2	-
-	-	u	CUFF.1660	CUFF.1660.1	100	4.572696	3.742934	5.402457	30.841463	1502	CUFF.1659.2	-
BnaA01g01400D	BnaA01g01400D	j	CUFF.1661	CUFF.1661.1	100	0.641937	0.389197	0.894677	4.518135	1809	CUFF.1661.1	1792
BnaA01g01420D	BnaA01g01420D	j	CUFF.1662	CUFF.1662.1	100	25.311897	23.563160	27.060634	173.063198	2284	CUFF.1662.1	1704
BnaA01g01430D	BnaA01g01430D	j	CUFF.1663	CUFF.1663.1	100	5.618385	5.050670	6.186101	38.414178	3586	CUFF.1663.1	3316
BnaA01g01450D	BnaA01g01450D	j	CUFF.1664	CUFF.1664.1	100	1.335939	1.072459	1.599419	9.122349	3216	CUFF.1664.1	3405
[truncated: 76,060 more rows]
