# Supplementary material for: Differences in Alternative Splicing between Yellow and Black-Seeded Rapeseed
Source: Plants (Basel). 2020 Jul 31;9(8):977. doi: 10.3390/plants9080977 (PMC7465011; doi:10.3390/plants9080977)
Supplement: Supplementary file 1 [file plants-09-00977-s001.zip › Supplementary Materials/Table S1/statistical data of FPKM values of new transcripts .xlsx]

## Sheet: Sheet1
			quantity		FPKM
					u	all	u	all
SRR5590338	B14d-R1	3216	4249.33		28.447	17.96	33.6357	18.0939
SRR5590943	B14d-R2	5247			26.26	17.3116
SRR5590945	B14d-R3	4285			46.2	19.01
SRR5590946	Y14d-R1	4598	4684.33		25.936	17.08	593.199	54.6
SRR5590955	Y14d-R2	4636			1660.7	124.152
SRR5590957	Y14d-R3	4819			92.96	22.568
SRR5590959	B21d-R1	4618	5164.33		32.9	17.394	85.9219	20.19
SRR5590960	B21d-R2	6021			32.1878	15.476
SRR5590972	B21d-R3	4854			192.678	27.7
SRR5590973	Y21d-R1	5015	5747		31.77	16.626	32.4613	16.171
SRR5590975	Y21d-R2	6499			44	17.1
SRR5591012	Y21d-R3	5727			21.614	14.787
SRR5591412	B28d-R1	5117	5953		23	15.22	22.0443	20.45
SRR5591464	B28d-R2	6082			25.563	19.26
SRR5591481	B28d-R3	6660			17.57	26.87
SRR5591522	Y28d-R1	5606	6427		20.4	13.6	16.78	12.6733
SRR5591524	Y28d-R2	7259			14.57	12.066
SRR5591597	Y28d-R3	6416			15.37	12.354
SRR5591631	B35d-R1	6724	6341		18.7	15	282.08	37.74
SRR5591709	B35d-R3	5958			545.46	60.48
SRR5591714	Y35d-R1	6895	6625.67		21	15.3	44.89	18.1
SRR5591715	Y35d-R2	8649			83	20.8
SRR5591717	Y35d-R3	4333			30.67	18.2
SRR5591718	B42d-R1	5381	6438.33		21.58	17.66	564.86	73.0967
SRR5591719	B42d-R2	7212			1007	122.33
SRR5591720	B42d-R3	6722			666	79.3
SRR5591722	Y42d-R1	6416	6999.67		15.37	12.35	645.39	250.185
SRR5591723	Y42d-R2	6869			328.4	557.556
SRR5591744	Y42d-R3	7714			1592.4	180.65
