# Supplementary material for: Differences in Alternative Splicing between Yellow and Black-Seeded Rapeseed
Source: Plants (Basel). 2020 Jul 31;9(8):977. doi: 10.3390/plants9080977 (PMC7465011; doi:10.3390/plants9080977)
Supplement: Supplementary file 1 [file plants-09-00977-s001.zip › Supplementary Materials/Table S2/SRR5590338cufcompF.combined_sorted.gtf_astalavista.gtf]

chrA01	Undefined	as_event	26843	27504	.	+	.	transcript_id "TCONS_00000003,TCONS_00000004"; gene_id "chrA01:26843-29958W"; flanks "26843[,27504-"; structure "1^,2^"; splice_chain "27402^,27434^"; sources "Undefined,Undefined"; NMorMRNA "null"; degree "4"; dimension "2_2";
chrA01	Undefined	as_event	62746	63008	.	+	.	transcript_id "TCONS_00000005,TCONS_00000006"; gene_id "chrA01:61601-64457W"; flanks "62746-,63008^"; structure "0,1^2-"; splice_chain ",62838^62916-"; sources "Undefined,Undefined"; NMorMRNA "null"; degree "4"; dimension "2_2";
chrA01	Undefined	as_event	63853	64138	.	+	.	transcript_id "TCONS_00000005,TCONS_00000007"; gene_id "chrA01:61601-64457W"; flanks "63853-,64138^"; structure "0,1^2-"; splice_chain ",63964^64028-"; sources "Undefined,Undefined"; NMorMRNA "null"; degree "4"; dimension "2_2";
chrA01	Undefined	as_event	76059	76318	.	+	.	transcript_id "TCONS_00000010,TCONS_00000011"; gene_id "chrA01:74763-78409W"; flanks "76059-,76318^"; structure "0,1^2-"; splice_chain ",76143^76218-"; sources "Undefined,Undefined"; NMorMRNA "null"; degree "4"; dimension "2_2";
chrA01	Undefined	as_event	96289	96463	.	+	.	transcript_id "TCONS_00000012,TCONS_00000013"; gene_id "chrA01:96023-96791W"; flanks "96289-,96463^"; structure "0,1^2-"; splice_chain ",96333^96421-"; sources "Undefined,Undefined"; NMorMRNA "null"; degree "4"; dimension "2_2";
chrA01	Undefined	as_event	244312	244577	.	+	.	transcript_id "TCONS_00000019,TCONS_00000020"; gene_id "chrA01:242862-249226W"; flanks "244312-,244577^"; structure "1^3-,2^4-"; splice_chain "244413^244487-,244423^244497-"; sources "Undefined,Undefined"; NMorMRNA "null"; degree "4"; dimension "2_2";
chrA01	Undefined	as_event	244487	244872	.	+	.	transcript_id "TCONS_00000021,TCONS_00000019"; gene_id "chrA01:242862-249226W"; flanks "244487-,244872^"; structure "1^3-,2^4-"; splice_chain "244567^244806-,244577^244816-"; sources "Undefined,Undefined"; NMorMRNA "null"; degree "4"; dimension "2_2";
chrA01	Undefined	as_event	244312	244872	.	+	.	transcript_id "TCONS_00000021,TCONS_00000019,TCONS_00000020"; gene_id "chrA01:242862-249226W"; flanks "244312-,244872^"; structure "1^3-5^7-,1^3-6^8-,2^4-6^8-"; splice_chain "244413^244487-244567^244806-,244413^244487-244577^244816-,244423^244497-244577^244816-"; sources "Undefined,Undefined,Undefined"; NMorMRNA "null"; degree "9"; dimension "3_3";
chrA01	Undefined	as_event	353730	354111	.	+	.	transcript_id "TCONS_00000027,TCONS_00000028"; gene_id "chrA01:353068-355603W"; flanks "353730-,354111^"; structure "1^3-4^7-,2^5-6^8-"; splice_chain "353783^353866-353879^353966-,353826^353909-353922^354009-"; sources "Undefined,Undefined"; NMorMRNA "null"; degree "4"; dimension "2_2";
chrA01	Undefined	as_event	355362	355528	.	+	.	transcript_id "TCONS_00000027/TCONS_00000028,TCONS_00000029"; gene_id "chrA01:353068-355603W"; flanks "355362-,355528-"; structure "1^,2^"; splice_chain "355446^,355448^"; sources "Undefined,Undefined"; NMorMRNA "null"; degree "4"; dimension "2_2";
chrA01	Undefined	as_event	489353	489697	.	+	.	transcript_id "TCONS_00000042,TCONS_00000040,TCONS_00000041"; gene_id "chrA01:488695-490133W"; flanks "489353-,489697^"; structure "1^4-7^10-,2^5-8^11-,3^6-9^12-"; splice_chain "489449^489474-489538^489620-,489450^489475-489539^489621-,489451^489476-489540^489622-"; sources "Undefined,Undefined,Undefined"; NMorMRNA "null"; degree "9"; dimension "3_3";
chrA01	Undefined	as_event	516817	517413	.	+	.	transcript_id "TCONS_00000047,TCONS_00000046"; gene_id "chrA01:516427-518080W"; flanks "516817-,517413^"; structure "1^3-,2^4-"; splice_chain "517043^517216-,517053^517226-"; sources "Undefined,Undefined"; NMorMRNA "null"; degree "4"; dimension "2_2";
chrA01	Undefined	as_event	532531	532969	.	+	.	transcript_id "TCONS_00000052,TCONS_00000050/TCONS_00000051"; gene_id "chrA01:532498-535110W"; flanks "532531^,532969^"; structure "1-,2-"; splice_chain "532636-,532679-"; sources "Undefined,Undefined"; NMorMRNA "null"; degree "4"; dimension "2_2";
chrA01	Undefined	as_event	533404	533912	.	+	.	transcript_id "TCONS_00000050,TCONS_00000052"; gene_id "chrA01:532498-535110W"; flanks "533404-,533912^"; structure "1^3-,2^4-"; splice_chain "533752^533826-,533754^533828-"; sources "Undefined,Undefined"; NMorMRNA "null"; degree "4"; dimension "2_2";
chrA01	Undefined	as_event	533826	534194	.	+	.	transcript_id "TCONS_00000050,TCONS_00000051"; gene_id "chrA01:532498-535110W"; flanks "533826-,534194-"; structure "1^,2^"; splice_chain "533912^,533913^"; sources "Undefined,Undefined"; NMorMRNA "null"; degree "4"; dimension "2_2";
chrA01	Undefined	as_event	533404	534194	.	+	.	transcript_id "TCONS_00000050,TCONS_00000051,TCONS_00000052"; gene_id "chrA01:532498-535110W"; flanks "533404-,534194-"; structure "1^3-5^,1^3-6^,2^4-5^"; splice_chain "533752^533826-533912^,533752^533826-533913^,533754^533828-533912^"; sources "Undefined,Undefined,Undefined"; NMorMRNA "null"; degree "9"; dimension "3_3";
chrA01	Undefined	as_event	534194	534467	.	+	.	transcript_id "TCONS_00000050/TCONS_00000052,TCONS_00000051"; gene_id "chrA01:532498-535110W"; flanks "534194-,534467^"; structure "1^3-,2^4-"; splice_chain "534315^534389-,534325^534399-"; sources "Undefined,Undefined"; NMorMRNA "null"; degree "4"; dimension "2_2";
chrA01	Undefined	as_event	547591	548532	.	+	.	transcript_id "TCONS_00000053/TCONS_00000054/TCONS_00000056,TCONS_00000055"; gene_id "chrA01:547591-551306W"; flanks "547591[,548532^"; structure "1^3-,2^4-"; splice_chain "547896^548396-,547917^548417-"; sources "Undefined,Undefined"; NMorMRNA "null"; degree "4"; dimension "2_2";
chrA01	Undefined	as_event	548612	549340	.	+	.	transcript_id "TCONS_00000053,TCONS_00000054/TCONS_00000056"; gene_id "chrA01:547591-551306W"; flanks "548612-,549340^"; structure "1^3-,2^4-"; splice_chain "549137^549220-,549139^549222-"; sources "Undefined,Undefined"; NMorMRNA "null"; degree "4"; dimension "2_2";
chrA01	Undefined	as_event	548532	549340	.	+	.	transcript_id "TCONS_00000055,TCONS_00000053,TCONS_00000054/TCONS_00000056"; gene_id "chrA01:547591-551306W"; flanks "548532^,549340^"; structure "1-5^8-,2-3^6-,2-4^7-"; splice_chain "548608-549147^549230-,548612-549137^549220-,548612-549139^549222-"; sources "Undefined,Undefined,Undefined"; NMorMRNA "null"; degree "9"; dimension "3_3";
chrA01	Undefined	as_event	549574	549982	.	+	.	transcript_id "TCONS_00000053/TCONS_00000055,TCONS_00000054/TCONS_00000056"; gene_id "chrA01:547591-551306W"; flanks "549574-,549982^"; structure "0,1^2-"; splice_chain ",549693^549770-"; sources "Undefined,Undefined"; NMorMRNA "null"; degree "4"; dimension "2_2";
chrA01	Undefined	as_event	550056	550322	.	+	.	transcript_id "TCONS_00000053/TCONS_00000055/TCONS_00000056,TCONS_00000054"; gene_id "chrA01:547591-551306W"; flanks "550056-,550322^"; structure "1^3-,2^4-"; splice_chain "550118^550204-,550128^550214-"; sources "Undefined,Undefined"; NMorMRNA "null"; degree "4"; dimension "2_2";
chrA01	Undefined	as_event	555132	555411	.	+	.	transcript_id "TCONS_00000057,TCONS_00000058"; gene_id "chrA01:554014-556347W"; flanks "555132-,555411-"; structure "1^,2^"; splice_chain "555318^,555319^"; sources "Undefined,Undefined"; NMorMRNA "null"; degree "4"; dimension "2_2";
chrA01	Undefined	as_event	555411	555721	.	+	.	transcript_id "TCONS_00000057,TCONS_00000058"; gene_id "chrA01:554014-556347W"; flanks "555411-,555721^"; structure "1^3-,2^4-"; splice_chain "555512^555626-,555519^555633-"; sources "Undefined,Undefined"; NMorMRNA "null"; degree "4"; dimension "2_2";
chrA01	Undefined	as_event	595396	595573	.	+	.	transcript_id "TCONS_00000062,TCONS_00000063"; gene_id "chrA01:594011-596559W"; flanks "595396-,595573^"; structure "0,1^2-"; splice_chain ",595453^595525-"; sources "Undefined,Undefined"; NMorMRNA "null"; degree "4"; dimension "2_2";
chrA01	Undefined	as_event	595995	596200	.	+	.	transcript_id "TCONS_00000062,TCONS_00000063"; gene_id "chrA01:594011-596559W"; flanks "595995-,596200-"; structure "1^,2^"; splice_chain "596120^,596121^"; sources "Undefined,Undefined"; NMorMRNA "null"; degree "4"; dimension "2_2";
chrA01	Undefined	as_event	637800	639747	.	+	.	transcript_id "TCONS_00000071,TCONS_00000072"; gene_id "chrA01:637800-640302W"; flanks "637800[,639747^"; structure "1^3-,2^4-"; splice_chain "639527^639611-,639528^639612-"; sources "Undefined,Undefined"; NMorMRNA "null"; degree "4"; dimension "2_2";
chrA01	Undefined	as_event	639999	640302	.	+	.	transcript_id "TCONS_00000071,TCONS_00000072"; gene_id "chrA01:637800-640302W"; flanks "639999-,640302]"; structure "1^3-,2^4-"; splice_chain "640175^640270-,640185^640280-"; sources "Undefined,Undefined"; NMorMRNA "null"; degree "4"; dimension "2_2";
chrA01	Undefined	as_event	658769	658972	.	+	.	transcript_id "TCONS_00000074,TCONS_00000075"; gene_id "chrA01:658203-661358W"; flanks "658769-,658972^"; structure "0,1^2-"; splice_chain ",658822^658898-"; sources "Undefined,Undefined"; NMorMRNA "null"; degree "4"; dimension "2_2";
chrA01	Undefined	as_event	659741	660060	.	+	.	transcript_id "TCONS_00000074,TCONS_00000075"; gene_id "chrA01:658203-661358W"; flanks "659741-,660060^"; structure "0,1^2-"; splice_chain ",659793^659873-"; sources "Undefined,Undefined"; NMorMRNA "null"; degree "4"; dimension "2_2";
chrA01	Undefined	as_event	660798	661109	.	+	.	transcript_id "TCONS_00000075,TCONS_00000074"; gene_id "chrA01:658203-661358W"; flanks "660798-,661109-"; structure "1^,2^"; splice_chain "660982^,660987^"; sources "Undefined,Undefined"; NMorMRNA "null"; degree "4"; dimension "2_2";
chrA01	Undefined	as_event	682684	684444	.	+	.	transcript_id "TCONS_00000076,TCONS_00000077"; gene_id "chrA01:681595-684910W"; flanks "682684-,684444]"; structure "1^3-,2^4-"; splice_chain "683756^684350-,683766^684360-"; sources "Undefined,Undefined"; NMorMRNA "null"; degree "4"; dimension "2_2";
chrA01	Undefined	as_event	710167	710806	.	+	.	transcript_id "TCONS_00000082,TCONS_00000081"; gene_id "chrA01:706682-710806W"; flanks "710167-,710806]"; structure "1^3-,2^4-"; splice_chain "710286^710656-,710288^710658-"; sources "Undefined,Undefined"; NMorMRNA "null"; degree "4"; dimension "2_2";
chrA01	Undefined	as_event	711437	711554	.	+	.	transcript_id "TCONS_00000085,TCONS_00000083/TCONS_00000084"; gene_id "chrA01:711222-714965W"; flanks "711437^,711554^"; structure "1-,2-"; splice_chain "711518-,711520-"; sources "Undefined,Undefined"; NMorMRNA "null"; degree "4"; dimension "2_2";
chrA01	Undefined	as_event	711554	711707	.	+	.	transcript_id "TCONS_00000084,TCONS_00000083/TCONS_00000085"; gene_id "chrA01:711222-714965W"; flanks "711554^,711707^"; structure "1-,2-"; splice_chain "711628-,711629-"; sources "Undefined,Undefined"; NMorMRNA "null"; degree "4"; dimension "2_2";
chrA01	Undefined	as_event	711947	712184	.	+	.	transcript_id "TCONS_00000083/TCONS_00000085,TCONS_00000084"; gene_id "chrA01:711222-714965W"; flanks "711947-,712184^"; structure "1^3-,2^4-"; splice_chain "712022^712106-,712045^712129-"; sources "Undefined,Undefined"; NMorMRNA "null"; degree "4"; dimension "2_2";
chrA01	Undefined	as_event	713885	714290	.	+	.	transcript_id "TCONS_00000084,TCONS_00000083/TCONS_00000085"; gene_id "chrA01:711222-714965W"; flanks "713885^,714290^"; structure "1-,2-"; splice_chain "714007-,714017-"; sources "Undefined,Undefined"; NMorMRNA "null"; degree "4"; dimension "2_2";
chrA01	Undefined	as_event	734246	734739	.	+	.	transcript_id "TCONS_00000087/TCONS_00000088,TCONS_00000086"; gene_id "chrA01:733270-735618W"; flanks "734246-,734739^"; structure "0,1^2-"; splice_chain ",734287^734374-"; sources "Undefined,Undefined"; NMorMRNA "null"; degree "4"; dimension "2_2";
chrA01	Undefined	as_event	734819	735618	.	+	.	transcript_id "TCONS_00000086,TCONS_00000088,TCONS_00000087"; gene_id "chrA01:733270-735618W"; flanks "734819-,735618]"; structure "0,1^2-,3^4-"; splice_chain ",734881^735186-,735253^735342-"; sources "Undefined,Undefined,Undefined"; NMorMRNA "null"; degree "9"; dimension "3_3";
chrA01	Undefined	as_event	783025	784538	.	+	.	transcript_id "TCONS_00000091,TCONS_00000090,TCONS_00000092"; gene_id "chrA01:782500-787315W"; flanks "783025-,784538^"; structure "0,1^3-,2^4-"; splice_chain ",784147^784242-,784157^784252-"; sources "Undefined,Undefined,Undefined"; NMorMRNA "null"; degree "9"; dimension "3_3";
chrA01	Undefined	as_event	784619	786850	.	+	.	transcript_id "TCONS_00000092,TCONS_00000090/TCONS_00000091"; gene_id "chrA01:782500-787315W"; flanks "784619-,786850^"; structure "0,1^2-"; splice_chain ",786573^786663-"; sources "Undefined,Undefined"; NMorMRNA "null"; degree "4"; dimension "2_2";
chrA01	Undefined	as_event	823012	823272	.	+	.	transcript_id "TCONS_00000098,TCONS_00000099"; gene_id "chrA01:820570-826439W"; flanks "823012-,823272^"; structure "0,1^2-"; splice_chain ",823078^823171-"; sources "Undefined,Undefined"; NMorMRNA "null"; degree "4"; dimension "2_2";
chrA01	Undefined	as_event	823374	824740	.	+	.	transcript_id "TCONS_00000098,TCONS_00000099"; gene_id "chrA01:820570-826439W"; flanks "823374-,824740^"; structure "1^2-3^5-,4^6-"; splice_chain "823664^823741-824124^824312-,824134^824322-"; sources "Undefined,Undefined"; NMorMRNA "null"; degree "4"; dimension "2_2";
chrA01	Undefined	as_event	858511	859964	.	+	.	transcript_id "TCONS_00000103,TCONS_00000104"; gene_id "chrA01:857555-861213W"; flanks "858511-,859964^"; structure "1^3-,2^4-"; splice_chain "858941^859552-,858951^859562-"; sources "Undefined,Undefined"; NMorMRNA "null"; degree "4"; dimension "2_2";
chrA01	Undefined	as_event	860339	860634	.	+	.	transcript_id "TCONS_00000104,TCONS_00000103"; gene_id "chrA01:857555-861213W"; flanks "860339-,860634^"; structure "0,1^2-"; splice_chain ",860410^860528-"; sources "Undefined,Undefined"; NMorMRNA "null"; degree "4"; dimension "2_2";
chrA01	Undefined	as_event	902997	903432	.	+	.	transcript_id "TCONS_00000106,TCONS_00000107"; gene_id "chrA01:898948-903742W"; flanks "902997-,903432^"; structure "0,1^2-"; splice_chain ",903095^903190-"; sources "Undefined,Undefined"; NMorMRNA "null"; degree "4"; dimension "2_2";
chrA01	Undefined	as_event	1042974	1044425	.	+	.	transcript_id "TCONS_00000126,TCONS_00000125"; gene_id "chrA01:1041423-1045146W"; flanks "1042974-,1044425^"; structure "1^3-,2^4-"; splice_chain "1043917^1044238-,1043918^1044239-"; sources "Undefined,Undefined"; NMorMRNA "null"; degree "4"; dimension "2_2";
chrA01	Undefined	as_event	1175826	1176018	.	+	.	transcript_id "TCONS_00000136,TCONS_00000137"; gene_id "chrA01:1174537-1181056W"; flanks "1175826-,1176018-"; structure "1^,2^"; splice_chain "1175934^,1175935^"; sources "Undefined,Undefined"; NMorMRNA "null"; degree "4"; dimension "2_2";
chrA01	Undefined	as_event	1179037	1179896	.	+	.	transcript_id "TCONS_00000137,TCONS_00000136"; gene_id "chrA01:1174537-1181056W"; flanks "1179037-,1179896^"; structure "1^3-5^6-,2^4-"; splice_chain "1179321^1179430-1179651^1179735-,1179331^1179440-"; sources "Undefined,Undefined"; NMorMRNA "null"; degree "4"; dimension "2_2";
chrA01	Undefined	as_event	1180234	1180730	.	+	.	transcript_id "TCONS_00000136,TCONS_00000137"; gene_id "chrA01:1174537-1181056W"; flanks "1180234-,1180730^"; structure "0,1^2-"; splice_chain ",1180470^1180557-"; sources "Undefined,Undefined"; NMorMRNA "null"; degree "4"; dimension "2_2";
chrA01	Undefined	as_event	1325993	1326437	.	+	.	transcript_id "TCONS_00000152,TCONS_00000153"; gene_id "chrA01:1323936-1326437W"; flanks "1325993-,1326437]"; structure "1^3-,2^4-"; splice_chain "1326106^1326196-,1326116^1326206-"; sources "Undefined,Undefined"; NMorMRNA "null"; degree "4"; dimension "2_2";
chrA01	Undefined	as_event	1555582	1555882	.	+	.	transcript_id "TCONS_00000169,TCONS_00000168"; gene_id "chrA01:1553958-1557250W"; flanks "1555582-,1555882-"; structure "1^,2^"; splice_chain "1555697^,1555702^"; sources "Undefined,Undefined"; NMorMRNA "null"; degree "4"; dimension "2_2";
chrA01	Undefined	as_event	1570973	1571246	.	+	.	transcript_id "TCONS_00000172,TCONS_00000171"; gene_id "chrA01:1568989-1571877W"; flanks "1570973-,1571246^"; structure "0,1^2-"; splice_chain ",1571046^1571122-"; sources "Undefined,Undefined"; NMorMRNA "null"; degree "4"; dimension "2_2";
chrA01	Undefined	as_event	1571331	1571877	.	+	.	transcript_id "TCONS_00000171,TCONS_00000172"; gene_id "chrA01:1568989-1571877W"; flanks "1571331-,1571877]"; structure "1^3-,2^4-"; splice_chain "1571593^1571687-,1571603^1571697-"; sources "Undefined,Undefined"; NMorMRNA "null"; degree "4"; dimension "2_2";
chrA01	Undefined	as_event	1574280	1574634	.	+	.	transcript_id "TCONS_00000174,TCONS_00000173"; gene_id "chrA01:1573548-1576627W"; flanks "1574280-,1574634-"; structure "1^,2^"; splice_chain "1574347^,1574350^"; sources "Undefined,Undefined"; NMorMRNA "null"; degree "4"; dimension "2_2";
chrA01	Undefined	as_event	1575394	1575841	.	+	.	transcript_id "TCONS_00000174,TCONS_00000173"; gene_id "chrA01:1573548-1576627W"; flanks "1575394-,1575841^"; structure "0,1^2-"; splice_chain ",1575444^1575521-"; sources "Undefined,Undefined"; NMorMRNA "null"; degree "4"; dimension "2_2";
chrA01	Undefined	as_event	1587552	1587746	.	+	.	transcript_id "TCONS_00000176,TCONS_00000177"; gene_id "chrA01:1587177-1588513W"; flanks "1587552-,1587746^"; structure "0,1^2-"; splice_chain ",1587647^1587706-"; sources "Undefined,Undefined"; NMorMRNA "null"; degree "4"; dimension "2_2";
chrA01	Undefined	as_event	1624779	1625120	.	+	.	transcript_id "TCONS_00000180,TCONS_00000181"; gene_id "chrA01:1622892-1626346W"; flanks "1624779-,1625120^"; structure "0,1^2-"; splice_chain ",1624843^1624944-"; sources "Undefined,Undefined"; NMorMRNA "null"; degree "4"; dimension "2_2";
chrA01	Undefined	as_event	1631069	1631487	.	+	.	transcript_id "TCONS_00000184,TCONS_00000183"; gene_id "chrA01:1629965-1632596W"; flanks "1631069-,1631487^"; structure "1^3-,2^4-"; splice_chain "1631125^1631236-,1631150^1631261-"; sources "Undefined,Undefined"; NMorMRNA "null"; degree "4"; dimension "2_2";
chrA01	Undefined	as_event	1700023	1700395	.	+	.	transcript_id "TCONS_00000198/TCONS_00000199,TCONS_00000200"; gene_id "chrA01:1698364-1703870W"; flanks "1700023-,1700395^"; structure "0,1^2-"; splice_chain ",1700122^1700198-"; sources "Undefined,Undefined"; NMorMRNA "null"; degree "4"; dimension "2_2";
chrA01	Undefined	as_event	1701842	1702523	.	+	.	transcript_id "TCONS_00000198,TCONS_00000199"; gene_id "chrA01:1698364-1703870W"; flanks "1701842-,1702523^"; structure "1^3-,2^4-"; splice_chain "1702002^1702325-,1702004^1702327-"; sources "Undefined,Undefined"; NMorMRNA "null"; degree "4"; dimension "2_2";
chrA01	Undefined	as_event	1734108	1734264	.	+	.	transcript_id "TCONS_00000204,TCONS_00000203"; gene_id "chrA01:1730987-1735641W"; flanks "1734108-,1734264-"; structure "1^,2^"; splice_chain "1734187^,1734188^"; sources "Undefined,Undefined"; NMorMRNA "null"; degree "4"; dimension "2_2";
chrA01	Undefined	as_event	1734991	1735311	.	+	.	transcript_id "TCONS_00000203,TCONS_00000204"; gene_id "chrA01:1730987-1735641W"; flanks "1734991-,1735311^"; structure "0,1^2-"; splice_chain ",1735152^1735242-"; sources "Undefined,Undefined"; NMorMRNA "null"; degree "4"; dimension "2_2";
chrA01	Undefined	as_event	1744117	1744350	.	+	.	transcript_id "TCONS_00000208,TCONS_00000209"; gene_id "chrA01:1743823-1745672W"; flanks "1744117-,1744350-"; structure "1^,2^"; splice_chain "1744213^,1744219^"; sources "Undefined,Undefined"; NMorMRNA "null"; degree "4"; dimension "2_2";
chrA01	Undefined	as_event	1748112	1749158	.	+	.	transcript_id "TCONS_00000212,TCONS_00000211"; gene_id "chrA01:1746492-1750042W"; flanks "1748112-,1749158^"; structure "1^3-,2^4-"; splice_chain "1749001^1749096-,1749011^1749106-"; sources "Undefined,Undefined"; NMorMRNA "null"; degree "4"; dimension "2_2";
chrA01	Undefined	as_event	1788161	1788418	.	+	.	transcript_id "TCONS_00000217,TCONS_00000218"; gene_id "chrA01:1786327-1790816W"; flanks "1788161-,1788418^"; structure "0,1^2-"; splice_chain ",1788238^1788318-"; sources "Undefined,Undefined"; NMorMRNA "null"; degree "4"; dimension "2_2";
chrA01	Undefined	as_event	1788512	1788916	.	+	.	transcript_id "TCONS_00000217,TCONS_00000218"; gene_id "chrA01:1786327-1790816W"; flanks "1788512-,1788916^"; structure "0,1^2-"; splice_chain ",1788707^1788791-"; sources "Undefined,Undefined"; NMorMRNA "null"; degree "4"; dimension "2_2";
chrA01	Undefined	as_event	1789643	1790006	.	+	.	transcript_id "TCONS_00000217,TCONS_00000218"; gene_id "chrA01:1786327-1790816W"; flanks "1789643-,1790006^"; structure "0,1^2-"; splice_chain ",1789831^1789929-"; sources "Undefined,Undefined"; NMorMRNA "null"; degree "4"; dimension "2_2";
chrA01	Undefined	as_event	1790087	1790394	.	+	.	transcript_id "TCONS_00000217,TCONS_00000218"; gene_id "chrA01:1786327-1790816W"; flanks "1790087-,1790394^"; structure "0,1^2-"; splice_chain ",1790212^1790296-"; sources "Undefined,Undefined"; NMorMRNA "null"; degree "4"; dimension "2_2";
chrA01	Undefined	as_event	1790394	1790612	.	+	.	transcript_id "TCONS_00000217,TCONS_00000218"; gene_id "chrA01:1786327-1790816W"; flanks "1790394^,1790612^"; structure "1-,2-"; splice_chain "1790493-,1790495-"; sources "Undefined,Undefined"; NMorMRNA "null"; degree "4"; dimension "2_2";
chrA01	Undefined	as_event	1831509	1832146	.	+	.	transcript_id "TCONS_00000219,TCONS_00000220"; gene_id "chrA01:1829704-1832146W"; flanks "1831509-,1832146]"; structure "1^3-,2^4-"; splice_chain "1831715^1831988-,1831725^1831998-"; sources "Undefined,Undefined"; NMorMRNA "null"; degree "4"; dimension "2_2";
chrA01	Undefined	as_event	1892929	1893053	.	+	.	transcript_id "TCONS_00000225/TCONS_00000227,TCONS_00000226"; gene_id "chrA01:1892355-1895485W"; flanks "1892929-,1893053-"; structure "1^,2^"; splice_chain "1892975^,1892976^"; sources "Undefined,Undefined"; NMorMRNA "null"; degree "4"; dimension "2_2";
chrA01	Undefined	as_event	1893177	1893330	.	+	.	transcript_id "TCONS_00000225/TCONS_00000226,TCONS_00000227"; gene_id "chrA01:1892355-1895485W"; flanks "1893177-,1893330-"; structure "1^,2^"; splice_chain "1893239^,1893241^"; sources "Undefined,Undefined"; NMorMRNA "null"; degree "4"; dimension "2_2";
chrA01	Undefined	as_event	1894273	1894493	.	+	.	transcript_id "TCONS_00000225,TCONS_00000226"; gene_id "chrA01:1892355-1895485W"; flanks "1894273-,1894493]"; structure "1^3-,2^4-"; splice_chain "1894402^1894483-,1894403^1894484-"; sources "Undefined,Undefined"; NMorMRNA "null"; degree "4"; dimension "2_2";
chrA01	Undefined	as_event	2073079	2073474	.	+	.	transcript_id "TCONS_00000234,TCONS_00000235"; gene_id "chrA01:2071641-2073741W"; flanks "2073079-,2073474^"; structure "0,1^2-"; splice_chain ",2073175^2073243-"; sources "Undefined,Undefined"; NMorMRNA "null"; degree "4"; dimension "2_2";
chrA01	Undefined	as_event	2108718	2109091	.	+	.	transcript_id "TCONS_00000237,TCONS_00000238"; gene_id "chrA01:2107627-2110211W"; flanks "2108718-,2109091^"; structure "0,1^2-"; splice_chain ",2108892^2108974-"; sources "Undefined,Undefined"; NMorMRNA "null"; degree "4"; dimension "2_2";
chrA01	Undefined	as_event	2109968	2110211	.	+	.	transcript_id "TCONS_00000237,TCONS_00000238"; gene_id "chrA01:2107627-2110211W"; flanks "2109968-,2110211]"; structure "1^3-,2^4-"; splice_chain "2110075^2110168-,2110077^2110170-"; sources "Undefined,Undefined"; NMorMRNA "null"; degree "4"; dimension "2_2";
chrA01	Undefined	as_event	2120386	2121040	.	+	.	transcript_id "TCONS_00000240,TCONS_00000241"; gene_id "chrA01:2119963-2121688W"; flanks "2120386-,2121040^"; structure "1^3-,2^4-"; splice_chain "2120543^2120993-,2120553^2121003-"; sources "Undefined,Undefined"; NMorMRNA "null"; degree "4"; dimension "2_2";
chrA01	Undefined	as_event	2142188	2142416	.	+	.	transcript_id "TCONS_00000245,TCONS_00000244"; gene_id "chrA01:2139025-2146341W"; flanks "2142188^,2142416-"; structure "1-4^,2-3^"; splice_chain "2142268-2142328^,2142273-2142327^"; sources "Undefined,Undefined"; NMorMRNA "null"; degree "4"; dimension "2_2";
chrA01	Undefined	as_event	2144426	2144726	.	+	.	transcript_id "TCONS_00000244,TCONS_00000245"; gene_id "chrA01:2139025-2146341W"; flanks "2144426-,2144726-"; structure "1^,2^"; splice_chain "2144526^,2144527^"; sources "Undefined,Undefined"; NMorMRNA "null"; degree "4"; dimension "2_2";
chrA01	Undefined	as_event	2145838	2146026	.	+	.	transcript_id "TCONS_00000244/TCONS_00000245,TCONS_00000246"; gene_id "chrA01:2139025-2146341W"; flanks "2145838-,2146026-"; structure "1^,2^"; splice_chain "2145906^,2145908^"; sources "Undefined,Undefined"; NMorMRNA "null"; degree "4"; dimension "2_2";
chrA01	Undefined	as_event	2148527	2149238	.	+	.	transcript_id "TCONS_00000248,TCONS_00000247"; gene_id "chrA01:2147733-2152386W"; flanks "2148527-,2149238^"; structure "1^2-3^5-,4^6-"; splice_chain "2148722^2148802-2148968^2149124-,2148978^2149134-"; sources "Undefined,Undefined"; NMorMRNA "null"; degree "4"; dimension "2_2";
chrA01	Undefined	as_event	2150669	2151129	.	+	.	transcript_id "TCONS_00000247,TCONS_00000248"; gene_id "chrA01:2147733-2152386W"; flanks "2150669-,2151129^"; structure "1^3-,2^4-"; splice_chain "2150794^2150917-,2150795^2150918-"; sources "Undefined,Undefined"; NMorMRNA "null"; degree "4"; dimension "2_2";
chrA01	Undefined	as_event	2151594	2152219	.	+	.	transcript_id "TCONS_00000248,TCONS_00000247"; gene_id "chrA01:2147733-2152386W"; flanks "2151594-,2152219^"; structure "0,1^2-"; splice_chain ",2151790^2151869-"; sources "Undefined,Undefined"; NMorMRNA "null"; degree "4"; dimension "2_2";
chrA01	Undefined	as_event	2220775	2221089	.	+	.	transcript_id "TCONS_00000252,TCONS_00000251"; gene_id "chrA01:2219677-2225151W"; flanks "2220775-,2221089-"; structure "1^,2^"; splice_chain "2220891^,2220892^"; sources "Undefined,Undefined"; NMorMRNA "null"; degree "4"; dimension "2_2";
chrA01	Undefined	as_event	2223682	2223881	.	+	.	transcript_id "TCONS_00000252,TCONS_00000251"; gene_id "chrA01:2219677-2225151W"; flanks "2223682-,2223881-"; structure "1^,2^"; splice_chain "2223798^,2223799^"; sources "Undefined,Undefined"; NMorMRNA "null"; degree "4"; dimension "2_2";
chrA01	Undefined	as_event	2276159	2276391	.	+	.	transcript_id "TCONS_00000258,TCONS_00000259"; gene_id "chrA01:2276110-2278754W"; flanks "2276159^,2276391^"; structure "1-,2-"; splice_chain "2276315-,2276320-"; sources "Undefined,Undefined"; NMorMRNA "null"; degree "4"; dimension "2_2";
chrA01	Undefined	as_event	2277497	2277986	.	+	.	transcript_id "TCONS_00000258/TCONS_00000259,TCONS_00000260"; gene_id "chrA01:2276110-2278754W"; flanks "2277497-,2277986^"; structure "0,1^2-"; splice_chain ",2277606^2277676-"; sources "Undefined,Undefined"; NMorMRNA "null"; degree "4"; dimension "2_2";
chrA01	Undefined	as_event	2278415	2278754	.	+	.	transcript_id "TCONS_00000258/TCONS_00000260,TCONS_00000259"; gene_id "chrA01:2276110-2278754W"; flanks "2278415-,2278754]"; structure "0,1^2-"; splice_chain ",2278537^2278715-"; sources "Undefined,Undefined"; NMorMRNA "null"; degree "4"; dimension "2_2";
chrA01	Undefined	as_event	2330412	2330804	.	+	.	transcript_id "TCONS_00000263,TCONS_00000264"; gene_id "chrA01:2328478-2333877W"; flanks "2330412-,2330804^"; structure "0,1^2-"; splice_chain ",2330538^2330613-"; sources "Undefined,Undefined"; NMorMRNA "null"; degree "4"; dimension "2_2";
chrA01	Undefined	as_event	2403073	2403225	.	+	.	transcript_id "TCONS_00000269,TCONS_00000268"; gene_id "chrA01:2403029-2404386W"; flanks "2403073^,2403225^"; structure "1-,2-"; splice_chain "2403160-,2403161-"; sources "Undefined,Undefined"; NMorMRNA "null"; degree "4"; dimension "2_2";
chrA01	Undefined	as_event	2403884	2404241	.	+	.	transcript_id "TCONS_00000269,TCONS_00000268"; gene_id "chrA01:2403029-2404386W"; flanks "2403884-,2404241-"; structure "1^,2^"; splice_chain "2404156^,2404157^"; sources "Undefined,Undefined"; NMorMRNA "null"; degree "4"; dimension "2_2";
chrA01	Undefined	as_event	2485534	2486143	.	+	.	transcript_id "TCONS_00000270,TCONS_00000271"; gene_id "chrA01:2484791-2488192W"; flanks "2485534^,2486143^"; structure "1-,2-"; splice_chain "2486048-,2486049-"; sources "Undefined,Undefined"; NMorMRNA "null"; degree "4"; dimension "2_2";
chrA01	Undefined	as_event	2495491	2495790	.	+	.	transcript_id "TCONS_00000273,TCONS_00000272"; gene_id "chrA01:2495297-2499803W"; flanks "2495491-,2495790^"; structure "0,1^2-"; splice_chain ",2495613^2495683-"; sources "Undefined,Undefined"; NMorMRNA "null"; degree "4"; dimension "2_2";
chrA01	Undefined	as_event	2535234	2536669	.	+	.	transcript_id "TCONS_00000278,TCONS_00000279"; gene_id "chrA01:2535234-2540637W"; flanks "2535234[,2536669^"; structure "1^3-,2^4-"; splice_chain "2535790^2536298-,2535800^2536308-"; sources "Undefined,Undefined"; NMorMRNA "null"; degree "4"; dimension "2_2";
chrA01	Undefined	as_event	2537192	2537886	.	+	.	transcript_id "TCONS_00000279,TCONS_00000278"; gene_id "chrA01:2535234-2540637W"; flanks "2537192-,2537886^"; structure "0,1^2-"; splice_chain ",2537458^2537541-"; sources "Undefined,Undefined"; NMorMRNA "null"; degree "4"; dimension "2_2";
chrA01	Undefined	as_event	2537968	2538333	.	+	.	transcript_id "TCONS_00000278,TCONS_00000279"; gene_id "chrA01:2535234-2540637W"; flanks "2537968-,2538333^"; structure "1^3-,2^4-"; splice_chain "2538105^2538208-,2538115^2538218-"; sources "Undefined,Undefined"; NMorMRNA "null"; degree "4"; dimension "2_2";
chrA01	Undefined	as_event	2587063	2587985	.	+	.	transcript_id "TCONS_00000286,TCONS_00000285"; gene_id "chrA01:2582674-2590526W"; flanks "2587063-,2587985^"; structure "1^3-,2^4-"; splice_chain "2587184^2587256-,2587186^2587258-"; sources "Undefined,Undefined"; NMorMRNA "null"; degree "4"; dimension "2_2";
chrA01	Undefined	as_event	2883041	2883234	.	+	.	transcript_id "TCONS_00000298,TCONS_00000297"; gene_id "chrA01:2881891-2884164W"; flanks "2883041-,2883234-"; structure "1^,2^"; splice_chain "2883163^,2883164^"; sources "Undefined,Undefined"; NMorMRNA "null"; degree "4"; dimension "2_2";
chrA01	Undefined	as_event	2887862	2888037	.	+	.	transcript_id "TCONS_00000300,TCONS_00000299"; gene_id "chrA01:2886764-2888358W"; flanks "2887862-,2888037-"; structure "1^,2^"; splice_chain "2887936^,2887937^"; sources "Undefined,Undefined"; NMorMRNA "null"; degree "4"; dimension "2_2";
chrA01	Undefined	as_event	2896234	2896742	.	+	.	transcript_id "TCONS_00000302,TCONS_00000303"; gene_id "chrA01:2894498-2897497W"; flanks "2896234-,2896742^"; structure "0,1^2-"; splice_chain ",2896418^2896492-"; sources "Undefined,Undefined"; NMorMRNA "null"; degree "4"; dimension "2_2";
chrA01	Undefined	as_event	2896842	2897262	.	+	.	transcript_id "TCONS_00000302,TCONS_00000303"; gene_id "chrA01:2894498-2897497W"; flanks "2896842-,2897262^"; structure "0,1^2-"; splice_chain ",2896987^2897086-"; sources "Undefined,Undefined"; NMorMRNA "null"; degree "4"; dimension "2_2";
chrA01	Undefined	as_event	3114317	3114556	.	+	.	transcript_id "TCONS_00000316/TCONS_00000317/TCONS_00000318,TCONS_00000319"; gene_id "chrA01:3112371-3115344W"; flanks "3114317-,3114556^"; structure "0,1^2-"; splice_chain ",3114387^3114479-"; sources "Undefined,Undefined"; NMorMRNA "null"; degree "4"; dimension "2_2";
chrA01	Undefined	as_event	3114726	3114945	.	+	.	transcript_id "TCONS_00000317,TCONS_00000318/TCONS_00000319"; gene_id "chrA01:3112371-3115344W"; flanks "3114726^,3114945^"; structure "1-,2-"; splice_chain "3114827-,3114829-"; sources "Undefined,Undefined"; NMorMRNA "null"; degree "4"; dimension "2_2";
chrA01	Undefined	as_event	3114829	3115025	.	+	.	transcript_id "TCONS_00000318/TCONS_00000319,TCONS_00000316"; gene_id "chrA01:3112371-3115344W"; flanks "3114829-,3115025-"; structure "1^,2^"; splice_chain "3114945^,3114946^"; sources "Undefined,Undefined"; NMorMRNA "null"; degree "4"; dimension "2_2";
chrA01	Undefined	as_event	3114726	3115025	.	+	.	transcript_id "TCONS_00000317,TCONS_00000318/TCONS_00000319,TCONS_00000316"; gene_id "chrA01:3112371-3115344W"; flanks "3114726^,3115025-"; structure "1-3^,2-3^,2-4^"; splice_chain "3114827-3114945^,3114829-3114945^,3114829-3114946^"; sources "Undefined,Undefined,Undefined"; NMorMRNA "null"; degree "9"; dimension "3_3";
chrA01	Undefined	as_event	3142316	3143027	.	+	.	transcript_id "TCONS_00000323,TCONS_00000322"; gene_id "chrA01:3141855-3143634W"; flanks "3142316-,3143027^"; structure "1^3-,2^4-"; splice_chain "3142430^3142506-,3142440^3142516-"; sources "Undefined,Undefined"; NMorMRNA "null"; degree "4"; dimension "2_2";
chrA01	Undefined	as_event	3143100	3143357	.	+	.	transcript_id "TCONS_00000322,TCONS_00000323"; gene_id "chrA01:3141855-3143634W"; flanks "3143100-,3143357^"; structure "0,1^2-"; splice_chain ",3143199^3143288-"; sources "Undefined,Undefined"; NMorMRNA "null"; degree "4"; dimension "2_2";
chrA01	Undefined	as_event	3326156	3326595	.	+	.	transcript_id "TCONS_00000328,TCONS_00000329"; gene_id "chrA01:3326156-3327834W"; flanks "3326156[,3326595^"; structure "0,1^2-"; splice_chain ",3326405^3326491-"; sources "Undefined,Undefined"; NMorMRNA "null"; degree "4"; dimension "2_2";
chrA01	Undefined	as_event	3328935	3329244	.	+	.	transcript_id "TCONS_00000331,TCONS_00000330"; gene_id "chrA01:3328075-3330251W"; flanks "3328935-,3329244^"; structure "0,1^2-"; splice_chain ",3329111^3329181-"; sources "Undefined,Undefined"; NMorMRNA "null"; degree "4"; dimension "2_2";
chrA01	Undefined	as_event	3348123	3348387	.	+	.	transcript_id "TCONS_00000334,TCONS_00000333"; gene_id "chrA01:3344077-3352262W"; flanks "3348123-,3348387-"; structure "1^,2^"; splice_chain "3348206^,3348210^"; sources "Undefined,Undefined"; NMorMRNA "null"; degree "4"; dimension "2_2";
chrA01	Undefined	as_event	3350614	3350822	.	+	.	transcript_id "TCONS_00000335,TCONS_00000333/TCONS_00000334"; gene_id "chrA01:3344077-3352262W"; flanks "3350614^,3350822^"; structure "1-,2-"; splice_chain "3350721-,3350722-"; sources "Undefined,Undefined"; NMorMRNA "null"; degree "4"; dimension "2_2";
chrA01	Undefined	as_event	3368991	3369342	.	+	.	transcript_id "TCONS_00000342,TCONS_00000341"; gene_id "chrA01:3368991-3371099W"; flanks "3368991[,3369342^"; structure "1^3-,2^4-"; splice_chain "3369160^3369258-,3369170^3369268-"; sources "Undefined,Undefined"; NMorMRNA "null"; degree "4"; dimension "2_2";
chrA01	Undefined	as_event	3561904	3562393	.	+	.	transcript_id "TCONS_00000358,TCONS_00000359"; gene_id "chrA01:3560979-3564258W"; flanks "3561904-,3562393^"; structure "0,1^2-"; splice_chain ",3562104^3562181-"; sources "Undefined,Undefined"; NMorMRNA "null"; degree "4"; dimension "2_2";
chrA01	Undefined	as_event	3684686	3684910	.	+	.	transcript_id "TCONS_00000360,TCONS_00000361"; gene_id "chrA01:3680751-3685324W"; flanks "3684686-,3684910^"; structure "0,1^2-"; splice_chain ",3684739^3684805-"; sources "Undefined,Undefined"; NMorMRNA "null"; degree "4"; dimension "2_2";
chrA01	Undefined	as_event	3737419	3737629	.	+	.	transcript_id "TCONS_00000364,TCONS_00000365"; gene_id "chrA01:3737049-3741406W"; flanks "3737419^,3737629^"; structure "1-,2-"; splice_chain "3737566-,3737567-"; sources "Undefined,Undefined"; NMorMRNA "null"; degree "4"; dimension "2_2";
chrA01	Undefined	as_event	3738721	3739107	.	+	.	transcript_id "TCONS_00000364,TCONS_00000365"; gene_id "chrA01:3737049-3741406W"; flanks "3738721-,3739107^"; structure "1^3-,2^4-"; splice_chain "3738807^3738933-,3738809^3738935-"; sources "Undefined,Undefined"; NMorMRNA "null"; degree "4"; dimension "2_2";
chrA01	Undefined	as_event	3739320	3739554	.	+	.	transcript_id "TCONS_00000364,TCONS_00000365"; gene_id "chrA01:3737049-3741406W"; flanks "3739320-,3739554-"; structure "1^,2^"; splice_chain "3739441^,3739442^"; sources "Undefined,Undefined"; NMorMRNA "null"; degree "4"; dimension "2_2";
chrA01	Undefined	as_event	3740146	3740455	.	+	.	transcript_id "TCONS_00000365,TCONS_00000364"; gene_id "chrA01:3737049-3741406W"; flanks "3740146-,3740455^"; structure "0,1^2-"; splice_chain ",3740267^3740334-"; sources "Undefined,Undefined"; NMorMRNA "null"; degree "4"; dimension "2_2";
chrA01	Undefined	as_event	3773408	3774207	.	+	.	transcript_id "TCONS_00000368,TCONS_00000367"; gene_id "chrA01:3771949-3774207W"; flanks "3773408^,3774207]"; structure "1-,2-"; splice_chain "3773472-,3773475-"; sources "Undefined,Undefined"; NMorMRNA "null"; degree "4"; dimension "2_2";
chrA01	Undefined	as_event	3851656	3852030	.	+	.	transcript_id "TCONS_00000370,TCONS_00000371"; gene_id "chrA01:3850623-3852371W"; flanks "3851656-,3852030^"; structure "0,1^2-"; splice_chain ",3851760^3851842-"; sources "Undefined,Undefined"; NMorMRNA "null"; degree "4"; dimension "2_2";
chrA01	Undefined	as_event	4012110	4012656	.	+	.	transcript_id "TCONS_00000378,TCONS_00000377"; gene_id "chrA01:4012090-4013982W"; flanks "4012110^,4012656^"; structure "1-,2-"; splice_chain "4012469-,4012470-"; sources "Undefined,Undefined"; NMorMRNA "null"; degree "4"; dimension "2_2";
chrA01	Undefined	as_event	4082544	4082959	.	+	.	transcript_id "TCONS_00000382,TCONS_00000383"; gene_id "chrA01:4081958-4083048W"; flanks "4082544-,4082959^"; structure "0,1^2-"; splice_chain ",4082739^4082828-"; sources "Undefined,Undefined"; NMorMRNA "null"; degree "4"; dimension "2_2";
chrA01	Undefined	as_event	4193161	4193350	.	+	.	transcript_id "TCONS_00000388,TCONS_00000389"; gene_id "chrA01:4192072-4194554W"; flanks "4193161-,4193350-"; structure "1^,2^"; splice_chain "4193269^,4193270^"; sources "Undefined,Undefined"; NMorMRNA "null"; degree "4"; dimension "2_2";
chrA01	Undefined	as_event	4193161	4193488	.	+	.	transcript_id "TCONS_00000387,TCONS_00000388,TCONS_00000389"; gene_id "chrA01:4192072-4194554W"; flanks "4193161-,4193488^"; structure "0,1^3-,2^3-"; splice_chain ",4193269^4193350-,4193270^4193350-"; sources "Undefined,Undefined,Undefined"; NMorMRNA "null"; degree "9"; dimension "3_3";
chrA01	Undefined	as_event	4193628	4193726	.	+	.	transcript_id "TCONS_00000388,TCONS_00000389"; gene_id "chrA01:4192072-4194554W"; flanks "4193628^,4193726^"; structure "1-,2-"; splice_chain "4193705-,4193709-"; sources "Undefined,Undefined"; NMorMRNA "null"; degree "4"; dimension "2_2";
chrA01	Undefined	as_event	4193571	4193726	.	+	.	transcript_id "TCONS_00000387,TCONS_00000388,TCONS_00000389"; gene_id "chrA01:4192072-4194554W"; flanks "4193571-,4193726^"; structure "0,1^2-,1^3-"; splice_chain ",4193628^4193705-,4193628^4193709-"; sources "Undefined,Undefined,Undefined"; NMorMRNA "null"; degree "9"; dimension "3_3";
chrA01	Undefined	as_event	4255698	4256013	.	+	.	transcript_id "TCONS_00000393,TCONS_00000394"; gene_id "chrA01:4255166-4256239W"; flanks "4255698-,4256013]"; structure "1^3-,2^4-"; splice_chain "4255863^4255947-,4255873^4255957-"; sources "Undefined,Undefined"; NMorMRNA "null"; degree "4"; dimension "2_2";
chrA01	Undefined	as_event	4336421	4336828	.	+	.	transcript_id "TCONS_00000398/TCONS_00000399,TCONS_00000400"; gene_id "chrA01:4336403-4339608W"; flanks "4336421[,4336828^"; structure "0,1^2-"; splice_chain ",4336530^4336711-"; sources "Undefined,Undefined"; NMorMRNA "null"; degree "4"; dimension "2_2";
chrA01	Undefined	as_event	4336907	4337256	.	+	.	transcript_id "TCONS_00000397/TCONS_00000398/TCONS_00000399/TCONS_00000400,TCONS_00000396"; gene_id "chrA01:4336403-4339608W"; flanks "4336907-,4337256^"; structure "0,1^2-"; splice_chain ",4337140^4337237-"; sources "Undefined,Undefined"; NMorMRNA "null"; degree "4"; dimension "2_2";
chrA01	Undefined	as_event	4337320	4337545	.	+	.	transcript_id "TCONS_00000396/TCONS_00000397/TCONS_00000398/TCONS_00000400,TCONS_00000399"; gene_id "chrA01:4336403-4339608W"; flanks "4337320-,4337545-"; structure "1^,2^"; splice_chain "4337478^,4337479^"; sources "Undefined,Undefined"; NMorMRNA "null"; degree "4"; dimension "2_2";
chrA01	Undefined	as_event	4337661	4337916	.	+	.	transcript_id "TCONS_00000398,TCONS_00000396/TCONS_00000397"; gene_id "chrA01:4336403-4339608W"; flanks "4337661^,4337916^"; structure "1-,2-"; splice_chain "4337765-,4337821-"; sources "Undefined,Undefined"; NMorMRNA "null"; degree "4"; dimension "2_2";
chrA01	Undefined	as_event	4337545	4337916	.	+	.	transcript_id "TCONS_00000399/TCONS_00000400,TCONS_00000398,TCONS_00000396/TCONS_00000397"; gene_id "chrA01:4336403-4339608W"; flanks "4337545-,4337916^"; structure "0,1^2-,1^3-"; splice_chain ",4337661^4337765-,4337661^4337821-"; sources "Undefined,Undefined,Undefined"; NMorMRNA "null"; degree "9"; dimension "3_3";
chrA01	Undefined	as_event	4390152	4390385	.	+	.	transcript_id "TCONS_00000403,TCONS_00000404"; gene_id "chrA01:4386927-4392081W"; flanks "4390152-,4390385-"; structure "1^,2^"; splice_chain "4390269^,4390270^"; sources "Undefined,Undefined"; NMorMRNA "null"; degree "4"; dimension "2_2";
chrA01	Undefined	as_event	4390385	4390627	.	+	.	transcript_id "TCONS_00000404,TCONS_00000403"; gene_id "chrA01:4386927-4392081W"; flanks "4390385-,4390627^"; structure "0,1^2-"; splice_chain ",4390459^4390557-"; sources "Undefined,Undefined"; NMorMRNA "null"; degree "4"; dimension "2_2";
chrA01	Undefined	as_event	4518846	4519092	.	+	.	transcript_id "TCONS_00000411,TCONS_00000409"; gene_id "chrA01:4517006-4522851W"; flanks "4518846-,4519092^"; structure "0,1^2-"; splice_chain ",4518951^4519046-"; sources "Undefined,Undefined"; NMorMRNA "null"; degree "4"; dimension "2_2";
chrA01	Undefined	as_event	4518661	4519092	.	+	.	transcript_id "TCONS_00000411,TCONS_00000409,TCONS_00000410"; gene_id "chrA01:4517006-4522851W"; flanks "4518661-,4519092^"; structure "1^3-,1^3-5^7-,2^4-6^8-"; splice_chain "4518756^4518846-,4518756^4518846-4518951^4519046-,4518778^4518868-4518961^4519056-"; sources "Undefined,Undefined,Undefined"; NMorMRNA "null"; degree "9"; dimension "3_3";
chrA01	Undefined	as_event	4519190	4519445	.	+	.	transcript_id "TCONS_00000409/TCONS_00000410,TCONS_00000411"; gene_id "chrA01:4517006-4522851W"; flanks "4519190-,4519445^"; structure "1^3-,2^4-"; splice_chain "4519273^4519392-,4519290^4519409-"; sources "Undefined,Undefined"; NMorMRNA "null"; degree "4"; dimension "2_2";
chrA01	Undefined	as_event	4520531	4520782	.	+	.	transcript_id "TCONS_00000409/TCONS_00000410/TCONS_00000411,TCONS_00000412"; gene_id "chrA01:4517006-4522851W"; flanks "4520531-,4520782^"; structure "0,1^2-"; splice_chain ",4520602^4520684-"; sources "Undefined,Undefined"; NMorMRNA "null"; degree "4"; dimension "2_2";
chrA01	Undefined	as_event	4521182	4521382	.	+	.	transcript_id "TCONS_00000410/TCONS_00000411,TCONS_00000412"; gene_id "chrA01:4517006-4522851W"; flanks "4521182-,4521382-"; structure "1^,2^"; splice_chain "4521258^,4521259^"; sources "Undefined,Undefined"; NMorMRNA "null"; degree "4"; dimension "2_2";
chrA01	Undefined	as_event	4601285	4602236	.	+	.	transcript_id "TCONS_00000415,TCONS_00000416"; gene_id "chrA01:4599515-4602446W"; flanks "4601285-,4602236^"; structure "1^3-,2^4-"; splice_chain "4601396^4602099-,4601406^4602109-"; sources "Undefined,Undefined"; NMorMRNA "null"; degree "4"; dimension "2_2";
chrA01	Undefined	as_event	4680463	4680586	.	+	.	transcript_id "TCONS_00000422,TCONS_00000421"; gene_id "chrA01:4679082-4681350W"; flanks "4680463^,4680586^"; structure "1-,2-"; splice_chain "4680529-,4680530-"; sources "Undefined,Undefined"; NMorMRNA "null"; degree "4"; dimension "2_2";
chrA01	Undefined	as_event	4680389	4680586	.	+	.	transcript_id "TCONS_00000420,TCONS_00000422,TCONS_00000421"; gene_id "chrA01:4679082-4681350W"; flanks "4680389-,4680586^"; structure "0,1^2-,1^3-"; splice_chain ",4680463^4680529-,4680463^4680530-"; sources "Undefined,Undefined,Undefined"; NMorMRNA "null"; degree "9"; dimension "3_3";
chrA01	Undefined	as_event	4681042	4681350	.	+	.	transcript_id "TCONS_00000421,TCONS_00000422"; gene_id "chrA01:4679082-4681350W"; flanks "4681042-,4681350]"; structure "1^3-,2^4-"; splice_chain "4681221^4681313-,4681231^4681323-"; sources "Undefined,Undefined"; NMorMRNA "null"; degree "4"; dimension "2_2";
chrA01	Undefined	as_event	4680904	4681350	.	+	.	transcript_id "TCONS_00000420,TCONS_00000421,TCONS_00000422"; gene_id "chrA01:4679082-4681350W"; flanks "4680904-,4681350]"; structure "0,1^2-3^5-,1^2-4^6-"; splice_chain ",4680954^4681042-4681221^4681313-,4680954^4681042-4681231^4681323-"; sources "Undefined,Undefined,Undefined"; NMorMRNA "null"; degree "9"; dimension "3_3";
chrA01	Undefined	as_event	4745420	4746398	.	+	.	transcript_id "TCONS_00000426,TCONS_00000425"; gene_id "chrA01:4742385-4746779W"; flanks "4745420-,4746398^"; structure "1^3-,2^4-"; splice_chain "4745834^4745915-,4745844^4745925-"; sources "Undefined,Undefined"; NMorMRNA "null"; degree "4"; dimension "2_2";
chrA01	Undefined	as_event	4746478	4746779	.	+	.	transcript_id "TCONS_00000426,TCONS_00000425"; gene_id "chrA01:4742385-4746779W"; flanks "4746478-,4746779]"; structure "1^3-,2^4-"; splice_chain "4746541^4746630-,4746579^4746668-"; sources "Undefined,Undefined"; NMorMRNA "null"; degree "4"; dimension "2_2";
chrA01	Undefined	as_event	4775994	4776406	.	+	.	transcript_id "TCONS_00000428,TCONS_00000427"; gene_id "chrA01:4775715-4778903W"; flanks "4775994-,4776406^"; structure "1^3-,2^4-"; splice_chain "4776113^4776198-,4776114^4776199-"; sources "Undefined,Undefined"; NMorMRNA "null"; degree "4"; dimension "2_2";
chrA01	Undefined	as_event	4777616	4777778	.	+	.	transcript_id "TCONS_00000429,TCONS_00000427/TCONS_00000428"; gene_id "chrA01:4775715-4778903W"; flanks "4777616^,4777778^"; structure "1-,2-"; splice_chain "4777702-,4777704-"; sources "Undefined,Undefined"; NMorMRNA "null"; degree "4"; dimension "2_2";
chrA01	Undefined	as_event	4788482	4788998	.	+	.	transcript_id "TCONS_00000431,TCONS_00000430"; gene_id "chrA01:4788482-4789471W"; flanks "4788482[,4788998^"; structure "1^3-,2^4-"; splice_chain "4788812^4788944-,4788822^4788954-"; sources "Undefined,Undefined"; NMorMRNA "null"; degree "4"; dimension "2_2";
chrA01	Undefined	as_event	4792394	4792655	.	+	.	transcript_id "TCONS_00000432,TCONS_00000433"; gene_id "chrA01:4791481-4794175W"; flanks "4792394-,4792655^"; structure "0,1^2-"; splice_chain ",4792489^4792570-"; sources "Undefined,Undefined"; NMorMRNA "null"; degree "4"; dimension "2_2";
chrA01	Undefined	as_event	4830224	4830531	.	+	.	transcript_id "TCONS_00000435/TCONS_00000436,TCONS_00000437/TCONS_00000438"; gene_id "chrA01:4828171-4834185W"; flanks "4830224-,4830531^"; structure "0,1^2-"; splice_chain ",4830328^4830412-"; sources "Undefined,Undefined"; NMorMRNA "null"; degree "4"; dimension "2_2";
chrA01	Undefined	as_event	4830633	4831004	.	+	.	transcript_id "TCONS_00000436/TCONS_00000437/TCONS_00000438,TCONS_00000435"; gene_id "chrA01:4828171-4834185W"; flanks "4830633-,4831004^"; structure "1^3-,2^4-"; splice_chain "4830723^4830823-,4830733^4830833-"; sources "Undefined,Undefined"; NMorMRNA "null"; degree "4"; dimension "2_2";
chrA01	Undefined	as_event	4831831	4832143	.	+	.	transcript_id "TCONS_00000437,TCONS_00000435"; gene_id "chrA01:4828171-4834185W"; flanks "4831831-,4832143^"; structure "1^3-,2^4-"; splice_chain "4831897^4832018-,4831907^4832028-"; sources "Undefined,Undefined"; NMorMRNA "null"; degree "4"; dimension "2_2";
chrA01	Undefined	as_event	4832018	4832347	.	+	.	transcript_id "TCONS_00000436/TCONS_00000439,TCONS_00000437,TCONS_00000438"; gene_id "chrA01:4828171-4834185W"; flanks "4832018-,4832347^"; structure "0,1^3-,2^4-"; splice_chain ",4832143^4832211-,4832145^4832213-"; sources "Undefined,Undefined,Undefined"; NMorMRNA "null"; degree "9"; dimension "3_3";
chrA01	Undefined	as_event	4831831	4832347	.	+	.	transcript_id "TCONS_00000436/TCONS_00000439,TCONS_00000437,TCONS_00000438,TCONS_00000435"; gene_id "chrA01:4828171-4834185W"; flanks "4831831-,4832347^"; structure "1^3-,1^3-5^7-,1^3-6^8-,2^4-5^7-"; splice_chain "4831897^4832018-,4831897^4832018-4832143^4832211-,4831897^4832018-4832145^4832213-,4831907^4832028-4832143^4832211-"; sources "Undefined,Undefined,Undefined,Undefined"; NMorMRNA "null";…
chrA01	Undefined	as_event	4832496	4832675	.	+	.	transcript_id "TCONS_00000435,TCONS_00000436/TCONS_00000437/TCONS_00000438"; gene_id "chrA01:4828171-4834185W"; flanks "4832496^,4832675^"; structure "1-,2-"; splice_chain "4832587-,4832589-"; sources "Undefined,Undefined"; NMorMRNA "null"; degree "4"; dimension "2_2";
chrA01	Undefined	as_event	4867633	4868232	.	+	.	transcript_id "TCONS_00000441,TCONS_00000440"; gene_id "chrA01:4867633-4870442W"; flanks "4867633[,4868232^"; structure "1^3-,2^4-"; splice_chain "4867947^4868102-,4867957^4868112-"; sources "Undefined,Undefined"; NMorMRNA "null"; degree "4"; dimension "2_2";
chrA01	Undefined	as_event	4868327	4870442	.	+	.	transcript_id "TCONS_00000441,TCONS_00000440"; gene_id "chrA01:4867633-4870442W"; flanks "4868327-,4870442]"; structure "1^3-,2^4-"; splice_chain "4868667^4868770-,4868677^4868780-"; sources "Undefined,Undefined"; NMorMRNA "null"; degree "4"; dimension "2_2";
chrA01	Undefined	as_event	4893685	4894191	.	+	.	transcript_id "TCONS_00000444/TCONS_00000446,TCONS_00000445"; gene_id "chrA01:4893424-4896377W"; flanks "4893685-,4894191^"; structure "1^3-,2^4-"; splice_chain "4893747^4894040-,4893764^4894057-"; sources "Undefined,Undefined"; NMorMRNA "null"; degree "4"; dimension "2_2";
chrA01	Undefined	as_event	4894830	4896377	.	+	.	transcript_id "TCONS_00000446,TCONS_00000444"; gene_id "chrA01:4893424-4896377W"; flanks "4894830-,4896377]"; structure "1^3-,2^4-"; splice_chain "4894944^4895031-,4894945^4895032-"; sources "Undefined,Undefined"; NMorMRNA "null"; degree "4"; dimension "2_2";
chrA01	Undefined	as_event	4894517	4896377	.	+	.	transcript_id "TCONS_00000446,TCONS_00000444,TCONS_00000445"; gene_id "chrA01:4893424-4896377W"; flanks "4894517-,4896377]"; structure "1^3-5^8-,1^3-6^9-,2^4-7^10-"; splice_chain "4894718^4894830-4894944^4895031-,4894718^4894830-4894945^4895032-,4894728^4894840-4894947^4895034-"; sources "Undefined,Undefined,Undefined"; NMorMRNA "null"; degree "9"; dimension "3_3";
chrA01	Undefined	as_event	5011318	5012312	.	+	.	transcript_id "TCONS_00000450/TCONS_00000451,TCONS_00000449"; gene_id "chrA01:5008905-5015928W"; flanks "5011318-,5012312^"; structure "1^3-5^7-,2^4-6^8-"; splice_chain "5011474^5011781-5011869^5012062-,5011484^5011791-5011879^5012072-"; sources "Undefined,Undefined"; NMorMRNA "null"; degree "4"; dimension "2_2";
chrA01	Undefined	as_event	5012683	5013449	.	+	.	transcript_id "TCONS_00000449/TCONS_00000451,TCONS_00000450"; gene_id "chrA01:5008905-5015928W"; flanks "5012683-,5013449^"; structure "1^3-,2^4-"; splice_chain "5012766^5013067-,5012776^5013077-"; sources "Undefined,Undefined"; NMorMRNA "null"; degree "4"; dimension "2_2";
chrA01	Undefined	as_event	5013645	5014103	.	+	.	transcript_id "TCONS_00000450/TCONS_00000451,TCONS_00000449"; gene_id "chrA01:5008905-5015928W"; flanks "5013645-,5014103^"; structure "1^3-,2^4-"; splice_chain "5013798^5014022-,5013808^5014032-"; sources "Undefined,Undefined"; NMorMRNA "null"; degree "4"; dimension "2_2";
chrA01	Undefined	as_event	5014103	5014275	.	+	.	transcript_id "TCONS_00000449,TCONS_00000450/TCONS_00000451"; gene_id "chrA01:5008905-5015928W"; flanks "5014103^,5014275^"; structure "1-,2-"; splice_chain "5014195-,5014196-"; sources "Undefined,Undefined"; NMorMRNA "null"; degree "4"; dimension "2_2";
chrA01	Undefined	as_event	5014775	5015297	.	+	.	transcript_id "TCONS_00000449,TCONS_00000450/TCONS_00000451"; gene_id "chrA01:5008905-5015928W"; flanks "5014775^,5015297^"; structure "1-,2-"; splice_chain "5015216-,5015217-"; sources "Undefined,Undefined"; NMorMRNA "null"; degree "4"; dimension "2_2";
chrA01	Undefined	as_event	5015375	5015928	.	+	.	transcript_id "TCONS_00000450/TCONS_00000451,TCONS_00000449"; gene_id "chrA01:5008905-5015928W"; flanks "5015375-,5015928]"; structure "0,1^2-"; splice_chain ",5015597^5015799-"; sources "Undefined,Undefined"; NMorMRNA "null"; degree "4"; dimension "2_2";
chrA01	Undefined	as_event	5033593	5034449	.	+	.	transcript_id "TCONS_00000458,TCONS_00000457"; gene_id "chrA01:5033237-5037157W"; flanks "5033593-,5034449^"; structure "1^3-,2^4-"; splice_chain "5034231^5034318-,5034241^5034328-"; sources "Undefined,Undefined"; NMorMRNA "null"; degree "4"; dimension "2_2";
chrA01	Undefined	as_event	5036114	5036308	.	+	.	transcript_id "TCONS_00000458,TCONS_00000457"; gene_id "chrA01:5033237-5037157W"; flanks "5036114-,5036308-"; structure "1^,2^"; splice_chain "5036215^,5036216^"; sources "Undefined,Undefined"; NMorMRNA "null"; degree "4"; dimension "2_2";
chrA01	Undefined	as_event	5036621	5037157	.	+	.	transcript_id "TCONS_00000458,TCONS_00000457"; gene_id "chrA01:5033237-5037157W"; flanks "5036621-,5037157]"; structure "0,1^2-"; splice_chain ",5036755^5036840-"; sources "Undefined,Undefined"; NMorMRNA "null"; degree "4"; dimension "2_2";
chrA01	Undefined	as_event	5168668	5168843	.	+	.	transcript_id "TCONS_00000460,TCONS_00000461"; gene_id "chrA01:5166053-5169113W"; flanks "5168668-,5168843^"; structure "0,1^2-"; splice_chain ",5168736^5168808-"; sources "Undefined,Undefined"; NMorMRNA "null"; degree "4"; dimension "2_2";
chrA01	Undefined	as_event	5168948	5169113	.	+	.	transcript_id "TCONS_00000460,TCONS_00000461"; gene_id "chrA01:5166053-5169113W"; flanks "5168948-,5169113]"; structure "0,1^2-"; splice_chain ",5169001^5169105-"; sources "Undefined,Undefined"; NMorMRNA "null"; degree "4"; dimension "2_2";
chrA01	Undefined	as_event	5235044	5235623	.	+	.	transcript_id "TCONS_00000467,TCONS_00000468,TCONS_00000466"; gene_id "chrA01:5232991-5236600W"; flanks "5235044-,5235623^"; structure "0,1^3-,2^4-"; splice_chain ",5235461^5235546-,5235471^5235556-"; sources "Undefined,Undefined,Undefined"; NMorMRNA "null"; degree "9"; dimension "3_3";
chrA01	Undefined	as_event	5235623	5236600	.	+	.	transcript_id "TCONS_00000467/TCONS_00000468,TCONS_00000466"; gene_id "chrA01:5232991-5236600W"; flanks "5235623^,5236600]"; structure "1-,2-"; splice_chain "5236458-,5236461-"; sources "Undefined,Undefined"; NMorMRNA "null"; degree "4"; dimension "2_2";
chrA01	Undefined	as_event	5270504	5271132	.	+	.	transcript_id "TCONS_00000470,TCONS_00000471"; gene_id "chrA01:5270013-5272170W"; flanks "5270504-,5271132^"; structure "1^3-,2^4-"; splice_chain "5270682^5271053-,5270692^5271063-"; sources "Undefined,Undefined"; NMorMRNA "null"; degree "4"; dimension "2_2";
chrA01	Undefined	as_event	5271053	5271272	.	+	.	transcript_id "TCONS_00000470,TCONS_00000472"; gene_id "chrA01:5270013-5272170W"; flanks "5271053-,5271272-"; structure "1^,2^"; splice_chain "5271132^,5271134^"; sources "Undefined,Undefined"; NMorMRNA "null"; degree "4"; dimension "2_2";
chrA01	Undefined	as_event	5271488	5271710	.	+	.	transcript_id "TCONS_00000472,TCONS_00000470/TCONS_00000471"; gene_id "chrA01:5270013-5272170W"; flanks "5271488^,5271710^"; structure "1-,2-"; splice_chain "5271587-,5271593-"; sources "Undefined,Undefined"; NMorMRNA "null"; degree "4"; dimension "2_2";
chrA01	Undefined	as_event	5271941	5272170	.	+	.	transcript_id "TCONS_00000470/TCONS_00000471,TCONS_00000472"; gene_id "chrA01:5270013-5272170W"; flanks "5271941-,5272170]"; structure "1^3-,2^4-"; splice_chain "5272005^5272087-,5272043^5272125-"; sources "Undefined,Undefined"; NMorMRNA "null"; degree "4"; dimension "2_2";
chrA01	Undefined	as_event	5273810	5274630	.	+	.	transcript_id "TCONS_00000473,TCONS_00000474"; gene_id "chrA01:5272285-5274630W"; flanks "5273810-,5274630]"; structure "1^3-,2^4-"; splice_chain "5273984^5274070-,5273994^5274080-"; sources "Undefined,Undefined"; NMorMRNA "null"; degree "4"; dimension "2_2";
chrA01	Undefined	as_event	5289335	5289576	.	+	.	transcript_id "TCONS_00000477,TCONS_00000476"; gene_id "chrA01:5287995-5289584W"; flanks "5289335^,5289576-"; structure "1-4^,2-3^"; splice_chain "5289410-5289486^,5289413-5289484^"; sources "Undefined,Undefined"; NMorMRNA "null"; degree "4"; dimension "2_2";
chrA01	Undefined	as_event	5290725	5291249	.	+	.	transcript_id "TCONS_00000479,TCONS_00000478"; gene_id "chrA01:5290725-5296242W"; flanks "5290725[,5291249^"; structure "1^3-,2^4-"; splice_chain "5291082^5291184-,5291088^5291190-"; sources "Undefined,Undefined"; NMorMRNA "null"; degree "4"; dimension "2_2";
chrA01	Undefined	as_event	5291249	5291681	.	+	.	transcript_id "TCONS_00000479,TCONS_00000478"; gene_id "chrA01:5290725-5296242W"; flanks "5291249^,5291681^"; structure "1-,2-"; splice_chain "5291643-,5291646-"; sources "Undefined,Undefined"; NMorMRNA "null"; degree "4"; dimension "2_2";
chrA01	Undefined	as_event	5418255	5419479	.	+	.	transcript_id "TCONS_00000484/TCONS_00000485,TCONS_00000486"; gene_id "chrA01:5417939-5421902W"; flanks "5418255^,5419479^"; structure "1-,2-"; splice_chain "5418368-,5418407-"; sources "Undefined,Undefined"; NMorMRNA "null"; degree "4"; dimension "2_2";
chrA01	Undefined	as_event	5489568	5489811	.	+	.	transcript_id "TCONS_00000492,TCONS_00000493"; gene_id "chrA01:5489523-5490744W"; flanks "5489568^,5489811^"; structure "1-,2-"; splice_chain "5489713-,5489718-"; sources "Undefined,Undefined"; NMorMRNA "null"; degree "4"; dimension "2_2";
chrA01	Undefined	as_event	5500954	5501314	.	+	.	transcript_id "TCONS_00000494,TCONS_00000495"; gene_id "chrA01:5500954-5506036W"; flanks "5500954[,5501314^"; structure "1^3-,2^4-"; splice_chain "5501035^5501167-,5501037^5501169-"; sources "Undefined,Undefined"; NMorMRNA "null"; degree "4"; dimension "2_2";
chrA01	Undefined	as_event	5503161	5503713	.	+	.	transcript_id "TCONS_00000494,TCONS_00000495"; gene_id "chrA01:5500954-5506036W"; flanks "5503161-,5503713^"; structure "1^3-,2^4-"; splice_chain "5503276^5503644-,5503286^5503654-"; sources "Undefined,Undefined"; NMorMRNA "null"; degree "4"; dimension "2_2";
chrA01	Undefined	as_event	5635688	5635923	.	+	.	transcript_id "TCONS_00000502,TCONS_00000503"; gene_id "chrA01:5634705-5636597W"; flanks "5635688^,5635923^"; structure "1-,2-"; splice_chain "5635804-,5635805-"; sources "Undefined,Undefined"; NMorMRNA "null"; degree "4"; dimension "2_2";
chrA01	Undefined	as_event	5636299	5636597	.	+	.	transcript_id "TCONS_00000503,TCONS_00000502"; gene_id "chrA01:5634705-5636597W"; flanks "5636299-,5636597]"; structure "0,1^2-"; splice_chain ",5636418^5636508-"; sources "Undefined,Undefined"; NMorMRNA "null"; degree "4"; dimension "2_2";
chrA01	Undefined	as_event	5637737	5638171	.	+	.	transcript_id "TCONS_00000504,TCONS_00000505"; gene_id "chrA01:5636982-5638878W"; flanks "5637737-,5638171^"; structure "1^2-3^5-,4^6-"; splice_chain "5637795^5637867-5637932^5638017-,5637940^5638025-"; sources "Undefined,Undefined"; NMorMRNA "null"; degree "4"; dimension "2_2";
chrA01	Undefined	as_event	5682927	5683564	.	+	.	transcript_id "TCONS_00000510,TCONS_00000511"; gene_id "chrA01:5682071-5683564W"; flanks "5682927-,5683564]"; structure "0,1^2-"; splice_chain ",5683352^5683427-"; sources "Undefined,Undefined"; NMorMRNA "null"; degree "4"; dimension "2_2";
chrA01	Undefined	as_event	5788552	5789122	.	+	.	transcript_id "TCONS_00000516,TCONS_00000517"; gene_id "chrA01:5784051-5789565W"; flanks "5788552-,5789122^"; structure "1^3-,2^4-"; splice_chain "5788647^5788719-,5788649^5788721-"; sources "Undefined,Undefined"; NMorMRNA "null"; degree "4"; dimension "2_2";
chrA01	Undefined	as_event	5811642	5812603	.	+	.	transcript_id "TCONS_00000519/TCONS_00000520,TCONS_00000518"; gene_id "chrA01:5811642-5814551W"; flanks "5811642[,5812603^"; structure "1^3-,2^4-"; splice_chain "5812186^5812513-,5812196^5812523-"; sources "Undefined,Undefined"; NMorMRNA "null"; degree "4"; dimension "2_2";
chrA01	Undefined	as_event	5813450	5813614	.	+	.	transcript_id "TCONS_00000518,TCONS_00000519/TCONS_00000520"; gene_id "chrA01:5811642-5814551W"; flanks "5813450^,5813614^"; structure "1-,2-"; splice_chain "5813568-,5813569-"; sources "Undefined,Undefined"; NMorMRNA "null"; degree "4"; dimension "2_2";
chrA01	Undefined	as_event	5813908	5814122	.	+	.	transcript_id "TCONS_00000518/TCONS_00000519,TCONS_00000520"; gene_id "chrA01:5811642-5814551W"; flanks "5813908-,5814122^"; structure "1^3-,2^4-"; splice_chain "5813961^5814045-,5813973^5814057-"; sources "Undefined,Undefined"; NMorMRNA "null"; degree "4"; dimension "2_2";
chrA01	Undefined	as_event	5814693	5815061	.	+	.	transcript_id "TCONS_00000523,TCONS_00000521,TCONS_00000522"; gene_id "chrA01:5814671-5817176W"; flanks "5814693^,5815061^"; structure "1-,2-,3-"; splice_chain "5814941-,5814993-,5814995-"; sources "Undefined,Undefined,Undefined"; NMorMRNA "null"; degree "9"; dimension "3_3";
chrA01	Undefined	as_event	6173716	6174254	.	+	.	transcript_id "TCONS_00000539,TCONS_00000540"; gene_id "chrA01:6173095-6175436W"; flanks "6173716-,6174254^"; structure "0,1^2-3^4-"; splice_chain ",6173877^6173953-6174121^6174190-"; sources "Undefined,Undefined"; NMorMRNA "null"; degree "4"; dimension "2_2";
chrA01	Undefined	as_event	6476319	6476606	.	+	.	transcript_id "TCONS_00000554,TCONS_00000553"; gene_id "chrA01:6475028-6477714W"; flanks "6476319^,6476606^"; structure "1-,2-"; splice_chain "6476396-,6476421-"; sources "Undefined,Undefined"; NMorMRNA "null"; degree "4"; dimension "2_2";
chrA01	Undefined	as_event	6476201	6476606	.	+	.	transcript_id "TCONS_00000554,TCONS_00000553,TCONS_00000552"; gene_id "chrA01:6475028-6477714W"; flanks "6476201-,6476606^"; structure "1^3-,1^5-,2^4-"; splice_chain "6476319^6476396-,6476319^6476421-,6476320^6476397-"; sources "Undefined,Undefined,Undefined"; NMorMRNA "null"; degree "9"; dimension "3_3";
chrA01	Undefined	as_event	6559948	6560167	.	+	.	transcript_id "TCONS_00000556,TCONS_00000557"; gene_id "chrA01:6559420-6561097W"; flanks "6559948-,6560167^"; structure "0,1^2-"; splice_chain ",6560004^6560086-"; sources "Undefined,Undefined"; NMorMRNA "null"; degree "4"; dimension "2_2";
chrA01	Undefined	as_event	6560724	6561097	.	+	.	transcript_id "TCONS_00000557,TCONS_00000556"; gene_id "chrA01:6559420-6561097W"; flanks "6560724-,6561097]"; structure "1^3-,2^4-"; splice_chain "6560742^6560849-,6560743^6560850-"; sources "Undefined,Undefined"; NMorMRNA "null"; degree "4"; dimension "2_2";
chrA01	Undefined	as_event	6594531	6594906	.	+	.	transcript_id "TCONS_00000558,TCONS_00000559"; gene_id "chrA01:6592505-6594906W"; flanks "6594531-,6594906]"; structure "0,1^2-"; splice_chain ",6594777^6594846-"; sources "Undefined,Undefined"; NMorMRNA "null"; degree "4"; dimension "2_2";
chrA01	Undefined	as_event	6719643	6720448	.	+	.	transcript_id "TCONS_00000561,TCONS_00000562"; gene_id "chrA01:6719643-6721710W"; flanks "6719643[,6720448^"; structure "1^3-,2^4-"; splice_chain "6719900^6720109-,6719910^6720119-"; sources "Undefined,Undefined"; NMorMRNA "null"; degree "4"; dimension "2_2";
chrA01	Undefined	as_event	6721049	6721379	.	+	.	transcript_id "TCONS_00000562,TCONS_00000561"; gene_id "chrA01:6719643-6721710W"; flanks "6721049-,6721379^"; structure "1^3-,2^4-"; splice_chain "6721108^6721224-,6721118^6721234-"; sources "Undefined,Undefined"; NMorMRNA "null"; degree "4"; dimension "2_2";
chrA01	Undefined	as_event	6721473	6721710	.	+	.	transcript_id "TCONS_00000562,TCONS_00000561"; gene_id "chrA01:6719643-6721710W"; flanks "6721473-,6721710]"; structure "1^3-,2^4-"; splice_chain "6721566^6721655-,6721576^6721665-"; sources "Undefined,Undefined"; NMorMRNA "null"; degree "4"; dimension "2_2";
chrA01	Undefined	as_event	6838058	6838307	.	+	.	transcript_id "TCONS_00000567,TCONS_00000566"; gene_id "chrA01:6836967-6839233W"; flanks "6838058-,6838307^"; structure "1^3-,2^4-"; splice_chain "6838163^6838242-,6838173^6838252-"; sources "Undefined,Undefined"; NMorMRNA "null"; degree "4"; dimension "2_2";
chrA01	Undefined	as_event	6838242	6838397	.	+	.	transcript_id "TCONS_00000567,TCONS_00000568"; gene_id "chrA01:6836967-6839233W"; flanks "6838242-,6838397-"; structure "1^,2^"; splice_chain "6838307^,6838309^"; sources "Undefined,Undefined"; NMorMRNA "null"; degree "4"; dimension "2_2";
chrA01	Undefined	as_event	6838058	6838397	.	+	.	transcript_id "TCONS_00000567,TCONS_00000568,TCONS_00000566"; gene_id "chrA01:6836967-6839233W"; flanks "6838058-,6838397-"; structure "1^3-5^,1^3-6^,2^4-5^"; splice_chain "6838163^6838242-6838307^,6838163^6838242-6838309^,6838173^6838252-6838307^"; sources "Undefined,Undefined,Undefined"; NMorMRNA "null"; degree "9"; dimension "3_3";
chrA01	Undefined	as_event	6838567	6838741	.	+	.	transcript_id "TCONS_00000566,TCONS_00000567/TCONS_00000568"; gene_id "chrA01:6836967-6839233W"; flanks "6838567^,6838741^"; structure "1-,2-"; splice_chain "6838654-,6838656-"; sources "Undefined,Undefined"; NMorMRNA "null"; degree "4"; dimension "2_2";
chrA01	Undefined	as_event	6838827	6839233	.	+	.	transcript_id "TCONS_00000566/TCONS_00000567,TCONS_00000568"; gene_id "chrA01:6836967-6839233W"; flanks "6838827-,6839233]"; structure "1^3-,2^4-"; splice_chain "6838911^6838993-,6838921^6839003-"; sources "Undefined,Undefined"; NMorMRNA "null"; degree "4"; dimension "2_2";
chrA01	Undefined	as_event	6857282	6858104	.	+	.	transcript_id "TCONS_00000570,TCONS_00000569"; gene_id "chrA01:6856055-6858104W"; flanks "6857282-,6858104]"; structure "1^3-,2^4-"; splice_chain "6857878^6857975-,6857888^6857985-"; sources "Undefined,Undefined"; NMorMRNA "null"; degree "4"; dimension "2_2";
chrA01	Undefined	as_event	6878777	6880011	.	+	.	transcript_id "TCONS_00000573,TCONS_00000572"; gene_id "chrA01:6878327-6880736W"; flanks "6878777-,6880011^"; structure "0,1^2-"; splice_chain ",6878925^6879966-"; sources "Undefined,Undefined"; NMorMRNA "null"; degree "4"; dimension "2_2";
chrA01	Undefined	as_event	6889184	6889822	.	+	.	transcript_id "TCONS_00000577,TCONS_00000576"; gene_id "chrA01:6888482-6893253W"; flanks "6889184-,6889822^"; structure "1^3-,2^4-"; splice_chain "6889271^6889388-,6889281^6889398-"; sources "Undefined,Undefined"; NMorMRNA "null"; degree "4"; dimension "2_2";
chrA01	Undefined	as_event	7026319	7026865	.	+	.	transcript_id "TCONS_00000582,TCONS_00000583"; gene_id "chrA01:7026319-7029049W"; flanks "7026319[,7026865^"; structure "1^3-,2^4-"; splice_chain "7026528^7026627-,7026530^7026629-"; sources "Undefined,Undefined"; NMorMRNA "null"; degree "4"; dimension "2_2";
chrA01	Undefined	as_event	7080088	7080296	.	+	.	transcript_id "TCONS_00000587,TCONS_00000586"; gene_id "chrA01:7077780-7081788W"; flanks "7080088-,7080296-"; structure "1^,2^"; splice_chain "7080182^,7080183^"; sources "Undefined,Undefined"; NMorMRNA "null"; degree "4"; dimension "2_2";
chrA01	Undefined	as_event	7130782	7131483	.	+	.	transcript_id "TCONS_00000591,TCONS_00000590"; gene_id "chrA01:7130782-7137292W"; flanks "7130782[,7131483-"; structure "1^,2^"; splice_chain "7131049^,7131111^"; sources "Undefined,Undefined"; NMorMRNA "null"; degree "4"; dimension "2_2";
chrA01	Undefined	as_event	7131550	7131908	.	+	.	transcript_id "TCONS_00000591,TCONS_00000590"; gene_id "chrA01:7130782-7137292W"; flanks "7131550^,7131908^"; structure "1-,2-"; splice_chain "7131825-,7131828-"; sources "Undefined,Undefined"; NMorMRNA "null"; degree "4"; dimension "2_2";
chrA01	Undefined	as_event	7234785	7235185	.	+	.	transcript_id "TCONS_00000600,TCONS_00000598"; gene_id "chrA01:7233813-7235586W"; flanks "7234785-,7235185^"; structure "1^3-,2^4-"; splice_chain "7234954^7235057-,7234964^7235067-"; sources "Undefined,Undefined"; NMorMRNA "null"; degree "4"; dimension "2_2";
chrA01	Undefined	as_event	7235057	7235360	.	+	.	transcript_id "TCONS_00000600,TCONS_00000599"; gene_id "chrA01:7233813-7235586W"; flanks "7235057-,7235360^"; structure "1^3-,2^4-"; splice_chain "7235185^7235268-,7235195^7235278-"; sources "Undefined,Undefined"; NMorMRNA "null"; degree "4"; dimension "2_2";
chrA01	Undefined	as_event	7234785	7235360	.	+	.	transcript_id "TCONS_00000600,TCONS_00000599,TCONS_00000598"; gene_id "chrA01:7233813-7235586W"; flanks "7234785-,7235360^"; structure "1^3-5^7-,1^3-6^8-,2^4-5^7-"; splice_chain "7234954^7235057-7235185^7235268-,7234954^7235057-7235195^7235278-,7234964^7235067-7235185^7235268-"; sources "Undefined,Undefined,Undefined"; NMorMRNA "null"; degree "9"; dimension "3_3";
chrA01	Undefined	as_event	7235360	7235586	.	+	.	transcript_id "TCONS_00000598,TCONS_00000599/TCONS_00000600"; gene_id "chrA01:7233813-7235586W"; flanks "7235360^,7235586]"; structure "1-,2-"; splice_chain "7235446-,7235448-"; sources "Undefined,Undefined"; NMorMRNA "null"; degree "4"; dimension "2_2";
chrA01	Undefined	as_event	7370389	7370543	.	+	.	transcript_id "TCONS_00000612,TCONS_00000611"; gene_id "chrA01:7368279-7370977W"; flanks "7370389-,7370543-"; structure "1^,2^"; splice_chain "7370467^,7370468^"; sources "Undefined,Undefined"; NMorMRNA "null"; degree "4"; dimension "2_2";
chrA01	Undefined	as_event	7421891	7423342	.	+	.	transcript_id "TCONS_00000616,TCONS_00000615"; gene_id "chrA01:7421642-7424468W"; flanks "7421891-,7423342^"; structure "1^3-,2^4-"; splice_chain "7422558^7423068-,7422568^7423078-"; sources "Undefined,Undefined"; NMorMRNA "null"; degree "4"; dimension "2_2";
chrA01	Undefined	as_event	7452967	7453939	.	+	.	transcript_id "TCONS_00000618,TCONS_00000617"; gene_id "chrA01:7452359-7455153W"; flanks "7452967-,7453939^"; structure "0,1^2-"; splice_chain ",7453077^7453827-"; sources "Undefined,Undefined"; NMorMRNA "null"; degree "4"; dimension "2_2";
chrA01	Undefined	as_event	7502739	7503052	.	+	.	transcript_id "TCONS_00000621,TCONS_00000622"; gene_id "chrA01:7502434-7504468W"; flanks "7502739-,7503052^"; structure "1^3-,2^4-"; splice_chain "7502755^7502783-,7502777^7502805-"; sources "Undefined,Undefined"; NMorMRNA "null"; degree "4"; dimension "2_2";
chrA01	Undefined	as_event	7632914	7633192	.	+	.	transcript_id "TCONS_00000626,TCONS_00000627"; gene_id "chrA01:7632914-7634130W"; flanks "7632914[,7633192^"; structure "0,1^2-"; splice_chain ",7633043^7633120-"; sources "Undefined,Undefined"; NMorMRNA "null"; degree "4"; dimension "2_2";
chrA01	Undefined	as_event	7633043	7633652	.	+	.	transcript_id "TCONS_00000627,TCONS_00000625"; gene_id "chrA01:7632914-7634130W"; flanks "7633043^,7633652^"; structure "1-3^5-,2-4^6-"; splice_chain "7633120-7633192^7633532-,7633134-7633202^7633542-"; sources "Undefined,Undefined"; NMorMRNA "null"; degree "4"; dimension "2_2";
chrA01	Undefined	as_event	7632914	7633652	.	+	.	transcript_id "TCONS_00000627,TCONS_00000625,TCONS_00000626"; gene_id "chrA01:7632914-7634130W"; flanks "7632914[,7633652^"; structure "1^2-4^6-,1^3-5^7-,4^6-"; splice_chain "7633043^7633120-7633192^7633532-,7633043^7633134-7633202^7633542-,7633192^7633532-"; sources "Undefined,Undefined,Undefined"; NMorMRNA "null"; degree "9"; dimension "3_3";
chrA01	Undefined	as_event	7706268	7706539	.	+	.	transcript_id "TCONS_00000634,TCONS_00000635"; gene_id "chrA01:7705639-7711404W"; flanks "7706268^,7706539^"; structure "1-,2-"; splice_chain "7706363-,7706364-"; sources "Undefined,Undefined"; NMorMRNA "null"; degree "4"; dimension "2_2";
chrA01	Undefined	as_event	7707633	7708514	.	+	.	transcript_id "TCONS_00000635,TCONS_00000634"; gene_id "chrA01:7705639-7711404W"; flanks "7707633-,7708514^"; structure "1^3-,2^4-"; splice_chain "7707892^7707974-,7707902^7707984-"; sources "Undefined,Undefined"; NMorMRNA "null"; degree "4"; dimension "2_2";
chrA01	Undefined	as_event	7707974	7709006	.	+	.	transcript_id "TCONS_00000635,TCONS_00000636"; gene_id "chrA01:7705639-7711404W"; flanks "7707974-,7709006^"; structure "1^3-,2^4-"; splice_chain "7708514^7708627-,7708524^7708637-"; sources "Undefined,Undefined"; NMorMRNA "null"; degree "4"; dimension "2_2";
chrA01	Undefined	as_event	7950993	7951580	.	+	.	transcript_id "TCONS_00000642/TCONS_00000643,TCONS_00000644"; gene_id "chrA01:7950993-7952986W"; flanks "7950993[,7951580^"; structure "1^3-,2^4-"; splice_chain "7951235^7951514-,7951245^7951524-"; sources "Undefined,Undefined"; NMorMRNA "null"; degree "4"; dimension "2_2";
chrA01	Undefined	as_event	7951973	7952268	.	+	.	transcript_id "TCONS_00000643/TCONS_00000644,TCONS_00000642"; gene_id "chrA01:7950993-7952986W"; flanks "7951973-,7952268^"; structure "1^3-,2^4-"; splice_chain "7952025^7952132-,7952027^7952134-"; sources "Undefined,Undefined"; NMorMRNA "null"; degree "4"; dimension "2_2";
chrA01	Undefined	as_event	7987101	7989078	.	+	.	transcript_id "TCONS_00000649,TCONS_00000648"; gene_id "chrA01:7987101-7989078W"; flanks "7987101[,7989078]"; structure "1^3-,2^4-"; splice_chain "7988274^7988387-,7988276^7988389-"; sources "Undefined,Undefined"; NMorMRNA "null"; degree "4"; dimension "2_2";
chrA01	Undefined	as_event	8015460	8015830	.	+	.	transcript_id "TCONS_00000653,TCONS_00000651/TCONS_00000652"; gene_id "chrA01:8015460-8018743W"; flanks "8015460[,8015830^"; structure "0,1^2-"; splice_chain ",8015647^8015747-"; sources "Undefined,Undefined"; NMorMRNA "null"; degree "4"; dimension "2_2";
chrA01	Undefined	as_event	8016422	8016597	.	+	.	transcript_id "TCONS_00000651/TCONS_00000652,TCONS_00000653"; gene_id "chrA01:8015460-8018743W"; flanks "8016422-,8016597-"; structure "1^,2^"; splice_chain "8016494^,8016495^"; sources "Undefined,Undefined"; NMorMRNA "null"; degree "4"; dimension "2_2";
chrA01	Undefined	as_event	8016794	8018006	.	+	.	transcript_id "TCONS_00000651,TCONS_00000652"; gene_id "chrA01:8015460-8018743W"; flanks "8016794-,8018006^"; structure "0,1^2-"; splice_chain ",8017669^8017753-"; sources "Undefined,Undefined"; NMorMRNA "null"; degree "4"; dimension "2_2";
chrA01	Undefined	as_event	8017753	8018743	.	+	.	transcript_id "TCONS_00000652,TCONS_00000653"; gene_id "chrA01:8015460-8018743W"; flanks "8017753-,8018743]"; structure "1^3-,2^4-"; splice_chain "8018006^8018114-,8018016^8018124-"; sources "Undefined,Undefined"; NMorMRNA "null"; degree "4"; dimension "2_2";
chrA01	Undefined	as_event	8016794	8018743	.	+	.	transcript_id "TCONS_00000652,TCONS_00000653,TCONS_00000651"; gene_id "chrA01:8015460-8018743W"; flanks "8016794-,8018743]"; structure "1^2-3^5-,1^2-4^6-,3^5-"; splice_chain "8017669^8017753-8018006^8018114-,8017669^8017753-8018016^8018124-,8018006^8018114-"; sources "Undefined,Undefined,Undefined"; NMorMRNA "null"; degree "9"; dimension "3_3";
chrA01	Undefined	as_event	8063331	8063485	.	+	.	transcript_id "TCONS_00000655,TCONS_00000654"; gene_id "chrA01:8061109-8064908W"; flanks "8063331-,8063485-"; structure "1^,2^"; splice_chain "8063399^,8063401^"; sources "Undefined,Undefined"; NMorMRNA "null"; degree "4"; dimension "2_2";
chrA01	Undefined	as_event	8064044	8064552	.	+	.	transcript_id "TCONS_00000654,TCONS_00000655"; gene_id "chrA01:8061109-8064908W"; flanks "8064044-,8064552^"; structure "1^3-,2^4-"; splice_chain "8064143^8064272-,8064147^8064276-"; sources "Undefined,Undefined"; NMorMRNA "null"; degree "4"; dimension "2_2";
chrA01	Undefined	as_event	8100327	8100859	.	+	.	transcript_id "TCONS_00000659,TCONS_00000658"; gene_id "chrA01:8100327-8102046W"; flanks "8100327[,8100859-"; structure "1^,2^"; splice_chain "8100602^,8100604^"; sources "Undefined,Undefined"; NMorMRNA "null"; degree "4"; dimension "2_2";
chrA01	Undefined	as_event	8101011	8101218	.	+	.	transcript_id "TCONS_00000658,TCONS_00000659"; gene_id "chrA01:8100327-8102046W"; flanks "8101011-,8101218^"; structure "0,1^2-"; splice_chain ",8101083^8101165-"; sources "Undefined,Undefined"; NMorMRNA "null"; degree "4"; dimension "2_2";
chrA01	Undefined	as_event	8145757	8146072	.	+	.	transcript_id "TCONS_00000662,TCONS_00000663"; gene_id "chrA01:8145310-8147356W"; flanks "8145757-,8146072^"; structure "1^3-,2^4-"; splice_chain "8145909^8146010-,8145919^8146020-"; sources "Undefined,Undefined"; NMorMRNA "null"; degree "4"; dimension "2_2";
chrA01	Undefined	as_event	8146156	8146397	.	+	.	transcript_id "TCONS_00000663,TCONS_00000662"; gene_id "chrA01:8145310-8147356W"; flanks "8146156-,8146397^"; structure "0,1^2-"; splice_chain ",8146241^8146322-"; sources "Undefined,Undefined"; NMorMRNA "null"; degree "4"; dimension "2_2";
chrA01	Undefined	as_event	8173535	8174013	.	+	.	transcript_id "TCONS_00000666,TCONS_00000667"; gene_id "chrA01:8172782-8174013W"; flanks "8173535-,8174013]"; structure "1^3-,2^4-"; splice_chain "8173684^8173777-,8173694^8173787-"; sources "Undefined,Undefined"; NMorMRNA "null"; degree "4"; dimension "2_2";
chrA01	Undefined	as_event	8218632	8219088	.	+	.	transcript_id "TCONS_00000669,TCONS_00000668"; gene_id "chrA01:8218632-8221337W"; flanks "8218632[,8219088-"; structure "1^,2^"; splice_chain "8218816^,8218820^"; sources "Undefined,Undefined"; NMorMRNA "null"; degree "4"; dimension "2_2";
chrA01	Undefined	as_event	8220392	8220544	.	+	.	transcript_id "TCONS_00000669,TCONS_00000668"; gene_id "chrA01:8218632-8221337W"; flanks "8220392-,8220544-"; structure "1^,2^"; splice_chain "8220434^,8220435^"; sources "Undefined,Undefined"; NMorMRNA "null"; degree "4"; dimension "2_2";
chrA01	Undefined	as_event	8496965	8497434	.	+	.	transcript_id "TCONS_00000682,TCONS_00000683"; gene_id "chrA01:8495853-8497434W"; flanks "8496965-,8497434]"; structure "0,1^2-"; splice_chain ",8497323^8497404-"; sources "Undefined,Undefined"; NMorMRNA "null"; degree "4"; dimension "2_2";
chrA01	Undefined	as_event	8691553	8691841	.	+	.	transcript_id "TCONS_00000690,TCONS_00000691"; gene_id "chrA01:8690817-8692894W"; flanks "8691553-,8691841^"; structure "0,1^2-"; splice_chain ",8691655^8691738-"; sources "Undefined,Undefined"; NMorMRNA "null"; degree "4"; dimension "2_2";
chrA01	Undefined	as_event	8718347	8719852	.	+	.	transcript_id "TCONS_00000693,TCONS_00000694"; gene_id "chrA01:8718347-8721929W"; flanks "8718347[,8719852^"; structure "1^3-,2^4-"; splice_chain "8718833^8719355-,8718835^8719357-"; sources "Undefined,Undefined"; NMorMRNA "null"; degree "4"; dimension "2_2";
chrA01	Undefined	as_event	8737296	8737625	.	+	.	transcript_id "TCONS_00000696,TCONS_00000697"; gene_id "chrA01:8736892-8740580W"; flanks "8737296-,8737625^"; structure "1^3-,2^4-"; splice_chain "8737385^8737497-,8737400^8737512-"; sources "Undefined,Undefined"; NMorMRNA "null"; degree "4"; dimension "2_2";
chrA01	Undefined	as_event	8737713	8738025	.	+	.	transcript_id "TCONS_00000696,TCONS_00000697"; gene_id "chrA01:8736892-8740580W"; flanks "8737713-,8738025^"; structure "1^3-,2^4-"; splice_chain "8737772^8737855-,8737783^8737866-"; sources "Undefined,Undefined"; NMorMRNA "null"; degree "4"; dimension "2_2";
chrA01	Undefined	as_event	8815288	8815547	.	+	.	transcript_id "TCONS_00000699/TCONS_00000700,TCONS_00000701"; gene_id "chrA01:8814711-8817295W"; flanks "8815288-,8815547^"; structure "0,1^2-"; splice_chain ",8815413^8815478-"; sources "Undefined,Undefined"; NMorMRNA "null"; degree "4"; dimension "2_2";
chrA01	Undefined	as_event	8815791	8816045	.	+	.	transcript_id "TCONS_00000700/TCONS_00000701,TCONS_00000699"; gene_id "chrA01:8814711-8817295W"; flanks "8815791-,8816045^"; structure "1^3-,2^4-"; splice_chain "8815856^8815953-,8815883^8815980-"; sources "Undefined,Undefined"; NMorMRNA "null"; degree "4"; dimension "2_2";
chrA01	Undefined	as_event	8816511	8816774	.	+	.	transcript_id "TCONS_00000700/TCONS_00000701,TCONS_00000699"; gene_id "chrA01:8814711-8817295W"; flanks "8816511-,8816774^"; structure "1^3-,2^4-"; splice_chain "8816601^8816686-,8816611^8816696-"; sources "Undefined,Undefined"; NMorMRNA "null"; degree "4"; dimension "2_2";
chrA01	Undefined	as_event	8854512	8855212	.	+	.	transcript_id "TCONS_00000703,TCONS_00000702"; gene_id "chrA01:8853520-8855212W"; flanks "8854512-,8855212]"; structure "1^3-,2^4-"; splice_chain "8854836^8854916-,8854846^8854926-"; sources "Undefined,Undefined"; NMorMRNA "null"; degree "4"; dimension "2_2";
chrA01	Undefined	as_event	8923218	8923519	.	+	.	transcript_id "TCONS_00000709,TCONS_00000706"; gene_id "chrA01:8922683-8924130W"; flanks "8923218^,8923519-"; structure "0,1-2^"; splice_chain ",8923369-8923422^"; sources "Undefined,Undefined"; NMorMRNA "null"; degree "4"; dimension "2_2";
chrA01	Undefined	as_event	8923369	8923614	.	+	.	transcript_id "TCONS_00000708,TCONS_00000706"; gene_id "chrA01:8922683-8924130W"; flanks "8923369-,8923614^"; structure "0,1^2-"; splice_chain ",8923422^8923519-"; sources "Undefined,Undefined"; NMorMRNA "null"; degree "4"; dimension "2_2";
chrA01	Undefined	as_event	8923218	8923614	.	+	.	transcript_id "TCONS_00000708,TCONS_00000706,TCONS_00000709"; gene_id "chrA01:8922683-8924130W"; flanks "8923218^,8923614^"; structure "1-,1-2^3-,3-"; splice_chain "8923369-,8923369-8923422^8923519-,8923519-"; sources "Undefined,Undefined,Undefined"; NMorMRNA "null"; degree "9"; dimension "3_3";
chrA01	Undefined	as_event	9010899	9011046	.	+	.	transcript_id "TCONS_00000712,TCONS_00000713"; gene_id "chrA01:9007119-9011439W"; flanks "9010899-,9011046-"; structure "1^,2^"; splice_chain "9010960^,9010961^"; sources "Undefined,Undefined"; NMorMRNA "null"; degree "4"; dimension "2_2";
chrA01	Undefined	as_event	9011046	9011439	.	+	.	transcript_id "TCONS_00000712,TCONS_00000713"; gene_id "chrA01:9007119-9011439W"; flanks "9011046-,9011439]"; structure "1^3-,2^4-"; splice_chain "9011118^9011202-,9011128^9011212-"; sources "Undefined,Undefined"; NMorMRNA "null"; degree "4"; dimension "2_2";
chrA01	Undefined	as_event	9184150	9184746	.	+	.	transcript_id "TCONS_00000719,TCONS_00000718"; gene_id "chrA01:9184150-9185452W"; flanks "9184150[,9184746^"; structure "0,1^2-"; splice_chain ",9184524^9184614-"; sources "Undefined,Undefined"; NMorMRNA "null"; degree "4"; dimension "2_2";
chrA01	Undefined	as_event	9187524	9187864	.	+	.	transcript_id "TCONS_00000721,TCONS_00000720"; gene_id "chrA01:9186594-9188587W"; flanks "9187524-,9187864^"; structure "1^3-,2^4-"; splice_chain "9187650^9187723-,9187660^9187733-"; sources "Undefined,Undefined"; NMorMRNA "null"; degree "4"; dimension "2_2";
chrA01	Undefined	as_event	9187971	9188265	.	+	.	transcript_id "TCONS_00000721,TCONS_00000720"; gene_id "chrA01:9186594-9188587W"; flanks "9187971-,9188265^"; structure "0,1^2-"; splice_chain ",9188020^9188094-"; sources "Undefined,Undefined"; NMorMRNA "null"; degree "4"; dimension "2_2";
chrA01	Undefined	as_event	9226860	9227441	.	+	.	transcript_id "TCONS_00000724,TCONS_00000725"; gene_id "chrA01:9222751-9227441W"; flanks "9226860-,9227441]"; structure "1^3-,2^4-"; splice_chain "9226929^9227380-,9226939^9227390-"; sources "Undefined,Undefined"; NMorMRNA "null"; degree "4"; dimension "2_2";
chrA01	Undefined	as_event	9229612	9229937	.	+	.	transcript_id "TCONS_00000727,TCONS_00000726"; gene_id "chrA01:9227657-9230597W"; flanks "9229612-,9229937^"; structure "1^3-,2^4-"; splice_chain "9229742^9229862-,9229752^9229872-"; sources "Undefined,Undefined"; NMorMRNA "null"; degree "4"; dimension "2_2";
chrA01	Undefined	as_event	9231516	9232270	.	+	.	transcript_id "TCONS_00000729,TCONS_00000728"; gene_id "chrA01:9231324-9234349W"; flanks "9231516-,9232270^"; structure "1^3-,2^4-"; splice_chain "9231863^9231941-,9231873^9231951-"; sources "Undefined,Undefined"; NMorMRNA "null"; degree "4"; dimension "2_2";
chrA01	Undefined	as_event	9238044	9238505	.	+	.	transcript_id "TCONS_00000734,TCONS_00000735"; gene_id "chrA01:9237128-9244631W"; flanks "9238044-,9238505]"; structure "0,1^2-"; splice_chain ",9238122^9238182-"; sources "Undefined,Undefined"; NMorMRNA "null"; degree "4"; dimension "2_2";
chrA01	Undefined	as_event	9298843	9299401	.	+	.	transcript_id "TCONS_00000742,TCONS_00000740/TCONS_00000741"; gene_id "chrA01:9297181-9302254W"; flanks "9298843-,9299401-"; structure "1^,2^"; splice_chain "9299002^,9299006^"; sources "Undefined,Undefined"; NMorMRNA "null"; degree "4"; dimension "2_2";
chrA01	Undefined	as_event	9300039	9300451	.	+	.	transcript_id "TCONS_00000740/TCONS_00000741,TCONS_00000742"; gene_id "chrA01:9297181-9302254W"; flanks "9300039-,9300451^"; structure "1^3-,2^4-"; splice_chain "9300227^9300365-,9300237^9300375-"; sources "Undefined,Undefined"; NMorMRNA "null"; degree "4"; dimension "2_2";
chrA01	Undefined	as_event	9301039	9301409	.	+	.	transcript_id "TCONS_00000741/TCONS_00000742,TCONS_00000740"; gene_id "chrA01:9297181-9302254W"; flanks "9301039-,9301409^"; structure "0,1^2-"; splice_chain ",9301264^9301350-"; sources "Undefined,Undefined"; NMorMRNA "null"; degree "4"; dimension "2_2";
chrA01	Undefined	as_event	9311433	9311722	.	+	.	transcript_id "TCONS_00000745,TCONS_00000744,TCONS_00000743"; gene_id "chrA01:9310091-9313173W"; flanks "9311433-,9311722^"; structure "0,1^3-,2^4-"; splice_chain ",9311558^9311642-,9311568^9311652-"; sources "Undefined,Undefined,Undefined"; NMorMRNA "null"; degree "9"; dimension "3_3";
chrA01	Undefined	as_event	9312978	9313173	.	+	.	transcript_id "TCONS_00000744/TCONS_00000745,TCONS_00000743"; gene_id "chrA01:9310091-9313173W"; flanks "9312978-,9313173]"; structure "0,1^2-"; splice_chain ",9313049^9313146-"; sources "Undefined,Undefined"; NMorMRNA "null"; degree "4"; dimension "2_2";
chrA01	Undefined	as_event	9466990	9467523	.	+	.	transcript_id "TCONS_00000756,TCONS_00000757,TCONS_00000755"; gene_id "chrA01:9466163-9467935W"; flanks "9466990-,9467523^"; structure "1^3-,2^4-5^7-,6^8-"; splice_chain "9467104^9467192-,9467105^9467193-9467255^9467358-,9467262^9467365-"; sources "Undefined,Undefined,Undefined"; NMorMRNA "null"; degree "9"; dimension "3_3";
chrA01	Undefined	as_event	9512218	9512568	.	+	.	transcript_id "TCONS_00000762/TCONS_00000763,TCONS_00000761"; gene_id "chrA01:9510554-9513640W"; flanks "9512218-,9512568-"; structure "1^,2^"; splice_chain "9512295^,9512297^"; sources "Undefined,Undefined"; NMorMRNA "null"; degree "4"; dimension "2_2";
chrA01	Undefined	as_event	9512780	9513640	.	+	.	transcript_id "TCONS_00000763,TCONS_00000762"; gene_id "chrA01:9510554-9513640W"; flanks "9512780-,9513640]"; structure "1^3-,2^4-"; splice_chain "9512890^9513584-,9512900^9513594-"; sources "Undefined,Undefined"; NMorMRNA "null"; degree "4"; dimension "2_2";
chrA01	Undefined	as_event	9520584	9521318	.	+	.	transcript_id "TCONS_00000764,TCONS_00000765"; gene_id "chrA01:9519828-9521318W"; flanks "9520584-,9521318]"; structure "1^3-,2^4-"; splice_chain "9520895^9521116-,9520905^9521126-"; sources "Undefined,Undefined"; NMorMRNA "null"; degree "4"; dimension "2_2";
chrA01	Undefined	as_event	9656694	9657034	.	+	.	transcript_id "TCONS_00000770,TCONS_00000769"; gene_id "chrA01:9655745-9659549W"; flanks "9656694-,9657034^"; structure "0,1^2-"; splice_chain ",9656781^9656872-"; sources "Undefined,Undefined"; NMorMRNA "null"; degree "4"; dimension "2_2";
chrA01	Undefined	as_event	9818947	9819432	.	+	.	transcript_id "TCONS_00000771,TCONS_00000772"; gene_id "chrA01:9818947-9822275W"; flanks "9818947[,9819432^"; structure "1^3-,2^4-"; splice_chain "9819188^9819271-,9819189^9819272-"; sources "Undefined,Undefined"; NMorMRNA "null"; degree "4"; dimension "2_2";
chrA01	Undefined	as_event	9862004	9862387	.	+	.	transcript_id "TCONS_00000775,TCONS_00000776"; gene_id "chrA01:9860707-9862824W"; flanks "9862004-,9862387^"; structure "1^3-,2^4-"; splice_chain "9862124^9862325-,9862134^9862335-"; sources "Undefined,Undefined"; NMorMRNA "null"; degree "4"; dimension "2_2";
chrA01	Undefined	as_event	9984776	9985107	.	+	.	transcript_id "TCONS_00000778,TCONS_00000780"; gene_id "chrA01:9984701-9986842W"; flanks "9984776^,9985107^"; structure "1-,2-"; splice_chain "9984855-,9984860-"; sources "Undefined,Undefined"; NMorMRNA "null"; degree "4"; dimension "2_2";
chrA01	Undefined	as_event	9984701	9985304	.	+	.	transcript_id "TCONS_00000778,TCONS_00000780,TCONS_00000779"; gene_id "chrA01:9984701-9986842W"; flanks "9984701[,9985304^"; structure "1^3-6^8-,1^5-6^8-,2^4-7^9-"; splice_chain "9984776^9984855-9985107^9985195-,9984776^9984860-9985107^9985195-,9984778^9984857-9985117^9985205-"; sources "Undefined,Undefined,Undefined"; NMorMRNA "null"; degree "9"; dimension "3_3";
chrA01	Undefined	as_event	10354546	10354693	.	+	.	transcript_id "TCONS_00000792,TCONS_00000789/TCONS_00000790/TCONS_00000791"; gene_id "chrA01:10353031-10357191W"; flanks "10354546^,10354693^"; structure "1-,2-"; splice_chain "10354635-,10354636-"; sources "Undefined,Undefined"; NMorMRNA "null"; degree "4"; dimension "2_2";
chrA01	Undefined	as_event	10354783	10355262	.	+	.	transcript_id "TCONS_00000790/TCONS_00000791,TCONS_00000792"; gene_id "chrA01:10353031-10357191W"; flanks "10354783-,10355262^"; structure "1^3-,2^4-"; splice_chain "10355046^10355125-,10355056^10355135-"; sources "Undefined,Undefined"; NMorMRNA "null"; degree "4"; dimension "2_2";
chrA01	Undefined	as_event	10354783	10355358	.	+	.	transcript_id "TCONS_00000790/TCONS_00000791,TCONS_00000792,TCONS_00000789"; gene_id "chrA01:10353031-10357191W"; flanks "10354783-,10355358-"; structure "1^3-5^,2^4-5^,6^"; splice_chain "10355046^10355125-10355262^,10355056^10355135-10355262^,10355265^"; sources "Undefined,Undefined,Undefined"; NMorMRNA "null"; degree "9"; dimension "3_3";
chrA01	Undefined	as_event	10355358	10355617	.	+	.	transcript_id "TCONS_00000789/TCONS_00000790/TCONS_00000791,TCONS_00000792"; gene_id "chrA01:10353031-10357191W"; flanks "10355358-,10355617^"; structure "1^3-,2^4-"; splice_chain "10355409^10355538-,10355410^10355539-"; sources "Undefined,Undefined"; NMorMRNA "null"; degree "4"; dimension "2_2";
chrA01	Undefined	as_event	10388756	10389140	.	+	.	transcript_id "TCONS_00000793,TCONS_00000794"; gene_id "chrA01:10388499-10391482W"; flanks "10388756-,10389140^"; structure "1^3-,2^4-"; splice_chain "10388896^10389018-,10388906^10389028-"; sources "Undefined,Undefined"; NMorMRNA "null"; degree "4"; dimension "2_2";
chrA01	Undefined	as_event	10468385	10468781	.	+	.	transcript_id "TCONS_00000797,TCONS_00000798"; gene_id "chrA01:10467901-10470322W"; flanks "10468385-,10468781^"; structure "0,1^2-"; splice_chain ",10468514^10468587-"; sources "Undefined,Undefined"; NMorMRNA "null"; degree "4"; dimension "2_2";
chrA01	Undefined	as_event	10468872	10470322	.	+	.	transcript_id "TCONS_00000797,TCONS_00000798"; gene_id "chrA01:10467901-10470322W"; flanks "10468872-,10470322]"; structure "1^2-4^6-7^10-11^13-,3^5-8^9-12^14-"; splice_chain "10469005^10469127-10469227^10469322-10469387^10469770-10469928^10470043-,10469217^10469312-10469604^10469743-10469985^10470082-"; sources "Undefined,Undefined"; NMorMRNA "null"; degree "4"; dimension "2_2";
chrA01	Undefined	as_event	10504780	10505660	.	+	.	transcript_id "TCONS_00000800,TCONS_00000801"; gene_id "chrA01:10504182-10507615W"; flanks "10504780^,10505660^"; structure "1-,2-"; splice_chain "10505216-,10505219-"; sources "Undefined,Undefined"; NMorMRNA "null"; degree "4"; dimension "2_2";
chrA01	Undefined	as_event	10877474	10877618	.	+	.	transcript_id "TCONS_00000808,TCONS_00000807"; gene_id "chrA01:10875445-10877832W"; flanks "10877474-,10877618-"; structure "1^,2^"; splice_chain "10877537^,10877539^"; sources "Undefined,Undefined"; NMorMRNA "null"; degree "4"; dimension "2_2";
chrA01	Undefined	as_event	11852871	11853245	.	+	.	transcript_id "TCONS_00000824,TCONS_00000823"; gene_id "chrA01:11852871-11854362W"; flanks "11852871[,11853245-"; structure "1^,2^"; splice_chain "11853147^,11853149^"; sources "Undefined,Undefined"; NMorMRNA "null"; degree "4"; dimension "2_2";
chrA01	Undefined	as_event	12384870	12385245	.	+	.	transcript_id "TCONS_00000829,TCONS_00000828"; gene_id "chrA01:12384582-12386911W"; flanks "12384870-,12385245^"; structure "0,1^2-"; splice_chain ",12385054^12385125-"; sources "Undefined,Undefined"; NMorMRNA "null"; degree "4"; dimension "2_2";
chrA01	Undefined	as_event	12474331	12474771	.	+	.	transcript_id "TCONS_00000834,TCONS_00000835"; gene_id "chrA01:12474331-12475737W"; flanks "12474331[,12474771^"; structure "1^3-,2^4-"; splice_chain "12474649^12474747-,12474659^12474757-"; sources "Undefined,Undefined"; NMorMRNA "null"; degree "4"; dimension "2_2";
chrA01	Undefined	as_event	12474864	12475231	.	+	.	transcript_id "TCONS_00000834,TCONS_00000835"; gene_id "chrA01:12474331-12475737W"; flanks "12474864-,12475231^"; structure "0,1^2-"; splice_chain ",12474986^12475065-"; sources "Undefined,Undefined"; NMorMRNA "null"; degree "4"; dimension "2_2";
chrA01	Undefined	as_event	12801449	12801996	.	+	.	transcript_id "TCONS_00000843,TCONS_00000842"; gene_id "chrA01:12799410-12801996W"; flanks "12801449-,12801996]"; structure "1^3-,2^4-"; splice_chain "12801561^12801658-,12801571^12801668-"; sources "Undefined,Undefined"; NMorMRNA "null"; degree "4"; dimension "2_2";
chrA01	Undefined	as_event	12944116	12944364	.	+	.	transcript_id "TCONS_00000845/TCONS_00000846/TCONS_00000848,TCONS_00000847"; gene_id "chrA01:12943148-12945424W"; flanks "12944116-,12944364-"; structure "1^,2^"; splice_chain "12944273^,12944276^"; sources "Undefined,Undefined"; NMorMRNA "null"; degree "4"; dimension "2_2";
chrA01	Undefined	as_event	12944364	12944619	.	+	.	transcript_id "TCONS_00000845/TCONS_00000846/TCONS_00000847,TCONS_00000848"; gene_id "chrA01:12943148-12945424W"; flanks "12944364-,12944619^"; structure "1^3-,2^4-"; splice_chain "12944454^12944554-,12944464^12944564-"; sources "Undefined,Undefined"; NMorMRNA "null"; degree "4"; dimension "2_2";
chrA01	Undefined	as_event	12944873	12945097	.	+	.	transcript_id "TCONS_00000845/TCONS_00000847,TCONS_00000846/TCONS_00000848"; gene_id "chrA01:12943148-12945424W"; flanks "12944873-,12945097^"; structure "0,1^2-"; splice_chain ",12944936^12945029-"; sources "Undefined,Undefined"; NMorMRNA "null"; degree "4"; dimension "2_2";
chrA01	Undefined	as_event	13100867	13101179	.	+	.	transcript_id "TCONS_00000851,TCONS_00000852"; gene_id "chrA01:13099809-13101179W"; flanks "13100867-,13101179]"; structure "0,1^2-"; splice_chain ",13100969^13101058-"; sources "Undefined,Undefined"; NMorMRNA "null"; degree "4"; dimension "2_2";
chrA01	Undefined	as_event	13409163	13410991	.	+	.	transcript_id "TCONS_00000859,TCONS_00000860"; gene_id "chrA01:13407964-13410991W"; flanks "13409163-,13410991]"; structure "0,1^2-3^4-5^6-"; splice_chain ",13409270^13409342-13409643^13409727-13409993^13410058-"; sources "Undefined,Undefined"; NMorMRNA "null"; degree "4"; dimension "2_2";
chrA01	Undefined	as_event	13682126	13683262	.	+	.	transcript_id "TCONS_00000862,TCONS_00000861"; gene_id "chrA01:13682126-13683262W"; flanks "13682126[,13683262]"; structure "0,1^2-"; splice_chain ",13682305^13682414-"; sources "Undefined,Undefined"; NMorMRNA "null"; degree "4"; dimension "2_2";
chrA01	Undefined	as_event	13686299	13686714	.	+	.	transcript_id "TCONS_00000864,TCONS_00000863"; gene_id "chrA01:13685344-13687075W"; flanks "13686299-,13686714^"; structure "1^3-,2^4-"; splice_chain "13686511^13686638-,13686521^13686648-"; sources "Undefined,Undefined"; NMorMRNA "null"; degree "4"; dimension "2_2";
chrA01	Undefined	as_event	14158061	14158603	.	+	.	transcript_id "TCONS_00000870/TCONS_00000873,TCONS_00000871,TCONS_00000872"; gene_id "chrA01:14158061-14162369W"; flanks "14158061[,14158603^"; structure "1^4-,2^5-,3^6-"; splice_chain "14158269^14158414-,14158272^14158417-,14158279^14158424-"; sources "Undefined,Undefined,Undefined"; NMorMRNA "null"; degree "9"; dimension "3_3";
chrA01	Undefined	as_event	14160048	14160685	.	+	.	transcript_id "TCONS_00000870/TCONS_00000872/TCONS_00000873,TCONS_00000871"; gene_id "chrA01:14158061-14162369W"; flanks "14160048-,14160685^"; structure "1^3-,2^4-"; splice_chain "14160118^14160542-,14160121^14160545-"; sources "Undefined,Undefined"; NMorMRNA "null"; degree "4"; dimension "2_2";
chrA01	Undefined	as_event	14161526	14162061	.	+	.	transcript_id "TCONS_00000872/TCONS_00000873,TCONS_00000871"; gene_id "chrA01:14158061-14162369W"; flanks "14161526-,14162061^"; structure "1^3-,2^4-"; splice_chain "14161648^14161835-,14161658^14161845-"; sources "Undefined,Undefined"; NMorMRNA "null"; degree "4"; dimension "2_2";
chrA01	Undefined	as_event	14325012	14325454	.	+	.	transcript_id "TCONS_00000877,TCONS_00000876"; gene_id "chrA01:14321245-14329951W"; flanks "14325012-,14325454^"; structure "1^3-,2^4-"; splice_chain "14325130^14325307-,14325138^14325315-"; sources "Undefined,Undefined"; NMorMRNA "null"; degree "4"; dimension "2_2";
chrA01	Undefined	as_event	14363567	14363953	.	+	.	transcript_id "TCONS_00000879,TCONS_00000880"; gene_id "chrA01:14358993-14364992W"; flanks "14363567-,14363953^"; structure "1^3-,2^4-"; splice_chain "14363705^14363801-,14363715^14363811-"; sources "Undefined,Undefined"; NMorMRNA "null"; degree "4"; dimension "2_2";
chrA01	Undefined	as_event	14376159	14376360	.	+	.	transcript_id "TCONS_00000881,TCONS_00000882"; gene_id "chrA01:14374090-14376851W"; flanks "14376159-,14376360^"; structure "1^3-,2^4-"; splice_chain "14376230^14376307-,14376240^14376317-"; sources "Undefined,Undefined"; NMorMRNA "null"; degree "4"; dimension "2_2";
chrA01	Undefined	as_event	14653718	14655619	.	+	.	transcript_id "TCONS_00000888,TCONS_00000887"; gene_id "chrA01:14653357-14655619W"; flanks "14653718-,14655619]"; structure "1^3-,2^4-"; splice_chain "14654677^14654755-,14654687^14654765-"; sources "Undefined,Undefined"; NMorMRNA "null"; degree "4"; dimension "2_2";
chrA01	Undefined	as_event	15498099	15498812	.	+	.	transcript_id "TCONS_00000896/TCONS_00000898,TCONS_00000897"; gene_id "chrA01:15497381-15500741W"; flanks "15498099-,15498812^"; structure "0,1^2-"; splice_chain ",15498172^15498733-"; sources "Undefined,Undefined"; NMorMRNA "null"; degree "4"; dimension "2_2";
chrA01	Undefined	as_event	15498812	15498943	.	+	.	transcript_id "TCONS_00000896,TCONS_00000897/TCONS_00000898/TCONS_00000899"; gene_id "chrA01:15497381-15500741W"; flanks "15498812^,15498943^"; structure "1-,2-"; splice_chain "15498895-,15498896-"; sources "Undefined,Undefined"; NMorMRNA "null"; degree "4"; dimension "2_2";
chrA01	Undefined	as_event	15499324	15499965	.	+	.	transcript_id "TCONS_00000896/TCONS_00000897/TCONS_00000898,TCONS_00000899"; gene_id "chrA01:15497381-15500741W"; flanks "15499324-,15499965^"; structure "1^3-,2^4-"; splice_chain "15499436^15499519-,15499446^15499529-"; sources "Undefined,Undefined"; NMorMRNA "null"; degree "4"; dimension "2_2";
chrA01	Undefined	as_event	15500064	15500344	.	+	.	transcript_id "TCONS_00000897/TCONS_00000898,TCONS_00000899"; gene_id "chrA01:15497381-15500741W"; flanks "15500064-,15500344^"; structure "1^3-,2^4-"; splice_chain "15500199^15500277-,15500209^15500287-"; sources "Undefined,Undefined"; NMorMRNA "null"; degree "4"; dimension "2_2";
chrA01	Undefined	as_event	15607483	15607958	.	+	.	transcript_id "TCONS_00000907,TCONS_00000906"; gene_id "chrA01:15505123-15774193W"; flanks "15607483-,15607958]"; structure "1^3-,2^4-"; splice_chain "15607641^15607724-,15607651^15607734-"; sources "Undefined,Undefined"; NMorMRNA "null"; degree "4"; dimension "2_2";
chrA01	Undefined	as_event	15676583	15677067	.	+	.	transcript_id "TCONS_00000908,TCONS_00000909"; gene_id "chrA01:15505123-15774193W"; flanks "15676583[,15677067^"; structure "0,1^2-"; splice_chain ",15676653^15676964-"; sources "Undefined,Undefined"; NMorMRNA "null"; degree "4"; dimension "2_2";
chrA01	Undefined	as_event	15783611	15784557	.	+	.	transcript_id "TCONS_00000912,TCONS_00000911"; gene_id "chrA01:15782155-15786231W"; flanks "15783611-,15784557^"; structure "1^3-5^7-,2^4-6^8-"; splice_chain "15783736^15783887-15784030^15784470-,15783771^15783922-15784040^15784480-"; sources "Undefined,Undefined"; NMorMRNA "null"; degree "4"; dimension "2_2";
chrA01	Undefined	as_event	16481999	16482724	.	+	.	transcript_id "TCONS_00000921,TCONS_00000920"; gene_id "chrA01:16481336-16483416W"; flanks "16481999-,16482724^"; structure "1^3-5^7-,2^4-6^8-"; splice_chain "16482066^16482335-16482412^16482503-,16482086^16482355-16482414^16482505-"; sources "Undefined,Undefined"; NMorMRNA "null"; degree "4"; dimension "2_2";
chrA01	Undefined	as_event	16482724	16483416	.	+	.	transcript_id "TCONS_00000921,TCONS_00000920"; gene_id "chrA01:16481336-16483416W"; flanks "16482724^,16483416]"; structure "1-,2-"; splice_chain "16482827-,16482850-"; sources "Undefined,Undefined"; NMorMRNA "null"; degree "4"; dimension "2_2";
chrA01	Undefined	as_event	16695642	16696819	.	+	.	transcript_id "TCONS_00000925,TCONS_00000924"; gene_id "chrA01:16695077-16696819W"; flanks "16695642-,16696819]"; structure "1^3-5^7-,2^4-6^8-"; splice_chain "16696273^16696348-16696538^16696615-,16696283^16696358-16696548^16696625-"; sources "Undefined,Undefined"; NMorMRNA "null"; degree "4"; dimension "2_2";
chrA01	Undefined	as_event	17200539	17200939	.	+	.	transcript_id "TCONS_00000940,TCONS_00000941"; gene_id "chrA01:17197777-17201468W"; flanks "17200539-,17200939^"; structure "1^3-6^8-,2^4-5^7-"; splice_chain "17200607^17200688-17200776^17200888-,17200642^17200723-17200759^17200871-"; sources "Undefined,Undefined"; NMorMRNA "null"; degree "4"; dimension "2_2";
chrA01	Undefined	as_event	17201029	17201177	.	+	.	transcript_id "TCONS_00000940,TCONS_00000941"; gene_id "chrA01:17197777-17201468W"; flanks "17201029-,17201177-"; structure "1^,2^"; splice_chain "17201073^,17201074^"; sources "Undefined,Undefined"; NMorMRNA "null"; degree "4"; dimension "2_2";
chrA01	Undefined	as_event	17549744	17551108	.	+	.	transcript_id "TCONS_00000947,TCONS_00000946"; gene_id "chrA01:17549744-17551108W"; flanks "17549744[,17551108]"; structure "0,1^2-"; splice_chain ",17549951^17550321-"; sources "Undefined,Undefined"; NMorMRNA "null"; degree "4"; dimension "2_2";
chrA01	Undefined	as_event	17685391	17685922	.	+	.	transcript_id "TCONS_00000949,TCONS_00000948"; gene_id "chrA01:17682015-17687354W"; flanks "17685391-,17685922^"; structure "0,1^2-"; splice_chain ",17685555^17685628-"; sources "Undefined,Undefined"; NMorMRNA "null"; degree "4"; dimension "2_2";
chrA01	Undefined	as_event	17795508	17796078	.	+	.	transcript_id "TCONS_00000957,TCONS_00000958"; gene_id "chrA01:17795383-17797204W"; flanks "17795508^,17796078^"; structure "1-,2-"; splice_chain "17795764-,17795767-"; sources "Undefined,Undefined"; NMorMRNA "null"; degree "4"; dimension "2_2";
chrA01	Undefined	as_event	17802632	17803108	.	+	.	transcript_id "TCONS_00000959,TCONS_00000960"; gene_id "chrA01:17801376-17804524W"; flanks "17802632-,17803108^"; structure "0,1^2-"; splice_chain ",17802943^17803021-"; sources "Undefined,Undefined"; NMorMRNA "null"; degree "4"; dimension "2_2";
chrA01	Undefined	as_event	17832713	17832965	.	+	.	transcript_id "TCONS_00000962,TCONS_00000961"; gene_id "chrA01:17831826-17834361W"; flanks "17832713-,17832965^"; structure "1^3-,2^4-"; splice_chain "17832793^17832873-,17832828^17832908-"; sources "Undefined,Undefined"; NMorMRNA "null"; degree "4"; dimension "2_2";
chrA01	Undefined	as_event	17866731	17866965	.	+	.	transcript_id "TCONS_00000964,TCONS_00000963"; gene_id "chrA01:17865859-17868319W"; flanks "17866731-,17866965^"; structure "0,1^2-"; splice_chain ",17866832^17866909-"; sources "Undefined,Undefined"; NMorMRNA "null"; degree "4"; dimension "2_2";
chrA01	Undefined	as_event	17896266	17896409	.	+	.	transcript_id "TCONS_00000966/TCONS_00000968/TCONS_00000969,TCONS_00000967"; gene_id "chrA01:17895991-17900553W"; flanks "17896266-,17896409-"; structure "1^,2^"; splice_chain "17896330^,17896334^"; sources "Undefined,Undefined"; NMorMRNA "null"; degree "4"; dimension "2_2";
chrA01	Undefined	as_event	17897046	17897352	.	+	.	transcript_id "TCONS_00000968/TCONS_00000969,TCONS_00000967"; gene_id "chrA01:17895991-17900553W"; flanks "17897046-,17897352-"; structure "1^,2^"; splice_chain "17897141^,17897142^"; sources "Undefined,Undefined"; NMorMRNA "null"; degree "4"; dimension "2_2";
chrA01	Undefined	as_event	17897352	17897719	.	+	.	transcript_id "TCONS_00000969,TCONS_00000967"; gene_id "chrA01:17895991-17900553W"; flanks "17897352-,17897719^"; structure "1^3-,2^4-"; splice_chain "17897417^17897502-,17897418^17897503-"; sources "Undefined,Undefined"; NMorMRNA "null"; degree "4"; dimension "2_2";
chrA01	Undefined	as_event	17897352	17898000	.	+	.	transcript_id "TCONS_00000969,TCONS_00000967,TCONS_00000968"; gene_id "chrA01:17895991-17900553W"; flanks "17897352-,17898000^"; structure "1^4-7^9-,2^5-7^9-,3^6-8^10-"; splice_chain "17897417^17897502-17897719^17897904-,17897418^17897503-17897719^17897904-,17897460^17897545-17897729^17897914-"; sources "Undefined,Undefined,Undefined"; NMorMRNA "null"; degree "9"; dimension "3_3";
chrA01	Undefined	as_event	17898728	17898934	.	+	.	transcript_id "TCONS_00000967/TCONS_00000969,TCONS_00000968"; gene_id "chrA01:17895991-17900553W"; flanks "17898728-,17898934-"; structure "1^,2^"; splice_chain "17898856^,17898857^"; sources "Undefined,Undefined"; NMorMRNA "null"; degree "4"; dimension "2_2";
chrA01	Undefined	as_event	17898934	17899222	.	+	.	transcript_id "TCONS_00000967/TCONS_00000969,TCONS_00000968"; gene_id "chrA01:17895991-17900553W"; flanks "17898934-,17899222^"; structure "1^3-,2^4-"; splice_chain "17899037^17899132-,17899047^17899142-"; sources "Undefined,Undefined"; NMorMRNA "null"; degree "4"; dimension "2_2";
chrA01	Undefined	as_event	18015597	18015931	.	+	.	transcript_id "TCONS_00000971,TCONS_00000970"; gene_id "chrA01:18013452-18016534W"; flanks "18015597-,18015931^"; structure "1^3-,2^4-"; splice_chain "18015703^18015845-,18015713^18015855-"; sources "Undefined,Undefined"; NMorMRNA "null"; degree "4"; dimension "2_2";
chrA01	Undefined	as_event	18063939	18064277	.	+	.	transcript_id "TCONS_00000976,TCONS_00000974/TCONS_00000975"; gene_id "chrA01:18062268-18067198W"; flanks "18063939^,18064277^"; structure "1-,2-"; splice_chain "18064185-,18064187-"; sources "Undefined,Undefined"; NMorMRNA "null"; degree "4"; dimension "2_2";
chrA01	Undefined	as_event	18064504	18065525	.	+	.	transcript_id "TCONS_00000976,TCONS_00000974/TCONS_00000975"; gene_id "chrA01:18062268-18067198W"; flanks "18064504^,18065525^"; structure "1-,2-"; splice_chain "18065372-,18065374-"; sources "Undefined,Undefined"; NMorMRNA "null"; degree "4"; dimension "2_2";
chrA01	Undefined	as_event	18065633	18065887	.	+	.	transcript_id "TCONS_00000974/TCONS_00000976,TCONS_00000975"; gene_id "chrA01:18062268-18067198W"; flanks "18065633-,18065887-"; structure "1^,2^"; splice_chain "18065703^,18065705^"; sources "Undefined,Undefined"; NMorMRNA "null"; degree "4"; dimension "2_2";
chrA01	Undefined	as_event	18065887	18066201	.	+	.	transcript_id "TCONS_00000975/TCONS_00000976,TCONS_00000974"; gene_id "chrA01:18062268-18067198W"; flanks "18065887-,18066201^"; structure "1^3-,2^4-"; splice_chain "18066081^18066163-,18066091^18066173-"; sources "Undefined,Undefined"; NMorMRNA "null"; degree "4"; dimension "2_2";
chrA01	Undefined	as_event	18161465	18161882	.	+	.	transcript_id "TCONS_00000981,TCONS_00000982"; gene_id "chrA01:18158526-18168080W"; flanks "18161465-,18161882^"; structure "0,1^2-"; splice_chain ",18161591^18161658-"; sources "Undefined,Undefined"; NMorMRNA "null"; degree "4"; dimension "2_2";
chrA01	Undefined	as_event	18161658	18161963	.	+	.	transcript_id "TCONS_00000984,TCONS_00000982"; gene_id "chrA01:18158526-18168080W"; flanks "18161658-,18161963-"; structure "1^,2^"; splice_chain "18161870^,18161882^"; sources "Undefined,Undefined"; NMorMRNA "null"; degree "4"; dimension "2_2";
chrA01	Undefined	as_event	18161465	18161963	.	+	.	transcript_id "TCONS_00000982,TCONS_00000983,TCONS_00000981"; gene_id "chrA01:18158526-18168080W"; flanks "18161465-,18161963-"; structure "1^3-6^,2^4-5^,6^"; splice_chain "18161591^18161658-18161882^,18161595^18161662-18161870^,18161882^"; sources "Undefined,Undefined,Undefined"; NMorMRNA "null"; degree "9"; dimension "3_3";
chrA01	Undefined	as_event	18162093	18162358	.	+	.	transcript_id "TCONS_00000981/TCONS_00000983/TCONS_00000984,TCONS_00000982"; gene_id "chrA01:18158526-18168080W"; flanks "18162093-,18162358-"; structure "1^,2^"; splice_chain "18162197^,18162215^"; sources "Undefined,Undefined"; NMorMRNA "null"; degree "4"; dimension "2_2";
chrA01	Undefined	as_event	18162788	18163291	.	+	.	transcript_id "TCONS_00000981,TCONS_00000983/TCONS_00000984"; gene_id "chrA01:18158526-18168080W"; flanks "18162788^,18163291^"; structure "1-,2-"; splice_chain "18163177-,18163180-"; sources "Undefined,Undefined"; NMorMRNA "null"; degree "4"; dimension "2_2";
chrA01	Undefined	as_event	18163180	18163386	.	+	.	transcript_id "TCONS_00000983/TCONS_00000984,TCONS_00000982"; gene_id "chrA01:18158526-18168080W"; flanks "18163180-,18163386-"; structure "1^,2^"; splice_chain "18163291^,18163293^"; sources "Undefined,Undefined"; NMorMRNA "null"; degree "4"; dimension "2_2";
chrA01	Undefined	as_event	18162788	18163386	.	+	.	transcript_id "TCONS_00000981,TCONS_00000983/TCONS_00000984,TCONS_00000982"; gene_id "chrA01:18158526-18168080W"; flanks "18162788^,18163386-"; structure "1-3^,2-3^,2-4^"; splice_chain "18163177-18163291^,18163180-18163291^,18163180-18163293^"; sources "Undefined,Undefined,Undefined"; NMorMRNA "null"; degree "9"; dimension "3_3";
chrA01	Undefined	as_event	18163609	18164069	.	+	.	transcript_id "TCONS_00000982/TCONS_00000984,TCONS_00000983"; gene_id "chrA01:18158526-18168080W"; flanks "18163609-,18164069^"; structure "1^3-,2^4-"; splice_chain "18163717^18163814-,18163728^18163825-"; sources "Undefined,Undefined"; NMorMRNA "null"; degree "4"; dimension "2_2";
chrA01	Undefined	as_event	18193151	18193757	.	+	.	transcript_id "TCONS_00000985,TCONS_00000986"; gene_id "chrA01:18191295-18194855W"; flanks "18193151-,18193757-"; structure "1^,2^"; splice_chain "18193672^,18193673^"; sources "Undefined,Undefined"; NMorMRNA "null"; degree "4"; dimension "2_2";
chrA01	Undefined	as_event	18194133	18194855	.	+	.	transcript_id "TCONS_00000986,TCONS_00000985"; gene_id "chrA01:18191295-18194855W"; flanks "18194133-,18194855]"; structure "1^3-,2^4-"; splice_chain "18194222^18194326-,18194235^18194339-"; sources "Undefined,Undefined"; NMorMRNA "null"; degree "4"; dimension "2_2";
chrA01	Undefined	as_event	18304574	18305112	.	+	.	transcript_id "TCONS_00000990,TCONS_00000992,TCONS_00000991"; gene_id "chrA01:18303186-18309374W"; flanks "18304574-,18305112^"; structure "1^4-,2^5-,3^6-"; splice_chain "18304644^18305029-,18304647^18305032-,18304649^18305034-"; sources "Undefined,Undefined,Undefined"; NMorMRNA "null"; degree "9"; dimension "3_3";
chrA01	Undefined	as_event	18305029	18305221	.	+	.	transcript_id "TCONS_00000990,TCONS_00000989"; gene_id "chrA01:18303186-18309374W"; flanks "18305029-,18305221-"; structure "1^,2^"; splice_chain "18305112^,18305113^"; sources "Undefined,Undefined"; NMorMRNA "null"; degree "4"; dimension "2_2";
chrA01	Undefined	as_event	18304574	18305221	.	+	.	transcript_id "TCONS_00000990,TCONS_00000989,TCONS_00000992,TCONS_00000991"; gene_id "chrA01:18303186-18309374W"; flanks "18304574-,18305221-"; structure "1^4-7^,1^4-8^,2^5-7^,3^6-7^"; splice_chain "18304644^18305029-18305112^,18304644^18305029-18305113^,18304647^18305032-18305112^,18304649^18305034-18305112^"; sources "Undefined,Undefined,Undefined,Undefined"; NMorMRNA "null"; degree "16"; dimen…
chrA01	Undefined	as_event	18306017	18306259	.	+	.	transcript_id "TCONS_00000992,TCONS_00000989"; gene_id "chrA01:18303186-18309374W"; flanks "18306017-,18306259]"; structure "1^3-,2^4-"; splice_chain "18306181^18306246-,18306182^18306247-"; sources "Undefined,Undefined"; NMorMRNA "null"; degree "4"; dimension "2_2";
chrA01	Undefined	as_event	18366389	18375429	.	+	.	transcript_id "TCONS_00000995,TCONS_00000994"; gene_id "chrA01:18365620-18377811W"; flanks "18366389^,18375429-"; structure "1-2^,3-4^"; splice_chain "18366542-18366597^,18375261-18375316^"; sources "Undefined,Undefined"; NMorMRNA "null"; degree "4"; dimension "2_2";
chrA01	Undefined	as_event	18375900	18376412	.	+	.	transcript_id "TCONS_00000994/TCONS_00000995,TCONS_00000996"; gene_id "chrA01:18365620-18377811W"; flanks "18375900-,18376412^"; structure "1^3-,2^4-"; splice_chain "18376064^18376180-,18376065^18376181-"; sources "Undefined,Undefined"; NMorMRNA "null"; degree "4"; dimension "2_2";
chrA01	Undefined	as_event	18762099	18762590	.	+	.	transcript_id "TCONS_00001003,TCONS_00001004"; gene_id "chrA01:18761958-18764310W"; flanks "18762099^,18762590^"; structure "1-,2-"; splice_chain "18762504-,18762505-"; sources "Undefined,Undefined"; NMorMRNA "null"; degree "4"; dimension "2_2";
chrA01	Undefined	as_event	18763806	18764310	.	+	.	transcript_id "TCONS_00001004,TCONS_00001003"; gene_id "chrA01:18761958-18764310W"; flanks "18763806^,18764310]"; structure "1-,2-"; splice_chain "18763888-,18763891-"; sources "Undefined,Undefined"; NMorMRNA "null"; degree "4"; dimension "2_2";
chrA01	Undefined	as_event	18890451	18891769	.	+	.	transcript_id "TCONS_00001005,TCONS_00001006"; gene_id "chrA01:18890451-18891769W"; flanks "18890451[,18891769]"; structure "1^3-,2^4-"; splice_chain "18891372^18891530-,18891382^18891540-"; sources "Undefined,Undefined"; NMorMRNA "null"; degree "4"; dimension "2_2";
chrA01	Undefined	as_event	19061845	19062366	.	+	.	transcript_id "TCONS_00001010/TCONS_00001012,TCONS_00001011"; gene_id "chrA01:19060685-19066013W"; flanks "19061845-,19062366^"; structure "1^3-,2^4-"; splice_chain "19061963^19062071-,19061965^19062073-"; sources "Undefined,Undefined"; NMorMRNA "null"; degree "4"; dimension "2_2";
chrA01	Undefined	as_event	19062591	19062901	.	+	.	transcript_id "TCONS_00001011,TCONS_00001010"; gene_id "chrA01:19060685-19066013W"; flanks "19062591^,19062901^"; structure "1-,2-"; splice_chain "19062761-,19062773-"; sources "Undefined,Undefined"; NMorMRNA "null"; degree "4"; dimension "2_2";
chrA01	Undefined	as_event	19062495	19062901	.	+	.	transcript_id "TCONS_00001011,TCONS_00001010,TCONS_00001012"; gene_id "chrA01:19060685-19066013W"; flanks "19062495-,19062901^"; structure "1^3-,1^5-,2^4-"; splice_chain "19062591^19062761-,19062591^19062773-,19062601^19062771-"; sources "Undefined,Undefined,Undefined"; NMorMRNA "null"; degree "9"; dimension "3_3";
chrA01	Undefined	as_event	19064221	19064461	.	+	.	transcript_id "TCONS_00001010/TCONS_00001012,TCONS_00001011"; gene_id "chrA01:19060685-19066013W"; flanks "19064221-,19064461^"; structure "1^3-,2^4-"; splice_chain "19064288^19064395-,19064311^19064414-"; sources "Undefined,Undefined"; NMorMRNA "null"; degree "4"; dimension "2_2";
chrA01	Undefined	as_event	19065053	19065301	.	+	.	transcript_id "TCONS_00001010/TCONS_00001012,TCONS_00001011"; gene_id "chrA01:19060685-19066013W"; flanks "19065053-,19065301^"; structure "1^3-,2^4-"; splice_chain "19065133^19065228-,19065143^19065238-"; sources "Undefined,Undefined"; NMorMRNA "null"; degree "4"; dimension "2_2";
chrA01	Undefined	as_event	19065557	19066013	.	+	.	transcript_id "TCONS_00001010/TCONS_00001012,TCONS_00001011"; gene_id "chrA01:19060685-19066013W"; flanks "19065557-,19066013]"; structure "1^3-,2^4-"; splice_chain "19065646^19065765-,19065656^19065775-"; sources "Undefined,Undefined"; NMorMRNA "null"; degree "4"; dimension "2_2";
chrA01	Undefined	as_event	19200872	19201117	.	+	.	transcript_id "TCONS_00001016,TCONS_00001017"; gene_id "chrA01:19200044-19201117W"; flanks "19200872-,19201117]"; structure "0,1^2-"; splice_chain ",19200990^19201085-"; sources "Undefined,Undefined"; NMorMRNA "null"; degree "4"; dimension "2_2";
chrA01	Undefined	as_event	19348375	19348666	.	+	.	transcript_id "TCONS_00001028,TCONS_00001027"; gene_id "chrA01:19348375-19370073W"; flanks "19348375[,19348666^"; structure "1^3-,2^4-"; splice_chain "19348522^19348614-,19348532^19348624-"; sources "Undefined,Undefined"; NMorMRNA "null"; degree "4"; dimension "2_2";
chrA01	Undefined	as_event	19350262	19350657	.	+	.	transcript_id "TCONS_00001027,TCONS_00001028"; gene_id "chrA01:19348375-19370073W"; flanks "19350262-,19350657^"; structure "1^3-,2^4-"; splice_chain "19350441^19350556-,19350451^19350566-"; sources "Undefined,Undefined"; NMorMRNA "null"; degree "4"; dimension "2_2";
chrA01	Undefined	as_event	19511516	19511799	.	+	.	transcript_id "TCONS_00001032,TCONS_00001033"; gene_id "chrA01:19510759-19511871W"; flanks "19511516-,19511799^"; structure "0,1^2-"; splice_chain ",19511620^19511686-"; sources "Undefined,Undefined"; NMorMRNA "null"; degree "4"; dimension "2_2";
chrA01	Undefined	as_event	19773414	19773774	.	+	.	transcript_id "TCONS_00001038,TCONS_00001037"; gene_id "chrA01:19770206-19776844W"; flanks "19773414-,19773774^"; structure "1^3-,2^4-"; splice_chain "19773554^19773700-,19773564^19773710-"; sources "Undefined,Undefined"; NMorMRNA "null"; degree "4"; dimension "2_2";
chrA01	Undefined	as_event	19776135	19776844	.	+	.	transcript_id "TCONS_00001038,TCONS_00001037"; gene_id "chrA01:19770206-19776844W"; flanks "19776135-,19776844]"; structure "0,1^2-"; splice_chain ",19776349^19776587-"; sources "Undefined,Undefined"; NMorMRNA "null"; degree "4"; dimension "2_2";
chrA01	Undefined	as_event	19825692	19826282	.	+	.	transcript_id "TCONS_00001042,TCONS_00001043"; gene_id "chrA01:19821235-19827544W"; flanks "19825692-,19826282^"; structure "0,1^2-3^4-"; splice_chain ",19825802^19825895-19826074^19826154-"; sources "Undefined,Undefined"; NMorMRNA "null"; degree "4"; dimension "2_2";
chrA01	Undefined	as_event	20020430	20021085	.	+	.	transcript_id "TCONS_00001048,TCONS_00001049"; gene_id "chrA01:20018510-20021085W"; flanks "20020430-,20021085]"; structure "0,1^2-"; splice_chain ",20020741^20020826-"; sources "Undefined,Undefined"; NMorMRNA "null"; degree "4"; dimension "2_2";
chrA01	Undefined	as_event	20185280	20187416	.	+	.	transcript_id "TCONS_00001054,TCONS_00001053"; gene_id "chrA01:20184908-20187416W"; flanks "20185280-,20187416]"; structure "1^3-,2^4-"; splice_chain "20187278^20187381-,20187286^20187389-"; sources "Undefined,Undefined"; NMorMRNA "null"; degree "4"; dimension "2_2";
chrA01	Undefined	as_event	20350696	20350843	.	+	.	transcript_id "TCONS_00001060,TCONS_00001059"; gene_id "chrA01:20349957-20352018W"; flanks "20350696-,20350843-"; structure "1^,2^"; splice_chain "20350730^,20350750^"; sources "Undefined,Undefined"; NMorMRNA "null"; degree "4"; dimension "2_2";
chrA01	Undefined	as_event	20350696	20351308	.	+	.	transcript_id "TCONS_00001058,TCONS_00001060"; gene_id "chrA01:20349957-20352018W"; flanks "20350696-,20351308^"; structure "0,1^2-3^4-"; splice_chain ",20350730^20350843-20350955^20351047-"; sources "Undefined,Undefined"; NMorMRNA "null"; degree "4"; dimension "2_2";
chrA01	Undefined	as_event	20351047	20351648	.	+	.	transcript_id "TCONS_00001060,TCONS_00001059"; gene_id "chrA01:20349957-20352018W"; flanks "20351047-,20351648^"; structure "1^3-,2^4-"; splice_chain "20351308^20351380-,20351318^20351390-"; sources "Undefined,Undefined"; NMorMRNA "null"; degree "4"; dimension "2_2";
chrA01	Undefined	as_event	20350696	20351648	.	+	.	transcript_id "TCONS_00001060,TCONS_00001059,TCONS_00001058"; gene_id "chrA01:20349957-20352018W"; flanks "20350696-,20351648^"; structure "1^3-4^5-6^8-,2^3-4^5-7^9-,6^8-"; splice_chain "20350730^20350843-20350955^20351047-20351308^20351380-,20350750^20350843-20350955^20351047-20351318^20351390-,20351308^20351380-"; sources "Undefined,Undefined,Undefined"; NMorMRNA "null"; degree "9"; dimension "…
chrA01	Undefined	as_event	20483571	20483873	.	+	.	transcript_id "TCONS_00001069,TCONS_00001068"; gene_id "chrA01:20482288-20485044W"; flanks "20483571-,20483873^"; structure "1^3-,2^4-"; splice_chain "20483673^20483755-,20483683^20483765-"; sources "Undefined,Undefined"; NMorMRNA "null"; degree "4"; dimension "2_2";
chrA01	Undefined	as_event	20639074	20639228	.	+	.	transcript_id "TCONS_00001081,TCONS_00001082"; gene_id "chrA01:20638789-20641593W"; flanks "20639074-,20639228-"; structure "1^,2^"; splice_chain "20639106^,20639107^"; sources "Undefined,Undefined"; NMorMRNA "null"; degree "4"; dimension "2_2";
chrA01	Undefined	as_event	20639358	20639785	.	+	.	transcript_id "TCONS_00001081,TCONS_00001082"; gene_id "chrA01:20638789-20641593W"; flanks "20639358^,20639785^"; structure "1-3^4-,2-"; splice_chain "20639447-20639558^20639669-,20639450-"; sources "Undefined,Undefined"; NMorMRNA "null"; degree "4"; dimension "2_2";
chrA01	Undefined	as_event	20640756	20640994	.	+	.	transcript_id "TCONS_00001081/TCONS_00001082,TCONS_00001083"; gene_id "chrA01:20638789-20641593W"; flanks "20640756-,20640994^"; structure "0,1^2-"; splice_chain ",20640848^20640925-"; sources "Undefined,Undefined"; NMorMRNA "null"; degree "4"; dimension "2_2";
chrA01	Undefined	as_event	20643336	20643514	.	+	.	transcript_id "TCONS_00001084,TCONS_00001085"; gene_id "chrA01:20642052-20643532W"; flanks "20643336-,20643514-"; structure "1^,2^"; splice_chain "20643423^,20643424^"; sources "Undefined,Undefined"; NMorMRNA "null"; degree "4"; dimension "2_2";
chrA01	Undefined	as_event	20922531	20923348	.	+	.	transcript_id "TCONS_00001104,TCONS_00001103"; gene_id "chrA01:20922531-20923348W"; flanks "20922531[,20923348]"; structure "1^3-,2^4-"; splice_chain "20922585^20923125-,20922595^20923135-"; sources "Undefined,Undefined"; NMorMRNA "null"; degree "4"; dimension "2_2";
chrA01	Undefined	as_event	21054962	21055277	.	+	.	transcript_id "TCONS_00001116/TCONS_00001117/TCONS_00001118,TCONS_00001119"; gene_id "chrA01:21053949-21057567W"; flanks "21054962-,21055277^"; structure "1^3-,2^4-"; splice_chain "21055071^21055157-,21055072^21055158-"; sources "Undefined,Undefined"; NMorMRNA "null"; degree "4"; dimension "2_2";
chrA01	Undefined	as_event	21056352	21056682	.	+	.	transcript_id "TCONS_00001116,TCONS_00001118/TCONS_00001119"; gene_id "chrA01:21053949-21057567W"; flanks "21056352-,21056682-"; structure "1^,2^"; splice_chain "21056406^,21056415^"; sources "Undefined,Undefined"; NMorMRNA "null"; degree "4"; dimension "2_2";
chrA01	Undefined	as_event	21056352	21057567	.	+	.	transcript_id "TCONS_00001117,TCONS_00001116,TCONS_00001118/TCONS_00001119"; gene_id "chrA01:21053949-21057567W"; flanks "21056352-,21057567]"; structure "0,1^3-,2^3-"; splice_chain ",21056406^21056682-,21056415^21056682-"; sources "Undefined,Undefined,Undefined"; NMorMRNA "null"; degree "9"; dimension "3_3";
chrA01	Undefined	as_event	21113813	21114136	.	+	.	transcript_id "TCONS_00001125,TCONS_00001126"; gene_id "chrA01:21107009-21114238W"; flanks "21113813-,21114136^"; structure "0,1^2-"; splice_chain ",21113935^21114026-"; sources "Undefined,Undefined"; NMorMRNA "null"; degree "4"; dimension "2_2";
chrA01	Undefined	as_event	21172373	21172884	.	+	.	transcript_id "TCONS_00001131,TCONS_00001130"; gene_id "chrA01:21171112-21173314W"; flanks "21172373-,21172884^"; structure "0,1^2-"; splice_chain ",21172449^21172735-"; sources "Undefined,Undefined"; NMorMRNA "null"; degree "4"; dimension "2_2";
chrA01	Undefined	as_event	21454335	21454635	.	+	.	transcript_id "TCONS_00001146,TCONS_00001145"; gene_id "chrA01:21453330-21458912W"; flanks "21454335-,21454635^"; structure "1^3-,2^4-"; splice_chain "21454434^21454522-,21454440^21454528-"; sources "Undefined,Undefined"; NMorMRNA "null"; degree "4"; dimension "2_2";
chrA01	Undefined	as_event	21525901	21527180	.	+	.	transcript_id "TCONS_00001149,TCONS_00001148"; gene_id "chrA01:21525901-21528611W"; flanks "21525901[,21527180^"; structure "0,1^2-"; splice_chain ",21526772^21526901-"; sources "Undefined,Undefined"; NMorMRNA "null"; degree "4"; dimension "2_2";
chrA01	Undefined	as_event	21549645	21549958	.	+	.	transcript_id "TCONS_00001153,TCONS_00001152"; gene_id "chrA01:21548515-21550864W"; flanks "21549645-,21549958^"; structure "1^3-,2^4-"; splice_chain "21549746^21549884-,21549769^21549907-"; sources "Undefined,Undefined"; NMorMRNA "null"; degree "4"; dimension "2_2";
chrA01	Undefined	as_event	21579822	21580153	.	+	.	transcript_id "TCONS_00001155,TCONS_00001156"; gene_id "chrA01:21578721-21580153W"; flanks "21579822-,21580153]"; structure "0,1^2-"; splice_chain ",21579891^21579985-"; sources "Undefined,Undefined"; NMorMRNA "null"; degree "4"; dimension "2_2";
chrA01	Undefined	as_event	21583591	21583746	.	+	.	transcript_id "TCONS_00001157,TCONS_00001158"; gene_id "chrA01:21581227-21584023W"; flanks "21583591-,21583746-"; structure "1^,2^"; splice_chain "21583623^,21583654^"; sources "Undefined,Undefined"; NMorMRNA "null"; degree "4"; dimension "2_2";
chrA01	Undefined	as_event	21756721	21757203	.	+	.	transcript_id "TCONS_00001173,TCONS_00001174,TCONS_00001175"; gene_id "chrA01:21755386-21757658W"; flanks "21756721-,21757203^"; structure "0,1^3-,2^4-"; splice_chain ",21757015^21757099-,21757025^21757109-"; sources "Undefined,Undefined,Undefined"; NMorMRNA "null"; degree "9"; dimension "3_3";
chrA01	Undefined	as_event	21864929	21865404	.	+	.	transcript_id "TCONS_00001181,TCONS_00001182"; gene_id "chrA01:21862920-21867096W"; flanks "21864929-,21865404^"; structure "1^3-,2^4-"; splice_chain "21865119^21865297-,21865129^21865307-"; sources "Undefined,Undefined"; NMorMRNA "null"; degree "4"; dimension "2_2";
chrA01	Undefined	as_event	21962597	21963017	.	+	.	transcript_id "TCONS_00001186,TCONS_00001185"; gene_id "chrA01:21962597-21963992W"; flanks "21962597[,21963017^"; structure "1^2-3^5-,4^6-"; splice_chain "21962659^21962743-21962833^21962919-,21962843^21962929-"; sources "Undefined,Undefined"; NMorMRNA "null"; degree "4"; dimension "2_2";
chrA01	Undefined	as_event	22003147	22003812	.	+	.	transcript_id "TCONS_00001192,TCONS_00001190"; gene_id "chrA01:21997949-22005167W"; flanks "22003147-,22003812^"; structure "1^3-5^6-,2^4-"; splice_chain "22003261^22003485-22003616^22003705-,22003271^22003495-"; sources "Undefined,Undefined"; NMorMRNA "null"; degree "4"; dimension "2_2";
chrA01	Undefined	as_event	22003812	22004003	.	+	.	transcript_id "TCONS_00001193,TCONS_00001190/TCONS_00001192"; gene_id "chrA01:21997949-22005167W"; flanks "22003812^,22004003^"; structure "1-,2-"; splice_chain "22003891-,22003894-"; sources "Undefined,Undefined"; NMorMRNA "null"; degree "4"; dimension "2_2";
chrA01	Undefined	as_event	22003485	22004003	.	+	.	transcript_id "TCONS_00001192,TCONS_00001191"; gene_id "chrA01:21997949-22005167W"; flanks "22003485-,22004003^"; structure "1^3-5^7-,2^4-6^8-"; splice_chain "22003616^22003705-22003812^22003894-,22003629^22003718-22003836^22003918-"; sources "Undefined,Undefined"; NMorMRNA "null"; degree "4"; dimension "2_2";
chrA01	Undefined	as_event	22002858	22004003	.	+	.	transcript_id "TCONS_00001190,TCONS_00001191"; gene_id "chrA01:21997949-22005167W"; flanks "22002858-,22004003^"; structure "1^3-6^8-11^13-,2^4-5^7-9^10-12^14-"; splice_chain "22003051^22003147-22003271^22003495-22003812^22003894-,22003079^22003175-22003261^22003485-22003629^22003718-22003836^22003918-"; sources "Undefined,Undefined"; NMorMRNA "null"; degree "4"; dimension "2_2";
chrA01	Undefined	as_event	22004078	22005167	.	+	.	transcript_id "TCONS_00001190/TCONS_00001191,TCONS_00001192,TCONS_00001193"; gene_id "chrA01:21997949-22005167W"; flanks "22004078-,22005167]"; structure "0,1^3-,2^4-"; splice_chain ",22004200^22004271-,22004210^22004281-"; sources "Undefined,Undefined,Undefined"; NMorMRNA "null"; degree "9"; dimension "3_3";
chrA01	Undefined	as_event	22116720	22116932	.	+	.	transcript_id "TCONS_00001196,TCONS_00001197"; gene_id "chrA01:22113273-22118291W"; flanks "22116720-,22116932^"; structure "0,1^2-"; splice_chain ",22116788^22116883-"; sources "Undefined,Undefined"; NMorMRNA "null"; degree "4"; dimension "2_2";
chrA01	Undefined	as_event	22135542	22135749	.	+	.	transcript_id "TCONS_00001198/TCONS_00001201,TCONS_00001199/TCONS_00001200"; gene_id "chrA01:22135355-22138614W"; flanks "22135542^,22135749^"; structure "1-,2-"; splice_chain "22135600-,22135603-"; sources "Undefined,Undefined"; NMorMRNA "null"; degree "4"; dimension "2_2";
chrA01	Undefined	as_event	22137404	22137579	.	+	.	transcript_id "TCONS_00001198/TCONS_00001200/TCONS_00001201,TCONS_00001199"; gene_id "chrA01:22135355-22138614W"; flanks "22137404-,22137579-"; structure "1^,2^"; splice_chain "22137490^,22137492^"; sources "Undefined,Undefined"; NMorMRNA "null"; degree "4"; dimension "2_2";
chrA01	Undefined	as_event	22137760	22137947	.	+	.	transcript_id "TCONS_00001198,TCONS_00001199/TCONS_00001200/TCONS_00001201"; gene_id "chrA01:22135355-22138614W"; flanks "22137760-,22137947^"; structure "0,1^2-"; splice_chain ",22137822^22137891-"; sources "Undefined,Undefined"; NMorMRNA "null"; degree "4"; dimension "2_2";
chrA01	Undefined	as_event	22138263	22138614	.	+	.	transcript_id "TCONS_00001198/TCONS_00001200/TCONS_00001201,TCONS_00001199"; gene_id "chrA01:22135355-22138614W"; flanks "22138263-,22138614]"; structure "1^3-,2^4-"; splice_chain "22138421^22138504-,22138431^22138514-"; sources "Undefined,Undefined"; NMorMRNA "null"; degree "4"; dimension "2_2";
chrA01	Undefined	as_event	22197066	22197827	.	+	.	transcript_id "TCONS_00001204,TCONS_00001203"; gene_id "chrA01:22197066-22199055W"; flanks "22197066[,22197827^"; structure "1^3-,2^4-"; splice_chain "22197482^22197660-,22197492^22197670-"; sources "Undefined,Undefined"; NMorMRNA "null"; degree "4"; dimension "2_2";
chrA01	Undefined	as_event	22379076	22379494	.	+	.	transcript_id "TCONS_00001210,TCONS_00001211"; gene_id "chrA01:22377105-22379494W"; flanks "22379076-,22379494]"; structure "1^3-,2^4-"; splice_chain "22379221^22379324-,22379231^22379334-"; sources "Undefined,Undefined"; NMorMRNA "null"; degree "4"; dimension "2_2";
chrA01	Undefined	as_event	22389121	22390198	.	+	.	transcript_id "TCONS_00001212,TCONS_00001213"; gene_id "chrA01:22389121-22391242W"; flanks "22389121[,22390198^"; structure "1^3-,2^4-"; splice_chain "22390027^22390131-,22390037^22390141-"; sources "Undefined,Undefined"; NMorMRNA "null"; degree "4"; dimension "2_2";
chrA01	Undefined	as_event	22553786	22554470	.	+	.	transcript_id "TCONS_00001216,TCONS_00001215"; gene_id "chrA01:22553786-22554999W"; flanks "22553786[,22554470^"; structure "1^3-,2^4-"; splice_chain "22553944^22554380-,22553954^22554390-"; sources "Undefined,Undefined"; NMorMRNA "null"; degree "4"; dimension "2_2";
chrA01	Undefined	as_event	22616812	22617028	.	+	.	transcript_id "TCONS_00001220,TCONS_00001219"; gene_id "chrA01:22615306-22617716W"; flanks "22616812-,22617028^"; structure "1^3-,2^4-"; splice_chain "22616892^22616960-,22616906^22616974-"; sources "Undefined,Undefined"; NMorMRNA "null"; degree "4"; dimension "2_2";
chrA01	Undefined	as_event	22791136	22791874	.	+	.	transcript_id "TCONS_00001234,TCONS_00001235"; gene_id "chrA01:22789772-22791874W"; flanks "22791136-,22791874]"; structure "1^3-,2^4-"; splice_chain "22791408^22791486-,22791410^22791488-"; sources "Undefined,Undefined"; NMorMRNA "null"; degree "4"; dimension "2_2";
chrA01	Undefined	as_event	22792210	22792927	.	+	.	transcript_id "TCONS_00001236,TCONS_00001237"; gene_id "chrA01:22792210-22795223W"; flanks "22792210[,22792927^"; structure "0,1^2-"; splice_chain ",22792700^22792799-"; sources "Undefined,Undefined"; NMorMRNA "null"; degree "4"; dimension "2_2";
chrA01	Undefined	as_event	22933438	22933726	.	+	.	transcript_id "TCONS_00001238,TCONS_00001239"; gene_id "chrA01:22931839-22934202W"; flanks "22933438-,22933726^"; structure "1^3-,2^4-"; splice_chain "22933504^22933597-,22933533^22933626-"; sources "Undefined,Undefined"; NMorMRNA "null"; degree "4"; dimension "2_2";
chrA01	Undefined	as_event	22933811	22934202	.	+	.	transcript_id "TCONS_00001238,TCONS_00001239"; gene_id "chrA01:22931839-22934202W"; flanks "22933811-,22934202]"; structure "1^3-,2^4-"; splice_chain "22934029^22934118-,22934039^22934128-"; sources "Undefined,Undefined"; NMorMRNA "null"; degree "4"; dimension "2_2";
chrA01	Undefined	as_event	22934640	22934966	.	+	.	transcript_id "TCONS_00001240,TCONS_00001241"; gene_id "chrA01:22934411-22935648W"; flanks "22934640-,22934966^"; structure "0,1^2-"; splice_chain ",22934730^22934809-"; sources "Undefined,Undefined"; NMorMRNA "null"; degree "4"; dimension "2_2";
chrA01	Undefined	as_event	22936308	22936757	.	+	.	transcript_id "TCONS_00001243,TCONS_00001242"; gene_id "chrA01:22936308-22937247W"; flanks "22936308[,22936757^"; structure "1^3-,2^4-"; splice_chain "22936502^22936609-,22936512^22936619-"; sources "Undefined,Undefined"; NMorMRNA "null"; degree "4"; dimension "2_2";
chrA01	Undefined	as_event	23005242	23005915	.	+	.	transcript_id "TCONS_00001248,TCONS_00001247"; gene_id "chrA01:23005242-23007157W"; flanks "23005242[,23005915-"; structure "1^,2^"; splice_chain "23005566^,23005571^"; sources "Undefined,Undefined"; NMorMRNA "null"; degree "4"; dimension "2_2";
chrA01	Undefined	as_event	143	518	.	-	.	transcript_id "TCONS_00001251,TCONS_00001252,TCONS_00001253"; gene_id "chrA01:143-518C"; flanks "518[,143]"; structure "1^4-,2^5-,3^6-"; splice_chain "438^231-,437^230-,436^229-"; sources "Undefined,Undefined,Undefined"; NMorMRNA "null"; degree "9"; dimension "3_3";
chrA01	Undefined	as_event	213706	214216	.	-	.	transcript_id "TCONS_00001264,TCONS_00001265"; gene_id "chrA01:210874-214533C"; flanks "214216-,213706^"; structure "0,1^2-"; splice_chain ",213979^213896-"; sources "Undefined,Undefined"; NMorMRNA "null"; degree "4"; dimension "2_2";
chrA01	Undefined	as_event	215162	215589	.	-	.	transcript_id "TCONS_00001267,TCONS_00001266"; gene_id "chrA01:215050-217141C"; flanks "215589-,215162^"; structure "0,1^2-"; splice_chain ",215346^215269-"; sources "Undefined,Undefined"; NMorMRNA "null"; degree "4"; dimension "2_2";
chrA01	Undefined	as_event	315262	317011	.	-	.	transcript_id "TCONS_00001274,TCONS_00001275"; gene_id "chrA01:315262-317579C"; flanks "317011-,315262]"; structure "1^3-,2^4-"; splice_chain "316920^316806-,316910^316796-"; sources "Undefined,Undefined"; NMorMRNA "null"; degree "4"; dimension "2_2";
chrA01	Undefined	as_event	332751	333137	.	-	.	transcript_id "TCONS_00001277,TCONS_00001276"; gene_id "chrA01:332751-333495C"; flanks "333137-,332751]"; structure "0,1^2-"; splice_chain ",333036^332949-"; sources "Undefined,Undefined"; NMorMRNA "null"; degree "4"; dimension "2_2";
chrA01	Undefined	as_event	445273	445780	.	-	.	transcript_id "TCONS_00001281,TCONS_00001280"; gene_id "chrA01:445190-446790C"; flanks "445780-,445273^"; structure "0,1^2-"; splice_chain ",445423^445354-"; sources "Undefined,Undefined"; NMorMRNA "null"; degree "4"; dimension "2_2";
chrA01	Undefined	as_event	451414	451674	.	-	.	transcript_id "TCONS_00001282,TCONS_00001283"; gene_id "chrA01:448944-452112C"; flanks "451674-,451414-"; structure "1^,2^"; splice_chain "451526^,451522^"; sources "Undefined,Undefined"; NMorMRNA "null"; degree "4"; dimension "2_2";
chrA01	Undefined	as_event	449230	449718	.	-	.	transcript_id "TCONS_00001282,TCONS_00001283"; gene_id "chrA01:448944-452112C"; flanks "449718-,449230^"; structure "0,1^2-"; splice_chain ",449577^449376-"; sources "Undefined,Undefined"; NMorMRNA "null"; degree "4"; dimension "2_2";
chrA01	Undefined	as_event	497159	497557	.	-	.	transcript_id "TCONS_00001285,TCONS_00001284"; gene_id "chrA01:496772-498036C"; flanks "497557-,497159^"; structure "0,1^2-"; splice_chain ",497318^497245-"; sources "Undefined,Undefined"; NMorMRNA "null"; degree "4"; dimension "2_2";
chrA01	Undefined	as_event	496772	497077	.	-	.	transcript_id "TCONS_00001285,TCONS_00001284"; gene_id "chrA01:496772-498036C"; flanks "497077-,496772]"; structure "0,1^2-"; splice_chain ",496958^496884-"; sources "Undefined,Undefined"; NMorMRNA "null"; degree "4"; dimension "2_2";
chrA01	Undefined	as_event	576866	577906	.	-	.	transcript_id "TCONS_00001293,TCONS_00001292"; gene_id "chrA01:574966-578144C"; flanks "577906-,576866^"; structure "1^3-,2^4-"; splice_chain "577853^577763-,577843^577753-"; sources "Undefined,Undefined"; NMorMRNA "null"; degree "4"; dimension "2_2";
chrA01	Undefined	as_event	575897	576031	.	-	.	transcript_id "TCONS_00001293,TCONS_00001292"; gene_id "chrA01:574966-578144C"; flanks "576031^,575897^"; structure "1-,2-"; splice_chain "575952-,575951-"; sources "Undefined,Undefined"; NMorMRNA "null"; degree "4"; dimension "2_2";
chrA01	Undefined	as_event	575308	575531	.	-	.	transcript_id "TCONS_00001293,TCONS_00001292"; gene_id "chrA01:574966-578144C"; flanks "575531^,575308^"; structure "1-,2-"; splice_chain "575433-,575432-"; sources "Undefined,Undefined"; NMorMRNA "null"; degree "4"; dimension "2_2";
chrA01	Undefined	as_event	755457	755953	.	-	.	transcript_id "TCONS_00001297,TCONS_00001298"; gene_id "chrA01:754637-757248C"; flanks "755953-,755457^"; structure "0,1^2-3^4-"; splice_chain ",755900^755815-755744^755662-"; sources "Undefined,Undefined"; NMorMRNA "null"; degree "4"; dimension "2_2";
chrA01	Undefined	as_event	803627	804053	.	-	.	transcript_id "TCONS_00001301,TCONS_00001300"; gene_id "chrA01:803627-805395C"; flanks "804053^,803627]"; structure "1-,2-"; splice_chain "803957-,803954-"; sources "Undefined,Undefined"; NMorMRNA "null"; degree "4"; dimension "2_2";
chrA01	Undefined	as_event	848746	848999	.	-	.	transcript_id "TCONS_00001303,TCONS_00001304"; gene_id "chrA01:847997-849897C"; flanks "848999-,848746^"; structure "1^3-,2^4-"; splice_chain "848930^848858-,848920^848848-"; sources "Undefined,Undefined"; NMorMRNA "null"; degree "4"; dimension "2_2";
chrA01	Undefined	as_event	876066	876372	.	-	.	transcript_id "TCONS_00001308,TCONS_00001307"; gene_id "chrA01:874669-878101C"; flanks "876372-,876066^"; structure "0,1^2-"; splice_chain ",876246^876156-"; sources "Undefined,Undefined"; NMorMRNA "null"; degree "4"; dimension "2_2";
chrA01	Undefined	as_event	875521	876156	.	-	.	transcript_id "TCONS_00001306,TCONS_00001307"; gene_id "chrA01:874669-878101C"; flanks "876156-,875521^"; structure "0,1^2-"; splice_chain ",876066^875592-"; sources "Undefined,Undefined"; NMorMRNA "null"; degree "4"; dimension "2_2";
chrA01	Undefined	as_event	875521	876372	.	-	.	transcript_id "TCONS_00001306,TCONS_00001307,TCONS_00001308"; gene_id "chrA01:874669-878101C"; flanks "876372-,875521^"; structure "1^2-,1^2-3^4-,3^4-"; splice_chain "876246^876156-,876246^876156-876066^875592-,876066^875592-"; sources "Undefined,Undefined,Undefined"; NMorMRNA "null"; degree "9"; dimension "3_3";
chrA01	Undefined	as_event	892562	892906	.	-	.	transcript_id "TCONS_00001313,TCONS_00001312"; gene_id "chrA01:890035-892906C"; flanks "892906[,892562^"; structure "1^3-,2^4-"; splice_chain "892850^892705-,892848^892703-"; sources "Undefined,Undefined"; NMorMRNA "null"; degree "4"; dimension "2_2";
chrA01	Undefined	as_event	892301	892703	.	-	.	transcript_id "TCONS_00001311,TCONS_00001312"; gene_id "chrA01:890035-892906C"; flanks "892703-,892301^"; structure "1^3-,2^4-"; splice_chain "892572^892473-,892562^892463-"; sources "Undefined,Undefined"; NMorMRNA "null"; degree "4"; dimension "2_2";
chrA01	Undefined	as_event	894785	895098	.	-	.	transcript_id "TCONS_00001315,TCONS_00001316"; gene_id "chrA01:894335-895927C"; flanks "895098-,894785^"; structure "1^3-,2^4-"; splice_chain "895025^894962-,895015^894952-"; sources "Undefined,Undefined"; NMorMRNA "null"; degree "4"; dimension "2_2";
chrA01	Undefined	as_event	1008617	1008921	.	-	.	transcript_id "TCONS_00001324/TCONS_00001325,TCONS_00001323"; gene_id "chrA01:1008107-1009467C"; flanks "1008921-,1008617^"; structure "0,1^2-"; splice_chain ",1008721^1008652-"; sources "Undefined,Undefined"; NMorMRNA "null"; degree "4"; dimension "2_2";
chrA01	Undefined	as_event	1008107	1008529	.	-	.	transcript_id "TCONS_00001325,TCONS_00001323/TCONS_00001324"; gene_id "chrA01:1008107-1009467C"; flanks "1008529-,1008107]"; structure "1^3-,2^4-"; splice_chain "1008453^1008348-,1008443^1008338-"; sources "Undefined,Undefined"; NMorMRNA "null"; degree "4"; dimension "2_2";
chrA01	Undefined	as_event	1035546	1036207	.	-	.	transcript_id "TCONS_00001331,TCONS_00001329/TCONS_00001330"; gene_id "chrA01:1035101-1038353C"; flanks "1036207-,1035546^"; structure "0,1^2-3^4-"; splice_chain ",1036092^1036006-1035839^1035770-"; sources "Undefined,Undefined"; NMorMRNA "null"; degree "4"; dimension "2_2";
chrA01	Undefined	as_event	1035101	1035466	.	-	.	transcript_id "TCONS_00001329/TCONS_00001331,TCONS_00001330"; gene_id "chrA01:1035101-1038353C"; flanks "1035466-,1035101]"; structure "0,1^2-"; splice_chain ",1035354^1035274-"; sources "Undefined,Undefined"; NMorMRNA "null"; degree "4"; dimension "2_2";
chrA01	Undefined	as_event	1071163	1071543	.	-	.	transcript_id "TCONS_00001333,TCONS_00001334"; gene_id "chrA01:1069807-1072398C"; flanks "1071543^,1071163^"; structure "1-,2-"; splice_chain "1071259-,1071258-"; sources "Undefined,Undefined"; NMorMRNA "null"; degree "4"; dimension "2_2";
chrA01	Undefined	as_event	1071163	1071850	.	-	.	transcript_id "TCONS_00001332,TCONS_00001333,TCONS_00001334"; gene_id "chrA01:1069807-1072398C"; flanks "1071850-,1071163^"; structure "1^2-3^5-,4^6-,4^7-"; splice_chain "1071732^1071642-1071553^1071268-,1071543^1071259-,1071543^1071258-"; sources "Undefined,Undefined,Undefined"; NMorMRNA "null"; degree "9"; dimension "3_3";
chrA01	Undefined	as_event	1070493	1070742	.	-	.	transcript_id "TCONS_00001333,TCONS_00001332/TCONS_00001334"; gene_id "chrA01:1069807-1072398C"; flanks "1070742-,1070493^"; structure "1^3-,2^4-"; splice_chain "1070656^1070588-,1070646^1070578-"; sources "Undefined,Undefined"; NMorMRNA "null"; degree "4"; dimension "2_2";
chrA01	Undefined	as_event	1268301	1268539	.	-	.	transcript_id "TCONS_00001344,TCONS_00001345"; gene_id "chrA01:1266191-1269772C"; flanks "1268539-,1268301^"; structure "1^3-,2^4-"; splice_chain "1268498^1268398-,1268497^1268390-"; sources "Undefined,Undefined"; NMorMRNA "null"; degree "4"; dimension "2_2";
chrA01	Undefined	as_event	1375034	1375320	.	-	.	transcript_id "TCONS_00001356,TCONS_00001355"; gene_id "chrA01:1374695-1380597C"; flanks "1375320-,1375034^"; structure "1^3-,2^4-"; splice_chain "1375254^1375167-,1375219^1375132-"; sources "Undefined,Undefined"; NMorMRNA "null"; degree "4"; dimension "2_2";
chrA01	Undefined	as_event	1438340	1438906	.	-	.	transcript_id "TCONS_00001364,TCONS_00001365/TCONS_00001366"; gene_id "chrA01:1436175-1439991C"; flanks "1438906^,1438340^"; structure "1-,2-"; splice_chain "1438410-,1438405-"; sources "Undefined,Undefined"; NMorMRNA "null"; degree "4"; dimension "2_2";
chrA01	Undefined	as_event	1437401	1437987	.	-	.	transcript_id "TCONS_00001364/TCONS_00001365,TCONS_00001366"; gene_id "chrA01:1436175-1439991C"; flanks "1437987-,1437401^"; structure "1^3-,2^4-"; splice_chain "1437836^1437536-,1437826^1437526-"; sources "Undefined,Undefined"; NMorMRNA "null"; degree "4"; dimension "2_2";
chrA01	Undefined	as_event	1437086	1437401	.	-	.	transcript_id "TCONS_00001365,TCONS_00001364"; gene_id "chrA01:1436175-1439991C"; flanks "1437401^,1437086^"; structure "1-,2-"; splice_chain "1437213-,1437211-"; sources "Undefined,Undefined"; NMorMRNA "null"; degree "4"; dimension "2_2";
chrA01	Undefined	as_event	1436175	1437211	.	-	.	transcript_id "TCONS_00001366,TCONS_00001364"; gene_id "chrA01:1436175-1439991C"; flanks "1437211-,1436175]"; structure "1^3-5^7-,2^4-6^8-"; splice_chain "1437096^1436922-1436743^1436638-,1437086^1436912-1436733^1436628-"; sources "Undefined,Undefined"; NMorMRNA "null"; degree "4"; dimension "2_2";
chrA01	Undefined	as_event	1436175	1437401	.	-	.	transcript_id "TCONS_00001365,TCONS_00001366,TCONS_00001364"; gene_id "chrA01:1436175-1439991C"; flanks "1437401^,1436175]"; structure "1-4^6-8^10-,2-3^5-7^9-,2-4^6-8^10-"; splice_chain "1437213-1437086^1436912-1436733^1436628-,1437211-1437096^1436922-1436743^1436638-,1437211-1437086^1436912-1436733^1436628-"; sources "Undefined,Undefined,Undefined"; NMorMRNA "null"; degree "9"; dimension "3_3";
chrA01	Undefined	as_event	1457159	1457306	.	-	.	transcript_id "TCONS_00001371,TCONS_00001369,TCONS_00001370"; gene_id "chrA01:1452753-1457738C"; flanks "1457306^,1457159^"; structure "1-,2-,3-"; splice_chain "1457236-,1457216-,1457207-"; sources "Undefined,Undefined,Undefined"; NMorMRNA "null"; degree "9"; dimension "3_3";
chrA01	Undefined	as_event	1454643	1455186	.	-	.	transcript_id "TCONS_00001371,TCONS_00001370"; gene_id "chrA01:1452753-1457738C"; flanks "1455186^,1454643^"; structure "1-,2-"; splice_chain "1454743-,1454695-"; sources "Undefined,Undefined"; NMorMRNA "null"; degree "4"; dimension "2_2";
chrA01	Undefined	as_event	1454643	1455216	.	-	.	transcript_id "TCONS_00001369,TCONS_00001371,TCONS_00001370"; gene_id "chrA01:1452753-1457738C"; flanks "1455216-,1454643^"; structure "0,1^2-,1^3-"; splice_chain ",1455186^1454743-,1455186^1454695-"; sources "Undefined,Undefined,Undefined"; NMorMRNA "null"; degree "9"; dimension "3_3";
chrA01	Undefined	as_event	1470139	1471440	.	-	.	transcript_id "TCONS_00001373,TCONS_00001372/TCONS_00001374"; gene_id "chrA01:1470139-1473487C"; flanks "1471440-,1470139]"; structure "1^3-5^7-,2^4-6^8-"; splice_chain "1471361^1471275-1471138^1470774-,1471351^1471265-1471128^1470764-"; sources "Undefined,Undefined"; NMorMRNA "null"; degree "4"; dimension "2_2";
chrA01	Undefined	as_event	1505959	1506158	.	-	.	transcript_id "TCONS_00001380,TCONS_00001381"; gene_id "chrA01:1504939-1507567C"; flanks "1506158^,1505959^"; structure "1-,2-"; splice_chain "1506053-,1506051-"; sources "Undefined,Undefined"; NMorMRNA "null"; degree "4"; dimension "2_2";
chrA01	Undefined	as_event	1505513	1505717	.	-	.	transcript_id "TCONS_00001381,TCONS_00001380"; gene_id "chrA01:1504939-1507567C"; flanks "1505717^,1505513^"; structure "1-,2-"; splice_chain "1505611-,1505537-"; sources "Undefined,Undefined"; NMorMRNA "null"; degree "4"; dimension "2_2";
chrA01	Undefined	as_event	1510257	1511194	.	-	.	transcript_id "TCONS_00001382,TCONS_00001383"; gene_id "chrA01:1508476-1511194C"; flanks "1511194[,1510257^"; structure "0,1^2-3^4-"; splice_chain ",1510994^1510890-1510609^1510540-"; sources "Undefined,Undefined"; NMorMRNA "null"; degree "4"; dimension "2_2";
chrA01	Undefined	as_event	1579955	1580108	.	-	.	transcript_id "TCONS_00001389,TCONS_00001390"; gene_id "chrA01:1579240-1584014C"; flanks "1580108^,1579955^"; structure "1-,2-"; splice_chain "1580008-,1580007-"; sources "Undefined,Undefined"; NMorMRNA "null"; degree "4"; dimension "2_2";
chrA01	Undefined	as_event	1596712	1597001	.	-	.	transcript_id "TCONS_00001394,TCONS_00001393"; gene_id "chrA01:1595854-1597479C"; flanks "1597001-,1596712^"; structure "0,1^2-"; splice_chain ",1596837^1596760-"; sources "Undefined,Undefined"; NMorMRNA "null"; degree "4"; dimension "2_2";
chrA01	Undefined	as_event	1595974	1596252	.	-	.	transcript_id "TCONS_00001394,TCONS_00001393"; gene_id "chrA01:1595854-1597479C"; flanks "1596252-,1595974^"; structure "0,1^2-"; splice_chain ",1596173^1596079-"; sources "Undefined,Undefined"; NMorMRNA "null"; degree "4"; dimension "2_2";
chrA01	Undefined	as_event	1612341	1612990	.	-	.	transcript_id "TCONS_00001399,TCONS_00001400"; gene_id "chrA01:1611130-1613864C"; flanks "1612990-,1612341^"; structure "0,1^2-"; splice_chain ",1612713^1612617-"; sources "Undefined,Undefined"; NMorMRNA "null"; degree "4"; dimension "2_2";
chrA01	Undefined	as_event	1665457	1665753	.	-	.	transcript_id "TCONS_00001401,TCONS_00001402"; gene_id "chrA01:1664004-1666148C"; flanks "1665753-,1665457^"; structure "1^3-,2^4-"; splice_chain "1665675^1665605-,1665665^1665595-"; sources "Undefined,Undefined"; NMorMRNA "null"; degree "4"; dimension "2_2";
chrA01	Undefined	as_event	1694945	1696334	.	-	.	transcript_id "TCONS_00001403,TCONS_00001404"; gene_id "chrA01:1693344-1696687C"; flanks "1696334^,1694945^"; structure "1-,2-"; splice_chain "1695076-,1695073-"; sources "Undefined,Undefined"; NMorMRNA "null"; degree "4"; dimension "2_2";
chrA01	Undefined	as_event	1980749	1980992	.	-	.	transcript_id "TCONS_00001426/TCONS_00001427,TCONS_00001425"; gene_id "chrA01:1978029-1983148C"; flanks "1980992^,1980749^"; structure "1-,2-"; splice_chain "1980901-,1980897-"; sources "Undefined,Undefined"; NMorMRNA "null"; degree "4"; dimension "2_2";
chrA01	Undefined	as_event	2028198	2030434	.	-	.	transcript_id "TCONS_00001434,TCONS_00001435"; gene_id "chrA01:2027472-2034987C"; flanks "2030434-,2028198^"; structure "1^6-,2^3-4^5-"; splice_chain "2030284^2028311-,2030170^2030081-2028714^2028462-"; sources "Undefined,Undefined"; NMorMRNA "null"; degree "4"; dimension "2_2";
chrA01	Undefined	as_event	2068144	2068573	.	-	.	transcript_id "TCONS_00001437,TCONS_00001439"; gene_id "chrA01:2066246-2068573C"; flanks "2068573[,2068144-"; structure "1^,2^"; splice_chain "2068273^,2068259^"; sources "Undefined,Undefined"; NMorMRNA "null"; degree "4"; dimension "2_2";
chrA01	Undefined	as_event	2067290	2068144	.	-	.	transcript_id "TCONS_00001437,TCONS_00001439"; gene_id "chrA01:2066246-2068573C"; flanks "2068144-,2067290^"; structure "0,1^2-"; splice_chain ",2067492^2067415-"; sources "Undefined,Undefined"; NMorMRNA "null"; degree "4"; dimension "2_2";
chrA01	Undefined	as_event	2067290	2068259	.	-	.	transcript_id "TCONS_00001438,TCONS_00001439"; gene_id "chrA01:2066246-2068573C"; flanks "2068259^,2067290^"; structure "1-,2-3^4-"; splice_chain "2068147-,2068144-2067492^2067415-"; sources "Undefined,Undefined"; NMorMRNA "null"; degree "4"; dimension "2_2";
chrA01	Undefined	as_event	2067290	2068573	.	-	.	transcript_id "TCONS_00001437,TCONS_00001438,TCONS_00001439"; gene_id "chrA01:2066246-2068573C"; flanks "2068573[,2067290^"; structure "1^4-,2^3-,2^4-5^6-"; splice_chain "2068273^2068144-,2068259^2068147-,2068259^2068144-2067492^2067415-"; sources "Undefined,Undefined,Undefined"; NMorMRNA "null"; degree "9"; dimension "3_3";
chrA01	Undefined	as_event	2069898	2070326	.	-	.	transcript_id "TCONS_00001442,TCONS_00001441"; gene_id "chrA01:2069096-2070326C"; flanks "2070326[,2069898^"; structure "0,1^2-"; splice_chain ",2070095^2070011-"; sources "Undefined,Undefined"; NMorMRNA "null"; degree "4"; dimension "2_2";
chrA01	Undefined	as_event	2075621	2076090	.	-	.	transcript_id "TCONS_00001443,TCONS_00001444"; gene_id "chrA01:2074762-2077069C"; flanks "2076090^,2075621^"; structure "1-2^4-,3-"; splice_chain "2075861-2075822^2075728-,2075780-"; sources "Undefined,Undefined"; NMorMRNA "null"; degree "4"; dimension "2_2";
chrA01	Undefined	as_event	2078009	2078592	.	-	.	transcript_id "TCONS_00001446,TCONS_00001445"; gene_id "chrA01:2077480-2081144C"; flanks "2078592-,2078009^"; structure "0,1^2-3^4-"; splice_chain ",2078443^2078362-2078207^2078125-"; sources "Undefined,Undefined"; NMorMRNA "null"; degree "4"; dimension "2_2";
chrA01	Undefined	as_event	2133025	2133453	.	-	.	transcript_id "TCONS_00001450,TCONS_00001449"; gene_id "chrA01:2133025-2135821C"; flanks "2133453-,2133025]"; structure "0,1^2-3^4-"; splice_chain ",2133354^2133264-2133148^2133042-"; sources "Undefined,Undefined"; NMorMRNA "null"; degree "4"; dimension "2_2";
chrA01	Undefined	as_event	2170186	2170717	.	-	.	transcript_id "TCONS_00001456,TCONS_00001455"; gene_id "chrA01:2169062-2171540C"; flanks "2170717-,2170186^"; structure "1^3-,2^4-"; splice_chain "2170506^2170423-,2170505^2170422-"; sources "Undefined,Undefined"; NMorMRNA "null"; degree "4"; dimension "2_2";
chrA01	Undefined	as_event	2169841	2170048	.	-	.	transcript_id "TCONS_00001456,TCONS_00001455"; gene_id "chrA01:2169062-2171540C"; flanks "2170048^,2169841^"; structure "1-,2-"; splice_chain "2169913-,2169912-"; sources "Undefined,Undefined"; NMorMRNA "null"; degree "4"; dimension "2_2";
chrA01	Undefined	as_event	2169062	2169388	.	-	.	transcript_id "TCONS_00001455,TCONS_00001456"; gene_id "chrA01:2169062-2171540C"; flanks "2169388-,2169062]"; structure "0,1^2-"; splice_chain ",2169287^2169211-"; sources "Undefined,Undefined"; NMorMRNA "null"; degree "4"; dimension "2_2";
chrA01	Undefined	as_event	2257465	2257807	.	-	.	transcript_id "TCONS_00001469,TCONS_00001468"; gene_id "chrA01:2253186-2257870C"; flanks "2257807^,2257465^"; structure "1-,2-"; splice_chain "2257720-,2257669-"; sources "Undefined,Undefined"; NMorMRNA "null"; degree "4"; dimension "2_2";
chrA01	Undefined	as_event	2254198	2254471	.	-	.	transcript_id "TCONS_00001469,TCONS_00001468"; gene_id "chrA01:2253186-2257870C"; flanks "2254471^,2254198^"; structure "1-,2-"; splice_chain "2254303-,2254302-"; sources "Undefined,Undefined"; NMorMRNA "null"; degree "4"; dimension "2_2";
chrA01	Undefined	as_event	2442462	2443089	.	-	.	transcript_id "TCONS_00001481,TCONS_00001482"; gene_id "chrA01:2440946-2443945C"; flanks "2443089-,2442462^"; structure "1^3-,2^4-"; splice_chain "2442920^2442735-,2442918^2442733-"; sources "Undefined,Undefined"; NMorMRNA "null"; degree "4"; dimension "2_2";
chrA01	Undefined	as_event	2513491	2514154	.	-	.	transcript_id "TCONS_00001492,TCONS_00001491"; gene_id "chrA01:2511938-2514232C"; flanks "2514154^,2513491^"; structure "1-,2-"; splice_chain "2513800-,2513795-"; sources "Undefined,Undefined"; NMorMRNA "null"; degree "4"; dimension "2_2";
chrA01	Undefined	as_event	2517094	2517387	.	-	.	transcript_id "TCONS_00001494,TCONS_00001495"; gene_id "chrA01:2515150-2517433C"; flanks "2517387^,2517094^"; structure "1-,2-"; splice_chain "2517201-,2517198-"; sources "Undefined,Undefined"; NMorMRNA "null"; degree "4"; dimension "2_2";
chrA01	Undefined	as_event	2522761	2523192	.	-	.	transcript_id "TCONS_00001499,TCONS_00001497"; gene_id "chrA01:2522192-2523192C"; flanks "2523192[,2522761-"; structure "1^,2^"; splice_chain "2523047^,2522905^"; sources "Undefined,Undefined"; NMorMRNA "null"; degree "4"; dimension "2_2";
chrA01	Undefined	as_event	2522563	2523192	.	-	.	transcript_id "TCONS_00001498,TCONS_00001497"; gene_id "chrA01:2522192-2523192C"; flanks "2523192[,2522563^"; structure "1^3-,2^4-"; splice_chain "2523057^2522771-,2522905^2522761-"; sources "Undefined,Undefined"; NMorMRNA "null"; degree "4"; dimension "2_2";
chrA01	Undefined	as_event	2713139	2713381	.	-	.	transcript_id "TCONS_00001510,TCONS_00001508/TCONS_00001509"; gene_id "chrA01:2713139-2714799C"; flanks "2713381^,2713139]"; structure "1-,2-"; splice_chain "2713292-,2713287-"; sources "Undefined,Undefined"; NMorMRNA "null"; degree "4"; dimension "2_2";
chrA01	Undefined	as_event	2745119	2745294	.	-	.	transcript_id "TCONS_00001517,TCONS_00001516"; gene_id "chrA01:2744841-2747054C"; flanks "2745294^,2745119^"; structure "1-,2-"; splice_chain "2745174-,2745172-"; sources "Undefined,Undefined"; NMorMRNA "null"; degree "4"; dimension "2_2";
chrA01	Undefined	as_event	2758485	2758809	.	-	.	transcript_id "TCONS_00001519,TCONS_00001518"; gene_id "chrA01:2758176-2760215C"; flanks "2758809-,2758485^"; structure "1^3-,2^4-"; splice_chain "2758708^2758568-,2758698^2758558-"; sources "Undefined,Undefined"; NMorMRNA "null"; degree "4"; dimension "2_2";
chrA01	Undefined	as_event	2758338	2758485	.	-	.	transcript_id "TCONS_00001519,TCONS_00001518"; gene_id "chrA01:2758176-2760215C"; flanks "2758485^,2758338^"; structure "1-,2-"; splice_chain "2758414-,2758412-"; sources "Undefined,Undefined"; NMorMRNA "null"; degree "4"; dimension "2_2";
chrA01	Undefined	as_event	2758338	2758558	.	-	.	transcript_id "TCONS_00001520,TCONS_00001518"; gene_id "chrA01:2758176-2760215C"; flanks "2758558-,2758338^"; structure "1^3-,2^4-"; splice_chain "2758495^2758422-,2758485^2758412-"; sources "Undefined,Undefined"; NMorMRNA "null"; degree "4"; dimension "2_2";
chrA01	Undefined	as_event	2758338	2758809	.	-	.	transcript_id "TCONS_00001519,TCONS_00001520,TCONS_00001518"; gene_id "chrA01:2758176-2760215C"; flanks "2758809-,2758338^"; structure "1^3-6^8-,2^4-5^7-,2^4-6^9-"; splice_chain "2758708^2758568-2758485^2758414-,2758698^2758558-2758495^2758422-,2758698^2758558-2758485^2758412-"; sources "Undefined,Undefined,Undefined"; NMorMRNA "null"; degree "9"; dimension "3_3";
chrA01	Undefined	as_event	2778469	2778696	.	-	.	transcript_id "TCONS_00001523,TCONS_00001522"; gene_id "chrA01:2774987-2779709C"; flanks "2778696-,2778469-"; structure "1^,2^"; splice_chain "2778589^,2778587^"; sources "Undefined,Undefined"; NMorMRNA "null"; degree "4"; dimension "2_2";
chrA01	Undefined	as_event	2776018	2776524	.	-	.	transcript_id "TCONS_00001523,TCONS_00001522"; gene_id "chrA01:2774987-2779709C"; flanks "2776524-,2776018-"; structure "1^3-6^,2^4-5^"; splice_chain "2776455^2776248-2776156^,2776448^2776241-2776158^"; sources "Undefined,Undefined"; NMorMRNA "null"; degree "4"; dimension "2_2";
chrA01	Undefined	as_event	2834962	2835401	.	-	.	transcript_id "TCONS_00001530,TCONS_00001529"; gene_id "chrA01:2834379-2836291C"; flanks "2835401-,2834962^"; structure "0,1^2-"; splice_chain ",2835289^2835203-"; sources "Undefined,Undefined"; NMorMRNA "null"; degree "4"; dimension "2_2";
chrA01	Undefined	as_event	2834379	2834727	.	-	.	transcript_id "TCONS_00001529,TCONS_00001530"; gene_id "chrA01:2834379-2836291C"; flanks "2834727-,2834379]"; structure "0,1^2-"; splice_chain ",2834678^2834595-"; sources "Undefined,Undefined"; NMorMRNA "null"; degree "4"; dimension "2_2";
chrA01	Undefined	as_event	2892331	2892772	.	-	.	transcript_id "TCONS_00001534,TCONS_00001535"; gene_id "chrA01:2891351-2894181C"; flanks "2892772-,2892331^"; structure "0,1^2-"; splice_chain ",2892670^2892544-"; sources "Undefined,Undefined"; NMorMRNA "null"; degree "4"; dimension "2_2";
chrA01	Undefined	as_event	2928846	2929197	.	-	.	transcript_id "TCONS_00001541,TCONS_00001540"; gene_id "chrA01:2928280-2929961C"; flanks "2929197-,2928846^"; structure "0,1^2-"; splice_chain ",2929024^2928952-"; sources "Undefined,Undefined"; NMorMRNA "null"; degree "4"; dimension "2_2";
chrA01	Undefined	as_event	3215488	3216246	.	-	.	transcript_id "TCONS_00001551,TCONS_00001552"; gene_id "chrA01:3210428-3216487C"; flanks "3216246^,3215488^"; structure "1-,2-"; splice_chain "3215600-,3215583-"; sources "Undefined,Undefined"; NMorMRNA "null"; degree "4"; dimension "2_2";
chrA01	Undefined	as_event	3233364	3234158	.	-	.	transcript_id "TCONS_00001555,TCONS_00001554"; gene_id "chrA01:3233364-3236395C"; flanks "3234158-,3233364]"; structure "0,1^2-"; splice_chain ",3234012^3233903-"; sources "Undefined,Undefined"; NMorMRNA "null"; degree "4"; dimension "2_2";
chrA01	Undefined	as_event	3269090	3269520	.	-	.	transcript_id "TCONS_00001556/TCONS_00001557,TCONS_00001558"; gene_id "chrA01:3267156-3271379C"; flanks "3269520-,3269090^"; structure "0,1^2-"; splice_chain ",3269448^3269375-"; sources "Undefined,Undefined"; NMorMRNA "null"; degree "4"; dimension "2_2";
chrA01	Undefined	as_event	3377868	3378015	.	-	.	transcript_id "TCONS_00001565,TCONS_00001563/TCONS_00001564"; gene_id "chrA01:3373835-3382479C"; flanks "3378015^,3377868^"; structure "1-,2-"; splice_chain "3377928-,3377927-"; sources "Undefined,Undefined"; NMorMRNA "null"; degree "4"; dimension "2_2";
chrA01	Undefined	as_event	3377697	3377868	.	-	.	transcript_id "TCONS_00001562,TCONS_00001564/TCONS_00001565"; gene_id "chrA01:3373835-3382479C"; flanks "3377868^,3377697^"; structure "1-,2-"; splice_chain "3377786-,3377785-"; sources "Undefined,Undefined"; NMorMRNA "null"; degree "4"; dimension "2_2";
chrA01	Undefined	as_event	3377287	3377785	.	-	.	transcript_id "TCONS_00001564/TCONS_00001565,TCONS_00001563"; gene_id "chrA01:3373835-3382479C"; flanks "3377785-,3377287-"; structure "1^,2^"; splice_chain "3377697^,3377696^"; sources "Undefined,Undefined"; NMorMRNA "null"; degree "4"; dimension "2_2";
chrA01	Undefined	as_event	3377287	3377868	.	-	.	transcript_id "TCONS_00001562,TCONS_00001564/TCONS_00001565,TCONS_00001563"; gene_id "chrA01:3373835-3382479C"; flanks "3377868^,3377287-"; structure "1-3^,2-3^,2-4^"; splice_chain "3377786-3377697^,3377785-3377697^,3377785-3377696^"; sources "Undefined,Undefined,Undefined"; NMorMRNA "null"; degree "9"; dimension "3_3";
chrA01	Undefined	as_event	3376481	3376732	.	-	.	transcript_id "TCONS_00001563,TCONS_00001562/TCONS_00001564"; gene_id "chrA01:3373835-3382479C"; flanks "3376732-,3376481-"; structure "1^,2^"; splice_chain "3376661^,3376658^"; sources "Undefined,Undefined"; NMorMRNA "null"; degree "4"; dimension "2_2";
chrA01	Undefined	as_event	3376411	3376732	.	-	.	transcript_id "TCONS_00001565,TCONS_00001563,TCONS_00001562/TCONS_00001564"; gene_id "chrA01:3373835-3382479C"; flanks "3376732-,3376411^"; structure "1^4-,2^5-,3^5-"; splice_chain "3376686^3376509-,3376661^3376481-,3376658^3376481-"; sources "Undefined,Undefined,Undefined"; NMorMRNA "null"; degree "9"; dimension "3_3";
chrA01	Undefined	as_event	3449103	3449252	.	-	.	transcript_id "TCONS_00001568,TCONS_00001567"; gene_id "chrA01:3447172-3449654C"; flanks "3449252-,3449103-"; structure "1^,2^"; splice_chain "3449242^,3449241^"; sources "Undefined,Undefined"; NMorMRNA "null"; degree "4"; dimension "2_2";
chrA01	Undefined	as_event	3448586	3448864	.	-	.	transcript_id "TCONS_00001567,TCONS_00001568"; gene_id "chrA01:3447172-3449654C"; flanks "3448864-,3448586^"; structure "0,1^2-"; splice_chain ",3448801^3448728-"; sources "Undefined,Undefined"; NMorMRNA "null"; degree "4"; dimension "2_2";
chrA01	Undefined	as_event	3602798	3602985	.	-	.	transcript_id "TCONS_00001576,TCONS_00001577"; gene_id "chrA01:3593621-3603038C"; flanks "3602985^,3602798^"; structure "1-,2-"; splice_chain "3602897-,3602895-"; sources "Undefined,Undefined"; NMorMRNA "null"; degree "4"; dimension "2_2";
chrA01	Undefined	as_event	3720833	3721301	.	-	.	transcript_id "TCONS_00001584,TCONS_00001583"; gene_id "chrA01:3720352-3722721C"; flanks "3721301-,3720833^"; structure "0,1^2-"; splice_chain ",3721132^3721049-"; sources "Undefined,Undefined"; NMorMRNA "null"; degree "4"; dimension "2_2";
chrA01	Undefined	as_event	3747583	3748986	.	-	.	transcript_id "TCONS_00001590,TCONS_00001589"; gene_id "chrA01:3747583-3749659C"; flanks "3748986-,3747583]"; structure "1^3-,2^4-"; splice_chain "3748064^3747861-,3748054^3747851-"; sources "Undefined,Undefined"; NMorMRNA "null"; degree "4"; dimension "2_2";
chrA01	Undefined	as_event	3855396	3856217	.	-	.	transcript_id "TCONS_00001599,TCONS_00001598"; gene_id "chrA01:3852501-3856474C"; flanks "3856217^,3855396-"; structure "0,1-2^"; splice_chain ",3855822-3855769^"; sources "Undefined,Undefined"; NMorMRNA "null"; degree "4"; dimension "2_2";
chrA01	Undefined	as_event	3901476	3902072	.	-	.	transcript_id "TCONS_00001602,TCONS_00001603"; gene_id "chrA01:3895394-3904886C"; flanks "3902072^,3901476-"; structure "1-4^,2-3^"; splice_chain "3901959-3901846^,3901958-3901857^"; sources "Undefined,Undefined"; NMorMRNA "null"; degree "4"; dimension "2_2";
chrA01	Undefined	as_event	3899266	3899711	.	-	.	transcript_id "TCONS_00001602,TCONS_00001603"; gene_id "chrA01:3895394-3904886C"; flanks "3899711-,3899266^"; structure "1^3-,2^4-"; splice_chain "3899508^3899387-,3899506^3899385-"; sources "Undefined,Undefined"; NMorMRNA "null"; degree "4"; dimension "2_2";
chrA01	Undefined	as_event	3897754	3897926	.	-	.	transcript_id "TCONS_00001603,TCONS_00001602"; gene_id "chrA01:3895394-3904886C"; flanks "3897926-,3897754-"; structure "1^,2^"; splice_chain "3897849^,3897848^"; sources "Undefined,Undefined"; NMorMRNA "null"; degree "4"; dimension "2_2";
chrA01	Undefined	as_event	3895962	3896197	.	-	.	transcript_id "TCONS_00001602,TCONS_00001603"; gene_id "chrA01:3895394-3904886C"; flanks "3896197-,3895962^"; structure "0,1^2-"; splice_chain ",3896141^3896042-"; sources "Undefined,Undefined"; NMorMRNA "null"; degree "4"; dimension "2_2";
chrA01	Undefined	as_event	3908093	3908237	.	-	.	transcript_id "TCONS_00001604/TCONS_00001605,TCONS_00001606"; gene_id "chrA01:3905970-3908822C"; flanks "3908237-,3908093-"; structure "1^,2^"; splice_chain "3908160^,3908158^"; sources "Undefined,Undefined"; NMorMRNA "null"; degree "4"; dimension "2_2";
chrA01	Undefined	as_event	3907262	3907632	.	-	.	transcript_id "TCONS_00001604,TCONS_00001605"; gene_id "chrA01:3905970-3908822C"; flanks "3907632^,3907262^"; structure "1-,2-"; splice_chain "3907377-,3907372-"; sources "Undefined,Undefined"; NMorMRNA "null"; degree "4"; dimension "2_2";
chrA01	Undefined	as_event	3906847	3907048	.	-	.	transcript_id "TCONS_00001604,TCONS_00001605"; gene_id "chrA01:3905970-3908822C"; flanks "3907048^,3906847^"; structure "1-,2-"; splice_chain "3906948-,3906944-"; sources "Undefined,Undefined"; NMorMRNA "null"; degree "4"; dimension "2_2";
chrA01	Undefined	as_event	4025583	4026232	.	-	.	transcript_id "TCONS_00001614,TCONS_00001615"; gene_id "chrA01:4025583-4027085C"; flanks "4026232-,4025583]"; structure "1^3-,2^4-"; splice_chain "4025776^4025712-,4025775^4025711-"; sources "Undefined,Undefined"; NMorMRNA "null"; degree "4"; dimension "2_2";
chrA01	Undefined	as_event	4025583	4027083	.	-	.	transcript_id "TCONS_00001613,TCONS_00001614"; gene_id "chrA01:4025583-4027085C"; flanks "4027083[,4025583]"; structure "1^3-,2^4-5^6-"; splice_chain "4026765^4026233-,4026764^4026232-4025776^4025712-"; sources "Undefined,Undefined"; NMorMRNA "null"; degree "4"; dimension "2_2";
chrA01	Undefined	as_event	4052312	4052572	.	-	.	transcript_id "TCONS_00001620,TCONS_00001621"; gene_id "chrA01:4051786-4054795C"; flanks "4052572^,4052312^"; structure "1-,2-"; splice_chain "4052479-,4052477-"; sources "Undefined,Undefined"; NMorMRNA "null"; degree "4"; dimension "2_2";
chrA01	Undefined	as_event	4058758	4059054	.	-	.	transcript_id "TCONS_00001622,TCONS_00001623"; gene_id "chrA01:4056111-4065283C"; flanks "4059054-,4058758^"; structure "1^3-,2^4-"; splice_chain "4058989^4058874-,4058947^4058832-"; sources "Undefined,Undefined"; NMorMRNA "null"; degree "4"; dimension "2_2";
chrA01	Undefined	as_event	4195148	4195353	.	-	.	transcript_id "TCONS_00001629,TCONS_00001628"; gene_id "chrA01:4194697-4196242C"; flanks "4195353^,4195148^"; structure "1-,2-"; splice_chain "4195279-,4195261-"; sources "Undefined,Undefined"; NMorMRNA "null"; degree "4"; dimension "2_2";
chrA01	Undefined	as_event	4194697	4195079	.	-	.	transcript_id "TCONS_00001628,TCONS_00001629"; gene_id "chrA01:4194697-4196242C"; flanks "4195079-,4194697]"; structure "0,1^2-"; splice_chain ",4194816^4194744-"; sources "Undefined,Undefined"; NMorMRNA "null"; degree "4"; dimension "2_2";
chrA01	Undefined	as_event	4257465	4258253	.	-	.	transcript_id "TCONS_00001632,TCONS_00001631/TCONS_00001633"; gene_id "chrA01:4256812-4258253C"; flanks "4258253[,4257465-"; structure "1^,2^"; splice_chain "4257570^,4257546^"; sources "Undefined,Undefined"; NMorMRNA "null"; degree "4"; dimension "2_2";
chrA01	Undefined	as_event	4256812	4257330	.	-	.	transcript_id "TCONS_00001631,TCONS_00001632/TCONS_00001633"; gene_id "chrA01:4256812-4258253C"; flanks "4257330-,4256812]"; structure "1^3-5^7-,2^4-6^8-"; splice_chain "4257209^4257129-4256967^4256896-,4257199^4257119-4256958^4256887-"; sources "Undefined,Undefined"; NMorMRNA "null"; degree "4"; dimension "2_2";
chrA01	Undefined	as_event	4277870	4278473	.	-	.	transcript_id "TCONS_00001635,TCONS_00001636"; gene_id "chrA01:4276719-4279570C"; flanks "4278473-,4277870^"; structure "1^3-,2^4-"; splice_chain "4278043^4277965-,4278033^4277955-"; sources "Undefined,Undefined"; NMorMRNA "null"; degree "4"; dimension "2_2";
chrA01	Undefined	as_event	4277174	4277598	.	-	.	transcript_id "TCONS_00001634,TCONS_00001635/TCONS_00001636"; gene_id "chrA01:4276719-4279570C"; flanks "4277598^,4277174^"; structure "1-3^5-,2-4^6-"; splice_chain "4277516-4277367^4277297-,4277515-4277357^4277287-"; sources "Undefined,Undefined"; NMorMRNA "null"; degree "4"; dimension "2_2";
chrA01	Undefined	as_event	4327251	4327813	.	-	.	transcript_id "TCONS_00001638,TCONS_00001639"; gene_id "chrA01:4327251-4331555C"; flanks "4327813-,4327251]"; structure "0,1^2-"; splice_chain ",4327545^4327437-"; sources "Undefined,Undefined"; NMorMRNA "null"; degree "4"; dimension "2_2";
chrA01	Undefined	as_event	4339711	4340323	.	-	.	transcript_id "TCONS_00001642,TCONS_00001643"; gene_id "chrA01:4339711-4343180C"; flanks "4340323-,4339711]"; structure "1^3-,2^4-"; splice_chain "4340040^4339954-,4340030^4339944-"; sources "Undefined,Undefined"; NMorMRNA "null"; degree "4"; dimension "2_2";
chrA01	Undefined	as_event	4382776	4382997	.	-	.	transcript_id "TCONS_00001644,TCONS_00001646"; gene_id "chrA01:4381926-4383220C"; flanks "4382997^,4382776^"; structure "1-,2-"; splice_chain "4382916-,4382915-"; sources "Undefined,Undefined"; NMorMRNA "null"; degree "4"; dimension "2_2";
chrA01	Undefined	as_event	4381926	4382457	.	-	.	transcript_id "TCONS_00001644,TCONS_00001645"; gene_id "chrA01:4381926-4383220C"; flanks "4382457-,4381926]"; structure "1^3-,2^4-"; splice_chain "4382408^4382276-,4382398^4382266-"; sources "Undefined,Undefined"; NMorMRNA "null"; degree "4"; dimension "2_2";
chrA01	Undefined	as_event	4471951	4473511	.	-	.	transcript_id "TCONS_00001648,TCONS_00001649"; gene_id "chrA01:4471951-4474426C"; flanks "4473511-,4471951]"; structure "0,1^2-"; splice_chain ",4473413^4473195-"; sources "Undefined,Undefined"; NMorMRNA "null"; degree "4"; dimension "2_2";
chrA01	Undefined	as_event	4498406	4499041	.	-	.	transcript_id "TCONS_00001652,TCONS_00001651,TCONS_00001650,TCONS_00001653"; gene_id "chrA01:4497048-4499389C"; flanks "4499041-,4498406^"; structure "1^5-,2^6-,3^7-,4^8-"; splice_chain "4498906^4498821-,4498896^4498811-,4498890^4498805-,4498889^4498804-"; sources "Undefined,Undefined,Undefined,Undefined"; NMorMRNA "null"; degree "16"; dimension "4_4";
chrA01	Undefined	as_event	4497594	4498038	.	-	.	transcript_id "TCONS_00001650,TCONS_00001651/TCONS_00001652/TCONS_00001653"; gene_id "chrA01:4497048-4499389C"; flanks "4498038-,4497594^"; structure "1^3-,2^4-"; splice_chain "4497788^4497705-,4497778^4497695-"; sources "Undefined,Undefined"; NMorMRNA "null"; degree "4"; dimension "2_2";
chrA01	Undefined	as_event	4701258	4702310	.	-	.	transcript_id "TCONS_00001659,TCONS_00001660"; gene_id "chrA01:4701258-4702310C"; flanks "4702310[,4701258]"; structure "1^3-,2^4-"; splice_chain "4702075^4701849-,4702065^4701839-"; sources "Undefined,Undefined"; NMorMRNA "null"; degree "4"; dimension "2_2";
chrA01	Undefined	as_event	4733092	4733381	.	-	.	transcript_id "TCONS_00001661,TCONS_00001662"; gene_id "chrA01:4731504-4735015C"; flanks "4733381-,4733092^"; structure "0,1^2-"; splice_chain ",4733332^4733250-"; sources "Undefined,Undefined"; NMorMRNA "null"; degree "4"; dimension "2_2";
chrA01	Undefined	as_event	4837492	4837889	.	-	.	transcript_id "TCONS_00001667/TCONS_00001668/TCONS_00001670,TCONS_00001669"; gene_id "chrA01:4834646-4840592C"; flanks "4837889-,4837492-"; structure "1^,2^"; splice_chain "4837789^,4837787^"; sources "Undefined,Undefined"; NMorMRNA "null"; degree "4"; dimension "2_2";
chrA01	Undefined	as_event	4836679	4836996	.	-	.	transcript_id "TCONS_00001667,TCONS_00001668/TCONS_00001669/TCONS_00001670"; gene_id "chrA01:4834646-4840592C"; flanks "4836996-,4836679^"; structure "1^3-,2^4-"; splice_chain "4836935^4836844-,4836925^4836834-"; sources "Undefined,Undefined"; NMorMRNA "null"; degree "4"; dimension "2_2";
chrA01	Undefined	as_event	4835999	4836275	.	-	.	transcript_id "TCONS_00001667/TCONS_00001668,TCONS_00001669/TCONS_00001670"; gene_id "chrA01:4834646-4840592C"; flanks "4836275-,4835999^"; structure "0,1^2-"; splice_chain ",4836236^4836147-"; sources "Undefined,Undefined"; NMorMRNA "null"; degree "4"; dimension "2_2";
chrA01	Undefined	as_event	4963485	4964027	.	-	.	transcript_id "TCONS_00001678,TCONS_00001679"; gene_id "chrA01:4961730-4964691C"; flanks "4964027-,4963485^"; structure "1^3-5^7-,2^4-6^8-"; splice_chain "4963900^4963801-4963722^4963573-,4963898^4963799-4963720^4963571-"; sources "Undefined,Undefined"; NMorMRNA "null"; degree "4"; dimension "2_2";
chrA01	Undefined	as_event	5164950	5165147	.	-	.	transcript_id "TCONS_00001691,TCONS_00001690"; gene_id "chrA01:5164187-5165771C"; flanks "5165147^,5164950^"; structure "1-,2-"; splice_chain "5165018-,5165008-"; sources "Undefined,Undefined"; NMorMRNA "null"; degree "4"; dimension "2_2";
chrA01	Undefined	as_event	5179209	5180024	.	-	.	transcript_id "TCONS_00001694,TCONS_00001693"; gene_id "chrA01:5179209-5180024C"; flanks "5180024[,5179209]"; structure "1^3-,2^4-"; splice_chain "5179637^5179313-,5179627^5179303-"; sources "Undefined,Undefined"; NMorMRNA "null"; degree "4"; dimension "2_2";
chrA01	Undefined	as_event	5186292	5186651	.	-	.	transcript_id "TCONS_00001696/TCONS_00001698,TCONS_00001697"; gene_id "chrA01:5184596-5187186C"; flanks "5186651^,5186292^"; structure "1-,2-"; splice_chain "5186528-,5186524-"; sources "Undefined,Undefined"; NMorMRNA "null"; degree "4"; dimension "2_2";
chrA01	Undefined	as_event	5363776	5364039	.	-	.	transcript_id "TCONS_00001708,TCONS_00001707"; gene_id "chrA01:5361917-5367623C"; flanks "5364039-,5363776^"; structure "0,1^2-"; splice_chain ",5363988^5363907-"; sources "Undefined,Undefined"; NMorMRNA "null"; degree "4"; dimension "2_2";
chrA01	Undefined	as_event	5369921	5370156	.	-	.	transcript_id "TCONS_00001710,TCONS_00001709"; gene_id "chrA01:5369075-5370786C"; flanks "5370156-,5369921^"; structure "0,1^2-"; splice_chain ",5370078^5369994-"; sources "Undefined,Undefined"; NMorMRNA "null"; degree "4"; dimension "2_2";
chrA01	Undefined	as_event	5369500	5369811	.	-	.	transcript_id "TCONS_00001710,TCONS_00001709"; gene_id "chrA01:5369075-5370786C"; flanks "5369811-,5369500^"; structure "1^3-,2^4-"; splice_chain "5369736^5369614-,5369702^5369580-"; sources "Undefined,Undefined"; NMorMRNA "null"; degree "4"; dimension "2_2";
chrA01	Undefined	as_event	5393930	5394663	.	-	.	transcript_id "TCONS_00001712,TCONS_00001715"; gene_id "chrA01:5392643-5394776C"; flanks "5394663^,5393930^"; structure "1-,2-"; splice_chain "5394009-,5394007-"; sources "Undefined,Undefined"; NMorMRNA "null"; degree "4"; dimension "2_2";
chrA01	Undefined	as_event	5393708	5394017	.	-	.	transcript_id "TCONS_00001713,TCONS_00001714"; gene_id "chrA01:5392643-5394776C"; flanks "5394017-,5393708^"; structure "1^3-,2^4-"; splice_chain "5393932^5393802-,5393930^5393800-"; sources "Undefined,Undefined"; NMorMRNA "null"; degree "4"; dimension "2_2";
chrA01	Undefined	as_event	5404086	5404690	.	-	.	transcript_id "TCONS_00001719/TCONS_00001720,TCONS_00001718"; gene_id "chrA01:5404086-5407920C"; flanks "5404690-,5404086]"; structure "0,1^2-"; splice_chain ",5404571^5404482-"; sources "Undefined,Undefined"; NMorMRNA "null"; degree "4"; dimension "2_2";
chrA01	Undefined	as_event	5656065	5656286	.	-	.	transcript_id "TCONS_00001730,TCONS_00001731"; gene_id "chrA01:5653856-5656641C"; flanks "5656286-,5656065^"; structure "1^3-,2^4-"; splice_chain "5656251^5656162-,5656234^5656145-"; sources "Undefined,Undefined"; NMorMRNA "null"; degree "4"; dimension "2_2";
chrA01	Undefined	as_event	5671362	5671846	.	-	.	transcript_id "TCONS_00001734,TCONS_00001733"; gene_id "chrA01:5671165-5672742C"; flanks "5671846-,5671362^"; structure "1^3-,2^4-"; splice_chain "5671734^5671662-,5671724^5671652-"; sources "Undefined,Undefined"; NMorMRNA "null"; degree "4"; dimension "2_2";
chrA01	Undefined	as_event	5671165	5671652	.	-	.	transcript_id "TCONS_00001735,TCONS_00001733"; gene_id "chrA01:5671165-5672742C"; flanks "5671652-,5671165]"; structure "1^3-,2^4-"; splice_chain "5671372^5671288-,5671362^5671278-"; sources "Undefined,Undefined"; NMorMRNA "null"; degree "4"; dimension "2_2";
chrA01	Undefined	as_event	5671165	5671846	.	-	.	transcript_id "TCONS_00001734,TCONS_00001735,TCONS_00001733"; gene_id "chrA01:5671165-5672742C"; flanks "5671846-,5671165]"; structure "1^3-6^8-,2^4-5^7-,2^4-6^8-"; splice_chain "5671734^5671662-5671362^5671278-,5671724^5671652-5671372^5671288-,5671724^5671652-5671362^5671278-"; sources "Undefined,Undefined,Undefined"; NMorMRNA "null"; degree "9"; dimension "3_3";
chrA01	Undefined	as_event	5703839	5704016	.	-	.	transcript_id "TCONS_00001739,TCONS_00001740/TCONS_00001741"; gene_id "chrA01:5700301-5704674C"; flanks "5704016^,5703839^"; structure "1-,2-"; splice_chain "5703904-,5703901-"; sources "Undefined,Undefined"; NMorMRNA "null"; degree "4"; dimension "2_2";
chrA01	Undefined	as_event	5703094	5703486	.	-	.	transcript_id "TCONS_00001739,TCONS_00001740"; gene_id "chrA01:5700301-5704674C"; flanks "5703486-,5703094^"; structure "0,1^2-"; splice_chain ",5703452^5703171-"; sources "Undefined,Undefined"; NMorMRNA "null"; degree "4"; dimension "2_2";
chrA01	Undefined	as_event	5703094	5703739	.	-	.	transcript_id "TCONS_00001741,TCONS_00001739,TCONS_00001740"; gene_id "chrA01:5700301-5704674C"; flanks "5703739-,5703094^"; structure "1^3-5^7-,2^4-,2^4-6^8-"; splice_chain "5703633^5703487-5703453^5703172-,5703632^5703486-,5703632^5703486-5703452^5703171-"; sources "Undefined,Undefined,Undefined"; NMorMRNA "null"; degree "9"; dimension "3_3";
chrA01	Undefined	as_event	5755634	5755877	.	-	.	transcript_id "TCONS_00001743,TCONS_00001744"; gene_id "chrA01:5752173-5758588C"; flanks "5755877^,5755634^"; structure "1-,2-"; splice_chain "5755712-,5755710-"; sources "Undefined,Undefined"; NMorMRNA "null"; degree "4"; dimension "2_2";
chrA01	Undefined	as_event	6024473	6024778	.	-	.	transcript_id "TCONS_00001759,TCONS_00001760"; gene_id "chrA01:6021916-6025853C"; flanks "6024778-,6024473^"; structure "1^3-,2^4-"; splice_chain "6024659^6024569-,6024620^6024530-"; sources "Undefined,Undefined"; NMorMRNA "null"; degree "4"; dimension "2_2";
chrA01	Undefined	as_event	6123070	6123566	.	-	.	transcript_id "TCONS_00001771,TCONS_00001772"; gene_id "chrA01:6121127-6126405C"; flanks "6123566-,6123070^"; structure "0,1^2-"; splice_chain ",6123204^6123133-"; sources "Undefined,Undefined"; NMorMRNA "null"; degree "4"; dimension "2_2";
chrA01	Undefined	as_event	6737255	6737823	.	-	.	transcript_id "TCONS_00001787,TCONS_00001786"; gene_id "chrA01:6736494-6738887C"; flanks "6737823-,6737255^"; structure "0,1^2-3^4-"; splice_chain ",6737680^6737600-6737448^6737370-"; sources "Undefined,Undefined"; NMorMRNA "null"; degree "4"; dimension "2_2";
chrA01	Undefined	as_event	6736615	6736924	.	-	.	transcript_id "TCONS_00001787,TCONS_00001786"; gene_id "chrA01:6736494-6738887C"; flanks "6736924-,6736615^"; structure "0,1^2-"; splice_chain ",6736797^6736714-"; sources "Undefined,Undefined"; NMorMRNA "null"; degree "4"; dimension "2_2";
chrA01	Undefined	as_event	6740696	6741204	.	-	.	transcript_id "TCONS_00001788,TCONS_00001789"; gene_id "chrA01:6739362-6742053C"; flanks "6741204^,6740696^"; structure "1-,2-"; splice_chain "6740819-,6740817-"; sources "Undefined,Undefined"; NMorMRNA "null"; degree "4"; dimension "2_2";
chrA01	Undefined	as_event	6854376	6855020	.	-	.	transcript_id "TCONS_00001791,TCONS_00001792"; gene_id "chrA01:6850532-6855020C"; flanks "6855020[,6854376^"; structure "1^3-,2^4-"; splice_chain "6854792^6854449-,6854782^6854439-"; sources "Undefined,Undefined"; NMorMRNA "null"; degree "4"; dimension "2_2";
chrA01	Undefined	as_event	6853701	6853839	.	-	.	transcript_id "TCONS_00001791,TCONS_00001792"; gene_id "chrA01:6850532-6855020C"; flanks "6853839^,6853701^"; structure "1-,2-"; splice_chain "6853747-,6853740-"; sources "Undefined,Undefined"; NMorMRNA "null"; degree "4"; dimension "2_2";
chrA01	Undefined	as_event	6853000	6853399	.	-	.	transcript_id "TCONS_00001791,TCONS_00001792"; gene_id "chrA01:6850532-6855020C"; flanks "6853399-,6853000^"; structure "1^3-,2^4-"; splice_chain "6853242^6853120-,6853232^6853110-"; sources "Undefined,Undefined"; NMorMRNA "null"; degree "4"; dimension "2_2";
chrA01	Undefined	as_event	6850532	6851338	.	-	.	transcript_id "TCONS_00001791,TCONS_00001792"; gene_id "chrA01:6850532-6855020C"; flanks "6851338-,6850532]"; structure "1^3-5^7-,2^4-6^8-"; splice_chain "6851166^6851065-6850946^6850863-,6851156^6851055-6850936^6850853-"; sources "Undefined,Undefined"; NMorMRNA "null"; degree "4"; dimension "2_2";
chrA01	Undefined	as_event	6967678	6967884	.	-	.	transcript_id "TCONS_00001795,TCONS_00001796"; gene_id "chrA01:6963992-6968043C"; flanks "6967884^,6967678^"; structure "1-,2-"; splice_chain "6967797-,6967795-"; sources "Undefined,Undefined"; NMorMRNA "null"; degree "4"; dimension "2_2";
chrA01	Undefined	as_event	6967105	6967301	.	-	.	transcript_id "TCONS_00001795,TCONS_00001796"; gene_id "chrA01:6963992-6968043C"; flanks "6967301^,6967105^"; structure "1-,2-"; splice_chain "6967218-,6967216-"; sources "Undefined,Undefined"; NMorMRNA "null"; degree "4"; dimension "2_2";
chrA01	Undefined	as_event	6966394	6966663	.	-	.	transcript_id "TCONS_00001795,TCONS_00001796"; gene_id "chrA01:6963992-6968043C"; flanks "6966663^,6966394^"; structure "1-,2-"; splice_chain "6966509-,6966508-"; sources "Undefined,Undefined"; NMorMRNA "null"; degree "4"; dimension "2_2";
chrA01	Undefined	as_event	6964386	6964997	.	-	.	transcript_id "TCONS_00001796,TCONS_00001795"; gene_id "chrA01:6963992-6968043C"; flanks "6964997-,6964386]"; structure "0,1^2-"; splice_chain ",6964593^6964524-"; sources "Undefined,Undefined"; NMorMRNA "null"; degree "4"; dimension "2_2";
chrA01	Undefined	as_event	7063498	7063749	.	-	.	transcript_id "TCONS_00001805,TCONS_00001804"; gene_id "chrA01:7060828-7065008C"; flanks "7063749^,7063498^"; structure "1-,2-"; splice_chain "7063569-,7063567-"; sources "Undefined,Undefined"; NMorMRNA "null"; degree "4"; dimension "2_2";
chrA01	Undefined	as_event	7165109	7165644	.	-	.	transcript_id "TCONS_00001816,TCONS_00001815/TCONS_00001817"; gene_id "chrA01:7163850-7166760C"; flanks "7165644^,7165109-"; structure "0,1-2^3-4^"; splice_chain ",7165524-7165476^7165375-7165261^"; sources "Undefined,Undefined"; NMorMRNA "null"; degree "4"; dimension "2_2";
chrA01	Undefined	as_event	7164236	7164541	.	-	.	transcript_id "TCONS_00001817,TCONS_00001815/TCONS_00001816"; gene_id "chrA01:7163850-7166760C"; flanks "7164541-,7164236^"; structure "0,1^2-"; splice_chain ",7164444^7164338-"; sources "Undefined,Undefined"; NMorMRNA "null"; degree "4"; dimension "2_2";
chrA01	Undefined	as_event	7215270	7215556	.	-	.	transcript_id "TCONS_00001825,TCONS_00001826"; gene_id "chrA01:7213422-7216367C"; flanks "7215556-,7215270^"; structure "1^3-,2^4-"; splice_chain "7215457^7215382-,7215437^7215362-"; sources "Undefined,Undefined"; NMorMRNA "null"; degree "4"; dimension "2_2";
chrA01	Undefined	as_event	7495815	7497647	.	-	.	transcript_id "TCONS_00001840,TCONS_00001841,TCONS_00001842"; gene_id "chrA01:7495815-7497647C"; flanks "7497647[,7495815]"; structure "0,1^3-,2^4-"; splice_chain ",7497368^7497253-,7497358^7497243-"; sources "Undefined,Undefined,Undefined"; NMorMRNA "null"; degree "9"; dimension "3_3";
chrA01	Undefined	as_event	7673418	7673599	.	-	.	transcript_id "TCONS_00001852,TCONS_00001853"; gene_id "chrA01:7667410-7675827C"; flanks "7673599^,7673418^"; structure "1-,2-"; splice_chain "7673498-,7673497-"; sources "Undefined,Undefined"; NMorMRNA "null"; degree "4"; dimension "2_2";
chrA01	Undefined	as_event	7926068	7926395	.	-	.	transcript_id "TCONS_00001865,TCONS_00001866"; gene_id "chrA01:7921763-7926523C"; flanks "7926395^,7926068^"; structure "1-,2-"; splice_chain "7926115-,7926114-"; sources "Undefined,Undefined"; NMorMRNA "null"; degree "4"; dimension "2_2";
chrA01	Undefined	as_event	7925765	7926395	.	-	.	transcript_id "TCONS_00001867,TCONS_00001865"; gene_id "chrA01:7921763-7926523C"; flanks "7926395^,7925765-"; structure "0,1-2^3-4^"; splice_chain ",7926115-7926068^7926037-7926025^"; sources "Undefined,Undefined"; NMorMRNA "null"; degree "4"; dimension "2_2";
chrA01	Undefined	as_event	7925695	7926025	.	-	.	transcript_id "TCONS_00001866,TCONS_00001863/TCONS_00001865"; gene_id "chrA01:7921763-7926523C"; flanks "7926025^,7925695^"; structure "1-,2-"; splice_chain "7925766-,7925765-"; sources "Undefined,Undefined"; NMorMRNA "null"; degree "4"; dimension "2_2";
chrA01	Undefined	as_event	7925695	7926395	.	-	.	transcript_id "TCONS_00001865,TCONS_00001866,TCONS_00001864,TCONS_00001867"; gene_id "chrA01:7921763-7926523C"; flanks "7926395^,7925695^"; structure "1-3^4-5^8-,2-3^4-5^7-,6-,8-"; splice_chain "7926115-7926068^7926037-7926025^7925765-,7926114-7926068^7926037-7926025^7925766-,7925769-,7925765-"; sources "Undefined,Undefined,Undefined,Undefined"; NMorMRNA "null"; degree "16"; dimension "4_4";
chrA01	Undefined	as_event	7925278	7925460	.	-	.	transcript_id "TCONS_00001865,TCONS_00001863"; gene_id "chrA01:7921763-7926523C"; flanks "7925460^,7925278^"; structure "1-,2-"; splice_chain "7925354-,7925353-"; sources "Undefined,Undefined"; NMorMRNA "null"; degree "4"; dimension "2_2";
chrA01	Undefined	as_event	7925086	7925353	.	-	.	transcript_id "TCONS_00001864,TCONS_00001866/TCONS_00001867,TCONS_00001863"; gene_id "chrA01:7921763-7926523C"; flanks "7925353-,7925086^"; structure "0,1^3-,2^4-"; splice_chain ",7925288^7925197-,7925278^7925187-"; sources "Undefined,Undefined,Undefined"; NMorMRNA "null"; degree "9"; dimension "3_3";
chrA01	Undefined	as_event	7925086	7925460	.	-	.	transcript_id "TCONS_00001865,TCONS_00001864,TCONS_00001866/TCONS_00001867,TCONS_00001863"; gene_id "chrA01:7921763-7926523C"; flanks "7925460^,7925086^"; structure "1-4^6-,2-,2-3^5-,2-4^6-"; splice_chain "7925354-7925278^7925187-,7925353-,7925353-7925288^7925197-,7925353-7925278^7925187-"; sources "Undefined,Undefined,Undefined,Undefined"; NMorMRNA "null"; degree "16"; dimension "4_4";
chrA01	Undefined	as_event	7924405	7924684	.	-	.	transcript_id "TCONS_00001866,TCONS_00001863/TCONS_00001864/TCONS_00001865/TCONS_00001867"; gene_id "chrA01:7921763-7926523C"; flanks "7924684-,7924405^"; structure "1^3-,2^4-"; splice_chain "7924614^7924498-,7924604^7924488-"; sources "Undefined,Undefined"; NMorMRNA "null"; degree "4"; dimension "2_2";
chrA01	Undefined	as_event	7923664	7924278	.	-	.	transcript_id "TCONS_00001864,TCONS_00001863/TCONS_00001865/TCONS_00001866/TCONS_00001867"; gene_id "chrA01:7921763-7926523C"; flanks "7924278-,7923664^"; structure "1^3-5^7-,2^4-6^8-"; splice_chain "7924184^7924087-7923909^7923758-,7924174^7924077-7923899^7923748-"; sources "Undefined,Undefined"; NMorMRNA "null"; degree "4"; dimension "2_2";
chrA01	Undefined	as_event	7922233	7922500	.	-	.	transcript_id "TCONS_00001864,TCONS_00001863/TCONS_00001865/TCONS_00001867"; gene_id "chrA01:7921763-7926523C"; flanks "7922500-,7922233^"; structure "1^3-,2^4-"; splice_chain "7922442^7922341-,7922432^7922331-"; sources "Undefined,Undefined"; NMorMRNA "null"; degree "4"; dimension "2_2";
chrA01	Undefined	as_event	7921763	7922341	.	-	.	transcript_id "TCONS_00001866,TCONS_00001864"; gene_id "chrA01:7921763-7926523C"; flanks "7922341-,7921763]"; structure "1^3-,2^4-"; splice_chain "7922243^7922142-,7922233^7922132-"; sources "Undefined,Undefined"; NMorMRNA "null"; degree "4"; dimension "2_2";
chrA01	Undefined	as_event	7921763	7922500	.	-	.	transcript_id "TCONS_00001866,TCONS_00001864,TCONS_00001863/TCONS_00001865/TCONS_00001867"; gene_id "chrA01:7921763-7926523C"; flanks "7922500-,7921763]"; structure "1^3-5^7-,1^3-6^8-,2^4-6^8-"; splice_chain "7922442^7922341-7922243^7922142-,7922442^7922341-7922233^7922132-,7922432^7922331-7922233^7922132-"; sources "Undefined,Undefined,Undefined"; NMorMRNA "null"; degree "9"; dimension "3_3";
chrA01	Undefined	as_event	8111684	8111824	.	-	.	transcript_id "TCONS_00001883,TCONS_00001882/TCONS_00001884"; gene_id "chrA01:8109908-8113165C"; flanks "8111824^,8111684^"; structure "1-,2-"; splice_chain "8111723-,8111722-"; sources "Undefined,Undefined"; NMorMRNA "null"; degree "4"; dimension "2_2";
chrA01	Undefined	as_event	8110467	8111200	.	-	.	transcript_id "TCONS_00001884,TCONS_00001882/TCONS_00001883"; gene_id "chrA01:8109908-8113165C"; flanks "8111200-,8110467^"; structure "1^3-,2^4-"; splice_chain "8111055^8110960-,8111045^8110950-"; sources "Undefined,Undefined"; NMorMRNA "null"; degree "4"; dimension "2_2";
chrA01	Undefined	as_event	8159413	8159801	.	-	.	transcript_id "TCONS_00001888,TCONS_00001887"; gene_id "chrA01:8159276-8160778C"; flanks "8159801-,8159413^"; structure "0,1^2-"; splice_chain ",8159631^8159541-"; sources "Undefined,Undefined"; NMorMRNA "null"; degree "4"; dimension "2_2";
chrA01	Undefined	as_event	8181178	8181612	.	-	.	transcript_id "TCONS_00001890,TCONS_00001891"; gene_id "chrA01:8179908-8181745C"; flanks "8181612-,8181178^"; structure "1^3-,2^4-"; splice_chain "8181553^8181430-,8181543^8181420-"; sources "Undefined,Undefined"; NMorMRNA "null"; degree "4"; dimension "2_2";
chrA01	Undefined	as_event	8226036	8226838	.	-	.	transcript_id "TCONS_00001897,TCONS_00001898"; gene_id "chrA01:8224404-8226988C"; flanks "8226838-,8226036^"; structure "1^3-,2^4-"; splice_chain "8226377^8226114-,8226370^8226107-"; sources "Undefined,Undefined"; NMorMRNA "null"; degree "4"; dimension "2_2";
chrA01	Undefined	as_event	8225392	8226370	.	-	.	transcript_id "TCONS_00001896,TCONS_00001898"; gene_id "chrA01:8224404-8226988C"; flanks "8226370^,8225392-"; structure "0,1-2^"; splice_chain ",8226107-8226036^"; sources "Undefined,Undefined"; NMorMRNA "null"; degree "4"; dimension "2_2";
chrA01	Undefined	as_event	8225392	8226838	.	-	.	transcript_id "TCONS_00001897,TCONS_00001896,TCONS_00001898"; gene_id "chrA01:8224404-8226988C"; flanks "8226838-,8225392-"; structure "1^3-5^,2^,2^4-5^"; splice_chain "8226377^8226114-8226036^,8226370^,8226370^8226107-8226036^"; sources "Undefined,Undefined,Undefined"; NMorMRNA "null"; degree "9"; dimension "3_3";
chrA01	Undefined	as_event	8251355	8251673	.	-	.	transcript_id "TCONS_00001904,TCONS_00001903"; gene_id "chrA01:8251236-8252156C"; flanks "8251673-,8251355^"; structure "0,1^2-"; splice_chain ",8251544^8251467-"; sources "Undefined,Undefined"; NMorMRNA "null"; degree "4"; dimension "2_2";
chrA01	Undefined	as_event	8270404	8271177	.	-	.	transcript_id "TCONS_00001905,TCONS_00001907"; gene_id "chrA01:8269529-8271177C"; flanks "8271177[,8270404^"; structure "1^3-,2^4-"; splice_chain "8271084^8270494-,8271074^8270484-"; sources "Undefined,Undefined"; NMorMRNA "null"; degree "4"; dimension "2_2";
chrA01	Undefined	as_event	8270065	8270484	.	-	.	transcript_id "TCONS_00001906,TCONS_00001907"; gene_id "chrA01:8269529-8271177C"; flanks "8270484-,8270065^"; structure "1^3-,2^4-"; splice_chain "8270414^8270280-,8270404^8270270-"; sources "Undefined,Undefined"; NMorMRNA "null"; degree "4"; dimension "2_2";
chrA01	Undefined	as_event	8270065	8271177	.	-	.	transcript_id "TCONS_00001905,TCONS_00001906,TCONS_00001907"; gene_id "chrA01:8269529-8271177C"; flanks "8271177[,8270065^"; structure "1^3-6^8-,2^4-5^7-,2^4-6^8-"; splice_chain "8271084^8270494-8270404^8270270-,8271074^8270484-8270414^8270280-,8271074^8270484-8270404^8270270-"; sources "Undefined,Undefined,Undefined"; NMorMRNA "null"; degree "9"; dimension "3_3";
chrA01	Undefined	as_event	8310681	8311021	.	-	.	transcript_id "TCONS_00001909,TCONS_00001910"; gene_id "chrA01:8308003-8311602C"; flanks "8311021-,8310681^"; structure "0,1^2-"; splice_chain ",8310877^8310790-"; sources "Undefined,Undefined"; NMorMRNA "null"; degree "4"; dimension "2_2";
chrA01	Undefined	as_event	8309876	8310408	.	-	.	transcript_id "TCONS_00001909,TCONS_00001910"; gene_id "chrA01:8308003-8311602C"; flanks "8310408-,8309876^"; structure "0,1^2-"; splice_chain ",8310028^8309950-"; sources "Undefined,Undefined"; NMorMRNA "null"; degree "4"; dimension "2_2";
chrA01	Undefined	as_event	8308114	8308405	.	-	.	transcript_id "TCONS_00001909,TCONS_00001908"; gene_id "chrA01:8308003-8311602C"; flanks "8308405-,8308114^"; structure "0,1^2-"; splice_chain ",8308301^8308218-"; sources "Undefined,Undefined"; NMorMRNA "null"; degree "4"; dimension "2_2";
chrA01	Undefined	as_event	8440212	8440485	.	-	.	transcript_id "TCONS_00001916,TCONS_00001915"; gene_id "chrA01:8438783-8442001C"; flanks "8440485^,8440212^"; structure "1-,2-"; splice_chain "8440378-,8440374-"; sources "Undefined,Undefined"; NMorMRNA "null"; degree "4"; dimension "2_2";
chrA01	Undefined	as_event	8813471	8813741	.	-	.	transcript_id "TCONS_00001926,TCONS_00001925,TCONS_00001923,TCONS_00001924"; gene_id "chrA01:8813471-8814463C"; flanks "8813741-,8813471]"; structure "0,1^4-,2^5-,3^6-"; splice_chain ",8813672^8813588-,8813670^8813586-,8813660^8813576-"; sources "Undefined,Undefined,Undefined,Undefined"; NMorMRNA "null"; degree "16"; dimension "4_4";
chrA01	Undefined	as_event	9395494	9395657	.	-	.	transcript_id "TCONS_00001940,TCONS_00001939"; gene_id "chrA01:9389911-9396887C"; flanks "9395657^,9395494^"; structure "1-,2-"; splice_chain "9395553-,9395551-"; sources "Undefined,Undefined"; NMorMRNA "null"; degree "4"; dimension "2_2";
chrA01	Undefined	as_event	9394336	9394677	.	-	.	transcript_id "TCONS_00001940,TCONS_00001939"; gene_id "chrA01:9389911-9396887C"; flanks "9394677-,9394336^"; structure "1^3-,2^4-"; splice_chain "9394578^9394465-,9394568^9394455-"; sources "Undefined,Undefined"; NMorMRNA "null"; degree "4"; dimension "2_2";
chrA01	Undefined	as_event	9393331	9393597	.	-	.	transcript_id "TCONS_00001940,TCONS_00001939"; gene_id "chrA01:9389911-9396887C"; flanks "9393597^,9393331^"; structure "1-,2-"; splice_chain "9393415-,9393414-"; sources "Undefined,Undefined"; NMorMRNA "null"; degree "4"; dimension "2_2";
chrA01	Undefined	as_event	9391749	9391876	.	-	.	transcript_id "TCONS_00001939,TCONS_00001940"; gene_id "chrA01:9389911-9396887C"; flanks "9391876-,9391749-"; structure "1^,2^"; splice_chain "9391833^,9391831^"; sources "Undefined,Undefined"; NMorMRNA "null"; degree "4"; dimension "2_2";
chrA01	Undefined	as_event	9509316	9509480	.	-	.	transcript_id "TCONS_00001946,TCONS_00001945"; gene_id "chrA01:9508708-9510229C"; flanks "9509480-,9509316-"; structure "1^,2^"; splice_chain "9509404^,9509403^"; sources "Undefined,Undefined"; NMorMRNA "null"; degree "4"; dimension "2_2";
chrA01	Undefined	as_event	9508887	9509171	.	-	.	transcript_id "TCONS_00001945,TCONS_00001946"; gene_id "chrA01:9508708-9510229C"; flanks "9509171-,9508887^"; structure "1^3-,2^4-"; splice_chain "9509115^9508982-,9509105^9508972-"; sources "Undefined,Undefined"; NMorMRNA "null"; degree "4"; dimension "2_2";
chrA01	Undefined	as_event	9838699	9838903	.	-	.	transcript_id "TCONS_00001955,TCONS_00001956"; gene_id "chrA01:9836013-9840350C"; flanks "9838903^,9838699^"; structure "1-,2-"; splice_chain "9838823-,9838818-"; sources "Undefined,Undefined"; NMorMRNA "null"; degree "4"; dimension "2_2";
chrA01	Undefined	as_event	9837864	9838977	.	-	.	transcript_id "TCONS_00001957,TCONS_00001955,TCONS_00001956"; gene_id "chrA01:9836013-9840350C"; flanks "9838977-,9837864^"; structure "1^3-6^8-10^12-,2^4-7^9-11^13-,2^5-7^9-11^13-"; splice_chain "9838913^9838828-9838709^9838638-9838483^9838396-,9838903^9838823-9838699^9838628-9838473^9838386-,9838903^9838818-9838699^9838628-9838473^9838386-"; sources "Undefined,Undefined,Undefined"; NMorMRNA "nu…
chrA01	Undefined	as_event	9837065	9837795	.	-	.	transcript_id "TCONS_00001957,TCONS_00001955/TCONS_00001956"; gene_id "chrA01:9836013-9840350C"; flanks "9837795-,9837065^"; structure "1^3-,2^4-"; splice_chain "9837649^9837184-,9837639^9837174-"; sources "Undefined,Undefined"; NMorMRNA "null"; degree "4"; dimension "2_2";
chrA01	Undefined	as_event	9836855	9837065	.	-	.	transcript_id "TCONS_00001957,TCONS_00001955/TCONS_00001956"; gene_id "chrA01:9836013-9840350C"; flanks "9837065^,9836855^"; structure "1-,2-"; splice_chain "9836968-,9836967-"; sources "Undefined,Undefined"; NMorMRNA "null"; degree "4"; dimension "2_2";
chrA01	Undefined	as_event	9955100	9955322	.	-	.	transcript_id "TCONS_00001960,TCONS_00001959"; gene_id "chrA01:9954184-9956030C"; flanks "9955322-,9955100^"; structure "0,1^2-"; splice_chain ",9955283^9955195-"; sources "Undefined,Undefined"; NMorMRNA "null"; degree "4"; dimension "2_2";
chrA01	Undefined	as_event	9954472	9954999	.	-	.	transcript_id "TCONS_00001960,TCONS_00001959"; gene_id "chrA01:9954184-9956030C"; flanks "9954999-,9954472^"; structure "0,1^2-3^4-"; splice_chain ",9954772^9954683-9954641^9954550-"; sources "Undefined,Undefined"; NMorMRNA "null"; degree "4"; dimension "2_2";
chrA01	Undefined	as_event	9998952	9999279	.	-	.	transcript_id "TCONS_00001963,TCONS_00001964/TCONS_00001965"; gene_id "chrA01:9998952-10003087C"; flanks "9999279-,9998952]"; structure "1^3-,2^4-"; splice_chain "9999239^9999150-,9999229^9999140-"; sources "Undefined,Undefined"; NMorMRNA "null"; degree "4"; dimension "2_2";
chrA01	Undefined	as_event	10220116	10221642	.	-	.	transcript_id "TCONS_00001968,TCONS_00001969"; gene_id "chrA01:10213850-10221704C"; flanks "10221642^,10220116^"; structure "1-,2-"; splice_chain "10221248-,10221243-"; sources "Undefined,Undefined"; NMorMRNA "null"; degree "4"; dimension "2_2";
chrA01	Undefined	as_event	10214983	10215416	.	-	.	transcript_id "TCONS_00001968,TCONS_00001969"; gene_id "chrA01:10213850-10221704C"; flanks "10215416-,10214983^"; structure "1^3-,2^4-"; splice_chain "10215366^10215233-,10215363^10215230-"; sources "Undefined,Undefined"; NMorMRNA "null"; degree "4"; dimension "2_2";
chrA01	Undefined	as_event	10213850	10214705	.	-	.	transcript_id "TCONS_00001968,TCONS_00001967/TCONS_00001969"; gene_id "chrA01:10213850-10221704C"; flanks "10214705-,10213850]"; structure "1^3-,2^4-"; splice_chain "10214405^10214305-,10214403^10214303-"; sources "Undefined,Undefined"; NMorMRNA "null"; degree "4"; dimension "2_2";
chrA01	Undefined	as_event	10424790	10425056	.	-	.	transcript_id "TCONS_00001977,TCONS_00001978"; gene_id "chrA01:10419441-10425811C"; flanks "10425056^,10424790^"; structure "1-,2-"; splice_chain "10424950-,10424897-"; sources "Undefined,Undefined"; NMorMRNA "null"; degree "4"; dimension "2_2";
chrA01	Undefined	as_event	10653362	10654380	.	-	.	transcript_id "TCONS_00001981,TCONS_00001982"; gene_id "chrA01:10653362-10654710C"; flanks "10654380-,10653362]"; structure "1^3-,2^4-"; splice_chain "10654188^10653735-,10654178^10653725-"; sources "Undefined,Undefined"; NMorMRNA "null"; degree "4"; dimension "2_2";
chrA01	Undefined	as_event	10867108	10867650	.	-	.	transcript_id "TCONS_00001990,TCONS_00001989"; gene_id "chrA01:10864875-10868826C"; flanks "10867650-,10867108^"; structure "1^3-,2^4-"; splice_chain "10867568^10867300-,10867558^10867290-"; sources "Undefined,Undefined"; NMorMRNA "null"; degree "4"; dimension "2_2";
chrA01	Undefined	as_event	10902133	10902349	.	-	.	transcript_id "TCONS_00001992,TCONS_00001991"; gene_id "chrA01:10901407-10903347C"; flanks "10902349^,10902133^"; structure "1-,2-"; splice_chain "10902221-,10902219-"; sources "Undefined,Undefined"; NMorMRNA "null"; degree "4"; dimension "2_2";
chrA01	Undefined	as_event	10901407	10901868	.	-	.	transcript_id "TCONS_00001992,TCONS_00001991"; gene_id "chrA01:10901407-10903347C"; flanks "10901868-,10901407]"; structure "1^3-,2^4-"; splice_chain "10901791^10901668-,10901781^10901658-"; sources "Undefined,Undefined"; NMorMRNA "null"; degree "4"; dimension "2_2";
chrA01	Undefined	as_event	10917295	10917470	.	-	.	transcript_id "TCONS_00001996,TCONS_00001997"; gene_id "chrA01:10916107-10920172C"; flanks "10917470-,10917295-"; structure "1^,2^"; splice_chain "10917372^,10917370^"; sources "Undefined,Undefined"; NMorMRNA "null"; degree "4"; dimension "2_2";
chrA01	Undefined	as_event	10916437	10916712	.	-	.	transcript_id "TCONS_00001997,TCONS_00001996"; gene_id "chrA01:10916107-10920172C"; flanks "10916712-,10916437^"; structure "0,1^2-"; splice_chain ",10916619^10916529-"; sources "Undefined,Undefined"; NMorMRNA "null"; degree "4"; dimension "2_2";
chrA01	Undefined	as_event	10916107	10916337	.	-	.	transcript_id "TCONS_00001997,TCONS_00001996"; gene_id "chrA01:10916107-10920172C"; flanks "10916337-,10916107]"; structure "1^3-,2^4-"; splice_chain "10916281^10916202-,10916271^10916192-"; sources "Undefined,Undefined"; NMorMRNA "null"; degree "4"; dimension "2_2";
chrA01	Undefined	as_event	11276779	11277044	.	-	.	transcript_id "TCONS_00002005/TCONS_00002006,TCONS_00002004"; gene_id "chrA01:11274488-11279497C"; flanks "11277044-,11276779^"; structure "0,1^2-"; splice_chain ",11276964^11276890-"; sources "Undefined,Undefined"; NMorMRNA "null"; degree "4"; dimension "2_2";
chrA01	Undefined	as_event	11275682	11276020	.	-	.	transcript_id "TCONS_00002005/TCONS_00002006,TCONS_00002004"; gene_id "chrA01:11274488-11279497C"; flanks "11276020-,11275682^"; structure "0,1^2-"; splice_chain ",11275913^11275840-"; sources "Undefined,Undefined"; NMorMRNA "null"; degree "4"; dimension "2_2";
chrA01	Undefined	as_event	11275047	11275237	.	-	.	transcript_id "TCONS_00002006,TCONS_00002004/TCONS_00002005"; gene_id "chrA01:11274488-11279497C"; flanks "11275237^,11275047^"; structure "1-,2-"; splice_chain "11275149-,11275148-"; sources "Undefined,Undefined"; NMorMRNA "null"; degree "4"; dimension "2_2";
chrA01	Undefined	as_event	11901663	11903141	.	-	.	transcript_id "TCONS_00002011,TCONS_00002012"; gene_id "chrA01:11901663-11903141C"; flanks "11903141[,11901663]"; structure "0,1^2-"; splice_chain ",11902462^11902278-"; sources "Undefined,Undefined"; NMorMRNA "null"; degree "4"; dimension "2_2";
chrA01	Undefined	as_event	12475976	12476649	.	-	.	transcript_id "TCONS_00002025,TCONS_00002024"; gene_id "chrA01:12475976-12477079C"; flanks "12476649-,12475976]"; structure "1^3-,2^4-"; splice_chain "12476501^12476344-,12476491^12476334-"; sources "Undefined,Undefined"; NMorMRNA "null"; degree "4"; dimension "2_2";
chrA01	Undefined	as_event	13107731	13107975	.	-	.	transcript_id "TCONS_00002040,TCONS_00002041"; gene_id "chrA01:13103194-13110410C"; flanks "13107975-,13107731^"; structure "1^3-,2^4-"; splice_chain "13107900^13107827-,13107890^13107817-"; sources "Undefined,Undefined"; NMorMRNA "null"; degree "4"; dimension "2_2";
chrA01	Undefined	as_event	13861390	13861656	.	-	.	transcript_id "TCONS_00002044,TCONS_00002043"; gene_id "chrA01:13859771-13862593C"; flanks "13861656-,13861390^"; structure "0,1^2-"; splice_chain ",13861543^13861455-"; sources "Undefined,Undefined"; NMorMRNA "null"; degree "4"; dimension "2_2";
chrA01	Undefined	as_event	13860374	13860631	.	-	.	transcript_id "TCONS_00002044,TCONS_00002043"; gene_id "chrA01:13859771-13862593C"; flanks "13860631-,13860374^"; structure "0,1^2-"; splice_chain ",13860518^13860454-"; sources "Undefined,Undefined"; NMorMRNA "null"; degree "4"; dimension "2_2";
chrA01	Undefined	as_event	13860177	13860374	.	-	.	transcript_id "TCONS_00002044,TCONS_00002043"; gene_id "chrA01:13859771-13862593C"; flanks "13860374^,13860177^"; structure "1-,2-"; splice_chain "13860300-,13860296-"; sources "Undefined,Undefined"; NMorMRNA "null"; degree "4"; dimension "2_2";
chrA01	Undefined	as_event	13876683	13876978	.	-	.	transcript_id "TCONS_00002045,TCONS_00002046"; gene_id "chrA01:13875847-13878275C"; flanks "13876978-,13876683^"; structure "0,1^2-"; splice_chain ",13876903^13876809-"; sources "Undefined,Undefined"; NMorMRNA "null"; degree "4"; dimension "2_2";
chrA01	Undefined	as_event	14011767	14012458	.	-	.	transcript_id "TCONS_00002048,TCONS_00002049"; gene_id "chrA01:14003529-14012614C"; flanks "14012458^,14011767^"; structure "1-3^4-,2-"; splice_chain "14012383-14012239^14011912-,14012367-"; sources "Undefined,Undefined"; NMorMRNA "null"; degree "4"; dimension "2_2";
chrA01	Undefined	as_event	14003529	14004328	.	-	.	transcript_id "TCONS_00002049,TCONS_00002048"; gene_id "chrA01:14003529-14012614C"; flanks "14004328-,14003529]"; structure "1^3-,2^4-"; splice_chain "14004246^14003909-,14004236^14003899-"; sources "Undefined,Undefined"; NMorMRNA "null"; degree "4"; dimension "2_2";
chrA01	Undefined	as_event	14036423	14036742	.	-	.	transcript_id "TCONS_00002052,TCONS_00002051"; gene_id "chrA01:14031559-14038971C"; flanks "14036742[,14036423^"; structure "1^3-,2^4-"; splice_chain "14036592^14036510-,14036582^14036500-"; sources "Undefined,Undefined"; NMorMRNA "null"; degree "4"; dimension "2_2";
chrA01	Undefined	as_event	14053031	14053230	.	-	.	transcript_id "TCONS_00002056/TCONS_00002057/TCONS_00002058,TCONS_00002055"; gene_id "chrA01:14051654-14053659C"; flanks "14053230-,14053031-"; structure "1^,2^"; splice_chain "14053123^,14053121^"; sources "Undefined,Undefined"; NMorMRNA "null"; degree "4"; dimension "2_2";
chrA01	Undefined	as_event	14052638	14053031	.	-	.	transcript_id "TCONS_00002057,TCONS_00002055/TCONS_00002056/TCONS_00002058"; gene_id "chrA01:14051654-14053659C"; flanks "14053031-,14052638^"; structure "1^3-,2^4-"; splice_chain "14052962^14052810-,14052952^14052800-"; sources "Undefined,Undefined"; NMorMRNA "null"; degree "4"; dimension "2_2";
chrA01	Undefined	as_event	14567786	14570150	.	-	.	transcript_id "TCONS_00002064,TCONS_00002065"; gene_id "chrA01:14567186-14571030C"; flanks "14570150-,14567786^"; structure "0,1^2-"; splice_chain ",14568134^14568059-"; sources "Undefined,Undefined"; NMorMRNA "null"; degree "4"; dimension "2_2";
chrA01	Undefined	as_event	14614783	14615949	.	-	.	transcript_id "TCONS_00002069,TCONS_00002068"; gene_id "chrA01:14612058-14616403C"; flanks "14615949^,14614783^"; structure "1-,2-"; splice_chain "14615765-,14615039-"; sources "Undefined,Undefined"; NMorMRNA "null"; degree "4"; dimension "2_2";
chrA01	Undefined	as_event	14681261	14681742	.	-	.	transcript_id "TCONS_00002071,TCONS_00002070"; gene_id "chrA01:14680064-14682896C"; flanks "14681742-,14681261^"; structure "1^3-,2^4-"; splice_chain "14681484^14681395-,14681481^14681392-"; sources "Undefined,Undefined"; NMorMRNA "null"; degree "4"; dimension "2_2";
chrA01	Undefined	as_event	14850118	14850272	.	-	.	transcript_id "TCONS_00002074,TCONS_00002075"; gene_id "chrA01:14850118-14851394C"; flanks "14850272-,14850118]"; structure "1^3-,2^4-"; splice_chain "14850225^14850151-,14850207^14850133-"; sources "Undefined,Undefined"; NMorMRNA "null"; degree "4"; dimension "2_2";
chrA01	Undefined	as_event	15017843	15018602	.	-	.	transcript_id "TCONS_00002081,TCONS_00002082"; gene_id "chrA01:15017210-15018602C"; flanks "15018602[,15017843^"; structure "0,1^2-"; splice_chain ",15018022^15017913-"; sources "Undefined,Undefined"; NMorMRNA "null"; degree "4"; dimension "2_2";
chrA01	Undefined	as_event	15017616	15017913	.	-	.	transcript_id "TCONS_00002080,TCONS_00002082"; gene_id "chrA01:15017210-15018602C"; flanks "15017913-,15017616^"; structure "0,1^2-"; splice_chain ",15017843^15017771-"; sources "Undefined,Undefined"; NMorMRNA "null"; degree "4"; dimension "2_2";
chrA01	Undefined	as_event	15017458	15017771	.	-	.	transcript_id "TCONS_00002082,TCONS_00002081"; gene_id "chrA01:15017210-15018602C"; flanks "15017771-,15017458-"; structure "1^,2^"; splice_chain "15017616^,15017547^"; sources "Undefined,Undefined"; NMorMRNA "null"; degree "4"; dimension "2_2";
chrA01	Undefined	as_event	15017458	15018602	.	-	.	transcript_id "TCONS_00002082,TCONS_00002080,TCONS_00002081"; gene_id "chrA01:15017210-15018602C"; flanks "15018602[,15017458-"; structure "1^2-3^4-5^,1^2-5^,3^4-6^"; splice_chain "15018022^15017913-15017843^15017771-15017616^,15018022^15017913-15017616^,15017843^15017771-15017547^"; sources "Undefined,Undefined,Undefined"; NMorMRNA "null"; degree "9"; dimension "3_3";
chrA01	Undefined	as_event	15684088	15685206	.	-	.	transcript_id "TCONS_00002093,TCONS_00002094"; gene_id "chrA01:15684088-15686786C"; flanks "15685206^,15684088]"; structure "1-,2-"; splice_chain "15684653-,15684644-"; sources "Undefined,Undefined"; NMorMRNA "null"; degree "4"; dimension "2_2";
chrA01	Undefined	as_event	15946036	15946238	.	-	.	transcript_id "TCONS_00002102,TCONS_00002101"; gene_id "chrA01:15944586-15946542C"; flanks "15946238-,15946036-"; structure "1^,2^"; splice_chain "15946118^,15946117^"; sources "Undefined,Undefined"; NMorMRNA "null"; degree "4"; dimension "2_2";
chrA01	Undefined	as_event	15945699	15946036	.	-	.	transcript_id "TCONS_00002101,TCONS_00002102"; gene_id "chrA01:15944586-15946542C"; flanks "15946036-,15945699^"; structure "1^3-,2^4-"; splice_chain "15945929^15945848-,15945919^15945838-"; sources "Undefined,Undefined"; NMorMRNA "null"; degree "4"; dimension "2_2";
chrA01	Undefined	as_event	15944586	15945467	.	-	.	transcript_id "TCONS_00002101,TCONS_00002102"; gene_id "chrA01:15944586-15946542C"; flanks "15945467-,15944586]"; structure "0,1^2-"; splice_chain ",15945397^15945317-"; sources "Undefined,Undefined"; NMorMRNA "null"; degree "4"; dimension "2_2";
chrA01	Undefined	as_event	16095551	16096016	.	-	.	transcript_id "TCONS_00002106/TCONS_00002107,TCONS_00002108"; gene_id "chrA01:16094085-16096016C"; flanks "16096016[,16095551^"; structure "1^3-,2^4-"; splice_chain "16095889^16095755-,16095888^16095754-"; sources "Undefined,Undefined"; NMorMRNA "null"; degree "4"; dimension "2_2";
chrA01	Undefined	as_event	16094645	16095211	.	-	.	transcript_id "TCONS_00002106,TCONS_00002107"; gene_id "chrA01:16094085-16096016C"; flanks "16095211-,16094645^"; structure "0,1^2-"; splice_chain ",16094966^16094887-"; sources "Undefined,Undefined"; NMorMRNA "null"; degree "4"; dimension "2_2";
chrA01	Undefined	as_event	16275158	16275727	.	-	.	transcript_id "TCONS_00002114,TCONS_00002113"; gene_id "chrA01:16274775-16275727C"; flanks "16275727[,16275158^"; structure "1^3-,2^4-"; splice_chain "16275601^16275347-,16275591^16275337-"; sources "Undefined,Undefined"; NMorMRNA "null"; degree "4"; dimension "2_2";
chrA01	Undefined	as_event	17016176	17016398	.	-	.	transcript_id "TCONS_00002128,TCONS_00002129"; gene_id "chrA01:17015076-17016589C"; flanks "17016398^,17016176^"; structure "1-,2-"; splice_chain "17016305-,17016297-"; sources "Undefined,Undefined"; NMorMRNA "null"; degree "4"; dimension "2_2";
chrA01	Undefined	as_event	17015713	17016090	.	-	.	transcript_id "TCONS_00002129,TCONS_00002128"; gene_id "chrA01:17015076-17016589C"; flanks "17016090-,17015713-"; structure "1^2-3^,4^"; splice_chain "17015986^17015893-17015810^,17015801^"; sources "Undefined,Undefined"; NMorMRNA "null"; degree "4"; dimension "2_2";
chrA01	Undefined	as_event	17123904	17125932	.	-	.	transcript_id "TCONS_00002131,TCONS_00002132"; gene_id "chrA01:17123257-17127640C"; flanks "17125932^,17123904-"; structure "1-2^,3-4^"; splice_chain "17125842-17125681^,17124151-17123990^"; sources "Undefined,Undefined"; NMorMRNA "null"; degree "4"; dimension "2_2";
chrA01	Undefined	as_event	17143992	17144502	.	-	.	transcript_id "TCONS_00002134,TCONS_00002135"; gene_id "chrA01:17141199-17144718C"; flanks "17144502^,17143992^"; structure "1-,2-"; splice_chain "17144158-,17144155-"; sources "Undefined,Undefined"; NMorMRNA "null"; degree "4"; dimension "2_2";
chrA01	Undefined	as_event	17141199	17143727	.	-	.	transcript_id "TCONS_00002135,TCONS_00002134"; gene_id "chrA01:17141199-17144718C"; flanks "17143727-,17141199]"; structure "1^3-,2^4-"; splice_chain "17143662^17143572-,17143652^17143562-"; sources "Undefined,Undefined"; NMorMRNA "null"; degree "4"; dimension "2_2";
chrA01	Undefined	as_event	17186225	17186477	.	-	.	transcript_id "TCONS_00002140,TCONS_00002137/TCONS_00002138/TCONS_00002139"; gene_id "chrA01:17183495-17187083C"; flanks "17186477-,17186225^"; structure "1^3-,2^4-"; splice_chain "17186404^17186308-,17186393^17186297-"; sources "Undefined,Undefined"; NMorMRNA "null"; degree "4"; dimension "2_2";
chrA01	Undefined	as_event	17186045	17186225	.	-	.	transcript_id "TCONS_00002137,TCONS_00002138,TCONS_00002139/TCONS_00002140"; gene_id "chrA01:17183495-17187083C"; flanks "17186225^,17186045^"; structure "1-,2-,3-"; splice_chain "17186145-,17186143-,17186142-"; sources "Undefined,Undefined,Undefined"; NMorMRNA "null"; degree "9"; dimension "3_3";
chrA01	Undefined	as_event	17185343	17185516	.	-	.	transcript_id "TCONS_00002137,TCONS_00002138/TCONS_00002139/TCONS_00002140"; gene_id "chrA01:17183495-17187083C"; flanks "17185516^,17185343^"; structure "1-,2-"; splice_chain "17185432-,17185431-"; sources "Undefined,Undefined"; NMorMRNA "null"; degree "4"; dimension "2_2";
chrA01	Undefined	as_event	17185193	17185343	.	-	.	transcript_id "TCONS_00002138,TCONS_00002137/TCONS_00002139/TCONS_00002140"; gene_id "chrA01:17183495-17187083C"; flanks "17185343^,17185193^"; structure "1-,2-"; splice_chain "17185271-,17185269-"; sources "Undefined,Undefined"; NMorMRNA "null"; degree "4"; dimension "2_2";
chrA01	Undefined	as_event	17184701	17184933	.	-	.	transcript_id "TCONS_00002137,TCONS_00002138/TCONS_00002140"; gene_id "chrA01:17183495-17187083C"; flanks "17184933-,17184701^"; structure "1^3-,2^4-"; splice_chain "17184916^17184814-,17184886^17184784-"; sources "Undefined,Undefined"; NMorMRNA "null"; degree "4"; dimension "2_2";
chrA01	Undefined	as_event	17184526	17184784	.	-	.	transcript_id "TCONS_00002139,TCONS_00002138/TCONS_00002140"; gene_id "chrA01:17183495-17187083C"; flanks "17184784-,17184526^"; structure "1^3-,2^4-"; splice_chain "17184711^17184623-,17184701^17184613-"; sources "Undefined,Undefined"; NMorMRNA "null"; degree "4"; dimension "2_2";
chrA01	Undefined	as_event	17184526	17184933	.	-	.	transcript_id "TCONS_00002137,TCONS_00002139,TCONS_00002138/TCONS_00002140"; gene_id "chrA01:17183495-17187083C"; flanks "17184933-,17184526^"; structure "1^3-6^8-,2^4-5^7-,2^4-6^8-"; splice_chain "17184916^17184814-17184701^17184613-,17184886^17184784-17184711^17184623-,17184886^17184784-17184701^17184613-"; sources "Undefined,Undefined,Undefined"; NMorMRNA "null"; degree "9"; dimension "3_3";
chrA01	Undefined	as_event	17183874	17184039	.	-	.	transcript_id "TCONS_00002137/TCONS_00002138,TCONS_00002140"; gene_id "chrA01:17183495-17187083C"; flanks "17184039-,17183874-"; structure "1^,2^"; splice_chain "17183961^,17183960^"; sources "Undefined,Undefined"; NMorMRNA "null"; degree "4"; dimension "2_2";
chrA01	Undefined	as_event	17183759	17184039	.	-	.	transcript_id "TCONS_00002139,TCONS_00002137/TCONS_00002138,TCONS_00002140"; gene_id "chrA01:17183495-17187083C"; flanks "17184039-,17183759^"; structure "1^4-,2^5-,3^5-"; splice_chain "17183971^17183884-,17183961^17183874-,17183960^17183874-"; sources "Undefined,Undefined,Undefined"; NMorMRNA "null"; degree "9"; dimension "3_3";
chrA01	Undefined	as_event	17720161	17720339	.	-	.	transcript_id "TCONS_00002147,TCONS_00002148"; gene_id "chrA01:17718794-17721370C"; flanks "17720339-,17720161-"; structure "1^,2^"; splice_chain "17720253^,17720247^"; sources "Undefined,Undefined"; NMorMRNA "null"; degree "4"; dimension "2_2";
chrA01	Undefined	as_event	17837511	17839470	.	-	.	transcript_id "TCONS_00002152,TCONS_00002151"; gene_id "chrA01:17835864-17843743C"; flanks "17839470-,17837511^"; structure "1^3-5^7-,2^4-6^8-"; splice_chain "17839315^17839232-17837938^17837810-,17839313^17839230-17837928^17837800-"; sources "Undefined,Undefined"; NMorMRNA "null"; degree "4"; dimension "2_2";
chrA01	Undefined	as_event	17877769	17878152	.	-	.	transcript_id "TCONS_00002154,TCONS_00002155"; gene_id "chrA01:17876928-17878951C"; flanks "17878152-,17877769^"; structure "0,1^2-"; splice_chain ",17878067^17877971-"; sources "Undefined,Undefined"; NMorMRNA "null"; degree "4"; dimension "2_2";
chrA01	Undefined	as_event	18003404	18005072	.	-	.	transcript_id "TCONS_00002160,TCONS_00002159"; gene_id "chrA01:18002312-18005072C"; flanks "18005072[,18003404^"; structure "1^3-5^7-,2^4-6^8-"; splice_chain "18004298^18004214-18004177^18003445-,18004297^18004213-18004176^18003444-"; sources "Undefined,Undefined"; NMorMRNA "null"; degree "4"; dimension "2_2";
chrA01	Undefined	as_event	18018970	18021333	.	-	.	transcript_id "TCONS_00002162,TCONS_00002163"; gene_id "chrA01:18018970-18021876C"; flanks "18021333^,18018970]"; structure "1-3^5-,2-4^6-"; splice_chain "18020954-18020518^18020446-,18020953-18020514^18020442-"; sources "Undefined,Undefined"; NMorMRNA "null"; degree "4"; dimension "2_2";
chrA01	Undefined	as_event	18132298	18133116	.	-	.	transcript_id "TCONS_00002170,TCONS_00002171/TCONS_00002172"; gene_id "chrA01:18131243-18133565C"; flanks "18133116^,18132298^"; structure "1-,2-3^4-"; splice_chain "18132701-,18132699-18132517^18132426-"; sources "Undefined,Undefined"; NMorMRNA "null"; degree "4"; dimension "2_2";
chrA01	Undefined	as_event	18132298	18133565	.	-	.	transcript_id "TCONS_00002169,TCONS_00002170,TCONS_00002171/TCONS_00002172"; gene_id "chrA01:18131243-18133565C"; flanks "18133565[,18132298^"; structure "1^3-6^8-,2^4-,2^5-7^9-"; splice_chain "18133126^18132709-18132519^18132428-,18133116^18132701-,18133116^18132699-18132517^18132426-"; sources "Undefined,Undefined,Undefined"; NMorMRNA "null"; degree "9"; dimension "3_3";
chrA01	Undefined	as_event	18131732	18132189	.	-	.	transcript_id "TCONS_00002171,TCONS_00002170,TCONS_00002169/TCONS_00002172"; gene_id "chrA01:18131243-18133565C"; flanks "18132189-,18131732^"; structure "0,1^3-,2^4-"; splice_chain ",18132042^18131952-,18132032^18131942-"; sources "Undefined,Undefined,Undefined"; NMorMRNA "null"; degree "9"; dimension "3_3";
chrA01	Undefined	as_event	18173536	18175339	.	-	.	transcript_id "TCONS_00002176,TCONS_00002175"; gene_id "chrA01:18173536-18175339C"; flanks "18175339[,18173536]"; structure "1^4-,2^3-"; splice_chain "18174782^18174659-,18174781^18174661-"; sources "Undefined,Undefined"; NMorMRNA "null"; degree "4"; dimension "2_2";
chrA01	Undefined	as_event	18742050	18742327	.	-	.	transcript_id "TCONS_00002188,TCONS_00002189"; gene_id "chrA01:18738883-18743549C"; flanks "18742327-,18742050^"; structure "1^3-,2^4-"; splice_chain "18742249^18742169-,18742239^18742159-"; sources "Undefined,Undefined"; NMorMRNA "null"; degree "4"; dimension "2_2";
chrA01	Undefined	as_event	18741791	18742050	.	-	.	transcript_id "TCONS_00002188,TCONS_00002189"; gene_id "chrA01:18738883-18743549C"; flanks "18742050^,18741791^"; structure "1-,2-"; splice_chain "18741890-,18741885-"; sources "Undefined,Undefined"; NMorMRNA "null"; degree "4"; dimension "2_2";
chrA01	Undefined	as_event	18739364	18739625	.	-	.	transcript_id "TCONS_00002188,TCONS_00002189"; gene_id "chrA01:18738883-18743549C"; flanks "18739625-,18739364^"; structure "0,1^2-"; splice_chain ",18739524^18739443-"; sources "Undefined,Undefined"; NMorMRNA "null"; degree "4"; dimension "2_2";
chrA01	Undefined	as_event	18877187	18877461	.	-	.	transcript_id "TCONS_00002201,TCONS_00002200"; gene_id "chrA01:18875502-18877704C"; flanks "18877461-,18877187-"; structure "1^,2^"; splice_chain "18877289^,18877271^"; sources "Undefined,Undefined"; NMorMRNA "null"; degree "4"; dimension "2_2";
chrA01	Undefined	as_event	18896335	18896517	.	-	.	transcript_id "TCONS_00002203,TCONS_00002202"; gene_id "chrA01:18894211-18896957C"; flanks "18896517^,18896335^"; structure "1-,2-"; splice_chain "18896411-,18896410-"; sources "Undefined,Undefined"; NMorMRNA "null"; degree "4"; dimension "2_2";
chrA01	Undefined	as_event	18895076	18895520	.	-	.	transcript_id "TCONS_00002203,TCONS_00002202"; gene_id "chrA01:18894211-18896957C"; flanks "18895520-,18895076^"; structure "1^3-,2^4-"; splice_chain "18895415^18895306-,18895405^18895296-"; sources "Undefined,Undefined"; NMorMRNA "null"; degree "4"; dimension "2_2";
chrA01	Undefined	as_event	18894662	18894874	.	-	.	transcript_id "TCONS_00002202,TCONS_00002203"; gene_id "chrA01:18894211-18896957C"; flanks "18894874-,18894662-"; structure "1^,2^"; splice_chain "18894772^,18894771^"; sources "Undefined,Undefined"; NMorMRNA "null"; degree "4"; dimension "2_2";
chrA01	Undefined	as_event	18894211	18894662	.	-	.	transcript_id "TCONS_00002203,TCONS_00002202"; gene_id "chrA01:18894211-18896957C"; flanks "18894662-,18894211]"; structure "1^3-,2^4-"; splice_chain "18894492^18894394-,18894482^18894384-"; sources "Undefined,Undefined"; NMorMRNA "null"; degree "4"; dimension "2_2";
chrA01	Undefined	as_event	18901651	18901870	.	-	.	transcript_id "TCONS_00002205,TCONS_00002204"; gene_id "chrA01:18901119-18903564C"; flanks "18901870-,18901651^"; structure "1^3-,2^4-"; splice_chain "18901848^18901762-,18901839^18901753-"; sources "Undefined,Undefined"; NMorMRNA "null"; degree "4"; dimension "2_2";
chrA01	Undefined	as_event	18968706	18969385	.	-	.	transcript_id "TCONS_00002207,TCONS_00002206/TCONS_00002208"; gene_id "chrA01:18966799-18970731C"; flanks "18969385^,18968706^"; structure "1-,2-"; splice_chain "18969312-,18969305-"; sources "Undefined,Undefined"; NMorMRNA "null"; degree "4"; dimension "2_2";
chrA01	Undefined	as_event	18968218	18968632	.	-	.	transcript_id "TCONS_00002206,TCONS_00002207/TCONS_00002208"; gene_id "chrA01:18966799-18970731C"; flanks "18968632-,18968218^"; structure "1^3-,2^4-"; splice_chain "18968488^18968418-,18968478^18968408-"; sources "Undefined,Undefined"; NMorMRNA "null"; degree "4"; dimension "2_2";
chrA01	Undefined	as_event	18966799	18967257	.	-	.	transcript_id "TCONS_00002206,TCONS_00002207/TCONS_00002208"; gene_id "chrA01:18966799-18970731C"; flanks "18967257^,18966799]"; structure "1-,2-"; splice_chain "18966949-,18966947-"; sources "Undefined,Undefined"; NMorMRNA "null"; degree "4"; dimension "2_2";
chrA01	Undefined	as_event	18974003	18975469	.	-	.	transcript_id "TCONS_00002210,TCONS_00002209"; gene_id "chrA01:18972895-18975469C"; flanks "18975469[,18974003^"; structure "1^3-,2^4-"; splice_chain "18975235^18974218-,18975225^18974208-"; sources "Undefined,Undefined"; NMorMRNA "null"; degree "4"; dimension "2_2";
chrA01	Undefined	as_event	19677068	19677380	.	-	.	transcript_id "TCONS_00002230,TCONS_00002229"; gene_id "chrA01:19676930-19678136C"; flanks "19677380-,19677068^"; structure "0,1^2-"; splice_chain ",19677201^19677121-"; sources "Undefined,Undefined"; NMorMRNA "null"; degree "4"; dimension "2_2";
chrA01	Undefined	as_event	19678723	19679014	.	-	.	transcript_id "TCONS_00002231,TCONS_00002232"; gene_id "chrA01:19678292-19680647C"; flanks "19679014^,19678723^"; structure "1-,2-"; splice_chain "19678848-,19678845-"; sources "Undefined,Undefined"; NMorMRNA "null"; degree "4"; dimension "2_2";
chrA01	Undefined	as_event	19721680	19721836	.	-	.	transcript_id "TCONS_00002236,TCONS_00002235"; gene_id "chrA01:19719856-19723476C"; flanks "19721836-,19721680-"; structure "1^,2^"; splice_chain "19721755^,19721753^"; sources "Undefined,Undefined"; NMorMRNA "null"; degree "4"; dimension "2_2";
chrA01	Undefined	as_event	20006421	20006694	.	-	.	transcript_id "TCONS_00002247,TCONS_00002248"; gene_id "chrA01:20004609-20009515C"; flanks "20006694-,20006421-"; structure "1^,2^"; splice_chain "20006548^,20006529^"; sources "Undefined,Undefined"; NMorMRNA "null"; degree "4"; dimension "2_2";
chrA01	Undefined	as_event	20211082	20211936	.	-	.	transcript_id "TCONS_00002261,TCONS_00002262"; gene_id "chrA01:20210124-20213113C"; flanks "20211936-,20211082^"; structure "1^2-4^6-,3^5-7^8-"; splice_chain "20211877^20211782-20211633^20211542-,20211643^20211552-20211387^20211293-"; sources "Undefined,Undefined"; NMorMRNA "null"; degree "4"; dimension "2_2";
chrA01	Undefined	as_event	20381434	20381792	.	-	.	transcript_id "TCONS_00002266,TCONS_00002267"; gene_id "chrA01:20380692-20381792C"; flanks "20381792[,20381434^"; structure "1^3-,2^4-"; splice_chain "20381667^20381518-,20381618^20381514-"; sources "Undefined,Undefined"; NMorMRNA "null"; degree "4"; dimension "2_2";
chrA01	Undefined	as_event	20380692	20381094	.	-	.	transcript_id "TCONS_00002266,TCONS_00002267"; gene_id "chrA01:20380692-20381792C"; flanks "20381094-,20380692]"; structure "1^3-,2^4-"; splice_chain "20380886^20380809-,20380884^20380807-"; sources "Undefined,Undefined"; NMorMRNA "null"; degree "4"; dimension "2_2";
chrA01	Undefined	as_event	20476365	20476623	.	-	.	transcript_id "TCONS_00002269,TCONS_00002271"; gene_id "chrA01:20472427-20479049C"; flanks "20476623^,20476365^"; structure "1-,2-"; splice_chain "20476537-,20476532-"; sources "Undefined,Undefined"; NMorMRNA "null"; degree "4"; dimension "2_2";
chrA01	Undefined	as_event	20475465	20476263	.	-	.	transcript_id "TCONS_00002269,TCONS_00002270/TCONS_00002271"; gene_id "chrA01:20472427-20479049C"; flanks "20476263-,20475465^"; structure "1^3-,2^4-"; splice_chain "20476175^20475701-,20476165^20475691-"; sources "Undefined,Undefined"; NMorMRNA "null"; degree "4"; dimension "2_2";
chrA01	Undefined	as_event	20474069	20474455	.	-	.	transcript_id "TCONS_00002269,TCONS_00002270/TCONS_00002271"; gene_id "chrA01:20472427-20479049C"; flanks "20474455-,20474069^"; structure "1^3-,2^4-"; splice_chain "20474367^20474267-,20474357^20474257-"; sources "Undefined,Undefined"; NMorMRNA "null"; degree "4"; dimension "2_2";
chrA01	Undefined	as_event	20472718	20473034	.	-	.	transcript_id "TCONS_00002270,TCONS_00002271"; gene_id "chrA01:20472427-20479049C"; flanks "20473034-,20472718]"; structure "0,1^2-"; splice_chain ",20472900^20472779-"; sources "Undefined,Undefined"; NMorMRNA "null"; degree "4"; dimension "2_2";
chrA01	Undefined	as_event	20651030	20652756	.	-	.	transcript_id "TCONS_00002276,TCONS_00002277"; gene_id "chrA01:20651030-20653664C"; flanks "20652756-,20651030]"; structure "0,1^2-"; splice_chain ",20652587^20652430-"; sources "Undefined,Undefined"; NMorMRNA "null"; degree "4"; dimension "2_2";
chrA01	Undefined	as_event	20664516	20664658	.	-	.	transcript_id "TCONS_00002279,TCONS_00002278/TCONS_00002280"; gene_id "chrA01:20663467-20665203C"; flanks "20664658^,20664516^"; structure "1-,2-"; splice_chain "20664558-,20664557-"; sources "Undefined,Undefined"; NMorMRNA "null"; degree "4"; dimension "2_2";
chrA01	Undefined	as_event	20664331	20664516	.	-	.	transcript_id "TCONS_00002278,TCONS_00002279/TCONS_00002280"; gene_id "chrA01:20663467-20665203C"; flanks "20664516^,20664331^"; structure "1-,2-"; splice_chain "20664423-,20664421-"; sources "Undefined,Undefined"; NMorMRNA "null"; degree "4"; dimension "2_2";
chrA01	Undefined	as_event	20703968	20704517	.	-	.	transcript_id "TCONS_00002283,TCONS_00002282"; gene_id "chrA01:20703780-20707045C"; flanks "20704517-,20703968]"; structure "0,1^2-"; splice_chain ",20704201^20704120-"; sources "Undefined,Undefined"; NMorMRNA "null"; degree "4"; dimension "2_2";
chrA01	Undefined	as_event	21280348	21280765	.	-	.	transcript_id "TCONS_00002306/TCONS_00002307,TCONS_00002305"; gene_id "chrA01:21280348-21281969C"; flanks "21280765-,21280348]"; structure "1^3-,2^4-"; splice_chain "21280698^21280616-,21280688^21280606-"; sources "Undefined,Undefined"; NMorMRNA "null"; degree "4"; dimension "2_2";
chrA01	Undefined	as_event	21368938	21369663	.	-	.	transcript_id "TCONS_00002309,TCONS_00002310"; gene_id "chrA01:21368938-21369663C"; flanks "21369663[,21368938]"; structure "1^3-,2^4-"; splice_chain "21369342^21369126-,21369332^21369116-"; sources "Undefined,Undefined"; NMorMRNA "null"; degree "4"; dimension "2_2";
chrA01	Undefined	as_event	21424807	21425678	.	-	.	transcript_id "TCONS_00002315,TCONS_00002316"; gene_id "chrA01:21424474-21425678C"; flanks "21425678[,21424807^"; structure "0,1^2-"; splice_chain ",21425079^21424977-"; sources "Undefined,Undefined"; NMorMRNA "null"; degree "4"; dimension "2_2";
chrA01	Undefined	as_event	21461510	21462049	.	-	.	transcript_id "TCONS_00002319,TCONS_00002318"; gene_id "chrA01:21459480-21462049C"; flanks "21462049[,21461510^"; structure "0,1^2-"; splice_chain ",21461767^21461690-"; sources "Undefined,Undefined"; NMorMRNA "null"; degree "4"; dimension "2_2";
chrA01	Undefined	as_event	21732706	21733158	.	-	.	transcript_id "TCONS_00002342,TCONS_00002343"; gene_id "chrA01:21732295-21733581C"; flanks "21733158-,21732706^"; structure "1^3-6^8-,2^4-5^7-"; splice_chain "21733050^21732977-21732852^21732779-,21733026^21732953-21732865^21732792-"; sources "Undefined,Undefined"; NMorMRNA "null"; degree "4"; dimension "2_2";
chrA01	Undefined	as_event	21772330	21772588	.	-	.	transcript_id "TCONS_00002346,TCONS_00002345"; gene_id "chrA01:21770997-21772588C"; flanks "21772588[,21772330-"; structure "1^,2^"; splice_chain "21772439^,21772406^"; sources "Undefined,Undefined"; NMorMRNA "null"; degree "4"; dimension "2_2";
chrA01	Undefined	as_event	21991977	21992207	.	-	.	transcript_id "TCONS_00002351,TCONS_00002352"; gene_id "chrA01:21990238-21992417C"; flanks "21992207^,21991977^"; structure "1-,2-"; splice_chain "21992128-,21992125-"; sources "Undefined,Undefined"; NMorMRNA "null"; degree "4"; dimension "2_2";
chrA01	Undefined	as_event	22186178	22187475	.	-	.	transcript_id "TCONS_00002358,TCONS_00002359"; gene_id "chrA01:22186178-22188425C"; flanks "22187475-,22186178]"; structure "1^3-,2^4-"; splice_chain "22186981^22186385-,22186971^22186375-"; sources "Undefined,Undefined"; NMorMRNA "null"; degree "4"; dimension "2_2";
chrA01	Undefined	as_event	22372689	22372908	.	-	.	transcript_id "TCONS_00002368,TCONS_00002367/TCONS_00002369"; gene_id "chrA01:22370533-22373676C"; flanks "22372908^,22372689^"; structure "1-,2-"; splice_chain "22372811-,22372810-"; sources "Undefined,Undefined"; NMorMRNA "null"; degree "4"; dimension "2_2";
chrA01	Undefined	as_event	22372311	22372597	.	-	.	transcript_id "TCONS_00002369,TCONS_00002368,TCONS_00002367"; gene_id "chrA01:22370533-22373676C"; flanks "22372597-,22372311^"; structure "1^4-,2^5-,3^6-"; splice_chain "22372494^22372419-,22372472^22372397-,22372458^22372383-"; sources "Undefined,Undefined,Undefined"; NMorMRNA "null"; degree "9"; dimension "3_3";
chrA01	Undefined	as_event	22370533	22371191	.	-	.	transcript_id "TCONS_00002369,TCONS_00002367/TCONS_00002368"; gene_id "chrA01:22370533-22373676C"; flanks "22371191-,22370533]"; structure "1^3-,2^4-"; splice_chain "22371124^22371041-,22371114^22371031-"; sources "Undefined,Undefined"; NMorMRNA "null"; degree "4"; dimension "2_2";
chrA01	Undefined	as_event	22399156	22399492	.	-	.	transcript_id "TCONS_00002371,TCONS_00002370"; gene_id "chrA01:22399156-22400797C"; flanks "22399492-,22399156]"; structure "0,1^2-"; splice_chain ",22399324^22399258-"; sources "Undefined,Undefined"; NMorMRNA "null"; degree "4"; dimension "2_2";
chrA01	Undefined	as_event	22551461	22551792	.	-	.	transcript_id "TCONS_00002375,TCONS_00002374"; gene_id "chrA01:22551265-22553501C"; flanks "22551792-,22551461^"; structure "0,1^2-"; splice_chain ",22551641^22551569-"; sources "Undefined,Undefined"; NMorMRNA "null"; degree "4"; dimension "2_2";
chrA01	Undefined	as_event	22568612	22569069	.	-	.	transcript_id "TCONS_00002377,TCONS_00002378/TCONS_00002379"; gene_id "chrA01:22568126-22571225C"; flanks "22569069-,22568612^"; structure "1^3-,2^4-"; splice_chain "22568942^22568855-,22568932^22568845-"; sources "Undefined,Undefined"; NMorMRNA "null"; degree "4"; dimension "2_2";
chrA01	Undefined	as_event	22707867	22708158	.	-	.	transcript_id "TCONS_00002387,TCONS_00002388"; gene_id "chrA01:22707867-22708527C"; flanks "22708158-,22707867]"; structure "0,1^2-"; splice_chain ",22708039^22707975-"; sources "Undefined,Undefined"; NMorMRNA "null"; degree "4"; dimension "2_2";
chrA01	Undefined	as_event	23230276	23230836	.	-	.	transcript_id "TCONS_00002404,TCONS_00002403/TCONS_00002405/TCONS_00002406"; gene_id "chrA01:23225362-23232305C"; flanks "23230836^,23230276^"; structure "1-,2-"; splice_chain "23230346-,23230341-"; sources "Undefined,Undefined"; NMorMRNA "null"; degree "4"; dimension "2_2";
chrA01	Undefined	as_event	23228276	23228851	.	-	.	transcript_id "TCONS_00002404,TCONS_00002403/TCONS_00002406"; gene_id "chrA01:23225362-23232305C"; flanks "23228851-,23228276^"; structure "1^3-,2^4-"; splice_chain "23228812^23228451-,23228802^23228441-"; sources "Undefined,Undefined"; NMorMRNA "null"; degree "4"; dimension "2_2";
chrA01	Undefined	as_event	23227428	23228441	.	-	.	transcript_id "TCONS_00002405,TCONS_00002403/TCONS_00002406"; gene_id "chrA01:23225362-23232305C"; flanks "23228441-,23227428^"; structure "1^3-,2^4-"; splice_chain "23228286^23227890-,23228276^23227880-"; sources "Undefined,Undefined"; NMorMRNA "null"; degree "4"; dimension "2_2";
chrA01	Undefined	as_event	23227428	23228851	.	-	.	transcript_id "TCONS_00002404,TCONS_00002405,TCONS_00002403/TCONS_00002406"; gene_id "chrA01:23225362-23232305C"; flanks "23228851-,23227428^"; structure "1^3-6^8-,2^4-5^7-,2^4-6^8-"; splice_chain "23228812^23228451-23228276^23227880-,23228802^23228441-23228286^23227890-,23228802^23228441-23228276^23227880-"; sources "Undefined,Undefined,Undefined"; NMorMRNA "null"; degree "9"; dimension "3_3";
chrA01	Undefined	as_event	23226353	23226689	.	-	.	transcript_id "TCONS_00002405,TCONS_00002403/TCONS_00002404/TCONS_00002406"; gene_id "chrA01:23225362-23232305C"; flanks "23226689-,23226353^"; structure "1^3-,2^4-"; splice_chain "23226529^23226442-,23226519^23226432-"; sources "Undefined,Undefined"; NMorMRNA "null"; degree "4"; dimension "2_2";
chrA01	Undefined	as_event	23225662	23226275	.	-	.	transcript_id "TCONS_00002405,TCONS_00002403/TCONS_00002404/TCONS_00002406"; gene_id "chrA01:23225362-23232305C"; flanks "23226275-,23225662^"; structure "1^3-,2^4-"; splice_chain "23226058^23225887-,23226048^23225877-"; sources "Undefined,Undefined"; NMorMRNA "null"; degree "4"; dimension "2_2";
chrA01_random	Undefined	as_event	422906	423126	.	+	.	transcript_id "TCONS_00002453/TCONS_00002454,TCONS_00002452"; gene_id "chrA01_random:421615-427717W"; flanks "422906-,423126-"; structure "1^,2^"; splice_chain "423040^,423041^"; sources "Undefined,Undefined"; NMorMRNA "null"; degree "4"; dimension "2_2";
chrA01_random	Undefined	as_event	423126	423371	.	+	.	transcript_id "TCONS_00002453,TCONS_00002452/TCONS_00002454"; gene_id "chrA01_random:421615-427717W"; flanks "423126-,423371-"; structure "1^,2^"; splice_chain "423288^,423294^"; sources "Undefined,Undefined"; NMorMRNA "null"; degree "4"; dimension "2_2";
chrA01_random	Undefined	as_event	425912	426276	.	+	.	transcript_id "TCONS_00002452/TCONS_00002454,TCONS_00002453"; gene_id "chrA01_random:421615-427717W"; flanks "425912-,426276^"; structure "1^3-,2^4-"; splice_chain "426041^426151-,426052^426161-"; sources "Undefined,Undefined"; NMorMRNA "null"; degree "4"; dimension "2_2";
chrA01_random	Undefined	as_event	432412	432723	.	+	.	transcript_id "TCONS_00002456,TCONS_00002455"; gene_id "chrA01_random:431721-434184W"; flanks "432412-,432723^"; structure "1^3-,2^4-"; splice_chain "432498^432587-,432508^432597-"; sources "Undefined,Undefined"; NMorMRNA "null"; degree "4"; dimension "2_2";
chrA01_random	Undefined	as_event	575649	579111	.	+	.	transcript_id "TCONS_00002458,TCONS_00002457"; gene_id "chrA01_random:575649-579111W"; flanks "575649[,579111]"; structure "1^3-5^6-,2^4-"; splice_chain "578630^578781-578871^578985-,578640^578791-"; sources "Undefined,Undefined"; NMorMRNA "null"; degree "4"; dimension "2_2";
chrA01_random	Undefined	as_event	620026	620648	.	+	.	transcript_id "TCONS_00002461/TCONS_00002462,TCONS_00002463"; gene_id "chrA01_random:618752-622242W"; flanks "620026-,620648^"; structure "0,1^2-"; splice_chain ",620297^620375-"; sources "Undefined,Undefined"; NMorMRNA "null"; degree "4"; dimension "2_2";
chrA01_random	Undefined	as_event	620733	621763	.	+	.	transcript_id "TCONS_00002461,TCONS_00002462"; gene_id "chrA01_random:618752-622242W"; flanks "620733-,621763^"; structure "0,1^2-"; splice_chain ",621040^621197-"; sources "Undefined,Undefined"; NMorMRNA "null"; degree "4"; dimension "2_2";
chrA01_random	Undefined	as_event	626790	627279	.	+	.	transcript_id "TCONS_00002464/TCONS_00002466/TCONS_00002467/TCONS_00002468,TCONS_00002465"; gene_id "chrA01_random:625740-630015W"; flanks "626790-,627279^"; structure "1^3-,2^4-"; splice_chain "627014^627088-,627026^627100-"; sources "Undefined,Undefined"; NMorMRNA "null"; degree "4"; dimension "2_2";
chrA01_random	Undefined	as_event	628033	628214	.	+	.	transcript_id "TCONS_00002465/TCONS_00002468,TCONS_00002467"; gene_id "chrA01_random:625740-630015W"; flanks "628033-,628214-"; structure "1^,2^"; splice_chain "628138^,628139^"; sources "Undefined,Undefined"; NMorMRNA "null"; degree "4"; dimension "2_2";
chrA01_random	Undefined	as_event	628033	628311	.	+	.	transcript_id "TCONS_00002468,TCONS_00002466"; gene_id "chrA01_random:625740-630015W"; flanks "628033-,628311^"; structure "1^3-,2^4-"; splice_chain "628138^628214-,628158^628234-"; sources "Undefined,Undefined"; NMorMRNA "null"; degree "4"; dimension "2_2";
chrA01_random	Undefined	as_event	628214	628601	.	+	.	transcript_id "TCONS_00002468,TCONS_00002465,TCONS_00002467"; gene_id "chrA01_random:625740-630015W"; flanks "628214-,628601^"; structure "1^4-,2^5-,3^6-"; splice_chain "628311^628500-,628314^628503-,628321^628510-"; sources "Undefined,Undefined,Undefined"; NMorMRNA "null"; degree "9"; dimension "3_3";
chrA01_random	Undefined	as_event	628033	628601	.	+	.	transcript_id "TCONS_00002468,TCONS_00002465,TCONS_00002467,TCONS_00002466"; gene_id "chrA01_random:625740-630015W"; flanks "628033-,628601^"; structure "1^4-6^9-,1^4-7^10-,2^4-8^11-,3^5-6^9-"; splice_chain "628138^628214-628311^628500-,628138^628214-628314^628503-,628139^628214-628321^628510-,628158^628234-628311^628500-"; sources "Undefined,Undefined,Undefined,Undefined"; NMorMRNA "null"; degre…
chrA01_random	Undefined	as_event	877907	878183	.	+	.	transcript_id "TCONS_00002472,TCONS_00002471"; gene_id "chrA01_random:873660-879276W"; flanks "877907-,878183^"; structure "0,1^2-"; splice_chain ",878014^878087-"; sources "Undefined,Undefined"; NMorMRNA "null"; degree "4"; dimension "2_2";
chrA01_random	Undefined	as_event	1045468	1046453	.	+	.	transcript_id "TCONS_00002476,TCONS_00002475"; gene_id "chrA01_random:1043401-1046453W"; flanks "1045468-,1046453]"; structure "1^2-3^5-,4^6-"; splice_chain "1045592^1045684-1045835^1045918-,1045845^1045928-"; sources "Undefined,Undefined"; NMorMRNA "null"; degree "4"; dimension "2_2";
chrA01_random	Undefined	as_event	1494696	1495146	.	+	.	transcript_id "TCONS_00002480,TCONS_00002481"; gene_id "chrA01_random:1493289-1497704W"; flanks "1494696-,1495146^"; structure "1^3-,2^4-"; splice_chain "1494826^1494955-,1494836^1494965-"; sources "Undefined,Undefined"; NMorMRNA "null"; degree "4"; dimension "2_2";
chrA01_random	Undefined	as_event	2094691	2095325	.	+	.	transcript_id "TCONS_00002491,TCONS_00002492"; gene_id "chrA01_random:2093805-2097286W"; flanks "2094691[,2095325-"; structure "1^,2^"; splice_chain "2095196^,2095197^"; sources "Undefined,Undefined"; NMorMRNA "null"; degree "4"; dimension "2_2";
chrA01_random	Undefined	as_event	2095449	2095725	.	+	.	transcript_id "TCONS_00002490/TCONS_00002492,TCONS_00002494"; gene_id "chrA01_random:2093805-2097286W"; flanks "2095449-,2095725^"; structure "1^3-,2^4-"; splice_chain "2095590^2095669-,2095600^2095679-"; sources "Undefined,Undefined"; NMorMRNA "null"; degree "4"; dimension "2_2";
chrA01_random	Undefined	as_event	2095669	2095905	.	+	.	transcript_id "TCONS_00002490/TCONS_00002492,TCONS_00002493"; gene_id "chrA01_random:2093805-2097286W"; flanks "2095669-,2095905^"; structure "1^3-,2^4-"; splice_chain "2095725^2095808-,2095735^2095818-"; sources "Undefined,Undefined"; NMorMRNA "null"; degree "4"; dimension "2_2";
chrA01_random	Undefined	as_event	2095449	2095905	.	+	.	transcript_id "TCONS_00002490/TCONS_00002492,TCONS_00002493,TCONS_00002494"; gene_id "chrA01_random:2093805-2097286W"; flanks "2095449-,2095905^"; structure "1^3-5^7-,1^3-6^8-,2^4-5^7-"; splice_chain "2095590^2095669-2095725^2095808-,2095590^2095669-2095735^2095818-,2095600^2095679-2095725^2095808-"; sources "Undefined,Undefined,Undefined"; NMorMRNA "null"; degree "9"; dimension "3_3";
chrA01_random	Undefined	as_event	2095669	2096098	.	+	.	transcript_id "TCONS_00002490,TCONS_00002491,TCONS_00002493"; gene_id "chrA01_random:2093805-2097286W"; flanks "2095669-,2096098^"; structure "1^4-7^9-,2^5-8^10-,3^6-7^9-"; splice_chain "2095725^2095808-2095905^2096027-,2095727^2095810-2095915^2096037-,2095735^2095818-2095905^2096027-"; sources "Undefined,Undefined,Undefined"; NMorMRNA "null"; degree "9"; dimension "3_3";
chrA01_random	Undefined	as_event	2095449	2096098	.	+	.	transcript_id "TCONS_00002490,TCONS_00002491,TCONS_00002493,TCONS_00002494"; gene_id "chrA01_random:2093805-2097286W"; flanks "2095449-,2096098^"; structure "1^3-5^8-11^13-,1^3-6^9-12^14-,1^3-7^10-11^13-,2^4-5^8-11^13-"; splice_chain "2095590^2095669-2095725^2095808-2095905^2096027-,2095590^2095669-2095727^2095810-2095915^2096037-,2095590^2095669-2095735^2095818-2095905^2096027-,2095600^2095679-2…
chrA01_random	Undefined	as_event	2096027	2096178	.	+	.	transcript_id "TCONS_00002490/TCONS_00002493/TCONS_00002494,TCONS_00002492"; gene_id "chrA01_random:2093805-2097286W"; flanks "2096027-,2096178-"; structure "1^,2^"; splice_chain "2096098^,2096099^"; sources "Undefined,Undefined"; NMorMRNA "null"; degree "4"; dimension "2_2";
chrA01_random	Undefined	as_event	2095669	2096178	.	+	.	transcript_id "TCONS_00002490,TCONS_00002492,TCONS_00002491,TCONS_00002493"; gene_id "chrA01_random:2093805-2097286W"; flanks "2095669-,2096178-"; structure "1^4-7^9-11^,1^4-7^9-12^,2^5-8^10-11^,3^6-7^9-11^"; splice_chain "2095725^2095808-2095905^2096027-2096098^,2095725^2095808-2095905^2096027-2096099^,2095727^2095810-2095915^2096037-2096098^,2095735^2095818-2095905^2096027-2096098^"; sources "U…
chrA01_random	Undefined	as_event	2095449	2096178	.	+	.	transcript_id "TCONS_00002490,TCONS_00002492,TCONS_00002491,TCONS_00002493,TCONS_00002494"; gene_id "chrA01_random:2093805-2097286W"; flanks "2095449-,2096178-"; structure "1^3-5^8-11^13-15^,1^3-5^8-11^13-16^,1^3-6^9-12^14-15^,1^3-7^10-11^13-15^,2^4-5^8-11^13-15^"; splice_chain "2095590^2095669-2095725^2095808-2095905^2096027-2096098^,2095590^2095669-2095725^2095808-2095905^2096027-2096099^,20955…
chrA01_random	Undefined	as_event	2096178	2096686	.	+	.	transcript_id "TCONS_00002491,TCONS_00002492"; gene_id "chrA01_random:2093805-2097286W"; flanks "2096178-,2096686^"; structure "1^3-,2^4-"; splice_chain "2096407^2096488-,2096409^2096490-"; sources "Undefined,Undefined"; NMorMRNA "null"; degree "4"; dimension "2_2";
chrA01_random	Undefined	as_event	2096488	2097028	.	+	.	transcript_id "TCONS_00002490/TCONS_00002493/TCONS_00002494,TCONS_00002491"; gene_id "chrA01_random:2093805-2097286W"; flanks "2096488-,2097028^"; structure "1^3-,2^4-"; splice_chain "2096684^2096891-,2096686^2096893-"; sources "Undefined,Undefined"; NMorMRNA "null"; degree "4"; dimension "2_2";
chrA01_random	Undefined	as_event	2096178	2097028	.	+	.	transcript_id "TCONS_00002490/TCONS_00002493/TCONS_00002494,TCONS_00002491,TCONS_00002492"; gene_id "chrA01_random:2093805-2097286W"; flanks "2096178-,2097028^"; structure "1^3-5^7-,1^3-6^8-,2^4-6^8-"; splice_chain "2096407^2096488-2096684^2096891-,2096407^2096488-2096686^2096893-,2096409^2096490-2096686^2096893-"; sources "Undefined,Undefined,Undefined"; NMorMRNA "null"; degree "9"; dimension "3…
chrA01_random	Undefined	as_event	2307410	2310028	.	+	.	transcript_id "TCONS_00002498,TCONS_00002497"; gene_id "chrA01_random:2307410-2310028W"; flanks "2307410[,2310028]"; structure "1^3-,2^4-"; splice_chain "2307620^2307998-,2307639^2308017-"; sources "Undefined,Undefined"; NMorMRNA "null"; degree "4"; dimension "2_2";
chrA01_random	Undefined	as_event	2432811	2433346	.	+	.	transcript_id "TCONS_00002502/TCONS_00002504,TCONS_00002503"; gene_id "chrA01_random:2431738-2434635W"; flanks "2432811-,2433346^"; structure "1^3-,2^4-"; splice_chain "2432946^2433095-,2432956^2433105-"; sources "Undefined,Undefined"; NMorMRNA "null"; degree "4"; dimension "2_2";
chrA01_random	Undefined	as_event	2433838	2434010	.	+	.	transcript_id "TCONS_00002505,TCONS_00002502/TCONS_00002503/TCONS_00002504"; gene_id "chrA01_random:2431738-2434635W"; flanks "2433838^,2434010^"; structure "1-,2-"; splice_chain "2433913-,2433915-"; sources "Undefined,Undefined"; NMorMRNA "null"; degree "4"; dimension "2_2";
chrA01_random	Undefined	as_event	2434099	2434406	.	+	.	transcript_id "TCONS_00002503/TCONS_00002504,TCONS_00002502"; gene_id "chrA01_random:2431738-2434635W"; flanks "2434099-,2434406^"; structure "1^3-,2^4-"; splice_chain "2434191^2434279-,2434201^2434289-"; sources "Undefined,Undefined"; NMorMRNA "null"; degree "4"; dimension "2_2";
chrA01_random	Undefined	as_event	2434279	2434635	.	+	.	transcript_id "TCONS_00002503/TCONS_00002504,TCONS_00002505"; gene_id "chrA01_random:2431738-2434635W"; flanks "2434279-,2434635]"; structure "1^3-,2^4-"; splice_chain "2434406^2434487-,2434416^2434497-"; sources "Undefined,Undefined"; NMorMRNA "null"; degree "4"; dimension "2_2";
chrA01_random	Undefined	as_event	2434099	2434635	.	+	.	transcript_id "TCONS_00002503/TCONS_00002504,TCONS_00002505,TCONS_00002502"; gene_id "chrA01_random:2431738-2434635W"; flanks "2434099-,2434635]"; structure "1^3-5^7-,1^3-6^8-,2^4-5^7-"; splice_chain "2434191^2434279-2434406^2434487-,2434191^2434279-2434416^2434497-,2434201^2434289-2434406^2434487-"; sources "Undefined,Undefined,Undefined"; NMorMRNA "null"; degree "9"; dimension "3_3";
chrA01_random	Undefined	as_event	2435775	2435951	.	+	.	transcript_id "TCONS_00002507,TCONS_00002506"; gene_id "chrA01_random:2435336-2437418W"; flanks "2435775-,2435951-"; structure "1^,2^"; splice_chain "2435860^,2435861^"; sources "Undefined,Undefined"; NMorMRNA "null"; degree "4"; dimension "2_2";
chrA01_random	Undefined	as_event	2436907	2437418	.	+	.	transcript_id "TCONS_00002507,TCONS_00002506"; gene_id "chrA01_random:2435336-2437418W"; flanks "2436907-,2437418]"; structure "1^3-,2^4-"; splice_chain "2436986^2437132-,2436996^2437142-"; sources "Undefined,Undefined"; NMorMRNA "null"; degree "4"; dimension "2_2";
chrA01_random	Undefined	as_event	2502924	2503130	.	+	.	transcript_id "TCONS_00002509,TCONS_00002508"; gene_id "chrA01_random:2500862-2505144W"; flanks "2502924^,2503130^"; structure "1-,2-"; splice_chain "2502999-,2503001-"; sources "Undefined,Undefined"; NMorMRNA "null"; degree "4"; dimension "2_2";
chrA01_random	Undefined	as_event	2503997	2504355	.	+	.	transcript_id "TCONS_00002509,TCONS_00002508"; gene_id "chrA01_random:2500862-2505144W"; flanks "2503997-,2504355^"; structure "0,1^2-"; splice_chain ",2504171^2504265-"; sources "Undefined,Undefined"; NMorMRNA "null"; degree "4"; dimension "2_2";
chrA01_random	Undefined	as_event	2515515	2516846	.	+	.	transcript_id "TCONS_00002510/TCONS_00002511,TCONS_00002512"; gene_id "chrA01_random:2513599-2517887W"; flanks "2515515-,2516846-"; structure "1^,2^"; splice_chain "2516776^,2516778^"; sources "Undefined,Undefined"; NMorMRNA "null"; degree "4"; dimension "2_2";
chrA01_random	Undefined	as_event	2517231	2517887	.	+	.	transcript_id "TCONS_00002510/TCONS_00002511/TCONS_00002513,TCONS_00002512"; gene_id "chrA01_random:2513599-2517887W"; flanks "2517231-,2517887]"; structure "1^3-,2^4-"; splice_chain "2517380^2517464-,2517390^2517474-"; sources "Undefined,Undefined"; NMorMRNA "null"; degree "4"; dimension "2_2";
chrA01_random	Undefined	as_event	2546201	2546373	.	+	.	transcript_id "TCONS_00002514/TCONS_00002516,TCONS_00002515"; gene_id "chrA01_random:2544509-2549405W"; flanks "2546201-,2546373-"; structure "1^,2^"; splice_chain "2546289^,2546291^"; sources "Undefined,Undefined"; NMorMRNA "null"; degree "4"; dimension "2_2";
chrA01_random	Undefined	as_event	2546545	2546824	.	+	.	transcript_id "TCONS_00002516,TCONS_00002515"; gene_id "chrA01_random:2544509-2549405W"; flanks "2546545-,2546824^"; structure "1^3-,2^4-"; splice_chain "2546632^2546706-,2546642^2546716-"; sources "Undefined,Undefined"; NMorMRNA "null"; degree "4"; dimension "2_2";
chrA01_random	Undefined	as_event	2546706	2546901	.	+	.	transcript_id "TCONS_00002516,TCONS_00002514"; gene_id "chrA01_random:2544509-2549405W"; flanks "2546706-,2546901-"; structure "1^,2^"; splice_chain "2546824^,2546825^"; sources "Undefined,Undefined"; NMorMRNA "null"; degree "4"; dimension "2_2";
chrA01_random	Undefined	as_event	2546545	2546901	.	+	.	transcript_id "TCONS_00002516,TCONS_00002514,TCONS_00002515"; gene_id "chrA01_random:2544509-2549405W"; flanks "2546545-,2546901-"; structure "1^3-5^,1^3-6^,2^4-5^"; splice_chain "2546632^2546706-2546824^,2546632^2546706-2546825^,2546642^2546716-2546824^"; sources "Undefined,Undefined,Undefined"; NMorMRNA "null"; degree "9"; dimension "3_3";
chrA01_random	Undefined	as_event	4960	6438	.	-	.	transcript_id "TCONS_00002520,TCONS_00002519"; gene_id "chrA01_random:3866-6438C"; flanks "6438[,4960^"; structure "0,1^2-"; splice_chain ",6251^5206-"; sources "Undefined,Undefined"; NMorMRNA "null"; degree "4"; dimension "2_2";
chrA01_random	Undefined	as_event	3970	4695	.	-	.	transcript_id "TCONS_00002519,TCONS_00002520"; gene_id "chrA01_random:3866-6438C"; flanks "4695-,3970^"; structure "0,1^2-"; splice_chain ",4139^4061-"; sources "Undefined,Undefined"; NMorMRNA "null"; degree "4"; dimension "2_2";
chrA01_random	Undefined	as_event	88221	88845	.	-	.	transcript_id "TCONS_00002532,TCONS_00002533"; gene_id "chrA01_random:87396-89552C"; flanks "88845-,88221^"; structure "0,1^2-"; splice_chain ",88568^88497-"; sources "Undefined,Undefined"; NMorMRNA "null"; degree "4"; dimension "2_2";
chrA01_random	Undefined	as_event	107325	107684	.	-	.	transcript_id "TCONS_00002534,TCONS_00002535,TCONS_00002536"; gene_id "chrA01_random:107101-108521C"; flanks "107684-,107325^"; structure "1^4-,2^5-,3^6-"; splice_chain "107543^107454-,107542^107453-,107536^107447-"; sources "Undefined,Undefined,Undefined"; NMorMRNA "null"; degree "9"; dimension "3_3";
chrA01_random	Undefined	as_event	547594	548332	.	-	.	transcript_id "TCONS_00002559/TCONS_00002560,TCONS_00002561"; gene_id "chrA01_random:543025-548332C"; flanks "548332[,547594^"; structure "0,1^2-"; splice_chain ",547963^547768-"; sources "Undefined,Undefined"; NMorMRNA "null"; degree "4"; dimension "2_2";
chrA01_random	Undefined	as_event	546173	546514	.	-	.	transcript_id "TCONS_00002559,TCONS_00002560/TCONS_00002561"; gene_id "chrA01_random:543025-548332C"; flanks "546514-,546173^"; structure "1^3-,2^4-"; splice_chain "546468^546339-,546458^546329-"; sources "Undefined,Undefined"; NMorMRNA "null"; degree "4"; dimension "2_2";
chrA01_random	Undefined	as_event	568301	568773	.	-	.	transcript_id "TCONS_00002562,TCONS_00002563"; gene_id "chrA01_random:568301-569623C"; flanks "568773-,568301]"; structure "1^3-,2^4-"; splice_chain "568718^568539-,568708^568529-"; sources "Undefined,Undefined"; NMorMRNA "null"; degree "4"; dimension "2_2";
chrA01_random	Undefined	as_event	791070	792488	.	-	.	transcript_id "TCONS_00002569,TCONS_00002568"; gene_id "chrA01_random:791070-794043C"; flanks "792488^,791070]"; structure "1-,2-"; splice_chain "791507-,791504-"; sources "Undefined,Undefined"; NMorMRNA "null"; degree "4"; dimension "2_2";
chrA01_random	Undefined	as_event	791070	792597	.	-	.	transcript_id "TCONS_00002567,TCONS_00002569,TCONS_00002568"; gene_id "chrA01_random:791070-794043C"; flanks "792597-,791070]"; structure "0,1^2-,1^3-"; splice_chain ",792488^791507-,792488^791504-"; sources "Undefined,Undefined,Undefined"; NMorMRNA "null"; degree "9"; dimension "3_3";
chrA01_random	Undefined	as_event	1412449	1412682	.	-	.	transcript_id "TCONS_00002577,TCONS_00002576"; gene_id "chrA01_random:1411077-1413475C"; flanks "1412682-,1412449^"; structure "0,1^2-"; splice_chain ",1412649^1412571-"; sources "Undefined,Undefined"; NMorMRNA "null"; degree "4"; dimension "2_2";
chrA01_random	Undefined	as_event	1434577	1434759	.	-	.	transcript_id "TCONS_00002581,TCONS_00002582"; gene_id "chrA01_random:1429689-1436504C"; flanks "1434759^,1434577^"; structure "1-,2-"; splice_chain "1434653-,1434651-"; sources "Undefined,Undefined"; NMorMRNA "null"; degree "4"; dimension "2_2";
chrA01_random	Undefined	as_event	1434343	1434651	.	-	.	transcript_id "TCONS_00002580,TCONS_00002582"; gene_id "chrA01_random:1429689-1436504C"; flanks "1434651-,1434343^"; structure "1^3-,2^4-"; splice_chain "1434587^1434496-,1434577^1434486-"; sources "Undefined,Undefined"; NMorMRNA "null"; degree "4"; dimension "2_2";
chrA01_random	Undefined	as_event	1434343	1434759	.	-	.	transcript_id "TCONS_00002581,TCONS_00002580,TCONS_00002582"; gene_id "chrA01_random:1429689-1436504C"; flanks "1434759^,1434343^"; structure "1-4^6-,2-3^5-,2-4^6-"; splice_chain "1434653-1434577^1434486-,1434651-1434587^1434496-,1434651-1434577^1434486-"; sources "Undefined,Undefined,Undefined"; NMorMRNA "null"; degree "9"; dimension "3_3";
chrA01_random	Undefined	as_event	1431313	1432499	.	-	.	transcript_id "TCONS_00002580,TCONS_00002581/TCONS_00002582"; gene_id "chrA01_random:1429689-1436504C"; flanks "1432499-,1431313^"; structure "1^3-,2^4-"; splice_chain "1432453^1432362-,1432443^1432352-"; sources "Undefined,Undefined"; NMorMRNA "null"; degree "4"; dimension "2_2";
chrA01_random	Undefined	as_event	1429689	1430239	.	-	.	transcript_id "TCONS_00002580,TCONS_00002581/TCONS_00002582"; gene_id "chrA01_random:1429689-1436504C"; flanks "1430239^,1429689]"; structure "1-,2-"; splice_chain "1430122-,1430121-"; sources "Undefined,Undefined"; NMorMRNA "null"; degree "4"; dimension "2_2";
chrA01_random	Undefined	as_event	1478568	1478917	.	-	.	transcript_id "TCONS_00002583,TCONS_00002584"; gene_id "chrA01_random:1477971-1479392C"; flanks "1478917-,1478568^"; structure "0,1^2-"; splice_chain ",1478758^1478674-"; sources "Undefined,Undefined"; NMorMRNA "null"; degree "4"; dimension "2_2";
chrA01_random	Undefined	as_event	1512918	1513240	.	-	.	transcript_id "TCONS_00002585,TCONS_00002586"; gene_id "chrA01_random:1511423-1515173C"; flanks "1513240-,1512918^"; structure "1^3-,2^4-"; splice_chain "1513189^1513022-,1513179^1513012-"; sources "Undefined,Undefined"; NMorMRNA "null"; degree "4"; dimension "2_2";
chrA01_random	Undefined	as_event	1572020	1572290	.	-	.	transcript_id "TCONS_00002587,TCONS_00002588/TCONS_00002589"; gene_id "chrA01_random:1568744-1576461C"; flanks "1572290^,1572020^"; structure "1-,2-"; splice_chain "1572198-,1572196-"; sources "Undefined,Undefined"; NMorMRNA "null"; degree "4"; dimension "2_2";
chrA01_random	Undefined	as_event	1570772	1571207	.	-	.	transcript_id "TCONS_00002588,TCONS_00002589"; gene_id "chrA01_random:1568744-1576461C"; flanks "1571207-,1570772^"; structure "1^3-,2^4-"; splice_chain "1571065^1570978-,1571055^1570968-"; sources "Undefined,Undefined"; NMorMRNA "null"; degree "4"; dimension "2_2";
chrA01_random	Undefined	as_event	1569307	1571207	.	-	.	transcript_id "TCONS_00002588,TCONS_00002587,TCONS_00002589"; gene_id "chrA01_random:1568744-1576461C"; flanks "1571207-,1569307^"; structure "1^4-8^10-,2^5-7^9-,3^6-8^10-"; splice_chain "1571065^1570978-1570772^1570706-,1571056^1570969-1570782^1570716-,1571055^1570968-1570772^1570706-"; sources "Undefined,Undefined,Undefined"; NMorMRNA "null"; degree "9"; dimension "3_3";
chrA01_random	Undefined	as_event	1568744	1569307	.	-	.	transcript_id "TCONS_00002587,TCONS_00002588/TCONS_00002589"; gene_id "chrA01_random:1568744-1576461C"; flanks "1569307^,1568744]"; structure "1-,2-"; splice_chain "1569065-,1569063-"; sources "Undefined,Undefined"; NMorMRNA "null"; degree "4"; dimension "2_2";
chrA01_random	Undefined	as_event	1697355	1698444	.	-	.	transcript_id "TCONS_00002595,TCONS_00002596"; gene_id "chrA01_random:1696341-1698444C"; flanks "1698444[,1697355^"; structure "1^3-,2^4-"; splice_chain "1697691^1697590-,1697681^1697580-"; sources "Undefined,Undefined"; NMorMRNA "null"; degree "4"; dimension "2_2";
chrA01_random	Undefined	as_event	1696341	1696951	.	-	.	transcript_id "TCONS_00002595,TCONS_00002596"; gene_id "chrA01_random:1696341-1698444C"; flanks "1696951-,1696341]"; structure "1^3-,2^4-"; splice_chain "1696748^1696628-,1696738^1696618-"; sources "Undefined,Undefined"; NMorMRNA "null"; degree "4"; dimension "2_2";
chrA01_random	Undefined	as_event	1748898	1749208	.	-	.	transcript_id "TCONS_00002597,TCONS_00002598"; gene_id "chrA01_random:1748334-1749620C"; flanks "1749208-,1748898^"; structure "0,1^2-"; splice_chain ",1749137^1749053-"; sources "Undefined,Undefined"; NMorMRNA "null"; degree "4"; dimension "2_2";
chrA01_random	Undefined	as_event	2099014	2099538	.	-	.	transcript_id "TCONS_00002599,TCONS_00002600"; gene_id "chrA01_random:2097926-2100287C"; flanks "2099538-,2099014^"; structure "1^3-5^7-,2^4-6^8-"; splice_chain "2099501^2099269-2099213^2099125-,2099491^2099259-2099203^2099115-"; sources "Undefined,Undefined"; NMorMRNA "null"; degree "4"; dimension "2_2";
chrA01_random	Undefined	as_event	2408899	2409163	.	-	.	transcript_id "TCONS_00002605,TCONS_00002606"; gene_id "chrA01_random:2408476-2410809C"; flanks "2409163-,2408899^"; structure "1^3-,2^4-"; splice_chain "2409081^2408983-,2409071^2408973-"; sources "Undefined,Undefined"; NMorMRNA "null"; degree "4"; dimension "2_2";
chrA01_random	Undefined	as_event	2505614	2507121	.	-	.	transcript_id "TCONS_00002608,TCONS_00002609"; gene_id "chrA01_random:2505614-2507121C"; flanks "2507121[,2505614]"; structure "1^3-,2^4-"; splice_chain "2506465^2506382-,2506462^2506379-"; sources "Undefined,Undefined"; NMorMRNA "null"; degree "4"; dimension "2_2";
chrA02	Undefined	as_event	82007	82168	.	+	.	transcript_id "TCONS_00002627/TCONS_00002629,TCONS_00002628"; gene_id "chrA02:81668-85467W"; flanks "82007-,82168-"; structure "1^,2^"; splice_chain "82081^,82082^"; sources "Undefined,Undefined"; NMorMRNA "null"; degree "4"; dimension "2_2";
chrA02	Undefined	as_event	82740	82968	.	+	.	transcript_id "TCONS_00002627,TCONS_00002629"; gene_id "chrA02:81668-85467W"; flanks "82740-,82968^"; structure "1^3-,2^4-"; splice_chain "82812^82903-,82839^82930-"; sources "Undefined,Undefined"; NMorMRNA "null"; degree "4"; dimension "2_2";
chrA02	Undefined	as_event	82903	83315	.	+	.	transcript_id "TCONS_00002627,TCONS_00002628"; gene_id "chrA02:81668-85467W"; flanks "82903-,83315^"; structure "1^3-5^7-,2^4-6^8-"; splice_chain "82968^83067-83113^83244-,82970^83069-83115^83246-"; sources "Undefined,Undefined"; NMorMRNA "null"; degree "4"; dimension "2_2";
chrA02	Undefined	as_event	82740	83315	.	+	.	transcript_id "TCONS_00002627,TCONS_00002628,TCONS_00002629"; gene_id "chrA02:81668-85467W"; flanks "82740-,83315^"; structure "1^3-5^7-9^11-,1^3-6^8-10^12-,2^4-5^7-9^11-"; splice_chain "82812^82903-82968^83067-83113^83244-,82812^82903-82970^83069-83115^83246-,82839^82930-82968^83067-83113^83244-"; sources "Undefined,Undefined,Undefined"; NMorMRNA "null"; degree "9"; dimension "3_3";
chrA02	Undefined	as_event	83852	84054	.	+	.	transcript_id "TCONS_00002628,TCONS_00002627/TCONS_00002629"; gene_id "chrA02:81668-85467W"; flanks "83852^,84054^"; structure "1-,2-"; splice_chain "83938-,83941-"; sources "Undefined,Undefined"; NMorMRNA "null"; degree "4"; dimension "2_2";
chrA02	Undefined	as_event	338525	339019	.	+	.	transcript_id "TCONS_00002638,TCONS_00002639"; gene_id "chrA02:337658-340983W"; flanks "338525-,339019^"; structure "0,1^2-"; splice_chain ",338697^338788-"; sources "Undefined,Undefined"; NMorMRNA "null"; degree "4"; dimension "2_2";
chrA02	Undefined	as_event	339107	339905	.	+	.	transcript_id "TCONS_00002639,TCONS_00002638"; gene_id "chrA02:337658-340983W"; flanks "339107-,339905^"; structure "1^3-,2^4-"; splice_chain "339225^339849-,339235^339859-"; sources "Undefined,Undefined"; NMorMRNA "null"; degree "4"; dimension "2_2";
chrA02	Undefined	as_event	607435	607732	.	+	.	transcript_id "TCONS_00002651,TCONS_00002652"; gene_id "chrA02:605318-609917W"; flanks "607435^,607732^"; structure "1-,2-"; splice_chain "607656-,607657-"; sources "Undefined,Undefined"; NMorMRNA "null"; degree "4"; dimension "2_2";
chrA02	Undefined	as_event	626747	627048	.	+	.	transcript_id "TCONS_00002656,TCONS_00002655"; gene_id "chrA02:624289-628919W"; flanks "626747-,627048^"; structure "1^3-,2^4-"; splice_chain "626808^626896-,626840^626928-"; sources "Undefined,Undefined"; NMorMRNA "null"; degree "4"; dimension "2_2";
chrA02	Undefined	as_event	772802	773591	.	+	.	transcript_id "TCONS_00002667,TCONS_00002666"; gene_id "chrA02:772451-773591W"; flanks "772802-,773591]"; structure "1^3-,2^4-"; splice_chain "773068^773341-,773078^773351-"; sources "Undefined,Undefined"; NMorMRNA "null"; degree "4"; dimension "2_2";
chrA02	Undefined	as_event	793808	794164	.	+	.	transcript_id "TCONS_00002670,TCONS_00002671"; gene_id "chrA02:793447-795737W"; flanks "793808-,794164^"; structure "0,1^2-"; splice_chain ",793959^794037-"; sources "Undefined,Undefined"; NMorMRNA "null"; degree "4"; dimension "2_2";
chrA02	Undefined	as_event	795353	795737	.	+	.	transcript_id "TCONS_00002671,TCONS_00002670"; gene_id "chrA02:793447-795737W"; flanks "795353-,795737]"; structure "1^3-5^7-,2^4-6^8-"; splice_chain "795456^795546-795613^795699-,795466^795556-795623^795709-"; sources "Undefined,Undefined"; NMorMRNA "null"; degree "4"; dimension "2_2";
chrA02	Undefined	as_event	811989	813361	.	+	.	transcript_id "TCONS_00002673/TCONS_00002674,TCONS_00002672"; gene_id "chrA02:811989-815932W"; flanks "811989[,813361^"; structure "1^3-,2^4-"; splice_chain "812518^813139-,812528^813149-"; sources "Undefined,Undefined"; NMorMRNA "null"; degree "4"; dimension "2_2";
chrA02	Undefined	as_event	813445	814215	.	+	.	transcript_id "TCONS_00002672/TCONS_00002674,TCONS_00002673"; gene_id "chrA02:811989-815932W"; flanks "813445-,814215^"; structure "1^3-,2^4-"; splice_chain "813728^813897-,813738^813907-"; sources "Undefined,Undefined"; NMorMRNA "null"; degree "4"; dimension "2_2";
chrA02	Undefined	as_event	829186	829340	.	+	.	transcript_id "TCONS_00002676,TCONS_00002677"; gene_id "chrA02:826835-830921W"; flanks "829186-,829340-"; structure "1^,2^"; splice_chain "829236^,829237^"; sources "Undefined,Undefined"; NMorMRNA "null"; degree "4"; dimension "2_2";
chrA02	Undefined	as_event	866272	866404	.	+	.	transcript_id "TCONS_00002684,TCONS_00002683"; gene_id "chrA02:865030-866444W"; flanks "866272-,866404-"; structure "1^,2^"; splice_chain "866335^,866336^"; sources "Undefined,Undefined"; NMorMRNA "null"; degree "4"; dimension "2_2";
chrA02	Undefined	as_event	921875	922247	.	+	.	transcript_id "TCONS_00002687,TCONS_00002688"; gene_id "chrA02:919815-922638W"; flanks "921875-,922247^"; structure "1^3-,2^4-"; splice_chain "922033^922126-,922043^922136-"; sources "Undefined,Undefined"; NMorMRNA "null"; degree "4"; dimension "2_2";
chrA02	Undefined	as_event	1226525	1227069	.	+	.	transcript_id "TCONS_00002702,TCONS_00002703"; gene_id "chrA02:1225452-1227069W"; flanks "1226525-,1227069]"; structure "0,1^2-"; splice_chain ",1226944^1227017-"; sources "Undefined,Undefined"; NMorMRNA "null"; degree "4"; dimension "2_2";
chrA02	Undefined	as_event	1290064	1290304	.	+	.	transcript_id "TCONS_00002708,TCONS_00002705"; gene_id "chrA02:1289707-1291591W"; flanks "1290064-,1290304^"; structure "0,1^2-"; splice_chain ",1290130^1290216-"; sources "Undefined,Undefined"; NMorMRNA "null"; degree "4"; dimension "2_2";
chrA02	Undefined	as_event	1290216	1290435	.	+	.	transcript_id "TCONS_00002705,TCONS_00002707"; gene_id "chrA02:1289707-1291591W"; flanks "1290216-,1290435^"; structure "1^3-,2^4-"; splice_chain "1290304^1290380-,1290311^1290387-"; sources "Undefined,Undefined"; NMorMRNA "null"; degree "4"; dimension "2_2";
chrA02	Undefined	as_event	1290064	1290435	.	+	.	transcript_id "TCONS_00002705,TCONS_00002707,TCONS_00002708"; gene_id "chrA02:1289707-1291591W"; flanks "1290064-,1290435^"; structure "1^2-3^5-,1^2-4^6-,3^5-"; splice_chain "1290130^1290216-1290304^1290380-,1290130^1290216-1290311^1290387-,1290304^1290380-"; sources "Undefined,Undefined,Undefined"; NMorMRNA "null"; degree "9"; dimension "3_3";
chrA02	Undefined	as_event	1290064	1290595	.	+	.	transcript_id "TCONS_00002706,TCONS_00002708"; gene_id "chrA02:1289707-1291591W"; flanks "1290064-,1290595^"; structure "1^2-4^6-8^10-,3^5-7^9-"; splice_chain "1290130^1290216-1290311^1290387-1290437^1290540-,1290304^1290380-1290435^1290538-"; sources "Undefined,Undefined"; NMorMRNA "null"; degree "4"; dimension "2_2";
chrA02	Undefined	as_event	1290216	1290763	.	+	.	transcript_id "TCONS_00002705,TCONS_00002706"; gene_id "chrA02:1289707-1291591W"; flanks "1290216-,1290763^"; structure "1^3-5^7-9^11-,2^4-6^8-10^12-"; splice_chain "1290304^1290380-1290435^1290538-1290593^1290670-,1290311^1290387-1290437^1290540-1290595^1290672-"; sources "Undefined,Undefined"; NMorMRNA "null"; degree "4"; dimension "2_2";
chrA02	Undefined	as_event	1290670	1290838	.	+	.	transcript_id "TCONS_00002705,TCONS_00002707"; gene_id "chrA02:1289707-1291591W"; flanks "1290670-,1290838-"; structure "1^,2^"; splice_chain "1290763^,1290765^"; sources "Undefined,Undefined"; NMorMRNA "null"; degree "4"; dimension "2_2";
chrA02	Undefined	as_event	1290387	1290838	.	+	.	transcript_id "TCONS_00002707,TCONS_00002706"; gene_id "chrA02:1289707-1291591W"; flanks "1290387-,1290838-"; structure "1^3-5^7-10^,2^4-6^8-9^"; splice_chain "1290435^1290538-1290593^1290670-1290765^,1290437^1290540-1290595^1290672-1290763^"; sources "Undefined,Undefined"; NMorMRNA "null"; degree "4"; dimension "2_2";
chrA02	Undefined	as_event	1290216	1290838	.	+	.	transcript_id "TCONS_00002705,TCONS_00002707,TCONS_00002706"; gene_id "chrA02:1289707-1291591W"; flanks "1290216-,1290838-"; structure "1^3-5^7-9^11-13^,2^4-5^7-9^11-14^,2^4-6^8-10^12-13^"; splice_chain "1290304^1290380-1290435^1290538-1290593^1290670-1290763^,1290311^1290387-1290435^1290538-1290593^1290670-1290765^,1290311^1290387-1290437^1290540-1290595^1290672-1290763^"; sources "Undefined,Und…
chrA02	Undefined	as_event	1290672	1290917	.	+	.	transcript_id "TCONS_00002708,TCONS_00002706"; gene_id "chrA02:1289707-1291591W"; flanks "1290672-,1290917^"; structure "0,1^2-"; splice_chain ",1290763^1290838-"; sources "Undefined,Undefined"; NMorMRNA "null"; degree "4"; dimension "2_2";
chrA02	Undefined	as_event	1290538	1290917	.	+	.	transcript_id "TCONS_00002705,TCONS_00002707,TCONS_00002708"; gene_id "chrA02:1289707-1291591W"; flanks "1290538-,1290917^"; structure "1^3-5^7-,1^3-6^7-,2^4-"; splice_chain "1290593^1290670-1290763^1290838-,1290593^1290670-1290765^1290838-,1290595^1290672-"; sources "Undefined,Undefined,Undefined"; NMorMRNA "null"; degree "9"; dimension "3_3";
chrA02	Undefined	as_event	1290064	1290917	.	+	.	transcript_id "TCONS_00002705,TCONS_00002707,TCONS_00002706,TCONS_00002708"; gene_id "chrA02:1289707-1291591W"; flanks "1290064-,1290917^"; structure "1^2-3^5-7^9-11^13-15^17-,1^2-4^6-7^9-11^13-16^17-,1^2-4^6-8^10-12^14-15^17-,3^5-7^9-12^14-"; splice_chain "1290130^1290216-1290304^1290380-1290435^1290538-1290593^1290670-1290763^1290838-,1290130^1290216-1290311^1290387-1290435^1290538-1290593^1290…
chrA02	Undefined	as_event	1290989	1291115	.	+	.	transcript_id "TCONS_00002705/TCONS_00002706/TCONS_00002707,TCONS_00002708"; gene_id "chrA02:1289707-1291591W"; flanks "1290989-,1291115-"; structure "1^,2^"; splice_chain "1291031^,1291032^"; sources "Undefined,Undefined"; NMorMRNA "null"; degree "4"; dimension "2_2";
chrA02	Undefined	as_event	1293735	1294108	.	+	.	transcript_id "TCONS_00002709,TCONS_00002710"; gene_id "chrA02:1291859-1294108W"; flanks "1293735-,1294108]"; structure "1^3-,2^4-"; splice_chain "1293893^1294005-,1293903^1294015-"; sources "Undefined,Undefined"; NMorMRNA "null"; degree "4"; dimension "2_2";
chrA02	Undefined	as_event	1318463	1318809	.	+	.	transcript_id "TCONS_00002712/TCONS_00002713,TCONS_00002711"; gene_id "chrA02:1317867-1319776W"; flanks "1318463-,1318809^"; structure "1^3-,2^4-"; splice_chain "1318589^1318663-,1318599^1318673-"; sources "Undefined,Undefined"; NMorMRNA "null"; degree "4"; dimension "2_2";
chrA02	Undefined	as_event	1318878	1319228	.	+	.	transcript_id "TCONS_00002711,TCONS_00002712/TCONS_00002713"; gene_id "chrA02:1317867-1319776W"; flanks "1318878-,1319228^"; structure "0,1^2-"; splice_chain ",1319008^1319091-"; sources "Undefined,Undefined"; NMorMRNA "null"; degree "4"; dimension "2_2";
chrA02	Undefined	as_event	1319308	1319776	.	+	.	transcript_id "TCONS_00002711/TCONS_00002712,TCONS_00002713"; gene_id "chrA02:1317867-1319776W"; flanks "1319308-,1319776]"; structure "1^3-,2^4-"; splice_chain "1319406^1319485-,1319407^1319486-"; sources "Undefined,Undefined"; NMorMRNA "null"; degree "4"; dimension "2_2";
chrA02	Undefined	as_event	1320676	1321064	.	+	.	transcript_id "TCONS_00002714,TCONS_00002715"; gene_id "chrA02:1320027-1321064W"; flanks "1320676-,1321064]"; structure "0,1^2-"; splice_chain ",1320799^1320879-"; sources "Undefined,Undefined"; NMorMRNA "null"; degree "4"; dimension "2_2";
chrA02	Undefined	as_event	1339029	1339492	.	+	.	transcript_id "TCONS_00002719/TCONS_00002720,TCONS_00002718"; gene_id "chrA02:1338132-1341966W"; flanks "1339029-,1339492^"; structure "1^3-,2^4-"; splice_chain "1339112^1339424-,1339122^1339434-"; sources "Undefined,Undefined"; NMorMRNA "null"; degree "4"; dimension "2_2";
chrA02	Undefined	as_event	1340444	1340760	.	+	.	transcript_id "TCONS_00002720,TCONS_00002719"; gene_id "chrA02:1338132-1341966W"; flanks "1340444-,1340760^"; structure "1^3-,2^4-"; splice_chain "1340548^1340638-,1340558^1340648-"; sources "Undefined,Undefined"; NMorMRNA "null"; degree "4"; dimension "2_2";
chrA02	Undefined	as_event	1341587	1341834	.	+	.	transcript_id "TCONS_00002719,TCONS_00002720"; gene_id "chrA02:1338132-1341966W"; flanks "1341587-,1341834^"; structure "0,1^2-"; splice_chain ",1341652^1341743-"; sources "Undefined,Undefined"; NMorMRNA "null"; degree "4"; dimension "2_2";
chrA02	Undefined	as_event	1495041	1495373	.	+	.	transcript_id "TCONS_00002736,TCONS_00002735"; gene_id "chrA02:1493720-1501299W"; flanks "1495041-,1495373^"; structure "1^3-,2^4-"; splice_chain "1495112^1495266-,1495147^1495301-"; sources "Undefined,Undefined"; NMorMRNA "null"; degree "4"; dimension "2_2";
chrA02	Undefined	as_event	1495531	1495788	.	+	.	transcript_id "TCONS_00002735,TCONS_00002736"; gene_id "chrA02:1493720-1501299W"; flanks "1495531^,1495788^"; structure "1-,2-"; splice_chain "1495651-,1495654-"; sources "Undefined,Undefined"; NMorMRNA "null"; degree "4"; dimension "2_2";
chrA02	Undefined	as_event	1496598	1496933	.	+	.	transcript_id "TCONS_00002736,TCONS_00002735"; gene_id "chrA02:1493720-1501299W"; flanks "1496598-,1496933^"; structure "1^3-,2^4-"; splice_chain "1496705^1496835-,1496715^1496845-"; sources "Undefined,Undefined"; NMorMRNA "null"; degree "4"; dimension "2_2";
chrA02	Undefined	as_event	1497767	1498069	.	+	.	transcript_id "TCONS_00002735,TCONS_00002736"; gene_id "chrA02:1493720-1501299W"; flanks "1497767^,1498069^"; structure "1-,2-"; splice_chain "1497970-,1497972-"; sources "Undefined,Undefined"; NMorMRNA "null"; degree "4"; dimension "2_2";
chrA02	Undefined	as_event	1543939	1544809	.	+	.	transcript_id "TCONS_00002741,TCONS_00002742"; gene_id "chrA02:1543082-1544809W"; flanks "1543939-,1544809]"; structure "1^3-,2^4-"; splice_chain "1544187^1544259-,1544197^1544269-"; sources "Undefined,Undefined"; NMorMRNA "null"; degree "4"; dimension "2_2";
chrA02	Undefined	as_event	1595759	1596053	.	+	.	transcript_id "TCONS_00002743/TCONS_00002744,TCONS_00002745"; gene_id "chrA02:1595355-1598538W"; flanks "1595759-,1596053^"; structure "0,1^2-"; splice_chain ",1595811^1595885-"; sources "Undefined,Undefined"; NMorMRNA "null"; degree "4"; dimension "2_2";
chrA02	Undefined	as_event	1596128	1596384	.	+	.	transcript_id "TCONS_00002743/TCONS_00002744,TCONS_00002745"; gene_id "chrA02:1595355-1598538W"; flanks "1596128-,1596384^"; structure "1^3-,2^4-"; splice_chain "1596191^1596305-,1596227^1596341-"; sources "Undefined,Undefined"; NMorMRNA "null"; degree "4"; dimension "2_2";
chrA02	Undefined	as_event	1597872	1598190	.	+	.	transcript_id "TCONS_00002745,TCONS_00002744"; gene_id "chrA02:1595355-1598538W"; flanks "1597872-,1598190^"; structure "0,1^2-"; splice_chain ",1597915^1597984-"; sources "Undefined,Undefined"; NMorMRNA "null"; degree "4"; dimension "2_2";
chrA02	Undefined	as_event	1879593	1879941	.	+	.	transcript_id "TCONS_00002753,TCONS_00002752"; gene_id "chrA02:1878036-1884075W"; flanks "1879593-,1879941^"; structure "1^3-,2^4-"; splice_chain "1879722^1879822-,1879724^1879824-"; sources "Undefined,Undefined"; NMorMRNA "null"; degree "4"; dimension "2_2";
chrA02	Undefined	as_event	1882390	1882616	.	+	.	transcript_id "TCONS_00002752/TCONS_00002753,TCONS_00002754"; gene_id "chrA02:1878036-1884075W"; flanks "1882390-,1882616^"; structure "0,1^2-"; splice_chain ",1882450^1882533-"; sources "Undefined,Undefined"; NMorMRNA "null"; degree "4"; dimension "2_2";
chrA02	Undefined	as_event	1885157	1885755	.	+	.	transcript_id "TCONS_00002756,TCONS_00002755"; gene_id "chrA02:1885074-1889909W"; flanks "1885157^,1885755^"; structure "1-,2-"; splice_chain "1885672-,1885699-"; sources "Undefined,Undefined"; NMorMRNA "null"; degree "4"; dimension "2_2";
chrA02	Undefined	as_event	2068631	2068941	.	+	.	transcript_id "TCONS_00002764,TCONS_00002765"; gene_id "chrA02:2067317-2069974W"; flanks "2068631-,2068941^"; structure "0,1^2-"; splice_chain ",2068693^2068778-"; sources "Undefined,Undefined"; NMorMRNA "null"; degree "4"; dimension "2_2";
chrA02	Undefined	as_event	2258677	2259093	.	+	.	transcript_id "TCONS_00002783/TCONS_00002784,TCONS_00002782"; gene_id "chrA02:2257032-2259157W"; flanks "2258677-,2259093-"; structure "1^3-5^,2^4-6^"; splice_chain "2258832^2258932-2259009^,2258842^2258942-2259011^"; sources "Undefined,Undefined"; NMorMRNA "null"; degree "4"; dimension "2_2";
chrA02	Undefined	as_event	2311104	2311396	.	+	.	transcript_id "TCONS_00002787,TCONS_00002788"; gene_id "chrA02:2306787-2311734W"; flanks "2311104-,2311396^"; structure "0,1^2-"; splice_chain ",2311158^2311235-"; sources "Undefined,Undefined"; NMorMRNA "null"; degree "4"; dimension "2_2";
chrA02	Undefined	as_event	2405012	2405185	.	+	.	transcript_id "TCONS_00002796/TCONS_00002797,TCONS_00002795"; gene_id "chrA02:2403220-2408364W"; flanks "2405012-,2405185-"; structure "1^,2^"; splice_chain "2405109^,2405110^"; sources "Undefined,Undefined"; NMorMRNA "null"; degree "4"; dimension "2_2";
chrA02	Undefined	as_event	2404495	2405729	.	+	.	transcript_id "TCONS_00002794,TCONS_00002796/TCONS_00002797,TCONS_00002795"; gene_id "chrA02:2403220-2408364W"; flanks "2404495-,2405729^"; structure "0,1^2-3^4-5^7-8^9-10^11-,1^2-3^4-6^7-8^9-10^11-"; splice_chain ",2404713^2404803-2404939^2405012-2405109^2405185-2405282^2405365-2405527^2405613-,2404713^2404803-2404939^2405012-2405110^2405185-2405282^2405365-2405527^2405613-"; sources "Undefined,…
chrA02	Undefined	as_event	2405815	2406263	.	+	.	transcript_id "TCONS_00002794,TCONS_00002795/TCONS_00002796/TCONS_00002797"; gene_id "chrA02:2403220-2408364W"; flanks "2405815-,2406263^"; structure "0,1^2-3^4-"; splice_chain ",2405922^2406013-2406075^2406150-"; sources "Undefined,Undefined"; NMorMRNA "null"; degree "4"; dimension "2_2";
chrA02	Undefined	as_event	2406346	2406711	.	+	.	transcript_id "TCONS_00002794,TCONS_00002795/TCONS_00002796/TCONS_00002797"; gene_id "chrA02:2403220-2408364W"; flanks "2406346-,2406711^"; structure "0,1^2-"; splice_chain ",2406514^2406596-"; sources "Undefined,Undefined"; NMorMRNA "null"; degree "4"; dimension "2_2";
chrA02	Undefined	as_event	2407036	2407591	.	+	.	transcript_id "TCONS_00002794,TCONS_00002795/TCONS_00002797"; gene_id "chrA02:2403220-2408364W"; flanks "2407036-,2407591^"; structure "0,1^2-3^4-"; splice_chain ",2407178^2407263-2407392^2407480-"; sources "Undefined,Undefined"; NMorMRNA "null"; degree "4"; dimension "2_2";
chrA02	Undefined	as_event	2407480	2407686	.	+	.	transcript_id "TCONS_00002795/TCONS_00002797,TCONS_00002796"; gene_id "chrA02:2403220-2408364W"; flanks "2407480-,2407686-"; structure "1^,2^"; splice_chain "2407591^,2407592^"; sources "Undefined,Undefined"; NMorMRNA "null"; degree "4"; dimension "2_2";
chrA02	Undefined	as_event	2407591	2407759	.	+	.	transcript_id "TCONS_00002794,TCONS_00002795"; gene_id "chrA02:2403220-2408364W"; flanks "2407591^,2407759^"; structure "1-,2-"; splice_chain "2407683-,2407686-"; sources "Undefined,Undefined"; NMorMRNA "null"; degree "4"; dimension "2_2";
chrA02	Undefined	as_event	2407036	2407759	.	+	.	transcript_id "TCONS_00002795,TCONS_00002796,TCONS_00002794"; gene_id "chrA02:2403220-2408364W"; flanks "2407036-,2407759^"; structure "1^2-3^4-5^8-,1^2-3^4-6^8-,5^7-"; splice_chain "2407178^2407263-2407392^2407480-2407591^2407686-,2407178^2407263-2407392^2407480-2407592^2407686-,2407591^2407683-"; sources "Undefined,Undefined,Undefined"; NMorMRNA "null"; degree "9"; dimension "3_3";
chrA02	Undefined	as_event	2407686	2407851	.	+	.	transcript_id "TCONS_00002795/TCONS_00002796,TCONS_00002797"; gene_id "chrA02:2403220-2408364W"; flanks "2407686-,2407851-"; structure "1^,2^"; splice_chain "2407759^,2407760^"; sources "Undefined,Undefined"; NMorMRNA "null"; degree "4"; dimension "2_2";
chrA02	Undefined	as_event	2407591	2407851	.	+	.	transcript_id "TCONS_00002794,TCONS_00002795,TCONS_00002797"; gene_id "chrA02:2403220-2408364W"; flanks "2407591^,2407851-"; structure "1-3^,2-3^,2-4^"; splice_chain "2407683-2407759^,2407686-2407759^,2407686-2407760^"; sources "Undefined,Undefined,Undefined"; NMorMRNA "null"; degree "9"; dimension "3_3";
chrA02	Undefined	as_event	2407036	2407851	.	+	.	transcript_id "TCONS_00002795,TCONS_00002797,TCONS_00002796,TCONS_00002794"; gene_id "chrA02:2403220-2408364W"; flanks "2407036-,2407851-"; structure "1^2-3^4-5^8-9^,1^2-3^4-5^8-10^,1^2-3^4-6^8-9^,5^7-9^"; splice_chain "2407178^2407263-2407392^2407480-2407591^2407686-2407759^,2407178^2407263-2407392^2407480-2407591^2407686-2407760^,2407178^2407263-2407392^2407480-2407592^2407686-2407759^,2407591^…
chrA02	Undefined	as_event	2407851	2408042	.	+	.	transcript_id "TCONS_00002795/TCONS_00002796/TCONS_00002797,TCONS_00002794"; gene_id "chrA02:2403220-2408364W"; flanks "2407851-,2408042-"; structure "1^,2^"; splice_chain "2407945^,2407948^"; sources "Undefined,Undefined"; NMorMRNA "null"; degree "4"; dimension "2_2";
chrA02	Undefined	as_event	2423105	2423308	.	+	.	transcript_id "TCONS_00002799,TCONS_00002798"; gene_id "chrA02:2421451-2425219W"; flanks "2423105^,2423308^"; structure "1-,2-"; splice_chain "2423181-,2423183-"; sources "Undefined,Undefined"; NMorMRNA "null"; degree "4"; dimension "2_2";
chrA02	Undefined	as_event	2691158	2691558	.	+	.	transcript_id "TCONS_00002809,TCONS_00002808"; gene_id "chrA02:2691158-2692436W"; flanks "2691158[,2691558^"; structure "1^3-,2^4-"; splice_chain "2691221^2691488-,2691231^2691498-"; sources "Undefined,Undefined"; NMorMRNA "null"; degree "4"; dimension "2_2";
chrA02	Undefined	as_event	3219203	3219523	.	+	.	transcript_id "TCONS_00002832,TCONS_00002831"; gene_id "chrA02:3218019-3220233W"; flanks "3219203^,3219523^"; structure "1-,2-"; splice_chain "3219361-,3219390-"; sources "Undefined,Undefined"; NMorMRNA "null"; degree "4"; dimension "2_2";
chrA02	Undefined	as_event	3218074	3219523	.	+	.	transcript_id "TCONS_00002829,TCONS_00002828"; gene_id "chrA02:3218019-3220233W"; flanks "3218074^,3219523^"; structure "1-,2-"; splice_chain "3219361-,3219390-"; sources "Undefined,Undefined"; NMorMRNA "null"; degree "4"; dimension "2_2";
chrA02	Undefined	as_event	3218019	3219523	.	+	.	transcript_id "TCONS_00002827,TCONS_00002829,TCONS_00002828"; gene_id "chrA02:3218019-3220233W"; flanks "3218019[,3219523^"; structure "1^4-,2^3-,2^5-"; splice_chain "3218073^3219379-,3218074^3219361-,3218074^3219390-"; sources "Undefined,Undefined,Undefined"; NMorMRNA "null"; degree "9"; dimension "3_3";
chrA02	Undefined	as_event	3222890	3223124	.	+	.	transcript_id "TCONS_00002834,TCONS_00002833"; gene_id "chrA02:3222592-3225118W"; flanks "3222890-,3223124^"; structure "0,1^2-"; splice_chain ",3222967^3223052-"; sources "Undefined,Undefined"; NMorMRNA "null"; degree "4"; dimension "2_2";
chrA02	Undefined	as_event	3223870	3224122	.	+	.	transcript_id "TCONS_00002834,TCONS_00002833"; gene_id "chrA02:3222592-3225118W"; flanks "3223870-,3224122^"; structure "0,1^2-"; splice_chain ",3223967^3224060-"; sources "Undefined,Undefined"; NMorMRNA "null"; degree "4"; dimension "2_2";
chrA02	Undefined	as_event	3307221	3307550	.	+	.	transcript_id "TCONS_00002835,TCONS_00002836"; gene_id "chrA02:3307221-3308015W"; flanks "3307221[,3307550^"; structure "1^3-,2^4-"; splice_chain "3307348^3307508-,3307358^3307518-"; sources "Undefined,Undefined"; NMorMRNA "null"; degree "4"; dimension "2_2";
chrA02	Undefined	as_event	3396904	3397492	.	+	.	transcript_id "TCONS_00002844,TCONS_00002843"; gene_id "chrA02:3396904-3398713W"; flanks "3396904[,3397492^"; structure "1^3-,2^4-"; splice_chain "3397082^3397318-,3397092^3397328-"; sources "Undefined,Undefined"; NMorMRNA "null"; degree "4"; dimension "2_2";
chrA02	Undefined	as_event	3398585	3398713	.	+	.	transcript_id "TCONS_00002843,TCONS_00002844"; gene_id "chrA02:3396904-3398713W"; flanks "3398585-,3398713]"; structure "0,1^2-"; splice_chain ",3398625^3398698-"; sources "Undefined,Undefined"; NMorMRNA "null"; degree "4"; dimension "2_2";
chrA02	Undefined	as_event	3450733	3452452	.	+	.	transcript_id "TCONS_00002847,TCONS_00002846"; gene_id "chrA02:3450733-3453077W"; flanks "3450733[,3452452^"; structure "1^3-,2^4-"; splice_chain "3451077^3451893-,3451087^3451903-"; sources "Undefined,Undefined"; NMorMRNA "null"; degree "4"; dimension "2_2";
chrA02	Undefined	as_event	3572531	3573435	.	+	.	transcript_id "TCONS_00002855,TCONS_00002856"; gene_id "chrA02:3572531-3575771W"; flanks "3572531[,3573435^"; structure "1^3-,2^4-"; splice_chain "3573295^3573410-,3573305^3573420-"; sources "Undefined,Undefined"; NMorMRNA "null"; degree "4"; dimension "2_2";
chrA02	Undefined	as_event	3573435	3573637	.	+	.	transcript_id "TCONS_00002856,TCONS_00002855"; gene_id "chrA02:3572531-3575771W"; flanks "3573435^,3573637^"; structure "1-,2-"; splice_chain "3573550-,3573551-"; sources "Undefined,Undefined"; NMorMRNA "null"; degree "4"; dimension "2_2";
chrA02	Undefined	as_event	3574068	3574369	.	+	.	transcript_id "TCONS_00002855,TCONS_00002856"; gene_id "chrA02:3572531-3575771W"; flanks "3574068-,3574369^"; structure "0,1^2-"; splice_chain ",3574089^3574123-"; sources "Undefined,Undefined"; NMorMRNA "null"; degree "4"; dimension "2_2";
chrA02	Undefined	as_event	3574784	3574927	.	+	.	transcript_id "TCONS_00002855,TCONS_00002856"; gene_id "chrA02:3572531-3575771W"; flanks "3574784-,3574927-"; structure "1^,2^"; splice_chain "3574840^,3574841^"; sources "Undefined,Undefined"; NMorMRNA "null"; degree "4"; dimension "2_2";
chrA02	Undefined	as_event	3575280	3575488	.	+	.	transcript_id "TCONS_00002855,TCONS_00002856"; gene_id "chrA02:3572531-3575771W"; flanks "3575280-,3575488-"; structure "1^,2^"; splice_chain "3575350^,3575352^"; sources "Undefined,Undefined"; NMorMRNA "null"; degree "4"; dimension "2_2";
chrA02	Undefined	as_event	3690445	3691112	.	+	.	transcript_id "TCONS_00002867,TCONS_00002866,TCONS_00002868"; gene_id "chrA02:3689515-3691112W"; flanks "3690445^,3691112]"; structure "1-,2-,3-"; splice_chain "3690555-,3690558-,3690597-"; sources "Undefined,Undefined,Undefined"; NMorMRNA "null"; degree "9"; dimension "3_3";
chrA02	Undefined	as_event	3755186	3755335	.	+	.	transcript_id "TCONS_00002871,TCONS_00002872"; gene_id "chrA02:3754559-3756053W"; flanks "3755186-,3755335-"; structure "1^,2^"; splice_chain "3755263^,3755265^"; sources "Undefined,Undefined"; NMorMRNA "null"; degree "4"; dimension "2_2";
chrA02	Undefined	as_event	3755186	3755431	.	+	.	transcript_id "TCONS_00002872,TCONS_00002870"; gene_id "chrA02:3754559-3756053W"; flanks "3755186-,3755431^"; structure "1^3-,2^4-"; splice_chain "3755265^3755335-,3755282^3755354-"; sources "Undefined,Undefined"; NMorMRNA "null"; degree "4"; dimension "2_2";
chrA02	Undefined	as_event	3755335	3755557	.	+	.	transcript_id "TCONS_00002871,TCONS_00002872"; gene_id "chrA02:3754559-3756053W"; flanks "3755335-,3755557^"; structure "1^3-,2^4-"; splice_chain "3755411^3755491-,3755431^3755511-"; sources "Undefined,Undefined"; NMorMRNA "null"; degree "4"; dimension "2_2";
chrA02	Undefined	as_event	3755186	3755557	.	+	.	transcript_id "TCONS_00002871,TCONS_00002872,TCONS_00002870"; gene_id "chrA02:3754559-3756053W"; flanks "3755186-,3755557^"; structure "1^4-6^8-,2^4-7^9-,3^5-7^9-"; splice_chain "3755263^3755335-3755411^3755491-,3755265^3755335-3755431^3755511-,3755282^3755354-3755431^3755511-"; sources "Undefined,Undefined,Undefined"; NMorMRNA "null"; degree "9"; dimension "3_3";
chrA02	Undefined	as_event	3755649	3755861	.	+	.	transcript_id "TCONS_00002871/TCONS_00002872,TCONS_00002870"; gene_id "chrA02:3754559-3756053W"; flanks "3755649-,3755861-"; structure "1^,2^"; splice_chain "3755756^,3755757^"; sources "Undefined,Undefined"; NMorMRNA "null"; degree "4"; dimension "2_2";
chrA02	Undefined	as_event	3778641	3780021	.	+	.	transcript_id "TCONS_00002874,TCONS_00002873"; gene_id "chrA02:3777044-3780422W"; flanks "3778641-,3780021^"; structure "1^3-,2^4-"; splice_chain "3778766^3778854-,3778772^3778860-"; sources "Undefined,Undefined"; NMorMRNA "null"; degree "4"; dimension "2_2";
chrA02	Undefined	as_event	3872082	3872901	.	+	.	transcript_id "TCONS_00002876,TCONS_00002877"; gene_id "chrA02:3869468-3874412W"; flanks "3872082-,3872901^"; structure "0,1^2-3^4-"; splice_chain ",3872331^3872412-3872576^3872663-"; sources "Undefined,Undefined"; NMorMRNA "null"; degree "4"; dimension "2_2";
chrA02	Undefined	as_event	3873428	3873858	.	+	.	transcript_id "TCONS_00002876,TCONS_00002877/TCONS_00002878"; gene_id "chrA02:3869468-3874412W"; flanks "3873428-,3873858^"; structure "0,1^2-"; splice_chain ",3873601^3873676-"; sources "Undefined,Undefined"; NMorMRNA "null"; degree "4"; dimension "2_2";
chrA02	Undefined	as_event	3990426	3990580	.	+	.	transcript_id "TCONS_00002883,TCONS_00002882"; gene_id "chrA02:3988487-3995887W"; flanks "3990426^,3990580^"; structure "1-,2-"; splice_chain "3990509-,3990510-"; sources "Undefined,Undefined"; NMorMRNA "null"; degree "4"; dimension "2_2";
chrA02	Undefined	as_event	3990665	3990831	.	+	.	transcript_id "TCONS_00002882,TCONS_00002883"; gene_id "chrA02:3988487-3995887W"; flanks "3990665-,3990831-"; structure "1^,2^"; splice_chain "3990748^,3990750^"; sources "Undefined,Undefined"; NMorMRNA "null"; degree "4"; dimension "2_2";
chrA02	Undefined	as_event	4129127	4129415	.	+	.	transcript_id "TCONS_00002886/TCONS_00002888,TCONS_00002885/TCONS_00002887"; gene_id "chrA02:4129012-4131780W"; flanks "4129127-,4129415^"; structure "1^3-,2^4-"; splice_chain "4129276^4129356-,4129292^4129372-"; sources "Undefined,Undefined"; NMorMRNA "null"; degree "4"; dimension "2_2";
chrA02	Undefined	as_event	4129657	4130455	.	+	.	transcript_id "TCONS_00002887,TCONS_00002888"; gene_id "chrA02:4129012-4131780W"; flanks "4129657-,4130455-"; structure "1^,2^"; splice_chain "4130327^,4130330^"; sources "Undefined,Undefined"; NMorMRNA "null"; degree "4"; dimension "2_2";
chrA02	Undefined	as_event	4129500	4130837	.	+	.	transcript_id "TCONS_00002887,TCONS_00002888,TCONS_00002886"; gene_id "chrA02:4129012-4131780W"; flanks "4129500-,4130837^"; structure "1^3-6^9-,1^3-7^9-,2^4-5^8-"; splice_chain "4129577^4129657-4130327^4130455-,4129577^4129657-4130330^4130455-,4129594^4129674-4130316^4130448-"; sources "Undefined,Undefined,Undefined"; NMorMRNA "null"; degree "9"; dimension "3_3";
chrA02	Undefined	as_event	4130929	4131774	.	+	.	transcript_id "TCONS_00002886/TCONS_00002888/TCONS_00002889,TCONS_00002887"; gene_id "chrA02:4129012-4131780W"; flanks "4130929-,4131774-"; structure "1^,2^"; splice_chain "4131175^,4131177^"; sources "Undefined,Undefined"; NMorMRNA "null"; degree "4"; dimension "2_2";
chrA02	Undefined	as_event	4188939	4189239	.	+	.	transcript_id "TCONS_00002892,TCONS_00002893"; gene_id "chrA02:4188803-4189518W"; flanks "4188939-,4189239-"; structure "1^,2^"; splice_chain "4189070^,4189072^"; sources "Undefined,Undefined"; NMorMRNA "null"; degree "4"; dimension "2_2";
chrA02	Undefined	as_event	4421859	4423957	.	+	.	transcript_id "TCONS_00002901,TCONS_00002900"; gene_id "chrA02:4421859-4423957W"; flanks "4421859[,4423957]"; structure "0,1^2-"; splice_chain ",4422572^4423215-"; sources "Undefined,Undefined"; NMorMRNA "null"; degree "4"; dimension "2_2";
chrA02	Undefined	as_event	4505548	4507068	.	+	.	transcript_id "TCONS_00002909,TCONS_00002908"; gene_id "chrA02:4504977-4507068W"; flanks "4505548-,4507068]"; structure "1^3-,2^4-"; splice_chain "4505611^4505714-,4505636^4505739-"; sources "Undefined,Undefined"; NMorMRNA "null"; degree "4"; dimension "2_2";
chrA02	Undefined	as_event	4527644	4527855	.	+	.	transcript_id "TCONS_00002910/TCONS_00002911,TCONS_00002912"; gene_id "chrA02:4525407-4530207W"; flanks "4527644-,4527855^"; structure "0,1^2-"; splice_chain ",4527724^4527796-"; sources "Undefined,Undefined"; NMorMRNA "null"; degree "4"; dimension "2_2";
chrA02	Undefined	as_event	4528990	4529292	.	+	.	transcript_id "TCONS_00002911/TCONS_00002912,TCONS_00002910"; gene_id "chrA02:4525407-4530207W"; flanks "4528990-,4529292^"; structure "1^3-,2^4-"; splice_chain "4529123^4529224-,4529133^4529234-"; sources "Undefined,Undefined"; NMorMRNA "null"; degree "4"; dimension "2_2";
chrA02	Undefined	as_event	4532464	4532881	.	+	.	transcript_id "TCONS_00002915,TCONS_00002914"; gene_id "chrA02:4532001-4533753W"; flanks "4532464-,4532881^"; structure "0,1^2-"; splice_chain ",4532563^4532652-"; sources "Undefined,Undefined"; NMorMRNA "null"; degree "4"; dimension "2_2";
chrA02	Undefined	as_event	4573982	4574293	.	+	.	transcript_id "TCONS_00002919,TCONS_00002918"; gene_id "chrA02:4572438-4575498W"; flanks "4573982-,4574293^"; structure "0,1^2-"; splice_chain ",4574090^4574175-"; sources "Undefined,Undefined"; NMorMRNA "null"; degree "4"; dimension "2_2";
chrA02	Undefined	as_event	4832153	4832516	.	+	.	transcript_id "TCONS_00002924,TCONS_00002925"; gene_id "chrA02:4830081-4832725W"; flanks "4832153-,4832516]"; structure "1^3-,2^4-"; splice_chain "4832313^4832416-,4832323^4832426-"; sources "Undefined,Undefined"; NMorMRNA "null"; degree "4"; dimension "2_2";
chrA02	Undefined	as_event	4850036	4850449	.	+	.	transcript_id "TCONS_00002929/TCONS_00002931/TCONS_00002932,TCONS_00002930"; gene_id "chrA02:4849369-4852087W"; flanks "4850036-,4850449^"; structure "1^3-,2^4-"; splice_chain "4850126^4850218-,4850137^4850229-"; sources "Undefined,Undefined"; NMorMRNA "null"; degree "4"; dimension "2_2";
chrA02	Undefined	as_event	4850449	4850863	.	+	.	transcript_id "TCONS_00002930,TCONS_00002929/TCONS_00002931/TCONS_00002932"; gene_id "chrA02:4849369-4852087W"; flanks "4850449^,4850863^"; structure "1-,2-"; splice_chain "4850676-,4850677-"; sources "Undefined,Undefined"; NMorMRNA "null"; degree "4"; dimension "2_2";
chrA02	Undefined	as_event	4956244	4956721	.	+	.	transcript_id "TCONS_00002935,TCONS_00002936"; gene_id "chrA02:4954487-4958275W"; flanks "4956244-,4956721^"; structure "1^3-,2^4-"; splice_chain "4956498^4956574-,4956499^4956575-"; sources "Undefined,Undefined"; NMorMRNA "null"; degree "4"; dimension "2_2";
chrA02	Undefined	as_event	5255221	5255351	.	+	.	transcript_id "TCONS_00002945,TCONS_00002944"; gene_id "chrA02:5254804-5257677W"; flanks "5255221^,5255351^"; structure "1-,2-"; splice_chain "5255300-,5255302-"; sources "Undefined,Undefined"; NMorMRNA "null"; degree "4"; dimension "2_2";
chrA02	Undefined	as_event	5261612	5261953	.	+	.	transcript_id "TCONS_00002947,TCONS_00002946"; gene_id "chrA02:5261162-5262620W"; flanks "5261612-,5261953^"; structure "1^3-,2^4-"; splice_chain "5261739^5261849-,5261749^5261859-"; sources "Undefined,Undefined"; NMorMRNA "null"; degree "4"; dimension "2_2";
chrA02	Undefined	as_event	5900345	5900528	.	+	.	transcript_id "TCONS_00002962,TCONS_00002961"; gene_id "chrA02:5899480-5903536W"; flanks "5900345^,5900528^"; structure "1-,2-"; splice_chain "5900425-,5900427-"; sources "Undefined,Undefined"; NMorMRNA "null"; degree "4"; dimension "2_2";
chrA02	Undefined	as_event	5900226	5900528	.	+	.	transcript_id "TCONS_00002960,TCONS_00002961"; gene_id "chrA02:5899480-5903536W"; flanks "5900226-,5900528^"; structure "0,1^2-"; splice_chain ",5900345^5900427-"; sources "Undefined,Undefined"; NMorMRNA "null"; degree "4"; dimension "2_2";
chrA02	Undefined	as_event	6114606	6114967	.	+	.	transcript_id "TCONS_00002969,TCONS_00002970"; gene_id "chrA02:6114606-6115625W"; flanks "6114606[,6114967]"; structure "1^3-,2^4-"; splice_chain "6114753^6114841-,6114763^6114851-"; sources "Undefined,Undefined"; NMorMRNA "null"; degree "4"; dimension "2_2";
chrA02	Undefined	as_event	6287421	6287713	.	+	.	transcript_id "TCONS_00002983,TCONS_00002982"; gene_id "chrA02:6286618-6288433W"; flanks "6287421^,6287713^"; structure "1-,2-"; splice_chain "6287624-,6287633-"; sources "Undefined,Undefined"; NMorMRNA "null"; degree "4"; dimension "2_2";
chrA02	Undefined	as_event	6295089	6295353	.	+	.	transcript_id "TCONS_00002984,TCONS_00002985/TCONS_00002986"; gene_id "chrA02:6294476-6299695W"; flanks "6295089-,6295353^"; structure "0,1^2-"; splice_chain ",6295199^6295289-"; sources "Undefined,Undefined"; NMorMRNA "null"; degree "4"; dimension "2_2";
chrA02	Undefined	as_event	6322166	6322460	.	+	.	transcript_id "TCONS_00002991,TCONS_00002990"; gene_id "chrA02:6321081-6323278W"; flanks "6322166-,6322460^"; structure "1^3-,2^4-"; splice_chain "6322241^6322353-,6322242^6322354-"; sources "Undefined,Undefined"; NMorMRNA "null"; degree "4"; dimension "2_2";
chrA02	Undefined	as_event	6322734	6322906	.	+	.	transcript_id "TCONS_00002990,TCONS_00002991"; gene_id "chrA02:6321081-6323278W"; flanks "6322734^,6322906^"; structure "1-,2-"; splice_chain "6322821-,6322822-"; sources "Undefined,Undefined"; NMorMRNA "null"; degree "4"; dimension "2_2";
chrA02	Undefined	as_event	6523182	6523395	.	+	.	transcript_id "TCONS_00002996,TCONS_00002997"; gene_id "chrA02:6521045-6524002W"; flanks "6523182-,6523395-"; structure "1^,2^"; splice_chain "6523297^,6523298^"; sources "Undefined,Undefined"; NMorMRNA "null"; degree "4"; dimension "2_2";
chrA02	Undefined	as_event	6523510	6524002	.	+	.	transcript_id "TCONS_00002997,TCONS_00002996"; gene_id "chrA02:6521045-6524002W"; flanks "6523510-,6524002]"; structure "1^2-4^6-,3^5-"; splice_chain "6523652^6523727-6523859^6523944-,6523849^6523934-"; sources "Undefined,Undefined"; NMorMRNA "null"; degree "4"; dimension "2_2";
chrA02	Undefined	as_event	7241830	7242418	.	+	.	transcript_id "TCONS_00003016,TCONS_00003015,TCONS_00003017"; gene_id "chrA02:7237477-7242418W"; flanks "7241830-,7242418]"; structure "0,1^3-,2^4-"; splice_chain ",7241901^7241991-,7241911^7242001-"; sources "Undefined,Undefined,Undefined"; NMorMRNA "null"; degree "9"; dimension "3_3";
chrA02	Undefined	as_event	7324090	7325003	.	+	.	transcript_id "TCONS_00003020,TCONS_00003021"; gene_id "chrA02:7323239-7325568W"; flanks "7324090-,7325003^"; structure "1^3-,2^4-"; splice_chain "7324487^7324607-,7324489^7324609-"; sources "Undefined,Undefined"; NMorMRNA "null"; degree "4"; dimension "2_2";
chrA02	Undefined	as_event	7381927	7382093	.	+	.	transcript_id "TCONS_00003024,TCONS_00003023"; gene_id "chrA02:7379787-7382381W"; flanks "7381927-,7382093-"; structure "1^,2^"; splice_chain "7382001^,7382002^"; sources "Undefined,Undefined"; NMorMRNA "null"; degree "4"; dimension "2_2";
chrA02	Undefined	as_event	7427847	7428079	.	+	.	transcript_id "TCONS_00003026,TCONS_00003025"; gene_id "chrA02:7427424-7429252W"; flanks "7427847-,7428079^"; structure "0,1^2-"; splice_chain ",7427931^7428030-"; sources "Undefined,Undefined"; NMorMRNA "null"; degree "4"; dimension "2_2";
chrA02	Undefined	as_event	7428465	7428620	.	+	.	transcript_id "TCONS_00003026,TCONS_00003025"; gene_id "chrA02:7427424-7429252W"; flanks "7428465^,7428620^"; structure "1-,2-"; splice_chain "7428553-,7428555-"; sources "Undefined,Undefined"; NMorMRNA "null"; degree "4"; dimension "2_2";
chrA02	Undefined	as_event	7548891	7549205	.	+	.	transcript_id "TCONS_00003030,TCONS_00003029"; gene_id "chrA02:7548716-7550010W"; flanks "7548891-,7549205^"; structure "0,1^2-"; splice_chain ",7549022^7549100-"; sources "Undefined,Undefined"; NMorMRNA "null"; degree "4"; dimension "2_2";
chrA02	Undefined	as_event	7845397	7845608	.	+	.	transcript_id "TCONS_00003035,TCONS_00003034"; gene_id "chrA02:7844749-7847338W"; flanks "7845397-,7845608^"; structure "1^3-,2^4-"; splice_chain "7845466^7845551-,7845476^7845561-"; sources "Undefined,Undefined"; NMorMRNA "null"; degree "4"; dimension "2_2";
chrA02	Undefined	as_event	8043037	8043480	.	+	.	transcript_id "TCONS_00003046,TCONS_00003047"; gene_id "chrA02:8042486-8043782W"; flanks "8043037-,8043480^"; structure "0,1^2-"; splice_chain ",8043225^8043310-"; sources "Undefined,Undefined"; NMorMRNA "null"; degree "4"; dimension "2_2";
chrA02	Undefined	as_event	8157892	8158292	.	+	.	transcript_id "TCONS_00003050,TCONS_00003051"; gene_id "chrA02:8157112-8158292W"; flanks "8157892-,8158292]"; structure "1^3-,2^4-"; splice_chain "8158001^8158074-,8158012^8158084-"; sources "Undefined,Undefined"; NMorMRNA "null"; degree "4"; dimension "2_2";
chrA02	Undefined	as_event	8211163	8211527	.	+	.	transcript_id "TCONS_00003054,TCONS_00003053"; gene_id "chrA02:8210467-8211527W"; flanks "8211163-,8211527]"; structure "1^3-,2^4-"; splice_chain "8211244^8211479-,8211254^8211489-"; sources "Undefined,Undefined"; NMorMRNA "null"; degree "4"; dimension "2_2";
chrA02	Undefined	as_event	8319784	8320058	.	+	.	transcript_id "TCONS_00003057,TCONS_00003058"; gene_id "chrA02:8318185-8320430W"; flanks "8319784-,8320058^"; structure "0,1^2-"; splice_chain ",8319899^8319993-"; sources "Undefined,Undefined"; NMorMRNA "null"; degree "4"; dimension "2_2";
chrA02	Undefined	as_event	8322505	8322660	.	+	.	transcript_id "TCONS_00003059/TCONS_00003062,TCONS_00003060"; gene_id "chrA02:8321973-8326334W"; flanks "8322505-,8322660-"; structure "1^,2^"; splice_chain "8322566^,8322567^"; sources "Undefined,Undefined"; NMorMRNA "null"; degree "4"; dimension "2_2";
chrA02	Undefined	as_event	8322505	8322723	.	+	.	transcript_id "TCONS_00003059,TCONS_00003061"; gene_id "chrA02:8321973-8326334W"; flanks "8322505-,8322723^"; structure "1^3-,2^4-"; splice_chain "8322566^8322660-,8322568^8322662-"; sources "Undefined,Undefined"; NMorMRNA "null"; degree "4"; dimension "2_2";
chrA02	Undefined	as_event	8322660	8322943	.	+	.	transcript_id "TCONS_00003060/TCONS_00003062,TCONS_00003059"; gene_id "chrA02:8321973-8326334W"; flanks "8322660-,8322943^"; structure "0,1^2-"; splice_chain ",8322723^8322823-"; sources "Undefined,Undefined"; NMorMRNA "null"; degree "4"; dimension "2_2";
chrA02	Undefined	as_event	8322505	8322943	.	+	.	transcript_id "TCONS_00003062,TCONS_00003059,TCONS_00003060,TCONS_00003061"; gene_id "chrA02:8321973-8326334W"; flanks "8322505-,8322943^"; structure "1^4-,1^4-6^7-,2^4-,3^5-6^7-"; splice_chain "8322566^8322660-,8322566^8322660-8322723^8322823-,8322567^8322660-,8322568^8322662-8322723^8322823-"; sources "Undefined,Undefined,Undefined,Undefined"; NMorMRNA "null"; degree "16"; dimension "4_4";
chrA02	Undefined	as_event	8323971	8324290	.	+	.	transcript_id "TCONS_00003059/TCONS_00003060/TCONS_00003062,TCONS_00003061"; gene_id "chrA02:8321973-8326334W"; flanks "8323971-,8324290^"; structure "1^3-,2^4-"; splice_chain "8324126^8324225-,8324136^8324235-"; sources "Undefined,Undefined"; NMorMRNA "null"; degree "4"; dimension "2_2";
chrA02	Undefined	as_event	8326122	8326334	.	+	.	transcript_id "TCONS_00003059/TCONS_00003061/TCONS_00003062,TCONS_00003060"; gene_id "chrA02:8321973-8326334W"; flanks "8326122-,8326334]"; structure "1^3-,2^4-"; splice_chain "8326190^8326294-,8326227^8326331-"; sources "Undefined,Undefined"; NMorMRNA "null"; degree "4"; dimension "2_2";
chrA02	Undefined	as_event	8641093	8641256	.	+	.	transcript_id "TCONS_00003068,TCONS_00003067"; gene_id "chrA02:8641040-8642006W"; flanks "8641093^,8641256^"; structure "1-,2-"; splice_chain "8641164-,8641182-"; sources "Undefined,Undefined"; NMorMRNA "null"; degree "4"; dimension "2_2";
chrA02	Undefined	as_event	8648743	8649258	.	+	.	transcript_id "TCONS_00003069,TCONS_00003070"; gene_id "chrA02:8648260-8652383W"; flanks "8648743-,8649258-"; structure "1^,2^"; splice_chain "8648990^,8649018^"; sources "Undefined,Undefined"; NMorMRNA "null"; degree "4"; dimension "2_2";
chrA02	Undefined	as_event	8649847	8650211	.	+	.	transcript_id "TCONS_00003070,TCONS_00003071"; gene_id "chrA02:8648260-8652383W"; flanks "8649847-,8650211^"; structure "0,1^2-"; splice_chain ",8650053^8650137-"; sources "Undefined,Undefined"; NMorMRNA "null"; degree "4"; dimension "2_2";
chrA02	Undefined	as_event	8649596	8650211	.	+	.	transcript_id "TCONS_00003070,TCONS_00003071,TCONS_00003069"; gene_id "chrA02:8648260-8652383W"; flanks "8649596-,8650211^"; structure "1^3-,1^3-5^6-,2^4-"; splice_chain "8649778^8649847-,8649778^8649847-8650053^8650137-,8649788^8649857-"; sources "Undefined,Undefined,Undefined"; NMorMRNA "null"; degree "9"; dimension "3_3";
chrA02	Undefined	as_event	8651564	8652383	.	+	.	transcript_id "TCONS_00003070,TCONS_00003069/TCONS_00003072"; gene_id "chrA02:8648260-8652383W"; flanks "8651564-,8652383]"; structure "0,1^2-3^4-"; splice_chain ",8651620^8651808-8651885^8652033-"; sources "Undefined,Undefined"; NMorMRNA "null"; degree "4"; dimension "2_2";
chrA02	Undefined	as_event	8677182	8677542	.	+	.	transcript_id "TCONS_00003074,TCONS_00003075"; gene_id "chrA02:8676329-8677810W"; flanks "8677182^,8677542^"; structure "1-,2-"; splice_chain "8677408-,8677411-"; sources "Undefined,Undefined"; NMorMRNA "null"; degree "4"; dimension "2_2";
chrA02	Undefined	as_event	8822701	8823647	.	+	.	transcript_id "TCONS_00003079,TCONS_00003078"; gene_id "chrA02:8822063-8827800W"; flanks "8822701-,8823647^"; structure "1^3-,2^4-"; splice_chain "8823417^8823494-,8823427^8823504-"; sources "Undefined,Undefined"; NMorMRNA "null"; degree "4"; dimension "2_2";
chrA02	Undefined	as_event	8825208	8825579	.	+	.	transcript_id "TCONS_00003079,TCONS_00003078"; gene_id "chrA02:8822063-8827800W"; flanks "8825208-,8825579^"; structure "1^3-,2^4-"; splice_chain "8825260^8825413-,8825334^8825415-"; sources "Undefined,Undefined"; NMorMRNA "null"; degree "4"; dimension "2_2";
chrA02	Undefined	as_event	8948467	8948737	.	+	.	transcript_id "TCONS_00003082,TCONS_00003083"; gene_id "chrA02:8946990-8951796W"; flanks "8948467-,8948737^"; structure "0,1^2-"; splice_chain ",8948593^8948676-"; sources "Undefined,Undefined"; NMorMRNA "null"; degree "4"; dimension "2_2";
chrA02	Undefined	as_event	8949812	8950099	.	+	.	transcript_id "TCONS_00003082,TCONS_00003083"; gene_id "chrA02:8946990-8951796W"; flanks "8949812-,8950099-"; structure "1^,2^"; splice_chain "8949940^,8949941^"; sources "Undefined,Undefined"; NMorMRNA "null"; degree "4"; dimension "2_2";
chrA02	Undefined	as_event	9113287	9113627	.	+	.	transcript_id "TCONS_00003086,TCONS_00003087"; gene_id "chrA02:9112695-9114335W"; flanks "9113287-,9113627^"; structure "1^3-,2^4-"; splice_chain "9113441^9113530-,9113451^9113540-"; sources "Undefined,Undefined"; NMorMRNA "null"; degree "4"; dimension "2_2";
chrA02	Undefined	as_event	9114026	9114335	.	+	.	transcript_id "TCONS_00003087,TCONS_00003086"; gene_id "chrA02:9112695-9114335W"; flanks "9114026-,9114335]"; structure "0,1^2-"; splice_chain ",9114183^9114265-"; sources "Undefined,Undefined"; NMorMRNA "null"; degree "4"; dimension "2_2";
chrA02	Undefined	as_event	9563205	9565292	.	+	.	transcript_id "TCONS_00003099,TCONS_00003100"; gene_id "chrA02:9563205-9567724W"; flanks "9563205[,9565292^"; structure "1^3-,2^4-"; splice_chain "9565111^9565182-,9565121^9565192-"; sources "Undefined,Undefined"; NMorMRNA "null"; degree "4"; dimension "2_2";
chrA02	Undefined	as_event	10040617	10040890	.	+	.	transcript_id "TCONS_00003114,TCONS_00003115"; gene_id "chrA02:10039269-10041332W"; flanks "10040617-,10040890]"; structure "0,1^2-"; splice_chain ",10040736^10040791-"; sources "Undefined,Undefined"; NMorMRNA "null"; degree "4"; dimension "2_2";
chrA02	Undefined	as_event	10313133	10314178	.	+	.	transcript_id "TCONS_00003123,TCONS_00003122"; gene_id "chrA02:10312556-10314178W"; flanks "10313133-,10314178]"; structure "0,1^2-"; splice_chain ",10313164^10313303-"; sources "Undefined,Undefined"; NMorMRNA "null"; degree "4"; dimension "2_2";
chrA02	Undefined	as_event	10507444	10507687	.	+	.	transcript_id "TCONS_00003126,TCONS_00003125/TCONS_00003127"; gene_id "chrA02:10507141-10512773W"; flanks "10507444^,10507687^"; structure "1-,2-"; splice_chain "10507584-,10507585-"; sources "Undefined,Undefined"; NMorMRNA "null"; degree "4"; dimension "2_2";
chrA02	Undefined	as_event	10508214	10508476	.	+	.	transcript_id "TCONS_00003126/TCONS_00003127,TCONS_00003125"; gene_id "chrA02:10507141-10512773W"; flanks "10508214-,10508476^"; structure "0,1^2-"; splice_chain ",10508333^10508414-"; sources "Undefined,Undefined"; NMorMRNA "null"; degree "4"; dimension "2_2";
chrA02	Undefined	as_event	10508828	10509152	.	+	.	transcript_id "TCONS_00003126/TCONS_00003127,TCONS_00003125"; gene_id "chrA02:10507141-10512773W"; flanks "10508828-,10509152^"; structure "0,1^2-"; splice_chain ",10508992^10509075-"; sources "Undefined,Undefined"; NMorMRNA "null"; degree "4"; dimension "2_2";
chrA02	Undefined	as_event	10511754	10512773	.	+	.	transcript_id "TCONS_00003127,TCONS_00003126"; gene_id "chrA02:10507141-10512773W"; flanks "10511754-,10512773]"; structure "0,1^2-"; splice_chain ",10511896^10511982-"; sources "Undefined,Undefined"; NMorMRNA "null"; degree "4"; dimension "2_2";
chrA02	Undefined	as_event	10520132	10520640	.	+	.	transcript_id "TCONS_00003128,TCONS_00003129"; gene_id "chrA02:10520132-10521992W"; flanks "10520132[,10520640^"; structure "0,1^2-"; splice_chain ",10520208^10520305-"; sources "Undefined,Undefined"; NMorMRNA "null"; degree "4"; dimension "2_2";
chrA02	Undefined	as_event	10791644	10792666	.	+	.	transcript_id "TCONS_00003137,TCONS_00003138"; gene_id "chrA02:10791552-10794148W"; flanks "10791644^,10792666^"; structure "1-,2-"; splice_chain "10792260-,10792263-"; sources "Undefined,Undefined"; NMorMRNA "null"; degree "4"; dimension "2_2";
chrA02	Undefined	as_event	10995324	10996217	.	+	.	transcript_id "TCONS_00003144,TCONS_00003145"; gene_id "chrA02:10995324-10999027W"; flanks "10995324[,10996217^"; structure "1^3-,2^4-"; splice_chain "10995584^10995700-,10995614^10995730-"; sources "Undefined,Undefined"; NMorMRNA "null"; degree "4"; dimension "2_2";
chrA02	Undefined	as_event	10996291	10997429	.	+	.	transcript_id "TCONS_00003145,TCONS_00003144"; gene_id "chrA02:10995324-10999027W"; flanks "10996291-,10997429^"; structure "1^3-,2^4-"; splice_chain "10996466^10996537-,10996467^10996538-"; sources "Undefined,Undefined"; NMorMRNA "null"; degree "4"; dimension "2_2";
chrA02	Undefined	as_event	10998330	10999027	.	+	.	transcript_id "TCONS_00003144,TCONS_00003145"; gene_id "chrA02:10995324-10999027W"; flanks "10998330-,10999027]"; structure "1^3-,2^4-"; splice_chain "10998884^10998957-,10998894^10998967-"; sources "Undefined,Undefined"; NMorMRNA "null"; degree "4"; dimension "2_2";
chrA02	Undefined	as_event	11051737	11054176	.	+	.	transcript_id "TCONS_00003146,TCONS_00003147"; gene_id "chrA02:11050796-11055006W"; flanks "11051737-,11054176^"; structure "1^3-5^7-,2^4-6^8-"; splice_chain "11051805^11051930-11054011^11054105-,11051815^11051940-11054021^11054115-"; sources "Undefined,Undefined"; NMorMRNA "null"; degree "4"; dimension "2_2";
chrA02	Undefined	as_event	11059367	11059860	.	+	.	transcript_id "TCONS_00003149,TCONS_00003148"; gene_id "chrA02:11058295-11059860W"; flanks "11059367-,11059860]"; structure "1^3-,2^4-"; splice_chain "11059595^11059802-,11059605^11059812-"; sources "Undefined,Undefined"; NMorMRNA "null"; degree "4"; dimension "2_2";
chrA02	Undefined	as_event	11079935	11080543	.	+	.	transcript_id "TCONS_00003151,TCONS_00003152"; gene_id "chrA02:11078189-11081169W"; flanks "11079935-,11080543^"; structure "1^3-,2^4-"; splice_chain "11080061^11080406-,11080071^11080416-"; sources "Undefined,Undefined"; NMorMRNA "null"; degree "4"; dimension "2_2";
chrA02	Undefined	as_event	11083420	11083614	.	+	.	transcript_id "TCONS_00003153,TCONS_00003154"; gene_id "chrA02:11082963-11084778W"; flanks "11083420-,11083614^"; structure "0,1^2-"; splice_chain ",11083487^11083563-"; sources "Undefined,Undefined"; NMorMRNA "null"; degree "4"; dimension "2_2";
chrA02	Undefined	as_event	11084156	11084458	.	+	.	transcript_id "TCONS_00003154,TCONS_00003153"; gene_id "chrA02:11082963-11084778W"; flanks "11084156-,11084458^"; structure "1^3-,2^4-"; splice_chain "11084220^11084415-,11084230^11084425-"; sources "Undefined,Undefined"; NMorMRNA "null"; degree "4"; dimension "2_2";
chrA02	Undefined	as_event	11157349	11157827	.	+	.	transcript_id "TCONS_00003157,TCONS_00003158"; gene_id "chrA02:11156368-11158481W"; flanks "11157349-,11157827^"; structure "1^3-,2^4-"; splice_chain "11157508^11157616-,11157518^11157626-"; sources "Undefined,Undefined"; NMorMRNA "null"; degree "4"; dimension "2_2";
chrA02	Undefined	as_event	11157911	11158481	.	+	.	transcript_id "TCONS_00003157,TCONS_00003158"; gene_id "chrA02:11156368-11158481W"; flanks "11157911-,11158481]"; structure "1^3-5^7-,2^4-6^8-"; splice_chain "11157974^11158051-11158119^11158243-,11157975^11158052-11158120^11158244-"; sources "Undefined,Undefined"; NMorMRNA "null"; degree "4"; dimension "2_2";
chrA02	Undefined	as_event	11407785	11409898	.	+	.	transcript_id "TCONS_00003162/TCONS_00003163,TCONS_00003161,TCONS_00003160"; gene_id "chrA02:11407785-11414567W"; flanks "11407785[,11409898^"; structure "1^4-,2^5-,3^6-"; splice_chain "11409187^11409813-,11409193^11409819-,11409197^11409823-"; sources "Undefined,Undefined,Undefined"; NMorMRNA "null"; degree "9"; dimension "3_3";
chrA02	Undefined	as_event	11410567	11411109	.	+	.	transcript_id "TCONS_00003161/TCONS_00003162/TCONS_00003163,TCONS_00003160"; gene_id "chrA02:11407785-11414567W"; flanks "11410567-,11411109^"; structure "1^3-,2^4-"; splice_chain "11410887^11411052-,11410897^11411062-"; sources "Undefined,Undefined"; NMorMRNA "null"; degree "4"; dimension "2_2";
chrA02	Undefined	as_event	11411322	11411684	.	+	.	transcript_id "TCONS_00003162/TCONS_00003163,TCONS_00003161,TCONS_00003160"; gene_id "chrA02:11407785-11414567W"; flanks "11411322-,11411684^"; structure "1^4-,2^5-,3^6-"; splice_chain "11411451^11411554-,11411453^11411556-,11411461^11411564-"; sources "Undefined,Undefined,Undefined"; NMorMRNA "null"; degree "9"; dimension "3_3";
chrA02	Undefined	as_event	11413260	11413474	.	+	.	transcript_id "TCONS_00003161,TCONS_00003162/TCONS_00003163"; gene_id "chrA02:11407785-11414567W"; flanks "11413260-,11413474-"; structure "1^,2^"; splice_chain "11413385^,11413391^"; sources "Undefined,Undefined"; NMorMRNA "null"; degree "4"; dimension "2_2";
chrA02	Undefined	as_event	11413616	11414159	.	+	.	transcript_id "TCONS_00003163,TCONS_00003162"; gene_id "chrA02:11407785-11414567W"; flanks "11413616-,11414159^"; structure "1^3-,2^4-"; splice_chain "11413675^11413770-,11413676^11413771-"; sources "Undefined,Undefined"; NMorMRNA "null"; degree "4"; dimension "2_2";
chrA02	Undefined	as_event	11414159	11414567	.	+	.	transcript_id "TCONS_00003162,TCONS_00003163"; gene_id "chrA02:11407785-11414567W"; flanks "11414159^,11414567]"; structure "1-,2-"; splice_chain "11414267-,11414270-"; sources "Undefined,Undefined"; NMorMRNA "null"; degree "4"; dimension "2_2";
chrA02	Undefined	as_event	11413770	11414567	.	+	.	transcript_id "TCONS_00003163,TCONS_00003161"; gene_id "chrA02:11407785-11414567W"; flanks "11413770-,11414567]"; structure "1^3-,2^4-"; splice_chain "11414159^11414270-,11414195^11414277-"; sources "Undefined,Undefined"; NMorMRNA "null"; degree "4"; dimension "2_2";
chrA02	Undefined	as_event	11413616	11414567	.	+	.	transcript_id "TCONS_00003163,TCONS_00003161,TCONS_00003162"; gene_id "chrA02:11407785-11414567W"; flanks "11413616-,11414567]"; structure "1^3-5^8-,1^3-6^9-,2^4-5^7-"; splice_chain "11413675^11413770-11414159^11414270-,11413675^11413770-11414195^11414277-,11413676^11413771-11414159^11414267-"; sources "Undefined,Undefined,Undefined"; NMorMRNA "null"; degree "9"; dimension "3_3";
chrA02	Undefined	as_event	11610260	11610595	.	+	.	transcript_id "TCONS_00003175,TCONS_00003176"; gene_id "chrA02:11609222-11610937W"; flanks "11610260-,11610595^"; structure "1^3-,2^4-"; splice_chain "11610382^11610479-,11610392^11610489-"; sources "Undefined,Undefined"; NMorMRNA "null"; degree "4"; dimension "2_2";
chrA02	Undefined	as_event	11711167	11712152	.	+	.	transcript_id "TCONS_00003178/TCONS_00003179,TCONS_00003177"; gene_id "chrA02:11709999-11712152W"; flanks "11711167-,11712152]"; structure "1^3-,2^4-"; splice_chain "11711318^11711591-,11711328^11711601-"; sources "Undefined,Undefined"; NMorMRNA "null"; degree "4"; dimension "2_2";
chrA02	Undefined	as_event	11781198	11781561	.	+	.	transcript_id "TCONS_00003186,TCONS_00003185"; gene_id "chrA02:11781198-11782185W"; flanks "11781198[,11781561-"; structure "1^,2^"; splice_chain "11781328^,11781334^"; sources "Undefined,Undefined"; NMorMRNA "null"; degree "4"; dimension "2_2";
chrA02	Undefined	as_event	11783787	11784218	.	+	.	transcript_id "TCONS_00003187,TCONS_00003188"; gene_id "chrA02:11783579-11784692W"; flanks "11783787-,11784218^"; structure "1^3-,2^4-"; splice_chain "11783981^11784132-,11783991^11784142-"; sources "Undefined,Undefined"; NMorMRNA "null"; degree "4"; dimension "2_2";
chrA02	Undefined	as_event	12240303	12240743	.	+	.	transcript_id "TCONS_00003201,TCONS_00003202"; gene_id "chrA02:12240303-12241921W"; flanks "12240303[,12240743^"; structure "0,1^2-"; splice_chain ",12240474^12240555-"; sources "Undefined,Undefined"; NMorMRNA "null"; degree "4"; dimension "2_2";
chrA02	Undefined	as_event	12240555	12240930	.	+	.	transcript_id "TCONS_00003202,TCONS_00003203"; gene_id "chrA02:12240303-12241921W"; flanks "12240555-,12240930^"; structure "1^3-,2^4-"; splice_chain "12240743^12240816-,12240753^12240826-"; sources "Undefined,Undefined"; NMorMRNA "null"; degree "4"; dimension "2_2";
chrA02	Undefined	as_event	12240303	12240930	.	+	.	transcript_id "TCONS_00003202,TCONS_00003203,TCONS_00003201"; gene_id "chrA02:12240303-12241921W"; flanks "12240303[,12240930^"; structure "1^2-3^5-,1^2-4^6-,3^5-"; splice_chain "12240474^12240555-12240743^12240816-,12240474^12240555-12240753^12240826-,12240743^12240816-"; sources "Undefined,Undefined,Undefined"; NMorMRNA "null"; degree "9"; dimension "3_3";
chrA02	Undefined	as_event	12244258	12244594	.	+	.	transcript_id "TCONS_00003204/TCONS_00003206,TCONS_00003205"; gene_id "chrA02:12242152-12249997W"; flanks "12244258-,12244594^"; structure "1^3-,2^4-"; splice_chain "12244363^12244523-,12244391^12244551-"; sources "Undefined,Undefined"; NMorMRNA "null"; degree "4"; dimension "2_2";
chrA02	Undefined	as_event	12262805	12263140	.	+	.	transcript_id "TCONS_00003207,TCONS_00003208"; gene_id "chrA02:12262805-12264766W"; flanks "12262805[,12263140^"; structure "1^3-,2^4-"; splice_chain "12263008^12263093-,12263018^12263103-"; sources "Undefined,Undefined"; NMorMRNA "null"; degree "4"; dimension "2_2";
chrA02	Undefined	as_event	12435736	12436063	.	+	.	transcript_id "TCONS_00003214,TCONS_00003213"; gene_id "chrA02:12422149-12439197W"; flanks "12435736-,12436063^"; structure "0,1^2-"; splice_chain ",12435846^12435926-"; sources "Undefined,Undefined"; NMorMRNA "null"; degree "4"; dimension "2_2";
chrA02	Undefined	as_event	12448536	12449632	.	+	.	transcript_id "TCONS_00003215,TCONS_00003216"; gene_id "chrA02:12448191-12450420W"; flanks "12448536^,12449632^"; structure "1-,2-3^4-"; splice_chain "12449294-,12449297-12449460^12449528-"; sources "Undefined,Undefined"; NMorMRNA "null"; degree "4"; dimension "2_2";
chrA02	Undefined	as_event	12450219	12450420	.	+	.	transcript_id "TCONS_00003216,TCONS_00003215"; gene_id "chrA02:12448191-12450420W"; flanks "12450219-,12450420]"; structure "0,1^2-"; splice_chain ",12450343^12450408-"; sources "Undefined,Undefined"; NMorMRNA "null"; degree "4"; dimension "2_2";
chrA02	Undefined	as_event	12472720	12473722	.	+	.	transcript_id "TCONS_00003217/TCONS_00003219,TCONS_00003218"; gene_id "chrA02:12472413-12475127W"; flanks "12472720-,12473722^"; structure "1^3-,2^4-"; splice_chain "12473433^12473524-,12473443^12473534-"; sources "Undefined,Undefined"; NMorMRNA "null"; degree "4"; dimension "2_2";
chrA02	Undefined	as_event	12474381	12474620	.	+	.	transcript_id "TCONS_00003217,TCONS_00003218/TCONS_00003219"; gene_id "chrA02:12472413-12475127W"; flanks "12474381-,12474620^"; structure "0,1^2-"; splice_chain ",12474458^12474558-"; sources "Undefined,Undefined"; NMorMRNA "null"; degree "4"; dimension "2_2";
chrA02	Undefined	as_event	12493254	12493551	.	+	.	transcript_id "TCONS_00003222,TCONS_00003223"; gene_id "chrA02:12493183-12495765W"; flanks "12493254^,12493551^"; structure "1-,2-"; splice_chain "12493478-,12493481-"; sources "Undefined,Undefined"; NMorMRNA "null"; degree "4"; dimension "2_2";
chrA02	Undefined	as_event	12756124	12757011	.	+	.	transcript_id "TCONS_00003227,TCONS_00003226"; gene_id "chrA02:12754599-12757011W"; flanks "12756124-,12757011]"; structure "1^3-,2^4-"; splice_chain "12756294^12756388-,12756304^12756398-"; sources "Undefined,Undefined"; NMorMRNA "null"; degree "4"; dimension "2_2";
chrA02	Undefined	as_event	12768782	12768987	.	+	.	transcript_id "TCONS_00003228,TCONS_00003229/TCONS_00003230"; gene_id "chrA02:12767862-12771615W"; flanks "12768782-,12768987^"; structure "0,1^2-"; splice_chain ",12768838^12768923-"; sources "Undefined,Undefined"; NMorMRNA "null"; degree "4"; dimension "2_2";
chrA02	Undefined	as_event	12771066	12771280	.	+	.	transcript_id "TCONS_00003229,TCONS_00003228"; gene_id "chrA02:12767862-12771615W"; flanks "12771066^,12771280^"; structure "1-,2-"; splice_chain "12771186-,12771187-"; sources "Undefined,Undefined"; NMorMRNA "null"; degree "4"; dimension "2_2";
chrA02	Undefined	as_event	12771187	12771372	.	+	.	transcript_id "TCONS_00003228,TCONS_00003230"; gene_id "chrA02:12767862-12771615W"; flanks "12771187-,12771372-"; structure "1^,2^"; splice_chain "12771280^,12771281^"; sources "Undefined,Undefined"; NMorMRNA "null"; degree "4"; dimension "2_2";
chrA02	Undefined	as_event	12771066	12771372	.	+	.	transcript_id "TCONS_00003229,TCONS_00003228,TCONS_00003230"; gene_id "chrA02:12767862-12771615W"; flanks "12771066^,12771372-"; structure "1-3^,2-3^,2-4^"; splice_chain "12771186-12771280^,12771187-12771280^,12771187-12771281^"; sources "Undefined,Undefined,Undefined"; NMorMRNA "null"; degree "9"; dimension "3_3";
chrA02	Undefined	as_event	12842159	12842324	.	+	.	transcript_id "TCONS_00003231/TCONS_00003232,TCONS_00003233"; gene_id "chrA02:12840623-12846029W"; flanks "12842159^,12842324^"; structure "1-,2-"; splice_chain "12842253-,12842258-"; sources "Undefined,Undefined"; NMorMRNA "null"; degree "4"; dimension "2_2";
chrA02	Undefined	as_event	12843289	12843527	.	+	.	transcript_id "TCONS_00003232/TCONS_00003234,TCONS_00003231,TCONS_00003233"; gene_id "chrA02:12840623-12846029W"; flanks "12843289-,12843527^"; structure "1^4-,2^5-,3^6-"; splice_chain "12843345^12843426-,12843367^12843448-,12843385^12843466-"; sources "Undefined,Undefined,Undefined"; NMorMRNA "null"; degree "9"; dimension "3_3";
chrA02	Undefined	as_event	12844125	12844632	.	+	.	transcript_id "TCONS_00003231/TCONS_00003232/TCONS_00003233,TCONS_00003234"; gene_id "chrA02:12840623-12846029W"; flanks "12844125-,12844632^"; structure "1^3-5^6-,2^4-"; splice_chain "12844211^12844334-12844405^12844546-,12844213^12844336-"; sources "Undefined,Undefined"; NMorMRNA "null"; degree "4"; dimension "2_2";
chrA02	Undefined	as_event	12845269	12845406	.	+	.	transcript_id "TCONS_00003231,TCONS_00003233"; gene_id "chrA02:12840623-12846029W"; flanks "12845269-,12845406-"; structure "1^,2^"; splice_chain "12845330^,12845331^"; sources "Undefined,Undefined"; NMorMRNA "null"; degree "4"; dimension "2_2";
chrA02	Undefined	as_event	12845269	12845474	.	+	.	transcript_id "TCONS_00003232/TCONS_00003234,TCONS_00003231,TCONS_00003233"; gene_id "chrA02:12840623-12846029W"; flanks "12845269-,12845474^"; structure "0,1^3-,2^3-"; splice_chain ",12845330^12845406-,12845331^12845406-"; sources "Undefined,Undefined,Undefined"; NMorMRNA "null"; degree "9"; dimension "3_3";
chrA02	Undefined	as_event	13049600	13050051	.	+	.	transcript_id "TCONS_00003238,TCONS_00003239"; gene_id "chrA02:13047916-13050724W"; flanks "13049600-,13050051^"; structure "0,1^2-"; splice_chain ",13049640^13049719-"; sources "Undefined,Undefined"; NMorMRNA "null"; degree "4"; dimension "2_2";
chrA02	Undefined	as_event	13104054	13106051	.	+	.	transcript_id "TCONS_00003243,TCONS_00003242"; gene_id "chrA02:13104054-13106051W"; flanks "13104054[,13106051]"; structure "0,1^2-"; splice_chain ",13104341^13104410-"; sources "Undefined,Undefined"; NMorMRNA "null"; degree "4"; dimension "2_2";
chrA02	Undefined	as_event	13125399	13125933	.	+	.	transcript_id "TCONS_00003245,TCONS_00003244"; gene_id "chrA02:13124225-13126571W"; flanks "13125399-,13125933^"; structure "1^3-6^8-,2^4-5^7-"; splice_chain "13125515^13125634-13125823^13125897-,13125525^13125644-13125813^13125887-"; sources "Undefined,Undefined"; NMorMRNA "null"; degree "4"; dimension "2_2";
chrA02	Undefined	as_event	13577981	13580044	.	+	.	transcript_id "TCONS_00003249,TCONS_00003250"; gene_id "chrA02:13577304-13580611W"; flanks "13577981-,13580044^"; structure "1^3-5^6-,2^4-"; splice_chain "13578386^13578661-13579051^13579498-,13578396^13578671-"; sources "Undefined,Undefined"; NMorMRNA "null"; degree "4"; dimension "2_2";
chrA02	Undefined	as_event	13948757	13949085	.	+	.	transcript_id "TCONS_00003259,TCONS_00003260"; gene_id "chrA02:13947742-13949931W"; flanks "13948757-,13949085^"; structure "0,1^2-"; splice_chain ",13948866^13948961-"; sources "Undefined,Undefined"; NMorMRNA "null"; degree "4"; dimension "2_2";
chrA02	Undefined	as_event	13949276	13949667	.	+	.	transcript_id "TCONS_00003259,TCONS_00003260"; gene_id "chrA02:13947742-13949931W"; flanks "13949276^,13949667-"; structure "0,1-2^"; splice_chain ",13949402-13949587^"; sources "Undefined,Undefined"; NMorMRNA "null"; degree "4"; dimension "2_2";
chrA02	Undefined	as_event	14113428	14113734	.	+	.	transcript_id "TCONS_00003266,TCONS_00003265"; gene_id "chrA02:14112573-14117090W"; flanks "14113428-,14113734-"; structure "1^,2^"; splice_chain "14113643^,14113644^"; sources "Undefined,Undefined"; NMorMRNA "null"; degree "4"; dimension "2_2";
chrA02	Undefined	as_event	14113428	14114102	.	+	.	transcript_id "TCONS_00003266,TCONS_00003265,TCONS_00003264"; gene_id "chrA02:14112573-14117090W"; flanks "14113428-,14114102^"; structure "1^4-,2^4-,3^5-"; splice_chain "14113643^14113734-,14113644^14113734-,14113657^14113744-"; sources "Undefined,Undefined,Undefined"; NMorMRNA "null"; degree "9"; dimension "3_3";
chrA02	Undefined	as_event	14231759	14232188	.	+	.	transcript_id "TCONS_00003267,TCONS_00003268"; gene_id "chrA02:14230967-14232188W"; flanks "14231759-,14232188]"; structure "0,1^2-"; splice_chain ",14231875^14231943-"; sources "Undefined,Undefined"; NMorMRNA "null"; degree "4"; dimension "2_2";
chrA02	Undefined	as_event	14291993	14292540	.	+	.	transcript_id "TCONS_00003269,TCONS_00003270"; gene_id "chrA02:14290972-14292540W"; flanks "14291993-,14292540]"; structure "0,1^2-3^4-"; splice_chain ",14292160^14292250-14292362^14292443-"; sources "Undefined,Undefined"; NMorMRNA "null"; degree "4"; dimension "2_2";
chrA02	Undefined	as_event	14322593	14323649	.	+	.	transcript_id "TCONS_00003271,TCONS_00003272"; gene_id "chrA02:14322593-14324953W"; flanks "14322593[,14323649^"; structure "0,1^2-"; splice_chain ",14323083^14323167-"; sources "Undefined,Undefined"; NMorMRNA "null"; degree "4"; dimension "2_2";
chrA02	Undefined	as_event	14351729	14351943	.	+	.	transcript_id "TCONS_00003274,TCONS_00003273/TCONS_00003275"; gene_id "chrA02:14351027-14354778W"; flanks "14351729-,14351943-"; structure "1^,2^"; splice_chain "14351836^,14351853^"; sources "Undefined,Undefined"; NMorMRNA "null"; degree "4"; dimension "2_2";
chrA02	Undefined	as_event	14352111	14352323	.	+	.	transcript_id "TCONS_00003275,TCONS_00003273/TCONS_00003274"; gene_id "chrA02:14351027-14354778W"; flanks "14352111-,14352323^"; structure "0,1^2-"; splice_chain ",14352192^14352255-"; sources "Undefined,Undefined"; NMorMRNA "null"; degree "4"; dimension "2_2";
chrA02	Undefined	as_event	14353383	14353677	.	+	.	transcript_id "TCONS_00003273/TCONS_00003274,TCONS_00003275"; gene_id "chrA02:14351027-14354778W"; flanks "14353383-,14353677^"; structure "0,1^2-"; splice_chain ",14353504^14353583-"; sources "Undefined,Undefined"; NMorMRNA "null"; degree "4"; dimension "2_2";
chrA02	Undefined	as_event	14353884	14354082	.	+	.	transcript_id "TCONS_00003274/TCONS_00003275,TCONS_00003273"; gene_id "chrA02:14351027-14354778W"; flanks "14353884-,14354082-"; structure "1^,2^"; splice_chain "14353988^,14353989^"; sources "Undefined,Undefined"; NMorMRNA "null"; degree "4"; dimension "2_2";
chrA02	Undefined	as_event	14414055	14415132	.	+	.	transcript_id "TCONS_00003279,TCONS_00003278"; gene_id "chrA02:14414055-14415132W"; flanks "14414055[,14415132]"; structure "1^3-,2^4-"; splice_chain "14414197^14414304-,14414244^14414351-"; sources "Undefined,Undefined"; NMorMRNA "null"; degree "4"; dimension "2_2";
chrA02	Undefined	as_event	14551153	14551496	.	+	.	transcript_id "TCONS_00003280,TCONS_00003281"; gene_id "chrA02:14551153-14552818W"; flanks "14551153[,14551496^"; structure "0,1^2-"; splice_chain ",14551254^14551389-"; sources "Undefined,Undefined"; NMorMRNA "null"; degree "4"; dimension "2_2";
chrA02	Undefined	as_event	14752716	14753231	.	+	.	transcript_id "TCONS_00003283,TCONS_00003282"; gene_id "chrA02:14752150-14753717W"; flanks "14752716-,14753231^"; structure "0,1^2-"; splice_chain ",14753039^14753111-"; sources "Undefined,Undefined"; NMorMRNA "null"; degree "4"; dimension "2_2";
chrA02	Undefined	as_event	14964814	14966165	.	+	.	transcript_id "TCONS_00003286,TCONS_00003287"; gene_id "chrA02:14963629-14966879W"; flanks "14964814-,14966165^"; structure "1^3-,2^4-"; splice_chain "14965802^14965915-,14965812^14965925-"; sources "Undefined,Undefined"; NMorMRNA "null"; degree "4"; dimension "2_2";
chrA02	Undefined	as_event	15831763	15833413	.	+	.	transcript_id "TCONS_00003293,TCONS_00003292,TCONS_00003291,TCONS_00003294"; gene_id "chrA02:15831763-15833413W"; flanks "15831763[,15833413]"; structure "1^5-10^12-,2^6-,3^7-,4^8-9^11-"; splice_chain "15832348^15832426-15832767^15832827-,15832349^15832427-,15832356^15832434-,15832358^15832436-15832757^15832817-"; sources "Undefined,Undefined,Undefined,Undefined"; NMorMRNA "null"; degree "16"; di…
chrA02	Undefined	as_event	16787215	16787955	.	+	.	transcript_id "TCONS_00003297/TCONS_00003298,TCONS_00003296"; gene_id "chrA02:16776786-16787955W"; flanks "16787215-,16787955]"; structure "1^3-,2^4-"; splice_chain "16787386^16787478-,16787388^16787480-"; sources "Undefined,Undefined"; NMorMRNA "null"; degree "4"; dimension "2_2";
chrA02	Undefined	as_event	16927036	16928561	.	+	.	transcript_id "TCONS_00003299,TCONS_00003301"; gene_id "chrA02:16927036-16928838W"; flanks "16927036[,16928561^"; structure "1^3-5^7-9^11-,2^4-6^8-10^12-"; splice_chain "16927771^16927862-16928038^16928113-16928337^16928433-,16927781^16927872-16928048^16928123-16928347^16928443-"; sources "Undefined,Undefined"; NMorMRNA "null"; degree "4"; dimension "2_2";
chrA02	Undefined	as_event	16928433	16928838	.	+	.	transcript_id "TCONS_00003299,TCONS_00003300"; gene_id "chrA02:16927036-16928838W"; flanks "16928433-,16928838]"; structure "1^3-,2^4-"; splice_chain "16928561^16928645-,16928571^16928655-"; sources "Undefined,Undefined"; NMorMRNA "null"; degree "4"; dimension "2_2";
chrA02	Undefined	as_event	16927036	16928838	.	+	.	transcript_id "TCONS_00003299,TCONS_00003300,TCONS_00003301"; gene_id "chrA02:16927036-16928838W"; flanks "16927036[,16928838]"; structure "1^3-5^7-9^11-13^15-,1^3-5^7-9^11-14^16-,2^4-6^8-10^12-13^15-"; splice_chain "16927771^16927862-16928038^16928113-16928337^16928433-16928561^16928645-,16927771^16927862-16928038^16928113-16928337^16928433-16928571^16928655-,16927781^16927872-16928048^16928123-…
chrA02	Undefined	as_event	17485445	17486212	.	+	.	transcript_id "TCONS_00003309,TCONS_00003310"; gene_id "chrA02:17485442-17488786W"; flanks "17485445[,17486212^"; structure "1^3-,2^4-"; splice_chain "17485639^17485995-,17485640^17485996-"; sources "Undefined,Undefined"; NMorMRNA "null"; degree "4"; dimension "2_2";
chrA02	Undefined	as_event	17486285	17486722	.	+	.	transcript_id "TCONS_00003308/TCONS_00003310,TCONS_00003309"; gene_id "chrA02:17485442-17488786W"; flanks "17486285-,17486722^"; structure "0,1^2-"; splice_chain ",17486531^17486625-"; sources "Undefined,Undefined"; NMorMRNA "null"; degree "4"; dimension "2_2";
chrA02	Undefined	as_event	17682890	17683068	.	+	.	transcript_id "TCONS_00003318,TCONS_00003317"; gene_id "chrA02:17681381-17684171W"; flanks "17682890-,17683068-"; structure "1^,2^"; splice_chain "17682985^,17682986^"; sources "Undefined,Undefined"; NMorMRNA "null"; degree "4"; dimension "2_2";
chrA02	Undefined	as_event	17683267	17683440	.	+	.	transcript_id "TCONS_00003318,TCONS_00003317"; gene_id "chrA02:17681381-17684171W"; flanks "17683267-,17683440-"; structure "1^,2^"; splice_chain "17683344^,17683346^"; sources "Undefined,Undefined"; NMorMRNA "null"; degree "4"; dimension "2_2";
chrA02	Undefined	as_event	17683440	17684171	.	+	.	transcript_id "TCONS_00003318,TCONS_00003317"; gene_id "chrA02:17681381-17684171W"; flanks "17683440-,17684171]"; structure "1^3-5^7-9^11-,2^4-6^8-10^12-"; splice_chain "17683556^17683626-17683725^17683823-17683923^17684036-,17683566^17683636-17683736^17683833-17683933^17684046-"; sources "Undefined,Undefined"; NMorMRNA "null"; degree "4"; dimension "2_2";
chrA02	Undefined	as_event	18099070	18099289	.	+	.	transcript_id "TCONS_00003322,TCONS_00003321"; gene_id "chrA02:18097064-18101816W"; flanks "18099070-,18099289^"; structure "0,1^2-"; splice_chain ",18099109^18099228-"; sources "Undefined,Undefined"; NMorMRNA "null"; degree "4"; dimension "2_2";
chrA02	Undefined	as_event	18098837	18099289	.	+	.	transcript_id "TCONS_00003322,TCONS_00003321,TCONS_00003320"; gene_id "chrA02:18097064-18101816W"; flanks "18098837-,18099289^"; structure "1^3-,1^3-5^6-,2^4-"; splice_chain "18098993^18099070-,18098993^18099070-18099109^18099228-,18099005^18099082-"; sources "Undefined,Undefined,Undefined"; NMorMRNA "null"; degree "9"; dimension "3_3";
chrA02	Undefined	as_event	18099404	18099543	.	+	.	transcript_id "TCONS_00003321/TCONS_00003322,TCONS_00003320"; gene_id "chrA02:18097064-18101816W"; flanks "18099404-,18099543-"; structure "1^,2^"; splice_chain "18099457^,18099458^"; sources "Undefined,Undefined"; NMorMRNA "null"; degree "4"; dimension "2_2";
chrA02	Undefined	as_event	18099692	18100460	.	+	.	transcript_id "TCONS_00003320/TCONS_00003322/TCONS_00003323,TCONS_00003321"; gene_id "chrA02:18097064-18101816W"; flanks "18099692-,18100460^"; structure "1^3-,2^4-"; splice_chain "18099969^18100065-,18099975^18100071-"; sources "Undefined,Undefined"; NMorMRNA "null"; degree "4"; dimension "2_2";
chrA02	Undefined	as_event	18245664	18245862	.	+	.	transcript_id "TCONS_00003325,TCONS_00003326"; gene_id "chrA02:18244475-18246145W"; flanks "18245664^,18245862^"; structure "1-,2-"; splice_chain "18245811-,18245812-"; sources "Undefined,Undefined"; NMorMRNA "null"; degree "4"; dimension "2_2";
chrA02	Undefined	as_event	18248942	18249201	.	+	.	transcript_id "TCONS_00003327,TCONS_00003328"; gene_id "chrA02:18247191-18252007W"; flanks "18248942-,18249201^"; structure "0,1^2-"; splice_chain ",18249040^18249124-"; sources "Undefined,Undefined"; NMorMRNA "null"; degree "4"; dimension "2_2";
chrA02	Undefined	as_event	18250440	18250604	.	+	.	transcript_id "TCONS_00003329,TCONS_00003327/TCONS_00003328"; gene_id "chrA02:18247191-18252007W"; flanks "18250440^,18250604^"; structure "1-,2-"; splice_chain "18250531-,18250533-"; sources "Undefined,Undefined"; NMorMRNA "null"; degree "4"; dimension "2_2";
chrA02	Undefined	as_event	18250856	18251181	.	+	.	transcript_id "TCONS_00003327/TCONS_00003328,TCONS_00003329"; gene_id "chrA02:18247191-18252007W"; flanks "18250856-,18251181^"; structure "1^3-,2^4-"; splice_chain "18250978^18251065-,18250988^18251075-"; sources "Undefined,Undefined"; NMorMRNA "null"; degree "4"; dimension "2_2";
chrA02	Undefined	as_event	18387880	18388201	.	+	.	transcript_id "TCONS_00003332,TCONS_00003333,TCONS_00003331"; gene_id "chrA02:18386367-18388201W"; flanks "18387880-,18388201]"; structure "1^4-,2^5-,3^6-"; splice_chain "18388098^18388174-,18388100^18388176-,18388108^18388184-"; sources "Undefined,Undefined,Undefined"; NMorMRNA "null"; degree "9"; dimension "3_3";
chrA02	Undefined	as_event	18426477	18426630	.	+	.	transcript_id "TCONS_00003339,TCONS_00003340"; gene_id "chrA02:18425258-18427283W"; flanks "18426477-,18426630-"; structure "1^,2^"; splice_chain "18426548^,18426550^"; sources "Undefined,Undefined"; NMorMRNA "null"; degree "4"; dimension "2_2";
chrA02	Undefined	as_event	18426477	18426972	.	+	.	transcript_id "TCONS_00003338,TCONS_00003339"; gene_id "chrA02:18425258-18427283W"; flanks "18426477-,18426972^"; structure "0,1^2-3^4-"; splice_chain ",18426548^18426630-18426785^18426869-"; sources "Undefined,Undefined"; NMorMRNA "null"; degree "4"; dimension "2_2";
chrA02	Undefined	as_event	18426630	18427283	.	+	.	transcript_id "TCONS_00003339,TCONS_00003340"; gene_id "chrA02:18425258-18427283W"; flanks "18426630-,18427283]"; structure "1^3-5^7-,2^4-6^8-"; splice_chain "18426785^18426869-18426972^18427048-,18426795^18426879-18426982^18427058-"; sources "Undefined,Undefined"; NMorMRNA "null"; degree "4"; dimension "2_2";
chrA02	Undefined	as_event	18426477	18427283	.	+	.	transcript_id "TCONS_00003339,TCONS_00003340,TCONS_00003338"; gene_id "chrA02:18425258-18427283W"; flanks "18426477-,18427283]"; structure "1^3-4^6-8^10-,2^3-5^7-9^11-,8^10-"; splice_chain "18426548^18426630-18426785^18426869-18426972^18427048-,18426550^18426630-18426795^18426879-18426982^18427058-,18426972^18427048-"; sources "Undefined,Undefined,Undefined"; NMorMRNA "null"; degree "9"; dimensio…
chrA02	Undefined	as_event	18574636	18575529	.	+	.	transcript_id "TCONS_00003343,TCONS_00003344"; gene_id "chrA02:18574636-18576111W"; flanks "18574636[,18575529-"; structure "1^,2^"; splice_chain "18575264^,18575270^"; sources "Undefined,Undefined"; NMorMRNA "null"; degree "4"; dimension "2_2";
chrA02	Undefined	as_event	18677654	18677829	.	+	.	transcript_id "TCONS_00003346,TCONS_00003347/TCONS_00003348"; gene_id "chrA02:18677288-18679751W"; flanks "18677654-,18677829^"; structure "0,1^2-"; splice_chain ",18677713^18677790-"; sources "Undefined,Undefined"; NMorMRNA "null"; degree "4"; dimension "2_2";
chrA02	Undefined	as_event	18678732	18679080	.	+	.	transcript_id "TCONS_00003346,TCONS_00003347/TCONS_00003348"; gene_id "chrA02:18677288-18679751W"; flanks "18678732-,18679080^"; structure "0,1^2-"; splice_chain ",18678856^18678989-"; sources "Undefined,Undefined"; NMorMRNA "null"; degree "4"; dimension "2_2";
chrA02	Undefined	as_event	18795270	18795713	.	+	.	transcript_id "TCONS_00003353/TCONS_00003354,TCONS_00003355"; gene_id "chrA02:18793816-18799312W"; flanks "18795270-,18795713^"; structure "0,1^2-"; splice_chain ",18795396^18795495-"; sources "Undefined,Undefined"; NMorMRNA "null"; degree "4"; dimension "2_2";
chrA02	Undefined	as_event	18797603	18797973	.	+	.	transcript_id "TCONS_00003354,TCONS_00003353"; gene_id "chrA02:18793816-18799312W"; flanks "18797603-,18797973^"; structure "1^3-,2^4-"; splice_chain "18797757^18797847-,18797767^18797857-"; sources "Undefined,Undefined"; NMorMRNA "null"; degree "4"; dimension "2_2";
chrA02	Undefined	as_event	18801003	18801291	.	+	.	transcript_id "TCONS_00003358,TCONS_00003357"; gene_id "chrA02:18799464-18802044W"; flanks "18801003-,18801291-"; structure "1^,2^"; splice_chain "18801082^,18801084^"; sources "Undefined,Undefined"; NMorMRNA "null"; degree "4"; dimension "2_2";
chrA02	Undefined	as_event	18801426	18802044	.	+	.	transcript_id "TCONS_00003358,TCONS_00003357"; gene_id "chrA02:18799464-18802044W"; flanks "18801426-,18802044]"; structure "1^3-,2^4-"; splice_chain "18801578^18801671-,18801590^18801683-"; sources "Undefined,Undefined"; NMorMRNA "null"; degree "4"; dimension "2_2";
chrA02	Undefined	as_event	18858703	18859024	.	+	.	transcript_id "TCONS_00003360,TCONS_00003361"; gene_id "chrA02:18858278-18861446W"; flanks "18858703-,18859024^"; structure "0,1^2-"; splice_chain ",18858800^18858886-"; sources "Undefined,Undefined"; NMorMRNA "null"; degree "4"; dimension "2_2";
chrA02	Undefined	as_event	18859116	18859426	.	+	.	transcript_id "TCONS_00003360,TCONS_00003361"; gene_id "chrA02:18858278-18861446W"; flanks "18859116-,18859426^"; structure "0,1^2-"; splice_chain ",18859243^18859334-"; sources "Undefined,Undefined"; NMorMRNA "null"; degree "4"; dimension "2_2";
chrA02	Undefined	as_event	18859510	18859685	.	+	.	transcript_id "TCONS_00003361,TCONS_00003360"; gene_id "chrA02:18858278-18861446W"; flanks "18859510-,18859685-"; structure "1^,2^"; splice_chain "18859560^,18859562^"; sources "Undefined,Undefined"; NMorMRNA "null"; degree "4"; dimension "2_2";
chrA02	Undefined	as_event	19261110	19262815	.	+	.	transcript_id "TCONS_00003367,TCONS_00003366"; gene_id "chrA02:19258051-19262815W"; flanks "19261110-,19262815]"; structure "0,1^2-"; splice_chain ",19262356^19262527-"; sources "Undefined,Undefined"; NMorMRNA "null"; degree "4"; dimension "2_2";
chrA02	Undefined	as_event	19398513	19399118	.	+	.	transcript_id "TCONS_00003370,TCONS_00003369"; gene_id "chrA02:19396465-19400894W"; flanks "19398513-,19399118^"; structure "1^3-,2^4-"; splice_chain "19398821^19398891-,19398824^19398894-"; sources "Undefined,Undefined"; NMorMRNA "null"; degree "4"; dimension "2_2";
chrA02	Undefined	as_event	19520107	19521135	.	+	.	transcript_id "TCONS_00003371,TCONS_00003372"; gene_id "chrA02:19520107-19521240W"; flanks "19520107[,19521135-"; structure "1^,2^"; splice_chain "19520366^,19520371^"; sources "Undefined,Undefined"; NMorMRNA "null"; degree "4"; dimension "2_2";
chrA02	Undefined	as_event	19590891	19591303	.	+	.	transcript_id "TCONS_00003379,TCONS_00003378"; gene_id "chrA02:19590891-19592188W"; flanks "19590891[,19591303-"; structure "1^,2^"; splice_chain "19591010^,19591014^"; sources "Undefined,Undefined"; NMorMRNA "null"; degree "4"; dimension "2_2";
chrA02	Undefined	as_event	19608366	19608683	.	+	.	transcript_id "TCONS_00003382,TCONS_00003381"; gene_id "chrA02:19607452-19609799W"; flanks "19608366-,19608683^"; structure "1^3-,2^4-"; splice_chain "19608463^19608553-,19608478^19608568-"; sources "Undefined,Undefined"; NMorMRNA "null"; degree "4"; dimension "2_2";
chrA02	Undefined	as_event	19651592	19653426	.	+	.	transcript_id "TCONS_00003384,TCONS_00003383"; gene_id "chrA02:19651344-19653426W"; flanks "19651592-,19653426]"; structure "0,1^2-"; splice_chain ",19651643^19651790-"; sources "Undefined,Undefined"; NMorMRNA "null"; degree "4"; dimension "2_2";
chrA02	Undefined	as_event	19822871	19823317	.	+	.	transcript_id "TCONS_00003390/TCONS_00003392,TCONS_00003391"; gene_id "chrA02:19822871-19825220W"; flanks "19822871[,19823317^"; structure "1^3-,2^4-"; splice_chain "19823150^19823223-,19823160^19823233-"; sources "Undefined,Undefined"; NMorMRNA "null"; degree "4"; dimension "2_2";
chrA02	Undefined	as_event	19823712	19823984	.	+	.	transcript_id "TCONS_00003392,TCONS_00003390"; gene_id "chrA02:19822871-19825220W"; flanks "19823712-,19823984^"; structure "1^3-,2^4-"; splice_chain "19823803^19823888-,19823813^19823898-"; sources "Undefined,Undefined"; NMorMRNA "null"; degree "4"; dimension "2_2";
chrA02	Undefined	as_event	19823469	19823984	.	+	.	transcript_id "TCONS_00003392,TCONS_00003390,TCONS_00003391"; gene_id "chrA02:19822871-19825220W"; flanks "19823469-,19823984^"; structure "1^3-5^7-,1^3-6^8-,2^4-"; splice_chain "19823619^19823712-19823803^19823888-,19823619^19823712-19823813^19823898-,19823629^19823722-"; sources "Undefined,Undefined,Undefined"; NMorMRNA "null"; degree "9"; dimension "3_3";
chrA02	Undefined	as_event	19824251	19824590	.	+	.	transcript_id "TCONS_00003390/TCONS_00003392,TCONS_00003391"; gene_id "chrA02:19822871-19825220W"; flanks "19824251-,19824590^"; structure "1^3-,2^4-"; splice_chain "19824371^19824474-,19824381^19824484-"; sources "Undefined,Undefined"; NMorMRNA "null"; degree "4"; dimension "2_2";
chrA02	Undefined	as_event	19843807	19844328	.	+	.	transcript_id "TCONS_00003394,TCONS_00003393/TCONS_00003395"; gene_id "chrA02:19843530-19846499W"; flanks "19843807-,19844328-"; structure "1^,2^"; splice_chain "19844154^,19844233^"; sources "Undefined,Undefined"; NMorMRNA "null"; degree "4"; dimension "2_2";
chrA02	Undefined	as_event	19845060	19845512	.	+	.	transcript_id "TCONS_00003393/TCONS_00003394,TCONS_00003395"; gene_id "chrA02:19843530-19846499W"; flanks "19845060-,19845512^"; structure "0,1^2-"; splice_chain ",19845209^19845357-"; sources "Undefined,Undefined"; NMorMRNA "null"; degree "4"; dimension "2_2";
chrA02	Undefined	as_event	19917914	19918280	.	+	.	transcript_id "TCONS_00003396,TCONS_00003397"; gene_id "chrA02:19917751-19919873W"; flanks "19917914-,19918280^"; structure "0,1^2-"; splice_chain ",19918062^19918147-"; sources "Undefined,Undefined"; NMorMRNA "null"; degree "4"; dimension "2_2";
chrA02	Undefined	as_event	19918362	19919094	.	+	.	transcript_id "TCONS_00003397,TCONS_00003396"; gene_id "chrA02:19917751-19919873W"; flanks "19918362-,19919094^"; structure "1^3-,2^4-"; splice_chain "19918508^19918858-,19918518^19918868-"; sources "Undefined,Undefined"; NMorMRNA "null"; degree "4"; dimension "2_2";
chrA02	Undefined	as_event	19938758	19939175	.	+	.	transcript_id "TCONS_00003398/TCONS_00003399/TCONS_00003400,TCONS_00003401"; gene_id "chrA02:19938393-19941078W"; flanks "19938758-,19939175^"; structure "0,1^2-"; splice_chain ",19938948^19939025-"; sources "Undefined,Undefined"; NMorMRNA "null"; degree "4"; dimension "2_2";
chrA02	Undefined	as_event	19939175	19939388	.	+	.	transcript_id "TCONS_00003398/TCONS_00003400,TCONS_00003399/TCONS_00003401"; gene_id "chrA02:19938393-19941078W"; flanks "19939175^,19939388^"; structure "1-,2-"; splice_chain "19939255-,19939256-"; sources "Undefined,Undefined"; NMorMRNA "null"; degree "4"; dimension "2_2";
chrA02	Undefined	as_event	19940401	19941078	.	+	.	transcript_id "TCONS_00003400,TCONS_00003401"; gene_id "chrA02:19938393-19941078W"; flanks "19940401-,19941078]"; structure "1^3-5^6-,2^4-"; splice_chain "19940611^19940752-19940974^19941055-,19940621^19940762-"; sources "Undefined,Undefined"; NMorMRNA "null"; degree "4"; dimension "2_2";
chrA02	Undefined	as_event	19961818	19962623	.	+	.	transcript_id "TCONS_00003404,TCONS_00003403"; gene_id "chrA02:19960196-19962623W"; flanks "19961818-,19962623]"; structure "1^3-,2^4-"; splice_chain "19961909^19962192-,19961919^19962202-"; sources "Undefined,Undefined"; NMorMRNA "null"; degree "4"; dimension "2_2";
chrA02	Undefined	as_event	20156504	20156776	.	+	.	transcript_id "TCONS_00003412,TCONS_00003413"; gene_id "chrA02:20155973-20157647W"; flanks "20156504-,20156776^"; structure "0,1^2-"; splice_chain ",20156646^20156713-"; sources "Undefined,Undefined"; NMorMRNA "null"; degree "4"; dimension "2_2";
chrA02	Undefined	as_event	20156713	20156864	.	+	.	transcript_id "TCONS_00003413,TCONS_00003414"; gene_id "chrA02:20155973-20157647W"; flanks "20156713-,20156864-"; structure "1^,2^"; splice_chain "20156776^,20156777^"; sources "Undefined,Undefined"; NMorMRNA "null"; degree "4"; dimension "2_2";
chrA02	Undefined	as_event	20156504	20156864	.	+	.	transcript_id "TCONS_00003413,TCONS_00003414,TCONS_00003412"; gene_id "chrA02:20155973-20157647W"; flanks "20156504-,20156864-"; structure "1^2-3^,1^2-4^,3^"; splice_chain "20156646^20156713-20156776^,20156646^20156713-20156777^,20156776^"; sources "Undefined,Undefined,Undefined"; NMorMRNA "null"; degree "9"; dimension "3_3";
chrA02	Undefined	as_event	20157353	20157647	.	+	.	transcript_id "TCONS_00003412/TCONS_00003413,TCONS_00003414"; gene_id "chrA02:20155973-20157647W"; flanks "20157353-,20157647]"; structure "1^3-,2^4-"; splice_chain "20157526^20157612-,20157536^20157622-"; sources "Undefined,Undefined"; NMorMRNA "null"; degree "4"; dimension "2_2";
chrA02	Undefined	as_event	20171388	20171604	.	+	.	transcript_id "TCONS_00003415,TCONS_00003416"; gene_id "chrA02:20171092-20172232W"; flanks "20171388-,20171604^"; structure "0,1^2-"; splice_chain ",20171469^20171533-"; sources "Undefined,Undefined"; NMorMRNA "null"; degree "4"; dimension "2_2";
chrA02	Undefined	as_event	20279493	20280002	.	+	.	transcript_id "TCONS_00003419/TCONS_00003421,TCONS_00003420"; gene_id "chrA02:20278441-20281644W"; flanks "20279493-,20280002^"; structure "1^3-5^7-9^11-,2^4-6^8-10^12-"; splice_chain "20279568^20279635-20279657^20279730-20279830^20279908-,20279569^20279636-20279658^20279731-20279840^20279918-"; sources "Undefined,Undefined"; NMorMRNA "null"; degree "4"; dimension "2_2";
chrA02	Undefined	as_event	20280648	20280881	.	+	.	transcript_id "TCONS_00003419/TCONS_00003421,TCONS_00003420"; gene_id "chrA02:20278441-20281644W"; flanks "20280648-,20280881^"; structure "1^3-,2^4-"; splice_chain "20280732^20280819-,20280742^20280829-"; sources "Undefined,Undefined"; NMorMRNA "null"; degree "4"; dimension "2_2";
chrA02	Undefined	as_event	20280961	20281114	.	+	.	transcript_id "TCONS_00003420/TCONS_00003421,TCONS_00003419"; gene_id "chrA02:20278441-20281644W"; flanks "20280961-,20281114-"; structure "1^,2^"; splice_chain "20281019^,20281020^"; sources "Undefined,Undefined"; NMorMRNA "null"; degree "4"; dimension "2_2";
chrA02	Undefined	as_event	20494948	20496847	.	+	.	transcript_id "TCONS_00003427,TCONS_00003428"; gene_id "chrA02:20494554-20496847W"; flanks "20494948-,20496847]"; structure "1^3-,2^4-"; splice_chain "20496194^20496829-,20496204^20496839-"; sources "Undefined,Undefined"; NMorMRNA "null"; degree "4"; dimension "2_2";
chrA02	Undefined	as_event	20724610	20724846	.	+	.	transcript_id "TCONS_00003435,TCONS_00003434"; gene_id "chrA02:20723141-20727257W"; flanks "20724610-,20724846^"; structure "0,1^2-"; splice_chain ",20724707^20724788-"; sources "Undefined,Undefined"; NMorMRNA "null"; degree "4"; dimension "2_2";
chrA02	Undefined	as_event	21040774	21041405	.	+	.	transcript_id "TCONS_00003446,TCONS_00003444"; gene_id "chrA02:21040408-21041947W"; flanks "21040774-,21041405^"; structure "0,1^2-"; splice_chain ",21041239^21041305-"; sources "Undefined,Undefined"; NMorMRNA "null"; degree "4"; dimension "2_2";
chrA02	Undefined	as_event	21041305	21041567	.	+	.	transcript_id "TCONS_00003445,TCONS_00003444"; gene_id "chrA02:21040408-21041947W"; flanks "21041305-,21041567^"; structure "0,1^2-"; splice_chain ",21041405^21041484-"; sources "Undefined,Undefined"; NMorMRNA "null"; degree "4"; dimension "2_2";
chrA02	Undefined	as_event	21040774	21041769	.	+	.	transcript_id "TCONS_00003445,TCONS_00003446"; gene_id "chrA02:21040408-21041947W"; flanks "21040774-,21041769^"; structure "1^2-5^7-,3^4-6^8-"; splice_chain "21041239^21041305-21041567^21041659-,21041405^21041484-21041577^21041669-"; sources "Undefined,Undefined"; NMorMRNA "null"; degree "4"; dimension "2_2";
chrA02	Undefined	as_event	21185130	21185318	.	+	.	transcript_id "TCONS_00003450,TCONS_00003452"; gene_id "chrA02:21184095-21185658W"; flanks "21185130-,21185318-"; structure "1^,2^"; splice_chain "21185189^,21185194^"; sources "Undefined,Undefined"; NMorMRNA "null"; degree "4"; dimension "2_2";
chrA02	Undefined	as_event	21185130	21185658	.	+	.	transcript_id "TCONS_00003451,TCONS_00003450,TCONS_00003452"; gene_id "chrA02:21184095-21185658W"; flanks "21185130-,21185658]"; structure "0,1^3-,2^3-"; splice_chain ",21185189^21185318-,21185194^21185318-"; sources "Undefined,Undefined,Undefined"; NMorMRNA "null"; degree "9"; dimension "3_3";
chrA02	Undefined	as_event	21476728	21477001	.	+	.	transcript_id "TCONS_00003464,TCONS_00003465"; gene_id "chrA02:21475144-21478562W"; flanks "21476728-,21477001^"; structure "0,1^2-"; splice_chain ",21476814^21476909-"; sources "Undefined,Undefined"; NMorMRNA "null"; degree "4"; dimension "2_2";
chrA02	Undefined	as_event	21477097	21477533	.	+	.	transcript_id "TCONS_00003465,TCONS_00003464"; gene_id "chrA02:21475144-21478562W"; flanks "21477097-,21477533^"; structure "1^3-,2^4-"; splice_chain "21477294^21477388-,21477296^21477390-"; sources "Undefined,Undefined"; NMorMRNA "null"; degree "4"; dimension "2_2";
chrA02	Undefined	as_event	21532595	21533085	.	+	.	transcript_id "TCONS_00003466,TCONS_00003467"; gene_id "chrA02:21531477-21535414W"; flanks "21532595-,21533085^"; structure "0,1^2-"; splice_chain ",21532661^21532744-"; sources "Undefined,Undefined"; NMorMRNA "null"; degree "4"; dimension "2_2";
chrA02	Undefined	as_event	21533706	21533873	.	+	.	transcript_id "TCONS_00003468,TCONS_00003466/TCONS_00003467"; gene_id "chrA02:21531477-21535414W"; flanks "21533706^,21533873^"; structure "1-,2-"; splice_chain "21533799-,21533800-"; sources "Undefined,Undefined"; NMorMRNA "null"; degree "4"; dimension "2_2";
chrA02	Undefined	as_event	21677199	21677544	.	+	.	transcript_id "TCONS_00003474,TCONS_00003473"; gene_id "chrA02:21676373-21681228W"; flanks "21677199-,21677544^"; structure "1^3-,2^4-"; splice_chain "21677300^21677368-,21677310^21677378-"; sources "Undefined,Undefined"; NMorMRNA "null"; degree "4"; dimension "2_2";
chrA02	Undefined	as_event	21679394	21679743	.	+	.	transcript_id "TCONS_00003474,TCONS_00003475"; gene_id "chrA02:21676373-21681228W"; flanks "21679394-,21679743^"; structure "0,1^2-"; splice_chain ",21679546^21679615-"; sources "Undefined,Undefined"; NMorMRNA "null"; degree "4"; dimension "2_2";
chrA02	Undefined	as_event	21679394	21680077	.	+	.	transcript_id "TCONS_00003475,TCONS_00003474,TCONS_00003473"; gene_id "chrA02:21676373-21681228W"; flanks "21679394-,21680077^"; structure "1^2-3^5-,3^5-,4^6-"; splice_chain "21679546^21679615-21679743^21679841-,21679743^21679841-,21679753^21679851-"; sources "Undefined,Undefined,Undefined"; NMorMRNA "null"; degree "9"; dimension "3_3";
chrA02	Undefined	as_event	21720013	21720331	.	+	.	transcript_id "TCONS_00003478,TCONS_00003477"; gene_id "chrA02:21719888-21724723W"; flanks "21720013^,21720331^"; structure "1-,2-"; splice_chain "21720182-,21720184-"; sources "Undefined,Undefined"; NMorMRNA "null"; degree "4"; dimension "2_2";
chrA02	Undefined	as_event	21721797	21722364	.	+	.	transcript_id "TCONS_00003478,TCONS_00003477"; gene_id "chrA02:21719888-21724723W"; flanks "21721797-,21722364-"; structure "1^2-3^,4^"; splice_chain "21721874^21722173-21722260^,21722266^"; sources "Undefined,Undefined"; NMorMRNA "null"; degree "4"; dimension "2_2";
chrA02	Undefined	as_event	22079173	22079427	.	+	.	transcript_id "TCONS_00003490/TCONS_00003491,TCONS_00003489"; gene_id "chrA02:22078613-22081151W"; flanks "22079173-,22079427^"; structure "1^3-,2^4-"; splice_chain "22079272^22079356-,22079282^22079366-"; sources "Undefined,Undefined"; NMorMRNA "null"; degree "4"; dimension "2_2";
chrA02	Undefined	as_event	22079632	22079785	.	+	.	transcript_id "TCONS_00003489/TCONS_00003490,TCONS_00003491"; gene_id "chrA02:22078613-22081151W"; flanks "22079632-,22079785-"; structure "1^,2^"; splice_chain "22079709^,22079710^"; sources "Undefined,Undefined"; NMorMRNA "null"; degree "4"; dimension "2_2";
chrA02	Undefined	as_event	22080930	22081151	.	+	.	transcript_id "TCONS_00003490,TCONS_00003491"; gene_id "chrA02:22078613-22081151W"; flanks "22080930-,22081151]"; structure "1^3-,2^4-"; splice_chain "22081029^22081117-,22081039^22081127-"; sources "Undefined,Undefined"; NMorMRNA "null"; degree "4"; dimension "2_2";
chrA02	Undefined	as_event	22083226	22083477	.	+	.	transcript_id "TCONS_00003492/TCONS_00003493,TCONS_00003494"; gene_id "chrA02:22081883-22085207W"; flanks "22083226-,22083477^"; structure "1^3-,2^4-"; splice_chain "22083324^22083408-,22083325^22083409-"; sources "Undefined,Undefined"; NMorMRNA "null"; degree "4"; dimension "2_2";
chrA02	Undefined	as_event	22084279	22084646	.	+	.	transcript_id "TCONS_00003493/TCONS_00003494,TCONS_00003492"; gene_id "chrA02:22081883-22085207W"; flanks "22084279-,22084646^"; structure "0,1^2-"; splice_chain ",22084382^22084474-"; sources "Undefined,Undefined"; NMorMRNA "null"; degree "4"; dimension "2_2";
chrA02	Undefined	as_event	22133363	22134868	.	+	.	transcript_id "TCONS_00003499,TCONS_00003498"; gene_id "chrA02:22133363-22135711W"; flanks "22133363[,22134868-"; structure "1^3-5^7-10^,2^4-6^8-9^"; splice_chain "22133962^22134285-22134490^22134567-22134776^,22133964^22134287-22134500^22134577-22134774^"; sources "Undefined,Undefined"; NMorMRNA "null"; degree "4"; dimension "2_2";
chrA02	Undefined	as_event	22134868	22135711	.	+	.	transcript_id "TCONS_00003498,TCONS_00003499"; gene_id "chrA02:22133363-22135711W"; flanks "22134868-,22135711]"; structure "1^3-5^6-,2^4-"; splice_chain "22134953^22135032-22135129^22135202-,22134965^22135044-"; sources "Undefined,Undefined"; NMorMRNA "null"; degree "4"; dimension "2_2";
chrA02	Undefined	as_event	22245055	22246817	.	+	.	transcript_id "TCONS_00003501,TCONS_00003502"; gene_id "chrA02:22244626-22248288W"; flanks "22245055-,22246817-"; structure "1^,2^"; splice_chain "22246737^,22246738^"; sources "Undefined,Undefined"; NMorMRNA "null"; degree "4"; dimension "2_2";
chrA02	Undefined	as_event	22292610	22292976	.	+	.	transcript_id "TCONS_00003503,TCONS_00003504"; gene_id "chrA02:22290632-22296255W"; flanks "22292610-,22292976^"; structure "0,1^2-"; splice_chain ",22292683^22292767-"; sources "Undefined,Undefined"; NMorMRNA "null"; degree "4"; dimension "2_2";
chrA02	Undefined	as_event	22295542	22296061	.	+	.	transcript_id "TCONS_00003503,TCONS_00003505"; gene_id "chrA02:22290632-22296255W"; flanks "22295542-,22296061^"; structure "0,1^2-3^4-"; splice_chain ",22295657^22295740-22295893^22295967-"; sources "Undefined,Undefined"; NMorMRNA "null"; degree "4"; dimension "2_2";
chrA02	Undefined	as_event	22540301	22540671	.	+	.	transcript_id "TCONS_00003512,TCONS_00003513"; gene_id "chrA02:22539374-22541545W"; flanks "22540301-,22540671^"; structure "0,1^2-"; splice_chain ",22540494^22540568-"; sources "Undefined,Undefined"; NMorMRNA "null"; degree "4"; dimension "2_2";
chrA02	Undefined	as_event	22566550	22567090	.	+	.	transcript_id "TCONS_00003515/TCONS_00003516,TCONS_00003517"; gene_id "chrA02:22566227-22571018W"; flanks "22566550-,22567090^"; structure "1^3-,2^4-"; splice_chain "22566620^22567027-,22566646^22567053-"; sources "Undefined,Undefined"; NMorMRNA "null"; degree "4"; dimension "2_2";
chrA02	Undefined	as_event	22567158	22567736	.	+	.	transcript_id "TCONS_00003515/TCONS_00003517,TCONS_00003516"; gene_id "chrA02:22566227-22571018W"; flanks "22567158-,22567736-"; structure "1^3-6^,2^4-5^"; splice_chain "22567229^22567445-22567636^,22567239^22567455-22567629^"; sources "Undefined,Undefined"; NMorMRNA "null"; degree "4"; dimension "2_2";
chrA02	Undefined	as_event	22568406	22568840	.	+	.	transcript_id "TCONS_00003515,TCONS_00003516/TCONS_00003517"; gene_id "chrA02:22566227-22571018W"; flanks "22568406-,22568840^"; structure "1^3-,2^4-"; splice_chain "22568467^22568701-,22568482^22568716-"; sources "Undefined,Undefined"; NMorMRNA "null"; degree "4"; dimension "2_2";
chrA02	Undefined	as_event	22569481	22569748	.	+	.	transcript_id "TCONS_00003516,TCONS_00003515/TCONS_00003517"; gene_id "chrA02:22566227-22571018W"; flanks "22569481-,22569748^"; structure "0,1^2-"; splice_chain ",22569569^22569665-"; sources "Undefined,Undefined"; NMorMRNA "null"; degree "4"; dimension "2_2";
chrA02	Undefined	as_event	22607417	22607819	.	+	.	transcript_id "TCONS_00003522,TCONS_00003521"; gene_id "chrA02:22607255-22608240W"; flanks "22607417-,22607819^"; structure "1^3-,2^4-"; splice_chain "22607545^22607637-,22607555^22607647-"; sources "Undefined,Undefined"; NMorMRNA "null"; degree "4"; dimension "2_2";
chrA02	Undefined	as_event	22654003	22654349	.	+	.	transcript_id "TCONS_00003524,TCONS_00003525"; gene_id "chrA02:22652466-22659405W"; flanks "22654003^,22654349-"; structure "0,1-2^"; splice_chain ",22654080-22654254^"; sources "Undefined,Undefined"; NMorMRNA "null"; degree "4"; dimension "2_2";
chrA02	Undefined	as_event	22655365	22655504	.	+	.	transcript_id "TCONS_00003524,TCONS_00003525"; gene_id "chrA02:22652466-22659405W"; flanks "22655365^,22655504^"; structure "1-,2-"; splice_chain "22655430-,22655431-"; sources "Undefined,Undefined"; NMorMRNA "null"; degree "4"; dimension "2_2";
chrA02	Undefined	as_event	22804102	22804416	.	+	.	transcript_id "TCONS_00003535/TCONS_00003537,TCONS_00003536"; gene_id "chrA02:22801804-22808064W"; flanks "22804102-,22804416^"; structure "1^3-,2^4-"; splice_chain "22804186^22804267-,22804198^22804279-"; sources "Undefined,Undefined"; NMorMRNA "null"; degree "4"; dimension "2_2";
chrA02	Undefined	as_event	22805974	22806142	.	+	.	transcript_id "TCONS_00003536,TCONS_00003535"; gene_id "chrA02:22801804-22808064W"; flanks "22805974^,22806142^"; structure "1-,2-"; splice_chain "22806063-,22806066-"; sources "Undefined,Undefined"; NMorMRNA "null"; degree "4"; dimension "2_2";
chrA02	Undefined	as_event	22805888	22806142	.	+	.	transcript_id "TCONS_00003536,TCONS_00003535,TCONS_00003537"; gene_id "chrA02:22801804-22808064W"; flanks "22805888-,22806142^"; structure "1^3-,1^4-,2^5-"; splice_chain "22805974^22806063-,22805974^22806066-,22805996^22806088-"; sources "Undefined,Undefined,Undefined"; NMorMRNA "null"; degree "9"; dimension "3_3";
chrA02	Undefined	as_event	22811121	22811278	.	+	.	transcript_id "TCONS_00003539/TCONS_00003541,TCONS_00003540"; gene_id "chrA02:22810293-22812905W"; flanks "22811121-,22811278-"; structure "1^,2^"; splice_chain "22811172^,22811174^"; sources "Undefined,Undefined"; NMorMRNA "null"; degree "4"; dimension "2_2";
chrA02	Undefined	as_event	22970800	22971007	.	+	.	transcript_id "TCONS_00003547,TCONS_00003548"; gene_id "chrA02:22970313-22971007W"; flanks "22970800-,22971007]"; structure "1^3-,2^4-"; splice_chain "22970924^22970992-,22970932^22971000-"; sources "Undefined,Undefined"; NMorMRNA "null"; degree "4"; dimension "2_2";
chrA02	Undefined	as_event	23095941	23096221	.	+	.	transcript_id "TCONS_00003558,TCONS_00003557"; gene_id "chrA02:23094217-23096221W"; flanks "23095941-,23096221]"; structure "1^3-,2^4-"; splice_chain "23096054^23096164-,23096064^23096174-"; sources "Undefined,Undefined"; NMorMRNA "null"; degree "4"; dimension "2_2";
chrA02	Undefined	as_event	23255320	23255497	.	+	.	transcript_id "TCONS_00003564,TCONS_00003562/TCONS_00003563"; gene_id "chrA02:23253939-23255790W"; flanks "23255320^,23255497^"; structure "1-,2-"; splice_chain "23255407-,23255408-"; sources "Undefined,Undefined"; NMorMRNA "null"; degree "4"; dimension "2_2";
chrA02	Undefined	as_event	23255564	23255790	.	+	.	transcript_id "TCONS_00003562/TCONS_00003564,TCONS_00003563"; gene_id "chrA02:23253939-23255790W"; flanks "23255564-,23255790]"; structure "1^3-,2^4-"; splice_chain "23255690^23255763-,23255691^23255764-"; sources "Undefined,Undefined"; NMorMRNA "null"; degree "4"; dimension "2_2";
chrA02	Undefined	as_event	23402765	23403086	.	+	.	transcript_id "TCONS_00003571,TCONS_00003572"; gene_id "chrA02:23401644-23403086W"; flanks "23402765-,23403086]"; structure "0,1^2-"; splice_chain ",23402838^23402931-"; sources "Undefined,Undefined"; NMorMRNA "null"; degree "4"; dimension "2_2";
chrA02	Undefined	as_event	23550243	23550803	.	+	.	transcript_id "TCONS_00003580/TCONS_00003582/TCONS_00003583,TCONS_00003581"; gene_id "chrA02:23549563-23553307W"; flanks "23550243-,23550803^"; structure "1^3-,2^4-"; splice_chain "23550335^23550601-,23550345^23550611-"; sources "Undefined,Undefined"; NMorMRNA "null"; degree "4"; dimension "2_2";
chrA02	Undefined	as_event	23551353	23551929	.	+	.	transcript_id "TCONS_00003580/TCONS_00003583,TCONS_00003581/TCONS_00003582"; gene_id "chrA02:23549563-23553307W"; flanks "23551353-,23551929^"; structure "1^3-,2^4-"; splice_chain "23551527^23551825-,23551537^23551835-"; sources "Undefined,Undefined"; NMorMRNA "null"; degree "4"; dimension "2_2";
chrA02	Undefined	as_event	23552378	23552727	.	+	.	transcript_id "TCONS_00003581/TCONS_00003583,TCONS_00003580"; gene_id "chrA02:23549563-23553307W"; flanks "23552378-,23552727^"; structure "1^3-,2^4-"; splice_chain "23552560^23552677-,23552570^23552687-"; sources "Undefined,Undefined"; NMorMRNA "null"; degree "4"; dimension "2_2";
chrA02	Undefined	as_event	23552378	23552942	.	+	.	transcript_id "TCONS_00003583,TCONS_00003582"; gene_id "chrA02:23549563-23553307W"; flanks "23552378-,23552942^"; structure "1^3-5^7-,2^4-6^8-"; splice_chain "23552560^23552677-23552727^23552807-,23552570^23552687-23552737^23552817-"; sources "Undefined,Undefined"; NMorMRNA "null"; degree "4"; dimension "2_2";
chrA02	Undefined	as_event	23552807	23553307	.	+	.	transcript_id "TCONS_00003580/TCONS_00003581,TCONS_00003583"; gene_id "chrA02:23549563-23553307W"; flanks "23552807-,23553307]"; structure "1^3-,2^4-"; splice_chain "23552932^23553228-,23552942^23553238-"; sources "Undefined,Undefined"; NMorMRNA "null"; degree "4"; dimension "2_2";
chrA02	Undefined	as_event	23552687	23553307	.	+	.	transcript_id "TCONS_00003580,TCONS_00003582"; gene_id "chrA02:23549563-23553307W"; flanks "23552687-,23553307]"; structure "1^3-5^7-,2^4-6^8-"; splice_chain "23552727^23552807-23552932^23553228-,23552737^23552817-23552942^23553238-"; sources "Undefined,Undefined"; NMorMRNA "null"; degree "4"; dimension "2_2";
chrA02	Undefined	as_event	23552378	23553307	.	+	.	transcript_id "TCONS_00003581,TCONS_00003583,TCONS_00003580,TCONS_00003582"; gene_id "chrA02:23549563-23553307W"; flanks "23552378-,23553307]"; structure "1^3-5^7-9^11-,1^3-5^7-10^12-,2^4-5^7-9^11-,2^4-6^8-10^12-"; splice_chain "23552560^23552677-23552727^23552807-23552932^23553228-,23552560^23552677-23552727^23552807-23552942^23553238-,23552570^23552687-23552727^23552807-23552932^23553228-,23552…
chrA02	Undefined	as_event	23555008	23555274	.	+	.	transcript_id "TCONS_00003584,TCONS_00003585"; gene_id "chrA02:23553880-23557033W"; flanks "23555008^,23555274^"; structure "1-,2-"; splice_chain "23555162-,23555163-"; sources "Undefined,Undefined"; NMorMRNA "null"; degree "4"; dimension "2_2";
chrA02	Undefined	as_event	23558538	23558851	.	+	.	transcript_id "TCONS_00003586/TCONS_00003588,TCONS_00003587"; gene_id "chrA02:23557388-23560039W"; flanks "23558538-,23558851^"; structure "1^3-,2^4-"; splice_chain "23558714^23558794-,23558724^23558804-"; sources "Undefined,Undefined"; NMorMRNA "null"; degree "4"; dimension "2_2";
chrA02	Undefined	as_event	23559124	23559612	.	+	.	transcript_id "TCONS_00003588,TCONS_00003587"; gene_id "chrA02:23557388-23560039W"; flanks "23559124-,23559612^"; structure "1^3-,2^4-"; splice_chain "23559416^23559507-,23559426^23559517-"; sources "Undefined,Undefined"; NMorMRNA "null"; degree "4"; dimension "2_2";
chrA02	Undefined	as_event	23559507	23559814	.	+	.	transcript_id "TCONS_00003588,TCONS_00003586"; gene_id "chrA02:23557388-23560039W"; flanks "23559507-,23559814-"; structure "1^,2^"; splice_chain "23559612^,23559617^"; sources "Undefined,Undefined"; NMorMRNA "null"; degree "4"; dimension "2_2";
chrA02	Undefined	as_event	23559124	23559814	.	+	.	transcript_id "TCONS_00003588,TCONS_00003586,TCONS_00003587"; gene_id "chrA02:23557388-23560039W"; flanks "23559124-,23559814-"; structure "1^3-5^,1^3-6^,2^4-5^"; splice_chain "23559416^23559507-23559612^,23559416^23559507-23559617^,23559426^23559517-23559612^"; sources "Undefined,Undefined,Undefined"; NMorMRNA "null"; degree "9"; dimension "3_3";
chrA02	Undefined	as_event	23590356	23590694	.	+	.	transcript_id "TCONS_00003591/TCONS_00003592,TCONS_00003590"; gene_id "chrA02:23588139-23592741W"; flanks "23590356-,23590694^"; structure "1^3-,2^4-"; splice_chain "23590502^23590595-,23590512^23590605-"; sources "Undefined,Undefined"; NMorMRNA "null"; degree "4"; dimension "2_2";
chrA02	Undefined	as_event	23698191	23698466	.	+	.	transcript_id "TCONS_00003597,TCONS_00003595/TCONS_00003596"; gene_id "chrA02:23698002-23708865W"; flanks "23698191-,23698466^"; structure "0,1^2-"; splice_chain ",23698315^23698400-"; sources "Undefined,Undefined"; NMorMRNA "null"; degree "4"; dimension "2_2";
chrA02	Undefined	as_event	23699471	23699970	.	+	.	transcript_id "TCONS_00003595/TCONS_00003596,TCONS_00003597"; gene_id "chrA02:23698002-23708865W"; flanks "23699471-,23699970-"; structure "1^,2^"; splice_chain "23699666^,23699667^"; sources "Undefined,Undefined"; NMorMRNA "null"; degree "4"; dimension "2_2";
chrA02	Undefined	as_event	23704818	23705411	.	+	.	transcript_id "TCONS_00003597,TCONS_00003596"; gene_id "chrA02:23698002-23708865W"; flanks "23704818-,23705411^"; structure "1^3-,2^4-"; splice_chain "23704913^23705370-,23704926^23705383-"; sources "Undefined,Undefined"; NMorMRNA "null"; degree "4"; dimension "2_2";
chrA02	Undefined	as_event	23795144	23796400	.	+	.	transcript_id "TCONS_00003598,TCONS_00003599"; gene_id "chrA02:23794754-23796400W"; flanks "23795144-,23796400]"; structure "0,1^2-"; splice_chain ",23795689^23795800-"; sources "Undefined,Undefined"; NMorMRNA "null"; degree "4"; dimension "2_2";
chrA02	Undefined	as_event	24043402	24043736	.	+	.	transcript_id "TCONS_00003608,TCONS_00003609"; gene_id "chrA02:24041238-24044694W"; flanks "24043402-,24043736^"; structure "0,1^2-"; splice_chain ",24043483^24043576-"; sources "Undefined,Undefined"; NMorMRNA "null"; degree "4"; dimension "2_2";
chrA02	Undefined	as_event	24044335	24044694	.	+	.	transcript_id "TCONS_00003608,TCONS_00003609"; gene_id "chrA02:24041238-24044694W"; flanks "24044335-,24044694]"; structure "0,1^2-"; splice_chain ",24044513^24044588-"; sources "Undefined,Undefined"; NMorMRNA "null"; degree "4"; dimension "2_2";
chrA02	Undefined	as_event	24090590	24091268	.	+	.	transcript_id "TCONS_00003613,TCONS_00003614"; gene_id "chrA02:24090590-24092164W"; flanks "24090590[,24091268^"; structure "1^3-,2^4-"; splice_chain "24090873^24091181-,24090883^24091191-"; sources "Undefined,Undefined"; NMorMRNA "null"; degree "4"; dimension "2_2";
chrA02	Undefined	as_event	24091747	24091875	.	+	.	transcript_id "TCONS_00003613,TCONS_00003614"; gene_id "chrA02:24090590-24092164W"; flanks "24091747^,24091875^"; structure "1-,2-"; splice_chain "24091806-,24091810-"; sources "Undefined,Undefined"; NMorMRNA "null"; degree "4"; dimension "2_2";
chrA02	Undefined	as_event	24091947	24092164	.	+	.	transcript_id "TCONS_00003614,TCONS_00003613"; gene_id "chrA02:24090590-24092164W"; flanks "24091947-,24092164]"; structure "1^3-,2^4-"; splice_chain "24092059^24092140-,24092069^24092150-"; sources "Undefined,Undefined"; NMorMRNA "null"; degree "4"; dimension "2_2";
chrA02	Undefined	as_event	24106209	24106756	.	+	.	transcript_id "TCONS_00003615,TCONS_00003616"; gene_id "chrA02:24106209-24108379W"; flanks "24106209[,24106756^"; structure "1^3-,2^4-"; splice_chain "24106504^24106580-,24106514^24106590-"; sources "Undefined,Undefined"; NMorMRNA "null"; degree "4"; dimension "2_2";
chrA02	Undefined	as_event	24230700	24231093	.	+	.	transcript_id "TCONS_00003620,TCONS_00003621"; gene_id "chrA02:24229334-24231758W"; flanks "24230700-,24231093^"; structure "1^3-,2^4-"; splice_chain "24230785^24230875-,24230810^24230900-"; sources "Undefined,Undefined"; NMorMRNA "null"; degree "4"; dimension "2_2";
chrA02	Undefined	as_event	24486854	24487108	.	+	.	transcript_id "TCONS_00003633,TCONS_00003634"; gene_id "chrA02:24486854-24487650W"; flanks "24486854[,24487108^"; structure "0,1^2-"; splice_chain ",24486905^24486988-"; sources "Undefined,Undefined"; NMorMRNA "null"; degree "4"; dimension "2_2";
chrA02	Undefined	as_event	24487184	24487335	.	+	.	transcript_id "TCONS_00003634,TCONS_00003633"; gene_id "chrA02:24486854-24487650W"; flanks "24487184-,24487335-"; structure "1^,2^"; splice_chain "24487262^,24487267^"; sources "Undefined,Undefined"; NMorMRNA "null"; degree "4"; dimension "2_2";
chrA02	Undefined	as_event	24512562	24513108	.	+	.	transcript_id "TCONS_00003638,TCONS_00003639"; gene_id "chrA02:24509079-24515116W"; flanks "24512562-,24513108^"; structure "0,1^2-"; splice_chain ",24512841^24512912-"; sources "Undefined,Undefined"; NMorMRNA "null"; degree "4"; dimension "2_2";
chrA02	Undefined	as_event	24512562	24513900	.	+	.	transcript_id "TCONS_00003639,TCONS_00003638,TCONS_00003637"; gene_id "chrA02:24509079-24515116W"; flanks "24512562-,24513900^"; structure "1^2-3^5-,3^5-,4^6-"; splice_chain "24512841^24512912-24513108^24513550-,24513108^24513550-,24513118^24513560-"; sources "Undefined,Undefined,Undefined"; NMorMRNA "null"; degree "9"; dimension "3_3";
chrA02	Undefined	as_event	24781318	24781551	.	+	.	transcript_id "TCONS_00003646,TCONS_00003645"; gene_id "chrA02:24780547-24783620W"; flanks "24781318-,24781551^"; structure "0,1^2-"; splice_chain ",24781397^24781468-"; sources "Undefined,Undefined"; NMorMRNA "null"; degree "4"; dimension "2_2";
chrA02	Undefined	as_event	24782292	24782679	.	+	.	transcript_id "TCONS_00003645,TCONS_00003646"; gene_id "chrA02:24780547-24783620W"; flanks "24782292-,24782679-"; structure "1^,2^"; splice_chain "24782413^,24782414^"; sources "Undefined,Undefined"; NMorMRNA "null"; degree "4"; dimension "2_2";
chrA02	Undefined	as_event	24787315	24787668	.	+	.	transcript_id "TCONS_00003648,TCONS_00003649"; gene_id "chrA02:24785256-24790165W"; flanks "24787315-,24787668^"; structure "1^3-,2^4-"; splice_chain "24787410^24787528-,24787411^24787529-"; sources "Undefined,Undefined"; NMorMRNA "null"; degree "4"; dimension "2_2";
chrA02	Undefined	as_event	24788839	24789200	.	+	.	transcript_id "TCONS_00003648/TCONS_00003649,TCONS_00003650"; gene_id "chrA02:24785256-24790165W"; flanks "24788839-,24789200^"; structure "0,1^2-"; splice_chain ",24788934^24789003-"; sources "Undefined,Undefined"; NMorMRNA "null"; degree "4"; dimension "2_2";
chrA02	Undefined	as_event	24789475	24790165	.	+	.	transcript_id "TCONS_00003649,TCONS_00003648/TCONS_00003650"; gene_id "chrA02:24785256-24790165W"; flanks "24789475-,24790165]"; structure "0,1^2-"; splice_chain ",24789746^24789844-"; sources "Undefined,Undefined"; NMorMRNA "null"; degree "4"; dimension "2_2";
chrA02	Undefined	as_event	87138	87740	.	-	.	transcript_id "TCONS_00003653,TCONS_00003654/TCONS_00003655"; gene_id "chrA02:85927-89388C"; flanks "87740-,87138^"; structure "1^3-5^7-,2^4-6^8-"; splice_chain "87537^87394-87308^87225-,87527^87384-87298^87215-"; sources "Undefined,Undefined"; NMorMRNA "null"; degree "4"; dimension "2_2";
chrA02	Undefined	as_event	85927	86476	.	-	.	transcript_id "TCONS_00003653,TCONS_00003654"; gene_id "chrA02:85927-89388C"; flanks "86476-,85927]"; structure "1^3-5^7-,2^4-6^8-"; splice_chain "86398^86305-86184^86093-,86388^86295-86181^86090-"; sources "Undefined,Undefined"; NMorMRNA "null"; degree "4"; dimension "2_2";
chrA02	Undefined	as_event	269151	269863	.	-	.	transcript_id "TCONS_00003675,TCONS_00003674/TCONS_00003676"; gene_id "chrA02:268175-269863C"; flanks "269863[,269151^"; structure "1^3-,2^4-"; splice_chain "269718^269325-,269708^269315-"; sources "Undefined,Undefined"; NMorMRNA "null"; degree "4"; dimension "2_2";
chrA02	Undefined	as_event	268594	268779	.	-	.	transcript_id "TCONS_00003675,TCONS_00003674"; gene_id "chrA02:268175-269863C"; flanks "268779^,268594^"; structure "1-,2-"; splice_chain "268707-,268706-"; sources "Undefined,Undefined"; NMorMRNA "null"; degree "4"; dimension "2_2";
chrA02	Undefined	as_event	268377	268706	.	-	.	transcript_id "TCONS_00003676,TCONS_00003674"; gene_id "chrA02:268175-269863C"; flanks "268706-,268377^"; structure "1^3-,2^4-"; splice_chain "268604^268537-,268594^268527-"; sources "Undefined,Undefined"; NMorMRNA "null"; degree "4"; dimension "2_2";
chrA02	Undefined	as_event	268377	268779	.	-	.	transcript_id "TCONS_00003675,TCONS_00003676,TCONS_00003674"; gene_id "chrA02:268175-269863C"; flanks "268779^,268377^"; structure "1-4^6-,2-3^5-,2-4^6-"; splice_chain "268707-268594^268527-,268706-268604^268537-,268706-268594^268527-"; sources "Undefined,Undefined,Undefined"; NMorMRNA "null"; degree "9"; dimension "3_3";
chrA02	Undefined	as_event	268175	268377	.	-	.	transcript_id "TCONS_00003676,TCONS_00003674/TCONS_00003675"; gene_id "chrA02:268175-269863C"; flanks "268377^,268175]"; structure "1-,2-"; splice_chain "268298-,268296-"; sources "Undefined,Undefined"; NMorMRNA "null"; degree "4"; dimension "2_2";
chrA02	Undefined	as_event	272390	272617	.	-	.	transcript_id "TCONS_00003677,TCONS_00003678"; gene_id "chrA02:271875-273239C"; flanks "272617-,272390^"; structure "1^3-,2^4-"; splice_chain "272546^272473-,272536^272463-"; sources "Undefined,Undefined"; NMorMRNA "null"; degree "4"; dimension "2_2";
chrA02	Undefined	as_event	271875	272309	.	-	.	transcript_id "TCONS_00003678,TCONS_00003677"; gene_id "chrA02:271875-273239C"; flanks "272309-,271875]"; structure "1^3-,2^4-"; splice_chain "272259^272186-,272249^272176-"; sources "Undefined,Undefined"; NMorMRNA "null"; degree "4"; dimension "2_2";
chrA02	Undefined	as_event	278523	278806	.	-	.	transcript_id "TCONS_00003679,TCONS_00003680"; gene_id "chrA02:278109-281490C"; flanks "278806^,278523^"; structure "1-,2-"; splice_chain "278596-,278594-"; sources "Undefined,Undefined"; NMorMRNA "null"; degree "4"; dimension "2_2";
chrA02	Undefined	as_event	337061	337332	.	-	.	transcript_id "TCONS_00003686,TCONS_00003685"; gene_id "chrA02:334220-337376C"; flanks "337332^,337061^"; structure "1-,2-"; splice_chain "337218-,337192-"; sources "Undefined,Undefined"; NMorMRNA "null"; degree "4"; dimension "2_2";
chrA02	Undefined	as_event	617796	618458	.	-	.	transcript_id "TCONS_00003699,TCONS_00003698"; gene_id "chrA02:611554-618458C"; flanks "618458[,617796^"; structure "1^3-5^7-,2^4-6^8-"; splice_chain "618357^618278-617936^617850-,618347^618268-617934^617848-"; sources "Undefined,Undefined"; NMorMRNA "null"; degree "4"; dimension "2_2";
chrA02	Undefined	as_event	617498	617726	.	-	.	transcript_id "TCONS_00003699,TCONS_00003698"; gene_id "chrA02:611554-618458C"; flanks "617726-,617498^"; structure "1^3-,2^4-"; splice_chain "617676^617589-,617666^617579-"; sources "Undefined,Undefined"; NMorMRNA "null"; degree "4"; dimension "2_2";
chrA02	Undefined	as_event	616812	617116	.	-	.	transcript_id "TCONS_00003699,TCONS_00003698"; gene_id "chrA02:611554-618458C"; flanks "617116-,616812^"; structure "0,1^2-"; splice_chain ",616976^616906-"; sources "Undefined,Undefined"; NMorMRNA "null"; degree "4"; dimension "2_2";
chrA02	Undefined	as_event	616176	616581	.	-	.	transcript_id "TCONS_00003699,TCONS_00003698"; gene_id "chrA02:611554-618458C"; flanks "616581-,616176^"; structure "1^3-,2^4-"; splice_chain "616431^616309-,616421^616299-"; sources "Undefined,Undefined"; NMorMRNA "null"; degree "4"; dimension "2_2";
chrA02	Undefined	as_event	615905	616081	.	-	.	transcript_id "TCONS_00003699,TCONS_00003698"; gene_id "chrA02:611554-618458C"; flanks "616081-,615905-"; structure "1^,2^"; splice_chain "615981^,615978^"; sources "Undefined,Undefined"; NMorMRNA "null"; degree "4"; dimension "2_2";
chrA02	Undefined	as_event	615349	615699	.	-	.	transcript_id "TCONS_00003699,TCONS_00003698"; gene_id "chrA02:611554-618458C"; flanks "615699-,615349^"; structure "0,1^2-"; splice_chain ",615548^615458-"; sources "Undefined,Undefined"; NMorMRNA "null"; degree "4"; dimension "2_2";
chrA02	Undefined	as_event	614999	615268	.	-	.	transcript_id "TCONS_00003699,TCONS_00003698"; gene_id "chrA02:611554-618458C"; flanks "615268-,614999^"; structure "0,1^2-"; splice_chain ",615146^615067-"; sources "Undefined,Undefined"; NMorMRNA "null"; degree "4"; dimension "2_2";
chrA02	Undefined	as_event	614498	614923	.	-	.	transcript_id "TCONS_00003699,TCONS_00003698"; gene_id "chrA02:611554-618458C"; flanks "614923-,614498^"; structure "0,1^2-"; splice_chain ",614734^614648-"; sources "Undefined,Undefined"; NMorMRNA "null"; degree "4"; dimension "2_2";
chrA02	Undefined	as_event	613727	614000	.	-	.	transcript_id "TCONS_00003699,TCONS_00003698"; gene_id "chrA02:611554-618458C"; flanks "614000-,613727^"; structure "1^3-,2^4-"; splice_chain "613927^613849-,613917^613839-"; sources "Undefined,Undefined"; NMorMRNA "null"; degree "4"; dimension "2_2";
chrA02	Undefined	as_event	613393	613727	.	-	.	transcript_id "TCONS_00003699,TCONS_00003698"; gene_id "chrA02:611554-618458C"; flanks "613727^,613393^"; structure "1-,2-"; splice_chain "613626-,613622-"; sources "Undefined,Undefined"; NMorMRNA "null"; degree "4"; dimension "2_2";
chrA02	Undefined	as_event	619454	619778	.	-	.	transcript_id "TCONS_00003700,TCONS_00003701"; gene_id "chrA02:618787-621253C"; flanks "619778-,619454-"; structure "1^,2^"; splice_chain "619687^,619686^"; sources "Undefined,Undefined"; NMorMRNA "null"; degree "4"; dimension "2_2";
chrA02	Undefined	as_event	629295	630242	.	-	.	transcript_id "TCONS_00003702,TCONS_00003703"; gene_id "chrA02:629295-631672C"; flanks "630242-,629295]"; structure "1^3-5^7-9^11-,2^4-6^8-10^12-"; splice_chain "630016^629935-629860^629761-629661^629562-,630006^629918-629850^629751-629651^629552-"; sources "Undefined,Undefined"; NMorMRNA "null"; degree "4"; dimension "2_2";
chrA02	Undefined	as_event	645663	646977	.	-	.	transcript_id "TCONS_00003706,TCONS_00003707"; gene_id "chrA02:645663-646977C"; flanks "646977[,645663]"; structure "1^3-,2^4-"; splice_chain "646791^646446-,646781^646436-"; sources "Undefined,Undefined"; NMorMRNA "null"; degree "4"; dimension "2_2";
chrA02	Undefined	as_event	759646	760089	.	-	.	transcript_id "TCONS_00003716,TCONS_00003717"; gene_id "chrA02:759646-761254C"; flanks "760089-,759646]"; structure "1^3-,2^4-"; splice_chain "760013^759938-,760003^759928-"; sources "Undefined,Undefined"; NMorMRNA "null"; degree "4"; dimension "2_2";
chrA02	Undefined	as_event	776324	776806	.	-	.	transcript_id "TCONS_00003718,TCONS_00003719"; gene_id "chrA02:773719-778041C"; flanks "776806-,776324^"; structure "1^3-,2^4-"; splice_chain "776732^776406-,776709^776383-"; sources "Undefined,Undefined"; NMorMRNA "null"; degree "4"; dimension "2_2";
chrA02	Undefined	as_event	824059	824296	.	-	.	transcript_id "TCONS_00003726,TCONS_00003727"; gene_id "chrA02:822856-824660C"; flanks "824296^,824059-"; structure "0,1-2^"; splice_chain ",824209-824147^"; sources "Undefined,Undefined"; NMorMRNA "null"; degree "4"; dimension "2_2";
chrA02	Undefined	as_event	897736	898643	.	-	.	transcript_id "TCONS_00003733,TCONS_00003732/TCONS_00003734"; gene_id "chrA02:896937-898643C"; flanks "898643[,897736^"; structure "1^3-,2^4-"; splice_chain "898287^898107-,898277^898097-"; sources "Undefined,Undefined"; NMorMRNA "null"; degree "4"; dimension "2_2";
chrA02	Undefined	as_event	896937	897222	.	-	.	transcript_id "TCONS_00003732,TCONS_00003734"; gene_id "chrA02:896937-898643C"; flanks "897222-,896937]"; structure "1^3-,2^4-"; splice_chain "897105^897023-,897098^897016-"; sources "Undefined,Undefined"; NMorMRNA "null"; degree "4"; dimension "2_2";
chrA02	Undefined	as_event	896937	897542	.	-	.	transcript_id "TCONS_00003733,TCONS_00003732,TCONS_00003734"; gene_id "chrA02:896937-898643C"; flanks "897542-,896937]"; structure "1^3-,2^4-5^7-,2^4-6^8-"; splice_chain "897338^897232-,897328^897222-897105^897023-,897328^897222-897098^897016-"; sources "Undefined,Undefined,Undefined"; NMorMRNA "null"; degree "9"; dimension "3_3";
chrA02	Undefined	as_event	955031	955318	.	-	.	transcript_id "TCONS_00003741,TCONS_00003740"; gene_id "chrA02:954729-956654C"; flanks "955318-,955031^"; structure "0,1^2-"; splice_chain ",955181^955112-"; sources "Undefined,Undefined"; NMorMRNA "null"; degree "4"; dimension "2_2";
chrA02	Undefined	as_event	998995	999489	.	-	.	transcript_id "TCONS_00003746,TCONS_00003747"; gene_id "chrA02:997911-1003984C"; flanks "999489-,998995^"; structure "1^3-6^8-,2^4-5^7-"; splice_chain "999419^999346-999270^999114-,999416^999343-999279^999123-"; sources "Undefined,Undefined"; NMorMRNA "null"; degree "4"; dimension "2_2";
chrA02	Undefined	as_event	1079534	1079907	.	-	.	transcript_id "TCONS_00003751,TCONS_00003750/TCONS_00003752"; gene_id "chrA02:1076474-1082944C"; flanks "1079907-,1079534^"; structure "0,1^2-"; splice_chain ",1079756^1079661-"; sources "Undefined,Undefined"; NMorMRNA "null"; degree "4"; dimension "2_2";
chrA02	Undefined	as_event	1157594	1157927	.	-	.	transcript_id "TCONS_00003760,TCONS_00003759"; gene_id "chrA02:1156758-1162390C"; flanks "1157927-,1157594^"; structure "1^3-,2^4-"; splice_chain "1157845^1157768-,1157835^1157758-"; sources "Undefined,Undefined"; NMorMRNA "null"; degree "4"; dimension "2_2";
chrA02	Undefined	as_event	1201472	1201723	.	-	.	transcript_id "TCONS_00003767,TCONS_00003768/TCONS_00003769"; gene_id "chrA02:1200036-1202938C"; flanks "1201723-,1201472^"; structure "1^3-,2^4-"; splice_chain "1201675^1201592-,1201665^1201582-"; sources "Undefined,Undefined"; NMorMRNA "null"; degree "4"; dimension "2_2";
chrA02	Undefined	as_event	1243254	1243562	.	-	.	transcript_id "TCONS_00003778,TCONS_00003777"; gene_id "chrA02:1240357-1243748C"; flanks "1243562-,1243254^"; structure "1^3-,2^4-"; splice_chain "1243461^1243397-,1243449^1243385-"; sources "Undefined,Undefined"; NMorMRNA "null"; degree "4"; dimension "2_2";
chrA02	Undefined	as_event	1242423	1243164	.	-	.	transcript_id "TCONS_00003777,TCONS_00003776/TCONS_00003778"; gene_id "chrA02:1240357-1243748C"; flanks "1243164-,1242423^"; structure "1^3-5^7-,2^4-6^8-"; splice_chain "1242749^1242645-1242595^1242494-,1242748^1242644-1242594^1242493-"; sources "Undefined,Undefined"; NMorMRNA "null"; degree "4"; dimension "2_2";
chrA02	Undefined	as_event	1241962	1242343	.	-	.	transcript_id "TCONS_00003777,TCONS_00003775/TCONS_00003776/TCONS_00003778"; gene_id "chrA02:1240357-1243748C"; flanks "1242343-,1241962^"; structure "1^3-,2^4-"; splice_chain "1242269^1242124-,1242259^1242114-"; sources "Undefined,Undefined"; NMorMRNA "null"; degree "4"; dimension "2_2";
chrA02	Undefined	as_event	1241165	1241399	.	-	.	transcript_id "TCONS_00003775,TCONS_00003776/TCONS_00003778"; gene_id "chrA02:1240357-1243748C"; flanks "1241399^,1241165^"; structure "1-,2-"; splice_chain "1241281-,1241279-"; sources "Undefined,Undefined"; NMorMRNA "null"; degree "4"; dimension "2_2";
chrA02	Undefined	as_event	1240357	1241083	.	-	.	transcript_id "TCONS_00003777,TCONS_00003774"; gene_id "chrA02:1240357-1243748C"; flanks "1241083-,1240357]"; structure "1^3-,2^4-"; splice_chain "1240980^1240896-,1240971^1240887-"; sources "Undefined,Undefined"; NMorMRNA "null"; degree "4"; dimension "2_2";
chrA02	Undefined	as_event	1240357	1241281	.	-	.	transcript_id "TCONS_00003777,TCONS_00003775"; gene_id "chrA02:1240357-1243748C"; flanks "1241281-,1240357]"; structure "1^3-5^7-,2^4-6^8-"; splice_chain "1241175^1241083-1240980^1240896-,1241165^1241073-1240970^1240886-"; sources "Undefined,Undefined"; NMorMRNA "null"; degree "4"; dimension "2_2";
chrA02	Undefined	as_event	1240357	1241399	.	-	.	transcript_id "TCONS_00003777,TCONS_00003775,TCONS_00003776/TCONS_00003778"; gene_id "chrA02:1240357-1243748C"; flanks "1241399^,1240357]"; structure "1-3^5-7^9-,1-4^6-8^10-,2-4^6-8^10-"; splice_chain "1241281-1241175^1241083-1240980^1240896-,1241281-1241165^1241073-1240970^1240886-,1241279-1241165^1241073-1240970^1240886-"; sources "Undefined,Undefined,Undefined"; NMorMRNA "null"; degree "9"; di…
chrA02	Undefined	as_event	1281167	1281593	.	-	.	transcript_id "TCONS_00003782,TCONS_00003780/TCONS_00003781"; gene_id "chrA02:1279261-1281969C"; flanks "1281593^,1281167^"; structure "1-,2-"; splice_chain "1281253-,1281243-"; sources "Undefined,Undefined"; NMorMRNA "null"; degree "4"; dimension "2_2";
chrA02	Undefined	as_event	1280764	1281243	.	-	.	transcript_id "TCONS_00003784,TCONS_00003781"; gene_id "chrA02:1279261-1281969C"; flanks "1281243-,1280764^"; structure "1^3-6^8-,2^4-5^7-"; splice_chain "1281168^1281051-1280982^1280835-,1281167^1281050-1280991^1280844-"; sources "Undefined,Undefined"; NMorMRNA "null"; degree "4"; dimension "2_2";
chrA02	Undefined	as_event	1280404	1281050	.	-	.	transcript_id "TCONS_00003780/TCONS_00003782,TCONS_00003781"; gene_id "chrA02:1279261-1281969C"; flanks "1281050-,1280404^"; structure "1^3-6^8-,2^4-5^7-"; splice_chain "1281001^1280854-1280754^1280478-,1280991^1280844-1280764^1280488-"; sources "Undefined,Undefined"; NMorMRNA "null"; degree "4"; dimension "2_2";
chrA02	Undefined	as_event	1280404	1281243	.	-	.	transcript_id "TCONS_00003784,TCONS_00003780,TCONS_00003781"; gene_id "chrA02:1279261-1281969C"; flanks "1281243-,1280404^"; structure "1^3-7^10-11^13-,2^4-5^8-12^14-,2^4-6^9-11^13-"; splice_chain "1281168^1281051-1280982^1280835-1280764^1280488-,1281167^1281050-1281001^1280854-1280754^1280478-,1281167^1281050-1280991^1280844-1280764^1280488-"; sources "Undefined,Undefined,Undefined"; NMorMRNA "n…
chrA02	Undefined	as_event	1280404	1281593	.	-	.	transcript_id "TCONS_00003782,TCONS_00003784,TCONS_00003780,TCONS_00003781"; gene_id "chrA02:1279261-1281969C"; flanks "1281593^,1280404^"; structure "1-4^6-7^10-14^16-,2-3^5-9^12-13^15-,2-4^6-7^10-14^16-,2-4^6-8^11-13^15-"; splice_chain "1281253-1281167^1281050-1281001^1280854-1280754^1280478-,1281243-1281168^1281051-1280982^1280835-1280764^1280488-,1281243-1281167^1281050-1281001^1280854-128075…
chrA02	Undefined	as_event	1279891	1280216	.	-	.	transcript_id "TCONS_00003780,TCONS_00003781/TCONS_00003782/TCONS_00003783/TCONS_00003784"; gene_id "chrA02:1279261-1281969C"; flanks "1280216-,1279891^"; structure "1^3-,2^4-"; splice_chain "1280125^1280038-,1280115^1280028-"; sources "Undefined,Undefined"; NMorMRNA "null"; degree "4"; dimension "2_2";
chrA02	Undefined	as_event	1279580	1279819	.	-	.	transcript_id "TCONS_00003783,TCONS_00003784"; gene_id "chrA02:1279261-1281969C"; flanks "1279819-,1279580]"; structure "1^3-,2^4-"; splice_chain "1279764^1279697-,1279754^1279687-"; sources "Undefined,Undefined"; NMorMRNA "null"; degree "4"; dimension "2_2";
chrA02	Undefined	as_event	1279544	1279819	.	-	.	transcript_id "TCONS_00003780,TCONS_00003782"; gene_id "chrA02:1279261-1281969C"; flanks "1279819-,1279544^"; structure "0,1^2-"; splice_chain ",1279754^1279687-"; sources "Undefined,Undefined"; NMorMRNA "null"; degree "4"; dimension "2_2";
chrA02	Undefined	as_event	1279368	1279819	.	-	.	transcript_id "TCONS_00003781,TCONS_00003780"; gene_id "chrA02:1279261-1281969C"; flanks "1279819-,1279368^"; structure "1^2-,3^4-"; splice_chain "1279754^1279687-,1279544^1279458-"; sources "Undefined,Undefined"; NMorMRNA "null"; degree "4"; dimension "2_2";
chrA02	Undefined	as_event	1452350	1453370	.	-	.	transcript_id "TCONS_00003794,TCONS_00003793"; gene_id "chrA02:1450748-1454020C"; flanks "1453370-,1452350^"; structure "1^3-5^7-9^11-14^16-,2^4-6^8-10^12-13^15-"; splice_chain "1453323^1453152-1453074^1452960-1452890^1452771-1452523^1452421-,1453313^1453142-1453062^1452948-1452880^1452761-1452537^1452435-"; sources "Undefined,Undefined"; NMorMRNA "null"; degree "4"; dimension "2_2";
chrA02	Undefined	as_event	1519126	1519811	.	-	.	transcript_id "TCONS_00003796,TCONS_00003797"; gene_id "chrA02:1513750-1520312C"; flanks "1519811-,1519126^"; structure "1^3-,2^4-"; splice_chain "1519377^1519291-,1519367^1519281-"; sources "Undefined,Undefined"; NMorMRNA "null"; degree "4"; dimension "2_2";
chrA02	Undefined	as_event	1534567	1534705	.	-	.	transcript_id "TCONS_00003798,TCONS_00003799"; gene_id "chrA02:1532976-1535522C"; flanks "1534705^,1534567^"; structure "1-,2-"; splice_chain "1534618-,1534617-"; sources "Undefined,Undefined"; NMorMRNA "null"; degree "4"; dimension "2_2";
chrA02	Undefined	as_event	1549995	1550436	.	-	.	transcript_id "TCONS_00003800,TCONS_00003801,TCONS_00003802"; gene_id "chrA02:1547560-1550436C"; flanks "1550436[,1549995^"; structure "1^4-,2^5-,3^6-"; splice_chain "1550319^1550122-,1550318^1550121-,1550316^1550119-"; sources "Undefined,Undefined,Undefined"; NMorMRNA "null"; degree "9"; dimension "3_3";
chrA02	Undefined	as_event	1547560	1548612	.	-	.	transcript_id "TCONS_00003801,TCONS_00003800/TCONS_00003802"; gene_id "chrA02:1547560-1550436C"; flanks "1548612^,1547560]"; structure "1-,2-"; splice_chain "1548484-,1548482-"; sources "Undefined,Undefined"; NMorMRNA "null"; degree "4"; dimension "2_2";
chrA02	Undefined	as_event	1607699	1608006	.	-	.	transcript_id "TCONS_00003806,TCONS_00003807"; gene_id "chrA02:1607028-1610258C"; flanks "1608006-,1607699^"; structure "1^3-,2^4-"; splice_chain "1607915^1607827-,1607905^1607817-"; sources "Undefined,Undefined"; NMorMRNA "null"; degree "4"; dimension "2_2";
chrA02	Undefined	as_event	1740259	1740444	.	-	.	transcript_id "TCONS_00003808,TCONS_00003809"; gene_id "chrA02:1736817-1740470C"; flanks "1740444^,1740259^"; structure "1-,2-"; splice_chain "1740341-,1740338-"; sources "Undefined,Undefined"; NMorMRNA "null"; degree "4"; dimension "2_2";
chrA02	Undefined	as_event	1797047	1797685	.	-	.	transcript_id "TCONS_00003813,TCONS_00003814"; gene_id "chrA02:1796243-1798298C"; flanks "1797685-,1797047^"; structure "0,1^2-3^4-"; splice_chain ",1797556^1797479-1797261^1797177-"; sources "Undefined,Undefined"; NMorMRNA "null"; degree "4"; dimension "2_2";
chrA02	Undefined	as_event	1805143	1805382	.	-	.	transcript_id "TCONS_00003816/TCONS_00003817,TCONS_00003818"; gene_id "chrA02:1802090-1805965C"; flanks "1805382-,1805143-"; structure "1^,2^"; splice_chain "1805263^,1805216^"; sources "Undefined,Undefined"; NMorMRNA "null"; degree "4"; dimension "2_2";
chrA02	Undefined	as_event	1804048	1804773	.	-	.	transcript_id "TCONS_00003816/TCONS_00003818,TCONS_00003817"; gene_id "chrA02:1802090-1805965C"; flanks "1804773^,1804048^"; structure "1-,2-"; splice_chain "1804692-,1804673-"; sources "Undefined,Undefined"; NMorMRNA "null"; degree "4"; dimension "2_2";
chrA02	Undefined	as_event	1803719	1804048	.	-	.	transcript_id "TCONS_00003817,TCONS_00003816/TCONS_00003818"; gene_id "chrA02:1802090-1805965C"; flanks "1804048^,1803719^"; structure "1-,2-"; splice_chain "1803790-,1803789-"; sources "Undefined,Undefined"; NMorMRNA "null"; degree "4"; dimension "2_2";
chrA02	Undefined	as_event	1803438	1803719	.	-	.	transcript_id "TCONS_00003818,TCONS_00003816/TCONS_00003817"; gene_id "chrA02:1802090-1805965C"; flanks "1803719^,1803438^"; structure "1-,2-"; splice_chain "1803567-,1803566-"; sources "Undefined,Undefined"; NMorMRNA "null"; degree "4"; dimension "2_2";
chrA02	Undefined	as_event	1802290	1802755	.	-	.	transcript_id "TCONS_00003816/TCONS_00003817,TCONS_00003818"; gene_id "chrA02:1802090-1805965C"; flanks "1802755-,1802290^"; structure "0,1^2-"; splice_chain ",1802489^1802424-"; sources "Undefined,Undefined"; NMorMRNA "null"; degree "4"; dimension "2_2";
chrA02	Undefined	as_event	1896302	1897126	.	-	.	transcript_id "TCONS_00003821,TCONS_00003822"; gene_id "chrA02:1894245-1897365C"; flanks "1897126^,1896302^"; structure "1-,2-"; splice_chain "1896846-,1896840-"; sources "Undefined,Undefined"; NMorMRNA "null"; degree "4"; dimension "2_2";
chrA02	Undefined	as_event	1895024	1895602	.	-	.	transcript_id "TCONS_00003821,TCONS_00003822"; gene_id "chrA02:1894245-1897365C"; flanks "1895602-,1895024^"; structure "1^3-,2^4-5^6-"; splice_chain "1895460^1895396-,1895450^1895386-1895271^1895194-"; sources "Undefined,Undefined"; NMorMRNA "null"; degree "4"; dimension "2_2";
chrA02	Undefined	as_event	1898380	1898693	.	-	.	transcript_id "TCONS_00003824,TCONS_00003823"; gene_id "chrA02:1898289-1901012C"; flanks "1898693-,1898380^"; structure "0,1^2-"; splice_chain ",1898589^1898496-"; sources "Undefined,Undefined"; NMorMRNA "null"; degree "4"; dimension "2_2";
chrA02	Undefined	as_event	2013715	2014023	.	-	.	transcript_id "TCONS_00003833,TCONS_00003832"; gene_id "chrA02:2009845-2015904C"; flanks "2014023-,2013715^"; structure "0,1^2-"; splice_chain ",2013958^2013879-"; sources "Undefined,Undefined"; NMorMRNA "null"; degree "4"; dimension "2_2";
chrA02	Undefined	as_event	2013270	2013573	.	-	.	transcript_id "TCONS_00003832,TCONS_00003833"; gene_id "chrA02:2009845-2015904C"; flanks "2013573-,2013270^"; structure "0,1^2-"; splice_chain ",2013499^2013424-"; sources "Undefined,Undefined"; NMorMRNA "null"; degree "4"; dimension "2_2";
chrA02	Undefined	as_event	2086299	2086513	.	-	.	transcript_id "TCONS_00003843,TCONS_00003844"; gene_id "chrA02:2085381-2087062C"; flanks "2086513^,2086299^"; structure "1-,2-"; splice_chain "2086435-,2086434-"; sources "Undefined,Undefined"; NMorMRNA "null"; degree "4"; dimension "2_2";
chrA02	Undefined	as_event	2157655	2157970	.	-	.	transcript_id "TCONS_00003850,TCONS_00003851"; gene_id "chrA02:2154983-2159893C"; flanks "2157970-,2157655^"; structure "1^3-,2^4-"; splice_chain "2157910^2157746-,2157871^2157707-"; sources "Undefined,Undefined"; NMorMRNA "null"; degree "4"; dimension "2_2";
chrA02	Undefined	as_event	2156298	2156586	.	-	.	transcript_id "TCONS_00003851,TCONS_00003850"; gene_id "chrA02:2154983-2159893C"; flanks "2156586-,2156298-"; structure "1^,2^"; splice_chain "2156519^,2156518^"; sources "Undefined,Undefined"; NMorMRNA "null"; degree "4"; dimension "2_2";
chrA02	Undefined	as_event	2304950	2305185	.	-	.	transcript_id "TCONS_00003863,TCONS_00003864"; gene_id "chrA02:2303548-2306104C"; flanks "2305185-,2304950^"; structure "0,1^2-"; splice_chain ",2305131^2305050-"; sources "Undefined,Undefined"; NMorMRNA "null"; degree "4"; dimension "2_2";
chrA02	Undefined	as_event	2497336	2497879	.	-	.	transcript_id "TCONS_00003878,TCONS_00003879"; gene_id "chrA02:2495331-2497879C"; flanks "2497879[,2497336^"; structure "1^3-,2^4-"; splice_chain "2497741^2497436-,2497731^2497426-"; sources "Undefined,Undefined"; NMorMRNA "null"; degree "4"; dimension "2_2";
chrA02	Undefined	as_event	2495845	2496172	.	-	.	transcript_id "TCONS_00003878,TCONS_00003879"; gene_id "chrA02:2495331-2497879C"; flanks "2496172-,2495845^"; structure "1^3-,2^4-"; splice_chain "2496069^2495962-,2496059^2495952-"; sources "Undefined,Undefined"; NMorMRNA "null"; degree "4"; dimension "2_2";
chrA02	Undefined	as_event	2495331	2495546	.	-	.	transcript_id "TCONS_00003878,TCONS_00003879"; gene_id "chrA02:2495331-2497879C"; flanks "2495546-,2495331]"; structure "1^3-,2^4-"; splice_chain "2495518^2495423-,2495508^2495413-"; sources "Undefined,Undefined"; NMorMRNA "null"; degree "4"; dimension "2_2";
chrA02	Undefined	as_event	2599114	2599571	.	-	.	transcript_id "TCONS_00003889,TCONS_00003888"; gene_id "chrA02:2598789-2600197C"; flanks "2599571-,2599114^"; structure "0,1^2-"; splice_chain ",2599406^2599319-"; sources "Undefined,Undefined"; NMorMRNA "null"; degree "4"; dimension "2_2";
chrA02	Undefined	as_event	2712938	2714877	.	-	.	transcript_id "TCONS_00003890,TCONS_00003891"; gene_id "chrA02:2710960-2715711C"; flanks "2714877-,2712938^"; structure "1^3-5^7-,2^4-6^8-"; splice_chain "2714789^2714572-2714320^2713058-,2714779^2714562-2714310^2713048-"; sources "Undefined,Undefined"; NMorMRNA "null"; degree "4"; dimension "2_2";
chrA02	Undefined	as_event	2750723	2751013	.	-	.	transcript_id "TCONS_00003895,TCONS_00003894"; gene_id "chrA02:2749934-2752609C"; flanks "2751013-,2750723^"; structure "0,1^2-"; splice_chain ",2750878^2750807-"; sources "Undefined,Undefined"; NMorMRNA "null"; degree "4"; dimension "2_2";
chrA02	Undefined	as_event	2750162	2750640	.	-	.	transcript_id "TCONS_00003895,TCONS_00003894"; gene_id "chrA02:2749934-2752609C"; flanks "2750640-,2750162^"; structure "0,1^2-"; splice_chain ",2750366^2750286-"; sources "Undefined,Undefined"; NMorMRNA "null"; degree "4"; dimension "2_2";
chrA02	Undefined	as_event	2883509	2883856	.	-	.	transcript_id "TCONS_00003906,TCONS_00003905"; gene_id "chrA02:2881749-2884505C"; flanks "2883856-,2883509^"; structure "0,1^2-"; splice_chain ",2883750^2883683-"; sources "Undefined,Undefined"; NMorMRNA "null"; degree "4"; dimension "2_2";
chrA02	Undefined	as_event	2883084	2883683	.	-	.	transcript_id "TCONS_00003904,TCONS_00003905"; gene_id "chrA02:2881749-2884505C"; flanks "2883683-,2883084^"; structure "1^3-,2^4-"; splice_chain "2883519^2883443-,2883509^2883433-"; sources "Undefined,Undefined"; NMorMRNA "null"; degree "4"; dimension "2_2";
chrA02	Undefined	as_event	2883084	2883856	.	-	.	transcript_id "TCONS_00003904,TCONS_00003905,TCONS_00003906"; gene_id "chrA02:2881749-2884505C"; flanks "2883856-,2883084^"; structure "1^2-3^5-,1^2-4^6-,4^6-"; splice_chain "2883750^2883683-2883519^2883443-,2883750^2883683-2883509^2883433-,2883509^2883433-"; sources "Undefined,Undefined,Undefined"; NMorMRNA "null"; degree "9"; dimension "3_3";
chrA02	Undefined	as_event	2972389	2973118	.	-	.	transcript_id "TCONS_00003908,TCONS_00003909/TCONS_00003910"; gene_id "chrA02:2969830-2973340C"; flanks "2973118^,2972389^"; structure "1-,2-"; splice_chain "2972883-,2972880-"; sources "Undefined,Undefined"; NMorMRNA "null"; degree "4"; dimension "2_2";
chrA02	Undefined	as_event	2970616	2971059	.	-	.	transcript_id "TCONS_00003908,TCONS_00003907/TCONS_00003909"; gene_id "chrA02:2969830-2973340C"; flanks "2971059-,2970616^"; structure "1^3-,2^4-"; splice_chain "2970787^2970698-,2970777^2970688-"; sources "Undefined,Undefined"; NMorMRNA "null"; degree "4"; dimension "2_2";
chrA02	Undefined	as_event	2983695	2984008	.	-	.	transcript_id "TCONS_00003912,TCONS_00003911"; gene_id "chrA02:2982454-2985347C"; flanks "2984008-,2983695^"; structure "0,1^2-"; splice_chain ",2983921^2983819-"; sources "Undefined,Undefined"; NMorMRNA "null"; degree "4"; dimension "2_2";
chrA02	Undefined	as_event	2982454	2983068	.	-	.	transcript_id "TCONS_00003912,TCONS_00003911"; gene_id "chrA02:2982454-2985347C"; flanks "2983068-,2982454]"; structure "1^3-,2^4-"; splice_chain "2983000^2982903-,2982990^2982893-"; sources "Undefined,Undefined"; NMorMRNA "null"; degree "4"; dimension "2_2";
chrA02	Undefined	as_event	3134657	3135179	.	-	.	transcript_id "TCONS_00003925,TCONS_00003923/TCONS_00003924"; gene_id "chrA02:3129683-3139405C"; flanks "3135179-,3134657^"; structure "1^3-,2^4-"; splice_chain "3135087^3134874-,3135086^3134873-"; sources "Undefined,Undefined"; NMorMRNA "null"; degree "4"; dimension "2_2";
chrA02	Undefined	as_event	3133612	3134029	.	-	.	transcript_id "TCONS_00003924,TCONS_00003923/TCONS_00003925"; gene_id "chrA02:3129683-3139405C"; flanks "3134029-,3133612^"; structure "1^3-,2^4-"; splice_chain "3133932^3133816-,3133931^3133815-"; sources "Undefined,Undefined"; NMorMRNA "null"; degree "4"; dimension "2_2";
chrA02	Undefined	as_event	3131807	3132259	.	-	.	transcript_id "TCONS_00003924,TCONS_00003923/TCONS_00003925"; gene_id "chrA02:3129683-3139405C"; flanks "3132259-,3131807^"; structure "1^3-,2^4-"; splice_chain "3132175^3132021-,3132165^3132011-"; sources "Undefined,Undefined"; NMorMRNA "null"; degree "4"; dimension "2_2";
chrA02	Undefined	as_event	3226290	3226489	.	-	.	transcript_id "TCONS_00003936,TCONS_00003937"; gene_id "chrA02:3224744-3226585C"; flanks "3226489^,3226290^"; structure "1-,2-"; splice_chain "3226406-,3226317-"; sources "Undefined,Undefined"; NMorMRNA "null"; degree "4"; dimension "2_2";
chrA02	Undefined	as_event	3224744	3225261	.	-	.	transcript_id "TCONS_00003936/TCONS_00003937,TCONS_00003935"; gene_id "chrA02:3224744-3226585C"; flanks "3225261-,3224744]"; structure "0,1^2-3^4-"; splice_chain ",3225196^3225121-3224923^3224846-"; sources "Undefined,Undefined"; NMorMRNA "null"; degree "4"; dimension "2_2";
chrA02	Undefined	as_event	3748278	3748572	.	-	.	transcript_id "TCONS_00003960,TCONS_00003959"; gene_id "chrA02:3747515-3749342C"; flanks "3748572^,3748278^"; structure "1-,2-"; splice_chain "3748348-,3748343-"; sources "Undefined,Undefined"; NMorMRNA "null"; degree "4"; dimension "2_2";
chrA02	Undefined	as_event	3747515	3748098	.	-	.	transcript_id "TCONS_00003960,TCONS_00003959"; gene_id "chrA02:3747515-3749342C"; flanks "3748098-,3747515]"; structure "1^3-,2^4-"; splice_chain "3748022^3747806-,3748012^3747796-"; sources "Undefined,Undefined"; NMorMRNA "null"; degree "4"; dimension "2_2";
[truncated: 19,719 more rows]
