# Supplementary material for: Differences in Alternative Splicing between Yellow and Black-Seeded Rapeseed
Source: Plants (Basel). 2020 Jul 31;9(8):977. doi: 10.3390/plants9080977 (PMC7465011; doi:10.3390/plants9080977)
Supplement: Supplementary file 1 [file plants-09-00977-s001.zip › Supplementary Materials/Table S2/SRR5590943.combined_sorted.gtf_astalavista.gtf]

chrA01	Undefined	as_event	62838	63008	.	+	.	transcript_id "TCONS_00000006,TCONS_00000005"; gene_id "chrA01:61562-64502W"; flanks "62838^,63008^"; structure "1-,2-"; splice_chain "62915-,62916-"; sources "Undefined,Undefined"; NMorMRNA "null"; degree "4"; dimension "2_2";
chrA01	Undefined	as_event	67101	67308	.	+	.	transcript_id "TCONS_00000008,TCONS_00000009"; gene_id "chrA01:66850-69346W"; flanks "67101-,67308^"; structure "0,1^2-"; splice_chain ",67162^67230-"; sources "Undefined,Undefined"; NMorMRNA "null"; degree "4"; dimension "2_2";
chrA01	Undefined	as_event	76059	76692	.	+	.	transcript_id "TCONS_00000010,TCONS_00000011"; gene_id "chrA01:74763-78247W"; flanks "76059-,76692^"; structure "0,1^2-3^4-"; splice_chain ",76143^76218-76318^76394-"; sources "Undefined,Undefined"; NMorMRNA "null"; degree "4"; dimension "2_2";
chrA01	Undefined	as_event	96289	96463	.	+	.	transcript_id "TCONS_00000013,TCONS_00000012"; gene_id "chrA01:96018-96639W"; flanks "96289-,96463^"; structure "0,1^2-"; splice_chain ",96333^96421-"; sources "Undefined,Undefined"; NMorMRNA "null"; degree "4"; dimension "2_2";
chrA01	Undefined	as_event	242860	243268	.	+	.	transcript_id "TCONS_00000018,TCONS_00000019"; gene_id "chrA01:242860-249238W"; flanks "242860[,243268^"; structure "0,1^2-"; splice_chain ",243088^243159-"; sources "Undefined,Undefined"; NMorMRNA "null"; degree "4"; dimension "2_2";
chrA01	Undefined	as_event	244413	244567	.	+	.	transcript_id "TCONS_00000019,TCONS_00000018"; gene_id "chrA01:242860-249238W"; flanks "244413^,244567^"; structure "1-,2-"; splice_chain "244486-,244487-"; sources "Undefined,Undefined"; NMorMRNA "null"; degree "4"; dimension "2_2";
chrA01	Undefined	as_event	246136	246505	.	+	.	transcript_id "TCONS_00000018,TCONS_00000019"; gene_id "chrA01:242860-249238W"; flanks "246136-,246505-"; structure "1^,2^"; splice_chain "246192^,246193^"; sources "Undefined,Undefined"; NMorMRNA "null"; degree "4"; dimension "2_2";
chrA01	Undefined	as_event	249051	249223	.	+	.	transcript_id "TCONS_00000018,TCONS_00000019"; gene_id "chrA01:242860-249238W"; flanks "249051-,249223-"; structure "1^,2^"; splice_chain "249148^,249149^"; sources "Undefined,Undefined"; NMorMRNA "null"; degree "4"; dimension "2_2";
chrA01	Undefined	as_event	431609	431772	.	+	.	transcript_id "TCONS_00000032,TCONS_00000031"; gene_id "chrA01:430800-432807W"; flanks "431609^,431772^"; structure "1-,2-"; splice_chain "431705-,431707-"; sources "Undefined,Undefined"; NMorMRNA "null"; degree "4"; dimension "2_2";
chrA01	Undefined	as_event	485894	486187	.	+	.	transcript_id "TCONS_00000039,TCONS_00000038"; gene_id "chrA01:485402-488212W"; flanks "485894-,486187^"; structure "1^3-,2^4-"; splice_chain "485992^486071-,486002^486081-"; sources "Undefined,Undefined"; NMorMRNA "null"; degree "4"; dimension "2_2";
chrA01	Undefined	as_event	489474	489697	.	+	.	transcript_id "TCONS_00000042,TCONS_00000041"; gene_id "chrA01:488689-489902W"; flanks "489474-,489697^"; structure "0,1^2-"; splice_chain ",489538^489620-"; sources "Undefined,Undefined"; NMorMRNA "null"; degree "4"; dimension "2_2";
chrA01	Undefined	as_event	517486	517872	.	+	.	transcript_id "TCONS_00000047,TCONS_00000048"; gene_id "chrA01:516419-519749W"; flanks "517486-,517872^"; structure "0,1^2-"; splice_chain ",517576^517659-"; sources "Undefined,Undefined"; NMorMRNA "null"; degree "4"; dimension "2_2";
chrA01	Undefined	as_event	517486	518037	.	+	.	transcript_id "TCONS_00000049,TCONS_00000047"; gene_id "chrA01:516419-519749W"; flanks "517486-,518037^"; structure "1^2-,3^4-"; splice_chain "517576^517659-,517872^517942-"; sources "Undefined,Undefined"; NMorMRNA "null"; degree "4"; dimension "2_2";
chrA01	Undefined	as_event	658769	658972	.	+	.	transcript_id "TCONS_00000071,TCONS_00000070"; gene_id "chrA01:658148-661372W"; flanks "658769-,658972^"; structure "0,1^2-"; splice_chain ",658822^658898-"; sources "Undefined,Undefined"; NMorMRNA "null"; degree "4"; dimension "2_2";
chrA01	Undefined	as_event	701344	701625	.	+	.	transcript_id "TCONS_00000073,TCONS_00000074/TCONS_00000075"; gene_id "chrA01:699959-704738W"; flanks "701344-,701625^"; structure "0,1^2-"; splice_chain ",701432^701520-"; sources "Undefined,Undefined"; NMorMRNA "null"; degree "4"; dimension "2_2";
chrA01	Undefined	as_event	701708	701991	.	+	.	transcript_id "TCONS_00000073,TCONS_00000074/TCONS_00000075"; gene_id "chrA01:699959-704738W"; flanks "701708-,701991^"; structure "0,1^2-"; splice_chain ",701795^701873-"; sources "Undefined,Undefined"; NMorMRNA "null"; degree "4"; dimension "2_2";
chrA01	Undefined	as_event	702590	702888	.	+	.	transcript_id "TCONS_00000073,TCONS_00000074/TCONS_00000075"; gene_id "chrA01:699959-704738W"; flanks "702590-,702888^"; structure "0,1^2-"; splice_chain ",702699^702779-"; sources "Undefined,Undefined"; NMorMRNA "null"; degree "4"; dimension "2_2";
chrA01	Undefined	as_event	702974	703899	.	+	.	transcript_id "TCONS_00000073,TCONS_00000074/TCONS_00000075"; gene_id "chrA01:699959-704738W"; flanks "702974-,703899^"; structure "0,1^2-3^4-"; splice_chain ",703084^703160-703273^703360-"; sources "Undefined,Undefined"; NMorMRNA "null"; degree "4"; dimension "2_2";
chrA01	Undefined	as_event	707375	707623	.	+	.	transcript_id "TCONS_00000076,TCONS_00000077"; gene_id "chrA01:706681-710306W"; flanks "707375-,707623^"; structure "0,1^2-"; splice_chain ",707464^707548-"; sources "Undefined,Undefined"; NMorMRNA "null"; degree "4"; dimension "2_2";
chrA01	Undefined	as_event	708110	708300	.	+	.	transcript_id "TCONS_00000078,TCONS_00000077"; gene_id "chrA01:706681-710306W"; flanks "708110-,708300-"; structure "1^,2^"; splice_chain "708208^,708209^"; sources "Undefined,Undefined"; NMorMRNA "null"; degree "4"; dimension "2_2";
chrA01	Undefined	as_event	708110	708404	.	+	.	transcript_id "TCONS_00000076,TCONS_00000078,TCONS_00000077"; gene_id "chrA01:706681-710306W"; flanks "708110-,708404^"; structure "0,1^3-,2^3-"; splice_chain ",708208^708300-,708209^708300-"; sources "Undefined,Undefined,Undefined"; NMorMRNA "null"; degree "9"; dimension "3_3";
chrA01	Undefined	as_event	708956	709219	.	+	.	transcript_id "TCONS_00000076,TCONS_00000077/TCONS_00000078"; gene_id "chrA01:706681-710306W"; flanks "708956-,709219^"; structure "0,1^2-"; splice_chain ",709007^709108-"; sources "Undefined,Undefined"; NMorMRNA "null"; degree "4"; dimension "2_2";
chrA01	Undefined	as_event	733827	734174	.	+	.	transcript_id "TCONS_00000081/TCONS_00000082,TCONS_00000080/TCONS_00000083"; gene_id "chrA01:733270-735715W"; flanks "733827^,734174^"; structure "1-,2-"; splice_chain "734007-,734055-"; sources "Undefined,Undefined"; NMorMRNA "null"; degree "4"; dimension "2_2";
chrA01	Undefined	as_event	734819	735342	.	+	.	transcript_id "TCONS_00000082,TCONS_00000080"; gene_id "chrA01:733270-735715W"; flanks "734819-,735342-"; structure "1^,2^"; splice_chain "734881^,735253^"; sources "Undefined,Undefined"; NMorMRNA "null"; degree "4"; dimension "2_2";
chrA01	Undefined	as_event	734881	735442	.	+	.	transcript_id "TCONS_00000081/TCONS_00000083,TCONS_00000082"; gene_id "chrA01:733270-735715W"; flanks "734881^,735442]"; structure "1-,2-"; splice_chain "735186-,735342-"; sources "Undefined,Undefined"; NMorMRNA "null"; degree "4"; dimension "2_2";
chrA01	Undefined	as_event	734819	735442	.	+	.	transcript_id "TCONS_00000081/TCONS_00000083,TCONS_00000082,TCONS_00000080"; gene_id "chrA01:733270-735715W"; flanks "734819-,735442]"; structure "1^2-,1^4-,3^4-"; splice_chain "734881^735186-,734881^735342-,735253^735342-"; sources "Undefined,Undefined,Undefined"; NMorMRNA "null"; degree "9"; dimension "3_3";
chrA01	Undefined	as_event	812208	812588	.	+	.	transcript_id "TCONS_00000089,TCONS_00000090"; gene_id "chrA01:809494-816154W"; flanks "812208-,812588^"; structure "0,1^2-"; splice_chain ",812273^812507-"; sources "Undefined,Undefined"; NMorMRNA "null"; degree "4"; dimension "2_2";
chrA01	Undefined	as_event	812877	814109	.	+	.	transcript_id "TCONS_00000089,TCONS_00000090"; gene_id "chrA01:809494-816154W"; flanks "812877-,814109^"; structure "0,1^2-"; splice_chain ",813826^813913-"; sources "Undefined,Undefined"; NMorMRNA "null"; degree "4"; dimension "2_2";
chrA01	Undefined	as_event	925174	925485	.	+	.	transcript_id "TCONS_00000106/TCONS_00000108,TCONS_00000107"; gene_id "chrA01:924683-926698W"; flanks "925174-,925485^"; structure "1^3-,2^4-"; splice_chain "925314^925383-,925340^925409-"; sources "Undefined,Undefined"; NMorMRNA "null"; degree "4"; dimension "2_2";
chrA01	Undefined	as_event	925745	926117	.	+	.	transcript_id "TCONS_00000106,TCONS_00000107/TCONS_00000108"; gene_id "chrA01:924683-926698W"; flanks "925745^,926117^"; structure "1-,2-"; splice_chain "925832-,926048-"; sources "Undefined,Undefined"; NMorMRNA "null"; degree "4"; dimension "2_2";
chrA01	Undefined	as_event	933014	933479	.	+	.	transcript_id "TCONS_00000109,TCONS_00000110"; gene_id "chrA01:931427-933692W"; flanks "933014-,933479]"; structure "0,1^2-"; splice_chain ",933151^933230-"; sources "Undefined,Undefined"; NMorMRNA "null"; degree "4"; dimension "2_2";
chrA01	Undefined	as_event	1084333	1085196	.	+	.	transcript_id "TCONS_00000131,TCONS_00000132"; gene_id "chrA01:1082525-1085196W"; flanks "1084333-,1085196]"; structure "0,1^2-"; splice_chain ",1084556^1084624-"; sources "Undefined,Undefined"; NMorMRNA "null"; degree "4"; dimension "2_2";
chrA01	Undefined	as_event	1179430	1179896	.	+	.	transcript_id "TCONS_00000136,TCONS_00000137"; gene_id "chrA01:1174520-1181132W"; flanks "1179430-,1179896^"; structure "0,1^2-"; splice_chain ",1179651^1179735-"; sources "Undefined,Undefined"; NMorMRNA "null"; degree "4"; dimension "2_2";
chrA01	Undefined	as_event	1185511	1185845	.	+	.	transcript_id "TCONS_00000141,TCONS_00000139/TCONS_00000140"; gene_id "chrA01:1184664-1186435W"; flanks "1185511-,1185845-"; structure "1^,2^"; splice_chain "1185744^,1185756^"; sources "Undefined,Undefined"; NMorMRNA "null"; degree "4"; dimension "2_2";
chrA01	Undefined	as_event	1185845	1186435	.	+	.	transcript_id "TCONS_00000140,TCONS_00000139/TCONS_00000141"; gene_id "chrA01:1184664-1186435W"; flanks "1185845-,1186435]"; structure "0,1^2-"; splice_chain ",1186030^1186124-"; sources "Undefined,Undefined"; NMorMRNA "null"; degree "4"; dimension "2_2";
chrA01	Undefined	as_event	1184664	1186435	.	+	.	transcript_id "TCONS_00000138,TCONS_00000141,TCONS_00000140,TCONS_00000139"; gene_id "chrA01:1184664-1186435W"; flanks "1184664[,1186435]"; structure "0,1^2-3^4-5^6-7^9-10^11-,1^2-3^4-5^6-8^9-,1^2-3^4-5^6-8^9-10^11-"; splice_chain ",1184909^1185078-1185201^1185307-1185424^1185511-1185744^1185845-1186030^1186124-,1184909^1185078-1185201^1185307-1185424^1185511-1185756^1185845-,1184909^1185078-1185…
chrA01	Undefined	as_event	1295725	1295982	.	+	.	transcript_id "TCONS_00000155,TCONS_00000154"; gene_id "chrA01:1295454-1298320W"; flanks "1295725^,1295982^"; structure "1-,2-"; splice_chain "1295860-,1295937-"; sources "Undefined,Undefined"; NMorMRNA "null"; degree "4"; dimension "2_2";
chrA01	Undefined	as_event	1428870	1429937	.	+	.	transcript_id "TCONS_00000167,TCONS_00000168"; gene_id "chrA01:1428112-1429937W"; flanks "1428870-,1429937]"; structure "1^3-,2^4-"; splice_chain "1429069^1429573-,1429079^1429583-"; sources "Undefined,Undefined"; NMorMRNA "null"; degree "4"; dimension "2_2";
chrA01	Undefined	as_event	1432530	1433196	.	+	.	transcript_id "TCONS_00000170,TCONS_00000169"; gene_id "chrA01:1431462-1434267W"; flanks "1432530-,1433196^"; structure "1^3-,2^4-"; splice_chain "1433017^1433101-,1433027^1433111-"; sources "Undefined,Undefined"; NMorMRNA "null"; degree "4"; dimension "2_2";
chrA01	Undefined	as_event	1554766	1554995	.	+	.	transcript_id "TCONS_00000181,TCONS_00000180"; gene_id "chrA01:1553933-1554995W"; flanks "1554766-,1554995]"; structure "1^3-,2^4-"; splice_chain "1554875^1554969-,1554885^1554979-"; sources "Undefined,Undefined"; NMorMRNA "null"; degree "4"; dimension "2_2";
chrA01	Undefined	as_event	1570792	1571046	.	+	.	transcript_id "TCONS_00000184,TCONS_00000183"; gene_id "chrA01:1568973-1571907W"; flanks "1570792-,1571046^"; structure "0,1^2-"; splice_chain ",1570879^1570973-"; sources "Undefined,Undefined"; NMorMRNA "null"; degree "4"; dimension "2_2";
chrA01	Undefined	as_event	1575203	1575444	.	+	.	transcript_id "TCONS_00000186,TCONS_00000185"; gene_id "chrA01:1573558-1576660W"; flanks "1575203-,1575444^"; structure "0,1^2-"; splice_chain ",1575307^1575394-"; sources "Undefined,Undefined"; NMorMRNA "null"; degree "4"; dimension "2_2";
chrA01	Undefined	as_event	1602992	1603237	.	+	.	transcript_id "TCONS_00000190,TCONS_00000189"; gene_id "chrA01:1600590-1605716W"; flanks "1602992-,1603237^"; structure "0,1^2-"; splice_chain ",1603044^1603123-"; sources "Undefined,Undefined"; NMorMRNA "null"; degree "4"; dimension "2_2";
chrA01	Undefined	as_event	1626959	1627720	.	+	.	transcript_id "TCONS_00000194,TCONS_00000193"; gene_id "chrA01:1626959-1629603W"; flanks "1626959[,1627720^"; structure "1^3-,2^4-"; splice_chain "1627396^1627502-,1627397^1627503-"; sources "Undefined,Undefined"; NMorMRNA "null"; degree "4"; dimension "2_2";
chrA01	Undefined	as_event	1634358	1634884	.	+	.	transcript_id "TCONS_00000196,TCONS_00000197"; gene_id "chrA01:1633906-1635686W"; flanks "1634358-,1634884^"; structure "1^3-,2^4-"; splice_chain "1634444^1634756-,1634462^1634774-"; sources "Undefined,Undefined"; NMorMRNA "null"; degree "4"; dimension "2_2";
chrA01	Undefined	as_event	1685631	1686117	.	+	.	transcript_id "TCONS_00000209,TCONS_00000210"; gene_id "chrA01:1685567-1693633W"; flanks "1685631^,1686117^"; structure "1-,2-"; splice_chain "1685985-,1686035-"; sources "Undefined,Undefined"; NMorMRNA "null"; degree "4"; dimension "2_2";
chrA01	Undefined	as_event	1698539	1699381	.	+	.	transcript_id "TCONS_00000212,TCONS_00000211"; gene_id "chrA01:1698539-1703629W"; flanks "1698539[,1699381^"; structure "0,1^2-"; splice_chain ",1699066^1699159-"; sources "Undefined,Undefined"; NMorMRNA "null"; degree "4"; dimension "2_2";
chrA01	Undefined	as_event	1708249	1708491	.	+	.	transcript_id "TCONS_00000213,TCONS_00000214"; gene_id "chrA01:1704338-1718244W"; flanks "1708249-,1708491^"; structure "0,1^2-"; splice_chain ",1708306^1708390-"; sources "Undefined,Undefined"; NMorMRNA "null"; degree "4"; dimension "2_2";
chrA01	Undefined	as_event	1711441	1711746	.	+	.	transcript_id "TCONS_00000213,TCONS_00000215"; gene_id "chrA01:1704338-1718244W"; flanks "1711441-,1711746^"; structure "0,1^2-"; splice_chain ",1711560^1711648-"; sources "Undefined,Undefined"; NMorMRNA "null"; degree "4"; dimension "2_2";
chrA01	Undefined	as_event	1712605	1712929	.	+	.	transcript_id "TCONS_00000213,TCONS_00000215"; gene_id "chrA01:1704338-1718244W"; flanks "1712605-,1712929^"; structure "0,1^2-"; splice_chain ",1712744^1712830-"; sources "Undefined,Undefined"; NMorMRNA "null"; degree "4"; dimension "2_2";
chrA01	Undefined	as_event	1733872	1734187	.	+	.	transcript_id "TCONS_00000218,TCONS_00000217"; gene_id "chrA01:1729366-1735433W"; flanks "1733872-,1734187^"; structure "0,1^2-"; splice_chain ",1734001^1734108-"; sources "Undefined,Undefined"; NMorMRNA "null"; degree "4"; dimension "2_2";
chrA01	Undefined	as_event	1734991	1735311	.	+	.	transcript_id "TCONS_00000217,TCONS_00000218"; gene_id "chrA01:1729366-1735433W"; flanks "1734991-,1735311^"; structure "0,1^2-"; splice_chain ",1735152^1735242-"; sources "Undefined,Undefined"; NMorMRNA "null"; degree "4"; dimension "2_2";
chrA01	Undefined	as_event	1744117	1744350	.	+	.	transcript_id "TCONS_00000223,TCONS_00000222"; gene_id "chrA01:1743844-1745552W"; flanks "1744117-,1744350-"; structure "1^,2^"; splice_chain "1744213^,1744219^"; sources "Undefined,Undefined"; NMorMRNA "null"; degree "4"; dimension "2_2";
chrA01	Undefined	as_event	1756817	1757134	.	+	.	transcript_id "TCONS_00000226,TCONS_00000227/TCONS_00000228"; gene_id "chrA01:1755565-1759955W"; flanks "1756817-,1757134^"; structure "0,1^2-"; splice_chain ",1756910^1756981-"; sources "Undefined,Undefined"; NMorMRNA "null"; degree "4"; dimension "2_2";
chrA01	Undefined	as_event	1757217	1757523	.	+	.	transcript_id "TCONS_00000226,TCONS_00000227/TCONS_00000228"; gene_id "chrA01:1755565-1759955W"; flanks "1757217-,1757523^"; structure "0,1^2-"; splice_chain ",1757321^1757407-"; sources "Undefined,Undefined"; NMorMRNA "null"; degree "4"; dimension "2_2";
chrA01	Undefined	as_event	1759374	1759522	.	+	.	transcript_id "TCONS_00000228,TCONS_00000227,TCONS_00000226"; gene_id "chrA01:1755565-1759955W"; flanks "1759374-,1759522-"; structure "1^,2^,3^"; splice_chain "1759441^,1759442^,1759443^"; sources "Undefined,Undefined,Undefined"; NMorMRNA "null"; degree "9"; dimension "3_3";
chrA01	Undefined	as_event	1797110	1797714	.	+	.	transcript_id "TCONS_00000232,TCONS_00000233"; gene_id "chrA01:1797110-1799990W"; flanks "1797110[,1797714-"; structure "1^,2^"; splice_chain "1797547^,1797552^"; sources "Undefined,Undefined"; NMorMRNA "null"; degree "4"; dimension "2_2";
chrA01	Undefined	as_event	1830380	1831096	.	+	.	transcript_id "TCONS_00000234,TCONS_00000235"; gene_id "chrA01:1829694-1832212W"; flanks "1830380-,1831096^"; structure "0,1^2-3^4-5^6-"; splice_chain ",1830536^1830621-1830706^1830774-1830973^1831046-"; sources "Undefined,Undefined"; NMorMRNA "null"; degree "4"; dimension "2_2";
chrA01	Undefined	as_event	1844284	1844506	.	+	.	transcript_id "TCONS_00000237,TCONS_00000238"; gene_id "chrA01:1842367-1848389W"; flanks "1844284^,1844506^"; structure "1-,2-"; splice_chain "1844385-,1844387-"; sources "Undefined,Undefined"; NMorMRNA "null"; degree "4"; dimension "2_2";
chrA01	Undefined	as_event	1845036	1845205	.	+	.	transcript_id "TCONS_00000238,TCONS_00000237"; gene_id "chrA01:1842367-1848389W"; flanks "1845036-,1845205-"; structure "1^,2^"; splice_chain "1845091^,1845106^"; sources "Undefined,Undefined"; NMorMRNA "null"; degree "4"; dimension "2_2";
chrA01	Undefined	as_event	1845376	1845783	.	+	.	transcript_id "TCONS_00000237,TCONS_00000238"; gene_id "chrA01:1842367-1848389W"; flanks "1845376-,1845783^"; structure "1^3-,2^4-"; splice_chain "1845493^1845574-,1845503^1845584-"; sources "Undefined,Undefined"; NMorMRNA "null"; degree "4"; dimension "2_2";
chrA01	Undefined	as_event	2151245	2151790	.	+	.	transcript_id "TCONS_00000257,TCONS_00000258"; gene_id "chrA01:2147735-2152501W"; flanks "2151245-,2151790^"; structure "0,1^2-"; splice_chain ",2151512^2151594-"; sources "Undefined,Undefined"; NMorMRNA "null"; degree "4"; dimension "2_2";
chrA01	Undefined	as_event	2208499	2208860	.	+	.	transcript_id "TCONS_00000261,TCONS_00000260"; gene_id "chrA01:2207730-2208860W"; flanks "2208499-,2208860]"; structure "0,1^2-"; splice_chain ",2208593^2208669-"; sources "Undefined,Undefined"; NMorMRNA "null"; degree "4"; dimension "2_2";
chrA01	Undefined	as_event	2234851	2235074	.	+	.	transcript_id "TCONS_00000265,TCONS_00000264"; gene_id "chrA01:2233568-2235693W"; flanks "2234851-,2235074-"; structure "1^,2^"; splice_chain "2234967^,2234970^"; sources "Undefined,Undefined"; NMorMRNA "null"; degree "4"; dimension "2_2";
chrA01	Undefined	as_event	2276159	2276391	.	+	.	transcript_id "TCONS_00000272,TCONS_00000271"; gene_id "chrA01:2276096-2278838W"; flanks "2276159^,2276391^"; structure "1-,2-"; splice_chain "2276312-,2276315-"; sources "Undefined,Undefined"; NMorMRNA "null"; degree "4"; dimension "2_2";
chrA01	Undefined	as_event	2276714	2277031	.	+	.	transcript_id "TCONS_00000272,TCONS_00000271"; gene_id "chrA01:2276096-2278838W"; flanks "2276714-,2277031^"; structure "0,1^2-"; splice_chain ",2276908^2276993-"; sources "Undefined,Undefined"; NMorMRNA "null"; degree "4"; dimension "2_2";
chrA01	Undefined	as_event	2330412	2330804	.	+	.	transcript_id "TCONS_00000275,TCONS_00000276"; gene_id "chrA01:2328517-2333899W"; flanks "2330412-,2330804^"; structure "0,1^2-"; splice_chain ",2330538^2330613-"; sources "Undefined,Undefined"; NMorMRNA "null"; degree "4"; dimension "2_2";
chrA01	Undefined	as_event	2330936	2332262	.	+	.	transcript_id "TCONS_00000275,TCONS_00000276"; gene_id "chrA01:2328517-2333899W"; flanks "2330936-,2332262^"; structure "0,1^2-"; splice_chain ",2330974^2331060-"; sources "Undefined,Undefined"; NMorMRNA "null"; degree "4"; dimension "2_2";
chrA01	Undefined	as_event	2496785	2496966	.	+	.	transcript_id "TCONS_00000287,TCONS_00000286"; gene_id "chrA01:2495266-2499796W"; flanks "2496785-,2496966-"; structure "1^,2^"; splice_chain "2496892^,2496894^"; sources "Undefined,Undefined"; NMorMRNA "null"; degree "4"; dimension "2_2";
chrA01	Undefined	as_event	2517804	2518168	.	+	.	transcript_id "TCONS_00000289,TCONS_00000290"; gene_id "chrA01:2517653-2518550W"; flanks "2517804-,2518168^"; structure "1^3-,2^4-"; splice_chain "2517878^2518034-,2517888^2518044-"; sources "Undefined,Undefined"; NMorMRNA "null"; degree "4"; dimension "2_2";
chrA01	Undefined	as_event	2538208	2538635	.	+	.	transcript_id "TCONS_00000294,TCONS_00000295"; gene_id "chrA01:2535276-2539655W"; flanks "2538208-,2538635^"; structure "0,1^2-"; splice_chain ",2538333^2538423-"; sources "Undefined,Undefined"; NMorMRNA "null"; degree "4"; dimension "2_2";
chrA01	Undefined	as_event	2539069	2539655	.	+	.	transcript_id "TCONS_00000294,TCONS_00000295"; gene_id "chrA01:2535276-2539655W"; flanks "2539069-,2539655]"; structure "0,1^2-"; splice_chain ",2539265^2539353-"; sources "Undefined,Undefined"; NMorMRNA "null"; degree "4"; dimension "2_2";
chrA01	Undefined	as_event	2575665	2577644	.	+	.	transcript_id "TCONS_00000300/TCONS_00000301,TCONS_00000302"; gene_id "chrA01:2574962-2578936W"; flanks "2575665-,2577644^"; structure "0,1^2-"; splice_chain ",2577263^2577357-"; sources "Undefined,Undefined"; NMorMRNA "null"; degree "4"; dimension "2_2";
chrA01	Undefined	as_event	2578151	2578936	.	+	.	transcript_id "TCONS_00000300/TCONS_00000302,TCONS_00000301"; gene_id "chrA01:2574962-2578936W"; flanks "2578151-,2578936]"; structure "1^3-,2^4-"; splice_chain "2578226^2578874-,2578267^2578915-"; sources "Undefined,Undefined"; NMorMRNA "null"; degree "4"; dimension "2_2";
chrA01	Undefined	as_event	2584470	2584960	.	+	.	transcript_id "TCONS_00000303,TCONS_00000304"; gene_id "chrA01:2579475-2590555W"; flanks "2584470-,2584960^"; structure "1^3-,2^4-"; splice_chain "2584529^2584635-,2584566^2584672-"; sources "Undefined,Undefined"; NMorMRNA "null"; degree "4"; dimension "2_2";
chrA01	Undefined	as_event	2639906	2640322	.	+	.	transcript_id "TCONS_00000309,TCONS_00000310"; gene_id "chrA01:2638804-2641150W"; flanks "2639906-,2640322^"; structure "0,1^2-"; splice_chain ",2640049^2640143-"; sources "Undefined,Undefined"; NMorMRNA "null"; degree "4"; dimension "2_2";
chrA01	Undefined	as_event	2640750	2641019	.	+	.	transcript_id "TCONS_00000309,TCONS_00000310"; gene_id "chrA01:2638804-2641150W"; flanks "2640750-,2641019^"; structure "0,1^2-"; splice_chain ",2640863^2640933-"; sources "Undefined,Undefined"; NMorMRNA "null"; degree "4"; dimension "2_2";
chrA01	Undefined	as_event	2822793	2824067	.	+	.	transcript_id "TCONS_00000317,TCONS_00000316"; gene_id "chrA01:2822793-2825370W"; flanks "2822793[,2824067^"; structure "1^3-,2^4-"; splice_chain "2823898^2823982-,2823900^2823984-"; sources "Undefined,Undefined"; NMorMRNA "null"; degree "4"; dimension "2_2";
chrA01	Undefined	as_event	2896234	2896742	.	+	.	transcript_id "TCONS_00000324,TCONS_00000325"; gene_id "chrA01:2894481-2897491W"; flanks "2896234-,2896742^"; structure "0,1^2-"; splice_chain ",2896418^2896492-"; sources "Undefined,Undefined"; NMorMRNA "null"; degree "4"; dimension "2_2";
chrA01	Undefined	as_event	3028148	3028322	.	+	.	transcript_id "TCONS_00000339,TCONS_00000338,TCONS_00000337"; gene_id "chrA01:3025666-3028345W"; flanks "3028148-,3028322-"; structure "1^,2^,3^"; splice_chain "3028231^,3028232^,3028233^"; sources "Undefined,Undefined,Undefined"; NMorMRNA "null"; degree "9"; dimension "3_3";
chrA01	Undefined	as_event	3097882	3098305	.	+	.	transcript_id "TCONS_00000348,TCONS_00000349"; gene_id "chrA01:3095686-3099653W"; flanks "3097882-,3098305^"; structure "1^3-,2^4-"; splice_chain "3097993^3098069-,3098007^3098083-"; sources "Undefined,Undefined"; NMorMRNA "null"; degree "4"; dimension "2_2";
chrA01	Undefined	as_event	3113410	3113758	.	+	.	transcript_id "TCONS_00000350,TCONS_00000351"; gene_id "chrA01:3112367-3115339W"; flanks "3113410-,3113758^"; structure "0,1^2-"; splice_chain ",3113532^3113621-"; sources "Undefined,Undefined"; NMorMRNA "null"; degree "4"; dimension "2_2";
chrA01	Undefined	as_event	3114556	3114726	.	+	.	transcript_id "TCONS_00000350,TCONS_00000351"; gene_id "chrA01:3112367-3115339W"; flanks "3114556^,3114726^"; structure "1-,2-"; splice_chain "3114638-,3114639-"; sources "Undefined,Undefined"; NMorMRNA "null"; degree "4"; dimension "2_2";
chrA01	Undefined	as_event	3142316	3143027	.	+	.	transcript_id "TCONS_00000356,TCONS_00000357"; gene_id "chrA01:3141846-3143457W"; flanks "3142316-,3143027^"; structure "0,1^2-"; splice_chain ",3142430^3142506-"; sources "Undefined,Undefined"; NMorMRNA "null"; degree "4"; dimension "2_2";
chrA01	Undefined	as_event	3143100	3143357	.	+	.	transcript_id "TCONS_00000356,TCONS_00000357"; gene_id "chrA01:3141846-3143457W"; flanks "3143100-,3143357^"; structure "0,1^2-"; splice_chain ",3143199^3143288-"; sources "Undefined,Undefined"; NMorMRNA "null"; degree "4"; dimension "2_2";
chrA01	Undefined	as_event	3308880	3309517	.	+	.	transcript_id "TCONS_00000365,TCONS_00000366"; gene_id "chrA01:3308334-3312456W"; flanks "3308880-,3309517-"; structure "1^,2^"; splice_chain "3309340^,3309347^"; sources "Undefined,Undefined"; NMorMRNA "null"; degree "4"; dimension "2_2";
chrA01	Undefined	as_event	3309751	3310095	.	+	.	transcript_id "TCONS_00000365,TCONS_00000366"; gene_id "chrA01:3308334-3312456W"; flanks "3309751-,3310095^"; structure "1^3-,2^4-"; splice_chain "3309874^3309983-,3309879^3309988-"; sources "Undefined,Undefined"; NMorMRNA "null"; degree "4"; dimension "2_2";
chrA01	Undefined	as_event	3327196	3327389	.	+	.	transcript_id "TCONS_00000369,TCONS_00000370"; gene_id "chrA01:3325984-3327393W"; flanks "3327196-,3327389-"; structure "1^,2^"; splice_chain "3327302^,3327309^"; sources "Undefined,Undefined"; NMorMRNA "null"; degree "4"; dimension "2_2";
chrA01	Undefined	as_event	3346582	3346833	.	+	.	transcript_id "TCONS_00000373,TCONS_00000374"; gene_id "chrA01:3343793-3348851W"; flanks "3346582-,3346833^"; structure "0,1^2-"; splice_chain ",3346665^3346756-"; sources "Undefined,Undefined"; NMorMRNA "null"; degree "4"; dimension "2_2";
chrA01	Undefined	as_event	3353982	3354198	.	+	.	transcript_id "TCONS_00000376,TCONS_00000377"; gene_id "chrA01:3353612-3356264W"; flanks "3353982-,3354198^"; structure "0,1^2-"; splice_chain ",3354044^3354127-"; sources "Undefined,Undefined"; NMorMRNA "null"; degree "4"; dimension "2_2";
chrA01	Undefined	as_event	3354602	3354865	.	+	.	transcript_id "TCONS_00000377,TCONS_00000376"; gene_id "chrA01:3353612-3356264W"; flanks "3354602^,3354865^"; structure "1-,2-"; splice_chain "3354801-,3354807-"; sources "Undefined,Undefined"; NMorMRNA "null"; degree "4"; dimension "2_2";
chrA01	Undefined	as_event	3370703	3370863	.	+	.	transcript_id "TCONS_00000381,TCONS_00000382"; gene_id "chrA01:3368980-3370863W"; flanks "3370703-,3370863]"; structure "0,1^2-"; splice_chain ",3370748^3370835-"; sources "Undefined,Undefined"; NMorMRNA "null"; degree "4"; dimension "2_2";
chrA01	Undefined	as_event	3467947	3468346	.	+	.	transcript_id "TCONS_00000392,TCONS_00000391"; gene_id "chrA01:3466532-3470608W"; flanks "3467947-,3468346^"; structure "0,1^2-"; splice_chain ",3468084^3468181-"; sources "Undefined,Undefined"; NMorMRNA "null"; degree "4"; dimension "2_2";
chrA01	Undefined	as_event	3563510	3564272	.	+	.	transcript_id "TCONS_00000402,TCONS_00000403"; gene_id "chrA01:3560956-3564272W"; flanks "3563510-,3564272]"; structure "0,1^2-"; splice_chain ",3563694^3563939-"; sources "Undefined,Undefined"; NMorMRNA "null"; degree "4"; dimension "2_2";
chrA01	Undefined	as_event	3737875	3738107	.	+	.	transcript_id "TCONS_00000406,TCONS_00000407"; gene_id "chrA01:3737026-3741429W"; flanks "3737875-,3738107^"; structure "0,1^2-"; splice_chain ",3737942^3738026-"; sources "Undefined,Undefined"; NMorMRNA "null"; degree "4"; dimension "2_2";
chrA01	Undefined	as_event	3738335	3738807	.	+	.	transcript_id "TCONS_00000407,TCONS_00000406"; gene_id "chrA01:3737026-3741429W"; flanks "3738335-,3738807^"; structure "0,1^2-"; splice_chain ",3738637^3738721-"; sources "Undefined,Undefined"; NMorMRNA "null"; degree "4"; dimension "2_2";
chrA01	Undefined	as_event	3816532	3816747	.	+	.	transcript_id "TCONS_00000411,TCONS_00000412"; gene_id "chrA01:3816100-3817553W"; flanks "3816532^,3816747^"; structure "1-,2-"; splice_chain "3816673-,3816676-"; sources "Undefined,Undefined"; NMorMRNA "null"; degree "4"; dimension "2_2";
chrA01	Undefined	as_event	4012110	4012656	.	+	.	transcript_id "TCONS_00000421,TCONS_00000420"; gene_id "chrA01:4012088-4014159W"; flanks "4012110^,4012656^"; structure "1-,2-"; splice_chain "4012469-,4012470-"; sources "Undefined,Undefined"; NMorMRNA "null"; degree "4"; dimension "2_2";
chrA01	Undefined	as_event	4027841	4028144	.	+	.	transcript_id "TCONS_00000424,TCONS_00000425"; gene_id "chrA01:4027285-4032689W"; flanks "4027841^,4028144^"; structure "1-,2-"; splice_chain "4028023-,4028024-"; sources "Undefined,Undefined"; NMorMRNA "null"; degree "4"; dimension "2_2";
chrA01	Undefined	as_event	4028611	4028885	.	+	.	transcript_id "TCONS_00000424,TCONS_00000425"; gene_id "chrA01:4027285-4032689W"; flanks "4028611^,4028885^"; structure "1-,2-"; splice_chain "4028819-,4028820-"; sources "Undefined,Undefined"; NMorMRNA "null"; degree "4"; dimension "2_2";
chrA01	Undefined	as_event	4031619	4031818	.	+	.	transcript_id "TCONS_00000425,TCONS_00000424"; gene_id "chrA01:4027285-4032689W"; flanks "4031619^,4031818^"; structure "1-,2-"; splice_chain "4031704-,4031705-"; sources "Undefined,Undefined"; NMorMRNA "null"; degree "4"; dimension "2_2";
chrA01	Undefined	as_event	4032292	4032570	.	+	.	transcript_id "TCONS_00000424,TCONS_00000425"; gene_id "chrA01:4027285-4032689W"; flanks "4032292-,4032570-"; structure "1^,2^"; splice_chain "4032470^,4032472^"; sources "Undefined,Undefined"; NMorMRNA "null"; degree "4"; dimension "2_2";
chrA01	Undefined	as_event	4078287	4078717	.	+	.	transcript_id "TCONS_00000427/TCONS_00000428/TCONS_00000429,TCONS_00000430"; gene_id "chrA01:4076476-4079674W"; flanks "4078287-,4078717^"; structure "0,1^2-"; splice_chain ",4078411^4078501-"; sources "Undefined,Undefined"; NMorMRNA "null"; degree "4"; dimension "2_2";
chrA01	Undefined	as_event	4078717	4078861	.	+	.	transcript_id "TCONS_00000428/TCONS_00000430,TCONS_00000427"; gene_id "chrA01:4076476-4079674W"; flanks "4078717^,4078861^"; structure "1-,2-"; splice_chain "4078808-,4078827-"; sources "Undefined,Undefined"; NMorMRNA "null"; degree "4"; dimension "2_2";
chrA01	Undefined	as_event	4078808	4078983	.	+	.	transcript_id "TCONS_00000429,TCONS_00000428/TCONS_00000430"; gene_id "chrA01:4076476-4079674W"; flanks "4078808-,4078983^"; structure "0,1^2-"; splice_chain ",4078861^4078937-"; sources "Undefined,Undefined"; NMorMRNA "null"; degree "4"; dimension "2_2";
chrA01	Undefined	as_event	4078717	4078983	.	+	.	transcript_id "TCONS_00000429,TCONS_00000428/TCONS_00000430,TCONS_00000427"; gene_id "chrA01:4076476-4079674W"; flanks "4078717^,4078983^"; structure "1-,1-3^4-,2-3^4-"; splice_chain "4078808-,4078808-4078861^4078937-,4078827-4078861^4078937-"; sources "Undefined,Undefined,Undefined"; NMorMRNA "null"; degree "9"; dimension "3_3";
chrA01	Undefined	as_event	4080566	4080980	.	+	.	transcript_id "TCONS_00000431,TCONS_00000432"; gene_id "chrA01:4079823-4081580W"; flanks "4080566-,4080980^"; structure "0,1^2-"; splice_chain ",4080784^4080871-"; sources "Undefined,Undefined"; NMorMRNA "null"; degree "4"; dimension "2_2";
chrA01	Undefined	as_event	4192846	4193269	.	+	.	transcript_id "TCONS_00000436,TCONS_00000437"; gene_id "chrA01:4192069-4194414W"; flanks "4192846-,4193269^"; structure "0,1^2-"; splice_chain ",4193090^4193161-"; sources "Undefined,Undefined"; NMorMRNA "null"; degree "4"; dimension "2_2";
chrA01	Undefined	as_event	4387630	4387871	.	+	.	transcript_id "TCONS_00000448,TCONS_00000447"; gene_id "chrA01:4386923-4396853W"; flanks "4387630^,4387871^"; structure "1-,2-"; splice_chain "4387720-,4387787-"; sources "Undefined,Undefined"; NMorMRNA "null"; degree "4"; dimension "2_2";
chrA01	Undefined	as_event	4389622	4389928	.	+	.	transcript_id "TCONS_00000448,TCONS_00000447"; gene_id "chrA01:4386923-4396853W"; flanks "4389622-,4389928^"; structure "0,1^2-"; splice_chain ",4389823^4389890-"; sources "Undefined,Undefined"; NMorMRNA "null"; degree "4"; dimension "2_2";
chrA01	Undefined	as_event	4390710	4390996	.	+	.	transcript_id "TCONS_00000448,TCONS_00000447"; gene_id "chrA01:4386923-4396853W"; flanks "4390710-,4390996^"; structure "0,1^2-"; splice_chain ",4390827^4390911-"; sources "Undefined,Undefined"; NMorMRNA "null"; degree "4"; dimension "2_2";
chrA01	Undefined	as_event	4456409	4456555	.	+	.	transcript_id "TCONS_00000451,TCONS_00000450"; gene_id "chrA01:4455824-4457804W"; flanks "4456409-,4456555-"; structure "1^,2^"; splice_chain "4456466^,4456471^"; sources "Undefined,Undefined"; NMorMRNA "null"; degree "4"; dimension "2_2";
chrA01	Undefined	as_event	4513332	4513557	.	+	.	transcript_id "TCONS_00000456,TCONS_00000457"; gene_id "chrA01:4512831-4515335W"; flanks "4513332-,4513557^"; structure "0,1^2-"; splice_chain ",4513425^4513501-"; sources "Undefined,Undefined"; NMorMRNA "null"; degree "4"; dimension "2_2";
chrA01	Undefined	as_event	4514593	4514810	.	+	.	transcript_id "TCONS_00000456,TCONS_00000457"; gene_id "chrA01:4512831-4515335W"; flanks "4514593-,4514810^"; structure "0,1^2-"; splice_chain ",4514662^4514745-"; sources "Undefined,Undefined"; NMorMRNA "null"; degree "4"; dimension "2_2";
chrA01	Undefined	as_event	4520531	4520684	.	+	.	transcript_id "TCONS_00000458,TCONS_00000459"; gene_id "chrA01:4517006-4522865W"; flanks "4520531-,4520684-"; structure "1^,2^"; splice_chain "4520602^,4520603^"; sources "Undefined,Undefined"; NMorMRNA "null"; degree "4"; dimension "2_2";
chrA01	Undefined	as_event	4680389	4680586	.	+	.	transcript_id "TCONS_00000468,TCONS_00000469"; gene_id "chrA01:4679003-4681912W"; flanks "4680389-,4680586^"; structure "0,1^2-"; splice_chain ",4680463^4680530-"; sources "Undefined,Undefined"; NMorMRNA "null"; degree "4"; dimension "2_2";
chrA01	Undefined	as_event	4802905	4803031	.	+	.	transcript_id "TCONS_00000478,TCONS_00000479"; gene_id "chrA01:4798780-4803647W"; flanks "4802905^,4803031^"; structure "1-,2-"; splice_chain "4802981-,4802990-"; sources "Undefined,Undefined"; NMorMRNA "null"; degree "4"; dimension "2_2";
chrA01	Undefined	as_event	4802864	4803031	.	+	.	transcript_id "TCONS_00000477,TCONS_00000478,TCONS_00000479"; gene_id "chrA01:4798780-4803647W"; flanks "4802864-,4803031^"; structure "0,1^2-,1^3-"; splice_chain ",4802905^4802981-,4802905^4802990-"; sources "Undefined,Undefined,Undefined"; NMorMRNA "null"; degree "9"; dimension "3_3";
chrA01	Undefined	as_event	4830823	4831114	.	+	.	transcript_id "TCONS_00000481,TCONS_00000482"; gene_id "chrA01:4828173-4834222W"; flanks "4830823-,4831114-"; structure "1^,2^"; splice_chain "4831004^,4831020^"; sources "Undefined,Undefined"; NMorMRNA "null"; degree "4"; dimension "2_2";
chrA01	Undefined	as_event	4832018	4832347	.	+	.	transcript_id "TCONS_00000481,TCONS_00000482"; gene_id "chrA01:4828173-4834222W"; flanks "4832018-,4832347^"; structure "0,1^2-"; splice_chain ",4832143^4832211-"; sources "Undefined,Undefined"; NMorMRNA "null"; degree "4"; dimension "2_2";
chrA01	Undefined	as_event	4833660	4833868	.	+	.	transcript_id "TCONS_00000481,TCONS_00000482"; gene_id "chrA01:4828173-4834222W"; flanks "4833660-,4833868-"; structure "1^,2^"; splice_chain "4833763^,4833768^"; sources "Undefined,Undefined"; NMorMRNA "null"; degree "4"; dimension "2_2";
chrA01	Undefined	as_event	4868102	4868667	.	+	.	transcript_id "TCONS_00000483,TCONS_00000484"; gene_id "chrA01:4867558-4870484W"; flanks "4868102-,4868667^"; structure "0,1^2-"; splice_chain ",4868232^4868327-"; sources "Undefined,Undefined"; NMorMRNA "null"; degree "4"; dimension "2_2";
chrA01	Undefined	as_event	4908111	4908295	.	+	.	transcript_id "TCONS_00000493,TCONS_00000494"; gene_id "chrA01:4907691-4910793W"; flanks "4908111-,4908295-"; structure "1^,2^"; splice_chain "4908208^,4908212^"; sources "Undefined,Undefined"; NMorMRNA "null"; degree "4"; dimension "2_2";
chrA01	Undefined	as_event	5029083	5029640	.	+	.	transcript_id "TCONS_00000501,TCONS_00000502"; gene_id "chrA01:5028956-5032332W"; flanks "5029083^,5029640^"; structure "1-,2-"; splice_chain "5029356-,5029390-"; sources "Undefined,Undefined"; NMorMRNA "null"; degree "4"; dimension "2_2";
chrA01	Undefined	as_event	5030810	5031228	.	+	.	transcript_id "TCONS_00000501/TCONS_00000502,TCONS_00000503"; gene_id "chrA01:5028956-5032332W"; flanks "5030810-,5031228^"; structure "0,1^2-"; splice_chain ",5030985^5031077-"; sources "Undefined,Undefined"; NMorMRNA "null"; degree "4"; dimension "2_2";
chrA01	Undefined	as_event	5033591	5034449	.	+	.	transcript_id "TCONS_00000506,TCONS_00000505"; gene_id "chrA01:5033212-5037117W"; flanks "5033591-,5034449^"; structure "1^3-,2^4-"; splice_chain "5034231^5034318-,5034241^5034328-"; sources "Undefined,Undefined"; NMorMRNA "null"; degree "4"; dimension "2_2";
chrA01	Undefined	as_event	5168948	5169343	.	+	.	transcript_id "TCONS_00000510,TCONS_00000509"; gene_id "chrA01:5166043-5169343W"; flanks "5168948-,5169343]"; structure "0,1^2-"; splice_chain ",5169001^5169105-"; sources "Undefined,Undefined"; NMorMRNA "null"; degree "4"; dimension "2_2";
chrA01	Undefined	as_event	5231540	5231784	.	+	.	transcript_id "TCONS_00000513,TCONS_00000514"; gene_id "chrA01:5230853-5231784W"; flanks "5231540-,5231784]"; structure "1^3-,2^4-"; splice_chain "5231639^5231714-,5231649^5231724-"; sources "Undefined,Undefined"; NMorMRNA "null"; degree "4"; dimension "2_2";
chrA01	Undefined	as_event	5235623	5236648	.	+	.	transcript_id "TCONS_00000516,TCONS_00000515"; gene_id "chrA01:5232997-5236648W"; flanks "5235623^,5236648]"; structure "1-,2-"; splice_chain "5236458-,5236461-"; sources "Undefined,Undefined"; NMorMRNA "null"; degree "4"; dimension "2_2";
chrA01	Undefined	as_event	5271053	5271272	.	+	.	transcript_id "TCONS_00000518,TCONS_00000519"; gene_id "chrA01:5270053-5274183W"; flanks "5271053-,5271272-"; structure "1^,2^"; splice_chain "5271132^,5271134^"; sources "Undefined,Undefined"; NMorMRNA "null"; degree "4"; dimension "2_2";
chrA01	Undefined	as_event	5271438	5271593	.	+	.	transcript_id "TCONS_00000518,TCONS_00000519"; gene_id "chrA01:5270053-5274183W"; flanks "5271438-,5271593-"; structure "1^,2^"; splice_chain "5271488^,5271490^"; sources "Undefined,Undefined"; NMorMRNA "null"; degree "4"; dimension "2_2";
chrA01	Undefined	as_event	5288582	5288780	.	+	.	transcript_id "TCONS_00000522,TCONS_00000523"; gene_id "chrA01:5287970-5289854W"; flanks "5288582^,5288780^"; structure "1-,2-"; splice_chain "5288661-,5288670-"; sources "Undefined,Undefined"; NMorMRNA "null"; degree "4"; dimension "2_2";
chrA01	Undefined	as_event	5291249	5291681	.	+	.	transcript_id "TCONS_00000525,TCONS_00000524"; gene_id "chrA01:5290786-5296281W"; flanks "5291249^,5291681^"; structure "1-,2-"; splice_chain "5291643-,5291646-"; sources "Undefined,Undefined"; NMorMRNA "null"; degree "4"; dimension "2_2";
chrA01	Undefined	as_event	5402487	5402893	.	+	.	transcript_id "TCONS_00000530,TCONS_00000531"; gene_id "chrA01:5401903-5402893W"; flanks "5402487-,5402893]"; structure "0,1^2-"; splice_chain ",5402756^5402838-"; sources "Undefined,Undefined"; NMorMRNA "null"; degree "4"; dimension "2_2";
chrA01	Undefined	as_event	5468352	5469637	.	+	.	transcript_id "TCONS_00000536,TCONS_00000537"; gene_id "chrA01:5468352-5474101W"; flanks "5468352[,5469637^"; structure "0,1^2-"; splice_chain ",5468425^5468876-"; sources "Undefined,Undefined"; NMorMRNA "null"; degree "4"; dimension "2_2";
chrA01	Undefined	as_event	5503161	5503644	.	+	.	transcript_id "TCONS_00000542,TCONS_00000541"; gene_id "chrA01:5500883-5503733W"; flanks "5503161-,5503644-"; structure "1^,2^"; splice_chain "5503276^,5503278^"; sources "Undefined,Undefined"; NMorMRNA "null"; degree "4"; dimension "2_2";
chrA01	Undefined	as_event	5637867	5638171	.	+	.	transcript_id "TCONS_00000551,TCONS_00000552"; gene_id "chrA01:5636986-5638880W"; flanks "5637867-,5638171^"; structure "1^3-,2^4-"; splice_chain "5637932^5638017-,5637941^5638026-"; sources "Undefined,Undefined"; NMorMRNA "null"; degree "4"; dimension "2_2";
chrA01	Undefined	as_event	5638666	5638822	.	+	.	transcript_id "TCONS_00000551,TCONS_00000552"; gene_id "chrA01:5636986-5638880W"; flanks "5638666-,5638822-"; structure "1^,2^"; splice_chain "5638749^,5638750^"; sources "Undefined,Undefined"; NMorMRNA "null"; degree "4"; dimension "2_2";
chrA01	Undefined	as_event	5788647	5789122	.	+	.	transcript_id "TCONS_00000561/TCONS_00000563,TCONS_00000562"; gene_id "chrA01:5783980-5789371W"; flanks "5788647^,5789122^"; structure "1-,2-"; splice_chain "5788719-,5788780-"; sources "Undefined,Undefined"; NMorMRNA "null"; degree "4"; dimension "2_2";
chrA01	Undefined	as_event	5789122	5789371	.	+	.	transcript_id "TCONS_00000561/TCONS_00000563,TCONS_00000562"; gene_id "chrA01:5783980-5789371W"; flanks "5789122^,5789371]"; structure "1-,2-"; splice_chain "5789200-,5789203-"; sources "Undefined,Undefined"; NMorMRNA "null"; degree "4"; dimension "2_2";
chrA01	Undefined	as_event	5830468	5830587	.	+	.	transcript_id "TCONS_00000569,TCONS_00000570"; gene_id "chrA01:5830206-5833533W"; flanks "5830468^,5830587^"; structure "1-,2-"; splice_chain "5830523-,5830534-"; sources "Undefined,Undefined"; NMorMRNA "null"; degree "4"; dimension "2_2";
chrA01	Undefined	as_event	6080625	6081781	.	+	.	transcript_id "TCONS_00000582,TCONS_00000583"; gene_id "chrA01:6080625-6082580W"; flanks "6080625[,6081781^"; structure "1^3-,2^4-"; splice_chain "6080977^6081467-,6080982^6081472-"; sources "Undefined,Undefined"; NMorMRNA "null"; degree "4"; dimension "2_2";
chrA01	Undefined	as_event	6095363	6095749	.	+	.	transcript_id "TCONS_00000586,TCONS_00000587"; gene_id "chrA01:6095121-6096931W"; flanks "6095363-,6095749-"; structure "1^,2^"; splice_chain "6095456^,6095457^"; sources "Undefined,Undefined"; NMorMRNA "null"; degree "4"; dimension "2_2";
chrA01	Undefined	as_event	6096299	6096519	.	+	.	transcript_id "TCONS_00000587,TCONS_00000586"; gene_id "chrA01:6095121-6096931W"; flanks "6096299-,6096519^"; structure "0,1^2-"; splice_chain ",6096360^6096461-"; sources "Undefined,Undefined"; NMorMRNA "null"; degree "4"; dimension "2_2";
chrA01	Undefined	as_event	6191195	6191493	.	+	.	transcript_id "TCONS_00000590,TCONS_00000591"; gene_id "chrA01:6190286-6191493W"; flanks "6191195-,6191493]"; structure "0,1^2-"; splice_chain ",6191350^6191421-"; sources "Undefined,Undefined"; NMorMRNA "null"; degree "4"; dimension "2_2";
chrA01	Undefined	as_event	6352400	6352950	.	+	.	transcript_id "TCONS_00000601/TCONS_00000603,TCONS_00000602"; gene_id "chrA01:6352400-6356339W"; flanks "6352400[,6352950^"; structure "0,1^2-"; splice_chain ",6352680^6352850-"; sources "Undefined,Undefined"; NMorMRNA "null"; degree "4"; dimension "2_2";
chrA01	Undefined	as_event	6353059	6353324	.	+	.	transcript_id "TCONS_00000603,TCONS_00000601/TCONS_00000602"; gene_id "chrA01:6352400-6356339W"; flanks "6353059-,6353324^"; structure "0,1^2-"; splice_chain ",6353165^6353237-"; sources "Undefined,Undefined"; NMorMRNA "null"; degree "4"; dimension "2_2";
chrA01	Undefined	as_event	6354864	6355058	.	+	.	transcript_id "TCONS_00000601/TCONS_00000602,TCONS_00000603"; gene_id "chrA01:6352400-6356339W"; flanks "6354864-,6355058-"; structure "1^,2^"; splice_chain "6354944^,6354946^"; sources "Undefined,Undefined"; NMorMRNA "null"; degree "4"; dimension "2_2";
chrA01	Undefined	as_event	6594531	6594912	.	+	.	transcript_id "TCONS_00000611,TCONS_00000612"; gene_id "chrA01:6592607-6594912W"; flanks "6594531-,6594912]"; structure "1^3-,2^4-"; splice_chain "6594777^6594846-,6594787^6594856-"; sources "Undefined,Undefined"; NMorMRNA "null"; degree "4"; dimension "2_2";
chrA01	Undefined	as_event	6719625	6720448	.	+	.	transcript_id "TCONS_00000615,TCONS_00000614"; gene_id "chrA01:6719625-6721892W"; flanks "6719625[,6720448^"; structure "1^3-,2^4-"; splice_chain "6719900^6720109-,6719910^6720119-"; sources "Undefined,Undefined"; NMorMRNA "null"; degree "4"; dimension "2_2";
chrA01	Undefined	as_event	6721049	6721379	.	+	.	transcript_id "TCONS_00000615,TCONS_00000614"; gene_id "chrA01:6719625-6721892W"; flanks "6721049-,6721379^"; structure "1^3-,2^4-"; splice_chain "6721108^6721224-,6721118^6721234-"; sources "Undefined,Undefined"; NMorMRNA "null"; degree "4"; dimension "2_2";
chrA01	Undefined	as_event	6721473	6721655	.	+	.	transcript_id "TCONS_00000615,TCONS_00000614"; gene_id "chrA01:6719625-6721892W"; flanks "6721473-,6721655-"; structure "1^,2^"; splice_chain "6721566^,6721567^"; sources "Undefined,Undefined"; NMorMRNA "null"; degree "4"; dimension "2_2";
chrA01	Undefined	as_event	6730619	6730826	.	+	.	transcript_id "TCONS_00000616,TCONS_00000617"; gene_id "chrA01:6729674-6730826W"; flanks "6730619-,6730826]"; structure "0,1^2-"; splice_chain ",6730688^6730786-"; sources "Undefined,Undefined"; NMorMRNA "null"; degree "4"; dimension "2_2";
chrA01	Undefined	as_event	6838058	6838307	.	+	.	transcript_id "TCONS_00000621,TCONS_00000620"; gene_id "chrA01:6836967-6839067W"; flanks "6838058-,6838307^"; structure "1^3-,2^4-"; splice_chain "6838163^6838242-,6838173^6838252-"; sources "Undefined,Undefined"; NMorMRNA "null"; degree "4"; dimension "2_2";
chrA01	Undefined	as_event	6878373	6878522	.	+	.	transcript_id "TCONS_00000626,TCONS_00000624/TCONS_00000625"; gene_id "chrA01:6877936-6880736W"; flanks "6878373^,6878522^"; structure "1-,2-"; splice_chain "6878453-,6878455-"; sources "Undefined,Undefined"; NMorMRNA "null"; degree "4"; dimension "2_2";
chrA01	Undefined	as_event	6878777	6880011	.	+	.	transcript_id "TCONS_00000625/TCONS_00000626,TCONS_00000624"; gene_id "chrA01:6877936-6880736W"; flanks "6878777-,6880011^"; structure "0,1^2-"; splice_chain ",6878925^6879966-"; sources "Undefined,Undefined"; NMorMRNA "null"; degree "4"; dimension "2_2";
chrA01	Undefined	as_event	6945612	6946198	.	+	.	transcript_id "TCONS_00000632,TCONS_00000633"; gene_id "chrA01:6945152-6947321W"; flanks "6945612-,6946198^"; structure "0,1^2-3^4-"; splice_chain ",6945848^6945914-6945960^6946080-"; sources "Undefined,Undefined"; NMorMRNA "null"; degree "4"; dimension "2_2";
chrA01	Undefined	as_event	7017903	7018982	.	+	.	transcript_id "TCONS_00000640,TCONS_00000639"; gene_id "chrA01:7015782-7018982W"; flanks "7017903-,7018982]"; structure "1^3-,2^4-"; splice_chain "7018301^7018415-,7018311^7018425-"; sources "Undefined,Undefined"; NMorMRNA "null"; degree "4"; dimension "2_2";
chrA01	Undefined	as_event	7057149	7057338	.	+	.	transcript_id "TCONS_00000644,TCONS_00000645"; gene_id "chrA01:7056207-7060540W"; flanks "7057149-,7057338-"; structure "1^,2^"; splice_chain "7057206^,7057207^"; sources "Undefined,Undefined"; NMorMRNA "null"; degree "4"; dimension "2_2";
chrA01	Undefined	as_event	7057338	7057755	.	+	.	transcript_id "TCONS_00000645,TCONS_00000644"; gene_id "chrA01:7056207-7060540W"; flanks "7057338-,7057755-"; structure "1^,2^3-4^"; splice_chain "7057392^,7057421^7057512-7057548^"; sources "Undefined,Undefined"; NMorMRNA "null"; degree "4"; dimension "2_2";
chrA01	Undefined	as_event	7059385	7059825	.	+	.	transcript_id "TCONS_00000644,TCONS_00000645"; gene_id "chrA01:7056207-7060540W"; flanks "7059385-,7059825^"; structure "1^3-,2^4-"; splice_chain "7059612^7059703-,7059622^7059713-"; sources "Undefined,Undefined"; NMorMRNA "null"; degree "4"; dimension "2_2";
chrA01	Undefined	as_event	7131908	7132040	.	+	.	transcript_id "TCONS_00000652,TCONS_00000651"; gene_id "chrA01:7130777-7137314W"; flanks "7131908^,7132040^"; structure "1-,2-"; splice_chain "7131995-,7131996-"; sources "Undefined,Undefined"; NMorMRNA "null"; degree "4"; dimension "2_2";
chrA01	Undefined	as_event	7134848	7137314	.	+	.	transcript_id "TCONS_00000651,TCONS_00000652"; gene_id "chrA01:7130777-7137314W"; flanks "7134848-,7137314]"; structure "0,1^2-"; splice_chain ",7135175^7135392-"; sources "Undefined,Undefined"; NMorMRNA "null"; degree "4"; dimension "2_2";
chrA01	Undefined	as_event	7144219	7144945	.	+	.	transcript_id "TCONS_00000653,TCONS_00000654"; gene_id "chrA01:7141838-7144945W"; flanks "7144219-,7144945]"; structure "0,1^2-"; splice_chain ",7144791^7144860-"; sources "Undefined,Undefined"; NMorMRNA "null"; degree "4"; dimension "2_2";
chrA01	Undefined	as_event	7192323	7192773	.	+	.	transcript_id "TCONS_00000655,TCONS_00000656"; gene_id "chrA01:7192146-7194854W"; flanks "7192323^,7192773^"; structure "1-,2-"; splice_chain "7192526-,7192532-"; sources "Undefined,Undefined"; NMorMRNA "null"; degree "4"; dimension "2_2";
chrA01	Undefined	as_event	7218915	7219167	.	+	.	transcript_id "TCONS_00000659,TCONS_00000658"; gene_id "chrA01:7218224-7220156W"; flanks "7218915-,7219167^"; structure "0,1^2-"; splice_chain ",7218990^7219088-"; sources "Undefined,Undefined"; NMorMRNA "null"; degree "4"; dimension "2_2";
chrA01	Undefined	as_event	7234339	7234684	.	+	.	transcript_id "TCONS_00000664,TCONS_00000665"; gene_id "chrA01:7233815-7235553W"; flanks "7234339-,7234684^"; structure "1^3-,2^4-"; splice_chain "7234380^7234483-,7234385^7234488-"; sources "Undefined,Undefined"; NMorMRNA "null"; degree "4"; dimension "2_2";
chrA01	Undefined	as_event	7235268	7235448	.	+	.	transcript_id "TCONS_00000664,TCONS_00000665"; gene_id "chrA01:7233815-7235553W"; flanks "7235268-,7235448-"; structure "1^,2^"; splice_chain "7235360^,7235361^"; sources "Undefined,Undefined"; NMorMRNA "null"; degree "4"; dimension "2_2";
chrA01	Undefined	as_event	7244640	7245036	.	+	.	transcript_id "TCONS_00000667,TCONS_00000668"; gene_id "chrA01:7240955-7245036W"; flanks "7244640-,7245036]"; structure "0,1^2-3^4-"; splice_chain ",7244696^7244773-7244903^7244992-"; sources "Undefined,Undefined"; NMorMRNA "null"; degree "4"; dimension "2_2";
chrA01	Undefined	as_event	7247710	7248963	.	+	.	transcript_id "TCONS_00000669,TCONS_00000670"; gene_id "chrA01:7247165-7248963W"; flanks "7247710-,7248963]"; structure "1^3-,2^4-"; splice_chain "7247805^7248439-,7247809^7248443-"; sources "Undefined,Undefined"; NMorMRNA "null"; degree "4"; dimension "2_2";
chrA01	Undefined	as_event	7261542	7262076	.	+	.	transcript_id "TCONS_00000672/TCONS_00000673,TCONS_00000671"; gene_id "chrA01:7260992-7262855W"; flanks "7261542-,7262076^"; structure "1^3-,2^4-"; splice_chain "7261688^7261783-,7261690^7261785-"; sources "Undefined,Undefined"; NMorMRNA "null"; degree "4"; dimension "2_2";
chrA01	Undefined	as_event	7362858	7363172	.	+	.	transcript_id "TCONS_00000681,TCONS_00000679/TCONS_00000680"; gene_id "chrA01:7362256-7365246W"; flanks "7362858-,7363172-"; structure "1^,2^"; splice_chain "7362933^,7362979^"; sources "Undefined,Undefined"; NMorMRNA "null"; degree "4"; dimension "2_2";
chrA01	Undefined	as_event	7363172	7363476	.	+	.	transcript_id "TCONS_00000679,TCONS_00000680/TCONS_00000681"; gene_id "chrA01:7362256-7365246W"; flanks "7363172-,7363476^"; structure "0,1^2-"; splice_chain ",7363268^7363371-"; sources "Undefined,Undefined"; NMorMRNA "null"; degree "4"; dimension "2_2";
chrA01	Undefined	as_event	7368268	7368825	.	+	.	transcript_id "TCONS_00000683,TCONS_00000682"; gene_id "chrA01:7368268-7371125W"; flanks "7368268[,7368825-"; structure "1^,2^"; splice_chain "7368532^,7368533^"; sources "Undefined,Undefined"; NMorMRNA "null"; degree "4"; dimension "2_2";
chrA01	Undefined	as_event	7368825	7369276	.	+	.	transcript_id "TCONS_00000682,TCONS_00000683"; gene_id "chrA01:7368268-7371125W"; flanks "7368825-,7369276^"; structure "1^3-,2^4-"; splice_chain "7368934^7369006-,7368944^7369016-"; sources "Undefined,Undefined"; NMorMRNA "null"; degree "4"; dimension "2_2";
chrA01	Undefined	as_event	7369348	7369572	.	+	.	transcript_id "TCONS_00000683,TCONS_00000682"; gene_id "chrA01:7368268-7371125W"; flanks "7369348-,7369572-"; structure "1^,2^"; splice_chain "7369483^,7369484^"; sources "Undefined,Undefined"; NMorMRNA "null"; degree "4"; dimension "2_2";
chrA01	Undefined	as_event	7452967	7453827	.	+	.	transcript_id "TCONS_00000687,TCONS_00000689"; gene_id "chrA01:7452360-7455078W"; flanks "7452967-,7453827-"; structure "1^,2^"; splice_chain "7453077^,7453668^"; sources "Undefined,Undefined"; NMorMRNA "null"; degree "4"; dimension "2_2";
chrA01	Undefined	as_event	7452967	7453939	.	+	.	transcript_id "TCONS_00000688,TCONS_00000687"; gene_id "chrA01:7452360-7455078W"; flanks "7452967-,7453939^"; structure "0,1^2-"; splice_chain ",7453077^7453827-"; sources "Undefined,Undefined"; NMorMRNA "null"; degree "4"; dimension "2_2";
chrA01	Undefined	as_event	7453827	7454277	.	+	.	transcript_id "TCONS_00000689,TCONS_00000687"; gene_id "chrA01:7452360-7455078W"; flanks "7453827-,7454277^"; structure "0,1^2-"; splice_chain ",7453939^7454033-"; sources "Undefined,Undefined"; NMorMRNA "null"; degree "4"; dimension "2_2";
chrA01	Undefined	as_event	7452967	7454277	.	+	.	transcript_id "TCONS_00000687,TCONS_00000689,TCONS_00000688"; gene_id "chrA01:7452360-7455078W"; flanks "7452967-,7454277^"; structure "1^3-4^5-,2^3-,4^5-"; splice_chain "7453077^7453827-7453939^7454033-,7453668^7453827-,7453939^7454033-"; sources "Undefined,Undefined,Undefined"; NMorMRNA "null"; degree "9"; dimension "3_3";
chrA01	Undefined	as_event	7478746	7479403	.	+	.	transcript_id "TCONS_00000691,TCONS_00000690"; gene_id "chrA01:7478746-7479443W"; flanks "7478746[,7479403-"; structure "1^,2^"; splice_chain "7478983^,7478986^"; sources "Undefined,Undefined"; NMorMRNA "null"; degree "4"; dimension "2_2";
chrA01	Undefined	as_event	7502739	7503052	.	+	.	transcript_id "TCONS_00000696,TCONS_00000695"; gene_id "chrA01:7502442-7504673W"; flanks "7502739-,7503052^"; structure "1^3-,2^4-"; splice_chain "7502755^7502783-,7502777^7502805-"; sources "Undefined,Undefined"; NMorMRNA "null"; degree "4"; dimension "2_2";
chrA01	Undefined	as_event	7632870	7633192	.	+	.	transcript_id "TCONS_00000701,TCONS_00000699"; gene_id "chrA01:7632870-7634163W"; flanks "7632870[,7633192^"; structure "0,1^2-"; splice_chain ",7633043^7633120-"; sources "Undefined,Undefined"; NMorMRNA "null"; degree "4"; dimension "2_2";
chrA01	Undefined	as_event	7632870	7633652	.	+	.	transcript_id "TCONS_00000700,TCONS_00000699,TCONS_00000701"; gene_id "chrA01:7632870-7634163W"; flanks "7632870[,7633652^"; structure "0,1^2-3^4-,3^4-"; splice_chain ",7633043^7633120-7633192^7633532-,7633192^7633532-"; sources "Undefined,Undefined,Undefined"; NMorMRNA "null"; degree "9"; dimension "3_3";
chrA01	Undefined	as_event	7632870	7634163	.	+	.	transcript_id "TCONS_00000702,TCONS_00000699,TCONS_00000701,TCONS_00000700"; gene_id "chrA01:7632870-7634163W"; flanks "7632870[,7634163]"; structure "0,1^2-3^4-5^6-,3^4-5^6-,5^6-"; splice_chain ",7633043^7633120-7633192^7633532-7633652^7633738-,7633192^7633532-7633652^7633738-,7633652^7633738-"; sources "Undefined,Undefined,Undefined,Undefined"; NMorMRNA "null"; degree "16"; dimension "4_4";
chrA01	Undefined	as_event	7653064	7653680	.	+	.	transcript_id "TCONS_00000704,TCONS_00000703"; gene_id "chrA01:7651279-7654308W"; flanks "7653064-,7653680^"; structure "1^3-,2^4-"; splice_chain "7653160^7653383-,7653170^7653393-"; sources "Undefined,Undefined"; NMorMRNA "null"; degree "4"; dimension "2_2";
chrA01	Undefined	as_event	7951795	7951973	.	+	.	transcript_id "TCONS_00000717,TCONS_00000718"; gene_id "chrA01:7950997-7952815W"; flanks "7951795-,7951973-"; structure "1^,2^"; splice_chain "7951872^,7951873^"; sources "Undefined,Undefined"; NMorMRNA "null"; degree "4"; dimension "2_2";
chrA01	Undefined	as_event	7966508	7966737	.	+	.	transcript_id "TCONS_00000719,TCONS_00000720"; gene_id "chrA01:7965749-7967808W"; flanks "7966508-,7966737^"; structure "0,1^2-"; splice_chain ",7966569^7966659-"; sources "Undefined,Undefined"; NMorMRNA "null"; degree "4"; dimension "2_2";
chrA01	Undefined	as_event	8061612	8061801	.	+	.	transcript_id "TCONS_00000725,TCONS_00000724"; gene_id "chrA01:8061082-8064912W"; flanks "8061612^,8061801^"; structure "1-,2-"; splice_chain "8061737-,8061738-"; sources "Undefined,Undefined"; NMorMRNA "null"; degree "4"; dimension "2_2";
chrA01	Undefined	as_event	8106226	8106538	.	+	.	transcript_id "TCONS_00000731,TCONS_00000730"; gene_id "chrA01:8106226-8109396W"; flanks "8106226[,8106538^"; structure "1^3-,2^4-"; splice_chain "8106364^8106439-,8106383^8106458-"; sources "Undefined,Undefined"; NMorMRNA "null"; degree "4"; dimension "2_2";
chrA01	Undefined	as_event	8109033	8109396	.	+	.	transcript_id "TCONS_00000730,TCONS_00000731"; gene_id "chrA01:8106226-8109396W"; flanks "8109033-,8109396]"; structure "1^4-,2^3-"; splice_chain "8109053^8109202-,8109125^8109196-"; sources "Undefined,Undefined"; NMorMRNA "null"; degree "4"; dimension "2_2";
chrA01	Undefined	as_event	8146840	8146997	.	+	.	transcript_id "TCONS_00000734,TCONS_00000733"; gene_id "chrA01:8145298-8147044W"; flanks "8146840-,8146997-"; structure "1^,2^"; splice_chain "8146918^,8146919^"; sources "Undefined,Undefined"; NMorMRNA "null"; degree "4"; dimension "2_2";
chrA01	Undefined	as_event	8166261	8167580	.	+	.	transcript_id "TCONS_00000735,TCONS_00000738"; gene_id "chrA01:8166261-8167756W"; flanks "8166261[,8167580^"; structure "1^3-,2^4-"; splice_chain "8166754^8167091-,8166764^8167101-"; sources "Undefined,Undefined"; NMorMRNA "null"; degree "4"; dimension "2_2";
chrA01	Undefined	as_event	8167091	8167756	.	+	.	transcript_id "TCONS_00000736,TCONS_00000737,TCONS_00000735"; gene_id "chrA01:8166261-8167756W"; flanks "8167091-,8167756]"; structure "0,1^2-4^6-,3^5-"; splice_chain ",8167178^8167320-8167590^8167660-,8167580^8167650-"; sources "Undefined,Undefined,Undefined"; NMorMRNA "null"; degree "9"; dimension "3_3";
chrA01	Undefined	as_event	8166261	8167756	.	+	.	transcript_id "TCONS_00000736,TCONS_00000737,TCONS_00000735,TCONS_00000738"; gene_id "chrA01:8166261-8167756W"; flanks "8166261[,8167756]"; structure "1^3-,1^3-5^6-8^10-,1^3-7^9-,2^4-7^9-"; splice_chain "8166754^8167091-,8166754^8167091-8167178^8167320-8167590^8167660-,8166754^8167091-8167580^8167650-,8166764^8167101-8167580^8167650-"; sources "Undefined,Undefined,Undefined,Undefined"; NMorMRNA "…
chrA01	Undefined	as_event	8462361	8462830	.	+	.	transcript_id "TCONS_00000752,TCONS_00000753,TCONS_00000751"; gene_id "chrA01:8461480-8462830W"; flanks "8462361-,8462830]"; structure "0,1^3-,2^4-"; splice_chain ",8462511^8462592-,8462531^8462637-"; sources "Undefined,Undefined,Undefined"; NMorMRNA "null"; degree "9"; dimension "3_3";
chrA01	Undefined	as_event	8496965	8497465	.	+	.	transcript_id "TCONS_00000758,TCONS_00000759"; gene_id "chrA01:8495866-8497465W"; flanks "8496965-,8497465]"; structure "0,1^2-"; splice_chain ",8497323^8497404-"; sources "Undefined,Undefined"; NMorMRNA "null"; degree "4"; dimension "2_2";
chrA01	Undefined	as_event	8683025	8683324	.	+	.	transcript_id "TCONS_00000770,TCONS_00000769"; gene_id "chrA01:8682879-8684410W"; flanks "8683025^,8683324^"; structure "1-,2-"; splice_chain "8683217-,8683283-"; sources "Undefined,Undefined"; NMorMRNA "null"; degree "4"; dimension "2_2";
chrA01	Undefined	as_event	8682879	8683324	.	+	.	transcript_id "TCONS_00000767,TCONS_00000770,TCONS_00000769"; gene_id "chrA01:8682879-8684410W"; flanks "8682879[,8683324^"; structure "0,1^2-,1^3-"; splice_chain ",8683025^8683217-,8683025^8683283-"; sources "Undefined,Undefined,Undefined"; NMorMRNA "null"; degree "9"; dimension "3_3";
chrA01	Undefined	as_event	8683217	8683576	.	+	.	transcript_id "TCONS_00000768,TCONS_00000770"; gene_id "chrA01:8682879-8684410W"; flanks "8683217-,8683576^"; structure "0,1^2-"; splice_chain ",8683324^8683425-"; sources "Undefined,Undefined"; NMorMRNA "null"; degree "4"; dimension "2_2";
chrA01	Undefined	as_event	8683025	8683576	.	+	.	transcript_id "TCONS_00000768,TCONS_00000770,TCONS_00000769"; gene_id "chrA01:8682879-8684410W"; flanks "8683025^,8683576^"; structure "1-,1-3^4-,2-3^4-"; splice_chain "8683217-,8683217-8683324^8683425-,8683283-8683324^8683425-"; sources "Undefined,Undefined,Undefined"; NMorMRNA "null"; degree "9"; dimension "3_3";
chrA01	Undefined	as_event	8682879	8683576	.	+	.	transcript_id "TCONS_00000768,TCONS_00000770,TCONS_00000769,TCONS_00000767"; gene_id "chrA01:8682879-8684410W"; flanks "8682879[,8683576^"; structure "1^2-,1^2-4^5-,1^3-4^5-,4^5-"; splice_chain "8683025^8683217-,8683025^8683217-8683324^8683425-,8683025^8683283-8683324^8683425-,8683324^8683425-"; sources "Undefined,Undefined,Undefined,Undefined"; NMorMRNA "null"; degree "16"; dimension "4_4";
chrA01	Undefined	as_event	8713801	8714209	.	+	.	transcript_id "TCONS_00000774,TCONS_00000775"; gene_id "chrA01:8712117-8714209W"; flanks "8713801-,8714209]"; structure "0,1^2-"; splice_chain ",8713862^8713942-"; sources "Undefined,Undefined"; NMorMRNA "null"; degree "4"; dimension "2_2";
chrA01	Undefined	as_event	8718833	8719355	.	+	.	transcript_id "TCONS_00000776,TCONS_00000777"; gene_id "chrA01:8718291-8721785W"; flanks "8718833^,8719355-"; structure "0,1-2^"; splice_chain ",8719093-8719161^"; sources "Undefined,Undefined"; NMorMRNA "null"; degree "4"; dimension "2_2";
chrA01	Undefined	as_event	8720593	8721193	.	+	.	transcript_id "TCONS_00000776,TCONS_00000777"; gene_id "chrA01:8718291-8721785W"; flanks "8720593-,8721193^"; structure "1^3-,2^4-"; splice_chain "8720655^8720864-,8720668^8720877-"; sources "Undefined,Undefined"; NMorMRNA "null"; degree "4"; dimension "2_2";
chrA01	Undefined	as_event	8723380	8724055	.	+	.	transcript_id "TCONS_00000778,TCONS_00000779"; gene_id "chrA01:8722689-8724055W"; flanks "8723380-,8724055]"; structure "0,1^2-"; splice_chain ",8723766^8723850-"; sources "Undefined,Undefined"; NMorMRNA "null"; degree "4"; dimension "2_2";
chrA01	Undefined	as_event	8738143	8738552	.	+	.	transcript_id "TCONS_00000781,TCONS_00000780"; gene_id "chrA01:8736786-8740356W"; flanks "8738143-,8738552^"; structure "1^3-,2^4-"; splice_chain "8738245^8738461-,8738255^8738471-"; sources "Undefined,Undefined"; NMorMRNA "null"; degree "4"; dimension "2_2";
chrA01	Undefined	as_event	8740203	8740352	.	+	.	transcript_id "TCONS_00000780,TCONS_00000781"; gene_id "chrA01:8736786-8740356W"; flanks "8740203-,8740352-"; structure "1^,2^"; splice_chain "8740261^,8740266^"; sources "Undefined,Undefined"; NMorMRNA "null"; degree "4"; dimension "2_2";
chrA01	Undefined	as_event	8814676	8815214	.	+	.	transcript_id "TCONS_00000784,TCONS_00000783"; gene_id "chrA01:8814676-8817350W"; flanks "8814676[,8815214^"; structure "0,1^2-"; splice_chain ",8815044^8815114-"; sources "Undefined,Undefined"; NMorMRNA "null"; degree "4"; dimension "2_2";
chrA01	Undefined	as_event	8816511	8816774	.	+	.	transcript_id "TCONS_00000783,TCONS_00000784"; gene_id "chrA01:8814676-8817350W"; flanks "8816511-,8816774^"; structure "1^3-,2^4-"; splice_chain "8816601^8816686-,8816611^8816696-"; sources "Undefined,Undefined"; NMorMRNA "null"; degree "4"; dimension "2_2";
chrA01	Undefined	as_event	8857060	8858212	.	+	.	transcript_id "TCONS_00000789,TCONS_00000788"; gene_id "chrA01:8857060-8858212W"; flanks "8857060[,8858212]"; structure "1^3-,2^4-"; splice_chain "8857296^8857480-,8857306^8857490-"; sources "Undefined,Undefined"; NMorMRNA "null"; degree "4"; dimension "2_2";
chrA01	Undefined	as_event	8923218	8923614	.	+	.	transcript_id "TCONS_00000793,TCONS_00000795"; gene_id "chrA01:8922954-8924143W"; flanks "8923218^,8923614^"; structure "1-,2-"; splice_chain "8923369-,8923519-"; sources "Undefined,Undefined"; NMorMRNA "null"; degree "4"; dimension "2_2";
chrA01	Undefined	as_event	8923174	8923614	.	+	.	transcript_id "TCONS_00000792,TCONS_00000793"; gene_id "chrA01:8922954-8924143W"; flanks "8923174-,8923614^"; structure "0,1^2-"; splice_chain ",8923218^8923369-"; sources "Undefined,Undefined"; NMorMRNA "null"; degree "4"; dimension "2_2";
chrA01	Undefined	as_event	8923042	8923614	.	+	.	transcript_id "TCONS_00000794,TCONS_00000792,TCONS_00000793"; gene_id "chrA01:8922954-8924143W"; flanks "8923042^,8923614^"; structure "1-4^6-,2-,2-3^5-"; splice_chain "8923154-8923228^8923379-,8923174-,8923174-8923218^8923369-"; sources "Undefined,Undefined,Undefined"; NMorMRNA "null"; degree "9"; dimension "3_3";
chrA01	Undefined	as_event	9003487	9004512	.	+	.	transcript_id "TCONS_00000799,TCONS_00000798"; gene_id "chrA01:9003487-9006042W"; flanks "9003487[,9004512^"; structure "1^3-5^7-,2^4-6^8-"; splice_chain "9004009^9004097-9004187^9004436-,9004019^9004107-9004197^9004446-"; sources "Undefined,Undefined"; NMorMRNA "null"; degree "4"; dimension "2_2";
chrA01	Undefined	as_event	9023707	9023886	.	+	.	transcript_id "TCONS_00000802,TCONS_00000804"; gene_id "chrA01:9021565-9023886W"; flanks "9023707-,9023886]"; structure "1^3-,2^4-"; splice_chain "9023756^9023844-,9023784^9023872-"; sources "Undefined,Undefined"; NMorMRNA "null"; degree "4"; dimension "2_2";
chrA01	Undefined	as_event	9187971	9188265	.	+	.	transcript_id "TCONS_00000812,TCONS_00000811"; gene_id "chrA01:9186594-9188626W"; flanks "9187971-,9188265^"; structure "0,1^2-"; splice_chain ",9188020^9188094-"; sources "Undefined,Undefined"; NMorMRNA "null"; degree "4"; dimension "2_2";
chrA01	Undefined	as_event	9220245	9220822	.	+	.	transcript_id "TCONS_00000814,TCONS_00000815"; gene_id "chrA01:9220017-9222013W"; flanks "9220245^,9220822^"; structure "1-,2-"; splice_chain "9220332-,9220668-"; sources "Undefined,Undefined"; NMorMRNA "null"; degree "4"; dimension "2_2";
chrA01	Undefined	as_event	9228305	9228765	.	+	.	transcript_id "TCONS_00000818,TCONS_00000819"; gene_id "chrA01:9227828-9230508W"; flanks "9228305-,9228765^"; structure "1^3-,2^4-"; splice_chain "9228449^9228639-,9228459^9228649-"; sources "Undefined,Undefined"; NMorMRNA "null"; degree "4"; dimension "2_2";
chrA01	Undefined	as_event	9235620	9236274	.	+	.	transcript_id "TCONS_00000821,TCONS_00000822"; gene_id "chrA01:9234984-9236274W"; flanks "9235620-,9236274]"; structure "0,1^2-"; splice_chain ",9235941^9236017-"; sources "Undefined,Undefined"; NMorMRNA "null"; degree "4"; dimension "2_2";
chrA01	Undefined	as_event	9238044	9238439	.	+	.	transcript_id "TCONS_00000824,TCONS_00000823"; gene_id "chrA01:9237094-9243469W"; flanks "9238044-,9238439]"; structure "0,1^2-"; splice_chain ",9238122^9238182-"; sources "Undefined,Undefined"; NMorMRNA "null"; degree "4"; dimension "2_2";
chrA01	Undefined	as_event	9301350	9301668	.	+	.	transcript_id "TCONS_00000829,TCONS_00000830"; gene_id "chrA01:9297156-9302193W"; flanks "9301350-,9301668^"; structure "0,1^2-"; splice_chain ",9301409^9301495-"; sources "Undefined,Undefined"; NMorMRNA "null"; degree "4"; dimension "2_2";
chrA01	Undefined	as_event	9310788	9311558	.	+	.	transcript_id "TCONS_00000831,TCONS_00000832"; gene_id "chrA01:9310086-9313374W"; flanks "9310788-,9311558^"; structure "0,1^2-3^4-5^6-"; splice_chain ",9310922^9311013-9311118^9311213-9311337^9311433-"; sources "Undefined,Undefined"; NMorMRNA "null"; degree "4"; dimension "2_2";
chrA01	Undefined	as_event	9376343	9376616	.	+	.	transcript_id "TCONS_00000835,TCONS_00000836"; gene_id "chrA01:9375860-9379035W"; flanks "9376343-,9376616^"; structure "0,1^2-"; splice_chain ",9376439^9376525-"; sources "Undefined,Undefined"; NMorMRNA "null"; degree "4"; dimension "2_2";
chrA01	Undefined	as_event	9380093	9380511	.	+	.	transcript_id "TCONS_00000837,TCONS_00000839,TCONS_00000838"; gene_id "chrA01:9380093-9381269W"; flanks "9380093[,9380511^"; structure "1^4-,2^5-,3^6-"; splice_chain "9380246^9380335-,9380247^9380336-,9380256^9380345-"; sources "Undefined,Undefined,Undefined"; NMorMRNA "null"; degree "9"; dimension "3_3";
chrA01	Undefined	as_event	9466990	9467255	.	+	.	transcript_id "TCONS_00000847,TCONS_00000848"; gene_id "chrA01:9466170-9467969W"; flanks "9466990-,9467255^"; structure "0,1^2-"; splice_chain ",9467104^9467192-"; sources "Undefined,Undefined"; NMorMRNA "null"; degree "4"; dimension "2_2";
chrA01	Undefined	as_event	9519852	9520479	.	+	.	transcript_id "TCONS_00000854,TCONS_00000855"; gene_id "chrA01:9519852-9521489W"; flanks "9519852[,9520479^"; structure "1^3-,2^4-"; splice_chain "9520025^9520370-,9520035^9520380-"; sources "Undefined,Undefined"; NMorMRNA "null"; degree "4"; dimension "2_2";
chrA01	Undefined	as_event	9540485	9540657	.	+	.	transcript_id "TCONS_00000857,TCONS_00000858"; gene_id "chrA01:9538895-9541771W"; flanks "9540485^,9540657^"; structure "1-,2-"; splice_chain "9540576-,9540579-"; sources "Undefined,Undefined"; NMorMRNA "null"; degree "4"; dimension "2_2";
chrA01	Undefined	as_event	9540744	9541073	.	+	.	transcript_id "TCONS_00000858,TCONS_00000857"; gene_id "chrA01:9538895-9541771W"; flanks "9540744-,9541073^"; structure "1^3-,2^4-"; splice_chain "9540857^9540957-,9540858^9540958-"; sources "Undefined,Undefined"; NMorMRNA "null"; degree "4"; dimension "2_2";
chrA01	Undefined	as_event	9551074	9551651	.	+	.	transcript_id "TCONS_00000859,TCONS_00000860"; gene_id "chrA01:9548550-9552737W"; flanks "9551074-,9551651^"; structure "1^3-,2^4-"; splice_chain "9551101^9551181-,9551104^9551184-"; sources "Undefined,Undefined"; NMorMRNA "null"; degree "4"; dimension "2_2";
chrA01	Undefined	as_event	9862004	9862387	.	+	.	transcript_id "TCONS_00000870,TCONS_00000869"; gene_id "chrA01:9860647-9862799W"; flanks "9862004-,9862387^"; structure "1^3-,2^4-"; splice_chain "9862124^9862325-,9862125^9862326-"; sources "Undefined,Undefined"; NMorMRNA "null"; degree "4"; dimension "2_2";
chrA01	Undefined	as_event	9984776	9985107	.	+	.	transcript_id "TCONS_00000873,TCONS_00000872"; gene_id "chrA01:9984684-9986882W"; flanks "9984776^,9985107^"; structure "1-,2-"; splice_chain "9984855-,9984860-"; sources "Undefined,Undefined"; NMorMRNA "null"; degree "4"; dimension "2_2";
chrA01	Undefined	as_event	10268176	10268447	.	+	.	transcript_id "TCONS_00000879,TCONS_00000878"; gene_id "chrA01:10266795-10270359W"; flanks "10268176-,10268447^"; structure "0,1^2-"; splice_chain ",10268247^10268319-"; sources "Undefined,Undefined"; NMorMRNA "null"; degree "4"; dimension "2_2";
chrA01	Undefined	as_event	10351834	10352099	.	+	.	transcript_id "TCONS_00000883,TCONS_00000882,TCONS_00000881"; gene_id "chrA01:10350262-10352204W"; flanks "10351834-,10352099]"; structure "0,1^3-,2^4-"; splice_chain ",10351888^10351961-,10351889^10351962-"; sources "Undefined,Undefined,Undefined"; NMorMRNA "null"; degree "9"; dimension "3_3";
chrA01	Undefined	as_event	10354783	10355786	.	+	.	transcript_id "TCONS_00000885,TCONS_00000884"; gene_id "chrA01:10352984-10357182W"; flanks "10354783-,10355786^"; structure "1^3-5^7-9^11-13^15-,2^4-6^8-10^12-14^16-"; splice_chain "10355046^10355125-10355262^10355358-10355409^10355538-10355617^10355727-,10355056^10355135-10355265^10355359-10355410^10355539-10355627^10355737-"; sources "Undefined,Undefined"; NMorMRNA "null"; degree "4"; dimension…
chrA01	Undefined	as_event	10390803	10391114	.	+	.	transcript_id "TCONS_00000888,TCONS_00000887"; gene_id "chrA01:10387543-10391351W"; flanks "10390803-,10391114^"; structure "1^3-,2^4-"; splice_chain "10390919^10391023-,10390929^10391033-"; sources "Undefined,Undefined"; NMorMRNA "null"; degree "4"; dimension "2_2";
chrA01	Undefined	as_event	10468385	10468781	.	+	.	transcript_id "TCONS_00000890,TCONS_00000891"; gene_id "chrA01:10467897-10470292W"; flanks "10468385-,10468781^"; structure "0,1^2-"; splice_chain ",10468514^10468587-"; sources "Undefined,Undefined"; NMorMRNA "null"; degree "4"; dimension "2_2";
chrA01	Undefined	as_event	10468872	10469127	.	+	.	transcript_id "TCONS_00000890/TCONS_00000891,TCONS_00000892"; gene_id "chrA01:10467897-10470292W"; flanks "10468872-,10469127-"; structure "1^,2^"; splice_chain "10469012^,10469029^"; sources "Undefined,Undefined"; NMorMRNA "null"; degree "4"; dimension "2_2";
chrA01	Undefined	as_event	10469127	10469377	.	+	.	transcript_id "TCONS_00000890/TCONS_00000891,TCONS_00000892"; gene_id "chrA01:10467897-10470292W"; flanks "10469127-,10469377^"; structure "1^3-,2^4-"; splice_chain "10469217^10469312-,10469227^10469322-"; sources "Undefined,Undefined"; NMorMRNA "null"; degree "4"; dimension "2_2";
chrA01	Undefined	as_event	10469377	10470292	.	+	.	transcript_id "TCONS_00000890/TCONS_00000892,TCONS_00000891"; gene_id "chrA01:10467897-10470292W"; flanks "10469377^,10470292]"; structure "1-,2-3^4-"; splice_chain "10469457-,10469760-10469924^10470040-"; sources "Undefined,Undefined"; NMorMRNA "null"; degree "4"; dimension "2_2";
chrA01	Undefined	as_event	10607020	10607703	.	+	.	transcript_id "TCONS_00000898,TCONS_00000897"; gene_id "chrA01:10606475-10609206W"; flanks "10607020-,10607703^"; structure "1^3-,2^4-"; splice_chain "10607192^10607613-,10607194^10607615-"; sources "Undefined,Undefined"; NMorMRNA "null"; degree "4"; dimension "2_2";
chrA01	Undefined	as_event	10607615	10607891	.	+	.	transcript_id "TCONS_00000897,TCONS_00000899"; gene_id "chrA01:10606475-10609206W"; flanks "10607615-,10607891^"; structure "1^3-,2^4-"; splice_chain "10607703^10607795-,10607713^10607805-"; sources "Undefined,Undefined"; NMorMRNA "null"; degree "4"; dimension "2_2";
chrA01	Undefined	as_event	10607020	10607891	.	+	.	transcript_id "TCONS_00000898,TCONS_00000897,TCONS_00000899"; gene_id "chrA01:10606475-10609206W"; flanks "10607020-,10607891^"; structure "1^3-5^7-,2^4-5^7-,2^4-6^8-"; splice_chain "10607192^10607613-10607703^10607795-,10607194^10607615-10607703^10607795-,10607194^10607615-10607713^10607805-"; sources "Undefined,Undefined,Undefined"; NMorMRNA "null"; degree "9"; dimension "3_3";
chrA01	Undefined	as_event	10816597	10816982	.	+	.	transcript_id "TCONS_00000905,TCONS_00000904"; gene_id "chrA01:10814127-10818328W"; flanks "10816597-,10816982-"; structure "1^,2^"; splice_chain "10816889^,10816890^"; sources "Undefined,Undefined"; NMorMRNA "null"; degree "4"; dimension "2_2";
chrA01	Undefined	as_event	11111367	11111967	.	+	.	transcript_id "TCONS_00000915,TCONS_00000913"; gene_id "chrA01:11111367-11112812W"; flanks "11111367[,11111967^"; structure "1^3-,2^4-"; splice_chain "11111699^11111788-,11111709^11111798-"; sources "Undefined,Undefined"; NMorMRNA "null"; degree "4"; dimension "2_2";
chrA01	Undefined	as_event	11111788	11112300	.	+	.	transcript_id "TCONS_00000915,TCONS_00000914"; gene_id "chrA01:11111367-11112812W"; flanks "11111788-,11112300^"; structure "1^3-,2^4-"; splice_chain "11111967^11112059-,11111977^11112069-"; sources "Undefined,Undefined"; NMorMRNA "null"; degree "4"; dimension "2_2";
chrA01	Undefined	as_event	11111367	11112300	.	+	.	transcript_id "TCONS_00000915,TCONS_00000914,TCONS_00000913"; gene_id "chrA01:11111367-11112812W"; flanks "11111367[,11112300^"; structure "1^3-5^7-,1^3-6^8-,2^4-5^7-"; splice_chain "11111699^11111788-11111967^11112059-,11111699^11111788-11111977^11112069-,11111709^11111798-11111967^11112059-"; sources "Undefined,Undefined,Undefined"; NMorMRNA "null"; degree "9"; dimension "3_3";
chrA01	Undefined	as_event	11628489	11629083	.	+	.	transcript_id "TCONS_00000925,TCONS_00000924"; gene_id "chrA01:11627819-11630047W"; flanks "11628489-,11629083-"; structure "1^,2^"; splice_chain "11628956^,11628966^"; sources "Undefined,Undefined"; NMorMRNA "null"; degree "4"; dimension "2_2";
chrA01	Undefined	as_event	11852691	11853147	.	+	.	transcript_id "TCONS_00000930,TCONS_00000929"; gene_id "chrA01:11852659-11854404W"; flanks "11852691[,11853147^"; structure "0,1^2-"; splice_chain ",11852894^11853064-"; sources "Undefined,Undefined"; NMorMRNA "null"; degree "4"; dimension "2_2";
chrA01	Undefined	as_event	11852894	11853348	.	+	.	transcript_id "TCONS_00000928,TCONS_00000929"; gene_id "chrA01:11852659-11854404W"; flanks "11852894^,11853348^"; structure "1-4^6-,2-3^5-"; splice_chain "11853047-11853149^11853247-,11853064-11853147^11853245-"; sources "Undefined,Undefined"; NMorMRNA "null"; degree "4"; dimension "2_2";
chrA01	Undefined	as_event	11852691	11853348	.	+	.	transcript_id "TCONS_00000928,TCONS_00000929,TCONS_00000930"; gene_id "chrA01:11852659-11854404W"; flanks "11852691[,11853348^"; structure "1^2-5^7-,1^3-4^6-,4^6-"; splice_chain "11852894^11853047-11853149^11853247-,11852894^11853064-11853147^11853245-,11853147^11853245-"; sources "Undefined,Undefined,Undefined"; NMorMRNA "null"; degree "9"; dimension "3_3";
chrA01	Undefined	as_event	11852659	11853348	.	+	.	transcript_id "TCONS_00000927,TCONS_00000926"; gene_id "chrA01:11852659-11854404W"; flanks "11852659[,11853348^"; structure "0,1^2-"; splice_chain ",11853156^11853254-"; sources "Undefined,Undefined"; NMorMRNA "null"; degree "4"; dimension "2_2";
chrA01	Undefined	as_event	12205130	12205341	.	+	.	transcript_id "TCONS_00000932,TCONS_00000933"; gene_id "chrA01:12204559-12206752W"; flanks "12205130-,12205341^"; structure "0,1^2-"; splice_chain ",12205196^12205268-"; sources "Undefined,Undefined"; NMorMRNA "null"; degree "4"; dimension "2_2";
chrA01	Undefined	as_event	12384870	12385245	.	+	.	transcript_id "TCONS_00000940,TCONS_00000938"; gene_id "chrA01:12384619-12386597W"; flanks "12384870-,12385245^"; structure "0,1^2-"; splice_chain ",12385054^12385125-"; sources "Undefined,Undefined"; NMorMRNA "null"; degree "4"; dimension "2_2";
chrA01	Undefined	as_event	12384622	12385245	.	+	.	transcript_id "TCONS_00000940,TCONS_00000939"; gene_id "chrA01:12384619-12386597W"; flanks "12384622[,12385245^"; structure "1^2-,3^4-"; splice_chain "12384804^12384870-,12385054^12385125-"; sources "Undefined,Undefined"; NMorMRNA "null"; degree "4"; dimension "2_2";
chrA01	Undefined	as_event	12393049	12393622	.	+	.	transcript_id "TCONS_00000942,TCONS_00000941/TCONS_00000944"; gene_id "chrA01:12393049-12395656W"; flanks "12393049[,12393622-"; structure "1^,2^"; splice_chain "12393492^,12393522^"; sources "Undefined,Undefined"; NMorMRNA "null"; degree "4"; dimension "2_2";
chrA01	Undefined	as_event	12393622	12394054	.	+	.	transcript_id "TCONS_00000942/TCONS_00000944,TCONS_00000941"; gene_id "chrA01:12393049-12395656W"; flanks "12393622-,12394054^"; structure "0,1^2-"; splice_chain ",12393892^12393961-"; sources "Undefined,Undefined"; NMorMRNA "null"; degree "4"; dimension "2_2";
chrA01	Undefined	as_event	12393049	12394054	.	+	.	transcript_id "TCONS_00000943,TCONS_00000942,TCONS_00000944,TCONS_00000941"; gene_id "chrA01:12393049-12395656W"; flanks "12393049[,12394054^"; structure "0,1^3-,2^3-,2^3-4^5-"; splice_chain ",12393492^12393622-,12393522^12393622-,12393522^12393622-12393892^12393961-"; sources "Undefined,Undefined,Undefined,Undefined"; NMorMRNA "null"; degree "16"; dimension "4_4";
chrA01	Undefined	as_event	12441569	12441945	.	+	.	transcript_id "TCONS_00000948,TCONS_00000947"; gene_id "chrA01:12441370-12445541W"; flanks "12441569-,12441945^"; structure "1^3-,2^4-"; splice_chain "12441726^12441884-,12441736^12441894-"; sources "Undefined,Undefined"; NMorMRNA "null"; degree "4"; dimension "2_2";
chrA01	Undefined	as_event	12442296	12442445	.	+	.	transcript_id "TCONS_00000948,TCONS_00000947"; gene_id "chrA01:12441370-12445541W"; flanks "12442296-,12442445-"; structure "1^,2^"; splice_chain "12442347^,12442348^"; sources "Undefined,Undefined"; NMorMRNA "null"; degree "4"; dimension "2_2";
chrA01	Undefined	as_event	12443467	12443919	.	+	.	transcript_id "TCONS_00000947,TCONS_00000948"; gene_id "chrA01:12441370-12445541W"; flanks "12443467^,12443919^"; structure "1-,2-"; splice_chain "12443823-,12443837-"; sources "Undefined,Undefined"; NMorMRNA "null"; degree "4"; dimension "2_2";
chrA01	Undefined	as_event	12444031	12444494	.	+	.	transcript_id "TCONS_00000948,TCONS_00000947"; gene_id "chrA01:12441370-12445541W"; flanks "12444031-,12444494^"; structure "1^3-,2^4-"; splice_chain "12444131^12444358-,12444158^12444385-"; sources "Undefined,Undefined"; NMorMRNA "null"; degree "4"; dimension "2_2";
chrA01	Undefined	as_event	12800382	12800872	.	+	.	transcript_id "TCONS_00000958/TCONS_00000959,TCONS_00000960"; gene_id "chrA01:12799394-12801986W"; flanks "12800382-,12800872^"; structure "0,1^2-"; splice_chain ",12800561^12800642-"; sources "Undefined,Undefined"; NMorMRNA "null"; degree "4"; dimension "2_2";
chrA01	Undefined	as_event	12801449	12801986	.	+	.	transcript_id "TCONS_00000959/TCONS_00000960,TCONS_00000958"; gene_id "chrA01:12799394-12801986W"; flanks "12801449-,12801986]"; structure "1^3-,2^4-"; splice_chain "12801561^12801658-,12801571^12801668-"; sources "Undefined,Undefined"; NMorMRNA "null"; degree "4"; dimension "2_2";
chrA01	Undefined	as_event	12943072	12943999	.	+	.	transcript_id "TCONS_00000964/TCONS_00000965/TCONS_00000966,TCONS_00000963"; gene_id "chrA01:12943072-12947931W"; flanks "12943072[,12943999^"; structure "1^3-5^7-,2^4-6^8-"; splice_chain "12943257^12943489-12943618^12943805-,12943267^12943499-12943628^12943815-"; sources "Undefined,Undefined"; NMorMRNA "null"; degree "4"; dimension "2_2";
chrA01	Undefined	as_event	12944364	12944619	.	+	.	transcript_id "TCONS_00000964/TCONS_00000965,TCONS_00000966"; gene_id "chrA01:12943072-12947931W"; flanks "12944364-,12944619^"; structure "1^3-,2^4-"; splice_chain "12944454^12944554-,12944464^12944564-"; sources "Undefined,Undefined"; NMorMRNA "null"; degree "4"; dimension "2_2";
chrA01	Undefined	as_event	12944873	12945097	.	+	.	transcript_id "TCONS_00000964/TCONS_00000966,TCONS_00000965"; gene_id "chrA01:12943072-12947931W"; flanks "12944873-,12945097^"; structure "0,1^2-"; splice_chain ",12944936^12945029-"; sources "Undefined,Undefined"; NMorMRNA "null"; degree "4"; dimension "2_2";
chrA01	Undefined	as_event	13142488	13142727	.	+	.	transcript_id "TCONS_00000970/TCONS_00000972,TCONS_00000971"; gene_id "chrA01:13140455-13144132W"; flanks "13142488-,13142727^"; structure "1^3-,2^4-"; splice_chain "13142549^13142628-,13142562^13142641-"; sources "Undefined,Undefined"; NMorMRNA "null"; degree "4"; dimension "2_2";
chrA01	Undefined	as_event	13143136	13143520	.	+	.	transcript_id "TCONS_00000970,TCONS_00000972"; gene_id "chrA01:13140455-13144132W"; flanks "13143136-,13143520^"; structure "0,1^2-"; splice_chain ",13143381^13143463-"; sources "Undefined,Undefined"; NMorMRNA "null"; degree "4"; dimension "2_2";
chrA01	Undefined	as_event	13143520	13143833	.	+	.	transcript_id "TCONS_00000970,TCONS_00000972"; gene_id "chrA01:13140455-13144132W"; flanks "13143520^,13143833-"; structure "1-3^,2-4^"; splice_chain "13143591-13143747^,13143655-13143751^"; sources "Undefined,Undefined"; NMorMRNA "null"; degree "4"; dimension "2_2";
chrA01	Undefined	as_event	13143463	13144132	.	+	.	transcript_id "TCONS_00000972,TCONS_00000971"; gene_id "chrA01:13140455-13144132W"; flanks "13143463-,13144132]"; structure "1^3-5^6-,2^4-"; splice_chain "13143520^13143655-13143751^13143833-,13143551^13143686-"; sources "Undefined,Undefined"; NMorMRNA "null"; degree "4"; dimension "2_2";
chrA01	Undefined	as_event	13143136	13144132	.	+	.	transcript_id "TCONS_00000972,TCONS_00000971,TCONS_00000970"; gene_id "chrA01:13140455-13144132W"; flanks "13143136-,13144132]"; structure "1^2-3^6-9^10-,1^2-4^7-,3^5-8^10-"; splice_chain "13143381^13143463-13143520^13143655-13143751^13143833-,13143381^13143463-13143551^13143686-,13143520^13143591-13143747^13143833-"; sources "Undefined,Undefined,Undefined"; NMorMRNA "null"; degree "9"; dimension…
chrA01	Undefined	as_event	14335751	14336184	.	+	.	transcript_id "TCONS_00000992,TCONS_00000993"; gene_id "chrA01:14335751-14337304W"; flanks "14335751[,14336184^"; structure "0,1^2-"; splice_chain ",14335936^14336012-"; sources "Undefined,Undefined"; NMorMRNA "null"; degree "4"; dimension "2_2";
chrA01	Undefined	as_event	14336259	14336708	.	+	.	transcript_id "TCONS_00000993,TCONS_00000992"; gene_id "chrA01:14335751-14337304W"; flanks "14336259-,14336708^"; structure "1^3-,2^4-"; splice_chain "14336432^14336527-,14336442^14336537-"; sources "Undefined,Undefined"; NMorMRNA "null"; degree "4"; dimension "2_2";
chrA01	Undefined	as_event	14714014	14714214	.	+	.	transcript_id "TCONS_00001001,TCONS_00001002,TCONS_00001003"; gene_id "chrA01:14713534-14716345W"; flanks "14714014-,14714214^"; structure "0,1^3-,2^4-"; splice_chain ",14714040^14714106-,14714041^14714107-"; sources "Undefined,Undefined,Undefined"; NMorMRNA "null"; degree "9"; dimension "3_3";
chrA01	Undefined	as_event	14714746	14715076	.	+	.	transcript_id "TCONS_00001001,TCONS_00001003"; gene_id "chrA01:14713534-14716345W"; flanks "14714746-,14715076^"; structure "0,1^2-"; splice_chain ",14714766^14714880-"; sources "Undefined,Undefined"; NMorMRNA "null"; degree "4"; dimension "2_2";
chrA01	Undefined	as_event	14714299	14715076	.	+	.	transcript_id "TCONS_00001002,TCONS_00001001,TCONS_00001003"; gene_id "chrA01:14713534-14716345W"; flanks "14714299-,14715076^"; structure "0,1^2-,1^2-3^4-"; splice_chain ",14714374^14714746-,14714374^14714746-14714766^14714880-"; sources "Undefined,Undefined,Undefined"; NMorMRNA "null"; degree "9"; dimension "3_3";
chrA01	Undefined	as_event	14809824	14810233	.	+	.	transcript_id "TCONS_00001007,TCONS_00001006"; gene_id "chrA01:14809824-14810730W"; flanks "14809824[,14810233-"; structure "1^,2^"; splice_chain "14809968^,14810095^"; sources "Undefined,Undefined"; NMorMRNA "null"; degree "4"; dimension "2_2";
chrA01	Undefined	as_event	14864439	14864946	.	+	.	transcript_id "TCONS_00001012,TCONS_00001011"; gene_id "chrA01:14862872-14865941W"; flanks "14864439-,14864946^"; structure "0,1^2-"; splice_chain ",14864544^14864864-"; sources "Undefined,Undefined"; NMorMRNA "null"; degree "4"; dimension "2_2";
chrA01	Undefined	as_event	15329277	15329948	.	+	.	transcript_id "TCONS_00001020,TCONS_00001019"; gene_id "chrA01:15328742-15334097W"; flanks "15329277-,15329948^"; structure "1^3-,2^4-"; splice_chain "15329766^15329853-,15329776^15329863-"; sources "Undefined,Undefined"; NMorMRNA "null"; degree "4"; dimension "2_2";
chrA01	Undefined	as_event	15330713	15331244	.	+	.	transcript_id "TCONS_00001020,TCONS_00001019"; gene_id "chrA01:15328742-15334097W"; flanks "15330713-,15331244-"; structure "1^,2^"; splice_chain "15330808^,15330810^"; sources "Undefined,Undefined"; NMorMRNA "null"; degree "4"; dimension "2_2";
chrA01	Undefined	as_event	15332110	15332632	.	+	.	transcript_id "TCONS_00001020,TCONS_00001019"; gene_id "chrA01:15328742-15334097W"; flanks "15332110-,15332632^"; structure "1^3-,2^4-"; splice_chain "15332236^15332355-,15332246^15332365-"; sources "Undefined,Undefined"; NMorMRNA "null"; degree "4"; dimension "2_2";
chrA01	Undefined	as_event	15333583	15333889	.	+	.	transcript_id "TCONS_00001019/TCONS_00001020,TCONS_00001021"; gene_id "chrA01:15328742-15334097W"; flanks "15333583-,15333889^"; structure "0,1^2-"; splice_chain ",15333679^15333762-"; sources "Undefined,Undefined"; NMorMRNA "null"; degree "4"; dimension "2_2";
chrA01	Undefined	as_event	15498172	15498812	.	+	.	transcript_id "TCONS_00001024,TCONS_00001023/TCONS_00001026,TCONS_00001025"; gene_id "chrA01:15497452-15500467W"; flanks "15498172^,15498812^"; structure "1-,2-,3-"; splice_chain "15498732-,15498733-,15498736-"; sources "Undefined,Undefined,Undefined"; NMorMRNA "null"; degree "9"; dimension "3_3";
chrA01	Undefined	as_event	15499324	15499965	.	+	.	transcript_id "TCONS_00001024,TCONS_00001023/TCONS_00001025/TCONS_00001026"; gene_id "chrA01:15497452-15500467W"; flanks "15499324-,15499965^"; structure "0,1^2-"; splice_chain ",15499436^15499519-"; sources "Undefined,Undefined"; NMorMRNA "null"; degree "4"; dimension "2_2";
chrA01	Undefined	as_event	15500064	15500344	.	+	.	transcript_id "TCONS_00001023/TCONS_00001025/TCONS_00001026,TCONS_00001024"; gene_id "chrA01:15497452-15500467W"; flanks "15500064-,15500344^"; structure "1^3-,2^4-"; splice_chain "15500199^15500277-,15500209^15500287-"; sources "Undefined,Undefined"; NMorMRNA "null"; degree "4"; dimension "2_2";
chrA01	Undefined	as_event	15552191	15552388	.	+	.	transcript_id "TCONS_00001030,TCONS_00001031"; gene_id "chrA01:15550633-15554563W"; flanks "15552191-,15552388^"; structure "0,1^2-"; splice_chain ",15552208^15552291-"; sources "Undefined,Undefined"; NMorMRNA "null"; degree "4"; dimension "2_2";
chrA01	Undefined	as_event	15552626	15552927	.	+	.	transcript_id "TCONS_00001030,TCONS_00001031"; gene_id "chrA01:15550633-15554563W"; flanks "15552626^,15552927^"; structure "1-,2-"; splice_chain "15552792-,15552793-"; sources "Undefined,Undefined"; NMorMRNA "null"; degree "4"; dimension "2_2";
chrA01	Undefined	as_event	15605795	15606273	.	+	.	transcript_id "TCONS_00001034,TCONS_00001033"; gene_id "chrA01:15604787-15606273W"; flanks "15605795-,15606273]"; structure "1^3-,2^4-"; splice_chain "15605949^15606037-,15605959^15606047-"; sources "Undefined,Undefined"; NMorMRNA "null"; degree "4"; dimension "2_2";
chrA01	Undefined	as_event	15607483	15607786	.	+	.	transcript_id "TCONS_00001035,TCONS_00001036"; gene_id "chrA01:15606423-15607786W"; flanks "15607483-,15607786]"; structure "1^3-,2^4-"; splice_chain "15607641^15607724-,15607651^15607734-"; sources "Undefined,Undefined"; NMorMRNA "null"; degree "4"; dimension "2_2";
chrA01	Undefined	as_event	15773352	15773538	.	+	.	transcript_id "TCONS_00001040,TCONS_00001041"; gene_id "chrA01:15771473-15774088W"; flanks "15773352-,15773538-"; structure "1^,2^"; splice_chain "15773454^,15773455^"; sources "Undefined,Undefined"; NMorMRNA "null"; degree "4"; dimension "2_2";
chrA01	Undefined	as_event	15773538	15774088	.	+	.	transcript_id "TCONS_00001040,TCONS_00001041"; gene_id "chrA01:15771473-15774088W"; flanks "15773538-,15774088]"; structure "1^3-,2^4-"; splice_chain "15773749^15773925-,15773759^15773935-"; sources "Undefined,Undefined"; NMorMRNA "null"; degree "4"; dimension "2_2";
chrA01	Undefined	as_event	15782463	15782860	.	+	.	transcript_id "TCONS_00001042,TCONS_00001043"; gene_id "chrA01:15782111-15786095W"; flanks "15782463-,15782860^"; structure "0,1^2-"; splice_chain ",15782612^15782690-"; sources "Undefined,Undefined"; NMorMRNA "null"; degree "4"; dimension "2_2";
chrA01	Undefined	as_event	15782860	15783112	.	+	.	transcript_id "TCONS_00001043,TCONS_00001042"; gene_id "chrA01:15782111-15786095W"; flanks "15782860^,15783112^"; structure "1-,2-"; splice_chain "15782969-,15783024-"; sources "Undefined,Undefined"; NMorMRNA "null"; degree "4"; dimension "2_2";
chrA01	Undefined	as_event	15783611	15784030	.	+	.	transcript_id "TCONS_00001043,TCONS_00001042"; gene_id "chrA01:15782111-15786095W"; flanks "15783611-,15784030^"; structure "1^3-,2^4-"; splice_chain "15783736^15783887-,15783737^15783888-"; sources "Undefined,Undefined"; NMorMRNA "null"; degree "4"; dimension "2_2";
chrA01	Undefined	as_event	16565722	16565973	.	+	.	transcript_id "TCONS_00001057,TCONS_00001058"; gene_id "chrA01:16564449-16566823W"; flanks "16565722-,16565973^"; structure "0,1^2-"; splice_chain ",16565805^16565892-"; sources "Undefined,Undefined"; NMorMRNA "null"; degree "4"; dimension "2_2";
chrA01	Undefined	as_event	16985385	16986869	.	+	.	transcript_id "TCONS_00001073,TCONS_00001072"; gene_id "chrA01:16985385-16987379W"; flanks "16985385[,16986869^"; structure "0,1^2-"; splice_chain ",16986101^16986186-"; sources "Undefined,Undefined"; NMorMRNA "null"; degree "4"; dimension "2_2";
chrA01	Undefined	as_event	17200759	17200939	.	+	.	transcript_id "TCONS_00001081/TCONS_00001082,TCONS_00001083"; gene_id "chrA01:17197745-17201291W"; flanks "17200759^,17200939^"; structure "1-,2-"; splice_chain "17200871-,17200877-"; sources "Undefined,Undefined"; NMorMRNA "null"; degree "4"; dimension "2_2";
chrA01	Undefined	as_event	17200688	17200939	.	+	.	transcript_id "TCONS_00001080,TCONS_00001081/TCONS_00001082,TCONS_00001083"; gene_id "chrA01:17197745-17201291W"; flanks "17200688-,17200939^"; structure "0,1^2-,1^3-"; splice_chain ",17200759^17200871-,17200759^17200877-"; sources "Undefined,Undefined,Undefined"; NMorMRNA "null"; degree "9"; dimension "3_3";
chrA01	Undefined	as_event	17733631	17733928	.	+	.	transcript_id "TCONS_00001099,TCONS_00001100"; gene_id "chrA01:17732312-17735446W"; flanks "17733631-,17733928^"; structure "0,1^2-"; splice_chain ",17733760^17733836-"; sources "Undefined,Undefined"; NMorMRNA "null"; degree "4"; dimension "2_2";
chrA01	Undefined	as_event	17795508	17796373	.	+	.	transcript_id "TCONS_00001104,TCONS_00001105"; gene_id "chrA01:17795290-17797205W"; flanks "17795508^,17796373^"; structure "1-,2-3^4-"; splice_chain "17795764-,17795767-17796078^17796169-"; sources "Undefined,Undefined"; NMorMRNA "null"; degree "4"; dimension "2_2";
chrA01	Undefined	as_event	17803360	17803738	.	+	.	transcript_id "TCONS_00001106,TCONS_00001107"; gene_id "chrA01:17801384-17804006W"; flanks "17803360-,17803738^"; structure "0,1^2-"; splice_chain ",17803434^17803519-"; sources "Undefined,Undefined"; NMorMRNA "null"; degree "4"; dimension "2_2";
chrA01	Undefined	as_event	17833839	17834015	.	+	.	transcript_id "TCONS_00001109,TCONS_00001108"; gene_id "chrA01:17831734-17834219W"; flanks "17833839-,17834015-"; structure "1^,2^"; splice_chain "17833902^,17833903^"; sources "Undefined,Undefined"; NMorMRNA "null"; degree "4"; dimension "2_2";
chrA01	Undefined	as_event	17866458	17866669	.	+	.	transcript_id "TCONS_00001112,TCONS_00001111"; gene_id "chrA01:17865813-17868230W"; flanks "17866458-,17866669^"; structure "0,1^2-"; splice_chain ",17866526^17866598-"; sources "Undefined,Undefined"; NMorMRNA "null"; degree "4"; dimension "2_2";
chrA01	Undefined	as_event	17896409	17896600	.	+	.	transcript_id "TCONS_00001115/TCONS_00001116,TCONS_00001114"; gene_id "chrA01:17896024-17899513W"; flanks "17896409-,17896600-"; structure "1^,2^"; splice_chain "17896498^,17896500^"; sources "Undefined,Undefined"; NMorMRNA "null"; degree "4"; dimension "2_2";
chrA01	Undefined	as_event	17896963	17897141	.	+	.	transcript_id "TCONS_00001114,TCONS_00001116"; gene_id "chrA01:17896024-17899513W"; flanks "17896963^,17897141^"; structure "1-,2-"; splice_chain "17897044-,17897046-"; sources "Undefined,Undefined"; NMorMRNA "null"; degree "4"; dimension "2_2";
chrA01	Undefined	as_event	17896913	17897141	.	+	.	transcript_id "TCONS_00001115,TCONS_00001114,TCONS_00001116"; gene_id "chrA01:17896024-17899513W"; flanks "17896913-,17897141^"; structure "0,1^2-,1^3-"; splice_chain ",17896963^17897044-,17896963^17897046-"; sources "Undefined,Undefined,Undefined"; NMorMRNA "null"; degree "9"; dimension "3_3";
chrA01	Undefined	as_event	17897352	17897502	.	+	.	transcript_id "TCONS_00001114/TCONS_00001116,TCONS_00001115"; gene_id "chrA01:17896024-17899513W"; flanks "17897352-,17897502-"; structure "1^,2^"; splice_chain "17897417^,17897418^"; sources "Undefined,Undefined"; NMorMRNA "null"; degree "4"; dimension "2_2";
chrA01	Undefined	as_event	17897502	17898000	.	+	.	transcript_id "TCONS_00001116,TCONS_00001115"; gene_id "chrA01:17896024-17899513W"; flanks "17897502-,17898000^"; structure "1^3-,2^4-"; splice_chain "17897719^17897904-,17897729^17897914-"; sources "Undefined,Undefined"; NMorMRNA "null"; degree "4"; dimension "2_2";
chrA01	Undefined	as_event	17897502	17898163	.	+	.	transcript_id "TCONS_00001116,TCONS_00001114"; gene_id "chrA01:17896024-17899513W"; flanks "17897502-,17898163^"; structure "1^3-5^7-,2^4-6^8-"; splice_chain "17897719^17897904-17898000^17898077-,17897729^17897914-17898010^17898087-"; sources "Undefined,Undefined"; NMorMRNA "null"; degree "4"; dimension "2_2";
chrA01	Undefined	as_event	17898077	17898253	.	+	.	transcript_id "TCONS_00001116,TCONS_00001115"; gene_id "chrA01:17896024-17899513W"; flanks "17898077-,17898253-"; structure "1^,2^"; splice_chain "17898163^,17898164^"; sources "Undefined,Undefined"; NMorMRNA "null"; degree "4"; dimension "2_2";
chrA01	Undefined	as_event	17897914	17898253	.	+	.	transcript_id "TCONS_00001115,TCONS_00001114"; gene_id "chrA01:17896024-17899513W"; flanks "17897914-,17898253-"; structure "1^3-6^,2^4-5^"; splice_chain "17898000^17898077-17898164^,17898010^17898087-17898163^"; sources "Undefined,Undefined"; NMorMRNA "null"; degree "4"; dimension "2_2";
chrA01	Undefined	as_event	17897502	17898253	.	+	.	transcript_id "TCONS_00001116,TCONS_00001115,TCONS_00001114"; gene_id "chrA01:17896024-17899513W"; flanks "17897502-,17898253-"; structure "1^3-5^7-9^,2^4-5^7-10^,2^4-6^8-9^"; splice_chain "17897719^17897904-17898000^17898077-17898163^,17897729^17897914-17898000^17898077-17898164^,17897729^17897914-17898010^17898087-17898163^"; sources "Undefined,Undefined,Undefined"; NMorMRNA "null"; degree "9";…
chrA01	Undefined	as_event	17898253	17898634	.	+	.	transcript_id "TCONS_00001114/TCONS_00001116,TCONS_00001115"; gene_id "chrA01:17896024-17899513W"; flanks "17898253-,17898634^"; structure "1^3-,2^4-"; splice_chain "17898387^17898530-,17898397^17898540-"; sources "Undefined,Undefined"; NMorMRNA "null"; degree "4"; dimension "2_2";
chrA01	Undefined	as_event	17898934	17899222	.	+	.	transcript_id "TCONS_00001116,TCONS_00001115"; gene_id "chrA01:17896024-17899513W"; flanks "17898934-,17899222^"; structure "0,1^2-"; splice_chain ",17899037^17899132-"; sources "Undefined,Undefined"; NMorMRNA "null"; degree "4"; dimension "2_2";
chrA01	Undefined	as_event	18068749	18068948	.	+	.	transcript_id "TCONS_00001123,TCONS_00001124"; gene_id "chrA01:18067306-18069216W"; flanks "18068749-,18068948-"; structure "1^,2^"; splice_chain "18068823^,18068825^"; sources "Undefined,Undefined"; NMorMRNA "null"; degree "4"; dimension "2_2";
chrA01	Undefined	as_event	18152766	18154192	.	+	.	transcript_id "TCONS_00001129,TCONS_00001128"; gene_id "chrA01:18152766-18154991W"; flanks "18152766[,18154192^"; structure "1^3-,2^4-"; splice_chain "18153052^18153190-,18153054^18153192-"; sources "Undefined,Undefined"; NMorMRNA "null"; degree "4"; dimension "2_2";
chrA01	Undefined	as_event	18158789	18159022	.	+	.	transcript_id "TCONS_00001131,TCONS_00001130"; gene_id "chrA01:18158529-18168287W"; flanks "18158789^,18159022^"; structure "1-,2-"; splice_chain "18158921-,18158924-"; sources "Undefined,Undefined"; NMorMRNA "null"; degree "4"; dimension "2_2";
chrA01	Undefined	as_event	18159727	18160092	.	+	.	transcript_id "TCONS_00001130,TCONS_00001131"; gene_id "chrA01:18158529-18168287W"; flanks "18159727-,18160092^"; structure "0,1^2-"; splice_chain ",18159814^18159935-"; sources "Undefined,Undefined"; NMorMRNA "null"; degree "4"; dimension "2_2";
chrA01	Undefined	as_event	18161316	18161465	.	+	.	transcript_id "TCONS_00001130/TCONS_00001131,TCONS_00001132"; gene_id "chrA01:18158529-18168287W"; flanks "18161316-,18161465-"; structure "1^,2^"; splice_chain "18161383^,18161401^"; sources "Undefined,Undefined"; NMorMRNA "null"; degree "4"; dimension "2_2";
chrA01	Undefined	as_event	18161658	18161963	.	+	.	transcript_id "TCONS_00001131/TCONS_00001132,TCONS_00001130"; gene_id "chrA01:18158529-18168287W"; flanks "18161658-,18161963-"; structure "1^,2^"; splice_chain "18161865^,18161870^"; sources "Undefined,Undefined"; NMorMRNA "null"; degree "4"; dimension "2_2";
chrA01	Undefined	as_event	18162010	18162197	.	+	.	transcript_id "TCONS_00001132,TCONS_00001130/TCONS_00001131"; gene_id "chrA01:18158529-18168287W"; flanks "18162010^,18162197^"; structure "1-,2-"; splice_chain "18162089-,18162093-"; sources "Undefined,Undefined"; NMorMRNA "null"; degree "4"; dimension "2_2";
chrA01	Undefined	as_event	18191333	18192370	.	+	.	transcript_id "TCONS_00001135,TCONS_00001134"; gene_id "chrA01:18191292-18194835W"; flanks "18191333^,18192370^"; structure "1-,2-"; splice_chain "18191663-,18191683-"; sources "Undefined,Undefined"; NMorMRNA "null"; degree "4"; dimension "2_2";
chrA01	Undefined	as_event	18196626	18197461	.	+	.	transcript_id "TCONS_00001138,TCONS_00001137"; gene_id "chrA01:18196626-18198651W"; flanks "18196626[,18197461^"; structure "1^3-,2^4-"; splice_chain "18197180^18197357-,18197190^18197367-"; sources "Undefined,Undefined"; NMorMRNA "null"; degree "4"; dimension "2_2";
chrA01	Undefined	as_event	18197660	18198182	.	+	.	transcript_id "TCONS_00001137,TCONS_00001138"; gene_id "chrA01:18196626-18198651W"; flanks "18197660^,18198182^"; structure "1-,2-"; splice_chain "18198079-,18198081-"; sources "Undefined,Undefined"; NMorMRNA "null"; degree "4"; dimension "2_2";
chrA01	Undefined	as_event	18366389	18375429	.	+	.	transcript_id "TCONS_00001141,TCONS_00001142"; gene_id "chrA01:18366046-18377860W"; flanks "18366389^,18375429-"; structure "1-2^,3-4^"; splice_chain "18366542-18366597^,18375261-18375316^"; sources "Undefined,Undefined"; NMorMRNA "null"; degree "4"; dimension "2_2";
chrA01	Undefined	as_event	18375608	18375811	.	+	.	transcript_id "TCONS_00001142,TCONS_00001141"; gene_id "chrA01:18366046-18377860W"; flanks "18375608-,18375811^"; structure "0,1^2-"; splice_chain ",18375665^18375765-"; sources "Undefined,Undefined"; NMorMRNA "null"; degree "4"; dimension "2_2";
chrA01	Undefined	as_event	18763035	18763218	.	+	.	transcript_id "TCONS_00001155/TCONS_00001156,TCONS_00001154"; gene_id "chrA01:18761947-18764003W"; flanks "18763035^,18763218^"; structure "1-,2-"; splice_chain "18763143-,18763149-"; sources "Undefined,Undefined"; NMorMRNA "null"; degree "4"; dimension "2_2";
chrA01	Undefined	as_event	18763806	18764003	.	+	.	transcript_id "TCONS_00001154/TCONS_00001156,TCONS_00001155"; gene_id "chrA01:18761947-18764003W"; flanks "18763806^,18764003]"; structure "1-,2-"; splice_chain "18763888-,18763891-"; sources "Undefined,Undefined"; NMorMRNA "null"; degree "4"; dimension "2_2";
chrA01	Undefined	as_event	19062495	19062901	.	+	.	transcript_id "TCONS_00001168,TCONS_00001167"; gene_id "chrA01:19059205-19066055W"; flanks "19062495-,19062901^"; structure "1^3-,2^4-"; splice_chain "19062591^19062761-,19062593^19062763-"; sources "Undefined,Undefined"; NMorMRNA "null"; degree "4"; dimension "2_2";
chrA01	Undefined	as_event	19235408	19235724	.	+	.	transcript_id "TCONS_00001177,TCONS_00001178"; gene_id "chrA01:19232423-19236250W"; flanks "19235408-,19235724^"; structure "1^3-,2^4-"; splice_chain "19235524^19235620-,19235534^19235630-"; sources "Undefined,Undefined"; NMorMRNA "null"; degree "4"; dimension "2_2";
chrA01	Undefined	as_event	19296339	19296994	.	+	.	transcript_id "TCONS_00001179,TCONS_00001180"; gene_id "chrA01:19295315-19298665W"; flanks "19296339-,19296994^"; structure "0,1^2-"; splice_chain ",19296481^19296574-"; sources "Undefined,Undefined"; NMorMRNA "null"; degree "4"; dimension "2_2";
chrA01	Undefined	as_event	19297474	19297699	.	+	.	transcript_id "TCONS_00001179,TCONS_00001180"; gene_id "chrA01:19295315-19298665W"; flanks "19297474^,19297699-"; structure "1-4^,2-3^"; splice_chain "19297533-19297638^,19297555-19297637^"; sources "Undefined,Undefined"; NMorMRNA "null"; degree "4"; dimension "2_2";
chrA01	Undefined	as_event	19825465	19825802	.	+	.	transcript_id "TCONS_00001197,TCONS_00001198"; gene_id "chrA01:19821233-19827192W"; flanks "19825465-,19825802^"; structure "0,1^2-"; splice_chain ",19825608^19825692-"; sources "Undefined,Undefined"; NMorMRNA "null"; degree "4"; dimension "2_2";
chrA01	Undefined	as_event	19826367	19826730	.	+	.	transcript_id "TCONS_00001197,TCONS_00001198"; gene_id "chrA01:19821233-19827192W"; flanks "19826367-,19826730^"; structure "0,1^2-"; splice_chain ",19826462^19826542-"; sources "Undefined,Undefined"; NMorMRNA "null"; degree "4"; dimension "2_2";
chrA01	Undefined	as_event	19902444	19902669	.	+	.	transcript_id "TCONS_00001203,TCONS_00001202"; gene_id "chrA01:19901993-19904089W"; flanks "19902444-,19902669^"; structure "1^3-,2^4-"; splice_chain "19902515^19902589-,19902542^19902616-"; sources "Undefined,Undefined"; NMorMRNA "null"; degree "4"; dimension "2_2";
chrA01	Undefined	as_event	19903008	19903240	.	+	.	transcript_id "TCONS_00001202,TCONS_00001203"; gene_id "chrA01:19901993-19904089W"; flanks "19903008-,19903240^"; structure "0,1^2-"; splice_chain ",19903079^19903154-"; sources "Undefined,Undefined"; NMorMRNA "null"; degree "4"; dimension "2_2";
chrA01	Undefined	as_event	19946351	19947969	.	+	.	transcript_id "TCONS_00001206,TCONS_00001205"; gene_id "chrA01:19946351-19947969W"; flanks "19946351[,19947969]"; structure "0,1^2-"; splice_chain ",19947295^19947424-"; sources "Undefined,Undefined"; NMorMRNA "null"; degree "4"; dimension "2_2";
chrA01	Undefined	as_event	20003111	20003946	.	+	.	transcript_id "TCONS_00001208,TCONS_00001207"; gene_id "chrA01:20002507-20005047W"; flanks "20003111-,20003946^"; structure "1^3-,2^4-"; splice_chain "20003790^20003871-,20003800^20003881-"; sources "Undefined,Undefined"; NMorMRNA "null"; degree "4"; dimension "2_2";
chrA01	Undefined	as_event	20012955	20013568	.	+	.	transcript_id "TCONS_00001209/TCONS_00001211,TCONS_00001210"; gene_id "chrA01:20012439-20013568W"; flanks "20012955-,20013568]"; structure "1^3-,2^4-"; splice_chain "20013222^20013319-,20013232^20013329-"; sources "Undefined,Undefined"; NMorMRNA "null"; degree "4"; dimension "2_2";
chrA01	Undefined	as_event	20018606	20019067	.	+	.	transcript_id "TCONS_00001216,TCONS_00001214/TCONS_00001215"; gene_id "chrA01:20018491-20021295W"; flanks "20018606^,20019067^"; structure "1-,2-"; splice_chain "20018965-,20018966-"; sources "Undefined,Undefined"; NMorMRNA "null"; degree "4"; dimension "2_2";
chrA01	Undefined	as_event	20020053	20020333	.	+	.	transcript_id "TCONS_00001215/TCONS_00001216,TCONS_00001214"; gene_id "chrA01:20018491-20021295W"; flanks "20020053-,20020333^"; structure "0,1^2-"; splice_chain ",20020116^20020194-"; sources "Undefined,Undefined"; NMorMRNA "null"; degree "4"; dimension "2_2";
chrA01	Undefined	as_event	20185280	20187400	.	+	.	transcript_id "TCONS_00001223,TCONS_00001224,TCONS_00001222"; gene_id "chrA01:20184868-20187400W"; flanks "20185280-,20187400]"; structure "1^4-,2^5-,3^6-"; splice_chain "20187278^20187381-,20187288^20187391-,20187290^20187393-"; sources "Undefined,Undefined,Undefined"; NMorMRNA "null"; degree "9"; dimension "3_3";
chrA01	Undefined	as_event	20448303	20448662	.	+	.	transcript_id "TCONS_00001236,TCONS_00001235"; gene_id "chrA01:20448303-20451273W"; flanks "20448303[,20448662^"; structure "1^3-,2^4-"; splice_chain "20448459^20448565-,20448460^20448566-"; sources "Undefined,Undefined"; NMorMRNA "null"; degree "4"; dimension "2_2";
chrA01	Undefined	as_event	20450723	20451273	.	+	.	transcript_id "TCONS_00001236,TCONS_00001235"; gene_id "chrA01:20448303-20451273W"; flanks "20450723-,20451273]"; structure "1^3-,2^4-"; splice_chain "20450801^20450906-,20450826^20450931-"; sources "Undefined,Undefined"; NMorMRNA "null"; degree "4"; dimension "2_2";
chrA01	Undefined	as_event	20575363	20576651	.	+	.	transcript_id "TCONS_00001248,TCONS_00001247"; gene_id "chrA01:20574867-20576762W"; flanks "20575363-,20576651]"; structure "0,1^2-"; splice_chain ",20576203^20576432-"; sources "Undefined,Undefined"; NMorMRNA "null"; degree "4"; dimension "2_2";
chrA01	Undefined	as_event	20610768	20611015	.	+	.	transcript_id "TCONS_00001250,TCONS_00001251"; gene_id "chrA01:20610371-20612317W"; flanks "20610768-,20611015^"; structure "0,1^2-"; splice_chain ",20610870^20610953-"; sources "Undefined,Undefined"; NMorMRNA "null"; degree "4"; dimension "2_2";
chrA01	Undefined	as_event	20611460	20611868	.	+	.	transcript_id "TCONS_00001251/TCONS_00001253,TCONS_00001250"; gene_id "chrA01:20610371-20612317W"; flanks "20611460-,20611868^"; structure "1^3-,2^4-"; splice_chain "20611660^20611757-,20611670^20611767-"; sources "Undefined,Undefined"; NMorMRNA "null"; degree "4"; dimension "2_2";
chrA01	Undefined	as_event	20611757	20612162	.	+	.	transcript_id "TCONS_00001251,TCONS_00001252"; gene_id "chrA01:20610371-20612317W"; flanks "20611757-,20612162^"; structure "1^3-,2^4-"; splice_chain "20611868^20611951-,20611878^20611961-"; sources "Undefined,Undefined"; NMorMRNA "null"; degree "4"; dimension "2_2";
chrA01	Undefined	as_event	20611460	20612162	.	+	.	transcript_id "TCONS_00001251,TCONS_00001252,TCONS_00001250"; gene_id "chrA01:20610371-20612317W"; flanks "20611460-,20612162^"; structure "1^3-5^7-,1^3-6^8-,2^4-5^7-"; splice_chain "20611660^20611757-20611868^20611951-,20611660^20611757-20611878^20611961-,20611670^20611767-20611868^20611951-"; sources "Undefined,Undefined,Undefined"; NMorMRNA "null"; degree "9"; dimension "3_3";
chrA01	Undefined	as_event	20611951	20612317	.	+	.	transcript_id "TCONS_00001250/TCONS_00001251,TCONS_00001253"; gene_id "chrA01:20610371-20612317W"; flanks "20611951-,20612317]"; structure "1^3-,2^4-"; splice_chain "20612162^20612243-,20612172^20612253-"; sources "Undefined,Undefined"; NMorMRNA "null"; degree "4"; dimension "2_2";
chrA01	Undefined	as_event	20611757	20612317	.	+	.	transcript_id "TCONS_00001251,TCONS_00001253,TCONS_00001252"; gene_id "chrA01:20610371-20612317W"; flanks "20611757-,20612317]"; structure "1^3-5^7-,1^3-6^8-,2^4-5^7-"; splice_chain "20611868^20611951-20612162^20612243-,20611868^20611951-20612172^20612253-,20611878^20611961-20612162^20612243-"; sources "Undefined,Undefined,Undefined"; NMorMRNA "null"; degree "9"; dimension "3_3";
chrA01	Undefined	as_event	20611460	20612317	.	+	.	transcript_id "TCONS_00001251,TCONS_00001253,TCONS_00001252,TCONS_00001250"; gene_id "chrA01:20610371-20612317W"; flanks "20611460-,20612317]"; structure "1^3-5^7-9^11-,1^3-5^7-10^12-,1^3-6^8-9^11-,2^4-5^7-9^11-"; splice_chain "20611660^20611757-20611868^20611951-20612162^20612243-,20611660^20611757-20611868^20611951-20612172^20612253-,20611660^20611757-20611878^20611961-20612162^20612243-,206116…
chrA01	Undefined	as_event	20666510	20666699	.	+	.	transcript_id "TCONS_00001261,TCONS_00001262"; gene_id "chrA01:20665523-20668893W"; flanks "20666510-,20666699-"; structure "1^,2^"; splice_chain "20666593^,20666594^"; sources "Undefined,Undefined"; NMorMRNA "null"; degree "4"; dimension "2_2";
chrA01	Undefined	as_event	20667136	20667294	.	+	.	transcript_id "TCONS_00001261,TCONS_00001262"; gene_id "chrA01:20665523-20668893W"; flanks "20667136-,20667294-"; structure "1^,2^"; splice_chain "20667196^,20667197^"; sources "Undefined,Undefined"; NMorMRNA "null"; degree "4"; dimension "2_2";
chrA01	Undefined	as_event	20839737	20840146	.	+	.	transcript_id "TCONS_00001276,TCONS_00001275"; gene_id "chrA01:20838816-20841111W"; flanks "20839737-,20840146^"; structure "0,1^2-"; splice_chain ",20839814^20839886-"; sources "Undefined,Undefined"; NMorMRNA "null"; degree "4"; dimension "2_2";
chrA01	Undefined	as_event	20921257	20921452	.	+	.	transcript_id "TCONS_00001284,TCONS_00001283"; gene_id "chrA01:20919495-20922286W"; flanks "20921257^,20921452^"; structure "1-,2-"; splice_chain "20921383-,20921384-"; sources "Undefined,Undefined"; NMorMRNA "null"; degree "4"; dimension "2_2";
chrA01	Undefined	as_event	20924107	20926885	.	+	.	transcript_id "TCONS_00001286,TCONS_00001287"; gene_id "chrA01:20924107-20926885W"; flanks "20924107[,20926885]"; structure "1^3-,2^4-"; splice_chain "20924348^20925046-,20924358^20925056-"; sources "Undefined,Undefined"; NMorMRNA "null"; degree "4"; dimension "2_2";
chrA01	Undefined	as_event	21056352	21056682	.	+	.	transcript_id "TCONS_00001297,TCONS_00001298"; gene_id "chrA01:21053913-21057578W"; flanks "21056352-,21056682-"; structure "1^,2^"; splice_chain "21056406^,21056415^"; sources "Undefined,Undefined"; NMorMRNA "null"; degree "4"; dimension "2_2";
chrA01	Undefined	as_event	21109646	21109844	.	+	.	transcript_id "TCONS_00001309,TCONS_00001310"; gene_id "chrA01:21107004-21196935W"; flanks "21109646-,21109844-"; structure "1^,2^"; splice_chain "21109711^,21109712^"; sources "Undefined,Undefined"; NMorMRNA "null"; degree "4"; dimension "2_2";
chrA01	Undefined	as_event	21172373	21172884	.	+	.	transcript_id "TCONS_00001315,TCONS_00001314"; gene_id "chrA01:21107004-21196935W"; flanks "21172373-,21172884^"; structure "0,1^2-"; splice_chain ",21172449^21172735-"; sources "Undefined,Undefined"; NMorMRNA "null"; degree "4"; dimension "2_2";
chrA01	Undefined	as_event	21191260	21191454	.	+	.	transcript_id "TCONS_00001319,TCONS_00001320"; gene_id "chrA01:21107004-21196935W"; flanks "21191260-,21191454-"; structure "1^,2^"; splice_chain "21191325^,21191327^"; sources "Undefined,Undefined"; NMorMRNA "null"; degree "4"; dimension "2_2";
chrA01	Undefined	as_event	21192037	21192181	.	+	.	transcript_id "TCONS_00001320,TCONS_00001319"; gene_id "chrA01:21107004-21196935W"; flanks "21192037^,21192181^"; structure "1-,2-"; splice_chain "21192120-,21192122-"; sources "Undefined,Undefined"; NMorMRNA "null"; degree "4"; dimension "2_2";
chrA01	Undefined	as_event	21196405	21196617	.	+	.	transcript_id "TCONS_00001319,TCONS_00001309/TCONS_00001320"; gene_id "chrA01:21107004-21196935W"; flanks "21196405^,21196617^"; structure "1-,2-"; splice_chain "21196493-,21196495-"; sources "Undefined,Undefined"; NMorMRNA "null"; degree "4"; dimension "2_2";
chrA01	Undefined	as_event	21350644	21351197	.	+	.	transcript_id "TCONS_00001325,TCONS_00001326"; gene_id "chrA01:21350031-21351537W"; flanks "21350644-,21351197^"; structure "0,1^2-3^4-"; splice_chain ",21350824^21350916-21351057^21351128-"; sources "Undefined,Undefined"; NMorMRNA "null"; degree "4"; dimension "2_2";
chrA01	Undefined	as_event	21401535	21401921	.	+	.	transcript_id "TCONS_00001331,TCONS_00001330"; gene_id "chrA01:21398584-21401921W"; flanks "21401535-,21401921]"; structure "1^3-,2^4-"; splice_chain "21401638^21401714-,21401667^21401743-"; sources "Undefined,Undefined"; NMorMRNA "null"; degree "4"; dimension "2_2";
chrA01	Undefined	as_event	21421264	21421724	.	+	.	transcript_id "TCONS_00001332,TCONS_00001333"; gene_id "chrA01:21419868-21424105W"; flanks "21421264-,21421724^"; structure "0,1^2-"; splice_chain ",21421554^21421647-"; sources "Undefined,Undefined"; NMorMRNA "null"; degree "4"; dimension "2_2";
chrA01	Undefined	as_event	21453923	21454077	.	+	.	transcript_id "TCONS_00001335,TCONS_00001334"; gene_id "chrA01:21452626-21458956W"; flanks "21453923^,21454077^"; structure "1-,2-"; splice_chain "21454014-,21454018-"; sources "Undefined,Undefined"; NMorMRNA "null"; degree "4"; dimension "2_2";
chrA01	Undefined	as_event	21454335	21454522	.	+	.	transcript_id "TCONS_00001335,TCONS_00001334"; gene_id "chrA01:21452626-21458956W"; flanks "21454335-,21454522-"; structure "1^,2^"; splice_chain "21454434^,21454437^"; sources "Undefined,Undefined"; NMorMRNA "null"; degree "4"; dimension "2_2";
chrA01	Undefined	as_event	21455984	21456132	.	+	.	transcript_id "TCONS_00001335,TCONS_00001334"; gene_id "chrA01:21452626-21458956W"; flanks "21455984-,21456132-"; structure "1^,2^"; splice_chain "21456048^,21456053^"; sources "Undefined,Undefined"; NMorMRNA "null"; degree "4"; dimension "2_2";
chrA01	Undefined	as_event	21579822	21580091	.	+	.	transcript_id "TCONS_00001343,TCONS_00001344"; gene_id "chrA01:21578720-21580091W"; flanks "21579822-,21580091]"; structure "0,1^2-"; splice_chain ",21579891^21579985-"; sources "Undefined,Undefined"; NMorMRNA "null"; degree "4"; dimension "2_2";
chrA01	Undefined	as_event	21613627	21614048	.	+	.	transcript_id "TCONS_00001351,TCONS_00001352"; gene_id "chrA01:21610619-21615634W"; flanks "21613627-,21614048-"; structure "1^,2^"; splice_chain "21613704^,21613707^"; sources "Undefined,Undefined"; NMorMRNA "null"; degree "4"; dimension "2_2";
chrA01	Undefined	as_event	21643062	21643297	.	+	.	transcript_id "TCONS_00001353,TCONS_00001354"; gene_id "chrA01:21641117-21643873W"; flanks "21643062-,21643297^"; structure "0,1^2-"; splice_chain ",21643133^21643233-"; sources "Undefined,Undefined"; NMorMRNA "null"; degree "4"; dimension "2_2";
chrA01	Undefined	as_event	21810027	21810369	.	+	.	transcript_id "TCONS_00001370,TCONS_00001371"; gene_id "chrA01:21807948-21811592W"; flanks "21810027-,21810369^"; structure "1^3-,2^4-"; splice_chain "21810156^21810262-,21810157^21810263-"; sources "Undefined,Undefined"; NMorMRNA "null"; degree "4"; dimension "2_2";
chrA01	Undefined	as_event	21810369	21810585	.	+	.	transcript_id "TCONS_00001371,TCONS_00001370"; gene_id "chrA01:21807948-21811592W"; flanks "21810369^,21810585^"; structure "1-,2-"; splice_chain "21810481-,21810483-"; sources "Undefined,Undefined"; NMorMRNA "null"; degree "4"; dimension "2_2";
chrA01	Undefined	as_event	21810664	21811074	.	+	.	transcript_id "TCONS_00001371,TCONS_00001370"; gene_id "chrA01:21807948-21811592W"; flanks "21810664-,21811074^"; structure "0,1^2-"; splice_chain ",21810789^21810881-"; sources "Undefined,Undefined"; NMorMRNA "null"; degree "4"; dimension "2_2";
chrA01	Undefined	as_event	21962580	21962833	.	+	.	transcript_id "TCONS_00001384,TCONS_00001382,TCONS_00001383"; gene_id "chrA01:21962201-21964047W"; flanks "21962580-,21962833^"; structure "0,1^3-,2^4-"; splice_chain ",21962659^21962743-,21962701^21962785-"; sources "Undefined,Undefined,Undefined"; NMorMRNA "null"; degree "9"; dimension "3_3";
chrA01	Undefined	as_event	21963282	21963480	.	+	.	transcript_id "TCONS_00001382/TCONS_00001384,TCONS_00001383"; gene_id "chrA01:21962201-21964047W"; flanks "21963282-,21963480-"; structure "1^,2^"; splice_chain "21963401^,21963402^"; sources "Undefined,Undefined"; NMorMRNA "null"; degree "4"; dimension "2_2";
chrA01	Undefined	as_event	22000758	22001178	.	+	.	transcript_id "TCONS_00001389/TCONS_00001391,TCONS_00001390"; gene_id "chrA01:21997957-22005165W"; flanks "22000758-,22001178-"; structure "1^,2^"; splice_chain "22000825^,22000826^"; sources "Undefined,Undefined"; NMorMRNA "null"; degree "4"; dimension "2_2";
chrA01	Undefined	as_event	22001178	22001405	.	+	.	transcript_id "TCONS_00001390,TCONS_00001389/TCONS_00001391"; gene_id "chrA01:21997957-22005165W"; flanks "22001178-,22001405^"; structure "0,1^2-"; splice_chain ",22001246^22001328-"; sources "Undefined,Undefined"; NMorMRNA "null"; degree "4"; dimension "2_2";
chrA01	Undefined	as_event	22002100	22002314	.	+	.	transcript_id "TCONS_00001390,TCONS_00001389/TCONS_00001391"; gene_id "chrA01:21997957-22005165W"; flanks "22002100^,22002314^"; structure "1-,2-"; splice_chain "22002220-,22002221-"; sources "Undefined,Undefined"; NMorMRNA "null"; degree "4"; dimension "2_2";
chrA01	Undefined	as_event	22003894	22004200	.	+	.	transcript_id "TCONS_00001391,TCONS_00001390"; gene_id "chrA01:21997957-22005165W"; flanks "22003894-,22004200^"; structure "0,1^2-"; splice_chain ",22004003^22004078-"; sources "Undefined,Undefined"; NMorMRNA "null"; degree "4"; dimension "2_2";
chrA01	Undefined	as_event	22104655	22104938	.	+	.	transcript_id "TCONS_00001393,TCONS_00001394"; gene_id "chrA01:22102007-22107517W"; flanks "22104655-,22104938^"; structure "1^3-,2^4-"; splice_chain "22104755^22104860-,22104767^22104872-"; sources "Undefined,Undefined"; NMorMRNA "null"; degree "4"; dimension "2_2";
chrA01	Undefined	as_event	22117106	22117567	.	+	.	transcript_id "TCONS_00001396,TCONS_00001395"; gene_id "chrA01:22113264-22118495W"; flanks "22117106^,22117567^"; structure "1-,2-"; splice_chain "22117472-,22117473-"; sources "Undefined,Undefined"; NMorMRNA "null"; degree "4"; dimension "2_2";
chrA01	Undefined	as_event	22135542	22135749	.	+	.	transcript_id "TCONS_00001399,TCONS_00001398"; gene_id "chrA01:22135108-22136428W"; flanks "22135542^,22135749^"; structure "1-,2-"; splice_chain "22135600-,22135603-"; sources "Undefined,Undefined"; NMorMRNA "null"; degree "4"; dimension "2_2";
chrA01	Undefined	as_event	22344343	22348087	.	+	.	transcript_id "TCONS_00001408,TCONS_00001409"; gene_id "chrA01:22344112-22350620W"; flanks "22344343^,22348087-"; structure "1-2^3-4^5-6^7-8^9-10^,11-12^13-14^15-16^17-18^19-20^"; splice_chain "22344490-22344601^22344697-22344788^22345159-22345284^22345376-22345496^22345585-22345669^,22346788-22346899^22346995-22347086^22347473-22347598^22347690-22347810^22347899-22347983^"; sources "Undefined,Un…
chrA01	Undefined	as_event	22615680	22616065	.	+	.	transcript_id "TCONS_00001419,TCONS_00001420"; gene_id "chrA01:22615299-22617610W"; flanks "22615680-,22616065^"; structure "0,1^2-"; splice_chain ",22615799^22615880-"; sources "Undefined,Undefined"; NMorMRNA "null"; degree "4"; dimension "2_2";
chrA01	Undefined	as_event	22616606	22616812	.	+	.	transcript_id "TCONS_00001419,TCONS_00001420"; gene_id "chrA01:22615299-22617610W"; flanks "22616606-,22616812-"; structure "1^,2^"; splice_chain "22616698^,22616702^"; sources "Undefined,Undefined"; NMorMRNA "null"; degree "4"; dimension "2_2";
chrA01	Undefined	as_event	22616812	22617028	.	+	.	transcript_id "TCONS_00001420,TCONS_00001419"; gene_id "chrA01:22615299-22617610W"; flanks "22616812-,22617028^"; structure "0,1^2-"; splice_chain ",22616892^22616960-"; sources "Undefined,Undefined"; NMorMRNA "null"; degree "4"; dimension "2_2";
chrA01	Undefined	as_event	22709075	22709741	.	+	.	transcript_id "TCONS_00001426,TCONS_00001425"; gene_id "chrA01:22709075-22711387W"; flanks "22709075[,22709741-"; structure "1^,2^"; splice_chain "22709533^,22709535^"; sources "Undefined,Undefined"; NMorMRNA "null"; degree "4"; dimension "2_2";
chrA01	Undefined	as_event	22710288	22710915	.	+	.	transcript_id "TCONS_00001426,TCONS_00001425"; gene_id "chrA01:22709075-22711387W"; flanks "22710288-,22710915^"; structure "1^3-,2^4-"; splice_chain "22710440^22710555-,22710450^22710565-"; sources "Undefined,Undefined"; NMorMRNA "null"; degree "4"; dimension "2_2";
chrA01	Undefined	as_event	22749281	22749759	.	+	.	transcript_id "TCONS_00001429,TCONS_00001430"; gene_id "chrA01:22747265-22750079W"; flanks "22749281-,22749759^"; structure "0,1^2-"; splice_chain ",22749566^22749636-"; sources "Undefined,Undefined"; NMorMRNA "null"; degree "4"; dimension "2_2";
chrA01	Undefined	as_event	22757897	22759044	.	+	.	transcript_id "TCONS_00001432,TCONS_00001431"; gene_id "chrA01:22757897-22762069W"; flanks "22757897[,22759044^"; structure "1^3-,2^4-"; splice_chain "22758280^22758873-,22758290^22758883-"; sources "Undefined,Undefined"; NMorMRNA "null"; degree "4"; dimension "2_2";
chrA01	Undefined	as_event	22770700	22770885	.	+	.	transcript_id "TCONS_00001435,TCONS_00001434"; gene_id "chrA01:22768544-22771941W"; flanks "22770700-,22770885-"; structure "1^,2^"; splice_chain "22770809^,22770810^"; sources "Undefined,Undefined"; NMorMRNA "null"; degree "4"; dimension "2_2";
chrA01	Undefined	as_event	22772644	22772921	.	+	.	transcript_id "TCONS_00001436,TCONS_00001437"; gene_id "chrA01:22772272-22774347W"; flanks "22772644-,22772921^"; structure "1^3-,2^4-"; splice_chain "22772754^22772835-,22772764^22772845-"; sources "Undefined,Undefined"; NMorMRNA "null"; degree "4"; dimension "2_2";
chrA01	Undefined	as_event	22773218	22773719	.	+	.	transcript_id "TCONS_00001436,TCONS_00001437"; gene_id "chrA01:22772272-22774347W"; flanks "22773218-,22773719^"; structure "1^2-3^5-,4^6-"; splice_chain "22773300^22773384-22773489^22773573-,22773499^22773583-"; sources "Undefined,Undefined"; NMorMRNA "null"; degree "4"; dimension "2_2";
chrA01	Undefined	as_event	22933597	22934248	.	+	.	transcript_id "TCONS_00001444,TCONS_00001445"; gene_id "chrA01:22931023-22935727W"; flanks "22933597-,22934248^"; structure "0,1^2-3^4-"; splice_chain ",22933726^22933811-22934029^22934118-"; sources "Undefined,Undefined"; NMorMRNA "null"; degree "4"; dimension "2_2";
chrA01	Undefined	as_event	22936285	22936757	.	+	.	transcript_id "TCONS_00001447,TCONS_00001446"; gene_id "chrA01:22936285-22937348W"; flanks "22936285[,22936757^"; structure "1^3-,2^4-"; splice_chain "22936502^22936609-,22936512^22936619-"; sources "Undefined,Undefined"; NMorMRNA "null"; degree "4"; dimension "2_2";
chrA01	Undefined	as_event	22936851	22937086	.	+	.	transcript_id "TCONS_00001447,TCONS_00001446"; gene_id "chrA01:22936285-22937348W"; flanks "22936851-,22937086-"; structure "1^,2^"; splice_chain "22936966^,22936967^"; sources "Undefined,Undefined"; NMorMRNA "null"; degree "4"; dimension "2_2";
chrA01	Undefined	as_event	22951482	22951749	.	+	.	transcript_id "TCONS_00001449,TCONS_00001450"; gene_id "chrA01:22951073-22953539W"; flanks "22951482^,22951749^"; structure "1-,2-"; splice_chain "22951621-,22951632-"; sources "Undefined,Undefined"; NMorMRNA "null"; degree "4"; dimension "2_2";
chrA01	Undefined	as_event	22951621	22952061	.	+	.	transcript_id "TCONS_00001449,TCONS_00001451"; gene_id "chrA01:22951073-22953539W"; flanks "22951621-,22952061-"; structure "1^,2^"; splice_chain "22951749^,22951751^"; sources "Undefined,Undefined"; NMorMRNA "null"; degree "4"; dimension "2_2";
chrA01	Undefined	as_event	22951482	22952061	.	+	.	transcript_id "TCONS_00001449,TCONS_00001451,TCONS_00001450"; gene_id "chrA01:22951073-22953539W"; flanks "22951482^,22952061-"; structure "1-3^,1-4^,2-3^"; splice_chain "22951621-22951749^,22951621-22951751^,22951632-22951749^"; sources "Undefined,Undefined,Undefined"; NMorMRNA "null"; degree "9"; dimension "3_3";
chrA01	Undefined	as_event	23005081	23005915	.	+	.	transcript_id "TCONS_00001452,TCONS_00001453"; gene_id "chrA01:23005081-23007136W"; flanks "23005081[,23005915-"; structure "1^,2^"; splice_chain "23005566^,23005571^"; sources "Undefined,Undefined"; NMorMRNA "null"; degree "4"; dimension "2_2";
chrA01	Undefined	as_event	142	511	.	-	.	transcript_id "TCONS_00001461,TCONS_00001462,TCONS_00001460"; gene_id "chrA01:142-511C"; flanks "511[,142]"; structure "1^4-,2^5-,3^6-"; splice_chain "438^231-,436^229-,431^224-"; sources "Undefined,Undefined,Undefined"; NMorMRNA "null"; degree "9"; dimension "3_3";
chrA01	Undefined	as_event	264970	265493	.	-	.	transcript_id "TCONS_00001479,TCONS_00001478"; gene_id "chrA01:264514-266329C"; flanks "265493^,264970^"; structure "1-,2-"; splice_chain "265406-,265372-"; sources "Undefined,Undefined"; NMorMRNA "null"; degree "4"; dimension "2_2";
chrA01	Undefined	as_event	451339	451674	.	-	.	transcript_id "TCONS_00001490,TCONS_00001488/TCONS_00001489"; gene_id "chrA01:448613-452198C"; flanks "451674-,451339^"; structure "0,1^2-"; splice_chain ",451526^451414-"; sources "Undefined,Undefined"; NMorMRNA "null"; degree "4"; dimension "2_2";
chrA01	Undefined	as_event	450016	450517	.	-	.	transcript_id "TCONS_00001488,TCONS_00001489/TCONS_00001490"; gene_id "chrA01:448613-452198C"; flanks "450517-,450016^"; structure "0,1^2-"; splice_chain ",450323^450117-"; sources "Undefined,Undefined"; NMorMRNA "null"; degree "4"; dimension "2_2";
chrA01	Undefined	as_event	449230	449718	.	-	.	transcript_id "TCONS_00001488/TCONS_00001489,TCONS_00001490"; gene_id "chrA01:448613-452198C"; flanks "449718-,449230^"; structure "0,1^2-"; splice_chain ",449577^449376-"; sources "Undefined,Undefined"; NMorMRNA "null"; degree "4"; dimension "2_2";
chrA01	Undefined	as_event	575531	575951	.	-	.	transcript_id "TCONS_00001498,TCONS_00001499"; gene_id "chrA01:575095-578145C"; flanks "575951-,575531^"; structure "1^3-,2^4-"; splice_chain "575910^575823-,575897^575810-"; sources "Undefined,Undefined"; NMorMRNA "null"; degree "4"; dimension "2_2";
chrA01	Undefined	as_event	875521	876156	.	-	.	transcript_id "TCONS_00001516,TCONS_00001515"; gene_id "chrA01:874744-878100C"; flanks "876156-,875521^"; structure "0,1^2-"; splice_chain ",876066^875592-"; sources "Undefined,Undefined"; NMorMRNA "null"; degree "4"; dimension "2_2";
chrA01	Undefined	as_event	885136	885571	.	-	.	transcript_id "TCONS_00001519,TCONS_00001518,TCONS_00001520"; gene_id "chrA01:884156-886834C"; flanks "885571-,885136^"; structure "1^4-,2^5-,3^6-"; splice_chain "885357^885281-,885348^885272-,885347^885271-"; sources "Undefined,Undefined,Undefined"; NMorMRNA "null"; degree "9"; dimension "3_3";
chrA01	Undefined	as_event	884811	884993	.	-	.	transcript_id "TCONS_00001519,TCONS_00001517,TCONS_00001520"; gene_id "chrA01:884156-886834C"; flanks "884993^,884811^"; structure "1-,2-,3-"; splice_chain "884915-,884911-,884910-"; sources "Undefined,Undefined,Undefined"; NMorMRNA "null"; degree "9"; dimension "3_3";
chrA01	Undefined	as_event	884674	884910	.	-	.	transcript_id "TCONS_00001518,TCONS_00001520"; gene_id "chrA01:884156-886834C"; flanks "884910-,884674^"; structure "0,1^2-"; splice_chain ",884811^884731-"; sources "Undefined,Undefined"; NMorMRNA "null"; degree "4"; dimension "2_2";
chrA01	Undefined	as_event	884674	884993	.	-	.	transcript_id "TCONS_00001519,TCONS_00001517,TCONS_00001518,TCONS_00001520"; gene_id "chrA01:884156-886834C"; flanks "884993^,884674^"; structure "1-4^5-,2-4^5-,3-,3-4^5-"; splice_chain "884915-884811^884731-,884911-884811^884731-,884910-,884910-884811^884731-"; sources "Undefined,Undefined,Undefined,Undefined"; NMorMRNA "null"; degree "16"; dimension "4_4";
chrA01	Undefined	as_event	892562	892906	.	-	.	transcript_id "TCONS_00001521,TCONS_00001522"; gene_id "chrA01:890035-892909C"; flanks "892906[,892562^"; structure "1^3-,2^4-"; splice_chain "892858^892713-,892850^892705-"; sources "Undefined,Undefined"; NMorMRNA "null"; degree "4"; dimension "2_2";
chrA01	Undefined	as_event	890869	891214	.	-	.	transcript_id "TCONS_00001522,TCONS_00001521/TCONS_00001523"; gene_id "chrA01:890035-892909C"; flanks "891214^,890869^"; structure "1-,2-"; splice_chain "890964-,890962-"; sources "Undefined,Undefined"; NMorMRNA "null"; degree "4"; dimension "2_2";
chrA01	Undefined	as_event	890162	890436	.	-	.	transcript_id "TCONS_00001521,TCONS_00001522/TCONS_00001523"; gene_id "chrA01:890035-892909C"; flanks "890436-,890162^"; structure "0,1^2-"; splice_chain ",890359^890263-"; sources "Undefined,Undefined"; NMorMRNA "null"; degree "4"; dimension "2_2";
chrA01	Undefined	as_event	936620	936937	.	-	.	transcript_id "TCONS_00001527,TCONS_00001526"; gene_id "chrA01:935773-937889C"; flanks "936937-,936620^"; structure "0,1^2-"; splice_chain ",936797^936708-"; sources "Undefined,Undefined"; NMorMRNA "null"; degree "4"; dimension "2_2";
chrA01	Undefined	as_event	1008998	1009470	.	-	.	transcript_id "TCONS_00001533,TCONS_00001532"; gene_id "chrA01:1008108-1009470C"; flanks "1009470[,1008998^"; structure "0,1^2-"; splice_chain ",1009325^1009084-"; sources "Undefined,Undefined"; NMorMRNA "null"; degree "4"; dimension "2_2";
chrA01	Undefined	as_event	1008617	1008921	.	-	.	transcript_id "TCONS_00001532,TCONS_00001533"; gene_id "chrA01:1008108-1009470C"; flanks "1008921-,1008617^"; structure "0,1^2-"; splice_chain ",1008721^1008652-"; sources "Undefined,Undefined"; NMorMRNA "null"; degree "4"; dimension "2_2";
chrA01	Undefined	as_event	1035097	1035466	.	-	.	transcript_id "TCONS_00001537,TCONS_00001536"; gene_id "chrA01:1035097-1038432C"; flanks "1035466-,1035097]"; structure "0,1^2-"; splice_chain ",1035354^1035274-"; sources "Undefined,Undefined"; NMorMRNA "null"; degree "4"; dimension "2_2";
chrA01	Undefined	as_event	1070905	1071077	.	-	.	transcript_id "TCONS_00001540,TCONS_00001541"; gene_id "chrA01:1069809-1072427C"; flanks "1071077-,1070905-"; structure "1^,2^"; splice_chain "1070981^,1070980^"; sources "Undefined,Undefined"; NMorMRNA "null"; degree "4"; dimension "2_2";
chrA01	Undefined	as_event	1304914	1305421	.	-	.	transcript_id "TCONS_00001558,TCONS_00001557"; gene_id "chrA01:1304460-1305948C"; flanks "1305421-,1304914^"; structure "0,1^2-"; splice_chain ",1305184^1305117-"; sources "Undefined,Undefined"; NMorMRNA "null"; degree "4"; dimension "2_2";
chrA01	Undefined	as_event	1330370	1330952	.	-	.	transcript_id "TCONS_00001560,TCONS_00001559"; gene_id "chrA01:1326957-1331662C"; flanks "1330952-,1330370^"; structure "0,1^2-3^4-"; splice_chain ",1330839^1330747-1330547^1330471-"; sources "Undefined,Undefined"; NMorMRNA "null"; degree "4"; dimension "2_2";
chrA01	Undefined	as_event	1327089	1327415	.	-	.	transcript_id "TCONS_00001560,TCONS_00001559"; gene_id "chrA01:1326957-1331662C"; flanks "1327415-,1327089-"; structure "1^,2^"; splice_chain "1327176^,1327175^"; sources "Undefined,Undefined"; NMorMRNA "null"; degree "4"; dimension "2_2";
chrA01	Undefined	as_event	1387598	1387936	.	-	.	transcript_id "TCONS_00001573,TCONS_00001572"; gene_id "chrA01:1387264-1391306C"; flanks "1387936-,1387598^"; structure "0,1^2-"; splice_chain ",1387742^1387657-"; sources "Undefined,Undefined"; NMorMRNA "null"; degree "4"; dimension "2_2";
chrA01	Undefined	as_event	1436733	1437211	.	-	.	transcript_id "TCONS_00001578,TCONS_00001579"; gene_id "chrA01:1436346-1440004C"; flanks "1437211-,1436733^"; structure "1^3-,2^4-"; splice_chain "1437096^1436922-,1437086^1436912-"; sources "Undefined,Undefined"; NMorMRNA "null"; degree "4"; dimension "2_2";
chrA01	Undefined	as_event	1457159	1457472	.	-	.	transcript_id "TCONS_00001583,TCONS_00001582"; gene_id "chrA01:1452927-1457800C"; flanks "1457472-,1457159^"; structure "0,1^2-"; splice_chain ",1457306^1457216-"; sources "Undefined,Undefined"; NMorMRNA "null"; degree "4"; dimension "2_2";
chrA01	Undefined	as_event	1454643	1455514	.	-	.	transcript_id "TCONS_00001583,TCONS_00001582"; gene_id "chrA01:1452927-1457800C"; flanks "1455514-,1454643^"; structure "0,1^2-"; splice_chain ",1455404^1455216-"; sources "Undefined,Undefined"; NMorMRNA "null"; degree "4"; dimension "2_2";
chrA01	Undefined	as_event	1454228	1454431	.	-	.	transcript_id "TCONS_00001583,TCONS_00001582"; gene_id "chrA01:1452927-1457800C"; flanks "1454431^,1454228^"; structure "1-,2-"; splice_chain "1454355-,1454354-"; sources "Undefined,Undefined"; NMorMRNA "null"; degree "4"; dimension "2_2";
chrA01	Undefined	as_event	1475876	1476141	.	-	.	transcript_id "TCONS_00001586,TCONS_00001587"; gene_id "chrA01:1474562-1479029C"; flanks "1476141^,1475876^"; structure "1-,2-"; splice_chain "1476036-,1476033-"; sources "Undefined,Undefined"; NMorMRNA "null"; degree "4"; dimension "2_2";
chrA01	Undefined	as_event	1506325	1506561	.	-	.	transcript_id "TCONS_00001590,TCONS_00001591"; gene_id "chrA01:1504891-1507160C"; flanks "1506561-,1506325^"; structure "0,1^2-"; splice_chain ",1506460^1506378-"; sources "Undefined,Undefined"; NMorMRNA "null"; degree "4"; dimension "2_2";
chrA01	Undefined	as_event	1510042	1510540	.	-	.	transcript_id "TCONS_00001592,TCONS_00001593"; gene_id "chrA01:1508409-1511265C"; flanks "1510540-,1510042^"; structure "0,1^2-"; splice_chain ",1510257^1510170-"; sources "Undefined,Undefined"; NMorMRNA "null"; degree "4"; dimension "2_2";
chrA01	Undefined	as_event	1612341	1612990	.	-	.	transcript_id "TCONS_00001610,TCONS_00001609"; gene_id "chrA01:1611081-1613865C"; flanks "1612990-,1612341^"; structure "0,1^2-"; splice_chain ",1612713^1612617-"; sources "Undefined,Undefined"; NMorMRNA "null"; degree "4"; dimension "2_2";
chrA01	Undefined	as_event	1665457	1665753	.	-	.	transcript_id "TCONS_00001613,TCONS_00001612"; gene_id "chrA01:1664018-1666169C"; flanks "1665753-,1665457^"; structure "1^3-,2^4-"; splice_chain "1665675^1665605-,1665665^1665595-"; sources "Undefined,Undefined"; NMorMRNA "null"; degree "4"; dimension "2_2";
chrA01	Undefined	as_event	1694945	1696334	.	-	.	transcript_id "TCONS_00001615,TCONS_00001614"; gene_id "chrA01:1693346-1696701C"; flanks "1696334^,1694945^"; structure "1-,2-"; splice_chain "1695076-,1695073-"; sources "Undefined,Undefined"; NMorMRNA "null"; degree "4"; dimension "2_2";
chrA01	Undefined	as_event	1754795	1755107	.	-	.	transcript_id "TCONS_00001620,TCONS_00001618,TCONS_00001619"; gene_id "chrA01:1754232-1755344C"; flanks "1755107^,1754795^"; structure "1-,2-,3-"; splice_chain "1754973-,1754950-,1754945-"; sources "Undefined,Undefined,Undefined"; NMorMRNA "null"; degree "9"; dimension "3_3";
chrA01	Undefined	as_event	1793911	1794275	.	-	.	transcript_id "TCONS_00001624,TCONS_00001625"; gene_id "chrA01:1792716-1794582C"; flanks "1794275-,1793911^"; structure "1^3-,2^4-"; splice_chain "1794139^1794028-,1794104^1793993-"; sources "Undefined,Undefined"; NMorMRNA "null"; degree "4"; dimension "2_2";
chrA01	Undefined	as_event	1793741	1793911	.	-	.	transcript_id "TCONS_00001624,TCONS_00001625"; gene_id "chrA01:1792716-1794582C"; flanks "1793911^,1793741^"; structure "1-,2-"; splice_chain "1793802-,1793800-"; sources "Undefined,Undefined"; NMorMRNA "null"; degree "4"; dimension "2_2";
chrA01	Undefined	as_event	1853318	1853514	.	-	.	transcript_id "TCONS_00001629,TCONS_00001628"; gene_id "chrA01:1850307-1854234C"; flanks "1853514-,1853318-"; structure "1^,2^"; splice_chain "1853404^,1853403^"; sources "Undefined,Undefined"; NMorMRNA "null"; degree "4"; dimension "2_2";
chrA01	Undefined	as_event	1985157	1985923	.	-	.	transcript_id "TCONS_00001642,TCONS_00001641"; gene_id "chrA01:1975536-1986475C"; flanks "1985923-,1985157^"; structure "1^3-,2^4-"; splice_chain "1985483^1985390-,1985481^1985388-"; sources "Undefined,Undefined"; NMorMRNA "null"; degree "4"; dimension "2_2";
chrA01	Undefined	as_event	1976058	1976528	.	-	.	transcript_id "TCONS_00001642,TCONS_00001641"; gene_id "chrA01:1975536-1986475C"; flanks "1976528-,1976058^"; structure "1^3-,2^4-"; splice_chain "1976460^1976238-,1976420^1976198-"; sources "Undefined,Undefined"; NMorMRNA "null"; degree "4"; dimension "2_2";
chrA01	Undefined	as_event	2007633	2007908	.	-	.	transcript_id "TCONS_00001644,TCONS_00001645"; gene_id "chrA01:2005663-2008614C"; flanks "2007908-,2007633^"; structure "0,1^2-"; splice_chain ",2007882^2007786-"; sources "Undefined,Undefined"; NMorMRNA "null"; degree "4"; dimension "2_2";
chrA01	Undefined	as_event	2028198	2030434	.	-	.	transcript_id "TCONS_00001648,TCONS_00001649"; gene_id "chrA01:2027416-2035002C"; flanks "2030434-,2028198^"; structure "1^8-,2^3-4^5-6^7-"; splice_chain "2030284^2028311-,2030170^2030078-2029913^2029836-2028714^2028462-"; sources "Undefined,Undefined"; NMorMRNA "null"; degree "4"; dimension "2_2";
chrA01	Undefined	as_event	2046561	2047033	.	-	.	transcript_id "TCONS_00001650,TCONS_00001651"; gene_id "chrA01:2046216-2047213C"; flanks "2047033^,2046561^"; structure "1-,2-"; splice_chain "2046620-,2046617-"; sources "Undefined,Undefined"; NMorMRNA "null"; degree "4"; dimension "2_2";
chrA01	Undefined	as_event	2068144	2068815	.	-	.	transcript_id "TCONS_00001653,TCONS_00001652"; gene_id "chrA01:2065707-2068815C"; flanks "2068815[,2068144-"; structure "1^,2^"; splice_chain "2068273^,2068259^"; sources "Undefined,Undefined"; NMorMRNA "null"; degree "4"; dimension "2_2";
chrA01	Undefined	as_event	2069550	2069820	.	-	.	transcript_id "TCONS_00001655,TCONS_00001654/TCONS_00001656"; gene_id "chrA01:2069080-2070392C"; flanks "2069820-,2069550^"; structure "0,1^2-"; splice_chain ",2069767^2069612-"; sources "Undefined,Undefined"; NMorMRNA "null"; degree "4"; dimension "2_2";
chrA01	Undefined	as_event	2117447	2117764	.	-	.	transcript_id "TCONS_00001661,TCONS_00001662"; gene_id "chrA01:2114910-2119045C"; flanks "2117764-,2117447^"; structure "0,1^2-"; splice_chain ",2117572^2117462-"; sources "Undefined,Undefined"; NMorMRNA "null"; degree "4"; dimension "2_2";
chrA01	Undefined	as_event	2116800	2116921	.	-	.	transcript_id "TCONS_00001661,TCONS_00001662"; gene_id "chrA01:2114910-2119045C"; flanks "2116921^,2116800^"; structure "1-,2-"; splice_chain "2116833-,2116832-"; sources "Undefined,Undefined"; NMorMRNA "null"; degree "4"; dimension "2_2";
chrA01	Undefined	as_event	2133453	2134598	.	-	.	transcript_id "TCONS_00001665/TCONS_00001666,TCONS_00001664"; gene_id "chrA01:2132569-2135792C"; flanks "2134598-,2133453-"; structure "1^,2^"; splice_chain "2133957^,2133778^"; sources "Undefined,Undefined"; NMorMRNA "null"; degree "4"; dimension "2_2";
chrA01	Undefined	as_event	2133195	2133453	.	-	.	transcript_id "TCONS_00001666,TCONS_00001665"; gene_id "chrA01:2132569-2135792C"; flanks "2133453-,2133195]"; structure "0,1^2-"; splice_chain ",2133354^2133264-"; sources "Undefined,Undefined"; NMorMRNA "null"; degree "4"; dimension "2_2";
chrA01	Undefined	as_event	2251525	2252030	.	-	.	transcript_id "TCONS_00001685,TCONS_00001684"; gene_id "chrA01:2250681-2252978C"; flanks "2252030-,2251525^"; structure "0,1^2-"; splice_chain ",2251811^2251738-"; sources "Undefined,Undefined"; NMorMRNA "null"; degree "4"; dimension "2_2";
chrA01	Undefined	as_event	2257465	2257807	.	-	.	transcript_id "TCONS_00001686,TCONS_00001687"; gene_id "chrA01:2253211-2257876C"; flanks "2257807^,2257465^"; structure "1-,2-"; splice_chain "2257720-,2257669-"; sources "Undefined,Undefined"; NMorMRNA "null"; degree "4"; dimension "2_2";
chrA01	Undefined	as_event	2389965	2390099	.	-	.	transcript_id "TCONS_00001701,TCONS_00001702/TCONS_00001703"; gene_id "chrA01:2387590-2390283C"; flanks "2390099^,2389965^"; structure "1-,2-"; splice_chain "2390004-,2390003-"; sources "Undefined,Undefined"; NMorMRNA "null"; degree "4"; dimension "2_2";
chrA01	Undefined	as_event	2389316	2389517	.	-	.	transcript_id "TCONS_00001702,TCONS_00001701/TCONS_00001703"; gene_id "chrA01:2387590-2390283C"; flanks "2389517^,2389316^"; structure "1-,2-"; splice_chain "2389429-,2389427-"; sources "Undefined,Undefined"; NMorMRNA "null"; degree "4"; dimension "2_2";
chrA01	Undefined	as_event	2387590	2388675	.	-	.	transcript_id "TCONS_00001703,TCONS_00001701/TCONS_00001702"; gene_id "chrA01:2387590-2390283C"; flanks "2388675-,2387590]"; structure "0,1^2-"; splice_chain ",2388545^2388461-"; sources "Undefined,Undefined"; NMorMRNA "null"; degree "4"; dimension "2_2";
chrA01	Undefined	as_event	2446665	2447309	.	-	.	transcript_id "TCONS_00001706,TCONS_00001707"; gene_id "chrA01:2445315-2447309C"; flanks "2447309[,2446665^"; structure "1^3-,2^4-"; splice_chain "2447280^2446778-,2447245^2446739-"; sources "Undefined,Undefined"; NMorMRNA "null"; degree "4"; dimension "2_2";
chrA01	Undefined	as_event	2513491	2514154	.	-	.	transcript_id "TCONS_00001712,TCONS_00001713"; gene_id "chrA01:2511894-2514298C"; flanks "2514154^,2513491^"; structure "1-,2-"; splice_chain "2513800-,2513795-"; sources "Undefined,Undefined"; NMorMRNA "null"; degree "4"; dimension "2_2";
chrA01	Undefined	as_event	2517094	2517387	.	-	.	transcript_id "TCONS_00001715,TCONS_00001716"; gene_id "chrA01:2515018-2517440C"; flanks "2517387^,2517094^"; structure "1-,2-"; splice_chain "2517201-,2517198-"; sources "Undefined,Undefined"; NMorMRNA "null"; degree "4"; dimension "2_2";
chrA01	Undefined	as_event	2522761	2523212	.	-	.	transcript_id "TCONS_00001719/TCONS_00001722/TCONS_00001723,TCONS_00001718"; gene_id "chrA01:2522111-2523212C"; flanks "2523212[,2522761-"; structure "1^,2^"; splice_chain "2523047^,2522905^"; sources "Undefined,Undefined"; NMorMRNA "null"; degree "4"; dimension "2_2";
chrA01	Undefined	as_event	2522557	2522761	.	-	.	transcript_id "TCONS_00001718/TCONS_00001723,TCONS_00001719"; gene_id "chrA01:2522111-2523212C"; flanks "2522761-,2522557^"; structure "0,1^2-"; splice_chain ",2522584^2522562-"; sources "Undefined,Undefined"; NMorMRNA "null"; degree "4"; dimension "2_2";
chrA01	Undefined	as_event	2522557	2523212	.	-	.	transcript_id "TCONS_00001721,TCONS_00001720,TCONS_00001723,TCONS_00001719,TCONS_00001718"; gene_id "chrA01:2522111-2523212C"; flanks "2523212[,2522557^"; structure "0,1^4-,2^5-,2^5-6^7-,3^5-"; splice_chain ",2523057^2522771-,2523047^2522761-,2523047^2522761-2522584^2522562-,2522905^2522761-"; sources "Undefined,Undefined,Undefined,Undefined,Undefined"; NMorMRNA "null"; degree "25"; dimension "5_…
chrA01	Undefined	as_event	2522208	2522761	.	-	.	transcript_id "TCONS_00001722,TCONS_00001719,TCONS_00001718/TCONS_00001723"; gene_id "chrA01:2522111-2523212C"; flanks "2522761-,2522208]"; structure "0,1^2-3^4-,3^4-"; splice_chain ",2522584^2522562-2522557^2522448-,2522557^2522448-"; sources "Undefined,Undefined,Undefined"; NMorMRNA "null"; degree "9"; dimension "3_3";
chrA01	Undefined	as_event	2522208	2523212	.	-	.	transcript_id "TCONS_00001720,TCONS_00001722,TCONS_00001719,TCONS_00001723,TCONS_00001718,TCONS_00001721"; gene_id "chrA01:2522111-2523212C"; flanks "2523212[,2522208]"; structure "1^4-8^9-,2^5-,2^5-6^7-8^9-,2^5-8^9-,3^5-8^9-,8^9-"; splice_chain "2523057^2522771-2522557^2522448-,2523047^2522761-,2523047^2522761-2522584^2522562-2522557^2522448-,2523047^2522761-2522557^2522448-,2522905^2522761-2522…
chrA01	Undefined	as_event	2739371	2739557	.	-	.	transcript_id "TCONS_00001741,TCONS_00001742"; gene_id "chrA01:2737988-2740800C"; flanks "2739557^,2739371^"; structure "1-,2-"; splice_chain "2739444-,2739442-"; sources "Undefined,Undefined"; NMorMRNA "null"; degree "4"; dimension "2_2";
chrA01	Undefined	as_event	2738583	2738850	.	-	.	transcript_id "TCONS_00001741,TCONS_00001742"; gene_id "chrA01:2737988-2740800C"; flanks "2738850-,2738583^"; structure "1^3-,2^4-"; splice_chain "2738801^2738715-,2738791^2738705-"; sources "Undefined,Undefined"; NMorMRNA "null"; degree "4"; dimension "2_2";
chrA01	Undefined	as_event	2738251	2738463	.	-	.	transcript_id "TCONS_00001741,TCONS_00001742"; gene_id "chrA01:2737988-2740800C"; flanks "2738463^,2738251]"; structure "1-,2-"; splice_chain "2738371-,2738369-"; sources "Undefined,Undefined"; NMorMRNA "null"; degree "4"; dimension "2_2";
chrA01	Undefined	as_event	2762136	2762302	.	-	.	transcript_id "TCONS_00001745,TCONS_00001746"; gene_id "chrA01:2760915-2763017C"; flanks "2762302^,2762136^"; structure "1-,2-"; splice_chain "2762213-,2762212-"; sources "Undefined,Undefined"; NMorMRNA "null"; degree "4"; dimension "2_2";
chrA01	Undefined	as_event	2821908	2822311	.	-	.	transcript_id "TCONS_00001752,TCONS_00001751"; gene_id "chrA01:2821908-2823899C"; flanks "2822311-,2821908]"; structure "0,1^2-"; splice_chain ",2822161^2822077-"; sources "Undefined,Undefined"; NMorMRNA "null"; degree "4"; dimension "2_2";
chrA01	Undefined	as_event	2835474	2835856	.	-	.	transcript_id "TCONS_00001755/TCONS_00001758,TCONS_00001756/TCONS_00001757"; gene_id "chrA01:2834336-2837552C"; flanks "2835856-,2835474^"; structure "0,1^2-"; splice_chain ",2835691^2835607-"; sources "Undefined,Undefined"; NMorMRNA "null"; degree "4"; dimension "2_2";
chrA01	Undefined	as_event	2834962	2835401	.	-	.	transcript_id "TCONS_00001755/TCONS_00001756,TCONS_00001757/TCONS_00001758"; gene_id "chrA01:2834336-2837552C"; flanks "2835401-,2834962^"; structure "0,1^2-"; splice_chain ",2835289^2835203-"; sources "Undefined,Undefined"; NMorMRNA "null"; degree "4"; dimension "2_2";
chrA01	Undefined	as_event	2834678	2834887	.	-	.	transcript_id "TCONS_00001757,TCONS_00001755/TCONS_00001756/TCONS_00001758"; gene_id "chrA01:2834336-2837552C"; flanks "2834887-,2834678^"; structure "0,1^2-"; splice_chain ",2834808^2834727-"; sources "Undefined,Undefined"; NMorMRNA "null"; degree "4"; dimension "2_2";
chrA01	Undefined	as_event	2834336	2834678	.	-	.	transcript_id "TCONS_00001756,TCONS_00001755/TCONS_00001757/TCONS_00001758"; gene_id "chrA01:2834336-2837552C"; flanks "2834678^,2834336]"; structure "1-,2-"; splice_chain "2834597-,2834595-"; sources "Undefined,Undefined"; NMorMRNA "null"; degree "4"; dimension "2_2";
chrA01	Undefined	as_event	3017887	3019721	.	-	.	transcript_id "TCONS_00001776,TCONS_00001775"; gene_id "chrA01:3017887-3019721C"; flanks "3019721[,3017887]"; structure "0,1^2-3^4-5^6-"; splice_chain ",3018981^3018862-3018792^3018692-3018422^3018317-"; sources "Undefined,Undefined"; NMorMRNA "null"; degree "4"; dimension "2_2";
chrA01	Undefined	as_event	3215488	3216246	.	-	.	transcript_id "TCONS_00001783,TCONS_00001782"; gene_id "chrA01:3210349-3216495C"; flanks "3216246^,3215488^"; structure "1-,2-"; splice_chain "3215600-,3215583-"; sources "Undefined,Undefined"; NMorMRNA "null"; degree "4"; dimension "2_2";
chrA01	Undefined	as_event	3214349	3214737	.	-	.	transcript_id "TCONS_00001782,TCONS_00001783"; gene_id "chrA01:3210349-3216495C"; flanks "3214737-,3214349^"; structure "0,1^2-"; splice_chain ",3214560^3214481-"; sources "Undefined,Undefined"; NMorMRNA "null"; degree "4"; dimension "2_2";
chrA01	Undefined	as_event	3268140	3268803	.	-	.	transcript_id "TCONS_00001789/TCONS_00001790,TCONS_00001788"; gene_id "chrA01:3267140-3271386C"; flanks "3268803-,3268140^"; structure "0,1^2-"; splice_chain ",3268475^3268407-"; sources "Undefined,Undefined"; NMorMRNA "null"; degree "4"; dimension "2_2";
chrA01	Undefined	as_event	3376481	3376732	.	-	.	transcript_id "TCONS_00001795,TCONS_00001796"; gene_id "chrA01:3373686-3382417C"; flanks "3376732-,3376481-"; structure "1^,2^"; splice_chain "3376661^,3376658^"; sources "Undefined,Undefined"; NMorMRNA "null"; degree "4"; dimension "2_2";
chrA01	Undefined	as_event	3445018	3445238	.	-	.	transcript_id "TCONS_00001797,TCONS_00001798"; gene_id "chrA01:3444300-3445412C"; flanks "3445238^,3445018^"; structure "1-,2-"; splice_chain "3445142-,3445137-"; sources "Undefined,Undefined"; NMorMRNA "null"; degree "4"; dimension "2_2";
chrA01	Undefined	as_event	3452952	3453101	.	-	.	transcript_id "TCONS_00001799,TCONS_00001800/TCONS_00001801"; gene_id "chrA01:3447554-3453413C"; flanks "3453101^,3452952^"; structure "1-,2-"; splice_chain "3453013-,3453012-"; sources "Undefined,Undefined"; NMorMRNA "null"; degree "4"; dimension "2_2";
chrA01	Undefined	as_event	3450647	3450844	.	-	.	transcript_id "TCONS_00001800,TCONS_00001799/TCONS_00001801"; gene_id "chrA01:3447554-3453413C"; flanks "3450844^,3450647^"; structure "1-,2-"; splice_chain "3450753-,3450752-"; sources "Undefined,Undefined"; NMorMRNA "null"; degree "4"; dimension "2_2";
chrA01	Undefined	as_event	3448586	3448864	.	-	.	transcript_id "TCONS_00001801,TCONS_00001799/TCONS_00001800"; gene_id "chrA01:3447554-3453413C"; flanks "3448864-,3448586^"; structure "0,1^2-"; splice_chain ",3448801^3448728-"; sources "Undefined,Undefined"; NMorMRNA "null"; degree "4"; dimension "2_2";
chrA01	Undefined	as_event	3448201	3448404	.	-	.	transcript_id "TCONS_00001801,TCONS_00001799/TCONS_00001800"; gene_id "chrA01:3447554-3453413C"; flanks "3448404^,3448201^"; structure "1-,2-"; splice_chain "3448321-,3448316-"; sources "Undefined,Undefined"; NMorMRNA "null"; degree "4"; dimension "2_2";
chrA01	Undefined	as_event	3602798	3602985	.	-	.	transcript_id "TCONS_00001809,TCONS_00001810"; gene_id "chrA01:3593463-3603028C"; flanks "3602985^,3602798^"; structure "1-,2-"; splice_chain "3602897-,3602895-"; sources "Undefined,Undefined"; NMorMRNA "null"; degree "4"; dimension "2_2";
chrA01	Undefined	as_event	3639236	3640433	.	-	.	transcript_id "TCONS_00001812,TCONS_00001811"; gene_id "chrA01:3639236-3643094C"; flanks "3640433-,3639236]"; structure "0,1^2-"; splice_chain ",3640374^3639748-"; sources "Undefined,Undefined"; NMorMRNA "null"; degree "4"; dimension "2_2";
chrA01	Undefined	as_event	3720605	3721301	.	-	.	transcript_id "TCONS_00001818,TCONS_00001817"; gene_id "chrA01:3720387-3722738C"; flanks "3721301-,3720605^"; structure "0,1^2-3^4-"; splice_chain ",3721132^3721049-3720833^3720745-"; sources "Undefined,Undefined"; NMorMRNA "null"; degree "4"; dimension "2_2";
chrA01	Undefined	as_event	3814363	3814566	.	-	.	transcript_id "TCONS_00001831,TCONS_00001832"; gene_id "chrA01:3813729-3815207C"; flanks "3814566-,3814363^"; structure "0,1^2-"; splice_chain ",3814497^3814411-"; sources "Undefined,Undefined"; NMorMRNA "null"; degree "4"; dimension "2_2";
chrA01	Undefined	as_event	3855396	3856217	.	-	.	transcript_id "TCONS_00001836,TCONS_00001837"; gene_id "chrA01:3851840-3856564C"; flanks "3856217^,3855396-"; structure "0,1-2^"; splice_chain ",3855822-3855769^"; sources "Undefined,Undefined"; NMorMRNA "null"; degree "4"; dimension "2_2";
chrA01	Undefined	as_event	3908504	3908680	.	-	.	transcript_id "TCONS_00001841,TCONS_00001840"; gene_id "chrA01:3905864-3908820C"; flanks "3908680^,3908504^"; structure "1-,2-"; splice_chain "3908578-,3908576-"; sources "Undefined,Undefined"; NMorMRNA "null"; degree "4"; dimension "2_2";
chrA01	Undefined	as_event	3907262	3907632	.	-	.	transcript_id "TCONS_00001841,TCONS_00001840"; gene_id "chrA01:3905864-3908820C"; flanks "3907632^,3907262^"; structure "1-,2-"; splice_chain "3907377-,3907372-"; sources "Undefined,Undefined"; NMorMRNA "null"; degree "4"; dimension "2_2";
chrA01	Undefined	as_event	3906847	3907048	.	-	.	transcript_id "TCONS_00001841,TCONS_00001840"; gene_id "chrA01:3905864-3908820C"; flanks "3907048^,3906847^"; structure "1-,2-"; splice_chain "3906945-,3906944-"; sources "Undefined,Undefined"; NMorMRNA "null"; degree "4"; dimension "2_2";
chrA01	Undefined	as_event	3936084	3936980	.	-	.	transcript_id "TCONS_00001843,TCONS_00001844"; gene_id "chrA01:3936039-3936980C"; flanks "3936980[,3936084]"; structure "1^3-,2^4-"; splice_chain "3936860^3936586-,3936850^3936576-"; sources "Undefined,Undefined"; NMorMRNA "null"; degree "4"; dimension "2_2";
chrA01	Undefined	as_event	4062207	4062692	.	-	.	transcript_id "TCONS_00001858,TCONS_00001859"; gene_id "chrA01:4056115-4065269C"; flanks "4062692-,4062207^"; structure "0,1^2-"; splice_chain ",4062409^4062320-"; sources "Undefined,Undefined"; NMorMRNA "null"; degree "4"; dimension "2_2";
chrA01	Undefined	as_event	4057788	4058006	.	-	.	transcript_id "TCONS_00001858,TCONS_00001857"; gene_id "chrA01:4056115-4065269C"; flanks "4058006-,4057788^"; structure "0,1^2-"; splice_chain ",4057919^4057847-"; sources "Undefined,Undefined"; NMorMRNA "null"; degree "4"; dimension "2_2";
chrA01	Undefined	as_event	4056115	4056550	.	-	.	transcript_id "TCONS_00001858,TCONS_00001857"; gene_id "chrA01:4056115-4065269C"; flanks "4056550-,4056115]"; structure "0,1^2-"; splice_chain ",4056456^4056345-"; sources "Undefined,Undefined"; NMorMRNA "null"; degree "4"; dimension "2_2";
chrA01	Undefined	as_event	4194816	4195279	.	-	.	transcript_id "TCONS_00001866,TCONS_00001865"; gene_id "chrA01:4194710-4196237C"; flanks "4195279-,4194816^"; structure "0,1^2-"; splice_chain ",4195148^4195079-"; sources "Undefined,Undefined"; NMorMRNA "null"; degree "4"; dimension "2_2";
chrA01	Undefined	as_event	4277870	4278272	.	-	.	transcript_id "TCONS_00001871,TCONS_00001870"; gene_id "chrA01:4276610-4279667C"; flanks "4278272-,4277870^"; structure "0,1^2-"; splice_chain ",4278033^4277955-"; sources "Undefined,Undefined"; NMorMRNA "null"; degree "4"; dimension "2_2";
chrA01	Undefined	as_event	4277174	4277515	.	-	.	transcript_id "TCONS_00001871,TCONS_00001870"; gene_id "chrA01:4276610-4279667C"; flanks "4277515-,4277174^"; structure "0,1^2-"; splice_chain ",4277357^4277287-"; sources "Undefined,Undefined"; NMorMRNA "null"; degree "4"; dimension "2_2";
chrA01	Undefined	as_event	4316679	4316963	.	-	.	transcript_id "TCONS_00001873,TCONS_00001874"; gene_id "chrA01:4314485-4318411C"; flanks "4316963-,4316679^"; structure "0,1^2-"; splice_chain ",4316814^4316725-"; sources "Undefined,Undefined"; NMorMRNA "null"; degree "4"; dimension "2_2";
chrA01	Undefined	as_event	4332884	4333097	.	-	.	transcript_id "TCONS_00001878,TCONS_00001877"; gene_id "chrA01:4332483-4333882C"; flanks "4333097^,4332884^"; structure "1-,2-"; splice_chain "4333009-,4332985-"; sources "Undefined,Undefined"; NMorMRNA "null"; degree "4"; dimension "2_2";
chrA01	Undefined	as_event	4382457	4382692	.	-	.	transcript_id "TCONS_00001882,TCONS_00001883"; gene_id "chrA01:4381954-4383225C"; flanks "4382692-,4382457-"; structure "1^,2^"; splice_chain "4382552^,4382549^"; sources "Undefined,Undefined"; NMorMRNA "null"; degree "4"; dimension "2_2";
chrA01	Undefined	as_event	4836679	4836996	.	-	.	transcript_id "TCONS_00001903,TCONS_00001904"; gene_id "chrA01:4834717-4840613C"; flanks "4836996-,4836679^"; structure "1^3-,2^4-"; splice_chain "4836935^4836844-,4836925^4836834-"; sources "Undefined,Undefined"; NMorMRNA "null"; degree "4"; dimension "2_2";
chrA01	Undefined	as_event	4892103	4892980	.	-	.	transcript_id "TCONS_00001911,TCONS_00001912"; gene_id "chrA01:4890638-4893111C"; flanks "4892980^,4892103^"; structure "1-,2-"; splice_chain "4892167-,4892165-"; sources "Undefined,Undefined"; NMorMRNA "null"; degree "4"; dimension "2_2";
chrA01	Undefined	as_event	4891522	4891997	.	-	.	transcript_id "TCONS_00001911,TCONS_00001912"; gene_id "chrA01:4890638-4893111C"; flanks "4891997-,4891522^"; structure "0,1^2-"; splice_chain ",4891881^4891807-"; sources "Undefined,Undefined"; NMorMRNA "null"; degree "4"; dimension "2_2";
chrA01	Undefined	as_event	4962924	4963074	.	-	.	transcript_id "TCONS_00001915,TCONS_00001916"; gene_id "chrA01:4961703-4966705C"; flanks "4963074^,4962924^"; structure "1-,2-"; splice_chain "4962980-,4962977-"; sources "Undefined,Undefined"; NMorMRNA "null"; degree "4"; dimension "2_2";
chrA01	Undefined	as_event	5164847	5165008	.	-	.	transcript_id "TCONS_00001931,TCONS_00001933"; gene_id "chrA01:5164165-5165771C"; flanks "5165008-,5164847-"; structure "1^,2^"; splice_chain "5164950^,5164949^"; sources "Undefined,Undefined"; NMorMRNA "null"; degree "4"; dimension "2_2";
chrA01	Undefined	as_event	5164524	5165147	.	-	.	transcript_id "TCONS_00001932,TCONS_00001931,TCONS_00001933"; gene_id "chrA01:5164165-5165771C"; flanks "5165147^,5164524-"; structure "0,1-2^4-5^,1-3^4-5^"; splice_chain ",5165008-5164950^5164847-5164791^,5165008-5164949^5164847-5164791^"; sources "Undefined,Undefined,Undefined"; NMorMRNA "null"; degree "9"; dimension "3_3";
chrA01	Undefined	as_event	5480083	5480817	.	-	.	transcript_id "TCONS_00001959,TCONS_00001958"; gene_id "chrA01:5478472-5481053C"; flanks "5480817-,5480083^"; structure "1^3-5^7-,2^4-6^8-"; splice_chain "5480736^5480629-5480562^5480200-,5480734^5480627-5480560^5480198-"; sources "Undefined,Undefined"; NMorMRNA "null"; degree "4"; dimension "2_2";
chrA01	Undefined	as_event	5655099	5655369	.	-	.	transcript_id "TCONS_00001972,TCONS_00001973"; gene_id "chrA01:5653871-5656717C"; flanks "5655369-,5655099^"; structure "0,1^2-"; splice_chain ",5655227^5655146-"; sources "Undefined,Undefined"; NMorMRNA "null"; degree "4"; dimension "2_2";
chrA01	Undefined	as_event	5671933	5672585	.	-	.	transcript_id "TCONS_00001977,TCONS_00001976"; gene_id "chrA01:5671033-5672842C"; flanks "5672585^,5671933^"; structure "1-,2-"; splice_chain "5672220-,5672207-"; sources "Undefined,Undefined"; NMorMRNA "null"; degree "4"; dimension "2_2";
chrA01	Undefined	as_event	5703171	5703632	.	-	.	transcript_id "TCONS_00001981,TCONS_00001983"; gene_id "chrA01:5700324-5704675C"; flanks "5703632^,5703171-"; structure "0,1-2^"; splice_chain ",5703486-5703452^"; sources "Undefined,Undefined"; NMorMRNA "null"; degree "4"; dimension "2_2";
chrA01	Undefined	as_event	5703094	5703486	.	-	.	transcript_id "TCONS_00001982,TCONS_00001983"; gene_id "chrA01:5700324-5704675C"; flanks "5703486-,5703094^"; structure "0,1^2-"; splice_chain ",5703452^5703171-"; sources "Undefined,Undefined"; NMorMRNA "null"; degree "4"; dimension "2_2";
chrA01	Undefined	as_event	5703094	5703632	.	-	.	transcript_id "TCONS_00001982,TCONS_00001983,TCONS_00001981"; gene_id "chrA01:5700324-5704675C"; flanks "5703632^,5703094^"; structure "1-,1-2^3-,3-"; splice_chain "5703486-,5703486-5703452^5703171-,5703171-"; sources "Undefined,Undefined,Undefined"; NMorMRNA "null"; degree "9"; dimension "3_3";
chrA01	Undefined	as_event	5754209	5754402	.	-	.	transcript_id "TCONS_00001986,TCONS_00001987"; gene_id "chrA01:5752149-5758623C"; flanks "5754402^,5754209^"; structure "1-,2-"; splice_chain "5754305-,5754304-"; sources "Undefined,Undefined"; NMorMRNA "null"; degree "4"; dimension "2_2";
chrA01	Undefined	as_event	5753863	5754123	.	-	.	transcript_id "TCONS_00001986,TCONS_00001987"; gene_id "chrA01:5752149-5758623C"; flanks "5754123-,5753863^"; structure "0,1^2-"; splice_chain ",5754008^5753932-"; sources "Undefined,Undefined"; NMorMRNA "null"; degree "4"; dimension "2_2";
chrA01	Undefined	as_event	5826756	5827692	.	-	.	transcript_id "TCONS_00001990,TCONS_00001989"; gene_id "chrA01:5826756-5827692C"; flanks "5827692[,5826756]"; structure "0,1^2-3^4-"; splice_chain ",5827413^5827294-5827138^5827046-"; sources "Undefined,Undefined"; NMorMRNA "null"; degree "4"; dimension "2_2";
chrA01	Undefined	as_event	5926294	5927266	.	-	.	transcript_id "TCONS_00001996,TCONS_00001995"; gene_id "chrA01:5926264-5927350C"; flanks "5927266^,5926294]"; structure "1-,2-"; splice_chain "5926737-,5926732-"; sources "Undefined,Undefined"; NMorMRNA "null"; degree "4"; dimension "2_2";
chrA01	Undefined	as_event	6083433	6083643	.	-	.	transcript_id "TCONS_00002009,TCONS_00002010"; gene_id "chrA01:6082857-6085073C"; flanks "6083643-,6083433^"; structure "0,1^2-"; splice_chain ",6083596^6083519-"; sources "Undefined,Undefined"; NMorMRNA "null"; degree "4"; dimension "2_2";
chrA01	Undefined	as_event	6122639	6123133	.	-	.	transcript_id "TCONS_00002015,TCONS_00002016"; gene_id "chrA01:6121127-6126444C"; flanks "6123133-,6122639^"; structure "0,1^2-"; splice_chain ",6123070^6122997-"; sources "Undefined,Undefined"; NMorMRNA "null"; degree "4"; dimension "2_2";
chrA01	Undefined	as_event	6647328	6647836	.	-	.	transcript_id "TCONS_00002039,TCONS_00002040"; gene_id "chrA01:6643503-6649075C"; flanks "6647836-,6647328^"; structure "1^3-,2^4-"; splice_chain "6647580^6647420-,6647579^6647419-"; sources "Undefined,Undefined"; NMorMRNA "null"; degree "4"; dimension "2_2";
chrA01	Undefined	as_event	6646103	6646595	.	-	.	transcript_id "TCONS_00002039,TCONS_00002040"; gene_id "chrA01:6643503-6649075C"; flanks "6646595-,6646103^"; structure "1^3-,2^4-"; splice_chain "6646424^6646343-,6646414^6646333-"; sources "Undefined,Undefined"; NMorMRNA "null"; degree "4"; dimension "2_2";
chrA01	Undefined	as_event	6733912	6734313	.	-	.	transcript_id "TCONS_00002042,TCONS_00002043"; gene_id "chrA01:6731787-6735442C"; flanks "6734313-,6733912^"; structure "0,1^2-"; splice_chain ",6734053^6733964-"; sources "Undefined,Undefined"; NMorMRNA "null"; degree "4"; dimension "2_2";
chrA01	Undefined	as_event	6737006	6737370	.	-	.	transcript_id "TCONS_00002045,TCONS_00002044"; gene_id "chrA01:6736487-6738886C"; flanks "6737370-,6737006^"; structure "0,1^2-"; splice_chain ",6737255^6737173-"; sources "Undefined,Undefined"; NMorMRNA "null"; degree "4"; dimension "2_2";
chrA01	Undefined	as_event	6736615	6736924	.	-	.	transcript_id "TCONS_00002045,TCONS_00002044"; gene_id "chrA01:6736487-6738886C"; flanks "6736924-,6736615^"; structure "0,1^2-"; splice_chain ",6736797^6736714-"; sources "Undefined,Undefined"; NMorMRNA "null"; degree "4"; dimension "2_2";
chrA01	Undefined	as_event	6848429	6849886	.	-	.	transcript_id "TCONS_00002050,TCONS_00002051"; gene_id "chrA01:6846792-6849886C"; flanks "6849886[,6848429^"; structure "1^3-,2^4-"; splice_chain "6849494^6848551-,6849492^6848549-"; sources "Undefined,Undefined"; NMorMRNA "null"; degree "4"; dimension "2_2";
chrA01	Undefined	as_event	7000364	7000538	.	-	.	transcript_id "TCONS_00002061,TCONS_00002059"; gene_id "chrA01:6995916-7001065C"; flanks "7000538^,7000364^"; structure "1-,2-"; splice_chain "7000420-,7000418-"; sources "Undefined,Undefined"; NMorMRNA "null"; degree "4"; dimension "2_2";
chrA01	Undefined	as_event	6996844	6997385	.	-	.	transcript_id "TCONS_00002059,TCONS_00002060"; gene_id "chrA01:6995916-7001065C"; flanks "6997385-,6996844^"; structure "0,1^2-"; splice_chain ",6997029^6996936-"; sources "Undefined,Undefined"; NMorMRNA "null"; degree "4"; dimension "2_2";
chrA01	Undefined	as_event	7066919	7067157	.	-	.	transcript_id "TCONS_00002067,TCONS_00002068"; gene_id "chrA01:7065636-7067933C"; flanks "7067157-,7066919^"; structure "0,1^2-"; splice_chain ",7067087^7067007-"; sources "Undefined,Undefined"; NMorMRNA "null"; degree "4"; dimension "2_2";
chrA01	Undefined	as_event	7165913	7166622	.	-	.	transcript_id "TCONS_00002079,TCONS_00002080"; gene_id "chrA01:7163827-7166765C"; flanks "7166622^,7165913-"; structure "0,1-2^"; splice_chain ",7166292-7166109^"; sources "Undefined,Undefined"; NMorMRNA "null"; degree "4"; dimension "2_2";
chrA01	Undefined	as_event	7165887	7166622	.	-	.	transcript_id "TCONS_00002080,TCONS_00002078,TCONS_00002079"; gene_id "chrA01:7163827-7166765C"; flanks "7166622^,7165887^"; structure "1-2^4-,3-,4-"; splice_chain "7166292-7166109^7165913-,7165915-,7165913-"; sources "Undefined,Undefined,Undefined"; NMorMRNA "null"; degree "9"; dimension "3_3";
chrA01	Undefined	as_event	7165109	7165644	.	-	.	transcript_id "TCONS_00002078,TCONS_00002079/TCONS_00002080"; gene_id "chrA01:7163827-7166765C"; flanks "7165644^,7165109-"; structure "0,1-2^3-4^"; splice_chain ",7165524-7165476^7165375-7165261^"; sources "Undefined,Undefined"; NMorMRNA "null"; degree "4"; dimension "2_2";
chrA01	Undefined	as_event	7164931	7165109	.	-	.	transcript_id "TCONS_00002079/TCONS_00002080,TCONS_00002078"; gene_id "chrA01:7163827-7166765C"; flanks "7165109-,7164931-"; structure "1^,2^"; splice_chain "7165018^,7165017^"; sources "Undefined,Undefined"; NMorMRNA "null"; degree "4"; dimension "2_2";
chrA01	Undefined	as_event	7164236	7164541	.	-	.	transcript_id "TCONS_00002080,TCONS_00002078/TCONS_00002079"; gene_id "chrA01:7163827-7166765C"; flanks "7164541-,7164236^"; structure "0,1^2-"; splice_chain ",7164444^7164338-"; sources "Undefined,Undefined"; NMorMRNA "null"; degree "4"; dimension "2_2";
chrA01	Undefined	as_event	7215270	7215556	.	-	.	transcript_id "TCONS_00002088,TCONS_00002089"; gene_id "chrA01:7213429-7216406C"; flanks "7215556-,7215270^"; structure "0,1^2-"; splice_chain ",7215437^7215362-"; sources "Undefined,Undefined"; NMorMRNA "null"; degree "4"; dimension "2_2";
chrA01	Undefined	as_event	7214418	7214828	.	-	.	transcript_id "TCONS_00002088,TCONS_00002089"; gene_id "chrA01:7213429-7216406C"; flanks "7214828-,7214418^"; structure "0,1^2-"; splice_chain ",7214696^7214623-"; sources "Undefined,Undefined"; NMorMRNA "null"; degree "4"; dimension "2_2";
chrA01	Undefined	as_event	7343467	7343742	.	-	.	transcript_id "TCONS_00002102,TCONS_00002103"; gene_id "chrA01:7343037-7345397C"; flanks "7343742^,7343467^"; structure "1-,2-"; splice_chain "7343664-,7343661-"; sources "Undefined,Undefined"; NMorMRNA "null"; degree "4"; dimension "2_2";
chrA01	Undefined	as_event	7384010	7385830	.	-	.	transcript_id "TCONS_00002104,TCONS_00002105"; gene_id "chrA01:7384010-7385830C"; flanks "7385830[,7384010]"; structure "0,1^2-"; splice_chain ",7384886^7384804-"; sources "Undefined,Undefined"; NMorMRNA "null"; degree "4"; dimension "2_2";
chrA01	Undefined	as_event	7417935	7418156	.	-	.	transcript_id "TCONS_00002109,TCONS_00002108"; gene_id "chrA01:7417687-7420335C"; flanks "7418156-,7417935^"; structure "0,1^2-"; splice_chain ",7418069^7417976-"; sources "Undefined,Undefined"; NMorMRNA "null"; degree "4"; dimension "2_2";
chrA01	Undefined	as_event	7449684	7450119	.	-	.	transcript_id "TCONS_00002110,TCONS_00002111"; gene_id "chrA01:7448739-7450982C"; flanks "7450119-,7449684^"; structure "0,1^2-"; splice_chain ",7450018^7449830-"; sources "Undefined,Undefined"; NMorMRNA "null"; degree "4"; dimension "2_2";
chrA01	Undefined	as_event	7673418	7673599	.	-	.	transcript_id "TCONS_00002123,TCONS_00002124"; gene_id "chrA01:7668005-7675853C"; flanks "7673599^,7673418^"; structure "1-,2-"; splice_chain "7673498-,7673497-"; sources "Undefined,Undefined"; NMorMRNA "null"; degree "4"; dimension "2_2";
chrA01	Undefined	as_event	7671467	7671741	.	-	.	transcript_id "TCONS_00002123,TCONS_00002124"; gene_id "chrA01:7668005-7675853C"; flanks "7671741-,7671467^"; structure "0,1^2-"; splice_chain ",7671651^7671564-"; sources "Undefined,Undefined"; NMorMRNA "null"; degree "4"; dimension "2_2";
chrA01	Undefined	as_event	7669648	7669874	.	-	.	transcript_id "TCONS_00002123,TCONS_00002122"; gene_id "chrA01:7668005-7675853C"; flanks "7669874-,7669648^"; structure "0,1^2-"; splice_chain ",7669796^7669721-"; sources "Undefined,Undefined"; NMorMRNA "null"; degree "4"; dimension "2_2";
chrA01	Undefined	as_event	7894401	7894696	.	-	.	transcript_id "TCONS_00002128,TCONS_00002130"; gene_id "chrA01:7893943-7894754C"; flanks "7894696^,7894401^"; structure "1-,2-"; splice_chain "7894506-,7894504-"; sources "Undefined,Undefined"; NMorMRNA "null"; degree "4"; dimension "2_2";
chrA01	Undefined	as_event	7893943	7894504	.	-	.	transcript_id "TCONS_00002129,TCONS_00002130"; gene_id "chrA01:7893943-7894754C"; flanks "7894504-,7893943]"; structure "1^3-,2^4-"; splice_chain "7894411^7894326-,7894401^7894316-"; sources "Undefined,Undefined"; NMorMRNA "null"; degree "4"; dimension "2_2";
chrA01	Undefined	as_event	7893943	7894696	.	-	.	transcript_id "TCONS_00002128,TCONS_00002129,TCONS_00002130"; gene_id "chrA01:7893943-7894754C"; flanks "7894696^,7893943]"; structure "1-4^6-,2-3^5-,2-4^6-"; splice_chain "7894506-7894401^7894316-,7894504-7894411^7894326-,7894504-7894401^7894316-"; sources "Undefined,Undefined,Undefined"; NMorMRNA "null"; degree "9"; dimension "3_3";
chrA01	Undefined	as_event	7898603	7898827	.	-	.	transcript_id "TCONS_00002133,TCONS_00002134"; gene_id "chrA01:7898263-7899686C"; flanks "7898827-,7898603-"; structure "1^,2^"; splice_chain "7898696^,7898695^"; sources "Undefined,Undefined"; NMorMRNA "null"; degree "4"; dimension "2_2";
chrA01	Undefined	as_event	7923899	7924278	.	-	.	transcript_id "TCONS_00002139/TCONS_00002140,TCONS_00002138"; gene_id "chrA01:7921791-7926503C"; flanks "7924278-,7923899^"; structure "0,1^2-"; splice_chain ",7924174^7924077-"; sources "Undefined,Undefined"; NMorMRNA "null"; degree "4"; dimension "2_2";
chrA01	Undefined	as_event	7922233	7922500	.	-	.	transcript_id "TCONS_00002140,TCONS_00002138/TCONS_00002139"; gene_id "chrA01:7921791-7926503C"; flanks "7922500-,7922233^"; structure "1^3-,2^4-"; splice_chain "7922442^7922341-,7922432^7922331-"; sources "Undefined,Undefined"; NMorMRNA "null"; degree "4"; dimension "2_2";
chrA01	Undefined	as_event	8070829	8071414	.	-	.	transcript_id "TCONS_00002151,TCONS_00002152"; gene_id "chrA01:8068743-8071860C"; flanks "8071414^,8070829^"; structure "1-,2-"; splice_chain "8070916-,8070914-"; sources "Undefined,Undefined"; NMorMRNA "null"; degree "4"; dimension "2_2";
chrA01	Undefined	as_event	8172013	8172315	.	-	.	transcript_id "TCONS_00002163,TCONS_00002162"; gene_id "chrA01:8171608-8172401C"; flanks "8172315^,8172013^"; structure "1-,2-"; splice_chain "8172200-,8172193-"; sources "Undefined,Undefined"; NMorMRNA "null"; degree "4"; dimension "2_2";
chrA01	Undefined	as_event	8181543	8181701	.	-	.	transcript_id "TCONS_00002164,TCONS_00002166"; gene_id "chrA01:8179917-8182480C"; flanks "8181701^,8181543^"; structure "1-,2-"; splice_chain "8181604-,8181602-"; sources "Undefined,Undefined"; NMorMRNA "null"; degree "4"; dimension "2_2";
chrA01	Undefined	as_event	8180543	8181090	.	-	.	transcript_id "TCONS_00002165,TCONS_00002164"; gene_id "chrA01:8179917-8182480C"; flanks "8181090-,8180543^"; structure "1^3-,2^4-"; splice_chain "8180915^8180801-,8180905^8180791-"; sources "Undefined,Undefined"; NMorMRNA "null"; degree "4"; dimension "2_2";
chrA01	Undefined	as_event	8237980	8238346	.	-	.	transcript_id "TCONS_00002174,TCONS_00002173"; gene_id "chrA01:8237630-8240190C"; flanks "8238346-,8237980^"; structure "0,1^2-"; splice_chain ",8238254^8238180-"; sources "Undefined,Undefined"; NMorMRNA "null"; degree "4"; dimension "2_2";
chrA01	Undefined	as_event	8251890	8252181	.	-	.	transcript_id "TCONS_00002179,TCONS_00002180"; gene_id "chrA01:8251236-8252181C"; flanks "8252181[,8251890^"; structure "1^3-,2^4-"; splice_chain "8252120^8252001-,8252110^8251991-"; sources "Undefined,Undefined"; NMorMRNA "null"; degree "4"; dimension "2_2";
chrA01	Undefined	as_event	8251355	8251544	.	-	.	transcript_id "TCONS_00002179,TCONS_00002180"; gene_id "chrA01:8251236-8252181C"; flanks "8251544^,8251355^"; structure "1-,2-"; splice_chain "8251468-,8251467-"; sources "Undefined,Undefined"; NMorMRNA "null"; degree "4"; dimension "2_2";
chrA01	Undefined	as_event	8270065	8270484	.	-	.	transcript_id "TCONS_00002182,TCONS_00002183"; gene_id "chrA01:8269499-8271191C"; flanks "8270484-,8270065^"; structure "1^3-,2^4-"; splice_chain "8270414^8270280-,8270404^8270270-"; sources "Undefined,Undefined"; NMorMRNA "null"; degree "4"; dimension "2_2";
chrA01	Undefined	as_event	8310028	8310608	.	-	.	transcript_id "TCONS_00002184,TCONS_00002185"; gene_id "chrA01:8307633-8311624C"; flanks "8310608-,8310028^"; structure "0,1^2-"; splice_chain ",8310489^8310408-"; sources "Undefined,Undefined"; NMorMRNA "null"; degree "4"; dimension "2_2";
chrA01	Undefined	as_event	8308495	8308658	.	-	.	transcript_id "TCONS_00002185,TCONS_00002184"; gene_id "chrA01:8307633-8311624C"; flanks "8308658^,8308495^"; structure "1-,2-"; splice_chain "8308580-,8308576-"; sources "Undefined,Undefined"; NMorMRNA "null"; degree "4"; dimension "2_2";
chrA01	Undefined	as_event	8592009	8592554	.	-	.	transcript_id "TCONS_00002199,TCONS_00002200"; gene_id "chrA01:8592009-8594121C"; flanks "8592554^,8592009]"; structure "1-,2-"; splice_chain "8592467-,8592466-"; sources "Undefined,Undefined"; NMorMRNA "null"; degree "4"; dimension "2_2";
chrA01	Undefined	as_event	8929958	8930388	.	-	.	transcript_id "TCONS_00002211,TCONS_00002212"; gene_id "chrA01:8929047-8931200C"; flanks "8930388-,8929958^"; structure "1^3-,2^4-"; splice_chain "8930276^8930179-,8930266^8930169-"; sources "Undefined,Undefined"; NMorMRNA "null"; degree "4"; dimension "2_2";
chrA01	Undefined	as_event	9276237	9277095	.	-	.	transcript_id "TCONS_00002226,TCONS_00002225"; gene_id "chrA01:9274046-9277095C"; flanks "9277095[,9276237^"; structure "1^3-,2^4-"; splice_chain "9276654^9276314-,9276644^9276304-"; sources "Undefined,Undefined"; NMorMRNA "null"; degree "4"; dimension "2_2";
chrA01	Undefined	as_event	9275601	9276165	.	-	.	transcript_id "TCONS_00002224,TCONS_00002225/TCONS_00002226"; gene_id "chrA01:9274046-9277095C"; flanks "9276165-,9275601^"; structure "1^3-,2^4-"; splice_chain "9275851^9275777-,9275839^9275765-"; sources "Undefined,Undefined"; NMorMRNA "null"; degree "4"; dimension "2_2";
chrA01	Undefined	as_event	9274985	9275530	.	-	.	transcript_id "TCONS_00002226,TCONS_00002224/TCONS_00002225"; gene_id "chrA01:9274046-9277095C"; flanks "9275530-,9274985^"; structure "0,1^2-"; splice_chain ",9275302^9275226-"; sources "Undefined,Undefined"; NMorMRNA "null"; degree "4"; dimension "2_2";
chrA01	Undefined	as_event	9395165	9395374	.	-	.	transcript_id "TCONS_00002231,TCONS_00002233"; gene_id "chrA01:9389673-9396891C"; flanks "9395374-,9395165^"; structure "0,1^2-"; splice_chain ",9395307^9395227-"; sources "Undefined,Undefined"; NMorMRNA "null"; degree "4"; dimension "2_2";
chrA01	Undefined	as_event	9391749	9391876	.	-	.	transcript_id "TCONS_00002231/TCONS_00002232,TCONS_00002233"; gene_id "chrA01:9389673-9396891C"; flanks "9391876-,9391749-"; structure "1^,2^"; splice_chain "9391833^,9391832^"; sources "Undefined,Undefined"; NMorMRNA "null"; degree "4"; dimension "2_2";
chrA01	Undefined	as_event	9390594	9390942	.	-	.	transcript_id "TCONS_00002233,TCONS_00002231/TCONS_00002232"; gene_id "chrA01:9389673-9396891C"; flanks "9390942-,9390594^"; structure "0,1^2-"; splice_chain ",9390777^9390665-"; sources "Undefined,Undefined"; NMorMRNA "null"; degree "4"; dimension "2_2";
chrA01	Undefined	as_event	9390306	9390506	.	-	.	transcript_id "TCONS_00002231/TCONS_00002232,TCONS_00002233"; gene_id "chrA01:9389673-9396891C"; flanks "9390506-,9390306^"; structure "0,1^2-"; splice_chain ",9390458^9390421-"; sources "Undefined,Undefined"; NMorMRNA "null"; degree "4"; dimension "2_2";
chrA01	Undefined	as_event	9415192	9415382	.	-	.	transcript_id "TCONS_00002235,TCONS_00002236"; gene_id "chrA01:9414066-9417118C"; flanks "9415382-,9415192-"; structure "1^,2^"; splice_chain "9415315^,9415308^"; sources "Undefined,Undefined"; NMorMRNA "null"; degree "4"; dimension "2_2";
chrA01	Undefined	as_event	9429967	9430123	.	-	.	transcript_id "TCONS_00002238,TCONS_00002239/TCONS_00002240"; gene_id "chrA01:9428983-9431173C"; flanks "9430123^,9429967^"; structure "1-,2-"; splice_chain "9430049-,9430011-"; sources "Undefined,Undefined"; NMorMRNA "null"; degree "4"; dimension "2_2";
chrA01	Undefined	as_event	9803782	9804402	.	-	.	transcript_id "TCONS_00002253,TCONS_00002252"; gene_id "chrA01:9803782-9808209C"; flanks "9804402^,9803782]"; structure "1-,2-"; splice_chain "9804104-,9804103-"; sources "Undefined,Undefined"; NMorMRNA "null"; degree "4"; dimension "2_2";
chrA01	Undefined	as_event	9803782	9804507	.	-	.	transcript_id "TCONS_00002251,TCONS_00002253,TCONS_00002252"; gene_id "chrA01:9803782-9808209C"; flanks "9804507-,9803782]"; structure "1^3-,2^4-,2^5-"; splice_chain "9804412^9804113-,9804402^9804104-,9804402^9804103-"; sources "Undefined,Undefined,Undefined"; NMorMRNA "null"; degree "9"; dimension "3_3";
chrA01	Undefined	as_event	9837065	9837795	.	-	.	transcript_id "TCONS_00002255,TCONS_00002256"; gene_id "chrA01:9836680-9840351C"; flanks "9837795-,9837065^"; structure "1^3-,2^4-"; splice_chain "9837649^9837184-,9837639^9837174-"; sources "Undefined,Undefined"; NMorMRNA "null"; degree "4"; dimension "2_2";
chrA01	Undefined	as_event	9836791	9836967	.	-	.	transcript_id "TCONS_00002256,TCONS_00002255"; gene_id "chrA01:9836680-9840351C"; flanks "9836967-,9836791-"; structure "1^,2^"; splice_chain "9836855^,9836853^"; sources "Undefined,Undefined"; NMorMRNA "null"; degree "4"; dimension "2_2";
chrA01	Undefined	as_event	9954641	9955100	.	-	.	transcript_id "TCONS_00002258,TCONS_00002257"; gene_id "chrA01:9954126-9956015C"; flanks "9955100^,9954641^"; structure "1-3^4-,2-"; splice_chain "9954999-9954772^9954683-,9954996-"; sources "Undefined,Undefined"; NMorMRNA "null"; degree "4"; dimension "2_2";
chrA01	Undefined	as_event	10001701	10003129	.	-	.	transcript_id "TCONS_00002262,TCONS_00002261"; gene_id "chrA01:9998922-10003688C"; flanks "10003129-,10001701^"; structure "1^3-,2^4-"; splice_chain "10002924^10002817-,10002914^10002807-"; sources "Undefined,Undefined"; NMorMRNA "null"; degree "4"; dimension "2_2";
chrA01	Undefined	as_event	10000587	10001143	.	-	.	transcript_id "TCONS_00002262,TCONS_00002261"; gene_id "chrA01:9998922-10003688C"; flanks "10001143-,10000587^"; structure "1^3-,2^4-"; splice_chain "10000972^10000828-,10000962^10000818-"; sources "Undefined,Undefined"; NMorMRNA "null"; degree "4"; dimension "2_2";
chrA01	Undefined	as_event	9999361	9999817	.	-	.	transcript_id "TCONS_00002262,TCONS_00002261"; gene_id "chrA01:9998922-10003688C"; flanks "9999817-,9999361^"; structure "1^3-,2^4-"; splice_chain "9999759^9999493-,9999749^9999483-"; sources "Undefined,Undefined"; NMorMRNA "null"; degree "4"; dimension "2_2";
chrA01	Undefined	as_event	10216945	10217262	.	-	.	transcript_id "TCONS_00002266,TCONS_00002267"; gene_id "chrA01:10213843-10221239C"; flanks "10217262-,10216945^"; structure "1^3-,2^4-"; splice_chain "10217201^10217065-,10217191^10217055-"; sources "Undefined,Undefined"; NMorMRNA "null"; degree "4"; dimension "2_2";
chrA01	Undefined	as_event	10216117	10216390	.	-	.	transcript_id "TCONS_00002266,TCONS_00002267"; gene_id "chrA01:10213843-10221239C"; flanks "10216390-,10216117^"; structure "0,1^2-"; splice_chain ",10216291^10216212-"; sources "Undefined,Undefined"; NMorMRNA "null"; degree "4"; dimension "2_2";
chrA01	Undefined	as_event	10300754	10300964	.	-	.	transcript_id "TCONS_00002273,TCONS_00002274"; gene_id "chrA01:10299607-10301452C"; flanks "10300964^,10300754^"; structure "1-,2-"; splice_chain "10300856-,10300854-"; sources "Undefined,Undefined"; NMorMRNA "null"; degree "4"; dimension "2_2";
chrA01	Undefined	as_event	10300754	10301452	.	-	.	transcript_id "TCONS_00002271,TCONS_00002273,TCONS_00002274"; gene_id "chrA01:10299607-10301452C"; flanks "10301452[,10300754^"; structure "0,1^2-,1^3-"; splice_chain ",10300964^10300856-,10300964^10300854-"; sources "Undefined,Undefined,Undefined"; NMorMRNA "null"; degree "9"; dimension "3_3";
chrA01	Undefined	as_event	10300560	10301452	.	-	.	transcript_id "TCONS_00002272,TCONS_00002273,TCONS_00002274,TCONS_00002271"; gene_id "chrA01:10299607-10301452C"; flanks "10301452[,10300560^"; structure "0,1^2-4^5-,1^3-4^5-,4^5-"; splice_chain ",10300964^10300856-10300754^10300670-,10300964^10300854-10300754^10300670-,10300754^10300670-"; sources "Undefined,Undefined,Undefined,Undefined"; NMorMRNA "null"; degree "16"; dimension "4_4";
chrA01	Undefined	as_event	10300024	10300297	.	-	.	transcript_id "TCONS_00002274,TCONS_00002272/TCONS_00002273"; gene_id "chrA01:10299607-10301452C"; flanks "10300297-,10300024-"; structure "1^,2^"; splice_chain "10300156^,10300103^"; sources "Undefined,Undefined"; NMorMRNA "null"; degree "4"; dimension "2_2";
chrA01	Undefined	as_event	10299607	10300473	.	-	.	transcript_id "TCONS_00002271,TCONS_00002274,TCONS_00002272/TCONS_00002273"; gene_id "chrA01:10299607-10301452C"; flanks "10300473-,10299607]"; structure "0,1^2-3^5-,1^2-4^5-"; splice_chain ",10300395^10300297-10300156^10300024-,10300395^10300297-10300103^10300024-"; sources "Undefined,Undefined,Undefined"; NMorMRNA "null"; degree "9"; dimension "3_3";
chrA01	Undefined	as_event	10654178	10654546	.	-	.	transcript_id "TCONS_00002282,TCONS_00002281"; gene_id "chrA01:10653345-10654729C"; flanks "10654546^,10654178^"; structure "1-,2-"; splice_chain "10654380-,10654376-"; sources "Undefined,Undefined"; NMorMRNA "null"; degree "4"; dimension "2_2";
chrA01	Undefined	as_event	10684902	10685156	.	-	.	transcript_id "TCONS_00002284,TCONS_00002285"; gene_id "chrA01:10683410-10685156C"; flanks "10685156[,10684902^"; structure "1^3-,2^4-"; splice_chain "10685110^10684985-,10685085^10684960-"; sources "Undefined,Undefined"; NMorMRNA "null"; degree "4"; dimension "2_2";
chrA01	Undefined	as_event	10790731	10790958	.	-	.	transcript_id "TCONS_00002287,TCONS_00002286"; gene_id "chrA01:10787630-10792048C"; flanks "10790958-,10790731^"; structure "0,1^2-"; splice_chain ",10790831^10790786-"; sources "Undefined,Undefined"; NMorMRNA "null"; degree "4"; dimension "2_2";
chrA01	Undefined	as_event	10902796	10903031	.	-	.	transcript_id "TCONS_00002290,TCONS_00002289"; gene_id "chrA01:10901392-10903343C"; flanks "10903031-,10902796^"; structure "0,1^2-"; splice_chain ",10902957^10902881-"; sources "Undefined,Undefined"; NMorMRNA "null"; degree "4"; dimension "2_2";
chrA01	Undefined	as_event	10901962	10902219	.	-	.	transcript_id "TCONS_00002289,TCONS_00002290"; gene_id "chrA01:10901392-10903343C"; flanks "10902219-,10901962^"; structure "0,1^2-"; splice_chain ",10902133^10902059-"; sources "Undefined,Undefined"; NMorMRNA "null"; degree "4"; dimension "2_2";
chrA01	Undefined	as_event	10901781	10901962	.	-	.	transcript_id "TCONS_00002289,TCONS_00002290"; gene_id "chrA01:10901392-10903343C"; flanks "10901962^,10901781^"; structure "1-,2-"; splice_chain "10901869-,10901868-"; sources "Undefined,Undefined"; NMorMRNA "null"; degree "4"; dimension "2_2";
chrA01	Undefined	as_event	10919726	10920041	.	-	.	transcript_id "TCONS_00002295,TCONS_00002294"; gene_id "chrA01:10915840-10920170C"; flanks "10920041-,10919726^"; structure "0,1^2-"; splice_chain ",10919896^10919809-"; sources "Undefined,Undefined"; NMorMRNA "null"; degree "4"; dimension "2_2";
chrA01	Undefined	as_event	10917372	10917557	.	-	.	transcript_id "TCONS_00002294,TCONS_00002295"; gene_id "chrA01:10915840-10920170C"; flanks "10917557^,10917372^"; structure "1-,2-"; splice_chain "10917473-,10917470-"; sources "Undefined,Undefined"; NMorMRNA "null"; degree "4"; dimension "2_2";
chrA01	Undefined	as_event	10945850	10946662	.	-	.	transcript_id "TCONS_00002298,TCONS_00002299"; gene_id "chrA01:10944613-10946662C"; flanks "10946662[,10945850^"; structure "0,1^2-"; splice_chain ",10946329^10946249-"; sources "Undefined,Undefined"; NMorMRNA "null"; degree "4"; dimension "2_2";
chrA01	Undefined	as_event	10982482	10982936	.	-	.	transcript_id "TCONS_00002301,TCONS_00002300"; gene_id "chrA01:10979756-10982936C"; flanks "10982936[,10982482^"; structure "1^3-,2^4-"; splice_chain "10982816^10982592-,10982806^10982582-"; sources "Undefined,Undefined"; NMorMRNA "null"; degree "4"; dimension "2_2";
chrA01	Undefined	as_event	11277469	11277773	.	-	.	transcript_id "TCONS_00002306/TCONS_00002307,TCONS_00002304/TCONS_00002305"; gene_id "chrA01:11274025-11279575C"; flanks "11277773-,11277469^"; structure "0,1^2-"; splice_chain ",11277617^11277538-"; sources "Undefined,Undefined"; NMorMRNA "null"; degree "4"; dimension "2_2";
chrA01	Undefined	as_event	11277128	11277288	.	-	.	transcript_id "TCONS_00002304,TCONS_00002305/TCONS_00002306/TCONS_00002307"; gene_id "chrA01:11274025-11279575C"; flanks "11277288^,11277128^"; structure "1-,2-"; splice_chain "11277182-,11277181-"; sources "Undefined,Undefined"; NMorMRNA "null"; degree "4"; dimension "2_2";
chrA01	Undefined	as_event	11275237	11275605	.	-	.	transcript_id "TCONS_00002305/TCONS_00002307,TCONS_00002304/TCONS_00002306"; gene_id "chrA01:11274025-11279575C"; flanks "11275605-,11275237^"; structure "0,1^2-"; splice_chain ",11275522^11275442-"; sources "Undefined,Undefined"; NMorMRNA "null"; degree "4"; dimension "2_2";
chrA01	Undefined	as_event	11274025	11274764	.	-	.	transcript_id "TCONS_00002306,TCONS_00002304/TCONS_00002305/TCONS_00002307"; gene_id "chrA01:11274025-11279575C"; flanks "11274764-,11274025]"; structure "0,1^2-"; splice_chain ",11274613^11274500-"; sources "Undefined,Undefined"; NMorMRNA "null"; degree "4"; dimension "2_2";
chrA01	Undefined	as_event	11360245	11361140	.	-	.	transcript_id "TCONS_00002309,TCONS_00002308"; gene_id "chrA01:11359847-11361140C"; flanks "11361140[,11360245^"; structure "0,1^2-"; splice_chain ",11360416^11360325-"; sources "Undefined,Undefined"; NMorMRNA "null"; degree "4"; dimension "2_2";
chrA01	Undefined	as_event	12536963	12537582	.	-	.	transcript_id "TCONS_00002328,TCONS_00002329"; gene_id "chrA01:12535310-12537718C"; flanks "12537582^,12536963-"; structure "0,1-2^"; splice_chain ",12537170-12537109^"; sources "Undefined,Undefined"; NMorMRNA "null"; degree "4"; dimension "2_2";
chrA01	Undefined	as_event	12646878	12647004	.	-	.	transcript_id "TCONS_00002333,TCONS_00002332"; gene_id "chrA01:12645151-12647780C"; flanks "12647004-,12646878-"; structure "1^,2^"; splice_chain "12646955^,12646954^"; sources "Undefined,Undefined"; NMorMRNA "null"; degree "4"; dimension "2_2";
chrA01	Undefined	as_event	12645151	12646757	.	-	.	transcript_id "TCONS_00002331,TCONS_00002332/TCONS_00002333"; gene_id "chrA01:12645151-12647780C"; flanks "12646757-,12645151]"; structure "0,1^2-"; splice_chain ",12645789^12645678-"; sources "Undefined,Undefined"; NMorMRNA "null"; degree "4"; dimension "2_2";
chrA01	Undefined	as_event	12804002	12804290	.	-	.	transcript_id "TCONS_00002335,TCONS_00002334"; gene_id "chrA01:12802730-12804409C"; flanks "12804290^,12804002^"; structure "1-,2-"; splice_chain "12804161-,12804151-"; sources "Undefined,Undefined"; NMorMRNA "null"; degree "4"; dimension "2_2";
chrA01	Undefined	as_event	12803030	12803483	.	-	.	transcript_id "TCONS_00002335,TCONS_00002334"; gene_id "chrA01:12802730-12804409C"; flanks "12803483^,12803030^"; structure "1-,2-"; splice_chain "12803407-,12803404-"; sources "Undefined,Undefined"; NMorMRNA "null"; degree "4"; dimension "2_2";
chrA01	Undefined	as_event	12961157	12961431	.	-	.	transcript_id "TCONS_00002340,TCONS_00002341"; gene_id "chrA01:12959340-12962547C"; flanks "12961431^,12961157^"; structure "1-,2-"; splice_chain "12961330-,12961313-"; sources "Undefined,Undefined"; NMorMRNA "null"; degree "4"; dimension "2_2";
chrA01	Undefined	as_event	12959766	12960053	.	-	.	transcript_id "TCONS_00002340/TCONS_00002341,TCONS_00002339"; gene_id "chrA01:12959340-12962547C"; flanks "12960053-,12959766^"; structure "0,1^2-"; splice_chain ",12959952^12959863-"; sources "Undefined,Undefined"; NMorMRNA "null"; degree "4"; dimension "2_2";
chrA01	Undefined	as_event	12979811	12980413	.	-	.	transcript_id "TCONS_00002342,TCONS_00002343"; gene_id "chrA01:12979811-12981358C"; flanks "12980413-,12979811]"; structure "1^3-,2^4-"; splice_chain "12980293^12980196-,12980283^12980186-"; sources "Undefined,Undefined"; NMorMRNA "null"; degree "4"; dimension "2_2";
chrA01	Undefined	as_event	13105464	13105789	.	-	.	transcript_id "TCONS_00002345,TCONS_00002346"; gene_id "chrA01:13103327-13117555C"; flanks "13105789^,13105464^"; structure "1-,2-"; splice_chain "13105591-,13105589-"; sources "Undefined,Undefined"; NMorMRNA "null"; degree "4"; dimension "2_2";
chrA01	Undefined	as_event	14012239	14012617	.	-	.	transcript_id "TCONS_00002355,TCONS_00002354"; gene_id "chrA01:14003433-14012617C"; flanks "14012617[,14012239^"; structure "0,1^2-"; splice_chain ",14012458^14012367-"; sources "Undefined,Undefined"; NMorMRNA "null"; degree "4"; dimension "2_2";
chrA01	Undefined	as_event	14031559	14035591	.	-	.	transcript_id "TCONS_00002357,TCONS_00002358/TCONS_00002359"; gene_id "chrA01:14031559-14039180C"; flanks "14035591-,14031559]"; structure "1^3-,2^4-"; splice_chain "14033496^14033373-,14033486^14033363-"; sources "Undefined,Undefined"; NMorMRNA "null"; degree "4"; dimension "2_2";
chrA01	Undefined	as_event	14568134	14571005	.	-	.	transcript_id "TCONS_00002368,TCONS_00002369"; gene_id "chrA01:14567159-14571005C"; flanks "14571005[,14568134^"; structure "1^3-,2^4-"; splice_chain "14570858^14570160-,14570848^14570150-"; sources "Undefined,Undefined"; NMorMRNA "null"; degree "4"; dimension "2_2";
chrA01	Undefined	as_event	14614783	14615949	.	-	.	transcript_id "TCONS_00002374,TCONS_00002373"; gene_id "chrA01:14612055-14616391C"; flanks "14615949^,14614783^"; structure "1-,2-"; splice_chain "14615765-,14615039-"; sources "Undefined,Undefined"; NMorMRNA "null"; degree "4"; dimension "2_2";
chrA01	Undefined	as_event	14681261	14681742	.	-	.	transcript_id "TCONS_00002375,TCONS_00002376"; gene_id "chrA01:14681107-14683186C"; flanks "14681742-,14681261^"; structure "0,1^2-"; splice_chain ",14681481^14681392-"; sources "Undefined,Undefined"; NMorMRNA "null"; degree "4"; dimension "2_2";
chrA01	Undefined	as_event	14850748	14851384	.	-	.	transcript_id "TCONS_00002381,TCONS_00002380"; gene_id "chrA01:14849821-14851384C"; flanks "14851384[,14850748^"; structure "1^3-,2^4-"; splice_chain "14851098^14850996-,14851079^14850977-"; sources "Undefined,Undefined"; NMorMRNA "null"; degree "4"; dimension "2_2";
chrA01	Undefined	as_event	15017843	15018608	.	-	.	transcript_id "TCONS_00002386,TCONS_00002384/TCONS_00002387"; gene_id "chrA01:15017237-15018608C"; flanks "15018608[,15017843^"; structure "0,1^2-"; splice_chain ",15018022^15017913-"; sources "Undefined,Undefined"; NMorMRNA "null"; degree "4"; dimension "2_2";
chrA01	Undefined	as_event	15017616	15017843	.	-	.	transcript_id "TCONS_00002386/TCONS_00002387,TCONS_00002384"; gene_id "chrA01:15017237-15018608C"; flanks "15017843^,15017616^"; structure "1-,2-"; splice_chain "15017771-,15017768-"; sources "Undefined,Undefined"; NMorMRNA "null"; degree "4"; dimension "2_2";
chrA01	Undefined	as_event	15017616	15018608	.	-	.	transcript_id "TCONS_00002385,TCONS_00002387,TCONS_00002384,TCONS_00002386"; gene_id "chrA01:15017237-15018608C"; flanks "15018608[,15017616^"; structure "0,1^2-3^4-,1^2-3^5-,3^4-"; splice_chain ",15018022^15017913-15017843^15017771-,15018022^15017913-15017843^15017768-,15017843^15017771-"; sources "Undefined,Undefined,Undefined,Undefined"; NMorMRNA "null"; degree "16"; dimension "4_4";
chrA01	Undefined	as_event	15127227	15127720	.	-	.	transcript_id "TCONS_00002388,TCONS_00002389"; gene_id "chrA01:15127001-15129508C"; flanks "15127720-,15127227^"; structure "1^3-,2^4-"; splice_chain "15127467^15127392-,15127457^15127382-"; sources "Undefined,Undefined"; NMorMRNA "null"; degree "4"; dimension "2_2";
chrA01	Undefined	as_event	15302668	15302930	.	-	.	transcript_id "TCONS_00002392,TCONS_00002391"; gene_id "chrA01:15302500-15304844C"; flanks "15302930-,15302668^"; structure "0,1^2-"; splice_chain ",15302787^15302712-"; sources "Undefined,Undefined"; NMorMRNA "null"; degree "4"; dimension "2_2";
chrA01	Undefined	as_event	15518090	15518488	.	-	.	transcript_id "TCONS_00002398,TCONS_00002399"; gene_id "chrA01:15516431-15519472C"; flanks "15518488-,15518090^"; structure "1^3-,2^4-"; splice_chain "15518417^15518173-,15518387^15518143-"; sources "Undefined,Undefined"; NMorMRNA "null"; degree "4"; dimension "2_2";
chrA01	Undefined	as_event	15535768	15535976	.	-	.	transcript_id "TCONS_00002401,TCONS_00002400"; gene_id "chrA01:15534260-15536501C"; flanks "15535976-,15535768^"; structure "0,1^2-"; splice_chain ",15535942^15535873-"; sources "Undefined,Undefined"; NMorMRNA "null"; degree "4"; dimension "2_2";
chrA01	Undefined	as_event	15684149	15685206	.	-	.	transcript_id "TCONS_00002406,TCONS_00002407"; gene_id "chrA01:15684149-15686796C"; flanks "15685206^,15684149]"; structure "1-,2-"; splice_chain "15684653-,15684644-"; sources "Undefined,Undefined"; NMorMRNA "null"; degree "4"; dimension "2_2";
chrA01	Undefined	as_event	16094645	16095211	.	-	.	transcript_id "TCONS_00002419,TCONS_00002418"; gene_id "chrA01:16094091-16096034C"; flanks "16095211-,16094645^"; structure "0,1^2-"; splice_chain ",16094966^16094887-"; sources "Undefined,Undefined"; NMorMRNA "null"; degree "4"; dimension "2_2";
chrA01	Undefined	as_event	16094507	16094645	.	-	.	transcript_id "TCONS_00002419,TCONS_00002417/TCONS_00002418"; gene_id "chrA01:16094091-16096034C"; flanks "16094645^,16094507^"; structure "1-,2-"; splice_chain "16094574-,16094572-"; sources "Undefined,Undefined"; NMorMRNA "null"; degree "4"; dimension "2_2";
chrA01	Undefined	as_event	16113696	16114043	.	-	.	transcript_id "TCONS_00002422,TCONS_00002421"; gene_id "chrA01:16112687-16114396C"; flanks "16114043^,16113696^"; structure "1-,2-"; splice_chain "16113823-,16113822-"; sources "Undefined,Undefined"; NMorMRNA "null"; degree "4"; dimension "2_2";
chrA01	Undefined	as_event	16168642	16168854	.	-	.	transcript_id "TCONS_00002426,TCONS_00002428"; gene_id "chrA01:16166237-16169856C"; flanks "16168854^,16168642^"; structure "1-,2-"; splice_chain "16168770-,16168768-"; sources "Undefined,Undefined"; NMorMRNA "null"; degree "4"; dimension "2_2";
chrA01	Undefined	as_event	16168462	16168768	.	-	.	transcript_id "TCONS_00002427,TCONS_00002428"; gene_id "chrA01:16166237-16169856C"; flanks "16168768-,16168462^"; structure "1^3-,2^4-"; splice_chain "16168652^16168566-,16168642^16168556-"; sources "Undefined,Undefined"; NMorMRNA "null"; degree "4"; dimension "2_2";
chrA01	Undefined	as_event	16168462	16168854	.	-	.	transcript_id "TCONS_00002426,TCONS_00002427,TCONS_00002428"; gene_id "chrA01:16166237-16169856C"; flanks "16168854^,16168462^"; structure "1-4^6-,2-3^5-,2-4^6-"; splice_chain "16168770-16168642^16168556-,16168768-16168652^16168566-,16168768-16168642^16168556-"; sources "Undefined,Undefined,Undefined"; NMorMRNA "null"; degree "9"; dimension "3_3";
chrA01	Undefined	as_event	16166237	16167016	.	-	.	transcript_id "TCONS_00002427,TCONS_00002425/TCONS_00002426/TCONS_00002428"; gene_id "chrA01:16166237-16169856C"; flanks "16167016-,16166237]"; structure "0,1^2-"; splice_chain ",16166885^16166787-"; sources "Undefined,Undefined"; NMorMRNA "null"; degree "4"; dimension "2_2";
chrA01	Undefined	as_event	16236789	16237645	.	-	.	transcript_id "TCONS_00002431,TCONS_00002432"; gene_id "chrA01:16236789-16237845C"; flanks "16237645^,16236789]"; structure "1-,2-"; splice_chain "16237340-,16237221-"; sources "Undefined,Undefined"; NMorMRNA "null"; degree "4"; dimension "2_2";
chrA01	Undefined	as_event	16333821	16334361	.	-	.	transcript_id "TCONS_00002436,TCONS_00002435/TCONS_00002437"; gene_id "chrA01:16332055-16334651C"; flanks "16334361-,16333821^"; structure "1^3-5^6-,2^4-"; splice_chain "16334250^16334161-16334078^16333909-,16334247^16334158-"; sources "Undefined,Undefined"; NMorMRNA "null"; degree "4"; dimension "2_2";
chrA01	Undefined	as_event	16333639	16333821	.	-	.	transcript_id "TCONS_00002437,TCONS_00002435/TCONS_00002436"; gene_id "chrA01:16332055-16334651C"; flanks "16333821^,16333639^"; structure "1-,2-"; splice_chain "16333731-,16333730-"; sources "Undefined,Undefined"; NMorMRNA "null"; degree "4"; dimension "2_2";
chrA01	Undefined	as_event	16332857	16333132	.	-	.	transcript_id "TCONS_00002437,TCONS_00002435/TCONS_00002436"; gene_id "chrA01:16332055-16334651C"; flanks "16333132-,16332857^"; structure "1^3-,2^4-"; splice_chain "16333092^16332952-,16333082^16332942-"; sources "Undefined,Undefined"; NMorMRNA "null"; degree "4"; dimension "2_2";
chrA01	Undefined	as_event	16370343	16370555	.	-	.	transcript_id "TCONS_00002438,TCONS_00002439/TCONS_00002440/TCONS_00002441"; gene_id "chrA01:16368970-16370576C"; flanks "16370555^,16370343^"; structure "1-,2-"; splice_chain "16370480-,16370478-"; sources "Undefined,Undefined"; NMorMRNA "null"; degree "4"; dimension "2_2";
chrA01	Undefined	as_event	16369649	16370269	.	-	.	transcript_id "TCONS_00002439,TCONS_00002438/TCONS_00002440"; gene_id "chrA01:16368970-16370576C"; flanks "16370269-,16369649^"; structure "0,1^2-"; splice_chain ",16369964^16369868-"; sources "Undefined,Undefined"; NMorMRNA "null"; degree "4"; dimension "2_2";
chrA01	Undefined	as_event	16369454	16370269	.	-	.	transcript_id "TCONS_00002441,TCONS_00002438/TCONS_00002440,TCONS_00002439"; gene_id "chrA01:16368970-16370576C"; flanks "16370269-,16369454^"; structure "0,1^2-3^4-,3^4-"; splice_chain ",16369964^16369868-16369649^16369557-,16369649^16369557-"; sources "Undefined,Undefined,Undefined"; NMorMRNA "null"; degree "9"; dimension "3_3";
chrA01	Undefined	as_event	16368970	16369374	.	-	.	transcript_id "TCONS_00002438,TCONS_00002439/TCONS_00002440/TCONS_00002441"; gene_id "chrA01:16368970-16370576C"; flanks "16369374-,16368970]"; structure "0,1^2-"; splice_chain ",16369306^16369169-"; sources "Undefined,Undefined"; NMorMRNA "null"; degree "4"; dimension "2_2";
chrA01	Undefined	as_event	16681581	16681974	.	-	.	transcript_id "TCONS_00002446,TCONS_00002447"; gene_id "chrA01:16680541-16682902C"; flanks "16681974-,16681581^"; structure "0,1^2-"; splice_chain ",16681781^16681702-"; sources "Undefined,Undefined"; NMorMRNA "null"; degree "4"; dimension "2_2";
chrA01	Undefined	as_event	16982659	16982976	.	-	.	transcript_id "TCONS_00002452,TCONS_00002453"; gene_id "chrA01:16982514-16983700C"; flanks "16982976-,16982659^"; structure "0,1^2-"; splice_chain ",16982809^16982722-"; sources "Undefined,Undefined"; NMorMRNA "null"; degree "4"; dimension "2_2";
chrA01	Undefined	as_event	16994482	16994906	.	-	.	transcript_id "TCONS_00002454,TCONS_00002455"; gene_id "chrA01:16992582-16995109C"; flanks "16994906-,16994482-"; structure "1^,2^"; splice_chain "16994836^,16994820^"; sources "Undefined,Undefined"; NMorMRNA "null"; degree "4"; dimension "2_2";
chrA01	Undefined	as_event	17016176	17016398	.	-	.	transcript_id "TCONS_00002457,TCONS_00002458/TCONS_00002459/TCONS_00002460"; gene_id "chrA01:17015028-17016607C"; flanks "17016398^,17016176^"; structure "1-,2-"; splice_chain "17016302-,17016297-"; sources "Undefined,Undefined"; NMorMRNA "null"; degree "4"; dimension "2_2";
chrA01	Undefined	as_event	17015713	17015893	.	-	.	transcript_id "TCONS_00002459,TCONS_00002458"; gene_id "chrA01:17015028-17016607C"; flanks "17015893-,17015713-"; structure "1^,2^"; splice_chain "17015810^,17015801^"; sources "Undefined,Undefined"; NMorMRNA "null"; degree "4"; dimension "2_2";
chrA01	Undefined	as_event	17015639	17016090	.	-	.	transcript_id "TCONS_00002457/TCONS_00002460,TCONS_00002459,TCONS_00002458"; gene_id "chrA01:17015028-17016607C"; flanks "17016090-,17015639^"; structure "0,1^2-3^5-,1^2-4^5-"; splice_chain ",17015986^17015893-17015810^17015713-,17015986^17015893-17015801^17015713-"; sources "Undefined,Undefined,Undefined"; NMorMRNA "null"; degree "9"; dimension "3_3";
chrA01	Undefined	as_event	17015490	17015639	.	-	.	transcript_id "TCONS_00002457,TCONS_00002458/TCONS_00002459/TCONS_00002460"; gene_id "chrA01:17015028-17016607C"; flanks "17015639^,17015490^"; structure "1-,2-"; splice_chain "17015554-,17015552-"; sources "Undefined,Undefined"; NMorMRNA "null"; degree "4"; dimension "2_2";
chrA01	Undefined	as_event	17123211	17125681	.	-	.	transcript_id "TCONS_00002463,TCONS_00002462"; gene_id "chrA01:17123211-17127648C"; flanks "17125681^,17123211]"; structure "1-2^4-,3-"; splice_chain "17125589-17125427^17123732-,17123904-"; sources "Undefined,Undefined"; NMorMRNA "null"; degree "4"; dimension "2_2";
chrA01	Undefined	as_event	17146964	17147129	.	-	.	transcript_id "TCONS_00002467,TCONS_00002466"; gene_id "chrA01:17145695-17147856C"; flanks "17147129-,17146964-"; structure "1^,2^"; splice_chain "17147061^,17147056^"; sources "Undefined,Undefined"; NMorMRNA "null"; degree "4"; dimension "2_2";
chrA01	Undefined	as_event	17146165	17146460	.	-	.	transcript_id "TCONS_00002467,TCONS_00002466"; gene_id "chrA01:17145695-17147856C"; flanks "17146460-,17146165^"; structure "0,1^2-"; splice_chain ",17146412^17146249-"; sources "Undefined,Undefined"; NMorMRNA "null"; degree "4"; dimension "2_2";
chrA01	Undefined	as_event	17700940	17701261	.	-	.	transcript_id "TCONS_00002476,TCONS_00002475"; gene_id "chrA01:17700623-17703425C"; flanks "17701261-,17700940^"; structure "0,1^2-"; splice_chain ",17701157^17701089-"; sources "Undefined,Undefined"; NMorMRNA "null"; degree "4"; dimension "2_2";
chrA01	Undefined	as_event	17720028	17720339	.	-	.	transcript_id "TCONS_00002478,TCONS_00002479"; gene_id "chrA01:17718758-17721406C"; flanks "17720339-,17720028^"; structure "0,1^2-"; splice_chain ",17720253^17720161-"; sources "Undefined,Undefined"; NMorMRNA "null"; degree "4"; dimension "2_2";
chrA01	Undefined	as_event	17878239	17878633	.	-	.	transcript_id "TCONS_00002486,TCONS_00002485"; gene_id "chrA01:17876918-17879042C"; flanks "17878633-,17878239^"; structure "1^3-,2^4-"; splice_chain "17878479^17878393-,17878469^17878383-"; sources "Undefined,Undefined"; NMorMRNA "null"; degree "4"; dimension "2_2";
chrA01	Undefined	as_event	18132699	18133547	.	-	.	transcript_id "TCONS_00002498,TCONS_00002497"; gene_id "chrA01:18131613-18133547C"; flanks "18133547[,18132699-"; structure "1^,2^"; splice_chain "18133116^,18133113^"; sources "Undefined,Undefined"; NMorMRNA "null"; degree "4"; dimension "2_2";
chrA01	Undefined	as_event	18132298	18132699	.	-	.	transcript_id "TCONS_00002497,TCONS_00002498"; gene_id "chrA01:18131613-18133547C"; flanks "18132699-,18132298^"; structure "0,1^2-"; splice_chain ",18132517^18132426-"; sources "Undefined,Undefined"; NMorMRNA "null"; degree "4"; dimension "2_2";
chrA01	Undefined	as_event	18131732	18132189	.	-	.	transcript_id "TCONS_00002497,TCONS_00002498"; gene_id "chrA01:18131613-18133547C"; flanks "18132189-,18131732^"; structure "0,1^2-"; splice_chain ",18132032^18131942-"; sources "Undefined,Undefined"; NMorMRNA "null"; degree "4"; dimension "2_2";
chrA01	Undefined	as_event	18211696	18212424	.	-	.	transcript_id "TCONS_00002504,TCONS_00002505"; gene_id "chrA01:18209998-18213421C"; flanks "18212424^,18211696^"; structure "1-3^5-,2-4^6-"; splice_chain "18212038-18211870^18211792-,18212036-18211860^18211782-"; sources "Undefined,Undefined"; NMorMRNA "null"; degree "4"; dimension "2_2";
chrA01	Undefined	as_event	18580473	18580802	.	-	.	transcript_id "TCONS_00002518,TCONS_00002519"; gene_id "chrA01:18579076-18581461C"; flanks "18580802-,18580473-"; structure "1^,2^"; splice_chain "18580736^,18580721^"; sources "Undefined,Undefined"; NMorMRNA "null"; degree "4"; dimension "2_2";
chrA01	Undefined	as_event	18579915	18580802	.	-	.	transcript_id "TCONS_00002518,TCONS_00002519,TCONS_00002517"; gene_id "chrA01:18579076-18581461C"; flanks "18580802-,18579915^"; structure "1^4-7^9-,2^4-7^9-,3^5-6^8-10^11-"; splice_chain "18580736^18580473-18580307^18580162-,18580721^18580473-18580307^18580162-,18580525^18580445-18580315^18580170-18580083^18579973-"; sources "Undefined,Undefined,Undefined"; NMorMRNA "null"; degree "9"; dimension…
chrA01	Undefined	as_event	18579552	18579915	.	-	.	transcript_id "TCONS_00002518/TCONS_00002519,TCONS_00002517"; gene_id "chrA01:18579076-18581461C"; flanks "18579915^,18579552-"; structure "0,1-2^"; splice_chain ",18579826-18579798^"; sources "Undefined,Undefined"; NMorMRNA "null"; degree "4"; dimension "2_2";
chrA01	Undefined	as_event	18579076	18579274	.	-	.	transcript_id "TCONS_00002517,TCONS_00002518/TCONS_00002519"; gene_id "chrA01:18579076-18581461C"; flanks "18579274^,18579076]"; structure "1-,2-"; splice_chain "18579207-,18579200-"; sources "Undefined,Undefined"; NMorMRNA "null"; degree "4"; dimension "2_2";
chrA01	Undefined	as_event	18745841	18746324	.	-	.	transcript_id "TCONS_00002526,TCONS_00002525"; gene_id "chrA01:18745307-18747628C"; flanks "18746324-,18745841^"; structure "0,1^2-"; splice_chain ",18746055^18745977-"; sources "Undefined,Undefined"; NMorMRNA "null"; degree "4"; dimension "2_2";
chrA01	Undefined	as_event	18759397	18759996	.	-	.	transcript_id "TCONS_00002528,TCONS_00002530"; gene_id "chrA01:18758051-18761737C"; flanks "18759996-,18759397-"; structure "1^,2^"; splice_chain "18759910^,18759866^"; sources "Undefined,Undefined"; NMorMRNA "null"; degree "4"; dimension "2_2";
chrA01	Undefined	as_event	18759053	18759996	.	-	.	transcript_id "TCONS_00002529/TCONS_00002531,TCONS_00002528,TCONS_00002530"; gene_id "chrA01:18758051-18761737C"; flanks "18759996-,18759053^"; structure "0,1^3-,2^3-"; splice_chain ",18759910^18759397-,18759866^18759397-"; sources "Undefined,Undefined,Undefined"; NMorMRNA "null"; degree "9"; dimension "3_3";
chrA01	Undefined	as_event	18769021	18770242	.	-	.	transcript_id "TCONS_00002532,TCONS_00002533"; gene_id "chrA01:18767180-18771099C"; flanks "18770242-,18769021^"; structure "1^3-5^7-,2^4-6^8-"; splice_chain "18769848^18769765-18769439^18769359-,18769838^18769755-18769438^18769358-"; sources "Undefined,Undefined"; NMorMRNA "null"; degree "4"; dimension "2_2";
chrA01	Undefined	as_event	18767180	18768431	.	-	.	transcript_id "TCONS_00002532,TCONS_00002533"; gene_id "chrA01:18767180-18771099C"; flanks "18768431-,18767180]"; structure "1^3-,2^4-"; splice_chain "18768191^18767868-,18768181^18767858-"; sources "Undefined,Undefined"; NMorMRNA "null"; degree "4"; dimension "2_2";
chrA01	Undefined	as_event	18877187	18877461	.	-	.	transcript_id "TCONS_00002543,TCONS_00002544"; gene_id "chrA01:18875522-18878030C"; flanks "18877461-,18877187-"; structure "1^,2^"; splice_chain "18877289^,18877271^"; sources "Undefined,Undefined"; NMorMRNA "null"; degree "4"; dimension "2_2";
chrA01	Undefined	as_event	18894146	18894662	.	-	.	transcript_id "TCONS_00002545,TCONS_00002546"; gene_id "chrA01:18894146-18896954C"; flanks "18894662-,18894146]"; structure "1^3-,2^4-"; splice_chain "18894492^18894394-,18894482^18894384-"; sources "Undefined,Undefined"; NMorMRNA "null"; degree "4"; dimension "2_2";
chrA01	Undefined	as_event	19203001	19203662	.	-	.	transcript_id "TCONS_00002560,TCONS_00002559"; gene_id "chrA01:19201667-19204066C"; flanks "19203662-,19203001^"; structure "0,1^2-"; splice_chain ",19203531^19203085-"; sources "Undefined,Undefined"; NMorMRNA "null"; degree "4"; dimension "2_2";
chrA01	Undefined	as_event	19315014	19315260	.	-	.	transcript_id "TCONS_00002566,TCONS_00002567"; gene_id "chrA01:19314776-19316152C"; flanks "19315260-,19315014^"; structure "1^3-,2^4-"; splice_chain "19315220^19315141-,19315210^19315131-"; sources "Undefined,Undefined"; NMorMRNA "null"; degree "4"; dimension "2_2";
chrA01	Undefined	as_event	19328210	19328470	.	-	.	transcript_id "TCONS_00002570,TCONS_00002568,TCONS_00002569"; gene_id "chrA01:19325256-19328796C"; flanks "19328470-,19328210^"; structure "1^4-,2^5-,3^6-"; splice_chain "19328414^19328340-,19328395^19328321-,19328389^19328312-"; sources "Undefined,Undefined,Undefined"; NMorMRNA "null"; degree "9"; dimension "3_3";
chrA01	Undefined	as_event	19703592	19704499	.	-	.	transcript_id "TCONS_00002583,TCONS_00002584"; gene_id "chrA01:19703221-19705727C"; flanks "19704499-,19703592^"; structure "1^3-5^7-,2^4-6^8-"; splice_chain "19704360^19704281-19703932^19703786-,19704350^19704271-19703903^19703757-"; sources "Undefined,Undefined"; NMorMRNA "null"; degree "4"; dimension "2_2";
chrA01	Undefined	as_event	19910468	19910904	.	-	.	transcript_id "TCONS_00002598,TCONS_00002597"; gene_id "chrA01:19908328-19911292C"; flanks "19910904-,19910468^"; structure "1^3-,2^4-"; splice_chain "19910806^19910603-,19910789^19910586-"; sources "Undefined,Undefined"; NMorMRNA "null"; degree "4"; dimension "2_2";
chrA01	Undefined	as_event	19909473	19910904	.	-	.	transcript_id "TCONS_00002598,TCONS_00002596,TCONS_00002597"; gene_id "chrA01:19908328-19911292C"; flanks "19910904-,19909473^"; structure "1^4-8^10-11^13-,2^5-7^9-12^14-,3^6-8^10-11^13-"; splice_chain "19910806^19910603-19910468^19910373-19910003^19909783-,19910792^19910589-19910473^19910378-19910002^19909782-,19910789^19910586-19910468^19910373-19910003^19909783-"; sources "Undefined,Undefined,…
chrA01	Undefined	as_event	20030011	20030336	.	-	.	transcript_id "TCONS_00002601,TCONS_00002603"; gene_id "chrA01:20028902-20031988C"; flanks "20030336^,20030011^"; structure "1-,2-"; splice_chain "20030258-,20030252-"; sources "Undefined,Undefined"; NMorMRNA "null"; degree "4"; dimension "2_2";
chrA01	Undefined	as_event	20030011	20030403	.	-	.	transcript_id "TCONS_00002604,TCONS_00002601,TCONS_00002603"; gene_id "chrA01:20028902-20031988C"; flanks "20030403-,20030011^"; structure "0,1^2-,1^3-"; splice_chain ",20030336^20030258-,20030336^20030252-"; sources "Undefined,Undefined,Undefined"; NMorMRNA "null"; degree "9"; dimension "3_3";
chrA01	Undefined	as_event	20029835	20030252	.	-	.	transcript_id "TCONS_00002602,TCONS_00002603"; gene_id "chrA01:20028902-20031988C"; flanks "20030252-,20029835^"; structure "1^3-,2^4-"; splice_chain "20030042^20029948-,20030011^20029917-"; sources "Undefined,Undefined"; NMorMRNA "null"; degree "4"; dimension "2_2";
chrA01	Undefined	as_event	20029835	20030336	.	-	.	transcript_id "TCONS_00002601,TCONS_00002602,TCONS_00002603"; gene_id "chrA01:20028902-20031988C"; flanks "20030336^,20029835^"; structure "1-4^6-,2-3^5-,2-4^6-"; splice_chain "20030258-20030011^20029917-,20030252-20030042^20029948-,20030252-20030011^20029917-"; sources "Undefined,Undefined,Undefined"; NMorMRNA "null"; degree "9"; dimension "3_3";
chrA01	Undefined	as_event	20029835	20030403	.	-	.	transcript_id "TCONS_00002601,TCONS_00002602,TCONS_00002603,TCONS_00002604"; gene_id "chrA01:20028902-20031988C"; flanks "20030403-,20029835^"; structure "1^2-5^7-,1^3-4^6-,1^3-5^7-,5^7-"; splice_chain "20030336^20030258-20030011^20029917-,20030336^20030252-20030042^20029948-,20030336^20030252-20030011^20029917-,20030011^20029917-"; sources "Undefined,Undefined,Undefined,Undefined"; NMorMRNA "nul…
chrA01	Undefined	as_event	20028902	20029278	.	-	.	transcript_id "TCONS_00002602,TCONS_00002601/TCONS_00002603/TCONS_00002604"; gene_id "chrA01:20028902-20031988C"; flanks "20029278-,20028902]"; structure "1^3-,2^4-"; splice_chain "20029227^20029145-,20029217^20029135-"; sources "Undefined,Undefined"; NMorMRNA "null"; degree "4"; dimension "2_2";
chrA01	Undefined	as_event	20040805	20041105	.	-	.	transcript_id "TCONS_00002605,TCONS_00002606"; gene_id "chrA01:20039352-20041596C"; flanks "20041105-,20040805^"; structure "1^3-,2^4-"; splice_chain "20041037^20040939-,20041027^20040929-"; sources "Undefined,Undefined"; NMorMRNA "null"; degree "4"; dimension "2_2";
chrA01	Undefined	as_event	20040115	20040732	.	-	.	transcript_id "TCONS_00002606,TCONS_00002605"; gene_id "chrA01:20039352-20041596C"; flanks "20040732-,20040115-"; structure "1^,2^"; splice_chain "20040695^,20040691^"; sources "Undefined,Undefined"; NMorMRNA "null"; degree "4"; dimension "2_2";
chrA01	Undefined	as_event	20108907	20109778	.	-	.	transcript_id "TCONS_00002609,TCONS_00002608"; gene_id "chrA01:20108907-20110578C"; flanks "20109778-,20108907]"; structure "0,1^2-"; splice_chain ",20109495^20109418-"; sources "Undefined,Undefined"; NMorMRNA "null"; degree "4"; dimension "2_2";
chrA01	Undefined	as_event	20131030	20132248	.	-	.	transcript_id "TCONS_00002613,TCONS_00002612"; gene_id "chrA01:20131030-20132762C"; flanks "20132248-,20131030]"; structure "0,1^2-3^4-"; splice_chain ",20132151^20132068-20132003^20131914-"; sources "Undefined,Undefined"; NMorMRNA "null"; degree "4"; dimension "2_2";
chrA01	Undefined	as_event	20163488	20165188	.	-	.	transcript_id "TCONS_00002615,TCONS_00002616"; gene_id "chrA01:20163186-20165188C"; flanks "20165188[,20163488^"; structure "1^3-5^7-,2^4-6^8-9^10-"; splice_chain "20164914^20164194-20164023^20163910-,20164904^20164184-20164013^20163900-20163725^20163646-"; sources "Undefined,Undefined"; NMorMRNA "null"; degree "4"; dimension "2_2";
chrA01	Undefined	as_event	20211877	20212562	.	-	.	transcript_id "TCONS_00002621,TCONS_00002620"; gene_id "chrA01:20210612-20213166C"; flanks "20212562-,20211877^"; structure "0,1^2-"; splice_chain ",20212026^20211936-"; sources "Undefined,Undefined"; NMorMRNA "null"; degree "4"; dimension "2_2";
chrA01	Undefined	as_event	20381434	20381858	.	-	.	transcript_id "TCONS_00002629/TCONS_00002631/TCONS_00002632,TCONS_00002630"; gene_id "chrA01:20380702-20381858C"; flanks "20381858[,20381434^"; structure "0,1^2-"; splice_chain ",20381618^20381514-"; sources "Undefined,Undefined"; NMorMRNA "null"; degree "4"; dimension "2_2";
chrA01	Undefined	as_event	20381009	20381282	.	-	.	transcript_id "TCONS_00002632,TCONS_00002631"; gene_id "chrA01:20380702-20381858C"; flanks "20381282-,20381009]"; structure "1^3-,2^4-"; splice_chain "20381180^20381104-,20381170^20381094-"; sources "Undefined,Undefined"; NMorMRNA "null"; degree "4"; dimension "2_2";
chrA01	Undefined	as_event	20380884	20381282	.	-	.	transcript_id "TCONS_00002629,TCONS_00002630"; gene_id "chrA01:20380702-20381858C"; flanks "20381282-,20380884^"; structure "0,1^2-"; splice_chain ",20381170^20381094-"; sources "Undefined,Undefined"; NMorMRNA "null"; degree "4"; dimension "2_2";
chrA01	Undefined	as_event	20475465	20476263	.	-	.	transcript_id "TCONS_00002636,TCONS_00002635"; gene_id "chrA01:20472632-20479169C"; flanks "20476263-,20475465^"; structure "1^3-,2^4-"; splice_chain "20476167^20475693-,20476165^20475691-"; sources "Undefined,Undefined"; NMorMRNA "null"; degree "4"; dimension "2_2";
chrA01	Undefined	as_event	20497420	20497837	.	-	.	transcript_id "TCONS_00002638,TCONS_00002637"; gene_id "chrA01:20495473-20500055C"; flanks "20497837-,20497420^"; structure "0,1^2-"; splice_chain ",20497625^20497547-"; sources "Undefined,Undefined"; NMorMRNA "null"; degree "4"; dimension "2_2";
chrA01	Undefined	as_event	20536304	20536546	.	-	.	transcript_id "TCONS_00002639,TCONS_00002640"; gene_id "chrA01:20535025-20536607C"; flanks "20536546^,20536304^"; structure "1-,2-"; splice_chain "20536472-,20536456-"; sources "Undefined,Undefined"; NMorMRNA "null"; degree "4"; dimension "2_2";
chrA01	Undefined	as_event	20630280	20630763	.	-	.	transcript_id "TCONS_00002643,TCONS_00002642"; gene_id "chrA01:20629082-20631999C"; flanks "20630763-,20630280^"; structure "0,1^2-"; splice_chain ",20630567^20630492-"; sources "Undefined,Undefined"; NMorMRNA "null"; degree "4"; dimension "2_2";
chrA01	Undefined	as_event	20630065	20630763	.	-	.	transcript_id "TCONS_00002642,TCONS_00002644,TCONS_00002643"; gene_id "chrA01:20629082-20631999C"; flanks "20630763-,20630065^"; structure "1^2-4^6-,3^5-,4^6-"; splice_chain "20630567^20630492-20630280^20630199-,20630283^20630202-,20630280^20630199-"; sources "Undefined,Undefined,Undefined"; NMorMRNA "null"; degree "9"; dimension "3_3";
chrA01	Undefined	as_event	20629726	20629986	.	-	.	transcript_id "TCONS_00002642,TCONS_00002643/TCONS_00002644"; gene_id "chrA01:20629082-20631999C"; flanks "20629986-,20629726^"; structure "1^3-,2^4-"; splice_chain "20629871^20629780-,20629870^20629779-"; sources "Undefined,Undefined"; NMorMRNA "null"; degree "4"; dimension "2_2";
chrA01	Undefined	as_event	20664658	20665215	.	-	.	transcript_id "TCONS_00002647,TCONS_00002648"; gene_id "chrA01:20663409-20665215C"; flanks "20665215[,20664658^"; structure "1^3-,2^4-"; splice_chain "20665015^20664774-,20665005^20664764-"; sources "Undefined,Undefined"; NMorMRNA "null"; degree "4"; dimension "2_2";
chrA01	Undefined	as_event	20664516	20664658	.	-	.	transcript_id "TCONS_00002647,TCONS_00002648"; gene_id "chrA01:20663409-20665215C"; flanks "20664658^,20664516^"; structure "1-,2-"; splice_chain "20664558-,20664557-"; sources "Undefined,Undefined"; NMorMRNA "null"; degree "4"; dimension "2_2";
chrA01	Undefined	as_event	20701785	20702151	.	-	.	transcript_id "TCONS_00002650,TCONS_00002649"; gene_id "chrA01:20701425-20703247C"; flanks "20702151-,20701785^"; structure "0,1^2-"; splice_chain ",20702070^20701981-"; sources "Undefined,Undefined"; NMorMRNA "null"; degree "4"; dimension "2_2";
chrA01	Undefined	as_event	20707470	20708914	.	-	.	transcript_id "TCONS_00002654,TCONS_00002653"; gene_id "chrA01:20707470-20710023C"; flanks "20708914-,20707470]"; structure "0,1^2-"; splice_chain ",20708398^20708055-"; sources "Undefined,Undefined"; NMorMRNA "null"; degree "4"; dimension "2_2";
chrA01	Undefined	as_event	21165842	21166275	.	-	.	transcript_id "TCONS_00002683,TCONS_00002682"; gene_id "chrA01:21165842-21168921C"; flanks "21166275-,21165842]"; structure "0,1^2-"; splice_chain ",21166220^21166143-"; sources "Undefined,Undefined"; NMorMRNA "null"; degree "4"; dimension "2_2";
chrA01	Undefined	as_event	21424977	21425660	.	-	.	transcript_id "TCONS_00002696,TCONS_00002695"; gene_id "chrA01:21424475-21425660C"; flanks "21425660[,21424977-"; structure "1^,2^"; splice_chain "21425102^,21425079^"; sources "Undefined,Undefined"; NMorMRNA "null"; degree "4"; dimension "2_2";
chrA01	Undefined	as_event	21424475	21425660	.	-	.	transcript_id "TCONS_00002697,TCONS_00002696,TCONS_00002695"; gene_id "chrA01:21424475-21425660C"; flanks "21425660[,21424475]"; structure "0,1^3-4^5-,2^3-4^5-"; splice_chain ",21425102^21424977-21424807^21424729-,21425079^21424977-21424807^21424729-"; sources "Undefined,Undefined,Undefined"; NMorMRNA "null"; degree "9"; dimension "3_3";
chrA01	Undefined	as_event	21460698	21460957	.	-	.	transcript_id "TCONS_00002699,TCONS_00002700"; gene_id "chrA01:21459359-21462049C"; flanks "21460957-,21460698^"; structure "0,1^2-"; splice_chain ",21460849^21460776-"; sources "Undefined,Undefined"; NMorMRNA "null"; degree "4"; dimension "2_2";
chrA01	Undefined	as_event	21509668	21509977	.	-	.	transcript_id "TCONS_00002707,TCONS_00002708/TCONS_00002709"; gene_id "chrA01:21507587-21520133C"; flanks "21509977-,21509668^"; structure "0,1^2-"; splice_chain ",21509787^21509705-"; sources "Undefined,Undefined"; NMorMRNA "null"; degree "4"; dimension "2_2";
chrA01	Undefined	as_event	21509199	21509385	.	-	.	transcript_id "TCONS_00002709,TCONS_00002707/TCONS_00002708"; gene_id "chrA01:21507587-21520133C"; flanks "21509385-,21509199^"; structure "0,1^2-"; splice_chain ",21509362^21509267-"; sources "Undefined,Undefined"; NMorMRNA "null"; degree "4"; dimension "2_2";
chrA01	Undefined	as_event	21508756	21508917	.	-	.	transcript_id "TCONS_00002706,TCONS_00002707,TCONS_00002708"; gene_id "chrA01:21507587-21520133C"; flanks "21508917^,21508756^"; structure "1-,2-,3-"; splice_chain "21508814-,21508813-,21508807-"; sources "Undefined,Undefined,Undefined"; NMorMRNA "null"; degree "9"; dimension "3_3";
chrA01	Undefined	as_event	21508756	21508983	.	-	.	transcript_id "TCONS_00002709,TCONS_00002707,TCONS_00002708"; gene_id "chrA01:21507587-21520133C"; flanks "21508983-,21508756^"; structure "0,1^2-,1^3-"; splice_chain ",21508917^21508813-,21508917^21508807-"; sources "Undefined,Undefined,Undefined"; NMorMRNA "null"; degree "9"; dimension "3_3";
chrA01	Undefined	as_event	21508570	21508756	.	-	.	transcript_id "TCONS_00002707,TCONS_00002706/TCONS_00002708/TCONS_00002709"; gene_id "chrA01:21507587-21520133C"; flanks "21508756^,21508570^"; structure "1-,2-"; splice_chain "21508664-,21508662-"; sources "Undefined,Undefined"; NMorMRNA "null"; degree "4"; dimension "2_2";
chrA01	Undefined	as_event	21508220	21508487	.	-	.	transcript_id "TCONS_00002709,TCONS_00002706/TCONS_00002707/TCONS_00002708"; gene_id "chrA01:21507587-21520133C"; flanks "21508487-,21508220^"; structure "0,1^2-"; splice_chain ",21508383^21508303-"; sources "Undefined,Undefined"; NMorMRNA "null"; degree "4"; dimension "2_2";
chrA01	Undefined	as_event	21507587	21508220	.	-	.	transcript_id "TCONS_00002706/TCONS_00002707,TCONS_00002708/TCONS_00002709"; gene_id "chrA01:21507587-21520133C"; flanks "21508220^,21507587]"; structure "1-,2-"; splice_chain "21508137-,21508134-"; sources "Undefined,Undefined"; NMorMRNA "null"; degree "4"; dimension "2_2";
chrA01	Undefined	as_event	21558831	21559053	.	-	.	transcript_id "TCONS_00002714,TCONS_00002713"; gene_id "chrA01:21557926-21560079C"; flanks "21559053-,21558831^"; structure "0,1^2-"; splice_chain ",21558979^21558899-"; sources "Undefined,Undefined"; NMorMRNA "null"; degree "4"; dimension "2_2";
chrA01	Undefined	as_event	21732852	21733158	.	-	.	transcript_id "TCONS_00002725,TCONS_00002724"; gene_id "chrA01:21732510-21733583C"; flanks "21733158-,21732852^"; structure "0,1^2-"; splice_chain ",21733026^21732953-"; sources "Undefined,Undefined"; NMorMRNA "null"; degree "4"; dimension "2_2";
chrA01	Undefined	as_event	21973201	21973348	.	-	.	transcript_id "TCONS_00002730,TCONS_00002731/TCONS_00002732"; gene_id "chrA01:21969777-21974030C"; flanks "21973348^,21973201^"; structure "1-,2-"; splice_chain "21973270-,21973268-"; sources "Undefined,Undefined"; NMorMRNA "null"; degree "4"; dimension "2_2";
chrA01	Undefined	as_event	21972051	21972275	.	-	.	transcript_id "TCONS_00002731/TCONS_00002732,TCONS_00002730"; gene_id "chrA01:21969777-21974030C"; flanks "21972275-,21972051-"; structure "1^,2^"; splice_chain "21972189^,21972185^"; sources "Undefined,Undefined"; NMorMRNA "null"; degree "4"; dimension "2_2";
chrA01	Undefined	as_event	21971111	21971600	.	-	.	transcript_id "TCONS_00002730/TCONS_00002731,TCONS_00002732"; gene_id "chrA01:21969777-21974030C"; flanks "21971600-,21971111^"; structure "0,1^2-"; splice_chain ",21971437^21971365-"; sources "Undefined,Undefined"; NMorMRNA "null"; degree "4"; dimension "2_2";
chrA01	Undefined	as_event	21970843	21971031	.	-	.	transcript_id "TCONS_00002731,TCONS_00002732"; gene_id "chrA01:21969777-21974030C"; flanks "21971031-,21970843-"; structure "1^,2^"; splice_chain "21970910^,21970908^"; sources "Undefined,Undefined"; NMorMRNA "null"; degree "4"; dimension "2_2";
chrA01	Undefined	as_event	21970731	21971031	.	-	.	transcript_id "TCONS_00002730,TCONS_00002732"; gene_id "chrA01:21969777-21974030C"; flanks "21971031-,21970731^"; structure "0,1^2-"; splice_chain ",21970908^21970843-"; sources "Undefined,Undefined"; NMorMRNA "null"; degree "4"; dimension "2_2";
chrA01	Undefined	as_event	21970487	21970843	.	-	.	transcript_id "TCONS_00002732,TCONS_00002731"; gene_id "chrA01:21969777-21974030C"; flanks "21970843-,21970487^"; structure "1^3-,2^4-"; splice_chain "21970731^21970644-,21970722^21970635-"; sources "Undefined,Undefined"; NMorMRNA "null"; degree "4"; dimension "2_2";
chrA01	Undefined	as_event	21970487	21971031	.	-	.	transcript_id "TCONS_00002731,TCONS_00002732,TCONS_00002730"; gene_id "chrA01:21969777-21974030C"; flanks "21971031-,21970487^"; structure "1^3-5^7-,2^3-4^6-,4^6-"; splice_chain "21970910^21970843-21970722^21970635-,21970908^21970843-21970731^21970644-,21970731^21970644-"; sources "Undefined,Undefined,Undefined"; NMorMRNA "null"; degree "9"; dimension "3_3";
chrA01	Undefined	as_event	21993335	21994390	.	-	.	transcript_id "TCONS_00002737,TCONS_00002738,TCONS_00002739"; gene_id "chrA01:21993335-21994390C"; flanks "21994390[,21993335]"; structure "0,1^2-4^6-,3^5-"; splice_chain ",21994123^21994019-21993849^21993765-,21993859^21993775-"; sources "Undefined,Undefined,Undefined"; NMorMRNA "null"; degree "9"; dimension "3_3";
chrA01	Undefined	as_event	22532350	22533837	.	-	.	transcript_id "TCONS_00002754,TCONS_00002755"; gene_id "chrA01:22528404-22535050C"; flanks "22533837-,22532350^"; structure "1^3-,2^4-"; splice_chain "22533688^22532460-,22533687^22532459-"; sources "Undefined,Undefined"; NMorMRNA "null"; degree "4"; dimension "2_2";
chrA01	Undefined	as_event	22551461	22551792	.	-	.	transcript_id "TCONS_00002758,TCONS_00002757"; gene_id "chrA01:22551271-22553550C"; flanks "22551792-,22551461^"; structure "0,1^2-"; splice_chain ",22551641^22551569-"; sources "Undefined,Undefined"; NMorMRNA "null"; degree "4"; dimension "2_2";
chrA01	Undefined	as_event	22569327	22569909	.	-	.	transcript_id "TCONS_00002760,TCONS_00002759"; gene_id "chrA01:22568407-22571274C"; flanks "22569909-,22569327^"; structure "0,1^2-3^4-"; splice_chain ",22569778^22569693-22569508^22569416-"; sources "Undefined,Undefined"; NMorMRNA "null"; degree "4"; dimension "2_2";
chrA01	Undefined	as_event	22696071	22699114	.	-	.	transcript_id "TCONS_00002766,TCONS_00002767"; gene_id "chrA01:22696071-22699114C"; flanks "22699114[,22696071]"; structure "1^3-5^7-,2^4-6^8-"; splice_chain "22698887^22698713-22698651^22698483-,22698864^22698690-22698628^22698460-"; sources "Undefined,Undefined"; NMorMRNA "null"; degree "4"; dimension "2_2";
chrA01	Undefined	as_event	22708039	22708241	.	-	.	transcript_id "TCONS_00002770,TCONS_00002771"; gene_id "chrA01:22706022-22708531C"; flanks "22708241^,22708039^"; structure "1-,2-"; splice_chain "22708162-,22708158-"; sources "Undefined,Undefined"; NMorMRNA "null"; degree "4"; dimension "2_2";
chrA01	Undefined	as_event	22707503	22707656	.	-	.	transcript_id "TCONS_00002771,TCONS_00002769/TCONS_00002770"; gene_id "chrA01:22706022-22708531C"; flanks "22707656^,22707503^"; structure "1-,2-"; splice_chain "22707570-,22707568-"; sources "Undefined,Undefined"; NMorMRNA "null"; degree "4"; dimension "2_2";
chrA01	Undefined	as_event	22706335	22706609	.	-	.	transcript_id "TCONS_00002769,TCONS_00002770/TCONS_00002771"; gene_id "chrA01:22706022-22708531C"; flanks "22706609-,22706335^"; structure "1^3-,2^4-"; splice_chain "22706551^22706455-,22706541^22706445-"; sources "Undefined,Undefined"; NMorMRNA "null"; degree "4"; dimension "2_2";
chrA01	Undefined	as_event	22927023	22927464	.	-	.	transcript_id "TCONS_00002783,TCONS_00002784"; gene_id "chrA01:22925371-22927672C"; flanks "22927464^,22927023^"; structure "1-,2-"; splice_chain "22927094-,22927093-"; sources "Undefined,Undefined"; NMorMRNA "null"; degree "4"; dimension "2_2";
chrA01	Undefined	as_event	22945346	22945574	.	-	.	transcript_id "TCONS_00002786,TCONS_00002785"; gene_id "chrA01:22945346-22946693C"; flanks "22945574-,22945346]"; structure "0,1^2-"; splice_chain ",22945450^22945378-"; sources "Undefined,Undefined"; NMorMRNA "null"; degree "4"; dimension "2_2";
chrA01	Undefined	as_event	23047838	23048431	.	-	.	transcript_id "TCONS_00002792,TCONS_00002790,TCONS_00002791"; gene_id "chrA01:23046355-23048431C"; flanks "23048431[,23047838^"; structure "1^4-,2^5-,3^6-"; splice_chain "23048327^23048056-,23048295^23048024-,23048294^23048023-"; sources "Undefined,Undefined,Undefined"; NMorMRNA "null"; degree "9"; dimension "3_3";
chrA01	Undefined	as_event	23047315	23047576	.	-	.	transcript_id "TCONS_00002790/TCONS_00002791,TCONS_00002792"; gene_id "chrA01:23046355-23048431C"; flanks "23047576-,23047315^"; structure "0,1^2-"; splice_chain ",23047473^23047383-"; sources "Undefined,Undefined"; NMorMRNA "null"; degree "4"; dimension "2_2";
chrA01	Undefined	as_event	23211969	23215111	.	-	.	transcript_id "TCONS_00002794,TCONS_00002795"; gene_id "chrA01:23211969-23215111C"; flanks "23215111[,23211969]"; structure "1^3-,2^4-"; splice_chain "23214707^23212882-,23214697^23212872-"; sources "Undefined,Undefined"; NMorMRNA "null"; degree "4"; dimension "2_2";
chrA01	Undefined	as_event	23223097	23223701	.	-	.	transcript_id "TCONS_00002797,TCONS_00002796"; gene_id "chrA01:23222054-23223701C"; flanks "23223701[,23223097^"; structure "1^3-5^7-,2^4-6^8-"; splice_chain "23223536^23223451-23223322^23223236-,23223526^23223441-23223320^23223234-"; sources "Undefined,Undefined"; NMorMRNA "null"; degree "4"; dimension "2_2";
chrA01_random	Undefined	as_event	42753	42999	.	+	.	transcript_id "TCONS_00002861,TCONS_00002862"; gene_id "chrA01_random:42259-45693W"; flanks "42753-,42999^"; structure "0,1^2-"; splice_chain ",42819^42884-"; sources "Undefined,Undefined"; NMorMRNA "null"; degree "4"; dimension "2_2";
chrA01_random	Undefined	as_event	43517	43882	.	+	.	transcript_id "TCONS_00002861,TCONS_00002862"; gene_id "chrA01_random:42259-45693W"; flanks "43517-,43882^"; structure "0,1^2-"; splice_chain ",43746^43827-"; sources "Undefined,Undefined"; NMorMRNA "null"; degree "4"; dimension "2_2";
chrA01_random	Undefined	as_event	137579	138090	.	+	.	transcript_id "TCONS_00002871,TCONS_00002870"; gene_id "chrA01_random:137299-138090W"; flanks "137579^,138090]"; structure "1-,2-"; splice_chain "137819-,137834-"; sources "Undefined,Undefined"; NMorMRNA "null"; degree "4"; dimension "2_2";
chrA01_random	Undefined	as_event	137299	138090	.	+	.	transcript_id "TCONS_00002869,TCONS_00002871,TCONS_00002870"; gene_id "chrA01_random:137299-138090W"; flanks "137299[,138090]"; structure "0,1^2-,1^3-"; splice_chain ",137579^137819-,137579^137834-"; sources "Undefined,Undefined,Undefined"; NMorMRNA "null"; degree "9"; dimension "3_3";
chrA01_random	Undefined	as_event	139445	143555	.	+	.	transcript_id "TCONS_00002872,TCONS_00002873"; gene_id "chrA01_random:138422-146025W"; flanks "139445^,143555^"; structure "1-2^3-,4-"; splice_chain "140031-140196^140584-,140826-"; sources "Undefined,Undefined"; NMorMRNA "null"; degree "4"; dimension "2_2";
chrA01_random	Undefined	as_event	429167	429411	.	+	.	transcript_id "TCONS_00002885,TCONS_00002883/TCONS_00002884"; gene_id "chrA01_random:428459-431125W"; flanks "429167-,429411^"; structure "0,1^2-"; splice_chain ",429204^429296-"; sources "Undefined,Undefined"; NMorMRNA "null"; degree "4"; dimension "2_2";
chrA01_random	Undefined	as_event	429411	429805	.	+	.	transcript_id "TCONS_00002884/TCONS_00002885,TCONS_00002883"; gene_id "chrA01_random:428459-431125W"; flanks "429411^,429805^"; structure "1-,2-"; splice_chain "429706-,429720-"; sources "Undefined,Undefined"; NMorMRNA "null"; degree "4"; dimension "2_2";
chrA01_random	Undefined	as_event	430037	430441	.	+	.	transcript_id "TCONS_00002884,TCONS_00002883/TCONS_00002885"; gene_id "chrA01_random:428459-431125W"; flanks "430037-,430441^"; structure "0,1^2-"; splice_chain ",430087^430318-"; sources "Undefined,Undefined"; NMorMRNA "null"; degree "4"; dimension "2_2";
chrA01_random	Undefined	as_event	430667	431125	.	+	.	transcript_id "TCONS_00002883,TCONS_00002884/TCONS_00002885"; gene_id "chrA01_random:428459-431125W"; flanks "430667^,431125]"; structure "1-,2-"; splice_chain "430758-,430760-"; sources "Undefined,Undefined"; NMorMRNA "null"; degree "4"; dimension "2_2";
chrA01_random	Undefined	as_event	433318	433627	.	+	.	transcript_id "TCONS_00002886,TCONS_00002887"; gene_id "chrA01_random:431818-433966W"; flanks "433318-,433627^"; structure "0,1^2-"; splice_chain ",433425^433522-"; sources "Undefined,Undefined"; NMorMRNA "null"; degree "4"; dimension "2_2";
chrA01_random	Undefined	as_event	433770	433966	.	+	.	transcript_id "TCONS_00002886,TCONS_00002887"; gene_id "chrA01_random:431818-433966W"; flanks "433770-,433966]"; structure "0,1^2-"; splice_chain ",433829^433919-"; sources "Undefined,Undefined"; NMorMRNA "null"; degree "4"; dimension "2_2";
chrA01_random	Undefined	as_event	578781	579119	.	+	.	transcript_id "TCONS_00002892,TCONS_00002891"; gene_id "chrA01_random:575554-579119W"; flanks "578781-,579119]"; structure "0,1^2-"; splice_chain ",578851^578965-"; sources "Undefined,Undefined"; NMorMRNA "null"; degree "4"; dimension "2_2";
chrA01_random	Undefined	as_event	575554	579119	.	+	.	transcript_id "TCONS_00002889,TCONS_00002892,TCONS_00002891,TCONS_00002890"; gene_id "chrA01_random:575554-579119W"; flanks "575554[,579119]"; structure "0,1^3-,1^3-5^6-,2^4-"; splice_chain ",578630^578781-,578630^578781-578851^578965-,578640^578791-"; sources "Undefined,Undefined,Undefined,Undefined"; NMorMRNA "null"; degree "16"; dimension "4_4";
chrA01_random	Undefined	as_event	592537	592867	.	+	.	transcript_id "TCONS_00002893,TCONS_00002895"; gene_id "chrA01_random:589573-593598W"; flanks "592537-,592867^"; structure "0,1^2-"; splice_chain ",592686^592790-"; sources "Undefined,Undefined"; NMorMRNA "null"; degree "4"; dimension "2_2";
chrA01_random	Undefined	as_event	592364	592867	.	+	.	transcript_id "TCONS_00002893,TCONS_00002894"; gene_id "chrA01_random:589573-593598W"; flanks "592364-,592867^"; structure "1^3-,2^4-5^6-"; splice_chain "592451^592537-,592461^592547-592686^592790-"; sources "Undefined,Undefined"; NMorMRNA "null"; degree "4"; dimension "2_2";
chrA01_random	Undefined	as_event	627366	627638	.	+	.	transcript_id "TCONS_00002899,TCONS_00002897/TCONS_00002898"; gene_id "chrA01_random:625747-629691W"; flanks "627366-,627638^"; structure "0,1^2-"; splice_chain ",627401^627553-"; sources "Undefined,Undefined"; NMorMRNA "null"; degree "4"; dimension "2_2";
chrA01_random	Undefined	as_event	627731	627837	.	+	.	transcript_id "TCONS_00002897/TCONS_00002898,TCONS_00002899"; gene_id "chrA01_random:625747-629691W"; flanks "627731-,627837-"; structure "1^,2^"; splice_chain "627775^,627779^"; sources "Undefined,Undefined"; NMorMRNA "null"; degree "4"; dimension "2_2";
chrA01_random	Undefined	as_event	628500	628684	.	+	.	transcript_id "TCONS_00002898,TCONS_00002897"; gene_id "chrA01_random:625747-629691W"; flanks "628500-,628684-"; structure "1^,2^"; splice_chain "628601^,628603^"; sources "Undefined,Undefined"; NMorMRNA "null"; degree "4"; dimension "2_2";
chrA01_random	Undefined	as_event	628033	629057	.	+	.	transcript_id "TCONS_00002897,TCONS_00002899"; gene_id "chrA01_random:625747-629691W"; flanks "628033-,629057]"; structure "1^2-3^5-7^8-10^12-,4^6-9^11-"; splice_chain "628138^628214-628311^628500-628603^628684-628788^629022-,628321^628510-628786^629020-"; sources "Undefined,Undefined"; NMorMRNA "null"; degree "4"; dimension "2_2";
chrA01_random	Undefined	as_event	651015	651565	.	+	.	transcript_id "TCONS_00002902,TCONS_00002901"; gene_id "chrA01_random:650734-653509W"; flanks "651015^,651565^"; structure "1-,2-"; splice_chain "651099-,651113-"; sources "Undefined,Undefined"; NMorMRNA "null"; degree "4"; dimension "2_2";
chrA01_random	Undefined	as_event	1044073	1045592	.	+	.	transcript_id "TCONS_00002907,TCONS_00002908"; gene_id "chrA01_random:1043334-1046446W"; flanks "1044073-,1045592^"; structure "0,1^2-3^4-5^6-"; splice_chain ",1044456^1044535-1044813^1044886-1045406^1045468-"; sources "Undefined,Undefined"; NMorMRNA "null"; degree "4"; dimension "2_2";
chrA01_random	Undefined	as_event	1045684	1046446	.	+	.	transcript_id "TCONS_00002907/TCONS_00002908,TCONS_00002909"; gene_id "chrA01_random:1043334-1046446W"; flanks "1045684-,1046446]"; structure "1^3-,2^4-"; splice_chain "1045835^1045918-,1045845^1045928-"; sources "Undefined,Undefined"; NMorMRNA "null"; degree "4"; dimension "2_2";
chrA01_random	Undefined	as_event	2094161	2095196	.	+	.	transcript_id "TCONS_00002923,TCONS_00002924"; gene_id "chrA01_random:2093803-2097176W"; flanks "2094161^,2095196^"; structure "1-,2-"; splice_chain "2094337-,2095086-"; sources "Undefined,Undefined"; NMorMRNA "null"; degree "4"; dimension "2_2";
chrA01_random	Undefined	as_event	2129924	2130550	.	+	.	transcript_id "TCONS_00002925,TCONS_00002926"; gene_id "chrA01_random:2128628-2131808W"; flanks "2129924-,2130550^"; structure "1^3-5^7-,2^4-6^8-"; splice_chain "2130245^2130332-2130371^2130458-,2130269^2130356-2130395^2130482-"; sources "Undefined,Undefined"; NMorMRNA "null"; degree "4"; dimension "2_2";
chrA01_random	Undefined	as_event	2130915	2131053	.	+	.	transcript_id "TCONS_00002926,TCONS_00002925"; gene_id "chrA01_random:2128628-2131808W"; flanks "2130915^,2131053^"; structure "1-,2-"; splice_chain "2130986-,2130987-"; sources "Undefined,Undefined"; NMorMRNA "null"; degree "4"; dimension "2_2";
chrA01_random	Undefined	as_event	2307383	2310112	.	+	.	transcript_id "TCONS_00002930,TCONS_00002929,TCONS_00002928"; gene_id "chrA01_random:2307383-2310112W"; flanks "2307383[,2310112]"; structure "1^4-,2^5-,3^6-"; splice_chain "2307593^2307971-,2307594^2307972-,2307600^2307978-"; sources "Undefined,Undefined,Undefined"; NMorMRNA "null"; degree "9"; dimension "3_3";
chrA01_random	Undefined	as_event	2403223	2403738	.	+	.	transcript_id "TCONS_00002935,TCONS_00002934"; gene_id "chrA01_random:2403223-2405323W"; flanks "2403223[,2403738^"; structure "1^3-,2^4-"; splice_chain "2403390^2403549-,2403393^2403552-"; sources "Undefined,Undefined"; NMorMRNA "null"; degree "4"; dimension "2_2";
chrA01_random	Undefined	as_event	2516616	2516922	.	+	.	transcript_id "TCONS_00002944/TCONS_00002945,TCONS_00002946"; gene_id "chrA01_random:2514095-2517689W"; flanks "2516616-,2516922^"; structure "0,1^2-"; splice_chain ",2516776^2516846-"; sources "Undefined,Undefined"; NMorMRNA "null"; degree "4"; dimension "2_2";
chrA01_random	Undefined	as_event	2546706	2547065	.	+	.	transcript_id "TCONS_00002948,TCONS_00002947"; gene_id "chrA01_random:2544509-2549300W"; flanks "2546706-,2547065^"; structure "0,1^2-"; splice_chain ",2546824^2546901-"; sources "Undefined,Undefined"; NMorMRNA "null"; degree "4"; dimension "2_2";
chrA01_random	Undefined	as_event	2547405	2547698	.	+	.	transcript_id "TCONS_00002947,TCONS_00002948"; gene_id "chrA01_random:2544509-2549300W"; flanks "2547405-,2547698^"; structure "0,1^2-"; splice_chain ",2547514^2547589-"; sources "Undefined,Undefined"; NMorMRNA "null"; degree "4"; dimension "2_2";
chrA01_random	Undefined	as_event	2593631	2594203	.	+	.	transcript_id "TCONS_00002950,TCONS_00002949"; gene_id "chrA01_random:2593022-2596330W"; flanks "2593631-,2594203^"; structure "0,1^2-3^4-"; splice_chain ",2593746^2593829-2593914^2593988-"; sources "Undefined,Undefined"; NMorMRNA "null"; degree "4"; dimension "2_2";
chrA01_random	Undefined	as_event	2594905	2595364	.	+	.	transcript_id "TCONS_00002950,TCONS_00002949"; gene_id "chrA01_random:2593022-2596330W"; flanks "2594905-,2595364^"; structure "0,1^2-"; splice_chain ",2595100^2595179-"; sources "Undefined,Undefined"; NMorMRNA "null"; degree "4"; dimension "2_2";
chrA01_random	Undefined	as_event	75901	76058	.	-	.	transcript_id "TCONS_00002961,TCONS_00002962"; gene_id "chrA01_random:74384-76359C"; flanks "76058^,75901^"; structure "1-,2-"; splice_chain "75975-,75974-"; sources "Undefined,Undefined"; NMorMRNA "null"; degree "4"; dimension "2_2";
chrA01_random	Undefined	as_event	88221	88845	.	-	.	transcript_id "TCONS_00002966,TCONS_00002965"; gene_id "chrA01_random:87075-89551C"; flanks "88845-,88221^"; structure "0,1^2-"; splice_chain ",88568^88497-"; sources "Undefined,Undefined"; NMorMRNA "null"; degree "4"; dimension "2_2";
chrA01_random	Undefined	as_event	108265	108441	.	-	.	transcript_id "TCONS_00002967,TCONS_00002968/TCONS_00002970"; gene_id "chrA01_random:106340-108521C"; flanks "108441^,108265^"; structure "1-,2-"; splice_chain "108345-,108343-"; sources "Undefined,Undefined"; NMorMRNA "null"; degree "4"; dimension "2_2";
chrA01_random	Undefined	as_event	108265	108521	.	-	.	transcript_id "TCONS_00002969,TCONS_00002967,TCONS_00002968/TCONS_00002970"; gene_id "chrA01_random:106340-108521C"; flanks "108521[,108265^"; structure "1^3-,2^4-,2^5-"; splice_chain "108451^108353-,108441^108345-,108441^108343-"; sources "Undefined,Undefined,Undefined"; NMorMRNA "null"; degree "9"; dimension "3_3";
chrA01_random	Undefined	as_event	107325	107684	.	-	.	transcript_id "TCONS_00002970,TCONS_00002968"; gene_id "chrA01_random:106340-108521C"; flanks "107684-,107325^"; structure "1^3-,2^4-"; splice_chain "107546^107457-,107536^107447-"; sources "Undefined,Undefined"; NMorMRNA "null"; degree "4"; dimension "2_2";
chrA01_random	Undefined	as_event	107181	107447	.	-	.	transcript_id "TCONS_00002969,TCONS_00002968"; gene_id "chrA01_random:106340-108521C"; flanks "107447-,107181]"; structure "0,1^2-"; splice_chain ",107325^107245-"; sources "Undefined,Undefined"; NMorMRNA "null"; degree "4"; dimension "2_2";
chrA01_random	Undefined	as_event	107181	107684	.	-	.	transcript_id "TCONS_00002970,TCONS_00002969,TCONS_00002968"; gene_id "chrA01_random:106340-108521C"; flanks "107684-,107181]"; structure "1^3-5^6-,2^4-,2^4-5^6-"; splice_chain "107546^107457-107325^107245-,107536^107447-,107536^107447-107325^107245-"; sources "Undefined,Undefined,Undefined"; NMorMRNA "null"; degree "9"; dimension "3_3";
chrA01_random	Undefined	as_event	115243	115826	.	-	.	transcript_id "TCONS_00002973,TCONS_00002972"; gene_id "chrA01_random:114932-117446C"; flanks "115826-,115243]"; structure "0,1^2-"; splice_chain ",115624^115542-"; sources "Undefined,Undefined"; NMorMRNA "null"; degree "4"; dimension "2_2";
chrA01_random	Undefined	as_event	130811	131248	.	-	.	transcript_id "TCONS_00002977,TCONS_00002976"; gene_id "chrA01_random:130514-132105C"; flanks "131248^,130811^"; structure "1-,2-"; splice_chain "130939-,130936-"; sources "Undefined,Undefined"; NMorMRNA "null"; degree "4"; dimension "2_2";
chrA01_random	Undefined	as_event	311015	311402	.	-	.	transcript_id "TCONS_00002985,TCONS_00002984"; gene_id "chrA01_random:308065-313182C"; flanks "311402-,311015^"; structure "0,1^2-"; splice_chain ",311194^311102-"; sources "Undefined,Undefined"; NMorMRNA "null"; degree "4"; dimension "2_2";
chrA01_random	Undefined	as_event	310066	310266	.	-	.	transcript_id "TCONS_00002985,TCONS_00002984"; gene_id "chrA01_random:308065-313182C"; flanks "310266^,310066^"; structure "1-,2-"; splice_chain "310152-,310148-"; sources "Undefined,Undefined"; NMorMRNA "null"; degree "4"; dimension "2_2";
chrA01_random	Undefined	as_event	382652	382962	.	-	.	transcript_id "TCONS_00002989,TCONS_00002988"; gene_id "chrA01_random:381250-384110C"; flanks "382962-,382652^"; structure "0,1^2-"; splice_chain ",382843^382767-"; sources "Undefined,Undefined"; NMorMRNA "null"; degree "4"; dimension "2_2";
chrA01_random	Undefined	as_event	530013	530412	.	-	.	transcript_id "TCONS_00003000,TCONS_00002999"; gene_id "chrA01_random:528249-530412C"; flanks "530412[,530013-"; structure "1^,2^"; splice_chain "530272^,530185^"; sources "Undefined,Undefined"; NMorMRNA "null"; degree "4"; dimension "2_2";
chrA01_random	Undefined	as_event	547594	548343	.	-	.	transcript_id "TCONS_00003004,TCONS_00003003"; gene_id "chrA01_random:543029-548343C"; flanks "548343[,547594^"; structure "0,1^2-"; splice_chain ",547963^547768-"; sources "Undefined,Undefined"; NMorMRNA "null"; degree "4"; dimension "2_2";
chrA01_random	Undefined	as_event	546458	546685	.	-	.	transcript_id "TCONS_00003003/TCONS_00003004,TCONS_00003002"; gene_id "chrA01_random:543029-548343C"; flanks "546685-,546458^"; structure "0,1^2-"; splice_chain ",546603^546514-"; sources "Undefined,Undefined"; NMorMRNA "null"; degree "4"; dimension "2_2";
chrA01_random	Undefined	as_event	545156	545317	.	-	.	transcript_id "TCONS_00003004,TCONS_00003002/TCONS_00003003"; gene_id "chrA01_random:543029-548343C"; flanks "545317^,545156^"; structure "1-,2-"; splice_chain "545196-,545194-"; sources "Undefined,Undefined"; NMorMRNA "null"; degree "4"; dimension "2_2";
chrA01_random	Undefined	as_event	544560	545075	.	-	.	transcript_id "TCONS_00003002/TCONS_00003004,TCONS_00003003"; gene_id "chrA01_random:543029-548343C"; flanks "545075-,544560^"; structure "0,1^2-"; splice_chain ",544775^544682-"; sources "Undefined,Undefined"; NMorMRNA "null"; degree "4"; dimension "2_2";
chrA01_random	Undefined	as_event	568204	568773	.	-	.	transcript_id "TCONS_00003005,TCONS_00003006"; gene_id "chrA01_random:568204-569623C"; flanks "568773-,568204]"; structure "1^3-,2^4-"; splice_chain "568718^568539-,568708^568529-"; sources "Undefined,Undefined"; NMorMRNA "null"; degree "4"; dimension "2_2";
chrA01_random	Undefined	as_event	639909	640897	.	-	.	transcript_id "TCONS_00003010,TCONS_00003011"; gene_id "chrA01_random:638883-640897C"; flanks "640897[,639909^"; structure "1^3-,2^4-"; splice_chain "640404^640187-,640394^640177-"; sources "Undefined,Undefined"; NMorMRNA "null"; degree "4"; dimension "2_2";
chrA01_random	Undefined	as_event	793030	793633	.	-	.	transcript_id "TCONS_00003015,TCONS_00003014"; gene_id "chrA01_random:791178-794550C"; flanks "793633-,793030^"; structure "0,1^2-"; splice_chain ",793481^793332-"; sources "Undefined,Undefined"; NMorMRNA "null"; degree "4"; dimension "2_2";
chrA01_random	Undefined	as_event	791354	792488	.	-	.	transcript_id "TCONS_00003015,TCONS_00003014"; gene_id "chrA01_random:791178-794550C"; flanks "792488^,791354]"; structure "1-,2-"; splice_chain "791507-,791504-"; sources "Undefined,Undefined"; NMorMRNA "null"; degree "4"; dimension "2_2";
chrA01_random	Undefined	as_event	1305777	1306058	.	-	.	transcript_id "TCONS_00003017,TCONS_00003019"; gene_id "chrA01_random:1302665-1307261C"; flanks "1306058^,1305777^"; structure "1-,2-"; splice_chain "1305874-,1305872-"; sources "Undefined,Undefined"; NMorMRNA "null"; degree "4"; dimension "2_2";
chrA01_random	Undefined	as_event	1304711	1304962	.	-	.	transcript_id "TCONS_00003017,TCONS_00003019"; gene_id "chrA01_random:1302665-1307261C"; flanks "1304962^,1304711^"; structure "1-,2-"; splice_chain "1304877-,1304875-"; sources "Undefined,Undefined"; NMorMRNA "null"; degree "4"; dimension "2_2";
chrA01_random	Undefined	as_event	1304142	1304314	.	-	.	transcript_id "TCONS_00003017,TCONS_00003018/TCONS_00003019"; gene_id "chrA01_random:1302665-1307261C"; flanks "1304314^,1304142^"; structure "1-,2-"; splice_chain "1304219-,1304217-"; sources "Undefined,Undefined"; NMorMRNA "null"; degree "4"; dimension "2_2";
chrA01_random	Undefined	as_event	1303295	1304013	.	-	.	transcript_id "TCONS_00003017,TCONS_00003018"; gene_id "chrA01_random:1302665-1307261C"; flanks "1304013-,1303295^"; structure "0,1^2-"; splice_chain ",1303845^1303767-"; sources "Undefined,Undefined"; NMorMRNA "null"; degree "4"; dimension "2_2";
chrA01_random	Undefined	as_event	1435524	1435914	.	-	.	transcript_id "TCONS_00003026,TCONS_00003027"; gene_id "chrA01_random:1430051-1436537C"; flanks "1435914-,1435524^"; structure "1^3-,2^4-"; splice_chain "1435794^1435655-,1435784^1435641-"; sources "Undefined,Undefined"; NMorMRNA "null"; degree "4"; dimension "2_2";
chrA01_random	Undefined	as_event	1512281	1512809	.	-	.	transcript_id "TCONS_00003031,TCONS_00003032"; gene_id "chrA01_random:1511422-1515219C"; flanks "1512809-,1512281^"; structure "1^3-,2^4-"; splice_chain "1512740^1512374-,1512730^1512364-"; sources "Undefined,Undefined"; NMorMRNA "null"; degree "4"; dimension "2_2";
chrA01_random	Undefined	as_event	1625306	1628506	.	-	.	transcript_id "TCONS_00003035,TCONS_00003036"; gene_id "chrA01_random:1625306-1629088C"; flanks "1628506^,1625306]"; structure "1-,2-"; splice_chain "1628426-,1628423-"; sources "Undefined,Undefined"; NMorMRNA "null"; degree "4"; dimension "2_2";
chrA01_random	Undefined	as_event	1697355	1698263	.	-	.	transcript_id "TCONS_00003041,TCONS_00003040"; gene_id "chrA01_random:1696355-1698263C"; flanks "1698263[,1697355^"; structure "0,1^2-"; splice_chain ",1697681^1697580-"; sources "Undefined,Undefined"; NMorMRNA "null"; degree "4"; dimension "2_2";
chrA01_random	Undefined	as_event	1696355	1696951	.	-	.	transcript_id "TCONS_00003041,TCONS_00003040"; gene_id "chrA01_random:1696355-1698263C"; flanks "1696951-,1696355]"; structure "1^3-,2^4-"; splice_chain "1696748^1696628-,1696738^1696618-"; sources "Undefined,Undefined"; NMorMRNA "null"; degree "4"; dimension "2_2";
chrA01_random	Undefined	as_event	2363664	2365562	.	-	.	transcript_id "TCONS_00003045,TCONS_00003044"; gene_id "chrA01_random:2360353-2367106C"; flanks "2365562-,2363664^"; structure "0,1^2-"; splice_chain ",2365537^2364993-"; sources "Undefined,Undefined"; NMorMRNA "null"; degree "4"; dimension "2_2";
chrA01_random	Undefined	as_event	2361279	2361952	.	-	.	transcript_id "TCONS_00003044,TCONS_00003045"; gene_id "chrA01_random:2360353-2367106C"; flanks "2361952-,2361279^"; structure "0,1^2-3^4-"; splice_chain ",2361867^2361653-2361565^2361330-"; sources "Undefined,Undefined"; NMorMRNA "null"; degree "4"; dimension "2_2";
chrA01_random	Undefined	as_event	2409993	2410370	.	-	.	transcript_id "TCONS_00003047,TCONS_00003049"; gene_id "chrA01_random:2408478-2410788C"; flanks "2410370-,2409993^"; structure "1^3-,2^4-"; splice_chain "2410288^2410096-,2410278^2410086-"; sources "Undefined,Undefined"; NMorMRNA "null"; degree "4"; dimension "2_2";
chrA01_random	Undefined	as_event	2409806	2410086	.	-	.	transcript_id "TCONS_00003048,TCONS_00003049"; gene_id "chrA01_random:2408478-2410788C"; flanks "2410086-,2409806^"; structure "0,1^2-"; splice_chain ",2409993^2409843-"; sources "Undefined,Undefined"; NMorMRNA "null"; degree "4"; dimension "2_2";
chrA01_random	Undefined	as_event	2409806	2410370	.	-	.	transcript_id "TCONS_00003047,TCONS_00003048,TCONS_00003049"; gene_id "chrA01_random:2408478-2410788C"; flanks "2410370-,2409806^"; structure "1^3-5^6-,2^4-,2^4-5^6-"; splice_chain "2410288^2410096-2409993^2409843-,2410278^2410086-,2410278^2410086-2409993^2409843-"; sources "Undefined,Undefined,Undefined"; NMorMRNA "null"; degree "9"; dimension "3_3";
chrA01_random	Undefined	as_event	2412151	2414337	.	-	.	transcript_id "TCONS_00003050,TCONS_00003051,TCONS_00003052/TCONS_00003054"; gene_id "chrA01_random:2411292-2414337C"; flanks "2414337[,2412151^"; structure "1^4-,2^5-,3^6-"; splice_chain "2412354^2412269-,2412329^2412244-,2412319^2412234-"; sources "Undefined,Undefined,Undefined"; NMorMRNA "null"; degree "9"; dimension "3_3";
chrA01_random	Undefined	as_event	2411292	2411803	.	-	.	transcript_id "TCONS_00003054,TCONS_00003050/TCONS_00003051/TCONS_00003052"; gene_id "chrA01_random:2411292-2414337C"; flanks "2411803-,2411292]"; structure "1^3-,2^4-"; splice_chain "2411422^2411352-,2411417^2411347-"; sources "Undefined,Undefined"; NMorMRNA "null"; degree "4"; dimension "2_2";
chrA01_random	Undefined	as_event	2411292	2412234	.	-	.	transcript_id "TCONS_00003053,TCONS_00003054,TCONS_00003052"; gene_id "chrA01_random:2411292-2414337C"; flanks "2412234-,2411292]"; structure "1^3-,2^4-5^7-,2^4-6^8-"; splice_chain "2412161^2411813-,2412151^2411803-2411422^2411352-,2412151^2411803-2411417^2411347-"; sources "Undefined,Undefined,Undefined"; NMorMRNA "null"; degree "9"; dimension "3_3";
chrA01_random	Undefined	as_event	2411292	2414337	.	-	.	transcript_id "TCONS_00003050,TCONS_00003051,TCONS_00003053,TCONS_00003054,TCONS_00003052"; gene_id "chrA01_random:2411292-2414337C"; flanks "2414337[,2411292]"; structure "1^4-8^10-12^14-,2^5-8^10-12^14-,3^6-7^9-,3^6-8^10-11^13-,3^6-8^10-12^14-"; splice_chain "2412354^2412269-2412151^2411803-2411417^2411347-,2412329^2412244-2412151^2411803-2411417^2411347-,2412319^2412234-2412161^2411813-,241231…
chrA01_random	Undefined	as_event	2590299	2590559	.	-	.	transcript_id "TCONS_00003061,TCONS_00003059/TCONS_00003060"; gene_id "chrA01_random:2587917-2590910C"; flanks "2590559-,2590299^"; structure "1^3-,2^4-"; splice_chain "2590493^2590370-,2590483^2590360-"; sources "Undefined,Undefined"; NMorMRNA "null"; degree "4"; dimension "2_2";
chrA02	Undefined	as_event	14188	14396	.	+	.	transcript_id "TCONS_00003073,TCONS_00003074"; gene_id "chrA02:12642-14396W"; flanks "14188-,14396]"; structure "1^3-,2^4-"; splice_chain "14270^14340-,14280^14350-"; sources "Undefined,Undefined"; NMorMRNA "null"; degree "4"; dimension "2_2";
chrA02	Undefined	as_event	74953	75109	.	+	.	transcript_id "TCONS_00003078,TCONS_00003079"; gene_id "chrA02:74384-76360W"; flanks "74953-,75109-"; structure "1^,2^"; splice_chain "75018^,75019^"; sources "Undefined,Undefined"; NMorMRNA "null"; degree "4"; dimension "2_2";
chrA02	Undefined	as_event	75576	76360	.	+	.	transcript_id "TCONS_00003078,TCONS_00003079"; gene_id "chrA02:74384-76360W"; flanks "75576-,76360]"; structure "1^3-,2^4-"; splice_chain "76189^76273-,76199^76283-"; sources "Undefined,Undefined"; NMorMRNA "null"; degree "4"; dimension "2_2";
chrA02	Undefined	as_event	83938	84211	.	+	.	transcript_id "TCONS_00003080,TCONS_00003081"; gene_id "chrA02:81642-84953W"; flanks "83938-,84211^"; structure "1^3-,2^4-"; splice_chain "84054^84129-,84064^84139-"; sources "Undefined,Undefined"; NMorMRNA "null"; degree "4"; dimension "2_2";
chrA02	Undefined	as_event	200961	202017	.	+	.	transcript_id "TCONS_00003085,TCONS_00003084"; gene_id "chrA02:200102-202017W"; flanks "200961-,202017]"; structure "1^3-,2^4-"; splice_chain "201120^201339-,201130^201349-"; sources "Undefined,Undefined"; NMorMRNA "null"; degree "4"; dimension "2_2";
chrA02	Undefined	as_event	235556	236300	.	+	.	transcript_id "TCONS_00003087,TCONS_00003088"; gene_id "chrA02:235009-239145W"; flanks "235556^,236300-"; structure "0,1-2^"; splice_chain ",235949-236152^"; sources "Undefined,Undefined"; NMorMRNA "null"; degree "4"; dimension "2_2";
chrA02	Undefined	as_event	258091	258402	.	+	.	transcript_id "TCONS_00003091,TCONS_00003089/TCONS_00003090"; gene_id "chrA02:258091-259996W"; flanks "258091[,258402^"; structure "0,1^2-"; splice_chain ",258270^258346-"; sources "Undefined,Undefined"; NMorMRNA "null"; degree "4"; dimension "2_2";
chrA02	Undefined	as_event	259264	259545	.	+	.	transcript_id "TCONS_00003089/TCONS_00003091,TCONS_00003090"; gene_id "chrA02:258091-259996W"; flanks "259264-,259545^"; structure "1^3-,2^4-"; splice_chain "259361^259480-,259371^259490-"; sources "Undefined,Undefined"; NMorMRNA "null"; degree "4"; dimension "2_2";
chrA02	Undefined	as_event	306269	306743	.	+	.	transcript_id "TCONS_00003095,TCONS_00003094"; gene_id "chrA02:304026-306743W"; flanks "306269^,306743]"; structure "1-,2-"; splice_chain "306498-,306506-"; sources "Undefined,Undefined"; NMorMRNA "null"; degree "4"; dimension "2_2";
chrA02	Undefined	as_event	429665	430281	.	+	.	transcript_id "TCONS_00003102,TCONS_00003103"; gene_id "chrA02:428939-430281W"; flanks "429665-,430281]"; structure "0,1^2-"; splice_chain ",429910^429976-"; sources "Undefined,Undefined"; NMorMRNA "null"; degree "4"; dimension "2_2";
chrA02	Undefined	as_event	496102	496319	.	+	.	transcript_id "TCONS_00003106,TCONS_00003105"; gene_id "chrA02:495906-498502W"; flanks "496102^,496319^"; structure "1-,2-"; splice_chain "496199-,496204-"; sources "Undefined,Undefined"; NMorMRNA "null"; degree "4"; dimension "2_2";
chrA02	Undefined	as_event	542839	543134	.	+	.	transcript_id "TCONS_00003107,TCONS_00003108"; gene_id "chrA02:541929-546378W"; flanks "542839-,543134^"; structure "0,1^2-"; splice_chain ",542928^543054-"; sources "Undefined,Undefined"; NMorMRNA "null"; degree "4"; dimension "2_2";
chrA02	Undefined	as_event	702879	703576	.	+	.	transcript_id "TCONS_00003121,TCONS_00003122"; gene_id "chrA02:701550-703576W"; flanks "702879-,703576]"; structure "0,1^2-"; splice_chain ",702989^703435-"; sources "Undefined,Undefined"; NMorMRNA "null"; degree "4"; dimension "2_2";
chrA02	Undefined	as_event	725327	725621	.	+	.	transcript_id "TCONS_00003125,TCONS_00003124"; gene_id "chrA02:723481-726852W"; flanks "725327-,725621^"; structure "0,1^2-"; splice_chain ",725422^725505-"; sources "Undefined,Undefined"; NMorMRNA "null"; degree "4"; dimension "2_2";
chrA02	Undefined	as_event	795105	795613	.	+	.	transcript_id "TCONS_00003131,TCONS_00003132"; gene_id "chrA02:793446-796184W"; flanks "795105-,795613^"; structure "0,1^2-3^4-"; splice_chain ",795257^795353-795456^795546-"; sources "Undefined,Undefined"; NMorMRNA "null"; degree "4"; dimension "2_2";
chrA02	Undefined	as_event	819409	819718	.	+	.	transcript_id "TCONS_00003136,TCONS_00003137"; gene_id "chrA02:816526-819718W"; flanks "819409-,819718]"; structure "1^3-,2^4-"; splice_chain "819604^819686-,819605^819687-"; sources "Undefined,Undefined"; NMorMRNA "null"; degree "4"; dimension "2_2";
chrA02	Undefined	as_event	819176	819718	.	+	.	transcript_id "TCONS_00003136,TCONS_00003137,TCONS_00003135"; gene_id "chrA02:816526-819718W"; flanks "819176-,819718]"; structure "1^3-5^7-,1^3-6^8-,2^4-"; splice_chain "819341^819409-819604^819686-,819341^819409-819605^819687-,819343^819411-"; sources "Undefined,Undefined,Undefined"; NMorMRNA "null"; degree "9"; dimension "3_3";
chrA02	Undefined	as_event	827357	827710	.	+	.	transcript_id "TCONS_00003138/TCONS_00003139,TCONS_00003140"; gene_id "chrA02:826787-831329W"; flanks "827357-,827710^"; structure "0,1^2-"; splice_chain ",827430^827496-"; sources "Undefined,Undefined"; NMorMRNA "null"; degree "4"; dimension "2_2";
chrA02	Undefined	as_event	827921	828236	.	+	.	transcript_id "TCONS_00003139/TCONS_00003140,TCONS_00003138"; gene_id "chrA02:826787-831329W"; flanks "827921^,828236^"; structure "1-2^4-,3-"; splice_chain "827990-828075^828142-,828107-"; sources "Undefined,Undefined"; NMorMRNA "null"; degree "4"; dimension "2_2";
chrA02	Undefined	as_event	829525	829788	.	+	.	transcript_id "TCONS_00003140,TCONS_00003138/TCONS_00003139"; gene_id "chrA02:826787-831329W"; flanks "829525-,829788^"; structure "0,1^2-"; splice_chain ",829627^829690-"; sources "Undefined,Undefined"; NMorMRNA "null"; degree "4"; dimension "2_2";
chrA02	Undefined	as_event	1063047	1063174	.	+	.	transcript_id "TCONS_00003157,TCONS_00003156/TCONS_00003158"; gene_id "chrA02:1038262-1067266W"; flanks "1063047^,1063174^"; structure "1-,2-"; splice_chain "1063120-,1063122-"; sources "Undefined,Undefined"; NMorMRNA "null"; degree "4"; dimension "2_2";
chrA02	Undefined	as_event	1064886	1065146	.	+	.	transcript_id "TCONS_00003158,TCONS_00003156"; gene_id "chrA02:1038262-1067266W"; flanks "1064886-,1065146]"; structure "0,1^2-"; splice_chain ",1064965^1065044-"; sources "Undefined,Undefined"; NMorMRNA "null"; degree "4"; dimension "2_2";
chrA02	Undefined	as_event	1064365	1065146	.	+	.	transcript_id "TCONS_00003158,TCONS_00003156,TCONS_00003157"; gene_id "chrA02:1038262-1067266W"; flanks "1064365-,1065146]"; structure "1^3-,1^3-5^6-,2^4-"; splice_chain "1064746^1064886-,1064746^1064886-1064965^1065044-,1064756^1064896-"; sources "Undefined,Undefined,Undefined"; NMorMRNA "null"; degree "9"; dimension "3_3";
chrA02	Undefined	as_event	1215911	1216592	.	+	.	transcript_id "TCONS_00003166,TCONS_00003167"; gene_id "chrA02:1215911-1216863W"; flanks "1215911[,1216592^"; structure "1^3-,2^4-"; splice_chain "1216226^1216323-,1216233^1216330-"; sources "Undefined,Undefined"; NMorMRNA "null"; degree "4"; dimension "2_2";
chrA02	Undefined	as_event	1222094	1222576	.	+	.	transcript_id "TCONS_00003171,TCONS_00003170"; gene_id "chrA02:1220688-1223027W"; flanks "1222094-,1222576^"; structure "1^3-,2^4-"; splice_chain "1222241^1222420-,1222242^1222421-"; sources "Undefined,Undefined"; NMorMRNA "null"; degree "4"; dimension "2_2";
chrA02	Undefined	as_event	1226525	1227056	.	+	.	transcript_id "TCONS_00003172,TCONS_00003173"; gene_id "chrA02:1225445-1227056W"; flanks "1226525-,1227056]"; structure "0,1^2-"; splice_chain ",1226944^1227017-"; sources "Undefined,Undefined"; NMorMRNA "null"; degree "4"; dimension "2_2";
chrA02	Undefined	as_event	1290064	1290304	.	+	.	transcript_id "TCONS_00003175,TCONS_00003176/TCONS_00003177/TCONS_00003178"; gene_id "chrA02:1289684-1291315W"; flanks "1290064-,1290304^"; structure "0,1^2-"; splice_chain ",1290130^1290216-"; sources "Undefined,Undefined"; NMorMRNA "null"; degree "4"; dimension "2_2";
chrA02	Undefined	as_event	1290538	1290765	.	+	.	transcript_id "TCONS_00003178,TCONS_00003176"; gene_id "chrA02:1289684-1291315W"; flanks "1290538-,1290765^"; structure "1^3-,2^4-"; splice_chain "1290593^1290670-,1290595^1290672-"; sources "Undefined,Undefined"; NMorMRNA "null"; degree "4"; dimension "2_2";
chrA02	Undefined	as_event	1290670	1290838	.	+	.	transcript_id "TCONS_00003177,TCONS_00003178"; gene_id "chrA02:1289684-1291315W"; flanks "1290670-,1290838-"; structure "1^,2^"; splice_chain "1290763^,1290765^"; sources "Undefined,Undefined"; NMorMRNA "null"; degree "4"; dimension "2_2";
chrA02	Undefined	as_event	1290538	1290838	.	+	.	transcript_id "TCONS_00003177,TCONS_00003178,TCONS_00003176"; gene_id "chrA02:1289684-1291315W"; flanks "1290538-,1290838-"; structure "1^3-5^,1^3-6^,2^4-6^"; splice_chain "1290593^1290670-1290763^,1290593^1290670-1290765^,1290595^1290672-1290765^"; sources "Undefined,Undefined,Undefined"; NMorMRNA "null"; degree "9"; dimension "3_3";
chrA02	Undefined	as_event	1290538	1290917	.	+	.	transcript_id "TCONS_00003177,TCONS_00003178,TCONS_00003176,TCONS_00003175"; gene_id "chrA02:1289684-1291315W"; flanks "1290538-,1290917^"; structure "1^3-5^8-,1^3-6^8-,2^4-6^8-,7^9-"; splice_chain "1290593^1290670-1290763^1290838-,1290593^1290670-1290765^1290838-,1290595^1290672-1290765^1290838-,1290773^1290848-"; sources "Undefined,Undefined,Undefined,Undefined"; NMorMRNA "null"; degree "16"; d…
chrA02	Undefined	as_event	1318878	1319228	.	+	.	transcript_id "TCONS_00003183/TCONS_00003185,TCONS_00003184"; gene_id "chrA02:1318050-1319525W"; flanks "1318878-,1319228^"; structure "1^3-,2^4-"; splice_chain "1319008^1319091-,1319018^1319101-"; sources "Undefined,Undefined"; NMorMRNA "null"; degree "4"; dimension "2_2";
chrA02	Undefined	as_event	1319308	1319525	.	+	.	transcript_id "TCONS_00003183,TCONS_00003184,TCONS_00003185"; gene_id "chrA02:1318050-1319525W"; flanks "1319308-,1319525]"; structure "1^4-,2^5-,3^6-"; splice_chain "1319408^1319487-,1319409^1319488-,1319418^1319497-"; sources "Undefined,Undefined,Undefined"; NMorMRNA "null"; degree "9"; dimension "3_3";
chrA02	Undefined	as_event	1339029	1339492	.	+	.	transcript_id "TCONS_00003190/TCONS_00003192,TCONS_00003191"; gene_id "chrA02:1338134-1342126W"; flanks "1339029-,1339492^"; structure "1^3-,2^4-"; splice_chain "1339112^1339424-,1339122^1339434-"; sources "Undefined,Undefined"; NMorMRNA "null"; degree "4"; dimension "2_2";
chrA02	Undefined	as_event	1340055	1340375	.	+	.	transcript_id "TCONS_00003191/TCONS_00003192,TCONS_00003190"; gene_id "chrA02:1338134-1342126W"; flanks "1340055-,1340375^"; structure "0,1^2-"; splice_chain ",1340210^1340295-"; sources "Undefined,Undefined"; NMorMRNA "null"; degree "4"; dimension "2_2";
chrA02	Undefined	as_event	1410172	1410354	.	+	.	transcript_id "TCONS_00003198,TCONS_00003197"; gene_id "chrA02:1408327-1411671W"; flanks "1410172-,1410354-"; structure "1^,2^"; splice_chain "1410235^,1410236^"; sources "Undefined,Undefined"; NMorMRNA "null"; degree "4"; dimension "2_2";
chrA02	Undefined	as_event	1464777	1465195	.	+	.	transcript_id "TCONS_00003207,TCONS_00003208"; gene_id "chrA02:1463964-1466718W"; flanks "1464777-,1465195^"; structure "0,1^2-"; splice_chain ",1464950^1465038-"; sources "Undefined,Undefined"; NMorMRNA "null"; degree "4"; dimension "2_2";
chrA02	Undefined	as_event	1465277	1465684	.	+	.	transcript_id "TCONS_00003207/TCONS_00003209,TCONS_00003208"; gene_id "chrA02:1463964-1466718W"; flanks "1465277-,1465684^"; structure "1^3-,2^4-"; splice_chain "1465424^1465569-,1465434^1465579-"; sources "Undefined,Undefined"; NMorMRNA "null"; degree "4"; dimension "2_2";
chrA02	Undefined	as_event	1521959	1522201	.	+	.	transcript_id "TCONS_00003214,TCONS_00003215"; gene_id "chrA02:1520889-1522313W"; flanks "1521959-,1522201^"; structure "0,1^2-"; splice_chain ",1522043^1522133-"; sources "Undefined,Undefined"; NMorMRNA "null"; degree "4"; dimension "2_2";
chrA02	Undefined	as_event	1543508	1543859	.	+	.	transcript_id "TCONS_00003221,TCONS_00003220"; gene_id "chrA02:1543083-1544947W"; flanks "1543508-,1543859^"; structure "0,1^2-"; splice_chain ",1543639^1543719-"; sources "Undefined,Undefined"; NMorMRNA "null"; degree "4"; dimension "2_2";
chrA02	Undefined	as_event	1596305	1596602	.	+	.	transcript_id "TCONS_00003222/TCONS_00003223,TCONS_00003224/TCONS_00003225"; gene_id "chrA02:1595354-1598566W"; flanks "1596305-,1596602^"; structure "0,1^2-"; splice_chain ",1596384^1596464-"; sources "Undefined,Undefined"; NMorMRNA "null"; degree "4"; dimension "2_2";
chrA02	Undefined	as_event	1597318	1597627	.	+	.	transcript_id "TCONS_00003222/TCONS_00003223/TCONS_00003225,TCONS_00003224"; gene_id "chrA02:1595354-1598566W"; flanks "1597318^,1597627-"; structure "0,1-2^"; splice_chain ",1597457-1597501^"; sources "Undefined,Undefined"; NMorMRNA "null"; degree "4"; dimension "2_2";
chrA02	Undefined	as_event	1597872	1598190	.	+	.	transcript_id "TCONS_00003223,TCONS_00003222/TCONS_00003224/TCONS_00003225"; gene_id "chrA02:1595354-1598566W"; flanks "1597872-,1598190^"; structure "0,1^2-"; splice_chain ",1597915^1597984-"; sources "Undefined,Undefined"; NMorMRNA "null"; degree "4"; dimension "2_2";
chrA02	Undefined	as_event	1610608	1611364	.	+	.	transcript_id "TCONS_00003226,TCONS_00003227"; gene_id "chrA02:1610540-1614440W"; flanks "1610608^,1611364-"; structure "0,1-2^"; splice_chain ",1610935-1611156^"; sources "Undefined,Undefined"; NMorMRNA "null"; degree "4"; dimension "2_2";
chrA02	Undefined	as_event	1770821	1771041	.	+	.	transcript_id "TCONS_00003233,TCONS_00003234"; gene_id "chrA02:1769006-1771556W"; flanks "1770821-,1771041^"; structure "0,1^2-"; splice_chain ",1770911^1770982-"; sources "Undefined,Undefined"; NMorMRNA "null"; degree "4"; dimension "2_2";
chrA02	Undefined	as_event	1885157	1885755	.	+	.	transcript_id "TCONS_00003238,TCONS_00003239"; gene_id "chrA02:1885075-1889972W"; flanks "1885157^,1885755^"; structure "1-,2-"; splice_chain "1885672-,1885699-"; sources "Undefined,Undefined"; NMorMRNA "null"; degree "4"; dimension "2_2";
chrA02	Undefined	as_event	2068631	2068941	.	+	.	transcript_id "TCONS_00003250,TCONS_00003249"; gene_id "chrA02:2067261-2069982W"; flanks "2068631-,2068941^"; structure "0,1^2-"; splice_chain ",2068693^2068778-"; sources "Undefined,Undefined"; NMorMRNA "null"; degree "4"; dimension "2_2";
chrA02	Undefined	as_event	2092050	2092525	.	+	.	transcript_id "TCONS_00003257,TCONS_00003256"; gene_id "chrA02:2091784-2093484W"; flanks "2092050^,2092525^"; structure "1-,2-"; splice_chain "2092217-,2092228-"; sources "Undefined,Undefined"; NMorMRNA "null"; degree "4"; dimension "2_2";
chrA02	Undefined	as_event	2109843	2110331	.	+	.	transcript_id "TCONS_00003262,TCONS_00003263"; gene_id "chrA02:2107401-2112471W"; flanks "2109843-,2110331^"; structure "0,1^2-"; splice_chain ",2110169^2110248-"; sources "Undefined,Undefined"; NMorMRNA "null"; degree "4"; dimension "2_2";
chrA02	Undefined	as_event	2257876	2258241	.	+	.	transcript_id "TCONS_00003275,TCONS_00003274"; gene_id "chrA02:2256996-2259165W"; flanks "2257876^,2258241^"; structure "1-,2-"; splice_chain "2258063-,2258066-"; sources "Undefined,Undefined"; NMorMRNA "null"; degree "4"; dimension "2_2";
chrA02	Undefined	as_event	2258414	2258832	.	+	.	transcript_id "TCONS_00003274,TCONS_00003273/TCONS_00003275"; gene_id "chrA02:2256996-2259165W"; flanks "2258414-,2258832^"; structure "0,1^2-"; splice_chain ",2258593^2258677-"; sources "Undefined,Undefined"; NMorMRNA "null"; degree "4"; dimension "2_2";
chrA02	Undefined	as_event	2258932	2259093	.	+	.	transcript_id "TCONS_00003273/TCONS_00003274,TCONS_00003275"; gene_id "chrA02:2256996-2259165W"; flanks "2258932-,2259093-"; structure "1^,2^"; splice_chain "2259009^,2259011^"; sources "Undefined,Undefined"; NMorMRNA "null"; degree "4"; dimension "2_2";
chrA02	Undefined	as_event	2292326	2292667	.	+	.	transcript_id "TCONS_00003276,TCONS_00003277"; gene_id "chrA02:2290612-2294744W"; flanks "2292326-,2292667^"; structure "1^3-,2^4-"; splice_chain "2292447^2292557-,2292449^2292559-"; sources "Undefined,Undefined"; NMorMRNA "null"; degree "4"; dimension "2_2";
chrA02	Undefined	as_event	2309857	2310106	.	+	.	transcript_id "TCONS_00003281,TCONS_00003280"; gene_id "chrA02:2306668-2311765W"; flanks "2309857-,2310106^"; structure "0,1^2-"; splice_chain ",2309926^2310012-"; sources "Undefined,Undefined"; NMorMRNA "null"; degree "4"; dimension "2_2";
chrA02	Undefined	as_event	2404939	2405109	.	+	.	transcript_id "TCONS_00003290,TCONS_00003291,TCONS_00003289"; gene_id "chrA02:2403933-2408389W"; flanks "2404939^,2405109^"; structure "1-,2-,3-"; splice_chain "2405010-,2405011-,2405012-"; sources "Undefined,Undefined,Undefined"; NMorMRNA "null"; degree "9"; dimension "3_3";
chrA02	Undefined	as_event	2405185	2405365	.	+	.	transcript_id "TCONS_00003289/TCONS_00003291,TCONS_00003290"; gene_id "chrA02:2403933-2408389W"; flanks "2405185-,2405365-"; structure "1^,2^"; splice_chain "2405282^,2405284^"; sources "Undefined,Undefined"; NMorMRNA "null"; degree "4"; dimension "2_2";
chrA02	Undefined	as_event	2405613	2405815	.	+	.	transcript_id "TCONS_00003289/TCONS_00003291,TCONS_00003290"; gene_id "chrA02:2403933-2408389W"; flanks "2405613-,2405815-"; structure "1^,2^"; splice_chain "2405729^,2405730^"; sources "Undefined,Undefined"; NMorMRNA "null"; degree "4"; dimension "2_2";
chrA02	Undefined	as_event	2405922	2406075	.	+	.	transcript_id "TCONS_00003290,TCONS_00003289/TCONS_00003291"; gene_id "chrA02:2403933-2408389W"; flanks "2405922^,2406075^"; structure "1-,2-"; splice_chain "2406012-,2406013-"; sources "Undefined,Undefined"; NMorMRNA "null"; degree "4"; dimension "2_2";
chrA02	Undefined	as_event	2407178	2407392	.	+	.	transcript_id "TCONS_00003289,TCONS_00003290/TCONS_00003291"; gene_id "chrA02:2403933-2408389W"; flanks "2407178^,2407392^"; structure "1-,2-"; splice_chain "2407261-,2407263-"; sources "Undefined,Undefined"; NMorMRNA "null"; degree "4"; dimension "2_2";
chrA02	Undefined	as_event	2407591	2407759	.	+	.	transcript_id "TCONS_00003289/TCONS_00003291,TCONS_00003290"; gene_id "chrA02:2403933-2408389W"; flanks "2407591^,2407759^"; structure "1-,2-"; splice_chain "2407685-,2407686-"; sources "Undefined,Undefined"; NMorMRNA "null"; degree "4"; dimension "2_2";
chrA02	Undefined	as_event	2479441	2479802	.	+	.	transcript_id "TCONS_00003294,TCONS_00003295"; gene_id "chrA02:2479179-2480097W"; flanks "2479441-,2479802^"; structure "1^3-,2^4-"; splice_chain "2479496^2479628-,2479497^2479629-"; sources "Undefined,Undefined"; NMorMRNA "null"; degree "4"; dimension "2_2";
chrA02	Undefined	as_event	2481407	2481613	.	+	.	transcript_id "TCONS_00003297,TCONS_00003298"; gene_id "chrA02:2480805-2483326W"; flanks "2481407-,2481613^"; structure "0,1^2-"; splice_chain ",2481453^2481551-"; sources "Undefined,Undefined"; NMorMRNA "null"; degree "4"; dimension "2_2";
chrA02	Undefined	as_event	2687013	2687417	.	+	.	transcript_id "TCONS_00003305,TCONS_00003304"; gene_id "chrA02:2686687-2688995W"; flanks "2687013-,2687417^"; structure "0,1^2-"; splice_chain ",2687083^2687168-"; sources "Undefined,Undefined"; NMorMRNA "null"; degree "4"; dimension "2_2";
chrA02	Undefined	as_event	2722149	2722929	.	+	.	transcript_id "TCONS_00003309,TCONS_00003308"; gene_id "chrA02:2720066-2722929W"; flanks "2722149-,2722929]"; structure "0,1^2-"; splice_chain ",2722710^2722779-"; sources "Undefined,Undefined"; NMorMRNA "null"; degree "4"; dimension "2_2";
chrA02	Undefined	as_event	2822451	2823210	.	+	.	transcript_id "TCONS_00003316,TCONS_00003314"; gene_id "chrA02:2821954-2824651W"; flanks "2822451^,2823210^"; structure "1-,2-"; splice_chain "2822688-,2822986-"; sources "Undefined,Undefined"; NMorMRNA "null"; degree "4"; dimension "2_2";
chrA02	Undefined	as_event	2821954	2823210	.	+	.	transcript_id "TCONS_00003313/TCONS_00003315,TCONS_00003316,TCONS_00003314"; gene_id "chrA02:2821954-2824651W"; flanks "2821954[,2823210^"; structure "0,1^2-,1^3-"; splice_chain ",2822451^2822688-,2822451^2822986-"; sources "Undefined,Undefined,Undefined"; NMorMRNA "null"; degree "9"; dimension "3_3";
chrA02	Undefined	as_event	2823310	2823442	.	+	.	transcript_id "TCONS_00003317,TCONS_00003314/TCONS_00003316,TCONS_00003315"; gene_id "chrA02:2821954-2824651W"; flanks "2823310-,2823442-"; structure "1^,2^,3^"; splice_chain "2823366^,2823368^,2823371^"; sources "Undefined,Undefined,Undefined"; NMorMRNA "null"; degree "9"; dimension "3_3";
chrA02	Undefined	as_event	2823210	2823442	.	+	.	transcript_id "TCONS_00003313,TCONS_00003317,TCONS_00003314/TCONS_00003316,TCONS_00003315"; gene_id "chrA02:2821954-2824651W"; flanks "2823210^,2823442-"; structure "0,1-2^,1-3^,1-4^"; splice_chain ",2823310-2823366^,2823310-2823368^,2823310-2823371^"; sources "Undefined,Undefined,Undefined,Undefined"; NMorMRNA "null"; degree "16"; dimension "4_4";
chrA02	Undefined	as_event	3219203	3219523	.	+	.	transcript_id "TCONS_00003331,TCONS_00003333"; gene_id "chrA02:3218019-3220283W"; flanks "3219203^,3219523^"; structure "1-,2-"; splice_chain "3219361-,3219390-"; sources "Undefined,Undefined"; NMorMRNA "null"; degree "4"; dimension "2_2";
chrA02	Undefined	as_event	3219148	3219523	.	+	.	transcript_id "TCONS_00003332,TCONS_00003331,TCONS_00003333"; gene_id "chrA02:3218019-3220283W"; flanks "3219148[,3219523^"; structure "1^4-,2^3-,2^5-"; splice_chain "3219202^3219379-,3219203^3219361-,3219203^3219390-"; sources "Undefined,Undefined,Undefined"; NMorMRNA "null"; degree "9"; dimension "3_3";
chrA02	Undefined	as_event	3218074	3219523	.	+	.	transcript_id "TCONS_00003328,TCONS_00003329"; gene_id "chrA02:3218019-3220283W"; flanks "3218074^,3219523^"; structure "1-,2-"; splice_chain "3219361-,3219390-"; sources "Undefined,Undefined"; NMorMRNA "null"; degree "4"; dimension "2_2";
chrA02	Undefined	as_event	3218019	3219523	.	+	.	transcript_id "TCONS_00003330,TCONS_00003328,TCONS_00003329"; gene_id "chrA02:3218019-3220283W"; flanks "3218019[,3219523^"; structure "1^4-,2^3-,2^5-"; splice_chain "3218073^3219379-,3218074^3219361-,3218074^3219390-"; sources "Undefined,Undefined,Undefined"; NMorMRNA "null"; degree "9"; dimension "3_3";
chrA02	Undefined	as_event	3223732	3223967	.	+	.	transcript_id "TCONS_00003335,TCONS_00003334"; gene_id "chrA02:3222661-3224530W"; flanks "3223732-,3223967^"; structure "0,1^2-"; splice_chain ",3223797^3223870-"; sources "Undefined,Undefined"; NMorMRNA "null"; degree "4"; dimension "2_2";
chrA02	Undefined	as_event	3348389	3348991	.	+	.	transcript_id "TCONS_00003341,TCONS_00003342"; gene_id "chrA02:3347547-3348991W"; flanks "3348389-,3348991]"; structure "1^3-,2^4-"; splice_chain "3348474^3348653-,3348509^3348688-"; sources "Undefined,Undefined"; NMorMRNA "null"; degree "4"; dimension "2_2";
chrA02	Undefined	as_event	3485276	3485813	.	+	.	transcript_id "TCONS_00003355,TCONS_00003356"; gene_id "chrA02:3484972-3487134W"; flanks "3485276^,3485813^"; structure "1-,2-"; splice_chain "3485595-,3485620-"; sources "Undefined,Undefined"; NMorMRNA "null"; degree "4"; dimension "2_2";
chrA02	Undefined	as_event	3486715	3486964	.	+	.	transcript_id "TCONS_00003356,TCONS_00003355"; gene_id "chrA02:3484972-3487134W"; flanks "3486715-,3486964^"; structure "0,1^2-"; splice_chain ",3486789^3486878-"; sources "Undefined,Undefined"; NMorMRNA "null"; degree "4"; dimension "2_2";
chrA02	Undefined	as_event	3545054	3545257	.	+	.	transcript_id "TCONS_00003361,TCONS_00003362"; gene_id "chrA02:3543838-3546814W"; flanks "3545054-,3545257-"; structure "1^,2^"; splice_chain "3545174^,3545175^"; sources "Undefined,Undefined"; NMorMRNA "null"; degree "4"; dimension "2_2";
chrA02	Undefined	as_event	3574068	3574369	.	+	.	transcript_id "TCONS_00003364,TCONS_00003363"; gene_id "chrA02:3572499-3575710W"; flanks "3574068-,3574369^"; structure "0,1^2-"; splice_chain ",3574089^3574123-"; sources "Undefined,Undefined"; NMorMRNA "null"; degree "4"; dimension "2_2";
chrA02	Undefined	as_event	3584561	3585144	.	+	.	transcript_id "TCONS_00003368,TCONS_00003367"; gene_id "chrA02:3584561-3585144W"; flanks "3584561[,3585144]"; structure "1^3-,2^4-"; splice_chain "3585011^3585104-,3585021^3585114-"; sources "Undefined,Undefined"; NMorMRNA "null"; degree "4"; dimension "2_2";
chrA02	Undefined	as_event	3601657	3602528	.	+	.	transcript_id "TCONS_00003372,TCONS_00003371"; gene_id "chrA02:3601657-3602528W"; flanks "3601657[,3602528]"; structure "0,1^2-3^4-"; splice_chain ",3602092^3602175-3602226^3602313-"; sources "Undefined,Undefined"; NMorMRNA "null"; degree "4"; dimension "2_2";
chrA02	Undefined	as_event	3690445	3690823	.	+	.	transcript_id "TCONS_00003378,TCONS_00003377,TCONS_00003379"; gene_id "chrA02:3689498-3691121W"; flanks "3690445^,3690823]"; structure "1-,2-,3-"; splice_chain "3690555-,3690558-,3690597-"; sources "Undefined,Undefined,Undefined"; NMorMRNA "null"; degree "9"; dimension "3_3";
chrA02	Undefined	as_event	3755186	3755411	.	+	.	transcript_id "TCONS_00003385,TCONS_00003384"; gene_id "chrA02:3754562-3757413W"; flanks "3755186-,3755411^"; structure "0,1^2-"; splice_chain ",3755263^3755335-"; sources "Undefined,Undefined"; NMorMRNA "null"; degree "4"; dimension "2_2";
chrA02	Undefined	as_event	3755491	3757413	.	+	.	transcript_id "TCONS_00003384,TCONS_00003385"; gene_id "chrA02:3754562-3757413W"; flanks "3755491-,3757413]"; structure "1^3-5^7-,2^4-6^8-"; splice_chain "3755557^3755649-3755756^3755861-,3755567^3755659-3755766^3755871-"; sources "Undefined,Undefined"; NMorMRNA "null"; degree "4"; dimension "2_2";
chrA02	Undefined	as_event	3780215	3780384	.	+	.	transcript_id "TCONS_00003387,TCONS_00003388"; gene_id "chrA02:3777057-3780470W"; flanks "3780215-,3780384-"; structure "1^,2^"; splice_chain "3780299^,3780300^"; sources "Undefined,Undefined"; NMorMRNA "null"; degree "4"; dimension "2_2";
chrA02	Undefined	as_event	3783678	3783868	.	+	.	transcript_id "TCONS_00003389,TCONS_00003390"; gene_id "chrA02:3781405-3784719W"; flanks "3783678^,3783868^"; structure "1-,2-"; splice_chain "3783774-,3783775-"; sources "Undefined,Undefined"; NMorMRNA "null"; degree "4"; dimension "2_2";
chrA02	Undefined	as_event	3870605	3872009	.	+	.	transcript_id "TCONS_00003395,TCONS_00003396"; gene_id "chrA02:3869216-3874436W"; flanks "3870605-,3872009^"; structure "0,1^2-3^4-"; splice_chain ",3870724^3870808-3871044^3871125-"; sources "Undefined,Undefined"; NMorMRNA "null"; degree "4"; dimension "2_2";
chrA02	Undefined	as_event	3872082	3872576	.	+	.	transcript_id "TCONS_00003395,TCONS_00003396"; gene_id "chrA02:3869216-3874436W"; flanks "3872082-,3872576^"; structure "0,1^2-"; splice_chain ",3872331^3872412-"; sources "Undefined,Undefined"; NMorMRNA "null"; degree "4"; dimension "2_2";
chrA02	Undefined	as_event	4188933	4189239	.	+	.	transcript_id "TCONS_00003410,TCONS_00003412,TCONS_00003411"; gene_id "chrA02:4188800-4189440W"; flanks "4188933-,4189239-"; structure "1^,2^,3^"; splice_chain "4189070^,4189071^,4189072^"; sources "Undefined,Undefined,Undefined"; NMorMRNA "null"; degree "9"; dimension "3_3";
chrA02	Undefined	as_event	4188933	4189440	.	+	.	transcript_id "TCONS_00003410,TCONS_00003412,TCONS_00003411,TCONS_00003409"; gene_id "chrA02:4188800-4189440W"; flanks "4188933-,4189440]"; structure "1^5-,2^5-,3^5-,4^6-"; splice_chain "4189070^4189239-,4189071^4189239-,4189072^4189239-,4189080^4189249-"; sources "Undefined,Undefined,Undefined,Undefined"; NMorMRNA "null"; degree "16"; dimension "4_4";
chrA02	Undefined	as_event	4505082	4505238	.	+	.	transcript_id "TCONS_00003433,TCONS_00003432"; gene_id "chrA02:4504806-4507052W"; flanks "4505082^,4505238^"; structure "1-,2-"; splice_chain "4505166-,4505167-"; sources "Undefined,Undefined"; NMorMRNA "null"; degree "4"; dimension "2_2";
chrA02	Undefined	as_event	4505324	4505548	.	+	.	transcript_id "TCONS_00003432,TCONS_00003433"; gene_id "chrA02:4504806-4507052W"; flanks "4505324-,4505548-"; structure "1^,2^"; splice_chain "4505442^,4505445^"; sources "Undefined,Undefined"; NMorMRNA "null"; degree "4"; dimension "2_2";
chrA02	Undefined	as_event	4532464	4532881	.	+	.	transcript_id "TCONS_00003437,TCONS_00003438"; gene_id "chrA02:4531990-4533750W"; flanks "4532464-,4532881^"; structure "0,1^2-"; splice_chain ",4532563^4532652-"; sources "Undefined,Undefined"; NMorMRNA "null"; degree "4"; dimension "2_2";
chrA02	Undefined	as_event	4532958	4533437	.	+	.	transcript_id "TCONS_00003437,TCONS_00003438"; gene_id "chrA02:4531990-4533750W"; flanks "4532958-,4533437^"; structure "0,1^2-"; splice_chain ",4533125^4533204-"; sources "Undefined,Undefined"; NMorMRNA "null"; degree "4"; dimension "2_2";
chrA02	Undefined	as_event	4588546	4588885	.	+	.	transcript_id "TCONS_00003445,TCONS_00003444"; gene_id "chrA02:4587796-4588885W"; flanks "4588546-,4588885]"; structure "0,1^2-"; splice_chain ",4588703^4588836-"; sources "Undefined,Undefined"; NMorMRNA "null"; degree "4"; dimension "2_2";
chrA02	Undefined	as_event	4830940	4831647	.	+	.	transcript_id "TCONS_00003449/TCONS_00003450,TCONS_00003451"; gene_id "chrA02:4830078-4832604W"; flanks "4830940-,4831647^"; structure "1^3-,2^4-"; splice_chain "4831121^4831464-,4831131^4831474-"; sources "Undefined,Undefined"; NMorMRNA "null"; degree "4"; dimension "2_2";
chrA02	Undefined	as_event	4832416	4832604	.	+	.	transcript_id "TCONS_00003449,TCONS_00003450"; gene_id "chrA02:4830078-4832604W"; flanks "4832416-,4832604]"; structure "1^3-,2^4-"; splice_chain "4832505^4832597-,4832506^4832598-"; sources "Undefined,Undefined"; NMorMRNA "null"; degree "4"; dimension "2_2";
chrA02	Undefined	as_event	4874102	4874305	.	+	.	transcript_id "TCONS_00003454,TCONS_00003455"; gene_id "chrA02:4870838-4877309W"; flanks "4874102^,4874305^"; structure "1-,2-"; splice_chain "4874185-,4874187-"; sources "Undefined,Undefined"; NMorMRNA "null"; degree "4"; dimension "2_2";
chrA02	Undefined	as_event	4874740	4874891	.	+	.	transcript_id "TCONS_00003455,TCONS_00003454"; gene_id "chrA02:4870838-4877309W"; flanks "4874740^,4874891^"; structure "1-,2-"; splice_chain "4874812-,4874814-"; sources "Undefined,Undefined"; NMorMRNA "null"; degree "4"; dimension "2_2";
chrA02	Undefined	as_event	4955268	4955479	.	+	.	transcript_id "TCONS_00003458,TCONS_00003459"; gene_id "chrA02:4954458-4958208W"; flanks "4955268-,4955479^"; structure "0,1^2-"; splice_chain ",4955351^4955429-"; sources "Undefined,Undefined"; NMorMRNA "null"; degree "4"; dimension "2_2";
chrA02	Undefined	as_event	4957149	4957694	.	+	.	transcript_id "TCONS_00003458,TCONS_00003459"; gene_id "chrA02:4954458-4958208W"; flanks "4957149-,4957694^"; structure "0,1^2-3^4-"; splice_chain ",4957279^4957353-4957435^4957520-"; sources "Undefined,Undefined"; NMorMRNA "null"; degree "4"; dimension "2_2";
chrA02	Undefined	as_event	5255351	5255607	.	+	.	transcript_id "TCONS_00003472,TCONS_00003473"; gene_id "chrA02:5254665-5259230W"; flanks "5255351^,5255607^"; structure "1-,2-"; splice_chain "5255423-,5255430-"; sources "Undefined,Undefined"; NMorMRNA "null"; degree "4"; dimension "2_2";
chrA02	Undefined	as_event	5261953	5262446	.	+	.	transcript_id "TCONS_00003474,TCONS_00003475"; gene_id "chrA02:5261126-5262446W"; flanks "5261953^,5262446]"; structure "1-,2-"; splice_chain "5262231-,5262232-"; sources "Undefined,Undefined"; NMorMRNA "null"; degree "4"; dimension "2_2";
chrA02	Undefined	as_event	5621372	5621756	.	+	.	transcript_id "TCONS_00003486,TCONS_00003487"; gene_id "chrA02:5618923-5621756W"; flanks "5621372-,5621756]"; structure "1^3-,2^4-"; splice_chain "5621458^5621537-,5621468^5621547-"; sources "Undefined,Undefined"; NMorMRNA "null"; degree "4"; dimension "2_2";
chrA02	Undefined	as_event	5914723	5914994	.	+	.	transcript_id "TCONS_00003495,TCONS_00003496"; gene_id "chrA02:5913354-5915373W"; flanks "5914723-,5914994^"; structure "0,1^2-"; splice_chain ",5914840^5914911-"; sources "Undefined,Undefined"; NMorMRNA "null"; degree "4"; dimension "2_2";
chrA02	Undefined	as_event	5946785	5947303	.	+	.	transcript_id "TCONS_00003497,TCONS_00003498"; gene_id "chrA02:5946210-5947303W"; flanks "5946785-,5947303]"; structure "0,1^2-"; splice_chain ",5946994^5947069-"; sources "Undefined,Undefined"; NMorMRNA "null"; degree "4"; dimension "2_2";
chrA02	Undefined	as_event	5977370	5977640	.	+	.	transcript_id "TCONS_00003500,TCONS_00003501"; gene_id "chrA02:5977157-5979601W"; flanks "5977370-,5977640^"; structure "0,1^2-"; splice_chain ",5977447^5977540-"; sources "Undefined,Undefined"; NMorMRNA "null"; degree "4"; dimension "2_2";
chrA02	Undefined	as_event	6114841	6115426	.	+	.	transcript_id "TCONS_00003505,TCONS_00003506"; gene_id "chrA02:6114594-6115680W"; flanks "6114841-,6115426-"; structure "1^,2^"; splice_chain "6114956^,6114994^"; sources "Undefined,Undefined"; NMorMRNA "null"; degree "4"; dimension "2_2";
chrA02	Undefined	as_event	6253900	6254098	.	+	.	transcript_id "TCONS_00003516,TCONS_00003517"; gene_id "chrA02:6252616-6254344W"; flanks "6253900^,6254098^"; structure "1-,2-"; splice_chain "6253996-,6254039-"; sources "Undefined,Undefined"; NMorMRNA "null"; degree "4"; dimension "2_2";
chrA02	Undefined	as_event	6301408	6301889	.	+	.	transcript_id "TCONS_00003524,TCONS_00003523"; gene_id "chrA02:6300902-6303039W"; flanks "6301408-,6301889^"; structure "1^3-,2^4-"; splice_chain "6301503^6301842-,6301513^6301852-"; sources "Undefined,Undefined"; NMorMRNA "null"; degree "4"; dimension "2_2";
chrA02	Undefined	as_event	6313257	6314013	.	+	.	transcript_id "TCONS_00003526,TCONS_00003527"; gene_id "chrA02:6313257-6314693W"; flanks "6313257[,6314013]"; structure "1^3-5^6-,2^4-"; splice_chain "6313423^6313602-6313879^6313955-,6313433^6313612-"; sources "Undefined,Undefined"; NMorMRNA "null"; degree "4"; dimension "2_2";
chrA02	Undefined	as_event	6493952	6494574	.	+	.	transcript_id "TCONS_00003534,TCONS_00003535"; gene_id "chrA02:6491940-6495164W"; flanks "6493952-,6494574^"; structure "0,1^2-"; splice_chain ",6494049^6494142-"; sources "Undefined,Undefined"; NMorMRNA "null"; degree "4"; dimension "2_2";
chrA02	Undefined	as_event	6523182	6523395	.	+	.	transcript_id "TCONS_00003537,TCONS_00003538"; gene_id "chrA02:6521007-6524067W"; flanks "6523182-,6523395-"; structure "1^,2^"; splice_chain "6523297^,6523298^"; sources "Undefined,Undefined"; NMorMRNA "null"; degree "4"; dimension "2_2";
chrA02	Undefined	as_event	6523510	6524067	.	+	.	transcript_id "TCONS_00003537,TCONS_00003538"; gene_id "chrA02:6521007-6524067W"; flanks "6523510-,6524067]"; structure "0,1^2-3^4-"; splice_chain ",6523652^6523727-6523849^6523934-"; sources "Undefined,Undefined"; NMorMRNA "null"; degree "4"; dimension "2_2";
chrA02	Undefined	as_event	6732949	6733150	.	+	.	transcript_id "TCONS_00003542,TCONS_00003543"; gene_id "chrA02:6732059-6733737W"; flanks "6732949-,6733150]"; structure "0,1^2-"; splice_chain ",6733064^6733148-"; sources "Undefined,Undefined"; NMorMRNA "null"; degree "4"; dimension "2_2";
chrA02	Undefined	as_event	6909983	6910161	.	+	.	transcript_id "TCONS_00003550,TCONS_00003549"; gene_id "chrA02:6907929-6910322W"; flanks "6909983-,6910161-"; structure "1^,2^"; splice_chain "6910052^,6910054^"; sources "Undefined,Undefined"; NMorMRNA "null"; degree "4"; dimension "2_2";
chrA02	Undefined	as_event	7050563	7051773	.	+	.	transcript_id "TCONS_00003560,TCONS_00003558"; gene_id "chrA02:7050563-7054710W"; flanks "7050563[,7051773^"; structure "1^3-,2^4-"; splice_chain "7051424^7051492-,7051425^7051493-"; sources "Undefined,Undefined"; NMorMRNA "null"; degree "4"; dimension "2_2";
chrA02	Undefined	as_event	7051493	7052250	.	+	.	transcript_id "TCONS_00003558,TCONS_00003559"; gene_id "chrA02:7050563-7054710W"; flanks "7051493-,7052250^"; structure "1^3-,2^4-"; splice_chain "7051773^7051861-,7051783^7051871-"; sources "Undefined,Undefined"; NMorMRNA "null"; degree "4"; dimension "2_2";
chrA02	Undefined	as_event	7050563	7052250	.	+	.	transcript_id "TCONS_00003560,TCONS_00003558,TCONS_00003559"; gene_id "chrA02:7050563-7054710W"; flanks "7050563[,7052250^"; structure "1^3-5^7-,2^4-5^7-,2^4-6^8-"; splice_chain "7051424^7051492-7051773^7051861-,7051425^7051493-7051773^7051861-,7051425^7051493-7051783^7051871-"; sources "Undefined,Undefined,Undefined"; NMorMRNA "null"; degree "9"; dimension "3_3";
chrA02	Undefined	as_event	7053470	7054036	.	+	.	transcript_id "TCONS_00003558/TCONS_00003559,TCONS_00003560"; gene_id "chrA02:7050563-7054710W"; flanks "7053470-,7054036^"; structure "1^3-,2^4-"; splice_chain "7053548^7053638-,7053570^7053660-"; sources "Undefined,Undefined"; NMorMRNA "null"; degree "4"; dimension "2_2";
chrA02	Undefined	as_event	7238066	7238327	.	+	.	transcript_id "TCONS_00003568/TCONS_00003570,TCONS_00003569"; gene_id "chrA02:7237420-7242387W"; flanks "7238066-,7238327^"; structure "1^3-,2^4-"; splice_chain "7238111^7238222-,7238113^7238224-"; sources "Undefined,Undefined"; NMorMRNA "null"; degree "4"; dimension "2_2";
chrA02	Undefined	as_event	7239741	7240077	.	+	.	transcript_id "TCONS_00003569/TCONS_00003570,TCONS_00003568"; gene_id "chrA02:7237420-7242387W"; flanks "7239741-,7240077^"; structure "1^3-,2^4-"; splice_chain "7239849^7239938-,7239859^7239948-"; sources "Undefined,Undefined"; NMorMRNA "null"; degree "4"; dimension "2_2";
chrA02	Undefined	as_event	7381927	7382093	.	+	.	transcript_id "TCONS_00003577,TCONS_00003576"; gene_id "chrA02:7379776-7382446W"; flanks "7381927-,7382093-"; structure "1^,2^"; splice_chain "7382001^,7382002^"; sources "Undefined,Undefined"; NMorMRNA "null"; degree "4"; dimension "2_2";
chrA02	Undefined	as_event	7427847	7428079	.	+	.	transcript_id "TCONS_00003579,TCONS_00003578"; gene_id "chrA02:7427400-7429377W"; flanks "7427847-,7428079^"; structure "0,1^2-"; splice_chain ",7427931^7428030-"; sources "Undefined,Undefined"; NMorMRNA "null"; degree "4"; dimension "2_2";
chrA02	Undefined	as_event	7695145	7696487	.	+	.	transcript_id "TCONS_00003590,TCONS_00003589,TCONS_00003588"; gene_id "chrA02:7694796-7696487W"; flanks "7695145-,7696487]"; structure "1^4-,2^5-,3^6-"; splice_chain "7695367^7695787-,7695377^7695797-,7695384^7695804-"; sources "Undefined,Undefined,Undefined"; NMorMRNA "null"; degree "9"; dimension "3_3";
chrA02	Undefined	as_event	7845757	7845937	.	+	.	transcript_id "TCONS_00003591,TCONS_00003592"; gene_id "chrA02:7844723-7847245W"; flanks "7845757^,7845937^"; structure "1-,2-"; splice_chain "7845891-,7845892-"; sources "Undefined,Undefined"; NMorMRNA "null"; degree "4"; dimension "2_2";
chrA02	Undefined	as_event	7846735	7847245	.	+	.	transcript_id "TCONS_00003592,TCONS_00003591"; gene_id "chrA02:7844723-7847245W"; flanks "7846735-,7847245]"; structure "1^3-,2^4-"; splice_chain "7846872^7847173-,7846882^7847183-"; sources "Undefined,Undefined"; NMorMRNA "null"; degree "4"; dimension "2_2";
chrA02	Undefined	as_event	7928685	7928931	.	+	.	transcript_id "TCONS_00003594,TCONS_00003593"; gene_id "chrA02:7928333-7937438W"; flanks "7928685^,7928931^"; structure "1-,2-"; splice_chain "7928817-,7928828-"; sources "Undefined,Undefined"; NMorMRNA "null"; degree "4"; dimension "2_2";
chrA02	Undefined	as_event	7932907	7933256	.	+	.	transcript_id "TCONS_00003593/TCONS_00003594/TCONS_00003596,TCONS_00003595"; gene_id "chrA02:7928333-7937438W"; flanks "7932907-,7933256^"; structure "1^3-,2^4-"; splice_chain "7932974^7933098-,7932999^7933123-"; sources "Undefined,Undefined"; NMorMRNA "null"; degree "4"; dimension "2_2";
chrA02	Undefined	as_event	7935696	7936555	.	+	.	transcript_id "TCONS_00003594/TCONS_00003595/TCONS_00003596,TCONS_00003593"; gene_id "chrA02:7928333-7937438W"; flanks "7935696-,7936555^"; structure "1^3-,2^4-"; splice_chain "7936157^7936268-,7936161^7936272-"; sources "Undefined,Undefined"; NMorMRNA "null"; degree "4"; dimension "2_2";
chrA02	Undefined	as_event	7936637	7937000	.	+	.	transcript_id "TCONS_00003595/TCONS_00003596,TCONS_00003593"; gene_id "chrA02:7928333-7937438W"; flanks "7936637-,7937000^"; structure "1^3-,2^4-"; splice_chain "7936794^7936893-,7936796^7936895-"; sources "Undefined,Undefined"; NMorMRNA "null"; degree "4"; dimension "2_2";
chrA02	Undefined	as_event	7936895	7937438	.	+	.	transcript_id "TCONS_00003593,TCONS_00003594"; gene_id "chrA02:7928333-7937438W"; flanks "7936895-,7937438]"; structure "1^3-,2^4-"; splice_chain "7937000^7937081-,7937010^7937091-"; sources "Undefined,Undefined"; NMorMRNA "null"; degree "4"; dimension "2_2";
chrA02	Undefined	as_event	7936637	7937438	.	+	.	transcript_id "TCONS_00003595/TCONS_00003596,TCONS_00003593,TCONS_00003594"; gene_id "chrA02:7928333-7937438W"; flanks "7936637-,7937438]"; structure "1^3-5^7-,2^4-5^7-,2^4-6^8-"; splice_chain "7936794^7936893-7937000^7937081-,7936796^7936895-7937000^7937081-,7936796^7936895-7937010^7937091-"; sources "Undefined,Undefined,Undefined"; NMorMRNA "null"; degree "9"; dimension "3_3";
chrA02	Undefined	as_event	8004555	8005419	.	+	.	transcript_id "TCONS_00003601,TCONS_00003600"; gene_id "chrA02:8004555-8006094W"; flanks "8004555[,8005419^"; structure "1^3-,2^4-"; splice_chain "8005260^8005342-,8005270^8005352-"; sources "Undefined,Undefined"; NMorMRNA "null"; degree "4"; dimension "2_2";
chrA02	Undefined	as_event	8007053	8007320	.	+	.	transcript_id "TCONS_00003603,TCONS_00003602"; gene_id "chrA02:8006221-8008209W"; flanks "8007053-,8007320^"; structure "1^3-,2^4-"; splice_chain "8007161^8007253-,8007163^8007255-"; sources "Undefined,Undefined"; NMorMRNA "null"; degree "4"; dimension "2_2";
chrA02	Undefined	as_event	8111225	8111969	.	+	.	transcript_id "TCONS_00003608,TCONS_00003609"; gene_id "chrA02:8111225-8113252W"; flanks "8111225[,8111969^"; structure "1^2-3^5-7^8-,4^6-"; splice_chain "8111373^8111452-8111584^8111665-8111753^8111841-,8111594^8111675-"; sources "Undefined,Undefined"; NMorMRNA "null"; degree "4"; dimension "2_2";
chrA02	Undefined	as_event	8211163	8211646	.	+	.	transcript_id "TCONS_00003613,TCONS_00003612"; gene_id "chrA02:8210460-8211646W"; flanks "8211163-,8211646]"; structure "1^3-,2^4-"; splice_chain "8211244^8211479-,8211254^8211489-"; sources "Undefined,Undefined"; NMorMRNA "null"; degree "4"; dimension "2_2";
chrA02	Undefined	as_event	8319784	8320058	.	+	.	transcript_id "TCONS_00003617,TCONS_00003618"; gene_id "chrA02:8318149-8320542W"; flanks "8319784-,8320058^"; structure "0,1^2-"; splice_chain ",8319899^8319993-"; sources "Undefined,Undefined"; NMorMRNA "null"; degree "4"; dimension "2_2";
chrA02	Undefined	as_event	8421486	8421857	.	+	.	transcript_id "TCONS_00003620,TCONS_00003621"; gene_id "chrA02:8419917-8422089W"; flanks "8421486-,8421857^"; structure "0,1^2-"; splice_chain ",8421578^8421657-"; sources "Undefined,Undefined"; NMorMRNA "null"; degree "4"; dimension "2_2";
chrA02	Undefined	as_event	8629858	8631431	.	+	.	transcript_id "TCONS_00003625/TCONS_00003627,TCONS_00003626"; gene_id "chrA02:8629858-8633639W"; flanks "8629858[,8631431^"; structure "1^3-,2^4-"; splice_chain "8630292^8630946-,8630302^8630956-"; sources "Undefined,Undefined"; NMorMRNA "null"; degree "4"; dimension "2_2";
chrA02	Undefined	as_event	8632082	8632345	.	+	.	transcript_id "TCONS_00003625/TCONS_00003627,TCONS_00003626"; gene_id "chrA02:8629858-8633639W"; flanks "8632082-,8632345-"; structure "1^,2^"; splice_chain "8632163^,8632164^"; sources "Undefined,Undefined"; NMorMRNA "null"; degree "4"; dimension "2_2";
chrA02	Undefined	as_event	8632345	8632710	.	+	.	transcript_id "TCONS_00003626/TCONS_00003627,TCONS_00003625"; gene_id "chrA02:8629858-8633639W"; flanks "8632345-,8632710^"; structure "1^3-,2^4-"; splice_chain "8632452^8632587-,8632462^8632597-"; sources "Undefined,Undefined"; NMorMRNA "null"; degree "4"; dimension "2_2";
chrA02	Undefined	as_event	8641093	8641256	.	+	.	transcript_id "TCONS_00003629,TCONS_00003628"; gene_id "chrA02:8641042-8641826W"; flanks "8641093^,8641256^"; structure "1-,2-"; splice_chain "8641164-,8641182-"; sources "Undefined,Undefined"; NMorMRNA "null"; degree "4"; dimension "2_2";
chrA02	Undefined	as_event	8651564	8652411	.	+	.	transcript_id "TCONS_00003630,TCONS_00003631/TCONS_00003632"; gene_id "chrA02:8648242-8652411W"; flanks "8651564-,8652411]"; structure "0,1^2-3^4-"; splice_chain ",8651620^8651808-8651885^8652033-"; sources "Undefined,Undefined"; NMorMRNA "null"; degree "4"; dimension "2_2";
chrA02	Undefined	as_event	8653731	8654036	.	+	.	transcript_id "TCONS_00003633,TCONS_00003634"; gene_id "chrA02:8653009-8654699W"; flanks "8653731-,8654036^"; structure "0,1^2-"; splice_chain ",8653818^8653902-"; sources "Undefined,Undefined"; NMorMRNA "null"; degree "4"; dimension "2_2";
chrA02	Undefined	as_event	8751860	8752385	.	+	.	transcript_id "TCONS_00003638,TCONS_00003637"; gene_id "chrA02:8751417-8752385W"; flanks "8751860-,8752385]"; structure "0,1^2-"; splice_chain ",8751895^8751982-"; sources "Undefined,Undefined"; NMorMRNA "null"; degree "4"; dimension "2_2";
chrA02	Undefined	as_event	8821729	8823417	.	+	.	transcript_id "TCONS_00003640,TCONS_00003641,TCONS_00003639"; gene_id "chrA02:8821729-8827903W"; flanks "8821729[,8823417^"; structure "0,1^3-,2^4-"; splice_chain ",8822621^8822701-,8822631^8822711-"; sources "Undefined,Undefined,Undefined"; NMorMRNA "null"; degree "9"; dimension "3_3";
chrA02	Undefined	as_event	9107627	9107768	.	+	.	transcript_id "TCONS_00003648,TCONS_00003647"; gene_id "chrA02:9107275-9109528W"; flanks "9107627^,9107768^"; structure "1-,2-"; splice_chain "9107711-,9107712-"; sources "Undefined,Undefined"; NMorMRNA "null"; degree "4"; dimension "2_2";
chrA02	Undefined	as_event	9108259	9108468	.	+	.	transcript_id "TCONS_00003648,TCONS_00003647"; gene_id "chrA02:9107275-9109528W"; flanks "9108259-,9108468-"; structure "1^,2^"; splice_chain "9108386^,9108388^"; sources "Undefined,Undefined"; NMorMRNA "null"; degree "4"; dimension "2_2";
chrA02	Undefined	as_event	9112884	9113222	.	+	.	transcript_id "TCONS_00003651,TCONS_00003650"; gene_id "chrA02:9112539-9114272W"; flanks "9112884-,9113222^"; structure "1^3-,2^4-"; splice_chain "9113072^9113139-,9113082^9113149-"; sources "Undefined,Undefined"; NMorMRNA "null"; degree "4"; dimension "2_2";
chrA02	Undefined	as_event	9186700	9186964	.	+	.	transcript_id "TCONS_00003655,TCONS_00003654"; gene_id "chrA02:9186305-9188185W"; flanks "9186700^,9186964^"; structure "1-,2-"; splice_chain "9186792-,9186824-"; sources "Undefined,Undefined"; NMorMRNA "null"; degree "4"; dimension "2_2";
chrA02	Undefined	as_event	9418944	9419301	.	+	.	transcript_id "TCONS_00003662,TCONS_00003663"; gene_id "chrA02:9417536-9419301W"; flanks "9418944-,9419301]"; structure "0,1^2-"; splice_chain ",9419185^9419254-"; sources "Undefined,Undefined"; NMorMRNA "null"; degree "4"; dimension "2_2";
chrA02	Undefined	as_event	9571169	9571411	.	+	.	transcript_id "TCONS_00003669,TCONS_00003670"; gene_id "chrA02:9569569-9573977W"; flanks "9571169-,9571411^"; structure "0,1^2-"; splice_chain ",9571264^9571344-"; sources "Undefined,Undefined"; NMorMRNA "null"; degree "4"; dimension "2_2";
chrA02	Undefined	as_event	9572599	9572788	.	+	.	transcript_id "TCONS_00003669,TCONS_00003670"; gene_id "chrA02:9569569-9573977W"; flanks "9572599^,9572788^"; structure "1-,2-"; splice_chain "9572708-,9572709-"; sources "Undefined,Undefined"; NMorMRNA "null"; degree "4"; dimension "2_2";
chrA02	Undefined	as_event	9572870	9573053	.	+	.	transcript_id "TCONS_00003670,TCONS_00003669"; gene_id "chrA02:9569569-9573977W"; flanks "9572870-,9573053-"; structure "1^,2^"; splice_chain "9572933^,9572934^"; sources "Undefined,Undefined"; NMorMRNA "null"; degree "4"; dimension "2_2";
chrA02	Undefined	as_event	9677302	9678690	.	+	.	transcript_id "TCONS_00003671,TCONS_00003672"; gene_id "chrA02:9675621-9678900W"; flanks "9677302-,9678690^"; structure "1^3-,2^4-"; splice_chain "9677687^9678122-,9677697^9678132-"; sources "Undefined,Undefined"; NMorMRNA "null"; degree "4"; dimension "2_2";
chrA02	Undefined	as_event	9883024	9883968	.	+	.	transcript_id "TCONS_00003683,TCONS_00003682,TCONS_00003681"; gene_id "chrA02:9882732-9883968W"; flanks "9883024-,9883968]"; structure "1^4-,2^5-,3^6-"; splice_chain "9883551^9883656-,9883554^9883659-,9883595^9883700-"; sources "Undefined,Undefined,Undefined"; NMorMRNA "null"; degree "9"; dimension "3_3";
chrA02	Undefined	as_event	10045349	10047222	.	+	.	transcript_id "TCONS_00003688,TCONS_00003687"; gene_id "chrA02:10045349-10047447W"; flanks "10045349[,10047222^"; structure "0,1^2-"; splice_chain ",10047078^10047161-"; sources "Undefined,Undefined"; NMorMRNA "null"; degree "4"; dimension "2_2";
chrA02	Undefined	as_event	10508214	10508476	.	+	.	transcript_id "TCONS_00003696,TCONS_00003697/TCONS_00003698"; gene_id "chrA02:10507146-10512205W"; flanks "10508214-,10508476^"; structure "0,1^2-"; splice_chain ",10508333^10508414-"; sources "Undefined,Undefined"; NMorMRNA "null"; degree "4"; dimension "2_2";
chrA02	Undefined	as_event	10508828	10509152	.	+	.	transcript_id "TCONS_00003696,TCONS_00003697/TCONS_00003698"; gene_id "chrA02:10507146-10512205W"; flanks "10508828-,10509152^"; structure "0,1^2-"; splice_chain ",10508992^10509075-"; sources "Undefined,Undefined"; NMorMRNA "null"; degree "4"; dimension "2_2";
chrA02	Undefined	as_event	10510661	10510807	.	+	.	transcript_id "TCONS_00003697,TCONS_00003696/TCONS_00003698"; gene_id "chrA02:10507146-10512205W"; flanks "10510661^,10510807^"; structure "1-,2-"; splice_chain "10510730-,10510731-"; sources "Undefined,Undefined"; NMorMRNA "null"; degree "4"; dimension "2_2";
chrA02	Undefined	as_event	10511341	10511526	.	+	.	transcript_id "TCONS_00003698,TCONS_00003697"; gene_id "chrA02:10507146-10512205W"; flanks "10511341^,10511526^"; structure "1-,2-"; splice_chain "10511421-,10511422-"; sources "Undefined,Undefined"; NMorMRNA "null"; degree "4"; dimension "2_2";
chrA02	Undefined	as_event	10511184	10511526	.	+	.	transcript_id "TCONS_00003696,TCONS_00003698,TCONS_00003697"; gene_id "chrA02:10507146-10512205W"; flanks "10511184-,10511526^"; structure "0,1^2-,1^3-"; splice_chain ",10511341^10511421-,10511341^10511422-"; sources "Undefined,Undefined,Undefined"; NMorMRNA "null"; degree "9"; dimension "3_3";
chrA02	Undefined	as_event	10511754	10512205	.	+	.	transcript_id "TCONS_00003696/TCONS_00003697,TCONS_00003698"; gene_id "chrA02:10507146-10512205W"; flanks "10511754-,10512205]"; structure "0,1^2-"; splice_chain ",10511896^10511982-"; sources "Undefined,Undefined"; NMorMRNA "null"; degree "4"; dimension "2_2";
chrA02	Undefined	as_event	10683802	10684363	.	+	.	transcript_id "TCONS_00003708/TCONS_00003709,TCONS_00003707"; gene_id "chrA02:10683802-10691336W"; flanks "10683802[,10684363^"; structure "1^3-,2^4-"; splice_chain "10684067^10684209-,10684077^10684219-"; sources "Undefined,Undefined"; NMorMRNA "null"; degree "4"; dimension "2_2";
chrA02	Undefined	as_event	10684680	10685076	.	+	.	transcript_id "TCONS_00003707,TCONS_00003709"; gene_id "chrA02:10683802-10691336W"; flanks "10684680-,10685076^"; structure "0,1^2-"; splice_chain ",10684825^10684928-"; sources "Undefined,Undefined"; NMorMRNA "null"; degree "4"; dimension "2_2";
chrA02	Undefined	as_event	10684680	10685322	.	+	.	transcript_id "TCONS_00003709,TCONS_00003708,TCONS_00003707"; gene_id "chrA02:10683802-10691336W"; flanks "10684680-,10685322^"; structure "1^3-5^7-,2^4-6^8-,5^7-"; splice_chain "10684825^10684928-10685076^10685164-,10684884^10684959-10685080^10685168-,10685076^10685164-"; sources "Undefined,Undefined,Undefined"; NMorMRNA "null"; degree "9"; dimension "3_3";
chrA02	Undefined	as_event	10688813	10689307	.	+	.	transcript_id "TCONS_00003708,TCONS_00003707"; gene_id "chrA02:10683802-10691336W"; flanks "10688813^,10689307]"; structure "1-,2-"; splice_chain "10689268-,10689271-"; sources "Undefined,Undefined"; NMorMRNA "null"; degree "4"; dimension "2_2";
chrA02	Undefined	as_event	10690330	10690807	.	+	.	transcript_id "TCONS_00003710,TCONS_00003709"; gene_id "chrA02:10683802-10691336W"; flanks "10690330-,10690807-"; structure "1^2-3^,4^"; splice_chain "10690448^10690530-10690603^,10690714^"; sources "Undefined,Undefined"; NMorMRNA "null"; degree "4"; dimension "2_2";
chrA02	Undefined	as_event	10904681	10904951	.	+	.	transcript_id "TCONS_00003717,TCONS_00003716"; gene_id "chrA02:10904208-10905279W"; flanks "10904681-,10904951^"; structure "1^3-,2^4-"; splice_chain "10904767^10904858-,10904777^10904868-"; sources "Undefined,Undefined"; NMorMRNA "null"; degree "4"; dimension "2_2";
chrA02	Undefined	as_event	10992262	10992868	.	+	.	transcript_id "TCONS_00003718,TCONS_00003719"; gene_id "chrA02:10992038-10993596W"; flanks "10992262-,10992868^"; structure "0,1^2-3^4-"; splice_chain ",10992428^10992508-10992654^10992736-"; sources "Undefined,Undefined"; NMorMRNA "null"; degree "4"; dimension "2_2";
chrA02	Undefined	as_event	10997516	10997806	.	+	.	transcript_id "TCONS_00003720,TCONS_00003721"; gene_id "chrA02:10995168-10999028W"; flanks "10997516-,10997806^"; structure "0,1^2-"; splice_chain ",10997623^10997695-"; sources "Undefined,Undefined"; NMorMRNA "null"; degree "4"; dimension "2_2";
chrA02	Undefined	as_event	11078660	11079009	.	+	.	transcript_id "TCONS_00003730,TCONS_00003729"; gene_id "chrA02:11078181-11082769W"; flanks "11078660-,11079009-"; structure "1^,2^"; splice_chain "11078836^,11078840^"; sources "Undefined,Undefined"; NMorMRNA "null"; degree "4"; dimension "2_2";
chrA02	Undefined	as_event	11078660	11079148	.	+	.	transcript_id "TCONS_00003730,TCONS_00003729,TCONS_00003728"; gene_id "chrA02:11078181-11082769W"; flanks "11078660-,11079148^"; structure "1^4-,2^4-,3^5-"; splice_chain "11078836^11079009-,11078840^11079009-,11078846^11079019-"; sources "Undefined,Undefined,Undefined"; NMorMRNA "null"; degree "9"; dimension "3_3";
chrA02	Undefined	as_event	11083614	11084021	.	+	.	transcript_id "TCONS_00003732,TCONS_00003731"; gene_id "chrA02:11082943-11084789W"; flanks "11083614^,11084021-"; structure "1-4^,2-3^"; splice_chain "11083795-11083886^,11083796-11083882^"; sources "Undefined,Undefined"; NMorMRNA "null"; degree "4"; dimension "2_2";
chrA02	Undefined	as_event	11112509	11112936	.	+	.	transcript_id "TCONS_00003736,TCONS_00003735"; gene_id "chrA02:11111819-11113812W"; flanks "11112509-,11112936^"; structure "1^3-,2^4-"; splice_chain "11112750^11112832-,11112760^11112842-"; sources "Undefined,Undefined"; NMorMRNA "null"; degree "4"; dimension "2_2";
chrA02	Undefined	as_event	11112832	11113812	.	+	.	transcript_id "TCONS_00003736,TCONS_00003737"; gene_id "chrA02:11111819-11113812W"; flanks "11112832-,11113812]"; structure "1^3-,2^4-"; splice_chain "11112936^11113082-,11112958^11113104-"; sources "Undefined,Undefined"; NMorMRNA "null"; degree "4"; dimension "2_2";
chrA02	Undefined	as_event	11112509	11113812	.	+	.	transcript_id "TCONS_00003736,TCONS_00003737,TCONS_00003735"; gene_id "chrA02:11111819-11113812W"; flanks "11112509-,11113812]"; structure "1^3-5^7-,1^3-6^8-,2^4-5^7-"; splice_chain "11112750^11112832-11112936^11113082-,11112750^11112832-11112958^11113104-,11112760^11112842-11112936^11113082-"; sources "Undefined,Undefined,Undefined"; NMorMRNA "null"; degree "9"; dimension "3_3";
chrA02	Undefined	as_event	11128584	11129738	.	+	.	transcript_id "TCONS_00003739,TCONS_00003738"; gene_id "chrA02:11128459-11129738W"; flanks "11128584^,11129738]"; structure "1-,2-3^4-"; splice_chain "11128657-,11128681-11128949^11129040-"; sources "Undefined,Undefined"; NMorMRNA "null"; degree "4"; dimension "2_2";
chrA02	Undefined	as_event	11409975	11410316	.	+	.	transcript_id "TCONS_00003745/TCONS_00003748,TCONS_00003747"; gene_id "chrA02:11407776-11414725W"; flanks "11409975-,11410316^"; structure "0,1^2-"; splice_chain ",11410143^11410214-"; sources "Undefined,Undefined"; NMorMRNA "null"; degree "4"; dimension "2_2";
chrA02	Undefined	as_event	11407776	11410316	.	+	.	transcript_id "TCONS_00003745/TCONS_00003748,TCONS_00003747,TCONS_00003746"; gene_id "chrA02:11407776-11414725W"; flanks "11407776[,11410316^"; structure "1^3-5^6-,1^3-5^6-7^8-,2^4-"; splice_chain "11409187^11409813-11409898^11409975-,11409187^11409813-11409898^11409975-11410143^11410214-,11409198^11409824-"; sources "Undefined,Undefined,Undefined"; NMorMRNA "null"; degree "9"; dimension "3_3";
chrA02	Undefined	as_event	11411554	11411970	.	+	.	transcript_id "TCONS_00003746/TCONS_00003748,TCONS_00003745/TCONS_00003747"; gene_id "chrA02:11407776-11414725W"; flanks "11411554-,11411970^"; structure "0,1^2-"; splice_chain ",11411684^11411749-"; sources "Undefined,Undefined"; NMorMRNA "null"; degree "4"; dimension "2_2";
chrA02	Undefined	as_event	11412989	11413185	.	+	.	transcript_id "TCONS_00003745/TCONS_00003746/TCONS_00003747/TCONS_00003748,TCONS_00003749"; gene_id "chrA02:11407776-11414725W"; flanks "11412989-,11413185^"; structure "0,1^2-"; splice_chain ",11413042^11413120-"; sources "Undefined,Undefined"; NMorMRNA "null"; degree "4"; dimension "2_2";
chrA02	Undefined	as_event	11413474	11413675	.	+	.	transcript_id "TCONS_00003745/TCONS_00003746/TCONS_00003747/TCONS_00003748,TCONS_00003749"; gene_id "chrA02:11407776-11414725W"; flanks "11413474-,11413675^"; structure "0,1^2-"; splice_chain ",11413527^11413616-"; sources "Undefined,Undefined"; NMorMRNA "null"; degree "4"; dimension "2_2";
chrA02	Undefined	as_event	11414159	11414615	.	+	.	transcript_id "TCONS_00003745,TCONS_00003749"; gene_id "chrA02:11407776-11414725W"; flanks "11414159^,11414615]"; structure "1-,2-"; splice_chain "11414267-,11414270-"; sources "Undefined,Undefined"; NMorMRNA "null"; degree "4"; dimension "2_2";
chrA02	Undefined	as_event	11413770	11414615	.	+	.	transcript_id "TCONS_00003745,TCONS_00003749,TCONS_00003746/TCONS_00003747"; gene_id "chrA02:11407776-11414725W"; flanks "11413770-,11414615]"; structure "1^3-,1^4-,2^5-"; splice_chain "11414159^11414267-,11414159^11414270-,11414195^11414277-"; sources "Undefined,Undefined,Undefined"; NMorMRNA "null"; degree "9"; dimension "3_3";
chrA02	Undefined	as_event	11552412	11553698	.	+	.	transcript_id "TCONS_00003756,TCONS_00003757"; gene_id "chrA02:11552412-11554408W"; flanks "11552412[,11553698^"; structure "0,1^2-"; splice_chain ",11552873^11552950-"; sources "Undefined,Undefined"; NMorMRNA "null"; degree "4"; dimension "2_2";
chrA02	Undefined	as_event	11558115	11558500	.	+	.	transcript_id "TCONS_00003758,TCONS_00003759"; gene_id "chrA02:11557035-11558500W"; flanks "11558115-,11558500]"; structure "1^3-,2^4-"; splice_chain "11558396^11558474-,11558406^11558484-"; sources "Undefined,Undefined"; NMorMRNA "null"; degree "4"; dimension "2_2";
chrA02	Undefined	as_event	11710465	11711089	.	+	.	transcript_id "TCONS_00003762,TCONS_00003763"; gene_id "chrA02:11710001-11712251W"; flanks "11710465-,11711089^"; structure "0,1^2-"; splice_chain ",11710710^11711009-"; sources "Undefined,Undefined"; NMorMRNA "null"; degree "4"; dimension "2_2";
chrA02	Undefined	as_event	11768525	11768719	.	+	.	transcript_id "TCONS_00003768,TCONS_00003767"; gene_id "chrA02:11768214-11770544W"; flanks "11768525-,11768719-"; structure "1^,2^"; splice_chain "11768611^,11768612^"; sources "Undefined,Undefined"; NMorMRNA "null"; degree "4"; dimension "2_2";
chrA02	Undefined	as_event	11769067	11769229	.	+	.	transcript_id "TCONS_00003767,TCONS_00003768"; gene_id "chrA02:11768214-11770544W"; flanks "11769067^,11769229^"; structure "1-,2-"; splice_chain "11769155-,11769156-"; sources "Undefined,Undefined"; NMorMRNA "null"; degree "4"; dimension "2_2";
chrA02	Undefined	as_event	11769323	11770544	.	+	.	transcript_id "TCONS_00003768,TCONS_00003767"; gene_id "chrA02:11768214-11770544W"; flanks "11769323-,11770544]"; structure "1^3-,2^4-"; splice_chain "11769420^11769521-,11769430^11769531-"; sources "Undefined,Undefined"; NMorMRNA "null"; degree "4"; dimension "2_2";
chrA02	Undefined	as_event	11781196	11781561	.	+	.	transcript_id "TCONS_00003769,TCONS_00003770"; gene_id "chrA02:11781004-11782153W"; flanks "11781196-,11781561-"; structure "1^,2^"; splice_chain "11781328^,11781329^"; sources "Undefined,Undefined"; NMorMRNA "null"; degree "4"; dimension "2_2";
chrA02	Undefined	as_event	11781561	11781822	.	+	.	transcript_id "TCONS_00003769,TCONS_00003770"; gene_id "chrA02:11781004-11782153W"; flanks "11781561-,11781822^"; structure "1^3-,2^4-"; splice_chain "11781687^11781767-,11781697^11781777-"; sources "Undefined,Undefined"; NMorMRNA "null"; degree "4"; dimension "2_2";
chrA02	Undefined	as_event	11889570	11890561	.	+	.	transcript_id "TCONS_00003773,TCONS_00003774"; gene_id "chrA02:11889570-11891175W"; flanks "11889570[,11890561^"; structure "0,1^2-"; splice_chain ",11890105^11890433-"; sources "Undefined,Undefined"; NMorMRNA "null"; degree "4"; dimension "2_2";
chrA02	Undefined	as_event	11890433	11890642	.	+	.	transcript_id "TCONS_00003775,TCONS_00003774"; gene_id "chrA02:11889570-11891175W"; flanks "11890433-,11890642-"; structure "1^,2^"; splice_chain "11890551^,11890561^"; sources "Undefined,Undefined"; NMorMRNA "null"; degree "4"; dimension "2_2";
chrA02	Undefined	as_event	11889570	11890642	.	+	.	transcript_id "TCONS_00003775,TCONS_00003774,TCONS_00003773"; gene_id "chrA02:11889570-11891175W"; flanks "11889570[,11890642-"; structure "1^2-3^,1^2-4^,4^"; splice_chain "11890105^11890433-11890551^,11890105^11890433-11890561^,11890561^"; sources "Undefined,Undefined,Undefined"; NMorMRNA "null"; degree "9"; dimension "3_3";
chrA02	Undefined	as_event	11889570	11890717	.	+	.	transcript_id "TCONS_00003772,TCONS_00003775,TCONS_00003774,TCONS_00003773"; gene_id "chrA02:11889570-11891175W"; flanks "11889570[,11890717^"; structure "0,1^2-3^5-,1^2-4^5-,4^5-"; splice_chain ",11890105^11890433-11890551^11890642-,11890105^11890433-11890561^11890642-,11890561^11890642-"; sources "Undefined,Undefined,Undefined,Undefined"; NMorMRNA "null"; degree "16"; dimension "4_4";
chrA02	Undefined	as_event	12031288	12031708	.	+	.	transcript_id "TCONS_00003784,TCONS_00003785"; gene_id "chrA02:12031288-12033415W"; flanks "12031288[,12031708^"; structure "0,1^2-"; splice_chain ",12031455^12031650-"; sources "Undefined,Undefined"; NMorMRNA "null"; degree "4"; dimension "2_2";
chrA02	Undefined	as_event	12088588	12089118	.	+	.	transcript_id "TCONS_00003787,TCONS_00003788,TCONS_00003789"; gene_id "chrA02:12088588-12091523W"; flanks "12088588[,12089118^"; structure "1^4-,2^5-,3^6-"; splice_chain "12088772^12089032-,12088776^12089036-,12088790^12089050-"; sources "Undefined,Undefined,Undefined"; NMorMRNA "null"; degree "9"; dimension "3_3";
chrA02	Undefined	as_event	12429464	12429760	.	+	.	transcript_id "TCONS_00003801,TCONS_00003802"; gene_id "chrA02:12422085-12439197W"; flanks "12429464-,12429760^"; structure "0,1^2-"; splice_chain ",12429586^12429680-"; sources "Undefined,Undefined"; NMorMRNA "null"; degree "4"; dimension "2_2";
chrA02	Undefined	as_event	12431081	12431553	.	+	.	transcript_id "TCONS_00003801,TCONS_00003802"; gene_id "chrA02:12422085-12439197W"; flanks "12431081^,12431553^"; structure "1-,2-"; splice_chain "12431429-,12431431-"; sources "Undefined,Undefined"; NMorMRNA "null"; degree "4"; dimension "2_2";
chrA02	Undefined	as_event	12431722	12431966	.	+	.	transcript_id "TCONS_00003801,TCONS_00003802"; gene_id "chrA02:12422085-12439197W"; flanks "12431722-,12431966^"; structure "0,1^2-"; splice_chain ",12431778^12431856-"; sources "Undefined,Undefined"; NMorMRNA "null"; degree "4"; dimension "2_2";
chrA02	Undefined	as_event	12434251	12434443	.	+	.	transcript_id "TCONS_00003801,TCONS_00003802"; gene_id "chrA02:12422085-12439197W"; flanks "12434251^,12434443^"; structure "1-,2-"; splice_chain "12434329-,12434330-"; sources "Undefined,Undefined"; NMorMRNA "null"; degree "4"; dimension "2_2";
chrA02	Undefined	as_event	12437269	12437637	.	+	.	transcript_id "TCONS_00003801,TCONS_00003802"; gene_id "chrA02:12422085-12439197W"; flanks "12437269-,12437637^"; structure "0,1^2-"; splice_chain ",12437365^12437455-"; sources "Undefined,Undefined"; NMorMRNA "null"; degree "4"; dimension "2_2";
chrA02	Undefined	as_event	12450219	12450386	.	+	.	transcript_id "TCONS_00003803,TCONS_00003804"; gene_id "chrA02:12448148-12450432W"; flanks "12450219-,12450386-"; structure "1^,2^"; splice_chain "12450321^,12450323^"; sources "Undefined,Undefined"; NMorMRNA "null"; degree "4"; dimension "2_2";
chrA02	Undefined	as_event	12493478	12493837	.	+	.	transcript_id "TCONS_00003809,TCONS_00003808"; gene_id "chrA02:12493191-12496144W"; flanks "12493478-,12493837^"; structure "0,1^2-"; splice_chain ",12493551^12493616-"; sources "Undefined,Undefined"; NMorMRNA "null"; degree "4"; dimension "2_2";
chrA02	Undefined	as_event	12845269	12845474	.	+	.	transcript_id "TCONS_00003814,TCONS_00003815"; gene_id "chrA02:12840577-12845861W"; flanks "12845269-,12845474^"; structure "0,1^2-"; splice_chain ",12845330^12845406-"; sources "Undefined,Undefined"; NMorMRNA "null"; degree "4"; dimension "2_2";
chrA02	Undefined	as_event	12930099	12930311	.	+	.	transcript_id "TCONS_00003816,TCONS_00003817"; gene_id "chrA02:12929896-12932444W"; flanks "12930099-,12930311^"; structure "0,1^2-"; splice_chain ",12930164^12930237-"; sources "Undefined,Undefined"; NMorMRNA "null"; degree "4"; dimension "2_2";
chrA02	Undefined	as_event	13090385	13091173	.	+	.	transcript_id "TCONS_00003821,TCONS_00003820"; gene_id "chrA02:13090385-13091521W"; flanks "13090385[,13091173^"; structure "1^3-,2^4-"; splice_chain "13090670^13091032-,13090680^13091042-"; sources "Undefined,Undefined"; NMorMRNA "null"; degree "4"; dimension "2_2";
chrA02	Undefined	as_event	13125399	13125813	.	+	.	transcript_id "TCONS_00003825,TCONS_00003824"; gene_id "chrA02:13123835-13126555W"; flanks "13125399-,13125813^"; structure "1^3-,2^4-"; splice_chain "13125515^13125634-,13125525^13125644-"; sources "Undefined,Undefined"; NMorMRNA "null"; degree "4"; dimension "2_2";
chrA02	Undefined	as_event	13394859	13395177	.	+	.	transcript_id "TCONS_00003828,TCONS_00003827"; gene_id "chrA02:13392693-13395265W"; flanks "13394859-,13395177^"; structure "0,1^2-"; splice_chain ",13394986^13395078-"; sources "Undefined,Undefined"; NMorMRNA "null"; degree "4"; dimension "2_2";
chrA02	Undefined	as_event	13750604	13751765	.	+	.	transcript_id "TCONS_00003839,TCONS_00003838"; gene_id "chrA02:13750604-13751765W"; flanks "13750604[,13751765]"; structure "1^3-,2^4-"; splice_chain "13750694^13751120-,13750695^13751121-"; sources "Undefined,Undefined"; NMorMRNA "null"; degree "4"; dimension "2_2";
chrA02	Undefined	as_event	13953480	13953714	.	+	.	transcript_id "TCONS_00003844,TCONS_00003845"; gene_id "chrA02:13951864-13954725W"; flanks "13953480-,13953714^"; structure "0,1^2-"; splice_chain ",13953553^13953639-"; sources "Undefined,Undefined"; NMorMRNA "null"; degree "4"; dimension "2_2";
chrA02	Undefined	as_event	13954107	13954725	.	+	.	transcript_id "TCONS_00003845,TCONS_00003844"; gene_id "chrA02:13951864-13954725W"; flanks "13954107-,13954725]"; structure "1^3-5^6-,2^4-"; splice_chain "13954247^13954355-13954504^13954599-,13954257^13954365-"; sources "Undefined,Undefined"; NMorMRNA "null"; degree "4"; dimension "2_2";
chrA02	Undefined	as_event	14092883	14093192	.	+	.	transcript_id "TCONS_00003848,TCONS_00003847"; gene_id "chrA02:14092479-14093868W"; flanks "14092883-,14093192-"; structure "1^,2^"; splice_chain "14093070^,14093113^"; sources "Undefined,Undefined"; NMorMRNA "null"; degree "4"; dimension "2_2";
chrA02	Undefined	as_event	14093192	14093868	.	+	.	transcript_id "TCONS_00003848,TCONS_00003847"; gene_id "chrA02:14092479-14093868W"; flanks "14093192-,14093868]"; structure "0,1^2-"; splice_chain ",14093452^14093528-"; sources "Undefined,Undefined"; NMorMRNA "null"; degree "4"; dimension "2_2";
chrA02	Undefined	as_event	14114196	14114324	.	+	.	transcript_id "TCONS_00003849/TCONS_00003851,TCONS_00003850"; gene_id "chrA02:14112531-14116296W"; flanks "14114196-,14114324-"; structure "1^,2^"; splice_chain "14114225^,14114226^"; sources "Undefined,Undefined"; NMorMRNA "null"; degree "4"; dimension "2_2";
chrA02	Undefined	as_event	14114971	14115496	.	+	.	transcript_id "TCONS_00003851,TCONS_00003850"; gene_id "chrA02:14112531-14116296W"; flanks "14114971-,14115496^"; structure "1^3-,2^4-"; splice_chain "14115192^14115290-,14115202^14115300-"; sources "Undefined,Undefined"; NMorMRNA "null"; degree "4"; dimension "2_2";
chrA02	Undefined	as_event	14231759	14232472	.	+	.	transcript_id "TCONS_00003852,TCONS_00003853"; gene_id "chrA02:14230948-14232472W"; flanks "14231759-,14232472]"; structure "0,1^2-"; splice_chain ",14231875^14231943-"; sources "Undefined,Undefined"; NMorMRNA "null"; degree "4"; dimension "2_2";
chrA02	Undefined	as_event	14323821	14324132	.	+	.	transcript_id "TCONS_00003855,TCONS_00003856"; gene_id "chrA02:14322520-14324994W"; flanks "14323821-,14324132^"; structure "0,1^2-"; splice_chain ",14323913^14323992-"; sources "Undefined,Undefined"; NMorMRNA "null"; degree "4"; dimension "2_2";
chrA02	Undefined	as_event	14353383	14353677	.	+	.	transcript_id "TCONS_00003857,TCONS_00003858"; gene_id "chrA02:14350966-14355053W"; flanks "14353383-,14353677^"; structure "0,1^2-"; splice_chain ",14353504^14353583-"; sources "Undefined,Undefined"; NMorMRNA "null"; degree "4"; dimension "2_2";
chrA02	Undefined	as_event	14353750	14353988	.	+	.	transcript_id "TCONS_00003857,TCONS_00003858"; gene_id "chrA02:14350966-14355053W"; flanks "14353750-,14353988^"; structure "0,1^2-"; splice_chain ",14353806^14353884-"; sources "Undefined,Undefined"; NMorMRNA "null"; degree "4"; dimension "2_2";
chrA02	Undefined	as_event	14354082	14354266	.	+	.	transcript_id "TCONS_00003857,TCONS_00003858"; gene_id "chrA02:14350966-14355053W"; flanks "14354082-,14354266^"; structure "0,1^2-"; splice_chain ",14354133^14354211-"; sources "Undefined,Undefined"; NMorMRNA "null"; degree "4"; dimension "2_2";
chrA02	Undefined	as_event	14354339	14354542	.	+	.	transcript_id "TCONS_00003857,TCONS_00003858"; gene_id "chrA02:14350966-14355053W"; flanks "14354339-,14354542^"; structure "0,1^2-"; splice_chain ",14354406^14354491-"; sources "Undefined,Undefined"; NMorMRNA "null"; degree "4"; dimension "2_2";
chrA02	Undefined	as_event	14552347	14552658	.	+	.	transcript_id "TCONS_00003863,TCONS_00003864"; gene_id "chrA02:14551138-14552658W"; flanks "14552347-,14552658]"; structure "0,1^2-3^4-"; splice_chain ",14552422^14552500-14552559^14552626-"; sources "Undefined,Undefined"; NMorMRNA "null"; degree "4"; dimension "2_2";
chrA02	Undefined	as_event	14753039	14753231	.	+	.	transcript_id "TCONS_00003865,TCONS_00003866/TCONS_00003867"; gene_id "chrA02:14752144-14755223W"; flanks "14753039^,14753231^"; structure "1-,2-"; splice_chain "14753109-,14753111-"; sources "Undefined,Undefined"; NMorMRNA "null"; degree "4"; dimension "2_2";
chrA02	Undefined	as_event	14754075	14754387	.	+	.	transcript_id "TCONS_00003866,TCONS_00003868"; gene_id "chrA02:14752144-14755223W"; flanks "14754075-,14754387^"; structure "0,1^2-"; splice_chain ",14754145^14754215-"; sources "Undefined,Undefined"; NMorMRNA "null"; degree "4"; dimension "2_2";
chrA02	Undefined	as_event	14754464	14754596	.	+	.	transcript_id "TCONS_00003868,TCONS_00003866"; gene_id "chrA02:14752144-14755223W"; flanks "14754464-,14754596-"; structure "1^,2^"; splice_chain "14754507^,14754509^"; sources "Undefined,Undefined"; NMorMRNA "null"; degree "4"; dimension "2_2";
chrA02	Undefined	as_event	15022980	15023289	.	+	.	transcript_id "TCONS_00003875,TCONS_00003874"; gene_id "chrA02:15022653-15024800W"; flanks "15022980-,15023289^"; structure "1^3-,2^4-"; splice_chain "15023143^15023238-,15023153^15023248-"; sources "Undefined,Undefined"; NMorMRNA "null"; degree "4"; dimension "2_2";
chrA02	Undefined	as_event	15024111	15024800	.	+	.	transcript_id "TCONS_00003875,TCONS_00003874"; gene_id "chrA02:15022653-15024800W"; flanks "15024111-,15024800]"; structure "1^3-,2^4-"; splice_chain "15024376^15024589-,15024386^15024599-"; sources "Undefined,Undefined"; NMorMRNA "null"; degree "4"; dimension "2_2";
chrA02	Undefined	as_event	15369051	15369565	.	+	.	transcript_id "TCONS_00003880,TCONS_00003881"; gene_id "chrA02:15369051-15369565W"; flanks "15369051[,15369565]"; structure "1^3-,2^4-"; splice_chain "15369138^15369323-,15369148^15369333-"; sources "Undefined,Undefined"; NMorMRNA "null"; degree "4"; dimension "2_2";
chrA02	Undefined	as_event	16777546	16778160	.	+	.	transcript_id "TCONS_00003886/TCONS_00003887,TCONS_00003885"; gene_id "chrA02:16776779-16787866W"; flanks "16777546-,16778160^"; structure "1^3-,2^4-"; splice_chain "16777636^16778117-,16777646^16778127-"; sources "Undefined,Undefined"; NMorMRNA "null"; degree "4"; dimension "2_2";
chrA02	Undefined	as_event	17571382	17571866	.	+	.	transcript_id "TCONS_00003905,TCONS_00003902"; gene_id "chrA02:17570941-17573136W"; flanks "17571382-,17571866^"; structure "1^3-,2^4-"; splice_chain "17571733^17571821-,17571743^17571831-"; sources "Undefined,Undefined"; NMorMRNA "null"; degree "4"; dimension "2_2";
chrA02	Undefined	as_event	17570941	17572490	.	+	.	transcript_id "TCONS_00003902,TCONS_00003904"; gene_id "chrA02:17570941-17573136W"; flanks "17570941[,17572490^"; structure "1^3-5^7-9^10-,2^4-6^8-"; splice_chain "17571286^17571382-17571743^17571831-17571866^17572428-,17571306^17571402-17571747^17571835-"; sources "Undefined,Undefined"; NMorMRNA "null"; degree "4"; dimension "2_2";
chrA02	Undefined	as_event	17571866	17572632	.	+	.	transcript_id "TCONS_00003905,TCONS_00003902"; gene_id "chrA02:17570941-17573136W"; flanks "17571866^,17572632-"; structure "0,1-2^"; splice_chain ",17572428-17572490^"; sources "Undefined,Undefined"; NMorMRNA "null"; degree "4"; dimension "2_2";
chrA02	Undefined	as_event	17571382	17572632	.	+	.	transcript_id "TCONS_00003905,TCONS_00003902,TCONS_00003903"; gene_id "chrA02:17570941-17573136W"; flanks "17571382-,17572632-"; structure "1^4-7^,2^5-7^8-9^,3^6-10^"; splice_chain "17571733^17571821-17571866^,17571743^17571831-17571866^17572428-17572490^,17571767^17571855-17572550^"; sources "Undefined,Undefined,Undefined"; NMorMRNA "null"; degree "9"; dimension "3_3";
chrA02	Undefined	as_event	17570941	17572632	.	+	.	transcript_id "TCONS_00003905,TCONS_00003902,TCONS_00003903,TCONS_00003904"; gene_id "chrA02:17570941-17573136W"; flanks "17570941[,17572632-"; structure "1^3-5^9-13^,1^3-6^10-13^14-15^,1^3-8^12-16^,2^4-7^11-15^"; splice_chain "17571286^17571382-17571733^17571821-17571866^,17571286^17571382-17571743^17571831-17571866^17572428-17572490^,17571286^17571382-17571767^17571855-17572550^,17571306^175714…
chrA02	Undefined	as_event	17683267	17683440	.	+	.	transcript_id "TCONS_00003909,TCONS_00003908"; gene_id "chrA02:17681356-17684123W"; flanks "17683267-,17683440-"; structure "1^,2^"; splice_chain "17683344^,17683346^"; sources "Undefined,Undefined"; NMorMRNA "null"; degree "4"; dimension "2_2";
chrA02	Undefined	as_event	17683823	17684123	.	+	.	transcript_id "TCONS_00003909,TCONS_00003908"; gene_id "chrA02:17681356-17684123W"; flanks "17683823-,17684123]"; structure "1^3-,2^4-"; splice_chain "17683923^17684036-,17683933^17684046-"; sources "Undefined,Undefined"; NMorMRNA "null"; degree "4"; dimension "2_2";
chrA02	Undefined	as_event	18099070	18099457	.	+	.	transcript_id "TCONS_00003917,TCONS_00003916"; gene_id "chrA02:18097048-18101575W"; flanks "18099070-,18099457^"; structure "1^3-,2^4-"; splice_chain "18099289^18099404-,18099299^18099414-"; sources "Undefined,Undefined"; NMorMRNA "null"; degree "4"; dimension "2_2";
chrA02	Undefined	as_event	18100543	18101166	.	+	.	transcript_id "TCONS_00003916/TCONS_00003917,TCONS_00003918"; gene_id "chrA02:18097048-18101575W"; flanks "18100543-,18101166^"; structure "0,1^2-"; splice_chain ",18100850^18100933-"; sources "Undefined,Undefined"; NMorMRNA "null"; degree "4"; dimension "2_2";
chrA02	Undefined	as_event	18245950	18246115	.	+	.	transcript_id "TCONS_00003921,TCONS_00003920"; gene_id "chrA02:18244466-18246145W"; flanks "18245950-,18246115-"; structure "1^,2^"; splice_chain "18246042^,18246046^"; sources "Undefined,Undefined"; NMorMRNA "null"; degree "4"; dimension "2_2";
chrA02	Undefined	as_event	18387110	18387292	.	+	.	transcript_id "TCONS_00003925,TCONS_00003926"; gene_id "chrA02:18386322-18388438W"; flanks "18387110^,18387292^"; structure "1-,2-"; splice_chain "18387195-,18387197-"; sources "Undefined,Undefined"; NMorMRNA "null"; degree "4"; dimension "2_2";
chrA02	Undefined	as_event	18387880	18388438	.	+	.	transcript_id "TCONS_00003926,TCONS_00003925"; gene_id "chrA02:18386322-18388438W"; flanks "18387880-,18388438]"; structure "1^3-,2^4-"; splice_chain "18388098^18388174-,18388108^18388184-"; sources "Undefined,Undefined"; NMorMRNA "null"; degree "4"; dimension "2_2";
chrA02	Undefined	as_event	18391985	18392482	.	+	.	transcript_id "TCONS_00003928,TCONS_00003927"; gene_id "chrA02:18390936-18392482W"; flanks "18391985-,18392482]"; structure "1^3-,2^4-"; splice_chain "18392140^18392216-,18392150^18392226-"; sources "Undefined,Undefined"; NMorMRNA "null"; degree "4"; dimension "2_2";
chrA02	Undefined	as_event	18405414	18406958	.	+	.	transcript_id "TCONS_00003930,TCONS_00003931"; gene_id "chrA02:18405414-18406958W"; flanks "18405414[,18406958]"; structure "0,1^2-"; splice_chain ",18405564^18405727-"; sources "Undefined,Undefined"; NMorMRNA "null"; degree "4"; dimension "2_2";
chrA02	Undefined	as_event	18426477	18426630	.	+	.	transcript_id "TCONS_00003932,TCONS_00003933"; gene_id "chrA02:18425216-18427120W"; flanks "18426477-,18426630-"; structure "1^,2^"; splice_chain "18426548^,18426550^"; sources "Undefined,Undefined"; NMorMRNA "null"; degree "4"; dimension "2_2";
chrA02	Undefined	as_event	18426630	18427120	.	+	.	transcript_id "TCONS_00003932,TCONS_00003933"; gene_id "chrA02:18425216-18427120W"; flanks "18426630-,18427120]"; structure "1^3-5^7-,2^4-6^8-"; splice_chain "18426785^18426869-18426972^18427048-,18426795^18426879-18426982^18427058-"; sources "Undefined,Undefined"; NMorMRNA "null"; degree "4"; dimension "2_2";
chrA02	Undefined	as_event	18572672	18573352	.	+	.	transcript_id "TCONS_00003937/TCONS_00003938,TCONS_00003936"; gene_id "chrA02:18572066-18573352W"; flanks "18572672-,18573352]"; structure "1^3-,2^4-"; splice_chain "18572850^18573105-,18572860^18573115-"; sources "Undefined,Undefined"; NMorMRNA "null"; degree "4"; dimension "2_2";
chrA02	Undefined	as_event	18575529	18575998	.	+	.	transcript_id "TCONS_00003941,TCONS_00003940"; gene_id "chrA02:18574676-18575998W"; flanks "18575529-,18575998]"; structure "0,1^2-"; splice_chain ",18575574^18575707-"; sources "Undefined,Undefined"; NMorMRNA "null"; degree "4"; dimension "2_2";
chrA02	Undefined	as_event	18675488	18676649	.	+	.	transcript_id "TCONS_00003943,TCONS_00003942"; gene_id "chrA02:18675022-18676649W"; flanks "18675488-,18676649]"; structure "1^3-,2^4-"; splice_chain "18675696^18675898-,18675706^18675908-"; sources "Undefined,Undefined"; NMorMRNA "null"; degree "4"; dimension "2_2";
chrA02	Undefined	as_event	18727344	18728115	.	+	.	transcript_id "TCONS_00003948,TCONS_00003945"; gene_id "chrA02:18726909-18729880W"; flanks "18727344^,18728115-"; structure "0,1-2^"; splice_chain ",18727832-18727879^"; sources "Undefined,Undefined"; NMorMRNA "null"; degree "4"; dimension "2_2";
chrA02	Undefined	as_event	18727879	18728380	.	+	.	transcript_id "TCONS_00003947,TCONS_00003945"; gene_id "chrA02:18726909-18729880W"; flanks "18727879^,18728380-"; structure "0,1-2^"; splice_chain ",18728115-18728158^"; sources "Undefined,Undefined"; NMorMRNA "null"; degree "4"; dimension "2_2";
chrA02	Undefined	as_event	18727344	18728380	.	+	.	transcript_id "TCONS_00003947,TCONS_00003945,TCONS_00003948"; gene_id "chrA02:18726909-18729880W"; flanks "18727344^,18728380-"; structure "1-2^,1-2^3-4^,3-4^"; splice_chain "18727832-18727879^,18727832-18727879^18728115-18728158^,18728115-18728158^"; sources "Undefined,Undefined,Undefined"; NMorMRNA "null"; degree "9"; dimension "3_3";
chrA02	Undefined	as_event	18727169	18729880	.	+	.	transcript_id "TCONS_00003945,TCONS_00003947,TCONS_00003946"; gene_id "chrA02:18726909-18729880W"; flanks "18727169-,18729880]"; structure "1^3-4^5-6^7-,1^3-4^7-,2^8-"; splice_chain "18727344^18727832-18727879^18728115-18728158^18728380-,18727344^18727832-18727879^18728380-,18727354^18728390-"; sources "Undefined,Undefined,Undefined"; NMorMRNA "null"; degree "9"; dimension "3_3";
chrA02	Undefined	as_event	19261110	19262990	.	+	.	transcript_id "TCONS_00003970,TCONS_00003969"; gene_id "chrA02:19258050-19262990W"; flanks "19261110-,19262990]"; structure "1^2-,3^4-"; splice_chain "19262356^19262527-,19262606^19262688-"; sources "Undefined,Undefined"; NMorMRNA "null"; degree "4"; dimension "2_2";
chrA02	Undefined	as_event	19397438	19397608	.	+	.	transcript_id "TCONS_00003974,TCONS_00003975"; gene_id "chrA02:19396413-19400911W"; flanks "19397438^,19397608^"; structure "1-,2-"; splice_chain "19397515-,19397517-"; sources "Undefined,Undefined"; NMorMRNA "null"; degree "4"; dimension "2_2";
chrA02	Undefined	as_event	19433793	19434535	.	+	.	transcript_id "TCONS_00003977,TCONS_00003976"; gene_id "chrA02:19432638-19434535W"; flanks "19433793-,19434535]"; structure "1^3-,2^4-"; splice_chain "19434010^19434095-,19434020^19434105-"; sources "Undefined,Undefined"; NMorMRNA "null"; degree "4"; dimension "2_2";
chrA02	Undefined	as_event	19520114	19521135	.	+	.	transcript_id "TCONS_00003978,TCONS_00003979"; gene_id "chrA02:19520114-19521312W"; flanks "19520114[,19521135-"; structure "1^,2^"; splice_chain "19520366^,19520371^"; sources "Undefined,Undefined"; NMorMRNA "null"; degree "4"; dimension "2_2";
chrA02	Undefined	as_event	19541545	19542249	.	+	.	transcript_id "TCONS_00003982,TCONS_00003983"; gene_id "chrA02:19540914-19542249W"; flanks "19541545^,19542249]"; structure "1-,2-"; splice_chain "19541632-,19541646-"; sources "Undefined,Undefined"; NMorMRNA "null"; degree "4"; dimension "2_2";
chrA02	Undefined	as_event	19542668	19543041	.	+	.	transcript_id "TCONS_00003985,TCONS_00003986"; gene_id "chrA02:19542471-19544375W"; flanks "19542668^,19543041-"; structure "0,1-2^"; splice_chain ",19542777-19542861^"; sources "Undefined,Undefined"; NMorMRNA "null"; degree "4"; dimension "2_2";
chrA02	Undefined	as_event	19542668	19543137	.	+	.	transcript_id "TCONS_00003986,TCONS_00003985,TCONS_00003987"; gene_id "chrA02:19542471-19544375W"; flanks "19542668^,19543137^"; structure "1-2^3-,3-,4-"; splice_chain "19542777-19542861^19543041-,19543041-,19543044-"; sources "Undefined,Undefined,Undefined"; NMorMRNA "null"; degree "9"; dimension "3_3";
chrA02	Undefined	as_event	19546075	19547493	.	+	.	transcript_id "TCONS_00003989,TCONS_00003990"; gene_id "chrA02:19545855-19547493W"; flanks "19546075^,19547493]"; structure "1-,2-"; splice_chain "19546209-,19546235-"; sources "Undefined,Undefined"; NMorMRNA "null"; degree "4"; dimension "2_2";
chrA02	Undefined	as_event	19562851	19563160	.	+	.	transcript_id "TCONS_00003992,TCONS_00003991"; gene_id "chrA02:19560971-19566022W"; flanks "19562851-,19563160^"; structure "0,1^2-"; splice_chain ",19562991^19563068-"; sources "Undefined,Undefined"; NMorMRNA "null"; degree "4"; dimension "2_2";
chrA02	Undefined	as_event	19565151	19565481	.	+	.	transcript_id "TCONS_00003992,TCONS_00003993"; gene_id "chrA02:19560971-19566022W"; flanks "19565151-,19565481^"; structure "0,1^2-"; splice_chain ",19565319^19565404-"; sources "Undefined,Undefined"; NMorMRNA "null"; degree "4"; dimension "2_2";
chrA02	Undefined	as_event	19590863	19591303	.	+	.	transcript_id "TCONS_00003996,TCONS_00003995"; gene_id "chrA02:19590863-19592138W"; flanks "19590863[,19591303-"; structure "1^,2^"; splice_chain "19591010^,19591014^"; sources "Undefined,Undefined"; NMorMRNA "null"; degree "4"; dimension "2_2";
chrA02	Undefined	as_event	19843807	19844328	.	+	.	transcript_id "TCONS_00004010,TCONS_00004009"; gene_id "chrA02:19843088-19846428W"; flanks "19843807-,19844328-"; structure "1^,2^"; splice_chain "19844154^,19844233^"; sources "Undefined,Undefined"; NMorMRNA "null"; degree "4"; dimension "2_2";
chrA02	Undefined	as_event	19845060	19845512	.	+	.	transcript_id "TCONS_00004010,TCONS_00004009"; gene_id "chrA02:19843088-19846428W"; flanks "19845060-,19845512^"; structure "0,1^2-"; splice_chain ",19845209^19845357-"; sources "Undefined,Undefined"; NMorMRNA "null"; degree "4"; dimension "2_2";
chrA02	Undefined	as_event	19875062	19875515	.	+	.	transcript_id "TCONS_00004011,TCONS_00004012"; gene_id "chrA02:19874343-19875515W"; flanks "19875062-,19875515]"; structure "0,1^2-"; splice_chain ",19875157^19875272-"; sources "Undefined,Undefined"; NMorMRNA "null"; degree "4"; dimension "2_2";
chrA02	Undefined	as_event	19917914	19918508	.	+	.	transcript_id "TCONS_00004015,TCONS_00004014"; gene_id "chrA02:19917746-19919650W"; flanks "19917914-,19918508^"; structure "0,1^2-3^4-"; splice_chain ",19918062^19918147-19918280^19918362-"; sources "Undefined,Undefined"; NMorMRNA "null"; degree "4"; dimension "2_2";
chrA02	Undefined	as_event	20018682	20018913	.	+	.	transcript_id "TCONS_00004022,TCONS_00004023"; gene_id "chrA02:20017748-20023643W"; flanks "20018682-,20018913^"; structure "0,1^2-"; splice_chain ",20018735^20018823-"; sources "Undefined,Undefined"; NMorMRNA "null"; degree "4"; dimension "2_2";
chrA02	Undefined	as_event	20018823	20023433	.	+	.	transcript_id "TCONS_00004023,TCONS_00004024"; gene_id "chrA02:20017748-20023643W"; flanks "20018823-,20023433]"; structure "1^3-,2^4-"; splice_chain "20018913^20023315-,20018923^20023325-"; sources "Undefined,Undefined"; NMorMRNA "null"; degree "4"; dimension "2_2";
chrA02	Undefined	as_event	20018682	20023433	.	+	.	transcript_id "TCONS_00004023,TCONS_00004024,TCONS_00004022"; gene_id "chrA02:20017748-20023643W"; flanks "20018682-,20023433]"; structure "1^2-3^5-,1^2-4^6-,3^5-"; splice_chain "20018735^20018823-20018913^20023315-,20018735^20018823-20018923^20023325-,20018913^20023315-"; sources "Undefined,Undefined,Undefined"; NMorMRNA "null"; degree "9"; dimension "3_3";
chrA02	Undefined	as_event	20156504	20156776	.	+	.	transcript_id "TCONS_00004030,TCONS_00004031"; gene_id "chrA02:20155967-20157705W"; flanks "20156504-,20156776^"; structure "0,1^2-"; splice_chain ",20156646^20156713-"; sources "Undefined,Undefined"; NMorMRNA "null"; degree "4"; dimension "2_2";
chrA02	Undefined	as_event	20171388	20171604	.	+	.	transcript_id "TCONS_00004032,TCONS_00004033"; gene_id "chrA02:20171114-20172128W"; flanks "20171388-,20171604^"; structure "0,1^2-"; splice_chain ",20171469^20171533-"; sources "Undefined,Undefined"; NMorMRNA "null"; degree "4"; dimension "2_2";
chrA02	Undefined	as_event	20279097	20279201	.	+	.	transcript_id "TCONS_00004037,TCONS_00004036"; gene_id "chrA02:20278419-20281701W"; flanks "20279097-,20279201-"; structure "1^,2^"; splice_chain "20279106^,20279109^"; sources "Undefined,Undefined"; NMorMRNA "null"; degree "4"; dimension "2_2";
chrA02	Undefined	as_event	20279493	20279830	.	+	.	transcript_id "TCONS_00004037,TCONS_00004036"; gene_id "chrA02:20278419-20281701W"; flanks "20279493-,20279830^"; structure "1^3-5^7-,2^4-6^8-"; splice_chain "20279568^20279635-20279657^20279730-,20279569^20279636-20279658^20279731-"; sources "Undefined,Undefined"; NMorMRNA "null"; degree "4"; dimension "2_2";
chrA02	Undefined	as_event	20280648	20280881	.	+	.	transcript_id "TCONS_00004037,TCONS_00004036"; gene_id "chrA02:20278419-20281701W"; flanks "20280648-,20280881^"; structure "1^3-,2^4-"; splice_chain "20280732^20280819-,20280742^20280829-"; sources "Undefined,Undefined"; NMorMRNA "null"; degree "4"; dimension "2_2";
chrA02	Undefined	as_event	20444952	20446452	.	+	.	transcript_id "TCONS_00004040,TCONS_00004042,TCONS_00004041"; gene_id "chrA02:20444952-20446452W"; flanks "20444952[,20446452]"; structure "0,1^3-,2^4-"; splice_chain ",20445170^20445265-,20445174^20445269-"; sources "Undefined,Undefined,Undefined"; NMorMRNA "null"; degree "9"; dimension "3_3";
chrA02	Undefined	as_event	20523959	20524400	.	+	.	transcript_id "TCONS_00004049,TCONS_00004050"; gene_id "chrA02:20522841-20524400W"; flanks "20523959^,20524400]"; structure "1-3^4-,2-"; splice_chain "20524048-20524138^20524210-,20524069-"; sources "Undefined,Undefined"; NMorMRNA "null"; degree "4"; dimension "2_2";
chrA02	Undefined	as_event	20676606	20677268	.	+	.	transcript_id "TCONS_00004054,TCONS_00004055"; gene_id "chrA02:20674993-20677268W"; flanks "20676606-,20677268]"; structure "0,1^2-"; splice_chain ",20677094^20677171-"; sources "Undefined,Undefined"; NMorMRNA "null"; degree "4"; dimension "2_2";
chrA02	Undefined	as_event	20724230	20724540	.	+	.	transcript_id "TCONS_00004056/TCONS_00004057,TCONS_00004058"; gene_id "chrA02:20723122-20727120W"; flanks "20724230-,20724540^"; structure "0,1^2-"; splice_chain ",20724291^20724377-"; sources "Undefined,Undefined"; NMorMRNA "null"; degree "4"; dimension "2_2";
chrA02	Undefined	as_event	20724610	20724788	.	+	.	transcript_id "TCONS_00004057/TCONS_00004058,TCONS_00004056"; gene_id "chrA02:20723122-20727120W"; flanks "20724610-,20724788-"; structure "1^,2^"; splice_chain "20724707^,20724709^"; sources "Undefined,Undefined"; NMorMRNA "null"; degree "4"; dimension "2_2";
chrA02	Undefined	as_event	20724918	20725355	.	+	.	transcript_id "TCONS_00004057,TCONS_00004056/TCONS_00004058"; gene_id "chrA02:20723122-20727120W"; flanks "20724918-,20725355^"; structure "0,1^2-"; splice_chain ",20725052^20725138-"; sources "Undefined,Undefined"; NMorMRNA "null"; degree "4"; dimension "2_2";
chrA02	Undefined	as_event	20786846	20787225	.	+	.	transcript_id "TCONS_00004065,TCONS_00004064"; gene_id "chrA02:20784022-20787581W"; flanks "20786846-,20787225^"; structure "1^3-,2^4-"; splice_chain "20786966^20787046-,20786976^20787056-"; sources "Undefined,Undefined"; NMorMRNA "null"; degree "4"; dimension "2_2";
chrA02	Undefined	as_event	21169268	21169650	.	+	.	transcript_id "TCONS_00004080,TCONS_00004081"; gene_id "chrA02:21167794-21169650W"; flanks "21169268-,21169650]"; structure "1^3-,2^4-"; splice_chain "21169424^21169512-,21169426^21169514-"; sources "Undefined,Undefined"; NMorMRNA "null"; degree "4"; dimension "2_2";
chrA02	Undefined	as_event	21185130	21185318	.	+	.	transcript_id "TCONS_00004085,TCONS_00004083"; gene_id "chrA02:21184086-21185658W"; flanks "21185130-,21185318-"; structure "1^,2^"; splice_chain "21185189^,21185194^"; sources "Undefined,Undefined"; NMorMRNA "null"; degree "4"; dimension "2_2";
chrA02	Undefined	as_event	21185194	21185444	.	+	.	transcript_id "TCONS_00004083,TCONS_00004084"; gene_id "chrA02:21184086-21185658W"; flanks "21185194^,21185444]"; structure "1-,2-"; splice_chain "21185318-,21185347-"; sources "Undefined,Undefined"; NMorMRNA "null"; degree "4"; dimension "2_2";
chrA02	Undefined	as_event	21185130	21185444	.	+	.	transcript_id "TCONS_00004085,TCONS_00004083,TCONS_00004084"; gene_id "chrA02:21184086-21185658W"; flanks "21185130-,21185444]"; structure "1^3-,2^3-,2^4-"; splice_chain "21185189^21185318-,21185194^21185318-,21185194^21185347-"; sources "Undefined,Undefined,Undefined"; NMorMRNA "null"; degree "9"; dimension "3_3";
chrA02	Undefined	as_event	21468037	21468379	.	+	.	transcript_id "TCONS_00004097,TCONS_00004098"; gene_id "chrA02:21466703-21468907W"; flanks "21468037-,21468379^"; structure "0,1^2-"; splice_chain ",21468173^21468256-"; sources "Undefined,Undefined"; NMorMRNA "null"; degree "4"; dimension "2_2";
chrA02	Undefined	as_event	21476142	21476396	.	+	.	transcript_id "TCONS_00004100,TCONS_00004101"; gene_id "chrA02:21475134-21478574W"; flanks "21476142-,21476396^"; structure "0,1^2-"; splice_chain ",21476225^21476302-"; sources "Undefined,Undefined"; NMorMRNA "null"; degree "4"; dimension "2_2";
chrA02	Undefined	as_event	21532744	21533488	.	+	.	transcript_id "TCONS_00004103,TCONS_00004102"; gene_id "chrA02:21531413-21535434W"; flanks "21532744-,21533488^"; structure "0,1^2-3^4-"; splice_chain ",21533085^21533157-21533287^21533380-"; sources "Undefined,Undefined"; NMorMRNA "null"; degree "4"; dimension "2_2";
chrA02	Undefined	as_event	21679394	21679743	.	+	.	transcript_id "TCONS_00004109,TCONS_00004110"; gene_id "chrA02:21676237-21681151W"; flanks "21679394-,21679743^"; structure "0,1^2-"; splice_chain ",21679546^21679615-"; sources "Undefined,Undefined"; NMorMRNA "null"; degree "4"; dimension "2_2";
chrA02	Undefined	as_event	21679394	21680077	.	+	.	transcript_id "TCONS_00004110,TCONS_00004109,TCONS_00004108"; gene_id "chrA02:21676237-21681151W"; flanks "21679394-,21680077^"; structure "1^2-3^5-,3^5-,4^6-"; splice_chain "21679546^21679615-21679743^21679841-,21679743^21679841-,21679753^21679851-"; sources "Undefined,Undefined,Undefined"; NMorMRNA "null"; degree "9"; dimension "3_3";
chrA02	Undefined	as_event	21721797	21722266	.	+	.	transcript_id "TCONS_00004113/TCONS_00004114/TCONS_00004115,TCONS_00004112"; gene_id "chrA02:21719915-21724480W"; flanks "21721797-,21722266^"; structure "0,1^2-"; splice_chain ",21721874^21722173-"; sources "Undefined,Undefined"; NMorMRNA "null"; degree "4"; dimension "2_2";
chrA02	Undefined	as_event	21722580	21723742	.	+	.	transcript_id "TCONS_00004112,TCONS_00004114"; gene_id "chrA02:21719915-21724480W"; flanks "21722580-,21723742^"; structure "0,1^2-"; splice_chain ",21723084^21723505-"; sources "Undefined,Undefined"; NMorMRNA "null"; degree "4"; dimension "2_2";
chrA02	Undefined	as_event	21723084	21724104	.	+	.	transcript_id "TCONS_00004115,TCONS_00004114"; gene_id "chrA02:21719915-21724480W"; flanks "21723084^,21724104-"; structure "0,1-2^"; splice_chain ",21723505-21723742^"; sources "Undefined,Undefined"; NMorMRNA "null"; degree "4"; dimension "2_2";
chrA02	Undefined	as_event	21722580	21724104	.	+	.	transcript_id "TCONS_00004115,TCONS_00004114,TCONS_00004112"; gene_id "chrA02:21719915-21724480W"; flanks "21722580-,21724104-"; structure "1^,1^2-3^,3^"; splice_chain "21723084^,21723084^21723505-21723742^,21723742^"; sources "Undefined,Undefined,Undefined"; NMorMRNA "null"; degree "9"; dimension "3_3";
chrA02	Undefined	as_event	21723084	21724371	.	+	.	transcript_id "TCONS_00004114,TCONS_00004113,TCONS_00004115"; gene_id "chrA02:21719915-21724480W"; flanks "21723084^,21724371^"; structure "1-3^4-,2-,4-"; splice_chain "21723505-21723742^21724104-,21723579-,21724104-"; sources "Undefined,Undefined,Undefined"; NMorMRNA "null"; degree "9"; dimension "3_3";
chrA02	Undefined	as_event	21722580	21724371	.	+	.	transcript_id "TCONS_00004114,TCONS_00004113,TCONS_00004115,TCONS_00004112"; gene_id "chrA02:21719915-21724480W"; flanks "21722580-,21724371^"; structure "1^2-4^5-,1^3-,1^5-,4^5-"; splice_chain "21723084^21723505-21723742^21724104-,21723084^21723579-,21723084^21724104-,21723742^21724104-"; sources "Undefined,Undefined,Undefined,Undefined"; NMorMRNA "null"; degree "16"; dimension "4_4";
chrA02	Undefined	as_event	21854655	21856816	.	+	.	transcript_id "TCONS_00004120,TCONS_00004121"; gene_id "chrA02:21854521-21859262W"; flanks "21854655^,21856816-"; structure "0,1-2^"; splice_chain ",21854867-21854935^"; sources "Undefined,Undefined"; NMorMRNA "null"; degree "4"; dimension "2_2";
chrA02	Undefined	as_event	22078971	22079272	.	+	.	transcript_id "TCONS_00004127,TCONS_00004128"; gene_id "chrA02:22077598-22081312W"; flanks "22078971-,22079272^"; structure "0,1^2-"; splice_chain ",22079086^22079173-"; sources "Undefined,Undefined"; NMorMRNA "null"; degree "4"; dimension "2_2";
chrA02	Undefined	as_event	22079356	22079501	.	+	.	transcript_id "TCONS_00004128,TCONS_00004127"; gene_id "chrA02:22077598-22081312W"; flanks "22079356-,22079501-"; structure "1^,2^"; splice_chain "22079427^,22079433^"; sources "Undefined,Undefined"; NMorMRNA "null"; degree "4"; dimension "2_2";
chrA02	Undefined	as_event	22079548	22079709	.	+	.	transcript_id "TCONS_00004127,TCONS_00004128"; gene_id "chrA02:22077598-22081312W"; flanks "22079548^,22079709^"; structure "1-,2-"; splice_chain "22079630-,22079632-"; sources "Undefined,Undefined"; NMorMRNA "null"; degree "4"; dimension "2_2";
chrA02	Undefined	as_event	22131808	22132714	.	+	.	transcript_id "TCONS_00004135,TCONS_00004134"; gene_id "chrA02:22129911-22132714W"; flanks "22131808-,22132714]"; structure "0,1^2-"; splice_chain ",22132514^22132596-"; sources "Undefined,Undefined"; NMorMRNA "null"; degree "4"; dimension "2_2";
chrA02	Undefined	as_event	22241226	22241420	.	+	.	transcript_id "TCONS_00004140/TCONS_00004141,TCONS_00004139"; gene_id "chrA02:22240348-22248263W"; flanks "22241226^,22241420^"; structure "1-,2-"; splice_chain "22241314-,22241327-"; sources "Undefined,Undefined"; NMorMRNA "null"; degree "4"; dimension "2_2";
chrA02	Undefined	as_event	22244272	22244492	.	+	.	transcript_id "TCONS_00004140,TCONS_00004139/TCONS_00004141"; gene_id "chrA02:22240348-22248263W"; flanks "22244272-,22244492^"; structure "0,1^2-"; splice_chain ",22244331^22244438-"; sources "Undefined,Undefined"; NMorMRNA "null"; degree "4"; dimension "2_2";
chrA02	Undefined	as_event	22292610	22292976	.	+	.	transcript_id "TCONS_00004143,TCONS_00004142"; gene_id "chrA02:22290629-22296367W"; flanks "22292610-,22292976^"; structure "0,1^2-"; splice_chain ",22292683^22292767-"; sources "Undefined,Undefined"; NMorMRNA "null"; degree "4"; dimension "2_2";
chrA02	Undefined	as_event	22295542	22296367	.	+	.	transcript_id "TCONS_00004143,TCONS_00004144"; gene_id "chrA02:22290629-22296367W"; flanks "22295542-,22296367]"; structure "0,1^2-3^4-5^6-"; splice_chain ",22295657^22295740-22295893^22295967-22296061^22296140-"; sources "Undefined,Undefined"; NMorMRNA "null"; degree "4"; dimension "2_2";
chrA02	Undefined	as_event	22387935	22389369	.	+	.	transcript_id "TCONS_00004145,TCONS_00004146"; gene_id "chrA02:22387860-22390535W"; flanks "22387935^,22389369^"; structure "1-,2-"; splice_chain "22388683-,22388737-"; sources "Undefined,Undefined"; NMorMRNA "null"; degree "4"; dimension "2_2";
chrA02	Undefined	as_event	22389882	22390058	.	+	.	transcript_id "TCONS_00004146,TCONS_00004145"; gene_id "chrA02:22387860-22390535W"; flanks "22389882-,22390058-"; structure "1^,2^"; splice_chain "22389942^,22389943^"; sources "Undefined,Undefined"; NMorMRNA "null"; degree "4"; dimension "2_2";
chrA02	Undefined	as_event	22534870	22535602	.	+	.	transcript_id "TCONS_00004153,TCONS_00004154"; gene_id "chrA02:22533916-22536066W"; flanks "22534870-,22535602^"; structure "0,1^2-"; splice_chain ",22535117^22535195-"; sources "Undefined,Undefined"; NMorMRNA "null"; degree "4"; dimension "2_2";
chrA02	Undefined	as_event	22539488	22540671	.	+	.	transcript_id "TCONS_00004156,TCONS_00004155"; gene_id "chrA02:22539346-22541552W"; flanks "22539488-,22540671^"; structure "0,1^2-3^4-5^6-7^8-9^10-"; splice_chain ",22539647^22539715-22539785^22539878-22540039^22540103-22540217^22540301-22540494^22540568-"; sources "Undefined,Undefined"; NMorMRNA "null"; degree "4"; dimension "2_2";
chrA02	Undefined	as_event	22545311	22545509	.	+	.	transcript_id "TCONS_00004157,TCONS_00004158"; gene_id "chrA02:22542649-22547427W"; flanks "22545311-,22545509^"; structure "0,1^2-"; splice_chain ",22545379^22545454-"; sources "Undefined,Undefined"; NMorMRNA "null"; degree "4"; dimension "2_2";
chrA02	Undefined	as_event	22558649	22558990	.	+	.	transcript_id "TCONS_00004159,TCONS_00004160"; gene_id "chrA02:22555270-22560359W"; flanks "22558649^,22558990^"; structure "1-,2-"; splice_chain "22558712-,22558714-"; sources "Undefined,Undefined"; NMorMRNA "null"; degree "4"; dimension "2_2";
chrA02	Undefined	as_event	22559334	22559629	.	+	.	transcript_id "TCONS_00004160,TCONS_00004159"; gene_id "chrA02:22555270-22560359W"; flanks "22559334-,22559629-"; structure "1^,2^"; splice_chain "22559447^,22559453^"; sources "Undefined,Undefined"; NMorMRNA "null"; degree "4"; dimension "2_2";
chrA02	Undefined	as_event	22586359	22586597	.	+	.	transcript_id "TCONS_00004163,TCONS_00004164"; gene_id "chrA02:22584454-22587028W"; flanks "22586359-,22586597^"; structure "1^4-,2^3-"; splice_chain "22586406^22586538-,22586457^22586528-"; sources "Undefined,Undefined"; NMorMRNA "null"; degree "4"; dimension "2_2";
chrA02	Undefined	as_event	22726197	22726810	.	+	.	transcript_id "TCONS_00004171,TCONS_00004172"; gene_id "chrA02:22723047-22727158W"; flanks "22726197-,22726810^"; structure "1^3-,2^4-"; splice_chain "22726460^22726664-,22726464^22726668-"; sources "Undefined,Undefined"; NMorMRNA "null"; degree "4"; dimension "2_2";
chrA02	Undefined	as_event	22811478	22811790	.	+	.	transcript_id "TCONS_00004180/TCONS_00004181,TCONS_00004179"; gene_id "chrA02:22810288-22812360W"; flanks "22811478-,22811790^"; structure "0,1^2-"; splice_chain ",22811634^22811710-"; sources "Undefined,Undefined"; NMorMRNA "null"; degree "4"; dimension "2_2";
chrA02	Undefined	as_event	22812063	22812360	.	+	.	transcript_id "TCONS_00004181,TCONS_00004180"; gene_id "chrA02:22810288-22812360W"; flanks "22812063-,22812360]"; structure "1^3-,2^4-"; splice_chain "22812134^22812310-,22812144^22812320-"; sources "Undefined,Undefined"; NMorMRNA "null"; degree "4"; dimension "2_2";
chrA02	Undefined	as_event	22906945	22907388	.	+	.	transcript_id "TCONS_00004185,TCONS_00004186"; gene_id "chrA02:22906495-22907388W"; flanks "22906945-,22907388]"; structure "1^3-,2^4-"; splice_chain "22907020^22907117-,22907030^22907127-"; sources "Undefined,Undefined"; NMorMRNA "null"; degree "4"; dimension "2_2";
chrA02	Undefined	as_event	22955838	22956035	.	+	.	transcript_id "TCONS_00004189,TCONS_00004190"; gene_id "chrA02:22954278-22957302W"; flanks "22955838-,22956035^"; structure "0,1^2-"; splice_chain ",22955893^22955975-"; sources "Undefined,Undefined"; NMorMRNA "null"; degree "4"; dimension "2_2";
chrA02	Undefined	as_event	22962567	22963151	.	+	.	transcript_id "TCONS_00004191,TCONS_00004192"; gene_id "chrA02:22961511-22969187W"; flanks "22962567-,22963151^"; structure "1^3-5^7-,2^4-6^8-"; splice_chain "22962653^22962745-22962798^22963061-,22962655^22962747-22962800^22963063-"; sources "Undefined,Undefined"; NMorMRNA "null"; degree "4"; dimension "2_2";
chrA02	Undefined	as_event	22978671	22979034	.	+	.	transcript_id "TCONS_00004195,TCONS_00004196"; gene_id "chrA02:22978371-22979544W"; flanks "22978671^,22979034^"; structure "1-,2-"; splice_chain "22978795-,22978857-"; sources "Undefined,Undefined"; NMorMRNA "null"; degree "4"; dimension "2_2";
chrA02	Undefined	as_event	22979122	22979544	.	+	.	transcript_id "TCONS_00004196,TCONS_00004195"; gene_id "chrA02:22978371-22979544W"; flanks "22979122-,22979544]"; structure "0,1^2-"; splice_chain ",22979236^22979324-"; sources "Undefined,Undefined"; NMorMRNA "null"; degree "4"; dimension "2_2";
chrA02	Undefined	as_event	23066879	23067155	.	+	.	transcript_id "TCONS_00004205,TCONS_00004206"; gene_id "chrA02:23065532-23067155W"; flanks "23066879-,23067155]"; structure "1^3-,2^4-"; splice_chain "23066945^23067037-,23066955^23067047-"; sources "Undefined,Undefined"; NMorMRNA "null"; degree "4"; dimension "2_2";
chrA02	Undefined	as_event	23199734	23200390	.	+	.	transcript_id "TCONS_00004211,TCONS_00004210"; gene_id "chrA02:23198951-23200390W"; flanks "23199734-,23200390]"; structure "0,1^2-"; splice_chain ",23199773^23199923-"; sources "Undefined,Undefined"; NMorMRNA "null"; degree "4"; dimension "2_2";
chrA02	Undefined	as_event	23275203	23275451	.	+	.	transcript_id "TCONS_00004219,TCONS_00004218"; gene_id "chrA02:23275117-23276277W"; flanks "23275203-,23275451^"; structure "0,1^2-"; splice_chain ",23275339^23275414-"; sources "Undefined,Undefined"; NMorMRNA "null"; degree "4"; dimension "2_2";
chrA02	Undefined	as_event	23279305	23279605	.	+	.	transcript_id "TCONS_00004222,TCONS_00004221"; gene_id "chrA02:23278147-23281637W"; flanks "23279305-,23279605-"; structure "1^,2^"; splice_chain "23279360^,23279423^"; sources "Undefined,Undefined"; NMorMRNA "null"; degree "4"; dimension "2_2";
chrA02	Undefined	as_event	23279605	23279936	.	+	.	transcript_id "TCONS_00004222,TCONS_00004221"; gene_id "chrA02:23278147-23281637W"; flanks "23279605-,23279936^"; structure "1^3-,2^4-"; splice_chain "23279639^23279723-,23279640^23279724-"; sources "Undefined,Undefined"; NMorMRNA "null"; degree "4"; dimension "2_2";
chrA02	Undefined	as_event	23402765	23402995	.	+	.	transcript_id "TCONS_00004227,TCONS_00004228"; gene_id "chrA02:23401672-23402995W"; flanks "23402765-,23402995]"; structure "0,1^2-"; splice_chain ",23402838^23402931-"; sources "Undefined,Undefined"; NMorMRNA "null"; degree "4"; dimension "2_2";
chrA02	Undefined	as_event	23530843	23532383	.	+	.	transcript_id "TCONS_00004240,TCONS_00004239"; gene_id "chrA02:23530843-23534719W"; flanks "23530843[,23532383^"; structure "1^3-5^7-,2^4-6^8-"; splice_chain "23531180^23531488-23531570^23532254-,23531182^23531490-23531580^23532264-"; sources "Undefined,Undefined"; NMorMRNA "null"; degree "4"; dimension "2_2";
chrA02	Undefined	as_event	23532851	23533082	.	+	.	transcript_id "TCONS_00004240,TCONS_00004239"; gene_id "chrA02:23530843-23534719W"; flanks "23532851^,23533082^"; structure "1-,2-"; splice_chain "23532996-,23533016-"; sources "Undefined,Undefined"; NMorMRNA "null"; degree "4"; dimension "2_2";
chrA02	Undefined	as_event	23533718	23533881	.	+	.	transcript_id "TCONS_00004239,TCONS_00004240"; gene_id "chrA02:23530843-23534719W"; flanks "23533718^,23533881^"; structure "1-,2-"; splice_chain "23533803-,23533804-"; sources "Undefined,Undefined"; NMorMRNA "null"; degree "4"; dimension "2_2";
chrA02	Undefined	as_event	23534190	23534719	.	+	.	transcript_id "TCONS_00004239,TCONS_00004240"; gene_id "chrA02:23530843-23534719W"; flanks "23534190-,23534719]"; structure "0,1^2-"; splice_chain ",23534338^23534423-"; sources "Undefined,Undefined"; NMorMRNA "null"; degree "4"; dimension "2_2";
chrA02	Undefined	as_event	23552677	23552932	.	+	.	transcript_id "TCONS_00004243,TCONS_00004242"; gene_id "chrA02:23549563-23557037W"; flanks "23552677-,23552932^"; structure "1^3-,2^4-"; splice_chain "23552727^23552807-,23552737^23552817-"; sources "Undefined,Undefined"; NMorMRNA "null"; degree "4"; dimension "2_2";
chrA02	Undefined	as_event	23558538	23558851	.	+	.	transcript_id "TCONS_00004246,TCONS_00004247"; gene_id "chrA02:23557355-23560195W"; flanks "23558538-,23558851^"; structure "0,1^2-"; splice_chain ",23558714^23558794-"; sources "Undefined,Undefined"; NMorMRNA "null"; degree "4"; dimension "2_2";
chrA02	Undefined	as_event	23559507	23559814	.	+	.	transcript_id "TCONS_00004247,TCONS_00004246"; gene_id "chrA02:23557355-23560195W"; flanks "23559507-,23559814-"; structure "1^,2^"; splice_chain "23559612^,23559613^"; sources "Undefined,Undefined"; NMorMRNA "null"; degree "4"; dimension "2_2";
chrA02	Undefined	as_event	23703221	23703690	.	+	.	transcript_id "TCONS_00004259,TCONS_00004258"; gene_id "chrA02:23698005-23708890W"; flanks "23703221^,23703690^"; structure "1-,2-"; splice_chain "23703613-,23703614-"; sources "Undefined,Undefined"; NMorMRNA "null"; degree "4"; dimension "2_2";
chrA02	Undefined	as_event	23705370	23705744	.	+	.	transcript_id "TCONS_00004258,TCONS_00004259"; gene_id "chrA02:23698005-23708890W"; flanks "23705370-,23705744^"; structure "1^3-,2^4-"; splice_chain "23705411^23705541-,23705416^23705546-"; sources "Undefined,Undefined"; NMorMRNA "null"; degree "4"; dimension "2_2";
chrA02	Undefined	as_event	23886328	23886874	.	+	.	transcript_id "TCONS_00004264,TCONS_00004263"; gene_id "chrA02:23885727-23887945W"; flanks "23886328^,23886874^"; structure "1-,2-"; splice_chain "23886793-,23886795-"; sources "Undefined,Undefined"; NMorMRNA "null"; degree "4"; dimension "2_2";
chrA02	Undefined	as_event	24000329	24000723	.	+	.	transcript_id "TCONS_00004269,TCONS_00004270"; gene_id "chrA02:24000225-24001591W"; flanks "24000329^,24000723^"; structure "1-,2-"; splice_chain "24000575-,24000580-"; sources "Undefined,Undefined"; NMorMRNA "null"; degree "4"; dimension "2_2";
chrA02	Undefined	as_event	24042955	24043314	.	+	.	transcript_id "TCONS_00004273,TCONS_00004274"; gene_id "chrA02:24041232-24044681W"; flanks "24042955-,24043314^"; structure "0,1^2-"; splice_chain ",24043193^24043282-"; sources "Undefined,Undefined"; NMorMRNA "null"; degree "4"; dimension "2_2";
chrA02	Undefined	as_event	24043402	24043736	.	+	.	transcript_id "TCONS_00004273,TCONS_00004274"; gene_id "chrA02:24041232-24044681W"; flanks "24043402-,24043736^"; structure "0,1^2-"; splice_chain ",24043483^24043576-"; sources "Undefined,Undefined"; NMorMRNA "null"; degree "4"; dimension "2_2";
chrA02	Undefined	as_event	24043809	24044251	.	+	.	transcript_id "TCONS_00004273,TCONS_00004274"; gene_id "chrA02:24041232-24044681W"; flanks "24043809-,24044251^"; structure "0,1^2-"; splice_chain ",24043994^24044069-"; sources "Undefined,Undefined"; NMorMRNA "null"; degree "4"; dimension "2_2";
chrA02	Undefined	as_event	24063043	24063431	.	+	.	transcript_id "TCONS_00004275,TCONS_00004276"; gene_id "chrA02:24062326-24063771W"; flanks "24063043-,24063431^"; structure "1^3-,2^4-"; splice_chain "24063163^24063243-,24063168^24063248-"; sources "Undefined,Undefined"; NMorMRNA "null"; degree "4"; dimension "2_2";
chrA02	Undefined	as_event	24090596	24091268	.	+	.	transcript_id "TCONS_00004278/TCONS_00004280/TCONS_00004281,TCONS_00004279"; gene_id "chrA02:24090596-24092258W"; flanks "24090596[,24091268^"; structure "1^3-,2^4-"; splice_chain "24090873^24091181-,24090883^24091191-"; sources "Undefined,Undefined"; NMorMRNA "null"; degree "4"; dimension "2_2";
chrA02	Undefined	as_event	24091547	24091747	.	+	.	transcript_id "TCONS_00004278,TCONS_00004279/TCONS_00004280"; gene_id "chrA02:24090596-24092258W"; flanks "24091547-,24091747^"; structure "0,1^2-"; splice_chain ",24091610^24091683-"; sources "Undefined,Undefined"; NMorMRNA "null"; degree "4"; dimension "2_2";
chrA02	Undefined	as_event	24091683	24091810	.	+	.	transcript_id "TCONS_00004279/TCONS_00004280,TCONS_00004281"; gene_id "chrA02:24090596-24092258W"; flanks "24091683-,24091810-"; structure "1^,2^"; splice_chain "24091747^,24091748^"; sources "Undefined,Undefined"; NMorMRNA "null"; degree "4"; dimension "2_2";
chrA02	Undefined	as_event	24091547	24091810	.	+	.	transcript_id "TCONS_00004279/TCONS_00004280,TCONS_00004281,TCONS_00004278"; gene_id "chrA02:24090596-24092258W"; flanks "24091547-,24091810-"; structure "1^2-3^,1^2-4^,3^"; splice_chain "24091610^24091683-24091747^,24091610^24091683-24091748^,24091747^"; sources "Undefined,Undefined,Undefined"; NMorMRNA "null"; degree "9"; dimension "3_3";
chrA02	Undefined	as_event	24092059	24092258	.	+	.	transcript_id "TCONS_00004278/TCONS_00004281,TCONS_00004279"; gene_id "chrA02:24090596-24092258W"; flanks "24092059^,24092258]"; structure "1-,2-"; splice_chain "24092140-,24092143-"; sources "Undefined,Undefined"; NMorMRNA "null"; degree "4"; dimension "2_2";
chrA02	Undefined	as_event	24091947	24092258	.	+	.	transcript_id "TCONS_00004280,TCONS_00004278/TCONS_00004281,TCONS_00004279"; gene_id "chrA02:24090596-24092258W"; flanks "24091947-,24092258]"; structure "0,1^2-,1^3-"; splice_chain ",24092059^24092140-,24092059^24092143-"; sources "Undefined,Undefined,Undefined"; NMorMRNA "null"; degree "9"; dimension "3_3";
chrA02	Undefined	as_event	24228920	24229098	.	+	.	transcript_id "TCONS_00004291,TCONS_00004290"; gene_id "chrA02:24228460-24231541W"; flanks "24228920-,24229098-"; structure "1^,2^"; splice_chain "24228967^,24228994^"; sources "Undefined,Undefined"; NMorMRNA "null"; degree "4"; dimension "2_2";
chrA02	Undefined	as_event	24229480	24229770	.	+	.	transcript_id "TCONS_00004291,TCONS_00004290"; gene_id "chrA02:24228460-24231541W"; flanks "24229480-,24229770^"; structure "0,1^2-"; splice_chain ",24229578^24229657-"; sources "Undefined,Undefined"; NMorMRNA "null"; degree "4"; dimension "2_2";
chrA02	Undefined	as_event	24249911	24250128	.	+	.	transcript_id "TCONS_00004295,TCONS_00004296"; gene_id "chrA02:24247687-24250128W"; flanks "24249911-,24250128]"; structure "0,1^2-"; splice_chain ",24249985^24250069-"; sources "Undefined,Undefined"; NMorMRNA "null"; degree "4"; dimension "2_2";
chrA02	Undefined	as_event	24301636	24301907	.	+	.	transcript_id "TCONS_00004298,TCONS_00004297"; gene_id "chrA02:24298164-24303904W"; flanks "24301636-,24301907-"; structure "1^,2^"; splice_chain "24301765^,24301766^"; sources "Undefined,Undefined"; NMorMRNA "null"; degree "4"; dimension "2_2";
chrA02	Undefined	as_event	24302139	24302286	.	+	.	transcript_id "TCONS_00004297,TCONS_00004298"; gene_id "chrA02:24298164-24303904W"; flanks "24302139^,24302286^"; structure "1-,2-"; splice_chain "24302246-,24302248-"; sources "Undefined,Undefined"; NMorMRNA "null"; degree "4"; dimension "2_2";
chrA02	Undefined	as_event	24512912	24513900	.	+	.	transcript_id "TCONS_00004311,TCONS_00004310"; gene_id "chrA02:24509051-24514373W"; flanks "24512912-,24513900^"; structure "1^3-,2^4-"; splice_chain "24513108^24513550-,24513118^24513560-"; sources "Undefined,Undefined"; NMorMRNA "null"; degree "4"; dimension "2_2";
chrA02	Undefined	as_event	24567910	24568313	.	+	.	transcript_id "TCONS_00004315/TCONS_00004317,TCONS_00004316"; gene_id "chrA02:24567910-24570755W"; flanks "24567910[,24568313^"; structure "1^3-,2^4-"; splice_chain "24568071^24568232-,24568081^24568242-"; sources "Undefined,Undefined"; NMorMRNA "null"; degree "4"; dimension "2_2";
chrA02	Undefined	as_event	24568313	24568482	.	+	.	transcript_id "TCONS_00004316,TCONS_00004315/TCONS_00004317"; gene_id "chrA02:24567910-24570755W"; flanks "24568313^,24568482^"; structure "1-,2-"; splice_chain "24568391-,24568392-"; sources "Undefined,Undefined"; NMorMRNA "null"; degree "4"; dimension "2_2";
chrA02	Undefined	as_event	24569359	24569691	.	+	.	transcript_id "TCONS_00004317,TCONS_00004316"; gene_id "chrA02:24567910-24570755W"; flanks "24569359-,24569691^"; structure "1^3-,2^4-"; splice_chain "24569464^24569552-,24569485^24569573-"; sources "Undefined,Undefined"; NMorMRNA "null"; degree "4"; dimension "2_2";
chrA02	Undefined	as_event	24780521	24780795	.	+	.	transcript_id "TCONS_00004322,TCONS_00004323"; gene_id "chrA02:24780521-24783386W"; flanks "24780521[,24780795^"; structure "0,1^2-"; splice_chain ",24780615^24780723-"; sources "Undefined,Undefined"; NMorMRNA "null"; degree "4"; dimension "2_2";
chrA02	Undefined	as_event	24784226	24785060	.	+	.	transcript_id "TCONS_00004324,TCONS_00004325/TCONS_00004327"; gene_id "chrA02:24784053-24789990W"; flanks "24784226-,24785060^"; structure "0,1^2-"; splice_chain ",24784433^24784503-"; sources "Undefined,Undefined"; NMorMRNA "null"; degree "4"; dimension "2_2";
chrA02	Undefined	as_event	24784154	24785060	.	+	.	transcript_id "TCONS_00004326,TCONS_00004324,TCONS_00004325/TCONS_00004327"; gene_id "chrA02:24784053-24789990W"; flanks "24784154^,24785060^"; structure "1-,2-,2-3^4-"; splice_chain "24784223-,24784226-,24784226-24784433^24784503-"; sources "Undefined,Undefined,Undefined"; NMorMRNA "null"; degree "9"; dimension "3_3";
chrA02	Undefined	as_event	24787315	24787668	.	+	.	transcript_id "TCONS_00004324/TCONS_00004326/TCONS_00004327,TCONS_00004325"; gene_id "chrA02:24784053-24789990W"; flanks "24787315-,24787668^"; structure "1^3-,2^4-"; splice_chain "24787410^24787528-,24787432^24787550-"; sources "Undefined,Undefined"; NMorMRNA "null"; degree "4"; dimension "2_2";
chrA02	Undefined	as_event	24787751	24787942	.	+	.	transcript_id "TCONS_00004325/TCONS_00004326/TCONS_00004327,TCONS_00004324"; gene_id "chrA02:24784053-24789990W"; flanks "24787751-,24787942^"; structure "0,1^2-"; splice_chain ",24787786^24787901-"; sources "Undefined,Undefined"; NMorMRNA "null"; degree "4"; dimension "2_2";
chrA02	Undefined	as_event	24788584	24788934	.	+	.	transcript_id "TCONS_00004324/TCONS_00004326,TCONS_00004325/TCONS_00004327"; gene_id "chrA02:24784053-24789990W"; flanks "24788584-,24788934^"; structure "0,1^2-"; splice_chain ",24788766^24788839-"; sources "Undefined,Undefined"; NMorMRNA "null"; degree "4"; dimension "2_2";
chrA02	Undefined	as_event	24789475	24789990	.	+	.	transcript_id "TCONS_00004324,TCONS_00004325/TCONS_00004326/TCONS_00004327"; gene_id "chrA02:24784053-24789990W"; flanks "24789475-,24789990]"; structure "0,1^2-"; splice_chain ",24789746^24789844-"; sources "Undefined,Undefined"; NMorMRNA "null"; degree "4"; dimension "2_2";
chrA02	Undefined	as_event	87298	87527	.	-	.	transcript_id "TCONS_00004335,TCONS_00004336"; gene_id "chrA02:86074-89412C"; flanks "87527^,87298^"; structure "1-,2-"; splice_chain "87386-,87384-"; sources "Undefined,Undefined"; NMorMRNA "null"; degree "4"; dimension "2_2";
chrA02	Undefined	as_event	86181	86476	.	-	.	transcript_id "TCONS_00004336,TCONS_00004335"; gene_id "chrA02:86074-89412C"; flanks "86476-,86181^"; structure "0,1^2-"; splice_chain ",86388^86295-"; sources "Undefined,Undefined"; NMorMRNA "null"; degree "4"; dimension "2_2";
chrA02	Undefined	as_event	178812	179174	.	-	.	transcript_id "TCONS_00004339,TCONS_00004340"; gene_id "chrA02:175627-179386C"; flanks "179174^,178812^"; structure "1-,2-"; splice_chain "178926-,178924-"; sources "Undefined,Undefined"; NMorMRNA "null"; degree "4"; dimension "2_2";
chrA02	Undefined	as_event	175627	176966	.	-	.	transcript_id "TCONS_00004339,TCONS_00004340"; gene_id "chrA02:175627-179386C"; flanks "176966-,175627]"; structure "1^3-,2^4-"; splice_chain "176240^176142-,176230^176132-"; sources "Undefined,Undefined"; NMorMRNA "null"; degree "4"; dimension "2_2";
chrA02	Undefined	as_event	274408	274724	.	-	.	transcript_id "TCONS_00004354,TCONS_00004353/TCONS_00004355"; gene_id "chrA02:273721-275524C"; flanks "274724-,274408^"; structure "0,1^2-"; splice_chain ",274638^274551-"; sources "Undefined,Undefined"; NMorMRNA "null"; degree "4"; dimension "2_2";
chrA02	Undefined	as_event	279085	279396	.	-	.	transcript_id "TCONS_00004356,TCONS_00004357"; gene_id "chrA02:278427-281497C"; flanks "279396-,279085^"; structure "0,1^2-"; splice_chain ",279256^279186-"; sources "Undefined,Undefined"; NMorMRNA "null"; degree "4"; dimension "2_2";
chrA02	Undefined	as_event	291564	292313	.	-	.	transcript_id "TCONS_00004359,TCONS_00004358"; gene_id "chrA02:291564-292313C"; flanks "292313[,291564]"; structure "1^3-,2^4-"; splice_chain "292187^291991-,292177^291981-"; sources "Undefined,Undefined"; NMorMRNA "null"; degree "4"; dimension "2_2";
chrA02	Undefined	as_event	337061	337332	.	-	.	transcript_id "TCONS_00004362,TCONS_00004363"; gene_id "chrA02:334284-337424C"; flanks "337332^,337061^"; structure "1-,2-"; splice_chain "337218-,337192-"; sources "Undefined,Undefined"; NMorMRNA "null"; degree "4"; dimension "2_2";
chrA02	Undefined	as_event	335804	336239	.	-	.	transcript_id "TCONS_00004362,TCONS_00004363"; gene_id "chrA02:334284-337424C"; flanks "336239-,335804^"; structure "0,1^2-"; splice_chain ",336008^335922-"; sources "Undefined,Undefined"; NMorMRNA "null"; degree "4"; dimension "2_2";
chrA02	Undefined	as_event	334446	334683	.	-	.	transcript_id "TCONS_00004362,TCONS_00004363"; gene_id "chrA02:334284-337424C"; flanks "334683-,334446^"; structure "0,1^2-"; splice_chain ",334600^334509-"; sources "Undefined,Undefined"; NMorMRNA "null"; degree "4"; dimension "2_2";
chrA02	Undefined	as_event	522575	523090	.	-	.	transcript_id "TCONS_00004373,TCONS_00004374"; gene_id "chrA02:520936-524639C"; flanks "523090-,522575^"; structure "1^3-,2^4-"; splice_chain "522900^522679-,522896^522675-"; sources "Undefined,Undefined"; NMorMRNA "null"; degree "4"; dimension "2_2";
chrA02	Undefined	as_event	629850	630242	.	-	.	transcript_id "TCONS_00004381,TCONS_00004380"; gene_id "chrA02:629374-631672C"; flanks "630242-,629850^"; structure "0,1^2-"; splice_chain ",630006^629918-"; sources "Undefined,Undefined"; NMorMRNA "null"; degree "4"; dimension "2_2";
chrA02	Undefined	as_event	633561	633931	.	-	.	transcript_id "TCONS_00004383,TCONS_00004382"; gene_id "chrA02:633561-634541C"; flanks "633931-,633561]"; structure "0,1^2-"; splice_chain ",633767^633670-"; sources "Undefined,Undefined"; NMorMRNA "null"; degree "4"; dimension "2_2";
chrA02	Undefined	as_event	759800	760089	.	-	.	transcript_id "TCONS_00004392,TCONS_00004393"; gene_id "chrA02:759800-761308C"; flanks "760089-,759800]"; structure "1^3-,2^4-"; splice_chain "760013^759938-,760003^759928-"; sources "Undefined,Undefined"; NMorMRNA "null"; degree "4"; dimension "2_2";
chrA02	Undefined	as_event	789827	790007	.	-	.	transcript_id "TCONS_00004396,TCONS_00004397/TCONS_00004398"; gene_id "chrA02:788318-792623C"; flanks "790007^,789827^"; structure "1-,2-"; splice_chain "789935-,789934-"; sources "Undefined,Undefined"; NMorMRNA "null"; degree "4"; dimension "2_2";
chrA02	Undefined	as_event	789135	789371	.	-	.	transcript_id "TCONS_00004398,TCONS_00004396/TCONS_00004397"; gene_id "chrA02:788318-792623C"; flanks "789371-,789135^"; structure "0,1^2-"; splice_chain ",789304^789228-"; sources "Undefined,Undefined"; NMorMRNA "null"; degree "4"; dimension "2_2";
chrA02	Undefined	as_event	858408	859534	.	-	.	transcript_id "TCONS_00004404,TCONS_00004403"; gene_id "chrA02:856769-859634C"; flanks "859534^,858408^"; structure "1-,2-"; splice_chain "859045-,859025-"; sources "Undefined,Undefined"; NMorMRNA "null"; degree "4"; dimension "2_2";
chrA02	Undefined	as_event	897615	898672	.	-	.	transcript_id "TCONS_00004407,TCONS_00004408"; gene_id "chrA02:896727-898672C"; flanks "898672[,897615^"; structure "1^3-,2^4-5^6-"; splice_chain "898287^898107-,898277^898097-897736^897658-"; sources "Undefined,Undefined"; NMorMRNA "null"; degree "4"; dimension "2_2";
chrA02	Undefined	as_event	897098	897542	.	-	.	transcript_id "TCONS_00004407,TCONS_00004408"; gene_id "chrA02:896727-898672C"; flanks "897542-,897098^"; structure "1^3-,2^4-"; splice_chain "897338^897232-,897328^897222-"; sources "Undefined,Undefined"; NMorMRNA "null"; degree "4"; dimension "2_2";
chrA02	Undefined	as_event	950460	950625	.	-	.	transcript_id "TCONS_00004417,TCONS_00004415/TCONS_00004416"; gene_id "chrA02:948221-951507C"; flanks "950625^,950460^"; structure "1-,2-"; splice_chain "950545-,950544-"; sources "Undefined,Undefined"; NMorMRNA "null"; degree "4"; dimension "2_2";
chrA02	Undefined	as_event	950127	950460	.	-	.	transcript_id "TCONS_00004415,TCONS_00004416/TCONS_00004417"; gene_id "chrA02:948221-951507C"; flanks "950460^,950127^"; structure "1-,2-"; splice_chain "950385-,950381-"; sources "Undefined,Undefined"; NMorMRNA "null"; degree "4"; dimension "2_2";
chrA02	Undefined	as_event	949191	949458	.	-	.	transcript_id "TCONS_00004416,TCONS_00004415/TCONS_00004417"; gene_id "chrA02:948221-951507C"; flanks "949458-,949191^"; structure "0,1^2-"; splice_chain ",949379^949296-"; sources "Undefined,Undefined"; NMorMRNA "null"; degree "4"; dimension "2_2";
chrA02	Undefined	as_event	954896	955112	.	-	.	transcript_id "TCONS_00004419,TCONS_00004418"; gene_id "chrA02:954732-956667C"; flanks "955112-,954896^"; structure "0,1^2-"; splice_chain ",955031^954945-"; sources "Undefined,Undefined"; NMorMRNA "null"; degree "4"; dimension "2_2";
chrA02	Undefined	as_event	1167965	1168282	.	-	.	transcript_id "TCONS_00004439,TCONS_00004438"; gene_id "chrA02:1165176-1169414C"; flanks "1168282-,1167965^"; structure "0,1^2-"; splice_chain ",1168087^1168019-"; sources "Undefined,Undefined"; NMorMRNA "null"; degree "4"; dimension "2_2";
chrA02	Undefined	as_event	1201472	1201665	.	-	.	transcript_id "TCONS_00004445,TCONS_00004444"; gene_id "chrA02:1200089-1202932C"; flanks "1201665^,1201472^"; structure "1-,2-"; splice_chain "1201584-,1201582-"; sources "Undefined,Undefined"; NMorMRNA "null"; degree "4"; dimension "2_2";
chrA02	Undefined	as_event	1200564	1201374	.	-	.	transcript_id "TCONS_00004445,TCONS_00004444"; gene_id "chrA02:1200089-1202932C"; flanks "1201374-,1200564^"; structure "1^3-,2^4-"; splice_chain "1201262^1200826-,1201252^1200816-"; sources "Undefined,Undefined"; NMorMRNA "null"; degree "4"; dimension "2_2";
chrA02	Undefined	as_event	1200125	1200244	.	-	.	transcript_id "TCONS_00004444,TCONS_00004445"; gene_id "chrA02:1200089-1202932C"; flanks "1200244-,1200125-"; structure "1^,2^"; splice_chain "1200209^,1200207^"; sources "Undefined,Undefined"; NMorMRNA "null"; degree "4"; dimension "2_2";
chrA02	Undefined	as_event	1238500	1238754	.	-	.	transcript_id "TCONS_00004449,TCONS_00004450/TCONS_00004451"; gene_id "chrA02:1234713-1239635C"; flanks "1238754^,1238500^"; structure "1-,2-"; splice_chain "1238573-,1238572-"; sources "Undefined,Undefined"; NMorMRNA "null"; degree "4"; dimension "2_2";
chrA02	Undefined	as_event	1238350	1238500	.	-	.	transcript_id "TCONS_00004450,TCONS_00004449/TCONS_00004451"; gene_id "chrA02:1234713-1239635C"; flanks "1238500^,1238350^"; structure "1-,2-"; splice_chain "1238408-,1238407-"; sources "Undefined,Undefined"; NMorMRNA "null"; degree "4"; dimension "2_2";
chrA02	Undefined	as_event	1279891	1280216	.	-	.	transcript_id "TCONS_00004455,TCONS_00004457"; gene_id "chrA02:1278985-1282141C"; flanks "1280216-,1279891^"; structure "1^3-,2^4-"; splice_chain "1280125^1280038-,1280115^1280028-"; sources "Undefined,Undefined"; NMorMRNA "null"; degree "4"; dimension "2_2";
chrA02	Undefined	as_event	1279544	1280216	.	-	.	transcript_id "TCONS_00004455,TCONS_00004457,TCONS_00004456"; gene_id "chrA02:1278985-1282141C"; flanks "1280216-,1279544^"; structure "1^3-5^6-8^10-,2^4-5^6-8^10-,7^9-"; splice_chain "1280125^1280038-1279891^1279819-1279754^1279687-,1280115^1280028-1279891^1279819-1279754^1279687-,1279764^1279697-"; sources "Undefined,Undefined,Undefined"; NMorMRNA "null"; degree "9"; dimension "3_3";
chrA02	Undefined	as_event	1423792	1424329	.	-	.	transcript_id "TCONS_00004466,TCONS_00004465"; gene_id "chrA02:1422636-1424354C"; flanks "1424329[,1423792-"; structure "1^2-3^,4^"; splice_chain "1424235^1424141-1424070^,1424043^"; sources "Undefined,Undefined"; NMorMRNA "null"; degree "4"; dimension "2_2";
chrA02	Undefined	as_event	1423512	1423792	.	-	.	transcript_id "TCONS_00004465,TCONS_00004466"; gene_id "chrA02:1422636-1424354C"; flanks "1423792-,1423512^"; structure "0,1^2-"; splice_chain ",1423661^1423584-"; sources "Undefined,Undefined"; NMorMRNA "null"; degree "4"; dimension "2_2";
chrA02	Undefined	as_event	1484629	1484801	.	-	.	transcript_id "TCONS_00004471,TCONS_00004472"; gene_id "chrA02:1483113-1491868C"; flanks "1484801^,1484629^"; structure "1-,2-"; splice_chain "1484691-,1484669-"; sources "Undefined,Undefined"; NMorMRNA "null"; degree "4"; dimension "2_2";
chrA02	Undefined	as_event	1518859	1519126	.	-	.	transcript_id "TCONS_00004476,TCONS_00004475"; gene_id "chrA02:1513626-1520323C"; flanks "1519126^,1518859^"; structure "1-,2-"; splice_chain "1519044-,1519041-"; sources "Undefined,Undefined"; NMorMRNA "null"; degree "4"; dimension "2_2";
chrA02	Undefined	as_event	1578238	1578678	.	-	.	transcript_id "TCONS_00004480,TCONS_00004482"; gene_id "chrA02:1577402-1579070C"; flanks "1578678^,1578238^"; structure "1-,2-"; splice_chain "1578609-,1578587-"; sources "Undefined,Undefined"; NMorMRNA "null"; degree "4"; dimension "2_2";
chrA02	Undefined	as_event	1577402	1579070	.	-	.	transcript_id "TCONS_00004481,TCONS_00004482"; gene_id "chrA02:1577402-1579070C"; flanks "1579070[,1577402]"; structure "0,1^2-3^4-"; splice_chain ",1578678^1578587-1578238^1577867-"; sources "Undefined,Undefined"; NMorMRNA "null"; degree "4"; dimension "2_2";
chrA02	Undefined	as_event	1797047	1797479	.	-	.	transcript_id "TCONS_00004490,TCONS_00004491/TCONS_00004492"; gene_id "chrA02:1796239-1798294C"; flanks "1797479-,1797047^"; structure "0,1^2-"; splice_chain ",1797261^1797177-"; sources "Undefined,Undefined"; NMorMRNA "null"; degree "4"; dimension "2_2";
chrA02	Undefined	as_event	1805263	1805834	.	-	.	transcript_id "TCONS_00004495,TCONS_00004494"; gene_id "chrA02:1801966-1806003C"; flanks "1805834^,1805263^"; structure "1-,2-"; splice_chain "1805382-,1805377-"; sources "Undefined,Undefined"; NMorMRNA "null"; degree "4"; dimension "2_2";
chrA02	Undefined	as_event	1848205	1848631	.	-	.	transcript_id "TCONS_00004502,TCONS_00004499/TCONS_00004500"; gene_id "chrA02:1845765-1848631C"; flanks "1848631[,1848205-"; structure "1^,2^"; splice_chain "1848296^,1848294^"; sources "Undefined,Undefined"; NMorMRNA "null"; degree "4"; dimension "2_2";
chrA02	Undefined	as_event	1848112	1848631	.	-	.	transcript_id "TCONS_00004501,TCONS_00004502,TCONS_00004499/TCONS_00004500"; gene_id "chrA02:1845765-1848631C"; flanks "1848631[,1848112^"; structure "0,1^3-,2^3-"; splice_chain ",1848296^1848205-,1848294^1848205-"; sources "Undefined,Undefined,Undefined"; NMorMRNA "null"; degree "9"; dimension "3_3";
chrA02	Undefined	as_event	1847672	1847900	.	-	.	transcript_id "TCONS_00004500/TCONS_00004502,TCONS_00004499/TCONS_00004501"; gene_id "chrA02:1845765-1848631C"; flanks "1847900^,1847672^"; structure "1-,2-"; splice_chain "1847821-,1847814-"; sources "Undefined,Undefined"; NMorMRNA "null"; degree "4"; dimension "2_2";
chrA02	Undefined	as_event	1847317	1847554	.	-	.	transcript_id "TCONS_00004499/TCONS_00004500/TCONS_00004501,TCONS_00004502"; gene_id "chrA02:1845765-1848631C"; flanks "1847554-,1847317^"; structure "0,1^2-"; splice_chain ",1847452^1847380-"; sources "Undefined,Undefined"; NMorMRNA "null"; degree "4"; dimension "2_2";
chrA02	Undefined	as_event	1846684	1846880	.	-	.	transcript_id "TCONS_00004501,TCONS_00004499/TCONS_00004500/TCONS_00004502"; gene_id "chrA02:1845765-1848631C"; flanks "1846880^,1846684^"; structure "1-,2-"; splice_chain "1846805-,1846793-"; sources "Undefined,Undefined"; NMorMRNA "null"; degree "4"; dimension "2_2";
chrA02	Undefined	as_event	1846324	1846606	.	-	.	transcript_id "TCONS_00004499,TCONS_00004502"; gene_id "chrA02:1845765-1848631C"; flanks "1846606-,1846324^"; structure "0,1^2-"; splice_chain ",1846424^1846351-"; sources "Undefined,Undefined"; NMorMRNA "null"; degree "4"; dimension "2_2";
chrA02	Undefined	as_event	1846324	1846684	.	-	.	transcript_id "TCONS_00004499,TCONS_00004502,TCONS_00004500/TCONS_00004501"; gene_id "chrA02:1845765-1848631C"; flanks "1846684^,1846324^"; structure "1-,1-3^4-,2-"; splice_chain "1846606-,1846606-1846424^1846351-,1846597-"; sources "Undefined,Undefined,Undefined"; NMorMRNA "null"; degree "9"; dimension "3_3";
chrA02	Undefined	as_event	1845765	1846253	.	-	.	transcript_id "TCONS_00004499/TCONS_00004500/TCONS_00004501,TCONS_00004502"; gene_id "chrA02:1845765-1848631C"; flanks "1846253-,1845765]"; structure "0,1^2-"; splice_chain ",1846128^1846023-"; sources "Undefined,Undefined"; NMorMRNA "null"; degree "4"; dimension "2_2";
chrA02	Undefined	as_event	1869570	1869895	.	-	.	transcript_id "TCONS_00004504,TCONS_00004505"; gene_id "chrA02:1868481-1870499C"; flanks "1869895-,1869570-"; structure "1^,2^"; splice_chain "1869804^,1869802^"; sources "Undefined,Undefined"; NMorMRNA "null"; degree "4"; dimension "2_2";
chrA02	Undefined	as_event	1869287	1869470	.	-	.	transcript_id "TCONS_00004505,TCONS_00004504"; gene_id "chrA02:1868481-1870499C"; flanks "1869470^,1869287^"; structure "1-,2-"; splice_chain "1869397-,1869391-"; sources "Undefined,Undefined"; NMorMRNA "null"; degree "4"; dimension "2_2";
chrA02	Undefined	as_event	1868747	1868971	.	-	.	transcript_id "TCONS_00004505,TCONS_00004504"; gene_id "chrA02:1868481-1870499C"; flanks "1868971^,1868747^"; structure "1-,2-"; splice_chain "1868801-,1868797-"; sources "Undefined,Undefined"; NMorMRNA "null"; degree "4"; dimension "2_2";
chrA02	Undefined	as_event	1895024	1895602	.	-	.	transcript_id "TCONS_00004508,TCONS_00004507"; gene_id "chrA02:1894502-1897459C"; flanks "1895602-,1895024^"; structure "0,1^2-3^4-"; splice_chain ",1895450^1895386-1895271^1895194-"; sources "Undefined,Undefined"; NMorMRNA "null"; degree "4"; dimension "2_2";
chrA02	Undefined	as_event	2000250	2001027	.	-	.	transcript_id "TCONS_00004518,TCONS_00004519"; gene_id "chrA02:2000039-2001601C"; flanks "2001027-,2000250^"; structure "1^3-,2^4-"; splice_chain "2000838^2000768-,2000828^2000758-"; sources "Undefined,Undefined"; NMorMRNA "null"; degree "4"; dimension "2_2";
chrA02	Undefined	as_event	2000039	2000758	.	-	.	transcript_id "TCONS_00004517,TCONS_00004519"; gene_id "chrA02:2000039-2001601C"; flanks "2000758-,2000039]"; structure "1^3-,2^4-"; splice_chain "2000260^2000170-,2000250^2000160-"; sources "Undefined,Undefined"; NMorMRNA "null"; degree "4"; dimension "2_2";
chrA02	Undefined	as_event	2011091	2011299	.	-	.	transcript_id "TCONS_00004520,TCONS_00004521"; gene_id "chrA02:2009998-2015902C"; flanks "2011299-,2011091^"; structure "0,1^2-"; splice_chain ",2011233^2011157-"; sources "Undefined,Undefined"; NMorMRNA "null"; degree "4"; dimension "2_2";
chrA02	Undefined	as_event	2179305	2179525	.	-	.	transcript_id "TCONS_00004540,TCONS_00004541"; gene_id "chrA02:2178115-2181020C"; flanks "2179525^,2179305^"; structure "1-,2-"; splice_chain "2179423-,2179421-"; sources "Undefined,Undefined"; NMorMRNA "null"; degree "4"; dimension "2_2";
chrA02	Undefined	as_event	2315435	2315821	.	-	.	transcript_id "TCONS_00004554,TCONS_00004555"; gene_id "chrA02:2312730-2316632C"; flanks "2315821-,2315435^"; structure "0,1^2-"; splice_chain ",2315617^2315525-"; sources "Undefined,Undefined"; NMorMRNA "null"; degree "4"; dimension "2_2";
chrA02	Undefined	as_event	2492652	2492924	.	-	.	transcript_id "TCONS_00004566,TCONS_00004567"; gene_id "chrA02:2491825-2494131C"; flanks "2492924^,2492652^"; structure "1-,2-"; splice_chain "2492851-,2492850-"; sources "Undefined,Undefined"; NMorMRNA "null"; degree "4"; dimension "2_2";
chrA02	Undefined	as_event	2564504	2564881	.	-	.	transcript_id "TCONS_00004577,TCONS_00004576"; gene_id "chrA02:2563018-2565750C"; flanks "2564881-,2564504^"; structure "0,1^2-"; splice_chain ",2564750^2564653-"; sources "Undefined,Undefined"; NMorMRNA "null"; degree "4"; dimension "2_2";
chrA02	Undefined	as_event	2563842	2564130	.	-	.	transcript_id "TCONS_00004577,TCONS_00004576"; gene_id "chrA02:2563018-2565750C"; flanks "2564130-,2563842^"; structure "0,1^2-"; splice_chain ",2563996^2563907-"; sources "Undefined,Undefined"; NMorMRNA "null"; degree "4"; dimension "2_2";
chrA02	Undefined	as_event	2563479	2563767	.	-	.	transcript_id "TCONS_00004577,TCONS_00004576"; gene_id "chrA02:2563018-2565750C"; flanks "2563767-,2563479^"; structure "0,1^2-"; splice_chain ",2563661^2563578-"; sources "Undefined,Undefined"; NMorMRNA "null"; degree "4"; dimension "2_2";
chrA02	Undefined	as_event	2563168	2563403	.	-	.	transcript_id "TCONS_00004577,TCONS_00004576"; gene_id "chrA02:2563018-2565750C"; flanks "2563403-,2563168^"; structure "0,1^2-"; splice_chain ",2563312^2563237-"; sources "Undefined,Undefined"; NMorMRNA "null"; degree "4"; dimension "2_2";
chrA02	Undefined	as_event	2588599	2589405	.	-	.	transcript_id "TCONS_00004582,TCONS_00004581"; gene_id "chrA02:2588463-2590605C"; flanks "2589405-,2588599]"; structure "0,1^2-"; splice_chain ",2589175^2589103-"; sources "Undefined,Undefined"; NMorMRNA "null"; degree "4"; dimension "2_2";
chrA02	Undefined	as_event	2714310	2714877	.	-	.	transcript_id "TCONS_00004585,TCONS_00004584"; gene_id "chrA02:2711013-2715707C"; flanks "2714877-,2714310^"; structure "1^3-,2^4-"; splice_chain "2714789^2714572-,2714779^2714562-"; sources "Undefined,Undefined"; NMorMRNA "null"; degree "4"; dimension "2_2";
chrA02	Undefined	as_event	2751567	2751861	.	-	.	transcript_id "TCONS_00004587/TCONS_00004588,TCONS_00004589"; gene_id "chrA02:2749694-2752611C"; flanks "2751861-,2751567^"; structure "0,1^2-"; splice_chain ",2751796^2751706-"; sources "Undefined,Undefined"; NMorMRNA "null"; degree "4"; dimension "2_2";
chrA02	Undefined	as_event	2750162	2750640	.	-	.	transcript_id "TCONS_00004588,TCONS_00004587"; gene_id "chrA02:2749694-2752611C"; flanks "2750640-,2750162^"; structure "1^3-,2^4-"; splice_chain "2750370^2750290-,2750366^2750286-"; sources "Undefined,Undefined"; NMorMRNA "null"; degree "4"; dimension "2_2";
chrA02	Undefined	as_event	2749694	2750162	.	-	.	transcript_id "TCONS_00004587,TCONS_00004588"; gene_id "chrA02:2749694-2752611C"; flanks "2750162^,2749694]"; structure "1-,2-"; splice_chain "2749973-,2749967-"; sources "Undefined,Undefined"; NMorMRNA "null"; degree "4"; dimension "2_2";
chrA02	Undefined	as_event	2753484	2753607	.	-	.	transcript_id "TCONS_00004590,TCONS_00004592"; gene_id "chrA02:2752881-2755062C"; flanks "2753607^,2753484^"; structure "1-,2-"; splice_chain "2753533-,2753531-"; sources "Undefined,Undefined"; NMorMRNA "null"; degree "4"; dimension "2_2";
chrA02	Undefined	as_event	2752881	2754512	.	-	.	transcript_id "TCONS_00004591,TCONS_00004590,TCONS_00004592"; gene_id "chrA02:2752881-2755062C"; flanks "2754512-,2752881]"; structure "1^4-6^8-,2^3-7^9-,2^5-7^9-"; splice_chain "2753608^2753532-2753485^2753396-,2753607^2753533-2753484^2753395-,2753607^2753531-2753484^2753395-"; sources "Undefined,Undefined,Undefined"; NMorMRNA "null"; degree "9"; dimension "3_3";
chrA02	Undefined	as_event	2756272	2756480	.	-	.	transcript_id "TCONS_00004594,TCONS_00004593"; gene_id "chrA02:2756119-2757706C"; flanks "2756480-,2756272^"; structure "0,1^2-"; splice_chain ",2756414^2756343-"; sources "Undefined,Undefined"; NMorMRNA "null"; degree "4"; dimension "2_2";
chrA02	Undefined	as_event	2842817	2843288	.	-	.	transcript_id "TCONS_00004597,TCONS_00004596"; gene_id "chrA02:2840564-2844208C"; flanks "2843288-,2842817^"; structure "0,1^2-"; splice_chain ",2842981^2842898-"; sources "Undefined,Undefined"; NMorMRNA "null"; degree "4"; dimension "2_2";
chrA02	Undefined	as_event	2882713	2883164	.	-	.	transcript_id "TCONS_00004601,TCONS_00004602"; gene_id "chrA02:2881785-2884503C"; flanks "2883164-,2882713^"; structure "1^3-,2^4-"; splice_chain "2883094^2882857-,2883084^2882847-"; sources "Undefined,Undefined"; NMorMRNA "null"; degree "4"; dimension "2_2";
chrA02	Undefined	as_event	2882109	2882634	.	-	.	transcript_id "TCONS_00004601,TCONS_00004602"; gene_id "chrA02:2881785-2884503C"; flanks "2882634-,2882109^"; structure "0,1^2-"; splice_chain ",2882294^2882217-"; sources "Undefined,Undefined"; NMorMRNA "null"; degree "4"; dimension "2_2";
chrA02	Undefined	as_event	2984517	2985084	.	-	.	transcript_id "TCONS_00004606,TCONS_00004607/TCONS_00004608"; gene_id "chrA02:2982763-2985354C"; flanks "2985084-,2984517^"; structure "0,1^2-"; splice_chain ",2984894^2984815-"; sources "Undefined,Undefined"; NMorMRNA "null"; degree "4"; dimension "2_2";
chrA02	Undefined	as_event	2984294	2984445	.	-	.	transcript_id "TCONS_00004606/TCONS_00004607,TCONS_00004608"; gene_id "chrA02:2982763-2985354C"; flanks "2984445-,2984294-"; structure "1^,2^"; splice_chain "2984371^,2984369^"; sources "Undefined,Undefined"; NMorMRNA "null"; degree "4"; dimension "2_2";
chrA02	Undefined	as_event	2982763	2983068	.	-	.	transcript_id "TCONS_00004608,TCONS_00004606/TCONS_00004607"; gene_id "chrA02:2982763-2985354C"; flanks "2983068-,2982763]"; structure "1^3-,2^4-"; splice_chain "2983000^2982903-,2982990^2982893-"; sources "Undefined,Undefined"; NMorMRNA "null"; degree "4"; dimension "2_2";
chrA02	Undefined	as_event	3037411	3038190	.	-	.	transcript_id "TCONS_00004609/TCONS_00004611,TCONS_00004610"; gene_id "chrA02:3037411-3043297C"; flanks "3038190-,3037411]"; structure "0,1^2-"; splice_chain ",3037926^3037822-"; sources "Undefined,Undefined"; NMorMRNA "null"; degree "4"; dimension "2_2";
chrA02	Undefined	as_event	3061277	3061473	.	-	.	transcript_id "TCONS_00004618,TCONS_00004619"; gene_id "chrA02:3060913-3062770C"; flanks "3061473^,3061277^"; structure "1-,2-"; splice_chain "3061357-,3061353-"; sources "Undefined,Undefined"; NMorMRNA "null"; degree "4"; dimension "2_2";
chrA02	Undefined	as_event	3106294	3106963	.	-	.	transcript_id "TCONS_00004622,TCONS_00004623"; gene_id "chrA02:3106294-3108798C"; flanks "3106963-,3106294]"; structure "0,1^2-"; splice_chain ",3106847^3106755-"; sources "Undefined,Undefined"; NMorMRNA "null"; degree "4"; dimension "2_2";
chrA02	Undefined	as_event	3134657	3135179	.	-	.	transcript_id "TCONS_00004625,TCONS_00004624"; gene_id "chrA02:3121380-3139599C"; flanks "3135179-,3134657^"; structure "1^3-,2^4-"; splice_chain "3135087^3134874-,3135086^3134873-"; sources "Undefined,Undefined"; NMorMRNA "null"; degree "4"; dimension "2_2";
chrA02	Undefined	as_event	3132824	3133226	.	-	.	transcript_id "TCONS_00004625,TCONS_00004624"; gene_id "chrA02:3121380-3139599C"; flanks "3133226-,3132824^"; structure "0,1^2-"; splice_chain ",3133079^3132975-"; sources "Undefined,Undefined"; NMorMRNA "null"; degree "4"; dimension "2_2";
chrA02	Undefined	as_event	3131807	3132259	.	-	.	transcript_id "TCONS_00004625,TCONS_00004624"; gene_id "chrA02:3121380-3139599C"; flanks "3132259-,3131807^"; structure "1^3-,2^4-"; splice_chain "3132175^3132021-,3132165^3132011-"; sources "Undefined,Undefined"; NMorMRNA "null"; degree "4"; dimension "2_2";
chrA02	Undefined	as_event	3224628	3225121	.	-	.	transcript_id "TCONS_00004637,TCONS_00004635/TCONS_00004636"; gene_id "chrA02:3224628-3226655C"; flanks "3225121-,3224628]"; structure "0,1^2-"; splice_chain ",3224923^3224846-"; sources "Undefined,Undefined"; NMorMRNA "null"; degree "4"; dimension "2_2";
chrA02	Undefined	as_event	3314611	3315082	.	-	.	transcript_id "TCONS_00004643,TCONS_00004644"; gene_id "chrA02:3313948-3315652C"; flanks "3315082^,3314611-"; structure "0,1-2^"; splice_chain ",3314782-3314750^"; sources "Undefined,Undefined"; NMorMRNA "null"; degree "4"; dimension "2_2";
chrA02	Undefined	as_event	3750540	3752945	.	-	.	transcript_id "TCONS_00004673,TCONS_00004674"; gene_id "chrA02:3750540-3754249C"; flanks "3752945^,3750540]"; structure "1-,2-"; splice_chain "3752831-,3752791-"; sources "Undefined,Undefined"; NMorMRNA "null"; degree "4"; dimension "2_2";
chrA02	Undefined	as_event	4106303	4106434	.	-	.	transcript_id "TCONS_00004680,TCONS_00004681"; gene_id "chrA02:4105391-4106632C"; flanks "4106434^,4106303^"; structure "1-,2-"; splice_chain "4106351-,4106348-"; sources "Undefined,Undefined"; NMorMRNA "null"; degree "4"; dimension "2_2";
chrA02	Undefined	as_event	4414344	4414498	.	-	.	transcript_id "TCONS_00004690,TCONS_00004691"; gene_id "chrA02:4412866-4414550C"; flanks "4414498^,4414344^"; structure "1-,2-"; splice_chain "4414474-,4414471-"; sources "Undefined,Undefined"; NMorMRNA "null"; degree "4"; dimension "2_2";
chrA02	Undefined	as_event	4540230	4540499	.	-	.	transcript_id "TCONS_00004705,TCONS_00004704"; gene_id "chrA02:4539607-4542233C"; flanks "4540499-,4540230^"; structure "1^3-,2^4-"; splice_chain "4540434^4540337-,4540407^4540310-"; sources "Undefined,Undefined"; NMorMRNA "null"; degree "4"; dimension "2_2";
chrA02	Undefined	as_event	4601463	4601619	.	-	.	transcript_id "TCONS_00004709,TCONS_00004710"; gene_id "chrA02:4599038-4601798C"; flanks "4601619^,4601463^"; structure "1-,2-"; splice_chain "4601533-,4601530-"; sources "Undefined,Undefined"; NMorMRNA "null"; degree "4"; dimension "2_2";
chrA02	Undefined	as_event	4664587	4665216	.	-	.	transcript_id "TCONS_00004715,TCONS_00004716"; gene_id "chrA02:4664032-4666609C"; flanks "4665216-,4664587^"; structure "1^3-,2^4-"; splice_chain "4665004^4664810-,4664994^4664800-"; sources "Undefined,Undefined"; NMorMRNA "null"; degree "4"; dimension "2_2";
chrA02	Undefined	as_event	4959117	4959445	.	-	.	transcript_id "TCONS_00004736,TCONS_00004735"; gene_id "chrA02:4958503-4960631C"; flanks "4959445-,4959117^"; structure "0,1^2-"; splice_chain ",4959270^4959186-"; sources "Undefined,Undefined"; NMorMRNA "null"; degree "4"; dimension "2_2";
chrA02	Undefined	as_event	5151195	5151593	.	-	.	transcript_id "TCONS_00004742,TCONS_00004741"; gene_id "chrA02:5151195-5151593C"; flanks "5151593[,5151195]"; structure "1^3-,2^4-"; splice_chain "5151470^5151301-,5151460^5151291-"; sources "Undefined,Undefined"; NMorMRNA "null"; degree "4"; dimension "2_2";
chrA02	Undefined	as_event	5363199	5363589	.	-	.	transcript_id "TCONS_00004750,TCONS_00004749"; gene_id "chrA02:5363109-5365634C"; flanks "5363589-,5363199^"; structure "0,1^2-"; splice_chain ",5363397^5363328-"; sources "Undefined,Undefined"; NMorMRNA "null"; degree "4"; dimension "2_2";
chrA02	Undefined	as_event	5576683	5577272	.	-	.	transcript_id "TCONS_00004759,TCONS_00004760"; gene_id "chrA02:5576683-5578260C"; flanks "5577272^,5576683]"; structure "1-,2-"; splice_chain "5577157-,5577146-"; sources "Undefined,Undefined"; NMorMRNA "null"; degree "4"; dimension "2_2";
chrA02	Undefined	as_event	5615872	5616402	.	-	.	transcript_id "TCONS_00004764,TCONS_00004763"; gene_id "chrA02:5614896-5632056C"; flanks "5616402[,5615872^"; structure "1^3-,2^4-"; splice_chain "5616084^5616000-,5616080^5615996-"; sources "Undefined,Undefined"; NMorMRNA "null"; degree "4"; dimension "2_2";
chrA02	Undefined	as_event	5615697	5615971	.	-	.	transcript_id "TCONS_00004766,TCONS_00004765"; gene_id "chrA02:5614896-5632056C"; flanks "5615971-,5615697-"; structure "1^,2^"; splice_chain "5615872^,5615871^"; sources "Undefined,Undefined"; NMorMRNA "null"; degree "4"; dimension "2_2";
chrA02	Undefined	as_event	5648442	5648716	.	-	.	transcript_id "TCONS_00004769,TCONS_00004768"; gene_id "chrA02:5645618-5649123C"; flanks "5648716-,5648442^"; structure "1^3-,2^4-"; splice_chain "5648640^5648559-,5648630^5648549-"; sources "Undefined,Undefined"; NMorMRNA "null"; degree "4"; dimension "2_2";
chrA02	Undefined	as_event	5647888	5648309	.	-	.	transcript_id "TCONS_00004769,TCONS_00004768"; gene_id "chrA02:5645618-5649123C"; flanks "5648309-,5647888^"; structure "0,1^2-"; splice_chain ",5648056^5647976-"; sources "Undefined,Undefined"; NMorMRNA "null"; degree "4"; dimension "2_2";
chrA02	Undefined	as_event	5711356	5712248	.	-	.	transcript_id "TCONS_00004773,TCONS_00004772"; gene_id "chrA02:5711356-5712248C"; flanks "5712248[,5711356]"; structure "1^3-,2^4-"; splice_chain "5711633^5711560-,5711623^5711550-"; sources "Undefined,Undefined"; NMorMRNA "null"; degree "4"; dimension "2_2";
chrA02	Undefined	as_event	5885862	5886175	.	-	.	transcript_id "TCONS_00004778,TCONS_00004777/TCONS_00004779"; gene_id "chrA02:5884186-5887798C"; flanks "5886175-,5885862^"; structure "1^3-,2^4-"; splice_chain "5886077^5885975-,5886035^5885933-"; sources "Undefined,Undefined"; NMorMRNA "null"; degree "4"; dimension "2_2";
chrA02	Undefined	as_event	5885528	5885790	.	-	.	transcript_id "TCONS_00004778,TCONS_00004777/TCONS_00004779"; gene_id "chrA02:5884186-5887798C"; flanks "5885790-,5885528^"; structure "0,1^2-"; splice_chain ",5885665^5885584-"; sources "Undefined,Undefined"; NMorMRNA "null"; degree "4"; dimension "2_2";
chrA02	Undefined	as_event	5884841	5884991	.	-	.	transcript_id "TCONS_00004777,TCONS_00004778"; gene_id "chrA02:5884186-5887798C"; flanks "5884991^,5884841^"; structure "1-,2-"; splice_chain "5884912-,5884911-"; sources "Undefined,Undefined"; NMorMRNA "null"; degree "4"; dimension "2_2";
chrA02	Undefined	as_event	5884841	5885060	.	-	.	transcript_id "TCONS_00004779,TCONS_00004777,TCONS_00004778"; gene_id "chrA02:5884186-5887798C"; flanks "5885060-,5884841^"; structure "0,1^2-,1^3-"; splice_chain ",5884991^5884912-,5884991^5884911-"; sources "Undefined,Undefined,Undefined"; NMorMRNA "null"; degree "9"; dimension "3_3";
chrA02	Undefined	as_event	5951872	5952163	.	-	.	transcript_id "TCONS_00004783,TCONS_00004782/TCONS_00004784"; gene_id "chrA02:5948219-5953227C"; flanks "5952163-,5951872^"; structure "0,1^2-"; splice_chain ",5952004^5951922-"; sources "Undefined,Undefined"; NMorMRNA "null"; degree "4"; dimension "2_2";
chrA02	Undefined	as_event	5951136	5951402	.	-	.	transcript_id "TCONS_00004782,TCONS_00004781/TCONS_00004783/TCONS_00004784"; gene_id "chrA02:5948219-5953227C"; flanks "5951402-,5951136^"; structure "0,1^2-"; splice_chain ",5951340^5951257-"; sources "Undefined,Undefined"; NMorMRNA "null"; degree "4"; dimension "2_2";
[truncated: 19,964 more rows]
