# Supplementary material for: Differences in Alternative Splicing between Yellow and Black-Seeded Rapeseed
Source: Plants (Basel). 2020 Jul 31;9(8):977. doi: 10.3390/plants9080977 (PMC7465011; doi:10.3390/plants9080977)
Supplement: Supplementary file 1 [file plants-09-00977-s001.zip › Supplementary Materials/Table S2/SRR5590945cufcompF.combined_sorted.gtf_astalavista.gtf]

chrA01	Undefined	as_event	27504	28016	.	+	.	transcript_id "TCONS_00000005,TCONS_00000006"; gene_id "chrA01:26672-30289W"; flanks "27504-,28016^"; structure "0,1^2-3^4-"; splice_chain ",27601^27672-27842^27916-"; sources "Undefined,Undefined"; NMorMRNA "null"; degree "4"; dimension "2_2";
chrA01	Undefined	as_event	67101	71757	.	+	.	transcript_id "TCONS_00000009,TCONS_00000010"; gene_id "chrA01:66850-72043W"; flanks "67101-,71757^"; structure "0,1^2-"; splice_chain ",67162^67230-"; sources "Undefined,Undefined"; NMorMRNA "null"; degree "4"; dimension "2_2";
chrA01	Undefined	as_event	76059	76692	.	+	.	transcript_id "TCONS_00000013,TCONS_00000014"; gene_id "chrA01:74763-78199W"; flanks "76059-,76692^"; structure "0,1^2-3^4-"; splice_chain ",76143^76218-76318^76394-"; sources "Undefined,Undefined"; NMorMRNA "null"; degree "4"; dimension "2_2";
chrA01	Undefined	as_event	77349	77933	.	+	.	transcript_id "TCONS_00000013,TCONS_00000014"; gene_id "chrA01:74763-78199W"; flanks "77349-,77933^"; structure "0,1^2-"; splice_chain ",77697^77765-"; sources "Undefined,Undefined"; NMorMRNA "null"; degree "4"; dimension "2_2";
chrA01	Undefined	as_event	96289	96463	.	+	.	transcript_id "TCONS_00000015,TCONS_00000016"; gene_id "chrA01:96024-96700W"; flanks "96289-,96463^"; structure "0,1^2-"; splice_chain ",96333^96421-"; sources "Undefined,Undefined"; NMorMRNA "null"; degree "4"; dimension "2_2";
chrA01	Undefined	as_event	220574	221782	.	+	.	transcript_id "TCONS_00000020,TCONS_00000021"; gene_id "chrA01:220574-221782W"; flanks "220574[,221782]"; structure "0,1^2-"; splice_chain ",220901^221062-"; sources "Undefined,Undefined"; NMorMRNA "null"; degree "4"; dimension "2_2";
chrA01	Undefined	as_event	330872	332452	.	+	.	transcript_id "TCONS_00000032,TCONS_00000031"; gene_id "chrA01:329400-332452W"; flanks "330872-,332452]"; structure "0,1^2-"; splice_chain ",331261^331661-"; sources "Undefined,Undefined"; NMorMRNA "null"; degree "4"; dimension "2_2";
chrA01	Undefined	as_event	353730	353879	.	+	.	transcript_id "TCONS_00000035,TCONS_00000036"; gene_id "chrA01:353070-359905W"; flanks "353730-,353879^"; structure "0,1^2-"; splice_chain ",353783^353866-"; sources "Undefined,Undefined"; NMorMRNA "null"; degree "4"; dimension "2_2";
chrA01	Undefined	as_event	354525	355282	.	+	.	transcript_id "TCONS_00000036,TCONS_00000035"; gene_id "chrA01:353070-359905W"; flanks "354525-,355282^"; structure "0,1^2-3^4-5^6-"; splice_chain ",354565^354778-354879^354952-355031^355113-"; sources "Undefined,Undefined"; NMorMRNA "null"; degree "4"; dimension "2_2";
chrA01	Undefined	as_event	431511	431772	.	+	.	transcript_id "TCONS_00000039,TCONS_00000040"; gene_id "chrA01:430849-432791W"; flanks "431511-,431772^"; structure "0,1^2-"; splice_chain ",431609^431707-"; sources "Undefined,Undefined"; NMorMRNA "null"; degree "4"; dimension "2_2";
chrA01	Undefined	as_event	431869	432281	.	+	.	transcript_id "TCONS_00000040,TCONS_00000039/TCONS_00000041"; gene_id "chrA01:430849-432791W"; flanks "431869-,432281^"; structure "0,1^2-"; splice_chain ",431934^432039-"; sources "Undefined,Undefined"; NMorMRNA "null"; degree "4"; dimension "2_2";
chrA01	Undefined	as_event	432281	432424	.	+	.	transcript_id "TCONS_00000040/TCONS_00000041,TCONS_00000039"; gene_id "chrA01:430849-432791W"; flanks "432281^,432424^"; structure "1-,2-"; splice_chain "432376-,432379-"; sources "Undefined,Undefined"; NMorMRNA "null"; degree "4"; dimension "2_2";
chrA01	Undefined	as_event	487233	488117	.	+	.	transcript_id "TCONS_00000046,TCONS_00000045"; gene_id "chrA01:485408-488117W"; flanks "487233-,488117]"; structure "0,1^2-3^4-"; splice_chain ",487292^487374-487457^487541-"; sources "Undefined,Undefined"; NMorMRNA "null"; degree "4"; dimension "2_2";
chrA01	Undefined	as_event	489353	489697	.	+	.	transcript_id "TCONS_00000047,TCONS_00000048"; gene_id "chrA01:488662-490081W"; flanks "489353-,489697^"; structure "0,1^2-3^4-"; splice_chain ",489449^489474-489538^489620-"; sources "Undefined,Undefined"; NMorMRNA "null"; degree "4"; dimension "2_2";
chrA01	Undefined	as_event	516715	517043	.	+	.	transcript_id "TCONS_00000052,TCONS_00000053"; gene_id "chrA01:516426-519746W"; flanks "516715^,517043^"; structure "1-,2-"; splice_chain "516817-,516868-"; sources "Undefined,Undefined"; NMorMRNA "null"; degree "4"; dimension "2_2";
chrA01	Undefined	as_event	554840	555318	.	+	.	transcript_id "TCONS_00000059,TCONS_00000058"; gene_id "chrA01:554006-556415W"; flanks "554840-,555318^"; structure "1^3-,2^4-"; splice_chain "554952^555132-,554954^555134-"; sources "Undefined,Undefined"; NMorMRNA "null"; degree "4"; dimension "2_2";
chrA01	Undefined	as_event	555938	556415	.	+	.	transcript_id "TCONS_00000059,TCONS_00000058"; gene_id "chrA01:554006-556415W"; flanks "555938-,556415]"; structure "0,1^2-"; splice_chain ",556087^556191-"; sources "Undefined,Undefined"; NMorMRNA "null"; degree "4"; dimension "2_2";
chrA01	Undefined	as_event	595842	595995	.	+	.	transcript_id "TCONS_00000067,TCONS_00000066"; gene_id "chrA01:593977-596523W"; flanks "595842-,595995-"; structure "1^,2^"; splice_chain "595919^,595920^"; sources "Undefined,Undefined"; NMorMRNA "null"; degree "4"; dimension "2_2";
chrA01	Undefined	as_event	658769	658972	.	+	.	transcript_id "TCONS_00000078,TCONS_00000079/TCONS_00000080"; gene_id "chrA01:658203-661422W"; flanks "658769-,658972^"; structure "0,1^2-"; splice_chain ",658822^658898-"; sources "Undefined,Undefined"; NMorMRNA "null"; degree "4"; dimension "2_2";
chrA01	Undefined	as_event	660798	661109	.	+	.	transcript_id "TCONS_00000078/TCONS_00000080,TCONS_00000079"; gene_id "chrA01:658203-661422W"; flanks "660798-,661109-"; structure "1^,2^"; splice_chain "660982^,660987^"; sources "Undefined,Undefined"; NMorMRNA "null"; degree "4"; dimension "2_2";
chrA01	Undefined	as_event	690549	690776	.	+	.	transcript_id "TCONS_00000085,TCONS_00000084"; gene_id "chrA01:688987-693835W"; flanks "690549^,690776^"; structure "1-,2-"; splice_chain "690693-,690698-"; sources "Undefined,Undefined"; NMorMRNA "null"; degree "4"; dimension "2_2";
chrA01	Undefined	as_event	699972	700498	.	+	.	transcript_id "TCONS_00000086/TCONS_00000087/TCONS_00000089,TCONS_00000088"; gene_id "chrA01:699972-704952W"; flanks "699972[,700498^"; structure "1^3-,2^4-"; splice_chain "700279^700403-,700281^700405-"; sources "Undefined,Undefined"; NMorMRNA "null"; degree "4"; dimension "2_2";
chrA01	Undefined	as_event	700778	701020	.	+	.	transcript_id "TCONS_00000087/TCONS_00000088/TCONS_00000089,TCONS_00000086"; gene_id "chrA01:699972-704952W"; flanks "700778-,701020^"; structure "0,1^2-"; splice_chain ",700844^700928-"; sources "Undefined,Undefined"; NMorMRNA "null"; degree "4"; dimension "2_2";
chrA01	Undefined	as_event	701520	701795	.	+	.	transcript_id "TCONS_00000087/TCONS_00000088/TCONS_00000089,TCONS_00000086"; gene_id "chrA01:699972-704952W"; flanks "701520-,701795^"; structure "0,1^2-"; splice_chain ",701625^701708-"; sources "Undefined,Undefined"; NMorMRNA "null"; degree "4"; dimension "2_2";
chrA01	Undefined	as_event	702590	702888	.	+	.	transcript_id "TCONS_00000087/TCONS_00000088/TCONS_00000089,TCONS_00000086"; gene_id "chrA01:699972-704952W"; flanks "702590-,702888^"; structure "0,1^2-"; splice_chain ",702699^702779-"; sources "Undefined,Undefined"; NMorMRNA "null"; degree "4"; dimension "2_2";
chrA01	Undefined	as_event	702974	703273	.	+	.	transcript_id "TCONS_00000087/TCONS_00000088/TCONS_00000089,TCONS_00000086"; gene_id "chrA01:699972-704952W"; flanks "702974-,703273^"; structure "0,1^2-"; splice_chain ",703084^703160-"; sources "Undefined,Undefined"; NMorMRNA "null"; degree "4"; dimension "2_2";
chrA01	Undefined	as_event	708956	709219	.	+	.	transcript_id "TCONS_00000091,TCONS_00000090"; gene_id "chrA01:706689-710811W"; flanks "708956-,709219^"; structure "0,1^2-"; splice_chain ",709007^709108-"; sources "Undefined,Undefined"; NMorMRNA "null"; degree "4"; dimension "2_2";
chrA01	Undefined	as_event	708772	709219	.	+	.	transcript_id "TCONS_00000091,TCONS_00000090,TCONS_00000092"; gene_id "chrA01:706689-710811W"; flanks "708772-,709219^"; structure "1^3-,1^3-5^6-,2^4-"; splice_chain "708864^708956-,708864^708956-709007^709108-,708866^708958-"; sources "Undefined,Undefined,Undefined"; NMorMRNA "null"; degree "9"; dimension "3_3";
chrA01	Undefined	as_event	733827	734174	.	+	.	transcript_id "TCONS_00000096,TCONS_00000095"; gene_id "chrA01:733264-735769W"; flanks "733827^,734174^"; structure "1-,2-"; splice_chain "734007-,734055-"; sources "Undefined,Undefined"; NMorMRNA "null"; degree "4"; dimension "2_2";
chrA01	Undefined	as_event	734819	735449	.	+	.	transcript_id "TCONS_00000095,TCONS_00000096"; gene_id "chrA01:733264-735769W"; flanks "734819-,735449]"; structure "0,1^2-"; splice_chain ",734881^735186-"; sources "Undefined,Undefined"; NMorMRNA "null"; degree "4"; dimension "2_2";
chrA01	Undefined	as_event	783025	784538	.	+	.	transcript_id "TCONS_00000099,TCONS_00000100"; gene_id "chrA01:782267-787360W"; flanks "783025-,784538^"; structure "0,1^2-"; splice_chain ",784147^784242-"; sources "Undefined,Undefined"; NMorMRNA "null"; degree "4"; dimension "2_2";
chrA01	Undefined	as_event	784619	786850	.	+	.	transcript_id "TCONS_00000099,TCONS_00000100"; gene_id "chrA01:782267-787360W"; flanks "784619-,786850^"; structure "0,1^2-"; splice_chain ",785235^785316-"; sources "Undefined,Undefined"; NMorMRNA "null"; degree "4"; dimension "2_2";
chrA01	Undefined	as_event	860339	860634	.	+	.	transcript_id "TCONS_00000117,TCONS_00000118/TCONS_00000119"; gene_id "chrA01:857646-861204W"; flanks "860339-,860634^"; structure "0,1^2-"; splice_chain ",860410^860528-"; sources "Undefined,Undefined"; NMorMRNA "null"; degree "4"; dimension "2_2";
chrA01	Undefined	as_event	900533	900814	.	+	.	transcript_id "TCONS_00000122,TCONS_00000123"; gene_id "chrA01:898974-903825W"; flanks "900533-,900814^"; structure "0,1^2-"; splice_chain ",900675^900758-"; sources "Undefined,Undefined"; NMorMRNA "null"; degree "4"; dimension "2_2";
chrA01	Undefined	as_event	901076	901542	.	+	.	transcript_id "TCONS_00000122,TCONS_00000123"; gene_id "chrA01:898974-903825W"; flanks "901076-,901542^"; structure "0,1^2-"; splice_chain ",901151^901357-"; sources "Undefined,Undefined"; NMorMRNA "null"; degree "4"; dimension "2_2";
chrA01	Undefined	as_event	919499	919885	.	+	.	transcript_id "TCONS_00000125,TCONS_00000126"; gene_id "chrA01:915594-919885W"; flanks "919499^,919885]"; structure "1-,2-"; splice_chain "919589-,919592-"; sources "Undefined,Undefined"; NMorMRNA "null"; degree "4"; dimension "2_2";
chrA01	Undefined	as_event	925174	925485	.	+	.	transcript_id "TCONS_00000129,TCONS_00000130"; gene_id "chrA01:924691-927659W"; flanks "925174-,925485^"; structure "0,1^2-"; splice_chain ",925314^925383-"; sources "Undefined,Undefined"; NMorMRNA "null"; degree "4"; dimension "2_2";
chrA01	Undefined	as_event	925745	926117	.	+	.	transcript_id "TCONS_00000130,TCONS_00000129"; gene_id "chrA01:924691-927659W"; flanks "925745^,926117^"; structure "1-,2-"; splice_chain "925832-,926048-"; sources "Undefined,Undefined"; NMorMRNA "null"; degree "4"; dimension "2_2";
chrA01	Undefined	as_event	933014	933612	.	+	.	transcript_id "TCONS_00000131,TCONS_00000132"; gene_id "chrA01:931430-933612W"; flanks "933014-,933612]"; structure "0,1^2-"; splice_chain ",933151^933230-"; sources "Undefined,Undefined"; NMorMRNA "null"; degree "4"; dimension "2_2";
chrA01	Undefined	as_event	1042061	1043917	.	+	.	transcript_id "TCONS_00000144,TCONS_00000143"; gene_id "chrA01:1041567-1045180W"; flanks "1042061^,1043917^"; structure "1-3^5-,2-4^6-"; splice_chain "1042194-1042760^1042974-,1042197-1042770^1042984-"; sources "Undefined,Undefined"; NMorMRNA "null"; degree "4"; dimension "2_2";
chrA01	Undefined	as_event	1051099	1052013	.	+	.	transcript_id "TCONS_00000145,TCONS_00000146"; gene_id "chrA01:1050656-1053186W"; flanks "1051099-,1052013-"; structure "1^,2^"; splice_chain "1051800^,1051803^"; sources "Undefined,Undefined"; NMorMRNA "null"; degree "4"; dimension "2_2";
chrA01	Undefined	as_event	1068883	1069037	.	+	.	transcript_id "TCONS_00000149,TCONS_00000148"; gene_id "chrA01:1067300-1069083W"; flanks "1068883-,1069037-"; structure "1^,2^"; splice_chain "1068961^,1068962^"; sources "Undefined,Undefined"; NMorMRNA "null"; degree "4"; dimension "2_2";
chrA01	Undefined	as_event	1084333	1084924	.	+	.	transcript_id "TCONS_00000150,TCONS_00000151"; gene_id "chrA01:1082520-1084924W"; flanks "1084333-,1084924]"; structure "0,1^2-"; splice_chain ",1084556^1084624-"; sources "Undefined,Undefined"; NMorMRNA "null"; degree "4"; dimension "2_2";
chrA01	Undefined	as_event	1088925	1089359	.	+	.	transcript_id "TCONS_00000153,TCONS_00000152"; gene_id "chrA01:1087511-1090653W"; flanks "1088925-,1089359^"; structure "1^3-,2^4-"; splice_chain "1089113^1089195-,1089123^1089205-"; sources "Undefined,Undefined"; NMorMRNA "null"; degree "4"; dimension "2_2";
chrA01	Undefined	as_event	1179430	1179896	.	+	.	transcript_id "TCONS_00000158,TCONS_00000159"; gene_id "chrA01:1174558-1181171W"; flanks "1179430-,1179896^"; structure "0,1^2-"; splice_chain ",1179651^1179735-"; sources "Undefined,Undefined"; NMorMRNA "null"; degree "4"; dimension "2_2";
chrA01	Undefined	as_event	1237531	1237907	.	+	.	transcript_id "TCONS_00000164,TCONS_00000163"; gene_id "chrA01:1236363-1237907W"; flanks "1237531^,1237907]"; structure "1-,2-"; splice_chain "1237673-,1237678-"; sources "Undefined,Undefined"; NMorMRNA "null"; degree "4"; dimension "2_2";
chrA01	Undefined	as_event	1320450	1321214	.	+	.	transcript_id "TCONS_00000175,TCONS_00000176"; gene_id "chrA01:1319956-1326494W"; flanks "1320450-,1321214^"; structure "0,1^2-"; splice_chain ",1320745^1320846-"; sources "Undefined,Undefined"; NMorMRNA "null"; degree "4"; dimension "2_2";
chrA01	Undefined	as_event	1347885	1348054	.	+	.	transcript_id "TCONS_00000178,TCONS_00000177"; gene_id "chrA01:1347306-1349353W"; flanks "1347885^,1348054^"; structure "1-,2-"; splice_chain "1347966-,1347968-"; sources "Undefined,Undefined"; NMorMRNA "null"; degree "4"; dimension "2_2";
chrA01	Undefined	as_event	1433101	1434267	.	+	.	transcript_id "TCONS_00000188,TCONS_00000187"; gene_id "chrA01:1431482-1434267W"; flanks "1433101-,1434267]"; structure "1^3-,2^4-"; splice_chain "1433196^1433585-,1433209^1433598-"; sources "Undefined,Undefined"; NMorMRNA "null"; degree "4"; dimension "2_2";
chrA01	Undefined	as_event	1490998	1491729	.	+	.	transcript_id "TCONS_00000195,TCONS_00000194"; gene_id "chrA01:1490998-1491729W"; flanks "1490998[,1491729]"; structure "0,1^2-"; splice_chain ",1491292^1491375-"; sources "Undefined,Undefined"; NMorMRNA "null"; degree "4"; dimension "2_2";
chrA01	Undefined	as_event	1555882	1556290	.	+	.	transcript_id "TCONS_00000198,TCONS_00000199"; gene_id "chrA01:1553951-1557458W"; flanks "1555882-,1556290^"; structure "1^3-,2^4-"; splice_chain "1556004^1556095-,1556005^1556096-"; sources "Undefined,Undefined"; NMorMRNA "null"; degree "4"; dimension "2_2";
chrA01	Undefined	as_event	1601773	1602317	.	+	.	transcript_id "TCONS_00000205,TCONS_00000206"; gene_id "chrA01:1601345-1605713W"; flanks "1601773-,1602317^"; structure "0,1^2-"; splice_chain ",1602001^1602069-"; sources "Undefined,Undefined"; NMorMRNA "null"; degree "4"; dimension "2_2";
chrA01	Undefined	as_event	1625521	1625937	.	+	.	transcript_id "TCONS_00000209,TCONS_00000210"; gene_id "chrA01:1622807-1626308W"; flanks "1625521-,1625937^"; structure "0,1^2-"; splice_chain ",1625662^1625737-"; sources "Undefined,Undefined"; NMorMRNA "null"; degree "4"; dimension "2_2";
chrA01	Undefined	as_event	1628569	1628905	.	+	.	transcript_id "TCONS_00000213,TCONS_00000212"; gene_id "chrA01:1628409-1629742W"; flanks "1628569^,1628905^"; structure "1-,2-"; splice_chain "1628845-,1628846-"; sources "Undefined,Undefined"; NMorMRNA "null"; degree "4"; dimension "2_2";
chrA01	Undefined	as_event	1630768	1631487	.	+	.	transcript_id "TCONS_00000215,TCONS_00000214"; gene_id "chrA01:1629907-1632626W"; flanks "1630768^,1631487^"; structure "1-4^6-7^8-,2-3^5-"; splice_chain "1630915-1631012^1631090-1631125^1631236-,1630920-1630991^1631069-"; sources "Undefined,Undefined"; NMorMRNA "null"; degree "4"; dimension "2_2";
chrA01	Undefined	as_event	1716885	1717075	.	+	.	transcript_id "TCONS_00000232,TCONS_00000231"; gene_id "chrA01:1704383-1718459W"; flanks "1716885^,1717075^"; structure "1-,2-"; splice_chain "1716975-,1716976-"; sources "Undefined,Undefined"; NMorMRNA "null"; degree "4"; dimension "2_2";
chrA01	Undefined	as_event	1729558	1729802	.	+	.	transcript_id "TCONS_00000235,TCONS_00000234"; gene_id "chrA01:1729362-1735471W"; flanks "1729558-,1729802-"; structure "1^,2^"; splice_chain "1729631^,1729666^"; sources "Undefined,Undefined"; NMorMRNA "null"; degree "4"; dimension "2_2";
chrA01	Undefined	as_event	1732088	1732234	.	+	.	transcript_id "TCONS_00000234,TCONS_00000235"; gene_id "chrA01:1729362-1735471W"; flanks "1732088^,1732234^"; structure "1-,2-"; splice_chain "1732174-,1732177-"; sources "Undefined,Undefined"; NMorMRNA "null"; degree "4"; dimension "2_2";
chrA01	Undefined	as_event	1744117	1744350	.	+	.	transcript_id "TCONS_00000236,TCONS_00000237"; gene_id "chrA01:1743857-1745553W"; flanks "1744117-,1744350-"; structure "1^,2^"; splice_chain "1744213^,1744219^"; sources "Undefined,Undefined"; NMorMRNA "null"; degree "4"; dimension "2_2";
chrA01	Undefined	as_event	1748005	1749001	.	+	.	transcript_id "TCONS_00000238,TCONS_00000239"; gene_id "chrA01:1746680-1749641W"; flanks "1748005-,1749001^"; structure "0,1^2-"; splice_chain ",1748041^1748112-"; sources "Undefined,Undefined"; NMorMRNA "null"; degree "4"; dimension "2_2";
chrA01	Undefined	as_event	1749096	1749410	.	+	.	transcript_id "TCONS_00000239,TCONS_00000238"; gene_id "chrA01:1746680-1749641W"; flanks "1749096-,1749410]"; structure "0,1^2-"; splice_chain ",1749158^1749235-"; sources "Undefined,Undefined"; NMorMRNA "null"; degree "4"; dimension "2_2";
chrA01	Undefined	as_event	1759182	1759374	.	+	.	transcript_id "TCONS_00000241,TCONS_00000242"; gene_id "chrA01:1755648-1759928W"; flanks "1759182-,1759374-"; structure "1^,2^"; splice_chain "1759296^,1759297^"; sources "Undefined,Undefined"; NMorMRNA "null"; degree "4"; dimension "2_2";
chrA01	Undefined	as_event	1788161	1788418	.	+	.	transcript_id "TCONS_00000244,TCONS_00000245"; gene_id "chrA01:1786344-1790805W"; flanks "1788161-,1788418^"; structure "0,1^2-"; splice_chain ",1788238^1788318-"; sources "Undefined,Undefined"; NMorMRNA "null"; degree "4"; dimension "2_2";
chrA01	Undefined	as_event	1790087	1790296	.	+	.	transcript_id "TCONS_00000245,TCONS_00000244"; gene_id "chrA01:1786344-1790805W"; flanks "1790087-,1790296-"; structure "1^,2^"; splice_chain "1790212^,1790213^"; sources "Undefined,Undefined"; NMorMRNA "null"; degree "4"; dimension "2_2";
chrA01	Undefined	as_event	1790495	1790703	.	+	.	transcript_id "TCONS_00000245,TCONS_00000244"; gene_id "chrA01:1786344-1790805W"; flanks "1790495-,1790703-"; structure "1^,2^"; splice_chain "1790612^,1790613^"; sources "Undefined,Undefined"; NMorMRNA "null"; degree "4"; dimension "2_2";
chrA01	Undefined	as_event	1830536	1830706	.	+	.	transcript_id "TCONS_00000247,TCONS_00000246"; gene_id "chrA01:1829698-1832494W"; flanks "1830536^,1830706^"; structure "1-,2-"; splice_chain "1830620-,1830621-"; sources "Undefined,Undefined"; NMorMRNA "null"; degree "4"; dimension "2_2";
chrA01	Undefined	as_event	1831200	1831715	.	+	.	transcript_id "TCONS_00000246,TCONS_00000247"; gene_id "chrA01:1829698-1832494W"; flanks "1831200-,1831715^"; structure "0,1^2-"; splice_chain ",1831409^1831509-"; sources "Undefined,Undefined"; NMorMRNA "null"; degree "4"; dimension "2_2";
chrA01	Undefined	as_event	1844594	1844818	.	+	.	transcript_id "TCONS_00000249,TCONS_00000250"; gene_id "chrA01:1842360-1850049W"; flanks "1844594-,1844818-"; structure "1^,2^"; splice_chain "1844722^,1844723^"; sources "Undefined,Undefined"; NMorMRNA "null"; degree "4"; dimension "2_2";
chrA01	Undefined	as_event	1845036	1845205	.	+	.	transcript_id "TCONS_00000249,TCONS_00000250"; gene_id "chrA01:1842360-1850049W"; flanks "1845036-,1845205-"; structure "1^,2^"; splice_chain "1845091^,1845106^"; sources "Undefined,Undefined"; NMorMRNA "null"; degree "4"; dimension "2_2";
chrA01	Undefined	as_event	1846000	1846412	.	+	.	transcript_id "TCONS_00000250,TCONS_00000249"; gene_id "chrA01:1842360-1850049W"; flanks "1846000-,1846412-"; structure "1^,2^"; splice_chain "1846316^,1846321^"; sources "Undefined,Undefined"; NMorMRNA "null"; degree "4"; dimension "2_2";
chrA01	Undefined	as_event	1988839	1992163	.	+	.	transcript_id "TCONS_00000256,TCONS_00000258/TCONS_00000259,TCONS_00000257"; gene_id "chrA01:1988839-1994299W"; flanks "1988839[,1992163^"; structure "1^4-,2^5-,3^6-"; splice_chain "1989063^1990063-,1989074^1990074-,1989077^1990077-"; sources "Undefined,Undefined,Undefined"; NMorMRNA "null"; degree "9"; dimension "3_3";
chrA01	Undefined	as_event	1992388	1993084	.	+	.	transcript_id "TCONS_00000257/TCONS_00000258,TCONS_00000256"; gene_id "chrA01:1988839-1994299W"; flanks "1992388-,1993084^"; structure "1^3-,2^4-"; splice_chain "1992831^1992897-,1992832^1992898-"; sources "Undefined,Undefined"; NMorMRNA "null"; degree "4"; dimension "2_2";
chrA01	Undefined	as_event	1992897	1993161	.	+	.	transcript_id "TCONS_00000259,TCONS_00000257/TCONS_00000258"; gene_id "chrA01:1988839-1994299W"; flanks "1992897-,1993161-"; structure "1^,2^"; splice_chain "1993078^,1993084^"; sources "Undefined,Undefined"; NMorMRNA "null"; degree "4"; dimension "2_2";
chrA01	Undefined	as_event	1992388	1993161	.	+	.	transcript_id "TCONS_00000259,TCONS_00000257/TCONS_00000258,TCONS_00000256"; gene_id "chrA01:1988839-1994299W"; flanks "1992388-,1993161-"; structure "1^3-5^,1^3-6^,2^4-6^"; splice_chain "1992831^1992897-1993078^,1992831^1992897-1993084^,1992832^1992898-1993084^"; sources "Undefined,Undefined,Undefined"; NMorMRNA "null"; degree "9"; dimension "3_3";
chrA01	Undefined	as_event	1993161	1993665	.	+	.	transcript_id "TCONS_00000258,TCONS_00000259"; gene_id "chrA01:1988839-1994299W"; flanks "1993161-,1993665^"; structure "0,1^2-"; splice_chain ",1993454^1993514-"; sources "Undefined,Undefined"; NMorMRNA "null"; degree "4"; dimension "2_2";
chrA01	Undefined	as_event	2208105	2208394	.	+	.	transcript_id "TCONS_00000279,TCONS_00000280"; gene_id "chrA01:2207737-2208708W"; flanks "2208105-,2208394^"; structure "0,1^2-"; splice_chain ",2208204^2208295-"; sources "Undefined,Undefined"; NMorMRNA "null"; degree "4"; dimension "2_2";
chrA01	Undefined	as_event	2277497	2277986	.	+	.	transcript_id "TCONS_00000293,TCONS_00000294,TCONS_00000295"; gene_id "chrA01:2276091-2278824W"; flanks "2277497-,2277986^"; structure "0,1^3-,2^4-"; splice_chain ",2277606^2277676-,2277607^2277677-"; sources "Undefined,Undefined,Undefined"; NMorMRNA "null"; degree "9"; dimension "3_3";
chrA01	Undefined	as_event	2278415	2278824	.	+	.	transcript_id "TCONS_00000295,TCONS_00000294"; gene_id "chrA01:2276091-2278824W"; flanks "2278415-,2278824]"; structure "0,1^2-"; splice_chain ",2278537^2278715-"; sources "Undefined,Undefined"; NMorMRNA "null"; degree "4"; dimension "2_2";
chrA01	Undefined	as_event	2278065	2278824	.	+	.	transcript_id "TCONS_00000293,TCONS_00000295,TCONS_00000294"; gene_id "chrA01:2276091-2278824W"; flanks "2278065-,2278824]"; structure "0,1^2-,1^2-3^4-"; splice_chain ",2278329^2278415-,2278329^2278415-2278537^2278715-"; sources "Undefined,Undefined,Undefined"; NMorMRNA "null"; degree "9"; dimension "3_3";
chrA01	Undefined	as_event	2386999	2387217	.	+	.	transcript_id "TCONS_00000298,TCONS_00000299"; gene_id "chrA01:2385600-2387922W"; flanks "2386999^,2387217^"; structure "1-,2-"; splice_chain "2387130-,2387131-"; sources "Undefined,Undefined"; NMorMRNA "null"; degree "4"; dimension "2_2";
chrA01	Undefined	as_event	2387565	2387922	.	+	.	transcript_id "TCONS_00000299,TCONS_00000298"; gene_id "chrA01:2385600-2387922W"; flanks "2387565-,2387922]"; structure "0,1^2-"; splice_chain ",2387639^2387745-"; sources "Undefined,Undefined"; NMorMRNA "null"; degree "4"; dimension "2_2";
chrA01	Undefined	as_event	2405889	2406140	.	+	.	transcript_id "TCONS_00000303/TCONS_00000304,TCONS_00000305"; gene_id "chrA01:2405190-2407842W"; flanks "2405889-,2406140^"; structure "0,1^2-"; splice_chain ",2405977^2406055-"; sources "Undefined,Undefined"; NMorMRNA "null"; degree "4"; dimension "2_2";
chrA01	Undefined	as_event	2407288	2407842	.	+	.	transcript_id "TCONS_00000304,TCONS_00000303"; gene_id "chrA01:2405190-2407842W"; flanks "2407288-,2407842]"; structure "0,1^2-"; splice_chain ",2407349^2407430-"; sources "Undefined,Undefined"; NMorMRNA "null"; degree "4"; dimension "2_2";
chrA01	Undefined	as_event	2496785	2497073	.	+	.	transcript_id "TCONS_00000308,TCONS_00000307"; gene_id "chrA01:2495318-2499740W"; flanks "2496785-,2497073^"; structure "0,1^2-"; splice_chain ",2496892^2496966-"; sources "Undefined,Undefined"; NMorMRNA "null"; degree "4"; dimension "2_2";
chrA01	Undefined	as_event	2538208	2538635	.	+	.	transcript_id "TCONS_00000313,TCONS_00000314"; gene_id "chrA01:2535247-2540704W"; flanks "2538208-,2538635^"; structure "0,1^2-"; splice_chain ",2538333^2538423-"; sources "Undefined,Undefined"; NMorMRNA "null"; degree "4"; dimension "2_2";
chrA01	Undefined	as_event	2539069	2539654	.	+	.	transcript_id "TCONS_00000313,TCONS_00000314"; gene_id "chrA01:2535247-2540704W"; flanks "2539069-,2539654]"; structure "0,1^2-"; splice_chain ",2539265^2539353-"; sources "Undefined,Undefined"; NMorMRNA "null"; degree "4"; dimension "2_2";
chrA01	Undefined	as_event	2577644	2579458	.	+	.	transcript_id "TCONS_00000320,TCONS_00000321"; gene_id "chrA01:2575086-2590561W"; flanks "2577644^,2579458-"; structure "0,1-2^3-4^"; splice_chain ",2578151-2578226^2578874-2578996^"; sources "Undefined,Undefined"; NMorMRNA "null"; degree "4"; dimension "2_2";
chrA01	Undefined	as_event	2582560	2582770	.	+	.	transcript_id "TCONS_00000322,TCONS_00000320/TCONS_00000321"; gene_id "chrA01:2575086-2590561W"; flanks "2582560^,2582770^"; structure "1-,2-"; splice_chain "2582642-,2582643-"; sources "Undefined,Undefined"; NMorMRNA "null"; degree "4"; dimension "2_2";
chrA01	Undefined	as_event	2712138	2712606	.	+	.	transcript_id "TCONS_00000332,TCONS_00000333"; gene_id "chrA01:2711237-2712835W"; flanks "2712138-,2712606^"; structure "0,1^2-"; splice_chain ",2712307^2712391-"; sources "Undefined,Undefined"; NMorMRNA "null"; degree "4"; dimension "2_2";
chrA01	Undefined	as_event	2842718	2843052	.	+	.	transcript_id "TCONS_00000343,TCONS_00000344"; gene_id "chrA01:2841627-2844153W"; flanks "2842718^,2843052^"; structure "1-,2-"; splice_chain "2842995-,2842996-"; sources "Undefined,Undefined"; NMorMRNA "null"; degree "4"; dimension "2_2";
chrA01	Undefined	as_event	2887467	2887936	.	+	.	transcript_id "TCONS_00000348,TCONS_00000349"; gene_id "chrA01:2886606-2888509W"; flanks "2887467-,2887936^"; structure "0,1^2-"; splice_chain ",2887568^2887862-"; sources "Undefined,Undefined"; NMorMRNA "null"; degree "4"; dimension "2_2";
chrA01	Undefined	as_event	2896234	2896742	.	+	.	transcript_id "TCONS_00000351,TCONS_00000352"; gene_id "chrA01:2894496-2897548W"; flanks "2896234-,2896742^"; structure "0,1^2-"; splice_chain ",2896418^2896492-"; sources "Undefined,Undefined"; NMorMRNA "null"; degree "4"; dimension "2_2";
chrA01	Undefined	as_event	2896842	2897262	.	+	.	transcript_id "TCONS_00000351,TCONS_00000352"; gene_id "chrA01:2894496-2897548W"; flanks "2896842-,2897262^"; structure "0,1^2-"; splice_chain ",2896987^2897086-"; sources "Undefined,Undefined"; NMorMRNA "null"; degree "4"; dimension "2_2";
chrA01	Undefined	as_event	2942451	2942952	.	+	.	transcript_id "TCONS_00000357,TCONS_00000358"; gene_id "chrA01:2942266-2945869W"; flanks "2942451-,2942952-"; structure "1^,2^"; splice_chain "2942621^,2942812^"; sources "Undefined,Undefined"; NMorMRNA "null"; degree "4"; dimension "2_2";
chrA01	Undefined	as_event	3028148	3028365	.	+	.	transcript_id "TCONS_00000366,TCONS_00000367"; gene_id "chrA01:3025663-3028365W"; flanks "3028148-,3028365]"; structure "0,1^2-"; splice_chain ",3028231^3028322-"; sources "Undefined,Undefined"; NMorMRNA "null"; degree "4"; dimension "2_2";
chrA01	Undefined	as_event	3142316	3143027	.	+	.	transcript_id "TCONS_00000384,TCONS_00000383"; gene_id "chrA01:3141842-3143766W"; flanks "3142316-,3143027^"; structure "0,1^2-"; splice_chain ",3142430^3142506-"; sources "Undefined,Undefined"; NMorMRNA "null"; degree "4"; dimension "2_2";
chrA01	Undefined	as_event	3167781	3169201	.	+	.	transcript_id "TCONS_00000385,TCONS_00000386"; gene_id "chrA01:3165568-3169201W"; flanks "3167781^,3169201]"; structure "1-,2-"; splice_chain "3168094-,3168130-"; sources "Undefined,Undefined"; NMorMRNA "null"; degree "4"; dimension "2_2";
chrA01	Undefined	as_event	3190913	3192322	.	+	.	transcript_id "TCONS_00000387,TCONS_00000389"; gene_id "chrA01:3187774-3192672W"; flanks "3190913-,3192322]"; structure "0,1^2-3^4-5^6-"; splice_chain ",3191427^3191513-3191686^3191772-3192136^3192223-"; sources "Undefined,Undefined"; NMorMRNA "null"; degree "4"; dimension "2_2";
chrA01	Undefined	as_event	3291865	3292365	.	+	.	transcript_id "TCONS_00000396,TCONS_00000397"; gene_id "chrA01:3290926-3292365W"; flanks "3291865-,3292365]"; structure "0,1^2-"; splice_chain ",3292037^3292121-"; sources "Undefined,Undefined"; NMorMRNA "null"; degree "4"; dimension "2_2";
chrA01	Undefined	as_event	3362183	3362606	.	+	.	transcript_id "TCONS_00000407,TCONS_00000408"; gene_id "chrA01:3361462-3362874W"; flanks "3362183-,3362606^"; structure "0,1^2-3^4-"; splice_chain ",3362256^3362346-3362432^3362496-"; sources "Undefined,Undefined"; NMorMRNA "null"; degree "4"; dimension "2_2";
chrA01	Undefined	as_event	3681982	3682270	.	+	.	transcript_id "TCONS_00000431/TCONS_00000433,TCONS_00000432"; gene_id "chrA01:3681042-3685470W"; flanks "3681982-,3682270^"; structure "1^3-,2^4-"; splice_chain "3682058^3682160-,3682086^3682188-"; sources "Undefined,Undefined"; NMorMRNA "null"; degree "4"; dimension "2_2";
chrA01	Undefined	as_event	3684087	3684227	.	+	.	transcript_id "TCONS_00000432/TCONS_00000433,TCONS_00000431"; gene_id "chrA01:3681042-3685470W"; flanks "3684087-,3684227-"; structure "1^,2^"; splice_chain "3684154^,3684158^"; sources "Undefined,Undefined"; NMorMRNA "null"; degree "4"; dimension "2_2";
chrA01	Undefined	as_event	3684227	3684475	.	+	.	transcript_id "TCONS_00000431/TCONS_00000433,TCONS_00000432"; gene_id "chrA01:3681042-3685470W"; flanks "3684227-,3684475-"; structure "1^,2^"; splice_chain "3684340^,3684341^"; sources "Undefined,Undefined"; NMorMRNA "null"; degree "4"; dimension "2_2";
chrA01	Undefined	as_event	3737348	3737567	.	+	.	transcript_id "TCONS_00000436,TCONS_00000437"; gene_id "chrA01:3737084-3741422W"; flanks "3737348-,3737567-"; structure "1^,2^"; splice_chain "3737419^,3737420^"; sources "Undefined,Undefined"; NMorMRNA "null"; degree "4"; dimension "2_2";
chrA01	Undefined	as_event	3816532	3816747	.	+	.	transcript_id "TCONS_00000443,TCONS_00000442"; gene_id "chrA01:3816065-3817505W"; flanks "3816532^,3816747^"; structure "1-,2-"; splice_chain "3816673-,3816676-"; sources "Undefined,Undefined"; NMorMRNA "null"; degree "4"; dimension "2_2";
chrA01	Undefined	as_event	4012110	4012656	.	+	.	transcript_id "TCONS_00000449,TCONS_00000450"; gene_id "chrA01:4012080-4014438W"; flanks "4012110^,4012656^"; structure "1-,2-"; splice_chain "4012469-,4012470-"; sources "Undefined,Undefined"; NMorMRNA "null"; degree "4"; dimension "2_2";
chrA01	Undefined	as_event	4028024	4028291	.	+	.	transcript_id "TCONS_00000452,TCONS_00000453"; gene_id "chrA01:4027284-4032839W"; flanks "4028024-,4028291^"; structure "0,1^2-"; splice_chain ",4028144^4028232-"; sources "Undefined,Undefined"; NMorMRNA "null"; degree "4"; dimension "2_2";
chrA01	Undefined	as_event	4029946	4030241	.	+	.	transcript_id "TCONS_00000453,TCONS_00000452"; gene_id "chrA01:4027284-4032839W"; flanks "4029946-,4030241^"; structure "0,1^2-"; splice_chain ",4030053^4030140-"; sources "Undefined,Undefined"; NMorMRNA "null"; degree "4"; dimension "2_2";
chrA01	Undefined	as_event	4030745	4031175	.	+	.	transcript_id "TCONS_00000453,TCONS_00000452/TCONS_00000454"; gene_id "chrA01:4027284-4032839W"; flanks "4030745-,4031175^"; structure "0,1^2-"; splice_chain ",4030966^4031062-"; sources "Undefined,Undefined"; NMorMRNA "null"; degree "4"; dimension "2_2";
chrA01	Undefined	as_event	4031470	4031619	.	+	.	transcript_id "TCONS_00000454,TCONS_00000452/TCONS_00000453"; gene_id "chrA01:4027284-4032839W"; flanks "4031470^,4031619^"; structure "1-,2-"; splice_chain "4031559-,4031560-"; sources "Undefined,Undefined"; NMorMRNA "null"; degree "4"; dimension "2_2";
chrA01	Undefined	as_event	4032093	4032470	.	+	.	transcript_id "TCONS_00000454,TCONS_00000453"; gene_id "chrA01:4027284-4032839W"; flanks "4032093-,4032470^"; structure "0,1^2-"; splice_chain ",4032201^4032292-"; sources "Undefined,Undefined"; NMorMRNA "null"; degree "4"; dimension "2_2";
chrA01	Undefined	as_event	4032292	4032570	.	+	.	transcript_id "TCONS_00000453,TCONS_00000452"; gene_id "chrA01:4027284-4032839W"; flanks "4032292-,4032570-"; structure "1^,2^"; splice_chain "4032470^,4032472^"; sources "Undefined,Undefined"; NMorMRNA "null"; degree "4"; dimension "2_2";
chrA01	Undefined	as_event	4032093	4032570	.	+	.	transcript_id "TCONS_00000453,TCONS_00000452,TCONS_00000454"; gene_id "chrA01:4027284-4032839W"; flanks "4032093-,4032570-"; structure "1^2-3^,1^2-4^,3^"; splice_chain "4032201^4032292-4032470^,4032201^4032292-4032472^,4032470^"; sources "Undefined,Undefined,Undefined"; NMorMRNA "null"; degree "9"; dimension "3_3";
chrA01	Undefined	as_event	4073067	4073563	.	+	.	transcript_id "TCONS_00000455,TCONS_00000456"; gene_id "chrA01:4072929-4075785W"; flanks "4073067^,4073563^"; structure "1-,2-"; splice_chain "4073443-,4073449-"; sources "Undefined,Undefined"; NMorMRNA "null"; degree "4"; dimension "2_2";
chrA01	Undefined	as_event	4077553	4077789	.	+	.	transcript_id "TCONS_00000458,TCONS_00000459"; gene_id "chrA01:4076523-4079627W"; flanks "4077553-,4077789-"; structure "1^,2^"; splice_chain "4077618^,4077631^"; sources "Undefined,Undefined"; NMorMRNA "null"; degree "4"; dimension "2_2";
chrA01	Undefined	as_event	4078983	4079158	.	+	.	transcript_id "TCONS_00000458,TCONS_00000459"; gene_id "chrA01:4076523-4079627W"; flanks "4078983^,4079158^"; structure "1-,2-"; splice_chain "4079074-,4079076-"; sources "Undefined,Undefined"; NMorMRNA "null"; degree "4"; dimension "2_2";
chrA01	Undefined	as_event	4081068	4081713	.	+	.	transcript_id "TCONS_00000461,TCONS_00000460"; gene_id "chrA01:4079856-4081713W"; flanks "4081068-,4081713]"; structure "0,1^2-"; splice_chain ",4081233^4081393-"; sources "Undefined,Undefined"; NMorMRNA "null"; degree "4"; dimension "2_2";
chrA01	Undefined	as_event	4236089	4236280	.	+	.	transcript_id "TCONS_00000471,TCONS_00000470"; gene_id "chrA01:4232762-4236290W"; flanks "4236089-,4236280-"; structure "1^,2^"; splice_chain "4236193^,4236194^"; sources "Undefined,Undefined"; NMorMRNA "null"; degree "4"; dimension "2_2";
chrA01	Undefined	as_event	4245186	4245672	.	+	.	transcript_id "TCONS_00000472,TCONS_00000473"; gene_id "chrA01:4244347-4246145W"; flanks "4245186-,4245672^"; structure "0,1^2-"; splice_chain ",4245383^4245454-"; sources "Undefined,Undefined"; NMorMRNA "null"; degree "4"; dimension "2_2";
chrA01	Undefined	as_event	4337545	4337916	.	+	.	transcript_id "TCONS_00000477,TCONS_00000478"; gene_id "chrA01:4336245-4339611W"; flanks "4337545-,4337916^"; structure "0,1^2-"; splice_chain ",4337661^4337765-"; sources "Undefined,Undefined"; NMorMRNA "null"; degree "4"; dimension "2_2";
chrA01	Undefined	as_event	4338981	4339294	.	+	.	transcript_id "TCONS_00000477,TCONS_00000478"; gene_id "chrA01:4336245-4339611W"; flanks "4338981-,4339294^"; structure "0,1^2-"; splice_chain ",4339049^4339121-"; sources "Undefined,Undefined"; NMorMRNA "null"; degree "4"; dimension "2_2";
chrA01	Undefined	as_event	4389622	4389928	.	+	.	transcript_id "TCONS_00000481,TCONS_00000482"; gene_id "chrA01:4387712-4392809W"; flanks "4389622-,4389928^"; structure "0,1^2-"; splice_chain ",4389823^4389890-"; sources "Undefined,Undefined"; NMorMRNA "null"; degree "4"; dimension "2_2";
chrA01	Undefined	as_event	4391554	4391761	.	+	.	transcript_id "TCONS_00000481,TCONS_00000482"; gene_id "chrA01:4387712-4392809W"; flanks "4391554-,4391761-"; structure "1^,2^"; splice_chain "4391671^,4391672^"; sources "Undefined,Undefined"; NMorMRNA "null"; degree "4"; dimension "2_2";
chrA01	Undefined	as_event	4392388	4392588	.	+	.	transcript_id "TCONS_00000482,TCONS_00000481"; gene_id "chrA01:4387712-4392809W"; flanks "4392388-,4392588^"; structure "0,1^2-"; splice_chain ",4392476^4392565-"; sources "Undefined,Undefined"; NMorMRNA "null"; degree "4"; dimension "2_2";
chrA01	Undefined	as_event	4576125	4576380	.	+	.	transcript_id "TCONS_00000493,TCONS_00000491/TCONS_00000492"; gene_id "chrA01:4574975-4578271W"; flanks "4576125^,4576380^"; structure "1-,2-"; splice_chain "4576275-,4576276-"; sources "Undefined,Undefined"; NMorMRNA "null"; degree "4"; dimension "2_2";
chrA01	Undefined	as_event	4577226	4577541	.	+	.	transcript_id "TCONS_00000491,TCONS_00000493"; gene_id "chrA01:4574975-4578271W"; flanks "4577226-,4577541]"; structure "1^3-,2^4-"; splice_chain "4577408^4577492-,4577418^4577502-"; sources "Undefined,Undefined"; NMorMRNA "null"; degree "4"; dimension "2_2";
chrA01	Undefined	as_event	4602099	4602462	.	+	.	transcript_id "TCONS_00000494,TCONS_00000495"; gene_id "chrA01:4599479-4602462W"; flanks "4602099-,4602462]"; structure "0,1^2-"; splice_chain ",4602236^4602323-"; sources "Undefined,Undefined"; NMorMRNA "null"; degree "4"; dimension "2_2";
chrA01	Undefined	as_event	4680389	4680586	.	+	.	transcript_id "TCONS_00000502,TCONS_00000503"; gene_id "chrA01:4679043-4681899W"; flanks "4680389-,4680586^"; structure "0,1^2-"; splice_chain ",4680463^4680530-"; sources "Undefined,Undefined"; NMorMRNA "null"; degree "4"; dimension "2_2";
chrA01	Undefined	as_event	4746478	4746630	.	+	.	transcript_id "TCONS_00000506,TCONS_00000505"; gene_id "chrA01:4742294-4746646W"; flanks "4746478-,4746630-"; structure "1^,2^"; splice_chain "4746541^,4746542^"; sources "Undefined,Undefined"; NMorMRNA "null"; degree "4"; dimension "2_2";
chrA01	Undefined	as_event	4775994	4776406	.	+	.	transcript_id "TCONS_00000507,TCONS_00000508"; gene_id "chrA01:4775723-4778726W"; flanks "4775994-,4776406^"; structure "0,1^2-"; splice_chain ",4776113^4776198-"; sources "Undefined,Undefined"; NMorMRNA "null"; degree "4"; dimension "2_2";
chrA01	Undefined	as_event	4776505	4776770	.	+	.	transcript_id "TCONS_00000508,TCONS_00000507"; gene_id "chrA01:4775723-4778726W"; flanks "4776505-,4776770^"; structure "0,1^2-"; splice_chain ",4776584^4776666-"; sources "Undefined,Undefined"; NMorMRNA "null"; degree "4"; dimension "2_2";
chrA01	Undefined	as_event	4792394	4793154	.	+	.	transcript_id "TCONS_00000510,TCONS_00000511"; gene_id "chrA01:4791549-4794435W"; flanks "4792394-,4793154^"; structure "0,1^2-3^4-5^6-7^8-"; splice_chain ",4792489^4792570-4792655^4792738-4792858^4792945-4793024^4793092-"; sources "Undefined,Undefined"; NMorMRNA "null"; degree "4"; dimension "2_2";
chrA01	Undefined	as_event	4798867	4799624	.	+	.	transcript_id "TCONS_00000512,TCONS_00000513"; gene_id "chrA01:4798780-4803727W"; flanks "4798867^,4799624^"; structure "1-,2-"; splice_chain "4799384-,4799390-"; sources "Undefined,Undefined"; NMorMRNA "null"; degree "4"; dimension "2_2";
chrA01	Undefined	as_event	4802905	4803031	.	+	.	transcript_id "TCONS_00000512,TCONS_00000513"; gene_id "chrA01:4798780-4803727W"; flanks "4802905^,4803031^"; structure "1-,2-"; splice_chain "4802981-,4802990-"; sources "Undefined,Undefined"; NMorMRNA "null"; degree "4"; dimension "2_2";
chrA01	Undefined	as_event	4894270	4894718	.	+	.	transcript_id "TCONS_00000520,TCONS_00000521"; gene_id "chrA01:4893393-4895337W"; flanks "4894270-,4894718^"; structure "1^3-,2^4-"; splice_chain "4894395^4894517-,4894397^4894519-"; sources "Undefined,Undefined"; NMorMRNA "null"; degree "4"; dimension "2_2";
chrA01	Undefined	as_event	5029083	5029640	.	+	.	transcript_id "TCONS_00000534,TCONS_00000535"; gene_id "chrA01:5029007-5032258W"; flanks "5029083^,5029640^"; structure "1-,2-"; splice_chain "5029356-,5029390-"; sources "Undefined,Undefined"; NMorMRNA "null"; degree "4"; dimension "2_2";
chrA01	Undefined	as_event	5029941	5030570	.	+	.	transcript_id "TCONS_00000535,TCONS_00000534"; gene_id "chrA01:5029007-5032258W"; flanks "5029941-,5030570^"; structure "1^3-,2^4-"; splice_chain "5030022^5030436-,5030023^5030437-"; sources "Undefined,Undefined"; NMorMRNA "null"; degree "4"; dimension "2_2";
chrA01	Undefined	as_event	5036308	5036755	.	+	.	transcript_id "TCONS_00000536,TCONS_00000537"; gene_id "chrA01:5033280-5037114W"; flanks "5036308-,5036755^"; structure "0,1^2-"; splice_chain ",5036475^5036621-"; sources "Undefined,Undefined"; NMorMRNA "null"; degree "4"; dimension "2_2";
chrA01	Undefined	as_event	5168948	5169204	.	+	.	transcript_id "TCONS_00000540,TCONS_00000541"; gene_id "chrA01:5166083-5169204W"; flanks "5168948-,5169204]"; structure "0,1^2-"; splice_chain ",5169001^5169105-"; sources "Undefined,Undefined"; NMorMRNA "null"; degree "4"; dimension "2_2";
chrA01	Undefined	as_event	5230998	5231746	.	+	.	transcript_id "TCONS_00000546,TCONS_00000547"; gene_id "chrA01:5230855-5231746W"; flanks "5230998-,5231746]"; structure "0,1^2-3^4-5^6-"; splice_chain ",5231307^5231374-5231461^5231540-5231639^5231714-"; sources "Undefined,Undefined"; NMorMRNA "null"; degree "4"; dimension "2_2";
chrA01	Undefined	as_event	5277993	5278200	.	+	.	transcript_id "TCONS_00000552,TCONS_00000553"; gene_id "chrA01:5277476-5278882W"; flanks "5277993-,5278200^"; structure "0,1^2-"; splice_chain ",5278053^5278162-"; sources "Undefined,Undefined"; NMorMRNA "null"; degree "4"; dimension "2_2";
chrA01	Undefined	as_event	5278511	5278882	.	+	.	transcript_id "TCONS_00000553,TCONS_00000552"; gene_id "chrA01:5277476-5278882W"; flanks "5278511-,5278882]"; structure "1^3-,2^4-"; splice_chain "5278727^5278842-,5278757^5278872-"; sources "Undefined,Undefined"; NMorMRNA "null"; degree "4"; dimension "2_2";
chrA01	Undefined	as_event	5289335	5289484	.	+	.	transcript_id "TCONS_00000555,TCONS_00000556"; gene_id "chrA01:5288058-5289666W"; flanks "5289335^,5289484^"; structure "1-,2-"; splice_chain "5289410-,5289413-"; sources "Undefined,Undefined"; NMorMRNA "null"; degree "4"; dimension "2_2";
chrA01	Undefined	as_event	5501778	5502029	.	+	.	transcript_id "TCONS_00000575,TCONS_00000576"; gene_id "chrA01:5500940-5503278W"; flanks "5501778-,5502029^"; structure "0,1^2-"; splice_chain ",5501867^5501967-"; sources "Undefined,Undefined"; NMorMRNA "null"; degree "4"; dimension "2_2";
chrA01	Undefined	as_event	5502526	5502851	.	+	.	transcript_id "TCONS_00000575,TCONS_00000576/TCONS_00000577"; gene_id "chrA01:5500940-5503278W"; flanks "5502526^,5502851^"; structure "1-,2-"; splice_chain "5502796-,5502797-"; sources "Undefined,Undefined"; NMorMRNA "null"; degree "4"; dimension "2_2";
chrA01	Undefined	as_event	5635449	5635688	.	+	.	transcript_id "TCONS_00000586,TCONS_00000587"; gene_id "chrA01:5634679-5636671W"; flanks "5635449-,5635688^"; structure "0,1^2-"; splice_chain ",5635519^5635607-"; sources "Undefined,Undefined"; NMorMRNA "null"; degree "4"; dimension "2_2";
chrA01	Undefined	as_event	5638252	5638582	.	+	.	transcript_id "TCONS_00000588,TCONS_00000589"; gene_id "chrA01:5636988-5638847W"; flanks "5638252-,5638582^"; structure "0,1^2-"; splice_chain ",5638347^5638431-"; sources "Undefined,Undefined"; NMorMRNA "null"; degree "4"; dimension "2_2";
chrA01	Undefined	as_event	5638666	5638847	.	+	.	transcript_id "TCONS_00000588,TCONS_00000589"; gene_id "chrA01:5636988-5638847W"; flanks "5638666-,5638847]"; structure "0,1^2-"; splice_chain ",5638749^5638822-"; sources "Undefined,Undefined"; NMorMRNA "null"; degree "4"; dimension "2_2";
chrA01	Undefined	as_event	5667648	5669847	.	+	.	transcript_id "TCONS_00000593,TCONS_00000592"; gene_id "chrA01:5665689-5669847W"; flanks "5667648-,5669847]"; structure "1^3-,2^4-"; splice_chain "5667678^5667936-,5667679^5667937-"; sources "Undefined,Undefined"; NMorMRNA "null"; degree "4"; dimension "2_2";
chrA01	Undefined	as_event	5787641	5788088	.	+	.	transcript_id "TCONS_00000600,TCONS_00000601"; gene_id "chrA01:5785194-5789565W"; flanks "5787641-,5788088^"; structure "0,1^2-"; splice_chain ",5787841^5787914-"; sources "Undefined,Undefined"; NMorMRNA "null"; degree "4"; dimension "2_2";
chrA01	Undefined	as_event	5788552	5788719	.	+	.	transcript_id "TCONS_00000601,TCONS_00000600"; gene_id "chrA01:5785194-5789565W"; flanks "5788552-,5788719-"; structure "1^,2^"; splice_chain "5788647^,5788648^"; sources "Undefined,Undefined"; NMorMRNA "null"; degree "4"; dimension "2_2";
chrA01	Undefined	as_event	5886725	5887745	.	+	.	transcript_id "TCONS_00000607,TCONS_00000609"; gene_id "chrA01:5885515-5888749W"; flanks "5886725-,5887745^"; structure "0,1^2-3^4-5^6-7^8-"; splice_chain ",5886868^5886948-5887100^5887174-5887286^5887367-5887534^5887618-"; sources "Undefined,Undefined"; NMorMRNA "null"; degree "4"; dimension "2_2";
chrA01	Undefined	as_event	6053930	6054470	.	+	.	transcript_id "TCONS_00000618,TCONS_00000617"; gene_id "chrA01:6052009-6054866W"; flanks "6053930-,6054470^"; structure "1^3-,2^4-"; splice_chain "6054239^6054345-,6054249^6054355-"; sources "Undefined,Undefined"; NMorMRNA "null"; degree "4"; dimension "2_2";
chrA01	Undefined	as_event	6080977	6081781	.	+	.	transcript_id "TCONS_00000625,TCONS_00000624"; gene_id "chrA01:6080679-6082524W"; flanks "6080977^,6081781^"; structure "1-,2-"; splice_chain "6081464-,6081467-"; sources "Undefined,Undefined"; NMorMRNA "null"; degree "4"; dimension "2_2";
chrA01	Undefined	as_event	6080679	6081781	.	+	.	transcript_id "TCONS_00000623,TCONS_00000625,TCONS_00000624"; gene_id "chrA01:6080679-6082524W"; flanks "6080679[,6081781^"; structure "0,1^2-,1^3-"; splice_chain ",6080977^6081464-,6080977^6081467-"; sources "Undefined,Undefined,Undefined"; NMorMRNA "null"; degree "9"; dimension "3_3";
chrA01	Undefined	as_event	6091092	6091456	.	+	.	transcript_id "TCONS_00000626,TCONS_00000627"; gene_id "chrA01:6090363-6092319W"; flanks "6091092-,6091456^"; structure "0,1^2-"; splice_chain ",6091191^6091285-"; sources "Undefined,Undefined"; NMorMRNA "null"; degree "4"; dimension "2_2";
chrA01	Undefined	as_event	6298022	6298309	.	+	.	transcript_id "TCONS_00000640,TCONS_00000641"; gene_id "chrA01:6297483-6299416W"; flanks "6298022-,6298309^"; structure "0,1^2-"; splice_chain ",6298118^6298209-"; sources "Undefined,Undefined"; NMorMRNA "null"; degree "4"; dimension "2_2";
chrA01	Undefined	as_event	6298698	6299031	.	+	.	transcript_id "TCONS_00000640,TCONS_00000641"; gene_id "chrA01:6297483-6299416W"; flanks "6298698-,6299031^"; structure "0,1^2-"; splice_chain ",6298860^6298934-"; sources "Undefined,Undefined"; NMorMRNA "null"; degree "4"; dimension "2_2";
chrA01	Undefined	as_event	6354636	6354944	.	+	.	transcript_id "TCONS_00000646,TCONS_00000645"; gene_id "chrA01:6352427-6356303W"; flanks "6354636-,6354944^"; structure "1^3-,2^4-"; splice_chain "6354717^6354864-,6354728^6354875-"; sources "Undefined,Undefined"; NMorMRNA "null"; degree "4"; dimension "2_2";
chrA01	Undefined	as_event	6445745	6446133	.	+	.	transcript_id "TCONS_00000649,TCONS_00000648"; gene_id "chrA01:6444454-6447076W"; flanks "6445745-,6446133^"; structure "1^3-,2^4-"; splice_chain "6445957^6446056-,6445976^6446067-"; sources "Undefined,Undefined"; NMorMRNA "null"; degree "4"; dimension "2_2";
chrA01	Undefined	as_event	6527762	6528069	.	+	.	transcript_id "TCONS_00000653,TCONS_00000654"; gene_id "chrA01:6526428-6528667W"; flanks "6527762-,6528069^"; structure "0,1^2-"; splice_chain ",6527915^6527991-"; sources "Undefined,Undefined"; NMorMRNA "null"; degree "4"; dimension "2_2";
chrA01	Undefined	as_event	6559751	6560004	.	+	.	transcript_id "TCONS_00000655,TCONS_00000656"; gene_id "chrA01:6559472-6561096W"; flanks "6559751-,6560004^"; structure "0,1^2-"; splice_chain ",6559772^6559948-"; sources "Undefined,Undefined"; NMorMRNA "null"; degree "4"; dimension "2_2";
chrA01	Undefined	as_event	6856270	6856679	.	+	.	transcript_id "TCONS_00000669,TCONS_00000668"; gene_id "chrA01:6856002-6858273W"; flanks "6856270-,6856679-"; structure "1^,2^"; splice_chain "6856387^,6856388^"; sources "Undefined,Undefined"; NMorMRNA "null"; degree "4"; dimension "2_2";
chrA01	Undefined	as_event	6945612	6946198	.	+	.	transcript_id "TCONS_00000677,TCONS_00000676"; gene_id "chrA01:6945147-6947281W"; flanks "6945612-,6946198^"; structure "0,1^2-3^4-"; splice_chain ",6945848^6945914-6945960^6946080-"; sources "Undefined,Undefined"; NMorMRNA "null"; degree "4"; dimension "2_2";
chrA01	Undefined	as_event	7017185	7017517	.	+	.	transcript_id "TCONS_00000684,TCONS_00000683"; gene_id "chrA01:7015777-7018992W"; flanks "7017185-,7017517^"; structure "0,1^2-"; splice_chain ",7017327^7017419-"; sources "Undefined,Undefined"; NMorMRNA "null"; degree "4"; dimension "2_2";
chrA01	Undefined	as_event	7017903	7018992	.	+	.	transcript_id "TCONS_00000683,TCONS_00000684"; gene_id "chrA01:7015777-7018992W"; flanks "7017903-,7018992]"; structure "1^3-,2^4-"; splice_chain "7018301^7018415-,7018311^7018425-"; sources "Undefined,Undefined"; NMorMRNA "null"; degree "4"; dimension "2_2";
chrA01	Undefined	as_event	7027258	7027610	.	+	.	transcript_id "TCONS_00000686,TCONS_00000685"; gene_id "chrA01:7025918-7029093W"; flanks "7027258-,7027610^"; structure "1^3-,2^4-"; splice_chain "7027326^7027424-,7027364^7027462-"; sources "Undefined,Undefined"; NMorMRNA "null"; degree "4"; dimension "2_2";
chrA01	Undefined	as_event	7059924	7060291	.	+	.	transcript_id "TCONS_00000692,TCONS_00000693"; gene_id "chrA01:7056982-7060540W"; flanks "7059924-,7060291-"; structure "1^3-4^,2^"; splice_chain "7059942^7060081-7060175^,7060037^"; sources "Undefined,Undefined"; NMorMRNA "null"; degree "4"; dimension "2_2";
chrA01	Undefined	as_event	7079707	7079993	.	+	.	transcript_id "TCONS_00000694,TCONS_00000695"; gene_id "chrA01:7077794-7080872W"; flanks "7079707-,7079993^"; structure "0,1^2-"; splice_chain ",7079807^7079889-"; sources "Undefined,Undefined"; NMorMRNA "null"; degree "4"; dimension "2_2";
chrA01	Undefined	as_event	7143981	7144986	.	+	.	transcript_id "TCONS_00000701,TCONS_00000702"; gene_id "chrA01:7141863-7145157W"; flanks "7143981-,7144986]"; structure "0,1^2-3^4-"; splice_chain ",7144130^7144219-7144791^7144860-"; sources "Undefined,Undefined"; NMorMRNA "null"; degree "4"; dimension "2_2";
chrA01	Undefined	as_event	7219088	7219743	.	+	.	transcript_id "TCONS_00000707,TCONS_00000709"; gene_id "chrA01:7218220-7220191W"; flanks "7219088-,7219743^"; structure "0,1^2-"; splice_chain ",7219167^7219271-"; sources "Undefined,Undefined"; NMorMRNA "null"; degree "4"; dimension "2_2";
chrA01	Undefined	as_event	7218915	7219743	.	+	.	transcript_id "TCONS_00000707,TCONS_00000708"; gene_id "chrA01:7218220-7220191W"; flanks "7218915-,7219743^"; structure "1^2-,3^4-"; splice_chain "7218990^7219088-,7219167^7219271-"; sources "Undefined,Undefined"; NMorMRNA "null"; degree "4"; dimension "2_2";
chrA01	Undefined	as_event	7242981	7243173	.	+	.	transcript_id "TCONS_00000717,TCONS_00000716"; gene_id "chrA01:7242097-7245507W"; flanks "7242981-,7243173-"; structure "1^,2^"; splice_chain "7243079^,7243080^"; sources "Undefined,Undefined"; NMorMRNA "null"; degree "4"; dimension "2_2";
chrA01	Undefined	as_event	7244640	7244773	.	+	.	transcript_id "TCONS_00000717,TCONS_00000716"; gene_id "chrA01:7242097-7245507W"; flanks "7244640-,7244773-"; structure "1^,2^"; splice_chain "7244696^,7244698^"; sources "Undefined,Undefined"; NMorMRNA "null"; degree "4"; dimension "2_2";
chrA01	Undefined	as_event	7363172	7363476	.	+	.	transcript_id "TCONS_00000730/TCONS_00000731,TCONS_00000732"; gene_id "chrA01:7361354-7365246W"; flanks "7363172-,7363476^"; structure "0,1^2-"; splice_chain ",7363268^7363371-"; sources "Undefined,Undefined"; NMorMRNA "null"; degree "4"; dimension "2_2";
chrA01	Undefined	as_event	7363371	7363557	.	+	.	transcript_id "TCONS_00000732,TCONS_00000729"; gene_id "chrA01:7361354-7365246W"; flanks "7363371-,7363557-"; structure "1^,2^"; splice_chain "7363476^,7363477^"; sources "Undefined,Undefined"; NMorMRNA "null"; degree "4"; dimension "2_2";
chrA01	Undefined	as_event	7363172	7363557	.	+	.	transcript_id "TCONS_00000732,TCONS_00000729,TCONS_00000730/TCONS_00000731"; gene_id "chrA01:7361354-7365246W"; flanks "7363172-,7363557-"; structure "1^2-3^,1^2-4^,3^"; splice_chain "7363268^7363371-7363476^,7363268^7363371-7363477^,7363476^"; sources "Undefined,Undefined,Undefined"; NMorMRNA "null"; degree "9"; dimension "3_3";
chrA01	Undefined	as_event	7370389	7370742	.	+	.	transcript_id "TCONS_00000733,TCONS_00000735"; gene_id "chrA01:7368289-7371150W"; flanks "7370389-,7370742^"; structure "0,1^2-"; splice_chain ",7370467^7370543-"; sources "Undefined,Undefined"; NMorMRNA "null"; degree "4"; dimension "2_2";
chrA01	Undefined	as_event	7452967	7453827	.	+	.	transcript_id "TCONS_00000743,TCONS_00000742"; gene_id "chrA01:7452360-7455209W"; flanks "7452967-,7453827-"; structure "1^,2^"; splice_chain "7453077^,7453668^"; sources "Undefined,Undefined"; NMorMRNA "null"; degree "4"; dimension "2_2";
chrA01	Undefined	as_event	7452967	7453939	.	+	.	transcript_id "TCONS_00000741,TCONS_00000743,TCONS_00000742"; gene_id "chrA01:7452360-7455209W"; flanks "7452967-,7453939^"; structure "0,1^3-,2^3-"; splice_chain ",7453077^7453827-,7453668^7453827-"; sources "Undefined,Undefined,Undefined"; NMorMRNA "null"; degree "9"; dimension "3_3";
chrA01	Undefined	as_event	7616868	7617586	.	+	.	transcript_id "TCONS_00000749,TCONS_00000748"; gene_id "chrA01:7616868-7618990W"; flanks "7616868[,7617586^"; structure "0,1^2-"; splice_chain ",7617363^7617426-"; sources "Undefined,Undefined"; NMorMRNA "null"; degree "4"; dimension "2_2";
chrA01	Undefined	as_event	7664253	7665734	.	+	.	transcript_id "TCONS_00000758,TCONS_00000759"; gene_id "chrA01:7663768-7667621W"; flanks "7664253-,7665734^"; structure "0,1^2-"; splice_chain ",7664663^7664749-"; sources "Undefined,Undefined"; NMorMRNA "null"; degree "4"; dimension "2_2";
chrA01	Undefined	as_event	7690803	7691128	.	+	.	transcript_id "TCONS_00000761,TCONS_00000762"; gene_id "chrA01:7689532-7691756W"; flanks "7690803-,7691128^"; structure "0,1^2-"; splice_chain ",7690937^7691026-"; sources "Undefined,Undefined"; NMorMRNA "null"; degree "4"; dimension "2_2";
chrA01	Undefined	as_event	7712613	7713280	.	+	.	transcript_id "TCONS_00000767,TCONS_00000766"; gene_id "chrA01:7712613-7720035W"; flanks "7712613[,7713280^"; structure "1^3-5^7-,2^4-6^8-"; splice_chain "7713035^7713115-7713139^7713221-,7713053^7713133-7713157^7713239-"; sources "Undefined,Undefined"; NMorMRNA "null"; degree "4"; dimension "2_2";
chrA01	Undefined	as_event	7715515	7715746	.	+	.	transcript_id "TCONS_00000766,TCONS_00000767"; gene_id "chrA01:7712613-7720035W"; flanks "7715515-,7715746^"; structure "0,1^2-"; splice_chain ",7715615^7715699-"; sources "Undefined,Undefined"; NMorMRNA "null"; degree "4"; dimension "2_2";
chrA01	Undefined	as_event	7826553	7826889	.	+	.	transcript_id "TCONS_00000772,TCONS_00000773"; gene_id "chrA01:7825486-7828079W"; flanks "7826553-,7826889^"; structure "0,1^2-"; splice_chain ",7826614^7826705-"; sources "Undefined,Undefined"; NMorMRNA "null"; degree "4"; dimension "2_2";
chrA01	Undefined	as_event	7827399	7827694	.	+	.	transcript_id "TCONS_00000772,TCONS_00000773"; gene_id "chrA01:7825486-7828079W"; flanks "7827399-,7827694^"; structure "0,1^2-"; splice_chain ",7827582^7827677-"; sources "Undefined,Undefined"; NMorMRNA "null"; degree "4"; dimension "2_2";
chrA01	Undefined	as_event	7831592	7832179	.	+	.	transcript_id "TCONS_00000775,TCONS_00000776"; gene_id "chrA01:7830591-7832179W"; flanks "7831592-,7832179]"; structure "0,1^2-"; splice_chain ",7831795^7831879-"; sources "Undefined,Undefined"; NMorMRNA "null"; degree "4"; dimension "2_2";
chrA01	Undefined	as_event	7951795	7951973	.	+	.	transcript_id "TCONS_00000781,TCONS_00000780"; gene_id "chrA01:7950988-7953425W"; flanks "7951795-,7951973-"; structure "1^,2^"; splice_chain "7951872^,7951873^"; sources "Undefined,Undefined"; NMorMRNA "null"; degree "4"; dimension "2_2";
chrA01	Undefined	as_event	7951973	7952268	.	+	.	transcript_id "TCONS_00000781,TCONS_00000780"; gene_id "chrA01:7950988-7953425W"; flanks "7951973-,7952268^"; structure "1^3-,2^4-"; splice_chain "7952025^7952132-,7952027^7952134-"; sources "Undefined,Undefined"; NMorMRNA "null"; degree "4"; dimension "2_2";
chrA01	Undefined	as_event	8012946	8013809	.	+	.	transcript_id "TCONS_00000789/TCONS_00000791,TCONS_00000790"; gene_id "chrA01:8012946-8019192W"; flanks "8012946[,8013809^"; structure "1^3-,2^4-"; splice_chain "8013165^8013637-,8013166^8013638-"; sources "Undefined,Undefined"; NMorMRNA "null"; degree "4"; dimension "2_2";
chrA01	Undefined	as_event	8013809	8013985	.	+	.	transcript_id "TCONS_00000791,TCONS_00000789/TCONS_00000790"; gene_id "chrA01:8012946-8019192W"; flanks "8013809^,8013985^"; structure "1-,2-"; splice_chain "8013892-,8013894-"; sources "Undefined,Undefined"; NMorMRNA "null"; degree "4"; dimension "2_2";
chrA01	Undefined	as_event	8015453	8015830	.	+	.	transcript_id "TCONS_00000791,TCONS_00000789/TCONS_00000790"; gene_id "chrA01:8012946-8019192W"; flanks "8015453-,8015830^"; structure "0,1^2-"; splice_chain ",8015647^8015747-"; sources "Undefined,Undefined"; NMorMRNA "null"; degree "4"; dimension "2_2";
chrA01	Undefined	as_event	8101011	8101218	.	+	.	transcript_id "TCONS_00000797,TCONS_00000796"; gene_id "chrA01:8100350-8102046W"; flanks "8101011-,8101218^"; structure "0,1^2-"; splice_chain ",8101083^8101165-"; sources "Undefined,Undefined"; NMorMRNA "null"; degree "4"; dimension "2_2";
chrA01	Undefined	as_event	8106164	8106538	.	+	.	transcript_id "TCONS_00000800/TCONS_00000802,TCONS_00000801"; gene_id "chrA01:8103842-8109643W"; flanks "8106164-,8106538^"; structure "1^3-,2^4-"; splice_chain "8106364^8106439-,8106400^8106475-"; sources "Undefined,Undefined"; NMorMRNA "null"; degree "4"; dimension "2_2";
chrA01	Undefined	as_event	8106792	8108115	.	+	.	transcript_id "TCONS_00000800,TCONS_00000801/TCONS_00000802"; gene_id "chrA01:8103842-8109643W"; flanks "8106792-,8108115^"; structure "0,1^2-"; splice_chain ",8106948^8107046-"; sources "Undefined,Undefined"; NMorMRNA "null"; degree "4"; dimension "2_2";
chrA01	Undefined	as_event	8109033	8109643	.	+	.	transcript_id "TCONS_00000800,TCONS_00000801/TCONS_00000802"; gene_id "chrA01:8103842-8109643W"; flanks "8109033-,8109643]"; structure "1^4-,2^3-"; splice_chain "8109053^8109202-,8109125^8109196-"; sources "Undefined,Undefined"; NMorMRNA "null"; degree "4"; dimension "2_2";
chrA01	Undefined	as_event	8125904	8126170	.	+	.	transcript_id "TCONS_00000804,TCONS_00000803"; gene_id "chrA01:8124274-8126638W"; flanks "8125904-,8126170^"; structure "0,1^2-"; splice_chain ",8126000^8126079-"; sources "Undefined,Undefined"; NMorMRNA "null"; degree "4"; dimension "2_2";
chrA01	Undefined	as_event	8254268	8254565	.	+	.	transcript_id "TCONS_00000813,TCONS_00000814"; gene_id "chrA01:8253499-8256598W"; flanks "8254268-,8254565^"; structure "1^3-,2^4-"; splice_chain "8254363^8254462-,8254389^8254488-"; sources "Undefined,Undefined"; NMorMRNA "null"; degree "4"; dimension "2_2";
chrA01	Undefined	as_event	8254875	8255057	.	+	.	transcript_id "TCONS_00000813,TCONS_00000814"; gene_id "chrA01:8253499-8256598W"; flanks "8254875-,8255057-"; structure "1^,2^"; splice_chain "8254973^,8254975^"; sources "Undefined,Undefined"; NMorMRNA "null"; degree "4"; dimension "2_2";
chrA01	Undefined	as_event	8683025	8683324	.	+	.	transcript_id "TCONS_00000835,TCONS_00000836"; gene_id "chrA01:8682856-8684434W"; flanks "8683025^,8683324^"; structure "1-,2-"; splice_chain "8683217-,8683283-"; sources "Undefined,Undefined"; NMorMRNA "null"; degree "4"; dimension "2_2";
chrA01	Undefined	as_event	8683217	8683576	.	+	.	transcript_id "TCONS_00000834,TCONS_00000835"; gene_id "chrA01:8682856-8684434W"; flanks "8683217-,8683576^"; structure "0,1^2-"; splice_chain ",8683324^8683425-"; sources "Undefined,Undefined"; NMorMRNA "null"; degree "4"; dimension "2_2";
chrA01	Undefined	as_event	8683025	8683576	.	+	.	transcript_id "TCONS_00000834,TCONS_00000835,TCONS_00000836"; gene_id "chrA01:8682856-8684434W"; flanks "8683025^,8683576^"; structure "1-,1-3^4-,2-3^4-"; splice_chain "8683217-,8683217-8683324^8683425-,8683283-8683324^8683425-"; sources "Undefined,Undefined,Undefined"; NMorMRNA "null"; degree "9"; dimension "3_3";
chrA01	Undefined	as_event	8692274	8692454	.	+	.	transcript_id "TCONS_00000842,TCONS_00000841"; gene_id "chrA01:8690721-8692456W"; flanks "8692274-,8692454-"; structure "1^,2^"; splice_chain "8692371^,8692372^"; sources "Undefined,Undefined"; NMorMRNA "null"; degree "4"; dimension "2_2";
chrA01	Undefined	as_event	8718398	8719873	.	+	.	transcript_id "TCONS_00000844,TCONS_00000843"; gene_id "chrA01:8718398-8720635W"; flanks "8718398[,8719873^"; structure "1^3-4^5-,2^6-"; splice_chain "8718833^8719093-8719161^8719355-,8718834^8719356-"; sources "Undefined,Undefined"; NMorMRNA "null"; degree "4"; dimension "2_2";
chrA01	Undefined	as_event	8722656	8724363	.	+	.	transcript_id "TCONS_00000847,TCONS_00000846"; gene_id "chrA01:8722656-8724363W"; flanks "8722656[,8724363]"; structure "0,1^2-3^4-"; splice_chain ",8723249^8723380-8723766^8723850-"; sources "Undefined,Undefined"; NMorMRNA "null"; degree "4"; dimension "2_2";
chrA01	Undefined	as_event	8815953	8816192	.	+	.	transcript_id "TCONS_00000852/TCONS_00000853,TCONS_00000854"; gene_id "chrA01:8814648-8817354W"; flanks "8815953-,8816192^"; structure "1^3-,2^4-"; splice_chain "8816045^8816136-,8816073^8816164-"; sources "Undefined,Undefined"; NMorMRNA "null"; degree "4"; dimension "2_2";
chrA01	Undefined	as_event	8816408	8816601	.	+	.	transcript_id "TCONS_00000853,TCONS_00000852/TCONS_00000854"; gene_id "chrA01:8814648-8817354W"; flanks "8816408^,8816601^"; structure "1-,2-"; splice_chain "8816509-,8816511-"; sources "Undefined,Undefined"; NMorMRNA "null"; degree "4"; dimension "2_2";
chrA01	Undefined	as_event	8923218	8923519	.	+	.	transcript_id "TCONS_00000863,TCONS_00000860"; gene_id "chrA01:8922677-8924165W"; flanks "8923218^,8923519-"; structure "0,1-2^"; splice_chain ",8923369-8923422^"; sources "Undefined,Undefined"; NMorMRNA "null"; degree "4"; dimension "2_2";
chrA01	Undefined	as_event	8923154	8923614	.	+	.	transcript_id "TCONS_00000859,TCONS_00000860"; gene_id "chrA01:8922677-8924165W"; flanks "8923154-,8923614^"; structure "0,1^2-3^4-"; splice_chain ",8923218^8923369-8923422^8923519-"; sources "Undefined,Undefined"; NMorMRNA "null"; degree "4"; dimension "2_2";
chrA01	Undefined	as_event	9187524	9187864	.	+	.	transcript_id "TCONS_00000877,TCONS_00000876"; gene_id "chrA01:9186758-9190523W"; flanks "9187524-,9187864^"; structure "0,1^2-"; splice_chain ",9187650^9187723-"; sources "Undefined,Undefined"; NMorMRNA "null"; degree "4"; dimension "2_2";
chrA01	Undefined	as_event	9187971	9188265	.	+	.	transcript_id "TCONS_00000877,TCONS_00000876"; gene_id "chrA01:9186758-9190523W"; flanks "9187971-,9188265^"; structure "0,1^2-"; splice_chain ",9188020^9188094-"; sources "Undefined,Undefined"; NMorMRNA "null"; degree "4"; dimension "2_2";
chrA01	Undefined	as_event	9219959	9220822	.	+	.	transcript_id "TCONS_00000878,TCONS_00000879"; gene_id "chrA01:9219959-9222090W"; flanks "9219959[,9220822^"; structure "0,1^2-"; splice_chain ",9220245^9220332-"; sources "Undefined,Undefined"; NMorMRNA "null"; degree "4"; dimension "2_2";
chrA01	Undefined	as_event	9231572	9232270	.	+	.	transcript_id "TCONS_00000883,TCONS_00000884"; gene_id "chrA01:9231572-9234089W"; flanks "9231572[,9232270^"; structure "1^3-,2^4-"; splice_chain "9231863^9231941-,9231873^9231951-"; sources "Undefined,Undefined"; NMorMRNA "null"; degree "4"; dimension "2_2";
chrA01	Undefined	as_event	9238044	9238434	.	+	.	transcript_id "TCONS_00000888,TCONS_00000889"; gene_id "chrA01:9237128-9238434W"; flanks "9238044-,9238434]"; structure "0,1^2-"; splice_chain ",9238122^9238182-"; sources "Undefined,Undefined"; NMorMRNA "null"; degree "4"; dimension "2_2";
chrA01	Undefined	as_event	9244047	9244291	.	+	.	transcript_id "TCONS_00000890,TCONS_00000891"; gene_id "chrA01:9239661-9244620W"; flanks "9244047-,9244291-"; structure "1^,2^"; splice_chain "9244112^,9244114^"; sources "Undefined,Undefined"; NMorMRNA "null"; degree "4"; dimension "2_2";
chrA01	Undefined	as_event	9311433	9311722	.	+	.	transcript_id "TCONS_00000894,TCONS_00000893/TCONS_00000895"; gene_id "chrA01:9310087-9313148W"; flanks "9311433-,9311722^"; structure "0,1^2-"; splice_chain ",9311558^9311642-"; sources "Undefined,Undefined"; NMorMRNA "null"; degree "4"; dimension "2_2";
chrA01	Undefined	as_event	9312978	9313146	.	+	.	transcript_id "TCONS_00000894/TCONS_00000895,TCONS_00000893"; gene_id "chrA01:9310087-9313148W"; flanks "9312978-,9313146-"; structure "1^,2^"; splice_chain "9313049^,9313056^"; sources "Undefined,Undefined"; NMorMRNA "null"; degree "4"; dimension "2_2";
chrA01	Undefined	as_event	9376616	9376824	.	+	.	transcript_id "TCONS_00000898,TCONS_00000897"; gene_id "chrA01:9375997-9379486W"; flanks "9376616^,9376824^"; structure "1-,2-"; splice_chain "9376691-,9376693-"; sources "Undefined,Undefined"; NMorMRNA "null"; degree "4"; dimension "2_2";
chrA01	Undefined	as_event	9377172	9377498	.	+	.	transcript_id "TCONS_00000898,TCONS_00000897"; gene_id "chrA01:9375997-9379486W"; flanks "9377172-,9377498^"; structure "0,1^2-"; splice_chain ",9377335^9377420-"; sources "Undefined,Undefined"; NMorMRNA "null"; degree "4"; dimension "2_2";
chrA01	Undefined	as_event	9467192	9467523	.	+	.	transcript_id "TCONS_00000906,TCONS_00000907"; gene_id "chrA01:9466163-9467961W"; flanks "9467192-,9467523^"; structure "0,1^2-"; splice_chain ",9467255^9467358-"; sources "Undefined,Undefined"; NMorMRNA "null"; degree "4"; dimension "2_2";
chrA01	Undefined	as_event	9511542	9511738	.	+	.	transcript_id "TCONS_00000912,TCONS_00000913"; gene_id "chrA01:9510588-9513843W"; flanks "9511542^,9511738^"; structure "1-,2-"; splice_chain "9511682-,9511683-"; sources "Undefined,Undefined"; NMorMRNA "null"; degree "4"; dimension "2_2";
chrA01	Undefined	as_event	9512780	9513843	.	+	.	transcript_id "TCONS_00000912,TCONS_00000913"; gene_id "chrA01:9510588-9513843W"; flanks "9512780-,9513843]"; structure "1^3-,2^4-"; splice_chain "9512890^9513584-,9512900^9513594-"; sources "Undefined,Undefined"; NMorMRNA "null"; degree "4"; dimension "2_2";
chrA01	Undefined	as_event	9525268	9525484	.	+	.	transcript_id "TCONS_00000916,TCONS_00000915"; gene_id "chrA01:9522767-9525846W"; flanks "9525268^,9525484^"; structure "1-,2-"; splice_chain "9525408-,9525410-"; sources "Undefined,Undefined"; NMorMRNA "null"; degree "4"; dimension "2_2";
chrA01	Undefined	as_event	9819271	9819681	.	+	.	transcript_id "TCONS_00000921,TCONS_00000922"; gene_id "chrA01:9818892-9822099W"; flanks "9819271-,9819681^"; structure "0,1^2-"; splice_chain ",9819432^9819502-"; sources "Undefined,Undefined"; NMorMRNA "null"; degree "4"; dimension "2_2";
chrA01	Undefined	as_event	9862325	9862506	.	+	.	transcript_id "TCONS_00000928,TCONS_00000927"; gene_id "chrA01:9860707-9862506W"; flanks "9862325-,9862506]"; structure "0,1^2-"; splice_chain ",9862387^9862471-"; sources "Undefined,Undefined"; NMorMRNA "null"; degree "4"; dimension "2_2";
chrA01	Undefined	as_event	9984776	9985107	.	+	.	transcript_id "TCONS_00000931,TCONS_00000930"; gene_id "chrA01:9984701-9986660W"; flanks "9984776^,9985107^"; structure "1-,2-"; splice_chain "9984855-,9984860-"; sources "Undefined,Undefined"; NMorMRNA "null"; degree "4"; dimension "2_2";
chrA01	Undefined	as_event	10355538	10355786	.	+	.	transcript_id "TCONS_00000942,TCONS_00000943"; gene_id "chrA01:10353936-10357183W"; flanks "10355538-,10355786^"; structure "1^3-,2^4-"; splice_chain "10355617^10355727-,10355627^10355737-"; sources "Undefined,Undefined"; NMorMRNA "null"; degree "4"; dimension "2_2";
chrA01	Undefined	as_event	10355998	10357183	.	+	.	transcript_id "TCONS_00000942,TCONS_00000943"; gene_id "chrA01:10353936-10357183W"; flanks "10355998-,10357183]"; structure "1^3-,2^4-"; splice_chain "10356078^10356190-,10356079^10356191-"; sources "Undefined,Undefined"; NMorMRNA "null"; degree "4"; dimension "2_2";
chrA01	Undefined	as_event	10390490	10390690	.	+	.	transcript_id "TCONS_00000946,TCONS_00000945"; gene_id "chrA01:10387573-10391478W"; flanks "10390490-,10390690^"; structure "0,1^2-"; splice_chain ",10390554^10390645-"; sources "Undefined,Undefined"; NMorMRNA "null"; degree "4"; dimension "2_2";
chrA01	Undefined	as_event	10468587	10468872	.	+	.	transcript_id "TCONS_00000948,TCONS_00000949/TCONS_00000950"; gene_id "chrA01:10467880-10470398W"; flanks "10468587-,10468872-"; structure "1^,2^"; splice_chain "10468721^,10468781^"; sources "Undefined,Undefined"; NMorMRNA "null"; degree "4"; dimension "2_2";
chrA01	Undefined	as_event	10468872	10469217	.	+	.	transcript_id "TCONS_00000949,TCONS_00000948/TCONS_00000950"; gene_id "chrA01:10467880-10470398W"; flanks "10468872-,10469217^"; structure "0,1^2-"; splice_chain ",10469012^10469127-"; sources "Undefined,Undefined"; NMorMRNA "null"; degree "4"; dimension "2_2";
chrA01	Undefined	as_event	10469377	10470398	.	+	.	transcript_id "TCONS_00000948/TCONS_00000949,TCONS_00000950"; gene_id "chrA01:10467880-10470398W"; flanks "10469377^,10470398]"; structure "1-,2-3^4-"; splice_chain "10469457-,10469760-10469924^10470040-"; sources "Undefined,Undefined"; NMorMRNA "null"; degree "4"; dimension "2_2";
chrA01	Undefined	as_event	10503898	10504670	.	+	.	transcript_id "TCONS_00000952,TCONS_00000951"; gene_id "chrA01:10503898-10507649W"; flanks "10503898[,10504670-"; structure "1^,2^"; splice_chain "10504188^,10504215^"; sources "Undefined,Undefined"; NMorMRNA "null"; degree "4"; dimension "2_2";
chrA01	Undefined	as_event	10608556	10609200	.	+	.	transcript_id "TCONS_00000955,TCONS_00000954/TCONS_00000956"; gene_id "chrA01:10606490-10609200W"; flanks "10608556-,10609200]"; structure "0,1^2-"; splice_chain ",10608755^10608846-"; sources "Undefined,Undefined"; NMorMRNA "null"; degree "4"; dimension "2_2";
chrA01	Undefined	as_event	10829308	10829497	.	+	.	transcript_id "TCONS_00000964/TCONS_00000965,TCONS_00000963"; gene_id "chrA01:10827165-10829737W"; flanks "10829308-,10829497-"; structure "1^,2^"; splice_chain "10829355^,10829356^"; sources "Undefined,Undefined"; NMorMRNA "null"; degree "4"; dimension "2_2";
chrA01	Undefined	as_event	10834404	10834565	.	+	.	transcript_id "TCONS_00000968,TCONS_00000967"; gene_id "chrA01:10832742-10835045W"; flanks "10834404^,10834565^"; structure "1-,2-"; splice_chain "10834473-,10834474-"; sources "Undefined,Undefined"; NMorMRNA "null"; degree "4"; dimension "2_2";
chrA01	Undefined	as_event	10834268	10834824	.	+	.	transcript_id "TCONS_00000966,TCONS_00000967"; gene_id "chrA01:10832742-10835045W"; flanks "10834268-,10834824^"; structure "0,1^2-3^4-"; splice_chain ",10834404^10834474-10834565^10834648-"; sources "Undefined,Undefined"; NMorMRNA "null"; degree "4"; dimension "2_2";
chrA01	Undefined	as_event	10875613	10875757	.	+	.	transcript_id "TCONS_00000969,TCONS_00000970/TCONS_00000971"; gene_id "chrA01:10875390-10877693W"; flanks "10875613^,10875757^"; structure "1-,2-"; splice_chain "10875694-,10875695-"; sources "Undefined,Undefined"; NMorMRNA "null"; degree "4"; dimension "2_2";
chrA01	Undefined	as_event	10877113	10877318	.	+	.	transcript_id "TCONS_00000969,TCONS_00000971"; gene_id "chrA01:10875390-10877693W"; flanks "10877113-,10877318-"; structure "1^,2^"; splice_chain "10877194^,10877195^"; sources "Undefined,Undefined"; NMorMRNA "null"; degree "4"; dimension "2_2";
chrA01	Undefined	as_event	10877194	10877373	.	+	.	transcript_id "TCONS_00000970,TCONS_00000969"; gene_id "chrA01:10875390-10877693W"; flanks "10877194^,10877373^"; structure "1-,2-"; splice_chain "10877317-,10877318-"; sources "Undefined,Undefined"; NMorMRNA "null"; degree "4"; dimension "2_2";
chrA01	Undefined	as_event	10877113	10877373	.	+	.	transcript_id "TCONS_00000970,TCONS_00000969,TCONS_00000971"; gene_id "chrA01:10875390-10877693W"; flanks "10877113-,10877373^"; structure "1^3-,1^4-,2^4-"; splice_chain "10877194^10877317-,10877194^10877318-,10877195^10877318-"; sources "Undefined,Undefined,Undefined"; NMorMRNA "null"; degree "9"; dimension "3_3";
chrA01	Undefined	as_event	11105921	11106382	.	+	.	transcript_id "TCONS_00000976,TCONS_00000977"; gene_id "chrA01:11105880-11106688W"; flanks "11105921^,11106382^"; structure "1-,2-"; splice_chain "11106069-,11106072-"; sources "Undefined,Undefined"; NMorMRNA "null"; degree "4"; dimension "2_2";
chrA01	Undefined	as_event	11111387	11112300	.	+	.	transcript_id "TCONS_00000980,TCONS_00000979"; gene_id "chrA01:11109991-11112651W"; flanks "11111387-,11112300^"; structure "1^3-5^7-,2^4-6^8-"; splice_chain "11111699^11111788-11111967^11112059-,11111709^11111798-11111977^11112069-"; sources "Undefined,Undefined"; NMorMRNA "null"; degree "4"; dimension "2_2";
chrA01	Undefined	as_event	11483357	11484047	.	+	.	transcript_id "TCONS_00000983,TCONS_00000984"; gene_id "chrA01:11483357-11484279W"; flanks "11483357[,11484047^"; structure "0,1^2-"; splice_chain ",11483622^11483922-"; sources "Undefined,Undefined"; NMorMRNA "null"; degree "4"; dimension "2_2";
chrA01	Undefined	as_event	11570458	11571935	.	+	.	transcript_id "TCONS_00000987,TCONS_00000988"; gene_id "chrA01:11570458-11571935W"; flanks "11570458[,11571935]"; structure "1^3-,2^4-"; splice_chain "11571333^11571886-,11571337^11571890-"; sources "Undefined,Undefined"; NMorMRNA "null"; degree "4"; dimension "2_2";
chrA01	Undefined	as_event	11852728	11853147	.	+	.	transcript_id "TCONS_00000993,TCONS_00000992"; gene_id "chrA01:11852728-11854369W"; flanks "11852728[,11853147^"; structure "0,1^2-"; splice_chain ",11852894^11853064-"; sources "Undefined,Undefined"; NMorMRNA "null"; degree "4"; dimension "2_2";
chrA01	Undefined	as_event	12204951	12205196	.	+	.	transcript_id "TCONS_00000997,TCONS_00000998"; gene_id "chrA01:12204598-12206748W"; flanks "12204951-,12205196^"; structure "0,1^2-"; splice_chain ",12204989^12205130-"; sources "Undefined,Undefined"; NMorMRNA "null"; degree "4"; dimension "2_2";
chrA01	Undefined	as_event	12205130	12205341	.	+	.	transcript_id "TCONS_00000998,TCONS_00000996"; gene_id "chrA01:12204598-12206748W"; flanks "12205130-,12205341^"; structure "1^3-,2^4-"; splice_chain "12205196^12205268-,12205227^12205299-"; sources "Undefined,Undefined"; NMorMRNA "null"; degree "4"; dimension "2_2";
chrA01	Undefined	as_event	12204951	12205341	.	+	.	transcript_id "TCONS_00000998,TCONS_00000996,TCONS_00000997"; gene_id "chrA01:12204598-12206748W"; flanks "12204951-,12205341^"; structure "1^2-3^5-,1^2-4^6-,3^5-"; splice_chain "12204989^12205130-12205196^12205268-,12204989^12205130-12205227^12205299-,12205196^12205268-"; sources "Undefined,Undefined,Undefined"; NMorMRNA "null"; degree "9"; dimension "3_3";
chrA01	Undefined	as_event	12205928	12206223	.	+	.	transcript_id "TCONS_00000997/TCONS_00000998,TCONS_00000996"; gene_id "chrA01:12204598-12206748W"; flanks "12205928-,12206223^"; structure "1^3-,2^4-"; splice_chain "12205993^12206101-,12206003^12206111-"; sources "Undefined,Undefined"; NMorMRNA "null"; degree "4"; dimension "2_2";
chrA01	Undefined	as_event	12249985	12250978	.	+	.	transcript_id "TCONS_00001000,TCONS_00001001"; gene_id "chrA01:12249635-12251107W"; flanks "12249985-,12250978]"; structure "0,1^2-"; splice_chain ",12250700^12250781-"; sources "Undefined,Undefined"; NMorMRNA "null"; degree "4"; dimension "2_2";
chrA01	Undefined	as_event	12472663	12474771	.	+	.	transcript_id "TCONS_00001013/TCONS_00001015,TCONS_00001014"; gene_id "chrA01:12472663-12475889W"; flanks "12472663[,12474771^"; structure "1^3-,2^4-"; splice_chain "12474649^12474747-,12474659^12474757-"; sources "Undefined,Undefined"; NMorMRNA "null"; degree "4"; dimension "2_2";
chrA01	Undefined	as_event	12474864	12475231	.	+	.	transcript_id "TCONS_00001013/TCONS_00001014,TCONS_00001015"; gene_id "chrA01:12472663-12475889W"; flanks "12474864-,12475231^"; structure "0,1^2-"; splice_chain ",12474986^12475065-"; sources "Undefined,Undefined"; NMorMRNA "null"; degree "4"; dimension "2_2";
chrA01	Undefined	as_event	12475372	12475550	.	+	.	transcript_id "TCONS_00001014,TCONS_00001013/TCONS_00001015"; gene_id "chrA01:12472663-12475889W"; flanks "12475372^,12475550^"; structure "1-,2-"; splice_chain "12475451-,12475452-"; sources "Undefined,Undefined"; NMorMRNA "null"; degree "4"; dimension "2_2";
chrA01	Undefined	as_event	12541973	12542300	.	+	.	transcript_id "TCONS_00001018,TCONS_00001019"; gene_id "chrA01:12541631-12544487W"; flanks "12541973-,12542300^"; structure "0,1^2-"; splice_chain ",12542086^12542167-"; sources "Undefined,Undefined"; NMorMRNA "null"; degree "4"; dimension "2_2";
chrA01	Undefined	as_event	12760292	12761920	.	+	.	transcript_id "TCONS_00001021,TCONS_00001022"; gene_id "chrA01:12760241-12761920W"; flanks "12760292^,12761920]"; structure "1-3^4-5^6-,2-"; splice_chain "12760461-12761500^12761604-12761694^12761859-,12760462-"; sources "Undefined,Undefined"; NMorMRNA "null"; degree "4"; dimension "2_2";
chrA01	Undefined	as_event	12944873	12945097	.	+	.	transcript_id "TCONS_00001029,TCONS_00001030"; gene_id "chrA01:12943124-12945461W"; flanks "12944873-,12945097^"; structure "0,1^2-"; splice_chain ",12944936^12945029-"; sources "Undefined,Undefined"; NMorMRNA "null"; degree "4"; dimension "2_2";
chrA01	Undefined	as_event	13141124	13141848	.	+	.	transcript_id "TCONS_00001035,TCONS_00001034/TCONS_00001036/TCONS_00001037"; gene_id "chrA01:13140497-13143981W"; flanks "13141124-,13141848^"; structure "0,1^2-"; splice_chain ",13141210^13141288-"; sources "Undefined,Undefined"; NMorMRNA "null"; degree "4"; dimension "2_2";
chrA01	Undefined	as_event	13142393	13142549	.	+	.	transcript_id "TCONS_00001036,TCONS_00001034/TCONS_00001035/TCONS_00001037"; gene_id "chrA01:13140497-13143981W"; flanks "13142393^,13142549^"; structure "1-,2-"; splice_chain "13142487-,13142488-"; sources "Undefined,Undefined"; NMorMRNA "null"; degree "4"; dimension "2_2";
chrA01	Undefined	as_event	13142727	13142928	.	+	.	transcript_id "TCONS_00001034,TCONS_00001035/TCONS_00001036/TCONS_00001037"; gene_id "chrA01:13140497-13143981W"; flanks "13142727^,13142928^"; structure "1-,2-"; splice_chain "13142848-,13142849-"; sources "Undefined,Undefined"; NMorMRNA "null"; degree "4"; dimension "2_2";
chrA01	Undefined	as_event	13143136	13143520	.	+	.	transcript_id "TCONS_00001034,TCONS_00001035/TCONS_00001036/TCONS_00001037"; gene_id "chrA01:13140497-13143981W"; flanks "13143136-,13143520^"; structure "0,1^2-"; splice_chain ",13143381^13143463-"; sources "Undefined,Undefined"; NMorMRNA "null"; degree "4"; dimension "2_2";
chrA01	Undefined	as_event	13143655	13143833	.	+	.	transcript_id "TCONS_00001034/TCONS_00001037,TCONS_00001035"; gene_id "chrA01:13140497-13143981W"; flanks "13143655-,13143833-"; structure "1^,2^"; splice_chain "13143747^,13143751^"; sources "Undefined,Undefined"; NMorMRNA "null"; degree "4"; dimension "2_2";
chrA01	Undefined	as_event	13143520	13143981	.	+	.	transcript_id "TCONS_00001036,TCONS_00001034/TCONS_00001037,TCONS_00001035"; gene_id "chrA01:13140497-13143981W"; flanks "13143520^,13143981]"; structure "1-,2-3^5-,2-4^5-"; splice_chain "13143591-,13143655-13143747^13143833-,13143655-13143751^13143833-"; sources "Undefined,Undefined,Undefined"; NMorMRNA "null"; degree "9"; dimension "3_3";
chrA01	Undefined	as_event	13682414	13683405	.	+	.	transcript_id "TCONS_00001046,TCONS_00001047"; gene_id "chrA01:13682089-13683405W"; flanks "13682414-,13683405]"; structure "0,1^2-"; splice_chain ",13682502^13682828-"; sources "Undefined,Undefined"; NMorMRNA "null"; degree "4"; dimension "2_2";
chrA01	Undefined	as_event	13682089	13683405	.	+	.	transcript_id "TCONS_00001045,TCONS_00001046,TCONS_00001047"; gene_id "chrA01:13682089-13683405W"; flanks "13682089[,13683405]"; structure "0,1^2-,1^2-3^4-"; splice_chain ",13682305^13682414-,13682305^13682414-13682502^13682828-"; sources "Undefined,Undefined,Undefined"; NMorMRNA "null"; degree "9"; dimension "3_3";
chrA01	Undefined	as_event	13986153	13990360	.	+	.	transcript_id "TCONS_00001051,TCONS_00001050"; gene_id "chrA01:13985974-13990360W"; flanks "13986153-,13990360]"; structure "0,1^2-"; splice_chain ",13989877^13989899-"; sources "Undefined,Undefined"; NMorMRNA "null"; degree "4"; dimension "2_2";
chrA01	Undefined	as_event	14169343	14169770	.	+	.	transcript_id "TCONS_00001058,TCONS_00001057"; gene_id "chrA01:14169013-14170877W"; flanks "14169343-,14169770^"; structure "0,1^2-"; splice_chain ",14169635^14169714-"; sources "Undefined,Undefined"; NMorMRNA "null"; degree "4"; dimension "2_2";
chrA01	Undefined	as_event	14336708	14336878	.	+	.	transcript_id "TCONS_00001062,TCONS_00001061"; gene_id "chrA01:14335738-14338073W"; flanks "14336708^,14336878^"; structure "1-,2-"; splice_chain "14336805-,14336808-"; sources "Undefined,Undefined"; NMorMRNA "null"; degree "4"; dimension "2_2";
chrA01	Undefined	as_event	14358974	14359488	.	+	.	transcript_id "TCONS_00001063,TCONS_00001064"; gene_id "chrA01:14358974-14365040W"; flanks "14358974[,14359488^"; structure "1^3-,2^4-"; splice_chain "14359274^14359382-,14359276^14359384-"; sources "Undefined,Undefined"; NMorMRNA "null"; degree "4"; dimension "2_2";
chrA01	Undefined	as_event	14714106	14714374	.	+	.	transcript_id "TCONS_00001073,TCONS_00001072/TCONS_00001074"; gene_id "chrA01:14713526-14716745W"; flanks "14714106-,14714374^"; structure "0,1^2-"; splice_chain ",14714214^14714299-"; sources "Undefined,Undefined"; NMorMRNA "null"; degree "4"; dimension "2_2";
chrA01	Undefined	as_event	14714746	14715076	.	+	.	transcript_id "TCONS_00001072/TCONS_00001073,TCONS_00001074"; gene_id "chrA01:14713526-14716745W"; flanks "14714746-,14715076^"; structure "0,1^2-"; splice_chain ",14714766^14714880-"; sources "Undefined,Undefined"; NMorMRNA "null"; degree "4"; dimension "2_2";
chrA01	Undefined	as_event	15325934	15327798	.	+	.	transcript_id "TCONS_00001088,TCONS_00001089"; gene_id "chrA01:15325934-15327798W"; flanks "15325934[,15327798]"; structure "0,1^2-"; splice_chain ",15327209^15327579-"; sources "Undefined,Undefined"; NMorMRNA "null"; degree "4"; dimension "2_2";
chrA01	Undefined	as_event	15498099	15498279	.	+	.	transcript_id "TCONS_00001094,TCONS_00001095"; gene_id "chrA01:15497117-15500472W"; flanks "15498099-,15498279^"; structure "0,1^2-"; splice_chain ",15498172^15498242-"; sources "Undefined,Undefined"; NMorMRNA "null"; degree "4"; dimension "2_2";
chrA01	Undefined	as_event	15498099	15498733	.	+	.	transcript_id "TCONS_00001092,TCONS_00001094"; gene_id "chrA01:15497117-15500472W"; flanks "15498099-,15498733-"; structure "1^,2^3-4^"; splice_chain "15498172^,15498279^15498440-15498492^"; sources "Undefined,Undefined"; NMorMRNA "null"; degree "4"; dimension "2_2";
chrA01	Undefined	as_event	15498440	15498812	.	+	.	transcript_id "TCONS_00001095,TCONS_00001094"; gene_id "chrA01:15497117-15500472W"; flanks "15498440-,15498812^"; structure "0,1^2-"; splice_chain ",15498492^15498733-"; sources "Undefined,Undefined"; NMorMRNA "null"; degree "4"; dimension "2_2";
chrA01	Undefined	as_event	15498172	15498812	.	+	.	transcript_id "TCONS_00001095,TCONS_00001092,TCONS_00001093"; gene_id "chrA01:15497117-15500472W"; flanks "15498172^,15498812^"; structure "1-2^3-,4-,5-"; splice_chain "15498242-15498279^15498440-,15498733-,15498736-"; sources "Undefined,Undefined,Undefined"; NMorMRNA "null"; degree "9"; dimension "3_3";
chrA01	Undefined	as_event	15498099	15498812	.	+	.	transcript_id "TCONS_00001095,TCONS_00001092,TCONS_00001093,TCONS_00001094"; gene_id "chrA01:15497117-15500472W"; flanks "15498099-,15498812^"; structure "1^2-3^4-,1^6-,1^7-,3^4-5^6-"; splice_chain "15498172^15498242-15498279^15498440-,15498172^15498733-,15498172^15498736-,15498279^15498440-15498492^15498733-"; sources "Undefined,Undefined,Undefined,Undefined"; NMorMRNA "null"; degree "16"; dimen…
chrA01	Undefined	as_event	15500064	15500344	.	+	.	transcript_id "TCONS_00001092/TCONS_00001093/TCONS_00001095,TCONS_00001094"; gene_id "chrA01:15497117-15500472W"; flanks "15500064-,15500344^"; structure "1^3-,2^4-"; splice_chain "15500199^15500277-,15500209^15500287-"; sources "Undefined,Undefined"; NMorMRNA "null"; degree "4"; dimension "2_2";
chrA01	Undefined	as_event	15605795	15606343	.	+	.	transcript_id "TCONS_00001101,TCONS_00001102"; gene_id "chrA01:15604499-15607777W"; flanks "15605795-,15606343^"; structure "0,1^2-"; splice_chain ",15605949^15606037-"; sources "Undefined,Undefined"; NMorMRNA "null"; degree "4"; dimension "2_2";
chrA01	Undefined	as_event	15606865	15607018	.	+	.	transcript_id "TCONS_00001104,TCONS_00001103"; gene_id "chrA01:15604499-15607777W"; flanks "15606865^,15607018^"; structure "1-,2-"; splice_chain "15606947-,15606948-"; sources "Undefined,Undefined"; NMorMRNA "null"; degree "4"; dimension "2_2";
chrA01	Undefined	as_event	15606742	15607018	.	+	.	transcript_id "TCONS_00001101,TCONS_00001103"; gene_id "chrA01:15604499-15607777W"; flanks "15606742-,15607018^"; structure "0,1^2-"; splice_chain ",15606865^15606948-"; sources "Undefined,Undefined"; NMorMRNA "null"; degree "4"; dimension "2_2";
chrA01	Undefined	as_event	15772677	15772828	.	+	.	transcript_id "TCONS_00001110,TCONS_00001111"; gene_id "chrA01:15771478-15774255W"; flanks "15772677-,15772828-"; structure "1^,2^"; splice_chain "15772747^,15772748^"; sources "Undefined,Undefined"; NMorMRNA "null"; degree "4"; dimension "2_2";
chrA01	Undefined	as_event	15772677	15773164	.	+	.	transcript_id "TCONS_00001109,TCONS_00001110,TCONS_00001111"; gene_id "chrA01:15771478-15774255W"; flanks "15772677-,15773164^"; structure "0,1^3-4^5-,2^3-4^5-"; splice_chain ",15772747^15772828-15772935^15773036-,15772748^15772828-15772935^15773036-"; sources "Undefined,Undefined,Undefined"; NMorMRNA "null"; degree "9"; dimension "3_3";
chrA01	Undefined	as_event	15871680	15872735	.	+	.	transcript_id "TCONS_00001116,TCONS_00001115"; gene_id "chrA01:15871680-15872735W"; flanks "15871680[,15872735]"; structure "0,1^2-"; splice_chain ",15872569^15872692-"; sources "Undefined,Undefined"; NMorMRNA "null"; degree "4"; dimension "2_2";
chrA01	Undefined	as_event	15935413	15936395	.	+	.	transcript_id "TCONS_00001121,TCONS_00001120"; gene_id "chrA01:15935413-15936607W"; flanks "15935413[,15936395^"; structure "1^3-,2^4-"; splice_chain "15936115^15936201-,15936125^15936211-"; sources "Undefined,Undefined"; NMorMRNA "null"; degree "4"; dimension "2_2";
chrA01	Undefined	as_event	16481278	16481874	.	+	.	transcript_id "TCONS_00001127/TCONS_00001129,TCONS_00001128"; gene_id "chrA01:16481278-16483491W"; flanks "16481278[,16481874^"; structure "0,1^2-"; splice_chain ",16481561^16481739-"; sources "Undefined,Undefined"; NMorMRNA "null"; degree "4"; dimension "2_2";
chrA01	Undefined	as_event	16482503	16483491	.	+	.	transcript_id "TCONS_00001127,TCONS_00001129,TCONS_00001128"; gene_id "chrA01:16481278-16483491W"; flanks "16482503-,16483491]"; structure "0,1^4-,2^3-"; splice_chain ",16482671^16482850-,16482724^16482827-"; sources "Undefined,Undefined,Undefined"; NMorMRNA "null"; degree "9"; dimension "3_3";
chrA01	Undefined	as_event	16561031	16561288	.	+	.	transcript_id "TCONS_00001130,TCONS_00001131"; gene_id "chrA01:16559619-16561946W"; flanks "16561031-,16561288^"; structure "0,1^2-"; splice_chain ",16561104^16561216-"; sources "Undefined,Undefined"; NMorMRNA "null"; degree "4"; dimension "2_2";
chrA01	Undefined	as_event	16561366	16561946	.	+	.	transcript_id "TCONS_00001130,TCONS_00001131"; gene_id "chrA01:16559619-16561946W"; flanks "16561366-,16561946]"; structure "0,1^2-"; splice_chain ",16561560^16561672-"; sources "Undefined,Undefined"; NMorMRNA "null"; degree "4"; dimension "2_2";
chrA01	Undefined	as_event	16695642	16696654	.	+	.	transcript_id "TCONS_00001135,TCONS_00001134"; gene_id "chrA01:16695021-16696654W"; flanks "16695642-,16696654]"; structure "1^3-5^7-,2^4-6^8-"; splice_chain "16696273^16696348-16696538^16696615-,16696280^16696355-16696548^16696625-"; sources "Undefined,Undefined"; NMorMRNA "null"; degree "4"; dimension "2_2";
chrA01	Undefined	as_event	16791012	16791283	.	+	.	transcript_id "TCONS_00001139,TCONS_00001138"; gene_id "chrA01:16790440-16793453W"; flanks "16791012-,16791283^"; structure "1^3-,2^4-"; splice_chain "16791103^16791212-,16791105^16791214-"; sources "Undefined,Undefined"; NMorMRNA "null"; degree "4"; dimension "2_2";
chrA01	Undefined	as_event	16792764	16793032	.	+	.	transcript_id "TCONS_00001139,TCONS_00001138"; gene_id "chrA01:16790440-16793453W"; flanks "16792764-,16793032-"; structure "1^,2^"; splice_chain "16792930^,16792932^"; sources "Undefined,Undefined"; NMorMRNA "null"; degree "4"; dimension "2_2";
chrA01	Undefined	as_event	17200393	17200607	.	+	.	transcript_id "TCONS_00001157,TCONS_00001156"; gene_id "chrA01:17197653-17201536W"; flanks "17200393-,17200607^"; structure "1^3-,2^4-"; splice_chain "17200452^17200539-,17200453^17200540-"; sources "Undefined,Undefined"; NMorMRNA "null"; degree "4"; dimension "2_2";
chrA01	Undefined	as_event	17200759	17200939	.	+	.	transcript_id "TCONS_00001157,TCONS_00001156"; gene_id "chrA01:17197653-17201536W"; flanks "17200759^,17200939^"; structure "1-,2-"; splice_chain "17200871-,17200877-"; sources "Undefined,Undefined"; NMorMRNA "null"; degree "4"; dimension "2_2";
chrA01	Undefined	as_event	17377397	17378021	.	+	.	transcript_id "TCONS_00001160,TCONS_00001161"; gene_id "chrA01:17377397-17378556W"; flanks "17377397[,17378021^"; structure "0,1^2-"; splice_chain ",17377766^17377871-"; sources "Undefined,Undefined"; NMorMRNA "null"; degree "4"; dimension "2_2";
chrA01	Undefined	as_event	17500968	17501215	.	+	.	transcript_id "TCONS_00001164,TCONS_00001163"; gene_id "chrA01:17499689-17501215W"; flanks "17500968-,17501215]"; structure "0,1^2-"; splice_chain ",17501060^17501145-"; sources "Undefined,Undefined"; NMorMRNA "null"; degree "4"; dimension "2_2";
chrA01	Undefined	as_event	17510567	17510820	.	+	.	transcript_id "TCONS_00001166,TCONS_00001165"; gene_id "chrA01:17510354-17515313W"; flanks "17510567^,17510820^"; structure "1-,2-"; splice_chain "17510647-,17510662-"; sources "Undefined,Undefined"; NMorMRNA "null"; degree "4"; dimension "2_2";
chrA01	Undefined	as_event	17686050	17686570	.	+	.	transcript_id "TCONS_00001169/TCONS_00001171,TCONS_00001170"; gene_id "chrA01:17681839-17687296W"; flanks "17686050-,17686570^"; structure "0,1^2-"; splice_chain ",17686238^17686321-"; sources "Undefined,Undefined"; NMorMRNA "null"; degree "4"; dimension "2_2";
chrA01	Undefined	as_event	17729105	17729423	.	+	.	transcript_id "TCONS_00001174,TCONS_00001175"; gene_id "chrA01:17728377-17730590W"; flanks "17729105-,17729423^"; structure "1^3-,2^4-"; splice_chain "17729207^17729344-,17729209^17729346-"; sources "Undefined,Undefined"; NMorMRNA "null"; degree "4"; dimension "2_2";
chrA01	Undefined	as_event	17795508	17796078	.	+	.	transcript_id "TCONS_00001180,TCONS_00001181"; gene_id "chrA01:17795375-17797215W"; flanks "17795508^,17796078^"; structure "1-,2-"; splice_chain "17795764-,17795767-"; sources "Undefined,Undefined"; NMorMRNA "null"; degree "4"; dimension "2_2";
chrA01	Undefined	as_event	17795767	17796373	.	+	.	transcript_id "TCONS_00001182,TCONS_00001181"; gene_id "chrA01:17795375-17797215W"; flanks "17795767-,17796373^"; structure "0,1^2-"; splice_chain ",17796078^17796169-"; sources "Undefined,Undefined"; NMorMRNA "null"; degree "4"; dimension "2_2";
chrA01	Undefined	as_event	17795764	17796373	.	+	.	transcript_id "TCONS_00001183,TCONS_00001180"; gene_id "chrA01:17795375-17797215W"; flanks "17795764-,17796373^"; structure "0,1^2-"; splice_chain ",17796078^17796169-"; sources "Undefined,Undefined"; NMorMRNA "null"; degree "4"; dimension "2_2";
chrA01	Undefined	as_event	17795508	17796373	.	+	.	transcript_id "TCONS_00001183,TCONS_00001180,TCONS_00001182,TCONS_00001181"; gene_id "chrA01:17795375-17797215W"; flanks "17795508^,17796373^"; structure "1-,1-3^4-,2-,2-3^4-"; splice_chain "17795764-,17795764-17796078^17796169-,17795767-,17795767-17796078^17796169-"; sources "Undefined,Undefined,Undefined,Undefined"; NMorMRNA "null"; degree "16"; dimension "4_4";
chrA01	Undefined	as_event	17803360	17803738	.	+	.	transcript_id "TCONS_00001184,TCONS_00001185"; gene_id "chrA01:17801381-17804061W"; flanks "17803360-,17803738^"; structure "0,1^2-"; splice_chain ",17803434^17803519-"; sources "Undefined,Undefined"; NMorMRNA "null"; degree "4"; dimension "2_2";
chrA01	Undefined	as_event	17866237	17866669	.	+	.	transcript_id "TCONS_00001189,TCONS_00001190"; gene_id "chrA01:17865812-17868422W"; flanks "17866237-,17866669^"; structure "0,1^2-"; splice_chain ",17866379^17866458-"; sources "Undefined,Undefined"; NMorMRNA "null"; degree "4"; dimension "2_2";
chrA01	Undefined	as_event	17868025	17868422	.	+	.	transcript_id "TCONS_00001190,TCONS_00001189"; gene_id "chrA01:17865812-17868422W"; flanks "17868025-,17868422]"; structure "0,1^2-"; splice_chain ",17868086^17868158-"; sources "Undefined,Undefined"; NMorMRNA "null"; degree "4"; dimension "2_2";
chrA01	Undefined	as_event	17896266	17896498	.	+	.	transcript_id "TCONS_00001193,TCONS_00001194/TCONS_00001195"; gene_id "chrA01:17895992-17907384W"; flanks "17896266-,17896498^"; structure "0,1^2-"; splice_chain ",17896330^17896409-"; sources "Undefined,Undefined"; NMorMRNA "null"; degree "4"; dimension "2_2";
chrA01	Undefined	as_event	17896913	17897141	.	+	.	transcript_id "TCONS_00001193,TCONS_00001194/TCONS_00001195"; gene_id "chrA01:17895992-17907384W"; flanks "17896913-,17897141^"; structure "0,1^2-"; splice_chain ",17896963^17897046-"; sources "Undefined,Undefined"; NMorMRNA "null"; degree "4"; dimension "2_2";
chrA01	Undefined	as_event	17897141	17897417	.	+	.	transcript_id "TCONS_00001193,TCONS_00001194/TCONS_00001195"; gene_id "chrA01:17895992-17907384W"; flanks "17897141^,17897417^"; structure "1-,2-"; splice_chain "17897351-,17897352-"; sources "Undefined,Undefined"; NMorMRNA "null"; degree "4"; dimension "2_2";
chrA01	Undefined	as_event	17898530	17898856	.	+	.	transcript_id "TCONS_00001193,TCONS_00001194/TCONS_00001195"; gene_id "chrA01:17895992-17907384W"; flanks "17898530-,17898856^"; structure "0,1^2-"; splice_chain ",17898634^17898728-"; sources "Undefined,Undefined"; NMorMRNA "null"; degree "4"; dimension "2_2";
chrA01	Undefined	as_event	17898934	17899222	.	+	.	transcript_id "TCONS_00001194/TCONS_00001195,TCONS_00001193"; gene_id "chrA01:17895992-17907384W"; flanks "17898934-,17899222^"; structure "1^3-,2^4-"; splice_chain "17899037^17899132-,17899047^17899142-"; sources "Undefined,Undefined"; NMorMRNA "null"; degree "4"; dimension "2_2";
chrA01	Undefined	as_event	17899309	17900727	.	+	.	transcript_id "TCONS_00001193/TCONS_00001194,TCONS_00001195"; gene_id "chrA01:17895992-17907384W"; flanks "17899309-,17900727^"; structure "1^3-6^8-,2^4-5^7-"; splice_chain "17900136^17900451-17900583^17900692-,17900143^17900486-17900578^17900691-"; sources "Undefined,Undefined"; NMorMRNA "null"; degree "4"; dimension "2_2";
chrA01	Undefined	as_event	18006981	18007502	.	+	.	transcript_id "TCONS_00001197,TCONS_00001198"; gene_id "chrA01:18006981-18009445W"; flanks "18006981[,18007502-"; structure "1^,2^"; splice_chain "18007256^,18007285^"; sources "Undefined,Undefined"; NMorMRNA "null"; degree "4"; dimension "2_2";
chrA01	Undefined	as_event	18015364	18015511	.	+	.	transcript_id "TCONS_00001201,TCONS_00001199,TCONS_00001200"; gene_id "chrA01:18013457-18016534W"; flanks "18015364^,18015511^"; structure "1-,2-,3-"; splice_chain "18015453-,18015454-,18015459-"; sources "Undefined,Undefined,Undefined"; NMorMRNA "null"; degree "9"; dimension "3_3";
chrA01	Undefined	as_event	18015597	18015931	.	+	.	transcript_id "TCONS_00001199/TCONS_00001200,TCONS_00001201"; gene_id "chrA01:18013457-18016534W"; flanks "18015597-,18015931^"; structure "1^3-,2^4-"; splice_chain "18015703^18015845-,18015713^18015855-"; sources "Undefined,Undefined"; NMorMRNA "null"; degree "4"; dimension "2_2";
chrA01	Undefined	as_event	18068601	18068823	.	+	.	transcript_id "TCONS_00001203,TCONS_00001204"; gene_id "chrA01:18062275-18069198W"; flanks "18068601-,18068823^"; structure "0,1^2-"; splice_chain ",18068660^18068749-"; sources "Undefined,Undefined"; NMorMRNA "null"; degree "4"; dimension "2_2";
chrA01	Undefined	as_event	18072874	18073127	.	+	.	transcript_id "TCONS_00001205/TCONS_00001206,TCONS_00001207"; gene_id "chrA01:18069586-18074282W"; flanks "18072874-,18073127^"; structure "1^3-,2^4-"; splice_chain "18072936^18073027-,18072956^18073047-"; sources "Undefined,Undefined"; NMorMRNA "null"; degree "4"; dimension "2_2";
chrA01	Undefined	as_event	18073212	18073687	.	+	.	transcript_id "TCONS_00001206/TCONS_00001207,TCONS_00001205"; gene_id "chrA01:18069586-18074282W"; flanks "18073212-,18073687^"; structure "0,1^2-"; splice_chain ",18073269^18073355-"; sources "Undefined,Undefined"; NMorMRNA "null"; degree "4"; dimension "2_2";
chrA01	Undefined	as_event	18143741	18145381	.	+	.	transcript_id "TCONS_00001211,TCONS_00001210"; gene_id "chrA01:18143674-18145381W"; flanks "18143741^,18145381]"; structure "1-,2-"; splice_chain "18144298-,18144300-"; sources "Undefined,Undefined"; NMorMRNA "null"; degree "4"; dimension "2_2";
chrA01	Undefined	as_event	18159727	18160092	.	+	.	transcript_id "TCONS_00001214,TCONS_00001213/TCONS_00001215/TCONS_00001216"; gene_id "chrA01:18158524-18167479W"; flanks "18159727-,18160092^"; structure "0,1^2-"; splice_chain ",18159814^18159935-"; sources "Undefined,Undefined"; NMorMRNA "null"; degree "4"; dimension "2_2";
chrA01	Undefined	as_event	18161316	18161465	.	+	.	transcript_id "TCONS_00001213/TCONS_00001214/TCONS_00001215/TCONS_00001216,TCONS_00001217"; gene_id "chrA01:18158524-18167479W"; flanks "18161316-,18161465-"; structure "1^,2^"; splice_chain "18161383^,18161401^"; sources "Undefined,Undefined"; NMorMRNA "null"; degree "4"; dimension "2_2";
chrA01	Undefined	as_event	18161658	18161963	.	+	.	transcript_id "TCONS_00001214/TCONS_00001215/TCONS_00001216,TCONS_00001213,TCONS_00001217"; gene_id "chrA01:18158524-18167479W"; flanks "18161658-,18161963-"; structure "1^,2^,3^"; splice_chain "18161865^,18161870^,18161882^"; sources "Undefined,Undefined,Undefined"; NMorMRNA "null"; degree "9"; dimension "3_3";
chrA01	Undefined	as_event	18162788	18163386	.	+	.	transcript_id "TCONS_00001217,TCONS_00001213/TCONS_00001214/TCONS_00001215/TCONS_00001216"; gene_id "chrA01:18158524-18167479W"; flanks "18162788^,18163386-"; structure "0,1-2^"; splice_chain ",18163180-18163291^"; sources "Undefined,Undefined"; NMorMRNA "null"; degree "4"; dimension "2_2";
chrA01	Undefined	as_event	18163609	18164069	.	+	.	transcript_id "TCONS_00001216/TCONS_00001217,TCONS_00001213/TCONS_00001214/TCONS_00001215"; gene_id "chrA01:18158524-18167479W"; flanks "18163609-,18164069^"; structure "0,1^2-"; splice_chain ",18163717^18163814-"; sources "Undefined,Undefined"; NMorMRNA "null"; degree "4"; dimension "2_2";
chrA01	Undefined	as_event	18192961	18194041	.	+	.	transcript_id "TCONS_00001218/TCONS_00001220,TCONS_00001221"; gene_id "chrA01:18190988-18194927W"; flanks "18192961-,18194041^"; structure "1^2-,3^4-"; splice_chain "18193073^18193151-,18193672^18193757-"; sources "Undefined,Undefined"; NMorMRNA "null"; degree "4"; dimension "2_2";
chrA01	Undefined	as_event	18194133	18194326	.	+	.	transcript_id "TCONS_00001221,TCONS_00001220,TCONS_00001218"; gene_id "chrA01:18190988-18194927W"; flanks "18194133-,18194326-"; structure "1^,2^,3^"; splice_chain "18194222^,18194227^,18194230^"; sources "Undefined,Undefined,Undefined"; NMorMRNA "null"; degree "9"; dimension "3_3";
chrA01	Undefined	as_event	18193151	18194927	.	+	.	transcript_id "TCONS_00001220,TCONS_00001218,TCONS_00001219"; gene_id "chrA01:18190988-18194927W"; flanks "18193151-,18194927]"; structure "1^2-3^6-,1^2-4^6-,5^7-"; splice_chain "18194041^18194133-18194227^18194326-,18194041^18194133-18194230^18194326-,18194232^18194336-"; sources "Undefined,Undefined,Undefined"; NMorMRNA "null"; degree "9"; dimension "3_3";
chrA01	Undefined	as_event	18192961	18194927	.	+	.	transcript_id "TCONS_00001220,TCONS_00001218,TCONS_00001219,TCONS_00001221"; gene_id "chrA01:18190988-18194927W"; flanks "18192961-,18194927]"; structure "1^2-5^6-8^11-,1^2-5^6-9^11-,1^2-10^12-,3^4-5^6-7^11-"; splice_chain "18193073^18193151-18194041^18194133-18194227^18194326-,18193073^18193151-18194041^18194133-18194230^18194326-,18193073^18193151-18194232^18194336-,18193672^18193757-18194041^1…
chrA01	Undefined	as_event	18308169	18308674	.	+	.	transcript_id "TCONS_00001226,TCONS_00001225"; gene_id "chrA01:18303150-18309374W"; flanks "18308169-,18308674^"; structure "1^3-,2^4-"; splice_chain "18308433^18308512-,18308435^18308514-"; sources "Undefined,Undefined"; NMorMRNA "null"; degree "4"; dimension "2_2";
chrA01	Undefined	as_event	18317315	18317971	.	+	.	transcript_id "TCONS_00001229,TCONS_00001228"; gene_id "chrA01:18316162-18318788W"; flanks "18317315-,18317971^"; structure "0,1^2-"; splice_chain ",18317798^18317889-"; sources "Undefined,Undefined"; NMorMRNA "null"; degree "4"; dimension "2_2";
chrA01	Undefined	as_event	18318056	18318376	.	+	.	transcript_id "TCONS_00001228,TCONS_00001229"; gene_id "chrA01:18316162-18318788W"; flanks "18318056-,18318376^"; structure "0,1^2-"; splice_chain ",18318186^18318286-"; sources "Undefined,Undefined"; NMorMRNA "null"; degree "4"; dimension "2_2";
chrA01	Undefined	as_event	18375608	18375811	.	+	.	transcript_id "TCONS_00001231/TCONS_00001233,TCONS_00001232"; gene_id "chrA01:18366046-18377860W"; flanks "18375608-,18375811^"; structure "0,1^2-"; splice_chain ",18375665^18375765-"; sources "Undefined,Undefined"; NMorMRNA "null"; degree "4"; dimension "2_2";
chrA01	Undefined	as_event	18643261	18643585	.	+	.	transcript_id "TCONS_00001238,TCONS_00001237"; gene_id "chrA01:18643162-18647204W"; flanks "18643261^,18643585^"; structure "1-,2-"; splice_chain "18643349-,18643352-"; sources "Undefined,Undefined"; NMorMRNA "null"; degree "4"; dimension "2_2";
chrA01	Undefined	as_event	19200872	19201179	.	+	.	transcript_id "TCONS_00001261,TCONS_00001262"; gene_id "chrA01:19200039-19201179W"; flanks "19200872-,19201179]"; structure "0,1^2-"; splice_chain ",19200990^19201085-"; sources "Undefined,Undefined"; NMorMRNA "null"; degree "4"; dimension "2_2";
chrA01	Undefined	as_event	19235103	19235320	.	+	.	transcript_id "TCONS_00001265,TCONS_00001266"; gene_id "chrA01:19232435-19236257W"; flanks "19235103^,19235320^"; structure "1-,2-"; splice_chain "19235197-,19235198-"; sources "Undefined,Undefined"; NMorMRNA "null"; degree "4"; dimension "2_2";
chrA01	Undefined	as_event	19235408	19235620	.	+	.	transcript_id "TCONS_00001266,TCONS_00001265"; gene_id "chrA01:19232435-19236257W"; flanks "19235408-,19235620-"; structure "1^,2^"; splice_chain "19235524^,19235525^"; sources "Undefined,Undefined"; NMorMRNA "null"; degree "4"; dimension "2_2";
chrA01	Undefined	as_event	19350556	19350763	.	+	.	transcript_id "TCONS_00001270,TCONS_00001271"; gene_id "chrA01:19348400-19370074W"; flanks "19350556-,19350763-"; structure "1^,2^"; splice_chain "19350657^,19350659^"; sources "Undefined,Undefined"; NMorMRNA "null"; degree "4"; dimension "2_2";
chrA01	Undefined	as_event	19775399	19775579	.	+	.	transcript_id "TCONS_00001282,TCONS_00001283"; gene_id "chrA01:19770213-19776777W"; flanks "19775399-,19775579-"; structure "1^,2^"; splice_chain "19775492^,19775493^"; sources "Undefined,Undefined"; NMorMRNA "null"; degree "4"; dimension "2_2";
chrA01	Undefined	as_event	19807371	19808108	.	+	.	transcript_id "TCONS_00001285,TCONS_00001286"; gene_id "chrA01:19807371-19810875W"; flanks "19807371[,19808108^"; structure "1^3-,2^4-"; splice_chain "19807661^19807998-,19807662^19807999-"; sources "Undefined,Undefined"; NMorMRNA "null"; degree "4"; dimension "2_2";
chrA01	Undefined	as_event	19825465	19825802	.	+	.	transcript_id "TCONS_00001289,TCONS_00001288"; gene_id "chrA01:19821233-19827588W"; flanks "19825465-,19825802^"; structure "0,1^2-"; splice_chain ",19825608^19825692-"; sources "Undefined,Undefined"; NMorMRNA "null"; degree "4"; dimension "2_2";
chrA01	Undefined	as_event	20038599	20039128	.	+	.	transcript_id "TCONS_00001303,TCONS_00001304"; gene_id "chrA01:20038055-20039128W"; flanks "20038599-,20039128]"; structure "0,1^2-"; splice_chain ",20038963^20039041-"; sources "Undefined,Undefined"; NMorMRNA "null"; degree "4"; dimension "2_2";
chrA01	Undefined	as_event	20122644	20123564	.	+	.	transcript_id "TCONS_00001307,TCONS_00001308"; gene_id "chrA01:20120907-20123564W"; flanks "20122644-,20123564]"; structure "0,1^2-"; splice_chain ",20123282^20123437-"; sources "Undefined,Undefined"; NMorMRNA "null"; degree "4"; dimension "2_2";
chrA01	Undefined	as_event	20230217	20230522	.	+	.	transcript_id "TCONS_00001311,TCONS_00001310"; gene_id "chrA01:20229579-20232823W"; flanks "20230217-,20230522^"; structure "0,1^2-"; splice_chain ",20230360^20230427-"; sources "Undefined,Undefined"; NMorMRNA "null"; degree "4"; dimension "2_2";
chrA01	Undefined	as_event	20230811	20231122	.	+	.	transcript_id "TCONS_00001311,TCONS_00001310"; gene_id "chrA01:20229579-20232823W"; flanks "20230811-,20231122^"; structure "0,1^2-"; splice_chain ",20230963^20231081-"; sources "Undefined,Undefined"; NMorMRNA "null"; degree "4"; dimension "2_2";
chrA01	Undefined	as_event	20231355	20231532	.	+	.	transcript_id "TCONS_00001310,TCONS_00001311"; gene_id "chrA01:20229579-20232823W"; flanks "20231355-,20231532-"; structure "1^,2^"; splice_chain "20231447^,20231450^"; sources "Undefined,Undefined"; NMorMRNA "null"; degree "4"; dimension "2_2";
chrA01	Undefined	as_event	20302777	20303965	.	+	.	transcript_id "TCONS_00001314,TCONS_00001313"; gene_id "chrA01:20302399-20305184W"; flanks "20302777-,20303965^"; structure "0,1^2-"; splice_chain ",20303050^20303590-"; sources "Undefined,Undefined"; NMorMRNA "null"; degree "4"; dimension "2_2";
chrA01	Undefined	as_event	20350696	20350843	.	+	.	transcript_id "TCONS_00001318,TCONS_00001317"; gene_id "chrA01:20349956-20352053W"; flanks "20350696-,20350843-"; structure "1^,2^"; splice_chain "20350730^,20350750^"; sources "Undefined,Undefined"; NMorMRNA "null"; degree "4"; dimension "2_2";
chrA01	Undefined	as_event	20450906	20451258	.	+	.	transcript_id "TCONS_00001327,TCONS_00001326"; gene_id "chrA01:20448328-20451258W"; flanks "20450906-,20451258]"; structure "0,1^2-"; splice_chain ",20451000^20451124-"; sources "Undefined,Undefined"; NMorMRNA "null"; degree "4"; dimension "2_2";
chrA01	Undefined	as_event	20508324	20509983	.	+	.	transcript_id "TCONS_00001336,TCONS_00001335"; gene_id "chrA01:20507549-20509983W"; flanks "20508324-,20509983]"; structure "1^3-7^8-,2^4-5^6-"; splice_chain "20508697^20509104-20509684^20509766-,20508707^20509114-20509239^20509311-"; sources "Undefined,Undefined"; NMorMRNA "null"; degree "4"; dimension "2_2";
chrA01	Undefined	as_event	20643336	20643912	.	+	.	transcript_id "TCONS_00001348,TCONS_00001349"; gene_id "chrA01:20642040-20643912W"; flanks "20643336-,20643912]"; structure "0,1^2-"; splice_chain ",20643423^20643514-"; sources "Undefined,Undefined"; NMorMRNA "null"; degree "4"; dimension "2_2";
chrA01	Undefined	as_event	20646002	20646721	.	+	.	transcript_id "TCONS_00001351,TCONS_00001350"; gene_id "chrA01:20645688-20649791W"; flanks "20646002-,20646721^"; structure "0,1^2-"; splice_chain ",20646420^20646591-"; sources "Undefined,Undefined"; NMorMRNA "null"; degree "4"; dimension "2_2";
chrA01	Undefined	as_event	20649314	20649525	.	+	.	transcript_id "TCONS_00001351,TCONS_00001350"; gene_id "chrA01:20645688-20649791W"; flanks "20649314-,20649525-"; structure "1^,2^"; splice_chain "20649440^,20649441^"; sources "Undefined,Undefined"; NMorMRNA "null"; degree "4"; dimension "2_2";
chrA01	Undefined	as_event	20658676	20658951	.	+	.	transcript_id "TCONS_00001353,TCONS_00001352"; gene_id "chrA01:20656740-20659953W"; flanks "20658676-,20658951-"; structure "1^,2^"; splice_chain "20658835^,20658836^"; sources "Undefined,Undefined"; NMorMRNA "null"; degree "4"; dimension "2_2";
chrA01	Undefined	as_event	20666356	20666593	.	+	.	transcript_id "TCONS_00001355,TCONS_00001354"; gene_id "chrA01:20665569-20668893W"; flanks "20666356-,20666593^"; structure "1^3-,2^4-"; splice_chain "20666421^20666510-,20666428^20666517-"; sources "Undefined,Undefined"; NMorMRNA "null"; degree "4"; dimension "2_2";
chrA01	Undefined	as_event	20666955	20667196	.	+	.	transcript_id "TCONS_00001354,TCONS_00001355"; gene_id "chrA01:20665569-20668893W"; flanks "20666955-,20667196^"; structure "1^3-,2^4-"; splice_chain "20667046^20667136-,20667048^20667138-"; sources "Undefined,Undefined"; NMorMRNA "null"; degree "4"; dimension "2_2";
chrA01	Undefined	as_event	20667196	20667353	.	+	.	transcript_id "TCONS_00001354,TCONS_00001355"; gene_id "chrA01:20665569-20668893W"; flanks "20667196^,20667353^"; structure "1-,2-"; splice_chain "20667292-,20667294-"; sources "Undefined,Undefined"; NMorMRNA "null"; degree "4"; dimension "2_2";
chrA01	Undefined	as_event	20675142	20675278	.	+	.	transcript_id "TCONS_00001357,TCONS_00001356"; gene_id "chrA01:20675047-20677149W"; flanks "20675142^,20675278^"; structure "1-,2-"; splice_chain "20675214-,20675215-"; sources "Undefined,Undefined"; NMorMRNA "null"; degree "4"; dimension "2_2";
chrA01	Undefined	as_event	20684851	20685537	.	+	.	transcript_id "TCONS_00001360,TCONS_00001359"; gene_id "chrA01:20684358-20685772W"; flanks "20684851-,20685537-"; structure "1^3-5^,2^4-6^"; splice_chain "20684889^20685076-20685410^,20684896^20685083-20685442^"; sources "Undefined,Undefined"; NMorMRNA "null"; degree "4"; dimension "2_2";
chrA01	Undefined	as_event	20695443	20696187	.	+	.	transcript_id "TCONS_00001365,TCONS_00001366"; gene_id "chrA01:20692102-20698159W"; flanks "20695443-,20696187^"; structure "0,1^2-"; splice_chain ",20695607^20695678-"; sources "Undefined,Undefined"; NMorMRNA "null"; degree "4"; dimension "2_2";
chrA01	Undefined	as_event	20696295	20697324	.	+	.	transcript_id "TCONS_00001363,TCONS_00001364/TCONS_00001365"; gene_id "chrA01:20692102-20698159W"; flanks "20696295-,20697324]"; structure "0,1^2-3^4-"; splice_chain ",20696600^20696672-20696975^20697068-"; sources "Undefined,Undefined"; NMorMRNA "null"; degree "4"; dimension "2_2";
chrA01	Undefined	as_event	20921257	20921452	.	+	.	transcript_id "TCONS_00001381,TCONS_00001380"; gene_id "chrA01:20916845-20922288W"; flanks "20921257^,20921452^"; structure "1-,2-"; splice_chain "20921383-,20921384-"; sources "Undefined,Undefined"; NMorMRNA "null"; degree "4"; dimension "2_2";
chrA01	Undefined	as_event	20934907	20935364	.	+	.	transcript_id "TCONS_00001385,TCONS_00001386"; gene_id "chrA01:20932696-20935946W"; flanks "20934907-,20935364^"; structure "1^3-,2^4-"; splice_chain "20935221^20935301-,20935231^20935311-"; sources "Undefined,Undefined"; NMorMRNA "null"; degree "4"; dimension "2_2";
chrA01	Undefined	as_event	21010152	21010679	.	+	.	transcript_id "TCONS_00001390/TCONS_00001391,TCONS_00001392"; gene_id "chrA01:21005363-21010679W"; flanks "21010152-,21010679]"; structure "0,1^2-"; splice_chain ",21010267^21010356-"; sources "Undefined,Undefined"; NMorMRNA "null"; degree "4"; dimension "2_2";
chrA01	Undefined	as_event	21090991	21091181	.	+	.	transcript_id "TCONS_00001405,TCONS_00001404"; gene_id "chrA01:21090931-21092021W"; flanks "21090991^,21091181^"; structure "1-,2-"; splice_chain "21091103-,21091105-"; sources "Undefined,Undefined"; NMorMRNA "null"; degree "4"; dimension "2_2";
chrA01	Undefined	as_event	21196220	21196819	.	+	.	transcript_id "TCONS_00001420,TCONS_00001422"; gene_id "chrA01:21189366-21197404W"; flanks "21196220-,21196819^"; structure "0,1^2-3^4-"; splice_chain ",21196405^21196495-21196617^21196709-"; sources "Undefined,Undefined"; NMorMRNA "null"; degree "4"; dimension "2_2";
chrA01	Undefined	as_event	21400294	21400708	.	+	.	transcript_id "TCONS_00001432,TCONS_00001431"; gene_id "chrA01:21397872-21402554W"; flanks "21400294-,21400708^"; structure "0,1^2-3^4-"; splice_chain ",21400363^21400443-21400588^21400663-"; sources "Undefined,Undefined"; NMorMRNA "null"; degree "4"; dimension "2_2";
chrA01	Undefined	as_event	21452924	21453161	.	+	.	transcript_id "TCONS_00001434,TCONS_00001435"; gene_id "chrA01:21452780-21458936W"; flanks "21452924-,21453161^"; structure "1^3-,2^4-"; splice_chain "21452995^21453092-,21453023^21453120-"; sources "Undefined,Undefined"; NMorMRNA "null"; degree "4"; dimension "2_2";
chrA01	Undefined	as_event	21454190	21454434	.	+	.	transcript_id "TCONS_00001434,TCONS_00001435"; gene_id "chrA01:21452780-21458936W"; flanks "21454190-,21454434^"; structure "1^3-,2^4-"; splice_chain "21454255^21454335-,21454269^21454349-"; sources "Undefined,Undefined"; NMorMRNA "null"; degree "4"; dimension "2_2";
chrA01	Undefined	as_event	21455171	21455508	.	+	.	transcript_id "TCONS_00001434,TCONS_00001435"; gene_id "chrA01:21452780-21458936W"; flanks "21455171-,21455508-"; structure "1^,2^"; splice_chain "21455255^,21455256^"; sources "Undefined,Undefined"; NMorMRNA "null"; degree "4"; dimension "2_2";
chrA01	Undefined	as_event	21542523	21542981	.	+	.	transcript_id "TCONS_00001439,TCONS_00001440"; gene_id "chrA01:21542114-21549229W"; flanks "21542523-,21542981^"; structure "1^3-,2^4-"; splice_chain "21542609^21542769-,21542634^21542794-"; sources "Undefined,Undefined"; NMorMRNA "null"; degree "4"; dimension "2_2";
chrA01	Undefined	as_event	21544142	21544698	.	+	.	transcript_id "TCONS_00001440,TCONS_00001439"; gene_id "chrA01:21542114-21549229W"; flanks "21544142-,21544698-"; structure "1^,2^"; splice_chain "21544249^,21544316^"; sources "Undefined,Undefined"; NMorMRNA "null"; degree "4"; dimension "2_2";
chrA01	Undefined	as_event	21546675	21546804	.	+	.	transcript_id "TCONS_00001439,TCONS_00001440"; gene_id "chrA01:21542114-21549229W"; flanks "21546675^,21546804^"; structure "1-,2-"; splice_chain "21546755-,21546762-"; sources "Undefined,Undefined"; NMorMRNA "null"; degree "4"; dimension "2_2";
chrA01	Undefined	as_event	21547729	21548436	.	+	.	transcript_id "TCONS_00001439,TCONS_00001440"; gene_id "chrA01:21542114-21549229W"; flanks "21547729-,21548436-"; structure "1^,2^"; splice_chain "21547836^,21547837^"; sources "Undefined,Undefined"; NMorMRNA "null"; degree "4"; dimension "2_2";
chrA01	Undefined	as_event	21614676	21614984	.	+	.	transcript_id "TCONS_00001448,TCONS_00001449"; gene_id "chrA01:21610765-21615440W"; flanks "21614676-,21614984^"; structure "0,1^2-"; splice_chain ",21614754^21614829-"; sources "Undefined,Undefined"; NMorMRNA "null"; degree "4"; dimension "2_2";
chrA01	Undefined	as_event	21641648	21642542	.	+	.	transcript_id "TCONS_00001451,TCONS_00001450"; gene_id "chrA01:21641131-21644378W"; flanks "21641648^,21642542^"; structure "1-,2-"; splice_chain "21642145-,21642193-"; sources "Undefined,Undefined"; NMorMRNA "null"; degree "4"; dimension "2_2";
chrA01	Undefined	as_event	21643062	21643297	.	+	.	transcript_id "TCONS_00001451,TCONS_00001450"; gene_id "chrA01:21641131-21644378W"; flanks "21643062-,21643297^"; structure "1^3-,2^4-"; splice_chain "21643133^21643233-,21643162^21643262-"; sources "Undefined,Undefined"; NMorMRNA "null"; degree "4"; dimension "2_2";
chrA01	Undefined	as_event	21643553	21644378	.	+	.	transcript_id "TCONS_00001451,TCONS_00001450"; gene_id "chrA01:21641131-21644378W"; flanks "21643553-,21644378]"; structure "0,1^2-"; splice_chain ",21643721^21643863-"; sources "Undefined,Undefined"; NMorMRNA "null"; degree "4"; dimension "2_2";
chrA01	Undefined	as_event	21682823	21683202	.	+	.	transcript_id "TCONS_00001459,TCONS_00001461"; gene_id "chrA01:21681773-21684703W"; flanks "21682823-,21683202^"; structure "0,1^2-"; splice_chain ",21682903^21682970-"; sources "Undefined,Undefined"; NMorMRNA "null"; degree "4"; dimension "2_2";
chrA01	Undefined	as_event	21682823	21683479	.	+	.	transcript_id "TCONS_00001460,TCONS_00001461,TCONS_00001459"; gene_id "chrA01:21681773-21684703W"; flanks "21682823-,21683479^"; structure "0,1^2-3^4-,3^4-"; splice_chain ",21682903^21682970-21683202^21683285-,21683202^21683285-"; sources "Undefined,Undefined,Undefined"; NMorMRNA "null"; degree "9"; dimension "3_3";
chrA01	Undefined	as_event	21683648	21683999	.	+	.	transcript_id "TCONS_00001459,TCONS_00001460/TCONS_00001461"; gene_id "chrA01:21681773-21684703W"; flanks "21683648^,21683999^"; structure "1-,2-"; splice_chain "21683875-,21683877-"; sources "Undefined,Undefined"; NMorMRNA "null"; degree "4"; dimension "2_2";
chrA01	Undefined	as_event	21756721	21757203	.	+	.	transcript_id "TCONS_00001474,TCONS_00001476"; gene_id "chrA01:21755386-21757513W"; flanks "21756721-,21757203^"; structure "0,1^2-"; splice_chain ",21757015^21757099-"; sources "Undefined,Undefined"; NMorMRNA "null"; degree "4"; dimension "2_2";
chrA01	Undefined	as_event	21810881	21811267	.	+	.	transcript_id "TCONS_00001480,TCONS_00001479"; gene_id "chrA01:21808283-21811267W"; flanks "21810881-,21811267]"; structure "0,1^2-"; splice_chain ",21811074^21811155-"; sources "Undefined,Undefined"; NMorMRNA "null"; degree "4"; dimension "2_2";
chrA01	Undefined	as_event	21837183	21837571	.	+	.	transcript_id "TCONS_00001484,TCONS_00001485"; gene_id "chrA01:21836956-21862176W"; flanks "21837183-,21837571]"; structure "0,1^2-"; splice_chain ",21837290^21837374-"; sources "Undefined,Undefined"; NMorMRNA "null"; degree "4"; dimension "2_2";
chrA01	Undefined	as_event	21866669	21867076	.	+	.	transcript_id "TCONS_00001488,TCONS_00001487"; gene_id "chrA01:21862832-21867076W"; flanks "21866669-,21867076]"; structure "1^3-,2^4-"; splice_chain "21866796^21866876-,21866806^21866886-"; sources "Undefined,Undefined"; NMorMRNA "null"; degree "4"; dimension "2_2";
chrA01	Undefined	as_event	21871478	21873220	.	+	.	transcript_id "TCONS_00001490,TCONS_00001489"; gene_id "chrA01:21871478-21873220W"; flanks "21871478[,21873220]"; structure "0,1^2-3^4-"; splice_chain ",21871609^21871812-21872128^21872206-"; sources "Undefined,Undefined"; NMorMRNA "null"; degree "4"; dimension "2_2";
chrA01	Undefined	as_event	22002100	22002314	.	+	.	transcript_id "TCONS_00001498,TCONS_00001499"; gene_id "chrA01:21997947-22005176W"; flanks "22002100^,22002314^"; structure "1-,2-"; splice_chain "22002221-,22002226-"; sources "Undefined,Undefined"; NMorMRNA "null"; degree "4"; dimension "2_2";
chrA01	Undefined	as_event	22002314	22002520	.	+	.	transcript_id "TCONS_00001499,TCONS_00001498"; gene_id "chrA01:21997947-22005176W"; flanks "22002314^,22002520^"; structure "1-,2-"; splice_chain "22002418-,22002419-"; sources "Undefined,Undefined"; NMorMRNA "null"; degree "4"; dimension "2_2";
chrA01	Undefined	as_event	22002858	22003261	.	+	.	transcript_id "TCONS_00001498,TCONS_00001499"; gene_id "chrA01:21997947-22005176W"; flanks "22002858-,22003261^"; structure "0,1^2-"; splice_chain ",22003051^22003147-"; sources "Undefined,Undefined"; NMorMRNA "null"; degree "4"; dimension "2_2";
chrA01	Undefined	as_event	22003705	22004003	.	+	.	transcript_id "TCONS_00001498,TCONS_00001499"; gene_id "chrA01:21997947-22005176W"; flanks "22003705-,22004003^"; structure "0,1^2-"; splice_chain ",22003812^22003894-"; sources "Undefined,Undefined"; NMorMRNA "null"; degree "4"; dimension "2_2";
chrA01	Undefined	as_event	22117106	22117567	.	+	.	transcript_id "TCONS_00001503,TCONS_00001502"; gene_id "chrA01:22113342-22118636W"; flanks "22117106^,22117567^"; structure "1-,2-"; splice_chain "22117469-,22117473-"; sources "Undefined,Undefined"; NMorMRNA "null"; degree "4"; dimension "2_2";
chrA01	Undefined	as_event	22136558	22137043	.	+	.	transcript_id "TCONS_00001507,TCONS_00001508"; gene_id "chrA01:22135314-22141565W"; flanks "22136558-,22137043^"; structure "0,1^2-"; splice_chain ",22136707^22136788-"; sources "Undefined,Undefined"; NMorMRNA "null"; degree "4"; dimension "2_2";
chrA01	Undefined	as_event	22137404	22137667	.	+	.	transcript_id "TCONS_00001508,TCONS_00001507"; gene_id "chrA01:22135314-22141565W"; flanks "22137404-,22137667^"; structure "0,1^2-"; splice_chain ",22137490^22137579-"; sources "Undefined,Undefined"; NMorMRNA "null"; degree "4"; dimension "2_2";
chrA01	Undefined	as_event	22137760	22137891	.	+	.	transcript_id "TCONS_00001507,TCONS_00001509"; gene_id "chrA01:22135314-22141565W"; flanks "22137760-,22137891-"; structure "1^,2^"; splice_chain "22137822^,22137824^"; sources "Undefined,Undefined"; NMorMRNA "null"; degree "4"; dimension "2_2";
chrA01	Undefined	as_event	22137760	22137947	.	+	.	transcript_id "TCONS_00001508,TCONS_00001507,TCONS_00001509"; gene_id "chrA01:22135314-22141565W"; flanks "22137760-,22137947^"; structure "0,1^3-,2^3-"; splice_chain ",22137822^22137891-,22137824^22137891-"; sources "Undefined,Undefined,Undefined"; NMorMRNA "null"; degree "9"; dimension "3_3";
chrA01	Undefined	as_event	22138086	22138421	.	+	.	transcript_id "TCONS_00001508,TCONS_00001507/TCONS_00001509"; gene_id "chrA01:22135314-22141565W"; flanks "22138086-,22138421^"; structure "0,1^2-"; splice_chain ",22138182^22138263-"; sources "Undefined,Undefined"; NMorMRNA "null"; degree "4"; dimension "2_2";
chrA01	Undefined	as_event	22221900	22222146	.	+	.	transcript_id "TCONS_00001515,TCONS_00001516"; gene_id "chrA01:22220795-22222365W"; flanks "22221900-,22222146^"; structure "0,1^2-"; splice_chain ",22221953^22222033-"; sources "Undefined,Undefined"; NMorMRNA "null"; degree "4"; dimension "2_2";
chrA01	Undefined	as_event	22345496	22348087	.	+	.	transcript_id "TCONS_00001520,TCONS_00001518"; gene_id "chrA01:22344108-22352332W"; flanks "22345496^,22348087-"; structure "1-2^,3-4^"; splice_chain "22345585-22345669^,22347899-22347983^"; sources "Undefined,Undefined"; NMorMRNA "null"; degree "4"; dimension "2_2";
chrA01	Undefined	as_event	22345669	22348806	.	+	.	transcript_id "TCONS_00001519,TCONS_00001520"; gene_id "chrA01:22344108-22352332W"; flanks "22345669^,22348806-"; structure "1-2^3-4^,5-6^7-8^"; splice_chain "22345773-22345886^22346039-22346078^,22348087-22348200^22348353-22348392^"; sources "Undefined,Undefined"; NMorMRNA "null"; degree "4"; dimension "2_2";
chrA01	Undefined	as_event	22345496	22348806	.	+	.	transcript_id "TCONS_00001519,TCONS_00001520,TCONS_00001518"; gene_id "chrA01:22344108-22352332W"; flanks "22345496^,22348806-"; structure "1-2^3-4^5-6^,1-2^9-10^11-12^,7-8^9-10^11-12^"; splice_chain "22345585-22345669^22345773-22345886^22346039-22346078^,22345585-22345669^22348087-22348200^22348353-22348392^,22347899-22347983^22348087-22348200^22348353-22348392^"; sources "Undefined,Undefined,Un…
chrA01	Undefined	as_event	22615680	22616065	.	+	.	transcript_id "TCONS_00001531,TCONS_00001532"; gene_id "chrA01:22615288-22617722W"; flanks "22615680-,22616065^"; structure "0,1^2-"; splice_chain ",22615799^22615880-"; sources "Undefined,Undefined"; NMorMRNA "null"; degree "4"; dimension "2_2";
chrA01	Undefined	as_event	22616812	22616960	.	+	.	transcript_id "TCONS_00001531,TCONS_00001532"; gene_id "chrA01:22615288-22617722W"; flanks "22616812-,22616960-"; structure "1^,2^"; splice_chain "22616892^,22616897^"; sources "Undefined,Undefined"; NMorMRNA "null"; degree "4"; dimension "2_2";
chrA01	Undefined	as_event	22769907	22770448	.	+	.	transcript_id "TCONS_00001542,TCONS_00001543"; gene_id "chrA01:22768567-22774392W"; flanks "22769907^,22770448^"; structure "1-,2-"; splice_chain "22770169-,22770266-"; sources "Undefined,Undefined"; NMorMRNA "null"; degree "4"; dimension "2_2";
chrA01	Undefined	as_event	22771020	22771257	.	+	.	transcript_id "TCONS_00001543,TCONS_00001542"; gene_id "chrA01:22768567-22774392W"; flanks "22771020-,22771257^"; structure "0,1^2-"; splice_chain ",22771087^22771155-"; sources "Undefined,Undefined"; NMorMRNA "null"; degree "4"; dimension "2_2";
chrA01	Undefined	as_event	22933597	22933811	.	+	.	transcript_id "TCONS_00001549,TCONS_00001548"; gene_id "chrA01:22931020-22934244W"; flanks "22933597-,22933811-"; structure "1^,2^"; splice_chain "22933726^,22933727^"; sources "Undefined,Undefined"; NMorMRNA "null"; degree "4"; dimension "2_2";
chrA01	Undefined	as_event	22936609	22936966	.	+	.	transcript_id "TCONS_00001551,TCONS_00001552"; gene_id "chrA01:22936284-22937372W"; flanks "22936609-,22936966^"; structure "1^3-,2^4-"; splice_chain "22936757^22936851-,22936759^22936853-"; sources "Undefined,Undefined"; NMorMRNA "null"; degree "4"; dimension "2_2";
chrA01	Undefined	as_event	23041696	23041827	.	+	.	transcript_id "TCONS_00001556,TCONS_00001555"; gene_id "chrA01:23040143-23042378W"; flanks "23041696-,23041827-"; structure "1^,2^"; splice_chain "23041755^,23041762^"; sources "Undefined,Undefined"; NMorMRNA "null"; degree "4"; dimension "2_2";
chrA01	Undefined	as_event	23041907	23042378	.	+	.	transcript_id "TCONS_00001555,TCONS_00001556"; gene_id "chrA01:23040143-23042378W"; flanks "23041907^,23042378]"; structure "1-,2-"; splice_chain "23041989-,23041990-"; sources "Undefined,Undefined"; NMorMRNA "null"; degree "4"; dimension "2_2";
chrA01	Undefined	as_event	136	496	.	-	.	transcript_id "TCONS_00001563,TCONS_00001561,TCONS_00001562"; gene_id "chrA01:136-496C"; flanks "496[,136]"; structure "0,1^3-,2^4-"; splice_chain ",443^236-,438^231-"; sources "Undefined,Undefined,Undefined"; NMorMRNA "null"; degree "9"; dimension "3_3";
chrA01	Undefined	as_event	3760	4280	.	-	.	transcript_id "TCONS_00001567,TCONS_00001565"; gene_id "chrA01:2696-5573C"; flanks "4280-,3760^"; structure "0,1^2-3^4-"; splice_chain ",4214^4149-3955^3855-"; sources "Undefined,Undefined"; NMorMRNA "null"; degree "4"; dimension "2_2";
chrA01	Undefined	as_event	3665	3855	.	-	.	transcript_id "TCONS_00001566,TCONS_00001565"; gene_id "chrA01:2696-5573C"; flanks "3855-,3665-"; structure "1^,2^"; splice_chain "3764^,3760^"; sources "Undefined,Undefined"; NMorMRNA "null"; degree "4"; dimension "2_2";
chrA01	Undefined	as_event	3665	4280	.	-	.	transcript_id "TCONS_00001566,TCONS_00001565,TCONS_00001567"; gene_id "chrA01:2696-5573C"; flanks "4280-,3665-"; structure "1^2-3^4-5^,1^2-3^4-6^,6^"; splice_chain "4214^4149-3955^3855-3764^,4214^4149-3955^3855-3760^,3760^"; sources "Undefined,Undefined,Undefined"; NMorMRNA "null"; degree "9"; dimension "3_3";
chrA01	Undefined	as_event	30370	30827	.	-	.	transcript_id "TCONS_00001570,TCONS_00001569"; gene_id "chrA01:30138-31826C"; flanks "30827-,30370^"; structure "0,1^2-"; splice_chain ",30595^30527-"; sources "Undefined,Undefined"; NMorMRNA "null"; degree "4"; dimension "2_2";
chrA01	Undefined	as_event	215050	215589	.	-	.	transcript_id "TCONS_00001580,TCONS_00001579"; gene_id "chrA01:215050-217280C"; flanks "215589-,215050]"; structure "0,1^2-3^4-"; splice_chain ",215346^215269-215162^215081-"; sources "Undefined,Undefined"; NMorMRNA "null"; degree "4"; dimension "2_2";
chrA01	Undefined	as_event	332732	333137	.	-	.	transcript_id "TCONS_00001589,TCONS_00001588"; gene_id "chrA01:332605-333506C"; flanks "333137-,332732]"; structure "0,1^2-"; splice_chain ",333036^332949-"; sources "Undefined,Undefined"; NMorMRNA "null"; degree "4"; dimension "2_2";
chrA01	Undefined	as_event	384542	385714	.	-	.	transcript_id "TCONS_00001591,TCONS_00001592"; gene_id "chrA01:384542-389262C"; flanks "385714-,384542]"; structure "0,1^2-"; splice_chain ",385304^385200-"; sources "Undefined,Undefined"; NMorMRNA "null"; degree "4"; dimension "2_2";
chrA01	Undefined	as_event	445273	445780	.	-	.	transcript_id "TCONS_00001598,TCONS_00001597"; gene_id "chrA01:444728-446805C"; flanks "445780-,445273^"; structure "0,1^2-"; splice_chain ",445423^445354-"; sources "Undefined,Undefined"; NMorMRNA "null"; degree "4"; dimension "2_2";
chrA01	Undefined	as_event	450598	450836	.	-	.	transcript_id "TCONS_00001600,TCONS_00001599/TCONS_00001601"; gene_id "chrA01:448607-452148C"; flanks "450836-,450598^"; structure "0,1^2-"; splice_chain ",450727^450645-"; sources "Undefined,Undefined"; NMorMRNA "null"; degree "4"; dimension "2_2";
chrA01	Undefined	as_event	449230	449718	.	-	.	transcript_id "TCONS_00001600/TCONS_00001601,TCONS_00001599"; gene_id "chrA01:448607-452148C"; flanks "449718-,449230^"; structure "0,1^2-"; splice_chain ",449577^449376-"; sources "Undefined,Undefined"; NMorMRNA "null"; degree "4"; dimension "2_2";
chrA01	Undefined	as_event	576192	576638	.	-	.	transcript_id "TCONS_00001614/TCONS_00001615,TCONS_00001613"; gene_id "chrA01:574462-579907C"; flanks "576638-,576192^"; structure "0,1^2-"; splice_chain ",576417^576326-"; sources "Undefined,Undefined"; NMorMRNA "null"; degree "4"; dimension "2_2";
chrA01	Undefined	as_event	575308	575531	.	-	.	transcript_id "TCONS_00001614,TCONS_00001613/TCONS_00001615"; gene_id "chrA01:574462-579907C"; flanks "575531^,575308^"; structure "1-,2-"; splice_chain "575433-,575432-"; sources "Undefined,Undefined"; NMorMRNA "null"; degree "4"; dimension "2_2";
chrA01	Undefined	as_event	643752	644795	.	-	.	transcript_id "TCONS_00001618,TCONS_00001619"; gene_id "chrA01:643238-644795C"; flanks "644795[,643752^"; structure "1^3-,2^4-"; splice_chain "644115^644028-,644111^644024-"; sources "Undefined,Undefined"; NMorMRNA "null"; degree "4"; dimension "2_2";
chrA01	Undefined	as_event	875521	876156	.	-	.	transcript_id "TCONS_00001627,TCONS_00001629"; gene_id "chrA01:874588-878072C"; flanks "876156-,875521^"; structure "0,1^2-"; splice_chain ",876066^875592-"; sources "Undefined,Undefined"; NMorMRNA "null"; degree "4"; dimension "2_2";
chrA01	Undefined	as_event	875521	876372	.	-	.	transcript_id "TCONS_00001628,TCONS_00001627,TCONS_00001629"; gene_id "chrA01:874588-878072C"; flanks "876372-,875521^"; structure "0,1^2-,1^2-3^4-"; splice_chain ",876246^876156-,876246^876156-876066^875592-"; sources "Undefined,Undefined,Undefined"; NMorMRNA "null"; degree "9"; dimension "3_3";
chrA01	Undefined	as_event	884731	884910	.	-	.	transcript_id "TCONS_00001630,TCONS_00001631"; gene_id "chrA01:884215-886753C"; flanks "884910-,884731-"; structure "1^,2^"; splice_chain "884811^,884810^"; sources "Undefined,Undefined"; NMorMRNA "null"; degree "4"; dimension "2_2";
chrA01	Undefined	as_event	890162	890436	.	-	.	transcript_id "TCONS_00001633/TCONS_00001634,TCONS_00001632"; gene_id "chrA01:890038-892906C"; flanks "890436-,890162^"; structure "0,1^2-"; splice_chain ",890359^890263-"; sources "Undefined,Undefined"; NMorMRNA "null"; degree "4"; dimension "2_2";
chrA01	Undefined	as_event	930393	930591	.	-	.	transcript_id "TCONS_00001639,TCONS_00001638"; gene_id "chrA01:930208-931105C"; flanks "930591-,930393^"; structure "0,1^2-"; splice_chain ",930521^930446-"; sources "Undefined,Undefined"; NMorMRNA "null"; degree "4"; dimension "2_2";
chrA01	Undefined	as_event	981759	983439	.	-	.	transcript_id "TCONS_00001647,TCONS_00001646"; gene_id "chrA01:981258-983439C"; flanks "983439[,981759^"; structure "1^3-,2^4-"; splice_chain "983066^982617-,983065^982616-"; sources "Undefined,Undefined"; NMorMRNA "null"; degree "4"; dimension "2_2";
chrA01	Undefined	as_event	981258	983439	.	-	.	transcript_id "TCONS_00001645,TCONS_00001647,TCONS_00001646"; gene_id "chrA01:981258-983439C"; flanks "983439[,981258]"; structure "0,1^3-5^6-,2^4-5^6-"; splice_chain ",983066^982617-981759^981689-,983065^982616-981759^981689-"; sources "Undefined,Undefined,Undefined"; NMorMRNA "null"; degree "9"; dimension "3_3";
chrA01	Undefined	as_event	1036280	1036644	.	-	.	transcript_id "TCONS_00001656,TCONS_00001654/TCONS_00001655"; gene_id "chrA01:1035166-1038353C"; flanks "1036644-,1036280^"; structure "0,1^2-"; splice_chain ",1036501^1036432-"; sources "Undefined,Undefined"; NMorMRNA "null"; degree "4"; dimension "2_2";
chrA01	Undefined	as_event	1036006	1036207	.	-	.	transcript_id "TCONS_00001654/TCONS_00001655,TCONS_00001656"; gene_id "chrA01:1035166-1038353C"; flanks "1036207-,1036006-"; structure "1^,2^"; splice_chain "1036092^,1036090^"; sources "Undefined,Undefined"; NMorMRNA "null"; degree "4"; dimension "2_2";
chrA01	Undefined	as_event	1035546	1036644	.	-	.	transcript_id "TCONS_00001657,TCONS_00001654/TCONS_00001655,TCONS_00001656"; gene_id "chrA01:1035166-1038353C"; flanks "1036644-,1035546^"; structure "0,1^2-3^4-5^7-8^9-,3^4-6^7-8^9-"; splice_chain ",1036501^1036432-1036280^1036207-1036092^1036006-1035839^1035770-,1036280^1036207-1036090^1036006-1035839^1035770-"; sources "Undefined,Undefined,Undefined"; NMorMRNA "null"; degree "9"; dimension "3_…
chrA01	Undefined	as_event	1035166	1035466	.	-	.	transcript_id "TCONS_00001655/TCONS_00001656/TCONS_00001657,TCONS_00001654"; gene_id "chrA01:1035166-1038353C"; flanks "1035466-,1035166]"; structure "0,1^2-"; splice_chain ",1035354^1035274-"; sources "Undefined,Undefined"; NMorMRNA "null"; degree "4"; dimension "2_2";
chrA01	Undefined	as_event	1136836	1137362	.	-	.	transcript_id "TCONS_00001662,TCONS_00001661"; gene_id "chrA01:1135825-1137362C"; flanks "1137362[,1136836^"; structure "1^3-,2^4-"; splice_chain "1137270^1137171-,1137260^1137161-"; sources "Undefined,Undefined"; NMorMRNA "null"; degree "4"; dimension "2_2";
chrA01	Undefined	as_event	1255191	1255709	.	-	.	transcript_id "TCONS_00001675,TCONS_00001676"; gene_id "chrA01:1254362-1255993C"; flanks "1255709[,1255191^"; structure "0,1^2-"; splice_chain ",1255693^1255464-"; sources "Undefined,Undefined"; NMorMRNA "null"; degree "4"; dimension "2_2";
chrA01	Undefined	as_event	1308102	1308787	.	-	.	transcript_id "TCONS_00001683,TCONS_00001682"; gene_id "chrA01:1306970-1308787C"; flanks "1308787[,1308102^"; structure "1^3-,2^4-"; splice_chain "1308458^1308368-,1308443^1308353-"; sources "Undefined,Undefined"; NMorMRNA "null"; degree "4"; dimension "2_2";
chrA01	Undefined	as_event	1330370	1330547	.	-	.	transcript_id "TCONS_00001686,TCONS_00001685"; gene_id "chrA01:1326964-1331611C"; flanks "1330547^,1330370^"; structure "1-,2-"; splice_chain "1330473-,1330471-"; sources "Undefined,Undefined"; NMorMRNA "null"; degree "4"; dimension "2_2";
chrA01	Undefined	as_event	1328654	1328795	.	-	.	transcript_id "TCONS_00001684,TCONS_00001685/TCONS_00001686"; gene_id "chrA01:1326964-1331611C"; flanks "1328795^,1328654^"; structure "1-,2-"; splice_chain "1328705-,1328704-"; sources "Undefined,Undefined"; NMorMRNA "null"; degree "4"; dimension "2_2";
chrA01	Undefined	as_event	1327717	1327938	.	-	.	transcript_id "TCONS_00001684/TCONS_00001685,TCONS_00001686"; gene_id "chrA01:1326964-1331611C"; flanks "1327938-,1327717-"; structure "1^,2^"; splice_chain "1327807^,1327805^"; sources "Undefined,Undefined"; NMorMRNA "null"; degree "4"; dimension "2_2";
chrA01	Undefined	as_event	1412919	1413312	.	-	.	transcript_id "TCONS_00001700,TCONS_00001701"; gene_id "chrA01:1410752-1413777C"; flanks "1413312-,1412919^"; structure "0,1^2-"; splice_chain ",1413060^1412987-"; sources "Undefined,Undefined"; NMorMRNA "null"; degree "4"; dimension "2_2";
chrA01	Undefined	as_event	1454643	1455216	.	-	.	transcript_id "TCONS_00001703,TCONS_00001704/TCONS_00001705"; gene_id "chrA01:1450371-1457764C"; flanks "1455216-,1454643^"; structure "0,1^2-"; splice_chain ",1455186^1454743-"; sources "Undefined,Undefined"; NMorMRNA "null"; degree "4"; dimension "2_2";
chrA01	Undefined	as_event	1453496	1454124	.	-	.	transcript_id "TCONS_00001703/TCONS_00001704,TCONS_00001705"; gene_id "chrA01:1450371-1457764C"; flanks "1454124-,1453496-"; structure "1^,2^"; splice_chain "1454053^,1454050^"; sources "Undefined,Undefined"; NMorMRNA "null"; degree "4"; dimension "2_2";
chrA01	Undefined	as_event	1453020	1453496	.	-	.	transcript_id "TCONS_00001704,TCONS_00001705,TCONS_00001703"; gene_id "chrA01:1450371-1457764C"; flanks "1453496-,1453020^"; structure "0,1^3-,2^4-"; splice_chain ",1453461^1453369-,1453451^1453359-"; sources "Undefined,Undefined,Undefined"; NMorMRNA "null"; degree "9"; dimension "3_3";
chrA01	Undefined	as_event	1471128	1471440	.	-	.	transcript_id "TCONS_00001707,TCONS_00001706"; gene_id "chrA01:1469929-1473503C"; flanks "1471440-,1471128^"; structure "0,1^2-"; splice_chain ",1471351^1471265-"; sources "Undefined,Undefined"; NMorMRNA "null"; degree "4"; dimension "2_2";
chrA01	Undefined	as_event	1481791	1481959	.	-	.	transcript_id "TCONS_00001711,TCONS_00001712/TCONS_00001713"; gene_id "chrA01:1479507-1485849C"; flanks "1481959^,1481791^"; structure "1-,2-"; splice_chain "1481883-,1481882-"; sources "Undefined,Undefined"; NMorMRNA "null"; degree "4"; dimension "2_2";
chrA01	Undefined	as_event	1480303	1480472	.	-	.	transcript_id "TCONS_00001710,TCONS_00001711/TCONS_00001712"; gene_id "chrA01:1479507-1485849C"; flanks "1480472-,1480303^"; structure "0,1^2-"; splice_chain ",1480436^1480360-"; sources "Undefined,Undefined"; NMorMRNA "null"; degree "4"; dimension "2_2";
chrA01	Undefined	as_event	1512199	1512480	.	-	.	transcript_id "TCONS_00001719,TCONS_00001717"; gene_id "chrA01:1511745-1513093C"; flanks "1512480-,1512199^"; structure "0,1^2-"; splice_chain ",1512382^1512250-"; sources "Undefined,Undefined"; NMorMRNA "null"; degree "4"; dimension "2_2";
chrA01	Undefined	as_event	1511745	1512480	.	-	.	transcript_id "TCONS_00001718,TCONS_00001717,TCONS_00001719"; gene_id "chrA01:1511745-1513093C"; flanks "1512480-,1511745]"; structure "0,1^2-3^4-,3^4-"; splice_chain ",1512382^1512250-1512199^1512061-,1512199^1512061-"; sources "Undefined,Undefined,Undefined"; NMorMRNA "null"; degree "9"; dimension "3_3";
chrA01	Undefined	as_event	1596389	1596632	.	-	.	transcript_id "TCONS_00001734,TCONS_00001733"; gene_id "chrA01:1595481-1598411C"; flanks "1596632-,1596389^"; structure "0,1^2-"; splice_chain ",1596519^1596442-"; sources "Undefined,Undefined"; NMorMRNA "null"; degree "4"; dimension "2_2";
chrA01	Undefined	as_event	1598950	1599424	.	-	.	transcript_id "TCONS_00001737,TCONS_00001736"; gene_id "chrA01:1598642-1600453C"; flanks "1599424-,1598950^"; structure "0,1^2-"; splice_chain ",1599317^1599041-"; sources "Undefined,Undefined"; NMorMRNA "null"; degree "4"; dimension "2_2";
chrA01	Undefined	as_event	1664742	1665047	.	-	.	transcript_id "TCONS_00001744,TCONS_00001743"; gene_id "chrA01:1664262-1666733C"; flanks "1665047-,1664742^"; structure "0,1^2-"; splice_chain ",1664949^1664864-"; sources "Undefined,Undefined"; NMorMRNA "null"; degree "4"; dimension "2_2";
chrA01	Undefined	as_event	1754795	1755107	.	-	.	transcript_id "TCONS_00001750,TCONS_00001749"; gene_id "chrA01:1753785-1755264C"; flanks "1755107^,1754795^"; structure "1-,2-"; splice_chain "1754973-,1754950-"; sources "Undefined,Undefined"; NMorMRNA "null"; degree "4"; dimension "2_2";
chrA01	Undefined	as_event	1883877	1884177	.	-	.	transcript_id "TCONS_00001758,TCONS_00001759"; gene_id "chrA01:1880462-1885337C"; flanks "1884177-,1883877^"; structure "0,1^2-"; splice_chain ",1884115^1884038-"; sources "Undefined,Undefined"; NMorMRNA "null"; degree "4"; dimension "2_2";
chrA01	Undefined	as_event	1880462	1881099	.	-	.	transcript_id "TCONS_00001758,TCONS_00001759"; gene_id "chrA01:1880462-1885337C"; flanks "1881099-,1880462]"; structure "0,1^2-"; splice_chain ",1881023^1880919-"; sources "Undefined,Undefined"; NMorMRNA "null"; degree "4"; dimension "2_2";
chrA01	Undefined	as_event	1944089	1944385	.	-	.	transcript_id "TCONS_00001764/TCONS_00001765,TCONS_00001763"; gene_id "chrA01:1940715-1945277C"; flanks "1944385-,1944089^"; structure "0,1^2-"; splice_chain ",1944287^1944202-"; sources "Undefined,Undefined"; NMorMRNA "null"; degree "4"; dimension "2_2";
chrA01	Undefined	as_event	1943282	1943846	.	-	.	transcript_id "TCONS_00001764,TCONS_00001763/TCONS_00001765"; gene_id "chrA01:1940715-1945277C"; flanks "1943846^,1943282^"; structure "1-,2-"; splice_chain "1943365-,1943363-"; sources "Undefined,Undefined"; NMorMRNA "null"; degree "4"; dimension "2_2";
chrA01	Undefined	as_event	1942426	1943142	.	-	.	transcript_id "TCONS_00001764,TCONS_00001763/TCONS_00001765"; gene_id "chrA01:1940715-1945277C"; flanks "1943142-,1942426^"; structure "0,1^2-"; splice_chain ",1943057^1942623-"; sources "Undefined,Undefined"; NMorMRNA "null"; degree "4"; dimension "2_2";
chrA01	Undefined	as_event	1976058	1976528	.	-	.	transcript_id "TCONS_00001767,TCONS_00001768"; gene_id "chrA01:1975365-1986394C"; flanks "1976528-,1976058^"; structure "1^3-,2^4-"; splice_chain "1976422^1976200-,1976420^1976198-"; sources "Undefined,Undefined"; NMorMRNA "null"; degree "4"; dimension "2_2";
chrA01	Undefined	as_event	2015354	2015799	.	-	.	transcript_id "TCONS_00001772,TCONS_00001773"; gene_id "chrA01:2014405-2022745C"; flanks "2015799-,2015354^"; structure "1^3-,2^4-"; splice_chain "2015622^2015444-,2015620^2015442-"; sources "Undefined,Undefined"; NMorMRNA "null"; degree "4"; dimension "2_2";
chrA01	Undefined	as_event	2028198	2030434	.	-	.	transcript_id "TCONS_00001776,TCONS_00001774/TCONS_00001775"; gene_id "chrA01:2027466-2034998C"; flanks "2030434-,2028198^"; structure "1^8-,2^3-4^5-6^7-"; splice_chain "2030284^2028311-,2030170^2030078-2029913^2029836-2028714^2028462-"; sources "Undefined,Undefined"; NMorMRNA "null"; degree "4"; dimension "2_2";
chrA01	Undefined	as_event	2027466	2028198	.	-	.	transcript_id "TCONS_00001775/TCONS_00001776,TCONS_00001774"; gene_id "chrA01:2027466-2034998C"; flanks "2028198^,2027466]"; structure "1-,2-"; splice_chain "2028109-,2028106-"; sources "Undefined,Undefined"; NMorMRNA "null"; degree "4"; dimension "2_2";
chrA01	Undefined	as_event	2046561	2047033	.	-	.	transcript_id "TCONS_00001777,TCONS_00001779"; gene_id "chrA01:2045746-2047206C"; flanks "2047033^,2046561^"; structure "1-,2-"; splice_chain "2046620-,2046617-"; sources "Undefined,Undefined"; NMorMRNA "null"; degree "4"; dimension "2_2";
chrA01	Undefined	as_event	2046426	2046617	.	-	.	transcript_id "TCONS_00001778,TCONS_00001779"; gene_id "chrA01:2045746-2047206C"; flanks "2046617-,2046426^"; structure "0,1^2-"; splice_chain ",2046561^2046477-"; sources "Undefined,Undefined"; NMorMRNA "null"; degree "4"; dimension "2_2";
chrA01	Undefined	as_event	2046426	2047033	.	-	.	transcript_id "TCONS_00001777,TCONS_00001778,TCONS_00001779"; gene_id "chrA01:2045746-2047206C"; flanks "2047033^,2046426^"; structure "1-3^4-,2-,2-3^4-"; splice_chain "2046620-2046561^2046477-,2046617-,2046617-2046561^2046477-"; sources "Undefined,Undefined,Undefined"; NMorMRNA "null"; degree "9"; dimension "3_3";
chrA01	Undefined	as_event	2069550	2069820	.	-	.	transcript_id "TCONS_00001782,TCONS_00001781/TCONS_00001783"; gene_id "chrA01:2069084-2070330C"; flanks "2069820-,2069550^"; structure "0,1^2-"; splice_chain ",2069767^2069612-"; sources "Undefined,Undefined"; NMorMRNA "null"; degree "4"; dimension "2_2";
chrA01	Undefined	as_event	2085992	2086165	.	-	.	transcript_id "TCONS_00001788,TCONS_00001787"; gene_id "chrA01:2083754-2086420C"; flanks "2086165^,2085992^"; structure "1-,2-"; splice_chain "2086038-,2086034-"; sources "Undefined,Undefined"; NMorMRNA "null"; degree "4"; dimension "2_2";
chrA01	Undefined	as_event	2133453	2134598	.	-	.	transcript_id "TCONS_00001793,TCONS_00001792"; gene_id "chrA01:2132591-2135827C"; flanks "2134598-,2133453-"; structure "1^,2^"; splice_chain "2133957^,2133778^"; sources "Undefined,Undefined"; NMorMRNA "null"; degree "4"; dimension "2_2";
chrA01	Undefined	as_event	2132591	2133264	.	-	.	transcript_id "TCONS_00001793,TCONS_00001792"; gene_id "chrA01:2132591-2135827C"; flanks "2133264-,2132591]"; structure "0,1^2-3^4-"; splice_chain ",2133208^2133042-2132969^2132857-"; sources "Undefined,Undefined"; NMorMRNA "null"; degree "4"; dimension "2_2";
chrA01	Undefined	as_event	2255394	2255776	.	-	.	transcript_id "TCONS_00001812,TCONS_00001811"; gene_id "chrA01:2253201-2257874C"; flanks "2255776-,2255394^"; structure "0,1^2-"; splice_chain ",2255656^2255584-"; sources "Undefined,Undefined"; NMorMRNA "null"; degree "4"; dimension "2_2";
chrA01	Undefined	as_event	2254471	2254747	.	-	.	transcript_id "TCONS_00001812,TCONS_00001811"; gene_id "chrA01:2253201-2257874C"; flanks "2254747-,2254471^"; structure "0,1^2-"; splice_chain ",2254658^2254570-"; sources "Undefined,Undefined"; NMorMRNA "null"; degree "4"; dimension "2_2";
chrA01	Undefined	as_event	2372621	2372942	.	-	.	transcript_id "TCONS_00001823,TCONS_00001824"; gene_id "chrA01:2371404-2372942C"; flanks "2372942[,2372621^"; structure "1^3-,2^4-"; splice_chain "2372774^2372684-,2372773^2372683-"; sources "Undefined,Undefined"; NMorMRNA "null"; degree "4"; dimension "2_2";
chrA01	Undefined	as_event	2502580	2502772	.	-	.	transcript_id "TCONS_00001836,TCONS_00001837"; gene_id "chrA01:2501836-2503287C"; flanks "2502772^,2502580^"; structure "1-,2-"; splice_chain "2502700-,2502699-"; sources "Undefined,Undefined"; NMorMRNA "null"; degree "4"; dimension "2_2";
chrA01	Undefined	as_event	2517094	2517387	.	-	.	transcript_id "TCONS_00001841,TCONS_00001842"; gene_id "chrA01:2515035-2517438C"; flanks "2517387^,2517094^"; structure "1-,2-"; splice_chain "2517201-,2517198-"; sources "Undefined,Undefined"; NMorMRNA "null"; degree "4"; dimension "2_2";
chrA01	Undefined	as_event	2522196	2523191	.	-	.	transcript_id "TCONS_00001844,TCONS_00001845"; gene_id "chrA01:2522119-2523192C"; flanks "2523191[,2522196]"; structure "1^2-4^6-,3^5-"; splice_chain "2523047^2522761-2522557^2522448-,2522563^2522472-"; sources "Undefined,Undefined"; NMorMRNA "null"; degree "4"; dimension "2_2";
chrA01	Undefined	as_event	2593291	2593925	.	-	.	transcript_id "TCONS_00001848,TCONS_00001847"; gene_id "chrA01:2593291-2596910C"; flanks "2593925-,2593291]"; structure "0,1^2-"; splice_chain ",2593854^2593567-"; sources "Undefined,Undefined"; NMorMRNA "null"; degree "4"; dimension "2_2";
chrA01	Undefined	as_event	2707806	2708092	.	-	.	transcript_id "TCONS_00001860,TCONS_00001859"; gene_id "chrA01:2706595-2710091C"; flanks "2708092-,2707806^"; structure "1^3-,2^4-"; splice_chain "2707961^2707853-,2707951^2707843-"; sources "Undefined,Undefined"; NMorMRNA "null"; degree "4"; dimension "2_2";
chrA01	Undefined	as_event	2707454	2707707	.	-	.	transcript_id "TCONS_00001859,TCONS_00001860"; gene_id "chrA01:2706595-2710091C"; flanks "2707707-,2707454^"; structure "1^3-,2^4-"; splice_chain "2707663^2707565-,2707650^2707552-"; sources "Undefined,Undefined"; NMorMRNA "null"; degree "4"; dimension "2_2";
chrA01	Undefined	as_event	2713153	2713381	.	-	.	transcript_id "TCONS_00001862,TCONS_00001863/TCONS_00001865"; gene_id "chrA01:2713153-2714850C"; flanks "2713381^,2713153]"; structure "1-,2-"; splice_chain "2713292-,2713287-"; sources "Undefined,Undefined"; NMorMRNA "null"; degree "4"; dimension "2_2";
chrA01	Undefined	as_event	2713153	2713435	.	-	.	transcript_id "TCONS_00001864,TCONS_00001862,TCONS_00001863/TCONS_00001865"; gene_id "chrA01:2713153-2714850C"; flanks "2713435-,2713153]"; structure "0,1^2-,1^3-"; splice_chain ",2713381^2713292-,2713381^2713287-"; sources "Undefined,Undefined,Undefined"; NMorMRNA "null"; degree "9"; dimension "3_3";
chrA01	Undefined	as_event	2738463	2738583	.	-	.	transcript_id "TCONS_00001871,TCONS_00001870/TCONS_00001872"; gene_id "chrA01:2737982-2740146C"; flanks "2738583^,2738463^"; structure "1-,2-"; splice_chain "2738503-,2738501-"; sources "Undefined,Undefined"; NMorMRNA "null"; degree "4"; dimension "2_2";
chrA01	Undefined	as_event	2744532	2744878	.	-	.	transcript_id "TCONS_00001874,TCONS_00001875"; gene_id "chrA01:2743155-2747050C"; flanks "2744878-,2744532^"; structure "1^3-,2^4-"; splice_chain "2744818^2744689-,2744816^2744687-"; sources "Undefined,Undefined"; NMorMRNA "null"; degree "4"; dimension "2_2";
chrA01	Undefined	as_event	2744112	2744282	.	-	.	transcript_id "TCONS_00001873,TCONS_00001874/TCONS_00001875"; gene_id "chrA01:2743155-2747050C"; flanks "2744282^,2744112^"; structure "1-,2-"; splice_chain "2744194-,2744192-"; sources "Undefined,Undefined"; NMorMRNA "null"; degree "4"; dimension "2_2";
chrA01	Undefined	as_event	2775786	2776018	.	-	.	transcript_id "TCONS_00001879,TCONS_00001878"; gene_id "chrA01:2774227-2781230C"; flanks "2776018-,2775786-"; structure "1^,2^"; splice_chain "2775907^,2775906^"; sources "Undefined,Undefined"; NMorMRNA "null"; degree "4"; dimension "2_2";
chrA01	Undefined	as_event	2829690	2830675	.	-	.	transcript_id "TCONS_00001886,TCONS_00001885"; gene_id "chrA01:2829690-2832280C"; flanks "2830675-,2829690]"; structure "0,1^2-"; splice_chain ",2830469^2830389-"; sources "Undefined,Undefined"; NMorMRNA "null"; degree "4"; dimension "2_2";
chrA01	Undefined	as_event	2834808	2835401	.	-	.	transcript_id "TCONS_00001890,TCONS_00001889"; gene_id "chrA01:2834419-2837562C"; flanks "2835401-,2834808^"; structure "0,1^2-"; splice_chain ",2835289^2835203-"; sources "Undefined,Undefined"; NMorMRNA "null"; degree "4"; dimension "2_2";
chrA01	Undefined	as_event	2892670	2892927	.	-	.	transcript_id "TCONS_00001895,TCONS_00001896"; gene_id "chrA01:2891971-2894226C"; flanks "2892927-,2892670^"; structure "0,1^2-"; splice_chain ",2892845^2892772-"; sources "Undefined,Undefined"; NMorMRNA "null"; degree "4"; dimension "2_2";
chrA01	Undefined	as_event	2892331	2892772	.	-	.	transcript_id "TCONS_00001896,TCONS_00001897"; gene_id "chrA01:2891971-2894226C"; flanks "2892772-,2892331^"; structure "1^3-,2^4-"; splice_chain "2892670^2892544-,2892669^2892541-"; sources "Undefined,Undefined"; NMorMRNA "null"; degree "4"; dimension "2_2";
chrA01	Undefined	as_event	2892331	2892927	.	-	.	transcript_id "TCONS_00001896,TCONS_00001897,TCONS_00001895"; gene_id "chrA01:2891971-2894226C"; flanks "2892927-,2892331^"; structure "1^2-3^5-,1^2-4^6-,3^5-"; splice_chain "2892845^2892772-2892670^2892544-,2892845^2892772-2892669^2892541-,2892670^2892544-"; sources "Undefined,Undefined,Undefined"; NMorMRNA "null"; degree "9"; dimension "3_3";
chrA01	Undefined	as_event	2891971	2892206	.	-	.	transcript_id "TCONS_00001896,TCONS_00001895/TCONS_00001897"; gene_id "chrA01:2891971-2894226C"; flanks "2892206-,2891971]"; structure "0,1^2-"; splice_chain ",2892112^2892025-"; sources "Undefined,Undefined"; NMorMRNA "null"; degree "4"; dimension "2_2";
chrA01	Undefined	as_event	2927080	2928742	.	-	.	transcript_id "TCONS_00001904,TCONS_00001903"; gene_id "chrA01:2927080-2930065C"; flanks "2928742-,2927080]"; structure "0,1^2-"; splice_chain ",2928441^2928360-"; sources "Undefined,Undefined"; NMorMRNA "null"; degree "4"; dimension "2_2";
chrA01	Undefined	as_event	2981203	2981396	.	-	.	transcript_id "TCONS_00001907,TCONS_00001906"; gene_id "chrA01:2980767-2982465C"; flanks "2981396-,2981203]"; structure "0,1^2-"; splice_chain ",2981295^2981213-"; sources "Undefined,Undefined"; NMorMRNA "null"; degree "4"; dimension "2_2";
chrA01	Undefined	as_event	3018422	3018862	.	-	.	transcript_id "TCONS_00001912,TCONS_00001911"; gene_id "chrA01:3018094-3019656C"; flanks "3018862-,3018422^"; structure "0,1^2-"; splice_chain ",3018792^3018692-"; sources "Undefined,Undefined"; NMorMRNA "null"; degree "4"; dimension "2_2";
chrA01	Undefined	as_event	3030253	3031161	.	-	.	transcript_id "TCONS_00001914,TCONS_00001913"; gene_id "chrA01:3029700-3031161C"; flanks "3031161[,3030253^"; structure "1^3-,2^4-"; splice_chain "3030756^3030583-,3030755^3030582-"; sources "Undefined,Undefined"; NMorMRNA "null"; degree "4"; dimension "2_2";
chrA01	Undefined	as_event	3150959	3151319	.	-	.	transcript_id "TCONS_00001921,TCONS_00001920"; gene_id "chrA01:3150280-3152895C"; flanks "3151319-,3150959^"; structure "1^3-,2^4-"; splice_chain "3151136^3151053-,3151134^3151051-"; sources "Undefined,Undefined"; NMorMRNA "null"; degree "4"; dimension "2_2";
chrA01	Undefined	as_event	3150280	3150888	.	-	.	transcript_id "TCONS_00001921,TCONS_00001920"; gene_id "chrA01:3150280-3152895C"; flanks "3150888-,3150280]"; structure "1^3-5^7-,2^4-6^8-"; splice_chain "3150668^3150597-3150514^3150433-,3150666^3150595-3150512^3150431-"; sources "Undefined,Undefined"; NMorMRNA "null"; degree "4"; dimension "2_2";
chrA01	Undefined	as_event	3211232	3211722	.	-	.	transcript_id "TCONS_00001922,TCONS_00001923/TCONS_00001924"; gene_id "chrA01:3210501-3216495C"; flanks "3211722-,3211232^"; structure "0,1^2-"; splice_chain ",3211657^3211565-"; sources "Undefined,Undefined"; NMorMRNA "null"; degree "4"; dimension "2_2";
chrA01	Undefined	as_event	3445018	3445238	.	-	.	transcript_id "TCONS_00001935,TCONS_00001936"; gene_id "chrA01:3444299-3445412C"; flanks "3445238^,3445018^"; structure "1-,2-"; splice_chain "3445142-,3445137-"; sources "Undefined,Undefined"; NMorMRNA "null"; degree "4"; dimension "2_2";
chrA01	Undefined	as_event	3450392	3450549	.	-	.	transcript_id "TCONS_00001937,TCONS_00001939"; gene_id "chrA01:3447224-3453406C"; flanks "3450549-,3450392-"; structure "1^,2^"; splice_chain "3450481^,3450479^"; sources "Undefined,Undefined"; NMorMRNA "null"; degree "4"; dimension "2_2";
chrA01	Undefined	as_event	3450253	3450549	.	-	.	transcript_id "TCONS_00001938,TCONS_00001939"; gene_id "chrA01:3447224-3453406C"; flanks "3450549-,3450253]"; structure "1^3-,2^4-"; splice_chain "3450481^3450393-,3450479^3450392-"; sources "Undefined,Undefined"; NMorMRNA "null"; degree "4"; dimension "2_2";
chrA01	Undefined	as_event	3640880	3641172	.	-	.	transcript_id "TCONS_00001953,TCONS_00001952"; gene_id "chrA01:3640388-3643093C"; flanks "3641172^,3640880^"; structure "1-,2-"; splice_chain "3640947-,3640945-"; sources "Undefined,Undefined"; NMorMRNA "null"; degree "4"; dimension "2_2";
chrA01	Undefined	as_event	3699108	3699625	.	-	.	transcript_id "TCONS_00001955,TCONS_00001956"; gene_id "chrA01:3699108-3703546C"; flanks "3699625-,3699108]"; structure "0,1^2-"; splice_chain ",3699218^3699125-"; sources "Undefined,Undefined"; NMorMRNA "null"; degree "4"; dimension "2_2";
chrA01	Undefined	as_event	3814949	3815147	.	-	.	transcript_id "TCONS_00001971,TCONS_00001970"; gene_id "chrA01:3813716-3815147C"; flanks "3815147[,3814949^"; structure "0,1^2-"; splice_chain ",3815078^3815005-"; sources "Undefined,Undefined"; NMorMRNA "null"; degree "4"; dimension "2_2";
chrA01	Undefined	as_event	3814007	3814363	.	-	.	transcript_id "TCONS_00001970,TCONS_00001971"; gene_id "chrA01:3813716-3815147C"; flanks "3814363^,3814007^"; structure "1-4^6-,2-3^5-"; splice_chain "3814294-3814158^3814066-,3814293-3814204^3814112-"; sources "Undefined,Undefined"; NMorMRNA "null"; degree "4"; dimension "2_2";
chrA01	Undefined	as_event	3855396	3856217	.	-	.	transcript_id "TCONS_00001975,TCONS_00001976"; gene_id "chrA01:3851843-3856459C"; flanks "3856217^,3855396-"; structure "0,1-2^"; splice_chain ",3855822-3855769^"; sources "Undefined,Undefined"; NMorMRNA "null"; degree "4"; dimension "2_2";
chrA01	Undefined	as_event	3896793	3897193	.	-	.	transcript_id "TCONS_00001980,TCONS_00001979"; gene_id "chrA01:3895419-3904935C"; flanks "3897193-,3896793^"; structure "0,1^2-"; splice_chain ",3896993^3896921-"; sources "Undefined,Undefined"; NMorMRNA "null"; degree "4"; dimension "2_2";
chrA01	Undefined	as_event	3896308	3896708	.	-	.	transcript_id "TCONS_00001980,TCONS_00001979"; gene_id "chrA01:3895419-3904935C"; flanks "3896708-,3896308^"; structure "0,1^2-3^4-"; splice_chain ",3896638^3896554-3896455^3896364-"; sources "Undefined,Undefined"; NMorMRNA "null"; degree "4"; dimension "2_2";
chrA01	Undefined	as_event	3908019	3908237	.	-	.	transcript_id "TCONS_00001982,TCONS_00001981"; gene_id "chrA01:3905837-3908812C"; flanks "3908237-,3908019^"; structure "0,1^2-"; splice_chain ",3908160^3908093-"; sources "Undefined,Undefined"; NMorMRNA "null"; degree "4"; dimension "2_2";
chrA01	Undefined	as_event	3942706	3943333	.	-	.	transcript_id "TCONS_00001986,TCONS_00001985"; gene_id "chrA01:3942533-3944218C"; flanks "3943333-,3942706^"; structure "0,1^2-3^4-"; splice_chain ",3943080^3942991-3942859^3942767-"; sources "Undefined,Undefined"; NMorMRNA "null"; degree "4"; dimension "2_2";
chrA01	Undefined	as_event	4024279	4026232	.	-	.	transcript_id "TCONS_00001992,TCONS_00001993"; gene_id "chrA01:4024279-4027085C"; flanks "4026232-,4024279]"; structure "0,1^2-"; splice_chain ",4025230^4025109-"; sources "Undefined,Undefined"; NMorMRNA "null"; degree "4"; dimension "2_2";
chrA01	Undefined	as_event	4046109	4046970	.	-	.	transcript_id "TCONS_00001997,TCONS_00001998"; gene_id "chrA01:4044827-4047932C"; flanks "4046970-,4046109-"; structure "1^,2^"; splice_chain "4046202^,4046196^"; sources "Undefined,Undefined"; NMorMRNA "null"; degree "4"; dimension "2_2";
chrA01	Undefined	as_event	4059974	4060355	.	-	.	transcript_id "TCONS_00002000,TCONS_00002001"; gene_id "chrA01:4056229-4064622C"; flanks "4060355-,4059974^"; structure "1^3-,2^4-"; splice_chain "4060239^4060136-,4060238^4060135-"; sources "Undefined,Undefined"; NMorMRNA "null"; degree "4"; dimension "2_2";
chrA01	Undefined	as_event	4194626	4195279	.	-	.	transcript_id "TCONS_00002007,TCONS_00002006"; gene_id "chrA01:4194626-4196245C"; flanks "4195279-,4194626]"; structure "1^3-5^7-,2^4-6^8-"; splice_chain "4195158^4195089-4194826^4194754-,4195148^4195079-4194816^4194744-"; sources "Undefined,Undefined"; NMorMRNA "null"; degree "4"; dimension "2_2";
chrA01	Undefined	as_event	4278272	4278820	.	-	.	transcript_id "TCONS_00002012,TCONS_00002013"; gene_id "chrA01:4276526-4279645C"; flanks "4278820^,4278272-"; structure "1-3^,2-4^"; splice_chain "4278474-4278338^,4278473-4278337^"; sources "Undefined,Undefined"; NMorMRNA "null"; degree "4"; dimension "2_2";
chrA01	Undefined	as_event	4278033	4278820	.	-	.	transcript_id "TCONS_00002012,TCONS_00002011"; gene_id "chrA01:4276526-4279645C"; flanks "4278820^,4278033^"; structure "1-3^4-,2-"; splice_chain "4278474-4278338^4278272-,4278473-"; sources "Undefined,Undefined"; NMorMRNA "null"; degree "4"; dimension "2_2";
chrA01	Undefined	as_event	4277870	4278272	.	-	.	transcript_id "TCONS_00002013,TCONS_00002012"; gene_id "chrA01:4276526-4279645C"; flanks "4278272-,4277870^"; structure "0,1^2-"; splice_chain ",4278033^4277955-"; sources "Undefined,Undefined"; NMorMRNA "null"; degree "4"; dimension "2_2";
chrA01	Undefined	as_event	4277870	4278473	.	-	.	transcript_id "TCONS_00002013,TCONS_00002011"; gene_id "chrA01:4276526-4279645C"; flanks "4278473-,4277870^"; structure "1^2-,3^4-"; splice_chain "4278337^4278272-,4278033^4277955-"; sources "Undefined,Undefined"; NMorMRNA "null"; degree "4"; dimension "2_2";
chrA01	Undefined	as_event	4277870	4278820	.	-	.	transcript_id "TCONS_00002012,TCONS_00002013,TCONS_00002011"; gene_id "chrA01:4276526-4279645C"; flanks "4278820^,4277870^"; structure "1-3^5-6^7-,2-4^5-,2-6^7-"; splice_chain "4278474-4278338^4278272-4278033^4277955-,4278473-4278337^4278272-,4278473-4278033^4277955-"; sources "Undefined,Undefined,Undefined"; NMorMRNA "null"; degree "9"; dimension "3_3";
chrA01	Undefined	as_event	4332884	4333097	.	-	.	transcript_id "TCONS_00002018,TCONS_00002019"; gene_id "chrA01:4332422-4333802C"; flanks "4333097^,4332884^"; structure "1-,2-"; splice_chain "4333009-,4332985-"; sources "Undefined,Undefined"; NMorMRNA "null"; degree "4"; dimension "2_2";
chrA01	Undefined	as_event	4382457	4382692	.	-	.	transcript_id "TCONS_00002024,TCONS_00002025"; gene_id "chrA01:4381868-4383460C"; flanks "4382692-,4382457-"; structure "1^,2^"; splice_chain "4382552^,4382549^"; sources "Undefined,Undefined"; NMorMRNA "null"; degree "4"; dimension "2_2";
chrA01	Undefined	as_event	4482829	4483359	.	-	.	transcript_id "TCONS_00002028,TCONS_00002029"; gene_id "chrA01:4481792-4483359C"; flanks "4483359[,4482829^"; structure "0,1^2-"; splice_chain ",4483239^4482941-"; sources "Undefined,Undefined"; NMorMRNA "null"; degree "4"; dimension "2_2";
chrA01	Undefined	as_event	4516131	4516316	.	-	.	transcript_id "TCONS_00002034,TCONS_00002033"; gene_id "chrA01:4515474-4516713C"; flanks "4516316-,4516131^"; structure "0,1^2-"; splice_chain ",4516250^4516161-"; sources "Undefined,Undefined"; NMorMRNA "null"; degree "4"; dimension "2_2";
chrA01	Undefined	as_event	4515667	4515825	.	-	.	transcript_id "TCONS_00002034,TCONS_00002033"; gene_id "chrA01:4515474-4516713C"; flanks "4515825-,4515667^"; structure "0,1^2-"; splice_chain ",4515800^4515725-"; sources "Undefined,Undefined"; NMorMRNA "null"; degree "4"; dimension "2_2";
chrA01	Undefined	as_event	4608521	4611854	.	-	.	transcript_id "TCONS_00002038,TCONS_00002037"; gene_id "chrA01:4608521-4611854C"; flanks "4611854[,4608521]"; structure "1^3-,2^4-"; splice_chain "4608688^4608589-,4608686^4608587-"; sources "Undefined,Undefined"; NMorMRNA "null"; degree "4"; dimension "2_2";
chrA01	Undefined	as_event	4734182	4734314	.	-	.	transcript_id "TCONS_00002044,TCONS_00002043"; gene_id "chrA01:4732006-4735023C"; flanks "4734314^,4734182^"; structure "1-,2-"; splice_chain "4734233-,4734232-"; sources "Undefined,Undefined"; NMorMRNA "null"; degree "4"; dimension "2_2";
chrA01	Undefined	as_event	4733858	4734114	.	-	.	transcript_id "TCONS_00002044,TCONS_00002043"; gene_id "chrA01:4732006-4735023C"; flanks "4734114-,4733858^"; structure "0,1^2-"; splice_chain ",4733980^4733881-"; sources "Undefined,Undefined"; NMorMRNA "null"; degree "4"; dimension "2_2";
chrA01	Undefined	as_event	4733092	4733381	.	-	.	transcript_id "TCONS_00002043,TCONS_00002044"; gene_id "chrA01:4732006-4735023C"; flanks "4733381-,4733092^"; structure "0,1^2-"; splice_chain ",4733332^4733250-"; sources "Undefined,Undefined"; NMorMRNA "null"; degree "4"; dimension "2_2";
chrA01	Undefined	as_event	4732156	4732434	.	-	.	transcript_id "TCONS_00002043,TCONS_00002044"; gene_id "chrA01:4732006-4735023C"; flanks "4732434-,4732156^"; structure "0,1^2-"; splice_chain ",4732321^4732236-"; sources "Undefined,Undefined"; NMorMRNA "null"; degree "4"; dimension "2_2";
chrA01	Undefined	as_event	4749399	4752005	.	-	.	transcript_id "TCONS_00002045,TCONS_00002046"; gene_id "chrA01:4749353-4752005C"; flanks "4752005[,4749399-"; structure "1^,2^"; splice_chain "4750416^,4750414^"; sources "Undefined,Undefined"; NMorMRNA "null"; degree "4"; dimension "2_2";
chrA01	Undefined	as_event	4806773	4807082	.	-	.	transcript_id "TCONS_00002049,TCONS_00002048/TCONS_00002050"; gene_id "chrA01:4806027-4807696C"; flanks "4807082-,4806773^"; structure "1^3-,2^4-"; splice_chain "4806996^4806926-,4806986^4806916-"; sources "Undefined,Undefined"; NMorMRNA "null"; degree "4"; dimension "2_2";
chrA01	Undefined	as_event	4806027	4806676	.	-	.	transcript_id "TCONS_00002049,TCONS_00002048/TCONS_00002050"; gene_id "chrA01:4806027-4807696C"; flanks "4806676-,4806027]"; structure "0,1^2-"; splice_chain ",4806464^4806393-"; sources "Undefined,Undefined"; NMorMRNA "null"; degree "4"; dimension "2_2";
chrA01	Undefined	as_event	4820347	4820803	.	-	.	transcript_id "TCONS_00002053,TCONS_00002054"; gene_id "chrA01:4820347-4821888C"; flanks "4820803-,4820347]"; structure "0,1^2-"; splice_chain ",4820728^4820646-"; sources "Undefined,Undefined"; NMorMRNA "null"; degree "4"; dimension "2_2";
chrA01	Undefined	as_event	4834724	4835135	.	-	.	transcript_id "TCONS_00002057,TCONS_00002056"; gene_id "chrA01:4834724-4840581C"; flanks "4835135-,4834724]"; structure "0,1^2-"; splice_chain ",4835034^4834939-"; sources "Undefined,Undefined"; NMorMRNA "null"; degree "4"; dimension "2_2";
chrA01	Undefined	as_event	4889627	4889990	.	-	.	transcript_id "TCONS_00002062,TCONS_00002063"; gene_id "chrA01:4887095-4889990C"; flanks "4889990[,4889627-"; structure "1^,2^"; splice_chain "4889861^,4889754^"; sources "Undefined,Undefined"; NMorMRNA "null"; degree "4"; dimension "2_2";
chrA01	Undefined	as_event	4892103	4892980	.	-	.	transcript_id "TCONS_00002064,TCONS_00002065/TCONS_00002066"; gene_id "chrA01:4890657-4893145C"; flanks "4892980^,4892103^"; structure "1-,2-"; splice_chain "4892167-,4892165-"; sources "Undefined,Undefined"; NMorMRNA "null"; degree "4"; dimension "2_2";
chrA01	Undefined	as_event	4891522	4891997	.	-	.	transcript_id "TCONS_00002064/TCONS_00002065,TCONS_00002066"; gene_id "chrA01:4890657-4893145C"; flanks "4891997-,4891522^"; structure "0,1^2-"; splice_chain ",4891881^4891807-"; sources "Undefined,Undefined"; NMorMRNA "null"; degree "4"; dimension "2_2";
chrA01	Undefined	as_event	5164791	5165008	.	-	.	transcript_id "TCONS_00002089,TCONS_00002090"; gene_id "chrA01:5164191-5165760C"; flanks "5165008-,5164791^"; structure "0,1^2-"; splice_chain ",5164950^5164847-"; sources "Undefined,Undefined"; NMorMRNA "null"; degree "4"; dimension "2_2";
chrA01	Undefined	as_event	5297365	5297713	.	-	.	transcript_id "TCONS_00002098,TCONS_00002099"; gene_id "chrA01:5295044-5298609C"; flanks "5297713-,5297365^"; structure "0,1^2-"; splice_chain ",5297629^5297523-"; sources "Undefined,Undefined"; NMorMRNA "null"; degree "4"; dimension "2_2";
chrA01	Undefined	as_event	5393930	5394663	.	-	.	transcript_id "TCONS_00002107,TCONS_00002108"; gene_id "chrA01:5392328-5394824C"; flanks "5394663^,5393930^"; structure "1-,2-"; splice_chain "5394007-,5394003-"; sources "Undefined,Undefined"; NMorMRNA "null"; degree "4"; dimension "2_2";
chrA01	Undefined	as_event	5589285	5589765	.	-	.	transcript_id "TCONS_00002119,TCONS_00002118"; gene_id "chrA01:5588120-5592101C"; flanks "5589765-,5589285^"; structure "0,1^2-"; splice_chain ",5589575^5589495-"; sources "Undefined,Undefined"; NMorMRNA "null"; degree "4"; dimension "2_2";
chrA01	Undefined	as_event	5655897	5656145	.	-	.	transcript_id "TCONS_00002127,TCONS_00002125/TCONS_00002126"; gene_id "chrA01:5653879-5656674C"; flanks "5656145-,5655897^"; structure "1^3-,2^4-"; splice_chain "5656067^5655972-,5656065^5655970-"; sources "Undefined,Undefined"; NMorMRNA "null"; degree "4"; dimension "2_2";
chrA01	Undefined	as_event	5655227	5655572	.	-	.	transcript_id "TCONS_00002125/TCONS_00002127,TCONS_00002126"; gene_id "chrA01:5653879-5656674C"; flanks "5655572-,5655227^"; structure "0,1^2-"; splice_chain ",5655466^5655369-"; sources "Undefined,Undefined"; NMorMRNA "null"; degree "4"; dimension "2_2";
chrA01	Undefined	as_event	5654114	5654378	.	-	.	transcript_id "TCONS_00002125,TCONS_00002126/TCONS_00002127"; gene_id "chrA01:5653879-5656674C"; flanks "5654378-,5654114^"; structure "0,1^2-"; splice_chain ",5654312^5654233-"; sources "Undefined,Undefined"; NMorMRNA "null"; degree "4"; dimension "2_2";
chrA01	Undefined	as_event	5703171	5703632	.	-	.	transcript_id "TCONS_00002137,TCONS_00002136"; gene_id "chrA01:5700295-5704675C"; flanks "5703632^,5703171-"; structure "0,1-2^"; splice_chain ",5703486-5703452^"; sources "Undefined,Undefined"; NMorMRNA "null"; degree "4"; dimension "2_2";
chrA01	Undefined	as_event	5755634	5755877	.	-	.	transcript_id "TCONS_00002142,TCONS_00002143"; gene_id "chrA01:5752056-5758575C"; flanks "5755877^,5755634^"; structure "1-,2-"; splice_chain "5755711-,5755710-"; sources "Undefined,Undefined"; NMorMRNA "null"; degree "4"; dimension "2_2";
chrA01	Undefined	as_event	5754818	5755157	.	-	.	transcript_id "TCONS_00002142,TCONS_00002143"; gene_id "chrA01:5752056-5758575C"; flanks "5755157-,5754818^"; structure "0,1^2-"; splice_chain ",5755002^5754922-"; sources "Undefined,Undefined"; NMorMRNA "null"; degree "4"; dimension "2_2";
chrA01	Undefined	as_event	5753725	5753932	.	-	.	transcript_id "TCONS_00002142,TCONS_00002143"; gene_id "chrA01:5752056-5758575C"; flanks "5753932-,5753725^"; structure "0,1^2-"; splice_chain ",5753863^5753778-"; sources "Undefined,Undefined"; NMorMRNA "null"; degree "4"; dimension "2_2";
chrA01	Undefined	as_event	5795867	5796323	.	-	.	transcript_id "TCONS_00002144,TCONS_00002145"; gene_id "chrA01:5794289-5796715C"; flanks "5796323-,5795867^"; structure "0,1^2-"; splice_chain ",5796195^5796121-"; sources "Undefined,Undefined"; NMorMRNA "null"; degree "4"; dimension "2_2";
chrA01	Undefined	as_event	5795166	5795412	.	-	.	transcript_id "TCONS_00002144,TCONS_00002145"; gene_id "chrA01:5794289-5796715C"; flanks "5795412-,5795166^"; structure "0,1^2-"; splice_chain ",5795358^5795277-"; sources "Undefined,Undefined"; NMorMRNA "null"; degree "4"; dimension "2_2";
chrA01	Undefined	as_event	5913808	5914507	.	-	.	transcript_id "TCONS_00002151,TCONS_00002150"; gene_id "chrA01:5911203-5914507C"; flanks "5914507[,5913808^"; structure "0,1^2-"; splice_chain ",5914065^5913969-"; sources "Undefined,Undefined"; NMorMRNA "null"; degree "4"; dimension "2_2";
chrA01	Undefined	as_event	5926279	5927266	.	-	.	transcript_id "TCONS_00002154,TCONS_00002153"; gene_id "chrA01:5926268-5927323C"; flanks "5927266^,5926279]"; structure "1-,2-"; splice_chain "5926737-,5926732-"; sources "Undefined,Undefined"; NMorMRNA "null"; degree "4"; dimension "2_2";
chrA01	Undefined	as_event	5972606	5973192	.	-	.	transcript_id "TCONS_00002157,TCONS_00002158"; gene_id "chrA01:5971320-5973631C"; flanks "5973192-,5972606^"; structure "1^3-,2^4-"; splice_chain "5972861^5972774-,5972851^5972764-"; sources "Undefined,Undefined"; NMorMRNA "null"; degree "4"; dimension "2_2";
chrA01	Undefined	as_event	5972208	5972517	.	-	.	transcript_id "TCONS_00002157,TCONS_00002158"; gene_id "chrA01:5971320-5973631C"; flanks "5972517-,5972208^"; structure "0,1^2-"; splice_chain ",5972382^5972309-"; sources "Undefined,Undefined"; NMorMRNA "null"; degree "4"; dimension "2_2";
chrA01	Undefined	as_event	5971320	5972124	.	-	.	transcript_id "TCONS_00002157,TCONS_00002158"; gene_id "chrA01:5971320-5973631C"; flanks "5972124-,5971320]"; structure "1^3-,2^4-"; splice_chain "5972015^5971946-,5972005^5971936-"; sources "Undefined,Undefined"; NMorMRNA "null"; degree "4"; dimension "2_2";
chrA01	Undefined	as_event	6000234	6000873	.	-	.	transcript_id "TCONS_00002160,TCONS_00002161"; gene_id "chrA01:5999482-6000873C"; flanks "6000873[,6000234^"; structure "1^3-,2^4-"; splice_chain "6000667^6000529-,6000657^6000519-"; sources "Undefined,Undefined"; NMorMRNA "null"; degree "4"; dimension "2_2";
chrA01	Undefined	as_event	6056283	6057631	.	-	.	transcript_id "TCONS_00002167,TCONS_00002166"; gene_id "chrA01:6055367-6057631C"; flanks "6057631[,6056283^"; structure "0,1^2-"; splice_chain ",6056559^6056438-"; sources "Undefined,Undefined"; NMorMRNA "null"; degree "4"; dimension "2_2";
chrA01	Undefined	as_event	6083433	6083643	.	-	.	transcript_id "TCONS_00002171/TCONS_00002172,TCONS_00002170"; gene_id "chrA01:6082807-6085328C"; flanks "6083643-,6083433^"; structure "0,1^2-"; splice_chain ",6083596^6083519-"; sources "Undefined,Undefined"; NMorMRNA "null"; degree "4"; dimension "2_2";
chrA01	Undefined	as_event	6083148	6083345	.	-	.	transcript_id "TCONS_00002171/TCONS_00002172,TCONS_00002170"; gene_id "chrA01:6082807-6085328C"; flanks "6083345-,6083148-"; structure "1^,2^"; splice_chain "6083217^,6083216^"; sources "Undefined,Undefined"; NMorMRNA "null"; degree "4"; dimension "2_2";
chrA01	Undefined	as_event	6123204	6124991	.	-	.	transcript_id "TCONS_00002180,TCONS_00002179/TCONS_00002181"; gene_id "chrA01:6120694-6126409C"; flanks "6124991^,6123204^"; structure "1-,2-"; splice_chain "6123569-,6123566-"; sources "Undefined,Undefined"; NMorMRNA "null"; degree "4"; dimension "2_2";
chrA01	Undefined	as_event	6122639	6123133	.	-	.	transcript_id "TCONS_00002179/TCONS_00002180,TCONS_00002181"; gene_id "chrA01:6120694-6126409C"; flanks "6123133-,6122639^"; structure "0,1^2-"; splice_chain ",6123070^6122997-"; sources "Undefined,Undefined"; NMorMRNA "null"; degree "4"; dimension "2_2";
chrA01	Undefined	as_event	6151116	6151329	.	-	.	transcript_id "TCONS_00002184,TCONS_00002185"; gene_id "chrA01:6150320-6153451C"; flanks "6151329-,6151116-"; structure "1^,2^"; splice_chain "6151227^,6151204^"; sources "Undefined,Undefined"; NMorMRNA "null"; degree "4"; dimension "2_2";
chrA01	Undefined	as_event	6515094	6515390	.	-	.	transcript_id "TCONS_00002198,TCONS_00002197"; gene_id "chrA01:6514644-6516540C"; flanks "6515390-,6515094^"; structure "0,1^2-"; splice_chain ",6515340^6515240-"; sources "Undefined,Undefined"; NMorMRNA "null"; degree "4"; dimension "2_2";
chrA01	Undefined	as_event	6540827	6541253	.	-	.	transcript_id "TCONS_00002200,TCONS_00002199"; gene_id "chrA01:6540827-6542481C"; flanks "6541253-,6540827]"; structure "0,1^2-"; splice_chain ",6541144^6541052-"; sources "Undefined,Undefined"; NMorMRNA "null"; degree "4"; dimension "2_2";
chrA01	Undefined	as_event	6967105	6967301	.	-	.	transcript_id "TCONS_00002219,TCONS_00002220"; gene_id "chrA01:6964014-6968007C"; flanks "6967301^,6967105^"; structure "1-,2-"; splice_chain "6967217-,6967216-"; sources "Undefined,Undefined"; NMorMRNA "null"; degree "4"; dimension "2_2";
chrA01	Undefined	as_event	6998248	6998575	.	-	.	transcript_id "TCONS_00002223,TCONS_00002224"; gene_id "chrA01:6996218-7001066C"; flanks "6998575-,6998248^"; structure "1^3-,2^4-"; splice_chain "6998473^6998390-,6998471^6998388-"; sources "Undefined,Undefined"; NMorMRNA "null"; degree "4"; dimension "2_2";
chrA01	Undefined	as_event	6996844	6997385	.	-	.	transcript_id "TCONS_00002223,TCONS_00002224"; gene_id "chrA01:6996218-7001066C"; flanks "6997385-,6996844^"; structure "0,1^2-"; splice_chain ",6997029^6996936-"; sources "Undefined,Undefined"; NMorMRNA "null"; degree "4"; dimension "2_2";
chrA01	Undefined	as_event	6996218	6996544	.	-	.	transcript_id "TCONS_00002223,TCONS_00002224"; gene_id "chrA01:6996218-7001066C"; flanks "6996544-,6996218]"; structure "0,1^2-"; splice_chain ",6996400^6996311-"; sources "Undefined,Undefined"; NMorMRNA "null"; degree "4"; dimension "2_2";
chrA01	Undefined	as_event	7062110	7062430	.	-	.	transcript_id "TCONS_00002228,TCONS_00002227"; gene_id "chrA01:7060763-7065055C"; flanks "7062430-,7062110^"; structure "0,1^2-"; splice_chain ",7062347^7062261-"; sources "Undefined,Undefined"; NMorMRNA "null"; degree "4"; dimension "2_2";
chrA01	Undefined	as_event	7066258	7066838	.	-	.	transcript_id "TCONS_00002229,TCONS_00002230"; gene_id "chrA01:7065803-7067933C"; flanks "7066838-,7066258^"; structure "1^3-,2^4-"; splice_chain "7066637^7066530-,7066635^7066528-"; sources "Undefined,Undefined"; NMorMRNA "null"; degree "4"; dimension "2_2";
chrA01	Undefined	as_event	7065803	7066528	.	-	.	transcript_id "TCONS_00002231,TCONS_00002230"; gene_id "chrA01:7065803-7067933C"; flanks "7066528-,7065803]"; structure "0,1^2-"; splice_chain ",7066258^7066183-"; sources "Undefined,Undefined"; NMorMRNA "null"; degree "4"; dimension "2_2";
chrA01	Undefined	as_event	7065803	7066838	.	-	.	transcript_id "TCONS_00002229,TCONS_00002231,TCONS_00002230"; gene_id "chrA01:7065803-7067933C"; flanks "7066838-,7065803]"; structure "1^3-5^6-,2^4-,2^4-5^6-"; splice_chain "7066637^7066530-7066258^7066183-,7066635^7066528-,7066635^7066528-7066258^7066183-"; sources "Undefined,Undefined,Undefined"; NMorMRNA "null"; degree "9"; dimension "3_3";
chrA01	Undefined	as_event	7089387	7089617	.	-	.	transcript_id "TCONS_00002233,TCONS_00002234"; gene_id "chrA01:7087517-7089841C"; flanks "7089617^,7089387^"; structure "1-,2-"; splice_chain "7089539-,7089521-"; sources "Undefined,Undefined"; NMorMRNA "null"; degree "4"; dimension "2_2";
chrA01	Undefined	as_event	7165109	7165644	.	-	.	transcript_id "TCONS_00002241,TCONS_00002242"; gene_id "chrA01:7163844-7166767C"; flanks "7165644^,7165109-"; structure "0,1-2^3-4^"; splice_chain ",7165524-7165476^7165375-7165261^"; sources "Undefined,Undefined"; NMorMRNA "null"; degree "4"; dimension "2_2";
chrA01	Undefined	as_event	7251022	7251510	.	-	.	transcript_id "TCONS_00002256,TCONS_00002255"; gene_id "chrA01:7249830-7251510C"; flanks "7251510[,7251022^"; structure "1^3-,2^4-"; splice_chain "7251336^7251246-,7251324^7251234-"; sources "Undefined,Undefined"; NMorMRNA "null"; degree "4"; dimension "2_2";
chrA01	Undefined	as_event	7343467	7343836	.	-	.	transcript_id "TCONS_00002265,TCONS_00002266"; gene_id "chrA01:7342509-7345381C"; flanks "7343836-,7343467^"; structure "0,1^2-"; splice_chain ",7343742^7343661-"; sources "Undefined,Undefined"; NMorMRNA "null"; degree "4"; dimension "2_2";
chrA01	Undefined	as_event	7342972	7343352	.	-	.	transcript_id "TCONS_00002265,TCONS_00002266"; gene_id "chrA01:7342509-7345381C"; flanks "7343352-,7342972]"; structure "0,1^2-"; splice_chain ",7343140^7343050-"; sources "Undefined,Undefined"; NMorMRNA "null"; degree "4"; dimension "2_2";
chrA01	Undefined	as_event	7450196	7450467	.	-	.	transcript_id "TCONS_00002271,TCONS_00002270"; gene_id "chrA01:7448720-7450982C"; flanks "7450467-,7450196^"; structure "0,1^2-"; splice_chain ",7450372^7450285-"; sources "Undefined,Undefined"; NMorMRNA "null"; degree "4"; dimension "2_2";
chrA01	Undefined	as_event	7449684	7450119	.	-	.	transcript_id "TCONS_00002270,TCONS_00002271"; gene_id "chrA01:7448720-7450982C"; flanks "7450119-,7449684^"; structure "0,1^2-"; splice_chain ",7450018^7449830-"; sources "Undefined,Undefined"; NMorMRNA "null"; degree "4"; dimension "2_2";
chrA01	Undefined	as_event	7448720	7449206	.	-	.	transcript_id "TCONS_00002270,TCONS_00002271"; gene_id "chrA01:7448720-7450982C"; flanks "7449206-,7448720]"; structure "0,1^2-"; splice_chain ",7449109^7449029-"; sources "Undefined,Undefined"; NMorMRNA "null"; degree "4"; dimension "2_2";
chrA01	Undefined	as_event	7511246	7511589	.	-	.	transcript_id "TCONS_00002277,TCONS_00002276"; gene_id "chrA01:7509841-7512243C"; flanks "7511589-,7511246^"; structure "0,1^2-"; splice_chain ",7511402^7511331-"; sources "Undefined,Undefined"; NMorMRNA "null"; degree "4"; dimension "2_2";
chrA01	Undefined	as_event	7673284	7673418	.	-	.	transcript_id "TCONS_00002287,TCONS_00002286"; gene_id "chrA01:7667968-7675954C"; flanks "7673418^,7673284^"; structure "1-,2-"; splice_chain "7673337-,7673335-"; sources "Undefined,Undefined"; NMorMRNA "null"; degree "4"; dimension "2_2";
chrA01	Undefined	as_event	7672369	7672851	.	-	.	transcript_id "TCONS_00002287,TCONS_00002285/TCONS_00002286"; gene_id "chrA01:7667968-7675954C"; flanks "7672851-,7672369^"; structure "1^3-,2^4-"; splice_chain "7672772^7672479-,7672764^7672471-"; sources "Undefined,Undefined"; NMorMRNA "null"; degree "4"; dimension "2_2";
chrA01	Undefined	as_event	7669648	7669874	.	-	.	transcript_id "TCONS_00002285/TCONS_00002286/TCONS_00002287,TCONS_00002284"; gene_id "chrA01:7667968-7675954C"; flanks "7669874-,7669648^"; structure "0,1^2-"; splice_chain ",7669796^7669721-"; sources "Undefined,Undefined"; NMorMRNA "null"; degree "4"; dimension "2_2";
chrA01	Undefined	as_event	7668404	7668672	.	-	.	transcript_id "TCONS_00002286,TCONS_00002284/TCONS_00002285/TCONS_00002287"; gene_id "chrA01:7667968-7675954C"; flanks "7668672-,7668404^"; structure "0,1^2-"; splice_chain ",7668554^7668481-"; sources "Undefined,Undefined"; NMorMRNA "null"; degree "4"; dimension "2_2";
chrA01	Undefined	as_event	7925695	7926395	.	-	.	transcript_id "TCONS_00002302,TCONS_00002303,TCONS_00002304"; gene_id "chrA01:7921865-7926514C"; flanks "7926395^,7925695^"; structure "1-,2-,3-"; splice_chain "7925769-,7925766-,7925765-"; sources "Undefined,Undefined,Undefined"; NMorMRNA "null"; degree "9"; dimension "3_3";
chrA01	Undefined	as_event	7925278	7925460	.	-	.	transcript_id "TCONS_00002303,TCONS_00002301/TCONS_00002304"; gene_id "chrA01:7921865-7926514C"; flanks "7925460^,7925278^"; structure "1-,2-"; splice_chain "7925354-,7925353-"; sources "Undefined,Undefined"; NMorMRNA "null"; degree "4"; dimension "2_2";
chrA01	Undefined	as_event	7925187	7925354	.	-	.	transcript_id "TCONS_00002303,TCONS_00002302"; gene_id "chrA01:7921865-7926514C"; flanks "7925354-,7925187-"; structure "1^,2^"; splice_chain "7925278^,7925277^"; sources "Undefined,Undefined"; NMorMRNA "null"; degree "4"; dimension "2_2";
chrA01	Undefined	as_event	7925187	7925460	.	-	.	transcript_id "TCONS_00002303,TCONS_00002302,TCONS_00002301/TCONS_00002304"; gene_id "chrA01:7921865-7926514C"; flanks "7925460^,7925187-"; structure "1-3^,1-4^,2-3^"; splice_chain "7925354-7925278^,7925354-7925277^,7925353-7925278^"; sources "Undefined,Undefined,Undefined"; NMorMRNA "null"; degree "9"; dimension "3_3";
chrA01	Undefined	as_event	7924405	7924604	.	-	.	transcript_id "TCONS_00002304,TCONS_00002301/TCONS_00002302/TCONS_00002303"; gene_id "chrA01:7921865-7926514C"; flanks "7924604^,7924405^"; structure "1-,2-"; splice_chain "7924491-,7924488-"; sources "Undefined,Undefined"; NMorMRNA "null"; degree "4"; dimension "2_2";
chrA01	Undefined	as_event	7924077	7924278	.	-	.	transcript_id "TCONS_00002301/TCONS_00002302/TCONS_00002304,TCONS_00002303"; gene_id "chrA01:7921865-7926514C"; flanks "7924278-,7924077-"; structure "1^,2^"; splice_chain "7924174^,7924173^"; sources "Undefined,Undefined"; NMorMRNA "null"; degree "4"; dimension "2_2";
chrA01	Undefined	as_event	7923664	7923899	.	-	.	transcript_id "TCONS_00002303,TCONS_00002301/TCONS_00002302/TCONS_00002304"; gene_id "chrA01:7921865-7926514C"; flanks "7923899^,7923664^"; structure "1-,2-"; splice_chain "7923754-,7923748-"; sources "Undefined,Undefined"; NMorMRNA "null"; degree "4"; dimension "2_2";
chrA01	Undefined	as_event	7922838	7923011	.	-	.	transcript_id "TCONS_00002304,TCONS_00002301/TCONS_00002302/TCONS_00002303"; gene_id "chrA01:7921865-7926514C"; flanks "7923011^,7922838^"; structure "1-,2-"; splice_chain "7922934-,7922927-"; sources "Undefined,Undefined"; NMorMRNA "null"; degree "4"; dimension "2_2";
chrA01	Undefined	as_event	7922233	7922500	.	-	.	transcript_id "TCONS_00002302,TCONS_00002301/TCONS_00002304"; gene_id "chrA01:7921865-7926514C"; flanks "7922500-,7922233^"; structure "1^3-,2^4-"; splice_chain "7922442^7922341-,7922432^7922331-"; sources "Undefined,Undefined"; NMorMRNA "null"; degree "4"; dimension "2_2";
chrA01	Undefined	as_event	7921865	7922341	.	-	.	transcript_id "TCONS_00002303,TCONS_00002302"; gene_id "chrA01:7921865-7926514C"; flanks "7922341-,7921865]"; structure "1^3-,2^4-"; splice_chain "7922243^7922142-,7922233^7922132-"; sources "Undefined,Undefined"; NMorMRNA "null"; degree "4"; dimension "2_2";
chrA01	Undefined	as_event	7921865	7922500	.	-	.	transcript_id "TCONS_00002303,TCONS_00002302,TCONS_00002301/TCONS_00002304"; gene_id "chrA01:7921865-7926514C"; flanks "7922500-,7921865]"; structure "1^3-5^7-,1^3-6^8-,2^4-6^8-"; splice_chain "7922442^7922341-7922243^7922142-,7922442^7922341-7922233^7922132-,7922432^7922331-7922233^7922132-"; sources "Undefined,Undefined,Undefined"; NMorMRNA "null"; degree "9"; dimension "3_3";
chrA01	Undefined	as_event	8073378	8073626	.	-	.	transcript_id "TCONS_00002320,TCONS_00002318/TCONS_00002319"; gene_id "chrA01:8071972-8075895C"; flanks "8073626-,8073378^"; structure "0,1^2-"; splice_chain ",8073567^8073488-"; sources "Undefined,Undefined"; NMorMRNA "null"; degree "4"; dimension "2_2";
chrA01	Undefined	as_event	8072146	8072458	.	-	.	transcript_id "TCONS_00002320,TCONS_00002318"; gene_id "chrA01:8071972-8075895C"; flanks "8072458^,8072146^"; structure "1-,2-"; splice_chain "8072251-,8072249-"; sources "Undefined,Undefined"; NMorMRNA "null"; degree "4"; dimension "2_2";
chrA01	Undefined	as_event	8071972	8072249	.	-	.	transcript_id "TCONS_00002319,TCONS_00002318"; gene_id "chrA01:8071972-8075895C"; flanks "8072249-,8071972]"; structure "1^3-,2^4-"; splice_chain "8072148^8072006-,8072146^8072004-"; sources "Undefined,Undefined"; NMorMRNA "null"; degree "4"; dimension "2_2";
chrA01	Undefined	as_event	8071972	8072458	.	-	.	transcript_id "TCONS_00002320,TCONS_00002319,TCONS_00002318"; gene_id "chrA01:8071972-8075895C"; flanks "8072458^,8071972]"; structure "1-4^6-,2-3^5-,2-4^6-"; splice_chain "8072251-8072146^8072004-,8072249-8072148^8072006-,8072249-8072146^8072004-"; sources "Undefined,Undefined,Undefined"; NMorMRNA "null"; degree "9"; dimension "3_3";
chrA01	Undefined	as_event	8148874	8149379	.	-	.	transcript_id "TCONS_00002326/TCONS_00002327,TCONS_00002328"; gene_id "chrA01:8148556-8151093C"; flanks "8149379-,8148874^"; structure "1^3-5^6-,2^4-"; splice_chain "8149266^8149182-8149061^8148968-,8149230^8149146-"; sources "Undefined,Undefined"; NMorMRNA "null"; degree "4"; dimension "2_2";
chrA01	Undefined	as_event	8148661	8148874	.	-	.	transcript_id "TCONS_00002327,TCONS_00002326/TCONS_00002328"; gene_id "chrA01:8148556-8151093C"; flanks "8148874^,8148661^"; structure "1-,2-"; splice_chain "8148787-,8148786-"; sources "Undefined,Undefined"; NMorMRNA "null"; degree "4"; dimension "2_2";
chrA01	Undefined	as_event	8225392	8226370	.	-	.	transcript_id "TCONS_00002338,TCONS_00002339/TCONS_00002340"; gene_id "chrA01:8224352-8227315C"; flanks "8226370^,8225392-"; structure "0,1-2^"; splice_chain ",8226107-8226036^"; sources "Undefined,Undefined"; NMorMRNA "null"; degree "4"; dimension "2_2";
chrA01	Undefined	as_event	8225036	8225337	.	-	.	transcript_id "TCONS_00002340,TCONS_00002338/TCONS_00002339"; gene_id "chrA01:8224352-8227315C"; flanks "8225337^,8225036-"; structure "0,1-2^"; splice_chain ",8225250-8225120^"; sources "Undefined,Undefined"; NMorMRNA "null"; degree "4"; dimension "2_2";
chrA01	Undefined	as_event	8241726	8242000	.	-	.	transcript_id "TCONS_00002342,TCONS_00002343"; gene_id "chrA01:8241520-8242985C"; flanks "8242000-,8241726^"; structure "1^3-,2^4-"; splice_chain "8241895^8241817-,8241893^8241815-"; sources "Undefined,Undefined"; NMorMRNA "null"; degree "4"; dimension "2_2";
chrA01	Undefined	as_event	8251355	8251544	.	-	.	transcript_id "TCONS_00002347,TCONS_00002346"; gene_id "chrA01:8251255-8252157C"; flanks "8251544^,8251355^"; structure "1-,2-"; splice_chain "8251471-,8251467-"; sources "Undefined,Undefined"; NMorMRNA "null"; degree "4"; dimension "2_2";
chrA01	Undefined	as_event	8270065	8270484	.	-	.	transcript_id "TCONS_00002350,TCONS_00002351"; gene_id "chrA01:8269492-8271167C"; flanks "8270484-,8270065^"; structure "1^3-,2^4-"; splice_chain "8270414^8270280-,8270404^8270270-"; sources "Undefined,Undefined"; NMorMRNA "null"; degree "4"; dimension "2_2";
chrA01	Undefined	as_event	8269695	8269902	.	-	.	transcript_id "TCONS_00002350,TCONS_00002351"; gene_id "chrA01:8269492-8271167C"; flanks "8269902-,8269695]"; structure "0,1^2-"; splice_chain ",8269849^8269762-"; sources "Undefined,Undefined"; NMorMRNA "null"; degree "4"; dimension "2_2";
chrA01	Undefined	as_event	8309876	8310408	.	-	.	transcript_id "TCONS_00002356,TCONS_00002355"; gene_id "chrA01:8307623-8311383C"; flanks "8310408-,8309876^"; structure "0,1^2-"; splice_chain ",8310028^8309950-"; sources "Undefined,Undefined"; NMorMRNA "null"; degree "4"; dimension "2_2";
chrA01	Undefined	as_event	8309236	8309555	.	-	.	transcript_id "TCONS_00002355,TCONS_00002356"; gene_id "chrA01:8307623-8311383C"; flanks "8309555-,8309236^"; structure "0,1^2-"; splice_chain ",8309417^8309345-"; sources "Undefined,Undefined"; NMorMRNA "null"; degree "4"; dimension "2_2";
chrA01	Undefined	as_event	8308495	8308866	.	-	.	transcript_id "TCONS_00002356,TCONS_00002355"; gene_id "chrA01:8307623-8311383C"; flanks "8308866-,8308495^"; structure "0,1^2-"; splice_chain ",8308658^8308576-"; sources "Undefined,Undefined"; NMorMRNA "null"; degree "4"; dimension "2_2";
chrA01	Undefined	as_event	8307820	8308218	.	-	.	transcript_id "TCONS_00002356,TCONS_00002355"; gene_id "chrA01:8307623-8311383C"; flanks "8308218-,8307820]"; structure "0,1^2-"; splice_chain ",8308114^8308029-"; sources "Undefined,Undefined"; NMorMRNA "null"; degree "4"; dimension "2_2";
chrA01	Undefined	as_event	8462023	8462943	.	-	.	transcript_id "TCONS_00002364,TCONS_00002363"; gene_id "chrA01:8461305-8462943C"; flanks "8462943[,8462023^"; structure "0,1^2-"; splice_chain ",8462394^8462291-"; sources "Undefined,Undefined"; NMorMRNA "null"; degree "4"; dimension "2_2";
chrA01	Undefined	as_event	8488837	8491955	.	-	.	transcript_id "TCONS_00002368,TCONS_00002369"; gene_id "chrA01:8488837-8491955C"; flanks "8491955[,8488837]"; structure "0,1^2-"; splice_chain ",8491244^8491127-"; sources "Undefined,Undefined"; NMorMRNA "null"; degree "4"; dimension "2_2";
chrA01	Undefined	as_event	8574358	8574633	.	-	.	transcript_id "TCONS_00002376,TCONS_00002377"; gene_id "chrA01:8573315-8576047C"; flanks "8574633^,8574358^"; structure "1-,2-"; splice_chain "8574458-,8574456-"; sources "Undefined,Undefined"; NMorMRNA "null"; degree "4"; dimension "2_2";
chrA01	Undefined	as_event	8593255	8593605	.	-	.	transcript_id "TCONS_00002378,TCONS_00002379"; gene_id "chrA01:8591915-8594134C"; flanks "8593605^,8593255^"; structure "1-,2-"; splice_chain "8593517-,8593513-"; sources "Undefined,Undefined"; NMorMRNA "null"; degree "4"; dimension "2_2";
chrA01	Undefined	as_event	8813412	8813741	.	-	.	transcript_id "TCONS_00002386,TCONS_00002385"; gene_id "chrA01:8813412-8814465C"; flanks "8813741-,8813412]"; structure "0,1^2-"; splice_chain ",8813660^8813576-"; sources "Undefined,Undefined"; NMorMRNA "null"; degree "4"; dimension "2_2";
chrA01	Undefined	as_event	8915843	8917232	.	-	.	transcript_id "TCONS_00002393,TCONS_00002392"; gene_id "chrA01:8915843-8917232C"; flanks "8917232[,8915843]"; structure "0,1^2-"; splice_chain ",8916816^8916617-"; sources "Undefined,Undefined"; NMorMRNA "null"; degree "4"; dimension "2_2";
chrA01	Undefined	as_event	9204809	9205932	.	-	.	transcript_id "TCONS_00002409,TCONS_00002408"; gene_id "chrA01:9204809-9206423C"; flanks "9205932-,9204809]"; structure "0,1^2-"; splice_chain ",9205851^9205735-"; sources "Undefined,Undefined"; NMorMRNA "null"; degree "4"; dimension "2_2";
chrA01	Undefined	as_event	9273978	9275530	.	-	.	transcript_id "TCONS_00002412,TCONS_00002413"; gene_id "chrA01:9273978-9277025C"; flanks "9275530-,9273978]"; structure "1^3-,2^4-"; splice_chain "9274427^9274338-,9274416^9274327-"; sources "Undefined,Undefined"; NMorMRNA "null"; degree "4"; dimension "2_2";
chrA01	Undefined	as_event	9415805	9416258	.	-	.	transcript_id "TCONS_00002421,TCONS_00002422"; gene_id "chrA01:9414117-9417102C"; flanks "9416258^,9415805^"; structure "1-4^6-,2-3^5-"; splice_chain "9416107-9415969^9415885-,9416106-9415995^9415911-"; sources "Undefined,Undefined"; NMorMRNA "null"; degree "4"; dimension "2_2";
chrA01	Undefined	as_event	9415192	9415550	.	-	.	transcript_id "TCONS_00002422,TCONS_00002421"; gene_id "chrA01:9414117-9417102C"; flanks "9415550-,9415192-"; structure "1^3-6^,2^4-5^"; splice_chain "9415511^9415411-9415308^,9415482^9415382-9415315^"; sources "Undefined,Undefined"; NMorMRNA "null"; degree "4"; dimension "2_2";
chrA01	Undefined	as_event	9414927	9415192	.	-	.	transcript_id "TCONS_00002421,TCONS_00002420/TCONS_00002422"; gene_id "chrA01:9414117-9417102C"; flanks "9415192-,9414927^"; structure "1^3-,2^4-"; splice_chain "9415114^9415018-,9415109^9415013-"; sources "Undefined,Undefined"; NMorMRNA "null"; degree "4"; dimension "2_2";
chrA01	Undefined	as_event	9414444	9414835	.	-	.	transcript_id "TCONS_00002421,TCONS_00002420"; gene_id "chrA01:9414117-9417102C"; flanks "9414835-,9414444^"; structure "1^3-,2^4-"; splice_chain "9414666^9414571-,9414665^9414570-"; sources "Undefined,Undefined"; NMorMRNA "null"; degree "4"; dimension "2_2";
chrA01	Undefined	as_event	9414117	9414570	.	-	.	transcript_id "TCONS_00002422,TCONS_00002420"; gene_id "chrA01:9414117-9417102C"; flanks "9414570-,9414117]"; structure "0,1^2-"; splice_chain ",9414444^9414330-"; sources "Undefined,Undefined"; NMorMRNA "null"; degree "4"; dimension "2_2";
chrA01	Undefined	as_event	9414117	9414835	.	-	.	transcript_id "TCONS_00002421,TCONS_00002422,TCONS_00002420"; gene_id "chrA01:9414117-9417102C"; flanks "9414835-,9414117]"; structure "1^3-5^6-,2^4-,2^4-5^6-"; splice_chain "9414666^9414571-9414444^9414330-,9414665^9414570-,9414665^9414570-9414444^9414330-"; sources "Undefined,Undefined,Undefined"; NMorMRNA "null"; degree "9"; dimension "3_3";
chrA01	Undefined	as_event	9428857	9429703	.	-	.	transcript_id "TCONS_00002425,TCONS_00002423/TCONS_00002424"; gene_id "chrA01:9428857-9431183C"; flanks "9429703^,9428857]"; structure "1-,2-"; splice_chain "9429594-,9429592-"; sources "Undefined,Undefined"; NMorMRNA "null"; degree "4"; dimension "2_2";
chrA01	Undefined	as_event	9839230	9839708	.	-	.	transcript_id "TCONS_00002438,TCONS_00002437"; gene_id "chrA01:9836717-9840350C"; flanks "9839708-,9839230^"; structure "1^3-,2^4-"; splice_chain "9839471^9839387-,9839470^9839386-"; sources "Undefined,Undefined"; NMorMRNA "null"; degree "4"; dimension "2_2";
chrA01	Undefined	as_event	9837065	9837639	.	-	.	transcript_id "TCONS_00002438,TCONS_00002437"; gene_id "chrA01:9836717-9840350C"; flanks "9837639^,9837065^"; structure "1-,2-"; splice_chain "9837176-,9837174-"; sources "Undefined,Undefined"; NMorMRNA "null"; degree "4"; dimension "2_2";
chrA01	Undefined	as_event	10001317	10002807	.	-	.	transcript_id "TCONS_00002446,TCONS_00002445"; gene_id "chrA01:9998841-10002966C"; flanks "10002807-,10001317^"; structure "1^3-,2^4-"; splice_chain "10001709^10001447-,10001701^10001439-"; sources "Undefined,Undefined"; NMorMRNA "null"; degree "4"; dimension "2_2";
chrA01	Undefined	as_event	10113411	10114895	.	-	.	transcript_id "TCONS_00002448,TCONS_00002449"; gene_id "chrA01:10112646-10114895C"; flanks "10114895[,10113411^"; structure "0,1^2-"; splice_chain ",10114676^10114570-"; sources "Undefined,Undefined"; NMorMRNA "null"; degree "4"; dimension "2_2";
chrA01	Undefined	as_event	10216117	10216390	.	-	.	transcript_id "TCONS_00002451,TCONS_00002452"; gene_id "chrA01:10213830-10221652C"; flanks "10216390-,10216117^"; structure "0,1^2-"; splice_chain ",10216291^10216212-"; sources "Undefined,Undefined"; NMorMRNA "null"; degree "4"; dimension "2_2";
chrA01	Undefined	as_event	10300754	10301452	.	-	.	transcript_id "TCONS_00002455,TCONS_00002454"; gene_id "chrA01:10299605-10301452C"; flanks "10301452[,10300754^"; structure "0,1^2-"; splice_chain ",10300964^10300854-"; sources "Undefined,Undefined"; NMorMRNA "null"; degree "4"; dimension "2_2";
chrA01	Undefined	as_event	10299605	10300473	.	-	.	transcript_id "TCONS_00002454,TCONS_00002455"; gene_id "chrA01:10299605-10301452C"; flanks "10300473-,10299605]"; structure "1^2-,3^4-"; splice_chain "10300395^10300297-,10300103^10300024-"; sources "Undefined,Undefined"; NMorMRNA "null"; degree "4"; dimension "2_2";
chrA01	Undefined	as_event	10513178	10513793	.	-	.	transcript_id "TCONS_00002466,TCONS_00002467"; gene_id "chrA01:10512316-10513793C"; flanks "10513793[,10513178^"; structure "0,1^2-"; splice_chain ",10513428^10513291-"; sources "Undefined,Undefined"; NMorMRNA "null"; degree "4"; dimension "2_2";
chrA01	Undefined	as_event	10653348	10654380	.	-	.	transcript_id "TCONS_00002472,TCONS_00002471"; gene_id "chrA01:10653238-10658778C"; flanks "10654380-,10653348]"; structure "1^3-,2^4-"; splice_chain "10654188^10653735-,10654178^10653725-"; sources "Undefined,Undefined"; NMorMRNA "null"; degree "4"; dimension "2_2";
chrA01	Undefined	as_event	10684902	10685085	.	-	.	transcript_id "TCONS_00002474,TCONS_00002473"; gene_id "chrA01:10683373-10685168C"; flanks "10685085^,10684902^"; structure "1-,2-"; splice_chain "10684960-,10684951-"; sources "Undefined,Undefined"; NMorMRNA "null"; degree "4"; dimension "2_2";
chrA01	Undefined	as_event	10788566	10788834	.	-	.	transcript_id "TCONS_00002476,TCONS_00002477"; gene_id "chrA01:10787600-10790601C"; flanks "10788834-,10788566^"; structure "1^3-,2^4-"; splice_chain "10788784^10788698-,10788774^10788688-"; sources "Undefined,Undefined"; NMorMRNA "null"; degree "4"; dimension "2_2";
chrA01	Undefined	as_event	10788293	10788688	.	-	.	transcript_id "TCONS_00002475,TCONS_00002477"; gene_id "chrA01:10787600-10790601C"; flanks "10788688-,10788293^"; structure "0,1^2-"; splice_chain ",10788566^10788484-"; sources "Undefined,Undefined"; NMorMRNA "null"; degree "4"; dimension "2_2";
chrA01	Undefined	as_event	10788293	10788834	.	-	.	transcript_id "TCONS_00002476,TCONS_00002475,TCONS_00002477"; gene_id "chrA01:10787600-10790601C"; flanks "10788834-,10788293^"; structure "1^3-5^6-,2^4-,2^4-5^6-"; splice_chain "10788784^10788698-10788566^10788484-,10788774^10788688-,10788774^10788688-10788566^10788484-"; sources "Undefined,Undefined,Undefined"; NMorMRNA "null"; degree "9"; dimension "3_3";
chrA01	Undefined	as_event	10916437	10916712	.	-	.	transcript_id "TCONS_00002487,TCONS_00002488"; gene_id "chrA01:10915957-10920180C"; flanks "10916712-,10916437^"; structure "0,1^2-"; splice_chain ",10916619^10916529-"; sources "Undefined,Undefined"; NMorMRNA "null"; degree "4"; dimension "2_2";
chrA01	Undefined	as_event	10928407	10928924	.	-	.	transcript_id "TCONS_00002490,TCONS_00002489"; gene_id "chrA01:10928237-10929531C"; flanks "10928924-,10928407^"; structure "0,1^2-"; splice_chain ",10928614^10928530-"; sources "Undefined,Undefined"; NMorMRNA "null"; degree "4"; dimension "2_2";
chrA01	Undefined	as_event	10945850	10946329	.	-	.	transcript_id "TCONS_00002493,TCONS_00002494"; gene_id "chrA01:10944646-10946620C"; flanks "10946329^,10945850^"; structure "1-,2-"; splice_chain "10946265-,10946249-"; sources "Undefined,Undefined"; NMorMRNA "null"; degree "4"; dimension "2_2";
chrA01	Undefined	as_event	10982482	10982806	.	-	.	transcript_id "TCONS_00002496,TCONS_00002495"; gene_id "chrA01:10979735-10982899C"; flanks "10982806^,10982482^"; structure "1-,2-"; splice_chain "10982582-,10982577-"; sources "Undefined,Undefined"; NMorMRNA "null"; degree "4"; dimension "2_2";
chrA01	Undefined	as_event	11278517	11278754	.	-	.	transcript_id "TCONS_00002502,TCONS_00002503"; gene_id "chrA01:11273997-11279500C"; flanks "11278754-,11278517-"; structure "1^,2^"; splice_chain "11278613^,11278599^"; sources "Undefined,Undefined"; NMorMRNA "null"; degree "4"; dimension "2_2";
chrA01	Undefined	as_event	11275522	11275840	.	-	.	transcript_id "TCONS_00002502/TCONS_00002503,TCONS_00002501"; gene_id "chrA01:11273997-11279500C"; flanks "11275840-,11275522^"; structure "0,1^2-"; splice_chain ",11275682^11275605-"; sources "Undefined,Undefined"; NMorMRNA "null"; degree "4"; dimension "2_2";
chrA01	Undefined	as_event	11360245	11361142	.	-	.	transcript_id "TCONS_00002505,TCONS_00002504"; gene_id "chrA01:11359839-11361142C"; flanks "11361142[,11360245^"; structure "0,1^2-"; splice_chain ",11360416^11360325-"; sources "Undefined,Undefined"; NMorMRNA "null"; degree "4"; dimension "2_2";
chrA01	Undefined	as_event	11359839	11360027	.	-	.	transcript_id "TCONS_00002505,TCONS_00002504"; gene_id "chrA01:11359839-11361142C"; flanks "11360027^,11359839]"; structure "1-,2-"; splice_chain "11359944-,11359943-"; sources "Undefined,Undefined"; NMorMRNA "null"; degree "4"; dimension "2_2";
chrA01	Undefined	as_event	11653381	11654152	.	-	.	transcript_id "TCONS_00002513,TCONS_00002512"; gene_id "chrA01:11653381-11654749C"; flanks "11654152-,11653381]"; structure "0,1^2-3^4-"; splice_chain ",11654084^11653994-11653814^11653712-"; sources "Undefined,Undefined"; NMorMRNA "null"; degree "4"; dimension "2_2";
chrA01	Undefined	as_event	11653381	11654749	.	-	.	transcript_id "TCONS_00002511,TCONS_00002513,TCONS_00002512"; gene_id "chrA01:11653381-11654749C"; flanks "11654749[,11653381]"; structure "0,1^2-,1^2-3^4-5^6-"; splice_chain ",11654300^11654152-,11654300^11654152-11654084^11653994-11653814^11653712-"; sources "Undefined,Undefined,Undefined"; NMorMRNA "null"; degree "9"; dimension "3_3";
chrA01	Undefined	as_event	11901741	11902462	.	-	.	transcript_id "TCONS_00002516,TCONS_00002517"; gene_id "chrA01:11901741-11903075C"; flanks "11902462^,11901741]"; structure "1-,2-"; splice_chain "11902279-,11902278-"; sources "Undefined,Undefined"; NMorMRNA "null"; degree "4"; dimension "2_2";
chrA01	Undefined	as_event	12646955	12647222	.	-	.	transcript_id "TCONS_00002536,TCONS_00002537"; gene_id "chrA01:12645133-12647841C"; flanks "12647222-,12646955^"; structure "0,1^2-"; splice_chain ",12647087^12647004-"; sources "Undefined,Undefined"; NMorMRNA "null"; degree "4"; dimension "2_2";
chrA01	Undefined	as_event	12645133	12646757	.	-	.	transcript_id "TCONS_00002536,TCONS_00002535/TCONS_00002537"; gene_id "chrA01:12645133-12647841C"; flanks "12646757-,12645133]"; structure "0,1^2-"; splice_chain ",12645789^12645678-"; sources "Undefined,Undefined"; NMorMRNA "null"; degree "4"; dimension "2_2";
chrA01	Undefined	as_event	12804002	12804290	.	-	.	transcript_id "TCONS_00002541,TCONS_00002542"; gene_id "chrA01:12802499-12804381C"; flanks "12804290^,12804002^"; structure "1-,2-"; splice_chain "12804161-,12804151-"; sources "Undefined,Undefined"; NMorMRNA "null"; degree "4"; dimension "2_2";
chrA01	Undefined	as_event	12803030	12803483	.	-	.	transcript_id "TCONS_00002541,TCONS_00002540/TCONS_00002542"; gene_id "chrA01:12802499-12804381C"; flanks "12803483^,12803030^"; structure "1-,2-"; splice_chain "12803407-,12803404-"; sources "Undefined,Undefined"; NMorMRNA "null"; degree "4"; dimension "2_2";
chrA01	Undefined	as_event	12953914	12955482	.	-	.	transcript_id "TCONS_00002547,TCONS_00002546"; gene_id "chrA01:12953143-12955482C"; flanks "12955482[,12953914^"; structure "0,1^2-"; splice_chain ",12955207^12955068-"; sources "Undefined,Undefined"; NMorMRNA "null"; degree "4"; dimension "2_2";
chrA01	Undefined	as_event	12961157	12961431	.	-	.	transcript_id "TCONS_00002550,TCONS_00002549"; gene_id "chrA01:12959386-12962489C"; flanks "12961431^,12961157^"; structure "1-,2-"; splice_chain "12961330-,12961313-"; sources "Undefined,Undefined"; NMorMRNA "null"; degree "4"; dimension "2_2";
chrA01	Undefined	as_event	13105167	13105367	.	-	.	transcript_id "TCONS_00002557,TCONS_00002556"; gene_id "chrA01:13103157-13112876C"; flanks "13105367-,13105167-"; structure "1^,2^"; splice_chain "13105278^,13105276^"; sources "Undefined,Undefined"; NMorMRNA "null"; degree "4"; dimension "2_2";
chrA01	Undefined	as_event	13103862	13104033	.	-	.	transcript_id "TCONS_00002557,TCONS_00002556"; gene_id "chrA01:13103157-13112876C"; flanks "13104033-,13103862-"; structure "1^,2^"; splice_chain "13103950^,13103948^"; sources "Undefined,Undefined"; NMorMRNA "null"; degree "4"; dimension "2_2";
chrA01	Undefined	as_event	13103862	13104243	.	-	.	transcript_id "TCONS_00002555,TCONS_00002557,TCONS_00002556"; gene_id "chrA01:13103157-13112876C"; flanks "13104243^,13103862-"; structure "1-4^,2-3^,2-5^"; splice_chain "13104035-13103949^,13104033-13103950^,13104033-13103948^"; sources "Undefined,Undefined,Undefined"; NMorMRNA "null"; degree "9"; dimension "3_3";
chrA01	Undefined	as_event	13876809	13876978	.	-	.	transcript_id "TCONS_00002561,TCONS_00002562"; gene_id "chrA01:13875953-13877926C"; flanks "13876978-,13876809-"; structure "1^,2^"; splice_chain "13876957^,13876903^"; sources "Undefined,Undefined"; NMorMRNA "null"; degree "4"; dimension "2_2";
chrA01	Undefined	as_event	13890832	13891022	.	-	.	transcript_id "TCONS_00002564,TCONS_00002563"; gene_id "chrA01:13889447-13891475C"; flanks "13891022-,13890832-"; structure "1^,2^"; splice_chain "13890958^,13890951^"; sources "Undefined,Undefined"; NMorMRNA "null"; degree "4"; dimension "2_2";
chrA01	Undefined	as_event	14011767	14012458	.	-	.	transcript_id "TCONS_00002566,TCONS_00002567"; gene_id "chrA01:14003422-14012601C"; flanks "14012458^,14011767^"; structure "1-,2-3^4-"; splice_chain "14012383-,14012367-14012123^14011912-"; sources "Undefined,Undefined"; NMorMRNA "null"; degree "4"; dimension "2_2";
chrA01	Undefined	as_event	14011767	14012601	.	-	.	transcript_id "TCONS_00002569,TCONS_00002568"; gene_id "chrA01:14003422-14012601C"; flanks "14012601[,14011767^"; structure "0,1^2-"; splice_chain ",14012123^14011912-"; sources "Undefined,Undefined"; NMorMRNA "null"; degree "4"; dimension "2_2";
chrA01	Undefined	as_event	14003422	14004328	.	-	.	transcript_id "TCONS_00002569,TCONS_00002566/TCONS_00002567/TCONS_00002568"; gene_id "chrA01:14003422-14012601C"; flanks "14004328-,14003422]"; structure "1^3-,2^4-"; splice_chain "14004238^14003901-,14004236^14003899-"; sources "Undefined,Undefined"; NMorMRNA "null"; degree "4"; dimension "2_2";
chrA01	Undefined	as_event	14033486	14036024	.	-	.	transcript_id "TCONS_00002572,TCONS_00002570/TCONS_00002571"; gene_id "chrA01:14031560-14037006C"; flanks "14036024-,14033486^"; structure "1^3-,2^4-"; splice_chain "14035784^14035602-,14035773^14035591-"; sources "Undefined,Undefined"; NMorMRNA "null"; degree "4"; dimension "2_2";
chrA01	Undefined	as_event	14614783	14615949	.	-	.	transcript_id "TCONS_00002585,TCONS_00002587"; gene_id "chrA01:14612147-14616381C"; flanks "14615949^,14614783^"; structure "1-,2-"; splice_chain "14615765-,14615039-"; sources "Undefined,Undefined"; NMorMRNA "null"; degree "4"; dimension "2_2";
chrA01	Undefined	as_event	14614783	14616381	.	-	.	transcript_id "TCONS_00002586,TCONS_00002585,TCONS_00002587"; gene_id "chrA01:14612147-14616381C"; flanks "14616381[,14614783^"; structure "0,1^2-,1^3-"; splice_chain ",14615949^14615765-,14615949^14615039-"; sources "Undefined,Undefined,Undefined"; NMorMRNA "null"; degree "9"; dimension "3_3";
chrA01	Undefined	as_event	14681261	14681742	.	-	.	transcript_id "TCONS_00002589,TCONS_00002588"; gene_id "chrA01:14680026-14682942C"; flanks "14681742-,14681261^"; structure "0,1^2-"; splice_chain ",14681481^14681392-"; sources "Undefined,Undefined"; NMorMRNA "null"; degree "4"; dimension "2_2";
chrA01	Undefined	as_event	14850527	14850977	.	-	.	transcript_id "TCONS_00002597,TCONS_00002596"; gene_id "chrA01:14849526-14851389C"; flanks "14850977-,14850527^"; structure "1^3-,2^4-"; splice_chain "14850763^14850625-,14850748^14850610-"; sources "Undefined,Undefined"; NMorMRNA "null"; degree "4"; dimension "2_2";
chrA01	Undefined	as_event	14932771	14933101	.	-	.	transcript_id "TCONS_00002599,TCONS_00002600"; gene_id "chrA01:14931402-14934441C"; flanks "14933101-,14932771^"; structure "0,1^2-"; splice_chain ",14932991^14932907-"; sources "Undefined,Undefined"; NMorMRNA "null"; degree "4"; dimension "2_2";
chrA01	Undefined	as_event	15017843	15018602	.	-	.	transcript_id "TCONS_00002603/TCONS_00002604,TCONS_00002602/TCONS_00002605"; gene_id "chrA01:15017212-15018602C"; flanks "15018602[,15017843^"; structure "0,1^2-"; splice_chain ",15018022^15017913-"; sources "Undefined,Undefined"; NMorMRNA "null"; degree "4"; dimension "2_2";
chrA01	Undefined	as_event	15017616	15017843	.	-	.	transcript_id "TCONS_00002604,TCONS_00002603"; gene_id "chrA01:15017212-15018602C"; flanks "15017843^,15017616^"; structure "1-,2-"; splice_chain "15017771-,15017768-"; sources "Undefined,Undefined"; NMorMRNA "null"; degree "4"; dimension "2_2";
chrA01	Undefined	as_event	15017458	15017771	.	-	.	transcript_id "TCONS_00002604,TCONS_00002602"; gene_id "chrA01:15017212-15018602C"; flanks "15017771-,15017458-"; structure "1^,2^"; splice_chain "15017616^,15017547^"; sources "Undefined,Undefined"; NMorMRNA "null"; degree "4"; dimension "2_2";
chrA01	Undefined	as_event	15017458	15017843	.	-	.	transcript_id "TCONS_00002604,TCONS_00002602,TCONS_00002603"; gene_id "chrA01:15017212-15018602C"; flanks "15017843^,15017458-"; structure "1-3^,1-4^,2-3^"; splice_chain "15017771-15017616^,15017771-15017547^,15017768-15017616^"; sources "Undefined,Undefined,Undefined"; NMorMRNA "null"; degree "9"; dimension "3_3";
chrA01	Undefined	as_event	15017212	15017768	.	-	.	transcript_id "TCONS_00002605,TCONS_00002603"; gene_id "chrA01:15017212-15018602C"; flanks "15017768-,15017212]"; structure "1^3-,2^4-"; splice_chain "15017626^15017468-,15017616^15017458-"; sources "Undefined,Undefined"; NMorMRNA "null"; degree "4"; dimension "2_2";
chrA01	Undefined	as_event	15017212	15017843	.	-	.	transcript_id "TCONS_00002604,TCONS_00002602,TCONS_00002605,TCONS_00002603"; gene_id "chrA01:15017212-15018602C"; flanks "15017843^,15017212]"; structure "1-4^7-,1-5^7-,2-3^6-,2-4^7-"; splice_chain "15017771-15017616^15017458-,15017771-15017547^15017458-,15017768-15017626^15017468-,15017768-15017616^15017458-"; sources "Undefined,Undefined,Undefined,Undefined"; NMorMRNA "null"; degree "16"; dimen…
chrA01	Undefined	as_event	15127227	15127720	.	-	.	transcript_id "TCONS_00002607,TCONS_00002606"; gene_id "chrA01:15127092-15129509C"; flanks "15127720-,15127227^"; structure "0,1^2-"; splice_chain ",15127457^15127382-"; sources "Undefined,Undefined"; NMorMRNA "null"; degree "4"; dimension "2_2";
chrA01	Undefined	as_event	15302457	15302712	.	-	.	transcript_id "TCONS_00002611,TCONS_00002610"; gene_id "chrA01:15302457-15304849C"; flanks "15302712-,15302457]"; structure "0,1^2-"; splice_chain ",15302668^15302594-"; sources "Undefined,Undefined"; NMorMRNA "null"; degree "4"; dimension "2_2";
chrA01	Undefined	as_event	15357639	15358602	.	-	.	transcript_id "TCONS_00002613,TCONS_00002612/TCONS_00002614"; gene_id "chrA01:15356655-15358602C"; flanks "15358602[,15357639^"; structure "1^3-,2^4-"; splice_chain "15358281^15357899-,15358271^15357889-"; sources "Undefined,Undefined"; NMorMRNA "null"; degree "4"; dimension "2_2";
chrA01	Undefined	as_event	15356655	15357248	.	-	.	transcript_id "TCONS_00002613,TCONS_00002612,TCONS_00002614"; gene_id "chrA01:15356655-15358602C"; flanks "15357248-,15356655]"; structure "0,1^3-,2^4-"; splice_chain ",15357061^15356983-,15357051^15356973-"; sources "Undefined,Undefined,Undefined"; NMorMRNA "null"; degree "9"; dimension "3_3";
chrA01	Undefined	as_event	15431186	15431750	.	-	.	transcript_id "TCONS_00002616,TCONS_00002615"; gene_id "chrA01:15429860-15433671C"; flanks "15431750-,15431186^"; structure "0,1^2-"; splice_chain ",15431604^15431527-"; sources "Undefined,Undefined"; NMorMRNA "null"; degree "4"; dimension "2_2";
chrA01	Undefined	as_event	15685685	15686025	.	-	.	transcript_id "TCONS_00002629,TCONS_00002630/TCONS_00002631"; gene_id "chrA01:15684158-15686755C"; flanks "15686025-,15685685^"; structure "0,1^2-"; splice_chain ",15685949^15685739-"; sources "Undefined,Undefined"; NMorMRNA "null"; degree "4"; dimension "2_2";
chrA01	Undefined	as_event	15684158	15685206	.	-	.	transcript_id "TCONS_00002631,TCONS_00002629/TCONS_00002630"; gene_id "chrA01:15684158-15686755C"; flanks "15685206^,15684158]"; structure "1-,2-"; splice_chain "15684653-,15684644-"; sources "Undefined,Undefined"; NMorMRNA "null"; degree "4"; dimension "2_2";
chrA01	Undefined	as_event	15904366	15907711	.	-	.	transcript_id "TCONS_00002634,TCONS_00002635"; gene_id "chrA01:15904366-15907711C"; flanks "15907711[,15904366]"; structure "0,1^2-"; splice_chain ",15905199^15905047-"; sources "Undefined,Undefined"; NMorMRNA "null"; degree "4"; dimension "2_2";
chrA01	Undefined	as_event	15914987	15915536	.	-	.	transcript_id "TCONS_00002637,TCONS_00002636"; gene_id "chrA01:15914333-15916224C"; flanks "15915536-,15914987^"; structure "0,1^2-"; splice_chain ",15915462^15915043-"; sources "Undefined,Undefined"; NMorMRNA "null"; degree "4"; dimension "2_2";
chrA01	Undefined	as_event	15946316	15946472	.	-	.	transcript_id "TCONS_00002642,TCONS_00002641"; gene_id "chrA01:15944954-15946636C"; flanks "15946472^,15946316^"; structure "1-,2-"; splice_chain "15946390-,15946388-"; sources "Undefined,Undefined"; NMorMRNA "null"; degree "4"; dimension "2_2";
chrA01	Undefined	as_event	15945919	15946118	.	-	.	transcript_id "TCONS_00002642,TCONS_00002641"; gene_id "chrA01:15944954-15946636C"; flanks "15946118^,15945919^"; structure "1-,2-"; splice_chain "15946037-,15946036-"; sources "Undefined,Undefined"; NMorMRNA "null"; degree "4"; dimension "2_2";
chrA01	Undefined	as_event	15944954	15945467	.	-	.	transcript_id "TCONS_00002642,TCONS_00002641"; gene_id "chrA01:15944954-15946636C"; flanks "15945467-,15944954]"; structure "0,1^2-"; splice_chain ",15945397^15945317-"; sources "Undefined,Undefined"; NMorMRNA "null"; degree "4"; dimension "2_2";
chrA01	Undefined	as_event	16168263	16168556	.	-	.	transcript_id "TCONS_00002652,TCONS_00002651/TCONS_00002653"; gene_id "chrA01:16166381-16169800C"; flanks "16168556-,16168263^"; structure "0,1^2-"; splice_chain ",16168462^16168386-"; sources "Undefined,Undefined"; NMorMRNA "null"; degree "4"; dimension "2_2";
chrA01	Undefined	as_event	16167896	16168171	.	-	.	transcript_id "TCONS_00002653,TCONS_00002651/TCONS_00002652"; gene_id "chrA01:16166381-16169800C"; flanks "16168171-,16167896^"; structure "0,1^2-"; splice_chain ",16168091^16167994-"; sources "Undefined,Undefined"; NMorMRNA "null"; degree "4"; dimension "2_2";
chrA01	Undefined	as_event	16334247	16334443	.	-	.	transcript_id "TCONS_00002658,TCONS_00002659"; gene_id "chrA01:16332734-16334593C"; flanks "16334443^,16334247^"; structure "1-,2-"; splice_chain "16334363-,16334361-"; sources "Undefined,Undefined"; NMorMRNA "null"; degree "4"; dimension "2_2";
chrA01	Undefined	as_event	16333222	16333493	.	-	.	transcript_id "TCONS_00002658,TCONS_00002659"; gene_id "chrA01:16332734-16334593C"; flanks "16333493-,16333222^"; structure "0,1^2-"; splice_chain ",16333412^16333324-"; sources "Undefined,Undefined"; NMorMRNA "null"; degree "4"; dimension "2_2";
chrA01	Undefined	as_event	16369649	16370269	.	-	.	transcript_id "TCONS_00002660,TCONS_00002661"; gene_id "chrA01:16368819-16370576C"; flanks "16370269-,16369649^"; structure "0,1^2-"; splice_chain ",16369964^16369868-"; sources "Undefined,Undefined"; NMorMRNA "null"; degree "4"; dimension "2_2";
chrA01	Undefined	as_event	16546537	16546931	.	-	.	transcript_id "TCONS_00002664,TCONS_00002665"; gene_id "chrA01:16545406-16546931C"; flanks "16546931[,16546537^"; structure "0,1^2-"; splice_chain ",16546772^16546679-"; sources "Undefined,Undefined"; NMorMRNA "null"; degree "4"; dimension "2_2";
chrA01	Undefined	as_event	17015893	17016090	.	-	.	transcript_id "TCONS_00002676,TCONS_00002677"; gene_id "chrA01:17015064-17016609C"; flanks "17016090-,17015893-"; structure "1^,2^"; splice_chain "17015986^,17015985^"; sources "Undefined,Undefined"; NMorMRNA "null"; degree "4"; dimension "2_2";
chrA01	Undefined	as_event	17126228	17126477	.	-	.	transcript_id "TCONS_00002682,TCONS_00002683/TCONS_00002684/TCONS_00002685"; gene_id "chrA01:17123232-17127945C"; flanks "17126477^,17126228^"; structure "1-,2-"; splice_chain "17126327-,17126326-"; sources "Undefined,Undefined"; NMorMRNA "null"; degree "4"; dimension "2_2";
chrA01	Undefined	as_event	17123904	17125932	.	-	.	transcript_id "TCONS_00002683,TCONS_00002682"; gene_id "chrA01:17123232-17127945C"; flanks "17125932^,17123904-"; structure "1-2^,3-4^"; splice_chain "17125842-17125681^,17124151-17123990^"; sources "Undefined,Undefined"; NMorMRNA "null"; degree "4"; dimension "2_2";
chrA01	Undefined	as_event	17123232	17125681	.	-	.	transcript_id "TCONS_00002684,TCONS_00002683"; gene_id "chrA01:17123232-17127945C"; flanks "17125681^,17123232]"; structure "1-2^4-,3-"; splice_chain "17125589-17125427^17123732-,17123904-"; sources "Undefined,Undefined"; NMorMRNA "null"; degree "4"; dimension "2_2";
chrA01	Undefined	as_event	17123232	17125932	.	-	.	transcript_id "TCONS_00002684,TCONS_00002683,TCONS_00002682"; gene_id "chrA01:17123232-17127945C"; flanks "17125932^,17123232]"; structure "1-2^3-4^8-,1-2^7-,5-6^7-"; splice_chain "17125842-17125681^17125589-17125427^17123732-,17125842-17125681^17123904-,17124151-17123990^17123904-"; sources "Undefined,Undefined,Undefined"; NMorMRNA "null"; degree "9"; dimension "3_3";
chrA01	Undefined	as_event	17147234	17147856	.	-	.	transcript_id "TCONS_00002687,TCONS_00002688"; gene_id "chrA01:17145553-17147856C"; flanks "17147856[,17147234^"; structure "0,1^2-"; splice_chain ",17147785^17147466-"; sources "Undefined,Undefined"; NMorMRNA "null"; degree "4"; dimension "2_2";
chrA01	Undefined	as_event	17146964	17147129	.	-	.	transcript_id "TCONS_00002688,TCONS_00002687"; gene_id "chrA01:17145553-17147856C"; flanks "17147129-,17146964-"; structure "1^,2^"; splice_chain "17147061^,17147056^"; sources "Undefined,Undefined"; NMorMRNA "null"; degree "4"; dimension "2_2";
chrA01	Undefined	as_event	17720028	17720339	.	-	.	transcript_id "TCONS_00002702,TCONS_00002703"; gene_id "chrA01:17718830-17721407C"; flanks "17720339-,17720028^"; structure "0,1^2-"; splice_chain ",17720253^17720161-"; sources "Undefined,Undefined"; NMorMRNA "null"; degree "4"; dimension "2_2";
chrA01	Undefined	as_event	17731154	17732119	.	-	.	transcript_id "TCONS_00002707,TCONS_00002706"; gene_id "chrA01:17730702-17732736C"; flanks "17732119-,17731154^"; structure "0,1^2-3^4-5^6-"; splice_chain ",17731890^17731807-17731639^17731558-17731451^17731360-"; sources "Undefined,Undefined"; NMorMRNA "null"; degree "4"; dimension "2_2";
chrA01	Undefined	as_event	17763608	17764066	.	-	.	transcript_id "TCONS_00002710,TCONS_00002709"; gene_id "chrA01:17763608-17766109C"; flanks "17764066-,17763608]"; structure "0,1^2-"; splice_chain ",17763869^17763777-"; sources "Undefined,Undefined"; NMorMRNA "null"; degree "4"; dimension "2_2";
chrA01	Undefined	as_event	17840565	17840764	.	-	.	transcript_id "TCONS_00002712,TCONS_00002713"; gene_id "chrA01:17836270-17843846C"; flanks "17840764^,17840565^"; structure "1-,2-"; splice_chain "17840609-,17840608-"; sources "Undefined,Undefined"; NMorMRNA "null"; degree "4"; dimension "2_2";
chrA01	Undefined	as_event	18002165	18003207	.	-	.	transcript_id "TCONS_00002721,TCONS_00002722"; gene_id "chrA01:18002165-18006568C"; flanks "18003207-,18002165]"; structure "1^3-5^7-,2^4-6^8-"; splice_chain "18003096^18003008-18002900^18002414-,18003086^18002998-18002890^18002404-"; sources "Undefined,Undefined"; NMorMRNA "null"; degree "4"; dimension "2_2";
chrA01	Undefined	as_event	18024758	18025093	.	-	.	transcript_id "TCONS_00002726,TCONS_00002727"; gene_id "chrA01:18023711-18025093C"; flanks "18025093[,18024758^"; structure "1^3-,2^4-"; splice_chain "18024977^18024887-,18024975^18024885-"; sources "Undefined,Undefined"; NMorMRNA "null"; degree "4"; dimension "2_2";
chrA01	Undefined	as_event	18132298	18132699	.	-	.	transcript_id "TCONS_00002733,TCONS_00002734"; gene_id "chrA01:18131614-18133549C"; flanks "18132699-,18132298^"; structure "0,1^2-"; splice_chain ",18132517^18132426-"; sources "Undefined,Undefined"; NMorMRNA "null"; degree "4"; dimension "2_2";
chrA01	Undefined	as_event	18140723	18140957	.	-	.	transcript_id "TCONS_00002735,TCONS_00002736"; gene_id "chrA01:18139593-18142264C"; flanks "18140957-,18140723^"; structure "0,1^2-"; splice_chain ",18140882^18140803-"; sources "Undefined,Undefined"; NMorMRNA "null"; degree "4"; dimension "2_2";
chrA01	Undefined	as_event	18211860	18212424	.	-	.	transcript_id "TCONS_00002743,TCONS_00002744"; gene_id "chrA01:18209987-18213422C"; flanks "18212424^,18211860^"; structure "1-,2-"; splice_chain "18212038-,18212036-"; sources "Undefined,Undefined"; NMorMRNA "null"; degree "4"; dimension "2_2";
chrA01	Undefined	as_event	18211280	18211437	.	-	.	transcript_id "TCONS_00002743/TCONS_00002744,TCONS_00002742"; gene_id "chrA01:18209987-18213422C"; flanks "18211437-,18211280-"; structure "1^,2^"; splice_chain "18211361^,18211360^"; sources "Undefined,Undefined"; NMorMRNA "null"; degree "4"; dimension "2_2";
chrA01	Undefined	as_event	18216488	18216775	.	-	.	transcript_id "TCONS_00002746,TCONS_00002745"; gene_id "chrA01:18215802-18217703C"; flanks "18216775^,18216488^"; structure "1-,2-"; splice_chain "18216628-,18216625-"; sources "Undefined,Undefined"; NMorMRNA "null"; degree "4"; dimension "2_2";
chrA01	Undefined	as_event	18260505	18261501	.	-	.	transcript_id "TCONS_00002748,TCONS_00002747"; gene_id "chrA01:18260056-18261540C"; flanks "18261501^,18260505^"; structure "1-,2-"; splice_chain "18261320-,18261319-"; sources "Undefined,Undefined"; NMorMRNA "null"; degree "4"; dimension "2_2";
chrA01	Undefined	as_event	18321820	18321996	.	-	.	transcript_id "TCONS_00002753,TCONS_00002754"; gene_id "chrA01:18320975-18324480C"; flanks "18321996^,18321820^"; structure "1-,2-"; splice_chain "18321928-,18321927-"; sources "Undefined,Undefined"; NMorMRNA "null"; degree "4"; dimension "2_2";
chrA01	Undefined	as_event	18321671	18322108	.	-	.	transcript_id "TCONS_00002755,TCONS_00002754"; gene_id "chrA01:18320975-18324480C"; flanks "18322108-,18321671^"; structure "0,1^2-3^4-"; splice_chain ",18321996^18321927-18321820^18321733-"; sources "Undefined,Undefined"; NMorMRNA "null"; degree "4"; dimension "2_2";
chrA01	Undefined	as_event	18581002	18581151	.	-	.	transcript_id "TCONS_00002759,TCONS_00002760"; gene_id "chrA01:18579080-18582040C"; flanks "18581151^,18581002^"; structure "1-,2-"; splice_chain "18581078-,18581075-"; sources "Undefined,Undefined"; NMorMRNA "null"; degree "4"; dimension "2_2";
chrA01	Undefined	as_event	18580307	18580802	.	-	.	transcript_id "TCONS_00002759,TCONS_00002760"; gene_id "chrA01:18579080-18582040C"; flanks "18580802-,18580307^"; structure "1^3-4^6-,2^5-"; splice_chain "18580736^18580617-18580525^18580445-,18580721^18580473-"; sources "Undefined,Undefined"; NMorMRNA "null"; degree "4"; dimension "2_2";
chrA01	Undefined	as_event	18742050	18742327	.	-	.	transcript_id "TCONS_00002764,TCONS_00002763"; gene_id "chrA01:18738900-18743538C"; flanks "18742327-,18742050^"; structure "0,1^2-"; splice_chain ",18742239^18742159-"; sources "Undefined,Undefined"; NMorMRNA "null"; degree "4"; dimension "2_2";
chrA01	Undefined	as_event	18760086	18761732	.	-	.	transcript_id "TCONS_00002771,TCONS_00002769/TCONS_00002770"; gene_id "chrA01:18757611-18761732C"; flanks "18761732[,18760086^"; structure "1^3-,2^4-"; splice_chain "18760875^18760556-,18760873^18760554-"; sources "Undefined,Undefined"; NMorMRNA "null"; degree "4"; dimension "2_2";
chrA01	Undefined	as_event	18758398	18758964	.	-	.	transcript_id "TCONS_00002771,TCONS_00002769/TCONS_00002770"; gene_id "chrA01:18757611-18761732C"; flanks "18758964-,18758398^"; structure "0,1^2-"; splice_chain ",18758808^18758690-"; sources "Undefined,Undefined"; NMorMRNA "null"; degree "4"; dimension "2_2";
chrA01	Undefined	as_event	18757768	18758301	.	-	.	transcript_id "TCONS_00002769,TCONS_00002770/TCONS_00002771"; gene_id "chrA01:18757611-18761732C"; flanks "18758301-,18757768]"; structure "0,1^2-"; splice_chain ",18758242^18758138-"; sources "Undefined,Undefined"; NMorMRNA "null"; degree "4"; dimension "2_2";
chrA01	Undefined	as_event	18769838	18770576	.	-	.	transcript_id "TCONS_00002772,TCONS_00002773"; gene_id "chrA01:18767174-18770983C"; flanks "18770576-,18769838^"; structure "0,1^2-"; splice_chain ",18770348^18770242-"; sources "Undefined,Undefined"; NMorMRNA "null"; degree "4"; dimension "2_2";
chrA01	Undefined	as_event	18784317	18784802	.	-	.	transcript_id "TCONS_00002776,TCONS_00002775"; gene_id "chrA01:18784317-18789986C"; flanks "18784802-,18784317]"; structure "0,1^2-"; splice_chain ",18784731^18784656-"; sources "Undefined,Undefined"; NMorMRNA "null"; degree "4"; dimension "2_2";
chrA01	Undefined	as_event	18903133	18903316	.	-	.	transcript_id "TCONS_00002788,TCONS_00002789"; gene_id "chrA01:18901094-18903600C"; flanks "18903316^,18903133^"; structure "1-,2-"; splice_chain "18903210-,18903208-"; sources "Undefined,Undefined"; NMorMRNA "null"; degree "4"; dimension "2_2";
chrA01	Undefined	as_event	18967257	18967803	.	-	.	transcript_id "TCONS_00002792,TCONS_00002793"; gene_id "chrA01:18966789-18970683C"; flanks "18967803-,18967257^"; structure "1^3-,2^4-"; splice_chain "18967458^18967370-,18967448^18967360-"; sources "Undefined,Undefined"; NMorMRNA "null"; degree "4"; dimension "2_2";
chrA01	Undefined	as_event	18972909	18973321	.	-	.	transcript_id "TCONS_00002795,TCONS_00002794"; gene_id "chrA01:18972369-18975470C"; flanks "18973321-,18972909-"; structure "1^,2^"; splice_chain "18973021^,18973012^"; sources "Undefined,Undefined"; NMorMRNA "null"; degree "4"; dimension "2_2";
chrA01	Undefined	as_event	19203001	19203662	.	-	.	transcript_id "TCONS_00002802,TCONS_00002801"; gene_id "chrA01:19202155-19204074C"; flanks "19203662-,19203001^"; structure "0,1^2-"; splice_chain ",19203531^19203085-"; sources "Undefined,Undefined"; NMorMRNA "null"; degree "4"; dimension "2_2";
chrA01	Undefined	as_event	19202762	19203662	.	-	.	transcript_id "TCONS_00002800,TCONS_00002801,TCONS_00002802"; gene_id "chrA01:19202155-19204074C"; flanks "19203662-,19202762^"; structure "0,1^2-3^4-,3^4-"; splice_chain ",19203531^19203085-19203001^19202925-,19203001^19202925-"; sources "Undefined,Undefined,Undefined"; NMorMRNA "null"; degree "9"; dimension "3_3";
chrA01	Undefined	as_event	19279758	19281978	.	-	.	transcript_id "TCONS_00002805,TCONS_00002806"; gene_id "chrA01:19279758-19281978C"; flanks "19281978[,19279758]"; structure "0,1^2-"; splice_chain ",19280616^19280199-"; sources "Undefined,Undefined"; NMorMRNA "null"; degree "4"; dimension "2_2";
chrA01	Undefined	as_event	19327776	19328055	.	-	.	transcript_id "TCONS_00002810,TCONS_00002811"; gene_id "chrA01:19325187-19328815C"; flanks "19328055^,19327776^"; structure "1-,2-"; splice_chain "19327862-,19327860-"; sources "Undefined,Undefined"; NMorMRNA "null"; degree "4"; dimension "2_2";
chrA01	Undefined	as_event	19327538	19327860	.	-	.	transcript_id "TCONS_00002809,TCONS_00002811"; gene_id "chrA01:19325187-19328815C"; flanks "19327860-,19327538^"; structure "1^3-,2^4-"; splice_chain "19327805^19327662-,19327776^19327633-"; sources "Undefined,Undefined"; NMorMRNA "null"; degree "4"; dimension "2_2";
chrA01	Undefined	as_event	19327538	19328055	.	-	.	transcript_id "TCONS_00002810,TCONS_00002809,TCONS_00002811"; gene_id "chrA01:19325187-19328815C"; flanks "19328055^,19327538^"; structure "1-4^6-,2-3^5-,2-4^6-"; splice_chain "19327862-19327776^19327633-,19327860-19327805^19327662-,19327860-19327776^19327633-"; sources "Undefined,Undefined,Undefined"; NMorMRNA "null"; degree "9"; dimension "3_3";
chrA01	Undefined	as_event	19480411	19480887	.	-	.	transcript_id "TCONS_00002817,TCONS_00002818"; gene_id "chrA01:19476839-19480887C"; flanks "19480887[,19480411-"; structure "1^,2^"; splice_chain "19480654^,19480504^"; sources "Undefined,Undefined"; NMorMRNA "null"; degree "4"; dimension "2_2";
chrA01	Undefined	as_event	19677068	19677201	.	-	.	transcript_id "TCONS_00002821,TCONS_00002820"; gene_id "chrA01:19676924-19677954C"; flanks "19677201^,19677068^"; structure "1-,2-"; splice_chain "19677128-,19677121-"; sources "Undefined,Undefined"; NMorMRNA "null"; degree "4"; dimension "2_2";
chrA01	Undefined	as_event	19679014	19679373	.	-	.	transcript_id "TCONS_00002823,TCONS_00002822"; gene_id "chrA01:19678326-19680669C"; flanks "19679373-,19679014^"; structure "1^3-,2^4-"; splice_chain "19679223^19679120-,19679202^19679099-"; sources "Undefined,Undefined"; NMorMRNA "null"; degree "4"; dimension "2_2";
chrA01	Undefined	as_event	19703592	19704995	.	-	.	transcript_id "TCONS_00002825,TCONS_00002824"; gene_id "chrA01:19703132-19705718C"; flanks "19704995-,19703592^"; structure "1^2-4^6-8^10-,3^5-7^9-"; splice_chain "19704819^19704499-19704350^19704271-19703903^19703757-,19704360^19704281-19703917^19703778-"; sources "Undefined,Undefined"; NMorMRNA "null"; degree "4"; dimension "2_2";
chrA01	Undefined	as_event	19721521	19721836	.	-	.	transcript_id "TCONS_00002826,TCONS_00002827"; gene_id "chrA01:19720281-19723335C"; flanks "19721836-,19721521^"; structure "0,1^2-"; splice_chain ",19721755^19721680-"; sources "Undefined,Undefined"; NMorMRNA "null"; degree "4"; dimension "2_2";
chrA01	Undefined	as_event	19857787	19857977	.	-	.	transcript_id "TCONS_00002837,TCONS_00002838"; gene_id "chrA01:19856670-19858142C"; flanks "19857977^,19857787^"; structure "1-,2-"; splice_chain "19857865-,19857864-"; sources "Undefined,Undefined"; NMorMRNA "null"; degree "4"; dimension "2_2";
chrA01	Undefined	as_event	19875873	19876192	.	-	.	transcript_id "TCONS_00002841,TCONS_00002842"; gene_id "chrA01:19875873-19878263C"; flanks "19876192^,19875873]"; structure "1-,2-"; splice_chain "19876102-,19876100-"; sources "Undefined,Undefined"; NMorMRNA "null"; degree "4"; dimension "2_2";
chrA01	Undefined	as_event	20170891	20173041	.	-	.	transcript_id "TCONS_00002864,TCONS_00002863"; gene_id "chrA01:20167159-20173497C"; flanks "20173041^,20170891-"; structure "0,1-2^3-4^5-6^7-8^9-10^11-12^13-14^15-16^"; splice_chain ",20172174-20172103^20172004-20171936^20171847-20171776^20171673-20171602^20171516-20171445^20171357-20171286^20171196-20171125^20171047-20170976^"; sources "Undefined,Undefined"; NMorMRNA "null"; degree "4"; dimensio…
chrA01	Undefined	as_event	20217141	20218255	.	-	.	transcript_id "TCONS_00002869,TCONS_00002868"; gene_id "chrA01:20215481-20218255C"; flanks "20218255[,20217141^"; structure "0,1^2-"; splice_chain ",20217661^20217388-"; sources "Undefined,Undefined"; NMorMRNA "null"; degree "4"; dimension "2_2";
chrA01	Undefined	as_event	20475465	20476263	.	-	.	transcript_id "TCONS_00002882,TCONS_00002881"; gene_id "chrA01:20471817-20477809C"; flanks "20476263-,20475465^"; structure "1^3-,2^4-"; splice_chain "20476175^20475701-,20476165^20475691-"; sources "Undefined,Undefined"; NMorMRNA "null"; degree "4"; dimension "2_2";
chrA01	Undefined	as_event	20474257	20474455	.	-	.	transcript_id "TCONS_00002882,TCONS_00002881"; gene_id "chrA01:20471817-20477809C"; flanks "20474455-,20474257-"; structure "1^,2^"; splice_chain "20474357^,20474356^"; sources "Undefined,Undefined"; NMorMRNA "null"; degree "4"; dimension "2_2";
chrA01	Undefined	as_event	20536975	20537220	.	-	.	transcript_id "TCONS_00002887,TCONS_00002886"; gene_id "chrA01:20535044-20537479C"; flanks "20537220^,20536975^"; structure "1-,2-"; splice_chain "20537130-,20537089-"; sources "Undefined,Undefined"; NMorMRNA "null"; degree "4"; dimension "2_2";
chrA01	Undefined	as_event	20536546	20536854	.	-	.	transcript_id "TCONS_00002887,TCONS_00002886"; gene_id "chrA01:20535044-20537479C"; flanks "20536854-,20536546^"; structure "0,1^2-"; splice_chain ",20536756^20536630-"; sources "Undefined,Undefined"; NMorMRNA "null"; degree "4"; dimension "2_2";
chrA01	Undefined	as_event	20630763	20630942	.	-	.	transcript_id "TCONS_00002892,TCONS_00002890/TCONS_00002891/TCONS_00002893/TCONS_00002894"; gene_id "chrA01:20629045-20632027C"; flanks "20630942^,20630763-"; structure "0,1-2^"; splice_chain ",20630869-20630841^"; sources "Undefined,Undefined"; NMorMRNA "null"; degree "4"; dimension "2_2";
chrA01	Undefined	as_event	20630280	20630763	.	-	.	transcript_id "TCONS_00002892/TCONS_00002893,TCONS_00002890/TCONS_00002891/TCONS_00002894"; gene_id "chrA01:20629045-20632027C"; flanks "20630763-,20630280^"; structure "0,1^2-"; splice_chain ",20630567^20630492-"; sources "Undefined,Undefined"; NMorMRNA "null"; degree "4"; dimension "2_2";
chrA01	Undefined	as_event	20629870	20630199	.	-	.	transcript_id "TCONS_00002890,TCONS_00002891/TCONS_00002892/TCONS_00002893"; gene_id "chrA01:20629045-20632027C"; flanks "20630199-,20629870^"; structure "0,1^2-"; splice_chain ",20630065^20629986-"; sources "Undefined,Undefined"; NMorMRNA "null"; degree "4"; dimension "2_2";
chrA01	Undefined	as_event	20629513	20630199	.	-	.	transcript_id "TCONS_00002891/TCONS_00002892/TCONS_00002893,TCONS_00002894,TCONS_00002890"; gene_id "chrA01:20629045-20632027C"; flanks "20630199-,20629513^"; structure "1^2-4^6-8^10-,3^5-7^9-,4^6-8^10-"; splice_chain "20630065^20629986-20629870^20629779-20629726^20629629-,20629871^20629780-20629727^20629630-,20629870^20629779-20629726^20629629-"; sources "Undefined,Undefined,Undefined"; NMorMRNA…
chrA01	Undefined	as_event	20651066	20652756	.	-	.	transcript_id "TCONS_00002897,TCONS_00002896"; gene_id "chrA01:20651066-20653672C"; flanks "20652756-,20651066]"; structure "0,1^2-"; splice_chain ",20652587^20652430-"; sources "Undefined,Undefined"; NMorMRNA "null"; degree "4"; dimension "2_2";
chrA01	Undefined	as_event	20702252	20702748	.	-	.	transcript_id "TCONS_00002900/TCONS_00002901,TCONS_00002899"; gene_id "chrA01:20701136-20703427C"; flanks "20702748-,20702252^"; structure "0,1^2-"; splice_chain ",20702601^20702515-"; sources "Undefined,Undefined"; NMorMRNA "null"; degree "4"; dimension "2_2";
chrA01	Undefined	as_event	20701136	20702151	.	-	.	transcript_id "TCONS_00002900,TCONS_00002899"; gene_id "chrA01:20701136-20703427C"; flanks "20702151-,20701136]"; structure "1^3-5^7-,2^4-6^8-"; splice_chain "20702080^20701991-20701792^20701679-,20702070^20701981-20701785^20701672-"; sources "Undefined,Undefined"; NMorMRNA "null"; degree "4"; dimension "2_2";
chrA01	Undefined	as_event	20703554	20704517	.	-	.	transcript_id "TCONS_00002902,TCONS_00002903"; gene_id "chrA01:20703554-20707126C"; flanks "20704517-,20703554]"; structure "0,1^2-"; splice_chain ",20704201^20703910-"; sources "Undefined,Undefined"; NMorMRNA "null"; degree "4"; dimension "2_2";
chrA01	Undefined	as_event	20730160	20730787	.	-	.	transcript_id "TCONS_00002908,TCONS_00002907"; gene_id "chrA01:20730160-20733537C"; flanks "20730787^,20730160]"; structure "1-3^5-,2-4^6-"; splice_chain "20730439-20730367^20730277-,20730435-20730357^20730267-"; sources "Undefined,Undefined"; NMorMRNA "null"; degree "4"; dimension "2_2";
chrA01	Undefined	as_event	20890992	20891272	.	-	.	transcript_id "TCONS_00002912,TCONS_00002911"; gene_id "chrA01:20890992-20893657C"; flanks "20891272-,20890992]"; structure "0,1^2-"; splice_chain ",20891185^20891096-"; sources "Undefined,Undefined"; NMorMRNA "null"; degree "4"; dimension "2_2";
chrA01	Undefined	as_event	21013866	21014231	.	-	.	transcript_id "TCONS_00002922,TCONS_00002923"; gene_id "chrA01:21012503-21015277C"; flanks "21014231-,21013866^"; structure "1^3-,2^4-"; splice_chain "21014181^21013944-,21014154^21013917-"; sources "Undefined,Undefined"; NMorMRNA "null"; degree "4"; dimension "2_2";
chrA01	Undefined	as_event	21280232	21280765	.	-	.	transcript_id "TCONS_00002942,TCONS_00002943"; gene_id "chrA01:21280232-21281710C"; flanks "21280765-,21280232]"; structure "1^3-,2^4-"; splice_chain "21280728^21280646-,21280688^21280606-"; sources "Undefined,Undefined"; NMorMRNA "null"; degree "4"; dimension "2_2";
chrA01	Undefined	as_event	21280232	21281710	.	-	.	transcript_id "TCONS_00002941,TCONS_00002942,TCONS_00002943"; gene_id "chrA01:21280232-21281710C"; flanks "21281710[,21280232]"; structure "1^3-6^9-,2^4-5^8-,2^4-7^10-"; splice_chain "21280851^21280775-21280693^21280611-,21280841^21280765-21280728^21280646-,21280841^21280765-21280688^21280606-"; sources "Undefined,Undefined,Undefined"; NMorMRNA "null"; degree "9"; dimension "3_3";
chrA01	Undefined	as_event	21460698	21460957	.	-	.	transcript_id "TCONS_00002954,TCONS_00002955"; gene_id "chrA01:21459280-21462139C"; flanks "21460957-,21460698^"; structure "0,1^2-"; splice_chain ",21460849^21460776-"; sources "Undefined,Undefined"; NMorMRNA "null"; degree "4"; dimension "2_2";
chrA01	Undefined	as_event	21481085	21481431	.	-	.	transcript_id "TCONS_00002959,TCONS_00002958"; gene_id "chrA01:21480566-21484431C"; flanks "21481431-,21481085^"; structure "0,1^2-"; splice_chain ",21481266^21481187-"; sources "Undefined,Undefined"; NMorMRNA "null"; degree "4"; dimension "2_2";
chrA01	Undefined	as_event	21480566	21481012	.	-	.	transcript_id "TCONS_00002958,TCONS_00002959"; gene_id "chrA01:21480566-21484431C"; flanks "21481012-,21480566]"; structure "1^3-,2^4-"; splice_chain "21480873^21480766-,21480836^21480729-"; sources "Undefined,Undefined"; NMorMRNA "null"; degree "4"; dimension "2_2";
chrA01	Undefined	as_event	21508220	21508487	.	-	.	transcript_id "TCONS_00002967,TCONS_00002966/TCONS_00002968"; gene_id "chrA01:21507584-21509707C"; flanks "21508487-,21508220^"; structure "0,1^2-"; splice_chain ",21508383^21508303-"; sources "Undefined,Undefined"; NMorMRNA "null"; degree "4"; dimension "2_2";
chrA01	Undefined	as_event	21556487	21557139	.	-	.	transcript_id "TCONS_00002972,TCONS_00002973"; gene_id "chrA01:21555713-21557178C"; flanks "21557139[,21556487^"; structure "0,1^2-"; splice_chain ",21556987^21556870-"; sources "Undefined,Undefined"; NMorMRNA "null"; degree "4"; dimension "2_2";
chrA01	Undefined	as_event	21653944	21654316	.	-	.	transcript_id "TCONS_00002979,TCONS_00002978,TCONS_00002980"; gene_id "chrA01:21653944-21654455C"; flanks "21654316^,21653944]"; structure "1-,2-,3-"; splice_chain "21654189-,21654186-,21654184-"; sources "Undefined,Undefined,Undefined"; NMorMRNA "null"; degree "9"; dimension "3_3";
chrA01	Undefined	as_event	21674959	21675182	.	-	.	transcript_id "TCONS_00002987,TCONS_00002986"; gene_id "chrA01:21674959-21676924C"; flanks "21675182^,21674959]"; structure "1-,2-"; splice_chain "21675095-,21675092-"; sources "Undefined,Undefined"; NMorMRNA "null"; degree "4"; dimension "2_2";
chrA01	Undefined	as_event	21732706	21733158	.	-	.	transcript_id "TCONS_00002991,TCONS_00002992"; gene_id "chrA01:21732293-21733649C"; flanks "21733158-,21732706^"; structure "0,1^2-3^4-"; splice_chain ",21733026^21732953-21732852^21732779-"; sources "Undefined,Undefined"; NMorMRNA "null"; degree "4"; dimension "2_2";
chrA01	Undefined	as_event	21972997	21973268	.	-	.	transcript_id "TCONS_00003000,TCONS_00003001/TCONS_00003002"; gene_id "chrA01:21969778-21974162C"; flanks "21973268-,21972997^"; structure "1^3-,2^4-"; splice_chain "21973228^21973105-,21973201^21973078-"; sources "Undefined,Undefined"; NMorMRNA "null"; degree "4"; dimension "2_2";
chrA01	Undefined	as_event	21972051	21972275	.	-	.	transcript_id "TCONS_00003001/TCONS_00003002,TCONS_00003000"; gene_id "chrA01:21969778-21974162C"; flanks "21972275-,21972051-"; structure "1^,2^"; splice_chain "21972189^,21972185^"; sources "Undefined,Undefined"; NMorMRNA "null"; degree "4"; dimension "2_2";
chrA01	Undefined	as_event	21971111	21971437	.	-	.	transcript_id "TCONS_00003000,TCONS_00002999"; gene_id "chrA01:21969778-21974162C"; flanks "21971437^,21971111^"; structure "1-,2-"; splice_chain "21971365-,21971360-"; sources "Undefined,Undefined"; NMorMRNA "null"; degree "4"; dimension "2_2";
chrA01	Undefined	as_event	21971111	21971600	.	-	.	transcript_id "TCONS_00003001,TCONS_00003000,TCONS_00002999"; gene_id "chrA01:21969778-21974162C"; flanks "21971600-,21971111^"; structure "0,1^2-,1^3-"; splice_chain ",21971437^21971365-,21971437^21971360-"; sources "Undefined,Undefined,Undefined"; NMorMRNA "null"; degree "9"; dimension "3_3";
chrA01	Undefined	as_event	21970722	21971600	.	-	.	transcript_id "TCONS_00003002,TCONS_00003000"; gene_id "chrA01:21969778-21974162C"; flanks "21971600-,21970722^"; structure "0,1^2-3^4-5^6-"; splice_chain ",21971437^21971365-21971111^21971031-21970910^21970843-"; sources "Undefined,Undefined"; NMorMRNA "null"; degree "4"; dimension "2_2";
chrA01	Undefined	as_event	21970487	21970843	.	-	.	transcript_id "TCONS_00002999,TCONS_00003001,TCONS_00002998/TCONS_00003000"; gene_id "chrA01:21969778-21974162C"; flanks "21970843-,21970487^"; structure "1^4-,2^5-,3^6-"; splice_chain "21970748^21970661-,21970731^21970644-,21970722^21970635-"; sources "Undefined,Undefined,Undefined"; NMorMRNA "null"; degree "9"; dimension "3_3";
chrA01	Undefined	as_event	21970487	21971600	.	-	.	transcript_id "TCONS_00003000,TCONS_00002999,TCONS_00003001,TCONS_00003002"; gene_id "chrA01:21969778-21974162C"; flanks "21971600-,21970487^"; structure "1^2-4^5-6^7-10^13-,1^3-4^5-6^7-8^11-,4^5-6^7-9^12-,10^13-"; splice_chain "21971437^21971365-21971111^21971031-21970910^21970843-21970722^21970635-,21971437^21971360-21971111^21971031-21970910^21970843-21970748^21970661-,21971111^21971031-219709…
chrA01	Undefined	as_event	21994979	21995186	.	-	.	transcript_id "TCONS_00003008,TCONS_00003007"; gene_id "chrA01:21994979-21996332C"; flanks "21995186-,21994979]"; structure "0,1^2-"; splice_chain ",21995106^21995033-"; sources "Undefined,Undefined"; NMorMRNA "null"; degree "4"; dimension "2_2";
chrA01	Undefined	as_event	22534692	22535010	.	-	.	transcript_id "TCONS_00003024,TCONS_00003025"; gene_id "chrA01:22528340-22535010C"; flanks "22535010[,22534692^"; structure "1^3-,2^4-"; splice_chain "22534929^22534831-,22534919^22534821-"; sources "Undefined,Undefined"; NMorMRNA "null"; degree "4"; dimension "2_2";
chrA01	Undefined	as_event	22533687	22534077	.	-	.	transcript_id "TCONS_00003024,TCONS_00003023/TCONS_00003025"; gene_id "chrA01:22528340-22535010C"; flanks "22534077-,22533687^"; structure "1^3-,2^4-"; splice_chain "22533968^22533866-,22533939^22533837-"; sources "Undefined,Undefined"; NMorMRNA "null"; degree "4"; dimension "2_2";
chrA01	Undefined	as_event	22551872	22552247	.	-	.	transcript_id "TCONS_00003026,TCONS_00003027"; gene_id "chrA01:22550596-22553501C"; flanks "22552247-,22551872^"; structure "0,1^2-"; splice_chain ",22552083^22552009-"; sources "Undefined,Undefined"; NMorMRNA "null"; degree "4"; dimension "2_2";
chrA01	Undefined	as_event	22551461	22551792	.	-	.	transcript_id "TCONS_00003026,TCONS_00003027"; gene_id "chrA01:22550596-22553501C"; flanks "22551792-,22551461^"; structure "0,1^2-"; splice_chain ",22551641^22551569-"; sources "Undefined,Undefined"; NMorMRNA "null"; degree "4"; dimension "2_2";
chrA01	Undefined	as_event	22568612	22569069	.	-	.	transcript_id "TCONS_00003030,TCONS_00003029"; gene_id "chrA01:22568400-22571229C"; flanks "22569069-,22568612^"; structure "0,1^2-"; splice_chain ",22568932^22568845-"; sources "Undefined,Undefined"; NMorMRNA "null"; degree "4"; dimension "2_2";
chrA01	Undefined	as_event	22591442	22592259	.	-	.	transcript_id "TCONS_00003032,TCONS_00003033"; gene_id "chrA01:22591442-22593595C"; flanks "22592259-,22591442]"; structure "1^3-,2^4-"; splice_chain "22592162^22591730-,22592161^22591729-"; sources "Undefined,Undefined"; NMorMRNA "null"; degree "4"; dimension "2_2";
chrA01	Undefined	as_event	22642175	22642497	.	-	.	transcript_id "TCONS_00003037,TCONS_00003036"; gene_id "chrA01:22642023-22644562C"; flanks "22642497-,22642175^"; structure "0,1^2-"; splice_chain ",22642327^22642254-"; sources "Undefined,Undefined"; NMorMRNA "null"; degree "4"; dimension "2_2";
chrA01	Undefined	as_event	22700922	22702112	.	-	.	transcript_id "TCONS_00003041,TCONS_00003042"; gene_id "chrA01:22699664-22703168C"; flanks "22702112^,22700922^"; structure "1-,2-"; splice_chain "22701595-,22701593-"; sources "Undefined,Undefined"; NMorMRNA "null"; degree "4"; dimension "2_2";
chrA01	Undefined	as_event	22707656	22708158	.	-	.	transcript_id "TCONS_00003045,TCONS_00003044"; gene_id "chrA01:22706002-22708528C"; flanks "22708158-,22707656^"; structure "1^2-,3^4-"; splice_chain "22708039^22707975-,22707790^22707707-"; sources "Undefined,Undefined"; NMorMRNA "null"; degree "4"; dimension "2_2";
chrA01	Undefined	as_event	22706865	22707020	.	-	.	transcript_id "TCONS_00003044,TCONS_00003043"; gene_id "chrA01:22706002-22708528C"; flanks "22707020^,22706865^"; structure "1-,2-"; splice_chain "22706948-,22706941-"; sources "Undefined,Undefined"; NMorMRNA "null"; degree "4"; dimension "2_2";
chrA01	Undefined	as_event	23037927	23038121	.	-	.	transcript_id "TCONS_00003057,TCONS_00003056"; gene_id "chrA01:23035419-23038749C"; flanks "23038121-,23037927^"; structure "0,1^2-"; splice_chain ",23038052^23037973-"; sources "Undefined,Undefined"; NMorMRNA "null"; degree "4"; dimension "2_2";
chrA01	Undefined	as_event	23047838	23048378	.	-	.	transcript_id "TCONS_00003058,TCONS_00003059/TCONS_00003060"; gene_id "chrA01:23046522-23048378C"; flanks "23048378[,23047838^"; structure "1^3-,2^4-"; splice_chain "23048326^23048055-,23048294^23048023-"; sources "Undefined,Undefined"; NMorMRNA "null"; degree "4"; dimension "2_2";
chrA01	Undefined	as_event	23047473	23047757	.	-	.	transcript_id "TCONS_00003060,TCONS_00003058/TCONS_00003059"; gene_id "chrA01:23046522-23048378C"; flanks "23047757-,23047473^"; structure "0,1^2-"; splice_chain ",23047655^23047576-"; sources "Undefined,Undefined"; NMorMRNA "null"; degree "4"; dimension "2_2";
chrA01	Undefined	as_event	23231635	23232047	.	-	.	transcript_id "TCONS_00003066,TCONS_00003065"; gene_id "chrA01:23225132-23232853C"; flanks "23232047-,23231635^"; structure "1^3-5^7-,2^4-6^8-"; splice_chain "23231951^23231867-23231809^23231709-,23231913^23231829-23231771^23231671-"; sources "Undefined,Undefined"; NMorMRNA "null"; degree "4"; dimension "2_2";
chrA01	Undefined	as_event	23225132	23225514	.	-	.	transcript_id "TCONS_00003064,TCONS_00003065/TCONS_00003066"; gene_id "chrA01:23225132-23232853C"; flanks "23225514-,23225132]"; structure "1^3-,2^4-"; splice_chain "23225359^23225244-,23225357^23225242-"; sources "Undefined,Undefined"; NMorMRNA "null"; degree "4"; dimension "2_2";
chrA01_random	Undefined	as_event	42664	42819	.	+	.	transcript_id "TCONS_00003134,TCONS_00003135"; gene_id "chrA01_random:42259-45721W"; flanks "42664^,42819^"; structure "1-,2-"; splice_chain "42753-,42760-"; sources "Undefined,Undefined"; NMorMRNA "null"; degree "4"; dimension "2_2";
chrA01_random	Undefined	as_event	43352	43517	.	+	.	transcript_id "TCONS_00003134,TCONS_00003135"; gene_id "chrA01_random:42259-45721W"; flanks "43352-,43517-"; structure "1^,2^"; splice_chain "43437^,43438^"; sources "Undefined,Undefined"; NMorMRNA "null"; degree "4"; dimension "2_2";
chrA01_random	Undefined	as_event	43827	44045	.	+	.	transcript_id "TCONS_00003135,TCONS_00003134"; gene_id "chrA01_random:42259-45721W"; flanks "43827-,44045^"; structure "0,1^2-"; splice_chain ",43882^43960-"; sources "Undefined,Undefined"; NMorMRNA "null"; degree "4"; dimension "2_2";
chrA01_random	Undefined	as_event	84665	84950	.	+	.	transcript_id "TCONS_00003140,TCONS_00003139"; gene_id "chrA01_random:84365-86720W"; flanks "84665-,84950^"; structure "0,1^2-"; splice_chain ",84733^84815-"; sources "Undefined,Undefined"; NMorMRNA "null"; degree "4"; dimension "2_2";
chrA01_random	Undefined	as_event	137579	137989	.	+	.	transcript_id "TCONS_00003144,TCONS_00003143"; gene_id "chrA01_random:137285-138060W"; flanks "137579^,137989]"; structure "1-,2-"; splice_chain "137819-,137834-"; sources "Undefined,Undefined"; NMorMRNA "null"; degree "4"; dimension "2_2";
chrA01_random	Undefined	as_event	145263	145769	.	+	.	transcript_id "TCONS_00003146,TCONS_00003147"; gene_id "chrA01_random:140825-146409W"; flanks "145263-,145769^"; structure "0,1^2-3^4-"; splice_chain ",145404^145488-145569^145650-"; sources "Undefined,Undefined"; NMorMRNA "null"; degree "4"; dimension "2_2";
chrA01_random	Undefined	as_event	145871	146409	.	+	.	transcript_id "TCONS_00003147,TCONS_00003146"; gene_id "chrA01_random:140825-146409W"; flanks "145871-,146409]"; structure "0,1^2-"; splice_chain ",146029^146133-"; sources "Undefined,Undefined"; NMorMRNA "null"; degree "4"; dimension "2_2";
chrA01_random	Undefined	as_event	425912	426276	.	+	.	transcript_id "TCONS_00003156,TCONS_00003155"; gene_id "chrA01_random:424948-427724W"; flanks "425912-,426276^"; structure "0,1^2-"; splice_chain ",426041^426151-"; sources "Undefined,Undefined"; NMorMRNA "null"; degree "4"; dimension "2_2";
chrA01_random	Undefined	as_event	578781	579046	.	+	.	transcript_id "TCONS_00003161,TCONS_00003162"; gene_id "chrA01_random:575350-579117W"; flanks "578781-,579046]"; structure "0,1^2-"; splice_chain ",578851^578965-"; sources "Undefined,Undefined"; NMorMRNA "null"; degree "4"; dimension "2_2";
chrA01_random	Undefined	as_event	575350	579046	.	+	.	transcript_id "TCONS_00003161,TCONS_00003162,TCONS_00003160"; gene_id "chrA01_random:575350-579117W"; flanks "575350[,579046]"; structure "1^3-,1^3-5^6-,2^4-"; splice_chain "578630^578781-,578630^578781-578851^578965-,578640^578791-"; sources "Undefined,Undefined,Undefined"; NMorMRNA "null"; degree "9"; dimension "3_3";
chrA01_random	Undefined	as_event	620733	621197	.	+	.	transcript_id "TCONS_00003166,TCONS_00003167"; gene_id "chrA01_random:618752-622293W"; flanks "620733-,621197-"; structure "1^,2^"; splice_chain "621040^,621041^"; sources "Undefined,Undefined"; NMorMRNA "null"; degree "4"; dimension "2_2";
chrA01_random	Undefined	as_event	627366	627638	.	+	.	transcript_id "TCONS_00003172,TCONS_00003169/TCONS_00003170/TCONS_00003171"; gene_id "chrA01_random:625766-630025W"; flanks "627366-,627638^"; structure "0,1^2-"; splice_chain ",627401^627553-"; sources "Undefined,Undefined"; NMorMRNA "null"; degree "4"; dimension "2_2";
chrA01_random	Undefined	as_event	628033	628311	.	+	.	transcript_id "TCONS_00003172,TCONS_00003170,TCONS_00003169"; gene_id "chrA01_random:625766-630025W"; flanks "628033-,628311^"; structure "0,1^3-,2^4-"; splice_chain ",628138^628214-,628148^628224-"; sources "Undefined,Undefined,Undefined"; NMorMRNA "null"; degree "9"; dimension "3_3";
chrA01_random	Undefined	as_event	628214	628601	.	+	.	transcript_id "TCONS_00003170,TCONS_00003171"; gene_id "chrA01_random:625766-630025W"; flanks "628214-,628601^"; structure "1^3-,2^4-"; splice_chain "628311^628500-,628318^628507-"; sources "Undefined,Undefined"; NMorMRNA "null"; degree "4"; dimension "2_2";
chrA01_random	Undefined	as_event	628033	628601	.	+	.	transcript_id "TCONS_00003170,TCONS_00003171,TCONS_00003169,TCONS_00003172"; gene_id "chrA01_random:625766-630025W"; flanks "628033-,628601^"; structure "1^3-5^7-,1^3-6^8-,2^4-5^7-,5^7-"; splice_chain "628138^628214-628311^628500-,628138^628214-628318^628507-,628148^628224-628311^628500-,628311^628500-"; sources "Undefined,Undefined,Undefined,Undefined"; NMorMRNA "null"; degree "16"; dimension "4…
chrA01_random	Undefined	as_event	629010	629315	.	+	.	transcript_id "TCONS_00003170/TCONS_00003172,TCONS_00003171"; gene_id "chrA01_random:625766-630025W"; flanks "629010-,629315-"; structure "1^,2^"; splice_chain "629063^,629065^"; sources "Undefined,Undefined"; NMorMRNA "null"; degree "4"; dimension "2_2";
chrA01_random	Undefined	as_event	1000733	1001668	.	+	.	transcript_id "TCONS_00003181,TCONS_00003180"; gene_id "chrA01_random:1000090-1001668W"; flanks "1000733^,1001668]"; structure "1-,2-"; splice_chain "1001274-,1001286-"; sources "Undefined,Undefined"; NMorMRNA "null"; degree "4"; dimension "2_2";
chrA01_random	Undefined	as_event	1045468	1045835	.	+	.	transcript_id "TCONS_00003183,TCONS_00003184"; gene_id "chrA01_random:1043279-1046509W"; flanks "1045468-,1045835^"; structure "0,1^2-"; splice_chain ",1045592^1045684-"; sources "Undefined,Undefined"; NMorMRNA "null"; degree "4"; dimension "2_2";
chrA01_random	Undefined	as_event	1044535	1045835	.	+	.	transcript_id "TCONS_00003182,TCONS_00003183,TCONS_00003184"; gene_id "chrA01_random:1043279-1046509W"; flanks "1044535-,1045835^"; structure "0,1^2-3^4-,1^2-3^4-5^6-"; splice_chain ",1044813^1044886-1045406^1045468-,1044813^1044886-1045406^1045468-1045592^1045684-"; sources "Undefined,Undefined,Undefined"; NMorMRNA "null"; degree "9"; dimension "3_3";
chrA01_random	Undefined	as_event	1297604	1298480	.	+	.	transcript_id "TCONS_00003186,TCONS_00003187"; gene_id "chrA01_random:1297604-1302109W"; flanks "1297604[,1298480^"; structure "0,1^2-"; splice_chain ",1297910^1298001-"; sources "Undefined,Undefined"; NMorMRNA "null"; degree "4"; dimension "2_2";
chrA01_random	Undefined	as_event	1298001	1298974	.	+	.	transcript_id "TCONS_00003187,TCONS_00003185"; gene_id "chrA01_random:1297604-1302109W"; flanks "1298001-,1298974^"; structure "1^3-,2^4-"; splice_chain "1298480^1298636-,1298482^1298638-"; sources "Undefined,Undefined"; NMorMRNA "null"; degree "4"; dimension "2_2";
chrA01_random	Undefined	as_event	1297604	1298974	.	+	.	transcript_id "TCONS_00003187,TCONS_00003185,TCONS_00003186"; gene_id "chrA01_random:1297604-1302109W"; flanks "1297604[,1298974^"; structure "1^2-3^5-,1^2-4^6-,3^5-"; splice_chain "1297910^1298001-1298480^1298636-,1297910^1298001-1298482^1298638-,1298480^1298636-"; sources "Undefined,Undefined,Undefined"; NMorMRNA "null"; degree "9"; dimension "3_3";
chrA01_random	Undefined	as_event	1300200	1300423	.	+	.	transcript_id "TCONS_00003186/TCONS_00003187,TCONS_00003185"; gene_id "chrA01_random:1297604-1302109W"; flanks "1300200^,1300423^"; structure "1-,2-"; splice_chain "1300300-,1300337-"; sources "Undefined,Undefined"; NMorMRNA "null"; degree "4"; dimension "2_2";
chrA01_random	Undefined	as_event	1300884	1301289	.	+	.	transcript_id "TCONS_00003186/TCONS_00003187,TCONS_00003185"; gene_id "chrA01_random:1297604-1302109W"; flanks "1300884-,1301289^"; structure "1^3-,2^4-"; splice_chain "1301038^1301146-,1301048^1301156-"; sources "Undefined,Undefined"; NMorMRNA "null"; degree "4"; dimension "2_2";
chrA01_random	Undefined	as_event	1301751	1302015	.	+	.	transcript_id "TCONS_00003185,TCONS_00003186/TCONS_00003187"; gene_id "chrA01_random:1297604-1302109W"; flanks "1301751-,1302015^"; structure "0,1^2-"; splice_chain ",1301880^1301916-"; sources "Undefined,Undefined"; NMorMRNA "null"; degree "4"; dimension "2_2";
chrA01_random	Undefined	as_event	1494610	1494826	.	+	.	transcript_id "TCONS_00003192,TCONS_00003191"; gene_id "chrA01_random:1491162-1497868W"; flanks "1494610^,1494826^"; structure "1-,2-"; splice_chain "1494694-,1494696-"; sources "Undefined,Undefined"; NMorMRNA "null"; degree "4"; dimension "2_2";
chrA01_random	Undefined	as_event	2094161	2095196	.	+	.	transcript_id "TCONS_00003204,TCONS_00003203"; gene_id "chrA01_random:2093797-2098338W"; flanks "2094161^,2095196^"; structure "1-,2-"; splice_chain "2094337-,2095086-"; sources "Undefined,Undefined"; NMorMRNA "null"; degree "4"; dimension "2_2";
chrA01_random	Undefined	as_event	2128846	2129343	.	+	.	transcript_id "TCONS_00003206,TCONS_00003207"; gene_id "chrA01_random:2128634-2134686W"; flanks "2128846-,2129343-"; structure "1^,2^"; splice_chain "2129253^,2129261^"; sources "Undefined,Undefined"; NMorMRNA "null"; degree "4"; dimension "2_2";
chrA01_random	Undefined	as_event	2130458	2130915	.	+	.	transcript_id "TCONS_00003207,TCONS_00003206"; gene_id "chrA01_random:2128634-2134686W"; flanks "2130458-,2130915^"; structure "1^3-,2^4-"; splice_chain "2130550^2130711-,2130560^2130721-"; sources "Undefined,Undefined"; NMorMRNA "null"; degree "4"; dimension "2_2";
chrA01_random	Undefined	as_event	2302500	2302943	.	+	.	transcript_id "TCONS_00003209/TCONS_00003210,TCONS_00003208"; gene_id "chrA01_random:2301448-2303440W"; flanks "2302500-,2302943-"; structure "1^,2^"; splice_chain "2302595^,2302597^"; sources "Undefined,Undefined"; NMorMRNA "null"; degree "4"; dimension "2_2";
chrA01_random	Undefined	as_event	2303214	2303361	.	+	.	transcript_id "TCONS_00003210,TCONS_00003209"; gene_id "chrA01_random:2301448-2303440W"; flanks "2303214-,2303361-"; structure "1^,2^"; splice_chain "2303283^,2303284^"; sources "Undefined,Undefined"; NMorMRNA "null"; degree "4"; dimension "2_2";
chrA01_random	Undefined	as_event	2303214	2303440	.	+	.	transcript_id "TCONS_00003208,TCONS_00003210,TCONS_00003209"; gene_id "chrA01_random:2301448-2303440W"; flanks "2303214-,2303440]"; structure "0,1^3-,2^3-"; splice_chain ",2303283^2303361-,2303284^2303361-"; sources "Undefined,Undefined,Undefined"; NMorMRNA "null"; degree "9"; dimension "3_3";
chrA01_random	Undefined	as_event	2433768	2434010	.	+	.	transcript_id "TCONS_00003216,TCONS_00003217"; gene_id "chrA01_random:2431738-2434497W"; flanks "2433768-,2434010^"; structure "0,1^2-"; splice_chain ",2433838^2433915-"; sources "Undefined,Undefined"; NMorMRNA "null"; degree "4"; dimension "2_2";
chrA01_random	Undefined	as_event	2434099	2434406	.	+	.	transcript_id "TCONS_00003216,TCONS_00003217"; gene_id "chrA01_random:2431738-2434497W"; flanks "2434099-,2434406^"; structure "0,1^2-"; splice_chain ",2434191^2434279-"; sources "Undefined,Undefined"; NMorMRNA "null"; degree "4"; dimension "2_2";
chrA01_random	Undefined	as_event	2447608	2447845	.	+	.	transcript_id "TCONS_00003220,TCONS_00003221"; gene_id "chrA01_random:2447608-2451497W"; flanks "2447608[,2447845-"; structure "1^,2^"; splice_chain "2447766^,2447767^"; sources "Undefined,Undefined"; NMorMRNA "null"; degree "4"; dimension "2_2";
chrA01_random	Undefined	as_event	2504265	2504608	.	+	.	transcript_id "TCONS_00003223,TCONS_00003224"; gene_id "chrA01_random:2500837-2505209W"; flanks "2504265-,2504608^"; structure "0,1^2-"; splice_chain ",2504355^2504451-"; sources "Undefined,Undefined"; NMorMRNA "null"; degree "4"; dimension "2_2";
chrA01_random	Undefined	as_event	2516846	2517156	.	+	.	transcript_id "TCONS_00003225,TCONS_00003226"; gene_id "chrA01_random:2513599-2517961W"; flanks "2516846-,2517156^"; structure "0,1^2-"; splice_chain ",2516922^2517009-"; sources "Undefined,Undefined"; NMorMRNA "null"; degree "4"; dimension "2_2";
chrA01_random	Undefined	as_event	2544842	2545113	.	+	.	transcript_id "TCONS_00003228,TCONS_00003227"; gene_id "chrA01_random:2544509-2549265W"; flanks "2544842^,2545113^"; structure "1-,2-"; splice_chain "2545016-,2545018-"; sources "Undefined,Undefined"; NMorMRNA "null"; degree "4"; dimension "2_2";
chrA01_random	Undefined	as_event	2545420	2545630	.	+	.	transcript_id "TCONS_00003227,TCONS_00003228"; gene_id "chrA01_random:2544509-2549265W"; flanks "2545420-,2545630-"; structure "1^,2^"; splice_chain "2545486^,2545487^"; sources "Undefined,Undefined"; NMorMRNA "null"; degree "4"; dimension "2_2";
chrA01_random	Undefined	as_event	2546201	2546478	.	+	.	transcript_id "TCONS_00003228,TCONS_00003227"; gene_id "chrA01_random:2544509-2549265W"; flanks "2546201-,2546478^"; structure "0,1^2-"; splice_chain ",2546289^2546373-"; sources "Undefined,Undefined"; NMorMRNA "null"; degree "4"; dimension "2_2";
chrA01_random	Undefined	as_event	2546545	2546824	.	+	.	transcript_id "TCONS_00003228,TCONS_00003227"; gene_id "chrA01_random:2544509-2549265W"; flanks "2546545-,2546824^"; structure "0,1^2-"; splice_chain ",2546632^2546706-"; sources "Undefined,Undefined"; NMorMRNA "null"; degree "4"; dimension "2_2";
chrA01_random	Undefined	as_event	2547405	2547698	.	+	.	transcript_id "TCONS_00003228,TCONS_00003227"; gene_id "chrA01_random:2544509-2549265W"; flanks "2547405-,2547698^"; structure "0,1^2-"; splice_chain ",2547514^2547589-"; sources "Undefined,Undefined"; NMorMRNA "null"; degree "4"; dimension "2_2";
chrA01_random	Undefined	as_event	3490	4061	.	-	.	transcript_id "TCONS_00003235,TCONS_00003234"; gene_id "chrA01_random:3490-6432C"; flanks "4061-,3490]"; structure "1^3-,2^4-"; splice_chain "3980^3883-,3970^3873-"; sources "Undefined,Undefined"; NMorMRNA "null"; degree "4"; dimension "2_2";
chrA01_random	Undefined	as_event	108265	108441	.	-	.	transcript_id "TCONS_00003247,TCONS_00003248"; gene_id "chrA01_random:106300-108526C"; flanks "108441^,108265^"; structure "1-,2-"; splice_chain "108345-,108343-"; sources "Undefined,Undefined"; NMorMRNA "null"; degree "4"; dimension "2_2";
chrA01_random	Undefined	as_event	106915	107447	.	-	.	transcript_id "TCONS_00003248,TCONS_00003247"; gene_id "chrA01_random:106300-108526C"; flanks "107447-,106915^"; structure "1^3-,2^4-"; splice_chain "107327^107247-,107325^107245-"; sources "Undefined,Undefined"; NMorMRNA "null"; degree "4"; dimension "2_2";
chrA01_random	Undefined	as_event	130811	131248	.	-	.	transcript_id "TCONS_00003253,TCONS_00003252"; gene_id "chrA01_random:130356-132116C"; flanks "131248^,130811^"; structure "1-,2-"; splice_chain "130939-,130936-"; sources "Undefined,Undefined"; NMorMRNA "null"; degree "4"; dimension "2_2";
chrA01_random	Undefined	as_event	381678	382004	.	-	.	transcript_id "TCONS_00003266,TCONS_00003264/TCONS_00003265"; gene_id "chrA01_random:381248-383965C"; flanks "382004-,381678^"; structure "0,1^2-"; splice_chain ",381843^381765-"; sources "Undefined,Undefined"; NMorMRNA "null"; degree "4"; dimension "2_2";
chrA01_random	Undefined	as_event	400866	401012	.	-	.	transcript_id "TCONS_00003270,TCONS_00003271/TCONS_00003272"; gene_id "chrA01_random:398423-401355C"; flanks "401012^,400866^"; structure "1-,2-"; splice_chain "400939-,400937-"; sources "Undefined,Undefined"; NMorMRNA "null"; degree "4"; dimension "2_2";
chrA01_random	Undefined	as_event	400395	400602	.	-	.	transcript_id "TCONS_00003270,TCONS_00003271/TCONS_00003272"; gene_id "chrA01_random:398423-401355C"; flanks "400602-,400395^"; structure "0,1^2-"; splice_chain ",400528^400448-"; sources "Undefined,Undefined"; NMorMRNA "null"; degree "4"; dimension "2_2";
chrA01_random	Undefined	as_event	399888	400308	.	-	.	transcript_id "TCONS_00003270,TCONS_00003271"; gene_id "chrA01_random:398423-401355C"; flanks "400308-,399888^"; structure "1^3-,2^4-"; splice_chain "400223^400017-,400188^399977-"; sources "Undefined,Undefined"; NMorMRNA "null"; degree "4"; dimension "2_2";
chrA01_random	Undefined	as_event	399530	399977	.	-	.	transcript_id "TCONS_00003272,TCONS_00003271"; gene_id "chrA01_random:398423-401355C"; flanks "399977-,399530^"; structure "0,1^2-"; splice_chain ",399888^399652-"; sources "Undefined,Undefined"; NMorMRNA "null"; degree "4"; dimension "2_2";
chrA01_random	Undefined	as_event	399530	400308	.	-	.	transcript_id "TCONS_00003270,TCONS_00003272,TCONS_00003271"; gene_id "chrA01_random:398423-401355C"; flanks "400308-,399530^"; structure "1^3-5^6-,2^4-,2^4-5^6-"; splice_chain "400223^400017-399888^399652-,400188^399977-,400188^399977-399888^399652-"; sources "Undefined,Undefined,Undefined"; NMorMRNA "null"; degree "9"; dimension "3_3";
chrA01_random	Undefined	as_event	398794	398963	.	-	.	transcript_id "TCONS_00003270/TCONS_00003272,TCONS_00003271"; gene_id "chrA01_random:398423-401355C"; flanks "398963-,398794-"; structure "1^,2^"; splice_chain "398907^,398906^"; sources "Undefined,Undefined"; NMorMRNA "null"; degree "4"; dimension "2_2";
chrA01_random	Undefined	as_event	445705	446944	.	-	.	transcript_id "TCONS_00003274,TCONS_00003275"; gene_id "chrA01_random:445705-448035C"; flanks "446944-,445705]"; structure "0,1^2-"; splice_chain ",446045^445880-"; sources "Undefined,Undefined"; NMorMRNA "null"; degree "4"; dimension "2_2";
chrA01_random	Undefined	as_event	522362	522899	.	-	.	transcript_id "TCONS_00003277,TCONS_00003276"; gene_id "chrA01_random:521900-523731C"; flanks "522899-,522362^"; structure "0,1^2-"; splice_chain ",522770^522675-"; sources "Undefined,Undefined"; NMorMRNA "null"; degree "4"; dimension "2_2";
chrA01_random	Undefined	as_event	544560	545075	.	-	.	transcript_id "TCONS_00003281,TCONS_00003280"; gene_id "chrA01_random:543007-548371C"; flanks "545075-,544560^"; structure "0,1^2-"; splice_chain ",544775^544682-"; sources "Undefined,Undefined"; NMorMRNA "null"; degree "4"; dimension "2_2";
chrA01_random	Undefined	as_event	568171	568773	.	-	.	transcript_id "TCONS_00003283,TCONS_00003284"; gene_id "chrA01_random:568171-569612C"; flanks "568773-,568171]"; structure "1^3-,2^4-"; splice_chain "568718^568539-,568708^568529-"; sources "Undefined,Undefined"; NMorMRNA "null"; degree "4"; dimension "2_2";
chrA01_random	Undefined	as_event	638936	639534	.	-	.	transcript_id "TCONS_00003292,TCONS_00003293"; gene_id "chrA01_random:638340-642631C"; flanks "639534-,638936]"; structure "0,1^2-"; splice_chain ",639470^639304-"; sources "Undefined,Undefined"; NMorMRNA "null"; degree "4"; dimension "2_2";
chrA01_random	Undefined	as_event	793030	793633	.	-	.	transcript_id "TCONS_00003296,TCONS_00003295/TCONS_00003297"; gene_id "chrA01_random:791208-794033C"; flanks "793633-,793030^"; structure "0,1^2-"; splice_chain ",793481^793332-"; sources "Undefined,Undefined"; NMorMRNA "null"; degree "4"; dimension "2_2";
chrA01_random	Undefined	as_event	792686	792932	.	-	.	transcript_id "TCONS_00003296,TCONS_00003295/TCONS_00003297"; gene_id "chrA01_random:791208-794033C"; flanks "792932-,792686^"; structure "0,1^2-"; splice_chain ",792840^792764-"; sources "Undefined,Undefined"; NMorMRNA "null"; degree "4"; dimension "2_2";
chrA01_random	Undefined	as_event	791208	792488	.	-	.	transcript_id "TCONS_00003296,TCONS_00003295"; gene_id "chrA01_random:791208-794033C"; flanks "792488^,791208]"; structure "1-,2-"; splice_chain "791507-,791504-"; sources "Undefined,Undefined"; NMorMRNA "null"; degree "4"; dimension "2_2";
chrA01_random	Undefined	as_event	1411999	1412129	.	-	.	transcript_id "TCONS_00003304,TCONS_00003305"; gene_id "chrA01_random:1411241-1413489C"; flanks "1412129^,1411999^"; structure "1-,2-"; splice_chain "1412046-,1412044-"; sources "Undefined,Undefined"; NMorMRNA "null"; degree "4"; dimension "2_2";
chrA01_random	Undefined	as_event	1411241	1411481	.	-	.	transcript_id "TCONS_00003304,TCONS_00003305"; gene_id "chrA01_random:1411241-1413489C"; flanks "1411481-,1411241]"; structure "1^3-,2^4-"; splice_chain "1411426^1411317-,1411416^1411305-"; sources "Undefined,Undefined"; NMorMRNA "null"; degree "4"; dimension "2_2";
chrA01_random	Undefined	as_event	1420510	1420793	.	-	.	transcript_id "TCONS_00003308,TCONS_00003307/TCONS_00003309"; gene_id "chrA01_random:1418632-1421128C"; flanks "1420793-,1420510^"; structure "1^3-,2^4-"; splice_chain "1420693^1420603-,1420683^1420593-"; sources "Undefined,Undefined"; NMorMRNA "null"; degree "4"; dimension "2_2";
chrA01_random	Undefined	as_event	1419604	1419760	.	-	.	transcript_id "TCONS_00003308,TCONS_00003307/TCONS_00003309"; gene_id "chrA01_random:1418632-1421128C"; flanks "1419760^,1419604^"; structure "1-,2-"; splice_chain "1419671-,1419670-"; sources "Undefined,Undefined"; NMorMRNA "null"; degree "4"; dimension "2_2";
chrA01_random	Undefined	as_event	1419604	1419825	.	-	.	transcript_id "TCONS_00003306,TCONS_00003308,TCONS_00003307/TCONS_00003309"; gene_id "chrA01_random:1418632-1421128C"; flanks "1419825-,1419604^"; structure "1^3-,2^4-,2^5-"; splice_chain "1419765^1419675-,1419760^1419671-,1419760^1419670-"; sources "Undefined,Undefined,Undefined"; NMorMRNA "null"; degree "9"; dimension "3_3";
chrA01_random	Undefined	as_event	1419284	1419523	.	-	.	transcript_id "TCONS_00003307,TCONS_00003306/TCONS_00003308/TCONS_00003309"; gene_id "chrA01_random:1418632-1421128C"; flanks "1419523-,1419284^"; structure "1^3-,2^4-"; splice_chain "1419484^1419393-,1419470^1419379-"; sources "Undefined,Undefined"; NMorMRNA "null"; degree "4"; dimension "2_2";
chrA01_random	Undefined	as_event	1434829	1435019	.	-	.	transcript_id "TCONS_00003313,TCONS_00003314"; gene_id "chrA01_random:1429666-1435834C"; flanks "1435019-,1434829-"; structure "1^,2^"; splice_chain "1434917^,1434915^"; sources "Undefined,Undefined"; NMorMRNA "null"; degree "4"; dimension "2_2";
chrA01_random	Undefined	as_event	1430239	1430500	.	-	.	transcript_id "TCONS_00003313/TCONS_00003314,TCONS_00003312"; gene_id "chrA01_random:1429666-1435834C"; flanks "1430500-,1430239^"; structure "0,1^2-"; splice_chain ",1430384^1430307-"; sources "Undefined,Undefined"; NMorMRNA "null"; degree "4"; dimension "2_2";
chrA01_random	Undefined	as_event	1478568	1478917	.	-	.	transcript_id "TCONS_00003317,TCONS_00003318"; gene_id "chrA01_random:1477647-1479315C"; flanks "1478917-,1478568^"; structure "0,1^2-"; splice_chain ",1478758^1478674-"; sources "Undefined,Undefined"; NMorMRNA "null"; degree "4"; dimension "2_2";
chrA01_random	Undefined	as_event	1512918	1513240	.	-	.	transcript_id "TCONS_00003319,TCONS_00003320"; gene_id "chrA01_random:1511422-1515202C"; flanks "1513240-,1512918^"; structure "1^3-,2^4-"; splice_chain "1513189^1513022-,1513179^1513012-"; sources "Undefined,Undefined"; NMorMRNA "null"; degree "4"; dimension "2_2";
chrA01_random	Undefined	as_event	1568724	1570968	.	-	.	transcript_id "TCONS_00003322,TCONS_00003323"; gene_id "chrA01_random:1568724-1576461C"; flanks "1570968-,1568724]"; structure "1^2-,3^4-"; splice_chain "1570772^1570706-,1569307^1569063-"; sources "Undefined,Undefined"; NMorMRNA "null"; degree "4"; dimension "2_2";
chrA01_random	Undefined	as_event	1625301	1628674	.	-	.	transcript_id "TCONS_00003325,TCONS_00003324"; gene_id "chrA01_random:1625301-1629053C"; flanks "1628674-,1625301]"; structure "1^2-,3^4-"; splice_chain "1628506^1628426-,1626330^1626233-"; sources "Undefined,Undefined"; NMorMRNA "null"; degree "4"; dimension "2_2";
chrA01_random	Undefined	as_event	1635639	1636457	.	-	.	transcript_id "TCONS_00003329,TCONS_00003328"; gene_id "chrA01_random:1635639-1639273C"; flanks "1636457-,1635639]"; structure "1^3-,2^4-"; splice_chain "1636312^1636195-,1636302^1636185-"; sources "Undefined,Undefined"; NMorMRNA "null"; degree "4"; dimension "2_2";
chrA01_random	Undefined	as_event	2026301	2027761	.	-	.	transcript_id "TCONS_00003333,TCONS_00003334"; gene_id "chrA01_random:2025655-2027761C"; flanks "2027761[,2026301^"; structure "1^2-5^6-,3^4-"; splice_chain "2027605^2027130-2026484^2026405-,2026958^2026867-"; sources "Undefined,Undefined"; NMorMRNA "null"; degree "4"; dimension "2_2";
chrA01_random	Undefined	as_event	2394492	2395064	.	-	.	transcript_id "TCONS_00003342,TCONS_00003341"; gene_id "chrA01_random:2393945-2397067C"; flanks "2395064-,2394492^"; structure "0,1^2-"; splice_chain ",2394849^2394782-"; sources "Undefined,Undefined"; NMorMRNA "null"; degree "4"; dimension "2_2";
chrA01_random	Undefined	as_event	2410278	2410645	.	-	.	transcript_id "TCONS_00003344,TCONS_00003343"; gene_id "chrA01_random:2408726-2410791C"; flanks "2410645-,2410278^"; structure "0,1^2-"; splice_chain ",2410486^2410370-"; sources "Undefined,Undefined"; NMorMRNA "null"; degree "4"; dimension "2_2";
chrA01_random	Undefined	as_event	2409806	2410086	.	-	.	transcript_id "TCONS_00003344,TCONS_00003343"; gene_id "chrA01_random:2408726-2410791C"; flanks "2410086-,2409806^"; structure "0,1^2-"; splice_chain ",2409993^2409843-"; sources "Undefined,Undefined"; NMorMRNA "null"; degree "4"; dimension "2_2";
chrA01_random	Undefined	as_event	2408726	2408973	.	-	.	transcript_id "TCONS_00003344,TCONS_00003343"; gene_id "chrA01_random:2408726-2410791C"; flanks "2408973-,2408726]"; structure "1^3-,2^4-"; splice_chain "2408909^2408817-,2408899^2408807-"; sources "Undefined,Undefined"; NMorMRNA "null"; degree "4"; dimension "2_2";
chrA01_random	Undefined	as_event	2611298	2611561	.	-	.	transcript_id "TCONS_00003356,TCONS_00003355"; gene_id "chrA01_random:2610738-2612704C"; flanks "2611561-,2611298^"; structure "0,1^2-"; splice_chain ",2611473^2611388-"; sources "Undefined,Undefined"; NMorMRNA "null"; degree "4"; dimension "2_2";
chrA02	Undefined	as_event	9310	9862	.	+	.	transcript_id "TCONS_00003368,TCONS_00003367"; gene_id "chrA02:9310-13775W"; flanks "9310[,9862^"; structure "0,1^2-"; splice_chain ",9657^9815-"; sources "Undefined,Undefined"; NMorMRNA "null"; degree "4"; dimension "2_2";
chrA02	Undefined	as_event	16981	18630	.	+	.	transcript_id "TCONS_00003371,TCONS_00003370"; gene_id "chrA02:14925-18630W"; flanks "16981-,18630]"; structure "0,1^2-"; splice_chain ",17601^17696-"; sources "Undefined,Undefined"; NMorMRNA "null"; degree "4"; dimension "2_2";
chrA02	Undefined	as_event	55483	57787	.	+	.	transcript_id "TCONS_00003375,TCONS_00003374"; gene_id "chrA02:55483-57787W"; flanks "55483[,57787]"; structure "1^3-,2^4-"; splice_chain "56600^57093-,56601^57094-"; sources "Undefined,Undefined"; NMorMRNA "null"; degree "4"; dimension "2_2";
chrA02	Undefined	as_event	74465	75502	.	+	.	transcript_id "TCONS_00003377,TCONS_00003376"; gene_id "chrA02:74375-76631W"; flanks "74465^,75502^"; structure "1-,2-"; splice_chain "74948-,74953-"; sources "Undefined,Undefined"; NMorMRNA "null"; degree "4"; dimension "2_2";
chrA02	Undefined	as_event	83811	84054	.	+	.	transcript_id "TCONS_00003379,TCONS_00003380"; gene_id "chrA02:81639-85486W"; flanks "83811-,84054^"; structure "0,1^2-"; splice_chain ",83852^83941-"; sources "Undefined,Undefined"; NMorMRNA "null"; degree "4"; dimension "2_2";
chrA02	Undefined	as_event	200961	201944	.	+	.	transcript_id "TCONS_00003387,TCONS_00003388"; gene_id "chrA02:200209-201944W"; flanks "200961-,201944]"; structure "1^3-,2^4-"; splice_chain "201120^201339-,201130^201349-"; sources "Undefined,Undefined"; NMorMRNA "null"; degree "4"; dimension "2_2";
chrA02	Undefined	as_event	228127	228478	.	+	.	transcript_id "TCONS_00003391,TCONS_00003392"; gene_id "chrA02:225426-229198W"; flanks "228127-,228478^"; structure "0,1^2-"; splice_chain ",228244^228319-"; sources "Undefined,Undefined"; NMorMRNA "null"; degree "4"; dimension "2_2";
chrA02	Undefined	as_event	228554	228740	.	+	.	transcript_id "TCONS_00003391,TCONS_00003392"; gene_id "chrA02:225426-229198W"; flanks "228554-,228740^"; structure "0,1^2-"; splice_chain ",228585^228675-"; sources "Undefined,Undefined"; NMorMRNA "null"; degree "4"; dimension "2_2";
chrA02	Undefined	as_event	496575	496824	.	+	.	transcript_id "TCONS_00003408,TCONS_00003407/TCONS_00003409"; gene_id "chrA02:495832-498476W"; flanks "496575-,496824^"; structure "0,1^2-"; splice_chain ",496662^496744-"; sources "Undefined,Undefined"; NMorMRNA "null"; degree "4"; dimension "2_2";
chrA02	Undefined	as_event	496942	497198	.	+	.	transcript_id "TCONS_00003407,TCONS_00003408/TCONS_00003409"; gene_id "chrA02:495832-498476W"; flanks "496942-,497198^"; structure "0,1^2-"; splice_chain ",496998^497117-"; sources "Undefined,Undefined"; NMorMRNA "null"; degree "4"; dimension "2_2";
chrA02	Undefined	as_event	497353	497533	.	+	.	transcript_id "TCONS_00003409,TCONS_00003410"; gene_id "chrA02:495832-498476W"; flanks "497353-,497533^"; structure "0,1^2-"; splice_chain ",497402^497477-"; sources "Undefined,Undefined"; NMorMRNA "null"; degree "4"; dimension "2_2";
chrA02	Undefined	as_event	497477	497877	.	+	.	transcript_id "TCONS_00003410,TCONS_00003407/TCONS_00003408"; gene_id "chrA02:495832-498476W"; flanks "497477-,497877^"; structure "1^2-3^5-,4^6-"; splice_chain "497533^497619-497697^497819-,497707^497829-"; sources "Undefined,Undefined"; NMorMRNA "null"; degree "4"; dimension "2_2";
chrA02	Undefined	as_event	497353	497877	.	+	.	transcript_id "TCONS_00003410,TCONS_00003407/TCONS_00003408,TCONS_00003409"; gene_id "chrA02:495832-498476W"; flanks "497353-,497877^"; structure "1^2-3^4-5^7-,1^2-6^8-,3^4-5^7-"; splice_chain "497402^497477-497533^497619-497697^497819-,497402^497477-497707^497829-,497533^497619-497697^497819-"; sources "Undefined,Undefined,Undefined"; NMorMRNA "null"; degree "9"; dimension "3_3";
chrA02	Undefined	as_event	542612	542839	.	+	.	transcript_id "TCONS_00003414/TCONS_00003416,TCONS_00003415"; gene_id "chrA02:541975-546896W"; flanks "542612-,542839-"; structure "1^,2^"; splice_chain "542698^,542699^"; sources "Undefined,Undefined"; NMorMRNA "null"; degree "4"; dimension "2_2";
chrA02	Undefined	as_event	542839	543134	.	+	.	transcript_id "TCONS_00003414,TCONS_00003415/TCONS_00003416"; gene_id "chrA02:541975-546896W"; flanks "542839-,543134^"; structure "0,1^2-"; splice_chain ",542928^543054-"; sources "Undefined,Undefined"; NMorMRNA "null"; degree "4"; dimension "2_2";
chrA02	Undefined	as_event	558167	559004	.	+	.	transcript_id "TCONS_00003417,TCONS_00003418"; gene_id "chrA02:552470-559004W"; flanks "558167-,559004]"; structure "0,1^2-"; splice_chain ",558805^558920-"; sources "Undefined,Undefined"; NMorMRNA "null"; degree "4"; dimension "2_2";
chrA02	Undefined	as_event	622738	622961	.	+	.	transcript_id "TCONS_00003422,TCONS_00003421"; gene_id "chrA02:622552-624159W"; flanks "622738^,622961^"; structure "1-,2-"; splice_chain "622844-,622850-"; sources "Undefined,Undefined"; NMorMRNA "null"; degree "4"; dimension "2_2";
chrA02	Undefined	as_event	623629	624159	.	+	.	transcript_id "TCONS_00003421,TCONS_00003422"; gene_id "chrA02:622552-624159W"; flanks "623629-,624159]"; structure "1^3-,2^4-"; splice_chain "623836^623992-,623846^624002-"; sources "Undefined,Undefined"; NMorMRNA "null"; degree "4"; dimension "2_2";
chrA02	Undefined	as_event	648422	649382	.	+	.	transcript_id "TCONS_00003427,TCONS_00003426"; gene_id "chrA02:648422-651107W"; flanks "648422[,649382^"; structure "0,1^2-"; splice_chain ",648764^648984-"; sources "Undefined,Undefined"; NMorMRNA "null"; degree "4"; dimension "2_2";
chrA02	Undefined	as_event	702879	703706	.	+	.	transcript_id "TCONS_00003433,TCONS_00003434"; gene_id "chrA02:701454-704424W"; flanks "702879-,703706]"; structure "0,1^2-"; splice_chain ",702989^703435-"; sources "Undefined,Undefined"; NMorMRNA "null"; degree "4"; dimension "2_2";
chrA02	Undefined	as_event	714789	722353	.	+	.	transcript_id "TCONS_00003436,TCONS_00003437"; gene_id "chrA02:713267-722353W"; flanks "714789-,722353]"; structure "1^3-,2^4-5^6-"; splice_chain "714861^721265-,714897^721301-722065^722135-"; sources "Undefined,Undefined"; NMorMRNA "null"; degree "4"; dimension "2_2";
chrA02	Undefined	as_event	726066	726475	.	+	.	transcript_id "TCONS_00003438,TCONS_00003439"; gene_id "chrA02:723519-726475W"; flanks "726066-,726475]"; structure "0,1^2-3^4-"; splice_chain ",726182^726252-726368^726446-"; sources "Undefined,Undefined"; NMorMRNA "null"; degree "4"; dimension "2_2";
chrA02	Undefined	as_event	794037	794348	.	+	.	transcript_id "TCONS_00003445,TCONS_00003446"; gene_id "chrA02:793457-795890W"; flanks "794037-,794348^"; structure "0,1^2-"; splice_chain ",794164^794253-"; sources "Undefined,Undefined"; NMorMRNA "null"; degree "4"; dimension "2_2";
chrA02	Undefined	as_event	795353	795613	.	+	.	transcript_id "TCONS_00003445,TCONS_00003446"; gene_id "chrA02:793457-795890W"; flanks "795353-,795613^"; structure "0,1^2-"; splice_chain ",795456^795546-"; sources "Undefined,Undefined"; NMorMRNA "null"; degree "4"; dimension "2_2";
chrA02	Undefined	as_event	818470	818856	.	+	.	transcript_id "TCONS_00003450,TCONS_00003449"; gene_id "chrA02:816591-823472W"; flanks "818470-,818856^"; structure "1^3-,2^4-"; splice_chain "818586^818705-,818596^818715-"; sources "Undefined,Undefined"; NMorMRNA "null"; degree "4"; dimension "2_2";
chrA02	Undefined	as_event	819686	822060	.	+	.	transcript_id "TCONS_00003449,TCONS_00003450"; gene_id "chrA02:816591-823472W"; flanks "819686-,822060^"; structure "0,1^2-"; splice_chain ",820467^820789-"; sources "Undefined,Undefined"; NMorMRNA "null"; degree "4"; dimension "2_2";
chrA02	Undefined	as_event	865189	865486	.	+	.	transcript_id "TCONS_00003454,TCONS_00003455"; gene_id "chrA02:863786-866707W"; flanks "865189-,865486^"; structure "0,1^2-"; splice_chain ",865332^865407-"; sources "Undefined,Undefined"; NMorMRNA "null"; degree "4"; dimension "2_2";
chrA02	Undefined	as_event	866272	866707	.	+	.	transcript_id "TCONS_00003454,TCONS_00003455"; gene_id "chrA02:863786-866707W"; flanks "866272-,866707]"; structure "0,1^2-"; splice_chain ",866335^866404-"; sources "Undefined,Undefined"; NMorMRNA "null"; degree "4"; dimension "2_2";
chrA02	Undefined	as_event	1066358	1066810	.	+	.	transcript_id "TCONS_00003470,TCONS_00003471"; gene_id "chrA02:1065484-1067226W"; flanks "1066358-,1066810^"; structure "0,1^2-"; splice_chain ",1066613^1066712-"; sources "Undefined,Undefined"; NMorMRNA "null"; degree "4"; dimension "2_2";
chrA02	Undefined	as_event	1203354	1205339	.	+	.	transcript_id "TCONS_00003477,TCONS_00003478"; gene_id "chrA02:1203354-1205339W"; flanks "1203354[,1205339]"; structure "1^3-,2^4-"; splice_chain "1203558^1203758-,1203584^1203784-"; sources "Undefined,Undefined"; NMorMRNA "null"; degree "4"; dimension "2_2";
chrA02	Undefined	as_event	1221767	1222241	.	+	.	transcript_id "TCONS_00003484,TCONS_00003483"; gene_id "chrA02:1220728-1223047W"; flanks "1221767-,1222241^"; structure "0,1^2-"; splice_chain ",1221963^1222094-"; sources "Undefined,Undefined"; NMorMRNA "null"; degree "4"; dimension "2_2";
chrA02	Undefined	as_event	1226525	1227058	.	+	.	transcript_id "TCONS_00003486,TCONS_00003487"; gene_id "chrA02:1225283-1227058W"; flanks "1226525-,1227058]"; structure "0,1^2-"; splice_chain ",1226944^1227017-"; sources "Undefined,Undefined"; NMorMRNA "null"; degree "4"; dimension "2_2";
chrA02	Undefined	as_event	1290216	1290593	.	+	.	transcript_id "TCONS_00003490/TCONS_00003492,TCONS_00003491"; gene_id "chrA02:1289724-1291379W"; flanks "1290216-,1290593^"; structure "1^3-5^7-,2^4-6^8-"; splice_chain "1290304^1290380-1290435^1290538-,1290307^1290383-1290437^1290540-"; sources "Undefined,Undefined"; NMorMRNA "null"; degree "4"; dimension "2_2";
chrA02	Undefined	as_event	1290670	1290838	.	+	.	transcript_id "TCONS_00003490/TCONS_00003491,TCONS_00003492"; gene_id "chrA02:1289724-1291379W"; flanks "1290670-,1290838-"; structure "1^,2^"; splice_chain "1290763^,1290765^"; sources "Undefined,Undefined"; NMorMRNA "null"; degree "4"; dimension "2_2";
chrA02	Undefined	as_event	1292240	1292665	.	+	.	transcript_id "TCONS_00003493/TCONS_00003494/TCONS_00003495,TCONS_00003496"; gene_id "chrA02:1291865-1294108W"; flanks "1292240-,1292665^"; structure "0,1^2-"; splice_chain ",1292391^1292470-"; sources "Undefined,Undefined"; NMorMRNA "null"; degree "4"; dimension "2_2";
chrA02	Undefined	as_event	1293735	1294108	.	+	.	transcript_id "TCONS_00003495,TCONS_00003493,TCONS_00003494"; gene_id "chrA02:1291865-1294108W"; flanks "1293735-,1294108]"; structure "0,1^3-,2^4-"; splice_chain ",1293893^1294005-,1293903^1294015-"; sources "Undefined,Undefined,Undefined"; NMorMRNA "null"; degree "9"; dimension "3_3";
chrA02	Undefined	as_event	1308254	1308561	.	+	.	transcript_id "TCONS_00003500,TCONS_00003499"; gene_id "chrA02:1307409-1310647W"; flanks "1308254^,1308561^"; structure "1-,2-"; splice_chain "1308380-,1308383-"; sources "Undefined,Undefined"; NMorMRNA "null"; degree "4"; dimension "2_2";
chrA02	Undefined	as_event	1319308	1319623	.	+	.	transcript_id "TCONS_00003502,TCONS_00003503"; gene_id "chrA02:1318051-1319623W"; flanks "1319308-,1319623]"; structure "1^3-,2^4-"; splice_chain "1319406^1319485-,1319408^1319487-"; sources "Undefined,Undefined"; NMorMRNA "null"; degree "4"; dimension "2_2";
chrA02	Undefined	as_event	1334861	1335063	.	+	.	transcript_id "TCONS_00003506,TCONS_00003507"; gene_id "chrA02:1333518-1335669W"; flanks "1334861-,1335063-"; structure "1^,2^"; splice_chain "1334975^,1334976^"; sources "Undefined,Undefined"; NMorMRNA "null"; degree "4"; dimension "2_2";
chrA02	Undefined	as_event	1469938	1472740	.	+	.	transcript_id "TCONS_00003520,TCONS_00003519"; gene_id "chrA02:1469404-1475293W"; flanks "1469938-,1472740^"; structure "1^3-,2^4-"; splice_chain "1470820^1471933-,1470822^1471935-"; sources "Undefined,Undefined"; NMorMRNA "null"; degree "4"; dimension "2_2";
chrA02	Undefined	as_event	1479336	1479980	.	+	.	transcript_id "TCONS_00003521,TCONS_00003522"; gene_id "chrA02:1477587-1480795W"; flanks "1479336^,1479980^"; structure "1-3^4-,2-"; splice_chain "1479427-1479757^1479832-,1479432-"; sources "Undefined,Undefined"; NMorMRNA "null"; degree "4"; dimension "2_2";
chrA02	Undefined	as_event	1496288	1496488	.	+	.	transcript_id "TCONS_00003523,TCONS_00003524"; gene_id "chrA02:1493836-1502573W"; flanks "1496288-,1496488^"; structure "0,1^2-"; splice_chain ",1496350^1496444-"; sources "Undefined,Undefined"; NMorMRNA "null"; degree "4"; dimension "2_2";
chrA02	Undefined	as_event	1521959	1522133	.	+	.	transcript_id "TCONS_00003525,TCONS_00003526"; gene_id "chrA02:1520896-1522323W"; flanks "1521959-,1522133-"; structure "1^,2^"; splice_chain "1522043^,1522048^"; sources "Undefined,Undefined"; NMorMRNA "null"; degree "4"; dimension "2_2";
chrA02	Undefined	as_event	1543286	1543859	.	+	.	transcript_id "TCONS_00003530,TCONS_00003529"; gene_id "chrA02:1543082-1544928W"; flanks "1543286-,1543859^"; structure "1^2-3^5-,4^6-"; splice_chain "1543436^1543508-1543639^1543719-,1543640^1543720-"; sources "Undefined,Undefined"; NMorMRNA "null"; degree "4"; dimension "2_2";
chrA02	Undefined	as_event	1595759	1596053	.	+	.	transcript_id "TCONS_00003535,TCONS_00003533/TCONS_00003534/TCONS_00003536"; gene_id "chrA02:1595379-1598527W"; flanks "1595759-,1596053^"; structure "0,1^2-"; splice_chain ",1595811^1595885-"; sources "Undefined,Undefined"; NMorMRNA "null"; degree "4"; dimension "2_2";
chrA02	Undefined	as_event	1597318	1597501	.	+	.	transcript_id "TCONS_00003536,TCONS_00003533"; gene_id "chrA02:1595379-1598527W"; flanks "1597318^,1597501^"; structure "1-,2-"; splice_chain "1597454-,1597457-"; sources "Undefined,Undefined"; NMorMRNA "null"; degree "4"; dimension "2_2";
chrA02	Undefined	as_event	1597318	1597627	.	+	.	transcript_id "TCONS_00003534/TCONS_00003535,TCONS_00003536,TCONS_00003533"; gene_id "chrA02:1595379-1598527W"; flanks "1597318^,1597627-"; structure "0,1-3^,2-3^"; splice_chain ",1597454-1597501^,1597457-1597501^"; sources "Undefined,Undefined,Undefined"; NMorMRNA "null"; degree "9"; dimension "3_3";
chrA02	Undefined	as_event	1597872	1598190	.	+	.	transcript_id "TCONS_00003534/TCONS_00003536,TCONS_00003533/TCONS_00003535"; gene_id "chrA02:1595379-1598527W"; flanks "1597872-,1598190^"; structure "0,1^2-"; splice_chain ",1597915^1597984-"; sources "Undefined,Undefined"; NMorMRNA "null"; degree "4"; dimension "2_2";
chrA02	Undefined	as_event	1612881	1613130	.	+	.	transcript_id "TCONS_00003537,TCONS_00003538"; gene_id "chrA02:1610558-1614538W"; flanks "1612881-,1613130^"; structure "0,1^2-"; splice_chain ",1612941^1613013-"; sources "Undefined,Undefined"; NMorMRNA "null"; degree "4"; dimension "2_2";
chrA02	Undefined	as_event	1613201	1613740	.	+	.	transcript_id "TCONS_00003537,TCONS_00003538"; gene_id "chrA02:1610558-1614538W"; flanks "1613201-,1613740^"; structure "0,1^2-3^4-5^6-"; splice_chain ",1613282^1613355-1613427^1613501-1613562^1613645-"; sources "Undefined,Undefined"; NMorMRNA "null"; degree "4"; dimension "2_2";
chrA02	Undefined	as_event	1614238	1614538	.	+	.	transcript_id "TCONS_00003537,TCONS_00003538"; gene_id "chrA02:1610558-1614538W"; flanks "1614238-,1614538]"; structure "0,1^2-"; splice_chain ",1614315^1614408-"; sources "Undefined,Undefined"; NMorMRNA "null"; degree "4"; dimension "2_2";
chrA02	Undefined	as_event	1883051	1883199	.	+	.	transcript_id "TCONS_00003550,TCONS_00003551"; gene_id "chrA02:1881102-1884170W"; flanks "1883051^,1883199^"; structure "1-,2-"; splice_chain "1883130-,1883133-"; sources "Undefined,Undefined"; NMorMRNA "null"; degree "4"; dimension "2_2";
chrA02	Undefined	as_event	1962135	1962481	.	+	.	transcript_id "TCONS_00003556,TCONS_00003557"; gene_id "chrA02:1961231-1963302W"; flanks "1962135-,1962481^"; structure "0,1^2-"; splice_chain ",1962277^1962367-"; sources "Undefined,Undefined"; NMorMRNA "null"; degree "4"; dimension "2_2";
chrA02	Undefined	as_event	2059874	2060077	.	+	.	transcript_id "TCONS_00003564,TCONS_00003565"; gene_id "chrA02:2058580-2060707W"; flanks "2059874-,2060077^"; structure "0,1^2-"; splice_chain ",2059949^2060024-"; sources "Undefined,Undefined"; NMorMRNA "null"; degree "4"; dimension "2_2";
chrA02	Undefined	as_event	2085024	2085299	.	+	.	transcript_id "TCONS_00003570,TCONS_00003571"; gene_id "chrA02:2084019-2085547W"; flanks "2085024-,2085299^"; structure "0,1^2-"; splice_chain ",2085123^2085207-"; sources "Undefined,Undefined"; NMorMRNA "null"; degree "4"; dimension "2_2";
chrA02	Undefined	as_event	2092050	2092525	.	+	.	transcript_id "TCONS_00003573,TCONS_00003572"; gene_id "chrA02:2091969-2093526W"; flanks "2092050^,2092525^"; structure "1-,2-"; splice_chain "2092217-,2092228-"; sources "Undefined,Undefined"; NMorMRNA "null"; degree "4"; dimension "2_2";
chrA02	Undefined	as_event	2096997	2097545	.	+	.	transcript_id "TCONS_00003577,TCONS_00003576"; gene_id "chrA02:2096997-2098164W"; flanks "2096997[,2097545^"; structure "1^3-,2^4-"; splice_chain "2097348^2097419-,2097374^2097445-"; sources "Undefined,Undefined"; NMorMRNA "null"; degree "4"; dimension "2_2";
chrA02	Undefined	as_event	2121666	2123733	.	+	.	transcript_id "TCONS_00003585,TCONS_00003584"; gene_id "chrA02:2119923-2123733W"; flanks "2121666-,2123733]"; structure "1^2-3^5-,4^6-"; splice_chain "2121875^2121973-2122107^2122369-,2122108^2122370-"; sources "Undefined,Undefined"; NMorMRNA "null"; degree "4"; dimension "2_2";
chrA02	Undefined	as_event	2148700	2149497	.	+	.	transcript_id "TCONS_00003586/TCONS_00003588,TCONS_00003587"; gene_id "chrA02:2148230-2151651W"; flanks "2148700-,2149497^"; structure "1^3-,2^4-"; splice_chain "2148840^2149385-,2148842^2149387-"; sources "Undefined,Undefined"; NMorMRNA "null"; degree "4"; dimension "2_2";
chrA02	Undefined	as_event	2149923	2150106	.	+	.	transcript_id "TCONS_00003587/TCONS_00003588,TCONS_00003586"; gene_id "chrA02:2148230-2151651W"; flanks "2149923-,2150106-"; structure "1^,2^"; splice_chain "2150002^,2150004^"; sources "Undefined,Undefined"; NMorMRNA "null"; degree "4"; dimension "2_2";
chrA02	Undefined	as_event	2151066	2151239	.	+	.	transcript_id "TCONS_00003587/TCONS_00003588,TCONS_00003586"; gene_id "chrA02:2148230-2151651W"; flanks "2151066-,2151239-"; structure "1^,2^"; splice_chain "2151123^,2151124^"; sources "Undefined,Undefined"; NMorMRNA "null"; degree "4"; dimension "2_2";
chrA02	Undefined	as_event	2151239	2151651	.	+	.	transcript_id "TCONS_00003588,TCONS_00003587"; gene_id "chrA02:2148230-2151651W"; flanks "2151239-,2151651]"; structure "1^3-,2^4-"; splice_chain "2151316^2151432-,2151336^2151452-"; sources "Undefined,Undefined"; NMorMRNA "null"; degree "4"; dimension "2_2";
chrA02	Undefined	as_event	2257876	2258241	.	+	.	transcript_id "TCONS_00003596,TCONS_00003595"; gene_id "chrA02:2257002-2259159W"; flanks "2257876^,2258241^"; structure "1-,2-"; splice_chain "2258063-,2258066-"; sources "Undefined,Undefined"; NMorMRNA "null"; degree "4"; dimension "2_2";
chrA02	Undefined	as_event	2258932	2259159	.	+	.	transcript_id "TCONS_00003595,TCONS_00003594/TCONS_00003596"; gene_id "chrA02:2257002-2259159W"; flanks "2258932-,2259159]"; structure "0,1^2-"; splice_chain ",2259009^2259093-"; sources "Undefined,Undefined"; NMorMRNA "null"; degree "4"; dimension "2_2";
chrA02	Undefined	as_event	2292187	2292447	.	+	.	transcript_id "TCONS_00003597,TCONS_00003598"; gene_id "chrA02:2290707-2294747W"; flanks "2292187^,2292447^"; structure "1-,2-"; splice_chain "2292326-,2292334-"; sources "Undefined,Undefined"; NMorMRNA "null"; degree "4"; dimension "2_2";
chrA02	Undefined	as_event	2310764	2311158	.	+	.	transcript_id "TCONS_00003602,TCONS_00003601"; gene_id "chrA02:2306640-2311603W"; flanks "2310764-,2311158^"; structure "0,1^2-"; splice_chain ",2311028^2311104-"; sources "Undefined,Undefined"; NMorMRNA "null"; degree "4"; dimension "2_2";
chrA02	Undefined	as_event	2404495	2405527	.	+	.	transcript_id "TCONS_00003609,TCONS_00003610"; gene_id "chrA02:2403227-2408779W"; flanks "2404495-,2405527^"; structure "0,1^2-3^4-5^6-7^8-"; splice_chain ",2404713^2404803-2404939^2405012-2405109^2405185-2405282^2405365-"; sources "Undefined,Undefined"; NMorMRNA "null"; degree "4"; dimension "2_2";
chrA02	Undefined	as_event	2405815	2406075	.	+	.	transcript_id "TCONS_00003609,TCONS_00003610"; gene_id "chrA02:2403227-2408779W"; flanks "2405815-,2406075^"; structure "0,1^2-"; splice_chain ",2405922^2406013-"; sources "Undefined,Undefined"; NMorMRNA "null"; degree "4"; dimension "2_2";
chrA02	Undefined	as_event	2407036	2408073	.	+	.	transcript_id "TCONS_00003609,TCONS_00003610"; gene_id "chrA02:2403227-2408779W"; flanks "2407036-,2408073^"; structure "0,1^2-3^4-5^6-7^8-9^10-"; splice_chain ",2407178^2407263-2407392^2407480-2407591^2407686-2407759^2407851-2407945^2408042-"; sources "Undefined,Undefined"; NMorMRNA "null"; degree "4"; dimension "2_2";
chrA02	Undefined	as_event	2423183	2423485	.	+	.	transcript_id "TCONS_00003614,TCONS_00003615"; gene_id "chrA02:2421534-2425079W"; flanks "2423183-,2423485^"; structure "0,1^2-"; splice_chain ",2423308^2423396-"; sources "Undefined,Undefined"; NMorMRNA "null"; degree "4"; dimension "2_2";
chrA02	Undefined	as_event	2482561	2482746	.	+	.	transcript_id "TCONS_00003619,TCONS_00003618"; gene_id "chrA02:2480808-2482757W"; flanks "2482561-,2482746-"; structure "1^,2^"; splice_chain "2482665^,2482668^"; sources "Undefined,Undefined"; NMorMRNA "null"; degree "4"; dimension "2_2";
chrA02	Undefined	as_event	2482561	2482757	.	+	.	transcript_id "TCONS_00003620,TCONS_00003619,TCONS_00003618"; gene_id "chrA02:2480808-2482757W"; flanks "2482561-,2482757]"; structure "0,1^3-,2^3-"; splice_chain ",2482665^2482746-,2482668^2482746-"; sources "Undefined,Undefined,Undefined"; NMorMRNA "null"; degree "9"; dimension "3_3";
chrA02	Undefined	as_event	2821950	2824653	.	+	.	transcript_id "TCONS_00003633,TCONS_00003632"; gene_id "chrA02:2821950-2824653W"; flanks "2821950[,2824653]"; structure "0,1^2-3^4-5^6-7^8-9^10-11^12-"; splice_chain ",2822451^2823024-2823210^2823310-2823368^2823442-2823592^2823681-2823760^2823839-2823962^2824048-"; sources "Undefined,Undefined"; NMorMRNA "null"; degree "4"; dimension "2_2";
chrA02	Undefined	as_event	3219203	3219523	.	+	.	transcript_id "TCONS_00003646,TCONS_00003648"; gene_id "chrA02:3219148-3220264W"; flanks "3219203^,3219523^"; structure "1-,2-"; splice_chain "3219361-,3219390-"; sources "Undefined,Undefined"; NMorMRNA "null"; degree "4"; dimension "2_2";
chrA02	Undefined	as_event	3219148	3219523	.	+	.	transcript_id "TCONS_00003647,TCONS_00003646,TCONS_00003648"; gene_id "chrA02:3219148-3220264W"; flanks "3219148[,3219523^"; structure "1^4-,2^3-,2^5-"; splice_chain "3219202^3219379-,3219203^3219361-,3219203^3219390-"; sources "Undefined,Undefined,Undefined"; NMorMRNA "null"; degree "9"; dimension "3_3";
chrA02	Undefined	as_event	3223732	3223967	.	+	.	transcript_id "TCONS_00003650,TCONS_00003649"; gene_id "chrA02:3222684-3226591W"; flanks "3223732-,3223967^"; structure "0,1^2-"; splice_chain ",3223797^3223870-"; sources "Undefined,Undefined"; NMorMRNA "null"; degree "4"; dimension "2_2";
chrA02	Undefined	as_event	3259955	3260260	.	+	.	transcript_id "TCONS_00003652,TCONS_00003651"; gene_id "chrA02:3259040-3261815W"; flanks "3259955-,3260260^"; structure "1^3-,2^4-"; splice_chain "3260053^3260181-,3260057^3260185-"; sources "Undefined,Undefined"; NMorMRNA "null"; degree "4"; dimension "2_2";
chrA02	Undefined	as_event	3398281	3398701	.	+	.	transcript_id "TCONS_00003665,TCONS_00003664"; gene_id "chrA02:3396897-3399136W"; flanks "3398281-,3398701]"; structure "1^3-5^6-,2^4-"; splice_chain "3398505^3398585-3398625^3398698-,3398515^3398595-"; sources "Undefined,Undefined"; NMorMRNA "null"; degree "4"; dimension "2_2";
chrA02	Undefined	as_event	3485276	3485813	.	+	.	transcript_id "TCONS_00003673,TCONS_00003674"; gene_id "chrA02:3485116-3487337W"; flanks "3485276^,3485813^"; structure "1-,2-"; splice_chain "3485595-,3485620-"; sources "Undefined,Undefined"; NMorMRNA "null"; degree "4"; dimension "2_2";
chrA02	Undefined	as_event	3574068	3574369	.	+	.	transcript_id "TCONS_00003680,TCONS_00003679"; gene_id "chrA02:3572528-3575751W"; flanks "3574068-,3574369^"; structure "0,1^2-"; splice_chain ",3574089^3574123-"; sources "Undefined,Undefined"; NMorMRNA "null"; degree "4"; dimension "2_2";
chrA02	Undefined	as_event	3584449	3585104	.	+	.	transcript_id "TCONS_00003683/TCONS_00003684,TCONS_00003682"; gene_id "chrA02:3584449-3590059W"; flanks "3584449[,3585104-"; structure "1^,2^"; splice_chain "3585011^,3585012^"; sources "Undefined,Undefined"; NMorMRNA "null"; degree "4"; dimension "2_2";
chrA02	Undefined	as_event	3585104	3590017	.	+	.	transcript_id "TCONS_00003684,TCONS_00003683"; gene_id "chrA02:3584449-3590059W"; flanks "3585104-,3590017-"; structure "1^,2^"; splice_chain "3585156^,3585161^"; sources "Undefined,Undefined"; NMorMRNA "null"; degree "4"; dimension "2_2";
chrA02	Undefined	as_event	3592824	3593383	.	+	.	transcript_id "TCONS_00003686,TCONS_00003687"; gene_id "chrA02:3590122-3594033W"; flanks "3592824-,3593383^"; structure "0,1^2-"; splice_chain ",3593150^3593228-"; sources "Undefined,Undefined"; NMorMRNA "null"; degree "4"; dimension "2_2";
chrA02	Undefined	as_event	3690445	3691125	.	+	.	transcript_id "TCONS_00003693,TCONS_00003695,TCONS_00003694"; gene_id "chrA02:3689518-3691125W"; flanks "3690445^,3691125]"; structure "1-,2-,3-"; splice_chain "3690555-,3690558-,3690597-"; sources "Undefined,Undefined,Undefined"; NMorMRNA "null"; degree "9"; dimension "3_3";
chrA02	Undefined	as_event	3755649	3757401	.	+	.	transcript_id "TCONS_00003697,TCONS_00003698"; gene_id "chrA02:3754563-3757401W"; flanks "3755649-,3757401]"; structure "1^3-,2^4-"; splice_chain "3755756^3755861-,3755766^3755871-"; sources "Undefined,Undefined"; NMorMRNA "null"; degree "4"; dimension "2_2";
chrA02	Undefined	as_event	3778854	3780455	.	+	.	transcript_id "TCONS_00003700,TCONS_00003699"; gene_id "chrA02:3777082-3780455W"; flanks "3778854-,3780455]"; structure "1^3-5^6-,2^4-"; splice_chain "3780021^3780215-3780299^3780384-,3780031^3780225-"; sources "Undefined,Undefined"; NMorMRNA "null"; degree "4"; dimension "2_2";
chrA02	Undefined	as_event	3782799	3783095	.	+	.	transcript_id "TCONS_00003701,TCONS_00003702"; gene_id "chrA02:3781300-3784763W"; flanks "3782799-,3783095^"; structure "0,1^2-"; splice_chain ",3782894^3782982-"; sources "Undefined,Undefined"; NMorMRNA "null"; degree "4"; dimension "2_2";
chrA02	Undefined	as_event	3784178	3784363	.	+	.	transcript_id "TCONS_00003703,TCONS_00003701"; gene_id "chrA02:3781300-3784763W"; flanks "3784178-,3784363-"; structure "1^,2^"; splice_chain "3784267^,3784268^"; sources "Undefined,Undefined"; NMorMRNA "null"; degree "4"; dimension "2_2";
chrA02	Undefined	as_event	3853617	3854639	.	+	.	transcript_id "TCONS_00003709/TCONS_00003711,TCONS_00003710"; gene_id "chrA02:3851362-3854639W"; flanks "3853617-,3854639]"; structure "0,1^2-"; splice_chain ",3853693^3853769-"; sources "Undefined,Undefined"; NMorMRNA "null"; degree "4"; dimension "2_2";
chrA02	Undefined	as_event	3870605	3870808	.	+	.	transcript_id "TCONS_00003714,TCONS_00003715"; gene_id "chrA02:3869322-3874456W"; flanks "3870605-,3870808-"; structure "1^,2^"; splice_chain "3870724^,3870728^"; sources "Undefined,Undefined"; NMorMRNA "null"; degree "4"; dimension "2_2";
chrA02	Undefined	as_event	4108634	4109493	.	+	.	transcript_id "TCONS_00003722,TCONS_00003723"; gene_id "chrA02:4106929-4109767W"; flanks "4108634-,4109493-"; structure "1^,2^"; splice_chain "4109403^,4109405^"; sources "Undefined,Undefined"; NMorMRNA "null"; degree "4"; dimension "2_2";
chrA02	Undefined	as_event	4188933	4189239	.	+	.	transcript_id "TCONS_00003728,TCONS_00003730,TCONS_00003729"; gene_id "chrA02:4188788-4189506W"; flanks "4188933-,4189239-"; structure "1^,2^,3^"; splice_chain "4189070^,4189071^,4189072^"; sources "Undefined,Undefined,Undefined"; NMorMRNA "null"; degree "9"; dimension "3_3";
chrA02	Undefined	as_event	4410191	4411767	.	+	.	transcript_id "TCONS_00003741,TCONS_00003742"; gene_id "chrA02:4409289-4411767W"; flanks "4410191^,4411767]"; structure "1-,2-"; splice_chain "4410798-,4410809-"; sources "Undefined,Undefined"; NMorMRNA "null"; degree "4"; dimension "2_2";
chrA02	Undefined	as_event	4421759	4423989	.	+	.	transcript_id "TCONS_00003745,TCONS_00003746"; gene_id "chrA02:4421759-4423989W"; flanks "4421759[,4423989]"; structure "0,1^2-"; splice_chain ",4422572^4423215-"; sources "Undefined,Undefined"; NMorMRNA "null"; degree "4"; dimension "2_2";
chrA02	Undefined	as_event	4527796	4528052	.	+	.	transcript_id "TCONS_00003757,TCONS_00003758"; gene_id "chrA02:4525367-4530050W"; flanks "4527796-,4528052^"; structure "1^3-,2^4-"; splice_chain "4527855^4527958-,4527884^4527987-"; sources "Undefined,Undefined"; NMorMRNA "null"; degree "4"; dimension "2_2";
chrA02	Undefined	as_event	4532464	4532881	.	+	.	transcript_id "TCONS_00003759,TCONS_00003760"; gene_id "chrA02:4530563-4533898W"; flanks "4532464-,4532881^"; structure "0,1^2-"; splice_chain ",4532563^4532652-"; sources "Undefined,Undefined"; NMorMRNA "null"; degree "4"; dimension "2_2";
chrA02	Undefined	as_event	4533204	4533898	.	+	.	transcript_id "TCONS_00003759,TCONS_00003760"; gene_id "chrA02:4530563-4533898W"; flanks "4533204-,4533898]"; structure "0,1^2-"; splice_chain ",4533437^4533518-"; sources "Undefined,Undefined"; NMorMRNA "null"; degree "4"; dimension "2_2";
chrA02	Undefined	as_event	4700916	4701619	.	+	.	transcript_id "TCONS_00003772,TCONS_00003771,TCONS_00003773"; gene_id "chrA02:4700916-4702902W"; flanks "4700916[,4701619^"; structure "0,1^3-,2^4-"; splice_chain ",4701301^4701386-,4701302^4701387-"; sources "Undefined,Undefined,Undefined"; NMorMRNA "null"; degree "9"; dimension "3_3";
chrA02	Undefined	as_event	4951749	4951973	.	+	.	transcript_id "TCONS_00003784,TCONS_00003785/TCONS_00003786"; gene_id "chrA02:4950893-4954114W"; flanks "4951749-,4951973-"; structure "1^,2^"; splice_chain "4951841^,4951842^"; sources "Undefined,Undefined"; NMorMRNA "null"; degree "4"; dimension "2_2";
chrA02	Undefined	as_event	4952748	4953638	.	+	.	transcript_id "TCONS_00003785,TCONS_00003786,TCONS_00003784"; gene_id "chrA02:4950893-4954114W"; flanks "4952748-,4953638^"; structure "0,1^2-,3^4-"; splice_chain ",4953047^4953196-,4953328^4953441-"; sources "Undefined,Undefined,Undefined"; NMorMRNA "null"; degree "9"; dimension "3_3";
chrA02	Undefined	as_event	4955839	4956040	.	+	.	transcript_id "TCONS_00003787/TCONS_00003789,TCONS_00003788"; gene_id "chrA02:4954473-4958374W"; flanks "4955839^,4956040^"; structure "1-,2-"; splice_chain "4955917-,4955925-"; sources "Undefined,Undefined"; NMorMRNA "null"; degree "4"; dimension "2_2";
chrA02	Undefined	as_event	4956498	4956721	.	+	.	transcript_id "TCONS_00003787/TCONS_00003788,TCONS_00003790"; gene_id "chrA02:4954473-4958374W"; flanks "4956498^,4956721^"; structure "1-,2-"; splice_chain "4956574-,4956578-"; sources "Undefined,Undefined"; NMorMRNA "null"; degree "4"; dimension "2_2";
chrA02	Undefined	as_event	4956244	4956721	.	+	.	transcript_id "TCONS_00003789,TCONS_00003787/TCONS_00003788"; gene_id "chrA02:4954473-4958374W"; flanks "4956244-,4956721^"; structure "0,1^2-"; splice_chain ",4956498^4956574-"; sources "Undefined,Undefined"; NMorMRNA "null"; degree "4"; dimension "2_2";
chrA02	Undefined	as_event	4957020	4957279	.	+	.	transcript_id "TCONS_00003789,TCONS_00003787/TCONS_00003788/TCONS_00003790"; gene_id "chrA02:4954473-4958374W"; flanks "4957020-,4957279^"; structure "0,1^2-"; splice_chain ",4957067^4957149-"; sources "Undefined,Undefined"; NMorMRNA "null"; degree "4"; dimension "2_2";
chrA02	Undefined	as_event	4957353	4957520	.	+	.	transcript_id "TCONS_00003787/TCONS_00003790,TCONS_00003789"; gene_id "chrA02:4954473-4958374W"; flanks "4957353-,4957520-"; structure "1^,2^"; splice_chain "4957435^,4957436^"; sources "Undefined,Undefined"; NMorMRNA "null"; degree "4"; dimension "2_2";
chrA02	Undefined	as_event	4957353	4957778	.	+	.	transcript_id "TCONS_00003787/TCONS_00003790,TCONS_00003789,TCONS_00003788"; gene_id "chrA02:4954473-4958374W"; flanks "4957353-,4957778-"; structure "1^3-4^,2^3-4^,5^"; splice_chain "4957435^4957520-4957694^,4957436^4957520-4957694^,4957695^"; sources "Undefined,Undefined,Undefined"; NMorMRNA "null"; degree "9"; dimension "3_3";
chrA02	Undefined	as_event	4958040	4958374	.	+	.	transcript_id "TCONS_00003788/TCONS_00003789,TCONS_00003787/TCONS_00003790"; gene_id "chrA02:4954473-4958374W"; flanks "4958040^,4958374]"; structure "1-,2-"; splice_chain "4958127-,4958130-"; sources "Undefined,Undefined"; NMorMRNA "null"; degree "4"; dimension "2_2";
chrA02	Undefined	as_event	5022668	5023064	.	+	.	transcript_id "TCONS_00003792,TCONS_00003791"; gene_id "chrA02:5022245-5023526W"; flanks "5022668-,5023064^"; structure "0,1^2-"; splice_chain ",5022711^5022956-"; sources "Undefined,Undefined"; NMorMRNA "null"; degree "4"; dimension "2_2";
chrA02	Undefined	as_event	5073336	5073561	.	+	.	transcript_id "TCONS_00003796,TCONS_00003797,TCONS_00003795"; gene_id "chrA02:5072237-5073561W"; flanks "5073336-,5073561]"; structure "1^4-,2^5-,3^6-"; splice_chain "5073455^5073541-,5073456^5073542-,5073462^5073548-"; sources "Undefined,Undefined,Undefined"; NMorMRNA "null"; degree "9"; dimension "3_3";
chrA02	Undefined	as_event	5346479	5346653	.	+	.	transcript_id "TCONS_00003807,TCONS_00003808"; gene_id "chrA02:5344202-5348472W"; flanks "5346479-,5346653-"; structure "1^,2^"; splice_chain "5346540^,5346541^"; sources "Undefined,Undefined"; NMorMRNA "null"; degree "4"; dimension "2_2";
chrA02	Undefined	as_event	5348070	5348307	.	+	.	transcript_id "TCONS_00003808,TCONS_00003809"; gene_id "chrA02:5344202-5348472W"; flanks "5348070-,5348307^"; structure "0,1^2-"; splice_chain ",5348159^5348254-"; sources "Undefined,Undefined"; NMorMRNA "null"; degree "4"; dimension "2_2";
chrA02	Undefined	as_event	5360454	5361222	.	+	.	transcript_id "TCONS_00003811,TCONS_00003812"; gene_id "chrA02:5360020-5362875W"; flanks "5360454-,5361222^"; structure "0,1^2-"; splice_chain ",5360870^5361010-"; sources "Undefined,Undefined"; NMorMRNA "null"; degree "4"; dimension "2_2";
chrA02	Undefined	as_event	5424659	5425130	.	+	.	transcript_id "TCONS_00003813,TCONS_00003814"; gene_id "chrA02:5423824-5425130W"; flanks "5424659-,5425130]"; structure "0,1^2-"; splice_chain ",5424744^5424836-"; sources "Undefined,Undefined"; NMorMRNA "null"; degree "4"; dimension "2_2";
chrA02	Undefined	as_event	5570560	5571905	.	+	.	transcript_id "TCONS_00003817,TCONS_00003816"; gene_id "chrA02:5570220-5571905W"; flanks "5570560-,5571905]"; structure "0,1^2-"; splice_chain ",5570700^5570804-"; sources "Undefined,Undefined"; NMorMRNA "null"; degree "4"; dimension "2_2";
chrA02	Undefined	as_event	5742701	5743040	.	+	.	transcript_id "TCONS_00003821,TCONS_00003822"; gene_id "chrA02:5742437-5744156W"; flanks "5742701^,5743040^"; structure "1-,2-"; splice_chain "5742775-,5742827-"; sources "Undefined,Undefined"; NMorMRNA "null"; degree "4"; dimension "2_2";
chrA02	Undefined	as_event	5742448	5743040	.	+	.	transcript_id "TCONS_00003823,TCONS_00003822"; gene_id "chrA02:5742437-5744156W"; flanks "5742448[,5743040^"; structure "0,1^2-"; splice_chain ",5742701^5742827-"; sources "Undefined,Undefined"; NMorMRNA "null"; degree "4"; dimension "2_2";
chrA02	Undefined	as_event	5743321	5743802	.	+	.	transcript_id "TCONS_00003821,TCONS_00003822/TCONS_00003823"; gene_id "chrA02:5742437-5744156W"; flanks "5743321-,5743802^"; structure "0,1^2-"; splice_chain ",5743577^5743656-"; sources "Undefined,Undefined"; NMorMRNA "null"; degree "4"; dimension "2_2";
chrA02	Undefined	as_event	5900614	5901190	.	+	.	transcript_id "TCONS_00003829,TCONS_00003828"; gene_id "chrA02:5899510-5903190W"; flanks "5900614-,5901190^"; structure "0,1^2-"; splice_chain ",5900897^5901045-"; sources "Undefined,Undefined"; NMorMRNA "null"; degree "4"; dimension "2_2";
chrA02	Undefined	as_event	5902642	5903190	.	+	.	transcript_id "TCONS_00003828/TCONS_00003829,TCONS_00003830"; gene_id "chrA02:5899510-5903190W"; flanks "5902642-,5903190]"; structure "0,1^2-"; splice_chain ",5902977^5903052-"; sources "Undefined,Undefined"; NMorMRNA "null"; degree "4"; dimension "2_2";
chrA02	Undefined	as_event	6114841	6115426	.	+	.	transcript_id "TCONS_00003840/TCONS_00003841,TCONS_00003839"; gene_id "chrA02:6114597-6115711W"; flanks "6114841-,6115426-"; structure "1^,2^"; splice_chain "6114956^,6114994^"; sources "Undefined,Undefined"; NMorMRNA "null"; degree "4"; dimension "2_2";
chrA02	Undefined	as_event	6133252	6133649	.	+	.	transcript_id "TCONS_00003845,TCONS_00003846"; gene_id "chrA02:6132874-6134300W"; flanks "6133252-,6133649^"; structure "0,1^2-"; splice_chain ",6133491^6133568-"; sources "Undefined,Undefined"; NMorMRNA "null"; degree "4"; dimension "2_2";
chrA02	Undefined	as_event	6165776	6166593	.	+	.	transcript_id "TCONS_00003847,TCONS_00003848"; gene_id "chrA02:6165648-6168175W"; flanks "6165776^,6166593-"; structure "0,1-2^"; splice_chain ",6166180-6166264^"; sources "Undefined,Undefined"; NMorMRNA "null"; degree "4"; dimension "2_2";
chrA02	Undefined	as_event	6199605	6199912	.	+	.	transcript_id "TCONS_00003852,TCONS_00003853"; gene_id "chrA02:6199083-6201959W"; flanks "6199605^,6199912^"; structure "1-,2-"; splice_chain "6199792-,6199799-"; sources "Undefined,Undefined"; NMorMRNA "null"; degree "4"; dimension "2_2";
chrA02	Undefined	as_event	6200706	6200961	.	+	.	transcript_id "TCONS_00003852,TCONS_00003853"; gene_id "chrA02:6199083-6201959W"; flanks "6200706-,6200961^"; structure "0,1^2-"; splice_chain ",6200778^6200878-"; sources "Undefined,Undefined"; NMorMRNA "null"; degree "4"; dimension "2_2";
chrA02	Undefined	as_event	6284377	6284744	.	+	.	transcript_id "TCONS_00003859,TCONS_00003858"; gene_id "chrA02:6283836-6286365W"; flanks "6284377^,6284744^"; structure "1-,2-"; splice_chain "6284638-,6284639-"; sources "Undefined,Undefined"; NMorMRNA "null"; degree "4"; dimension "2_2";
chrA02	Undefined	as_event	6287421	6287713	.	+	.	transcript_id "TCONS_00003860,TCONS_00003861"; gene_id "chrA02:6286619-6288430W"; flanks "6287421^,6287713^"; structure "1-,2-"; splice_chain "6287624-,6287633-"; sources "Undefined,Undefined"; NMorMRNA "null"; degree "4"; dimension "2_2";
chrA02	Undefined	as_event	6295089	6295512	.	+	.	transcript_id "TCONS_00003862,TCONS_00003863/TCONS_00003864"; gene_id "chrA02:6294476-6299669W"; flanks "6295089-,6295512^"; structure "0,1^2-3^4-"; splice_chain ",6295199^6295289-6295353^6295431-"; sources "Undefined,Undefined"; NMorMRNA "null"; degree "4"; dimension "2_2";
chrA02	Undefined	as_event	6296411	6296666	.	+	.	transcript_id "TCONS_00003864,TCONS_00003862/TCONS_00003863"; gene_id "chrA02:6294476-6299669W"; flanks "6296411-,6296666^"; structure "0,1^2-"; splice_chain ",6296481^6296584-"; sources "Undefined,Undefined"; NMorMRNA "null"; degree "4"; dimension "2_2";
chrA02	Undefined	as_event	6804514	6804870	.	+	.	transcript_id "TCONS_00003886,TCONS_00003887"; gene_id "chrA02:6803840-6805573W"; flanks "6804514-,6804870^"; structure "0,1^2-"; splice_chain ",6804550^6804634-"; sources "Undefined,Undefined"; NMorMRNA "null"; degree "4"; dimension "2_2";
chrA02	Undefined	as_event	7052847	7053398	.	+	.	transcript_id "TCONS_00003895,TCONS_00003894"; gene_id "chrA02:7051096-7054737W"; flanks "7052847-,7053398^"; structure "1^3-,2^4-"; splice_chain "7053150^7053259-,7053167^7053276-"; sources "Undefined,Undefined"; NMorMRNA "null"; degree "4"; dimension "2_2";
chrA02	Undefined	as_event	7227529	7228084	.	+	.	transcript_id "TCONS_00003904,TCONS_00003903"; gene_id "chrA02:7227453-7231485W"; flanks "7227529^,7228084^"; structure "1-,2-"; splice_chain "7228007-,7228012-"; sources "Undefined,Undefined"; NMorMRNA "null"; degree "4"; dimension "2_2";
chrA02	Undefined	as_event	7241830	7242283	.	+	.	transcript_id "TCONS_00003906,TCONS_00003907"; gene_id "chrA02:7238943-7242360W"; flanks "7241830-,7242283]"; structure "0,1^2-"; splice_chain ",7241901^7241991-"; sources "Undefined,Undefined"; NMorMRNA "null"; degree "4"; dimension "2_2";
chrA02	Undefined	as_event	7427847	7428079	.	+	.	transcript_id "TCONS_00003917,TCONS_00003916"; gene_id "chrA02:7427387-7429458W"; flanks "7427847-,7428079^"; structure "0,1^2-"; splice_chain ",7427931^7428030-"; sources "Undefined,Undefined"; NMorMRNA "null"; degree "4"; dimension "2_2";
chrA02	Undefined	as_event	7493420	7493639	.	+	.	transcript_id "TCONS_00003919,TCONS_00003920"; gene_id "chrA02:7491647-7493936W"; flanks "7493420-,7493639^"; structure "1^3-,2^4-"; splice_chain "7493486^7493563-,7493496^7493573-"; sources "Undefined,Undefined"; NMorMRNA "null"; degree "4"; dimension "2_2";
chrA02	Undefined	as_event	7548702	7549022	.	+	.	transcript_id "TCONS_00003925,TCONS_00003926"; gene_id "chrA02:7548702-7550082W"; flanks "7548702[,7549022^"; structure "1^3-,2^4-"; splice_chain "7548770^7548891-,7548775^7548892-"; sources "Undefined,Undefined"; NMorMRNA "null"; degree "4"; dimension "2_2";
chrA02	Undefined	as_event	7548702	7549205	.	+	.	transcript_id "TCONS_00003927,TCONS_00003925,TCONS_00003926"; gene_id "chrA02:7548702-7550082W"; flanks "7548702[,7549205^"; structure "0,1^3-5^6-,2^4-5^6-"; splice_chain ",7548770^7548891-7549022^7549100-,7548775^7548892-7549022^7549100-"; sources "Undefined,Undefined,Undefined"; NMorMRNA "null"; degree "9"; dimension "3_3";
chrA02	Undefined	as_event	7549281	7549634	.	+	.	transcript_id "TCONS_00003926,TCONS_00003925/TCONS_00003927"; gene_id "chrA02:7548702-7550082W"; flanks "7549281-,7549634^"; structure "0,1^2-"; splice_chain ",7549380^7549589-"; sources "Undefined,Undefined"; NMorMRNA "null"; degree "4"; dimension "2_2";
chrA02	Undefined	as_event	7589933	7592351	.	+	.	transcript_id "TCONS_00003930,TCONS_00003929"; gene_id "chrA02:7589933-7592351W"; flanks "7589933[,7592351]"; structure "1^3-,2^4-"; splice_chain "7590599^7591648-,7590601^7591650-"; sources "Undefined,Undefined"; NMorMRNA "null"; degree "4"; dimension "2_2";
chrA02	Undefined	as_event	7695145	7696454	.	+	.	transcript_id "TCONS_00003934,TCONS_00003933"; gene_id "chrA02:7694738-7696454W"; flanks "7695145-,7696454]"; structure "1^3-,2^4-"; splice_chain "7695367^7695787-,7695379^7695799-"; sources "Undefined,Undefined"; NMorMRNA "null"; degree "4"; dimension "2_2";
chrA02	Undefined	as_event	7846589	7846872	.	+	.	transcript_id "TCONS_00003935,TCONS_00003936"; gene_id "chrA02:7844752-7847250W"; flanks "7846589-,7846872^"; structure "0,1^2-"; splice_chain ",7846654^7846735-"; sources "Undefined,Undefined"; NMorMRNA "null"; degree "4"; dimension "2_2";
chrA02	Undefined	as_event	7931002	7931663	.	+	.	transcript_id "TCONS_00003938,TCONS_00003939"; gene_id "chrA02:7927941-7951982W"; flanks "7931002^,7931663^"; structure "1-,2-"; splice_chain "7931100-,7931126-"; sources "Undefined,Undefined"; NMorMRNA "null"; degree "4"; dimension "2_2";
chrA02	Undefined	as_event	7933527	7933865	.	+	.	transcript_id "TCONS_00003938/TCONS_00003939/TCONS_00003940,TCONS_00003941"; gene_id "chrA02:7927941-7951982W"; flanks "7933527-,7933865^"; structure "0,1^2-"; splice_chain ",7933652^7933734-"; sources "Undefined,Undefined"; NMorMRNA "null"; degree "4"; dimension "2_2";
chrA02	Undefined	as_event	7933940	7934198	.	+	.	transcript_id "TCONS_00003938/TCONS_00003941,TCONS_00003939/TCONS_00003940"; gene_id "chrA02:7927941-7951982W"; flanks "7933940-,7934198-"; structure "1^,2^"; splice_chain "7934051^,7934052^"; sources "Undefined,Undefined"; NMorMRNA "null"; degree "4"; dimension "2_2";
chrA02	Undefined	as_event	7935290	7936555	.	+	.	transcript_id "TCONS_00003938/TCONS_00003939/TCONS_00003941,TCONS_00003940"; gene_id "chrA02:7927941-7951982W"; flanks "7935290-,7936555^"; structure "1^3-7^8-,2^4-5^6-"; splice_chain "7935433^7935696-7936157^7936268-,7935443^7935706-7935807^7935869-"; sources "Undefined,Undefined"; NMorMRNA "null"; degree "4"; dimension "2_2";
chrA02	Undefined	as_event	7936637	7937000	.	+	.	transcript_id "TCONS_00003938/TCONS_00003940/TCONS_00003941/TCONS_00003942,TCONS_00003939"; gene_id "chrA02:7927941-7951982W"; flanks "7936637-,7937000^"; structure "1^3-,2^4-"; splice_chain "7936794^7936893-,7936796^7936895-"; sources "Undefined,Undefined"; NMorMRNA "null"; degree "4"; dimension "2_2";
chrA02	Undefined	as_event	7973359	7974609	.	+	.	transcript_id "TCONS_00003944,TCONS_00003945"; gene_id "chrA02:7973275-7975727W"; flanks "7973359[,7974609^"; structure "1^2-3^5-,4^6-"; splice_chain "7973468^7973538-7974318^7974397-,7974328^7974407-"; sources "Undefined,Undefined"; NMorMRNA "null"; degree "4"; dimension "2_2";
chrA02	Undefined	as_event	8005342	8005548	.	+	.	transcript_id "TCONS_00003948,TCONS_00003949"; gene_id "chrA02:8004559-8008022W"; flanks "8005342-,8005548^"; structure "0,1^2-"; splice_chain ",8005419^8005493-"; sources "Undefined,Undefined"; NMorMRNA "null"; degree "4"; dimension "2_2";
chrA02	Undefined	as_event	8007718	8008022	.	+	.	transcript_id "TCONS_00003948,TCONS_00003950"; gene_id "chrA02:8004559-8008022W"; flanks "8007718-,8008022]"; structure "0,1^2-"; splice_chain ",8007809^8007895-"; sources "Undefined,Undefined"; NMorMRNA "null"; degree "4"; dimension "2_2";
chrA02	Undefined	as_event	8105478	8105995	.	+	.	transcript_id "TCONS_00003955,TCONS_00003956"; gene_id "chrA02:8105227-8106379W"; flanks "8105478^,8105995^"; structure "1-,2-3^4-"; splice_chain "8105561-,8105568-8105788^8105866-"; sources "Undefined,Undefined"; NMorMRNA "null"; degree "4"; dimension "2_2";
chrA02	Undefined	as_event	8111665	8111969	.	+	.	transcript_id "TCONS_00003957,TCONS_00003958"; gene_id "chrA02:8111214-8113412W"; flanks "8111665-,8111969^"; structure "0,1^2-"; splice_chain ",8111753^8111841-"; sources "Undefined,Undefined"; NMorMRNA "null"; degree "4"; dimension "2_2";
chrA02	Undefined	as_event	8319993	8320187	.	+	.	transcript_id "TCONS_00003966,TCONS_00003967"; gene_id "chrA02:8318180-8320359W"; flanks "8319993-,8320187^"; structure "0,1^2-"; splice_chain ",8320058^8320127-"; sources "Undefined,Undefined"; NMorMRNA "null"; degree "4"; dimension "2_2";
chrA02	Undefined	as_event	8322505	8322660	.	+	.	transcript_id "TCONS_00003968/TCONS_00003969,TCONS_00003970"; gene_id "chrA02:8321991-8326472W"; flanks "8322505-,8322660-"; structure "1^,2^"; splice_chain "8322566^,8322567^"; sources "Undefined,Undefined"; NMorMRNA "null"; degree "4"; dimension "2_2";
chrA02	Undefined	as_event	8322660	8322943	.	+	.	transcript_id "TCONS_00003968,TCONS_00003969"; gene_id "chrA02:8321991-8326472W"; flanks "8322660-,8322943^"; structure "0,1^2-"; splice_chain ",8322723^8322823-"; sources "Undefined,Undefined"; NMorMRNA "null"; degree "4"; dimension "2_2";
chrA02	Undefined	as_event	8322823	8323107	.	+	.	transcript_id "TCONS_00003970,TCONS_00003969"; gene_id "chrA02:8321991-8326472W"; flanks "8322823-,8323107^"; structure "0,1^2-"; splice_chain ",8322943^8323032-"; sources "Undefined,Undefined"; NMorMRNA "null"; degree "4"; dimension "2_2";
chrA02	Undefined	as_event	8322660	8323107	.	+	.	transcript_id "TCONS_00003970,TCONS_00003969,TCONS_00003968"; gene_id "chrA02:8321991-8326472W"; flanks "8322660-,8323107^"; structure "1^2-,1^2-3^4-,3^4-"; splice_chain "8322723^8322823-,8322723^8322823-8322943^8323032-,8322943^8323032-"; sources "Undefined,Undefined,Undefined"; NMorMRNA "null"; degree "9"; dimension "3_3";
chrA02	Undefined	as_event	8325367	8325584	.	+	.	transcript_id "TCONS_00003968/TCONS_00003969,TCONS_00003970"; gene_id "chrA02:8321991-8326472W"; flanks "8325367^,8325584^"; structure "1-,2-"; splice_chain "8325471-,8325479-"; sources "Undefined,Undefined"; NMorMRNA "null"; degree "4"; dimension "2_2";
chrA02	Undefined	as_event	8550348	8550581	.	+	.	transcript_id "TCONS_00003974,TCONS_00003975"; gene_id "chrA02:8550183-8551289W"; flanks "8550348-,8550581^"; structure "1^3-,2^4-"; splice_chain "8550437^8550516-,8550447^8550526-"; sources "Undefined,Undefined"; NMorMRNA "null"; degree "4"; dimension "2_2";
chrA02	Undefined	as_event	8550661	8550886	.	+	.	transcript_id "TCONS_00003975,TCONS_00003974"; gene_id "chrA02:8550183-8551289W"; flanks "8550661-,8550886^"; structure "0,1^2-"; splice_chain ",8550752^8550839-"; sources "Undefined,Undefined"; NMorMRNA "null"; degree "4"; dimension "2_2";
chrA02	Undefined	as_event	8595356	8595872	.	+	.	transcript_id "TCONS_00003977,TCONS_00003978"; gene_id "chrA02:8595356-8598570W"; flanks "8595356[,8595872^"; structure "0,1^2-"; splice_chain ",8595658^8595786-"; sources "Undefined,Undefined"; NMorMRNA "null"; degree "4"; dimension "2_2";
chrA02	Undefined	as_event	8597093	8597283	.	+	.	transcript_id "TCONS_00003978,TCONS_00003977"; gene_id "chrA02:8595356-8598570W"; flanks "8597093^,8597283^"; structure "1-,2-"; splice_chain "8597230-,8597235-"; sources "Undefined,Undefined"; NMorMRNA "null"; degree "4"; dimension "2_2";
chrA02	Undefined	as_event	8597379	8598570	.	+	.	transcript_id "TCONS_00003977,TCONS_00003978"; gene_id "chrA02:8595356-8598570W"; flanks "8597379-,8598570]"; structure "0,1^2-"; splice_chain ",8597525^8597891-"; sources "Undefined,Undefined"; NMorMRNA "null"; degree "4"; dimension "2_2";
chrA02	Undefined	as_event	8641093	8641256	.	+	.	transcript_id "TCONS_00003984,TCONS_00003983"; gene_id "chrA02:8641039-8642029W"; flanks "8641093^,8641256^"; structure "1-,2-"; splice_chain "8641164-,8641182-"; sources "Undefined,Undefined"; NMorMRNA "null"; degree "4"; dimension "2_2";
chrA02	Undefined	as_event	8648743	8649523	.	+	.	transcript_id "TCONS_00003986,TCONS_00003985/TCONS_00003987"; gene_id "chrA02:8647061-8652365W"; flanks "8648743-,8649523^"; structure "0,1^2-"; splice_chain ",8649018^8649258-"; sources "Undefined,Undefined"; NMorMRNA "null"; degree "4"; dimension "2_2";
chrA02	Undefined	as_event	8651379	8651564	.	+	.	transcript_id "TCONS_00003986/TCONS_00003987,TCONS_00003985"; gene_id "chrA02:8647061-8652365W"; flanks "8651379-,8651564-"; structure "1^,2^"; splice_chain "8651480^,8651481^"; sources "Undefined,Undefined"; NMorMRNA "null"; degree "4"; dimension "2_2";
chrA02	Undefined	as_event	8651564	8651885	.	+	.	transcript_id "TCONS_00003986,TCONS_00003987"; gene_id "chrA02:8647061-8652365W"; flanks "8651564-,8651885^"; structure "0,1^2-"; splice_chain ",8651620^8651808-"; sources "Undefined,Undefined"; NMorMRNA "null"; degree "4"; dimension "2_2";
chrA02	Undefined	as_event	8651564	8652365	.	+	.	transcript_id "TCONS_00003985,TCONS_00003987,TCONS_00003986"; gene_id "chrA02:8647061-8652365W"; flanks "8651564-,8652365]"; structure "0,1^2-3^4-,3^4-"; splice_chain ",8651620^8651808-8651885^8652033-,8651885^8652033-"; sources "Undefined,Undefined,Undefined"; NMorMRNA "null"; degree "9"; dimension "3_3";
chrA02	Undefined	as_event	8677182	8677542	.	+	.	transcript_id "TCONS_00003991,TCONS_00003990"; gene_id "chrA02:8676329-8677850W"; flanks "8677182^,8677542^"; structure "1-,2-"; splice_chain "8677408-,8677411-"; sources "Undefined,Undefined"; NMorMRNA "null"; degree "4"; dimension "2_2";
chrA02	Undefined	as_event	8677411	8677850	.	+	.	transcript_id "TCONS_00003990,TCONS_00003989"; gene_id "chrA02:8676329-8677850W"; flanks "8677411-,8677850]"; structure "1^3-,2^4-"; splice_chain "8677542^8677622-,8677552^8677632-"; sources "Undefined,Undefined"; NMorMRNA "null"; degree "4"; dimension "2_2";
chrA02	Undefined	as_event	8677182	8677850	.	+	.	transcript_id "TCONS_00003991,TCONS_00003990,TCONS_00003989"; gene_id "chrA02:8676329-8677850W"; flanks "8677182^,8677850]"; structure "1-3^5-,2-3^5-,2-4^6-"; splice_chain "8677408-8677542^8677622-,8677411-8677542^8677622-,8677411-8677552^8677632-"; sources "Undefined,Undefined,Undefined"; NMorMRNA "null"; degree "9"; dimension "3_3";
chrA02	Undefined	as_event	8751692	8751860	.	+	.	transcript_id "TCONS_00003993/TCONS_00003995/TCONS_00003996,TCONS_00003994"; gene_id "chrA02:8737465-8754183W"; flanks "8751692-,8751860-"; structure "1^,2^"; splice_chain "8751758^,8751759^"; sources "Undefined,Undefined"; NMorMRNA "null"; degree "4"; dimension "2_2";
chrA02	Undefined	as_event	8751982	8752229	.	+	.	transcript_id "TCONS_00003994,TCONS_00003996"; gene_id "chrA02:8737465-8754183W"; flanks "8751982-,8752229^"; structure "0,1^2-"; splice_chain ",8752047^8752131-"; sources "Undefined,Undefined"; NMorMRNA "null"; degree "4"; dimension "2_2";
chrA02	Undefined	as_event	8751860	8752229	.	+	.	transcript_id "TCONS_00003995,TCONS_00003994,TCONS_00003996"; gene_id "chrA02:8737465-8754183W"; flanks "8751860-,8752229^"; structure "0,1^2-,1^2-3^4-"; splice_chain ",8751895^8751982-,8751895^8751982-8752047^8752131-"; sources "Undefined,Undefined,Undefined"; NMorMRNA "null"; degree "9"; dimension "3_3";
chrA02	Undefined	as_event	8948467	8948737	.	+	.	transcript_id "TCONS_00004003,TCONS_00004002"; gene_id "chrA02:8946996-8951443W"; flanks "8948467-,8948737^"; structure "0,1^2-"; splice_chain ",8948593^8948676-"; sources "Undefined,Undefined"; NMorMRNA "null"; degree "4"; dimension "2_2";
chrA02	Undefined	as_event	8950760	8951443	.	+	.	transcript_id "TCONS_00004002,TCONS_00004003"; gene_id "chrA02:8946996-8951443W"; flanks "8950760-,8951443]"; structure "0,1^2-"; splice_chain ",8950846^8951087-"; sources "Undefined,Undefined"; NMorMRNA "null"; degree "4"; dimension "2_2";
chrA02	Undefined	as_event	9108027	9108386	.	+	.	transcript_id "TCONS_00004007,TCONS_00004008"; gene_id "chrA02:9107213-9109564W"; flanks "9108027-,9108386^"; structure "0,1^2-"; splice_chain ",9108187^9108259-"; sources "Undefined,Undefined"; NMorMRNA "null"; degree "4"; dimension "2_2";
chrA02	Undefined	as_event	9186300	9186964	.	+	.	transcript_id "TCONS_00004013,TCONS_00004012"; gene_id "chrA02:9186300-9188314W"; flanks "9186300[,9186964^"; structure "0,1^2-3^4-"; splice_chain ",9186459^9186557-9186700^9186792-"; sources "Undefined,Undefined"; NMorMRNA "null"; degree "4"; dimension "2_2";
chrA02	Undefined	as_event	9187832	9188314	.	+	.	transcript_id "TCONS_00004013,TCONS_00004012"; gene_id "chrA02:9186300-9188314W"; flanks "9187832-,9188314]"; structure "0,1^2-"; splice_chain ",9187975^9188057-"; sources "Undefined,Undefined"; NMorMRNA "null"; degree "4"; dimension "2_2";
chrA02	Undefined	as_event	9211775	9213603	.	+	.	transcript_id "TCONS_00004016,TCONS_00004015"; gene_id "chrA02:9211583-9213603W"; flanks "9211775-,9213603]"; structure "0,1^2-"; splice_chain ",9211992^9212252-"; sources "Undefined,Undefined"; NMorMRNA "null"; degree "4"; dimension "2_2";
chrA02	Undefined	as_event	9418944	9419286	.	+	.	transcript_id "TCONS_00004022,TCONS_00004023"; gene_id "chrA02:9417402-9419286W"; flanks "9418944-,9419286]"; structure "0,1^2-"; splice_chain ",9419185^9419254-"; sources "Undefined,Undefined"; NMorMRNA "null"; degree "4"; dimension "2_2";
chrA02	Undefined	as_event	9566850	9567640	.	+	.	transcript_id "TCONS_00004028,TCONS_00004031"; gene_id "chrA02:9562407-9567803W"; flanks "9566850-,9567640]"; structure "0,1^2-"; splice_chain ",9567471^9567546-"; sources "Undefined,Undefined"; NMorMRNA "null"; degree "4"; dimension "2_2";
chrA02	Undefined	as_event	9775517	9776217	.	+	.	transcript_id "TCONS_00004041,TCONS_00004042"; gene_id "chrA02:9775259-9777556W"; flanks "9775517^,9776217^"; structure "1-,2-"; splice_chain "9775890-,9775929-"; sources "Undefined,Undefined"; NMorMRNA "null"; degree "4"; dimension "2_2";
chrA02	Undefined	as_event	9783157	9783329	.	+	.	transcript_id "TCONS_00004045,TCONS_00004044"; gene_id "chrA02:9781629-9784198W"; flanks "9783157^,9783329^"; structure "1-,2-"; splice_chain "9783258-,9783270-"; sources "Undefined,Undefined"; NMorMRNA "null"; degree "4"; dimension "2_2";
chrA02	Undefined	as_event	9882713	9884292	.	+	.	transcript_id "TCONS_00004048,TCONS_00004049"; gene_id "chrA02:9882713-9884292W"; flanks "9882713[,9884292]"; structure "0,1^2-"; splice_chain ",9883551^9883656-"; sources "Undefined,Undefined"; NMorMRNA "null"; degree "4"; dimension "2_2";
chrA02	Undefined	as_event	10313133	10314214	.	+	.	transcript_id "TCONS_00004062/TCONS_00004064,TCONS_00004063"; gene_id "chrA02:10312520-10314214W"; flanks "10313133-,10314214]"; structure "0,1^2-"; splice_chain ",10313164^10313303-"; sources "Undefined,Undefined"; NMorMRNA "null"; degree "4"; dimension "2_2";
chrA02	Undefined	as_event	10507786	10508333	.	+	.	transcript_id "TCONS_00004068,TCONS_00004069"; gene_id "chrA02:10507144-10513087W"; flanks "10507786-,10508333^"; structure "0,1^2-3^4-"; splice_chain ",10507862^10507935-10508126^10508214-"; sources "Undefined,Undefined"; NMorMRNA "null"; degree "4"; dimension "2_2";
chrA02	Undefined	as_event	10508414	10508589	.	+	.	transcript_id "TCONS_00004069,TCONS_00004068"; gene_id "chrA02:10507144-10513087W"; flanks "10508414-,10508589-"; structure "1^,2^"; splice_chain "10508476^,10508478^"; sources "Undefined,Undefined"; NMorMRNA "null"; degree "4"; dimension "2_2";
chrA02	Undefined	as_event	10683804	10684363	.	+	.	transcript_id "TCONS_00004081,TCONS_00004082"; gene_id "chrA02:10683804-10692448W"; flanks "10683804[,10684363^"; structure "1^3-,2^4-"; splice_chain "10684067^10684209-,10684085^10684227-"; sources "Undefined,Undefined"; NMorMRNA "null"; degree "4"; dimension "2_2";
chrA02	Undefined	as_event	10792872	10793168	.	+	.	transcript_id "TCONS_00004084,TCONS_00004083"; gene_id "chrA02:10791465-10793253W"; flanks "10792872-,10793168^"; structure "0,1^2-"; splice_chain ",10792959^10793036-"; sources "Undefined,Undefined"; NMorMRNA "null"; degree "4"; dimension "2_2";
chrA02	Undefined	as_event	11059367	11059855	.	+	.	transcript_id "TCONS_00004098,TCONS_00004099"; gene_id "chrA02:11058801-11059855W"; flanks "11059367-,11059855]"; structure "1^3-,2^4-"; splice_chain "11059595^11059802-,11059605^11059812-"; sources "Undefined,Undefined"; NMorMRNA "null"; degree "4"; dimension "2_2";
chrA02	Undefined	as_event	11082943	11083487	.	+	.	transcript_id "TCONS_00004102/TCONS_00004104,TCONS_00004103"; gene_id "chrA02:11082554-11084789W"; flanks "11082943-,11083487^"; structure "1^3-,2^4-"; splice_chain "11083341^11083420-,11083351^11083430-"; sources "Undefined,Undefined"; NMorMRNA "null"; degree "4"; dimension "2_2";
chrA02	Undefined	as_event	11084220	11084458	.	+	.	transcript_id "TCONS_00004104,TCONS_00004102/TCONS_00004103"; gene_id "chrA02:11082554-11084789W"; flanks "11084220^,11084458^"; structure "1-,2-"; splice_chain "11084414-,11084415-"; sources "Undefined,Undefined"; NMorMRNA "null"; degree "4"; dimension "2_2";
chrA02	Undefined	as_event	11157616	11157974	.	+	.	transcript_id "TCONS_00004108,TCONS_00004109"; gene_id "chrA02:11156309-11160107W"; flanks "11157616-,11157974^"; structure "1^3-,2^4-"; splice_chain "11157827^11157911-,11157837^11157921-"; sources "Undefined,Undefined"; NMorMRNA "null"; degree "4"; dimension "2_2";
chrA02	Undefined	as_event	11158051	11158243	.	+	.	transcript_id "TCONS_00004108,TCONS_00004109"; gene_id "chrA02:11156309-11160107W"; flanks "11158051-,11158243-"; structure "1^,2^"; splice_chain "11158119^,11158121^"; sources "Undefined,Undefined"; NMorMRNA "null"; degree "4"; dimension "2_2";
chrA02	Undefined	as_event	11409813	11409975	.	+	.	transcript_id "TCONS_00004118,TCONS_00004117"; gene_id "chrA02:11407608-11414750W"; flanks "11409813-,11409975-"; structure "1^,2^"; splice_chain "11409898^,11409900^"; sources "Undefined,Undefined"; NMorMRNA "null"; degree "4"; dimension "2_2";
chrA02	Undefined	as_event	11410391	11410887	.	+	.	transcript_id "TCONS_00004118,TCONS_00004117"; gene_id "chrA02:11407608-11414750W"; flanks "11410391-,11410887^"; structure "1^3-,2^4-"; splice_chain "11410474^11410567-,11410484^11410577-"; sources "Undefined,Undefined"; NMorMRNA "null"; degree "4"; dimension "2_2";
chrA02	Undefined	as_event	11412989	11413185	.	+	.	transcript_id "TCONS_00004117/TCONS_00004118/TCONS_00004119,TCONS_00004120"; gene_id "chrA02:11407608-11414750W"; flanks "11412989-,11413185^"; structure "0,1^2-"; splice_chain ",11413042^11413120-"; sources "Undefined,Undefined"; NMorMRNA "null"; degree "4"; dimension "2_2";
chrA02	Undefined	as_event	11413260	11413527	.	+	.	transcript_id "TCONS_00004117/TCONS_00004118/TCONS_00004119,TCONS_00004120"; gene_id "chrA02:11407608-11414750W"; flanks "11413260-,11413527^"; structure "0,1^2-"; splice_chain ",11413391^11413474-"; sources "Undefined,Undefined"; NMorMRNA "null"; degree "4"; dimension "2_2";
chrA02	Undefined	as_event	11413770	11414270	.	+	.	transcript_id "TCONS_00004120,TCONS_00004118"; gene_id "chrA02:11407608-11414750W"; flanks "11413770-,11414270-"; structure "1^,2^"; splice_chain "11414159^,11414195^"; sources "Undefined,Undefined"; NMorMRNA "null"; degree "4"; dimension "2_2";
chrA02	Undefined	as_event	11414195	11414750	.	+	.	transcript_id "TCONS_00004118,TCONS_00004117"; gene_id "chrA02:11407608-11414750W"; flanks "11414195^,11414750]"; structure "1-,2-"; splice_chain "11414270-,11414277-"; sources "Undefined,Undefined"; NMorMRNA "null"; degree "4"; dimension "2_2";
chrA02	Undefined	as_event	11414159	11414750	.	+	.	transcript_id "TCONS_00004119,TCONS_00004120"; gene_id "chrA02:11407608-11414750W"; flanks "11414159^,11414750]"; structure "1-,2-"; splice_chain "11414267-,11414270-"; sources "Undefined,Undefined"; NMorMRNA "null"; degree "4"; dimension "2_2";
chrA02	Undefined	as_event	11413770	11414750	.	+	.	transcript_id "TCONS_00004119,TCONS_00004120,TCONS_00004118,TCONS_00004117"; gene_id "chrA02:11407608-11414750W"; flanks "11413770-,11414750]"; structure "1^3-,1^4-,2^4-,2^5-"; splice_chain "11414159^11414267-,11414159^11414270-,11414195^11414270-,11414195^11414277-"; sources "Undefined,Undefined,Undefined,Undefined"; NMorMRNA "null"; degree "16"; dimension "4_4";
chrA02	Undefined	as_event	11552439	11554313	.	+	.	transcript_id "TCONS_00004130,TCONS_00004131"; gene_id "chrA02:11552439-11554313W"; flanks "11552439[,11554313]"; structure "0,1^2-"; splice_chain ",11553698^11553775-"; sources "Undefined,Undefined"; NMorMRNA "null"; degree "4"; dimension "2_2";
chrA02	Undefined	as_event	11610260	11610595	.	+	.	transcript_id "TCONS_00004133,TCONS_00004134"; gene_id "chrA02:11609227-11610699W"; flanks "11610260-,11610595^"; structure "0,1^2-"; splice_chain ",11610382^11610479-"; sources "Undefined,Undefined"; NMorMRNA "null"; degree "4"; dimension "2_2";
chrA02	Undefined	as_event	11710465	11711089	.	+	.	transcript_id "TCONS_00004137,TCONS_00004136"; gene_id "chrA02:11710031-11712047W"; flanks "11710465-,11711089^"; structure "0,1^2-"; splice_chain ",11710710^11711009-"; sources "Undefined,Undefined"; NMorMRNA "null"; degree "4"; dimension "2_2";
chrA02	Undefined	as_event	11889553	11890561	.	+	.	transcript_id "TCONS_00004144,TCONS_00004143"; gene_id "chrA02:11889553-11891136W"; flanks "11889553[,11890561^"; structure "0,1^2-"; splice_chain ",11890105^11890433-"; sources "Undefined,Undefined"; NMorMRNA "null"; degree "4"; dimension "2_2";
chrA02	Undefined	as_event	11890433	11890717	.	+	.	transcript_id "TCONS_00004145,TCONS_00004143"; gene_id "chrA02:11889553-11891136W"; flanks "11890433-,11890717^"; structure "0,1^2-"; splice_chain ",11890561^11890642-"; sources "Undefined,Undefined"; NMorMRNA "null"; degree "4"; dimension "2_2";
chrA02	Undefined	as_event	11889553	11890717	.	+	.	transcript_id "TCONS_00004145,TCONS_00004143,TCONS_00004144"; gene_id "chrA02:11889553-11891136W"; flanks "11889553[,11890717^"; structure "1^2-,1^2-3^4-,3^4-"; splice_chain "11890105^11890433-,11890105^11890433-11890561^11890642-,11890561^11890642-"; sources "Undefined,Undefined,Undefined"; NMorMRNA "null"; degree "9"; dimension "3_3";
chrA02	Undefined	as_event	11905993	11906308	.	+	.	transcript_id "TCONS_00004146,TCONS_00004147"; gene_id "chrA02:11904040-11909717W"; flanks "11905993-,11906308^"; structure "1^3-,2^4-"; splice_chain "11906100^11906178-,11906101^11906179-"; sources "Undefined,Undefined"; NMorMRNA "null"; degree "4"; dimension "2_2";
chrA02	Undefined	as_event	11907954	11908400	.	+	.	transcript_id "TCONS_00004147,TCONS_00004146"; gene_id "chrA02:11904040-11909717W"; flanks "11907954-,11908400^"; structure "1^3-,2^4-"; splice_chain "11908028^11908095-,11908054^11908121-"; sources "Undefined,Undefined"; NMorMRNA "null"; degree "4"; dimension "2_2";
chrA02	Undefined	as_event	11991946	11992172	.	+	.	transcript_id "TCONS_00004153,TCONS_00004154"; gene_id "chrA02:11990938-11992452W"; flanks "11991946-,11992172^"; structure "1^3-,2^4-"; splice_chain "11992046^11992128-,11992056^11992138-"; sources "Undefined,Undefined"; NMorMRNA "null"; degree "4"; dimension "2_2";
chrA02	Undefined	as_event	12032948	12033065	.	+	.	transcript_id "TCONS_00004158,TCONS_00004159"; gene_id "chrA02:12031366-12033453W"; flanks "12032948-,12033065-"; structure "1^,2^"; splice_chain "12032995^,12032996^"; sources "Undefined,Undefined"; NMorMRNA "null"; degree "4"; dimension "2_2";
chrA02	Undefined	as_event	12036600	12039126	.	+	.	transcript_id "TCONS_00004161,TCONS_00004160"; gene_id "chrA02:12036600-12039126W"; flanks "12036600[,12039126]"; structure "0,1^2-3^4-"; splice_chain ",12037339^12037461-12038633^12038707-"; sources "Undefined,Undefined"; NMorMRNA "null"; degree "4"; dimension "2_2";
chrA02	Undefined	as_event	12241018	12241459	.	+	.	transcript_id "TCONS_00004167,TCONS_00004168"; gene_id "chrA02:12240304-12242016W"; flanks "12241018-,12241459^"; structure "0,1^2-3^4-"; splice_chain ",12241106^12241192-12241305^12241373-"; sources "Undefined,Undefined"; NMorMRNA "null"; degree "4"; dimension "2_2";
chrA02	Undefined	as_event	12278008	12279349	.	+	.	transcript_id "TCONS_00004173,TCONS_00004174"; gene_id "chrA02:12278008-12279349W"; flanks "12278008[,12279349]"; structure "0,1^2-"; splice_chain ",12278486^12278678-"; sources "Undefined,Undefined"; NMorMRNA "null"; degree "4"; dimension "2_2";
chrA02	Undefined	as_event	12361585	12362644	.	+	.	transcript_id "TCONS_00004178,TCONS_00004179/TCONS_00004180"; gene_id "chrA02:12361585-12362937W"; flanks "12361585[,12362644^"; structure "0,1^2-"; splice_chain ",12362264^12362472-"; sources "Undefined,Undefined"; NMorMRNA "null"; degree "4"; dimension "2_2";
chrA02	Undefined	as_event	12362844	12362937	.	+	.	transcript_id "TCONS_00004179,TCONS_00004178"; gene_id "chrA02:12361585-12362937W"; flanks "12362844^,12362937]"; structure "1-,2-"; splice_chain "12362859-,12362866-"; sources "Undefined,Undefined"; NMorMRNA "null"; degree "4"; dimension "2_2";
chrA02	Undefined	as_event	12362790	12362937	.	+	.	transcript_id "TCONS_00004180,TCONS_00004179,TCONS_00004178"; gene_id "chrA02:12361585-12362937W"; flanks "12362790-,12362937]"; structure "0,1^2-,1^3-"; splice_chain ",12362844^12362859-,12362844^12362866-"; sources "Undefined,Undefined,Undefined"; NMorMRNA "null"; degree "9"; dimension "3_3";
chrA02	Undefined	as_event	12426020	12426295	.	+	.	transcript_id "TCONS_00004183,TCONS_00004184"; gene_id "chrA02:12425434-12433625W"; flanks "12426020^,12426295^"; structure "1-,2-"; splice_chain "12426109-,12426115-"; sources "Undefined,Undefined"; NMorMRNA "null"; degree "4"; dimension "2_2";
chrA02	Undefined	as_event	12431778	12431966	.	+	.	transcript_id "TCONS_00004183,TCONS_00004184"; gene_id "chrA02:12425434-12433625W"; flanks "12431778^,12431966^"; structure "1-,2-"; splice_chain "12431854-,12431856-"; sources "Undefined,Undefined"; NMorMRNA "null"; degree "4"; dimension "2_2";
chrA02	Undefined	as_event	12450219	12450631	.	+	.	transcript_id "TCONS_00004187,TCONS_00004186"; gene_id "chrA02:12448188-12450631W"; flanks "12450219-,12450631]"; structure "1^3-,2^4-"; splice_chain "12450321^12450386-,12450331^12450396-"; sources "Undefined,Undefined"; NMorMRNA "null"; degree "4"; dimension "2_2";
chrA02	Undefined	as_event	12474381	12474620	.	+	.	transcript_id "TCONS_00004188,TCONS_00004189"; gene_id "chrA02:12472419-12475248W"; flanks "12474381-,12474620^"; structure "0,1^2-"; splice_chain ",12474458^12474558-"; sources "Undefined,Undefined"; NMorMRNA "null"; degree "4"; dimension "2_2";
chrA02	Undefined	as_event	12698523	12698795	.	+	.	transcript_id "TCONS_00004195,TCONS_00004196"; gene_id "chrA02:12697662-12699384W"; flanks "12698523-,12698795^"; structure "0,1^2-"; splice_chain ",12698630^12698730-"; sources "Undefined,Undefined"; NMorMRNA "null"; degree "4"; dimension "2_2";
chrA02	Undefined	as_event	12841518	12841826	.	+	.	transcript_id "TCONS_00004200,TCONS_00004201"; gene_id "chrA02:12840577-12845997W"; flanks "12841518-,12841826^"; structure "0,1^2-"; splice_chain ",12841610^12841695-"; sources "Undefined,Undefined"; NMorMRNA "null"; degree "4"; dimension "2_2";
chrA02	Undefined	as_event	12842770	12843015	.	+	.	transcript_id "TCONS_00004201,TCONS_00004200"; gene_id "chrA02:12840577-12845997W"; flanks "12842770-,12843015^"; structure "1^3-,2^4-"; splice_chain "12842867^12842955-,12842880^12842968-"; sources "Undefined,Undefined"; NMorMRNA "null"; degree "4"; dimension "2_2";
chrA02	Undefined	as_event	12844211	12844405	.	+	.	transcript_id "TCONS_00004202,TCONS_00004200/TCONS_00004201"; gene_id "chrA02:12840577-12845997W"; flanks "12844211^,12844405^"; structure "1-,2-"; splice_chain "12844333-,12844334-"; sources "Undefined,Undefined"; NMorMRNA "null"; degree "4"; dimension "2_2";
chrA02	Undefined	as_event	12845406	12845579	.	+	.	transcript_id "TCONS_00004200/TCONS_00004201,TCONS_00004202"; gene_id "chrA02:12840577-12845997W"; flanks "12845406-,12845579-"; structure "1^,2^"; splice_chain "12845474^,12845476^"; sources "Undefined,Undefined"; NMorMRNA "null"; degree "4"; dimension "2_2";
chrA02	Undefined	as_event	12930311	12930504	.	+	.	transcript_id "TCONS_00004203,TCONS_00004204"; gene_id "chrA02:12930243-12932429W"; flanks "12930311^,12930504^"; structure "1-,2-"; splice_chain "12930383-,12930384-"; sources "Undefined,Undefined"; NMorMRNA "null"; degree "4"; dimension "2_2";
chrA02	Undefined	as_event	12932199	12932429	.	+	.	transcript_id "TCONS_00004204,TCONS_00004203"; gene_id "chrA02:12930243-12932429W"; flanks "12932199-,12932429]"; structure "0,1^2-"; splice_chain ",12932303^12932386-"; sources "Undefined,Undefined"; NMorMRNA "null"; degree "4"; dimension "2_2";
chrA02	Undefined	as_event	13394420	13394607	.	+	.	transcript_id "TCONS_00004221,TCONS_00004222"; gene_id "chrA02:13392693-13395581W"; flanks "13394420-,13394607-"; structure "1^,2^"; splice_chain "13394532^,13394534^"; sources "Undefined,Undefined"; NMorMRNA "null"; degree "4"; dimension "2_2";
chrA02	Undefined	as_event	13394420	13394774	.	+	.	transcript_id "TCONS_00004220,TCONS_00004221,TCONS_00004222"; gene_id "chrA02:13392693-13395581W"; flanks "13394420-,13394774^"; structure "0,1^3-,2^3-"; splice_chain ",13394532^13394607-,13394534^13394607-"; sources "Undefined,Undefined,Undefined"; NMorMRNA "null"; degree "9"; dimension "3_3";
chrA02	Undefined	as_event	13394859	13395177	.	+	.	transcript_id "TCONS_00004220,TCONS_00004221/TCONS_00004222"; gene_id "chrA02:13392693-13395581W"; flanks "13394859-,13395177^"; structure "0,1^2-"; splice_chain ",13394986^13395078-"; sources "Undefined,Undefined"; NMorMRNA "null"; degree "4"; dimension "2_2";
chrA02	Undefined	as_event	13578661	13580656	.	+	.	transcript_id "TCONS_00004225,TCONS_00004226/TCONS_00004229"; gene_id "chrA02:13482421-13580656W"; flanks "13578661-,13580656]"; structure "0,1^2-"; splice_chain ",13580044^13580154-"; sources "Undefined,Undefined"; NMorMRNA "null"; degree "4"; dimension "2_2";
chrA02	Undefined	as_event	13704815	13707538	.	+	.	transcript_id "TCONS_00004232,TCONS_00004233"; gene_id "chrA02:13704815-13707538W"; flanks "13704815[,13707538]"; structure "0,1^2-3^4-5^6-7^8-9^10-"; splice_chain ",13705754^13706020-13706308^13706388-13706473^13706561-13706784^13706870-13706996^13707082-"; sources "Undefined,Undefined"; NMorMRNA "null"; degree "4"; dimension "2_2";
chrA02	Undefined	as_event	13750613	13751847	.	+	.	transcript_id "TCONS_00004235,TCONS_00004236"; gene_id "chrA02:13750609-13751847W"; flanks "13750613[,13751847]"; structure "1^3-,2^4-"; splice_chain "13750697^13751123-,13750698^13751124-"; sources "Undefined,Undefined"; NMorMRNA "null"; degree "4"; dimension "2_2";
chrA02	Undefined	as_event	13863059	13863914	.	+	.	transcript_id "TCONS_00004239,TCONS_00004240"; gene_id "chrA02:13863059-13864526W"; flanks "13863059[,13863914^"; structure "1^3-,2^4-"; splice_chain "13863466^13863710-,13863476^13863720-"; sources "Undefined,Undefined"; NMorMRNA "null"; degree "4"; dimension "2_2";
chrA02	Undefined	as_event	13953480	13953714	.	+	.	transcript_id "TCONS_00004245,TCONS_00004246"; gene_id "chrA02:13951863-13954977W"; flanks "13953480-,13953714^"; structure "0,1^2-"; splice_chain ",13953553^13953639-"; sources "Undefined,Undefined"; NMorMRNA "null"; degree "4"; dimension "2_2";
chrA02	Undefined	as_event	14093192	14093933	.	+	.	transcript_id "TCONS_00004249,TCONS_00004250"; gene_id "chrA02:14092468-14093933W"; flanks "14093192-,14093933]"; structure "0,1^2-"; splice_chain ",14093452^14093528-"; sources "Undefined,Undefined"; NMorMRNA "null"; degree "4"; dimension "2_2";
chrA02	Undefined	as_event	14092883	14093933	.	+	.	transcript_id "TCONS_00004251,TCONS_00004249,TCONS_00004250"; gene_id "chrA02:14092468-14093933W"; flanks "14092883-,14093933]"; structure "0,1^2-,1^2-3^4-"; splice_chain ",14093113^14093192-,14093113^14093192-14093452^14093528-"; sources "Undefined,Undefined,Undefined"; NMorMRNA "null"; degree "9"; dimension "3_3";
chrA02	Undefined	as_event	14113643	14114102	.	+	.	transcript_id "TCONS_00004253,TCONS_00004252"; gene_id "chrA02:14112548-14117109W"; flanks "14113643^,14114102^"; structure "1-,2-"; splice_chain "14113734-,14113738-"; sources "Undefined,Undefined"; NMorMRNA "null"; degree "4"; dimension "2_2";
chrA02	Undefined	as_event	14231759	14232069	.	+	.	transcript_id "TCONS_00004254,TCONS_00004255"; gene_id "chrA02:14230961-14232069W"; flanks "14231759-,14232069]"; structure "0,1^2-"; splice_chain ",14231875^14231943-"; sources "Undefined,Undefined"; NMorMRNA "null"; degree "4"; dimension "2_2";
chrA02	Undefined	as_event	14291505	14291744	.	+	.	transcript_id "TCONS_00004256,TCONS_00004257"; gene_id "chrA02:14290962-14292506W"; flanks "14291505-,14291744^"; structure "0,1^2-"; splice_chain ",14291636^14291707-"; sources "Undefined,Undefined"; NMorMRNA "null"; degree "4"; dimension "2_2";
chrA02	Undefined	as_event	14292250	14292443	.	+	.	transcript_id "TCONS_00004256,TCONS_00004257"; gene_id "chrA02:14290962-14292506W"; flanks "14292250-,14292443-"; structure "1^,2^"; splice_chain "14292362^,14292363^"; sources "Undefined,Undefined"; NMorMRNA "null"; degree "4"; dimension "2_2";
chrA02	Undefined	as_event	14323167	14323913	.	+	.	transcript_id "TCONS_00004261,TCONS_00004262,TCONS_00004259"; gene_id "chrA02:14322626-14325055W"; flanks "14323167-,14323913^"; structure "0,1^3-,2^4-"; splice_chain ",14323649^14323821-,14323659^14323831-"; sources "Undefined,Undefined,Undefined"; NMorMRNA "null"; degree "9"; dimension "3_3";
chrA02	Undefined	as_event	14323821	14324132	.	+	.	transcript_id "TCONS_00004260,TCONS_00004262"; gene_id "chrA02:14322626-14325055W"; flanks "14323821-,14324132^"; structure "0,1^2-"; splice_chain ",14323913^14323992-"; sources "Undefined,Undefined"; NMorMRNA "null"; degree "4"; dimension "2_2";
chrA02	Undefined	as_event	14323167	14324132	.	+	.	transcript_id "TCONS_00004260,TCONS_00004262,TCONS_00004261"; gene_id "chrA02:14322626-14325055W"; flanks "14323167-,14324132^"; structure "1^2-,1^2-3^4-,3^4-"; splice_chain "14323649^14323821-,14323649^14323821-14323913^14323992-,14323913^14323992-"; sources "Undefined,Undefined,Undefined"; NMorMRNA "null"; degree "9"; dimension "3_3";
chrA02	Undefined	as_event	14323992	14324206	.	+	.	transcript_id "TCONS_00004261/TCONS_00004262,TCONS_00004259"; gene_id "chrA02:14322626-14325055W"; flanks "14323992-,14324206-"; structure "1^,2^"; splice_chain "14324132^,14324136^"; sources "Undefined,Undefined"; NMorMRNA "null"; degree "4"; dimension "2_2";
chrA02	Undefined	as_event	14323167	14324206	.	+	.	transcript_id "TCONS_00004262,TCONS_00004260,TCONS_00004259,TCONS_00004261"; gene_id "chrA02:14322626-14325055W"; flanks "14323167-,14324206-"; structure "1^3-5^6-7^,1^3-7^,2^4-5^6-8^,5^6-7^"; splice_chain "14323649^14323821-14323913^14323992-14324132^,14323649^14323821-14324132^,14323659^14323831-14323913^14323992-14324136^,14323913^14323992-14324132^"; sources "Undefined,Undefined,Undefined,Und…
chrA02	Undefined	as_event	14352111	14352323	.	+	.	transcript_id "TCONS_00004263,TCONS_00004264"; gene_id "chrA02:14351048-14354745W"; flanks "14352111-,14352323^"; structure "0,1^2-"; splice_chain ",14352192^14352255-"; sources "Undefined,Undefined"; NMorMRNA "null"; degree "4"; dimension "2_2";
chrA02	Undefined	as_event	14353583	14353806	.	+	.	transcript_id "TCONS_00004263,TCONS_00004265"; gene_id "chrA02:14351048-14354745W"; flanks "14353583-,14353806^"; structure "0,1^2-"; splice_chain ",14353677^14353750-"; sources "Undefined,Undefined"; NMorMRNA "null"; degree "4"; dimension "2_2";
chrA02	Undefined	as_event	14354339	14354542	.	+	.	transcript_id "TCONS_00004263,TCONS_00004265"; gene_id "chrA02:14351048-14354745W"; flanks "14354339-,14354542^"; structure "0,1^2-"; splice_chain ",14354406^14354491-"; sources "Undefined,Undefined"; NMorMRNA "null"; degree "4"; dimension "2_2";
chrA02	Undefined	as_event	14754215	14754507	.	+	.	transcript_id "TCONS_00004272,TCONS_00004273"; gene_id "chrA02:14752148-14755091W"; flanks "14754215-,14754507^"; structure "0,1^2-"; splice_chain ",14754387^14754464-"; sources "Undefined,Undefined"; NMorMRNA "null"; degree "4"; dimension "2_2";
chrA02	Undefined	as_event	15831763	15833432	.	+	.	transcript_id "TCONS_00004282,TCONS_00004283"; gene_id "chrA02:15831763-15833432W"; flanks "15831763[,15833432]"; structure "1^3-,2^4-"; splice_chain "15832348^15832426-,15832358^15832436-"; sources "Undefined,Undefined"; NMorMRNA "null"; degree "4"; dimension "2_2";
chrA02	Undefined	as_event	16850483	16850644	.	+	.	transcript_id "TCONS_00004288,TCONS_00004287"; gene_id "chrA02:16849790-16852237W"; flanks "16850483^,16850644^"; structure "1-,2-"; splice_chain "16850605-,16850616-"; sources "Undefined,Undefined"; NMorMRNA "null"; degree "4"; dimension "2_2";
chrA02	Undefined	as_event	16850718	16850914	.	+	.	transcript_id "TCONS_00004287,TCONS_00004288"; gene_id "chrA02:16849790-16852237W"; flanks "16850718-,16850914^"; structure "0,1^2-"; splice_chain ",16850785^16850865-"; sources "Undefined,Undefined"; NMorMRNA "null"; degree "4"; dimension "2_2";
chrA02	Undefined	as_event	16851464	16852237	.	+	.	transcript_id "TCONS_00004288,TCONS_00004287"; gene_id "chrA02:16849790-16852237W"; flanks "16851464-,16852237]"; structure "0,1^2-"; splice_chain ",16851580^16851666-"; sources "Undefined,Undefined"; NMorMRNA "null"; degree "4"; dimension "2_2";
chrA02	Undefined	as_event	16928113	16928561	.	+	.	transcript_id "TCONS_00004290,TCONS_00004289"; gene_id "chrA02:16927340-16928838W"; flanks "16928113-,16928561^"; structure "1^3-,2^4-"; splice_chain "16928337^16928433-,16928339^16928435-"; sources "Undefined,Undefined"; NMorMRNA "null"; degree "4"; dimension "2_2";
chrA02	Undefined	as_event	17488078	17488423	.	+	.	transcript_id "TCONS_00004305,TCONS_00004306"; gene_id "chrA02:17485357-17488629W"; flanks "17488078-,17488423^"; structure "0,1^2-"; splice_chain ",17488193^17488261-"; sources "Undefined,Undefined"; NMorMRNA "null"; degree "4"; dimension "2_2";
chrA02	Undefined	as_event	17497282	17497642	.	+	.	transcript_id "TCONS_00004308,TCONS_00004307"; gene_id "chrA02:17495311-17497884W"; flanks "17497282^,17497642^"; structure "1-3^4-,2-"; splice_chain "17497403-17497509^17497601-,17497408-"; sources "Undefined,Undefined"; NMorMRNA "null"; degree "4"; dimension "2_2";
chrA02	Undefined	as_event	17497642	17497884	.	+	.	transcript_id "TCONS_00004308,TCONS_00004307"; gene_id "chrA02:17495311-17497884W"; flanks "17497642^,17497884]"; structure "1-,2-"; splice_chain "17497708-,17497722-"; sources "Undefined,Undefined"; NMorMRNA "null"; degree "4"; dimension "2_2";
chrA02	Undefined	as_event	17571382	17572490	.	+	.	transcript_id "TCONS_00004309,TCONS_00004311"; gene_id "chrA02:17570965-17573119W"; flanks "17571382-,17572490^"; structure "1^3-5^6-,2^4-"; splice_chain "17571733^17571821-17571866^17572428-,17571735^17571823-"; sources "Undefined,Undefined"; NMorMRNA "null"; degree "4"; dimension "2_2";
chrA02	Undefined	as_event	17572632	17573119	.	+	.	transcript_id "TCONS_00004311,TCONS_00004309"; gene_id "chrA02:17570965-17573119W"; flanks "17572632-,17573119]"; structure "0,1^2-"; splice_chain ",17572691^17572886-"; sources "Undefined,Undefined"; NMorMRNA "null"; degree "4"; dimension "2_2";
chrA02	Undefined	as_event	17571821	17573119	.	+	.	transcript_id "TCONS_00004310,TCONS_00004309"; gene_id "chrA02:17570965-17573119W"; flanks "17571821-,17573119]"; structure "0,1^2-3^4-5^6-"; splice_chain ",17571866^17572428-17572490^17572632-17572691^17572886-"; sources "Undefined,Undefined"; NMorMRNA "null"; degree "4"; dimension "2_2";
chrA02	Undefined	as_event	17571382	17573119	.	+	.	transcript_id "TCONS_00004310,TCONS_00004309,TCONS_00004311"; gene_id "chrA02:17570965-17573119W"; flanks "17571382-,17573119]"; structure "1^3-,1^3-5^6-7^8-9^10-,2^4-7^8-"; splice_chain "17571733^17571821-,17571733^17571821-17571866^17572428-17572490^17572632-17572691^17572886-,17571735^17571823-17572490^17572632-"; sources "Undefined,Undefined,Undefined"; NMorMRNA "null"; degree "9"; dimension …
chrA02	Undefined	as_event	17681377	17681738	.	+	.	transcript_id "TCONS_00004314/TCONS_00004315,TCONS_00004313"; gene_id "chrA02:17681377-17684081W"; flanks "17681377[,17681738-"; structure "1^,2^"; splice_chain "17681660^,17681672^"; sources "Undefined,Undefined"; NMorMRNA "null"; degree "4"; dimension "2_2";
chrA02	Undefined	as_event	17681738	17681895	.	+	.	transcript_id "TCONS_00004313/TCONS_00004314,TCONS_00004315"; gene_id "chrA02:17681377-17684081W"; flanks "17681738-,17681895-"; structure "1^,2^"; splice_chain "17681803^,17681807^"; sources "Undefined,Undefined"; NMorMRNA "null"; degree "4"; dimension "2_2";
chrA02	Undefined	as_event	17683626	17683823	.	+	.	transcript_id "TCONS_00004313/TCONS_00004315,TCONS_00004314"; gene_id "chrA02:17681377-17684081W"; flanks "17683626-,17683823-"; structure "1^,2^"; splice_chain "17683725^,17683726^"; sources "Undefined,Undefined"; NMorMRNA "null"; degree "4"; dimension "2_2";
chrA02	Undefined	as_event	17683823	17684081	.	+	.	transcript_id "TCONS_00004313/TCONS_00004315,TCONS_00004314"; gene_id "chrA02:17681377-17684081W"; flanks "17683823-,17684081]"; structure "1^3-,2^4-"; splice_chain "17683923^17684036-,17683933^17684046-"; sources "Undefined,Undefined"; NMorMRNA "null"; degree "4"; dimension "2_2";
chrA02	Undefined	as_event	18099404	18099622	.	+	.	transcript_id "TCONS_00004321,TCONS_00004322"; gene_id "chrA02:18097324-18101299W"; flanks "18099404-,18099622^"; structure "0,1^2-"; splice_chain ",18099457^18099543-"; sources "Undefined,Undefined"; NMorMRNA "null"; degree "4"; dimension "2_2";
chrA02	Undefined	as_event	18245812	18246042	.	+	.	transcript_id "TCONS_00004325,TCONS_00004326"; gene_id "chrA02:18244471-18246160W"; flanks "18245812-,18246042^"; structure "0,1^2-"; splice_chain ",18245862^18245950-"; sources "Undefined,Undefined"; NMorMRNA "null"; degree "4"; dimension "2_2";
chrA02	Undefined	as_event	18387372	18387559	.	+	.	transcript_id "TCONS_00004330/TCONS_00004331,TCONS_00004329"; gene_id "chrA02:18386319-18388256W"; flanks "18387372-,18387559-"; structure "1^,2^"; splice_chain "18387482^,18387483^"; sources "Undefined,Undefined"; NMorMRNA "null"; degree "4"; dimension "2_2";
chrA02	Undefined	as_event	18387880	18388256	.	+	.	transcript_id "TCONS_00004329/TCONS_00004331,TCONS_00004330"; gene_id "chrA02:18386319-18388256W"; flanks "18387880-,18388256]"; structure "1^3-,2^4-"; splice_chain "18388098^18388174-,18388108^18388184-"; sources "Undefined,Undefined"; NMorMRNA "null"; degree "4"; dimension "2_2";
chrA02	Undefined	as_event	18403639	18403802	.	+	.	transcript_id "TCONS_00004333,TCONS_00004334"; gene_id "chrA02:18402287-18404897W"; flanks "18403639^,18403802^"; structure "1-,2-"; splice_chain "18403707-,18403708-"; sources "Undefined,Undefined"; NMorMRNA "null"; degree "4"; dimension "2_2";
chrA02	Undefined	as_event	18403889	18404897	.	+	.	transcript_id "TCONS_00004334,TCONS_00004333"; gene_id "chrA02:18402287-18404897W"; flanks "18403889-,18404897]"; structure "1^3-5^7-,2^4-6^8-"; splice_chain "18404078^18404160-18404268^18404363-,18404080^18404162-18404278^18404373-"; sources "Undefined,Undefined"; NMorMRNA "null"; degree "4"; dimension "2_2";
chrA02	Undefined	as_event	18426477	18426630	.	+	.	transcript_id "TCONS_00004337/TCONS_00004338,TCONS_00004339"; gene_id "chrA02:18425226-18427073W"; flanks "18426477-,18426630-"; structure "1^,2^"; splice_chain "18426548^,18426550^"; sources "Undefined,Undefined"; NMorMRNA "null"; degree "4"; dimension "2_2";
chrA02	Undefined	as_event	18426630	18426972	.	+	.	transcript_id "TCONS_00004337,TCONS_00004339"; gene_id "chrA02:18425226-18427073W"; flanks "18426630-,18426972^"; structure "1^3-,2^4-"; splice_chain "18426785^18426869-,18426795^18426879-"; sources "Undefined,Undefined"; NMorMRNA "null"; degree "4"; dimension "2_2";
chrA02	Undefined	as_event	18426869	18427073	.	+	.	transcript_id "TCONS_00004337,TCONS_00004338"; gene_id "chrA02:18425226-18427073W"; flanks "18426869-,18427073]"; structure "1^3-,2^4-"; splice_chain "18426972^18427048-,18426974^18427050-"; sources "Undefined,Undefined"; NMorMRNA "null"; degree "4"; dimension "2_2";
chrA02	Undefined	as_event	18426630	18427073	.	+	.	transcript_id "TCONS_00004337,TCONS_00004338,TCONS_00004339"; gene_id "chrA02:18425226-18427073W"; flanks "18426630-,18427073]"; structure "1^3-5^7-,1^3-6^8-,2^4-5^7-"; splice_chain "18426785^18426869-18426972^18427048-,18426785^18426869-18426974^18427050-,18426795^18426879-18426972^18427048-"; sources "Undefined,Undefined,Undefined"; NMorMRNA "null"; degree "9"; dimension "3_3";
chrA02	Undefined	as_event	18572672	18573363	.	+	.	transcript_id "TCONS_00004341,TCONS_00004342/TCONS_00004343"; gene_id "chrA02:18572041-18573363W"; flanks "18572672-,18573363]"; structure "0,1^2-"; splice_chain ",18572850^18573105-"; sources "Undefined,Undefined"; NMorMRNA "null"; degree "4"; dimension "2_2";
chrA02	Undefined	as_event	18572382	18573363	.	+	.	transcript_id "TCONS_00004341,TCONS_00004342,TCONS_00004340"; gene_id "chrA02:18572041-18573363W"; flanks "18572382-,18573363]"; structure "1^2-,1^2-3^5-,4^6-"; splice_chain "18572545^18572672-,18572545^18572672-18572850^18573105-,18572860^18573115-"; sources "Undefined,Undefined,Undefined"; NMorMRNA "null"; degree "9"; dimension "3_3";
chrA02	Undefined	as_event	18574704	18575529	.	+	.	transcript_id "TCONS_00004344,TCONS_00004345/TCONS_00004346"; gene_id "chrA02:18574704-18576136W"; flanks "18574704[,18575529-"; structure "1^,2^"; splice_chain "18575264^,18575270^"; sources "Undefined,Undefined"; NMorMRNA "null"; degree "4"; dimension "2_2";
chrA02	Undefined	as_event	18575529	18576136	.	+	.	transcript_id "TCONS_00004345,TCONS_00004344/TCONS_00004346"; gene_id "chrA02:18574704-18576136W"; flanks "18575529-,18576136]"; structure "0,1^2-"; splice_chain ",18575573^18575706-"; sources "Undefined,Undefined"; NMorMRNA "null"; degree "4"; dimension "2_2";
chrA02	Undefined	as_event	18678732	18679080	.	+	.	transcript_id "TCONS_00004348,TCONS_00004349"; gene_id "chrA02:18677307-18679339W"; flanks "18678732-,18679080^"; structure "0,1^2-"; splice_chain ",18678856^18678989-"; sources "Undefined,Undefined"; NMorMRNA "null"; degree "4"; dimension "2_2";
chrA02	Undefined	as_event	18727169	18727832	.	+	.	transcript_id "TCONS_00004351,TCONS_00004350"; gene_id "chrA02:18726908-18729097W"; flanks "18727169-,18727832-"; structure "1^,2^"; splice_chain "18727287^,18727344^"; sources "Undefined,Undefined"; NMorMRNA "null"; degree "4"; dimension "2_2";
chrA02	Undefined	as_event	18727344	18728380	.	+	.	transcript_id "TCONS_00004353,TCONS_00004350,TCONS_00004354"; gene_id "chrA02:18726908-18729097W"; flanks "18727344^,18728380-"; structure "0,1-2^,3-4^"; splice_chain ",18727832-18727879^,18728115-18728158^"; sources "Undefined,Undefined,Undefined"; NMorMRNA "null"; degree "9"; dimension "3_3";
chrA02	Undefined	as_event	18727287	18728380	.	+	.	transcript_id "TCONS_00004352,TCONS_00004351"; gene_id "chrA02:18726908-18729097W"; flanks "18727287^,18728380-"; structure "0,1-2^"; splice_chain ",18727832-18727879^"; sources "Undefined,Undefined"; NMorMRNA "null"; degree "4"; dimension "2_2";
chrA02	Undefined	as_event	18727169	18728380	.	+	.	transcript_id "TCONS_00004352,TCONS_00004351,TCONS_00004353,TCONS_00004350,TCONS_00004354"; gene_id "chrA02:18726908-18729097W"; flanks "18727169-,18728380-"; structure "1^,1^3-4^,2^,2^3-4^,2^5-6^"; splice_chain "18727287^,18727287^18727832-18727879^,18727344^,18727344^18727832-18727879^,18727344^18728115-18728158^"; sources "Undefined,Undefined,Undefined,Undefined,Undefined"; NMorMRNA "null"; de…
chrA02	Undefined	as_event	18858703	18858886	.	+	.	transcript_id "TCONS_00004365,TCONS_00004366"; gene_id "chrA02:18858292-18861597W"; flanks "18858703-,18858886-"; structure "1^,2^"; splice_chain "18858800^,18858802^"; sources "Undefined,Undefined"; NMorMRNA "null"; degree "4"; dimension "2_2";
chrA02	Undefined	as_event	18860314	18860670	.	+	.	transcript_id "TCONS_00004366,TCONS_00004365"; gene_id "chrA02:18858292-18861597W"; flanks "18860314-,18860670^"; structure "0,1^2-"; splice_chain ",18860502^18860592-"; sources "Undefined,Undefined"; NMorMRNA "null"; degree "4"; dimension "2_2";
chrA02	Undefined	as_event	19073320	19074590	.	+	.	transcript_id "TCONS_00004373,TCONS_00004372"; gene_id "chrA02:19072611-19074590W"; flanks "19073320-,19074590]"; structure "0,1^2-"; splice_chain ",19073510^19074052-"; sources "Undefined,Undefined"; NMorMRNA "null"; degree "4"; dimension "2_2";
chrA02	Undefined	as_event	19365714	19365868	.	+	.	transcript_id "TCONS_00004378,TCONS_00004377"; gene_id "chrA02:19364948-19367226W"; flanks "19365714^,19365868^"; structure "1-,2-"; splice_chain "19365796-,19365797-"; sources "Undefined,Undefined"; NMorMRNA "null"; degree "4"; dimension "2_2";
chrA02	Undefined	as_event	19365622	19365868	.	+	.	transcript_id "TCONS_00004376,TCONS_00004377"; gene_id "chrA02:19364948-19367226W"; flanks "19365622-,19365868^"; structure "0,1^2-"; splice_chain ",19365714^19365797-"; sources "Undefined,Undefined"; NMorMRNA "null"; degree "4"; dimension "2_2";
chrA02	Undefined	as_event	19396420	19396784	.	+	.	transcript_id "TCONS_00004379,TCONS_00004380"; gene_id "chrA02:19396420-19400978W"; flanks "19396420[,19396784^"; structure "0,1^2-"; splice_chain ",19396485^19396617-"; sources "Undefined,Undefined"; NMorMRNA "null"; degree "4"; dimension "2_2";
chrA02	Undefined	as_event	19520114	19521135	.	+	.	transcript_id "TCONS_00004384,TCONS_00004383"; gene_id "chrA02:19520114-19521235W"; flanks "19520114[,19521135-"; structure "1^,2^"; splice_chain "19520366^,19520371^"; sources "Undefined,Undefined"; NMorMRNA "null"; degree "4"; dimension "2_2";
chrA02	Undefined	as_event	19540457	19540727	.	+	.	transcript_id "TCONS_00004387,TCONS_00004385/TCONS_00004386"; gene_id "chrA02:19539639-19542188W"; flanks "19540457-,19540727-"; structure "1^,2^"; splice_chain "19540524^,19540532^"; sources "Undefined,Undefined"; NMorMRNA "null"; degree "4"; dimension "2_2";
chrA02	Undefined	as_event	19540727	19541177	.	+	.	transcript_id "TCONS_00004387,TCONS_00004385"; gene_id "chrA02:19539639-19542188W"; flanks "19540727-,19541177^"; structure "0,1^2-"; splice_chain ",19541005^19541089-"; sources "Undefined,Undefined"; NMorMRNA "null"; degree "4"; dimension "2_2";
chrA02	Undefined	as_event	19541089	19541545	.	+	.	transcript_id "TCONS_00004385,TCONS_00004386"; gene_id "chrA02:19539639-19542188W"; flanks "19541089-,19541545^"; structure "1^3-,2^4-"; splice_chain "19541177^19541324-,19541182^19541329-"; sources "Undefined,Undefined"; NMorMRNA "null"; degree "4"; dimension "2_2";
chrA02	Undefined	as_event	19540727	19541545	.	+	.	transcript_id "TCONS_00004385,TCONS_00004386,TCONS_00004387"; gene_id "chrA02:19539639-19542188W"; flanks "19540727-,19541545^"; structure "1^2-3^5-,1^2-4^6-,3^5-"; splice_chain "19541005^19541089-19541177^19541324-,19541005^19541089-19541182^19541329-,19541177^19541324-"; sources "Undefined,Undefined,Undefined"; NMorMRNA "null"; degree "9"; dimension "3_3";
chrA02	Undefined	as_event	19541545	19542188	.	+	.	transcript_id "TCONS_00004386/TCONS_00004388,TCONS_00004385/TCONS_00004387"; gene_id "chrA02:19539639-19542188W"; flanks "19541545^,19542188]"; structure "1-,2-"; splice_chain "19541632-,19541646-"; sources "Undefined,Undefined"; NMorMRNA "null"; degree "4"; dimension "2_2";
chrA02	Undefined	as_event	19542482	19543137	.	+	.	transcript_id "TCONS_00004392,TCONS_00004389"; gene_id "chrA02:19542482-19544369W"; flanks "19542482[,19543137^"; structure "0,1^2-"; splice_chain ",19542668^19543041-"; sources "Undefined,Undefined"; NMorMRNA "null"; degree "4"; dimension "2_2";
chrA02	Undefined	as_event	19542482	19543357	.	+	.	transcript_id "TCONS_00004390,TCONS_00004392"; gene_id "chrA02:19542482-19544369W"; flanks "19542482[,19543357^"; structure "0,1^2-"; splice_chain ",19543137^19543234-"; sources "Undefined,Undefined"; NMorMRNA "null"; degree "4"; dimension "2_2";
chrA02	Undefined	as_event	19543234	19543459	.	+	.	transcript_id "TCONS_00004392,TCONS_00004389"; gene_id "chrA02:19542482-19544369W"; flanks "19543234-,19543459-"; structure "1^,2^"; splice_chain "19543357^,19543360^"; sources "Undefined,Undefined"; NMorMRNA "null"; degree "4"; dimension "2_2";
chrA02	Undefined	as_event	19543357	19543552	.	+	.	transcript_id "TCONS_00004390,TCONS_00004392"; gene_id "chrA02:19542482-19544369W"; flanks "19543357^,19543552^"; structure "1-,2-"; splice_chain "19543440-,19543459-"; sources "Undefined,Undefined"; NMorMRNA "null"; degree "4"; dimension "2_2";
chrA02	Undefined	as_event	19542668	19543552	.	+	.	transcript_id "TCONS_00004389,TCONS_00004391"; gene_id "chrA02:19542482-19544369W"; flanks "19542668^,19543552^"; structure "1-3^4-5^6-,2-"; splice_chain "19543041-19543137^19543234-19543360^19543459-,19543044-"; sources "Undefined,Undefined"; NMorMRNA "null"; degree "4"; dimension "2_2";
chrA02	Undefined	as_event	19542482	19543552	.	+	.	transcript_id "TCONS_00004389,TCONS_00004391,TCONS_00004392,TCONS_00004390"; gene_id "chrA02:19542482-19544369W"; flanks "19542482[,19543552^"; structure "1^2-4^5-7^9-,1^3-,4^5-6^9-,6^8-"; splice_chain "19542668^19543041-19543137^19543234-19543360^19543459-,19542668^19543044-,19543137^19543234-19543357^19543459-,19543357^19543440-"; sources "Undefined,Undefined,Undefined,Undefined"; NMorMRNA "nul…
chrA02	Undefined	as_event	19546075	19547462	.	+	.	transcript_id "TCONS_00004394,TCONS_00004393"; gene_id "chrA02:19545860-19547462W"; flanks "19546075^,19547462]"; structure "1-,2-"; splice_chain "19546209-,19546235-"; sources "Undefined,Undefined"; NMorMRNA "null"; degree "4"; dimension "2_2";
chrA02	Undefined	as_event	19565404	19565697	.	+	.	transcript_id "TCONS_00004395,TCONS_00004396"; gene_id "chrA02:19558534-19565954W"; flanks "19565404-,19565697^"; structure "0,1^2-"; splice_chain ",19565481^19565559-"; sources "Undefined,Undefined"; NMorMRNA "null"; degree "4"; dimension "2_2";
chrA02	Undefined	as_event	19590854	19591303	.	+	.	transcript_id "TCONS_00004399,TCONS_00004398"; gene_id "chrA02:19590854-19592308W"; flanks "19590854[,19591303-"; structure "1^,2^"; splice_chain "19591010^,19591014^"; sources "Undefined,Undefined"; NMorMRNA "null"; degree "4"; dimension "2_2";
chrA02	Undefined	as_event	19695323	19695599	.	+	.	transcript_id "TCONS_00004409,TCONS_00004408"; gene_id "chrA02:19695035-19701485W"; flanks "19695323^,19695599-"; structure "0,1-2^"; splice_chain ",19695460-19695511^"; sources "Undefined,Undefined"; NMorMRNA "null"; degree "4"; dimension "2_2";
chrA02	Undefined	as_event	19698861	19698983	.	+	.	transcript_id "TCONS_00004409,TCONS_00004408"; gene_id "chrA02:19695035-19701485W"; flanks "19698861^,19698983^"; structure "1-,2-"; splice_chain "19698927-,19698960-"; sources "Undefined,Undefined"; NMorMRNA "null"; degree "4"; dimension "2_2";
chrA02	Undefined	as_event	19699071	19699222	.	+	.	transcript_id "TCONS_00004408,TCONS_00004409"; gene_id "chrA02:19695035-19701485W"; flanks "19699071-,19699222-"; structure "1^,2^"; splice_chain "19699133^,19699134^"; sources "Undefined,Undefined"; NMorMRNA "null"; degree "4"; dimension "2_2";
chrA02	Undefined	as_event	19823469	19823984	.	+	.	transcript_id "TCONS_00004412,TCONS_00004413/TCONS_00004414"; gene_id "chrA02:19822869-19825112W"; flanks "19823469-,19823984^"; structure "0,1^2-3^4-"; splice_chain ",19823619^19823712-19823803^19823888-"; sources "Undefined,Undefined"; NMorMRNA "null"; degree "4"; dimension "2_2";
chrA02	Undefined	as_event	19845060	19845512	.	+	.	transcript_id "TCONS_00004416,TCONS_00004415"; gene_id "chrA02:19843518-19846538W"; flanks "19845060-,19845512^"; structure "0,1^2-"; splice_chain ",19845209^19845357-"; sources "Undefined,Undefined"; NMorMRNA "null"; degree "4"; dimension "2_2";
chrA02	Undefined	as_event	19882927	19883608	.	+	.	transcript_id "TCONS_00004421,TCONS_00004420"; gene_id "chrA02:19881309-19884199W"; flanks "19882927-,19883608^"; structure "1^3-,2^4-"; splice_chain "19883012^19883451-,19883025^19883464-"; sources "Undefined,Undefined"; NMorMRNA "null"; degree "4"; dimension "2_2";
chrA02	Undefined	as_event	19883739	19884199	.	+	.	transcript_id "TCONS_00004420,TCONS_00004421"; gene_id "chrA02:19881309-19884199W"; flanks "19883739-,19884199]"; structure "1^3-,2^4-"; splice_chain "19883815^19883916-,19883816^19883917-"; sources "Undefined,Undefined"; NMorMRNA "null"; degree "4"; dimension "2_2";
chrA02	Undefined	as_event	20018682	20023586	.	+	.	transcript_id "TCONS_00004433,TCONS_00004434"; gene_id "chrA02:20017556-20023586W"; flanks "20018682-,20023586]"; structure "1^3-,2^4-"; splice_chain "20018913^20023315-,20018923^20023325-"; sources "Undefined,Undefined"; NMorMRNA "null"; degree "4"; dimension "2_2";
chrA02	Undefined	as_event	20027358	20027679	.	+	.	transcript_id "TCONS_00004436,TCONS_00004438"; gene_id "chrA02:20025517-20028038W"; flanks "20027358-,20027679]"; structure "0,1^2-"; splice_chain ",20027487^20027554-"; sources "Undefined,Undefined"; NMorMRNA "null"; degree "4"; dimension "2_2";
chrA02	Undefined	as_event	20171388	20171604	.	+	.	transcript_id "TCONS_00004446,TCONS_00004445"; gene_id "chrA02:20171114-20172256W"; flanks "20171388-,20171604^"; structure "0,1^2-"; splice_chain ",20171469^20171533-"; sources "Undefined,Undefined"; NMorMRNA "null"; degree "4"; dimension "2_2";
chrA02	Undefined	as_event	20248640	20249103	.	+	.	transcript_id "TCONS_00004451,TCONS_00004452"; gene_id "chrA02:20247799-20250079W"; flanks "20248640-,20249103^"; structure "0,1^2-"; splice_chain ",20248857^20248948-"; sources "Undefined,Undefined"; NMorMRNA "null"; degree "4"; dimension "2_2";
chrA02	Undefined	as_event	20280961	20281383	.	+	.	transcript_id "TCONS_00004455/TCONS_00004456,TCONS_00004454"; gene_id "chrA02:20278377-20281698W"; flanks "20280961-,20281383^"; structure "1^3-,2^4-5^6-"; splice_chain "20281019^20281114-,20281027^20281122-20281239^20281328-"; sources "Undefined,Undefined"; NMorMRNA "null"; degree "4"; dimension "2_2";
chrA02	Undefined	as_event	20444815	20446421	.	+	.	transcript_id "TCONS_00004457,TCONS_00004458"; gene_id "chrA02:20444815-20446421W"; flanks "20444815[,20446421]"; structure "0,1^2-"; splice_chain ",20445170^20445265-"; sources "Undefined,Undefined"; NMorMRNA "null"; degree "4"; dimension "2_2";
chrA02	Undefined	as_event	20472861	20473219	.	+	.	transcript_id "TCONS_00004459/TCONS_00004460,TCONS_00004461"; gene_id "chrA02:20472623-20473795W"; flanks "20472861^,20473219^"; structure "1-,2-"; splice_chain "20473071-,20473123-"; sources "Undefined,Undefined"; NMorMRNA "null"; degree "4"; dimension "2_2";
chrA02	Undefined	as_event	20496829	20499426	.	+	.	transcript_id "TCONS_00004465/TCONS_00004466,TCONS_00004464"; gene_id "chrA02:20494590-20499966W"; flanks "20496829-,20499426-"; structure "1^,2^"; splice_chain "20499167^,20499170^"; sources "Undefined,Undefined"; NMorMRNA "null"; degree "4"; dimension "2_2";
chrA02	Undefined	as_event	20522968	20523392	.	+	.	transcript_id "TCONS_00004471,TCONS_00004470/TCONS_00004472"; gene_id "chrA02:20522968-20524541W"; flanks "20522968[,20523392^"; structure "0,1^2-"; splice_chain ",20523156^20523271-"; sources "Undefined,Undefined"; NMorMRNA "null"; degree "4"; dimension "2_2";
chrA02	Undefined	as_event	20523582	20523959	.	+	.	transcript_id "TCONS_00004471,TCONS_00004470/TCONS_00004472"; gene_id "chrA02:20522968-20524541W"; flanks "20523582-,20523959^"; structure "0,1^2-"; splice_chain ",20523773^20523857-"; sources "Undefined,Undefined"; NMorMRNA "null"; degree "4"; dimension "2_2";
chrA02	Undefined	as_event	20523959	20524138	.	+	.	transcript_id "TCONS_00004470,TCONS_00004472"; gene_id "chrA02:20522968-20524541W"; flanks "20523959^,20524138^"; structure "1-,2-"; splice_chain "20524048-,20524069-"; sources "Undefined,Undefined"; NMorMRNA "null"; degree "4"; dimension "2_2";
chrA02	Undefined	as_event	20524210	20524541	.	+	.	transcript_id "TCONS_00004472,TCONS_00004470"; gene_id "chrA02:20522968-20524541W"; flanks "20524210-,20524541]"; structure "0,1^2-"; splice_chain ",20524355^20524447-"; sources "Undefined,Undefined"; NMorMRNA "null"; degree "4"; dimension "2_2";
chrA02	Undefined	as_event	20524048	20524541	.	+	.	transcript_id "TCONS_00004471,TCONS_00004470"; gene_id "chrA02:20522968-20524541W"; flanks "20524048-,20524541]"; structure "0,1^2-3^4-"; splice_chain ",20524138^20524210-20524355^20524447-"; sources "Undefined,Undefined"; NMorMRNA "null"; degree "4"; dimension "2_2";
chrA02	Undefined	as_event	20523959	20524541	.	+	.	transcript_id "TCONS_00004471,TCONS_00004470,TCONS_00004472"; gene_id "chrA02:20522968-20524541W"; flanks "20523959^,20524541]"; structure "1-,1-3^4-5^6-,2-3^4-"; splice_chain "20524048-,20524048-20524138^20524210-20524355^20524447-,20524069-20524138^20524210-"; sources "Undefined,Undefined,Undefined"; NMorMRNA "null"; degree "9"; dimension "3_3";
chrA02	Undefined	as_event	20724230	20724707	.	+	.	transcript_id "TCONS_00004480,TCONS_00004481"; gene_id "chrA02:20723133-20727188W"; flanks "20724230-,20724707^"; structure "0,1^2-3^4-"; splice_chain ",20724291^20724377-20724540^20724610-"; sources "Undefined,Undefined"; NMorMRNA "null"; degree "4"; dimension "2_2";
chrA02	Undefined	as_event	20724918	20725355	.	+	.	transcript_id "TCONS_00004480,TCONS_00004481"; gene_id "chrA02:20723133-20727188W"; flanks "20724918-,20725355^"; structure "0,1^2-"; splice_chain ",20725052^20725138-"; sources "Undefined,Undefined"; NMorMRNA "null"; degree "4"; dimension "2_2";
chrA02	Undefined	as_event	20788092	20788821	.	+	.	transcript_id "TCONS_00004487,TCONS_00004488,TCONS_00004486"; gene_id "chrA02:20784024-20788821W"; flanks "20788092-,20788821]"; structure "1^4-,2^5-,3^6-"; splice_chain "20788244^20788334-,20788245^20788335-,20788246^20788336-"; sources "Undefined,Undefined,Undefined"; NMorMRNA "null"; degree "9"; dimension "3_3";
chrA02	Undefined	as_event	21035352	21035712	.	+	.	transcript_id "TCONS_00004493,TCONS_00004492"; gene_id "chrA02:21034863-21037306W"; flanks "21035352-,21035712^"; structure "0,1^2-"; splice_chain ",21035457^21035546-"; sources "Undefined,Undefined"; NMorMRNA "null"; degree "4"; dimension "2_2";
chrA02	Undefined	as_event	21040323	21041239	.	+	.	transcript_id "TCONS_00004496,TCONS_00004495"; gene_id "chrA02:21040321-21042345W"; flanks "21040323[,21041239^"; structure "0,1^2-"; splice_chain ",21040587^21040774-"; sources "Undefined,Undefined"; NMorMRNA "null"; degree "4"; dimension "2_2";
chrA02	Undefined	as_event	21169268	21169672	.	+	.	transcript_id "TCONS_00004501/TCONS_00004503,TCONS_00004502"; gene_id "chrA02:21165374-21171877W"; flanks "21169268-,21169672^"; structure "1^3-,2^4-"; splice_chain "21169424^21169512-,21169425^21169513-"; sources "Undefined,Undefined"; NMorMRNA "null"; degree "4"; dimension "2_2";
chrA02	Undefined	as_event	21170273	21170650	.	+	.	transcript_id "TCONS_00004503,TCONS_00004502"; gene_id "chrA02:21165374-21171877W"; flanks "21170273-,21170650^"; structure "1^3-,2^4-"; splice_chain "21170327^21170511-,21170329^21170513-"; sources "Undefined,Undefined"; NMorMRNA "null"; degree "4"; dimension "2_2";
chrA02	Undefined	as_event	21170511	21171185	.	+	.	transcript_id "TCONS_00004503,TCONS_00004501"; gene_id "chrA02:21165374-21171877W"; flanks "21170511-,21171185^"; structure "1^3-,2^4-"; splice_chain "21170650^21170963-,21170652^21170965-"; sources "Undefined,Undefined"; NMorMRNA "null"; degree "4"; dimension "2_2";
chrA02	Undefined	as_event	21170273	21171185	.	+	.	transcript_id "TCONS_00004503,TCONS_00004501,TCONS_00004502"; gene_id "chrA02:21165374-21171877W"; flanks "21170273-,21171185^"; structure "1^3-5^7-,1^3-6^8-,2^4-5^7-"; splice_chain "21170327^21170511-21170650^21170963-,21170327^21170511-21170652^21170965-,21170329^21170513-21170650^21170963-"; sources "Undefined,Undefined,Undefined"; NMorMRNA "null"; degree "9"; dimension "3_3";
chrA02	Undefined	as_event	21185130	21185318	.	+	.	transcript_id "TCONS_00004504,TCONS_00004505"; gene_id "chrA02:21184073-21185602W"; flanks "21185130-,21185318-"; structure "1^,2^"; splice_chain "21185189^,21185194^"; sources "Undefined,Undefined"; NMorMRNA "null"; degree "4"; dimension "2_2";
chrA02	Undefined	as_event	21217892	21218520	.	+	.	transcript_id "TCONS_00004509,TCONS_00004508"; gene_id "chrA02:21217855-21219454W"; flanks "21217892^,21218520^"; structure "1-,2-"; splice_chain "21218246-,21218251-"; sources "Undefined,Undefined"; NMorMRNA "null"; degree "4"; dimension "2_2";
chrA02	Undefined	as_event	21471841	21472017	.	+	.	transcript_id "TCONS_00004524,TCONS_00004523"; gene_id "chrA02:21470284-21473038W"; flanks "21471841^,21472017^"; structure "1-,2-"; splice_chain "21471936-,21471937-"; sources "Undefined,Undefined"; NMorMRNA "null"; degree "4"; dimension "2_2";
chrA02	Undefined	as_event	21476909	21477294	.	+	.	transcript_id "TCONS_00004525,TCONS_00004526"; gene_id "chrA02:21475101-21478633W"; flanks "21476909-,21477294^"; structure "0,1^2-"; splice_chain ",21477001^21477097-"; sources "Undefined,Undefined"; NMorMRNA "null"; degree "4"; dimension "2_2";
chrA02	Undefined	as_event	21478200	21478633	.	+	.	transcript_id "TCONS_00004525,TCONS_00004526"; gene_id "chrA02:21475101-21478633W"; flanks "21478200-,21478633]"; structure "0,1^2-"; splice_chain ",21478278^21478358-"; sources "Undefined,Undefined"; NMorMRNA "null"; degree "4"; dimension "2_2";
chrA02	Undefined	as_event	21721797	21722266	.	+	.	transcript_id "TCONS_00004538,TCONS_00004537"; gene_id "chrA02:21719876-21724736W"; flanks "21721797-,21722266^"; structure "0,1^2-"; splice_chain ",21721874^21722207-"; sources "Undefined,Undefined"; NMorMRNA "null"; degree "4"; dimension "2_2";
chrA02	Undefined	as_event	21723084	21724371	.	+	.	transcript_id "TCONS_00004538,TCONS_00004537"; gene_id "chrA02:21719876-21724736W"; flanks "21723084^,21724371^"; structure "1-,2-"; splice_chain "21723505-,21724104-"; sources "Undefined,Undefined"; NMorMRNA "null"; degree "4"; dimension "2_2";
chrA02	Undefined	as_event	21961807	21963126	.	+	.	transcript_id "TCONS_00004554,TCONS_00004553"; gene_id "chrA02:21961807-21963126W"; flanks "21961807[,21963126]"; structure "0,1^2-"; splice_chain ",21961996^21962081-"; sources "Undefined,Undefined"; NMorMRNA "null"; degree "4"; dimension "2_2";
chrA02	Undefined	as_event	21995499	21996867	.	+	.	transcript_id "TCONS_00004556,TCONS_00004555"; gene_id "chrA02:21995499-21996867W"; flanks "21995499[,21996867]"; structure "0,1^2-"; splice_chain ",21996083^21996295-"; sources "Undefined,Undefined"; NMorMRNA "null"; degree "4"; dimension "2_2";
chrA02	Undefined	as_event	22079632	22080010	.	+	.	transcript_id "TCONS_00004558,TCONS_00004559"; gene_id "chrA02:22077592-22081291W"; flanks "22079632-,22080010^"; structure "0,1^2-"; splice_chain ",22079709^22079785-"; sources "Undefined,Undefined"; NMorMRNA "null"; degree "4"; dimension "2_2";
chrA02	Undefined	as_event	22083044	22083324	.	+	.	transcript_id "TCONS_00004560,TCONS_00004561"; gene_id "chrA02:22081877-22085239W"; flanks "22083044-,22083324^"; structure "0,1^2-"; splice_chain ",22083147^22083226-"; sources "Undefined,Undefined"; NMorMRNA "null"; degree "4"; dimension "2_2";
chrA02	Undefined	as_event	22083226	22083658	.	+	.	transcript_id "TCONS_00004561,TCONS_00004562"; gene_id "chrA02:22081877-22085239W"; flanks "22083226-,22083658^"; structure "1^3-5^7-,2^4-6^8-"; splice_chain "22083324^22083408-22083477^22083562-,22083326^22083410-22083479^22083564-"; sources "Undefined,Undefined"; NMorMRNA "null"; degree "4"; dimension "2_2";
chrA02	Undefined	as_event	22084072	22084279	.	+	.	transcript_id "TCONS_00004561/TCONS_00004562,TCONS_00004560"; gene_id "chrA02:22081877-22085239W"; flanks "22084072-,22084279-"; structure "1^,2^"; splice_chain "22084149^,22084156^"; sources "Undefined,Undefined"; NMorMRNA "null"; degree "4"; dimension "2_2";
chrA02	Undefined	as_event	22133412	22134490	.	+	.	transcript_id "TCONS_00004565,TCONS_00004566"; gene_id "chrA02:22133412-22135746W"; flanks "22133412[,22134490^"; structure "1^3-,2^4-"; splice_chain "22133962^22134285-,22133964^22134287-"; sources "Undefined,Undefined"; NMorMRNA "null"; degree "4"; dimension "2_2";
chrA02	Undefined	as_event	22135129	22135746	.	+	.	transcript_id "TCONS_00004565/TCONS_00004566,TCONS_00004567"; gene_id "chrA02:22133412-22135746W"; flanks "22135129^,22135746]"; structure "1-,2-"; splice_chain "22135202-,22135208-"; sources "Undefined,Undefined"; NMorMRNA "null"; degree "4"; dimension "2_2";
chrA02	Undefined	as_event	22292410	22292976	.	+	.	transcript_id "TCONS_00004575,TCONS_00004576"; gene_id "chrA02:22290636-22296927W"; flanks "22292410-,22292976^"; structure "0,1^2-3^4-"; splice_chain ",22292522^22292610-22292683^22292767-"; sources "Undefined,Undefined"; NMorMRNA "null"; degree "4"; dimension "2_2";
chrA02	Undefined	as_event	22423306	22423953	.	+	.	transcript_id "TCONS_00004582,TCONS_00004581/TCONS_00004583"; gene_id "chrA02:22421776-22423953W"; flanks "22423306^,22423953]"; structure "1-,2-"; splice_chain "22423385-,22423388-"; sources "Undefined,Undefined"; NMorMRNA "null"; degree "4"; dimension "2_2";
chrA02	Undefined	as_event	22539488	22539785	.	+	.	transcript_id "TCONS_00004590,TCONS_00004591"; gene_id "chrA02:22539348-22541312W"; flanks "22539488-,22539785^"; structure "0,1^2-"; splice_chain ",22539647^22539715-"; sources "Undefined,Undefined"; NMorMRNA "null"; degree "4"; dimension "2_2";
chrA02	Undefined	as_event	22540494	22540671	.	+	.	transcript_id "TCONS_00004591,TCONS_00004590/TCONS_00004592"; gene_id "chrA02:22539348-22541312W"; flanks "22540494^,22540671^"; structure "1-,2-"; splice_chain "22540567-,22540568-"; sources "Undefined,Undefined"; NMorMRNA "null"; degree "4"; dimension "2_2";
chrA02	Undefined	as_event	22541007	22541312	.	+	.	transcript_id "TCONS_00004590,TCONS_00004591/TCONS_00004592"; gene_id "chrA02:22539348-22541312W"; flanks "22541007-,22541312]"; structure "0,1^2-"; splice_chain ",22541186^22541279-"; sources "Undefined,Undefined"; NMorMRNA "null"; degree "4"; dimension "2_2";
chrA02	Undefined	as_event	22569315	22569569	.	+	.	transcript_id "TCONS_00004596,TCONS_00004595"; gene_id "chrA02:22566226-22571186W"; flanks "22569315^,22569569^"; structure "1-,2-"; splice_chain "22569480-,22569481-"; sources "Undefined,Undefined"; NMorMRNA "null"; degree "4"; dimension "2_2";
chrA02	Undefined	as_event	22569665	22569830	.	+	.	transcript_id "TCONS_00004595,TCONS_00004596"; gene_id "chrA02:22566226-22571186W"; flanks "22569665-,22569830-"; structure "1^,2^"; splice_chain "22569748^,22569750^"; sources "Undefined,Undefined"; NMorMRNA "null"; degree "4"; dimension "2_2";
chrA02	Undefined	as_event	22583081	22583398	.	+	.	transcript_id "TCONS_00004598,TCONS_00004599"; gene_id "chrA02:22581161-22583787W"; flanks "22583081-,22583398^"; structure "0,1^2-"; splice_chain ",22583172^22583255-"; sources "Undefined,Undefined"; NMorMRNA "null"; degree "4"; dimension "2_2";
chrA02	Undefined	as_event	22725923	22726810	.	+	.	transcript_id "TCONS_00004610,TCONS_00004609"; gene_id "chrA02:22723608-22727032W"; flanks "22725923-,22726810^"; structure "1^3-,2^4-"; splice_chain "22726460^22726664-,22726478^22726682-"; sources "Undefined,Undefined"; NMorMRNA "null"; degree "4"; dimension "2_2";
chrA02	Undefined	as_event	22766629	22766994	.	+	.	transcript_id "TCONS_00004613,TCONS_00004614"; gene_id "chrA02:22766239-22769654W"; flanks "22766629^,22766994^"; structure "1-,2-"; splice_chain "22766944-,22766946-"; sources "Undefined,Undefined"; NMorMRNA "null"; degree "4"; dimension "2_2";
chrA02	Undefined	as_event	22767295	22767540	.	+	.	transcript_id "TCONS_00004613,TCONS_00004614"; gene_id "chrA02:22766239-22769654W"; flanks "22767295-,22767540-"; structure "1^,2^"; splice_chain "22767380^,22767382^"; sources "Undefined,Undefined"; NMorMRNA "null"; degree "4"; dimension "2_2";
chrA02	Undefined	as_event	22805888	22806066	.	+	.	transcript_id "TCONS_00004618,TCONS_00004617,TCONS_00004619"; gene_id "chrA02:22801701-22808149W"; flanks "22805888-,22806066-"; structure "1^,2^,3^"; splice_chain "22805970^,22805974^,22805975^"; sources "Undefined,Undefined,Undefined"; NMorMRNA "null"; degree "9"; dimension "3_3";
chrA02	Undefined	as_event	22906945	22907388	.	+	.	transcript_id "TCONS_00004631,TCONS_00004630,TCONS_00004629"; gene_id "chrA02:22906493-22907388W"; flanks "22906945-,22907388]"; structure "0,1^3-,2^4-"; splice_chain ",22907020^22907117-,22907030^22907127-"; sources "Undefined,Undefined,Undefined"; NMorMRNA "null"; degree "9"; dimension "3_3";
chrA02	Undefined	as_event	22954907	22955147	.	+	.	transcript_id "TCONS_00004634,TCONS_00004633"; gene_id "chrA02:22954269-22957301W"; flanks "22954907-,22955147-"; structure "1^,2^"; splice_chain "22955040^,22955046^"; sources "Undefined,Undefined"; NMorMRNA "null"; degree "4"; dimension "2_2";
chrA02	Undefined	as_event	22955975	22956388	.	+	.	transcript_id "TCONS_00004633,TCONS_00004634"; gene_id "chrA02:22954269-22957301W"; flanks "22955975-,22956388^"; structure "0,1^2-"; splice_chain ",22956035^22956121-"; sources "Undefined,Undefined"; NMorMRNA "null"; degree "4"; dimension "2_2";
chrA02	Undefined	as_event	22962194	22962483	.	+	.	transcript_id "TCONS_00004636,TCONS_00004635"; gene_id "chrA02:22961501-22969256W"; flanks "22962194-,22962483^"; structure "0,1^2-"; splice_chain ",22962274^22962355-"; sources "Undefined,Undefined"; NMorMRNA "null"; degree "4"; dimension "2_2";
chrA02	Undefined	as_event	22962567	22962745	.	+	.	transcript_id "TCONS_00004635,TCONS_00004636"; gene_id "chrA02:22961501-22969256W"; flanks "22962567-,22962745-"; structure "1^,2^"; splice_chain "22962653^,22962654^"; sources "Undefined,Undefined"; NMorMRNA "null"; degree "4"; dimension "2_2";
chrA02	Undefined	as_event	22978671	22979034	.	+	.	transcript_id "TCONS_00004640,TCONS_00004638/TCONS_00004639"; gene_id "chrA02:22978331-22979569W"; flanks "22978671^,22979034^"; structure "1-,2-"; splice_chain "22978795-,22978857-"; sources "Undefined,Undefined"; NMorMRNA "null"; degree "4"; dimension "2_2";
chrA02	Undefined	as_event	22979122	22979569	.	+	.	transcript_id "TCONS_00004638/TCONS_00004640,TCONS_00004639"; gene_id "chrA02:22978331-22979569W"; flanks "22979122-,22979569]"; structure "0,1^2-"; splice_chain ",22979236^22979324-"; sources "Undefined,Undefined"; NMorMRNA "null"; degree "4"; dimension "2_2";
chrA02	Undefined	as_event	23011109	23011766	.	+	.	transcript_id "TCONS_00004643,TCONS_00004642"; gene_id "chrA02:23011086-23012225W"; flanks "23011109^,23011766^"; structure "1-,2-"; splice_chain "23011503-,23011516-"; sources "Undefined,Undefined"; NMorMRNA "null"; degree "4"; dimension "2_2";
chrA02	Undefined	as_event	23012582	23013483	.	+	.	transcript_id "TCONS_00004644,TCONS_00004645"; gene_id "chrA02:23012582-23014295W"; flanks "23012582[,23013483^"; structure "1^3-,2^4-"; splice_chain "23012897^23013086-,23012899^23013088-"; sources "Undefined,Undefined"; NMorMRNA "null"; degree "4"; dimension "2_2";
chrA02	Undefined	as_event	23031171	23031872	.	+	.	transcript_id "TCONS_00004648,TCONS_00004649"; gene_id "chrA02:23030766-23031872W"; flanks "23031171-,23031872]"; structure "0,1^2-"; splice_chain ",23031280^23031368-"; sources "Undefined,Undefined"; NMorMRNA "null"; degree "4"; dimension "2_2";
chrA02	Undefined	as_event	23095178	23095424	.	+	.	transcript_id "TCONS_00004651,TCONS_00004652/TCONS_00004653"; gene_id "chrA02:23094181-23096280W"; flanks "23095178-,23095424^"; structure "0,1^2-"; splice_chain ",23095275^23095355-"; sources "Undefined,Undefined"; NMorMRNA "null"; degree "4"; dimension "2_2";
chrA02	Undefined	as_event	23095750	23095941	.	+	.	transcript_id "TCONS_00004652/TCONS_00004653,TCONS_00004651"; gene_id "chrA02:23094181-23096280W"; flanks "23095750-,23095941-"; structure "1^,2^"; splice_chain "23095821^,23095822^"; sources "Undefined,Undefined"; NMorMRNA "null"; degree "4"; dimension "2_2";
chrA02	Undefined	as_event	23095941	23096280	.	+	.	transcript_id "TCONS_00004651/TCONS_00004652,TCONS_00004653"; gene_id "chrA02:23094181-23096280W"; flanks "23095941-,23096280]"; structure "1^3-,2^4-"; splice_chain "23096054^23096164-,23096064^23096174-"; sources "Undefined,Undefined"; NMorMRNA "null"; degree "4"; dimension "2_2";
chrA02	Undefined	as_event	23107518	23108554	.	+	.	transcript_id "TCONS_00004654,TCONS_00004655"; gene_id "chrA02:23107518-23108554W"; flanks "23107518[,23108554]"; structure "0,1^2-"; splice_chain ",23107850^23108362-"; sources "Undefined,Undefined"; NMorMRNA "null"; degree "4"; dimension "2_2";
chrA02	Undefined	as_event	23199734	23200401	.	+	.	transcript_id "TCONS_00004657,TCONS_00004658"; gene_id "chrA02:23198923-23200401W"; flanks "23199734-,23200401]"; structure "0,1^2-"; splice_chain ",23199773^23199923-"; sources "Undefined,Undefined"; NMorMRNA "null"; degree "4"; dimension "2_2";
chrA02	Undefined	as_event	23199182	23200401	.	+	.	transcript_id "TCONS_00004659,TCONS_00004658"; gene_id "chrA02:23198923-23200401W"; flanks "23199182-,23200401]"; structure "0,1^2-3^4-"; splice_chain ",23199391^23199734-23199773^23199923-"; sources "Undefined,Undefined"; NMorMRNA "null"; degree "4"; dimension "2_2";
chrA02	Undefined	as_event	23258618	23259139	.	+	.	transcript_id "TCONS_00004662,TCONS_00004663"; gene_id "chrA02:23253971-23260224W"; flanks "23258618-,23259139-"; structure "1^,2^"; splice_chain "23258711^,23258712^"; sources "Undefined,Undefined"; NMorMRNA "null"; degree "4"; dimension "2_2";
chrA02	Undefined	as_event	23275534	23276053	.	+	.	transcript_id "TCONS_00004664,TCONS_00004665"; gene_id "chrA02:23275105-23277178W"; flanks "23275534-,23276053-"; structure "1^,2^"; splice_chain "23275856^,23275858^"; sources "Undefined,Undefined"; NMorMRNA "null"; degree "4"; dimension "2_2";
chrA02	Undefined	as_event	23276207	23276414	.	+	.	transcript_id "TCONS_00004665,TCONS_00004664"; gene_id "chrA02:23275105-23277178W"; flanks "23276207-,23276414^"; structure "0,1^2-"; splice_chain ",23276282^23276353-"; sources "Undefined,Undefined"; NMorMRNA "null"; degree "4"; dimension "2_2";
chrA02	Undefined	as_event	23276491	23276834	.	+	.	transcript_id "TCONS_00004664,TCONS_00004665"; gene_id "chrA02:23275105-23277178W"; flanks "23276491-,23276834^"; structure "1^3-,2^4-"; splice_chain "23276586^23276673-,23276596^23276683-"; sources "Undefined,Undefined"; NMorMRNA "null"; degree "4"; dimension "2_2";
chrA02	Undefined	as_event	23278581	23278739	.	+	.	transcript_id "TCONS_00004666,TCONS_00004667/TCONS_00004668"; gene_id "chrA02:23278452-23281499W"; flanks "23278581^,23278739^"; structure "1-,2-"; splice_chain "23278669-,23278673-"; sources "Undefined,Undefined"; NMorMRNA "null"; degree "4"; dimension "2_2";
chrA02	Undefined	as_event	23278815	23278964	.	+	.	transcript_id "TCONS_00004666/TCONS_00004668,TCONS_00004667"; gene_id "chrA02:23278452-23281499W"; flanks "23278815-,23278964-"; structure "1^,2^"; splice_chain "23278896^,23278898^"; sources "Undefined,Undefined"; NMorMRNA "null"; degree "4"; dimension "2_2";
chrA02	Undefined	as_event	23279305	23279605	.	+	.	transcript_id "TCONS_00004666/TCONS_00004668,TCONS_00004667"; gene_id "chrA02:23278452-23281499W"; flanks "23279305-,23279605-"; structure "1^,2^"; splice_chain "23279360^,23279423^"; sources "Undefined,Undefined"; NMorMRNA "null"; degree "4"; dimension "2_2";
chrA02	Undefined	as_event	23280235	23280427	.	+	.	transcript_id "TCONS_00004666,TCONS_00004668"; gene_id "chrA02:23278452-23281499W"; flanks "23280235^,23280427^"; structure "1-,2-"; splice_chain "23280368-,23280372-"; sources "Undefined,Undefined"; NMorMRNA "null"; degree "4"; dimension "2_2";
chrA02	Undefined	as_event	23402765	23403127	.	+	.	transcript_id "TCONS_00004672,TCONS_00004673"; gene_id "chrA02:23401560-23403127W"; flanks "23402765-,23403127]"; structure "0,1^2-"; splice_chain ",23402838^23402931-"; sources "Undefined,Undefined"; NMorMRNA "null"; degree "4"; dimension "2_2";
chrA02	Undefined	as_event	23558794	23559026	.	+	.	transcript_id "TCONS_00004683/TCONS_00004684,TCONS_00004685"; gene_id "chrA02:23557442-23560195W"; flanks "23558794-,23559026^"; structure "0,1^2-"; splice_chain ",23558851^23558943-"; sources "Undefined,Undefined"; NMorMRNA "null"; degree "4"; dimension "2_2";
chrA02	Undefined	as_event	23559507	23559814	.	+	.	transcript_id "TCONS_00004685,TCONS_00004684,TCONS_00004683"; gene_id "chrA02:23557442-23560195W"; flanks "23559507-,23559814-"; structure "1^,2^,3^"; splice_chain "23559612^,23559613^,23559618^"; sources "Undefined,Undefined,Undefined"; NMorMRNA "null"; degree "9"; dimension "3_3";
chrA02	Undefined	as_event	23589878	23590502	.	+	.	transcript_id "TCONS_00004691,TCONS_00004692"; gene_id "chrA02:23588130-23592826W"; flanks "23589878^,23590502^"; structure "1-,2-"; splice_chain "23590084-,23590356-"; sources "Undefined,Undefined"; NMorMRNA "null"; degree "4"; dimension "2_2";
chrA02	Undefined	as_event	23598910	23599587	.	+	.	transcript_id "TCONS_00004694,TCONS_00004695"; gene_id "chrA02:23598530-23600494W"; flanks "23598910^,23599587-"; structure "1-3^,2-4^"; splice_chain "23599456-23599507^,23599459-23599508^"; sources "Undefined,Undefined"; NMorMRNA "null"; degree "4"; dimension "2_2";
chrA02	Undefined	as_event	23706056	23706445	.	+	.	transcript_id "TCONS_00004703,TCONS_00004702"; gene_id "chrA02:23698005-23708901W"; flanks "23706056-,23706445^"; structure "0,1^2-"; splice_chain ",23706280^23706350-"; sources "Undefined,Undefined"; NMorMRNA "null"; degree "4"; dimension "2_2";
chrA02	Undefined	as_event	23707302	23707639	.	+	.	transcript_id "TCONS_00004703,TCONS_00004702"; gene_id "chrA02:23698005-23708901W"; flanks "23707302-,23707639^"; structure "0,1^2-"; splice_chain ",23707447^23707546-"; sources "Undefined,Undefined"; NMorMRNA "null"; degree "4"; dimension "2_2";
chrA02	Undefined	as_event	23795144	23796443	.	+	.	transcript_id "TCONS_00004707,TCONS_00004705,TCONS_00004706"; gene_id "chrA02:23794776-23796443W"; flanks "23795144-,23796443]"; structure "0,1^2-,3^4-"; splice_chain ",23795258^23795361-,23795689^23795800-"; sources "Undefined,Undefined,Undefined"; NMorMRNA "null"; degree "9"; dimension "3_3";
chrA02	Undefined	as_event	24043402	24043736	.	+	.	transcript_id "TCONS_00004715,TCONS_00004716"; gene_id "chrA02:24041253-24044651W"; flanks "24043402-,24043736^"; structure "0,1^2-"; splice_chain ",24043483^24043576-"; sources "Undefined,Undefined"; NMorMRNA "null"; degree "4"; dimension "2_2";
chrA02	Undefined	as_event	24043809	24044251	.	+	.	transcript_id "TCONS_00004715,TCONS_00004716"; gene_id "chrA02:24041253-24044651W"; flanks "24043809-,24044251^"; structure "0,1^2-"; splice_chain ",24043994^24044069-"; sources "Undefined,Undefined"; NMorMRNA "null"; degree "4"; dimension "2_2";
chrA02	Undefined	as_event	24044335	24044651	.	+	.	transcript_id "TCONS_00004715,TCONS_00004716"; gene_id "chrA02:24041253-24044651W"; flanks "24044335-,24044651]"; structure "0,1^2-"; splice_chain ",24044513^24044588-"; sources "Undefined,Undefined"; NMorMRNA "null"; degree "4"; dimension "2_2";
chrA02	Undefined	as_event	24092059	24092359	.	+	.	transcript_id "TCONS_00004721,TCONS_00004720"; gene_id "chrA02:24090498-24092359W"; flanks "24092059^,24092359]"; structure "1-,2-"; splice_chain "24092140-,24092143-"; sources "Undefined,Undefined"; NMorMRNA "null"; degree "4"; dimension "2_2";
chrA02	Undefined	as_event	24154975	24155243	.	+	.	transcript_id "TCONS_00004725,TCONS_00004726"; gene_id "chrA02:24153824-24156275W"; flanks "24154975-,24155243^"; structure "0,1^2-"; splice_chain ",24155100^24155186-"; sources "Undefined,Undefined"; NMorMRNA "null"; degree "4"; dimension "2_2";
chrA02	Undefined	as_event	24229331	24229578	.	+	.	transcript_id "TCONS_00004731,TCONS_00004732"; gene_id "chrA02:24228575-24231786W"; flanks "24229331-,24229578^"; structure "0,1^2-"; splice_chain ",24229409^24229480-"; sources "Undefined,Undefined"; NMorMRNA "null"; degree "4"; dimension "2_2";
chrA02	Undefined	as_event	24230700	24230875	.	+	.	transcript_id "TCONS_00004731,TCONS_00004732"; gene_id "chrA02:24228575-24231786W"; flanks "24230700-,24230875-"; structure "1^,2^"; splice_chain "24230785^,24230786^"; sources "Undefined,Undefined"; NMorMRNA "null"; degree "4"; dimension "2_2";
chrA02	Undefined	as_event	24247633	24249664	.	+	.	transcript_id "TCONS_00004735,TCONS_00004736"; gene_id "chrA02:24247633-24251743W"; flanks "24247633[,24249664^"; structure "1^3-,2^4-"; splice_chain "24247831^24248701-,24247841^24248711-"; sources "Undefined,Undefined"; NMorMRNA "null"; degree "4"; dimension "2_2";
chrA02	Undefined	as_event	24265005	24265644	.	+	.	transcript_id "TCONS_00004737,TCONS_00004738"; gene_id "chrA02:24261152-24266654W"; flanks "24265005-,24265644^"; structure "0,1^2-"; splice_chain ",24265470^24265553-"; sources "Undefined,Undefined"; NMorMRNA "null"; degree "4"; dimension "2_2";
chrA02	Undefined	as_event	24265776	24266283	.	+	.	transcript_id "TCONS_00004738,TCONS_00004737"; gene_id "chrA02:24261152-24266654W"; flanks "24265776-,24266283^"; structure "1^3-5^6-,2^4-"; splice_chain "24265885^24265982-24266089^24266170-,24265895^24265992-"; sources "Undefined,Undefined"; NMorMRNA "null"; degree "4"; dimension "2_2";
chrA02	Undefined	as_event	24266411	24266654	.	+	.	transcript_id "TCONS_00004737,TCONS_00004738"; gene_id "chrA02:24261152-24266654W"; flanks "24266411-,24266654]"; structure "0,1^2-"; splice_chain ",24266556^24266644-"; sources "Undefined,Undefined"; NMorMRNA "null"; degree "4"; dimension "2_2";
chrA02	Undefined	as_event	24487335	24487502	.	+	.	transcript_id "TCONS_00004748,TCONS_00004749"; gene_id "chrA02:24486849-24487991W"; flanks "24487335-,24487502-"; structure "1^,2^"; splice_chain "24487418^,24487423^"; sources "Undefined,Undefined"; NMorMRNA "null"; degree "4"; dimension "2_2";
chrA02	Undefined	as_event	24780547	24780795	.	+	.	transcript_id "TCONS_00004762/TCONS_00004763,TCONS_00004761"; gene_id "chrA02:24780547-24783474W"; flanks "24780547[,24780795^"; structure "0,1^2-"; splice_chain ",24780615^24780723-"; sources "Undefined,Undefined"; NMorMRNA "null"; degree "4"; dimension "2_2";
chrA02	Undefined	as_event	24781318	24781551	.	+	.	transcript_id "TCONS_00004762,TCONS_00004761/TCONS_00004763"; gene_id "chrA02:24780547-24783474W"; flanks "24781318-,24781551^"; structure "0,1^2-"; splice_chain ",24781397^24781468-"; sources "Undefined,Undefined"; NMorMRNA "null"; degree "4"; dimension "2_2";
chrA02	Undefined	as_event	24781630	24781880	.	+	.	transcript_id "TCONS_00004762/TCONS_00004763,TCONS_00004761"; gene_id "chrA02:24780547-24783474W"; flanks "24781630-,24781880^"; structure "0,1^2-"; splice_chain ",24781714^24781795-"; sources "Undefined,Undefined"; NMorMRNA "null"; degree "4"; dimension "2_2";
chrA02	Undefined	as_event	24783013	24783211	.	+	.	transcript_id "TCONS_00004761/TCONS_00004763,TCONS_00004762"; gene_id "chrA02:24780547-24783474W"; flanks "24783013-,24783211-"; structure "1^,2^"; splice_chain "24783114^,24783115^"; sources "Undefined,Undefined"; NMorMRNA "null"; degree "4"; dimension "2_2";
chrA02	Undefined	as_event	24789475	24790102	.	+	.	transcript_id "TCONS_00004764/TCONS_00004765,TCONS_00004766"; gene_id "chrA02:24784043-24790102W"; flanks "24789475-,24790102]"; structure "0,1^2-"; splice_chain ",24789746^24789844-"; sources "Undefined,Undefined"; NMorMRNA "null"; degree "4"; dimension "2_2";
chrA02	Undefined	as_event	87527	88319	.	-	.	transcript_id "TCONS_00004775,TCONS_00004774"; gene_id "chrA02:86062-89386C"; flanks "88319^,87527^"; structure "1-,2-"; splice_chain "88184-,87740-"; sources "Undefined,Undefined"; NMorMRNA "null"; degree "4"; dimension "2_2";
[truncated: 22,304 more rows]
