# Supplementary material for: Differences in Alternative Splicing between Yellow and Black-Seeded Rapeseed
Source: Plants (Basel). 2020 Jul 31;9(8):977. doi: 10.3390/plants9080977 (PMC7465011; doi:10.3390/plants9080977)
Supplement: Supplementary file 1 [file plants-09-00977-s001.zip › Supplementary Materials/Table S2/SRR5590946.combined_sorted.gtf_astalavista.gtf]

chrA01	Undefined	as_event	63365	63542	.	+	.	transcript_id "TCONS_00000006,TCONS_00000004"; gene_id "chrA01:61584-64284W"; flanks "63365-,63542-"; structure "1^,2^"; splice_chain "63469^,63470^"; sources "Undefined,Undefined"; NMorMRNA "null"; degree "4"; dimension "2_2";
chrA01	Undefined	as_event	63082	63542	.	+	.	transcript_id "TCONS_00000004,TCONS_00000005"; gene_id "chrA01:61584-64284W"; flanks "63082-,63542-"; structure "1^2-4^,3^"; splice_chain "63279^63365-63470^,63469^"; sources "Undefined,Undefined"; NMorMRNA "null"; degree "4"; dimension "2_2";
chrA01	Undefined	as_event	63607	63768	.	+	.	transcript_id "TCONS_00000004,TCONS_00000005/TCONS_00000006"; gene_id "chrA01:61584-64284W"; flanks "63607^,63768^"; structure "1-,2-"; splice_chain "63689-,63691-"; sources "Undefined,Undefined"; NMorMRNA "null"; degree "4"; dimension "2_2";
chrA01	Undefined	as_event	76059	76318	.	+	.	transcript_id "TCONS_00000010/TCONS_00000011,TCONS_00000012"; gene_id "chrA01:74656-78033W"; flanks "76059-,76318^"; structure "0,1^2-"; splice_chain ",76143^76218-"; sources "Undefined,Undefined"; NMorMRNA "null"; degree "4"; dimension "2_2";
chrA01	Undefined	as_event	76957	77252	.	+	.	transcript_id "TCONS_00000010,TCONS_00000011,TCONS_00000012"; gene_id "chrA01:74656-78033W"; flanks "76957^,77252^"; structure "1-,2-,3-"; splice_chain "77185-,77186-,77187-"; sources "Undefined,Undefined,Undefined"; NMorMRNA "null"; degree "9"; dimension "3_3";
chrA01	Undefined	as_event	77349	77933	.	+	.	transcript_id "TCONS_00000010/TCONS_00000011,TCONS_00000012"; gene_id "chrA01:74656-78033W"; flanks "77349-,77933^"; structure "0,1^2-"; splice_chain ",77697^77765-"; sources "Undefined,Undefined"; NMorMRNA "null"; degree "4"; dimension "2_2";
chrA01	Undefined	as_event	96289	96463	.	+	.	transcript_id "TCONS_00000013,TCONS_00000014"; gene_id "chrA01:96019-96805W"; flanks "96289-,96463^"; structure "0,1^2-"; splice_chain ",96333^96421-"; sources "Undefined,Undefined"; NMorMRNA "null"; degree "4"; dimension "2_2";
chrA01	Undefined	as_event	179913	180527	.	+	.	transcript_id "TCONS_00000017,TCONS_00000015"; gene_id "chrA01:178666-181093W"; flanks "179913-,180527^"; structure "0,1^2-"; splice_chain ",180354^180430-"; sources "Undefined,Undefined"; NMorMRNA "null"; degree "4"; dimension "2_2";
chrA01	Undefined	as_event	180430	180715	.	+	.	transcript_id "TCONS_00000016,TCONS_00000015"; gene_id "chrA01:178666-181093W"; flanks "180430-,180715^"; structure "0,1^2-"; splice_chain ",180527^180604-"; sources "Undefined,Undefined"; NMorMRNA "null"; degree "4"; dimension "2_2";
chrA01	Undefined	as_event	179913	180715	.	+	.	transcript_id "TCONS_00000016,TCONS_00000015,TCONS_00000017"; gene_id "chrA01:178666-181093W"; flanks "179913-,180715^"; structure "1^2-,1^2-3^4-,3^4-"; splice_chain "180354^180430-,180354^180430-180527^180604-,180527^180604-"; sources "Undefined,Undefined,Undefined"; NMorMRNA "null"; degree "9"; dimension "3_3";
chrA01	Undefined	as_event	464585	464962	.	+	.	transcript_id "TCONS_00000039,TCONS_00000040"; gene_id "chrA01:464354-465887W"; flanks "464585-,464962^"; structure "1^3-,2^4-"; splice_chain "464654^464734-,464667^464747-"; sources "Undefined,Undefined"; NMorMRNA "null"; degree "4"; dimension "2_2";
chrA01	Undefined	as_event	489353	489538	.	+	.	transcript_id "TCONS_00000043,TCONS_00000044"; gene_id "chrA01:488663-490092W"; flanks "489353-,489538^"; structure "1^3-,2^4-"; splice_chain "489449^489474-,489450^489475-"; sources "Undefined,Undefined"; NMorMRNA "null"; degree "4"; dimension "2_2";
chrA01	Undefined	as_event	489353	489697	.	+	.	transcript_id "TCONS_00000043,TCONS_00000044,TCONS_00000045"; gene_id "chrA01:488663-490092W"; flanks "489353-,489697^"; structure "1^4-7^9-,2^5-7^9-,3^6-8^10-"; splice_chain "489449^489474-489538^489620-,489450^489475-489538^489620-,489451^489476-489540^489622-"; sources "Undefined,Undefined,Undefined"; NMorMRNA "null"; degree "9"; dimension "3_3";
chrA01	Undefined	as_event	512560	512986	.	+	.	transcript_id "TCONS_00000047,TCONS_00000049"; gene_id "chrA01:511851-513559W"; flanks "512560-,512986^"; structure "0,1^2-"; splice_chain ",512818^512910-"; sources "Undefined,Undefined"; NMorMRNA "null"; degree "4"; dimension "2_2";
chrA01	Undefined	as_event	516817	517413	.	+	.	transcript_id "TCONS_00000050/TCONS_00000052,TCONS_00000051"; gene_id "chrA01:516407-519742W"; flanks "516817-,517413^"; structure "1^3-,2^4-"; splice_chain "517043^517216-,517053^517226-"; sources "Undefined,Undefined"; NMorMRNA "null"; degree "4"; dimension "2_2";
chrA01	Undefined	as_event	615233	616301	.	+	.	transcript_id "TCONS_00000063,TCONS_00000062"; gene_id "chrA01:615233-616301W"; flanks "615233[,616301]"; structure "0,1^2-"; splice_chain ",615325^615434-"; sources "Undefined,Undefined"; NMorMRNA "null"; degree "4"; dimension "2_2";
chrA01	Undefined	as_event	639611	639917	.	+	.	transcript_id "TCONS_00000070,TCONS_00000071"; gene_id "chrA01:637740-640306W"; flanks "639611-,639917^"; structure "0,1^2-"; splice_chain ",639747^639828-"; sources "Undefined,Undefined"; NMorMRNA "null"; degree "4"; dimension "2_2";
chrA01	Undefined	as_event	658769	658972	.	+	.	transcript_id "TCONS_00000073,TCONS_00000074"; gene_id "chrA01:658178-661313W"; flanks "658769-,658972^"; structure "0,1^2-"; splice_chain ",658822^658898-"; sources "Undefined,Undefined"; NMorMRNA "null"; degree "4"; dimension "2_2";
chrA01	Undefined	as_event	702590	702779	.	+	.	transcript_id "TCONS_00000077,TCONS_00000076"; gene_id "chrA01:700063-704754W"; flanks "702590-,702779-"; structure "1^,2^"; splice_chain "702699^,702701^"; sources "Undefined,Undefined"; NMorMRNA "null"; degree "4"; dimension "2_2";
chrA01	Undefined	as_event	707375	707623	.	+	.	transcript_id "TCONS_00000078,TCONS_00000079"; gene_id "chrA01:706682-710702W"; flanks "707375-,707623^"; structure "0,1^2-"; splice_chain ",707464^707548-"; sources "Undefined,Undefined"; NMorMRNA "null"; degree "4"; dimension "2_2";
chrA01	Undefined	as_event	708956	709219	.	+	.	transcript_id "TCONS_00000079,TCONS_00000078"; gene_id "chrA01:706682-710702W"; flanks "708956-,709219^"; structure "0,1^2-"; splice_chain ",709007^709108-"; sources "Undefined,Undefined"; NMorMRNA "null"; degree "4"; dimension "2_2";
chrA01	Undefined	as_event	711363	711554	.	+	.	transcript_id "TCONS_00000080,TCONS_00000081"; gene_id "chrA01:711000-714965W"; flanks "711363-,711554^"; structure "0,1^2-"; splice_chain ",711437^711520-"; sources "Undefined,Undefined"; NMorMRNA "null"; degree "4"; dimension "2_2";
chrA01	Undefined	as_event	734819	735659	.	+	.	transcript_id "TCONS_00000082,TCONS_00000083"; gene_id "chrA01:733269-735659W"; flanks "734819-,735659]"; structure "0,1^2-"; splice_chain ",734881^735186-"; sources "Undefined,Undefined"; NMorMRNA "null"; degree "4"; dimension "2_2";
chrA01	Undefined	as_event	821404	822702	.	+	.	transcript_id "TCONS_00000088,TCONS_00000087"; gene_id "chrA01:809501-826568W"; flanks "821404-,822702^"; structure "0,1^2-"; splice_chain ",822485^822568-"; sources "Undefined,Undefined"; NMorMRNA "null"; degree "4"; dimension "2_2";
chrA01	Undefined	as_event	925745	926117	.	+	.	transcript_id "TCONS_00000103,TCONS_00000104"; gene_id "chrA01:924676-926670W"; flanks "925745^,926117^"; structure "1-,2-"; splice_chain "925832-,926048-"; sources "Undefined,Undefined"; NMorMRNA "null"; degree "4"; dimension "2_2";
chrA01	Undefined	as_event	1001611	1002157	.	+	.	transcript_id "TCONS_00000114,TCONS_00000115"; gene_id "chrA01:999919-1003759W"; flanks "1001611-,1002157-"; structure "1^,2^"; splice_chain "1002069^,1002074^"; sources "Undefined,Undefined"; NMorMRNA "null"; degree "4"; dimension "2_2";
chrA01	Undefined	as_event	1042974	1044425	.	+	.	transcript_id "TCONS_00000119,TCONS_00000118"; gene_id "chrA01:1041566-1044835W"; flanks "1042974-,1044425^"; structure "1^3-,2^4-"; splice_chain "1043917^1044238-,1043918^1044239-"; sources "Undefined,Undefined"; NMorMRNA "null"; degree "4"; dimension "2_2";
chrA01	Undefined	as_event	1061207	1063028	.	+	.	transcript_id "TCONS_00000121,TCONS_00000122"; gene_id "chrA01:1060950-1066147W"; flanks "1061207^,1063028^"; structure "1-4^6-,2-3^5-"; splice_chain "1061776-1062885^1062983-,1061780-1062883^1062981-"; sources "Undefined,Undefined"; NMorMRNA "null"; degree "4"; dimension "2_2";
chrA01	Undefined	as_event	1068883	1069083	.	+	.	transcript_id "TCONS_00000124,TCONS_00000125"; gene_id "chrA01:1067291-1069083W"; flanks "1068883-,1069083]"; structure "0,1^2-"; splice_chain ",1068961^1069037-"; sources "Undefined,Undefined"; NMorMRNA "null"; degree "4"; dimension "2_2";
chrA01	Undefined	as_event	1185845	1186333	.	+	.	transcript_id "TCONS_00000133,TCONS_00000134"; gene_id "chrA01:1184665-1186333W"; flanks "1185845-,1186333]"; structure "0,1^2-"; splice_chain ",1186030^1186124-"; sources "Undefined,Undefined"; NMorMRNA "null"; degree "4"; dimension "2_2";
chrA01	Undefined	as_event	1185307	1186333	.	+	.	transcript_id "TCONS_00000132,TCONS_00000133,TCONS_00000134"; gene_id "chrA01:1184665-1186333W"; flanks "1185307-,1186333]"; structure "0,1^2-3^4-,1^2-3^4-5^6-"; splice_chain ",1185424^1185511-1185756^1185845-,1185424^1185511-1185756^1185845-1186030^1186124-"; sources "Undefined,Undefined,Undefined"; NMorMRNA "null"; degree "9"; dimension "3_3";
chrA01	Undefined	as_event	1205357	1205548	.	+	.	transcript_id "TCONS_00000138,TCONS_00000139"; gene_id "chrA01:1204435-1207266W"; flanks "1205357-,1205548-"; structure "1^,2^"; splice_chain "1205448^,1205449^"; sources "Undefined,Undefined"; NMorMRNA "null"; degree "4"; dimension "2_2";
chrA01	Undefined	as_event	1261512	1261810	.	+	.	transcript_id "TCONS_00000144,TCONS_00000145"; gene_id "chrA01:1259661-1262301W"; flanks "1261512-,1261810^"; structure "0,1^2-"; splice_chain ",1261574^1261655-"; sources "Undefined,Undefined"; NMorMRNA "null"; degree "4"; dimension "2_2";
chrA01	Undefined	as_event	1295725	1295982	.	+	.	transcript_id "TCONS_00000149,TCONS_00000148"; gene_id "chrA01:1295479-1298329W"; flanks "1295725^,1295982^"; structure "1-,2-"; splice_chain "1295860-,1295937-"; sources "Undefined,Undefined"; NMorMRNA "null"; degree "4"; dimension "2_2";
chrA01	Undefined	as_event	1297046	1297180	.	+	.	transcript_id "TCONS_00000148,TCONS_00000149"; gene_id "chrA01:1295479-1298329W"; flanks "1297046^,1297180^"; structure "1-,2-"; splice_chain "1297134-,1297136-"; sources "Undefined,Undefined"; NMorMRNA "null"; degree "4"; dimension "2_2";
chrA01	Undefined	as_event	1548725	1549252	.	+	.	transcript_id "TCONS_00000168,TCONS_00000169"; gene_id "chrA01:1548725-1549415W"; flanks "1548725[,1549252^"; structure "0,1^2-"; splice_chain ",1548946^1549025-"; sources "Undefined,Undefined"; NMorMRNA "null"; degree "4"; dimension "2_2";
chrA01	Undefined	as_event	1556977	1557098	.	+	.	transcript_id "TCONS_00000172,TCONS_00000173"; gene_id "chrA01:1555358-1557263W"; flanks "1556977^,1557098^"; structure "1-,2-"; splice_chain "1557040-,1557041-"; sources "Undefined,Undefined"; NMorMRNA "null"; degree "4"; dimension "2_2";
chrA01	Undefined	as_event	1626958	1627599	.	+	.	transcript_id "TCONS_00000181/TCONS_00000182,TCONS_00000183"; gene_id "chrA01:1626958-1629711W"; flanks "1626958[,1627599^"; structure "1^3-,2^4-"; splice_chain "1627396^1627502-,1627397^1627503-"; sources "Undefined,Undefined"; NMorMRNA "null"; degree "4"; dimension "2_2";
chrA01	Undefined	as_event	1648862	1649085	.	+	.	transcript_id "TCONS_00000187,TCONS_00000188"; gene_id "chrA01:1647592-1649264W"; flanks "1648862-,1649085^"; structure "1^3-,2^4-"; splice_chain "1648933^1649014-,1648950^1649031-"; sources "Undefined,Undefined"; NMorMRNA "null"; degree "4"; dimension "2_2";
chrA01	Undefined	as_event	1658073	1660241	.	+	.	transcript_id "TCONS_00000190,TCONS_00000191"; gene_id "chrA01:1658073-1660241W"; flanks "1658073[,1660241]"; structure "1^3-,2^4-"; splice_chain "1659836^1660119-,1659838^1660121-"; sources "Undefined,Undefined"; NMorMRNA "null"; degree "4"; dimension "2_2";
chrA01	Undefined	as_event	1698418	1699381	.	+	.	transcript_id "TCONS_00000202,TCONS_00000201"; gene_id "chrA01:1698411-1703543W"; flanks "1698418[,1699381^"; structure "0,1^2-"; splice_chain ",1699066^1699159-"; sources "Undefined,Undefined"; NMorMRNA "null"; degree "4"; dimension "2_2";
chrA01	Undefined	as_event	1707863	1708058	.	+	.	transcript_id "TCONS_00000203,TCONS_00000204"; gene_id "chrA01:1704408-1713918W"; flanks "1707863^,1708058^"; structure "1-,2-"; splice_chain "1707956-,1707957-"; sources "Undefined,Undefined"; NMorMRNA "null"; degree "4"; dimension "2_2";
chrA01	Undefined	as_event	1710133	1710479	.	+	.	transcript_id "TCONS_00000203,TCONS_00000204"; gene_id "chrA01:1704408-1713918W"; flanks "1710133^,1710479^"; structure "1-,2-"; splice_chain "1710419-,1710422-"; sources "Undefined,Undefined"; NMorMRNA "null"; degree "4"; dimension "2_2";
chrA01	Undefined	as_event	1744117	1744350	.	+	.	transcript_id "TCONS_00000214,TCONS_00000213"; gene_id "chrA01:1743585-1745520W"; flanks "1744117-,1744350-"; structure "1^,2^"; splice_chain "1744213^,1744219^"; sources "Undefined,Undefined"; NMorMRNA "null"; degree "4"; dimension "2_2";
chrA01	Undefined	as_event	1788161	1788418	.	+	.	transcript_id "TCONS_00000219,TCONS_00000220"; gene_id "chrA01:1786329-1790837W"; flanks "1788161-,1788418^"; structure "0,1^2-"; splice_chain ",1788238^1788318-"; sources "Undefined,Undefined"; NMorMRNA "null"; degree "4"; dimension "2_2";
chrA01	Undefined	as_event	1789007	1789539	.	+	.	transcript_id "TCONS_00000219,TCONS_00000220"; gene_id "chrA01:1786329-1790837W"; flanks "1789007-,1789539^"; structure "0,1^2-"; splice_chain ",1789306^1789387-"; sources "Undefined,Undefined"; NMorMRNA "null"; degree "4"; dimension "2_2";
chrA01	Undefined	as_event	1790006	1790212	.	+	.	transcript_id "TCONS_00000219,TCONS_00000220"; gene_id "chrA01:1786329-1790837W"; flanks "1790006^,1790212^"; structure "1-,2-"; splice_chain "1790086-,1790087-"; sources "Undefined,Undefined"; NMorMRNA "null"; degree "4"; dimension "2_2";
chrA01	Undefined	as_event	1790495	1790703	.	+	.	transcript_id "TCONS_00000220,TCONS_00000219"; gene_id "chrA01:1786329-1790837W"; flanks "1790495-,1790703-"; structure "1^,2^"; splice_chain "1790612^,1790613^"; sources "Undefined,Undefined"; NMorMRNA "null"; degree "4"; dimension "2_2";
chrA01	Undefined	as_event	1844076	1844506	.	+	.	transcript_id "TCONS_00000225,TCONS_00000224"; gene_id "chrA01:1843357-1847527W"; flanks "1844076-,1844506^"; structure "1^3-,2^4-"; splice_chain "1844284^1844387-,1844294^1844397-"; sources "Undefined,Undefined"; NMorMRNA "null"; degree "4"; dimension "2_2";
chrA01	Undefined	as_event	1845376	1845783	.	+	.	transcript_id "TCONS_00000224,TCONS_00000225/TCONS_00000226"; gene_id "chrA01:1843357-1847527W"; flanks "1845376-,1845783^"; structure "1^3-,2^4-"; splice_chain "1845493^1845574-,1845494^1845575-"; sources "Undefined,Undefined"; NMorMRNA "null"; degree "4"; dimension "2_2";
chrA01	Undefined	as_event	1846000	1846412	.	+	.	transcript_id "TCONS_00000225,TCONS_00000224/TCONS_00000226"; gene_id "chrA01:1843357-1847527W"; flanks "1846000-,1846412-"; structure "1^,2^"; splice_chain "1846316^,1846321^"; sources "Undefined,Undefined"; NMorMRNA "null"; degree "4"; dimension "2_2";
chrA01	Undefined	as_event	1892929	1893092	.	+	.	transcript_id "TCONS_00000230,TCONS_00000231"; gene_id "chrA01:1892330-1895460W"; flanks "1892929-,1893092^"; structure "0,1^2-"; splice_chain ",1892975^1893053-"; sources "Undefined,Undefined"; NMorMRNA "null"; degree "4"; dimension "2_2";
chrA01	Undefined	as_event	1894125	1894402	.	+	.	transcript_id "TCONS_00000230,TCONS_00000231"; gene_id "chrA01:1892330-1895460W"; flanks "1894125-,1894402^"; structure "0,1^2-"; splice_chain ",1894193^1894273-"; sources "Undefined,Undefined"; NMorMRNA "null"; degree "4"; dimension "2_2";
chrA01	Undefined	as_event	2054380	2055819	.	+	.	transcript_id "TCONS_00000239,TCONS_00000237,TCONS_00000238"; gene_id "chrA01:2054238-2055819W"; flanks "2054380^,2055819]"; structure "1-4^5-,2-,3-"; splice_chain "2054479-2055092^2055200-,2054710-,2054986-"; sources "Undefined,Undefined,Undefined"; NMorMRNA "null"; degree "9"; dimension "3_3";
chrA01	Undefined	as_event	2072782	2073474	.	+	.	transcript_id "TCONS_00000242,TCONS_00000243"; gene_id "chrA01:2071627-2073701W"; flanks "2072782-,2073474^"; structure "0,1^2-3^4-"; splice_chain ",2073014^2073079-2073175^2073243-"; sources "Undefined,Undefined"; NMorMRNA "null"; degree "4"; dimension "2_2";
chrA01	Undefined	as_event	2108718	2109091	.	+	.	transcript_id "TCONS_00000245,TCONS_00000246"; gene_id "chrA01:2107627-2110455W"; flanks "2108718-,2109091^"; structure "0,1^2-"; splice_chain ",2108892^2108974-"; sources "Undefined,Undefined"; NMorMRNA "null"; degree "4"; dimension "2_2";
chrA01	Undefined	as_event	2109515	2109700	.	+	.	transcript_id "TCONS_00000245,TCONS_00000246"; gene_id "chrA01:2107627-2110455W"; flanks "2109515^,2109700^"; structure "1-,2-"; splice_chain "2109594-,2109596-"; sources "Undefined,Undefined"; NMorMRNA "null"; degree "4"; dimension "2_2";
chrA01	Undefined	as_event	2109788	2110075	.	+	.	transcript_id "TCONS_00000245,TCONS_00000246"; gene_id "chrA01:2107627-2110455W"; flanks "2109788-,2110075^"; structure "0,1^2-"; splice_chain ",2109874^2109968-"; sources "Undefined,Undefined"; NMorMRNA "null"; degree "4"; dimension "2_2";
chrA01	Undefined	as_event	2148527	2148968	.	+	.	transcript_id "TCONS_00000251,TCONS_00000252"; gene_id "chrA01:2147735-2152941W"; flanks "2148527-,2148968^"; structure "0,1^2-"; splice_chain ",2148722^2148802-"; sources "Undefined,Undefined"; NMorMRNA "null"; degree "4"; dimension "2_2";
chrA01	Undefined	as_event	2150019	2150584	.	+	.	transcript_id "TCONS_00000251,TCONS_00000253"; gene_id "chrA01:2147735-2152941W"; flanks "2150019-,2150584^"; structure "0,1^2-"; splice_chain ",2150364^2150447-"; sources "Undefined,Undefined"; NMorMRNA "null"; degree "4"; dimension "2_2";
chrA01	Undefined	as_event	2237394	2237664	.	+	.	transcript_id "TCONS_00000261,TCONS_00000262"; gene_id "chrA01:2236158-2238673W"; flanks "2237394-,2237664^"; structure "0,1^2-"; splice_chain ",2237466^2237541-"; sources "Undefined,Undefined"; NMorMRNA "null"; degree "4"; dimension "2_2";
chrA01	Undefined	as_event	2237745	2237995	.	+	.	transcript_id "TCONS_00000261,TCONS_00000262"; gene_id "chrA01:2236158-2238673W"; flanks "2237745-,2237995^"; structure "0,1^2-"; splice_chain ",2237832^2237945-"; sources "Undefined,Undefined"; NMorMRNA "null"; degree "4"; dimension "2_2";
chrA01	Undefined	as_event	2277117	2277412	.	+	.	transcript_id "TCONS_00000269,TCONS_00000268"; gene_id "chrA01:2276097-2278677W"; flanks "2277117-,2277412^"; structure "1^3-,2^4-"; splice_chain "2277206^2277304-,2277207^2277305-"; sources "Undefined,Undefined"; NMorMRNA "null"; degree "4"; dimension "2_2";
chrA01	Undefined	as_event	2486243	2486541	.	+	.	transcript_id "TCONS_00000281,TCONS_00000282"; gene_id "chrA01:2484750-2488137W"; flanks "2486243-,2486541^"; structure "0,1^2-"; splice_chain ",2486351^2486430-"; sources "Undefined,Undefined"; NMorMRNA "null"; degree "4"; dimension "2_2";
chrA01	Undefined	as_event	2517804	2518168	.	+	.	transcript_id "TCONS_00000286,TCONS_00000288,TCONS_00000287"; gene_id "chrA01:2517653-2518550W"; flanks "2517804-,2518168^"; structure "1^4-,2^5-,3^6-"; splice_chain "2517878^2518034-,2517882^2518038-,2517888^2518044-"; sources "Undefined,Undefined,Undefined"; NMorMRNA "null"; degree "9"; dimension "3_3";
chrA01	Undefined	as_event	2535281	2536669	.	+	.	transcript_id "TCONS_00000292,TCONS_00000293"; gene_id "chrA01:2535281-2540621W"; flanks "2535281[,2536669^"; structure "1^3-,2^4-"; splice_chain "2535790^2536298-,2535800^2536308-"; sources "Undefined,Undefined"; NMorMRNA "null"; degree "4"; dimension "2_2";
chrA01	Undefined	as_event	2537968	2538333	.	+	.	transcript_id "TCONS_00000292,TCONS_00000293"; gene_id "chrA01:2535281-2540621W"; flanks "2537968-,2538333^"; structure "1^3-,2^4-"; splice_chain "2538105^2538208-,2538115^2538218-"; sources "Undefined,Undefined"; NMorMRNA "null"; degree "4"; dimension "2_2";
chrA01	Undefined	as_event	2580503	2580897	.	+	.	transcript_id "TCONS_00000298,TCONS_00000299"; gene_id "chrA01:2575031-2590540W"; flanks "2580503^,2580897^"; structure "1-,2-"; splice_chain "2580604-,2580690-"; sources "Undefined,Undefined"; NMorMRNA "null"; degree "4"; dimension "2_2";
chrA01	Undefined	as_event	2639906	2640322	.	+	.	transcript_id "TCONS_00000303,TCONS_00000304"; gene_id "chrA01:2638804-2641150W"; flanks "2639906-,2640322^"; structure "0,1^2-"; splice_chain ",2640049^2640143-"; sources "Undefined,Undefined"; NMorMRNA "null"; degree "4"; dimension "2_2";
chrA01	Undefined	as_event	2882129	2882516	.	+	.	transcript_id "TCONS_00000319,TCONS_00000320"; gene_id "chrA01:2881885-2884062W"; flanks "2882129-,2882516^"; structure "0,1^2-"; splice_chain ",2882186^2882278-"; sources "Undefined,Undefined"; NMorMRNA "null"; degree "4"; dimension "2_2";
chrA01	Undefined	as_event	2896234	2896742	.	+	.	transcript_id "TCONS_00000323,TCONS_00000324"; gene_id "chrA01:2894483-2897585W"; flanks "2896234-,2896742^"; structure "0,1^2-"; splice_chain ",2896418^2896492-"; sources "Undefined,Undefined"; NMorMRNA "null"; degree "4"; dimension "2_2";
chrA01	Undefined	as_event	2942451	2942952	.	+	.	transcript_id "TCONS_00000329,TCONS_00000330"; gene_id "chrA01:2942290-2945797W"; flanks "2942451-,2942952-"; structure "1^,2^"; splice_chain "2942621^,2942812^"; sources "Undefined,Undefined"; NMorMRNA "null"; degree "4"; dimension "2_2";
chrA01	Undefined	as_event	3190913	3191513	.	+	.	transcript_id "TCONS_00000348,TCONS_00000347"; gene_id "chrA01:3187729-3192326W"; flanks "3190913-,3191513-"; structure "1^,2^"; splice_chain "3191427^,3191428^"; sources "Undefined,Undefined"; NMorMRNA "null"; degree "4"; dimension "2_2";
chrA01	Undefined	as_event	3291865	3292362	.	+	.	transcript_id "TCONS_00000351,TCONS_00000352"; gene_id "chrA01:3290897-3292362W"; flanks "3291865-,3292362]"; structure "0,1^2-"; splice_chain ",3292037^3292121-"; sources "Undefined,Undefined"; NMorMRNA "null"; degree "4"; dimension "2_2";
chrA01	Undefined	as_event	3346496	3346665	.	+	.	transcript_id "TCONS_00000362,TCONS_00000361/TCONS_00000363"; gene_id "chrA01:3343807-3352213W"; flanks "3346496^,3346665^"; structure "1-,2-"; splice_chain "3346581-,3346582-"; sources "Undefined,Undefined"; NMorMRNA "null"; degree "4"; dimension "2_2";
chrA01	Undefined	as_event	3346582	3346756	.	+	.	transcript_id "TCONS_00000361/TCONS_00000363,TCONS_00000360"; gene_id "chrA01:3343807-3352213W"; flanks "3346582-,3346756-"; structure "1^,2^"; splice_chain "3346665^,3346666^"; sources "Undefined,Undefined"; NMorMRNA "null"; degree "4"; dimension "2_2";
chrA01	Undefined	as_event	3346496	3346756	.	+	.	transcript_id "TCONS_00000362,TCONS_00000361/TCONS_00000363,TCONS_00000360"; gene_id "chrA01:3343807-3352213W"; flanks "3346496^,3346756-"; structure "1-3^,2-3^,2-4^"; splice_chain "3346581-3346665^,3346582-3346665^,3346582-3346666^"; sources "Undefined,Undefined,Undefined"; NMorMRNA "null"; degree "9"; dimension "3_3";
chrA01	Undefined	as_event	3346914	3347212	.	+	.	transcript_id "TCONS_00000361/TCONS_00000362,TCONS_00000360,TCONS_00000363"; gene_id "chrA01:3343807-3352213W"; flanks "3346914-,3347212-"; structure "1^,2^,3^"; splice_chain "3346988^,3346990^,3347064^"; sources "Undefined,Undefined,Undefined"; NMorMRNA "null"; degree "9"; dimension "3_3";
chrA01	Undefined	as_event	3348621	3348862	.	+	.	transcript_id "TCONS_00000360,TCONS_00000361/TCONS_00000362/TCONS_00000363"; gene_id "chrA01:3343807-3352213W"; flanks "3348621-,3348862^"; structure "0,1^2-"; splice_chain ",3348683^3348764-"; sources "Undefined,Undefined"; NMorMRNA "null"; degree "4"; dimension "2_2";
chrA01	Undefined	as_event	3348862	3349083	.	+	.	transcript_id "TCONS_00000361/TCONS_00000362/TCONS_00000363,TCONS_00000360"; gene_id "chrA01:3343807-3352213W"; flanks "3348862^,3349083^"; structure "1-,2-"; splice_chain "3348967-,3348973-"; sources "Undefined,Undefined"; NMorMRNA "null"; degree "4"; dimension "2_2";
chrA01	Undefined	as_event	3362183	3362606	.	+	.	transcript_id "TCONS_00000367,TCONS_00000368"; gene_id "chrA01:3361470-3362885W"; flanks "3362183-,3362606^"; structure "0,1^2-3^4-"; splice_chain ",3362256^3362346-3362432^3362496-"; sources "Undefined,Undefined"; NMorMRNA "null"; degree "4"; dimension "2_2";
chrA01	Undefined	as_event	3478381	3479187	.	+	.	transcript_id "TCONS_00000386,TCONS_00000385"; gene_id "chrA01:3478241-3479187W"; flanks "3478381-,3479187]"; structure "1^3-,2^4-"; splice_chain "3478518^3479028-,3478528^3479038-"; sources "Undefined,Undefined"; NMorMRNA "null"; degree "4"; dimension "2_2";
chrA01	Undefined	as_event	3681417	3681648	.	+	.	transcript_id "TCONS_00000393,TCONS_00000392/TCONS_00000394"; gene_id "chrA01:3680154-3685275W"; flanks "3681417^,3681648^"; structure "1-,2-"; splice_chain "3681546-,3681547-"; sources "Undefined,Undefined"; NMorMRNA "null"; degree "4"; dimension "2_2";
chrA01	Undefined	as_event	3681738	3682058	.	+	.	transcript_id "TCONS_00000392,TCONS_00000394"; gene_id "chrA01:3680154-3685275W"; flanks "3681738-,3682058^"; structure "0,1^2-"; splice_chain ",3681888^3681982-"; sources "Undefined,Undefined"; NMorMRNA "null"; degree "4"; dimension "2_2";
chrA01	Undefined	as_event	3681738	3682270	.	+	.	transcript_id "TCONS_00000393,TCONS_00000392"; gene_id "chrA01:3680154-3685275W"; flanks "3681738-,3682270^"; structure "1^2-,3^4-"; splice_chain "3681888^3681982-,3682058^3682160-"; sources "Undefined,Undefined"; NMorMRNA "null"; degree "4"; dimension "2_2";
chrA01	Undefined	as_event	3684087	3684340	.	+	.	transcript_id "TCONS_00000393,TCONS_00000396"; gene_id "chrA01:3680154-3685275W"; flanks "3684087-,3684340^"; structure "0,1^2-"; splice_chain ",3684154^3684227-"; sources "Undefined,Undefined"; NMorMRNA "null"; degree "4"; dimension "2_2";
chrA01	Undefined	as_event	3684227	3684475	.	+	.	transcript_id "TCONS_00000396/TCONS_00000397,TCONS_00000395"; gene_id "chrA01:3680154-3685275W"; flanks "3684227-,3684475-"; structure "1^,2^"; splice_chain "3684340^,3684341^"; sources "Undefined,Undefined"; NMorMRNA "null"; degree "4"; dimension "2_2";
chrA01	Undefined	as_event	3684087	3684475	.	+	.	transcript_id "TCONS_00000396,TCONS_00000395,TCONS_00000393"; gene_id "chrA01:3680154-3685275W"; flanks "3684087-,3684475-"; structure "1^2-3^,1^2-4^,3^"; splice_chain "3684154^3684227-3684340^,3684154^3684227-3684341^,3684340^"; sources "Undefined,Undefined,Undefined"; NMorMRNA "null"; degree "9"; dimension "3_3";
chrA01	Undefined	as_event	3684686	3684910	.	+	.	transcript_id "TCONS_00000393/TCONS_00000396,TCONS_00000395/TCONS_00000397"; gene_id "chrA01:3680154-3685275W"; flanks "3684686-,3684910^"; structure "0,1^2-"; splice_chain ",3684739^3684805-"; sources "Undefined,Undefined"; NMorMRNA "null"; degree "4"; dimension "2_2";
chrA01	Undefined	as_event	3737629	3737776	.	+	.	transcript_id "TCONS_00000400,TCONS_00000399"; gene_id "chrA01:3737035-3741536W"; flanks "3737629^,3737776^"; structure "1-,2-"; splice_chain "3737719-,3737720-"; sources "Undefined,Undefined"; NMorMRNA "null"; degree "4"; dimension "2_2";
chrA01	Undefined	as_event	3738637	3738807	.	+	.	transcript_id "TCONS_00000400,TCONS_00000399"; gene_id "chrA01:3737035-3741536W"; flanks "3738637^,3738807^"; structure "1-,2-"; splice_chain "3738719-,3738721-"; sources "Undefined,Undefined"; NMorMRNA "null"; degree "4"; dimension "2_2";
chrA01	Undefined	as_event	3739107	3739441	.	+	.	transcript_id "TCONS_00000400,TCONS_00000399"; gene_id "chrA01:3737035-3741536W"; flanks "3739107^,3739441^"; structure "1-,2-"; splice_chain "3739318-,3739320-"; sources "Undefined,Undefined"; NMorMRNA "null"; degree "4"; dimension "2_2";
chrA01	Undefined	as_event	3740146	3740455	.	+	.	transcript_id "TCONS_00000399,TCONS_00000400"; gene_id "chrA01:3737035-3741536W"; flanks "3740146-,3740455^"; structure "0,1^2-"; splice_chain ",3740267^3740334-"; sources "Undefined,Undefined"; NMorMRNA "null"; degree "4"; dimension "2_2";
chrA01	Undefined	as_event	4012110	4012656	.	+	.	transcript_id "TCONS_00000410,TCONS_00000411"; gene_id "chrA01:4012090-4013977W"; flanks "4012110^,4012656^"; structure "1-,2-"; splice_chain "4012469-,4012470-"; sources "Undefined,Undefined"; NMorMRNA "null"; degree "4"; dimension "2_2";
chrA01	Undefined	as_event	4032292	4032570	.	+	.	transcript_id "TCONS_00000414,TCONS_00000413"; gene_id "chrA01:4027290-4032684W"; flanks "4032292-,4032570-"; structure "1^,2^"; splice_chain "4032470^,4032472^"; sources "Undefined,Undefined"; NMorMRNA "null"; degree "4"; dimension "2_2";
chrA01	Undefined	as_event	4073067	4073563	.	+	.	transcript_id "TCONS_00000416,TCONS_00000415"; gene_id "chrA01:4072929-4075784W"; flanks "4073067^,4073563^"; structure "1-,2-"; splice_chain "4073443-,4073449-"; sources "Undefined,Undefined"; NMorMRNA "null"; degree "4"; dimension "2_2";
chrA01	Undefined	as_event	4078043	4078287	.	+	.	transcript_id "TCONS_00000418,TCONS_00000417"; gene_id "chrA01:4076531-4079657W"; flanks "4078043^,4078287-"; structure "0,1-2^"; splice_chain ",4078154-4078177^"; sources "Undefined,Undefined"; NMorMRNA "null"; degree "4"; dimension "2_2";
chrA01	Undefined	as_event	4079245	4079657	.	+	.	transcript_id "TCONS_00000418,TCONS_00000417"; gene_id "chrA01:4076531-4079657W"; flanks "4079245-,4079657]"; structure "0,1^2-"; splice_chain ",4079308^4079408-"; sources "Undefined,Undefined"; NMorMRNA "null"; degree "4"; dimension "2_2";
chrA01	Undefined	as_event	4082544	4082959	.	+	.	transcript_id "TCONS_00000421,TCONS_00000422"; gene_id "chrA01:4081962-4083048W"; flanks "4082544-,4082959^"; structure "0,1^2-"; splice_chain ",4082739^4082828-"; sources "Undefined,Undefined"; NMorMRNA "null"; degree "4"; dimension "2_2";
chrA01	Undefined	as_event	4193709	4193939	.	+	.	transcript_id "TCONS_00000426,TCONS_00000427"; gene_id "chrA01:4192074-4194445W"; flanks "4193709-,4193939^"; structure "0,1^2-"; splice_chain ",4193726^4193817-"; sources "Undefined,Undefined"; NMorMRNA "null"; degree "4"; dimension "2_2";
chrA01	Undefined	as_event	4235102	4236017	.	+	.	transcript_id "TCONS_00000428,TCONS_00000429"; gene_id "chrA01:4232826-4236477W"; flanks "4235102-,4236017^"; structure "1^2-,3^4-"; splice_chain "4235489^4235556-,4235813^4235892-"; sources "Undefined,Undefined"; NMorMRNA "null"; degree "4"; dimension "2_2";
chrA01	Undefined	as_event	4337545	4337916	.	+	.	transcript_id "TCONS_00000432,TCONS_00000433"; gene_id "chrA01:4336095-4339577W"; flanks "4337545-,4337916^"; structure "1^3-,2^4-"; splice_chain "4337661^4337765-,4337662^4337766-"; sources "Undefined,Undefined"; NMorMRNA "null"; degree "4"; dimension "2_2";
chrA01	Undefined	as_event	4337999	4338748	.	+	.	transcript_id "TCONS_00000432,TCONS_00000433"; gene_id "chrA01:4336095-4339577W"; flanks "4337999-,4338748^"; structure "0,1^2-"; splice_chain ",4338145^4338246-"; sources "Undefined,Undefined"; NMorMRNA "null"; degree "4"; dimension "2_2";
chrA01	Undefined	as_event	4338827	4339049	.	+	.	transcript_id "TCONS_00000432,TCONS_00000433"; gene_id "chrA01:4336095-4339577W"; flanks "4338827-,4339049^"; structure "0,1^2-"; splice_chain ",4338911^4338981-"; sources "Undefined,Undefined"; NMorMRNA "null"; degree "4"; dimension "2_2";
chrA01	Undefined	as_event	4387142	4387395	.	+	.	transcript_id "TCONS_00000437/TCONS_00000440,TCONS_00000438"; gene_id "chrA01:4386884-4392809W"; flanks "4387142-,4387395-"; structure "1^,2^"; splice_chain "4387225^,4387250^"; sources "Undefined,Undefined"; NMorMRNA "null"; degree "4"; dimension "2_2";
chrA01	Undefined	as_event	4387225	4387573	.	+	.	transcript_id "TCONS_00000436,TCONS_00000437/TCONS_00000440"; gene_id "chrA01:4386884-4392809W"; flanks "4387225^,4387573-"; structure "0,1-2^"; splice_chain ",4387395-4387478^"; sources "Undefined,Undefined"; NMorMRNA "null"; degree "4"; dimension "2_2";
chrA01	Undefined	as_event	4387142	4387573	.	+	.	transcript_id "TCONS_00000436,TCONS_00000437/TCONS_00000440,TCONS_00000438"; gene_id "chrA01:4386884-4392809W"; flanks "4387142-,4387573-"; structure "1^,1^3-4^,2^3-4^"; splice_chain "4387225^,4387225^4387395-4387478^,4387250^4387395-4387478^"; sources "Undefined,Undefined,Undefined"; NMorMRNA "null"; degree "9"; dimension "3_3";
chrA01	Undefined	as_event	4387142	4387630	.	+	.	transcript_id "TCONS_00000440,TCONS_00000439,TCONS_00000438"; gene_id "chrA01:4386884-4392809W"; flanks "4387142-,4387630^"; structure "1^4-6^8-,2^5-7^9-,3^4-6^8-"; splice_chain "4387225^4387395-4387478^4387573-,4387226^4387396-4387479^4387574-,4387250^4387395-4387478^4387573-"; sources "Undefined,Undefined,Undefined"; NMorMRNA "null"; degree "9"; dimension "3_3";
chrA01	Undefined	as_event	4387630	4387871	.	+	.	transcript_id "TCONS_00000440,TCONS_00000439,TCONS_00000438"; gene_id "chrA01:4386884-4392809W"; flanks "4387630^,4387871^"; structure "1-,2-,3-"; splice_chain "4387720-,4387787-,4387795-"; sources "Undefined,Undefined,Undefined"; NMorMRNA "null"; degree "9"; dimension "3_3";
chrA01	Undefined	as_event	4387573	4387871	.	+	.	transcript_id "TCONS_00000437,TCONS_00000440,TCONS_00000438,TCONS_00000436"; gene_id "chrA01:4386884-4392809W"; flanks "4387573-,4387871^"; structure "0,1^3-,1^4-,2^5-"; splice_chain ",4387630^4387720-,4387630^4387795-,4387658^4387815-"; sources "Undefined,Undefined,Undefined,Undefined"; NMorMRNA "null"; degree "16"; dimension "4_4";
chrA01	Undefined	as_event	4387142	4387871	.	+	.	transcript_id "TCONS_00000437,TCONS_00000440,TCONS_00000436,TCONS_00000439,TCONS_00000438"; gene_id "chrA01:4386884-4392809W"; flanks "4387142-,4387871^"; structure "1^4-6^8-,1^4-6^8-10^12-,1^8-11^15-,2^5-7^9-10^13-,3^4-6^8-10^14-"; splice_chain "4387225^4387395-4387478^4387573-,4387225^4387395-4387478^4387573-4387630^4387720-,4387225^4387573-4387658^4387815-,4387226^4387396-4387479^4387574-43876…
chrA01	Undefined	as_event	4389622	4389928	.	+	.	transcript_id "TCONS_00000439,TCONS_00000436/TCONS_00000437/TCONS_00000438/TCONS_00000440"; gene_id "chrA01:4386884-4392809W"; flanks "4389622-,4389928^"; structure "0,1^2-"; splice_chain ",4389823^4389890-"; sources "Undefined,Undefined"; NMorMRNA "null"; degree "4"; dimension "2_2";
chrA01	Undefined	as_event	4390459	4390627	.	+	.	transcript_id "TCONS_00000438,TCONS_00000436/TCONS_00000437/TCONS_00000439/TCONS_00000440"; gene_id "chrA01:4386884-4392809W"; flanks "4390459^,4390627^"; structure "1-,2-"; splice_chain "4390555-,4390557-"; sources "Undefined,Undefined"; NMorMRNA "null"; degree "4"; dimension "2_2";
chrA01	Undefined	as_event	4391554	4391850	.	+	.	transcript_id "TCONS_00000439,TCONS_00000436/TCONS_00000437/TCONS_00000438/TCONS_00000440"; gene_id "chrA01:4386884-4392809W"; flanks "4391554-,4391850^"; structure "0,1^2-"; splice_chain ",4391671^4391761-"; sources "Undefined,Undefined"; NMorMRNA "null"; degree "4"; dimension "2_2";
chrA01	Undefined	as_event	4396479	4396600	.	+	.	transcript_id "TCONS_00000441/TCONS_00000443,TCONS_00000442"; gene_id "chrA01:4392998-4396804W"; flanks "4396479-,4396600-"; structure "1^,2^"; splice_chain "4396511^,4396512^"; sources "Undefined,Undefined"; NMorMRNA "null"; degree "4"; dimension "2_2";
chrA01	Undefined	as_event	4456409	4456644	.	+	.	transcript_id "TCONS_00000444,TCONS_00000445"; gene_id "chrA01:4455817-4457220W"; flanks "4456409-,4456644^"; structure "1^3-,2^4-"; splice_chain "4456471^4456555-,4456483^4456567-"; sources "Undefined,Undefined"; NMorMRNA "null"; degree "4"; dimension "2_2";
chrA01	Undefined	as_event	4456935	4457220	.	+	.	transcript_id "TCONS_00000445,TCONS_00000444"; gene_id "chrA01:4455817-4457220W"; flanks "4456935-,4457220]"; structure "1^3-,2^4-"; splice_chain "4457097^4457184-,4457104^4457191-"; sources "Undefined,Undefined"; NMorMRNA "null"; degree "4"; dimension "2_2";
chrA01	Undefined	as_event	4460159	4460718	.	+	.	transcript_id "TCONS_00000447,TCONS_00000448,TCONS_00000446"; gene_id "chrA01:4458795-4461518W"; flanks "4460159-,4460718^"; structure "1^4-,2^5-,3^6-"; splice_chain "4460377^4460452-,4460379^4460454-,4460383^4460458-"; sources "Undefined,Undefined,Undefined"; NMorMRNA "null"; degree "9"; dimension "3_3";
chrA01	Undefined	as_event	4460922	4461518	.	+	.	transcript_id "TCONS_00000447,TCONS_00000446"; gene_id "chrA01:4458795-4461518W"; flanks "4460922-,4461518]"; structure "1^3-,2^4-"; splice_chain "4461018^4461091-,4461028^4461101-"; sources "Undefined,Undefined"; NMorMRNA "null"; degree "4"; dimension "2_2";
chrA01	Undefined	as_event	4576848	4577044	.	+	.	transcript_id "TCONS_00000452,TCONS_00000453"; gene_id "chrA01:4574465-4577514W"; flanks "4576848-,4577044-"; structure "1^,2^"; splice_chain "4576966^,4576967^"; sources "Undefined,Undefined"; NMorMRNA "null"; degree "4"; dimension "2_2";
chrA01	Undefined	as_event	4599511	4601199	.	+	.	transcript_id "TCONS_00000456/TCONS_00000457,TCONS_00000455"; gene_id "chrA01:4599511-4603304W"; flanks "4599511[,4601199^"; structure "1^3-,2^4-"; splice_chain "4600755^4600886-,4600765^4600896-"; sources "Undefined,Undefined"; NMorMRNA "null"; degree "4"; dimension "2_2";
chrA01	Undefined	as_event	4601285	4602236	.	+	.	transcript_id "TCONS_00000455/TCONS_00000457,TCONS_00000456"; gene_id "chrA01:4599511-4603304W"; flanks "4601285-,4602236^"; structure "1^3-,2^4-"; splice_chain "4601396^4602099-,4601406^4602109-"; sources "Undefined,Undefined"; NMorMRNA "null"; degree "4"; dimension "2_2";
chrA01	Undefined	as_event	4680389	4680586	.	+	.	transcript_id "TCONS_00000461,TCONS_00000462"; gene_id "chrA01:4679003-4681668W"; flanks "4680389-,4680586^"; structure "0,1^2-"; splice_chain ",4680463^4680530-"; sources "Undefined,Undefined"; NMorMRNA "null"; degree "4"; dimension "2_2";
chrA01	Undefined	as_event	4746478	4746630	.	+	.	transcript_id "TCONS_00000467,TCONS_00000466"; gene_id "chrA01:4742275-4746858W"; flanks "4746478-,4746630-"; structure "1^,2^"; splice_chain "4746541^,4746542^"; sources "Undefined,Undefined"; NMorMRNA "null"; degree "4"; dimension "2_2";
chrA01	Undefined	as_event	4776666	4776969	.	+	.	transcript_id "TCONS_00000468,TCONS_00000469/TCONS_00000470"; gene_id "chrA01:4775709-4778896W"; flanks "4776666-,4776969^"; structure "0,1^2-"; splice_chain ",4776770^4776846-"; sources "Undefined,Undefined"; NMorMRNA "null"; degree "4"; dimension "2_2";
chrA01	Undefined	as_event	4777198	4777424	.	+	.	transcript_id "TCONS_00000468/TCONS_00000470,TCONS_00000469"; gene_id "chrA01:4775709-4778896W"; flanks "4777198-,4777424^"; structure "0,1^2-"; splice_chain ",4777293^4777363-"; sources "Undefined,Undefined"; NMorMRNA "null"; degree "4"; dimension "2_2";
chrA01	Undefined	as_event	4777704	4777955	.	+	.	transcript_id "TCONS_00000468,TCONS_00000469/TCONS_00000470"; gene_id "chrA01:4775709-4778896W"; flanks "4777704-,4777955^"; structure "0,1^2-"; splice_chain ",4777778^4777857-"; sources "Undefined,Undefined"; NMorMRNA "null"; degree "4"; dimension "2_2";
chrA01	Undefined	as_event	4792394	4792858	.	+	.	transcript_id "TCONS_00000473,TCONS_00000474"; gene_id "chrA01:4791490-4794112W"; flanks "4792394-,4792858^"; structure "0,1^2-3^4-"; splice_chain ",4792489^4792570-4792655^4792738-"; sources "Undefined,Undefined"; NMorMRNA "null"; degree "4"; dimension "2_2";
chrA01	Undefined	as_event	4792945	4793346	.	+	.	transcript_id "TCONS_00000473,TCONS_00000474"; gene_id "chrA01:4791490-4794112W"; flanks "4792945-,4793346^"; structure "0,1^2-3^4-"; splice_chain ",4793024^4793092-4793154^4793240-"; sources "Undefined,Undefined"; NMorMRNA "null"; degree "4"; dimension "2_2";
chrA01	Undefined	as_event	4793623	4793866	.	+	.	transcript_id "TCONS_00000474,TCONS_00000473"; gene_id "chrA01:4791490-4794112W"; flanks "4793623-,4793866-"; structure "1^,2^"; splice_chain "4793744^,4793745^"; sources "Undefined,Undefined"; NMorMRNA "null"; degree "4"; dimension "2_2";
chrA01	Undefined	as_event	4802905	4803031	.	+	.	transcript_id "TCONS_00000476,TCONS_00000475"; gene_id "chrA01:4798780-4803679W"; flanks "4802905^,4803031^"; structure "1-,2-"; splice_chain "4802981-,4802990-"; sources "Undefined,Undefined"; NMorMRNA "null"; degree "4"; dimension "2_2";
chrA01	Undefined	as_event	4830823	4831114	.	+	.	transcript_id "TCONS_00000478,TCONS_00000479"; gene_id "chrA01:4828171-4834030W"; flanks "4830823-,4831114-"; structure "1^,2^"; splice_chain "4831004^,4831020^"; sources "Undefined,Undefined"; NMorMRNA "null"; degree "4"; dimension "2_2";
chrA01	Undefined	as_event	4832428	4832675	.	+	.	transcript_id "TCONS_00000478/TCONS_00000479,TCONS_00000480"; gene_id "chrA01:4828171-4834030W"; flanks "4832428-,4832675^"; structure "0,1^2-"; splice_chain ",4832496^4832589-"; sources "Undefined,Undefined"; NMorMRNA "null"; degree "4"; dimension "2_2";
chrA01	Undefined	as_event	4833145	4833438	.	+	.	transcript_id "TCONS_00000479/TCONS_00000480,TCONS_00000478"; gene_id "chrA01:4828171-4834030W"; flanks "4833145-,4833438^"; structure "1^3-,2^4-"; splice_chain "4833249^4833395-,4833259^4833405-"; sources "Undefined,Undefined"; NMorMRNA "null"; degree "4"; dimension "2_2";
chrA01	Undefined	as_event	4908111	4908412	.	+	.	transcript_id "TCONS_00000489,TCONS_00000490"; gene_id "chrA01:4907198-4910711W"; flanks "4908111-,4908412^"; structure "0,1^2-"; splice_chain ",4908208^4908295-"; sources "Undefined,Undefined"; NMorMRNA "null"; degree "4"; dimension "2_2";
chrA01	Undefined	as_event	4908491	4908968	.	+	.	transcript_id "TCONS_00000489,TCONS_00000490"; gene_id "chrA01:4907198-4910711W"; flanks "4908491-,4908968^"; structure "0,1^2-"; splice_chain ",4908580^4908664-"; sources "Undefined,Undefined"; NMorMRNA "null"; degree "4"; dimension "2_2";
chrA01	Undefined	as_event	5010088	5010899	.	+	.	transcript_id "TCONS_00000493,TCONS_00000492"; gene_id "chrA01:5008864-5015937W"; flanks "5010088-,5010899^"; structure "1^3-,2^4-"; splice_chain "5010167^5010782-,5010177^5010792-"; sources "Undefined,Undefined"; NMorMRNA "null"; degree "4"; dimension "2_2";
chrA01	Undefined	as_event	5011318	5012312	.	+	.	transcript_id "TCONS_00000493,TCONS_00000492"; gene_id "chrA01:5008864-5015937W"; flanks "5011318-,5012312^"; structure "1^3-5^7-,2^4-6^8-"; splice_chain "5011474^5011781-5011869^5012062-,5011484^5011791-5011879^5012072-"; sources "Undefined,Undefined"; NMorMRNA "null"; degree "4"; dimension "2_2";
chrA01	Undefined	as_event	5014022	5014275	.	+	.	transcript_id "TCONS_00000492/TCONS_00000493,TCONS_00000494"; gene_id "chrA01:5008864-5015937W"; flanks "5014022-,5014275^"; structure "0,1^2-"; splice_chain ",5014103^5014196-"; sources "Undefined,Undefined"; NMorMRNA "null"; degree "4"; dimension "2_2";
chrA01	Undefined	as_event	5014708	5015217	.	+	.	transcript_id "TCONS_00000493/TCONS_00000494,TCONS_00000492"; gene_id "chrA01:5008864-5015937W"; flanks "5014708-,5015217-"; structure "1^,2^"; splice_chain "5014775^,5014776^"; sources "Undefined,Undefined"; NMorMRNA "null"; degree "4"; dimension "2_2";
chrA01	Undefined	as_event	5015375	5015937	.	+	.	transcript_id "TCONS_00000493/TCONS_00000494,TCONS_00000492"; gene_id "chrA01:5008864-5015937W"; flanks "5015375-,5015937]"; structure "0,1^2-"; splice_chain ",5015597^5015799-"; sources "Undefined,Undefined"; NMorMRNA "null"; degree "4"; dimension "2_2";
chrA01	Undefined	as_event	5029083	5029640	.	+	.	transcript_id "TCONS_00000498,TCONS_00000496"; gene_id "chrA01:5029007-5032324W"; flanks "5029083^,5029640^"; structure "1-,2-"; splice_chain "5029356-,5029390-"; sources "Undefined,Undefined"; NMorMRNA "null"; degree "4"; dimension "2_2";
chrA01	Undefined	as_event	5030436	5030985	.	+	.	transcript_id "TCONS_00000496/TCONS_00000498,TCONS_00000497"; gene_id "chrA01:5029007-5032324W"; flanks "5030436-,5030985^"; structure "1^3-,2^4-"; splice_chain "5030570^5030810-,5030579^5030819-"; sources "Undefined,Undefined"; NMorMRNA "null"; degree "4"; dimension "2_2";
chrA01	Undefined	as_event	5168471	5168668	.	+	.	transcript_id "TCONS_00000502,TCONS_00000501"; gene_id "chrA01:5166070-5169292W"; flanks "5168471-,5168668-"; structure "1^,2^"; splice_chain "5168578^,5168579^"; sources "Undefined,Undefined"; NMorMRNA "null"; degree "4"; dimension "2_2";
chrA01	Undefined	as_event	5168948	5169292	.	+	.	transcript_id "TCONS_00000501,TCONS_00000502"; gene_id "chrA01:5166070-5169292W"; flanks "5168948-,5169292]"; structure "0,1^2-"; splice_chain ",5169001^5169105-"; sources "Undefined,Undefined"; NMorMRNA "null"; degree "4"; dimension "2_2";
chrA01	Undefined	as_event	5231540	5231776	.	+	.	transcript_id "TCONS_00000505,TCONS_00000506"; gene_id "chrA01:5230852-5232127W"; flanks "5231540-,5231776]"; structure "0,1^2-"; splice_chain ",5231639^5231714-"; sources "Undefined,Undefined"; NMorMRNA "null"; degree "4"; dimension "2_2";
chrA01	Undefined	as_event	5235044	5235623	.	+	.	transcript_id "TCONS_00000508,TCONS_00000509/TCONS_00000510"; gene_id "chrA01:5232988-5236579W"; flanks "5235044-,5235623^"; structure "0,1^2-"; splice_chain ",5235461^5235546-"; sources "Undefined,Undefined"; NMorMRNA "null"; degree "4"; dimension "2_2";
chrA01	Undefined	as_event	5235623	5236579	.	+	.	transcript_id "TCONS_00000508/TCONS_00000509,TCONS_00000510"; gene_id "chrA01:5232988-5236579W"; flanks "5235623^,5236579]"; structure "1-,2-"; splice_chain "5236458-,5236461-"; sources "Undefined,Undefined"; NMorMRNA "null"; degree "4"; dimension "2_2";
chrA01	Undefined	as_event	5271438	5271593	.	+	.	transcript_id "TCONS_00000514,TCONS_00000513"; gene_id "chrA01:5270009-5274330W"; flanks "5271438-,5271593-"; structure "1^,2^"; splice_chain "5271488^,5271490^"; sources "Undefined,Undefined"; NMorMRNA "null"; degree "4"; dimension "2_2";
chrA01	Undefined	as_event	5272664	5272826	.	+	.	transcript_id "TCONS_00000514,TCONS_00000513"; gene_id "chrA01:5270009-5274330W"; flanks "5272664-,5272826-"; structure "1^,2^"; splice_chain "5272733^,5272735^"; sources "Undefined,Undefined"; NMorMRNA "null"; degree "4"; dimension "2_2";
chrA01	Undefined	as_event	5273005	5273434	.	+	.	transcript_id "TCONS_00000514,TCONS_00000513"; gene_id "chrA01:5270009-5274330W"; flanks "5273005-,5273434^"; structure "1^3-,2^4-"; splice_chain "5273094^5273168-,5273104^5273178-"; sources "Undefined,Undefined"; NMorMRNA "null"; degree "4"; dimension "2_2";
chrA01	Undefined	as_event	5273810	5274330	.	+	.	transcript_id "TCONS_00000514,TCONS_00000513"; gene_id "chrA01:5270009-5274330W"; flanks "5273810-,5274330]"; structure "1^3-,2^4-"; splice_chain "5273984^5274070-,5273994^5274080-"; sources "Undefined,Undefined"; NMorMRNA "null"; degree "4"; dimension "2_2";
chrA01	Undefined	as_event	5288582	5288780	.	+	.	transcript_id "TCONS_00000517/TCONS_00000518,TCONS_00000519"; gene_id "chrA01:5287995-5289652W"; flanks "5288582^,5288780^"; structure "1-,2-"; splice_chain "5288661-,5288670-"; sources "Undefined,Undefined"; NMorMRNA "null"; degree "4"; dimension "2_2";
chrA01	Undefined	as_event	5289335	5289484	.	+	.	transcript_id "TCONS_00000517/TCONS_00000519,TCONS_00000518"; gene_id "chrA01:5287995-5289652W"; flanks "5289335^,5289484^"; structure "1-,2-"; splice_chain "5289410-,5289413-"; sources "Undefined,Undefined"; NMorMRNA "null"; degree "4"; dimension "2_2";
chrA01	Undefined	as_event	5291249	5291681	.	+	.	transcript_id "TCONS_00000520,TCONS_00000521"; gene_id "chrA01:5290611-5296242W"; flanks "5291249^,5291681^"; structure "1-,2-"; splice_chain "5291643-,5291646-"; sources "Undefined,Undefined"; NMorMRNA "null"; degree "4"; dimension "2_2";
chrA01	Undefined	as_event	5418255	5419479	.	+	.	transcript_id "TCONS_00000528,TCONS_00000529"; gene_id "chrA01:5417927-5421915W"; flanks "5418255^,5419479^"; structure "1-,2-"; splice_chain "5418368-,5418407-"; sources "Undefined,Undefined"; NMorMRNA "null"; degree "4"; dimension "2_2";
chrA01	Undefined	as_event	5424614	5425248	.	+	.	transcript_id "TCONS_00000531,TCONS_00000530"; gene_id "chrA01:5424614-5425866W"; flanks "5424614[,5425248^"; structure "0,1^2-"; splice_chain ",5424782^5424883-"; sources "Undefined,Undefined"; NMorMRNA "null"; degree "4"; dimension "2_2";
chrA01	Undefined	as_event	5501167	5501493	.	+	.	transcript_id "TCONS_00000537,TCONS_00000538"; gene_id "chrA01:5500949-5506025W"; flanks "5501167-,5501493-"; structure "1^,2^"; splice_chain "5501314^,5501318^"; sources "Undefined,Undefined"; NMorMRNA "null"; degree "4"; dimension "2_2";
chrA01	Undefined	as_event	5501493	5501867	.	+	.	transcript_id "TCONS_00000537,TCONS_00000538"; gene_id "chrA01:5500949-5506025W"; flanks "5501493-,5501867^"; structure "0,1^2-"; splice_chain ",5501689^5501778-"; sources "Undefined,Undefined"; NMorMRNA "null"; degree "4"; dimension "2_2";
chrA01	Undefined	as_event	5524337	5525197	.	+	.	transcript_id "TCONS_00000542,TCONS_00000543"; gene_id "chrA01:5524003-5525508W"; flanks "5524337-,5525197^"; structure "1^3-5^6-,2^4-"; splice_chain "5524443^5524599-5524994^5525078-,5524453^5524609-"; sources "Undefined,Undefined"; NMorMRNA "null"; degree "4"; dimension "2_2";
chrA01	Undefined	as_event	5525197	5525419	.	+	.	transcript_id "TCONS_00000543,TCONS_00000542"; gene_id "chrA01:5524003-5525508W"; flanks "5525197^,5525419^"; structure "1-,2-"; splice_chain "5525331-,5525333-"; sources "Undefined,Undefined"; NMorMRNA "null"; degree "4"; dimension "2_2";
chrA01	Undefined	as_event	5573017	5573269	.	+	.	transcript_id "TCONS_00000547,TCONS_00000548"; gene_id "chrA01:5570219-5573269W"; flanks "5573017-,5573269]"; structure "0,1^2-"; splice_chain ",5573169^5573248-"; sources "Undefined,Undefined"; NMorMRNA "null"; degree "4"; dimension "2_2";
chrA01	Undefined	as_event	5637867	5638171	.	+	.	transcript_id "TCONS_00000551,TCONS_00000550"; gene_id "chrA01:5636984-5638837W"; flanks "5637867-,5638171^"; structure "1^3-,2^4-"; splice_chain "5637932^5638017-,5637934^5638019-"; sources "Undefined,Undefined"; NMorMRNA "null"; degree "4"; dimension "2_2";
chrA01	Undefined	as_event	5788647	5789122	.	+	.	transcript_id "TCONS_00000563,TCONS_00000562"; gene_id "chrA01:5784052-5789400W"; flanks "5788647^,5789122^"; structure "1-,2-"; splice_chain "5788719-,5788780-"; sources "Undefined,Undefined"; NMorMRNA "null"; degree "4"; dimension "2_2";
chrA01	Undefined	as_event	5823516	5823703	.	+	.	transcript_id "TCONS_00000567,TCONS_00000566"; gene_id "chrA01:5823012-5826421W"; flanks "5823516-,5823703-"; structure "1^,2^"; splice_chain "5823623^,5823624^"; sources "Undefined,Undefined"; NMorMRNA "null"; degree "4"; dimension "2_2";
chrA01	Undefined	as_event	5886948	5887286	.	+	.	transcript_id "TCONS_00000570,TCONS_00000571"; gene_id "chrA01:5885536-5888157W"; flanks "5886948-,5887286^"; structure "0,1^2-"; splice_chain ",5887100^5887174-"; sources "Undefined,Undefined"; NMorMRNA "null"; degree "4"; dimension "2_2";
chrA01	Undefined	as_event	5992763	5993311	.	+	.	transcript_id "TCONS_00000573,TCONS_00000574"; gene_id "chrA01:5991076-5995306W"; flanks "5992763-,5993311^"; structure "1^3-,2^4-"; splice_chain "5992828^5993246-,5992837^5993255-"; sources "Undefined,Undefined"; NMorMRNA "null"; degree "4"; dimension "2_2";
chrA01	Undefined	as_event	6080977	6081781	.	+	.	transcript_id "TCONS_00000579,TCONS_00000578"; gene_id "chrA01:6080778-6082347W"; flanks "6080977^,6081781^"; structure "1-,2-"; splice_chain "6081464-,6081467-"; sources "Undefined,Undefined"; NMorMRNA "null"; degree "4"; dimension "2_2";
chrA01	Undefined	as_event	6095145	6095456	.	+	.	transcript_id "TCONS_00000583,TCONS_00000584"; gene_id "chrA01:6095145-6096896W"; flanks "6095145[,6095456^"; structure "1^3-,2^4-"; splice_chain "6095282^6095363-,6095288^6095369-"; sources "Undefined,Undefined"; NMorMRNA "null"; degree "4"; dimension "2_2";
chrA01	Undefined	as_event	6173716	6174121	.	+	.	transcript_id "TCONS_00000586,TCONS_00000585"; gene_id "chrA01:6173094-6175309W"; flanks "6173716-,6174121^"; structure "1^3-,2^4-"; splice_chain "6173877^6173953-,6173887^6173963-"; sources "Undefined,Undefined"; NMorMRNA "null"; degree "4"; dimension "2_2";
chrA01	Undefined	as_event	6527762	6528069	.	+	.	transcript_id "TCONS_00000608,TCONS_00000609"; gene_id "chrA01:6526434-6528752W"; flanks "6527762-,6528069^"; structure "0,1^2-"; splice_chain ",6527915^6527991-"; sources "Undefined,Undefined"; NMorMRNA "null"; degree "4"; dimension "2_2";
chrA01	Undefined	as_event	6593915	6594118	.	+	.	transcript_id "TCONS_00000611,TCONS_00000612"; gene_id "chrA01:6592517-6594980W"; flanks "6593915-,6594118-"; structure "1^,2^"; splice_chain "6594035^,6594037^"; sources "Undefined,Undefined"; NMorMRNA "null"; degree "4"; dimension "2_2";
chrA01	Undefined	as_event	6719644	6720448	.	+	.	transcript_id "TCONS_00000615,TCONS_00000614"; gene_id "chrA01:6719644-6721740W"; flanks "6719644[,6720448^"; structure "1^3-,2^4-"; splice_chain "6719900^6720109-,6719910^6720119-"; sources "Undefined,Undefined"; NMorMRNA "null"; degree "4"; dimension "2_2";
chrA01	Undefined	as_event	6721049	6721379	.	+	.	transcript_id "TCONS_00000615,TCONS_00000614"; gene_id "chrA01:6719644-6721740W"; flanks "6721049-,6721379^"; structure "1^3-,2^4-"; splice_chain "6721108^6721224-,6721118^6721234-"; sources "Undefined,Undefined"; NMorMRNA "null"; degree "4"; dimension "2_2";
chrA01	Undefined	as_event	6721473	6721740	.	+	.	transcript_id "TCONS_00000614,TCONS_00000615"; gene_id "chrA01:6719644-6721740W"; flanks "6721473-,6721740]"; structure "0,1^2-"; splice_chain ",6721566^6721655-"; sources "Undefined,Undefined"; NMorMRNA "null"; degree "4"; dimension "2_2";
chrA01	Undefined	as_event	6838242	6838567	.	+	.	transcript_id "TCONS_00000621,TCONS_00000622"; gene_id "chrA01:6836992-6839086W"; flanks "6838242-,6838567^"; structure "0,1^2-"; splice_chain ",6838307^6838397-"; sources "Undefined,Undefined"; NMorMRNA "null"; degree "4"; dimension "2_2";
chrA01	Undefined	as_event	6878455	6878696	.	+	.	transcript_id "TCONS_00000625/TCONS_00000626,TCONS_00000628,TCONS_00000627"; gene_id "chrA01:6877998-6880694W"; flanks "6878455-,6878696^"; structure "1^4-,2^5-,3^6-"; splice_chain "6878522^6878607-,6878543^6878628-,6878564^6878649-"; sources "Undefined,Undefined,Undefined"; NMorMRNA "null"; degree "9"; dimension "3_3";
chrA01	Undefined	as_event	6878777	6880011	.	+	.	transcript_id "TCONS_00000626/TCONS_00000627/TCONS_00000628,TCONS_00000625"; gene_id "chrA01:6877998-6880694W"; flanks "6878777-,6880011^"; structure "0,1^2-"; splice_chain ",6878925^6879966-"; sources "Undefined,Undefined"; NMorMRNA "null"; degree "4"; dimension "2_2";
chrA01	Undefined	as_event	6886224	6886848	.	+	.	transcript_id "TCONS_00000630,TCONS_00000631"; gene_id "chrA01:6884147-6886848W"; flanks "6886224-,6886848]"; structure "1^3-,2^4-"; splice_chain "6886315^6886539-,6886325^6886549-"; sources "Undefined,Undefined"; NMorMRNA "null"; degree "4"; dimension "2_2";
chrA01	Undefined	as_event	7016993	7017327	.	+	.	transcript_id "TCONS_00000639,TCONS_00000640"; gene_id "chrA01:7015780-7018885W"; flanks "7016993-,7017327^"; structure "1^3-,2^4-"; splice_chain "7017072^7017185-,7017074^7017187-"; sources "Undefined,Undefined"; NMorMRNA "null"; degree "4"; dimension "2_2";
chrA01	Undefined	as_event	7017903	7018885	.	+	.	transcript_id "TCONS_00000640,TCONS_00000639"; gene_id "chrA01:7015780-7018885W"; flanks "7017903-,7018885]"; structure "1^3-,2^4-"; splice_chain "7018301^7018415-,7018311^7018425-"; sources "Undefined,Undefined"; NMorMRNA "null"; degree "4"; dimension "2_2";
chrA01	Undefined	as_event	7056226	7056812	.	+	.	transcript_id "TCONS_00000644,TCONS_00000643"; gene_id "chrA01:7056226-7060540W"; flanks "7056226[,7056812-"; structure "1^,2^"; splice_chain "7056685^,7056686^"; sources "Undefined,Undefined"; NMorMRNA "null"; degree "4"; dimension "2_2";
chrA01	Undefined	as_event	7057421	7057548	.	+	.	transcript_id "TCONS_00000644,TCONS_00000645"; gene_id "chrA01:7056226-7060540W"; flanks "7057421^,7057548^"; structure "1-,2-"; splice_chain "7057510-,7057512-"; sources "Undefined,Undefined"; NMorMRNA "null"; degree "4"; dimension "2_2";
chrA01	Undefined	as_event	7059924	7060291	.	+	.	transcript_id "TCONS_00000646,TCONS_00000645"; gene_id "chrA01:7056226-7060540W"; flanks "7059924-,7060291-"; structure "1^3-4^,2^"; splice_chain "7059942^7060081-7060175^,7060037^"; sources "Undefined,Undefined"; NMorMRNA "null"; degree "4"; dimension "2_2";
chrA01	Undefined	as_event	7060081	7060540	.	+	.	transcript_id "TCONS_00000646,TCONS_00000644"; gene_id "chrA01:7056226-7060540W"; flanks "7060081-,7060540]"; structure "1^3-,2^4-"; splice_chain "7060175^7060291-,7060192^7060308-"; sources "Undefined,Undefined"; NMorMRNA "null"; degree "4"; dimension "2_2";
chrA01	Undefined	as_event	7059924	7060540	.	+	.	transcript_id "TCONS_00000646,TCONS_00000644,TCONS_00000645"; gene_id "chrA01:7056226-7060540W"; flanks "7059924-,7060540]"; structure "1^3-4^6-,1^3-5^7-,2^6-"; splice_chain "7059942^7060081-7060175^7060291-,7059942^7060081-7060192^7060308-,7060037^7060291-"; sources "Undefined,Undefined,Undefined"; NMorMRNA "null"; degree "9"; dimension "3_3";
chrA01	Undefined	as_event	7130827	7131550	.	+	.	transcript_id "TCONS_00000650/TCONS_00000652,TCONS_00000651"; gene_id "chrA01:7130827-7137284W"; flanks "7130827[,7131550^"; structure "1^3-,2^4-"; splice_chain "7131049^7131483-,7131052^7131486-"; sources "Undefined,Undefined"; NMorMRNA "null"; degree "4"; dimension "2_2";
chrA01	Undefined	as_event	7131550	7131908	.	+	.	transcript_id "TCONS_00000651/TCONS_00000652,TCONS_00000650"; gene_id "chrA01:7130827-7137284W"; flanks "7131550^,7131908^"; structure "1-,2-"; splice_chain "7131825-,7131828-"; sources "Undefined,Undefined"; NMorMRNA "null"; degree "4"; dimension "2_2";
chrA01	Undefined	as_event	7131483	7131908	.	+	.	transcript_id "TCONS_00000652,TCONS_00000650,TCONS_00000653"; gene_id "chrA01:7130827-7137284W"; flanks "7131483-,7131908^"; structure "1^3-,1^4-,2^5-"; splice_chain "7131550^7131825-,7131550^7131828-,7131573^7131851-"; sources "Undefined,Undefined,Undefined"; NMorMRNA "null"; degree "9"; dimension "3_3";
chrA01	Undefined	as_event	7132738	7133182	.	+	.	transcript_id "TCONS_00000653,TCONS_00000650/TCONS_00000651/TCONS_00000652"; gene_id "chrA01:7130827-7137284W"; flanks "7132738^,7133182^"; structure "1-,2-"; splice_chain "7133133-,7133135-"; sources "Undefined,Undefined"; NMorMRNA "null"; degree "4"; dimension "2_2";
chrA01	Undefined	as_event	7143541	7144130	.	+	.	transcript_id "TCONS_00000654,TCONS_00000655"; gene_id "chrA01:7141829-7145158W"; flanks "7143541-,7144130^"; structure "1^3-,2^4-"; splice_chain "7143795^7143981-,7143805^7143991-"; sources "Undefined,Undefined"; NMorMRNA "null"; degree "4"; dimension "2_2";
chrA01	Undefined	as_event	7243173	7243607	.	+	.	transcript_id "TCONS_00000664,TCONS_00000665"; gene_id "chrA01:7240955-7245259W"; flanks "7243173-,7243607^"; structure "1^3-,2^4-"; splice_chain "7243274^7243446-,7243284^7243456-"; sources "Undefined,Undefined"; NMorMRNA "null"; degree "4"; dimension "2_2";
chrA01	Undefined	as_event	7243607	7243801	.	+	.	transcript_id "TCONS_00000664,TCONS_00000665"; gene_id "chrA01:7240955-7245259W"; flanks "7243607^,7243801^"; structure "1-,2-"; splice_chain "7243706-,7243722-"; sources "Undefined,Undefined"; NMorMRNA "null"; degree "4"; dimension "2_2";
chrA01	Undefined	as_event	7363172	7363476	.	+	.	transcript_id "TCONS_00000672,TCONS_00000671"; gene_id "chrA01:7362315-7365307W"; flanks "7363172-,7363476^"; structure "0,1^2-"; splice_chain ",7363268^7363371-"; sources "Undefined,Undefined"; NMorMRNA "null"; degree "4"; dimension "2_2";
chrA01	Undefined	as_event	7369006	7369483	.	+	.	transcript_id "TCONS_00000673,TCONS_00000674"; gene_id "chrA01:7368298-7371014W"; flanks "7369006-,7369483^"; structure "1^3-,2^4-"; splice_chain "7369276^7369348-,7369286^7369358-"; sources "Undefined,Undefined"; NMorMRNA "null"; degree "4"; dimension "2_2";
chrA01	Undefined	as_event	7421891	7423342	.	+	.	transcript_id "TCONS_00000678,TCONS_00000677"; gene_id "chrA01:7421632-7424465W"; flanks "7421891-,7423342^"; structure "1^3-,2^4-"; splice_chain "7422558^7423068-,7422572^7423082-"; sources "Undefined,Undefined"; NMorMRNA "null"; degree "4"; dimension "2_2";
chrA01	Undefined	as_event	7452967	7453827	.	+	.	transcript_id "TCONS_00000681/TCONS_00000682,TCONS_00000680"; gene_id "chrA01:7452357-7458931W"; flanks "7452967-,7453827-"; structure "1^,2^"; splice_chain "7453077^,7453668^"; sources "Undefined,Undefined"; NMorMRNA "null"; degree "4"; dimension "2_2";
chrA01	Undefined	as_event	7452967	7453939	.	+	.	transcript_id "TCONS_00000679,TCONS_00000681/TCONS_00000682,TCONS_00000680"; gene_id "chrA01:7452357-7458931W"; flanks "7452967-,7453939^"; structure "0,1^3-,2^3-"; splice_chain ",7453077^7453827-,7453668^7453827-"; sources "Undefined,Undefined,Undefined"; NMorMRNA "null"; degree "9"; dimension "3_3";
chrA01	Undefined	as_event	7502739	7503052	.	+	.	transcript_id "TCONS_00000686,TCONS_00000687"; gene_id "chrA01:7502430-7504439W"; flanks "7502739-,7503052^"; structure "1^3-,2^4-"; splice_chain "7502755^7502783-,7502777^7502805-"; sources "Undefined,Undefined"; NMorMRNA "null"; degree "4"; dimension "2_2";
chrA01	Undefined	as_event	7516073	7517520	.	+	.	transcript_id "TCONS_00000689,TCONS_00000690"; gene_id "chrA01:7516073-7519729W"; flanks "7516073[,7517520^"; structure "0,1^2-"; splice_chain ",7516953^7517259-"; sources "Undefined,Undefined"; NMorMRNA "null"; degree "4"; dimension "2_2";
chrA01	Undefined	as_event	7517520	7517679	.	+	.	transcript_id "TCONS_00000690,TCONS_00000689"; gene_id "chrA01:7516073-7519729W"; flanks "7517520^,7517679^"; structure "1-,2-"; splice_chain "7517610-,7517612-"; sources "Undefined,Undefined"; NMorMRNA "null"; degree "4"; dimension "2_2";
chrA01	Undefined	as_event	7633532	7634088	.	+	.	transcript_id "TCONS_00000694,TCONS_00000695"; gene_id "chrA01:7632925-7634088W"; flanks "7633532-,7634088]"; structure "0,1^2-"; splice_chain ",7633652^7633738-"; sources "Undefined,Undefined"; NMorMRNA "null"; degree "4"; dimension "2_2";
chrA01	Undefined	as_event	7665951	7666144	.	+	.	transcript_id "TCONS_00000699,TCONS_00000698"; gene_id "chrA01:7663768-7667682W"; flanks "7665951^,7666144^"; structure "1-,2-"; splice_chain "7666035-,7666037-"; sources "Undefined,Undefined"; NMorMRNA "null"; degree "4"; dimension "2_2";
chrA01	Undefined	as_event	7698538	7699032	.	+	.	transcript_id "TCONS_00000701,TCONS_00000702"; gene_id "chrA01:7698232-7699172W"; flanks "7698538-,7699032^"; structure "0,1^2-"; splice_chain ",7698655^7698731-"; sources "Undefined,Undefined"; NMorMRNA "null"; degree "4"; dimension "2_2";
chrA01	Undefined	as_event	7716304	7716501	.	+	.	transcript_id "TCONS_00000706,TCONS_00000705"; gene_id "chrA01:7713885-7717521W"; flanks "7716304-,7716501-"; structure "1^,2^"; splice_chain "7716399^,7716400^"; sources "Undefined,Undefined"; NMorMRNA "null"; degree "4"; dimension "2_2";
chrA01	Undefined	as_event	7716662	7716927	.	+	.	transcript_id "TCONS_00000706,TCONS_00000705"; gene_id "chrA01:7713885-7717521W"; flanks "7716662-,7716927-"; structure "1^,2^"; splice_chain "7716754^,7716756^"; sources "Undefined,Undefined"; NMorMRNA "null"; degree "4"; dimension "2_2";
chrA01	Undefined	as_event	7825588	7825717	.	+	.	transcript_id "TCONS_00000709,TCONS_00000707/TCONS_00000708"; gene_id "chrA01:7825492-7827932W"; flanks "7825588^,7825717^"; structure "1-,2-"; splice_chain "7825673-,7825674-"; sources "Undefined,Undefined"; NMorMRNA "null"; degree "4"; dimension "2_2";
chrA01	Undefined	as_event	7825717	7825993	.	+	.	transcript_id "TCONS_00000708,TCONS_00000707/TCONS_00000709"; gene_id "chrA01:7825492-7827932W"; flanks "7825717^,7825993^"; structure "1-,2-"; splice_chain "7825903-,7825904-"; sources "Undefined,Undefined"; NMorMRNA "null"; degree "4"; dimension "2_2";
chrA01	Undefined	as_event	7826553	7826889	.	+	.	transcript_id "TCONS_00000707,TCONS_00000708/TCONS_00000709"; gene_id "chrA01:7825492-7827932W"; flanks "7826553-,7826889^"; structure "0,1^2-"; splice_chain ",7826614^7826705-"; sources "Undefined,Undefined"; NMorMRNA "null"; degree "4"; dimension "2_2";
chrA01	Undefined	as_event	7966508	7966737	.	+	.	transcript_id "TCONS_00000714,TCONS_00000715"; gene_id "chrA01:7965748-7967826W"; flanks "7966508-,7966737^"; structure "0,1^2-"; splice_chain ",7966569^7966659-"; sources "Undefined,Undefined"; NMorMRNA "null"; degree "4"; dimension "2_2";
chrA01	Undefined	as_event	8016794	8017669	.	+	.	transcript_id "TCONS_00000719,TCONS_00000718"; gene_id "chrA01:8012958-8019182W"; flanks "8016794-,8017669^"; structure "0,1^2-"; splice_chain ",8017502^8017610-"; sources "Undefined,Undefined"; NMorMRNA "null"; degree "4"; dimension "2_2";
chrA01	Undefined	as_event	8063485	8063790	.	+	.	transcript_id "TCONS_00000720/TCONS_00000721/TCONS_00000723,TCONS_00000722"; gene_id "chrA01:8060915-8064976W"; flanks "8063485-,8063790^"; structure "1^3-,2^4-"; splice_chain "8063559^8063698-,8063580^8063719-"; sources "Undefined,Undefined"; NMorMRNA "null"; degree "4"; dimension "2_2";
chrA01	Undefined	as_event	8064272	8064976	.	+	.	transcript_id "TCONS_00000722/TCONS_00000723,TCONS_00000721"; gene_id "chrA01:8060915-8064976W"; flanks "8064272-,8064976]"; structure "1^3-,2^4-"; splice_chain "8064552^8064626-,8064562^8064636-"; sources "Undefined,Undefined"; NMorMRNA "null"; degree "4"; dimension "2_2";
chrA01	Undefined	as_event	8125131	8125575	.	+	.	transcript_id "TCONS_00000728,TCONS_00000729"; gene_id "chrA01:8122746-8126597W"; flanks "8125131-,8125575^"; structure "0,1^2-"; splice_chain ",8125283^8125376-"; sources "Undefined,Undefined"; NMorMRNA "null"; degree "4"; dimension "2_2";
chrA01	Undefined	as_event	8125904	8126170	.	+	.	transcript_id "TCONS_00000729,TCONS_00000728"; gene_id "chrA01:8122746-8126597W"; flanks "8125904-,8126170^"; structure "0,1^2-"; splice_chain ",8126000^8126079-"; sources "Undefined,Undefined"; NMorMRNA "null"; degree "4"; dimension "2_2";
chrA01	Undefined	as_event	8146010	8146241	.	+	.	transcript_id "TCONS_00000730,TCONS_00000731"; gene_id "chrA01:8145312-8147052W"; flanks "8146010-,8146241^"; structure "0,1^2-"; splice_chain ",8146072^8146156-"; sources "Undefined,Undefined"; NMorMRNA "null"; degree "4"; dimension "2_2";
chrA01	Undefined	as_event	8166273	8168045	.	+	.	transcript_id "TCONS_00000732,TCONS_00000733"; gene_id "chrA01:8166273-8168045W"; flanks "8166273[,8168045]"; structure "1^3-5^6-,2^4-"; splice_chain "8166754^8167091-8167580^8167650-,8166764^8167101-"; sources "Undefined,Undefined"; NMorMRNA "null"; degree "4"; dimension "2_2";
chrA01	Undefined	as_event	8496965	8497464	.	+	.	transcript_id "TCONS_00000749,TCONS_00000750"; gene_id "chrA01:8495845-8497464W"; flanks "8496965-,8497464]"; structure "0,1^2-"; splice_chain ",8497323^8497404-"; sources "Undefined,Undefined"; NMorMRNA "null"; degree "4"; dimension "2_2";
chrA01	Undefined	as_event	8683025	8683324	.	+	.	transcript_id "TCONS_00000757,TCONS_00000758"; gene_id "chrA01:8682889-8684400W"; flanks "8683025^,8683324^"; structure "1-,2-"; splice_chain "8683217-,8683283-"; sources "Undefined,Undefined"; NMorMRNA "null"; degree "4"; dimension "2_2";
chrA01	Undefined	as_event	8718833	8719355	.	+	.	transcript_id "TCONS_00000764,TCONS_00000763"; gene_id "chrA01:8718288-8722066W"; flanks "8718833^,8719355-"; structure "0,1-2^"; splice_chain ",8719093-8719161^"; sources "Undefined,Undefined"; NMorMRNA "null"; degree "4"; dimension "2_2";
chrA01	Undefined	as_event	8723380	8724235	.	+	.	transcript_id "TCONS_00000765,TCONS_00000766"; gene_id "chrA01:8722656-8724235W"; flanks "8723380-,8724235]"; structure "0,1^2-"; splice_chain ",8723766^8723850-"; sources "Undefined,Undefined"; NMorMRNA "null"; degree "4"; dimension "2_2";
chrA01	Undefined	as_event	8737497	8737772	.	+	.	transcript_id "TCONS_00000768,TCONS_00000767"; gene_id "chrA01:8736775-8739640W"; flanks "8737497-,8737772^"; structure "1^3-,2^4-"; splice_chain "8737625^8737713-,8737635^8737723-"; sources "Undefined,Undefined"; NMorMRNA "null"; degree "4"; dimension "2_2";
chrA01	Undefined	as_event	8816511	8816774	.	+	.	transcript_id "TCONS_00000774,TCONS_00000772,TCONS_00000773"; gene_id "chrA01:8814715-8817372W"; flanks "8816511-,8816774^"; structure "0,1^3-,2^4-"; splice_chain ",8816601^8816686-,8816611^8816696-"; sources "Undefined,Undefined,Undefined"; NMorMRNA "null"; degree "9"; dimension "3_3";
chrA01	Undefined	as_event	9004097	9004697	.	+	.	transcript_id "TCONS_00000783/TCONS_00000784,TCONS_00000782"; gene_id "chrA01:9003491-9005938W"; flanks "9004097-,9004697^"; structure "1^3-5^7-,2^4-6^8-"; splice_chain "9004187^9004436-9004512^9004609-,9004197^9004446-9004514^9004611-"; sources "Undefined,Undefined"; NMorMRNA "null"; degree "4"; dimension "2_2";
chrA01	Undefined	as_event	9005502	9005938	.	+	.	transcript_id "TCONS_00000782/TCONS_00000784,TCONS_00000783"; gene_id "chrA01:9003491-9005938W"; flanks "9005502-,9005938]"; structure "1^3-,2^4-"; splice_chain "9005830^9005913-,9005840^9005923-"; sources "Undefined,Undefined"; NMorMRNA "null"; degree "4"; dimension "2_2";
chrA01	Undefined	as_event	9009333	9009890	.	+	.	transcript_id "TCONS_00000785,TCONS_00000786"; gene_id "chrA01:9007129-9011477W"; flanks "9009333-,9009890^"; structure "0,1^2-"; splice_chain ",9009469^9009548-"; sources "Undefined,Undefined"; NMorMRNA "null"; degree "4"; dimension "2_2";
chrA01	Undefined	as_event	9011046	9011202	.	+	.	transcript_id "TCONS_00000785,TCONS_00000786"; gene_id "chrA01:9007129-9011477W"; flanks "9011046-,9011202-"; structure "1^,2^"; splice_chain "9011118^,9011119^"; sources "Undefined,Undefined"; NMorMRNA "null"; degree "4"; dimension "2_2";
chrA01	Undefined	as_event	9023409	9023880	.	+	.	transcript_id "TCONS_00000787,TCONS_00000788"; gene_id "chrA01:9021621-9023880W"; flanks "9023409-,9023880]"; structure "1^3-5^6-,2^4-"; splice_chain "9023624^9023707-9023756^9023844-,9023632^9023715-"; sources "Undefined,Undefined"; NMorMRNA "null"; degree "4"; dimension "2_2";
chrA01	Undefined	as_event	9187971	9188265	.	+	.	transcript_id "TCONS_00000796,TCONS_00000795"; gene_id "chrA01:9186732-9190862W"; flanks "9187971-,9188265^"; structure "0,1^2-"; splice_chain ",9188020^9188094-"; sources "Undefined,Undefined"; NMorMRNA "null"; degree "4"; dimension "2_2";
chrA01	Undefined	as_event	9223509	9223761	.	+	.	transcript_id "TCONS_00000799/TCONS_00000800,TCONS_00000801"; gene_id "chrA01:9222747-9227449W"; flanks "9223509-,9223761^"; structure "0,1^2-"; splice_chain ",9223621^9223706-"; sources "Undefined,Undefined"; NMorMRNA "null"; degree "4"; dimension "2_2";
chrA01	Undefined	as_event	9226860	9227449	.	+	.	transcript_id "TCONS_00000800,TCONS_00000799"; gene_id "chrA01:9222747-9227449W"; flanks "9226860-,9227449]"; structure "1^3-,2^4-"; splice_chain "9226929^9227380-,9226949^9227400-"; sources "Undefined,Undefined"; NMorMRNA "null"; degree "4"; dimension "2_2";
chrA01	Undefined	as_event	9231526	9232270	.	+	.	transcript_id "TCONS_00000805,TCONS_00000803,TCONS_00000804"; gene_id "chrA01:9231310-9234429W"; flanks "9231526-,9232270^"; structure "1^4-,2^5-,3^6-"; splice_chain "9231863^9231941-,9231871^9231949-,9231873^9231951-"; sources "Undefined,Undefined,Undefined"; NMorMRNA "null"; degree "9"; dimension "3_3";
chrA01	Undefined	as_event	9234997	9236311	.	+	.	transcript_id "TCONS_00000807,TCONS_00000806"; gene_id "chrA01:9234997-9236311W"; flanks "9234997[,9236311]"; structure "1^3-5^6-,2^4-"; splice_chain "9235504^9235620-9235941^9236017-,9235505^9235621-"; sources "Undefined,Undefined"; NMorMRNA "null"; degree "4"; dimension "2_2";
chrA01	Undefined	as_event	9241124	9241489	.	+	.	transcript_id "TCONS_00000810,TCONS_00000809"; gene_id "chrA01:9237094-9244639W"; flanks "9241124-,9241489^"; structure "1^3-,2^4-"; splice_chain "9241188^9241430-,9241226^9241468-"; sources "Undefined,Undefined"; NMorMRNA "null"; degree "4"; dimension "2_2";
chrA01	Undefined	as_event	9244047	9244291	.	+	.	transcript_id "TCONS_00000810,TCONS_00000809"; gene_id "chrA01:9237094-9244639W"; flanks "9244047-,9244291-"; structure "1^,2^"; splice_chain "9244112^,9244114^"; sources "Undefined,Undefined"; NMorMRNA "null"; degree "4"; dimension "2_2";
chrA01	Undefined	as_event	9282922	9283224	.	+	.	transcript_id "TCONS_00000813,TCONS_00000812"; gene_id "chrA01:9282613-9284525W"; flanks "9282922-,9283224^"; structure "1^3-,2^4-"; splice_chain "9283053^9283140-,9283063^9283150-"; sources "Undefined,Undefined"; NMorMRNA "null"; degree "4"; dimension "2_2";
chrA01	Undefined	as_event	9311433	9311722	.	+	.	transcript_id "TCONS_00000815,TCONS_00000816"; gene_id "chrA01:9310087-9313160W"; flanks "9311433-,9311722^"; structure "0,1^2-"; splice_chain ",9311558^9311642-"; sources "Undefined,Undefined"; NMorMRNA "null"; degree "4"; dimension "2_2";
chrA01	Undefined	as_event	9376343	9376616	.	+	.	transcript_id "TCONS_00000819,TCONS_00000820"; gene_id "chrA01:9375829-9379083W"; flanks "9376343-,9376616^"; structure "0,1^2-"; splice_chain ",9376439^9376525-"; sources "Undefined,Undefined"; NMorMRNA "null"; degree "4"; dimension "2_2";
chrA01	Undefined	as_event	9467192	9467523	.	+	.	transcript_id "TCONS_00000830,TCONS_00000829,TCONS_00000828"; gene_id "chrA01:9466170-9467959W"; flanks "9467192-,9467523^"; structure "0,1^3-,2^4-"; splice_chain ",9467255^9467358-,9467257^9467360-"; sources "Undefined,Undefined,Undefined"; NMorMRNA "null"; degree "9"; dimension "3_3";
chrA01	Undefined	as_event	9479346	9479645	.	+	.	transcript_id "TCONS_00000831,TCONS_00000832"; gene_id "chrA01:9478803-9480326W"; flanks "9479346-,9479645-"; structure "1^,2^"; splice_chain "9479428^,9479429^"; sources "Undefined,Undefined"; NMorMRNA "null"; degree "4"; dimension "2_2";
chrA01	Undefined	as_event	9511542	9511738	.	+	.	transcript_id "TCONS_00000838,TCONS_00000836/TCONS_00000837"; gene_id "chrA01:9510548-9513599W"; flanks "9511542^,9511738^"; structure "1-,2-"; splice_chain "9511681-,9511683-"; sources "Undefined,Undefined"; NMorMRNA "null"; degree "4"; dimension "2_2";
chrA01	Undefined	as_event	9512780	9513584	.	+	.	transcript_id "TCONS_00000837,TCONS_00000838"; gene_id "chrA01:9510548-9513599W"; flanks "9512780-,9513584-"; structure "1^,2^"; splice_chain "9512890^,9512891^"; sources "Undefined,Undefined"; NMorMRNA "null"; degree "4"; dimension "2_2";
chrA01	Undefined	as_event	9550047	9550264	.	+	.	transcript_id "TCONS_00000843,TCONS_00000842"; gene_id "chrA01:9549239-9552903W"; flanks "9550047-,9550264^"; structure "0,1^2-"; splice_chain ",9550113^9550202-"; sources "Undefined,Undefined"; NMorMRNA "null"; degree "4"; dimension "2_2";
chrA01	Undefined	as_event	9551074	9551181	.	+	.	transcript_id "TCONS_00000843,TCONS_00000842"; gene_id "chrA01:9549239-9552903W"; flanks "9551074-,9551181-"; structure "1^,2^"; splice_chain "9551101^,9551106^"; sources "Undefined,Undefined"; NMorMRNA "null"; degree "4"; dimension "2_2";
chrA01	Undefined	as_event	9821351	9821600	.	+	.	transcript_id "TCONS_00000846,TCONS_00000847"; gene_id "chrA01:9818885-9822272W"; flanks "9821351-,9821600^"; structure "0,1^2-"; splice_chain ",9821466^9821521-"; sources "Undefined,Undefined"; NMorMRNA "null"; degree "4"; dimension "2_2";
chrA01	Undefined	as_event	10229676	10230763	.	+	.	transcript_id "TCONS_00000857,TCONS_00000858"; gene_id "chrA01:10229676-10230763W"; flanks "10229676[,10230763]"; structure "1^3-,2^4-"; splice_chain "10230522^10230544-,10230523^10230545-"; sources "Undefined,Undefined"; NMorMRNA "null"; degree "4"; dimension "2_2";
chrA01	Undefined	as_event	10351888	10352246	.	+	.	transcript_id "TCONS_00000863,TCONS_00000862"; gene_id "chrA01:10350280-10352246W"; flanks "10351888^,10352246]"; structure "1-,2-"; splice_chain "10351961-,10352013-"; sources "Undefined,Undefined"; NMorMRNA "null"; degree "4"; dimension "2_2";
chrA01	Undefined	as_event	10354783	10355617	.	+	.	transcript_id "TCONS_00000864,TCONS_00000865"; gene_id "chrA01:10353025-10356384W"; flanks "10354783-,10355617^"; structure "1^3-5^7-9^11-,2^4-6^8-10^12-"; splice_chain "10355046^10355125-10355262^10355358-10355409^10355538-,10355056^10355135-10355265^10355359-10355410^10355539-"; sources "Undefined,Undefined"; NMorMRNA "null"; degree "4"; dimension "2_2";
chrA01	Undefined	as_event	10468587	10468872	.	+	.	transcript_id "TCONS_00000870,TCONS_00000868/TCONS_00000869/TCONS_00000871"; gene_id "chrA01:10467892-10470307W"; flanks "10468587-,10468872-"; structure "1^,2^"; splice_chain "10468721^,10468781^"; sources "Undefined,Undefined"; NMorMRNA "null"; degree "4"; dimension "2_2";
chrA01	Undefined	as_event	10468872	10469127	.	+	.	transcript_id "TCONS_00000869,TCONS_00000868/TCONS_00000871,TCONS_00000870"; gene_id "chrA01:10467892-10470307W"; flanks "10468872-,10469127-"; structure "1^,2^,3^"; splice_chain "10469005^,10469012^,10469029^"; sources "Undefined,Undefined,Undefined"; NMorMRNA "null"; degree "9"; dimension "3_3";
chrA01	Undefined	as_event	10469457	10470307	.	+	.	transcript_id "TCONS_00000869/TCONS_00000870/TCONS_00000871,TCONS_00000868"; gene_id "chrA01:10467892-10470307W"; flanks "10469457-,10470307]"; structure "0,1^2-"; splice_chain ",10469924^10470040-"; sources "Undefined,Undefined"; NMorMRNA "null"; degree "4"; dimension "2_2";
chrA01	Undefined	as_event	10506154	10506557	.	+	.	transcript_id "TCONS_00000873,TCONS_00000874"; gene_id "chrA01:10503901-10507568W"; flanks "10506154-,10506557-"; structure "1^,2^"; splice_chain "10506203^,10506205^"; sources "Undefined,Undefined"; NMorMRNA "null"; degree "4"; dimension "2_2";
chrA01	Undefined	as_event	10833232	10834194	.	+	.	transcript_id "TCONS_00000881,TCONS_00000880"; gene_id "chrA01:10832772-10834990W"; flanks "10833232-,10834194^"; structure "1^2-3^5-,4^6-"; splice_chain "10833381^10833457-10833610^10833979-,10833620^10833989-"; sources "Undefined,Undefined"; NMorMRNA "null"; degree "4"; dimension "2_2";
chrA01	Undefined	as_event	11111373	11111967	.	+	.	transcript_id "TCONS_00000886,TCONS_00000887"; gene_id "chrA01:11111373-11112651W"; flanks "11111373[,11111967^"; structure "1^3-,2^4-"; splice_chain "11111699^11111788-,11111709^11111798-"; sources "Undefined,Undefined"; NMorMRNA "null"; degree "4"; dimension "2_2";
chrA01	Undefined	as_event	11111798	11112300	.	+	.	transcript_id "TCONS_00000887,TCONS_00000888"; gene_id "chrA01:11111373-11112651W"; flanks "11111798-,11112300^"; structure "1^3-,2^4-"; splice_chain "11111967^11112059-,11111977^11112069-"; sources "Undefined,Undefined"; NMorMRNA "null"; degree "4"; dimension "2_2";
chrA01	Undefined	as_event	11111373	11112300	.	+	.	transcript_id "TCONS_00000886,TCONS_00000887,TCONS_00000888"; gene_id "chrA01:11111373-11112651W"; flanks "11111373[,11112300^"; structure "1^3-5^7-,2^4-5^7-,2^4-6^8-"; splice_chain "11111699^11111788-11111967^11112059-,11111709^11111798-11111967^11112059-,11111709^11111798-11111977^11112069-"; sources "Undefined,Undefined,Undefined"; NMorMRNA "null"; degree "9"; dimension "3_3";
chrA01	Undefined	as_event	11333381	11336490	.	+	.	transcript_id "TCONS_00000892,TCONS_00000891"; gene_id "chrA01:11333353-11336490W"; flanks "11333381[,11336490]"; structure "1^3-,2^4-"; splice_chain "11333617^11333699-,11333618^11333700-"; sources "Undefined,Undefined"; NMorMRNA "null"; degree "4"; dimension "2_2";
chrA01	Undefined	as_event	11628489	11629083	.	+	.	transcript_id "TCONS_00000895,TCONS_00000896"; gene_id "chrA01:11627857-11630072W"; flanks "11628489-,11629083-"; structure "1^,2^"; splice_chain "11628956^,11628961^"; sources "Undefined,Undefined"; NMorMRNA "null"; degree "4"; dimension "2_2";
chrA01	Undefined	as_event	12384870	12385245	.	+	.	transcript_id "TCONS_00000904,TCONS_00000903"; gene_id "chrA01:12384623-12386803W"; flanks "12384870-,12385245^"; structure "0,1^2-"; splice_chain ",12385054^12385125-"; sources "Undefined,Undefined"; NMorMRNA "null"; degree "4"; dimension "2_2";
chrA01	Undefined	as_event	12442958	12443265	.	+	.	transcript_id "TCONS_00000909,TCONS_00000910"; gene_id "chrA01:12441366-12445596W"; flanks "12442958-,12443265^"; structure "1^3-,2^4-"; splice_chain "12443017^12443115-,12443045^12443143-"; sources "Undefined,Undefined"; NMorMRNA "null"; degree "4"; dimension "2_2";
chrA01	Undefined	as_event	12474864	12475231	.	+	.	transcript_id "TCONS_00000912,TCONS_00000913"; gene_id "chrA01:12474338-12475786W"; flanks "12474864-,12475231^"; structure "0,1^2-"; splice_chain ",12474986^12475065-"; sources "Undefined,Undefined"; NMorMRNA "null"; degree "4"; dimension "2_2";
chrA01	Undefined	as_event	12479102	12479257	.	+	.	transcript_id "TCONS_00000914,TCONS_00000915"; gene_id "chrA01:12477583-12480156W"; flanks "12479102-,12479257-"; structure "1^,2^"; splice_chain "12479152^,12479154^"; sources "Undefined,Undefined"; NMorMRNA "null"; degree "4"; dimension "2_2";
chrA01	Undefined	as_event	12943489	12943999	.	+	.	transcript_id "TCONS_00000926,TCONS_00000925"; gene_id "chrA01:12943138-12945427W"; flanks "12943489-,12943999^"; structure "1^3-,2^4-"; splice_chain "12943618^12943805-,12943628^12943815-"; sources "Undefined,Undefined"; NMorMRNA "null"; degree "4"; dimension "2_2";
chrA01	Undefined	as_event	12944364	12944619	.	+	.	transcript_id "TCONS_00000926/TCONS_00000927,TCONS_00000925"; gene_id "chrA01:12943138-12945427W"; flanks "12944364-,12944619^"; structure "1^3-,2^4-"; splice_chain "12944454^12944554-,12944464^12944564-"; sources "Undefined,Undefined"; NMorMRNA "null"; degree "4"; dimension "2_2";
chrA01	Undefined	as_event	12944873	12945097	.	+	.	transcript_id "TCONS_00000927,TCONS_00000926"; gene_id "chrA01:12943138-12945427W"; flanks "12944873-,12945097^"; structure "0,1^2-"; splice_chain ",12944936^12945029-"; sources "Undefined,Undefined"; NMorMRNA "null"; degree "4"; dimension "2_2";
chrA01	Undefined	as_event	12944701	12945097	.	+	.	transcript_id "TCONS_00000927,TCONS_00000926,TCONS_00000925"; gene_id "chrA01:12943138-12945427W"; flanks "12944701-,12945097^"; structure "1^3-,1^3-5^6-,2^4-"; splice_chain "12944783^12944873-,12944783^12944873-12944936^12945029-,12944786^12944876-"; sources "Undefined,Undefined,Undefined"; NMorMRNA "null"; degree "9"; dimension "3_3";
chrA01	Undefined	as_event	14080368	14080773	.	+	.	transcript_id "TCONS_00000948,TCONS_00000947"; gene_id "chrA01:14078797-14082353W"; flanks "14080368-,14080773^"; structure "1^3-,2^4-"; splice_chain "14080461^14080559-,14080471^14080569-"; sources "Undefined,Undefined"; NMorMRNA "null"; degree "4"; dimension "2_2";
chrA01	Undefined	as_event	14158061	14158603	.	+	.	transcript_id "TCONS_00000951,TCONS_00000950"; gene_id "chrA01:14158061-14162206W"; flanks "14158061[,14158603^"; structure "1^3-,2^4-"; splice_chain "14158269^14158414-,14158281^14158426-"; sources "Undefined,Undefined"; NMorMRNA "null"; degree "4"; dimension "2_2";
chrA01	Undefined	as_event	14363801	14364201	.	+	.	transcript_id "TCONS_00000957,TCONS_00000958"; gene_id "chrA01:14359015-14365084W"; flanks "14363801-,14364201^"; structure "1^3-,2^4-"; splice_chain "14363953^14364038-,14363954^14364039-"; sources "Undefined,Undefined"; NMorMRNA "null"; degree "4"; dimension "2_2";
chrA01	Undefined	as_event	14364493	14365084	.	+	.	transcript_id "TCONS_00000957,TCONS_00000958"; gene_id "chrA01:14359015-14365084W"; flanks "14364493-,14365084]"; structure "1^3-,2^4-"; splice_chain "14364687^14364792-,14364697^14364802-"; sources "Undefined,Undefined"; NMorMRNA "null"; degree "4"; dimension "2_2";
chrA01	Undefined	as_event	14602721	14602998	.	+	.	transcript_id "TCONS_00000962,TCONS_00000963"; gene_id "chrA01:14602368-14604652W"; flanks "14602721-,14602998^"; structure "0,1^2-"; splice_chain ",14602783^14602858-"; sources "Undefined,Undefined"; NMorMRNA "null"; degree "4"; dimension "2_2";
chrA01	Undefined	as_event	14653718	14655610	.	+	.	transcript_id "TCONS_00000965,TCONS_00000964"; gene_id "chrA01:14653357-14655610W"; flanks "14653718-,14655610]"; structure "1^3-,2^4-"; splice_chain "14654677^14654755-,14654687^14654765-"; sources "Undefined,Undefined"; NMorMRNA "null"; degree "4"; dimension "2_2";
chrA01	Undefined	as_event	14714106	14714374	.	+	.	transcript_id "TCONS_00000967/TCONS_00000969,TCONS_00000968"; gene_id "chrA01:14713534-14716303W"; flanks "14714106-,14714374^"; structure "1^3-,2^4-"; splice_chain "14714214^14714299-,14714215^14714300-"; sources "Undefined,Undefined"; NMorMRNA "null"; degree "4"; dimension "2_2";
chrA01	Undefined	as_event	14714746	14715076	.	+	.	transcript_id "TCONS_00000969,TCONS_00000967/TCONS_00000968"; gene_id "chrA01:14713534-14716303W"; flanks "14714746-,14715076^"; structure "0,1^2-"; splice_chain ",14714766^14714880-"; sources "Undefined,Undefined"; NMorMRNA "null"; degree "4"; dimension "2_2";
chrA01	Undefined	as_event	14714299	14715076	.	+	.	transcript_id "TCONS_00000969,TCONS_00000967,TCONS_00000966"; gene_id "chrA01:14713534-14716303W"; flanks "14714299-,14715076^"; structure "1^2-,1^2-3^5-,4^6-"; splice_chain "14714374^14714746-,14714374^14714746-14714766^14714880-,14714803^14714917-"; sources "Undefined,Undefined,Undefined"; NMorMRNA "null"; degree "9"; dimension "3_3";
chrA01	Undefined	as_event	14714106	14715076	.	+	.	transcript_id "TCONS_00000969,TCONS_00000967,TCONS_00000966,TCONS_00000968"; gene_id "chrA01:14713534-14716303W"; flanks "14714106-,14715076^"; structure "1^3-5^6-,1^3-5^6-7^9-,1^3-8^10-,2^4-5^6-7^9-"; splice_chain "14714214^14714299-14714374^14714746-,14714214^14714299-14714374^14714746-14714766^14714880-,14714214^14714299-14714803^14714917-,14714215^14714300-14714374^14714746-14714766^14714880-…
chrA01	Undefined	as_event	15328697	15329277	.	+	.	transcript_id "TCONS_00000983,TCONS_00000982"; gene_id "chrA01:15328697-15332852W"; flanks "15328697[,15329277-"; structure "1^,2^"; splice_chain "15329121^,15329122^"; sources "Undefined,Undefined"; NMorMRNA "null"; degree "4"; dimension "2_2";
chrA01	Undefined	as_event	15329277	15329948	.	+	.	transcript_id "TCONS_00000982,TCONS_00000983"; gene_id "chrA01:15328697-15332852W"; flanks "15329277-,15329948^"; structure "1^3-,2^4-"; splice_chain "15329766^15329853-,15329776^15329863-"; sources "Undefined,Undefined"; NMorMRNA "null"; degree "4"; dimension "2_2";
chrA01	Undefined	as_event	15500064	15500344	.	+	.	transcript_id "TCONS_00000986,TCONS_00000985"; gene_id "chrA01:15497102-15500711W"; flanks "15500064-,15500344^"; structure "0,1^2-"; splice_chain ",15500199^15500277-"; sources "Undefined,Undefined"; NMorMRNA "null"; degree "4"; dimension "2_2";
chrA01	Undefined	as_event	15607483	15607793	.	+	.	transcript_id "TCONS_00000993,TCONS_00000992"; gene_id "chrA01:15606588-15607793W"; flanks "15607483-,15607793]"; structure "1^3-,2^4-"; splice_chain "15607641^15607724-,15607651^15607734-"; sources "Undefined,Undefined"; NMorMRNA "null"; degree "4"; dimension "2_2";
chrA01	Undefined	as_event	15782969	15783292	.	+	.	transcript_id "TCONS_00000998,TCONS_00000999/TCONS_00001000"; gene_id "chrA01:15782043-15786218W"; flanks "15782969-,15783292^"; structure "0,1^2-"; splice_chain ",15783112^15783187-"; sources "Undefined,Undefined"; NMorMRNA "null"; degree "4"; dimension "2_2";
chrA01	Undefined	as_event	15783364	15783611	.	+	.	transcript_id "TCONS_00000999,TCONS_00001000"; gene_id "chrA01:15782043-15786218W"; flanks "15783364-,15783611-"; structure "1^,2^"; splice_chain "15783512^,15783517^"; sources "Undefined,Undefined"; NMorMRNA "null"; degree "4"; dimension "2_2";
chrA01	Undefined	as_event	15783364	15783736	.	+	.	transcript_id "TCONS_00000998,TCONS_00000999,TCONS_00001000"; gene_id "chrA01:15782043-15786218W"; flanks "15783364-,15783736^"; structure "0,1^3-,2^3-"; splice_chain ",15783512^15783611-,15783517^15783611-"; sources "Undefined,Undefined,Undefined"; NMorMRNA "null"; degree "9"; dimension "3_3";
chrA01	Undefined	as_event	16482503	16483462	.	+	.	transcript_id "TCONS_00001014,TCONS_00001012"; gene_id "chrA01:16481274-16483462W"; flanks "16482503-,16483462]"; structure "0,1^2-"; splice_chain ",16482724^16482827-"; sources "Undefined,Undefined"; NMorMRNA "null"; degree "4"; dimension "2_2";
chrA01	Undefined	as_event	16482335	16483462	.	+	.	transcript_id "TCONS_00001012,TCONS_00001013"; gene_id "chrA01:16481274-16483462W"; flanks "16482335-,16483462]"; structure "1^3-5^6-,2^4-"; splice_chain "16482412^16482503-16482724^16482827-,16482413^16482504-"; sources "Undefined,Undefined"; NMorMRNA "null"; degree "4"; dimension "2_2";
chrA01	Undefined	as_event	16565465	16565805	.	+	.	transcript_id "TCONS_00001016,TCONS_00001017"; gene_id "chrA01:16564483-16566366W"; flanks "16565465-,16565805^"; structure "0,1^2-"; splice_chain ",16565641^16565722-"; sources "Undefined,Undefined"; NMorMRNA "null"; degree "4"; dimension "2_2";
chrA01	Undefined	as_event	16696348	16696659	.	+	.	transcript_id "TCONS_00001020,TCONS_00001019"; gene_id "chrA01:16695041-16696659W"; flanks "16696348-,16696659]"; structure "1^3-,2^4-"; splice_chain "16696538^16696615-,16696548^16696625-"; sources "Undefined,Undefined"; NMorMRNA "null"; degree "4"; dimension "2_2";
chrA01	Undefined	as_event	16791103	16791283	.	+	.	transcript_id "TCONS_00001023,TCONS_00001022"; gene_id "chrA01:16790314-16793216W"; flanks "16791103^,16791283^"; structure "1-,2-"; splice_chain "16791210-,16791212-"; sources "Undefined,Undefined"; NMorMRNA "null"; degree "4"; dimension "2_2";
chrA01	Undefined	as_event	16985406	16986869	.	+	.	transcript_id "TCONS_00001029,TCONS_00001030"; gene_id "chrA01:16985406-16987381W"; flanks "16985406[,16986869^"; structure "1^3-,2^4-"; splice_chain "16986060^16986145-,16986062^16986147-"; sources "Undefined,Undefined"; NMorMRNA "null"; degree "4"; dimension "2_2";
chrA01	Undefined	as_event	17200759	17200939	.	+	.	transcript_id "TCONS_00001037,TCONS_00001036"; gene_id "chrA01:17197946-17201536W"; flanks "17200759^,17200939^"; structure "1-,2-"; splice_chain "17200871-,17200877-"; sources "Undefined,Undefined"; NMorMRNA "null"; degree "4"; dimension "2_2";
chrA01	Undefined	as_event	17227935	17229174	.	+	.	transcript_id "TCONS_00001039,TCONS_00001038"; gene_id "chrA01:17227935-17229174W"; flanks "17227935[,17229174]"; structure "1^3-,2^4-"; splice_chain "17228059^17228369-,17228069^17228379-"; sources "Undefined,Undefined"; NMorMRNA "null"; degree "4"; dimension "2_2";
chrA01	Undefined	as_event	17549735	17551143	.	+	.	transcript_id "TCONS_00001044,TCONS_00001045"; gene_id "chrA01:17549735-17551143W"; flanks "17549735[,17551143]"; structure "0,1^2-"; splice_chain ",17549951^17550321-"; sources "Undefined,Undefined"; NMorMRNA "null"; degree "4"; dimension "2_2";
chrA01	Undefined	as_event	17684180	17685315	.	+	.	transcript_id "TCONS_00001047,TCONS_00001046"; gene_id "chrA01:17681730-17687253W"; flanks "17684180-,17685315^"; structure "1^3-5^6-,2^4-"; splice_chain "17684500^17684574-17684660^17684737-,17684510^17684584-"; sources "Undefined,Undefined"; NMorMRNA "null"; degree "4"; dimension "2_2";
chrA01	Undefined	as_event	17795508	17796078	.	+	.	transcript_id "TCONS_00001055,TCONS_00001056"; gene_id "chrA01:17795384-17797233W"; flanks "17795508^,17796078^"; structure "1-,2-"; splice_chain "17795764-,17795767-"; sources "Undefined,Undefined"; NMorMRNA "null"; degree "4"; dimension "2_2";
chrA01	Undefined	as_event	18014113	18014573	.	+	.	transcript_id "TCONS_00001068,TCONS_00001067"; gene_id "chrA01:18013449-18016423W"; flanks "18014113-,18014573^"; structure "0,1^2-"; splice_chain ",18014293^18014407-"; sources "Undefined,Undefined"; NMorMRNA "null"; degree "4"; dimension "2_2";
chrA01	Undefined	as_event	18066489	18066745	.	+	.	transcript_id "TCONS_00001071,TCONS_00001072"; gene_id "chrA01:18062248-18069194W"; flanks "18066489-,18066745^"; structure "0,1^2-"; splice_chain ",18066578^18066670-"; sources "Undefined,Undefined"; NMorMRNA "null"; degree "4"; dimension "2_2";
chrA01	Undefined	as_event	18067438	18067820	.	+	.	transcript_id "TCONS_00001073,TCONS_00001072"; gene_id "chrA01:18062248-18069194W"; flanks "18067438-,18067820^"; structure "0,1^2-"; splice_chain ",18067614^18067698-"; sources "Undefined,Undefined"; NMorMRNA "null"; degree "4"; dimension "2_2";
chrA01	Undefined	as_event	18067928	18068296	.	+	.	transcript_id "TCONS_00001073,TCONS_00001072"; gene_id "chrA01:18062248-18069194W"; flanks "18067928-,18068296^"; structure "1^3-,2^4-"; splice_chain "18068011^18068112-,18068014^18068115-"; sources "Undefined,Undefined"; NMorMRNA "null"; degree "4"; dimension "2_2";
chrA01	Undefined	as_event	18068749	18068948	.	+	.	transcript_id "TCONS_00001072,TCONS_00001073"; gene_id "chrA01:18062248-18069194W"; flanks "18068749-,18068948-"; structure "1^,2^"; splice_chain "18068823^,18068825^"; sources "Undefined,Undefined"; NMorMRNA "null"; degree "4"; dimension "2_2";
chrA01	Undefined	as_event	18070972	18071271	.	+	.	transcript_id "TCONS_00001074,TCONS_00001075"; gene_id "chrA01:18069549-18074357W"; flanks "18070972-,18071271^"; structure "0,1^2-"; splice_chain ",18071105^18071179-"; sources "Undefined,Undefined"; NMorMRNA "null"; degree "4"; dimension "2_2";
chrA01	Undefined	as_event	18158924	18159190	.	+	.	transcript_id "TCONS_00001079,TCONS_00001078"; gene_id "chrA01:18158526-18164397W"; flanks "18158924-,18159190^"; structure "0,1^2-"; splice_chain ",18159025^18159068-"; sources "Undefined,Undefined"; NMorMRNA "null"; degree "4"; dimension "2_2";
chrA01	Undefined	as_event	18159068	18159457	.	+	.	transcript_id "TCONS_00001081,TCONS_00001080,TCONS_00001078"; gene_id "chrA01:18158526-18164397W"; flanks "18159068-,18159457^"; structure "1^4-,2^5-,3^6-"; splice_chain "18159185^18159352-,18159186^18159353-,18159190^18159357-"; sources "Undefined,Undefined,Undefined"; NMorMRNA "null"; degree "9"; dimension "3_3";
chrA01	Undefined	as_event	18158924	18159457	.	+	.	transcript_id "TCONS_00001081,TCONS_00001080,TCONS_00001078,TCONS_00001079"; gene_id "chrA01:18158526-18164397W"; flanks "18158924-,18159457^"; structure "1^2-3^6-,1^2-4^7-,1^2-5^8-,5^8-"; splice_chain "18159025^18159068-18159185^18159352-,18159025^18159068-18159186^18159353-,18159025^18159068-18159190^18159357-,18159190^18159357-"; sources "Undefined,Undefined,Undefined,Undefined"; NMorMRNA "nul…
chrA01	Undefined	as_event	18159727	18160092	.	+	.	transcript_id "TCONS_00001079,TCONS_00001078/TCONS_00001080/TCONS_00001081"; gene_id "chrA01:18158526-18164397W"; flanks "18159727-,18160092^"; structure "0,1^2-"; splice_chain ",18159814^18159935-"; sources "Undefined,Undefined"; NMorMRNA "null"; degree "4"; dimension "2_2";
chrA01	Undefined	as_event	18160634	18160977	.	+	.	transcript_id "TCONS_00001078,TCONS_00001079/TCONS_00001080/TCONS_00001081"; gene_id "chrA01:18158526-18164397W"; flanks "18160634-,18160977^"; structure "0,1^2-"; splice_chain ",18160742^18160829-"; sources "Undefined,Undefined"; NMorMRNA "null"; degree "4"; dimension "2_2";
chrA01	Undefined	as_event	18161465	18161963	.	+	.	transcript_id "TCONS_00001078/TCONS_00001079/TCONS_00001080,TCONS_00001081"; gene_id "chrA01:18158526-18164397W"; flanks "18161465-,18161963-"; structure "1^2-3^,4^"; splice_chain "18161591^18161658-18161865^,18161870^"; sources "Undefined,Undefined"; NMorMRNA "null"; degree "4"; dimension "2_2";
chrA01	Undefined	as_event	18161963	18162093	.	+	.	transcript_id "TCONS_00001081,TCONS_00001078/TCONS_00001079/TCONS_00001080"; gene_id "chrA01:18158526-18164397W"; flanks "18161963-,18162093-"; structure "1^,2^"; splice_chain "18161996^,18162010^"; sources "Undefined,Undefined"; NMorMRNA "null"; degree "4"; dimension "2_2";
chrA01	Undefined	as_event	18162358	18163291	.	+	.	transcript_id "TCONS_00001078,TCONS_00001081"; gene_id "chrA01:18158526-18164397W"; flanks "18162358-,18163291^"; structure "1^2-3^5-,4^6-"; splice_chain "18162548^18162645-18162788^18163180-,18162798^18163190-"; sources "Undefined,Undefined"; NMorMRNA "null"; degree "4"; dimension "2_2";
chrA01	Undefined	as_event	18163180	18163386	.	+	.	transcript_id "TCONS_00001078,TCONS_00001080"; gene_id "chrA01:18158526-18164397W"; flanks "18163180-,18163386-"; structure "1^,2^"; splice_chain "18163291^,18163294^"; sources "Undefined,Undefined"; NMorMRNA "null"; degree "4"; dimension "2_2";
chrA01	Undefined	as_event	18162788	18163386	.	+	.	transcript_id "TCONS_00001079,TCONS_00001078,TCONS_00001080"; gene_id "chrA01:18158526-18164397W"; flanks "18162788^,18163386-"; structure "0,1-2^,1-3^"; splice_chain ",18163180-18163291^,18163180-18163294^"; sources "Undefined,Undefined,Undefined"; NMorMRNA "null"; degree "9"; dimension "3_3";
chrA01	Undefined	as_event	18162358	18163386	.	+	.	transcript_id "TCONS_00001079,TCONS_00001078,TCONS_00001080,TCONS_00001081"; gene_id "chrA01:18158526-18164397W"; flanks "18162358-,18163386-"; structure "1^2-3^,1^2-3^5-7^,1^2-3^5-8^,4^6-7^"; splice_chain "18162548^18162645-18162788^,18162548^18162645-18162788^18163180-18163291^,18162548^18162645-18162788^18163180-18163294^,18162798^18163190-18163291^"; sources "Undefined,Undefined,Undefined,Und…
chrA01	Undefined	as_event	18163609	18163843	.	+	.	transcript_id "TCONS_00001079,TCONS_00001078"; gene_id "chrA01:18158526-18164397W"; flanks "18163609-,18163843]"; structure "0,1^2-"; splice_chain ",18163721^18163818-"; sources "Undefined,Undefined"; NMorMRNA "null"; degree "4"; dimension "2_2";
chrA01	Undefined	as_event	18365611	18366389	.	+	.	transcript_id "TCONS_00001087/TCONS_00001088,TCONS_00001086"; gene_id "chrA01:18365611-18377710W"; flanks "18365611[,18366389^"; structure "0,1^2-"; splice_chain ",18366009^18366305-"; sources "Undefined,Undefined"; NMorMRNA "null"; degree "4"; dimension "2_2";
chrA01	Undefined	as_event	18366389	18375429	.	+	.	transcript_id "TCONS_00001086/TCONS_00001088,TCONS_00001087"; gene_id "chrA01:18365611-18377710W"; flanks "18366389^,18375429-"; structure "1-2^,3-4^"; splice_chain "18366542-18366597^,18375261-18375316^"; sources "Undefined,Undefined"; NMorMRNA "null"; degree "4"; dimension "2_2";
chrA01	Undefined	as_event	18375608	18375811	.	+	.	transcript_id "TCONS_00001086/TCONS_00001089,TCONS_00001087/TCONS_00001088/TCONS_00001090"; gene_id "chrA01:18365611-18377710W"; flanks "18375608-,18375811^"; structure "0,1^2-"; splice_chain ",18375665^18375765-"; sources "Undefined,Undefined"; NMorMRNA "null"; degree "4"; dimension "2_2";
chrA01	Undefined	as_event	18658962	18659234	.	+	.	transcript_id "TCONS_00001095,TCONS_00001096"; gene_id "chrA01:18655910-18659468W"; flanks "18658962-,18659234^"; structure "0,1^2-"; splice_chain ",18659030^18659109-"; sources "Undefined,Undefined"; NMorMRNA "null"; degree "4"; dimension "2_2";
chrA01	Undefined	as_event	18668652	18668889	.	+	.	transcript_id "TCONS_00001098,TCONS_00001097"; gene_id "chrA01:18667961-18668889W"; flanks "18668652-,18668889]"; structure "1^3-,2^4-"; splice_chain "18668752^18668852-,18668775^18668875-"; sources "Undefined,Undefined"; NMorMRNA "null"; degree "4"; dimension "2_2";
chrA01	Undefined	as_event	18763806	18763965	.	+	.	transcript_id "TCONS_00001101,TCONS_00001102"; gene_id "chrA01:18761950-18763965W"; flanks "18763806^,18763965]"; structure "1-,2-"; splice_chain "18763888-,18763891-"; sources "Undefined,Undefined"; NMorMRNA "null"; degree "4"; dimension "2_2";
chrA01	Undefined	as_event	19062495	19062901	.	+	.	transcript_id "TCONS_00001110,TCONS_00001111"; gene_id "chrA01:19059177-19066015W"; flanks "19062495-,19062901^"; structure "1^3-,2^4-"; splice_chain "19062591^19062761-,19062593^19062763-"; sources "Undefined,Undefined"; NMorMRNA "null"; degree "4"; dimension "2_2";
chrA01	Undefined	as_event	19063265	19063589	.	+	.	transcript_id "TCONS_00001110,TCONS_00001111"; gene_id "chrA01:19059177-19066015W"; flanks "19063265^,19063589^"; structure "1-,2-"; splice_chain "19063449-,19063459-"; sources "Undefined,Undefined"; NMorMRNA "null"; degree "4"; dimension "2_2";
chrA01	Undefined	as_event	19064395	19064779	.	+	.	transcript_id "TCONS_00001110,TCONS_00001111"; gene_id "chrA01:19059177-19066015W"; flanks "19064395-,19064779^"; structure "1^3-,2^4-"; splice_chain "19064461^19064609-,19064463^19064611-"; sources "Undefined,Undefined"; NMorMRNA "null"; degree "4"; dimension "2_2";
chrA01	Undefined	as_event	19065053	19065228	.	+	.	transcript_id "TCONS_00001110,TCONS_00001111"; gene_id "chrA01:19059177-19066015W"; flanks "19065053-,19065228-"; structure "1^,2^"; splice_chain "19065133^,19065134^"; sources "Undefined,Undefined"; NMorMRNA "null"; degree "4"; dimension "2_2";
chrA01	Undefined	as_event	19065410	19065557	.	+	.	transcript_id "TCONS_00001110,TCONS_00001111"; gene_id "chrA01:19059177-19066015W"; flanks "19065410-,19065557-"; structure "1^,2^"; splice_chain "19065481^,19065482^"; sources "Undefined,Undefined"; NMorMRNA "null"; degree "4"; dimension "2_2";
chrA01	Undefined	as_event	19200872	19201143	.	+	.	transcript_id "TCONS_00001118,TCONS_00001117"; gene_id "chrA01:19200069-19201143W"; flanks "19200872-,19201143]"; structure "1^3-,2^4-"; splice_chain "19200990^19201085-,19201000^19201095-"; sources "Undefined,Undefined"; NMorMRNA "null"; degree "4"; dimension "2_2";
chrA01	Undefined	as_event	19235408	19235620	.	+	.	transcript_id "TCONS_00001123,TCONS_00001122"; gene_id "chrA01:19232435-19236200W"; flanks "19235408-,19235620-"; structure "1^,2^"; splice_chain "19235524^,19235525^"; sources "Undefined,Undefined"; NMorMRNA "null"; degree "4"; dimension "2_2";
chrA01	Undefined	as_event	19295287	19296265	.	+	.	transcript_id "TCONS_00001125,TCONS_00001124"; gene_id "chrA01:19295287-19297747W"; flanks "19295287[,19296265^"; structure "1^3-5^7-,2^4-6^8-"; splice_chain "19295662^19295751-19295850^19296159-,19295664^19295753-19295852^19296161-"; sources "Undefined,Undefined"; NMorMRNA "null"; degree "4"; dimension "2_2";
chrA01	Undefined	as_event	19511229	19511620	.	+	.	transcript_id "TCONS_00001133,TCONS_00001134"; gene_id "chrA01:19510694-19512019W"; flanks "19511229-,19511620^"; structure "0,1^2-"; splice_chain ",19511438^19511516-"; sources "Undefined,Undefined"; NMorMRNA "null"; degree "4"; dimension "2_2";
chrA01	Undefined	as_event	19659309	19660506	.	+	.	transcript_id "TCONS_00001135,TCONS_00001136"; gene_id "chrA01:19658935-19660829W"; flanks "19659309^,19660506^"; structure "1-,2-"; splice_chain "19660062-,19660066-"; sources "Undefined,Undefined"; NMorMRNA "null"; degree "4"; dimension "2_2";
chrA01	Undefined	as_event	19660576	19660829	.	+	.	transcript_id "TCONS_00001136,TCONS_00001135"; gene_id "chrA01:19658935-19660829W"; flanks "19660576-,19660829]"; structure "0,1^2-"; splice_chain ",19660691^19660764-"; sources "Undefined,Undefined"; NMorMRNA "null"; degree "4"; dimension "2_2";
chrA01	Undefined	as_event	19774052	19774231	.	+	.	transcript_id "TCONS_00001141,TCONS_00001140"; gene_id "chrA01:19770189-19776748W"; flanks "19774052^,19774231^"; structure "1-,2-"; splice_chain "19774138-,19774140-"; sources "Undefined,Undefined"; NMorMRNA "null"; degree "4"; dimension "2_2";
chrA01	Undefined	as_event	19825692	19826074	.	+	.	transcript_id "TCONS_00001145,TCONS_00001146"; gene_id "chrA01:19821230-19827230W"; flanks "19825692-,19826074^"; structure "0,1^2-"; splice_chain ",19825802^19825895-"; sources "Undefined,Undefined"; NMorMRNA "null"; degree "4"; dimension "2_2";
chrA01	Undefined	as_event	19826154	19826462	.	+	.	transcript_id "TCONS_00001145,TCONS_00001146"; gene_id "chrA01:19821230-19827230W"; flanks "19826154-,19826462^"; structure "0,1^2-"; splice_chain ",19826282^19826367-"; sources "Undefined,Undefined"; NMorMRNA "null"; degree "4"; dimension "2_2";
chrA01	Undefined	as_event	19903154	19903400	.	+	.	transcript_id "TCONS_00001150/TCONS_00001152,TCONS_00001151"; gene_id "chrA01:19901989-19904783W"; flanks "19903154-,19903400^"; structure "1^3-,2^4-"; splice_chain "19903240^19903302-,19903244^19903306-"; sources "Undefined,Undefined"; NMorMRNA "null"; degree "4"; dimension "2_2";
chrA01	Undefined	as_event	19903833	19904036	.	+	.	transcript_id "TCONS_00001151,TCONS_00001150"; gene_id "chrA01:19901989-19904783W"; flanks "19903833-,19904036]"; structure "1^3-,2^4-"; splice_chain "19903904^19903989-,19903914^19903999-"; sources "Undefined,Undefined"; NMorMRNA "null"; degree "4"; dimension "2_2";
chrA01	Undefined	as_event	20003111	20003946	.	+	.	transcript_id "TCONS_00001155,TCONS_00001154"; gene_id "chrA01:20002660-20004903W"; flanks "20003111-,20003946^"; structure "1^3-,2^4-"; splice_chain "20003790^20003871-,20003800^20003881-"; sources "Undefined,Undefined"; NMorMRNA "null"; degree "4"; dimension "2_2";
chrA01	Undefined	as_event	20020053	20020333	.	+	.	transcript_id "TCONS_00001160,TCONS_00001159"; gene_id "chrA01:20018491-20021355W"; flanks "20020053-,20020333^"; structure "0,1^2-"; splice_chain ",20020116^20020194-"; sources "Undefined,Undefined"; NMorMRNA "null"; degree "4"; dimension "2_2";
chrA01	Undefined	as_event	20185280	20187418	.	+	.	transcript_id "TCONS_00001165,TCONS_00001164"; gene_id "chrA01:20184908-20187418W"; flanks "20185280-,20187418]"; structure "1^3-,2^4-"; splice_chain "20187278^20187381-,20187284^20187387-"; sources "Undefined,Undefined"; NMorMRNA "null"; degree "4"; dimension "2_2";
chrA01	Undefined	as_event	20230074	20230217	.	+	.	transcript_id "TCONS_00001169/TCONS_00001170,TCONS_00001168"; gene_id "chrA01:20229678-20232935W"; flanks "20230074-,20230217-"; structure "1^,2^"; splice_chain "20230148^,20230150^"; sources "Undefined,Undefined"; NMorMRNA "null"; degree "4"; dimension "2_2";
chrA01	Undefined	as_event	20229678	20230522	.	+	.	transcript_id "TCONS_00001169/TCONS_00001170,TCONS_00001168,TCONS_00001167"; gene_id "chrA01:20229678-20232935W"; flanks "20229678[,20230522^"; structure "1^3-5^8-,1^3-6^8-,2^4-7^9-"; splice_chain "20229999^20230074-20230148^20230217-,20229999^20230074-20230150^20230217-,20230009^20230084-20230158^20230227-"; sources "Undefined,Undefined,Undefined"; NMorMRNA "null"; degree "9"; dimension "3_3";
chrA01	Undefined	as_event	20231200	20231532	.	+	.	transcript_id "TCONS_00001170,TCONS_00001167/TCONS_00001169"; gene_id "chrA01:20229678-20232935W"; flanks "20231200-,20231532-"; structure "1^3-6^,2^4-5^"; splice_chain "20231249^20231355-20231450^,20231270^20231376-20231447^"; sources "Undefined,Undefined"; NMorMRNA "null"; degree "4"; dimension "2_2";
chrA01	Undefined	as_event	20231376	20232935	.	+	.	transcript_id "TCONS_00001168,TCONS_00001167/TCONS_00001169"; gene_id "chrA01:20229678-20232935W"; flanks "20231376-,20232935]"; structure "0,1^2-"; splice_chain ",20231447^20231532-"; sources "Undefined,Undefined"; NMorMRNA "null"; degree "4"; dimension "2_2";
chrA01	Undefined	as_event	20231200	20232935	.	+	.	transcript_id "TCONS_00001170,TCONS_00001168,TCONS_00001167/TCONS_00001169"; gene_id "chrA01:20229678-20232935W"; flanks "20231200-,20232935]"; structure "1^3-6^7-,2^4-,2^4-5^7-"; splice_chain "20231249^20231355-20231450^20231532-,20231270^20231376-,20231270^20231376-20231447^20231532-"; sources "Undefined,Undefined,Undefined"; NMorMRNA "null"; degree "9"; dimension "3_3";
chrA01	Undefined	as_event	20434404	20435359	.	+	.	transcript_id "TCONS_00001180,TCONS_00001181"; gene_id "chrA01:20433390-20435649W"; flanks "20434404-,20435359-"; structure "1^,2^"; splice_chain "20435210^,20435257^"; sources "Undefined,Undefined"; NMorMRNA "null"; degree "4"; dimension "2_2";
chrA01	Undefined	as_event	20483226	20483673	.	+	.	transcript_id "TCONS_00001188,TCONS_00001189"; gene_id "chrA01:20482308-20485011W"; flanks "20483226-,20483673^"; structure "0,1^2-"; splice_chain ",20483498^20483571-"; sources "Undefined,Undefined"; NMorMRNA "null"; degree "4"; dimension "2_2";
chrA01	Undefined	as_event	20646002	20646420	.	+	.	transcript_id "TCONS_00001205,TCONS_00001206"; gene_id "chrA01:20645677-20649577W"; flanks "20646002-,20646420^"; structure "0,1^2-"; splice_chain ",20646091^20646293-"; sources "Undefined,Undefined"; NMorMRNA "null"; degree "4"; dimension "2_2";
chrA01	Undefined	as_event	20646293	20646721	.	+	.	transcript_id "TCONS_00001204,TCONS_00001207,TCONS_00001206"; gene_id "chrA01:20645677-20649577W"; flanks "20646293-,20646721^"; structure "0,1^3-,2^4-"; splice_chain ",20646352^20646421-,20646420^20646591-"; sources "Undefined,Undefined,Undefined"; NMorMRNA "null"; degree "9"; dimension "3_3";
chrA01	Undefined	as_event	20646002	20646721	.	+	.	transcript_id "TCONS_00001204,TCONS_00001207,TCONS_00001206,TCONS_00001205"; gene_id "chrA01:20645677-20649577W"; flanks "20646002-,20646721^"; structure "1^2-,1^2-3^5-,1^2-4^6-,4^6-"; splice_chain "20646091^20646293-,20646091^20646293-20646352^20646421-,20646091^20646293-20646420^20646591-,20646420^20646591-"; sources "Undefined,Undefined,Undefined,Undefined"; NMorMRNA "null"; degree "16"; dimen…
chrA01	Undefined	as_event	20667294	20667493	.	+	.	transcript_id "TCONS_00001211,TCONS_00001212"; gene_id "chrA01:20665526-20668587W"; flanks "20667294-,20667493^"; structure "0,1^2-"; splice_chain ",20667353^20667433-"; sources "Undefined,Undefined"; NMorMRNA "null"; degree "4"; dimension "2_2";
chrA01	Undefined	as_event	20667493	20667711	.	+	.	transcript_id "TCONS_00001211,TCONS_00001212"; gene_id "chrA01:20665526-20668587W"; flanks "20667493^,20667711^"; structure "1-,2-"; splice_chain "20667602-,20667604-"; sources "Undefined,Undefined"; NMorMRNA "null"; degree "4"; dimension "2_2";
chrA01	Undefined	as_event	20668177	20668587	.	+	.	transcript_id "TCONS_00001212,TCONS_00001211"; gene_id "chrA01:20665526-20668587W"; flanks "20668177-,20668587]"; structure "1^3-5^6-,2^4-"; splice_chain "20668262^20668352-20668448^20668529-,20668300^20668390-"; sources "Undefined,Undefined"; NMorMRNA "null"; degree "4"; dimension "2_2";
chrA01	Undefined	as_event	20714459	20714678	.	+	.	transcript_id "TCONS_00001217,TCONS_00001218"; gene_id "chrA01:20712433-20715247W"; flanks "20714459-,20714678^"; structure "0,1^2-"; splice_chain ",20714531^20714609-"; sources "Undefined,Undefined"; NMorMRNA "null"; degree "4"; dimension "2_2";
chrA01	Undefined	as_event	20919484	20920476	.	+	.	transcript_id "TCONS_00001230,TCONS_00001229"; gene_id "chrA01:20914860-20922249W"; flanks "20919484-,20920476^"; structure "1^3-,2^4-"; splice_chain "20919759^20919865-,20919760^20919866-"; sources "Undefined,Undefined"; NMorMRNA "null"; degree "4"; dimension "2_2";
chrA01	Undefined	as_event	21056352	21056682	.	+	.	transcript_id "TCONS_00001243,TCONS_00001244"; gene_id "chrA01:21053918-21057516W"; flanks "21056352-,21056682-"; structure "1^,2^"; splice_chain "21056406^,21056415^"; sources "Undefined,Undefined"; NMorMRNA "null"; degree "4"; dimension "2_2";
chrA01	Undefined	as_event	21056352	21057516	.	+	.	transcript_id "TCONS_00001242,TCONS_00001243,TCONS_00001244"; gene_id "chrA01:21053918-21057516W"; flanks "21056352-,21057516]"; structure "0,1^3-,2^3-"; splice_chain ",21056406^21056682-,21056415^21056682-"; sources "Undefined,Undefined,Undefined"; NMorMRNA "null"; degree "9"; dimension "3_3";
chrA01	Undefined	as_event	21074648	21075505	.	+	.	transcript_id "TCONS_00001247,TCONS_00001246"; gene_id "chrA01:21074618-21077544W"; flanks "21074648^,21075505^"; structure "1-,2-"; splice_chain "21075222-,21075227-"; sources "Undefined,Undefined"; NMorMRNA "null"; degree "4"; dimension "2_2";
chrA01	Undefined	as_event	21172373	21172884	.	+	.	transcript_id "TCONS_00001256,TCONS_00001257"; gene_id "chrA01:21170955-21173459W"; flanks "21172373-,21172884^"; structure "0,1^2-"; splice_chain ",21172449^21172735-"; sources "Undefined,Undefined"; NMorMRNA "null"; degree "4"; dimension "2_2";
chrA01	Undefined	as_event	21452924	21453161	.	+	.	transcript_id "TCONS_00001272,TCONS_00001271"; gene_id "chrA01:21452336-21458820W"; flanks "21452924-,21453161^"; structure "1^3-,2^4-"; splice_chain "21452995^21453092-,21452996^21453093-"; sources "Undefined,Undefined"; NMorMRNA "null"; degree "4"; dimension "2_2";
chrA01	Undefined	as_event	21453923	21454077	.	+	.	transcript_id "TCONS_00001272,TCONS_00001271/TCONS_00001273"; gene_id "chrA01:21452336-21458820W"; flanks "21453923^,21454077^"; structure "1-,2-"; splice_chain "21454011-,21454014-"; sources "Undefined,Undefined"; NMorMRNA "null"; degree "4"; dimension "2_2";
chrA01	Undefined	as_event	21810881	21811285	.	+	.	transcript_id "TCONS_00001302,TCONS_00001303"; gene_id "chrA01:21807637-21811285W"; flanks "21810881-,21811285]"; structure "0,1^2-"; splice_chain ",21811074^21811155-"; sources "Undefined,Undefined"; NMorMRNA "null"; degree "4"; dimension "2_2";
chrA01	Undefined	as_event	21962743	21963017	.	+	.	transcript_id "TCONS_00001314,TCONS_00001313"; gene_id "chrA01:21962190-21964058W"; flanks "21962743-,21963017^"; structure "1^3-,2^4-"; splice_chain "21962833^21962919-,21962843^21962929-"; sources "Undefined,Undefined"; NMorMRNA "null"; degree "4"; dimension "2_2";
chrA01	Undefined	as_event	21963118	21963401	.	+	.	transcript_id "TCONS_00001314,TCONS_00001313"; gene_id "chrA01:21962190-21964058W"; flanks "21963118-,21963401^"; structure "1^3-,2^4-"; splice_chain "21963210^21963282-,21963220^21963292-"; sources "Undefined,Undefined"; NMorMRNA "null"; degree "4"; dimension "2_2";
chrA01	Undefined	as_event	21998945	21999396	.	+	.	transcript_id "TCONS_00001318,TCONS_00001319"; gene_id "chrA01:21997938-22005173W"; flanks "21998945-,21999396-"; structure "1^,2^"; splice_chain "21998994^,21998996^"; sources "Undefined,Undefined"; NMorMRNA "null"; degree "4"; dimension "2_2";
chrA01	Undefined	as_event	22001178	22001405	.	+	.	transcript_id "TCONS_00001319,TCONS_00001318"; gene_id "chrA01:21997938-22005173W"; flanks "22001178-,22001405^"; structure "0,1^2-"; splice_chain ",22001246^22001328-"; sources "Undefined,Undefined"; NMorMRNA "null"; degree "4"; dimension "2_2";
chrA01	Undefined	as_event	22135542	22135749	.	+	.	transcript_id "TCONS_00001324,TCONS_00001325"; gene_id "chrA01:22135317-22137947W"; flanks "22135542^,22135749^"; structure "1-,2-"; splice_chain "22135600-,22135603-"; sources "Undefined,Undefined"; NMorMRNA "null"; degree "4"; dimension "2_2";
chrA01	Undefined	as_event	22135824	22136036	.	+	.	transcript_id "TCONS_00001324,TCONS_00001325"; gene_id "chrA01:22135317-22137947W"; flanks "22135824-,22136036^"; structure "0,1^2-"; splice_chain ",22135880^22135964-"; sources "Undefined,Undefined"; NMorMRNA "null"; degree "4"; dimension "2_2";
chrA01	Undefined	as_event	22136234	22136707	.	+	.	transcript_id "TCONS_00001325,TCONS_00001324"; gene_id "chrA01:22135317-22137947W"; flanks "22136234-,22136707^"; structure "1^3-,2^4-"; splice_chain "22136392^22136558-,22136394^22136560-"; sources "Undefined,Undefined"; NMorMRNA "null"; degree "4"; dimension "2_2";
chrA01	Undefined	as_event	22138504	22139646	.	+	.	transcript_id "TCONS_00001327,TCONS_00001326"; gene_id "chrA01:22138085-22139646W"; flanks "22138504-,22139646]"; structure "1^3-,2^4-"; splice_chain "22139488^22139568-,22139490^22139570-"; sources "Undefined,Undefined"; NMorMRNA "null"; degree "4"; dimension "2_2";
chrA01	Undefined	as_event	22212634	22212952	.	+	.	transcript_id "TCONS_00001333,TCONS_00001334"; gene_id "chrA01:22212634-22212952W"; flanks "22212634[,22212952]"; structure "1^3-,2^4-"; splice_chain "22212752^22212865-,22212762^22212875-"; sources "Undefined,Undefined"; NMorMRNA "null"; degree "4"; dimension "2_2";
chrA01	Undefined	as_event	22615680	22616065	.	+	.	transcript_id "TCONS_00001344/TCONS_00001345,TCONS_00001346"; gene_id "chrA01:22615302-22617712W"; flanks "22615680-,22616065^"; structure "0,1^2-"; splice_chain ",22615799^22615880-"; sources "Undefined,Undefined"; NMorMRNA "null"; degree "4"; dimension "2_2";
chrA01	Undefined	as_event	22616698	22616892	.	+	.	transcript_id "TCONS_00001344,TCONS_00001345/TCONS_00001346"; gene_id "chrA01:22615302-22617712W"; flanks "22616698^,22616892^"; structure "1-,2-"; splice_chain "22616808-,22616812-"; sources "Undefined,Undefined"; NMorMRNA "null"; degree "4"; dimension "2_2";
chrA01	Undefined	as_event	22620042	22620373	.	+	.	transcript_id "TCONS_00001348/TCONS_00001349,TCONS_00001347"; gene_id "chrA01:22619007-22624195W"; flanks "22620042-,22620373^"; structure "1^3-,2^4-"; splice_chain "22620205^22620302-,22620215^22620312-"; sources "Undefined,Undefined"; NMorMRNA "null"; degree "4"; dimension "2_2";
chrA01	Undefined	as_event	22621848	22622520	.	+	.	transcript_id "TCONS_00001350,TCONS_00001349,TCONS_00001348,TCONS_00001347"; gene_id "chrA01:22619007-22624195W"; flanks "22621848-,22622520^"; structure "0,1^4-,2^5-,3^6-"; splice_chain ",22621951^22622035-,22621961^22622045-,22621983^22622067-"; sources "Undefined,Undefined,Undefined,Undefined"; NMorMRNA "null"; degree "16"; dimension "4_4";
chrA01	Undefined	as_event	22622589	22623857	.	+	.	transcript_id "TCONS_00001347/TCONS_00001348/TCONS_00001349,TCONS_00001350"; gene_id "chrA01:22619007-22624195W"; flanks "22622589-,22623857^"; structure "1^3-,2^4-"; splice_chain "22623089^22623563-,22623094^22623568-"; sources "Undefined,Undefined"; NMorMRNA "null"; degree "4"; dimension "2_2";
chrA01	Undefined	as_event	22769658	22769907	.	+	.	transcript_id "TCONS_00001357,TCONS_00001358"; gene_id "chrA01:22768561-22774272W"; flanks "22769658-,22769907^"; structure "0,1^2-"; splice_chain ",22769774^22769851-"; sources "Undefined,Undefined"; NMorMRNA "null"; degree "4"; dimension "2_2";
chrA01	Undefined	as_event	22770525	22770809	.	+	.	transcript_id "TCONS_00001357,TCONS_00001358"; gene_id "chrA01:22768561-22774272W"; flanks "22770525-,22770809^"; structure "0,1^2-"; splice_chain ",22770603^22770700-"; sources "Undefined,Undefined"; NMorMRNA "null"; degree "4"; dimension "2_2";
chrA01	Undefined	as_event	22770885	22771087	.	+	.	transcript_id "TCONS_00001357,TCONS_00001358"; gene_id "chrA01:22768561-22774272W"; flanks "22770885-,22771087^"; structure "0,1^2-"; splice_chain ",22770938^22771020-"; sources "Undefined,Undefined"; NMorMRNA "null"; degree "4"; dimension "2_2";
chrA01	Undefined	as_event	22789778	22791408	.	+	.	transcript_id "TCONS_00001361,TCONS_00001360"; gene_id "chrA01:22789778-22791732W"; flanks "22789778[,22791408^"; structure "1^3-,2^4-"; splice_chain "22790140^22791136-,22790150^22791146-"; sources "Undefined,Undefined"; NMorMRNA "null"; degree "4"; dimension "2_2";
chrA01	Undefined	as_event	22792201	22792927	.	+	.	transcript_id "TCONS_00001362/TCONS_00001364,TCONS_00001363"; gene_id "chrA01:22792201-22795128W"; flanks "22792201[,22792927^"; structure "1^3-,2^4-"; splice_chain "22792700^22792799-,22792710^22792809-"; sources "Undefined,Undefined"; NMorMRNA "null"; degree "4"; dimension "2_2";
chrA01	Undefined	as_event	22793007	22793232	.	+	.	transcript_id "TCONS_00001364,TCONS_00001362/TCONS_00001363"; gene_id "chrA01:22792201-22795128W"; flanks "22793007-,22793232^"; structure "0,1^2-"; splice_chain ",22793063^22793140-"; sources "Undefined,Undefined"; NMorMRNA "null"; degree "4"; dimension "2_2";
chrA01	Undefined	as_event	23005171	23005915	.	+	.	transcript_id "TCONS_00001369,TCONS_00001370"; gene_id "chrA01:23005171-23007220W"; flanks "23005171[,23005915-"; structure "1^,2^"; splice_chain "23005566^,23005571^"; sources "Undefined,Undefined"; NMorMRNA "null"; degree "4"; dimension "2_2";
chrA01	Undefined	as_event	23041990	23042357	.	+	.	transcript_id "TCONS_00001372,TCONS_00001371"; gene_id "chrA01:23040164-23042357W"; flanks "23041990-,23042357]"; structure "1^3-,2^4-"; splice_chain "23042139^23042209-,23042149^23042219-"; sources "Undefined,Undefined"; NMorMRNA "null"; degree "4"; dimension "2_2";
chrA01	Undefined	as_event	142	510	.	-	.	transcript_id "TCONS_00001379,TCONS_00001380,TCONS_00001378,TCONS_00001377"; gene_id "chrA01:142-510C"; flanks "510[,142]"; structure "1^5-,2^6-,3^7-,4^8-"; splice_chain "443^236-,438^231-,436^229-,431^224-"; sources "Undefined,Undefined,Undefined,Undefined"; NMorMRNA "null"; degree "16"; dimension "4_4";
chrA01	Undefined	as_event	3955	4280	.	-	.	transcript_id "TCONS_00001384,TCONS_00001382/TCONS_00001383"; gene_id "chrA01:2675-5575C"; flanks "4280-,3955^"; structure "0,1^2-"; splice_chain ",4214^4149-"; sources "Undefined,Undefined"; NMorMRNA "null"; degree "4"; dimension "2_2";
chrA01	Undefined	as_event	3764	3955	.	-	.	transcript_id "TCONS_00001384,TCONS_00001382"; gene_id "chrA01:2675-5575C"; flanks "3955^,3764^"; structure "1-,2-"; splice_chain "3859-,3855-"; sources "Undefined,Undefined"; NMorMRNA "null"; degree "4"; dimension "2_2";
chrA01	Undefined	as_event	3665	3855	.	-	.	transcript_id "TCONS_00001382,TCONS_00001383"; gene_id "chrA01:2675-5575C"; flanks "3855-,3665-"; structure "1^,2^"; splice_chain "3764^,3760^"; sources "Undefined,Undefined"; NMorMRNA "null"; degree "4"; dimension "2_2";
chrA01	Undefined	as_event	3665	3955	.	-	.	transcript_id "TCONS_00001384,TCONS_00001382,TCONS_00001383"; gene_id "chrA01:2675-5575C"; flanks "3955^,3665-"; structure "1-3^,2-3^,2-4^"; splice_chain "3859-3764^,3855-3764^,3855-3760^"; sources "Undefined,Undefined,Undefined"; NMorMRNA "null"; degree "9"; dimension "3_3";
chrA01	Undefined	as_event	265891	266329	.	-	.	transcript_id "TCONS_00001398,TCONS_00001397"; gene_id "chrA01:264503-266329C"; flanks "266329[,265891^"; structure "1^3-,2^4-"; splice_chain "266315^266146-,266310^266141-"; sources "Undefined,Undefined"; NMorMRNA "null"; degree "4"; dimension "2_2";
chrA01	Undefined	as_event	264970	265800	.	-	.	transcript_id "TCONS_00001398,TCONS_00001397"; gene_id "chrA01:264503-266329C"; flanks "265800-,264970^"; structure "0,1^2-"; splice_chain ",265493^265372-"; sources "Undefined,Undefined"; NMorMRNA "null"; degree "4"; dimension "2_2";
chrA01	Undefined	as_event	316910	317228	.	-	.	transcript_id "TCONS_00001402,TCONS_00001400"; gene_id "chrA01:315297-317578C"; flanks "317228^,316910^"; structure "1-,2-"; splice_chain "317013-,317011-"; sources "Undefined,Undefined"; NMorMRNA "null"; degree "4"; dimension "2_2";
chrA01	Undefined	as_event	316910	317578	.	-	.	transcript_id "TCONS_00001401,TCONS_00001402,TCONS_00001400"; gene_id "chrA01:315297-317578C"; flanks "317578[,316910^"; structure "1^3-,2^4-,2^5-"; splice_chain "317233^317016-,317228^317013-,317228^317011-"; sources "Undefined,Undefined,Undefined"; NMorMRNA "null"; degree "9"; dimension "3_3";
chrA01	Undefined	as_event	384568	385714	.	-	.	transcript_id "TCONS_00001405,TCONS_00001406"; gene_id "chrA01:384568-389421C"; flanks "385714-,384568]"; structure "0,1^2-"; splice_chain ",385304^385200-"; sources "Undefined,Undefined"; NMorMRNA "null"; degree "4"; dimension "2_2";
chrA01	Undefined	as_event	451339	451674	.	-	.	transcript_id "TCONS_00001410,TCONS_00001409"; gene_id "chrA01:449001-452232C"; flanks "451674-,451339^"; structure "0,1^2-"; splice_chain ",451526^451414-"; sources "Undefined,Undefined"; NMorMRNA "null"; degree "4"; dimension "2_2";
chrA01	Undefined	as_event	449230	449718	.	-	.	transcript_id "TCONS_00001409,TCONS_00001410"; gene_id "chrA01:449001-452232C"; flanks "449718-,449230^"; structure "0,1^2-"; splice_chain ",449577^449376-"; sources "Undefined,Undefined"; NMorMRNA "null"; degree "4"; dimension "2_2";
chrA01	Undefined	as_event	496737	497077	.	-	.	transcript_id "TCONS_00001412,TCONS_00001411"; gene_id "chrA01:496737-498008C"; flanks "497077-,496737]"; structure "0,1^2-"; splice_chain ",496948^496874-"; sources "Undefined,Undefined"; NMorMRNA "null"; degree "4"; dimension "2_2";
chrA01	Undefined	as_event	575727	575951	.	-	.	transcript_id "TCONS_00001420,TCONS_00001421"; gene_id "chrA01:575727-578153C"; flanks "575951-,575727]"; structure "1^3-,2^4-"; splice_chain "575928^575841-,575897^575810-"; sources "Undefined,Undefined"; NMorMRNA "null"; degree "4"; dimension "2_2";
chrA01	Undefined	as_event	755457	755744	.	-	.	transcript_id "TCONS_00001426,TCONS_00001427"; gene_id "chrA01:754774-757277C"; flanks "755744^,755457^"; structure "1-,2-"; splice_chain "755663-,755662-"; sources "Undefined,Undefined"; NMorMRNA "null"; degree "4"; dimension "2_2";
chrA01	Undefined	as_event	755457	755815	.	-	.	transcript_id "TCONS_00001428,TCONS_00001426,TCONS_00001427"; gene_id "chrA01:754774-757277C"; flanks "755815-,755457^"; structure "0,1^2-,1^3-"; splice_chain ",755744^755663-,755744^755662-"; sources "Undefined,Undefined,Undefined"; NMorMRNA "null"; degree "9"; dimension "3_3";
chrA01	Undefined	as_event	754965	755195	.	-	.	transcript_id "TCONS_00001427/TCONS_00001428,TCONS_00001426"; gene_id "chrA01:754774-757277C"; flanks "755195-,754965^"; structure "0,1^2-"; splice_chain ",755121^755048-"; sources "Undefined,Undefined"; NMorMRNA "null"; degree "4"; dimension "2_2";
chrA01	Undefined	as_event	803612	804053	.	-	.	transcript_id "TCONS_00001432,TCONS_00001431"; gene_id "chrA01:803612-805393C"; flanks "804053^,803612]"; structure "1-,2-"; splice_chain "803974-,803954-"; sources "Undefined,Undefined"; NMorMRNA "null"; degree "4"; dimension "2_2";
chrA01	Undefined	as_event	853312	853780	.	-	.	transcript_id "TCONS_00001437,TCONS_00001436"; gene_id "chrA01:853312-854394C"; flanks "853780-,853312]"; structure "0,1^2-"; splice_chain ",853447^853354-"; sources "Undefined,Undefined"; NMorMRNA "null"; degree "4"; dimension "2_2";
chrA01	Undefined	as_event	875521	876156	.	-	.	transcript_id "TCONS_00001438,TCONS_00001439"; gene_id "chrA01:874712-878069C"; flanks "876156-,875521^"; structure "0,1^2-"; splice_chain ",876066^875592-"; sources "Undefined,Undefined"; NMorMRNA "null"; degree "4"; dimension "2_2";
chrA01	Undefined	as_event	884811	885066	.	-	.	transcript_id "TCONS_00001441,TCONS_00001440"; gene_id "chrA01:884136-886796C"; flanks "885066-,884811^"; structure "0,1^2-"; splice_chain ",884993^884910-"; sources "Undefined,Undefined"; NMorMRNA "null"; degree "4"; dimension "2_2";
chrA01	Undefined	as_event	1031458	1031670	.	-	.	transcript_id "TCONS_00001452/TCONS_00001454,TCONS_00001453"; gene_id "chrA01:1028345-1032669C"; flanks "1031670-,1031458-"; structure "1^,2^"; splice_chain "1031570^,1031566^"; sources "Undefined,Undefined"; NMorMRNA "null"; degree "4"; dimension "2_2";
chrA01	Undefined	as_event	1030806	1031102	.	-	.	transcript_id "TCONS_00001454,TCONS_00001452/TCONS_00001453"; gene_id "chrA01:1028345-1032669C"; flanks "1031102-,1030806^"; structure "1^3-,2^4-"; splice_chain "1031070^1030936-,1031061^1030927-"; sources "Undefined,Undefined"; NMorMRNA "null"; degree "4"; dimension "2_2";
chrA01	Undefined	as_event	1071543	1071850	.	-	.	transcript_id "TCONS_00001456,TCONS_00001457"; gene_id "chrA01:1069816-1072432C"; flanks "1071850-,1071543^"; structure "0,1^2-"; splice_chain ",1071732^1071642-"; sources "Undefined,Undefined"; NMorMRNA "null"; degree "4"; dimension "2_2";
chrA01	Undefined	as_event	1266698	1266938	.	-	.	transcript_id "TCONS_00001472,TCONS_00001470/TCONS_00001471"; gene_id "chrA01:1265921-1269817C"; flanks "1266938^,1266698^"; structure "1-,2-"; splice_chain "1266788-,1266786-"; sources "Undefined,Undefined"; NMorMRNA "null"; degree "4"; dimension "2_2";
chrA01	Undefined	as_event	1375408	1375669	.	-	.	transcript_id "TCONS_00001482,TCONS_00001481"; gene_id "chrA01:1373246-1380572C"; flanks "1375669-,1375408^"; structure "1^3-,2^4-"; splice_chain "1375587^1375493-,1375585^1375491-"; sources "Undefined,Undefined"; NMorMRNA "null"; degree "4"; dimension "2_2";
chrA01	Undefined	as_event	1390230	1390635	.	-	.	transcript_id "TCONS_00001484,TCONS_00001485"; gene_id "chrA01:1387345-1391307C"; flanks "1390635-,1390230^"; structure "0,1^2-"; splice_chain ",1390569^1390480-"; sources "Undefined,Undefined"; NMorMRNA "null"; degree "4"; dimension "2_2";
chrA01	Undefined	as_event	1437211	1437526	.	-	.	transcript_id "TCONS_00001491,TCONS_00001492"; gene_id "chrA01:1436149-1439663C"; flanks "1437526-,1437211-"; structure "1^,2^"; splice_chain "1437401^,1437399^"; sources "Undefined,Undefined"; NMorMRNA "null"; degree "4"; dimension "2_2";
chrA01	Undefined	as_event	1436733	1437211	.	-	.	transcript_id "TCONS_00001492,TCONS_00001491"; gene_id "chrA01:1436149-1439663C"; flanks "1437211-,1436733^"; structure "1^3-,2^4-"; splice_chain "1437096^1436922-,1437086^1436912-"; sources "Undefined,Undefined"; NMorMRNA "null"; degree "4"; dimension "2_2";
chrA01	Undefined	as_event	1451018	1451432	.	-	.	transcript_id "TCONS_00001495,TCONS_00001494"; gene_id "chrA01:1450428-1452366C"; flanks "1451432-,1451018^"; structure "1^3-,2^4-"; splice_chain "1451232^1451149-,1451231^1451148-"; sources "Undefined,Undefined"; NMorMRNA "null"; degree "4"; dimension "2_2";
chrA01	Undefined	as_event	1457159	1457306	.	-	.	transcript_id "TCONS_00001497,TCONS_00001498"; gene_id "chrA01:1452686-1457758C"; flanks "1457306^,1457159^"; structure "1-,2-"; splice_chain "1457236-,1457216-"; sources "Undefined,Undefined"; NMorMRNA "null"; degree "4"; dimension "2_2";
chrA01	Undefined	as_event	1454643	1455216	.	-	.	transcript_id "TCONS_00001497,TCONS_00001498"; gene_id "chrA01:1452686-1457758C"; flanks "1455216-,1454643^"; structure "0,1^2-"; splice_chain ",1455186^1454696-"; sources "Undefined,Undefined"; NMorMRNA "null"; degree "4"; dimension "2_2";
chrA01	Undefined	as_event	1510257	1510890	.	-	.	transcript_id "TCONS_00001509,TCONS_00001508"; gene_id "chrA01:1508463-1511334C"; flanks "1510890-,1510257^"; structure "0,1^2-"; splice_chain ",1510609^1510540-"; sources "Undefined,Undefined"; NMorMRNA "null"; degree "4"; dimension "2_2";
chrA01	Undefined	as_event	1596712	1597001	.	-	.	transcript_id "TCONS_00001520,TCONS_00001521"; gene_id "chrA01:1595585-1597517C"; flanks "1597001-,1596712^"; structure "0,1^2-"; splice_chain ",1596837^1596760-"; sources "Undefined,Undefined"; NMorMRNA "null"; degree "4"; dimension "2_2";
chrA01	Undefined	as_event	1694945	1696334	.	-	.	transcript_id "TCONS_00001528,TCONS_00001529"; gene_id "chrA01:1693343-1696672C"; flanks "1696334^,1694945^"; structure "1-,2-"; splice_chain "1695076-,1695073-"; sources "Undefined,Undefined"; NMorMRNA "null"; degree "4"; dimension "2_2";
chrA01	Undefined	as_event	1761936	1762275	.	-	.	transcript_id "TCONS_00001536,TCONS_00001535"; gene_id "chrA01:1760325-1767992C"; flanks "1762275-,1761936^"; structure "0,1^2-"; splice_chain ",1762141^1762049-"; sources "Undefined,Undefined"; NMorMRNA "null"; degree "4"; dimension "2_2";
chrA01	Undefined	as_event	1793511	1794275	.	-	.	transcript_id "TCONS_00001539,TCONS_00001540"; gene_id "chrA01:1792690-1794603C"; flanks "1794275-,1793511^"; structure "1^3-7^9-,2^4-5^6-8^10-"; splice_chain "1794152^1794041-1793751^1793629-,1794104^1793993-1793911^1793800-1793741^1793619-"; sources "Undefined,Undefined"; NMorMRNA "null"; degree "4"; dimension "2_2";
chrA01	Undefined	as_event	1852916	1853140	.	-	.	transcript_id "TCONS_00001543,TCONS_00001542"; gene_id "chrA01:1850300-1854226C"; flanks "1853140-,1852916^"; structure "0,1^2-"; splice_chain ",1853069^1852972-"; sources "Undefined,Undefined"; NMorMRNA "null"; degree "4"; dimension "2_2";
chrA01	Undefined	as_event	1883877	1884177	.	-	.	transcript_id "TCONS_00001547,TCONS_00001548"; gene_id "chrA01:1880483-1885327C"; flanks "1884177-,1883877^"; structure "0,1^2-"; splice_chain ",1884115^1884038-"; sources "Undefined,Undefined"; NMorMRNA "null"; degree "4"; dimension "2_2";
chrA01	Undefined	as_event	1883320	1883568	.	-	.	transcript_id "TCONS_00001547,TCONS_00001548"; gene_id "chrA01:1880483-1885327C"; flanks "1883568-,1883320^"; structure "0,1^2-"; splice_chain ",1883455^1883382-"; sources "Undefined,Undefined"; NMorMRNA "null"; degree "4"; dimension "2_2";
chrA01	Undefined	as_event	1957883	1958300	.	-	.	transcript_id "TCONS_00001555,TCONS_00001554"; gene_id "chrA01:1953581-1958740C"; flanks "1958300^,1957883^"; structure "1-,2-"; splice_chain "1958056-,1958055-"; sources "Undefined,Undefined"; NMorMRNA "null"; degree "4"; dimension "2_2";
chrA01	Undefined	as_event	1957190	1957777	.	-	.	transcript_id "TCONS_00001556,TCONS_00001555"; gene_id "chrA01:1953581-1958740C"; flanks "1957777-,1957190^"; structure "1^3-5^7-,2^4-6^8-"; splice_chain "1957725^1957503-1957446^1957286-,1957723^1957501-1957444^1957284-"; sources "Undefined,Undefined"; NMorMRNA "null"; degree "4"; dimension "2_2";
chrA01	Undefined	as_event	1956993	1957284	.	-	.	transcript_id "TCONS_00001554,TCONS_00001555"; gene_id "chrA01:1953581-1958740C"; flanks "1957284-,1956993^"; structure "1^3-,2^4-"; splice_chain "1957200^1957106-,1957190^1957096-"; sources "Undefined,Undefined"; NMorMRNA "null"; degree "4"; dimension "2_2";
chrA01	Undefined	as_event	1956993	1957777	.	-	.	transcript_id "TCONS_00001556,TCONS_00001554,TCONS_00001555"; gene_id "chrA01:1953581-1958740C"; flanks "1957777-,1956993^"; structure "1^3-5^7-10^12-,2^4-6^8-9^11-,2^4-6^8-10^12-"; splice_chain "1957725^1957503-1957446^1957286-1957190^1957096-,1957723^1957501-1957444^1957284-1957200^1957106-,1957723^1957501-1957444^1957284-1957190^1957096-"; sources "Undefined,Undefined,Undefined"; NMorMRNA "nul…
chrA01	Undefined	as_event	1954048	1954851	.	-	.	transcript_id "TCONS_00001554/TCONS_00001555/TCONS_00001556,TCONS_00001553"; gene_id "chrA01:1953581-1958740C"; flanks "1954851-,1954048^"; structure "0,1^2-3^4-"; splice_chain ",1954583^1954496-1954367^1954266-"; sources "Undefined,Undefined"; NMorMRNA "null"; degree "4"; dimension "2_2";
chrA01	Undefined	as_event	1978218	1979682	.	-	.	transcript_id "TCONS_00001559,TCONS_00001560"; gene_id "chrA01:1975372-1986595C"; flanks "1979682-,1978218^"; structure "1^3-,2^4-"; splice_chain "1978578^1978425-,1978568^1978415-"; sources "Undefined,Undefined"; NMorMRNA "null"; degree "4"; dimension "2_2";
chrA01	Undefined	as_event	1976058	1976528	.	-	.	transcript_id "TCONS_00001560,TCONS_00001559"; gene_id "chrA01:1975372-1986595C"; flanks "1976528-,1976058^"; structure "1^3-,2^4-"; splice_chain "1976446^1976224-,1976420^1976198-"; sources "Undefined,Undefined"; NMorMRNA "null"; degree "4"; dimension "2_2";
chrA01	Undefined	as_event	2007633	2007908	.	-	.	transcript_id "TCONS_00001562/TCONS_00001563,TCONS_00001564"; gene_id "chrA01:2005562-2008616C"; flanks "2007908-,2007633^"; structure "0,1^2-"; splice_chain ",2007882^2007786-"; sources "Undefined,Undefined"; NMorMRNA "null"; degree "4"; dimension "2_2";
chrA01	Undefined	as_event	2027478	2028198	.	-	.	transcript_id "TCONS_00001566/TCONS_00001568,TCONS_00001567"; gene_id "chrA01:2027478-2034997C"; flanks "2028198^,2027478]"; structure "1-,2-"; splice_chain "2028109-,2028106-"; sources "Undefined,Undefined"; NMorMRNA "null"; degree "4"; dimension "2_2";
chrA01	Undefined	as_event	2075124	2075728	.	-	.	transcript_id "TCONS_00001574,TCONS_00001573"; gene_id "chrA01:2074454-2077069C"; flanks "2075728-,2075124^"; structure "1^3-5^7-,2^4-6^8-"; splice_chain "2075622^2075448-2075368^2075247-,2075621^2075447-2075367^2075246-"; sources "Undefined,Undefined"; NMorMRNA "null"; degree "4"; dimension "2_2";
chrA01	Undefined	as_event	2251525	2252030	.	-	.	transcript_id "TCONS_00001596,TCONS_00001595"; gene_id "chrA01:2250551-2252969C"; flanks "2252030-,2251525^"; structure "0,1^2-"; splice_chain ",2251811^2251738-"; sources "Undefined,Undefined"; NMorMRNA "null"; degree "4"; dimension "2_2";
chrA01	Undefined	as_event	2258751	2259101	.	-	.	transcript_id "TCONS_00001599,TCONS_00001598"; gene_id "chrA01:2258438-2260724C"; flanks "2259101-,2258751^"; structure "0,1^2-"; splice_chain ",2258970^2258890-"; sources "Undefined,Undefined"; NMorMRNA "null"; degree "4"; dimension "2_2";
chrA01	Undefined	as_event	2262072	2262275	.	-	.	transcript_id "TCONS_00001602,TCONS_00001601"; gene_id "chrA01:2261399-2263839C"; flanks "2262275-,2262072^"; structure "0,1^2-"; splice_chain ",2262216^2262134-"; sources "Undefined,Undefined"; NMorMRNA "null"; degree "4"; dimension "2_2";
chrA01	Undefined	as_event	2442462	2443089	.	-	.	transcript_id "TCONS_00001615,TCONS_00001614"; gene_id "chrA01:2440927-2444036C"; flanks "2443089-,2442462^"; structure "1^3-,2^4-"; splice_chain "2442919^2442734-,2442918^2442733-"; sources "Undefined,Undefined"; NMorMRNA "null"; degree "4"; dimension "2_2";
chrA01	Undefined	as_event	2517094	2517387	.	-	.	transcript_id "TCONS_00001628,TCONS_00001627,TCONS_00001626"; gene_id "chrA01:2515019-2517462C"; flanks "2517387^,2517094^"; structure "1-,2-,3-"; splice_chain "2517201-,2517198-,2517192-"; sources "Undefined,Undefined,Undefined"; NMorMRNA "null"; degree "9"; dimension "3_3";
chrA01	Undefined	as_event	2522761	2523194	.	-	.	transcript_id "TCONS_00001632,TCONS_00001631"; gene_id "chrA01:2522139-2523197C"; flanks "2523194[,2522761-"; structure "1^,2^"; splice_chain "2523047^,2522905^"; sources "Undefined,Undefined"; NMorMRNA "null"; degree "4"; dimension "2_2";
chrA01	Undefined	as_event	2522560	2522761	.	-	.	transcript_id "TCONS_00001631,TCONS_00001632"; gene_id "chrA01:2522139-2523197C"; flanks "2522761-,2522560]"; structure "0,1^2-"; splice_chain ",2522584^2522562-"; sources "Undefined,Undefined"; NMorMRNA "null"; degree "4"; dimension "2_2";
chrA01	Undefined	as_event	2522560	2523194	.	-	.	transcript_id "TCONS_00001630,TCONS_00001632,TCONS_00001631"; gene_id "chrA01:2522139-2523197C"; flanks "2523194[,2522560]"; structure "1^4-,2^5-6^7-,3^5-"; splice_chain "2523057^2522771-,2523047^2522761-2522584^2522562-,2522905^2522761-"; sources "Undefined,Undefined,Undefined"; NMorMRNA "null"; degree "9"; dimension "3_3";
chrA01	Undefined	as_event	2703870	2706206	.	-	.	transcript_id "TCONS_00001640,TCONS_00001641"; gene_id "chrA01:2703870-2706206C"; flanks "2706206[,2703870]"; structure "0,1^2-"; splice_chain ",2704195^2704120-"; sources "Undefined,Undefined"; NMorMRNA "null"; degree "4"; dimension "2_2";
chrA01	Undefined	as_event	2835474	2835856	.	-	.	transcript_id "TCONS_00001658,TCONS_00001660"; gene_id "chrA01:2832795-2836301C"; flanks "2835856-,2835474^"; structure "0,1^2-"; splice_chain ",2835691^2835607-"; sources "Undefined,Undefined"; NMorMRNA "null"; degree "4"; dimension "2_2";
chrA01	Undefined	as_event	2835401	2835607	.	-	.	transcript_id "TCONS_00001660,TCONS_00001659"; gene_id "chrA01:2832795-2836301C"; flanks "2835607-,2835401-"; structure "1^,2^"; splice_chain "2835474^,2835473^"; sources "Undefined,Undefined"; NMorMRNA "null"; degree "4"; dimension "2_2";
chrA01	Undefined	as_event	2835401	2835856	.	-	.	transcript_id "TCONS_00001660,TCONS_00001659,TCONS_00001658"; gene_id "chrA01:2832795-2836301C"; flanks "2835856-,2835401-"; structure "1^2-3^,1^2-4^,3^"; splice_chain "2835691^2835607-2835474^,2835691^2835607-2835473^,2835474^"; sources "Undefined,Undefined,Undefined"; NMorMRNA "null"; degree "9"; dimension "3_3";
chrA01	Undefined	as_event	2834962	2835401	.	-	.	transcript_id "TCONS_00001658/TCONS_00001659,TCONS_00001660"; gene_id "chrA01:2832795-2836301C"; flanks "2835401-,2834962^"; structure "0,1^2-"; splice_chain ",2835289^2835203-"; sources "Undefined,Undefined"; NMorMRNA "null"; degree "4"; dimension "2_2";
chrA01	Undefined	as_event	2834808	2834962	.	-	.	transcript_id "TCONS_00001660,TCONS_00001659,TCONS_00001658"; gene_id "chrA01:2832795-2836301C"; flanks "2834962^,2834808^"; structure "1-,2-,3-"; splice_chain "2834892-,2834888-,2834887-"; sources "Undefined,Undefined,Undefined"; NMorMRNA "null"; degree "9"; dimension "3_3";
chrA01	Undefined	as_event	2833589	2833766	.	-	.	transcript_id "TCONS_00001660,TCONS_00001658/TCONS_00001659"; gene_id "chrA01:2832795-2836301C"; flanks "2833766^,2833589^"; structure "1-,2-"; splice_chain "2833613-,2833612-"; sources "Undefined,Undefined"; NMorMRNA "null"; degree "4"; dimension "2_2";
chrA01	Undefined	as_event	3215488	3216246	.	-	.	transcript_id "TCONS_00001684,TCONS_00001683"; gene_id "chrA01:3210373-3216495C"; flanks "3216246^,3215488^"; structure "1-,2-"; splice_chain "3215600-,3215583-"; sources "Undefined,Undefined"; NMorMRNA "null"; degree "4"; dimension "2_2";
chrA01	Undefined	as_event	3211657	3211930	.	-	.	transcript_id "TCONS_00001683,TCONS_00001684"; gene_id "chrA01:3210373-3216495C"; flanks "3211930-,3211657^"; structure "0,1^2-"; splice_chain ",3211802^3211722-"; sources "Undefined,Undefined"; NMorMRNA "null"; degree "4"; dimension "2_2";
chrA01	Undefined	as_event	3229013	3232389	.	-	.	transcript_id "TCONS_00001686,TCONS_00001685"; gene_id "chrA01:3225584-3232389C"; flanks "3232389[,3229013^"; structure "1^3-,2^4-"; splice_chain "3232080^3231867-,3232037^3231824-"; sources "Undefined,Undefined"; NMorMRNA "null"; degree "4"; dimension "2_2";
chrA01	Undefined	as_event	3377697	3377927	.	-	.	transcript_id "TCONS_00001699,TCONS_00001698"; gene_id "chrA01:3373686-3382428C"; flanks "3377927-,3377697^"; structure "0,1^2-"; splice_chain ",3377868^3377785-"; sources "Undefined,Undefined"; NMorMRNA "null"; degree "4"; dimension "2_2";
chrA01	Undefined	as_event	3376481	3376732	.	-	.	transcript_id "TCONS_00001698,TCONS_00001699"; gene_id "chrA01:3373686-3382428C"; flanks "3376732-,3376481-"; structure "1^,2^"; splice_chain "3376661^,3376658^"; sources "Undefined,Undefined"; NMorMRNA "null"; degree "4"; dimension "2_2";
chrA01	Undefined	as_event	3484835	3484961	.	-	.	transcript_id "TCONS_00001706,TCONS_00001707"; gene_id "chrA01:3479429-3485647C"; flanks "3484961^,3484835^"; structure "1-,2-"; splice_chain "3484882-,3484880-"; sources "Undefined,Undefined"; NMorMRNA "null"; degree "4"; dimension "2_2";
chrA01	Undefined	as_event	3713196	3713494	.	-	.	transcript_id "TCONS_00001716/TCONS_00001717/TCONS_00001718,TCONS_00001715"; gene_id "chrA01:3711723-3714269C"; flanks "3713494-,3713196^"; structure "0,1^2-"; splice_chain ",3713384^3713309-"; sources "Undefined,Undefined"; NMorMRNA "null"; degree "4"; dimension "2_2";
chrA01	Undefined	as_event	3712061	3712456	.	-	.	transcript_id "TCONS_00001716,TCONS_00001714/TCONS_00001715/TCONS_00001717/TCONS_00001718"; gene_id "chrA01:3711723-3714269C"; flanks "3712456-,3712061^"; structure "1^3-,2^4-"; splice_chain "3712271^3712187-,3712261^3712175-"; sources "Undefined,Undefined"; NMorMRNA "null"; degree "4"; dimension "2_2";
chrA01	Undefined	as_event	3720833	3721301	.	-	.	transcript_id "TCONS_00001720,TCONS_00001719"; gene_id "chrA01:3720352-3722742C"; flanks "3721301-,3720833^"; structure "0,1^2-"; splice_chain ",3721132^3721049-"; sources "Undefined,Undefined"; NMorMRNA "null"; degree "4"; dimension "2_2";
chrA01	Undefined	as_event	3756172	3756473	.	-	.	transcript_id "TCONS_00001731,TCONS_00001730"; gene_id "chrA01:3752754-3758751C"; flanks "3756473-,3756172^"; structure "0,1^2-"; splice_chain ",3756360^3756279-"; sources "Undefined,Undefined"; NMorMRNA "null"; degree "4"; dimension "2_2";
chrA01	Undefined	as_event	3755201	3755431	.	-	.	transcript_id "TCONS_00001730,TCONS_00001731"; gene_id "chrA01:3752754-3758751C"; flanks "3755431-,3755201-"; structure "1^,2^"; splice_chain "3755298^,3755296^"; sources "Undefined,Undefined"; NMorMRNA "null"; degree "4"; dimension "2_2";
chrA01	Undefined	as_event	3896793	3897193	.	-	.	transcript_id "TCONS_00001740,TCONS_00001739"; gene_id "chrA01:3895395-3904907C"; flanks "3897193-,3896793^"; structure "0,1^2-"; splice_chain ",3896993^3896921-"; sources "Undefined,Undefined"; NMorMRNA "null"; degree "4"; dimension "2_2";
chrA01	Undefined	as_event	3896141	3896364	.	-	.	transcript_id "TCONS_00001739,TCONS_00001740"; gene_id "chrA01:3895395-3904907C"; flanks "3896364-,3896141^"; structure "0,1^2-"; splice_chain ",3896308^3896197-"; sources "Undefined,Undefined"; NMorMRNA "null"; degree "4"; dimension "2_2";
chrA01	Undefined	as_event	3907262	3907632	.	-	.	transcript_id "TCONS_00001741,TCONS_00001742"; gene_id "chrA01:3905960-3908820C"; flanks "3907632^,3907262^"; structure "1-,2-"; splice_chain "3907377-,3907372-"; sources "Undefined,Undefined"; NMorMRNA "null"; degree "4"; dimension "2_2";
chrA01	Undefined	as_event	3936089	3937005	.	-	.	transcript_id "TCONS_00001744,TCONS_00001745"; gene_id "chrA01:3936050-3937005C"; flanks "3937005[,3936089]"; structure "1^3-,2^4-"; splice_chain "3936860^3936586-,3936850^3936576-"; sources "Undefined,Undefined"; NMorMRNA "null"; degree "4"; dimension "2_2";
chrA01	Undefined	as_event	4025420	4027090	.	-	.	transcript_id "TCONS_00001753,TCONS_00001752"; gene_id "chrA01:4025420-4027090C"; flanks "4027090[,4025420]"; structure "1^3-5^6-,2^4-"; splice_chain "4026766^4026234-4025775^4025711-,4026764^4026232-"; sources "Undefined,Undefined"; NMorMRNA "null"; degree "4"; dimension "2_2";
chrA01	Undefined	as_event	4046109	4046970	.	-	.	transcript_id "TCONS_00001756,TCONS_00001755"; gene_id "chrA01:4044864-4048088C"; flanks "4046970-,4046109-"; structure "1^,2^"; splice_chain "4046202^,4046196^"; sources "Undefined,Undefined"; NMorMRNA "null"; degree "4"; dimension "2_2";
chrA01	Undefined	as_event	4044864	4045491	.	-	.	transcript_id "TCONS_00001755,TCONS_00001756"; gene_id "chrA01:4044864-4048088C"; flanks "4045491-,4044864]"; structure "1^3-,2^4-"; splice_chain "4045386^4045292-,4045383^4045289-"; sources "Undefined,Undefined"; NMorMRNA "null"; degree "4"; dimension "2_2";
chrA01	Undefined	as_event	4139624	4140957	.	-	.	transcript_id "TCONS_00001761,TCONS_00001762"; gene_id "chrA01:4139624-4141454C"; flanks "4140957-,4139624]"; structure "0,1^2-"; splice_chain ",4140779^4140714-"; sources "Undefined,Undefined"; NMorMRNA "null"; degree "4"; dimension "2_2";
chrA01	Undefined	as_event	4257465	4258247	.	-	.	transcript_id "TCONS_00001769/TCONS_00001770,TCONS_00001771,TCONS_00001768"; gene_id "chrA01:4256292-4258247C"; flanks "4258247[,4257465-"; structure "1^,2^,3^"; splice_chain "4257570^,4257546^,4257545^"; sources "Undefined,Undefined,Undefined"; NMorMRNA "null"; degree "9"; dimension "3_3";
chrA01	Undefined	as_event	4256958	4257330	.	-	.	transcript_id "TCONS_00001770,TCONS_00001768/TCONS_00001769/TCONS_00001771"; gene_id "chrA01:4256292-4258247C"; flanks "4257330-,4256958^"; structure "0,1^2-"; splice_chain ",4257199^4257119-"; sources "Undefined,Undefined"; NMorMRNA "null"; degree "4"; dimension "2_2";
chrA01	Undefined	as_event	4316510	4316679	.	-	.	transcript_id "TCONS_00001774,TCONS_00001773"; gene_id "chrA01:4314474-4318410C"; flanks "4316679^,4316510^"; structure "1-,2-"; splice_chain "4316587-,4316577-"; sources "Undefined,Undefined"; NMorMRNA "null"; degree "4"; dimension "2_2";
chrA01	Undefined	as_event	4315135	4315462	.	-	.	transcript_id "TCONS_00001773,TCONS_00001774"; gene_id "chrA01:4314474-4318410C"; flanks "4315462^,4315135^"; structure "1-,2-"; splice_chain "4315240-,4315239-"; sources "Undefined,Undefined"; NMorMRNA "null"; degree "4"; dimension "2_2";
chrA01	Undefined	as_event	4332623	4332792	.	-	.	transcript_id "TCONS_00001776,TCONS_00001777"; gene_id "chrA01:4332605-4333789C"; flanks "4332792-,4332623-"; structure "1^,2^"; splice_chain "4332727^,4332726^"; sources "Undefined,Undefined"; NMorMRNA "null"; degree "4"; dimension "2_2";
chrA01	Undefined	as_event	4339194	4340323	.	-	.	transcript_id "TCONS_00001779,TCONS_00001780"; gene_id "chrA01:4339194-4343197C"; flanks "4340323-,4339194]"; structure "1^3-,2^4-"; splice_chain "4340040^4339954-,4340030^4339944-"; sources "Undefined,Undefined"; NMorMRNA "null"; degree "4"; dimension "2_2";
chrA01	Undefined	as_event	4473511	4474364	.	-	.	transcript_id "TCONS_00001783,TCONS_00001784"; gene_id "chrA01:4471877-4474431C"; flanks "4474364^,4473511-"; structure "0,1-2^"; splice_chain ",4474188-4474063^"; sources "Undefined,Undefined"; NMorMRNA "null"; degree "4"; dimension "2_2";
chrA01	Undefined	as_event	4498889	4499136	.	-	.	transcript_id "TCONS_00001786,TCONS_00001789"; gene_id "chrA01:4496938-4499363C"; flanks "4499136^,4498889^"; structure "1-,2-"; splice_chain "4499043-,4499041-"; sources "Undefined,Undefined"; NMorMRNA "null"; degree "4"; dimension "2_2";
chrA01	Undefined	as_event	4498406	4499041	.	-	.	transcript_id "TCONS_00001788,TCONS_00001787,TCONS_00001789"; gene_id "chrA01:4496938-4499363C"; flanks "4499041-,4498406^"; structure "1^4-,2^5-,3^6-"; splice_chain "4498893^4498808-,4498890^4498805-,4498889^4498804-"; sources "Undefined,Undefined,Undefined"; NMorMRNA "null"; degree "9"; dimension "3_3";
chrA01	Undefined	as_event	4498406	4499136	.	-	.	transcript_id "TCONS_00001786,TCONS_00001788,TCONS_00001787,TCONS_00001789"; gene_id "chrA01:4496938-4499363C"; flanks "4499136^,4498406^"; structure "1-5^8-,2-3^6-,2-4^7-,2-5^8-"; splice_chain "4499043-4498889^4498804-,4499041-4498893^4498808-,4499041-4498890^4498805-,4499041-4498889^4498804-"; sources "Undefined,Undefined,Undefined,Undefined"; NMorMRNA "null"; degree "16"; dimension "4_4";
chrA01	Undefined	as_event	4497594	4498038	.	-	.	transcript_id "TCONS_00001787,TCONS_00001786/TCONS_00001788"; gene_id "chrA01:4496938-4499363C"; flanks "4498038-,4497594^"; structure "1^3-,2^4-"; splice_chain "4497779^4497696-,4497778^4497695-"; sources "Undefined,Undefined"; NMorMRNA "null"; degree "4"; dimension "2_2";
chrA01	Undefined	as_event	4608521	4613413	.	-	.	transcript_id "TCONS_00001795,TCONS_00001796,TCONS_00001794"; gene_id "chrA01:4608521-4613413C"; flanks "4613413[,4608521]"; structure "1^4-,2^5-,3^6-"; splice_chain "4608698^4608599-,4608688^4608589-,4608686^4608587-"; sources "Undefined,Undefined,Undefined"; NMorMRNA "null"; degree "9"; dimension "3_3";
chrA01	Undefined	as_event	4820517	4820803	.	-	.	transcript_id "TCONS_00001805,TCONS_00001804"; gene_id "chrA01:4820517-4821941C"; flanks "4820803-,4820517]"; structure "0,1^2-"; splice_chain ",4820728^4820646-"; sources "Undefined,Undefined"; NMorMRNA "null"; degree "4"; dimension "2_2";
chrA01	Undefined	as_event	4838500	4839056	.	-	.	transcript_id "TCONS_00001807/TCONS_00001809/TCONS_00001810,TCONS_00001808"; gene_id "chrA01:4834639-4840599C"; flanks "4839056-,4838500-"; structure "1^,2^"; splice_chain "4838953^,4838952^"; sources "Undefined,Undefined"; NMorMRNA "null"; degree "4"; dimension "2_2";
chrA01	Undefined	as_event	4836834	4836996	.	-	.	transcript_id "TCONS_00001808/TCONS_00001810,TCONS_00001809"; gene_id "chrA01:4834639-4840599C"; flanks "4836996-,4836834-"; structure "1^,2^"; splice_chain "4836925^,4836924^"; sources "Undefined,Undefined"; NMorMRNA "null"; degree "4"; dimension "2_2";
chrA01	Undefined	as_event	4836679	4836996	.	-	.	transcript_id "TCONS_00001807,TCONS_00001808/TCONS_00001810,TCONS_00001809"; gene_id "chrA01:4834639-4840599C"; flanks "4836996-,4836679^"; structure "0,1^3-,2^3-"; splice_chain ",4836925^4836834-,4836924^4836834-"; sources "Undefined,Undefined,Undefined"; NMorMRNA "null"; degree "9"; dimension "3_3";
chrA01	Undefined	as_event	4835999	4836275	.	-	.	transcript_id "TCONS_00001807,TCONS_00001808/TCONS_00001809"; gene_id "chrA01:4834639-4840599C"; flanks "4836275-,4835999^"; structure "0,1^2-"; splice_chain ",4836236^4836147-"; sources "Undefined,Undefined"; NMorMRNA "null"; degree "4"; dimension "2_2";
chrA01	Undefined	as_event	4859444	4859945	.	-	.	transcript_id "TCONS_00001812,TCONS_00001811"; gene_id "chrA01:4858242-4861707C"; flanks "4859945-,4859444^"; structure "0,1^2-"; splice_chain ",4859750^4859654-"; sources "Undefined,Undefined"; NMorMRNA "null"; degree "4"; dimension "2_2";
chrA01	Undefined	as_event	4858534	4859370	.	-	.	transcript_id "TCONS_00001812,TCONS_00001811"; gene_id "chrA01:4858242-4861707C"; flanks "4859370-,4858534^"; structure "0,1^2-"; splice_chain ",4858692^4858611-"; sources "Undefined,Undefined"; NMorMRNA "null"; degree "4"; dimension "2_2";
chrA01	Undefined	as_event	4964575	4966551	.	-	.	transcript_id "TCONS_00001820,TCONS_00001819"; gene_id "chrA01:4961728-4966703C"; flanks "4966551^,4964575^"; structure "1-,2-"; splice_chain "4964717-,4964687-"; sources "Undefined,Undefined"; NMorMRNA "null"; degree "4"; dimension "2_2";
chrA01	Undefined	as_event	5051504	5051662	.	-	.	transcript_id "TCONS_00001827,TCONS_00001826,TCONS_00001828/TCONS_00001829"; gene_id "chrA01:5050870-5052170C"; flanks "5051662^,5051504^"; structure "1-,2-,3-"; splice_chain "5051579-,5051578-,5051577-"; sources "Undefined,Undefined,Undefined"; NMorMRNA "null"; degree "9"; dimension "3_3";
chrA01	Undefined	as_event	5050870	5051339	.	-	.	transcript_id "TCONS_00001826,TCONS_00001827/TCONS_00001828/TCONS_00001829"; gene_id "chrA01:5050870-5052170C"; flanks "5051339-,5050870]"; structure "0,1^2-"; splice_chain ",5051246^5051149-"; sources "Undefined,Undefined"; NMorMRNA "null"; degree "4"; dimension "2_2";
chrA01	Undefined	as_event	5075503	5077295	.	-	.	transcript_id "TCONS_00001831,TCONS_00001830"; gene_id "chrA01:5074686-5077295C"; flanks "5077295[,5075503^"; structure "1^3-5^6-,2^4-"; splice_chain "5076979^5076909-5076325^5076250-,5076974^5076903-"; sources "Undefined,Undefined"; NMorMRNA "null"; degree "4"; dimension "2_2";
chrA01	Undefined	as_event	5347456	5348532	.	-	.	transcript_id "TCONS_00001856,TCONS_00001855"; gene_id "chrA01:5346834-5348738C"; flanks "5348532-,5347456^"; structure "0,1^2-"; splice_chain ",5348133^5348042-"; sources "Undefined,Undefined"; NMorMRNA "null"; degree "4"; dimension "2_2";
chrA01	Undefined	as_event	5346834	5347387	.	-	.	transcript_id "TCONS_00001855,TCONS_00001856"; gene_id "chrA01:5346834-5348738C"; flanks "5347387-,5346834]"; structure "1^3-,2^4-"; splice_chain "5347249^5347174-,5347247^5347172-"; sources "Undefined,Undefined"; NMorMRNA "null"; degree "4"; dimension "2_2";
chrA01	Undefined	as_event	5366118	5366501	.	-	.	transcript_id "TCONS_00001858,TCONS_00001857"; gene_id "chrA01:5361994-5368002C"; flanks "5366501-,5366118^"; structure "0,1^2-"; splice_chain ",5366323^5366230-"; sources "Undefined,Undefined"; NMorMRNA "null"; degree "4"; dimension "2_2";
chrA01	Undefined	as_event	5364404	5364667	.	-	.	transcript_id "TCONS_00001858,TCONS_00001857"; gene_id "chrA01:5361994-5368002C"; flanks "5364667^,5364404^"; structure "1-,2-"; splice_chain "5364472-,5364470-"; sources "Undefined,Undefined"; NMorMRNA "null"; degree "4"; dimension "2_2";
chrA01	Undefined	as_event	5363776	5364039	.	-	.	transcript_id "TCONS_00001858,TCONS_00001857"; gene_id "chrA01:5361994-5368002C"; flanks "5364039-,5363776^"; structure "0,1^2-"; splice_chain ",5363988^5363907-"; sources "Undefined,Undefined"; NMorMRNA "null"; degree "4"; dimension "2_2";
chrA01	Undefined	as_event	5362632	5362820	.	-	.	transcript_id "TCONS_00001858,TCONS_00001857"; gene_id "chrA01:5361994-5368002C"; flanks "5362820^,5362632^"; structure "1-,2-"; splice_chain "5362726-,5362724-"; sources "Undefined,Undefined"; NMorMRNA "null"; degree "4"; dimension "2_2";
chrA01	Undefined	as_event	5393930	5394663	.	-	.	transcript_id "TCONS_00001860,TCONS_00001861"; gene_id "chrA01:5392643-5394809C"; flanks "5394663^,5393930^"; structure "1-,2-"; splice_chain "5394007-,5394003-"; sources "Undefined,Undefined"; NMorMRNA "null"; degree "4"; dimension "2_2";
chrA01	Undefined	as_event	5404836	5405182	.	-	.	transcript_id "TCONS_00001865,TCONS_00001864"; gene_id "chrA01:5403823-5407971C"; flanks "5405182-,5404836^"; structure "0,1^2-"; splice_chain ",5405031^5404952-"; sources "Undefined,Undefined"; NMorMRNA "null"; degree "4"; dimension "2_2";
chrA01	Undefined	as_event	5671933	5672585	.	-	.	transcript_id "TCONS_00001887,TCONS_00001886"; gene_id "chrA01:5670897-5672840C"; flanks "5672585^,5671933^"; structure "1-,2-"; splice_chain "5672220-,5672207-"; sources "Undefined,Undefined"; NMorMRNA "null"; degree "4"; dimension "2_2";
chrA01	Undefined	as_event	5703171	5703632	.	-	.	transcript_id "TCONS_00001891,TCONS_00001890"; gene_id "chrA01:5700296-5704694C"; flanks "5703632^,5703171-"; structure "0,1-2^"; splice_chain ",5703486-5703452^"; sources "Undefined,Undefined"; NMorMRNA "null"; degree "4"; dimension "2_2";
chrA01	Undefined	as_event	5926304	5927266	.	-	.	transcript_id "TCONS_00001902,TCONS_00001903"; gene_id "chrA01:5926142-5927296C"; flanks "5927266^,5926304]"; structure "1-,2-"; splice_chain "5926737-,5926732-"; sources "Undefined,Undefined"; NMorMRNA "null"; degree "4"; dimension "2_2";
chrA01	Undefined	as_event	6049797	6050119	.	-	.	transcript_id "TCONS_00001914,TCONS_00001915"; gene_id "chrA01:6048877-6050940C"; flanks "6050119-,6049797^"; structure "1^3-,2^4-"; splice_chain "6050014^6049915-,6050004^6049905-"; sources "Undefined,Undefined"; NMorMRNA "null"; degree "4"; dimension "2_2";
chrA01	Undefined	as_event	6049345	6049475	.	-	.	transcript_id "TCONS_00001914,TCONS_00001915"; gene_id "chrA01:6048877-6050940C"; flanks "6049475^,6049345^"; structure "1-,2-"; splice_chain "6049393-,6049392-"; sources "Undefined,Undefined"; NMorMRNA "null"; degree "4"; dimension "2_2";
chrA01	Undefined	as_event	6088764	6089348	.	-	.	transcript_id "TCONS_00001920,TCONS_00001919"; gene_id "chrA01:6086694-6089852C"; flanks "6089348-,6088764^"; structure "1^3-,2^4-"; splice_chain "6089123^6088867-,6089104^6088848-"; sources "Undefined,Undefined"; NMorMRNA "null"; degree "4"; dimension "2_2";
chrA01	Undefined	as_event	6086694	6087330	.	-	.	transcript_id "TCONS_00001919,TCONS_00001920"; gene_id "chrA01:6086694-6089852C"; flanks "6087330-,6086694]"; structure "1^3-,2^4-"; splice_chain "6087166^6086977-,6087156^6086967-"; sources "Undefined,Undefined"; NMorMRNA "null"; degree "4"; dimension "2_2";
chrA01	Undefined	as_event	6123204	6124991	.	-	.	transcript_id "TCONS_00001923,TCONS_00001922/TCONS_00001924"; gene_id "chrA01:6121120-6126403C"; flanks "6124991^,6123204^"; structure "1-,2-"; splice_chain "6123569-,6123566-"; sources "Undefined,Undefined"; NMorMRNA "null"; degree "4"; dimension "2_2";
chrA01	Undefined	as_event	6122639	6123133	.	-	.	transcript_id "TCONS_00001922/TCONS_00001923,TCONS_00001924"; gene_id "chrA01:6121120-6126403C"; flanks "6123133-,6122639^"; structure "0,1^2-"; splice_chain ",6123070^6122997-"; sources "Undefined,Undefined"; NMorMRNA "null"; degree "4"; dimension "2_2";
chrA01	Undefined	as_event	6619026	6619987	.	-	.	transcript_id "TCONS_00001938,TCONS_00001939"; gene_id "chrA01:6618049-6620016C"; flanks "6619987^,6619026^"; structure "1-,2-"; splice_chain "6619602-,6619600-"; sources "Undefined,Undefined"; NMorMRNA "null"; degree "4"; dimension "2_2";
chrA01	Undefined	as_event	6645804	6646595	.	-	.	transcript_id "TCONS_00001941,TCONS_00001940"; gene_id "chrA01:6643391-6649066C"; flanks "6646595-,6645804^"; structure "1^2-3^5-,4^6-"; splice_chain "6646423^6646342-6646113^6645995-,6646103^6645985-"; sources "Undefined,Undefined"; NMorMRNA "null"; degree "4"; dimension "2_2";
chrA01	Undefined	as_event	6734395	6734764	.	-	.	transcript_id "TCONS_00001945,TCONS_00001944"; gene_id "chrA01:6731920-6735510C"; flanks "6734764-,6734395^"; structure "0,1^2-"; splice_chain ",6734516^6734442-"; sources "Undefined,Undefined"; NMorMRNA "null"; degree "4"; dimension "2_2";
chrA01	Undefined	as_event	6737448	6737823	.	-	.	transcript_id "TCONS_00001947,TCONS_00001946"; gene_id "chrA01:6736490-6738909C"; flanks "6737823-,6737448^"; structure "0,1^2-"; splice_chain ",6737680^6737600-"; sources "Undefined,Undefined"; NMorMRNA "null"; degree "4"; dimension "2_2";
chrA01	Undefined	as_event	6737006	6737370	.	-	.	transcript_id "TCONS_00001947,TCONS_00001946"; gene_id "chrA01:6736490-6738909C"; flanks "6737370-,6737006^"; structure "0,1^2-"; splice_chain ",6737255^6737173-"; sources "Undefined,Undefined"; NMorMRNA "null"; degree "4"; dimension "2_2";
chrA01	Undefined	as_event	6736615	6736924	.	-	.	transcript_id "TCONS_00001947,TCONS_00001946"; gene_id "chrA01:6736490-6738909C"; flanks "6736924-,6736615^"; structure "0,1^2-"; splice_chain ",6736797^6736714-"; sources "Undefined,Undefined"; NMorMRNA "null"; degree "4"; dimension "2_2";
chrA01	Undefined	as_event	6997385	6997733	.	-	.	transcript_id "TCONS_00001961,TCONS_00001960"; gene_id "chrA01:6995913-7001102C"; flanks "6997733-,6997385-"; structure "1^,2^"; splice_chain "6997659^,6997658^"; sources "Undefined,Undefined"; NMorMRNA "null"; degree "4"; dimension "2_2";
chrA01	Undefined	as_event	6996544	6996936	.	-	.	transcript_id "TCONS_00001960,TCONS_00001961"; gene_id "chrA01:6995913-7001102C"; flanks "6996936-,6996544-"; structure "1^,2^"; splice_chain "6996844^,6996843^"; sources "Undefined,Undefined"; NMorMRNA "null"; degree "4"; dimension "2_2";
chrA01	Undefined	as_event	7066919	7067157	.	-	.	transcript_id "TCONS_00001970,TCONS_00001969"; gene_id "chrA01:7065709-7067931C"; flanks "7067157-,7066919^"; structure "0,1^2-"; splice_chain ",7067087^7067007-"; sources "Undefined,Undefined"; NMorMRNA "null"; degree "4"; dimension "2_2";
chrA01	Undefined	as_event	7065709	7066528	.	-	.	transcript_id "TCONS_00001970,TCONS_00001969"; gene_id "chrA01:7065709-7067931C"; flanks "7066528-,7065709]"; structure "0,1^2-"; splice_chain ",7066258^7066183-"; sources "Undefined,Undefined"; NMorMRNA "null"; degree "4"; dimension "2_2";
chrA01	Undefined	as_event	7102625	7103729	.	-	.	transcript_id "TCONS_00001974,TCONS_00001973"; gene_id "chrA01:7101783-7103729C"; flanks "7103729[,7102625^"; structure "1^3-,2^4-"; splice_chain "7103112^7102807-,7103102^7102797-"; sources "Undefined,Undefined"; NMorMRNA "null"; degree "4"; dimension "2_2";
chrA01	Undefined	as_event	7102468	7102625	.	-	.	transcript_id "TCONS_00001974,TCONS_00001973"; gene_id "chrA01:7101783-7103729C"; flanks "7102625^,7102468^"; structure "1-,2-"; splice_chain "7102540-,7102539-"; sources "Undefined,Undefined"; NMorMRNA "null"; degree "4"; dimension "2_2";
chrA01	Undefined	as_event	7105779	7106041	.	-	.	transcript_id "TCONS_00001975,TCONS_00001976"; gene_id "chrA01:7104566-7107723C"; flanks "7106041-,7105779^"; structure "0,1^2-"; splice_chain ",7105973^7105886-"; sources "Undefined,Undefined"; NMorMRNA "null"; degree "4"; dimension "2_2";
chrA01	Undefined	as_event	7129214	7129819	.	-	.	transcript_id "TCONS_00001977,TCONS_00001978"; gene_id "chrA01:7126497-7129819C"; flanks "7129819[,7129214^"; structure "0,1^2-"; splice_chain ",7129646^7129569-"; sources "Undefined,Undefined"; NMorMRNA "null"; degree "4"; dimension "2_2";
chrA01	Undefined	as_event	7165913	7166622	.	-	.	transcript_id "TCONS_00001982,TCONS_00001983/TCONS_00001984"; gene_id "chrA01:7163849-7166783C"; flanks "7166622^,7165913-"; structure "0,1-2^"; splice_chain ",7166292-7166109^"; sources "Undefined,Undefined"; NMorMRNA "null"; degree "4"; dimension "2_2";
chrA01	Undefined	as_event	7165375	7165524	.	-	.	transcript_id "TCONS_00001983,TCONS_00001982"; gene_id "chrA01:7163849-7166783C"; flanks "7165524-,7165375-"; structure "1^,2^"; splice_chain "7165476^,7165474^"; sources "Undefined,Undefined"; NMorMRNA "null"; degree "4"; dimension "2_2";
chrA01	Undefined	as_event	7165109	7165644	.	-	.	transcript_id "TCONS_00001984,TCONS_00001983,TCONS_00001982"; gene_id "chrA01:7163849-7166783C"; flanks "7165644^,7165109-"; structure "0,1-2^4-5^,1-3^4-5^"; splice_chain ",7165524-7165476^7165375-7165261^,7165524-7165474^7165375-7165261^"; sources "Undefined,Undefined,Undefined"; NMorMRNA "null"; degree "9"; dimension "3_3";
chrA01	Undefined	as_event	7164236	7164541	.	-	.	transcript_id "TCONS_00001984,TCONS_00001982/TCONS_00001983"; gene_id "chrA01:7163849-7166783C"; flanks "7164541-,7164236^"; structure "0,1^2-"; splice_chain ",7164444^7164338-"; sources "Undefined,Undefined"; NMorMRNA "null"; degree "4"; dimension "2_2";
chrA01	Undefined	as_event	7673418	7673964	.	-	.	transcript_id "TCONS_00002023,TCONS_00002024/TCONS_00002025"; gene_id "chrA01:7667953-7676046C"; flanks "7673964-,7673418^"; structure "1^3-,2^4-"; splice_chain "7673600^7673498-,7673599^7673497-"; sources "Undefined,Undefined"; NMorMRNA "null"; degree "4"; dimension "2_2";
chrA01	Undefined	as_event	7672764	7672953	.	-	.	transcript_id "TCONS_00002024,TCONS_00002022/TCONS_00002023/TCONS_00002025"; gene_id "chrA01:7667953-7676046C"; flanks "7672953^,7672764^"; structure "1-,2-"; splice_chain "7672853-,7672851-"; sources "Undefined,Undefined"; NMorMRNA "null"; degree "4"; dimension "2_2";
chrA01	Undefined	as_event	7669874	7670037	.	-	.	transcript_id "TCONS_00002022/TCONS_00002023/TCONS_00002025,TCONS_00002024"; gene_id "chrA01:7667953-7676046C"; flanks "7670037-,7669874-"; structure "1^,2^"; splice_chain "7669974^,7669973^"; sources "Undefined,Undefined"; NMorMRNA "null"; degree "4"; dimension "2_2";
chrA01	Undefined	as_event	7669648	7669796	.	-	.	transcript_id "TCONS_00002023,TCONS_00002022/TCONS_00002024"; gene_id "chrA01:7667953-7676046C"; flanks "7669796^,7669648^"; structure "1-,2-"; splice_chain "7669724-,7669721-"; sources "Undefined,Undefined"; NMorMRNA "null"; degree "4"; dimension "2_2";
chrA01	Undefined	as_event	7669648	7669874	.	-	.	transcript_id "TCONS_00002025,TCONS_00002023,TCONS_00002022/TCONS_00002024"; gene_id "chrA01:7667953-7676046C"; flanks "7669874-,7669648^"; structure "0,1^2-,1^3-"; splice_chain ",7669796^7669724-,7669796^7669721-"; sources "Undefined,Undefined,Undefined"; NMorMRNA "null"; degree "9"; dimension "3_3";
chrA01	Undefined	as_event	7898696	7899134	.	-	.	transcript_id "TCONS_00002030,TCONS_00002031"; gene_id "chrA01:7898263-7899796C"; flanks "7899134-,7898696^"; structure "0,1^2-"; splice_chain ",7898910^7898827-"; sources "Undefined,Undefined"; NMorMRNA "null"; degree "4"; dimension "2_2";
chrA01	Undefined	as_event	7926025	7926068	.	-	.	transcript_id "TCONS_00002034,TCONS_00002036/TCONS_00002037"; gene_id "chrA01:7921763-7926459C"; flanks "7926068^,7926025^"; structure "1-,2-"; splice_chain "7926041-,7926037-"; sources "Undefined,Undefined"; NMorMRNA "null"; degree "4"; dimension "2_2";
chrA01	Undefined	as_event	7925765	7926395	.	-	.	transcript_id "TCONS_00002035,TCONS_00002036/TCONS_00002037"; gene_id "chrA01:7921763-7926459C"; flanks "7926395^,7925765-"; structure "0,1-2^3-4^"; splice_chain ",7926115-7926068^7926037-7926025^"; sources "Undefined,Undefined"; NMorMRNA "null"; degree "4"; dimension "2_2";
chrA01	Undefined	as_event	7925695	7926395	.	-	.	transcript_id "TCONS_00002036/TCONS_00002037,TCONS_00002038,TCONS_00002035"; gene_id "chrA01:7921763-7926459C"; flanks "7926395^,7925695^"; structure "1-2^3-4^6-,5-,6-"; splice_chain "7926115-7926068^7926037-7926025^7925765-,7925769-,7925765-"; sources "Undefined,Undefined,Undefined"; NMorMRNA "null"; degree "9"; dimension "3_3";
chrA01	Undefined	as_event	7922233	7922500	.	-	.	transcript_id "TCONS_00002037,TCONS_00002034/TCONS_00002035/TCONS_00002036/TCONS_00002038"; gene_id "chrA01:7921763-7926459C"; flanks "7922500-,7922233^"; structure "1^3-,2^4-"; splice_chain "7922442^7922341-,7922432^7922331-"; sources "Undefined,Undefined"; NMorMRNA "null"; degree "4"; dimension "2_2";
chrA01	Undefined	as_event	7949022	7950635	.	-	.	transcript_id "TCONS_00002041,TCONS_00002040"; gene_id "chrA01:7949022-7950774C"; flanks "7950635^,7949022]"; structure "1-,2-"; splice_chain "7950243-,7950241-"; sources "Undefined,Undefined"; NMorMRNA "null"; degree "4"; dimension "2_2";
chrA01	Undefined	as_event	7957452	7958441	.	-	.	transcript_id "TCONS_00002042,TCONS_00002043"; gene_id "chrA01:7956951-7958441C"; flanks "7958441[,7957452^"; structure "1^3-,2^4-"; splice_chain "7958032^7957741-,7958030^7957739-"; sources "Undefined,Undefined"; NMorMRNA "null"; degree "4"; dimension "2_2";
chrA01	Undefined	as_event	8046944	8047137	.	-	.	transcript_id "TCONS_00002050,TCONS_00002049"; gene_id "chrA01:8046933-8049168C"; flanks "8047137-,8046944-"; structure "1^,2^"; splice_chain "8047025^,8047024^"; sources "Undefined,Undefined"; NMorMRNA "null"; degree "4"; dimension "2_2";
chrA01	Undefined	as_event	8150276	8151509	.	-	.	transcript_id "TCONS_00002058,TCONS_00002057/TCONS_00002059"; gene_id "chrA01:8150276-8152930C"; flanks "8151509-,8150276]"; structure "1^3-5^7-,2^4-6^8-"; splice_chain "8151444^8151333-8151202^8151115-,8151434^8151323-8151180^8151093-"; sources "Undefined,Undefined"; NMorMRNA "null"; degree "4"; dimension "2_2";
chrA01	Undefined	as_event	8159143	8159541	.	-	.	transcript_id "TCONS_00002063,TCONS_00002062"; gene_id "chrA01:8159143-8160776C"; flanks "8159541-,8159143]"; structure "0,1^2-"; splice_chain ",8159413^8159329-"; sources "Undefined,Undefined"; NMorMRNA "null"; degree "4"; dimension "2_2";
chrA01	Undefined	as_event	8214962	8216969	.	-	.	transcript_id "TCONS_00002068,TCONS_00002067"; gene_id "chrA01:8213916-8216969C"; flanks "8216969[,8214962^"; structure "1^3-,2^4-"; splice_chain "8215240^8215062-,8215230^8215052-"; sources "Undefined,Undefined"; NMorMRNA "null"; degree "4"; dimension "2_2";
chrA01	Undefined	as_event	8226036	8226370	.	-	.	transcript_id "TCONS_00002071,TCONS_00002070"; gene_id "chrA01:8224396-8227348C"; flanks "8226370^,8226036^"; structure "1-,2-"; splice_chain "8226113-,8226107-"; sources "Undefined,Undefined"; NMorMRNA "null"; degree "4"; dimension "2_2";
chrA01	Undefined	as_event	8225392	8226370	.	-	.	transcript_id "TCONS_00002072,TCONS_00002071,TCONS_00002070"; gene_id "chrA01:8224396-8227348C"; flanks "8226370^,8225392-"; structure "0,1-3^,2-3^"; splice_chain ",8226113-8226036^,8226107-8226036^"; sources "Undefined,Undefined,Undefined"; NMorMRNA "null"; degree "9"; dimension "3_3";
chrA01	Undefined	as_event	8270065	8270484	.	-	.	transcript_id "TCONS_00002080,TCONS_00002079"; gene_id "chrA01:8269503-8271175C"; flanks "8270484-,8270065^"; structure "1^3-,2^4-"; splice_chain "8270414^8270280-,8270404^8270270-"; sources "Undefined,Undefined"; NMorMRNA "null"; degree "4"; dimension "2_2";
chrA01	Undefined	as_event	8409292	8410734	.	-	.	transcript_id "TCONS_00002085,TCONS_00002084"; gene_id "chrA01:8409292-8410734C"; flanks "8410734[,8409292]"; structure "0,1^2-"; splice_chain ",8409768^8409678-"; sources "Undefined,Undefined"; NMorMRNA "null"; degree "4"; dimension "2_2";
chrA01	Undefined	as_event	9022733	9023675	.	-	.	transcript_id "TCONS_00002108,TCONS_00002107"; gene_id "chrA01:9022733-9023880C"; flanks "9023675^,9022733]"; structure "1-,2-"; splice_chain "9023589-,9023558-"; sources "Undefined,Undefined"; NMorMRNA "null"; degree "4"; dimension "2_2";
chrA01	Undefined	as_event	9415192	9415550	.	-	.	transcript_id "TCONS_00002121,TCONS_00002122"; gene_id "chrA01:9414100-9417118C"; flanks "9415550-,9415192-"; structure "1^2-4^,3^"; splice_chain "9415482^9415382-9415308^,9415315^"; sources "Undefined,Undefined"; NMorMRNA "null"; degree "4"; dimension "2_2";
chrA01	Undefined	as_event	9839470	9840272	.	-	.	transcript_id "TCONS_00002133,TCONS_00002135"; gene_id "chrA01:9835992-9840272C"; flanks "9840272[,9839470^"; structure "1^3-,2^4-"; splice_chain "9839802^9839718-,9839792^9839708-"; sources "Undefined,Undefined"; NMorMRNA "null"; degree "4"; dimension "2_2";
chrA01	Undefined	as_event	9839230	9839708	.	-	.	transcript_id "TCONS_00002134,TCONS_00002135"; gene_id "chrA01:9835992-9840272C"; flanks "9839708-,9839230^"; structure "1^3-,2^4-"; splice_chain "9839480^9839396-,9839470^9839386-"; sources "Undefined,Undefined"; NMorMRNA "null"; degree "4"; dimension "2_2";
chrA01	Undefined	as_event	9839230	9840272	.	-	.	transcript_id "TCONS_00002133,TCONS_00002134,TCONS_00002135"; gene_id "chrA01:9835992-9840272C"; flanks "9840272[,9839230^"; structure "1^3-6^8-,2^4-5^7-,2^4-6^8-"; splice_chain "9839802^9839718-9839470^9839386-,9839792^9839708-9839480^9839396-,9839792^9839708-9839470^9839386-"; sources "Undefined,Undefined,Undefined"; NMorMRNA "null"; degree "9"; dimension "3_3";
chrA01	Undefined	as_event	9838699	9838903	.	-	.	transcript_id "TCONS_00002134,TCONS_00002133/TCONS_00002135"; gene_id "chrA01:9835992-9840272C"; flanks "9838903^,9838699^"; structure "1-,2-"; splice_chain "9838820-,9838818-"; sources "Undefined,Undefined"; NMorMRNA "null"; degree "4"; dimension "2_2";
chrA01	Undefined	as_event	9837065	9837639	.	-	.	transcript_id "TCONS_00002134,TCONS_00002133/TCONS_00002135"; gene_id "chrA01:9835992-9840272C"; flanks "9837639^,9837065^"; structure "1-,2-"; splice_chain "9837176-,9837174-"; sources "Undefined,Undefined"; NMorMRNA "null"; degree "4"; dimension "2_2";
chrA01	Undefined	as_event	10002914	10003687	.	-	.	transcript_id "TCONS_00002143,TCONS_00002142"; gene_id "chrA01:9998819-10003687C"; flanks "10003687[,10002914^"; structure "1^3-,2^4-"; splice_chain "10003399^10003139-,10003389^10003129-"; sources "Undefined,Undefined"; NMorMRNA "null"; degree "4"; dimension "2_2";
chrA01	Undefined	as_event	10001317	10002807	.	-	.	transcript_id "TCONS_00002143,TCONS_00002142"; gene_id "chrA01:9998819-10003687C"; flanks "10002807-,10001317^"; structure "1^3-,2^4-"; splice_chain "10001712^10001450-,10001701^10001439-"; sources "Undefined,Undefined"; NMorMRNA "null"; degree "4"; dimension "2_2";
chrA01	Undefined	as_event	10300754	10301449	.	-	.	transcript_id "TCONS_00002151,TCONS_00002152"; gene_id "chrA01:10299619-10301449C"; flanks "10301449[,10300754^"; structure "0,1^2-"; splice_chain ",10300964^10300854-"; sources "Undefined,Undefined"; NMorMRNA "null"; degree "4"; dimension "2_2";
chrA01	Undefined	as_event	10684902	10685085	.	-	.	transcript_id "TCONS_00002162,TCONS_00002163"; gene_id "chrA01:10683379-10685153C"; flanks "10685085^,10684902^"; structure "1-,2-"; splice_chain "10684960-,10684951-"; sources "Undefined,Undefined"; NMorMRNA "null"; degree "4"; dimension "2_2";
chrA01	Undefined	as_event	10788774	10788913	.	-	.	transcript_id "TCONS_00002164,TCONS_00002165"; gene_id "chrA01:10787613-10792125C"; flanks "10788913^,10788774^"; structure "1-,2-"; splice_chain "10788835-,10788834-"; sources "Undefined,Undefined"; NMorMRNA "null"; degree "4"; dimension "2_2";
chrA01	Undefined	as_event	10928407	10928924	.	-	.	transcript_id "TCONS_00002177,TCONS_00002175/TCONS_00002176"; gene_id "chrA01:10927835-10929492C"; flanks "10928924-,10928407^"; structure "0,1^2-"; splice_chain ",10928614^10928530-"; sources "Undefined,Undefined"; NMorMRNA "null"; degree "4"; dimension "2_2";
chrA01	Undefined	as_event	10928196	10928407	.	-	.	transcript_id "TCONS_00002176,TCONS_00002175/TCONS_00002177"; gene_id "chrA01:10927835-10929492C"; flanks "10928407^,10928196]"; structure "1-,2-"; splice_chain "10928336-,10928335-"; sources "Undefined,Undefined"; NMorMRNA "null"; degree "4"; dimension "2_2";
chrA01	Undefined	as_event	10945850	10946329	.	-	.	transcript_id "TCONS_00002181,TCONS_00002180,TCONS_00002179"; gene_id "chrA01:10944645-10946662C"; flanks "10946329^,10945850^"; structure "1-,2-,3-"; splice_chain "10946265-,10946249-,10946201-"; sources "Undefined,Undefined,Undefined"; NMorMRNA "null"; degree "9"; dimension "3_3";
chrA01	Undefined	as_event	10982482	10982806	.	-	.	transcript_id "TCONS_00002182,TCONS_00002183"; gene_id "chrA01:10979722-10982891C"; flanks "10982806^,10982482^"; structure "1-,2-"; splice_chain "10982582-,10982577-"; sources "Undefined,Undefined"; NMorMRNA "null"; degree "4"; dimension "2_2";
chrA01	Undefined	as_event	11276964	11277181	.	-	.	transcript_id "TCONS_00002187,TCONS_00002186"; gene_id "chrA01:11274458-11279497C"; flanks "11277181-,11276964^"; structure "0,1^2-"; splice_chain ",11277128^11277044-"; sources "Undefined,Undefined"; NMorMRNA "null"; degree "4"; dimension "2_2";
chrA01	Undefined	as_event	11276612	11276890	.	-	.	transcript_id "TCONS_00002187,TCONS_00002186"; gene_id "chrA01:11274458-11279497C"; flanks "11276890-,11276612^"; structure "0,1^2-"; splice_chain ",11276779^11276698-"; sources "Undefined,Undefined"; NMorMRNA "null"; degree "4"; dimension "2_2";
chrA01	Undefined	as_event	11275047	11276020	.	-	.	transcript_id "TCONS_00002187,TCONS_00002186"; gene_id "chrA01:11274458-11279497C"; flanks "11276020-,11275047^"; structure "0,1^2-3^4-5^6-7^8-"; splice_chain ",11275913^11275840-11275682^11275605-11275522^11275442-11275237^11275148-"; sources "Undefined,Undefined"; NMorMRNA "null"; degree "4"; dimension "2_2";
chrA01	Undefined	as_event	11360245	11360810	.	-	.	transcript_id "TCONS_00002189,TCONS_00002188"; gene_id "chrA01:11359840-11360810C"; flanks "11360810[,11360245^"; structure "0,1^2-"; splice_chain ",11360416^11360325-"; sources "Undefined,Undefined"; NMorMRNA "null"; degree "4"; dimension "2_2";
chrA01	Undefined	as_event	11653378	11654771	.	-	.	transcript_id "TCONS_00002196,TCONS_00002195"; gene_id "chrA01:11653378-11654771C"; flanks "11654771[,11653378]"; structure "0,1^2-"; splice_chain ",11654300^11654152-"; sources "Undefined,Undefined"; NMorMRNA "null"; degree "4"; dimension "2_2";
chrA01	Undefined	as_event	12463747	12463868	.	-	.	transcript_id "TCONS_00002210,TCONS_00002211"; gene_id "chrA01:12463027-12463966C"; flanks "12463868^,12463747^"; structure "1-,2-"; splice_chain "12463788-,12463787-"; sources "Undefined,Undefined"; NMorMRNA "null"; degree "4"; dimension "2_2";
chrA01	Undefined	as_event	12463158	12463462	.	-	.	transcript_id "TCONS_00002211,TCONS_00002210"; gene_id "chrA01:12463027-12463966C"; flanks "12463462-,12463158^"; structure "0,1^2-"; splice_chain ",12463318^12463247-"; sources "Undefined,Undefined"; NMorMRNA "null"; degree "4"; dimension "2_2";
chrA01	Undefined	as_event	12536963	12537582	.	-	.	transcript_id "TCONS_00002215,TCONS_00002217"; gene_id "chrA01:12535363-12537749C"; flanks "12537582^,12536963-"; structure "0,1-2^"; splice_chain ",12537170-12537109^"; sources "Undefined,Undefined"; NMorMRNA "null"; degree "4"; dimension "2_2";
chrA01	Undefined	as_event	12536575	12537170	.	-	.	transcript_id "TCONS_00002216,TCONS_00002217"; gene_id "chrA01:12535363-12537749C"; flanks "12537170-,12536575^"; structure "1^3-,2^4-"; splice_chain "12537119^12536973-,12537109^12536963-"; sources "Undefined,Undefined"; NMorMRNA "null"; degree "4"; dimension "2_2";
chrA01	Undefined	as_event	12536575	12537582	.	-	.	transcript_id "TCONS_00002216,TCONS_00002217,TCONS_00002215"; gene_id "chrA01:12535363-12537749C"; flanks "12537582^,12536575^"; structure "1-2^4-,1-3^5-,5-"; splice_chain "12537170-12537119^12536973-,12537170-12537109^12536963-,12536963-"; sources "Undefined,Undefined,Undefined"; NMorMRNA "null"; degree "9"; dimension "3_3";
chrA01	Undefined	as_event	12804002	12804290	.	-	.	transcript_id "TCONS_00002224/TCONS_00002225,TCONS_00002226"; gene_id "chrA01:12802737-12804413C"; flanks "12804290^,12804002^"; structure "1-,2-"; splice_chain "12804161-,12804151-"; sources "Undefined,Undefined"; NMorMRNA "null"; degree "4"; dimension "2_2";
chrA01	Undefined	as_event	12803030	12803483	.	-	.	transcript_id "TCONS_00002224,TCONS_00002223/TCONS_00002225/TCONS_00002226"; gene_id "chrA01:12802737-12804413C"; flanks "12803483^,12803030^"; structure "1-,2-"; splice_chain "12803407-,12803404-"; sources "Undefined,Undefined"; NMorMRNA "null"; degree "4"; dimension "2_2";
chrA01	Undefined	as_event	12979811	12980413	.	-	.	transcript_id "TCONS_00002231,TCONS_00002232"; gene_id "chrA01:12979811-12981358C"; flanks "12980413-,12979811]"; structure "1^3-,2^4-"; splice_chain "12980293^12980196-,12980283^12980186-"; sources "Undefined,Undefined"; NMorMRNA "null"; degree "4"; dimension "2_2";
chrA01	Undefined	as_event	13104468	13104728	.	-	.	transcript_id "TCONS_00002234,TCONS_00002235"; gene_id "chrA01:13103284-13117541C"; flanks "13104728-,13104468^"; structure "1^3-,2^4-"; splice_chain "13104656^13104573-,13104646^13104563-"; sources "Undefined,Undefined"; NMorMRNA "null"; degree "4"; dimension "2_2";
chrA01	Undefined	as_event	13104243	13104468	.	-	.	transcript_id "TCONS_00002234,TCONS_00002235"; gene_id "chrA01:13103284-13117541C"; flanks "13104468^,13104243^"; structure "1-,2-"; splice_chain "13104366-,13104365-"; sources "Undefined,Undefined"; NMorMRNA "null"; degree "4"; dimension "2_2";
chrA01	Undefined	as_event	13876683	13876978	.	-	.	transcript_id "TCONS_00002239,TCONS_00002238"; gene_id "chrA01:13876241-13878256C"; flanks "13876978-,13876683^"; structure "0,1^2-"; splice_chain ",13876903^13876809-"; sources "Undefined,Undefined"; NMorMRNA "null"; degree "4"; dimension "2_2";
chrA01	Undefined	as_event	14036433	14036753	.	-	.	transcript_id "TCONS_00002245,TCONS_00002246"; gene_id "chrA01:14031560-14038418C"; flanks "14036753[,14036433^"; structure "1^3-,2^4-"; splice_chain "14036583^14036501-,14036582^14036500-"; sources "Undefined,Undefined"; NMorMRNA "null"; degree "4"; dimension "2_2";
chrA01	Undefined	as_event	14031560	14035591	.	-	.	transcript_id "TCONS_00002245,TCONS_00002246/TCONS_00002247"; gene_id "chrA01:14031560-14038418C"; flanks "14035591-,14031560]"; structure "1^3-,2^4-"; splice_chain "14033488^14033365-,14033486^14033363-"; sources "Undefined,Undefined"; NMorMRNA "null"; degree "4"; dimension "2_2";
chrA01	Undefined	as_event	14052319	14052560	.	-	.	transcript_id "TCONS_00002248,TCONS_00002249"; gene_id "chrA01:14051808-14053820C"; flanks "14052560-,14052319^"; structure "0,1^2-"; splice_chain ",14052486^14052407-"; sources "Undefined,Undefined"; NMorMRNA "null"; degree "4"; dimension "2_2";
chrA01	Undefined	as_event	14595551	14595994	.	-	.	transcript_id "TCONS_00002259,TCONS_00002258"; gene_id "chrA01:14594334-14597802C"; flanks "14595994-,14595551^"; structure "0,1^2-"; splice_chain ",14595880^14595805-"; sources "Undefined,Undefined"; NMorMRNA "null"; degree "4"; dimension "2_2";
chrA01	Undefined	as_event	14614783	14615949	.	-	.	transcript_id "TCONS_00002262,TCONS_00002261"; gene_id "chrA01:14612056-14616403C"; flanks "14615949^,14614783^"; structure "1-,2-"; splice_chain "14615765-,14615039-"; sources "Undefined,Undefined"; NMorMRNA "null"; degree "4"; dimension "2_2";
chrA01	Undefined	as_event	14850353	14850610	.	-	.	transcript_id "TCONS_00002272,TCONS_00002271"; gene_id "chrA01:14849858-14851384C"; flanks "14850610-,14850353^"; structure "1^3-,2^4-"; splice_chain "14850533^14850454-,14850527^14850448-"; sources "Undefined,Undefined"; NMorMRNA "null"; degree "4"; dimension "2_2";
chrA01	Undefined	as_event	14850353	14850977	.	-	.	transcript_id "TCONS_00002270,TCONS_00002272,TCONS_00002271"; gene_id "chrA01:14849858-14851384C"; flanks "14850977-,14850353^"; structure "1^3-6^9-,2^4-5^8-,2^4-7^10-"; splice_chain "14850751^14850613-14850530^14850451-,14850748^14850610-14850533^14850454-,14850748^14850610-14850527^14850448-"; sources "Undefined,Undefined,Undefined"; NMorMRNA "null"; degree "9"; dimension "3_3";
chrA01	Undefined	as_event	15017843	15018595	.	-	.	transcript_id "TCONS_00002276,TCONS_00002277/TCONS_00002278"; gene_id "chrA01:15017270-15018595C"; flanks "15018595[,15017843^"; structure "0,1^2-"; splice_chain ",15018022^15017913-"; sources "Undefined,Undefined"; NMorMRNA "null"; degree "4"; dimension "2_2";
chrA01	Undefined	as_event	15017616	15017843	.	-	.	transcript_id "TCONS_00002277,TCONS_00002278"; gene_id "chrA01:15017270-15018595C"; flanks "15017843^,15017616^"; structure "1-,2-"; splice_chain "15017771-,15017768-"; sources "Undefined,Undefined"; NMorMRNA "null"; degree "4"; dimension "2_2";
chrA01	Undefined	as_event	15017616	15018595	.	-	.	transcript_id "TCONS_00002275,TCONS_00002277,TCONS_00002278"; gene_id "chrA01:15017270-15018595C"; flanks "15018595[,15017616^"; structure "0,1^2-3^4-,1^2-3^5-"; splice_chain ",15018022^15017913-15017843^15017771-,15018022^15017913-15017843^15017768-"; sources "Undefined,Undefined,Undefined"; NMorMRNA "null"; degree "9"; dimension "3_3";
chrA01	Undefined	as_event	15017270	15017771	.	-	.	transcript_id "TCONS_00002276,TCONS_00002277"; gene_id "chrA01:15017270-15018595C"; flanks "15017771-,15017270]"; structure "1^3-,2^4-"; splice_chain "15017626^15017468-,15017616^15017458-"; sources "Undefined,Undefined"; NMorMRNA "null"; degree "4"; dimension "2_2";
chrA01	Undefined	as_event	15017270	15017843	.	-	.	transcript_id "TCONS_00002276,TCONS_00002277,TCONS_00002278"; gene_id "chrA01:15017270-15018595C"; flanks "15017843^,15017270]"; structure "1-3^5-,1-4^6-,2-4^6-"; splice_chain "15017771-15017626^15017468-,15017771-15017616^15017458-,15017768-15017616^15017458-"; sources "Undefined,Undefined,Undefined"; NMorMRNA "null"; degree "9"; dimension "3_3";
chrA01	Undefined	as_event	15017270	15018595	.	-	.	transcript_id "TCONS_00002277,TCONS_00002278,TCONS_00002276,TCONS_00002275"; gene_id "chrA01:15017270-15018595C"; flanks "15018595[,15017270]"; structure "1^2-3^4-7^9-,1^2-3^5-7^9-,3^4-6^8-,7^9-"; splice_chain "15018022^15017913-15017843^15017771-15017616^15017458-,15018022^15017913-15017843^15017768-15017616^15017458-,15017843^15017771-15017626^15017468-,15017616^15017458-"; sources "Undefined,U…
chrA01	Undefined	as_event	15303142	15303461	.	-	.	transcript_id "TCONS_00002281,TCONS_00002282"; gene_id "chrA01:15302514-15304900C"; flanks "15303461^,15303142^"; structure "1-,2-"; splice_chain "15303389-,15303387-"; sources "Undefined,Undefined"; NMorMRNA "null"; degree "4"; dimension "2_2";
chrA01	Undefined	as_event	15302787	15303023	.	-	.	transcript_id "TCONS_00002282/TCONS_00002283,TCONS_00002281"; gene_id "chrA01:15302514-15304900C"; flanks "15303023^,15302787^"; structure "1-,2-"; splice_chain "15302930-,15302924-"; sources "Undefined,Undefined"; NMorMRNA "null"; degree "4"; dimension "2_2";
chrA01	Undefined	as_event	15357639	15358611	.	-	.	transcript_id "TCONS_00002284,TCONS_00002285"; gene_id "chrA01:15356853-15358611C"; flanks "15358611[,15357639^"; structure "1^3-,2^4-"; splice_chain "15358281^15357899-,15358271^15357889-"; sources "Undefined,Undefined"; NMorMRNA "null"; degree "4"; dimension "2_2";
chrA01	Undefined	as_event	15685685	15686025	.	-	.	transcript_id "TCONS_00002297,TCONS_00002298/TCONS_00002299"; gene_id "chrA01:15684116-15686772C"; flanks "15686025-,15685685^"; structure "0,1^2-"; splice_chain ",15685949^15685739-"; sources "Undefined,Undefined"; NMorMRNA "null"; degree "4"; dimension "2_2";
chrA01	Undefined	as_event	15684116	15685206	.	-	.	transcript_id "TCONS_00002299,TCONS_00002297/TCONS_00002298"; gene_id "chrA01:15684116-15686772C"; flanks "15685206^,15684116]"; structure "1-,2-"; splice_chain "15684653-,15684644-"; sources "Undefined,Undefined"; NMorMRNA "null"; degree "4"; dimension "2_2";
chrA01	Undefined	as_event	15937565	15938593	.	-	.	transcript_id "TCONS_00002306,TCONS_00002305"; gene_id "chrA01:15936998-15943045C"; flanks "15938593-,15937565^"; structure "1^3-,2^4-"; splice_chain "15938451^15938378-,15938441^15938368-"; sources "Undefined,Undefined"; NMorMRNA "null"; degree "4"; dimension "2_2";
chrA01	Undefined	as_event	15968413	15968589	.	-	.	transcript_id "TCONS_00002310,TCONS_00002311"; gene_id "chrA01:15966515-15988416C"; flanks "15968589^,15968413^"; structure "1-,2-"; splice_chain "15968505-,15968499-"; sources "Undefined,Undefined"; NMorMRNA "null"; degree "4"; dimension "2_2";
chrA01	Undefined	as_event	15966996	15967157	.	-	.	transcript_id "TCONS_00002310,TCONS_00002311"; gene_id "chrA01:15966515-15988416C"; flanks "15967157^,15966996^"; structure "1-,2-"; splice_chain "15967069-,15967065-"; sources "Undefined,Undefined"; NMorMRNA "null"; degree "4"; dimension "2_2";
chrA01	Undefined	as_event	16094507	16094645	.	-	.	transcript_id "TCONS_00002314,TCONS_00002312/TCONS_00002313"; gene_id "chrA01:16094082-16096006C"; flanks "16094645^,16094507^"; structure "1-,2-"; splice_chain "16094575-,16094572-"; sources "Undefined,Undefined"; NMorMRNA "null"; degree "4"; dimension "2_2";
chrA01	Undefined	as_event	16169180	16169632	.	-	.	transcript_id "TCONS_00002318,TCONS_00002319"; gene_id "chrA01:16166209-16169827C"; flanks "16169632^,16169180^"; structure "1-,2-"; splice_chain "16169263-,16169261-"; sources "Undefined,Undefined"; NMorMRNA "null"; degree "4"; dimension "2_2";
chrA01	Undefined	as_event	16167896	16168171	.	-	.	transcript_id "TCONS_00002318,TCONS_00002319"; gene_id "chrA01:16166209-16169827C"; flanks "16168171-,16167896^"; structure "0,1^2-"; splice_chain ",16168091^16167994-"; sources "Undefined,Undefined"; NMorMRNA "null"; degree "4"; dimension "2_2";
chrA01	Undefined	as_event	16994482	16994906	.	-	.	transcript_id "TCONS_00002334,TCONS_00002333"; gene_id "chrA01:16992479-16995099C"; flanks "16994906-,16994482-"; structure "1^,2^"; splice_chain "16994836^,16994820^"; sources "Undefined,Undefined"; NMorMRNA "null"; degree "4"; dimension "2_2";
chrA01	Undefined	as_event	17015713	17015893	.	-	.	transcript_id "TCONS_00002338,TCONS_00002337"; gene_id "chrA01:17014962-17016614C"; flanks "17015893-,17015713-"; structure "1^,2^"; splice_chain "17015810^,17015801^"; sources "Undefined,Undefined"; NMorMRNA "null"; degree "4"; dimension "2_2";
chrA01	Undefined	as_event	17123904	17125932	.	-	.	transcript_id "TCONS_00002340,TCONS_00002341"; gene_id "chrA01:17123204-17127652C"; flanks "17125932^,17123904-"; structure "1-2^,3-4^"; splice_chain "17125842-17125681^,17124151-17123990^"; sources "Undefined,Undefined"; NMorMRNA "null"; degree "4"; dimension "2_2";
chrA01	Undefined	as_event	17123204	17125681	.	-	.	transcript_id "TCONS_00002342,TCONS_00002340"; gene_id "chrA01:17123204-17127652C"; flanks "17125681^,17123204]"; structure "1-2^4-,3-"; splice_chain "17125589-17125427^17123732-,17123904-"; sources "Undefined,Undefined"; NMorMRNA "null"; degree "4"; dimension "2_2";
chrA01	Undefined	as_event	17123204	17125932	.	-	.	transcript_id "TCONS_00002342,TCONS_00002340,TCONS_00002341"; gene_id "chrA01:17123204-17127652C"; flanks "17125932^,17123204]"; structure "1-2^3-4^8-,1-2^7-,5-6^7-"; splice_chain "17125842-17125681^17125589-17125427^17123732-,17125842-17125681^17123904-,17124151-17123990^17123904-"; sources "Undefined,Undefined,Undefined"; NMorMRNA "null"; degree "9"; dimension "3_3";
chrA01	Undefined	as_event	17147234	17147866	.	-	.	transcript_id "TCONS_00002345,TCONS_00002346"; gene_id "chrA01:17146199-17147871C"; flanks "17147866[,17147234^"; structure "0,1^2-"; splice_chain ",17147785^17147466-"; sources "Undefined,Undefined"; NMorMRNA "null"; degree "4"; dimension "2_2";
chrA01	Undefined	as_event	17186225	17186477	.	-	.	transcript_id "TCONS_00002350,TCONS_00002348/TCONS_00002349"; gene_id "chrA01:17183480-17187092C"; flanks "17186477-,17186225^"; structure "0,1^2-"; splice_chain ",17186393^17186297-"; sources "Undefined,Undefined"; NMorMRNA "null"; degree "4"; dimension "2_2";
chrA01	Undefined	as_event	17184886	17185269	.	-	.	transcript_id "TCONS_00002349,TCONS_00002348/TCONS_00002350"; gene_id "chrA01:17183480-17187092C"; flanks "17185269-,17184886^"; structure "1^3-5^7-,2^4-6^8-"; splice_chain "17185195^17185111-17185037^17184935-,17185193^17185109-17185035^17184933-"; sources "Undefined,Undefined"; NMorMRNA "null"; degree "4"; dimension "2_2";
chrA01	Undefined	as_event	17712903	17713126	.	-	.	transcript_id "TCONS_00002359,TCONS_00002360"; gene_id "chrA01:17711771-17715821C"; flanks "17713126-,17712903^"; structure "0,1^2-"; splice_chain ",17713026^17712948-"; sources "Undefined,Undefined"; NMorMRNA "null"; degree "4"; dimension "2_2";
chrA01	Undefined	as_event	17720420	17721239	.	-	.	transcript_id "TCONS_00002362,TCONS_00002361,TCONS_00002363/TCONS_00002364"; gene_id "chrA01:17718817-17721407C"; flanks "17721239^,17720420^"; structure "1-,2-,3-"; splice_chain "17720715-,17720709-,17720707-"; sources "Undefined,Undefined,Undefined"; NMorMRNA "null"; degree "9"; dimension "3_3";
chrA01	Undefined	as_event	17720028	17720339	.	-	.	transcript_id "TCONS_00002361/TCONS_00002362,TCONS_00002363"; gene_id "chrA01:17718817-17721407C"; flanks "17720339-,17720028^"; structure "0,1^2-"; splice_chain ",17720253^17720161-"; sources "Undefined,Undefined"; NMorMRNA "null"; degree "4"; dimension "2_2";
chrA01	Undefined	as_event	17764575	17765826	.	-	.	transcript_id "TCONS_00002366,TCONS_00002367"; gene_id "chrA01:17763144-17766111C"; flanks "17765826-,17764575^"; structure "0,1^2-"; splice_chain ",17765728^17765662-"; sources "Undefined,Undefined"; NMorMRNA "null"; degree "4"; dimension "2_2";
chrA01	Undefined	as_event	18132298	18132517	.	-	.	transcript_id "TCONS_00002383,TCONS_00002386"; gene_id "chrA01:18131244-18133550C"; flanks "18132517^,18132298^"; structure "1-,2-"; splice_chain "18132428-,18132426-"; sources "Undefined,Undefined"; NMorMRNA "null"; degree "4"; dimension "2_2";
chrA01	Undefined	as_event	18131732	18132189	.	-	.	transcript_id "TCONS_00002385,TCONS_00002383/TCONS_00002384"; gene_id "chrA01:18131244-18133550C"; flanks "18132189-,18131732^"; structure "0,1^2-"; splice_chain ",18132032^18131942-"; sources "Undefined,Undefined"; NMorMRNA "null"; degree "4"; dimension "2_2";
chrA01	Undefined	as_event	18212798	18213462	.	-	.	transcript_id "TCONS_00002390,TCONS_00002391"; gene_id "chrA01:18209998-18213462C"; flanks "18213462[,18212798^"; structure "0,1^2-"; splice_chain ",18212984^18212899-"; sources "Undefined,Undefined"; NMorMRNA "null"; degree "4"; dimension "2_2";
chrA01	Undefined	as_event	18211696	18212036	.	-	.	transcript_id "TCONS_00002390,TCONS_00002391"; gene_id "chrA01:18209998-18213462C"; flanks "18212036-,18211696^"; structure "1^3-,2^4-"; splice_chain "18211870^18211792-,18211860^18211782-"; sources "Undefined,Undefined"; NMorMRNA "null"; degree "4"; dimension "2_2";
chrA01	Undefined	as_event	18211007	18211234	.	-	.	transcript_id "TCONS_00002390,TCONS_00002391"; gene_id "chrA01:18209998-18213462C"; flanks "18211234^,18211007^"; structure "1-,2-"; splice_chain "18211138-,18211137-"; sources "Undefined,Undefined"; NMorMRNA "null"; degree "4"; dimension "2_2";
chrA01	Undefined	as_event	18216001	18216628	.	-	.	transcript_id "TCONS_00002393,TCONS_00002392"; gene_id "chrA01:18215862-18217659C"; flanks "18216628-,18216001^"; structure "0,1^2-"; splice_chain ",18216488^18216396-"; sources "Undefined,Undefined"; NMorMRNA "null"; degree "4"; dimension "2_2";
chrA01	Undefined	as_event	18564379	18564935	.	-	.	transcript_id "TCONS_00002403,TCONS_00002402"; gene_id "chrA01:18562728-18564935C"; flanks "18564935[,18564379^"; structure "1^3-,2^4-"; splice_chain "18564790^18564453-,18564788^18564451-"; sources "Undefined,Undefined"; NMorMRNA "null"; degree "4"; dimension "2_2";
chrA01	Undefined	as_event	18581002	18581151	.	-	.	transcript_id "TCONS_00002406,TCONS_00002405"; gene_id "chrA01:18580590-18581766C"; flanks "18581151^,18581002^"; structure "1-,2-"; splice_chain "18581078-,18581075-"; sources "Undefined,Undefined"; NMorMRNA "null"; degree "4"; dimension "2_2";
chrA01	Undefined	as_event	18697995	18698869	.	-	.	transcript_id "TCONS_00002409,TCONS_00002410"; gene_id "chrA01:18696539-18699251C"; flanks "18698869-,18697995^"; structure "0,1^2-"; splice_chain ",18698829^18698724-"; sources "Undefined,Undefined"; NMorMRNA "null"; degree "4"; dimension "2_2";
chrA01	Undefined	as_event	18696539	18697470	.	-	.	transcript_id "TCONS_00002411,TCONS_00002409/TCONS_00002410"; gene_id "chrA01:18696539-18699251C"; flanks "18697470-,18696539]"; structure "1^3-,2^4-"; splice_chain "18697044^18696735-,18697040^18696734-"; sources "Undefined,Undefined"; NMorMRNA "null"; degree "4"; dimension "2_2";
chrA01	Undefined	as_event	18742159	18742327	.	-	.	transcript_id "TCONS_00002412/TCONS_00002414,TCONS_00002413"; gene_id "chrA01:18738883-18743565C"; flanks "18742327-,18742159-"; structure "1^,2^"; splice_chain "18742239^,18742238^"; sources "Undefined,Undefined"; NMorMRNA "null"; degree "4"; dimension "2_2";
chrA01	Undefined	as_event	18740779	18741005	.	-	.	transcript_id "TCONS_00002413/TCONS_00002414,TCONS_00002412"; gene_id "chrA01:18738883-18743565C"; flanks "18741005-,18740779-"; structure "1^,2^"; splice_chain "18740877^,18740876^"; sources "Undefined,Undefined"; NMorMRNA "null"; degree "4"; dimension "2_2";
chrA01	Undefined	as_event	18739443	18739625	.	-	.	transcript_id "TCONS_00002412/TCONS_00002413,TCONS_00002414"; gene_id "chrA01:18738883-18743565C"; flanks "18739625-,18739443-"; structure "1^,2^"; splice_chain "18739524^,18739523^"; sources "Undefined,Undefined"; NMorMRNA "null"; degree "4"; dimension "2_2";
chrA01	Undefined	as_event	18744608	18745762	.	-	.	transcript_id "TCONS_00002415,TCONS_00002416"; gene_id "chrA01:18744608-18747628C"; flanks "18745762-,18744608]"; structure "1^3-,2^4-"; splice_chain "18745626^18745481-,18745616^18745471-"; sources "Undefined,Undefined"; NMorMRNA "null"; degree "4"; dimension "2_2";
chrA01	Undefined	as_event	18759397	18759996	.	-	.	transcript_id "TCONS_00002418,TCONS_00002419"; gene_id "chrA01:18757682-18761717C"; flanks "18759996-,18759397-"; structure "1^,2^"; splice_chain "18759910^,18759866^"; sources "Undefined,Undefined"; NMorMRNA "null"; degree "4"; dimension "2_2";
chrA01	Undefined	as_event	18758242	18758398	.	-	.	transcript_id "TCONS_00002418,TCONS_00002419"; gene_id "chrA01:18757682-18761717C"; flanks "18758398^,18758242^"; structure "1-,2-"; splice_chain "18758303-,18758301-"; sources "Undefined,Undefined"; NMorMRNA "null"; degree "4"; dimension "2_2";
chrA01	Undefined	as_event	18896410	18896575	.	-	.	transcript_id "TCONS_00002430,TCONS_00002429"; gene_id "chrA01:18894086-18896963C"; flanks "18896575-,18896410-"; structure "1^,2^"; splice_chain "18896517^,18896516^"; sources "Undefined,Undefined"; NMorMRNA "null"; degree "4"; dimension "2_2";
chrA01	Undefined	as_event	18894086	18894662	.	-	.	transcript_id "TCONS_00002429,TCONS_00002430"; gene_id "chrA01:18894086-18896963C"; flanks "18894662-,18894086]"; structure "1^3-,2^4-"; splice_chain "18894492^18894394-,18894482^18894384-"; sources "Undefined,Undefined"; NMorMRNA "null"; degree "4"; dimension "2_2";
chrA01	Undefined	as_event	18902988	18903133	.	-	.	transcript_id "TCONS_00002431,TCONS_00002432/TCONS_00002433"; gene_id "chrA01:18901071-18903542C"; flanks "18903133^,18902988^"; structure "1-,2-"; splice_chain "18903060-,18903059-"; sources "Undefined,Undefined"; NMorMRNA "null"; degree "4"; dimension "2_2";
chrA01	Undefined	as_event	18901839	18901992	.	-	.	transcript_id "TCONS_00002432,TCONS_00002431/TCONS_00002433"; gene_id "chrA01:18901071-18903542C"; flanks "18901992^,18901839^"; structure "1-,2-"; splice_chain "18901904-,18901870-"; sources "Undefined,Undefined"; NMorMRNA "null"; degree "4"; dimension "2_2";
chrA01	Undefined	as_event	18901558	18901753	.	-	.	transcript_id "TCONS_00002431/TCONS_00002432,TCONS_00002433"; gene_id "chrA01:18901071-18903542C"; flanks "18901753-,18901558-"; structure "1^,2^"; splice_chain "18901651^,18901649^"; sources "Undefined,Undefined"; NMorMRNA "null"; degree "4"; dimension "2_2";
chrA01	Undefined	as_event	18970099	18970732	.	-	.	transcript_id "TCONS_00002435,TCONS_00002434"; gene_id "chrA01:18966788-18970732C"; flanks "18970732[,18970099^"; structure "1^3-,2^4-"; splice_chain "18970544^18970380-,18970543^18970379-"; sources "Undefined,Undefined"; NMorMRNA "null"; degree "4"; dimension "2_2";
chrA01	Undefined	as_event	18968218	18968632	.	-	.	transcript_id "TCONS_00002434/TCONS_00002435,TCONS_00002436"; gene_id "chrA01:18966788-18970732C"; flanks "18968632-,18968218^"; structure "0,1^2-"; splice_chain ",18968478^18968408-"; sources "Undefined,Undefined"; NMorMRNA "null"; degree "4"; dimension "2_2";
chrA01	Undefined	as_event	18972909	18973321	.	-	.	transcript_id "TCONS_00002438,TCONS_00002437"; gene_id "chrA01:18972496-18975487C"; flanks "18973321-,18972909-"; structure "1^,2^"; splice_chain "18973021^,18973012^"; sources "Undefined,Undefined"; NMorMRNA "null"; degree "4"; dimension "2_2";
chrA01	Undefined	as_event	19279766	19282047	.	-	.	transcript_id "TCONS_00002448,TCONS_00002447"; gene_id "chrA01:19279766-19282047C"; flanks "19282047[,19279766]"; structure "0,1^2-"; splice_chain ",19280616^19280199-"; sources "Undefined,Undefined"; NMorMRNA "null"; degree "4"; dimension "2_2";
chrA01	Undefined	as_event	19327538	19327860	.	-	.	transcript_id "TCONS_00002452,TCONS_00002451"; gene_id "chrA01:19325276-19328422C"; flanks "19327860-,19327538^"; structure "1^3-,2^4-"; splice_chain "19327801^19327658-,19327776^19327633-"; sources "Undefined,Undefined"; NMorMRNA "null"; degree "4"; dimension "2_2";
chrA01	Undefined	as_event	19441561	19441829	.	-	.	transcript_id "TCONS_00002457,TCONS_00002458"; gene_id "chrA01:19440097-19441957C"; flanks "19441829^,19441561^"; structure "1-,2-"; splice_chain "19441750-,19441730-"; sources "Undefined,Undefined"; NMorMRNA "null"; degree "4"; dimension "2_2";
chrA01	Undefined	as_event	19677068	19677380	.	-	.	transcript_id "TCONS_00002462,TCONS_00002461"; gene_id "chrA01:19676907-19678138C"; flanks "19677380-,19677068^"; structure "0,1^2-"; splice_chain ",19677201^19677121-"; sources "Undefined,Undefined"; NMorMRNA "null"; degree "4"; dimension "2_2";
chrA01	Undefined	as_event	19679202	19680050	.	-	.	transcript_id "TCONS_00002464,TCONS_00002463"; gene_id "chrA01:19678292-19680694C"; flanks "19680050-,19679202^"; structure "1^3-,2^4-"; splice_chain "19679870^19679375-,19679868^19679373-"; sources "Undefined,Undefined"; NMorMRNA "null"; degree "4"; dimension "2_2";
chrA01	Undefined	as_event	19679014	19679373	.	-	.	transcript_id "TCONS_00002465,TCONS_00002463"; gene_id "chrA01:19678292-19680694C"; flanks "19679373-,19679014^"; structure "1^3-,2^4-"; splice_chain "19679211^19679108-,19679202^19679099-"; sources "Undefined,Undefined"; NMorMRNA "null"; degree "4"; dimension "2_2";
chrA01	Undefined	as_event	19679014	19680050	.	-	.	transcript_id "TCONS_00002464,TCONS_00002465,TCONS_00002463"; gene_id "chrA01:19678292-19680694C"; flanks "19680050-,19679014^"; structure "1^3-6^8-,2^4-5^7-,2^4-6^8-"; splice_chain "19679870^19679375-19679202^19679099-,19679868^19679373-19679211^19679108-,19679868^19679373-19679202^19679099-"; sources "Undefined,Undefined,Undefined"; NMorMRNA "null"; degree "9"; dimension "3_3";
chrA01	Undefined	as_event	19703903	19704499	.	-	.	transcript_id "TCONS_00002467,TCONS_00002468"; gene_id "chrA01:19703264-19705718C"; flanks "19704499-,19703903^"; structure "1^3-,2^4-"; splice_chain "19704360^19704281-,19704350^19704271-"; sources "Undefined,Undefined"; NMorMRNA "null"; degree "4"; dimension "2_2";
chrA01	Undefined	as_event	19703592	19704271	.	-	.	transcript_id "TCONS_00002466,TCONS_00002468"; gene_id "chrA01:19703264-19705718C"; flanks "19704271-,19703592^"; structure "1^3-,2^4-"; splice_chain "19703932^19703786-,19703903^19703757-"; sources "Undefined,Undefined"; NMorMRNA "null"; degree "4"; dimension "2_2";
chrA01	Undefined	as_event	19703592	19704499	.	-	.	transcript_id "TCONS_00002467,TCONS_00002466,TCONS_00002468"; gene_id "chrA01:19703264-19705718C"; flanks "19704499-,19703592^"; structure "1^3-6^8-,2^4-5^7-,2^4-6^8-"; splice_chain "19704360^19704281-19703903^19703757-,19704350^19704271-19703932^19703786-,19704350^19704271-19703903^19703757-"; sources "Undefined,Undefined,Undefined"; NMorMRNA "null"; degree "9"; dimension "3_3";
chrA01	Undefined	as_event	19721909	19722170	.	-	.	transcript_id "TCONS_00002470,TCONS_00002469"; gene_id "chrA01:19720155-19723380C"; flanks "19722170-,19721909^"; structure "0,1^2-"; splice_chain ",19722069^19721986-"; sources "Undefined,Undefined"; NMorMRNA "null"; degree "4"; dimension "2_2";
chrA01	Undefined	as_event	19721755	19721909	.	-	.	transcript_id "TCONS_00002470,TCONS_00002469"; gene_id "chrA01:19720155-19723380C"; flanks "19721909^,19721755^"; structure "1-,2-"; splice_chain "19721838-,19721836-"; sources "Undefined,Undefined"; NMorMRNA "null"; degree "4"; dimension "2_2";
chrA01	Undefined	as_event	19720155	19720373	.	-	.	transcript_id "TCONS_00002470,TCONS_00002469"; gene_id "chrA01:19720155-19723380C"; flanks "19720373^,19720155]"; structure "1-,2-"; splice_chain "19720294-,19720292-"; sources "Undefined,Undefined"; NMorMRNA "null"; degree "4"; dimension "2_2";
chrA01	Undefined	as_event	19734751	19736150	.	-	.	transcript_id "TCONS_00002471,TCONS_00002472"; gene_id "chrA01:19734751-19736150C"; flanks "19736150[,19734751]"; structure "0,1^2-"; splice_chain ",19735952^19735808-"; sources "Undefined,Undefined"; NMorMRNA "null"; degree "4"; dimension "2_2";
chrA01	Undefined	as_event	19859323	19859384	.	-	.	transcript_id "TCONS_00002478,TCONS_00002477"; gene_id "chrA01:19858851-19859530C"; flanks "19859384^,19859323^"; structure "1-,2-"; splice_chain "19859364-,19859362-"; sources "Undefined,Undefined"; NMorMRNA "null"; degree "4"; dimension "2_2";
chrA01	Undefined	as_event	19876459	19876824	.	-	.	transcript_id "TCONS_00002482,TCONS_00002481/TCONS_00002483"; gene_id "chrA01:19875913-19878274C"; flanks "19876824-,19876459^"; structure "1^3-,2^4-"; splice_chain "19876617^19876523-,19876615^19876521-"; sources "Undefined,Undefined"; NMorMRNA "null"; degree "4"; dimension "2_2";
chrA01	Undefined	as_event	19910468	19911311	.	-	.	transcript_id "TCONS_00002486,TCONS_00002487"; gene_id "chrA01:19908379-19911311C"; flanks "19911311[,19910468^"; structure "1^3-5^7-,2^4-6^8-"; splice_chain "19911001^19910916-19910790^19910587-,19910989^19910904-19910789^19910586-"; sources "Undefined,Undefined"; NMorMRNA "null"; degree "4"; dimension "2_2";
chrA01	Undefined	as_event	20040695	20040929	.	-	.	transcript_id "TCONS_00002496,TCONS_00002495"; gene_id "chrA01:20039379-20041605C"; flanks "20040929-,20040695^"; structure "0,1^2-"; splice_chain ",20040805^20040732-"; sources "Undefined,Undefined"; NMorMRNA "null"; degree "4"; dimension "2_2";
chrA01	Undefined	as_event	20381434	20381850	.	-	.	transcript_id "TCONS_00002514/TCONS_00002516,TCONS_00002515"; gene_id "chrA01:20380631-20381850C"; flanks "20381850[,20381434^"; structure "0,1^2-"; splice_chain ",20381640^20381514-"; sources "Undefined,Undefined"; NMorMRNA "null"; degree "4"; dimension "2_2";
chrA01	Undefined	as_event	20497420	20497837	.	-	.	transcript_id "TCONS_00002524,TCONS_00002523"; gene_id "chrA01:20495599-20500274C"; flanks "20497837-,20497420^"; structure "0,1^2-"; splice_chain ",20497625^20497547-"; sources "Undefined,Undefined"; NMorMRNA "null"; degree "4"; dimension "2_2";
chrA01	Undefined	as_event	20495929	20496130	.	-	.	transcript_id "TCONS_00002524,TCONS_00002523"; gene_id "chrA01:20495599-20500274C"; flanks "20496130^,20495929^"; structure "1-,2-"; splice_chain "20496012-,20496011-"; sources "Undefined,Undefined"; NMorMRNA "null"; degree "4"; dimension "2_2";
chrA01	Undefined	as_event	20536546	20536756	.	-	.	transcript_id "TCONS_00002526,TCONS_00002525"; gene_id "chrA01:20535057-20537402C"; flanks "20536756^,20536546^"; structure "1-,2-"; splice_chain "20536631-,20536630-"; sources "Undefined,Undefined"; NMorMRNA "null"; degree "4"; dimension "2_2";
chrA01	Undefined	as_event	20536546	20536854	.	-	.	transcript_id "TCONS_00002527,TCONS_00002526,TCONS_00002525"; gene_id "chrA01:20535057-20537402C"; flanks "20536854-,20536546^"; structure "0,1^2-,1^3-"; splice_chain ",20536756^20536631-,20536756^20536630-"; sources "Undefined,Undefined,Undefined"; NMorMRNA "null"; degree "9"; dimension "3_3";
chrA01	Undefined	as_event	20630280	20630869	.	-	.	transcript_id "TCONS_00002529,TCONS_00002530"; gene_id "chrA01:20629181-20632034C"; flanks "20630869-,20630280^"; structure "1^3-,2^4-5^6-"; splice_chain "20630858^20630780-,20630841^20630763-20630567^20630492-"; sources "Undefined,Undefined"; NMorMRNA "null"; degree "4"; dimension "2_2";
chrA01	Undefined	as_event	20651041	20652756	.	-	.	transcript_id "TCONS_00002531,TCONS_00002532"; gene_id "chrA01:20651041-20653658C"; flanks "20652756-,20651041]"; structure "0,1^2-"; splice_chain ",20652587^20652430-"; sources "Undefined,Undefined"; NMorMRNA "null"; degree "4"; dimension "2_2";
chrA01	Undefined	as_event	20701785	20702151	.	-	.	transcript_id "TCONS_00002535,TCONS_00002534"; gene_id "chrA01:20701550-20703241C"; flanks "20702151-,20701785^"; structure "0,1^2-"; splice_chain ",20702070^20701981-"; sources "Undefined,Undefined"; NMorMRNA "null"; degree "4"; dimension "2_2";
chrA01	Undefined	as_event	20706487	20706624	.	-	.	transcript_id "TCONS_00002536,TCONS_00002538"; gene_id "chrA01:20703873-20707293C"; flanks "20706624-,20706487-"; structure "1^,2^"; splice_chain "20706587^,20706584^"; sources "Undefined,Undefined"; NMorMRNA "null"; degree "4"; dimension "2_2";
chrA01	Undefined	as_event	20707535	20708914	.	-	.	transcript_id "TCONS_00002540,TCONS_00002539"; gene_id "chrA01:20707535-20710020C"; flanks "20708914-,20707535]"; structure "0,1^2-"; splice_chain ",20708398^20708055-"; sources "Undefined,Undefined"; NMorMRNA "null"; degree "4"; dimension "2_2";
chrA01	Undefined	as_event	20927422	20929513	.	-	.	transcript_id "TCONS_00002549,TCONS_00002548"; gene_id "chrA01:20927422-20929513C"; flanks "20929513[,20927422]"; structure "0,1^2-"; splice_chain ",20929373^20929178-"; sources "Undefined,Undefined"; NMorMRNA "null"; degree "4"; dimension "2_2";
chrA01	Undefined	as_event	21165943	21166275	.	-	.	transcript_id "TCONS_00002566,TCONS_00002567"; gene_id "chrA01:21165943-21168949C"; flanks "21166275-,21165943]"; structure "0,1^2-"; splice_chain ",21166220^21166143-"; sources "Undefined,Undefined"; NMorMRNA "null"; degree "4"; dimension "2_2";
chrA01	Undefined	as_event	21424977	21425702	.	-	.	transcript_id "TCONS_00002578,TCONS_00002579,TCONS_00002580"; gene_id "chrA01:21424402-21425702C"; flanks "21425702[,21424977-"; structure "1^,2^,3^"; splice_chain "21425159^,21425102^,21425079^"; sources "Undefined,Undefined,Undefined"; NMorMRNA "null"; degree "9"; dimension "3_3";
chrA01	Undefined	as_event	21424402	21425702	.	-	.	transcript_id "TCONS_00002581,TCONS_00002578,TCONS_00002579,TCONS_00002580"; gene_id "chrA01:21424402-21425702C"; flanks "21425702[,21424402]"; structure "0,1^4-5^6-,2^4-5^6-,3^4-5^6-"; splice_chain ",21425159^21424977-21424807^21424729-,21425102^21424977-21424807^21424729-,21425079^21424977-21424807^21424729-"; sources "Undefined,Undefined,Undefined,Undefined"; NMorMRNA "null"; degree "16"; dime…
chrA01	Undefined	as_event	21676299	21676610	.	-	.	transcript_id "TCONS_00002607,TCONS_00002605"; gene_id "chrA01:21459531-21681787C"; flanks "21676610^,21676299^"; structure "1-,2-"; splice_chain "21676426-,21676424-"; sources "Undefined,Undefined"; NMorMRNA "null"; degree "4"; dimension "2_2";
chrA01	Undefined	as_event	21676099	21676424	.	-	.	transcript_id "TCONS_00002605,TCONS_00002606"; gene_id "chrA01:21459531-21681787C"; flanks "21676424-,21676099-"; structure "1^,2^"; splice_chain "21676299^,21676297^"; sources "Undefined,Undefined"; NMorMRNA "null"; degree "4"; dimension "2_2";
chrA01	Undefined	as_event	21676099	21676610	.	-	.	transcript_id "TCONS_00002607,TCONS_00002605,TCONS_00002606"; gene_id "chrA01:21459531-21681787C"; flanks "21676610^,21676099-"; structure "1-3^,2-3^,2-4^"; splice_chain "21676426-21676299^,21676424-21676299^,21676424-21676297^"; sources "Undefined,Undefined,Undefined"; NMorMRNA "null"; degree "9"; dimension "3_3";
chrA01	Undefined	as_event	21675534	21675679	.	-	.	transcript_id "TCONS_00002605/TCONS_00002607,TCONS_00002606"; gene_id "chrA01:21459531-21681787C"; flanks "21675679-,21675534-"; structure "1^,2^"; splice_chain "21675611^,21675610^"; sources "Undefined,Undefined"; NMorMRNA "null"; degree "4"; dimension "2_2";
chrA01	Undefined	as_event	21675343	21675490	.	-	.	transcript_id "TCONS_00002605,TCONS_00002606/TCONS_00002607"; gene_id "chrA01:21459531-21681787C"; flanks "21675490^,21675343^"; structure "1-,2-"; splice_chain "21675406-,21675405-"; sources "Undefined,Undefined"; NMorMRNA "null"; degree "4"; dimension "2_2";
chrA01	Undefined	as_event	21667805	21667952	.	-	.	transcript_id "TCONS_00002602,TCONS_00002603/TCONS_00002604"; gene_id "chrA01:21459531-21681787C"; flanks "21667952^,21667805^"; structure "1-,2-"; splice_chain "21667862-,21667858-"; sources "Undefined,Undefined"; NMorMRNA "null"; degree "4"; dimension "2_2";
chrA01	Undefined	as_event	21667500	21667622	.	-	.	transcript_id "TCONS_00002602/TCONS_00002603,TCONS_00002604"; gene_id "chrA01:21459531-21681787C"; flanks "21667622-,21667500-"; structure "1^,2^"; splice_chain "21667576^,21667575^"; sources "Undefined,Undefined"; NMorMRNA "null"; degree "4"; dimension "2_2";
chrA01	Undefined	as_event	21666705	21666887	.	-	.	transcript_id "TCONS_00002602/TCONS_00002604,TCONS_00002603"; gene_id "chrA01:21459531-21681787C"; flanks "21666887-,21666705-"; structure "1^,2^"; splice_chain "21666790^,21666789^"; sources "Undefined,Undefined"; NMorMRNA "null"; degree "4"; dimension "2_2";
chrA01	Undefined	as_event	21482633	21484031	.	-	.	transcript_id "TCONS_00002587,TCONS_00002586/TCONS_00002588"; gene_id "chrA01:21459531-21681787C"; flanks "21484031[,21482633^"; structure "1^3-,2^4-"; splice_chain "21482969^21482752-,21482968^21482751-"; sources "Undefined,Undefined"; NMorMRNA "null"; degree "4"; dimension "2_2";
chrA01	Undefined	as_event	21481085	21481266	.	-	.	transcript_id "TCONS_00002586,TCONS_00002587/TCONS_00002588"; gene_id "chrA01:21459531-21681787C"; flanks "21481266^,21481085^"; structure "1-,2-"; splice_chain "21481189-,21481187-"; sources "Undefined,Undefined"; NMorMRNA "null"; degree "4"; dimension "2_2";
chrA01	Undefined	as_event	21460231	21460596	.	-	.	transcript_id "TCONS_00002583,TCONS_00002584"; gene_id "chrA01:21459531-21681787C"; flanks "21460596-,21460231^"; structure "0,1^2-"; splice_chain ",21460431^21460365-"; sources "Undefined,Undefined"; NMorMRNA "null"; degree "4"; dimension "2_2";
chrA01	Undefined	as_event	21695099	21695622	.	-	.	transcript_id "TCONS_00002608,TCONS_00002609"; gene_id "chrA01:21693823-21696802C"; flanks "21695622-,21695099^"; structure "0,1^2-"; splice_chain ",21695383^21695316-"; sources "Undefined,Undefined"; NMorMRNA "null"; degree "4"; dimension "2_2";
chrA01	Undefined	as_event	21732852	21733158	.	-	.	transcript_id "TCONS_00002612,TCONS_00002611"; gene_id "chrA01:21732290-21733598C"; flanks "21733158-,21732852^"; structure "0,1^2-"; splice_chain ",21733026^21732953-"; sources "Undefined,Undefined"; NMorMRNA "null"; degree "4"; dimension "2_2";
chrA01	Undefined	as_event	21732290	21732779	.	-	.	transcript_id "TCONS_00002612,TCONS_00002611"; gene_id "chrA01:21732290-21733598C"; flanks "21732779-,21732290]"; structure "0,1^2-"; splice_chain ",21732706^21732617-"; sources "Undefined,Undefined"; NMorMRNA "null"; degree "4"; dimension "2_2";
chrA01	Undefined	as_event	21772330	21772578	.	-	.	transcript_id "TCONS_00002614,TCONS_00002615"; gene_id "chrA01:21770972-21772578C"; flanks "21772578[,21772330-"; structure "1^,2^"; splice_chain "21772439^,21772406^"; sources "Undefined,Undefined"; NMorMRNA "null"; degree "4"; dimension "2_2";
chrA01	Undefined	as_event	21973556	21973735	.	-	.	transcript_id "TCONS_00002623,TCONS_00002622"; gene_id "chrA01:21969802-21974181C"; flanks "21973735-,21973556-"; structure "1^,2^"; splice_chain "21973664^,21973663^"; sources "Undefined,Undefined"; NMorMRNA "null"; degree "4"; dimension "2_2";
chrA01	Undefined	as_event	21972189	21972374	.	-	.	transcript_id "TCONS_00002622,TCONS_00002623"; gene_id "chrA01:21969802-21974181C"; flanks "21972374^,21972189^"; structure "1-,2-"; splice_chain "21972277-,21972275-"; sources "Undefined,Undefined"; NMorMRNA "null"; degree "4"; dimension "2_2";
chrA01	Undefined	as_event	21972051	21972275	.	-	.	transcript_id "TCONS_00002623,TCONS_00002621"; gene_id "chrA01:21969802-21974181C"; flanks "21972275-,21972051-"; structure "1^,2^"; splice_chain "21972189^,21972185^"; sources "Undefined,Undefined"; NMorMRNA "null"; degree "4"; dimension "2_2";
chrA01	Undefined	as_event	21972051	21972374	.	-	.	transcript_id "TCONS_00002622,TCONS_00002623,TCONS_00002621"; gene_id "chrA01:21969802-21974181C"; flanks "21972374^,21972051-"; structure "1-3^,2-3^,2-4^"; splice_chain "21972277-21972189^,21972275-21972189^,21972275-21972185^"; sources "Undefined,Undefined,Undefined"; NMorMRNA "null"; degree "9"; dimension "3_3";
chrA01	Undefined	as_event	21970722	21971365	.	-	.	transcript_id "TCONS_00002621,TCONS_00002623"; gene_id "chrA01:21969802-21974181C"; flanks "21971365-,21970722^"; structure "1^3-5^7-,2^4-6^8-"; splice_chain "21971121^21971041-21970911^21970844-,21971111^21971031-21970910^21970843-"; sources "Undefined,Undefined"; NMorMRNA "null"; degree "4"; dimension "2_2";
chrA01	Undefined	as_event	21970487	21970843	.	-	.	transcript_id "TCONS_00002622,TCONS_00002623"; gene_id "chrA01:21969802-21974181C"; flanks "21970843-,21970487^"; structure "1^3-,2^4-"; splice_chain "21970731^21970644-,21970722^21970635-"; sources "Undefined,Undefined"; NMorMRNA "null"; degree "4"; dimension "2_2";
chrA01	Undefined	as_event	21970253	21970635	.	-	.	transcript_id "TCONS_00002621,TCONS_00002623"; gene_id "chrA01:21969802-21974181C"; flanks "21970635-,21970253^"; structure "1^3-,2^4-"; splice_chain "21970497^21970401-,21970487^21970391-"; sources "Undefined,Undefined"; NMorMRNA "null"; degree "4"; dimension "2_2";
chrA01	Undefined	as_event	21970253	21971365	.	-	.	transcript_id "TCONS_00002621,TCONS_00002622,TCONS_00002623"; gene_id "chrA01:21969802-21974181C"; flanks "21971365-,21970253^"; structure "1^3-5^7-10^12-13^15-,2^4-6^8-9^11-14^16-,2^4-6^8-10^12-14^16-"; splice_chain "21971121^21971041-21970911^21970844-21970722^21970635-21970497^21970401-,21971111^21971031-21970910^21970843-21970731^21970644-21970487^21970391-,21971111^21971031-21970910^21970843…
chrA01	Undefined	as_event	21993849	21994361	.	-	.	transcript_id "TCONS_00002626,TCONS_00002627"; gene_id "chrA01:21993599-21994361C"; flanks "21994361[,21993849^"; structure "0,1^2-"; splice_chain ",21994123^21994019-"; sources "Undefined,Undefined"; NMorMRNA "null"; degree "4"; dimension "2_2";
chrA01	Undefined	as_event	22570004	22570437	.	-	.	transcript_id "TCONS_00002650,TCONS_00002649"; gene_id "chrA01:22568222-22570733C"; flanks "22570437-,22570004^"; structure "0,1^2-"; splice_chain ",22570253^22570186-"; sources "Undefined,Undefined"; NMorMRNA "null"; degree "4"; dimension "2_2";
chrA01	Undefined	as_event	22569327	22569508	.	-	.	transcript_id "TCONS_00002649,TCONS_00002650"; gene_id "chrA01:22568222-22570733C"; flanks "22569508^,22569327^"; structure "1-,2-"; splice_chain "22569417-,22569416-"; sources "Undefined,Undefined"; NMorMRNA "null"; degree "4"; dimension "2_2";
chrA01	Undefined	as_event	22642175	22642327	.	-	.	transcript_id "TCONS_00002655,TCONS_00002656"; gene_id "chrA01:22641835-22644537C"; flanks "22642327^,22642175^"; structure "1-,2-"; splice_chain "22642255-,22642254-"; sources "Undefined,Undefined"; NMorMRNA "null"; degree "4"; dimension "2_2";
chrA01	Undefined	as_event	22707790	22708582	.	-	.	transcript_id "TCONS_00002659,TCONS_00002660"; gene_id "chrA01:22706119-22708582C"; flanks "22708582[,22707790^"; structure "1^3-,2^4-5^6-"; splice_chain "22708251^22708168-,22708241^22708158-22708039^22707975-"; sources "Undefined,Undefined"; NMorMRNA "null"; degree "4"; dimension "2_2";
chrA01	Undefined	as_event	22707020	22707425	.	-	.	transcript_id "TCONS_00002659,TCONS_00002660"; gene_id "chrA01:22706119-22708582C"; flanks "22707425-,22707020^"; structure "1^3-,2^4-"; splice_chain "22707362^22707139-,22707339^22707116-"; sources "Undefined,Undefined"; NMorMRNA "null"; degree "4"; dimension "2_2";
chrA01	Undefined	as_event	22706865	22707020	.	-	.	transcript_id "TCONS_00002659,TCONS_00002660"; gene_id "chrA01:22706119-22708582C"; flanks "22707020^,22706865^"; structure "1-,2-"; splice_chain "22706943-,22706941-"; sources "Undefined,Undefined"; NMorMRNA "null"; degree "4"; dimension "2_2";
chrA01	Undefined	as_event	22706335	22706609	.	-	.	transcript_id "TCONS_00002659,TCONS_00002660"; gene_id "chrA01:22706119-22708582C"; flanks "22706609-,22706335^"; structure "0,1^2-"; splice_chain ",22706541^22706445-"; sources "Undefined,Undefined"; NMorMRNA "null"; degree "4"; dimension "2_2";
chrA01	Undefined	as_event	23036258	23036653	.	-	.	transcript_id "TCONS_00002671,TCONS_00002670"; gene_id "chrA01:23035666-23038706C"; flanks "23036653-,23036258^"; structure "0,1^2-"; splice_chain ",23036544^23036475-"; sources "Undefined,Undefined"; NMorMRNA "null"; degree "4"; dimension "2_2";
chrA01	Undefined	as_event	23035782	23036068	.	-	.	transcript_id "TCONS_00002671,TCONS_00002670"; gene_id "chrA01:23035666-23038706C"; flanks "23036068-,23035782^"; structure "0,1^2-"; splice_chain ",23035966^23035890-"; sources "Undefined,Undefined"; NMorMRNA "null"; degree "4"; dimension "2_2";
chrA01	Undefined	as_event	23047838	23048422	.	-	.	transcript_id "TCONS_00002672,TCONS_00002673"; gene_id "chrA01:23046533-23048422C"; flanks "23048422[,23047838^"; structure "1^3-,2^4-"; splice_chain "23048332^23048061-,23048294^23048023-"; sources "Undefined,Undefined"; NMorMRNA "null"; degree "4"; dimension "2_2";
chrA01	Undefined	as_event	23229422	23229764	.	-	.	transcript_id "TCONS_00002679,TCONS_00002680"; gene_id "chrA01:23225135-23232860C"; flanks "23229764-,23229422-"; structure "1^,2^"; splice_chain "23229657^,23229655^"; sources "Undefined,Undefined"; NMorMRNA "null"; degree "4"; dimension "2_2";
chrA01	Undefined	as_event	23225662	23226432	.	-	.	transcript_id "TCONS_00002679,TCONS_00002680"; gene_id "chrA01:23225135-23232860C"; flanks "23226432-,23225662^"; structure "1^2-4^6-,3^5-"; splice_chain "23226353^23226275-23226048^23225877-,23226058^23225887-"; sources "Undefined,Undefined"; NMorMRNA "null"; degree "4"; dimension "2_2";
chrA01_random	Undefined	as_event	137579	138090	.	+	.	transcript_id "TCONS_00002740,TCONS_00002741"; gene_id "chrA01_random:137297-138090W"; flanks "137579^,138090]"; structure "1-,2-"; splice_chain "137819-,137834-"; sources "Undefined,Undefined"; NMorMRNA "null"; degree "4"; dimension "2_2";
chrA01_random	Undefined	as_event	139209	143555	.	+	.	transcript_id "TCONS_00002743,TCONS_00002742"; gene_id "chrA01_random:138410-146049W"; flanks "139209-,143555^"; structure "0,1^2-"; splice_chain ",140210^140826-"; sources "Undefined,Undefined"; NMorMRNA "null"; degree "4"; dimension "2_2";
chrA01_random	Undefined	as_event	575638	578851	.	+	.	transcript_id "TCONS_00002754,TCONS_00002755"; gene_id "chrA01_random:575638-579119W"; flanks "575638[,578851^"; structure "1^3-,2^4-"; splice_chain "578630^578781-,578640^578791-"; sources "Undefined,Undefined"; NMorMRNA "null"; degree "4"; dimension "2_2";
chrA01_random	Undefined	as_event	578781	579119	.	+	.	transcript_id "TCONS_00002756,TCONS_00002754"; gene_id "chrA01_random:575638-579119W"; flanks "578781-,579119]"; structure "0,1^2-"; splice_chain ",578851^578965-"; sources "Undefined,Undefined"; NMorMRNA "null"; degree "4"; dimension "2_2";
chrA01_random	Undefined	as_event	575638	579119	.	+	.	transcript_id "TCONS_00002757,TCONS_00002756,TCONS_00002754,TCONS_00002755"; gene_id "chrA01_random:575638-579119W"; flanks "575638[,579119]"; structure "0,1^3-,1^3-5^6-,2^4-5^6-"; splice_chain ",578630^578781-,578630^578781-578851^578965-,578640^578791-578851^578965-"; sources "Undefined,Undefined,Undefined,Undefined"; NMorMRNA "null"; degree "16"; dimension "4_4";
chrA01_random	Undefined	as_event	628214	628601	.	+	.	transcript_id "TCONS_00002762,TCONS_00002761"; gene_id "chrA01_random:625740-630025W"; flanks "628214-,628601^"; structure "1^3-,2^4-"; splice_chain "628311^628500-,628321^628510-"; sources "Undefined,Undefined"; NMorMRNA "null"; degree "4"; dimension "2_2";
chrA01_random	Undefined	as_event	1043873	1044073	.	+	.	transcript_id "TCONS_00002771,TCONS_00002772"; gene_id "chrA01_random:1043363-1046382W"; flanks "1043873-,1044073-"; structure "1^,2^"; splice_chain "1043960^,1043987^"; sources "Undefined,Undefined"; NMorMRNA "null"; degree "4"; dimension "2_2";
chrA01_random	Undefined	as_event	1045468	1046382	.	+	.	transcript_id "TCONS_00002772,TCONS_00002771"; gene_id "chrA01_random:1043363-1046382W"; flanks "1045468-,1046382]"; structure "1^2-3^5-,4^6-"; splice_chain "1045592^1045684-1045835^1045918-,1045845^1045928-"; sources "Undefined,Undefined"; NMorMRNA "null"; degree "4"; dimension "2_2";
chrA01_random	Undefined	as_event	1299339	1299705	.	+	.	transcript_id "TCONS_00002774,TCONS_00002773"; gene_id "chrA01_random:1297536-1299749W"; flanks "1299339-,1299705-"; structure "1^,2^"; splice_chain "1299443^,1299444^"; sources "Undefined,Undefined"; NMorMRNA "null"; degree "4"; dimension "2_2";
chrA01_random	Undefined	as_event	1301751	1302015	.	+	.	transcript_id "TCONS_00002775,TCONS_00002776"; gene_id "chrA01_random:1299802-1302295W"; flanks "1301751-,1302015^"; structure "0,1^2-"; splice_chain ",1301880^1301916-"; sources "Undefined,Undefined"; NMorMRNA "null"; degree "4"; dimension "2_2";
chrA01_random	Undefined	as_event	1338534	1339194	.	+	.	transcript_id "TCONS_00002777,TCONS_00002778"; gene_id "chrA01_random:1338534-1340797W"; flanks "1338534[,1339194^"; structure "1^3-,2^4-"; splice_chain "1338868^1338953-,1338878^1338963-"; sources "Undefined,Undefined"; NMorMRNA "null"; degree "4"; dimension "2_2";
chrA01_random	Undefined	as_event	2096027	2096178	.	+	.	transcript_id "TCONS_00002790,TCONS_00002792"; gene_id "chrA01_random:2093790-2097286W"; flanks "2096027-,2096178-"; structure "1^,2^"; splice_chain "2096098^,2096099^"; sources "Undefined,Undefined"; NMorMRNA "null"; degree "4"; dimension "2_2";
chrA01_random	Undefined	as_event	2096027	2096407	.	+	.	transcript_id "TCONS_00002791,TCONS_00002790"; gene_id "chrA01_random:2093790-2097286W"; flanks "2096027-,2096407^"; structure "0,1^2-"; splice_chain ",2096098^2096178-"; sources "Undefined,Undefined"; NMorMRNA "null"; degree "4"; dimension "2_2";
chrA01_random	Undefined	as_event	2129924	2130550	.	+	.	transcript_id "TCONS_00002793,TCONS_00002794"; gene_id "chrA01_random:2128633-2134556W"; flanks "2129924-,2130550^"; structure "1^3-5^7-,2^4-6^8-"; splice_chain "2130245^2130332-2130371^2130458-,2130253^2130340-2130379^2130466-"; sources "Undefined,Undefined"; NMorMRNA "null"; degree "4"; dimension "2_2";
chrA01_random	Undefined	as_event	2301933	2302146	.	+	.	transcript_id "TCONS_00002795,TCONS_00002796"; gene_id "chrA01_random:2301411-2303607W"; flanks "2301933-,2302146^"; structure "0,1^2-"; splice_chain ",2302022^2302104-"; sources "Undefined,Undefined"; NMorMRNA "null"; degree "4"; dimension "2_2";
chrA01_random	Undefined	as_event	2303214	2303361	.	+	.	transcript_id "TCONS_00002796,TCONS_00002795"; gene_id "chrA01_random:2301411-2303607W"; flanks "2303214-,2303361-"; structure "1^,2^"; splice_chain "2303283^,2303284^"; sources "Undefined,Undefined"; NMorMRNA "null"; degree "4"; dimension "2_2";
chrA01_random	Undefined	as_event	2307410	2309934	.	+	.	transcript_id "TCONS_00002798,TCONS_00002797"; gene_id "chrA01_random:2307410-2309934W"; flanks "2307410[,2309934]"; structure "1^3-,2^4-"; splice_chain "2307593^2307971-,2307607^2307985-"; sources "Undefined,Undefined"; NMorMRNA "null"; degree "4"; dimension "2_2";
chrA01_random	Undefined	as_event	2433435	2433687	.	+	.	transcript_id "TCONS_00002802/TCONS_00002804,TCONS_00002803"; gene_id "chrA01_random:2431658-2434531W"; flanks "2433435-,2433687^"; structure "1^3-,2^4-"; splice_chain "2433544^2433618-,2433554^2433628-"; sources "Undefined,Undefined"; NMorMRNA "null"; degree "4"; dimension "2_2";
chrA01_random	Undefined	as_event	2434099	2434406	.	+	.	transcript_id "TCONS_00002804,TCONS_00002802,TCONS_00002803"; gene_id "chrA01_random:2431658-2434531W"; flanks "2434099-,2434406^"; structure "1^4-,2^5-,3^6-"; splice_chain "2434191^2434279-,2434192^2434280-,2434201^2434289-"; sources "Undefined,Undefined,Undefined"; NMorMRNA "null"; degree "9"; dimension "3_3";
chrA01_random	Undefined	as_event	2502683	2502924	.	+	.	transcript_id "TCONS_00002808,TCONS_00002807"; gene_id "chrA01_random:2500836-2505003W"; flanks "2502683-,2502924^"; structure "1^3-,2^4-"; splice_chain "2502777^2502858-,2502787^2502868-"; sources "Undefined,Undefined"; NMorMRNA "null"; degree "4"; dimension "2_2";
chrA01_random	Undefined	as_event	2513818	2514427	.	+	.	transcript_id "TCONS_00002809,TCONS_00002810"; gene_id "chrA01_random:2513633-2517878W"; flanks "2513818^,2514427^"; structure "1-,2-"; splice_chain "2514223-,2514318-"; sources "Undefined,Undefined"; NMorMRNA "null"; degree "4"; dimension "2_2";
chrA01_random	Undefined	as_event	2593631	2593914	.	+	.	transcript_id "TCONS_00002814,TCONS_00002813"; gene_id "chrA01_random:2593011-2596318W"; flanks "2593631-,2593914^"; structure "0,1^2-"; splice_chain ",2593746^2593829-"; sources "Undefined,Undefined"; NMorMRNA "null"; degree "4"; dimension "2_2";
chrA01_random	Undefined	as_event	5206	6438	.	-	.	transcript_id "TCONS_00002817,TCONS_00002816"; gene_id "chrA01_random:3461-6438C"; flanks "6438[,5206-"; structure "1^,2^"; splice_chain "6277^,6251^"; sources "Undefined,Undefined"; NMorMRNA "null"; degree "4"; dimension "2_2";
chrA01_random	Undefined	as_event	4960	6438	.	-	.	transcript_id "TCONS_00002818,TCONS_00002817,TCONS_00002816"; gene_id "chrA01_random:3461-6438C"; flanks "6438[,4960^"; structure "0,1^3-,2^3-"; splice_chain ",6277^5206-,6251^5206-"; sources "Undefined,Undefined,Undefined"; NMorMRNA "null"; degree "9"; dimension "3_3";
chrA01_random	Undefined	as_event	3461	4695	.	-	.	transcript_id "TCONS_00002817,TCONS_00002816/TCONS_00002818"; gene_id "chrA01_random:3461-6438C"; flanks "4695-,3461]"; structure "1^3-5^7-,2^4-6^8-"; splice_chain "4149^4071-3980^3883-,4139^4061-3970^3873-"; sources "Undefined,Undefined"; NMorMRNA "null"; degree "4"; dimension "2_2";
chrA01_random	Undefined	as_event	33928	34109	.	-	.	transcript_id "TCONS_00002820,TCONS_00002819"; gene_id "chrA01_random:33928-34804C"; flanks "34109-,33928]"; structure "0,1^2-"; splice_chain ",34030^33940-"; sources "Undefined,Undefined"; NMorMRNA "null"; degree "4"; dimension "2_2";
chrA01_random	Undefined	as_event	87553	88087	.	-	.	transcript_id "TCONS_00002831,TCONS_00002830"; gene_id "chrA01_random:87297-89582C"; flanks "88087-,87553]"; structure "0,1^2-"; splice_chain ",87842^87751-"; sources "Undefined,Undefined"; NMorMRNA "null"; degree "4"; dimension "2_2";
chrA01_random	Undefined	as_event	130811	131248	.	-	.	transcript_id "TCONS_00002835,TCONS_00002836"; gene_id "chrA01_random:130444-132000C"; flanks "131248^,130811^"; structure "1-,2-"; splice_chain "130939-,130936-"; sources "Undefined,Undefined"; NMorMRNA "null"; degree "4"; dimension "2_2";
chrA01_random	Undefined	as_event	547594	548332	.	-	.	transcript_id "TCONS_00002856,TCONS_00002857/TCONS_00002858"; gene_id "chrA01_random:543077-548332C"; flanks "548332[,547594^"; structure "0,1^2-"; splice_chain ",547963^547768-"; sources "Undefined,Undefined"; NMorMRNA "null"; degree "4"; dimension "2_2";
chrA01_random	Undefined	as_event	545156	545317	.	-	.	transcript_id "TCONS_00002858,TCONS_00002856/TCONS_00002857"; gene_id "chrA01_random:543077-548332C"; flanks "545317^,545156^"; structure "1-,2-"; splice_chain "545196-,545194-"; sources "Undefined,Undefined"; NMorMRNA "null"; degree "4"; dimension "2_2";
chrA01_random	Undefined	as_event	793030	793633	.	-	.	transcript_id "TCONS_00002866,TCONS_00002865/TCONS_00002867/TCONS_00002868"; gene_id "chrA01_random:791416-794563C"; flanks "793633-,793030^"; structure "0,1^2-"; splice_chain ",793481^793332-"; sources "Undefined,Undefined"; NMorMRNA "null"; degree "4"; dimension "2_2";
chrA01_random	Undefined	as_event	791416	792488	.	-	.	transcript_id "TCONS_00002867,TCONS_00002865/TCONS_00002866"; gene_id "chrA01_random:791416-794563C"; flanks "792488^,791416]"; structure "1-,2-"; splice_chain "791507-,791504-"; sources "Undefined,Undefined"; NMorMRNA "null"; degree "4"; dimension "2_2";
chrA01_random	Undefined	as_event	791416	792597	.	-	.	transcript_id "TCONS_00002868,TCONS_00002867,TCONS_00002865/TCONS_00002866"; gene_id "chrA01_random:791416-794563C"; flanks "792597-,791416]"; structure "0,1^2-,1^3-"; splice_chain ",792488^791507-,792488^791504-"; sources "Undefined,Undefined,Undefined"; NMorMRNA "null"; degree "9"; dimension "3_3";
chrA01_random	Undefined	as_event	1305777	1306058	.	-	.	transcript_id "TCONS_00002869,TCONS_00002871"; gene_id "chrA01_random:1302541-1307275C"; flanks "1306058^,1305777^"; structure "1-,2-"; splice_chain "1305873-,1305872-"; sources "Undefined,Undefined"; NMorMRNA "null"; degree "4"; dimension "2_2";
chrA01_random	Undefined	as_event	1305669	1305872	.	-	.	transcript_id "TCONS_00002871,TCONS_00002870"; gene_id "chrA01_random:1302541-1307275C"; flanks "1305872-,1305669-"; structure "1^,2^"; splice_chain "1305777^,1305776^"; sources "Undefined,Undefined"; NMorMRNA "null"; degree "4"; dimension "2_2";
chrA01_random	Undefined	as_event	1305669	1306058	.	-	.	transcript_id "TCONS_00002869,TCONS_00002871,TCONS_00002870"; gene_id "chrA01_random:1302541-1307275C"; flanks "1306058^,1305669-"; structure "1-3^,2-3^,2-4^"; splice_chain "1305873-1305777^,1305872-1305777^,1305872-1305776^"; sources "Undefined,Undefined,Undefined"; NMorMRNA "null"; degree "9"; dimension "3_3";
chrA01_random	Undefined	as_event	1305193	1305527	.	-	.	transcript_id "TCONS_00002870,TCONS_00002871"; gene_id "chrA01_random:1302541-1307275C"; flanks "1305527-,1305193^"; structure "0,1^2-"; splice_chain ",1305375^1305277-"; sources "Undefined,Undefined"; NMorMRNA "null"; degree "4"; dimension "2_2";
chrA01_random	Undefined	as_event	1304962	1305277	.	-	.	transcript_id "TCONS_00002869,TCONS_00002871"; gene_id "chrA01_random:1302541-1307275C"; flanks "1305277-,1304962^"; structure "0,1^2-"; splice_chain ",1305193^1305052-"; sources "Undefined,Undefined"; NMorMRNA "null"; degree "4"; dimension "2_2";
chrA01_random	Undefined	as_event	1304962	1305527	.	-	.	transcript_id "TCONS_00002869,TCONS_00002871,TCONS_00002870"; gene_id "chrA01_random:1302541-1307275C"; flanks "1305527-,1304962^"; structure "1^2-,1^2-3^4-,3^4-"; splice_chain "1305375^1305277-,1305375^1305277-1305193^1305052-,1305193^1305052-"; sources "Undefined,Undefined,Undefined"; NMorMRNA "null"; degree "9"; dimension "3_3";
chrA01_random	Undefined	as_event	1304314	1304875	.	-	.	transcript_id "TCONS_00002869,TCONS_00002870/TCONS_00002871"; gene_id "chrA01_random:1302541-1307275C"; flanks "1304875-,1304314^"; structure "1^3-,2^4-"; splice_chain "1304721^1304443-,1304711^1304433-"; sources "Undefined,Undefined"; NMorMRNA "null"; degree "4"; dimension "2_2";
chrA01_random	Undefined	as_event	1304142	1304314	.	-	.	transcript_id "TCONS_00002869/TCONS_00002870,TCONS_00002871"; gene_id "chrA01_random:1302541-1307275C"; flanks "1304314^,1304142^"; structure "1-,2-"; splice_chain "1304219-,1304217-"; sources "Undefined,Undefined"; NMorMRNA "null"; degree "4"; dimension "2_2";
chrA01_random	Undefined	as_event	1355486	1356293	.	-	.	transcript_id "TCONS_00002873,TCONS_00002872"; gene_id "chrA01_random:1354634-1356905C"; flanks "1356293-,1355486^"; structure "0,1^2-"; splice_chain ",1356152^1355645-"; sources "Undefined,Undefined"; NMorMRNA "null"; degree "4"; dimension "2_2";
chrA01_random	Undefined	as_event	1412449	1412649	.	-	.	transcript_id "TCONS_00002874,TCONS_00002875"; gene_id "chrA01_random:1411191-1413465C"; flanks "1412649^,1412449^"; structure "1-,2-"; splice_chain "1412573-,1412571-"; sources "Undefined,Undefined"; NMorMRNA "null"; degree "4"; dimension "2_2";
chrA01_random	Undefined	as_event	1412222	1412349	.	-	.	transcript_id "TCONS_00002875,TCONS_00002874"; gene_id "chrA01_random:1411191-1413465C"; flanks "1412349-,1412222-"; structure "1^,2^"; splice_chain "1412287^,1412286^"; sources "Undefined,Undefined"; NMorMRNA "null"; degree "4"; dimension "2_2";
chrA01_random	Undefined	as_event	1411191	1411481	.	-	.	transcript_id "TCONS_00002874,TCONS_00002875"; gene_id "chrA01_random:1411191-1413465C"; flanks "1411481-,1411191]"; structure "1^3-,2^4-"; splice_chain "1411426^1411317-,1411416^1411305-"; sources "Undefined,Undefined"; NMorMRNA "null"; degree "4"; dimension "2_2";
chrA01_random	Undefined	as_event	1572020	1572389	.	-	.	transcript_id "TCONS_00002885,TCONS_00002883/TCONS_00002884"; gene_id "chrA01_random:1568744-1572389C"; flanks "1572389[,1572020^"; structure "1^3-,2^4-"; splice_chain "1572292^1572198-,1572290^1572196-"; sources "Undefined,Undefined"; NMorMRNA "null"; degree "4"; dimension "2_2";
chrA01_random	Undefined	as_event	1570772	1571207	.	-	.	transcript_id "TCONS_00002883,TCONS_00002884/TCONS_00002885"; gene_id "chrA01_random:1568744-1572389C"; flanks "1571207-,1570772^"; structure "1^3-,2^4-"; splice_chain "1571056^1570969-,1571055^1570968-"; sources "Undefined,Undefined"; NMorMRNA "null"; degree "4"; dimension "2_2";
chrA01_random	Undefined	as_event	1625371	1628506	.	-	.	transcript_id "TCONS_00002887,TCONS_00002886/TCONS_00002888"; gene_id "chrA01_random:1625371-1629073C"; flanks "1628506^,1625371]"; structure "1-,2-"; splice_chain "1628426-,1628423-"; sources "Undefined,Undefined"; NMorMRNA "null"; degree "4"; dimension "2_2";
chrA01_random	Undefined	as_event	1697355	1698485	.	-	.	transcript_id "TCONS_00002893,TCONS_00002892"; gene_id "chrA01_random:1696335-1698485C"; flanks "1698485[,1697355^"; structure "1^3-,2^4-"; splice_chain "1697691^1697590-,1697681^1697580-"; sources "Undefined,Undefined"; NMorMRNA "null"; degree "4"; dimension "2_2";
chrA01_random	Undefined	as_event	1696335	1696951	.	-	.	transcript_id "TCONS_00002893,TCONS_00002892"; gene_id "chrA01_random:1696335-1698485C"; flanks "1696951-,1696335]"; structure "1^3-,2^4-"; splice_chain "1696748^1696628-,1696738^1696618-"; sources "Undefined,Undefined"; NMorMRNA "null"; degree "4"; dimension "2_2";
chrA01_random	Undefined	as_event	2360425	2360662	.	-	.	transcript_id "TCONS_00002897,TCONS_00002896"; gene_id "chrA01_random:2360425-2367152C"; flanks "2360662^,2360425]"; structure "1-,2-"; splice_chain "2360565-,2360564-"; sources "Undefined,Undefined"; NMorMRNA "null"; degree "4"; dimension "2_2";
chrA01_random	Undefined	as_event	2409806	2410370	.	-	.	transcript_id "TCONS_00002901,TCONS_00002900/TCONS_00002902"; gene_id "chrA01_random:2408735-2410799C"; flanks "2410370-,2409806^"; structure "1^3-,2^4-5^6-"; splice_chain "2410288^2410096-,2410278^2410086-2409993^2409843-"; sources "Undefined,Undefined"; NMorMRNA "null"; degree "4"; dimension "2_2";
chrA01_random	Undefined	as_event	2409249	2409377	.	-	.	transcript_id "TCONS_00002902,TCONS_00002900/TCONS_00002901"; gene_id "chrA01_random:2408735-2410799C"; flanks "2409377^,2409249^"; structure "1-,2-"; splice_chain "2409308-,2409305-"; sources "Undefined,Undefined"; NMorMRNA "null"; degree "4"; dimension "2_2";
chrA01_random	Undefined	as_event	2411125	2411803	.	-	.	transcript_id "TCONS_00002903,TCONS_00002904"; gene_id "chrA01_random:2411125-2414258C"; flanks "2411803-,2411125]"; structure "1^3-,2^4-"; splice_chain "2411418^2411348-,2411417^2411347-"; sources "Undefined,Undefined"; NMorMRNA "null"; degree "4"; dimension "2_2";
chrA01_random	Undefined	as_event	2611473	2611825	.	-	.	transcript_id "TCONS_00002912,TCONS_00002913"; gene_id "chrA01_random:2610027-2612701C"; flanks "2611825-,2611473^"; structure "1^3-,2^4-"; splice_chain "2611648^2611564-,2611645^2611561-"; sources "Undefined,Undefined"; NMorMRNA "null"; degree "4"; dimension "2_2";
chrA01_random	Undefined	as_event	2610860	2611561	.	-	.	transcript_id "TCONS_00002914,TCONS_00002913"; gene_id "chrA01_random:2610027-2612701C"; flanks "2611561-,2610860^"; structure "1^3-5^7-,2^4-6^8-"; splice_chain "2611474^2611389-2611302^2611208-,2611473^2611388-2611298^2611204-"; sources "Undefined,Undefined"; NMorMRNA "null"; degree "4"; dimension "2_2";
chrA01_random	Undefined	as_event	2610860	2611825	.	-	.	transcript_id "TCONS_00002912,TCONS_00002914,TCONS_00002913"; gene_id "chrA01_random:2610027-2612701C"; flanks "2611825-,2610860^"; structure "1^3-6^8-10^12-,2^4-5^7-9^11-,2^4-6^8-10^12-"; splice_chain "2611648^2611564-2611473^2611388-2611298^2611204-,2611645^2611561-2611474^2611389-2611302^2611208-,2611645^2611561-2611473^2611388-2611298^2611204-"; sources "Undefined,Undefined,Undefined"; NMorMR…
chrA02	Undefined	as_event	15314	16317	.	+	.	transcript_id "TCONS_00002924,TCONS_00002923"; gene_id "chrA02:14843-18449W"; flanks "15314-,16317^"; structure "1^3-,2^4-"; splice_chain "15392^15751-,15394^15753-"; sources "Undefined,Undefined"; NMorMRNA "null"; degree "4"; dimension "2_2";
chrA02	Undefined	as_event	74465	75018	.	+	.	transcript_id "TCONS_00002926,TCONS_00002927"; gene_id "chrA02:74425-76652W"; flanks "74465^,75018^"; structure "1-,2-"; splice_chain "74948-,74953-"; sources "Undefined,Undefined"; NMorMRNA "null"; degree "4"; dimension "2_2";
chrA02	Undefined	as_event	81844	82081	.	+	.	transcript_id "TCONS_00002930,TCONS_00002929"; gene_id "chrA02:81640-85508W"; flanks "81844-,82081^"; structure "0,1^2-"; splice_chain ",81927^82007-"; sources "Undefined,Undefined"; NMorMRNA "null"; degree "4"; dimension "2_2";
chrA02	Undefined	as_event	200961	202017	.	+	.	transcript_id "TCONS_00002933,TCONS_00002934"; gene_id "chrA02:200228-202017W"; flanks "200961-,202017]"; structure "1^3-,2^4-"; splice_chain "201120^201339-,201130^201349-"; sources "Undefined,Undefined"; NMorMRNA "null"; degree "4"; dimension "2_2";
chrA02	Undefined	as_event	235556	236300	.	+	.	transcript_id "TCONS_00002937,TCONS_00002936"; gene_id "chrA02:235009-239201W"; flanks "235556^,236300-"; structure "0,1-2^"; splice_chain ",235949-236152^"; sources "Undefined,Undefined"; NMorMRNA "null"; degree "4"; dimension "2_2";
chrA02	Undefined	as_event	258591	259361	.	+	.	transcript_id "TCONS_00002939,TCONS_00002938"; gene_id "chrA02:258093-259879W"; flanks "258591-,259361^"; structure "1^3-,2^4-"; splice_chain "258744^259264-,258754^259274-"; sources "Undefined,Undefined"; NMorMRNA "null"; degree "4"; dimension "2_2";
chrA02	Undefined	as_event	496102	496319	.	+	.	transcript_id "TCONS_00002952,TCONS_00002951"; gene_id "chrA02:495878-498466W"; flanks "496102^,496319^"; structure "1-,2-"; splice_chain "496202-,496204-"; sources "Undefined,Undefined"; NMorMRNA "null"; degree "4"; dimension "2_2";
chrA02	Undefined	as_event	541933	542928	.	+	.	transcript_id "TCONS_00002953,TCONS_00002954"; gene_id "chrA02:541933-546816W"; flanks "541933[,542928^"; structure "1^3-5^6-,2^4-"; splice_chain "542282^542612-542698^542839-,542284^542614-"; sources "Undefined,Undefined"; NMorMRNA "null"; degree "4"; dimension "2_2";
chrA02	Undefined	as_event	545805	546378	.	+	.	transcript_id "TCONS_00002955,TCONS_00002954"; gene_id "chrA02:541933-546816W"; flanks "545805-,546378^"; structure "1^3-,2^4-"; splice_chain "545951^546047-,545961^546057-"; sources "Undefined,Undefined"; NMorMRNA "null"; degree "4"; dimension "2_2";
chrA02	Undefined	as_event	556944	557361	.	+	.	transcript_id "TCONS_00002957,TCONS_00002956"; gene_id "chrA02:552514-559339W"; flanks "556944-,557361-"; structure "1^,2^"; splice_chain "557068^,557069^"; sources "Undefined,Undefined"; NMorMRNA "null"; degree "4"; dimension "2_2";
chrA02	Undefined	as_event	558167	559339	.	+	.	transcript_id "TCONS_00002956,TCONS_00002957"; gene_id "chrA02:552514-559339W"; flanks "558167-,559339]"; structure "0,1^2-"; splice_chain ",558805^558920-"; sources "Undefined,Undefined"; NMorMRNA "null"; degree "4"; dimension "2_2";
chrA02	Undefined	as_event	605116	606719	.	+	.	transcript_id "TCONS_00002959,TCONS_00002960"; gene_id "chrA02:605116-609203W"; flanks "605116[,606719^"; structure "1^3-,2^4-"; splice_chain "606163^606517-,606164^606518-"; sources "Undefined,Undefined"; NMorMRNA "null"; degree "4"; dimension "2_2";
chrA02	Undefined	as_event	624893	625330	.	+	.	transcript_id "TCONS_00002961,TCONS_00002962"; gene_id "chrA02:622558-627036W"; flanks "624893-,625330-"; structure "1^,2^"; splice_chain "625001^,625003^"; sources "Undefined,Undefined"; NMorMRNA "null"; degree "4"; dimension "2_2";
chrA02	Undefined	as_event	636691	636941	.	+	.	transcript_id "TCONS_00002964,TCONS_00002965"; gene_id "chrA02:635602-639547W"; flanks "636691-,636941^"; structure "1^3-,2^4-"; splice_chain "636765^636847-,636781^636863-"; sources "Undefined,Undefined"; NMorMRNA "null"; degree "4"; dimension "2_2";
chrA02	Undefined	as_event	639038	639255	.	+	.	transcript_id "TCONS_00002965,TCONS_00002964"; gene_id "chrA02:635602-639547W"; flanks "639038^,639255^"; structure "1-,2-"; splice_chain "639128-,639131-"; sources "Undefined,Undefined"; NMorMRNA "null"; degree "4"; dimension "2_2";
chrA02	Undefined	as_event	779172	779657	.	+	.	transcript_id "TCONS_00002975,TCONS_00002976"; gene_id "chrA02:778492-780751W"; flanks "779172-,779657^"; structure "0,1^2-"; splice_chain ",779400^779511-"; sources "Undefined,Undefined"; NMorMRNA "null"; degree "4"; dimension "2_2";
chrA02	Undefined	as_event	779172	780102	.	+	.	transcript_id "TCONS_00002974,TCONS_00002976"; gene_id "chrA02:778492-780751W"; flanks "779172-,780102^"; structure "0,1^2-3^4-"; splice_chain ",779400^779511-779657^779734-"; sources "Undefined,Undefined"; NMorMRNA "null"; degree "4"; dimension "2_2";
chrA02	Undefined	as_event	827357	827710	.	+	.	transcript_id "TCONS_00002982/TCONS_00002983,TCONS_00002984/TCONS_00002985"; gene_id "chrA02:826745-831268W"; flanks "827357-,827710^"; structure "0,1^2-"; splice_chain ",827430^827496-"; sources "Undefined,Undefined"; NMorMRNA "null"; degree "4"; dimension "2_2";
chrA02	Undefined	as_event	827921	828236	.	+	.	transcript_id "TCONS_00002982/TCONS_00002983/TCONS_00002984,TCONS_00002985"; gene_id "chrA02:826745-831268W"; flanks "827921^,828236^"; structure "1-2^4-,3-"; splice_chain "827990-828075^828142-,828107-"; sources "Undefined,Undefined"; NMorMRNA "null"; degree "4"; dimension "2_2";
chrA02	Undefined	as_event	829340	829627	.	+	.	transcript_id "TCONS_00002985,TCONS_00002982/TCONS_00002983"; gene_id "chrA02:826745-831268W"; flanks "829340-,829627^"; structure "0,1^2-"; splice_chain ",829449^829525-"; sources "Undefined,Undefined"; NMorMRNA "null"; degree "4"; dimension "2_2";
chrA02	Undefined	as_event	829525	829690	.	+	.	transcript_id "TCONS_00002982/TCONS_00002983,TCONS_00002984"; gene_id "chrA02:826745-831268W"; flanks "829525-,829690-"; structure "1^,2^"; splice_chain "829627^,829628^"; sources "Undefined,Undefined"; NMorMRNA "null"; degree "4"; dimension "2_2";
chrA02	Undefined	as_event	829340	829690	.	+	.	transcript_id "TCONS_00002982/TCONS_00002983,TCONS_00002984,TCONS_00002985"; gene_id "chrA02:826745-831268W"; flanks "829340-,829690-"; structure "1^2-3^,1^2-4^,3^"; splice_chain "829449^829525-829627^,829449^829525-829628^,829627^"; sources "Undefined,Undefined,Undefined"; NMorMRNA "null"; degree "9"; dimension "3_3";
chrA02	Undefined	as_event	829860	830292	.	+	.	transcript_id "TCONS_00002983/TCONS_00002984/TCONS_00002985,TCONS_00002982"; gene_id "chrA02:826745-831268W"; flanks "829860-,830292^"; structure "0,1^2-"; splice_chain ",829970^830051-"; sources "Undefined,Undefined"; NMorMRNA "null"; degree "4"; dimension "2_2";
chrA02	Undefined	as_event	843265	843633	.	+	.	transcript_id "TCONS_00002986,TCONS_00002987"; gene_id "chrA02:841434-845170W"; flanks "843265-,843633^"; structure "0,1^2-"; splice_chain ",843340^843433-"; sources "Undefined,Undefined"; NMorMRNA "null"; degree "4"; dimension "2_2";
chrA02	Undefined	as_event	844026	844329	.	+	.	transcript_id "TCONS_00002986,TCONS_00002987"; gene_id "chrA02:841434-845170W"; flanks "844026-,844329^"; structure "0,1^2-"; splice_chain ",844111^844222-"; sources "Undefined,Undefined"; NMorMRNA "null"; degree "4"; dimension "2_2";
chrA02	Undefined	as_event	866272	866404	.	+	.	transcript_id "TCONS_00002989,TCONS_00002990"; gene_id "chrA02:863779-866448W"; flanks "866272-,866404-"; structure "1^,2^"; splice_chain "866335^,866336^"; sources "Undefined,Undefined"; NMorMRNA "null"; degree "4"; dimension "2_2";
chrA02	Undefined	as_event	922360	922537	.	+	.	transcript_id "TCONS_00002994,TCONS_00002995"; gene_id "chrA02:919779-922537W"; flanks "922360-,922537]"; structure "0,1^2-"; splice_chain ",922432^922517-"; sources "Undefined,Undefined"; NMorMRNA "null"; degree "4"; dimension "2_2";
chrA02	Undefined	as_event	966595	967153	.	+	.	transcript_id "TCONS_00002996,TCONS_00002997"; gene_id "chrA02:966174-969962W"; flanks "966595-,967153^"; structure "1^3-,2^4-"; splice_chain "966917^966995-,966939^967017-"; sources "Undefined,Undefined"; NMorMRNA "null"; degree "4"; dimension "2_2";
chrA02	Undefined	as_event	1063435	1063651	.	+	.	transcript_id "TCONS_00003006,TCONS_00003007"; gene_id "chrA02:1062828-1065138W"; flanks "1063435-,1063651^"; structure "0,1^2-"; splice_chain ",1063491^1063573-"; sources "Undefined,Undefined"; NMorMRNA "null"; degree "4"; dimension "2_2";
chrA02	Undefined	as_event	1226525	1227224	.	+	.	transcript_id "TCONS_00003017,TCONS_00003018"; gene_id "chrA02:1225444-1227224W"; flanks "1226525-,1227224]"; structure "0,1^2-"; splice_chain ",1226944^1227017-"; sources "Undefined,Undefined"; NMorMRNA "null"; degree "4"; dimension "2_2";
chrA02	Undefined	as_event	1290670	1290838	.	+	.	transcript_id "TCONS_00003021,TCONS_00003022"; gene_id "chrA02:1289707-1291583W"; flanks "1290670-,1290838-"; structure "1^,2^"; splice_chain "1290763^,1290765^"; sources "Undefined,Undefined"; NMorMRNA "null"; degree "4"; dimension "2_2";
chrA02	Undefined	as_event	1318341	1318589	.	+	.	transcript_id "TCONS_00003027,TCONS_00003028"; gene_id "chrA02:1317827-1319617W"; flanks "1318341-,1318589^"; structure "0,1^2-"; splice_chain ",1318370^1318463-"; sources "Undefined,Undefined"; NMorMRNA "null"; degree "4"; dimension "2_2";
chrA02	Undefined	as_event	1409967	1410172	.	+	.	transcript_id "TCONS_00003039,TCONS_00003038"; gene_id "chrA02:1408335-1411624W"; flanks "1409967-,1410172-"; structure "1^,2^"; splice_chain "1410073^,1410075^"; sources "Undefined,Undefined"; NMorMRNA "null"; degree "4"; dimension "2_2";
chrA02	Undefined	as_event	1464777	1465195	.	+	.	transcript_id "TCONS_00003049,TCONS_00003048"; gene_id "chrA02:1463991-1466642W"; flanks "1464777-,1465195^"; structure "1^3-,2^4-"; splice_chain "1464950^1465038-,1464952^1465040-"; sources "Undefined,Undefined"; NMorMRNA "null"; degree "4"; dimension "2_2";
chrA02	Undefined	as_event	1543508	1543859	.	+	.	transcript_id "TCONS_00003061,TCONS_00003060"; gene_id "chrA02:1543106-1544928W"; flanks "1543508-,1543859^"; structure "0,1^2-"; splice_chain ",1543639^1543719-"; sources "Undefined,Undefined"; NMorMRNA "null"; degree "4"; dimension "2_2";
chrA02	Undefined	as_event	1596305	1596602	.	+	.	transcript_id "TCONS_00003062,TCONS_00003063"; gene_id "chrA02:1595347-1598490W"; flanks "1596305-,1596602^"; structure "0,1^2-"; splice_chain ",1596384^1596464-"; sources "Undefined,Undefined"; NMorMRNA "null"; degree "4"; dimension "2_2";
chrA02	Undefined	as_event	1597318	1597627	.	+	.	transcript_id "TCONS_00003062,TCONS_00003063"; gene_id "chrA02:1595347-1598490W"; flanks "1597318^,1597627-"; structure "0,1-2^"; splice_chain ",1597457-1597501^"; sources "Undefined,Undefined"; NMorMRNA "null"; degree "4"; dimension "2_2";
chrA02	Undefined	as_event	1597872	1597984	.	+	.	transcript_id "TCONS_00003063,TCONS_00003062"; gene_id "chrA02:1595347-1598490W"; flanks "1597872-,1597984-"; structure "1^,2^"; splice_chain "1597915^,1597917^"; sources "Undefined,Undefined"; NMorMRNA "null"; degree "4"; dimension "2_2";
chrA02	Undefined	as_event	1610608	1611364	.	+	.	transcript_id "TCONS_00003064,TCONS_00003065"; gene_id "chrA02:1610545-1614461W"; flanks "1610608^,1611364-"; structure "0,1-2^"; splice_chain ",1610935-1611156^"; sources "Undefined,Undefined"; NMorMRNA "null"; degree "4"; dimension "2_2";
chrA02	Undefined	as_event	1612941	1613130	.	+	.	transcript_id "TCONS_00003066,TCONS_00003064/TCONS_00003065"; gene_id "chrA02:1610545-1614461W"; flanks "1612941^,1613130^"; structure "1-,2-"; splice_chain "1613012-,1613013-"; sources "Undefined,Undefined"; NMorMRNA "null"; degree "4"; dimension "2_2";
chrA02	Undefined	as_event	1734608	1734799	.	+	.	transcript_id "TCONS_00003070,TCONS_00003069"; gene_id "chrA02:1732274-1736636W"; flanks "1734608^,1734799^"; structure "1-,2-"; splice_chain "1734718-,1734719-"; sources "Undefined,Undefined"; NMorMRNA "null"; degree "4"; dimension "2_2";
chrA02	Undefined	as_event	1734719	1734893	.	+	.	transcript_id "TCONS_00003069,TCONS_00003071"; gene_id "chrA02:1732274-1736636W"; flanks "1734719-,1734893-"; structure "1^,2^"; splice_chain "1734799^,1734800^"; sources "Undefined,Undefined"; NMorMRNA "null"; degree "4"; dimension "2_2";
chrA02	Undefined	as_event	1734608	1734893	.	+	.	transcript_id "TCONS_00003070,TCONS_00003069,TCONS_00003071"; gene_id "chrA02:1732274-1736636W"; flanks "1734608^,1734893-"; structure "1-3^,2-3^,2-4^"; splice_chain "1734718-1734799^,1734719-1734799^,1734719-1734800^"; sources "Undefined,Undefined,Undefined"; NMorMRNA "null"; degree "9"; dimension "3_3";
chrA02	Undefined	as_event	1735366	1735709	.	+	.	transcript_id "TCONS_00003070/TCONS_00003071,TCONS_00003069"; gene_id "chrA02:1732274-1736636W"; flanks "1735366-,1735709-"; structure "1^,2^"; splice_chain "1735616^,1735617^"; sources "Undefined,Undefined"; NMorMRNA "null"; degree "4"; dimension "2_2";
chrA02	Undefined	as_event	1885157	1885755	.	+	.	transcript_id "TCONS_00003074,TCONS_00003075,TCONS_00003076"; gene_id "chrA02:1885067-1889952W"; flanks "1885157^,1885755^"; structure "1-,2-,3-"; splice_chain "1885671-,1885672-,1885699-"; sources "Undefined,Undefined,Undefined"; NMorMRNA "null"; degree "9"; dimension "3_3";
chrA02	Undefined	as_event	1931382	1931575	.	+	.	transcript_id "TCONS_00003079,TCONS_00003078"; gene_id "chrA02:1928786-1932309W"; flanks "1931382-,1931575-"; structure "1^,2^"; splice_chain "1931476^,1931477^"; sources "Undefined,Undefined"; NMorMRNA "null"; degree "4"; dimension "2_2";
chrA02	Undefined	as_event	1962135	1962481	.	+	.	transcript_id "TCONS_00003081,TCONS_00003082"; gene_id "chrA02:1961214-1963271W"; flanks "1962135-,1962481^"; structure "0,1^2-"; splice_chain ",1962277^1962367-"; sources "Undefined,Undefined"; NMorMRNA "null"; degree "4"; dimension "2_2";
chrA02	Undefined	as_event	2058731	2058914	.	+	.	transcript_id "TCONS_00003087,TCONS_00003086"; gene_id "chrA02:2058605-2060719W"; flanks "2058731^,2058914^"; structure "1-,2-"; splice_chain "2058814-,2058816-"; sources "Undefined,Undefined"; NMorMRNA "null"; degree "4"; dimension "2_2";
chrA02	Undefined	as_event	2059874	2060077	.	+	.	transcript_id "TCONS_00003087,TCONS_00003086"; gene_id "chrA02:2058605-2060719W"; flanks "2059874-,2060077^"; structure "0,1^2-"; splice_chain ",2059949^2060024-"; sources "Undefined,Undefined"; NMorMRNA "null"; degree "4"; dimension "2_2";
chrA02	Undefined	as_event	2068326	2068941	.	+	.	transcript_id "TCONS_00003088,TCONS_00003089"; gene_id "chrA02:2067140-2072133W"; flanks "2068326-,2068941^"; structure "0,1^2-3^4-"; splice_chain ",2068550^2068631-2068693^2068778-"; sources "Undefined,Undefined"; NMorMRNA "null"; degree "4"; dimension "2_2";
chrA02	Undefined	as_event	2085024	2085299	.	+	.	transcript_id "TCONS_00003092,TCONS_00003093"; gene_id "chrA02:2084031-2085556W"; flanks "2085024-,2085299^"; structure "0,1^2-"; splice_chain ",2085123^2085207-"; sources "Undefined,Undefined"; NMorMRNA "null"; degree "4"; dimension "2_2";
chrA02	Undefined	as_event	2092050	2092525	.	+	.	transcript_id "TCONS_00003094,TCONS_00003095"; gene_id "chrA02:2091901-2093416W"; flanks "2092050^,2092525^"; structure "1-,2-"; splice_chain "2092217-,2092228-"; sources "Undefined,Undefined"; NMorMRNA "null"; degree "4"; dimension "2_2";
chrA02	Undefined	as_event	2257080	2257445	.	+	.	transcript_id "TCONS_00003114,TCONS_00003113"; gene_id "chrA02:2257021-2259166W"; flanks "2257080^,2257445^"; structure "1-,2-"; splice_chain "2257267-,2257270-"; sources "Undefined,Undefined"; NMorMRNA "null"; degree "4"; dimension "2_2";
chrA02	Undefined	as_event	2257876	2258241	.	+	.	transcript_id "TCONS_00003116,TCONS_00003115"; gene_id "chrA02:2257021-2259166W"; flanks "2257876^,2258241^"; structure "1-,2-"; splice_chain "2258063-,2258066-"; sources "Undefined,Undefined"; NMorMRNA "null"; degree "4"; dimension "2_2";
chrA02	Undefined	as_event	2258932	2259093	.	+	.	transcript_id "TCONS_00003114,TCONS_00003116"; gene_id "chrA02:2257021-2259166W"; flanks "2258932-,2259093-"; structure "1^,2^"; splice_chain "2259009^,2259011^"; sources "Undefined,Undefined"; NMorMRNA "null"; degree "4"; dimension "2_2";
chrA02	Undefined	as_event	2258932	2259166	.	+	.	transcript_id "TCONS_00003113/TCONS_00003115,TCONS_00003114,TCONS_00003116"; gene_id "chrA02:2257021-2259166W"; flanks "2258932-,2259166]"; structure "0,1^3-,2^3-"; splice_chain ",2259009^2259093-,2259011^2259093-"; sources "Undefined,Undefined,Undefined"; NMorMRNA "null"; degree "9"; dimension "3_3";
chrA02	Undefined	as_event	2310764	2311158	.	+	.	transcript_id "TCONS_00003121,TCONS_00003122"; gene_id "chrA02:2306716-2311692W"; flanks "2310764-,2311158^"; structure "0,1^2-"; splice_chain ",2311028^2311104-"; sources "Undefined,Undefined"; NMorMRNA "null"; degree "4"; dimension "2_2";
chrA02	Undefined	as_event	2482746	2483329	.	+	.	transcript_id "TCONS_00003135,TCONS_00003136"; gene_id "chrA02:2480794-2483329W"; flanks "2482746-,2483329]"; structure "0,1^2-"; splice_chain ",2483101^2483194-"; sources "Undefined,Undefined"; NMorMRNA "null"; degree "4"; dimension "2_2";
chrA02	Undefined	as_event	2723204	2723688	.	+	.	transcript_id "TCONS_00003149,TCONS_00003150"; gene_id "chrA02:2722970-2726275W"; flanks "2723204-,2723688^"; structure "1^3-,2^4-"; splice_chain "2723483^2723564-,2723528^2723609-"; sources "Undefined,Undefined"; NMorMRNA "null"; degree "4"; dimension "2_2";
chrA02	Undefined	as_event	2823210	2823442	.	+	.	transcript_id "TCONS_00003152,TCONS_00003153"; gene_id "chrA02:2821981-2824617W"; flanks "2823210^,2823442-"; structure "0,1-2^"; splice_chain ",2823310-2823368^"; sources "Undefined,Undefined"; NMorMRNA "null"; degree "4"; dimension "2_2";
chrA02	Undefined	as_event	3034213	3035427	.	+	.	transcript_id "TCONS_00003155,TCONS_00003156"; gene_id "chrA02:3033646-3035767W"; flanks "3034213-,3035427^"; structure "0,1^2-"; splice_chain ",3034614^3034831-"; sources "Undefined,Undefined"; NMorMRNA "null"; degree "4"; dimension "2_2";
chrA02	Undefined	as_event	3450684	3452708	.	+	.	transcript_id "TCONS_00003180,TCONS_00003179"; gene_id "chrA02:3450684-3453078W"; flanks "3450684[,3452708^"; structure "1^3-,2^4-"; splice_chain "3451077^3451893-,3451087^3451903-"; sources "Undefined,Undefined"; NMorMRNA "null"; degree "4"; dimension "2_2";
chrA02	Undefined	as_event	3480932	3481353	.	+	.	transcript_id "TCONS_00003185/TCONS_00003187,TCONS_00003186"; gene_id "chrA02:3480252-3482886W"; flanks "3480932-,3481353^"; structure "1^3-,2^4-"; splice_chain "3481067^3481220-,3481077^3481230-"; sources "Undefined,Undefined"; NMorMRNA "null"; degree "4"; dimension "2_2";
chrA02	Undefined	as_event	3574068	3574369	.	+	.	transcript_id "TCONS_00003194,TCONS_00003195"; gene_id "chrA02:3572480-3575704W"; flanks "3574068-,3574369^"; structure "0,1^2-"; splice_chain ",3574089^3574123-"; sources "Undefined,Undefined"; NMorMRNA "null"; degree "4"; dimension "2_2";
chrA02	Undefined	as_event	3584559	3585104	.	+	.	transcript_id "TCONS_00003199,TCONS_00003198"; gene_id "chrA02:3584559-3585183W"; flanks "3584559[,3585104-"; structure "1^2-4^,3^"; splice_chain "3584758^3584890-3585012^,3585011^"; sources "Undefined,Undefined"; NMorMRNA "null"; degree "4"; dimension "2_2";
chrA02	Undefined	as_event	3584890	3585183	.	+	.	transcript_id "TCONS_00003199,TCONS_00003197"; gene_id "chrA02:3584559-3585183W"; flanks "3584890-,3585183]"; structure "1^3-,2^4-"; splice_chain "3585012^3585104-,3585021^3585114-"; sources "Undefined,Undefined"; NMorMRNA "null"; degree "4"; dimension "2_2";
chrA02	Undefined	as_event	3584559	3585183	.	+	.	transcript_id "TCONS_00003199,TCONS_00003197,TCONS_00003198"; gene_id "chrA02:3584559-3585183W"; flanks "3584559[,3585183]"; structure "1^2-4^6-,1^2-5^7-,3^6-"; splice_chain "3584758^3584890-3585012^3585104-,3584758^3584890-3585021^3585114-,3585011^3585104-"; sources "Undefined,Undefined,Undefined"; NMorMRNA "null"; degree "9"; dimension "3_3";
chrA02	Undefined	as_event	3624496	3625323	.	+	.	transcript_id "TCONS_00003203,TCONS_00003202"; gene_id "chrA02:3623982-3625972W"; flanks "3624496-,3625323^"; structure "1^3-,2^4-"; splice_chain "3625036^3625173-,3625046^3625183-"; sources "Undefined,Undefined"; NMorMRNA "null"; degree "4"; dimension "2_2";
chrA02	Undefined	as_event	3669499	3669901	.	+	.	transcript_id "TCONS_00003204/TCONS_00003205,TCONS_00003206"; gene_id "chrA02:3669499-3671962W"; flanks "3669499[,3669901^"; structure "1^3-,2^4-"; splice_chain "3669724^3669808-,3669725^3669809-"; sources "Undefined,Undefined"; NMorMRNA "null"; degree "4"; dimension "2_2";
chrA02	Undefined	as_event	3670566	3670808	.	+	.	transcript_id "TCONS_00003205/TCONS_00003206,TCONS_00003204"; gene_id "chrA02:3669499-3671962W"; flanks "3670566-,3670808^"; structure "1^3-,2^4-"; splice_chain "3670656^3670734-,3670666^3670744-"; sources "Undefined,Undefined"; NMorMRNA "null"; degree "4"; dimension "2_2";
chrA02	Undefined	as_event	3690445	3690857	.	+	.	transcript_id "TCONS_00003208,TCONS_00003207,TCONS_00003209"; gene_id "chrA02:3689499-3690857W"; flanks "3690445^,3690857]"; structure "1-,2-,3-"; splice_chain "3690555-,3690558-,3690597-"; sources "Undefined,Undefined,Undefined"; NMorMRNA "null"; degree "9"; dimension "3_3";
chrA02	Undefined	as_event	3777764	3778140	.	+	.	transcript_id "TCONS_00003214,TCONS_00003215"; gene_id "chrA02:3777103-3780466W"; flanks "3777764-,3778140^"; structure "0,1^2-"; splice_chain ",3777874^3777968-"; sources "Undefined,Undefined"; NMorMRNA "null"; degree "4"; dimension "2_2";
chrA02	Undefined	as_event	3873428	3873858	.	+	.	transcript_id "TCONS_00003218,TCONS_00003219"; gene_id "chrA02:3869336-3874465W"; flanks "3873428-,3873858^"; structure "0,1^2-"; splice_chain ",3873601^3873676-"; sources "Undefined,Undefined"; NMorMRNA "null"; degree "4"; dimension "2_2";
chrA02	Undefined	as_event	4129657	4130837	.	+	.	transcript_id "TCONS_00003225,TCONS_00003226"; gene_id "chrA02:4127466-4132573W"; flanks "4129657-,4130837^"; structure "1^3-,2^4-"; splice_chain "4130316^4130448-,4130318^4130450-"; sources "Undefined,Undefined"; NMorMRNA "null"; degree "4"; dimension "2_2";
chrA02	Undefined	as_event	4188933	4189239	.	+	.	transcript_id "TCONS_00003230,TCONS_00003233,TCONS_00003231"; gene_id "chrA02:4188800-4189460W"; flanks "4188933-,4189239-"; structure "1^,2^,3^"; splice_chain "4189070^,4189071^,4189072^"; sources "Undefined,Undefined,Undefined"; NMorMRNA "null"; degree "9"; dimension "3_3";
chrA02	Undefined	as_event	4188933	4189460	.	+	.	transcript_id "TCONS_00003230,TCONS_00003233,TCONS_00003231,TCONS_00003232"; gene_id "chrA02:4188800-4189460W"; flanks "4188933-,4189460]"; structure "1^5-,2^5-,3^5-,4^6-"; splice_chain "4189070^4189239-,4189071^4189239-,4189072^4189239-,4189080^4189249-"; sources "Undefined,Undefined,Undefined,Undefined"; NMorMRNA "null"; degree "16"; dimension "4_4";
chrA02	Undefined	as_event	4532464	4532881	.	+	.	transcript_id "TCONS_00003259,TCONS_00003261"; gene_id "chrA02:4532002-4533933W"; flanks "4532464-,4532881^"; structure "0,1^2-"; splice_chain ",4532563^4532652-"; sources "Undefined,Undefined"; NMorMRNA "null"; degree "4"; dimension "2_2";
chrA02	Undefined	as_event	4684819	4685092	.	+	.	transcript_id "TCONS_00003270,TCONS_00003269"; gene_id "chrA02:4683927-4686962W"; flanks "4684819-,4685092^"; structure "1^3-,2^4-"; splice_chain "4684914^4684989-,4684916^4684991-"; sources "Undefined,Undefined"; NMorMRNA "null"; degree "4"; dimension "2_2";
chrA02	Undefined	as_event	4830079	4830831	.	+	.	transcript_id "TCONS_00003277/TCONS_00003278,TCONS_00003276"; gene_id "chrA02:4830079-4832744W"; flanks "4830079[,4830831^"; structure "1^3-,2^4-"; splice_chain "4830204^4830602-,4830214^4830612-"; sources "Undefined,Undefined"; NMorMRNA "null"; degree "4"; dimension "2_2";
chrA02	Undefined	as_event	4830940	4831647	.	+	.	transcript_id "TCONS_00003276/TCONS_00003278,TCONS_00003277"; gene_id "chrA02:4830079-4832744W"; flanks "4830940-,4831647^"; structure "1^3-,2^4-"; splice_chain "4831121^4831464-,4831131^4831474-"; sources "Undefined,Undefined"; NMorMRNA "null"; degree "4"; dimension "2_2";
chrA02	Undefined	as_event	4872332	4872660	.	+	.	transcript_id "TCONS_00003285/TCONS_00003286,TCONS_00003284"; gene_id "chrA02:4870790-4877276W"; flanks "4872332-,4872660^"; structure "1^3-,2^4-"; splice_chain "4872433^4872517-,4872437^4872520-"; sources "Undefined,Undefined"; NMorMRNA "null"; degree "4"; dimension "2_2";
chrA02	Undefined	as_event	4874404	4874891	.	+	.	transcript_id "TCONS_00003284/TCONS_00003285/TCONS_00003287,TCONS_00003286"; gene_id "chrA02:4870790-4877276W"; flanks "4874404-,4874891^"; structure "1^3-5^7-,2^4-6^8-"; splice_chain "4874556^4874651-4874740^4874814-,4874564^4874657-4874750^4874824-"; sources "Undefined,Undefined"; NMorMRNA "null"; degree "4"; dimension "2_2";
chrA02	Undefined	as_event	4874814	4875169	.	+	.	transcript_id "TCONS_00003284/TCONS_00003285/TCONS_00003287,TCONS_00003288"; gene_id "chrA02:4870790-4877276W"; flanks "4874814-,4875169^"; structure "1^4-,2^3-"; splice_chain "4874891^4875011-,4874897^4875009-"; sources "Undefined,Undefined"; NMorMRNA "null"; degree "4"; dimension "2_2";
chrA02	Undefined	as_event	4874404	4875169	.	+	.	transcript_id "TCONS_00003284/TCONS_00003285/TCONS_00003287,TCONS_00003288,TCONS_00003286"; gene_id "chrA02:4870790-4877276W"; flanks "4874404-,4875169^"; structure "1^3-5^7-9^12-,1^3-5^7-10^11-,2^4-6^8-9^12-"; splice_chain "4874556^4874651-4874740^4874814-4874891^4875011-,4874556^4874651-4874740^4874814-4874897^4875009-,4874564^4874657-4874750^4874824-4874891^4875011-"; sources "Undefined,Undefi…
chrA02	Undefined	as_event	4875509	4876168	.	+	.	transcript_id "TCONS_00003284/TCONS_00003285/TCONS_00003286/TCONS_00003288,TCONS_00003287"; gene_id "chrA02:4870790-4877276W"; flanks "4875509-,4876168^"; structure "1^3-,2^4-"; splice_chain "4875850^4875925-,4875860^4875935-"; sources "Undefined,Undefined"; NMorMRNA "null"; degree "4"; dimension "2_2";
chrA02	Undefined	as_event	4955268	4955479	.	+	.	transcript_id "TCONS_00003290/TCONS_00003292,TCONS_00003291"; gene_id "chrA02:4954467-4958261W"; flanks "4955268-,4955479^"; structure "0,1^2-"; splice_chain ",4955351^4955429-"; sources "Undefined,Undefined"; NMorMRNA "null"; degree "4"; dimension "2_2";
chrA02	Undefined	as_event	4955757	4956040	.	+	.	transcript_id "TCONS_00003290,TCONS_00003291/TCONS_00003292"; gene_id "chrA02:4954467-4958261W"; flanks "4955757-,4956040^"; structure "0,1^2-"; splice_chain ",4955839^4955917-"; sources "Undefined,Undefined"; NMorMRNA "null"; degree "4"; dimension "2_2";
chrA02	Undefined	as_event	4957020	4957279	.	+	.	transcript_id "TCONS_00003290,TCONS_00003291/TCONS_00003292"; gene_id "chrA02:4954467-4958261W"; flanks "4957020-,4957279^"; structure "0,1^2-"; splice_chain ",4957067^4957149-"; sources "Undefined,Undefined"; NMorMRNA "null"; degree "4"; dimension "2_2";
chrA02	Undefined	as_event	5073162	5073455	.	+	.	transcript_id "TCONS_00003299,TCONS_00003300"; gene_id "chrA02:5072234-5073607W"; flanks "5073162-,5073455^"; structure "0,1^2-"; splice_chain ",5073257^5073336-"; sources "Undefined,Undefined"; NMorMRNA "null"; degree "4"; dimension "2_2";
chrA02	Undefined	as_event	5184564	5184734	.	+	.	transcript_id "TCONS_00003302,TCONS_00003303"; gene_id "chrA02:5183951-5186314W"; flanks "5184564-,5184734-"; structure "1^,2^"; splice_chain "5184638^,5184640^"; sources "Undefined,Undefined"; NMorMRNA "null"; degree "4"; dimension "2_2";
chrA02	Undefined	as_event	5261283	5261445	.	+	.	transcript_id "TCONS_00003310,TCONS_00003309"; gene_id "chrA02:5261266-5262608W"; flanks "5261283^,5261445^"; structure "1-,2-"; splice_chain "5261360-,5261367-"; sources "Undefined,Undefined"; NMorMRNA "null"; degree "4"; dimension "2_2";
chrA02	Undefined	as_event	5261612	5261953	.	+	.	transcript_id "TCONS_00003310,TCONS_00003309"; gene_id "chrA02:5261266-5262608W"; flanks "5261612-,5261953^"; structure "1^3-,2^4-"; splice_chain "5261739^5261849-,5261749^5261859-"; sources "Undefined,Undefined"; NMorMRNA "null"; degree "4"; dimension "2_2";
chrA02	Undefined	as_event	5346141	5346300	.	+	.	transcript_id "TCONS_00003314,TCONS_00003313"; gene_id "chrA02:5344198-5348621W"; flanks "5346141^,5346300^"; structure "1-,2-"; splice_chain "5346248-,5346250-"; sources "Undefined,Undefined"; NMorMRNA "null"; degree "4"; dimension "2_2";
chrA02	Undefined	as_event	5570560	5571886	.	+	.	transcript_id "TCONS_00003320,TCONS_00003321"; gene_id "chrA02:5570220-5571886W"; flanks "5570560-,5571886]"; structure "0,1^2-"; splice_chain ",5570700^5570804-"; sources "Undefined,Undefined"; NMorMRNA "null"; degree "4"; dimension "2_2";
chrA02	Undefined	as_event	5900427	5900897	.	+	.	transcript_id "TCONS_00003331,TCONS_00003332"; gene_id "chrA02:5899315-5903451W"; flanks "5900427-,5900897^"; structure "0,1^2-"; splice_chain ",5900528^5900614-"; sources "Undefined,Undefined"; NMorMRNA "null"; degree "4"; dimension "2_2";
chrA02	Undefined	as_event	5977156	5977447	.	+	.	transcript_id "TCONS_00003337,TCONS_00003338"; gene_id "chrA02:5977156-5979601W"; flanks "5977156[,5977447^"; structure "1^3-,2^4-"; splice_chain "5977300^5977370-,5977310^5977380-"; sources "Undefined,Undefined"; NMorMRNA "null"; degree "4"; dimension "2_2";
chrA02	Undefined	as_event	6114841	6115426	.	+	.	transcript_id "TCONS_00003342,TCONS_00003341"; gene_id "chrA02:6114599-6115650W"; flanks "6114841-,6115426-"; structure "1^,2^"; splice_chain "6114956^,6114994^"; sources "Undefined,Undefined"; NMorMRNA "null"; degree "4"; dimension "2_2";
chrA02	Undefined	as_event	6200527	6200778	.	+	.	transcript_id "TCONS_00003347,TCONS_00003348"; gene_id "chrA02:6199096-6201948W"; flanks "6200527-,6200778^"; structure "0,1^2-"; splice_chain ",6200628^6200706-"; sources "Undefined,Undefined"; NMorMRNA "null"; degree "4"; dimension "2_2";
chrA02	Undefined	as_event	6254291	6254519	.	+	.	transcript_id "TCONS_00003352,TCONS_00003351"; gene_id "chrA02:6252635-6255975W"; flanks "6254291-,6254519-"; structure "1^,2^"; splice_chain "6254356^,6254357^"; sources "Undefined,Undefined"; NMorMRNA "null"; degree "4"; dimension "2_2";
chrA02	Undefined	as_event	6301842	6302057	.	+	.	transcript_id "TCONS_00003358,TCONS_00003359"; gene_id "chrA02:6300902-6303041W"; flanks "6301842-,6302057^"; structure "0,1^2-"; splice_chain ",6301889^6301986-"; sources "Undefined,Undefined"; NMorMRNA "null"; degree "4"; dimension "2_2";
chrA02	Undefined	as_event	6321681	6321942	.	+	.	transcript_id "TCONS_00003363,TCONS_00003362"; gene_id "chrA02:6321081-6323059W"; flanks "6321681-,6321942^"; structure "1^3-,2^4-"; splice_chain "6321776^6321865-,6321808^6321897-"; sources "Undefined,Undefined"; NMorMRNA "null"; degree "4"; dimension "2_2";
chrA02	Undefined	as_event	6322241	6322460	.	+	.	transcript_id "TCONS_00003362,TCONS_00003363"; gene_id "chrA02:6321081-6323059W"; flanks "6322241^,6322460^"; structure "1-,2-"; splice_chain "6322348-,6322353-"; sources "Undefined,Undefined"; NMorMRNA "null"; degree "4"; dimension "2_2";
chrA02	Undefined	as_event	6322556	6322822	.	+	.	transcript_id "TCONS_00003363,TCONS_00003362"; gene_id "chrA02:6321081-6323059W"; flanks "6322556-,6322822-"; structure "1^,2^"; splice_chain "6322734^,6322736^"; sources "Undefined,Undefined"; NMorMRNA "null"; degree "4"; dimension "2_2";
chrA02	Undefined	as_event	6356685	6359139	.	+	.	transcript_id "TCONS_00003365,TCONS_00003364"; gene_id "chrA02:6356202-6359139W"; flanks "6356685^,6359139]"; structure "1-,2-"; splice_chain "6358020-,6358040-"; sources "Undefined,Undefined"; NMorMRNA "null"; degree "4"; dimension "2_2";
chrA02	Undefined	as_event	6804961	6805151	.	+	.	transcript_id "TCONS_00003375,TCONS_00003376"; gene_id "chrA02:6803829-6805497W"; flanks "6804961-,6805151-"; structure "1^,2^"; splice_chain "6805008^,6805009^"; sources "Undefined,Undefined"; NMorMRNA "null"; degree "4"; dimension "2_2";
chrA02	Undefined	as_event	6840975	6841988	.	+	.	transcript_id "TCONS_00003377,TCONS_00003378"; gene_id "chrA02:6840595-6843870W"; flanks "6840975-,6841988^"; structure "1^3-,2^4-"; splice_chain "6841268^6841371-,6841269^6841372-"; sources "Undefined,Undefined"; NMorMRNA "null"; degree "4"; dimension "2_2";
chrA02	Undefined	as_event	6842068	6842488	.	+	.	transcript_id "TCONS_00003378,TCONS_00003377"; gene_id "chrA02:6840595-6843870W"; flanks "6842068-,6842488^"; structure "1^2-,3^4-"; splice_chain "6842106^6842204-,6842332^6842430-"; sources "Undefined,Undefined"; NMorMRNA "null"; degree "4"; dimension "2_2";
chrA02	Undefined	as_event	7201970	7202444	.	+	.	transcript_id "TCONS_00003390,TCONS_00003389"; gene_id "chrA02:7201472-7202675W"; flanks "7201970-,7202444^"; structure "1^3-,2^4-"; splice_chain "7202303^7202377-,7202313^7202387-"; sources "Undefined,Undefined"; NMorMRNA "null"; degree "4"; dimension "2_2";
chrA02	Undefined	as_event	7207630	7208784	.	+	.	transcript_id "TCONS_00003392,TCONS_00003391"; gene_id "chrA02:7206153-7208784W"; flanks "7207630-,7208784]"; structure "1^3-,2^4-"; splice_chain "7207948^7208345-,7207958^7208355-"; sources "Undefined,Undefined"; NMorMRNA "null"; degree "4"; dimension "2_2";
chrA02	Undefined	as_event	7227529	7228084	.	+	.	transcript_id "TCONS_00003393,TCONS_00003395"; gene_id "chrA02:7227454-7230452W"; flanks "7227529^,7228084^"; structure "1-,2-"; splice_chain "7228007-,7228012-"; sources "Undefined,Undefined"; NMorMRNA "null"; degree "4"; dimension "2_2";
chrA02	Undefined	as_event	7228240	7228666	.	+	.	transcript_id "TCONS_00003393/TCONS_00003395,TCONS_00003394"; gene_id "chrA02:7227454-7230452W"; flanks "7228240-,7228666^"; structure "1^3-,2^4-"; splice_chain "7228425^7228559-,7228437^7228571-"; sources "Undefined,Undefined"; NMorMRNA "null"; degree "4"; dimension "2_2";
chrA02	Undefined	as_event	7228826	7230452	.	+	.	transcript_id "TCONS_00003393,TCONS_00003394"; gene_id "chrA02:7227454-7230452W"; flanks "7228826-,7230452]"; structure "1^3-,2^4-"; splice_chain "7229985^7230440-,7229987^7230442-"; sources "Undefined,Undefined"; NMorMRNA "null"; degree "4"; dimension "2_2";
chrA02	Undefined	as_event	7237907	7238111	.	+	.	transcript_id "TCONS_00003396/TCONS_00003397/TCONS_00003398/TCONS_00003399,TCONS_00003400"; gene_id "chrA02:7237486-7242048W"; flanks "7237907-,7238111^"; structure "1^3-,2^4-"; splice_chain "7237980^7238066-,7238017^7238103-"; sources "Undefined,Undefined"; NMorMRNA "null"; degree "4"; dimension "2_2";
chrA02	Undefined	as_event	7239741	7240077	.	+	.	transcript_id "TCONS_00003397/TCONS_00003398/TCONS_00003399/TCONS_00003400,TCONS_00003396"; gene_id "chrA02:7237486-7242048W"; flanks "7239741-,7240077^"; structure "1^3-,2^4-"; splice_chain "7239849^7239938-,7239859^7239948-"; sources "Undefined,Undefined"; NMorMRNA "null"; degree "4"; dimension "2_2";
chrA02	Undefined	as_event	7240407	7240789	.	+	.	transcript_id "TCONS_00003398,TCONS_00003400,TCONS_00003397/TCONS_00003399"; gene_id "chrA02:7237486-7242048W"; flanks "7240407-,7240789^"; structure "1^4-,2^5-,3^6-"; splice_chain "7240498^7240660-,7240499^7240661-,7240523^7240685-"; sources "Undefined,Undefined,Undefined"; NMorMRNA "null"; degree "9"; dimension "3_3";
chrA02	Undefined	as_event	7241830	7242048	.	+	.	transcript_id "TCONS_00003398,TCONS_00003400,TCONS_00003399"; gene_id "chrA02:7237486-7242048W"; flanks "7241830-,7242048]"; structure "0,1^3-,2^4-"; splice_chain ",7241901^7241991-,7241911^7242001-"; sources "Undefined,Undefined,Undefined"; NMorMRNA "null"; degree "9"; dimension "3_3";
chrA02	Undefined	as_event	7380491	7380980	.	+	.	transcript_id "TCONS_00003406/TCONS_00003407,TCONS_00003408"; gene_id "chrA02:7379775-7382381W"; flanks "7380491-,7380980^"; structure "1^3-5^7-,2^4-6^8-"; splice_chain "7380595^7380716-7380799^7380865-,7380616^7380737-7380800^7380866-"; sources "Undefined,Undefined"; NMorMRNA "null"; degree "4"; dimension "2_2";
chrA02	Undefined	as_event	7427847	7428079	.	+	.	transcript_id "TCONS_00003410,TCONS_00003409"; gene_id "chrA02:7427424-7429241W"; flanks "7427847-,7428079^"; structure "0,1^2-"; splice_chain ",7427931^7428030-"; sources "Undefined,Undefined"; NMorMRNA "null"; degree "4"; dimension "2_2";
chrA02	Undefined	as_event	7428703	7428966	.	+	.	transcript_id "TCONS_00003410,TCONS_00003409"; gene_id "chrA02:7427424-7429241W"; flanks "7428703-,7428966^"; structure "0,1^2-"; splice_chain ",7428817^7428910-"; sources "Undefined,Undefined"; NMorMRNA "null"; degree "4"; dimension "2_2";
chrA02	Undefined	as_event	7429044	7429239	.	+	.	transcript_id "TCONS_00003409,TCONS_00003410"; gene_id "chrA02:7427424-7429241W"; flanks "7429044-,7429239-"; structure "1^,2^"; splice_chain "7429142^,7429147^"; sources "Undefined,Undefined"; NMorMRNA "null"; degree "4"; dimension "2_2";
chrA02	Undefined	as_event	7494723	7495147	.	+	.	transcript_id "TCONS_00003413,TCONS_00003412"; gene_id "chrA02:7494723-7496738W"; flanks "7494723[,7495147^"; structure "1^3-,2^4-"; splice_chain "7494839^7494930-,7494849^7494940-"; sources "Undefined,Undefined"; NMorMRNA "null"; degree "4"; dimension "2_2";
chrA02	Undefined	as_event	7548723	7548891	.	+	.	transcript_id "TCONS_00003415,TCONS_00003416"; gene_id "chrA02:7548723-7550005W"; flanks "7548723[,7548891-"; structure "1^,2^"; splice_chain "7548770^,7548774^"; sources "Undefined,Undefined"; NMorMRNA "null"; degree "4"; dimension "2_2";
chrA02	Undefined	as_event	7695145	7696488	.	+	.	transcript_id "TCONS_00003419,TCONS_00003418"; gene_id "chrA02:7694741-7696488W"; flanks "7695145-,7696488]"; structure "1^3-,2^4-"; splice_chain "7695367^7695787-,7695369^7695789-"; sources "Undefined,Undefined"; NMorMRNA "null"; degree "4"; dimension "2_2";
chrA02	Undefined	as_event	7935290	7935696	.	+	.	transcript_id "TCONS_00003424,TCONS_00003423"; gene_id "chrA02:7933118-7951896W"; flanks "7935290-,7935696-"; structure "1^,2^"; splice_chain "7935433^,7935444^"; sources "Undefined,Undefined"; NMorMRNA "null"; degree "4"; dimension "2_2";
chrA02	Undefined	as_event	7935290	7936555	.	+	.	transcript_id "TCONS_00003424,TCONS_00003422,TCONS_00003423"; gene_id "chrA02:7933118-7951896W"; flanks "7935290-,7936555^"; structure "1^4-6^8-,2^5-7^9-,3^4-6^8-"; splice_chain "7935433^7935696-7936157^7936268-,7935443^7935706-7936167^7936278-,7935444^7935696-7936157^7936268-"; sources "Undefined,Undefined,Undefined"; NMorMRNA "null"; degree "9"; dimension "3_3";
chrA02	Undefined	as_event	7973574	7974609	.	+	.	transcript_id "TCONS_00003425,TCONS_00003426"; gene_id "chrA02:7973080-7975689W"; flanks "7973574-,7974609^"; structure "1^3-,2^4-"; splice_chain "7974318^7974397-,7974331^7974410-"; sources "Undefined,Undefined"; NMorMRNA "null"; degree "4"; dimension "2_2";
chrA02	Undefined	as_event	8006698	8007161	.	+	.	transcript_id "TCONS_00003434,TCONS_00003433"; gene_id "chrA02:8006236-8008210W"; flanks "8006698-,8007161^"; structure "1^3-,2^4-"; splice_chain "8006949^8007053-,8006959^8007063-"; sources "Undefined,Undefined"; NMorMRNA "null"; degree "4"; dimension "2_2";
chrA02	Undefined	as_event	8007718	8007895	.	+	.	transcript_id "TCONS_00003434,TCONS_00003433"; gene_id "chrA02:8006236-8008210W"; flanks "8007718-,8007895-"; structure "1^,2^"; splice_chain "8007809^,8007810^"; sources "Undefined,Undefined"; NMorMRNA "null"; degree "4"; dimension "2_2";
chrA02	Undefined	as_event	8111665	8111969	.	+	.	transcript_id "TCONS_00003438,TCONS_00003439"; gene_id "chrA02:8111225-8113329W"; flanks "8111665-,8111969^"; structure "0,1^2-"; splice_chain ",8111753^8111841-"; sources "Undefined,Undefined"; NMorMRNA "null"; degree "4"; dimension "2_2";
chrA02	Undefined	as_event	8211163	8211738	.	+	.	transcript_id "TCONS_00003443,TCONS_00003442"; gene_id "chrA02:8210463-8211738W"; flanks "8211163-,8211738]"; structure "1^3-,2^4-"; splice_chain "8211244^8211479-,8211254^8211489-"; sources "Undefined,Undefined"; NMorMRNA "null"; degree "4"; dimension "2_2";
chrA02	Undefined	as_event	8322660	8322943	.	+	.	transcript_id "TCONS_00003449,TCONS_00003448"; gene_id "chrA02:8321991-8326586W"; flanks "8322660-,8322943^"; structure "0,1^2-"; splice_chain ",8322723^8322823-"; sources "Undefined,Undefined"; NMorMRNA "null"; degree "4"; dimension "2_2";
chrA02	Undefined	as_event	8632345	8632710	.	+	.	transcript_id "TCONS_00003454,TCONS_00003455"; gene_id "chrA02:8629839-8633599W"; flanks "8632345-,8632710^"; structure "1^3-,2^4-"; splice_chain "8632452^8632587-,8632455^8632590-"; sources "Undefined,Undefined"; NMorMRNA "null"; degree "4"; dimension "2_2";
chrA02	Undefined	as_event	8641093	8641256	.	+	.	transcript_id "TCONS_00003456,TCONS_00003457"; gene_id "chrA02:8641042-8642002W"; flanks "8641093^,8641256^"; structure "1-,2-"; splice_chain "8641164-,8641182-"; sources "Undefined,Undefined"; NMorMRNA "null"; degree "4"; dimension "2_2";
chrA02	Undefined	as_event	8648743	8649523	.	+	.	transcript_id "TCONS_00003458,TCONS_00003459/TCONS_00003460"; gene_id "chrA02:8648168-8652259W"; flanks "8648743-,8649523^"; structure "0,1^2-"; splice_chain ",8649018^8649258-"; sources "Undefined,Undefined"; NMorMRNA "null"; degree "4"; dimension "2_2";
chrA02	Undefined	as_event	8651564	8652259	.	+	.	transcript_id "TCONS_00003458/TCONS_00003459,TCONS_00003460"; gene_id "chrA02:8648168-8652259W"; flanks "8651564-,8652259]"; structure "0,1^2-3^4-"; splice_chain ",8651620^8651808-8651885^8652033-"; sources "Undefined,Undefined"; NMorMRNA "null"; degree "4"; dimension "2_2";
chrA02	Undefined	as_event	8654353	8654630	.	+	.	transcript_id "TCONS_00003462,TCONS_00003461"; gene_id "chrA02:8652983-8654630W"; flanks "8654353-,8654630]"; structure "1^3-,2^4-"; splice_chain "8654481^8654559-,8654485^8654563-"; sources "Undefined,Undefined"; NMorMRNA "null"; degree "4"; dimension "2_2";
chrA02	Undefined	as_event	8677182	8677542	.	+	.	transcript_id "TCONS_00003464,TCONS_00003463"; gene_id "chrA02:8676243-8677844W"; flanks "8677182^,8677542^"; structure "1-,2-"; splice_chain "8677408-,8677411-"; sources "Undefined,Undefined"; NMorMRNA "null"; degree "4"; dimension "2_2";
chrA02	Undefined	as_event	8948467	8948737	.	+	.	transcript_id "TCONS_00003472/TCONS_00003473,TCONS_00003474"; gene_id "chrA02:8946986-8950821W"; flanks "8948467-,8948737^"; structure "0,1^2-"; splice_chain ",8948593^8948676-"; sources "Undefined,Undefined"; NMorMRNA "null"; degree "4"; dimension "2_2";
chrA02	Undefined	as_event	8949812	8950099	.	+	.	transcript_id "TCONS_00003472/TCONS_00003474,TCONS_00003473"; gene_id "chrA02:8946986-8950821W"; flanks "8949812-,8950099-"; structure "1^,2^"; splice_chain "8949940^,8949946^"; sources "Undefined,Undefined"; NMorMRNA "null"; degree "4"; dimension "2_2";
chrA02	Undefined	as_event	9108259	9108605	.	+	.	transcript_id "TCONS_00003476,TCONS_00003477"; gene_id "chrA02:9107219-9109238W"; flanks "9108259-,9108605^"; structure "0,1^2-"; splice_chain ",9108386^9108468-"; sources "Undefined,Undefined"; NMorMRNA "null"; degree "4"; dimension "2_2";
chrA02	Undefined	as_event	9187832	9188177	.	+	.	transcript_id "TCONS_00003480,TCONS_00003481"; gene_id "chrA02:9186274-9188177W"; flanks "9187832-,9188177]"; structure "0,1^2-"; splice_chain ",9187975^9188057-"; sources "Undefined,Undefined"; NMorMRNA "null"; degree "4"; dimension "2_2";
chrA02	Undefined	as_event	9424028	9424192	.	+	.	transcript_id "TCONS_00003492,TCONS_00003493"; gene_id "chrA02:9423370-9428109W"; flanks "9424028^,9424192^"; structure "1-,2-"; splice_chain "9424100-,9424115-"; sources "Undefined,Undefined"; NMorMRNA "null"; degree "4"; dimension "2_2";
chrA02	Undefined	as_event	9677302	9678690	.	+	.	transcript_id "TCONS_00003502,TCONS_00003501"; gene_id "chrA02:9675615-9678810W"; flanks "9677302-,9678690^"; structure "1^3-,2^4-"; splice_chain "9677687^9678122-,9677697^9678132-"; sources "Undefined,Undefined"; NMorMRNA "null"; degree "4"; dimension "2_2";
chrA02	Undefined	as_event	9702759	9702948	.	+	.	transcript_id "TCONS_00003504,TCONS_00003505"; gene_id "chrA02:9702024-9704174W"; flanks "9702759-,9702948-"; structure "1^,2^"; splice_chain "9702821^,9702829^"; sources "Undefined,Undefined"; NMorMRNA "null"; degree "4"; dimension "2_2";
chrA02	Undefined	as_event	9783270	9783745	.	+	.	transcript_id "TCONS_00003510,TCONS_00003509"; gene_id "chrA02:9781590-9784053W"; flanks "9783270-,9783745^"; structure "1^3-5^7-,2^4-6^8-"; splice_chain "9783329^9783423-9783487^9783655-,9783334^9783428-9783492^9783660-"; sources "Undefined,Undefined"; NMorMRNA "null"; degree "4"; dimension "2_2";
chrA02	Undefined	as_event	10313133	10314973	.	+	.	transcript_id "TCONS_00003520,TCONS_00003521"; gene_id "chrA02:10312520-10314973W"; flanks "10313133-,10314973]"; structure "0,1^2-"; splice_chain ",10313169^10313303-"; sources "Undefined,Undefined"; NMorMRNA "null"; degree "4"; dimension "2_2";
chrA02	Undefined	as_event	10507786	10508126	.	+	.	transcript_id "TCONS_00003525,TCONS_00003526"; gene_id "chrA02:10507138-10512753W"; flanks "10507786-,10508126^"; structure "0,1^2-"; splice_chain ",10507862^10507935-"; sources "Undefined,Undefined"; NMorMRNA "null"; degree "4"; dimension "2_2";
chrA02	Undefined	as_event	10508214	10508476	.	+	.	transcript_id "TCONS_00003525,TCONS_00003526"; gene_id "chrA02:10507138-10512753W"; flanks "10508214-,10508476^"; structure "0,1^2-"; splice_chain ",10508333^10508414-"; sources "Undefined,Undefined"; NMorMRNA "null"; degree "4"; dimension "2_2";
chrA02	Undefined	as_event	10509682	10510102	.	+	.	transcript_id "TCONS_00003525,TCONS_00003526"; gene_id "chrA02:10507138-10512753W"; flanks "10509682-,10510102^"; structure "0,1^2-"; splice_chain ",10509936^10510007-"; sources "Undefined,Undefined"; NMorMRNA "null"; degree "4"; dimension "2_2";
chrA02	Undefined	as_event	10511014	10511184	.	+	.	transcript_id "TCONS_00003526,TCONS_00003525"; gene_id "chrA02:10507138-10512753W"; flanks "10511014-,10511184-"; structure "1^,2^"; splice_chain "10511088^,10511089^"; sources "Undefined,Undefined"; NMorMRNA "null"; degree "4"; dimension "2_2";
chrA02	Undefined	as_event	10511754	10512753	.	+	.	transcript_id "TCONS_00003526,TCONS_00003525"; gene_id "chrA02:10507138-10512753W"; flanks "10511754-,10512753]"; structure "0,1^2-"; splice_chain ",10511896^10511982-"; sources "Undefined,Undefined"; NMorMRNA "null"; degree "4"; dimension "2_2";
chrA02	Undefined	as_event	10560636	10562580	.	+	.	transcript_id "TCONS_00003530,TCONS_00003529"; gene_id "chrA02:10560430-10562580W"; flanks "10560636-,10562580]"; structure "1^3-,2^4-"; splice_chain "10561325^10561995-,10561335^10562005-"; sources "Undefined,Undefined"; NMorMRNA "null"; degree "4"; dimension "2_2";
chrA02	Undefined	as_event	10588855	10589007	.	+	.	transcript_id "TCONS_00003533,TCONS_00003532"; gene_id "chrA02:10587904-10589981W"; flanks "10588855-,10589007-"; structure "1^,2^"; splice_chain "10588919^,10588920^"; sources "Undefined,Undefined"; NMorMRNA "null"; degree "4"; dimension "2_2";
chrA02	Undefined	as_event	10684680	10685076	.	+	.	transcript_id "TCONS_00003536/TCONS_00003537,TCONS_00003538"; gene_id "chrA02:10683806-10691336W"; flanks "10684680-,10685076^"; structure "0,1^2-"; splice_chain ",10684825^10684928-"; sources "Undefined,Undefined"; NMorMRNA "null"; degree "4"; dimension "2_2";
chrA02	Undefined	as_event	10685322	10685570	.	+	.	transcript_id "TCONS_00003536,TCONS_00003537/TCONS_00003538"; gene_id "chrA02:10683806-10691336W"; flanks "10685322^,10685570^"; structure "1-,2-"; splice_chain "10685456-,10685466-"; sources "Undefined,Undefined"; NMorMRNA "null"; degree "4"; dimension "2_2";
chrA02	Undefined	as_event	10690330	10691023	.	+	.	transcript_id "TCONS_00003538,TCONS_00003537,TCONS_00003536"; gene_id "chrA02:10683806-10691336W"; flanks "10690330-,10691023^"; structure "0,1^4-,2^3-"; splice_chain ",10690613^10690817-,10690714^10690807-"; sources "Undefined,Undefined,Undefined"; NMorMRNA "null"; degree "9"; dimension "3_3";
chrA02	Undefined	as_event	10792872	10793168	.	+	.	transcript_id "TCONS_00003540,TCONS_00003541"; gene_id "chrA02:10791465-10793314W"; flanks "10792872-,10793168^"; structure "0,1^2-"; splice_chain ",10792959^10793036-"; sources "Undefined,Undefined"; NMorMRNA "null"; degree "4"; dimension "2_2";
chrA02	Undefined	as_event	11059367	11059990	.	+	.	transcript_id "TCONS_00003552,TCONS_00003553"; gene_id "chrA02:11058053-11059990W"; flanks "11059367-,11059990]"; structure "1^3-,2^4-"; splice_chain "11059595^11059802-,11059605^11059812-"; sources "Undefined,Undefined"; NMorMRNA "null"; degree "4"; dimension "2_2";
chrA02	Undefined	as_event	11080061	11080543	.	+	.	transcript_id "TCONS_00003556,TCONS_00003555"; gene_id "chrA02:11078179-11082672W"; flanks "11080061^,11080543^"; structure "1-,2-"; splice_chain "11080406-,11080414-"; sources "Undefined,Undefined"; NMorMRNA "null"; degree "4"; dimension "2_2";
chrA02	Undefined	as_event	11157349	11157827	.	+	.	transcript_id "TCONS_00003560,TCONS_00003561"; gene_id "chrA02:11156309-11158572W"; flanks "11157349-,11157827^"; structure "0,1^2-"; splice_chain ",11157508^11157616-"; sources "Undefined,Undefined"; NMorMRNA "null"; degree "4"; dimension "2_2";
chrA02	Undefined	as_event	11157911	11158051	.	+	.	transcript_id "TCONS_00003561,TCONS_00003560"; gene_id "chrA02:11156309-11158572W"; flanks "11157911-,11158051-"; structure "1^,2^"; splice_chain "11157974^,11157975^"; sources "Undefined,Undefined"; NMorMRNA "null"; degree "4"; dimension "2_2";
chrA02	Undefined	as_event	11407762	11409898	.	+	.	transcript_id "TCONS_00003563/TCONS_00003564/TCONS_00003566,TCONS_00003565"; gene_id "chrA02:11407762-11414582W"; flanks "11407762[,11409898^"; structure "1^3-,2^4-"; splice_chain "11409187^11409813-,11409197^11409823-"; sources "Undefined,Undefined"; NMorMRNA "null"; degree "4"; dimension "2_2";
chrA02	Undefined	as_event	11409975	11410316	.	+	.	transcript_id "TCONS_00003563/TCONS_00003564/TCONS_00003566,TCONS_00003565"; gene_id "chrA02:11407762-11414582W"; flanks "11409975-,11410316^"; structure "0,1^2-"; splice_chain ",11410143^11410214-"; sources "Undefined,Undefined"; NMorMRNA "null"; degree "4"; dimension "2_2";
chrA02	Undefined	as_event	11410391	11410567	.	+	.	transcript_id "TCONS_00003564/TCONS_00003565/TCONS_00003566,TCONS_00003563"; gene_id "chrA02:11407762-11414582W"; flanks "11410391-,11410567-"; structure "1^,2^"; splice_chain "11410474^,11410475^"; sources "Undefined,Undefined"; NMorMRNA "null"; degree "4"; dimension "2_2";
chrA02	Undefined	as_event	11412391	11412905	.	+	.	transcript_id "TCONS_00003564/TCONS_00003565/TCONS_00003566,TCONS_00003563"; gene_id "chrA02:11407762-11414582W"; flanks "11412391-,11412905^"; structure "1^3-,2^4-"; splice_chain "11412594^11412705-,11412604^11412715-"; sources "Undefined,Undefined"; NMorMRNA "null"; degree "4"; dimension "2_2";
chrA02	Undefined	as_event	11413474	11413675	.	+	.	transcript_id "TCONS_00003563,TCONS_00003564/TCONS_00003565/TCONS_00003566"; gene_id "chrA02:11407762-11414582W"; flanks "11413474-,11413675^"; structure "0,1^2-"; splice_chain ",11413527^11413616-"; sources "Undefined,Undefined"; NMorMRNA "null"; degree "4"; dimension "2_2";
chrA02	Undefined	as_event	11414159	11414582	.	+	.	transcript_id "TCONS_00003563/TCONS_00003566,TCONS_00003565"; gene_id "chrA02:11407762-11414582W"; flanks "11414159^,11414582]"; structure "1-,2-"; splice_chain "11414267-,11414270-"; sources "Undefined,Undefined"; NMorMRNA "null"; degree "4"; dimension "2_2";
chrA02	Undefined	as_event	11413770	11414582	.	+	.	transcript_id "TCONS_00003563/TCONS_00003566,TCONS_00003565,TCONS_00003564"; gene_id "chrA02:11407762-11414582W"; flanks "11413770-,11414582]"; structure "1^3-,1^4-,2^5-"; splice_chain "11414159^11414267-,11414159^11414270-,11414195^11414277-"; sources "Undefined,Undefined,Undefined"; NMorMRNA "null"; degree "9"; dimension "3_3";
chrA02	Undefined	as_event	11746215	11746438	.	+	.	transcript_id "TCONS_00003581,TCONS_00003580"; gene_id "chrA02:11745310-11747679W"; flanks "11746215-,11746438-"; structure "1^,2^"; splice_chain "11746304^,11746305^"; sources "Undefined,Undefined"; NMorMRNA "null"; degree "4"; dimension "2_2";
chrA02	Undefined	as_event	11746438	11746672	.	+	.	transcript_id "TCONS_00003581,TCONS_00003580"; gene_id "chrA02:11745310-11747679W"; flanks "11746438-,11746672^"; structure "1^3-,2^4-"; splice_chain "11746532^11746612-,11746542^11746622-"; sources "Undefined,Undefined"; NMorMRNA "null"; degree "4"; dimension "2_2";
chrA02	Undefined	as_event	11781561	11781822	.	+	.	transcript_id "TCONS_00003585,TCONS_00003584"; gene_id "chrA02:11781005-11782186W"; flanks "11781561-,11781822^"; structure "1^3-,2^4-"; splice_chain "11781687^11781767-,11781697^11781777-"; sources "Undefined,Undefined"; NMorMRNA "null"; degree "4"; dimension "2_2";
chrA02	Undefined	as_event	11781767	11781891	.	+	.	transcript_id "TCONS_00003585,TCONS_00003583"; gene_id "chrA02:11781005-11782186W"; flanks "11781767-,11781891-"; structure "1^,2^"; splice_chain "11781822^,11781828^"; sources "Undefined,Undefined"; NMorMRNA "null"; degree "4"; dimension "2_2";
chrA02	Undefined	as_event	11781561	11781891	.	+	.	transcript_id "TCONS_00003585,TCONS_00003583,TCONS_00003584"; gene_id "chrA02:11781005-11782186W"; flanks "11781561-,11781891-"; structure "1^3-5^,1^3-6^,2^4-5^"; splice_chain "11781687^11781767-11781822^,11781687^11781767-11781828^,11781697^11781777-11781822^"; sources "Undefined,Undefined,Undefined"; NMorMRNA "null"; degree "9"; dimension "3_3";
chrA02	Undefined	as_event	12088564	12089118	.	+	.	transcript_id "TCONS_00003598,TCONS_00003599"; gene_id "chrA02:12088564-12091226W"; flanks "12088564[,12089118^"; structure "1^3-,2^4-"; splice_chain "12088772^12089032-,12088776^12089036-"; sources "Undefined,Undefined"; NMorMRNA "null"; degree "4"; dimension "2_2";
chrA02	Undefined	as_event	12240555	12240930	.	+	.	transcript_id "TCONS_00003604,TCONS_00003605"; gene_id "chrA02:12240302-12241921W"; flanks "12240555-,12240930^"; structure "0,1^2-"; splice_chain ",12240743^12240816-"; sources "Undefined,Undefined"; NMorMRNA "null"; degree "4"; dimension "2_2";
chrA02	Undefined	as_event	12241106	12241305	.	+	.	transcript_id "TCONS_00003604/TCONS_00003605,TCONS_00003606"; gene_id "chrA02:12240302-12241921W"; flanks "12241106^,12241305^"; structure "1-,2-"; splice_chain "12241192-,12241197-"; sources "Undefined,Undefined"; NMorMRNA "null"; degree "4"; dimension "2_2";
chrA02	Undefined	as_event	12241373	12241921	.	+	.	transcript_id "TCONS_00003605/TCONS_00003606,TCONS_00003604"; gene_id "chrA02:12240302-12241921W"; flanks "12241373-,12241921]"; structure "1^3-,2^4-"; splice_chain "12241459^12241577-,12241465^12241583-"; sources "Undefined,Undefined"; NMorMRNA "null"; degree "4"; dimension "2_2";
chrA02	Undefined	as_event	12263093	12263304	.	+	.	transcript_id "TCONS_00003608,TCONS_00003609"; gene_id "chrA02:12262828-12264842W"; flanks "12263093-,12263304-"; structure "1^,2^"; splice_chain "12263140^,12263141^"; sources "Undefined,Undefined"; NMorMRNA "null"; degree "4"; dimension "2_2";
chrA02	Undefined	as_event	12263669	12264062	.	+	.	transcript_id "TCONS_00003608,TCONS_00003609/TCONS_00003610"; gene_id "chrA02:12262828-12264842W"; flanks "12263669-,12264062^"; structure "0,1^2-"; splice_chain ",12263825^12263897-"; sources "Undefined,Undefined"; NMorMRNA "null"; degree "4"; dimension "2_2";
chrA02	Undefined	as_event	12430772	12431081	.	+	.	transcript_id "TCONS_00003617,TCONS_00003618"; gene_id "chrA02:12424372-12439197W"; flanks "12430772-,12431081^"; structure "0,1^2-"; splice_chain ",12430851^12430934-"; sources "Undefined,Undefined"; NMorMRNA "null"; degree "4"; dimension "2_2";
chrA02	Undefined	as_event	12433870	12434251	.	+	.	transcript_id "TCONS_00003617,TCONS_00003618"; gene_id "chrA02:12424372-12439197W"; flanks "12433870-,12434251^"; structure "0,1^2-"; splice_chain ",12434040^12434129-"; sources "Undefined,Undefined"; NMorMRNA "null"; degree "4"; dimension "2_2";
chrA02	Undefined	as_event	12448536	12449460	.	+	.	transcript_id "TCONS_00003620,TCONS_00003619"; gene_id "chrA02:12448156-12450605W"; flanks "12448536^,12449460^"; structure "1-,2-"; splice_chain "12449294-,12449297-"; sources "Undefined,Undefined"; NMorMRNA "null"; degree "4"; dimension "2_2";
chrA02	Undefined	as_event	12493254	12493837	.	+	.	transcript_id "TCONS_00003625,TCONS_00003626"; gene_id "chrA02:12493166-12495761W"; flanks "12493254^,12493837^"; structure "1-3^4-,2-"; splice_chain "12493478-12493551^12493616-,12493481-"; sources "Undefined,Undefined"; NMorMRNA "null"; degree "4"; dimension "2_2";
chrA02	Undefined	as_event	12754769	12754953	.	+	.	transcript_id "TCONS_00003632,TCONS_00003631"; gene_id "chrA02:12754682-12756954W"; flanks "12754769^,12754953^"; structure "1-,2-"; splice_chain "12754839-,12754840-"; sources "Undefined,Undefined"; NMorMRNA "null"; degree "4"; dimension "2_2";
chrA02	Undefined	as_event	13048892	13049131	.	+	.	transcript_id "TCONS_00003636,TCONS_00003637"; gene_id "chrA02:13047924-13050710W"; flanks "13048892-,13049131^"; structure "0,1^2-"; splice_chain ",13048952^13049034-"; sources "Undefined,Undefined"; NMorMRNA "null"; degree "4"; dimension "2_2";
chrA02	Undefined	as_event	13049210	13049501	.	+	.	transcript_id "TCONS_00003636,TCONS_00003637"; gene_id "chrA02:13047924-13050710W"; flanks "13049210-,13049501^"; structure "0,1^2-"; splice_chain ",13049284^13049363-"; sources "Undefined,Undefined"; NMorMRNA "null"; degree "4"; dimension "2_2";
chrA02	Undefined	as_event	13049600	13050051	.	+	.	transcript_id "TCONS_00003636,TCONS_00003637"; gene_id "chrA02:13047924-13050710W"; flanks "13049600-,13050051^"; structure "0,1^2-"; splice_chain ",13049640^13049719-"; sources "Undefined,Undefined"; NMorMRNA "null"; degree "4"; dimension "2_2";
chrA02	Undefined	as_event	13090393	13091173	.	+	.	transcript_id "TCONS_00003641,TCONS_00003640"; gene_id "chrA02:13090393-13091531W"; flanks "13090393[,13091173^"; structure "1^3-,2^4-"; splice_chain "13090670^13091032-,13090680^13091042-"; sources "Undefined,Undefined"; NMorMRNA "null"; degree "4"; dimension "2_2";
chrA02	Undefined	as_event	13104087	13104410	.	+	.	transcript_id "TCONS_00003643,TCONS_00003645"; gene_id "chrA02:13104087-13105674W"; flanks "13104087[,13104410-"; structure "1^,2^"; splice_chain "13104309^,13104341^"; sources "Undefined,Undefined"; NMorMRNA "null"; degree "4"; dimension "2_2";
chrA02	Undefined	as_event	13104087	13105594	.	+	.	transcript_id "TCONS_00003643,TCONS_00003645,TCONS_00003644"; gene_id "chrA02:13104087-13105674W"; flanks "13104087[,13105594]"; structure "1^4-,2^4-,3^5-"; splice_chain "13104309^13104410-,13104341^13104410-,13104351^13104420-"; sources "Undefined,Undefined,Undefined"; NMorMRNA "null"; degree "9"; dimension "3_3";
chrA02	Undefined	as_event	13577871	13578386	.	+	.	transcript_id "TCONS_00003652,TCONS_00003653/TCONS_00003654"; gene_id "chrA02:13577344-13580690W"; flanks "13577871^,13578386^"; structure "1-,2-"; splice_chain "13577981-,13577996-"; sources "Undefined,Undefined"; NMorMRNA "null"; degree "4"; dimension "2_2";
chrA02	Undefined	as_event	13683309	13683781	.	+	.	transcript_id "TCONS_00003656,TCONS_00003657"; gene_id "chrA02:13682332-13685604W"; flanks "13683309-,13683781^"; structure "0,1^2-"; splice_chain ",13683418^13683511-"; sources "Undefined,Undefined"; NMorMRNA "null"; degree "4"; dimension "2_2";
chrA02	Undefined	as_event	13750694	13751717	.	+	.	transcript_id "TCONS_00003660,TCONS_00003659"; gene_id "chrA02:13750586-13751717W"; flanks "13750694^,13751717]"; structure "1-,2-"; splice_chain "13751117-,13751120-"; sources "Undefined,Undefined"; NMorMRNA "null"; degree "4"; dimension "2_2";
chrA02	Undefined	as_event	13953252	13953714	.	+	.	transcript_id "TCONS_00003665,TCONS_00003666"; gene_id "chrA02:13951866-13954727W"; flanks "13953252-,13953714^"; structure "0,1^2-3^4-"; splice_chain ",13953410^13953480-13953553^13953639-"; sources "Undefined,Undefined"; NMorMRNA "null"; degree "4"; dimension "2_2";
chrA02	Undefined	as_event	13953802	13954025	.	+	.	transcript_id "TCONS_00003665,TCONS_00003666"; gene_id "chrA02:13951866-13954727W"; flanks "13953802-,13954025^"; structure "0,1^2-"; splice_chain ",13953857^13953938-"; sources "Undefined,Undefined"; NMorMRNA "null"; degree "4"; dimension "2_2";
chrA02	Undefined	as_event	14114196	14114324	.	+	.	transcript_id "TCONS_00003669,TCONS_00003668"; gene_id "chrA02:14112546-14116938W"; flanks "14114196-,14114324-"; structure "1^,2^"; splice_chain "14114225^,14114226^"; sources "Undefined,Undefined"; NMorMRNA "null"; degree "4"; dimension "2_2";
chrA02	Undefined	as_event	14114971	14115496	.	+	.	transcript_id "TCONS_00003668,TCONS_00003669"; gene_id "chrA02:14112546-14116938W"; flanks "14114971-,14115496^"; structure "1^3-,2^4-"; splice_chain "14115192^14115290-,14115202^14115300-"; sources "Undefined,Undefined"; NMorMRNA "null"; degree "4"; dimension "2_2";
chrA02	Undefined	as_event	14231759	14231984	.	+	.	transcript_id "TCONS_00003670,TCONS_00003671"; gene_id "chrA02:14230945-14231984W"; flanks "14231759-,14231984]"; structure "0,1^2-"; splice_chain ",14231875^14231943-"; sources "Undefined,Undefined"; NMorMRNA "null"; degree "4"; dimension "2_2";
chrA02	Undefined	as_event	14323167	14323913	.	+	.	transcript_id "TCONS_00003674,TCONS_00003675"; gene_id "chrA02:14322576-14325084W"; flanks "14323167-,14323913^"; structure "0,1^2-"; splice_chain ",14323649^14323821-"; sources "Undefined,Undefined"; NMorMRNA "null"; degree "4"; dimension "2_2";
chrA02	Undefined	as_event	14354339	14354542	.	+	.	transcript_id "TCONS_00003676,TCONS_00003677"; gene_id "chrA02:14350995-14354729W"; flanks "14354339-,14354542^"; structure "0,1^2-"; splice_chain ",14354406^14354491-"; sources "Undefined,Undefined"; NMorMRNA "null"; degree "4"; dimension "2_2";
chrA02	Undefined	as_event	14763194	14763465	.	+	.	transcript_id "TCONS_00003683,TCONS_00003684"; gene_id "chrA02:14763194-14763465W"; flanks "14763194[,14763465]"; structure "1^3-,2^4-"; splice_chain "14763287^14763370-,14763297^14763380-"; sources "Undefined,Undefined"; NMorMRNA "null"; degree "4"; dimension "2_2";
chrA02	Undefined	as_event	15369051	15369557	.	+	.	transcript_id "TCONS_00003692,TCONS_00003693"; gene_id "chrA02:15369051-15369557W"; flanks "15369051[,15369557]"; structure "1^3-,2^4-"; splice_chain "15369138^15369323-,15369148^15369333-"; sources "Undefined,Undefined"; NMorMRNA "null"; degree "4"; dimension "2_2";
chrA02	Undefined	as_event	15827486	15827990	.	+	.	transcript_id "TCONS_00003695,TCONS_00003694"; gene_id "chrA02:15827074-15829174W"; flanks "15827486^,15827990^"; structure "1-,2-"; splice_chain "15827879-,15827880-"; sources "Undefined,Undefined"; NMorMRNA "null"; degree "4"; dimension "2_2";
chrA02	Undefined	as_event	15831753	15833085	.	+	.	transcript_id "TCONS_00003697,TCONS_00003696"; gene_id "chrA02:15831753-15833085W"; flanks "15831753[,15833085]"; structure "1^3-,2^4-"; splice_chain "15832348^15832426-,15832358^15832436-"; sources "Undefined,Undefined"; NMorMRNA "null"; degree "4"; dimension "2_2";
chrA02	Undefined	as_event	16777546	16778379	.	+	.	transcript_id "TCONS_00003700,TCONS_00003699"; gene_id "chrA02:16776721-16787956W"; flanks "16777546-,16778379^"; structure "1^3-5^7-,2^4-6^8-"; splice_chain "16777636^16778117-16778160^16778281-,16777638^16778119-16778162^16778283-"; sources "Undefined,Undefined"; NMorMRNA "null"; degree "4"; dimension "2_2";
chrA02	Undefined	as_event	16927327	16927771	.	+	.	transcript_id "TCONS_00003703,TCONS_00003702"; gene_id "chrA02:16927327-16928830W"; flanks "16927327[,16927771^"; structure "0,1^2-"; splice_chain ",16927414^16927557-"; sources "Undefined,Undefined"; NMorMRNA "null"; degree "4"; dimension "2_2";
chrA02	Undefined	as_event	16927862	16928830	.	+	.	transcript_id "TCONS_00003703,TCONS_00003702"; gene_id "chrA02:16927327-16928830W"; flanks "16927862-,16928830]"; structure "1^2-3^5-7^9-,4^6-8^10-"; splice_chain "16928038^16928113-16928337^16928433-16928561^16928645-,16928347^16928443-16928571^16928655-"; sources "Undefined,Undefined"; NMorMRNA "null"; degree "4"; dimension "2_2";
chrA02	Undefined	as_event	17213307	17214070	.	+	.	transcript_id "TCONS_00003709,TCONS_00003708"; gene_id "chrA02:17212652-17214647W"; flanks "17213307-,17214070^"; structure "1^3-,2^4-"; splice_chain "17213737^17213840-,17213747^17213850-"; sources "Undefined,Undefined"; NMorMRNA "null"; degree "4"; dimension "2_2";
chrA02	Undefined	as_event	17571382	17571866	.	+	.	transcript_id "TCONS_00003722/TCONS_00003723,TCONS_00003720,TCONS_00003721"; gene_id "chrA02:17570901-17573111W"; flanks "17571382-,17571866^"; structure "1^4-,2^5-,3^6-"; splice_chain "17571733^17571821-,17571747^17571835-,17571765^17571853-"; sources "Undefined,Undefined,Undefined"; NMorMRNA "null"; degree "9"; dimension "3_3";
chrA02	Undefined	as_event	17571866	17572632	.	+	.	transcript_id "TCONS_00003723,TCONS_00003721/TCONS_00003722"; gene_id "chrA02:17570901-17573111W"; flanks "17571866^,17572632-"; structure "0,1-2^"; splice_chain ",17572428-17572490^"; sources "Undefined,Undefined"; NMorMRNA "null"; degree "4"; dimension "2_2";
chrA02	Undefined	as_event	17572632	17572886	.	+	.	transcript_id "TCONS_00003722/TCONS_00003723,TCONS_00003721"; gene_id "chrA02:17570901-17573111W"; flanks "17572632-,17572886-"; structure "1^,2^"; splice_chain "17572691^,17572809^"; sources "Undefined,Undefined"; NMorMRNA "null"; degree "4"; dimension "2_2";
chrA02	Undefined	as_event	18100543	18101166	.	+	.	transcript_id "TCONS_00003730,TCONS_00003731"; gene_id "chrA02:18097011-18101328W"; flanks "18100543-,18101166^"; structure "0,1^2-"; splice_chain ",18100850^18100933-"; sources "Undefined,Undefined"; NMorMRNA "null"; degree "4"; dimension "2_2";
chrA02	Undefined	as_event	18245812	18246042	.	+	.	transcript_id "TCONS_00003735,TCONS_00003736"; gene_id "chrA02:18244433-18246575W"; flanks "18245812-,18246042^"; structure "0,1^2-"; splice_chain ",18245862^18245950-"; sources "Undefined,Undefined"; NMorMRNA "null"; degree "4"; dimension "2_2";
chrA02	Undefined	as_event	18387880	18388222	.	+	.	transcript_id "TCONS_00003741/TCONS_00003742,TCONS_00003740"; gene_id "chrA02:18386556-18388222W"; flanks "18387880-,18388222]"; structure "1^3-,2^4-"; splice_chain "18388098^18388174-,18388108^18388184-"; sources "Undefined,Undefined"; NMorMRNA "null"; degree "4"; dimension "2_2";
chrA02	Undefined	as_event	18391715	18392350	.	+	.	transcript_id "TCONS_00003743,TCONS_00003744"; gene_id "chrA02:18390936-18392350W"; flanks "18391715-,18392350]"; structure "1^3-5^7-,2^4-6^8-"; splice_chain "18391901^18391985-18392140^18392216-,18391911^18391995-18392150^18392226-"; sources "Undefined,Undefined"; NMorMRNA "null"; degree "4"; dimension "2_2";
chrA02	Undefined	as_event	18574683	18575529	.	+	.	transcript_id "TCONS_00003753,TCONS_00003754"; gene_id "chrA02:18574683-18576129W"; flanks "18574683[,18575529-"; structure "1^,2^"; splice_chain "18575264^,18575270^"; sources "Undefined,Undefined"; NMorMRNA "null"; degree "4"; dimension "2_2";
chrA02	Undefined	as_event	18678732	18679080	.	+	.	transcript_id "TCONS_00003757,TCONS_00003758"; gene_id "chrA02:18677334-18679397W"; flanks "18678732-,18679080^"; structure "0,1^2-"; splice_chain ",18678856^18678989-"; sources "Undefined,Undefined"; NMorMRNA "null"; degree "4"; dimension "2_2";
chrA02	Undefined	as_event	18842479	18842664	.	+	.	transcript_id "TCONS_00003769,TCONS_00003767/TCONS_00003768"; gene_id "chrA02:18841787-18843647W"; flanks "18842479^,18842664^"; structure "1-,2-"; splice_chain "18842574-,18842576-"; sources "Undefined,Undefined"; NMorMRNA "null"; degree "4"; dimension "2_2";
chrA02	Undefined	as_event	18843194	18843366	.	+	.	transcript_id "TCONS_00003768/TCONS_00003769,TCONS_00003767"; gene_id "chrA02:18841787-18843647W"; flanks "18843194-,18843366-"; structure "1^,2^"; splice_chain "18843283^,18843284^"; sources "Undefined,Undefined"; NMorMRNA "null"; degree "4"; dimension "2_2";
chrA02	Undefined	as_event	18843366	18843647	.	+	.	transcript_id "TCONS_00003767,TCONS_00003768/TCONS_00003769"; gene_id "chrA02:18841787-18843647W"; flanks "18843366-,18843647]"; structure "0,1^2-"; splice_chain ",18843437^18843518-"; sources "Undefined,Undefined"; NMorMRNA "null"; degree "4"; dimension "2_2";
chrA02	Undefined	as_event	18859750	18859898	.	+	.	transcript_id "TCONS_00003771,TCONS_00003772"; gene_id "chrA02:18858248-18861441W"; flanks "18859750^,18859898^"; structure "1-,2-"; splice_chain "18859832-,18859833-"; sources "Undefined,Undefined"; NMorMRNA "null"; degree "4"; dimension "2_2";
chrA02	Undefined	as_event	19258523	19261110	.	+	.	transcript_id "TCONS_00003783,TCONS_00003782"; gene_id "chrA02:19258040-19262926W"; flanks "19258523-,19261110-"; structure "1^,2^"; splice_chain "19258903^,19258919^"; sources "Undefined,Undefined"; NMorMRNA "null"; degree "4"; dimension "2_2";
chrA02	Undefined	as_event	19433793	19434472	.	+	.	transcript_id "TCONS_00003789,TCONS_00003788"; gene_id "chrA02:19432651-19434472W"; flanks "19433793-,19434472]"; structure "1^3-,2^4-"; splice_chain "19434010^19434095-,19434013^19434098-"; sources "Undefined,Undefined"; NMorMRNA "null"; degree "4"; dimension "2_2";
chrA02	Undefined	as_event	19540457	19540727	.	+	.	transcript_id "TCONS_00003792,TCONS_00003793/TCONS_00003794"; gene_id "chrA02:19539612-19542192W"; flanks "19540457-,19540727-"; structure "1^,2^"; splice_chain "19540524^,19540532^"; sources "Undefined,Undefined"; NMorMRNA "null"; degree "4"; dimension "2_2";
chrA02	Undefined	as_event	19541545	19542192	.	+	.	transcript_id "TCONS_00003795,TCONS_00003793"; gene_id "chrA02:19539612-19542192W"; flanks "19541545^,19542192]"; structure "1-,2-"; splice_chain "19541632-,19541646-"; sources "Undefined,Undefined"; NMorMRNA "null"; degree "4"; dimension "2_2";
chrA02	Undefined	as_event	19541324	19542192	.	+	.	transcript_id "TCONS_00003795,TCONS_00003793,TCONS_00003794"; gene_id "chrA02:19539612-19542192W"; flanks "19541324-,19542192]"; structure "1^3-,1^4-,2^5-"; splice_chain "19541545^19541632-,19541545^19541646-,19541589^19541676-"; sources "Undefined,Undefined,Undefined"; NMorMRNA "null"; degree "9"; dimension "3_3";
chrA02	Undefined	as_event	19542556	19543357	.	+	.	transcript_id "TCONS_00003798,TCONS_00003797"; gene_id "chrA02:19542311-19544335W"; flanks "19542556-,19543357^"; structure "0,1^2-3^4-"; splice_chain ",19542668^19543044-19543137^19543234-"; sources "Undefined,Undefined"; NMorMRNA "null"; degree "4"; dimension "2_2";
chrA02	Undefined	as_event	19543357	19543552	.	+	.	transcript_id "TCONS_00003797,TCONS_00003798"; gene_id "chrA02:19542311-19544335W"; flanks "19543357^,19543552^"; structure "1-,2-"; splice_chain "19543440-,19543459-"; sources "Undefined,Undefined"; NMorMRNA "null"; degree "4"; dimension "2_2";
chrA02	Undefined	as_event	19542556	19543552	.	+	.	transcript_id "TCONS_00003796,TCONS_00003797,TCONS_00003798"; gene_id "chrA02:19542311-19544335W"; flanks "19542556-,19543552^"; structure "0,1^2-3^4-5^6-,5^7-"; splice_chain ",19542668^19543044-19543137^19543234-19543357^19543440-,19543357^19543459-"; sources "Undefined,Undefined,Undefined"; NMorMRNA "null"; degree "9"; dimension "3_3";
chrA02	Undefined	as_event	19546075	19547522	.	+	.	transcript_id "TCONS_00003799,TCONS_00003800"; gene_id "chrA02:19545996-19547522W"; flanks "19546075^,19547522]"; structure "1-,2-"; splice_chain "19546209-,19546235-"; sources "Undefined,Undefined"; NMorMRNA "null"; degree "4"; dimension "2_2";
chrA02	Undefined	as_event	19607516	19608366	.	+	.	transcript_id "TCONS_00003806,TCONS_00003805"; gene_id "chrA02:19607516-19609772W"; flanks "19607516[,19608366-"; structure "1^,2^"; splice_chain "19607709^,19607711^"; sources "Undefined,Undefined"; NMorMRNA "null"; degree "4"; dimension "2_2";
chrA02	Undefined	as_event	19651592	19653357	.	+	.	transcript_id "TCONS_00003807,TCONS_00003808"; gene_id "chrA02:19651304-19653357W"; flanks "19651592-,19653357]"; structure "0,1^2-"; splice_chain ",19651643^19651790-"; sources "Undefined,Undefined"; NMorMRNA "null"; degree "4"; dimension "2_2";
chrA02	Undefined	as_event	19823712	19823984	.	+	.	transcript_id "TCONS_00003814,TCONS_00003813"; gene_id "chrA02:19822846-19825139W"; flanks "19823712-,19823984^"; structure "1^3-,2^4-"; splice_chain "19823803^19823888-,19823813^19823898-"; sources "Undefined,Undefined"; NMorMRNA "null"; degree "4"; dimension "2_2";
chrA02	Undefined	as_event	19845060	19845512	.	+	.	transcript_id "TCONS_00003816,TCONS_00003815"; gene_id "chrA02:19843541-19846443W"; flanks "19845060-,19845512^"; structure "0,1^2-"; splice_chain ",19845209^19845357-"; sources "Undefined,Undefined"; NMorMRNA "null"; degree "4"; dimension "2_2";
chrA02	Undefined	as_event	19917914	19918280	.	+	.	transcript_id "TCONS_00003818,TCONS_00003819"; gene_id "chrA02:19917748-19919843W"; flanks "19917914-,19918280^"; structure "0,1^2-"; splice_chain ",19918062^19918147-"; sources "Undefined,Undefined"; NMorMRNA "null"; degree "4"; dimension "2_2";
chrA02	Undefined	as_event	20018682	20023537	.	+	.	transcript_id "TCONS_00003827,TCONS_00003828"; gene_id "chrA02:20017938-20023537W"; flanks "20018682-,20023537]"; structure "1^3-,2^4-"; splice_chain "20018913^20023315-,20018923^20023325-"; sources "Undefined,Undefined"; NMorMRNA "null"; degree "4"; dimension "2_2";
chrA02	Undefined	as_event	20156504	20156916	.	+	.	transcript_id "TCONS_00003833,TCONS_00003834"; gene_id "chrA02:20155971-20157741W"; flanks "20156504-,20156916^"; structure "0,1^2-3^4-"; splice_chain ",20156646^20156713-20156776^20156864-"; sources "Undefined,Undefined"; NMorMRNA "null"; degree "4"; dimension "2_2";
chrA02	Undefined	as_event	20157209	20157526	.	+	.	transcript_id "TCONS_00003833,TCONS_00003834"; gene_id "chrA02:20155971-20157741W"; flanks "20157209-,20157526^"; structure "0,1^2-"; splice_chain ",20157283^20157353-"; sources "Undefined,Undefined"; NMorMRNA "null"; degree "4"; dimension "2_2";
chrA02	Undefined	as_event	20279493	20279830	.	+	.	transcript_id "TCONS_00003838/TCONS_00003839,TCONS_00003840"; gene_id "chrA02:20278419-20281218W"; flanks "20279493-,20279830^"; structure "1^3-5^7-,2^4-6^8-"; splice_chain "20279568^20279635-20279657^20279730-,20279579^20279646-20279668^20279741-"; sources "Undefined,Undefined"; NMorMRNA "null"; degree "4"; dimension "2_2";
chrA02	Undefined	as_event	20280648	20280819	.	+	.	transcript_id "TCONS_00003838,TCONS_00003839"; gene_id "chrA02:20278419-20281218W"; flanks "20280648-,20280819-"; structure "1^,2^"; splice_chain "20280732^,20280737^"; sources "Undefined,Undefined"; NMorMRNA "null"; degree "4"; dimension "2_2";
chrA02	Undefined	as_event	20280648	20280881	.	+	.	transcript_id "TCONS_00003840,TCONS_00003838,TCONS_00003839"; gene_id "chrA02:20278419-20281218W"; flanks "20280648-,20280881^"; structure "0,1^3-,2^3-"; splice_chain ",20280732^20280819-,20280737^20280819-"; sources "Undefined,Undefined,Undefined"; NMorMRNA "null"; degree "9"; dimension "3_3";
chrA02	Undefined	as_event	20472861	20473219	.	+	.	transcript_id "TCONS_00003844,TCONS_00003845"; gene_id "chrA02:20472586-20473697W"; flanks "20472861^,20473219^"; structure "1-,2-"; splice_chain "20473069-,20473071-"; sources "Undefined,Undefined"; NMorMRNA "null"; degree "4"; dimension "2_2";
chrA02	Undefined	as_event	20504210	20504467	.	+	.	transcript_id "TCONS_00003851,TCONS_00003850"; gene_id "chrA02:20502539-20505290W"; flanks "20504210-,20504467^"; structure "1^3-,2^4-"; splice_chain "20504281^20504365-,20504283^20504367-"; sources "Undefined,Undefined"; NMorMRNA "null"; degree "4"; dimension "2_2";
chrA02	Undefined	as_event	20523582	20523959	.	+	.	transcript_id "TCONS_00003854,TCONS_00003855"; gene_id "chrA02:20522998-20524455W"; flanks "20523582-,20523959^"; structure "0,1^2-"; splice_chain ",20523773^20523857-"; sources "Undefined,Undefined"; NMorMRNA "null"; degree "4"; dimension "2_2";
chrA02	Undefined	as_event	20524048	20524455	.	+	.	transcript_id "TCONS_00003855,TCONS_00003854"; gene_id "chrA02:20522998-20524455W"; flanks "20524048-,20524455]"; structure "0,1^2-"; splice_chain ",20524138^20524210-"; sources "Undefined,Undefined"; NMorMRNA "null"; degree "4"; dimension "2_2";
chrA02	Undefined	as_event	20786425	20786713	.	+	.	transcript_id "TCONS_00003865,TCONS_00003866/TCONS_00003867"; gene_id "chrA02:20784024-20787328W"; flanks "20786425-,20786713^"; structure "0,1^2-"; splice_chain ",20786527^20786609-"; sources "Undefined,Undefined"; NMorMRNA "null"; degree "4"; dimension "2_2";
chrA02	Undefined	as_event	21041305	21041567	.	+	.	transcript_id "TCONS_00003872,TCONS_00003874"; gene_id "chrA02:21040394-21042293W"; flanks "21041305-,21041567^"; structure "0,1^2-"; splice_chain ",21041405^21041484-"; sources "Undefined,Undefined"; NMorMRNA "null"; degree "4"; dimension "2_2";
chrA02	Undefined	as_event	21041484	21041659	.	+	.	transcript_id "TCONS_00003874,TCONS_00003873"; gene_id "chrA02:21040394-21042293W"; flanks "21041484-,21041659-"; structure "1^,2^"; splice_chain "21041567^,21041568^"; sources "Undefined,Undefined"; NMorMRNA "null"; degree "4"; dimension "2_2";
chrA02	Undefined	as_event	21041305	21041659	.	+	.	transcript_id "TCONS_00003874,TCONS_00003873,TCONS_00003872"; gene_id "chrA02:21040394-21042293W"; flanks "21041305-,21041659-"; structure "1^2-3^,1^2-4^,3^"; splice_chain "21041405^21041484-21041567^,21041405^21041484-21041568^,21041567^"; sources "Undefined,Undefined,Undefined"; NMorMRNA "null"; degree "9"; dimension "3_3";
chrA02	Undefined	as_event	21155429	21157959	.	+	.	transcript_id "TCONS_00003878,TCONS_00003879"; gene_id "chrA02:21155429-21157959W"; flanks "21155429[,21157959]"; structure "0,1^2-"; splice_chain ",21156485^21157239-"; sources "Undefined,Undefined"; NMorMRNA "null"; degree "4"; dimension "2_2";
chrA02	Undefined	as_event	21468037	21468379	.	+	.	transcript_id "TCONS_00003893,TCONS_00003894"; gene_id "chrA02:21466706-21468906W"; flanks "21468037-,21468379^"; structure "0,1^2-"; splice_chain ",21468173^21468256-"; sources "Undefined,Undefined"; NMorMRNA "null"; degree "4"; dimension "2_2";
chrA02	Undefined	as_event	21533157	21533488	.	+	.	transcript_id "TCONS_00003897/TCONS_00003898,TCONS_00003899"; gene_id "chrA02:21531302-21535425W"; flanks "21533157-,21533488^"; structure "0,1^2-"; splice_chain ",21533287^21533380-"; sources "Undefined,Undefined"; NMorMRNA "null"; degree "4"; dimension "2_2";
chrA02	Undefined	as_event	21679394	21680077	.	+	.	transcript_id "TCONS_00003906,TCONS_00003905"; gene_id "chrA02:21676230-21681305W"; flanks "21679394-,21680077^"; structure "1^2-3^5-,4^6-"; splice_chain "21679546^21679615-21679743^21679841-,21679753^21679851-"; sources "Undefined,Undefined"; NMorMRNA "null"; degree "4"; dimension "2_2";
chrA02	Undefined	as_event	21721139	21721300	.	+	.	transcript_id "TCONS_00003910,TCONS_00003908/TCONS_00003909"; gene_id "chrA02:21719864-21724497W"; flanks "21721139^,21721300^"; structure "1-,2-"; splice_chain "21721223-,21721225-"; sources "Undefined,Undefined"; NMorMRNA "null"; degree "4"; dimension "2_2";
chrA02	Undefined	as_event	21721797	21722266	.	+	.	transcript_id "TCONS_00003908/TCONS_00003910,TCONS_00003909"; gene_id "chrA02:21719864-21724497W"; flanks "21721797-,21722266^"; structure "0,1^2-"; splice_chain ",21721874^21722207-"; sources "Undefined,Undefined"; NMorMRNA "null"; degree "4"; dimension "2_2";
chrA02	Undefined	as_event	21723084	21724371	.	+	.	transcript_id "TCONS_00003908,TCONS_00003910"; gene_id "chrA02:21719864-21724497W"; flanks "21723084^,21724371^"; structure "1-,2-"; splice_chain "21723505-,21724104-"; sources "Undefined,Undefined"; NMorMRNA "null"; degree "4"; dimension "2_2";
chrA02	Undefined	as_event	21722580	21724371	.	+	.	transcript_id "TCONS_00003909,TCONS_00003908,TCONS_00003910"; gene_id "chrA02:21719864-21724497W"; flanks "21722580-,21724371^"; structure "0,1^2-,1^3-"; splice_chain ",21723084^21723505-,21723084^21724104-"; sources "Undefined,Undefined,Undefined"; NMorMRNA "null"; degree "9"; dimension "3_3";
chrA02	Undefined	as_event	21854655	21856816	.	+	.	transcript_id "TCONS_00003913,TCONS_00003914"; gene_id "chrA02:21854516-21859334W"; flanks "21854655^,21856816-"; structure "0,1-2^"; splice_chain ",21854867-21854935^"; sources "Undefined,Undefined"; NMorMRNA "null"; degree "4"; dimension "2_2";
chrA02	Undefined	as_event	22079356	22079501	.	+	.	transcript_id "TCONS_00003920,TCONS_00003921"; gene_id "chrA02:22077600-22081335W"; flanks "22079356-,22079501-"; structure "1^,2^"; splice_chain "22079427^,22079428^"; sources "Undefined,Undefined"; NMorMRNA "null"; degree "4"; dimension "2_2";
chrA02	Undefined	as_event	22080930	22081335	.	+	.	transcript_id "TCONS_00003920,TCONS_00003921"; gene_id "chrA02:22077600-22081335W"; flanks "22080930-,22081335]"; structure "1^3-,2^4-"; splice_chain "22081008^22081096-,22081018^22081106-"; sources "Undefined,Undefined"; NMorMRNA "null"; degree "4"; dimension "2_2";
chrA02	Undefined	as_event	22084072	22084279	.	+	.	transcript_id "TCONS_00003922,TCONS_00003923"; gene_id "chrA02:22081869-22085241W"; flanks "22084072-,22084279-"; structure "1^,2^"; splice_chain "22084149^,22084156^"; sources "Undefined,Undefined"; NMorMRNA "null"; degree "4"; dimension "2_2";
chrA02	Undefined	as_event	22106658	22107023	.	+	.	transcript_id "TCONS_00003925,TCONS_00003924"; gene_id "chrA02:22105324-22108064W"; flanks "22106658-,22107023^"; structure "1^3-,2^4-"; splice_chain "22106739^22106832-,22106749^22106842-"; sources "Undefined,Undefined"; NMorMRNA "null"; degree "4"; dimension "2_2";
chrA02	Undefined	as_event	22135032	22135767	.	+	.	transcript_id "TCONS_00003928,TCONS_00003929"; gene_id "chrA02:22133453-22135767W"; flanks "22135032-,22135767]"; structure "0,1^2-"; splice_chain ",22135129^22135202-"; sources "Undefined,Undefined"; NMorMRNA "null"; degree "4"; dimension "2_2";
chrA02	Undefined	as_event	22387935	22389369	.	+	.	transcript_id "TCONS_00003936,TCONS_00003935"; gene_id "chrA02:22387852-22390485W"; flanks "22387935^,22389369^"; structure "1-,2-"; splice_chain "22388683-,22388737-"; sources "Undefined,Undefined"; NMorMRNA "null"; degree "4"; dimension "2_2";
chrA02	Undefined	as_event	22567960	22568304	.	+	.	transcript_id "TCONS_00003946,TCONS_00003947"; gene_id "chrA02:22566191-22570847W"; flanks "22567960-,22568304^"; structure "0,1^2-"; splice_chain ",22568070^22568238-"; sources "Undefined,Undefined"; NMorMRNA "null"; degree "4"; dimension "2_2";
chrA02	Undefined	as_event	22582454	22582995	.	+	.	transcript_id "TCONS_00003950,TCONS_00003949"; gene_id "chrA02:22581161-22583783W"; flanks "22582454-,22582995^"; structure "0,1^2-"; splice_chain ",22582688^22582755-"; sources "Undefined,Undefined"; NMorMRNA "null"; degree "4"; dimension "2_2";
chrA02	Undefined	as_event	22583081	22583398	.	+	.	transcript_id "TCONS_00003949,TCONS_00003950"; gene_id "chrA02:22581161-22583783W"; flanks "22583081-,22583398^"; structure "0,1^2-"; splice_chain ",22583172^22583255-"; sources "Undefined,Undefined"; NMorMRNA "null"; degree "4"; dimension "2_2";
chrA02	Undefined	as_event	22655431	22655672	.	+	.	transcript_id "TCONS_00003956/TCONS_00003957,TCONS_00003955"; gene_id "chrA02:22652413-22659454W"; flanks "22655431-,22655672^"; structure "0,1^2-"; splice_chain ",22655504^22655577-"; sources "Undefined,Undefined"; NMorMRNA "null"; degree "4"; dimension "2_2";
chrA02	Undefined	as_event	22657361	22657564	.	+	.	transcript_id "TCONS_00003956,TCONS_00003955/TCONS_00003957"; gene_id "chrA02:22652413-22659454W"; flanks "22657361^,22657564^"; structure "1-,2-"; splice_chain "22657453-,22657454-"; sources "Undefined,Undefined"; NMorMRNA "null"; degree "4"; dimension "2_2";
chrA02	Undefined	as_event	22805166	22805359	.	+	.	transcript_id "TCONS_00003964,TCONS_00003965"; gene_id "chrA02:22801790-22807930W"; flanks "22805166-,22805359-"; structure "1^,2^"; splice_chain "22805236^,22805237^"; sources "Undefined,Undefined"; NMorMRNA "null"; degree "4"; dimension "2_2";
chrA02	Undefined	as_event	22805734	22806142	.	+	.	transcript_id "TCONS_00003964,TCONS_00003965"; gene_id "chrA02:22801790-22807930W"; flanks "22805734-,22806142^"; structure "1^3-5^7-,2^4-6^8-"; splice_chain "22805820^22805888-22805974^22806066-,22805847^22805915-22805976^22806068-"; sources "Undefined,Undefined"; NMorMRNA "null"; degree "4"; dimension "2_2";
chrA02	Undefined	as_event	22978671	22979034	.	+	.	transcript_id "TCONS_00003984,TCONS_00003983"; gene_id "chrA02:22978352-22979572W"; flanks "22978671^,22979034^"; structure "1-,2-"; splice_chain "22978795-,22978857-"; sources "Undefined,Undefined"; NMorMRNA "null"; degree "4"; dimension "2_2";
chrA02	Undefined	as_event	22979122	22979422	.	+	.	transcript_id "TCONS_00003983,TCONS_00003984"; gene_id "chrA02:22978352-22979572W"; flanks "22979122-,22979422]"; structure "0,1^2-"; splice_chain ",22979188^22979374-"; sources "Undefined,Undefined"; NMorMRNA "null"; degree "4"; dimension "2_2";
chrA02	Undefined	as_event	22990096	22991009	.	+	.	transcript_id "TCONS_00003986,TCONS_00003987"; gene_id "chrA02:22987840-22991009W"; flanks "22990096-,22991009]"; structure "1^3-,2^4-"; splice_chain "22990218^22990374-,22990228^22990384-"; sources "Undefined,Undefined"; NMorMRNA "null"; degree "4"; dimension "2_2";
chrA02	Undefined	as_event	23066879	23067155	.	+	.	transcript_id "TCONS_00003993,TCONS_00003994"; gene_id "chrA02:23065532-23067155W"; flanks "23066879-,23067155]"; structure "0,1^2-"; splice_chain ",23066945^23067037-"; sources "Undefined,Undefined"; NMorMRNA "null"; degree "4"; dimension "2_2";
chrA02	Undefined	as_event	23095941	23096164	.	+	.	transcript_id "TCONS_00003997,TCONS_00003996"; gene_id "chrA02:23094158-23096298W"; flanks "23095941-,23096164-"; structure "1^,2^"; splice_chain "23096054^,23096057^"; sources "Undefined,Undefined"; NMorMRNA "null"; degree "4"; dimension "2_2";
chrA02	Undefined	as_event	23199734	23200413	.	+	.	transcript_id "TCONS_00003999,TCONS_00004000"; gene_id "chrA02:23198927-23200413W"; flanks "23199734-,23200413]"; structure "0,1^2-"; splice_chain ",23199773^23199923-"; sources "Undefined,Undefined"; NMorMRNA "null"; degree "4"; dimension "2_2";
chrA02	Undefined	as_event	23278815	23278964	.	+	.	transcript_id "TCONS_00004005,TCONS_00004004"; gene_id "chrA02:23278045-23281497W"; flanks "23278815-,23278964-"; structure "1^,2^"; splice_chain "23278896^,23278898^"; sources "Undefined,Undefined"; NMorMRNA "null"; degree "4"; dimension "2_2";
chrA02	Undefined	as_event	23552677	23553307	.	+	.	transcript_id "TCONS_00004025,TCONS_00004026"; gene_id "chrA02:23549582-23557044W"; flanks "23552677-,23553307^"; structure "1^3-5^7-,2^4-6^8-"; splice_chain "23552727^23552807-23552932^23553228-,23552737^23552817-23552942^23553238-"; sources "Undefined,Undefined"; NMorMRNA "null"; degree "4"; dimension "2_2";
chrA02	Undefined	as_event	23558538	23558851	.	+	.	transcript_id "TCONS_00004028,TCONS_00004027"; gene_id "chrA02:23557397-23560190W"; flanks "23558538-,23558851^"; structure "1^3-,2^4-"; splice_chain "23558714^23558794-,23558724^23558804-"; sources "Undefined,Undefined"; NMorMRNA "null"; degree "4"; dimension "2_2";
chrA02	Undefined	as_event	23701892	23703221	.	+	.	transcript_id "TCONS_00004038,TCONS_00004037/TCONS_00004039"; gene_id "chrA02:23698005-23708849W"; flanks "23701892-,23703221^"; structure "0,1^2-"; splice_chain ",23702114^23702879-"; sources "Undefined,Undefined"; NMorMRNA "null"; degree "4"; dimension "2_2";
chrA02	Undefined	as_event	23706056	23706445	.	+	.	transcript_id "TCONS_00004038/TCONS_00004039,TCONS_00004037"; gene_id "chrA02:23698005-23708849W"; flanks "23706056-,23706445^"; structure "0,1^2-"; splice_chain ",23706280^23706350-"; sources "Undefined,Undefined"; NMorMRNA "null"; degree "4"; dimension "2_2";
chrA02	Undefined	as_event	24000329	24000723	.	+	.	transcript_id "TCONS_00004048,TCONS_00004047"; gene_id "chrA02:24000215-24001592W"; flanks "24000329^,24000723^"; structure "1-,2-"; splice_chain "24000575-,24000580-"; sources "Undefined,Undefined"; NMorMRNA "null"; degree "4"; dimension "2_2";
chrA02	Undefined	as_event	24042141	24042458	.	+	.	transcript_id "TCONS_00004051,TCONS_00004052"; gene_id "chrA02:24041232-24044687W"; flanks "24042141-,24042458^"; structure "0,1^2-"; splice_chain ",24042245^24042314-"; sources "Undefined,Undefined"; NMorMRNA "null"; degree "4"; dimension "2_2";
chrA02	Undefined	as_event	24042955	24043314	.	+	.	transcript_id "TCONS_00004051,TCONS_00004052"; gene_id "chrA02:24041232-24044687W"; flanks "24042955-,24043314^"; structure "0,1^2-"; splice_chain ",24043193^24043282-"; sources "Undefined,Undefined"; NMorMRNA "null"; degree "4"; dimension "2_2";
chrA02	Undefined	as_event	24043402	24043736	.	+	.	transcript_id "TCONS_00004051,TCONS_00004052"; gene_id "chrA02:24041232-24044687W"; flanks "24043402-,24043736^"; structure "0,1^2-"; splice_chain ",24043483^24043576-"; sources "Undefined,Undefined"; NMorMRNA "null"; degree "4"; dimension "2_2";
chrA02	Undefined	as_event	24090596	24091268	.	+	.	transcript_id "TCONS_00004058,TCONS_00004057"; gene_id "chrA02:24090596-24092307W"; flanks "24090596[,24091268^"; structure "1^3-,2^4-"; splice_chain "24090873^24091181-,24090883^24091191-"; sources "Undefined,Undefined"; NMorMRNA "null"; degree "4"; dimension "2_2";
chrA02	Undefined	as_event	24109849	24111088	.	+	.	transcript_id "TCONS_00004062,TCONS_00004061"; gene_id "chrA02:24109849-24111088W"; flanks "24109849[,24111088]"; structure "0,1^2-3^4-"; splice_chain ",24110005^24110090-24110156^24110254-"; sources "Undefined,Undefined"; NMorMRNA "null"; degree "4"; dimension "2_2";
chrA02	Undefined	as_event	24229331	24229578	.	+	.	transcript_id "TCONS_00004066,TCONS_00004067"; gene_id "chrA02:24228361-24231697W"; flanks "24229331-,24229578^"; structure "0,1^2-"; splice_chain ",24229409^24229480-"; sources "Undefined,Undefined"; NMorMRNA "null"; degree "4"; dimension "2_2";
chrA02	Undefined	as_event	24237717	24238033	.	+	.	transcript_id "TCONS_00004069,TCONS_00004070"; gene_id "chrA02:24237717-24239135W"; flanks "24237717[,24238033^"; structure "1^3-,2^4-"; splice_chain "24237849^24237942-,24237859^24237952-"; sources "Undefined,Undefined"; NMorMRNA "null"; degree "4"; dimension "2_2";
chrA02	Undefined	as_event	24328416	24328781	.	+	.	transcript_id "TCONS_00004075,TCONS_00004076"; gene_id "chrA02:24325913-24329808W"; flanks "24328416-,24328781^"; structure "0,1^2-"; splice_chain ",24328526^24328607-"; sources "Undefined,Undefined"; NMorMRNA "null"; degree "4"; dimension "2_2";
chrA02	Undefined	as_event	24784154	24784433	.	+	.	transcript_id "TCONS_00004096,TCONS_00004094"; gene_id "chrA02:24784031-24789951W"; flanks "24784154^,24784433^"; structure "1-,2-"; splice_chain "24784223-,24784226-"; sources "Undefined,Undefined"; NMorMRNA "null"; degree "4"; dimension "2_2";
chrA02	Undefined	as_event	24784226	24785060	.	+	.	transcript_id "TCONS_00004093/TCONS_00004095,TCONS_00004094"; gene_id "chrA02:24784031-24789951W"; flanks "24784226-,24785060^"; structure "0,1^2-"; splice_chain ",24784433^24784503-"; sources "Undefined,Undefined"; NMorMRNA "null"; degree "4"; dimension "2_2";
chrA02	Undefined	as_event	24784154	24785060	.	+	.	transcript_id "TCONS_00004096,TCONS_00004093/TCONS_00004095,TCONS_00004094"; gene_id "chrA02:24784031-24789951W"; flanks "24784154^,24785060^"; structure "1-3^4-,2-,2-3^4-"; splice_chain "24784223-24784433^24784503-,24784226-,24784226-24784433^24784503-"; sources "Undefined,Undefined,Undefined"; NMorMRNA "null"; degree "9"; dimension "3_3";
chrA02	Undefined	as_event	24787315	24787668	.	+	.	transcript_id "TCONS_00004093,TCONS_00004094/TCONS_00004095/TCONS_00004096"; gene_id "chrA02:24784031-24789951W"; flanks "24787315-,24787668^"; structure "0,1^2-"; splice_chain ",24787410^24787528-"; sources "Undefined,Undefined"; NMorMRNA "null"; degree "4"; dimension "2_2";
chrA02	Undefined	as_event	24789475	24789746	.	+	.	transcript_id "TCONS_00004094/TCONS_00004096,TCONS_00004093"; gene_id "chrA02:24784031-24789951W"; flanks "24789475-,24789746^"; structure "0,1^2-"; splice_chain ",24789580^24789710-"; sources "Undefined,Undefined"; NMorMRNA "null"; degree "4"; dimension "2_2";
chrA02	Undefined	as_event	24789475	24789951	.	+	.	transcript_id "TCONS_00004095,TCONS_00004093,TCONS_00004094/TCONS_00004096"; gene_id "chrA02:24784031-24789951W"; flanks "24789475-,24789951]"; structure "0,1^2-3^4-,3^4-"; splice_chain ",24789580^24789710-24789746^24789844-,24789746^24789844-"; sources "Undefined,Undefined,Undefined"; NMorMRNA "null"; degree "9"; dimension "3_3";
chrA02	Undefined	as_event	66493	68663	.	-	.	transcript_id "TCONS_00004101,TCONS_00004102"; gene_id "chrA02:66493-68663C"; flanks "68663[,66493]"; structure "1^3-,2^4-"; splice_chain "67715^67309-,67714^67307-"; sources "Undefined,Undefined"; NMorMRNA "null"; degree "4"; dimension "2_2";
chrA02	Undefined	as_event	85916	86295	.	-	.	transcript_id "TCONS_00004104,TCONS_00004103"; gene_id "chrA02:85916-89377C"; flanks "86295-,85916]"; structure "1^3-,2^4-"; splice_chain "86184^86093-,86181^86090-"; sources "Undefined,Undefined"; NMorMRNA "null"; degree "4"; dimension "2_2";
chrA02	Undefined	as_event	90165	90320	.	-	.	transcript_id "TCONS_00004107,TCONS_00004106"; gene_id "chrA02:89756-92683C"; flanks "90320-,90165-"; structure "1^,2^"; splice_chain "90243^,90242^"; sources "Undefined,Undefined"; NMorMRNA "null"; degree "4"; dimension "2_2";
chrA02	Undefined	as_event	175598	176966	.	-	.	transcript_id "TCONS_00004112,TCONS_00004113"; gene_id "chrA02:175598-178388C"; flanks "176966-,175598]"; structure "1^3-,2^4-"; splice_chain "176240^176142-,176230^176132-"; sources "Undefined,Undefined"; NMorMRNA "null"; degree "4"; dimension "2_2";
chrA02	Undefined	as_event	253564	254636	.	-	.	transcript_id "TCONS_00004123,TCONS_00004122"; gene_id "chrA02:252479-254636C"; flanks "254636[,253564^"; structure "1^3-,2^4-"; splice_chain "254455^254011-,254445^254001-"; sources "Undefined,Undefined"; NMorMRNA "null"; degree "4"; dimension "2_2";
chrA02	Undefined	as_event	272390	272617	.	-	.	transcript_id "TCONS_00004128,TCONS_00004127"; gene_id "chrA02:271847-273256C"; flanks "272617-,272390^"; structure "1^3-,2^4-"; splice_chain "272546^272473-,272536^272463-"; sources "Undefined,Undefined"; NMorMRNA "null"; degree "4"; dimension "2_2";
chrA02	Undefined	as_event	522283	522896	.	-	.	transcript_id "TCONS_00004144,TCONS_00004143"; gene_id "chrA02:520936-524659C"; flanks "522896^,522283^"; structure "1-4^6-,2-3^5-"; splice_chain "522676-522575^522372-,522675-522588^522385-"; sources "Undefined,Undefined"; NMorMRNA "null"; degree "4"; dimension "2_2";
chrA02	Undefined	as_event	592588	592957	.	-	.	transcript_id "TCONS_00004148,TCONS_00004147"; gene_id "chrA02:591721-593458C"; flanks "592957-,592588^"; structure "1^3-,2^4-"; splice_chain "592787^592713-,592767^592693-"; sources "Undefined,Undefined"; NMorMRNA "null"; degree "4"; dimension "2_2";
chrA02	Undefined	as_event	617796	618268	.	-	.	transcript_id "TCONS_00004151,TCONS_00004149/TCONS_00004150"; gene_id "chrA02:611535-618647C"; flanks "618268-,617796^"; structure "1^3-,2^4-"; splice_chain "617954^617868-,617934^617848-"; sources "Undefined,Undefined"; NMorMRNA "null"; degree "4"; dimension "2_2";
chrA02	Undefined	as_event	615548	615905	.	-	.	transcript_id "TCONS_00004149,TCONS_00004150/TCONS_00004151"; gene_id "chrA02:611535-618647C"; flanks "615905-,615548^"; structure "0,1^2-"; splice_chain ",615773^615699-"; sources "Undefined,Undefined"; NMorMRNA "null"; degree "4"; dimension "2_2";
chrA02	Undefined	as_event	614999	615146	.	-	.	transcript_id "TCONS_00004150,TCONS_00004151"; gene_id "chrA02:611535-618647C"; flanks "615146^,614999^"; structure "1-,2-"; splice_chain "615069-,615067-"; sources "Undefined,Undefined"; NMorMRNA "null"; degree "4"; dimension "2_2";
chrA02	Undefined	as_event	614999	615268	.	-	.	transcript_id "TCONS_00004149,TCONS_00004150,TCONS_00004151"; gene_id "chrA02:611535-618647C"; flanks "615268-,614999^"; structure "0,1^2-,1^3-"; splice_chain ",615146^615069-,615146^615067-"; sources "Undefined,Undefined,Undefined"; NMorMRNA "null"; degree "9"; dimension "3_3";
chrA02	Undefined	as_event	613393	613727	.	-	.	transcript_id "TCONS_00004150,TCONS_00004149/TCONS_00004151"; gene_id "chrA02:611535-618647C"; flanks "613727^,613393^"; structure "1-,2-"; splice_chain "613626-,613622-"; sources "Undefined,Undefined"; NMorMRNA "null"; degree "4"; dimension "2_2";
chrA02	Undefined	as_event	612388	612521	.	-	.	transcript_id "TCONS_00004150,TCONS_00004149/TCONS_00004151"; gene_id "chrA02:611535-618647C"; flanks "612521^,612388^"; structure "1-,2-"; splice_chain "612442-,612438-"; sources "Undefined,Undefined"; NMorMRNA "null"; degree "4"; dimension "2_2";
chrA02	Undefined	as_event	620020	620308	.	-	.	transcript_id "TCONS_00004154,TCONS_00004153"; gene_id "chrA02:619427-621486C"; flanks "620308-,620020^"; structure "0,1^2-"; splice_chain ",620198^620136-"; sources "Undefined,Undefined"; NMorMRNA "null"; degree "4"; dimension "2_2";
chrA02	Undefined	as_event	630536	631002	.	-	.	transcript_id "TCONS_00004156/TCONS_00004157,TCONS_00004155"; gene_id "chrA02:629319-631443C"; flanks "631002-,630536^"; structure "0,1^2-"; splice_chain ",630768^630682-"; sources "Undefined,Undefined"; NMorMRNA "null"; degree "4"; dimension "2_2";
chrA02	Undefined	as_event	629850	630242	.	-	.	transcript_id "TCONS_00004156,TCONS_00004155"; gene_id "chrA02:629319-631443C"; flanks "630242-,629850^"; structure "0,1^2-"; splice_chain ",630006^629918-"; sources "Undefined,Undefined"; NMorMRNA "null"; degree "4"; dimension "2_2";
chrA02	Undefined	as_event	629651	629918	.	-	.	transcript_id "TCONS_00004157,TCONS_00004155"; gene_id "chrA02:629319-631443C"; flanks "629918-,629651^"; structure "1^3-,2^4-"; splice_chain "629864^629765-,629850^629751-"; sources "Undefined,Undefined"; NMorMRNA "null"; degree "4"; dimension "2_2";
chrA02	Undefined	as_event	629319	629751	.	-	.	transcript_id "TCONS_00004156,TCONS_00004155"; gene_id "chrA02:629319-631443C"; flanks "629751-,629319]"; structure "1^3-,2^4-"; splice_chain "629654^629555-,629651^629552-"; sources "Undefined,Undefined"; NMorMRNA "null"; degree "4"; dimension "2_2";
chrA02	Undefined	as_event	629319	630242	.	-	.	transcript_id "TCONS_00004157,TCONS_00004155,TCONS_00004156"; gene_id "chrA02:629319-631443C"; flanks "630242-,629319]"; structure "1^2-3^5-8^10-,1^2-4^6-8^10-,4^6-7^9-"; splice_chain "630006^629918-629864^629765-629651^629552-,630006^629918-629850^629751-629651^629552-,629850^629751-629654^629555-"; sources "Undefined,Undefined,Undefined"; NMorMRNA "null"; degree "9"; dimension "3_3";
chrA02	Undefined	as_event	633592	633931	.	-	.	transcript_id "TCONS_00004159,TCONS_00004158"; gene_id "chrA02:633592-634595C"; flanks "633931-,633592]"; structure "0,1^2-"; splice_chain ",633767^633670-"; sources "Undefined,Undefined"; NMorMRNA "null"; degree "4"; dimension "2_2";
chrA02	Undefined	as_event	653912	654434	.	-	.	transcript_id "TCONS_00004161,TCONS_00004162"; gene_id "chrA02:652503-654595C"; flanks "654434^,653912^"; structure "1-,2-"; splice_chain "653949-,653948-"; sources "Undefined,Undefined"; NMorMRNA "null"; degree "4"; dimension "2_2";
chrA02	Undefined	as_event	896738	897542	.	-	.	transcript_id "TCONS_00004184,TCONS_00004185"; gene_id "chrA02:896738-898670C"; flanks "897542-,896738]"; structure "1^3-6^8-,2^4-5^7-"; splice_chain "897329^897223-897098^897016-,897328^897222-897108^897026-"; sources "Undefined,Undefined"; NMorMRNA "null"; degree "4"; dimension "2_2";
chrA02	Undefined	as_event	955734	955998	.	-	.	transcript_id "TCONS_00004192,TCONS_00004193"; gene_id "chrA02:954719-956650C"; flanks "955998-,955734^"; structure "0,1^2-"; splice_chain ",955932^955833-"; sources "Undefined,Undefined"; NMorMRNA "null"; degree "4"; dimension "2_2";
chrA02	Undefined	as_event	954736	954945	.	-	.	transcript_id "TCONS_00004192,TCONS_00004193"; gene_id "chrA02:954719-956650C"; flanks "954945-,954736-"; structure "1^,2^"; splice_chain "954896^,954895^"; sources "Undefined,Undefined"; NMorMRNA "null"; degree "4"; dimension "2_2";
chrA02	Undefined	as_event	991190	991387	.	-	.	transcript_id "TCONS_00004199,TCONS_00004198"; gene_id "chrA02:990149-994094C"; flanks "991387-,991190^"; structure "0,1^2-"; splice_chain ",991323^991227-"; sources "Undefined,Undefined"; NMorMRNA "null"; degree "4"; dimension "2_2";
chrA02	Undefined	as_event	990149	991089	.	-	.	transcript_id "TCONS_00004198,TCONS_00004199"; gene_id "chrA02:990149-994094C"; flanks "991089-,990149]"; structure "1^3-,2^4-"; splice_chain "990946^990628-,990936^990618-"; sources "Undefined,Undefined"; NMorMRNA "null"; degree "4"; dimension "2_2";
chrA02	Undefined	as_event	1057518	1061844	.	-	.	transcript_id "TCONS_00004205,TCONS_00004206"; gene_id "chrA02:1057280-1061844C"; flanks "1061844[,1057518]"; structure "1^2-4^6-8^10-,3^5-7^9-"; splice_chain "1061042^1060941-1060792^1060693-1060661^1060244-,1060793^1060694-1060662^1060245-"; sources "Undefined,Undefined"; NMorMRNA "null"; degree "4"; dimension "2_2";
chrA02	Undefined	as_event	1080388	1080675	.	-	.	transcript_id "TCONS_00004208,TCONS_00004209"; gene_id "chrA02:1076321-1082991C"; flanks "1080675-,1080388^"; structure "1^3-,2^4-"; splice_chain "1080565^1080489-,1080539^1080463-"; sources "Undefined,Undefined"; NMorMRNA "null"; degree "4"; dimension "2_2";
chrA02	Undefined	as_event	1077374	1077683	.	-	.	transcript_id "TCONS_00004208/TCONS_00004209,TCONS_00004207"; gene_id "chrA02:1076321-1082991C"; flanks "1077683-,1077374^"; structure "0,1^2-"; splice_chain ",1077595^1077512-"; sources "Undefined,Undefined"; NMorMRNA "null"; degree "4"; dimension "2_2";
chrA02	Undefined	as_event	1076321	1076710	.	-	.	transcript_id "TCONS_00004207,TCONS_00004208,TCONS_00004209"; gene_id "chrA02:1076321-1082991C"; flanks "1076710-,1076321]"; structure "1^4-,2^5-,3^6-"; splice_chain "1076601^1076515-,1076600^1076514-,1076599^1076513-"; sources "Undefined,Undefined,Undefined"; NMorMRNA "null"; degree "9"; dimension "3_3";
chrA02	Undefined	as_event	1191687	1192000	.	-	.	transcript_id "TCONS_00004221,TCONS_00004222"; gene_id "chrA02:1183636-1193377C"; flanks "1192000-,1191687-"; structure "1^,2^"; splice_chain "1191762^,1191760^"; sources "Undefined,Undefined"; NMorMRNA "null"; degree "4"; dimension "2_2";
chrA02	Undefined	as_event	1191579	1192000	.	-	.	transcript_id "TCONS_00004221,TCONS_00004222,TCONS_00004223"; gene_id "chrA02:1183636-1193377C"; flanks "1192000-,1191579^"; structure "1^4-,2^4-,3^5-"; splice_chain "1191762^1191687-,1191760^1191687-,1191750^1191675-"; sources "Undefined,Undefined,Undefined"; NMorMRNA "null"; degree "9"; dimension "3_3";
chrA02	Undefined	as_event	1186270	1186828	.	-	.	transcript_id "TCONS_00004221,TCONS_00004223"; gene_id "chrA02:1183636-1193377C"; flanks "1186828-,1186270^"; structure "1^3-,2^4-"; splice_chain "1186722^1186433-,1186720^1186431-"; sources "Undefined,Undefined"; NMorMRNA "null"; degree "4"; dimension "2_2";
chrA02	Undefined	as_event	1186082	1186431	.	-	.	transcript_id "TCONS_00004222,TCONS_00004223"; gene_id "chrA02:1183636-1193377C"; flanks "1186431-,1186082^"; structure "1^3-,2^4-"; splice_chain "1186280^1186196-,1186270^1186186-"; sources "Undefined,Undefined"; NMorMRNA "null"; degree "4"; dimension "2_2";
chrA02	Undefined	as_event	1186082	1186828	.	-	.	transcript_id "TCONS_00004221,TCONS_00004222,TCONS_00004223"; gene_id "chrA02:1183636-1193377C"; flanks "1186828-,1186082^"; structure "1^3-6^8-,2^4-5^7-,2^4-6^8-"; splice_chain "1186722^1186433-1186270^1186186-,1186720^1186431-1186280^1186196-,1186720^1186431-1186270^1186186-"; sources "Undefined,Undefined,Undefined"; NMorMRNA "null"; degree "9"; dimension "3_3";
chrA02	Undefined	as_event	1242259	1242493	.	-	.	transcript_id "TCONS_00004232,TCONS_00004231"; gene_id "chrA02:1240377-1243762C"; flanks "1242493-,1242259^"; structure "0,1^2-"; splice_chain ",1242423^1242343-"; sources "Undefined,Undefined"; NMorMRNA "null"; degree "4"; dimension "2_2";
chrA02	Undefined	as_event	1241165	1241399	.	-	.	transcript_id "TCONS_00004230,TCONS_00004231"; gene_id "chrA02:1240377-1243762C"; flanks "1241399^,1241165^"; structure "1-,2-"; splice_chain "1241281-,1241279-"; sources "Undefined,Undefined"; NMorMRNA "null"; degree "4"; dimension "2_2";
chrA02	Undefined	as_event	1240377	1241279	.	-	.	transcript_id "TCONS_00004232,TCONS_00004231"; gene_id "chrA02:1240377-1243762C"; flanks "1241279-,1240377]"; structure "1^3-5^7-,2^4-6^8-"; splice_chain "1241175^1241083-1240971^1240887-,1241165^1241073-1240970^1240886-"; sources "Undefined,Undefined"; NMorMRNA "null"; degree "4"; dimension "2_2";
chrA02	Undefined	as_event	1240377	1241399	.	-	.	transcript_id "TCONS_00004230,TCONS_00004232,TCONS_00004231"; gene_id "chrA02:1240377-1243762C"; flanks "1241399^,1240377]"; structure "1-4^6-8^10-,2-3^5-7^9-,2-4^6-8^10-"; splice_chain "1241281-1241165^1241073-1240970^1240886-,1241279-1241175^1241083-1240971^1240887-,1241279-1241165^1241073-1240970^1240886-"; sources "Undefined,Undefined,Undefined"; NMorMRNA "null"; degree "9"; dimension "3_3";
chrA02	Undefined	as_event	1280115	1280404	.	-	.	transcript_id "TCONS_00004235,TCONS_00004236/TCONS_00004237"; gene_id "chrA02:1279262-1282046C"; flanks "1280404^,1280115^"; structure "1-,2-"; splice_chain "1280217-,1280216-"; sources "Undefined,Undefined"; NMorMRNA "null"; degree "4"; dimension "2_2";
chrA02	Undefined	as_event	1279368	1279687	.	-	.	transcript_id "TCONS_00004236,TCONS_00004237"; gene_id "chrA02:1279262-1282046C"; flanks "1279687-,1279368^"; structure "1^3-,2^4-"; splice_chain "1279547^1279461-,1279544^1279458-"; sources "Undefined,Undefined"; NMorMRNA "null"; degree "4"; dimension "2_2";
chrA02	Undefined	as_event	1279368	1280028	.	-	.	transcript_id "TCONS_00004236,TCONS_00004237,TCONS_00004235"; gene_id "chrA02:1279262-1282046C"; flanks "1280028-,1279368^"; structure "1^2-4^6-7^9-,1^2-4^6-8^10-,3^5-"; splice_chain "1279891^1279819-1279754^1279687-1279547^1279461-,1279891^1279819-1279754^1279687-1279544^1279458-,1279764^1279697-"; sources "Undefined,Undefined,Undefined"; NMorMRNA "null"; degree "9"; dimension "3_3";
chrA02	Undefined	as_event	1485400	1485705	.	-	.	transcript_id "TCONS_00004250,TCONS_00004249"; gene_id "chrA02:1483085-1491940C"; flanks "1485705-,1485400^"; structure "1^3-,2^4-"; splice_chain "1485594^1485514-,1485581^1485501-"; sources "Undefined,Undefined"; NMorMRNA "null"; degree "4"; dimension "2_2";
chrA02	Undefined	as_event	1577387	1578678	.	-	.	transcript_id "TCONS_00004258,TCONS_00004259"; gene_id "chrA02:1577387-1579070C"; flanks "1578678^,1577387]"; structure "1-4^6-,2-3^5-"; splice_chain "1578609-1578238^1577867-,1578587-1578247^1577876-"; sources "Undefined,Undefined"; NMorMRNA "null"; degree "4"; dimension "2_2";
chrA02	Undefined	as_event	1740259	1740655	.	-	.	transcript_id "TCONS_00004264,TCONS_00004265"; gene_id "chrA02:1736826-1740655C"; flanks "1740655[,1740259^"; structure "1^3-,2^4-"; splice_chain "1740458^1740355-,1740444^1740341-"; sources "Undefined,Undefined"; NMorMRNA "null"; degree "4"; dimension "2_2";
chrA02	Undefined	as_event	1772213	1772868	.	-	.	transcript_id "TCONS_00004267,TCONS_00004266"; gene_id "chrA02:1771789-1773445C"; flanks "1772868-,1772213^"; structure "0,1^2-"; splice_chain ",1772574^1772481-"; sources "Undefined,Undefined"; NMorMRNA "null"; degree "4"; dimension "2_2";
chrA02	Undefined	as_event	1798670	1799310	.	-	.	transcript_id "TCONS_00004272,TCONS_00004271"; gene_id "chrA02:1798670-1799891C"; flanks "1799310-,1798670]"; structure "1^3-,2^4-"; splice_chain "1798873^1798779-,1798863^1798769-"; sources "Undefined,Undefined"; NMorMRNA "null"; degree "4"; dimension "2_2";
chrA02	Undefined	as_event	1847672	1847900	.	-	.	transcript_id "TCONS_00004280,TCONS_00004279,TCONS_00004278"; gene_id "chrA02:1845783-1848647C"; flanks "1847900^,1847672^"; structure "1-,2-,3-"; splice_chain "1847821-,1847816-,1847814-"; sources "Undefined,Undefined,Undefined"; NMorMRNA "null"; degree "9"; dimension "3_3";
chrA02	Undefined	as_event	1847672	1848112	.	-	.	transcript_id "TCONS_00004280,TCONS_00004279,TCONS_00004278,TCONS_00004281"; gene_id "chrA02:1845783-1848647C"; flanks "1848112^,1847672^"; structure "1-3^4-,1-3^5-,1-3^6-,2-"; splice_chain "1847985-1847900^1847821-,1847985-1847900^1847816-,1847985-1847900^1847814-,1847978-"; sources "Undefined,Undefined,Undefined,Undefined"; NMorMRNA "null"; degree "16"; dimension "4_4";
chrA02	Undefined	as_event	1847127	1847554	.	-	.	transcript_id "TCONS_00004278,TCONS_00004279"; gene_id "chrA02:1845783-1848647C"; flanks "1847554-,1847127^"; structure "1^3-,2^4-"; splice_chain "1847320^1847213-,1847317^1847210-"; sources "Undefined,Undefined"; NMorMRNA "null"; degree "4"; dimension "2_2";
chrA02	Undefined	as_event	1846880	1847127	.	-	.	transcript_id "TCONS_00004279,TCONS_00004278"; gene_id "chrA02:1845783-1848647C"; flanks "1847127^,1846880^"; structure "1-,2-"; splice_chain "1847034-,1847033-"; sources "Undefined,Undefined"; NMorMRNA "null"; degree "4"; dimension "2_2";
chrA02	Undefined	as_event	1846880	1847317	.	-	.	transcript_id "TCONS_00004279,TCONS_00004277"; gene_id "chrA02:1845783-1848647C"; flanks "1847317^,1846880^"; structure "1-3^4-,2-"; splice_chain "1847210-1847127^1847034-,1847198-"; sources "Undefined,Undefined"; NMorMRNA "null"; degree "4"; dimension "2_2";
chrA02	Undefined	as_event	1846880	1847554	.	-	.	transcript_id "TCONS_00004281,TCONS_00004280,TCONS_00004278,TCONS_00004279,TCONS_00004277"; gene_id "chrA02:1845783-1848647C"; flanks "1847554-,1846880^"; structure "0,1^2-,3^5-8^10-,4^6-8^9-,4^7-"; splice_chain ",1847452^1847380-,1847320^1847213-1847127^1847033-,1847317^1847210-1847127^1847034-,1847317^1847198-"; sources "Undefined,Undefined,Undefined,Undefined,Undefined"; NMorMRNA "null"; degre…
chrA02	Undefined	as_event	1846684	1846880	.	-	.	transcript_id "TCONS_00004277/TCONS_00004278/TCONS_00004281,TCONS_00004279/TCONS_00004280"; gene_id "chrA02:1845783-1848647C"; flanks "1846880^,1846684^"; structure "1-,2-"; splice_chain "1846805-,1846793-"; sources "Undefined,Undefined"; NMorMRNA "null"; degree "4"; dimension "2_2";
chrA02	Undefined	as_event	1846424	1846684	.	-	.	transcript_id "TCONS_00004279,TCONS_00004277"; gene_id "chrA02:1845783-1848647C"; flanks "1846684^,1846424^"; structure "1-,2-"; splice_chain "1846606-,1846597-"; sources "Undefined,Undefined"; NMorMRNA "null"; degree "4"; dimension "2_2";
chrA02	Undefined	as_event	1846324	1846597	.	-	.	transcript_id "TCONS_00004281,TCONS_00004277"; gene_id "chrA02:1845783-1848647C"; flanks "1846597-,1846324^"; structure "0,1^2-"; splice_chain ",1846424^1846351-"; sources "Undefined,Undefined"; NMorMRNA "null"; degree "4"; dimension "2_2";
chrA02	Undefined	as_event	1846324	1846606	.	-	.	transcript_id "TCONS_00004280,TCONS_00004279"; gene_id "chrA02:1845783-1848647C"; flanks "1846606-,1846324^"; structure "0,1^2-"; splice_chain ",1846424^1846351-"; sources "Undefined,Undefined"; NMorMRNA "null"; degree "4"; dimension "2_2";
chrA02	Undefined	as_event	1846324	1846684	.	-	.	transcript_id "TCONS_00004280,TCONS_00004279,TCONS_00004281,TCONS_00004277"; gene_id "chrA02:1845783-1848647C"; flanks "1846684^,1846324^"; structure "1-,1-3^4-,2-,2-3^4-"; splice_chain "1846606-,1846606-1846424^1846351-,1846597-,1846597-1846424^1846351-"; sources "Undefined,Undefined,Undefined,Undefined"; NMorMRNA "null"; degree "16"; dimension "4_4";
chrA02	Undefined	as_event	1845783	1846253	.	-	.	transcript_id "TCONS_00004277/TCONS_00004281,TCONS_00004279/TCONS_00004280"; gene_id "chrA02:1845783-1848647C"; flanks "1846253-,1845783]"; structure "0,1^2-"; splice_chain ",1846128^1846023-"; sources "Undefined,Undefined"; NMorMRNA "null"; degree "4"; dimension "2_2";
chrA02	Undefined	as_event	1845783	1846597	.	-	.	transcript_id "TCONS_00004278,TCONS_00004277,TCONS_00004281"; gene_id "chrA02:1845783-1848647C"; flanks "1846597-,1845783]"; structure "0,1^2-3^4-,3^4-"; splice_chain ",1846424^1846351-1846324^1846253-,1846324^1846253-"; sources "Undefined,Undefined,Undefined"; NMorMRNA "null"; degree "9"; dimension "3_3";
chrA02	Undefined	as_event	1845783	1846684	.	-	.	transcript_id "TCONS_00004279,TCONS_00004280,TCONS_00004278,TCONS_00004277,TCONS_00004281"; gene_id "chrA02:1845783-1848647C"; flanks "1846684^,1845783]"; structure "1-3^4-5^6-7^8-,1-5^6-7^8-,2-,2-3^4-5^6-,2-5^6-"; splice_chain "1846606-1846424^1846351-1846324^1846253-1846128^1846023-,1846606-1846324^1846253-1846128^1846023-,1846597-,1846597-1846424^1846351-1846324^1846253-,1846597-1846324^184625…
chrA02	Undefined	as_event	1869570	1869895	.	-	.	transcript_id "TCONS_00004283,TCONS_00004284"; gene_id "chrA02:1866882-1870484C"; flanks "1869895-,1869570-"; structure "1^,2^"; splice_chain "1869804^,1869802^"; sources "Undefined,Undefined"; NMorMRNA "null"; degree "4"; dimension "2_2";
chrA02	Undefined	as_event	1872242	1872843	.	-	.	transcript_id "TCONS_00004286,TCONS_00004285/TCONS_00004287"; gene_id "chrA02:1871135-1874575C"; flanks "1872843-,1872242^"; structure "1^3-5^7-,2^4-6^8-"; splice_chain "1872809^1872612-1872495^1872342-,1872806^1872609-1872494^1872341-"; sources "Undefined,Undefined"; NMorMRNA "null"; degree "4"; dimension "2_2";
chrA02	Undefined	as_event	1871998	1872157	.	-	.	transcript_id "TCONS_00004285,TCONS_00004286/TCONS_00004287"; gene_id "chrA02:1871135-1874575C"; flanks "1872157-,1871998^"; structure "0,1^2-"; splice_chain ",1872122^1872048-"; sources "Undefined,Undefined"; NMorMRNA "null"; degree "4"; dimension "2_2";
chrA02	Undefined	as_event	1871135	1871683	.	-	.	transcript_id "TCONS_00004286,TCONS_00004285/TCONS_00004287"; gene_id "chrA02:1871135-1874575C"; flanks "1871683-,1871135]"; structure "1^3-,2^4-"; splice_chain "1871568^1871436-,1871558^1871426-"; sources "Undefined,Undefined"; NMorMRNA "null"; degree "4"; dimension "2_2";
chrA02	Undefined	as_event	1895271	1895602	.	-	.	transcript_id "TCONS_00004288,TCONS_00004289"; gene_id "chrA02:1894244-1897339C"; flanks "1895602-,1895271^"; structure "0,1^2-"; splice_chain ",1895450^1895386-"; sources "Undefined,Undefined"; NMorMRNA "null"; degree "4"; dimension "2_2";
chrA02	Undefined	as_event	2014115	2014505	.	-	.	transcript_id "TCONS_00004299,TCONS_00004298"; gene_id "chrA02:2009990-2015903C"; flanks "2014505-,2014115^"; structure "0,1^2-"; splice_chain ",2014302^2014219-"; sources "Undefined,Undefined"; NMorMRNA "null"; degree "4"; dimension "2_2";
chrA02	Undefined	as_event	2013424	2013715	.	-	.	transcript_id "TCONS_00004298,TCONS_00004299"; gene_id "chrA02:2009990-2015903C"; flanks "2013715^,2013424-"; structure "1-4^,2-3^"; splice_chain "2013574-2013498^,2013573-2013499^"; sources "Undefined,Undefined"; NMorMRNA "null"; degree "4"; dimension "2_2";
chrA02	Undefined	as_event	2047654	2048386	.	-	.	transcript_id "TCONS_00004305,TCONS_00004304"; gene_id "chrA02:2047654-2049118C"; flanks "2048386-,2047654]"; structure "0,1^2-"; splice_chain ",2048157^2048033-"; sources "Undefined,Undefined"; NMorMRNA "null"; degree "4"; dimension "2_2";
chrA02	Undefined	as_event	2156849	2157022	.	-	.	transcript_id "TCONS_00004315,TCONS_00004316"; gene_id "chrA02:2154784-2159768C"; flanks "2157022^,2156849^"; structure "1-,2-"; splice_chain "2156896-,2156895-"; sources "Undefined,Undefined"; NMorMRNA "null"; degree "4"; dimension "2_2";
chrA02	Undefined	as_event	2155479	2155742	.	-	.	transcript_id "TCONS_00004316,TCONS_00004315"; gene_id "chrA02:2154784-2159768C"; flanks "2155742-,2155479^"; structure "0,1^2-"; splice_chain ",2155601^2155531-"; sources "Undefined,Undefined"; NMorMRNA "null"; degree "4"; dimension "2_2";
chrA02	Undefined	as_event	2264254	2264552	.	-	.	transcript_id "TCONS_00004327,TCONS_00004326"; gene_id "chrA02:2259940-2264552C"; flanks "2264552[,2264254^"; structure "1^3-,2^4-"; splice_chain "2264440^2264351-,2264438^2264349-"; sources "Undefined,Undefined"; NMorMRNA "null"; degree "4"; dimension "2_2";
chrA02	Undefined	as_event	2263569	2263740	.	-	.	transcript_id "TCONS_00004326,TCONS_00004327"; gene_id "chrA02:2259940-2264552C"; flanks "2263740^,2263569^"; structure "1-,2-"; splice_chain "2263654-,2263653-"; sources "Undefined,Undefined"; NMorMRNA "null"; degree "4"; dimension "2_2";
chrA02	Undefined	as_event	2315435	2315821	.	-	.	transcript_id "TCONS_00004333,TCONS_00004332"; gene_id "chrA02:2313113-2316599C"; flanks "2315821-,2315435^"; structure "0,1^2-"; splice_chain ",2315617^2315525-"; sources "Undefined,Undefined"; NMorMRNA "null"; degree "4"; dimension "2_2";
chrA02	Undefined	as_event	2313113	2313542	.	-	.	transcript_id "TCONS_00004333,TCONS_00004332"; gene_id "chrA02:2313113-2316599C"; flanks "2313542-,2313113]"; structure "0,1^2-"; splice_chain ",2313335^2313252-"; sources "Undefined,Undefined"; NMorMRNA "null"; degree "4"; dimension "2_2";
chrA02	Undefined	as_event	2411287	2411548	.	-	.	transcript_id "TCONS_00004335,TCONS_00004334"; gene_id "chrA02:2409665-2413783C"; flanks "2411548-,2411287^"; structure "0,1^2-"; splice_chain ",2411479^2411391-"; sources "Undefined,Undefined"; NMorMRNA "null"; degree "4"; dimension "2_2";
chrA02	Undefined	as_event	2410263	2410552	.	-	.	transcript_id "TCONS_00004335,TCONS_00004334"; gene_id "chrA02:2409665-2413783C"; flanks "2410552-,2410263^"; structure "0,1^2-"; splice_chain ",2410489^2410408-"; sources "Undefined,Undefined"; NMorMRNA "null"; degree "4"; dimension "2_2";
chrA02	Undefined	as_event	2484913	2485264	.	-	.	transcript_id "TCONS_00004344,TCONS_00004343"; gene_id "chrA02:2483623-2490514C"; flanks "2485264-,2484913^"; structure "1^3-,2^4-"; splice_chain "2485150^2484995-,2485140^2484985-"; sources "Undefined,Undefined"; NMorMRNA "null"; degree "4"; dimension "2_2";
chrA02	Undefined	as_event	2484131	2484360	.	-	.	transcript_id "TCONS_00004344,TCONS_00004343"; gene_id "chrA02:2483623-2490514C"; flanks "2484360^,2484131^"; structure "1-,2-"; splice_chain "2484189-,2484187-"; sources "Undefined,Undefined"; NMorMRNA "null"; degree "4"; dimension "2_2";
chrA02	Undefined	as_event	2568395	2568817	.	-	.	transcript_id "TCONS_00004356,TCONS_00004355"; gene_id "chrA02:2566291-2569508C"; flanks "2568817-,2568395^"; structure "0,1^2-"; splice_chain ",2568585^2568491-"; sources "Undefined,Undefined"; NMorMRNA "null"; degree "4"; dimension "2_2";
chrA02	Undefined	as_event	2712938	2714877	.	-	.	transcript_id "TCONS_00004362,TCONS_00004361"; gene_id "chrA02:2710983-2715739C"; flanks "2714877-,2712938^"; structure "1^3-5^7-,2^4-6^8-"; splice_chain "2714789^2714572-2714320^2713058-,2714779^2714562-2714310^2713048-"; sources "Undefined,Undefined"; NMorMRNA "null"; degree "4"; dimension "2_2";
chrA02	Undefined	as_event	2735612	2735916	.	-	.	transcript_id "TCONS_00004364,TCONS_00004363"; gene_id "chrA02:2732255-2736408C"; flanks "2735916^,2735612^"; structure "1-,2-"; splice_chain "2735820-,2735814-"; sources "Undefined,Undefined"; NMorMRNA "null"; degree "4"; dimension "2_2";
chrA02	Undefined	as_event	2756760	2757075	.	-	.	transcript_id "TCONS_00004368/TCONS_00004371,TCONS_00004369/TCONS_00004370"; gene_id "chrA02:2756083-2757706C"; flanks "2757075-,2756760^"; structure "0,1^2-"; splice_chain ",2756913^2756833-"; sources "Undefined,Undefined"; NMorMRNA "null"; degree "4"; dimension "2_2";
chrA02	Undefined	as_event	2756186	2756343	.	-	.	transcript_id "TCONS_00004368,TCONS_00004370,TCONS_00004369"; gene_id "chrA02:2756083-2757706C"; flanks "2756343-,2756186-"; structure "1^,2^,3^"; splice_chain "2756272^,2756271^,2756270^"; sources "Undefined,Undefined,Undefined"; NMorMRNA "null"; degree "9"; dimension "3_3";
chrA02	Undefined	as_event	2756083	2756343	.	-	.	transcript_id "TCONS_00004371,TCONS_00004368,TCONS_00004370,TCONS_00004369"; gene_id "chrA02:2756083-2757706C"; flanks "2756343-,2756083]"; structure "0,1^4-,2^4-,3^4-"; splice_chain ",2756272^2756186-,2756271^2756186-,2756270^2756186-"; sources "Undefined,Undefined,Undefined,Undefined"; NMorMRNA "null"; degree "16"; dimension "4_4";
chrA02	Undefined	as_event	2855408	2855618	.	-	.	transcript_id "TCONS_00004375,TCONS_00004376"; gene_id "chrA02:2855032-2857392C"; flanks "2855618^,2855408^"; structure "1-,2-"; splice_chain "2855546-,2855542-"; sources "Undefined,Undefined"; NMorMRNA "null"; degree "4"; dimension "2_2";
chrA02	Undefined	as_event	2883509	2883856	.	-	.	transcript_id "TCONS_00004378,TCONS_00004377"; gene_id "chrA02:2881749-2884495C"; flanks "2883856-,2883509^"; structure "0,1^2-"; splice_chain ",2883750^2883683-"; sources "Undefined,Undefined"; NMorMRNA "null"; degree "4"; dimension "2_2";
chrA02	Undefined	as_event	2882713	2883245	.	-	.	transcript_id "TCONS_00004377,TCONS_00004378"; gene_id "chrA02:2881749-2884495C"; flanks "2883245^,2882713^"; structure "1-3^5-,2-4^6-"; splice_chain "2883171-2883094^2882857-,2883164-2883084^2882847-"; sources "Undefined,Undefined"; NMorMRNA "null"; degree "4"; dimension "2_2";
chrA02	Undefined	as_event	2882109	2882294	.	-	.	transcript_id "TCONS_00004377,TCONS_00004378"; gene_id "chrA02:2881749-2884495C"; flanks "2882294^,2882109^"; structure "1-,2-"; splice_chain "2882220-,2882217-"; sources "Undefined,Undefined"; NMorMRNA "null"; degree "4"; dimension "2_2";
chrA02	Undefined	as_event	2984517	2985084	.	-	.	transcript_id "TCONS_00004384,TCONS_00004382/TCONS_00004383"; gene_id "chrA02:2982595-2985368C"; flanks "2985084-,2984517^"; structure "0,1^2-"; splice_chain ",2984894^2984815-"; sources "Undefined,Undefined"; NMorMRNA "null"; degree "4"; dimension "2_2";
chrA02	Undefined	as_event	2983921	2984093	.	-	.	transcript_id "TCONS_00004383,TCONS_00004381/TCONS_00004382/TCONS_00004384"; gene_id "chrA02:2982595-2985368C"; flanks "2984093^,2983921^"; structure "1-,2-"; splice_chain "2984010-,2984008-"; sources "Undefined,Undefined"; NMorMRNA "null"; degree "4"; dimension "2_2";
chrA02	Undefined	as_event	2983438	2983608	.	-	.	transcript_id "TCONS_00004382/TCONS_00004383/TCONS_00004384,TCONS_00004381"; gene_id "chrA02:2982595-2985368C"; flanks "2983608-,2983438-"; structure "1^,2^"; splice_chain "2983513^,2983512^"; sources "Undefined,Undefined"; NMorMRNA "null"; degree "4"; dimension "2_2";
chrA02	Undefined	as_event	2983152	2983438	.	-	.	transcript_id "TCONS_00004381,TCONS_00004382/TCONS_00004383/TCONS_00004384"; gene_id "chrA02:2982595-2985368C"; flanks "2983438-,2983152^"; structure "1^3-,2^4-"; splice_chain "2983374^2983275-,2983372^2983273-"; sources "Undefined,Undefined"; NMorMRNA "null"; degree "4"; dimension "2_2";
chrA02	Undefined	as_event	3037432	3038190	.	-	.	transcript_id "TCONS_00004387,TCONS_00004386"; gene_id "chrA02:3037432-3043277C"; flanks "3038190-,3037432]"; structure "0,1^2-"; splice_chain ",3037926^3037822-"; sources "Undefined,Undefined"; NMorMRNA "null"; degree "4"; dimension "2_2";
chrA02	Undefined	as_event	3064269	3064666	.	-	.	transcript_id "TCONS_00004394,TCONS_00004395"; gene_id "chrA02:3063526-3065851C"; flanks "3064666-,3064269^"; structure "0,1^2-"; splice_chain ",3064593^3064533-"; sources "Undefined,Undefined"; NMorMRNA "null"; degree "4"; dimension "2_2";
chrA02	Undefined	as_event	3131807	3132259	.	-	.	transcript_id "TCONS_00004399,TCONS_00004400"; gene_id "chrA02:3129287-3139570C"; flanks "3132259-,3131807^"; structure "1^3-,2^4-"; splice_chain "3132175^3132021-,3132165^3132011-"; sources "Undefined,Undefined"; NMorMRNA "null"; degree "4"; dimension "2_2";
chrA02	Undefined	as_event	3193459	3193698	.	-	.	transcript_id "TCONS_00004402,TCONS_00004403"; gene_id "chrA02:3193175-3195760C"; flanks "3193698^,3193459]"; structure "1-,2-"; splice_chain "3193631-,3193618-"; sources "Undefined,Undefined"; NMorMRNA "null"; degree "4"; dimension "2_2";
chrA02	Undefined	as_event	3196364	3196656	.	-	.	transcript_id "TCONS_00004405,TCONS_00004404/TCONS_00004406"; gene_id "chrA02:3196364-3197179C"; flanks "3196656-,3196364]"; structure "0,1^2-"; splice_chain ",3196588^3196508-"; sources "Undefined,Undefined"; NMorMRNA "null"; degree "4"; dimension "2_2";
chrA02	Undefined	as_event	3274408	3274920	.	-	.	transcript_id "TCONS_00004417,TCONS_00004418/TCONS_00004419"; gene_id "chrA02:3270936-3275095C"; flanks "3274920^,3274408^"; structure "1-,2-"; splice_chain "3274489-,3274488-"; sources "Undefined,Undefined"; NMorMRNA "null"; degree "4"; dimension "2_2";
chrA02	Undefined	as_event	3271170	3271444	.	-	.	transcript_id "TCONS_00004419,TCONS_00004417/TCONS_00004418"; gene_id "chrA02:3270936-3275095C"; flanks "3271444-,3271170^"; structure "1^3-,2^4-"; splice_chain "3271413^3271318-,3271403^3271308-"; sources "Undefined,Undefined"; NMorMRNA "null"; degree "4"; dimension "2_2";
chrA02	Undefined	as_event	3314611	3315253	.	-	.	transcript_id "TCONS_00004422,TCONS_00004421"; gene_id "chrA02:3313971-3315652C"; flanks "3315253-,3314611-"; structure "1^,2^"; splice_chain "3315082^,3314750^"; sources "Undefined,Undefined"; NMorMRNA "null"; degree "4"; dimension "2_2";
chrA02	Undefined	as_event	3667952	3668110	.	-	.	transcript_id "TCONS_00004436,TCONS_00004437"; gene_id "chrA02:3665193-3669211C"; flanks "3668110-,3667952-"; structure "1^,2^"; splice_chain "3668047^,3668045^"; sources "Undefined,Undefined"; NMorMRNA "null"; degree "4"; dimension "2_2";
chrA02	Undefined	as_event	3693313	3693422	.	-	.	transcript_id "TCONS_00004441,TCONS_00004442"; gene_id "chrA02:3691630-3693627C"; flanks "3693422^,3693313^"; structure "1-,2-"; splice_chain "3693337-,3693334-"; sources "Undefined,Undefined"; NMorMRNA "null"; degree "4"; dimension "2_2";
chrA02	Undefined	as_event	3699777	3700056	.	-	.	transcript_id "TCONS_00004443,TCONS_00004444/TCONS_00004445"; gene_id "chrA02:3697483-3700390C"; flanks "3700056-,3699777^"; structure "0,1^2-"; splice_chain ",3699939^3699862-"; sources "Undefined,Undefined"; NMorMRNA "null"; degree "4"; dimension "2_2";
chrA02	Undefined	as_event	3698245	3699075	.	-	.	transcript_id "TCONS_00004443,TCONS_00004444/TCONS_00004445"; gene_id "chrA02:3697483-3700390C"; flanks "3699075-,3698245^"; structure "1^3-,2^4-"; splice_chain "3698588^3698467-,3698578^3698457-"; sources "Undefined,Undefined"; NMorMRNA "null"; degree "4"; dimension "2_2";
chrA02	Undefined	as_event	3801541	3801922	.	-	.	transcript_id "TCONS_00004452,TCONS_00004453"; gene_id "chrA02:3798957-3802954C"; flanks "3801922-,3801541^"; structure "0,1^2-"; splice_chain ",3801815^3801735-"; sources "Undefined,Undefined"; NMorMRNA "null"; degree "4"; dimension "2_2";
chrA02	Undefined	as_event	3800730	3801246	.	-	.	transcript_id "TCONS_00004452,TCONS_00004453"; gene_id "chrA02:3798957-3802954C"; flanks "3801246-,3800730^"; structure "0,1^2-"; splice_chain ",3801159^3801080-"; sources "Undefined,Undefined"; NMorMRNA "null"; degree "4"; dimension "2_2";
chrA02	Undefined	as_event	4014524	4014657	.	-	.	transcript_id "TCONS_00004455,TCONS_00004456/TCONS_00004457"; gene_id "chrA02:4012037-4014810C"; flanks "4014657^,4014524^"; structure "1-,2-"; splice_chain "4014565-,4014564-"; sources "Undefined,Undefined"; NMorMRNA "null"; degree "4"; dimension "2_2";
chrA02	Undefined	as_event	4013793	4013957	.	-	.	transcript_id "TCONS_00004457,TCONS_00004456"; gene_id "chrA02:4012037-4014810C"; flanks "4013957^,4013793^"; structure "1-,2-"; splice_chain "4013889-,4013888-"; sources "Undefined,Undefined"; NMorMRNA "null"; degree "4"; dimension "2_2";
chrA02	Undefined	as_event	4013628	4014105	.	-	.	transcript_id "TCONS_00004457,TCONS_00004456,TCONS_00004455"; gene_id "chrA02:4012037-4014810C"; flanks "4014105-,4013628^"; structure "1^2-5^7-,1^3-5^7-,4^6-"; splice_chain "4013957^4013889-4013793^4013698-,4013957^4013888-4013793^4013698-,4013803^4013708-"; sources "Undefined,Undefined,Undefined"; NMorMRNA "null"; degree "9"; dimension "3_3";
chrA02	Undefined	as_event	4012171	4012445	.	-	.	transcript_id "TCONS_00004456,TCONS_00004455/TCONS_00004457"; gene_id "chrA02:4012037-4014810C"; flanks "4012445-,4012171^"; structure "0,1^2-"; splice_chain ",4012335^4012262-"; sources "Undefined,Undefined"; NMorMRNA "null"; degree "4"; dimension "2_2";
chrA02	Undefined	as_event	4230304	4230499	.	-	.	transcript_id "TCONS_00004462,TCONS_00004461/TCONS_00004463"; gene_id "chrA02:4228557-4230880C"; flanks "4230499^,4230304^"; structure "1-,2-"; splice_chain "4230391-,4230390-"; sources "Undefined,Undefined"; NMorMRNA "null"; degree "4"; dimension "2_2";
chrA02	Undefined	as_event	4229598	4229878	.	-	.	transcript_id "TCONS_00004461,TCONS_00004463"; gene_id "chrA02:4228557-4230880C"; flanks "4229878-,4229598^"; structure "0,1^2-"; splice_chain ",4229714^4229651-"; sources "Undefined,Undefined"; NMorMRNA "null"; degree "4"; dimension "2_2";
chrA02	Undefined	as_event	4229598	4230224	.	-	.	transcript_id "TCONS_00004462,TCONS_00004461,TCONS_00004463"; gene_id "chrA02:4228557-4230880C"; flanks "4230224-,4229598^"; structure "1^3-,2^4-,2^4-5^6-"; splice_chain "4229977^4229888-,4229967^4229878-,4229967^4229878-4229714^4229651-"; sources "Undefined,Undefined,Undefined"; NMorMRNA "null"; degree "9"; dimension "3_3";
chrA02	Undefined	as_event	4242394	4243479	.	-	.	transcript_id "TCONS_00004464,TCONS_00004465"; gene_id "chrA02:4242182-4245695C"; flanks "4243479-,4242394^"; structure "1^3-5^7-,2^4-6^8-"; splice_chain "4243326^4242871-4242613^4242519-,4243316^4242861-4242603^4242509-"; sources "Undefined,Undefined"; NMorMRNA "null"; degree "4"; dimension "2_2";
chrA02	Undefined	as_event	4414344	4414498	.	-	.	transcript_id "TCONS_00004468,TCONS_00004469"; gene_id "chrA02:4412911-4414530C"; flanks "4414498^,4414344^"; structure "1-,2-"; splice_chain "4414473-,4414471-"; sources "Undefined,Undefined"; NMorMRNA "null"; degree "4"; dimension "2_2";
chrA02	Undefined	as_event	4450209	4450632	.	-	.	transcript_id "TCONS_00004478,TCONS_00004477"; gene_id "chrA02:4449905-4451854C"; flanks "4450632-,4450209^"; structure "0,1^2-"; splice_chain ",4450546^4450466-"; sources "Undefined,Undefined"; NMorMRNA "null"; degree "4"; dimension "2_2";
chrA02	Undefined	as_event	4577854	4578005	.	-	.	transcript_id "TCONS_00004488,TCONS_00004489"; gene_id "chrA02:4576383-4578664C"; flanks "4578005^,4577854^"; structure "1-,2-"; splice_chain "4577915-,4577913-"; sources "Undefined,Undefined"; NMorMRNA "null"; degree "4"; dimension "2_2";
chrA02	Undefined	as_event	4601463	4601619	.	-	.	transcript_id "TCONS_00004490,TCONS_00004491"; gene_id "chrA02:4599054-4601772C"; flanks "4601619^,4601463^"; structure "1-,2-"; splice_chain "4601533-,4601530-"; sources "Undefined,Undefined"; NMorMRNA "null"; degree "4"; dimension "2_2";
chrA02	Undefined	as_event	4600484	4600865	.	-	.	transcript_id "TCONS_00004490,TCONS_00004491"; gene_id "chrA02:4599054-4601772C"; flanks "4600865-,4600484^"; structure "0,1^2-"; splice_chain ",4600821^4600741-"; sources "Undefined,Undefined"; NMorMRNA "null"; degree "4"; dimension "2_2";
chrA02	Undefined	as_event	4942296	4942513	.	-	.	transcript_id "TCONS_00004510,TCONS_00004511"; gene_id "chrA02:4941576-4943243C"; flanks "4942513^,4942296^"; structure "1-,2-"; splice_chain "4942418-,4942417-"; sources "Undefined,Undefined"; NMorMRNA "null"; degree "4"; dimension "2_2";
chrA02	Undefined	as_event	4959117	4959445	.	-	.	transcript_id "TCONS_00004513,TCONS_00004512"; gene_id "chrA02:4958590-4960624C"; flanks "4959445-,4959117^"; structure "0,1^2-"; splice_chain ",4959270^4959186-"; sources "Undefined,Undefined"; NMorMRNA "null"; degree "4"; dimension "2_2";
chrA02	Undefined	as_event	4958590	4958822	.	-	.	transcript_id "TCONS_00004513,TCONS_00004512"; gene_id "chrA02:4958590-4960624C"; flanks "4958822-,4958590]"; structure "0,1^2-"; splice_chain ",4958738^4958653-"; sources "Undefined,Undefined"; NMorMRNA "null"; degree "4"; dimension "2_2";
chrA02	Undefined	as_event	5380050	5380348	.	-	.	transcript_id "TCONS_00004525,TCONS_00004526"; gene_id "chrA02:5379534-5381782C"; flanks "5380348-,5380050^"; structure "0,1^2-"; splice_chain ",5380247^5380142-"; sources "Undefined,Undefined"; NMorMRNA "null"; degree "4"; dimension "2_2";
chrA02	Undefined	as_event	5387857	5388071	.	-	.	transcript_id "TCONS_00004529,TCONS_00004530/TCONS_00004531"; gene_id "chrA02:5387001-5390426C"; flanks "5388071^,5387857^"; structure "1-,2-"; splice_chain "5387967-,5387965-"; sources "Undefined,Undefined"; NMorMRNA "null"; degree "4"; dimension "2_2";
chrA02	Undefined	as_event	5387001	5387444	.	-	.	transcript_id "TCONS_00004529,TCONS_00004530"; gene_id "chrA02:5387001-5390426C"; flanks "5387444^,5387001]"; structure "1-,2-"; splice_chain "5387264-,5387261-"; sources "Undefined,Undefined"; NMorMRNA "null"; degree "4"; dimension "2_2";
chrA02	Undefined	as_event	5521623	5523094	.	-	.	transcript_id "TCONS_00004534,TCONS_00004535"; gene_id "chrA02:5521623-5523909C"; flanks "5523094-,5521623]"; structure "1^3-,2^4-"; splice_chain "5522896^5522766-,5522862^5522732-"; sources "Undefined,Undefined"; NMorMRNA "null"; degree "4"; dimension "2_2";
chrA02	Undefined	as_event	5563850	5564126	.	-	.	transcript_id "TCONS_00004537,TCONS_00004536"; gene_id "chrA02:5562724-5566914C"; flanks "5564126-,5563850^"; structure "0,1^2-"; splice_chain ",5564055^5563966-"; sources "Undefined,Undefined"; NMorMRNA "null"; degree "4"; dimension "2_2";
chrA02	Undefined	as_event	5697265	5697565	.	-	.	transcript_id "TCONS_00004544,TCONS_00004545"; gene_id "chrA02:5695511-5698762C"; flanks "5697565^,5697265^"; structure "1-,2-"; splice_chain "5697403-,5697386-"; sources "Undefined,Undefined"; NMorMRNA "null"; degree "4"; dimension "2_2";
chrA02	Undefined	as_event	5711356	5712208	.	-	.	transcript_id "TCONS_00004547,TCONS_00004548"; gene_id "chrA02:5711356-5712208C"; flanks "5712208[,5711356]"; structure "1^3-,2^4-"; splice_chain "5711633^5711560-,5711623^5711550-"; sources "Undefined,Undefined"; NMorMRNA "null"; degree "4"; dimension "2_2";
chrA02	Undefined	as_event	5713393	5713597	.	-	.	transcript_id "TCONS_00004551,TCONS_00004550"; gene_id "chrA02:5712700-5714498C"; flanks "5713597-,5713393^"; structure "0,1^2-"; splice_chain ",5713560^5713486-"; sources "Undefined,Undefined"; NMorMRNA "null"; degree "4"; dimension "2_2";
chrA02	Undefined	as_event	6030360	6030647	.	-	.	transcript_id "TCONS_00004564,TCONS_00004565"; gene_id "chrA02:6028411-6031154C"; flanks "6030647-,6030360^"; structure "0,1^2-"; splice_chain ",6030539^6030427-"; sources "Undefined,Undefined"; NMorMRNA "null"; degree "4"; dimension "2_2";
chrA02	Undefined	as_event	6028790	6029040	.	-	.	transcript_id "TCONS_00004564,TCONS_00004565"; gene_id "chrA02:6028411-6031154C"; flanks "6029040-,6028790^"; structure "1^3-,2^4-"; splice_chain "6028994^6028895-,6028984^6028885-"; sources "Undefined,Undefined"; NMorMRNA "null"; degree "4"; dimension "2_2";
chrA02	Undefined	as_event	6218447	6219576	.	-	.	transcript_id "TCONS_00004570,TCONS_00004571"; gene_id "chrA02:6218447-6219822C"; flanks "6219576^,6218447]"; structure "1-,2-"; splice_chain "6219428-,6219425-"; sources "Undefined,Undefined"; NMorMRNA "null"; degree "4"; dimension "2_2";
chrA02	Undefined	as_event	6222946	6223286	.	-	.	transcript_id "TCONS_00004574,TCONS_00004573"; gene_id "chrA02:6220724-6224772C"; flanks "6223286^,6222946^"; structure "1-,2-"; splice_chain "6223026-,6223024-"; sources "Undefined,Undefined"; NMorMRNA "null"; degree "4"; dimension "2_2";
chrA02	Undefined	as_event	6220724	6221194	.	-	.	transcript_id "TCONS_00004572/TCONS_00004573,TCONS_00004574"; gene_id "chrA02:6220724-6224772C"; flanks "6221194-,6220724]"; structure "0,1^2-"; splice_chain ",6221045^6220827-"; sources "Undefined,Undefined"; NMorMRNA "null"; degree "4"; dimension "2_2";
chrA02	Undefined	as_event	6235255	6235655	.	-	.	transcript_id "TCONS_00004576,TCONS_00004575"; gene_id "chrA02:6234694-6236694C"; flanks "6235655-,6235255^"; structure "0,1^2-"; splice_chain ",6235476^6235397-"; sources "Undefined,Undefined"; NMorMRNA "null"; degree "4"; dimension "2_2";
chrA02	Undefined	as_event	6240215	6240402	.	-	.	transcript_id "TCONS_00004577,TCONS_00004578"; gene_id "chrA02:6239820-6242471C"; flanks "6240402^,6240215^"; structure "1-,2-"; splice_chain "6240288-,6240287-"; sources "Undefined,Undefined"; NMorMRNA "null"; degree "4"; dimension "2_2";
chrA02	Undefined	as_event	6330257	6330452	.	-	.	transcript_id "TCONS_00004591,TCONS_00004590"; gene_id "chrA02:6328991-6331259C"; flanks "6330452-,6330257-"; structure "1^,2^"; splice_chain "6330362^,6330361^"; sources "Undefined,Undefined"; NMorMRNA "null"; degree "4"; dimension "2_2";
chrA02	Undefined	as_event	6402844	6403742	.	-	.	transcript_id "TCONS_00004595,TCONS_00004594"; gene_id "chrA02:6401742-6403742C"; flanks "6403742[,6402844^"; structure "1^3-,2^4-"; splice_chain "6403428^6403040-,6403418^6403030-"; sources "Undefined,Undefined"; NMorMRNA "null"; degree "4"; dimension "2_2";
chrA02	Undefined	as_event	6525668	6525921	.	-	.	transcript_id "TCONS_00004602,TCONS_00004603"; gene_id "chrA02:6525222-6526158C"; flanks "6525921^,6525668^"; structure "1-,2-"; splice_chain "6525749-,6525747-"; sources "Undefined,Undefined"; NMorMRNA "null"; degree "4"; dimension "2_2";
chrA02	Undefined	as_event	6810647	6812085	.	-	.	transcript_id "TCONS_00004611,TCONS_00004609/TCONS_00004610"; gene_id "chrA02:6810647-6814937C"; flanks "6812085^,6810647]"; structure "1-,2-"; splice_chain "6811997-,6811994-"; sources "Undefined,Undefined"; NMorMRNA "null"; degree "4"; dimension "2_2";
chrA02	Undefined	as_event	6857836	6858088	.	-	.	transcript_id "TCONS_00004615,TCONS_00004614,TCONS_00004613"; gene_id "chrA02:6857836-6859203C"; flanks "6858088-,6857836]"; structure "1^4-,2^5-,3^6-"; splice_chain "6857964^6857878-,6857961^6857875-,6857959^6857873-"; sources "Undefined,Undefined,Undefined"; NMorMRNA "null"; degree "9"; dimension "3_3";
chrA02	Undefined	as_event	6989843	6990067	.	-	.	transcript_id "TCONS_00004622,TCONS_00004623"; gene_id "chrA02:6980271-7001208C"; flanks "6990067^,6989843^"; structure "1-,2-"; splice_chain "6989968-,6989966-"; sources "Undefined,Undefined"; NMorMRNA "null"; degree "4"; dimension "2_2";
chrA02	Undefined	as_event	6986917	6987128	.	-	.	transcript_id "TCONS_00004622,TCONS_00004623"; gene_id "chrA02:6980271-7001208C"; flanks "6987128^,6986917^"; structure "1-,2-"; splice_chain "6987030-,6987029-"; sources "Undefined,Undefined"; NMorMRNA "null"; degree "4"; dimension "2_2";
chrA02	Undefined	as_event	6985579	6985758	.	-	.	transcript_id "TCONS_00004622,TCONS_00004623"; gene_id "chrA02:6980271-7001208C"; flanks "6985758^,6985579^"; structure "1-,2-"; splice_chain "6985675-,6985673-"; sources "Undefined,Undefined"; NMorMRNA "null"; degree "4"; dimension "2_2";
chrA02	Undefined	as_event	7065792	7066271	.	-	.	transcript_id "TCONS_00004627,TCONS_00004626"; gene_id "chrA02:7065792-7067095C"; flanks "7066271^,7065792]"; structure "1-,2-"; splice_chain "7066022-,7066021-"; sources "Undefined,Undefined"; NMorMRNA "null"; degree "4"; dimension "2_2";
chrA02	Undefined	as_event	7109716	7110076	.	-	.	transcript_id "TCONS_00004629,TCONS_00004631"; gene_id "chrA02:7109321-7114021C"; flanks "7110076^,7109716^"; structure "1-,2-"; splice_chain "7110012-,7110009-"; sources "Undefined,Undefined"; NMorMRNA "null"; degree "4"; dimension "2_2";
chrA02	Undefined	as_event	7109716	7110640	.	-	.	transcript_id "TCONS_00004630,TCONS_00004629,TCONS_00004631"; gene_id "chrA02:7109321-7114021C"; flanks "7110640-,7109716^"; structure "0,1^2-,1^3-"; splice_chain ",7110076^7110012-,7110076^7110009-"; sources "Undefined,Undefined,Undefined"; NMorMRNA "null"; degree "9"; dimension "3_3";
chrA02	Undefined	as_event	7118134	7118375	.	-	.	transcript_id "TCONS_00004632,TCONS_00004633/TCONS_00004634"; gene_id "chrA02:7115132-7118659C"; flanks "7118375-,7118134^"; structure "1^3-,2^4-"; splice_chain "7118324^7118247-,7118314^7118237-"; sources "Undefined,Undefined"; NMorMRNA "null"; degree "4"; dimension "2_2";
chrA02	Undefined	as_event	7117480	7117706	.	-	.	transcript_id "TCONS_00004632,TCONS_00004633/TCONS_00004634"; gene_id "chrA02:7115132-7118659C"; flanks "7117706^,7117480^"; structure "1-,2-"; splice_chain "7117500-,7117499-"; sources "Undefined,Undefined"; NMorMRNA "null"; degree "4"; dimension "2_2";
chrA02	Undefined	as_event	7117017	7117208	.	-	.	transcript_id "TCONS_00004632,TCONS_00004633/TCONS_00004634"; gene_id "chrA02:7115132-7118659C"; flanks "7117208-,7117017^"; structure "0,1^2-"; splice_chain ",7117144^7117065-"; sources "Undefined,Undefined"; NMorMRNA "null"; degree "4"; dimension "2_2";
chrA02	Undefined	as_event	7116718	7116937	.	-	.	transcript_id "TCONS_00004632,TCONS_00004633"; gene_id "chrA02:7115132-7118659C"; flanks "7116937-,7116718^"; structure "0,1^2-"; splice_chain ",7116893^7116809-"; sources "Undefined,Undefined"; NMorMRNA "null"; degree "4"; dimension "2_2";
chrA02	Undefined	as_event	7116556	7116937	.	-	.	transcript_id "TCONS_00004633,TCONS_00004634,TCONS_00004632"; gene_id "chrA02:7115132-7118659C"; flanks "7116937-,7116556^"; structure "1^3-5^7-,2^4-6^8-,5^7-"; splice_chain "7116893^7116809-7116718^7116616-,7116890^7116806-7116717^7116615-,7116718^7116616-"; sources "Undefined,Undefined,Undefined"; NMorMRNA "null"; degree "9"; dimension "3_3";
chrA02	Undefined	as_event	7271594	7273393	.	-	.	transcript_id "TCONS_00004638,TCONS_00004639"; gene_id "chrA02:7271594-7273393C"; flanks "7273393[,7271594]"; structure "0,1^2-3^4-"; splice_chain ",7272275^7272168-7272087^7271953-"; sources "Undefined,Undefined"; NMorMRNA "null"; degree "4"; dimension "2_2";
chrA02	Undefined	as_event	7294576	7294723	.	-	.	transcript_id "TCONS_00004640,TCONS_00004641"; gene_id "chrA02:7293786-7297434C"; flanks "7294723^,7294576^"; structure "1-,2-"; splice_chain "7294620-,7294617-"; sources "Undefined,Undefined"; NMorMRNA "null"; degree "4"; dimension "2_2";
chrA02	Undefined	as_event	7444968	7445952	.	-	.	transcript_id "TCONS_00004645,TCONS_00004644"; gene_id "chrA02:7444276-7445952C"; flanks "7445952[,7444968^"; structure "1^3-,2^4-"; splice_chain "7445378^7445094-,7445368^7445084-"; sources "Undefined,Undefined"; NMorMRNA "null"; degree "4"; dimension "2_2";
chrA02	Undefined	as_event	7444485	7444854	.	-	.	transcript_id "TCONS_00004645,TCONS_00004644"; gene_id "chrA02:7444276-7445952C"; flanks "7444854-,7444485^"; structure "0,1^2-"; splice_chain ",7444722^7444643-"; sources "Undefined,Undefined"; NMorMRNA "null"; degree "4"; dimension "2_2";
chrA02	Undefined	as_event	7604588	7604980	.	-	.	transcript_id "TCONS_00004648,TCONS_00004649"; gene_id "chrA02:7602881-7605545C"; flanks "7604980-,7604588^"; structure "1^3-,2^4-"; splice_chain "7604811^7604743-,7604809^7604741-"; sources "Undefined,Undefined"; NMorMRNA "null"; degree "4"; dimension "2_2";
chrA02	Undefined	as_event	7781111	7783954	.	-	.	transcript_id "TCONS_00004651,TCONS_00004652"; gene_id "chrA02:7781111-7784951C"; flanks "7783954^,7781111]"; structure "1-,2-"; splice_chain "7783040-,7783039-"; sources "Undefined,Undefined"; NMorMRNA "null"; degree "4"; dimension "2_2";
chrA02	Undefined	as_event	8476713	8476953	.	-	.	transcript_id "TCONS_00004671,TCONS_00004668/TCONS_00004669/TCONS_00004670"; gene_id "chrA02:8475215-8489826C"; flanks "8476953^,8476713^"; structure "1-,2-"; splice_chain "8476836-,8476831-"; sources "Undefined,Undefined"; NMorMRNA "null"; degree "4"; dimension "2_2";
chrA02	Undefined	as_event	8496356	8496994	.	-	.	transcript_id "TCONS_00004674,TCONS_00004675"; gene_id "chrA02:8493230-8497504C"; flanks "8496994-,8496356^"; structure "1^3-,2^4-"; splice_chain "8496504^8496416-,8496502^8496409-"; sources "Undefined,Undefined"; NMorMRNA "null"; degree "4"; dimension "2_2";
chrA02	Undefined	as_event	8511932	8512458	.	-	.	transcript_id "TCONS_00004678,TCONS_00004677"; gene_id "chrA02:8511340-8514292C"; flanks "8512458-,8511932^"; structure "1^3-,2^4-"; splice_chain "8512415^8512030-,8512405^8512020-"; sources "Undefined,Undefined"; NMorMRNA "null"; degree "4"; dimension "2_2";
chrA02	Undefined	as_event	8708438	8708843	.	-	.	transcript_id "TCONS_00004685,TCONS_00004686"; gene_id "chrA02:8707042-8709764C"; flanks "8708843-,8708438^"; structure "0,1^2-"; splice_chain ",8708655^8708575-"; sources "Undefined,Undefined"; NMorMRNA "null"; degree "4"; dimension "2_2";
chrA02	Undefined	as_event	8707937	8708148	.	-	.	transcript_id "TCONS_00004684,TCONS_00004686"; gene_id "chrA02:8707042-8709764C"; flanks "8708148-,8707937-"; structure "1^,2^"; splice_chain "8708016^,8708015^"; sources "Undefined,Undefined"; NMorMRNA "null"; degree "4"; dimension "2_2";
chrA02	Undefined	as_event	8707808	8708148	.	-	.	transcript_id "TCONS_00004685,TCONS_00004684"; gene_id "chrA02:8707042-8709764C"; flanks "8708148-,8707808^"; structure "0,1^2-"; splice_chain ",8708016^8707937-"; sources "Undefined,Undefined"; NMorMRNA "null"; degree "4"; dimension "2_2";
chrA02	Undefined	as_event	8886711	8886885	.	-	.	transcript_id "TCONS_00004693,TCONS_00004694/TCONS_00004695"; gene_id "chrA02:8884175-8887603C"; flanks "8886885^,8886711^"; structure "1-,2-"; splice_chain "8886744-,8886741-"; sources "Undefined,Undefined"; NMorMRNA "null"; degree "4"; dimension "2_2";
chrA02	Undefined	as_event	8886392	8886622	.	-	.	transcript_id "TCONS_00004695,TCONS_00004693/TCONS_00004694"; gene_id "chrA02:8884175-8887603C"; flanks "8886622-,8886392^"; structure "1^3-,2^4-"; splice_chain "8886576^8886497-,8886566^8886487-"; sources "Undefined,Undefined"; NMorMRNA "null"; degree "4"; dimension "2_2";
chrA02	Undefined	as_event	9010594	9011486	.	-	.	transcript_id "TCONS_00004702,TCONS_00004701"; gene_id "chrA02:9009520-9012019C"; flanks "9011486-,9010594^"; structure "0,1^2-"; splice_chain ",9011015^9010933-"; sources "Undefined,Undefined"; NMorMRNA "null"; degree "4"; dimension "2_2";
chrA02	Undefined	as_event	9546351	9546580	.	-	.	transcript_id "TCONS_00004716,TCONS_00004717/TCONS_00004718"; gene_id "chrA02:9545194-9546883C"; flanks "9546580^,9546351^"; structure "1-,2-"; splice_chain "9546501-,9546495-"; sources "Undefined,Undefined"; NMorMRNA "null"; degree "4"; dimension "2_2";
chrA02	Undefined	as_event	9545489	9545754	.	-	.	transcript_id "TCONS_00004716,TCONS_00004717"; gene_id "chrA02:9545194-9546883C"; flanks "9545754^,9545489]"; structure "1-,2-"; splice_chain "9545665-,9545655-"; sources "Undefined,Undefined"; NMorMRNA "null"; degree "4"; dimension "2_2";
chrA02	Undefined	as_event	9727469	9728224	.	-	.	transcript_id "TCONS_00004723,TCONS_00004724,TCONS_00004725"; gene_id "chrA02:9727469-9730590C"; flanks "9728224-,9727469]"; structure "1^4-,2^5-,3^6-"; splice_chain "9728112^9727861-,9728105^9727854-,9728102^9727851-"; sources "Undefined,Undefined,Undefined"; NMorMRNA "null"; degree "9"; dimension "3_3";
chrA02	Undefined	as_event	9745601	9746246	.	-	.	transcript_id "TCONS_00004728,TCONS_00004729"; gene_id "chrA02:9745601-9748271C"; flanks "9746246^,9745601]"; structure "1-2^4-,3-"; splice_chain "9746171-9746080^9746004-,9746079-"; sources "Undefined,Undefined"; NMorMRNA "null"; degree "4"; dimension "2_2";
chrA02	Undefined	as_event	9798768	9799741	.	-	.	transcript_id "TCONS_00004730,TCONS_00004731"; gene_id "chrA02:9798768-9799741C"; flanks "9799741[,9798768]"; structure "0,1^2-"; splice_chain ",9799552^9799450-"; sources "Undefined,Undefined"; NMorMRNA "null"; degree "4"; dimension "2_2";
chrA02	Undefined	as_event	9853038	9853409	.	-	.	transcript_id "TCONS_00004732,TCONS_00004733/TCONS_00004734"; gene_id "chrA02:9851874-9854161C"; flanks "9853409-,9853038^"; structure "0,1^2-"; splice_chain ",9853348^9853119-"; sources "Undefined,Undefined"; NMorMRNA "null"; degree "4"; dimension "2_2";
chrA02	Undefined	as_event	9852521	9852966	.	-	.	transcript_id "TCONS_00004732,TCONS_00004733/TCONS_00004734"; gene_id "chrA02:9851874-9854161C"; flanks "9852966-,9852521^"; structure "1^3-,2^4-"; splice_chain "9852733^9852649-,9852730^9852646-"; sources "Undefined,Undefined"; NMorMRNA "null"; degree "4"; dimension "2_2";
chrA02	Undefined	as_event	9851874	9852180	.	-	.	transcript_id "TCONS_00004732,TCONS_00004733/TCONS_00004734"; gene_id "chrA02:9851874-9854161C"; flanks "9852180^,9851874]"; structure "1-,2-"; splice_chain "9852090-,9852086-"; sources "Undefined,Undefined"; NMorMRNA "null"; degree "4"; dimension "2_2";
chrA02	Undefined	as_event	9910668	9910876	.	-	.	transcript_id "TCONS_00004737,TCONS_00004738/TCONS_00004739"; gene_id "chrA02:9908028-9911587C"; flanks "9910876^,9910668^"; structure "1-,2-"; splice_chain "9910783-,9910782-"; sources "Undefined,Undefined"; NMorMRNA "null"; degree "4"; dimension "2_2";
chrA02	Undefined	as_event	9910026	9910420	.	-	.	transcript_id "TCONS_00004737,TCONS_00004738/TCONS_00004739"; gene_id "chrA02:9908028-9911587C"; flanks "9910420-,9910026^"; structure "0,1^2-"; splice_chain ",9910225^9910139-"; sources "Undefined,Undefined"; NMorMRNA "null"; degree "4"; dimension "2_2";
chrA02	Undefined	as_event	9909042	9909346	.	-	.	transcript_id "TCONS_00004737/TCONS_00004738,TCONS_00004739"; gene_id "chrA02:9908028-9911587C"; flanks "9909346-,9909042^"; structure "0,1^2-"; splice_chain ",9909224^9909154-"; sources "Undefined,Undefined"; NMorMRNA "null"; degree "4"; dimension "2_2";
chrA02	Undefined	as_event	10244124	10244333	.	-	.	transcript_id "TCONS_00004747,TCONS_00004749"; gene_id "chrA02:10241772-10245326C"; flanks "10244333-,10244124^"; structure "1^3-,2^4-"; splice_chain "10244289^10244216-,10244287^10244214-"; sources "Undefined,Undefined"; NMorMRNA "null"; degree "4"; dimension "2_2";
chrA02	Undefined	as_event	10243954	10244214	.	-	.	transcript_id "TCONS_00004749,TCONS_00004748"; gene_id "chrA02:10241772-10245326C"; flanks "10244214-,10243954^"; structure "1^3-,2^4-"; splice_chain "10244124^10244046-,10244122^10244044-"; sources "Undefined,Undefined"; NMorMRNA "null"; degree "4"; dimension "2_2";
chrA02	Undefined	as_event	10243954	10244333	.	-	.	transcript_id "TCONS_00004747,TCONS_00004749,TCONS_00004748"; gene_id "chrA02:10241772-10245326C"; flanks "10244333-,10243954^"; structure "1^3-5^7-,2^4-5^7-,2^4-6^8-"; splice_chain "10244289^10244216-10244124^10244046-,10244287^10244214-10244124^10244046-,10244287^10244214-10244122^10244044-"; sources "Undefined,Undefined,Undefined"; NMorMRNA "null"; degree "9"; dimension "3_3";
chrA02	Undefined	as_event	10243606	10243809	.	-	.	transcript_id "TCONS_00004748/TCONS_00004749,TCONS_00004746/TCONS_00004747"; gene_id "chrA02:10241772-10245326C"; flanks "10243809^,10243606^"; structure "1-,2-"; splice_chain "10243747-,10243719-"; sources "Undefined,Undefined"; NMorMRNA "null"; degree "4"; dimension "2_2";
chrA02	Undefined	as_event	10243301	10243606	.	-	.	transcript_id "TCONS_00004748,TCONS_00004746/TCONS_00004747/TCONS_00004749"; gene_id "chrA02:10241772-10245326C"; flanks "10243606^,10243301^"; structure "1-,2-"; splice_chain "10243392-,10243391-"; sources "Undefined,Undefined"; NMorMRNA "null"; degree "4"; dimension "2_2";
chrA02	Undefined	as_event	10242139	10242447	.	-	.	transcript_id "TCONS_00004747/TCONS_00004748/TCONS_00004749,TCONS_00004746"; gene_id "chrA02:10241772-10245326C"; flanks "10242447-,10242139^"; structure "0,1^2-"; splice_chain ",10242300^10242231-"; sources "Undefined,Undefined"; NMorMRNA "null"; degree "4"; dimension "2_2";
chrA02	Undefined	as_event	10385319	10385605	.	-	.	transcript_id "TCONS_00004757,TCONS_00004756"; gene_id "chrA02:10385319-10386327C"; flanks "10385605-,10385319]"; structure "0,1^2-"; splice_chain ",10385531^10385441-"; sources "Undefined,Undefined"; NMorMRNA "null"; degree "4"; dimension "2_2";
chrA02	Undefined	as_event	10513391	10513663	.	-	.	transcript_id "TCONS_00004760,TCONS_00004759"; gene_id "chrA02:10513091-10514312C"; flanks "10513663-,10513391^"; structure "1^3-,2^4-"; splice_chain "10513564^10513486-,10513554^10513476-"; sources "Undefined,Undefined"; NMorMRNA "null"; degree "4"; dimension "2_2";
chrA02	Undefined	as_event	10513104	10513292	.	-	.	transcript_id "TCONS_00004759,TCONS_00004760"; gene_id "chrA02:10513091-10514312C"; flanks "10513292-,10513104-"; structure "1^,2^"; splice_chain "10513188^,10513187^"; sources "Undefined,Undefined"; NMorMRNA "null"; degree "4"; dimension "2_2";
chrA02	Undefined	as_event	10691441	10692126	.	-	.	transcript_id "TCONS_00004766,TCONS_00004765"; gene_id "chrA02:10691441-10692475C"; flanks "10692126-,10691441]"; structure "1^3-,2^4-"; splice_chain "10692041^10691711-,10692031^10691701-"; sources "Undefined,Undefined"; NMorMRNA "null"; degree "4"; dimension "2_2";
chrA02	Undefined	as_event	10867613	10868194	.	-	.	transcript_id "TCONS_00004769,TCONS_00004768"; gene_id "chrA02:10866956-10868738C"; flanks "10868194-,10867613^"; structure "0,1^2-"; splice_chain ",10867748^10867711-"; sources "Undefined,Undefined"; NMorMRNA "null"; degree "4"; dimension "2_2";
chrA02	Undefined	as_event	10879709	10879927	.	-	.	transcript_id "TCONS_00004770,TCONS_00004771"; gene_id "chrA02:10879422-10880557C"; flanks "10879927^,10879709^"; structure "1-,2-"; splice_chain "10879833-,10879830-"; sources "Undefined,Undefined"; NMorMRNA "null"; degree "4"; dimension "2_2";
chrA02	Undefined	as_event	11134584	11135114	.	-	.	transcript_id "TCONS_00004779,TCONS_00004778"; gene_id "chrA02:11134584-11137495C"; flanks "11135114-,11134584]"; structure "0,1^2-"; splice_chain ",11135002^11134914-"; sources "Undefined,Undefined"; NMorMRNA "null"; degree "4"; dimension "2_2";
chrA02	Undefined	as_event	11209404	11210988	.	-	.	transcript_id "TCONS_00004784,TCONS_00004785"; gene_id "chrA02:11208922-11211810C"; flanks "11210988-,11209404^"; structure "1^3-,2^4-"; splice_chain "11209741^11209639-,11209731^11209629-"; sources "Undefined,Undefined"; NMorMRNA "null"; degree "4"; dimension "2_2";
chrA02	Undefined	as_event	11554659	11555038	.	-	.	transcript_id "TCONS_00004790,TCONS_00004791"; gene_id "chrA02:11554300-11555867C"; flanks "11555038-,11554659^"; structure "0,1^2-"; splice_chain ",11554842^11554770-"; sources "Undefined,Undefined"; NMorMRNA "null"; degree "4"; dimension "2_2";
chrA02	Undefined	as_event	11961449	11962555	.	-	.	transcript_id "TCONS_00004803,TCONS_00004804"; gene_id "chrA02:11961148-11963763C"; flanks "11962555-,11961449]"; structure "0,1^2-3^4-"; splice_chain ",11961899^11961830-11961672^11961582-"; sources "Undefined,Undefined"; NMorMRNA "null"; degree "4"; dimension "2_2";
chrA02	Undefined	as_event	12111096	12111562	.	-	.	transcript_id "TCONS_00004815,TCONS_00004814"; gene_id "chrA02:12111096-12112936C"; flanks "12111562-,12111096]"; structure "1^3-,2^4-"; splice_chain "12111520^12111419-,12111510^12111409-"; sources "Undefined,Undefined"; NMorMRNA "null"; degree "4"; dimension "2_2";
chrA02	Undefined	as_event	12192991	12193462	.	-	.	transcript_id "TCONS_00004818,TCONS_00004817"; gene_id "chrA02:12192991-12195797C"; flanks "12193462-,12192991]"; structure "0,1^2-"; splice_chain ",12193408^12193322-"; sources "Undefined,Undefined"; NMorMRNA "null"; degree "4"; dimension "2_2";
chrA02	Undefined	as_event	12253821	12254004	.	-	.	transcript_id "TCONS_00004825,TCONS_00004824"; gene_id "chrA02:12252976-12255648C"; flanks "12254004^,12253821^"; structure "1-,2-"; splice_chain "12253891-,12253889-"; sources "Undefined,Undefined"; NMorMRNA "null"; degree "4"; dimension "2_2";
chrA02	Undefined	as_event	12253373	12253590	.	-	.	transcript_id "TCONS_00004825,TCONS_00004824"; gene_id "chrA02:12252976-12255648C"; flanks "12253590-,12253373-"; structure "1^,2^"; splice_chain "12253499^,12253474^"; sources "Undefined,Undefined"; NMorMRNA "null"; degree "4"; dimension "2_2";
chrA02	Undefined	as_event	12324950	12325290	.	-	.	transcript_id "TCONS_00004830,TCONS_00004831"; gene_id "chrA02:12323378-12325326C"; flanks "12325290^,12324950^"; structure "1-,2-"; splice_chain "12325065-,12325051-"; sources "Undefined,Undefined"; NMorMRNA "null"; degree "4"; dimension "2_2";
chrA02	Undefined	as_event	12518557	12518801	.	-	.	transcript_id "TCONS_00004838,TCONS_00004839"; gene_id "chrA02:12511354-12526470C"; flanks "12518801-,12518557^"; structure "0,1^2-"; splice_chain ",12518745^12518667-"; sources "Undefined,Undefined"; NMorMRNA "null"; degree "4"; dimension "2_2";
chrA02	Undefined	as_event	12515065	12515211	.	-	.	transcript_id "TCONS_00004839,TCONS_00004838"; gene_id "chrA02:12511354-12526470C"; flanks "12515211^,12515065^"; structure "1-,2-"; splice_chain "12515129-,12515124-"; sources "Undefined,Undefined"; NMorMRNA "null"; degree "4"; dimension "2_2";
chrA02	Undefined	as_event	12751373	12751574	.	-	.	transcript_id "TCONS_00004842,TCONS_00004843"; gene_id "chrA02:12750915-12752370C"; flanks "12751574-,12751373^"; structure "0,1^2-"; splice_chain ",12751528^12751465-"; sources "Undefined,Undefined"; NMorMRNA "null"; degree "4"; dimension "2_2";
chrA02	Undefined	as_event	12773128	12775858	.	-	.	transcript_id "TCONS_00004845,TCONS_00004844"; gene_id "chrA02:12773128-12775858C"; flanks "12775858[,12773128]"; structure "0,1^2-"; splice_chain ",12774562^12773573-"; sources "Undefined,Undefined"; NMorMRNA "null"; degree "4"; dimension "2_2";
chrA02	Undefined	as_event	12788524	12789160	.	-	.	transcript_id "TCONS_00004848,TCONS_00004847"; gene_id "chrA02:12786868-12789160C"; flanks "12789160[,12788524^"; structure "1^3-,2^4-"; splice_chain "12788792^12788633-,12788782^12788623-"; sources "Undefined,Undefined"; NMorMRNA "null"; degree "4"; dimension "2_2";
chrA02	Undefined	as_event	12786868	12787190	.	-	.	transcript_id "TCONS_00004847/TCONS_00004848,TCONS_00004846"; gene_id "chrA02:12786868-12789160C"; flanks "12787190-,12786868]"; structure "0,1^2-"; splice_chain ",12787063^12786981-"; sources "Undefined,Undefined"; NMorMRNA "null"; degree "4"; dimension "2_2";
chrA02	Undefined	as_event	12871420	12871992	.	-	.	transcript_id "TCONS_00004851,TCONS_00004850"; gene_id "chrA02:12869810-12872729C"; flanks "12871992-,12871420^"; structure "0,1^2-"; splice_chain ",12871585^12871512-"; sources "Undefined,Undefined"; NMorMRNA "null"; degree "4"; dimension "2_2";
chrA02	Undefined	as_event	12870647	12871332	.	-	.	transcript_id "TCONS_00004850,TCONS_00004851"; gene_id "chrA02:12869810-12872729C"; flanks "12871332-,12870647-"; structure "1^2-4^,3^"; splice_chain "12871171^12871077-12870964^,12870966^"; sources "Undefined,Undefined"; NMorMRNA "null"; degree "4"; dimension "2_2";
chrA02	Undefined	as_event	12933668	12933917	.	-	.	transcript_id "TCONS_00004855,TCONS_00004854"; gene_id "chrA02:12933175-12935044C"; flanks "12933917-,12933668^"; structure "0,1^2-"; splice_chain ",12933775^12933720-"; sources "Undefined,Undefined"; NMorMRNA "null"; degree "4"; dimension "2_2";
chrA02	Undefined	as_event	12937097	12937579	.	-	.	transcript_id "TCONS_00004857,TCONS_00004856"; gene_id "chrA02:12935522-12939930C"; flanks "12937579-,12937097^"; structure "0,1^2-"; splice_chain ",12937302^12937223-"; sources "Undefined,Undefined"; NMorMRNA "null"; degree "4"; dimension "2_2";
chrA02	Undefined	as_event	12943047	12943221	.	-	.	transcript_id "TCONS_00004859,TCONS_00004860"; gene_id "chrA02:12940765-12943318C"; flanks "12943221^,12943047^"; structure "1-,2-"; splice_chain "12943138-,12943136-"; sources "Undefined,Undefined"; NMorMRNA "null"; degree "4"; dimension "2_2";
chrA02	Undefined	as_event	12942451	12942607	.	-	.	transcript_id "TCONS_00004860,TCONS_00004859"; gene_id "chrA02:12940765-12943318C"; flanks "12942607-,12942451-"; structure "1^,2^"; splice_chain "12942538^,12942537^"; sources "Undefined,Undefined"; NMorMRNA "null"; degree "4"; dimension "2_2";
chrA02	Undefined	as_event	12944368	12944871	.	-	.	transcript_id "TCONS_00004861,TCONS_00004862"; gene_id "chrA02:12943419-12946973C"; flanks "12944871-,12944368^"; structure "1^3-,2^4-"; splice_chain "12944790^12944600-,12944780^12944590-"; sources "Undefined,Undefined"; NMorMRNA "null"; degree "4"; dimension "2_2";
chrA02	Undefined	as_event	12943419	12943767	.	-	.	transcript_id "TCONS_00004861,TCONS_00004862"; gene_id "chrA02:12943419-12946973C"; flanks "12943767-,12943419]"; structure "1^3-,2^4-"; splice_chain "12943604^12943498-,12943594^12943488-"; sources "Undefined,Undefined"; NMorMRNA "null"; degree "4"; dimension "2_2";
chrA02	Undefined	as_event	13035177	13035478	.	-	.	transcript_id "TCONS_00004867,TCONS_00004868/TCONS_00004869"; gene_id "chrA02:13033788-13047098C"; flanks "13035478-,13035177^"; structure "0,1^2-"; splice_chain ",13035353^13035242-"; sources "Undefined,Undefined"; NMorMRNA "null"; degree "4"; dimension "2_2";
[truncated: 18,880 more rows]
