# Supplementary material for: Differences in Alternative Splicing between Yellow and Black-Seeded Rapeseed
Source: Plants (Basel). 2020 Jul 31;9(8):977. doi: 10.3390/plants9080977 (PMC7465011; doi:10.3390/plants9080977)
Supplement: Supplementary file 1 [file plants-09-00977-s001.zip › Supplementary Materials/Table S2/SRR5590955.combined_sorted.gtf_astalavista.gtf]

chrA01	Undefined	as_event	62372	62654	.	+	.	transcript_id "TCONS_00000004,TCONS_00000005"; gene_id "chrA01:61566-64354W"; flanks "62372-,62654^"; structure "0,1^2-"; splice_chain ",62448^62530-"; sources "Undefined,Undefined"; NMorMRNA "null"; degree "4"; dimension "2_2";
chrA01	Undefined	as_event	63853	64028	.	+	.	transcript_id "TCONS_00000005,TCONS_00000004"; gene_id "chrA01:61566-64354W"; flanks "63853-,64028-"; structure "1^,2^"; splice_chain "63964^,63966^"; sources "Undefined,Undefined"; NMorMRNA "null"; degree "4"; dimension "2_2";
chrA01	Undefined	as_event	65594	66071	.	+	.	transcript_id "TCONS_00000006,TCONS_00000007"; gene_id "chrA01:64884-66652W"; flanks "65594-,66071^"; structure "0,1^2-"; splice_chain ",65759^65827-"; sources "Undefined,Undefined"; NMorMRNA "null"; degree "4"; dimension "2_2";
chrA01	Undefined	as_event	67101	67308	.	+	.	transcript_id "TCONS_00000009,TCONS_00000008"; gene_id "chrA01:66841-69607W"; flanks "67101-,67308^"; structure "0,1^2-"; splice_chain ",67162^67230-"; sources "Undefined,Undefined"; NMorMRNA "null"; degree "4"; dimension "2_2";
chrA01	Undefined	as_event	76059	76692	.	+	.	transcript_id "TCONS_00000011,TCONS_00000012"; gene_id "chrA01:74763-78379W"; flanks "76059-,76692^"; structure "0,1^2-3^4-"; splice_chain ",76143^76218-76318^76394-"; sources "Undefined,Undefined"; NMorMRNA "null"; degree "4"; dimension "2_2";
chrA01	Undefined	as_event	96289	96463	.	+	.	transcript_id "TCONS_00000013,TCONS_00000014"; gene_id "chrA01:96009-96860W"; flanks "96289-,96463^"; structure "0,1^2-"; splice_chain ",96333^96421-"; sources "Undefined,Undefined"; NMorMRNA "null"; degree "4"; dimension "2_2";
chrA01	Undefined	as_event	179237	179607	.	+	.	transcript_id "TCONS_00000015,TCONS_00000016"; gene_id "chrA01:178636-181142W"; flanks "179237-,179607^"; structure "0,1^2-"; splice_chain ",179324^179399-"; sources "Undefined,Undefined"; NMorMRNA "null"; degree "4"; dimension "2_2";
chrA01	Undefined	as_event	180430	180715	.	+	.	transcript_id "TCONS_00000015,TCONS_00000016"; gene_id "chrA01:178636-181142W"; flanks "180430-,180715^"; structure "0,1^2-"; splice_chain ",180527^180604-"; sources "Undefined,Undefined"; NMorMRNA "null"; degree "4"; dimension "2_2";
chrA01	Undefined	as_event	244312	244567	.	+	.	transcript_id "TCONS_00000020,TCONS_00000021/TCONS_00000022/TCONS_00000023"; gene_id "chrA01:242847-249776W"; flanks "244312-,244567^"; structure "0,1^2-"; splice_chain ",244413^244487-"; sources "Undefined,Undefined"; NMorMRNA "null"; degree "4"; dimension "2_2";
chrA01	Undefined	as_event	244872	245123	.	+	.	transcript_id "TCONS_00000020/TCONS_00000021/TCONS_00000023/TCONS_00000024,TCONS_00000022"; gene_id "chrA01:242847-249776W"; flanks "244872^,245123^"; structure "1-,2-"; splice_chain "245023-,245039-"; sources "Undefined,Undefined"; NMorMRNA "null"; degree "4"; dimension "2_2";
chrA01	Undefined	as_event	248874	249051	.	+	.	transcript_id "TCONS_00000020/TCONS_00000021/TCONS_00000022/TCONS_00000023,TCONS_00000024"; gene_id "chrA01:242847-249776W"; flanks "248874-,249051-"; structure "1^,2^"; splice_chain "248964^,248965^"; sources "Undefined,Undefined"; NMorMRNA "null"; degree "4"; dimension "2_2";
chrA01	Undefined	as_event	354322	354879	.	+	.	transcript_id "TCONS_00000032,TCONS_00000031"; gene_id "chrA01:353066-355787W"; flanks "354322-,354879^"; structure "0,1^2-3^4-"; splice_chain ",354357^354525-354565^354778-"; sources "Undefined,Undefined"; NMorMRNA "null"; degree "4"; dimension "2_2";
chrA01	Undefined	as_event	465398	465543	.	+	.	transcript_id "TCONS_00000042,TCONS_00000041"; gene_id "chrA01:464354-466026W"; flanks "465398-,465543-"; structure "1^,2^"; splice_chain "465469^,465470^"; sources "Undefined,Undefined"; NMorMRNA "null"; degree "4"; dimension "2_2";
chrA01	Undefined	as_event	488662	488927	.	+	.	transcript_id "TCONS_00000047,TCONS_00000046"; gene_id "chrA01:488660-489839W"; flanks "488662[,488927^"; structure "1^3-,2^4-"; splice_chain "488781^488875-,488791^488885-"; sources "Undefined,Undefined"; NMorMRNA "null"; degree "4"; dimension "2_2";
chrA01	Undefined	as_event	489353	489474	.	+	.	transcript_id "TCONS_00000045/TCONS_00000046,TCONS_00000047"; gene_id "chrA01:488660-489839W"; flanks "489353-,489474-"; structure "1^,2^"; splice_chain "489449^,489452^"; sources "Undefined,Undefined"; NMorMRNA "null"; degree "4"; dimension "2_2";
chrA01	Undefined	as_event	489474	489839	.	+	.	transcript_id "TCONS_00000047,TCONS_00000045"; gene_id "chrA01:488660-489839W"; flanks "489474-,489839]"; structure "1^2-3^5-,4^6-"; splice_chain "489538^489620-489697^489774-,489698^489775-"; sources "Undefined,Undefined"; NMorMRNA "null"; degree "4"; dimension "2_2";
chrA01	Undefined	as_event	512560	512986	.	+	.	transcript_id "TCONS_00000049,TCONS_00000050"; gene_id "chrA01:511884-513583W"; flanks "512560-,512986^"; structure "0,1^2-"; splice_chain ",512818^512910-"; sources "Undefined,Undefined"; NMorMRNA "null"; degree "4"; dimension "2_2";
chrA01	Undefined	as_event	534389	534914	.	+	.	transcript_id "TCONS_00000055,TCONS_00000056"; gene_id "chrA01:532498-535081W"; flanks "534389-,534914^"; structure "0,1^2-"; splice_chain ",534467^534538-"; sources "Undefined,Undefined"; NMorMRNA "null"; degree "4"; dimension "2_2";
chrA01	Undefined	as_event	562254	562724	.	+	.	transcript_id "TCONS_00000061,TCONS_00000062"; gene_id "chrA01:562254-565042W"; flanks "562254[,562724-"; structure "1^,2^"; splice_chain "562336^,562606^"; sources "Undefined,Undefined"; NMorMRNA "null"; degree "4"; dimension "2_2";
chrA01	Undefined	as_event	620939	622026	.	+	.	transcript_id "TCONS_00000069,TCONS_00000070"; gene_id "chrA01:620939-622026W"; flanks "620939[,622026]"; structure "0,1^2-"; splice_chain ",621712^622010-"; sources "Undefined,Undefined"; NMorMRNA "null"; degree "4"; dimension "2_2";
chrA01	Undefined	as_event	639828	640175	.	+	.	transcript_id "TCONS_00000073,TCONS_00000074"; gene_id "chrA01:637758-640425W"; flanks "639828-,640175^"; structure "0,1^2-"; splice_chain ",639917^639999-"; sources "Undefined,Undefined"; NMorMRNA "null"; degree "4"; dimension "2_2";
chrA01	Undefined	as_event	660798	661109	.	+	.	transcript_id "TCONS_00000076,TCONS_00000075"; gene_id "chrA01:658464-661341W"; flanks "660798-,661109-"; structure "1^,2^"; splice_chain "660982^,660987^"; sources "Undefined,Undefined"; NMorMRNA "null"; degree "4"; dimension "2_2";
chrA01	Undefined	as_event	708300	708492	.	+	.	transcript_id "TCONS_00000081,TCONS_00000080"; gene_id "chrA01:706679-710796W"; flanks "708300-,708492-"; structure "1^,2^"; splice_chain "708404^,708405^"; sources "Undefined,Undefined"; NMorMRNA "null"; degree "4"; dimension "2_2";
chrA01	Undefined	as_event	708956	709219	.	+	.	transcript_id "TCONS_00000080,TCONS_00000081"; gene_id "chrA01:706679-710796W"; flanks "708956-,709219^"; structure "0,1^2-"; splice_chain ",709007^709108-"; sources "Undefined,Undefined"; NMorMRNA "null"; degree "4"; dimension "2_2";
chrA01	Undefined	as_event	733827	734174	.	+	.	transcript_id "TCONS_00000085,TCONS_00000084"; gene_id "chrA01:733270-735642W"; flanks "733827^,734174^"; structure "1-,2-"; splice_chain "734007-,734055-"; sources "Undefined,Undefined"; NMorMRNA "null"; degree "4"; dimension "2_2";
chrA01	Undefined	as_event	734819	735642	.	+	.	transcript_id "TCONS_00000084,TCONS_00000085"; gene_id "chrA01:733270-735642W"; flanks "734819-,735642]"; structure "0,1^2-"; splice_chain ",734881^735342-"; sources "Undefined,Undefined"; NMorMRNA "null"; degree "4"; dimension "2_2";
chrA01	Undefined	as_event	784619	786573	.	+	.	transcript_id "TCONS_00000089,TCONS_00000088"; gene_id "chrA01:782267-787269W"; flanks "784619-,786573^"; structure "0,1^2-"; splice_chain ",785235^785316-"; sources "Undefined,Undefined"; NMorMRNA "null"; degree "4"; dimension "2_2";
chrA01	Undefined	as_event	925174	925485	.	+	.	transcript_id "TCONS_00000106,TCONS_00000107/TCONS_00000108,TCONS_00000109"; gene_id "chrA01:924642-926677W"; flanks "925174-,925485^"; structure "0,1^3-,2^4-"; splice_chain ",925314^925383-,925340^925409-"; sources "Undefined,Undefined,Undefined"; NMorMRNA "null"; degree "9"; dimension "3_3";
chrA01	Undefined	as_event	925745	926117	.	+	.	transcript_id "TCONS_00000108,TCONS_00000106/TCONS_00000107/TCONS_00000109"; gene_id "chrA01:924642-926677W"; flanks "925745^,926117^"; structure "1-,2-"; splice_chain "925832-,926048-"; sources "Undefined,Undefined"; NMorMRNA "null"; degree "4"; dimension "2_2";
chrA01	Undefined	as_event	933014	933609	.	+	.	transcript_id "TCONS_00000110,TCONS_00000111"; gene_id "chrA01:931430-933609W"; flanks "933014-,933609]"; structure "0,1^2-"; splice_chain ",933151^933230-"; sources "Undefined,Undefined"; NMorMRNA "null"; degree "4"; dimension "2_2";
chrA01	Undefined	as_event	1042974	1044425	.	+	.	transcript_id "TCONS_00000124,TCONS_00000125"; gene_id "chrA01:1041228-1045213W"; flanks "1042974-,1044425^"; structure "1^3-,2^4-"; splice_chain "1043917^1044238-,1043919^1044240-"; sources "Undefined,Undefined"; NMorMRNA "null"; degree "4"; dimension "2_2";
chrA01	Undefined	as_event	1185845	1186429	.	+	.	transcript_id "TCONS_00000140,TCONS_00000141"; gene_id "chrA01:1184664-1186429W"; flanks "1185845-,1186429]"; structure "0,1^2-"; splice_chain ",1186030^1186124-"; sources "Undefined,Undefined"; NMorMRNA "null"; degree "4"; dimension "2_2";
chrA01	Undefined	as_event	1205256	1205448	.	+	.	transcript_id "TCONS_00000144,TCONS_00000143"; gene_id "chrA01:1201373-1207792W"; flanks "1205256^,1205448^"; structure "1-,2-"; splice_chain "1205357-,1205361-"; sources "Undefined,Undefined"; NMorMRNA "null"; degree "4"; dimension "2_2";
chrA01	Undefined	as_event	1206026	1206391	.	+	.	transcript_id "TCONS_00000144,TCONS_00000143"; gene_id "chrA01:1201373-1207792W"; flanks "1206026-,1206391^"; structure "1^3-,2^4-"; splice_chain "1206118^1206343-,1206126^1206351-"; sources "Undefined,Undefined"; NMorMRNA "null"; degree "4"; dimension "2_2";
chrA01	Undefined	as_event	1295725	1295982	.	+	.	transcript_id "TCONS_00000153,TCONS_00000154"; gene_id "chrA01:1295485-1298320W"; flanks "1295725^,1295982^"; structure "1-,2-"; splice_chain "1295860-,1295937-"; sources "Undefined,Undefined"; NMorMRNA "null"; degree "4"; dimension "2_2";
chrA01	Undefined	as_event	1298021	1298202	.	+	.	transcript_id "TCONS_00000155,TCONS_00000153/TCONS_00000154"; gene_id "chrA01:1295485-1298320W"; flanks "1298021^,1298202^"; structure "1-,2-"; splice_chain "1298095-,1298096-"; sources "Undefined,Undefined"; NMorMRNA "null"; degree "4"; dimension "2_2";
chrA01	Undefined	as_event	1315279	1315637	.	+	.	transcript_id "TCONS_00000156,TCONS_00000157"; gene_id "chrA01:1312772-1315637W"; flanks "1315279-,1315637]"; structure "0,1^2-"; splice_chain ",1315491^1315574-"; sources "Undefined,Undefined"; NMorMRNA "null"; degree "4"; dimension "2_2";
chrA01	Undefined	as_event	1318084	1318485	.	+	.	transcript_id "TCONS_00000158,TCONS_00000159"; gene_id "chrA01:1316260-1319120W"; flanks "1318084-,1318485^"; structure "0,1^2-3^4-"; splice_chain ",1318193^1318284-1318339^1318429-"; sources "Undefined,Undefined"; NMorMRNA "null"; degree "4"; dimension "2_2";
chrA01	Undefined	as_event	1698300	1699381	.	+	.	transcript_id "TCONS_00000209,TCONS_00000208"; gene_id "chrA01:1698193-1703695W"; flanks "1698300[,1699381^"; structure "0,1^2-"; splice_chain ",1699066^1699159-"; sources "Undefined,Undefined"; NMorMRNA "null"; degree "4"; dimension "2_2";
chrA01	Undefined	as_event	1700023	1700395	.	+	.	transcript_id "TCONS_00000207/TCONS_00000209,TCONS_00000208"; gene_id "chrA01:1698193-1703695W"; flanks "1700023-,1700395^"; structure "0,1^2-"; splice_chain ",1700122^1700198-"; sources "Undefined,Undefined"; NMorMRNA "null"; degree "4"; dimension "2_2";
chrA01	Undefined	as_event	1700473	1700920	.	+	.	transcript_id "TCONS_00000207/TCONS_00000209,TCONS_00000208"; gene_id "chrA01:1698193-1703695W"; flanks "1700473-,1700920^"; structure "0,1^2-"; splice_chain ",1700743^1700822-"; sources "Undefined,Undefined"; NMorMRNA "null"; degree "4"; dimension "2_2";
chrA01	Undefined	as_event	1744117	1744350	.	+	.	transcript_id "TCONS_00000219,TCONS_00000218"; gene_id "chrA01:1743440-1745472W"; flanks "1744117-,1744350-"; structure "1^,2^"; splice_chain "1744213^,1744219^"; sources "Undefined,Undefined"; NMorMRNA "null"; degree "4"; dimension "2_2";
chrA01	Undefined	as_event	1747636	1748041	.	+	.	transcript_id "TCONS_00000220,TCONS_00000221"; gene_id "chrA01:1746796-1749675W"; flanks "1747636-,1748041^"; structure "0,1^2-"; splice_chain ",1747900^1748005-"; sources "Undefined,Undefined"; NMorMRNA "null"; degree "4"; dimension "2_2";
chrA01	Undefined	as_event	1748112	1749158	.	+	.	transcript_id "TCONS_00000221,TCONS_00000220"; gene_id "chrA01:1746796-1749675W"; flanks "1748112-,1749158^"; structure "1^3-,2^4-"; splice_chain "1749001^1749096-,1749011^1749106-"; sources "Undefined,Undefined"; NMorMRNA "null"; degree "4"; dimension "2_2";
chrA01	Undefined	as_event	1759296	1759441	.	+	.	transcript_id "TCONS_00000223,TCONS_00000224"; gene_id "chrA01:1755602-1760061W"; flanks "1759296^,1759441^"; structure "1-,2-"; splice_chain "1759373-,1759374-"; sources "Undefined,Undefined"; NMorMRNA "null"; degree "4"; dimension "2_2";
chrA01	Undefined	as_event	1788161	1788418	.	+	.	transcript_id "TCONS_00000226,TCONS_00000227"; gene_id "chrA01:1786327-1790999W"; flanks "1788161-,1788418^"; structure "0,1^2-"; splice_chain ",1788238^1788318-"; sources "Undefined,Undefined"; NMorMRNA "null"; degree "4"; dimension "2_2";
chrA01	Undefined	as_event	1789007	1789539	.	+	.	transcript_id "TCONS_00000226,TCONS_00000227"; gene_id "chrA01:1786327-1790999W"; flanks "1789007-,1789539^"; structure "0,1^2-"; splice_chain ",1789306^1789387-"; sources "Undefined,Undefined"; NMorMRNA "null"; degree "4"; dimension "2_2";
chrA01	Undefined	as_event	1830380	1830973	.	+	.	transcript_id "TCONS_00000229,TCONS_00000230"; gene_id "chrA01:1829700-1832212W"; flanks "1830380-,1830973^"; structure "0,1^2-3^4-"; splice_chain ",1830536^1830621-1830706^1830774-"; sources "Undefined,Undefined"; NMorMRNA "null"; degree "4"; dimension "2_2";
chrA01	Undefined	as_event	1846000	1846965	.	+	.	transcript_id "TCONS_00000232,TCONS_00000233"; gene_id "chrA01:1842434-1849386W"; flanks "1846000-,1846965^"; structure "1^3-5^6-,2^4-"; splice_chain "1846321^1846412-1846614^1846694-,1846331^1846422-"; sources "Undefined,Undefined"; NMorMRNA "null"; degree "4"; dimension "2_2";
chrA01	Undefined	as_event	1847862	1848399	.	+	.	transcript_id "TCONS_00000234,TCONS_00000233"; gene_id "chrA01:1842434-1849386W"; flanks "1847862-,1848399^"; structure "1^3-,2^4-"; splice_chain "1848050^1848122-,1848059^1848131-"; sources "Undefined,Undefined"; NMorMRNA "null"; degree "4"; dimension "2_2";
chrA01	Undefined	as_event	1893810	1894125	.	+	.	transcript_id "TCONS_00000237/TCONS_00000238,TCONS_00000236"; gene_id "chrA01:1892347-1895554W"; flanks "1893810-,1894125-"; structure "1^,2^"; splice_chain "1893863^,1893864^"; sources "Undefined,Undefined"; NMorMRNA "null"; degree "4"; dimension "2_2";
chrA01	Undefined	as_event	1988854	1990828	.	+	.	transcript_id "TCONS_00000241,TCONS_00000242"; gene_id "chrA01:1988854-1990828W"; flanks "1988854[,1990828]"; structure "1^3-,2^4-"; splice_chain "1989059^1990059-,1989079^1990079-"; sources "Undefined,Undefined"; NMorMRNA "null"; degree "4"; dimension "2_2";
chrA01	Undefined	as_event	2054380	2054986	.	+	.	transcript_id "TCONS_00000246,TCONS_00000244"; gene_id "chrA01:2054274-2055819W"; flanks "2054380^,2054986-"; structure "0,1-2^"; splice_chain ",2054810-2054880^"; sources "Undefined,Undefined"; NMorMRNA "null"; degree "4"; dimension "2_2";
chrA01	Undefined	as_event	2054986	2055819	.	+	.	transcript_id "TCONS_00000244,TCONS_00000246"; gene_id "chrA01:2054274-2055819W"; flanks "2054986-,2055819]"; structure "0,1^2-"; splice_chain ",2055092^2055200-"; sources "Undefined,Undefined"; NMorMRNA "null"; degree "4"; dimension "2_2";
chrA01	Undefined	as_event	2054380	2055819	.	+	.	transcript_id "TCONS_00000247,TCONS_00000244,TCONS_00000246"; gene_id "chrA01:2054274-2055819W"; flanks "2054380^,2055819]"; structure "1-,2-3^4-,4-5^6-"; splice_chain "2054710-,2054810-2054880^2054986-,2054986-2055092^2055200-"; sources "Undefined,Undefined,Undefined"; NMorMRNA "null"; degree "9"; dimension "3_3";
chrA01	Undefined	as_event	2276159	2276391	.	+	.	transcript_id "TCONS_00000272,TCONS_00000271"; gene_id "chrA01:2276096-2278855W"; flanks "2276159^,2276391^"; structure "1-,2-"; splice_chain "2276313-,2276315-"; sources "Undefined,Undefined"; NMorMRNA "null"; degree "4"; dimension "2_2";
chrA01	Undefined	as_event	2277304	2277606	.	+	.	transcript_id "TCONS_00000271,TCONS_00000272"; gene_id "chrA01:2276096-2278855W"; flanks "2277304-,2277606^"; structure "0,1^2-"; splice_chain ",2277412^2277497-"; sources "Undefined,Undefined"; NMorMRNA "null"; degree "4"; dimension "2_2";
chrA01	Undefined	as_event	2278065	2278855	.	+	.	transcript_id "TCONS_00000271,TCONS_00000272"; gene_id "chrA01:2276096-2278855W"; flanks "2278065-,2278855]"; structure "0,1^2-3^4-"; splice_chain ",2278329^2278415-2278537^2278715-"; sources "Undefined,Undefined"; NMorMRNA "null"; degree "4"; dimension "2_2";
chrA01	Undefined	as_event	2487815	2487978	.	+	.	transcript_id "TCONS_00000284,TCONS_00000285"; gene_id "chrA01:2458509-2488028W"; flanks "2487815-,2487978-"; structure "1^,2^"; splice_chain "2487877^,2487878^"; sources "Undefined,Undefined"; NMorMRNA "null"; degree "4"; dimension "2_2";
chrA01	Undefined	as_event	2495491	2495790	.	+	.	transcript_id "TCONS_00000286/TCONS_00000288,TCONS_00000287"; gene_id "chrA01:2494981-2499571W"; flanks "2495491-,2495790^"; structure "0,1^2-"; splice_chain ",2495613^2495683-"; sources "Undefined,Undefined"; NMorMRNA "null"; degree "4"; dimension "2_2";
chrA01	Undefined	as_event	2498894	2499244	.	+	.	transcript_id "TCONS_00000286,TCONS_00000288"; gene_id "chrA01:2494981-2499571W"; flanks "2498894-,2499244^"; structure "1^3-,2^4-"; splice_chain "2499087^2499185-,2499097^2499195-"; sources "Undefined,Undefined"; NMorMRNA "null"; degree "4"; dimension "2_2";
chrA01	Undefined	as_event	2517804	2518168	.	+	.	transcript_id "TCONS_00000290,TCONS_00000289,TCONS_00000291"; gene_id "chrA01:2517653-2518539W"; flanks "2517804-,2518168^"; structure "1^4-,2^5-,3^6-"; splice_chain "2517878^2518034-,2517882^2518038-,2517888^2518044-"; sources "Undefined,Undefined,Undefined"; NMorMRNA "null"; degree "9"; dimension "3_3";
chrA01	Undefined	as_event	2584635	2585522	.	+	.	transcript_id "TCONS_00000299,TCONS_00000300"; gene_id "chrA01:2575002-2590469W"; flanks "2584635-,2585522^"; structure "1^3-,2^4-"; splice_chain "2584960^2585108-,2584962^2585110-"; sources "Undefined,Undefined"; NMorMRNA "null"; degree "4"; dimension "2_2";
chrA01	Undefined	as_event	2598729	2598907	.	+	.	transcript_id "TCONS_00000301,TCONS_00000302"; gene_id "chrA01:2597634-2600145W"; flanks "2598729^,2598907^"; structure "1-,2-"; splice_chain "2598820-,2598822-"; sources "Undefined,Undefined"; NMorMRNA "null"; degree "4"; dimension "2_2";
chrA01	Undefined	as_event	2639906	2640322	.	+	.	transcript_id "TCONS_00000305,TCONS_00000306"; gene_id "chrA01:2638819-2641160W"; flanks "2639906-,2640322^"; structure "0,1^2-"; splice_chain ",2640049^2640143-"; sources "Undefined,Undefined"; NMorMRNA "null"; degree "4"; dimension "2_2";
chrA01	Undefined	as_event	2640750	2641160	.	+	.	transcript_id "TCONS_00000305,TCONS_00000306"; gene_id "chrA01:2638819-2641160W"; flanks "2640750-,2641160]"; structure "0,1^2-3^4-"; splice_chain ",2640863^2640933-2641019^2641099-"; sources "Undefined,Undefined"; NMorMRNA "null"; degree "4"; dimension "2_2";
chrA01	Undefined	as_event	2712138	2712606	.	+	.	transcript_id "TCONS_00000308,TCONS_00000309"; gene_id "chrA01:2711243-2712875W"; flanks "2712138-,2712606^"; structure "0,1^2-"; splice_chain ",2712307^2712391-"; sources "Undefined,Undefined"; NMorMRNA "null"; degree "4"; dimension "2_2";
chrA01	Undefined	as_event	2824429	2824735	.	+	.	transcript_id "TCONS_00000315,TCONS_00000316"; gene_id "chrA01:2823032-2825376W"; flanks "2824429-,2824735^"; structure "1^3-,2^4-"; splice_chain "2824543^2824638-,2824545^2824640-"; sources "Undefined,Undefined"; NMorMRNA "null"; degree "4"; dimension "2_2";
chrA01	Undefined	as_event	2882021	2882186	.	+	.	transcript_id "TCONS_00000318,TCONS_00000317"; gene_id "chrA01:2881883-2883955W"; flanks "2882021^,2882186^"; structure "1-,2-"; splice_chain "2882128-,2882129-"; sources "Undefined,Undefined"; NMorMRNA "null"; degree "4"; dimension "2_2";
chrA01	Undefined	as_event	2883041	2883234	.	+	.	transcript_id "TCONS_00000318,TCONS_00000317"; gene_id "chrA01:2881883-2883955W"; flanks "2883041-,2883234-"; structure "1^,2^"; splice_chain "2883163^,2883164^"; sources "Undefined,Undefined"; NMorMRNA "null"; degree "4"; dimension "2_2";
chrA01	Undefined	as_event	2896234	2896742	.	+	.	transcript_id "TCONS_00000321,TCONS_00000322"; gene_id "chrA01:2894479-2897589W"; flanks "2896234-,2896742^"; structure "0,1^2-"; splice_chain ",2896418^2896492-"; sources "Undefined,Undefined"; NMorMRNA "null"; degree "4"; dimension "2_2";
chrA01	Undefined	as_event	2943577	2943839	.	+	.	transcript_id "TCONS_00000328,TCONS_00000329"; gene_id "chrA01:2942316-2945803W"; flanks "2943577-,2943839^"; structure "0,1^2-"; splice_chain ",2943674^2943752-"; sources "Undefined,Undefined"; NMorMRNA "null"; degree "4"; dimension "2_2";
chrA01	Undefined	as_event	3028148	3028322	.	+	.	transcript_id "TCONS_00000334,TCONS_00000335"; gene_id "chrA01:3025665-3028344W"; flanks "3028148-,3028322-"; structure "1^,2^"; splice_chain "3028231^,3028234^"; sources "Undefined,Undefined"; NMorMRNA "null"; degree "4"; dimension "2_2";
chrA01	Undefined	as_event	3113827	3114230	.	+	.	transcript_id "TCONS_00000342,TCONS_00000343"; gene_id "chrA01:3112367-3115056W"; flanks "3113827-,3114230^"; structure "0,1^2-"; splice_chain ",3114076^3114148-"; sources "Undefined,Undefined"; NMorMRNA "null"; degree "4"; dimension "2_2";
chrA01	Undefined	as_event	3167781	3169128	.	+	.	transcript_id "TCONS_00000350,TCONS_00000351"; gene_id "chrA01:3165572-3169128W"; flanks "3167781^,3169128]"; structure "1-,2-"; splice_chain "3168094-,3168130-"; sources "Undefined,Undefined"; NMorMRNA "null"; degree "4"; dimension "2_2";
chrA01	Undefined	as_event	3190913	3192136	.	+	.	transcript_id "TCONS_00000352,TCONS_00000353"; gene_id "chrA01:3187756-3192295W"; flanks "3190913-,3192136^"; structure "0,1^2-3^4-"; splice_chain ",3191427^3191513-3191686^3191772-"; sources "Undefined,Undefined"; NMorMRNA "null"; degree "4"; dimension "2_2";
chrA01	Undefined	as_event	3345052	3345552	.	+	.	transcript_id "TCONS_00000362,TCONS_00000361"; gene_id "chrA01:3343801-3348523W"; flanks "3345052^,3345552^"; structure "1-,2-"; splice_chain "3345439-,3345440-"; sources "Undefined,Undefined"; NMorMRNA "null"; degree "4"; dimension "2_2";
chrA01	Undefined	as_event	3346496	3346665	.	+	.	transcript_id "TCONS_00000362,TCONS_00000361"; gene_id "chrA01:3343801-3348523W"; flanks "3346496^,3346665^"; structure "1-,2-"; splice_chain "3346581-,3346582-"; sources "Undefined,Undefined"; NMorMRNA "null"; degree "4"; dimension "2_2";
chrA01	Undefined	as_event	3346756	3346988	.	+	.	transcript_id "TCONS_00000362,TCONS_00000361"; gene_id "chrA01:3343801-3348523W"; flanks "3346756-,3346988^"; structure "0,1^2-"; splice_chain ",3346833^3346914-"; sources "Undefined,Undefined"; NMorMRNA "null"; degree "4"; dimension "2_2";
chrA01	Undefined	as_event	3354602	3354865	.	+	.	transcript_id "TCONS_00000365,TCONS_00000364"; gene_id "chrA01:3353638-3356235W"; flanks "3354602^,3354865^"; structure "1-,2-"; splice_chain "3354801-,3354807-"; sources "Undefined,Undefined"; NMorMRNA "null"; degree "4"; dimension "2_2";
chrA01	Undefined	as_event	3737348	3737567	.	+	.	transcript_id "TCONS_00000392/TCONS_00000393/TCONS_00000395,TCONS_00000394"; gene_id "chrA01:3737014-3741425W"; flanks "3737348-,3737567-"; structure "1^,2^"; splice_chain "3737419^,3737420^"; sources "Undefined,Undefined"; NMorMRNA "null"; degree "4"; dimension "2_2";
chrA01	Undefined	as_event	3738107	3738251	.	+	.	transcript_id "TCONS_00000393,TCONS_00000392/TCONS_00000394/TCONS_00000395"; gene_id "chrA01:3737014-3741425W"; flanks "3738107^,3738251^"; structure "1-,2-"; splice_chain "3738194-,3738196-"; sources "Undefined,Undefined"; NMorMRNA "null"; degree "4"; dimension "2_2";
chrA01	Undefined	as_event	3739320	3739554	.	+	.	transcript_id "TCONS_00000393/TCONS_00000394/TCONS_00000395,TCONS_00000392"; gene_id "chrA01:3737014-3741425W"; flanks "3739320-,3739554-"; structure "1^,2^"; splice_chain "3739441^,3739442^"; sources "Undefined,Undefined"; NMorMRNA "null"; degree "4"; dimension "2_2";
chrA01	Undefined	as_event	3740146	3740334	.	+	.	transcript_id "TCONS_00000392/TCONS_00000394,TCONS_00000393"; gene_id "chrA01:3737014-3741425W"; flanks "3740146-,3740334-"; structure "1^,2^"; splice_chain "3740267^,3740268^"; sources "Undefined,Undefined"; NMorMRNA "null"; degree "4"; dimension "2_2";
chrA01	Undefined	as_event	3740146	3740455	.	+	.	transcript_id "TCONS_00000395,TCONS_00000392/TCONS_00000394,TCONS_00000393"; gene_id "chrA01:3737014-3741425W"; flanks "3740146-,3740455^"; structure "0,1^3-,2^3-"; splice_chain ",3740267^3740334-,3740268^3740334-"; sources "Undefined,Undefined,Undefined"; NMorMRNA "null"; degree "9"; dimension "3_3";
chrA01	Undefined	as_event	3946366	3947540	.	+	.	transcript_id "TCONS_00000404,TCONS_00000405"; gene_id "chrA01:3945361-3948171W"; flanks "3946366-,3947540-"; structure "1^,2^"; splice_chain "3947186^,3947205^"; sources "Undefined,Undefined"; NMorMRNA "null"; degree "4"; dimension "2_2";
chrA01	Undefined	as_event	4012110	4012656	.	+	.	transcript_id "TCONS_00000408,TCONS_00000409"; gene_id "chrA01:4012085-4014043W"; flanks "4012110^,4012656^"; structure "1-,2-"; splice_chain "4012469-,4012470-"; sources "Undefined,Undefined"; NMorMRNA "null"; degree "4"; dimension "2_2";
chrA01	Undefined	as_event	4073067	4073563	.	+	.	transcript_id "TCONS_00000412,TCONS_00000411"; gene_id "chrA01:4072928-4075785W"; flanks "4073067^,4073563^"; structure "1-,2-"; splice_chain "4073443-,4073449-"; sources "Undefined,Undefined"; NMorMRNA "null"; degree "4"; dimension "2_2";
chrA01	Undefined	as_event	4077553	4077867	.	+	.	transcript_id "TCONS_00000414,TCONS_00000413"; gene_id "chrA01:4076544-4079675W"; flanks "4077553-,4077867^"; structure "1^3-,2^4-"; splice_chain "4077618^4077789-,4077665^4077836-"; sources "Undefined,Undefined"; NMorMRNA "null"; degree "4"; dimension "2_2";
chrA01	Undefined	as_event	4078043	4078287	.	+	.	transcript_id "TCONS_00000413,TCONS_00000414"; gene_id "chrA01:4076544-4079675W"; flanks "4078043^,4078287-"; structure "0,1-2^"; splice_chain ",4078154-4078177^"; sources "Undefined,Undefined"; NMorMRNA "null"; degree "4"; dimension "2_2";
chrA01	Undefined	as_event	4078411	4078717	.	+	.	transcript_id "TCONS_00000414,TCONS_00000413"; gene_id "chrA01:4076544-4079675W"; flanks "4078411^,4078717^"; structure "1-,2-"; splice_chain "4078501-,4078528-"; sources "Undefined,Undefined"; NMorMRNA "null"; degree "4"; dimension "2_2";
chrA01	Undefined	as_event	4193161	4193488	.	+	.	transcript_id "TCONS_00000421,TCONS_00000422"; gene_id "chrA01:4192076-4194417W"; flanks "4193161-,4193488^"; structure "0,1^2-"; splice_chain ",4193269^4193350-"; sources "Undefined,Undefined"; NMorMRNA "null"; degree "4"; dimension "2_2";
chrA01	Undefined	as_event	4193571	4193726	.	+	.	transcript_id "TCONS_00000421,TCONS_00000422"; gene_id "chrA01:4192076-4194417W"; flanks "4193571-,4193726^"; structure "0,1^2-"; splice_chain ",4193628^4193709-"; sources "Undefined,Undefined"; NMorMRNA "null"; degree "4"; dimension "2_2";
chrA01	Undefined	as_event	4336295	4337256	.	+	.	transcript_id "TCONS_00000429,TCONS_00000428"; gene_id "chrA01:4336295-4339425W"; flanks "4336295[,4337256^"; structure "0,1^2-3^4-"; splice_chain ",4336530^4336711-4336828^4336907-"; sources "Undefined,Undefined"; NMorMRNA "null"; degree "4"; dimension "2_2";
chrA01	Undefined	as_event	4337661	4337916	.	+	.	transcript_id "TCONS_00000428,TCONS_00000430"; gene_id "chrA01:4336295-4339425W"; flanks "4337661^,4337916^"; structure "1-,2-"; splice_chain "4337765-,4337821-"; sources "Undefined,Undefined"; NMorMRNA "null"; degree "4"; dimension "2_2";
chrA01	Undefined	as_event	4337545	4337916	.	+	.	transcript_id "TCONS_00000429,TCONS_00000428,TCONS_00000430"; gene_id "chrA01:4336295-4339425W"; flanks "4337545-,4337916^"; structure "0,1^2-,1^3-"; splice_chain ",4337661^4337765-,4337661^4337821-"; sources "Undefined,Undefined,Undefined"; NMorMRNA "null"; degree "9"; dimension "3_3";
chrA01	Undefined	as_event	4338827	4339049	.	+	.	transcript_id "TCONS_00000428/TCONS_00000430,TCONS_00000429"; gene_id "chrA01:4336295-4339425W"; flanks "4338827-,4339049^"; structure "0,1^2-"; splice_chain ",4338911^4338981-"; sources "Undefined,Undefined"; NMorMRNA "null"; degree "4"; dimension "2_2";
chrA01	Undefined	as_event	4392388	4392565	.	+	.	transcript_id "TCONS_00000436,TCONS_00000435"; gene_id "chrA01:4386915-4392809W"; flanks "4392388-,4392565-"; structure "1^,2^"; splice_chain "4392476^,4392479^"; sources "Undefined,Undefined"; NMorMRNA "null"; degree "4"; dimension "2_2";
chrA01	Undefined	as_event	4392565	4392809	.	+	.	transcript_id "TCONS_00000435,TCONS_00000436"; gene_id "chrA01:4386915-4392809W"; flanks "4392565-,4392809]"; structure "0,1^2-"; splice_chain ",4392588^4392710-"; sources "Undefined,Undefined"; NMorMRNA "null"; degree "4"; dimension "2_2";
chrA01	Undefined	as_event	4456409	4456555	.	+	.	transcript_id "TCONS_00000438,TCONS_00000439"; gene_id "chrA01:4455817-4457226W"; flanks "4456409-,4456555-"; structure "1^,2^"; splice_chain "4456466^,4456471^"; sources "Undefined,Undefined"; NMorMRNA "null"; degree "4"; dimension "2_2";
chrA01	Undefined	as_event	4456935	4457226	.	+	.	transcript_id "TCONS_00000439,TCONS_00000438"; gene_id "chrA01:4455817-4457226W"; flanks "4456935-,4457226]"; structure "1^3-,2^4-"; splice_chain "4457097^4457184-,4457107^4457194-"; sources "Undefined,Undefined"; NMorMRNA "null"; degree "4"; dimension "2_2";
chrA01	Undefined	as_event	4513773	4513989	.	+	.	transcript_id "TCONS_00000442,TCONS_00000443"; gene_id "chrA01:4512938-4515590W"; flanks "4513773-,4513989^"; structure "0,1^2-"; splice_chain ",4513837^4513908-"; sources "Undefined,Undefined"; NMorMRNA "null"; degree "4"; dimension "2_2";
chrA01	Undefined	as_event	4514211	4514505	.	+	.	transcript_id "TCONS_00000442,TCONS_00000443"; gene_id "chrA01:4512938-4515590W"; flanks "4514211-,4514505^"; structure "0,1^2-"; splice_chain ",4514354^4514435-"; sources "Undefined,Undefined"; NMorMRNA "null"; degree "4"; dimension "2_2";
chrA01	Undefined	as_event	4776770	4776969	.	+	.	transcript_id "TCONS_00000461,TCONS_00000460"; gene_id "chrA01:4775682-4778754W"; flanks "4776770^,4776969^"; structure "1-,2-"; splice_chain "4776845-,4776846-"; sources "Undefined,Undefined"; NMorMRNA "null"; degree "4"; dimension "2_2";
chrA01	Undefined	as_event	4777520	4777704	.	+	.	transcript_id "TCONS_00000461,TCONS_00000460"; gene_id "chrA01:4775682-4778754W"; flanks "4777520-,4777704-"; structure "1^,2^"; splice_chain "4777616^,4777618^"; sources "Undefined,Undefined"; NMorMRNA "null"; degree "4"; dimension "2_2";
chrA01	Undefined	as_event	4833660	4833999	.	+	.	transcript_id "TCONS_00000467,TCONS_00000466"; gene_id "chrA01:4828171-4833999W"; flanks "4833660-,4833999]"; structure "0,1^2-"; splice_chain ",4833763^4833868-"; sources "Undefined,Undefined"; NMorMRNA "null"; degree "4"; dimension "2_2";
chrA01	Undefined	as_event	4868327	4869132	.	+	.	transcript_id "TCONS_00000468,TCONS_00000469"; gene_id "chrA01:4867582-4869132W"; flanks "4868327-,4869132]"; structure "0,1^2-"; splice_chain ",4868667^4868770-"; sources "Undefined,Undefined"; NMorMRNA "null"; degree "4"; dimension "2_2";
chrA01	Undefined	as_event	4908491	4908968	.	+	.	transcript_id "TCONS_00000475,TCONS_00000476"; gene_id "chrA01:4907140-4910784W"; flanks "4908491-,4908968^"; structure "0,1^2-"; splice_chain ",4908580^4908664-"; sources "Undefined,Undefined"; NMorMRNA "null"; degree "4"; dimension "2_2";
chrA01	Undefined	as_event	5016559	5016895	.	+	.	transcript_id "TCONS_00000480,TCONS_00000479"; gene_id "chrA01:5016271-5017918W"; flanks "5016559-,5016895^"; structure "1^3-,2^4-"; splice_chain "5016667^5016773-,5016677^5016783-"; sources "Undefined,Undefined"; NMorMRNA "null"; degree "4"; dimension "2_2";
chrA01	Undefined	as_event	5026761	5027805	.	+	.	transcript_id "TCONS_00000482,TCONS_00000483"; gene_id "chrA01:5026450-5027805W"; flanks "5026761^,5027805]"; structure "1-,2-"; splice_chain "5026981-,5026987-"; sources "Undefined,Undefined"; NMorMRNA "null"; degree "4"; dimension "2_2";
chrA01	Undefined	as_event	5029083	5029640	.	+	.	transcript_id "TCONS_00000484,TCONS_00000485"; gene_id "chrA01:5028999-5032245W"; flanks "5029083^,5029640^"; structure "1-,2-"; splice_chain "5029356-,5029390-"; sources "Undefined,Undefined"; NMorMRNA "null"; degree "4"; dimension "2_2";
chrA01	Undefined	as_event	5033591	5034318	.	+	.	transcript_id "TCONS_00000486/TCONS_00000487,TCONS_00000488"; gene_id "chrA01:5033213-5037117W"; flanks "5033591-,5034318-"; structure "1^,2^"; splice_chain "5034231^,5034232^"; sources "Undefined,Undefined"; NMorMRNA "null"; degree "4"; dimension "2_2";
chrA01	Undefined	as_event	5036308	5036755	.	+	.	transcript_id "TCONS_00000486,TCONS_00000487"; gene_id "chrA01:5033213-5037117W"; flanks "5036308-,5036755^"; structure "1^3-,2^4-"; splice_chain "5036475^5036621-,5036485^5036631-"; sources "Undefined,Undefined"; NMorMRNA "null"; degree "4"; dimension "2_2";
chrA01	Undefined	as_event	5036621	5037117	.	+	.	transcript_id "TCONS_00000488,TCONS_00000486"; gene_id "chrA01:5033213-5037117W"; flanks "5036621-,5037117]"; structure "0,1^2-"; splice_chain ",5036755^5036840-"; sources "Undefined,Undefined"; NMorMRNA "null"; degree "4"; dimension "2_2";
chrA01	Undefined	as_event	5036308	5037117	.	+	.	transcript_id "TCONS_00000488,TCONS_00000486,TCONS_00000487"; gene_id "chrA01:5033213-5037117W"; flanks "5036308-,5037117]"; structure "1^3-,1^3-5^6-,2^4-5^6-"; splice_chain "5036475^5036621-,5036475^5036621-5036755^5036840-,5036485^5036631-5036755^5036840-"; sources "Undefined,Undefined,Undefined"; NMorMRNA "null"; degree "9"; dimension "3_3";
chrA01	Undefined	as_event	5168471	5168736	.	+	.	transcript_id "TCONS_00000490,TCONS_00000492"; gene_id "chrA01:5166092-5169121W"; flanks "5168471-,5168736^"; structure "0,1^2-"; splice_chain ",5168578^5168668-"; sources "Undefined,Undefined"; NMorMRNA "null"; degree "4"; dimension "2_2";
chrA01	Undefined	as_event	5168948	5169121	.	+	.	transcript_id "TCONS_00000490,TCONS_00000492"; gene_id "chrA01:5166092-5169121W"; flanks "5168948-,5169121]"; structure "0,1^2-"; splice_chain ",5169001^5169105-"; sources "Undefined,Undefined"; NMorMRNA "null"; degree "4"; dimension "2_2";
chrA01	Undefined	as_event	5231540	5231772	.	+	.	transcript_id "TCONS_00000495,TCONS_00000496"; gene_id "chrA01:5230852-5231772W"; flanks "5231540-,5231772]"; structure "0,1^2-"; splice_chain ",5231639^5231714-"; sources "Undefined,Undefined"; NMorMRNA "null"; degree "4"; dimension "2_2";
chrA01	Undefined	as_event	5235044	5235623	.	+	.	transcript_id "TCONS_00000498/TCONS_00000499,TCONS_00000497"; gene_id "chrA01:5232944-5236604W"; flanks "5235044-,5235623^"; structure "1^3-,2^4-"; splice_chain "5235461^5235546-,5235471^5235556-"; sources "Undefined,Undefined"; NMorMRNA "null"; degree "4"; dimension "2_2";
chrA01	Undefined	as_event	5235623	5236604	.	+	.	transcript_id "TCONS_00000497/TCONS_00000499,TCONS_00000498"; gene_id "chrA01:5232944-5236604W"; flanks "5235623^,5236604]"; structure "1-,2-"; splice_chain "5236458-,5236461-"; sources "Undefined,Undefined"; NMorMRNA "null"; degree "4"; dimension "2_2";
chrA01	Undefined	as_event	5271795	5271941	.	+	.	transcript_id "TCONS_00000502,TCONS_00000501"; gene_id "chrA01:5270007-5274368W"; flanks "5271795-,5271941-"; structure "1^,2^"; splice_chain "5271851^,5271852^"; sources "Undefined,Undefined"; NMorMRNA "null"; degree "4"; dimension "2_2";
chrA01	Undefined	as_event	5272385	5272577	.	+	.	transcript_id "TCONS_00000501,TCONS_00000502"; gene_id "chrA01:5270007-5274368W"; flanks "5272385-,5272577^"; structure "0,1^2-"; splice_chain ",5272447^5272531-"; sources "Undefined,Undefined"; NMorMRNA "null"; degree "4"; dimension "2_2";
chrA01	Undefined	as_event	5272664	5272888	.	+	.	transcript_id "TCONS_00000501,TCONS_00000502"; gene_id "chrA01:5270007-5274368W"; flanks "5272664-,5272888^"; structure "0,1^2-"; splice_chain ",5272733^5272826-"; sources "Undefined,Undefined"; NMorMRNA "null"; degree "4"; dimension "2_2";
chrA01	Undefined	as_event	5288582	5288780	.	+	.	transcript_id "TCONS_00000506,TCONS_00000508"; gene_id "chrA01:5287923-5289592W"; flanks "5288582^,5288780^"; structure "1-,2-"; splice_chain "5288661-,5288670-"; sources "Undefined,Undefined"; NMorMRNA "null"; degree "4"; dimension "2_2";
chrA01	Undefined	as_event	5288445	5288780	.	+	.	transcript_id "TCONS_00000505,TCONS_00000506"; gene_id "chrA01:5287923-5289592W"; flanks "5288445-,5288780^"; structure "0,1^2-"; splice_chain ",5288582^5288661-"; sources "Undefined,Undefined"; NMorMRNA "null"; degree "4"; dimension "2_2";
chrA01	Undefined	as_event	5288661	5289036	.	+	.	transcript_id "TCONS_00000506,TCONS_00000507"; gene_id "chrA01:5287923-5289592W"; flanks "5288661-,5289036-"; structure "1^,2^"; splice_chain "5288780^,5288781^"; sources "Undefined,Undefined"; NMorMRNA "null"; degree "4"; dimension "2_2";
chrA01	Undefined	as_event	5288582	5289036	.	+	.	transcript_id "TCONS_00000506,TCONS_00000507,TCONS_00000508"; gene_id "chrA01:5287923-5289592W"; flanks "5288582^,5289036-"; structure "1-3^,1-4^,2-3^"; splice_chain "5288661-5288780^,5288661-5288781^,5288670-5288780^"; sources "Undefined,Undefined,Undefined"; NMorMRNA "null"; degree "9"; dimension "3_3";
chrA01	Undefined	as_event	5288445	5289036	.	+	.	transcript_id "TCONS_00000506,TCONS_00000507,TCONS_00000505"; gene_id "chrA01:5287923-5289592W"; flanks "5288445-,5289036-"; structure "1^2-3^,1^2-4^,3^"; splice_chain "5288582^5288661-5288780^,5288582^5288661-5288781^,5288780^"; sources "Undefined,Undefined,Undefined"; NMorMRNA "null"; degree "9"; dimension "3_3";
chrA01	Undefined	as_event	5289335	5289484	.	+	.	transcript_id "TCONS_00000505/TCONS_00000508,TCONS_00000507"; gene_id "chrA01:5287923-5289592W"; flanks "5289335^,5289484^"; structure "1-,2-"; splice_chain "5289410-,5289413-"; sources "Undefined,Undefined"; NMorMRNA "null"; degree "4"; dimension "2_2";
chrA01	Undefined	as_event	5289255	5289484	.	+	.	transcript_id "TCONS_00000506,TCONS_00000505/TCONS_00000508,TCONS_00000507"; gene_id "chrA01:5287923-5289592W"; flanks "5289255-,5289484^"; structure "0,1^2-,1^3-"; splice_chain ",5289335^5289410-,5289335^5289413-"; sources "Undefined,Undefined,Undefined"; NMorMRNA "null"; degree "9"; dimension "3_3";
chrA01	Undefined	as_event	5291076	5291249	.	+	.	transcript_id "TCONS_00000511,TCONS_00000509/TCONS_00000510"; gene_id "chrA01:5290778-5296246W"; flanks "5291076^,5291249^"; structure "1-,2-"; splice_chain "5291176-,5291178-"; sources "Undefined,Undefined"; NMorMRNA "null"; degree "4"; dimension "2_2";
chrA01	Undefined	as_event	5291249	5291681	.	+	.	transcript_id "TCONS_00000509/TCONS_00000511,TCONS_00000510"; gene_id "chrA01:5290778-5296246W"; flanks "5291249^,5291681^"; structure "1-,2-"; splice_chain "5291643-,5291646-"; sources "Undefined,Undefined"; NMorMRNA "null"; degree "4"; dimension "2_2";
chrA01	Undefined	as_event	5292277	5292462	.	+	.	transcript_id "TCONS_00000509/TCONS_00000510,TCONS_00000511"; gene_id "chrA01:5290778-5296246W"; flanks "5292277-,5292462-"; structure "1^,2^"; splice_chain "5292354^,5292355^"; sources "Undefined,Undefined"; NMorMRNA "null"; degree "4"; dimension "2_2";
chrA01	Undefined	as_event	5424611	5425248	.	+	.	transcript_id "TCONS_00000518,TCONS_00000517"; gene_id "chrA01:5424611-5425868W"; flanks "5424611[,5425248^"; structure "0,1^2-"; splice_chain ",5424782^5424883-"; sources "Undefined,Undefined"; NMorMRNA "null"; degree "4"; dimension "2_2";
chrA01	Undefined	as_event	5471025	5471415	.	+	.	transcript_id "TCONS_00000520,TCONS_00000521"; gene_id "chrA01:5468298-5471415W"; flanks "5471025^,5471415]"; structure "1-,2-"; splice_chain "5471140-,5471149-"; sources "Undefined,Undefined"; NMorMRNA "null"; degree "4"; dimension "2_2";
chrA01	Undefined	as_event	5501493	5501867	.	+	.	transcript_id "TCONS_00000527,TCONS_00000526"; gene_id "chrA01:5500952-5506045W"; flanks "5501493-,5501867^"; structure "1^3-,2^4-"; splice_chain "5501688^5501778-,5501698^5501788-"; sources "Undefined,Undefined"; NMorMRNA "null"; degree "4"; dimension "2_2";
chrA01	Undefined	as_event	5504785	5504937	.	+	.	transcript_id "TCONS_00000528,TCONS_00000526/TCONS_00000527"; gene_id "chrA01:5500952-5506045W"; flanks "5504785^,5504937^"; structure "1-,2-"; splice_chain "5504852-,5504854-"; sources "Undefined,Undefined"; NMorMRNA "null"; degree "4"; dimension "2_2";
chrA01	Undefined	as_event	5636299	5636525	.	+	.	transcript_id "TCONS_00000535,TCONS_00000536"; gene_id "chrA01:5634672-5636525W"; flanks "5636299-,5636525]"; structure "1^3-,2^4-"; splice_chain "5636418^5636508-,5636420^5636510-"; sources "Undefined,Undefined"; NMorMRNA "null"; degree "4"; dimension "2_2";
chrA01	Undefined	as_event	5638431	5638914	.	+	.	transcript_id "TCONS_00000538,TCONS_00000537"; gene_id "chrA01:5636988-5638914W"; flanks "5638431-,5638914]"; structure "1^2-3^5-,4^6-"; splice_chain "5638582^5638666-5638749^5638822-,5638773^5638846-"; sources "Undefined,Undefined"; NMorMRNA "null"; degree "4"; dimension "2_2";
chrA01	Undefined	as_event	5659965	5660225	.	+	.	transcript_id "TCONS_00000539,TCONS_00000540"; gene_id "chrA01:5657001-5662233W"; flanks "5659965-,5660225^"; structure "0,1^2-"; splice_chain ",5660047^5660127-"; sources "Undefined,Undefined"; NMorMRNA "null"; degree "4"; dimension "2_2";
chrA01	Undefined	as_event	5664194	5664475	.	+	.	transcript_id "TCONS_00000542,TCONS_00000541"; gene_id "chrA01:5663061-5665482W"; flanks "5664194-,5664475^"; structure "1^3-,2^4-"; splice_chain "5664275^5664377-,5664278^5664380-"; sources "Undefined,Undefined"; NMorMRNA "null"; degree "4"; dimension "2_2";
chrA01	Undefined	as_event	5814693	5815061	.	+	.	transcript_id "TCONS_00000552,TCONS_00000551"; gene_id "chrA01:5811857-5818001W"; flanks "5814693^,5815061^"; structure "1-,2-"; splice_chain "5814941-,5814995-"; sources "Undefined,Undefined"; NMorMRNA "null"; degree "4"; dimension "2_2";
chrA01	Undefined	as_event	5815163	5815604	.	+	.	transcript_id "TCONS_00000552,TCONS_00000551"; gene_id "chrA01:5811857-5818001W"; flanks "5815163-,5815604^"; structure "0,1^2-"; splice_chain ",5815283^5815378-"; sources "Undefined,Undefined"; NMorMRNA "null"; degree "4"; dimension "2_2";
chrA01	Undefined	as_event	6054345	6054723	.	+	.	transcript_id "TCONS_00000563,TCONS_00000562"; gene_id "chrA01:6052216-6054723W"; flanks "6054345-,6054723]"; structure "0,1^2-"; splice_chain ",6054470^6054571-"; sources "Undefined,Undefined"; NMorMRNA "null"; degree "4"; dimension "2_2";
chrA01	Undefined	as_event	6096001	6096204	.	+	.	transcript_id "TCONS_00000569,TCONS_00000570"; gene_id "chrA01:6095125-6096760W"; flanks "6096001^,6096204^"; structure "1-,2-"; splice_chain "6096104-,6096105-"; sources "Undefined,Undefined"; NMorMRNA "null"; degree "4"; dimension "2_2";
chrA01	Undefined	as_event	6096299	6096519	.	+	.	transcript_id "TCONS_00000569,TCONS_00000570"; gene_id "chrA01:6095125-6096760W"; flanks "6096299-,6096519^"; structure "0,1^2-"; splice_chain ",6096360^6096461-"; sources "Undefined,Undefined"; NMorMRNA "null"; degree "4"; dimension "2_2";
chrA01	Undefined	as_event	6173716	6174121	.	+	.	transcript_id "TCONS_00000572,TCONS_00000571"; gene_id "chrA01:6173076-6175532W"; flanks "6173716-,6174121^"; structure "1^3-,2^4-"; splice_chain "6173877^6173953-,6173887^6173963-"; sources "Undefined,Undefined"; NMorMRNA "null"; degree "4"; dimension "2_2";
chrA01	Undefined	as_event	6298022	6298309	.	+	.	transcript_id "TCONS_00000579,TCONS_00000580,TCONS_00000581"; gene_id "chrA01:6297527-6299408W"; flanks "6298022-,6298309^"; structure "0,1^3-,2^4-"; splice_chain ",6298118^6298209-,6298128^6298219-"; sources "Undefined,Undefined,Undefined"; NMorMRNA "null"; degree "9"; dimension "3_3";
chrA01	Undefined	as_event	6304198	6304616	.	+	.	transcript_id "TCONS_00000582,TCONS_00000583"; gene_id "chrA01:6302398-6304616W"; flanks "6304198-,6304616]"; structure "0,1^2-"; splice_chain ",6304329^6304418-"; sources "Undefined,Undefined"; NMorMRNA "null"; degree "4"; dimension "2_2";
chrA01	Undefined	as_event	6445745	6446133	.	+	.	transcript_id "TCONS_00000589,TCONS_00000588"; gene_id "chrA01:6443950-6447129W"; flanks "6445745-,6446133^"; structure "1^3-,2^4-"; splice_chain "6445957^6446056-,6445967^6446066-"; sources "Undefined,Undefined"; NMorMRNA "null"; degree "4"; dimension "2_2";
chrA01	Undefined	as_event	6527609	6527915	.	+	.	transcript_id "TCONS_00000593,TCONS_00000592"; gene_id "chrA01:6526264-6528822W"; flanks "6527609-,6527915^"; structure "1^3-,2^4-"; splice_chain "6527688^6527762-,6527690^6527764-"; sources "Undefined,Undefined"; NMorMRNA "null"; degree "4"; dimension "2_2";
chrA01	Undefined	as_event	6719609	6720448	.	+	.	transcript_id "TCONS_00000600,TCONS_00000598,TCONS_00000599"; gene_id "chrA01:6719609-6721882W"; flanks "6719609[,6720448^"; structure "1^4-,2^5-,3^6-"; splice_chain "6719900^6720109-,6719910^6720119-,6719912^6720121-"; sources "Undefined,Undefined,Undefined"; NMorMRNA "null"; degree "9"; dimension "3_3";
chrA01	Undefined	as_event	6721224	6721566	.	+	.	transcript_id "TCONS_00000598,TCONS_00000600"; gene_id "chrA01:6719609-6721882W"; flanks "6721224-,6721566^"; structure "0,1^2-"; splice_chain ",6721379^6721473-"; sources "Undefined,Undefined"; NMorMRNA "null"; degree "4"; dimension "2_2";
chrA01	Undefined	as_event	6721049	6721566	.	+	.	transcript_id "TCONS_00000598,TCONS_00000600,TCONS_00000599"; gene_id "chrA01:6719609-6721882W"; flanks "6721049-,6721566^"; structure "1^3-,1^3-5^6-,2^4-"; splice_chain "6721108^6721224-,6721108^6721224-6721379^6721473-,6721118^6721234-"; sources "Undefined,Undefined,Undefined"; NMorMRNA "null"; degree "9"; dimension "3_3";
chrA01	Undefined	as_event	6838058	6838567	.	+	.	transcript_id "TCONS_00000605,TCONS_00000606"; gene_id "chrA01:6836967-6839000W"; flanks "6838058-,6838567^"; structure "0,1^2-3^4-"; splice_chain ",6838163^6838242-6838307^6838397-"; sources "Undefined,Undefined"; NMorMRNA "null"; degree "4"; dimension "2_2";
chrA01	Undefined	as_event	6857282	6858271	.	+	.	transcript_id "TCONS_00000607/TCONS_00000609,TCONS_00000608"; gene_id "chrA01:6856058-6858271W"; flanks "6857282-,6858271]"; structure "1^3-,2^4-"; splice_chain "6857878^6857975-,6857888^6857985-"; sources "Undefined,Undefined"; NMorMRNA "null"; degree "4"; dimension "2_2";
chrA01	Undefined	as_event	6878373	6878522	.	+	.	transcript_id "TCONS_00000613,TCONS_00000611/TCONS_00000612"; gene_id "chrA01:6877992-6880736W"; flanks "6878373^,6878522^"; structure "1-,2-"; splice_chain "6878453-,6878455-"; sources "Undefined,Undefined"; NMorMRNA "null"; degree "4"; dimension "2_2";
chrA01	Undefined	as_event	6878607	6879966	.	+	.	transcript_id "TCONS_00000612,TCONS_00000611"; gene_id "chrA01:6877992-6880736W"; flanks "6878607-,6879966-"; structure "1^2-4^,3^"; splice_chain "6878696^6878777-6879654^,6878925^"; sources "Undefined,Undefined"; NMorMRNA "null"; degree "4"; dimension "2_2";
chrA01	Undefined	as_event	6878777	6880011	.	+	.	transcript_id "TCONS_00000613,TCONS_00000612"; gene_id "chrA01:6877992-6880736W"; flanks "6878777-,6880011^"; structure "0,1^2-"; splice_chain ",6879654^6879966-"; sources "Undefined,Undefined"; NMorMRNA "null"; degree "4"; dimension "2_2";
chrA01	Undefined	as_event	6878607	6880011	.	+	.	transcript_id "TCONS_00000613,TCONS_00000612,TCONS_00000611"; gene_id "chrA01:6877992-6880736W"; flanks "6878607-,6880011^"; structure "1^2-,1^2-4^5-,3^5-"; splice_chain "6878696^6878777-,6878696^6878777-6879654^6879966-,6878925^6879966-"; sources "Undefined,Undefined,Undefined"; NMorMRNA "null"; degree "9"; dimension "3_3";
chrA01	Undefined	as_event	6889913	6890126	.	+	.	transcript_id "TCONS_00000615,TCONS_00000616"; gene_id "chrA01:6888477-6894282W"; flanks "6889913-,6890126^"; structure "0,1^2-"; splice_chain ",6889966^6890061-"; sources "Undefined,Undefined"; NMorMRNA "null"; degree "4"; dimension "2_2";
chrA01	Undefined	as_event	6891698	6891941	.	+	.	transcript_id "TCONS_00000615,TCONS_00000616"; gene_id "chrA01:6888477-6894282W"; flanks "6891698^,6891941^"; structure "1-,2-"; splice_chain "6891826-,6891827-"; sources "Undefined,Undefined"; NMorMRNA "null"; degree "4"; dimension "2_2";
chrA01	Undefined	as_event	6945612	6945960	.	+	.	transcript_id "TCONS_00000619,TCONS_00000620"; gene_id "chrA01:6945164-6947486W"; flanks "6945612-,6945960^"; structure "0,1^2-"; splice_chain ",6945848^6945914-"; sources "Undefined,Undefined"; NMorMRNA "null"; degree "4"; dimension "2_2";
chrA01	Undefined	as_event	7017903	7018962	.	+	.	transcript_id "TCONS_00000625,TCONS_00000624"; gene_id "chrA01:7015736-7018962W"; flanks "7017903-,7018962]"; structure "1^3-,2^4-"; splice_chain "7018301^7018415-,7018311^7018425-"; sources "Undefined,Undefined"; NMorMRNA "null"; degree "4"; dimension "2_2";
chrA01	Undefined	as_event	7056977	7057421	.	+	.	transcript_id "TCONS_00000629,TCONS_00000630"; gene_id "chrA01:7056272-7060488W"; flanks "7056977-,7057421^"; structure "1^3-5^7-,2^4-6^8-"; splice_chain "7057053^7057149-7057206^7057338-,7057054^7057150-7057207^7057339-"; sources "Undefined,Undefined"; NMorMRNA "null"; degree "4"; dimension "2_2";
chrA01	Undefined	as_event	7059924	7060291	.	+	.	transcript_id "TCONS_00000630,TCONS_00000629"; gene_id "chrA01:7056272-7060488W"; flanks "7059924-,7060291-"; structure "1^3-4^,2^"; splice_chain "7059942^7060081-7060175^,7060037^"; sources "Undefined,Undefined"; NMorMRNA "null"; degree "4"; dimension "2_2";
chrA01	Undefined	as_event	7192160	7192526	.	+	.	transcript_id "TCONS_00000641,TCONS_00000640"; gene_id "chrA01:7192160-7194865W"; flanks "7192160[,7192526-"; structure "1^,2^"; splice_chain "7192323^,7192328^"; sources "Undefined,Undefined"; NMorMRNA "null"; degree "4"; dimension "2_2";
chrA01	Undefined	as_event	7192323	7192773	.	+	.	transcript_id "TCONS_00000641,TCONS_00000639"; gene_id "chrA01:7192160-7194865W"; flanks "7192323^,7192773^"; structure "1-,2-"; splice_chain "7192526-,7192532-"; sources "Undefined,Undefined"; NMorMRNA "null"; degree "4"; dimension "2_2";
chrA01	Undefined	as_event	7192160	7192773	.	+	.	transcript_id "TCONS_00000641,TCONS_00000639,TCONS_00000640"; gene_id "chrA01:7192160-7194865W"; flanks "7192160[,7192773^"; structure "1^3-,1^4-,2^3-"; splice_chain "7192323^7192526-,7192323^7192532-,7192328^7192526-"; sources "Undefined,Undefined,Undefined"; NMorMRNA "null"; degree "9"; dimension "3_3";
chrA01	Undefined	as_event	7218915	7219167	.	+	.	transcript_id "TCONS_00000643,TCONS_00000642"; gene_id "chrA01:7218215-7220038W"; flanks "7218915-,7219167^"; structure "0,1^2-"; splice_chain ",7218990^7219088-"; sources "Undefined,Undefined"; NMorMRNA "null"; degree "4"; dimension "2_2";
chrA01	Undefined	as_event	7219271	7220038	.	+	.	transcript_id "TCONS_00000642,TCONS_00000643"; gene_id "chrA01:7218215-7220038W"; flanks "7219271-,7220038]"; structure "1^2-4^6-,3^5-"; splice_chain "7219680^7219726-7219775^7220003-,7219743^7219971-"; sources "Undefined,Undefined"; NMorMRNA "null"; degree "4"; dimension "2_2";
chrA01	Undefined	as_event	7231935	7232051	.	+	.	transcript_id "TCONS_00000644,TCONS_00000645"; gene_id "chrA01:7230416-7232805W"; flanks "7231935-,7232051-"; structure "1^,2^"; splice_chain "7231985^,7231991^"; sources "Undefined,Undefined"; NMorMRNA "null"; degree "4"; dimension "2_2";
chrA01	Undefined	as_event	7235360	7235586	.	+	.	transcript_id "TCONS_00000647,TCONS_00000646"; gene_id "chrA01:7233813-7235586W"; flanks "7235360^,7235586]"; structure "1-,2-"; splice_chain "7235446-,7235448-"; sources "Undefined,Undefined"; NMorMRNA "null"; degree "4"; dimension "2_2";
chrA01	Undefined	as_event	7244640	7244773	.	+	.	transcript_id "TCONS_00000652,TCONS_00000651"; gene_id "chrA01:7241627-7245321W"; flanks "7244640-,7244773-"; structure "1^,2^"; splice_chain "7244696^,7244698^"; sources "Undefined,Undefined"; NMorMRNA "null"; degree "4"; dimension "2_2";
chrA01	Undefined	as_event	7348626	7349518	.	+	.	transcript_id "TCONS_00000659,TCONS_00000658"; gene_id "chrA01:7348626-7349518W"; flanks "7348626[,7349518]"; structure "0,1^2-"; splice_chain ",7348888^7348966-"; sources "Undefined,Undefined"; NMorMRNA "null"; degree "4"; dimension "2_2";
chrA01	Undefined	as_event	7362331	7362858	.	+	.	transcript_id "TCONS_00000662,TCONS_00000661"; gene_id "chrA01:7362260-7365323W"; flanks "7362331^,7362858-"; structure "0,1-2^"; splice_chain ",7362678-7362764^"; sources "Undefined,Undefined"; NMorMRNA "null"; degree "4"; dimension "2_2";
chrA01	Undefined	as_event	7362858	7363172	.	+	.	transcript_id "TCONS_00000663,TCONS_00000661/TCONS_00000662"; gene_id "chrA01:7362260-7365323W"; flanks "7362858-,7363172-"; structure "1^,2^"; splice_chain "7362933^,7362979^"; sources "Undefined,Undefined"; NMorMRNA "null"; degree "4"; dimension "2_2";
chrA01	Undefined	as_event	7363371	7363557	.	+	.	transcript_id "TCONS_00000661/TCONS_00000662,TCONS_00000663"; gene_id "chrA01:7362260-7365323W"; flanks "7363371-,7363557-"; structure "1^,2^"; splice_chain "7363476^,7363477^"; sources "Undefined,Undefined"; NMorMRNA "null"; degree "4"; dimension "2_2";
chrA01	Undefined	as_event	7363557	7363810	.	+	.	transcript_id "TCONS_00000662,TCONS_00000661/TCONS_00000663"; gene_id "chrA01:7362260-7365323W"; flanks "7363557-,7363810-"; structure "1^,2^"; splice_chain "7363708^,7363714^"; sources "Undefined,Undefined"; NMorMRNA "null"; degree "4"; dimension "2_2";
chrA01	Undefined	as_event	7452967	7453939	.	+	.	transcript_id "TCONS_00000670,TCONS_00000671"; gene_id "chrA01:7452360-7455089W"; flanks "7452967-,7453939^"; structure "0,1^2-"; splice_chain ",7453077^7453827-"; sources "Undefined,Undefined"; NMorMRNA "null"; degree "4"; dimension "2_2";
chrA01	Undefined	as_event	7657910	7658280	.	+	.	transcript_id "TCONS_00000687,TCONS_00000686"; gene_id "chrA01:7655041-7658280W"; flanks "7657910-,7658280]"; structure "0,1^2-"; splice_chain ",7658209^7658271-"; sources "Undefined,Undefined"; NMorMRNA "null"; degree "4"; dimension "2_2";
chrA01	Undefined	as_event	7666564	7666973	.	+	.	transcript_id "TCONS_00000689,TCONS_00000688"; gene_id "chrA01:7663768-7667662W"; flanks "7666564-,7666973^"; structure "1^3-,2^4-"; splice_chain "7666674^7666779-,7666684^7666789-"; sources "Undefined,Undefined"; NMorMRNA "null"; degree "4"; dimension "2_2";
chrA01	Undefined	as_event	7698453	7698655	.	+	.	transcript_id "TCONS_00000691,TCONS_00000693"; gene_id "chrA01:7698250-7699515W"; flanks "7698453^,7698655^"; structure "1-,2-"; splice_chain "7698538-,7698579-"; sources "Undefined,Undefined"; NMorMRNA "null"; degree "4"; dimension "2_2";
chrA01	Undefined	as_event	7698538	7698731	.	+	.	transcript_id "TCONS_00000691,TCONS_00000692"; gene_id "chrA01:7698250-7699515W"; flanks "7698538-,7698731-"; structure "1^,2^"; splice_chain "7698655^,7698656^"; sources "Undefined,Undefined"; NMorMRNA "null"; degree "4"; dimension "2_2";
chrA01	Undefined	as_event	7698453	7698731	.	+	.	transcript_id "TCONS_00000691,TCONS_00000692,TCONS_00000693"; gene_id "chrA01:7698250-7699515W"; flanks "7698453^,7698731-"; structure "1-3^,1-4^,2-3^"; splice_chain "7698538-7698655^,7698538-7698656^,7698579-7698655^"; sources "Undefined,Undefined,Undefined"; NMorMRNA "null"; degree "9"; dimension "3_3";
chrA01	Undefined	as_event	7950975	7951580	.	+	.	transcript_id "TCONS_00000700,TCONS_00000701"; gene_id "chrA01:7950975-7952836W"; flanks "7950975[,7951580^"; structure "1^3-,2^4-"; splice_chain "7951235^7951514-,7951245^7951524-"; sources "Undefined,Undefined"; NMorMRNA "null"; degree "4"; dimension "2_2";
chrA01	Undefined	as_event	7951973	7952132	.	+	.	transcript_id "TCONS_00000700,TCONS_00000701"; gene_id "chrA01:7950975-7952836W"; flanks "7951973-,7952132-"; structure "1^,2^"; splice_chain "7952025^,7952026^"; sources "Undefined,Undefined"; NMorMRNA "null"; degree "4"; dimension "2_2";
chrA01	Undefined	as_event	7966508	7966737	.	+	.	transcript_id "TCONS_00000702,TCONS_00000703"; gene_id "chrA01:7965749-7967811W"; flanks "7966508-,7966737^"; structure "0,1^2-"; splice_chain ",7966569^7966659-"; sources "Undefined,Undefined"; NMorMRNA "null"; degree "4"; dimension "2_2";
chrA01	Undefined	as_event	7986199	7986401	.	+	.	transcript_id "TCONS_00000704,TCONS_00000705"; gene_id "chrA01:7983819-7986401W"; flanks "7986199-,7986401]"; structure "1^3-,2^4-"; splice_chain "7986277^7986359-,7986300^7986382-"; sources "Undefined,Undefined"; NMorMRNA "null"; degree "4"; dimension "2_2";
chrA01	Undefined	as_event	8062125	8062369	.	+	.	transcript_id "TCONS_00000709,TCONS_00000708"; gene_id "chrA01:8061059-8064908W"; flanks "8062125-,8062369^"; structure "0,1^2-"; splice_chain ",8062208^8062295-"; sources "Undefined,Undefined"; NMorMRNA "null"; degree "4"; dimension "2_2";
chrA01	Undefined	as_event	8106226	8106538	.	+	.	transcript_id "TCONS_00000712,TCONS_00000713"; gene_id "chrA01:8106226-8109513W"; flanks "8106226[,8106538^"; structure "1^3-,2^4-"; splice_chain "8106364^8106439-,8106366^8106441-"; sources "Undefined,Undefined"; NMorMRNA "null"; degree "4"; dimension "2_2";
chrA01	Undefined	as_event	8109033	8109513	.	+	.	transcript_id "TCONS_00000714,TCONS_00000712/TCONS_00000713"; gene_id "chrA01:8106226-8109513W"; flanks "8109033-,8109513]"; structure "1^4-,2^3-"; splice_chain "8109053^8109202-,8109125^8109196-"; sources "Undefined,Undefined"; NMorMRNA "null"; degree "4"; dimension "2_2";
chrA01	Undefined	as_event	8126079	8126548	.	+	.	transcript_id "TCONS_00000716,TCONS_00000715"; gene_id "chrA01:8122780-8126548W"; flanks "8126079-,8126548]"; structure "1^3-,2^4-"; splice_chain "8126170^8126264-,8126194^8126288-"; sources "Undefined,Undefined"; NMorMRNA "null"; degree "4"; dimension "2_2";
chrA01	Undefined	as_event	8146010	8146156	.	+	.	transcript_id "TCONS_00000717,TCONS_00000718"; gene_id "chrA01:8145287-8147353W"; flanks "8146010-,8146156-"; structure "1^,2^"; splice_chain "8146072^,8146074^"; sources "Undefined,Undefined"; NMorMRNA "null"; degree "4"; dimension "2_2";
chrA01	Undefined	as_event	8146485	8146918	.	+	.	transcript_id "TCONS_00000717,TCONS_00000718"; gene_id "chrA01:8145287-8147353W"; flanks "8146485-,8146918^"; structure "0,1^2-"; splice_chain ",8146753^8146840-"; sources "Undefined,Undefined"; NMorMRNA "null"; degree "4"; dimension "2_2";
chrA01	Undefined	as_event	8166357	8167590	.	+	.	transcript_id "TCONS_00000721,TCONS_00000720"; gene_id "chrA01:8166216-8167687W"; flanks "8166357-,8167590^"; structure "1^3-,2^4-5^6-"; splice_chain "8166754^8167091-,8166764^8167101-8167160^8167302-"; sources "Undefined,Undefined"; NMorMRNA "null"; degree "4"; dimension "2_2";
chrA01	Undefined	as_event	8218652	8219088	.	+	.	transcript_id "TCONS_00000726,TCONS_00000725"; gene_id "chrA01:8218646-8221334W"; flanks "8218652[,8219088-"; structure "1^,2^"; splice_chain "8218816^,8218820^"; sources "Undefined,Undefined"; NMorMRNA "null"; degree "4"; dimension "2_2";
chrA01	Undefined	as_event	8219304	8219472	.	+	.	transcript_id "TCONS_00000725/TCONS_00000726,TCONS_00000724"; gene_id "chrA01:8218646-8221334W"; flanks "8219304-,8219472-"; structure "1^,2^"; splice_chain "8219356^,8219360^"; sources "Undefined,Undefined"; NMorMRNA "null"; degree "4"; dimension "2_2";
chrA01	Undefined	as_event	8219826	8220392	.	+	.	transcript_id "TCONS_00000724/TCONS_00000725,TCONS_00000726"; gene_id "chrA01:8218646-8221334W"; flanks "8219826-,8220392-"; structure "1^,2^"; splice_chain "8219885^,8219887^"; sources "Undefined,Undefined"; NMorMRNA "null"; degree "4"; dimension "2_2";
chrA01	Undefined	as_event	8255250	8255539	.	+	.	transcript_id "TCONS_00000728,TCONS_00000729"; gene_id "chrA01:8253499-8256625W"; flanks "8255250-,8255539^"; structure "1^3-,2^4-"; splice_chain "8255338^8255434-,8255369^8255465-"; sources "Undefined,Undefined"; NMorMRNA "null"; degree "4"; dimension "2_2";
chrA01	Undefined	as_event	8496965	8497458	.	+	.	transcript_id "TCONS_00000737,TCONS_00000738"; gene_id "chrA01:8495857-8497458W"; flanks "8496965-,8497458]"; structure "0,1^2-"; splice_chain ",8497323^8497404-"; sources "Undefined,Undefined"; NMorMRNA "null"; degree "4"; dimension "2_2";
chrA01	Undefined	as_event	8683025	8683324	.	+	.	transcript_id "TCONS_00000746,TCONS_00000744"; gene_id "chrA01:8682884-8684440W"; flanks "8683025^,8683324^"; structure "1-,2-"; splice_chain "8683217-,8683283-"; sources "Undefined,Undefined"; NMorMRNA "null"; degree "4"; dimension "2_2";
chrA01	Undefined	as_event	8683217	8683576	.	+	.	transcript_id "TCONS_00000745,TCONS_00000746"; gene_id "chrA01:8682884-8684440W"; flanks "8683217-,8683576^"; structure "0,1^2-"; splice_chain ",8683324^8683425-"; sources "Undefined,Undefined"; NMorMRNA "null"; degree "4"; dimension "2_2";
chrA01	Undefined	as_event	8683025	8683576	.	+	.	transcript_id "TCONS_00000745,TCONS_00000746,TCONS_00000744"; gene_id "chrA01:8682884-8684440W"; flanks "8683025^,8683576^"; structure "1-,1-3^4-,2-3^4-"; splice_chain "8683217-,8683217-8683324^8683425-,8683283-8683324^8683425-"; sources "Undefined,Undefined,Undefined"; NMorMRNA "null"; degree "9"; dimension "3_3";
chrA01	Undefined	as_event	8691553	8691841	.	+	.	transcript_id "TCONS_00000750,TCONS_00000751"; gene_id "chrA01:8690589-8692522W"; flanks "8691553-,8691841^"; structure "0,1^2-"; splice_chain ",8691655^8691738-"; sources "Undefined,Undefined"; NMorMRNA "null"; degree "4"; dimension "2_2";
chrA01	Undefined	as_event	8692274	8692522	.	+	.	transcript_id "TCONS_00000750,TCONS_00000751"; gene_id "chrA01:8690589-8692522W"; flanks "8692274-,8692522]"; structure "0,1^2-"; splice_chain ",8692371^8692454-"; sources "Undefined,Undefined"; NMorMRNA "null"; degree "4"; dimension "2_2";
chrA01	Undefined	as_event	8723380	8724037	.	+	.	transcript_id "TCONS_00000754,TCONS_00000755"; gene_id "chrA01:8722698-8724037W"; flanks "8723380-,8724037]"; structure "0,1^2-"; splice_chain ",8723766^8723850-"; sources "Undefined,Undefined"; NMorMRNA "null"; degree "4"; dimension "2_2";
chrA01	Undefined	as_event	8815114	8815547	.	+	.	transcript_id "TCONS_00000759,TCONS_00000760/TCONS_00000761"; gene_id "chrA01:8814689-8817285W"; flanks "8815114-,8815547^"; structure "0,1^2-3^4-"; splice_chain ",8815214^8815288-8815413^8815478-"; sources "Undefined,Undefined"; NMorMRNA "null"; degree "4"; dimension "2_2";
chrA01	Undefined	as_event	8815791	8815953	.	+	.	transcript_id "TCONS_00000759/TCONS_00000760,TCONS_00000761"; gene_id "chrA01:8814689-8817285W"; flanks "8815791-,8815953-"; structure "1^,2^"; splice_chain "8815856^,8815857^"; sources "Undefined,Undefined"; NMorMRNA "null"; degree "4"; dimension "2_2";
chrA01	Undefined	as_event	8816686	8816848	.	+	.	transcript_id "TCONS_00000759/TCONS_00000761,TCONS_00000760"; gene_id "chrA01:8814689-8817285W"; flanks "8816686-,8816848-"; structure "1^,2^"; splice_chain "8816774^,8816776^"; sources "Undefined,Undefined"; NMorMRNA "null"; degree "4"; dimension "2_2";
chrA01	Undefined	as_event	9009333	9009890	.	+	.	transcript_id "TCONS_00000772,TCONS_00000773"; gene_id "chrA01:9007124-9011347W"; flanks "9009333-,9009890^"; structure "0,1^2-"; splice_chain ",9009469^9009548-"; sources "Undefined,Undefined"; NMorMRNA "null"; degree "4"; dimension "2_2";
chrA01	Undefined	as_event	9010269	9010677	.	+	.	transcript_id "TCONS_00000772,TCONS_00000773"; gene_id "chrA01:9007124-9011347W"; flanks "9010269-,9010677^"; structure "0,1^2-3^4-"; splice_chain ",9010335^9010410-9010524^9010608-"; sources "Undefined,Undefined"; NMorMRNA "null"; degree "4"; dimension "2_2";
chrA01	Undefined	as_event	9023707	9023880	.	+	.	transcript_id "TCONS_00000776,TCONS_00000774"; gene_id "chrA01:9021538-9023880W"; flanks "9023707-,9023880]"; structure "0,1^2-"; splice_chain ",9023756^9023844-"; sources "Undefined,Undefined"; NMorMRNA "null"; degree "4"; dimension "2_2";
chrA01	Undefined	as_event	9023409	9023880	.	+	.	transcript_id "TCONS_00000775,TCONS_00000774"; gene_id "chrA01:9021538-9023880W"; flanks "9023409-,9023880]"; structure "0,1^2-3^4-"; splice_chain ",9023624^9023707-9023756^9023844-"; sources "Undefined,Undefined"; NMorMRNA "null"; degree "4"; dimension "2_2";
chrA01	Undefined	as_event	9184071	9184746	.	+	.	transcript_id "TCONS_00000782,TCONS_00000783,TCONS_00000781"; gene_id "chrA01:9184071-9185488W"; flanks "9184071[,9184746^"; structure "0,1^3-,2^4-"; splice_chain ",9184524^9184614-,9184534^9184624-"; sources "Undefined,Undefined,Undefined"; NMorMRNA "null"; degree "9"; dimension "3_3";
chrA01	Undefined	as_event	9187524	9187864	.	+	.	transcript_id "TCONS_00000784,TCONS_00000785"; gene_id "chrA01:9186613-9188933W"; flanks "9187524-,9187864^"; structure "0,1^2-"; splice_chain ",9187650^9187723-"; sources "Undefined,Undefined"; NMorMRNA "null"; degree "4"; dimension "2_2";
chrA01	Undefined	as_event	9220245	9220822	.	+	.	transcript_id "TCONS_00000787,TCONS_00000788"; gene_id "chrA01:9220033-9222017W"; flanks "9220245^,9220822^"; structure "1-2^3-4^6-,5-"; splice_chain "9220332-9220428^9220510-9220589^9220680-,9220668-"; sources "Undefined,Undefined"; NMorMRNA "null"; degree "4"; dimension "2_2";
chrA01	Undefined	as_event	9220038	9220822	.	+	.	transcript_id "TCONS_00000789,TCONS_00000788"; gene_id "chrA01:9220033-9222017W"; flanks "9220038[,9220822^"; structure "0,1^2-"; splice_chain ",9220245^9220668-"; sources "Undefined,Undefined"; NMorMRNA "null"; degree "4"; dimension "2_2";
chrA01	Undefined	as_event	9223509	9223761	.	+	.	transcript_id "TCONS_00000790,TCONS_00000791"; gene_id "chrA01:9222756-9227531W"; flanks "9223509-,9223761^"; structure "0,1^2-"; splice_chain ",9223621^9223706-"; sources "Undefined,Undefined"; NMorMRNA "null"; degree "4"; dimension "2_2";
chrA01	Undefined	as_event	9229075	9229742	.	+	.	transcript_id "TCONS_00000793,TCONS_00000792"; gene_id "chrA01:9227670-9230548W"; flanks "9229075-,9229742^"; structure "1^3-,2^4-"; splice_chain "9229268^9229612-,9229278^9229622-"; sources "Undefined,Undefined"; NMorMRNA "null"; degree "4"; dimension "2_2";
chrA01	Undefined	as_event	9229862	9230139	.	+	.	transcript_id "TCONS_00000793,TCONS_00000792"; gene_id "chrA01:9227670-9230548W"; flanks "9229862-,9230139^"; structure "1^3-,2^4-"; splice_chain "9229937^9230029-,9229947^9230039-"; sources "Undefined,Undefined"; NMorMRNA "null"; degree "4"; dimension "2_2";
chrA01	Undefined	as_event	9231644	9232893	.	+	.	transcript_id "TCONS_00000794,TCONS_00000795"; gene_id "chrA01:9231644-9234099W"; flanks "9231644[,9232893^"; structure "1^3-5^7-,2^4-6^8-"; splice_chain "9231863^9231941-9232270^9232708-,9231873^9231951-9232280^9232718-"; sources "Undefined,Undefined"; NMorMRNA "null"; degree "4"; dimension "2_2";
chrA01	Undefined	as_event	9238044	9238432	.	+	.	transcript_id "TCONS_00000799,TCONS_00000798"; gene_id "chrA01:9237083-9243454W"; flanks "9238044-,9238432]"; structure "0,1^2-"; splice_chain ",9238122^9238182-"; sources "Undefined,Undefined"; NMorMRNA "null"; degree "4"; dimension "2_2";
chrA01	Undefined	as_event	9282606	9283053	.	+	.	transcript_id "TCONS_00000803,TCONS_00000802"; gene_id "chrA01:9282606-9284516W"; flanks "9282606[,9283053^"; structure "1^3-,2^4-"; splice_chain "9282762^9282922-,9282772^9282932-"; sources "Undefined,Undefined"; NMorMRNA "null"; degree "4"; dimension "2_2";
chrA01	Undefined	as_event	9376525	9376824	.	+	.	transcript_id "TCONS_00000806,TCONS_00000807"; gene_id "chrA01:9375852-9379333W"; flanks "9376525-,9376824^"; structure "0,1^2-"; splice_chain ",9376616^9376693-"; sources "Undefined,Undefined"; NMorMRNA "null"; degree "4"; dimension "2_2";
chrA01	Undefined	as_event	9380119	9380511	.	+	.	transcript_id "TCONS_00000809,TCONS_00000810,TCONS_00000808"; gene_id "chrA01:9380119-9381279W"; flanks "9380119[,9380511^"; structure "1^4-,2^5-,3^6-"; splice_chain "9380246^9380335-,9380248^9380337-,9380250^9380339-"; sources "Undefined,Undefined,Undefined"; NMorMRNA "null"; degree "9"; dimension "3_3";
chrA01	Undefined	as_event	9467192	9467523	.	+	.	transcript_id "TCONS_00000820,TCONS_00000817,TCONS_00000818,TCONS_00000819"; gene_id "chrA01:9466172-9467998W"; flanks "9467192-,9467523^"; structure "0,1^4-,2^5-,3^6-"; splice_chain ",9467255^9467358-,9467256^9467359-,9467262^9467365-"; sources "Undefined,Undefined,Undefined,Undefined"; NMorMRNA "null"; degree "16"; dimension "4_4";
chrA01	Undefined	as_event	9512295	9512681	.	+	.	transcript_id "TCONS_00000825,TCONS_00000824"; gene_id "chrA01:9510550-9513676W"; flanks "9512295^,9512681^"; structure "1-,2-"; splice_chain "9512567-,9512568-"; sources "Undefined,Undefined"; NMorMRNA "null"; degree "4"; dimension "2_2";
chrA01	Undefined	as_event	9512780	9513676	.	+	.	transcript_id "TCONS_00000824,TCONS_00000825"; gene_id "chrA01:9510550-9513676W"; flanks "9512780-,9513676]"; structure "1^3-,2^4-"; splice_chain "9512890^9513584-,9512900^9513594-"; sources "Undefined,Undefined"; NMorMRNA "null"; degree "4"; dimension "2_2";
chrA01	Undefined	as_event	9519815	9520479	.	+	.	transcript_id "TCONS_00000827,TCONS_00000826"; gene_id "chrA01:9519815-9521485W"; flanks "9519815[,9520479^"; structure "1^3-,2^4-"; splice_chain "9520025^9520370-,9520035^9520380-"; sources "Undefined,Undefined"; NMorMRNA "null"; degree "4"; dimension "2_2";
chrA01	Undefined	as_event	9819779	9819985	.	+	.	transcript_id "TCONS_00000834,TCONS_00000835"; gene_id "chrA01:9818911-9822136W"; flanks "9819779-,9819985^"; structure "0,1^2-"; splice_chain ",9819836^9819935-"; sources "Undefined,Undefined"; NMorMRNA "null"; degree "4"; dimension "2_2";
chrA01	Undefined	as_event	10268030	10268247	.	+	.	transcript_id "TCONS_00000846,TCONS_00000847"; gene_id "chrA01:10266841-10270352W"; flanks "10268030-,10268247^"; structure "0,1^2-"; splice_chain ",10268098^10268176-"; sources "Undefined,Undefined"; NMorMRNA "null"; degree "4"; dimension "2_2";
chrA01	Undefined	as_event	10351834	10352194	.	+	.	transcript_id "TCONS_00000849,TCONS_00000850"; gene_id "chrA01:10350282-10352194W"; flanks "10351834-,10352194]"; structure "0,1^2-"; splice_chain ",10351888^10351961-"; sources "Undefined,Undefined"; NMorMRNA "null"; degree "4"; dimension "2_2";
chrA01	Undefined	as_event	10354783	10355262	.	+	.	transcript_id "TCONS_00000851,TCONS_00000852"; gene_id "chrA01:10352979-10356433W"; flanks "10354783-,10355262^"; structure "1^3-,2^4-"; splice_chain "10355046^10355125-,10355056^10355135-"; sources "Undefined,Undefined"; NMorMRNA "null"; degree "4"; dimension "2_2";
chrA01	Undefined	as_event	10355125	10355617	.	+	.	transcript_id "TCONS_00000851,TCONS_00000853"; gene_id "chrA01:10352979-10356433W"; flanks "10355125-,10355617^"; structure "1^3-5^7-,2^4-6^8-"; splice_chain "10355262^10355358-10355409^10355538-,10355263^10355359-10355410^10355539-"; sources "Undefined,Undefined"; NMorMRNA "null"; degree "4"; dimension "2_2";
chrA01	Undefined	as_event	10354783	10355617	.	+	.	transcript_id "TCONS_00000851,TCONS_00000853,TCONS_00000852"; gene_id "chrA01:10352979-10356433W"; flanks "10354783-,10355617^"; structure "1^3-5^7-9^11-,1^3-6^8-10^12-,2^4-5^7-9^11-"; splice_chain "10355046^10355125-10355262^10355358-10355409^10355538-,10355046^10355125-10355263^10355359-10355410^10355539-,10355056^10355135-10355262^10355358-10355409^10355538-"; sources "Undefined,Undefined,Unde…
chrA01	Undefined	as_event	10355727	10355998	.	+	.	transcript_id "TCONS_00000851/TCONS_00000853,TCONS_00000852"; gene_id "chrA01:10352979-10356433W"; flanks "10355727-,10355998-"; structure "1^,2^"; splice_chain "10355786^,10355788^"; sources "Undefined,Undefined"; NMorMRNA "null"; degree "4"; dimension "2_2";
chrA01	Undefined	as_event	10355998	10356433	.	+	.	transcript_id "TCONS_00000853,TCONS_00000851/TCONS_00000852"; gene_id "chrA01:10352979-10356433W"; flanks "10355998-,10356433]"; structure "0,1^2-"; splice_chain ",10356078^10356190-"; sources "Undefined,Undefined"; NMorMRNA "null"; degree "4"; dimension "2_2";
chrA01	Undefined	as_event	10387965	10388393	.	+	.	transcript_id "TCONS_00000855,TCONS_00000854"; gene_id "chrA01:10387509-10391487W"; flanks "10387965-,10388393^"; structure "1^3-,2^4-"; splice_chain "10388124^10388272-,10388125^10388273-"; sources "Undefined,Undefined"; NMorMRNA "null"; degree "4"; dimension "2_2";
chrA01	Undefined	as_event	10468872	10469127	.	+	.	transcript_id "TCONS_00000857,TCONS_00000858/TCONS_00000859"; gene_id "chrA01:10467903-10470356W"; flanks "10468872-,10469127-"; structure "1^,2^"; splice_chain "10469005^,10469012^"; sources "Undefined,Undefined"; NMorMRNA "null"; degree "4"; dimension "2_2";
chrA01	Undefined	as_event	10469377	10469760	.	+	.	transcript_id "TCONS_00000857,TCONS_00000858"; gene_id "chrA01:10467903-10470356W"; flanks "10469377^,10469760-"; structure "0,1-2^"; splice_chain ",10469457-10469604^"; sources "Undefined,Undefined"; NMorMRNA "null"; degree "4"; dimension "2_2";
chrA01	Undefined	as_event	10469760	10470356	.	+	.	transcript_id "TCONS_00000857,TCONS_00000858"; gene_id "chrA01:10467903-10470356W"; flanks "10469760-,10470356]"; structure "0,1^2-"; splice_chain ",10469924^10470040-"; sources "Undefined,Undefined"; NMorMRNA "null"; degree "4"; dimension "2_2";
chrA01	Undefined	as_event	10469457	10470356	.	+	.	transcript_id "TCONS_00000859,TCONS_00000858"; gene_id "chrA01:10467903-10470356W"; flanks "10469457-,10470356]"; structure "0,1^2-3^4-"; splice_chain ",10469604^10469760-10469924^10470040-"; sources "Undefined,Undefined"; NMorMRNA "null"; degree "4"; dimension "2_2";
chrA01	Undefined	as_event	10469377	10470356	.	+	.	transcript_id "TCONS_00000859,TCONS_00000858,TCONS_00000857"; gene_id "chrA01:10467903-10470356W"; flanks "10469377^,10470356]"; structure "1-,1-2^3-4^5-,3-"; splice_chain "10469457-,10469457-10469604^10469760-10469924^10470040-,10469760-"; sources "Undefined,Undefined,Undefined"; NMorMRNA "null"; degree "9"; dimension "3_3";
chrA01	Undefined	as_event	10504780	10505660	.	+	.	transcript_id "TCONS_00000862,TCONS_00000861"; gene_id "chrA01:10503895-10507616W"; flanks "10504780^,10505660^"; structure "1-,2-"; splice_chain "10505216-,10505219-"; sources "Undefined,Undefined"; NMorMRNA "null"; degree "4"; dimension "2_2";
chrA01	Undefined	as_event	10607613	10607891	.	+	.	transcript_id "TCONS_00000865,TCONS_00000864"; gene_id "chrA01:10606467-10609184W"; flanks "10607613-,10607891^"; structure "1^3-,2^4-"; splice_chain "10607703^10607795-,10607732^10607824-"; sources "Undefined,Undefined"; NMorMRNA "null"; degree "4"; dimension "2_2";
chrA01	Undefined	as_event	10816982	10818355	.	+	.	transcript_id "TCONS_00000870,TCONS_00000869"; gene_id "chrA01:10814145-10818355W"; flanks "10816982-,10818355]"; structure "1^3-5^7-,2^4-6^8-"; splice_chain "10817041^10817134-10817232^10817309-,10817043^10817136-10817242^10817319-"; sources "Undefined,Undefined"; NMorMRNA "null"; degree "4"; dimension "2_2";
chrA01	Undefined	as_event	10833979	10834824	.	+	.	transcript_id "TCONS_00000872,TCONS_00000873"; gene_id "chrA01:10832774-10835085W"; flanks "10833979-,10834824^"; structure "0,1^2-3^4-5^6-"; splice_chain ",10834194^10834268-10834404^10834474-10834565^10834648-"; sources "Undefined,Undefined"; NMorMRNA "null"; degree "4"; dimension "2_2";
chrA01	Undefined	as_event	11105921	11106382	.	+	.	transcript_id "TCONS_00000882/TCONS_00000884,TCONS_00000883"; gene_id "chrA01:11105818-11106704W"; flanks "11105921^,11106382^"; structure "1-,2-"; splice_chain "11106069-,11106072-"; sources "Undefined,Undefined"; NMorMRNA "null"; degree "4"; dimension "2_2";
chrA01	Undefined	as_event	11106459	11106704	.	+	.	transcript_id "TCONS_00000882/TCONS_00000883,TCONS_00000884"; gene_id "chrA01:11105818-11106704W"; flanks "11106459-,11106704]"; structure "0,1^2-"; splice_chain ",11106549^11106646-"; sources "Undefined,Undefined"; NMorMRNA "null"; degree "4"; dimension "2_2";
chrA01	Undefined	as_event	11105818	11106704	.	+	.	transcript_id "TCONS_00000882,TCONS_00000883,TCONS_00000881"; gene_id "chrA01:11105818-11106704W"; flanks "11105818[,11106704]"; structure "1^3-6^7-,1^4-6^7-,2^5-"; splice_chain "11105921^11106069-11106382^11106459-,11105921^11106072-11106382^11106459-,11105931^11106079-"; sources "Undefined,Undefined,Undefined"; NMorMRNA "null"; degree "9"; dimension "3_3";
chrA01	Undefined	as_event	11333617	11336255	.	+	.	transcript_id "TCONS_00000887,TCONS_00000888,TCONS_00000889"; gene_id "chrA01:11333238-11336255W"; flanks "11333617^,11336255]"; structure "1-,2-,3-"; splice_chain "11333699-,11333760-,11334461-"; sources "Undefined,Undefined,Undefined"; NMorMRNA "null"; degree "9"; dimension "3_3";
chrA01	Undefined	as_event	11628353	11629083	.	+	.	transcript_id "TCONS_00000895,TCONS_00000896"; gene_id "chrA01:11627795-11630075W"; flanks "11628353^,11629083-"; structure "1-4^,2-3^"; splice_chain "11628487-11628966^,11628489-11628956^"; sources "Undefined,Undefined"; NMorMRNA "null"; degree "4"; dimension "2_2";
chrA01	Undefined	as_event	11629256	11630075	.	+	.	transcript_id "TCONS_00000895,TCONS_00000896"; gene_id "chrA01:11627795-11630075W"; flanks "11629256-,11630075]"; structure "0,1^2-"; splice_chain ",11629314^11629467-"; sources "Undefined,Undefined"; NMorMRNA "null"; degree "4"; dimension "2_2";
chrA01	Undefined	as_event	11852681	11853147	.	+	.	transcript_id "TCONS_00000898,TCONS_00000897"; gene_id "chrA01:11852681-11854369W"; flanks "11852681[,11853147^"; structure "0,1^2-"; splice_chain ",11852894^11853064-"; sources "Undefined,Undefined"; NMorMRNA "null"; degree "4"; dimension "2_2";
chrA01	Undefined	as_event	12205268	12205651	.	+	.	transcript_id "TCONS_00000901,TCONS_00000900"; gene_id "chrA01:12204654-12206742W"; flanks "12205268-,12205651^"; structure "1^3-,2^4-"; splice_chain "12205341^12205513-,12205379^12205551-"; sources "Undefined,Undefined"; NMorMRNA "null"; degree "4"; dimension "2_2";
chrA01	Undefined	as_event	12205743	12205993	.	+	.	transcript_id "TCONS_00000900,TCONS_00000901"; gene_id "chrA01:12204654-12206742W"; flanks "12205743-,12205993^"; structure "0,1^2-"; splice_chain ",12205835^12205928-"; sources "Undefined,Undefined"; NMorMRNA "null"; degree "4"; dimension "2_2";
chrA01	Undefined	as_event	12206101	12206423	.	+	.	transcript_id "TCONS_00000900,TCONS_00000901"; gene_id "chrA01:12204654-12206742W"; flanks "12206101-,12206423^"; structure "0,1^2-"; splice_chain ",12206223^12206310-"; sources "Undefined,Undefined"; NMorMRNA "null"; degree "4"; dimension "2_2";
chrA01	Undefined	as_event	12384870	12385245	.	+	.	transcript_id "TCONS_00000905,TCONS_00000904"; gene_id "chrA01:12384623-12386824W"; flanks "12384870-,12385245^"; structure "0,1^2-"; splice_chain ",12385054^12385125-"; sources "Undefined,Undefined"; NMorMRNA "null"; degree "4"; dimension "2_2";
chrA01	Undefined	as_event	12393089	12393892	.	+	.	transcript_id "TCONS_00000906,TCONS_00000907"; gene_id "chrA01:12393089-12395511W"; flanks "12393089[,12393892^"; structure "0,1^2-"; splice_chain ",12393522^12393622-"; sources "Undefined,Undefined"; NMorMRNA "null"; degree "4"; dimension "2_2";
chrA01	Undefined	as_event	12394738	12395110	.	+	.	transcript_id "TCONS_00000907,TCONS_00000906"; gene_id "chrA01:12393089-12395511W"; flanks "12394738-,12395110^"; structure "1^3-,2^4-"; splice_chain "12394864^12394944-,12394874^12394954-"; sources "Undefined,Undefined"; NMorMRNA "null"; degree "4"; dimension "2_2";
chrA01	Undefined	as_event	12441884	12442052	.	+	.	transcript_id "TCONS_00000911,TCONS_00000912"; gene_id "chrA01:12441357-12445627W"; flanks "12441884-,12442052-"; structure "1^,2^"; splice_chain "12441945^,12441947^"; sources "Undefined,Undefined"; NMorMRNA "null"; degree "4"; dimension "2_2";
chrA01	Undefined	as_event	12443837	12444131	.	+	.	transcript_id "TCONS_00000911,TCONS_00000912"; gene_id "chrA01:12441357-12445627W"; flanks "12443837-,12444131^"; structure "1^3-,2^4-"; splice_chain "12443919^12444031-,12443942^12444054-"; sources "Undefined,Undefined"; NMorMRNA "null"; degree "4"; dimension "2_2";
chrA01	Undefined	as_event	12507419	12513633	.	+	.	transcript_id "TCONS_00000918,TCONS_00000917"; gene_id "chrA01:12506289-12514203W"; flanks "12507419-,12513633^"; structure "1^3-,2^4-"; splice_chain "12507610^12513465-,12507620^12513475-"; sources "Undefined,Undefined"; NMorMRNA "null"; degree "4"; dimension "2_2";
chrA01	Undefined	as_event	12944554	12944783	.	+	.	transcript_id "TCONS_00000926,TCONS_00000927/TCONS_00000928"; gene_id "chrA01:12943146-12945432W"; flanks "12944554-,12944783^"; structure "0,1^2-"; splice_chain ",12944619^12944701-"; sources "Undefined,Undefined"; NMorMRNA "null"; degree "4"; dimension "2_2";
chrA01	Undefined	as_event	12944873	12945097	.	+	.	transcript_id "TCONS_00000926/TCONS_00000927,TCONS_00000928"; gene_id "chrA01:12943146-12945432W"; flanks "12944873-,12945097^"; structure "0,1^2-"; splice_chain ",12944936^12945029-"; sources "Undefined,Undefined"; NMorMRNA "null"; degree "4"; dimension "2_2";
chrA01	Undefined	as_event	13140616	13140790	.	+	.	transcript_id "TCONS_00000934,TCONS_00000932"; gene_id "chrA01:13140444-13144064W"; flanks "13140616-,13140790^"; structure "0,1^2-"; splice_chain ",13140678^13140752-"; sources "Undefined,Undefined"; NMorMRNA "null"; degree "4"; dimension "2_2";
chrA01	Undefined	as_event	13140454	13140790	.	+	.	transcript_id "TCONS_00000934,TCONS_00000935"; gene_id "chrA01:13140444-13144064W"; flanks "13140454[,13140790^"; structure "1^2-,3^4-"; splice_chain "13140533^13140616-,13140678^13140752-"; sources "Undefined,Undefined"; NMorMRNA "null"; degree "4"; dimension "2_2";
chrA01	Undefined	as_event	13140616	13140939	.	+	.	transcript_id "TCONS_00000932,TCONS_00000933,TCONS_00000934"; gene_id "chrA01:13140444-13144064W"; flanks "13140616-,13140939^"; structure "1^3-5^7-,2^4-6^8-,5^7-"; splice_chain "13140678^13140752-13140790^13140862-,13140684^13140758-13140796^13140868-,13140790^13140862-"; sources "Undefined,Undefined,Undefined"; NMorMRNA "null"; degree "9"; dimension "3_3";
chrA01	Undefined	as_event	13141210	13141848	.	+	.	transcript_id "TCONS_00000932,TCONS_00000934"; gene_id "chrA01:13140444-13144064W"; flanks "13141210^,13141848^"; structure "1-,2-"; splice_chain "13141288-,13141293-"; sources "Undefined,Undefined"; NMorMRNA "null"; degree "4"; dimension "2_2";
chrA01	Undefined	as_event	13141124	13141848	.	+	.	transcript_id "TCONS_00000935,TCONS_00000932,TCONS_00000934,TCONS_00000933"; gene_id "chrA01:13140444-13144064W"; flanks "13141124-,13141848^"; structure "0,1^3-,1^4-,2^5-"; splice_chain ",13141210^13141288-,13141210^13141293-,13141232^13141315-"; sources "Undefined,Undefined,Undefined,Undefined"; NMorMRNA "null"; degree "16"; dimension "4_4";
chrA01	Undefined	as_event	13143520	13143747	.	+	.	transcript_id "TCONS_00000935,TCONS_00000932"; gene_id "chrA01:13140444-13144064W"; flanks "13143520^,13143747^"; structure "1-,2-"; splice_chain "13143591-,13143655-"; sources "Undefined,Undefined"; NMorMRNA "null"; degree "4"; dimension "2_2";
chrA01	Undefined	as_event	13143655	13143833	.	+	.	transcript_id "TCONS_00000932,TCONS_00000933/TCONS_00000934"; gene_id "chrA01:13140444-13144064W"; flanks "13143655-,13143833-"; structure "1^,2^"; splice_chain "13143747^,13143751^"; sources "Undefined,Undefined"; NMorMRNA "null"; degree "4"; dimension "2_2";
chrA01	Undefined	as_event	13143520	13143833	.	+	.	transcript_id "TCONS_00000935,TCONS_00000932,TCONS_00000933/TCONS_00000934"; gene_id "chrA01:13140444-13144064W"; flanks "13143520^,13143833-"; structure "1-3^,2-3^,2-4^"; splice_chain "13143591-13143747^,13143655-13143747^,13143655-13143751^"; sources "Undefined,Undefined,Undefined"; NMorMRNA "null"; degree "9"; dimension "3_3";
chrA01	Undefined	as_event	13682119	13683234	.	+	.	transcript_id "TCONS_00000944,TCONS_00000943"; gene_id "chrA01:13682119-13683234W"; flanks "13682119[,13683234]"; structure "0,1^2-"; splice_chain ",13682305^13682414-"; sources "Undefined,Undefined"; NMorMRNA "null"; degree "4"; dimension "2_2";
chrA01	Undefined	as_event	14169058	14169770	.	+	.	transcript_id "TCONS_00000953,TCONS_00000954"; gene_id "chrA01:14168982-14170870W"; flanks "14169058^,14169770^"; structure "1-,2-"; splice_chain "14169343-,14169347-"; sources "Undefined,Undefined"; NMorMRNA "null"; degree "4"; dimension "2_2";
chrA01	Undefined	as_event	14326628	14326771	.	+	.	transcript_id "TCONS_00000957,TCONS_00000956"; gene_id "chrA01:14321242-14329951W"; flanks "14326628-,14326771-"; structure "1^,2^"; splice_chain "14326691^,14326692^"; sources "Undefined,Undefined"; NMorMRNA "null"; degree "4"; dimension "2_2";
chrA01	Undefined	as_event	14326983	14327381	.	+	.	transcript_id "TCONS_00000956,TCONS_00000957"; gene_id "chrA01:14321242-14329951W"; flanks "14326983^,14327381^"; structure "1-,2-"; splice_chain "14327214-,14327216-"; sources "Undefined,Undefined"; NMorMRNA "null"; degree "4"; dimension "2_2";
chrA01	Undefined	as_event	14653320	14653718	.	+	.	transcript_id "TCONS_00000964,TCONS_00000963"; gene_id "chrA01:14653320-14655522W"; flanks "14653320[,14653718-"; structure "1^,2^"; splice_chain "14653492^,14653497^"; sources "Undefined,Undefined"; NMorMRNA "null"; degree "4"; dimension "2_2";
chrA01	Undefined	as_event	14653718	14655522	.	+	.	transcript_id "TCONS_00000964,TCONS_00000963"; gene_id "chrA01:14653320-14655522W"; flanks "14653718-,14655522]"; structure "1^3-,2^4-"; splice_chain "14654677^14654755-,14654687^14654765-"; sources "Undefined,Undefined"; NMorMRNA "null"; degree "4"; dimension "2_2";
chrA01	Undefined	as_event	14809829	14810233	.	+	.	transcript_id "TCONS_00000968,TCONS_00000969"; gene_id "chrA01:14809829-14810705W"; flanks "14809829[,14810233-"; structure "1^,2^"; splice_chain "14809968^,14810095^"; sources "Undefined,Undefined"; NMorMRNA "null"; degree "4"; dimension "2_2";
chrA01	Undefined	as_event	15325952	15327788	.	+	.	transcript_id "TCONS_00000977,TCONS_00000978"; gene_id "chrA01:15325952-15327788W"; flanks "15325952[,15327788]"; structure "0,1^2-"; splice_chain ",15327249^15327619-"; sources "Undefined,Undefined"; NMorMRNA "null"; degree "4"; dimension "2_2";
chrA01	Undefined	as_event	15605795	15606156	.	+	.	transcript_id "TCONS_00000988,TCONS_00000987"; gene_id "chrA01:15604841-15606156W"; flanks "15605795-,15606156]"; structure "1^3-,2^4-"; splice_chain "15605949^15606037-,15605959^15606047-"; sources "Undefined,Undefined"; NMorMRNA "null"; degree "4"; dimension "2_2";
chrA01	Undefined	as_event	15607018	15607203	.	+	.	transcript_id "TCONS_00000989,TCONS_00000990"; gene_id "chrA01:15606605-15607989W"; flanks "15607018^,15607203^"; structure "1-,2-"; splice_chain "15607102-,15607109-"; sources "Undefined,Undefined"; NMorMRNA "null"; degree "4"; dimension "2_2";
chrA01	Undefined	as_event	15782690	15783112	.	+	.	transcript_id "TCONS_00000996,TCONS_00000997"; gene_id "chrA01:15782150-15786107W"; flanks "15782690-,15783112^"; structure "0,1^2-"; splice_chain ",15782860^15782969-"; sources "Undefined,Undefined"; NMorMRNA "null"; degree "4"; dimension "2_2";
chrA01	Undefined	as_event	15782463	15783112	.	+	.	transcript_id "TCONS_00000996,TCONS_00000995"; gene_id "chrA01:15782150-15786107W"; flanks "15782463-,15783112^"; structure "1^2-,3^4-"; splice_chain "15782612^15782690-,15782860^15782969-"; sources "Undefined,Undefined"; NMorMRNA "null"; degree "4"; dimension "2_2";
chrA01	Undefined	as_event	15783364	15783611	.	+	.	transcript_id "TCONS_00000995/TCONS_00000997,TCONS_00000996"; gene_id "chrA01:15782150-15786107W"; flanks "15783364-,15783611-"; structure "1^,2^"; splice_chain "15783512^,15783517^"; sources "Undefined,Undefined"; NMorMRNA "null"; degree "4"; dimension "2_2";
chrA01	Undefined	as_event	16481254	16481874	.	+	.	transcript_id "TCONS_00001010,TCONS_00001008/TCONS_00001009"; gene_id "chrA01:16481254-16483389W"; flanks "16481254[,16481874^"; structure "0,1^2-"; splice_chain ",16481561^16481739-"; sources "Undefined,Undefined"; NMorMRNA "null"; degree "4"; dimension "2_2";
chrA01	Undefined	as_event	16481999	16482724	.	+	.	transcript_id "TCONS_00001010,TCONS_00001008"; gene_id "chrA01:16481254-16483389W"; flanks "16481999-,16482724^"; structure "1^3-,2^4-"; splice_chain "16482066^16482335-,16482079^16482348-"; sources "Undefined,Undefined"; NMorMRNA "null"; degree "4"; dimension "2_2";
chrA01	Undefined	as_event	16482348	16482850	.	+	.	transcript_id "TCONS_00001008,TCONS_00001009"; gene_id "chrA01:16481254-16483389W"; flanks "16482348-,16482850-"; structure "1^,2^"; splice_chain "16482724^,16482725^"; sources "Undefined,Undefined"; NMorMRNA "null"; degree "4"; dimension "2_2";
chrA01	Undefined	as_event	16482724	16483389	.	+	.	transcript_id "TCONS_00001010,TCONS_00001008"; gene_id "chrA01:16481254-16483389W"; flanks "16482724^,16483389]"; structure "1-,2-"; splice_chain "16482827-,16482850-"; sources "Undefined,Undefined"; NMorMRNA "null"; degree "4"; dimension "2_2";
chrA01	Undefined	as_event	16481999	16483389	.	+	.	transcript_id "TCONS_00001010,TCONS_00001008,TCONS_00001009"; gene_id "chrA01:16481254-16483389W"; flanks "16481999-,16483389]"; structure "1^3-5^7-,2^4-5^8-,2^4-6^8-"; splice_chain "16482066^16482335-16482724^16482827-,16482079^16482348-16482724^16482850-,16482079^16482348-16482725^16482850-"; sources "Undefined,Undefined,Undefined"; NMorMRNA "null"; degree "9"; dimension "3_3";
chrA01	Undefined	as_event	16950201	16950594	.	+	.	transcript_id "TCONS_00001020,TCONS_00001021"; gene_id "chrA01:16948736-16951181W"; flanks "16950201-,16950594^"; structure "0,1^2-"; splice_chain ",16950375^16950460-"; sources "Undefined,Undefined"; NMorMRNA "null"; degree "4"; dimension "2_2";
chrA01	Undefined	as_event	16985518	16986869	.	+	.	transcript_id "TCONS_00001023,TCONS_00001024"; gene_id "chrA01:16985518-16987348W"; flanks "16985518[,16986869^"; structure "0,1^2-"; splice_chain ",16986060^16986145-"; sources "Undefined,Undefined"; NMorMRNA "null"; degree "4"; dimension "2_2";
chrA01	Undefined	as_event	17795508	17796078	.	+	.	transcript_id "TCONS_00001049,TCONS_00001050"; gene_id "chrA01:17795382-17797284W"; flanks "17795508^,17796078^"; structure "1-,2-"; splice_chain "17795764-,17795767-"; sources "Undefined,Undefined"; NMorMRNA "null"; degree "4"; dimension "2_2";
chrA01	Undefined	as_event	17866237	17866526	.	+	.	transcript_id "TCONS_00001058,TCONS_00001056"; gene_id "chrA01:17865857-17868297W"; flanks "17866237-,17866526^"; structure "0,1^2-"; splice_chain ",17866379^17866458-"; sources "Undefined,Undefined"; NMorMRNA "null"; degree "4"; dimension "2_2";
chrA01	Undefined	as_event	17866237	17866669	.	+	.	transcript_id "TCONS_00001057,TCONS_00001056,TCONS_00001058"; gene_id "chrA01:17865857-17868297W"; flanks "17866237-,17866669^"; structure "0,1^2-3^4-,3^4-"; splice_chain ",17866379^17866458-17866526^17866598-,17866526^17866598-"; sources "Undefined,Undefined,Undefined"; NMorMRNA "null"; degree "9"; dimension "3_3";
chrA01	Undefined	as_event	17896266	17896409	.	+	.	transcript_id "TCONS_00001060/TCONS_00001062,TCONS_00001061"; gene_id "chrA01:17895999-17899603W"; flanks "17896266-,17896409-"; structure "1^,2^"; splice_chain "17896330^,17896334^"; sources "Undefined,Undefined"; NMorMRNA "null"; degree "4"; dimension "2_2";
chrA01	Undefined	as_event	17896409	17896686	.	+	.	transcript_id "TCONS_00001062,TCONS_00001060/TCONS_00001061"; gene_id "chrA01:17895999-17899603W"; flanks "17896409-,17896686^"; structure "0,1^2-"; splice_chain ",17896498^17896600-"; sources "Undefined,Undefined"; NMorMRNA "null"; degree "4"; dimension "2_2";
chrA01	Undefined	as_event	17896761	17896913	.	+	.	transcript_id "TCONS_00001060/TCONS_00001061,TCONS_00001062"; gene_id "chrA01:17895999-17899603W"; flanks "17896761-,17896913-"; structure "1^,2^"; splice_chain "17896820^,17896823^"; sources "Undefined,Undefined"; NMorMRNA "null"; degree "4"; dimension "2_2";
chrA01	Undefined	as_event	17896913	17897046	.	+	.	transcript_id "TCONS_00001060/TCONS_00001062,TCONS_00001061"; gene_id "chrA01:17895999-17899603W"; flanks "17896913-,17897046-"; structure "1^,2^"; splice_chain "17896963^,17896965^"; sources "Undefined,Undefined"; NMorMRNA "null"; degree "4"; dimension "2_2";
chrA01	Undefined	as_event	17897502	17898163	.	+	.	transcript_id "TCONS_00001062,TCONS_00001061"; gene_id "chrA01:17895999-17899603W"; flanks "17897502-,17898163^"; structure "1^3-5^7-,2^4-6^8-"; splice_chain "17897719^17897904-17898000^17898077-,17897729^17897914-17898010^17898087-"; sources "Undefined,Undefined"; NMorMRNA "null"; degree "4"; dimension "2_2";
chrA01	Undefined	as_event	17898077	17898253	.	+	.	transcript_id "TCONS_00001062,TCONS_00001060"; gene_id "chrA01:17895999-17899603W"; flanks "17898077-,17898253-"; structure "1^,2^"; splice_chain "17898163^,17898164^"; sources "Undefined,Undefined"; NMorMRNA "null"; degree "4"; dimension "2_2";
chrA01	Undefined	as_event	17897502	17898253	.	+	.	transcript_id "TCONS_00001062,TCONS_00001060,TCONS_00001061"; gene_id "chrA01:17895999-17899603W"; flanks "17897502-,17898253-"; structure "1^3-5^7-9^,1^3-5^7-10^,2^4-6^8-9^"; splice_chain "17897719^17897904-17898000^17898077-17898163^,17897719^17897904-17898000^17898077-17898164^,17897729^17897914-17898010^17898087-17898163^"; sources "Undefined,Undefined,Undefined"; NMorMRNA "null"; degree "9";…
chrA01	Undefined	as_event	17898253	17898634	.	+	.	transcript_id "TCONS_00001062,TCONS_00001061"; gene_id "chrA01:17895999-17899603W"; flanks "17898253-,17898634^"; structure "1^3-,2^4-"; splice_chain "17898387^17898530-,17898397^17898540-"; sources "Undefined,Undefined"; NMorMRNA "null"; degree "4"; dimension "2_2";
chrA01	Undefined	as_event	17899132	17899603	.	+	.	transcript_id "TCONS_00001062,TCONS_00001061"; gene_id "chrA01:17895999-17899603W"; flanks "17899132-,17899603]"; structure "1^3-,2^4-"; splice_chain "17899222^17899309-,17899258^17899345-"; sources "Undefined,Undefined"; NMorMRNA "null"; degree "4"; dimension "2_2";
chrA01	Undefined	as_event	18068601	18068823	.	+	.	transcript_id "TCONS_00001068,TCONS_00001069"; gene_id "chrA01:18067295-18068991W"; flanks "18068601-,18068823^"; structure "0,1^2-"; splice_chain ",18068660^18068749-"; sources "Undefined,Undefined"; NMorMRNA "null"; degree "4"; dimension "2_2";
chrA01	Undefined	as_event	18070481	18070899	.	+	.	transcript_id "TCONS_00001070,TCONS_00001071"; gene_id "chrA01:18069543-18074195W"; flanks "18070481-,18070899^"; structure "0,1^2-"; splice_chain ",18070603^18070678-"; sources "Undefined,Undefined"; NMorMRNA "null"; degree "4"; dimension "2_2";
chrA01	Undefined	as_event	18070972	18071271	.	+	.	transcript_id "TCONS_00001070,TCONS_00001071"; gene_id "chrA01:18069543-18074195W"; flanks "18070972-,18071271^"; structure "0,1^2-"; splice_chain ",18071105^18071179-"; sources "Undefined,Undefined"; NMorMRNA "null"; degree "4"; dimension "2_2";
chrA01	Undefined	as_event	18073212	18073687	.	+	.	transcript_id "TCONS_00001070,TCONS_00001071"; gene_id "chrA01:18069543-18074195W"; flanks "18073212-,18073687^"; structure "0,1^2-"; splice_chain ",18073269^18073355-"; sources "Undefined,Undefined"; NMorMRNA "null"; degree "4"; dimension "2_2";
chrA01	Undefined	as_event	18159727	18160092	.	+	.	transcript_id "TCONS_00001076/TCONS_00001077/TCONS_00001079,TCONS_00001078"; gene_id "chrA01:18159084-18164154W"; flanks "18159727-,18160092^"; structure "0,1^2-"; splice_chain ",18159814^18159935-"; sources "Undefined,Undefined"; NMorMRNA "null"; degree "4"; dimension "2_2";
chrA01	Undefined	as_event	18160092	18160742	.	+	.	transcript_id "TCONS_00001077,TCONS_00001076/TCONS_00001078/TCONS_00001079"; gene_id "chrA01:18159084-18164154W"; flanks "18160092^,18160742^"; structure "1-,2-"; splice_chain "18160631-,18160634-"; sources "Undefined,Undefined"; NMorMRNA "null"; degree "4"; dimension "2_2";
chrA01	Undefined	as_event	18161316	18161465	.	+	.	transcript_id "TCONS_00001077/TCONS_00001079,TCONS_00001076"; gene_id "chrA01:18159084-18164154W"; flanks "18161316-,18161465-"; structure "1^,2^"; splice_chain "18161383^,18161401^"; sources "Undefined,Undefined"; NMorMRNA "null"; degree "4"; dimension "2_2";
chrA01	Undefined	as_event	18161316	18161591	.	+	.	transcript_id "TCONS_00001078,TCONS_00001077/TCONS_00001079,TCONS_00001076"; gene_id "chrA01:18159084-18164154W"; flanks "18161316-,18161591^"; structure "0,1^3-,2^3-"; splice_chain ",18161383^18161465-,18161401^18161465-"; sources "Undefined,Undefined,Undefined"; NMorMRNA "null"; degree "9"; dimension "3_3";
chrA01	Undefined	as_event	18161658	18161963	.	+	.	transcript_id "TCONS_00001076,TCONS_00001078,TCONS_00001077/TCONS_00001079"; gene_id "chrA01:18159084-18164154W"; flanks "18161658-,18161963-"; structure "1^,2^,3^"; splice_chain "18161865^,18161870^,18161882^"; sources "Undefined,Undefined,Undefined"; NMorMRNA "null"; degree "9"; dimension "3_3";
chrA01	Undefined	as_event	18162788	18163386	.	+	.	transcript_id "TCONS_00001078,TCONS_00001076/TCONS_00001077/TCONS_00001079"; gene_id "chrA01:18159084-18164154W"; flanks "18162788^,18163386-"; structure "0,1-2^"; splice_chain ",18163180-18163291^"; sources "Undefined,Undefined"; NMorMRNA "null"; degree "4"; dimension "2_2";
chrA01	Undefined	as_event	18163609	18164069	.	+	.	transcript_id "TCONS_00001076/TCONS_00001077/TCONS_00001079,TCONS_00001078"; gene_id "chrA01:18159084-18164154W"; flanks "18163609-,18164069^"; structure "0,1^2-"; splice_chain ",18163717^18163814-"; sources "Undefined,Undefined"; NMorMRNA "null"; degree "4"; dimension "2_2";
chrA01	Undefined	as_event	18191755	18192474	.	+	.	transcript_id "TCONS_00001080/TCONS_00001082,TCONS_00001081"; gene_id "chrA01:18191755-18194841W"; flanks "18191755[,18192474-"; structure "1^,2^"; splice_chain "18192370^,18192374^"; sources "Undefined,Undefined"; NMorMRNA "null"; degree "4"; dimension "2_2";
chrA01	Undefined	as_event	18194133	18194841	.	+	.	transcript_id "TCONS_00001082,TCONS_00001081,TCONS_00001080"; gene_id "chrA01:18191755-18194841W"; flanks "18194133-,18194841]"; structure "1^4-,2^5-,3^6-"; splice_chain "18194222^18194326-,18194224^18194328-,18194232^18194336-"; sources "Undefined,Undefined,Undefined"; NMorMRNA "null"; degree "9"; dimension "3_3";
chrA01	Undefined	as_event	18197660	18198182	.	+	.	transcript_id "TCONS_00001085,TCONS_00001084"; gene_id "chrA01:18196785-18198701W"; flanks "18197660^,18198182^"; structure "1-,2-"; splice_chain "18198081-,18198085-"; sources "Undefined,Undefined"; NMorMRNA "null"; degree "4"; dimension "2_2";
chrA01	Undefined	as_event	18304014	18304435	.	+	.	transcript_id "TCONS_00001087,TCONS_00001086"; gene_id "chrA01:18303183-18309390W"; flanks "18304014-,18304435^"; structure "1^3-,2^4-"; splice_chain "18304188^18304303-,18304198^18304313-"; sources "Undefined,Undefined"; NMorMRNA "null"; degree "4"; dimension "2_2";
chrA01	Undefined	as_event	18304574	18305112	.	+	.	transcript_id "TCONS_00001087,TCONS_00001086"; gene_id "chrA01:18303183-18309390W"; flanks "18304574-,18305112^"; structure "1^3-,2^4-"; splice_chain "18304644^18305029-,18304647^18305032-"; sources "Undefined,Undefined"; NMorMRNA "null"; degree "4"; dimension "2_2";
chrA01	Undefined	as_event	18306559	18307439	.	+	.	transcript_id "TCONS_00001087,TCONS_00001086"; gene_id "chrA01:18303183-18309390W"; flanks "18306559-,18307439^"; structure "1^3-,2^4-"; splice_chain "18306684^18307250-,18306686^18307252-"; sources "Undefined,Undefined"; NMorMRNA "null"; degree "4"; dimension "2_2";
chrA01	Undefined	as_event	18307976	18308674	.	+	.	transcript_id "TCONS_00001087,TCONS_00001086"; gene_id "chrA01:18303183-18309390W"; flanks "18307976-,18308674^"; structure "1^3-5^7-,2^4-6^8-"; splice_chain "18308073^18308169-18308433^18308512-,18308083^18308179-18308443^18308522-"; sources "Undefined,Undefined"; NMorMRNA "null"; degree "4"; dimension "2_2";
chrA01	Undefined	as_event	18374427	18375107	.	+	.	transcript_id "TCONS_00001093,TCONS_00001092"; gene_id "chrA01:18365620-18377710W"; flanks "18374427[,18375107^"; structure "1^4-,2^3-"; splice_chain "18374727^18375023-,18374729^18374794-"; sources "Undefined,Undefined"; NMorMRNA "null"; degree "4"; dimension "2_2";
chrA01	Undefined	as_event	18366389	18375429	.	+	.	transcript_id "TCONS_00001088/TCONS_00001091,TCONS_00001090"; gene_id "chrA01:18365620-18377710W"; flanks "18366389^,18375429-"; structure "1-2^,3-4^"; splice_chain "18366542-18366597^,18375261-18375316^"; sources "Undefined,Undefined"; NMorMRNA "null"; degree "4"; dimension "2_2";
chrA01	Undefined	as_event	18366009	18375429	.	+	.	transcript_id "TCONS_00001088,TCONS_00001089"; gene_id "chrA01:18365620-18377710W"; flanks "18366009^,18375429-"; structure "1-2^3-4^,5-6^7-8^"; splice_chain "18366305-18366389^18366542-18366597^,18375023-18375107^18375261-18375316^"; sources "Undefined,Undefined"; NMorMRNA "null"; degree "4"; dimension "2_2";
chrA01	Undefined	as_event	18375608	18376064	.	+	.	transcript_id "TCONS_00001088/TCONS_00001092/TCONS_00001093,TCONS_00001089/TCONS_00001090/TCONS_00001091"; gene_id "chrA01:18365620-18377710W"; flanks "18375608-,18376064^"; structure "0,1^2-"; splice_chain ",18375665^18375765-"; sources "Undefined,Undefined"; NMorMRNA "null"; degree "4"; dimension "2_2";
chrA01	Undefined	as_event	18588168	18589835	.	+	.	transcript_id "TCONS_00001097,TCONS_00001096"; gene_id "chrA01:18588168-18590632W"; flanks "18588168[,18589835^"; structure "1^3-,2^4-"; splice_chain "18588428^18588610-,18588429^18588617-"; sources "Undefined,Undefined"; NMorMRNA "null"; degree "4"; dimension "2_2";
chrA01	Undefined	as_event	18593584	18594398	.	+	.	transcript_id "TCONS_00001098,TCONS_00001099"; gene_id "chrA01:18592063-18595100W"; flanks "18593584-,18594398]"; structure "0,1^2-3^4-"; splice_chain ",18593741^18593830-18594253^18594327-"; sources "Undefined,Undefined"; NMorMRNA "null"; degree "4"; dimension "2_2";
chrA01	Undefined	as_event	18763035	18763218	.	+	.	transcript_id "TCONS_00001110,TCONS_00001111"; gene_id "chrA01:18761943-18764351W"; flanks "18763035^,18763218^"; structure "1-,2-"; splice_chain "18763142-,18763143-"; sources "Undefined,Undefined"; NMorMRNA "null"; degree "4"; dimension "2_2";
chrA01	Undefined	as_event	18763806	18764351	.	+	.	transcript_id "TCONS_00001111,TCONS_00001110"; gene_id "chrA01:18761943-18764351W"; flanks "18763806^,18764351]"; structure "1-,2-"; splice_chain "18763888-,18763891-"; sources "Undefined,Undefined"; NMorMRNA "null"; degree "4"; dimension "2_2";
chrA01	Undefined	as_event	18890443	18891669	.	+	.	transcript_id "TCONS_00001114,TCONS_00001113"; gene_id "chrA01:18890443-18891854W"; flanks "18890443[,18891669]"; structure "1^3-,2^4-"; splice_chain "18891372^18891530-,18891382^18891540-"; sources "Undefined,Undefined"; NMorMRNA "null"; degree "4"; dimension "2_2";
chrA01	Undefined	as_event	19059753	19060053	.	+	.	transcript_id "TCONS_00001120,TCONS_00001121"; gene_id "chrA01:19059205-19066025W"; flanks "19059753-,19060053^"; structure "1^3-,2^4-"; splice_chain "19059850^19059926-,19059862^19059938-"; sources "Undefined,Undefined"; NMorMRNA "null"; degree "4"; dimension "2_2";
chrA01	Undefined	as_event	19062495	19062761	.	+	.	transcript_id "TCONS_00001120,TCONS_00001121"; gene_id "chrA01:19059205-19066025W"; flanks "19062495-,19062761-"; structure "1^,2^"; splice_chain "19062591^,19062592^"; sources "Undefined,Undefined"; NMorMRNA "null"; degree "4"; dimension "2_2";
chrA01	Undefined	as_event	19062998	19063179	.	+	.	transcript_id "TCONS_00001120,TCONS_00001121"; gene_id "chrA01:19059205-19066025W"; flanks "19062998-,19063179-"; structure "1^,2^"; splice_chain "19063081^,19063082^"; sources "Undefined,Undefined"; NMorMRNA "null"; degree "4"; dimension "2_2";
chrA01	Undefined	as_event	19064395	19064779	.	+	.	transcript_id "TCONS_00001120/TCONS_00001121,TCONS_00001122"; gene_id "chrA01:19059205-19066025W"; flanks "19064395-,19064779^"; structure "1^3-,2^4-"; splice_chain "19064461^19064609-,19064483^19064631-"; sources "Undefined,Undefined"; NMorMRNA "null"; degree "4"; dimension "2_2";
chrA01	Undefined	as_event	19198208	19198496	.	+	.	transcript_id "TCONS_00001127,TCONS_00001128"; gene_id "chrA01:19197666-19199669W"; flanks "19198208^,19198496^"; structure "1-,2-"; splice_chain "19198328-,19198336-"; sources "Undefined,Undefined"; NMorMRNA "null"; degree "4"; dimension "2_2";
chrA01	Undefined	as_event	19222043	19222938	.	+	.	transcript_id "TCONS_00001132,TCONS_00001133"; gene_id "chrA01:19222043-19222938W"; flanks "19222043[,19222938]"; structure "1^3-,2^4-"; splice_chain "19222382^19222481-,19222392^19222491-"; sources "Undefined,Undefined"; NMorMRNA "null"; degree "4"; dimension "2_2";
chrA01	Undefined	as_event	19232423	19233047	.	+	.	transcript_id "TCONS_00001136,TCONS_00001135"; gene_id "chrA01:19232423-19233929W"; flanks "19232423[,19233047^"; structure "1^3-,2^4-"; splice_chain "19232669^19232748-,19232679^19232758-"; sources "Undefined,Undefined"; NMorMRNA "null"; degree "4"; dimension "2_2";
chrA01	Undefined	as_event	19295289	19295850	.	+	.	transcript_id "TCONS_00001138/TCONS_00001141,TCONS_00001139/TCONS_00001140"; gene_id "chrA01:19295289-19298604W"; flanks "19295289[,19295850^"; structure "1^3-,2^4-"; splice_chain "19295662^19295751-,19295664^19295753-"; sources "Undefined,Undefined"; NMorMRNA "null"; degree "4"; dimension "2_2";
chrA01	Undefined	as_event	19296159	19296481	.	+	.	transcript_id "TCONS_00001139/TCONS_00001140,TCONS_00001138,TCONS_00001141"; gene_id "chrA01:19295289-19298604W"; flanks "19296159-,19296481^"; structure "1^4-,2^5-,3^6-"; splice_chain "19296265^19296339-,19296266^19296340-,19296275^19296349-"; sources "Undefined,Undefined,Undefined"; NMorMRNA "null"; degree "9"; dimension "3_3";
chrA01	Undefined	as_event	19296481	19296994	.	+	.	transcript_id "TCONS_00001139,TCONS_00001138/TCONS_00001140/TCONS_00001141"; gene_id "chrA01:19295289-19298604W"; flanks "19296481^,19296994^"; structure "1-,2-"; splice_chain "19296573-,19296574-"; sources "Undefined,Undefined"; NMorMRNA "null"; degree "4"; dimension "2_2";
chrA01	Undefined	as_event	19297081	19297637	.	+	.	transcript_id "TCONS_00001141,TCONS_00001139"; gene_id "chrA01:19295289-19298604W"; flanks "19297081-,19297637^"; structure "1^3-5^6-,2^4-"; splice_chain "19297253^19297325-19297474^19297533-,19297260^19297332-"; sources "Undefined,Undefined"; NMorMRNA "null"; degree "4"; dimension "2_2";
chrA01	Undefined	as_event	19297474	19297800	.	+	.	transcript_id "TCONS_00001141,TCONS_00001140"; gene_id "chrA01:19295289-19298604W"; flanks "19297474^,19297800^"; structure "1-3^5-,2-4^6-"; splice_chain "19297533-19297637^19297699-,19297555-19297647^19297709-"; sources "Undefined,Undefined"; NMorMRNA "null"; degree "4"; dimension "2_2";
chrA01	Undefined	as_event	19297699	19298035	.	+	.	transcript_id "TCONS_00001141,TCONS_00001139"; gene_id "chrA01:19295289-19298604W"; flanks "19297699-,19298035^"; structure "1^3-,2^4-"; splice_chain "19297800^19297880-,19297810^19297890-"; sources "Undefined,Undefined"; NMorMRNA "null"; degree "4"; dimension "2_2";
chrA01	Undefined	as_event	19297081	19298035	.	+	.	transcript_id "TCONS_00001141,TCONS_00001140,TCONS_00001139"; gene_id "chrA01:19295289-19298604W"; flanks "19297081-,19298035^"; structure "1^3-5^6-8^10-12^14-,1^3-5^7-9^11-12^14-,2^4-8^10-13^15-"; splice_chain "19297253^19297325-19297474^19297533-19297637^19297699-19297800^19297880-,19297253^19297325-19297474^19297555-19297647^19297709-19297800^19297880-,19297260^19297332-19297637^19297699-19297…
chrA01	Undefined	as_event	19511229	19511620	.	+	.	transcript_id "TCONS_00001149,TCONS_00001150"; gene_id "chrA01:19510730-19512125W"; flanks "19511229-,19511620^"; structure "0,1^2-"; splice_chain ",19511438^19511516-"; sources "Undefined,Undefined"; NMorMRNA "null"; degree "4"; dimension "2_2";
chrA01	Undefined	as_event	19660576	19660804	.	+	.	transcript_id "TCONS_00001151,TCONS_00001152"; gene_id "chrA01:19658919-19660804W"; flanks "19660576-,19660804]"; structure "0,1^2-"; splice_chain ",19660691^19660764-"; sources "Undefined,Undefined"; NMorMRNA "null"; degree "4"; dimension "2_2";
chrA01	Undefined	as_event	19824116	19824391	.	+	.	transcript_id "TCONS_00001159,TCONS_00001158"; gene_id "chrA01:19821228-19827480W"; flanks "19824116-,19824391^"; structure "0,1^2-"; splice_chain ",19824211^19824296-"; sources "Undefined,Undefined"; NMorMRNA "null"; degree "4"; dimension "2_2";
chrA01	Undefined	as_event	19826154	19826367	.	+	.	transcript_id "TCONS_00001160,TCONS_00001161"; gene_id "chrA01:19821228-19827480W"; flanks "19826154-,19826367-"; structure "1^,2^"; splice_chain "19826282^,19826284^"; sources "Undefined,Undefined"; NMorMRNA "null"; degree "4"; dimension "2_2";
chrA01	Undefined	as_event	19826154	19826462	.	+	.	transcript_id "TCONS_00001159,TCONS_00001160,TCONS_00001161"; gene_id "chrA01:19821228-19827480W"; flanks "19826154-,19826462^"; structure "0,1^3-,2^3-"; splice_chain ",19826282^19826367-,19826284^19826367-"; sources "Undefined,Undefined,Undefined"; NMorMRNA "null"; degree "9"; dimension "3_3";
chrA01	Undefined	as_event	19826542	19826993	.	+	.	transcript_id "TCONS_00001159,TCONS_00001161"; gene_id "chrA01:19821228-19827480W"; flanks "19826542-,19826993^"; structure "0,1^2-"; splice_chain ",19826730^19826827-"; sources "Undefined,Undefined"; NMorMRNA "null"; degree "4"; dimension "2_2";
chrA01	Undefined	as_event	19902444	19902669	.	+	.	transcript_id "TCONS_00001165/TCONS_00001166,TCONS_00001167"; gene_id "chrA01:19901984-19904774W"; flanks "19902444-,19902669^"; structure "0,1^2-"; splice_chain ",19902515^19902589-"; sources "Undefined,Undefined"; NMorMRNA "null"; degree "4"; dimension "2_2";
chrA01	Undefined	as_event	19903749	19903904	.	+	.	transcript_id "TCONS_00001166/TCONS_00001167,TCONS_00001165"; gene_id "chrA01:19901984-19904774W"; flanks "19903749^,19903904^"; structure "1-,2-"; splice_chain "19903833-,19903864-"; sources "Undefined,Undefined"; NMorMRNA "null"; degree "4"; dimension "2_2";
chrA01	Undefined	as_event	20003871	20004124	.	+	.	transcript_id "TCONS_00001170,TCONS_00001171"; gene_id "chrA01:20002520-20005276W"; flanks "20003871-,20004124^"; structure "0,1^2-"; splice_chain ",20003946^20004009-"; sources "Undefined,Undefined"; NMorMRNA "null"; degree "4"; dimension "2_2";
chrA01	Undefined	as_event	20020430	20021209	.	+	.	transcript_id "TCONS_00001175,TCONS_00001176"; gene_id "chrA01:20018491-20021209W"; flanks "20020430-,20021209]"; structure "0,1^2-"; splice_chain ",20020741^20020826-"; sources "Undefined,Undefined"; NMorMRNA "null"; degree "4"; dimension "2_2";
chrA01	Undefined	as_event	20350696	20351308	.	+	.	transcript_id "TCONS_00001192,TCONS_00001193"; gene_id "chrA01:20349956-20351923W"; flanks "20350696-,20351308^"; structure "1^3-5^6-,2^4-"; splice_chain "20350730^20350843-20350955^20351047-,20350750^20350863-"; sources "Undefined,Undefined"; NMorMRNA "null"; degree "4"; dimension "2_2";
chrA01	Undefined	as_event	20483571	20483873	.	+	.	transcript_id "TCONS_00001201,TCONS_00001203"; gene_id "chrA01:20482325-20483970W"; flanks "20483571-,20483873^"; structure "0,1^2-"; splice_chain ",20483673^20483755-"; sources "Undefined,Undefined"; NMorMRNA "null"; degree "4"; dimension "2_2";
chrA01	Undefined	as_event	20483755	20483970	.	+	.	transcript_id "TCONS_00001203,TCONS_00001202"; gene_id "chrA01:20482325-20483970W"; flanks "20483755-,20483970]"; structure "1^3-,2^4-"; splice_chain "20483873^20483951-,20483883^20483961-"; sources "Undefined,Undefined"; NMorMRNA "null"; degree "4"; dimension "2_2";
chrA01	Undefined	as_event	20483571	20483970	.	+	.	transcript_id "TCONS_00001203,TCONS_00001202,TCONS_00001201"; gene_id "chrA01:20482325-20483970W"; flanks "20483571-,20483970]"; structure "1^2-3^5-,1^2-4^6-,3^5-"; splice_chain "20483673^20483755-20483873^20483951-,20483673^20483755-20483883^20483961-,20483873^20483951-"; sources "Undefined,Undefined,Undefined"; NMorMRNA "null"; degree "9"; dimension "3_3";
chrA01	Undefined	as_event	20575363	20576717	.	+	.	transcript_id "TCONS_00001210,TCONS_00001209"; gene_id "chrA01:20574840-20576717W"; flanks "20575363-,20576717]"; structure "0,1^2-"; splice_chain ",20576203^20576432-"; sources "Undefined,Undefined"; NMorMRNA "null"; degree "4"; dimension "2_2";
chrA01	Undefined	as_event	20610768	20611015	.	+	.	transcript_id "TCONS_00001212,TCONS_00001213"; gene_id "chrA01:20610350-20612281W"; flanks "20610768-,20611015^"; structure "0,1^2-"; splice_chain ",20610870^20610953-"; sources "Undefined,Undefined"; NMorMRNA "null"; degree "4"; dimension "2_2";
chrA01	Undefined	as_event	20611460	20611868	.	+	.	transcript_id "TCONS_00001213,TCONS_00001212/TCONS_00001214"; gene_id "chrA01:20610350-20612281W"; flanks "20611460-,20611868^"; structure "0,1^2-"; splice_chain ",20611660^20611757-"; sources "Undefined,Undefined"; NMorMRNA "null"; degree "4"; dimension "2_2";
chrA01	Undefined	as_event	20685076	20685537	.	+	.	transcript_id "TCONS_00001225,TCONS_00001224"; gene_id "chrA01:20684386-20685676W"; flanks "20685076-,20685537-"; structure "1^,2^"; splice_chain "20685410^,20685442^"; sources "Undefined,Undefined"; NMorMRNA "null"; degree "4"; dimension "2_2";
chrA01	Undefined	as_event	20921257	20921452	.	+	.	transcript_id "TCONS_00001241,TCONS_00001242"; gene_id "chrA01:20916922-20922288W"; flanks "20921257^,20921452^"; structure "1-,2-"; splice_chain "20921382-,20921384-"; sources "Undefined,Undefined"; NMorMRNA "null"; degree "4"; dimension "2_2";
chrA01	Undefined	as_event	20924105	20926868	.	+	.	transcript_id "TCONS_00001246,TCONS_00001245"; gene_id "chrA01:20924105-20926868W"; flanks "20924105[,20926868]"; structure "1^3-,2^4-"; splice_chain "20924348^20925046-,20924358^20925056-"; sources "Undefined,Undefined"; NMorMRNA "null"; degree "4"; dimension "2_2";
chrA01	Undefined	as_event	20934907	20935364	.	+	.	transcript_id "TCONS_00001249/TCONS_00001250,TCONS_00001251"; gene_id "chrA01:20932675-20935862W"; flanks "20934907-,20935364^"; structure "0,1^2-"; splice_chain ",20935221^20935301-"; sources "Undefined,Undefined"; NMorMRNA "null"; degree "4"; dimension "2_2";
chrA01	Undefined	as_event	21006987	21007321	.	+	.	transcript_id "TCONS_00001254,TCONS_00001255"; gene_id "chrA01:21005453-21010707W"; flanks "21006987-,21007321^"; structure "0,1^2-"; splice_chain ",21007179^21007255-"; sources "Undefined,Undefined"; NMorMRNA "null"; degree "4"; dimension "2_2";
chrA01	Undefined	as_event	21009242	21009626	.	+	.	transcript_id "TCONS_00001254,TCONS_00001256/TCONS_00001257"; gene_id "chrA01:21005453-21010707W"; flanks "21009242-,21009626^"; structure "0,1^2-"; splice_chain ",21009418^21009507-"; sources "Undefined,Undefined"; NMorMRNA "null"; degree "4"; dimension "2_2";
chrA01	Undefined	as_event	21010267	21010707	.	+	.	transcript_id "TCONS_00001257,TCONS_00001256"; gene_id "chrA01:21005453-21010707W"; flanks "21010267^,21010707]"; structure "1-,2-"; splice_chain "21010353-,21010356-"; sources "Undefined,Undefined"; NMorMRNA "null"; degree "4"; dimension "2_2";
chrA01	Undefined	as_event	21010152	21010707	.	+	.	transcript_id "TCONS_00001254,TCONS_00001257,TCONS_00001256"; gene_id "chrA01:21005453-21010707W"; flanks "21010152-,21010707]"; structure "0,1^2-,1^3-"; splice_chain ",21010267^21010353-,21010267^21010356-"; sources "Undefined,Undefined,Undefined"; NMorMRNA "null"; degree "9"; dimension "3_3";
chrA01	Undefined	as_event	21056352	21056682	.	+	.	transcript_id "TCONS_00001264,TCONS_00001263"; gene_id "chrA01:21053909-21056727W"; flanks "21056352-,21056682-"; structure "1^,2^"; splice_chain "21056406^,21056415^"; sources "Undefined,Undefined"; NMorMRNA "null"; degree "4"; dimension "2_2";
chrA01	Undefined	as_event	21172373	21172884	.	+	.	transcript_id "TCONS_00001276,TCONS_00001275"; gene_id "chrA01:21170961-21173395W"; flanks "21172373-,21172884^"; structure "0,1^2-"; splice_chain ",21172449^21172735-"; sources "Undefined,Undefined"; NMorMRNA "null"; degree "4"; dimension "2_2";
chrA01	Undefined	as_event	21190003	21190286	.	+	.	transcript_id "TCONS_00001279,TCONS_00001280/TCONS_00001281"; gene_id "chrA01:21188599-21197293W"; flanks "21190003-,21190286^"; structure "0,1^2-"; splice_chain ",21190081^21190159-"; sources "Undefined,Undefined"; NMorMRNA "null"; degree "4"; dimension "2_2";
chrA01	Undefined	as_event	21190480	21190671	.	+	.	transcript_id "TCONS_00001281,TCONS_00001280"; gene_id "chrA01:21188599-21197293W"; flanks "21190480^,21190671^"; structure "1-,2-"; splice_chain "21190562-,21190563-"; sources "Undefined,Undefined"; NMorMRNA "null"; degree "4"; dimension "2_2";
chrA01	Undefined	as_event	21190382	21190671	.	+	.	transcript_id "TCONS_00001279,TCONS_00001281,TCONS_00001280"; gene_id "chrA01:21188599-21197293W"; flanks "21190382-,21190671^"; structure "0,1^2-,1^3-"; splice_chain ",21190480^21190562-,21190480^21190563-"; sources "Undefined,Undefined,Undefined"; NMorMRNA "null"; degree "9"; dimension "3_3";
chrA01	Undefined	as_event	21193008	21193299	.	+	.	transcript_id "TCONS_00001279/TCONS_00001281,TCONS_00001280"; gene_id "chrA01:21188599-21197293W"; flanks "21193008-,21193299^"; structure "0,1^2-"; splice_chain ",21193112^21193187-"; sources "Undefined,Undefined"; NMorMRNA "null"; degree "4"; dimension "2_2";
chrA01	Undefined	as_event	21196495	21196819	.	+	.	transcript_id "TCONS_00001279/TCONS_00001281,TCONS_00001282"; gene_id "chrA01:21188599-21197293W"; flanks "21196495-,21196819^"; structure "0,1^2-"; splice_chain ",21196617^21196709-"; sources "Undefined,Undefined"; NMorMRNA "null"; degree "4"; dimension "2_2";
chrA01	Undefined	as_event	21380317	21380659	.	+	.	transcript_id "TCONS_00001293,TCONS_00001292"; gene_id "chrA01:21379008-21380659W"; flanks "21380317-,21380659]"; structure "1^3-,2^4-"; splice_chain "21380532^21380619-,21380542^21380629-"; sources "Undefined,Undefined"; NMorMRNA "null"; degree "4"; dimension "2_2";
chrA01	Undefined	as_event	21399872	21400069	.	+	.	transcript_id "TCONS_00001295,TCONS_00001296/TCONS_00001297"; gene_id "chrA01:21397947-21402519W"; flanks "21399872-,21400069-"; structure "1^,2^"; splice_chain "21399993^,21399997^"; sources "Undefined,Undefined"; NMorMRNA "null"; degree "4"; dimension "2_2";
chrA01	Undefined	as_event	21400069	21400363	.	+	.	transcript_id "TCONS_00001295/TCONS_00001296,TCONS_00001297"; gene_id "chrA01:21397947-21402519W"; flanks "21400069-,21400363^"; structure "1^3-,2^4-"; splice_chain "21400222^21400294-,21400224^21400296-"; sources "Undefined,Undefined"; NMorMRNA "null"; degree "4"; dimension "2_2";
chrA01	Undefined	as_event	21400443	21400708	.	+	.	transcript_id "TCONS_00001296/TCONS_00001297,TCONS_00001295"; gene_id "chrA01:21397947-21402519W"; flanks "21400443-,21400708^"; structure "1^3-,2^4-"; splice_chain "21400588^21400663-,21400589^21400664-"; sources "Undefined,Undefined"; NMorMRNA "null"; degree "4"; dimension "2_2";
chrA01	Undefined	as_event	21401069	21401960	.	+	.	transcript_id "TCONS_00001295/TCONS_00001297,TCONS_00001296"; gene_id "chrA01:21397947-21402519W"; flanks "21401069-,21401960^"; structure "1^3-5^7-9^11-,2^4-6^8-10^12-"; splice_chain "21401187^21401267-21401338^21401535-21401638^21401714-,21401204^21401284-21401359^21401556-21401640^21401716-"; sources "Undefined,Undefined"; NMorMRNA "null"; degree "4"; dimension "2_2";
chrA01	Undefined	as_event	21526772	21527180	.	+	.	transcript_id "TCONS_00001305,TCONS_00001304"; gene_id "chrA01:21525877-21528679W"; flanks "21526772^,21527180^"; structure "1-,2-"; splice_chain "21526834-,21526841-"; sources "Undefined,Undefined"; NMorMRNA "null"; degree "4"; dimension "2_2";
chrA01	Undefined	as_event	21525877	21527180	.	+	.	transcript_id "TCONS_00001306,TCONS_00001305,TCONS_00001304"; gene_id "chrA01:21525877-21528679W"; flanks "21525877[,21527180^"; structure "0,1^2-,1^3-"; splice_chain ",21526772^21526834-,21526772^21526841-"; sources "Undefined,Undefined,Undefined"; NMorMRNA "null"; degree "9"; dimension "3_3";
chrA01	Undefined	as_event	21545897	21546470	.	+	.	transcript_id "TCONS_00001307,TCONS_00001308"; gene_id "chrA01:21541880-21550825W"; flanks "21545897-,21546470^"; structure "1^3-,2^4-"; splice_chain "21546012^21546400-,21546014^21546402-"; sources "Undefined,Undefined"; NMorMRNA "null"; degree "4"; dimension "2_2";
chrA01	Undefined	as_event	21614310	21614754	.	+	.	transcript_id "TCONS_00001317,TCONS_00001316"; gene_id "chrA01:21610683-21615634W"; flanks "21614310-,21614754^"; structure "0,1^2-"; splice_chain ",21614594^21614676-"; sources "Undefined,Undefined"; NMorMRNA "null"; degree "4"; dimension "2_2";
chrA01	Undefined	as_event	21647515	21647844	.	+	.	transcript_id "TCONS_00001319,TCONS_00001320"; gene_id "chrA01:21644643-21648121W"; flanks "21647515-,21647844^"; structure "0,1^2-"; splice_chain ",21647632^21647710-"; sources "Undefined,Undefined"; NMorMRNA "null"; degree "4"; dimension "2_2";
chrA01	Undefined	as_event	21720263	21720484	.	+	.	transcript_id "TCONS_00001331/TCONS_00001332,TCONS_00001330"; gene_id "chrA01:21712903-21720895W"; flanks "21720263-,21720484-"; structure "1^,2^"; splice_chain "21720391^,21720392^"; sources "Undefined,Undefined"; NMorMRNA "null"; degree "4"; dimension "2_2";
chrA01	Undefined	as_event	21729640	21730670	.	+	.	transcript_id "TCONS_00001333,TCONS_00001334"; gene_id "chrA01:21729640-21731948W"; flanks "21729640[,21730670^"; structure "1^3-,2^4-"; splice_chain "21729866^21730297-,21729876^21730307-"; sources "Undefined,Undefined"; NMorMRNA "null"; degree "4"; dimension "2_2";
chrA01	Undefined	as_event	21756721	21757427	.	+	.	transcript_id "TCONS_00001339,TCONS_00001338"; gene_id "chrA01:21755361-21757427W"; flanks "21756721-,21757427]"; structure "1^3-,2^4-"; splice_chain "21757015^21757099-,21757025^21757109-"; sources "Undefined,Undefined"; NMorMRNA "null"; degree "4"; dimension "2_2";
chrA01	Undefined	as_event	21756552	21757427	.	+	.	transcript_id "TCONS_00001336,TCONS_00001339,TCONS_00001338"; gene_id "chrA01:21755361-21757427W"; flanks "21756552-,21757427]"; structure "0,1^2-3^5-,1^2-4^6-"; splice_chain ",21756634^21756721-21757015^21757099-,21756634^21756721-21757025^21757109-"; sources "Undefined,Undefined,Undefined"; NMorMRNA "null"; degree "9"; dimension "3_3";
chrA01	Undefined	as_event	21810881	21811539	.	+	.	transcript_id "TCONS_00001340,TCONS_00001341/TCONS_00001342"; gene_id "chrA01:21808499-21811539W"; flanks "21810881-,21811539]"; structure "0,1^2-"; splice_chain ",21811074^21811155-"; sources "Undefined,Undefined"; NMorMRNA "null"; degree "4"; dimension "2_2";
chrA01	Undefined	as_event	21963282	21963583	.	+	.	transcript_id "TCONS_00001353,TCONS_00001354/TCONS_00001355"; gene_id "chrA01:21962603-21963992W"; flanks "21963282-,21963583^"; structure "0,1^2-"; splice_chain ",21963401^21963480-"; sources "Undefined,Undefined"; NMorMRNA "null"; degree "4"; dimension "2_2";
chrA01	Undefined	as_event	22104655	22105181	.	+	.	transcript_id "TCONS_00001363,TCONS_00001362"; gene_id "chrA01:22102010-22105774W"; flanks "22104655-,22105181^"; structure "1^2-3^5-,4^6-"; splice_chain "22104755^22104860-22104938^22105083-,22104940^22105085-"; sources "Undefined,Undefined"; NMorMRNA "null"; degree "4"; dimension "2_2";
chrA01	Undefined	as_event	22135542	22135749	.	+	.	transcript_id "TCONS_00001367,TCONS_00001368"; gene_id "chrA01:22135276-22138708W"; flanks "22135542^,22135749^"; structure "1-,2-"; splice_chain "22135600-,22135603-"; sources "Undefined,Undefined"; NMorMRNA "null"; degree "4"; dimension "2_2";
chrA01	Undefined	as_event	22137760	22137891	.	+	.	transcript_id "TCONS_00001368,TCONS_00001369"; gene_id "chrA01:22135276-22138708W"; flanks "22137760-,22137891-"; structure "1^,2^"; splice_chain "22137822^,22137824^"; sources "Undefined,Undefined"; NMorMRNA "null"; degree "4"; dimension "2_2";
chrA01	Undefined	as_event	22138811	22139568	.	+	.	transcript_id "TCONS_00001371,TCONS_00001370"; gene_id "chrA01:22138811-22141149W"; flanks "22138811[,22139568-"; structure "1^,2^"; splice_chain "22139488^,22139489^"; sources "Undefined,Undefined"; NMorMRNA "null"; degree "4"; dimension "2_2";
chrA01	Undefined	as_event	22178050	22178390	.	+	.	transcript_id "TCONS_00001372,TCONS_00001373"; gene_id "chrA01:22175914-22178390W"; flanks "22178050-,22178390]"; structure "0,1^2-"; splice_chain ",22178157^22178232-"; sources "Undefined,Undefined"; NMorMRNA "null"; degree "4"; dimension "2_2";
chrA01	Undefined	as_event	22619266	22619613	.	+	.	transcript_id "TCONS_00001389,TCONS_00001390"; gene_id "chrA01:22619002-22623052W"; flanks "22619266-,22619613^"; structure "1^3-,2^4-"; splice_chain "22619374^22619471-,22619384^22619479-"; sources "Undefined,Undefined"; NMorMRNA "null"; degree "4"; dimension "2_2";
chrA01	Undefined	as_event	22620042	22620373	.	+	.	transcript_id "TCONS_00001389/TCONS_00001390,TCONS_00001391"; gene_id "chrA01:22619002-22623052W"; flanks "22620042-,22620373^"; structure "1^3-,2^4-"; splice_chain "22620205^22620302-,22620215^22620312-"; sources "Undefined,Undefined"; NMorMRNA "null"; degree "4"; dimension "2_2";
chrA01	Undefined	as_event	22620828	22621456	.	+	.	transcript_id "TCONS_00001391,TCONS_00001390,TCONS_00001389"; gene_id "chrA01:22619002-22623052W"; flanks "22620828-,22621456^"; structure "1^4-,2^5-,3^6-"; splice_chain "22621130^22621210-,22621131^22621211-,22621140^22621220-"; sources "Undefined,Undefined,Undefined"; NMorMRNA "null"; degree "9"; dimension "3_3";
chrA01	Undefined	as_event	22748667	22748986	.	+	.	transcript_id "TCONS_00001399,TCONS_00001398"; gene_id "chrA01:22747341-22750037W"; flanks "22748667-,22748986^"; structure "1^3-,2^4-"; splice_chain "22748774^22748852-,22748776^22748854-"; sources "Undefined,Undefined"; NMorMRNA "null"; degree "4"; dimension "2_2";
chrA01	Undefined	as_event	22748236	22748986	.	+	.	transcript_id "TCONS_00001398,TCONS_00001397"; gene_id "chrA01:22747341-22750037W"; flanks "22748236-,22748986^"; structure "1^2-4^6-,3^5-"; splice_chain "22748585^22748667-22748776^22748854-,22748774^22748852-"; sources "Undefined,Undefined"; NMorMRNA "null"; degree "4"; dimension "2_2";
chrA01	Undefined	as_event	22759717	22761095	.	+	.	transcript_id "TCONS_00001401,TCONS_00001400"; gene_id "chrA01:22757901-22761384W"; flanks "22759717-,22761095^"; structure "1^3-,2^4-"; splice_chain "22759794^22759871-,22759815^22759892-"; sources "Undefined,Undefined"; NMorMRNA "null"; degree "4"; dimension "2_2";
chrA01	Undefined	as_event	22769907	22770448	.	+	.	transcript_id "TCONS_00001402,TCONS_00001403"; gene_id "chrA01:22768547-22774097W"; flanks "22769907^,22770448^"; structure "1-,2-"; splice_chain "22770169-,22770266-"; sources "Undefined,Undefined"; NMorMRNA "null"; degree "4"; dimension "2_2";
chrA01	Undefined	as_event	22773218	22773489	.	+	.	transcript_id "TCONS_00001403,TCONS_00001404"; gene_id "chrA01:22768547-22774097W"; flanks "22773218-,22773489^"; structure "1^3-,2^4-"; splice_chain "22773300^22773384-,22773310^22773394-"; sources "Undefined,Undefined"; NMorMRNA "null"; degree "4"; dimension "2_2";
chrA01	Undefined	as_event	22773810	22774097	.	+	.	transcript_id "TCONS_00001403,TCONS_00001404"; gene_id "chrA01:22768547-22774097W"; flanks "22773810-,22774097]"; structure "0,1^2-"; splice_chain ",22773930^22774018-"; sources "Undefined,Undefined"; NMorMRNA "null"; degree "4"; dimension "2_2";
chrA01	Undefined	as_event	22789771	22791408	.	+	.	transcript_id "TCONS_00001407,TCONS_00001406"; gene_id "chrA01:22789771-22791712W"; flanks "22789771[,22791408^"; structure "1^3-,2^4-"; splice_chain "22790140^22791136-,22790141^22791137-"; sources "Undefined,Undefined"; NMorMRNA "null"; degree "4"; dimension "2_2";
chrA01	Undefined	as_event	22933811	22934248	.	+	.	transcript_id "TCONS_00001410,TCONS_00001411"; gene_id "chrA01:22931022-22935708W"; flanks "22933811-,22934248^"; structure "1^3-,2^4-"; splice_chain "22934029^22934118-,22934039^22934128-"; sources "Undefined,Undefined"; NMorMRNA "null"; degree "4"; dimension "2_2";
chrA01	Undefined	as_event	22952061	22952736	.	+	.	transcript_id "TCONS_00001414,TCONS_00001415"; gene_id "chrA01:22949368-22952736W"; flanks "22952061-,22952736]"; structure "1^3-,2^4-"; splice_chain "22952614^22952712-,22952636^22952734-"; sources "Undefined,Undefined"; NMorMRNA "null"; degree "4"; dimension "2_2";
chrA01	Undefined	as_event	23005191	23005915	.	+	.	transcript_id "TCONS_00001417,TCONS_00001416"; gene_id "chrA01:23005191-23007180W"; flanks "23005191[,23005915-"; structure "1^,2^"; splice_chain "23005566^,23005571^"; sources "Undefined,Undefined"; NMorMRNA "null"; degree "4"; dimension "2_2";
chrA01	Undefined	as_event	3477	3855	.	-	.	transcript_id "TCONS_00001431,TCONS_00001430"; gene_id "chrA01:3127-5588C"; flanks "3855-,3477^"; structure "0,1^2-"; splice_chain ",3764^3665-"; sources "Undefined,Undefined"; NMorMRNA "null"; degree "4"; dimension "2_2";
chrA01	Undefined	as_event	212024	212299	.	-	.	transcript_id "TCONS_00001441,TCONS_00001442"; gene_id "chrA01:212024-214542C"; flanks "212299-,212024]"; structure "0,1^2-"; splice_chain ",212128^212059-"; sources "Undefined,Undefined"; NMorMRNA "null"; degree "4"; dimension "2_2";
chrA01	Undefined	as_event	264970	265493	.	-	.	transcript_id "TCONS_00001447,TCONS_00001446"; gene_id "chrA01:264600-266395C"; flanks "265493^,264970^"; structure "1-,2-"; splice_chain "265406-,265372-"; sources "Undefined,Undefined"; NMorMRNA "null"; degree "4"; dimension "2_2";
chrA01	Undefined	as_event	451339	451674	.	-	.	transcript_id "TCONS_00001457,TCONS_00001456"; gene_id "chrA01:448935-452241C"; flanks "451674-,451339^"; structure "0,1^2-"; splice_chain ",451526^451414-"; sources "Undefined,Undefined"; NMorMRNA "null"; degree "4"; dimension "2_2";
chrA01	Undefined	as_event	450016	450517	.	-	.	transcript_id "TCONS_00001456,TCONS_00001457"; gene_id "chrA01:448935-452241C"; flanks "450517-,450016^"; structure "0,1^2-"; splice_chain ",450323^450117-"; sources "Undefined,Undefined"; NMorMRNA "null"; degree "4"; dimension "2_2";
chrA01	Undefined	as_event	449230	449718	.	-	.	transcript_id "TCONS_00001456,TCONS_00001457"; gene_id "chrA01:448935-452241C"; flanks "449718-,449230^"; structure "0,1^2-"; splice_chain ",449577^449376-"; sources "Undefined,Undefined"; NMorMRNA "null"; degree "4"; dimension "2_2";
chrA01	Undefined	as_event	497159	497318	.	-	.	transcript_id "TCONS_00001460,TCONS_00001459"; gene_id "chrA01:496239-497931C"; flanks "497318^,497159^"; structure "1-,2-"; splice_chain "497248-,497245-"; sources "Undefined,Undefined"; NMorMRNA "null"; degree "4"; dimension "2_2";
chrA01	Undefined	as_event	576866	577753	.	-	.	transcript_id "TCONS_00001467,TCONS_00001466"; gene_id "chrA01:574733-578144C"; flanks "577753-,576866^"; structure "1^3-,2^4-"; splice_chain "577616^577524-,577614^577522-"; sources "Undefined,Undefined"; NMorMRNA "null"; degree "4"; dimension "2_2";
chrA01	Undefined	as_event	726186	726922	.	-	.	transcript_id "TCONS_00001470,TCONS_00001471"; gene_id "chrA01:724223-726922C"; flanks "726922[,726186^"; structure "1^3-,2^4-"; splice_chain "726669^726284-,726667^726282-"; sources "Undefined,Undefined"; NMorMRNA "null"; degree "4"; dimension "2_2";
chrA01	Undefined	as_event	876066	876372	.	-	.	transcript_id "TCONS_00001485,TCONS_00001484"; gene_id "chrA01:874667-878101C"; flanks "876372-,876066^"; structure "0,1^2-"; splice_chain ",876246^876156-"; sources "Undefined,Undefined"; NMorMRNA "null"; degree "4"; dimension "2_2";
chrA01	Undefined	as_event	884811	885066	.	-	.	transcript_id "TCONS_00001487,TCONS_00001486"; gene_id "chrA01:884151-886837C"; flanks "885066-,884811^"; structure "0,1^2-"; splice_chain ",884993^884910-"; sources "Undefined,Undefined"; NMorMRNA "null"; degree "4"; dimension "2_2";
chrA01	Undefined	as_event	999419	999667	.	-	.	transcript_id "TCONS_00001496,TCONS_00001497"; gene_id "chrA01:997592-999667C"; flanks "999667[,999419-"; structure "1^,2^"; splice_chain "999558^,999507^"; sources "Undefined,Undefined"; NMorMRNA "null"; degree "4"; dimension "2_2";
chrA01	Undefined	as_event	1008617	1008921	.	-	.	transcript_id "TCONS_00001499,TCONS_00001498/TCONS_00001500"; gene_id "chrA01:1008111-1009487C"; flanks "1008921-,1008617^"; structure "0,1^2-"; splice_chain ",1008721^1008652-"; sources "Undefined,Undefined"; NMorMRNA "null"; degree "4"; dimension "2_2";
chrA01	Undefined	as_event	1008111	1008529	.	-	.	transcript_id "TCONS_00001500,TCONS_00001498/TCONS_00001499"; gene_id "chrA01:1008111-1009487C"; flanks "1008529-,1008111]"; structure "1^3-,2^4-"; splice_chain "1008453^1008348-,1008443^1008338-"; sources "Undefined,Undefined"; NMorMRNA "null"; degree "4"; dimension "2_2";
chrA01	Undefined	as_event	1031585	1031858	.	-	.	transcript_id "TCONS_00001503,TCONS_00001504"; gene_id "chrA01:1031585-1032685C"; flanks "1031858-,1031585]"; structure "1^3-,2^4-"; splice_chain "1031809^1031696-,1031783^1031670-"; sources "Undefined,Undefined"; NMorMRNA "null"; degree "4"; dimension "2_2";
chrA01	Undefined	as_event	1036280	1036644	.	-	.	transcript_id "TCONS_00001507,TCONS_00001506"; gene_id "chrA01:1035097-1038451C"; flanks "1036644-,1036280^"; structure "0,1^2-"; splice_chain ",1036501^1036432-"; sources "Undefined,Undefined"; NMorMRNA "null"; degree "4"; dimension "2_2";
chrA01	Undefined	as_event	1035546	1036207	.	-	.	transcript_id "TCONS_00001507,TCONS_00001505/TCONS_00001506"; gene_id "chrA01:1035097-1038451C"; flanks "1036207-,1035546^"; structure "0,1^2-3^4-"; splice_chain ",1036092^1036006-1035839^1035770-"; sources "Undefined,Undefined"; NMorMRNA "null"; degree "4"; dimension "2_2";
chrA01	Undefined	as_event	1035097	1035466	.	-	.	transcript_id "TCONS_00001505/TCONS_00001507,TCONS_00001506"; gene_id "chrA01:1035097-1038451C"; flanks "1035466-,1035097]"; structure "0,1^2-"; splice_chain ",1035354^1035274-"; sources "Undefined,Undefined"; NMorMRNA "null"; degree "4"; dimension "2_2";
chrA01	Undefined	as_event	1172148	1172501	.	-	.	transcript_id "TCONS_00001516,TCONS_00001515"; gene_id "chrA01:1171126-1174369C"; flanks "1172501-,1172148^"; structure "1^3-,2^4-"; splice_chain "1172329^1172253-,1172319^1172243-"; sources "Undefined,Undefined"; NMorMRNA "null"; degree "4"; dimension "2_2";
chrA01	Undefined	as_event	1268301	1268497	.	-	.	transcript_id "TCONS_00001525,TCONS_00001526/TCONS_00001527"; gene_id "chrA01:1266012-1269817C"; flanks "1268497^,1268301^"; structure "1-,2-"; splice_chain "1268398-,1268390-"; sources "Undefined,Undefined"; NMorMRNA "null"; degree "4"; dimension "2_2";
chrA01	Undefined	as_event	1357217	1357817	.	-	.	transcript_id "TCONS_00001536,TCONS_00001535"; gene_id "chrA01:1356915-1359752C"; flanks "1357817-,1357217^"; structure "0,1^2-"; splice_chain ",1357461^1357380-"; sources "Undefined,Undefined"; NMorMRNA "null"; degree "4"; dimension "2_2";
chrA01	Undefined	as_event	1389691	1390480	.	-	.	transcript_id "TCONS_00001543,TCONS_00001544"; gene_id "chrA01:1387108-1391355C"; flanks "1390480-,1389691^"; structure "1^3-,2^4-"; splice_chain "1390234^1390154-,1390230^1390150-"; sources "Undefined,Undefined"; NMorMRNA "null"; degree "4"; dimension "2_2";
chrA01	Undefined	as_event	1387598	1387742	.	-	.	transcript_id "TCONS_00001544,TCONS_00001543"; gene_id "chrA01:1387108-1391355C"; flanks "1387742^,1387598^"; structure "1-,2-"; splice_chain "1387669-,1387657-"; sources "Undefined,Undefined"; NMorMRNA "null"; degree "4"; dimension "2_2";
chrA01	Undefined	as_event	1439071	1439432	.	-	.	transcript_id "TCONS_00001549,TCONS_00001550/TCONS_00001551"; gene_id "chrA01:1436235-1440001C"; flanks "1439432-,1439071^"; structure "1^3-,2^4-"; splice_chain "1439317^1439183-,1439307^1439173-"; sources "Undefined,Undefined"; NMorMRNA "null"; degree "4"; dimension "2_2";
chrA01	Undefined	as_event	1438340	1438906	.	-	.	transcript_id "TCONS_00001550,TCONS_00001549/TCONS_00001551"; gene_id "chrA01:1436235-1440001C"; flanks "1438906^,1438340^"; structure "1-,2-"; splice_chain "1438410-,1438405-"; sources "Undefined,Undefined"; NMorMRNA "null"; degree "4"; dimension "2_2";
chrA01	Undefined	as_event	1437401	1437826	.	-	.	transcript_id "TCONS_00001550,TCONS_00001549/TCONS_00001551"; gene_id "chrA01:1436235-1440001C"; flanks "1437826^,1437401^"; structure "1-,2-"; splice_chain "1437528-,1437526-"; sources "Undefined,Undefined"; NMorMRNA "null"; degree "4"; dimension "2_2";
chrA01	Undefined	as_event	1436733	1437211	.	-	.	transcript_id "TCONS_00001550,TCONS_00001549/TCONS_00001551"; gene_id "chrA01:1436235-1440001C"; flanks "1437211-,1436733^"; structure "1^3-,2^4-"; splice_chain "1437096^1436922-,1437086^1436912-"; sources "Undefined,Undefined"; NMorMRNA "null"; degree "4"; dimension "2_2";
chrA01	Undefined	as_event	1456970	1457159	.	-	.	transcript_id "TCONS_00001554,TCONS_00001555/TCONS_00001556"; gene_id "chrA01:1452703-1457795C"; flanks "1457159^,1456970^"; structure "1-,2-"; splice_chain "1457071-,1457070-"; sources "Undefined,Undefined"; NMorMRNA "null"; degree "4"; dimension "2_2";
chrA01	Undefined	as_event	1454643	1455186	.	-	.	transcript_id "TCONS_00001554,TCONS_00001555"; gene_id "chrA01:1452703-1457795C"; flanks "1455186^,1454643^"; structure "1-,2-"; splice_chain "1454743-,1454695-"; sources "Undefined,Undefined"; NMorMRNA "null"; degree "4"; dimension "2_2";
chrA01	Undefined	as_event	1471128	1471440	.	-	.	transcript_id "TCONS_00001558,TCONS_00001557"; gene_id "chrA01:1469930-1473492C"; flanks "1471440-,1471128^"; structure "0,1^2-"; splice_chain ",1471351^1471265-"; sources "Undefined,Undefined"; NMorMRNA "null"; degree "4"; dimension "2_2";
chrA01	Undefined	as_event	1512199	1512480	.	-	.	transcript_id "TCONS_00001567,TCONS_00001566"; gene_id "chrA01:1511832-1513093C"; flanks "1512480-,1512199^"; structure "0,1^2-"; splice_chain ",1512382^1512250-"; sources "Undefined,Undefined"; NMorMRNA "null"; degree "4"; dimension "2_2";
chrA01	Undefined	as_event	1583771	1584205	.	-	.	transcript_id "TCONS_00001574,TCONS_00001575"; gene_id "chrA01:1579294-1584973C"; flanks "1584205^,1583771^"; structure "1-,2-"; splice_chain "1584028-,1584026-"; sources "Undefined,Undefined"; NMorMRNA "null"; degree "4"; dimension "2_2";
chrA01	Undefined	as_event	1583232	1583456	.	-	.	transcript_id "TCONS_00001574,TCONS_00001575"; gene_id "chrA01:1579294-1584973C"; flanks "1583456^,1583232^"; structure "1-,2-"; splice_chain "1583301-,1583300-"; sources "Undefined,Undefined"; NMorMRNA "null"; degree "4"; dimension "2_2";
chrA01	Undefined	as_event	1579773	1580007	.	-	.	transcript_id "TCONS_00001575,TCONS_00001573/TCONS_00001574"; gene_id "chrA01:1579294-1584973C"; flanks "1580007-,1579773^"; structure "0,1^2-"; splice_chain ",1579955^1579872-"; sources "Undefined,Undefined"; NMorMRNA "null"; degree "4"; dimension "2_2";
chrA01	Undefined	as_event	1596712	1597001	.	-	.	transcript_id "TCONS_00001577,TCONS_00001576"; gene_id "chrA01:1595456-1598412C"; flanks "1597001-,1596712^"; structure "0,1^2-"; splice_chain ",1596837^1596760-"; sources "Undefined,Undefined"; NMorMRNA "null"; degree "4"; dimension "2_2";
chrA01	Undefined	as_event	1606685	1607106	.	-	.	transcript_id "TCONS_00001580,TCONS_00001579"; gene_id "chrA01:1605306-1610362C"; flanks "1607106-,1606685^"; structure "1^3-,2^4-"; splice_chain "1607011^1606933-,1607009^1606931-"; sources "Undefined,Undefined"; NMorMRNA "null"; degree "4"; dimension "2_2";
chrA01	Undefined	as_event	1612713	1613864	.	-	.	transcript_id "TCONS_00001581,TCONS_00001582"; gene_id "chrA01:1611174-1613864C"; flanks "1613864[,1612713^"; structure "1^3-,2^4-"; splice_chain "1613393^1613000-,1613383^1612990-"; sources "Undefined,Undefined"; NMorMRNA "null"; degree "4"; dimension "2_2";
chrA01	Undefined	as_event	1664742	1665047	.	-	.	transcript_id "TCONS_00001585,TCONS_00001584"; gene_id "chrA01:1663902-1666148C"; flanks "1665047-,1664742^"; structure "0,1^2-"; splice_chain ",1664949^1664864-"; sources "Undefined,Undefined"; NMorMRNA "null"; degree "4"; dimension "2_2";
chrA01	Undefined	as_event	1694945	1696334	.	-	.	transcript_id "TCONS_00001586,TCONS_00001587"; gene_id "chrA01:1693313-1696712C"; flanks "1696334^,1694945^"; structure "1-,2-"; splice_chain "1695076-,1695073-"; sources "Undefined,Undefined"; NMorMRNA "null"; degree "4"; dimension "2_2";
chrA01	Undefined	as_event	1754795	1755107	.	-	.	transcript_id "TCONS_00001592,TCONS_00001591"; gene_id "chrA01:1754230-1755327C"; flanks "1755107^,1754795^"; structure "1-,2-"; splice_chain "1754950-,1754945-"; sources "Undefined,Undefined"; NMorMRNA "null"; degree "4"; dimension "2_2";
chrA01	Undefined	as_event	1767289	1767640	.	-	.	transcript_id "TCONS_00001594,TCONS_00001593"; gene_id "chrA01:1760349-1767980C"; flanks "1767640-,1767289^"; structure "0,1^2-"; splice_chain ",1767462^1767390-"; sources "Undefined,Undefined"; NMorMRNA "null"; degree "4"; dimension "2_2";
chrA01	Undefined	as_event	1883877	1884177	.	-	.	transcript_id "TCONS_00001602/TCONS_00001603,TCONS_00001604"; gene_id "chrA01:1880474-1885310C"; flanks "1884177-,1883877^"; structure "0,1^2-"; splice_chain ",1884115^1884038-"; sources "Undefined,Undefined"; NMorMRNA "null"; degree "4"; dimension "2_2";
chrA01	Undefined	as_event	1882907	1883382	.	-	.	transcript_id "TCONS_00001602/TCONS_00001603,TCONS_00001604"; gene_id "chrA01:1880474-1885310C"; flanks "1883382-,1882907^"; structure "0,1^2-"; splice_chain ",1883320^1883236-"; sources "Undefined,Undefined"; NMorMRNA "null"; degree "4"; dimension "2_2";
chrA01	Undefined	as_event	1880528	1881099	.	-	.	transcript_id "TCONS_00001603,TCONS_00001602"; gene_id "chrA01:1880474-1885310C"; flanks "1881099-,1880528]"; structure "0,1^2-"; splice_chain ",1881023^1880919-"; sources "Undefined,Undefined"; NMorMRNA "null"; degree "4"; dimension "2_2";
chrA01	Undefined	as_event	1896770	1897093	.	-	.	transcript_id "TCONS_00001605,TCONS_00001606"; gene_id "chrA01:1895738-1897694C"; flanks "1897093-,1896770^"; structure "0,1^2-"; splice_chain ",1896947^1896865-"; sources "Undefined,Undefined"; NMorMRNA "null"; degree "4"; dimension "2_2";
chrA01	Undefined	as_event	1953349	1953841	.	-	.	transcript_id "TCONS_00001610,TCONS_00001611"; gene_id "chrA01:1953349-1958631C"; flanks "1953841-,1953349]"; structure "0,1^2-"; splice_chain ",1953726^1953598-"; sources "Undefined,Undefined"; NMorMRNA "null"; degree "4"; dimension "2_2";
chrA01	Undefined	as_event	1978568	1979682	.	-	.	transcript_id "TCONS_00001613/TCONS_00001614/TCONS_00001615,TCONS_00001616"; gene_id "chrA01:1975537-1986475C"; flanks "1979682-,1978568^"; structure "0,1^2-"; splice_chain ",1979350^1979234-"; sources "Undefined,Undefined"; NMorMRNA "null"; degree "4"; dimension "2_2";
chrA01	Undefined	as_event	1976058	1976528	.	-	.	transcript_id "TCONS_00001613,TCONS_00001615,TCONS_00001614/TCONS_00001616"; gene_id "chrA01:1975537-1986475C"; flanks "1976528-,1976058^"; structure "1^4-,2^5-,3^6-"; splice_chain "1976460^1976238-,1976430^1976208-,1976420^1976198-"; sources "Undefined,Undefined,Undefined"; NMorMRNA "null"; degree "9"; dimension "3_3";
chrA01	Undefined	as_event	2007633	2007908	.	-	.	transcript_id "TCONS_00001618,TCONS_00001619"; gene_id "chrA01:2005814-2008613C"; flanks "2007908-,2007633^"; structure "0,1^2-"; splice_chain ",2007882^2007786-"; sources "Undefined,Undefined"; NMorMRNA "null"; degree "4"; dimension "2_2";
chrA01	Undefined	as_event	2007501	2007908	.	-	.	transcript_id "TCONS_00001620,TCONS_00001619,TCONS_00001618"; gene_id "chrA01:2005814-2008613C"; flanks "2007908-,2007501^"; structure "0,1^2-3^4-,3^4-"; splice_chain ",2007882^2007786-2007633^2007549-,2007633^2007549-"; sources "Undefined,Undefined,Undefined"; NMorMRNA "null"; degree "9"; dimension "3_3";
chrA01	Undefined	as_event	2005814	2006132	.	-	.	transcript_id "TCONS_00001618/TCONS_00001619,TCONS_00001620"; gene_id "chrA01:2005814-2008613C"; flanks "2006132-,2005814]"; structure "0,1^2-"; splice_chain ",2006037^2005943-"; sources "Undefined,Undefined"; NMorMRNA "null"; degree "4"; dimension "2_2";
chrA01	Undefined	as_event	2015230	2015354	.	-	.	transcript_id "TCONS_00001621,TCONS_00001622"; gene_id "chrA01:2014395-2015439C"; flanks "2015354^,2015230^"; structure "1-,2-"; splice_chain "2015263-,2015261-"; sources "Undefined,Undefined"; NMorMRNA "null"; degree "4"; dimension "2_2";
chrA01	Undefined	as_event	2020618	2020890	.	-	.	transcript_id "TCONS_00001624/TCONS_00001625,TCONS_00001623"; gene_id "chrA01:2015634-2022750C"; flanks "2020890-,2020618^"; structure "0,1^2-"; splice_chain ",2020816^2020716-"; sources "Undefined,Undefined"; NMorMRNA "null"; degree "4"; dimension "2_2";
chrA01	Undefined	as_event	2017792	2018070	.	-	.	transcript_id "TCONS_00001624,TCONS_00001623/TCONS_00001625"; gene_id "chrA01:2015634-2022750C"; flanks "2018070^,2017792^"; structure "1-,2-"; splice_chain "2017870-,2017868-"; sources "Undefined,Undefined"; NMorMRNA "null"; degree "4"; dimension "2_2";
chrA01	Undefined	as_event	2028198	2030434	.	-	.	transcript_id "TCONS_00001628,TCONS_00001627/TCONS_00001629"; gene_id "chrA01:2027400-2034993C"; flanks "2030434-,2028198^"; structure "1^6-,2^3-4^5-"; splice_chain "2030284^2028311-,2030170^2030078-2028714^2028462-"; sources "Undefined,Undefined"; NMorMRNA "null"; degree "4"; dimension "2_2";
chrA01	Undefined	as_event	2027787	2028198	.	-	.	transcript_id "TCONS_00001627/TCONS_00001628,TCONS_00001629"; gene_id "chrA01:2027400-2034993C"; flanks "2028198^,2027787]"; structure "1-,2-"; splice_chain "2028109-,2028106-"; sources "Undefined,Undefined"; NMorMRNA "null"; degree "4"; dimension "2_2";
chrA01	Undefined	as_event	2079391	2079760	.	-	.	transcript_id "TCONS_00001636,TCONS_00001635"; gene_id "chrA01:2077403-2081144C"; flanks "2079760^,2079391^"; structure "1-,2-"; splice_chain "2079600-,2079579-"; sources "Undefined,Undefined"; NMorMRNA "null"; degree "4"; dimension "2_2";
chrA01	Undefined	as_event	2077918	2078125	.	-	.	transcript_id "TCONS_00001635,TCONS_00001636"; gene_id "chrA01:2077403-2081144C"; flanks "2078125-,2077918-"; structure "1^,2^"; splice_chain "2078009^,2078008^"; sources "Undefined,Undefined"; NMorMRNA "null"; degree "4"; dimension "2_2";
chrA01	Undefined	as_event	2085992	2086165	.	-	.	transcript_id "TCONS_00001637,TCONS_00001638"; gene_id "chrA01:2083300-2086493C"; flanks "2086165^,2085992^"; structure "1-,2-"; splice_chain "2086036-,2086034-"; sources "Undefined,Undefined"; NMorMRNA "null"; degree "4"; dimension "2_2";
chrA01	Undefined	as_event	2170048	2170422	.	-	.	transcript_id "TCONS_00001648,TCONS_00001647"; gene_id "chrA01:2168684-2171570C"; flanks "2170422-,2170048^"; structure "0,1^2-"; splice_chain ",2170186^2170088-"; sources "Undefined,Undefined"; NMorMRNA "null"; degree "4"; dimension "2_2";
chrA01	Undefined	as_event	2251525	2252030	.	-	.	transcript_id "TCONS_00001656,TCONS_00001657"; gene_id "chrA01:2250609-2252970C"; flanks "2252030-,2251525^"; structure "0,1^2-"; splice_chain ",2251811^2251738-"; sources "Undefined,Undefined"; NMorMRNA "null"; degree "4"; dimension "2_2";
chrA01	Undefined	as_event	2261908	2262134	.	-	.	transcript_id "TCONS_00001662,TCONS_00001661"; gene_id "chrA01:2261377-2263959C"; flanks "2262134-,2261908^"; structure "0,1^2-"; splice_chain ",2262072^2261976-"; sources "Undefined,Undefined"; NMorMRNA "null"; degree "4"; dimension "2_2";
chrA01	Undefined	as_event	2442462	2443089	.	-	.	transcript_id "TCONS_00001675,TCONS_00001674"; gene_id "chrA01:2440936-2443961C"; flanks "2443089-,2442462^"; structure "1^3-,2^4-"; splice_chain "2442920^2442735-,2442918^2442733-"; sources "Undefined,Undefined"; NMorMRNA "null"; degree "4"; dimension "2_2";
chrA01	Undefined	as_event	2450463	2450768	.	-	.	transcript_id "TCONS_00001679,TCONS_00001680"; gene_id "chrA01:2447689-2451482C"; flanks "2450768-,2450463^"; structure "0,1^2-"; splice_chain ",2450668^2450576-"; sources "Undefined,Undefined"; NMorMRNA "null"; degree "4"; dimension "2_2";
chrA01	Undefined	as_event	2449955	2450109	.	-	.	transcript_id "TCONS_00001680,TCONS_00001679"; gene_id "chrA01:2447689-2451482C"; flanks "2450109^,2449955^"; structure "1-,2-"; splice_chain "2450021-,2450020-"; sources "Undefined,Undefined"; NMorMRNA "null"; degree "4"; dimension "2_2";
chrA01	Undefined	as_event	2513491	2514154	.	-	.	transcript_id "TCONS_00001684,TCONS_00001683"; gene_id "chrA01:2511950-2514300C"; flanks "2514154^,2513491^"; structure "1-,2-"; splice_chain "2513800-,2513795-"; sources "Undefined,Undefined"; NMorMRNA "null"; degree "4"; dimension "2_2";
chrA01	Undefined	as_event	2517094	2517387	.	-	.	transcript_id "TCONS_00001686,TCONS_00001685"; gene_id "chrA01:2515277-2517452C"; flanks "2517387^,2517094^"; structure "1-,2-"; splice_chain "2517201-,2517198-"; sources "Undefined,Undefined"; NMorMRNA "null"; degree "4"; dimension "2_2";
chrA01	Undefined	as_event	2700240	2700407	.	-	.	transcript_id "TCONS_00001695,TCONS_00001696"; gene_id "chrA01:2698482-2701206C"; flanks "2700407^,2700240^"; structure "1-,2-"; splice_chain "2700325-,2700323-"; sources "Undefined,Undefined"; NMorMRNA "null"; degree "4"; dimension "2_2";
chrA01	Undefined	as_event	2739557	2739828	.	-	.	transcript_id "TCONS_00001708,TCONS_00001707"; gene_id "chrA01:2737991-2740847C"; flanks "2739828-,2739557^"; structure "0,1^2-"; splice_chain ",2739730^2739657-"; sources "Undefined,Undefined"; NMorMRNA "null"; degree "4"; dimension "2_2";
chrA01	Undefined	as_event	2739371	2739557	.	-	.	transcript_id "TCONS_00001708,TCONS_00001707"; gene_id "chrA01:2737991-2740847C"; flanks "2739557^,2739371^"; structure "1-,2-"; splice_chain "2739444-,2739442-"; sources "Undefined,Undefined"; NMorMRNA "null"; degree "4"; dimension "2_2";
chrA01	Undefined	as_event	2738791	2738997	.	-	.	transcript_id "TCONS_00001708,TCONS_00001707"; gene_id "chrA01:2737991-2740847C"; flanks "2738997^,2738791^"; structure "1-,2-"; splice_chain "2738851-,2738850-"; sources "Undefined,Undefined"; NMorMRNA "null"; degree "4"; dimension "2_2";
chrA01	Undefined	as_event	2746335	2747070	.	-	.	transcript_id "TCONS_00001709,TCONS_00001710"; gene_id "chrA01:2743294-2747070C"; flanks "2747070[,2746335^"; structure "1^3-,2^4-"; splice_chain "2746685^2746472-,2746675^2746462-"; sources "Undefined,Undefined"; NMorMRNA "null"; degree "4"; dimension "2_2";
chrA01	Undefined	as_event	2744532	2744878	.	-	.	transcript_id "TCONS_00001710,TCONS_00001709"; gene_id "chrA01:2743294-2747070C"; flanks "2744878-,2744532^"; structure "1^3-,2^4-"; splice_chain "2744818^2744689-,2744816^2744687-"; sources "Undefined,Undefined"; NMorMRNA "null"; degree "4"; dimension "2_2";
chrA01	Undefined	as_event	2785152	2785492	.	-	.	transcript_id "TCONS_00001716,TCONS_00001715"; gene_id "chrA01:2783491-2787828C"; flanks "2785492-,2785152^"; structure "0,1^2-"; splice_chain ",2785439^2785347-"; sources "Undefined,Undefined"; NMorMRNA "null"; degree "4"; dimension "2_2";
chrA01	Undefined	as_event	2835474	2835856	.	-	.	transcript_id "TCONS_00001721,TCONS_00001722/TCONS_00001723"; gene_id "chrA01:2832733-2837621C"; flanks "2835856-,2835474^"; structure "0,1^2-"; splice_chain ",2835691^2835607-"; sources "Undefined,Undefined"; NMorMRNA "null"; degree "4"; dimension "2_2";
chrA01	Undefined	as_event	2834962	2835401	.	-	.	transcript_id "TCONS_00001721,TCONS_00001723"; gene_id "chrA01:2832733-2837621C"; flanks "2835401-,2834962^"; structure "0,1^2-"; splice_chain ",2835289^2835203-"; sources "Undefined,Undefined"; NMorMRNA "null"; degree "4"; dimension "2_2";
chrA01	Undefined	as_event	2834808	2835203	.	-	.	transcript_id "TCONS_00001722,TCONS_00001723"; gene_id "chrA01:2832733-2837621C"; flanks "2835203-,2834808^"; structure "0,1^2-"; splice_chain ",2834962^2834887-"; sources "Undefined,Undefined"; NMorMRNA "null"; degree "4"; dimension "2_2";
chrA01	Undefined	as_event	2834808	2835401	.	-	.	transcript_id "TCONS_00001722,TCONS_00001723,TCONS_00001721"; gene_id "chrA01:2832733-2837621C"; flanks "2835401-,2834808^"; structure "1^2-,1^2-3^4-,3^4-"; splice_chain "2835289^2835203-,2835289^2835203-2834962^2834887-,2834962^2834887-"; sources "Undefined,Undefined,Undefined"; NMorMRNA "null"; degree "9"; dimension "3_3";
chrA01	Undefined	as_event	2834595	2834727	.	-	.	transcript_id "TCONS_00001722,TCONS_00001721"; gene_id "chrA01:2832733-2837621C"; flanks "2834727-,2834595-"; structure "1^,2^"; splice_chain "2834678^,2834677^"; sources "Undefined,Undefined"; NMorMRNA "null"; degree "4"; dimension "2_2";
chrA01	Undefined	as_event	2834456	2834678	.	-	.	transcript_id "TCONS_00001723,TCONS_00001722"; gene_id "chrA01:2832733-2837621C"; flanks "2834678^,2834456]"; structure "1-,2-"; splice_chain "2834597-,2834595-"; sources "Undefined,Undefined"; NMorMRNA "null"; degree "4"; dimension "2_2";
chrA01	Undefined	as_event	2834456	2834727	.	-	.	transcript_id "TCONS_00001723,TCONS_00001722,TCONS_00001721"; gene_id "chrA01:2832733-2837621C"; flanks "2834727-,2834456]"; structure "1^3-,1^4-,2^4-"; splice_chain "2834678^2834597-,2834678^2834595-,2834677^2834595-"; sources "Undefined,Undefined,Undefined"; NMorMRNA "null"; degree "9"; dimension "3_3";
chrA01	Undefined	as_event	3215488	3216246	.	-	.	transcript_id "TCONS_00001744,TCONS_00001745"; gene_id "chrA01:3210341-3216495C"; flanks "3216246^,3215488^"; structure "1-,2-"; splice_chain "3215600-,3215583-"; sources "Undefined,Undefined"; NMorMRNA "null"; degree "4"; dimension "2_2";
chrA01	Undefined	as_event	3211232	3211722	.	-	.	transcript_id "TCONS_00001744/TCONS_00001745,TCONS_00001746"; gene_id "chrA01:3210341-3216495C"; flanks "3211722-,3211232^"; structure "0,1^2-"; splice_chain ",3211657^3211565-"; sources "Undefined,Undefined"; NMorMRNA "null"; degree "4"; dimension "2_2";
chrA01	Undefined	as_event	3378015	3378218	.	-	.	transcript_id "TCONS_00001759,TCONS_00001758"; gene_id "chrA01:3373686-3382504C"; flanks "3378218^,3378015^"; structure "1-,2-"; splice_chain "3378112-,3378109-"; sources "Undefined,Undefined"; NMorMRNA "null"; degree "4"; dimension "2_2";
chrA01	Undefined	as_event	3376481	3376732	.	-	.	transcript_id "TCONS_00001758,TCONS_00001759"; gene_id "chrA01:3373686-3382504C"; flanks "3376732-,3376481-"; structure "1^,2^"; splice_chain "3376661^,3376658^"; sources "Undefined,Undefined"; NMorMRNA "null"; degree "4"; dimension "2_2";
chrA01	Undefined	as_event	3375028	3376257	.	-	.	transcript_id "TCONS_00001758,TCONS_00001759"; gene_id "chrA01:3373686-3382504C"; flanks "3376257^,3375028^"; structure "1-,2-"; splice_chain "3376150-,3376149-"; sources "Undefined,Undefined"; NMorMRNA "null"; degree "4"; dimension "2_2";
chrA01	Undefined	as_event	3445018	3445238	.	-	.	transcript_id "TCONS_00001760,TCONS_00001761"; gene_id "chrA01:3444298-3445403C"; flanks "3445238^,3445018^"; structure "1-,2-"; splice_chain "3445142-,3445137-"; sources "Undefined,Undefined"; NMorMRNA "null"; degree "4"; dimension "2_2";
chrA01	Undefined	as_event	3602798	3602985	.	-	.	transcript_id "TCONS_00001771,TCONS_00001770"; gene_id "chrA01:3593492-3603030C"; flanks "3602985^,3602798^"; structure "1-,2-"; splice_chain "3602897-,3602895-"; sources "Undefined,Undefined"; NMorMRNA "null"; degree "4"; dimension "2_2";
chrA01	Undefined	as_event	3757150	3757573	.	-	.	transcript_id "TCONS_00001787,TCONS_00001788"; gene_id "chrA01:3752758-3758689C"; flanks "3757573-,3757150^"; structure "0,1^2-"; splice_chain ",3757507^3757420-"; sources "Undefined,Undefined"; NMorMRNA "null"; degree "4"; dimension "2_2";
chrA01	Undefined	as_event	3755921	3756279	.	-	.	transcript_id "TCONS_00001787,TCONS_00001788"; gene_id "chrA01:3752758-3758689C"; flanks "3756279-,3755921^"; structure "0,1^2-"; splice_chain ",3756172^3756085-"; sources "Undefined,Undefined"; NMorMRNA "null"; degree "4"; dimension "2_2";
chrA01	Undefined	as_event	3814158	3814411	.	-	.	transcript_id "TCONS_00001791,TCONS_00001790"; gene_id "chrA01:3813762-3815151C"; flanks "3814411-,3814158^"; structure "0,1^2-"; splice_chain ",3814363^3814294-"; sources "Undefined,Undefined"; NMorMRNA "null"; degree "4"; dimension "2_2";
chrA01	Undefined	as_event	3855396	3856217	.	-	.	transcript_id "TCONS_00001796,TCONS_00001795"; gene_id "chrA01:3852804-3856458C"; flanks "3856217^,3855396-"; structure "0,1-2^"; splice_chain ",3855822-3855769^"; sources "Undefined,Undefined"; NMorMRNA "null"; degree "4"; dimension "2_2";
chrA01	Undefined	as_event	3900077	3900324	.	-	.	transcript_id "TCONS_00001799,TCONS_00001800"; gene_id "chrA01:3895498-3904967C"; flanks "3900324-,3900077^"; structure "0,1^2-"; splice_chain ",3900215^3900137-"; sources "Undefined,Undefined"; NMorMRNA "null"; degree "4"; dimension "2_2";
chrA01	Undefined	as_event	3898010	3898226	.	-	.	transcript_id "TCONS_00001799,TCONS_00001798"; gene_id "chrA01:3895498-3904967C"; flanks "3898226-,3898010^"; structure "0,1^2-"; splice_chain ",3898127^3898054-"; sources "Undefined,Undefined"; NMorMRNA "null"; degree "4"; dimension "2_2";
chrA01	Undefined	as_event	3896455	3896708	.	-	.	transcript_id "TCONS_00001799,TCONS_00001798"; gene_id "chrA01:3895498-3904967C"; flanks "3896708-,3896455^"; structure "0,1^2-"; splice_chain ",3896638^3896554-"; sources "Undefined,Undefined"; NMorMRNA "null"; degree "4"; dimension "2_2";
chrA01	Undefined	as_event	3953518	3954491	.	-	.	transcript_id "TCONS_00001806,TCONS_00001805"; gene_id "chrA01:3950472-3954491C"; flanks "3954491[,3953518^"; structure "0,1^2-"; splice_chain ",3954107^3953804-"; sources "Undefined,Undefined"; NMorMRNA "null"; degree "4"; dimension "2_2";
chrA01	Undefined	as_event	4038745	4039015	.	-	.	transcript_id "TCONS_00001813,TCONS_00001811/TCONS_00001812"; gene_id "chrA01:4038660-4040461C"; flanks "4039015-,4038745^"; structure "0,1^2-"; splice_chain ",4038950^4038867-"; sources "Undefined,Undefined"; NMorMRNA "null"; degree "4"; dimension "2_2";
chrA01	Undefined	as_event	4045857	4046109	.	-	.	transcript_id "TCONS_00001814,TCONS_00001815"; gene_id "chrA01:4044885-4047658C"; flanks "4046109-,4045857^"; structure "1^3-,2^4-"; splice_chain "4046039^4045962-,4046037^4045960-"; sources "Undefined,Undefined"; NMorMRNA "null"; degree "4"; dimension "2_2";
chrA01	Undefined	as_event	4053362	4054207	.	-	.	transcript_id "TCONS_00001816,TCONS_00001817"; gene_id "chrA01:4051819-4055234C"; flanks "4054207-,4053362^"; structure "1^3-,2^4-"; splice_chain "4054107^4054004-,4054105^4054002-"; sources "Undefined,Undefined"; NMorMRNA "null"; degree "4"; dimension "2_2";
chrA01	Undefined	as_event	4060704	4061177	.	-	.	transcript_id "TCONS_00001818,TCONS_00001819/TCONS_00001820"; gene_id "chrA01:4056169-4065269C"; flanks "4061177-,4060704^"; structure "1^3-,2^4-"; splice_chain "4061039^4060945-,4061037^4060943-"; sources "Undefined,Undefined"; NMorMRNA "null"; degree "4"; dimension "2_2";
chrA01	Undefined	as_event	4060238	4060569	.	-	.	transcript_id "TCONS_00001818,TCONS_00001819/TCONS_00001820"; gene_id "chrA01:4056169-4065269C"; flanks "4060569-,4060238^"; structure "1^3-,2^4-"; splice_chain "4060455^4060365-,4060445^4060355-"; sources "Undefined,Undefined"; NMorMRNA "null"; degree "4"; dimension "2_2";
chrA01	Undefined	as_event	4059312	4059653	.	-	.	transcript_id "TCONS_00001818,TCONS_00001819/TCONS_00001820"; gene_id "chrA01:4056169-4065269C"; flanks "4059653-,4059312^"; structure "1^3-,2^4-"; splice_chain "4059557^4059477-,4059553^4059473-"; sources "Undefined,Undefined"; NMorMRNA "null"; degree "4"; dimension "2_2";
chrA01	Undefined	as_event	4057470	4057847	.	-	.	transcript_id "TCONS_00001818/TCONS_00001819,TCONS_00001820"; gene_id "chrA01:4056169-4065269C"; flanks "4057847-,4057470^"; structure "0,1^2-"; splice_chain ",4057788^4057710-"; sources "Undefined,Undefined"; NMorMRNA "null"; degree "4"; dimension "2_2";
chrA01	Undefined	as_event	4056169	4056550	.	-	.	transcript_id "TCONS_00001818,TCONS_00001819"; gene_id "chrA01:4056169-4065269C"; flanks "4056550-,4056169]"; structure "0,1^2-"; splice_chain ",4056456^4056345-"; sources "Undefined,Undefined"; NMorMRNA "null"; degree "4"; dimension "2_2";
chrA01	Undefined	as_event	4116821	4117693	.	-	.	transcript_id "TCONS_00001823,TCONS_00001824"; gene_id "chrA01:4114335-4118616C"; flanks "4117693^,4116821^"; structure "1-,2-"; splice_chain "4116867-,4116866-"; sources "Undefined,Undefined"; NMorMRNA "null"; degree "4"; dimension "2_2";
chrA01	Undefined	as_event	4139717	4140957	.	-	.	transcript_id "TCONS_00001826,TCONS_00001827"; gene_id "chrA01:4139717-4141508C"; flanks "4140957-,4139717]"; structure "0,1^2-3^4-"; splice_chain ",4140778^4140713-4140633^4140425-"; sources "Undefined,Undefined"; NMorMRNA "null"; degree "4"; dimension "2_2";
chrA01	Undefined	as_event	4145027	4145717	.	-	.	transcript_id "TCONS_00001829,TCONS_00001828"; gene_id "chrA01:4145027-4145717C"; flanks "4145717[,4145027]"; structure "1^3-,2^4-"; splice_chain "4145404^4145296-,4145402^4145294-"; sources "Undefined,Undefined"; NMorMRNA "null"; degree "4"; dimension "2_2";
chrA01	Undefined	as_event	4257465	4258247	.	-	.	transcript_id "TCONS_00001833,TCONS_00001832"; gene_id "chrA01:4256334-4258247C"; flanks "4258247[,4257465-"; structure "1^,2^"; splice_chain "4257570^,4257546^"; sources "Undefined,Undefined"; NMorMRNA "null"; degree "4"; dimension "2_2";
chrA01	Undefined	as_event	4278338	4279046	.	-	.	transcript_id "TCONS_00001837,TCONS_00001835/TCONS_00001836"; gene_id "chrA01:4276473-4279583C"; flanks "4279046-,4278338^"; structure "1^3-,2^4-"; splice_chain "4278830^4278483-,4278820^4278473-"; sources "Undefined,Undefined"; NMorMRNA "null"; degree "4"; dimension "2_2";
chrA01	Undefined	as_event	4277870	4278272	.	-	.	transcript_id "TCONS_00001836/TCONS_00001837,TCONS_00001835"; gene_id "chrA01:4276473-4279583C"; flanks "4278272-,4277870^"; structure "0,1^2-"; splice_chain ",4278033^4277955-"; sources "Undefined,Undefined"; NMorMRNA "null"; degree "4"; dimension "2_2";
chrA01	Undefined	as_event	4277174	4277515	.	-	.	transcript_id "TCONS_00001836/TCONS_00001837,TCONS_00001834/TCONS_00001835"; gene_id "chrA01:4276473-4279583C"; flanks "4277515-,4277174^"; structure "0,1^2-"; splice_chain ",4277357^4277287-"; sources "Undefined,Undefined"; NMorMRNA "null"; degree "4"; dimension "2_2";
chrA01	Undefined	as_event	4332884	4333097	.	-	.	transcript_id "TCONS_00001842,TCONS_00001841"; gene_id "chrA01:4332450-4333829C"; flanks "4333097^,4332884^"; structure "1-,2-"; splice_chain "4333009-,4332985-"; sources "Undefined,Undefined"; NMorMRNA "null"; degree "4"; dimension "2_2";
chrA01	Undefined	as_event	4382457	4382692	.	-	.	transcript_id "TCONS_00001846,TCONS_00001848"; gene_id "chrA01:4382042-4383451C"; flanks "4382692-,4382457-"; structure "1^,2^"; splice_chain "4382552^,4382549^"; sources "Undefined,Undefined"; NMorMRNA "null"; degree "4"; dimension "2_2";
chrA01	Undefined	as_event	4382398	4382692	.	-	.	transcript_id "TCONS_00001847,TCONS_00001846,TCONS_00001848"; gene_id "chrA01:4382042-4383451C"; flanks "4382692-,4382398^"; structure "0,1^3-,2^3-"; splice_chain ",4382552^4382457-,4382549^4382457-"; sources "Undefined,Undefined,Undefined"; NMorMRNA "null"; degree "9"; dimension "3_3";
chrA01	Undefined	as_event	4473511	4474364	.	-	.	transcript_id "TCONS_00001851,TCONS_00001850"; gene_id "chrA01:4471897-4474426C"; flanks "4474364^,4473511-"; structure "0,1-2^"; splice_chain ",4474188-4474063^"; sources "Undefined,Undefined"; NMorMRNA "null"; degree "4"; dimension "2_2";
chrA01	Undefined	as_event	4497594	4498038	.	-	.	transcript_id "TCONS_00001853,TCONS_00001854"; gene_id "chrA01:4496969-4499372C"; flanks "4498038-,4497594^"; structure "1^3-,2^4-"; splice_chain "4497788^4497705-,4497778^4497695-"; sources "Undefined,Undefined"; NMorMRNA "null"; degree "4"; dimension "2_2";
chrA01	Undefined	as_event	4683568	4683848	.	-	.	transcript_id "TCONS_00001864,TCONS_00001863"; gene_id "chrA01:4683568-4684501C"; flanks "4683848-,4683568]"; structure "0,1^2-"; splice_chain ",4683744^4683659-"; sources "Undefined,Undefined"; NMorMRNA "null"; degree "4"; dimension "2_2";
chrA01	Undefined	as_event	4820406	4820803	.	-	.	transcript_id "TCONS_00001872,TCONS_00001873/TCONS_00001874"; gene_id "chrA01:4820406-4821867C"; flanks "4820803-,4820406]"; structure "0,1^2-"; splice_chain ",4820728^4820646-"; sources "Undefined,Undefined"; NMorMRNA "null"; degree "4"; dimension "2_2";
chrA01	Undefined	as_event	4836679	4836996	.	-	.	transcript_id "TCONS_00001876,TCONS_00001878,TCONS_00001877"; gene_id "chrA01:4834651-4840597C"; flanks "4836996-,4836679^"; structure "0,1^3-,2^4-"; splice_chain ",4836935^4836844-,4836925^4836834-"; sources "Undefined,Undefined,Undefined"; NMorMRNA "null"; degree "9"; dimension "3_3";
chrA01	Undefined	as_event	4835999	4836275	.	-	.	transcript_id "TCONS_00001876,TCONS_00001877"; gene_id "chrA01:4834651-4840597C"; flanks "4836275-,4835999^"; structure "0,1^2-"; splice_chain ",4836236^4836147-"; sources "Undefined,Undefined"; NMorMRNA "null"; degree "4"; dimension "2_2";
chrA01	Undefined	as_event	4963074	4963251	.	-	.	transcript_id "TCONS_00001886,TCONS_00001887"; gene_id "chrA01:4961701-4963575C"; flanks "4963251^,4963074^"; structure "1-,2-"; splice_chain "4963135-,4963134-"; sources "Undefined,Undefined"; NMorMRNA "null"; degree "4"; dimension "2_2";
chrA01	Undefined	as_event	4962513	4962751	.	-	.	transcript_id "TCONS_00001886,TCONS_00001887"; gene_id "chrA01:4961701-4963575C"; flanks "4962751^,4962513^"; structure "1-,2-"; splice_chain "4962620-,4962618-"; sources "Undefined,Undefined"; NMorMRNA "null"; degree "4"; dimension "2_2";
chrA01	Undefined	as_event	5126679	5126921	.	-	.	transcript_id "TCONS_00001898,TCONS_00001897"; gene_id "chrA01:5126679-5129169C"; flanks "5126921-,5126679]"; structure "0,1^2-"; splice_chain ",5126868^5126785-"; sources "Undefined,Undefined"; NMorMRNA "null"; degree "4"; dimension "2_2";
chrA01	Undefined	as_event	5164791	5165147	.	-	.	transcript_id "TCONS_00001903,TCONS_00001902"; gene_id "chrA01:5164223-5165799C"; flanks "5165147^,5164791^"; structure "1-,2-3^4-"; splice_chain "5165018-,5165008-5164950^5164847-"; sources "Undefined,Undefined"; NMorMRNA "null"; degree "4"; dimension "2_2";
chrA01	Undefined	as_event	5164223	5165018	.	-	.	transcript_id "TCONS_00001904,TCONS_00001903"; gene_id "chrA01:5164223-5165799C"; flanks "5165018-,5164223]"; structure "0,1^2-"; splice_chain ",5164791^5164524-"; sources "Undefined,Undefined"; NMorMRNA "null"; degree "4"; dimension "2_2";
chrA01	Undefined	as_event	5164223	5165147	.	-	.	transcript_id "TCONS_00001904,TCONS_00001903,TCONS_00001902"; gene_id "chrA01:5164223-5165799C"; flanks "5165147^,5164223]"; structure "1-,1-5^6-,2-3^4-5^6-"; splice_chain "5165018-,5165018-5164791^5164524-,5165008-5164950^5164847-5164791^5164524-"; sources "Undefined,Undefined,Undefined"; NMorMRNA "null"; degree "9"; dimension "3_3";
chrA01	Undefined	as_event	5309434	5309736	.	-	.	transcript_id "TCONS_00001915,TCONS_00001916"; gene_id "chrA01:5308150-5311003C"; flanks "5309736-,5309434^"; structure "0,1^2-"; splice_chain ",5309623^5309541-"; sources "Undefined,Undefined"; NMorMRNA "null"; degree "4"; dimension "2_2";
chrA01	Undefined	as_event	5393930	5394663	.	-	.	transcript_id "TCONS_00001921,TCONS_00001920"; gene_id "chrA01:5392610-5394813C"; flanks "5394663^,5393930^"; structure "1-,2-"; splice_chain "5394007-,5394003-"; sources "Undefined,Undefined"; NMorMRNA "null"; degree "4"; dimension "2_2";
chrA01	Undefined	as_event	5527406	5527737	.	-	.	transcript_id "TCONS_00001929,TCONS_00001930"; gene_id "chrA01:5525498-5528150C"; flanks "5527737-,5527406^"; structure "0,1^2-"; splice_chain ",5527639^5527549-"; sources "Undefined,Undefined"; NMorMRNA "null"; degree "4"; dimension "2_2";
chrA01	Undefined	as_event	5671933	5672585	.	-	.	transcript_id "TCONS_00001941,TCONS_00001942"; gene_id "chrA01:5670952-5672810C"; flanks "5672585^,5671933^"; structure "1-,2-"; splice_chain "5672220-,5672207-"; sources "Undefined,Undefined"; NMorMRNA "null"; degree "4"; dimension "2_2";
chrA01	Undefined	as_event	5671164	5671652	.	-	.	transcript_id "TCONS_00001942,TCONS_00001941"; gene_id "chrA01:5670952-5672810C"; flanks "5671652-,5671164]"; structure "0,1^2-"; splice_chain ",5671362^5671278-"; sources "Undefined,Undefined"; NMorMRNA "null"; degree "4"; dimension "2_2";
chrA01	Undefined	as_event	5703171	5703632	.	-	.	transcript_id "TCONS_00001947,TCONS_00001946"; gene_id "chrA01:5700325-5704769C"; flanks "5703632^,5703171-"; structure "0,1-2^"; splice_chain ",5703486-5703452^"; sources "Undefined,Undefined"; NMorMRNA "null"; degree "4"; dimension "2_2";
chrA01	Undefined	as_event	5755877	5756035	.	-	.	transcript_id "TCONS_00001950,TCONS_00001949"; gene_id "chrA01:5752173-5758644C"; flanks "5756035^,5755877^"; structure "1-,2-"; splice_chain "5755951-,5755949-"; sources "Undefined,Undefined"; NMorMRNA "null"; degree "4"; dimension "2_2";
chrA01	Undefined	as_event	5754402	5754593	.	-	.	transcript_id "TCONS_00001950,TCONS_00001949"; gene_id "chrA01:5752173-5758644C"; flanks "5754593^,5754402^"; structure "1-,2-"; splice_chain "5754481-,5754479-"; sources "Undefined,Undefined"; NMorMRNA "null"; degree "4"; dimension "2_2";
chrA01	Undefined	as_event	5753725	5753932	.	-	.	transcript_id "TCONS_00001949,TCONS_00001950"; gene_id "chrA01:5752173-5758644C"; flanks "5753932-,5753725^"; structure "0,1^2-"; splice_chain ",5753863^5753778-"; sources "Undefined,Undefined"; NMorMRNA "null"; degree "4"; dimension "2_2";
chrA01	Undefined	as_event	5926302	5927266	.	-	.	transcript_id "TCONS_00001960,TCONS_00001961"; gene_id "chrA01:5926244-5927296C"; flanks "5927266^,5926302]"; structure "1-,2-"; splice_chain "5926737-,5926732-"; sources "Undefined,Undefined"; NMorMRNA "null"; degree "4"; dimension "2_2";
chrA01	Undefined	as_event	6305658	6306169	.	-	.	transcript_id "TCONS_00001990,TCONS_00001989"; gene_id "chrA01:6305195-6306581C"; flanks "6306169-,6305658^"; structure "1^3-,2^4-"; splice_chain "6306028^6305857-,6305996^6305825-"; sources "Undefined,Undefined"; NMorMRNA "null"; degree "4"; dimension "2_2";
chrA01	Undefined	as_event	6647419	6647836	.	-	.	transcript_id "TCONS_00001996/TCONS_00001998/TCONS_00001999,TCONS_00001997"; gene_id "chrA01:6643548-6649077C"; flanks "6647836-,6647419-"; structure "1^,2^"; splice_chain "6647579^,6647578^"; sources "Undefined,Undefined"; NMorMRNA "null"; degree "4"; dimension "2_2";
chrA01	Undefined	as_event	6646103	6646595	.	-	.	transcript_id "TCONS_00001997,TCONS_00001999,TCONS_00001996/TCONS_00001998"; gene_id "chrA01:6643548-6649077C"; flanks "6646595-,6646103^"; structure "1^4-,2^5-,3^6-"; splice_chain "6646424^6646343-,6646418^6646337-,6646414^6646333-"; sources "Undefined,Undefined,Undefined"; NMorMRNA "null"; degree "9"; dimension "3_3";
chrA01	Undefined	as_event	6645163	6645453	.	-	.	transcript_id "TCONS_00001996,TCONS_00001997/TCONS_00001998/TCONS_00001999"; gene_id "chrA01:6643548-6649077C"; flanks "6645453-,6645163^"; structure "1^3-,2^4-"; splice_chain "6645399^6645299-,6645397^6645297-"; sources "Undefined,Undefined"; NMorMRNA "null"; degree "4"; dimension "2_2";
chrA01	Undefined	as_event	6644122	6644447	.	-	.	transcript_id "TCONS_00001996,TCONS_00001997/TCONS_00001998/TCONS_00001999"; gene_id "chrA01:6643548-6649077C"; flanks "6644447-,6644122^"; structure "1^3-,2^4-"; splice_chain "6644320^6644224-,6644319^6644223-"; sources "Undefined,Undefined"; NMorMRNA "null"; degree "4"; dimension "2_2";
chrA01	Undefined	as_event	6737006	6737370	.	-	.	transcript_id "TCONS_00002004,TCONS_00002003"; gene_id "chrA01:6736486-6738887C"; flanks "6737370-,6737006^"; structure "0,1^2-"; splice_chain ",6737255^6737173-"; sources "Undefined,Undefined"; NMorMRNA "null"; degree "4"; dimension "2_2";
chrA01	Undefined	as_event	6736615	6736924	.	-	.	transcript_id "TCONS_00002004,TCONS_00002003"; gene_id "chrA01:6736486-6738887C"; flanks "6736924-,6736615^"; structure "0,1^2-"; splice_chain ",6736797^6736714-"; sources "Undefined,Undefined"; NMorMRNA "null"; degree "4"; dimension "2_2";
chrA01	Undefined	as_event	6967105	6967301	.	-	.	transcript_id "TCONS_00002010,TCONS_00002011/TCONS_00002012"; gene_id "chrA01:6963980-6968039C"; flanks "6967301^,6967105^"; structure "1-,2-"; splice_chain "6967219-,6967216-"; sources "Undefined,Undefined"; NMorMRNA "null"; degree "4"; dimension "2_2";
chrA01	Undefined	as_event	6966898	6967105	.	-	.	transcript_id "TCONS_00002012,TCONS_00002010/TCONS_00002011"; gene_id "chrA01:6963980-6968039C"; flanks "6967105^,6966898^"; structure "1-,2-"; splice_chain "6967025-,6967024-"; sources "Undefined,Undefined"; NMorMRNA "null"; degree "4"; dimension "2_2";
chrA01	Undefined	as_event	6964593	6965225	.	-	.	transcript_id "TCONS_00002011,TCONS_00002010/TCONS_00002012"; gene_id "chrA01:6963980-6968039C"; flanks "6965225-,6964593^"; structure "0,1^2-"; splice_chain ",6965075^6964997-"; sources "Undefined,Undefined"; NMorMRNA "null"; degree "4"; dimension "2_2";
chrA01	Undefined	as_event	7102625	7103815	.	-	.	transcript_id "TCONS_00002027,TCONS_00002026"; gene_id "chrA01:7101577-7103815C"; flanks "7103815[,7102625^"; structure "1^3-,2^4-"; splice_chain "7103112^7102807-,7103102^7102797-"; sources "Undefined,Undefined"; NMorMRNA "null"; degree "4"; dimension "2_2";
chrA01	Undefined	as_event	7102468	7102625	.	-	.	transcript_id "TCONS_00002027,TCONS_00002026"; gene_id "chrA01:7101577-7103815C"; flanks "7102625^,7102468^"; structure "1-,2-"; splice_chain "7102540-,7102539-"; sources "Undefined,Undefined"; NMorMRNA "null"; degree "4"; dimension "2_2";
chrA01	Undefined	as_event	7165109	7165644	.	-	.	transcript_id "TCONS_00002036,TCONS_00002035"; gene_id "chrA01:7163926-7166919C"; flanks "7165644^,7165109-"; structure "0,1-2^3-4^"; splice_chain ",7165524-7165476^7165375-7165261^"; sources "Undefined,Undefined"; NMorMRNA "null"; degree "4"; dimension "2_2";
chrA01	Undefined	as_event	7164236	7164541	.	-	.	transcript_id "TCONS_00002036,TCONS_00002034/TCONS_00002035"; gene_id "chrA01:7163926-7166919C"; flanks "7164541-,7164236^"; structure "0,1^2-"; splice_chain ",7164444^7164338-"; sources "Undefined,Undefined"; NMorMRNA "null"; degree "4"; dimension "2_2";
chrA01	Undefined	as_event	7169044	7169332	.	-	.	transcript_id "TCONS_00002038,TCONS_00002037"; gene_id "chrA01:7167197-7169755C"; flanks "7169332-,7169044^"; structure "1^3-,2^4-"; splice_chain "7169257^7169171-,7169237^7169151-"; sources "Undefined,Undefined"; NMorMRNA "null"; degree "4"; dimension "2_2";
chrA01	Undefined	as_event	7203930	7204335	.	-	.	transcript_id "TCONS_00002045,TCONS_00002044"; gene_id "chrA01:7202259-7207187C"; flanks "7204335-,7203930^"; structure "0,1^2-"; splice_chain ",7204120^7204035-"; sources "Undefined,Undefined"; NMorMRNA "null"; degree "4"; dimension "2_2";
chrA01	Undefined	as_event	7215800	7216381	.	-	.	transcript_id "TCONS_00002046,TCONS_00002047"; gene_id "chrA01:7213429-7216381C"; flanks "7216381[,7215800^"; structure "1^3-,2^4-"; splice_chain "7216136^7215892-,7216135^7215891-"; sources "Undefined,Undefined"; NMorMRNA "null"; degree "4"; dimension "2_2";
chrA01	Undefined	as_event	7214909	7215203	.	-	.	transcript_id "TCONS_00002046,TCONS_00002047"; gene_id "chrA01:7213429-7216381C"; flanks "7215203-,7214909^"; structure "0,1^2-"; splice_chain ",7215074^7214990-"; sources "Undefined,Undefined"; NMorMRNA "null"; degree "4"; dimension "2_2";
chrA01	Undefined	as_event	7344916	7345149	.	-	.	transcript_id "TCONS_00002060,TCONS_00002059"; gene_id "chrA01:7343043-7345383C"; flanks "7345149-,7344916^"; structure "1^3-,2^4-"; splice_chain "7345111^7345002-,7345088^7344979-"; sources "Undefined,Undefined"; NMorMRNA "null"; degree "4"; dimension "2_2";
chrA01	Undefined	as_event	7529633	7529941	.	-	.	transcript_id "TCONS_00002071,TCONS_00002072"; gene_id "chrA01:7528852-7531164C"; flanks "7529941-,7529633^"; structure "0,1^2-"; splice_chain ",7529824^7529730-"; sources "Undefined,Undefined"; NMorMRNA "null"; degree "4"; dimension "2_2";
chrA01	Undefined	as_event	7669648	7669796	.	-	.	transcript_id "TCONS_00002078,TCONS_00002077"; gene_id "chrA01:7667941-7675954C"; flanks "7669796^,7669648^"; structure "1-,2-"; splice_chain "7669724-,7669721-"; sources "Undefined,Undefined"; NMorMRNA "null"; degree "4"; dimension "2_2";
chrA01	Undefined	as_event	7894201	7894504	.	-	.	transcript_id "TCONS_00002083,TCONS_00002082"; gene_id "chrA01:7894201-7894753C"; flanks "7894504-,7894201]"; structure "1^3-,2^4-"; splice_chain "7894411^7894326-,7894401^7894316-"; sources "Undefined,Undefined"; NMorMRNA "null"; degree "4"; dimension "2_2";
chrA01	Undefined	as_event	7925695	7926395	.	-	.	transcript_id "TCONS_00002093,TCONS_00002094,TCONS_00002095"; gene_id "chrA01:7921814-7926509C"; flanks "7926395^,7925695^"; structure "1-,2-,3-"; splice_chain "7925769-,7925766-,7925765-"; sources "Undefined,Undefined,Undefined"; NMorMRNA "null"; degree "9"; dimension "3_3";
chrA01	Undefined	as_event	7925354	7925599	.	-	.	transcript_id "TCONS_00002091/TCONS_00002094/TCONS_00002095,TCONS_00002093"; gene_id "chrA01:7921814-7926509C"; flanks "7925599-,7925354-"; structure "1^,2^"; splice_chain "7925461^,7925460^"; sources "Undefined,Undefined"; NMorMRNA "null"; degree "4"; dimension "2_2";
chrA01	Undefined	as_event	7925278	7925460	.	-	.	transcript_id "TCONS_00002093,TCONS_00002092"; gene_id "chrA01:7921814-7926509C"; flanks "7925460^,7925278^"; structure "1-,2-"; splice_chain "7925354-,7925353-"; sources "Undefined,Undefined"; NMorMRNA "null"; degree "4"; dimension "2_2";
chrA01	Undefined	as_event	7925278	7925599	.	-	.	transcript_id "TCONS_00002091/TCONS_00002094/TCONS_00002095,TCONS_00002093,TCONS_00002092"; gene_id "chrA01:7921814-7926509C"; flanks "7925599-,7925278^"; structure "1^3-,2^3-,2^4-"; splice_chain "7925461^7925354-,7925460^7925354-,7925460^7925353-"; sources "Undefined,Undefined,Undefined"; NMorMRNA "null"; degree "9"; dimension "3_3";
chrA01	Undefined	as_event	7924405	7924684	.	-	.	transcript_id "TCONS_00002094,TCONS_00002091/TCONS_00002092/TCONS_00002093/TCONS_00002095"; gene_id "chrA01:7921814-7926509C"; flanks "7924684-,7924405^"; structure "1^3-,2^4-"; splice_chain "7924614^7924498-,7924604^7924488-"; sources "Undefined,Undefined"; NMorMRNA "null"; degree "4"; dimension "2_2";
chrA01	Undefined	as_event	7924077	7924278	.	-	.	transcript_id "TCONS_00002091/TCONS_00002092/TCONS_00002093/TCONS_00002095,TCONS_00002094"; gene_id "chrA01:7921814-7926509C"; flanks "7924278-,7924077-"; structure "1^,2^"; splice_chain "7924174^,7924173^"; sources "Undefined,Undefined"; NMorMRNA "null"; degree "4"; dimension "2_2";
chrA01	Undefined	as_event	7923384	7923748	.	-	.	transcript_id "TCONS_00002092/TCONS_00002094,TCONS_00002091/TCONS_00002093/TCONS_00002095"; gene_id "chrA01:7921814-7926509C"; flanks "7923748-,7923384^"; structure "0,1^2-"; splice_chain ",7923664^7923570-"; sources "Undefined,Undefined"; NMorMRNA "null"; degree "4"; dimension "2_2";
chrA01	Undefined	as_event	7922233	7922500	.	-	.	transcript_id "TCONS_00002094,TCONS_00002091/TCONS_00002092/TCONS_00002093/TCONS_00002095"; gene_id "chrA01:7921814-7926509C"; flanks "7922500-,7922233^"; structure "1^3-,2^4-"; splice_chain "7922442^7922341-,7922432^7922331-"; sources "Undefined,Undefined"; NMorMRNA "null"; degree "4"; dimension "2_2";
chrA01	Undefined	as_event	8070829	8071414	.	-	.	transcript_id "TCONS_00002107,TCONS_00002106"; gene_id "chrA01:8070469-8071849C"; flanks "8071414^,8070829^"; structure "1-,2-"; splice_chain "8070916-,8070914-"; sources "Undefined,Undefined"; NMorMRNA "null"; degree "4"; dimension "2_2";
chrA01	Undefined	as_event	8110467	8111190	.	-	.	transcript_id "TCONS_00002111,TCONS_00002112"; gene_id "chrA01:8109913-8111190C"; flanks "8111190[,8110467^"; structure "1^3-,2^4-"; splice_chain "8111055^8110960-,8111045^8110950-"; sources "Undefined,Undefined"; NMorMRNA "null"; degree "4"; dimension "2_2";
chrA01	Undefined	as_event	8151434	8152141	.	-	.	transcript_id "TCONS_00002115,TCONS_00002114"; gene_id "chrA01:8150207-8152925C"; flanks "8152141-,8151434^"; structure "1^3-,2^4-"; splice_chain "8152062^8151539-,8152032^8151509-"; sources "Undefined,Undefined"; NMorMRNA "null"; degree "4"; dimension "2_2";
chrA01	Undefined	as_event	8180046	8180791	.	-	.	transcript_id "TCONS_00002121,TCONS_00002120"; gene_id "chrA01:8179912-8182453C"; flanks "8180791-,8180046]"; structure "0,1^2-"; splice_chain ",8180543^8180455-"; sources "Undefined,Undefined"; NMorMRNA "null"; degree "4"; dimension "2_2";
chrA01	Undefined	as_event	8225392	8226370	.	-	.	transcript_id "TCONS_00002127,TCONS_00002126"; gene_id "chrA01:8224402-8226827C"; flanks "8226370^,8225392-"; structure "0,1-2^"; splice_chain ",8226107-8226036^"; sources "Undefined,Undefined"; NMorMRNA "null"; degree "4"; dimension "2_2";
chrA01	Undefined	as_event	8225036	8225337	.	-	.	transcript_id "TCONS_00002126,TCONS_00002127"; gene_id "chrA01:8224402-8226827C"; flanks "8225337^,8225036-"; structure "0,1-2^"; splice_chain ",8225250-8225120^"; sources "Undefined,Undefined"; NMorMRNA "null"; degree "4"; dimension "2_2";
chrA01	Undefined	as_event	8251890	8252192	.	-	.	transcript_id "TCONS_00002134,TCONS_00002133"; gene_id "chrA01:8251239-8252192C"; flanks "8252192[,8251890^"; structure "1^3-,2^4-"; splice_chain "8252120^8252001-,8252110^8251991-"; sources "Undefined,Undefined"; NMorMRNA "null"; degree "4"; dimension "2_2";
chrA01	Undefined	as_event	8251355	8251673	.	-	.	transcript_id "TCONS_00002134,TCONS_00002133"; gene_id "chrA01:8251239-8252192C"; flanks "8251673-,8251355^"; structure "0,1^2-"; splice_chain ",8251544^8251467-"; sources "Undefined,Undefined"; NMorMRNA "null"; degree "4"; dimension "2_2";
chrA01	Undefined	as_event	8270065	8270484	.	-	.	transcript_id "TCONS_00002135,TCONS_00002136"; gene_id "chrA01:8267888-8271172C"; flanks "8270484-,8270065^"; structure "1^3-,2^4-"; splice_chain "8270414^8270280-,8270404^8270270-"; sources "Undefined,Undefined"; NMorMRNA "null"; degree "4"; dimension "2_2";
chrA01	Undefined	as_event	8269849	8270065	.	-	.	transcript_id "TCONS_00002135,TCONS_00002136"; gene_id "chrA01:8267888-8271172C"; flanks "8270065^,8269849^"; structure "1-,2-"; splice_chain "8269904-,8269902-"; sources "Undefined,Undefined"; NMorMRNA "null"; degree "4"; dimension "2_2";
chrA01	Undefined	as_event	8267888	8268226	.	-	.	transcript_id "TCONS_00002135,TCONS_00002136"; gene_id "chrA01:8267888-8271172C"; flanks "8268226-,8267888]"; structure "1^3-,2^4-"; splice_chain "8268127^8268046-,8268125^8268044-"; sources "Undefined,Undefined"; NMorMRNA "null"; degree "4"; dimension "2_2";
chrA01	Undefined	as_event	8311153	8311625	.	-	.	transcript_id "TCONS_00002139,TCONS_00002138/TCONS_00002140"; gene_id "chrA01:8307829-8311625C"; flanks "8311625[,8311153^"; structure "0,1^2-"; splice_chain ",8311492^8311351-"; sources "Undefined,Undefined"; NMorMRNA "null"; degree "4"; dimension "2_2";
chrA01	Undefined	as_event	8310681	8311021	.	-	.	transcript_id "TCONS_00002138,TCONS_00002139/TCONS_00002140"; gene_id "chrA01:8307829-8311625C"; flanks "8311021-,8310681^"; structure "0,1^2-"; splice_chain ",8310877^8310790-"; sources "Undefined,Undefined"; NMorMRNA "null"; degree "4"; dimension "2_2";
chrA01	Undefined	as_event	8309876	8310028	.	-	.	transcript_id "TCONS_00002140,TCONS_00002139"; gene_id "chrA01:8307829-8311625C"; flanks "8310028^,8309876^"; structure "1-,2-"; splice_chain "8309952-,8309950-"; sources "Undefined,Undefined"; NMorMRNA "null"; degree "4"; dimension "2_2";
chrA01	Undefined	as_event	8309876	8310408	.	-	.	transcript_id "TCONS_00002138,TCONS_00002140,TCONS_00002139"; gene_id "chrA01:8307829-8311625C"; flanks "8310408-,8309876^"; structure "0,1^2-,1^3-"; splice_chain ",8310028^8309952-,8310028^8309950-"; sources "Undefined,Undefined,Undefined"; NMorMRNA "null"; degree "9"; dimension "3_3";
chrA01	Undefined	as_event	8308114	8308405	.	-	.	transcript_id "TCONS_00002138,TCONS_00002137"; gene_id "chrA01:8307829-8311625C"; flanks "8308405-,8308114^"; structure "0,1^2-"; splice_chain ",8308301^8308218-"; sources "Undefined,Undefined"; NMorMRNA "null"; degree "4"; dimension "2_2";
chrA01	Undefined	as_event	8409343	8410736	.	-	.	transcript_id "TCONS_00002145,TCONS_00002144"; gene_id "chrA01:8409343-8410736C"; flanks "8410736[,8409343]"; structure "0,1^2-"; splice_chain ",8409768^8409678-"; sources "Undefined,Undefined"; NMorMRNA "null"; degree "4"; dimension "2_2";
chrA01	Undefined	as_event	8440212	8440485	.	-	.	transcript_id "TCONS_00002148,TCONS_00002149"; gene_id "chrA01:8439074-8441876C"; flanks "8440485^,8440212^"; structure "1-,2-"; splice_chain "8440378-,8440374-"; sources "Undefined,Undefined"; NMorMRNA "null"; degree "4"; dimension "2_2";
chrA01	Undefined	as_event	8439213	8439399	.	-	.	transcript_id "TCONS_00002149,TCONS_00002148"; gene_id "chrA01:8439074-8441876C"; flanks "8439399^,8439213^"; structure "1-,2-"; splice_chain "8439327-,8439325-"; sources "Undefined,Undefined"; NMorMRNA "null"; degree "4"; dimension "2_2";
chrA01	Undefined	as_event	8498196	8498804	.	-	.	transcript_id "TCONS_00002151,TCONS_00002152"; gene_id "chrA01:8498196-8499564C"; flanks "8498804-,8498196]"; structure "1^3-,2^4-"; splice_chain "8498694^8498408-,8498684^8498398-"; sources "Undefined,Undefined"; NMorMRNA "null"; degree "4"; dimension "2_2";
chrA01	Undefined	as_event	8781207	8781351	.	-	.	transcript_id "TCONS_00002162,TCONS_00002163"; gene_id "chrA01:8780972-8782564C"; flanks "8781351-,8781207]"; structure "0,1^2-"; splice_chain ",8781252^8781218-"; sources "Undefined,Undefined"; NMorMRNA "null"; degree "4"; dimension "2_2";
chrA01	Undefined	as_event	8813853	8814462	.	-	.	transcript_id "TCONS_00002165,TCONS_00002166"; gene_id "chrA01:8813407-8814462C"; flanks "8814462[,8813853^"; structure "1^3-,2^4-"; splice_chain "8814408^8813951-,8814398^8813941-"; sources "Undefined,Undefined"; NMorMRNA "null"; degree "4"; dimension "2_2";
chrA01	Undefined	as_event	9276237	9277076	.	-	.	transcript_id "TCONS_00002180,TCONS_00002179"; gene_id "chrA01:9274235-9277076C"; flanks "9277076[,9276237^"; structure "1^3-,2^4-"; splice_chain "9276654^9276314-,9276644^9276304-"; sources "Undefined,Undefined"; NMorMRNA "null"; degree "4"; dimension "2_2";
chrA01	Undefined	as_event	9274235	9274895	.	-	.	transcript_id "TCONS_00002180,TCONS_00002178"; gene_id "chrA01:9274235-9277076C"; flanks "9274895-,9274235]"; structure "1^3-,2^4-"; splice_chain "9274417^9274328-,9274416^9274327-"; sources "Undefined,Undefined"; NMorMRNA "null"; degree "4"; dimension "2_2";
chrA01	Undefined	as_event	9274235	9275765	.	-	.	transcript_id "TCONS_00002179,TCONS_00002180"; gene_id "chrA01:9274235-9277076C"; flanks "9275765-,9274235]"; structure "1^2-3^5-8^10-,4^6-7^9-"; splice_chain "9275601^9275530-9274987^9274897-9274416^9274327-,9274985^9274895-9274417^9274328-"; sources "Undefined,Undefined"; NMorMRNA "null"; degree "4"; dimension "2_2";
chrA01	Undefined	as_event	9415635	9415885	.	-	.	transcript_id "TCONS_00002185,TCONS_00002186"; gene_id "chrA01:9414073-9417100C"; flanks "9415885-,9415635^"; structure "1^3-,2^4-"; splice_chain "9415835^9415742-,9415805^9415712-"; sources "Undefined,Undefined"; NMorMRNA "null"; degree "4"; dimension "2_2";
chrA01	Undefined	as_event	9414444	9414835	.	-	.	transcript_id "TCONS_00002185,TCONS_00002186"; gene_id "chrA01:9414073-9417100C"; flanks "9414835-,9414444^"; structure "1^3-,2^4-"; splice_chain "9414667^9414572-,9414665^9414570-"; sources "Undefined,Undefined"; NMorMRNA "null"; degree "4"; dimension "2_2";
chrA01	Undefined	as_event	9429967	9430123	.	-	.	transcript_id "TCONS_00002187,TCONS_00002188"; gene_id "chrA01:9420262-9431031C"; flanks "9430123^,9429967^"; structure "1-,2-"; splice_chain "9430054-,9430049-"; sources "Undefined,Undefined"; NMorMRNA "null"; degree "4"; dimension "2_2";
chrA01	Undefined	as_event	9565376	9565634	.	-	.	transcript_id "TCONS_00002194/TCONS_00002196,TCONS_00002195"; gene_id "chrA01:9558899-9566037C"; flanks "9565634-,9565376^"; structure "0,1^2-"; splice_chain ",9565557^9565463-"; sources "Undefined,Undefined"; NMorMRNA "null"; degree "4"; dimension "2_2";
chrA01	Undefined	as_event	9565015	9565291	.	-	.	transcript_id "TCONS_00002194,TCONS_00002195"; gene_id "chrA01:9558899-9566037C"; flanks "9565291-,9565015^"; structure "0,1^2-"; splice_chain ",9565223^9565138-"; sources "Undefined,Undefined"; NMorMRNA "null"; degree "4"; dimension "2_2";
chrA01	Undefined	as_event	9803794	9804402	.	-	.	transcript_id "TCONS_00002199,TCONS_00002200"; gene_id "chrA01:9803794-9808245C"; flanks "9804402^,9803794]"; structure "1-,2-"; splice_chain "9804104-,9804103-"; sources "Undefined,Undefined"; NMorMRNA "null"; degree "4"; dimension "2_2";
chrA01	Undefined	as_event	9803794	9804507	.	-	.	transcript_id "TCONS_00002198,TCONS_00002199,TCONS_00002200"; gene_id "chrA01:9803794-9808245C"; flanks "9804507-,9803794]"; structure "1^3-,2^4-,2^5-"; splice_chain "9804412^9804113-,9804402^9804104-,9804402^9804103-"; sources "Undefined,Undefined,Undefined"; NMorMRNA "null"; degree "9"; dimension "3_3";
chrA01	Undefined	as_event	9834057	9834202	.	-	.	transcript_id "TCONS_00002201,TCONS_00002202"; gene_id "chrA01:9833591-9835454C"; flanks "9834202-,9834057-"; structure "1^,2^"; splice_chain "9834149^,9834148^"; sources "Undefined,Undefined"; NMorMRNA "null"; degree "4"; dimension "2_2";
chrA01	Undefined	as_event	9833591	9834057	.	-	.	transcript_id "TCONS_00002202,TCONS_00002201"; gene_id "chrA01:9833591-9835454C"; flanks "9834057-,9833591]"; structure "1^3-,2^4-"; splice_chain "9833996^9833865-,9833986^9833855-"; sources "Undefined,Undefined"; NMorMRNA "null"; degree "4"; dimension "2_2";
chrA01	Undefined	as_event	9838699	9838977	.	-	.	transcript_id "TCONS_00002204,TCONS_00002205"; gene_id "chrA01:9835962-9840132C"; flanks "9838977-,9838699^"; structure "0,1^2-"; splice_chain ",9838903^9838818-"; sources "Undefined,Undefined"; NMorMRNA "null"; degree "4"; dimension "2_2";
chrA01	Undefined	as_event	9837639	9838386	.	-	.	transcript_id "TCONS_00002204,TCONS_00002203"; gene_id "chrA01:9835962-9840132C"; flanks "9838386-,9837639^"; structure "0,1^2-"; splice_chain ",9837864^9837795-"; sources "Undefined,Undefined"; NMorMRNA "null"; degree "4"; dimension "2_2";
chrA01	Undefined	as_event	9996270	9996867	.	-	.	transcript_id "TCONS_00002208,TCONS_00002209"; gene_id "chrA01:9995304-9996867C"; flanks "9996867[,9996270^"; structure "1^3-,2^4-"; splice_chain "9996488^9996384-,9996478^9996374-"; sources "Undefined,Undefined"; NMorMRNA "null"; degree "4"; dimension "2_2";
chrA01	Undefined	as_event	9999749	9999987	.	-	.	transcript_id "TCONS_00002211,TCONS_00002212"; gene_id "chrA01:9998823-10003681C"; flanks "9999987^,9999749^"; structure "1-,2-"; splice_chain "9999818-,9999817-"; sources "Undefined,Undefined"; NMorMRNA "null"; degree "4"; dimension "2_2";
chrA01	Undefined	as_event	10213851	10214705	.	-	.	transcript_id "TCONS_00002215,TCONS_00002216"; gene_id "chrA01:10213851-10221704C"; flanks "10214705-,10213851]"; structure "1^3-,2^4-"; splice_chain "10214413^10214313-,10214403^10214303-"; sources "Undefined,Undefined"; NMorMRNA "null"; degree "4"; dimension "2_2";
chrA01	Undefined	as_event	10300754	10300964	.	-	.	transcript_id "TCONS_00002219,TCONS_00002220"; gene_id "chrA01:10299567-10301451C"; flanks "10300964^,10300754^"; structure "1-,2-"; splice_chain "10300856-,10300854-"; sources "Undefined,Undefined"; NMorMRNA "null"; degree "4"; dimension "2_2";
chrA01	Undefined	as_event	10300754	10301451	.	-	.	transcript_id "TCONS_00002222,TCONS_00002219,TCONS_00002220"; gene_id "chrA01:10299567-10301451C"; flanks "10301451[,10300754^"; structure "0,1^2-,1^3-"; splice_chain ",10300964^10300856-,10300964^10300854-"; sources "Undefined,Undefined,Undefined"; NMorMRNA "null"; degree "9"; dimension "3_3";
chrA01	Undefined	as_event	10300395	10301451	.	-	.	transcript_id "TCONS_00002221,TCONS_00002220"; gene_id "chrA01:10299567-10301451C"; flanks "10301451[,10300395^"; structure "0,1^2-3^4-5^6-"; splice_chain ",10300964^10300854-10300754^10300670-10300560^10300473-"; sources "Undefined,Undefined"; NMorMRNA "null"; degree "4"; dimension "2_2";
chrA01	Undefined	as_event	10300103	10300473	.	-	.	transcript_id "TCONS_00002222,TCONS_00002220"; gene_id "chrA01:10299567-10301451C"; flanks "10300473-,10300103^"; structure "0,1^2-"; splice_chain ",10300395^10300297-"; sources "Undefined,Undefined"; NMorMRNA "null"; degree "4"; dimension "2_2";
chrA01	Undefined	as_event	10300024	10300297	.	-	.	transcript_id "TCONS_00002221,TCONS_00002220"; gene_id "chrA01:10299567-10301451C"; flanks "10300297-,10300024-"; structure "1^,2^"; splice_chain "10300156^,10300103^"; sources "Undefined,Undefined"; NMorMRNA "null"; degree "4"; dimension "2_2";
chrA01	Undefined	as_event	10300024	10301451	.	-	.	transcript_id "TCONS_00002220,TCONS_00002222,TCONS_00002221"; gene_id "chrA01:10299567-10301451C"; flanks "10301451[,10300024-"; structure "1^2-3^4-5^6-7^8-10^,3^4-5^6-10^,7^8-9^"; splice_chain "10300964^10300854-10300754^10300670-10300560^10300473-10300395^10300297-10300103^,10300754^10300670-10300560^10300473-10300103^,10300395^10300297-10300156^"; sources "Undefined,Undefined,Undefined"; NMorM…
chrA01	Undefined	as_event	10299567	10300473	.	-	.	transcript_id "TCONS_00002219,TCONS_00002220,TCONS_00002222"; gene_id "chrA01:10299567-10301451C"; flanks "10300473-,10299567]"; structure "0,1^2-3^4-,3^4-"; splice_chain ",10300395^10300297-10300103^10300024-,10300103^10300024-"; sources "Undefined,Undefined,Undefined"; NMorMRNA "null"; degree "9"; dimension "3_3";
chrA01	Undefined	as_event	10299567	10301451	.	-	.	transcript_id "TCONS_00002219,TCONS_00002220,TCONS_00002222,TCONS_00002221"; gene_id "chrA01:10299567-10301451C"; flanks "10301451[,10299567]"; structure "1^2-4^5-6^7-,1^3-4^5-6^7-8^9-11^12-,4^5-6^7-11^12-,8^9-10^12-"; splice_chain "10300964^10300856-10300754^10300670-10300560^10300473-,10300964^10300854-10300754^10300670-10300560^10300473-10300395^10300297-10300103^10300024-,10300754^10300670-10…
chrA01	Undefined	as_event	10684902	10685085	.	-	.	transcript_id "TCONS_00002232,TCONS_00002231"; gene_id "chrA01:10683385-10685170C"; flanks "10685085^,10684902^"; structure "1-,2-"; splice_chain "10684960-,10684951-"; sources "Undefined,Undefined"; NMorMRNA "null"; degree "4"; dimension "2_2";
chrA01	Undefined	as_event	10787810	10788060	.	-	.	transcript_id "TCONS_00002233,TCONS_00002234"; gene_id "chrA01:10787810-10792085C"; flanks "10788060-,10787810]"; structure "1^3-,2^4-"; splice_chain "10787994^10787876-,10787984^10787866-"; sources "Undefined,Undefined"; NMorMRNA "null"; degree "4"; dimension "2_2";
chrA01	Undefined	as_event	10928407	10928924	.	-	.	transcript_id "TCONS_00002244,TCONS_00002243"; gene_id "chrA01:10927919-10929581C"; flanks "10928924-,10928407^"; structure "0,1^2-"; splice_chain ",10928614^10928530-"; sources "Undefined,Undefined"; NMorMRNA "null"; degree "4"; dimension "2_2";
chrA01	Undefined	as_event	10942259	10942451	.	-	.	transcript_id "TCONS_00002246,TCONS_00002245"; gene_id "chrA01:10941298-10942875C"; flanks "10942451^,10942259^"; structure "1-,2-"; splice_chain "10942346-,10942342-"; sources "Undefined,Undefined"; NMorMRNA "null"; degree "4"; dimension "2_2";
chrA01	Undefined	as_event	10982482	10982887	.	-	.	transcript_id "TCONS_00002249,TCONS_00002250"; gene_id "chrA01:10979687-10982887C"; flanks "10982887[,10982482^"; structure "1^3-,2^4-"; splice_chain "10982816^10982592-,10982806^10982582-"; sources "Undefined,Undefined"; NMorMRNA "null"; degree "4"; dimension "2_2";
chrA01	Undefined	as_event	10981516	10981700	.	-	.	transcript_id "TCONS_00002249,TCONS_00002250"; gene_id "chrA01:10979687-10982887C"; flanks "10981700^,10981516^"; structure "1-,2-"; splice_chain "10981606-,10981604-"; sources "Undefined,Undefined"; NMorMRNA "null"; degree "4"; dimension "2_2";
chrA01	Undefined	as_event	10980923	10981140	.	-	.	transcript_id "TCONS_00002249,TCONS_00002250"; gene_id "chrA01:10979687-10982887C"; flanks "10981140-,10980923^"; structure "0,1^2-"; splice_chain ",10981067^10980970-"; sources "Undefined,Undefined"; NMorMRNA "null"; degree "4"; dimension "2_2";
chrA01	Undefined	as_event	11277469	11277960	.	-	.	transcript_id "TCONS_00002254,TCONS_00002253"; gene_id "chrA01:11274104-11279527C"; flanks "11277960-,11277469^"; structure "0,1^2-3^4-"; splice_chain ",11277863^11277773-11277617^11277538-"; sources "Undefined,Undefined"; NMorMRNA "null"; degree "4"; dimension "2_2";
chrA01	Undefined	as_event	12416784	12417097	.	-	.	transcript_id "TCONS_00002268,TCONS_00002269"; gene_id "chrA01:12414206-12418420C"; flanks "12417097-,12416784^"; structure "0,1^2-"; splice_chain ",12416982^12416906-"; sources "Undefined,Undefined"; NMorMRNA "null"; degree "4"; dimension "2_2";
chrA01	Undefined	as_event	12646955	12647222	.	-	.	transcript_id "TCONS_00002279,TCONS_00002278"; gene_id "chrA01:12645132-12647759C"; flanks "12647222-,12646955^"; structure "0,1^2-"; splice_chain ",12647087^12647004-"; sources "Undefined,Undefined"; NMorMRNA "null"; degree "4"; dimension "2_2";
chrA01	Undefined	as_event	12804002	12804290	.	-	.	transcript_id "TCONS_00002280,TCONS_00002281"; gene_id "chrA01:12802700-12804384C"; flanks "12804290^,12804002^"; structure "1-,2-"; splice_chain "12804161-,12804151-"; sources "Undefined,Undefined"; NMorMRNA "null"; degree "4"; dimension "2_2";
chrA01	Undefined	as_event	12803030	12803483	.	-	.	transcript_id "TCONS_00002280,TCONS_00002281"; gene_id "chrA01:12802700-12804384C"; flanks "12803483^,12803030^"; structure "1-,2-"; splice_chain "12803407-,12803404-"; sources "Undefined,Undefined"; NMorMRNA "null"; degree "4"; dimension "2_2";
chrA01	Undefined	as_event	12961157	12961431	.	-	.	transcript_id "TCONS_00002286,TCONS_00002285/TCONS_00002287"; gene_id "chrA01:12959538-12962597C"; flanks "12961431^,12961157^"; structure "1-,2-"; splice_chain "12961330-,12961313-"; sources "Undefined,Undefined"; NMorMRNA "null"; degree "4"; dimension "2_2";
chrA01	Undefined	as_event	12960140	12960551	.	-	.	transcript_id "TCONS_00002287,TCONS_00002285"; gene_id "chrA01:12959538-12962597C"; flanks "12960551-,12960140^"; structure "0,1^2-"; splice_chain ",12960366^12960267-"; sources "Undefined,Undefined"; NMorMRNA "null"; degree "4"; dimension "2_2";
chrA01	Undefined	as_event	12959952	12960267	.	-	.	transcript_id "TCONS_00002286,TCONS_00002285"; gene_id "chrA01:12959538-12962597C"; flanks "12960267-,12959952^"; structure "1^3-,2^4-"; splice_chain "12960150^12960063-,12960140^12960053-"; sources "Undefined,Undefined"; NMorMRNA "null"; degree "4"; dimension "2_2";
chrA01	Undefined	as_event	12959952	12960551	.	-	.	transcript_id "TCONS_00002286,TCONS_00002285,TCONS_00002287"; gene_id "chrA01:12959538-12962597C"; flanks "12960551-,12959952^"; structure "1^2-3^5-,1^2-4^6-,4^6-"; splice_chain "12960366^12960267-12960150^12960063-,12960366^12960267-12960140^12960053-,12960140^12960053-"; sources "Undefined,Undefined,Undefined"; NMorMRNA "null"; degree "9"; dimension "3_3";
chrA01	Undefined	as_event	12959538	12959766	.	-	.	transcript_id "TCONS_00002287,TCONS_00002285"; gene_id "chrA01:12959538-12962597C"; flanks "12959766^,12959538]"; structure "1-,2-"; splice_chain "12959678-,12959677-"; sources "Undefined,Undefined"; NMorMRNA "null"; degree "4"; dimension "2_2";
chrA01	Undefined	as_event	12959538	12959863	.	-	.	transcript_id "TCONS_00002286,TCONS_00002287,TCONS_00002285"; gene_id "chrA01:12959538-12962597C"; flanks "12959863-,12959538]"; structure "0,1^2-,1^3-"; splice_chain ",12959766^12959678-,12959766^12959677-"; sources "Undefined,Undefined,Undefined"; NMorMRNA "null"; degree "9"; dimension "3_3";
chrA01	Undefined	as_event	12979815	12980413	.	-	.	transcript_id "TCONS_00002290,TCONS_00002289"; gene_id "chrA01:12979815-12981368C"; flanks "12980413-,12979815]"; structure "1^3-,2^4-"; splice_chain "12980293^12980196-,12980283^12980186-"; sources "Undefined,Undefined"; NMorMRNA "null"; degree "4"; dimension "2_2";
chrA01	Undefined	as_event	13104243	13104468	.	-	.	transcript_id "TCONS_00002292,TCONS_00002293"; gene_id "chrA01:13103247-13117574C"; flanks "13104468^,13104243^"; structure "1-,2-"; splice_chain "13104366-,13104365-"; sources "Undefined,Undefined"; NMorMRNA "null"; degree "4"; dimension "2_2";
chrA01	Undefined	as_event	13860374	13860631	.	-	.	transcript_id "TCONS_00002296,TCONS_00002297"; gene_id "chrA01:13859771-13862610C"; flanks "13860631-,13860374^"; structure "0,1^2-"; splice_chain ",13860518^13860454-"; sources "Undefined,Undefined"; NMorMRNA "null"; degree "4"; dimension "2_2";
chrA01	Undefined	as_event	13859771	13860296	.	-	.	transcript_id "TCONS_00002296,TCONS_00002297"; gene_id "chrA01:13859771-13862610C"; flanks "13860296-,13859771]"; structure "1^3-,2^4-"; splice_chain "13860187^13860079-,13860177^13860069-"; sources "Undefined,Undefined"; NMorMRNA "null"; degree "4"; dimension "2_2";
chrA01	Undefined	as_event	13877063	13878127	.	-	.	transcript_id "TCONS_00002298,TCONS_00002299"; gene_id "chrA01:13875870-13878252C"; flanks "13878127^,13877063^"; structure "1-,2-"; splice_chain "13877675-,13877674-"; sources "Undefined,Undefined"; NMorMRNA "null"; degree "4"; dimension "2_2";
chrA01	Undefined	as_event	13875870	13876978	.	-	.	transcript_id "TCONS_00002298,TCONS_00002299"; gene_id "chrA01:13875870-13878252C"; flanks "13876978-,13875870]"; structure "1^2-4^6-,3^5-"; splice_chain "13876903^13876809-13876683^13876451-,13876693^13876461-"; sources "Undefined,Undefined"; NMorMRNA "null"; degree "4"; dimension "2_2";
chrA01	Undefined	as_event	14011767	14012598	.	-	.	transcript_id "TCONS_00002303,TCONS_00002302"; gene_id "chrA01:14003495-14012598C"; flanks "14012598[,14011767^"; structure "1^2-,3^4-"; splice_chain "14012458^14012383-,14012239^14011912-"; sources "Undefined,Undefined"; NMorMRNA "null"; degree "4"; dimension "2_2";
chrA01	Undefined	as_event	14570150	14571030	.	-	.	transcript_id "TCONS_00002317,TCONS_00002316"; gene_id "chrA01:14567553-14571030C"; flanks "14571030[,14570150-"; structure "1^,2^"; splice_chain "14570868^,14570848^"; sources "Undefined,Undefined"; NMorMRNA "null"; degree "4"; dimension "2_2";
chrA01	Undefined	as_event	14596959	14597732	.	-	.	transcript_id "TCONS_00002318,TCONS_00002319"; gene_id "chrA01:14594335-14597732C"; flanks "14597732[,14596959^"; structure "1^3-,2^4-"; splice_chain "14597287^14597197-,14597277^14597187-"; sources "Undefined,Undefined"; NMorMRNA "null"; degree "4"; dimension "2_2";
chrA01	Undefined	as_event	14596480	14596616	.	-	.	transcript_id "TCONS_00002318,TCONS_00002319"; gene_id "chrA01:14594335-14597732C"; flanks "14596616^,14596480^"; structure "1-,2-"; splice_chain "14596531-,14596530-"; sources "Undefined,Undefined"; NMorMRNA "null"; degree "4"; dimension "2_2";
chrA01	Undefined	as_event	14595880	14596376	.	-	.	transcript_id "TCONS_00002318,TCONS_00002319"; gene_id "chrA01:14594335-14597732C"; flanks "14596376-,14595880^"; structure "0,1^2-"; splice_chain ",14596063^14595994-"; sources "Undefined,Undefined"; NMorMRNA "null"; degree "4"; dimension "2_2";
chrA01	Undefined	as_event	14615039	14615949	.	-	.	transcript_id "TCONS_00002321,TCONS_00002320"; gene_id "chrA01:14612073-14616399C"; flanks "14615949^,14615039-"; structure "0,1-2^"; splice_chain ",14615765-14615707^"; sources "Undefined,Undefined"; NMorMRNA "null"; degree "4"; dimension "2_2";
chrA01	Undefined	as_event	14681261	14681821	.	-	.	transcript_id "TCONS_00002323,TCONS_00002324"; gene_id "chrA01:14680032-14682942C"; flanks "14681821^,14681261^"; structure "1-,2-3^4-"; splice_chain "14681743-,14681742-14681481^14681392-"; sources "Undefined,Undefined"; NMorMRNA "null"; degree "4"; dimension "2_2";
chrA01	Undefined	as_event	14833386	14833832	.	-	.	transcript_id "TCONS_00002329,TCONS_00002328"; gene_id "chrA01:14832440-14834809C"; flanks "14833832^,14833386^"; structure "1-,2-"; splice_chain "14833741-,14833665-"; sources "Undefined,Undefined"; NMorMRNA "null"; degree "4"; dimension "2_2";
chrA01	Undefined	as_event	14850748	14851384	.	-	.	transcript_id "TCONS_00002331,TCONS_00002332"; gene_id "chrA01:14849811-14851384C"; flanks "14851384[,14850748^"; structure "1^3-,2^4-"; splice_chain "14851085^14850983-,14851079^14850977-"; sources "Undefined,Undefined"; NMorMRNA "null"; degree "4"; dimension "2_2";
chrA01	Undefined	as_event	14850207	14850610	.	-	.	transcript_id "TCONS_00002332,TCONS_00002331"; gene_id "chrA01:14849811-14851384C"; flanks "14850610-,14850207^"; structure "1^2-4^6-,3^5-"; splice_chain "14850527^14850448-14850353^14850272-,14850363^14850282-"; sources "Undefined,Undefined"; NMorMRNA "null"; degree "4"; dimension "2_2";
chrA01	Undefined	as_event	14849811	14850272	.	-	.	transcript_id "TCONS_00002330,TCONS_00002332"; gene_id "chrA01:14849811-14851384C"; flanks "14850272-,14849811]"; structure "1^3-,2^4-"; splice_chain "14850217^14850143-,14850207^14850133-"; sources "Undefined,Undefined"; NMorMRNA "null"; degree "4"; dimension "2_2";
chrA01	Undefined	as_event	14849811	14850610	.	-	.	transcript_id "TCONS_00002330,TCONS_00002332,TCONS_00002331"; gene_id "chrA01:14849811-14851384C"; flanks "14850610-,14849811]"; structure "1^2-4^6-7^9-,1^2-4^6-8^10-,3^5-8^10-"; splice_chain "14850527^14850448-14850353^14850272-14850217^14850143-,14850527^14850448-14850353^14850272-14850207^14850133-,14850363^14850282-14850207^14850133-"; sources "Undefined,Undefined,Undefined"; NMorMRNA "null";…
chrA01	Undefined	as_event	14932991	14933206	.	-	.	transcript_id "TCONS_00002334,TCONS_00002335"; gene_id "chrA01:14931411-14934487C"; flanks "14933206^,14932991^"; structure "1-,2-"; splice_chain "14933102-,14933101-"; sources "Undefined,Undefined"; NMorMRNA "null"; degree "4"; dimension "2_2";
chrA01	Undefined	as_event	15017843	15018602	.	-	.	transcript_id "TCONS_00002337,TCONS_00002336/TCONS_00002338"; gene_id "chrA01:15017208-15018602C"; flanks "15018602[,15017843^"; structure "0,1^2-"; splice_chain ",15018022^15017913-"; sources "Undefined,Undefined"; NMorMRNA "null"; degree "4"; dimension "2_2";
chrA01	Undefined	as_event	15017616	15017843	.	-	.	transcript_id "TCONS_00002337/TCONS_00002338,TCONS_00002336"; gene_id "chrA01:15017208-15018602C"; flanks "15017843^,15017616^"; structure "1-,2-"; splice_chain "15017771-,15017768-"; sources "Undefined,Undefined"; NMorMRNA "null"; degree "4"; dimension "2_2";
chrA01	Undefined	as_event	15302496	15302712	.	-	.	transcript_id "TCONS_00002342,TCONS_00002341"; gene_id "chrA01:15302496-15304818C"; flanks "15302712-,15302496]"; structure "0,1^2-"; splice_chain ",15302668^15302594-"; sources "Undefined,Undefined"; NMorMRNA "null"; degree "4"; dimension "2_2";
chrA01	Undefined	as_event	15357639	15358611	.	-	.	transcript_id "TCONS_00002344,TCONS_00002343"; gene_id "chrA01:15356899-15358611C"; flanks "15358611[,15357639^"; structure "1^3-,2^4-"; splice_chain "15358281^15357899-,15358271^15357889-"; sources "Undefined,Undefined"; NMorMRNA "null"; degree "4"; dimension "2_2";
chrA01	Undefined	as_event	15356899	15357248	.	-	.	transcript_id "TCONS_00002344,TCONS_00002343"; gene_id "chrA01:15356899-15358611C"; flanks "15357248-,15356899]"; structure "0,1^2-"; splice_chain ",15357051^15356973-"; sources "Undefined,Undefined"; NMorMRNA "null"; degree "4"; dimension "2_2";
chrA01	Undefined	as_event	15619123	15619881	.	-	.	transcript_id "TCONS_00002352,TCONS_00002351"; gene_id "chrA01:15617356-15619881C"; flanks "15619881[,15619123^"; structure "1^3-,2^4-"; splice_chain "15619278^15619199-,15619277^15619198-"; sources "Undefined,Undefined"; NMorMRNA "null"; degree "4"; dimension "2_2";
chrA01	Undefined	as_event	15684173	15685206	.	-	.	transcript_id "TCONS_00002354,TCONS_00002355"; gene_id "chrA01:15684173-15686770C"; flanks "15685206^,15684173]"; structure "1-,2-"; splice_chain "15684653-,15684644-"; sources "Undefined,Undefined"; NMorMRNA "null"; degree "4"; dimension "2_2";
chrA01	Undefined	as_event	15940399	15940894	.	-	.	transcript_id "TCONS_00002361,TCONS_00002362"; gene_id "chrA01:15937046-15943050C"; flanks "15940894-,15940399^"; structure "1^3-,2^4-"; splice_chain "15940751^15940550-,15940749^15940548-"; sources "Undefined,Undefined"; NMorMRNA "null"; degree "4"; dimension "2_2";
chrA01	Undefined	as_event	15968413	15968731	.	-	.	transcript_id "TCONS_00002367,TCONS_00002368"; gene_id "chrA01:15966290-15988278C"; flanks "15968731-,15968413^"; structure "0,1^2-"; splice_chain ",15968589^15968499-"; sources "Undefined,Undefined"; NMorMRNA "null"; degree "4"; dimension "2_2";
chrA01	Undefined	as_event	16094645	16095211	.	-	.	transcript_id "TCONS_00002370,TCONS_00002369"; gene_id "chrA01:16094074-16095997C"; flanks "16095211-,16094645^"; structure "0,1^2-"; splice_chain ",16094966^16094887-"; sources "Undefined,Undefined"; NMorMRNA "null"; degree "4"; dimension "2_2";
chrA01	Undefined	as_event	16169180	16169810	.	-	.	transcript_id "TCONS_00002375,TCONS_00002376/TCONS_00002377/TCONS_00002378"; gene_id "chrA01:16166346-16169810C"; flanks "16169810[,16169180^"; structure "1^3-,2^4-"; splice_chain "16169647^16169276-,16169632^16169261-"; sources "Undefined,Undefined"; NMorMRNA "null"; degree "4"; dimension "2_2";
chrA01	Undefined	as_event	16167896	16168171	.	-	.	transcript_id "TCONS_00002376,TCONS_00002375/TCONS_00002377/TCONS_00002378"; gene_id "chrA01:16166346-16169810C"; flanks "16168171-,16167896^"; structure "0,1^2-"; splice_chain ",16168091^16167994-"; sources "Undefined,Undefined"; NMorMRNA "null"; degree "4"; dimension "2_2";
chrA01	Undefined	as_event	16167483	16167799	.	-	.	transcript_id "TCONS_00002378,TCONS_00002375/TCONS_00002376/TCONS_00002377"; gene_id "chrA01:16166346-16169810C"; flanks "16167799-,16167483^"; structure "1^3-,2^4-"; splice_chain "16167669^16167562-,16167644^16167537-"; sources "Undefined,Undefined"; NMorMRNA "null"; degree "4"; dimension "2_2";
chrA01	Undefined	as_event	16300897	16301117	.	-	.	transcript_id "TCONS_00002382,TCONS_00002381"; gene_id "chrA01:16300315-16303333C"; flanks "16301117-,16300897^"; structure "0,1^2-"; splice_chain ",16301044^16300960-"; sources "Undefined,Undefined"; NMorMRNA "null"; degree "4"; dimension "2_2";
chrA01	Undefined	as_event	16333082	16333324	.	-	.	transcript_id "TCONS_00002384,TCONS_00002383"; gene_id "chrA01:16332614-16334600C"; flanks "16333324-,16333082^"; structure "0,1^2-"; splice_chain ",16333222^16333132-"; sources "Undefined,Undefined"; NMorMRNA "null"; degree "4"; dimension "2_2";
chrA01	Undefined	as_event	16369649	16370269	.	-	.	transcript_id "TCONS_00002386,TCONS_00002385"; gene_id "chrA01:16368836-16370576C"; flanks "16370269-,16369649^"; structure "0,1^2-"; splice_chain ",16369964^16369868-"; sources "Undefined,Undefined"; NMorMRNA "null"; degree "4"; dimension "2_2";
chrA01	Undefined	as_event	16369454	16370269	.	-	.	transcript_id "TCONS_00002387,TCONS_00002385,TCONS_00002386"; gene_id "chrA01:16368836-16370576C"; flanks "16370269-,16369454^"; structure "0,1^2-3^4-,3^4-"; splice_chain ",16369964^16369868-16369649^16369557-,16369649^16369557-"; sources "Undefined,Undefined,Undefined"; NMorMRNA "null"; degree "9"; dimension "3_3";
chrA01	Undefined	as_event	17015639	17015893	.	-	.	transcript_id "TCONS_00002400,TCONS_00002401"; gene_id "chrA01:17015032-17016651C"; flanks "17015893-,17015639^"; structure "0,1^2-"; splice_chain ",17015801^17015713-"; sources "Undefined,Undefined"; NMorMRNA "null"; degree "4"; dimension "2_2";
chrA01	Undefined	as_event	17126228	17126477	.	-	.	transcript_id "TCONS_00002404,TCONS_00002405/TCONS_00002406"; gene_id "chrA01:17123201-17127648C"; flanks "17126477^,17126228^"; structure "1-,2-"; splice_chain "17126327-,17126326-"; sources "Undefined,Undefined"; NMorMRNA "null"; degree "4"; dimension "2_2";
chrA01	Undefined	as_event	17123904	17125932	.	-	.	transcript_id "TCONS_00002405,TCONS_00002404"; gene_id "chrA01:17123201-17127648C"; flanks "17125932^,17123904-"; structure "1-2^,3-4^"; splice_chain "17125842-17125681^,17124151-17123990^"; sources "Undefined,Undefined"; NMorMRNA "null"; degree "4"; dimension "2_2";
chrA01	Undefined	as_event	17186045	17186297	.	-	.	transcript_id "TCONS_00002412,TCONS_00002411"; gene_id "chrA01:17183594-17187096C"; flanks "17186297-,17186045^"; structure "0,1^2-"; splice_chain ",17186225^17186142-"; sources "Undefined,Undefined"; NMorMRNA "null"; degree "4"; dimension "2_2";
chrA01	Undefined	as_event	17185035	17185269	.	-	.	transcript_id "TCONS_00002412,TCONS_00002411"; gene_id "chrA01:17183594-17187096C"; flanks "17185269-,17185035^"; structure "1^3-,2^4-"; splice_chain "17185203^17185119-,17185193^17185109-"; sources "Undefined,Undefined"; NMorMRNA "null"; degree "4"; dimension "2_2";
chrA01	Undefined	as_event	17720161	17720339	.	-	.	transcript_id "TCONS_00002423,TCONS_00002422"; gene_id "chrA01:17718824-17721407C"; flanks "17720339-,17720161-"; structure "1^,2^"; splice_chain "17720253^,17720247^"; sources "Undefined,Undefined"; NMorMRNA "null"; degree "4"; dimension "2_2";
chrA01	Undefined	as_event	17764575	17765826	.	-	.	transcript_id "TCONS_00002426,TCONS_00002425"; gene_id "chrA01:17762657-17766114C"; flanks "17765826-,17764575^"; structure "0,1^2-"; splice_chain ",17765728^17765662-"; sources "Undefined,Undefined"; NMorMRNA "null"; degree "4"; dimension "2_2";
chrA01	Undefined	as_event	17841097	17841302	.	-	.	transcript_id "TCONS_00002428,TCONS_00002427"; gene_id "chrA01:17836307-17843840C"; flanks "17841302^,17841097^"; structure "1-,2-"; splice_chain "17841190-,17841183-"; sources "Undefined,Undefined"; NMorMRNA "null"; degree "4"; dimension "2_2";
chrA01	Undefined	as_event	17840764	17841009	.	-	.	transcript_id "TCONS_00002427,TCONS_00002428"; gene_id "chrA01:17836307-17843840C"; flanks "17841009-,17840764^"; structure "0,1^2-"; splice_chain ",17840930^17840836-"; sources "Undefined,Undefined"; NMorMRNA "null"; degree "4"; dimension "2_2";
chrA01	Undefined	as_event	17878239	17878744	.	-	.	transcript_id "TCONS_00002430,TCONS_00002431/TCONS_00002432/TCONS_00002433"; gene_id "chrA01:17876917-17879034C"; flanks "17878744^,17878239^"; structure "1-3^5-,2-4^6-"; splice_chain "17878636-17878479^17878393-,17878633-17878469^17878383-"; sources "Undefined,Undefined"; NMorMRNA "null"; degree "4"; dimension "2_2";
chrA01	Undefined	as_event	17877971	17878152	.	-	.	transcript_id "TCONS_00002430/TCONS_00002433,TCONS_00002432"; gene_id "chrA01:17876917-17879034C"; flanks "17878152-,17877971-"; structure "1^,2^"; splice_chain "17878067^,17878066^"; sources "Undefined,Undefined"; NMorMRNA "null"; degree "4"; dimension "2_2";
chrA01	Undefined	as_event	17877769	17878067	.	-	.	transcript_id "TCONS_00002431,TCONS_00002430/TCONS_00002433"; gene_id "chrA01:17876917-17879034C"; flanks "17878067^,17877769^"; structure "1-,2-"; splice_chain "17877972-,17877971-"; sources "Undefined,Undefined"; NMorMRNA "null"; degree "4"; dimension "2_2";
chrA01	Undefined	as_event	17877769	17878152	.	-	.	transcript_id "TCONS_00002431,TCONS_00002430/TCONS_00002433,TCONS_00002432"; gene_id "chrA01:17876917-17879034C"; flanks "17878152-,17877769^"; structure "1^3-,1^4-,2^4-"; splice_chain "17878067^17877972-,17878067^17877971-,17878066^17877971-"; sources "Undefined,Undefined,Undefined"; NMorMRNA "null"; degree "9"; dimension "3_3";
chrA01	Undefined	as_event	17876917	17877133	.	-	.	transcript_id "TCONS_00002433,TCONS_00002430/TCONS_00002431/TCONS_00002432"; gene_id "chrA01:17876917-17879034C"; flanks "17877133^,17876917]"; structure "1-,2-"; splice_chain "17877059-,17877058-"; sources "Undefined,Undefined"; NMorMRNA "null"; degree "4"; dimension "2_2";
chrA01	Undefined	as_event	18002321	18002998	.	-	.	transcript_id "TCONS_00002437,TCONS_00002438"; gene_id "chrA01:18002321-18005073C"; flanks "18002998-,18002321]"; structure "1^3-,2^4-"; splice_chain "18002900^18002414-,18002890^18002404-"; sources "Undefined,Undefined"; NMorMRNA "null"; degree "4"; dimension "2_2";
chrA01	Undefined	as_event	18132517	18133544	.	-	.	transcript_id "TCONS_00002445,TCONS_00002446"; gene_id "chrA01:18131244-18133544C"; flanks "18133544[,18132517^"; structure "1^3-,2^4-"; splice_chain "18133126^18132709-,18133116^18132699-"; sources "Undefined,Undefined"; NMorMRNA "null"; degree "4"; dimension "2_2";
chrA01	Undefined	as_event	18211696	18212424	.	-	.	transcript_id "TCONS_00002451,TCONS_00002452"; gene_id "chrA01:18210453-18213465C"; flanks "18212424^,18211696^"; structure "1-3^5-,2-4^6-"; splice_chain "18212038-18211870^18211792-,18212036-18211860^18211782-"; sources "Undefined,Undefined"; NMorMRNA "null"; degree "4"; dimension "2_2";
chrA01	Undefined	as_event	18211234	18211437	.	-	.	transcript_id "TCONS_00002451,TCONS_00002452"; gene_id "chrA01:18210453-18213465C"; flanks "18211437-,18211234^"; structure "0,1^2-"; splice_chain ",18211361^18211280-"; sources "Undefined,Undefined"; NMorMRNA "null"; degree "4"; dimension "2_2";
chrA01	Undefined	as_event	18216488	18216775	.	-	.	transcript_id "TCONS_00002454,TCONS_00002453"; gene_id "chrA01:18215816-18217706C"; flanks "18216775^,18216488^"; structure "1-,2-"; splice_chain "18216628-,18216625-"; sources "Undefined,Undefined"; NMorMRNA "null"; degree "4"; dimension "2_2";
chrA01	Undefined	as_event	18745841	18746324	.	-	.	transcript_id "TCONS_00002468,TCONS_00002469"; gene_id "chrA01:18744632-18747712C"; flanks "18746324-,18745841^"; structure "0,1^2-"; splice_chain ",18746055^18745977-"; sources "Undefined,Undefined"; NMorMRNA "null"; degree "4"; dimension "2_2";
chrA01	Undefined	as_event	18877187	18877461	.	-	.	transcript_id "TCONS_00002482,TCONS_00002481"; gene_id "chrA01:18875508-18877988C"; flanks "18877461-,18877187-"; structure "1^,2^"; splice_chain "18877289^,18877271^"; sources "Undefined,Undefined"; NMorMRNA "null"; degree "4"; dimension "2_2";
chrA01	Undefined	as_event	18896190	18896410	.	-	.	transcript_id "TCONS_00002483,TCONS_00002484"; gene_id "chrA01:18894137-18896965C"; flanks "18896410-,18896190^"; structure "0,1^2-"; splice_chain ",18896335^18896261-"; sources "Undefined,Undefined"; NMorMRNA "null"; degree "4"; dimension "2_2";
chrA01	Undefined	as_event	18966784	18967257	.	-	.	transcript_id "TCONS_00002488,TCONS_00002487"; gene_id "chrA01:18966784-18970716C"; flanks "18967257^,18966784]"; structure "1-,2-"; splice_chain "18966951-,18966947-"; sources "Undefined,Undefined"; NMorMRNA "null"; degree "4"; dimension "2_2";
chrA01	Undefined	as_event	18972849	18973321	.	-	.	transcript_id "TCONS_00002490,TCONS_00002491,TCONS_00002492"; gene_id "chrA01:18972435-18975485C"; flanks "18973321-,18972849^"; structure "1^4-,2^5-,3^6-"; splice_chain "18973054^18972942-,18973026^18972923-,18973021^18972909-"; sources "Undefined,Undefined,Undefined"; NMorMRNA "null"; degree "9"; dimension "3_3";
chrA01	Undefined	as_event	19203001	19203662	.	-	.	transcript_id "TCONS_00002499,TCONS_00002498"; gene_id "chrA01:19201670-19204090C"; flanks "19203662-,19203001^"; structure "0,1^2-"; splice_chain ",19203531^19203085-"; sources "Undefined,Undefined"; NMorMRNA "null"; degree "4"; dimension "2_2";
chrA01	Undefined	as_event	19403191	19403696	.	-	.	transcript_id "TCONS_00002511,TCONS_00002510"; gene_id "chrA01:19402355-19403696C"; flanks "19403696[,19403191^"; structure "1^3-,2^4-"; splice_chain "19403447^19403283-,19403437^19403273-"; sources "Undefined,Undefined"; NMorMRNA "null"; degree "4"; dimension "2_2";
chrA01	Undefined	as_event	19677823	19677963	.	-	.	transcript_id "TCONS_00002517,TCONS_00002518"; gene_id "chrA01:19676864-19678120C"; flanks "19677963-,19677823-"; structure "1^,2^"; splice_chain "19677886^,19677885^"; sources "Undefined,Undefined"; NMorMRNA "null"; degree "4"; dimension "2_2";
chrA01	Undefined	as_event	19677068	19677201	.	-	.	transcript_id "TCONS_00002518,TCONS_00002517"; gene_id "chrA01:19676864-19678120C"; flanks "19677201^,19677068^"; structure "1-,2-"; splice_chain "19677128-,19677121-"; sources "Undefined,Undefined"; NMorMRNA "null"; degree "4"; dimension "2_2";
chrA01	Undefined	as_event	19679202	19680050	.	-	.	transcript_id "TCONS_00002519,TCONS_00002520"; gene_id "chrA01:19678262-19680746C"; flanks "19680050-,19679202^"; structure "1^3-,2^4-"; splice_chain "19679870^19679375-,19679868^19679373-"; sources "Undefined,Undefined"; NMorMRNA "null"; degree "4"; dimension "2_2";
chrA01	Undefined	as_event	20030011	20030336	.	-	.	transcript_id "TCONS_00002541,TCONS_00002540"; gene_id "chrA01:20028905-20031959C"; flanks "20030336^,20030011^"; structure "1-,2-"; splice_chain "20030258-,20030252-"; sources "Undefined,Undefined"; NMorMRNA "null"; degree "4"; dimension "2_2";
chrA01	Undefined	as_event	20029712	20029917	.	-	.	transcript_id "TCONS_00002540,TCONS_00002541"; gene_id "chrA01:20028905-20031959C"; flanks "20029917-,20029712^"; structure "0,1^2-"; splice_chain ",20029835^20029768-"; sources "Undefined,Undefined"; NMorMRNA "null"; degree "4"; dimension "2_2";
chrA01	Undefined	as_event	20040805	20041105	.	-	.	transcript_id "TCONS_00002542,TCONS_00002543/TCONS_00002544"; gene_id "chrA01:20039396-20041599C"; flanks "20041105-,20040805^"; structure "1^3-,2^4-"; splice_chain "20041037^20040939-,20041027^20040929-"; sources "Undefined,Undefined"; NMorMRNA "null"; degree "4"; dimension "2_2";
chrA01	Undefined	as_event	20040695	20040805	.	-	.	transcript_id "TCONS_00002542,TCONS_00002543/TCONS_00002544"; gene_id "chrA01:20039396-20041599C"; flanks "20040805^,20040695^"; structure "1-,2-"; splice_chain "20040735-,20040732-"; sources "Undefined,Undefined"; NMorMRNA "null"; degree "4"; dimension "2_2";
chrA01	Undefined	as_event	20039707	20039956	.	-	.	transcript_id "TCONS_00002543,TCONS_00002542/TCONS_00002544"; gene_id "chrA01:20039396-20041599C"; flanks "20039956-,20039707^"; structure "1^3-,2^4-"; splice_chain "20039909^20039826-,20039888^20039805-"; sources "Undefined,Undefined"; NMorMRNA "null"; degree "4"; dimension "2_2";
chrA01	Undefined	as_event	20131036	20132068	.	-	.	transcript_id "TCONS_00002549,TCONS_00002550"; gene_id "chrA01:20131036-20132751C"; flanks "20132068-,20131036]"; structure "1^3-,2^4-"; splice_chain "20132013^20131924-,20132003^20131914-"; sources "Undefined,Undefined"; NMorMRNA "null"; degree "4"; dimension "2_2";
chrA01	Undefined	as_event	20210905	20211542	.	-	.	transcript_id "TCONS_00002556,TCONS_00002555"; gene_id "chrA01:20210796-20213148C"; flanks "20211542-,20210905^"; structure "0,1^2-3^4-"; splice_chain ",20211389^20211295-20211082^20211006-"; sources "Undefined,Undefined"; NMorMRNA "null"; degree "4"; dimension "2_2";
chrA01	Undefined	as_event	20381434	20381868	.	-	.	transcript_id "TCONS_00002563,TCONS_00002562"; gene_id "chrA01:20380629-20381868C"; flanks "20381868[,20381434^"; structure "0,1^2-"; splice_chain ",20381667^20381518-"; sources "Undefined,Undefined"; NMorMRNA "null"; degree "4"; dimension "2_2";
chrA01	Undefined	as_event	20380629	20381094	.	-	.	transcript_id "TCONS_00002562,TCONS_00002563"; gene_id "chrA01:20380629-20381868C"; flanks "20381094-,20380629]"; structure "0,1^2-"; splice_chain ",20380884^20380807-"; sources "Undefined,Undefined"; NMorMRNA "null"; degree "4"; dimension "2_2";
chrA01	Undefined	as_event	20476623	20477269	.	-	.	transcript_id "TCONS_00002567,TCONS_00002566"; gene_id "chrA01:20471851-20479151C"; flanks "20477269-,20476623^"; structure "1^3-,2^4-"; splice_chain "20477113^20476717-,20477111^20476715-"; sources "Undefined,Undefined"; NMorMRNA "null"; degree "4"; dimension "2_2";
chrA01	Undefined	as_event	20480558	20480840	.	-	.	transcript_id "TCONS_00002570,TCONS_00002569"; gene_id "chrA01:20480198-20481628C"; flanks "20480840-,20480558^"; structure "1^3-,2^4-"; splice_chain "20480782^20480683-,20480772^20480673-"; sources "Undefined,Undefined"; NMorMRNA "null"; degree "4"; dimension "2_2";
chrA01	Undefined	as_event	20536756	20537130	.	-	.	transcript_id "TCONS_00002572,TCONS_00002573"; gene_id "chrA01:20534992-20537404C"; flanks "20537130-,20536756^"; structure "0,1^2-"; splice_chain ",20536975^20536854-"; sources "Undefined,Undefined"; NMorMRNA "null"; degree "4"; dimension "2_2";
chrA01	Undefined	as_event	20536304	20536546	.	-	.	transcript_id "TCONS_00002572,TCONS_00002573"; gene_id "chrA01:20534992-20537404C"; flanks "20536546^,20536304^"; structure "1-,2-"; splice_chain "20536472-,20536456-"; sources "Undefined,Undefined"; NMorMRNA "null"; degree "4"; dimension "2_2";
chrA01	Undefined	as_event	20534992	20536304	.	-	.	transcript_id "TCONS_00002572,TCONS_00002573"; gene_id "chrA01:20534992-20537404C"; flanks "20536304^,20534992]"; structure "1-,2-"; splice_chain "20535920-,20535716-"; sources "Undefined,Undefined"; NMorMRNA "null"; degree "4"; dimension "2_2";
chrA01	Undefined	as_event	20650998	20652756	.	-	.	transcript_id "TCONS_00002576,TCONS_00002575"; gene_id "chrA01:20650998-20653665C"; flanks "20652756-,20650998]"; structure "0,1^2-"; splice_chain ",20652587^20652430-"; sources "Undefined,Undefined"; NMorMRNA "null"; degree "4"; dimension "2_2";
chrA01	Undefined	as_event	20701613	20701785	.	-	.	transcript_id "TCONS_00002578,TCONS_00002579"; gene_id "chrA01:20701613-20703237C"; flanks "20701785^,20701613]"; structure "1-,2-"; splice_chain "20701672-,20701662-"; sources "Undefined,Undefined"; NMorMRNA "null"; degree "4"; dimension "2_2";
chrA01	Undefined	as_event	20707493	20708914	.	-	.	transcript_id "TCONS_00002583,TCONS_00002582"; gene_id "chrA01:20707493-20710032C"; flanks "20708914-,20707493]"; structure "0,1^2-"; splice_chain ",20708398^20708055-"; sources "Undefined,Undefined"; NMorMRNA "null"; degree "4"; dimension "2_2";
chrA01	Undefined	as_event	20908888	20909149	.	-	.	transcript_id "TCONS_00002592,TCONS_00002591"; gene_id "chrA01:20908312-20909816C"; flanks "20909149-,20908888^"; structure "0,1^2-"; splice_chain ",20909035^20908971-"; sources "Undefined,Undefined"; NMorMRNA "null"; degree "4"; dimension "2_2";
chrA01	Undefined	as_event	21280304	21280765	.	-	.	transcript_id "TCONS_00002617,TCONS_00002614/TCONS_00002615/TCONS_00002616"; gene_id "chrA01:21280304-21281969C"; flanks "21280765-,21280304]"; structure "1^3-,2^4-"; splice_chain "21280698^21280616-,21280688^21280606-"; sources "Undefined,Undefined"; NMorMRNA "null"; degree "4"; dimension "2_2";
chrA01	Undefined	as_event	21424807	21425683	.	-	.	transcript_id "TCONS_00002624,TCONS_00002625"; gene_id "chrA01:21424398-21425683C"; flanks "21425683[,21424807^"; structure "0,1^2-"; splice_chain ",21425079^21424977-"; sources "Undefined,Undefined"; NMorMRNA "null"; degree "4"; dimension "2_2";
chrA01	Undefined	as_event	21460698	21460957	.	-	.	transcript_id "TCONS_00002627,TCONS_00002628"; gene_id "chrA01:21459485-21462078C"; flanks "21460957-,21460698^"; structure "0,1^2-"; splice_chain ",21460849^21460776-"; sources "Undefined,Undefined"; NMorMRNA "null"; degree "4"; dimension "2_2";
chrA01	Undefined	as_event	21481085	21481431	.	-	.	transcript_id "TCONS_00002631,TCONS_00002630"; gene_id "chrA01:21480713-21484431C"; flanks "21481431-,21481085^"; structure "0,1^2-"; splice_chain ",21481266^21481187-"; sources "Undefined,Undefined"; NMorMRNA "null"; degree "4"; dimension "2_2";
chrA01	Undefined	as_event	21480713	21481012	.	-	.	transcript_id "TCONS_00002630,TCONS_00002631"; gene_id "chrA01:21480713-21484431C"; flanks "21481012-,21480713]"; structure "1^3-,2^4-"; splice_chain "21480857^21480750-,21480836^21480719-"; sources "Undefined,Undefined"; NMorMRNA "null"; degree "4"; dimension "2_2";
chrA01	Undefined	as_event	21509199	21509385	.	-	.	transcript_id "TCONS_00002637,TCONS_00002636"; gene_id "chrA01:21507642-21510230C"; flanks "21509385-,21509199^"; structure "0,1^2-"; splice_chain ",21509362^21509267-"; sources "Undefined,Undefined"; NMorMRNA "null"; degree "4"; dimension "2_2";
chrA01	Undefined	as_event	21508756	21508917	.	-	.	transcript_id "TCONS_00002635/TCONS_00002636,TCONS_00002637"; gene_id "chrA01:21507642-21510230C"; flanks "21508917^,21508756^"; structure "1-,2-"; splice_chain "21508813-,21508807-"; sources "Undefined,Undefined"; NMorMRNA "null"; degree "4"; dimension "2_2";
chrA01	Undefined	as_event	21508220	21508487	.	-	.	transcript_id "TCONS_00002635,TCONS_00002636/TCONS_00002637"; gene_id "chrA01:21507642-21510230C"; flanks "21508487-,21508220^"; structure "1^3-,2^4-"; splice_chain "21508393^21508313-,21508383^21508303-"; sources "Undefined,Undefined"; NMorMRNA "null"; degree "4"; dimension "2_2";
chrA01	Undefined	as_event	21558979	21559248	.	-	.	transcript_id "TCONS_00002642,TCONS_00002641"; gene_id "chrA01:21557936-21559700C"; flanks "21559248-,21558979^"; structure "0,1^2-"; splice_chain ",21559138^21559053-"; sources "Undefined,Undefined"; NMorMRNA "null"; degree "4"; dimension "2_2";
chrA01	Undefined	as_event	21732852	21733158	.	-	.	transcript_id "TCONS_00002654,TCONS_00002653"; gene_id "chrA01:21732282-21733597C"; flanks "21733158-,21732852^"; structure "0,1^2-"; splice_chain ",21733026^21732953-"; sources "Undefined,Undefined"; NMorMRNA "null"; degree "4"; dimension "2_2";
chrA01	Undefined	as_event	21973348	21973556	.	-	.	transcript_id "TCONS_00002661,TCONS_00002662"; gene_id "chrA01:21969777-21974171C"; flanks "21973556-,21973348^"; structure "1^3-,2^4-"; splice_chain "21973507^21973420-,21973491^21973404-"; sources "Undefined,Undefined"; NMorMRNA "null"; degree "4"; dimension "2_2";
chrA01	Undefined	as_event	21972189	21972676	.	-	.	transcript_id "TCONS_00002660,TCONS_00002661/TCONS_00002662"; gene_id "chrA01:21969777-21974171C"; flanks "21972676-,21972189^"; structure "0,1^2-"; splice_chain ",21972374^21972275-"; sources "Undefined,Undefined"; NMorMRNA "null"; degree "4"; dimension "2_2";
chrA01	Undefined	as_event	21971678	21972051	.	-	.	transcript_id "TCONS_00002661/TCONS_00002662,TCONS_00002660"; gene_id "chrA01:21969777-21974171C"; flanks "21972051-,21971678^"; structure "0,1^2-"; splice_chain ",21971877^21971799-"; sources "Undefined,Undefined"; NMorMRNA "null"; degree "4"; dimension "2_2";
chrA01	Undefined	as_event	21971111	21971600	.	-	.	transcript_id "TCONS_00002660,TCONS_00002661/TCONS_00002662"; gene_id "chrA01:21969777-21974171C"; flanks "21971600-,21971111^"; structure "0,1^2-"; splice_chain ",21971437^21971365-"; sources "Undefined,Undefined"; NMorMRNA "null"; degree "4"; dimension "2_2";
chrA01	Undefined	as_event	21970722	21971031	.	-	.	transcript_id "TCONS_00002660,TCONS_00002659/TCONS_00002661/TCONS_00002662"; gene_id "chrA01:21969777-21974171C"; flanks "21971031-,21970722^"; structure "0,1^2-"; splice_chain ",21970910^21970843-"; sources "Undefined,Undefined"; NMorMRNA "null"; degree "4"; dimension "2_2";
chrA01	Undefined	as_event	21970253	21970635	.	-	.	transcript_id "TCONS_00002662,TCONS_00002659/TCONS_00002660/TCONS_00002661"; gene_id "chrA01:21969777-21974171C"; flanks "21970635-,21970253^"; structure "1^3-,2^4-"; splice_chain "21970489^21970393-,21970487^21970391-"; sources "Undefined,Undefined"; NMorMRNA "null"; degree "4"; dimension "2_2";
chrA01	Undefined	as_event	21990887	21991977	.	-	.	transcript_id "TCONS_00002664,TCONS_00002663"; gene_id "chrA01:21990361-21992434C"; flanks "21991977^,21990887^"; structure "1-,2-"; splice_chain "21990965-,21990964-"; sources "Undefined,Undefined"; NMorMRNA "null"; degree "4"; dimension "2_2";
chrA01	Undefined	as_event	21990361	21990779	.	-	.	transcript_id "TCONS_00002664,TCONS_00002663"; gene_id "chrA01:21990361-21992434C"; flanks "21990779-,21990361]"; structure "1^3-,2^4-"; splice_chain "21990542^21990455-,21990532^21990445-"; sources "Undefined,Undefined"; NMorMRNA "null"; degree "4"; dimension "2_2";
chrA01	Undefined	as_event	21993849	21994363	.	-	.	transcript_id "TCONS_00002667,TCONS_00002668"; gene_id "chrA01:21993380-21994363C"; flanks "21994363[,21993849^"; structure "1^3-,2^4-"; splice_chain "21994133^21994029-,21994123^21994019-"; sources "Undefined,Undefined"; NMorMRNA "null"; degree "4"; dimension "2_2";
chrA01	Undefined	as_event	22143616	22143831	.	-	.	transcript_id "TCONS_00002673,TCONS_00002672"; gene_id "chrA01:22141232-22144795C"; flanks "22143831^,22143616^"; structure "1-,2-"; splice_chain "22143754-,22143745-"; sources "Undefined,Undefined"; NMorMRNA "null"; degree "4"; dimension "2_2";
chrA01	Undefined	as_event	22141647	22142005	.	-	.	transcript_id "TCONS_00002672,TCONS_00002671"; gene_id "chrA01:22141232-22144795C"; flanks "22142005-,22141647^"; structure "1^3-,2^4-"; splice_chain "22141879^22141799-,22141856^22141776-"; sources "Undefined,Undefined"; NMorMRNA "null"; degree "4"; dimension "2_2";
chrA01	Undefined	as_event	22372908	22373340	.	-	.	transcript_id "TCONS_00002682,TCONS_00002684"; gene_id "chrA01:22370511-22373721C"; flanks "22373340-,22372908^"; structure "0,1^2-"; splice_chain ",22373083^22372995-"; sources "Undefined,Undefined"; NMorMRNA "null"; degree "4"; dimension "2_2";
chrA01	Undefined	as_event	22372146	22372311	.	-	.	transcript_id "TCONS_00002684,TCONS_00002683"; gene_id "chrA01:22370511-22373721C"; flanks "22372311^,22372146^"; structure "1-,2-"; splice_chain "22372236-,22372234-"; sources "Undefined,Undefined"; NMorMRNA "null"; degree "4"; dimension "2_2";
chrA01	Undefined	as_event	22372146	22372383	.	-	.	transcript_id "TCONS_00002682,TCONS_00002684,TCONS_00002683"; gene_id "chrA01:22370511-22373721C"; flanks "22372383-,22372146^"; structure "0,1^2-,1^3-"; splice_chain ",22372311^22372236-,22372311^22372234-"; sources "Undefined,Undefined,Undefined"; NMorMRNA "null"; degree "9"; dimension "3_3";
chrA01	Undefined	as_event	22573124	22573608	.	-	.	transcript_id "TCONS_00002691,TCONS_00002690"; gene_id "chrA01:22573124-22574194C"; flanks "22573608-,22573124]"; structure "0,1^2-"; splice_chain ",22573274^22573204-"; sources "Undefined,Undefined"; NMorMRNA "null"; degree "4"; dimension "2_2";
chrA01	Undefined	as_event	22923755	22924489	.	-	.	transcript_id "TCONS_00002708,TCONS_00002707"; gene_id "chrA01:22921656-22924887C"; flanks "22924489-,22923755^"; structure "1^2-,3^4-"; splice_chain "22924227^22924157-,22924011^22923916-"; sources "Undefined,Undefined"; NMorMRNA "null"; degree "4"; dimension "2_2";
chrA01	Undefined	as_event	22961214	22962021	.	-	.	transcript_id "TCONS_00002712,TCONS_00002711"; gene_id "chrA01:22960277-22962021C"; flanks "22962021[,22961214^"; structure "1^3-,2^4-"; splice_chain "22961935^22961404-,22961925^22961394-"; sources "Undefined,Undefined"; NMorMRNA "null"; degree "4"; dimension "2_2";
chrA01	Undefined	as_event	23037065	23037493	.	-	.	transcript_id "TCONS_00002714,TCONS_00002715"; gene_id "chrA01:23035450-23038745C"; flanks "23037493-,23037065^"; structure "0,1^2-"; splice_chain ",23037406^23037320-"; sources "Undefined,Undefined"; NMorMRNA "null"; degree "4"; dimension "2_2";
chrA01	Undefined	as_event	23047473	23047757	.	-	.	transcript_id "TCONS_00002716,TCONS_00002717"; gene_id "chrA01:23046308-23048433C"; flanks "23047757-,23047473^"; structure "0,1^2-"; splice_chain ",23047655^23047576-"; sources "Undefined,Undefined"; NMorMRNA "null"; degree "4"; dimension "2_2";
chrA01	Undefined	as_event	23222921	23223234	.	-	.	transcript_id "TCONS_00002719,TCONS_00002721"; gene_id "chrA01:23222472-23223700C"; flanks "23223234-,23222921^"; structure "1^3-,2^4-"; splice_chain "23223107^23223014-,23223097^23223004-"; sources "Undefined,Undefined"; NMorMRNA "null"; degree "4"; dimension "2_2";
chrA01	Undefined	as_event	23222472	23223004	.	-	.	transcript_id "TCONS_00002720,TCONS_00002721"; gene_id "chrA01:23222472-23223700C"; flanks "23223004-,23222472]"; structure "1^3-,2^4-"; splice_chain "23222928^23222781-,23222921^23222774-"; sources "Undefined,Undefined"; NMorMRNA "null"; degree "4"; dimension "2_2";
chrA01	Undefined	as_event	23222472	23223234	.	-	.	transcript_id "TCONS_00002719,TCONS_00002720,TCONS_00002721"; gene_id "chrA01:23222472-23223700C"; flanks "23223234-,23222472]"; structure "1^3-6^8-,2^4-5^7-,2^4-6^8-"; splice_chain "23223107^23223014-23222921^23222774-,23223097^23223004-23222928^23222781-,23223097^23223004-23222921^23222774-"; sources "Undefined,Undefined,Undefined"; NMorMRNA "null"; degree "9"; dimension "3_3";
chrA01	Undefined	as_event	23227428	23228851	.	-	.	transcript_id "TCONS_00002724,TCONS_00002723"; gene_id "chrA01:23225160-23232852C"; flanks "23228851-,23227428^"; structure "1^3-5^7-,2^4-6^8-"; splice_chain "23228812^23228451-23228286^23227890-,23228802^23228441-23228276^23227880-"; sources "Undefined,Undefined"; NMorMRNA "null"; degree "4"; dimension "2_2";
chrA01	Undefined	as_event	23226894	23227255	.	-	.	transcript_id "TCONS_00002724,TCONS_00002723"; gene_id "chrA01:23225160-23232852C"; flanks "23227255-,23226894^"; structure "0,1^2-"; splice_chain ",23227073^23226999-"; sources "Undefined,Undefined"; NMorMRNA "null"; degree "4"; dimension "2_2";
chrA01_random	Undefined	as_event	43517	43882	.	+	.	transcript_id "TCONS_00002781,TCONS_00002782"; gene_id "chrA01_random:42290-45710W"; flanks "43517-,43882^"; structure "0,1^2-"; splice_chain ",43746^43827-"; sources "Undefined,Undefined"; NMorMRNA "null"; degree "4"; dimension "2_2";
chrA01_random	Undefined	as_event	139209	143555	.	+	.	transcript_id "TCONS_00002789,TCONS_00002790"; gene_id "chrA01_random:138420-146097W"; flanks "139209-,143555^"; structure "0,1^2-"; splice_chain ",140210^140826-"; sources "Undefined,Undefined"; NMorMRNA "null"; degree "4"; dimension "2_2";
chrA01_random	Undefined	as_event	145650	145871	.	+	.	transcript_id "TCONS_00002789/TCONS_00002790,TCONS_00002791"; gene_id "chrA01_random:138420-146097W"; flanks "145650-,145871-"; structure "1^,2^"; splice_chain "145769^,145771^"; sources "Undefined,Undefined"; NMorMRNA "null"; degree "4"; dimension "2_2";
chrA01_random	Undefined	as_event	420960	421212	.	+	.	transcript_id "TCONS_00002799,TCONS_00002800"; gene_id "chrA01_random:420853-427756W"; flanks "420960-,421212^"; structure "1^3-,2^4-"; splice_chain "421069^421149-,421079^421159-"; sources "Undefined,Undefined"; NMorMRNA "null"; degree "4"; dimension "2_2";
chrA01_random	Undefined	as_event	425912	426276	.	+	.	transcript_id "TCONS_00002799,TCONS_00002800"; gene_id "chrA01_random:420853-427756W"; flanks "425912-,426276^"; structure "0,1^2-"; splice_chain ",426041^426151-"; sources "Undefined,Undefined"; NMorMRNA "null"; degree "4"; dimension "2_2";
chrA01_random	Undefined	as_event	426570	426921	.	+	.	transcript_id "TCONS_00002800,TCONS_00002799"; gene_id "chrA01_random:420853-427756W"; flanks "426570-,426921^"; structure "0,1^2-"; splice_chain ",426662^426748-"; sources "Undefined,Undefined"; NMorMRNA "null"; degree "4"; dimension "2_2";
chrA01_random	Undefined	as_event	575368	578851	.	+	.	transcript_id "TCONS_00002806,TCONS_00002804"; gene_id "chrA01_random:575368-579121W"; flanks "575368[,578851^"; structure "1^3-,2^4-"; splice_chain "578630^578781-,578640^578791-"; sources "Undefined,Undefined"; NMorMRNA "null"; degree "4"; dimension "2_2";
chrA01_random	Undefined	as_event	578781	579121	.	+	.	transcript_id "TCONS_00002805,TCONS_00002806"; gene_id "chrA01_random:575368-579121W"; flanks "578781-,579121]"; structure "0,1^2-"; splice_chain ",578851^578965-"; sources "Undefined,Undefined"; NMorMRNA "null"; degree "4"; dimension "2_2";
chrA01_random	Undefined	as_event	575368	579121	.	+	.	transcript_id "TCONS_00002803,TCONS_00002805,TCONS_00002806,TCONS_00002804"; gene_id "chrA01_random:575368-579121W"; flanks "575368[,579121]"; structure "0,1^3-,1^3-5^6-,2^4-5^6-"; splice_chain ",578630^578781-,578630^578781-578851^578965-,578640^578791-578851^578965-"; sources "Undefined,Undefined,Undefined,Undefined"; NMorMRNA "null"; degree "16"; dimension "4_4";
chrA01_random	Undefined	as_event	592262	592451	.	+	.	transcript_id "TCONS_00002808,TCONS_00002809"; gene_id "chrA01_random:591166-593641W"; flanks "592262^,592451^"; structure "1-,2-"; splice_chain "592358-,592363-"; sources "Undefined,Undefined"; NMorMRNA "null"; degree "4"; dimension "2_2";
chrA01_random	Undefined	as_event	626533	627014	.	+	.	transcript_id "TCONS_00002811,TCONS_00002812"; gene_id "chrA01_random:625742-630015W"; flanks "626533-,627014^"; structure "0,1^2-"; splice_chain ",626693^626790-"; sources "Undefined,Undefined"; NMorMRNA "null"; degree "4"; dimension "2_2";
chrA01_random	Undefined	as_event	628033	628214	.	+	.	transcript_id "TCONS_00002811,TCONS_00002813"; gene_id "chrA01_random:625742-630015W"; flanks "628033-,628214-"; structure "1^,2^"; splice_chain "628138^,628139^"; sources "Undefined,Undefined"; NMorMRNA "null"; degree "4"; dimension "2_2";
chrA01_random	Undefined	as_event	628033	628321	.	+	.	transcript_id "TCONS_00002812,TCONS_00002813"; gene_id "chrA01_random:625742-630015W"; flanks "628033-,628321^"; structure "0,1^2-"; splice_chain ",628139^628214-"; sources "Undefined,Undefined"; NMorMRNA "null"; degree "4"; dimension "2_2";
chrA01_random	Undefined	as_event	628214	628684	.	+	.	transcript_id "TCONS_00002811,TCONS_00002813"; gene_id "chrA01_random:625742-630015W"; flanks "628214-,628684-"; structure "1^3-6^,2^4-5^"; splice_chain "628311^628500-628603^,628321^628510-628601^"; sources "Undefined,Undefined"; NMorMRNA "null"; degree "4"; dimension "2_2";
chrA01_random	Undefined	as_event	628033	628684	.	+	.	transcript_id "TCONS_00002811,TCONS_00002813,TCONS_00002812"; gene_id "chrA01_random:625742-630015W"; flanks "628033-,628684-"; structure "1^3-4^6-9^,2^3-5^7-8^,5^7-8^"; splice_chain "628138^628214-628311^628500-628603^,628139^628214-628321^628510-628601^,628321^628510-628601^"; sources "Undefined,Undefined,Undefined"; NMorMRNA "null"; degree "9"; dimension "3_3";
chrA01_random	Undefined	as_event	699888	702473	.	+	.	transcript_id "TCONS_00002816,TCONS_00002815"; gene_id "chrA01_random:699888-702473W"; flanks "699888[,702473]"; structure "1^3-,2^4-"; splice_chain "701116^701490-,701117^701491-"; sources "Undefined,Undefined"; NMorMRNA "null"; degree "4"; dimension "2_2";
chrA01_random	Undefined	as_event	877907	878183	.	+	.	transcript_id "TCONS_00002819,TCONS_00002818"; gene_id "chrA01_random:873660-879192W"; flanks "877907-,878183^"; structure "0,1^2-"; splice_chain ",878014^878087-"; sources "Undefined,Undefined"; NMorMRNA "null"; degree "4"; dimension "2_2";
chrA01_random	Undefined	as_event	878493	878836	.	+	.	transcript_id "TCONS_00002818,TCONS_00002819"; gene_id "chrA01_random:873660-879192W"; flanks "878493-,878836^"; structure "0,1^2-"; splice_chain ",878634^878714-"; sources "Undefined,Undefined"; NMorMRNA "null"; degree "4"; dimension "2_2";
chrA01_random	Undefined	as_event	878714	878953	.	+	.	transcript_id "TCONS_00002819,TCONS_00002820"; gene_id "chrA01_random:873660-879192W"; flanks "878714-,878953-"; structure "1^,2^"; splice_chain "878836^,878838^"; sources "Undefined,Undefined"; NMorMRNA "null"; degree "4"; dimension "2_2";
chrA01_random	Undefined	as_event	878493	878953	.	+	.	transcript_id "TCONS_00002819,TCONS_00002820,TCONS_00002818"; gene_id "chrA01_random:873660-879192W"; flanks "878493-,878953-"; structure "1^2-3^,1^2-4^,3^"; splice_chain "878634^878714-878836^,878634^878714-878838^,878836^"; sources "Undefined,Undefined,Undefined"; NMorMRNA "null"; degree "9"; dimension "3_3";
chrA01_random	Undefined	as_event	1044535	1045406	.	+	.	transcript_id "TCONS_00002822,TCONS_00002824"; gene_id "chrA01_random:1043388-1046459W"; flanks "1044535-,1045406^"; structure "0,1^2-"; splice_chain ",1044813^1044886-"; sources "Undefined,Undefined"; NMorMRNA "null"; degree "4"; dimension "2_2";
chrA01_random	Undefined	as_event	1044535	1045592	.	+	.	transcript_id "TCONS_00002823,TCONS_00002822"; gene_id "chrA01_random:1043388-1046459W"; flanks "1044535-,1045592^"; structure "0,1^2-"; splice_chain ",1045406^1045468-"; sources "Undefined,Undefined"; NMorMRNA "null"; degree "4"; dimension "2_2";
chrA01_random	Undefined	as_event	1044535	1045835	.	+	.	transcript_id "TCONS_00002824,TCONS_00002823"; gene_id "chrA01_random:1043388-1046459W"; flanks "1044535-,1045835^"; structure "1^2-3^4-,5^6-"; splice_chain "1044813^1044886-1045406^1045468-,1045592^1045684-"; sources "Undefined,Undefined"; NMorMRNA "null"; degree "4"; dimension "2_2";
chrA01_random	Undefined	as_event	1045684	1046459	.	+	.	transcript_id "TCONS_00002823,TCONS_00002822"; gene_id "chrA01_random:1043388-1046459W"; flanks "1045684-,1046459]"; structure "1^3-,2^4-"; splice_chain "1045835^1045918-,1045845^1045928-"; sources "Undefined,Undefined"; NMorMRNA "null"; degree "4"; dimension "2_2";
chrA01_random	Undefined	as_event	1045468	1046459	.	+	.	transcript_id "TCONS_00002822,TCONS_00002824"; gene_id "chrA01_random:1043388-1046459W"; flanks "1045468-,1046459]"; structure "1^2-4^6-,3^5-"; splice_chain "1045592^1045684-1045845^1045928-,1045835^1045918-"; sources "Undefined,Undefined"; NMorMRNA "null"; degree "4"; dimension "2_2";
chrA01_random	Undefined	as_event	1044535	1046459	.	+	.	transcript_id "TCONS_00002824,TCONS_00002822,TCONS_00002823"; gene_id "chrA01_random:1043388-1046459W"; flanks "1044535-,1046459]"; structure "1^2-3^4-7^9-,3^4-5^6-8^10-,5^6-7^9-"; splice_chain "1044813^1044886-1045406^1045468-1045835^1045918-,1045406^1045468-1045592^1045684-1045845^1045928-,1045592^1045684-1045835^1045918-"; sources "Undefined,Undefined,Undefined"; NMorMRNA "null"; degree "9"; d…
chrA01_random	Undefined	as_event	1297548	1298480	.	+	.	transcript_id "TCONS_00002825,TCONS_00002826"; gene_id "chrA01_random:1297548-1302134W"; flanks "1297548[,1298480^"; structure "1^3-5^6-,2^4-"; splice_chain "1297910^1298001-1298202^1298262-,1297912^1298003-"; sources "Undefined,Undefined"; NMorMRNA "null"; degree "4"; dimension "2_2";
chrA01_random	Undefined	as_event	1610640	1611146	.	+	.	transcript_id "TCONS_00002834,TCONS_00002833"; gene_id "chrA01_random:1609058-1611146W"; flanks "1610640-,1611146]"; structure "0,1^2-"; splice_chain ",1610786^1610887-"; sources "Undefined,Undefined"; NMorMRNA "null"; degree "4"; dimension "2_2";
chrA01_random	Undefined	as_event	2001417	2001624	.	+	.	transcript_id "TCONS_00002840,TCONS_00002839"; gene_id "chrA01_random:1999898-2001835W"; flanks "2001417-,2001624-"; structure "1^,2^"; splice_chain "2001534^,2001537^"; sources "Undefined,Undefined"; NMorMRNA "null"; degree "4"; dimension "2_2";
chrA01_random	Undefined	as_event	2094161	2095196	.	+	.	transcript_id "TCONS_00002842,TCONS_00002843/TCONS_00002844"; gene_id "chrA01_random:2093748-2097294W"; flanks "2094161^,2095196^"; structure "1-,2-"; splice_chain "2094337-,2095086-"; sources "Undefined,Undefined"; NMorMRNA "null"; degree "4"; dimension "2_2";
chrA01_random	Undefined	as_event	2095669	2095808	.	+	.	transcript_id "TCONS_00002843/TCONS_00002844,TCONS_00002842"; gene_id "chrA01_random:2093748-2097294W"; flanks "2095669-,2095808-"; structure "1^,2^"; splice_chain "2095725^,2095726^"; sources "Undefined,Undefined"; NMorMRNA "null"; degree "4"; dimension "2_2";
chrA01_random	Undefined	as_event	2095808	2096407	.	+	.	transcript_id "TCONS_00002843,TCONS_00002844"; gene_id "chrA01_random:2093748-2097294W"; flanks "2095808-,2096407^"; structure "1^3-5^6-,2^4-"; splice_chain "2095905^2096027-2096098^2096178-,2095908^2096030-"; sources "Undefined,Undefined"; NMorMRNA "null"; degree "4"; dimension "2_2";
chrA01_random	Undefined	as_event	2301792	2301933	.	+	.	transcript_id "TCONS_00002847,TCONS_00002846"; gene_id "chrA01_random:2301433-2303429W"; flanks "2301792-,2301933-"; structure "1^,2^"; splice_chain "2301863^,2301864^"; sources "Undefined,Undefined"; NMorMRNA "null"; degree "4"; dimension "2_2";
chrA01_random	Undefined	as_event	2301933	2302146	.	+	.	transcript_id "TCONS_00002846,TCONS_00002847"; gene_id "chrA01_random:2301433-2303429W"; flanks "2301933-,2302146^"; structure "0,1^2-"; splice_chain ",2302022^2302104-"; sources "Undefined,Undefined"; NMorMRNA "null"; degree "4"; dimension "2_2";
chrA01_random	Undefined	as_event	2303214	2303429	.	+	.	transcript_id "TCONS_00002846,TCONS_00002847"; gene_id "chrA01_random:2301433-2303429W"; flanks "2303214-,2303429]"; structure "0,1^2-"; splice_chain ",2303283^2303361-"; sources "Undefined,Undefined"; NMorMRNA "null"; degree "4"; dimension "2_2";
chrA01_random	Undefined	as_event	2307407	2309940	.	+	.	transcript_id "TCONS_00002848,TCONS_00002849"; gene_id "chrA01_random:2307407-2309940W"; flanks "2307407[,2309940]"; structure "1^3-5^6-,2^4-"; splice_chain "2307593^2307971-2309767^2309877-,2307594^2307972-"; sources "Undefined,Undefined"; NMorMRNA "null"; degree "4"; dimension "2_2";
chrA01_random	Undefined	as_event	2502858	2503130	.	+	.	transcript_id "TCONS_00002858,TCONS_00002857"; gene_id "chrA01_random:2500842-2505210W"; flanks "2502858-,2503130^"; structure "0,1^2-"; splice_chain ",2502924^2503001-"; sources "Undefined,Undefined"; NMorMRNA "null"; degree "4"; dimension "2_2";
chrA01_random	Undefined	as_event	2503997	2504355	.	+	.	transcript_id "TCONS_00002858,TCONS_00002857"; gene_id "chrA01_random:2500842-2505210W"; flanks "2503997-,2504355^"; structure "0,1^2-"; splice_chain ",2504171^2504265-"; sources "Undefined,Undefined"; NMorMRNA "null"; degree "4"; dimension "2_2";
chrA01_random	Undefined	as_event	2593631	2593914	.	+	.	transcript_id "TCONS_00002864,TCONS_00002863"; gene_id "chrA01_random:2593282-2596318W"; flanks "2593631-,2593914^"; structure "0,1^2-"; splice_chain ",2593746^2593829-"; sources "Undefined,Undefined"; NMorMRNA "null"; degree "4"; dimension "2_2";
chrA01_random	Undefined	as_event	2594905	2595364	.	+	.	transcript_id "TCONS_00002864,TCONS_00002863"; gene_id "chrA01_random:2593282-2596318W"; flanks "2594905-,2595364^"; structure "0,1^2-"; splice_chain ",2595100^2595179-"; sources "Undefined,Undefined"; NMorMRNA "null"; degree "4"; dimension "2_2";
chrA01_random	Undefined	as_event	33764	34109	.	-	.	transcript_id "TCONS_00002869,TCONS_00002868"; gene_id "chrA01_random:33764-34807C"; flanks "34109-,33764]"; structure "0,1^2-"; splice_chain ",34030^33940-"; sources "Undefined,Undefined"; NMorMRNA "null"; degree "4"; dimension "2_2";
chrA01_random	Undefined	as_event	108265	108441	.	-	.	transcript_id "TCONS_00002879,TCONS_00002878/TCONS_00002880"; gene_id "chrA01_random:106315-108529C"; flanks "108441^,108265^"; structure "1-,2-"; splice_chain "108345-,108343-"; sources "Undefined,Undefined"; NMorMRNA "null"; degree "4"; dimension "2_2";
chrA01_random	Undefined	as_event	107325	107684	.	-	.	transcript_id "TCONS_00002878,TCONS_00002879"; gene_id "chrA01_random:106315-108529C"; flanks "107684-,107325^"; structure "1^3-,2^4-"; splice_chain "107546^107457-,107536^107447-"; sources "Undefined,Undefined"; NMorMRNA "null"; degree "4"; dimension "2_2";
chrA01_random	Undefined	as_event	106518	106824	.	-	.	transcript_id "TCONS_00002878,TCONS_00002879"; gene_id "chrA01_random:106315-108529C"; flanks "106824-,106518^"; structure "0,1^2-"; splice_chain ",106677^106591-"; sources "Undefined,Undefined"; NMorMRNA "null"; degree "4"; dimension "2_2";
chrA01_random	Undefined	as_event	130811	131248	.	-	.	transcript_id "TCONS_00002884,TCONS_00002885"; gene_id "chrA01_random:130446-132186C"; flanks "131248^,130811^"; structure "1-,2-"; splice_chain "130939-,130936-"; sources "Undefined,Undefined"; NMorMRNA "null"; degree "4"; dimension "2_2";
chrA01_random	Undefined	as_event	400308	400448	.	-	.	transcript_id "TCONS_00002901,TCONS_00002902"; gene_id "chrA01_random:398428-401457C"; flanks "400448-,400308-"; structure "1^,2^"; splice_chain "400395^,400394^"; sources "Undefined,Undefined"; NMorMRNA "null"; degree "4"; dimension "2_2";
chrA01_random	Undefined	as_event	399174	399411	.	-	.	transcript_id "TCONS_00002900,TCONS_00002901"; gene_id "chrA01_random:398428-401457C"; flanks "399411-,399174-"; structure "1^,2^"; splice_chain "399295^,399294^"; sources "Undefined,Undefined"; NMorMRNA "null"; degree "4"; dimension "2_2";
chrA01_random	Undefined	as_event	544560	545075	.	-	.	transcript_id "TCONS_00002914,TCONS_00002913"; gene_id "chrA01_random:543077-548396C"; flanks "545075-,544560^"; structure "0,1^2-"; splice_chain ",544775^544682-"; sources "Undefined,Undefined"; NMorMRNA "null"; degree "4"; dimension "2_2";
chrA01_random	Undefined	as_event	793030	793633	.	-	.	transcript_id "TCONS_00002922,TCONS_00002921/TCONS_00002923/TCONS_00002924"; gene_id "chrA01_random:791141-794581C"; flanks "793633-,793030^"; structure "0,1^2-"; splice_chain ",793481^793332-"; sources "Undefined,Undefined"; NMorMRNA "null"; degree "4"; dimension "2_2";
chrA01_random	Undefined	as_event	791141	792488	.	-	.	transcript_id "TCONS_00002923,TCONS_00002922/TCONS_00002924"; gene_id "chrA01_random:791141-794581C"; flanks "792488^,791141]"; structure "1-,2-"; splice_chain "791507-,791504-"; sources "Undefined,Undefined"; NMorMRNA "null"; degree "4"; dimension "2_2";
chrA01_random	Undefined	as_event	791141	792597	.	-	.	transcript_id "TCONS_00002921,TCONS_00002923,TCONS_00002922/TCONS_00002924"; gene_id "chrA01_random:791141-794581C"; flanks "792597-,791141]"; structure "0,1^2-,1^3-"; splice_chain ",792488^791507-,792488^791504-"; sources "Undefined,Undefined,Undefined"; NMorMRNA "null"; degree "9"; dimension "3_3";
chrA01_random	Undefined	as_event	1305375	1305669	.	-	.	transcript_id "TCONS_00002926,TCONS_00002927"; gene_id "chrA01_random:1302626-1307189C"; flanks "1305669-,1305375^"; structure "0,1^2-"; splice_chain ",1305613^1305527-"; sources "Undefined,Undefined"; NMorMRNA "null"; degree "4"; dimension "2_2";
chrA01_random	Undefined	as_event	1303295	1304013	.	-	.	transcript_id "TCONS_00002926,TCONS_00002927"; gene_id "chrA01_random:1302626-1307189C"; flanks "1304013-,1303295^"; structure "0,1^2-"; splice_chain ",1303845^1303758-"; sources "Undefined,Undefined"; NMorMRNA "null"; degree "4"; dimension "2_2";
chrA01_random	Undefined	as_event	1411245	1411481	.	-	.	transcript_id "TCONS_00002930,TCONS_00002931"; gene_id "chrA01_random:1411245-1413513C"; flanks "1411481-,1411245]"; structure "1^3-,2^4-"; splice_chain "1411426^1411317-,1411416^1411305-"; sources "Undefined,Undefined"; NMorMRNA "null"; degree "4"; dimension "2_2";
chrA01_random	Undefined	as_event	1435524	1435914	.	-	.	transcript_id "TCONS_00002932,TCONS_00002933/TCONS_00002934"; gene_id "chrA01_random:1429635-1436497C"; flanks "1435914-,1435524^"; structure "1^3-,2^4-"; splice_chain "1435794^1435655-,1435784^1435641-"; sources "Undefined,Undefined"; NMorMRNA "null"; degree "4"; dimension "2_2";
chrA01_random	Undefined	as_event	1434917	1435320	.	-	.	transcript_id "TCONS_00002932,TCONS_00002933/TCONS_00002934"; gene_id "chrA01_random:1429635-1436497C"; flanks "1435320-,1434917^"; structure "1^3-,2^4-"; splice_chain "1435104^1435029-,1435094^1435019-"; sources "Undefined,Undefined"; NMorMRNA "null"; degree "4"; dimension "2_2";
chrA01_random	Undefined	as_event	1434343	1434651	.	-	.	transcript_id "TCONS_00002932,TCONS_00002933/TCONS_00002934"; gene_id "chrA01_random:1429635-1436497C"; flanks "1434651-,1434343^"; structure "1^3-,2^4-"; splice_chain "1434587^1434496-,1434577^1434486-"; sources "Undefined,Undefined"; NMorMRNA "null"; degree "4"; dimension "2_2";
chrA01_random	Undefined	as_event	1432443	1433162	.	-	.	transcript_id "TCONS_00002933,TCONS_00002932/TCONS_00002934"; gene_id "chrA01_random:1429635-1436497C"; flanks "1433162-,1432443^"; structure "1^3-,2^4-"; splice_chain "1432920^1432514-,1432905^1432499-"; sources "Undefined,Undefined"; NMorMRNA "null"; degree "4"; dimension "2_2";
chrA01_random	Undefined	as_event	1431015	1431313	.	-	.	transcript_id "TCONS_00002932,TCONS_00002933/TCONS_00002934"; gene_id "chrA01_random:1429635-1436497C"; flanks "1431313^,1431015^"; structure "1-,2-"; splice_chain "1431131-,1431128-"; sources "Undefined,Undefined"; NMorMRNA "null"; degree "4"; dimension "2_2";
chrA01_random	Undefined	as_event	1430617	1430813	.	-	.	transcript_id "TCONS_00002933,TCONS_00002932/TCONS_00002934"; gene_id "chrA01_random:1429635-1436497C"; flanks "1430813^,1430617^"; structure "1-,2-"; splice_chain "1430730-,1430729-"; sources "Undefined,Undefined"; NMorMRNA "null"; degree "4"; dimension "2_2";
chrA01_random	Undefined	as_event	1479005	1479235	.	-	.	transcript_id "TCONS_00002935,TCONS_00002937"; gene_id "chrA01_random:1477715-1479372C"; flanks "1479235^,1479005^"; structure "1-,2-"; splice_chain "1479120-,1479115-"; sources "Undefined,Undefined"; NMorMRNA "null"; degree "4"; dimension "2_2";
chrA01_random	Undefined	as_event	1479005	1479302	.	-	.	transcript_id "TCONS_00002936,TCONS_00002935"; gene_id "chrA01_random:1477715-1479372C"; flanks "1479302[,1479005^"; structure "1^4-,2^3-"; splice_chain "1479236^1479116-,1479235^1479120-"; sources "Undefined,Undefined"; NMorMRNA "null"; degree "4"; dimension "2_2";
chrA01_random	Undefined	as_event	1625303	1628674	.	-	.	transcript_id "TCONS_00002942,TCONS_00002941"; gene_id "chrA01_random:1625303-1629088C"; flanks "1628674-,1625303]"; structure "0,1^2-"; splice_chain ",1626330^1626233-"; sources "Undefined,Undefined"; NMorMRNA "null"; degree "4"; dimension "2_2";
chrA01_random	Undefined	as_event	1697681	1698457	.	-	.	transcript_id "TCONS_00002950,TCONS_00002949"; gene_id "chrA01_random:1696342-1698457C"; flanks "1698457[,1697681^"; structure "0,1^2-"; splice_chain ",1698374^1698173-"; sources "Undefined,Undefined"; NMorMRNA "null"; degree "4"; dimension "2_2";
chrA01_random	Undefined	as_event	1697355	1697681	.	-	.	transcript_id "TCONS_00002950,TCONS_00002947/TCONS_00002949"; gene_id "chrA01_random:1696342-1698457C"; flanks "1697681^,1697355^"; structure "1-,2-"; splice_chain "1697581-,1697580-"; sources "Undefined,Undefined"; NMorMRNA "null"; degree "4"; dimension "2_2";
chrA01_random	Undefined	as_event	1697355	1698457	.	-	.	transcript_id "TCONS_00002949,TCONS_00002948,TCONS_00002950"; gene_id "chrA01_random:1696342-1698457C"; flanks "1698457[,1697355^"; structure "1^2-4^7-,3^5-,4^6-"; splice_chain "1698374^1698173-1697681^1697580-,1697691^1697590-,1697681^1697581-"; sources "Undefined,Undefined,Undefined"; NMorMRNA "null"; degree "9"; dimension "3_3";
chrA01_random	Undefined	as_event	1696738	1697042	.	-	.	transcript_id "TCONS_00002947,TCONS_00002949/TCONS_00002950"; gene_id "chrA01_random:1696342-1698457C"; flanks "1697042^,1696738^"; structure "1-,2-"; splice_chain "1696952-,1696951-"; sources "Undefined,Undefined"; NMorMRNA "null"; degree "4"; dimension "2_2";
chrA01_random	Undefined	as_event	1696342	1696951	.	-	.	transcript_id "TCONS_00002948,TCONS_00002949/TCONS_00002950"; gene_id "chrA01_random:1696342-1698457C"; flanks "1696951-,1696342]"; structure "1^3-,2^4-"; splice_chain "1696748^1696628-,1696738^1696618-"; sources "Undefined,Undefined"; NMorMRNA "null"; degree "4"; dimension "2_2";
chrA01_random	Undefined	as_event	1696342	1697042	.	-	.	transcript_id "TCONS_00002947,TCONS_00002948,TCONS_00002949/TCONS_00002950"; gene_id "chrA01_random:1696342-1698457C"; flanks "1697042^,1696342]"; structure "1-4^6-,2-3^5-,2-4^6-"; splice_chain "1696952-1696738^1696618-,1696951-1696748^1696628-,1696951-1696738^1696618-"; sources "Undefined,Undefined,Undefined"; NMorMRNA "null"; degree "9"; dimension "3_3";
chrA01_random	Undefined	as_event	2099625	2100064	.	-	.	transcript_id "TCONS_00002953,TCONS_00002954"; gene_id "chrA01_random:2097679-2100323C"; flanks "2100064^,2099625^"; structure "1-,2-"; splice_chain "2099823-,2099822-"; sources "Undefined,Undefined"; NMorMRNA "null"; degree "4"; dimension "2_2";
chrA01_random	Undefined	as_event	2361565	2361952	.	-	.	transcript_id "TCONS_00002955,TCONS_00002956"; gene_id "chrA01_random:2360380-2367153C"; flanks "2361952-,2361565^"; structure "0,1^2-"; splice_chain ",2361867^2361653-"; sources "Undefined,Undefined"; NMorMRNA "null"; degree "4"; dimension "2_2";
chrA01_random	Undefined	as_event	2409806	2409993	.	-	.	transcript_id "TCONS_00002959,TCONS_00002960"; gene_id "chrA01_random:2408671-2410798C"; flanks "2409993^,2409806^"; structure "1-,2-"; splice_chain "2409844-,2409843-"; sources "Undefined,Undefined"; NMorMRNA "null"; degree "4"; dimension "2_2";
chrA01_random	Undefined	as_event	2409377	2409555	.	-	.	transcript_id "TCONS_00002960,TCONS_00002959"; gene_id "chrA01_random:2408671-2410798C"; flanks "2409555^,2409377^"; structure "1-,2-"; splice_chain "2409456-,2409442-"; sources "Undefined,Undefined"; NMorMRNA "null"; degree "4"; dimension "2_2";
chrA02	Undefined	as_event	55433	57843	.	+	.	transcript_id "TCONS_00002979,TCONS_00002978"; gene_id "chrA02:55433-57843W"; flanks "55433[,57843]"; structure "1^3-,2^4-"; splice_chain "56600^57093-,56610^57103-"; sources "Undefined,Undefined"; NMorMRNA "null"; degree "4"; dimension "2_2";
chrA02	Undefined	as_event	74465	75018	.	+	.	transcript_id "TCONS_00002980,TCONS_00002981"; gene_id "chrA02:74364-76398W"; flanks "74465^,75018^"; structure "1-,2-"; splice_chain "74948-,74953-"; sources "Undefined,Undefined"; NMorMRNA "null"; degree "4"; dimension "2_2";
chrA02	Undefined	as_event	82903	83113	.	+	.	transcript_id "TCONS_00002983,TCONS_00002982"; gene_id "chrA02:81675-85450W"; flanks "82903-,83113^"; structure "0,1^2-"; splice_chain ",82968^83067-"; sources "Undefined,Undefined"; NMorMRNA "null"; degree "4"; dimension "2_2";
chrA02	Undefined	as_event	83396	83674	.	+	.	transcript_id "TCONS_00002982,TCONS_00002983"; gene_id "chrA02:81675-85450W"; flanks "83396-,83674-"; structure "1^,2^"; splice_chain "83521^,83528^"; sources "Undefined,Undefined"; NMorMRNA "null"; degree "4"; dimension "2_2";
chrA02	Undefined	as_event	83852	84054	.	+	.	transcript_id "TCONS_00002983,TCONS_00002982"; gene_id "chrA02:81675-85450W"; flanks "83852^,84054^"; structure "1-,2-"; splice_chain "83938-,83941-"; sources "Undefined,Undefined"; NMorMRNA "null"; degree "4"; dimension "2_2";
chrA02	Undefined	as_event	84129	84398	.	+	.	transcript_id "TCONS_00002983,TCONS_00002982"; gene_id "chrA02:81675-85450W"; flanks "84129-,84398-"; structure "1^,2^"; splice_chain "84211^,84212^"; sources "Undefined,Undefined"; NMorMRNA "null"; degree "4"; dimension "2_2";
chrA02	Undefined	as_event	200961	202025	.	+	.	transcript_id "TCONS_00002986,TCONS_00002987"; gene_id "chrA02:200200-202080W"; flanks "200961-,202025]"; structure "1^3-,2^4-"; splice_chain "201120^201339-,201130^201349-"; sources "Undefined,Undefined"; NMorMRNA "null"; degree "4"; dimension "2_2";
chrA02	Undefined	as_event	235556	236300	.	+	.	transcript_id "TCONS_00002990,TCONS_00002991"; gene_id "chrA02:235035-239252W"; flanks "235556^,236300-"; structure "0,1-2^"; splice_chain ",235949-236152^"; sources "Undefined,Undefined"; NMorMRNA "null"; degree "4"; dimension "2_2";
chrA02	Undefined	as_event	258591	259361	.	+	.	transcript_id "TCONS_00002993,TCONS_00002992"; gene_id "chrA02:258094-259672W"; flanks "258591-,259361^"; structure "1^3-,2^4-"; splice_chain "258744^259264-,258754^259274-"; sources "Undefined,Undefined"; NMorMRNA "null"; degree "4"; dimension "2_2";
chrA02	Undefined	as_event	259480	259642	.	+	.	transcript_id "TCONS_00002993,TCONS_00002992"; gene_id "chrA02:258094-259672W"; flanks "259480-,259642-"; structure "1^,2^"; splice_chain "259545^,259546^"; sources "Undefined,Undefined"; NMorMRNA "null"; degree "4"; dimension "2_2";
chrA02	Undefined	as_event	337706	337929	.	+	.	transcript_id "TCONS_00002999,TCONS_00002997/TCONS_00002998"; gene_id "chrA02:337656-340914W"; flanks "337706^,337929^"; structure "1-,2-"; splice_chain "337814-,337816-"; sources "Undefined,Undefined"; NMorMRNA "null"; degree "4"; dimension "2_2";
chrA02	Undefined	as_event	339107	339905	.	+	.	transcript_id "TCONS_00002997/TCONS_00002999,TCONS_00002998"; gene_id "chrA02:337656-340914W"; flanks "339107-,339905^"; structure "1^3-,2^4-"; splice_chain "339225^339849-,339235^339859-"; sources "Undefined,Undefined"; NMorMRNA "null"; degree "4"; dimension "2_2";
chrA02	Undefined	as_event	340546	340789	.	+	.	transcript_id "TCONS_00002997/TCONS_00002998,TCONS_00002999"; gene_id "chrA02:337656-340914W"; flanks "340546-,340789^"; structure "0,1^2-"; splice_chain ",340629^340726-"; sources "Undefined,Undefined"; NMorMRNA "null"; degree "4"; dimension "2_2";
chrA02	Undefined	as_event	637636	637795	.	+	.	transcript_id "TCONS_00003018,TCONS_00003017"; gene_id "chrA02:635521-639676W"; flanks "637636^,637795^"; structure "1-,2-"; splice_chain "637725-,637727-"; sources "Undefined,Undefined"; NMorMRNA "null"; degree "4"; dimension "2_2";
chrA02	Undefined	as_event	638614	638837	.	+	.	transcript_id "TCONS_00003017,TCONS_00003018"; gene_id "chrA02:635521-639676W"; flanks "638614-,638837^"; structure "1^3-,2^4-"; splice_chain "638693^638773-,638725^638805-"; sources "Undefined,Undefined"; NMorMRNA "null"; degree "4"; dimension "2_2";
chrA02	Undefined	as_event	702879	703468	.	+	.	transcript_id "TCONS_00003022,TCONS_00003023"; gene_id "chrA02:701571-703468W"; flanks "702879-,703468]"; structure "1^3-,2^4-"; splice_chain "702992^703435-,703005^703451-"; sources "Undefined,Undefined"; NMorMRNA "null"; degree "4"; dimension "2_2";
chrA02	Undefined	as_event	779734	780197	.	+	.	transcript_id "TCONS_00003031,TCONS_00003030"; gene_id "chrA02:778251-780334W"; flanks "779734-,780197-"; structure "1^,2^"; splice_chain "780102^,780103^"; sources "Undefined,Undefined"; NMorMRNA "null"; degree "4"; dimension "2_2";
chrA02	Undefined	as_event	779172	780334	.	+	.	transcript_id "TCONS_00003029,TCONS_00003030"; gene_id "chrA02:778251-780334W"; flanks "779172-,780334]"; structure "0,1^2-3^4-"; splice_chain ",779657^779734-780103^780197-"; sources "Undefined,Undefined"; NMorMRNA "null"; degree "4"; dimension "2_2";
chrA02	Undefined	as_event	794037	794348	.	+	.	transcript_id "TCONS_00003032,TCONS_00003033"; gene_id "chrA02:793445-796155W"; flanks "794037-,794348^"; structure "0,1^2-"; splice_chain ",794164^794253-"; sources "Undefined,Undefined"; NMorMRNA "null"; degree "4"; dimension "2_2";
chrA02	Undefined	as_event	795353	795613	.	+	.	transcript_id "TCONS_00003033,TCONS_00003032"; gene_id "chrA02:793445-796155W"; flanks "795353-,795613^"; structure "0,1^2-"; splice_chain ",795456^795546-"; sources "Undefined,Undefined"; NMorMRNA "null"; degree "4"; dimension "2_2";
chrA02	Undefined	as_event	813445	814215	.	+	.	transcript_id "TCONS_00003036,TCONS_00003035"; gene_id "chrA02:811918-815943W"; flanks "813445-,814215^"; structure "1^3-,2^4-"; splice_chain "813728^813897-,813729^813898-"; sources "Undefined,Undefined"; NMorMRNA "null"; degree "4"; dimension "2_2";
chrA02	Undefined	as_event	827990	828236	.	+	.	transcript_id "TCONS_00003039,TCONS_00003038"; gene_id "chrA02:826897-830955W"; flanks "827990-,828236^"; structure "1^3-,2^4-"; splice_chain "828075^828142-,828093^828160-"; sources "Undefined,Undefined"; NMorMRNA "null"; degree "4"; dimension "2_2";
chrA02	Undefined	as_event	841521	841840	.	+	.	transcript_id "TCONS_00003040,TCONS_00003041"; gene_id "chrA02:841421-845172W"; flanks "841521^,841840^"; structure "1-,2-"; splice_chain "841627-,841657-"; sources "Undefined,Undefined"; NMorMRNA "null"; degree "4"; dimension "2_2";
chrA02	Undefined	as_event	842993	843180	.	+	.	transcript_id "TCONS_00003041,TCONS_00003040"; gene_id "chrA02:841421-845172W"; flanks "842993^,843180^"; structure "1-,2-"; splice_chain "843129-,843131-"; sources "Undefined,Undefined"; NMorMRNA "null"; degree "4"; dimension "2_2";
chrA02	Undefined	as_event	865189	865486	.	+	.	transcript_id "TCONS_00003044,TCONS_00003043"; gene_id "chrA02:863781-866817W"; flanks "865189-,865486^"; structure "1^3-,2^4-"; splice_chain "865332^865407-,865333^865408-"; sources "Undefined,Undefined"; NMorMRNA "null"; degree "4"; dimension "2_2";
chrA02	Undefined	as_event	1066358	1066810	.	+	.	transcript_id "TCONS_00003058,TCONS_00003059"; gene_id "chrA02:1065475-1067575W"; flanks "1066358-,1066810^"; structure "0,1^2-"; splice_chain ",1066613^1066712-"; sources "Undefined,Undefined"; NMorMRNA "null"; degree "4"; dimension "2_2";
chrA02	Undefined	as_event	1066879	1067575	.	+	.	transcript_id "TCONS_00003058,TCONS_00003059"; gene_id "chrA02:1065475-1067575W"; flanks "1066879-,1067575]"; structure "0,1^2-"; splice_chain ",1067090^1067171-"; sources "Undefined,Undefined"; NMorMRNA "null"; degree "4"; dimension "2_2";
chrA02	Undefined	as_event	1226525	1227056	.	+	.	transcript_id "TCONS_00003071,TCONS_00003072"; gene_id "chrA02:1225445-1227056W"; flanks "1226525-,1227056]"; structure "0,1^2-"; splice_chain ",1226944^1227017-"; sources "Undefined,Undefined"; NMorMRNA "null"; degree "4"; dimension "2_2";
chrA02	Undefined	as_event	1249692	1250331	.	+	.	transcript_id "TCONS_00003073,TCONS_00003074"; gene_id "chrA02:1249337-1250563W"; flanks "1249692-,1250331^"; structure "1^3-,2^4-"; splice_chain "1249799^1250257-,1249809^1250267-"; sources "Undefined,Undefined"; NMorMRNA "null"; degree "4"; dimension "2_2";
chrA02	Undefined	as_event	1290064	1290304	.	+	.	transcript_id "TCONS_00003077,TCONS_00003078"; gene_id "chrA02:1289640-1291576W"; flanks "1290064-,1290304^"; structure "0,1^2-"; splice_chain ",1290130^1290216-"; sources "Undefined,Undefined"; NMorMRNA "null"; degree "4"; dimension "2_2";
chrA02	Undefined	as_event	1290216	1290435	.	+	.	transcript_id "TCONS_00003076,TCONS_00003078"; gene_id "chrA02:1289640-1291576W"; flanks "1290216-,1290435^"; structure "0,1^2-"; splice_chain ",1290304^1290380-"; sources "Undefined,Undefined"; NMorMRNA "null"; degree "4"; dimension "2_2";
chrA02	Undefined	as_event	1290064	1290435	.	+	.	transcript_id "TCONS_00003076,TCONS_00003078,TCONS_00003077"; gene_id "chrA02:1289640-1291576W"; flanks "1290064-,1290435^"; structure "1^2-,1^2-3^4-,3^4-"; splice_chain "1290130^1290216-,1290130^1290216-1290304^1290380-,1290304^1290380-"; sources "Undefined,Undefined,Undefined"; NMorMRNA "null"; degree "9"; dimension "3_3";
chrA02	Undefined	as_event	1290538	1290763	.	+	.	transcript_id "TCONS_00003077,TCONS_00003076"; gene_id "chrA02:1289640-1291576W"; flanks "1290538-,1290763^"; structure "0,1^2-"; splice_chain ",1290593^1290670-"; sources "Undefined,Undefined"; NMorMRNA "null"; degree "4"; dimension "2_2";
chrA02	Undefined	as_event	1290538	1290917	.	+	.	transcript_id "TCONS_00003076,TCONS_00003077,TCONS_00003078"; gene_id "chrA02:1289640-1291576W"; flanks "1290538-,1290917^"; structure "1^2-3^5-,3^5-,4^6-"; splice_chain "1290593^1290670-1290763^1290838-,1290763^1290838-,1290773^1290848-"; sources "Undefined,Undefined,Undefined"; NMorMRNA "null"; degree "9"; dimension "3_3";
chrA02	Undefined	as_event	1293735	1294033	.	+	.	transcript_id "TCONS_00003079,TCONS_00003080"; gene_id "chrA02:1291854-1294033W"; flanks "1293735-,1294033]"; structure "1^3-,2^4-"; splice_chain "1293893^1294005-,1293903^1294015-"; sources "Undefined,Undefined"; NMorMRNA "null"; degree "4"; dimension "2_2";
chrA02	Undefined	as_event	1333817	1334699	.	+	.	transcript_id "TCONS_00003087,TCONS_00003088"; gene_id "chrA02:1332880-1335656W"; flanks "1333817-,1334699^"; structure "1^3-,2^4-"; splice_chain "1334580^1334666-,1334582^1334668-"; sources "Undefined,Undefined"; NMorMRNA "null"; degree "4"; dimension "2_2";
chrA02	Undefined	as_event	1335063	1335656	.	+	.	transcript_id "TCONS_00003088,TCONS_00003087"; gene_id "chrA02:1332880-1335656W"; flanks "1335063-,1335656]"; structure "1^3-,2^4-"; splice_chain "1335195^1335304-,1335197^1335306-"; sources "Undefined,Undefined"; NMorMRNA "null"; degree "4"; dimension "2_2";
chrA02	Undefined	as_event	1417370	1417537	.	+	.	transcript_id "TCONS_00003099/TCONS_00003100,TCONS_00003098"; gene_id "chrA02:1416837-1419503W"; flanks "1417370-,1417537-"; structure "1^,2^"; splice_chain "1417452^,1417453^"; sources "Undefined,Undefined"; NMorMRNA "null"; degree "4"; dimension "2_2";
chrA02	Undefined	as_event	1418227	1418456	.	+	.	transcript_id "TCONS_00003100,TCONS_00003099"; gene_id "chrA02:1416837-1419503W"; flanks "1418227-,1418456^"; structure "0,1^2-"; splice_chain ",1418264^1418355-"; sources "Undefined,Undefined"; NMorMRNA "null"; degree "4"; dimension "2_2";
chrA02	Undefined	as_event	1419125	1419503	.	+	.	transcript_id "TCONS_00003100,TCONS_00003099"; gene_id "chrA02:1416837-1419503W"; flanks "1419125-,1419503]"; structure "1^3-,2^4-"; splice_chain "1419243^1419354-,1419245^1419356-"; sources "Undefined,Undefined"; NMorMRNA "null"; degree "4"; dimension "2_2";
chrA02	Undefined	as_event	1464777	1465038	.	+	.	transcript_id "TCONS_00003104,TCONS_00003105"; gene_id "chrA02:1463991-1466709W"; flanks "1464777-,1465038-"; structure "1^,2^"; splice_chain "1464950^,1464952^"; sources "Undefined,Undefined"; NMorMRNA "null"; degree "4"; dimension "2_2";
chrA02	Undefined	as_event	1465569	1465762	.	+	.	transcript_id "TCONS_00003104,TCONS_00003105"; gene_id "chrA02:1463991-1466709W"; flanks "1465569-,1465762-"; structure "1^,2^"; splice_chain "1465680^,1465684^"; sources "Undefined,Undefined"; NMorMRNA "null"; degree "4"; dimension "2_2";
chrA02	Undefined	as_event	1543508	1543859	.	+	.	transcript_id "TCONS_00003115/TCONS_00003116,TCONS_00003114"; gene_id "chrA02:1543065-1544797W"; flanks "1543508-,1543859^"; structure "0,1^2-"; splice_chain ",1543639^1543719-"; sources "Undefined,Undefined"; NMorMRNA "null"; degree "4"; dimension "2_2";
chrA02	Undefined	as_event	1597872	1598190	.	+	.	transcript_id "TCONS_00003117,TCONS_00003118"; gene_id "chrA02:1595363-1598604W"; flanks "1597872-,1598190^"; structure "0,1^2-"; splice_chain ",1597915^1597984-"; sources "Undefined,Undefined"; NMorMRNA "null"; degree "4"; dimension "2_2";
chrA02	Undefined	as_event	1610608	1611364	.	+	.	transcript_id "TCONS_00003121,TCONS_00003119/TCONS_00003120"; gene_id "chrA02:1610509-1614606W"; flanks "1610608^,1611364-"; structure "0,1-2^"; splice_chain ",1610935-1611156^"; sources "Undefined,Undefined"; NMorMRNA "null"; degree "4"; dimension "2_2";
chrA02	Undefined	as_event	1611998	1612304	.	+	.	transcript_id "TCONS_00003121,TCONS_00003119/TCONS_00003120"; gene_id "chrA02:1610509-1614606W"; flanks "1611998^,1612304^"; structure "1-,2-"; splice_chain "1612215-,1612216-"; sources "Undefined,Undefined"; NMorMRNA "null"; degree "4"; dimension "2_2";
chrA02	Undefined	as_event	1612881	1613130	.	+	.	transcript_id "TCONS_00003120,TCONS_00003119/TCONS_00003121"; gene_id "chrA02:1610509-1614606W"; flanks "1612881-,1613130^"; structure "0,1^2-"; splice_chain ",1612941^1613013-"; sources "Undefined,Undefined"; NMorMRNA "null"; degree "4"; dimension "2_2";
chrA02	Undefined	as_event	1613201	1613740	.	+	.	transcript_id "TCONS_00003120,TCONS_00003119/TCONS_00003121"; gene_id "chrA02:1610509-1614606W"; flanks "1613201-,1613740^"; structure "0,1^2-3^4-5^6-"; splice_chain ",1613282^1613355-1613427^1613501-1613562^1613645-"; sources "Undefined,Undefined"; NMorMRNA "null"; degree "4"; dimension "2_2";
chrA02	Undefined	as_event	1879411	1879722	.	+	.	transcript_id "TCONS_00003131,TCONS_00003130"; gene_id "chrA02:1878010-1884132W"; flanks "1879411-,1879722^"; structure "1^3-,2^4-"; splice_chain "1879489^1879593-,1879501^1879605-"; sources "Undefined,Undefined"; NMorMRNA "null"; degree "4"; dimension "2_2";
chrA02	Undefined	as_event	1885157	1885755	.	+	.	transcript_id "TCONS_00003133,TCONS_00003132"; gene_id "chrA02:1885072-1889991W"; flanks "1885157^,1885755^"; structure "1-,2-"; splice_chain "1885672-,1885699-"; sources "Undefined,Undefined"; NMorMRNA "null"; degree "4"; dimension "2_2";
chrA02	Undefined	as_event	2068326	2068693	.	+	.	transcript_id "TCONS_00003143,TCONS_00003142"; gene_id "chrA02:2067306-2069977W"; flanks "2068326-,2068693^"; structure "0,1^2-"; splice_chain ",2068550^2068631-"; sources "Undefined,Undefined"; NMorMRNA "null"; degree "4"; dimension "2_2";
chrA02	Undefined	as_event	2291410	2291836	.	+	.	transcript_id "TCONS_00003162,TCONS_00003161/TCONS_00003163"; gene_id "chrA02:2290611-2294747W"; flanks "2291410-,2291836-"; structure "1^,2^"; splice_chain "2291538^,2291539^"; sources "Undefined,Undefined"; NMorMRNA "null"; degree "4"; dimension "2_2";
chrA02	Undefined	as_event	2292187	2292447	.	+	.	transcript_id "TCONS_00003162/TCONS_00003163,TCONS_00003161"; gene_id "chrA02:2290611-2294747W"; flanks "2292187^,2292447^"; structure "1-,2-"; splice_chain "2292326-,2292334-"; sources "Undefined,Undefined"; NMorMRNA "null"; degree "4"; dimension "2_2";
chrA02	Undefined	as_event	2302311	2302707	.	+	.	transcript_id "TCONS_00003164,TCONS_00003165"; gene_id "chrA02:2301623-2303070W"; flanks "2302311-,2302707^"; structure "0,1^2-"; splice_chain ",2302425^2302515-"; sources "Undefined,Undefined"; NMorMRNA "null"; degree "4"; dimension "2_2";
chrA02	Undefined	as_event	2311104	2311396	.	+	.	transcript_id "TCONS_00003166,TCONS_00003167"; gene_id "chrA02:2306687-2311607W"; flanks "2311104-,2311396^"; structure "0,1^2-"; splice_chain ",2311158^2311235-"; sources "Undefined,Undefined"; NMorMRNA "null"; degree "4"; dimension "2_2";
chrA02	Undefined	as_event	2480785	2481327	.	+	.	transcript_id "TCONS_00003177,TCONS_00003178"; gene_id "chrA02:2480785-2483337W"; flanks "2480785[,2481327^"; structure "1^3-,2^4-"; splice_chain "2480993^2481190-,2480994^2481191-"; sources "Undefined,Undefined"; NMorMRNA "null"; degree "4"; dimension "2_2";
chrA02	Undefined	as_event	2481407	2481551	.	+	.	transcript_id "TCONS_00003178,TCONS_00003177"; gene_id "chrA02:2480785-2483337W"; flanks "2481407-,2481551-"; structure "1^,2^"; splice_chain "2481453^,2481455^"; sources "Undefined,Undefined"; NMorMRNA "null"; degree "4"; dimension "2_2";
chrA02	Undefined	as_event	2482746	2483257	.	+	.	transcript_id "TCONS_00003178,TCONS_00003177"; gene_id "chrA02:2480785-2483337W"; flanks "2482746-,2483257]"; structure "0,1^2-"; splice_chain ",2483101^2483194-"; sources "Undefined,Undefined"; NMorMRNA "null"; degree "4"; dimension "2_2";
chrA02	Undefined	as_event	2722149	2723099	.	+	.	transcript_id "TCONS_00003188,TCONS_00003189"; gene_id "chrA02:2720067-2724187W"; flanks "2722149-,2723099^"; structure "0,1^2-"; splice_chain ",2722710^2722779-"; sources "Undefined,Undefined"; NMorMRNA "null"; degree "4"; dimension "2_2";
chrA02	Undefined	as_event	2822451	2823210	.	+	.	transcript_id "TCONS_00003193,TCONS_00003192"; gene_id "chrA02:2821955-2824624W"; flanks "2822451^,2823210^"; structure "1-,2-"; splice_chain "2823009-,2823024-"; sources "Undefined,Undefined"; NMorMRNA "null"; degree "4"; dimension "2_2";
chrA02	Undefined	as_event	2823310	2823442	.	+	.	transcript_id "TCONS_00003192,TCONS_00003193"; gene_id "chrA02:2821955-2824624W"; flanks "2823310-,2823442-"; structure "1^,2^"; splice_chain "2823366^,2823368^"; sources "Undefined,Undefined"; NMorMRNA "null"; degree "4"; dimension "2_2";
chrA02	Undefined	as_event	2966403	2968072	.	+	.	transcript_id "TCONS_00003196/TCONS_00003197,TCONS_00003195"; gene_id "chrA02:2966403-2969628W"; flanks "2966403[,2968072^"; structure "1^3-,2^4-"; splice_chain "2966963^2967777-,2966973^2967787-"; sources "Undefined,Undefined"; NMorMRNA "null"; degree "4"; dimension "2_2";
chrA02	Undefined	as_event	2968828	2969181	.	+	.	transcript_id "TCONS_00003197,TCONS_00003196"; gene_id "chrA02:2966403-2969628W"; flanks "2968828-,2969181^"; structure "1^3-,2^4-"; splice_chain "2968896^2968966-,2968910^2968980-"; sources "Undefined,Undefined"; NMorMRNA "null"; degree "4"; dimension "2_2";
chrA02	Undefined	as_event	3034213	3035427	.	+	.	transcript_id "TCONS_00003198,TCONS_00003199"; gene_id "chrA02:3033730-3035956W"; flanks "3034213-,3035427^"; structure "0,1^2-"; splice_chain ",3034614^3034831-"; sources "Undefined,Undefined"; NMorMRNA "null"; degree "4"; dimension "2_2";
chrA02	Undefined	as_event	3219203	3219523	.	+	.	transcript_id "TCONS_00003211,TCONS_00003209"; gene_id "chrA02:3218019-3220226W"; flanks "3219203^,3219523^"; structure "1-,2-"; splice_chain "3219361-,3219390-"; sources "Undefined,Undefined"; NMorMRNA "null"; degree "4"; dimension "2_2";
chrA02	Undefined	as_event	3219148	3219523	.	+	.	transcript_id "TCONS_00003210,TCONS_00003211,TCONS_00003209"; gene_id "chrA02:3218019-3220226W"; flanks "3219148[,3219523^"; structure "1^4-,2^3-,2^5-"; splice_chain "3219202^3219379-,3219203^3219361-,3219203^3219390-"; sources "Undefined,Undefined,Undefined"; NMorMRNA "null"; degree "9"; dimension "3_3";
chrA02	Undefined	as_event	3218074	3219523	.	+	.	transcript_id "TCONS_00003207,TCONS_00003208"; gene_id "chrA02:3218019-3220226W"; flanks "3218074^,3219523^"; structure "1-,2-"; splice_chain "3219361-,3219390-"; sources "Undefined,Undefined"; NMorMRNA "null"; degree "4"; dimension "2_2";
chrA02	Undefined	as_event	3223732	3223967	.	+	.	transcript_id "TCONS_00003212,TCONS_00003213"; gene_id "chrA02:3222659-3224547W"; flanks "3223732-,3223967^"; structure "0,1^2-"; splice_chain ",3223797^3223870-"; sources "Undefined,Undefined"; NMorMRNA "null"; degree "4"; dimension "2_2";
chrA02	Undefined	as_event	3260181	3260477	.	+	.	transcript_id "TCONS_00003214,TCONS_00003215"; gene_id "chrA02:3259036-3261849W"; flanks "3260181-,3260477^"; structure "1^3-,2^4-"; splice_chain "3260260^3260365-,3260280^3260385-"; sources "Undefined,Undefined"; NMorMRNA "null"; degree "4"; dimension "2_2";
chrA02	Undefined	as_event	3307221	3307550	.	+	.	transcript_id "TCONS_00003217,TCONS_00003216"; gene_id "chrA02:3307221-3308029W"; flanks "3307221[,3307550^"; structure "1^3-,2^4-"; splice_chain "3307348^3307508-,3307358^3307518-"; sources "Undefined,Undefined"; NMorMRNA "null"; degree "4"; dimension "2_2";
chrA02	Undefined	as_event	3450682	3452452	.	+	.	transcript_id "TCONS_00003231,TCONS_00003230"; gene_id "chrA02:3450682-3453039W"; flanks "3450682[,3452452^"; structure "1^3-,2^4-"; splice_chain "3451077^3451893-,3451078^3451894-"; sources "Undefined,Undefined"; NMorMRNA "null"; degree "4"; dimension "2_2";
chrA02	Undefined	as_event	3485890	3486201	.	+	.	transcript_id "TCONS_00003236,TCONS_00003235"; gene_id "chrA02:3484968-3487254W"; flanks "3485890-,3486201-"; structure "1^,2^"; splice_chain "3486102^,3486106^"; sources "Undefined,Undefined"; NMorMRNA "null"; degree "4"; dimension "2_2";
chrA02	Undefined	as_event	3573637	3573793	.	+	.	transcript_id "TCONS_00003244,TCONS_00003242/TCONS_00003243"; gene_id "chrA02:3572503-3575772W"; flanks "3573637^,3573793^"; structure "1-,2-"; splice_chain "3573720-,3573723-"; sources "Undefined,Undefined"; NMorMRNA "null"; degree "4"; dimension "2_2";
chrA02	Undefined	as_event	3574068	3574369	.	+	.	transcript_id "TCONS_00003242/TCONS_00003244,TCONS_00003243"; gene_id "chrA02:3572503-3575772W"; flanks "3574068-,3574369^"; structure "0,1^2-"; splice_chain ",3574089^3574123-"; sources "Undefined,Undefined"; NMorMRNA "null"; degree "4"; dimension "2_2";
chrA02	Undefined	as_event	3574624	3574784	.	+	.	transcript_id "TCONS_00003243/TCONS_00003244,TCONS_00003242"; gene_id "chrA02:3572503-3575772W"; flanks "3574624-,3574784-"; structure "1^,2^"; splice_chain "3574700^,3574701^"; sources "Undefined,Undefined"; NMorMRNA "null"; degree "4"; dimension "2_2";
chrA02	Undefined	as_event	3584579	3585149	.	+	.	transcript_id "TCONS_00003248,TCONS_00003247"; gene_id "chrA02:3584579-3585149W"; flanks "3584579[,3585149]"; structure "1^3-,2^4-"; splice_chain "3585011^3585104-,3585021^3585114-"; sources "Undefined,Undefined"; NMorMRNA "null"; degree "4"; dimension "2_2";
chrA02	Undefined	as_event	3590289	3592136	.	+	.	transcript_id "TCONS_00003249,TCONS_00003250"; gene_id "chrA02:3590171-3594042W"; flanks "3590289^,3592136^"; structure "1-,2-"; splice_chain "3591600-,3591603-"; sources "Undefined,Undefined"; NMorMRNA "null"; degree "4"; dimension "2_2";
chrA02	Undefined	as_event	3601661	3602583	.	+	.	transcript_id "TCONS_00003251,TCONS_00003252"; gene_id "chrA02:3601661-3602583W"; flanks "3601661[,3602583]"; structure "0,1^2-"; splice_chain ",3602092^3602179-"; sources "Undefined,Undefined"; NMorMRNA "null"; degree "4"; dimension "2_2";
chrA02	Undefined	as_event	3669503	3669901	.	+	.	transcript_id "TCONS_00003257,TCONS_00003258"; gene_id "chrA02:3669503-3671959W"; flanks "3669503[,3669901^"; structure "1^3-,2^4-"; splice_chain "3669724^3669808-,3669734^3669818-"; sources "Undefined,Undefined"; NMorMRNA "null"; degree "4"; dimension "2_2";
chrA02	Undefined	as_event	3669808	3669997	.	+	.	transcript_id "TCONS_00003257,TCONS_00003256"; gene_id "chrA02:3669503-3671959W"; flanks "3669808-,3669997-"; structure "1^,2^"; splice_chain "3669901^,3669902^"; sources "Undefined,Undefined"; NMorMRNA "null"; degree "4"; dimension "2_2";
chrA02	Undefined	as_event	3669503	3669997	.	+	.	transcript_id "TCONS_00003257,TCONS_00003256,TCONS_00003258"; gene_id "chrA02:3669503-3671959W"; flanks "3669503[,3669997-"; structure "1^3-5^,1^3-6^,2^4-5^"; splice_chain "3669724^3669808-3669901^,3669724^3669808-3669902^,3669734^3669818-3669901^"; sources "Undefined,Undefined,Undefined"; NMorMRNA "null"; degree "9"; dimension "3_3";
chrA02	Undefined	as_event	3671070	3671345	.	+	.	transcript_id "TCONS_00003257/TCONS_00003258,TCONS_00003256"; gene_id "chrA02:3669503-3671959W"; flanks "3671070-,3671345^"; structure "1^3-,2^4-"; splice_chain "3671192^3671277-,3671202^3671287-"; sources "Undefined,Undefined"; NMorMRNA "null"; degree "4"; dimension "2_2";
chrA02	Undefined	as_event	3690445	3690763	.	+	.	transcript_id "TCONS_00003262,TCONS_00003261,TCONS_00003260"; gene_id "chrA02:3689498-3690763W"; flanks "3690445^,3690763]"; structure "1-,2-,3-"; splice_chain "3690555-,3690558-,3690597-"; sources "Undefined,Undefined,Undefined"; NMorMRNA "null"; degree "9"; dimension "3_3";
chrA02	Undefined	as_event	3777968	3778545	.	+	.	transcript_id "TCONS_00003270,TCONS_00003269"; gene_id "chrA02:3777055-3780761W"; flanks "3777968-,3778545^"; structure "0,1^2-"; splice_chain ",3778140^3778222-"; sources "Undefined,Undefined"; NMorMRNA "null"; degree "4"; dimension "2_2";
chrA02	Undefined	as_event	3872082	3872576	.	+	.	transcript_id "TCONS_00003275,TCONS_00003276"; gene_id "chrA02:3869468-3874418W"; flanks "3872082-,3872576^"; structure "0,1^2-"; splice_chain ",3872331^3872412-"; sources "Undefined,Undefined"; NMorMRNA "null"; degree "4"; dimension "2_2";
chrA02	Undefined	as_event	3872992	3873601	.	+	.	transcript_id "TCONS_00003275,TCONS_00003276/TCONS_00003277"; gene_id "chrA02:3869468-3874418W"; flanks "3872992-,3873601^"; structure "0,1^2-3^4-"; splice_chain ",3873024^3873102-3873344^3873428-"; sources "Undefined,Undefined"; NMorMRNA "null"; degree "4"; dimension "2_2";
chrA02	Undefined	as_event	3874241	3874418	.	+	.	transcript_id "TCONS_00003275/TCONS_00003277,TCONS_00003276"; gene_id "chrA02:3869468-3874418W"; flanks "3874241-,3874418]"; structure "0,1^2-"; splice_chain ",3874338^3874371-"; sources "Undefined,Undefined"; NMorMRNA "null"; degree "4"; dimension "2_2";
chrA02	Undefined	as_event	4129657	4131175	.	+	.	transcript_id "TCONS_00003285,TCONS_00003283"; gene_id "chrA02:4127477-4132787W"; flanks "4129657-,4131175^"; structure "1^3-5^7-,2^4-6^8-"; splice_chain "4130316^4130448-4130837^4130929-,4130318^4130450-4130849^4130941-"; sources "Undefined,Undefined"; NMorMRNA "null"; degree "4"; dimension "2_2";
chrA02	Undefined	as_event	4130929	4131774	.	+	.	transcript_id "TCONS_00003285,TCONS_00003284"; gene_id "chrA02:4127477-4132787W"; flanks "4130929-,4131774-"; structure "1^,2^"; splice_chain "4131175^,4131178^"; sources "Undefined,Undefined"; NMorMRNA "null"; degree "4"; dimension "2_2";
chrA02	Undefined	as_event	4129657	4131774	.	+	.	transcript_id "TCONS_00003285,TCONS_00003284,TCONS_00003283"; gene_id "chrA02:4127477-4132787W"; flanks "4129657-,4131774-"; structure "1^3-5^7-9^,1^3-5^7-10^,2^4-6^8-9^"; splice_chain "4130316^4130448-4130837^4130929-4131175^,4130316^4130448-4130837^4130929-4131178^,4130318^4130450-4130849^4130941-4131175^"; sources "Undefined,Undefined,Undefined"; NMorMRNA "null"; degree "9"; dimension "3_3";
chrA02	Undefined	as_event	4188933	4189239	.	+	.	transcript_id "TCONS_00003291,TCONS_00003288,TCONS_00003289"; gene_id "chrA02:4188801-4189448W"; flanks "4188933-,4189239-"; structure "1^,2^,3^"; splice_chain "4189070^,4189071^,4189072^"; sources "Undefined,Undefined,Undefined"; NMorMRNA "null"; degree "9"; dimension "3_3";
chrA02	Undefined	as_event	4188933	4189448	.	+	.	transcript_id "TCONS_00003291,TCONS_00003288,TCONS_00003289,TCONS_00003290"; gene_id "chrA02:4188801-4189448W"; flanks "4188933-,4189448]"; structure "1^5-,2^5-,3^5-,4^6-"; splice_chain "4189070^4189239-,4189071^4189239-,4189072^4189239-,4189080^4189249-"; sources "Undefined,Undefined,Undefined,Undefined"; NMorMRNA "null"; degree "16"; dimension "4_4";
chrA02	Undefined	as_event	4502298	4502601	.	+	.	transcript_id "TCONS_00003308,TCONS_00003307"; gene_id "chrA02:4500541-4502601W"; flanks "4502298-,4502601]"; structure "1^3-,2^4-"; splice_chain "4502394^4502569-,4502406^4502581-"; sources "Undefined,Undefined"; NMorMRNA "null"; degree "4"; dimension "2_2";
chrA02	Undefined	as_event	4532464	4532881	.	+	.	transcript_id "TCONS_00003313,TCONS_00003314"; gene_id "chrA02:4531948-4533901W"; flanks "4532464-,4532881^"; structure "0,1^2-"; splice_chain ",4532563^4532652-"; sources "Undefined,Undefined"; NMorMRNA "null"; degree "4"; dimension "2_2";
chrA02	Undefined	as_event	4834349	4834527	.	+	.	transcript_id "TCONS_00003328,TCONS_00003327/TCONS_00003329"; gene_id "chrA02:4833803-4836166W"; flanks "4834349^,4834527^"; structure "1-,2-"; splice_chain "4834436-,4834437-"; sources "Undefined,Undefined"; NMorMRNA "null"; degree "4"; dimension "2_2";
chrA02	Undefined	as_event	4834777	4835380	.	+	.	transcript_id "TCONS_00003328/TCONS_00003329,TCONS_00003327"; gene_id "chrA02:4833803-4836166W"; flanks "4834777-,4835380^"; structure "1^3-,2^4-"; splice_chain "4834963^4835079-,4834965^4835081-"; sources "Undefined,Undefined"; NMorMRNA "null"; degree "4"; dimension "2_2";
chrA02	Undefined	as_event	4846812	4849597	.	+	.	transcript_id "TCONS_00003331,TCONS_00003330"; gene_id "chrA02:4846812-4852232W"; flanks "4846812[,4849597^"; structure "1^3-,2^4-"; splice_chain "4849422^4849507-,4849439^4849524-"; sources "Undefined,Undefined"; NMorMRNA "null"; degree "4"; dimension "2_2";
chrA02	Undefined	as_event	4955268	4955479	.	+	.	transcript_id "TCONS_00003340,TCONS_00003341"; gene_id "chrA02:4954539-4958654W"; flanks "4955268-,4955479^"; structure "0,1^2-"; splice_chain ",4955351^4955429-"; sources "Undefined,Undefined"; NMorMRNA "null"; degree "4"; dimension "2_2";
chrA02	Undefined	as_event	5073336	5073579	.	+	.	transcript_id "TCONS_00003347,TCONS_00003348,TCONS_00003346"; gene_id "chrA02:5072245-5073579W"; flanks "5073336-,5073579]"; structure "1^4-,2^5-,3^6-"; splice_chain "5073455^5073541-,5073456^5073542-,5073465^5073551-"; sources "Undefined,Undefined,Undefined"; NMorMRNA "null"; degree "9"; dimension "3_3";
chrA02	Undefined	as_event	5177271	5178055	.	+	.	transcript_id "TCONS_00003349,TCONS_00003350"; gene_id "chrA02:5177271-5179753W"; flanks "5177271[,5178055^"; structure "1^3-,2^4-"; splice_chain "5177760^5177920-,5177763^5177923-"; sources "Undefined,Undefined"; NMorMRNA "null"; degree "4"; dimension "2_2";
chrA02	Undefined	as_event	5255351	5255607	.	+	.	transcript_id "TCONS_00003355,TCONS_00003356"; gene_id "chrA02:5254692-5257409W"; flanks "5255351^,5255607^"; structure "1-,2-"; splice_chain "5255423-,5255430-"; sources "Undefined,Undefined"; NMorMRNA "null"; degree "4"; dimension "2_2";
chrA02	Undefined	as_event	5261612	5261953	.	+	.	transcript_id "TCONS_00003357,TCONS_00003358"; gene_id "chrA02:5261174-5262279W"; flanks "5261612-,5261953^"; structure "1^3-,2^4-"; splice_chain "5261739^5261849-,5261749^5261859-"; sources "Undefined,Undefined"; NMorMRNA "null"; degree "4"; dimension "2_2";
chrA02	Undefined	as_event	5261849	5262232	.	+	.	transcript_id "TCONS_00003357,TCONS_00003359"; gene_id "chrA02:5261174-5262279W"; flanks "5261849-,5262232-"; structure "1^,2^"; splice_chain "5261953^,5261955^"; sources "Undefined,Undefined"; NMorMRNA "null"; degree "4"; dimension "2_2";
chrA02	Undefined	as_event	5261612	5262232	.	+	.	transcript_id "TCONS_00003357,TCONS_00003359,TCONS_00003358"; gene_id "chrA02:5261174-5262279W"; flanks "5261612-,5262232-"; structure "1^3-5^,1^3-6^,2^4-5^"; splice_chain "5261739^5261849-5261953^,5261739^5261849-5261955^,5261749^5261859-5261953^"; sources "Undefined,Undefined,Undefined"; NMorMRNA "null"; degree "9"; dimension "3_3";
chrA02	Undefined	as_event	5424659	5425042	.	+	.	transcript_id "TCONS_00003365,TCONS_00003366"; gene_id "chrA02:5423744-5425042W"; flanks "5424659-,5425042]"; structure "0,1^2-"; splice_chain ",5424744^5424836-"; sources "Undefined,Undefined"; NMorMRNA "null"; degree "4"; dimension "2_2";
chrA02	Undefined	as_event	5570560	5571757	.	+	.	transcript_id "TCONS_00003368,TCONS_00003369"; gene_id "chrA02:5570220-5571757W"; flanks "5570560-,5571757]"; structure "0,1^2-"; splice_chain ",5570700^5570804-"; sources "Undefined,Undefined"; NMorMRNA "null"; degree "4"; dimension "2_2";
chrA02	Undefined	as_event	5900614	5901045	.	+	.	transcript_id "TCONS_00003378,TCONS_00003379"; gene_id "chrA02:5899344-5903425W"; flanks "5900614-,5901045-"; structure "1^,2^"; splice_chain "5900897^,5900899^"; sources "Undefined,Undefined"; NMorMRNA "null"; degree "4"; dimension "2_2";
chrA02	Undefined	as_event	5914911	5915247	.	+	.	transcript_id "TCONS_00003381,TCONS_00003382"; gene_id "chrA02:5913628-5915258W"; flanks "5914911-,5915247-"; structure "1^,2^"; splice_chain "5914994^,5914995^"; sources "Undefined,Undefined"; NMorMRNA "null"; degree "4"; dimension "2_2";
chrA02	Undefined	as_event	6114841	6115426	.	+	.	transcript_id "TCONS_00003389,TCONS_00003390"; gene_id "chrA02:6114582-6115515W"; flanks "6114841-,6115426-"; structure "1^,2^"; splice_chain "6114956^,6114994^"; sources "Undefined,Undefined"; NMorMRNA "null"; degree "4"; dimension "2_2";
chrA02	Undefined	as_event	6133568	6133826	.	+	.	transcript_id "TCONS_00003393,TCONS_00003394"; gene_id "chrA02:6132864-6134273W"; flanks "6133568-,6133826^"; structure "0,1^2-"; splice_chain ",6133649^6133748-"; sources "Undefined,Undefined"; NMorMRNA "null"; degree "4"; dimension "2_2";
chrA02	Undefined	as_event	6199507	6199989	.	+	.	transcript_id "TCONS_00003397,TCONS_00003398"; gene_id "chrA02:6199083-6201915W"; flanks "6199507-,6199989-"; structure "1^3-6^,2^4-5^"; splice_chain "6199605^6199799-6199913^,6199615^6199809-6199912^"; sources "Undefined,Undefined"; NMorMRNA "null"; degree "4"; dimension "2_2";
chrA02	Undefined	as_event	6230057	6234047	.	+	.	transcript_id "TCONS_00003401,TCONS_00003400"; gene_id "chrA02:6229609-6234047W"; flanks "6230057-,6234047]"; structure "1^3-,2^4-"; splice_chain "6230225^6230324-,6230235^6230334-"; sources "Undefined,Undefined"; NMorMRNA "null"; degree "4"; dimension "2_2";
chrA02	Undefined	as_event	6253900	6254098	.	+	.	transcript_id "TCONS_00003402,TCONS_00003403"; gene_id "chrA02:6252654-6256042W"; flanks "6253900^,6254098^"; structure "1-,2-"; splice_chain "6253996-,6254039-"; sources "Undefined,Undefined"; NMorMRNA "null"; degree "4"; dimension "2_2";
chrA02	Undefined	as_event	6254519	6254834	.	+	.	transcript_id "TCONS_00003402,TCONS_00003403"; gene_id "chrA02:6252654-6256042W"; flanks "6254519-,6254834^"; structure "0,1^2-"; splice_chain ",6254566^6254655-"; sources "Undefined,Undefined"; NMorMRNA "null"; degree "4"; dimension "2_2";
chrA02	Undefined	as_event	6287421	6287713	.	+	.	transcript_id "TCONS_00003407,TCONS_00003406"; gene_id "chrA02:6286615-6288432W"; flanks "6287421^,6287713^"; structure "1-,2-"; splice_chain "6287624-,6287633-"; sources "Undefined,Undefined"; NMorMRNA "null"; degree "4"; dimension "2_2";
chrA02	Undefined	as_event	6313269	6313879	.	+	.	transcript_id "TCONS_00003412,TCONS_00003411"; gene_id "chrA02:6313269-6314758W"; flanks "6313269[,6313879^"; structure "1^3-,2^4-"; splice_chain "6313423^6313602-,6313433^6313612-"; sources "Undefined,Undefined"; NMorMRNA "null"; degree "4"; dimension "2_2";
chrA02	Undefined	as_event	6356203	6359087	.	+	.	transcript_id "TCONS_00003415,TCONS_00003414"; gene_id "chrA02:6356203-6359087W"; flanks "6356203[,6359087]"; structure "1^3-,2^4-"; splice_chain "6356685^6358040-,6356695^6358050-"; sources "Undefined,Undefined"; NMorMRNA "null"; degree "4"; dimension "2_2";
chrA02	Undefined	as_event	6841988	6842204	.	+	.	transcript_id "TCONS_00003428,TCONS_00003429"; gene_id "chrA02:6840555-6842757W"; flanks "6841988^,6842204-"; structure "0,1-2^"; splice_chain ",6842068-6842106^"; sources "Undefined,Undefined"; NMorMRNA "null"; degree "4"; dimension "2_2";
chrA02	Undefined	as_event	7053470	7054036	.	+	.	transcript_id "TCONS_00003440,TCONS_00003439"; gene_id "chrA02:7050570-7054691W"; flanks "7053470-,7054036^"; structure "1^3-,2^4-"; splice_chain "7053548^7053638-,7053574^7053664-"; sources "Undefined,Undefined"; NMorMRNA "null"; degree "4"; dimension "2_2";
chrA02	Undefined	as_event	7240187	7240789	.	+	.	transcript_id "TCONS_00003448,TCONS_00003449"; gene_id "chrA02:7239943-7242294W"; flanks "7240187-,7240789^"; structure "1^2-3^5-,4^6-"; splice_chain "7240324^7240407-7240498^7240660-,7240538^7240700-"; sources "Undefined,Undefined"; NMorMRNA "null"; degree "4"; dimension "2_2";
chrA02	Undefined	as_event	7381438	7381660	.	+	.	transcript_id "TCONS_00003458,TCONS_00003459"; gene_id "chrA02:7379632-7382478W"; flanks "7381438-,7381660^"; structure "1^3-,2^4-"; splice_chain "7381494^7381594-,7381505^7381605-"; sources "Undefined,Undefined"; NMorMRNA "null"; degree "4"; dimension "2_2";
chrA02	Undefined	as_event	7695145	7696500	.	+	.	transcript_id "TCONS_00003474,TCONS_00003472,TCONS_00003473"; gene_id "chrA02:7694819-7696500W"; flanks "7695145-,7696500]"; structure "1^4-,2^5-,3^6-"; splice_chain "7695367^7695787-,7695379^7695799-,7695385^7695805-"; sources "Undefined,Undefined,Undefined"; NMorMRNA "null"; degree "9"; dimension "3_3";
chrA02	Undefined	as_event	7845236	7845466	.	+	.	transcript_id "TCONS_00003476,TCONS_00003477/TCONS_00003478"; gene_id "chrA02:7844697-7847203W"; flanks "7845236-,7845466^"; structure "0,1^2-"; splice_chain ",7845320^7845397-"; sources "Undefined,Undefined"; NMorMRNA "null"; degree "4"; dimension "2_2";
chrA02	Undefined	as_event	7846308	7846654	.	+	.	transcript_id "TCONS_00003476,TCONS_00003478"; gene_id "chrA02:7844697-7847203W"; flanks "7846308-,7846654^"; structure "0,1^2-"; splice_chain ",7846513^7846589-"; sources "Undefined,Undefined"; NMorMRNA "null"; degree "4"; dimension "2_2";
chrA02	Undefined	as_event	7846735	7847203	.	+	.	transcript_id "TCONS_00003476/TCONS_00003479,TCONS_00003478"; gene_id "chrA02:7844697-7847203W"; flanks "7846735-,7847203]"; structure "1^3-,2^4-"; splice_chain "7846872^7847173-,7846882^7847183-"; sources "Undefined,Undefined"; NMorMRNA "null"; degree "4"; dimension "2_2";
chrA02	Undefined	as_event	7930520	7930787	.	+	.	transcript_id "TCONS_00003482,TCONS_00003480"; gene_id "chrA02:7927957-7937494W"; flanks "7930520^,7930787^"; structure "1-,2-"; splice_chain "7930593-,7930606-"; sources "Undefined,Undefined"; NMorMRNA "null"; degree "4"; dimension "2_2";
chrA02	Undefined	as_event	7931007	7931663	.	+	.	transcript_id "TCONS_00003483,TCONS_00003481"; gene_id "chrA02:7927957-7937494W"; flanks "7931007^,7931663^"; structure "1-,2-"; splice_chain "7931100-,7931126-"; sources "Undefined,Undefined"; NMorMRNA "null"; degree "4"; dimension "2_2";
chrA02	Undefined	as_event	7930904	7931663	.	+	.	transcript_id "TCONS_00003480/TCONS_00003482,TCONS_00003481"; gene_id "chrA02:7927957-7937494W"; flanks "7930904-,7931663^"; structure "1^3-,2^4-"; splice_chain "7931002^7931100-,7931007^7931126-"; sources "Undefined,Undefined"; NMorMRNA "null"; degree "4"; dimension "2_2";
chrA02	Undefined	as_event	7932305	7933256	.	+	.	transcript_id "TCONS_00003482,TCONS_00003480/TCONS_00003481/TCONS_00003483"; gene_id "chrA02:7927957-7937494W"; flanks "7932305-,7933256^"; structure "1^3-5^7-,2^4-6^8-"; splice_chain "7932604^7932907-7932974^7933098-,7932606^7932909-7932976^7933100-"; sources "Undefined,Undefined"; NMorMRNA "null"; degree "4"; dimension "2_2";
chrA02	Undefined	as_event	7933734	7934051	.	+	.	transcript_id "TCONS_00003480/TCONS_00003482/TCONS_00003484,TCONS_00003481"; gene_id "chrA02:7927957-7937494W"; flanks "7933734-,7934051^"; structure "1^3-,2^4-"; splice_chain "7933865^7933940-,7933872^7933947-"; sources "Undefined,Undefined"; NMorMRNA "null"; degree "4"; dimension "2_2";
chrA02	Undefined	as_event	7933527	7934051	.	+	.	transcript_id "TCONS_00003480/TCONS_00003482,TCONS_00003481,TCONS_00003483"; gene_id "chrA02:7927957-7937494W"; flanks "7933527-,7934051^"; structure "1^3-5^8-,1^3-7^10-,2^4-6^9-"; splice_chain "7933652^7933734-7933865^7933940-,7933652^7933734-7933872^7933947-,7933659^7933741-7933867^7933942-"; sources "Undefined,Undefined,Undefined"; NMorMRNA "null"; degree "9"; dimension "3_3";
chrA02	Undefined	as_event	7934198	7934817	.	+	.	transcript_id "TCONS_00003480/TCONS_00003481/TCONS_00003482/TCONS_00003483,TCONS_00003484"; gene_id "chrA02:7927957-7937494W"; flanks "7934198-,7934817^"; structure "1^3-,2^4-"; splice_chain "7934353^7934578-,7934363^7934588-"; sources "Undefined,Undefined"; NMorMRNA "null"; degree "4"; dimension "2_2";
chrA02	Undefined	as_event	7935009	7935433	.	+	.	transcript_id "TCONS_00003480/TCONS_00003481/TCONS_00003482,TCONS_00003483,TCONS_00003484"; gene_id "chrA02:7927957-7937494W"; flanks "7935009-,7935433^"; structure "1^4-,2^5-,3^6-"; splice_chain "7935176^7935290-,7935178^7935292-,7935186^7935300-"; sources "Undefined,Undefined,Undefined"; NMorMRNA "null"; degree "9"; dimension "3_3";
chrA02	Undefined	as_event	7935696	7936555	.	+	.	transcript_id "TCONS_00003480/TCONS_00003482/TCONS_00003483/TCONS_00003484,TCONS_00003481"; gene_id "chrA02:7927957-7937494W"; flanks "7935696-,7936555^"; structure "1^3-,2^4-"; splice_chain "7936157^7936268-,7936167^7936278-"; sources "Undefined,Undefined"; NMorMRNA "null"; degree "4"; dimension "2_2";
chrA02	Undefined	as_event	7973117	7974609	.	+	.	transcript_id "TCONS_00003485,TCONS_00003486"; gene_id "chrA02:7973117-7975714W"; flanks "7973117[,7974609^"; structure "1^2-4^6-,3^5-"; splice_chain "7973301^7973538-7974357^7974436-,7974318^7974397-"; sources "Undefined,Undefined"; NMorMRNA "null"; degree "4"; dimension "2_2";
chrA02	Undefined	as_event	7974696	7975254	.	+	.	transcript_id "TCONS_00003486/TCONS_00003487,TCONS_00003485"; gene_id "chrA02:7973117-7975714W"; flanks "7974696-,7975254^"; structure "1^3-5^6-,2^4-"; splice_chain "7974761^7974850-7974918^7975012-,7974803^7974892-"; sources "Undefined,Undefined"; NMorMRNA "null"; degree "4"; dimension "2_2";
chrA02	Undefined	as_event	8006399	8007161	.	+	.	transcript_id "TCONS_00003494,TCONS_00003493"; gene_id "chrA02:8004867-8008199W"; flanks "8006399-,8007161^"; structure "1^3-5^7-,2^4-6^8-"; splice_chain "8006602^8006698-8006949^8007053-,8006604^8006700-8006953^8007057-"; sources "Undefined,Undefined"; NMorMRNA "null"; degree "4"; dimension "2_2";
chrA02	Undefined	as_event	8042883	8043225	.	+	.	transcript_id "TCONS_00003497,TCONS_00003498"; gene_id "chrA02:8042486-8043703W"; flanks "8042883-,8043225^"; structure "0,1^2-"; splice_chain ",8042941^8043037-"; sources "Undefined,Undefined"; NMorMRNA "null"; degree "4"; dimension "2_2";
chrA02	Undefined	as_event	8111665	8111969	.	+	.	transcript_id "TCONS_00003501,TCONS_00003500"; gene_id "chrA02:8111218-8113280W"; flanks "8111665-,8111969^"; structure "0,1^2-"; splice_chain ",8111753^8111841-"; sources "Undefined,Undefined"; NMorMRNA "null"; degree "4"; dimension "2_2";
chrA02	Undefined	as_event	8201248	8201662	.	+	.	transcript_id "TCONS_00003503,TCONS_00003504"; gene_id "chrA02:8200834-8202405W"; flanks "8201248^,8201662^"; structure "1-,2-"; splice_chain "8201540-,8201551-"; sources "Undefined,Undefined"; NMorMRNA "null"; degree "4"; dimension "2_2";
chrA02	Undefined	as_event	8322660	8323107	.	+	.	transcript_id "TCONS_00003514,TCONS_00003513"; gene_id "chrA02:8321991-8326568W"; flanks "8322660-,8323107^"; structure "1^2-3^5-,4^6-"; splice_chain "8322723^8322823-8322943^8323032-,8322953^8323042-"; sources "Undefined,Undefined"; NMorMRNA "null"; degree "4"; dimension "2_2";
chrA02	Undefined	as_event	8323971	8324290	.	+	.	transcript_id "TCONS_00003514,TCONS_00003513"; gene_id "chrA02:8321991-8326568W"; flanks "8323971-,8324290^"; structure "1^3-,2^4-"; splice_chain "8324126^8324225-,8324136^8324235-"; sources "Undefined,Undefined"; NMorMRNA "null"; degree "4"; dimension "2_2";
chrA02	Undefined	as_event	8632345	8632710	.	+	.	transcript_id "TCONS_00003519,TCONS_00003520"; gene_id "chrA02:8629853-8633601W"; flanks "8632345-,8632710^"; structure "1^3-,2^4-"; splice_chain "8632452^8632587-,8632462^8632597-"; sources "Undefined,Undefined"; NMorMRNA "null"; degree "4"; dimension "2_2";
chrA02	Undefined	as_event	8641093	8641256	.	+	.	transcript_id "TCONS_00003522,TCONS_00003521"; gene_id "chrA02:8641039-8641978W"; flanks "8641093^,8641256^"; structure "1-,2-"; splice_chain "8641164-,8641182-"; sources "Undefined,Undefined"; NMorMRNA "null"; degree "4"; dimension "2_2";
chrA02	Undefined	as_event	8648743	8649258	.	+	.	transcript_id "TCONS_00003523,TCONS_00003524"; gene_id "chrA02:8648225-8652255W"; flanks "8648743-,8649258-"; structure "1^,2^"; splice_chain "8648990^,8649018^"; sources "Undefined,Undefined"; NMorMRNA "null"; degree "4"; dimension "2_2";
chrA02	Undefined	as_event	8649847	8650211	.	+	.	transcript_id "TCONS_00003524,TCONS_00003523"; gene_id "chrA02:8648225-8652255W"; flanks "8649847-,8650211^"; structure "0,1^2-"; splice_chain ",8650053^8650137-"; sources "Undefined,Undefined"; NMorMRNA "null"; degree "4"; dimension "2_2";
chrA02	Undefined	as_event	8651564	8652255	.	+	.	transcript_id "TCONS_00003523,TCONS_00003524/TCONS_00003525"; gene_id "chrA02:8648225-8652255W"; flanks "8651564-,8652255]"; structure "0,1^2-3^4-"; splice_chain ",8651620^8651808-8651885^8652033-"; sources "Undefined,Undefined"; NMorMRNA "null"; degree "4"; dimension "2_2";
chrA02	Undefined	as_event	8654353	8654685	.	+	.	transcript_id "TCONS_00003526,TCONS_00003527"; gene_id "chrA02:8652970-8654685W"; flanks "8654353-,8654685]"; structure "1^3-,2^4-"; splice_chain "8654480^8654558-,8654490^8654568-"; sources "Undefined,Undefined"; NMorMRNA "null"; degree "4"; dimension "2_2";
chrA02	Undefined	as_event	8751860	8752229	.	+	.	transcript_id "TCONS_00003531,TCONS_00003532"; gene_id "chrA02:8751419-8754140W"; flanks "8751860-,8752229^"; structure "0,1^2-"; splice_chain ",8751895^8751982-"; sources "Undefined,Undefined"; NMorMRNA "null"; degree "4"; dimension "2_2";
chrA02	Undefined	as_event	9107846	9108187	.	+	.	transcript_id "TCONS_00003540,TCONS_00003539"; gene_id "chrA02:9107219-9109312W"; flanks "9107846-,9108187^"; structure "0,1^2-"; splice_chain ",9107936^9108027-"; sources "Undefined,Undefined"; NMorMRNA "null"; degree "4"; dimension "2_2";
chrA02	Undefined	as_event	9112884	9113222	.	+	.	transcript_id "TCONS_00003543,TCONS_00003542"; gene_id "chrA02:9112566-9114818W"; flanks "9112884-,9113222^"; structure "1^3-,2^4-"; splice_chain "9113072^9113139-,9113082^9113149-"; sources "Undefined,Undefined"; NMorMRNA "null"; degree "4"; dimension "2_2";
chrA02	Undefined	as_event	9112806	9113222	.	+	.	transcript_id "TCONS_00003543,TCONS_00003542,TCONS_00003541"; gene_id "chrA02:9112566-9114818W"; flanks "9112806^,9113222^"; structure "1-3^5-,1-4^6-,2-"; splice_chain "9112884-9113072^9113139-,9112884-9113082^9113149-,9112920-"; sources "Undefined,Undefined,Undefined"; NMorMRNA "null"; degree "9"; dimension "3_3";
chrA02	Undefined	as_event	9113287	9113627	.	+	.	transcript_id "TCONS_00003542/TCONS_00003543,TCONS_00003541"; gene_id "chrA02:9112566-9114818W"; flanks "9113287-,9113627^"; structure "1^3-,2^4-"; splice_chain "9113441^9113530-,9113451^9113540-"; sources "Undefined,Undefined"; NMorMRNA "null"; degree "4"; dimension "2_2";
chrA02	Undefined	as_event	9186700	9186964	.	+	.	transcript_id "TCONS_00003549,TCONS_00003550"; gene_id "chrA02:9186297-9188274W"; flanks "9186700^,9186964^"; structure "1-,2-"; splice_chain "9186792-,9186824-"; sources "Undefined,Undefined"; NMorMRNA "null"; degree "4"; dimension "2_2";
chrA02	Undefined	as_event	9418944	9419297	.	+	.	transcript_id "TCONS_00003559,TCONS_00003560"; gene_id "chrA02:9417536-9419297W"; flanks "9418944-,9419297]"; structure "0,1^2-"; splice_chain ",9419185^9419254-"; sources "Undefined,Undefined"; NMorMRNA "null"; degree "4"; dimension "2_2";
chrA02	Undefined	as_event	9424636	9425202	.	+	.	transcript_id "TCONS_00003561,TCONS_00003562"; gene_id "chrA02:9423355-9429805W"; flanks "9424636-,9425202-"; structure "1^,2^"; splice_chain "9424716^,9424717^"; sources "Undefined,Undefined"; NMorMRNA "null"; degree "4"; dimension "2_2";
chrA02	Undefined	as_event	9563199	9565654	.	+	.	transcript_id "TCONS_00003566/TCONS_00003567,TCONS_00003565"; gene_id "chrA02:9562421-9566893W"; flanks "9563199-,9565654^"; structure "1^3-5^7-,2^4-6^8-"; splice_chain "9565111^9565182-9565292^9565378-,9565121^9565192-9565302^9565388-"; sources "Undefined,Undefined"; NMorMRNA "null"; degree "4"; dimension "2_2";
chrA02	Undefined	as_event	9565730	9565986	.	+	.	transcript_id "TCONS_00003566/TCONS_00003567,TCONS_00003565"; gene_id "chrA02:9562421-9566893W"; flanks "9565730-,9565986^"; structure "1^3-,2^4-"; splice_chain "9565818^9565899-,9565828^9565909-"; sources "Undefined,Undefined"; NMorMRNA "null"; degree "4"; dimension "2_2";
chrA02	Undefined	as_event	9566586	9566893	.	+	.	transcript_id "TCONS_00003565,TCONS_00003567,TCONS_00003566"; gene_id "chrA02:9562421-9566893W"; flanks "9566586-,9566893]"; structure "0,1^3-,2^4-"; splice_chain ",9566777^9566850-,9566787^9566860-"; sources "Undefined,Undefined,Undefined"; NMorMRNA "null"; degree "9"; dimension "3_3";
chrA02	Undefined	as_event	9571344	9572017	.	+	.	transcript_id "TCONS_00003568,TCONS_00003569"; gene_id "chrA02:9569580-9574028W"; flanks "9571344-,9572017-"; structure "1^,2^"; splice_chain "9571411^,9571412^"; sources "Undefined,Undefined"; NMorMRNA "null"; degree "4"; dimension "2_2";
chrA02	Undefined	as_event	9572473	9572709	.	+	.	transcript_id "TCONS_00003569,TCONS_00003570"; gene_id "chrA02:9569580-9574028W"; flanks "9572473-,9572709-"; structure "1^,2^"; splice_chain "9572599^,9572600^"; sources "Undefined,Undefined"; NMorMRNA "null"; degree "4"; dimension "2_2";
chrA02	Undefined	as_event	9696445	9698134	.	+	.	transcript_id "TCONS_00003574,TCONS_00003573"; gene_id "chrA02:9696445-9698134W"; flanks "9696445[,9698134]"; structure "1^3-,2^4-"; splice_chain "9696879^9697718-,9696889^9697728-"; sources "Undefined,Undefined"; NMorMRNA "null"; degree "4"; dimension "2_2";
chrA02	Undefined	as_event	9775270	9776217	.	+	.	transcript_id "TCONS_00003580,TCONS_00003579"; gene_id "chrA02:9775270-9777304W"; flanks "9775270[,9776217^"; structure "0,1^2-"; splice_chain ",9775517^9776115-"; sources "Undefined,Undefined"; NMorMRNA "null"; degree "4"; dimension "2_2";
chrA02	Undefined	as_event	9776115	9776422	.	+	.	transcript_id "TCONS_00003578,TCONS_00003579"; gene_id "chrA02:9775270-9777304W"; flanks "9776115-,9776422^"; structure "0,1^2-"; splice_chain ",9776217^9776313-"; sources "Undefined,Undefined"; NMorMRNA "null"; degree "4"; dimension "2_2";
chrA02	Undefined	as_event	9775270	9776422	.	+	.	transcript_id "TCONS_00003578,TCONS_00003579,TCONS_00003580"; gene_id "chrA02:9775270-9777304W"; flanks "9775270[,9776422^"; structure "1^2-,1^2-3^4-,3^4-"; splice_chain "9775517^9776115-,9775517^9776115-9776217^9776313-,9776217^9776313-"; sources "Undefined,Undefined,Undefined"; NMorMRNA "null"; degree "9"; dimension "3_3";
chrA02	Undefined	as_event	9776915	9777304	.	+	.	transcript_id "TCONS_00003580,TCONS_00003579"; gene_id "chrA02:9775270-9777304W"; flanks "9776915-,9777304]"; structure "1^3-,2^4-"; splice_chain "9777009^9777261-,9777040^9777292-"; sources "Undefined,Undefined"; NMorMRNA "null"; degree "4"; dimension "2_2";
chrA02	Undefined	as_event	9783655	9784083	.	+	.	transcript_id "TCONS_00003581,TCONS_00003582"; gene_id "chrA02:9781601-9784083W"; flanks "9783655-,9784083]"; structure "0,1^2-"; splice_chain ",9783745^9783835-"; sources "Undefined,Undefined"; NMorMRNA "null"; degree "4"; dimension "2_2";
chrA02	Undefined	as_event	10313133	10313303	.	+	.	transcript_id "TCONS_00003595,TCONS_00003594"; gene_id "chrA02:10312551-10314247W"; flanks "10313133-,10313303-"; structure "1^,2^"; splice_chain "10313164^,10313169^"; sources "Undefined,Undefined"; NMorMRNA "null"; degree "4"; dimension "2_2";
chrA02	Undefined	as_event	10313133	10314247	.	+	.	transcript_id "TCONS_00003596,TCONS_00003595,TCONS_00003594"; gene_id "chrA02:10312551-10314247W"; flanks "10313133-,10314247]"; structure "0,1^3-,2^3-"; splice_chain ",10313164^10313303-,10313169^10313303-"; sources "Undefined,Undefined,Undefined"; NMorMRNA "null"; degree "9"; dimension "3_3";
chrA02	Undefined	as_event	10507786	10508126	.	+	.	transcript_id "TCONS_00003601,TCONS_00003602"; gene_id "chrA02:10507138-10512063W"; flanks "10507786-,10508126^"; structure "0,1^2-"; splice_chain ",10507862^10507935-"; sources "Undefined,Undefined"; NMorMRNA "null"; degree "4"; dimension "2_2";
chrA02	Undefined	as_event	10510191	10510440	.	+	.	transcript_id "TCONS_00003601/TCONS_00003602,TCONS_00003603"; gene_id "chrA02:10507138-10512063W"; flanks "10510191-,10510440^"; structure "0,1^2-"; splice_chain ",10510286^10510370-"; sources "Undefined,Undefined"; NMorMRNA "null"; degree "4"; dimension "2_2";
chrA02	Undefined	as_event	10511422	10511682	.	+	.	transcript_id "TCONS_00003601/TCONS_00003602,TCONS_00003603"; gene_id "chrA02:10507138-10512063W"; flanks "10511422-,10511682^"; structure "0,1^2-"; splice_chain ",10511526^10511607-"; sources "Undefined,Undefined"; NMorMRNA "null"; degree "4"; dimension "2_2";
chrA02	Undefined	as_event	10511754	10512063	.	+	.	transcript_id "TCONS_00003601/TCONS_00003602,TCONS_00003603"; gene_id "chrA02:10507138-10512063W"; flanks "10511754-,10512063]"; structure "0,1^2-"; splice_chain ",10511896^10511982-"; sources "Undefined,Undefined"; NMorMRNA "null"; degree "4"; dimension "2_2";
chrA02	Undefined	as_event	10560636	10562040	.	+	.	transcript_id "TCONS_00003607,TCONS_00003608"; gene_id "chrA02:10560439-10562040W"; flanks "10560636-,10562040]"; structure "1^3-,2^4-"; splice_chain "10561325^10561995-,10561335^10562005-"; sources "Undefined,Undefined"; NMorMRNA "null"; degree "4"; dimension "2_2";
chrA02	Undefined	as_event	10683813	10684363	.	+	.	transcript_id "TCONS_00003616,TCONS_00003614,TCONS_00003615"; gene_id "chrA02:10678048-10691336W"; flanks "10683813-,10684363^"; structure "1^4-,2^5-,3^6-"; splice_chain "10684067^10684209-,10684068^10684210-,10684075^10684217-"; sources "Undefined,Undefined,Undefined"; NMorMRNA "null"; degree "9"; dimension "3_3";
chrA02	Undefined	as_event	10684680	10685076	.	+	.	transcript_id "TCONS_00003614/TCONS_00003617,TCONS_00003616,TCONS_00003615"; gene_id "chrA02:10678048-10691336W"; flanks "10684680-,10685076^"; structure "0,1^3-,2^4-"; splice_chain ",10684825^10684928-,10684884^10684959-"; sources "Undefined,Undefined,Undefined"; NMorMRNA "null"; degree "9"; dimension "3_3";
chrA02	Undefined	as_event	10685164	10685570	.	+	.	transcript_id "TCONS_00003614/TCONS_00003615/TCONS_00003617,TCONS_00003616"; gene_id "chrA02:10678048-10691336W"; flanks "10685164-,10685570^"; structure "1^3-,2^4-"; splice_chain "10685322^10685466-,10685332^10685476-"; sources "Undefined,Undefined"; NMorMRNA "null"; degree "4"; dimension "2_2";
chrA02	Undefined	as_event	10686668	10686778	.	+	.	transcript_id "TCONS_00003614,TCONS_00003615/TCONS_00003616/TCONS_00003617"; gene_id "chrA02:10678048-10691336W"; flanks "10686668^,10686778^"; structure "1-,2-"; splice_chain "10686764-,10686766-"; sources "Undefined,Undefined"; NMorMRNA "null"; degree "4"; dimension "2_2";
chrA02	Undefined	as_event	10688491	10688686	.	+	.	transcript_id "TCONS_00003615/TCONS_00003616/TCONS_00003617,TCONS_00003614"; gene_id "chrA02:10678048-10691336W"; flanks "10688491-,10688686-"; structure "1^,2^"; splice_chain "10688583^,10688586^"; sources "Undefined,Undefined"; NMorMRNA "null"; degree "4"; dimension "2_2";
chrA02	Undefined	as_event	10688813	10690448	.	+	.	transcript_id "TCONS_00003616,TCONS_00003614"; gene_id "chrA02:10678048-10691336W"; flanks "10688813^,10690448^"; structure "1-,2-"; splice_chain "10690330-,10690376-"; sources "Undefined,Undefined"; NMorMRNA "null"; degree "4"; dimension "2_2";
chrA02	Undefined	as_event	10690448	10691023	.	+	.	transcript_id "TCONS_00003614,TCONS_00003616"; gene_id "chrA02:10678048-10691336W"; flanks "10690448^,10691023^"; structure "1-,2-"; splice_chain "10690514-,10690530-"; sources "Undefined,Undefined"; NMorMRNA "null"; degree "4"; dimension "2_2";
chrA02	Undefined	as_event	10690330	10691023	.	+	.	transcript_id "TCONS_00003615/TCONS_00003617,TCONS_00003616"; gene_id "chrA02:10678048-10691336W"; flanks "10690330-,10691023^"; structure "0,1^2-"; splice_chain ",10690448^10690530-"; sources "Undefined,Undefined"; NMorMRNA "null"; degree "4"; dimension "2_2";
chrA02	Undefined	as_event	10688813	10691023	.	+	.	transcript_id "TCONS_00003615/TCONS_00003617,TCONS_00003616,TCONS_00003614"; gene_id "chrA02:10678048-10691336W"; flanks "10688813^,10691023^"; structure "1-,1-3^5-,2-3^4-"; splice_chain "10690330-,10690330-10690448^10690530-,10690376-10690448^10690514-"; sources "Undefined,Undefined,Undefined"; NMorMRNA "null"; degree "9"; dimension "3_3";
chrA02	Undefined	as_event	10791644	10792666	.	+	.	transcript_id "TCONS_00003618,TCONS_00003619"; gene_id "chrA02:10791107-10793243W"; flanks "10791644^,10792666^"; structure "1-,2-"; splice_chain "10792260-,10792263-"; sources "Undefined,Undefined"; NMorMRNA "null"; degree "4"; dimension "2_2";
chrA02	Undefined	as_event	10995308	10996217	.	+	.	transcript_id "TCONS_00003628,TCONS_00003629"; gene_id "chrA02:10995308-10999684W"; flanks "10995308[,10996217^"; structure "1^3-,2^4-"; splice_chain "10995584^10995700-,10995607^10995723-"; sources "Undefined,Undefined"; NMorMRNA "null"; degree "4"; dimension "2_2";
chrA02	Undefined	as_event	10997516	10997806	.	+	.	transcript_id "TCONS_00003629,TCONS_00003628"; gene_id "chrA02:10995308-10999684W"; flanks "10997516-,10997806^"; structure "0,1^2-"; splice_chain ",10997623^10997695-"; sources "Undefined,Undefined"; NMorMRNA "null"; degree "4"; dimension "2_2";
chrA02	Undefined	as_event	11051595	11051805	.	+	.	transcript_id "TCONS_00003631/TCONS_00003632,TCONS_00003633"; gene_id "chrA02:11050786-11055187W"; flanks "11051595-,11051805^"; structure "1^3-,2^4-"; splice_chain "11051648^11051737-,11051682^11051771-"; sources "Undefined,Undefined"; NMorMRNA "null"; degree "4"; dimension "2_2";
chrA02	Undefined	as_event	11054105	11055187	.	+	.	transcript_id "TCONS_00003631,TCONS_00003632,TCONS_00003633"; gene_id "chrA02:11050786-11055187W"; flanks "11054105-,11055187]"; structure "1^3-,2^4-,5^6-"; splice_chain "11054176^11054254-,11054197^11054275-,11054620^11055102-"; sources "Undefined,Undefined,Undefined"; NMorMRNA "null"; degree "9"; dimension "3_3";
chrA02	Undefined	as_event	11059367	11059968	.	+	.	transcript_id "TCONS_00003634,TCONS_00003635"; gene_id "chrA02:11058273-11059968W"; flanks "11059367-,11059968]"; structure "1^3-,2^4-"; splice_chain "11059595^11059802-,11059605^11059812-"; sources "Undefined,Undefined"; NMorMRNA "null"; degree "4"; dimension "2_2";
chrA02	Undefined	as_event	11079935	11080543	.	+	.	transcript_id "TCONS_00003638,TCONS_00003639"; gene_id "chrA02:11078179-11081353W"; flanks "11079935-,11080543^"; structure "1^3-,2^4-"; splice_chain "11080061^11080406-,11080071^11080416-"; sources "Undefined,Undefined"; NMorMRNA "null"; degree "4"; dimension "2_2";
chrA02	Undefined	as_event	11081085	11081353	.	+	.	transcript_id "TCONS_00003639,TCONS_00003638"; gene_id "chrA02:11078179-11081353W"; flanks "11081085-,11081353]"; structure "0,1^2-"; splice_chain ",11081215^11081294-"; sources "Undefined,Undefined"; NMorMRNA "null"; degree "4"; dimension "2_2";
chrA02	Undefined	as_event	11083796	11084021	.	+	.	transcript_id "TCONS_00003641,TCONS_00003640"; gene_id "chrA02:11082807-11084711W"; flanks "11083796-,11084021-"; structure "1^,2^"; splice_chain "11083882^,11083887^"; sources "Undefined,Undefined"; NMorMRNA "null"; degree "4"; dimension "2_2";
chrA02	Undefined	as_event	11084220	11084458	.	+	.	transcript_id "TCONS_00003640,TCONS_00003641"; gene_id "chrA02:11082807-11084711W"; flanks "11084220^,11084458^"; structure "1-,2-"; splice_chain "11084414-,11084415-"; sources "Undefined,Undefined"; NMorMRNA "null"; degree "4"; dimension "2_2";
chrA02	Undefined	as_event	11112509	11112936	.	+	.	transcript_id "TCONS_00003644,TCONS_00003645"; gene_id "chrA02:11111817-11113536W"; flanks "11112509-,11112936^"; structure "1^3-,2^4-"; splice_chain "11112750^11112832-,11112760^11112842-"; sources "Undefined,Undefined"; NMorMRNA "null"; degree "4"; dimension "2_2";
chrA02	Undefined	as_event	11128657	11129697	.	+	.	transcript_id "TCONS_00003647,TCONS_00003646"; gene_id "chrA02:11128462-11129697W"; flanks "11128657-,11129697]"; structure "0,1^2-"; splice_chain ",11128949^11129040-"; sources "Undefined,Undefined"; NMorMRNA "null"; degree "4"; dimension "2_2";
chrA02	Undefined	as_event	11409813	11409975	.	+	.	transcript_id "TCONS_00003651,TCONS_00003652"; gene_id "chrA02:11407751-11414554W"; flanks "11409813-,11409975-"; structure "1^,2^"; splice_chain "11409898^,11409900^"; sources "Undefined,Undefined"; NMorMRNA "null"; degree "4"; dimension "2_2";
chrA02	Undefined	as_event	11412989	11413185	.	+	.	transcript_id "TCONS_00003652/TCONS_00003653,TCONS_00003651"; gene_id "chrA02:11407751-11414554W"; flanks "11412989-,11413185^"; structure "0,1^2-"; splice_chain ",11413042^11413120-"; sources "Undefined,Undefined"; NMorMRNA "null"; degree "4"; dimension "2_2";
chrA02	Undefined	as_event	11414159	11414554	.	+	.	transcript_id "TCONS_00003652,TCONS_00003653"; gene_id "chrA02:11407751-11414554W"; flanks "11414159^,11414554]"; structure "1-,2-"; splice_chain "11414267-,11414270-"; sources "Undefined,Undefined"; NMorMRNA "null"; degree "4"; dimension "2_2";
chrA02	Undefined	as_event	11413770	11414554	.	+	.	transcript_id "TCONS_00003651,TCONS_00003652,TCONS_00003653"; gene_id "chrA02:11407751-11414554W"; flanks "11413770-,11414554]"; structure "0,1^2-,1^3-"; splice_chain ",11414159^11414267-,11414159^11414270-"; sources "Undefined,Undefined,Undefined"; NMorMRNA "null"; degree "9"; dimension "3_3";
chrA02	Undefined	as_event	11610479	11610704	.	+	.	transcript_id "TCONS_00003663,TCONS_00003664"; gene_id "chrA02:11609227-11610704W"; flanks "11610479-,11610704]"; structure "0,1^2-"; splice_chain ",11610595^11610678-"; sources "Undefined,Undefined"; NMorMRNA "null"; degree "4"; dimension "2_2";
chrA02	Undefined	as_event	11710465	11711089	.	+	.	transcript_id "TCONS_00003665,TCONS_00003667"; gene_id "chrA02:11710012-11712320W"; flanks "11710465-,11711089^"; structure "0,1^2-"; splice_chain ",11710710^11711009-"; sources "Undefined,Undefined"; NMorMRNA "null"; degree "4"; dimension "2_2";
chrA02	Undefined	as_event	11710465	11712320	.	+	.	transcript_id "TCONS_00003667,TCONS_00003665,TCONS_00003666"; gene_id "chrA02:11710012-11712320W"; flanks "11710465-,11712320]"; structure "1^2-3^4-5^7-,3^4-5^7-,6^8-"; splice_chain "11710710^11711009-11711089^11711167-11711318^11711591-,11711089^11711167-11711318^11711591-,11711328^11711601-"; sources "Undefined,Undefined,Undefined"; NMorMRNA "null"; degree "9"; dimension "3_3";
chrA02	Undefined	as_event	11781561	11781822	.	+	.	transcript_id "TCONS_00003673,TCONS_00003674"; gene_id "chrA02:11780956-11782144W"; flanks "11781561-,11781822^"; structure "1^3-,2^4-"; splice_chain "11781687^11781767-,11781697^11781777-"; sources "Undefined,Undefined"; NMorMRNA "null"; degree "4"; dimension "2_2";
chrA02	Undefined	as_event	11906385	11906923	.	+	.	transcript_id "TCONS_00003679,TCONS_00003678"; gene_id "chrA02:11904039-11909630W"; flanks "11906385-,11906923^"; structure "1^3-,2^4-"; splice_chain "11906514^11906617-,11906524^11906627-"; sources "Undefined,Undefined"; NMorMRNA "null"; degree "4"; dimension "2_2";
chrA02	Undefined	as_event	11991946	11992172	.	+	.	transcript_id "TCONS_00003682,TCONS_00003683"; gene_id "chrA02:11991005-11992594W"; flanks "11991946-,11992172^"; structure "1^3-,2^4-"; splice_chain "11992046^11992128-,11992056^11992138-"; sources "Undefined,Undefined"; NMorMRNA "null"; degree "4"; dimension "2_2";
chrA02	Undefined	as_event	12032948	12033414	.	+	.	transcript_id "TCONS_00003686,TCONS_00003685"; gene_id "chrA02:12031339-12033414W"; flanks "12032948-,12033414]"; structure "0,1^2-"; splice_chain ",12032995^12033065-"; sources "Undefined,Undefined"; NMorMRNA "null"; degree "4"; dimension "2_2";
chrA02	Undefined	as_event	12088564	12089118	.	+	.	transcript_id "TCONS_00003688,TCONS_00003689"; gene_id "chrA02:12088564-12091328W"; flanks "12088564[,12089118^"; structure "1^3-,2^4-"; splice_chain "12088772^12089032-,12088780^12089040-"; sources "Undefined,Undefined"; NMorMRNA "null"; degree "4"; dimension "2_2";
chrA02	Undefined	as_event	12240299	12240930	.	+	.	transcript_id "TCONS_00003693,TCONS_00003694"; gene_id "chrA02:12240299-12242058W"; flanks "12240299[,12240930^"; structure "0,1^2-3^4-"; splice_chain ",12240474^12240555-12240743^12240816-"; sources "Undefined,Undefined"; NMorMRNA "null"; degree "4"; dimension "2_2";
chrA02	Undefined	as_event	12241192	12241459	.	+	.	transcript_id "TCONS_00003693,TCONS_00003694"; gene_id "chrA02:12240299-12242058W"; flanks "12241192-,12241459^"; structure "0,1^2-"; splice_chain ",12241305^12241373-"; sources "Undefined,Undefined"; NMorMRNA "null"; degree "4"; dimension "2_2";
chrA02	Undefined	as_event	12437269	12437637	.	+	.	transcript_id "TCONS_00003706,TCONS_00003705"; gene_id "chrA02:12422103-12439198W"; flanks "12437269-,12437637^"; structure "0,1^2-"; splice_chain ",12437365^12437455-"; sources "Undefined,Undefined"; NMorMRNA "null"; degree "4"; dimension "2_2";
chrA02	Undefined	as_event	12448536	12449460	.	+	.	transcript_id "TCONS_00003708/TCONS_00003709,TCONS_00003707"; gene_id "chrA02:12448148-12450716W"; flanks "12448536^,12449460^"; structure "1-,2-"; splice_chain "12449294-,12449297-"; sources "Undefined,Undefined"; NMorMRNA "null"; degree "4"; dimension "2_2";
chrA02	Undefined	as_event	12493478	12493837	.	+	.	transcript_id "TCONS_00003714,TCONS_00003713"; gene_id "chrA02:12493186-12495758W"; flanks "12493478-,12493837^"; structure "0,1^2-"; splice_chain ",12493551^12493616-"; sources "Undefined,Undefined"; NMorMRNA "null"; degree "4"; dimension "2_2";
chrA02	Undefined	as_event	12754840	12755363	.	+	.	transcript_id "TCONS_00003718,TCONS_00003719"; gene_id "chrA02:12754603-12756874W"; flanks "12754840-,12755363^"; structure "0,1^2-"; splice_chain ",12754953^12755028-"; sources "Undefined,Undefined"; NMorMRNA "null"; degree "4"; dimension "2_2";
chrA02	Undefined	as_event	12931176	12932026	.	+	.	transcript_id "TCONS_00003723,TCONS_00003722"; gene_id "chrA02:12930296-12932499W"; flanks "12931176-,12932026-"; structure "1^,2^"; splice_chain "12931393^,12931401^"; sources "Undefined,Undefined"; NMorMRNA "null"; degree "4"; dimension "2_2";
chrA02	Undefined	as_event	12932199	12932499	.	+	.	transcript_id "TCONS_00003722,TCONS_00003723"; gene_id "chrA02:12930296-12932499W"; flanks "12932199-,12932499]"; structure "0,1^2-"; splice_chain ",12932299^12932386-"; sources "Undefined,Undefined"; NMorMRNA "null"; degree "4"; dimension "2_2";
chrA02	Undefined	as_event	13049363	13049969	.	+	.	transcript_id "TCONS_00003726,TCONS_00003727"; gene_id "chrA02:13047892-13049969W"; flanks "13049363-,13049969]"; structure "0,1^2-3^4-"; splice_chain ",13049501^13049600-13049640^13049719-"; sources "Undefined,Undefined"; NMorMRNA "null"; degree "4"; dimension "2_2";
chrA02	Undefined	as_event	13090393	13091173	.	+	.	transcript_id "TCONS_00003729,TCONS_00003730"; gene_id "chrA02:13090393-13091531W"; flanks "13090393[,13091173^"; structure "1^3-,2^4-"; splice_chain "13090670^13091032-,13090680^13091042-"; sources "Undefined,Undefined"; NMorMRNA "null"; degree "4"; dimension "2_2";
chrA02	Undefined	as_event	13125399	13125813	.	+	.	transcript_id "TCONS_00003733,TCONS_00003734"; gene_id "chrA02:13123777-13126561W"; flanks "13125399-,13125813^"; structure "1^3-,2^4-"; splice_chain "13125515^13125634-,13125525^13125644-"; sources "Undefined,Undefined"; NMorMRNA "null"; degree "4"; dimension "2_2";
chrA02	Undefined	as_event	13125887	13126561	.	+	.	transcript_id "TCONS_00003733,TCONS_00003734"; gene_id "chrA02:13123777-13126561W"; flanks "13125887-,13126561]"; structure "1^3-,2^4-"; splice_chain "13125933^13126067-,13125934^13126068-"; sources "Undefined,Undefined"; NMorMRNA "null"; degree "4"; dimension "2_2";
chrA02	Undefined	as_event	13706020	13707200	.	+	.	transcript_id "TCONS_00003743,TCONS_00003745"; gene_id "chrA02:13704802-13707665W"; flanks "13706020-,13707200]"; structure "0,1^2-3^4-5^6-7^8-"; splice_chain ",13706308^13706388-13706473^13706561-13706784^13706870-13706996^13707082-"; sources "Undefined,Undefined"; NMorMRNA "null"; degree "4"; dimension "2_2";
chrA02	Undefined	as_event	13750579	13751827	.	+	.	transcript_id "TCONS_00003747,TCONS_00003746"; gene_id "chrA02:13750579-13751827W"; flanks "13750579[,13751827]"; structure "1^3-,2^4-"; splice_chain "13750694^13751120-,13750697^13751123-"; sources "Undefined,Undefined"; NMorMRNA "null"; degree "4"; dimension "2_2";
chrA02	Undefined	as_event	13953938	13954247	.	+	.	transcript_id "TCONS_00003753,TCONS_00003754"; gene_id "chrA02:13951861-13954811W"; flanks "13953938-,13954247^"; structure "0,1^2-"; splice_chain ",13954025^13954107-"; sources "Undefined,Undefined"; NMorMRNA "null"; degree "4"; dimension "2_2";
chrA02	Undefined	as_event	13954355	13954811	.	+	.	transcript_id "TCONS_00003753,TCONS_00003754"; gene_id "chrA02:13951861-13954811W"; flanks "13954355-,13954811]"; structure "0,1^2-"; splice_chain ",13954504^13954599-"; sources "Undefined,Undefined"; NMorMRNA "null"; degree "4"; dimension "2_2";
chrA02	Undefined	as_event	14115290	14115971	.	+	.	transcript_id "TCONS_00003757,TCONS_00003758"; gene_id "chrA02:14112544-14116493W"; flanks "14115290-,14115971^"; structure "1^3-,2^4-"; splice_chain "14115796^14115891-,14115806^14115901-"; sources "Undefined,Undefined"; NMorMRNA "null"; degree "4"; dimension "2_2";
chrA02	Undefined	as_event	14551576	14551879	.	+	.	transcript_id "TCONS_00003767,TCONS_00003766"; gene_id "chrA02:14551159-14552741W"; flanks "14551576-,14551879^"; structure "1^3-,2^4-"; splice_chain "14551664^14551741-,14551674^14551751-"; sources "Undefined,Undefined"; NMorMRNA "null"; degree "4"; dimension "2_2";
chrA02	Undefined	as_event	14551952	14552151	.	+	.	transcript_id "TCONS_00003767,TCONS_00003766"; gene_id "chrA02:14551159-14552741W"; flanks "14551952-,14552151-"; structure "1^,2^"; splice_chain "14552026^,14552028^"; sources "Undefined,Undefined"; NMorMRNA "null"; degree "4"; dimension "2_2";
chrA02	Undefined	as_event	14753891	14754145	.	+	.	transcript_id "TCONS_00003769,TCONS_00003768"; gene_id "chrA02:14752148-14755124W"; flanks "14753891-,14754145^"; structure "1^3-,2^4-"; splice_chain "14753980^14754075-,14753990^14754085-"; sources "Undefined,Undefined"; NMorMRNA "null"; degree "4"; dimension "2_2";
chrA02	Undefined	as_event	14964814	14966165	.	+	.	transcript_id "TCONS_00003774,TCONS_00003773"; gene_id "chrA02:14963633-14966717W"; flanks "14964814-,14966165^"; structure "1^3-,2^4-"; splice_chain "14965802^14965915-,14965812^14965925-"; sources "Undefined,Undefined"; NMorMRNA "null"; degree "4"; dimension "2_2";
chrA02	Undefined	as_event	15125310	15125684	.	+	.	transcript_id "TCONS_00003777,TCONS_00003776"; gene_id "chrA02:15123993-15125684W"; flanks "15125310-,15125684]"; structure "1^3-,2^4-"; splice_chain "15125390^15125484-,15125399^15125493-"; sources "Undefined,Undefined"; NMorMRNA "null"; degree "4"; dimension "2_2";
chrA02	Undefined	as_event	15369051	15369626	.	+	.	transcript_id "TCONS_00003779,TCONS_00003780"; gene_id "chrA02:15369051-15369626W"; flanks "15369051[,15369626]"; structure "1^3-,2^4-"; splice_chain "15369138^15369323-,15369148^15369333-"; sources "Undefined,Undefined"; NMorMRNA "null"; degree "4"; dimension "2_2";
chrA02	Undefined	as_event	15831751	15833358	.	+	.	transcript_id "TCONS_00003784,TCONS_00003783"; gene_id "chrA02:15831751-15833358W"; flanks "15831751[,15833358]"; structure "1^3-,2^4-"; splice_chain "15832348^15832426-,15832358^15832436-"; sources "Undefined,Undefined"; NMorMRNA "null"; degree "4"; dimension "2_2";
chrA02	Undefined	as_event	16776804	16777270	.	+	.	transcript_id "TCONS_00003788/TCONS_00003789,TCONS_00003787"; gene_id "chrA02:16776804-16787957W"; flanks "16776804[,16777270^"; structure "1^3-,2^4-"; splice_chain "16777060^16777136-,16777070^16777146-"; sources "Undefined,Undefined"; NMorMRNA "null"; degree "4"; dimension "2_2";
chrA02	Undefined	as_event	16777546	16778160	.	+	.	transcript_id "TCONS_00003787/TCONS_00003788,TCONS_00003789"; gene_id "chrA02:16776804-16787957W"; flanks "16777546-,16778160^"; structure "1^3-,2^4-"; splice_chain "16777636^16778117-,16777646^16778127-"; sources "Undefined,Undefined"; NMorMRNA "null"; degree "4"; dimension "2_2";
chrA02	Undefined	as_event	16778160	16778519	.	+	.	transcript_id "TCONS_00003787,TCONS_00003788/TCONS_00003789"; gene_id "chrA02:16776804-16787957W"; flanks "16778160^,16778519^"; structure "1-4^6-,2-3^5-"; splice_chain "16778279-16778380^16778463-,16778281-16778379^16778462-"; sources "Undefined,Undefined"; NMorMRNA "null"; degree "4"; dimension "2_2";
chrA02	Undefined	as_event	17486625	17487299	.	+	.	transcript_id "TCONS_00003803,TCONS_00003804"; gene_id "chrA02:17485461-17488853W"; flanks "17486625-,17487299^"; structure "0,1^2-3^4-"; splice_chain ",17486722^17486797-17487080^17487155-"; sources "Undefined,Undefined"; NMorMRNA "null"; degree "4"; dimension "2_2";
chrA02	Undefined	as_event	17487830	17488193	.	+	.	transcript_id "TCONS_00003803,TCONS_00003804"; gene_id "chrA02:17485461-17488853W"; flanks "17487830-,17488193^"; structure "0,1^2-"; splice_chain ",17487991^17488078-"; sources "Undefined,Undefined"; NMorMRNA "null"; degree "4"; dimension "2_2";
chrA02	Undefined	as_event	17495766	17497203	.	+	.	transcript_id "TCONS_00003806,TCONS_00003805"; gene_id "chrA02:17495290-17497203W"; flanks "17495766-,17497203]"; structure "0,1^2-"; splice_chain ",17496822^17496925-"; sources "Undefined,Undefined"; NMorMRNA "null"; degree "4"; dimension "2_2";
chrA02	Undefined	as_event	17571382	17571866	.	+	.	transcript_id "TCONS_00003811,TCONS_00003810,TCONS_00003809"; gene_id "chrA02:17570951-17573138W"; flanks "17571382-,17571866^"; structure "1^4-,2^5-,3^6-"; splice_chain "17571733^17571821-,17571767^17571855-,17571768^17571856-"; sources "Undefined,Undefined,Undefined"; NMorMRNA "null"; degree "9"; dimension "3_3";
chrA02	Undefined	as_event	17572428	17572691	.	+	.	transcript_id "TCONS_00003810,TCONS_00003811"; gene_id "chrA02:17570951-17573138W"; flanks "17572428-,17572691^"; structure "0,1^2-"; splice_chain ",17572550^17572632-"; sources "Undefined,Undefined"; NMorMRNA "null"; degree "4"; dimension "2_2";
chrA02	Undefined	as_event	17572428	17573138	.	+	.	transcript_id "TCONS_00003809,TCONS_00003811,TCONS_00003810"; gene_id "chrA02:17570951-17573138W"; flanks "17572428-,17573138]"; structure "0,1^2-3^4-,3^4-"; splice_chain ",17572550^17572632-17572691^17572886-,17572691^17572886-"; sources "Undefined,Undefined,Undefined"; NMorMRNA "null"; degree "9"; dimension "3_3";
chrA02	Undefined	as_event	18099692	18100460	.	+	.	transcript_id "TCONS_00003818,TCONS_00003817"; gene_id "chrA02:18097013-18101902W"; flanks "18099692-,18100460^"; structure "1^3-,2^4-"; splice_chain "18099969^18100065-,18099979^18100075-"; sources "Undefined,Undefined"; NMorMRNA "null"; degree "4"; dimension "2_2";
chrA02	Undefined	as_event	18245812	18245950	.	+	.	transcript_id "TCONS_00003821,TCONS_00003820"; gene_id "chrA02:18244466-18247061W"; flanks "18245812-,18245950-"; structure "1^,2^"; splice_chain "18245862^,18245865^"; sources "Undefined,Undefined"; NMorMRNA "null"; degree "4"; dimension "2_2";
chrA02	Undefined	as_event	18250856	18251181	.	+	.	transcript_id "TCONS_00003822,TCONS_00003823"; gene_id "chrA02:18247197-18251987W"; flanks "18250856-,18251181^"; structure "1^3-,2^4-"; splice_chain "18250978^18251065-,18250988^18251075-"; sources "Undefined,Undefined"; NMorMRNA "null"; degree "4"; dimension "2_2";
chrA02	Undefined	as_event	18387880	18388208	.	+	.	transcript_id "TCONS_00003829,TCONS_00003827,TCONS_00003828"; gene_id "chrA02:18386314-18388208W"; flanks "18387880-,18388208]"; structure "1^4-,2^5-,3^6-"; splice_chain "18388098^18388174-,18388100^18388176-,18388108^18388184-"; sources "Undefined,Undefined,Undefined"; NMorMRNA "null"; degree "9"; dimension "3_3";
chrA02	Undefined	as_event	18391985	18392301	.	+	.	transcript_id "TCONS_00003830,TCONS_00003831"; gene_id "chrA02:18390934-18392301W"; flanks "18391985-,18392301]"; structure "0,1^2-"; splice_chain ",18392140^18392216-"; sources "Undefined,Undefined"; NMorMRNA "null"; degree "4"; dimension "2_2";
chrA02	Undefined	as_event	18425224	18425926	.	+	.	transcript_id "TCONS_00003835,TCONS_00003836"; gene_id "chrA02:18425224-18427311W"; flanks "18425224[,18425926^"; structure "1^3-,2^4-"; splice_chain "18425502^18425854-,18425505^18425857-"; sources "Undefined,Undefined"; NMorMRNA "null"; degree "4"; dimension "2_2";
chrA02	Undefined	as_event	18426477	18426630	.	+	.	transcript_id "TCONS_00003835,TCONS_00003836"; gene_id "chrA02:18425224-18427311W"; flanks "18426477-,18426630-"; structure "1^,2^"; splice_chain "18426548^,18426550^"; sources "Undefined,Undefined"; NMorMRNA "null"; degree "4"; dimension "2_2";
chrA02	Undefined	as_event	18426630	18426972	.	+	.	transcript_id "TCONS_00003835,TCONS_00003836"; gene_id "chrA02:18425224-18427311W"; flanks "18426630-,18426972^"; structure "1^3-,2^4-"; splice_chain "18426785^18426869-,18426795^18426879-"; sources "Undefined,Undefined"; NMorMRNA "null"; degree "4"; dimension "2_2";
chrA02	Undefined	as_event	18574641	18575529	.	+	.	transcript_id "TCONS_00003843,TCONS_00003842"; gene_id "chrA02:18574641-18576130W"; flanks "18574641[,18575529-"; structure "1^,2^"; splice_chain "18575264^,18575270^"; sources "Undefined,Undefined"; NMorMRNA "null"; degree "4"; dimension "2_2";
chrA02	Undefined	as_event	18675488	18676686	.	+	.	transcript_id "TCONS_00003846,TCONS_00003845"; gene_id "chrA02:18675020-18676686W"; flanks "18675488-,18676686]"; structure "1^3-,2^4-"; splice_chain "18675696^18675898-,18675706^18675908-"; sources "Undefined,Undefined"; NMorMRNA "null"; degree "4"; dimension "2_2";
chrA02	Undefined	as_event	18727879	18728380	.	+	.	transcript_id "TCONS_00003850,TCONS_00003849"; gene_id "chrA02:18726910-18728554W"; flanks "18727879^,18728380-"; structure "0,1-2^"; splice_chain ",18728115-18728158^"; sources "Undefined,Undefined"; NMorMRNA "null"; degree "4"; dimension "2_2";
chrA02	Undefined	as_event	18727344	18728380	.	+	.	transcript_id "TCONS_00003851,TCONS_00003850,TCONS_00003849"; gene_id "chrA02:18726910-18728554W"; flanks "18727344^,18728380-"; structure "0,1-2^,1-2^3-4^"; splice_chain ",18727832-18727879^,18727832-18727879^18728115-18728158^"; sources "Undefined,Undefined,Undefined"; NMorMRNA "null"; degree "9"; dimension "3_3";
chrA02	Undefined	as_event	18727169	18728380	.	+	.	transcript_id "TCONS_00003848,TCONS_00003851,TCONS_00003850,TCONS_00003849"; gene_id "chrA02:18726910-18728554W"; flanks "18727169-,18728380-"; structure "1^,2^,2^3-4^,2^3-4^5-6^"; splice_chain "18727287^,18727344^,18727344^18727832-18727879^,18727344^18727832-18727879^18728115-18728158^"; sources "Undefined,Undefined,Undefined,Undefined"; NMorMRNA "null"; degree "16"; dimension "4_4";
chrA02	Undefined	as_event	18797847	18798202	.	+	.	transcript_id "TCONS_00003855,TCONS_00003856"; gene_id "chrA02:18796735-18799326W"; flanks "18797847-,18798202^"; structure "0,1^2-"; splice_chain ",18797973^18798053-"; sources "Undefined,Undefined"; NMorMRNA "null"; degree "4"; dimension "2_2";
chrA02	Undefined	as_event	18798486	18798826	.	+	.	transcript_id "TCONS_00003855,TCONS_00003856/TCONS_00003857"; gene_id "chrA02:18796735-18799326W"; flanks "18798486-,18798826^"; structure "0,1^2-"; splice_chain ",18798622^18798709-"; sources "Undefined,Undefined"; NMorMRNA "null"; degree "4"; dimension "2_2";
chrA02	Undefined	as_event	18798925	18799149	.	+	.	transcript_id "TCONS_00003856/TCONS_00003857,TCONS_00003855"; gene_id "chrA02:18796735-18799326W"; flanks "18798925-,18799149-"; structure "1^,2^"; splice_chain "18799059^,18799060^"; sources "Undefined,Undefined"; NMorMRNA "null"; degree "4"; dimension "2_2";
chrA02	Undefined	as_event	19541324	19541853	.	+	.	transcript_id "TCONS_00003882,TCONS_00003883"; gene_id "chrA02:19539585-19541853W"; flanks "19541324-,19541853]"; structure "0,1^2-"; splice_chain ",19541545^19541632-"; sources "Undefined,Undefined"; NMorMRNA "null"; degree "4"; dimension "2_2";
chrA02	Undefined	as_event	19558623	19559015	.	+	.	transcript_id "TCONS_00003888/TCONS_00003889,TCONS_00003890"; gene_id "chrA02:19558533-19566127W"; flanks "19558623^,19559015^"; structure "1-,2-"; splice_chain "19558949-,19558953-"; sources "Undefined,Undefined"; NMorMRNA "null"; degree "4"; dimension "2_2";
chrA02	Undefined	as_event	19561647	19561830	.	+	.	transcript_id "TCONS_00003889,TCONS_00003890"; gene_id "chrA02:19558533-19566127W"; flanks "19561647^,19561830^"; structure "1-,2-"; splice_chain "19561745-,19561746-"; sources "Undefined,Undefined"; NMorMRNA "null"; degree "4"; dimension "2_2";
chrA02	Undefined	as_event	19561746	19561904	.	+	.	transcript_id "TCONS_00003890,TCONS_00003888"; gene_id "chrA02:19558533-19566127W"; flanks "19561746-,19561904-"; structure "1^,2^"; splice_chain "19561830^,19561832^"; sources "Undefined,Undefined"; NMorMRNA "null"; degree "4"; dimension "2_2";
chrA02	Undefined	as_event	19561647	19561904	.	+	.	transcript_id "TCONS_00003889,TCONS_00003890,TCONS_00003888"; gene_id "chrA02:19558533-19566127W"; flanks "19561647^,19561904-"; structure "1-3^,2-3^,2-4^"; splice_chain "19561745-19561830^,19561746-19561830^,19561746-19561832^"; sources "Undefined,Undefined,Undefined"; NMorMRNA "null"; degree "9"; dimension "3_3";
chrA02	Undefined	as_event	19562095	19562354	.	+	.	transcript_id "TCONS_00003889/TCONS_00003890,TCONS_00003888"; gene_id "chrA02:19558533-19566127W"; flanks "19562095-,19562354-"; structure "1^,2^"; splice_chain "19562193^,19562194^"; sources "Undefined,Undefined"; NMorMRNA "null"; degree "4"; dimension "2_2";
chrA02	Undefined	as_event	19562851	19563160	.	+	.	transcript_id "TCONS_00003888/TCONS_00003889,TCONS_00003890"; gene_id "chrA02:19558533-19566127W"; flanks "19562851-,19563160^"; structure "0,1^2-"; splice_chain ",19562991^19563068-"; sources "Undefined,Undefined"; NMorMRNA "null"; degree "4"; dimension "2_2";
chrA02	Undefined	as_event	19590874	19591303	.	+	.	transcript_id "TCONS_00003892,TCONS_00003893"; gene_id "chrA02:19590874-19592350W"; flanks "19590874[,19591303-"; structure "1^,2^"; splice_chain "19591010^,19591014^"; sources "Undefined,Undefined"; NMorMRNA "null"; degree "4"; dimension "2_2";
chrA02	Undefined	as_event	19844328	19844922	.	+	.	transcript_id "TCONS_00003906,TCONS_00003905"; gene_id "chrA02:19843058-19846593W"; flanks "19844328-,19844922-"; structure "1^,2^"; splice_chain "19844455^,19844456^"; sources "Undefined,Undefined"; NMorMRNA "null"; degree "4"; dimension "2_2";
chrA02	Undefined	as_event	19845060	19845512	.	+	.	transcript_id "TCONS_00003905,TCONS_00003906"; gene_id "chrA02:19843058-19846593W"; flanks "19845060-,19845512^"; structure "0,1^2-"; splice_chain ",19845209^19845357-"; sources "Undefined,Undefined"; NMorMRNA "null"; degree "4"; dimension "2_2";
chrA02	Undefined	as_event	19917914	19918508	.	+	.	transcript_id "TCONS_00003908,TCONS_00003909"; gene_id "chrA02:19917746-19919857W"; flanks "19917914-,19918508^"; structure "0,1^2-3^4-"; splice_chain ",19918062^19918147-19918280^19918362-"; sources "Undefined,Undefined"; NMorMRNA "null"; degree "4"; dimension "2_2";
chrA02	Undefined	as_event	19939025	19939388	.	+	.	transcript_id "TCONS_00003910,TCONS_00003911"; gene_id "chrA02:19938355-19941863W"; flanks "19939025-,19939388^"; structure "1^3-,2^4-"; splice_chain "19939175^19939256-,19939176^19939257-"; sources "Undefined,Undefined"; NMorMRNA "null"; degree "4"; dimension "2_2";
chrA02	Undefined	as_event	19939025	19939673	.	+	.	transcript_id "TCONS_00003912,TCONS_00003911"; gene_id "chrA02:19938355-19941863W"; flanks "19939025-,19939673^"; structure "1^3-6^8-,2^4-5^7-"; splice_chain "19939175^19939256-19939398^19939475-,19939176^19939257-19939388^19939472-"; sources "Undefined,Undefined"; NMorMRNA "null"; degree "4"; dimension "2_2";
chrA02	Undefined	as_event	19961650	19961909	.	+	.	transcript_id "TCONS_00003913,TCONS_00003914"; gene_id "chrA02:19960194-19962540W"; flanks "19961650-,19961909^"; structure "0,1^2-"; splice_chain ",19961735^19961818-"; sources "Undefined,Undefined"; NMorMRNA "null"; degree "4"; dimension "2_2";
chrA02	Undefined	as_event	20017871	20018476	.	+	.	transcript_id "TCONS_00003916/TCONS_00003918,TCONS_00003917"; gene_id "chrA02:20017871-20023445W"; flanks "20017871[,20018476^"; structure "1^3-,2^4-"; splice_chain "20018206^20018368-,20018207^20018369-"; sources "Undefined,Undefined"; NMorMRNA "null"; degree "4"; dimension "2_2";
chrA02	Undefined	as_event	20018682	20018913	.	+	.	transcript_id "TCONS_00003918,TCONS_00003917"; gene_id "chrA02:20017871-20023445W"; flanks "20018682-,20018913^"; structure "0,1^2-"; splice_chain ",20018735^20018823-"; sources "Undefined,Undefined"; NMorMRNA "null"; degree "4"; dimension "2_2";
chrA02	Undefined	as_event	20018682	20023445	.	+	.	transcript_id "TCONS_00003917,TCONS_00003918,TCONS_00003916"; gene_id "chrA02:20017871-20023445W"; flanks "20018682-,20023445]"; structure "1^2-3^5-,3^5-,4^6-"; splice_chain "20018735^20018823-20018913^20023315-,20018913^20023315-,20018923^20023325-"; sources "Undefined,Undefined,Undefined"; NMorMRNA "null"; degree "9"; dimension "3_3";
chrA02	Undefined	as_event	20171158	20171295	.	+	.	transcript_id "TCONS_00003927,TCONS_00003926"; gene_id "chrA02:20171104-20172259W"; flanks "20171158^,20171295^"; structure "1-,2-"; splice_chain "20171248-,20171249-"; sources "Undefined,Undefined"; NMorMRNA "null"; degree "4"; dimension "2_2";
chrA02	Undefined	as_event	20171388	20171604	.	+	.	transcript_id "TCONS_00003927,TCONS_00003926"; gene_id "chrA02:20171104-20172259W"; flanks "20171388-,20171604^"; structure "0,1^2-"; splice_chain ",20171469^20171533-"; sources "Undefined,Undefined"; NMorMRNA "null"; degree "4"; dimension "2_2";
chrA02	Undefined	as_event	20279201	20279330	.	+	.	transcript_id "TCONS_00003932/TCONS_00003933,TCONS_00003931"; gene_id "chrA02:20278450-20281677W"; flanks "20279201-,20279330-"; structure "1^,2^"; splice_chain "20279251^,20279253^"; sources "Undefined,Undefined"; NMorMRNA "null"; degree "4"; dimension "2_2";
chrA02	Undefined	as_event	20280084	20280297	.	+	.	transcript_id "TCONS_00003931,TCONS_00003932/TCONS_00003933"; gene_id "chrA02:20278450-20281677W"; flanks "20280084-,20280297^"; structure "0,1^2-"; splice_chain ",20280152^20280228-"; sources "Undefined,Undefined"; NMorMRNA "null"; degree "4"; dimension "2_2";
chrA02	Undefined	as_event	20280648	20280819	.	+	.	transcript_id "TCONS_00003932/TCONS_00003933,TCONS_00003931"; gene_id "chrA02:20278450-20281677W"; flanks "20280648-,20280819-"; structure "1^,2^"; splice_chain "20280732^,20280733^"; sources "Undefined,Undefined"; NMorMRNA "null"; degree "4"; dimension "2_2";
chrA02	Undefined	as_event	20281114	20281328	.	+	.	transcript_id "TCONS_00003932,TCONS_00003931/TCONS_00003933"; gene_id "chrA02:20278450-20281677W"; flanks "20281114-,20281328-"; structure "1^,2^"; splice_chain "20281239^,20281243^"; sources "Undefined,Undefined"; NMorMRNA "null"; degree "4"; dimension "2_2";
chrA02	Undefined	as_event	20523959	20524445	.	+	.	transcript_id "TCONS_00003945,TCONS_00003944"; gene_id "chrA02:20522968-20524445W"; flanks "20523959^,20524445]"; structure "1-,2-"; splice_chain "20524048-,20524069-"; sources "Undefined,Undefined"; NMorMRNA "null"; degree "4"; dimension "2_2";
chrA02	Undefined	as_event	20724610	20724846	.	+	.	transcript_id "TCONS_00003948,TCONS_00003949"; gene_id "chrA02:20723109-20727216W"; flanks "20724610-,20724846^"; structure "0,1^2-"; splice_chain ",20724707^20724788-"; sources "Undefined,Undefined"; NMorMRNA "null"; degree "4"; dimension "2_2";
chrA02	Undefined	as_event	20724918	20725355	.	+	.	transcript_id "TCONS_00003948,TCONS_00003949"; gene_id "chrA02:20723109-20727216W"; flanks "20724918-,20725355^"; structure "0,1^2-"; splice_chain ",20725052^20725138-"; sources "Undefined,Undefined"; NMorMRNA "null"; degree "4"; dimension "2_2";
chrA02	Undefined	as_event	20787046	20787535	.	+	.	transcript_id "TCONS_00003954,TCONS_00003955"; gene_id "chrA02:20784001-20787535W"; flanks "20787046-,20787535]"; structure "0,1^2-"; splice_chain ",20787225^20787292-"; sources "Undefined,Undefined"; NMorMRNA "null"; degree "4"; dimension "2_2";
chrA02	Undefined	as_event	20843444	20845190	.	+	.	transcript_id "TCONS_00003958,TCONS_00003959"; gene_id "chrA02:20842525-20845190W"; flanks "20843444-,20845190]"; structure "1^3-,2^4-"; splice_chain "20843939^20844507-,20843953^20844521-"; sources "Undefined,Undefined"; NMorMRNA "null"; degree "4"; dimension "2_2";
chrA02	Undefined	as_event	21035352	21035712	.	+	.	transcript_id "TCONS_00003961,TCONS_00003960"; gene_id "chrA02:21035171-21037335W"; flanks "21035352-,21035712^"; structure "1^3-,2^4-"; splice_chain "21035465^21035560-,21035473^21035568-"; sources "Undefined,Undefined"; NMorMRNA "null"; degree "4"; dimension "2_2";
chrA02	Undefined	as_event	21035987	21036621	.	+	.	transcript_id "TCONS_00003961,TCONS_00003960"; gene_id "chrA02:21035171-21037335W"; flanks "21035987-,21036621^"; structure "0,1^2-"; splice_chain ",21036115^21036220-"; sources "Undefined,Undefined"; NMorMRNA "null"; degree "4"; dimension "2_2";
chrA02	Undefined	as_event	21041305	21041567	.	+	.	transcript_id "TCONS_00003963,TCONS_00003964"; gene_id "chrA02:21040478-21042333W"; flanks "21041305-,21041567^"; structure "1^3-,2^4-"; splice_chain "21041405^21041484-,21041415^21041494-"; sources "Undefined,Undefined"; NMorMRNA "null"; degree "4"; dimension "2_2";
chrA02	Undefined	as_event	21040774	21041567	.	+	.	transcript_id "TCONS_00003962,TCONS_00003963"; gene_id "chrA02:21040478-21042333W"; flanks "21040774-,21041567^"; structure "0,1^2-3^4-"; splice_chain ",21041239^21041305-21041405^21041484-"; sources "Undefined,Undefined"; NMorMRNA "null"; degree "4"; dimension "2_2";
chrA02	Undefined	as_event	21041659	21042333	.	+	.	transcript_id "TCONS_00003962/TCONS_00003964,TCONS_00003963"; gene_id "chrA02:21040478-21042333W"; flanks "21041659-,21042333]"; structure "0,1^2-"; splice_chain ",21041769^21041872-"; sources "Undefined,Undefined"; NMorMRNA "null"; degree "4"; dimension "2_2";
chrA02	Undefined	as_event	21168879	21170178	.	+	.	transcript_id "TCONS_00003969,TCONS_00003968"; gene_id "chrA02:21167917-21171840W"; flanks "21168879-,21170178^"; structure "1^3-6^8-10^12-14^16-,2^4-5^7-9^11-13^15-"; splice_chain "21168989^21169073-21169193^21169269-21169434^21169522-21169692^21169783-,21168990^21169074-21169192^21169268-21169424^21169512-21169672^21169763-"; sources "Undefined,Undefined"; NMorMRNA "null"; degree "4"; dimension…
chrA02	Undefined	as_event	21185130	21185318	.	+	.	transcript_id "TCONS_00003970,TCONS_00003971"; gene_id "chrA02:21184092-21185625W"; flanks "21185130-,21185318-"; structure "1^,2^"; splice_chain "21185189^,21185194^"; sources "Undefined,Undefined"; NMorMRNA "null"; degree "4"; dimension "2_2";
chrA02	Undefined	as_event	21185194	21185625	.	+	.	transcript_id "TCONS_00003971,TCONS_00003972"; gene_id "chrA02:21184092-21185625W"; flanks "21185194^,21185625]"; structure "1-,2-"; splice_chain "21185318-,21185347-"; sources "Undefined,Undefined"; NMorMRNA "null"; degree "4"; dimension "2_2";
chrA02	Undefined	as_event	21185130	21185625	.	+	.	transcript_id "TCONS_00003970,TCONS_00003971,TCONS_00003972"; gene_id "chrA02:21184092-21185625W"; flanks "21185130-,21185625]"; structure "1^3-,2^3-,2^4-"; splice_chain "21185189^21185318-,21185194^21185318-,21185194^21185347-"; sources "Undefined,Undefined,Undefined"; NMorMRNA "null"; degree "9"; dimension "3_3";
chrA02	Undefined	as_event	21532595	21533085	.	+	.	transcript_id "TCONS_00003988,TCONS_00003989"; gene_id "chrA02:21531154-21535400W"; flanks "21532595-,21533085^"; structure "0,1^2-"; splice_chain ",21532661^21532744-"; sources "Undefined,Undefined"; NMorMRNA "null"; degree "4"; dimension "2_2";
chrA02	Undefined	as_event	21533157	21533488	.	+	.	transcript_id "TCONS_00003988,TCONS_00003989"; gene_id "chrA02:21531154-21535400W"; flanks "21533157-,21533488^"; structure "0,1^2-"; splice_chain ",21533287^21533380-"; sources "Undefined,Undefined"; NMorMRNA "null"; degree "4"; dimension "2_2";
chrA02	Undefined	as_event	21679394	21680077	.	+	.	transcript_id "TCONS_00003996,TCONS_00003995"; gene_id "chrA02:21676233-21681210W"; flanks "21679394-,21680077^"; structure "1^2-3^5-,4^6-"; splice_chain "21679546^21679615-21679743^21679841-,21679753^21679851-"; sources "Undefined,Undefined"; NMorMRNA "null"; degree "4"; dimension "2_2";
chrA02	Undefined	as_event	21721797	21722266	.	+	.	transcript_id "TCONS_00003999/TCONS_00004000,TCONS_00003998"; gene_id "chrA02:21719872-21724539W"; flanks "21721797-,21722266^"; structure "0,1^2-"; splice_chain ",21721874^21722173-"; sources "Undefined,Undefined"; NMorMRNA "null"; degree "4"; dimension "2_2";
chrA02	Undefined	as_event	21723084	21724371	.	+	.	transcript_id "TCONS_00004000,TCONS_00003998"; gene_id "chrA02:21719872-21724539W"; flanks "21723084^,21724371^"; structure "1-,2-"; splice_chain "21723505-,21724104-"; sources "Undefined,Undefined"; NMorMRNA "null"; degree "4"; dimension "2_2";
chrA02	Undefined	as_event	21722580	21724371	.	+	.	transcript_id "TCONS_00004000,TCONS_00003998,TCONS_00003999"; gene_id "chrA02:21719872-21724539W"; flanks "21722580-,21724371^"; structure "1^2-,1^3-,4^5-"; splice_chain "21723084^21723505-,21723084^21724104-,21724149^21724171-"; sources "Undefined,Undefined,Undefined"; NMorMRNA "null"; degree "9"; dimension "3_3";
chrA02	Undefined	as_event	21897972	21898479	.	+	.	transcript_id "TCONS_00004005,TCONS_00004006"; gene_id "chrA02:21897972-21898870W"; flanks "21897972[,21898479^"; structure "1^3-,2^4-"; splice_chain "21898204^21898288-,21898214^21898298-"; sources "Undefined,Undefined"; NMorMRNA "null"; degree "4"; dimension "2_2";
chrA02	Undefined	as_event	22079501	22079709	.	+	.	transcript_id "TCONS_00004010,TCONS_00004009"; gene_id "chrA02:22077592-22081359W"; flanks "22079501-,22079709^"; structure "1^3-,2^4-"; splice_chain "22079548^22079632-,22079570^22079654-"; sources "Undefined,Undefined"; NMorMRNA "null"; degree "4"; dimension "2_2";
chrA02	Undefined	as_event	22291975	22292683	.	+	.	transcript_id "TCONS_00004024,TCONS_00004023"; gene_id "chrA02:22290636-22296508W"; flanks "22291975-,22292683^"; structure "0,1^2-3^4-"; splice_chain ",22292334^22292410-22292522^22292610-"; sources "Undefined,Undefined"; NMorMRNA "null"; degree "4"; dimension "2_2";
chrA02	Undefined	as_event	22294808	22295474	.	+	.	transcript_id "TCONS_00004024,TCONS_00004025"; gene_id "chrA02:22290636-22296508W"; flanks "22294808-,22295474^"; structure "0,1^2-3^4-"; splice_chain ",22294960^22295030-22295209^22295283-"; sources "Undefined,Undefined"; NMorMRNA "null"; degree "4"; dimension "2_2";
chrA02	Undefined	as_event	22295542	22296061	.	+	.	transcript_id "TCONS_00004024,TCONS_00004025"; gene_id "chrA02:22290636-22296508W"; flanks "22295542-,22296061^"; structure "0,1^2-3^4-"; splice_chain ",22295657^22295740-22295893^22295967-"; sources "Undefined,Undefined"; NMorMRNA "null"; degree "4"; dimension "2_2";
chrA02	Undefined	as_event	22387935	22389369	.	+	.	transcript_id "TCONS_00004027,TCONS_00004026"; gene_id "chrA02:22387867-22390528W"; flanks "22387935^,22389369^"; structure "1-,2-"; splice_chain "22388683-,22388737-"; sources "Undefined,Undefined"; NMorMRNA "null"; degree "4"; dimension "2_2";
chrA02	Undefined	as_event	22539488	22539785	.	+	.	transcript_id "TCONS_00004037,TCONS_00004036"; gene_id "chrA02:22539342-22541565W"; flanks "22539488-,22539785^"; structure "0,1^2-"; splice_chain ",22539647^22539715-"; sources "Undefined,Undefined"; NMorMRNA "null"; degree "4"; dimension "2_2";
chrA02	Undefined	as_event	22539878	22540217	.	+	.	transcript_id "TCONS_00004037,TCONS_00004036"; gene_id "chrA02:22539342-22541565W"; flanks "22539878-,22540217^"; structure "0,1^2-"; splice_chain ",22540039^22540103-"; sources "Undefined,Undefined"; NMorMRNA "null"; degree "4"; dimension "2_2";
chrA02	Undefined	as_event	22559334	22559629	.	+	.	transcript_id "TCONS_00004039,TCONS_00004040"; gene_id "chrA02:22557556-22560334W"; flanks "22559334-,22559629-"; structure "1^,2^"; splice_chain "22559447^,22559453^"; sources "Undefined,Undefined"; NMorMRNA "null"; degree "4"; dimension "2_2";
chrA02	Undefined	as_event	22583081	22583398	.	+	.	transcript_id "TCONS_00004044,TCONS_00004043"; gene_id "chrA02:22581155-22583639W"; flanks "22583081-,22583398^"; structure "0,1^2-"; splice_chain ",22583172^22583255-"; sources "Undefined,Undefined"; NMorMRNA "null"; degree "4"; dimension "2_2";
chrA02	Undefined	as_event	22811121	22811278	.	+	.	transcript_id "TCONS_00004056,TCONS_00004057"; gene_id "chrA02:22810307-22812884W"; flanks "22811121-,22811278-"; structure "1^,2^"; splice_chain "22811172^,22811174^"; sources "Undefined,Undefined"; NMorMRNA "null"; degree "4"; dimension "2_2";
chrA02	Undefined	as_event	22811478	22811710	.	+	.	transcript_id "TCONS_00004057,TCONS_00004056"; gene_id "chrA02:22810307-22812884W"; flanks "22811478-,22811710-"; structure "1^,2^"; splice_chain "22811631^,22811634^"; sources "Undefined,Undefined"; NMorMRNA "null"; degree "4"; dimension "2_2";
chrA02	Undefined	as_event	23198945	23199391	.	+	.	transcript_id "TCONS_00004081,TCONS_00004079/TCONS_00004080"; gene_id "chrA02:23198945-23200406W"; flanks "23198945[,23199391^"; structure "0,1^2-"; splice_chain ",23199110^23199182-"; sources "Undefined,Undefined"; NMorMRNA "null"; degree "4"; dimension "2_2";
chrA02	Undefined	as_event	23199734	23200406	.	+	.	transcript_id "TCONS_00004079/TCONS_00004081,TCONS_00004080"; gene_id "chrA02:23198945-23200406W"; flanks "23199734-,23200406]"; structure "0,1^2-"; splice_chain ",23199773^23199923-"; sources "Undefined,Undefined"; NMorMRNA "null"; degree "4"; dimension "2_2";
chrA02	Undefined	as_event	23198945	23200406	.	+	.	transcript_id "TCONS_00004082,TCONS_00004079,TCONS_00004080,TCONS_00004081"; gene_id "chrA02:23198945-23200406W"; flanks "23198945[,23200406]"; structure "0,1^2-3^4-,1^2-3^4-5^6-,3^4-"; splice_chain ",23199110^23199182-23199391^23199734-,23199110^23199182-23199391^23199734-23199773^23199923-,23199391^23199734-"; sources "Undefined,Undefined,Undefined,Undefined"; NMorMRNA "null"; degree "16"; dime…
chrA02	Undefined	as_event	23257123	23257345	.	+	.	transcript_id "TCONS_00004086,TCONS_00004085"; gene_id "chrA02:23253927-23259208W"; flanks "23257123^,23257345-"; structure "0,1-2^"; splice_chain ",23257199-23257274^"; sources "Undefined,Undefined"; NMorMRNA "null"; degree "4"; dimension "2_2";
chrA02	Undefined	as_event	23257345	23257721	.	+	.	transcript_id "TCONS_00004085,TCONS_00004086"; gene_id "chrA02:23253927-23259208W"; flanks "23257345-,23257721^"; structure "1^3-,2^4-"; splice_chain "23257474^23257564-,23257484^23257574-"; sources "Undefined,Undefined"; NMorMRNA "null"; degree "4"; dimension "2_2";
chrA02	Undefined	as_event	23258618	23259139	.	+	.	transcript_id "TCONS_00004085,TCONS_00004086"; gene_id "chrA02:23253927-23259208W"; flanks "23258618-,23259139-"; structure "1^,2^"; splice_chain "23258711^,23258712^"; sources "Undefined,Undefined"; NMorMRNA "null"; degree "4"; dimension "2_2";
chrA02	Undefined	as_event	23402765	23403117	.	+	.	transcript_id "TCONS_00004092,TCONS_00004093"; gene_id "chrA02:23401675-23403117W"; flanks "23402765-,23403117]"; structure "0,1^2-"; splice_chain ",23402838^23402931-"; sources "Undefined,Undefined"; NMorMRNA "null"; degree "4"; dimension "2_2";
chrA02	Undefined	as_event	23552016	23552214	.	+	.	transcript_id "TCONS_00004106/TCONS_00004107,TCONS_00004105"; gene_id "chrA02:23549563-23555739W"; flanks "23552016-,23552214-"; structure "1^,2^"; splice_chain "23552126^,23552128^"; sources "Undefined,Undefined"; NMorMRNA "null"; degree "4"; dimension "2_2";
chrA02	Undefined	as_event	23552677	23553307	.	+	.	transcript_id "TCONS_00004106,TCONS_00004107"; gene_id "chrA02:23549563-23555739W"; flanks "23552677-,23553307^"; structure "1^2-3^5-,4^6-"; splice_chain "23552727^23552807-23552932^23553228-,23552942^23553238-"; sources "Undefined,Undefined"; NMorMRNA "null"; degree "4"; dimension "2_2";
chrA02	Undefined	as_event	23558794	23559026	.	+	.	transcript_id "TCONS_00004108/TCONS_00004109,TCONS_00004110"; gene_id "chrA02:23557445-23565144W"; flanks "23558794-,23559026^"; structure "0,1^2-"; splice_chain ",23558851^23558943-"; sources "Undefined,Undefined"; NMorMRNA "null"; degree "4"; dimension "2_2";
chrA02	Undefined	as_event	23600064	23600229	.	+	.	transcript_id "TCONS_00004116,TCONS_00004115"; gene_id "chrA02:23598466-23600234W"; flanks "23600064-,23600229-"; structure "1^,2^"; splice_chain "23600150^,23600151^"; sources "Undefined,Undefined"; NMorMRNA "null"; degree "4"; dimension "2_2";
chrA02	Undefined	as_event	23698191	23698466	.	+	.	transcript_id "TCONS_00004120,TCONS_00004118/TCONS_00004119"; gene_id "chrA02:23697984-23708863W"; flanks "23698191-,23698466^"; structure "0,1^2-"; splice_chain ",23698315^23698400-"; sources "Undefined,Undefined"; NMorMRNA "null"; degree "4"; dimension "2_2";
chrA02	Undefined	as_event	23700300	23700587	.	+	.	transcript_id "TCONS_00004119,TCONS_00004118,TCONS_00004120"; gene_id "chrA02:23697984-23708863W"; flanks "23700300-,23700587-"; structure "1^,2^,3^"; splice_chain "23700427^,23700429^,23700434^"; sources "Undefined,Undefined,Undefined"; NMorMRNA "null"; degree "9"; dimension "3_3";
chrA02	Undefined	as_event	23702114	23703221	.	+	.	transcript_id "TCONS_00004120,TCONS_00004118"; gene_id "chrA02:23697984-23708863W"; flanks "23702114^,23703221^"; structure "1-,2-"; splice_chain "23702879-,23703079-"; sources "Undefined,Undefined"; NMorMRNA "null"; degree "4"; dimension "2_2";
chrA02	Undefined	as_event	23701892	23703221	.	+	.	transcript_id "TCONS_00004119,TCONS_00004120,TCONS_00004118"; gene_id "chrA02:23697984-23708863W"; flanks "23701892-,23703221^"; structure "0,1^2-,1^3-"; splice_chain ",23702114^23702879-,23702114^23703079-"; sources "Undefined,Undefined,Undefined"; NMorMRNA "null"; degree "9"; dimension "3_3";
chrA02	Undefined	as_event	23703885	23704033	.	+	.	transcript_id "TCONS_00004120,TCONS_00004118/TCONS_00004119"; gene_id "chrA02:23697984-23708863W"; flanks "23703885^,23704033^"; structure "1-,2-"; splice_chain "23703962-,23703963-"; sources "Undefined,Undefined"; NMorMRNA "null"; degree "4"; dimension "2_2";
chrA02	Undefined	as_event	23704420	23704600	.	+	.	transcript_id "TCONS_00004118,TCONS_00004119/TCONS_00004120"; gene_id "chrA02:23697984-23708863W"; flanks "23704420^,23704600^"; structure "1-,2-"; splice_chain "23704533-,23704535-"; sources "Undefined,Undefined"; NMorMRNA "null"; degree "4"; dimension "2_2";
chrA02	Undefined	as_event	23795144	23796267	.	+	.	transcript_id "TCONS_00004121,TCONS_00004122"; gene_id "chrA02:23794768-23796347W"; flanks "23795144-,23796267]"; structure "0,1^2-"; splice_chain ",23795689^23795800-"; sources "Undefined,Undefined"; NMorMRNA "null"; degree "4"; dimension "2_2";
chrA02	Undefined	as_event	24000329	24000723	.	+	.	transcript_id "TCONS_00004131,TCONS_00004132"; gene_id "chrA02:24000203-24001651W"; flanks "24000329^,24000723^"; structure "1-,2-"; splice_chain "24000575-,24000580-"; sources "Undefined,Undefined"; NMorMRNA "null"; degree "4"; dimension "2_2";
chrA02	Undefined	as_event	24041812	24042245	.	+	.	transcript_id "TCONS_00004134,TCONS_00004135"; gene_id "chrA02:24041235-24046012W"; flanks "24041812-,24042245^"; structure "0,1^2-"; splice_chain ",24042054^24042141-"; sources "Undefined,Undefined"; NMorMRNA "null"; degree "4"; dimension "2_2";
chrA02	Undefined	as_event	24042955	24043314	.	+	.	transcript_id "TCONS_00004134,TCONS_00004135/TCONS_00004136"; gene_id "chrA02:24041235-24046012W"; flanks "24042955-,24043314^"; structure "0,1^2-"; splice_chain ",24043193^24043282-"; sources "Undefined,Undefined"; NMorMRNA "null"; degree "4"; dimension "2_2";
chrA02	Undefined	as_event	24043402	24043576	.	+	.	transcript_id "TCONS_00004136,TCONS_00004135"; gene_id "chrA02:24041235-24046012W"; flanks "24043402-,24043576-"; structure "1^,2^"; splice_chain "24043483^,24043484^"; sources "Undefined,Undefined"; NMorMRNA "null"; degree "4"; dimension "2_2";
chrA02	Undefined	as_event	24043402	24043736	.	+	.	transcript_id "TCONS_00004134,TCONS_00004136"; gene_id "chrA02:24041235-24046012W"; flanks "24043402-,24043736^"; structure "0,1^2-"; splice_chain ",24043483^24043576-"; sources "Undefined,Undefined"; NMorMRNA "null"; degree "4"; dimension "2_2";
chrA02	Undefined	as_event	24090672	24091268	.	+	.	transcript_id "TCONS_00004142/TCONS_00004143,TCONS_00004141"; gene_id "chrA02:24090672-24092359W"; flanks "24090672[,24091268^"; structure "1^3-,2^4-"; splice_chain "24090873^24091181-,24090883^24091191-"; sources "Undefined,Undefined"; NMorMRNA "null"; degree "4"; dimension "2_2";
chrA02	Undefined	as_event	24091683	24091810	.	+	.	transcript_id "TCONS_00004142/TCONS_00004143,TCONS_00004141"; gene_id "chrA02:24090672-24092359W"; flanks "24091683-,24091810-"; structure "1^,2^"; splice_chain "24091747^,24091748^"; sources "Undefined,Undefined"; NMorMRNA "null"; degree "4"; dimension "2_2";
chrA02	Undefined	as_event	24092059	24092359	.	+	.	transcript_id "TCONS_00004141/TCONS_00004143,TCONS_00004142"; gene_id "chrA02:24090672-24092359W"; flanks "24092059^,24092359]"; structure "1-,2-"; splice_chain "24092140-,24092143-"; sources "Undefined,Undefined"; NMorMRNA "null"; degree "4"; dimension "2_2";
chrA02	Undefined	as_event	24228665	24229098	.	+	.	transcript_id "TCONS_00004150,TCONS_00004151"; gene_id "chrA02:24228552-24231660W"; flanks "24228665^,24229098-"; structure "0,1-2^"; splice_chain ",24228920-24228967^"; sources "Undefined,Undefined"; NMorMRNA "null"; degree "4"; dimension "2_2";
chrA02	Undefined	as_event	24230700	24231093	.	+	.	transcript_id "TCONS_00004151,TCONS_00004150"; gene_id "chrA02:24228552-24231660W"; flanks "24230700-,24231093^"; structure "1^3-,2^4-"; splice_chain "24230785^24230875-,24230810^24230900-"; sources "Undefined,Undefined"; NMorMRNA "null"; degree "4"; dimension "2_2";
chrA02	Undefined	as_event	24237712	24238033	.	+	.	transcript_id "TCONS_00004154,TCONS_00004153"; gene_id "chrA02:24237712-24239184W"; flanks "24237712[,24238033^"; structure "1^3-,2^4-"; splice_chain "24237849^24237942-,24237859^24237952-"; sources "Undefined,Undefined"; NMorMRNA "null"; degree "4"; dimension "2_2";
chrA02	Undefined	as_event	24238323	24238663	.	+	.	transcript_id "TCONS_00004154,TCONS_00004153"; gene_id "chrA02:24237712-24239184W"; flanks "24238323-,24238663-"; structure "1^,2^"; splice_chain "24238378^,24238385^"; sources "Undefined,Undefined"; NMorMRNA "null"; degree "4"; dimension "2_2";
chrA02	Undefined	as_event	24487335	24487502	.	+	.	transcript_id "TCONS_00004166,TCONS_00004167"; gene_id "chrA02:24486852-24487994W"; flanks "24487335-,24487502-"; structure "1^,2^"; splice_chain "24487418^,24487421^"; sources "Undefined,Undefined"; NMorMRNA "null"; degree "4"; dimension "2_2";
chrA02	Undefined	as_event	24509746	24510316	.	+	.	transcript_id "TCONS_00004171,TCONS_00004172"; gene_id "chrA02:24509069-24515117W"; flanks "24509746-,24510316^"; structure "0,1^2-"; splice_chain ",24510132^24510211-"; sources "Undefined,Undefined"; NMorMRNA "null"; degree "4"; dimension "2_2";
chrA02	Undefined	as_event	24784154	24785060	.	+	.	transcript_id "TCONS_00004186,TCONS_00004183/TCONS_00004184/TCONS_00004185"; gene_id "chrA02:24784059-24789938W"; flanks "24784154^,24785060^"; structure "1-,2-"; splice_chain "24784223-,24784226-"; sources "Undefined,Undefined"; NMorMRNA "null"; degree "4"; dimension "2_2";
chrA02	Undefined	as_event	24786103	24786510	.	+	.	transcript_id "TCONS_00004183/TCONS_00004184/TCONS_00004185,TCONS_00004186"; gene_id "chrA02:24784059-24789938W"; flanks "24786103-,24786510^"; structure "1^3-,2^4-"; splice_chain "24786255^24786364-,24786260^24786369-"; sources "Undefined,Undefined"; NMorMRNA "null"; degree "4"; dimension "2_2";
chrA02	Undefined	as_event	24788584	24788934	.	+	.	transcript_id "TCONS_00004186,TCONS_00004184/TCONS_00004185"; gene_id "chrA02:24784059-24789938W"; flanks "24788584-,24788934^"; structure "0,1^2-"; splice_chain ",24788766^24788839-"; sources "Undefined,Undefined"; NMorMRNA "null"; degree "4"; dimension "2_2";
chrA02	Undefined	as_event	24788839	24789003	.	+	.	transcript_id "TCONS_00004184/TCONS_00004185,TCONS_00004183"; gene_id "chrA02:24784059-24789938W"; flanks "24788839-,24789003-"; structure "1^,2^"; splice_chain "24788934^,24788935^"; sources "Undefined,Undefined"; NMorMRNA "null"; degree "4"; dimension "2_2";
chrA02	Undefined	as_event	24788584	24789003	.	+	.	transcript_id "TCONS_00004184/TCONS_00004185,TCONS_00004183,TCONS_00004186"; gene_id "chrA02:24784059-24789938W"; flanks "24788584-,24789003-"; structure "1^2-3^,1^2-4^,3^"; splice_chain "24788766^24788839-24788934^,24788766^24788839-24788935^,24788934^"; sources "Undefined,Undefined,Undefined"; NMorMRNA "null"; degree "9"; dimension "3_3";
chrA02	Undefined	as_event	24789475	24789938	.	+	.	transcript_id "TCONS_00004183,TCONS_00004185/TCONS_00004186,TCONS_00004184"; gene_id "chrA02:24784059-24789938W"; flanks "24789475-,24789938]"; structure "0,1^3-,2^4-"; splice_chain ",24789746^24789844-,24789756^24789854-"; sources "Undefined,Undefined,Undefined"; NMorMRNA "null"; degree "9"; dimension "3_3";
chrA02	Undefined	as_event	32451	33051	.	-	.	transcript_id "TCONS_00004188,TCONS_00004189"; gene_id "chrA02:30840-33051C"; flanks "33051[,32451^"; structure "1^3-,2^4-"; splice_chain "32794^32670-,32793^32669-"; sources "Undefined,Undefined"; NMorMRNA "null"; degree "4"; dimension "2_2";
chrA02	Undefined	as_event	36586	37067	.	-	.	transcript_id "TCONS_00004192,TCONS_00004191"; gene_id "chrA02:36287-37415C"; flanks "37067-,36586^"; structure "1^3-,2^4-"; splice_chain "37017^36916-,36999^36898-"; sources "Undefined,Undefined"; NMorMRNA "null"; degree "4"; dimension "2_2";
chrA02	Undefined	as_event	87138	87740	.	-	.	transcript_id "TCONS_00004196,TCONS_00004197"; gene_id "chrA02:86064-89405C"; flanks "87740-,87138^"; structure "1^3-,2^4-5^6-"; splice_chain "87537^87394-,87527^87384-87298^87215-"; sources "Undefined,Undefined"; NMorMRNA "null"; degree "4"; dimension "2_2";
chrA02	Undefined	as_event	86064	86295	.	-	.	transcript_id "TCONS_00004196,TCONS_00004197"; gene_id "chrA02:86064-89405C"; flanks "86295-,86064]"; structure "1^3-,2^4-"; splice_chain "86183^86092-,86181^86090-"; sources "Undefined,Undefined"; NMorMRNA "null"; degree "4"; dimension "2_2";
chrA02	Undefined	as_event	121702	122516	.	-	.	transcript_id "TCONS_00004199,TCONS_00004200"; gene_id "chrA02:121702-124828C"; flanks "122516-,121702]"; structure "1^3-,2^4-"; splice_chain "122481^122403-,122477^122399-"; sources "Undefined,Undefined"; NMorMRNA "null"; degree "4"; dimension "2_2";
chrA02	Undefined	as_event	178924	179371	.	-	.	transcript_id "TCONS_00004202,TCONS_00004201"; gene_id "chrA02:175665-179371C"; flanks "179371[,178924-"; structure "1^,2^"; splice_chain "179181^,179174^"; sources "Undefined,Undefined"; NMorMRNA "null"; degree "4"; dimension "2_2";
chrA02	Undefined	as_event	175665	176966	.	-	.	transcript_id "TCONS_00004202,TCONS_00004201"; gene_id "chrA02:175665-179371C"; flanks "176966-,175665]"; structure "1^3-,2^4-"; splice_chain "176240^176142-,176230^176132-"; sources "Undefined,Undefined"; NMorMRNA "null"; degree "4"; dimension "2_2";
chrA02	Undefined	as_event	253564	254670	.	-	.	transcript_id "TCONS_00004209,TCONS_00004210"; gene_id "chrA02:252479-254670C"; flanks "254670[,253564^"; structure "1^3-,2^4-"; splice_chain "254455^254011-,254445^254001-"; sources "Undefined,Undefined"; NMorMRNA "null"; degree "4"; dimension "2_2";
chrA02	Undefined	as_event	337061	337332	.	-	.	transcript_id "TCONS_00004222,TCONS_00004220"; gene_id "chrA02:334284-337425C"; flanks "337332^,337061^"; structure "1-,2-"; splice_chain "337218-,337192-"; sources "Undefined,Undefined"; NMorMRNA "null"; degree "4"; dimension "2_2";
chrA02	Undefined	as_event	336854	337218	.	-	.	transcript_id "TCONS_00004221,TCONS_00004222"; gene_id "chrA02:334284-337425C"; flanks "337218-,336854^"; structure "1^3-,2^4-"; splice_chain "337062^336945-,337061^336944-"; sources "Undefined,Undefined"; NMorMRNA "null"; degree "4"; dimension "2_2";
chrA02	Undefined	as_event	336854	337332	.	-	.	transcript_id "TCONS_00004221,TCONS_00004222,TCONS_00004220"; gene_id "chrA02:334284-337425C"; flanks "337332^,336854^"; structure "1-3^5-,1-4^6-,2-4^6-"; splice_chain "337218-337062^336945-,337218-337061^336944-,337192-337061^336944-"; sources "Undefined,Undefined,Undefined"; NMorMRNA "null"; degree "9"; dimension "3_3";
chrA02	Undefined	as_event	334766	335171	.	-	.	transcript_id "TCONS_00004220/TCONS_00004221/TCONS_00004222,TCONS_00004219"; gene_id "chrA02:334284-337425C"; flanks "335171-,334766^"; structure "0,1^2-"; splice_chain ",334987^334910-"; sources "Undefined,Undefined"; NMorMRNA "null"; degree "4"; dimension "2_2";
chrA02	Undefined	as_event	334446	334683	.	-	.	transcript_id "TCONS_00004220/TCONS_00004221/TCONS_00004222,TCONS_00004219"; gene_id "chrA02:334284-337425C"; flanks "334683-,334446^"; structure "0,1^2-"; splice_chain ",334600^334509-"; sources "Undefined,Undefined"; NMorMRNA "null"; degree "4"; dimension "2_2";
chrA02	Undefined	as_event	615981	616299	.	-	.	transcript_id "TCONS_00004238,TCONS_00004237"; gene_id "chrA02:611533-618663C"; flanks "616299-,615981^"; structure "1^3-,2^4-"; splice_chain "616186^616091-,616176^616081-"; sources "Undefined,Undefined"; NMorMRNA "null"; degree "4"; dimension "2_2";
chrA02	Undefined	as_event	615349	615699	.	-	.	transcript_id "TCONS_00004238,TCONS_00004237"; gene_id "chrA02:611533-618663C"; flanks "615699-,615349^"; structure "1^3-,2^4-"; splice_chain "615558^615468-,615548^615458-"; sources "Undefined,Undefined"; NMorMRNA "null"; degree "4"; dimension "2_2";
chrA02	Undefined	as_event	611876	612388	.	-	.	transcript_id "TCONS_00004238,TCONS_00004237"; gene_id "chrA02:611533-618663C"; flanks "612388^,611876^"; structure "1-,2-"; splice_chain "612063-,612061-"; sources "Undefined,Undefined"; NMorMRNA "null"; degree "4"; dimension "2_2";
chrA02	Undefined	as_event	619841	620020	.	-	.	transcript_id "TCONS_00004241,TCONS_00004239/TCONS_00004240"; gene_id "chrA02:618783-621481C"; flanks "620020^,619841^"; structure "1-,2-"; splice_chain "619936-,619933-"; sources "Undefined,Undefined"; NMorMRNA "null"; degree "4"; dimension "2_2";
chrA02	Undefined	as_event	619111	619454	.	-	.	transcript_id "TCONS_00004239,TCONS_00004240"; gene_id "chrA02:618783-621481C"; flanks "619454-,619111^"; structure "0,1^2-"; splice_chain ",619328^619248-"; sources "Undefined,Undefined"; NMorMRNA "null"; degree "4"; dimension "2_2";
chrA02	Undefined	as_event	630242	630536	.	-	.	transcript_id "TCONS_00004243,TCONS_00004242/TCONS_00004244"; gene_id "chrA02:629360-631711C"; flanks "630536^,630242-"; structure "0,1-2^"; splice_chain ",630424-630356^"; sources "Undefined,Undefined"; NMorMRNA "null"; degree "4"; dimension "2_2";
chrA02	Undefined	as_event	653349	653807	.	-	.	transcript_id "TCONS_00004250,TCONS_00004249"; gene_id "chrA02:652547-654628C"; flanks "653807-,653349^"; structure "0,1^2-"; splice_chain ",653597^653513-"; sources "Undefined,Undefined"; NMorMRNA "null"; degree "4"; dimension "2_2";
chrA02	Undefined	as_event	760374	760818	.	-	.	transcript_id "TCONS_00004258,TCONS_00004257/TCONS_00004259"; gene_id "chrA02:759802-761295C"; flanks "760818^,760374^"; structure "1-,2-"; splice_chain "760622-,760617-"; sources "Undefined,Undefined"; NMorMRNA "null"; degree "4"; dimension "2_2";
chrA02	Undefined	as_event	760179	760617	.	-	.	transcript_id "TCONS_00004260,TCONS_00004257/TCONS_00004259"; gene_id "chrA02:759802-761295C"; flanks "760617-,760179^"; structure "0,1^2-"; splice_chain ",760374^760291-"; sources "Undefined,Undefined"; NMorMRNA "null"; degree "4"; dimension "2_2";
chrA02	Undefined	as_event	760179	760818	.	-	.	transcript_id "TCONS_00004258,TCONS_00004260,TCONS_00004257/TCONS_00004259"; gene_id "chrA02:759802-761295C"; flanks "760818^,760179^"; structure "1-3^4-,2-,2-3^4-"; splice_chain "760622-760374^760291-,760617-,760617-760374^760291-"; sources "Undefined,Undefined,Undefined"; NMorMRNA "null"; degree "9"; dimension "3_3";
chrA02	Undefined	as_event	759802	760003	.	-	.	transcript_id "TCONS_00004259,TCONS_00004258"; gene_id "chrA02:759802-761295C"; flanks "760003^,759802]"; structure "1-,2-"; splice_chain "759930-,759928-"; sources "Undefined,Undefined"; NMorMRNA "null"; degree "4"; dimension "2_2";
chrA02	Undefined	as_event	759802	760089	.	-	.	transcript_id "TCONS_00004257,TCONS_00004260,TCONS_00004259,TCONS_00004258"; gene_id "chrA02:759802-761295C"; flanks "760089-,759802]"; structure "0,1^3-,2^4-,2^5-"; splice_chain ",760013^759938-,760003^759930-,760003^759928-"; sources "Undefined,Undefined,Undefined,Undefined"; NMorMRNA "null"; degree "16"; dimension "4_4";
chrA02	Undefined	as_event	776324	776709	.	-	.	transcript_id "TCONS_00004261,TCONS_00004262"; gene_id "chrA02:772808-778047C"; flanks "776709^,776324^"; structure "1-2^3-,4-"; splice_chain "776591-776468^776387-,776383-"; sources "Undefined,Undefined"; NMorMRNA "null"; degree "4"; dimension "2_2";
chrA02	Undefined	as_event	772808	774126	.	-	.	transcript_id "TCONS_00004262,TCONS_00004261"; gene_id "chrA02:772808-778047C"; flanks "774126^,772808]"; structure "1-,2-"; splice_chain "773966-,773963-"; sources "Undefined,Undefined"; NMorMRNA "null"; degree "4"; dimension "2_2";
chrA02	Undefined	as_event	896970	897542	.	-	.	transcript_id "TCONS_00004278,TCONS_00004277"; gene_id "chrA02:896970-898672C"; flanks "897542-,896970]"; structure "1^3-5^6-,2^4-"; splice_chain "897338^897232-897098^897016-,897328^897222-"; sources "Undefined,Undefined"; NMorMRNA "null"; degree "4"; dimension "2_2";
chrA02	Undefined	as_event	950625	951441	.	-	.	transcript_id "TCONS_00004284,TCONS_00004285"; gene_id "chrA02:948218-951441C"; flanks "951441[,950625^"; structure "1^3-,2^4-"; splice_chain "951247^950986-,951232^950971-"; sources "Undefined,Undefined"; NMorMRNA "null"; degree "4"; dimension "2_2";
chrA02	Undefined	as_event	949191	949379	.	-	.	transcript_id "TCONS_00004285,TCONS_00004284"; gene_id "chrA02:948218-951441C"; flanks "949379^,949191^"; structure "1-,2-"; splice_chain "949303-,949296-"; sources "Undefined,Undefined"; NMorMRNA "null"; degree "4"; dimension "2_2";
chrA02	Undefined	as_event	1001446	1001754	.	-	.	transcript_id "TCONS_00004292,TCONS_00004293"; gene_id "chrA02:998008-1003986C"; flanks "1001754^,1001446^"; structure "1-,2-"; splice_chain "1001572-,1001570-"; sources "Undefined,Undefined"; NMorMRNA "null"; degree "4"; dimension "2_2";
chrA02	Undefined	as_event	998881	999343	.	-	.	transcript_id "TCONS_00004292,TCONS_00004293"; gene_id "chrA02:998008-1003986C"; flanks "999343-,998881^"; structure "1^3-5^6-,2^4-"; splice_chain "999283^999127-998995^998923-,999267^999111-"; sources "Undefined,Undefined"; NMorMRNA "null"; degree "4"; dimension "2_2";
chrA02	Undefined	as_event	1030169	1030415	.	-	.	transcript_id "TCONS_00004294,TCONS_00004295"; gene_id "chrA02:1029908-1033040C"; flanks "1030415^,1030169^"; structure "1-,2-"; splice_chain "1030367-,1030334-"; sources "Undefined,Undefined"; NMorMRNA "null"; degree "4"; dimension "2_2";
chrA02	Undefined	as_event	1079534	1079907	.	-	.	transcript_id "TCONS_00004299,TCONS_00004298"; gene_id "chrA02:1076458-1082955C"; flanks "1079907-,1079534^"; structure "0,1^2-"; splice_chain ",1079756^1079661-"; sources "Undefined,Undefined"; NMorMRNA "null"; degree "4"; dimension "2_2";
chrA02	Undefined	as_event	1280754	1281050	.	-	.	transcript_id "TCONS_00004325,TCONS_00004324"; gene_id "chrA02:1276650-1282056C"; flanks "1281050-,1280754^"; structure "1^3-,2^4-"; splice_chain "1281003^1280856-,1280983^1280836-"; sources "Undefined,Undefined"; NMorMRNA "null"; degree "4"; dimension "2_2";
chrA02	Undefined	as_event	1280754	1281243	.	-	.	transcript_id "TCONS_00004326,TCONS_00004325,TCONS_00004324"; gene_id "chrA02:1276650-1282056C"; flanks "1281243-,1280754^"; structure "1^3-5^8-,2^4-6^9-,2^4-7^10-"; splice_chain "1281169^1281052-1281029^1280882-,1281167^1281050-1281003^1280856-,1281167^1281050-1280983^1280836-"; sources "Undefined,Undefined,Undefined"; NMorMRNA "null"; degree "9"; dimension "3_3";
chrA02	Undefined	as_event	1279544	1279819	.	-	.	transcript_id "TCONS_00004325,TCONS_00004324/TCONS_00004326"; gene_id "chrA02:1276650-1282056C"; flanks "1279819-,1279544^"; structure "1^3-,2^4-"; splice_chain "1279764^1279697-,1279754^1279687-"; sources "Undefined,Undefined"; NMorMRNA "null"; degree "4"; dimension "2_2";
chrA02	Undefined	as_event	1575239	1575891	.	-	.	transcript_id "TCONS_00004344,TCONS_00004343/TCONS_00004345"; gene_id "chrA02:1573616-1576476C"; flanks "1575891-,1575239^"; structure "1^3-,2^4-"; splice_chain "1575769^1575492-,1575761^1575484-"; sources "Undefined,Undefined"; NMorMRNA "null"; degree "4"; dimension "2_2";
chrA02	Undefined	as_event	1797047	1797479	.	-	.	transcript_id "TCONS_00004355,TCONS_00004356"; gene_id "chrA02:1796064-1798015C"; flanks "1797479-,1797047^"; structure "0,1^2-"; splice_chain ",1797261^1797177-"; sources "Undefined,Undefined"; NMorMRNA "null"; degree "4"; dimension "2_2";
chrA02	Undefined	as_event	1804048	1804882	.	-	.	transcript_id "TCONS_00004358,TCONS_00004359"; gene_id "chrA02:1802099-1805949C"; flanks "1804882-,1804048^"; structure "0,1^2-"; splice_chain ",1804773^1804673-"; sources "Undefined,Undefined"; NMorMRNA "null"; degree "4"; dimension "2_2";
chrA02	Undefined	as_event	1803719	1804048	.	-	.	transcript_id "TCONS_00004358,TCONS_00004359"; gene_id "chrA02:1802099-1805949C"; flanks "1804048^,1803719^"; structure "1-,2-"; splice_chain "1803790-,1803789-"; sources "Undefined,Undefined"; NMorMRNA "null"; degree "4"; dimension "2_2";
chrA02	Undefined	as_event	1802755	1803129	.	-	.	transcript_id "TCONS_00004359,TCONS_00004358"; gene_id "chrA02:1802099-1805949C"; flanks "1803129-,1802755-"; structure "1^,2^"; splice_chain "1803048^,1803031^"; sources "Undefined,Undefined"; NMorMRNA "null"; degree "4"; dimension "2_2";
chrA02	Undefined	as_event	1848112	1848534	.	-	.	transcript_id "TCONS_00004364,TCONS_00004365"; gene_id "chrA02:1845783-1848563C"; flanks "1848534[,1848112^"; structure "0,1^2-"; splice_chain ",1848294^1848205-"; sources "Undefined,Undefined"; NMorMRNA "null"; degree "4"; dimension "2_2";
chrA02	Undefined	as_event	1847900	1848112	.	-	.	transcript_id "TCONS_00004364/TCONS_00004365,TCONS_00004366/TCONS_00004367"; gene_id "chrA02:1845783-1848563C"; flanks "1848112^,1847900^"; structure "1-,2-"; splice_chain "1847985-,1847978-"; sources "Undefined,Undefined"; NMorMRNA "null"; degree "4"; dimension "2_2";
chrA02	Undefined	as_event	1847672	1847900	.	-	.	transcript_id "TCONS_00004364/TCONS_00004365/TCONS_00004367,TCONS_00004363/TCONS_00004366"; gene_id "chrA02:1845783-1848563C"; flanks "1847900^,1847672^"; structure "1-,2-"; splice_chain "1847821-,1847814-"; sources "Undefined,Undefined"; NMorMRNA "null"; degree "4"; dimension "2_2";
chrA02	Undefined	as_event	1846684	1846880	.	-	.	transcript_id "TCONS_00004363/TCONS_00004365/TCONS_00004367,TCONS_00004364/TCONS_00004366"; gene_id "chrA02:1845783-1848563C"; flanks "1846880^,1846684^"; structure "1-,2-"; splice_chain "1846805-,1846793-"; sources "Undefined,Undefined"; NMorMRNA "null"; degree "4"; dimension "2_2";
chrA02	Undefined	as_event	1846424	1846684	.	-	.	transcript_id "TCONS_00004366,TCONS_00004365"; gene_id "chrA02:1845783-1848563C"; flanks "1846684^,1846424^"; structure "1-,2-"; splice_chain "1846606-,1846597-"; sources "Undefined,Undefined"; NMorMRNA "null"; degree "4"; dimension "2_2";
chrA02	Undefined	as_event	1846324	1846597	.	-	.	transcript_id "TCONS_00004363/TCONS_00004367,TCONS_00004364,TCONS_00004365"; gene_id "chrA02:1845783-1848563C"; flanks "1846597-,1846324^"; structure "0,1^3-,2^4-"; splice_chain ",1846425^1846352-,1846424^1846351-"; sources "Undefined,Undefined,Undefined"; NMorMRNA "null"; degree "9"; dimension "3_3";
chrA02	Undefined	as_event	1846324	1846684	.	-	.	transcript_id "TCONS_00004366,TCONS_00004363/TCONS_00004367,TCONS_00004364,TCONS_00004365"; gene_id "chrA02:1845783-1848563C"; flanks "1846684^,1846324^"; structure "1-4^6-,2-,2-3^5-,2-4^6-"; splice_chain "1846606-1846424^1846351-,1846597-,1846597-1846425^1846352-,1846597-1846424^1846351-"; sources "Undefined,Undefined,Undefined,Undefined"; NMorMRNA "null"; degree "16"; dimension "4_4";
chrA02	Undefined	as_event	1845783	1846253	.	-	.	transcript_id "TCONS_00004363/TCONS_00004364/TCONS_00004366,TCONS_00004365/TCONS_00004367"; gene_id "chrA02:1845783-1848563C"; flanks "1846253-,1845783]"; structure "0,1^2-"; splice_chain ",1846128^1846023-"; sources "Undefined,Undefined"; NMorMRNA "null"; degree "4"; dimension "2_2";
chrA02	Undefined	as_event	1896302	1897339	.	-	.	transcript_id "TCONS_00004371,TCONS_00004370"; gene_id "chrA02:1894237-1897339C"; flanks "1897339[,1896302^"; structure "1^3-,2^4-"; splice_chain "1897128^1896842-,1897126^1896840-"; sources "Undefined,Undefined"; NMorMRNA "null"; degree "4"; dimension "2_2";
chrA02	Undefined	as_event	1895271	1895602	.	-	.	transcript_id "TCONS_00004370,TCONS_00004371"; gene_id "chrA02:1894237-1897339C"; flanks "1895602-,1895271^"; structure "0,1^2-"; splice_chain ",1895450^1895386-"; sources "Undefined,Undefined"; NMorMRNA "null"; degree "4"; dimension "2_2";
chrA02	Undefined	as_event	1899277	1899496	.	-	.	transcript_id "TCONS_00004373,TCONS_00004372"; gene_id "chrA02:1898003-1901006C"; flanks "1899496-,1899277^"; structure "0,1^2-"; splice_chain ",1899447^1899364-"; sources "Undefined,Undefined"; NMorMRNA "null"; degree "4"; dimension "2_2";
chrA02	Undefined	as_event	1898589	1898856	.	-	.	transcript_id "TCONS_00004373,TCONS_00004372"; gene_id "chrA02:1898003-1901006C"; flanks "1898856-,1898589^"; structure "0,1^2-"; splice_chain ",1898764^1898693-"; sources "Undefined,Undefined"; NMorMRNA "null"; degree "4"; dimension "2_2";
chrA02	Undefined	as_event	2013499	2013715	.	-	.	transcript_id "TCONS_00004380,TCONS_00004381"; gene_id "chrA02:2009963-2015907C"; flanks "2013715^,2013499^"; structure "1-,2-"; splice_chain "2013578-,2013573-"; sources "Undefined,Undefined"; NMorMRNA "null"; degree "4"; dimension "2_2";
chrA02	Undefined	as_event	2315215	2315525	.	-	.	transcript_id "TCONS_00004416,TCONS_00004417"; gene_id "chrA02:2312604-2316651C"; flanks "2315525-,2315215^"; structure "0,1^2-"; splice_chain ",2315435^2315357-"; sources "Undefined,Undefined"; NMorMRNA "null"; degree "4"; dimension "2_2";
chrA02	Undefined	as_event	2410077	2410408	.	-	.	transcript_id "TCONS_00004419,TCONS_00004420"; gene_id "chrA02:2409420-2413799C"; flanks "2410408-,2410077^"; structure "1^3-,2^4-"; splice_chain "2410283^2410201-,2410263^2410181-"; sources "Undefined,Undefined"; NMorMRNA "null"; degree "4"; dimension "2_2";
chrA02	Undefined	as_event	2475944	2477376	.	-	.	transcript_id "TCONS_00004426,TCONS_00004427,TCONS_00004428"; gene_id "chrA02:2475944-2477376C"; flanks "2477376[,2475944]"; structure "1^4-,2^5-,3^6-"; splice_chain "2477211^2476638-,2477191^2476618-,2477183^2476610-"; sources "Undefined,Undefined,Undefined"; NMorMRNA "null"; degree "9"; dimension "3_3";
chrA02	Undefined	as_event	2488821	2489032	.	-	.	transcript_id "TCONS_00004430,TCONS_00004429"; gene_id "chrA02:2483608-2490474C"; flanks "2489032-,2488821^"; structure "0,1^2-"; splice_chain ",2488957^2488882-"; sources "Undefined,Undefined"; NMorMRNA "null"; degree "4"; dimension "2_2";
chrA02	Undefined	as_event	2483608	2484131	.	-	.	transcript_id "TCONS_00004429,TCONS_00004430"; gene_id "chrA02:2483608-2490474C"; flanks "2484131^,2483608]"; structure "1-,2-"; splice_chain "2483983-,2483981-"; sources "Undefined,Undefined"; NMorMRNA "null"; degree "4"; dimension "2_2";
chrA02	Undefined	as_event	2492652	2493200	.	-	.	transcript_id "TCONS_00004432,TCONS_00004431"; gene_id "chrA02:2491934-2494152C"; flanks "2493200-,2492652^"; structure "0,1^2-"; splice_chain ",2492924^2492850-"; sources "Undefined,Undefined"; NMorMRNA "null"; degree "4"; dimension "2_2";
chrA02	Undefined	as_event	2653221	2653419	.	-	.	transcript_id "TCONS_00004447,TCONS_00004448"; gene_id "chrA02:2651942-2654199C"; flanks "2653419^,2653221^"; structure "1-,2-"; splice_chain "2653340-,2653339-"; sources "Undefined,Undefined"; NMorMRNA "null"; degree "4"; dimension "2_2";
chrA02	Undefined	as_event	2712938	2714877	.	-	.	transcript_id "TCONS_00004450,TCONS_00004449"; gene_id "chrA02:2711009-2715721C"; flanks "2714877-,2712938^"; structure "1^3-5^7-,2^4-6^8-"; splice_chain "2714789^2714572-2714320^2713058-,2714779^2714562-2714310^2713048-"; sources "Undefined,Undefined"; NMorMRNA "null"; degree "4"; dimension "2_2";
chrA02	Undefined	as_event	2749448	2750162	.	-	.	transcript_id "TCONS_00004453,TCONS_00004452"; gene_id "chrA02:2749448-2751838C"; flanks "2750162^,2749448]"; structure "1-,2-"; splice_chain "2749973-,2749967-"; sources "Undefined,Undefined"; NMorMRNA "null"; degree "4"; dimension "2_2";
chrA02	Undefined	as_event	2757154	2757453	.	-	.	transcript_id "TCONS_00004456,TCONS_00004455"; gene_id "chrA02:2755893-2757706C"; flanks "2757453^,2757154^"; structure "1-,2-"; splice_chain "2757381-,2757375-"; sources "Undefined,Undefined"; NMorMRNA "null"; degree "4"; dimension "2_2";
chrA02	Undefined	as_event	2856380	2856558	.	-	.	transcript_id "TCONS_00004461,TCONS_00004460"; gene_id "chrA02:2854981-2857358C"; flanks "2856558^,2856380^"; structure "1-,2-"; splice_chain "2856485-,2856484-"; sources "Undefined,Undefined"; NMorMRNA "null"; degree "4"; dimension "2_2";
chrA02	Undefined	as_event	2856228	2856484	.	-	.	transcript_id "TCONS_00004459,TCONS_00004460"; gene_id "chrA02:2854981-2857358C"; flanks "2856484-,2856228^"; structure "1^3-,2^4-"; splice_chain "2856400^2856322-,2856380^2856302-"; sources "Undefined,Undefined"; NMorMRNA "null"; degree "4"; dimension "2_2";
chrA02	Undefined	as_event	2856228	2856558	.	-	.	transcript_id "TCONS_00004461,TCONS_00004459,TCONS_00004460"; gene_id "chrA02:2854981-2857358C"; flanks "2856558^,2856228^"; structure "1-4^6-,2-3^5-,2-4^6-"; splice_chain "2856485-2856380^2856302-,2856484-2856400^2856322-,2856484-2856380^2856302-"; sources "Undefined,Undefined,Undefined"; NMorMRNA "null"; degree "9"; dimension "3_3";
chrA02	Undefined	as_event	2856008	2856158	.	-	.	transcript_id "TCONS_00004460,TCONS_00004461"; gene_id "chrA02:2854981-2857358C"; flanks "2856158-,2856008-"; structure "1^,2^"; splice_chain "2856090^,2856089^"; sources "Undefined,Undefined"; NMorMRNA "null"; degree "4"; dimension "2_2";
chrA02	Undefined	as_event	2855943	2856090	.	-	.	transcript_id "TCONS_00004459,TCONS_00004460"; gene_id "chrA02:2854981-2857358C"; flanks "2856090^,2855943^"; structure "1-,2-"; splice_chain "2856009-,2856008-"; sources "Undefined,Undefined"; NMorMRNA "null"; degree "4"; dimension "2_2";
chrA02	Undefined	as_event	2883084	2883433	.	-	.	transcript_id "TCONS_00004464,TCONS_00004463"; gene_id "chrA02:2881748-2885436C"; flanks "2883433-,2883084^"; structure "1^3-,2^4-"; splice_chain "2883269^2883188-,2883245^2883164-"; sources "Undefined,Undefined"; NMorMRNA "null"; degree "4"; dimension "2_2";
chrA02	Undefined	as_event	2882109	2882634	.	-	.	transcript_id "TCONS_00004463,TCONS_00004464,TCONS_00004462"; gene_id "chrA02:2881748-2885436C"; flanks "2882634-,2882109^"; structure "0,1^3-,2^4-"; splice_chain ",2882295^2882218-,2882294^2882217-"; sources "Undefined,Undefined,Undefined"; NMorMRNA "null"; degree "9"; dimension "3_3";
chrA02	Undefined	as_event	2881748	2882037	.	-	.	transcript_id "TCONS_00004464,TCONS_00004462/TCONS_00004463"; gene_id "chrA02:2881748-2885436C"; flanks "2882037-,2881748]"; structure "1^3-,2^4-"; splice_chain "2881898^2881836-,2881888^2881826-"; sources "Undefined,Undefined"; NMorMRNA "null"; degree "4"; dimension "2_2";
chrA02	Undefined	as_event	2972389	2973118	.	-	.	transcript_id "TCONS_00004466/TCONS_00004467,TCONS_00004468"; gene_id "chrA02:2969931-2973241C"; flanks "2973118^,2972389^"; structure "1-,2-"; splice_chain "2972883-,2972880-"; sources "Undefined,Undefined"; NMorMRNA "null"; degree "4"; dimension "2_2";
chrA02	Undefined	as_event	2984517	2984894	.	-	.	transcript_id "TCONS_00004471,TCONS_00004469"; gene_id "chrA02:2982627-2985391C"; flanks "2984894^,2984517^"; structure "1-,2-"; splice_chain "2984815-,2984811-"; sources "Undefined,Undefined"; NMorMRNA "null"; degree "4"; dimension "2_2";
chrA02	Undefined	as_event	2984517	2985084	.	-	.	transcript_id "TCONS_00004470/TCONS_00004472,TCONS_00004471"; gene_id "chrA02:2982627-2985391C"; flanks "2985084-,2984517^"; structure "0,1^2-"; splice_chain ",2984894^2984815-"; sources "Undefined,Undefined"; NMorMRNA "null"; degree "4"; dimension "2_2";
chrA02	Undefined	as_event	2983921	2984093	.	-	.	transcript_id "TCONS_00004471,TCONS_00004469/TCONS_00004470/TCONS_00004472"; gene_id "chrA02:2982627-2985391C"; flanks "2984093^,2983921^"; structure "1-,2-"; splice_chain "2984010-,2984008-"; sources "Undefined,Undefined"; NMorMRNA "null"; degree "4"; dimension "2_2";
chrA02	Undefined	as_event	2982990	2983372	.	-	.	transcript_id "TCONS_00004472,TCONS_00004469/TCONS_00004470/TCONS_00004471"; gene_id "chrA02:2982627-2985391C"; flanks "2983372^,2982990^"; structure "1-,2-"; splice_chain "2983275-,2983273-"; sources "Undefined,Undefined"; NMorMRNA "null"; degree "4"; dimension "2_2";
chrA02	Undefined	as_event	3037710	3038190	.	-	.	transcript_id "TCONS_00004474,TCONS_00004473"; gene_id "chrA02:3037710-3043230C"; flanks "3038190-,3037710]"; structure "0,1^2-"; splice_chain ",3037926^3037822-"; sources "Undefined,Undefined"; NMorMRNA "null"; degree "4"; dimension "2_2";
chrA02	Undefined	as_event	3064062	3064666	.	-	.	transcript_id "TCONS_00004481,TCONS_00004480"; gene_id "chrA02:3063545-3065947C"; flanks "3064666-,3064062^"; structure "0,1^2-3^4-"; splice_chain ",3064593^3064533-3064269^3064193-"; sources "Undefined,Undefined"; NMorMRNA "null"; degree "4"; dimension "2_2";
chrA02	Undefined	as_event	3107769	3108006	.	-	.	transcript_id "TCONS_00004485,TCONS_00004486"; gene_id "chrA02:3106306-3108810C"; flanks "3108006-,3107769^"; structure "1^3-,2^4-"; splice_chain "3107972^3107878-,3107950^3107856-"; sources "Undefined,Undefined"; NMorMRNA "null"; degree "4"; dimension "2_2";
chrA02	Undefined	as_event	3106464	3106963	.	-	.	transcript_id "TCONS_00004485,TCONS_00004484"; gene_id "chrA02:3106306-3108810C"; flanks "3106963-,3106464]"; structure "0,1^2-"; splice_chain ",3106847^3106755-"; sources "Undefined,Undefined"; NMorMRNA "null"; degree "4"; dimension "2_2";
chrA02	Undefined	as_event	3136669	3137291	.	-	.	transcript_id "TCONS_00004487,TCONS_00004488/TCONS_00004489"; gene_id "chrA02:3121388-3139576C"; flanks "3137291-,3136669^"; structure "1^3-,2^4-"; splice_chain "3137145^3136812-,3137143^3136810-"; sources "Undefined,Undefined"; NMorMRNA "null"; degree "4"; dimension "2_2";
chrA02	Undefined	as_event	3131807	3132259	.	-	.	transcript_id "TCONS_00004487,TCONS_00004488/TCONS_00004489"; gene_id "chrA02:3121388-3139576C"; flanks "3132259-,3131807^"; structure "1^3-,2^4-"; splice_chain "3132175^3132021-,3132165^3132011-"; sources "Undefined,Undefined"; NMorMRNA "null"; degree "4"; dimension "2_2";
chrA02	Undefined	as_event	3121388	3131319	.	-	.	transcript_id "TCONS_00004488,TCONS_00004487"; gene_id "chrA02:3121388-3139576C"; flanks "3131319-,3121388]"; structure "1^3-,2^4-"; splice_chain "3129681^3121573-,3129554^3121451-"; sources "Undefined,Undefined"; NMorMRNA "null"; degree "4"; dimension "2_2";
chrA02	Undefined	as_event	3194919	3195149	.	-	.	transcript_id "TCONS_00004490,TCONS_00004491"; gene_id "chrA02:3193277-3195762C"; flanks "3195149-,3194919^"; structure "0,1^2-"; splice_chain ",3195075^3194999-"; sources "Undefined,Undefined"; NMorMRNA "null"; degree "4"; dimension "2_2";
chrA02	Undefined	as_event	3196588	3196909	.	-	.	transcript_id "TCONS_00004493,TCONS_00004494/TCONS_00004496"; gene_id "chrA02:3195917-3197186C"; flanks "3196909-,3196588^"; structure "1^3-,2^4-"; splice_chain "3196782^3196657-,3196781^3196656-"; sources "Undefined,Undefined"; NMorMRNA "null"; degree "4"; dimension "2_2";
chrA02	Undefined	as_event	3196339	3196588	.	-	.	transcript_id "TCONS_00004494,TCONS_00004492/TCONS_00004493/TCONS_00004496"; gene_id "chrA02:3195917-3197186C"; flanks "3196588^,3196339^"; structure "1-,2-"; splice_chain "3196510-,3196508-"; sources "Undefined,Undefined"; NMorMRNA "null"; degree "4"; dimension "2_2";
chrA02	Undefined	as_event	3196339	3196909	.	-	.	transcript_id "TCONS_00004495,TCONS_00004493,TCONS_00004494,TCONS_00004496"; gene_id "chrA02:3195917-3197186C"; flanks "3196909-,3196339^"; structure "1^4-7^9-,2^5-8^11-,3^6-8^10-,3^6-8^11-"; splice_chain "3196793^3196668-3196598^3196518-,3196782^3196657-3196588^3196508-,3196781^3196656-3196588^3196510-,3196781^3196656-3196588^3196508-"; sources "Undefined,Undefined,Undefined,Undefined"; NMorMRNA…
chrA02	Undefined	as_event	3226290	3226489	.	-	.	transcript_id "TCONS_00004502,TCONS_00004501"; gene_id "chrA02:3224662-3226660C"; flanks "3226489^,3226290^"; structure "1-,2-"; splice_chain "3226406-,3226317-"; sources "Undefined,Undefined"; NMorMRNA "null"; degree "4"; dimension "2_2";
chrA02	Undefined	as_event	3224662	3225121	.	-	.	transcript_id "TCONS_00004501,TCONS_00004502"; gene_id "chrA02:3224662-3226660C"; flanks "3225121-,3224662]"; structure "0,1^2-"; splice_chain ",3224923^3224846-"; sources "Undefined,Undefined"; NMorMRNA "null"; degree "4"; dimension "2_2";
chrA02	Undefined	as_event	3274488	3275076	.	-	.	transcript_id "TCONS_00004508,TCONS_00004506,TCONS_00004507"; gene_id "chrA02:3270626-3275076C"; flanks "3275076[,3274488-"; structure "1^,2^,3^"; splice_chain "3274920^,3274919^,3274875^"; sources "Undefined,Undefined,Undefined"; NMorMRNA "null"; degree "9"; dimension "3_3";
[truncated: 19,509 more rows]
