# Supplementary material for: Differences in Alternative Splicing between Yellow and Black-Seeded Rapeseed
Source: Plants (Basel). 2020 Jul 31;9(8):977. doi: 10.3390/plants9080977 (PMC7465011; doi:10.3390/plants9080977)
Supplement: Supplementary file 1 [file plants-09-00977-s001.zip › Supplementary Materials/Table S2/SRR5590957.combined_sorted.gtf_astalavista.gtf]

chrA01	Undefined	as_event	76059	76318	.	+	.	transcript_id "TCONS_00000009,TCONS_00000010"; gene_id "chrA01:74627-78244W"; flanks "76059-,76318^"; structure "0,1^2-"; splice_chain ",76143^76218-"; sources "Undefined,Undefined"; NMorMRNA "null"; degree "4"; dimension "2_2";
chrA01	Undefined	as_event	96289	96463	.	+	.	transcript_id "TCONS_00000012,TCONS_00000011"; gene_id "chrA01:96019-96643W"; flanks "96289-,96463^"; structure "0,1^2-"; splice_chain ",96333^96421-"; sources "Undefined,Undefined"; NMorMRNA "null"; degree "4"; dimension "2_2";
chrA01	Undefined	as_event	180430	180715	.	+	.	transcript_id "TCONS_00000013,TCONS_00000014"; gene_id "chrA01:178614-181038W"; flanks "180430-,180715^"; structure "0,1^2-"; splice_chain ",180527^180604-"; sources "Undefined,Undefined"; NMorMRNA "null"; degree "4"; dimension "2_2";
chrA01	Undefined	as_event	249051	249223	.	+	.	transcript_id "TCONS_00000020,TCONS_00000019"; gene_id "chrA01:242876-249251W"; flanks "249051-,249223-"; structure "1^,2^"; splice_chain "249148^,249151^"; sources "Undefined,Undefined"; NMorMRNA "null"; degree "4"; dimension "2_2";
chrA01	Undefined	as_event	353730	353879	.	+	.	transcript_id "TCONS_00000027,TCONS_00000025/TCONS_00000026"; gene_id "chrA01:353072-355671W"; flanks "353730-,353879^"; structure "0,1^2-"; splice_chain ",353783^353866-"; sources "Undefined,Undefined"; NMorMRNA "null"; degree "4"; dimension "2_2";
chrA01	Undefined	as_event	354565	354879	.	+	.	transcript_id "TCONS_00000025,TCONS_00000026"; gene_id "chrA01:353072-355671W"; flanks "354565^,354879^"; structure "1-,2-"; splice_chain "354675-,354778-"; sources "Undefined,Undefined"; NMorMRNA "null"; degree "4"; dimension "2_2";
chrA01	Undefined	as_event	354525	354879	.	+	.	transcript_id "TCONS_00000027,TCONS_00000025,TCONS_00000026"; gene_id "chrA01:353072-355671W"; flanks "354525-,354879^"; structure "0,1^2-,1^3-"; splice_chain ",354565^354675-,354565^354778-"; sources "Undefined,Undefined,Undefined"; NMorMRNA "null"; degree "9"; dimension "3_3";
chrA01	Undefined	as_event	464585	464962	.	+	.	transcript_id "TCONS_00000035/TCONS_00000037,TCONS_00000036"; gene_id "chrA01:464350-466026W"; flanks "464585-,464962^"; structure "1^3-,2^4-"; splice_chain "464654^464734-,464667^464747-"; sources "Undefined,Undefined"; NMorMRNA "null"; degree "4"; dimension "2_2";
chrA01	Undefined	as_event	465398	465543	.	+	.	transcript_id "TCONS_00000036/TCONS_00000037,TCONS_00000035"; gene_id "chrA01:464350-466026W"; flanks "465398-,465543-"; structure "1^,2^"; splice_chain "465469^,465471^"; sources "Undefined,Undefined"; NMorMRNA "null"; degree "4"; dimension "2_2";
chrA01	Undefined	as_event	487061	487292	.	+	.	transcript_id "TCONS_00000038,TCONS_00000039"; gene_id "chrA01:485403-488049W"; flanks "487061-,487292^"; structure "0,1^2-"; splice_chain ",487160^487233-"; sources "Undefined,Undefined"; NMorMRNA "null"; degree "4"; dimension "2_2";
chrA01	Undefined	as_event	549410	549693	.	+	.	transcript_id "TCONS_00000050,TCONS_00000051/TCONS_00000052"; gene_id "chrA01:547587-551365W"; flanks "549410-,549693^"; structure "0,1^2-"; splice_chain ",549493^549574-"; sources "Undefined,Undefined"; NMorMRNA "null"; degree "4"; dimension "2_2";
chrA01	Undefined	as_event	550404	550718	.	+	.	transcript_id "TCONS_00000051/TCONS_00000052,TCONS_00000050"; gene_id "chrA01:547587-551365W"; flanks "550404-,550718-"; structure "1^,2^"; splice_chain "550462^,550463^"; sources "Undefined,Undefined"; NMorMRNA "null"; degree "4"; dimension "2_2";
chrA01	Undefined	as_event	659873	660369	.	+	.	transcript_id "TCONS_00000069,TCONS_00000068"; gene_id "chrA01:658182-661371W"; flanks "659873-,660369^"; structure "0,1^2-3^4-"; splice_chain ",660060^660132-660224^660303-"; sources "Undefined,Undefined"; NMorMRNA "null"; degree "4"; dimension "2_2";
chrA01	Undefined	as_event	712547	712892	.	+	.	transcript_id "TCONS_00000074,TCONS_00000073"; gene_id "chrA01:710923-714965W"; flanks "712547-,712892^"; structure "0,1^2-"; splice_chain ",712645^712788-"; sources "Undefined,Undefined"; NMorMRNA "null"; degree "4"; dimension "2_2";
chrA01	Undefined	as_event	713624	713885	.	+	.	transcript_id "TCONS_00000074,TCONS_00000073"; gene_id "chrA01:710923-714965W"; flanks "713624-,713885^"; structure "0,1^2-"; splice_chain ",713675^713774-"; sources "Undefined,Undefined"; NMorMRNA "null"; degree "4"; dimension "2_2";
chrA01	Undefined	as_event	733827	734174	.	+	.	transcript_id "TCONS_00000076/TCONS_00000077,TCONS_00000075"; gene_id "chrA01:733273-735668W"; flanks "733827^,734174^"; structure "1-,2-"; splice_chain "734007-,734055-"; sources "Undefined,Undefined"; NMorMRNA "null"; degree "4"; dimension "2_2";
chrA01	Undefined	as_event	734881	735668	.	+	.	transcript_id "TCONS_00000075,TCONS_00000077"; gene_id "chrA01:733273-735668W"; flanks "734881^,735668]"; structure "1-,2-"; splice_chain "735186-,735342-"; sources "Undefined,Undefined"; NMorMRNA "null"; degree "4"; dimension "2_2";
chrA01	Undefined	as_event	734819	735668	.	+	.	transcript_id "TCONS_00000076,TCONS_00000075,TCONS_00000077"; gene_id "chrA01:733273-735668W"; flanks "734819-,735668]"; structure "0,1^2-,1^3-"; splice_chain ",734881^735186-,734881^735342-"; sources "Undefined,Undefined,Undefined"; NMorMRNA "null"; degree "9"; dimension "3_3";
chrA01	Undefined	as_event	858511	859964	.	+	.	transcript_id "TCONS_00000091,TCONS_00000090"; gene_id "chrA01:857512-861039W"; flanks "858511-,859964^"; structure "1^3-,2^4-"; splice_chain "858941^859552-,858951^859562-"; sources "Undefined,Undefined"; NMorMRNA "null"; degree "4"; dimension "2_2";
chrA01	Undefined	as_event	860339	860634	.	+	.	transcript_id "TCONS_00000090,TCONS_00000091"; gene_id "chrA01:857512-861039W"; flanks "860339-,860634^"; structure "0,1^2-"; splice_chain ",860410^860528-"; sources "Undefined,Undefined"; NMorMRNA "null"; degree "4"; dimension "2_2";
chrA01	Undefined	as_event	888254	888674	.	+	.	transcript_id "TCONS_00000092,TCONS_00000093"; gene_id "chrA01:887855-889527W"; flanks "888254-,888674^"; structure "1^3-,2^4-"; splice_chain "888393^888592-,888403^888602-"; sources "Undefined,Undefined"; NMorMRNA "null"; degree "4"; dimension "2_2";
chrA01	Undefined	as_event	925745	926117	.	+	.	transcript_id "TCONS_00000097,TCONS_00000098"; gene_id "chrA01:924681-927131W"; flanks "925745^,926117^"; structure "1-,2-"; splice_chain "925832-,926048-"; sources "Undefined,Undefined"; NMorMRNA "null"; degree "4"; dimension "2_2";
chrA01	Undefined	as_event	1002678	1002973	.	+	.	transcript_id "TCONS_00000110,TCONS_00000111"; gene_id "chrA01:1002167-1005130W"; flanks "1002678^,1002973^"; structure "1-,2-"; splice_chain "1002765-,1002768-"; sources "Undefined,Undefined"; NMorMRNA "null"; degree "4"; dimension "2_2";
chrA01	Undefined	as_event	1295725	1295982	.	+	.	transcript_id "TCONS_00000139,TCONS_00000140,TCONS_00000141"; gene_id "chrA01:1295479-1298342W"; flanks "1295725^,1295982^"; structure "1-,2-,3-"; splice_chain "1295857-,1295860-,1295937-"; sources "Undefined,Undefined,Undefined"; NMorMRNA "null"; degree "9"; dimension "3_3";
chrA01	Undefined	as_event	1297589	1298021	.	+	.	transcript_id "TCONS_00000141,TCONS_00000139/TCONS_00000140"; gene_id "chrA01:1295479-1298342W"; flanks "1297589-,1298021^"; structure "0,1^2-"; splice_chain ",1297663^1297732-"; sources "Undefined,Undefined"; NMorMRNA "null"; degree "4"; dimension "2_2";
chrA01	Undefined	as_event	1320846	1321214	.	+	.	transcript_id "TCONS_00000145/TCONS_00000146,TCONS_00000144"; gene_id "chrA01:1320310-1323349W"; flanks "1320846-,1321214^"; structure "0,1^2-"; splice_chain ",1321065^1321152-"; sources "Undefined,Undefined"; NMorMRNA "null"; degree "4"; dimension "2_2";
chrA01	Undefined	as_event	1322694	1323145	.	+	.	transcript_id "TCONS_00000144/TCONS_00000146,TCONS_00000145"; gene_id "chrA01:1320310-1323349W"; flanks "1322694-,1323145-"; structure "1^,2^"; splice_chain "1322955^,1322957^"; sources "Undefined,Undefined"; NMorMRNA "null"; degree "4"; dimension "2_2";
chrA01	Undefined	as_event	1575307	1575444	.	+	.	transcript_id "TCONS_00000170,TCONS_00000169"; gene_id "chrA01:1573548-1576564W"; flanks "1575307^,1575444^"; structure "1-,2-"; splice_chain "1575393-,1575394-"; sources "Undefined,Undefined"; NMorMRNA "null"; degree "4"; dimension "2_2";
chrA01	Undefined	as_event	1631069	1631236	.	+	.	transcript_id "TCONS_00000181,TCONS_00000182"; gene_id "chrA01:1629939-1632621W"; flanks "1631069-,1631236-"; structure "1^,2^"; splice_chain "1631125^,1631147^"; sources "Undefined,Undefined"; NMorMRNA "null"; degree "4"; dimension "2_2";
chrA01	Undefined	as_event	1680749	1681384	.	+	.	transcript_id "TCONS_00000191,TCONS_00000192"; gene_id "chrA01:1680137-1682494W"; flanks "1680749-,1681384^"; structure "0,1^2-"; splice_chain ",1681030^1681115-"; sources "Undefined,Undefined"; NMorMRNA "null"; degree "4"; dimension "2_2";
chrA01	Undefined	as_event	1708249	1708491	.	+	.	transcript_id "TCONS_00000196/TCONS_00000197,TCONS_00000198"; gene_id "chrA01:1704382-1714283W"; flanks "1708249-,1708491^"; structure "0,1^2-"; splice_chain ",1708306^1708390-"; sources "Undefined,Undefined"; NMorMRNA "null"; degree "4"; dimension "2_2";
chrA01	Undefined	as_event	1711441	1711746	.	+	.	transcript_id "TCONS_00000196/TCONS_00000197,TCONS_00000199"; gene_id "chrA01:1704382-1714283W"; flanks "1711441-,1711746^"; structure "0,1^2-"; splice_chain ",1711560^1711648-"; sources "Undefined,Undefined"; NMorMRNA "null"; degree "4"; dimension "2_2";
chrA01	Undefined	as_event	1713548	1713930	.	+	.	transcript_id "TCONS_00000196/TCONS_00000199,TCONS_00000197"; gene_id "chrA01:1704382-1714283W"; flanks "1713548-,1713930^"; structure "1^3-,2^4-"; splice_chain "1713718^1713799-,1713720^1713801-"; sources "Undefined,Undefined"; NMorMRNA "null"; degree "4"; dimension "2_2";
chrA01	Undefined	as_event	1744117	1744350	.	+	.	transcript_id "TCONS_00000209,TCONS_00000210"; gene_id "chrA01:1743701-1745557W"; flanks "1744117-,1744350-"; structure "1^,2^"; splice_chain "1744213^,1744219^"; sources "Undefined,Undefined"; NMorMRNA "null"; degree "4"; dimension "2_2";
chrA01	Undefined	as_event	1788318	1788707	.	+	.	transcript_id "TCONS_00000216,TCONS_00000217"; gene_id "chrA01:1786327-1790728W"; flanks "1788318-,1788707^"; structure "0,1^2-"; splice_chain ",1788418^1788512-"; sources "Undefined,Undefined"; NMorMRNA "null"; degree "4"; dimension "2_2";
chrA01	Undefined	as_event	1789007	1789539	.	+	.	transcript_id "TCONS_00000216,TCONS_00000217"; gene_id "chrA01:1786327-1790728W"; flanks "1789007-,1789539^"; structure "0,1^2-"; splice_chain ",1789306^1789387-"; sources "Undefined,Undefined"; NMorMRNA "null"; degree "4"; dimension "2_2";
chrA01	Undefined	as_event	1790087	1790394	.	+	.	transcript_id "TCONS_00000216,TCONS_00000217"; gene_id "chrA01:1786327-1790728W"; flanks "1790087-,1790394^"; structure "0,1^2-"; splice_chain ",1790212^1790296-"; sources "Undefined,Undefined"; NMorMRNA "null"; degree "4"; dimension "2_2";
chrA01	Undefined	as_event	1790495	1790703	.	+	.	transcript_id "TCONS_00000217,TCONS_00000216"; gene_id "chrA01:1786327-1790728W"; flanks "1790495-,1790703-"; structure "1^,2^"; splice_chain "1790612^,1790613^"; sources "Undefined,Undefined"; NMorMRNA "null"; degree "4"; dimension "2_2";
chrA01	Undefined	as_event	1907413	1907899	.	+	.	transcript_id "TCONS_00000227,TCONS_00000226"; gene_id "chrA01:1898440-1907906W"; flanks "1907413-,1907899-"; structure "1^,2^"; splice_chain "1907467^,1907469^"; sources "Undefined,Undefined"; NMorMRNA "null"; degree "4"; dimension "2_2";
chrA01	Undefined	as_event	2054380	2054880	.	+	.	transcript_id "TCONS_00000234,TCONS_00000230"; gene_id "chrA01:2054259-2055832W"; flanks "2054380^,2054880^"; structure "1-,2-"; splice_chain "2054489-,2054710-"; sources "Undefined,Undefined"; NMorMRNA "null"; degree "4"; dimension "2_2";
chrA01	Undefined	as_event	2054380	2054986	.	+	.	transcript_id "TCONS_00000233,TCONS_00000234,TCONS_00000230"; gene_id "chrA01:2054259-2055832W"; flanks "2054380^,2054986-"; structure "0,1-3^,2-3^"; splice_chain ",2054489-2054880^,2054710-2054880^"; sources "Undefined,Undefined,Undefined"; NMorMRNA "null"; degree "9"; dimension "3_3";
chrA01	Undefined	as_event	2054710	2055832	.	+	.	transcript_id "TCONS_00000229,TCONS_00000230"; gene_id "chrA01:2054259-2055832W"; flanks "2054710-,2055832]"; structure "0,1^2-"; splice_chain ",2054880^2054986-"; sources "Undefined,Undefined"; NMorMRNA "null"; degree "4"; dimension "2_2";
chrA01	Undefined	as_event	2054380	2055832	.	+	.	transcript_id "TCONS_00000234,TCONS_00000229,TCONS_00000230,TCONS_00000233"; gene_id "chrA01:2054259-2055832W"; flanks "2054380^,2055832]"; structure "1-3^4-,2-,2-3^4-,4-"; splice_chain "2054489-2054880^2054986-,2054710-,2054710-2054880^2054986-,2054986-"; sources "Undefined,Undefined,Undefined,Undefined"; NMorMRNA "null"; degree "16"; dimension "4_4";
chrA01	Undefined	as_event	2054264	2055832	.	+	.	transcript_id "TCONS_00000232,TCONS_00000231"; gene_id "chrA01:2054259-2055832W"; flanks "2054264[,2055832]"; structure "1^2-,3^4-"; splice_chain "2054880^2054986-,2055092^2055168-"; sources "Undefined,Undefined"; NMorMRNA "null"; degree "4"; dimension "2_2";
chrA01	Undefined	as_event	2072782	2073474	.	+	.	transcript_id "TCONS_00000237,TCONS_00000238"; gene_id "chrA01:2071625-2073772W"; flanks "2072782-,2073474^"; structure "0,1^2-3^4-"; splice_chain ",2073014^2073079-2073175^2073243-"; sources "Undefined,Undefined"; NMorMRNA "null"; degree "4"; dimension "2_2";
chrA01	Undefined	as_event	2236677	2236859	.	+	.	transcript_id "TCONS_00000254,TCONS_00000255"; gene_id "chrA01:2236085-2238701W"; flanks "2236677-,2236859^"; structure "0,1^2-"; splice_chain ",2236740^2236810-"; sources "Undefined,Undefined"; NMorMRNA "null"; degree "4"; dimension "2_2";
chrA01	Undefined	as_event	2237945	2238148	.	+	.	transcript_id "TCONS_00000254,TCONS_00000255"; gene_id "chrA01:2236085-2238701W"; flanks "2237945-,2238148-"; structure "1^,2^"; splice_chain "2237995^,2237997^"; sources "Undefined,Undefined"; NMorMRNA "null"; degree "4"; dimension "2_2";
chrA01	Undefined	as_event	2277497	2277986	.	+	.	transcript_id "TCONS_00000260,TCONS_00000259"; gene_id "chrA01:2276093-2278852W"; flanks "2277497-,2277986^"; structure "0,1^2-"; splice_chain ",2277606^2277676-"; sources "Undefined,Undefined"; NMorMRNA "null"; degree "4"; dimension "2_2";
chrA01	Undefined	as_event	2278415	2278852	.	+	.	transcript_id "TCONS_00000260,TCONS_00000259"; gene_id "chrA01:2276093-2278852W"; flanks "2278415-,2278852]"; structure "0,1^2-"; splice_chain ",2278537^2278715-"; sources "Undefined,Undefined"; NMorMRNA "null"; degree "4"; dimension "2_2";
chrA01	Undefined	as_event	2330412	2330804	.	+	.	transcript_id "TCONS_00000262,TCONS_00000263"; gene_id "chrA01:2328554-2333820W"; flanks "2330412-,2330804^"; structure "0,1^2-"; splice_chain ",2330538^2330613-"; sources "Undefined,Undefined"; NMorMRNA "null"; degree "4"; dimension "2_2";
chrA01	Undefined	as_event	2330936	2332262	.	+	.	transcript_id "TCONS_00000262,TCONS_00000263/TCONS_00000264"; gene_id "chrA01:2328554-2333820W"; flanks "2330936-,2332262^"; structure "0,1^2-"; splice_chain ",2330974^2331060-"; sources "Undefined,Undefined"; NMorMRNA "null"; degree "4"; dimension "2_2";
chrA01	Undefined	as_event	2333247	2333376	.	+	.	transcript_id "TCONS_00000263,TCONS_00000262/TCONS_00000264"; gene_id "chrA01:2328554-2333820W"; flanks "2333247^,2333376^"; structure "1-,2-"; splice_chain "2333333-,2333336-"; sources "Undefined,Undefined"; NMorMRNA "null"; degree "4"; dimension "2_2";
chrA01	Undefined	as_event	2496785	2497073	.	+	.	transcript_id "TCONS_00000272/TCONS_00000274,TCONS_00000273"; gene_id "chrA01:2494986-2499794W"; flanks "2496785-,2497073^"; structure "0,1^2-"; splice_chain ",2496892^2496966-"; sources "Undefined,Undefined"; NMorMRNA "null"; degree "4"; dimension "2_2";
chrA01	Undefined	as_event	2517804	2518168	.	+	.	transcript_id "TCONS_00000277,TCONS_00000276"; gene_id "chrA01:2517653-2518541W"; flanks "2517804-,2518168^"; structure "1^3-,2^4-"; splice_chain "2517878^2518034-,2517888^2518044-"; sources "Undefined,Undefined"; NMorMRNA "null"; degree "4"; dimension "2_2";
chrA01	Undefined	as_event	2536298	2536853	.	+	.	transcript_id "TCONS_00000282,TCONS_00000281"; gene_id "chrA01:2535282-2540638W"; flanks "2536298-,2536853^"; structure "0,1^2-"; splice_chain ",2536669^2536748-"; sources "Undefined,Undefined"; NMorMRNA "null"; degree "4"; dimension "2_2";
chrA01	Undefined	as_event	2536941	2537886	.	+	.	transcript_id "TCONS_00000282,TCONS_00000281"; gene_id "chrA01:2535282-2540638W"; flanks "2536941-,2537886^"; structure "0,1^2-"; splice_chain ",2537109^2537192-"; sources "Undefined,Undefined"; NMorMRNA "null"; degree "4"; dimension "2_2";
chrA01	Undefined	as_event	2538208	2538635	.	+	.	transcript_id "TCONS_00000282,TCONS_00000281"; gene_id "chrA01:2535282-2540638W"; flanks "2538208-,2538635^"; structure "0,1^2-"; splice_chain ",2538333^2538423-"; sources "Undefined,Undefined"; NMorMRNA "null"; degree "4"; dimension "2_2";
chrA01	Undefined	as_event	2586319	2586973	.	+	.	transcript_id "TCONS_00000285,TCONS_00000286"; gene_id "chrA01:2575005-2590488W"; flanks "2586319^,2586973^"; structure "1-,2-"; splice_chain "2586856-,2586857-"; sources "Undefined,Undefined"; NMorMRNA "null"; degree "4"; dimension "2_2";
chrA01	Undefined	as_event	2639906	2640322	.	+	.	transcript_id "TCONS_00000292,TCONS_00000293/TCONS_00000294"; gene_id "chrA01:2638804-2641150W"; flanks "2639906-,2640322^"; structure "0,1^2-"; splice_chain ",2640049^2640143-"; sources "Undefined,Undefined"; NMorMRNA "null"; degree "4"; dimension "2_2";
chrA01	Undefined	as_event	2712138	2712606	.	+	.	transcript_id "TCONS_00000295,TCONS_00000296"; gene_id "chrA01:2711243-2712930W"; flanks "2712138-,2712606^"; structure "0,1^2-"; splice_chain ",2712307^2712391-"; sources "Undefined,Undefined"; NMorMRNA "null"; degree "4"; dimension "2_2";
chrA01	Undefined	as_event	2773494	2774811	.	+	.	transcript_id "TCONS_00000300/TCONS_00000301,TCONS_00000299"; gene_id "chrA01:2772744-2774811W"; flanks "2773494-,2774811]"; structure "1^3-,2^4-"; splice_chain "2773973^2774177-,2773983^2774187-"; sources "Undefined,Undefined"; NMorMRNA "null"; degree "4"; dimension "2_2";
chrA01	Undefined	as_event	2882129	2882516	.	+	.	transcript_id "TCONS_00000307,TCONS_00000308"; gene_id "chrA01:2881899-2884208W"; flanks "2882129-,2882516^"; structure "0,1^2-"; splice_chain ",2882186^2882278-"; sources "Undefined,Undefined"; NMorMRNA "null"; degree "4"; dimension "2_2";
chrA01	Undefined	as_event	2883041	2883411	.	+	.	transcript_id "TCONS_00000307,TCONS_00000308"; gene_id "chrA01:2881899-2884208W"; flanks "2883041-,2883411^"; structure "0,1^2-"; splice_chain ",2883163^2883234-"; sources "Undefined,Undefined"; NMorMRNA "null"; degree "4"; dimension "2_2";
chrA01	Undefined	as_event	2890310	2890609	.	+	.	transcript_id "TCONS_00000310,TCONS_00000311"; gene_id "chrA01:2888781-2891367W"; flanks "2890310-,2890609^"; structure "0,1^2-"; splice_chain ",2890436^2890514-"; sources "Undefined,Undefined"; NMorMRNA "null"; degree "4"; dimension "2_2";
chrA01	Undefined	as_event	2896234	2896742	.	+	.	transcript_id "TCONS_00000312,TCONS_00000313"; gene_id "chrA01:2894496-2897607W"; flanks "2896234-,2896742^"; structure "0,1^2-"; splice_chain ",2896418^2896492-"; sources "Undefined,Undefined"; NMorMRNA "null"; degree "4"; dimension "2_2";
chrA01	Undefined	as_event	2943752	2943918	.	+	.	transcript_id "TCONS_00000320,TCONS_00000319"; gene_id "chrA01:2942307-2945800W"; flanks "2943752-,2943918-"; structure "1^,2^"; splice_chain "2943839^,2943840^"; sources "Undefined,Undefined"; NMorMRNA "null"; degree "4"; dimension "2_2";
chrA01	Undefined	as_event	3028148	3028370	.	+	.	transcript_id "TCONS_00000325,TCONS_00000326"; gene_id "chrA01:3025666-3028370W"; flanks "3028148-,3028370]"; structure "0,1^2-"; splice_chain ",3028231^3028322-"; sources "Undefined,Undefined"; NMorMRNA "null"; degree "4"; dimension "2_2";
chrA01	Undefined	as_event	3097882	3098305	.	+	.	transcript_id "TCONS_00000333,TCONS_00000334"; gene_id "chrA01:3095684-3099829W"; flanks "3097882-,3098305^"; structure "1^3-,2^4-"; splice_chain "3097993^3098069-,3097995^3098071-"; sources "Undefined,Undefined"; NMorMRNA "null"; degree "4"; dimension "2_2";
chrA01	Undefined	as_event	3167781	3169186	.	+	.	transcript_id "TCONS_00000342,TCONS_00000341"; gene_id "chrA01:3165572-3169186W"; flanks "3167781^,3169186]"; structure "1-,2-"; splice_chain "3168094-,3168130-"; sources "Undefined,Undefined"; NMorMRNA "null"; degree "4"; dimension "2_2";
chrA01	Undefined	as_event	3190913	3191686	.	+	.	transcript_id "TCONS_00000343,TCONS_00000344"; gene_id "chrA01:3187740-3192273W"; flanks "3190913-,3191686^"; structure "0,1^2-"; splice_chain ",3191427^3191513-"; sources "Undefined,Undefined"; NMorMRNA "null"; degree "4"; dimension "2_2";
chrA01	Undefined	as_event	3328935	3329244	.	+	.	transcript_id "TCONS_00000354,TCONS_00000355"; gene_id "chrA01:3328050-3329896W"; flanks "3328935-,3329244^"; structure "0,1^2-"; splice_chain ",3329111^3329181-"; sources "Undefined,Undefined"; NMorMRNA "null"; degree "4"; dimension "2_2";
chrA01	Undefined	as_event	3344822	3345052	.	+	.	transcript_id "TCONS_00000357,TCONS_00000358"; gene_id "chrA01:3343747-3352268W"; flanks "3344822-,3345052^"; structure "0,1^2-"; splice_chain ",3344938^3345013-"; sources "Undefined,Undefined"; NMorMRNA "null"; degree "4"; dimension "2_2";
chrA01	Undefined	as_event	3348862	3349083	.	+	.	transcript_id "TCONS_00000357,TCONS_00000358"; gene_id "chrA01:3343747-3352268W"; flanks "3348862^,3349083^"; structure "1-,2-"; splice_chain "3348967-,3348973-"; sources "Undefined,Undefined"; NMorMRNA "null"; degree "4"; dimension "2_2";
chrA01	Undefined	as_event	3362346	3362496	.	+	.	transcript_id "TCONS_00000363,TCONS_00000362"; gene_id "chrA01:3361460-3362939W"; flanks "3362346-,3362496-"; structure "1^,2^"; splice_chain "3362432^,3362433^"; sources "Undefined,Undefined"; NMorMRNA "null"; degree "4"; dimension "2_2";
chrA01	Undefined	as_event	3370703	3371130	.	+	.	transcript_id "TCONS_00000364,TCONS_00000365"; gene_id "chrA01:3369007-3371130W"; flanks "3370703-,3371130]"; structure "0,1^2-"; splice_chain ",3370748^3370835-"; sources "Undefined,Undefined"; NMorMRNA "null"; degree "4"; dimension "2_2";
chrA01	Undefined	as_event	3681417	3681648	.	+	.	transcript_id "TCONS_00000389,TCONS_00000388"; gene_id "chrA01:3680730-3685346W"; flanks "3681417^,3681648^"; structure "1-,2-"; splice_chain "3681546-,3681547-"; sources "Undefined,Undefined"; NMorMRNA "null"; degree "4"; dimension "2_2";
chrA01	Undefined	as_event	3684686	3684805	.	+	.	transcript_id "TCONS_00000388,TCONS_00000389"; gene_id "chrA01:3680730-3685346W"; flanks "3684686-,3684805-"; structure "1^,2^"; splice_chain "3684739^,3684741^"; sources "Undefined,Undefined"; NMorMRNA "null"; degree "4"; dimension "2_2";
chrA01	Undefined	as_event	3816532	3816747	.	+	.	transcript_id "TCONS_00000396,TCONS_00000397"; gene_id "chrA01:3816052-3817496W"; flanks "3816532^,3816747^"; structure "1-,2-"; splice_chain "3816673-,3816676-"; sources "Undefined,Undefined"; NMorMRNA "null"; degree "4"; dimension "2_2";
chrA01	Undefined	as_event	3851303	3851572	.	+	.	transcript_id "TCONS_00000398,TCONS_00000399"; gene_id "chrA01:3850662-3852313W"; flanks "3851303-,3851572^"; structure "0,1^2-"; splice_chain ",3851402^3851492-"; sources "Undefined,Undefined"; NMorMRNA "null"; degree "4"; dimension "2_2";
chrA01	Undefined	as_event	4012110	4012656	.	+	.	transcript_id "TCONS_00000405,TCONS_00000406"; gene_id "chrA01:4012088-4013958W"; flanks "4012110^,4012656^"; structure "1-,2-"; splice_chain "4012469-,4012470-"; sources "Undefined,Undefined"; NMorMRNA "null"; degree "4"; dimension "2_2";
chrA01	Undefined	as_event	4028144	4028291	.	+	.	transcript_id "TCONS_00000407,TCONS_00000408"; gene_id "chrA01:4027285-4032591W"; flanks "4028144^,4028291^"; structure "1-,2-"; splice_chain "4028230-,4028232-"; sources "Undefined,Undefined"; NMorMRNA "null"; degree "4"; dimension "2_2";
chrA01	Undefined	as_event	4028024	4028291	.	+	.	transcript_id "TCONS_00000409,TCONS_00000407,TCONS_00000408"; gene_id "chrA01:4027285-4032591W"; flanks "4028024-,4028291^"; structure "0,1^2-,1^3-"; splice_chain ",4028144^4028230-,4028144^4028232-"; sources "Undefined,Undefined,Undefined"; NMorMRNA "null"; degree "9"; dimension "3_3";
chrA01	Undefined	as_event	4029946	4030241	.	+	.	transcript_id "TCONS_00000408/TCONS_00000409,TCONS_00000407"; gene_id "chrA01:4027285-4032591W"; flanks "4029946-,4030241^"; structure "0,1^2-"; splice_chain ",4030053^4030140-"; sources "Undefined,Undefined"; NMorMRNA "null"; degree "4"; dimension "2_2";
chrA01	Undefined	as_event	4030557	4031470	.	+	.	transcript_id "TCONS_00000408,TCONS_00000407/TCONS_00000409"; gene_id "chrA01:4027285-4032591W"; flanks "4030557-,4031470^"; structure "0,1^2-3^4-5^6-"; splice_chain ",4030661^4030745-4030966^4031062-4031175^4031255-"; sources "Undefined,Undefined"; NMorMRNA "null"; degree "4"; dimension "2_2";
chrA01	Undefined	as_event	4031470	4031619	.	+	.	transcript_id "TCONS_00000408,TCONS_00000407/TCONS_00000409"; gene_id "chrA01:4027285-4032591W"; flanks "4031470^,4031619^"; structure "1-,2-"; splice_chain "4031559-,4031560-"; sources "Undefined,Undefined"; NMorMRNA "null"; degree "4"; dimension "2_2";
chrA01	Undefined	as_event	4031705	4031916	.	+	.	transcript_id "TCONS_00000407/TCONS_00000408,TCONS_00000409"; gene_id "chrA01:4027285-4032591W"; flanks "4031705-,4031916-"; structure "1^,2^"; splice_chain "4031818^,4031820^"; sources "Undefined,Undefined"; NMorMRNA "null"; degree "4"; dimension "2_2";
chrA01	Undefined	as_event	4032093	4032470	.	+	.	transcript_id "TCONS_00000407,TCONS_00000408/TCONS_00000409"; gene_id "chrA01:4027285-4032591W"; flanks "4032093-,4032470^"; structure "0,1^2-"; splice_chain ",4032201^4032292-"; sources "Undefined,Undefined"; NMorMRNA "null"; degree "4"; dimension "2_2";
chrA01	Undefined	as_event	4073067	4073563	.	+	.	transcript_id "TCONS_00000410,TCONS_00000411"; gene_id "chrA01:4072928-4075751W"; flanks "4073067^,4073563^"; structure "1-,2-"; splice_chain "4073443-,4073449-"; sources "Undefined,Undefined"; NMorMRNA "null"; degree "4"; dimension "2_2";
chrA01	Undefined	as_event	4081954	4082739	.	+	.	transcript_id "TCONS_00000416,TCONS_00000417"; gene_id "chrA01:4081954-4083515W"; flanks "4081954[,4082739^"; structure "0,1^2-"; splice_chain ",4082450^4082544-"; sources "Undefined,Undefined"; NMorMRNA "null"; degree "4"; dimension "2_2";
chrA01	Undefined	as_event	4193571	4193726	.	+	.	transcript_id "TCONS_00000420,TCONS_00000421"; gene_id "chrA01:4192072-4194447W"; flanks "4193571-,4193726^"; structure "0,1^2-"; splice_chain ",4193628^4193709-"; sources "Undefined,Undefined"; NMorMRNA "null"; degree "4"; dimension "2_2";
chrA01	Undefined	as_event	4193817	4194175	.	+	.	transcript_id "TCONS_00000420,TCONS_00000421"; gene_id "chrA01:4192072-4194447W"; flanks "4193817-,4194175^"; structure "0,1^2-"; splice_chain ",4193939^4194022-"; sources "Undefined,Undefined"; NMorMRNA "null"; degree "4"; dimension "2_2";
chrA01	Undefined	as_event	4337661	4337916	.	+	.	transcript_id "TCONS_00000428,TCONS_00000427"; gene_id "chrA01:4336268-4339633W"; flanks "4337661^,4337916^"; structure "1-,2-"; splice_chain "4337765-,4337821-"; sources "Undefined,Undefined"; NMorMRNA "null"; degree "4"; dimension "2_2";
chrA01	Undefined	as_event	4456409	4456555	.	+	.	transcript_id "TCONS_00000435,TCONS_00000434"; gene_id "chrA01:4455805-4458135W"; flanks "4456409-,4456555-"; structure "1^,2^"; splice_chain "4456466^,4456471^"; sources "Undefined,Undefined"; NMorMRNA "null"; degree "4"; dimension "2_2";
chrA01	Undefined	as_event	4518561	4518756	.	+	.	transcript_id "TCONS_00000441,TCONS_00000442"; gene_id "chrA01:4516938-4522874W"; flanks "4518561^,4518756^"; structure "1-,2-"; splice_chain "4518659-,4518661-"; sources "Undefined,Undefined"; NMorMRNA "null"; degree "4"; dimension "2_2";
chrA01	Undefined	as_event	4518661	4518846	.	+	.	transcript_id "TCONS_00000442,TCONS_00000440"; gene_id "chrA01:4516938-4522874W"; flanks "4518661-,4518846-"; structure "1^,2^"; splice_chain "4518756^,4518757^"; sources "Undefined,Undefined"; NMorMRNA "null"; degree "4"; dimension "2_2";
chrA01	Undefined	as_event	4518561	4518846	.	+	.	transcript_id "TCONS_00000441,TCONS_00000442,TCONS_00000440"; gene_id "chrA01:4516938-4522874W"; flanks "4518561^,4518846-"; structure "1-3^,2-3^,2-4^"; splice_chain "4518659-4518756^,4518661-4518756^,4518661-4518757^"; sources "Undefined,Undefined,Undefined"; NMorMRNA "null"; degree "9"; dimension "3_3";
chrA01	Undefined	as_event	4519046	4519190	.	+	.	transcript_id "TCONS_00000440/TCONS_00000441,TCONS_00000442"; gene_id "chrA01:4516938-4522874W"; flanks "4519046-,4519190-"; structure "1^,2^"; splice_chain "4519092^,4519093^"; sources "Undefined,Undefined"; NMorMRNA "null"; degree "4"; dimension "2_2";
chrA01	Undefined	as_event	4576564	4576762	.	+	.	transcript_id "TCONS_00000443,TCONS_00000444/TCONS_00000445"; gene_id "chrA01:4575063-4577520W"; flanks "4576564^,4576762^"; structure "1-,2-"; splice_chain "4576674-,4576676-"; sources "Undefined,Undefined"; NMorMRNA "null"; degree "4"; dimension "2_2";
chrA01	Undefined	as_event	4576848	4577145	.	+	.	transcript_id "TCONS_00000445,TCONS_00000444"; gene_id "chrA01:4575063-4577520W"; flanks "4576848-,4577145^"; structure "0,1^2-"; splice_chain ",4576966^4577044-"; sources "Undefined,Undefined"; NMorMRNA "null"; degree "4"; dimension "2_2";
chrA01	Undefined	as_event	4680389	4680586	.	+	.	transcript_id "TCONS_00000452,TCONS_00000453"; gene_id "chrA01:4679043-4681906W"; flanks "4680389-,4680586^"; structure "0,1^2-"; splice_chain ",4680463^4680530-"; sources "Undefined,Undefined"; NMorMRNA "null"; degree "4"; dimension "2_2";
chrA01	Undefined	as_event	4792394	4793024	.	+	.	transcript_id "TCONS_00000462,TCONS_00000463"; gene_id "chrA01:4791379-4794191W"; flanks "4792394-,4793024^"; structure "0,1^2-3^4-5^6-"; splice_chain ",4792489^4792570-4792655^4792738-4792858^4792945-"; sources "Undefined,Undefined"; NMorMRNA "null"; degree "4"; dimension "2_2";
chrA01	Undefined	as_event	4793240	4793529	.	+	.	transcript_id "TCONS_00000462,TCONS_00000463"; gene_id "chrA01:4791379-4794191W"; flanks "4793240-,4793529^"; structure "0,1^2-"; splice_chain ",4793346^4793444-"; sources "Undefined,Undefined"; NMorMRNA "null"; degree "4"; dimension "2_2";
chrA01	Undefined	as_event	4830823	4831114	.	+	.	transcript_id "TCONS_00000467,TCONS_00000466"; gene_id "chrA01:4828171-4834191W"; flanks "4830823-,4831114-"; structure "1^,2^"; splice_chain "4831004^,4831020^"; sources "Undefined,Undefined"; NMorMRNA "null"; degree "4"; dimension "2_2";
chrA01	Undefined	as_event	4832018	4832347	.	+	.	transcript_id "TCONS_00000466,TCONS_00000467"; gene_id "chrA01:4828171-4834191W"; flanks "4832018-,4832347^"; structure "0,1^2-"; splice_chain ",4832143^4832211-"; sources "Undefined,Undefined"; NMorMRNA "null"; degree "4"; dimension "2_2";
chrA01	Undefined	as_event	4868102	4870487	.	+	.	transcript_id "TCONS_00000468,TCONS_00000469"; gene_id "chrA01:4867560-4870487W"; flanks "4868102-,4870487]"; structure "0,1^2-3^4-"; splice_chain ",4868232^4868327-4868667^4868770-"; sources "Undefined,Undefined"; NMorMRNA "null"; degree "4"; dimension "2_2";
chrA01	Undefined	as_event	4894270	4894718	.	+	.	transcript_id "TCONS_00000472,TCONS_00000473"; gene_id "chrA01:4893449-4896032W"; flanks "4894270-,4894718^"; structure "1^3-,2^4-"; splice_chain "4894396^4894517-,4894397^4894519-"; sources "Undefined,Undefined"; NMorMRNA "null"; degree "4"; dimension "2_2";
chrA01	Undefined	as_event	4908491	4908968	.	+	.	transcript_id "TCONS_00000477,TCONS_00000476"; gene_id "chrA01:4907166-4910722W"; flanks "4908491-,4908968^"; structure "0,1^2-"; splice_chain ",4908580^4908664-"; sources "Undefined,Undefined"; NMorMRNA "null"; degree "4"; dimension "2_2";
chrA01	Undefined	as_event	5015375	5015983	.	+	.	transcript_id "TCONS_00000480,TCONS_00000481"; gene_id "chrA01:5008884-5015983W"; flanks "5015375-,5015983]"; structure "0,1^2-"; splice_chain ",5015597^5015799-"; sources "Undefined,Undefined"; NMorMRNA "null"; degree "4"; dimension "2_2";
chrA01	Undefined	as_event	5036114	5036475	.	+	.	transcript_id "TCONS_00000488,TCONS_00000489"; gene_id "chrA01:5033278-5037155W"; flanks "5036114-,5036475^"; structure "0,1^2-"; splice_chain ",5036215^5036308-"; sources "Undefined,Undefined"; NMorMRNA "null"; degree "4"; dimension "2_2";
chrA01	Undefined	as_event	5168471	5168736	.	+	.	transcript_id "TCONS_00000491,TCONS_00000492"; gene_id "chrA01:5166066-5169367W"; flanks "5168471-,5168736^"; structure "0,1^2-"; splice_chain ",5168578^5168668-"; sources "Undefined,Undefined"; NMorMRNA "null"; degree "4"; dimension "2_2";
chrA01	Undefined	as_event	5231540	5231714	.	+	.	transcript_id "TCONS_00000497,TCONS_00000496"; gene_id "chrA01:5230654-5231736W"; flanks "5231540-,5231714-"; structure "1^,2^"; splice_chain "5231639^,5231642^"; sources "Undefined,Undefined"; NMorMRNA "null"; degree "4"; dimension "2_2";
chrA01	Undefined	as_event	5288582	5288780	.	+	.	transcript_id "TCONS_00000505,TCONS_00000504"; gene_id "chrA01:5287923-5289651W"; flanks "5288582^,5288780^"; structure "1-,2-"; splice_chain "5288661-,5288670-"; sources "Undefined,Undefined"; NMorMRNA "null"; degree "4"; dimension "2_2";
chrA01	Undefined	as_event	5289335	5289484	.	+	.	transcript_id "TCONS_00000505,TCONS_00000504"; gene_id "chrA01:5287923-5289651W"; flanks "5289335^,5289484^"; structure "1-,2-"; splice_chain "5289410-,5289413-"; sources "Undefined,Undefined"; NMorMRNA "null"; degree "4"; dimension "2_2";
chrA01	Undefined	as_event	5291249	5291681	.	+	.	transcript_id "TCONS_00000507,TCONS_00000506"; gene_id "chrA01:5290581-5295698W"; flanks "5291249^,5291681^"; structure "1-,2-"; splice_chain "5291640-,5291646-"; sources "Undefined,Undefined"; NMorMRNA "null"; degree "4"; dimension "2_2";
chrA01	Undefined	as_event	5294868	5295236	.	+	.	transcript_id "TCONS_00000506/TCONS_00000507,TCONS_00000508"; gene_id "chrA01:5290581-5295698W"; flanks "5294868-,5295236^"; structure "0,1^2-"; splice_chain ",5294971^5295042-"; sources "Undefined,Undefined"; NMorMRNA "null"; degree "4"; dimension "2_2";
chrA01	Undefined	as_event	5418255	5419479	.	+	.	transcript_id "TCONS_00000515,TCONS_00000516"; gene_id "chrA01:5417937-5421996W"; flanks "5418255^,5419479^"; structure "1-,2-"; splice_chain "5418368-,5418407-"; sources "Undefined,Undefined"; NMorMRNA "null"; degree "4"; dimension "2_2";
chrA01	Undefined	as_event	5501493	5501867	.	+	.	transcript_id "TCONS_00000525,TCONS_00000526"; gene_id "chrA01:5500938-5508495W"; flanks "5501493-,5501867^"; structure "0,1^2-"; splice_chain ",5501688^5501778-"; sources "Undefined,Undefined"; NMorMRNA "null"; degree "4"; dimension "2_2";
chrA01	Undefined	as_event	5504674	5504937	.	+	.	transcript_id "TCONS_00000525,TCONS_00000526"; gene_id "chrA01:5500938-5508495W"; flanks "5504674-,5504937^"; structure "0,1^2-"; splice_chain ",5504785^5504854-"; sources "Undefined,Undefined"; NMorMRNA "null"; degree "4"; dimension "2_2";
chrA01	Undefined	as_event	5638252	5638450	.	+	.	transcript_id "TCONS_00000532,TCONS_00000534"; gene_id "chrA01:5636989-5638981W"; flanks "5638252-,5638450]"; structure "1^3-,2^4-"; splice_chain "5638347^5638431-,5638350^5638434-"; sources "Undefined,Undefined"; NMorMRNA "null"; degree "4"; dimension "2_2";
chrA01	Undefined	as_event	5682927	5683511	.	+	.	transcript_id "TCONS_00000539,TCONS_00000540"; gene_id "chrA01:5682058-5683511W"; flanks "5682927-,5683511]"; structure "0,1^2-"; splice_chain ",5683352^5683427-"; sources "Undefined,Undefined"; NMorMRNA "null"; degree "4"; dimension "2_2";
chrA01	Undefined	as_event	5788216	5788647	.	+	.	transcript_id "TCONS_00000544,TCONS_00000545"; gene_id "chrA01:5784037-5789565W"; flanks "5788216-,5788647^"; structure "0,1^2-"; splice_chain ",5788487^5788552-"; sources "Undefined,Undefined"; NMorMRNA "null"; degree "4"; dimension "2_2";
chrA01	Undefined	as_event	5814693	5815061	.	+	.	transcript_id "TCONS_00000548,TCONS_00000547"; gene_id "chrA01:5814668-5816472W"; flanks "5814693^,5815061^"; structure "1-,2-"; splice_chain "5814941-,5814995-"; sources "Undefined,Undefined"; NMorMRNA "null"; degree "4"; dimension "2_2";
chrA01	Undefined	as_event	5823516	5823829	.	+	.	transcript_id "TCONS_00000550,TCONS_00000551"; gene_id "chrA01:5821927-5826387W"; flanks "5823516-,5823829^"; structure "1^3-,2^4-"; splice_chain "5823623^5823703-,5823627^5823707-"; sources "Undefined,Undefined"; NMorMRNA "null"; degree "4"; dimension "2_2";
chrA01	Undefined	as_event	5823703	5824224	.	+	.	transcript_id "TCONS_00000550,TCONS_00000549"; gene_id "chrA01:5821927-5826387W"; flanks "5823703-,5824224^"; structure "1^3-,2^4-"; splice_chain "5823829^5824093-,5823834^5824098-"; sources "Undefined,Undefined"; NMorMRNA "null"; degree "4"; dimension "2_2";
chrA01	Undefined	as_event	5823516	5824224	.	+	.	transcript_id "TCONS_00000550,TCONS_00000549,TCONS_00000551"; gene_id "chrA01:5821927-5826387W"; flanks "5823516-,5824224^"; structure "1^3-5^7-,1^3-6^8-,2^4-5^7-"; splice_chain "5823623^5823703-5823829^5824093-,5823623^5823703-5823834^5824098-,5823627^5823707-5823829^5824093-"; sources "Undefined,Undefined,Undefined"; NMorMRNA "null"; degree "9"; dimension "3_3";
chrA01	Undefined	as_event	5825495	5825982	.	+	.	transcript_id "TCONS_00000549,TCONS_00000551,TCONS_00000550"; gene_id "chrA01:5821927-5826387W"; flanks "5825495-,5825982^"; structure "1^4-,2^5-,3^6-"; splice_chain "5825684^5825757-,5825694^5825767-,5825700^5825773-"; sources "Undefined,Undefined,Undefined"; NMorMRNA "null"; degree "9"; dimension "3_3";
chrA01	Undefined	as_event	5826071	5826387	.	+	.	transcript_id "TCONS_00000551,TCONS_00000549/TCONS_00000550"; gene_id "chrA01:5821927-5826387W"; flanks "5826071-,5826387]"; structure "1^3-,2^4-"; splice_chain "5826226^5826357-,5826227^5826358-"; sources "Undefined,Undefined"; NMorMRNA "null"; degree "4"; dimension "2_2";
chrA01	Undefined	as_event	6090914	6091191	.	+	.	transcript_id "TCONS_00000565,TCONS_00000564"; gene_id "chrA01:6090600-6092401W"; flanks "6090914^,6091191^"; structure "1-,2-"; splice_chain "6091091-,6091092-"; sources "Undefined,Undefined"; NMorMRNA "null"; degree "4"; dimension "2_2";
chrA01	Undefined	as_event	6173953	6174254	.	+	.	transcript_id "TCONS_00000567,TCONS_00000568"; gene_id "chrA01:6173061-6175328W"; flanks "6173953-,6174254^"; structure "0,1^2-"; splice_chain ",6174121^6174190-"; sources "Undefined,Undefined"; NMorMRNA "null"; degree "4"; dimension "2_2";
chrA01	Undefined	as_event	6175123	6175328	.	+	.	transcript_id "TCONS_00000567,TCONS_00000568"; gene_id "chrA01:6173061-6175328W"; flanks "6175123-,6175328]"; structure "0,1^2-"; splice_chain ",6175180^6175263-"; sources "Undefined,Undefined"; NMorMRNA "null"; degree "4"; dimension "2_2";
chrA01	Undefined	as_event	6205065	6206061	.	+	.	transcript_id "TCONS_00000572,TCONS_00000573"; gene_id "chrA01:6204098-6206061W"; flanks "6205065-,6206061]"; structure "0,1^2-"; splice_chain ",6205517^6205603-"; sources "Undefined,Undefined"; NMorMRNA "null"; degree "4"; dimension "2_2";
chrA01	Undefined	as_event	6297445	6297931	.	+	.	transcript_id "TCONS_00000579,TCONS_00000578"; gene_id "chrA01:6297445-6299452W"; flanks "6297445[,6297931^"; structure "1^3-,2^4-"; splice_chain "6297743^6297819-,6297745^6297821-"; sources "Undefined,Undefined"; NMorMRNA "null"; degree "4"; dimension "2_2";
chrA01	Undefined	as_event	6352427	6352950	.	+	.	transcript_id "TCONS_00000583,TCONS_00000582"; gene_id "chrA01:6352427-6356369W"; flanks "6352427[,6352950^"; structure "0,1^2-"; splice_chain ",6352680^6352850-"; sources "Undefined,Undefined"; NMorMRNA "null"; degree "4"; dimension "2_2";
chrA01	Undefined	as_event	6353237	6353407	.	+	.	transcript_id "TCONS_00000582,TCONS_00000583"; gene_id "chrA01:6352427-6356369W"; flanks "6353237-,6353407-"; structure "1^,2^"; splice_chain "6353286^,6353324^"; sources "Undefined,Undefined"; NMorMRNA "null"; degree "4"; dimension "2_2";
chrA01	Undefined	as_event	6560849	6561087	.	+	.	transcript_id "TCONS_00000590,TCONS_00000591"; gene_id "chrA01:6559468-6561087W"; flanks "6560849-,6561087]"; structure "0,1^2-"; splice_chain ",6560993^6561081-"; sources "Undefined,Undefined"; NMorMRNA "null"; degree "4"; dimension "2_2";
chrA01	Undefined	as_event	6592920	6594035	.	+	.	transcript_id "TCONS_00000595,TCONS_00000593/TCONS_00000594"; gene_id "chrA01:6592449-6595035W"; flanks "6592920^,6594035^"; structure "1-,2-"; splice_chain "6593914-,6593915-"; sources "Undefined,Undefined"; NMorMRNA "null"; degree "4"; dimension "2_2";
chrA01	Undefined	as_event	6593915	6594118	.	+	.	transcript_id "TCONS_00000593/TCONS_00000594,TCONS_00000592"; gene_id "chrA01:6592449-6595035W"; flanks "6593915-,6594118-"; structure "1^,2^"; splice_chain "6594035^,6594037^"; sources "Undefined,Undefined"; NMorMRNA "null"; degree "4"; dimension "2_2";
chrA01	Undefined	as_event	6592920	6594118	.	+	.	transcript_id "TCONS_00000595,TCONS_00000593/TCONS_00000594,TCONS_00000592"; gene_id "chrA01:6592449-6595035W"; flanks "6592920^,6594118-"; structure "1-3^,2-3^,2-4^"; splice_chain "6593914-6594035^,6593915-6594035^,6593915-6594037^"; sources "Undefined,Undefined,Undefined"; NMorMRNA "null"; degree "9"; dimension "3_3";
chrA01	Undefined	as_event	6594292	6594448	.	+	.	transcript_id "TCONS_00000594,TCONS_00000592/TCONS_00000593/TCONS_00000595"; gene_id "chrA01:6592449-6595035W"; flanks "6594292^,6594448^"; structure "1-,2-"; splice_chain "6594376-,6594378-"; sources "Undefined,Undefined"; NMorMRNA "null"; degree "4"; dimension "2_2";
chrA01	Undefined	as_event	6594531	6595035	.	+	.	transcript_id "TCONS_00000592/TCONS_00000594/TCONS_00000595,TCONS_00000593"; gene_id "chrA01:6592449-6595035W"; flanks "6594531-,6595035]"; structure "1^3-,2^4-"; splice_chain "6594777^6594846-,6594787^6594856-"; sources "Undefined,Undefined"; NMorMRNA "null"; degree "4"; dimension "2_2";
chrA01	Undefined	as_event	6719617	6720448	.	+	.	transcript_id "TCONS_00000597,TCONS_00000596"; gene_id "chrA01:6719617-6721890W"; flanks "6719617[,6720448^"; structure "1^3-,2^4-"; splice_chain "6719900^6720109-,6719910^6720119-"; sources "Undefined,Undefined"; NMorMRNA "null"; degree "4"; dimension "2_2";
chrA01	Undefined	as_event	6721049	6721224	.	+	.	transcript_id "TCONS_00000597,TCONS_00000596"; gene_id "chrA01:6719617-6721890W"; flanks "6721049-,6721224-"; structure "1^,2^"; splice_chain "6721108^,6721109^"; sources "Undefined,Undefined"; NMorMRNA "null"; degree "4"; dimension "2_2";
chrA01	Undefined	as_event	6721473	6721655	.	+	.	transcript_id "TCONS_00000597,TCONS_00000596"; gene_id "chrA01:6719617-6721890W"; flanks "6721473-,6721655-"; structure "1^,2^"; splice_chain "6721566^,6721567^"; sources "Undefined,Undefined"; NMorMRNA "null"; degree "4"; dimension "2_2";
chrA01	Undefined	as_event	6857282	6858027	.	+	.	transcript_id "TCONS_00000603,TCONS_00000604"; gene_id "chrA01:6856052-6858027W"; flanks "6857282-,6858027]"; structure "0,1^2-"; splice_chain ",6857878^6857975-"; sources "Undefined,Undefined"; NMorMRNA "null"; degree "4"; dimension "2_2";
chrA01	Undefined	as_event	6945914	6946198	.	+	.	transcript_id "TCONS_00000612,TCONS_00000613"; gene_id "chrA01:6945271-6947502W"; flanks "6945914-,6946198^"; structure "0,1^2-"; splice_chain ",6945960^6946080-"; sources "Undefined,Undefined"; NMorMRNA "null"; degree "4"; dimension "2_2";
chrA01	Undefined	as_event	6945612	6946198	.	+	.	transcript_id "TCONS_00000611,TCONS_00000612,TCONS_00000613"; gene_id "chrA01:6945271-6947502W"; flanks "6945612-,6946198^"; structure "0,1^2-,1^2-3^4-"; splice_chain ",6945848^6945914-,6945848^6945914-6945960^6946080-"; sources "Undefined,Undefined,Undefined"; NMorMRNA "null"; degree "9"; dimension "3_3";
chrA01	Undefined	as_event	6946445	6946722	.	+	.	transcript_id "TCONS_00000611,TCONS_00000612/TCONS_00000613"; gene_id "chrA01:6945271-6947502W"; flanks "6946445^,6946722^"; structure "1-,2-"; splice_chain "6946611-,6946613-"; sources "Undefined,Undefined"; NMorMRNA "null"; degree "4"; dimension "2_2";
chrA01	Undefined	as_event	6959482	6960017	.	+	.	transcript_id "TCONS_00000614,TCONS_00000615"; gene_id "chrA01:6958720-6961868W"; flanks "6959482-,6960017^"; structure "0,1^2-"; splice_chain ",6959654^6959904-"; sources "Undefined,Undefined"; NMorMRNA "null"; degree "4"; dimension "2_2";
chrA01	Undefined	as_event	7017903	7018947	.	+	.	transcript_id "TCONS_00000621,TCONS_00000622"; gene_id "chrA01:7016802-7018947W"; flanks "7017903-,7018947]"; structure "1^3-,2^4-"; splice_chain "7018301^7018415-,7018311^7018425-"; sources "Undefined,Undefined"; NMorMRNA "null"; degree "4"; dimension "2_2";
chrA01	Undefined	as_event	7025917	7026528	.	+	.	transcript_id "TCONS_00000624,TCONS_00000623"; gene_id "chrA01:7025917-7029079W"; flanks "7025917[,7026528^"; structure "1^3-,2^4-"; splice_chain "7025969^7026277-,7026015^7026323-"; sources "Undefined,Undefined"; NMorMRNA "null"; degree "4"; dimension "2_2";
chrA01	Undefined	as_event	7048373	7048599	.	+	.	transcript_id "TCONS_00000628,TCONS_00000629"; gene_id "chrA01:7047982-7048943W"; flanks "7048373-,7048599^"; structure "0,1^2-"; splice_chain ",7048471^7048558-"; sources "Undefined,Undefined"; NMorMRNA "null"; degree "4"; dimension "2_2";
chrA01	Undefined	as_event	7048684	7048943	.	+	.	transcript_id "TCONS_00000628,TCONS_00000629"; gene_id "chrA01:7047982-7048943W"; flanks "7048684-,7048943]"; structure "0,1^2-"; splice_chain ",7048813^7048894-"; sources "Undefined,Undefined"; NMorMRNA "null"; degree "4"; dimension "2_2";
chrA01	Undefined	as_event	7059924	7060291	.	+	.	transcript_id "TCONS_00000630,TCONS_00000631"; gene_id "chrA01:7056830-7060521W"; flanks "7059924-,7060291-"; structure "1^3-4^,2^"; splice_chain "7059942^7060081-7060175^,7060037^"; sources "Undefined,Undefined"; NMorMRNA "null"; degree "4"; dimension "2_2";
chrA01	Undefined	as_event	7130839	7131483	.	+	.	transcript_id "TCONS_00000638,TCONS_00000637"; gene_id "chrA01:7130825-7137296W"; flanks "7130839[,7131483-"; structure "1^,2^"; splice_chain "7131049^,7131111^"; sources "Undefined,Undefined"; NMorMRNA "null"; degree "4"; dimension "2_2";
chrA01	Undefined	as_event	7131550	7131908	.	+	.	transcript_id "TCONS_00000637,TCONS_00000636"; gene_id "chrA01:7130825-7137296W"; flanks "7131550^,7131908^"; structure "1-,2-"; splice_chain "7131825-,7131828-"; sources "Undefined,Undefined"; NMorMRNA "null"; degree "4"; dimension "2_2";
chrA01	Undefined	as_event	7131483	7131908	.	+	.	transcript_id "TCONS_00000637,TCONS_00000636,TCONS_00000638"; gene_id "chrA01:7130825-7137296W"; flanks "7131483-,7131908^"; structure "1^3-,1^4-,2^5-"; splice_chain "7131550^7131825-,7131550^7131828-,7131577^7131852-"; sources "Undefined,Undefined,Undefined"; NMorMRNA "null"; degree "9"; dimension "3_3";
chrA01	Undefined	as_event	7192149	7192526	.	+	.	transcript_id "TCONS_00000643,TCONS_00000642"; gene_id "chrA01:7192149-7195007W"; flanks "7192149[,7192526-"; structure "1^,2^"; splice_chain "7192323^,7192328^"; sources "Undefined,Undefined"; NMorMRNA "null"; degree "4"; dimension "2_2";
chrA01	Undefined	as_event	7192323	7192773	.	+	.	transcript_id "TCONS_00000643,TCONS_00000641"; gene_id "chrA01:7192149-7195007W"; flanks "7192323^,7192773^"; structure "1-,2-"; splice_chain "7192526-,7192532-"; sources "Undefined,Undefined"; NMorMRNA "null"; degree "4"; dimension "2_2";
chrA01	Undefined	as_event	7192149	7192773	.	+	.	transcript_id "TCONS_00000643,TCONS_00000641,TCONS_00000642"; gene_id "chrA01:7192149-7195007W"; flanks "7192149[,7192773^"; structure "1^3-,1^4-,2^3-"; splice_chain "7192323^7192526-,7192323^7192532-,7192328^7192526-"; sources "Undefined,Undefined,Undefined"; NMorMRNA "null"; degree "9"; dimension "3_3";
chrA01	Undefined	as_event	7219088	7219743	.	+	.	transcript_id "TCONS_00000645,TCONS_00000646"; gene_id "chrA01:7218222-7220106W"; flanks "7219088-,7219743^"; structure "0,1^2-"; splice_chain ",7219167^7219271-"; sources "Undefined,Undefined"; NMorMRNA "null"; degree "4"; dimension "2_2";
chrA01	Undefined	as_event	7231935	7232117	.	+	.	transcript_id "TCONS_00000649,TCONS_00000648"; gene_id "chrA01:7230405-7232753W"; flanks "7231935-,7232117^"; structure "1^3-,2^4-"; splice_chain "7231985^7232051-,7231987^7232053-"; sources "Undefined,Undefined"; NMorMRNA "null"; degree "4"; dimension "2_2";
chrA01	Undefined	as_event	7235057	7235360	.	+	.	transcript_id "TCONS_00000650,TCONS_00000651"; gene_id "chrA01:7233820-7235576W"; flanks "7235057-,7235360^"; structure "1^3-,2^4-"; splice_chain "7235185^7235268-,7235195^7235278-"; sources "Undefined,Undefined"; NMorMRNA "null"; degree "4"; dimension "2_2";
chrA01	Undefined	as_event	7242062	7242327	.	+	.	transcript_id "TCONS_00000653/TCONS_00000654,TCONS_00000655"; gene_id "chrA01:7240957-7245387W"; flanks "7242062-,7242327^"; structure "1^3-,2^4-"; splice_chain "7242154^7242243-,7242157^7242246-"; sources "Undefined,Undefined"; NMorMRNA "null"; degree "4"; dimension "2_2";
chrA01	Undefined	as_event	7242981	7243173	.	+	.	transcript_id "TCONS_00000653/TCONS_00000654,TCONS_00000655"; gene_id "chrA01:7240957-7245387W"; flanks "7242981-,7243173-"; structure "1^,2^"; splice_chain "7243079^,7243080^"; sources "Undefined,Undefined"; NMorMRNA "null"; degree "4"; dimension "2_2";
chrA01	Undefined	as_event	7243908	7244157	.	+	.	transcript_id "TCONS_00000654/TCONS_00000655,TCONS_00000653"; gene_id "chrA01:7240957-7245387W"; flanks "7243908-,7244157^"; structure "1^3-,2^4-"; splice_chain "7243959^7244046-,7243991^7244078-"; sources "Undefined,Undefined"; NMorMRNA "null"; degree "4"; dimension "2_2";
chrA01	Undefined	as_event	7244640	7244773	.	+	.	transcript_id "TCONS_00000653/TCONS_00000654,TCONS_00000655"; gene_id "chrA01:7240957-7245387W"; flanks "7244640-,7244773-"; structure "1^,2^"; splice_chain "7244696^,7244698^"; sources "Undefined,Undefined"; NMorMRNA "null"; degree "4"; dimension "2_2";
chrA01	Undefined	as_event	7363557	7363810	.	+	.	transcript_id "TCONS_00000662,TCONS_00000663"; gene_id "chrA01:7361342-7365246W"; flanks "7363557-,7363810-"; structure "1^,2^"; splice_chain "7363708^,7363714^"; sources "Undefined,Undefined"; NMorMRNA "null"; degree "4"; dimension "2_2";
chrA01	Undefined	as_event	7369006	7369483	.	+	.	transcript_id "TCONS_00000664,TCONS_00000665"; gene_id "chrA01:7368283-7371021W"; flanks "7369006-,7369483^"; structure "1^3-,2^4-"; splice_chain "7369276^7369348-,7369286^7369358-"; sources "Undefined,Undefined"; NMorMRNA "null"; degree "4"; dimension "2_2";
chrA01	Undefined	as_event	7452967	7453939	.	+	.	transcript_id "TCONS_00000670,TCONS_00000669"; gene_id "chrA01:7452364-7455093W"; flanks "7452967-,7453939^"; structure "0,1^2-"; splice_chain ",7453077^7453827-"; sources "Undefined,Undefined"; NMorMRNA "null"; degree "4"; dimension "2_2";
chrA01	Undefined	as_event	7502739	7503052	.	+	.	transcript_id "TCONS_00000673,TCONS_00000674"; gene_id "chrA01:7502435-7504566W"; flanks "7502739-,7503052^"; structure "1^3-,2^4-"; splice_chain "7502755^7502783-,7502777^7502805-"; sources "Undefined,Undefined"; NMorMRNA "null"; degree "4"; dimension "2_2";
chrA01	Undefined	as_event	7516556	7517520	.	+	.	transcript_id "TCONS_00000676,TCONS_00000677"; gene_id "chrA01:7516556-7519141W"; flanks "7516556[,7517520^"; structure "0,1^2-"; splice_chain ",7516953^7517259-"; sources "Undefined,Undefined"; NMorMRNA "null"; degree "4"; dimension "2_2";
chrA01	Undefined	as_event	7632882	7633192	.	+	.	transcript_id "TCONS_00000681,TCONS_00000680"; gene_id "chrA01:7632882-7634162W"; flanks "7632882[,7633192^"; structure "0,1^2-"; splice_chain ",7633043^7633120-"; sources "Undefined,Undefined"; NMorMRNA "null"; degree "4"; dimension "2_2";
chrA01	Undefined	as_event	7653064	7653680	.	+	.	transcript_id "TCONS_00000683,TCONS_00000684"; gene_id "chrA01:7651278-7654226W"; flanks "7653064-,7653680^"; structure "1^3-,2^4-"; splice_chain "7653160^7653383-,7653170^7653393-"; sources "Undefined,Undefined"; NMorMRNA "null"; degree "4"; dimension "2_2";
chrA01	Undefined	as_event	7655524	7656547	.	+	.	transcript_id "TCONS_00000686,TCONS_00000685"; gene_id "chrA01:7655339-7658626W"; flanks "7655524^,7656547^"; structure "1-,2-"; splice_chain "7656392-,7656396-"; sources "Undefined,Undefined"; NMorMRNA "null"; degree "4"; dimension "2_2";
chrA01	Undefined	as_event	7665951	7666144	.	+	.	transcript_id "TCONS_00000687,TCONS_00000688"; gene_id "chrA01:7663782-7667679W"; flanks "7665951^,7666144^"; structure "1-,2-"; splice_chain "7666035-,7666037-"; sources "Undefined,Undefined"; NMorMRNA "null"; degree "4"; dimension "2_2";
chrA01	Undefined	as_event	7713280	7713444	.	+	.	transcript_id "TCONS_00000693,TCONS_00000692"; gene_id "chrA01:7712606-7717699W"; flanks "7713280^,7713444^"; structure "1-,2-"; splice_chain "7713374-,7713376-"; sources "Undefined,Undefined"; NMorMRNA "null"; degree "4"; dimension "2_2";
chrA01	Undefined	as_event	7825588	7825717	.	+	.	transcript_id "TCONS_00000696,TCONS_00000694/TCONS_00000695"; gene_id "chrA01:7825396-7828106W"; flanks "7825588^,7825717^"; structure "1-,2-"; splice_chain "7825673-,7825674-"; sources "Undefined,Undefined"; NMorMRNA "null"; degree "4"; dimension "2_2";
chrA01	Undefined	as_event	7826553	7826705	.	+	.	transcript_id "TCONS_00000694/TCONS_00000696,TCONS_00000695"; gene_id "chrA01:7825396-7828106W"; flanks "7826553-,7826705-"; structure "1^,2^"; splice_chain "7826614^,7826616^"; sources "Undefined,Undefined"; NMorMRNA "null"; degree "4"; dimension "2_2";
chrA01	Undefined	as_event	8061888	8062208	.	+	.	transcript_id "TCONS_00000706,TCONS_00000707"; gene_id "chrA01:8061076-8064869W"; flanks "8061888-,8062208^"; structure "0,1^2-"; splice_chain ",8062021^8062125-"; sources "Undefined,Undefined"; NMorMRNA "null"; degree "4"; dimension "2_2";
chrA01	Undefined	as_event	8109033	8109400	.	+	.	transcript_id "TCONS_00000712,TCONS_00000711"; gene_id "chrA01:8106225-8109400W"; flanks "8109033-,8109400]"; structure "1^4-,2^3-"; splice_chain "8109053^8109202-,8109125^8109196-"; sources "Undefined,Undefined"; NMorMRNA "null"; degree "4"; dimension "2_2";
chrA01	Undefined	as_event	8166178	8168001	.	+	.	transcript_id "TCONS_00000716,TCONS_00000715"; gene_id "chrA01:8166178-8168001W"; flanks "8166178[,8168001]"; structure "1^3-5^6-,2^4-"; splice_chain "8166754^8167091-8167580^8167650-,8166764^8167101-"; sources "Undefined,Undefined"; NMorMRNA "null"; degree "4"; dimension "2_2";
chrA01	Undefined	as_event	8425382	8426587	.	+	.	transcript_id "TCONS_00000728,TCONS_00000727"; gene_id "chrA01:8425382-8426587W"; flanks "8425382[,8426587]"; structure "0,1^2-"; splice_chain ",8426097^8426195-"; sources "Undefined,Undefined"; NMorMRNA "null"; degree "4"; dimension "2_2";
chrA01	Undefined	as_event	8462361	8462755	.	+	.	transcript_id "TCONS_00000732,TCONS_00000731"; gene_id "chrA01:8461483-8462755W"; flanks "8462361-,8462755]"; structure "0,1^2-"; splice_chain ",8462511^8462592-"; sources "Undefined,Undefined"; NMorMRNA "null"; degree "4"; dimension "2_2";
chrA01	Undefined	as_event	8683025	8683324	.	+	.	transcript_id "TCONS_00000744,TCONS_00000745"; gene_id "chrA01:8682941-8684374W"; flanks "8683025^,8683324^"; structure "1-,2-"; splice_chain "8683217-,8683283-"; sources "Undefined,Undefined"; NMorMRNA "null"; degree "4"; dimension "2_2";
chrA01	Undefined	as_event	8685715	8686105	.	+	.	transcript_id "TCONS_00000747,TCONS_00000746"; gene_id "chrA01:8684708-8686461W"; flanks "8685715-,8686105-"; structure "1^,2^"; splice_chain "8685788^,8685790^"; sources "Undefined,Undefined"; NMorMRNA "null"; degree "4"; dimension "2_2";
chrA01	Undefined	as_event	8692196	8692371	.	+	.	transcript_id "TCONS_00000752,TCONS_00000751"; gene_id "chrA01:8691995-8692879W"; flanks "8692196^,8692371^"; structure "1-,2-"; splice_chain "8692273-,8692274-"; sources "Undefined,Undefined"; NMorMRNA "null"; degree "4"; dimension "2_2";
chrA01	Undefined	as_event	8718833	8719355	.	+	.	transcript_id "TCONS_00000756,TCONS_00000757"; gene_id "chrA01:8718302-8722173W"; flanks "8718833^,8719355-"; structure "0,1-2^"; splice_chain ",8719093-8719161^"; sources "Undefined,Undefined"; NMorMRNA "null"; degree "4"; dimension "2_2";
chrA01	Undefined	as_event	8723380	8724332	.	+	.	transcript_id "TCONS_00000759,TCONS_00000758"; gene_id "chrA01:8722691-8724332W"; flanks "8723380-,8724332]"; structure "0,1^2-"; splice_chain ",8723766^8723850-"; sources "Undefined,Undefined"; NMorMRNA "null"; degree "4"; dimension "2_2";
chrA01	Undefined	as_event	8815288	8815547	.	+	.	transcript_id "TCONS_00000764,TCONS_00000765"; gene_id "chrA01:8814699-8817270W"; flanks "8815288-,8815547^"; structure "0,1^2-"; splice_chain ",8815413^8815478-"; sources "Undefined,Undefined"; NMorMRNA "null"; degree "4"; dimension "2_2";
chrA01	Undefined	as_event	8815791	8815953	.	+	.	transcript_id "TCONS_00000765,TCONS_00000764"; gene_id "chrA01:8814699-8817270W"; flanks "8815791-,8815953-"; structure "1^,2^"; splice_chain "8815856^,8815857^"; sources "Undefined,Undefined"; NMorMRNA "null"; degree "4"; dimension "2_2";
chrA01	Undefined	as_event	8816136	8816408	.	+	.	transcript_id "TCONS_00000765,TCONS_00000764"; gene_id "chrA01:8814699-8817270W"; flanks "8816136-,8816408^"; structure "1^3-,2^4-"; splice_chain "8816192^8816280-,8816194^8816282-"; sources "Undefined,Undefined"; NMorMRNA "null"; degree "4"; dimension "2_2";
chrA01	Undefined	as_event	8816686	8817041	.	+	.	transcript_id "TCONS_00000764,TCONS_00000765"; gene_id "chrA01:8814699-8817270W"; flanks "8816686-,8817041^"; structure "0,1^2-"; splice_chain ",8816774^8816848-"; sources "Undefined,Undefined"; NMorMRNA "null"; degree "4"; dimension "2_2";
chrA01	Undefined	as_event	8854512	8855197	.	+	.	transcript_id "TCONS_00000767,TCONS_00000768"; gene_id "chrA01:8853197-8855197W"; flanks "8854512-,8855197]"; structure "1^3-,2^4-"; splice_chain "8854836^8854916-,8854846^8854926-"; sources "Undefined,Undefined"; NMorMRNA "null"; degree "4"; dimension "2_2";
chrA01	Undefined	as_event	8923154	8923614	.	+	.	transcript_id "TCONS_00000772,TCONS_00000774"; gene_id "chrA01:8922965-8924137W"; flanks "8923154-,8923614^"; structure "0,1^2-3^4-"; splice_chain ",8923218^8923369-8923422^8923519-"; sources "Undefined,Undefined"; NMorMRNA "null"; degree "4"; dimension "2_2";
chrA01	Undefined	as_event	8923369	8924137	.	+	.	transcript_id "TCONS_00000774,TCONS_00000773"; gene_id "chrA01:8922965-8924137W"; flanks "8923369-,8924137]"; structure "1^2-3^5-,4^6-"; splice_chain "8923422^8923519-8923614^8923698-,8923624^8923756-"; sources "Undefined,Undefined"; NMorMRNA "null"; degree "4"; dimension "2_2";
chrA01	Undefined	as_event	8923154	8924137	.	+	.	transcript_id "TCONS_00000774,TCONS_00000773,TCONS_00000772"; gene_id "chrA01:8922965-8924137W"; flanks "8923154-,8924137]"; structure "1^2-3^4-5^7-,1^2-6^8-,5^7-"; splice_chain "8923218^8923369-8923422^8923519-8923614^8923698-,8923218^8923369-8923624^8923756-,8923614^8923698-"; sources "Undefined,Undefined,Undefined"; NMorMRNA "null"; degree "9"; dimension "3_3";
chrA01	Undefined	as_event	9010410	9010677	.	+	.	transcript_id "TCONS_00000779,TCONS_00000778"; gene_id "chrA01:9007124-9011558W"; flanks "9010410-,9010677^"; structure "0,1^2-"; splice_chain ",9010524^9010608-"; sources "Undefined,Undefined"; NMorMRNA "null"; degree "4"; dimension "2_2";
chrA01	Undefined	as_event	9023707	9023889	.	+	.	transcript_id "TCONS_00000782,TCONS_00000781"; gene_id "chrA01:9021559-9023889W"; flanks "9023707-,9023889]"; structure "0,1^2-"; splice_chain ",9023756^9023844-"; sources "Undefined,Undefined"; NMorMRNA "null"; degree "4"; dimension "2_2";
chrA01	Undefined	as_event	9022882	9023889	.	+	.	transcript_id "TCONS_00000780,TCONS_00000781"; gene_id "chrA01:9021559-9023889W"; flanks "9022882-,9023889]"; structure "0,1^2-3^4-5^6-"; splice_chain ",9023275^9023409-9023624^9023707-9023756^9023844-"; sources "Undefined,Undefined"; NMorMRNA "null"; degree "4"; dimension "2_2";
chrA01	Undefined	as_event	9220903	9221103	.	+	.	transcript_id "TCONS_00000791,TCONS_00000790"; gene_id "chrA01:9219995-9222013W"; flanks "9220903-,9221103^"; structure "0,1^2-"; splice_chain ",9220973^9221044-"; sources "Undefined,Undefined"; NMorMRNA "null"; degree "4"; dimension "2_2";
chrA01	Undefined	as_event	9223509	9223761	.	+	.	transcript_id "TCONS_00000792/TCONS_00000793,TCONS_00000794"; gene_id "chrA01:9222677-9227490W"; flanks "9223509-,9223761^"; structure "0,1^2-"; splice_chain ",9223621^9223706-"; sources "Undefined,Undefined"; NMorMRNA "null"; degree "4"; dimension "2_2";
chrA01	Undefined	as_event	9225372	9226155	.	+	.	transcript_id "TCONS_00000792/TCONS_00000794,TCONS_00000793"; gene_id "chrA01:9222677-9227490W"; flanks "9225372-,9226155^"; structure "1^3-,2^4-"; splice_chain "9225647^9225994-,9225657^9226004-"; sources "Undefined,Undefined"; NMorMRNA "null"; degree "4"; dimension "2_2";
chrA01	Undefined	as_event	9229612	9229862	.	+	.	transcript_id "TCONS_00000796,TCONS_00000795"; gene_id "chrA01:9227712-9230581W"; flanks "9229612-,9229862-"; structure "1^,2^"; splice_chain "9229742^,9229743^"; sources "Undefined,Undefined"; NMorMRNA "null"; degree "4"; dimension "2_2";
chrA01	Undefined	as_event	9235620	9236316	.	+	.	transcript_id "TCONS_00000799,TCONS_00000800"; gene_id "chrA01:9234822-9236316W"; flanks "9235620-,9236316]"; structure "0,1^2-"; splice_chain ",9235941^9236017-"; sources "Undefined,Undefined"; NMorMRNA "null"; degree "4"; dimension "2_2";
chrA01	Undefined	as_event	9238044	9238558	.	+	.	transcript_id "TCONS_00000802,TCONS_00000801"; gene_id "chrA01:9237089-9244615W"; flanks "9238044-,9238558]"; structure "0,1^2-"; splice_chain ",9238122^9238182-"; sources "Undefined,Undefined"; NMorMRNA "null"; degree "4"; dimension "2_2";
chrA01	Undefined	as_event	9331978	9332272	.	+	.	transcript_id "TCONS_00000809,TCONS_00000808"; gene_id "chrA01:9328774-9332784W"; flanks "9331978-,9332272^"; structure "1^3-,2^4-"; splice_chain "9332065^9332150-,9332075^9332160-"; sources "Undefined,Undefined"; NMorMRNA "null"; degree "4"; dimension "2_2";
chrA01	Undefined	as_event	9332403	9332784	.	+	.	transcript_id "TCONS_00000809,TCONS_00000808"; gene_id "chrA01:9328774-9332784W"; flanks "9332403-,9332784]"; structure "1^3-,2^4-"; splice_chain "9332468^9332563-,9332511^9332606-"; sources "Undefined,Undefined"; NMorMRNA "null"; degree "4"; dimension "2_2";
chrA01	Undefined	as_event	9380065	9380511	.	+	.	transcript_id "TCONS_00000814,TCONS_00000812,TCONS_00000813"; gene_id "chrA01:9380065-9381298W"; flanks "9380065[,9380511^"; structure "1^4-,2^5-,3^6-"; splice_chain "9380246^9380335-,9380248^9380337-,9380250^9380339-"; sources "Undefined,Undefined,Undefined"; NMorMRNA "null"; degree "9"; dimension "3_3";
chrA01	Undefined	as_event	9467192	9467523	.	+	.	transcript_id "TCONS_00000823,TCONS_00000822"; gene_id "chrA01:9466173-9467938W"; flanks "9467192-,9467523^"; structure "0,1^2-"; splice_chain ",9467255^9467358-"; sources "Undefined,Undefined"; NMorMRNA "null"; degree "4"; dimension "2_2";
chrA01	Undefined	as_event	9510548	9511542	.	+	.	transcript_id "TCONS_00000828,TCONS_00000827"; gene_id "chrA01:9510548-9513660W"; flanks "9510548[,9511542^"; structure "1^3-,2^4-"; splice_chain "9510846^9511339-,9510863^9511356-"; sources "Undefined,Undefined"; NMorMRNA "null"; degree "4"; dimension "2_2";
chrA01	Undefined	as_event	9512218	9512568	.	+	.	transcript_id "TCONS_00000828,TCONS_00000827"; gene_id "chrA01:9510548-9513660W"; flanks "9512218-,9512568-"; structure "1^,2^"; splice_chain "9512295^,9512297^"; sources "Undefined,Undefined"; NMorMRNA "null"; degree "4"; dimension "2_2";
chrA01	Undefined	as_event	9519843	9520370	.	+	.	transcript_id "TCONS_00000830,TCONS_00000831"; gene_id "chrA01:9519843-9521469W"; flanks "9519843[,9520370-"; structure "1^,2^"; splice_chain "9520025^,9520026^"; sources "Undefined,Undefined"; NMorMRNA "null"; degree "4"; dimension "2_2";
chrA01	Undefined	as_event	9519843	9520479	.	+	.	transcript_id "TCONS_00000830,TCONS_00000831,TCONS_00000829"; gene_id "chrA01:9519843-9521469W"; flanks "9519843[,9520479^"; structure "1^4-,2^4-,3^5-"; splice_chain "9520025^9520370-,9520026^9520370-,9520035^9520380-"; sources "Undefined,Undefined,Undefined"; NMorMRNA "null"; degree "9"; dimension "3_3";
chrA01	Undefined	as_event	9656269	9656399	.	+	.	transcript_id "TCONS_00000836/TCONS_00000837,TCONS_00000838"; gene_id "chrA01:9655747-9659293W"; flanks "9656269-,9656399-"; structure "1^,2^"; splice_chain "9656330^,9656331^"; sources "Undefined,Undefined"; NMorMRNA "null"; degree "4"; dimension "2_2";
chrA01	Undefined	as_event	9656269	9656608	.	+	.	transcript_id "TCONS_00000839,TCONS_00000836/TCONS_00000837,TCONS_00000838"; gene_id "chrA01:9655747-9659293W"; flanks "9656269-,9656608^"; structure "0,1^3-,2^3-"; splice_chain ",9656330^9656399-,9656331^9656399-"; sources "Undefined,Undefined,Undefined"; NMorMRNA "null"; degree "9"; dimension "3_3";
chrA01	Undefined	as_event	9658439	9658644	.	+	.	transcript_id "TCONS_00000837,TCONS_00000838/TCONS_00000839"; gene_id "chrA01:9655747-9659293W"; flanks "9658439^,9658644^"; structure "1-,2-"; splice_chain "9658532-,9658534-"; sources "Undefined,Undefined"; NMorMRNA "null"; degree "4"; dimension "2_2";
chrA01	Undefined	as_event	9658534	9658732	.	+	.	transcript_id "TCONS_00000838/TCONS_00000839,TCONS_00000836"; gene_id "chrA01:9655747-9659293W"; flanks "9658534-,9658732-"; structure "1^,2^"; splice_chain "9658644^,9658645^"; sources "Undefined,Undefined"; NMorMRNA "null"; degree "4"; dimension "2_2";
chrA01	Undefined	as_event	9658439	9658732	.	+	.	transcript_id "TCONS_00000837,TCONS_00000838/TCONS_00000839,TCONS_00000836"; gene_id "chrA01:9655747-9659293W"; flanks "9658439^,9658732-"; structure "1-3^,2-3^,2-4^"; splice_chain "9658532-9658644^,9658534-9658644^,9658534-9658645^"; sources "Undefined,Undefined,Undefined"; NMorMRNA "null"; degree "9"; dimension "3_3";
chrA01	Undefined	as_event	9819779	9819985	.	+	.	transcript_id "TCONS_00000840,TCONS_00000841"; gene_id "chrA01:9818904-9822084W"; flanks "9819779-,9819985^"; structure "0,1^2-"; splice_chain ",9819836^9819935-"; sources "Undefined,Undefined"; NMorMRNA "null"; degree "4"; dimension "2_2";
chrA01	Undefined	as_event	10351834	10352133	.	+	.	transcript_id "TCONS_00000853,TCONS_00000854"; gene_id "chrA01:10350250-10352133W"; flanks "10351834-,10352133]"; structure "0,1^2-"; splice_chain ",10351888^10351961-"; sources "Undefined,Undefined"; NMorMRNA "null"; degree "4"; dimension "2_2";
chrA01	Undefined	as_event	10354437	10354693	.	+	.	transcript_id "TCONS_00000855,TCONS_00000856"; gene_id "chrA01:10353047-10356412W"; flanks "10354437-,10354693^"; structure "1^3-,2^4-"; splice_chain "10354546^10354636-,10354556^10354646-"; sources "Undefined,Undefined"; NMorMRNA "null"; degree "4"; dimension "2_2";
chrA01	Undefined	as_event	10354783	10355617	.	+	.	transcript_id "TCONS_00000855,TCONS_00000856"; gene_id "chrA01:10353047-10356412W"; flanks "10354783-,10355617^"; structure "1^3-5^7-9^11-,2^4-6^8-10^12-"; splice_chain "10355046^10355125-10355262^10355358-10355409^10355538-,10355056^10355135-10355263^10355359-10355410^10355539-"; sources "Undefined,Undefined"; NMorMRNA "null"; degree "4"; dimension "2_2";
chrA01	Undefined	as_event	10388272	10388664	.	+	.	transcript_id "TCONS_00000857,TCONS_00000858"; gene_id "chrA01:10387512-10391411W"; flanks "10388272-,10388664^"; structure "0,1^2-"; splice_chain ",10388393^10388474-"; sources "Undefined,Undefined"; NMorMRNA "null"; degree "4"; dimension "2_2";
chrA01	Undefined	as_event	10468385	10468872	.	+	.	transcript_id "TCONS_00000862,TCONS_00000861"; gene_id "chrA01:10467838-10470317W"; flanks "10468385-,10468872-"; structure "1^2-4^,3^"; splice_chain "10468514^10468587-10468781^,10468721^"; sources "Undefined,Undefined"; NMorMRNA "null"; degree "4"; dimension "2_2";
chrA01	Undefined	as_event	10469127	10469377	.	+	.	transcript_id "TCONS_00000862/TCONS_00000863,TCONS_00000861"; gene_id "chrA01:10467838-10470317W"; flanks "10469127-,10469377^"; structure "1^3-,2^4-"; splice_chain "10469217^10469312-,10469227^10469322-"; sources "Undefined,Undefined"; NMorMRNA "null"; degree "4"; dimension "2_2";
chrA01	Undefined	as_event	10469457	10470317	.	+	.	transcript_id "TCONS_00000861,TCONS_00000862"; gene_id "chrA01:10467838-10470317W"; flanks "10469457-,10470317]"; structure "0,1^2-"; splice_chain ",10469924^10470046-"; sources "Undefined,Undefined"; NMorMRNA "null"; degree "4"; dimension "2_2";
chrA01	Undefined	as_event	10469377	10470317	.	+	.	transcript_id "TCONS_00000861,TCONS_00000862,TCONS_00000863"; gene_id "chrA01:10467838-10470317W"; flanks "10469377^,10470317]"; structure "1-,1-3^4-,2-"; splice_chain "10469457-,10469457-10469924^10470046-,10469760-"; sources "Undefined,Undefined,Undefined"; NMorMRNA "null"; degree "9"; dimension "3_3";
chrA01	Undefined	as_event	10504780	10505660	.	+	.	transcript_id "TCONS_00000865,TCONS_00000866"; gene_id "chrA01:10503895-10507623W"; flanks "10504780^,10505660^"; structure "1-,2-"; splice_chain "10505216-,10505219-"; sources "Undefined,Undefined"; NMorMRNA "null"; degree "4"; dimension "2_2";
chrA01	Undefined	as_event	11106069	11106752	.	+	.	transcript_id "TCONS_00000879,TCONS_00000880"; gene_id "chrA01:11105821-11106752W"; flanks "11106069-,11106752]"; structure "0,1^2-"; splice_chain ",11106382^11106459-"; sources "Undefined,Undefined"; NMorMRNA "null"; degree "4"; dimension "2_2";
chrA01	Undefined	as_event	11852894	11853147	.	+	.	transcript_id "TCONS_00000891,TCONS_00000894"; gene_id "chrA01:11852666-11854431W"; flanks "11852894^,11853147^"; structure "1-,2-"; splice_chain "11853047-,11853064-"; sources "Undefined,Undefined"; NMorMRNA "null"; degree "4"; dimension "2_2";
chrA01	Undefined	as_event	11852666	11853147	.	+	.	transcript_id "TCONS_00000892,TCONS_00000891,TCONS_00000894"; gene_id "chrA01:11852666-11854431W"; flanks "11852666[,11853147^"; structure "0,1^2-,1^3-"; splice_chain ",11852894^11853047-,11852894^11853064-"; sources "Undefined,Undefined,Undefined"; NMorMRNA "null"; degree "9"; dimension "3_3";
chrA01	Undefined	as_event	11852666	11853348	.	+	.	transcript_id "TCONS_00000893,TCONS_00000891,TCONS_00000894,TCONS_00000892"; gene_id "chrA01:11852666-11854431W"; flanks "11852666[,11853348^"; structure "0,1^2-4^5-,1^3-4^5-,4^5-"; splice_chain ",11852894^11853047-11853147^11853245-,11852894^11853064-11853147^11853245-,11853147^11853245-"; sources "Undefined,Undefined,Undefined,Undefined"; NMorMRNA "null"; degree "16"; dimension "4_4";
chrA01	Undefined	as_event	12204608	12204989	.	+	.	transcript_id "TCONS_00000896,TCONS_00000897"; gene_id "chrA01:12204608-12206670W"; flanks "12204608[,12204989^"; structure "1^3-,2^4-"; splice_chain "12204851^12204951-,12204852^12204952-"; sources "Undefined,Undefined"; NMorMRNA "null"; degree "4"; dimension "2_2";
chrA01	Undefined	as_event	12249712	12249985	.	+	.	transcript_id "TCONS_00000898,TCONS_00000899"; gene_id "chrA01:12249712-12251209W"; flanks "12249712[,12249985-"; structure "1^,2^"; splice_chain "12249880^,12249899^"; sources "Undefined,Undefined"; NMorMRNA "null"; degree "4"; dimension "2_2";
chrA01	Undefined	as_event	12249985	12251209	.	+	.	transcript_id "TCONS_00000899,TCONS_00000898"; gene_id "chrA01:12249712-12251209W"; flanks "12249985-,12251209]"; structure "0,1^2-"; splice_chain ",12250086^12250238-"; sources "Undefined,Undefined"; NMorMRNA "null"; degree "4"; dimension "2_2";
chrA01	Undefined	as_event	12384559	12384804	.	+	.	transcript_id "TCONS_00000901,TCONS_00000902/TCONS_00000903"; gene_id "chrA01:12384559-12386756W"; flanks "12384559[,12384804^"; structure "0,1^2-"; splice_chain ",12384651^12384764-"; sources "Undefined,Undefined"; NMorMRNA "null"; degree "4"; dimension "2_2";
chrA01	Undefined	as_event	12384870	12385245	.	+	.	transcript_id "TCONS_00000901/TCONS_00000903,TCONS_00000902/TCONS_00000904"; gene_id "chrA01:12384559-12386756W"; flanks "12384870-,12385245^"; structure "0,1^2-"; splice_chain ",12385054^12385125-"; sources "Undefined,Undefined"; NMorMRNA "null"; degree "4"; dimension "2_2";
chrA01	Undefined	as_event	12442052	12442296	.	+	.	transcript_id "TCONS_00000910/TCONS_00000912,TCONS_00000911"; gene_id "chrA01:12441368-12445576W"; flanks "12442052-,12442296-"; structure "1^,2^"; splice_chain "12442182^,12442183^"; sources "Undefined,Undefined"; NMorMRNA "null"; degree "4"; dimension "2_2";
chrA01	Undefined	as_event	12442958	12443265	.	+	.	transcript_id "TCONS_00000910/TCONS_00000911,TCONS_00000912"; gene_id "chrA01:12441368-12445576W"; flanks "12442958-,12443265^"; structure "1^3-,2^4-"; splice_chain "12443017^12443115-,12443027^12443125-"; sources "Undefined,Undefined"; NMorMRNA "null"; degree "4"; dimension "2_2";
chrA01	Undefined	as_event	12444131	12444494	.	+	.	transcript_id "TCONS_00000910/TCONS_00000911,TCONS_00000912"; gene_id "chrA01:12441368-12445576W"; flanks "12444131^,12444494^"; structure "1-,2-"; splice_chain "12444358-,12444364-"; sources "Undefined,Undefined"; NMorMRNA "null"; degree "4"; dimension "2_2";
chrA01	Undefined	as_event	12474771	12474986	.	+	.	transcript_id "TCONS_00000917,TCONS_00000914/TCONS_00000915"; gene_id "chrA01:12474359-12475821W"; flanks "12474771^,12474986^"; structure "1-,2-"; splice_chain "12474863-,12474864-"; sources "Undefined,Undefined"; NMorMRNA "null"; degree "4"; dimension "2_2";
chrA01	Undefined	as_event	12474864	12475231	.	+	.	transcript_id "TCONS_00000916,TCONS_00000914/TCONS_00000915"; gene_id "chrA01:12474359-12475821W"; flanks "12474864-,12475231^"; structure "0,1^2-"; splice_chain ",12474986^12475065-"; sources "Undefined,Undefined"; NMorMRNA "null"; degree "4"; dimension "2_2";
chrA01	Undefined	as_event	12474771	12475231	.	+	.	transcript_id "TCONS_00000917,TCONS_00000916,TCONS_00000914/TCONS_00000915"; gene_id "chrA01:12474359-12475821W"; flanks "12474771^,12475231^"; structure "1-3^4-,2-,2-3^4-"; splice_chain "12474863-12474986^12475065-,12474864-,12474864-12474986^12475065-"; sources "Undefined,Undefined,Undefined"; NMorMRNA "null"; degree "9"; dimension "3_3";
chrA01	Undefined	as_event	12475303	12475452	.	+	.	transcript_id "TCONS_00000915/TCONS_00000916/TCONS_00000917,TCONS_00000914"; gene_id "chrA01:12474359-12475821W"; flanks "12475303-,12475452-"; structure "1^,2^"; splice_chain "12475372^,12475373^"; sources "Undefined,Undefined"; NMorMRNA "null"; degree "4"; dimension "2_2";
chrA01	Undefined	as_event	12542167	12542544	.	+	.	transcript_id "TCONS_00000919,TCONS_00000920"; gene_id "chrA01:12541639-12544477W"; flanks "12542167-,12542544^"; structure "0,1^2-"; splice_chain ",12542300^12542394-"; sources "Undefined,Undefined"; NMorMRNA "null"; degree "4"; dimension "2_2";
chrA01	Undefined	as_event	12943111	12943999	.	+	.	transcript_id "TCONS_00000927/TCONS_00000928,TCONS_00000929"; gene_id "chrA01:12943111-12945319W"; flanks "12943111[,12943999^"; structure "1^3-5^7-,2^4-6^8-"; splice_chain "12943257^12943489-12943618^12943805-,12943267^12943499-12943628^12943815-"; sources "Undefined,Undefined"; NMorMRNA "null"; degree "4"; dimension "2_2";
chrA01	Undefined	as_event	12944364	12944619	.	+	.	transcript_id "TCONS_00000927/TCONS_00000928,TCONS_00000929"; gene_id "chrA01:12943111-12945319W"; flanks "12944364-,12944619^"; structure "1^3-,2^4-"; splice_chain "12944454^12944554-,12944464^12944564-"; sources "Undefined,Undefined"; NMorMRNA "null"; degree "4"; dimension "2_2";
chrA01	Undefined	as_event	12944873	12945097	.	+	.	transcript_id "TCONS_00000928,TCONS_00000929"; gene_id "chrA01:12943111-12945319W"; flanks "12944873-,12945097^"; structure "0,1^2-"; splice_chain ",12944936^12945029-"; sources "Undefined,Undefined"; NMorMRNA "null"; degree "4"; dimension "2_2";
chrA01	Undefined	as_event	13141210	13141848	.	+	.	transcript_id "TCONS_00000934/TCONS_00000936,TCONS_00000937,TCONS_00000935"; gene_id "chrA01:13140449-13143269W"; flanks "13141210^,13141848^"; structure "1-,2-,3-"; splice_chain "13141288-,13141293-,13141340-"; sources "Undefined,Undefined,Undefined"; NMorMRNA "null"; degree "9"; dimension "3_3";
chrA01	Undefined	as_event	13141124	13141848	.	+	.	transcript_id "TCONS_00000933,TCONS_00000934/TCONS_00000936,TCONS_00000937,TCONS_00000935"; gene_id "chrA01:13140449-13143269W"; flanks "13141124-,13141848^"; structure "0,1^2-,1^3-,1^4-"; splice_chain ",13141210^13141288-,13141210^13141293-,13141210^13141340-"; sources "Undefined,Undefined,Undefined,Undefined"; NMorMRNA "null"; degree "16"; dimension "4_4";
chrA01	Undefined	as_event	13142488	13142737	.	+	.	transcript_id "TCONS_00000936/TCONS_00000937,TCONS_00000934"; gene_id "chrA01:13140449-13143269W"; flanks "13142488-,13142737^"; structure "1^3-,2^4-"; splice_chain "13142549^13142628-,13142553^13142632-"; sources "Undefined,Undefined"; NMorMRNA "null"; degree "4"; dimension "2_2";
chrA01	Undefined	as_event	13142628	13142928	.	+	.	transcript_id "TCONS_00000933,TCONS_00000936/TCONS_00000937"; gene_id "chrA01:13140449-13143269W"; flanks "13142628-,13142928^"; structure "1^3-,2^4-"; splice_chain "13142727^13142849-,13142737^13142859-"; sources "Undefined,Undefined"; NMorMRNA "null"; degree "4"; dimension "2_2";
chrA01	Undefined	as_event	13142488	13142928	.	+	.	transcript_id "TCONS_00000933,TCONS_00000936/TCONS_00000937,TCONS_00000934"; gene_id "chrA01:13140449-13143269W"; flanks "13142488-,13142928^"; structure "1^3-5^7-,1^3-6^8-,2^4-6^8-"; splice_chain "13142549^13142628-13142727^13142849-,13142549^13142628-13142737^13142859-,13142553^13142632-13142737^13142859-"; sources "Undefined,Undefined,Undefined"; NMorMRNA "null"; degree "9"; dimension "3_3";
chrA01	Undefined	as_event	14158057	14158603	.	+	.	transcript_id "TCONS_00000956,TCONS_00000954,TCONS_00000955"; gene_id "chrA01:14158057-14162340W"; flanks "14158057[,14158603^"; structure "1^4-,2^5-,3^6-"; splice_chain "14158269^14158414-,14158271^14158416-,14158282^14158427-"; sources "Undefined,Undefined,Undefined"; NMorMRNA "null"; degree "9"; dimension "3_3";
chrA01	Undefined	as_event	14159911	14160118	.	+	.	transcript_id "TCONS_00000956,TCONS_00000954/TCONS_00000955"; gene_id "chrA01:14158057-14162340W"; flanks "14159911-,14160118^"; structure "0,1^2-"; splice_chain ",14159974^14160048-"; sources "Undefined,Undefined"; NMorMRNA "null"; degree "4"; dimension "2_2";
chrA01	Undefined	as_event	14359382	14359873	.	+	.	transcript_id "TCONS_00000962,TCONS_00000961"; gene_id "chrA01:14358950-14365040W"; flanks "14359382-,14359873^"; structure "1^3-,2^4-"; splice_chain "14359488^14359706-,14359490^14359708-"; sources "Undefined,Undefined"; NMorMRNA "null"; degree "4"; dimension "2_2";
chrA01	Undefined	as_event	14364493	14365040	.	+	.	transcript_id "TCONS_00000962,TCONS_00000961"; gene_id "chrA01:14358950-14365040W"; flanks "14364493-,14365040]"; structure "1^3-,2^4-"; splice_chain "14364687^14364792-,14364697^14364802-"; sources "Undefined,Undefined"; NMorMRNA "null"; degree "4"; dimension "2_2";
chrA01	Undefined	as_event	14840880	14841092	.	+	.	transcript_id "TCONS_00000974,TCONS_00000975"; gene_id "chrA01:14839414-14841095W"; flanks "14840880-,14841092-"; structure "1^,2^"; splice_chain "14840973^,14840976^"; sources "Undefined,Undefined"; NMorMRNA "null"; degree "4"; dimension "2_2";
chrA01	Undefined	as_event	14968156	14968813	.	+	.	transcript_id "TCONS_00000978,TCONS_00000979"; gene_id "chrA01:14967836-14968813W"; flanks "14968156-,14968813]"; structure "0,1^2-"; splice_chain ",14968217^14968310-"; sources "Undefined,Undefined"; NMorMRNA "null"; degree "4"; dimension "2_2";
chrA01	Undefined	as_event	15497809	15498172	.	+	.	transcript_id "TCONS_00000985,TCONS_00000986"; gene_id "chrA01:15497087-15500747W"; flanks "15497809^,15498172^"; structure "1-,2-"; splice_chain "15498097-,15498099-"; sources "Undefined,Undefined"; NMorMRNA "null"; degree "4"; dimension "2_2";
chrA01	Undefined	as_event	15498099	15498812	.	+	.	transcript_id "TCONS_00000987,TCONS_00000986"; gene_id "chrA01:15497087-15500747W"; flanks "15498099-,15498812^"; structure "0,1^2-"; splice_chain ",15498172^15498736-"; sources "Undefined,Undefined"; NMorMRNA "null"; degree "4"; dimension "2_2";
chrA01	Undefined	as_event	15497809	15498812	.	+	.	transcript_id "TCONS_00000985,TCONS_00000987,TCONS_00000986"; gene_id "chrA01:15497087-15500747W"; flanks "15497809^,15498812^"; structure "1-3^4-,2-,2-3^4-"; splice_chain "15498097-15498172^15498736-,15498099-,15498099-15498172^15498736-"; sources "Undefined,Undefined,Undefined"; NMorMRNA "null"; degree "9"; dimension "3_3";
chrA01	Undefined	as_event	15540856	15541347	.	+	.	transcript_id "TCONS_00000989,TCONS_00000990"; gene_id "chrA01:15540851-15541614W"; flanks "15540856[,15541347-"; structure "1^,2^"; splice_chain "15541267^,15541268^"; sources "Undefined,Undefined"; NMorMRNA "null"; degree "4"; dimension "2_2";
chrA01	Undefined	as_event	15606742	15606948	.	+	.	transcript_id "TCONS_00000993/TCONS_00000994,TCONS_00000995"; gene_id "chrA01:15604799-15607780W"; flanks "15606742-,15606948-"; structure "1^,2^"; splice_chain "15606865^,15606866^"; sources "Undefined,Undefined"; NMorMRNA "null"; degree "4"; dimension "2_2";
chrA01	Undefined	as_event	15607483	15607780	.	+	.	transcript_id "TCONS_00000993/TCONS_00000995,TCONS_00000994"; gene_id "chrA01:15604799-15607780W"; flanks "15607483-,15607780]"; structure "1^3-,2^4-"; splice_chain "15607641^15607724-,15607651^15607734-"; sources "Undefined,Undefined"; NMorMRNA "null"; degree "4"; dimension "2_2";
chrA01	Undefined	as_event	15782690	15783112	.	+	.	transcript_id "TCONS_00001000,TCONS_00001001"; gene_id "chrA01:15782116-15786105W"; flanks "15782690-,15783112^"; structure "0,1^2-"; splice_chain ",15782860^15782969-"; sources "Undefined,Undefined"; NMorMRNA "null"; degree "4"; dimension "2_2";
chrA01	Undefined	as_event	15783364	15783611	.	+	.	transcript_id "TCONS_00001001,TCONS_00001000"; gene_id "chrA01:15782116-15786105W"; flanks "15783364-,15783611-"; structure "1^,2^"; splice_chain "15783512^,15783517^"; sources "Undefined,Undefined"; NMorMRNA "null"; degree "4"; dimension "2_2";
chrA01	Undefined	as_event	16273157	16273651	.	+	.	transcript_id "TCONS_00001013,TCONS_00001012"; gene_id "chrA01:16272034-16273990W"; flanks "16273157-,16273651^"; structure "1^3-,2^4-"; splice_chain "16273435^16273515-,16273445^16273525-"; sources "Undefined,Undefined"; NMorMRNA "null"; degree "4"; dimension "2_2";
chrA01	Undefined	as_event	16565465	16565805	.	+	.	transcript_id "TCONS_00001016,TCONS_00001017"; gene_id "chrA01:16564475-16566288W"; flanks "16565465-,16565805^"; structure "0,1^2-"; splice_chain ",16565641^16565722-"; sources "Undefined,Undefined"; NMorMRNA "null"; degree "4"; dimension "2_2";
chrA01	Undefined	as_event	16950201	16950594	.	+	.	transcript_id "TCONS_00001023,TCONS_00001024"; gene_id "chrA01:16948756-16951815W"; flanks "16950201-,16950594^"; structure "0,1^2-"; splice_chain ",16950375^16950460-"; sources "Undefined,Undefined"; NMorMRNA "null"; degree "4"; dimension "2_2";
chrA01	Undefined	as_event	17197777	17200452	.	+	.	transcript_id "TCONS_00001034/TCONS_00001036,TCONS_00001035"; gene_id "chrA01:17197777-17201275W"; flanks "17197777[,17200452^"; structure "1^3-,2^4-"; splice_chain "17198021^17198205-,17198031^17198215-"; sources "Undefined,Undefined"; NMorMRNA "null"; degree "4"; dimension "2_2";
chrA01	Undefined	as_event	17200759	17200939	.	+	.	transcript_id "TCONS_00001035,TCONS_00001034,TCONS_00001036"; gene_id "chrA01:17197777-17201275W"; flanks "17200759^,17200939^"; structure "1-,2-,3-"; splice_chain "17200870-,17200871-,17200877-"; sources "Undefined,Undefined,Undefined"; NMorMRNA "null"; degree "9"; dimension "3_3";
chrA01	Undefined	as_event	17684574	17685315	.	+	.	transcript_id "TCONS_00001045,TCONS_00001046"; gene_id "chrA01:17681749-17687299W"; flanks "17684574-,17685315^"; structure "0,1^2-"; splice_chain ",17684660^17684737-"; sources "Undefined,Undefined"; NMorMRNA "null"; degree "4"; dimension "2_2";
chrA01	Undefined	as_event	17698164	17698919	.	+	.	transcript_id "TCONS_00001048,TCONS_00001047"; gene_id "chrA01:17696479-17698919W"; flanks "17698164-,17698919]"; structure "0,1^2-"; splice_chain ",17698262^17698906-"; sources "Undefined,Undefined"; NMorMRNA "null"; degree "4"; dimension "2_2";
chrA01	Undefined	as_event	17795508	17796078	.	+	.	transcript_id "TCONS_00001055,TCONS_00001056"; gene_id "chrA01:17795383-17797284W"; flanks "17795508^,17796078^"; structure "1-,2-"; splice_chain "17795764-,17795767-"; sources "Undefined,Undefined"; NMorMRNA "null"; degree "4"; dimension "2_2";
chrA01	Undefined	as_event	17802632	17803108	.	+	.	transcript_id "TCONS_00001057,TCONS_00001058"; gene_id "chrA01:17801521-17804199W"; flanks "17802632-,17803108^"; structure "0,1^2-"; splice_chain ",17802943^17803021-"; sources "Undefined,Undefined"; NMorMRNA "null"; degree "4"; dimension "2_2";
chrA01	Undefined	as_event	17803360	17803738	.	+	.	transcript_id "TCONS_00001057,TCONS_00001058"; gene_id "chrA01:17801521-17804199W"; flanks "17803360-,17803738^"; structure "0,1^2-"; splice_chain ",17803434^17803519-"; sources "Undefined,Undefined"; NMorMRNA "null"; degree "4"; dimension "2_2";
chrA01	Undefined	as_event	17866237	17866669	.	+	.	transcript_id "TCONS_00001063,TCONS_00001062"; gene_id "chrA01:17865799-17868171W"; flanks "17866237-,17866669^"; structure "0,1^2-3^4-"; splice_chain ",17866379^17866458-17866526^17866598-"; sources "Undefined,Undefined"; NMorMRNA "null"; degree "4"; dimension "2_2";
chrA01	Undefined	as_event	17896498	17896686	.	+	.	transcript_id "TCONS_00001068,TCONS_00001065/TCONS_00001066/TCONS_00001067"; gene_id "chrA01:17895992-17899593W"; flanks "17896498^,17896686^"; structure "1-,2-"; splice_chain "17896599-,17896600-"; sources "Undefined,Undefined"; NMorMRNA "null"; degree "4"; dimension "2_2";
chrA01	Undefined	as_event	17897141	17897417	.	+	.	transcript_id "TCONS_00001068,TCONS_00001065/TCONS_00001066/TCONS_00001067"; gene_id "chrA01:17895992-17899593W"; flanks "17897141^,17897417^"; structure "1-,2-"; splice_chain "17897351-,17897352-"; sources "Undefined,Undefined"; NMorMRNA "null"; degree "4"; dimension "2_2";
chrA01	Undefined	as_event	17897502	17898163	.	+	.	transcript_id "TCONS_00001066/TCONS_00001067,TCONS_00001068"; gene_id "chrA01:17895992-17899593W"; flanks "17897502-,17898163^"; structure "1^3-5^7-,2^4-6^8-"; splice_chain "17897719^17897904-17898000^17898077-,17897729^17897914-17898010^17898087-"; sources "Undefined,Undefined"; NMorMRNA "null"; degree "4"; dimension "2_2";
chrA01	Undefined	as_event	17898077	17898253	.	+	.	transcript_id "TCONS_00001066/TCONS_00001067,TCONS_00001065"; gene_id "chrA01:17895992-17899593W"; flanks "17898077-,17898253-"; structure "1^,2^"; splice_chain "17898163^,17898164^"; sources "Undefined,Undefined"; NMorMRNA "null"; degree "4"; dimension "2_2";
chrA01	Undefined	as_event	17897502	17898253	.	+	.	transcript_id "TCONS_00001066/TCONS_00001067,TCONS_00001065,TCONS_00001068"; gene_id "chrA01:17895992-17899593W"; flanks "17897502-,17898253-"; structure "1^3-5^7-9^,1^3-5^7-10^,2^4-6^8-9^"; splice_chain "17897719^17897904-17898000^17898077-17898163^,17897719^17897904-17898000^17898077-17898164^,17897729^17897914-17898010^17898087-17898163^"; sources "Undefined,Undefined,Undefined"; NMorMRNA "nul…
chrA01	Undefined	as_event	17898253	17898634	.	+	.	transcript_id "TCONS_00001067,TCONS_00001068"; gene_id "chrA01:17895992-17899593W"; flanks "17898253-,17898634^"; structure "1^3-,2^4-"; splice_chain "17898387^17898530-,17898397^17898540-"; sources "Undefined,Undefined"; NMorMRNA "null"; degree "4"; dimension "2_2";
chrA01	Undefined	as_event	17898530	17898728	.	+	.	transcript_id "TCONS_00001067,TCONS_00001066"; gene_id "chrA01:17895992-17899593W"; flanks "17898530-,17898728-"; structure "1^,2^"; splice_chain "17898634^,17898636^"; sources "Undefined,Undefined"; NMorMRNA "null"; degree "4"; dimension "2_2";
chrA01	Undefined	as_event	17898253	17898728	.	+	.	transcript_id "TCONS_00001067,TCONS_00001066,TCONS_00001068"; gene_id "chrA01:17895992-17899593W"; flanks "17898253-,17898728-"; structure "1^3-5^,1^3-6^,2^4-5^"; splice_chain "17898387^17898530-17898634^,17898387^17898530-17898636^,17898397^17898540-17898634^"; sources "Undefined,Undefined,Undefined"; NMorMRNA "null"; degree "9"; dimension "3_3";
chrA01	Undefined	as_event	17898934	17899222	.	+	.	transcript_id "TCONS_00001067/TCONS_00001068,TCONS_00001066"; gene_id "chrA01:17895992-17899593W"; flanks "17898934-,17899222^"; structure "1^3-,2^4-"; splice_chain "17899037^17899132-,17899047^17899142-"; sources "Undefined,Undefined"; NMorMRNA "null"; degree "4"; dimension "2_2";
chrA01	Undefined	as_event	18063299	18063523	.	+	.	transcript_id "TCONS_00001075/TCONS_00001076,TCONS_00001074"; gene_id "chrA01:18062268-18068991W"; flanks "18063299-,18063523-"; structure "1^,2^"; splice_chain "18063423^,18063424^"; sources "Undefined,Undefined"; NMorMRNA "null"; degree "4"; dimension "2_2";
chrA01	Undefined	as_event	18063715	18064187	.	+	.	transcript_id "TCONS_00001075/TCONS_00001076,TCONS_00001074"; gene_id "chrA01:18062268-18068991W"; flanks "18063715-,18064187-"; structure "1^,2^"; splice_chain "18063939^,18063945^"; sources "Undefined,Undefined"; NMorMRNA "null"; degree "4"; dimension "2_2";
chrA01	Undefined	as_event	18068749	18068948	.	+	.	transcript_id "TCONS_00001076,TCONS_00001075"; gene_id "chrA01:18062268-18068991W"; flanks "18068749-,18068948-"; structure "1^,2^"; splice_chain "18068823^,18068825^"; sources "Undefined,Undefined"; NMorMRNA "null"; degree "4"; dimension "2_2";
chrA01	Undefined	as_event	18070481	18070899	.	+	.	transcript_id "TCONS_00001077,TCONS_00001078"; gene_id "chrA01:18069556-18074322W"; flanks "18070481-,18070899^"; structure "0,1^2-"; splice_chain ",18070603^18070678-"; sources "Undefined,Undefined"; NMorMRNA "null"; degree "4"; dimension "2_2";
chrA01	Undefined	as_event	18071271	18071444	.	+	.	transcript_id "TCONS_00001077,TCONS_00001078"; gene_id "chrA01:18069556-18074322W"; flanks "18071271^,18071444^"; structure "1-,2-"; splice_chain "18071380-,18071381-"; sources "Undefined,Undefined"; NMorMRNA "null"; degree "4"; dimension "2_2";
chrA01	Undefined	as_event	18073027	18073269	.	+	.	transcript_id "TCONS_00001078,TCONS_00001077"; gene_id "chrA01:18069556-18074322W"; flanks "18073027-,18073269^"; structure "0,1^2-"; splice_chain ",18073127^18073212-"; sources "Undefined,Undefined"; NMorMRNA "null"; degree "4"; dimension "2_2";
chrA01	Undefined	as_event	18159814	18160092	.	+	.	transcript_id "TCONS_00001083/TCONS_00001085,TCONS_00001084"; gene_id "chrA01:18158526-18164323W"; flanks "18159814^,18160092^"; structure "1-,2-"; splice_chain "18159935-,18159938-"; sources "Undefined,Undefined"; NMorMRNA "null"; degree "4"; dimension "2_2";
chrA01	Undefined	as_event	18161465	18161658	.	+	.	transcript_id "TCONS_00001084/TCONS_00001085,TCONS_00001083"; gene_id "chrA01:18158526-18164323W"; flanks "18161465-,18161658-"; structure "1^,2^"; splice_chain "18161591^,18161592^"; sources "Undefined,Undefined"; NMorMRNA "null"; degree "4"; dimension "2_2";
chrA01	Undefined	as_event	18161658	18161963	.	+	.	transcript_id "TCONS_00001085,TCONS_00001084,TCONS_00001083"; gene_id "chrA01:18158526-18164323W"; flanks "18161658-,18161963-"; structure "1^,2^,3^"; splice_chain "18161865^,18161870^,18161882^"; sources "Undefined,Undefined,Undefined"; NMorMRNA "null"; degree "9"; dimension "3_3";
chrA01	Undefined	as_event	18162788	18163386	.	+	.	transcript_id "TCONS_00001083,TCONS_00001084/TCONS_00001085"; gene_id "chrA01:18158526-18164323W"; flanks "18162788^,18163386-"; structure "0,1-2^"; splice_chain ",18163180-18163291^"; sources "Undefined,Undefined"; NMorMRNA "null"; degree "4"; dimension "2_2";
chrA01	Undefined	as_event	18163717	18164024	.	+	.	transcript_id "TCONS_00001085,TCONS_00001083"; gene_id "chrA01:18158526-18164323W"; flanks "18163717^,18164024]"; structure "1-,2-"; splice_chain "18163814-,18163823-"; sources "Undefined,Undefined"; NMorMRNA "null"; degree "4"; dimension "2_2";
chrA01	Undefined	as_event	18194133	18194326	.	+	.	transcript_id "TCONS_00001087,TCONS_00001086"; gene_id "chrA01:18191306-18194784W"; flanks "18194133-,18194326-"; structure "1^,2^"; splice_chain "18194222^,18194230^"; sources "Undefined,Undefined"; NMorMRNA "null"; degree "4"; dimension "2_2";
chrA01	Undefined	as_event	18197357	18197660	.	+	.	transcript_id "TCONS_00001090,TCONS_00001089"; gene_id "chrA01:18196771-18198547W"; flanks "18197357-,18197660^"; structure "1^3-,2^4-"; splice_chain "18197461^18197595-,18197471^18197605-"; sources "Undefined,Undefined"; NMorMRNA "null"; degree "4"; dimension "2_2";
chrA01	Undefined	as_event	18304574	18305112	.	+	.	transcript_id "TCONS_00001093/TCONS_00001094,TCONS_00001092"; gene_id "chrA01:18303181-18309408W"; flanks "18304574-,18305112^"; structure "1^3-,2^4-"; splice_chain "18304644^18305029-,18304647^18305032-"; sources "Undefined,Undefined"; NMorMRNA "null"; degree "4"; dimension "2_2";
chrA01	Undefined	as_event	18305221	18305934	.	+	.	transcript_id "TCONS_00001092/TCONS_00001094,TCONS_00001093"; gene_id "chrA01:18303181-18309408W"; flanks "18305221-,18305934^"; structure "1^3-,2^4-"; splice_chain "18305311^18305414-,18305321^18305424-"; sources "Undefined,Undefined"; NMorMRNA "null"; degree "4"; dimension "2_2";
chrA01	Undefined	as_event	18307976	18308433	.	+	.	transcript_id "TCONS_00001092/TCONS_00001094,TCONS_00001093"; gene_id "chrA01:18303181-18309408W"; flanks "18307976-,18308433^"; structure "1^3-,2^4-"; splice_chain "18308073^18308169-,18308083^18308179-"; sources "Undefined,Undefined"; NMorMRNA "null"; degree "4"; dimension "2_2";
chrA01	Undefined	as_event	18375608	18375811	.	+	.	transcript_id "TCONS_00001097,TCONS_00001095"; gene_id "chrA01:18366046-18377908W"; flanks "18375608-,18375811^"; structure "0,1^2-"; splice_chain ",18375665^18375765-"; sources "Undefined,Undefined"; NMorMRNA "null"; degree "4"; dimension "2_2";
chrA01	Undefined	as_event	18592188	18592715	.	+	.	transcript_id "TCONS_00001101,TCONS_00001100"; gene_id "chrA01:18592059-18594434W"; flanks "18592188^,18592715^"; structure "1-,2-"; splice_chain "18592598-,18592599-"; sources "Undefined,Undefined"; NMorMRNA "null"; degree "4"; dimension "2_2";
chrA01	Undefined	as_event	18593584	18594253	.	+	.	transcript_id "TCONS_00001101,TCONS_00001100"; gene_id "chrA01:18592059-18594434W"; flanks "18593584-,18594253^"; structure "0,1^2-"; splice_chain ",18593741^18593830-"; sources "Undefined,Undefined"; NMorMRNA "null"; degree "4"; dimension "2_2";
chrA01	Undefined	as_event	18658253	18658692	.	+	.	transcript_id "TCONS_00001105,TCONS_00001104"; gene_id "chrA01:18655931-18659712W"; flanks "18658253-,18658692^"; structure "1^3-,2^4-"; splice_chain "18658552^18658654-,18658562^18658664-"; sources "Undefined,Undefined"; NMorMRNA "null"; degree "4"; dimension "2_2";
chrA01	Undefined	as_event	18763035	18763218	.	+	.	transcript_id "TCONS_00001109,TCONS_00001108"; gene_id "chrA01:18761945-18764350W"; flanks "18763035^,18763218^"; structure "1-,2-"; splice_chain "18763143-,18763149-"; sources "Undefined,Undefined"; NMorMRNA "null"; degree "4"; dimension "2_2";
chrA01	Undefined	as_event	18763806	18764350	.	+	.	transcript_id "TCONS_00001108,TCONS_00001109"; gene_id "chrA01:18761945-18764350W"; flanks "18763806^,18764350]"; structure "1-,2-"; splice_chain "18763888-,18763891-"; sources "Undefined,Undefined"; NMorMRNA "null"; degree "4"; dimension "2_2";
chrA01	Undefined	as_event	19063928	19064461	.	+	.	transcript_id "TCONS_00001117,TCONS_00001118"; gene_id "chrA01:19062810-19066021W"; flanks "19063928-,19064461^"; structure "1^3-5^7-,2^4-6^8-"; splice_chain "19064026^19064221-19064288^19064395-,19064028^19064223-19064290^19064397-"; sources "Undefined,Undefined"; NMorMRNA "null"; degree "4"; dimension "2_2";
chrA01	Undefined	as_event	19064858	19065053	.	+	.	transcript_id "TCONS_00001117,TCONS_00001118"; gene_id "chrA01:19062810-19066021W"; flanks "19064858-,19065053-"; structure "1^,2^"; splice_chain "19064947^,19064955^"; sources "Undefined,Undefined"; NMorMRNA "null"; degree "4"; dimension "2_2";
chrA01	Undefined	as_event	19074766	19074948	.	+	.	transcript_id "TCONS_00001120,TCONS_00001121"; gene_id "chrA01:19074395-19075586W"; flanks "19074766-,19074948^"; structure "0,1^2-"; splice_chain ",19074820^19074892-"; sources "Undefined,Undefined"; NMorMRNA "null"; degree "4"; dimension "2_2";
chrA01	Undefined	as_event	19200872	19201171	.	+	.	transcript_id "TCONS_00001124,TCONS_00001125"; gene_id "chrA01:19199969-19201171W"; flanks "19200872-,19201171]"; structure "1^3-,2^4-"; splice_chain "19200990^19201085-,19201000^19201095-"; sources "Undefined,Undefined"; NMorMRNA "null"; degree "4"; dimension "2_2";
chrA01	Undefined	as_event	19222135	19222894	.	+	.	transcript_id "TCONS_00001128,TCONS_00001127"; gene_id "chrA01:19222135-19222894W"; flanks "19222135[,19222894]"; structure "0,1^2-"; splice_chain ",19222382^19222481-"; sources "Undefined,Undefined"; NMorMRNA "null"; degree "4"; dimension "2_2";
chrA01	Undefined	as_event	19233817	19234282	.	+	.	transcript_id "TCONS_00001131,TCONS_00001130/TCONS_00001132"; gene_id "chrA01:19232420-19236257W"; flanks "19233817-,19234282^"; structure "1^3-,2^4-"; splice_chain "19234011^19234106-,19234013^19234108-"; sources "Undefined,Undefined"; NMorMRNA "null"; degree "4"; dimension "2_2";
chrA01	Undefined	as_event	19235620	19236102	.	+	.	transcript_id "TCONS_00001131/TCONS_00001132,TCONS_00001130"; gene_id "chrA01:19232420-19236257W"; flanks "19235620-,19236102^"; structure "1^3-,2^4-"; splice_chain "19235724^19235962-,19235726^19235964-"; sources "Undefined,Undefined"; NMorMRNA "null"; degree "4"; dimension "2_2";
chrA01	Undefined	as_event	19297325	19297637	.	+	.	transcript_id "TCONS_00001134,TCONS_00001135"; gene_id "chrA01:19295287-19298640W"; flanks "19297325-,19297637^"; structure "0,1^2-"; splice_chain ",19297474^19297533-"; sources "Undefined,Undefined"; NMorMRNA "null"; degree "4"; dimension "2_2";
chrA01	Undefined	as_event	19659309	19660691	.	+	.	transcript_id "TCONS_00001144,TCONS_00001143"; gene_id "chrA01:19658919-19661046W"; flanks "19659309^,19660691^"; structure "1-,2-3^4-"; splice_chain "19660062-,19660066-19660506^19660576-"; sources "Undefined,Undefined"; NMorMRNA "null"; degree "4"; dimension "2_2";
chrA01	Undefined	as_event	19823681	19823880	.	+	.	transcript_id "TCONS_00001151,TCONS_00001152"; gene_id "chrA01:19821231-19827324W"; flanks "19823681-,19823880-"; structure "1^,2^"; splice_chain "19823750^,19823752^"; sources "Undefined,Undefined"; NMorMRNA "null"; degree "4"; dimension "2_2";
chrA01	Undefined	as_event	19824116	19824391	.	+	.	transcript_id "TCONS_00001152,TCONS_00001151"; gene_id "chrA01:19821231-19827324W"; flanks "19824116-,19824391^"; structure "0,1^2-"; splice_chain ",19824211^19824296-"; sources "Undefined,Undefined"; NMorMRNA "null"; degree "4"; dimension "2_2";
chrA01	Undefined	as_event	19826542	19826993	.	+	.	transcript_id "TCONS_00001152,TCONS_00001153"; gene_id "chrA01:19821231-19827324W"; flanks "19826542-,19826993^"; structure "0,1^2-"; splice_chain ",19826730^19826827-"; sources "Undefined,Undefined"; NMorMRNA "null"; degree "4"; dimension "2_2";
chrA01	Undefined	as_event	20003871	20004124	.	+	.	transcript_id "TCONS_00001158,TCONS_00001159"; gene_id "chrA01:20002444-20005060W"; flanks "20003871-,20004124^"; structure "0,1^2-"; splice_chain ",20003946^20004009-"; sources "Undefined,Undefined"; NMorMRNA "null"; degree "4"; dimension "2_2";
chrA01	Undefined	as_event	20184864	20185280	.	+	.	transcript_id "TCONS_00001168,TCONS_00001169"; gene_id "chrA01:20184864-20187427W"; flanks "20184864[,20185280-"; structure "1^,2^"; splice_chain "20184991^,20184993^"; sources "Undefined,Undefined"; NMorMRNA "null"; degree "4"; dimension "2_2";
chrA01	Undefined	as_event	20434404	20435359	.	+	.	transcript_id "TCONS_00001184,TCONS_00001185"; gene_id "chrA01:20433381-20435651W"; flanks "20434404-,20435359-"; structure "1^,2^"; splice_chain "20435210^,20435257^"; sources "Undefined,Undefined"; NMorMRNA "null"; degree "4"; dimension "2_2";
chrA01	Undefined	as_event	20453509	20454154	.	+	.	transcript_id "TCONS_00001189,TCONS_00001190"; gene_id "chrA01:20452398-20454154W"; flanks "20453509-,20454154]"; structure "0,1^2-"; splice_chain ",20453745^20453825-"; sources "Undefined,Undefined"; NMorMRNA "null"; degree "4"; dimension "2_2";
chrA01	Undefined	as_event	20556369	20556512	.	+	.	transcript_id "TCONS_00001201,TCONS_00001202"; gene_id "chrA01:20555707-20557765W"; flanks "20556369-,20556512-"; structure "1^,2^"; splice_chain "20556438^,20556443^"; sources "Undefined,Undefined"; NMorMRNA "null"; degree "4"; dimension "2_2";
chrA01	Undefined	as_event	20575363	20576670	.	+	.	transcript_id "TCONS_00001203,TCONS_00001204"; gene_id "chrA01:20574838-20576670W"; flanks "20575363-,20576670]"; structure "0,1^2-"; splice_chain ",20576203^20576432-"; sources "Undefined,Undefined"; NMorMRNA "null"; degree "4"; dimension "2_2";
chrA01	Undefined	as_event	20641096	20641337	.	+	.	transcript_id "TCONS_00001210,TCONS_00001211"; gene_id "chrA01:20638520-20641696W"; flanks "20641096-,20641337^"; structure "1^3-,2^4-"; splice_chain "20641166^20641266-,20641173^20641273-"; sources "Undefined,Undefined"; NMorMRNA "null"; degree "4"; dimension "2_2";
chrA01	Undefined	as_event	20646002	20646721	.	+	.	transcript_id "TCONS_00001213,TCONS_00001214"; gene_id "chrA01:20645688-20649756W"; flanks "20646002-,20646721^"; structure "1^2-,3^4-"; splice_chain "20646091^20646293-,20646420^20646591-"; sources "Undefined,Undefined"; NMorMRNA "null"; degree "4"; dimension "2_2";
chrA01	Undefined	as_event	20685076	20685537	.	+	.	transcript_id "TCONS_00001220,TCONS_00001221"; gene_id "chrA01:20684380-20685719W"; flanks "20685076-,20685537-"; structure "1^,2^"; splice_chain "20685410^,20685442^"; sources "Undefined,Undefined"; NMorMRNA "null"; degree "4"; dimension "2_2";
chrA01	Undefined	as_event	21056352	21056682	.	+	.	transcript_id "TCONS_00001250,TCONS_00001249"; gene_id "chrA01:21053925-21057066W"; flanks "21056352-,21056682-"; structure "1^,2^"; splice_chain "21056406^,21056415^"; sources "Undefined,Undefined"; NMorMRNA "null"; degree "4"; dimension "2_2";
chrA01	Undefined	as_event	21172373	21172884	.	+	.	transcript_id "TCONS_00001265,TCONS_00001264"; gene_id "chrA01:21171259-21173197W"; flanks "21172373-,21172884^"; structure "0,1^2-"; splice_chain ",21172449^21172735-"; sources "Undefined,Undefined"; NMorMRNA "null"; degree "4"; dimension "2_2";
chrA01	Undefined	as_event	21453318	21453741	.	+	.	transcript_id "TCONS_00001283,TCONS_00001284"; gene_id "chrA01:21452269-21458929W"; flanks "21453318-,21453741^"; structure "0,1^2-"; splice_chain ",21453367^21453452-"; sources "Undefined,Undefined"; NMorMRNA "null"; degree "4"; dimension "2_2";
chrA01	Undefined	as_event	21454190	21454434	.	+	.	transcript_id "TCONS_00001283,TCONS_00001284"; gene_id "chrA01:21452269-21458929W"; flanks "21454190-,21454434^"; structure "0,1^2-"; splice_chain ",21454255^21454335-"; sources "Undefined,Undefined"; NMorMRNA "null"; degree "4"; dimension "2_2";
chrA01	Undefined	as_event	21455171	21455508	.	+	.	transcript_id "TCONS_00001284,TCONS_00001283"; gene_id "chrA01:21452269-21458929W"; flanks "21455171-,21455508-"; structure "1^,2^"; splice_chain "21455255^,21455256^"; sources "Undefined,Undefined"; NMorMRNA "null"; degree "4"; dimension "2_2";
chrA01	Undefined	as_event	21549884	21550141	.	+	.	transcript_id "TCONS_00001289,TCONS_00001290"; gene_id "chrA01:21542099-21550567W"; flanks "21549884-,21550141^"; structure "0,1^2-"; splice_chain ",21549958^21550046-"; sources "Undefined,Undefined"; NMorMRNA "null"; degree "4"; dimension "2_2";
chrA01	Undefined	as_event	21579822	21580042	.	+	.	transcript_id "TCONS_00001292,TCONS_00001293"; gene_id "chrA01:21578714-21580042W"; flanks "21579822-,21580042]"; structure "0,1^2-"; splice_chain ",21579891^21579985-"; sources "Undefined,Undefined"; NMorMRNA "null"; degree "4"; dimension "2_2";
chrA01	Undefined	as_event	21583336	21583505	.	+	.	transcript_id "TCONS_00001294,TCONS_00001295"; gene_id "chrA01:21581173-21583908W"; flanks "21583336^,21583505^"; structure "1-,2-"; splice_chain "21583417-,21583419-"; sources "Undefined,Undefined"; NMorMRNA "null"; degree "4"; dimension "2_2";
chrA01	Undefined	as_event	21583591	21583746	.	+	.	transcript_id "TCONS_00001295,TCONS_00001294"; gene_id "chrA01:21581173-21583908W"; flanks "21583591-,21583746-"; structure "1^,2^"; splice_chain "21583654^,21583656^"; sources "Undefined,Undefined"; NMorMRNA "null"; degree "4"; dimension "2_2";
chrA01	Undefined	as_event	21612148	21612581	.	+	.	transcript_id "TCONS_00001301,TCONS_00001299"; gene_id "chrA01:21610557-21615656W"; flanks "21612148^,21612581^"; structure "1-,2-"; splice_chain "21612470-,21612472-"; sources "Undefined,Undefined"; NMorMRNA "null"; degree "4"; dimension "2_2";
chrA01	Undefined	as_event	21612472	21612660	.	+	.	transcript_id "TCONS_00001299,TCONS_00001300"; gene_id "chrA01:21610557-21615656W"; flanks "21612472-,21612660-"; structure "1^,2^"; splice_chain "21612581^,21612583^"; sources "Undefined,Undefined"; NMorMRNA "null"; degree "4"; dimension "2_2";
chrA01	Undefined	as_event	21612148	21612660	.	+	.	transcript_id "TCONS_00001301,TCONS_00001299,TCONS_00001300"; gene_id "chrA01:21610557-21615656W"; flanks "21612148^,21612660-"; structure "1-3^,2-3^,2-4^"; splice_chain "21612470-21612581^,21612472-21612581^,21612472-21612583^"; sources "Undefined,Undefined,Undefined"; NMorMRNA "null"; degree "9"; dimension "3_3";
chrA01	Undefined	as_event	21718264	21718601	.	+	.	transcript_id "TCONS_00001312,TCONS_00001311"; gene_id "chrA01:21712900-21719597W"; flanks "21718264-,21718601^"; structure "0,1^2-"; splice_chain ",21718398^21718426-"; sources "Undefined,Undefined"; NMorMRNA "null"; degree "4"; dimension "2_2";
chrA01	Undefined	as_event	21998994	21999475	.	+	.	transcript_id "TCONS_00001336,TCONS_00001337"; gene_id "chrA01:21997947-22005163W"; flanks "21998994^,21999475^"; structure "1-,2-"; splice_chain "21999393-,21999396-"; sources "Undefined,Undefined"; NMorMRNA "null"; degree "4"; dimension "2_2";
chrA01	Undefined	as_event	22102000	22102630	.	+	.	transcript_id "TCONS_00001340,TCONS_00001341"; gene_id "chrA01:22102000-22107355W"; flanks "22102000[,22102630^"; structure "0,1^2-"; splice_chain ",22102404^22102513-"; sources "Undefined,Undefined"; NMorMRNA "null"; degree "4"; dimension "2_2";
chrA01	Undefined	as_event	22116720	22116932	.	+	.	transcript_id "TCONS_00001342,TCONS_00001343"; gene_id "chrA01:22113274-22117695W"; flanks "22116720-,22116932^"; structure "0,1^2-"; splice_chain ",22116788^22116883-"; sources "Undefined,Undefined"; NMorMRNA "null"; degree "4"; dimension "2_2";
chrA01	Undefined	as_event	22136558	22137043	.	+	.	transcript_id "TCONS_00001345,TCONS_00001346"; gene_id "chrA01:22135137-22138621W"; flanks "22136558-,22137043^"; structure "1^3-,2^4-"; splice_chain "22136707^22136788-,22136708^22136789-"; sources "Undefined,Undefined"; NMorMRNA "null"; degree "4"; dimension "2_2";
chrA01	Undefined	as_event	22212632	22212950	.	+	.	transcript_id "TCONS_00001352,TCONS_00001353"; gene_id "chrA01:22212631-22212950W"; flanks "22212632[,22212950]"; structure "1^3-,2^4-"; splice_chain "22212752^22212865-,22212762^22212875-"; sources "Undefined,Undefined"; NMorMRNA "null"; degree "4"; dimension "2_2";
chrA01	Undefined	as_event	22615680	22616065	.	+	.	transcript_id "TCONS_00001364,TCONS_00001365"; gene_id "chrA01:22615287-22617722W"; flanks "22615680-,22616065^"; structure "0,1^2-"; splice_chain ",22615799^22615880-"; sources "Undefined,Undefined"; NMorMRNA "null"; degree "4"; dimension "2_2";
chrA01	Undefined	as_event	22749281	22749759	.	+	.	transcript_id "TCONS_00001373,TCONS_00001374"; gene_id "chrA01:22747325-22750012W"; flanks "22749281-,22749759^"; structure "0,1^2-"; splice_chain ",22749566^22749636-"; sources "Undefined,Undefined"; NMorMRNA "null"; degree "4"; dimension "2_2";
chrA01	Undefined	as_event	22759480	22759717	.	+	.	transcript_id "TCONS_00001376,TCONS_00001375"; gene_id "chrA01:22757912-22761264W"; flanks "22759480^,22759717-"; structure "0,1-2^"; splice_chain ",22759559-22759631^"; sources "Undefined,Undefined"; NMorMRNA "null"; degree "4"; dimension "2_2";
chrA01	Undefined	as_event	22769658	22769851	.	+	.	transcript_id "TCONS_00001378,TCONS_00001377"; gene_id "chrA01:22768543-22771805W"; flanks "22769658-,22769851-"; structure "1^,2^"; splice_chain "22769774^,22769776^"; sources "Undefined,Undefined"; NMorMRNA "null"; degree "4"; dimension "2_2";
chrA01	Undefined	as_event	22769907	22770448	.	+	.	transcript_id "TCONS_00001377,TCONS_00001378"; gene_id "chrA01:22768543-22771805W"; flanks "22769907^,22770448^"; structure "1-,2-"; splice_chain "22770169-,22770266-"; sources "Undefined,Undefined"; NMorMRNA "null"; degree "4"; dimension "2_2";
chrA01	Undefined	as_event	22770700	22770885	.	+	.	transcript_id "TCONS_00001378,TCONS_00001377"; gene_id "chrA01:22768543-22771805W"; flanks "22770700-,22770885-"; structure "1^,2^"; splice_chain "22770809^,22770813^"; sources "Undefined,Undefined"; NMorMRNA "null"; degree "4"; dimension "2_2";
chrA01	Undefined	as_event	22772754	22772921	.	+	.	transcript_id "TCONS_00001380,TCONS_00001379/TCONS_00001381"; gene_id "chrA01:22772223-22774387W"; flanks "22772754^,22772921^"; structure "1-,2-"; splice_chain "22772833-,22772835-"; sources "Undefined,Undefined"; NMorMRNA "null"; degree "4"; dimension "2_2";
chrA01	Undefined	as_event	22773008	22773300	.	+	.	transcript_id "TCONS_00001380,TCONS_00001381"; gene_id "chrA01:22772223-22774387W"; flanks "22773008-,22773300^"; structure "1^3-,2^4-"; splice_chain "22773135^22773218-,22773139^22773222-"; sources "Undefined,Undefined"; NMorMRNA "null"; degree "4"; dimension "2_2";
chrA01	Undefined	as_event	22773222	22773489	.	+	.	transcript_id "TCONS_00001381,TCONS_00001379"; gene_id "chrA01:22772223-22774387W"; flanks "22773222-,22773489^"; structure "1^3-,2^4-"; splice_chain "22773300^22773384-,22773310^22773394-"; sources "Undefined,Undefined"; NMorMRNA "null"; degree "4"; dimension "2_2";
chrA01	Undefined	as_event	22773008	22773489	.	+	.	transcript_id "TCONS_00001380,TCONS_00001381,TCONS_00001379"; gene_id "chrA01:22772223-22774387W"; flanks "22773008-,22773489^"; structure "1^3-5^7-,2^4-5^7-,2^4-6^8-"; splice_chain "22773135^22773218-22773300^22773384-,22773139^22773222-22773300^22773384-,22773139^22773222-22773310^22773394-"; sources "Undefined,Undefined,Undefined"; NMorMRNA "null"; degree "9"; dimension "3_3";
chrA01	Undefined	as_event	22873186	22874951	.	+	.	transcript_id "TCONS_00001387,TCONS_00001386"; gene_id "chrA01:22873186-22874951W"; flanks "22873186[,22874951]"; structure "0,1^2-"; splice_chain ",22873793^22873885-"; sources "Undefined,Undefined"; NMorMRNA "null"; degree "4"; dimension "2_2";
chrA01	Undefined	as_event	22934029	22934248	.	+	.	transcript_id "TCONS_00001390,TCONS_00001389"; gene_id "chrA01:22930895-22935743W"; flanks "22934029^,22934248^"; structure "1-,2-"; splice_chain "22934116-,22934118-"; sources "Undefined,Undefined"; NMorMRNA "null"; degree "4"; dimension "2_2";
chrA01	Undefined	as_event	22936609	22936966	.	+	.	transcript_id "TCONS_00001391,TCONS_00001392"; gene_id "chrA01:22936283-22937225W"; flanks "22936609-,22936966^"; structure "0,1^2-"; splice_chain ",22936757^22936851-"; sources "Undefined,Undefined"; NMorMRNA "null"; degree "4"; dimension "2_2";
chrA01	Undefined	as_event	23005169	23005915	.	+	.	transcript_id "TCONS_00001396,TCONS_00001395"; gene_id "chrA01:23005169-23007169W"; flanks "23005169[,23005915-"; structure "1^,2^"; splice_chain "23005566^,23005571^"; sources "Undefined,Undefined"; NMorMRNA "null"; degree "4"; dimension "2_2";
chrA01	Undefined	as_event	23041990	23042284	.	+	.	transcript_id "TCONS_00001397,TCONS_00001399"; gene_id "chrA01:23040168-23042284W"; flanks "23041990-,23042284]"; structure "0,1^2-"; splice_chain ",23042139^23042209-"; sources "Undefined,Undefined"; NMorMRNA "null"; degree "4"; dimension "2_2";
chrA01	Undefined	as_event	23248639	23249085	.	+	.	transcript_id "TCONS_00001402,TCONS_00001403"; gene_id "chrA01:23248487-23251910W"; flanks "23248639-,23249085^"; structure "1^3-,2^4-"; splice_chain "23248738^23249025-,23248739^23249026-"; sources "Undefined,Undefined"; NMorMRNA "null"; degree "4"; dimension "2_2";
chrA01	Undefined	as_event	38577	39099	.	-	.	transcript_id "TCONS_00001413,TCONS_00001414"; gene_id "chrA01:38106-39476C"; flanks "39099-,38577-"; structure "1^,2^"; splice_chain "38849^,38796^"; sources "Undefined,Undefined"; NMorMRNA "null"; degree "4"; dimension "2_2";
chrA01	Undefined	as_event	264970	265493	.	-	.	transcript_id "TCONS_00001425,TCONS_00001426"; gene_id "chrA01:264584-266343C"; flanks "265493^,264970^"; structure "1-,2-"; splice_chain "265406-,265372-"; sources "Undefined,Undefined"; NMorMRNA "null"; degree "4"; dimension "2_2";
chrA01	Undefined	as_event	305598	307864	.	-	.	transcript_id "TCONS_00001427,TCONS_00001428"; gene_id "chrA01:305598-307864C"; flanks "307864[,305598]"; structure "1^3-,2^4-"; splice_chain "306905^306312-,306903^306310-"; sources "Undefined,Undefined"; NMorMRNA "null"; degree "4"; dimension "2_2";
chrA01	Undefined	as_event	445273	445780	.	-	.	transcript_id "TCONS_00001433,TCONS_00001432"; gene_id "chrA01:445132-446796C"; flanks "445780-,445273^"; structure "0,1^2-"; splice_chain ",445423^445354-"; sources "Undefined,Undefined"; NMorMRNA "null"; degree "4"; dimension "2_2";
chrA01	Undefined	as_event	450016	450517	.	-	.	transcript_id "TCONS_00001434,TCONS_00001435"; gene_id "chrA01:449004-452153C"; flanks "450517-,450016^"; structure "0,1^2-"; splice_chain ",450323^450117-"; sources "Undefined,Undefined"; NMorMRNA "null"; degree "4"; dimension "2_2";
chrA01	Undefined	as_event	449230	449718	.	-	.	transcript_id "TCONS_00001434,TCONS_00001435"; gene_id "chrA01:449004-452153C"; flanks "449718-,449230^"; structure "0,1^2-"; splice_chain ",449577^449376-"; sources "Undefined,Undefined"; NMorMRNA "null"; degree "4"; dimension "2_2";
chrA01	Undefined	as_event	497159	497557	.	-	.	transcript_id "TCONS_00001440,TCONS_00001439"; gene_id "chrA01:496243-497957C"; flanks "497557-,497159^"; structure "0,1^2-"; splice_chain ",497318^497245-"; sources "Undefined,Undefined"; NMorMRNA "null"; degree "4"; dimension "2_2";
chrA01	Undefined	as_event	575531	575951	.	-	.	transcript_id "TCONS_00001447,TCONS_00001448"; gene_id "chrA01:574955-578159C"; flanks "575951-,575531^"; structure "1^3-,2^4-"; splice_chain "575910^575823-,575897^575810-"; sources "Undefined,Undefined"; NMorMRNA "null"; degree "4"; dimension "2_2";
chrA01	Undefined	as_event	756506	756856	.	-	.	transcript_id "TCONS_00001453,TCONS_00001452"; gene_id "chrA01:754595-760394C"; flanks "756856-,756506^"; structure "0,1^2-"; splice_chain ",756731^756661-"; sources "Undefined,Undefined"; NMorMRNA "null"; degree "4"; dimension "2_2";
chrA01	Undefined	as_event	755744	755900	.	-	.	transcript_id "TCONS_00001452,TCONS_00001453"; gene_id "chrA01:754595-760394C"; flanks "755900^,755744^"; structure "1-,2-"; splice_chain "755819-,755815-"; sources "Undefined,Undefined"; NMorMRNA "null"; degree "4"; dimension "2_2";
chrA01	Undefined	as_event	846242	846560	.	-	.	transcript_id "TCONS_00001457,TCONS_00001458"; gene_id "chrA01:845802-847436C"; flanks "846560-,846242^"; structure "1^3-,2^4-"; splice_chain "846446^846375-,846445^846374-"; sources "Undefined,Undefined"; NMorMRNA "null"; degree "4"; dimension "2_2";
chrA01	Undefined	as_event	875521	876156	.	-	.	transcript_id "TCONS_00001464,TCONS_00001463"; gene_id "chrA01:874684-878100C"; flanks "876156-,875521^"; structure "0,1^2-"; splice_chain ",876066^875592-"; sources "Undefined,Undefined"; NMorMRNA "null"; degree "4"; dimension "2_2";
chrA01	Undefined	as_event	885347	885879	.	-	.	transcript_id "TCONS_00001467,TCONS_00001465/TCONS_00001466"; gene_id "chrA01:884212-886758C"; flanks "885879-,885347^"; structure "0,1^2-"; splice_chain ",885644^885571-"; sources "Undefined,Undefined"; NMorMRNA "null"; degree "4"; dimension "2_2";
chrA01	Undefined	as_event	884811	884993	.	-	.	transcript_id "TCONS_00001465,TCONS_00001467"; gene_id "chrA01:884212-886758C"; flanks "884993^,884811^"; structure "1-,2-"; splice_chain "884915-,884910-"; sources "Undefined,Undefined"; NMorMRNA "null"; degree "4"; dimension "2_2";
chrA01	Undefined	as_event	884674	884910	.	-	.	transcript_id "TCONS_00001466,TCONS_00001467"; gene_id "chrA01:884212-886758C"; flanks "884910-,884674^"; structure "0,1^2-"; splice_chain ",884811^884731-"; sources "Undefined,Undefined"; NMorMRNA "null"; degree "4"; dimension "2_2";
chrA01	Undefined	as_event	884674	884993	.	-	.	transcript_id "TCONS_00001465,TCONS_00001466,TCONS_00001467"; gene_id "chrA01:884212-886758C"; flanks "884993^,884674^"; structure "1-3^4-,2-,2-3^4-"; splice_chain "884915-884811^884731-,884910-,884910-884811^884731-"; sources "Undefined,Undefined,Undefined"; NMorMRNA "null"; degree "9"; dimension "3_3";
chrA01	Undefined	as_event	890162	890436	.	-	.	transcript_id "TCONS_00001469/TCONS_00001470/TCONS_00001471,TCONS_00001468"; gene_id "chrA01:889981-892912C"; flanks "890436-,890162^"; structure "0,1^2-"; splice_chain ",890359^890263-"; sources "Undefined,Undefined"; NMorMRNA "null"; degree "4"; dimension "2_2";
chrA01	Undefined	as_event	936620	936937	.	-	.	transcript_id "TCONS_00001475,TCONS_00001474"; gene_id "chrA01:936111-937899C"; flanks "936937-,936620^"; structure "0,1^2-"; splice_chain ",936797^936708-"; sources "Undefined,Undefined"; NMorMRNA "null"; degree "4"; dimension "2_2";
chrA01	Undefined	as_event	1008998	1009470	.	-	.	transcript_id "TCONS_00001481,TCONS_00001480"; gene_id "chrA01:1008308-1009470C"; flanks "1009470[,1008998^"; structure "0,1^2-"; splice_chain ",1009160^1009084-"; sources "Undefined,Undefined"; NMorMRNA "null"; degree "4"; dimension "2_2";
chrA01	Undefined	as_event	1008617	1008921	.	-	.	transcript_id "TCONS_00001480,TCONS_00001481"; gene_id "chrA01:1008308-1009470C"; flanks "1008921-,1008617^"; structure "0,1^2-"; splice_chain ",1008721^1008652-"; sources "Undefined,Undefined"; NMorMRNA "null"; degree "4"; dimension "2_2";
chrA01	Undefined	as_event	1032345	1032492	.	-	.	transcript_id "TCONS_00001483,TCONS_00001484"; gene_id "chrA01:1028375-1032658C"; flanks "1032492^,1032345^"; structure "1-,2-"; splice_chain "1032406-,1032405-"; sources "Undefined,Undefined"; NMorMRNA "null"; degree "4"; dimension "2_2";
chrA01	Undefined	as_event	1030199	1030412	.	-	.	transcript_id "TCONS_00001482,TCONS_00001483"; gene_id "chrA01:1028375-1032658C"; flanks "1030412-,1030199^"; structure "0,1^2-"; splice_chain ",1030364^1030293-"; sources "Undefined,Undefined"; NMorMRNA "null"; degree "4"; dimension "2_2";
chrA01	Undefined	as_event	1035546	1036432	.	-	.	transcript_id "TCONS_00001486,TCONS_00001485"; gene_id "chrA01:1035070-1038376C"; flanks "1036432-,1035546^"; structure "0,1^2-3^4-5^6-"; splice_chain ",1036280^1036207-1036092^1036006-1035839^1035770-"; sources "Undefined,Undefined"; NMorMRNA "null"; degree "4"; dimension "2_2";
chrA01	Undefined	as_event	1035070	1035466	.	-	.	transcript_id "TCONS_00001486,TCONS_00001485"; gene_id "chrA01:1035070-1038376C"; flanks "1035466-,1035070]"; structure "0,1^2-"; splice_chain ",1035354^1035274-"; sources "Undefined,Undefined"; NMorMRNA "null"; degree "4"; dimension "2_2";
chrA01	Undefined	as_event	1070014	1070324	.	-	.	transcript_id "TCONS_00001490,TCONS_00001489"; gene_id "chrA01:1069808-1072405C"; flanks "1070324-,1070014^"; structure "0,1^2-"; splice_chain ",1070205^1070112-"; sources "Undefined,Undefined"; NMorMRNA "null"; degree "4"; dimension "2_2";
chrA01	Undefined	as_event	1251835	1252104	.	-	.	transcript_id "TCONS_00001500,TCONS_00001501"; gene_id "chrA01:1251835-1253371C"; flanks "1252104-,1251835]"; structure "0,1^2-"; splice_chain ",1252009^1251905-"; sources "Undefined,Undefined"; NMorMRNA "null"; degree "4"; dimension "2_2";
chrA01	Undefined	as_event	1266510	1266786	.	-	.	transcript_id "TCONS_00001504,TCONS_00001505"; gene_id "chrA01:1265918-1269854C"; flanks "1266786-,1266510^"; structure "0,1^2-"; splice_chain ",1266698^1266601-"; sources "Undefined,Undefined"; NMorMRNA "null"; degree "4"; dimension "2_2";
chrA01	Undefined	as_event	1335911	1336718	.	-	.	transcript_id "TCONS_00001512,TCONS_00001511"; gene_id "chrA01:1335468-1339138C"; flanks "1336718-,1335911^"; structure "0,1^2-"; splice_chain ",1336198^1336101-"; sources "Undefined,Undefined"; NMorMRNA "null"; degree "4"; dimension "2_2";
chrA01	Undefined	as_event	1378601	1379857	.	-	.	transcript_id "TCONS_00001516,TCONS_00001517"; gene_id "chrA01:1374636-1380582C"; flanks "1379857^,1378601^"; structure "1-,2-"; splice_chain "1379566-,1379523-"; sources "Undefined,Undefined"; NMorMRNA "null"; degree "4"; dimension "2_2";
chrA01	Undefined	as_event	1454643	1455216	.	-	.	transcript_id "TCONS_00001529,TCONS_00001528"; gene_id "chrA01:1452702-1457829C"; flanks "1455216-,1454643^"; structure "0,1^2-"; splice_chain ",1455186^1454695-"; sources "Undefined,Undefined"; NMorMRNA "null"; degree "4"; dimension "2_2";
chrA01	Undefined	as_event	1454228	1454535	.	-	.	transcript_id "TCONS_00001528,TCONS_00001529"; gene_id "chrA01:1452702-1457829C"; flanks "1454535-,1454228^"; structure "0,1^2-"; splice_chain ",1454431^1454354-"; sources "Undefined,Undefined"; NMorMRNA "null"; degree "4"; dimension "2_2";
chrA01	Undefined	as_event	1471128	1471440	.	-	.	transcript_id "TCONS_00001532,TCONS_00001530"; gene_id "chrA01:1469929-1473542C"; flanks "1471440-,1471128^"; structure "0,1^2-"; splice_chain ",1471351^1471265-"; sources "Undefined,Undefined"; NMorMRNA "null"; degree "4"; dimension "2_2";
chrA01	Undefined	as_event	1470364	1471351	.	-	.	transcript_id "TCONS_00001531,TCONS_00001530"; gene_id "chrA01:1469929-1473542C"; flanks "1471351^,1470364^"; structure "1-3^5-,2-4^6-"; splice_chain "1471267-1471138^1470774-,1471265-1471128^1470764-"; sources "Undefined,Undefined"; NMorMRNA "null"; degree "4"; dimension "2_2";
chrA01	Undefined	as_event	1470364	1471440	.	-	.	transcript_id "TCONS_00001531,TCONS_00001530,TCONS_00001532"; gene_id "chrA01:1469929-1473542C"; flanks "1471440-,1470364^"; structure "1^2-4^6-,1^3-5^7-,5^7-"; splice_chain "1471351^1471267-1471138^1470774-,1471351^1471265-1471128^1470764-,1471128^1470764-"; sources "Undefined,Undefined,Undefined"; NMorMRNA "null"; degree "9"; dimension "3_3";
chrA01	Undefined	as_event	1485173	1485599	.	-	.	transcript_id "TCONS_00001536,TCONS_00001535/TCONS_00001537/TCONS_00001538"; gene_id "chrA01:1479462-1485903C"; flanks "1485599-,1485173^"; structure "0,1^2-"; splice_chain ",1485362^1485262-"; sources "Undefined,Undefined"; NMorMRNA "null"; degree "4"; dimension "2_2";
chrA01	Undefined	as_event	1484133	1484311	.	-	.	transcript_id "TCONS_00001538,TCONS_00001535/TCONS_00001536/TCONS_00001537"; gene_id "chrA01:1479462-1485903C"; flanks "1484311^,1484133^"; structure "1-,2-"; splice_chain "1484199-,1484198-"; sources "Undefined,Undefined"; NMorMRNA "null"; degree "4"; dimension "2_2";
chrA01	Undefined	as_event	1483902	1484133	.	-	.	transcript_id "TCONS_00001536,TCONS_00001535/TCONS_00001537/TCONS_00001538"; gene_id "chrA01:1479462-1485903C"; flanks "1484133^,1483902^"; structure "1-,2-"; splice_chain "1484014-,1484009-"; sources "Undefined,Undefined"; NMorMRNA "null"; degree "4"; dimension "2_2";
chrA01	Undefined	as_event	1481653	1481882	.	-	.	transcript_id "TCONS_00001538,TCONS_00001536/TCONS_00001537"; gene_id "chrA01:1479462-1485903C"; flanks "1481882-,1481653^"; structure "0,1^2-"; splice_chain ",1481791^1481721-"; sources "Undefined,Undefined"; NMorMRNA "null"; degree "4"; dimension "2_2";
chrA01	Undefined	as_event	1481565	1481721	.	-	.	transcript_id "TCONS_00001536/TCONS_00001537,TCONS_00001535"; gene_id "chrA01:1479462-1485903C"; flanks "1481721-,1481565-"; structure "1^,2^"; splice_chain "1481653^,1481651^"; sources "Undefined,Undefined"; NMorMRNA "null"; degree "4"; dimension "2_2";
chrA01	Undefined	as_event	1481565	1481882	.	-	.	transcript_id "TCONS_00001536/TCONS_00001537,TCONS_00001535,TCONS_00001538"; gene_id "chrA01:1479462-1485903C"; flanks "1481882-,1481565-"; structure "1^2-3^,1^2-4^,3^"; splice_chain "1481791^1481721-1481653^,1481791^1481721-1481651^,1481653^"; sources "Undefined,Undefined,Undefined"; NMorMRNA "null"; degree "9"; dimension "3_3";
chrA01	Undefined	as_event	1480303	1480472	.	-	.	transcript_id "TCONS_00001536,TCONS_00001535/TCONS_00001537/TCONS_00001538"; gene_id "chrA01:1479462-1485903C"; flanks "1480472-,1480303^"; structure "0,1^2-"; splice_chain ",1480436^1480360-"; sources "Undefined,Undefined"; NMorMRNA "null"; degree "4"; dimension "2_2";
chrA01	Undefined	as_event	1479882	1480009	.	-	.	transcript_id "TCONS_00001535/TCONS_00001536/TCONS_00001538,TCONS_00001537"; gene_id "chrA01:1479462-1485903C"; flanks "1480009-,1479882-"; structure "1^,2^"; splice_chain "1479944^,1479942^"; sources "Undefined,Undefined"; NMorMRNA "null"; degree "4"; dimension "2_2";
chrA01	Undefined	as_event	1510042	1510540	.	-	.	transcript_id "TCONS_00001543,TCONS_00001542"; gene_id "chrA01:1508463-1511293C"; flanks "1510540-,1510042^"; structure "0,1^2-"; splice_chain ",1510257^1510170-"; sources "Undefined,Undefined"; NMorMRNA "null"; degree "4"; dimension "2_2";
chrA01	Undefined	as_event	1512199	1512480	.	-	.	transcript_id "TCONS_00001544,TCONS_00001545"; gene_id "chrA01:1511725-1513093C"; flanks "1512480-,1512199^"; structure "0,1^2-"; splice_chain ",1512382^1512250-"; sources "Undefined,Undefined"; NMorMRNA "null"; degree "4"; dimension "2_2";
chrA01	Undefined	as_event	1514255	1514617	.	-	.	transcript_id "TCONS_00001546,TCONS_00001547"; gene_id "chrA01:1513772-1514801C"; flanks "1514617-,1514255^"; structure "0,1^2-"; splice_chain ",1514596^1514360-"; sources "Undefined,Undefined"; NMorMRNA "null"; degree "4"; dimension "2_2";
chrA01	Undefined	as_event	1612341	1612990	.	-	.	transcript_id "TCONS_00001561,TCONS_00001562"; gene_id "chrA01:1611171-1613857C"; flanks "1612990-,1612341^"; structure "0,1^2-"; splice_chain ",1612713^1612617-"; sources "Undefined,Undefined"; NMorMRNA "null"; degree "4"; dimension "2_2";
chrA01	Undefined	as_event	1694945	1696334	.	-	.	transcript_id "TCONS_00001565,TCONS_00001566"; gene_id "chrA01:1693296-1696703C"; flanks "1696334^,1694945^"; structure "1-,2-"; splice_chain "1695076-,1695073-"; sources "Undefined,Undefined"; NMorMRNA "null"; degree "4"; dimension "2_2";
chrA01	Undefined	as_event	1754795	1755107	.	-	.	transcript_id "TCONS_00001570,TCONS_00001569"; gene_id "chrA01:1754029-1755343C"; flanks "1755107^,1754795^"; structure "1-,2-"; splice_chain "1754950-,1754945-"; sources "Undefined,Undefined"; NMorMRNA "null"; degree "4"; dimension "2_2";
chrA01	Undefined	as_event	1883877	1884177	.	-	.	transcript_id "TCONS_00001581/TCONS_00001582,TCONS_00001583"; gene_id "chrA01:1880463-1885363C"; flanks "1884177-,1883877^"; structure "0,1^2-"; splice_chain ",1884115^1884038-"; sources "Undefined,Undefined"; NMorMRNA "null"; degree "4"; dimension "2_2";
chrA01	Undefined	as_event	1880641	1881099	.	-	.	transcript_id "TCONS_00001581,TCONS_00001582"; gene_id "chrA01:1880463-1885363C"; flanks "1881099-,1880641]"; structure "1^3-,2^4-"; splice_chain "1881053^1880964-,1881023^1880919-"; sources "Undefined,Undefined"; NMorMRNA "null"; degree "4"; dimension "2_2";
chrA01	Undefined	as_event	1957190	1957501	.	-	.	transcript_id "TCONS_00001588,TCONS_00001589"; gene_id "chrA01:1953580-1958500C"; flanks "1957501-,1957190^"; structure "1^3-,2^4-"; splice_chain "1957462^1957302-,1957444^1957284-"; sources "Undefined,Undefined"; NMorMRNA "null"; degree "4"; dimension "2_2";
chrA01	Undefined	as_event	1954048	1954498	.	-	.	transcript_id "TCONS_00001589,TCONS_00001588"; gene_id "chrA01:1953580-1958500C"; flanks "1954498-,1954048^"; structure "1^3-,2^4-"; splice_chain "1954369^1954268-,1954367^1954266-"; sources "Undefined,Undefined"; NMorMRNA "null"; degree "4"; dimension "2_2";
chrA01	Undefined	as_event	1953580	1953841	.	-	.	transcript_id "TCONS_00001589,TCONS_00001588"; gene_id "chrA01:1953580-1958500C"; flanks "1953841-,1953580]"; structure "0,1^2-"; splice_chain ",1953726^1953598-"; sources "Undefined,Undefined"; NMorMRNA "null"; degree "4"; dimension "2_2";
chrA01	Undefined	as_event	2007633	2007908	.	-	.	transcript_id "TCONS_00001596,TCONS_00001595/TCONS_00001597"; gene_id "chrA01:2005564-2008612C"; flanks "2007908-,2007633^"; structure "0,1^2-"; splice_chain ",2007882^2007786-"; sources "Undefined,Undefined"; NMorMRNA "null"; degree "4"; dimension "2_2";
chrA01	Undefined	as_event	2020054	2020437	.	-	.	transcript_id "TCONS_00001598/TCONS_00001600,TCONS_00001599"; gene_id "chrA01:2014420-2022809C"; flanks "2020437-,2020054-"; structure "1^,2^"; splice_chain "2020326^,2020325^"; sources "Undefined,Undefined"; NMorMRNA "null"; degree "4"; dimension "2_2";
chrA01	Undefined	as_event	2017792	2018070	.	-	.	transcript_id "TCONS_00001598,TCONS_00001599/TCONS_00001600"; gene_id "chrA01:2014420-2022809C"; flanks "2018070^,2017792^"; structure "1-,2-"; splice_chain "2017870-,2017868-"; sources "Undefined,Undefined"; NMorMRNA "null"; degree "4"; dimension "2_2";
chrA01	Undefined	as_event	2015354	2015799	.	-	.	transcript_id "TCONS_00001599,TCONS_00001598"; gene_id "chrA01:2014420-2022809C"; flanks "2015799-,2015354^"; structure "1^3-,2^4-"; splice_chain "2015634^2015456-,2015620^2015442-"; sources "Undefined,Undefined"; NMorMRNA "null"; degree "4"; dimension "2_2";
chrA01	Undefined	as_event	2069550	2069767	.	-	.	transcript_id "TCONS_00001606,TCONS_00001607"; gene_id "chrA01:2069093-2070326C"; flanks "2069767^,2069550^"; structure "1-,2-"; splice_chain "2069619-,2069612-"; sources "Undefined,Undefined"; NMorMRNA "null"; degree "4"; dimension "2_2";
chrA01	Undefined	as_event	2078863	2079310	.	-	.	transcript_id "TCONS_00001609,TCONS_00001608"; gene_id "chrA01:2077362-2081144C"; flanks "2079310-,2078863^"; structure "0,1^2-"; splice_chain ",2079059^2078980-"; sources "Undefined,Undefined"; NMorMRNA "null"; degree "4"; dimension "2_2";
chrA01	Undefined	as_event	2077712	2078592	.	-	.	transcript_id "TCONS_00001609,TCONS_00001608"; gene_id "chrA01:2077362-2081144C"; flanks "2078592-,2077712^"; structure "0,1^2-3^4-5^6-"; splice_chain ",2078443^2078362-2078207^2078125-2078009^2077918-"; sources "Undefined,Undefined"; NMorMRNA "null"; degree "4"; dimension "2_2";
chrA01	Undefined	as_event	2170048	2170422	.	-	.	transcript_id "TCONS_00001621,TCONS_00001620"; gene_id "chrA01:2168611-2171587C"; flanks "2170422-,2170048^"; structure "0,1^2-"; splice_chain ",2170186^2170088-"; sources "Undefined,Undefined"; NMorMRNA "null"; degree "4"; dimension "2_2";
chrA01	Undefined	as_event	2169287	2169723	.	-	.	transcript_id "TCONS_00001621,TCONS_00001620"; gene_id "chrA01:2168611-2171587C"; flanks "2169723-,2169287^"; structure "0,1^2-3^4-"; splice_chain ",2169624^2169540-2169469^2169388-"; sources "Undefined,Undefined"; NMorMRNA "null"; degree "4"; dimension "2_2";
chrA01	Undefined	as_event	2251525	2252030	.	-	.	transcript_id "TCONS_00001632,TCONS_00001633"; gene_id "chrA01:2250479-2253003C"; flanks "2252030-,2251525^"; structure "0,1^2-"; splice_chain ",2251811^2251738-"; sources "Undefined,Undefined"; NMorMRNA "null"; degree "4"; dimension "2_2";
chrA01	Undefined	as_event	2257465	2257807	.	-	.	transcript_id "TCONS_00001635,TCONS_00001634"; gene_id "chrA01:2253211-2257897C"; flanks "2257807^,2257465^"; structure "1-,2-"; splice_chain "2257720-,2257669-"; sources "Undefined,Undefined"; NMorMRNA "null"; degree "4"; dimension "2_2";
chrA01	Undefined	as_event	2255656	2256043	.	-	.	transcript_id "TCONS_00001634,TCONS_00001635"; gene_id "chrA01:2253211-2257897C"; flanks "2256043^,2255656^"; structure "1-,2-"; splice_chain "2255777-,2255776-"; sources "Undefined,Undefined"; NMorMRNA "null"; degree "4"; dimension "2_2";
chrA01	Undefined	as_event	2254471	2254747	.	-	.	transcript_id "TCONS_00001634,TCONS_00001635"; gene_id "chrA01:2253211-2257897C"; flanks "2254747-,2254471^"; structure "0,1^2-"; splice_chain ",2254658^2254570-"; sources "Undefined,Undefined"; NMorMRNA "null"; degree "4"; dimension "2_2";
chrA01	Undefined	as_event	2517094	2517387	.	-	.	transcript_id "TCONS_00001660,TCONS_00001661"; gene_id "chrA01:2515303-2517441C"; flanks "2517387^,2517094^"; structure "1-,2-"; splice_chain "2517201-,2517198-"; sources "Undefined,Undefined"; NMorMRNA "null"; degree "4"; dimension "2_2";
chrA01	Undefined	as_event	2522206	2523217	.	-	.	transcript_id "TCONS_00001664,TCONS_00001663"; gene_id "chrA01:2522128-2523217C"; flanks "2523217[,2522206]"; structure "1^3-,2^4-"; splice_chain "2523057^2522771-,2523047^2522761-"; sources "Undefined,Undefined"; NMorMRNA "null"; degree "4"; dimension "2_2";
chrA01	Undefined	as_event	2699660	2700173	.	-	.	transcript_id "TCONS_00001670,TCONS_00001669"; gene_id "chrA01:2698566-2701206C"; flanks "2700173-,2699660^"; structure "0,1^2-"; splice_chain ",2699959^2699883-"; sources "Undefined,Undefined"; NMorMRNA "null"; degree "4"; dimension "2_2";
chrA01	Undefined	as_event	2704083	2704195	.	-	.	transcript_id "TCONS_00001673,TCONS_00001674"; gene_id "chrA01:2703828-2706163C"; flanks "2704195^,2704083]"; structure "1-,2-"; splice_chain "2704120-,2704115-"; sources "Undefined,Undefined"; NMorMRNA "null"; degree "4"; dimension "2_2";
chrA01	Undefined	as_event	2713532	2714820	.	-	.	transcript_id "TCONS_00001676,TCONS_00001675"; gene_id "chrA01:2713098-2714820C"; flanks "2714820[,2713532^"; structure "0,1^2-"; splice_chain ",2714667^2714552-"; sources "Undefined,Undefined"; NMorMRNA "null"; degree "4"; dimension "2_2";
chrA01	Undefined	as_event	2717192	2717890	.	-	.	transcript_id "TCONS_00001677,TCONS_00001678"; gene_id "chrA01:2716920-2719007C"; flanks "2717890-,2717192^"; structure "1^3-5^7-,2^4-6^8-"; splice_chain "2717736^2717630-2717490^2717381-,2717726^2717620-2717480^2717371-"; sources "Undefined,Undefined"; NMorMRNA "null"; degree "4"; dimension "2_2";
chrA01	Undefined	as_event	2744532	2744878	.	-	.	transcript_id "TCONS_00001681,TCONS_00001682"; gene_id "chrA01:2743273-2747050C"; flanks "2744878-,2744532^"; structure "1^3-,2^4-"; splice_chain "2744818^2744689-,2744816^2744687-"; sources "Undefined,Undefined"; NMorMRNA "null"; degree "4"; dimension "2_2";
chrA01	Undefined	as_event	2779093	2780558	.	-	.	transcript_id "TCONS_00001686,TCONS_00001685/TCONS_00001687"; gene_id "chrA01:2775096-2781525C"; flanks "2780558-,2779093^"; structure "1^3-,2^4-"; splice_chain "2779858^2779742-,2779848^2779732-"; sources "Undefined,Undefined"; NMorMRNA "null"; degree "4"; dimension "2_2";
chrA01	Undefined	as_event	2775410	2775558	.	-	.	transcript_id "TCONS_00001685/TCONS_00001686,TCONS_00001687"; gene_id "chrA01:2775096-2781525C"; flanks "2775558-,2775410-"; structure "1^,2^"; splice_chain "2775493^,2775492^"; sources "Undefined,Undefined"; NMorMRNA "null"; degree "4"; dimension "2_2";
chrA01	Undefined	as_event	2785578	2786062	.	-	.	transcript_id "TCONS_00001689,TCONS_00001688"; gene_id "chrA01:2784547-2787272C"; flanks "2786062-,2785578^"; structure "0,1^2-"; splice_chain ",2785772^2785688-"; sources "Undefined,Undefined"; NMorMRNA "null"; degree "4"; dimension "2_2";
chrA01	Undefined	as_event	2785439	2785578	.	-	.	transcript_id "TCONS_00001689,TCONS_00001688"; gene_id "chrA01:2784547-2787272C"; flanks "2785578^,2785439^"; structure "1-,2-"; splice_chain "2785498-,2785492-"; sources "Undefined,Undefined"; NMorMRNA "null"; degree "4"; dimension "2_2";
chrA01	Undefined	as_event	2834962	2835401	.	-	.	transcript_id "TCONS_00001695,TCONS_00001694"; gene_id "chrA01:2834337-2836300C"; flanks "2835401-,2834962^"; structure "0,1^2-"; splice_chain ",2835289^2835203-"; sources "Undefined,Undefined"; NMorMRNA "null"; degree "4"; dimension "2_2";
chrA01	Undefined	as_event	2834595	2834727	.	-	.	transcript_id "TCONS_00001694,TCONS_00001695"; gene_id "chrA01:2834337-2836300C"; flanks "2834727-,2834595-"; structure "1^,2^"; splice_chain "2834678^,2834677^"; sources "Undefined,Undefined"; NMorMRNA "null"; degree "4"; dimension "2_2";
chrA01	Undefined	as_event	3030253	3031106	.	-	.	transcript_id "TCONS_00001711,TCONS_00001712"; gene_id "chrA01:3029751-3031106C"; flanks "3031106[,3030253^"; structure "1^3-,2^4-"; splice_chain "3030768^3030595-,3030767^3030594-"; sources "Undefined,Undefined"; NMorMRNA "null"; degree "4"; dimension "2_2";
chrA01	Undefined	as_event	3215600	3216489	.	-	.	transcript_id "TCONS_00001718,TCONS_00001719"; gene_id "chrA01:3210360-3216489C"; flanks "3216489[,3215600-"; structure "1^,2^"; splice_chain "3216246^,3216231^"; sources "Undefined,Undefined"; NMorMRNA "null"; degree "4"; dimension "2_2";
chrA01	Undefined	as_event	3215583	3216489	.	-	.	transcript_id "TCONS_00001720,TCONS_00001721"; gene_id "chrA01:3210360-3216489C"; flanks "3216489[,3215583-"; structure "1^,2^"; splice_chain "3216246^,3216231^"; sources "Undefined,Undefined"; NMorMRNA "null"; degree "4"; dimension "2_2";
chrA01	Undefined	as_event	3215488	3216231	.	-	.	transcript_id "TCONS_00001719,TCONS_00001721"; gene_id "chrA01:3210360-3216489C"; flanks "3216231^,3215488^"; structure "1-,2-"; splice_chain "3215600-,3215583-"; sources "Undefined,Undefined"; NMorMRNA "null"; degree "4"; dimension "2_2";
chrA01	Undefined	as_event	3215488	3216246	.	-	.	transcript_id "TCONS_00001718,TCONS_00001720"; gene_id "chrA01:3210360-3216489C"; flanks "3216246^,3215488^"; structure "1-,2-"; splice_chain "3215600-,3215583-"; sources "Undefined,Undefined"; NMorMRNA "null"; degree "4"; dimension "2_2";
chrA01	Undefined	as_event	3215488	3216489	.	-	.	transcript_id "TCONS_00001718,TCONS_00001720,TCONS_00001719,TCONS_00001721"; gene_id "chrA01:3210360-3216489C"; flanks "3216489[,3215488^"; structure "1^3-,1^4-,2^3-,2^4-"; splice_chain "3216246^3215600-,3216246^3215583-,3216231^3215600-,3216231^3215583-"; sources "Undefined,Undefined,Undefined,Undefined"; NMorMRNA "null"; degree "16"; dimension "4_4";
chrA01	Undefined	as_event	3215133	3215296	.	-	.	transcript_id "TCONS_00001720,TCONS_00001718/TCONS_00001719/TCONS_00001721"; gene_id "chrA01:3210360-3216489C"; flanks "3215296^,3215133^"; structure "1-,2-"; splice_chain "3215203-,3215201-"; sources "Undefined,Undefined"; NMorMRNA "null"; degree "4"; dimension "2_2";
chrA01	Undefined	as_event	3377697	3377868	.	-	.	transcript_id "TCONS_00001732,TCONS_00001731"; gene_id "chrA01:3373667-3382503C"; flanks "3377868^,3377697^"; structure "1-,2-"; splice_chain "3377786-,3377785-"; sources "Undefined,Undefined"; NMorMRNA "null"; degree "4"; dimension "2_2";
chrA01	Undefined	as_event	3445018	3445238	.	-	.	transcript_id "TCONS_00001734,TCONS_00001733"; gene_id "chrA01:3444298-3445402C"; flanks "3445238^,3445018^"; structure "1-,2-"; splice_chain "3445142-,3445137-"; sources "Undefined,Undefined"; NMorMRNA "null"; degree "4"; dimension "2_2";
chrA01	Undefined	as_event	3453101	3453240	.	-	.	transcript_id "TCONS_00001735,TCONS_00001736/TCONS_00001737"; gene_id "chrA01:3447791-3453414C"; flanks "3453240^,3453101^"; structure "1-,2-"; splice_chain "3453152-,3453150-"; sources "Undefined,Undefined"; NMorMRNA "null"; degree "4"; dimension "2_2";
chrA01	Undefined	as_event	3452952	3453101	.	-	.	transcript_id "TCONS_00001737,TCONS_00001735/TCONS_00001736"; gene_id "chrA01:3447791-3453414C"; flanks "3453101^,3452952^"; structure "1-,2-"; splice_chain "3453015-,3453012-"; sources "Undefined,Undefined"; NMorMRNA "null"; degree "4"; dimension "2_2";
chrA01	Undefined	as_event	3448586	3448864	.	-	.	transcript_id "TCONS_00001736,TCONS_00001735/TCONS_00001737"; gene_id "chrA01:3447791-3453414C"; flanks "3448864-,3448586^"; structure "0,1^2-"; splice_chain ",3448801^3448728-"; sources "Undefined,Undefined"; NMorMRNA "null"; degree "4"; dimension "2_2";
chrA01	Undefined	as_event	3602798	3602985	.	-	.	transcript_id "TCONS_00001744,TCONS_00001745"; gene_id "chrA01:3593629-3603038C"; flanks "3602985^,3602798^"; structure "1-,2-"; splice_chain "3602897-,3602895-"; sources "Undefined,Undefined"; NMorMRNA "null"; degree "4"; dimension "2_2";
chrA01	Undefined	as_event	3713384	3714074	.	-	.	transcript_id "TCONS_00001751,TCONS_00001750"; gene_id "chrA01:3711726-3714074C"; flanks "3714074[,3713384^"; structure "1^3-,2^4-"; splice_chain "3713572^3713495-,3713571^3713494-"; sources "Undefined,Undefined"; NMorMRNA "null"; degree "4"; dimension "2_2";
chrA01	Undefined	as_event	3720833	3721301	.	-	.	transcript_id "TCONS_00001754,TCONS_00001753"; gene_id "chrA01:3720375-3722752C"; flanks "3721301-,3720833^"; structure "0,1^2-"; splice_chain ",3721132^3721049-"; sources "Undefined,Undefined"; NMorMRNA "null"; degree "4"; dimension "2_2";
chrA01	Undefined	as_event	3720375	3720605	.	-	.	transcript_id "TCONS_00001753,TCONS_00001752"; gene_id "chrA01:3720375-3722752C"; flanks "3720605^,3720375]"; structure "1-,2-"; splice_chain "3720518-,3720516-"; sources "Undefined,Undefined"; NMorMRNA "null"; degree "4"; dimension "2_2";
chrA01	Undefined	as_event	3757507	3757956	.	-	.	transcript_id "TCONS_00001761,TCONS_00001762"; gene_id "chrA01:3752756-3758692C"; flanks "3757956-,3757507^"; structure "0,1^2-"; splice_chain ",3757664^3757573-"; sources "Undefined,Undefined"; NMorMRNA "null"; degree "4"; dimension "2_2";
chrA01	Undefined	as_event	3756576	3757058	.	-	.	transcript_id "TCONS_00001761,TCONS_00001762"; gene_id "chrA01:3752756-3758692C"; flanks "3757058-,3756576^"; structure "0,1^2-"; splice_chain ",3756862^3756785-"; sources "Undefined,Undefined"; NMorMRNA "null"; degree "4"; dimension "2_2";
chrA01	Undefined	as_event	3756172	3756473	.	-	.	transcript_id "TCONS_00001761,TCONS_00001762"; gene_id "chrA01:3752756-3758692C"; flanks "3756473-,3756172^"; structure "0,1^2-"; splice_chain ",3756360^3756279-"; sources "Undefined,Undefined"; NMorMRNA "null"; degree "4"; dimension "2_2";
chrA01	Undefined	as_event	3778131	3778614	.	-	.	transcript_id "TCONS_00001764,TCONS_00001763"; gene_id "chrA01:3778131-3778789C"; flanks "3778614-,3778131]"; structure "1^3-,2^4-"; splice_chain "3778513^3778425-,3778503^3778415-"; sources "Undefined,Undefined"; NMorMRNA "null"; degree "4"; dimension "2_2";
chrA01	Undefined	as_event	3814363	3814566	.	-	.	transcript_id "TCONS_00001766,TCONS_00001767"; gene_id "chrA01:3813665-3815132C"; flanks "3814566-,3814363^"; structure "0,1^2-"; splice_chain ",3814497^3814411-"; sources "Undefined,Undefined"; NMorMRNA "null"; degree "4"; dimension "2_2";
chrA01	Undefined	as_event	3855396	3856217	.	-	.	transcript_id "TCONS_00001771,TCONS_00001770"; gene_id "chrA01:3853110-3856501C"; flanks "3856217^,3855396-"; structure "0,1-2^"; splice_chain ",3855822-3855769^"; sources "Undefined,Undefined"; NMorMRNA "null"; degree "4"; dimension "2_2";
chrA01	Undefined	as_event	3901243	3901419	.	-	.	transcript_id "TCONS_00001774,TCONS_00001775"; gene_id "chrA01:3895676-3904949C"; flanks "3901419^,3901243^"; structure "1-,2-"; splice_chain "3901345-,3901344-"; sources "Undefined,Undefined"; NMorMRNA "null"; degree "4"; dimension "2_2";
chrA01	Undefined	as_event	3900416	3900808	.	-	.	transcript_id "TCONS_00001774,TCONS_00001775"; gene_id "chrA01:3895676-3904949C"; flanks "3900808-,3900416^"; structure "0,1^2-"; splice_chain ",3900638^3900547-"; sources "Undefined,Undefined"; NMorMRNA "null"; degree "4"; dimension "2_2";
chrA01	Undefined	as_event	3898883	3899266	.	-	.	transcript_id "TCONS_00001774,TCONS_00001775"; gene_id "chrA01:3895676-3904949C"; flanks "3899266^,3898883^"; structure "1-,2-"; splice_chain "3898982-,3898981-"; sources "Undefined,Undefined"; NMorMRNA "null"; degree "4"; dimension "2_2";
chrA01	Undefined	as_event	3897584	3897926	.	-	.	transcript_id "TCONS_00001774,TCONS_00001775"; gene_id "chrA01:3895676-3904949C"; flanks "3897926-,3897584^"; structure "0,1^2-"; splice_chain ",3897849^3897754-"; sources "Undefined,Undefined"; NMorMRNA "null"; degree "4"; dimension "2_2";
chrA01	Undefined	as_event	3896793	3897193	.	-	.	transcript_id "TCONS_00001774,TCONS_00001775"; gene_id "chrA01:3895676-3904949C"; flanks "3897193-,3896793^"; structure "0,1^2-"; splice_chain ",3896993^3896921-"; sources "Undefined,Undefined"; NMorMRNA "null"; degree "4"; dimension "2_2";
chrA01	Undefined	as_event	3907262	3907632	.	-	.	transcript_id "TCONS_00001777,TCONS_00001776/TCONS_00001778"; gene_id "chrA01:3905969-3908820C"; flanks "3907632^,3907262^"; structure "1-,2-"; splice_chain "3907377-,3907372-"; sources "Undefined,Undefined"; NMorMRNA "null"; degree "4"; dimension "2_2";
chrA01	Undefined	as_event	3906628	3906944	.	-	.	transcript_id "TCONS_00001777,TCONS_00001776"; gene_id "chrA01:3905969-3908820C"; flanks "3906944-,3906628^"; structure "0,1^2-"; splice_chain ",3906847^3906766-"; sources "Undefined,Undefined"; NMorMRNA "null"; degree "4"; dimension "2_2";
chrA01	Undefined	as_event	3942706	3942991	.	-	.	transcript_id "TCONS_00001782,TCONS_00001781"; gene_id "chrA01:3942542-3945006C"; flanks "3942991-,3942706^"; structure "0,1^2-"; splice_chain ",3942859^3942767-"; sources "Undefined,Undefined"; NMorMRNA "null"; degree "4"; dimension "2_2";
chrA01	Undefined	as_event	3953518	3954500	.	-	.	transcript_id "TCONS_00001784,TCONS_00001783"; gene_id "chrA01:3950561-3954500C"; flanks "3954500[,3953518^"; structure "0,1^2-"; splice_chain ",3954107^3953804-"; sources "Undefined,Undefined"; NMorMRNA "null"; degree "4"; dimension "2_2";
chrA01	Undefined	as_event	4039795	4040467	.	-	.	transcript_id "TCONS_00001789,TCONS_00001790"; gene_id "chrA01:4038417-4040467C"; flanks "4040467[,4039795-"; structure "1^,2^"; splice_chain "4039885^,4039879^"; sources "Undefined,Undefined"; NMorMRNA "null"; degree "4"; dimension "2_2";
chrA01	Undefined	as_event	4046202	4047827	.	-	.	transcript_id "TCONS_00001792,TCONS_00001791"; gene_id "chrA01:4044867-4047827C"; flanks "4047827[,4046202^"; structure "1^3-,2^4-"; splice_chain "4047492^4046972-,4047490^4046970-"; sources "Undefined,Undefined"; NMorMRNA "null"; degree "4"; dimension "2_2";
chrA01	Undefined	as_event	4257465	4258255	.	-	.	transcript_id "TCONS_00001804,TCONS_00001803"; gene_id "chrA01:4254697-4258255C"; flanks "4258255[,4257465-"; structure "1^,2^"; splice_chain "4257570^,4257546^"; sources "Undefined,Undefined"; NMorMRNA "null"; degree "4"; dimension "2_2";
chrA01	Undefined	as_event	4332884	4333097	.	-	.	transcript_id "TCONS_00001812,TCONS_00001811"; gene_id "chrA01:4332450-4333801C"; flanks "4333097^,4332884^"; structure "1-,2-"; splice_chain "4333009-,4332985-"; sources "Undefined,Undefined"; NMorMRNA "null"; degree "4"; dimension "2_2";
chrA01	Undefined	as_event	4382398	4382692	.	-	.	transcript_id "TCONS_00001816,TCONS_00001815"; gene_id "chrA01:4382227-4383431C"; flanks "4382692-,4382398^"; structure "0,1^2-"; splice_chain ",4382549^4382457-"; sources "Undefined,Undefined"; NMorMRNA "null"; degree "4"; dimension "2_2";
chrA01	Undefined	as_event	4472046	4473511	.	-	.	transcript_id "TCONS_00001819,TCONS_00001818"; gene_id "chrA01:4472046-4474422C"; flanks "4473511-,4472046]"; structure "0,1^2-"; splice_chain ",4473413^4473195-"; sources "Undefined,Undefined"; NMorMRNA "null"; degree "4"; dimension "2_2";
chrA01	Undefined	as_event	4498406	4499041	.	-	.	transcript_id "TCONS_00001823,TCONS_00001824"; gene_id "chrA01:4496963-4499360C"; flanks "4499041-,4498406^"; structure "1^3-,2^4-"; splice_chain "4498890^4498805-,4498889^4498804-"; sources "Undefined,Undefined"; NMorMRNA "null"; degree "4"; dimension "2_2";
chrA01	Undefined	as_event	4683643	4683848	.	-	.	transcript_id "TCONS_00001832,TCONS_00001831"; gene_id "chrA01:4683643-4684514C"; flanks "4683848-,4683643]"; structure "0,1^2-"; splice_chain ",4683744^4683659-"; sources "Undefined,Undefined"; NMorMRNA "null"; degree "4"; dimension "2_2";
chrA01	Undefined	as_event	4806986	4807281	.	-	.	transcript_id "TCONS_00001838,TCONS_00001839"; gene_id "chrA01:4806051-4807673C"; flanks "4807281-,4806986^"; structure "1^3-,2^4-"; splice_chain "4807228^4807084-,4807226^4807082-"; sources "Undefined,Undefined"; NMorMRNA "null"; degree "4"; dimension "2_2";
chrA01	Undefined	as_event	4821057	4821427	.	-	.	transcript_id "TCONS_00001842,TCONS_00001840/TCONS_00001841"; gene_id "chrA01:4820526-4821746C"; flanks "4821427-,4821057^"; structure "0,1^2-"; splice_chain ",4821288^4821110-"; sources "Undefined,Undefined"; NMorMRNA "null"; degree "4"; dimension "2_2";
chrA01	Undefined	as_event	4820526	4820803	.	-	.	transcript_id "TCONS_00001840/TCONS_00001842,TCONS_00001841"; gene_id "chrA01:4820526-4821746C"; flanks "4820803-,4820526]"; structure "0,1^2-"; splice_chain ",4820728^4820646-"; sources "Undefined,Undefined"; NMorMRNA "null"; degree "4"; dimension "2_2";
chrA01	Undefined	as_event	4838953	4839221	.	-	.	transcript_id "TCONS_00001845,TCONS_00001844"; gene_id "chrA01:4834649-4840606C"; flanks "4839221-,4838953^"; structure "0,1^2-"; splice_chain ",4839156^4839056-"; sources "Undefined,Undefined"; NMorMRNA "null"; degree "4"; dimension "2_2";
chrA01	Undefined	as_event	4835999	4836275	.	-	.	transcript_id "TCONS_00001845,TCONS_00001844"; gene_id "chrA01:4834649-4840606C"; flanks "4836275-,4835999^"; structure "0,1^2-"; splice_chain ",4836236^4836147-"; sources "Undefined,Undefined"; NMorMRNA "null"; degree "4"; dimension "2_2";
chrA01	Undefined	as_event	4889627	4889978	.	-	.	transcript_id "TCONS_00001849,TCONS_00001850"; gene_id "chrA01:4887248-4889978C"; flanks "4889978[,4889627-"; structure "1^,2^"; splice_chain "4889861^,4889754^"; sources "Undefined,Undefined"; NMorMRNA "null"; degree "4"; dimension "2_2";
chrA01	Undefined	as_event	4971172	4971441	.	-	.	transcript_id "TCONS_00001856,TCONS_00001855"; gene_id "chrA01:4969649-4972811C"; flanks "4971441-,4971172^"; structure "1^3-,2^4-"; splice_chain "4971363^4971259-,4971362^4971258-"; sources "Undefined,Undefined"; NMorMRNA "null"; degree "4"; dimension "2_2";
chrA01	Undefined	as_event	5051662	5051969	.	-	.	transcript_id "TCONS_00001860,TCONS_00001861"; gene_id "chrA01:5050823-5052126C"; flanks "5051969-,5051662^"; structure "0,1^2-"; splice_chain ",5051799^5051710-"; sources "Undefined,Undefined"; NMorMRNA "null"; degree "4"; dimension "2_2";
chrA01	Undefined	as_event	5164791	5165008	.	-	.	transcript_id "TCONS_00001868,TCONS_00001869"; gene_id "chrA01:5164120-5165793C"; flanks "5165008-,5164791^"; structure "0,1^2-"; splice_chain ",5164950^5164847-"; sources "Undefined,Undefined"; NMorMRNA "null"; degree "4"; dimension "2_2";
chrA01	Undefined	as_event	5186651	5187237	.	-	.	transcript_id "TCONS_00001873,TCONS_00001874"; gene_id "chrA01:5184703-5187237C"; flanks "5187237[,5186651^"; structure "0,1^2-"; splice_chain ",5186969^5186851-"; sources "Undefined,Undefined"; NMorMRNA "null"; degree "4"; dimension "2_2";
chrA01	Undefined	as_event	5296674	5296920	.	-	.	transcript_id "TCONS_00001881,TCONS_00001880"; gene_id "chrA01:5296010-5298609C"; flanks "5296920-,5296674^"; structure "0,1^2-"; splice_chain ",5296842^5296753-"; sources "Undefined,Undefined"; NMorMRNA "null"; degree "4"; dimension "2_2";
chrA01	Undefined	as_event	5347456	5348532	.	-	.	transcript_id "TCONS_00001885,TCONS_00001886"; gene_id "chrA01:5346869-5350731C"; flanks "5348532-,5347456^"; structure "0,1^2-"; splice_chain ",5348133^5348042-"; sources "Undefined,Undefined"; NMorMRNA "null"; degree "4"; dimension "2_2";
chrA01	Undefined	as_event	5479562	5479789	.	-	.	transcript_id "TCONS_00001895,TCONS_00001894"; gene_id "chrA01:5479150-5481035C"; flanks "5479789-,5479562^"; structure "1^3-,2^4-"; splice_chain "5479741^5479645-,5479740^5479644-"; sources "Undefined,Undefined"; NMorMRNA "null"; degree "4"; dimension "2_2";
chrA01	Undefined	as_event	5671933	5672585	.	-	.	transcript_id "TCONS_00001909,TCONS_00001908,TCONS_00001910"; gene_id "chrA01:5671036-5672773C"; flanks "5672585^,5671933^"; structure "1-,2-,3-"; splice_chain "5672222-,5672220-,5672207-"; sources "Undefined,Undefined,Undefined"; NMorMRNA "null"; degree "9"; dimension "3_3";
chrA01	Undefined	as_event	5701203	5701412	.	-	.	transcript_id "TCONS_00001914,TCONS_00001915"; gene_id "chrA01:5700263-5704681C"; flanks "5701412-,5701203-"; structure "1^,2^"; splice_chain "5701331^,5701330^"; sources "Undefined,Undefined"; NMorMRNA "null"; degree "4"; dimension "2_2";
chrA01	Undefined	as_event	5795166	5795412	.	-	.	transcript_id "TCONS_00001920,TCONS_00001921"; gene_id "chrA01:5794385-5796334C"; flanks "5795412-,5795166^"; structure "1^3-,2^4-"; splice_chain "5795368^5795287-,5795358^5795277-"; sources "Undefined,Undefined"; NMorMRNA "null"; degree "4"; dimension "2_2";
chrA01	Undefined	as_event	5926290	5927266	.	-	.	transcript_id "TCONS_00001930,TCONS_00001929"; gene_id "chrA01:5926265-5927363C"; flanks "5927266^,5926290]"; structure "1-,2-"; splice_chain "5926737-,5926732-"; sources "Undefined,Undefined"; NMorMRNA "null"; degree "4"; dimension "2_2";
chrA01	Undefined	as_event	6050004	6050338	.	-	.	transcript_id "TCONS_00001940,TCONS_00001941"; gene_id "chrA01:6048847-6050979C"; flanks "6050338-,6050004^"; structure "1^3-,2^4-"; splice_chain "6050255^6050129-,6050245^6050119-"; sources "Undefined,Undefined"; NMorMRNA "null"; degree "4"; dimension "2_2";
chrA01	Undefined	as_event	6088764	6089348	.	-	.	transcript_id "TCONS_00001948,TCONS_00001947"; gene_id "chrA01:6086695-6089936C"; flanks "6089348-,6088764^"; structure "1^3-,2^4-"; splice_chain "6089105^6088849-,6089104^6088848-"; sources "Undefined,Undefined"; NMorMRNA "null"; degree "4"; dimension "2_2";
chrA01	Undefined	as_event	6086695	6087330	.	-	.	transcript_id "TCONS_00001948,TCONS_00001947"; gene_id "chrA01:6086695-6089936C"; flanks "6087330-,6086695]"; structure "1^3-,2^4-"; splice_chain "6087166^6086977-,6087156^6086967-"; sources "Undefined,Undefined"; NMorMRNA "null"; degree "4"; dimension "2_2";
chrA01	Undefined	as_event	6123204	6124991	.	-	.	transcript_id "TCONS_00001953,TCONS_00001952"; gene_id "chrA01:6120697-6126482C"; flanks "6124991^,6123204^"; structure "1-,2-"; splice_chain "6123569-,6123566-"; sources "Undefined,Undefined"; NMorMRNA "null"; degree "4"; dimension "2_2";
chrA01	Undefined	as_event	6152336	6153429	.	-	.	transcript_id "TCONS_00001957,TCONS_00001956"; gene_id "chrA01:6150233-6153429C"; flanks "6153429[,6152336^"; structure "1^3-,2^4-"; splice_chain "6153201^6152414-,6153192^6152405-"; sources "Undefined,Undefined"; NMorMRNA "null"; degree "4"; dimension "2_2";
chrA01	Undefined	as_event	6151414	6151737	.	-	.	transcript_id "TCONS_00001956,TCONS_00001957"; gene_id "chrA01:6150233-6153429C"; flanks "6151737-,6151414^"; structure "0,1^2-"; splice_chain ",6151597^6151485-"; sources "Undefined,Undefined"; NMorMRNA "null"; degree "4"; dimension "2_2";
chrA01	Undefined	as_event	6357091	6357437	.	-	.	transcript_id "TCONS_00001965,TCONS_00001964"; gene_id "chrA01:6357091-6360351C"; flanks "6357437-,6357091]"; structure "0,1^2-"; splice_chain ",6357203^6357117-"; sources "Undefined,Undefined"; NMorMRNA "null"; degree "4"; dimension "2_2";
chrA01	Undefined	as_event	6460265	6460607	.	-	.	transcript_id "TCONS_00001972,TCONS_00001970/TCONS_00001971"; gene_id "chrA01:6458265-6461256C"; flanks "6460607-,6460265^"; structure "0,1^2-"; splice_chain ",6460457^6460372-"; sources "Undefined,Undefined"; NMorMRNA "null"; degree "4"; dimension "2_2";
chrA01	Undefined	as_event	6459868	6460076	.	-	.	transcript_id "TCONS_00001972,TCONS_00001969/TCONS_00001970/TCONS_00001971"; gene_id "chrA01:6458265-6461256C"; flanks "6460076^,6459868^"; structure "1-,2-"; splice_chain "6459952-,6459951-"; sources "Undefined,Undefined"; NMorMRNA "null"; degree "4"; dimension "2_2";
chrA01	Undefined	as_event	6458939	6459111	.	-	.	transcript_id "TCONS_00001969/TCONS_00001972,TCONS_00001970"; gene_id "chrA01:6458265-6461256C"; flanks "6459111-,6458939-"; structure "1^,2^"; splice_chain "6459022^,6459020^"; sources "Undefined,Undefined"; NMorMRNA "null"; degree "4"; dimension "2_2";
chrA01	Undefined	as_event	6458674	6459111	.	-	.	transcript_id "TCONS_00001971,TCONS_00001969/TCONS_00001972,TCONS_00001970"; gene_id "chrA01:6458265-6461256C"; flanks "6459111-,6458674^"; structure "0,1^3-4^5-,2^3-4^5-"; splice_chain ",6459022^6458939-6458859^6458766-,6459020^6458939-6458859^6458766-"; sources "Undefined,Undefined,Undefined"; NMorMRNA "null"; degree "9"; dimension "3_3";
chrA01	Undefined	as_event	6458351	6458589	.	-	.	transcript_id "TCONS_00001971,TCONS_00001969/TCONS_00001970/TCONS_00001972"; gene_id "chrA01:6458265-6461256C"; flanks "6458589-,6458351^"; structure "0,1^2-"; splice_chain ",6458509^6458420-"; sources "Undefined,Undefined"; NMorMRNA "null"; degree "4"; dimension "2_2";
chrA01	Undefined	as_event	6644765	6645034	.	-	.	transcript_id "TCONS_00001978,TCONS_00001977"; gene_id "chrA01:6643564-6646336C"; flanks "6645034-,6644765^"; structure "1^3-,2^4-"; splice_chain "6644968^6644880-,6644966^6644878-"; sources "Undefined,Undefined"; NMorMRNA "null"; degree "4"; dimension "2_2";
chrA01	Undefined	as_event	6734395	6734764	.	-	.	transcript_id "TCONS_00001981,TCONS_00001982"; gene_id "chrA01:6731909-6735422C"; flanks "6734764-,6734395^"; structure "0,1^2-"; splice_chain ",6734516^6734442-"; sources "Undefined,Undefined"; NMorMRNA "null"; degree "4"; dimension "2_2";
chrA01	Undefined	as_event	6733912	6734313	.	-	.	transcript_id "TCONS_00001981,TCONS_00001982"; gene_id "chrA01:6731909-6735422C"; flanks "6734313-,6733912^"; structure "0,1^2-"; splice_chain ",6734053^6733964-"; sources "Undefined,Undefined"; NMorMRNA "null"; degree "4"; dimension "2_2";
chrA01	Undefined	as_event	6737448	6737823	.	-	.	transcript_id "TCONS_00001984,TCONS_00001983"; gene_id "chrA01:6736486-6738888C"; flanks "6737823-,6737448^"; structure "0,1^2-"; splice_chain ",6737680^6737600-"; sources "Undefined,Undefined"; NMorMRNA "null"; degree "4"; dimension "2_2";
chrA01	Undefined	as_event	6737006	6737370	.	-	.	transcript_id "TCONS_00001984,TCONS_00001983"; gene_id "chrA01:6736486-6738888C"; flanks "6737370-,6737006^"; structure "0,1^2-"; splice_chain ",6737255^6737173-"; sources "Undefined,Undefined"; NMorMRNA "null"; degree "4"; dimension "2_2";
chrA01	Undefined	as_event	6736615	6736924	.	-	.	transcript_id "TCONS_00001984,TCONS_00001983"; gene_id "chrA01:6736486-6738888C"; flanks "6736924-,6736615^"; structure "0,1^2-"; splice_chain ",6736797^6736714-"; sources "Undefined,Undefined"; NMorMRNA "null"; degree "4"; dimension "2_2";
chrA01	Undefined	as_event	6740463	6740696	.	-	.	transcript_id "TCONS_00001985/TCONS_00001987,TCONS_00001986"; gene_id "chrA01:6739362-6742110C"; flanks "6740696^,6740463^"; structure "1-,2-"; splice_chain "6740532-,6740521-"; sources "Undefined,Undefined"; NMorMRNA "null"; degree "4"; dimension "2_2";
chrA01	Undefined	as_event	6999857	7000418	.	-	.	transcript_id "TCONS_00001998,TCONS_00001999"; gene_id "chrA01:6998286-7001066C"; flanks "7000418-,6999857^"; structure "1^3-,2^4-"; splice_chain "7000391^7000099-,7000364^7000072-"; sources "Undefined,Undefined"; NMorMRNA "null"; degree "4"; dimension "2_2";
chrA01	Undefined	as_event	7063498	7063749	.	-	.	transcript_id "TCONS_00002006,TCONS_00002004/TCONS_00002005"; gene_id "chrA01:7060799-7065017C"; flanks "7063749^,7063498^"; structure "1-,2-"; splice_chain "7063569-,7063567-"; sources "Undefined,Undefined"; NMorMRNA "null"; degree "4"; dimension "2_2";
chrA01	Undefined	as_event	7062967	7063339	.	-	.	transcript_id "TCONS_00002004,TCONS_00002005/TCONS_00002006"; gene_id "chrA01:7060799-7065017C"; flanks "7063339-,7062967^"; structure "1^3-,2^4-"; splice_chain "7063149^7063060-,7063148^7063059-"; sources "Undefined,Undefined"; NMorMRNA "null"; degree "4"; dimension "2_2";
chrA01	Undefined	as_event	7062347	7062749	.	-	.	transcript_id "TCONS_00002004,TCONS_00002005/TCONS_00002006"; gene_id "chrA01:7060799-7065017C"; flanks "7062749-,7062347^"; structure "1^3-,2^4-"; splice_chain "7062526^7062432-,7062524^7062430-"; sources "Undefined,Undefined"; NMorMRNA "null"; degree "4"; dimension "2_2";
chrA01	Undefined	as_event	7066919	7067157	.	-	.	transcript_id "TCONS_00002008,TCONS_00002009"; gene_id "chrA01:7065463-7067955C"; flanks "7067157-,7066919^"; structure "0,1^2-"; splice_chain ",7067087^7067007-"; sources "Undefined,Undefined"; NMorMRNA "null"; degree "4"; dimension "2_2";
chrA01	Undefined	as_event	7105269	7105487	.	-	.	transcript_id "TCONS_00002014,TCONS_00002013"; gene_id "chrA01:7104611-7107780C"; flanks "7105487^,7105269^"; structure "1-,2-"; splice_chain "7105407-,7105394-"; sources "Undefined,Undefined"; NMorMRNA "null"; degree "4"; dimension "2_2";
chrA01	Undefined	as_event	7165109	7165644	.	-	.	transcript_id "TCONS_00002021,TCONS_00002022/TCONS_00002023"; gene_id "chrA01:7163988-7166836C"; flanks "7165644^,7165109-"; structure "0,1-2^3-4^"; splice_chain ",7165524-7165476^7165375-7165261^"; sources "Undefined,Undefined"; NMorMRNA "null"; degree "4"; dimension "2_2";
chrA01	Undefined	as_event	7164236	7164541	.	-	.	transcript_id "TCONS_00002023,TCONS_00002021/TCONS_00002022"; gene_id "chrA01:7163988-7166836C"; flanks "7164541-,7164236^"; structure "0,1^2-"; splice_chain ",7164444^7164338-"; sources "Undefined,Undefined"; NMorMRNA "null"; degree "4"; dimension "2_2";
chrA01	Undefined	as_event	7167685	7167960	.	-	.	transcript_id "TCONS_00002025,TCONS_00002024"; gene_id "chrA01:7167104-7169755C"; flanks "7167960-,7167685^"; structure "0,1^2-"; splice_chain ",7167873^7167752-"; sources "Undefined,Undefined"; NMorMRNA "null"; degree "4"; dimension "2_2";
chrA01	Undefined	as_event	7203006	7203336	.	-	.	transcript_id "TCONS_00002031,TCONS_00002030"; gene_id "chrA01:7202372-7206631C"; flanks "7203336-,7203006^"; structure "0,1^2-"; splice_chain ",7203232^7203131-"; sources "Undefined,Undefined"; NMorMRNA "null"; degree "4"; dimension "2_2";
chrA01	Undefined	as_event	7343467	7343742	.	-	.	transcript_id "TCONS_00002044,TCONS_00002045"; gene_id "chrA01:7343027-7345390C"; flanks "7343742^,7343467^"; structure "1-,2-"; splice_chain "7343664-,7343661-"; sources "Undefined,Undefined"; NMorMRNA "null"; degree "4"; dimension "2_2";
chrA01	Undefined	as_event	7669648	7669796	.	-	.	transcript_id "TCONS_00002061,TCONS_00002062"; gene_id "chrA01:7668021-7675953C"; flanks "7669796^,7669648^"; structure "1-,2-"; splice_chain "7669724-,7669721-"; sources "Undefined,Undefined"; NMorMRNA "null"; degree "4"; dimension "2_2";
chrA01	Undefined	as_event	7899222	7899473	.	-	.	transcript_id "TCONS_00002073,TCONS_00002074"; gene_id "chrA01:7898263-7899762C"; flanks "7899473^,7899222^"; structure "1-,2-"; splice_chain "7899330-,7899329-"; sources "Undefined,Undefined"; NMorMRNA "null"; degree "4"; dimension "2_2";
chrA01	Undefined	as_event	7898696	7898910	.	-	.	transcript_id "TCONS_00002072,TCONS_00002073"; gene_id "chrA01:7898263-7899762C"; flanks "7898910^,7898696^"; structure "1-,2-"; splice_chain "7898835-,7898827-"; sources "Undefined,Undefined"; NMorMRNA "null"; degree "4"; dimension "2_2";
chrA01	Undefined	as_event	7898603	7898827	.	-	.	transcript_id "TCONS_00002073,TCONS_00002074"; gene_id "chrA01:7898263-7899762C"; flanks "7898827-,7898603-"; structure "1^,2^"; splice_chain "7898696^,7898695^"; sources "Undefined,Undefined"; NMorMRNA "null"; degree "4"; dimension "2_2";
chrA01	Undefined	as_event	7898603	7898910	.	-	.	transcript_id "TCONS_00002072,TCONS_00002073,TCONS_00002074"; gene_id "chrA01:7898263-7899762C"; flanks "7898910^,7898603-"; structure "1-3^,2-3^,2-4^"; splice_chain "7898835-7898696^,7898827-7898696^,7898827-7898695^"; sources "Undefined,Undefined,Undefined"; NMorMRNA "null"; degree "9"; dimension "3_3";
chrA01	Undefined	as_event	7924405	7924604	.	-	.	transcript_id "TCONS_00002078,TCONS_00002077/TCONS_00002079"; gene_id "chrA01:7922130-7926511C"; flanks "7924604^,7924405^"; structure "1-,2-"; splice_chain "7924489-,7924488-"; sources "Undefined,Undefined"; NMorMRNA "null"; degree "4"; dimension "2_2";
chrA01	Undefined	as_event	7924077	7924278	.	-	.	transcript_id "TCONS_00002077/TCONS_00002079,TCONS_00002078"; gene_id "chrA01:7922130-7926511C"; flanks "7924278-,7924077-"; structure "1^,2^"; splice_chain "7924174^,7924173^"; sources "Undefined,Undefined"; NMorMRNA "null"; degree "4"; dimension "2_2";
chrA01	Undefined	as_event	7922132	7922331	.	-	.	transcript_id "TCONS_00002078/TCONS_00002079,TCONS_00002077"; gene_id "chrA01:7922130-7926511C"; flanks "7922331-,7922132-"; structure "1^,2^"; splice_chain "7922233^,7922231^"; sources "Undefined,Undefined"; NMorMRNA "null"; degree "4"; dimension "2_2";
chrA01	Undefined	as_event	7946439	7947034	.	-	.	transcript_id "TCONS_00002081,TCONS_00002080"; gene_id "chrA01:7946439-7948620C"; flanks "7947034-,7946439]"; structure "1^3-,2^4-"; splice_chain "7946946^7946834-,7946936^7946824-"; sources "Undefined,Undefined"; NMorMRNA "null"; degree "4"; dimension "2_2";
chrA01	Undefined	as_event	8180387	8180791	.	-	.	transcript_id "TCONS_00002104,TCONS_00002103"; gene_id "chrA01:8180387-8182478C"; flanks "8180791-,8180387]"; structure "1^3-,2^4-"; splice_chain "8180545^8180457-,8180543^8180455-"; sources "Undefined,Undefined"; NMorMRNA "null"; degree "4"; dimension "2_2";
chrA01	Undefined	as_event	8180387	8181090	.	-	.	transcript_id "TCONS_00002102,TCONS_00002104,TCONS_00002103"; gene_id "chrA01:8180387-8182478C"; flanks "8181090-,8180387]"; structure "1^3-,2^4-5^7-,2^4-6^8-"; splice_chain "8180915^8180801-,8180905^8180791-8180545^8180457-,8180905^8180791-8180543^8180455-"; sources "Undefined,Undefined,Undefined"; NMorMRNA "null"; degree "9"; dimension "3_3";
chrA01	Undefined	as_event	8223479	8223806	.	-	.	transcript_id "TCONS_00002107,TCONS_00002108"; gene_id "chrA01:8220738-8224063C"; flanks "8223806^,8223479^"; structure "1-,2-"; splice_chain "8223601-,8223600-"; sources "Undefined,Undefined"; NMorMRNA "null"; degree "4"; dimension "2_2";
chrA01	Undefined	as_event	8222619	8222994	.	-	.	transcript_id "TCONS_00002107,TCONS_00002108"; gene_id "chrA01:8220738-8224063C"; flanks "8222994-,8222619^"; structure "1^3-,2^4-"; splice_chain "8222969^8222835-,8222967^8222833-"; sources "Undefined,Undefined"; NMorMRNA "null"; degree "4"; dimension "2_2";
chrA01	Undefined	as_event	8221797	8222435	.	-	.	transcript_id "TCONS_00002108,TCONS_00002107"; gene_id "chrA01:8220738-8224063C"; flanks "8222435-,8221797^"; structure "0,1^2-"; splice_chain ",8222178^8221895-"; sources "Undefined,Undefined"; NMorMRNA "null"; degree "4"; dimension "2_2";
chrA01	Undefined	as_event	8221431	8221623	.	-	.	transcript_id "TCONS_00002107,TCONS_00002108"; gene_id "chrA01:8220738-8224063C"; flanks "8221623^,8221431^"; structure "1-,2-"; splice_chain "8221523-,8221521-"; sources "Undefined,Undefined"; NMorMRNA "null"; degree "4"; dimension "2_2";
chrA01	Undefined	as_event	8225392	8226370	.	-	.	transcript_id "TCONS_00002110,TCONS_00002109"; gene_id "chrA01:8224391-8227359C"; flanks "8226370^,8225392-"; structure "0,1-2^"; splice_chain ",8226113-8226036^"; sources "Undefined,Undefined"; NMorMRNA "null"; degree "4"; dimension "2_2";
chrA01	Undefined	as_event	8270065	8270484	.	-	.	transcript_id "TCONS_00002117,TCONS_00002118"; gene_id "chrA01:8269503-8271173C"; flanks "8270484-,8270065^"; structure "1^3-,2^4-"; splice_chain "8270414^8270280-,8270404^8270270-"; sources "Undefined,Undefined"; NMorMRNA "null"; degree "4"; dimension "2_2";
chrA01	Undefined	as_event	8309236	8309555	.	-	.	transcript_id "TCONS_00002120/TCONS_00002121,TCONS_00002119"; gene_id "chrA01:8307751-8311624C"; flanks "8309555-,8309236^"; structure "0,1^2-"; splice_chain ",8309417^8309345-"; sources "Undefined,Undefined"; NMorMRNA "null"; degree "4"; dimension "2_2";
chrA01	Undefined	as_event	8308495	8308658	.	-	.	transcript_id "TCONS_00002120,TCONS_00002119/TCONS_00002121"; gene_id "chrA01:8307751-8311624C"; flanks "8308658^,8308495^"; structure "1-,2-"; splice_chain "8308580-,8308576-"; sources "Undefined,Undefined"; NMorMRNA "null"; degree "4"; dimension "2_2";
chrA01	Undefined	as_event	8409330	8410736	.	-	.	transcript_id "TCONS_00002125,TCONS_00002124"; gene_id "chrA01:8409330-8410736C"; flanks "8410736[,8409330]"; structure "0,1^2-"; splice_chain ",8409768^8409678-"; sources "Undefined,Undefined"; NMorMRNA "null"; degree "4"; dimension "2_2";
chrA01	Undefined	as_event	8813853	8814462	.	-	.	transcript_id "TCONS_00002138,TCONS_00002139"; gene_id "chrA01:8813407-8814462C"; flanks "8814462[,8813853^"; structure "1^3-,2^4-"; splice_chain "8814408^8813951-,8814398^8813941-"; sources "Undefined,Undefined"; NMorMRNA "null"; degree "4"; dimension "2_2";
chrA01	Undefined	as_event	9416258	9416454	.	-	.	transcript_id "TCONS_00002161,TCONS_00002162"; gene_id "chrA01:9414121-9417118C"; flanks "9416454^,9416258^"; structure "1-,2-"; splice_chain "9416363-,9416362-"; sources "Undefined,Undefined"; NMorMRNA "null"; degree "4"; dimension "2_2";
chrA01	Undefined	as_event	9429967	9430123	.	-	.	transcript_id "TCONS_00002163,TCONS_00002164"; gene_id "chrA01:9428983-9430977C"; flanks "9430123^,9429967^"; structure "1-,2-"; splice_chain "9430049-,9430011-"; sources "Undefined,Undefined"; NMorMRNA "null"; degree "4"; dimension "2_2";
chrA01	Undefined	as_event	9553806	9555212	.	-	.	transcript_id "TCONS_00002170,TCONS_00002169"; gene_id "chrA01:9553806-9555362C"; flanks "9555212^,9553806]"; structure "1-,2-"; splice_chain "9554844-,9554841-"; sources "Undefined,Undefined"; NMorMRNA "null"; degree "4"; dimension "2_2";
chrA01	Undefined	as_event	9565376	9565634	.	-	.	transcript_id "TCONS_00002172/TCONS_00002174,TCONS_00002173"; gene_id "chrA01:9558662-9566072C"; flanks "9565634-,9565376^"; structure "0,1^2-"; splice_chain ",9565557^9565463-"; sources "Undefined,Undefined"; NMorMRNA "null"; degree "4"; dimension "2_2";
chrA01	Undefined	as_event	9803718	9804507	.	-	.	transcript_id "TCONS_00002177,TCONS_00002176"; gene_id "chrA01:9803718-9808195C"; flanks "9804507-,9803718]"; structure "1^3-,2^4-"; splice_chain "9804412^9804113-,9804402^9804103-"; sources "Undefined,Undefined"; NMorMRNA "null"; degree "4"; dimension "2_2";
chrA01	Undefined	as_event	9838699	9838977	.	-	.	transcript_id "TCONS_00002180,TCONS_00002179"; gene_id "chrA01:9836675-9840351C"; flanks "9838977-,9838699^"; structure "0,1^2-"; splice_chain ",9838903^9838818-"; sources "Undefined,Undefined"; NMorMRNA "null"; degree "4"; dimension "2_2";
chrA01	Undefined	as_event	9954772	9955100	.	-	.	transcript_id "TCONS_00002182,TCONS_00002183"; gene_id "chrA01:9954116-9956031C"; flanks "9955100^,9954772^"; structure "1-,2-"; splice_chain "9954999-,9954996-"; sources "Undefined,Undefined"; NMorMRNA "null"; degree "4"; dimension "2_2";
chrA01	Undefined	as_event	9996270	9996863	.	-	.	transcript_id "TCONS_00002184,TCONS_00002185"; gene_id "chrA01:9995302-9996863C"; flanks "9996863[,9996270^"; structure "1^3-,2^4-"; splice_chain "9996494^9996390-,9996478^9996374-"; sources "Undefined,Undefined"; NMorMRNA "null"; degree "4"; dimension "2_2";
chrA01	Undefined	as_event	10300754	10301452	.	-	.	transcript_id "TCONS_00002197/TCONS_00002198,TCONS_00002195"; gene_id "chrA01:10299556-10301452C"; flanks "10301452[,10300754^"; structure "0,1^2-"; splice_chain ",10300964^10300856-"; sources "Undefined,Undefined"; NMorMRNA "null"; degree "4"; dimension "2_2";
chrA01	Undefined	as_event	10300560	10301452	.	-	.	transcript_id "TCONS_00002196,TCONS_00002195,TCONS_00002197/TCONS_00002198"; gene_id "chrA01:10299556-10301452C"; flanks "10301452[,10300560^"; structure "0,1^2-3^4-,3^4-"; splice_chain ",10300964^10300856-10300754^10300670-,10300754^10300670-"; sources "Undefined,Undefined,Undefined"; NMorMRNA "null"; degree "9"; dimension "3_3";
chrA01	Undefined	as_event	10300024	10300297	.	-	.	transcript_id "TCONS_00002198,TCONS_00002196/TCONS_00002197"; gene_id "chrA01:10299556-10301452C"; flanks "10300297-,10300024-"; structure "1^,2^"; splice_chain "10300156^,10300103^"; sources "Undefined,Undefined"; NMorMRNA "null"; degree "4"; dimension "2_2";
chrA01	Undefined	as_event	10299556	10300473	.	-	.	transcript_id "TCONS_00002195,TCONS_00002198,TCONS_00002196/TCONS_00002197"; gene_id "chrA01:10299556-10301452C"; flanks "10300473-,10299556]"; structure "0,1^2-3^5-,1^2-4^5-"; splice_chain ",10300395^10300297-10300156^10300024-,10300395^10300297-10300103^10300024-"; sources "Undefined,Undefined,Undefined"; NMorMRNA "null"; degree "9"; dimension "3_3";
chrA01	Undefined	as_event	10425056	10425693	.	-	.	transcript_id "TCONS_00002203,TCONS_00002204"; gene_id "chrA01:10419261-10425839C"; flanks "10425693^,10425056^"; structure "1-,2-"; splice_chain "10425113-,10425112-"; sources "Undefined,Undefined"; NMorMRNA "null"; degree "4"; dimension "2_2";
chrA01	Undefined	as_event	10654178	10654546	.	-	.	transcript_id "TCONS_00002206,TCONS_00002207"; gene_id "chrA01:10653308-10654762C"; flanks "10654546^,10654178^"; structure "1-,2-"; splice_chain "10654380-,10654376-"; sources "Undefined,Undefined"; NMorMRNA "null"; degree "4"; dimension "2_2";
chrA01	Undefined	as_event	10867558	10867800	.	-	.	transcript_id "TCONS_00002213,TCONS_00002214"; gene_id "chrA01:10864679-10868387C"; flanks "10867800^,10867558^"; structure "1-,2-"; splice_chain "10867652-,10867650-"; sources "Undefined,Undefined"; NMorMRNA "null"; degree "4"; dimension "2_2";
chrA01	Undefined	as_event	10865512	10866503	.	-	.	transcript_id "TCONS_00002214,TCONS_00002213"; gene_id "chrA01:10864679-10868387C"; flanks "10866503-,10865512^"; structure "0,1^2-"; splice_chain ",10866036^10865924-"; sources "Undefined,Undefined"; NMorMRNA "null"; degree "4"; dimension "2_2";
chrA01	Undefined	as_event	10928407	10928924	.	-	.	transcript_id "TCONS_00002222,TCONS_00002221"; gene_id "chrA01:10927908-10929455C"; flanks "10928924-,10928407^"; structure "0,1^2-"; splice_chain ",10928614^10928530-"; sources "Undefined,Undefined"; NMorMRNA "null"; degree "4"; dimension "2_2";
chrA01	Undefined	as_event	10945850	10946329	.	-	.	transcript_id "TCONS_00002225,TCONS_00002226,TCONS_00002224"; gene_id "chrA01:10944516-10946692C"; flanks "10946329^,10945850^"; structure "1-,2-,3-"; splice_chain "10946265-,10946249-,10946201-"; sources "Undefined,Undefined,Undefined"; NMorMRNA "null"; degree "9"; dimension "3_3";
chrA01	Undefined	as_event	11275682	11276020	.	-	.	transcript_id "TCONS_00002231,TCONS_00002232"; gene_id "chrA01:11274172-11279506C"; flanks "11276020-,11275682^"; structure "0,1^2-"; splice_chain ",11275913^11275840-"; sources "Undefined,Undefined"; NMorMRNA "null"; degree "4"; dimension "2_2";
chrA01	Undefined	as_event	11275237	11275605	.	-	.	transcript_id "TCONS_00002231,TCONS_00002232"; gene_id "chrA01:11274172-11279506C"; flanks "11275605-,11275237^"; structure "0,1^2-"; splice_chain ",11275522^11275442-"; sources "Undefined,Undefined"; NMorMRNA "null"; degree "4"; dimension "2_2";
chrA01	Undefined	as_event	11360245	11361163	.	-	.	transcript_id "TCONS_00002233,TCONS_00002234"; gene_id "chrA01:11359828-11361163C"; flanks "11361163[,11360245^"; structure "0,1^2-"; splice_chain ",11360416^11360325-"; sources "Undefined,Undefined"; NMorMRNA "null"; degree "4"; dimension "2_2";
chrA01	Undefined	as_event	12646955	12647222	.	-	.	transcript_id "TCONS_00002260,TCONS_00002261"; gene_id "chrA01:12645239-12647752C"; flanks "12647222-,12646955^"; structure "1^3-,2^4-"; splice_chain "12647106^12647023-,12647087^12647004-"; sources "Undefined,Undefined"; NMorMRNA "null"; degree "4"; dimension "2_2";
chrA01	Undefined	as_event	12645239	12646757	.	-	.	transcript_id "TCONS_00002259,TCONS_00002260/TCONS_00002261"; gene_id "chrA01:12645239-12647752C"; flanks "12646757-,12645239]"; structure "0,1^2-"; splice_chain ",12645789^12645678-"; sources "Undefined,Undefined"; NMorMRNA "null"; degree "4"; dimension "2_2";
chrA01	Undefined	as_event	12804002	12804290	.	-	.	transcript_id "TCONS_00002262/TCONS_00002263,TCONS_00002264"; gene_id "chrA01:12802442-12804400C"; flanks "12804290^,12804002^"; structure "1-,2-"; splice_chain "12804161-,12804151-"; sources "Undefined,Undefined"; NMorMRNA "null"; degree "4"; dimension "2_2";
chrA01	Undefined	as_event	12803237	12803483	.	-	.	transcript_id "TCONS_00002264,TCONS_00002263"; gene_id "chrA01:12802442-12804400C"; flanks "12803483^,12803237]"; structure "1-,2-"; splice_chain "12803407-,12803404-"; sources "Undefined,Undefined"; NMorMRNA "null"; degree "4"; dimension "2_2";
chrA01	Undefined	as_event	12979764	12980413	.	-	.	transcript_id "TCONS_00002270,TCONS_00002271"; gene_id "chrA01:12979764-12981358C"; flanks "12980413-,12979764]"; structure "1^3-,2^4-"; splice_chain "12980293^12980196-,12980283^12980186-"; sources "Undefined,Undefined"; NMorMRNA "null"; degree "4"; dimension "2_2";
chrA01	Undefined	as_event	13860177	13860631	.	-	.	transcript_id "TCONS_00002276,TCONS_00002275"; gene_id "chrA01:13860053-13862605C"; flanks "13860631-,13860177^"; structure "0,1^2-3^4-"; splice_chain ",13860518^13860454-13860374^13860296-"; sources "Undefined,Undefined"; NMorMRNA "null"; degree "4"; dimension "2_2";
chrA01	Undefined	as_event	13876683	13876978	.	-	.	transcript_id "TCONS_00002277,TCONS_00002278"; gene_id "chrA01:13876196-13878277C"; flanks "13876978-,13876683^"; structure "0,1^2-"; splice_chain ",13876903^13876809-"; sources "Undefined,Undefined"; NMorMRNA "null"; degree "4"; dimension "2_2";
chrA01	Undefined	as_event	14012123	14012600	.	-	.	transcript_id "TCONS_00002285,TCONS_00002284"; gene_id "chrA01:14003546-14012600C"; flanks "14012600[,14012123^"; structure "0,1^2-"; splice_chain ",14012458^14012367-"; sources "Undefined,Undefined"; NMorMRNA "null"; degree "4"; dimension "2_2";
chrA01	Undefined	as_event	14011912	14012600	.	-	.	transcript_id "TCONS_00002286,TCONS_00002285"; gene_id "chrA01:14003546-14012600C"; flanks "14012600[,14011912-"; structure "1^2-3^,4^"; splice_chain "14012458^14012367-14012239^,14012123^"; sources "Undefined,Undefined"; NMorMRNA "null"; degree "4"; dimension "2_2";
chrA01	Undefined	as_event	14011767	14012123	.	-	.	transcript_id "TCONS_00002285,TCONS_00002284"; gene_id "chrA01:14003546-14012600C"; flanks "14012123^,14011767^"; structure "1-,2-"; splice_chain "14011912-,14011909-"; sources "Undefined,Undefined"; NMorMRNA "null"; degree "4"; dimension "2_2";
chrA01	Undefined	as_event	14011767	14012367	.	-	.	transcript_id "TCONS_00002286,TCONS_00002284"; gene_id "chrA01:14003546-14012600C"; flanks "14012367-,14011767^"; structure "1^3-,2^4-"; splice_chain "14012239^14011912-,14012123^14011909-"; sources "Undefined,Undefined"; NMorMRNA "null"; degree "4"; dimension "2_2";
chrA01	Undefined	as_event	14011767	14012600	.	-	.	transcript_id "TCONS_00002286,TCONS_00002284,TCONS_00002285"; gene_id "chrA01:14003546-14012600C"; flanks "14012600[,14011767^"; structure "1^2-3^5-,1^2-4^6-,4^5-"; splice_chain "14012458^14012367-14012239^14011912-,14012458^14012367-14012123^14011909-,14012123^14011912-"; sources "Undefined,Undefined,Undefined"; NMorMRNA "null"; degree "9"; dimension "3_3";
chrA01	Undefined	as_event	14004236	14004402	.	-	.	transcript_id "TCONS_00002286,TCONS_00002283/TCONS_00002285"; gene_id "chrA01:14003546-14012600C"; flanks "14004402^,14004236^"; structure "1-,2-"; splice_chain "14004329-,14004328-"; sources "Undefined,Undefined"; NMorMRNA "null"; degree "4"; dimension "2_2";
chrA01	Undefined	as_event	14004236	14004412	.	-	.	transcript_id "TCONS_00002284,TCONS_00002286,TCONS_00002283/TCONS_00002285"; gene_id "chrA01:14003546-14012600C"; flanks "14004412-,14004236^"; structure "0,1^2-,1^3-"; splice_chain ",14004402^14004329-,14004402^14004328-"; sources "Undefined,Undefined,Undefined"; NMorMRNA "null"; degree "9"; dimension "3_3";
chrA01	Undefined	as_event	14052486	14052800	.	-	.	transcript_id "TCONS_00002289,TCONS_00002290"; gene_id "chrA01:14051650-14053611C"; flanks "14052800-,14052486^"; structure "1^3-,2^4-"; splice_chain "14052639^14052561-,14052638^14052560-"; sources "Undefined,Undefined"; NMorMRNA "null"; degree "4"; dimension "2_2";
chrA01	Undefined	as_event	14614783	14615949	.	-	.	transcript_id "TCONS_00002300,TCONS_00002299"; gene_id "chrA01:14612147-14616386C"; flanks "14615949^,14614783^"; structure "1-,2-"; splice_chain "14615765-,14615039-"; sources "Undefined,Undefined"; NMorMRNA "null"; degree "4"; dimension "2_2";
chrA01	Undefined	as_event	14932159	14932700	.	-	.	transcript_id "TCONS_00002309,TCONS_00002308"; gene_id "chrA01:14931431-14934505C"; flanks "14932700-,14932159^"; structure "1^3-,2^4-"; splice_chain "14932492^14932398-,14932490^14932396-"; sources "Undefined,Undefined"; NMorMRNA "null"; degree "4"; dimension "2_2";
chrA01	Undefined	as_event	15127807	15129106	.	-	.	transcript_id "TCONS_00002314,TCONS_00002313"; gene_id "chrA01:15127003-15129508C"; flanks "15129106-,15127807^"; structure "0,1^2-"; splice_chain ",15128934^15128743-"; sources "Undefined,Undefined"; NMorMRNA "null"; degree "4"; dimension "2_2";
chrA01	Undefined	as_event	15302787	15303023	.	-	.	transcript_id "TCONS_00002317,TCONS_00002318"; gene_id "chrA01:15302242-15304899C"; flanks "15303023^,15302787^"; structure "1-,2-"; splice_chain "15302930-,15302924-"; sources "Undefined,Undefined"; NMorMRNA "null"; degree "4"; dimension "2_2";
chrA01	Undefined	as_event	15357639	15358611	.	-	.	transcript_id "TCONS_00002319,TCONS_00002320"; gene_id "chrA01:15356648-15358611C"; flanks "15358611[,15357639^"; structure "1^3-,2^4-"; splice_chain "15358281^15357899-,15358271^15357889-"; sources "Undefined,Undefined"; NMorMRNA "null"; degree "4"; dimension "2_2";
chrA01	Undefined	as_event	15356648	15357248	.	-	.	transcript_id "TCONS_00002319,TCONS_00002320"; gene_id "chrA01:15356648-15358611C"; flanks "15357248-,15356648]"; structure "1^3-,2^4-"; splice_chain "15357061^15356983-,15357051^15356973-"; sources "Undefined,Undefined"; NMorMRNA "null"; degree "4"; dimension "2_2";
chrA01	Undefined	as_event	15413020	15413296	.	-	.	transcript_id "TCONS_00002322,TCONS_00002321"; gene_id "chrA01:15412187-15414604C"; flanks "15413296-,15413020^"; structure "0,1^2-"; splice_chain ",15413189^15413116-"; sources "Undefined,Undefined"; NMorMRNA "null"; degree "4"; dimension "2_2";
chrA01	Undefined	as_event	15574150	15574778	.	-	.	transcript_id "TCONS_00002329,TCONS_00002330"; gene_id "chrA01:15573573-15575474C"; flanks "15574778-,15574150^"; structure "1^3-,2^4-"; splice_chain "15574705^15574401-,15574695^15574391-"; sources "Undefined,Undefined"; NMorMRNA "null"; degree "4"; dimension "2_2";
chrA01	Undefined	as_event	15684076	15685206	.	-	.	transcript_id "TCONS_00002332,TCONS_00002333"; gene_id "chrA01:15684076-15686780C"; flanks "15685206^,15684076]"; structure "1-,2-"; splice_chain "15684653-,15684644-"; sources "Undefined,Undefined"; NMorMRNA "null"; degree "4"; dimension "2_2";
chrA01	Undefined	as_event	15938855	15940060	.	-	.	transcript_id "TCONS_00002339,TCONS_00002338"; gene_id "chrA01:15937071-15940060C"; flanks "15940060[,15938855^"; structure "0,1^2-"; splice_chain ",15939278^15939201-"; sources "Undefined,Undefined"; NMorMRNA "null"; degree "4"; dimension "2_2";
chrA01	Undefined	as_event	15968589	15988094	.	-	.	transcript_id "TCONS_00002347,TCONS_00002346"; gene_id "chrA01:15965804-15988398C"; flanks "15988094^,15968589^"; structure "1-,2-"; splice_chain "15968732-,15968731-"; sources "Undefined,Undefined"; NMorMRNA "null"; degree "4"; dimension "2_2";
chrA01	Undefined	as_event	16333821	16334158	.	-	.	transcript_id "TCONS_00002359,TCONS_00002358"; gene_id "chrA01:16332056-16334602C"; flanks "16334158-,16333821^"; structure "1^3-,2^4-"; splice_chain "16334080^16333911-,16334078^16333909-"; sources "Undefined,Undefined"; NMorMRNA "null"; degree "4"; dimension "2_2";
chrA01	Undefined	as_event	16681581	16681974	.	-	.	transcript_id "TCONS_00002364,TCONS_00002365"; gene_id "chrA01:16680442-16682905C"; flanks "16681974-,16681581^"; structure "0,1^2-"; splice_chain ",16681781^16681702-"; sources "Undefined,Undefined"; NMorMRNA "null"; degree "4"; dimension "2_2";
chrA01	Undefined	as_event	17016176	17016398	.	-	.	transcript_id "TCONS_00002373,TCONS_00002374/TCONS_00002375/TCONS_00002376"; gene_id "chrA01:17015037-17016577C"; flanks "17016398^,17016176^"; structure "1-,2-"; splice_chain "17016298-,17016297-"; sources "Undefined,Undefined"; NMorMRNA "null"; degree "4"; dimension "2_2";
chrA01	Undefined	as_event	17015801	17016090	.	-	.	transcript_id "TCONS_00002376,TCONS_00002373"; gene_id "chrA01:17015037-17016577C"; flanks "17016090-,17015801^"; structure "0,1^2-"; splice_chain ",17015986^17015893-"; sources "Undefined,Undefined"; NMorMRNA "null"; degree "4"; dimension "2_2";
chrA01	Undefined	as_event	17015713	17015893	.	-	.	transcript_id "TCONS_00002374,TCONS_00002373"; gene_id "chrA01:17015037-17016577C"; flanks "17015893-,17015713-"; structure "1^,2^"; splice_chain "17015810^,17015801^"; sources "Undefined,Undefined"; NMorMRNA "null"; degree "4"; dimension "2_2";
chrA01	Undefined	as_event	17015713	17016090	.	-	.	transcript_id "TCONS_00002374,TCONS_00002373,TCONS_00002376"; gene_id "chrA01:17015037-17016577C"; flanks "17016090-,17015713-"; structure "1^2-3^,1^2-4^,4^"; splice_chain "17015986^17015893-17015810^,17015986^17015893-17015801^,17015801^"; sources "Undefined,Undefined,Undefined"; NMorMRNA "null"; degree "9"; dimension "3_3";
chrA01	Undefined	as_event	17015639	17016090	.	-	.	transcript_id "TCONS_00002375,TCONS_00002374,TCONS_00002373,TCONS_00002376"; gene_id "chrA01:17015037-17016577C"; flanks "17016090-,17015639^"; structure "0,1^2-3^5-,1^2-4^5-,4^5-"; splice_chain ",17015986^17015893-17015810^17015713-,17015986^17015893-17015801^17015713-,17015801^17015713-"; sources "Undefined,Undefined,Undefined,Undefined"; NMorMRNA "null"; degree "16"; dimension "4_4";
chrA01	Undefined	as_event	17123223	17125681	.	-	.	transcript_id "TCONS_00002379,TCONS_00002380"; gene_id "chrA01:17123223-17127645C"; flanks "17125681^,17123223]"; structure "1-2^4-,3-"; splice_chain "17125589-17125427^17123732-,17123904-"; sources "Undefined,Undefined"; NMorMRNA "null"; degree "4"; dimension "2_2";
chrA01	Undefined	as_event	17147234	17147856	.	-	.	transcript_id "TCONS_00002384/TCONS_00002386,TCONS_00002383"; gene_id "chrA01:17146227-17147858C"; flanks "17147856[,17147234^"; structure "0,1^2-"; splice_chain ",17147795^17147476-"; sources "Undefined,Undefined"; NMorMRNA "null"; degree "4"; dimension "2_2";
chrA01	Undefined	as_event	17146964	17147129	.	-	.	transcript_id "TCONS_00002383,TCONS_00002384/TCONS_00002385/TCONS_00002386"; gene_id "chrA01:17146227-17147858C"; flanks "17147129-,17146964-"; structure "1^,2^"; splice_chain "17147061^,17147056^"; sources "Undefined,Undefined"; NMorMRNA "null"; degree "4"; dimension "2_2";
chrA01	Undefined	as_event	17146412	17146625	.	-	.	transcript_id "TCONS_00002383,TCONS_00002385"; gene_id "chrA01:17146227-17147858C"; flanks "17146625-,17146412^"; structure "0,1^2-"; splice_chain ",17146552^17146460-"; sources "Undefined,Undefined"; NMorMRNA "null"; degree "4"; dimension "2_2";
chrA01	Undefined	as_event	17146412	17146813	.	-	.	transcript_id "TCONS_00002384,TCONS_00002383,TCONS_00002385"; gene_id "chrA01:17146227-17147858C"; flanks "17146813-,17146412^"; structure "1^3-5^7-,2^4-,2^4-6^8-"; splice_chain "17146741^17146627-17146554^17146462-,17146739^17146625-,17146739^17146625-17146552^17146460-"; sources "Undefined,Undefined,Undefined"; NMorMRNA "null"; degree "9"; dimension "3_3";
chrA01	Undefined	as_event	17720161	17720339	.	-	.	transcript_id "TCONS_00002398,TCONS_00002397"; gene_id "chrA01:17718799-17721447C"; flanks "17720339-,17720161-"; structure "1^,2^"; splice_chain "17720253^,17720247^"; sources "Undefined,Undefined"; NMorMRNA "null"; degree "4"; dimension "2_2";
chrA01	Undefined	as_event	17731154	17731556	.	-	.	transcript_id "TCONS_00002400,TCONS_00002399"; gene_id "chrA01:17730734-17732712C"; flanks "17731556-,17731154^"; structure "1^3-,2^4-"; splice_chain "17731461^17731370-,17731451^17731360-"; sources "Undefined,Undefined"; NMorMRNA "null"; degree "4"; dimension "2_2";
chrA01	Undefined	as_event	17764575	17765826	.	-	.	transcript_id "TCONS_00002402,TCONS_00002403/TCONS_00002404"; gene_id "chrA01:17763640-17766120C"; flanks "17765826-,17764575^"; structure "0,1^2-"; splice_chain ",17765728^17765662-"; sources "Undefined,Undefined"; NMorMRNA "null"; degree "4"; dimension "2_2";
chrA01	Undefined	as_event	17763640	17764066	.	-	.	transcript_id "TCONS_00002402/TCONS_00002403/TCONS_00002404,TCONS_00002401"; gene_id "chrA01:17763640-17766120C"; flanks "17764066-,17763640]"; structure "0,1^2-"; splice_chain ",17763869^17763777-"; sources "Undefined,Undefined"; NMorMRNA "null"; degree "4"; dimension "2_2";
chrA01	Undefined	as_event	17840764	17840930	.	-	.	transcript_id "TCONS_00002406,TCONS_00002407"; gene_id "chrA01:17836269-17843837C"; flanks "17840930^,17840764^"; structure "1-,2-"; splice_chain "17840841-,17840836-"; sources "Undefined,Undefined"; NMorMRNA "null"; degree "4"; dimension "2_2";
chrA01	Undefined	as_event	17839571	17840094	.	-	.	transcript_id "TCONS_00002406,TCONS_00002407"; gene_id "chrA01:17836269-17843837C"; flanks "17840094^,17839571^"; structure "1-,2-"; splice_chain "17839658-,17839653-"; sources "Undefined,Undefined"; NMorMRNA "null"; degree "4"; dimension "2_2";
chrA01	Undefined	as_event	18216775	18217668	.	-	.	transcript_id "TCONS_00002427,TCONS_00002428"; gene_id "chrA01:18215807-18217668C"; flanks "18217668[,18216775^"; structure "0,1^2-"; splice_chain ",18217110^18217013-"; sources "Undefined,Undefined"; NMorMRNA "null"; degree "4"; dimension "2_2";
chrA01	Undefined	as_event	18272592	18272773	.	-	.	transcript_id "TCONS_00002430,TCONS_00002431"; gene_id "chrA01:18272082-18273800C"; flanks "18272773^,18272592^"; structure "1-,2-"; splice_chain "18272667-,18272663-"; sources "Undefined,Undefined"; NMorMRNA "null"; degree "4"; dimension "2_2";
chrA01	Undefined	as_event	18321820	18322108	.	-	.	transcript_id "TCONS_00002436,TCONS_00002435"; gene_id "chrA01:18321008-18324490C"; flanks "18322108-,18321820^"; structure "0,1^2-"; splice_chain ",18321996^18321927-"; sources "Undefined,Undefined"; NMorMRNA "null"; degree "4"; dimension "2_2";
chrA01	Undefined	as_event	18321671	18321820	.	-	.	transcript_id "TCONS_00002436,TCONS_00002435"; gene_id "chrA01:18321008-18324490C"; flanks "18321820^,18321671^"; structure "1-,2-"; splice_chain "18321734-,18321733-"; sources "Undefined,Undefined"; NMorMRNA "null"; degree "4"; dimension "2_2";
chrA01	Undefined	as_event	18581002	18581151	.	-	.	transcript_id "TCONS_00002441/TCONS_00002442,TCONS_00002440"; gene_id "chrA01:18579010-18581461C"; flanks "18581151^,18581002^"; structure "1-,2-"; splice_chain "18581078-,18581075-"; sources "Undefined,Undefined"; NMorMRNA "null"; degree "4"; dimension "2_2";
chrA01	Undefined	as_event	18580322	18580802	.	-	.	transcript_id "TCONS_00002442,TCONS_00002441"; gene_id "chrA01:18579010-18581461C"; flanks "18580802-,18580322^"; structure "1^3-,2^4-"; splice_chain "18580736^18580474-,18580721^18580473-"; sources "Undefined,Undefined"; NMorMRNA "null"; degree "4"; dimension "2_2";
chrA01	Undefined	as_event	18579915	18580736	.	-	.	transcript_id "TCONS_00002440,TCONS_00002442"; gene_id "chrA01:18579010-18581461C"; flanks "18580736^,18579915^"; structure "1-4^6-,2-3^5-"; splice_chain "18580613-18580310^18580165-,18580474-18580322^18580177-"; sources "Undefined,Undefined"; NMorMRNA "null"; degree "4"; dimension "2_2";
chrA01	Undefined	as_event	18579915	18580802	.	-	.	transcript_id "TCONS_00002440,TCONS_00002442,TCONS_00002441"; gene_id "chrA01:18579010-18581461C"; flanks "18580802-,18579915^"; structure "1^3-7^9-,1^4-6^8-,2^5-6^8-"; splice_chain "18580736^18580613-18580310^18580165-,18580736^18580474-18580322^18580177-,18580721^18580473-18580322^18580177-"; sources "Undefined,Undefined,Undefined"; NMorMRNA "null"; degree "9"; dimension "3_3";
chrA01	Undefined	as_event	18579552	18579915	.	-	.	transcript_id "TCONS_00002440/TCONS_00002441,TCONS_00002442"; gene_id "chrA01:18579010-18581461C"; flanks "18579915^,18579552-"; structure "0,1-2^"; splice_chain ",18579826-18579798^"; sources "Undefined,Undefined"; NMorMRNA "null"; degree "4"; dimension "2_2";
chrA01	Undefined	as_event	18579010	18579342	.	-	.	transcript_id "TCONS_00002441,TCONS_00002440/TCONS_00002442"; gene_id "chrA01:18579010-18581461C"; flanks "18579342-,18579010]"; structure "1^3-,2^4-"; splice_chain "18579284^18579210-,18579274^18579200-"; sources "Undefined,Undefined"; NMorMRNA "null"; degree "4"; dimension "2_2";
chrA01	Undefined	as_event	18770348	18770811	.	-	.	transcript_id "TCONS_00002451,TCONS_00002450"; gene_id "chrA01:18767180-18771068C"; flanks "18770811^,18770348^"; structure "1-,2-"; splice_chain "18770576-,18770572-"; sources "Undefined,Undefined"; NMorMRNA "null"; degree "4"; dimension "2_2";
chrA01	Undefined	as_event	18767180	18768431	.	-	.	transcript_id "TCONS_00002451,TCONS_00002450"; gene_id "chrA01:18767180-18771068C"; flanks "18768431-,18767180]"; structure "1^3-,2^4-"; splice_chain "18768188^18767865-,18768181^18767858-"; sources "Undefined,Undefined"; NMorMRNA "null"; degree "4"; dimension "2_2";
chrA01	Undefined	as_event	18874421	18875242	.	-	.	transcript_id "TCONS_00002459,TCONS_00002460"; gene_id "chrA01:18873436-18875242C"; flanks "18875242[,18874421^"; structure "1^3-,2^4-"; splice_chain "18874984^18874601-,18874982^18874599-"; sources "Undefined,Undefined"; NMorMRNA "null"; degree "4"; dimension "2_2";
chrA01	Undefined	as_event	18877187	18877461	.	-	.	transcript_id "TCONS_00002461,TCONS_00002462"; gene_id "chrA01:18875514-18878001C"; flanks "18877461-,18877187-"; structure "1^,2^"; splice_chain "18877289^,18877271^"; sources "Undefined,Undefined"; NMorMRNA "null"; degree "4"; dimension "2_2";
chrA01	Undefined	as_event	18896190	18896410	.	-	.	transcript_id "TCONS_00002464,TCONS_00002463"; gene_id "chrA01:18894132-18896959C"; flanks "18896410-,18896190^"; structure "0,1^2-"; splice_chain ",18896335^18896261-"; sources "Undefined,Undefined"; NMorMRNA "null"; degree "4"; dimension "2_2";
chrA01	Undefined	as_event	18895076	18895520	.	-	.	transcript_id "TCONS_00002464,TCONS_00002463"; gene_id "chrA01:18894132-18896959C"; flanks "18895520-,18895076^"; structure "1^3-,2^4-"; splice_chain "18895415^18895306-,18895405^18895296-"; sources "Undefined,Undefined"; NMorMRNA "null"; degree "4"; dimension "2_2";
chrA01	Undefined	as_event	18894132	18894662	.	-	.	transcript_id "TCONS_00002464,TCONS_00002463"; gene_id "chrA01:18894132-18896959C"; flanks "18894662-,18894132]"; structure "1^3-,2^4-"; splice_chain "18894492^18894394-,18894482^18894384-"; sources "Undefined,Undefined"; NMorMRNA "null"; degree "4"; dimension "2_2";
chrA01	Undefined	as_event	18968218	18968632	.	-	.	transcript_id "TCONS_00002467,TCONS_00002468"; gene_id "chrA01:18966795-18970732C"; flanks "18968632-,18968218^"; structure "0,1^2-"; splice_chain ",18968478^18968408-"; sources "Undefined,Undefined"; NMorMRNA "null"; degree "4"; dimension "2_2";
chrA01	Undefined	as_event	18972849	18973021	.	-	.	transcript_id "TCONS_00002469,TCONS_00002470"; gene_id "chrA01:18972764-18975487C"; flanks "18973021^,18972849^"; structure "1-,2-"; splice_chain "18972918-,18972909-"; sources "Undefined,Undefined"; NMorMRNA "null"; degree "4"; dimension "2_2";
chrA01	Undefined	as_event	19704350	19704995	.	-	.	transcript_id "TCONS_00002491,TCONS_00002490"; gene_id "chrA01:19703201-19705725C"; flanks "19704995-,19704350^"; structure "1^3-,2^4-"; splice_chain "19704829^19704509-,19704819^19704499-"; sources "Undefined,Undefined"; NMorMRNA "null"; degree "4"; dimension "2_2";
chrA01	Undefined	as_event	19703903	19704499	.	-	.	transcript_id "TCONS_00002489,TCONS_00002490"; gene_id "chrA01:19703201-19705725C"; flanks "19704499-,19703903^"; structure "1^3-,2^4-"; splice_chain "19704360^19704281-,19704350^19704271-"; sources "Undefined,Undefined"; NMorMRNA "null"; degree "4"; dimension "2_2";
chrA01	Undefined	as_event	19703903	19704995	.	-	.	transcript_id "TCONS_00002491,TCONS_00002489,TCONS_00002490"; gene_id "chrA01:19703201-19705725C"; flanks "19704995-,19703903^"; structure "1^3-6^8-,2^4-5^7-,2^4-6^8-"; splice_chain "19704829^19704509-19704350^19704271-,19704819^19704499-19704360^19704281-,19704819^19704499-19704350^19704271-"; sources "Undefined,Undefined,Undefined"; NMorMRNA "null"; degree "9"; dimension "3_3";
chrA01	Undefined	as_event	19721521	19721986	.	-	.	transcript_id "TCONS_00002493,TCONS_00002492"; gene_id "chrA01:19720219-19723380C"; flanks "19721986-,19721521^"; structure "0,1^2-3^4-"; splice_chain ",19721909^19721836-19721755^19721680-"; sources "Undefined,Undefined"; NMorMRNA "null"; degree "4"; dimension "2_2";
chrA01	Undefined	as_event	19720373	19720842	.	-	.	transcript_id "TCONS_00002493,TCONS_00002492"; gene_id "chrA01:19720219-19723380C"; flanks "19720842-,19720373^"; structure "0,1^2-"; splice_chain ",19720503^19720438-"; sources "Undefined,Undefined"; NMorMRNA "null"; degree "4"; dimension "2_2";
chrA01	Undefined	as_event	19875913	19876192	.	-	.	transcript_id "TCONS_00002506,TCONS_00002505"; gene_id "chrA01:19875913-19878221C"; flanks "19876192^,19875913]"; structure "1-,2-"; splice_chain "19876102-,19876100-"; sources "Undefined,Undefined"; NMorMRNA "null"; degree "4"; dimension "2_2";
chrA01	Undefined	as_event	20223381	20223913	.	-	.	transcript_id "TCONS_00002524,TCONS_00002525"; gene_id "chrA01:20222144-20224314C"; flanks "20223913-,20223381^"; structure "0,1^2-"; splice_chain ",20223696^20223628-"; sources "Undefined,Undefined"; NMorMRNA "null"; degree "4"; dimension "2_2";
chrA01	Undefined	as_event	20227972	20229249	.	-	.	transcript_id "TCONS_00002526,TCONS_00002527"; gene_id "chrA01:20225675-20229249C"; flanks "20229249[,20227972^"; structure "0,1^2-"; splice_chain ",20229122^20229057-"; sources "Undefined,Undefined"; NMorMRNA "null"; degree "4"; dimension "2_2";
chrA01	Undefined	as_event	20476165	20476532	.	-	.	transcript_id "TCONS_00002535,TCONS_00002536"; gene_id "chrA01:20472638-20479151C"; flanks "20476532-,20476165^"; structure "1^3-,2^4-"; splice_chain "20476369^20476267-,20476365^20476263-"; sources "Undefined,Undefined"; NMorMRNA "null"; degree "4"; dimension "2_2";
chrA01	Undefined	as_event	20499301	20499790	.	-	.	transcript_id "TCONS_00002539,TCONS_00002538"; gene_id "chrA01:20495507-20500020C"; flanks "20499790^,20499301^"; structure "1-,2-"; splice_chain "20499445-,20499436-"; sources "Undefined,Undefined"; NMorMRNA "null"; degree "4"; dimension "2_2";
chrA01	Undefined	as_event	20497281	20497420	.	-	.	transcript_id "TCONS_00002538,TCONS_00002539"; gene_id "chrA01:20495507-20500020C"; flanks "20497420^,20497281^"; structure "1-,2-"; splice_chain "20497343-,20497341-"; sources "Undefined,Undefined"; NMorMRNA "null"; degree "4"; dimension "2_2";
chrA01	Undefined	as_event	20536546	20536854	.	-	.	transcript_id "TCONS_00002541,TCONS_00002543,TCONS_00002542"; gene_id "chrA01:20535061-20537476C"; flanks "20536854-,20536546^"; structure "0,1^3-,2^4-"; splice_chain ",20536776^20536647-,20536756^20536630-"; sources "Undefined,Undefined,Undefined"; NMorMRNA "null"; degree "9"; dimension "3_3";
chrA01	Undefined	as_event	20536546	20536975	.	-	.	transcript_id "TCONS_00002544,TCONS_00002541,TCONS_00002543,TCONS_00002542"; gene_id "chrA01:20535061-20537476C"; flanks "20536975^,20536546^"; structure "1-3^6-,2-,2-4^7-,2-5^8-"; splice_chain "20536895-20536780^20536654-,20536854-,20536854-20536776^20536647-,20536854-20536756^20536630-"; sources "Undefined,Undefined,Undefined,Undefined"; NMorMRNA "null"; degree "16"; dimension "4_4";
chrA01	Undefined	as_event	20536304	20536546	.	-	.	transcript_id "TCONS_00002543,TCONS_00002541/TCONS_00002542/TCONS_00002544"; gene_id "chrA01:20535061-20537476C"; flanks "20536546^,20536304^"; structure "1-,2-"; splice_chain "20536474-,20536472-"; sources "Undefined,Undefined"; NMorMRNA "null"; degree "4"; dimension "2_2";
chrA01	Undefined	as_event	20629103	20629434	.	-	.	transcript_id "TCONS_00002546,TCONS_00002547"; gene_id "chrA01:20629103-20632048C"; flanks "20629434-,20629103]"; structure "1^3-,2^4-"; splice_chain "20629351^20629279-,20629341^20629269-"; sources "Undefined,Undefined"; NMorMRNA "null"; degree "4"; dimension "2_2";
chrA01	Undefined	as_event	20704078	20704517	.	-	.	transcript_id "TCONS_00002552,TCONS_00002553"; gene_id "chrA01:20704078-20707096C"; flanks "20704517-,20704078]"; structure "0,1^2-"; splice_chain ",20704201^20704123-"; sources "Undefined,Undefined"; NMorMRNA "null"; degree "4"; dimension "2_2";
chrA01	Undefined	as_event	20707496	20709230	.	-	.	transcript_id "TCONS_00002555,TCONS_00002554"; gene_id "chrA01:20707496-20710032C"; flanks "20709230-,20707496]"; structure "1^3-,2^4-5^6-"; splice_chain "20709003^20708924-,20708993^20708914-20708398^20708055-"; sources "Undefined,Undefined"; NMorMRNA "null"; degree "4"; dimension "2_2";
chrA01	Undefined	as_event	20891185	20891459	.	-	.	transcript_id "TCONS_00002560,TCONS_00002559"; gene_id "chrA01:20890631-20893915C"; flanks "20891459-,20891185^"; structure "0,1^2-"; splice_chain ",20891353^20891272-"; sources "Undefined,Undefined"; NMorMRNA "null"; degree "4"; dimension "2_2";
chrA01	Undefined	as_event	21447263	21447597	.	-	.	transcript_id "TCONS_00002598,TCONS_00002597"; gene_id "chrA01:21446745-21449887C"; flanks "21447597-,21447263^"; structure "0,1^2-"; splice_chain ",21447463^21447379-"; sources "Undefined,Undefined"; NMorMRNA "null"; degree "4"; dimension "2_2";
chrA01	Undefined	as_event	21509199	21509362	.	-	.	transcript_id "TCONS_00002609,TCONS_00002610"; gene_id "chrA01:21507590-21510276C"; flanks "21509362^,21509199^"; structure "1-,2-"; splice_chain "21509270-,21509267-"; sources "Undefined,Undefined"; NMorMRNA "null"; degree "4"; dimension "2_2";
chrA01	Undefined	as_event	21508756	21508983	.	-	.	transcript_id "TCONS_00002609,TCONS_00002610"; gene_id "chrA01:21507590-21510276C"; flanks "21508983-,21508756^"; structure "0,1^2-"; splice_chain ",21508917^21508813-"; sources "Undefined,Undefined"; NMorMRNA "null"; degree "4"; dimension "2_2";
chrA01	Undefined	as_event	21508220	21508383	.	-	.	transcript_id "TCONS_00002609,TCONS_00002608"; gene_id "chrA01:21507590-21510276C"; flanks "21508383^,21508220^"; structure "1-,2-"; splice_chain "21508304-,21508303-"; sources "Undefined,Undefined"; NMorMRNA "null"; degree "4"; dimension "2_2";
chrA01	Undefined	as_event	21508220	21508487	.	-	.	transcript_id "TCONS_00002610,TCONS_00002609,TCONS_00002608"; gene_id "chrA01:21507590-21510276C"; flanks "21508487-,21508220^"; structure "0,1^2-,1^3-"; splice_chain ",21508383^21508304-,21508383^21508303-"; sources "Undefined,Undefined,Undefined"; NMorMRNA "null"; degree "9"; dimension "3_3";
chrA01	Undefined	as_event	21971678	21972051	.	-	.	transcript_id "TCONS_00002632,TCONS_00002631"; gene_id "chrA01:21969777-21974162C"; flanks "21972051-,21971678^"; structure "0,1^2-"; splice_chain ",21971877^21971799-"; sources "Undefined,Undefined"; NMorMRNA "null"; degree "4"; dimension "2_2";
chrA01	Undefined	as_event	21993849	21994361	.	-	.	transcript_id "TCONS_00002637,TCONS_00002636"; gene_id "chrA01:21993371-21994361C"; flanks "21994361[,21993849^"; structure "0,1^2-"; splice_chain ",21994123^21994019-"; sources "Undefined,Undefined"; NMorMRNA "null"; degree "4"; dimension "2_2";
chrA01	Undefined	as_event	22372458	22372810	.	-	.	transcript_id "TCONS_00002654,TCONS_00002655"; gene_id "chrA01:22370494-22373754C"; flanks "22372810-,22372458^"; structure "0,1^2-"; splice_chain ",22372689^22372597-"; sources "Undefined,Undefined"; NMorMRNA "null"; degree "4"; dimension "2_2";
chrA01	Undefined	as_event	22370932	22371191	.	-	.	transcript_id "TCONS_00002654,TCONS_00002653"; gene_id "chrA01:22370494-22373754C"; flanks "22371191-,22370932]"; structure "0,1^2-"; splice_chain ",22371114^22371031-"; sources "Undefined,Undefined"; NMorMRNA "null"; degree "4"; dimension "2_2";
chrA01	Undefined	as_event	22551461	22551792	.	-	.	transcript_id "TCONS_00002660,TCONS_00002659"; gene_id "chrA01:22551323-22553520C"; flanks "22551792-,22551461^"; structure "0,1^2-"; splice_chain ",22551641^22551569-"; sources "Undefined,Undefined"; NMorMRNA "null"; degree "4"; dimension "2_2";
chrA01	Undefined	as_event	23223097	23223441	.	-	.	transcript_id "TCONS_00002689,TCONS_00002688"; gene_id "chrA01:23222473-23223700C"; flanks "23223441-,23223097^"; structure "0,1^2-"; splice_chain ",23223320^23223234-"; sources "Undefined,Undefined"; NMorMRNA "null"; degree "4"; dimension "2_2";
chrA01	Undefined	as_event	23231771	23231913	.	-	.	transcript_id "TCONS_00002695,TCONS_00002693/TCONS_00002694"; gene_id "chrA01:23225153-23232853C"; flanks "23231913^,23231771^"; structure "1-,2-"; splice_chain "23231831-,23231829-"; sources "Undefined,Undefined"; NMorMRNA "null"; degree "4"; dimension "2_2";
chrA01	Undefined	as_event	23226894	23227255	.	-	.	transcript_id "TCONS_00002693,TCONS_00002692/TCONS_00002694/TCONS_00002695"; gene_id "chrA01:23225153-23232853C"; flanks "23227255-,23226894^"; structure "1^3-,2^4-"; splice_chain "23227083^23227009-,23227073^23226999-"; sources "Undefined,Undefined"; NMorMRNA "null"; degree "4"; dimension "2_2";
chrA01_random	Undefined	as_event	137579	138056	.	+	.	transcript_id "TCONS_00002762,TCONS_00002763"; gene_id "chrA01_random:137305-138107W"; flanks "137579^,138056]"; structure "1-,2-"; splice_chain "137819-,137834-"; sources "Undefined,Undefined"; NMorMRNA "null"; degree "4"; dimension "2_2";
chrA01_random	Undefined	as_event	139209	143555	.	+	.	transcript_id "TCONS_00002766,TCONS_00002765"; gene_id "chrA01_random:138430-145889W"; flanks "139209-,143555^"; structure "0,1^2-"; splice_chain ",140210^140826-"; sources "Undefined,Undefined"; NMorMRNA "null"; degree "4"; dimension "2_2";
chrA01_random	Undefined	as_event	575305	578851	.	+	.	transcript_id "TCONS_00002779,TCONS_00002778"; gene_id "chrA01_random:575305-579119W"; flanks "575305[,578851^"; structure "1^3-,2^4-"; splice_chain "578630^578781-,578640^578791-"; sources "Undefined,Undefined"; NMorMRNA "null"; degree "4"; dimension "2_2";
chrA01_random	Undefined	as_event	578781	579119	.	+	.	transcript_id "TCONS_00002780,TCONS_00002779"; gene_id "chrA01_random:575305-579119W"; flanks "578781-,579119]"; structure "0,1^2-"; splice_chain ",578851^578965-"; sources "Undefined,Undefined"; NMorMRNA "null"; degree "4"; dimension "2_2";
chrA01_random	Undefined	as_event	575305	579119	.	+	.	transcript_id "TCONS_00002780,TCONS_00002779,TCONS_00002778"; gene_id "chrA01_random:575305-579119W"; flanks "575305[,579119]"; structure "1^3-,1^3-5^6-,2^4-5^6-"; splice_chain "578630^578781-,578630^578781-578851^578965-,578640^578791-578851^578965-"; sources "Undefined,Undefined,Undefined"; NMorMRNA "null"; degree "9"; dimension "3_3";
chrA01_random	Undefined	as_event	619427	619935	.	+	.	transcript_id "TCONS_00002785,TCONS_00002784"; gene_id "chrA01_random:618752-622131W"; flanks "619427-,619935^"; structure "1^3-,2^4-"; splice_chain "619552^619620-,619562^619630-"; sources "Undefined,Undefined"; NMorMRNA "null"; degree "4"; dimension "2_2";
chrA01_random	Undefined	as_event	627366	627638	.	+	.	transcript_id "TCONS_00002788,TCONS_00002786/TCONS_00002787"; gene_id "chrA01_random:625740-630025W"; flanks "627366-,627638^"; structure "0,1^2-"; splice_chain ",627401^627553-"; sources "Undefined,Undefined"; NMorMRNA "null"; degree "4"; dimension "2_2";
chrA01_random	Undefined	as_event	628033	628214	.	+	.	transcript_id "TCONS_00002786/TCONS_00002787,TCONS_00002788"; gene_id "chrA01_random:625740-630025W"; flanks "628033-,628214-"; structure "1^,2^"; splice_chain "628138^,628146^"; sources "Undefined,Undefined"; NMorMRNA "null"; degree "4"; dimension "2_2";
chrA01_random	Undefined	as_event	652019	652496	.	+	.	transcript_id "TCONS_00002791,TCONS_00002790"; gene_id "chrA01_random:650419-653533W"; flanks "652019-,652496^"; structure "1^3-,2^4-"; splice_chain "652179^652339-,652189^652349-"; sources "Undefined,Undefined"; NMorMRNA "null"; degree "4"; dimension "2_2";
chrA01_random	Undefined	as_event	2093838	2094161	.	+	.	transcript_id "TCONS_00002810/TCONS_00002811,TCONS_00002812"; gene_id "chrA01_random:2093797-2097355W"; flanks "2093838^,2094161^"; structure "1-,2-"; splice_chain "2093965-,2094077-"; sources "Undefined,Undefined"; NMorMRNA "null"; degree "4"; dimension "2_2";
chrA01_random	Undefined	as_event	2095086	2095358	.	+	.	transcript_id "TCONS_00002811,TCONS_00002810/TCONS_00002812"; gene_id "chrA01_random:2093797-2097355W"; flanks "2095086-,2095358^"; structure "0,1^2-"; splice_chain ",2095196^2095325-"; sources "Undefined,Undefined"; NMorMRNA "null"; degree "4"; dimension "2_2";
chrA01_random	Undefined	as_event	2095669	2095905	.	+	.	transcript_id "TCONS_00002811/TCONS_00002812,TCONS_00002810"; gene_id "chrA01_random:2093797-2097355W"; flanks "2095669-,2095905^"; structure "0,1^2-"; splice_chain ",2095725^2095808-"; sources "Undefined,Undefined"; NMorMRNA "null"; degree "4"; dimension "2_2";
chrA01_random	Undefined	as_event	2129924	2130550	.	+	.	transcript_id "TCONS_00002813,TCONS_00002814"; gene_id "chrA01_random:2128444-2134419W"; flanks "2129924-,2130550^"; structure "1^3-5^7-,2^4-6^8-"; splice_chain "2130245^2130332-2130371^2130458-,2130268^2130355-2130394^2130481-"; sources "Undefined,Undefined"; NMorMRNA "null"; degree "4"; dimension "2_2";
chrA01_random	Undefined	as_event	2302307	2302595	.	+	.	transcript_id "TCONS_00002815,TCONS_00002816/TCONS_00002817"; gene_id "chrA01_random:2301374-2303614W"; flanks "2302307-,2302595^"; structure "0,1^2-"; splice_chain ",2302413^2302500-"; sources "Undefined,Undefined"; NMorMRNA "null"; degree "4"; dimension "2_2";
chrA01_random	Undefined	as_event	2302943	2303214	.	+	.	transcript_id "TCONS_00002815/TCONS_00002817,TCONS_00002816"; gene_id "chrA01_random:2301374-2303614W"; flanks "2302943-,2303214-"; structure "1^,2^"; splice_chain "2303133^,2303134^"; sources "Undefined,Undefined"; NMorMRNA "null"; degree "4"; dimension "2_2";
chrA01_random	Undefined	as_event	2433618	2433838	.	+	.	transcript_id "TCONS_00002826,TCONS_00002827"; gene_id "chrA01_random:2433125-2434503W"; flanks "2433618-,2433838^"; structure "0,1^2-"; splice_chain ",2433687^2433768-"; sources "Undefined,Undefined"; NMorMRNA "null"; degree "4"; dimension "2_2";
chrA01_random	Undefined	as_event	2433838	2434010	.	+	.	transcript_id "TCONS_00002826,TCONS_00002827"; gene_id "chrA01_random:2433125-2434503W"; flanks "2433838^,2434010^"; structure "1-,2-"; splice_chain "2433913-,2433915-"; sources "Undefined,Undefined"; NMorMRNA "null"; degree "4"; dimension "2_2";
chrA01_random	Undefined	as_event	2500836	2501368	.	+	.	transcript_id "TCONS_00002833,TCONS_00002832"; gene_id "chrA01_random:2500836-2505196W"; flanks "2500836[,2501368^"; structure "0,1^2-"; splice_chain ",2501239^2501336-"; sources "Undefined,Undefined"; NMorMRNA "null"; degree "4"; dimension "2_2";
chrA01_random	Undefined	as_event	2504171	2504355	.	+	.	transcript_id "TCONS_00002833,TCONS_00002832"; gene_id "chrA01_random:2500836-2505196W"; flanks "2504171^,2504355^"; structure "1-,2-"; splice_chain "2504263-,2504265-"; sources "Undefined,Undefined"; NMorMRNA "null"; degree "4"; dimension "2_2";
chrA01_random	Undefined	as_event	2545630	2545962	.	+	.	transcript_id "TCONS_00002836,TCONS_00002835"; gene_id "chrA01_random:2544509-2549383W"; flanks "2545630-,2545962^"; structure "0,1^2-"; splice_chain ",2545722^2545819-"; sources "Undefined,Undefined"; NMorMRNA "null"; degree "4"; dimension "2_2";
chrA01_random	Undefined	as_event	2546706	2547065	.	+	.	transcript_id "TCONS_00002836,TCONS_00002835"; gene_id "chrA01_random:2544509-2549383W"; flanks "2546706-,2547065^"; structure "0,1^2-"; splice_chain ",2546824^2546901-"; sources "Undefined,Undefined"; NMorMRNA "null"; degree "4"; dimension "2_2";
chrA01_random	Undefined	as_event	2593829	2594390	.	+	.	transcript_id "TCONS_00002838,TCONS_00002837"; gene_id "chrA01_random:2593232-2596204W"; flanks "2593829-,2594390^"; structure "0,1^2-3^4-"; splice_chain ",2593914^2593988-2594203^2594301-"; sources "Undefined,Undefined"; NMorMRNA "null"; degree "4"; dimension "2_2";
chrA01_random	Undefined	as_event	3970	4695	.	-	.	transcript_id "TCONS_00002842,TCONS_00002841"; gene_id "chrA01_random:3842-6441C"; flanks "4695-,3970^"; structure "0,1^2-"; splice_chain ",4139^4061-"; sources "Undefined,Undefined"; NMorMRNA "null"; degree "4"; dimension "2_2";
chrA01_random	Undefined	as_event	34030	34878	.	-	.	transcript_id "TCONS_00002844,TCONS_00002843"; gene_id "chrA01_random:33908-34878C"; flanks "34878[,34030^"; structure "0,1^2-"; splice_chain ",34206^34109-"; sources "Undefined,Undefined"; NMorMRNA "null"; degree "4"; dimension "2_2";
chrA01_random	Undefined	as_event	88221	88845	.	-	.	transcript_id "TCONS_00002854,TCONS_00002853"; gene_id "chrA01_random:87281-89546C"; flanks "88845-,88221^"; structure "0,1^2-"; splice_chain ",88568^88497-"; sources "Undefined,Undefined"; NMorMRNA "null"; degree "4"; dimension "2_2";
chrA01_random	Undefined	as_event	108265	108521	.	-	.	transcript_id "TCONS_00002856,TCONS_00002855/TCONS_00002857"; gene_id "chrA01_random:106140-108521C"; flanks "108521[,108265^"; structure "1^3-,2^4-"; splice_chain "108451^108353-,108441^108343-"; sources "Undefined,Undefined"; NMorMRNA "null"; degree "4"; dimension "2_2";
chrA01_random	Undefined	as_event	107141	107447	.	-	.	transcript_id "TCONS_00002857,TCONS_00002856"; gene_id "chrA01_random:106140-108521C"; flanks "107447-,107141]"; structure "1^3-,2^4-"; splice_chain "107327^107247-,107325^107245-"; sources "Undefined,Undefined"; NMorMRNA "null"; degree "4"; dimension "2_2";
chrA01_random	Undefined	as_event	130811	132093	.	-	.	transcript_id "TCONS_00002861,TCONS_00002860"; gene_id "chrA01_random:130447-132093C"; flanks "132093[,130811^"; structure "1^3-,2^4-"; splice_chain "131249^130937-,131248^130936-"; sources "Undefined,Undefined"; NMorMRNA "null"; degree "4"; dimension "2_2";
chrA01_random	Undefined	as_event	531915	532092	.	-	.	transcript_id "TCONS_00002881,TCONS_00002882"; gene_id "chrA01_random:530612-532511C"; flanks "532092^,531915^"; structure "1-,2-"; splice_chain "531979-,531978-"; sources "Undefined,Undefined"; NMorMRNA "null"; degree "4"; dimension "2_2";
chrA01_random	Undefined	as_event	547594	548327	.	-	.	transcript_id "TCONS_00002884,TCONS_00002883"; gene_id "chrA01_random:543070-548327C"; flanks "548327[,547594^"; structure "0,1^2-"; splice_chain ",547963^547768-"; sources "Undefined,Undefined"; NMorMRNA "null"; degree "4"; dimension "2_2";
chrA01_random	Undefined	as_event	546772	547106	.	-	.	transcript_id "TCONS_00002884,TCONS_00002883"; gene_id "chrA01_random:543070-548327C"; flanks "547106-,546772^"; structure "1^3-,2^4-"; splice_chain "547036^546940-,547034^546938-"; sources "Undefined,Undefined"; NMorMRNA "null"; degree "4"; dimension "2_2";
chrA01_random	Undefined	as_event	639470	640177	.	-	.	transcript_id "TCONS_00002891,TCONS_00002890"; gene_id "chrA01_random:638891-640899C"; flanks "640177-,639470^"; structure "1^3-,2^4-"; splice_chain "639909^639536-,639858^639534-"; sources "Undefined,Undefined"; NMorMRNA "null"; degree "4"; dimension "2_2";
chrA01_random	Undefined	as_event	791216	792488	.	-	.	transcript_id "TCONS_00002894,TCONS_00002893"; gene_id "chrA01_random:791216-794650C"; flanks "792488^,791216]"; structure "1-,2-"; splice_chain "791507-,791504-"; sources "Undefined,Undefined"; NMorMRNA "null"; degree "4"; dimension "2_2";
chrA01_random	Undefined	as_event	1306397	1307174	.	-	.	transcript_id "TCONS_00002897,TCONS_00002896"; gene_id "chrA01_random:1302093-1307279C"; flanks "1307174^,1306397-"; structure "0,1-2^"; splice_chain ",1307084-1307002^"; sources "Undefined,Undefined"; NMorMRNA "null"; degree "4"; dimension "2_2";
chrA01_random	Undefined	as_event	1305777	1306058	.	-	.	transcript_id "TCONS_00002896,TCONS_00002897"; gene_id "chrA01_random:1302093-1307279C"; flanks "1306058^,1305777^"; structure "1-,2-"; splice_chain "1305873-,1305872-"; sources "Undefined,Undefined"; NMorMRNA "null"; degree "4"; dimension "2_2";
chrA01_random	Undefined	as_event	1304013	1304217	.	-	.	transcript_id "TCONS_00002897,TCONS_00002896"; gene_id "chrA01_random:1302093-1307279C"; flanks "1304217-,1304013-"; structure "1^,2^"; splice_chain "1304142^,1304140^"; sources "Undefined,Undefined"; NMorMRNA "null"; degree "4"; dimension "2_2";
chrA01_random	Undefined	as_event	1412449	1412682	.	-	.	transcript_id "TCONS_00002901,TCONS_00002900"; gene_id "chrA01_random:1411255-1413478C"; flanks "1412682-,1412449^"; structure "0,1^2-"; splice_chain ",1412649^1412571-"; sources "Undefined,Undefined"; NMorMRNA "null"; degree "4"; dimension "2_2";
chrA01_random	Undefined	as_event	1696363	1696951	.	-	.	transcript_id "TCONS_00002913,TCONS_00002914"; gene_id "chrA01_random:1696363-1698555C"; flanks "1696951-,1696363]"; structure "1^3-,2^4-"; splice_chain "1696748^1696628-,1696738^1696618-"; sources "Undefined,Undefined"; NMorMRNA "null"; degree "4"; dimension "2_2";
chrA01_random	Undefined	as_event	1748346	1749053	.	-	.	transcript_id "TCONS_00002915,TCONS_00002916"; gene_id "chrA01_random:1748346-1749620C"; flanks "1749053-,1748346]"; structure "1^2-,3^4-"; splice_chain "1748898^1748819-,1748735^1748646-"; sources "Undefined,Undefined"; NMorMRNA "null"; degree "4"; dimension "2_2";
chrA01_random	Undefined	as_event	2412151	2414357	.	-	.	transcript_id "TCONS_00002923,TCONS_00002924"; gene_id "chrA01_random:2411104-2414357C"; flanks "2414357[,2412151^"; structure "1^3-,2^4-"; splice_chain "2412329^2412244-,2412319^2412234-"; sources "Undefined,Undefined"; NMorMRNA "null"; degree "4"; dimension "2_2";
chrA01_random	Undefined	as_event	2649998	2651463	.	-	.	transcript_id "TCONS_00002932,TCONS_00002933"; gene_id "chrA01_random:2649998-2651463C"; flanks "2651463[,2649998]"; structure "1^3-,2^4-"; splice_chain "2650674^2650581-,2650664^2650571-"; sources "Undefined,Undefined"; NMorMRNA "null"; degree "4"; dimension "2_2";
chrA02	Undefined	as_event	14835	15223	.	+	.	transcript_id "TCONS_00002942,TCONS_00002940,TCONS_00002941"; gene_id "chrA02:14835-18502W"; flanks "14835[,15223^"; structure "1^4-,2^5-,3^6-"; splice_chain "15049^15147-,15056^15154-,15059^15157-"; sources "Undefined,Undefined,Undefined"; NMorMRNA "null"; degree "9"; dimension "3_3";
chrA02	Undefined	as_event	15314	16317	.	+	.	transcript_id "TCONS_00002941/TCONS_00002942,TCONS_00002940"; gene_id "chrA02:14835-18502W"; flanks "15314-,16317^"; structure "1^3-,2^4-"; splice_chain "15392^15751-,15394^15753-"; sources "Undefined,Undefined"; NMorMRNA "null"; degree "4"; dimension "2_2";
chrA02	Undefined	as_event	83938	84211	.	+	.	transcript_id "TCONS_00002947,TCONS_00002948"; gene_id "chrA02:81675-85455W"; flanks "83938-,84211^"; structure "1^3-,2^4-"; splice_chain "84054^84129-,84064^84139-"; sources "Undefined,Undefined"; NMorMRNA "null"; degree "4"; dimension "2_2";
chrA02	Undefined	as_event	200961	202080	.	+	.	transcript_id "TCONS_00002953,TCONS_00002952"; gene_id "chrA02:200203-202080W"; flanks "200961-,202080]"; structure "1^3-,2^4-"; splice_chain "201120^201339-,201130^201349-"; sources "Undefined,Undefined"; NMorMRNA "null"; degree "4"; dimension "2_2";
chrA02	Undefined	as_event	226916	227097	.	+	.	transcript_id "TCONS_00002955,TCONS_00002954"; gene_id "chrA02:225369-229013W"; flanks "226916^,227097^"; structure "1-,2-"; splice_chain "227006-,227007-"; sources "Undefined,Undefined"; NMorMRNA "null"; degree "4"; dimension "2_2";
chrA02	Undefined	as_event	228832	229006	.	+	.	transcript_id "TCONS_00002955,TCONS_00002954"; gene_id "chrA02:225369-229013W"; flanks "228832-,229006-"; structure "1^,2^"; splice_chain "228903^,228905^"; sources "Undefined,Undefined"; NMorMRNA "null"; degree "4"; dimension "2_2";
chrA02	Undefined	as_event	235556	236300	.	+	.	transcript_id "TCONS_00002957,TCONS_00002956"; gene_id "chrA02:235026-239293W"; flanks "235556^,236300-"; structure "0,1-2^"; splice_chain ",235949-236152^"; sources "Undefined,Undefined"; NMorMRNA "null"; degree "4"; dimension "2_2";
chrA02	Undefined	as_event	340000	340438	.	+	.	transcript_id "TCONS_00002963,TCONS_00002964"; gene_id "chrA02:337639-340960W"; flanks "340000-,340438^"; structure "1^3-,2^4-"; splice_chain "340184^340294-,340185^340295-"; sources "Undefined,Undefined"; NMorMRNA "null"; degree "4"; dimension "2_2";
chrA02	Undefined	as_event	556944	557979	.	+	.	transcript_id "TCONS_00002979,TCONS_00002978"; gene_id "chrA02:552587-557979W"; flanks "556944-,557979]"; structure "1^3-,2^4-"; splice_chain "557068^557361-,557071^557364-"; sources "Undefined,Undefined"; NMorMRNA "null"; degree "4"; dimension "2_2";
chrA02	Undefined	as_event	622850	623249	.	+	.	transcript_id "TCONS_00002984,TCONS_00002985"; gene_id "chrA02:622559-624159W"; flanks "622850-,623249^"; structure "0,1^2-"; splice_chain ",622961^623037-"; sources "Undefined,Undefined"; NMorMRNA "null"; degree "4"; dimension "2_2";
chrA02	Undefined	as_event	625330	625843	.	+	.	transcript_id "TCONS_00002987,TCONS_00002986"; gene_id "chrA02:624268-627157W"; flanks "625330-,625843^"; structure "0,1^2-"; splice_chain ",625507^625614-"; sources "Undefined,Undefined"; NMorMRNA "null"; degree "4"; dimension "2_2";
chrA02	Undefined	as_event	626896	627157	.	+	.	transcript_id "TCONS_00002986,TCONS_00002987"; gene_id "chrA02:624268-627157W"; flanks "626896-,627157]"; structure "0,1^2-"; splice_chain ",627048^627133-"; sources "Undefined,Undefined"; NMorMRNA "null"; degree "4"; dimension "2_2";
chrA02	Undefined	as_event	702879	704395	.	+	.	transcript_id "TCONS_00002993,TCONS_00002994"; gene_id "chrA02:701570-704395W"; flanks "702879-,704395]"; structure "1^3-,2^4-"; splice_chain "702989^703435-,703005^703451-"; sources "Undefined,Undefined"; NMorMRNA "null"; degree "4"; dimension "2_2";
chrA02	Undefined	as_event	813445	814546	.	+	.	transcript_id "TCONS_00003004,TCONS_00003003"; gene_id "chrA02:811899-815423W"; flanks "813445-,814546^"; structure "1^3-5^6-,2^4-"; splice_chain "813728^813897-814215^814287-,813738^813907-"; sources "Undefined,Undefined"; NMorMRNA "null"; degree "4"; dimension "2_2";
chrA02	Undefined	as_event	829860	830292	.	+	.	transcript_id "TCONS_00003008,TCONS_00003007"; gene_id "chrA02:826933-831219W"; flanks "829860-,830292^"; structure "0,1^2-"; splice_chain ",829970^830051-"; sources "Undefined,Undefined"; NMorMRNA "null"; degree "4"; dimension "2_2";
chrA02	Undefined	as_event	895687	895809	.	+	.	transcript_id "TCONS_00003012,TCONS_00003013"; gene_id "chrA02:894836-896026W"; flanks "895687^,895809^"; structure "1-,2-"; splice_chain "895803-,895804-"; sources "Undefined,Undefined"; NMorMRNA "null"; degree "4"; dimension "2_2";
chrA02	Undefined	as_event	1027424	1027910	.	+	.	transcript_id "TCONS_00003020,TCONS_00003019"; gene_id "chrA02:1026602-1029041W"; flanks "1027424-,1027910^"; structure "1^3-,2^4-"; splice_chain "1027695^1027804-,1027700^1027809-"; sources "Undefined,Undefined"; NMorMRNA "null"; degree "4"; dimension "2_2";
chrA02	Undefined	as_event	1035916	1036727	.	+	.	transcript_id "TCONS_00003022,TCONS_00003023"; gene_id "chrA02:1035916-1038063W"; flanks "1035916[,1036727^"; structure "1^3-,2^4-"; splice_chain "1036148^1036235-,1036149^1036236-"; sources "Undefined,Undefined"; NMorMRNA "null"; degree "4"; dimension "2_2";
chrA02	Undefined	as_event	1064886	1065146	.	+	.	transcript_id "TCONS_00003027,TCONS_00003026"; gene_id "chrA02:1062825-1065146W"; flanks "1064886-,1065146]"; structure "0,1^2-"; splice_chain ",1064965^1065044-"; sources "Undefined,Undefined"; NMorMRNA "null"; degree "4"; dimension "2_2";
chrA02	Undefined	as_event	1066358	1066810	.	+	.	transcript_id "TCONS_00003028,TCONS_00003029"; gene_id "chrA02:1065468-1067238W"; flanks "1066358-,1066810^"; structure "0,1^2-"; splice_chain ",1066613^1066712-"; sources "Undefined,Undefined"; NMorMRNA "null"; degree "4"; dimension "2_2";
chrA02	Undefined	as_event	1181520	1181744	.	+	.	transcript_id "TCONS_00003035,TCONS_00003036"; gene_id "chrA02:1180545-1183156W"; flanks "1181520-,1181744^"; structure "1^3-,2^4-"; splice_chain "1181565^1181652-,1181574^1181661-"; sources "Undefined,Undefined"; NMorMRNA "null"; degree "4"; dimension "2_2";
chrA02	Undefined	as_event	1290670	1290917	.	+	.	transcript_id "TCONS_00003044,TCONS_00003045"; gene_id "chrA02:1289711-1291397W"; flanks "1290670-,1290917^"; structure "0,1^2-"; splice_chain ",1290763^1290838-"; sources "Undefined,Undefined"; NMorMRNA "null"; degree "4"; dimension "2_2";
chrA02	Undefined	as_event	1291115	1291397	.	+	.	transcript_id "TCONS_00003044,TCONS_00003045"; gene_id "chrA02:1289711-1291397W"; flanks "1291115-,1291397]"; structure "0,1^2-"; splice_chain ",1291206^1291288-"; sources "Undefined,Undefined"; NMorMRNA "null"; degree "4"; dimension "2_2";
chrA02	Undefined	as_event	1292240	1292665	.	+	.	transcript_id "TCONS_00003046,TCONS_00003047"; gene_id "chrA02:1291854-1294302W"; flanks "1292240-,1292665^"; structure "0,1^2-"; splice_chain ",1292391^1292470-"; sources "Undefined,Undefined"; NMorMRNA "null"; degree "4"; dimension "2_2";
chrA02	Undefined	as_event	1319308	1319525	.	+	.	transcript_id "TCONS_00003050,TCONS_00003051"; gene_id "chrA02:1318039-1319525W"; flanks "1319308-,1319525]"; structure "1^3-,2^4-"; splice_chain "1319406^1319485-,1319409^1319488-"; sources "Undefined,Undefined"; NMorMRNA "null"; degree "4"; dimension "2_2";
chrA02	Undefined	as_event	1334861	1335195	.	+	.	transcript_id "TCONS_00003055,TCONS_00003056"; gene_id "chrA02:1333533-1335637W"; flanks "1334861-,1335195^"; structure "1^3-,2^4-"; splice_chain "1334975^1335063-,1334985^1335073-"; sources "Undefined,Undefined"; NMorMRNA "null"; degree "4"; dimension "2_2";
chrA02	Undefined	as_event	1338736	1339112	.	+	.	transcript_id "TCONS_00003058,TCONS_00003057"; gene_id "chrA02:1338105-1342067W"; flanks "1338736-,1339112^"; structure "1^3-,2^4-"; splice_chain "1338949^1339029-,1338959^1339039-"; sources "Undefined,Undefined"; NMorMRNA "null"; degree "4"; dimension "2_2";
chrA02	Undefined	as_event	1339424	1339572	.	+	.	transcript_id "TCONS_00003058,TCONS_00003057"; gene_id "chrA02:1338105-1342067W"; flanks "1339424-,1339572-"; structure "1^,2^"; splice_chain "1339492^,1339494^"; sources "Undefined,Undefined"; NMorMRNA "null"; degree "4"; dimension "2_2";
chrA02	Undefined	as_event	1478642	1478837	.	+	.	transcript_id "TCONS_00003073,TCONS_00003072"; gene_id "chrA02:1477736-1480726W"; flanks "1478642-,1478837-"; structure "1^,2^"; splice_chain "1478752^,1478753^"; sources "Undefined,Undefined"; NMorMRNA "null"; degree "4"; dimension "2_2";
chrA02	Undefined	as_event	1542062	1542493	.	+	.	transcript_id "TCONS_00003078,TCONS_00003079"; gene_id "chrA02:1540600-1542493W"; flanks "1542062-,1542493]"; structure "0,1^2-"; splice_chain ",1542245^1542329-"; sources "Undefined,Undefined"; NMorMRNA "null"; degree "4"; dimension "2_2";
chrA02	Undefined	as_event	1543286	1543859	.	+	.	transcript_id "TCONS_00003080,TCONS_00003081"; gene_id "chrA02:1543083-1544936W"; flanks "1543286-,1543859^"; structure "0,1^2-3^4-"; splice_chain ",1543436^1543508-1543639^1543719-"; sources "Undefined,Undefined"; NMorMRNA "null"; degree "4"; dimension "2_2";
chrA02	Undefined	as_event	1597318	1597627	.	+	.	transcript_id "TCONS_00003083/TCONS_00003084,TCONS_00003082"; gene_id "chrA02:1595362-1598516W"; flanks "1597318^,1597627-"; structure "0,1-2^"; splice_chain ",1597457-1597501^"; sources "Undefined,Undefined"; NMorMRNA "null"; degree "4"; dimension "2_2";
chrA02	Undefined	as_event	1597872	1598190	.	+	.	transcript_id "TCONS_00003084,TCONS_00003082/TCONS_00003083"; gene_id "chrA02:1595362-1598516W"; flanks "1597872-,1598190^"; structure "0,1^2-"; splice_chain ",1597915^1597984-"; sources "Undefined,Undefined"; NMorMRNA "null"; degree "4"; dimension "2_2";
chrA02	Undefined	as_event	1610608	1611364	.	+	.	transcript_id "TCONS_00003085,TCONS_00003086"; gene_id "chrA02:1610545-1614488W"; flanks "1610608^,1611364-"; structure "0,1-2^"; splice_chain ",1610935-1611156^"; sources "Undefined,Undefined"; NMorMRNA "null"; degree "4"; dimension "2_2";
chrA02	Undefined	as_event	1613130	1613282	.	+	.	transcript_id "TCONS_00003086,TCONS_00003085"; gene_id "chrA02:1610545-1614488W"; flanks "1613130^,1613282^"; structure "1-,2-"; splice_chain "1613200-,1613201-"; sources "Undefined,Undefined"; NMorMRNA "null"; degree "4"; dimension "2_2";
chrA02	Undefined	as_event	1770821	1771041	.	+	.	transcript_id "TCONS_00003092,TCONS_00003093"; gene_id "chrA02:1768976-1771602W"; flanks "1770821-,1771041^"; structure "0,1^2-"; splice_chain ",1770911^1770982-"; sources "Undefined,Undefined"; NMorMRNA "null"; degree "4"; dimension "2_2";
chrA02	Undefined	as_event	1879593	1879941	.	+	.	transcript_id "TCONS_00003097,TCONS_00003096"; gene_id "chrA02:1877938-1883989W"; flanks "1879593-,1879941^"; structure "1^3-,2^4-"; splice_chain "1879722^1879822-,1879723^1879823-"; sources "Undefined,Undefined"; NMorMRNA "null"; degree "4"; dimension "2_2";
chrA02	Undefined	as_event	1880354	1880980	.	+	.	transcript_id "TCONS_00003097,TCONS_00003096"; gene_id "chrA02:1877938-1883989W"; flanks "1880354-,1880980^"; structure "1^3-,2^4-"; splice_chain "1880589^1880734-,1880599^1880744-"; sources "Undefined,Undefined"; NMorMRNA "null"; degree "4"; dimension "2_2";
chrA02	Undefined	as_event	1882533	1882813	.	+	.	transcript_id "TCONS_00003096/TCONS_00003097,TCONS_00003098"; gene_id "chrA02:1877938-1883989W"; flanks "1882533-,1882813^"; structure "0,1^2-"; splice_chain ",1882616^1882703-"; sources "Undefined,Undefined"; NMorMRNA "null"; degree "4"; dimension "2_2";
chrA02	Undefined	as_event	1885157	1885755	.	+	.	transcript_id "TCONS_00003099,TCONS_00003100"; gene_id "chrA02:1885104-1889972W"; flanks "1885157^,1885755^"; structure "1-,2-"; splice_chain "1885672-,1885698-"; sources "Undefined,Undefined"; NMorMRNA "null"; degree "4"; dimension "2_2";
chrA02	Undefined	as_event	2005777	2006264	.	+	.	transcript_id "TCONS_00003109,TCONS_00003110"; gene_id "chrA02:2005494-2007324W"; flanks "2005777-,2006264^"; structure "0,1^2-"; splice_chain ",2005991^2006065-"; sources "Undefined,Undefined"; NMorMRNA "null"; degree "4"; dimension "2_2";
chrA02	Undefined	as_event	2092988	2093479	.	+	.	transcript_id "TCONS_00003117,TCONS_00003118"; gene_id "chrA02:2091897-2093479W"; flanks "2092988-,2093479]"; structure "0,1^2-"; splice_chain ",2093039^2093128-"; sources "Undefined,Undefined"; NMorMRNA "null"; degree "4"; dimension "2_2";
chrA02	Undefined	as_event	2102653	2103238	.	+	.	transcript_id "TCONS_00003122,TCONS_00003124"; gene_id "chrA02:2101844-2103238W"; flanks "2102653-,2103238]"; structure "0,1^2-"; splice_chain ",2102825^2102902-"; sources "Undefined,Undefined"; NMorMRNA "null"; degree "4"; dimension "2_2";
chrA02	Undefined	as_event	2258932	2259093	.	+	.	transcript_id "TCONS_00003134/TCONS_00003135,TCONS_00003136"; gene_id "chrA02:2257004-2259131W"; flanks "2258932-,2259093-"; structure "1^,2^"; splice_chain "2259009^,2259011^"; sources "Undefined,Undefined"; NMorMRNA "null"; degree "4"; dimension "2_2";
chrA02	Undefined	as_event	2423052	2423308	.	+	.	transcript_id "TCONS_00003149,TCONS_00003150"; gene_id "chrA02:2421488-2425219W"; flanks "2423052-,2423308^"; structure "0,1^2-"; splice_chain ",2423105^2423183-"; sources "Undefined,Undefined"; NMorMRNA "null"; degree "4"; dimension "2_2";
chrA02	Undefined	as_event	2482746	2483251	.	+	.	transcript_id "TCONS_00003156,TCONS_00003155"; gene_id "chrA02:2480830-2483251W"; flanks "2482746-,2483251]"; structure "0,1^2-"; splice_chain ",2483101^2483194-"; sources "Undefined,Undefined"; NMorMRNA "null"; degree "4"; dimension "2_2";
chrA02	Undefined	as_event	2822451	2823210	.	+	.	transcript_id "TCONS_00003169,TCONS_00003168"; gene_id "chrA02:2821958-2824610W"; flanks "2822451^,2823210^"; structure "1-,2-"; splice_chain "2823058-,2823068-"; sources "Undefined,Undefined"; NMorMRNA "null"; degree "4"; dimension "2_2";
chrA02	Undefined	as_event	2823310	2823442	.	+	.	transcript_id "TCONS_00003169,TCONS_00003168"; gene_id "chrA02:2821958-2824610W"; flanks "2823310-,2823442-"; structure "1^,2^"; splice_chain "2823366^,2823368^"; sources "Undefined,Undefined"; NMorMRNA "null"; degree "4"; dimension "2_2";
chrA02	Undefined	as_event	2968155	2968605	.	+	.	transcript_id "TCONS_00003172,TCONS_00003171"; gene_id "chrA02:2966399-2969720W"; flanks "2968155-,2968605^"; structure "1^3-5^6-,2^4-"; splice_chain "2968273^2968355-2968435^2968516-,2968283^2968365-"; sources "Undefined,Undefined"; NMorMRNA "null"; degree "4"; dimension "2_2";
chrA02	Undefined	as_event	2968966	2969260	.	+	.	transcript_id "TCONS_00003172,TCONS_00003171"; gene_id "chrA02:2966399-2969720W"; flanks "2968966-,2969260-"; structure "1^,2^"; splice_chain "2969181^,2969182^"; sources "Undefined,Undefined"; NMorMRNA "null"; degree "4"; dimension "2_2";
chrA02	Undefined	as_event	3219203	3219523	.	+	.	transcript_id "TCONS_00003186,TCONS_00003185"; gene_id "chrA02:3217989-3220235W"; flanks "3219203^,3219523^"; structure "1-,2-"; splice_chain "3219361-,3219390-"; sources "Undefined,Undefined"; NMorMRNA "null"; degree "4"; dimension "2_2";
chrA02	Undefined	as_event	3219148	3219523	.	+	.	transcript_id "TCONS_00003184,TCONS_00003186,TCONS_00003185"; gene_id "chrA02:3217989-3220235W"; flanks "3219148[,3219523^"; structure "1^4-,2^3-,2^5-"; splice_chain "3219202^3219379-,3219203^3219361-,3219203^3219390-"; sources "Undefined,Undefined,Undefined"; NMorMRNA "null"; degree "9"; dimension "3_3";
chrA02	Undefined	as_event	3223732	3223967	.	+	.	transcript_id "TCONS_00003187,TCONS_00003188"; gene_id "chrA02:3222680-3226627W"; flanks "3223732-,3223967^"; structure "0,1^2-"; splice_chain ",3223797^3223870-"; sources "Undefined,Undefined"; NMorMRNA "null"; degree "4"; dimension "2_2";
chrA02	Undefined	as_event	3261235	3261755	.	+	.	transcript_id "TCONS_00003190,TCONS_00003189"; gene_id "chrA02:3259051-3261755W"; flanks "3261235-,3261755]"; structure "0,1^2-"; splice_chain ",3261382^3261513-"; sources "Undefined,Undefined"; NMorMRNA "null"; degree "4"; dimension "2_2";
chrA02	Undefined	as_event	3481220	3481531	.	+	.	transcript_id "TCONS_00003207,TCONS_00003208"; gene_id "chrA02:3480252-3482867W"; flanks "3481220-,3481531^"; structure "1^3-,2^4-"; splice_chain "3481353^3481426-,3481363^3481436-"; sources "Undefined,Undefined"; NMorMRNA "null"; degree "4"; dimension "2_2";
chrA02	Undefined	as_event	3481220	3481698	.	+	.	transcript_id "TCONS_00003207,TCONS_00003208,TCONS_00003209"; gene_id "chrA02:3480252-3482867W"; flanks "3481220-,3481698^"; structure "1^3-5^7-,2^4-5^7-,6^8-"; splice_chain "3481353^3481426-3481531^3481603-,3481363^3481436-3481531^3481603-,3481541^3481613-"; sources "Undefined,Undefined,Undefined"; NMorMRNA "null"; degree "9"; dimension "3_3";
chrA02	Undefined	as_event	3481771	3482038	.	+	.	transcript_id "TCONS_00003208,TCONS_00003207"; gene_id "chrA02:3480252-3482867W"; flanks "3481771-,3482038-"; structure "1^,2^"; splice_chain "3481949^,3481951^"; sources "Undefined,Undefined"; NMorMRNA "null"; degree "4"; dimension "2_2";
chrA02	Undefined	as_event	3481771	3482202	.	+	.	transcript_id "TCONS_00003208,TCONS_00003207,TCONS_00003209"; gene_id "chrA02:3480252-3482867W"; flanks "3481771-,3482202^"; structure "1^4-,2^4-,3^5-"; splice_chain "3481949^3482038-,3481951^3482038-,3481959^3482048-"; sources "Undefined,Undefined,Undefined"; NMorMRNA "null"; degree "9"; dimension "3_3";
chrA02	Undefined	as_event	3485276	3485813	.	+	.	transcript_id "TCONS_00003211,TCONS_00003210"; gene_id "chrA02:3485021-3486524W"; flanks "3485276^,3485813^"; structure "1-,2-"; splice_chain "3485595-,3485620-"; sources "Undefined,Undefined"; NMorMRNA "null"; degree "4"; dimension "2_2";
chrA02	Undefined	as_event	3532818	3533354	.	+	.	transcript_id "TCONS_00003217,TCONS_00003216"; gene_id "chrA02:3532692-3533696W"; flanks "3532818-,3533354^"; structure "1^3-,2^4-"; splice_chain "3532902^3532995-,3532912^3533005-"; sources "Undefined,Undefined"; NMorMRNA "null"; degree "4"; dimension "2_2";
chrA02	Undefined	as_event	3624516	3625323	.	+	.	transcript_id "TCONS_00003227,TCONS_00003226,TCONS_00003225"; gene_id "chrA02:3623958-3626027W"; flanks "3624516-,3625323^"; structure "1^4-,2^5-,3^6-"; splice_chain "3625036^3625173-,3625040^3625177-,3625046^3625183-"; sources "Undefined,Undefined,Undefined"; NMorMRNA "null"; degree "9"; dimension "3_3";
chrA02	Undefined	as_event	3690445	3690835	.	+	.	transcript_id "TCONS_00003230,TCONS_00003231,TCONS_00003232"; gene_id "chrA02:3689506-3690835W"; flanks "3690445^,3690835]"; structure "1-,2-,3-"; splice_chain "3690555-,3690558-,3690597-"; sources "Undefined,Undefined,Undefined"; NMorMRNA "null"; degree "9"; dimension "3_3";
chrA02	Undefined	as_event	3755186	3755411	.	+	.	transcript_id "TCONS_00003236,TCONS_00003237"; gene_id "chrA02:3754507-3757450W"; flanks "3755186-,3755411^"; structure "0,1^2-"; splice_chain ",3755263^3755335-"; sources "Undefined,Undefined"; NMorMRNA "null"; degree "4"; dimension "2_2";
chrA02	Undefined	as_event	3777764	3778140	.	+	.	transcript_id "TCONS_00003238,TCONS_00003239"; gene_id "chrA02:3777055-3780430W"; flanks "3777764-,3778140^"; structure "0,1^2-"; splice_chain ",3777874^3777968-"; sources "Undefined,Undefined"; NMorMRNA "null"; degree "4"; dimension "2_2";
chrA02	Undefined	as_event	3778222	3778766	.	+	.	transcript_id "TCONS_00003239/TCONS_00003240,TCONS_00003238"; gene_id "chrA02:3777055-3780430W"; flanks "3778222-,3778766^"; structure "1^3-,2^4-"; splice_chain "3778545^3778641-,3778555^3778651-"; sources "Undefined,Undefined"; NMorMRNA "null"; degree "4"; dimension "2_2";
chrA02	Undefined	as_event	3780215	3780430	.	+	.	transcript_id "TCONS_00003238/TCONS_00003239,TCONS_00003240"; gene_id "chrA02:3777055-3780430W"; flanks "3780215-,3780430]"; structure "0,1^2-"; splice_chain ",3780299^3780384-"; sources "Undefined,Undefined"; NMorMRNA "null"; degree "4"; dimension "2_2";
chrA02	Undefined	as_event	3783396	3783678	.	+	.	transcript_id "TCONS_00003241,TCONS_00003242"; gene_id "chrA02:3781243-3784766W"; flanks "3783396-,3783678^"; structure "1^3-,2^4-"; splice_chain "3783464^3783596-,3783488^3783632-"; sources "Undefined,Undefined"; NMorMRNA "null"; degree "4"; dimension "2_2";
chrA02	Undefined	as_event	3870605	3871044	.	+	.	transcript_id "TCONS_00003247,TCONS_00003248"; gene_id "chrA02:3869396-3874343W"; flanks "3870605-,3871044^"; structure "0,1^2-"; splice_chain ",3870724^3870808-"; sources "Undefined,Undefined"; NMorMRNA "null"; degree "4"; dimension "2_2";
chrA02	Undefined	as_event	3872992	3873601	.	+	.	transcript_id "TCONS_00003247,TCONS_00003249"; gene_id "chrA02:3869396-3874343W"; flanks "3872992-,3873601^"; structure "0,1^2-3^4-"; splice_chain ",3873024^3873102-3873344^3873428-"; sources "Undefined,Undefined"; NMorMRNA "null"; degree "4"; dimension "2_2";
chrA02	Undefined	as_event	3873676	3874137	.	+	.	transcript_id "TCONS_00003247,TCONS_00003249"; gene_id "chrA02:3869396-3874343W"; flanks "3873676-,3874137^"; structure "0,1^2-"; splice_chain ",3873858^3873956-"; sources "Undefined,Undefined"; NMorMRNA "null"; degree "4"; dimension "2_2";
chrA02	Undefined	as_event	4108634	4109526	.	+	.	transcript_id "TCONS_00003256,TCONS_00003257"; gene_id "chrA02:4106808-4109526W"; flanks "4108634-,4109526]"; structure "1^3-,2^4-"; splice_chain "4109403^4109493-,4109405^4109495-"; sources "Undefined,Undefined"; NMorMRNA "null"; degree "4"; dimension "2_2";
chrA02	Undefined	as_event	4186748	4187710	.	+	.	transcript_id "TCONS_00003261,TCONS_00003260"; gene_id "chrA02:4186635-4187710W"; flanks "4186748-,4187710]"; structure "1^3-,2^4-"; splice_chain "4186855^4187298-,4186865^4187308-"; sources "Undefined,Undefined"; NMorMRNA "null"; degree "4"; dimension "2_2";
chrA02	Undefined	as_event	4188933	4189239	.	+	.	transcript_id "TCONS_00003263,TCONS_00003262,TCONS_00003264"; gene_id "chrA02:4188801-4189423W"; flanks "4188933-,4189239-"; structure "1^,2^,3^"; splice_chain "4189070^,4189071^,4189072^"; sources "Undefined,Undefined,Undefined"; NMorMRNA "null"; degree "9"; dimension "3_3";
chrA02	Undefined	as_event	4532464	4532881	.	+	.	transcript_id "TCONS_00003294,TCONS_00003295"; gene_id "chrA02:4532033-4533816W"; flanks "4532464-,4532881^"; structure "0,1^2-"; splice_chain ",4532563^4532652-"; sources "Undefined,Undefined"; NMorMRNA "null"; degree "4"; dimension "2_2";
chrA02	Undefined	as_event	4830940	4831647	.	+	.	transcript_id "TCONS_00003308,TCONS_00003309"; gene_id "chrA02:4830094-4832758W"; flanks "4830940-,4831647^"; structure "1^3-,2^4-"; splice_chain "4831121^4831464-,4831131^4831474-"; sources "Undefined,Undefined"; NMorMRNA "null"; degree "4"; dimension "2_2";
chrA02	Undefined	as_event	4849208	4849597	.	+	.	transcript_id "TCONS_00003312,TCONS_00003311"; gene_id "chrA02:4849208-4852079W"; flanks "4849208[,4849597^"; structure "1^3-,2^4-"; splice_chain "4849422^4849507-,4849448^4849533-"; sources "Undefined,Undefined"; NMorMRNA "null"; degree "4"; dimension "2_2";
chrA02	Undefined	as_event	4955013	4955479	.	+	.	transcript_id "TCONS_00003317,TCONS_00003318"; gene_id "chrA02:4954493-4958653W"; flanks "4955013-,4955479^"; structure "0,1^2-"; splice_chain ",4955180^4955268-"; sources "Undefined,Undefined"; NMorMRNA "null"; degree "4"; dimension "2_2";
chrA02	Undefined	as_event	4955839	4956040	.	+	.	transcript_id "TCONS_00003318,TCONS_00003317,TCONS_00003319"; gene_id "chrA02:4954493-4958653W"; flanks "4955839^,4956040^"; structure "1-,2-,3-"; splice_chain "4955917-,4955924-,4955925-"; sources "Undefined,Undefined,Undefined"; NMorMRNA "null"; degree "9"; dimension "3_3";
chrA02	Undefined	as_event	4956498	4956721	.	+	.	transcript_id "TCONS_00003319,TCONS_00003317"; gene_id "chrA02:4954493-4958653W"; flanks "4956498^,4956721^"; structure "1-,2-"; splice_chain "4956574-,4956578-"; sources "Undefined,Undefined"; NMorMRNA "null"; degree "4"; dimension "2_2";
chrA02	Undefined	as_event	4956244	4956721	.	+	.	transcript_id "TCONS_00003318,TCONS_00003319,TCONS_00003317"; gene_id "chrA02:4954493-4958653W"; flanks "4956244-,4956721^"; structure "0,1^2-,1^3-"; splice_chain ",4956498^4956574-,4956498^4956578-"; sources "Undefined,Undefined,Undefined"; NMorMRNA "null"; degree "9"; dimension "3_3";
chrA02	Undefined	as_event	4957149	4957435	.	+	.	transcript_id "TCONS_00003317/TCONS_00003319,TCONS_00003318"; gene_id "chrA02:4954493-4958653W"; flanks "4957149-,4957435^"; structure "1^3-,2^4-"; splice_chain "4957279^4957353-,4957289^4957363-"; sources "Undefined,Undefined"; NMorMRNA "null"; degree "4"; dimension "2_2";
chrA02	Undefined	as_event	4957778	4958653	.	+	.	transcript_id "TCONS_00003319,TCONS_00003318"; gene_id "chrA02:4954493-4958653W"; flanks "4957778-,4958653]"; structure "0,1^2-"; splice_chain ",4958040^4958127-"; sources "Undefined,Undefined"; NMorMRNA "null"; degree "4"; dimension "2_2";
chrA02	Undefined	as_event	5022668	5023064	.	+	.	transcript_id "TCONS_00003321,TCONS_00003320"; gene_id "chrA02:5022249-5023574W"; flanks "5022668-,5023064^"; structure "0,1^2-"; splice_chain ",5022711^5022956-"; sources "Undefined,Undefined"; NMorMRNA "null"; degree "4"; dimension "2_2";
chrA02	Undefined	as_event	5072760	5073257	.	+	.	transcript_id "TCONS_00003326,TCONS_00003325"; gene_id "chrA02:5072235-5073573W"; flanks "5072760^,5073257^"; structure "1-,2-"; splice_chain "5073160-,5073162-"; sources "Undefined,Undefined"; NMorMRNA "null"; degree "4"; dimension "2_2";
chrA02	Undefined	as_event	5073336	5073573	.	+	.	transcript_id "TCONS_00003325,TCONS_00003326"; gene_id "chrA02:5072235-5073573W"; flanks "5073336-,5073573]"; structure "1^3-,2^4-"; splice_chain "5073455^5073541-,5073465^5073551-"; sources "Undefined,Undefined"; NMorMRNA "null"; degree "4"; dimension "2_2";
chrA02	Undefined	as_event	5184020	5184300	.	+	.	transcript_id "TCONS_00003330,TCONS_00003331,TCONS_00003328/TCONS_00003329"; gene_id "chrA02:5183958-5186934W"; flanks "5184020^,5184300^"; structure "1-,2-,3-"; splice_chain "5184147-,5184195-,5184265-"; sources "Undefined,Undefined,Undefined"; NMorMRNA "null"; degree "9"; dimension "3_3";
chrA02	Undefined	as_event	5184564	5184734	.	+	.	transcript_id "TCONS_00003328/TCONS_00003330/TCONS_00003331,TCONS_00003329"; gene_id "chrA02:5183958-5186934W"; flanks "5184564-,5184734-"; structure "1^,2^"; splice_chain "5184638^,5184640^"; sources "Undefined,Undefined"; NMorMRNA "null"; degree "4"; dimension "2_2";
chrA02	Undefined	as_event	5184734	5184938	.	+	.	transcript_id "TCONS_00003328,TCONS_00003329/TCONS_00003330/TCONS_00003331"; gene_id "chrA02:5183958-5186934W"; flanks "5184734-,5184938^"; structure "0,1^2-"; splice_chain ",5184806^5184894-"; sources "Undefined,Undefined"; NMorMRNA "null"; degree "4"; dimension "2_2";
chrA02	Undefined	as_event	5185221	5185385	.	+	.	transcript_id "TCONS_00003329/TCONS_00003330/TCONS_00003331,TCONS_00003328"; gene_id "chrA02:5183958-5186934W"; flanks "5185221-,5185385-"; structure "1^,2^"; splice_chain "5185287^,5185288^"; sources "Undefined,Undefined"; NMorMRNA "null"; degree "4"; dimension "2_2";
chrA02	Undefined	as_event	5261612	5261953	.	+	.	transcript_id "TCONS_00003338,TCONS_00003337"; gene_id "chrA02:5261160-5262645W"; flanks "5261612-,5261953^"; structure "1^3-,2^4-"; splice_chain "5261739^5261849-,5261749^5261859-"; sources "Undefined,Undefined"; NMorMRNA "null"; degree "4"; dimension "2_2";
chrA02	Undefined	as_event	5424659	5425125	.	+	.	transcript_id "TCONS_00003342,TCONS_00003343"; gene_id "chrA02:5423824-5425125W"; flanks "5424659-,5425125]"; structure "0,1^2-"; splice_chain ",5424744^5424836-"; sources "Undefined,Undefined"; NMorMRNA "null"; degree "4"; dimension "2_2";
chrA02	Undefined	as_event	5570560	5571775	.	+	.	transcript_id "TCONS_00003345,TCONS_00003346"; gene_id "chrA02:5570220-5571775W"; flanks "5570560-,5571775]"; structure "0,1^2-"; splice_chain ",5570705^5570809-"; sources "Undefined,Undefined"; NMorMRNA "null"; degree "4"; dimension "2_2";
chrA02	Undefined	as_event	5978747	5979011	.	+	.	transcript_id "TCONS_00003362,TCONS_00003361"; gene_id "chrA02:5977149-5979588W"; flanks "5978747-,5979011^"; structure "0,1^2-"; splice_chain ",5978803^5978883-"; sources "Undefined,Undefined"; NMorMRNA "null"; degree "4"; dimension "2_2";
chrA02	Undefined	as_event	6133568	6133826	.	+	.	transcript_id "TCONS_00003369,TCONS_00003370"; gene_id "chrA02:6132871-6134262W"; flanks "6133568-,6133826^"; structure "0,1^2-"; splice_chain ",6133649^6133748-"; sources "Undefined,Undefined"; NMorMRNA "null"; degree "4"; dimension "2_2";
chrA02	Undefined	as_event	6200706	6200878	.	+	.	transcript_id "TCONS_00003375,TCONS_00003374"; gene_id "chrA02:6199104-6201687W"; flanks "6200706-,6200878-"; structure "1^,2^"; splice_chain "6200778^,6200779^"; sources "Undefined,Undefined"; NMorMRNA "null"; degree "4"; dimension "2_2";
chrA02	Undefined	as_event	6253799	6254098	.	+	.	transcript_id "TCONS_00003379,TCONS_00003377/TCONS_00003378"; gene_id "chrA02:6252617-6255762W"; flanks "6253799-,6254098^"; structure "0,1^2-"; splice_chain ",6253900^6254039-"; sources "Undefined,Undefined"; NMorMRNA "null"; degree "4"; dimension "2_2";
chrA02	Undefined	as_event	6254291	6254566	.	+	.	transcript_id "TCONS_00003379,TCONS_00003378"; gene_id "chrA02:6252617-6255762W"; flanks "6254291-,6254566^"; structure "1^3-,2^4-"; splice_chain "6254356^6254519-,6254372^6254535-"; sources "Undefined,Undefined"; NMorMRNA "null"; degree "4"; dimension "2_2";
chrA02	Undefined	as_event	6254913	6255762	.	+	.	transcript_id "TCONS_00003378,TCONS_00003379"; gene_id "chrA02:6252617-6255762W"; flanks "6254913-,6255762]"; structure "1^4-5^7-12^14-,2^3-6^8-9^10-11^13-"; splice_chain "6254937^6255124-6255171^6255303-6255601^6255744-,6254975^6255061-6255178^6255310-6255399^6255494-6255593^6255736-"; sources "Undefined,Undefined"; NMorMRNA "null"; degree "4"; dimension "2_2";
chrA02	Undefined	as_event	6287421	6287713	.	+	.	transcript_id "TCONS_00003383,TCONS_00003382"; gene_id "chrA02:6286626-6288338W"; flanks "6287421^,6287713^"; structure "1-,2-"; splice_chain "6287624-,6287633-"; sources "Undefined,Undefined"; NMorMRNA "null"; degree "4"; dimension "2_2";
chrA02	Undefined	as_event	6301842	6302057	.	+	.	transcript_id "TCONS_00003386,TCONS_00003387"; gene_id "chrA02:6300880-6303094W"; flanks "6301842-,6302057^"; structure "0,1^2-"; splice_chain ",6301889^6301986-"; sources "Undefined,Undefined"; NMorMRNA "null"; degree "4"; dimension "2_2";
chrA02	Undefined	as_event	6313261	6313879	.	+	.	transcript_id "TCONS_00003389,TCONS_00003388"; gene_id "chrA02:6313261-6314623W"; flanks "6313261[,6313879^"; structure "1^3-,2^4-"; splice_chain "6313423^6313602-,6313433^6313612-"; sources "Undefined,Undefined"; NMorMRNA "null"; degree "4"; dimension "2_2";
chrA02	Undefined	as_event	6356685	6359178	.	+	.	transcript_id "TCONS_00003392,TCONS_00003393"; gene_id "chrA02:6356197-6359178W"; flanks "6356685^,6359178]"; structure "1-,2-"; splice_chain "6358040-,6358055-"; sources "Undefined,Undefined"; NMorMRNA "null"; degree "4"; dimension "2_2";
chrA02	Undefined	as_event	6356197	6359178	.	+	.	transcript_id "TCONS_00003392,TCONS_00003393,TCONS_00003391"; gene_id "chrA02:6356197-6359178W"; flanks "6356197[,6359178]"; structure "1^3-,1^5-,2^4-"; splice_chain "6356685^6358040-,6356685^6358055-,6356695^6358050-"; sources "Undefined,Undefined,Undefined"; NMorMRNA "null"; degree "9"; dimension "3_3";
chrA02	Undefined	as_event	6493952	6494574	.	+	.	transcript_id "TCONS_00003397,TCONS_00003398"; gene_id "chrA02:6491879-6495165W"; flanks "6493952-,6494574^"; structure "0,1^2-"; splice_chain ",6494049^6494142-"; sources "Undefined,Undefined"; NMorMRNA "null"; degree "4"; dimension "2_2";
chrA02	Undefined	as_event	6803829	6804396	.	+	.	transcript_id "TCONS_00003407,TCONS_00003408/TCONS_00003409"; gene_id "chrA02:6803829-6805483W"; flanks "6803829[,6804396^"; structure "0,1^2-"; splice_chain ",6803929^6804065-"; sources "Undefined,Undefined"; NMorMRNA "null"; degree "4"; dimension "2_2";
chrA02	Undefined	as_event	6804634	6805008	.	+	.	transcript_id "TCONS_00003407/TCONS_00003409,TCONS_00003408"; gene_id "chrA02:6803829-6805483W"; flanks "6804634-,6805008^"; structure "1^3-,2^4-"; splice_chain "6804870^6804961-,6804884^6804971-"; sources "Undefined,Undefined"; NMorMRNA "null"; degree "4"; dimension "2_2";
chrA02	Undefined	as_event	6909983	6910161	.	+	.	transcript_id "TCONS_00003412,TCONS_00003413"; gene_id "chrA02:6908015-6910354W"; flanks "6909983-,6910161-"; structure "1^,2^"; splice_chain "6910052^,6910054^"; sources "Undefined,Undefined"; NMorMRNA "null"; degree "4"; dimension "2_2";
chrA02	Undefined	as_event	7051490	7052250	.	+	.	transcript_id "TCONS_00003420/TCONS_00003421,TCONS_00003419"; gene_id "chrA02:7050570-7054633W"; flanks "7051490-,7052250^"; structure "1^3-,2^4-"; splice_chain "7051773^7051861-,7051783^7051871-"; sources "Undefined,Undefined"; NMorMRNA "null"; degree "4"; dimension "2_2";
chrA02	Undefined	as_event	7053470	7054036	.	+	.	transcript_id "TCONS_00003419,TCONS_00003420,TCONS_00003421"; gene_id "chrA02:7050570-7054633W"; flanks "7053470-,7054036^"; structure "0,1^3-,2^4-"; splice_chain ",7053548^7053638-,7053570^7053660-"; sources "Undefined,Undefined,Undefined"; NMorMRNA "null"; degree "9"; dimension "3_3";
chrA02	Undefined	as_event	7228826	7230456	.	+	.	transcript_id "TCONS_00003427,TCONS_00003426"; gene_id "chrA02:7227462-7230456W"; flanks "7228826-,7230456]"; structure "1^3-,2^4-"; splice_chain "7229985^7230440-,7229990^7230445-"; sources "Undefined,Undefined"; NMorMRNA "null"; degree "4"; dimension "2_2";
chrA02	Undefined	as_event	7238066	7238327	.	+	.	transcript_id "TCONS_00003429/TCONS_00003430,TCONS_00003428"; gene_id "chrA02:7237421-7242005W"; flanks "7238066-,7238327^"; structure "1^3-,2^4-"; splice_chain "7238111^7238222-,7238115^7238226-"; sources "Undefined,Undefined"; NMorMRNA "null"; degree "4"; dimension "2_2";
chrA02	Undefined	as_event	7239055	7240077	.	+	.	transcript_id "TCONS_00003430,TCONS_00003428/TCONS_00003429"; gene_id "chrA02:7237421-7242005W"; flanks "7239055-,7240077^"; structure "1^3-6^8-,2^4-5^7-"; splice_chain "7239675^7239751-7239859^7239948-,7239676^7239752-7239849^7239938-"; sources "Undefined,Undefined"; NMorMRNA "null"; degree "4"; dimension "2_2";
chrA02	Undefined	as_event	7240187	7240453	.	+	.	transcript_id "TCONS_00003428,TCONS_00003429"; gene_id "chrA02:7237421-7242005W"; flanks "7240187-,7240453]"; structure "1^3-,2^4-"; splice_chain "7240326^7240409-,7240327^7240410-"; sources "Undefined,Undefined"; NMorMRNA "null"; degree "4"; dimension "2_2";
chrA02	Undefined	as_event	7289730	7290669	.	+	.	transcript_id "TCONS_00003432,TCONS_00003431"; gene_id "chrA02:7289730-7291567W"; flanks "7289730[,7290669-"; structure "1^,2^"; splice_chain "7290064^,7290065^"; sources "Undefined,Undefined"; NMorMRNA "null"; degree "4"; dimension "2_2";
chrA02	Undefined	as_event	7380172	7380595	.	+	.	transcript_id "TCONS_00003436/TCONS_00003438/TCONS_00003439,TCONS_00003437"; gene_id "chrA02:7379780-7382340W"; flanks "7380172-,7380595^"; structure "1^3-,2^4-"; splice_chain "7380321^7380491-,7380322^7380492-"; sources "Undefined,Undefined"; NMorMRNA "null"; degree "4"; dimension "2_2";
chrA02	Undefined	as_event	7381239	7381494	.	+	.	transcript_id "TCONS_00003437/TCONS_00003438,TCONS_00003439"; gene_id "chrA02:7379780-7382340W"; flanks "7381239-,7381494^"; structure "1^3-,2^4-"; splice_chain "7381352^7381438-,7381354^7381440-"; sources "Undefined,Undefined"; NMorMRNA "null"; degree "4"; dimension "2_2";
chrA02	Undefined	as_event	7381438	7381660	.	+	.	transcript_id "TCONS_00003437/TCONS_00003438,TCONS_00003436"; gene_id "chrA02:7379780-7382340W"; flanks "7381438-,7381660^"; structure "1^3-,2^4-"; splice_chain "7381494^7381594-,7381533^7381633-"; sources "Undefined,Undefined"; NMorMRNA "null"; degree "4"; dimension "2_2";
chrA02	Undefined	as_event	7381239	7381660	.	+	.	transcript_id "TCONS_00003437/TCONS_00003438,TCONS_00003436,TCONS_00003439"; gene_id "chrA02:7379780-7382340W"; flanks "7381239-,7381660^"; structure "1^3-5^7-,1^3-6^8-,2^4-5^7-"; splice_chain "7381352^7381438-7381494^7381594-,7381352^7381438-7381533^7381633-,7381354^7381440-7381494^7381594-"; sources "Undefined,Undefined,Undefined"; NMorMRNA "null"; degree "9"; dimension "3_3";
chrA02	Undefined	as_event	7381763	7382001	.	+	.	transcript_id "TCONS_00003438/TCONS_00003439,TCONS_00003436/TCONS_00003437"; gene_id "chrA02:7379780-7382340W"; flanks "7381763-,7382001^"; structure "0,1^2-"; splice_chain ",7381816^7381927-"; sources "Undefined,Undefined"; NMorMRNA "null"; degree "4"; dimension "2_2";
chrA02	Undefined	as_event	7427847	7428079	.	+	.	transcript_id "TCONS_00003441,TCONS_00003440"; gene_id "chrA02:7427367-7429479W"; flanks "7427847-,7428079^"; structure "0,1^2-"; splice_chain ",7427931^7428030-"; sources "Undefined,Undefined"; NMorMRNA "null"; degree "4"; dimension "2_2";
chrA02	Undefined	as_event	7492197	7492482	.	+	.	transcript_id "TCONS_00003442,TCONS_00003443"; gene_id "chrA02:7491655-7493626W"; flanks "7492197-,7492482^"; structure "0,1^2-"; splice_chain ",7492258^7492334-"; sources "Undefined,Undefined"; NMorMRNA "null"; degree "4"; dimension "2_2";
chrA02	Undefined	as_event	7846735	7847315	.	+	.	transcript_id "TCONS_00003453,TCONS_00003454"; gene_id "chrA02:7844724-7847315W"; flanks "7846735-,7847315]"; structure "1^3-,2^4-"; splice_chain "7846872^7847173-,7846882^7847183-"; sources "Undefined,Undefined"; NMorMRNA "null"; degree "4"; dimension "2_2";
chrA02	Undefined	as_event	7932907	7933256	.	+	.	transcript_id "TCONS_00003456,TCONS_00003455"; gene_id "chrA02:7928592-7934047W"; flanks "7932907-,7933256^"; structure "1^3-,2^4-"; splice_chain "7932974^7933098-,7932984^7933108-"; sources "Undefined,Undefined"; NMorMRNA "null"; degree "4"; dimension "2_2";
chrA02	Undefined	as_event	7934578	7935009	.	+	.	transcript_id "TCONS_00003458,TCONS_00003457/TCONS_00003459"; gene_id "chrA02:7934241-7937439W"; flanks "7934578-,7935009-"; structure "1^,2^"; splice_chain "7934746^,7934817^"; sources "Undefined,Undefined"; NMorMRNA "null"; degree "4"; dimension "2_2";
chrA02	Undefined	as_event	7935290	7935696	.	+	.	transcript_id "TCONS_00003457/TCONS_00003459,TCONS_00003458"; gene_id "chrA02:7934241-7937439W"; flanks "7935290-,7935696-"; structure "1^,2^"; splice_chain "7935433^,7935444^"; sources "Undefined,Undefined"; NMorMRNA "null"; degree "4"; dimension "2_2";
chrA02	Undefined	as_event	7935696	7936555	.	+	.	transcript_id "TCONS_00003457,TCONS_00003458"; gene_id "chrA02:7934241-7937439W"; flanks "7935696-,7936555^"; structure "1^3-,2^4-"; splice_chain "7936157^7936268-,7936167^7936278-"; sources "Undefined,Undefined"; NMorMRNA "null"; degree "4"; dimension "2_2";
chrA02	Undefined	as_event	7936268	7936794	.	+	.	transcript_id "TCONS_00003457,TCONS_00003459"; gene_id "chrA02:7934241-7937439W"; flanks "7936268-,7936794^"; structure "1^3-,2^4-"; splice_chain "7936555^7936637-,7936556^7936638-"; sources "Undefined,Undefined"; NMorMRNA "null"; degree "4"; dimension "2_2";
chrA02	Undefined	as_event	7935696	7936794	.	+	.	transcript_id "TCONS_00003457,TCONS_00003459,TCONS_00003458"; gene_id "chrA02:7934241-7937439W"; flanks "7935696-,7936794^"; structure "1^3-5^7-,1^3-6^8-,2^4-5^7-"; splice_chain "7936157^7936268-7936555^7936637-,7936157^7936268-7936556^7936638-,7936167^7936278-7936555^7936637-"; sources "Undefined,Undefined,Undefined"; NMorMRNA "null"; degree "9"; dimension "3_3";
chrA02	Undefined	as_event	7973071	7974609	.	+	.	transcript_id "TCONS_00003461,TCONS_00003460"; gene_id "chrA02:7973071-7975698W"; flanks "7973071[,7974609^"; structure "1^3-,2^4-"; splice_chain "7974318^7974397-,7974330^7974409-"; sources "Undefined,Undefined"; NMorMRNA "null"; degree "4"; dimension "2_2";
chrA02	Undefined	as_event	8004900	8005419	.	+	.	transcript_id "TCONS_00003466/TCONS_00003467,TCONS_00003465"; gene_id "chrA02:8004900-8008199W"; flanks "8004900[,8005419^"; structure "1^3-,2^4-"; splice_chain "8005260^8005342-,8005270^8005352-"; sources "Undefined,Undefined"; NMorMRNA "null"; degree "4"; dimension "2_2";
chrA02	Undefined	as_event	8007416	8007631	.	+	.	transcript_id "TCONS_00003465/TCONS_00003467,TCONS_00003466"; gene_id "chrA02:8004900-8008199W"; flanks "8007416-,8007631^"; structure "1^3-,2^4-"; splice_chain "8007485^8007557-,8007495^8007567-"; sources "Undefined,Undefined"; NMorMRNA "null"; degree "4"; dimension "2_2";
chrA02	Undefined	as_event	8319993	8320187	.	+	.	transcript_id "TCONS_00003482,TCONS_00003483"; gene_id "chrA02:8318034-8320610W"; flanks "8319993-,8320187^"; structure "0,1^2-"; splice_chain ",8320058^8320127-"; sources "Undefined,Undefined"; NMorMRNA "null"; degree "4"; dimension "2_2";
chrA02	Undefined	as_event	8322660	8322943	.	+	.	transcript_id "TCONS_00003486,TCONS_00003484/TCONS_00003485"; gene_id "chrA02:8321991-8326513W"; flanks "8322660-,8322943^"; structure "0,1^2-"; splice_chain ",8322723^8322823-"; sources "Undefined,Undefined"; NMorMRNA "null"; degree "4"; dimension "2_2";
chrA02	Undefined	as_event	8323289	8323487	.	+	.	transcript_id "TCONS_00003485,TCONS_00003484/TCONS_00003486"; gene_id "chrA02:8321991-8326513W"; flanks "8323289^,8323487^"; structure "1-,2-"; splice_chain "8323442-,8323443-"; sources "Undefined,Undefined"; NMorMRNA "null"; degree "4"; dimension "2_2";
chrA02	Undefined	as_event	8323971	8324290	.	+	.	transcript_id "TCONS_00003484/TCONS_00003486,TCONS_00003485"; gene_id "chrA02:8321991-8326513W"; flanks "8323971-,8324290^"; structure "1^3-,2^4-"; splice_chain "8324126^8324225-,8324136^8324235-"; sources "Undefined,Undefined"; NMorMRNA "null"; degree "4"; dimension "2_2";
chrA02	Undefined	as_event	8324542	8324877	.	+	.	transcript_id "TCONS_00003485,TCONS_00003484/TCONS_00003486"; gene_id "chrA02:8321991-8326513W"; flanks "8324542-,8324877^"; structure "0,1^2-"; splice_chain ",8324665^8324821-"; sources "Undefined,Undefined"; NMorMRNA "null"; degree "4"; dimension "2_2";
chrA02	Undefined	as_event	8632345	8632710	.	+	.	transcript_id "TCONS_00003492,TCONS_00003493"; gene_id "chrA02:8629848-8633557W"; flanks "8632345-,8632710^"; structure "1^3-,2^4-"; splice_chain "8632452^8632587-,8632462^8632597-"; sources "Undefined,Undefined"; NMorMRNA "null"; degree "4"; dimension "2_2";
chrA02	Undefined	as_event	8641093	8641256	.	+	.	transcript_id "TCONS_00003496,TCONS_00003495"; gene_id "chrA02:8641039-8642054W"; flanks "8641093^,8641256^"; structure "1-,2-"; splice_chain "8641164-,8641182-"; sources "Undefined,Undefined"; NMorMRNA "null"; degree "4"; dimension "2_2";
chrA02	Undefined	as_event	8648743	8649258	.	+	.	transcript_id "TCONS_00003500,TCONS_00003498"; gene_id "chrA02:8648252-8652317W"; flanks "8648743-,8649258-"; structure "1^,2^"; splice_chain "8648990^,8649018^"; sources "Undefined,Undefined"; NMorMRNA "null"; degree "4"; dimension "2_2";
chrA02	Undefined	as_event	8648743	8649523	.	+	.	transcript_id "TCONS_00003499,TCONS_00003500,TCONS_00003498"; gene_id "chrA02:8648252-8652317W"; flanks "8648743-,8649523^"; structure "0,1^3-,2^3-"; splice_chain ",8648990^8649258-,8649018^8649258-"; sources "Undefined,Undefined,Undefined"; NMorMRNA "null"; degree "9"; dimension "3_3";
chrA02	Undefined	as_event	8649596	8650053	.	+	.	transcript_id "TCONS_00003498/TCONS_00003499/TCONS_00003500,TCONS_00003501"; gene_id "chrA02:8648252-8652317W"; flanks "8649596-,8650053^"; structure "0,1^2-"; splice_chain ",8649778^8649847-"; sources "Undefined,Undefined"; NMorMRNA "null"; degree "4"; dimension "2_2";
chrA02	Undefined	as_event	8651564	8652317	.	+	.	transcript_id "TCONS_00003499,TCONS_00003498/TCONS_00003500"; gene_id "chrA02:8648252-8652317W"; flanks "8651564-,8652317]"; structure "0,1^2-3^4-"; splice_chain ",8651620^8651808-8651885^8652033-"; sources "Undefined,Undefined"; NMorMRNA "null"; degree "4"; dimension "2_2";
chrA02	Undefined	as_event	8653731	8653902	.	+	.	transcript_id "TCONS_00003502,TCONS_00003503"; gene_id "chrA02:8653004-8654713W"; flanks "8653731-,8653902-"; structure "1^,2^"; splice_chain "8653818^,8653819^"; sources "Undefined,Undefined"; NMorMRNA "null"; degree "4"; dimension "2_2";
chrA02	Undefined	as_event	8751565	8751758	.	+	.	transcript_id "TCONS_00003508,TCONS_00003507"; gene_id "chrA02:8737831-8753844W"; flanks "8751565^,8751758^"; structure "1-,2-"; splice_chain "8751659-,8751692-"; sources "Undefined,Undefined"; NMorMRNA "null"; degree "4"; dimension "2_2";
chrA02	Undefined	as_event	8751692	8751860	.	+	.	transcript_id "TCONS_00003507,TCONS_00003506"; gene_id "chrA02:8737831-8753844W"; flanks "8751692-,8751860-"; structure "1^,2^"; splice_chain "8751758^,8751763^"; sources "Undefined,Undefined"; NMorMRNA "null"; degree "4"; dimension "2_2";
chrA02	Undefined	as_event	8751565	8751860	.	+	.	transcript_id "TCONS_00003508,TCONS_00003507,TCONS_00003506"; gene_id "chrA02:8737831-8753844W"; flanks "8751565^,8751860-"; structure "1-3^,2-3^,2-4^"; splice_chain "8751659-8751758^,8751692-8751758^,8751692-8751763^"; sources "Undefined,Undefined,Undefined"; NMorMRNA "null"; degree "9"; dimension "3_3";
chrA02	Undefined	as_event	8751860	8752131	.	+	.	transcript_id "TCONS_00003508,TCONS_00003506"; gene_id "chrA02:8737831-8753844W"; flanks "8751860-,8752131-"; structure "1^,2^"; splice_chain "8751895^,8752002^"; sources "Undefined,Undefined"; NMorMRNA "null"; degree "4"; dimension "2_2";
chrA02	Undefined	as_event	8751895	8753844	.	+	.	transcript_id "TCONS_00003507,TCONS_00003508"; gene_id "chrA02:8737831-8753844W"; flanks "8751895^,8753844]"; structure "1-3^4-,2-"; splice_chain "8751982-8752236^8753832-,8752131-"; sources "Undefined,Undefined"; NMorMRNA "null"; degree "4"; dimension "2_2";
chrA02	Undefined	as_event	8751860	8753844	.	+	.	transcript_id "TCONS_00003507,TCONS_00003508,TCONS_00003506"; gene_id "chrA02:8737831-8753844W"; flanks "8751860-,8753844]"; structure "1^2-5^6-,1^4-,3^4-"; splice_chain "8751895^8751982-8752236^8753832-,8751895^8752131-,8752002^8752131-"; sources "Undefined,Undefined,Undefined"; NMorMRNA "null"; degree "9"; dimension "3_3";
chrA02	Undefined	as_event	8948163	8948593	.	+	.	transcript_id "TCONS_00003514,TCONS_00003513"; gene_id "chrA02:8946986-8951657W"; flanks "8948163-,8948593^"; structure "1^3-,2^4-"; splice_chain "8948345^8948467-,8948346^8948468-"; sources "Undefined,Undefined"; NMorMRNA "null"; degree "4"; dimension "2_2";
chrA02	Undefined	as_event	8999442	9000192	.	+	.	transcript_id "TCONS_00003515/TCONS_00003517,TCONS_00003516"; gene_id "chrA02:8999039-9001787W"; flanks "8999442-,9000192^"; structure "1^3-5^7-,2^4-6^8-"; splice_chain "8999616^8999704-8999746^8999975-,8999618^8999706-8999748^8999977-"; sources "Undefined,Undefined"; NMorMRNA "null"; degree "4"; dimension "2_2";
chrA02	Undefined	as_event	9000624	9001096	.	+	.	transcript_id "TCONS_00003516,TCONS_00003515,TCONS_00003517"; gene_id "chrA02:8999039-9001787W"; flanks "9000624-,9001096^"; structure "0,1^3-,2^4-"; splice_chain ",9000659^9000755-,9000671^9000767-"; sources "Undefined,Undefined,Undefined"; NMorMRNA "null"; degree "9"; dimension "3_3";
chrA02	Undefined	as_event	9113139	9113441	.	+	.	transcript_id "TCONS_00003519,TCONS_00003520"; gene_id "chrA02:9112516-9114818W"; flanks "9113139-,9113441^"; structure "0,1^2-"; splice_chain ",9113222^9113287-"; sources "Undefined,Undefined"; NMorMRNA "null"; degree "4"; dimension "2_2";
chrA02	Undefined	as_event	9186700	9186964	.	+	.	transcript_id "TCONS_00003526,TCONS_00003524/TCONS_00003525"; gene_id "chrA02:9186279-9188267W"; flanks "9186700^,9186964^"; structure "1-,2-"; splice_chain "9186792-,9186824-"; sources "Undefined,Undefined"; NMorMRNA "null"; degree "4"; dimension "2_2";
chrA02	Undefined	as_event	9187519	9187975	.	+	.	transcript_id "TCONS_00003524/TCONS_00003526,TCONS_00003525"; gene_id "chrA02:9186279-9188267W"; flanks "9187519-,9187975^"; structure "1^3-,2^4-"; splice_chain "9187757^9187832-,9187767^9187842-"; sources "Undefined,Undefined"; NMorMRNA "null"; degree "4"; dimension "2_2";
chrA02	Undefined	as_event	9565730	9566502	.	+	.	transcript_id "TCONS_00003539,TCONS_00003540"; gene_id "chrA02:9562377-9567787W"; flanks "9565730-,9566502^"; structure "1^3-6^8-,2^4-5^7-"; splice_chain "9565818^9565899-9565996^9566078-,9565819^9565900-9565986^9566068-"; sources "Undefined,Undefined"; NMorMRNA "null"; degree "4"; dimension "2_2";
chrA02	Undefined	as_event	9571077	9571264	.	+	.	transcript_id "TCONS_00003541,TCONS_00003542"; gene_id "chrA02:9569561-9574085W"; flanks "9571077^,9571264^"; structure "1-,2-"; splice_chain "9571168-,9571169-"; sources "Undefined,Undefined"; NMorMRNA "null"; degree "4"; dimension "2_2";
chrA02	Undefined	as_event	9572473	9572709	.	+	.	transcript_id "TCONS_00003541/TCONS_00003544,TCONS_00003543"; gene_id "chrA02:9569561-9574085W"; flanks "9572473-,9572709-"; structure "1^,2^"; splice_chain "9572599^,9572600^"; sources "Undefined,Undefined"; NMorMRNA "null"; degree "4"; dimension "2_2";
chrA02	Undefined	as_event	9703912	9704197	.	+	.	transcript_id "TCONS_00003550,TCONS_00003551"; gene_id "chrA02:9702001-9704197W"; flanks "9703912-,9704197]"; structure "0,1^2-"; splice_chain ",9704001^9704114-"; sources "Undefined,Undefined"; NMorMRNA "null"; degree "4"; dimension "2_2";
chrA02	Undefined	as_event	9775517	9776115	.	+	.	transcript_id "TCONS_00003556,TCONS_00003555"; gene_id "chrA02:9775244-9777517W"; flanks "9775517^,9776115-"; structure "0,1-2^"; splice_chain ",9775890-9775927^"; sources "Undefined,Undefined"; NMorMRNA "null"; degree "4"; dimension "2_2";
chrA02	Undefined	as_event	9783083	9783329	.	+	.	transcript_id "TCONS_00003559,TCONS_00003558"; gene_id "chrA02:9781590-9783915W"; flanks "9783083-,9783329^"; structure "0,1^2-"; splice_chain ",9783157^9783270-"; sources "Undefined,Undefined"; NMorMRNA "null"; degree "4"; dimension "2_2";
chrA02	Undefined	as_event	9783083	9783487	.	+	.	transcript_id "TCONS_00003558,TCONS_00003557,TCONS_00003559"; gene_id "chrA02:9781590-9783915W"; flanks "9783083-,9783487^"; structure "1^3-5^7-,2^4-6^8-,5^7-"; splice_chain "9783157^9783270-9783329^9783423-,9783159^9783272-9783331^9783425-,9783329^9783423-"; sources "Undefined,Undefined,Undefined"; NMorMRNA "null"; degree "9"; dimension "3_3";
chrA02	Undefined	as_event	10312520	10312875	.	+	.	transcript_id "TCONS_00003570/TCONS_00003571/TCONS_00003572,TCONS_00003573"; gene_id "chrA02:10312520-10314298W"; flanks "10312520[,10312875^"; structure "0,1^2-"; splice_chain ",10312686^10312769-"; sources "Undefined,Undefined"; NMorMRNA "null"; degree "4"; dimension "2_2";
chrA02	Undefined	as_event	10313133	10313303	.	+	.	transcript_id "TCONS_00003570/TCONS_00003573,TCONS_00003571"; gene_id "chrA02:10312520-10314298W"; flanks "10313133-,10313303-"; structure "1^,2^"; splice_chain "10313164^,10313169^"; sources "Undefined,Undefined"; NMorMRNA "null"; degree "4"; dimension "2_2";
chrA02	Undefined	as_event	10312875	10314298	.	+	.	transcript_id "TCONS_00003572,TCONS_00003570/TCONS_00003573,TCONS_00003571"; gene_id "chrA02:10312520-10314298W"; flanks "10312875^,10314298]"; structure "1-,2-3^5-,2-4^5-"; splice_chain "10313131-,10313133-10313164^10313303-,10313133-10313169^10313303-"; sources "Undefined,Undefined,Undefined"; NMorMRNA "null"; degree "9"; dimension "3_3";
chrA02	Undefined	as_event	10685164	10685570	.	+	.	transcript_id "TCONS_00003588,TCONS_00003589"; gene_id "chrA02:10678175-10692107W"; flanks "10685164-,10685570^"; structure "1^3-,2^4-"; splice_chain "10685322^10685466-,10685324^10685468-"; sources "Undefined,Undefined"; NMorMRNA "null"; degree "4"; dimension "2_2";
chrA02	Undefined	as_event	10690330	10691023	.	+	.	transcript_id "TCONS_00003589,TCONS_00003588"; gene_id "chrA02:10678175-10692107W"; flanks "10690330-,10691023^"; structure "0,1^2-"; splice_chain ",10690613^10690817-"; sources "Undefined,Undefined"; NMorMRNA "null"; degree "4"; dimension "2_2";
chrA02	Undefined	as_event	10821248	10822110	.	+	.	transcript_id "TCONS_00003592,TCONS_00003593"; gene_id "chrA02:10821248-10822110W"; flanks "10821248[,10822110]"; structure "0,1^2-"; splice_chain ",10821553^10821699-"; sources "Undefined,Undefined"; NMorMRNA "null"; degree "4"; dimension "2_2";
chrA02	Undefined	as_event	10996537	10997623	.	+	.	transcript_id "TCONS_00003598,TCONS_00003599"; gene_id "chrA02:10995746-10998969W"; flanks "10996537-,10997623^"; structure "1^3-,2^4-"; splice_chain "10997429^10997516-,10997439^10997526-"; sources "Undefined,Undefined"; NMorMRNA "null"; degree "4"; dimension "2_2";
chrA02	Undefined	as_event	11025043	11025683	.	+	.	transcript_id "TCONS_00003601,TCONS_00003602"; gene_id "chrA02:11023924-11026666W"; flanks "11025043-,11025683^"; structure "0,1^2-"; splice_chain ",11025140^11025218-"; sources "Undefined,Undefined"; NMorMRNA "null"; degree "4"; dimension "2_2";
chrA02	Undefined	as_event	11051212	11051516	.	+	.	transcript_id "TCONS_00003603,TCONS_00003604"; gene_id "chrA02:11050786-11055438W"; flanks "11051212-,11051516^"; structure "0,1^2-"; splice_chain ",11051354^11051442-"; sources "Undefined,Undefined"; NMorMRNA "null"; degree "4"; dimension "2_2";
chrA02	Undefined	as_event	11051930	11054105	.	+	.	transcript_id "TCONS_00003604,TCONS_00003603"; gene_id "chrA02:11050786-11055438W"; flanks "11051930-,11054105-"; structure "1^,2^"; splice_chain "11053993^,11054011^"; sources "Undefined,Undefined"; NMorMRNA "null"; degree "4"; dimension "2_2";
chrA02	Undefined	as_event	11059367	11059997	.	+	.	transcript_id "TCONS_00003605,TCONS_00003606"; gene_id "chrA02:11058258-11059997W"; flanks "11059367-,11059997]"; structure "1^3-,2^4-"; splice_chain "11059595^11059802-,11059605^11059812-"; sources "Undefined,Undefined"; NMorMRNA "null"; degree "4"; dimension "2_2";
chrA02	Undefined	as_event	11082105	11082682	.	+	.	transcript_id "TCONS_00003610,TCONS_00003611"; gene_id "chrA02:11082105-11084749W"; flanks "11082105[,11082682^"; structure "1^3-,2^4-"; splice_chain "11082456^11082539-,11082466^11082549-"; sources "Undefined,Undefined"; NMorMRNA "null"; degree "4"; dimension "2_2";
chrA02	Undefined	as_event	11082843	11083341	.	+	.	transcript_id "TCONS_00003611,TCONS_00003612"; gene_id "chrA02:11082105-11084749W"; flanks "11082843^,11083341^"; structure "1-,2-"; splice_chain "11082943-,11082952-"; sources "Undefined,Undefined"; NMorMRNA "null"; degree "4"; dimension "2_2";
chrA02	Undefined	as_event	11082757	11083341	.	+	.	transcript_id "TCONS_00003611,TCONS_00003610"; gene_id "chrA02:11082105-11084749W"; flanks "11082757-,11083341^"; structure "1^3-,2^4-"; splice_chain "11082843^11082943-,11082884^11082984-"; sources "Undefined,Undefined"; NMorMRNA "null"; degree "4"; dimension "2_2";
chrA02	Undefined	as_event	11084156	11084415	.	+	.	transcript_id "TCONS_00003611/TCONS_00003612,TCONS_00003610"; gene_id "chrA02:11082105-11084749W"; flanks "11084156-,11084415-"; structure "1^,2^"; splice_chain "11084220^,11084221^"; sources "Undefined,Undefined"; NMorMRNA "null"; degree "4"; dimension "2_2";
chrA02	Undefined	as_event	11112509	11112936	.	+	.	transcript_id "TCONS_00003616,TCONS_00003615"; gene_id "chrA02:11111892-11113800W"; flanks "11112509-,11112936^"; structure "1^3-,2^4-"; splice_chain "11112750^11112832-,11112760^11112842-"; sources "Undefined,Undefined"; NMorMRNA "null"; degree "4"; dimension "2_2";
chrA02	Undefined	as_event	11128657	11129740	.	+	.	transcript_id "TCONS_00003618,TCONS_00003617"; gene_id "chrA02:11128491-11129740W"; flanks "11128657-,11129740]"; structure "0,1^2-"; splice_chain ",11128949^11129040-"; sources "Undefined,Undefined"; NMorMRNA "null"; degree "4"; dimension "2_2";
chrA02	Undefined	as_event	11412989	11413185	.	+	.	transcript_id "TCONS_00003623/TCONS_00003624,TCONS_00003625"; gene_id "chrA02:11407782-11414369W"; flanks "11412989-,11413185^"; structure "0,1^2-"; splice_chain ",11413042^11413120-"; sources "Undefined,Undefined"; NMorMRNA "null"; degree "4"; dimension "2_2";
chrA02	Undefined	as_event	11414159	11414369	.	+	.	transcript_id "TCONS_00003624,TCONS_00003623"; gene_id "chrA02:11407782-11414369W"; flanks "11414159^,11414369]"; structure "1-,2-"; splice_chain "11414267-,11414270-"; sources "Undefined,Undefined"; NMorMRNA "null"; degree "4"; dimension "2_2";
chrA02	Undefined	as_event	11413770	11414369	.	+	.	transcript_id "TCONS_00003624,TCONS_00003623,TCONS_00003625"; gene_id "chrA02:11407782-11414369W"; flanks "11413770-,11414369]"; structure "1^3-,1^4-,2^5-"; splice_chain "11414159^11414267-,11414159^11414270-,11414195^11414277-"; sources "Undefined,Undefined,Undefined"; NMorMRNA "null"; degree "9"; dimension "3_3";
chrA02	Undefined	as_event	11558115	11558582	.	+	.	transcript_id "TCONS_00003635,TCONS_00003636"; gene_id "chrA02:11556875-11558582W"; flanks "11558115-,11558582]"; structure "0,1^2-"; splice_chain ",11558396^11558474-"; sources "Undefined,Undefined"; NMorMRNA "null"; degree "4"; dimension "2_2";
chrA02	Undefined	as_event	11710465	11711089	.	+	.	transcript_id "TCONS_00003639,TCONS_00003638"; gene_id "chrA02:11709999-11712170W"; flanks "11710465-,11711089^"; structure "0,1^2-"; splice_chain ",11710710^11711009-"; sources "Undefined,Undefined"; NMorMRNA "null"; degree "4"; dimension "2_2";
chrA02	Undefined	as_event	11721648	11722823	.	+	.	transcript_id "TCONS_00003641,TCONS_00003640"; gene_id "chrA02:11721648-11722823W"; flanks "11721648[,11722823]"; structure "1^3-,2^4-"; splice_chain "11721986^11722183-,11721996^11722193-"; sources "Undefined,Undefined"; NMorMRNA "null"; degree "4"; dimension "2_2";
chrA02	Undefined	as_event	11746438	11746672	.	+	.	transcript_id "TCONS_00003642/TCONS_00003645,TCONS_00003644,TCONS_00003643"; gene_id "chrA02:11745314-11747091W"; flanks "11746438-,11746672^"; structure "1^4-,2^5-,3^6-"; splice_chain "11746532^11746612-,11746541^11746621-,11746542^11746622-"; sources "Undefined,Undefined,Undefined"; NMorMRNA "null"; degree "9"; dimension "3_3";
chrA02	Undefined	as_event	11746872	11747091	.	+	.	transcript_id "TCONS_00003643/TCONS_00003644/TCONS_00003645,TCONS_00003642"; gene_id "chrA02:11745314-11747091W"; flanks "11746872-,11747091]"; structure "1^3-,2^4-"; splice_chain "11746961^11747043-,11746980^11747062-"; sources "Undefined,Undefined"; NMorMRNA "null"; degree "4"; dimension "2_2";
chrA02	Undefined	as_event	11781561	11781822	.	+	.	transcript_id "TCONS_00003649,TCONS_00003648"; gene_id "chrA02:11781005-11782155W"; flanks "11781561-,11781822^"; structure "1^3-,2^4-"; splice_chain "11781687^11781767-,11781697^11781777-"; sources "Undefined,Undefined"; NMorMRNA "null"; degree "4"; dimension "2_2";
chrA02	Undefined	as_event	11889549	11890561	.	+	.	transcript_id "TCONS_00003652,TCONS_00003653"; gene_id "chrA02:11889549-11891143W"; flanks "11889549[,11890561^"; structure "0,1^2-"; splice_chain ",11890105^11890433-"; sources "Undefined,Undefined"; NMorMRNA "null"; degree "4"; dimension "2_2";
chrA02	Undefined	as_event	12031312	12031708	.	+	.	transcript_id "TCONS_00003661,TCONS_00003660"; gene_id "chrA02:12031312-12033412W"; flanks "12031312[,12031708^"; structure "0,1^2-"; splice_chain ",12031455^12031650-"; sources "Undefined,Undefined"; NMorMRNA "null"; degree "4"; dimension "2_2";
chrA02	Undefined	as_event	12088588	12089118	.	+	.	transcript_id "TCONS_00003665,TCONS_00003664,TCONS_00003663"; gene_id "chrA02:12088588-12091386W"; flanks "12088588[,12089118^"; structure "1^4-,2^5-,3^6-"; splice_chain "12088772^12089032-,12088776^12089036-,12088785^12089045-"; sources "Undefined,Undefined,Undefined"; NMorMRNA "null"; degree "9"; dimension "3_3";
chrA02	Undefined	as_event	12241106	12241305	.	+	.	transcript_id "TCONS_00003670,TCONS_00003669"; gene_id "chrA02:12240302-12242059W"; flanks "12241106^,12241305^"; structure "1-,2-"; splice_chain "12241192-,12241197-"; sources "Undefined,Undefined"; NMorMRNA "null"; degree "4"; dimension "2_2";
chrA02	Undefined	as_event	12241018	12241305	.	+	.	transcript_id "TCONS_00003668,TCONS_00003670,TCONS_00003669"; gene_id "chrA02:12240302-12242059W"; flanks "12241018-,12241305^"; structure "0,1^2-,1^3-"; splice_chain ",12241106^12241192-,12241106^12241197-"; sources "Undefined,Undefined,Undefined"; NMorMRNA "null"; degree "9"; dimension "3_3";
chrA02	Undefined	as_event	12241373	12242059	.	+	.	transcript_id "TCONS_00003670,TCONS_00003668/TCONS_00003669"; gene_id "chrA02:12240302-12242059W"; flanks "12241373-,12242059]"; structure "1^3-,2^4-"; splice_chain "12241459^12241577-,12241485^12241603-"; sources "Undefined,Undefined"; NMorMRNA "null"; degree "4"; dimension "2_2";
chrA02	Undefined	as_event	12262765	12263140	.	+	.	transcript_id "TCONS_00003672,TCONS_00003673"; gene_id "chrA02:12262765-12264901W"; flanks "12262765[,12263140^"; structure "1^3-,2^4-"; splice_chain "12263008^12263093-,12263018^12263103-"; sources "Undefined,Undefined"; NMorMRNA "null"; degree "4"; dimension "2_2";
chrA02	Undefined	as_event	12425588	12425781	.	+	.	transcript_id "TCONS_00003679,TCONS_00003680/TCONS_00003681"; gene_id "chrA02:12422143-12439178W"; flanks "12425588-,12425781^"; structure "0,1^2-"; splice_chain ",12425664^12425745-"; sources "Undefined,Undefined"; NMorMRNA "null"; degree "4"; dimension "2_2";
chrA02	Undefined	as_event	12426390	12426570	.	+	.	transcript_id "TCONS_00003680/TCONS_00003681,TCONS_00003679"; gene_id "chrA02:12422143-12439178W"; flanks "12426390-,12426570-"; structure "1^,2^"; splice_chain "12426467^,12426481^"; sources "Undefined,Undefined"; NMorMRNA "null"; degree "4"; dimension "2_2";
chrA02	Undefined	as_event	12430772	12431081	.	+	.	transcript_id "TCONS_00003679/TCONS_00003680,TCONS_00003681"; gene_id "chrA02:12422143-12439178W"; flanks "12430772-,12431081^"; structure "0,1^2-"; splice_chain ",12430849^12430934-"; sources "Undefined,Undefined"; NMorMRNA "null"; degree "4"; dimension "2_2";
chrA02	Undefined	as_event	12436136	12436433	.	+	.	transcript_id "TCONS_00003681,TCONS_00003680"; gene_id "chrA02:12422143-12439178W"; flanks "12436136-,12436433^"; structure "1^3-,2^4-"; splice_chain "12436258^12436362-,12436268^12436372-"; sources "Undefined,Undefined"; NMorMRNA "null"; degree "4"; dimension "2_2";
chrA02	Undefined	as_event	12436362	12436600	.	+	.	transcript_id "TCONS_00003681,TCONS_00003679"; gene_id "chrA02:12422143-12439178W"; flanks "12436362-,12436600-"; structure "1^,2^"; splice_chain "12436433^,12436434^"; sources "Undefined,Undefined"; NMorMRNA "null"; degree "4"; dimension "2_2";
chrA02	Undefined	as_event	12436136	12436600	.	+	.	transcript_id "TCONS_00003681,TCONS_00003679,TCONS_00003680"; gene_id "chrA02:12422143-12439178W"; flanks "12436136-,12436600-"; structure "1^3-5^,1^3-6^,2^4-5^"; splice_chain "12436258^12436362-12436433^,12436258^12436362-12436434^,12436268^12436372-12436433^"; sources "Undefined,Undefined,Undefined"; NMorMRNA "null"; degree "9"; dimension "3_3";
chrA02	Undefined	as_event	12437269	12437637	.	+	.	transcript_id "TCONS_00003680/TCONS_00003681,TCONS_00003679"; gene_id "chrA02:12422143-12439178W"; flanks "12437269-,12437637^"; structure "0,1^2-"; splice_chain ",12437365^12437455-"; sources "Undefined,Undefined"; NMorMRNA "null"; degree "4"; dimension "2_2";
chrA02	Undefined	as_event	12473524	12473908	.	+	.	transcript_id "TCONS_00003683,TCONS_00003684"; gene_id "chrA02:12472421-12475251W"; flanks "12473524-,12473908^"; structure "0,1^2-"; splice_chain ",12473722^12473816-"; sources "Undefined,Undefined"; NMorMRNA "null"; degree "4"; dimension "2_2";
chrA02	Undefined	as_event	12474558	12474741	.	+	.	transcript_id "TCONS_00003683,TCONS_00003684"; gene_id "chrA02:12472421-12475251W"; flanks "12474558-,12474741-"; structure "1^,2^"; splice_chain "12474620^,12474621^"; sources "Undefined,Undefined"; NMorMRNA "null"; degree "4"; dimension "2_2";
chrA02	Undefined	as_event	12493478	12493837	.	+	.	transcript_id "TCONS_00003687,TCONS_00003688"; gene_id "chrA02:12493178-12495788W"; flanks "12493478-,12493837^"; structure "0,1^2-"; splice_chain ",12493551^12493616-"; sources "Undefined,Undefined"; NMorMRNA "null"; degree "4"; dimension "2_2";
chrA02	Undefined	as_event	12754769	12754953	.	+	.	transcript_id "TCONS_00003693,TCONS_00003692"; gene_id "chrA02:12754666-12757050W"; flanks "12754769^,12754953^"; structure "1-,2-"; splice_chain "12754839-,12754840-"; sources "Undefined,Undefined"; NMorMRNA "null"; degree "4"; dimension "2_2";
chrA02	Undefined	as_event	12841401	12841610	.	+	.	transcript_id "TCONS_00003696,TCONS_00003695"; gene_id "chrA02:12840574-12845868W"; flanks "12841401^,12841610^"; structure "1-,2-"; splice_chain "12841508-,12841518-"; sources "Undefined,Undefined"; NMorMRNA "null"; degree "4"; dimension "2_2";
chrA02	Undefined	as_event	12843015	12843193	.	+	.	transcript_id "TCONS_00003696,TCONS_00003695"; gene_id "chrA02:12840574-12845868W"; flanks "12843015^,12843193^"; structure "1-,2-"; splice_chain "12843128-,12843131-"; sources "Undefined,Undefined"; NMorMRNA "null"; degree "4"; dimension "2_2";
chrA02	Undefined	as_event	13048354	13048803	.	+	.	transcript_id "TCONS_00003700,TCONS_00003701"; gene_id "chrA02:13047926-13050349W"; flanks "13048354-,13048803^"; structure "0,1^2-"; splice_chain ",13048604^13048687-"; sources "Undefined,Undefined"; NMorMRNA "null"; degree "4"; dimension "2_2";
chrA02	Undefined	as_event	13049600	13050051	.	+	.	transcript_id "TCONS_00003700,TCONS_00003701"; gene_id "chrA02:13047926-13050349W"; flanks "13049600-,13050051^"; structure "0,1^2-"; splice_chain ",13049640^13049719-"; sources "Undefined,Undefined"; NMorMRNA "null"; degree "4"; dimension "2_2";
chrA02	Undefined	as_event	13125399	13125813	.	+	.	transcript_id "TCONS_00003707,TCONS_00003706"; gene_id "chrA02:13123839-13126554W"; flanks "13125399-,13125813^"; structure "1^3-,2^4-"; splice_chain "13125515^13125634-,13125525^13125644-"; sources "Undefined,Undefined"; NMorMRNA "null"; degree "4"; dimension "2_2";
chrA02	Undefined	as_event	13578253	13580778	.	+	.	transcript_id "TCONS_00003714,TCONS_00003715"; gene_id "chrA02:13577320-13580778W"; flanks "13578253-,13580778]"; structure "1^3-6^8-,2^4-5^7-"; splice_chain "13578387^13578662-13580054^13580280-,13578388^13578663-13580047^13580157-"; sources "Undefined,Undefined"; NMorMRNA "null"; degree "4"; dimension "2_2";
chrA02	Undefined	as_event	13577981	13580778	.	+	.	transcript_id "TCONS_00003714,TCONS_00003715,TCONS_00003716"; gene_id "chrA02:13577320-13580778W"; flanks "13577981-,13580778]"; structure "1^2-4^7-11^14-,1^2-5^8-10^13-,3^6-9^12-"; splice_chain "13578173^13578253-13578387^13578662-13580054^13580280-,13578173^13578253-13578388^13578663-13580047^13580157-,13578386^13578661-13580044^13580154-"; sources "Undefined,Undefined,Undefined"; NMorMRNA "nul…
chrA02	Undefined	as_event	13953480	13953714	.	+	.	transcript_id "TCONS_00003726,TCONS_00003727"; gene_id "chrA02:13951864-13954879W"; flanks "13953480-,13953714^"; structure "0,1^2-"; splice_chain ",13953553^13953639-"; sources "Undefined,Undefined"; NMorMRNA "null"; degree "4"; dimension "2_2";
chrA02	Undefined	as_event	13953938	13954107	.	+	.	transcript_id "TCONS_00003727,TCONS_00003726"; gene_id "chrA02:13951864-13954879W"; flanks "13953938-,13954107-"; structure "1^,2^"; splice_chain "13954025^,13954026^"; sources "Undefined,Undefined"; NMorMRNA "null"; degree "4"; dimension "2_2";
chrA02	Undefined	as_event	14115290	14115645	.	+	.	transcript_id "TCONS_00003732,TCONS_00003731"; gene_id "chrA02:14112531-14116616W"; flanks "14115290-,14115645]"; structure "1^3-,2^4-"; splice_chain "14115496^14115590-,14115506^14115600-"; sources "Undefined,Undefined"; NMorMRNA "null"; degree "4"; dimension "2_2";
chrA02	Undefined	as_event	14231759	14232070	.	+	.	transcript_id "TCONS_00003734,TCONS_00003735"; gene_id "chrA02:14230966-14232070W"; flanks "14231759-,14232070]"; structure "0,1^2-"; splice_chain ",14231875^14231943-"; sources "Undefined,Undefined"; NMorMRNA "null"; degree "4"; dimension "2_2";
chrA02	Undefined	as_event	14353750	14353988	.	+	.	transcript_id "TCONS_00003740,TCONS_00003741"; gene_id "chrA02:14351000-14355197W"; flanks "14353750-,14353988^"; structure "0,1^2-"; splice_chain ",14353806^14353884-"; sources "Undefined,Undefined"; NMorMRNA "null"; degree "4"; dimension "2_2";
chrA02	Undefined	as_event	14394364	14394582	.	+	.	transcript_id "TCONS_00003743,TCONS_00003744"; gene_id "chrA02:14393830-14394582W"; flanks "14394364-,14394582]"; structure "0,1^2-"; splice_chain ",14394468^14394548-"; sources "Undefined,Undefined"; NMorMRNA "null"; degree "4"; dimension "2_2";
chrA02	Undefined	as_event	14964528	14965802	.	+	.	transcript_id "TCONS_00003752,TCONS_00003753"; gene_id "chrA02:14963626-14966877W"; flanks "14964528-,14965802^"; structure "0,1^2-"; splice_chain ",14964726^14964814-"; sources "Undefined,Undefined"; NMorMRNA "null"; degree "4"; dimension "2_2";
chrA02	Undefined	as_event	14966165	14966346	.	+	.	transcript_id "TCONS_00003753,TCONS_00003752/TCONS_00003754/TCONS_00003755"; gene_id "chrA02:14963626-14966877W"; flanks "14966165^,14966346^"; structure "1-,2-"; splice_chain "14966278-,14966280-"; sources "Undefined,Undefined"; NMorMRNA "null"; degree "4"; dimension "2_2";
chrA02	Undefined	as_event	15369051	15369568	.	+	.	transcript_id "TCONS_00003761,TCONS_00003762"; gene_id "chrA02:15369051-15369568W"; flanks "15369051[,15369568]"; structure "1^3-,2^4-"; splice_chain "15369138^15369323-,15369148^15369333-"; sources "Undefined,Undefined"; NMorMRNA "null"; degree "4"; dimension "2_2";
chrA02	Undefined	as_event	15831756	15832880	.	+	.	transcript_id "TCONS_00003766,TCONS_00003765"; gene_id "chrA02:15831756-15832880W"; flanks "15831756[,15832880]"; structure "1^3-,2^4-"; splice_chain "15832348^15832426-,15832358^15832436-"; sources "Undefined,Undefined"; NMorMRNA "null"; degree "4"; dimension "2_2";
chrA02	Undefined	as_event	16776712	16777270	.	+	.	transcript_id "TCONS_00003770,TCONS_00003769"; gene_id "chrA02:16776712-16788009W"; flanks "16776712[,16777270^"; structure "1^3-,2^4-"; splice_chain "16777060^16777136-,16777070^16777146-"; sources "Undefined,Undefined"; NMorMRNA "null"; degree "4"; dimension "2_2";
chrA02	Undefined	as_event	16786650	16786916	.	+	.	transcript_id "TCONS_00003770,TCONS_00003769"; gene_id "chrA02:16776712-16788009W"; flanks "16786650-,16786916^"; structure "1^3-,2^4-"; splice_chain "16786751^16786851-,16786761^16786861-"; sources "Undefined,Undefined"; NMorMRNA "null"; degree "4"; dimension "2_2";
chrA02	Undefined	as_event	16927325	16927771	.	+	.	transcript_id "TCONS_00003774,TCONS_00003772/TCONS_00003775"; gene_id "chrA02:16927325-16928862W"; flanks "16927325[,16927771^"; structure "0,1^2-"; splice_chain ",16927414^16927557-"; sources "Undefined,Undefined"; NMorMRNA "null"; degree "4"; dimension "2_2";
chrA02	Undefined	as_event	16927862	16928337	.	+	.	transcript_id "TCONS_00003774/TCONS_00003775,TCONS_00003772"; gene_id "chrA02:16927325-16928862W"; flanks "16927862-,16928337^"; structure "1^3-,2^4-"; splice_chain "16928038^16928113-,16928048^16928123-"; sources "Undefined,Undefined"; NMorMRNA "null"; degree "4"; dimension "2_2";
chrA02	Undefined	as_event	16927325	16928561	.	+	.	transcript_id "TCONS_00003775,TCONS_00003772,TCONS_00003774,TCONS_00003773"; gene_id "chrA02:16927325-16928862W"; flanks "16927325[,16928561^"; structure "1^2-3^5-7^9-11^13-,1^2-3^5-8^10-11^13-,3^5-7^9-11^13-,4^6-12^14-"; splice_chain "16927414^16927557-16927771^16927862-16928038^16928113-16928337^16928433-,16927414^16927557-16927771^16927862-16928048^16928123-16928337^16928433-,16927771^16927862…
chrA02	Undefined	as_event	17246788	17247915	.	+	.	transcript_id "TCONS_00003782,TCONS_00003783"; gene_id "chrA02:17246788-17248564W"; flanks "17246788[,17247915^"; structure "0,1^2-"; splice_chain ",17247091^17247472-"; sources "Undefined,Undefined"; NMorMRNA "null"; degree "4"; dimension "2_2";
chrA02	Undefined	as_event	17302356	17302728	.	+	.	transcript_id "TCONS_00003785,TCONS_00003786"; gene_id "chrA02:17302356-17306063W"; flanks "17302356[,17302728-"; structure "1^,2^"; splice_chain "17302509^,17302625^"; sources "Undefined,Undefined"; NMorMRNA "null"; degree "4"; dimension "2_2";
chrA02	Undefined	as_event	17486797	17487299	.	+	.	transcript_id "TCONS_00003789,TCONS_00003790"; gene_id "chrA02:17485433-17488833W"; flanks "17486797-,17487299^"; structure "0,1^2-"; splice_chain ",17487080^17487155-"; sources "Undefined,Undefined"; NMorMRNA "null"; degree "4"; dimension "2_2";
chrA02	Undefined	as_event	18099070	18099289	.	+	.	transcript_id "TCONS_00003801,TCONS_00003800"; gene_id "chrA02:18097050-18101896W"; flanks "18099070-,18099289^"; structure "0,1^2-"; splice_chain ",18099109^18099228-"; sources "Undefined,Undefined"; NMorMRNA "null"; degree "4"; dimension "2_2";
chrA02	Undefined	as_event	18245862	18246042	.	+	.	transcript_id "TCONS_00003805,TCONS_00003806"; gene_id "chrA02:18244459-18247065W"; flanks "18245862^,18246042^"; structure "1-,2-"; splice_chain "18245948-,18245950-"; sources "Undefined,Undefined"; NMorMRNA "null"; degree "4"; dimension "2_2";
chrA02	Undefined	as_event	18391985	18392288	.	+	.	transcript_id "TCONS_00003816,TCONS_00003817"; gene_id "chrA02:18390913-18392288W"; flanks "18391985-,18392288]"; structure "1^3-,2^4-"; splice_chain "18392140^18392216-,18392150^18392226-"; sources "Undefined,Undefined"; NMorMRNA "null"; degree "4"; dimension "2_2";
chrA02	Undefined	as_event	18727169	18728380	.	+	.	transcript_id "TCONS_00003831,TCONS_00003830"; gene_id "chrA02:18726870-18730414W"; flanks "18727169-,18728380-"; structure "1^3-4^,2^"; splice_chain "18727287^18727832-18727879^,18727344^"; sources "Undefined,Undefined"; NMorMRNA "null"; degree "4"; dimension "2_2";
chrA02	Undefined	as_event	18859116	18859426	.	+	.	transcript_id "TCONS_00003841,TCONS_00003842"; gene_id "chrA02:18858217-18861256W"; flanks "18859116-,18859426^"; structure "0,1^2-"; splice_chain ",18859243^18859334-"; sources "Undefined,Undefined"; NMorMRNA "null"; degree "4"; dimension "2_2";
chrA02	Undefined	as_event	18860592	18860861	.	+	.	transcript_id "TCONS_00003841,TCONS_00003842"; gene_id "chrA02:18858217-18861256W"; flanks "18860592-,18860861^"; structure "0,1^2-"; splice_chain ",18860670^18860746-"; sources "Undefined,Undefined"; NMorMRNA "null"; degree "4"; dimension "2_2";
chrA02	Undefined	as_event	19261110	19262969	.	+	.	transcript_id "TCONS_00003854,TCONS_00003853"; gene_id "chrA02:19257973-19265343W"; flanks "19261110-,19262969]"; structure "1^2-,3^4-"; splice_chain "19262356^19262527-,19262606^19262688-"; sources "Undefined,Undefined"; NMorMRNA "null"; degree "4"; dimension "2_2";
chrA02	Undefined	as_event	19365504	19365714	.	+	.	transcript_id "TCONS_00003857,TCONS_00003858"; gene_id "chrA02:19364958-19367167W"; flanks "19365504-,19365714^"; structure "0,1^2-"; splice_chain ",19365556^19365622-"; sources "Undefined,Undefined"; NMorMRNA "null"; degree "4"; dimension "2_2";
chrA02	Undefined	as_event	19536123	19537552	.	+	.	transcript_id "TCONS_00003865,TCONS_00003864"; gene_id "chrA02:19535819-19537552W"; flanks "19536123^,19537552]"; structure "1-,2-"; splice_chain "19536569-,19536570-"; sources "Undefined,Undefined"; NMorMRNA "null"; degree "4"; dimension "2_2";
chrA02	Undefined	as_event	19540457	19541005	.	+	.	transcript_id "TCONS_00003868/TCONS_00003869,TCONS_00003866"; gene_id "chrA02:19539596-19542226W"; flanks "19540457-,19541005^"; structure "1^3-,2^4-"; splice_chain "19540532^19540727-,19540554^19540757-"; sources "Undefined,Undefined"; NMorMRNA "null"; degree "4"; dimension "2_2";
chrA02	Undefined	as_event	19540457	19541177	.	+	.	transcript_id "TCONS_00003868/TCONS_00003869,TCONS_00003866,TCONS_00003867"; gene_id "chrA02:19539596-19542226W"; flanks "19540457-,19541177^"; structure "1^4-7^8-,2^6-7^8-,3^5-"; splice_chain "19540532^19540727-19541005^19541089-,19540554^19540757-19541005^19541089-,19540555^19540750-"; sources "Undefined,Undefined,Undefined"; NMorMRNA "null"; degree "9"; dimension "3_3";
chrA02	Undefined	as_event	19541545	19542226	.	+	.	transcript_id "TCONS_00003868,TCONS_00003866/TCONS_00003869"; gene_id "chrA02:19539596-19542226W"; flanks "19541545^,19542226]"; structure "1-,2-"; splice_chain "19541632-,19541646-"; sources "Undefined,Undefined"; NMorMRNA "null"; degree "4"; dimension "2_2";
chrA02	Undefined	as_event	19541324	19542226	.	+	.	transcript_id "TCONS_00003867,TCONS_00003868,TCONS_00003866/TCONS_00003869"; gene_id "chrA02:19539596-19542226W"; flanks "19541324-,19542226]"; structure "0,1^2-,1^3-"; splice_chain ",19541545^19541632-,19541545^19541646-"; sources "Undefined,Undefined,Undefined"; NMorMRNA "null"; degree "9"; dimension "3_3";
chrA02	Undefined	as_event	19542515	19543041	.	+	.	transcript_id "TCONS_00003872,TCONS_00003870"; gene_id "chrA02:19542515-19544418W"; flanks "19542515[,19543041-"; structure "1^,2^"; splice_chain "19542668^,19542861^"; sources "Undefined,Undefined"; NMorMRNA "null"; degree "4"; dimension "2_2";
chrA02	Undefined	as_event	19542515	19543357	.	+	.	transcript_id "TCONS_00003871,TCONS_00003872"; gene_id "chrA02:19542515-19544418W"; flanks "19542515[,19543357^"; structure "0,1^2-3^4-"; splice_chain ",19542668^19543041-19543137^19543234-"; sources "Undefined,Undefined"; NMorMRNA "null"; degree "4"; dimension "2_2";
chrA02	Undefined	as_event	19543234	19543552	.	+	.	transcript_id "TCONS_00003870,TCONS_00003872"; gene_id "chrA02:19542515-19544418W"; flanks "19543234-,19543552^"; structure "0,1^2-"; splice_chain ",19543357^19543459-"; sources "Undefined,Undefined"; NMorMRNA "null"; degree "4"; dimension "2_2";
chrA02	Undefined	as_event	19542515	19543552	.	+	.	transcript_id "TCONS_00003872,TCONS_00003870,TCONS_00003871"; gene_id "chrA02:19542515-19544418W"; flanks "19542515[,19543552^"; structure "1^3-4^5-6^7-,2^3-4^5-,6^7-"; splice_chain "19542668^19543041-19543137^19543234-19543357^19543459-,19542861^19543041-19543137^19543234-,19543357^19543459-"; sources "Undefined,Undefined,Undefined"; NMorMRNA "null"; degree "9"; dimension "3_3";
chrA02	Undefined	as_event	19558623	19559015	.	+	.	transcript_id "TCONS_00003874,TCONS_00003875"; gene_id "chrA02:19558533-19565851W"; flanks "19558623^,19559015^"; structure "1-,2-"; splice_chain "19558949-,19558953-"; sources "Undefined,Undefined"; NMorMRNA "null"; degree "4"; dimension "2_2";
chrA02	Undefined	as_event	19565151	19565481	.	+	.	transcript_id "TCONS_00003874,TCONS_00003875"; gene_id "chrA02:19558533-19565851W"; flanks "19565151-,19565481^"; structure "0,1^2-"; splice_chain ",19565319^19565404-"; sources "Undefined,Undefined"; NMorMRNA "null"; degree "4"; dimension "2_2";
chrA02	Undefined	as_event	19590832	19591303	.	+	.	transcript_id "TCONS_00003878,TCONS_00003877"; gene_id "chrA02:19590832-19592335W"; flanks "19590832[,19591303-"; structure "1^,2^"; splice_chain "19591010^,19591014^"; sources "Undefined,Undefined"; NMorMRNA "null"; degree "4"; dimension "2_2";
chrA02	Undefined	as_event	19823712	19823984	.	+	.	transcript_id "TCONS_00003885/TCONS_00003886,TCONS_00003887"; gene_id "chrA02:19822858-19825220W"; flanks "19823712-,19823984^"; structure "0,1^2-"; splice_chain ",19823803^19823888-"; sources "Undefined,Undefined"; NMorMRNA "null"; degree "4"; dimension "2_2";
chrA02	Undefined	as_event	19824251	19824590	.	+	.	transcript_id "TCONS_00003886/TCONS_00003887,TCONS_00003885"; gene_id "chrA02:19822858-19825220W"; flanks "19824251-,19824590^"; structure "1^3-,2^4-"; splice_chain "19824371^19824474-,19824381^19824484-"; sources "Undefined,Undefined"; NMorMRNA "null"; degree "4"; dimension "2_2";
chrA02	Undefined	as_event	19845060	19845512	.	+	.	transcript_id "TCONS_00003888,TCONS_00003889"; gene_id "chrA02:19843497-19846429W"; flanks "19845060-,19845512^"; structure "0,1^2-"; splice_chain ",19845209^19845357-"; sources "Undefined,Undefined"; NMorMRNA "null"; degree "4"; dimension "2_2";
chrA02	Undefined	as_event	19918147	19918508	.	+	.	transcript_id "TCONS_00003890,TCONS_00003891"; gene_id "chrA02:19917751-19919757W"; flanks "19918147-,19918508^"; structure "0,1^2-"; splice_chain ",19918280^19918362-"; sources "Undefined,Undefined"; NMorMRNA "null"; degree "4"; dimension "2_2";
chrA02	Undefined	as_event	20018682	20018913	.	+	.	transcript_id "TCONS_00003900,TCONS_00003898"; gene_id "chrA02:20017873-20023426W"; flanks "20018682-,20018913^"; structure "0,1^2-"; splice_chain ",20018735^20018823-"; sources "Undefined,Undefined"; NMorMRNA "null"; degree "4"; dimension "2_2";
chrA02	Undefined	as_event	20018682	20023426	.	+	.	transcript_id "TCONS_00003898,TCONS_00003900,TCONS_00003899"; gene_id "chrA02:20017873-20023426W"; flanks "20018682-,20023426]"; structure "1^2-3^5-,3^5-,4^6-"; splice_chain "20018735^20018823-20018913^20023315-,20018913^20023315-,20018923^20023325-"; sources "Undefined,Undefined,Undefined"; NMorMRNA "null"; degree "9"; dimension "3_3";
chrA02	Undefined	as_event	20049658	20050358	.	+	.	transcript_id "TCONS_00003906,TCONS_00003904,TCONS_00003905"; gene_id "chrA02:20049658-20051163W"; flanks "20049658[,20050358^"; structure "1^4-,2^5-,3^6-"; splice_chain "20049988^20050081-,20049990^20050083-,20049998^20050091-"; sources "Undefined,Undefined,Undefined"; NMorMRNA "null"; degree "9"; dimension "3_3";
chrA02	Undefined	as_event	20156713	20156916	.	+	.	transcript_id "TCONS_00003908,TCONS_00003909"; gene_id "chrA02:20155946-20157649W"; flanks "20156713-,20156916^"; structure "0,1^2-"; splice_chain ",20156776^20156864-"; sources "Undefined,Undefined"; NMorMRNA "null"; degree "4"; dimension "2_2";
chrA02	Undefined	as_event	20171388	20171604	.	+	.	transcript_id "TCONS_00003910,TCONS_00003911"; gene_id "chrA02:20171104-20172250W"; flanks "20171388-,20171604^"; structure "0,1^2-"; splice_chain ",20171469^20171533-"; sources "Undefined,Undefined"; NMorMRNA "null"; degree "4"; dimension "2_2";
chrA02	Undefined	as_event	20278826	20279097	.	+	.	transcript_id "TCONS_00003915,TCONS_00003914"; gene_id "chrA02:20278421-20281641W"; flanks "20278826-,20279097-"; structure "1^,2^"; splice_chain "20278982^,20278985^"; sources "Undefined,Undefined"; NMorMRNA "null"; degree "4"; dimension "2_2";
chrA02	Undefined	as_event	20279493	20279635	.	+	.	transcript_id "TCONS_00003915,TCONS_00003914"; gene_id "chrA02:20278421-20281641W"; flanks "20279493-,20279635-"; structure "1^,2^"; splice_chain "20279568^,20279570^"; sources "Undefined,Undefined"; NMorMRNA "null"; degree "4"; dimension "2_2";
chrA02	Undefined	as_event	20279730	20280002	.	+	.	transcript_id "TCONS_00003915,TCONS_00003914"; gene_id "chrA02:20278421-20281641W"; flanks "20279730-,20280002^"; structure "1^3-,2^4-"; splice_chain "20279830^20279908-,20279840^20279918-"; sources "Undefined,Undefined"; NMorMRNA "null"; degree "4"; dimension "2_2";
chrA02	Undefined	as_event	20281019	20281239	.	+	.	transcript_id "TCONS_00003914,TCONS_00003915"; gene_id "chrA02:20278421-20281641W"; flanks "20281019^,20281239^"; structure "1-,2-"; splice_chain "20281113-,20281114-"; sources "Undefined,Undefined"; NMorMRNA "null"; degree "4"; dimension "2_2";
chrA02	Undefined	as_event	20281328	20281641	.	+	.	transcript_id "TCONS_00003915,TCONS_00003914"; gene_id "chrA02:20278421-20281641W"; flanks "20281328-,20281641]"; structure "1^3-,2^4-"; splice_chain "20281383^20281493-,20281390^20281500-"; sources "Undefined,Undefined"; NMorMRNA "null"; degree "4"; dimension "2_2";
chrA02	Undefined	as_event	20503295	20503984	.	+	.	transcript_id "TCONS_00003925,TCONS_00003924"; gene_id "chrA02:20502483-20505263W"; flanks "20503295-,20503984^"; structure "1^3-,2^4-"; splice_chain "20503372^20503472-,20503382^20503482-"; sources "Undefined,Undefined"; NMorMRNA "null"; degree "4"; dimension "2_2";
chrA02	Undefined	as_event	20523959	20524138	.	+	.	transcript_id "TCONS_00003928,TCONS_00003929"; gene_id "chrA02:20522996-20524434W"; flanks "20523959^,20524138^"; structure "1-,2-"; splice_chain "20524048-,20524069-"; sources "Undefined,Undefined"; NMorMRNA "null"; degree "4"; dimension "2_2";
chrA02	Undefined	as_event	20523857	20524434	.	+	.	transcript_id "TCONS_00003927,TCONS_00003928,TCONS_00003929"; gene_id "chrA02:20522996-20524434W"; flanks "20523857-,20524434]"; structure "0,1^2-4^5-,1^3-4^5-"; splice_chain ",20523959^20524048-20524138^20524210-,20523959^20524069-20524138^20524210-"; sources "Undefined,Undefined,Undefined"; NMorMRNA "null"; degree "9"; dimension "3_3";
chrA02	Undefined	as_event	20724230	20724540	.	+	.	transcript_id "TCONS_00003933,TCONS_00003934"; gene_id "chrA02:20723122-20727310W"; flanks "20724230-,20724540^"; structure "0,1^2-"; splice_chain ",20724291^20724377-"; sources "Undefined,Undefined"; NMorMRNA "null"; degree "4"; dimension "2_2";
chrA02	Undefined	as_event	20779723	20779986	.	+	.	transcript_id "TCONS_00003937,TCONS_00003938"; gene_id "chrA02:20779150-20781177W"; flanks "20779723-,20779986^"; structure "1^3-,2^4-"; splice_chain "20779844^20779924-,20779846^20779926-"; sources "Undefined,Undefined"; NMorMRNA "null"; degree "4"; dimension "2_2";
chrA02	Undefined	as_event	20782728	20783336	.	+	.	transcript_id "TCONS_00003940,TCONS_00003939"; gene_id "chrA02:20782057-20783336W"; flanks "20782728-,20783336]"; structure "1^3-,2^4-"; splice_chain "20782880^20782960-,20782890^20782970-"; sources "Undefined,Undefined"; NMorMRNA "null"; degree "4"; dimension "2_2";
chrA02	Undefined	as_event	21041305	21041567	.	+	.	transcript_id "TCONS_00003949,TCONS_00003947"; gene_id "chrA02:21040398-21042322W"; flanks "21041305-,21041567^"; structure "1^3-,2^4-"; splice_chain "21041405^21041484-,21041415^21041494-"; sources "Undefined,Undefined"; NMorMRNA "null"; degree "4"; dimension "2_2";
chrA02	Undefined	as_event	21041484	21041769	.	+	.	transcript_id "TCONS_00003949,TCONS_00003948"; gene_id "chrA02:21040398-21042322W"; flanks "21041484-,21041769^"; structure "1^3-,2^4-"; splice_chain "21041567^21041659-,21041577^21041669-"; sources "Undefined,Undefined"; NMorMRNA "null"; degree "4"; dimension "2_2";
chrA02	Undefined	as_event	21041305	21041769	.	+	.	transcript_id "TCONS_00003949,TCONS_00003948,TCONS_00003947"; gene_id "chrA02:21040398-21042322W"; flanks "21041305-,21041769^"; structure "1^3-5^7-,1^3-6^8-,2^4-5^7-"; splice_chain "21041405^21041484-21041567^21041659-,21041405^21041484-21041577^21041669-,21041415^21041494-21041567^21041659-"; sources "Undefined,Undefined,Undefined"; NMorMRNA "null"; degree "9"; dimension "3_3";
chrA02	Undefined	as_event	21168109	21168503	.	+	.	transcript_id "TCONS_00003955,TCONS_00003953/TCONS_00003954/TCONS_00003956"; gene_id "chrA02:21167179-21171798W"; flanks "21168109-,21168503^"; structure "0,1^2-"; splice_chain ",21168280^21168367-"; sources "Undefined,Undefined"; NMorMRNA "null"; degree "4"; dimension "2_2";
chrA02	Undefined	as_event	21168599	21168989	.	+	.	transcript_id "TCONS_00003954/TCONS_00003956,TCONS_00003953"; gene_id "chrA02:21167179-21171798W"; flanks "21168599-,21168989^"; structure "1^3-,2^4-"; splice_chain "21168781^21168879-,21168787^21168885-"; sources "Undefined,Undefined"; NMorMRNA "null"; degree "4"; dimension "2_2";
chrA02	Undefined	as_event	21168879	21169073	.	+	.	transcript_id "TCONS_00003954/TCONS_00003956,TCONS_00003955"; gene_id "chrA02:21167179-21171798W"; flanks "21168879-,21169073-"; structure "1^,2^"; splice_chain "21168989^,21168990^"; sources "Undefined,Undefined"; NMorMRNA "null"; degree "4"; dimension "2_2";
chrA02	Undefined	as_event	21168599	21169073	.	+	.	transcript_id "TCONS_00003954/TCONS_00003956,TCONS_00003955,TCONS_00003953"; gene_id "chrA02:21167179-21171798W"; flanks "21168599-,21169073-"; structure "1^3-5^,1^3-6^,2^4-5^"; splice_chain "21168781^21168879-21168989^,21168781^21168879-21168990^,21168787^21168885-21168989^"; sources "Undefined,Undefined,Undefined"; NMorMRNA "null"; degree "9"; dimension "3_3";
chrA02	Undefined	as_event	21170273	21170511	.	+	.	transcript_id "TCONS_00003953/TCONS_00003956,TCONS_00003954"; gene_id "chrA02:21167179-21171798W"; flanks "21170273-,21170511-"; structure "1^,2^"; splice_chain "21170327^,21170328^"; sources "Undefined,Undefined"; NMorMRNA "null"; degree "4"; dimension "2_2";
chrA02	Undefined	as_event	21170273	21170650	.	+	.	transcript_id "TCONS_00003953/TCONS_00003956,TCONS_00003954,TCONS_00003955"; gene_id "chrA02:21167179-21171798W"; flanks "21170273-,21170650^"; structure "1^4-,2^4-,3^5-"; splice_chain "21170327^21170511-,21170328^21170511-,21170329^21170513-"; sources "Undefined,Undefined,Undefined"; NMorMRNA "null"; degree "9"; dimension "3_3";
chrA02	Undefined	as_event	21185130	21185318	.	+	.	transcript_id "TCONS_00003959,TCONS_00003957"; gene_id "chrA02:21184095-21185572W"; flanks "21185130-,21185318-"; structure "1^,2^"; splice_chain "21185189^,21185194^"; sources "Undefined,Undefined"; NMorMRNA "null"; degree "4"; dimension "2_2";
chrA02	Undefined	as_event	21185194	21185572	.	+	.	transcript_id "TCONS_00003957,TCONS_00003958"; gene_id "chrA02:21184095-21185572W"; flanks "21185194^,21185572]"; structure "1-,2-"; splice_chain "21185318-,21185347-"; sources "Undefined,Undefined"; NMorMRNA "null"; degree "4"; dimension "2_2";
chrA02	Undefined	as_event	21185130	21185572	.	+	.	transcript_id "TCONS_00003959,TCONS_00003957,TCONS_00003958"; gene_id "chrA02:21184095-21185572W"; flanks "21185130-,21185572]"; structure "1^3-,2^3-,2^4-"; splice_chain "21185189^21185318-,21185194^21185318-,21185194^21185347-"; sources "Undefined,Undefined,Undefined"; NMorMRNA "null"; degree "9"; dimension "3_3";
chrA02	Undefined	as_event	21217892	21218520	.	+	.	transcript_id "TCONS_00003963,TCONS_00003962"; gene_id "chrA02:21217859-21219533W"; flanks "21217892^,21218520^"; structure "1-,2-"; splice_chain "21218245-,21218246-"; sources "Undefined,Undefined"; NMorMRNA "null"; degree "4"; dimension "2_2";
chrA02	Undefined	as_event	21475941	21476225	.	+	.	transcript_id "TCONS_00003973,TCONS_00003974"; gene_id "chrA02:21475140-21478698W"; flanks "21475941-,21476225^"; structure "0,1^2-"; splice_chain ",21476077^21476142-"; sources "Undefined,Undefined"; NMorMRNA "null"; degree "4"; dimension "2_2";
chrA02	Undefined	as_event	21476909	21477294	.	+	.	transcript_id "TCONS_00003973,TCONS_00003974"; gene_id "chrA02:21475140-21478698W"; flanks "21476909-,21477294^"; structure "0,1^2-"; splice_chain ",21477001^21477097-"; sources "Undefined,Undefined"; NMorMRNA "null"; degree "4"; dimension "2_2";
chrA02	Undefined	as_event	21722580	21724371	.	+	.	transcript_id "TCONS_00003985,TCONS_00003984"; gene_id "chrA02:21719906-21724710W"; flanks "21722580-,21724371^"; structure "0,1^2-3^4-"; splice_chain ",21723084^21723505-21723742^21724104-"; sources "Undefined,Undefined"; NMorMRNA "null"; degree "4"; dimension "2_2";
chrA02	Undefined	as_event	21854655	21856816	.	+	.	transcript_id "TCONS_00003988,TCONS_00003989"; gene_id "chrA02:21854511-21859206W"; flanks "21854655^,21856816-"; structure "0,1-2^"; splice_chain ",21854867-21854935^"; sources "Undefined,Undefined"; NMorMRNA "null"; degree "4"; dimension "2_2";
chrA02	Undefined	as_event	22084279	22084646	.	+	.	transcript_id "TCONS_00004001,TCONS_00004000,TCONS_00003999"; gene_id "chrA02:22081869-22085198W"; flanks "22084279-,22084646^"; structure "0,1^3-,2^4-"; splice_chain ",22084382^22084474-,22084389^22084481-"; sources "Undefined,Undefined,Undefined"; NMorMRNA "null"; degree "9"; dimension "3_3";
chrA02	Undefined	as_event	22135129	22135703	.	+	.	transcript_id "TCONS_00004006,TCONS_00004007"; gene_id "chrA02:22133307-22135703W"; flanks "22135129^,22135703]"; structure "1-,2-"; splice_chain "22135202-,22135296-"; sources "Undefined,Undefined"; NMorMRNA "null"; degree "4"; dimension "2_2";
chrA02	Undefined	as_event	22193514	22193969	.	+	.	transcript_id "TCONS_00004009,TCONS_00004010"; gene_id "chrA02:22192054-22195022W"; flanks "22193514-,22193969^"; structure "0,1^2-"; splice_chain ",22193575^22193910-"; sources "Undefined,Undefined"; NMorMRNA "null"; degree "4"; dimension "2_2";
chrA02	Undefined	as_event	22194057	22194543	.	+	.	transcript_id "TCONS_00004010,TCONS_00004009"; gene_id "chrA02:22192054-22195022W"; flanks "22194057-,22194543^"; structure "1^3-5^7-,2^4-6^8-"; splice_chain "22194156^22194255-22194332^22194476-,22194157^22194256-22194333^22194477-"; sources "Undefined,Undefined"; NMorMRNA "null"; degree "4"; dimension "2_2";
chrA02	Undefined	as_event	22292410	22292683	.	+	.	transcript_id "TCONS_00004012,TCONS_00004013"; gene_id "chrA02:22290646-22296145W"; flanks "22292410-,22292683^"; structure "0,1^2-"; splice_chain ",22292522^22292610-"; sources "Undefined,Undefined"; NMorMRNA "null"; degree "4"; dimension "2_2";
chrA02	Undefined	as_event	22295283	22296061	.	+	.	transcript_id "TCONS_00004012/TCONS_00004013,TCONS_00004014"; gene_id "chrA02:22290646-22296145W"; flanks "22295283-,22296061^"; structure "0,1^2-3^4-5^6-"; splice_chain ",22295474^22295542-22295657^22295740-22295893^22295967-"; sources "Undefined,Undefined"; NMorMRNA "null"; degree "4"; dimension "2_2";
chrA02	Undefined	as_event	22387935	22389369	.	+	.	transcript_id "TCONS_00004015,TCONS_00004016"; gene_id "chrA02:22387859-22390496W"; flanks "22387935^,22389369^"; structure "1-,2-"; splice_chain "22388683-,22388737-"; sources "Undefined,Undefined"; NMorMRNA "null"; degree "4"; dimension "2_2";
chrA02	Undefined	as_event	22582260	22582688	.	+	.	transcript_id "TCONS_00004027,TCONS_00004028"; gene_id "chrA02:22581153-22583733W"; flanks "22582260-,22582688^"; structure "0,1^2-"; splice_chain ",22582375^22582454-"; sources "Undefined,Undefined"; NMorMRNA "null"; degree "4"; dimension "2_2";
chrA02	Undefined	as_event	22583081	22583398	.	+	.	transcript_id "TCONS_00004027,TCONS_00004028"; gene_id "chrA02:22581153-22583733W"; flanks "22583081-,22583398^"; structure "0,1^2-"; splice_chain ",22583172^22583255-"; sources "Undefined,Undefined"; NMorMRNA "null"; degree "4"; dimension "2_2";
chrA02	Undefined	as_event	22584521	22584857	.	+	.	transcript_id "TCONS_00004030,TCONS_00004029"; gene_id "chrA02:22584521-22587261W"; flanks "22584521[,22584857^"; structure "0,1^2-"; splice_chain ",22584668^22584747-"; sources "Undefined,Undefined"; NMorMRNA "null"; degree "4"; dimension "2_2";
chrA02	Undefined	as_event	22586685	22586877	.	+	.	transcript_id "TCONS_00004031,TCONS_00004030"; gene_id "chrA02:22584521-22587261W"; flanks "22586685-,22586877-"; structure "1^,2^"; splice_chain "22586759^,22586760^"; sources "Undefined,Undefined"; NMorMRNA "null"; degree "4"; dimension "2_2";
chrA02	Undefined	as_event	22657361	22657564	.	+	.	transcript_id "TCONS_00004038,TCONS_00004037"; gene_id "chrA02:22652435-22659042W"; flanks "22657361^,22657564^"; structure "1-,2-"; splice_chain "22657453-,22657454-"; sources "Undefined,Undefined"; NMorMRNA "null"; degree "4"; dimension "2_2";
chrA02	Undefined	as_event	22723065	22724101	.	+	.	transcript_id "TCONS_00004039,TCONS_00004040"; gene_id "chrA02:22723065-22727158W"; flanks "22723065[,22724101^"; structure "1^3-,2^4-"; splice_chain "22723669^22723979-,22723690^22724000-"; sources "Undefined,Undefined"; NMorMRNA "null"; degree "4"; dimension "2_2";
chrA02	Undefined	as_event	22805236	22805476	.	+	.	transcript_id "TCONS_00004045/TCONS_00004047,TCONS_00004046"; gene_id "chrA02:22801788-22808130W"; flanks "22805236^,22805476^"; structure "1-,2-"; splice_chain "22805359-,22805372-"; sources "Undefined,Undefined"; NMorMRNA "null"; degree "4"; dimension "2_2";
chrA02	Undefined	as_event	22805888	22806142	.	+	.	transcript_id "TCONS_00004046/TCONS_00004047,TCONS_00004045"; gene_id "chrA02:22801788-22808130W"; flanks "22805888-,22806142^"; structure "0,1^2-"; splice_chain ",22805974^22806066-"; sources "Undefined,Undefined"; NMorMRNA "null"; degree "4"; dimension "2_2";
chrA02	Undefined	as_event	22811478	22811710	.	+	.	transcript_id "TCONS_00004049,TCONS_00004048"; gene_id "chrA02:22810288-22812917W"; flanks "22811478-,22811710-"; structure "1^,2^"; splice_chain "22811631^,22811634^"; sources "Undefined,Undefined"; NMorMRNA "null"; degree "4"; dimension "2_2";
chrA02	Undefined	as_event	22961671	22962194	.	+	.	transcript_id "TCONS_00004060,TCONS_00004059"; gene_id "chrA02:22961581-22964320W"; flanks "22961671^,22962194-"; structure "0,1-2^3-4^"; splice_chain ",22961744-22961875^22962028-22962098^"; sources "Undefined,Undefined"; NMorMRNA "null"; degree "4"; dimension "2_2";
chrA02	Undefined	as_event	22962567	22962745	.	+	.	transcript_id "TCONS_00004060,TCONS_00004059"; gene_id "chrA02:22961581-22964320W"; flanks "22962567-,22962745-"; structure "1^,2^"; splice_chain "22962653^,22962654^"; sources "Undefined,Undefined"; NMorMRNA "null"; degree "4"; dimension "2_2";
chrA02	Undefined	as_event	22963061	22963243	.	+	.	transcript_id "TCONS_00004060,TCONS_00004059"; gene_id "chrA02:22961581-22964320W"; flanks "22963061-,22963243-"; structure "1^,2^"; splice_chain "22963151^,22963152^"; sources "Undefined,Undefined"; NMorMRNA "null"; degree "4"; dimension "2_2";
chrA02	Undefined	as_event	22978671	22979034	.	+	.	transcript_id "TCONS_00004063,TCONS_00004064"; gene_id "chrA02:22978332-22979482W"; flanks "22978671^,22979034^"; structure "1-,2-"; splice_chain "22978795-,22978857-"; sources "Undefined,Undefined"; NMorMRNA "null"; degree "4"; dimension "2_2";
chrA02	Undefined	as_event	22979122	22979426	.	+	.	transcript_id "TCONS_00004064,TCONS_00004063"; gene_id "chrA02:22978332-22979482W"; flanks "22979122-,22979426]"; structure "0,1^2-"; splice_chain ",22979188^22979374-"; sources "Undefined,Undefined"; NMorMRNA "null"; degree "4"; dimension "2_2";
chrA02	Undefined	as_event	23095750	23095941	.	+	.	transcript_id "TCONS_00004073,TCONS_00004072"; gene_id "chrA02:23094187-23096365W"; flanks "23095750-,23095941-"; structure "1^,2^"; splice_chain "23095821^,23095822^"; sources "Undefined,Undefined"; NMorMRNA "null"; degree "4"; dimension "2_2";
chrA02	Undefined	as_event	23199110	23199391	.	+	.	transcript_id "TCONS_00004078,TCONS_00004077"; gene_id "chrA02:23198923-23200422W"; flanks "23199110^,23199391^"; structure "1-,2-"; splice_chain "23199180-,23199182-"; sources "Undefined,Undefined"; NMorMRNA "null"; degree "4"; dimension "2_2";
chrA02	Undefined	as_event	23198977	23199391	.	+	.	transcript_id "TCONS_00004079,TCONS_00004078,TCONS_00004077"; gene_id "chrA02:23198923-23200422W"; flanks "23198977[,23199391^"; structure "0,1^2-,1^3-"; splice_chain ",23199110^23199180-,23199110^23199182-"; sources "Undefined,Undefined,Undefined"; NMorMRNA "null"; degree "9"; dimension "3_3";
chrA02	Undefined	as_event	23199734	23199923	.	+	.	transcript_id "TCONS_00004077,TCONS_00004079"; gene_id "chrA02:23198923-23200422W"; flanks "23199734-,23199923-"; structure "1^,2^"; splice_chain "23199773^,23199837^"; sources "Undefined,Undefined"; NMorMRNA "null"; degree "4"; dimension "2_2";
chrA02	Undefined	as_event	23199182	23199923	.	+	.	transcript_id "TCONS_00004077,TCONS_00004075"; gene_id "chrA02:23198923-23200422W"; flanks "23199182-,23199923-"; structure "1^2-3^,4^"; splice_chain "23199391^23199734-23199773^,23199815^"; sources "Undefined,Undefined"; NMorMRNA "null"; degree "4"; dimension "2_2";
chrA02	Undefined	as_event	23199734	23200422	.	+	.	transcript_id "TCONS_00004078,TCONS_00004077,TCONS_00004079"; gene_id "chrA02:23198923-23200422W"; flanks "23199734-,23200422]"; structure "0,1^3-,2^3-"; splice_chain ",23199773^23199923-,23199837^23199923-"; sources "Undefined,Undefined,Undefined"; NMorMRNA "null"; degree "9"; dimension "3_3";
chrA02	Undefined	as_event	23199182	23200422	.	+	.	transcript_id "TCONS_00004076,TCONS_00004077,TCONS_00004075"; gene_id "chrA02:23198923-23200422W"; flanks "23199182-,23200422]"; structure "0,1^2-3^5-,4^5-"; splice_chain ",23199391^23199734-23199773^23199923-,23199815^23199923-"; sources "Undefined,Undefined,Undefined"; NMorMRNA "null"; degree "9"; dimension "3_3";
chrA02	Undefined	as_event	23255763	23256106	.	+	.	transcript_id "TCONS_00004082,TCONS_00004081"; gene_id "chrA02:23253919-23260224W"; flanks "23255763-,23256106^"; structure "1^3-,2^4-"; splice_chain "23255863^23255938-,23255865^23255940-"; sources "Undefined,Undefined"; NMorMRNA "null"; degree "4"; dimension "2_2";
chrA02	Undefined	as_event	23256877	23257066	.	+	.	transcript_id "TCONS_00004082,TCONS_00004081"; gene_id "chrA02:23253919-23260224W"; flanks "23256877-,23257066-"; structure "1^,2^"; splice_chain "23256975^,23256977^"; sources "Undefined,Undefined"; NMorMRNA "null"; degree "4"; dimension "2_2";
chrA02	Undefined	as_event	23257345	23257721	.	+	.	transcript_id "TCONS_00004082,TCONS_00004081"; gene_id "chrA02:23253919-23260224W"; flanks "23257345-,23257721^"; structure "1^3-,2^4-"; splice_chain "23257474^23257564-,23257484^23257574-"; sources "Undefined,Undefined"; NMorMRNA "null"; degree "4"; dimension "2_2";
chrA02	Undefined	as_event	23278815	23278964	.	+	.	transcript_id "TCONS_00004084,TCONS_00004085/TCONS_00004087"; gene_id "chrA02:23277804-23281648W"; flanks "23278815-,23278964-"; structure "1^,2^"; splice_chain "23278896^,23278898^"; sources "Undefined,Undefined"; NMorMRNA "null"; degree "4"; dimension "2_2";
chrA02	Undefined	as_event	23278815	23279065	.	+	.	transcript_id "TCONS_00004084,TCONS_00004086,TCONS_00004085/TCONS_00004087"; gene_id "chrA02:23277804-23281648W"; flanks "23278815-,23279065^"; structure "1^4-,2^5-,3^4-"; splice_chain "23278896^23278964-,23278897^23278965-,23278898^23278964-"; sources "Undefined,Undefined,Undefined"; NMorMRNA "null"; degree "9"; dimension "3_3";
chrA02	Undefined	as_event	23279305	23279605	.	+	.	transcript_id "TCONS_00004084/TCONS_00004085/TCONS_00004086,TCONS_00004087"; gene_id "chrA02:23277804-23281648W"; flanks "23279305-,23279605-"; structure "1^,2^"; splice_chain "23279360^,23279423^"; sources "Undefined,Undefined"; NMorMRNA "null"; degree "4"; dimension "2_2";
chrA02	Undefined	as_event	23279639	23279936	.	+	.	transcript_id "TCONS_00004087,TCONS_00004085"; gene_id "chrA02:23277804-23281648W"; flanks "23279639^,23279936^"; structure "1-,2-"; splice_chain "23279719-,23279723-"; sources "Undefined,Undefined"; NMorMRNA "null"; degree "4"; dimension "2_2";
chrA02	Undefined	as_event	23279639	23280235	.	+	.	transcript_id "TCONS_00004087,TCONS_00004086,TCONS_00004085"; gene_id "chrA02:23277804-23281648W"; flanks "23279639^,23280235^"; structure "1-4^6-,2-5^7-,3-4^6-"; splice_chain "23279719-23279936^23280032-,23279722-23279944^23280040-,23279723-23279936^23280032-"; sources "Undefined,Undefined,Undefined"; NMorMRNA "null"; degree "9"; dimension "3_3";
chrA02	Undefined	as_event	23280368	23280573	.	+	.	transcript_id "TCONS_00004086,TCONS_00004085"; gene_id "chrA02:23277804-23281648W"; flanks "23280368-,23280573^"; structure "1^3-,2^4-"; splice_chain "23280427^23280533-,23280428^23280534-"; sources "Undefined,Undefined"; NMorMRNA "null"; degree "4"; dimension "2_2";
chrA02	Undefined	as_event	23280533	23281068	.	+	.	transcript_id "TCONS_00004087,TCONS_00004086"; gene_id "chrA02:23277804-23281648W"; flanks "23280533-,23281068^"; structure "1^3-,2^4-"; splice_chain "23280572^23280847-,23280573^23280848-"; sources "Undefined,Undefined"; NMorMRNA "null"; degree "4"; dimension "2_2";
chrA02	Undefined	as_event	23280848	23281648	.	+	.	transcript_id "TCONS_00004086,TCONS_00004085"; gene_id "chrA02:23277804-23281648W"; flanks "23280848-,23281648]"; structure "1^3-,2^4-"; splice_chain "23281068^23281197-,23281078^23281207-"; sources "Undefined,Undefined"; NMorMRNA "null"; degree "4"; dimension "2_2";
chrA02	Undefined	as_event	23280368	23281648	.	+	.	transcript_id "TCONS_00004087,TCONS_00004086,TCONS_00004085"; gene_id "chrA02:23277804-23281648W"; flanks "23280368-,23281648]"; structure "1^3-5^7-9^11-,1^3-6^8-9^11-,2^4-6^8-10^12-"; splice_chain "23280427^23280533-23280572^23280847-23281068^23281197-,23280427^23280533-23280573^23280848-23281068^23281197-,23280428^23280534-23280573^23280848-23281078^23281207-"; sources "Undefined,Undefined,Unde…
chrA02	Undefined	as_event	23401673	23402981	.	+	.	transcript_id "TCONS_00004092,TCONS_00004091"; gene_id "chrA02:23401673-23402981W"; flanks "23401673[,23402981]"; structure "1^3-5^7-,2^4-6^8-"; splice_chain "23402488^23402765-23402838^23402931-,23402498^23402775-23402848^23402941-"; sources "Undefined,Undefined"; NMorMRNA "null"; degree "4"; dimension "2_2";
chrA02	Undefined	as_event	23532851	23533082	.	+	.	transcript_id "TCONS_00004100,TCONS_00004101"; gene_id "chrA02:23530889-23534696W"; flanks "23532851^,23533082^"; structure "1-,2-"; splice_chain "23532996-,23533016-"; sources "Undefined,Undefined"; NMorMRNA "null"; degree "4"; dimension "2_2";
chrA02	Undefined	as_event	23698191	23698400	.	+	.	transcript_id "TCONS_00004116,TCONS_00004117"; gene_id "chrA02:23698004-23708873W"; flanks "23698191-,23698400-"; structure "1^,2^"; splice_chain "23698315^,23698317^"; sources "Undefined,Undefined"; NMorMRNA "null"; degree "4"; dimension "2_2";
chrA02	Undefined	as_event	23701892	23703221	.	+	.	transcript_id "TCONS_00004117,TCONS_00004116"; gene_id "chrA02:23698004-23708873W"; flanks "23701892-,23703221^"; structure "0,1^2-"; splice_chain ",23702114^23702879-"; sources "Undefined,Undefined"; NMorMRNA "null"; degree "4"; dimension "2_2";
chrA02	Undefined	as_event	23704818	23705370	.	+	.	transcript_id "TCONS_00004117,TCONS_00004116"; gene_id "chrA02:23698004-23708873W"; flanks "23704818-,23705370-"; structure "1^,2^"; splice_chain "23704913^,23704914^"; sources "Undefined,Undefined"; NMorMRNA "null"; degree "4"; dimension "2_2";
chrA02	Undefined	as_event	23886795	23886987	.	+	.	transcript_id "TCONS_00004119,TCONS_00004118"; gene_id "chrA02:23885724-23888050W"; flanks "23886795-,23886987-"; structure "1^,2^"; splice_chain "23886874^,23886875^"; sources "Undefined,Undefined"; NMorMRNA "null"; degree "4"; dimension "2_2";
chrA02	Undefined	as_event	24000329	24000723	.	+	.	transcript_id "TCONS_00004124,TCONS_00004125"; gene_id "chrA02:24000215-24001564W"; flanks "24000329^,24000723^"; structure "1-,2-"; splice_chain "24000575-,24000580-"; sources "Undefined,Undefined"; NMorMRNA "null"; degree "4"; dimension "2_2";
chrA02	Undefined	as_event	24041812	24042458	.	+	.	transcript_id "TCONS_00004128,TCONS_00004127"; gene_id "chrA02:24041232-24044681W"; flanks "24041812-,24042458^"; structure "0,1^2-3^4-"; splice_chain ",24042054^24042141-24042245^24042314-"; sources "Undefined,Undefined"; NMorMRNA "null"; degree "4"; dimension "2_2";
chrA02	Undefined	as_event	24043402	24043736	.	+	.	transcript_id "TCONS_00004128,TCONS_00004127"; gene_id "chrA02:24041232-24044681W"; flanks "24043402-,24043736^"; structure "0,1^2-"; splice_chain ",24043483^24043576-"; sources "Undefined,Undefined"; NMorMRNA "null"; degree "4"; dimension "2_2";
chrA02	Undefined	as_event	24090603	24091268	.	+	.	transcript_id "TCONS_00004132/TCONS_00004134,TCONS_00004133"; gene_id "chrA02:24090603-24092359W"; flanks "24090603[,24091268^"; structure "1^3-,2^4-"; splice_chain "24090873^24091181-,24090883^24091191-"; sources "Undefined,Undefined"; NMorMRNA "null"; degree "4"; dimension "2_2";
chrA02	Undefined	as_event	24091547	24091875	.	+	.	transcript_id "TCONS_00004133/TCONS_00004134,TCONS_00004132"; gene_id "chrA02:24090603-24092359W"; flanks "24091547-,24091875^"; structure "0,1^2-3^4-"; splice_chain ",24091610^24091683-24091747^24091810-"; sources "Undefined,Undefined"; NMorMRNA "null"; degree "4"; dimension "2_2";
chrA02	Undefined	as_event	24092059	24092359	.	+	.	transcript_id "TCONS_00004132,TCONS_00004134"; gene_id "chrA02:24090603-24092359W"; flanks "24092059^,24092359]"; structure "1-,2-"; splice_chain "24092140-,24092143-"; sources "Undefined,Undefined"; NMorMRNA "null"; degree "4"; dimension "2_2";
chrA02	Undefined	as_event	24091947	24092359	.	+	.	transcript_id "TCONS_00004133,TCONS_00004132,TCONS_00004134"; gene_id "chrA02:24090603-24092359W"; flanks "24091947-,24092359]"; structure "0,1^2-,1^3-"; splice_chain ",24092059^24092140-,24092059^24092143-"; sources "Undefined,Undefined,Undefined"; NMorMRNA "null"; degree "9"; dimension "3_3";
chrA02	Undefined	as_event	24230875	24231655	.	+	.	transcript_id "TCONS_00004142,TCONS_00004143"; gene_id "chrA02:24228544-24231655W"; flanks "24230875-,24231655]"; structure "0,1^2-"; splice_chain ",24231093^24231159-"; sources "Undefined,Undefined"; NMorMRNA "null"; degree "4"; dimension "2_2";
chrA02	Undefined	as_event	24299878	24300230	.	+	.	transcript_id "TCONS_00004149,TCONS_00004148/TCONS_00004150"; gene_id "chrA02:24298152-24304099W"; flanks "24299878-,24300230^"; structure "1^3-,2^4-"; splice_chain "24299961^24300051-,24300009^24300099-"; sources "Undefined,Undefined"; NMorMRNA "null"; degree "4"; dimension "2_2";
chrA02	Undefined	as_event	24301005	24301319	.	+	.	transcript_id "TCONS_00004148/TCONS_00004150,TCONS_00004149"; gene_id "chrA02:24298152-24304099W"; flanks "24301005-,24301319^"; structure "1^3-,2^4-"; splice_chain "24301094^24301215-,24301124^24301245-"; sources "Undefined,Undefined"; NMorMRNA "null"; degree "4"; dimension "2_2";
chrA02	Undefined	as_event	24301319	24301448	.	+	.	transcript_id "TCONS_00004150,TCONS_00004148/TCONS_00004149"; gene_id "chrA02:24298152-24304099W"; flanks "24301319^,24301448^"; structure "1-,2-"; splice_chain "24301413-,24301414-"; sources "Undefined,Undefined"; NMorMRNA "null"; degree "4"; dimension "2_2";
chrA02	Undefined	as_event	24302286	24302602	.	+	.	transcript_id "TCONS_00004149,TCONS_00004150"; gene_id "chrA02:24298152-24304099W"; flanks "24302286^,24302602-"; structure "1-3^,2-4^"; splice_chain "24302419-24302497^,24302432-24302499^"; sources "Undefined,Undefined"; NMorMRNA "null"; degree "4"; dimension "2_2";
chrA02	Undefined	as_event	24328270	24328526	.	+	.	transcript_id "TCONS_00004152,TCONS_00004153"; gene_id "chrA02:24325973-24329860W"; flanks "24328270^,24328526^"; structure "1-,2-"; splice_chain "24328415-,24328416-"; sources "Undefined,Undefined"; NMorMRNA "null"; degree "4"; dimension "2_2";
chrA02	Undefined	as_event	24486854	24487108	.	+	.	transcript_id "TCONS_00004158,TCONS_00004159"; gene_id "chrA02:24486854-24487858W"; flanks "24486854[,24487108^"; structure "0,1^2-"; splice_chain ",24486905^24486988-"; sources "Undefined,Undefined"; NMorMRNA "null"; degree "4"; dimension "2_2";
chrA02	Undefined	as_event	24487335	24487858	.	+	.	transcript_id "TCONS_00004158,TCONS_00004159"; gene_id "chrA02:24486854-24487858W"; flanks "24487335-,24487858]"; structure "0,1^2-"; splice_chain ",24487418^24487502-"; sources "Undefined,Undefined"; NMorMRNA "null"; degree "4"; dimension "2_2";
chrA02	Undefined	as_event	24569767	24570689	.	+	.	transcript_id "TCONS_00004166,TCONS_00004167"; gene_id "chrA02:24569366-24570689W"; flanks "24569767-,24570689]"; structure "1^3-,2^4-"; splice_chain "24569895^24569978-,24569905^24569988-"; sources "Undefined,Undefined"; NMorMRNA "null"; degree "4"; dimension "2_2";
chrA02	Undefined	as_event	24748647	24749541	.	+	.	transcript_id "TCONS_00004168,TCONS_00004169"; gene_id "chrA02:24748647-24751419W"; flanks "24748647[,24749541^"; structure "0,1^2-"; splice_chain ",24749184^24749398-"; sources "Undefined,Undefined"; NMorMRNA "null"; degree "4"; dimension "2_2";
chrA02	Undefined	as_event	24749615	24751419	.	+	.	transcript_id "TCONS_00004169,TCONS_00004168"; gene_id "chrA02:24748647-24751419W"; flanks "24749615-,24751419]"; structure "1^3-,2^4-"; splice_chain "24749892^24749966-,24749902^24749976-"; sources "Undefined,Undefined"; NMorMRNA "null"; degree "4"; dimension "2_2";
chrA02	Undefined	as_event	24780538	24780795	.	+	.	transcript_id "TCONS_00004172,TCONS_00004171"; gene_id "chrA02:24780538-24783674W"; flanks "24780538[,24780795^"; structure "0,1^2-"; splice_chain ",24780615^24780723-"; sources "Undefined,Undefined"; NMorMRNA "null"; degree "4"; dimension "2_2";
chrA02	Undefined	as_event	24781318	24781551	.	+	.	transcript_id "TCONS_00004172,TCONS_00004171"; gene_id "chrA02:24780538-24783674W"; flanks "24781318-,24781551^"; structure "0,1^2-"; splice_chain ",24781397^24781468-"; sources "Undefined,Undefined"; NMorMRNA "null"; degree "4"; dimension "2_2";
chrA02	Undefined	as_event	24781630	24781880	.	+	.	transcript_id "TCONS_00004172,TCONS_00004171"; gene_id "chrA02:24780538-24783674W"; flanks "24781630-,24781880^"; structure "0,1^2-"; splice_chain ",24781714^24781795-"; sources "Undefined,Undefined"; NMorMRNA "null"; degree "4"; dimension "2_2";
chrA02	Undefined	as_event	24784226	24785060	.	+	.	transcript_id "TCONS_00004173,TCONS_00004174"; gene_id "chrA02:24784046-24790173W"; flanks "24784226-,24785060^"; structure "0,1^2-"; splice_chain ",24784433^24784503-"; sources "Undefined,Undefined"; NMorMRNA "null"; degree "4"; dimension "2_2";
chrA02	Undefined	as_event	24785636	24785977	.	+	.	transcript_id "TCONS_00004173,TCONS_00004174"; gene_id "chrA02:24784046-24790173W"; flanks "24785636-,24785977^"; structure "0,1^2-"; splice_chain ",24785751^24785875-"; sources "Undefined,Undefined"; NMorMRNA "null"; degree "4"; dimension "2_2";
chrA02	Undefined	as_event	24785875	24786255	.	+	.	transcript_id "TCONS_00004174,TCONS_00004175"; gene_id "chrA02:24784046-24790173W"; flanks "24785875-,24786255^"; structure "1^3-,2^4-"; splice_chain "24785977^24786103-,24785980^24786106-"; sources "Undefined,Undefined"; NMorMRNA "null"; degree "4"; dimension "2_2";
chrA02	Undefined	as_event	24789475	24790173	.	+	.	transcript_id "TCONS_00004175,TCONS_00004173/TCONS_00004174"; gene_id "chrA02:24784046-24790173W"; flanks "24789475-,24790173]"; structure "0,1^2-"; splice_chain ",24789746^24789844-"; sources "Undefined,Undefined"; NMorMRNA "null"; degree "4"; dimension "2_2";
chrA02	Undefined	as_event	31479	31757	.	-	.	transcript_id "TCONS_00004178,TCONS_00004177"; gene_id "chrA02:30924-32926C"; flanks "31757-,31479^"; structure "1^3-,2^4-"; splice_chain "31669^31599-,31668^31598-"; sources "Undefined,Undefined"; NMorMRNA "null"; degree "4"; dimension "2_2";
chrA02	Undefined	as_event	87138	87384	.	-	.	transcript_id "TCONS_00004181,TCONS_00004182"; gene_id "chrA02:85874-89392C"; flanks "87384-,87138^"; structure "0,1^2-"; splice_chain ",87298^87215-"; sources "Undefined,Undefined"; NMorMRNA "null"; degree "4"; dimension "2_2";
chrA02	Undefined	as_event	183383	184390	.	-	.	transcript_id "TCONS_00004187,TCONS_00004188"; gene_id "chrA02:183383-184790C"; flanks "184390-,183383]"; structure "1^3-,2^4-"; splice_chain "184343^184097-,184333^184087-"; sources "Undefined,Undefined"; NMorMRNA "null"; degree "4"; dimension "2_2";
chrA02	Undefined	as_event	253564	254699	.	-	.	transcript_id "TCONS_00004195,TCONS_00004196"; gene_id "chrA02:252500-254699C"; flanks "254699[,253564^"; structure "1^3-,2^4-"; splice_chain "254455^254011-,254445^254001-"; sources "Undefined,Undefined"; NMorMRNA "null"; degree "4"; dimension "2_2";
chrA02	Undefined	as_event	268594	268890	.	-	.	transcript_id "TCONS_00004198,TCONS_00004199"; gene_id "chrA02:265224-269907C"; flanks "268890-,268594^"; structure "0,1^2-"; splice_chain ",268779^268706-"; sources "Undefined,Undefined"; NMorMRNA "null"; degree "4"; dimension "2_2";
chrA02	Undefined	as_event	272390	272617	.	-	.	transcript_id "TCONS_00004201,TCONS_00004200/TCONS_00004202"; gene_id "chrA02:271856-273277C"; flanks "272617-,272390^"; structure "1^3-,2^4-"; splice_chain "272546^272473-,272536^272463-"; sources "Undefined,Undefined"; NMorMRNA "null"; degree "4"; dimension "2_2";
chrA02	Undefined	as_event	271856	272309	.	-	.	transcript_id "TCONS_00004200,TCONS_00004201/TCONS_00004202"; gene_id "chrA02:271856-273277C"; flanks "272309-,271856]"; structure "1^3-,2^4-"; splice_chain "272259^272186-,272249^272176-"; sources "Undefined,Undefined"; NMorMRNA "null"; degree "4"; dimension "2_2";
chrA02	Undefined	as_event	335262	335922	.	-	.	transcript_id "TCONS_00004207,TCONS_00004208"; gene_id "chrA02:334284-336651C"; flanks "335922-,335262^"; structure "0,1^2-"; splice_chain ",335804^335318-"; sources "Undefined,Undefined"; NMorMRNA "null"; degree "4"; dimension "2_2";
chrA02	Undefined	as_event	334766	335171	.	-	.	transcript_id "TCONS_00004207,TCONS_00004208"; gene_id "chrA02:334284-336651C"; flanks "335171-,334766^"; structure "1^3-,2^4-"; splice_chain "334997^334920-,334987^334910-"; sources "Undefined,Undefined"; NMorMRNA "null"; degree "4"; dimension "2_2";
chrA02	Undefined	as_event	567056	567248	.	-	.	transcript_id "TCONS_00004222,TCONS_00004223"; gene_id "chrA02:566165-567743C"; flanks "567248^,567056^"; structure "1-,2-"; splice_chain "567153-,567132-"; sources "Undefined,Undefined"; NMorMRNA "null"; degree "4"; dimension "2_2";
chrA02	Undefined	as_event	629850	630242	.	-	.	transcript_id "TCONS_00004231,TCONS_00004230"; gene_id "chrA02:629464-631711C"; flanks "630242-,629850^"; structure "0,1^2-"; splice_chain ",630006^629918-"; sources "Undefined,Undefined"; NMorMRNA "null"; degree "4"; dimension "2_2";
chrA02	Undefined	as_event	753542	753858	.	-	.	transcript_id "TCONS_00004238,TCONS_00004239"; gene_id "chrA02:752011-754398C"; flanks "753858-,753542^"; structure "0,1^2-"; splice_chain ",753687^753591-"; sources "Undefined,Undefined"; NMorMRNA "null"; degree "4"; dimension "2_2";
chrA02	Undefined	as_event	752572	753077	.	-	.	transcript_id "TCONS_00004238,TCONS_00004239"; gene_id "chrA02:752011-754398C"; flanks "753077-,752572^"; structure "1^3-,2^4-"; splice_chain "752899^752764-,752889^752754-"; sources "Undefined,Undefined"; NMorMRNA "null"; degree "4"; dimension "2_2";
chrA02	Undefined	as_event	760818	761121	.	-	.	transcript_id "TCONS_00004242,TCONS_00004243"; gene_id "chrA02:759633-761355C"; flanks "761121^,760818^"; structure "1-,2-"; splice_chain "760866-,760865-"; sources "Undefined,Undefined"; NMorMRNA "null"; degree "4"; dimension "2_2";
chrA02	Undefined	as_event	759633	760089	.	-	.	transcript_id "TCONS_00004243,TCONS_00004242"; gene_id "chrA02:759633-761355C"; flanks "760089-,759633]"; structure "1^3-,2^4-"; splice_chain "760013^759938-,760003^759928-"; sources "Undefined,Undefined"; NMorMRNA "null"; degree "4"; dimension "2_2";
chrA02	Undefined	as_event	790383	790612	.	-	.	transcript_id "TCONS_00004246,TCONS_00004247/TCONS_00004248"; gene_id "chrA02:788320-790886C"; flanks "790612^,790383^"; structure "1-,2-"; splice_chain "790462-,790459-"; sources "Undefined,Undefined"; NMorMRNA "null"; degree "4"; dimension "2_2";
chrA02	Undefined	as_event	789135	789371	.	-	.	transcript_id "TCONS_00004247,TCONS_00004246,TCONS_00004248"; gene_id "chrA02:788320-790886C"; flanks "789371-,789135^"; structure "0,1^3-,2^4-"; splice_chain ",789306^789230-,789304^789228-"; sources "Undefined,Undefined,Undefined"; NMorMRNA "null"; degree "9"; dimension "3_3";
chrA02	Undefined	as_event	854148	856219	.	-	.	transcript_id "TCONS_00004254,TCONS_00004253"; gene_id "chrA02:854148-856219C"; flanks "856219[,854148]"; structure "1^3-,2^4-"; splice_chain "855871^854568-,855861^854558-"; sources "Undefined,Undefined"; NMorMRNA "null"; degree "4"; dimension "2_2";
chrA02	Undefined	as_event	887852	888885	.	-	.	transcript_id "TCONS_00004257,TCONS_00004258"; gene_id "chrA02:887852-889001C"; flanks "888885-,887852]"; structure "0,1^2-"; splice_chain ",888708^888615-"; sources "Undefined,Undefined"; NMorMRNA "null"; degree "4"; dimension "2_2";
chrA02	Undefined	as_event	936633	937862	.	-	.	transcript_id "TCONS_00004263,TCONS_00004264"; gene_id "chrA02:935987-937862C"; flanks "937862[,936633-"; structure "1^,2^"; splice_chain "937158^,937154^"; sources "Undefined,Undefined"; NMorMRNA "null"; degree "4"; dimension "2_2";
chrA02	Undefined	as_event	935987	936633	.	-	.	transcript_id "TCONS_00004263,TCONS_00004264"; gene_id "chrA02:935987-937862C"; flanks "936633-,935987]"; structure "1^3-,2^4-"; splice_chain "936452^936295-,936442^936285-"; sources "Undefined,Undefined"; NMorMRNA "null"; degree "4"; dimension "2_2";
chrA02	Undefined	as_event	950961	951499	.	-	.	transcript_id "TCONS_00004266,TCONS_00004265"; gene_id "chrA02:948401-951499C"; flanks "951499[,950961-"; structure "1^,2^"; splice_chain "951222^,951052^"; sources "Undefined,Undefined"; NMorMRNA "null"; degree "4"; dimension "2_2";
chrA02	Undefined	as_event	949948	950381	.	-	.	transcript_id "TCONS_00004265,TCONS_00004266"; gene_id "chrA02:948401-951499C"; flanks "950381-,949948^"; structure "0,1^2-"; splice_chain ",950127^950045-"; sources "Undefined,Undefined"; NMorMRNA "null"; degree "4"; dimension "2_2";
chrA02	Undefined	as_event	949191	949379	.	-	.	transcript_id "TCONS_00004265,TCONS_00004266"; gene_id "chrA02:948401-951499C"; flanks "949379^,949191^"; structure "1-,2-"; splice_chain "949303-,949296-"; sources "Undefined,Undefined"; NMorMRNA "null"; degree "4"; dimension "2_2";
chrA02	Undefined	as_event	978804	979009	.	-	.	transcript_id "TCONS_00004271,TCONS_00004270"; gene_id "chrA02:977226-979079C"; flanks "979009^,978804^"; structure "1-,2-"; splice_chain "978877-,978873-"; sources "Undefined,Undefined"; NMorMRNA "null"; degree "4"; dimension "2_2";
chrA02	Undefined	as_event	1077374	1077683	.	-	.	transcript_id "TCONS_00004278,TCONS_00004277"; gene_id "chrA02:1076312-1082958C"; flanks "1077683-,1077374^"; structure "0,1^2-"; splice_chain ",1077595^1077512-"; sources "Undefined,Undefined"; NMorMRNA "null"; degree "4"; dimension "2_2";
chrA02	Undefined	as_event	1085351	1085522	.	-	.	transcript_id "TCONS_00004280,TCONS_00004279"; gene_id "chrA02:1084289-1086280C"; flanks "1085522-,1085351-"; structure "1^,2^"; splice_chain "1085447^,1085446^"; sources "Undefined,Undefined"; NMorMRNA "null"; degree "4"; dimension "2_2";
chrA02	Undefined	as_event	1084289	1085351	.	-	.	transcript_id "TCONS_00004279,TCONS_00004280"; gene_id "chrA02:1084289-1086280C"; flanks "1085351-,1084289]"; structure "1^3-,2^4-"; splice_chain "1085238^1084949-,1085236^1084947-"; sources "Undefined,Undefined"; NMorMRNA "null"; degree "4"; dimension "2_2";
chrA02	Undefined	as_event	1157594	1157927	.	-	.	transcript_id "TCONS_00004285,TCONS_00004284"; gene_id "chrA02:1156774-1162195C"; flanks "1157927-,1157594^"; structure "0,1^2-"; splice_chain ",1157835^1157758-"; sources "Undefined,Undefined"; NMorMRNA "null"; degree "4"; dimension "2_2";
chrA02	Undefined	as_event	1175304	1177717	.	-	.	transcript_id "TCONS_00004289,TCONS_00004288"; gene_id "chrA02:1175304-1177717C"; flanks "1177717[,1175304]"; structure "1^3-,2^4-"; splice_chain "1177582^1176940-,1177578^1176936-"; sources "Undefined,Undefined"; NMorMRNA "null"; degree "4"; dimension "2_2";
chrA02	Undefined	as_event	1186082	1186270	.	-	.	transcript_id "TCONS_00004290,TCONS_00004291"; gene_id "chrA02:1183637-1193375C"; flanks "1186270^,1186082^"; structure "1-,2-"; splice_chain "1186187-,1186186-"; sources "Undefined,Undefined"; NMorMRNA "null"; degree "4"; dimension "2_2";
chrA02	Undefined	as_event	1184154	1184367	.	-	.	transcript_id "TCONS_00004290,TCONS_00004291"; gene_id "chrA02:1183637-1193375C"; flanks "1184367-,1184154-"; structure "1^,2^"; splice_chain "1184242^,1184241^"; sources "Undefined,Undefined"; NMorMRNA "null"; degree "4"; dimension "2_2";
chrA02	Undefined	as_event	1201252	1201723	.	-	.	transcript_id "TCONS_00004293,TCONS_00004294"; gene_id "chrA02:1199783-1202935C"; flanks "1201723-,1201252^"; structure "1^3-5^7-,2^4-6^8-"; splice_chain "1201675^1201592-1201482^1201384-,1201665^1201582-1201472^1201374-"; sources "Undefined,Undefined"; NMorMRNA "null"; degree "4"; dimension "2_2";
chrA02	Undefined	as_event	1237594	1238043	.	-	.	transcript_id "TCONS_00004297,TCONS_00004298"; gene_id "chrA02:1234701-1239715C"; flanks "1238043-,1237594^"; structure "0,1^2-"; splice_chain ",1237926^1237860-"; sources "Undefined,Undefined"; NMorMRNA "null"; degree "4"; dimension "2_2";
chrA02	Undefined	as_event	1244247	1244529	.	-	.	transcript_id "TCONS_00004301/TCONS_00004302,TCONS_00004300"; gene_id "chrA02:1240814-1245963C"; flanks "1244529-,1244247^"; structure "0,1^2-"; splice_chain ",1244396^1244313-"; sources "Undefined,Undefined"; NMorMRNA "null"; degree "4"; dimension "2_2";
chrA02	Undefined	as_event	1243644	1244055	.	-	.	transcript_id "TCONS_00004301,TCONS_00004299/TCONS_00004300/TCONS_00004302"; gene_id "chrA02:1240814-1245963C"; flanks "1244055-,1243644^"; structure "1^3-,2^4-"; splice_chain "1243998^1243762-,1243997^1243761-"; sources "Undefined,Undefined"; NMorMRNA "null"; degree "4"; dimension "2_2";
chrA02	Undefined	as_event	1243254	1243562	.	-	.	transcript_id "TCONS_00004300,TCONS_00004299/TCONS_00004301/TCONS_00004302"; gene_id "chrA02:1240814-1245963C"; flanks "1243562-,1243254^"; structure "0,1^2-"; splice_chain ",1243449^1243385-"; sources "Undefined,Undefined"; NMorMRNA "null"; degree "4"; dimension "2_2";
chrA02	Undefined	as_event	1241535	1241794	.	-	.	transcript_id "TCONS_00004299,TCONS_00004302,TCONS_00004300"; gene_id "chrA02:1240814-1245963C"; flanks "1241794-,1241535^"; structure "1^4-,2^5-,3^6-"; splice_chain "1241745^1241649-,1241736^1241640-,1241720^1241624-"; sources "Undefined,Undefined,Undefined"; NMorMRNA "null"; degree "9"; dimension "3_3";
chrA02	Undefined	as_event	1241399	1241794	.	-	.	transcript_id "TCONS_00004301,TCONS_00004299,TCONS_00004302,TCONS_00004300"; gene_id "chrA02:1240814-1245963C"; flanks "1241794-,1241399^"; structure "1^5-9^11-,2^6-10^12-,3^7-10^12-,4^8-10^12-"; splice_chain "1241749^1241653-1241544^1241455-,1241745^1241649-1241535^1241446-,1241736^1241640-1241535^1241446-,1241720^1241624-1241535^1241446-"; sources "Undefined,Undefined,Undefined,Undefined"; NMor…
chrA02	Undefined	as_event	1240814	1241073	.	-	.	transcript_id "TCONS_00004300/TCONS_00004301/TCONS_00004302,TCONS_00004299"; gene_id "chrA02:1240814-1245963C"; flanks "1241073-,1240814]"; structure "0,1^2-"; splice_chain ",1240970^1240886-"; sources "Undefined,Undefined"; NMorMRNA "null"; degree "4"; dimension "2_2";
chrA02	Undefined	as_event	1280404	1280853	.	-	.	transcript_id "TCONS_00004306,TCONS_00004305"; gene_id "chrA02:1278985-1282001C"; flanks "1280853-,1280404^"; structure "1^3-,2^4-"; splice_chain "1280780^1280504-,1280754^1280478-"; sources "Undefined,Undefined"; NMorMRNA "null"; degree "4"; dimension "2_2";
chrA02	Undefined	as_event	1279891	1280478	.	-	.	transcript_id "TCONS_00004304,TCONS_00004305"; gene_id "chrA02:1278985-1282001C"; flanks "1280478-,1279891^"; structure "1^3-5^7-,2^4-6^8-"; splice_chain "1280414^1280226-1280125^1280038-,1280404^1280216-1280115^1280028-"; sources "Undefined,Undefined"; NMorMRNA "null"; degree "4"; dimension "2_2";
chrA02	Undefined	as_event	1279891	1280853	.	-	.	transcript_id "TCONS_00004306,TCONS_00004304,TCONS_00004305"; gene_id "chrA02:1278985-1282001C"; flanks "1280853-,1279891^"; structure "1^3-6^8-10^12-,2^4-5^7-9^11-,2^4-6^8-10^12-"; splice_chain "1280780^1280504-1280404^1280216-1280115^1280028-,1280754^1280478-1280414^1280226-1280125^1280038-,1280754^1280478-1280404^1280216-1280115^1280028-"; sources "Undefined,Undefined,Undefined"; NMorMRNA "nul…
chrA02	Undefined	as_event	1279544	1279819	.	-	.	transcript_id "TCONS_00004306,TCONS_00004304/TCONS_00004305"; gene_id "chrA02:1278985-1282001C"; flanks "1279819-,1279544^"; structure "1^3-,2^4-"; splice_chain "1279764^1279697-,1279754^1279687-"; sources "Undefined,Undefined"; NMorMRNA "null"; degree "4"; dimension "2_2";
chrA02	Undefined	as_event	1278985	1279458	.	-	.	transcript_id "TCONS_00004306,TCONS_00004304/TCONS_00004305"; gene_id "chrA02:1278985-1282001C"; flanks "1279458-,1278985]"; structure "1^3-,2^4-"; splice_chain "1279378^1279300-,1279368^1279284-"; sources "Undefined,Undefined"; NMorMRNA "null"; degree "4"; dimension "2_2";
chrA02	Undefined	as_event	1381723	1382049	.	-	.	transcript_id "TCONS_00004313,TCONS_00004312"; gene_id "chrA02:1381723-1384030C"; flanks "1382049-,1381723]"; structure "0,1^2-"; splice_chain ",1381890^1381819-"; sources "Undefined,Undefined"; NMorMRNA "null"; degree "4"; dimension "2_2";
chrA02	Undefined	as_event	1423411	1424374	.	-	.	transcript_id "TCONS_00004316,TCONS_00004317"; gene_id "chrA02:1423131-1424374C"; flanks "1424374[,1423411-"; structure "1^3-4^5-6^,2^"; splice_chain "1424070^1423792-1423661^1423590-1423512^,1424043^"; sources "Undefined,Undefined"; NMorMRNA "null"; degree "4"; dimension "2_2";
chrA02	Undefined	as_event	1443201	1443601	.	-	.	transcript_id "TCONS_00004318,TCONS_00004319"; gene_id "chrA02:1442056-1444428C"; flanks "1443601-,1443201^"; structure "1^3-,2^4-"; splice_chain "1443365^1443287-,1443355^1443277-"; sources "Undefined,Undefined"; NMorMRNA "null"; degree "4"; dimension "2_2";
chrA02	Undefined	as_event	1442723	1443079	.	-	.	transcript_id "TCONS_00004318,TCONS_00004319"; gene_id "chrA02:1442056-1444428C"; flanks "1443079-,1442723^"; structure "1^3-,2^4-"; splice_chain "1442970^1442863-,1442960^1442853-"; sources "Undefined,Undefined"; NMorMRNA "null"; degree "4"; dimension "2_2";
chrA02	Undefined	as_event	1444562	1445157	.	-	.	transcript_id "TCONS_00004321,TCONS_00004320"; gene_id "chrA02:1444562-1446749C"; flanks "1445157-,1444562]"; structure "1^3-,2^4-"; splice_chain "1444950^1444848-,1444940^1444838-"; sources "Undefined,Undefined"; NMorMRNA "null"; degree "4"; dimension "2_2";
chrA02	Undefined	as_event	1574188	1574449	.	-	.	transcript_id "TCONS_00004331,TCONS_00004330"; gene_id "chrA02:1573800-1576486C"; flanks "1574449-,1574188^"; structure "1^3-,2^4-"; splice_chain "1574403^1574322-,1574392^1574311-"; sources "Undefined,Undefined"; NMorMRNA "null"; degree "4"; dimension "2_2";
chrA02	Undefined	as_event	1573800	1574095	.	-	.	transcript_id "TCONS_00004330,TCONS_00004331"; gene_id "chrA02:1573800-1576486C"; flanks "1574095-,1573800]"; structure "0,1^2-"; splice_chain ",1573985^1573899-"; sources "Undefined,Undefined"; NMorMRNA "null"; degree "4"; dimension "2_2";
chrA02	Undefined	as_event	1740259	1740444	.	-	.	transcript_id "TCONS_00004337,TCONS_00004338"; gene_id "chrA02:1736817-1740503C"; flanks "1740444^,1740259^"; structure "1-,2-"; splice_chain "1740341-,1740338-"; sources "Undefined,Undefined"; NMorMRNA "null"; degree "4"; dimension "2_2";
chrA02	Undefined	as_event	1771997	1772481	.	-	.	transcript_id "TCONS_00004340,TCONS_00004339"; gene_id "chrA02:1771997-1773427C"; flanks "1772481-,1771997]"; structure "0,1^2-"; splice_chain ",1772213^1772133-"; sources "Undefined,Undefined"; NMorMRNA "null"; degree "4"; dimension "2_2";
chrA02	Undefined	as_event	1796218	1796722	.	-	.	transcript_id "TCONS_00004343,TCONS_00004344"; gene_id "chrA02:1796218-1799990C"; flanks "1796722-,1796218]"; structure "1^3-,2^4-"; splice_chain "1796484^1796406-,1796474^1796396-"; sources "Undefined,Undefined"; NMorMRNA "null"; degree "4"; dimension "2_2";
chrA02	Undefined	as_event	1805263	1805834	.	-	.	transcript_id "TCONS_00004348,TCONS_00004346/TCONS_00004347"; gene_id "chrA02:1801806-1805973C"; flanks "1805834^,1805263^"; structure "1-,2-"; splice_chain "1805382-,1805377-"; sources "Undefined,Undefined"; NMorMRNA "null"; degree "4"; dimension "2_2";
chrA02	Undefined	as_event	1804773	1805143	.	-	.	transcript_id "TCONS_00004346,TCONS_00004347/TCONS_00004348"; gene_id "chrA02:1801806-1805973C"; flanks "1805143-,1804773^"; structure "1^3-,2^4-"; splice_chain "1805116^1804905-,1805093^1804882-"; sources "Undefined,Undefined"; NMorMRNA "null"; degree "4"; dimension "2_2";
chrA02	Undefined	as_event	1804048	1804773	.	-	.	transcript_id "TCONS_00004348,TCONS_00004346/TCONS_00004347"; gene_id "chrA02:1801806-1805973C"; flanks "1804773^,1804048^"; structure "1-,2-"; splice_chain "1804692-,1804673-"; sources "Undefined,Undefined"; NMorMRNA "null"; degree "4"; dimension "2_2";
chrA02	Undefined	as_event	1831645	1834057	.	-	.	transcript_id "TCONS_00004350,TCONS_00004351"; gene_id "chrA02:1831645-1834057C"; flanks "1834057[,1831645]"; structure "0,1^2-"; splice_chain ",1832209^1832062-"; sources "Undefined,Undefined"; NMorMRNA "null"; degree "4"; dimension "2_2";
chrA02	Undefined	as_event	1848112	1848593	.	-	.	transcript_id "TCONS_00004355,TCONS_00004353/TCONS_00004354"; gene_id "chrA02:1845692-1848593C"; flanks "1848593[,1848112^"; structure "0,1^2-"; splice_chain ",1848294^1848205-"; sources "Undefined,Undefined"; NMorMRNA "null"; degree "4"; dimension "2_2";
chrA02	Undefined	as_event	1847900	1848112	.	-	.	transcript_id "TCONS_00004353,TCONS_00004354/TCONS_00004355"; gene_id "chrA02:1845692-1848593C"; flanks "1848112^,1847900^"; structure "1-,2-"; splice_chain "1847985-,1847978-"; sources "Undefined,Undefined"; NMorMRNA "null"; degree "4"; dimension "2_2";
chrA02	Undefined	as_event	1847672	1847900	.	-	.	transcript_id "TCONS_00004353/TCONS_00004354,TCONS_00004355"; gene_id "chrA02:1845692-1848593C"; flanks "1847900^,1847672^"; structure "1-,2-"; splice_chain "1847821-,1847814-"; sources "Undefined,Undefined"; NMorMRNA "null"; degree "4"; dimension "2_2";
chrA02	Undefined	as_event	1846880	1847554	.	-	.	transcript_id "TCONS_00004354,TCONS_00004353,TCONS_00004355"; gene_id "chrA02:1845692-1848593C"; flanks "1847554-,1846880^"; structure "0,1^4-,2^3-"; splice_chain ",1847451^1847198-,1847317^1847210-"; sources "Undefined,Undefined,Undefined"; NMorMRNA "null"; degree "9"; dimension "3_3";
chrA02	Undefined	as_event	1846324	1846684	.	-	.	transcript_id "TCONS_00004353,TCONS_00004354/TCONS_00004355"; gene_id "chrA02:1845692-1848593C"; flanks "1846684^,1846324^"; structure "1-3^4-,2-"; splice_chain "1846606-1846424^1846351-,1846597-"; sources "Undefined,Undefined"; NMorMRNA "null"; degree "4"; dimension "2_2";
chrA02	Undefined	as_event	1845692	1846253	.	-	.	transcript_id "TCONS_00004353/TCONS_00004355,TCONS_00004354"; gene_id "chrA02:1845692-1848593C"; flanks "1846253-,1845692]"; structure "0,1^2-"; splice_chain ",1846128^1846023-"; sources "Undefined,Undefined"; NMorMRNA "null"; degree "4"; dimension "2_2";
chrA02	Undefined	as_event	1868747	1868971	.	-	.	transcript_id "TCONS_00004357,TCONS_00004358"; gene_id "chrA02:1868603-1870508C"; flanks "1868971^,1868747^"; structure "1-,2-"; splice_chain "1868801-,1868797-"; sources "Undefined,Undefined"; NMorMRNA "null"; degree "4"; dimension "2_2";
chrA02	Undefined	as_event	1895271	1895602	.	-	.	transcript_id "TCONS_00004360,TCONS_00004361"; gene_id "chrA02:1894237-1897427C"; flanks "1895602-,1895271^"; structure "0,1^2-"; splice_chain ",1895450^1895386-"; sources "Undefined,Undefined"; NMorMRNA "null"; degree "4"; dimension "2_2";
chrA02	Undefined	as_event	1899277	1899496	.	-	.	transcript_id "TCONS_00004362,TCONS_00004363"; gene_id "chrA02:1898023-1901018C"; flanks "1899496-,1899277^"; structure "0,1^2-"; splice_chain ",1899447^1899364-"; sources "Undefined,Undefined"; NMorMRNA "null"; degree "4"; dimension "2_2";
chrA02	Undefined	as_event	2013715	2014023	.	-	.	transcript_id "TCONS_00004370,TCONS_00004369"; gene_id "chrA02:2009867-2015938C"; flanks "2014023-,2013715^"; structure "0,1^2-"; splice_chain ",2013958^2013879-"; sources "Undefined,Undefined"; NMorMRNA "null"; degree "4"; dimension "2_2";
chrA02	Undefined	as_event	2047903	2048386	.	-	.	transcript_id "TCONS_00004377,TCONS_00004376"; gene_id "chrA02:2047903-2049128C"; flanks "2048386-,2047903]"; structure "0,1^2-"; splice_chain ",2048157^2048033-"; sources "Undefined,Undefined"; NMorMRNA "null"; degree "4"; dimension "2_2";
chrA02	Undefined	as_event	2157655	2157871	.	-	.	transcript_id "TCONS_00004388,TCONS_00004387"; gene_id "chrA02:2154979-2159635C"; flanks "2157871^,2157655^"; structure "1-,2-"; splice_chain "2157724-,2157707-"; sources "Undefined,Undefined"; NMorMRNA "null"; degree "4"; dimension "2_2";
chrA02	Undefined	as_event	2315435	2315821	.	-	.	transcript_id "TCONS_00004401,TCONS_00004402"; gene_id "chrA02:2312601-2316606C"; flanks "2315821-,2315435^"; structure "0,1^2-"; splice_chain ",2315617^2315525-"; sources "Undefined,Undefined"; NMorMRNA "null"; degree "4"; dimension "2_2";
chrA02	Undefined	as_event	2412366	2412729	.	-	.	transcript_id "TCONS_00004404,TCONS_00004403"; gene_id "chrA02:2409591-2413794C"; flanks "2412729-,2412366^"; structure "0,1^2-"; splice_chain ",2412573^2412456-"; sources "Undefined,Undefined"; NMorMRNA "null"; degree "4"; dimension "2_2";
chrA02	Undefined	as_event	2563312	2563767	.	-	.	transcript_id "TCONS_00004423,TCONS_00004422"; gene_id "chrA02:2562987-2565744C"; flanks "2563767-,2563312^"; structure "0,1^2-3^4-"; splice_chain ",2563661^2563578-2563479^2563403-"; sources "Undefined,Undefined"; NMorMRNA "null"; degree "4"; dimension "2_2";
chrA02	Undefined	as_event	2568395	2568817	.	-	.	transcript_id "TCONS_00004424,TCONS_00004425"; gene_id "chrA02:2566512-2569520C"; flanks "2568817-,2568395^"; structure "0,1^2-"; splice_chain ",2568585^2568491-"; sources "Undefined,Undefined"; NMorMRNA "null"; degree "4"; dimension "2_2";
chrA02	Undefined	as_event	2567010	2567306	.	-	.	transcript_id "TCONS_00004424,TCONS_00004425"; gene_id "chrA02:2566512-2569520C"; flanks "2567306-,2567010^"; structure "0,1^2-"; splice_chain ",2567213^2567118-"; sources "Undefined,Undefined"; NMorMRNA "null"; degree "4"; dimension "2_2";
chrA02	Undefined	as_event	2599654	2600127	.	-	.	transcript_id "TCONS_00004428,TCONS_00004429"; gene_id "chrA02:2598858-2600254C"; flanks "2600127^,2599654^"; structure "1-,2-"; splice_chain "2599878-,2599876-"; sources "Undefined,Undefined"; NMorMRNA "null"; degree "4"; dimension "2_2";
chrA02	Undefined	as_event	2712938	2714877	.	-	.	transcript_id "TCONS_00004430,TCONS_00004431"; gene_id "chrA02:2710993-2715747C"; flanks "2714877-,2712938^"; structure "1^3-5^7-,2^4-6^8-"; splice_chain "2714789^2714572-2714320^2713058-,2714779^2714562-2714310^2713048-"; sources "Undefined,Undefined"; NMorMRNA "null"; degree "4"; dimension "2_2";
chrA02	Undefined	as_event	2732813	2733299	.	-	.	transcript_id "TCONS_00004433,TCONS_00004432"; gene_id "chrA02:2732255-2736408C"; flanks "2733299-,2732813^"; structure "1^3-,2^4-"; splice_chain "2733091^2732971-,2733090^2732970-"; sources "Undefined,Undefined"; NMorMRNA "null"; degree "4"; dimension "2_2";
chrA02	Undefined	as_event	2751105	2751344	.	-	.	transcript_id "TCONS_00004435/TCONS_00004436,TCONS_00004437"; gene_id "chrA02:2749705-2752604C"; flanks "2751344^,2751105^"; structure "1-,2-"; splice_chain "2751256-,2751177-"; sources "Undefined,Undefined"; NMorMRNA "null"; degree "4"; dimension "2_2";
chrA02	Undefined	as_event	2750807	2751013	.	-	.	transcript_id "TCONS_00004435/TCONS_00004437,TCONS_00004436"; gene_id "chrA02:2749705-2752604C"; flanks "2751013-,2750807-"; structure "1^,2^"; splice_chain "2750878^,2750876^"; sources "Undefined,Undefined"; NMorMRNA "null"; degree "4"; dimension "2_2";
chrA02	Undefined	as_event	2750162	2750640	.	-	.	transcript_id "TCONS_00004435/TCONS_00004436,TCONS_00004434/TCONS_00004437"; gene_id "chrA02:2749705-2752604C"; flanks "2750640-,2750162^"; structure "0,1^2-"; splice_chain ",2750366^2750286-"; sources "Undefined,Undefined"; NMorMRNA "null"; degree "4"; dimension "2_2";
chrA02	Undefined	as_event	2749705	2750162	.	-	.	transcript_id "TCONS_00004434/TCONS_00004435/TCONS_00004436,TCONS_00004437"; gene_id "chrA02:2749705-2752604C"; flanks "2750162^,2749705]"; structure "1-,2-"; splice_chain "2749973-,2749967-"; sources "Undefined,Undefined"; NMorMRNA "null"; degree "4"; dimension "2_2";
chrA02	Undefined	as_event	2753484	2753607	.	-	.	transcript_id "TCONS_00004438,TCONS_00004439"; gene_id "chrA02:2752880-2754491C"; flanks "2753607^,2753484^"; structure "1-,2-"; splice_chain "2753533-,2753531-"; sources "Undefined,Undefined"; NMorMRNA "null"; degree "4"; dimension "2_2";
chrA02	Undefined	as_event	2757154	2757453	.	-	.	transcript_id "TCONS_00004442,TCONS_00004441"; gene_id "chrA02:2755836-2757706C"; flanks "2757453^,2757154^"; structure "1-,2-"; splice_chain "2757381-,2757375-"; sources "Undefined,Undefined"; NMorMRNA "null"; degree "4"; dimension "2_2";
chrA02	Undefined	as_event	2756272	2756414	.	-	.	transcript_id "TCONS_00004442,TCONS_00004441"; gene_id "chrA02:2755836-2757706C"; flanks "2756414^,2756272^"; structure "1-,2-"; splice_chain "2756348-,2756343-"; sources "Undefined,Undefined"; NMorMRNA "null"; degree "4"; dimension "2_2";
chrA02	Undefined	as_event	2766448	2766662	.	-	.	transcript_id "TCONS_00004443,TCONS_00004444"; gene_id "chrA02:2765961-2768991C"; flanks "2766662-,2766448^"; structure "1^3-,2^4-"; splice_chain "2766612^2766526-,2766583^2766497-"; sources "Undefined,Undefined"; NMorMRNA "null"; degree "4"; dimension "2_2";
chrA02	Undefined	as_event	2856090	2856302	.	-	.	transcript_id "TCONS_00004447,TCONS_00004448"; gene_id "chrA02:2855026-2857345C"; flanks "2856302-,2856090^"; structure "0,1^2-"; splice_chain ",2856228^2856158-"; sources "Undefined,Undefined"; NMorMRNA "null"; degree "4"; dimension "2_2";
chrA02	Undefined	as_event	2883084	2883856	.	-	.	transcript_id "TCONS_00004450,TCONS_00004449"; gene_id "chrA02:2881620-2884435C"; flanks "2883856-,2883084^"; structure "0,1^2-3^4-"; splice_chain ",2883509^2883433-2883245^2883164-"; sources "Undefined,Undefined"; NMorMRNA "null"; degree "4"; dimension "2_2";
chrA02	Undefined	as_event	2972389	2973118	.	-	.	transcript_id "TCONS_00004453,TCONS_00004452"; gene_id "chrA02:2970127-2973501C"; flanks "2973118^,2972389^"; structure "1-,2-"; splice_chain "2972883-,2972880-"; sources "Undefined,Undefined"; NMorMRNA "null"; degree "4"; dimension "2_2";
chrA02	Undefined	as_event	2970616	2971059	.	-	.	transcript_id "TCONS_00004452,TCONS_00004451"; gene_id "chrA02:2970127-2973501C"; flanks "2971059-,2970616^"; structure "1^3-,2^4-"; splice_chain "2970787^2970698-,2970777^2970688-"; sources "Undefined,Undefined"; NMorMRNA "null"; degree "4"; dimension "2_2";
chrA02	Undefined	as_event	2983513	2983695	.	-	.	transcript_id "TCONS_00004455,TCONS_00004456"; gene_id "chrA02:2982547-2985423C"; flanks "2983695^,2983513^"; structure "1-,2-"; splice_chain "2983611-,2983608-"; sources "Undefined,Undefined"; NMorMRNA "null"; degree "4"; dimension "2_2";
chrA02	Undefined	as_event	3037636	3038190	.	-	.	transcript_id "TCONS_00004458,TCONS_00004457"; gene_id "chrA02:3037636-3043355C"; flanks "3038190-,3037636]"; structure "0,1^2-"; splice_chain ",3037926^3037822-"; sources "Undefined,Undefined"; NMorMRNA "null"; degree "4"; dimension "2_2";
chrA02	Undefined	as_event	3137696	3137887	.	-	.	transcript_id "TCONS_00004468,TCONS_00004469"; gene_id "chrA02:3129717-3138363C"; flanks "3137887^,3137696^"; structure "1-,2-"; splice_chain "3137797-,3137795-"; sources "Undefined,Undefined"; NMorMRNA "null"; degree "4"; dimension "2_2";
chrA02	Undefined	as_event	3131807	3132259	.	-	.	transcript_id "TCONS_00004468,TCONS_00004469"; gene_id "chrA02:3129717-3138363C"; flanks "3132259-,3131807^"; structure "1^3-,2^4-"; splice_chain "3132175^3132021-,3132165^3132011-"; sources "Undefined,Undefined"; NMorMRNA "null"; degree "4"; dimension "2_2";
chrA02	Undefined	as_event	3196781	3197179	.	-	.	transcript_id "TCONS_00004473,TCONS_00004474"; gene_id "chrA02:3195898-3197179C"; flanks "3197179[,3196781^"; structure "0,1^2-"; splice_chain ",3197016^3196909-"; sources "Undefined,Undefined"; NMorMRNA "null"; degree "4"; dimension "2_2";
chrA02	Undefined	as_event	3226290	3226489	.	-	.	transcript_id "TCONS_00004478,TCONS_00004479"; gene_id "chrA02:3224775-3226627C"; flanks "3226489^,3226290^"; structure "1-,2-"; splice_chain "3226406-,3226317-"; sources "Undefined,Undefined"; NMorMRNA "null"; degree "4"; dimension "2_2";
chrA02	Undefined	as_event	3224775	3225121	.	-	.	transcript_id "TCONS_00004478/TCONS_00004479,TCONS_00004477"; gene_id "chrA02:3224775-3226627C"; flanks "3225121-,3224775]"; structure "0,1^2-"; splice_chain ",3224923^3224846-"; sources "Undefined,Undefined"; NMorMRNA "null"; degree "4"; dimension "2_2";
chrA02	Undefined	as_event	3699939	3700129	.	-	.	transcript_id "TCONS_00004505,TCONS_00004506"; gene_id "chrA02:3697474-3700379C"; flanks "3700129^,3699939^"; structure "1-,2-"; splice_chain "3700059-,3700056-"; sources "Undefined,Undefined"; NMorMRNA "null"; degree "4"; dimension "2_2";
chrA02	Undefined	as_event	3786148	3786349	.	-	.	transcript_id "TCONS_00004511,TCONS_00004512"; gene_id "chrA02:3784918-3787749C"; flanks "3786349^,3786148^"; structure "1-,2-"; splice_chain "3786261-,3786259-"; sources "Undefined,Undefined"; NMorMRNA "null"; degree "4"; dimension "2_2";
chrA02	Undefined	as_event	3802003	3802558	.	-	.	transcript_id "TCONS_00004515,TCONS_00004516"; gene_id "chrA02:3798990-3802955C"; flanks "3802558^,3802003^"; structure "1-,2-"; splice_chain "3802075-,3802074-"; sources "Undefined,Undefined"; NMorMRNA "null"; degree "4"; dimension "2_2";
chrA02	Undefined	as_event	3801541	3801922	.	-	.	transcript_id "TCONS_00004515,TCONS_00004516"; gene_id "chrA02:3798990-3802955C"; flanks "3801922-,3801541^"; structure "0,1^2-"; splice_chain ",3801815^3801735-"; sources "Undefined,Undefined"; NMorMRNA "null"; degree "4"; dimension "2_2";
chrA02	Undefined	as_event	3800730	3801246	.	-	.	transcript_id "TCONS_00004515,TCONS_00004516"; gene_id "chrA02:3798990-3802955C"; flanks "3801246-,3800730^"; structure "0,1^2-"; splice_chain ",3801159^3801080-"; sources "Undefined,Undefined"; NMorMRNA "null"; degree "4"; dimension "2_2";
chrA02	Undefined	as_event	4014657	4014783	.	-	.	transcript_id "TCONS_00004521,TCONS_00004520"; gene_id "chrA02:4011617-4014850C"; flanks "4014783^,4014657^"; structure "1-,2-"; splice_chain "4014756-,4014752-"; sources "Undefined,Undefined"; NMorMRNA "null"; degree "4"; dimension "2_2";
chrA02	Undefined	as_event	4014564	4014752	.	-	.	transcript_id "TCONS_00004520,TCONS_00004519"; gene_id "chrA02:4011617-4014850C"; flanks "4014752-,4014564-"; structure "1^,2^"; splice_chain "4014657^,4014655^"; sources "Undefined,Undefined"; NMorMRNA "null"; degree "4"; dimension "2_2";
chrA02	Undefined	as_event	4014564	4014783	.	-	.	transcript_id "TCONS_00004521,TCONS_00004520,TCONS_00004519"; gene_id "chrA02:4011617-4014850C"; flanks "4014783^,4014564-"; structure "1-3^,2-3^,2-4^"; splice_chain "4014756-4014657^,4014752-4014657^,4014752-4014655^"; sources "Undefined,Undefined,Undefined"; NMorMRNA "null"; degree "9"; dimension "3_3";
chrA02	Undefined	as_event	4013793	4014105	.	-	.	transcript_id "TCONS_00004519,TCONS_00004520/TCONS_00004521"; gene_id "chrA02:4011617-4014850C"; flanks "4014105-,4013793^"; structure "0,1^2-"; splice_chain ",4013957^4013888-"; sources "Undefined,Undefined"; NMorMRNA "null"; degree "4"; dimension "2_2";
chrA02	Undefined	as_event	4013488	4013628	.	-	.	transcript_id "TCONS_00004519,TCONS_00004520/TCONS_00004521"; gene_id "chrA02:4011617-4014850C"; flanks "4013628^,4013488^"; structure "1-,2-"; splice_chain "4013556-,4013549-"; sources "Undefined,Undefined"; NMorMRNA "null"; degree "4"; dimension "2_2";
chrA02	Undefined	as_event	4012518	4012803	.	-	.	transcript_id "TCONS_00004519,TCONS_00004520/TCONS_00004521"; gene_id "chrA02:4011617-4014850C"; flanks "4012803-,4012518^"; structure "1^3-,2^4-"; splice_chain "4012729^4012654-,4012719^4012644-"; sources "Undefined,Undefined"; NMorMRNA "null"; degree "4"; dimension "2_2";
chrA02	Undefined	as_event	4106303	4106434	.	-	.	transcript_id "TCONS_00004522,TCONS_00004523"; gene_id "chrA02:4105378-4106623C"; flanks "4106434^,4106303^"; structure "1-,2-"; splice_chain "4106351-,4106348-"; sources "Undefined,Undefined"; NMorMRNA "null"; degree "4"; dimension "2_2";
chrA02	Undefined	as_event	4230304	4230499	.	-	.	transcript_id "TCONS_00004525,TCONS_00004526"; gene_id "chrA02:4229288-4230880C"; flanks "4230499^,4230304^"; structure "1-,2-"; splice_chain "4230391-,4230390-"; sources "Undefined,Undefined"; NMorMRNA "null"; degree "4"; dimension "2_2";
chrA02	Undefined	as_event	4229288	4229515	.	-	.	transcript_id "TCONS_00004525,TCONS_00004526"; gene_id "chrA02:4229288-4230880C"; flanks "4229515-,4229288]"; structure "0,1^2-"; splice_chain ",4229369^4229300-"; sources "Undefined,Undefined"; NMorMRNA "null"; degree "4"; dimension "2_2";
chrA02	Undefined	as_event	4414344	4414498	.	-	.	transcript_id "TCONS_00004530,TCONS_00004531"; gene_id "chrA02:4412979-4414563C"; flanks "4414498^,4414344^"; structure "1-,2-"; splice_chain "4414474-,4414471-"; sources "Undefined,Undefined"; NMorMRNA "null"; degree "4"; dimension "2_2";
chrA02	Undefined	as_event	4450958	4451857	.	-	.	transcript_id "TCONS_00004538,TCONS_00004537"; gene_id "chrA02:4449936-4451857C"; flanks "4451857[,4450958^"; structure "1^3-,2^4-"; splice_chain "4451546^4451314-,4451544^4451312-"; sources "Undefined,Undefined"; NMorMRNA "null"; degree "4"; dimension "2_2";
chrA02	Undefined	as_event	4601463	4601619	.	-	.	transcript_id "TCONS_00004548,TCONS_00004547"; gene_id "chrA02:4599063-4601787C"; flanks "4601619^,4601463^"; structure "1-,2-"; splice_chain "4601533-,4601530-"; sources "Undefined,Undefined"; NMorMRNA "null"; degree "4"; dimension "2_2";
chrA02	Undefined	as_event	4627733	4628731	.	-	.	transcript_id "TCONS_00004550,TCONS_00004549"; gene_id "chrA02:4627256-4628731C"; flanks "4628731[,4627733^"; structure "1^3-,2^4-"; splice_chain "4628229^4627863-,4628226^4627860-"; sources "Undefined,Undefined"; NMorMRNA "null"; degree "4"; dimension "2_2";
chrA02	Undefined	as_event	4985640	4986884	.	-	.	transcript_id "TCONS_00004572,TCONS_00004573"; gene_id "chrA02:4984651-4986884C"; flanks "4986884[,4985640^"; structure "1^3-,2^4-"; splice_chain "4986520^4985981-,4986510^4985971-"; sources "Undefined,Undefined"; NMorMRNA "null"; degree "4"; dimension "2_2";
chrA02	Undefined	as_event	4984769	4985093	.	-	.	transcript_id "TCONS_00004574,TCONS_00004572/TCONS_00004573"; gene_id "chrA02:4984651-4986884C"; flanks "4985093-,4984769^"; structure "1^3-,2^4-"; splice_chain "4984948^4984872-,4984938^4984862-"; sources "Undefined,Undefined"; NMorMRNA "null"; degree "4"; dimension "2_2";
chrA02	Undefined	as_event	5151185	5151599	.	-	.	transcript_id "TCONS_00004579,TCONS_00004578"; gene_id "chrA02:5151185-5151599C"; flanks "5151599[,5151185]"; structure "1^3-,2^4-"; splice_chain "5151470^5151301-,5151460^5151291-"; sources "Undefined,Undefined"; NMorMRNA "null"; degree "4"; dimension "2_2";
chrA02	Undefined	as_event	5225708	5226049	.	-	.	transcript_id "TCONS_00004585,TCONS_00004584"; gene_id "chrA02:5225578-5226899C"; flanks "5226049-,5225708^"; structure "0,1^2-"; splice_chain ",5225883^5225791-"; sources "Undefined,Undefined"; NMorMRNA "null"; degree "4"; dimension "2_2";
chrA02	Undefined	as_event	5364779	5365132	.	-	.	transcript_id "TCONS_00004590,TCONS_00004589"; gene_id "chrA02:5363109-5365720C"; flanks "5365132-,5364779^"; structure "0,1^2-"; splice_chain ",5364917^5364823-"; sources "Undefined,Undefined"; NMorMRNA "null"; degree "4"; dimension "2_2";
chrA02	Undefined	as_event	5364339	5364554	.	-	.	transcript_id "TCONS_00004590,TCONS_00004589"; gene_id "chrA02:5363109-5365720C"; flanks "5364554^,5364339^"; structure "1-,2-"; splice_chain "5364462-,5364461-"; sources "Undefined,Undefined"; NMorMRNA "null"; degree "4"; dimension "2_2";
chrA02	Undefined	as_event	5363199	5363397	.	-	.	transcript_id "TCONS_00004590,TCONS_00004589"; gene_id "chrA02:5363109-5365720C"; flanks "5363397^,5363199^"; structure "1-,2-"; splice_chain "5363329-,5363328-"; sources "Undefined,Undefined"; NMorMRNA "null"; degree "4"; dimension "2_2";
chrA02	Undefined	as_event	5383582	5384208	.	-	.	transcript_id "TCONS_00004592,TCONS_00004593"; gene_id "chrA02:5381904-5384294C"; flanks "5384208^,5383582^"; structure "1-,2-"; splice_chain "5384073-,5384072-"; sources "Undefined,Undefined"; NMorMRNA "null"; degree "4"; dimension "2_2";
chrA02	Undefined	as_event	5382942	5383126	.	-	.	transcript_id "TCONS_00004593,TCONS_00004592"; gene_id "chrA02:5381904-5384294C"; flanks "5383126^,5382942^"; structure "1-,2-"; splice_chain "5383035-,5383033-"; sources "Undefined,Undefined"; NMorMRNA "null"; degree "4"; dimension "2_2";
chrA02	Undefined	as_event	5576792	5577272	.	-	.	transcript_id "TCONS_00004602,TCONS_00004601/TCONS_00004603"; gene_id "chrA02:5576792-5578293C"; flanks "5577272^,5576792]"; structure "1-,2-"; splice_chain "5577157-,5577146-"; sources "Undefined,Undefined"; NMorMRNA "null"; degree "4"; dimension "2_2";
chrA02	Undefined	as_event	5615872	5616402	.	-	.	transcript_id "TCONS_00004608,TCONS_00004607,TCONS_00004606"; gene_id "chrA02:5614831-5632060C"; flanks "5616402[,5615872^"; structure "1^4-,2^5-,3^6-"; splice_chain "5616087^5616003-,5616082^5615998-,5616080^5615996-"; sources "Undefined,Undefined,Undefined"; NMorMRNA "null"; degree "9"; dimension "3_3";
chrA02	Undefined	as_event	5647888	5648549	.	-	.	transcript_id "TCONS_00004612,TCONS_00004611"; gene_id "chrA02:5645717-5649072C"; flanks "5648549-,5647888^"; structure "0,1^2-"; splice_chain ",5648056^5647976-"; sources "Undefined,Undefined"; NMorMRNA "null"; degree "4"; dimension "2_2";
chrA02	Undefined	as_event	5647166	5647525	.	-	.	transcript_id "TCONS_00004612,TCONS_00004611"; gene_id "chrA02:5645717-5649072C"; flanks "5647525^,5647166^"; structure "1-,2-"; splice_chain "5647243-,5647241-"; sources "Undefined,Undefined"; NMorMRNA "null"; degree "4"; dimension "2_2";
chrA02	Undefined	as_event	5713687	5714123	.	-	.	transcript_id "TCONS_00004617,TCONS_00004616"; gene_id "chrA02:5712675-5714502C"; flanks "5714123-,5713687^"; structure "1^3-,2^4-"; splice_chain "5713925^5713811-,5713923^5713809-"; sources "Undefined,Undefined"; NMorMRNA "null"; degree "4"; dimension "2_2";
chrA02	Undefined	as_event	5884654	5884911	.	-	.	transcript_id "TCONS_00004620,TCONS_00004619"; gene_id "chrA02:5884186-5887941C"; flanks "5884911-,5884654^"; structure "0,1^2-"; splice_chain ",5884841^5884749-"; sources "Undefined,Undefined"; NMorMRNA "null"; degree "4"; dimension "2_2";
chrA02	Undefined	as_event	5950546	5950709	.	-	.	transcript_id "TCONS_00004623,TCONS_00004622/TCONS_00004624"; gene_id "chrA02:5948315-5953224C"; flanks "5950709^,5950546^"; structure "1-,2-"; splice_chain "5950601-,5950599-"; sources "Undefined,Undefined"; NMorMRNA "null"; degree "4"; dimension "2_2";
chrA02	Undefined	as_event	5949913	5950097	.	-	.	transcript_id "TCONS_00004621,TCONS_00004622/TCONS_00004623/TCONS_00004624"; gene_id "chrA02:5948315-5953224C"; flanks "5950097^,5949913^"; structure "1-,2-"; splice_chain "5950014-,5950013-"; sources "Undefined,Undefined"; NMorMRNA "null"; degree "4"; dimension "2_2";
chrA02	Undefined	as_event	6000607	6000982	.	-	.	transcript_id "TCONS_00004628,TCONS_00004629"; gene_id "chrA02:6000460-6001535C"; flanks "6000982^,6000607^"; structure "1-,2-"; splice_chain "6000676-,6000675-"; sources "Undefined,Undefined"; NMorMRNA "null"; degree "4"; dimension "2_2";
chrA02	Undefined	as_event	6222152	6222354	.	-	.	transcript_id "TCONS_00004642,TCONS_00004641"; gene_id "chrA02:6220756-6222354C"; flanks "6222354[,6222152^"; structure "0,1^2-"; splice_chain ",6222343^6222238-"; sources "Undefined,Undefined"; NMorMRNA "null"; degree "4"; dimension "2_2";
chrA02	Undefined	as_event	6223760	6224075	.	-	.	transcript_id "TCONS_00004644,TCONS_00004643"; gene_id "chrA02:6222947-6224782C"; flanks "6224075-,6223760^"; structure "1^3-,2^4-"; splice_chain "6223968^6223880-,6223966^6223879-"; sources "Undefined,Undefined"; NMorMRNA "null"; degree "4"; dimension "2_2";
chrA02	Undefined	as_event	6240215	6240402	.	-	.	transcript_id "TCONS_00004647,TCONS_00004646"; gene_id "chrA02:6239814-6242468C"; flanks "6240402^,6240215^"; structure "1-,2-"; splice_chain "6240288-,6240287-"; sources "Undefined,Undefined"; NMorMRNA "null"; degree "4"; dimension "2_2";
chrA02	Undefined	as_event	6329885	6330085	.	-	.	transcript_id "TCONS_00004656,TCONS_00004655/TCONS_00004657"; gene_id "chrA02:6326419-6331272C"; flanks "6330085^,6329885^"; structure "1-,2-"; splice_chain "6329991-,6329989-"; sources "Undefined,Undefined"; NMorMRNA "null"; degree "4"; dimension "2_2";
chrA02	Undefined	as_event	6329322	6329803	.	-	.	transcript_id "TCONS_00004655,TCONS_00004656/TCONS_00004657"; gene_id "chrA02:6326419-6331272C"; flanks "6329803-,6329322^"; structure "1^3-,2^4-"; splice_chain "6329725^6329439-,6329715^6329429-"; sources "Undefined,Undefined"; NMorMRNA "null"; degree "4"; dimension "2_2";
chrA02	Undefined	as_event	6326978	6327644	.	-	.	transcript_id "TCONS_00004655,TCONS_00004656/TCONS_00004657"; gene_id "chrA02:6326419-6331272C"; flanks "6327644-,6326978^"; structure "1^3-,2^4-"; splice_chain "6327555^6327116-,6327545^6327106-"; sources "Undefined,Undefined"; NMorMRNA "null"; degree "4"; dimension "2_2";
chrA02	Undefined	as_event	6402735	6403030	.	-	.	transcript_id "TCONS_00004661,TCONS_00004660"; gene_id "chrA02:6401742-6403688C"; flanks "6403030-,6402735-"; structure "1^,2^"; splice_chain "6402844^,6402843^"; sources "Undefined,Undefined"; NMorMRNA "null"; degree "4"; dimension "2_2";
chrA02	Undefined	as_event	6402569	6402844	.	-	.	transcript_id "TCONS_00004659,TCONS_00004661"; gene_id "chrA02:6401742-6403688C"; flanks "6402844^,6402569^"; structure "1-,2-"; splice_chain "6402736-,6402735-"; sources "Undefined,Undefined"; NMorMRNA "null"; degree "4"; dimension "2_2";
chrA02	Undefined	as_event	6402569	6403030	.	-	.	transcript_id "TCONS_00004659,TCONS_00004661,TCONS_00004660"; gene_id "chrA02:6401742-6403688C"; flanks "6403030-,6402569^"; structure "1^3-,1^4-,2^4-"; splice_chain "6402844^6402736-,6402844^6402735-,6402843^6402735-"; sources "Undefined,Undefined,Undefined"; NMorMRNA "null"; degree "9"; dimension "3_3";
chrA02	Undefined	as_event	6406085	6406703	.	-	.	transcript_id "TCONS_00004663,TCONS_00004662"; gene_id "chrA02:6406085-6408722C"; flanks "6406703-,6406085]"; structure "0,1^2-"; splice_chain ",6406457^6406142-"; sources "Undefined,Undefined"; NMorMRNA "null"; degree "4"; dimension "2_2";
chrA02	Undefined	as_event	6525668	6525921	.	-	.	transcript_id "TCONS_00004670,TCONS_00004669"; gene_id "chrA02:6525128-6526203C"; flanks "6525921^,6525668^"; structure "1-,2-"; splice_chain "6525749-,6525747-"; sources "Undefined,Undefined"; NMorMRNA "null"; degree "4"; dimension "2_2";
chrA02	Undefined	as_event	6694079	6694292	.	-	.	transcript_id "TCONS_00004676,TCONS_00004677"; gene_id "chrA02:6692806-6695039C"; flanks "6694292-,6694079^"; structure "0,1^2-"; splice_chain ",6694216^6694150-"; sources "Undefined,Undefined"; NMorMRNA "null"; degree "4"; dimension "2_2";
chrA02	Undefined	as_event	6859593	6860223	.	-	.	transcript_id "TCONS_00004682,TCONS_00004684"; gene_id "chrA02:6857820-6860223C"; flanks "6860223[,6859593^"; structure "0,1^2-"; splice_chain ",6859737^6859654-"; sources "Undefined,Undefined"; NMorMRNA "null"; degree "4"; dimension "2_2";
chrA02	Undefined	as_event	6858158	6860223	.	-	.	transcript_id "TCONS_00004684,TCONS_00004683"; gene_id "chrA02:6857820-6860223C"; flanks "6860223[,6858158^"; structure "1^2-4^6-,3^5-"; splice_chain "6859737^6859654-6859593^6859504-,6859603^6859514-"; sources "Undefined,Undefined"; NMorMRNA "null"; degree "4"; dimension "2_2";
chrA02	Undefined	as_event	6857820	6858088	.	-	.	transcript_id "TCONS_00004684,TCONS_00004683"; gene_id "chrA02:6857820-6860223C"; flanks "6858088-,6857820]"; structure "1^3-,2^4-"; splice_chain "6857988^6857902-,6857965^6857879-"; sources "Undefined,Undefined"; NMorMRNA "null"; degree "4"; dimension "2_2";
chrA02	Undefined	as_event	6857820	6859504	.	-	.	transcript_id "TCONS_00004682,TCONS_00004684"; gene_id "chrA02:6857820-6860223C"; flanks "6859504-,6857820]"; structure "1^3-6^8-,2^4-5^7-"; splice_chain "6858159^6858089-6857959^6857873-,6858158^6858088-6857988^6857902-"; sources "Undefined,Undefined"; NMorMRNA "null"; degree "4"; dimension "2_2";
chrA02	Undefined	as_event	6857820	6860223	.	-	.	transcript_id "TCONS_00004684,TCONS_00004683,TCONS_00004682"; gene_id "chrA02:6857820-6860223C"; flanks "6860223[,6857820]"; structure "1^2-4^6-8^10-11^14-,3^5-8^10-12^15-,4^6-7^9-13^16-"; splice_chain "6859737^6859654-6859593^6859504-6858158^6858088-6857988^6857902-,6859603^6859514-6858158^6858088-6857965^6857879-,6859593^6859504-6858159^6858089-6857959^6857873-"; sources "Undefined,Undefined,Un…
chrA02	Undefined	as_event	6999291	6999484	.	-	.	transcript_id "TCONS_00004690,TCONS_00004691"; gene_id "chrA02:6980234-6999548C"; flanks "6999484^,6999291^"; structure "1-,2-"; splice_chain "6999414-,6999413-"; sources "Undefined,Undefined"; NMorMRNA "null"; degree "4"; dimension "2_2";
chrA02	Undefined	as_event	6989843	6990156	.	-	.	transcript_id "TCONS_00004690,TCONS_00004691"; gene_id "chrA02:6980234-6999548C"; flanks "6990156-,6989843^"; structure "1^3-,2^4-"; splice_chain "6990069^6989968-,6990067^6989966-"; sources "Undefined,Undefined"; NMorMRNA "null"; degree "4"; dimension "2_2";
chrA02	Undefined	as_event	6988946	6989500	.	-	.	transcript_id "TCONS_00004690,TCONS_00004691"; gene_id "chrA02:6980234-6999548C"; flanks "6989500-,6988946^"; structure "1^3-,2^4-"; splice_chain "6989397^6989285-,6989387^6989275-"; sources "Undefined,Undefined"; NMorMRNA "null"; degree "4"; dimension "2_2";
chrA02	Undefined	as_event	6986566	6986840	.	-	.	transcript_id "TCONS_00004690,TCONS_00004691"; gene_id "chrA02:6980234-6999548C"; flanks "6986840-,6986566^"; structure "1^3-,2^4-"; splice_chain "6986760^6986681-,6986758^6986679-"; sources "Undefined,Undefined"; NMorMRNA "null"; degree "4"; dimension "2_2";
chrA02	Undefined	as_event	7112956	7113095	.	-	.	transcript_id "TCONS_00004700,TCONS_00004701"; gene_id "chrA02:7109317-7114106C"; flanks "7113095-,7112956-"; structure "1^,2^"; splice_chain "7113041^,7113040^"; sources "Undefined,Undefined"; NMorMRNA "null"; degree "4"; dimension "2_2";
chrA02	Undefined	as_event	7112332	7112956	.	-	.	transcript_id "TCONS_00004700,TCONS_00004701"; gene_id "chrA02:7109317-7114106C"; flanks "7112956-,7112332^"; structure "0,1^2-"; splice_chain ",7112850^7112776-"; sources "Undefined,Undefined"; NMorMRNA "null"; degree "4"; dimension "2_2";
chrA02	Undefined	as_event	7222566	7223108	.	-	.	transcript_id "TCONS_00004705,TCONS_00004706"; gene_id "chrA02:7222566-7224261C"; flanks "7223108-,7222566]"; structure "1^3-,2^4-"; splice_chain "7222821^7222736-,7222811^7222726-"; sources "Undefined,Undefined"; NMorMRNA "null"; degree "4"; dimension "2_2";
chrA02	Undefined	as_event	7271646	7273448	.	-	.	transcript_id "TCONS_00004708,TCONS_00004707"; gene_id "chrA02:7271646-7273448C"; flanks "7273448[,7271646]"; structure "0,1^2-3^4-"; splice_chain ",7272275^7272168-7272087^7271953-"; sources "Undefined,Undefined"; NMorMRNA "null"; degree "4"; dimension "2_2";
chrA02	Undefined	as_event	7296337	7296996	.	-	.	transcript_id "TCONS_00004709/TCONS_00004710,TCONS_00004711"; gene_id "chrA02:7293804-7297462C"; flanks "7296996-,7296337^"; structure "0,1^2-"; splice_chain ",7296865^7296796-"; sources "Undefined,Undefined"; NMorMRNA "null"; degree "4"; dimension "2_2";
chrA02	Undefined	as_event	7294576	7294723	.	-	.	transcript_id "TCONS_00004709,TCONS_00004710"; gene_id "chrA02:7293804-7297462C"; flanks "7294723^,7294576^"; structure "1-,2-"; splice_chain "7294620-,7294617-"; sources "Undefined,Undefined"; NMorMRNA "null"; degree "4"; dimension "2_2";
chrA02	Undefined	as_event	7444485	7444854	.	-	.	transcript_id "TCONS_00004714,TCONS_00004715"; gene_id "chrA02:7444164-7445837C"; flanks "7444854-,7444485^"; structure "0,1^2-"; splice_chain ",7444722^7444643-"; sources "Undefined,Undefined"; NMorMRNA "null"; degree "4"; dimension "2_2";
chrA02	Undefined	as_event	8297473	8297755	.	-	.	transcript_id "TCONS_00004732,TCONS_00004731"; gene_id "chrA02:8297473-8302931C"; flanks "8297755-,8297473]"; structure "0,1^2-"; splice_chain ",8297670^8297589-"; sources "Undefined,Undefined"; NMorMRNA "null"; degree "4"; dimension "2_2";
chrA02	Undefined	as_event	8303470	8304218	.	-	.	transcript_id "TCONS_00004733,TCONS_00004734"; gene_id "chrA02:8303470-8304970C"; flanks "8304218-,8303470]"; structure "0,1^2-"; splice_chain ",8303869^8303695-"; sources "Undefined,Undefined"; NMorMRNA "null"; degree "4"; dimension "2_2";
chrA02	Undefined	as_event	8447870	8448614	.	-	.	transcript_id "TCONS_00004738,TCONS_00004737"; gene_id "chrA02:8447493-8449156C"; flanks "8448614-,8447870^"; structure "1^3-,2^4-"; splice_chain "8448556^8448003-,8448546^8447993-"; sources "Undefined,Undefined"; NMorMRNA "null"; degree "4"; dimension "2_2";
chrA02	Undefined	as_event	8476953	8477384	.	-	.	transcript_id "TCONS_00004740,TCONS_00004741/TCONS_00004742"; gene_id "chrA02:8475201-8479003C"; flanks "8477384-,8476953^"; structure "1^3-,2^4-"; splice_chain "8477220^8477145-,8477186^8477111-"; sources "Undefined,Undefined"; NMorMRNA "null"; degree "4"; dimension "2_2";
chrA02	Undefined	as_event	8476615	8476831	.	-	.	transcript_id "TCONS_00004741/TCONS_00004742,TCONS_00004740"; gene_id "chrA02:8475201-8479003C"; flanks "8476831-,8476615-"; structure "1^,2^"; splice_chain "8476713^,8476712^"; sources "Undefined,Undefined"; NMorMRNA "null"; degree "4"; dimension "2_2";
chrA02	Undefined	as_event	8488257	8488535	.	-	.	transcript_id "TCONS_00004743,TCONS_00004744"; gene_id "chrA02:8486415-8489828C"; flanks "8488535^,8488257^"; structure "1-,2-"; splice_chain "8488458-,8488455-"; sources "Undefined,Undefined"; NMorMRNA "null"; degree "4"; dimension "2_2";
chrA02	Undefined	as_event	8486415	8486910	.	-	.	transcript_id "TCONS_00004743,TCONS_00004744"; gene_id "chrA02:8486415-8489828C"; flanks "8486910-,8486415]"; structure "1^3-,2^4-"; splice_chain "8486762^8486684-,8486760^8486682-"; sources "Undefined,Undefined"; NMorMRNA "null"; degree "4"; dimension "2_2";
chrA02	Undefined	as_event	8537664	8537955	.	-	.	transcript_id "TCONS_00004751,TCONS_00004750"; gene_id "chrA02:8537664-8539509C"; flanks "8537955-,8537664]"; structure "0,1^2-"; splice_chain ",8537810^8537725-"; sources "Undefined,Undefined"; NMorMRNA "null"; degree "4"; dimension "2_2";
chrA02	Undefined	as_event	8691837	8692357	.	-	.	transcript_id "TCONS_00004753,TCONS_00004752"; gene_id "chrA02:8690948-8692851C"; flanks "8692357-,8691837^"; structure "0,1^2-"; splice_chain ",8692147^8692071-"; sources "Undefined,Undefined"; NMorMRNA "null"; degree "4"; dimension "2_2";
chrA02	Undefined	as_event	8886711	8886885	.	-	.	transcript_id "TCONS_00004762,TCONS_00004763"; gene_id "chrA02:8884165-8887578C"; flanks "8886885^,8886711^"; structure "1-,2-"; splice_chain "8886744-,8886741-"; sources "Undefined,Undefined"; NMorMRNA "null"; degree "4"; dimension "2_2";
chrA02	Undefined	as_event	8976327	8978757	.	-	.	transcript_id "TCONS_00004765,TCONS_00004766"; gene_id "chrA02:8976327-8978757C"; flanks "8978757[,8976327]"; structure "1^3-,2^4-"; splice_chain "8978543^8978185-,8978533^8978175-"; sources "Undefined,Undefined"; NMorMRNA "null"; degree "4"; dimension "2_2";
chrA02	Undefined	as_event	9271344	9272710	.	-	.	transcript_id "TCONS_00004775,TCONS_00004774"; gene_id "chrA02:9270431-9272710C"; flanks "9272710[,9271344-"; structure "1^,2^"; splice_chain "9271583^,9271582^"; sources "Undefined,Undefined"; NMorMRNA "null"; degree "4"; dimension "2_2";
chrA02	Undefined	as_event	9270431	9271113	.	-	.	transcript_id "TCONS_00004774,TCONS_00004775"; gene_id "chrA02:9270431-9272710C"; flanks "9271113-,9270431]"; structure "1^3-,2^4-"; splice_chain "9270973^9270851-,9270963^9270841-"; sources "Undefined,Undefined"; NMorMRNA "null"; degree "4"; dimension "2_2";
chrA02	Undefined	as_event	9546351	9546580	.	-	.	transcript_id "TCONS_00004782,TCONS_00004783/TCONS_00004784"; gene_id "chrA02:9545551-9546892C"; flanks "9546580^,9546351^"; structure "1-,2-"; splice_chain "9546501-,9546495-"; sources "Undefined,Undefined"; NMorMRNA "null"; degree "4"; dimension "2_2";
chrA02	Undefined	as_event	9545754	9546263	.	-	.	transcript_id "TCONS_00004783,TCONS_00004782"; gene_id "chrA02:9545551-9546892C"; flanks "9546263-,9545754^"; structure "0,1^2-"; splice_chain ",9546189^9545926-"; sources "Undefined,Undefined"; NMorMRNA "null"; degree "4"; dimension "2_2";
chrA02	Undefined	as_event	9545551	9545754	.	-	.	transcript_id "TCONS_00004782,TCONS_00004783"; gene_id "chrA02:9545551-9546892C"; flanks "9545754^,9545551]"; structure "1-,2-"; splice_chain "9545665-,9545655-"; sources "Undefined,Undefined"; NMorMRNA "null"; degree "4"; dimension "2_2";
chrA02	Undefined	as_event	9545551	9545926	.	-	.	transcript_id "TCONS_00004784,TCONS_00004782"; gene_id "chrA02:9545551-9546892C"; flanks "9545926-,9545551]"; structure "0,1^2-"; splice_chain ",9545754^9545665-"; sources "Undefined,Undefined"; NMorMRNA "null"; degree "4"; dimension "2_2";
chrA02	Undefined	as_event	9545551	9546263	.	-	.	transcript_id "TCONS_00004784,TCONS_00004782,TCONS_00004783"; gene_id "chrA02:9545551-9546892C"; flanks "9546263-,9545551]"; structure "1^2-,1^2-3^4-,3^5-"; splice_chain "9546189^9545926-,9546189^9545926-9545754^9545665-,9545754^9545655-"; sources "Undefined,Undefined,Undefined"; NMorMRNA "null"; degree "9"; dimension "3_3";
chrA02	Undefined	as_event	9545551	9546495	.	-	.	transcript_id "TCONS_00004781,TCONS_00004784,TCONS_00004783"; gene_id "chrA02:9545551-9546892C"; flanks "9546495-,9545551]"; structure "1^3-,2^4-5^6-,2^4-7^8-"; splice_chain "9546359^9546271-,9546351^9546263-9546189^9545926-,9546351^9546263-9545754^9545655-"; sources "Undefined,Undefined,Undefined"; NMorMRNA "null"; degree "9"; dimension "3_3";
chrA02	Undefined	as_event	9545551	9546580	.	-	.	transcript_id "TCONS_00004782,TCONS_00004781,TCONS_00004784,TCONS_00004783"; gene_id "chrA02:9545551-9546892C"; flanks "9546580^,9545551]"; structure "1-4^6-7^8-9^10-,2-3^5-,2-4^6-7^8-,2-4^6-9^11-"; splice_chain "9546501-9546351^9546263-9546189^9545926-9545754^9545665-,9546495-9546359^9546271-,9546495-9546351^9546263-9546189^9545926-,9546495-9546351^9546263-9545754^9545655-"; sources "Undefined,U…
chrA02	Undefined	as_event	9650564	9650953	.	-	.	transcript_id "TCONS_00004790,TCONS_00004789/TCONS_00004791"; gene_id "chrA02:9648711-9650953C"; flanks "9650953[,9650564^"; structure "1^3-,2^4-"; splice_chain "9650750^9650660-,9650748^9650658-"; sources "Undefined,Undefined"; NMorMRNA "null"; degree "4"; dimension "2_2";
chrA02	Undefined	as_event	9648711	9649198	.	-	.	transcript_id "TCONS_00004791,TCONS_00004789/TCONS_00004790"; gene_id "chrA02:9648711-9650953C"; flanks "9649198-,9648711]"; structure "1^3-,2^4-"; splice_chain "9649138^9649068-,9649133^9649063-"; sources "Undefined,Undefined"; NMorMRNA "null"; degree "4"; dimension "2_2";
chrA02	Undefined	as_event	9729905	9730620	.	-	.	transcript_id "TCONS_00004794,TCONS_00004793"; gene_id "chrA02:9727469-9730620C"; flanks "9730620[,9729905-"; structure "1^,2^"; splice_chain "9730179^,9730175^"; sources "Undefined,Undefined"; NMorMRNA "null"; degree "4"; dimension "2_2";
chrA02	Undefined	as_event	9853038	9853409	.	-	.	transcript_id "TCONS_00004801,TCONS_00004799/TCONS_00004800"; gene_id "chrA02:9851962-9854131C"; flanks "9853409-,9853038^"; structure "0,1^2-"; splice_chain ",9853348^9853119-"; sources "Undefined,Undefined"; NMorMRNA "null"; degree "4"; dimension "2_2";
chrA02	Undefined	as_event	9851962	9852180	.	-	.	transcript_id "TCONS_00004800,TCONS_00004799"; gene_id "chrA02:9851962-9854131C"; flanks "9852180^,9851962]"; structure "1-,2-"; splice_chain "9852090-,9852086-"; sources "Undefined,Undefined"; NMorMRNA "null"; degree "4"; dimension "2_2";
chrA02	Undefined	as_event	9856974	9857361	.	-	.	transcript_id "TCONS_00004802,TCONS_00004803"; gene_id "chrA02:9854719-9858367C"; flanks "9857361-,9856974^"; structure "0,1^2-"; splice_chain ",9857212^9857104-"; sources "Undefined,Undefined"; NMorMRNA "null"; degree "4"; dimension "2_2";
chrA02	Undefined	as_event	10244407	10244623	.	-	.	transcript_id "TCONS_00004814,TCONS_00004812/TCONS_00004813"; gene_id "chrA02:10241509-10245341C"; flanks "10244623-,10244407^"; structure "1^3-,2^4-"; splice_chain "10244555^10244477-,10244545^10244467-"; sources "Undefined,Undefined"; NMorMRNA "null"; degree "4"; dimension "2_2";
chrA02	Undefined	as_event	10243606	10243809	.	-	.	transcript_id "TCONS_00004813,TCONS_00004812/TCONS_00004814"; gene_id "chrA02:10241509-10245341C"; flanks "10243809^,10243606^"; structure "1-,2-"; splice_chain "10243747-,10243719-"; sources "Undefined,Undefined"; NMorMRNA "null"; degree "4"; dimension "2_2";
chrA02	Undefined	as_event	10242300	10242961	.	-	.	transcript_id "TCONS_00004812,TCONS_00004814"; gene_id "chrA02:10241509-10245341C"; flanks "10242961^,10242300^"; structure "1-,2-"; splice_chain "10242448-,10242447-"; sources "Undefined,Undefined"; NMorMRNA "null"; degree "4"; dimension "2_2";
chrA02	Undefined	as_event	10242139	10242447	.	-	.	transcript_id "TCONS_00004813,TCONS_00004814"; gene_id "chrA02:10241509-10245341C"; flanks "10242447-,10242139^"; structure "0,1^2-"; splice_chain ",10242300^10242231-"; sources "Undefined,Undefined"; NMorMRNA "null"; degree "4"; dimension "2_2";
chrA02	Undefined	as_event	10242139	10242961	.	-	.	transcript_id "TCONS_00004812,TCONS_00004813,TCONS_00004814"; gene_id "chrA02:10241509-10245341C"; flanks "10242961^,10242139^"; structure "1-3^4-,2-,2-3^4-"; splice_chain "10242448-10242300^10242231-,10242447-,10242447-10242300^10242231-"; sources "Undefined,Undefined,Undefined"; NMorMRNA "null"; degree "9"; dimension "3_3";
chrA02	Undefined	as_event	10241871	10242071	.	-	.	transcript_id "TCONS_00004812/TCONS_00004813,TCONS_00004814"; gene_id "chrA02:10241509-10245341C"; flanks "10242071-,10241871^"; structure "0,1^2-"; splice_chain ",10242003^10241913-"; sources "Undefined,Undefined"; NMorMRNA "null"; degree "4"; dimension "2_2";
chrA02	Undefined	as_event	10314890	10315084	.	-	.	transcript_id "TCONS_00004818,TCONS_00004817"; gene_id "chrA02:10314890-10316916C"; flanks "10315084-,10314890]"; structure "0,1^2-"; splice_chain ",10315024^10314945-"; sources "Undefined,Undefined"; NMorMRNA "null"; degree "4"; dimension "2_2";
chrA02	Undefined	as_event	10385531	10385922	.	-	.	transcript_id "TCONS_00004820,TCONS_00004819"; gene_id "chrA02:10385313-10386345C"; flanks "10385922-,10385531^"; structure "0,1^2-"; splice_chain ",10385683^10385605-"; sources "Undefined,Undefined"; NMorMRNA "null"; degree "4"; dimension "2_2";
chrA02	Undefined	as_event	10515481	10515975	.	-	.	transcript_id "TCONS_00004825,TCONS_00004824"; gene_id "chrA02:10515239-10518960C"; flanks "10515975-,10515481]"; structure "0,1^2-"; splice_chain ",10515809^10515725-"; sources "Undefined,Undefined"; NMorMRNA "null"; degree "4"; dimension "2_2";
chrA02	Undefined	as_event	10670092	10670264	.	-	.	transcript_id "TCONS_00004830,TCONS_00004831/TCONS_00004832"; gene_id "chrA02:10668564-10673806C"; flanks "10670264^,10670092^"; structure "1-,2-"; splice_chain "10670164-,10670157-"; sources "Undefined,Undefined"; NMorMRNA "null"; degree "4"; dimension "2_2";
chrA02	Undefined	as_event	10669066	10669260	.	-	.	transcript_id "TCONS_00004832,TCONS_00004831,TCONS_00004830"; gene_id "chrA02:10668564-10673806C"; flanks "10669260^,10669066^"; structure "1-,2-,3-"; splice_chain "10669187-,10669186-,10669185-"; sources "Undefined,Undefined,Undefined"; NMorMRNA "null"; degree "9"; dimension "3_3";
chrA02	Undefined	as_event	10840624	10841204	.	-	.	transcript_id "TCONS_00004837,TCONS_00004836"; gene_id "chrA02:10838728-10841372C"; flanks "10841204^,10840624^"; structure "1-,2-"; splice_chain "10841079-,10841076-"; sources "Undefined,Undefined"; NMorMRNA "null"; degree "4"; dimension "2_2";
chrA02	Undefined	as_event	10840231	10840388	.	-	.	transcript_id "TCONS_00004837,TCONS_00004836"; gene_id "chrA02:10838728-10841372C"; flanks "10840388^,10840231^"; structure "1-,2-"; splice_chain "10840296-,10840277-"; sources "Undefined,Undefined"; NMorMRNA "null"; degree "4"; dimension "2_2";
chrA02	Undefined	as_event	10867711	10868194	.	-	.	transcript_id "TCONS_00004839,TCONS_00004838"; gene_id "chrA02:10867412-10868738C"; flanks "10868194-,10867711-"; structure "1^,2^"; splice_chain "10867891^,10867748^"; sources "Undefined,Undefined"; NMorMRNA "null"; degree "4"; dimension "2_2";
chrA02	Undefined	as_event	11134701	11135320	.	-	.	transcript_id "TCONS_00004848,TCONS_00004847"; gene_id "chrA02:11134701-11135722C"; flanks "11135320-,11134701]"; structure "0,1^2-3^4-"; splice_chain ",11135203^11135114-11135012^11134924-"; sources "Undefined,Undefined"; NMorMRNA "null"; degree "4"; dimension "2_2";
chrA02	Undefined	as_event	11555124	11555432	.	-	.	transcript_id "TCONS_00004858,TCONS_00004859"; gene_id "chrA02:11553817-11555877C"; flanks "11555432-,11555124^"; structure "0,1^2-"; splice_chain ",11555289^11555205-"; sources "Undefined,Undefined"; NMorMRNA "null"; degree "4"; dimension "2_2";
chrA02	Undefined	as_event	11755643	11756082	.	-	.	transcript_id "TCONS_00004868,TCONS_00004869"; gene_id "chrA02:11754949-11758124C"; flanks "11756082^,11755643]"; structure "1-,2-"; splice_chain "11755949-,11755948-"; sources "Undefined,Undefined"; NMorMRNA "null"; degree "4"; dimension "2_2";
chrA02	Undefined	as_event	11770331	11770795	.	-	.	transcript_id "TCONS_00004870,TCONS_00004871"; gene_id "chrA02:11769578-11772303C"; flanks "11770795-,11770331^"; structure "1^3-,2^4-"; splice_chain "11770640^11770552-,11770630^11770542-"; sources "Undefined,Undefined"; NMorMRNA "null"; degree "4"; dimension "2_2";
chrA02	Undefined	as_event	11916901	11918149	.	-	.	transcript_id "TCONS_00004876,TCONS_00004873"; gene_id "chrA02:11915793-11918149C"; flanks "11918149[,11916901-"; structure "1^,2^"; splice_chain "11917012^,11917008^"; sources "Undefined,Undefined"; NMorMRNA "null"; degree "4"; dimension "2_2";
chrA02	Undefined	as_event	11916669	11918149	.	-	.	transcript_id "TCONS_00004875,TCONS_00004873,TCONS_00004874"; gene_id "chrA02:11915793-11918149C"; flanks "11918149[,11916669^"; structure "1^3-,2^4-,5^6-"; splice_chain "11917021^11916910-,11917008^11916901-,11916841^11916750-"; sources "Undefined,Undefined,Undefined"; NMorMRNA "null"; degree "9"; dimension "3_3";
chrA02	Undefined	as_event	11915793	11915954	.	-	.	transcript_id "TCONS_00004873,TCONS_00004874"; gene_id "chrA02:11915793-11918149C"; flanks "11915954^,11915793]"; structure "1-,2-"; splice_chain "11915875-,11915871-"; sources "Undefined,Undefined"; NMorMRNA "null"; degree "4"; dimension "2_2";
chrA02	Undefined	as_event	11915793	11916317	.	-	.	transcript_id "TCONS_00004875,TCONS_00004873,TCONS_00004874"; gene_id "chrA02:11915793-11918149C"; flanks "11916317-,11915793]"; structure "1^3-,2^4-,2^5-"; splice_chain "11915964^11915885-,11915954^11915875-,11915954^11915871-"; sources "Undefined,Undefined,Undefined"; NMorMRNA "null"; degree "9"; dimension "3_3";
chrA02	Undefined	as_event	11963290	11963668	.	-	.	transcript_id "TCONS_00004877,TCONS_00004878"; gene_id "chrA02:11961338-11963668C"; flanks "11963668[,11963290^"; structure "1^3-,2^4-"; splice_chain "11963636^11963518-,11963626^11963508-"; sources "Undefined,Undefined"; NMorMRNA "null"; degree "4"; dimension "2_2";
chrA02	Undefined	as_event	11961672	11962555	.	-	.	transcript_id "TCONS_00004877,TCONS_00004878"; gene_id "chrA02:11961338-11963668C"; flanks "11962555-,11961672^"; structure "0,1^2-"; splice_chain ",11961899^11961830-"; sources "Undefined,Undefined"; NMorMRNA "null"; degree "4"; dimension "2_2";
chrA02	Undefined	as_event	11992872	11994593	.	-	.	transcript_id "TCONS_00004879,TCONS_00004880"; gene_id "chrA02:11992872-11995437C"; flanks "11994593-,11992872]"; structure "1^3-,2^4-"; splice_chain "11993155^11993050-,11993145^11993040-"; sources "Undefined,Undefined"; NMorMRNA "null"; degree "4"; dimension "2_2";
chrA02	Undefined	as_event	12068187	12068428	.	-	.	transcript_id "TCONS_00004885,TCONS_00004884"; gene_id "chrA02:12068187-12069698C"; flanks "12068428-,12068187]"; structure "0,1^2-"; splice_chain ",12068326^12068252-"; sources "Undefined,Undefined"; NMorMRNA "null"; degree "4"; dimension "2_2";
chrA02	Undefined	as_event	12111087	12111562	.	-	.	transcript_id "TCONS_00004889,TCONS_00004890"; gene_id "chrA02:12111087-12112898C"; flanks "12111562-,12111087]"; structure "1^3-,2^4-"; splice_chain "12111520^12111419-,12111510^12111409-"; sources "Undefined,Undefined"; NMorMRNA "null"; degree "4"; dimension "2_2";
chrA02	Undefined	as_event	12253821	12254004	.	-	.	transcript_id "TCONS_00004898,TCONS_00004899"; gene_id "chrA02:12252973-12255724C"; flanks "12254004^,12253821^"; structure "1-,2-"; splice_chain "12253891-,12253889-"; sources "Undefined,Undefined"; NMorMRNA "null"; degree "4"; dimension "2_2";
chrA02	Undefined	as_event	12299058	12299271	.	-	.	transcript_id "TCONS_00004906,TCONS_00004905"; gene_id "chrA02:12298121-12299368C"; flanks "12299271^,12299058^"; structure "1-,2-"; splice_chain "12299186-,12299151-"; sources "Undefined,Undefined"; NMorMRNA "null"; degree "4"; dimension "2_2";
chrA02	Undefined	as_event	12502435	12502775	.	-	.	transcript_id "TCONS_00004913,TCONS_00004912"; gene_id "chrA02:12501555-12504702C"; flanks "12502775-,12502435^"; structure "0,1^2-"; splice_chain ",12502609^12502539-"; sources "Undefined,Undefined"; NMorMRNA "null"; degree "4"; dimension "2_2";
[truncated: 18,523 more rows]
