# Supplementary material for: Differences in Alternative Splicing between Yellow and Black-Seeded Rapeseed
Source: Plants (Basel). 2020 Jul 31;9(8):977. doi: 10.3390/plants9080977 (PMC7465011; doi:10.3390/plants9080977)
Supplement: Supplementary file 1 [file plants-09-00977-s001.zip › Supplementary Materials/Table S2/SRR5590959.combined_sorted.gtf_astalavista.gtf]

chrA01	Undefined	as_event	27916	28237	.	+	.	transcript_id "TCONS_00000003/TCONS_00000004,TCONS_00000005"; gene_id "chrA01:26832-30287W"; flanks "27916-,28237^"; structure "0,1^2-"; splice_chain ",28016^28102-"; sources "Undefined,Undefined"; NMorMRNA "null"; degree "4"; dimension "2_2";
chrA01	Undefined	as_event	76059	76318	.	+	.	transcript_id "TCONS_00000009,TCONS_00000010"; gene_id "chrA01:74761-78114W"; flanks "76059-,76318^"; structure "0,1^2-"; splice_chain ",76143^76218-"; sources "Undefined,Undefined"; NMorMRNA "null"; degree "4"; dimension "2_2";
chrA01	Undefined	as_event	77187	77697	.	+	.	transcript_id "TCONS_00000009,TCONS_00000010"; gene_id "chrA01:74761-78114W"; flanks "77187-,77697^"; structure "0,1^2-"; splice_chain ",77252^77349-"; sources "Undefined,Undefined"; NMorMRNA "null"; degree "4"; dimension "2_2";
chrA01	Undefined	as_event	96289	96463	.	+	.	transcript_id "TCONS_00000011,TCONS_00000012"; gene_id "chrA01:96018-96807W"; flanks "96289-,96463^"; structure "0,1^2-"; splice_chain ",96333^96421-"; sources "Undefined,Undefined"; NMorMRNA "null"; degree "4"; dimension "2_2";
chrA01	Undefined	as_event	180430	180715	.	+	.	transcript_id "TCONS_00000014,TCONS_00000015"; gene_id "chrA01:178669-181136W"; flanks "180430-,180715^"; structure "0,1^2-"; splice_chain ",180527^180604-"; sources "Undefined,Undefined"; NMorMRNA "null"; degree "4"; dimension "2_2";
chrA01	Undefined	as_event	220560	221730	.	+	.	transcript_id "TCONS_00000017,TCONS_00000016"; gene_id "chrA01:220560-221730W"; flanks "220560[,221730]"; structure "0,1^2-"; splice_chain ",220901^221062-"; sources "Undefined,Undefined"; NMorMRNA "null"; degree "4"; dimension "2_2";
chrA01	Undefined	as_event	235260	235986	.	+	.	transcript_id "TCONS_00000018,TCONS_00000019"; gene_id "chrA01:233410-235986W"; flanks "235260-,235986]"; structure "0,1^2-"; splice_chain ",235460^235531-"; sources "Undefined,Undefined"; NMorMRNA "null"; degree "4"; dimension "2_2";
chrA01	Undefined	as_event	244312	244567	.	+	.	transcript_id "TCONS_00000022,TCONS_00000021"; gene_id "chrA01:242874-249390W"; flanks "244312-,244567^"; structure "1^3-,2^4-"; splice_chain "244413^244487-,244423^244497-"; sources "Undefined,Undefined"; NMorMRNA "null"; degree "4"; dimension "2_2";
chrA01	Undefined	as_event	248745	248964	.	+	.	transcript_id "TCONS_00000021/TCONS_00000022,TCONS_00000023"; gene_id "chrA01:242874-249390W"; flanks "248745-,248964^"; structure "0,1^2-"; splice_chain ",248786^248874-"; sources "Undefined,Undefined"; NMorMRNA "null"; degree "4"; dimension "2_2";
chrA01	Undefined	as_event	353730	353879	.	+	.	transcript_id "TCONS_00000030,TCONS_00000029"; gene_id "chrA01:353094-356715W"; flanks "353730-,353879^"; structure "0,1^2-"; splice_chain ",353783^353866-"; sources "Undefined,Undefined"; NMorMRNA "null"; degree "4"; dimension "2_2";
chrA01	Undefined	as_event	359641	359893	.	+	.	transcript_id "TCONS_00000031,TCONS_00000032"; gene_id "chrA01:356842-359893W"; flanks "359641-,359893]"; structure "0,1^2-"; splice_chain ",359727^359808-"; sources "Undefined,Undefined"; NMorMRNA "null"; degree "4"; dimension "2_2";
chrA01	Undefined	as_event	532531	532969	.	+	.	transcript_id "TCONS_00000047,TCONS_00000048"; gene_id "chrA01:532483-535093W"; flanks "532531^,532969^"; structure "1-,2-"; splice_chain "532638-,532679-"; sources "Undefined,Undefined"; NMorMRNA "null"; degree "4"; dimension "2_2";
chrA01	Undefined	as_event	548608	549340	.	+	.	transcript_id "TCONS_00000049,TCONS_00000050"; gene_id "chrA01:547597-550745W"; flanks "548608-,549340^"; structure "0,1^2-3^4-"; splice_chain ",548713^548786-549137^549220-"; sources "Undefined,Undefined"; NMorMRNA "null"; degree "4"; dimension "2_2";
chrA01	Undefined	as_event	550056	550322	.	+	.	transcript_id "TCONS_00000049,TCONS_00000050"; gene_id "chrA01:547597-550745W"; flanks "550056-,550322^"; structure "0,1^2-"; splice_chain ",550118^550204-"; sources "Undefined,Undefined"; NMorMRNA "null"; degree "4"; dimension "2_2";
chrA01	Undefined	as_event	554649	554840	.	+	.	transcript_id "TCONS_00000052/TCONS_00000053,TCONS_00000051"; gene_id "chrA01:553231-556275W"; flanks "554649-,554840-"; structure "1^,2^"; splice_chain "554747^,554748^"; sources "Undefined,Undefined"; NMorMRNA "null"; degree "4"; dimension "2_2";
chrA01	Undefined	as_event	555318	555512	.	+	.	transcript_id "TCONS_00000053,TCONS_00000051/TCONS_00000052"; gene_id "chrA01:553231-556275W"; flanks "555318^,555512^"; structure "1-,2-"; splice_chain "555408-,555411-"; sources "Undefined,Undefined"; NMorMRNA "null"; degree "4"; dimension "2_2";
chrA01	Undefined	as_event	555938	556275	.	+	.	transcript_id "TCONS_00000052,TCONS_00000051/TCONS_00000053"; gene_id "chrA01:553231-556275W"; flanks "555938-,556275]"; structure "0,1^2-"; splice_chain ",556087^556191-"; sources "Undefined,Undefined"; NMorMRNA "null"; degree "4"; dimension "2_2";
chrA01	Undefined	as_event	563135	563289	.	+	.	transcript_id "TCONS_00000054,TCONS_00000055"; gene_id "chrA01:562221-564405W"; flanks "563135-,563289-"; structure "1^,2^"; splice_chain "563213^,563218^"; sources "Undefined,Undefined"; NMorMRNA "null"; degree "4"; dimension "2_2";
chrA01	Undefined	as_event	709331	710096	.	+	.	transcript_id "TCONS_00000074,TCONS_00000073"; gene_id "chrA01:706679-710806W"; flanks "709331-,710096^"; structure "1^3-5^7-,2^4-6^8-"; splice_chain "709838^709905-709975^710054-,709840^709907-709985^710064-"; sources "Undefined,Undefined"; NMorMRNA "null"; degree "4"; dimension "2_2";
chrA01	Undefined	as_event	711437	711554	.	+	.	transcript_id "TCONS_00000076,TCONS_00000075"; gene_id "chrA01:710936-714960W"; flanks "711437^,711554^"; structure "1-,2-"; splice_chain "711519-,711520-"; sources "Undefined,Undefined"; NMorMRNA "null"; degree "4"; dimension "2_2";
chrA01	Undefined	as_event	714530	714643	.	+	.	transcript_id "TCONS_00000075/TCONS_00000077,TCONS_00000076"; gene_id "chrA01:710936-714960W"; flanks "714530-,714643-"; structure "1^,2^"; splice_chain "714572^,714573^"; sources "Undefined,Undefined"; NMorMRNA "null"; degree "4"; dimension "2_2";
chrA01	Undefined	as_event	733827	734174	.	+	.	transcript_id "TCONS_00000078,TCONS_00000079"; gene_id "chrA01:733264-735699W"; flanks "733827^,734174^"; structure "1-,2-"; splice_chain "734007-,734055-"; sources "Undefined,Undefined"; NMorMRNA "null"; degree "4"; dimension "2_2";
chrA01	Undefined	as_event	734819	735525	.	+	.	transcript_id "TCONS_00000078,TCONS_00000079"; gene_id "chrA01:733264-735699W"; flanks "734819-,735525]"; structure "0,1^2-"; splice_chain ",734881^735186-"; sources "Undefined,Undefined"; NMorMRNA "null"; degree "4"; dimension "2_2";
chrA01	Undefined	as_event	858511	859964	.	+	.	transcript_id "TCONS_00000093,TCONS_00000094"; gene_id "chrA01:857596-861090W"; flanks "858511-,859964^"; structure "1^3-,2^4-"; splice_chain "858941^859552-,858951^859562-"; sources "Undefined,Undefined"; NMorMRNA "null"; degree "4"; dimension "2_2";
chrA01	Undefined	as_event	925745	926117	.	+	.	transcript_id "TCONS_00000102,TCONS_00000101"; gene_id "chrA01:924689-927829W"; flanks "925745^,926117^"; structure "1-,2-"; splice_chain "925832-,926048-"; sources "Undefined,Undefined"; NMorMRNA "null"; degree "4"; dimension "2_2";
chrA01	Undefined	as_event	933014	933449	.	+	.	transcript_id "TCONS_00000103,TCONS_00000104"; gene_id "chrA01:931425-933449W"; flanks "933014-,933449]"; structure "0,1^2-"; splice_chain ",933151^933230-"; sources "Undefined,Undefined"; NMorMRNA "null"; degree "4"; dimension "2_2";
chrA01	Undefined	as_event	1001880	1002678	.	+	.	transcript_id "TCONS_00000110,TCONS_00000109"; gene_id "chrA01:999936-1003726W"; flanks "1001880-,1002678^"; structure "0,1^2-"; splice_chain ",1002074^1002157-"; sources "Undefined,Undefined"; NMorMRNA "null"; degree "4"; dimension "2_2";
chrA01	Undefined	as_event	1002678	1002973	.	+	.	transcript_id "TCONS_00000110,TCONS_00000109"; gene_id "chrA01:999936-1003726W"; flanks "1002678^,1002973^"; structure "1-,2-"; splice_chain "1002765-,1002768-"; sources "Undefined,Undefined"; NMorMRNA "null"; degree "4"; dimension "2_2";
chrA01	Undefined	as_event	1068730	1068961	.	+	.	transcript_id "TCONS_00000120,TCONS_00000122"; gene_id "chrA01:1067288-1069305W"; flanks "1068730^,1068961^"; structure "1-,2-"; splice_chain "1068882-,1068883-"; sources "Undefined,Undefined"; NMorMRNA "null"; degree "4"; dimension "2_2";
chrA01	Undefined	as_event	1068883	1069037	.	+	.	transcript_id "TCONS_00000122,TCONS_00000121"; gene_id "chrA01:1067288-1069305W"; flanks "1068883-,1069037-"; structure "1^,2^"; splice_chain "1068961^,1068962^"; sources "Undefined,Undefined"; NMorMRNA "null"; degree "4"; dimension "2_2";
chrA01	Undefined	as_event	1068730	1069037	.	+	.	transcript_id "TCONS_00000120,TCONS_00000122,TCONS_00000121"; gene_id "chrA01:1067288-1069305W"; flanks "1068730^,1069037-"; structure "1-3^,2-3^,2-4^"; splice_chain "1068882-1068961^,1068883-1068961^,1068883-1068962^"; sources "Undefined,Undefined,Undefined"; NMorMRNA "null"; degree "9"; dimension "3_3";
chrA01	Undefined	as_event	1175826	1176018	.	+	.	transcript_id "TCONS_00000129,TCONS_00000130"; gene_id "chrA01:1174563-1177501W"; flanks "1175826-,1176018-"; structure "1^,2^"; splice_chain "1175934^,1175935^"; sources "Undefined,Undefined"; NMorMRNA "null"; degree "4"; dimension "2_2";
chrA01	Undefined	as_event	1185511	1185845	.	+	.	transcript_id "TCONS_00000133,TCONS_00000132"; gene_id "chrA01:1184644-1186212W"; flanks "1185511-,1185845-"; structure "1^,2^"; splice_chain "1185744^,1185756^"; sources "Undefined,Undefined"; NMorMRNA "null"; degree "4"; dimension "2_2";
chrA01	Undefined	as_event	1557041	1557293	.	+	.	transcript_id "TCONS_00000161/TCONS_00000162,TCONS_00000163"; gene_id "chrA01:1553942-1557293W"; flanks "1557041-,1557293]"; structure "0,1^2-"; splice_chain ",1557098^1557182-"; sources "Undefined,Undefined"; NMorMRNA "null"; degree "4"; dimension "2_2";
chrA01	Undefined	as_event	1570548	1570879	.	+	.	transcript_id "TCONS_00000165,TCONS_00000164"; gene_id "chrA01:1568985-1571781W"; flanks "1570548-,1570879^"; structure "1^3-,2^4-"; splice_chain "1570687^1570792-,1570697^1570802-"; sources "Undefined,Undefined"; NMorMRNA "null"; degree "4"; dimension "2_2";
chrA01	Undefined	as_event	1571331	1571781	.	+	.	transcript_id "TCONS_00000165,TCONS_00000164"; gene_id "chrA01:1568985-1571781W"; flanks "1571331-,1571781]"; structure "1^3-,2^4-"; splice_chain "1571593^1571687-,1571603^1571697-"; sources "Undefined,Undefined"; NMorMRNA "null"; degree "4"; dimension "2_2";
chrA01	Undefined	as_event	1601773	1602317	.	+	.	transcript_id "TCONS_00000169,TCONS_00000170"; gene_id "chrA01:1601302-1605697W"; flanks "1601773-,1602317^"; structure "0,1^2-"; splice_chain ",1602001^1602069-"; sources "Undefined,Undefined"; NMorMRNA "null"; degree "4"; dimension "2_2";
chrA01	Undefined	as_event	1602992	1603237	.	+	.	transcript_id "TCONS_00000169,TCONS_00000170"; gene_id "chrA01:1601302-1605697W"; flanks "1602992-,1603237^"; structure "0,1^2-"; splice_chain ",1603044^1603123-"; sources "Undefined,Undefined"; NMorMRNA "null"; degree "4"; dimension "2_2";
chrA01	Undefined	as_event	1634358	1635100	.	+	.	transcript_id "TCONS_00000176,TCONS_00000175"; gene_id "chrA01:1633880-1635667W"; flanks "1634358-,1635100^"; structure "1^3-6^8-,2^4-5^7-"; splice_chain "1634444^1634756-1634886^1634980-,1634454^1634766-1634884^1634978-"; sources "Undefined,Undefined"; NMorMRNA "null"; degree "4"; dimension "2_2";
chrA01	Undefined	as_event	1668069	1668448	.	+	.	transcript_id "TCONS_00000179,TCONS_00000180"; gene_id "chrA01:1667068-1669058W"; flanks "1668069-,1668448^"; structure "0,1^2-"; splice_chain ",1668119^1668389-"; sources "Undefined,Undefined"; NMorMRNA "null"; degree "4"; dimension "2_2";
chrA01	Undefined	as_event	1701192	1701535	.	+	.	transcript_id "TCONS_00000188,TCONS_00000189"; gene_id "chrA01:1698387-1703875W"; flanks "1701192-,1701535^"; structure "0,1^2-"; splice_chain ",1701291^1701365-"; sources "Undefined,Undefined"; NMorMRNA "null"; degree "4"; dimension "2_2";
chrA01	Undefined	as_event	1707863	1708058	.	+	.	transcript_id "TCONS_00000191,TCONS_00000190"; gene_id "chrA01:1704208-1713927W"; flanks "1707863^,1708058^"; structure "1-,2-"; splice_chain "1707956-,1707957-"; sources "Undefined,Undefined"; NMorMRNA "null"; degree "4"; dimension "2_2";
chrA01	Undefined	as_event	1715502	1715809	.	+	.	transcript_id "TCONS_00000192,TCONS_00000193"; gene_id "chrA01:1714119-1718424W"; flanks "1715502-,1715809-"; structure "1^,2^"; splice_chain "1715633^,1715634^"; sources "Undefined,Undefined"; NMorMRNA "null"; degree "4"; dimension "2_2";
chrA01	Undefined	as_event	1716885	1717075	.	+	.	transcript_id "TCONS_00000193,TCONS_00000192"; gene_id "chrA01:1714119-1718424W"; flanks "1716885^,1717075^"; structure "1-,2-"; splice_chain "1716974-,1716976-"; sources "Undefined,Undefined"; NMorMRNA "null"; degree "4"; dimension "2_2";
chrA01	Undefined	as_event	1717466	1717644	.	+	.	transcript_id "TCONS_00000192,TCONS_00000193"; gene_id "chrA01:1714119-1718424W"; flanks "1717466-,1717644-"; structure "1^,2^"; splice_chain "1717546^,1717549^"; sources "Undefined,Undefined"; NMorMRNA "null"; degree "4"; dimension "2_2";
chrA01	Undefined	as_event	1744117	1744350	.	+	.	transcript_id "TCONS_00000198,TCONS_00000197"; gene_id "chrA01:1743817-1745514W"; flanks "1744117-,1744350-"; structure "1^,2^"; splice_chain "1744213^,1744219^"; sources "Undefined,Undefined"; NMorMRNA "null"; degree "4"; dimension "2_2";
chrA01	Undefined	as_event	1747636	1748041	.	+	.	transcript_id "TCONS_00000200,TCONS_00000199"; gene_id "chrA01:1746796-1749399W"; flanks "1747636-,1748041^"; structure "0,1^2-"; splice_chain ",1747900^1748005-"; sources "Undefined,Undefined"; NMorMRNA "null"; degree "4"; dimension "2_2";
chrA01	Undefined	as_event	1830380	1830706	.	+	.	transcript_id "TCONS_00000206,TCONS_00000208"; gene_id "chrA01:1829685-1831992W"; flanks "1830380-,1830706^"; structure "0,1^2-"; splice_chain ",1830536^1830621-"; sources "Undefined,Undefined"; NMorMRNA "null"; degree "4"; dimension "2_2";
chrA01	Undefined	as_event	1831200	1831715	.	+	.	transcript_id "TCONS_00000208,TCONS_00000206"; gene_id "chrA01:1829685-1831992W"; flanks "1831200-,1831715^"; structure "1^3-,2^4-"; splice_chain "1831409^1831509-,1831410^1831510-"; sources "Undefined,Undefined"; NMorMRNA "null"; degree "4"; dimension "2_2";
chrA01	Undefined	as_event	1844284	1844506	.	+	.	transcript_id "TCONS_00000210,TCONS_00000209"; gene_id "chrA01:1842449-1849928W"; flanks "1844284^,1844506^"; structure "1-,2-"; splice_chain "1844385-,1844387-"; sources "Undefined,Undefined"; NMorMRNA "null"; degree "4"; dimension "2_2";
chrA01	Undefined	as_event	1846694	1847204	.	+	.	transcript_id "TCONS_00000210,TCONS_00000209"; gene_id "chrA01:1842449-1849928W"; flanks "1846694-,1847204^"; structure "1^3-,2^4-"; splice_chain "1846965^1847077-,1846993^1847105-"; sources "Undefined,Undefined"; NMorMRNA "null"; degree "4"; dimension "2_2";
chrA01	Undefined	as_event	1849500	1849928	.	+	.	transcript_id "TCONS_00000210,TCONS_00000209"; gene_id "chrA01:1842449-1849928W"; flanks "1849500-,1849928]"; structure "0,1^2-"; splice_chain ",1849758^1849878-"; sources "Undefined,Undefined"; NMorMRNA "null"; degree "4"; dimension "2_2";
chrA01	Undefined	as_event	1856119	1856274	.	+	.	transcript_id "TCONS_00000212,TCONS_00000211"; gene_id "chrA01:1854624-1856541W"; flanks "1856119-,1856274-"; structure "1^,2^"; splice_chain "1856158^,1856159^"; sources "Undefined,Undefined"; NMorMRNA "null"; degree "4"; dimension "2_2";
chrA01	Undefined	as_event	1894125	1894273	.	+	.	transcript_id "TCONS_00000215,TCONS_00000214"; gene_id "chrA01:1892347-1895295W"; flanks "1894125-,1894273-"; structure "1^,2^"; splice_chain "1894193^,1894195^"; sources "Undefined,Undefined"; NMorMRNA "null"; degree "4"; dimension "2_2";
chrA01	Undefined	as_event	2107627	2108352	.	+	.	transcript_id "TCONS_00000226,TCONS_00000227"; gene_id "chrA01:2107627-2110424W"; flanks "2107627[,2108352^"; structure "1^3-,2^4-"; splice_chain "2107784^2108123-,2107794^2108133-"; sources "Undefined,Undefined"; NMorMRNA "null"; degree "4"; dimension "2_2";
chrA01	Undefined	as_event	2109596	2109788	.	+	.	transcript_id "TCONS_00000226,TCONS_00000227"; gene_id "chrA01:2107627-2110424W"; flanks "2109596-,2109788-"; structure "1^,2^"; splice_chain "2109700^,2109701^"; sources "Undefined,Undefined"; NMorMRNA "null"; degree "4"; dimension "2_2";
chrA01	Undefined	as_event	2120386	2121040	.	+	.	transcript_id "TCONS_00000228,TCONS_00000229"; gene_id "chrA01:2119927-2121879W"; flanks "2120386-,2121040^"; structure "1^3-,2^4-"; splice_chain "2120543^2120993-,2120553^2121003-"; sources "Undefined,Undefined"; NMorMRNA "null"; degree "4"; dimension "2_2";
chrA01	Undefined	as_event	2208016	2208204	.	+	.	transcript_id "TCONS_00000237,TCONS_00000236"; gene_id "chrA01:2207731-2210684W"; flanks "2208016^,2208204^"; structure "1-,2-"; splice_chain "2208104-,2208105-"; sources "Undefined,Undefined"; NMorMRNA "null"; degree "4"; dimension "2_2";
chrA01	Undefined	as_event	2208295	2208499	.	+	.	transcript_id "TCONS_00000236,TCONS_00000237"; gene_id "chrA01:2207731-2210684W"; flanks "2208295-,2208499-"; structure "1^,2^"; splice_chain "2208394^,2208397^"; sources "Undefined,Undefined"; NMorMRNA "null"; degree "4"; dimension "2_2";
chrA01	Undefined	as_event	2234851	2235074	.	+	.	transcript_id "TCONS_00000240,TCONS_00000241"; gene_id "chrA01:2233569-2235615W"; flanks "2234851-,2235074-"; structure "1^,2^"; splice_chain "2234967^,2234970^"; sources "Undefined,Undefined"; NMorMRNA "null"; degree "4"; dimension "2_2";
chrA01	Undefined	as_event	2276159	2276391	.	+	.	transcript_id "TCONS_00000252,TCONS_00000251"; gene_id "chrA01:2276109-2278852W"; flanks "2276159^,2276391^"; structure "1-,2-"; splice_chain "2276312-,2276315-"; sources "Undefined,Undefined"; NMorMRNA "null"; degree "4"; dimension "2_2";
chrA01	Undefined	as_event	2277117	2277412	.	+	.	transcript_id "TCONS_00000252,TCONS_00000251"; gene_id "chrA01:2276109-2278852W"; flanks "2277117-,2277412^"; structure "1^3-,2^4-"; splice_chain "2277206^2277304-,2277207^2277305-"; sources "Undefined,Undefined"; NMorMRNA "null"; degree "4"; dimension "2_2";
chrA01	Undefined	as_event	2277497	2277986	.	+	.	transcript_id "TCONS_00000252,TCONS_00000251"; gene_id "chrA01:2276109-2278852W"; flanks "2277497-,2277986^"; structure "0,1^2-"; splice_chain ",2277606^2277676-"; sources "Undefined,Undefined"; NMorMRNA "null"; degree "4"; dimension "2_2";
chrA01	Undefined	as_event	2278415	2278852	.	+	.	transcript_id "TCONS_00000252,TCONS_00000251"; gene_id "chrA01:2276109-2278852W"; flanks "2278415-,2278852]"; structure "0,1^2-"; splice_chain ",2278537^2278715-"; sources "Undefined,Undefined"; NMorMRNA "null"; degree "4"; dimension "2_2";
chrA01	Undefined	as_event	2386540	2386731	.	+	.	transcript_id "TCONS_00000256,TCONS_00000257"; gene_id "chrA01:2385592-2388182W"; flanks "2386540^,2386731^"; structure "1-,2-"; splice_chain "2386632-,2386633-"; sources "Undefined,Undefined"; NMorMRNA "null"; degree "4"; dimension "2_2";
chrA01	Undefined	as_event	2387565	2388182	.	+	.	transcript_id "TCONS_00000256,TCONS_00000257"; gene_id "chrA01:2385592-2388182W"; flanks "2387565-,2388182]"; structure "0,1^2-"; splice_chain ",2387639^2387745-"; sources "Undefined,Undefined"; NMorMRNA "null"; degree "4"; dimension "2_2";
chrA01	Undefined	as_event	2486049	2486243	.	+	.	transcript_id "TCONS_00000262/TCONS_00000263,TCONS_00000264"; gene_id "chrA01:2484831-2488217W"; flanks "2486049-,2486243-"; structure "1^,2^"; splice_chain "2486143^,2486144^"; sources "Undefined,Undefined"; NMorMRNA "null"; degree "4"; dimension "2_2";
chrA01	Undefined	as_event	2487484	2487746	.	+	.	transcript_id "TCONS_00000264,TCONS_00000262"; gene_id "chrA01:2484831-2488217W"; flanks "2487484-,2487746^"; structure "0,1^2-"; splice_chain ",2487561^2487675-"; sources "Undefined,Undefined"; NMorMRNA "null"; degree "4"; dimension "2_2";
chrA01	Undefined	as_event	2487675	2487877	.	+	.	transcript_id "TCONS_00000262,TCONS_00000263"; gene_id "chrA01:2484831-2488217W"; flanks "2487675-,2487877^"; structure "1^3-,2^4-"; splice_chain "2487746^2487815-,2487763^2487832-"; sources "Undefined,Undefined"; NMorMRNA "null"; degree "4"; dimension "2_2";
chrA01	Undefined	as_event	2487815	2487978	.	+	.	transcript_id "TCONS_00000264,TCONS_00000262"; gene_id "chrA01:2484831-2488217W"; flanks "2487815-,2487978-"; structure "1^,2^"; splice_chain "2487873^,2487877^"; sources "Undefined,Undefined"; NMorMRNA "null"; degree "4"; dimension "2_2";
chrA01	Undefined	as_event	2487484	2487978	.	+	.	transcript_id "TCONS_00000262,TCONS_00000263,TCONS_00000264"; gene_id "chrA01:2484831-2488217W"; flanks "2487484-,2487978-"; structure "1^2-3^5-8^,1^2-4^6-8^,3^5-7^"; splice_chain "2487561^2487675-2487746^2487815-2487877^,2487561^2487675-2487763^2487832-2487877^,2487746^2487815-2487873^"; sources "Undefined,Undefined,Undefined"; NMorMRNA "null"; degree "9"; dimension "3_3";
chrA01	Undefined	as_event	2498894	2499244	.	+	.	transcript_id "TCONS_00000266,TCONS_00000265"; gene_id "chrA01:2494967-2499460W"; flanks "2498894-,2499244^"; structure "1^3-,2^4-"; splice_chain "2499087^2499185-,2499097^2499195-"; sources "Undefined,Undefined"; NMorMRNA "null"; degree "4"; dimension "2_2";
chrA01	Undefined	as_event	2517804	2518168	.	+	.	transcript_id "TCONS_00000269,TCONS_00000270,TCONS_00000268"; gene_id "chrA01:2517576-2518740W"; flanks "2517804-,2518168^"; structure "1^4-,2^5-,3^6-"; splice_chain "2517878^2518034-,2517882^2518038-,2517888^2518044-"; sources "Undefined,Undefined,Undefined"; NMorMRNA "null"; degree "9"; dimension "3_3";
chrA01	Undefined	as_event	2535265	2536669	.	+	.	transcript_id "TCONS_00000273,TCONS_00000272"; gene_id "chrA01:2535265-2540705W"; flanks "2535265[,2536669^"; structure "1^3-,2^4-"; splice_chain "2535790^2536298-,2535800^2536308-"; sources "Undefined,Undefined"; NMorMRNA "null"; degree "4"; dimension "2_2";
chrA01	Undefined	as_event	2581394	2582560	.	+	.	transcript_id "TCONS_00000278,TCONS_00000279"; gene_id "chrA01:2579533-2590550W"; flanks "2581394-,2582560^"; structure "1^3-,2^4-"; splice_chain "2582035^2582161-,2582036^2582162-"; sources "Undefined,Undefined"; NMorMRNA "null"; degree "4"; dimension "2_2";
chrA01	Undefined	as_event	2639906	2640322	.	+	.	transcript_id "TCONS_00000283,TCONS_00000284/TCONS_00000285"; gene_id "chrA01:2638815-2641150W"; flanks "2639906-,2640322^"; structure "0,1^2-"; splice_chain ",2640049^2640143-"; sources "Undefined,Undefined"; NMorMRNA "null"; degree "4"; dimension "2_2";
chrA01	Undefined	as_event	2640863	2641019	.	+	.	transcript_id "TCONS_00000284,TCONS_00000285"; gene_id "chrA01:2638815-2641150W"; flanks "2640863^,2641019^"; structure "1-,2-"; splice_chain "2640931-,2640933-"; sources "Undefined,Undefined"; NMorMRNA "null"; degree "4"; dimension "2_2";
chrA01	Undefined	as_event	2640750	2641019	.	+	.	transcript_id "TCONS_00000283,TCONS_00000284,TCONS_00000285"; gene_id "chrA01:2638815-2641150W"; flanks "2640750-,2641019^"; structure "0,1^2-,1^3-"; splice_chain ",2640863^2640931-,2640863^2640933-"; sources "Undefined,Undefined,Undefined"; NMorMRNA "null"; degree "9"; dimension "3_3";
chrA01	Undefined	as_event	2712138	2712606	.	+	.	transcript_id "TCONS_00000286,TCONS_00000287"; gene_id "chrA01:2711246-2712947W"; flanks "2712138-,2712606^"; structure "0,1^2-"; splice_chain ",2712307^2712391-"; sources "Undefined,Undefined"; NMorMRNA "null"; degree "4"; dimension "2_2";
chrA01	Undefined	as_event	3112908	3113532	.	+	.	transcript_id "TCONS_00000318,TCONS_00000319"; gene_id "chrA01:3112367-3115426W"; flanks "3112908^,3113532^"; structure "1-,2-"; splice_chain "3113408-,3113410-"; sources "Undefined,Undefined"; NMorMRNA "null"; degree "4"; dimension "2_2";
chrA01	Undefined	as_event	3113827	3114230	.	+	.	transcript_id "TCONS_00000319,TCONS_00000318/TCONS_00000320"; gene_id "chrA01:3112367-3115426W"; flanks "3113827-,3114230^"; structure "0,1^2-"; splice_chain ",3114076^3114148-"; sources "Undefined,Undefined"; NMorMRNA "null"; degree "4"; dimension "2_2";
chrA01	Undefined	as_event	3114317	3114556	.	+	.	transcript_id "TCONS_00000320,TCONS_00000318/TCONS_00000319"; gene_id "chrA01:3112367-3115426W"; flanks "3114317-,3114556^"; structure "0,1^2-"; splice_chain ",3114387^3114479-"; sources "Undefined,Undefined"; NMorMRNA "null"; degree "4"; dimension "2_2";
chrA01	Undefined	as_event	3291865	3292366	.	+	.	transcript_id "TCONS_00000329,TCONS_00000330"; gene_id "chrA01:3290927-3292366W"; flanks "3291865-,3292366]"; structure "0,1^2-"; splice_chain ",3292037^3292121-"; sources "Undefined,Undefined"; NMorMRNA "null"; degree "4"; dimension "2_2";
chrA01	Undefined	as_event	3354274	3354409	.	+	.	transcript_id "TCONS_00000340,TCONS_00000339"; gene_id "chrA01:3353638-3356172W"; flanks "3354274-,3354409-"; structure "1^,2^"; splice_chain "3354330^,3354331^"; sources "Undefined,Undefined"; NMorMRNA "null"; degree "4"; dimension "2_2";
chrA01	Undefined	as_event	3354865	3355030	.	+	.	transcript_id "TCONS_00000340,TCONS_00000339"; gene_id "chrA01:3353638-3356172W"; flanks "3354865^,3355030^"; structure "1-,2-"; splice_chain "3354937-,3354941-"; sources "Undefined,Undefined"; NMorMRNA "null"; degree "4"; dimension "2_2";
chrA01	Undefined	as_event	3355516	3355795	.	+	.	transcript_id "TCONS_00000340,TCONS_00000339"; gene_id "chrA01:3353638-3356172W"; flanks "3355516-,3355795^"; structure "0,1^2-"; splice_chain ",3355607^3355689-"; sources "Undefined,Undefined"; NMorMRNA "null"; degree "4"; dimension "2_2";
chrA01	Undefined	as_event	3370703	3370945	.	+	.	transcript_id "TCONS_00000344,TCONS_00000345"; gene_id "chrA01:3369042-3370945W"; flanks "3370703-,3370945]"; structure "0,1^2-"; splice_chain ",3370748^3370835-"; sources "Undefined,Undefined"; NMorMRNA "null"; degree "4"; dimension "2_2";
chrA01	Undefined	as_event	3397641	3397801	.	+	.	transcript_id "TCONS_00000347,TCONS_00000349"; gene_id "chrA01:3396622-3400030W"; flanks "3397641^,3397801^"; structure "1-,2-"; splice_chain "3397738-,3397739-"; sources "Undefined,Undefined"; NMorMRNA "null"; degree "4"; dimension "2_2";
chrA01	Undefined	as_event	3397739	3397881	.	+	.	transcript_id "TCONS_00000349,TCONS_00000348"; gene_id "chrA01:3396622-3400030W"; flanks "3397739-,3397881-"; structure "1^,2^"; splice_chain "3397801^,3397803^"; sources "Undefined,Undefined"; NMorMRNA "null"; degree "4"; dimension "2_2";
chrA01	Undefined	as_event	3397641	3397881	.	+	.	transcript_id "TCONS_00000347,TCONS_00000349,TCONS_00000348"; gene_id "chrA01:3396622-3400030W"; flanks "3397641^,3397881-"; structure "1-3^,2-3^,2-4^"; splice_chain "3397738-3397801^,3397739-3397801^,3397739-3397803^"; sources "Undefined,Undefined,Undefined"; NMorMRNA "null"; degree "9"; dimension "3_3";
chrA01	Undefined	as_event	3398771	3398926	.	+	.	transcript_id "TCONS_00000347/TCONS_00000349,TCONS_00000348"; gene_id "chrA01:3396622-3400030W"; flanks "3398771-,3398926-"; structure "1^,2^"; splice_chain "3398844^,3398846^"; sources "Undefined,Undefined"; NMorMRNA "null"; degree "4"; dimension "2_2";
chrA01	Undefined	as_event	3399115	3399341	.	+	.	transcript_id "TCONS_00000348/TCONS_00000349,TCONS_00000347"; gene_id "chrA01:3396622-3400030W"; flanks "3399115-,3399341^"; structure "1^3-,2^4-"; splice_chain "3399189^3399274-,3399201^3399286-"; sources "Undefined,Undefined"; NMorMRNA "null"; degree "4"; dimension "2_2";
chrA01	Undefined	as_event	3682058	3682270	.	+	.	transcript_id "TCONS_00000365,TCONS_00000364"; gene_id "chrA01:3681002-3685458W"; flanks "3682058^,3682270^"; structure "1-,2-"; splice_chain "3682158-,3682160-"; sources "Undefined,Undefined"; NMorMRNA "null"; degree "4"; dimension "2_2";
chrA01	Undefined	as_event	3684154	3684475	.	+	.	transcript_id "TCONS_00000365,TCONS_00000364"; gene_id "chrA01:3681002-3685458W"; flanks "3684154^,3684475-"; structure "1-4^,2-3^"; splice_chain "3684225-3684341^,3684227-3684340^"; sources "Undefined,Undefined"; NMorMRNA "null"; degree "4"; dimension "2_2";
chrA01	Undefined	as_event	3684686	3684910	.	+	.	transcript_id "TCONS_00000365,TCONS_00000364"; gene_id "chrA01:3681002-3685458W"; flanks "3684686-,3684910^"; structure "0,1^2-"; splice_chain ",3684739^3684805-"; sources "Undefined,Undefined"; NMorMRNA "null"; degree "4"; dimension "2_2";
chrA01	Undefined	as_event	3737348	3737567	.	+	.	transcript_id "TCONS_00000368,TCONS_00000367"; gene_id "chrA01:3737014-3741436W"; flanks "3737348-,3737567-"; structure "1^,2^"; splice_chain "3737419^,3737420^"; sources "Undefined,Undefined"; NMorMRNA "null"; degree "4"; dimension "2_2";
chrA01	Undefined	as_event	3738335	3738721	.	+	.	transcript_id "TCONS_00000368,TCONS_00000367"; gene_id "chrA01:3737014-3741436W"; flanks "3738335-,3738721-"; structure "1^,2^"; splice_chain "3738637^,3738638^"; sources "Undefined,Undefined"; NMorMRNA "null"; degree "4"; dimension "2_2";
chrA01	Undefined	as_event	3740146	3740455	.	+	.	transcript_id "TCONS_00000368,TCONS_00000367"; gene_id "chrA01:3737014-3741436W"; flanks "3740146-,3740455^"; structure "0,1^2-"; splice_chain ",3740267^3740334-"; sources "Undefined,Undefined"; NMorMRNA "null"; degree "4"; dimension "2_2";
chrA01	Undefined	as_event	3772020	3772470	.	+	.	transcript_id "TCONS_00000370,TCONS_00000369"; gene_id "chrA01:3771949-3774181W"; flanks "3772020^,3772470-"; structure "1-4^,2-3^"; splice_chain "3772307-3772363^,3772309-3772357^"; sources "Undefined,Undefined"; NMorMRNA "null"; degree "4"; dimension "2_2";
chrA01	Undefined	as_event	3773408	3773928	.	+	.	transcript_id "TCONS_00000370,TCONS_00000372"; gene_id "chrA01:3771949-3774181W"; flanks "3773408^,3773928]"; structure "1-,2-"; splice_chain "3773472-,3773475-"; sources "Undefined,Undefined"; NMorMRNA "null"; degree "4"; dimension "2_2";
chrA01	Undefined	as_event	3772470	3773928	.	+	.	transcript_id "TCONS_00000369,TCONS_00000370"; gene_id "chrA01:3771949-3774181W"; flanks "3772470-,3773928]"; structure "0,1^2-"; splice_chain ",3773408^3773472-"; sources "Undefined,Undefined"; NMorMRNA "null"; degree "4"; dimension "2_2";
chrA01	Undefined	as_event	4080566	4080980	.	+	.	transcript_id "TCONS_00000388,TCONS_00000389"; gene_id "chrA01:4079867-4081534W"; flanks "4080566-,4080980^"; structure "0,1^2-"; splice_chain ",4080784^4080871-"; sources "Undefined,Undefined"; NMorMRNA "null"; degree "4"; dimension "2_2";
chrA01	Undefined	as_event	4082544	4082959	.	+	.	transcript_id "TCONS_00000391,TCONS_00000392"; gene_id "chrA01:4081965-4083241W"; flanks "4082544-,4082959^"; structure "0,1^2-"; splice_chain ",4082739^4082828-"; sources "Undefined,Undefined"; NMorMRNA "null"; degree "4"; dimension "2_2";
chrA01	Undefined	as_event	4143167	4143503	.	+	.	transcript_id "TCONS_00000394,TCONS_00000396"; gene_id "chrA01:4142225-4143990W"; flanks "4143167-,4143503^"; structure "0,1^2-"; splice_chain ",4143324^4143403-"; sources "Undefined,Undefined"; NMorMRNA "null"; degree "4"; dimension "2_2";
chrA01	Undefined	as_event	4193161	4193488	.	+	.	transcript_id "TCONS_00000398,TCONS_00000399"; gene_id "chrA01:4192073-4194395W"; flanks "4193161-,4193488^"; structure "0,1^2-"; splice_chain ",4193269^4193350-"; sources "Undefined,Undefined"; NMorMRNA "null"; degree "4"; dimension "2_2";
chrA01	Undefined	as_event	4260558	4261955	.	+	.	transcript_id "TCONS_00000405,TCONS_00000404"; gene_id "chrA01:4260558-4261955W"; flanks "4260558[,4261955]"; structure "0,1^2-"; splice_chain ",4260868^4261540-"; sources "Undefined,Undefined"; NMorMRNA "null"; degree "4"; dimension "2_2";
chrA01	Undefined	as_event	4337661	4337916	.	+	.	transcript_id "TCONS_00000406,TCONS_00000407"; gene_id "chrA01:4336231-4340271W"; flanks "4337661^,4337916^"; structure "1-,2-"; splice_chain "4337765-,4337821-"; sources "Undefined,Undefined"; NMorMRNA "null"; degree "4"; dimension "2_2";
chrA01	Undefined	as_event	4339121	4340271	.	+	.	transcript_id "TCONS_00000407,TCONS_00000406"; gene_id "chrA01:4336231-4340271W"; flanks "4339121-,4340271]"; structure "1^3-,2^4-"; splice_chain "4339294^4339384-,4339295^4339385-"; sources "Undefined,Undefined"; NMorMRNA "null"; degree "4"; dimension "2_2";
chrA01	Undefined	as_event	4387871	4388079	.	+	.	transcript_id "TCONS_00000412,TCONS_00000411"; gene_id "chrA01:4386915-4390985W"; flanks "4387871^,4388079^"; structure "1-,2-"; splice_chain "4387958-,4387961-"; sources "Undefined,Undefined"; NMorMRNA "null"; degree "4"; dimension "2_2";
chrA01	Undefined	as_event	4389622	4389928	.	+	.	transcript_id "TCONS_00000412,TCONS_00000411"; gene_id "chrA01:4386915-4390985W"; flanks "4389622-,4389928^"; structure "0,1^2-"; splice_chain ",4389823^4389890-"; sources "Undefined,Undefined"; NMorMRNA "null"; degree "4"; dimension "2_2";
chrA01	Undefined	as_event	4390019	4390269	.	+	.	transcript_id "TCONS_00000411,TCONS_00000412"; gene_id "chrA01:4386915-4390985W"; flanks "4390019-,4390269^"; structure "1^3-,2^4-"; splice_chain "4390077^4390152-,4390094^4390169-"; sources "Undefined,Undefined"; NMorMRNA "null"; degree "4"; dimension "2_2";
chrA01	Undefined	as_event	4390385	4390557	.	+	.	transcript_id "TCONS_00000411,TCONS_00000412"; gene_id "chrA01:4386915-4390985W"; flanks "4390385-,4390557-"; structure "1^,2^"; splice_chain "4390459^,4390460^"; sources "Undefined,Undefined"; NMorMRNA "null"; degree "4"; dimension "2_2";
chrA01	Undefined	as_event	4394159	4394363	.	+	.	transcript_id "TCONS_00000415,TCONS_00000416"; gene_id "chrA01:4391229-4400164W"; flanks "4394159-,4394363-"; structure "1^,2^"; splice_chain "4394267^,4394268^"; sources "Undefined,Undefined"; NMorMRNA "null"; degree "4"; dimension "2_2";
chrA01	Undefined	as_event	4392476	4395663	.	+	.	transcript_id "TCONS_00000414,TCONS_00000413"; gene_id "chrA01:4391229-4400164W"; flanks "4392476^,4395663-"; structure "1-2^,3-4^"; splice_chain "4392565-4392588^,4395517-4395540^"; sources "Undefined,Undefined"; NMorMRNA "null"; degree "4"; dimension "2_2";
chrA01	Undefined	as_event	4517591	4517878	.	+	.	transcript_id "TCONS_00000422,TCONS_00000421"; gene_id "chrA01:4516995-4522851W"; flanks "4517591-,4517878^"; structure "1^3-,2^4-"; splice_chain "4517665^4517789-,4517693^4517817-"; sources "Undefined,Undefined"; NMorMRNA "null"; degree "4"; dimension "2_2";
chrA01	Undefined	as_event	4518661	4519092	.	+	.	transcript_id "TCONS_00000422,TCONS_00000421"; gene_id "chrA01:4516995-4522851W"; flanks "4518661-,4519092^"; structure "1^3-5^7-,2^4-6^8-"; splice_chain "4518756^4518846-4518951^4519046-,4518778^4518868-4518961^4519056-"; sources "Undefined,Undefined"; NMorMRNA "null"; degree "4"; dimension "2_2";
chrA01	Undefined	as_event	4576460	4576676	.	+	.	transcript_id "TCONS_00000423/TCONS_00000425,TCONS_00000424"; gene_id "chrA01:4575027-4577646W"; flanks "4576460-,4576676-"; structure "1^,2^"; splice_chain "4576564^,4576565^"; sources "Undefined,Undefined"; NMorMRNA "null"; degree "4"; dimension "2_2";
chrA01	Undefined	as_event	4576460	4576762	.	+	.	transcript_id "TCONS_00000425,TCONS_00000424,TCONS_00000426"; gene_id "chrA01:4575027-4577646W"; flanks "4576460-,4576762^"; structure "1^4-,2^4-,3^5-"; splice_chain "4576564^4576676-,4576565^4576676-,4576574^4576686-"; sources "Undefined,Undefined,Undefined"; NMorMRNA "null"; degree "9"; dimension "3_3";
chrA01	Undefined	as_event	4576676	4576848	.	+	.	transcript_id "TCONS_00000424/TCONS_00000425,TCONS_00000423"; gene_id "chrA01:4575027-4577646W"; flanks "4576676-,4576848-"; structure "1^,2^"; splice_chain "4576762^,4576765^"; sources "Undefined,Undefined"; NMorMRNA "null"; degree "4"; dimension "2_2";
chrA01	Undefined	as_event	4576460	4576848	.	+	.	transcript_id "TCONS_00000425,TCONS_00000423,TCONS_00000424,TCONS_00000426"; gene_id "chrA01:4575027-4577646W"; flanks "4576460-,4576848-"; structure "1^4-6^,1^4-7^,2^4-6^,3^5-6^"; splice_chain "4576564^4576676-4576762^,4576564^4576676-4576765^,4576565^4576676-4576762^,4576574^4576686-4576762^"; sources "Undefined,Undefined,Undefined,Undefined"; NMorMRNA "null"; degree "16"; dimension "4_4";
chrA01	Undefined	as_event	4576848	4577145	.	+	.	transcript_id "TCONS_00000424,TCONS_00000425/TCONS_00000426"; gene_id "chrA01:4575027-4577646W"; flanks "4576848-,4577145^"; structure "0,1^2-"; splice_chain ",4576966^4577044-"; sources "Undefined,Undefined"; NMorMRNA "null"; degree "4"; dimension "2_2";
chrA01	Undefined	as_event	4601285	4602236	.	+	.	transcript_id "TCONS_00000428,TCONS_00000429"; gene_id "chrA01:4599580-4602960W"; flanks "4601285-,4602236^"; structure "1^3-,2^4-"; splice_chain "4601396^4602099-,4601406^4602109-"; sources "Undefined,Undefined"; NMorMRNA "null"; degree "4"; dimension "2_2";
chrA01	Undefined	as_event	4680530	4680816	.	+	.	transcript_id "TCONS_00000434,TCONS_00000435"; gene_id "chrA01:4679007-4681970W"; flanks "4680530-,4680816^"; structure "0,1^2-"; splice_chain ",4680586^4680676-"; sources "Undefined,Undefined"; NMorMRNA "null"; degree "4"; dimension "2_2";
chrA01	Undefined	as_event	4792489	4792655	.	+	.	transcript_id "TCONS_00000444,TCONS_00000443"; gene_id "chrA01:4791601-4794253W"; flanks "4792489^,4792655^"; structure "1-,2-"; splice_chain "4792568-,4792570-"; sources "Undefined,Undefined"; NMorMRNA "null"; degree "4"; dimension "2_2";
chrA01	Undefined	as_event	4793240	4793444	.	+	.	transcript_id "TCONS_00000444,TCONS_00000443"; gene_id "chrA01:4791601-4794253W"; flanks "4793240-,4793444-"; structure "1^,2^"; splice_chain "4793346^,4793348^"; sources "Undefined,Undefined"; NMorMRNA "null"; degree "4"; dimension "2_2";
chrA01	Undefined	as_event	4793623	4793866	.	+	.	transcript_id "TCONS_00000444,TCONS_00000443"; gene_id "chrA01:4791601-4794253W"; flanks "4793623-,4793866-"; structure "1^,2^"; splice_chain "4793744^,4793746^"; sources "Undefined,Undefined"; NMorMRNA "null"; degree "4"; dimension "2_2";
chrA01	Undefined	as_event	4798867	4799624	.	+	.	transcript_id "TCONS_00000446/TCONS_00000447,TCONS_00000445"; gene_id "chrA01:4798785-4803671W"; flanks "4798867^,4799624^"; structure "1-,2-"; splice_chain "4799384-,4799390-"; sources "Undefined,Undefined"; NMorMRNA "null"; degree "4"; dimension "2_2";
chrA01	Undefined	as_event	4802905	4803031	.	+	.	transcript_id "TCONS_00000447,TCONS_00000445/TCONS_00000446"; gene_id "chrA01:4798785-4803671W"; flanks "4802905^,4803031^"; structure "1-,2-"; splice_chain "4802981-,4802990-"; sources "Undefined,Undefined"; NMorMRNA "null"; degree "4"; dimension "2_2";
chrA01	Undefined	as_event	4832018	4832347	.	+	.	transcript_id "TCONS_00000448,TCONS_00000449"; gene_id "chrA01:4828180-4834222W"; flanks "4832018-,4832347^"; structure "0,1^2-"; splice_chain ",4832143^4832211-"; sources "Undefined,Undefined"; NMorMRNA "null"; degree "4"; dimension "2_2";
chrA01	Undefined	as_event	4875539	4875702	.	+	.	transcript_id "TCONS_00000454,TCONS_00000453"; gene_id "chrA01:4875031-4877421W"; flanks "4875539^,4875702^"; structure "1-,2-"; splice_chain "4875608-,4875609-"; sources "Undefined,Undefined"; NMorMRNA "null"; degree "4"; dimension "2_2";
chrA01	Undefined	as_event	4875911	4876546	.	+	.	transcript_id "TCONS_00000454,TCONS_00000453"; gene_id "chrA01:4875031-4877421W"; flanks "4875911^,4876546^"; structure "1-,2-"; splice_chain "4876118-,4876120-"; sources "Undefined,Undefined"; NMorMRNA "null"; degree "4"; dimension "2_2";
chrA01	Undefined	as_event	4876120	4876915	.	+	.	transcript_id "TCONS_00000452,TCONS_00000453"; gene_id "chrA01:4875031-4877421W"; flanks "4876120-,4876915^"; structure "0,1^2-"; splice_chain ",4876546^4876638-"; sources "Undefined,Undefined"; NMorMRNA "null"; degree "4"; dimension "2_2";
chrA01	Undefined	as_event	4875911	4876915	.	+	.	transcript_id "TCONS_00000454,TCONS_00000452,TCONS_00000453"; gene_id "chrA01:4875031-4877421W"; flanks "4875911^,4876915^"; structure "1-3^4-,2-,2-3^4-"; splice_chain "4876118-4876546^4876638-,4876120-,4876120-4876546^4876638-"; sources "Undefined,Undefined,Undefined"; NMorMRNA "null"; degree "9"; dimension "3_3";
chrA01	Undefined	as_event	4877008	4877197	.	+	.	transcript_id "TCONS_00000452/TCONS_00000454,TCONS_00000453"; gene_id "chrA01:4875031-4877421W"; flanks "4877008-,4877197-"; structure "1^,2^"; splice_chain "4877126^,4877127^"; sources "Undefined,Undefined"; NMorMRNA "null"; degree "4"; dimension "2_2";
chrA01	Undefined	as_event	5009814	5009978	.	+	.	transcript_id "TCONS_00000459,TCONS_00000460"; gene_id "chrA01:5008905-5016043W"; flanks "5009814^,5009978^"; structure "1-,2-"; splice_chain "5009915-,5009916-"; sources "Undefined,Undefined"; NMorMRNA "null"; degree "4"; dimension "2_2";
chrA01	Undefined	as_event	5009916	5010088	.	+	.	transcript_id "TCONS_00000460,TCONS_00000461"; gene_id "chrA01:5008905-5016043W"; flanks "5009916-,5010088-"; structure "1^,2^"; splice_chain "5009978^,5009979^"; sources "Undefined,Undefined"; NMorMRNA "null"; degree "4"; dimension "2_2";
chrA01	Undefined	as_event	5009814	5010088	.	+	.	transcript_id "TCONS_00000459,TCONS_00000460,TCONS_00000461"; gene_id "chrA01:5008905-5016043W"; flanks "5009814^,5010088-"; structure "1-3^,2-3^,2-4^"; splice_chain "5009915-5009978^,5009916-5009978^,5009916-5009979^"; sources "Undefined,Undefined,Undefined"; NMorMRNA "null"; degree "9"; dimension "3_3";
chrA01	Undefined	as_event	5010088	5010899	.	+	.	transcript_id "TCONS_00000460,TCONS_00000461,TCONS_00000459"; gene_id "chrA01:5008905-5016043W"; flanks "5010088-,5010899^"; structure "1^4-,2^5-,3^6-"; splice_chain "5010167^5010782-,5010177^5010792-,5010191^5010806-"; sources "Undefined,Undefined,Undefined"; NMorMRNA "null"; degree "9"; dimension "3_3";
chrA01	Undefined	as_event	5011781	5012312	.	+	.	transcript_id "TCONS_00000460/TCONS_00000461,TCONS_00000459"; gene_id "chrA01:5008905-5016043W"; flanks "5011781-,5012312^"; structure "1^3-,2^4-"; splice_chain "5011869^5012062-,5011879^5012072-"; sources "Undefined,Undefined"; NMorMRNA "null"; degree "4"; dimension "2_2";
chrA01	Undefined	as_event	5013067	5013798	.	+	.	transcript_id "TCONS_00000460/TCONS_00000461,TCONS_00000459"; gene_id "chrA01:5008905-5016043W"; flanks "5013067-,5013798^"; structure "1^3-,2^4-"; splice_chain "5013449^5013645-,5013459^5013655-"; sources "Undefined,Undefined"; NMorMRNA "null"; degree "4"; dimension "2_2";
chrA01	Undefined	as_event	5015375	5016043	.	+	.	transcript_id "TCONS_00000460/TCONS_00000461,TCONS_00000459"; gene_id "chrA01:5008905-5016043W"; flanks "5015375-,5016043]"; structure "0,1^2-"; splice_chain ",5015597^5015799-"; sources "Undefined,Undefined"; NMorMRNA "null"; degree "4"; dimension "2_2";
chrA01	Undefined	as_event	5034524	5034710	.	+	.	transcript_id "TCONS_00000466,TCONS_00000465/TCONS_00000467"; gene_id "chrA01:5033469-5037157W"; flanks "5034524-,5034710-"; structure "1^,2^"; splice_chain "5034611^,5034613^"; sources "Undefined,Undefined"; NMorMRNA "null"; degree "4"; dimension "2_2";
chrA01	Undefined	as_event	5035912	5036215	.	+	.	transcript_id "TCONS_00000467,TCONS_00000465"; gene_id "chrA01:5033469-5037157W"; flanks "5035912-,5036215^"; structure "1^3-,2^4-"; splice_chain "5036016^5036114-,5036040^5036138-"; sources "Undefined,Undefined"; NMorMRNA "null"; degree "4"; dimension "2_2";
chrA01	Undefined	as_event	5036114	5036475	.	+	.	transcript_id "TCONS_00000467,TCONS_00000466"; gene_id "chrA01:5033469-5037157W"; flanks "5036114-,5036475^"; structure "1^3-,2^4-"; splice_chain "5036215^5036308-,5036224^5036317-"; sources "Undefined,Undefined"; NMorMRNA "null"; degree "4"; dimension "2_2";
chrA01	Undefined	as_event	5035912	5036475	.	+	.	transcript_id "TCONS_00000467,TCONS_00000466,TCONS_00000465"; gene_id "chrA01:5033469-5037157W"; flanks "5035912-,5036475^"; structure "1^3-5^7-,1^3-6^8-,2^4-5^7-"; splice_chain "5036016^5036114-5036215^5036308-,5036016^5036114-5036224^5036317-,5036040^5036138-5036215^5036308-"; sources "Undefined,Undefined,Undefined"; NMorMRNA "null"; degree "9"; dimension "3_3";
chrA01	Undefined	as_event	5166464	5168578	.	+	.	transcript_id "TCONS_00000471,TCONS_00000470"; gene_id "chrA01:5166069-5169299W"; flanks "5166464-,5168578^"; structure "1^3-,2^4-"; splice_chain "5168400^5168471-,5168410^5168481-"; sources "Undefined,Undefined"; NMorMRNA "null"; degree "4"; dimension "2_2";
chrA01	Undefined	as_event	5168948	5169299	.	+	.	transcript_id "TCONS_00000470,TCONS_00000471"; gene_id "chrA01:5166069-5169299W"; flanks "5168948-,5169299]"; structure "0,1^2-"; splice_chain ",5169001^5169105-"; sources "Undefined,Undefined"; NMorMRNA "null"; degree "4"; dimension "2_2";
chrA01	Undefined	as_event	5289335	5289484	.	+	.	transcript_id "TCONS_00000483,TCONS_00000484"; gene_id "chrA01:5288035-5289872W"; flanks "5289335^,5289484^"; structure "1-,2-"; splice_chain "5289410-,5289413-"; sources "Undefined,Undefined"; NMorMRNA "null"; degree "4"; dimension "2_2";
chrA01	Undefined	as_event	5291076	5291249	.	+	.	transcript_id "TCONS_00000486,TCONS_00000485"; gene_id "chrA01:5290757-5296273W"; flanks "5291076^,5291249^"; structure "1-,2-"; splice_chain "5291176-,5291178-"; sources "Undefined,Undefined"; NMorMRNA "null"; degree "4"; dimension "2_2";
chrA01	Undefined	as_event	5291249	5291681	.	+	.	transcript_id "TCONS_00000486,TCONS_00000485"; gene_id "chrA01:5290757-5296273W"; flanks "5291249^,5291681^"; structure "1-,2-"; splice_chain "5291643-,5291646-"; sources "Undefined,Undefined"; NMorMRNA "null"; degree "4"; dimension "2_2";
chrA01	Undefined	as_event	5481829	5482352	.	+	.	transcript_id "TCONS_00000500,TCONS_00000501"; gene_id "chrA01:5481829-5482910W"; flanks "5481829[,5482352^"; structure "1^3-,2^4-"; splice_chain "5481889^5482190-,5481896^5482197-"; sources "Undefined,Undefined"; NMorMRNA "null"; degree "4"; dimension "2_2";
chrA01	Undefined	as_event	5501493	5501867	.	+	.	transcript_id "TCONS_00000503,TCONS_00000504"; gene_id "chrA01:5500937-5518044W"; flanks "5501493-,5501867^"; structure "0,1^2-"; splice_chain ",5501688^5501778-"; sources "Undefined,Undefined"; NMorMRNA "null"; degree "4"; dimension "2_2";
chrA01	Undefined	as_event	5501778	5501967	.	+	.	transcript_id "TCONS_00000504,TCONS_00000505"; gene_id "chrA01:5500937-5518044W"; flanks "5501778-,5501967-"; structure "1^,2^"; splice_chain "5501867^,5501868^"; sources "Undefined,Undefined"; NMorMRNA "null"; degree "4"; dimension "2_2";
chrA01	Undefined	as_event	5501493	5501967	.	+	.	transcript_id "TCONS_00000504,TCONS_00000505,TCONS_00000503"; gene_id "chrA01:5500937-5518044W"; flanks "5501493-,5501967-"; structure "1^2-3^,1^2-4^,3^"; splice_chain "5501688^5501778-5501867^,5501688^5501778-5501868^,5501867^"; sources "Undefined,Undefined,Undefined"; NMorMRNA "null"; degree "9"; dimension "3_3";
chrA01	Undefined	as_event	5503161	5503644	.	+	.	transcript_id "TCONS_00000503/TCONS_00000504,TCONS_00000505"; gene_id "chrA01:5500937-5518044W"; flanks "5503161-,5503644-"; structure "1^,2^"; splice_chain "5503276^,5503278^"; sources "Undefined,Undefined"; NMorMRNA "null"; degree "4"; dimension "2_2";
chrA01	Undefined	as_event	5505218	5505638	.	+	.	transcript_id "TCONS_00000503/TCONS_00000505,TCONS_00000504"; gene_id "chrA01:5500937-5518044W"; flanks "5505218-,5505638^"; structure "1^3-,2^4-"; splice_chain "5505442^5505516-,5505452^5505526-"; sources "Undefined,Undefined"; NMorMRNA "null"; degree "4"; dimension "2_2";
chrA01	Undefined	as_event	5570224	5573906	.	+	.	transcript_id "TCONS_00000513,TCONS_00000512"; gene_id "chrA01:5570224-5573906W"; flanks "5570224[,5573906]"; structure "0,1^2-"; splice_chain ",5573169^5573248-"; sources "Undefined,Undefined"; NMorMRNA "null"; degree "4"; dimension "2_2";
chrA01	Undefined	as_event	5682927	5683526	.	+	.	transcript_id "TCONS_00000520,TCONS_00000521"; gene_id "chrA01:5681726-5683526W"; flanks "5682927-,5683526]"; structure "0,1^2-"; splice_chain ",5683352^5683427-"; sources "Undefined,Undefined"; NMorMRNA "null"; degree "4"; dimension "2_2";
chrA01	Undefined	as_event	5685196	5685409	.	+	.	transcript_id "TCONS_00000523,TCONS_00000522"; gene_id "chrA01:5684289-5686486W"; flanks "5685196-,5685409^"; structure "0,1^2-"; splice_chain ",5685251^5685326-"; sources "Undefined,Undefined"; NMorMRNA "null"; degree "4"; dimension "2_2";
chrA01	Undefined	as_event	5811843	5812603	.	+	.	transcript_id "TCONS_00000530,TCONS_00000529"; gene_id "chrA01:5811843-5814537W"; flanks "5811843[,5812603^"; structure "1^3-,2^4-"; splice_chain "5812186^5812513-,5812196^5812523-"; sources "Undefined,Undefined"; NMorMRNA "null"; degree "4"; dimension "2_2";
chrA01	Undefined	as_event	5886725	5887100	.	+	.	transcript_id "TCONS_00000535,TCONS_00000536"; gene_id "chrA01:5885618-5888339W"; flanks "5886725-,5887100^"; structure "0,1^2-"; splice_chain ",5886868^5886948-"; sources "Undefined,Undefined"; NMorMRNA "null"; degree "4"; dimension "2_2";
chrA01	Undefined	as_event	6052181	6053391	.	+	.	transcript_id "TCONS_00000542,TCONS_00000543"; gene_id "chrA01:6052181-6054881W"; flanks "6052181[,6053391-"; structure "1^,2^"; splice_chain "6052665^,6052695^"; sources "Undefined,Undefined"; NMorMRNA "null"; degree "4"; dimension "2_2";
chrA01	Undefined	as_event	6054345	6054881	.	+	.	transcript_id "TCONS_00000543,TCONS_00000542"; gene_id "chrA01:6052181-6054881W"; flanks "6054345-,6054881]"; structure "1^3-,2^4-"; splice_chain "6054470^6054571-,6054478^6054579-"; sources "Undefined,Undefined"; NMorMRNA "null"; degree "4"; dimension "2_2";
chrA01	Undefined	as_event	6096105	6096360	.	+	.	transcript_id "TCONS_00000550,TCONS_00000551"; gene_id "chrA01:6095146-6096935W"; flanks "6096105-,6096360^"; structure "0,1^2-"; splice_chain ",6096204^6096299-"; sources "Undefined,Undefined"; NMorMRNA "null"; degree "4"; dimension "2_2";
chrA01	Undefined	as_event	6304198	6304781	.	+	.	transcript_id "TCONS_00000563,TCONS_00000564"; gene_id "chrA01:6302380-6304781W"; flanks "6304198-,6304781]"; structure "1^3-,2^4-"; splice_chain "6304329^6304418-,6304339^6304428-"; sources "Undefined,Undefined"; NMorMRNA "null"; degree "4"; dimension "2_2";
chrA01	Undefined	as_event	6353059	6353324	.	+	.	transcript_id "TCONS_00000565,TCONS_00000566"; gene_id "chrA01:6352659-6356393W"; flanks "6353059-,6353324^"; structure "0,1^2-"; splice_chain ",6353165^6353237-"; sources "Undefined,Undefined"; NMorMRNA "null"; degree "4"; dimension "2_2";
chrA01	Undefined	as_event	6445801	6446133	.	+	.	transcript_id "TCONS_00000570,TCONS_00000569"; gene_id "chrA01:6445801-6447055W"; flanks "6445801[,6446133^"; structure "1^3-,2^4-"; splice_chain "6445957^6446056-,6445967^6446066-"; sources "Undefined,Undefined"; NMorMRNA "null"; degree "4"; dimension "2_2";
chrA01	Undefined	as_event	6527609	6527915	.	+	.	transcript_id "TCONS_00000573,TCONS_00000574"; gene_id "chrA01:6526382-6528728W"; flanks "6527609-,6527915^"; structure "0,1^2-"; splice_chain ",6527688^6527762-"; sources "Undefined,Undefined"; NMorMRNA "null"; degree "4"; dimension "2_2";
chrA01	Undefined	as_event	6593915	6594448	.	+	.	transcript_id "TCONS_00000577,TCONS_00000576"; gene_id "chrA01:6592547-6594908W"; flanks "6593915-,6594448^"; structure "1^3-6^8-,2^4-5^7-"; splice_chain "6594035^6594118-6594294^6594380-,6594045^6594128-6594292^6594378-"; sources "Undefined,Undefined"; NMorMRNA "null"; degree "4"; dimension "2_2";
chrA01	Undefined	as_event	6812672	6812835	.	+	.	transcript_id "TCONS_00000582,TCONS_00000583"; gene_id "chrA01:6811418-6814025W"; flanks "6812672-,6812835-"; structure "1^,2^"; splice_chain "6812746^,6812747^"; sources "Undefined,Undefined"; NMorMRNA "null"; degree "4"; dimension "2_2";
chrA01	Undefined	as_event	6838058	6838307	.	+	.	transcript_id "TCONS_00000585,TCONS_00000586"; gene_id "chrA01:6836992-6839083W"; flanks "6838058-,6838307^"; structure "1^3-,2^4-"; splice_chain "6838163^6838242-,6838173^6838252-"; sources "Undefined,Undefined"; NMorMRNA "null"; degree "4"; dimension "2_2";
chrA01	Undefined	as_event	6878607	6880011	.	+	.	transcript_id "TCONS_00000590,TCONS_00000589"; gene_id "chrA01:6877992-6880737W"; flanks "6878607-,6880011^"; structure "1^2-,3^4-"; splice_chain "6878696^6878777-,6878925^6879966-"; sources "Undefined,Undefined"; NMorMRNA "null"; degree "4"; dimension "2_2";
chrA01	Undefined	as_event	6889913	6890126	.	+	.	transcript_id "TCONS_00000593,TCONS_00000594"; gene_id "chrA01:6888484-6893113W"; flanks "6889913-,6890126^"; structure "0,1^2-"; splice_chain ",6889966^6890061-"; sources "Undefined,Undefined"; NMorMRNA "null"; degree "4"; dimension "2_2";
chrA01	Undefined	as_event	6891827	6892056	.	+	.	transcript_id "TCONS_00000594,TCONS_00000593"; gene_id "chrA01:6888484-6893113W"; flanks "6891827-,6892056-"; structure "1^,2^"; splice_chain "6891941^,6891942^"; sources "Undefined,Undefined"; NMorMRNA "null"; degree "4"; dimension "2_2";
chrA01	Undefined	as_event	7017327	7017517	.	+	.	transcript_id "TCONS_00000602,TCONS_00000603"; gene_id "chrA01:7015884-7018905W"; flanks "7017327^,7017517^"; structure "1-,2-"; splice_chain "7017418-,7017419-"; sources "Undefined,Undefined"; NMorMRNA "null"; degree "4"; dimension "2_2";
chrA01	Undefined	as_event	7017903	7018905	.	+	.	transcript_id "TCONS_00000603,TCONS_00000602"; gene_id "chrA01:7015884-7018905W"; flanks "7017903-,7018905]"; structure "1^3-,2^4-"; splice_chain "7018301^7018415-,7018311^7018425-"; sources "Undefined,Undefined"; NMorMRNA "null"; degree "4"; dimension "2_2";
chrA01	Undefined	as_event	7026952	7027326	.	+	.	transcript_id "TCONS_00000604,TCONS_00000605"; gene_id "chrA01:7025900-7029077W"; flanks "7026952-,7027326^"; structure "1^3-,2^4-"; splice_chain "7027153^7027258-,7027163^7027268-"; sources "Undefined,Undefined"; NMorMRNA "null"; degree "4"; dimension "2_2";
chrA01	Undefined	as_event	7048684	7048980	.	+	.	transcript_id "TCONS_00000607,TCONS_00000608"; gene_id "chrA01:7047962-7048980W"; flanks "7048684-,7048980]"; structure "0,1^2-"; splice_chain ",7048813^7048894-"; sources "Undefined,Undefined"; NMorMRNA "null"; degree "4"; dimension "2_2";
chrA01	Undefined	as_event	7059395	7059825	.	+	.	transcript_id "TCONS_00000610,TCONS_00000609"; gene_id "chrA01:7058273-7060476W"; flanks "7059395-,7059825^"; structure "1^3-,2^4-"; splice_chain "7059612^7059703-,7059622^7059713-"; sources "Undefined,Undefined"; NMorMRNA "null"; degree "4"; dimension "2_2";
chrA01	Undefined	as_event	7112919	7113896	.	+	.	transcript_id "TCONS_00000613,TCONS_00000614"; gene_id "chrA01:7111359-7113896W"; flanks "7112919-,7113896]"; structure "1^3-,2^4-"; splice_chain "7113152^7113236-,7113162^7113246-"; sources "Undefined,Undefined"; NMorMRNA "null"; degree "4"; dimension "2_2";
chrA01	Undefined	as_event	7132040	7132481	.	+	.	transcript_id "TCONS_00000615,TCONS_00000616"; gene_id "chrA01:7131030-7137257W"; flanks "7132040^,7132481^"; structure "1-,2-"; splice_chain "7132130-,7132142-"; sources "Undefined,Undefined"; NMorMRNA "null"; degree "4"; dimension "2_2";
chrA01	Undefined	as_event	7142352	7143220	.	+	.	transcript_id "TCONS_00000618,TCONS_00000619"; gene_id "chrA01:7141829-7145158W"; flanks "7142352-,7143220^"; structure "0,1^2-"; splice_chain ",7142566^7142830-"; sources "Undefined,Undefined"; NMorMRNA "null"; degree "4"; dimension "2_2";
chrA01	Undefined	as_event	7143541	7144130	.	+	.	transcript_id "TCONS_00000618,TCONS_00000619"; gene_id "chrA01:7141829-7145158W"; flanks "7143541-,7144130^"; structure "1^3-,2^4-"; splice_chain "7143795^7143981-,7143805^7143991-"; sources "Undefined,Undefined"; NMorMRNA "null"; degree "4"; dimension "2_2";
chrA01	Undefined	as_event	7192142	7192526	.	+	.	transcript_id "TCONS_00000621,TCONS_00000623"; gene_id "chrA01:7192134-7194838W"; flanks "7192142[,7192526-"; structure "1^,2^"; splice_chain "7192323^,7192328^"; sources "Undefined,Undefined"; NMorMRNA "null"; degree "4"; dimension "2_2";
chrA01	Undefined	as_event	7192328	7192773	.	+	.	transcript_id "TCONS_00000623,TCONS_00000622"; gene_id "chrA01:7192134-7194838W"; flanks "7192328^,7192773^"; structure "1-,2-"; splice_chain "7192526-,7192532-"; sources "Undefined,Undefined"; NMorMRNA "null"; degree "4"; dimension "2_2";
chrA01	Undefined	as_event	7192323	7192773	.	+	.	transcript_id "TCONS_00000621,TCONS_00000620"; gene_id "chrA01:7192134-7194838W"; flanks "7192323^,7192773^"; structure "1-,2-"; splice_chain "7192526-,7192532-"; sources "Undefined,Undefined"; NMorMRNA "null"; degree "4"; dimension "2_2";
chrA01	Undefined	as_event	7192142	7192773	.	+	.	transcript_id "TCONS_00000621,TCONS_00000623,TCONS_00000622"; gene_id "chrA01:7192134-7194838W"; flanks "7192142[,7192773^"; structure "1^3-,2^3-,2^4-"; splice_chain "7192323^7192526-,7192328^7192526-,7192328^7192532-"; sources "Undefined,Undefined,Undefined"; NMorMRNA "null"; degree "9"; dimension "3_3";
chrA01	Undefined	as_event	7218915	7219167	.	+	.	transcript_id "TCONS_00000625,TCONS_00000626"; gene_id "chrA01:7218226-7220189W"; flanks "7218915-,7219167^"; structure "0,1^2-"; splice_chain ",7218990^7219088-"; sources "Undefined,Undefined"; NMorMRNA "null"; degree "4"; dimension "2_2";
chrA01	Undefined	as_event	7231575	7231855	.	+	.	transcript_id "TCONS_00000630,TCONS_00000628/TCONS_00000629"; gene_id "chrA01:7230409-7232853W"; flanks "7231575-,7231855^"; structure "0,1^2-"; splice_chain ",7231654^7231739-"; sources "Undefined,Undefined"; NMorMRNA "null"; degree "4"; dimension "2_2";
chrA01	Undefined	as_event	7235268	7235448	.	+	.	transcript_id "TCONS_00000632,TCONS_00000631"; gene_id "chrA01:7233833-7235568W"; flanks "7235268-,7235448-"; structure "1^,2^"; splice_chain "7235360^,7235361^"; sources "Undefined,Undefined"; NMorMRNA "null"; degree "4"; dimension "2_2";
chrA01	Undefined	as_event	7247710	7248833	.	+	.	transcript_id "TCONS_00000635,TCONS_00000636"; gene_id "chrA01:7247161-7249089W"; flanks "7247710-,7248833]"; structure "1^3-,2^4-"; splice_chain "7247805^7248439-,7247815^7248449-"; sources "Undefined,Undefined"; NMorMRNA "null"; degree "4"; dimension "2_2";
chrA01	Undefined	as_event	7363172	7363476	.	+	.	transcript_id "TCONS_00000643,TCONS_00000644"; gene_id "chrA01:7362298-7365246W"; flanks "7363172-,7363476^"; structure "0,1^2-"; splice_chain ",7363268^7363371-"; sources "Undefined,Undefined"; NMorMRNA "null"; degree "4"; dimension "2_2";
chrA01	Undefined	as_event	7363557	7363947	.	+	.	transcript_id "TCONS_00000644,TCONS_00000643"; gene_id "chrA01:7362298-7365246W"; flanks "7363557-,7363947^"; structure "0,1^2-"; splice_chain ",7363714^7363810-"; sources "Undefined,Undefined"; NMorMRNA "null"; degree "4"; dimension "2_2";
chrA01	Undefined	as_event	7502739	7503052	.	+	.	transcript_id "TCONS_00000656,TCONS_00000655"; gene_id "chrA01:7502442-7504445W"; flanks "7502739-,7503052^"; structure "1^3-,2^4-"; splice_chain "7502755^7502783-,7502777^7502805-"; sources "Undefined,Undefined"; NMorMRNA "null"; degree "4"; dimension "2_2";
chrA01	Undefined	as_event	7632880	7633192	.	+	.	transcript_id "TCONS_00000662,TCONS_00000663"; gene_id "chrA01:7632880-7634136W"; flanks "7632880[,7633192^"; structure "0,1^2-"; splice_chain ",7633043^7633120-"; sources "Undefined,Undefined"; NMorMRNA "null"; degree "4"; dimension "2_2";
chrA01	Undefined	as_event	7653064	7653680	.	+	.	transcript_id "TCONS_00000666,TCONS_00000665"; gene_id "chrA01:7651285-7654262W"; flanks "7653064-,7653680^"; structure "1^3-,2^4-"; splice_chain "7653160^7653383-,7653170^7653393-"; sources "Undefined,Undefined"; NMorMRNA "null"; degree "4"; dimension "2_2";
chrA01	Undefined	as_event	7665810	7666144	.	+	.	transcript_id "TCONS_00000668,TCONS_00000669"; gene_id "chrA01:7663734-7667620W"; flanks "7665810-,7666144^"; structure "0,1^2-"; splice_chain ",7665951^7666037-"; sources "Undefined,Undefined"; NMorMRNA "null"; degree "4"; dimension "2_2";
chrA01	Undefined	as_event	7666450	7666674	.	+	.	transcript_id "TCONS_00000668,TCONS_00000669"; gene_id "chrA01:7663734-7667620W"; flanks "7666450^,7666674^"; structure "1-,2-"; splice_chain "7666562-,7666564-"; sources "Undefined,Undefined"; NMorMRNA "null"; degree "4"; dimension "2_2";
chrA01	Undefined	as_event	7713444	7713774	.	+	.	transcript_id "TCONS_00000675,TCONS_00000673/TCONS_00000674"; gene_id "chrA01:7712656-7717699W"; flanks "7713444^,7713774^"; structure "1-,2-"; splice_chain "7713683-,7713685-"; sources "Undefined,Undefined"; NMorMRNA "null"; degree "4"; dimension "2_2";
chrA01	Undefined	as_event	7716927	7717162	.	+	.	transcript_id "TCONS_00000673/TCONS_00000675,TCONS_00000674"; gene_id "chrA01:7712656-7717699W"; flanks "7716927-,7717162^"; structure "1^3-,2^4-"; splice_chain "7717013^7717112-,7717023^7717122-"; sources "Undefined,Undefined"; NMorMRNA "null"; degree "4"; dimension "2_2";
chrA01	Undefined	as_event	7944471	7944694	.	+	.	transcript_id "TCONS_00000680,TCONS_00000681"; gene_id "chrA01:7943269-7945051W"; flanks "7944471-,7944694-"; structure "1^,2^"; splice_chain "7944537^,7944605^"; sources "Undefined,Undefined"; NMorMRNA "null"; degree "4"; dimension "2_2";
chrA01	Undefined	as_event	8106792	8108115	.	+	.	transcript_id "TCONS_00000693/TCONS_00000695,TCONS_00000694"; gene_id "chrA01:8106226-8109367W"; flanks "8106792-,8108115^"; structure "1^3-,2^4-"; splice_chain "8106948^8107046-,8106958^8107056-"; sources "Undefined,Undefined"; NMorMRNA "null"; degree "4"; dimension "2_2";
chrA01	Undefined	as_event	8109033	8109367	.	+	.	transcript_id "TCONS_00000694,TCONS_00000695"; gene_id "chrA01:8106226-8109367W"; flanks "8109033-,8109367]"; structure "1^4-,2^3-"; splice_chain "8109053^8109202-,8109125^8109196-"; sources "Undefined,Undefined"; NMorMRNA "null"; degree "4"; dimension "2_2";
chrA01	Undefined	as_event	8124265	8124530	.	+	.	transcript_id "TCONS_00000697,TCONS_00000696"; gene_id "chrA01:8123390-8126577W"; flanks "8124265-,8124530^"; structure "1^3-,2^4-"; splice_chain "8124333^8124414-,8124351^8124432-"; sources "Undefined,Undefined"; NMorMRNA "null"; degree "4"; dimension "2_2";
chrA01	Undefined	as_event	8166267	8167708	.	+	.	transcript_id "TCONS_00000700,TCONS_00000699"; gene_id "chrA01:8166267-8167708W"; flanks "8166267[,8167708]"; structure "1^3-,2^4-5^6-"; splice_chain "8166754^8167091-,8166764^8167101-8167580^8167650-"; sources "Undefined,Undefined"; NMorMRNA "null"; degree "4"; dimension "2_2";
chrA01	Undefined	as_event	8517865	8519319	.	+	.	transcript_id "TCONS_00000720,TCONS_00000721"; gene_id "chrA01:8517865-8519319W"; flanks "8517865[,8519319]"; structure "0,1^2-"; splice_chain ",8518243^8518408-"; sources "Undefined,Undefined"; NMorMRNA "null"; degree "4"; dimension "2_2";
chrA01	Undefined	as_event	8683025	8683324	.	+	.	transcript_id "TCONS_00000728,TCONS_00000727"; gene_id "chrA01:8682878-8684335W"; flanks "8683025^,8683324^"; structure "1-,2-"; splice_chain "8683217-,8683283-"; sources "Undefined,Undefined"; NMorMRNA "null"; degree "4"; dimension "2_2";
chrA01	Undefined	as_event	8722685	8724351	.	+	.	transcript_id "TCONS_00000734,TCONS_00000733"; gene_id "chrA01:8722685-8724351W"; flanks "8722685[,8724351]"; structure "0,1^2-3^4-"; splice_chain ",8723249^8723380-8723766^8723850-"; sources "Undefined,Undefined"; NMorMRNA "null"; degree "4"; dimension "2_2";
chrA01	Undefined	as_event	8815288	8815478	.	+	.	transcript_id "TCONS_00000739/TCONS_00000740,TCONS_00000737/TCONS_00000738"; gene_id "chrA01:8814641-8817259W"; flanks "8815288-,8815478-"; structure "1^,2^"; splice_chain "8815413^,8815414^"; sources "Undefined,Undefined"; NMorMRNA "null"; degree "4"; dimension "2_2";
chrA01	Undefined	as_event	8815478	8815716	.	+	.	transcript_id "TCONS_00000737/TCONS_00000739/TCONS_00000740,TCONS_00000738"; gene_id "chrA01:8814641-8817259W"; flanks "8815478-,8815716^"; structure "1^3-,2^4-"; splice_chain "8815547^8815630-,8815549^8815632-"; sources "Undefined,Undefined"; NMorMRNA "null"; degree "4"; dimension "2_2";
chrA01	Undefined	as_event	8815856	8816045	.	+	.	transcript_id "TCONS_00000739,TCONS_00000740"; gene_id "chrA01:8814641-8817259W"; flanks "8815856^,8816045^"; structure "1-,2-"; splice_chain "8815948-,8815953-"; sources "Undefined,Undefined"; NMorMRNA "null"; degree "4"; dimension "2_2";
chrA01	Undefined	as_event	8815791	8816045	.	+	.	transcript_id "TCONS_00000739,TCONS_00000740,TCONS_00000738,TCONS_00000737"; gene_id "chrA01:8814641-8817259W"; flanks "8815791-,8816045^"; structure "1^4-,1^5-,2^6-,3^7-"; splice_chain "8815856^8815948-,8815856^8815953-,8815871^8815968-,8815876^8815973-"; sources "Undefined,Undefined,Undefined,Undefined"; NMorMRNA "null"; degree "16"; dimension "4_4";
chrA01	Undefined	as_event	8816045	8816192	.	+	.	transcript_id "TCONS_00000738/TCONS_00000739/TCONS_00000740,TCONS_00000737"; gene_id "chrA01:8814641-8817259W"; flanks "8816045^,8816192^"; structure "1-,2-"; splice_chain "8816136-,8816141-"; sources "Undefined,Undefined"; NMorMRNA "null"; degree "4"; dimension "2_2";
chrA01	Undefined	as_event	8816511	8816774	.	+	.	transcript_id "TCONS_00000737/TCONS_00000738/TCONS_00000740,TCONS_00000739"; gene_id "chrA01:8814641-8817259W"; flanks "8816511-,8816774^"; structure "1^3-,2^4-"; splice_chain "8816601^8816686-,8816611^8816696-"; sources "Undefined,Undefined"; NMorMRNA "null"; degree "4"; dimension "2_2";
chrA01	Undefined	as_event	8853004	8854945	.	+	.	transcript_id "TCONS_00000742,TCONS_00000741"; gene_id "chrA01:8853004-8854945W"; flanks "8853004[,8854945]"; structure "1^3-,2^4-5^6-"; splice_chain "8853908^8854512-,8853918^8854522-8854836^8854916-"; sources "Undefined,Undefined"; NMorMRNA "null"; degree "4"; dimension "2_2";
chrA01	Undefined	as_event	8923369	8923614	.	+	.	transcript_id "TCONS_00000745,TCONS_00000744"; gene_id "chrA01:8922673-8924135W"; flanks "8923369-,8923614^"; structure "0,1^2-"; splice_chain ",8923422^8923519-"; sources "Undefined,Undefined"; NMorMRNA "null"; degree "4"; dimension "2_2";
chrA01	Undefined	as_event	8923154	8923614	.	+	.	transcript_id "TCONS_00000746,TCONS_00000745,TCONS_00000744"; gene_id "chrA01:8922673-8924135W"; flanks "8923154-,8923614^"; structure "0,1^2-,1^2-3^4-"; splice_chain ",8923218^8923369-,8923218^8923369-8923422^8923519-"; sources "Undefined,Undefined,Undefined"; NMorMRNA "null"; degree "9"; dimension "3_3";
chrA01	Undefined	as_event	8923614	8924135	.	+	.	transcript_id "TCONS_00000744/TCONS_00000746/TCONS_00000747,TCONS_00000745"; gene_id "chrA01:8922673-8924135W"; flanks "8923614^,8924135]"; structure "1-,2-"; splice_chain "8923698-,8923746-"; sources "Undefined,Undefined"; NMorMRNA "null"; degree "4"; dimension "2_2";
chrA01	Undefined	as_event	9184614	9185459	.	+	.	transcript_id "TCONS_00000756,TCONS_00000757"; gene_id "chrA01:9184025-9185459W"; flanks "9184614-,9185459]"; structure "1^3-,2^4-"; splice_chain "9184746^9185037-,9184756^9185047-"; sources "Undefined,Undefined"; NMorMRNA "null"; degree "4"; dimension "2_2";
chrA01	Undefined	as_event	9186969	9187449	.	+	.	transcript_id "TCONS_00000758,TCONS_00000759"; gene_id "chrA01:9186600-9188948W"; flanks "9186969-,9187449^"; structure "1^3-,2^4-"; splice_chain "9187036^9187109-,9187046^9187119-"; sources "Undefined,Undefined"; NMorMRNA "null"; degree "4"; dimension "2_2";
chrA01	Undefined	as_event	9188363	9188583	.	+	.	transcript_id "TCONS_00000758,TCONS_00000759"; gene_id "chrA01:9186600-9188948W"; flanks "9188363-,9188583-"; structure "1^,2^"; splice_chain "9188489^,9188492^"; sources "Undefined,Undefined"; NMorMRNA "null"; degree "4"; dimension "2_2";
chrA01	Undefined	as_event	9220431	9220822	.	+	.	transcript_id "TCONS_00000763,TCONS_00000761"; gene_id "chrA01:9220006-9221951W"; flanks "9220431^,9220822^"; structure "1-,2-"; splice_chain "9220510-,9220668-"; sources "Undefined,Undefined"; NMorMRNA "null"; degree "4"; dimension "2_2";
chrA01	Undefined	as_event	9220006	9220822	.	+	.	transcript_id "TCONS_00000762,TCONS_00000763,TCONS_00000761"; gene_id "chrA01:9220006-9221951W"; flanks "9220006[,9220822^"; structure "0,1^2-3^4-,1^2-3^5-"; splice_chain ",9220245^9220332-9220431^9220510-,9220245^9220332-9220431^9220668-"; sources "Undefined,Undefined,Undefined"; NMorMRNA "null"; degree "9"; dimension "3_3";
chrA01	Undefined	as_event	9220973	9221103	.	+	.	transcript_id "TCONS_00000761/TCONS_00000762,TCONS_00000763"; gene_id "chrA01:9220006-9221951W"; flanks "9220973^,9221103^"; structure "1-,2-"; splice_chain "9221044-,9221050-"; sources "Undefined,Undefined"; NMorMRNA "null"; degree "4"; dimension "2_2";
chrA01	Undefined	as_event	9223509	9223761	.	+	.	transcript_id "TCONS_00000764/TCONS_00000765,TCONS_00000766"; gene_id "chrA01:9222762-9227437W"; flanks "9223509-,9223761^"; structure "1^3-,2^4-"; splice_chain "9223621^9223706-,9223633^9223718-"; sources "Undefined,Undefined"; NMorMRNA "null"; degree "4"; dimension "2_2";
chrA01	Undefined	as_event	9226860	9227437	.	+	.	transcript_id "TCONS_00000765,TCONS_00000766"; gene_id "chrA01:9222762-9227437W"; flanks "9226860-,9227437]"; structure "1^3-,2^4-"; splice_chain "9226929^9227380-,9226931^9227382-"; sources "Undefined,Undefined"; NMorMRNA "null"; degree "4"; dimension "2_2";
chrA01	Undefined	as_event	9241124	9241489	.	+	.	transcript_id "TCONS_00000774,TCONS_00000775"; gene_id "chrA01:9237099-9244663W"; flanks "9241124-,9241489^"; structure "1^3-,2^4-"; splice_chain "9241188^9241430-,9241226^9241468-"; sources "Undefined,Undefined"; NMorMRNA "null"; degree "4"; dimension "2_2";
chrA01	Undefined	as_event	9242214	9243012	.	+	.	transcript_id "TCONS_00000774/TCONS_00000776,TCONS_00000775"; gene_id "chrA01:9237099-9244663W"; flanks "9242214-,9243012^"; structure "1^3-,2^4-"; splice_chain "9242672^9242833-,9242682^9242843-"; sources "Undefined,Undefined"; NMorMRNA "null"; degree "4"; dimension "2_2";
chrA01	Undefined	as_event	9282922	9283224	.	+	.	transcript_id "TCONS_00000778,TCONS_00000777"; gene_id "chrA01:9282600-9284516W"; flanks "9282922-,9283224^"; structure "1^3-,2^4-"; splice_chain "9283053^9283140-,9283063^9283150-"; sources "Undefined,Undefined"; NMorMRNA "null"; degree "4"; dimension "2_2";
chrA01	Undefined	as_event	9300039	9300451	.	+	.	transcript_id "TCONS_00000779,TCONS_00000780"; gene_id "chrA01:9297182-9302241W"; flanks "9300039-,9300451^"; structure "1^3-,2^4-"; splice_chain "9300227^9300365-,9300237^9300375-"; sources "Undefined,Undefined"; NMorMRNA "null"; degree "4"; dimension "2_2";
chrA01	Undefined	as_event	9311433	9311722	.	+	.	transcript_id "TCONS_00000781,TCONS_00000782"; gene_id "chrA01:9310090-9313159W"; flanks "9311433-,9311722^"; structure "0,1^2-"; splice_chain ",9311558^9311642-"; sources "Undefined,Undefined"; NMorMRNA "null"; degree "4"; dimension "2_2";
chrA01	Undefined	as_event	9331488	9331694	.	+	.	transcript_id "TCONS_00000783,TCONS_00000784"; gene_id "chrA01:9329803-9332819W"; flanks "9331488^,9331694-"; structure "0,1-2^"; splice_chain ",9331563-9331623^"; sources "Undefined,Undefined"; NMorMRNA "null"; degree "4"; dimension "2_2";
chrA01	Undefined	as_event	9331887	9332065	.	+	.	transcript_id "TCONS_00000783,TCONS_00000784"; gene_id "chrA01:9329803-9332819W"; flanks "9331887^,9332065^"; structure "1-,2-"; splice_chain "9331976-,9331978-"; sources "Undefined,Undefined"; NMorMRNA "null"; degree "4"; dimension "2_2";
chrA01	Undefined	as_event	9467192	9467523	.	+	.	transcript_id "TCONS_00000791,TCONS_00000792"; gene_id "chrA01:9464979-9467926W"; flanks "9467192-,9467523^"; structure "0,1^2-"; splice_chain ",9467255^9467358-"; sources "Undefined,Undefined"; NMorMRNA "null"; degree "4"; dimension "2_2";
chrA01	Undefined	as_event	9511542	9511738	.	+	.	transcript_id "TCONS_00000798,TCONS_00000797"; gene_id "chrA01:9510587-9513676W"; flanks "9511542^,9511738^"; structure "1-,2-"; splice_chain "9511681-,9511683-"; sources "Undefined,Undefined"; NMorMRNA "null"; degree "4"; dimension "2_2";
chrA01	Undefined	as_event	9512780	9513676	.	+	.	transcript_id "TCONS_00000797,TCONS_00000798"; gene_id "chrA01:9510587-9513676W"; flanks "9512780-,9513676]"; structure "1^3-,2^4-"; splice_chain "9512890^9513584-,9512900^9513594-"; sources "Undefined,Undefined"; NMorMRNA "null"; degree "4"; dimension "2_2";
chrA01	Undefined	as_event	9523087	9523493	.	+	.	transcript_id "TCONS_00000801/TCONS_00000802,TCONS_00000800"; gene_id "chrA01:9522761-9525593W"; flanks "9523087-,9523493^"; structure "1^3-,2^4-"; splice_chain "9523254^9523425-,9523264^9523435-"; sources "Undefined,Undefined"; NMorMRNA "null"; degree "4"; dimension "2_2";
chrA01	Undefined	as_event	9525410	9525572	.	+	.	transcript_id "TCONS_00000800/TCONS_00000801,TCONS_00000802"; gene_id "chrA01:9522761-9525593W"; flanks "9525410-,9525572-"; structure "1^,2^"; splice_chain "9525484^,9525485^"; sources "Undefined,Undefined"; NMorMRNA "null"; degree "4"; dimension "2_2";
chrA01	Undefined	as_event	9820807	9820965	.	+	.	transcript_id "TCONS_00000807,TCONS_00000806"; gene_id "chrA01:9818927-9822060W"; flanks "9820807-,9820965-"; structure "1^,2^"; splice_chain "9820881^,9820882^"; sources "Undefined,Undefined"; NMorMRNA "null"; degree "4"; dimension "2_2";
chrA01	Undefined	as_event	9862004	9862387	.	+	.	transcript_id "TCONS_00000811,TCONS_00000810"; gene_id "chrA01:9860704-9862710W"; flanks "9862004-,9862387^"; structure "1^3-,2^4-"; splice_chain "9862124^9862325-,9862134^9862335-"; sources "Undefined,Undefined"; NMorMRNA "null"; degree "4"; dimension "2_2";
chrA01	Undefined	as_event	9984776	9985107	.	+	.	transcript_id "TCONS_00000812,TCONS_00000813"; gene_id "chrA01:9984701-9986798W"; flanks "9984776^,9985107^"; structure "1-,2-"; splice_chain "9984855-,9984860-"; sources "Undefined,Undefined"; NMorMRNA "null"; degree "4"; dimension "2_2";
chrA01	Undefined	as_event	10187225	10189161	.	+	.	transcript_id "TCONS_00000819,TCONS_00000818"; gene_id "chrA01:10187225-10189726W"; flanks "10187225[,10189161^"; structure "1^3-,2^4-"; splice_chain "10188181^10188628-,10188182^10188629-"; sources "Undefined,Undefined"; NMorMRNA "null"; degree "4"; dimension "2_2";
chrA01	Undefined	as_event	10189258	10189726	.	+	.	transcript_id "TCONS_00000818,TCONS_00000819"; gene_id "chrA01:10187225-10189726W"; flanks "10189258-,10189726]"; structure "0,1^2-"; splice_chain ",10189459^10189536-"; sources "Undefined,Undefined"; NMorMRNA "null"; degree "4"; dimension "2_2";
chrA01	Undefined	as_event	10353024	10354329	.	+	.	transcript_id "TCONS_00000824,TCONS_00000825"; gene_id "chrA01:10353024-10356506W"; flanks "10353024[,10354329^"; structure "0,1^2-"; splice_chain ",10354078^10354278-"; sources "Undefined,Undefined"; NMorMRNA "null"; degree "4"; dimension "2_2";
chrA01	Undefined	as_event	10354783	10355262	.	+	.	transcript_id "TCONS_00000824/TCONS_00000825,TCONS_00000827"; gene_id "chrA01:10353024-10356506W"; flanks "10354783-,10355262^"; structure "1^3-,2^4-"; splice_chain "10355046^10355125-,10355056^10355135-"; sources "Undefined,Undefined"; NMorMRNA "null"; degree "4"; dimension "2_2";
chrA01	Undefined	as_event	10354783	10355410	.	+	.	transcript_id "TCONS_00000826,TCONS_00000827"; gene_id "chrA01:10353024-10356506W"; flanks "10354783-,10355410^"; structure "1^3-6^8-,2^4-5^7-"; splice_chain "10355046^10355125-10355263^10355359-,10355056^10355135-10355262^10355358-"; sources "Undefined,Undefined"; NMorMRNA "null"; degree "4"; dimension "2_2";
chrA01	Undefined	as_event	10355358	10355538	.	+	.	transcript_id "TCONS_00000824/TCONS_00000825,TCONS_00000827"; gene_id "chrA01:10353024-10356506W"; flanks "10355358-,10355538-"; structure "1^,2^"; splice_chain "10355409^,10355410^"; sources "Undefined,Undefined"; NMorMRNA "null"; degree "4"; dimension "2_2";
chrA01	Undefined	as_event	10355410	10355786	.	+	.	transcript_id "TCONS_00000827,TCONS_00000826"; gene_id "chrA01:10353024-10356506W"; flanks "10355410^,10355786^"; structure "1-3^5-,2-4^6-"; splice_chain "10355538-10355617^10355727-,10355539-10355627^10355737-"; sources "Undefined,Undefined"; NMorMRNA "null"; degree "4"; dimension "2_2";
chrA01	Undefined	as_event	10355125	10355786	.	+	.	transcript_id "TCONS_00000824/TCONS_00000825,TCONS_00000826"; gene_id "chrA01:10353024-10356506W"; flanks "10355125-,10355786^"; structure "1^3-5^7-9^11-,2^4-6^8-10^12-"; splice_chain "10355262^10355358-10355409^10355538-10355617^10355727-,10355263^10355359-10355410^10355539-10355627^10355737-"; sources "Undefined,Undefined"; NMorMRNA "null"; degree "4"; dimension "2_2";
chrA01	Undefined	as_event	10354783	10355786	.	+	.	transcript_id "TCONS_00000824/TCONS_00000825,TCONS_00000826,TCONS_00000827"; gene_id "chrA01:10353024-10356506W"; flanks "10354783-,10355786^"; structure "1^3-5^7-9^11-13^15-,1^3-6^8-10^12-14^16-,2^4-5^7-10^11-13^15-"; splice_chain "10355046^10355125-10355262^10355358-10355409^10355538-10355617^10355727-,10355046^10355125-10355263^10355359-10355410^10355539-10355627^10355737-,10355056^10355135-10…
chrA01	Undefined	as_event	10390253	10390401	.	+	.	transcript_id "TCONS_00000830,TCONS_00000829"; gene_id "chrA01:10387544-10391429W"; flanks "10390253^,10390401^"; structure "1-,2-"; splice_chain "10390335-,10390336-"; sources "Undefined,Undefined"; NMorMRNA "null"; degree "4"; dimension "2_2";
chrA01	Undefined	as_event	10390173	10390401	.	+	.	transcript_id "TCONS_00000828,TCONS_00000829"; gene_id "chrA01:10387544-10391429W"; flanks "10390173-,10390401^"; structure "0,1^2-"; splice_chain ",10390253^10390336-"; sources "Undefined,Undefined"; NMorMRNA "null"; degree "4"; dimension "2_2";
chrA01	Undefined	as_event	10419004	10420685	.	+	.	transcript_id "TCONS_00000831,TCONS_00000832"; gene_id "chrA01:10417195-10420685W"; flanks "10419004-,10420685]"; structure "1^3-,2^4-"; splice_chain "10419157^10419250-,10419167^10419260-"; sources "Undefined,Undefined"; NMorMRNA "null"; degree "4"; dimension "2_2";
chrA01	Undefined	as_event	10468385	10468872	.	+	.	transcript_id "TCONS_00000833,TCONS_00000835"; gene_id "chrA01:10467811-10470330W"; flanks "10468385-,10468872-"; structure "1^3-6^,2^4-5^"; splice_chain "10468514^10468587-10468781^,10468524^10468597-10468696^"; sources "Undefined,Undefined"; NMorMRNA "null"; degree "4"; dimension "2_2";
chrA01	Undefined	as_event	10468872	10469127	.	+	.	transcript_id "TCONS_00000833,TCONS_00000835"; gene_id "chrA01:10467811-10470330W"; flanks "10468872-,10469127-"; structure "1^,2^"; splice_chain "10469005^,10469029^"; sources "Undefined,Undefined"; NMorMRNA "null"; degree "4"; dimension "2_2";
chrA01	Undefined	as_event	10468587	10469127	.	+	.	transcript_id "TCONS_00000833,TCONS_00000834"; gene_id "chrA01:10467811-10470330W"; flanks "10468587-,10469127-"; structure "1^3-5^,2^4-6^"; splice_chain "10468781^10468872-10469005^,10468791^10468882-10469012^"; sources "Undefined,Undefined"; NMorMRNA "null"; degree "4"; dimension "2_2";
chrA01	Undefined	as_event	10468385	10469127	.	+	.	transcript_id "TCONS_00000833,TCONS_00000834,TCONS_00000835"; gene_id "chrA01:10467811-10470330W"; flanks "10468385-,10469127-"; structure "1^3-6^8-10^,1^3-7^9-11^,2^4-5^8-12^"; splice_chain "10468514^10468587-10468781^10468872-10469005^,10468514^10468587-10468791^10468882-10469012^,10468524^10468597-10468696^10468872-10469029^"; sources "Undefined,Undefined,Undefined"; NMorMRNA "null"; degree "9…
chrA01	Undefined	as_event	10469457	10470330	.	+	.	transcript_id "TCONS_00000833,TCONS_00000834"; gene_id "chrA01:10467811-10470330W"; flanks "10469457-,10470330]"; structure "0,1^2-"; splice_chain ",10469604^10469765-"; sources "Undefined,Undefined"; NMorMRNA "null"; degree "4"; dimension "2_2";
chrA01	Undefined	as_event	10469377	10470330	.	+	.	transcript_id "TCONS_00000833,TCONS_00000834,TCONS_00000835"; gene_id "chrA01:10467811-10470330W"; flanks "10469377^,10470330]"; structure "1-,1-2^4-,3-"; splice_chain "10469457-,10469457-10469604^10469765-,10469760-"; sources "Undefined,Undefined,Undefined"; NMorMRNA "null"; degree "9"; dimension "3_3";
chrA01	Undefined	as_event	10635811	10636845	.	+	.	transcript_id "TCONS_00000840,TCONS_00000841"; gene_id "chrA01:10633301-10636845W"; flanks "10635811-,10636845]"; structure "1^3-,2^4-"; splice_chain "10636182^10636590-,10636192^10636600-"; sources "Undefined,Undefined"; NMorMRNA "null"; degree "4"; dimension "2_2";
chrA01	Undefined	as_event	10816597	10817041	.	+	.	transcript_id "TCONS_00000845,TCONS_00000844"; gene_id "chrA01:10814155-10818280W"; flanks "10816597-,10817041^"; structure "1^3-,2^4-"; splice_chain "10816889^10816982-,10816899^10816992-"; sources "Undefined,Undefined"; NMorMRNA "null"; degree "4"; dimension "2_2";
chrA01	Undefined	as_event	10833979	10834474	.	+	.	transcript_id "TCONS_00000848,TCONS_00000847"; gene_id "chrA01:10832774-10835082W"; flanks "10833979-,10834474-"; structure "1^3-5^,2^4-6^"; splice_chain "10834194^10834268-10834404^,10834204^10834278-10834406^"; sources "Undefined,Undefined"; NMorMRNA "null"; degree "4"; dimension "2_2";
chrA01	Undefined	as_event	11333617	11336376	.	+	.	transcript_id "TCONS_00000862,TCONS_00000861,TCONS_00000863"; gene_id "chrA01:11333262-11336376W"; flanks "11333617^,11336376]"; structure "1-,2-,3-"; splice_chain "11333699-,11333707-,11333760-"; sources "Undefined,Undefined,Undefined"; NMorMRNA "null"; degree "9"; dimension "3_3";
chrA01	Undefined	as_event	11333262	11336376	.	+	.	transcript_id "TCONS_00000864,TCONS_00000862,TCONS_00000861,TCONS_00000863"; gene_id "chrA01:11333262-11336376W"; flanks "11333262[,11336376]"; structure "0,1^2-,1^3-,1^4-"; splice_chain ",11333617^11333699-,11333617^11333707-,11333617^11333760-"; sources "Undefined,Undefined,Undefined,Undefined"; NMorMRNA "null"; degree "16"; dimension "4_4";
chrA01	Undefined	as_event	11852693	11853245	.	+	.	transcript_id "TCONS_00000868,TCONS_00000869"; gene_id "chrA01:11852693-11854394W"; flanks "11852693[,11853245-"; structure "1^2-4^,3^"; splice_chain "11852894^11853064-11853149^,11853147^"; sources "Undefined,Undefined"; NMorMRNA "null"; degree "4"; dimension "2_2";
chrA01	Undefined	as_event	12205268	12205651	.	+	.	transcript_id "TCONS_00000873,TCONS_00000872"; gene_id "chrA01:12204559-12206738W"; flanks "12205268-,12205651^"; structure "1^3-,2^4-"; splice_chain "12205341^12205513-,12205351^12205523-"; sources "Undefined,Undefined"; NMorMRNA "null"; degree "4"; dimension "2_2";
chrA01	Undefined	as_event	12206310	12206738	.	+	.	transcript_id "TCONS_00000873,TCONS_00000872"; gene_id "chrA01:12204559-12206738W"; flanks "12206310-,12206738]"; structure "1^3-,2^4-"; splice_chain "12206423^12206552-,12206433^12206562-"; sources "Undefined,Undefined"; NMorMRNA "null"; degree "4"; dimension "2_2";
chrA01	Undefined	as_event	12384870	12385245	.	+	.	transcript_id "TCONS_00000877,TCONS_00000878"; gene_id "chrA01:12384571-12386819W"; flanks "12384870-,12385245^"; structure "0,1^2-"; splice_chain ",12385054^12385125-"; sources "Undefined,Undefined"; NMorMRNA "null"; degree "4"; dimension "2_2";
chrA01	Undefined	as_event	12474350	12474771	.	+	.	transcript_id "TCONS_00000888/TCONS_00000889,TCONS_00000890"; gene_id "chrA01:12474350-12475851W"; flanks "12474350[,12474771^"; structure "1^3-,2^4-"; splice_chain "12474649^12474747-,12474659^12474757-"; sources "Undefined,Undefined"; NMorMRNA "null"; degree "4"; dimension "2_2";
chrA01	Undefined	as_event	12474864	12475231	.	+	.	transcript_id "TCONS_00000888,TCONS_00000889"; gene_id "chrA01:12474350-12475851W"; flanks "12474864-,12475231^"; structure "1^3-,2^4-"; splice_chain "12474986^12475065-,12474996^12475075-"; sources "Undefined,Undefined"; NMorMRNA "null"; degree "4"; dimension "2_2";
chrA01	Undefined	as_event	12474864	12475372	.	+	.	transcript_id "TCONS_00000888,TCONS_00000889,TCONS_00000890"; gene_id "chrA01:12474350-12475851W"; flanks "12474864-,12475372^"; structure "1^3-5^7-,2^4-5^7-,6^8-"; splice_chain "12474986^12475065-12475231^12475303-,12474996^12475075-12475231^12475303-,12475241^12475313-"; sources "Undefined,Undefined,Undefined"; NMorMRNA "null"; degree "9"; dimension "3_3";
chrA01	Undefined	as_event	12475452	12475851	.	+	.	transcript_id "TCONS_00000888/TCONS_00000890,TCONS_00000889"; gene_id "chrA01:12474350-12475851W"; flanks "12475452-,12475851]"; structure "1^3-,2^4-"; splice_chain "12475550^12475626-,12475560^12475636-"; sources "Undefined,Undefined"; NMorMRNA "null"; degree "4"; dimension "2_2";
chrA01	Undefined	as_event	12543896	12544414	.	+	.	transcript_id "TCONS_00000893,TCONS_00000894"; gene_id "chrA01:12541665-12544414W"; flanks "12543896-,12544414]"; structure "1^3-,2^4-"; splice_chain "12544137^12544232-,12544147^12544242-"; sources "Undefined,Undefined"; NMorMRNA "null"; degree "4"; dimension "2_2";
chrA01	Undefined	as_event	12944364	12944619	.	+	.	transcript_id "TCONS_00000902/TCONS_00000903,TCONS_00000904"; gene_id "chrA01:12943124-12945419W"; flanks "12944364-,12944619^"; structure "1^3-,2^4-"; splice_chain "12944454^12944554-,12944464^12944564-"; sources "Undefined,Undefined"; NMorMRNA "null"; degree "4"; dimension "2_2";
chrA01	Undefined	as_event	12944873	12945097	.	+	.	transcript_id "TCONS_00000902,TCONS_00000903,TCONS_00000904"; gene_id "chrA01:12943124-12945419W"; flanks "12944873-,12945097^"; structure "0,1^3-,2^4-"; splice_chain ",12944936^12945029-,12944966^12945059-"; sources "Undefined,Undefined,Undefined"; NMorMRNA "null"; degree "9"; dimension "3_3";
chrA01	Undefined	as_event	13141210	13141848	.	+	.	transcript_id "TCONS_00000909/TCONS_00000910,TCONS_00000908"; gene_id "chrA01:13140468-13144083W"; flanks "13141210^,13141848^"; structure "1-,2-"; splice_chain "13141288-,13141293-"; sources "Undefined,Undefined"; NMorMRNA "null"; degree "4"; dimension "2_2";
chrA01	Undefined	as_event	13142628	13143381	.	+	.	transcript_id "TCONS_00000909,TCONS_00000908"; gene_id "chrA01:13140468-13144083W"; flanks "13142628-,13143381^"; structure "1^3-5^7-,2^4-6^8-"; splice_chain "13142727^13142849-13142928^13143136-,13142729^13142851-13142930^13143138-"; sources "Undefined,Undefined"; NMorMRNA "null"; degree "4"; dimension "2_2";
chrA01	Undefined	as_event	13143136	13143520	.	+	.	transcript_id "TCONS_00000910,TCONS_00000909"; gene_id "chrA01:13140468-13144083W"; flanks "13143136-,13143520^"; structure "0,1^2-"; splice_chain ",13143381^13143463-"; sources "Undefined,Undefined"; NMorMRNA "null"; degree "4"; dimension "2_2";
chrA01	Undefined	as_event	13142628	13143520	.	+	.	transcript_id "TCONS_00000910,TCONS_00000909,TCONS_00000908"; gene_id "chrA01:13140468-13144083W"; flanks "13142628-,13143520^"; structure "1^3-5^7-,1^3-5^7-9^10-,2^4-6^8-9^10-"; splice_chain "13142727^13142849-13142928^13143136-,13142727^13142849-13142928^13143136-13143381^13143463-,13142729^13142851-13142930^13143138-13143381^13143463-"; sources "Undefined,Undefined,Undefined"; NMorMRNA "null";…
chrA01	Undefined	as_event	13143655	13143833	.	+	.	transcript_id "TCONS_00000909,TCONS_00000908/TCONS_00000910"; gene_id "chrA01:13140468-13144083W"; flanks "13143655-,13143833-"; structure "1^,2^"; splice_chain "13143747^,13143751^"; sources "Undefined,Undefined"; NMorMRNA "null"; degree "4"; dimension "2_2";
chrA01	Undefined	as_event	13682049	13683393	.	+	.	transcript_id "TCONS_00000920,TCONS_00000919"; gene_id "chrA01:13682049-13683393W"; flanks "13682049[,13683393]"; structure "0,1^2-3^4-"; splice_chain ",13682305^13682414-13682502^13682828-"; sources "Undefined,Undefined"; NMorMRNA "null"; degree "4"; dimension "2_2";
chrA01	Undefined	as_event	14158061	14158603	.	+	.	transcript_id "TCONS_00000930,TCONS_00000929"; gene_id "chrA01:14158061-14162215W"; flanks "14158061[,14158603^"; structure "1^3-,2^4-"; splice_chain "14158269^14158414-,14158271^14158416-"; sources "Undefined,Undefined"; NMorMRNA "null"; degree "4"; dimension "2_2";
chrA01	Undefined	as_event	14169058	14169770	.	+	.	transcript_id "TCONS_00000931,TCONS_00000932"; gene_id "chrA01:14168982-14170770W"; flanks "14169058^,14169770^"; structure "1-,2-"; splice_chain "14169343-,14169347-"; sources "Undefined,Undefined"; NMorMRNA "null"; degree "4"; dimension "2_2";
chrA01	Undefined	as_event	14336527	14336878	.	+	.	transcript_id "TCONS_00000936,TCONS_00000935"; gene_id "chrA01:14335735-14337304W"; flanks "14336527-,14336878^"; structure "1^3-,2^4-"; splice_chain "14336708^14336808-,14336718^14336818-"; sources "Undefined,Undefined"; NMorMRNA "null"; degree "4"; dimension "2_2";
chrA01	Undefined	as_event	14363567	14363953	.	+	.	transcript_id "TCONS_00000937/TCONS_00000938,TCONS_00000939"; gene_id "chrA01:14358965-14365002W"; flanks "14363567-,14363953^"; structure "1^3-,2^4-"; splice_chain "14363705^14363801-,14363715^14363811-"; sources "Undefined,Undefined"; NMorMRNA "null"; degree "4"; dimension "2_2";
chrA01	Undefined	as_event	14364493	14365002	.	+	.	transcript_id "TCONS_00000937/TCONS_00000938,TCONS_00000939"; gene_id "chrA01:14358965-14365002W"; flanks "14364493-,14365002]"; structure "1^3-,2^4-"; splice_chain "14364687^14364792-,14364697^14364802-"; sources "Undefined,Undefined"; NMorMRNA "null"; degree "4"; dimension "2_2";
chrA01	Undefined	as_event	14653718	14655615	.	+	.	transcript_id "TCONS_00000944,TCONS_00000943"; gene_id "chrA01:14653322-14655615W"; flanks "14653718-,14655615]"; structure "1^3-,2^4-"; splice_chain "14654677^14654755-,14654687^14654765-"; sources "Undefined,Undefined"; NMorMRNA "null"; degree "4"; dimension "2_2";
chrA01	Undefined	as_event	14713551	14713785	.	+	.	transcript_id "TCONS_00000945/TCONS_00000947,TCONS_00000946"; gene_id "chrA01:14713551-14716395W"; flanks "14713551[,14713785^"; structure "1^3-,2^4-"; splice_chain "14713588^14713675-,14713598^14713685-"; sources "Undefined,Undefined"; NMorMRNA "null"; degree "4"; dimension "2_2";
chrA01	Undefined	as_event	14714106	14714374	.	+	.	transcript_id "TCONS_00000945/TCONS_00000947,TCONS_00000946"; gene_id "chrA01:14713551-14716395W"; flanks "14714106-,14714374^"; structure "1^3-,2^4-"; splice_chain "14714214^14714299-,14714224^14714309-"; sources "Undefined,Undefined"; NMorMRNA "null"; degree "4"; dimension "2_2";
chrA01	Undefined	as_event	14714746	14715076	.	+	.	transcript_id "TCONS_00000945,TCONS_00000946/TCONS_00000947"; gene_id "chrA01:14713551-14716395W"; flanks "14714746-,14715076^"; structure "0,1^2-"; splice_chain ",14714766^14714880-"; sources "Undefined,Undefined"; NMorMRNA "null"; degree "4"; dimension "2_2";
chrA01	Undefined	as_event	14715442	14716395	.	+	.	transcript_id "TCONS_00000945/TCONS_00000947,TCONS_00000946"; gene_id "chrA01:14713551-14716395W"; flanks "14715442-,14716395]"; structure "1^3-,2^4-"; splice_chain "14715756^14715858-,14715757^14715859-"; sources "Undefined,Undefined"; NMorMRNA "null"; degree "4"; dimension "2_2";
chrA01	Undefined	as_event	14840061	14840351	.	+	.	transcript_id "TCONS_00000950,TCONS_00000949"; gene_id "chrA01:14839443-14841678W"; flanks "14840061-,14840351^"; structure "1^3-,2^4-"; splice_chain "14840188^14840271-,14840198^14840281-"; sources "Undefined,Undefined"; NMorMRNA "null"; degree "4"; dimension "2_2";
chrA01	Undefined	as_event	14864864	14865179	.	+	.	transcript_id "TCONS_00000952/TCONS_00000954,TCONS_00000953"; gene_id "chrA01:14862870-14865949W"; flanks "14864864-,14865179^"; structure "1^3-,2^4-"; splice_chain "14864946^14865118-,14864956^14865128-"; sources "Undefined,Undefined"; NMorMRNA "null"; degree "4"; dimension "2_2";
chrA01	Undefined	as_event	15498099	15498279	.	+	.	transcript_id "TCONS_00000965/TCONS_00000966,TCONS_00000964"; gene_id "chrA01:15497212-15500471W"; flanks "15498099-,15498279^"; structure "0,1^2-"; splice_chain ",15498172^15498242-"; sources "Undefined,Undefined"; NMorMRNA "null"; degree "4"; dimension "2_2";
chrA01	Undefined	as_event	15498099	15498733	.	+	.	transcript_id "TCONS_00000968,TCONS_00000966"; gene_id "chrA01:15497212-15500471W"; flanks "15498099-,15498733-"; structure "1^,2^3-4^"; splice_chain "15498172^,15498279^15498440-15498492^"; sources "Undefined,Undefined"; NMorMRNA "null"; degree "4"; dimension "2_2";
chrA01	Undefined	as_event	15498099	15498736	.	+	.	transcript_id "TCONS_00000967,TCONS_00000965"; gene_id "chrA01:15497212-15500471W"; flanks "15498099-,15498736-"; structure "1^,2^3-4^"; splice_chain "15498172^,15498279^15498440-15498492^"; sources "Undefined,Undefined"; NMorMRNA "null"; degree "4"; dimension "2_2";
chrA01	Undefined	as_event	15498492	15498812	.	+	.	transcript_id "TCONS_00000966,TCONS_00000965"; gene_id "chrA01:15497212-15500471W"; flanks "15498492^,15498812^"; structure "1-,2-"; splice_chain "15498733-,15498736-"; sources "Undefined,Undefined"; NMorMRNA "null"; degree "4"; dimension "2_2";
chrA01	Undefined	as_event	15498440	15498812	.	+	.	transcript_id "TCONS_00000964,TCONS_00000966,TCONS_00000965"; gene_id "chrA01:15497212-15500471W"; flanks "15498440-,15498812^"; structure "0,1^2-,1^3-"; splice_chain ",15498492^15498733-,15498492^15498736-"; sources "Undefined,Undefined,Undefined"; NMorMRNA "null"; degree "9"; dimension "3_3";
chrA01	Undefined	as_event	15498172	15498812	.	+	.	transcript_id "TCONS_00000964,TCONS_00000968,TCONS_00000967"; gene_id "chrA01:15497212-15500471W"; flanks "15498172^,15498812^"; structure "1-2^3-,4-,5-"; splice_chain "15498242-15498279^15498440-,15498733-,15498736-"; sources "Undefined,Undefined,Undefined"; NMorMRNA "null"; degree "9"; dimension "3_3";
chrA01	Undefined	as_event	15498099	15498812	.	+	.	transcript_id "TCONS_00000964,TCONS_00000968,TCONS_00000967,TCONS_00000966,TCONS_00000965"; gene_id "chrA01:15497212-15500471W"; flanks "15498099-,15498812^"; structure "1^2-3^4-,1^6-,1^7-,3^4-5^6-,3^4-5^7-"; splice_chain "15498172^15498242-15498279^15498440-,15498172^15498733-,15498172^15498736-,15498279^15498440-15498492^15498733-,15498279^15498440-15498492^15498736-"; sources "Undefined,Undefi…
chrA01	Undefined	as_event	15499178	15499324	.	+	.	transcript_id "TCONS_00000964/TCONS_00000965/TCONS_00000967/TCONS_00000968,TCONS_00000966"; gene_id "chrA01:15497212-15500471W"; flanks "15499178-,15499324-"; structure "1^,2^"; splice_chain "15499238^,15499239^"; sources "Undefined,Undefined"; NMorMRNA "null"; degree "4"; dimension "2_2";
chrA01	Undefined	as_event	15499324	15499965	.	+	.	transcript_id "TCONS_00000964/TCONS_00000965/TCONS_00000968,TCONS_00000967"; gene_id "chrA01:15497212-15500471W"; flanks "15499324-,15499965^"; structure "1^3-,2^4-"; splice_chain "15499436^15499519-,15499446^15499529-"; sources "Undefined,Undefined"; NMorMRNA "null"; degree "4"; dimension "2_2";
chrA01	Undefined	as_event	15499529	15500344	.	+	.	transcript_id "TCONS_00000967,TCONS_00000966"; gene_id "chrA01:15497212-15500471W"; flanks "15499529-,15500344^"; structure "1^3-5^7-,2^4-6^8-"; splice_chain "15499965^15500064-15500199^15500277-,15499975^15500074-15500209^15500287-"; sources "Undefined,Undefined"; NMorMRNA "null"; degree "4"; dimension "2_2";
chrA01	Undefined	as_event	15499324	15500344	.	+	.	transcript_id "TCONS_00000964/TCONS_00000965/TCONS_00000968,TCONS_00000967,TCONS_00000966"; gene_id "chrA01:15497212-15500471W"; flanks "15499324-,15500344^"; structure "1^3-5^7-9^11-,2^4-5^7-9^11-,2^4-6^8-10^12-"; splice_chain "15499436^15499519-15499965^15500064-15500199^15500277-,15499446^15499529-15499965^15500064-15500199^15500277-,15499446^15499529-15499975^15500074-15500209^15500287-"; sou…
chrA01	Undefined	as_event	15605795	15606273	.	+	.	transcript_id "TCONS_00000974,TCONS_00000973"; gene_id "chrA01:15604855-15606273W"; flanks "15605795-,15606273]"; structure "1^3-,2^4-"; splice_chain "15605949^15606037-,15605959^15606047-"; sources "Undefined,Undefined"; NMorMRNA "null"; degree "4"; dimension "2_2";
chrA01	Undefined	as_event	15607483	15607956	.	+	.	transcript_id "TCONS_00000976,TCONS_00000975"; gene_id "chrA01:15606584-15607956W"; flanks "15607483-,15607956]"; structure "1^3-,2^4-"; splice_chain "15607641^15607724-,15607651^15607734-"; sources "Undefined,Undefined"; NMorMRNA "null"; degree "4"; dimension "2_2";
chrA01	Undefined	as_event	15773538	15774083	.	+	.	transcript_id "TCONS_00000980,TCONS_00000981"; gene_id "chrA01:15771481-15774083W"; flanks "15773538-,15774083]"; structure "1^3-,2^4-"; splice_chain "15773749^15773925-,15773759^15773935-"; sources "Undefined,Undefined"; NMorMRNA "null"; degree "4"; dimension "2_2";
chrA01	Undefined	as_event	15782690	15783112	.	+	.	transcript_id "TCONS_00000983,TCONS_00000984"; gene_id "chrA01:15782080-15786154W"; flanks "15782690-,15783112^"; structure "0,1^2-"; splice_chain ",15782860^15782969-"; sources "Undefined,Undefined"; NMorMRNA "null"; degree "4"; dimension "2_2";
chrA01	Undefined	as_event	15783364	15783736	.	+	.	transcript_id "TCONS_00000983,TCONS_00000984"; gene_id "chrA01:15782080-15786154W"; flanks "15783364-,15783736^"; structure "0,1^2-"; splice_chain ",15783512^15783611-"; sources "Undefined,Undefined"; NMorMRNA "null"; degree "4"; dimension "2_2";
chrA01	Undefined	as_event	15785015	15785445	.	+	.	transcript_id "TCONS_00000984,TCONS_00000983"; gene_id "chrA01:15782080-15786154W"; flanks "15785015^,15785445^"; structure "1-,2-"; splice_chain "15785122-,15785124-"; sources "Undefined,Undefined"; NMorMRNA "null"; degree "4"; dimension "2_2";
chrA01	Undefined	as_event	16481999	16482412	.	+	.	transcript_id "TCONS_00000997,TCONS_00000996"; gene_id "chrA01:16481257-16483434W"; flanks "16481999-,16482412^"; structure "1^3-,2^4-"; splice_chain "16482066^16482335-,16482092^16482361-"; sources "Undefined,Undefined"; NMorMRNA "null"; degree "4"; dimension "2_2";
chrA01	Undefined	as_event	16482503	16483434	.	+	.	transcript_id "TCONS_00000996,TCONS_00000997"; gene_id "chrA01:16481257-16483434W"; flanks "16482503-,16483434]"; structure "0,1^2-"; splice_chain ",16482724^16482827-"; sources "Undefined,Undefined"; NMorMRNA "null"; degree "4"; dimension "2_2";
chrA01	Undefined	as_event	16565722	16565973	.	+	.	transcript_id "TCONS_00001000,TCONS_00001001"; gene_id "chrA01:16564438-16566268W"; flanks "16565722-,16565973^"; structure "0,1^2-"; splice_chain ",16565805^16565892-"; sources "Undefined,Undefined"; NMorMRNA "null"; degree "4"; dimension "2_2";
chrA01	Undefined	as_event	16986145	16987385	.	+	.	transcript_id "TCONS_00001011,TCONS_00001010"; gene_id "chrA01:16985568-16987385W"; flanks "16986145-,16987385]"; structure "1^3-,2^4-"; splice_chain "16986869^16986995-,16986879^16987005-"; sources "Undefined,Undefined"; NMorMRNA "null"; degree "4"; dimension "2_2";
chrA01	Undefined	as_event	17200539	17200759	.	+	.	transcript_id "TCONS_00001016/TCONS_00001017/TCONS_00001019,TCONS_00001018"; gene_id "chrA01:17197764-17201185W"; flanks "17200539-,17200759^"; structure "1^3-,2^4-"; splice_chain "17200607^17200688-,17200627^17200708-"; sources "Undefined,Undefined"; NMorMRNA "null"; degree "4"; dimension "2_2";
chrA01	Undefined	as_event	17200759	17200939	.	+	.	transcript_id "TCONS_00001016/TCONS_00001018,TCONS_00001019"; gene_id "chrA01:17197764-17201185W"; flanks "17200759^,17200939^"; structure "1-,2-"; splice_chain "17200871-,17200877-"; sources "Undefined,Undefined"; NMorMRNA "null"; degree "4"; dimension "2_2";
chrA01	Undefined	as_event	17200871	17201073	.	+	.	transcript_id "TCONS_00001016/TCONS_00001018,TCONS_00001017"; gene_id "chrA01:17197764-17201185W"; flanks "17200871-,17201073^"; structure "1^3-,2^4-"; splice_chain "17200939^17201029-,17200954^17201039-"; sources "Undefined,Undefined"; NMorMRNA "null"; degree "4"; dimension "2_2";
chrA01	Undefined	as_event	17200759	17201073	.	+	.	transcript_id "TCONS_00001016/TCONS_00001018,TCONS_00001017,TCONS_00001019"; gene_id "chrA01:17197764-17201185W"; flanks "17200759^,17201073^"; structure "1-3^5-,1-4^6-,2-3^5-"; splice_chain "17200871-17200939^17201029-,17200871-17200954^17201039-,17200877-17200939^17201029-"; sources "Undefined,Undefined,Undefined"; NMorMRNA "null"; degree "9"; dimension "3_3";
chrA01	Undefined	as_event	17377467	17378021	.	+	.	transcript_id "TCONS_00001023,TCONS_00001022"; gene_id "chrA01:17377467-17378558W"; flanks "17377467[,17378021^"; structure "0,1^2-"; splice_chain ",17377766^17377871-"; sources "Undefined,Undefined"; NMorMRNA "null"; degree "4"; dimension "2_2";
chrA01	Undefined	as_event	17377467	17378558	.	+	.	transcript_id "TCONS_00001021,TCONS_00001022,TCONS_00001023"; gene_id "chrA01:17377467-17378558W"; flanks "17377467[,17378558]"; structure "0,1^2-3^4-5^6-,3^4-5^6-"; splice_chain ",17377766^17377871-17378021^17378097-17378163^17378278-,17378021^17378097-17378163^17378278-"; sources "Undefined,Undefined,Undefined"; NMorMRNA "null"; degree "9"; dimension "3_3";
chrA01	Undefined	as_event	17500968	17501226	.	+	.	transcript_id "TCONS_00001026,TCONS_00001025"; gene_id "chrA01:17499676-17501226W"; flanks "17500968-,17501226]"; structure "0,1^2-"; splice_chain ",17501060^17501145-"; sources "Undefined,Undefined"; NMorMRNA "null"; degree "4"; dimension "2_2";
chrA01	Undefined	as_event	17549724	17551290	.	+	.	transcript_id "TCONS_00001029,TCONS_00001030"; gene_id "chrA01:17549724-17551290W"; flanks "17549724[,17551290]"; structure "0,1^2-"; splice_chain ",17549951^17550321-"; sources "Undefined,Undefined"; NMorMRNA "null"; degree "4"; dimension "2_2";
chrA01	Undefined	as_event	17795508	17796078	.	+	.	transcript_id "TCONS_00001039,TCONS_00001040"; gene_id "chrA01:17795383-17797019W"; flanks "17795508^,17796078^"; structure "1-,2-"; splice_chain "17795764-,17795767-"; sources "Undefined,Undefined"; NMorMRNA "null"; degree "4"; dimension "2_2";
chrA01	Undefined	as_event	17802632	17803108	.	+	.	transcript_id "TCONS_00001041,TCONS_00001043"; gene_id "chrA01:17801376-17803872W"; flanks "17802632-,17803108^"; structure "0,1^2-"; splice_chain ",17802943^17803021-"; sources "Undefined,Undefined"; NMorMRNA "null"; degree "4"; dimension "2_2";
chrA01	Undefined	as_event	17803360	17803738	.	+	.	transcript_id "TCONS_00001041,TCONS_00001043"; gene_id "chrA01:17801376-17803872W"; flanks "17803360-,17803738^"; structure "0,1^2-"; splice_chain ",17803434^17803519-"; sources "Undefined,Undefined"; NMorMRNA "null"; degree "4"; dimension "2_2";
chrA01	Undefined	as_event	17866731	17866965	.	+	.	transcript_id "TCONS_00001046,TCONS_00001047"; gene_id "chrA01:17865813-17868455W"; flanks "17866731-,17866965^"; structure "0,1^2-"; splice_chain ",17866832^17866909-"; sources "Undefined,Undefined"; NMorMRNA "null"; degree "4"; dimension "2_2";
chrA01	Undefined	as_event	17867686	17867946	.	+	.	transcript_id "TCONS_00001046,TCONS_00001047"; gene_id "chrA01:17865813-17868455W"; flanks "17867686-,17867946^"; structure "0,1^2-"; splice_chain ",17867748^17867823-"; sources "Undefined,Undefined"; NMorMRNA "null"; degree "4"; dimension "2_2";
chrA01	Undefined	as_event	17897502	17898000	.	+	.	transcript_id "TCONS_00001050,TCONS_00001049"; gene_id "chrA01:17896019-17899577W"; flanks "17897502-,17898000^"; structure "1^3-,2^4-"; splice_chain "17897719^17897904-,17897729^17897914-"; sources "Undefined,Undefined"; NMorMRNA "null"; degree "4"; dimension "2_2";
chrA01	Undefined	as_event	17898728	17898934	.	+	.	transcript_id "TCONS_00001050,TCONS_00001049"; gene_id "chrA01:17896019-17899577W"; flanks "17898728-,17898934-"; structure "1^,2^"; splice_chain "17898856^,17898858^"; sources "Undefined,Undefined"; NMorMRNA "null"; degree "4"; dimension "2_2";
chrA01	Undefined	as_event	17898934	17899222	.	+	.	transcript_id "TCONS_00001050,TCONS_00001049"; gene_id "chrA01:17896019-17899577W"; flanks "17898934-,17899222^"; structure "1^3-,2^4-"; splice_chain "17899037^17899132-,17899047^17899142-"; sources "Undefined,Undefined"; NMorMRNA "null"; degree "4"; dimension "2_2";
chrA01	Undefined	as_event	18007145	18007502	.	+	.	transcript_id "TCONS_00001053,TCONS_00001051"; gene_id "chrA01:18007145-18009461W"; flanks "18007145[,18007502-"; structure "1^,2^"; splice_chain "18007256^,18007285^"; sources "Undefined,Undefined"; NMorMRNA "null"; degree "4"; dimension "2_2";
chrA01	Undefined	as_event	18007145	18007777	.	+	.	transcript_id "TCONS_00001053,TCONS_00001052,TCONS_00001051"; gene_id "chrA01:18007145-18009461W"; flanks "18007145[,18007777^"; structure "1^4-,2^5-,3^4-"; splice_chain "18007256^18007502-,18007257^18007503-,18007285^18007502-"; sources "Undefined,Undefined,Undefined"; NMorMRNA "null"; degree "9"; dimension "3_3";
chrA01	Undefined	as_event	18064453	18065374	.	+	.	transcript_id "TCONS_00001057/TCONS_00001058,TCONS_00001059"; gene_id "chrA01:18062270-18067150W"; flanks "18064453-,18065374-"; structure "1^,2^"; splice_chain "18064504^,18064505^"; sources "Undefined,Undefined"; NMorMRNA "null"; degree "4"; dimension "2_2";
chrA01	Undefined	as_event	18067698	18068011	.	+	.	transcript_id "TCONS_00001061,TCONS_00001060"; gene_id "chrA01:18067344-18069000W"; flanks "18067698-,18068011^"; structure "1^3-,2^4-"; splice_chain "18067820^18067928-,18067830^18067938-"; sources "Undefined,Undefined"; NMorMRNA "null"; degree "4"; dimension "2_2";
chrA01	Undefined	as_event	18068601	18068749	.	+	.	transcript_id "TCONS_00001061,TCONS_00001060"; gene_id "chrA01:18067344-18069000W"; flanks "18068601-,18068749-"; structure "1^,2^"; splice_chain "18068660^,18068661^"; sources "Undefined,Undefined"; NMorMRNA "null"; degree "4"; dimension "2_2";
chrA01	Undefined	as_event	18068749	18069000	.	+	.	transcript_id "TCONS_00001061,TCONS_00001060"; gene_id "chrA01:18067344-18069000W"; flanks "18068749-,18069000]"; structure "1^3-,2^4-"; splice_chain "18068823^18068948-,18068844^18068969-"; sources "Undefined,Undefined"; NMorMRNA "null"; degree "4"; dimension "2_2";
chrA01	Undefined	as_event	18071179	18071444	.	+	.	transcript_id "TCONS_00001063,TCONS_00001062"; gene_id "chrA01:18069564-18074335W"; flanks "18071179-,18071444^"; structure "1^3-,2^4-"; splice_chain "18071271^18071381-,18071281^18071391-"; sources "Undefined,Undefined"; NMorMRNA "null"; degree "4"; dimension "2_2";
chrA01	Undefined	as_event	18072411	18072620	.	+	.	transcript_id "TCONS_00001064,TCONS_00001062/TCONS_00001063"; gene_id "chrA01:18069564-18074335W"; flanks "18072411^,18072620^"; structure "1-,2-"; splice_chain "18072558-,18072560-"; sources "Undefined,Undefined"; NMorMRNA "null"; degree "4"; dimension "2_2";
chrA01	Undefined	as_event	18304014	18304435	.	+	.	transcript_id "TCONS_00001072,TCONS_00001071"; gene_id "chrA01:18303233-18306477W"; flanks "18304014-,18304435^"; structure "1^3-,2^4-"; splice_chain "18304188^18304303-,18304198^18304313-"; sources "Undefined,Undefined"; NMorMRNA "null"; degree "4"; dimension "2_2";
chrA01	Undefined	as_event	18305029	18306181	.	+	.	transcript_id "TCONS_00001072,TCONS_00001071"; gene_id "chrA01:18303233-18306477W"; flanks "18305029-,18306181^"; structure "1^3-5^7-9^11-,2^4-6^8-10^12-"; splice_chain "18305112^18305221-18305311^18305414-18305934^18306017-,18305149^18305258-18305312^18305415-18305936^18306019-"; sources "Undefined,Undefined"; NMorMRNA "null"; degree "4"; dimension "2_2";
chrA01	Undefined	as_event	18307976	18308433	.	+	.	transcript_id "TCONS_00001074,TCONS_00001073"; gene_id "chrA01:18306587-18309374W"; flanks "18307976-,18308433^"; structure "1^3-,2^4-"; splice_chain "18308073^18308169-,18308083^18308179-"; sources "Undefined,Undefined"; NMorMRNA "null"; degree "4"; dimension "2_2";
chrA01	Undefined	as_event	18365612	18366389	.	+	.	transcript_id "TCONS_00001076,TCONS_00001077"; gene_id "chrA01:18365612-18377837W"; flanks "18365612[,18366389^"; structure "0,1^2-"; splice_chain ",18366009^18366305-"; sources "Undefined,Undefined"; NMorMRNA "null"; degree "4"; dimension "2_2";
chrA01	Undefined	as_event	18375608	18375811	.	+	.	transcript_id "TCONS_00001077/TCONS_00001078,TCONS_00001076"; gene_id "chrA01:18365612-18377837W"; flanks "18375608-,18375811^"; structure "0,1^2-"; splice_chain ",18375665^18375765-"; sources "Undefined,Undefined"; NMorMRNA "null"; degree "4"; dimension "2_2";
chrA01	Undefined	as_event	18588428	18589835	.	+	.	transcript_id "TCONS_00001081,TCONS_00001080"; gene_id "chrA01:18588167-18590735W"; flanks "18588428^,18589835^"; structure "1-,2-"; splice_chain "18588610-,18588616-"; sources "Undefined,Undefined"; NMorMRNA "null"; degree "4"; dimension "2_2";
chrA01	Undefined	as_event	18644903	18646907	.	+	.	transcript_id "TCONS_00001083,TCONS_00001084"; gene_id "chrA01:18643399-18646907W"; flanks "18644903-,18646907]"; structure "1^3-,2^4-"; splice_chain "18645675^18646740-,18645685^18646750-"; sources "Undefined,Undefined"; NMorMRNA "null"; degree "4"; dimension "2_2";
chrA01	Undefined	as_event	18656712	18657285	.	+	.	transcript_id "TCONS_00001086/TCONS_00001088,TCONS_00001087"; gene_id "chrA01:18655908-18659348W"; flanks "18656712-,18657285^"; structure "1^3-,2^4-"; splice_chain "18656896^18657100-,18656906^18657110-"; sources "Undefined,Undefined"; NMorMRNA "null"; degree "4"; dimension "2_2";
chrA01	Undefined	as_event	18658962	18659234	.	+	.	transcript_id "TCONS_00001088,TCONS_00001087"; gene_id "chrA01:18655908-18659348W"; flanks "18658962-,18659234^"; structure "1^3-,2^4-"; splice_chain "18659030^18659109-,18659040^18659119-"; sources "Undefined,Undefined"; NMorMRNA "null"; degree "4"; dimension "2_2";
chrA01	Undefined	as_event	18658962	18659348	.	+	.	transcript_id "TCONS_00001088,TCONS_00001087,TCONS_00001086"; gene_id "chrA01:18655908-18659348W"; flanks "18658962-,18659348]"; structure "1^4-7^9-,2^5-7^9-,3^6-8^10-"; splice_chain "18659030^18659109-18659234^18659325-,18659040^18659119-18659234^18659325-,18659057^18659136-18659244^18659335-"; sources "Undefined,Undefined,Undefined"; NMorMRNA "null"; degree "9"; dimension "3_3";
chrA01	Undefined	as_event	18763806	18764206	.	+	.	transcript_id "TCONS_00001090,TCONS_00001091"; gene_id "chrA01:18761939-18764206W"; flanks "18763806^,18764206]"; structure "1-,2-"; splice_chain "18763888-,18763891-"; sources "Undefined,Undefined"; NMorMRNA "null"; degree "4"; dimension "2_2";
chrA01	Undefined	as_event	18890435	18891656	.	+	.	transcript_id "TCONS_00001094,TCONS_00001093"; gene_id "chrA01:18890435-18891806W"; flanks "18890435[,18891656]"; structure "1^3-,2^4-"; splice_chain "18891372^18891530-,18891382^18891540-"; sources "Undefined,Undefined"; NMorMRNA "null"; degree "4"; dimension "2_2";
chrA01	Undefined	as_event	18943638	18944046	.	+	.	transcript_id "TCONS_00001096,TCONS_00001097"; gene_id "chrA01:18940291-18944046W"; flanks "18943638-,18944046]"; structure "0,1^2-"; splice_chain ",18943715^18943800-"; sources "Undefined,Undefined"; NMorMRNA "null"; degree "4"; dimension "2_2";
chrA01	Undefined	as_event	18958009	18959013	.	+	.	transcript_id "TCONS_00001099,TCONS_00001100,TCONS_00001101"; gene_id "chrA01:18957046-18959013W"; flanks "18958009-,18959013]"; structure "0,1^3-,2^4-"; splice_chain ",18958116^18958192-,18958117^18958193-"; sources "Undefined,Undefined,Undefined"; NMorMRNA "null"; degree "9"; dimension "3_3";
chrA01	Undefined	as_event	19063449	19063804	.	+	.	transcript_id "TCONS_00001103,TCONS_00001102"; gene_id "chrA01:19060731-19066040W"; flanks "19063449-,19063804^"; structure "1^3-,2^4-"; splice_chain "19063589^19063679-,19063595^19063685-"; sources "Undefined,Undefined"; NMorMRNA "null"; degree "4"; dimension "2_2";
chrA01	Undefined	as_event	19065410	19065557	.	+	.	transcript_id "TCONS_00001103,TCONS_00001102"; gene_id "chrA01:19060731-19066040W"; flanks "19065410-,19065557-"; structure "1^,2^"; splice_chain "19065481^,19065482^"; sources "Undefined,Undefined"; NMorMRNA "null"; degree "4"; dimension "2_2";
chrA01	Undefined	as_event	19888004	19888345	.	+	.	transcript_id "TCONS_00001131,TCONS_00001130"; gene_id "chrA01:19887622-19888802W"; flanks "19888004-,19888345^"; structure "1^3-,2^4-"; splice_chain "19888150^19888246-,19888160^19888256-"; sources "Undefined,Undefined"; NMorMRNA "null"; degree "4"; dimension "2_2";
chrA01	Undefined	as_event	19888246	19888495	.	+	.	transcript_id "TCONS_00001131,TCONS_00001132"; gene_id "chrA01:19887622-19888802W"; flanks "19888246-,19888495^"; structure "1^3-,2^4-"; splice_chain "19888345^19888429-,19888355^19888439-"; sources "Undefined,Undefined"; NMorMRNA "null"; degree "4"; dimension "2_2";
chrA01	Undefined	as_event	19888004	19888495	.	+	.	transcript_id "TCONS_00001131,TCONS_00001132,TCONS_00001130"; gene_id "chrA01:19887622-19888802W"; flanks "19888004-,19888495^"; structure "1^3-5^7-,1^3-6^8-,2^4-5^7-"; splice_chain "19888150^19888246-19888345^19888429-,19888150^19888246-19888355^19888439-,19888160^19888256-19888345^19888429-"; sources "Undefined,Undefined,Undefined"; NMorMRNA "null"; degree "9"; dimension "3_3";
chrA01	Undefined	as_event	19903483	19903749	.	+	.	transcript_id "TCONS_00001134,TCONS_00001133"; gene_id "chrA01:19901983-19904053W"; flanks "19903483-,19903749^"; structure "1^3-,2^4-"; splice_chain "19903566^19903663-,19903576^19903673-"; sources "Undefined,Undefined"; NMorMRNA "null"; degree "4"; dimension "2_2";
chrA01	Undefined	as_event	20004009	20005414	.	+	.	transcript_id "TCONS_00001138,TCONS_00001137"; gene_id "chrA01:20002529-20005414W"; flanks "20004009-,20005414]"; structure "1^3-,2^4-"; splice_chain "20004124^20004798-,20004134^20004808-"; sources "Undefined,Undefined"; NMorMRNA "null"; degree "4"; dimension "2_2";
chrA01	Undefined	as_event	20020053	20020333	.	+	.	transcript_id "TCONS_00001141,TCONS_00001142"; gene_id "chrA01:20018491-20021284W"; flanks "20020053-,20020333^"; structure "0,1^2-"; splice_chain ",20020116^20020194-"; sources "Undefined,Undefined"; NMorMRNA "null"; degree "4"; dimension "2_2";
chrA01	Undefined	as_event	20185287	20187459	.	+	.	transcript_id "TCONS_00001147,TCONS_00001148"; gene_id "chrA01:20185287-20187459W"; flanks "20185287[,20187459]"; structure "1^3-,2^4-"; splice_chain "20187278^20187381-,20187288^20187391-"; sources "Undefined,Undefined"; NMorMRNA "null"; degree "4"; dimension "2_2";
chrA01	Undefined	as_event	20350696	20350843	.	+	.	transcript_id "TCONS_00001155,TCONS_00001154"; gene_id "chrA01:20349915-20352032W"; flanks "20350696-,20350843-"; structure "1^,2^"; splice_chain "20350730^,20350750^"; sources "Undefined,Undefined"; NMorMRNA "null"; degree "4"; dimension "2_2";
chrA01	Undefined	as_event	20350696	20351308	.	+	.	transcript_id "TCONS_00001155,TCONS_00001153,TCONS_00001154"; gene_id "chrA01:20349915-20352032W"; flanks "20350696-,20351308^"; structure "1^4-6^7-,2^5-,3^4-6^7-"; splice_chain "20350730^20350843-20350955^20351047-,20350740^20350853-,20350750^20350843-20350955^20351047-"; sources "Undefined,Undefined,Undefined"; NMorMRNA "null"; degree "9"; dimension "3_3";
chrA01	Undefined	as_event	20434404	20435359	.	+	.	transcript_id "TCONS_00001160,TCONS_00001159"; gene_id "chrA01:20433387-20435670W"; flanks "20434404-,20435359-"; structure "1^,2^"; splice_chain "20435210^,20435257^"; sources "Undefined,Undefined"; NMorMRNA "null"; degree "4"; dimension "2_2";
chrA01	Undefined	as_event	20470055	20470538	.	+	.	transcript_id "TCONS_00001167,TCONS_00001166"; gene_id "chrA01:20469760-20472291W"; flanks "20470055-,20470538^"; structure "0,1^2-3^4-"; splice_chain ",20470196^20470293-20470417^20470492-"; sources "Undefined,Undefined"; NMorMRNA "null"; degree "4"; dimension "2_2";
chrA01	Undefined	as_event	20509311	20509794	.	+	.	transcript_id "TCONS_00001171,TCONS_00001170"; gene_id "chrA01:20507554-20509794W"; flanks "20509311-,20509794]"; structure "1^3-,2^4-"; splice_chain "20509684^20509766-,20509686^20509768-"; sources "Undefined,Undefined"; NMorMRNA "null"; degree "4"; dimension "2_2";
chrA01	Undefined	as_event	20610768	20611015	.	+	.	transcript_id "TCONS_00001174,TCONS_00001175"; gene_id "chrA01:20610399-20612734W"; flanks "20610768-,20611015^"; structure "1^3-,2^4-"; splice_chain "20610870^20610953-,20610880^20610963-"; sources "Undefined,Undefined"; NMorMRNA "null"; degree "4"; dimension "2_2";
chrA01	Undefined	as_event	20611767	20612162	.	+	.	transcript_id "TCONS_00001174,TCONS_00001175"; gene_id "chrA01:20610399-20612734W"; flanks "20611767-,20612162^"; structure "1^3-,2^4-"; splice_chain "20611868^20611951-,20611878^20611961-"; sources "Undefined,Undefined"; NMorMRNA "null"; degree "4"; dimension "2_2";
chrA01	Undefined	as_event	20685076	20685537	.	+	.	transcript_id "TCONS_00001186,TCONS_00001187"; gene_id "chrA01:20684390-20685729W"; flanks "20685076-,20685537-"; structure "1^,2^"; splice_chain "20685410^,20685442^"; sources "Undefined,Undefined"; NMorMRNA "null"; degree "4"; dimension "2_2";
chrA01	Undefined	as_event	20924142	20926884	.	+	.	transcript_id "TCONS_00001205,TCONS_00001206"; gene_id "chrA01:20924142-20926884W"; flanks "20924142[,20926884]"; structure "1^3-,2^4-"; splice_chain "20924348^20925046-,20924358^20925056-"; sources "Undefined,Undefined"; NMorMRNA "null"; degree "4"; dimension "2_2";
chrA01	Undefined	as_event	20934907	20935364	.	+	.	transcript_id "TCONS_00001207,TCONS_00001209"; gene_id "chrA01:20932727-20936138W"; flanks "20934907-,20935364^"; structure "0,1^2-"; splice_chain ",20935221^20935301-"; sources "Undefined,Undefined"; NMorMRNA "null"; degree "4"; dimension "2_2";
chrA01	Undefined	as_event	21010267	21010730	.	+	.	transcript_id "TCONS_00001213,TCONS_00001212"; gene_id "chrA01:21006611-21010730W"; flanks "21010267^,21010730]"; structure "1-,2-"; splice_chain "21010353-,21010356-"; sources "Undefined,Undefined"; NMorMRNA "null"; degree "4"; dimension "2_2";
chrA01	Undefined	as_event	21056352	21056682	.	+	.	transcript_id "TCONS_00001219,TCONS_00001220"; gene_id "chrA01:21053909-21057395W"; flanks "21056352-,21056682-"; structure "1^,2^"; splice_chain "21056406^,21056415^"; sources "Undefined,Undefined"; NMorMRNA "null"; degree "4"; dimension "2_2";
chrA01	Undefined	as_event	21350916	21351197	.	+	.	transcript_id "TCONS_00001242,TCONS_00001243"; gene_id "chrA01:21350024-21351604W"; flanks "21350916-,21351197^"; structure "0,1^2-"; splice_chain ",21351057^21351128-"; sources "Undefined,Undefined"; NMorMRNA "null"; degree "4"; dimension "2_2";
chrA01	Undefined	as_event	21400443	21400708	.	+	.	transcript_id "TCONS_00001249,TCONS_00001250"; gene_id "chrA01:21397862-21402499W"; flanks "21400443-,21400708^"; structure "0,1^2-"; splice_chain ",21400588^21400663-"; sources "Undefined,Undefined"; NMorMRNA "null"; degree "4"; dimension "2_2";
chrA01	Undefined	as_event	21401267	21401535	.	+	.	transcript_id "TCONS_00001250,TCONS_00001249"; gene_id "chrA01:21397862-21402499W"; flanks "21401267-,21401535-"; structure "1^,2^"; splice_chain "21401338^,21401339^"; sources "Undefined,Undefined"; NMorMRNA "null"; degree "4"; dimension "2_2";
chrA01	Undefined	as_event	21452460	21452687	.	+	.	transcript_id "TCONS_00001252,TCONS_00001253"; gene_id "chrA01:21452350-21458971W"; flanks "21452460^,21452687^"; structure "1-,2-"; splice_chain "21452604-,21452610-"; sources "Undefined,Undefined"; NMorMRNA "null"; degree "4"; dimension "2_2";
chrA01	Undefined	as_event	21453850	21454077	.	+	.	transcript_id "TCONS_00001253,TCONS_00001252"; gene_id "chrA01:21452350-21458971W"; flanks "21453850-,21454077^"; structure "1^3-,2^4-"; splice_chain "21453923^21454014-,21453925^21454016-"; sources "Undefined,Undefined"; NMorMRNA "null"; degree "4"; dimension "2_2";
chrA01	Undefined	as_event	21525875	21527180	.	+	.	transcript_id "TCONS_00001256,TCONS_00001255"; gene_id "chrA01:21525875-21528673W"; flanks "21525875[,21527180^"; structure "0,1^2-"; splice_chain ",21526772^21526834-"; sources "Undefined,Undefined"; NMorMRNA "null"; degree "4"; dimension "2_2";
chrA01	Undefined	as_event	21544041	21544316	.	+	.	transcript_id "TCONS_00001257,TCONS_00001258"; gene_id "chrA01:21543937-21550761W"; flanks "21544041^,21544316^"; structure "1-,2-"; splice_chain "21544137-,21544142-"; sources "Undefined,Undefined"; NMorMRNA "null"; degree "4"; dimension "2_2";
chrA01	Undefined	as_event	21544818	21545005	.	+	.	transcript_id "TCONS_00001257,TCONS_00001258"; gene_id "chrA01:21543937-21550761W"; flanks "21544818^,21545005^"; structure "1-,2-"; splice_chain "21544899-,21544903-"; sources "Undefined,Undefined"; NMorMRNA "null"; degree "4"; dimension "2_2";
chrA01	Undefined	as_event	21547445	21547836	.	+	.	transcript_id "TCONS_00001258/TCONS_00001259,TCONS_00001257"; gene_id "chrA01:21543937-21550761W"; flanks "21547445-,21547836^"; structure "1^3-,2^4-"; splice_chain "21547554^21547729-,21547556^21547731-"; sources "Undefined,Undefined"; NMorMRNA "null"; degree "4"; dimension "2_2";
chrA01	Undefined	as_event	21549884	21550141	.	+	.	transcript_id "TCONS_00001257/TCONS_00001258,TCONS_00001259"; gene_id "chrA01:21543937-21550761W"; flanks "21549884-,21550141^"; structure "1^3-,2^4-"; splice_chain "21549958^21550046-,21549983^21550071-"; sources "Undefined,Undefined"; NMorMRNA "null"; degree "4"; dimension "2_2";
chrA01	Undefined	as_event	21583591	21583746	.	+	.	transcript_id "TCONS_00001263,TCONS_00001262"; gene_id "chrA01:21581227-21583836W"; flanks "21583591-,21583746-"; structure "1^,2^"; splice_chain "21583654^,21583656^"; sources "Undefined,Undefined"; NMorMRNA "null"; degree "4"; dimension "2_2";
chrA01	Undefined	as_event	21612083	21612581	.	+	.	transcript_id "TCONS_00001268/TCONS_00001269,TCONS_00001267"; gene_id "chrA01:21610730-21615445W"; flanks "21612083-,21612581^"; structure "1^3-,2^4-"; splice_chain "21612148^21612472-,21612173^21612497-"; sources "Undefined,Undefined"; NMorMRNA "null"; degree "4"; dimension "2_2";
chrA01	Undefined	as_event	21612660	21613023	.	+	.	transcript_id "TCONS_00001267/TCONS_00001269,TCONS_00001268"; gene_id "chrA01:21610730-21615445W"; flanks "21612660-,21613023^"; structure "1^3-,2^4-"; splice_chain "21612720^21612940-,21612767^21612987-"; sources "Undefined,Undefined"; NMorMRNA "null"; degree "4"; dimension "2_2";
chrA01	Undefined	as_event	21614676	21614984	.	+	.	transcript_id "TCONS_00001267/TCONS_00001268/TCONS_00001269,TCONS_00001270"; gene_id "chrA01:21610730-21615445W"; flanks "21614676-,21614984^"; structure "0,1^2-"; splice_chain ",21614754^21614829-"; sources "Undefined,Undefined"; NMorMRNA "null"; degree "4"; dimension "2_2";
chrA01	Undefined	as_event	21643553	21644129	.	+	.	transcript_id "TCONS_00001272,TCONS_00001271"; gene_id "chrA01:21641122-21644129W"; flanks "21643553-,21644129]"; structure "0,1^2-"; splice_chain ",21643721^21643863-"; sources "Undefined,Undefined"; NMorMRNA "null"; degree "4"; dimension "2_2";
chrA01	Undefined	as_event	21646607	21647365	.	+	.	transcript_id "TCONS_00001273,TCONS_00001274"; gene_id "chrA01:21644636-21647930W"; flanks "21646607-,21647365-"; structure "1^,2^"; splice_chain "21646855^,21646927^"; sources "Undefined,Undefined"; NMorMRNA "null"; degree "4"; dimension "2_2";
chrA01	Undefined	as_event	21717196	21718601	.	+	.	transcript_id "TCONS_00001283,TCONS_00001282"; gene_id "chrA01:21716610-21719826W"; flanks "21717196-,21718601^"; structure "0,1^2-3^4-"; splice_chain ",21718181^21718305-21718371^21718399-"; sources "Undefined,Undefined"; NMorMRNA "null"; degree "4"; dimension "2_2";
chrA01	Undefined	as_event	21729643	21730670	.	+	.	transcript_id "TCONS_00001286,TCONS_00001287"; gene_id "chrA01:21729643-21732005W"; flanks "21729643[,21730670^"; structure "1^3-,2^4-"; splice_chain "21729866^21730297-,21729876^21730307-"; sources "Undefined,Undefined"; NMorMRNA "null"; degree "4"; dimension "2_2";
chrA01	Undefined	as_event	21756721	21757203	.	+	.	transcript_id "TCONS_00001289,TCONS_00001291"; gene_id "chrA01:21755381-21757378W"; flanks "21756721-,21757203^"; structure "0,1^2-"; splice_chain ",21757015^21757099-"; sources "Undefined,Undefined"; NMorMRNA "null"; degree "4"; dimension "2_2";
chrA01	Undefined	as_event	21962743	21963017	.	+	.	transcript_id "TCONS_00001299/TCONS_00001302,TCONS_00001300/TCONS_00001301"; gene_id "chrA01:21962270-21964022W"; flanks "21962743-,21963017^"; structure "1^3-,2^4-"; splice_chain "21962833^21962919-,21962843^21962929-"; sources "Undefined,Undefined"; NMorMRNA "null"; degree "4"; dimension "2_2";
chrA01	Undefined	as_event	21963017	21963210	.	+	.	transcript_id "TCONS_00001302,TCONS_00001299/TCONS_00001300/TCONS_00001301"; gene_id "chrA01:21962270-21964022W"; flanks "21963017^,21963210^"; structure "1-,2-"; splice_chain "21963117-,21963118-"; sources "Undefined,Undefined"; NMorMRNA "null"; degree "4"; dimension "2_2";
chrA01	Undefined	as_event	21962929	21963210	.	+	.	transcript_id "TCONS_00001300/TCONS_00001301,TCONS_00001303"; gene_id "chrA01:21962270-21964022W"; flanks "21962929-,21963210^"; structure "1^3-,2^4-"; splice_chain "21963017^21963118-,21963027^21963128-"; sources "Undefined,Undefined"; NMorMRNA "null"; degree "4"; dimension "2_2";
chrA01	Undefined	as_event	21962743	21963210	.	+	.	transcript_id "TCONS_00001302,TCONS_00001299,TCONS_00001300/TCONS_00001301,TCONS_00001303"; gene_id "chrA01:21962270-21964022W"; flanks "21962743-,21963210^"; structure "1^3-5^7-,1^3-5^8-,2^4-5^8-,2^4-6^9-"; splice_chain "21962833^21962919-21963017^21963117-,21962833^21962919-21963017^21963118-,21962843^21962929-21963017^21963118-,21962843^21962929-21963027^21963128-"; sources "Undefined,Undefine…
chrA01	Undefined	as_event	21963282	21963480	.	+	.	transcript_id "TCONS_00001299/TCONS_00001301,TCONS_00001302"; gene_id "chrA01:21962270-21964022W"; flanks "21963282-,21963480-"; structure "1^,2^"; splice_chain "21963401^,21963402^"; sources "Undefined,Undefined"; NMorMRNA "null"; degree "4"; dimension "2_2";
chrA01	Undefined	as_event	21963282	21963583	.	+	.	transcript_id "TCONS_00001303,TCONS_00001301,TCONS_00001302"; gene_id "chrA01:21962270-21964022W"; flanks "21963282-,21963583^"; structure "0,1^3-,2^3-"; splice_chain ",21963401^21963480-,21963402^21963480-"; sources "Undefined,Undefined,Undefined"; NMorMRNA "null"; degree "9"; dimension "3_3";
chrA01	Undefined	as_event	21963282	21964022	.	+	.	transcript_id "TCONS_00001301,TCONS_00001302,TCONS_00001303,TCONS_00001300"; gene_id "chrA01:21962270-21964022W"; flanks "21963282-,21964022]"; structure "1^3-4^6-8^10-,2^3-4^6-8^10-,4^6-8^10-,5^7-9^11-"; splice_chain "21963401^21963480-21963583^21963660-21963732^21963829-,21963402^21963480-21963583^21963660-21963732^21963829-,21963583^21963660-21963732^21963829-,21963593^21963670-21963742^219638…
chrA01	Undefined	as_event	22001178	22001328	.	+	.	transcript_id "TCONS_00001306/TCONS_00001307/TCONS_00001309,TCONS_00001308"; gene_id "chrA01:21997950-22004320W"; flanks "22001178-,22001328-"; structure "1^,2^"; splice_chain "22001246^,22001247^"; sources "Undefined,Undefined"; NMorMRNA "null"; degree "4"; dimension "2_2";
chrA01	Undefined	as_event	22002100	22002314	.	+	.	transcript_id "TCONS_00001306/TCONS_00001307/TCONS_00001309,TCONS_00001308"; gene_id "chrA01:21997950-22004320W"; flanks "22002100^,22002314^"; structure "1-,2-"; splice_chain "22002221-,22002226-"; sources "Undefined,Undefined"; NMorMRNA "null"; degree "4"; dimension "2_2";
chrA01	Undefined	as_event	22002858	22003261	.	+	.	transcript_id "TCONS_00001309,TCONS_00001308,TCONS_00001307,TCONS_00001306"; gene_id "chrA01:21997950-22004320W"; flanks "22002858-,22003261^"; structure "1^5-,2^6-,3^7-,4^8-"; splice_chain "22003051^22003147-,22003057^22003153-,22003073^22003169-,22003085^22003181-"; sources "Undefined,Undefined,Undefined,Undefined"; NMorMRNA "null"; degree "16"; dimension "4_4";
chrA01	Undefined	as_event	22003708	22004003	.	+	.	transcript_id "TCONS_00001309,TCONS_00001306,TCONS_00001307"; gene_id "chrA01:21997950-22004320W"; flanks "22003708-,22004003^"; structure "1^4-,2^5-,3^6-"; splice_chain "22003818^22003900-,22003819^22003901-,22003825^22003907-"; sources "Undefined,Undefined,Undefined"; NMorMRNA "null"; degree "9"; dimension "3_3";
chrA01	Undefined	as_event	22003485	22004003	.	+	.	transcript_id "TCONS_00001308,TCONS_00001309,TCONS_00001306,TCONS_00001307"; gene_id "chrA01:21997950-22004320W"; flanks "22003485-,22004003^"; structure "1^3-5^9-,2^4-6^10-,2^4-7^11-,2^4-8^12-"; splice_chain "22003616^22003705-22003812^22003894-,22003619^22003708-22003818^22003900-,22003619^22003708-22003819^22003901-,22003619^22003708-22003825^22003907-"; sources "Undefined,Undefined,Undefined,…
chrA01	Undefined	as_event	22004078	22004320	.	+	.	transcript_id "TCONS_00001307/TCONS_00001308/TCONS_00001309,TCONS_00001306"; gene_id "chrA01:21997950-22004320W"; flanks "22004078-,22004320]"; structure "1^3-,2^4-"; splice_chain "22004200^22004271-,22004210^22004281-"; sources "Undefined,Undefined"; NMorMRNA "null"; degree "4"; dimension "2_2";
chrA01	Undefined	as_event	22135542	22135749	.	+	.	transcript_id "TCONS_00001315/TCONS_00001316,TCONS_00001317"; gene_id "chrA01:22135273-22138535W"; flanks "22135542^,22135749^"; structure "1-,2-"; splice_chain "22135600-,22135603-"; sources "Undefined,Undefined"; NMorMRNA "null"; degree "4"; dimension "2_2";
chrA01	Undefined	as_event	22221224	22221433	.	+	.	transcript_id "TCONS_00001326,TCONS_00001325"; gene_id "chrA01:22220862-22222390W"; flanks "22221224-,22221433-"; structure "1^,2^"; splice_chain "22221339^,22221341^"; sources "Undefined,Undefined"; NMorMRNA "null"; degree "4"; dimension "2_2";
chrA01	Undefined	as_event	22221616	22221953	.	+	.	transcript_id "TCONS_00001326,TCONS_00001325"; gene_id "chrA01:22220862-22222390W"; flanks "22221616-,22221953^"; structure "1^3-,2^4-"; splice_chain "22221817^22221900-,22221827^22221910-"; sources "Undefined,Undefined"; NMorMRNA "null"; degree "4"; dimension "2_2";
chrA01	Undefined	as_event	22221953	22222146	.	+	.	transcript_id "TCONS_00001325,TCONS_00001326"; gene_id "chrA01:22220862-22222390W"; flanks "22221953^,22222146^"; structure "1-,2-"; splice_chain "22222031-,22222033-"; sources "Undefined,Undefined"; NMorMRNA "null"; degree "4"; dimension "2_2";
chrA01	Undefined	as_event	22222217	22222390	.	+	.	transcript_id "TCONS_00001325,TCONS_00001326"; gene_id "chrA01:22220862-22222390W"; flanks "22222217-,22222390]"; structure "0,1^2-"; splice_chain ",22222273^22222363-"; sources "Undefined,Undefined"; NMorMRNA "null"; degree "4"; dimension "2_2";
chrA01	Undefined	as_event	22616960	22617142	.	+	.	transcript_id "TCONS_00001335,TCONS_00001336"; gene_id "chrA01:22615287-22617718W"; flanks "22616960-,22617142-"; structure "1^,2^"; splice_chain "22617028^,22617029^"; sources "Undefined,Undefined"; NMorMRNA "null"; degree "4"; dimension "2_2";
chrA01	Undefined	as_event	22749281	22749759	.	+	.	transcript_id "TCONS_00001343,TCONS_00001344"; gene_id "chrA01:22747147-22749969W"; flanks "22749281-,22749759^"; structure "0,1^2-"; splice_chain ",22749566^22749636-"; sources "Undefined,Undefined"; NMorMRNA "null"; degree "4"; dimension "2_2";
chrA01	Undefined	as_event	22759420	22759631	.	+	.	transcript_id "TCONS_00001345,TCONS_00001346"; gene_id "chrA01:22757902-22761315W"; flanks "22759420-,22759631^"; structure "1^3-,2^4-"; splice_chain "22759480^22759559-,22759493^22759572-"; sources "Undefined,Undefined"; NMorMRNA "null"; degree "4"; dimension "2_2";
chrA01	Undefined	as_event	22759717	22759871	.	+	.	transcript_id "TCONS_00001346,TCONS_00001345"; gene_id "chrA01:22757902-22761315W"; flanks "22759717-,22759871-"; structure "1^,2^"; splice_chain "22759794^,22759795^"; sources "Undefined,Undefined"; NMorMRNA "null"; degree "4"; dimension "2_2";
chrA01	Undefined	as_event	22769119	22769436	.	+	.	transcript_id "TCONS_00001347,TCONS_00001348"; gene_id "chrA01:22768554-22774067W"; flanks "22769119-,22769436^"; structure "0,1^2-"; splice_chain ",22769264^22769338-"; sources "Undefined,Undefined"; NMorMRNA "null"; degree "4"; dimension "2_2";
chrA01	Undefined	as_event	22769774	22769907	.	+	.	transcript_id "TCONS_00001347,TCONS_00001348/TCONS_00001349"; gene_id "chrA01:22768554-22774067W"; flanks "22769774^,22769907^"; structure "1-,2-"; splice_chain "22769850-,22769851-"; sources "Undefined,Undefined"; NMorMRNA "null"; degree "4"; dimension "2_2";
chrA01	Undefined	as_event	22771345	22771805	.	+	.	transcript_id "TCONS_00001348/TCONS_00001349,TCONS_00001347"; gene_id "chrA01:22768554-22774067W"; flanks "22771345-,22771805^"; structure "1^3-,2^4-"; splice_chain "22771547^22771709-,22771557^22771719-"; sources "Undefined,Undefined"; NMorMRNA "null"; degree "4"; dimension "2_2";
chrA01	Undefined	as_event	22773008	22773300	.	+	.	transcript_id "TCONS_00001348/TCONS_00001349,TCONS_00001347"; gene_id "chrA01:22768554-22774067W"; flanks "22773008-,22773300^"; structure "1^3-,2^4-"; splice_chain "22773135^22773218-,22773137^22773220-"; sources "Undefined,Undefined"; NMorMRNA "null"; degree "4"; dimension "2_2";
chrA01	Undefined	as_event	22794044	22794439	.	+	.	transcript_id "TCONS_00001351,TCONS_00001352"; gene_id "chrA01:22789654-22794917W"; flanks "22794044-,22794439^"; structure "0,1^2-"; splice_chain ",22794135^22794222-"; sources "Undefined,Undefined"; NMorMRNA "null"; degree "4"; dimension "2_2";
chrA01	Undefined	as_event	22932323	22932611	.	+	.	transcript_id "TCONS_00001354,TCONS_00001353"; gene_id "chrA01:22930896-22935727W"; flanks "22932323-,22932611^"; structure "0,1^2-"; splice_chain ",22932448^22932538-"; sources "Undefined,Undefined"; NMorMRNA "null"; degree "4"; dimension "2_2";
chrA01	Undefined	as_event	22933438	22933597	.	+	.	transcript_id "TCONS_00001353,TCONS_00001354"; gene_id "chrA01:22930896-22935727W"; flanks "22933438-,22933597-"; structure "1^,2^"; splice_chain "22933504^,22933505^"; sources "Undefined,Undefined"; NMorMRNA "null"; degree "4"; dimension "2_2";
chrA01	Undefined	as_event	22936609	22937429	.	+	.	transcript_id "TCONS_00001356,TCONS_00001355"; gene_id "chrA01:22936278-22937429W"; flanks "22936609-,22937429]"; structure "1^2-3^5-,4^6-"; splice_chain "22936757^22936851-22936966^22937086-,22936976^22937096-"; sources "Undefined,Undefined"; NMorMRNA "null"; degree "4"; dimension "2_2";
chrA01	Undefined	as_event	23005171	23005915	.	+	.	transcript_id "TCONS_00001360,TCONS_00001359"; gene_id "chrA01:23005171-23007026W"; flanks "23005171[,23005915-"; structure "1^,2^"; splice_chain "23005566^,23005571^"; sources "Undefined,Undefined"; NMorMRNA "null"; degree "4"; dimension "2_2";
chrA01	Undefined	as_event	23041344	23041755	.	+	.	transcript_id "TCONS_00001361,TCONS_00001362"; gene_id "chrA01:23040186-23042255W"; flanks "23041344^,23041755^"; structure "1-4^6-8^10-,2-3^5-7^9-"; splice_chain "23041424-23041477^23041575-23041624^23041697-,23041425-23041476^23041574-23041623^23041696-"; sources "Undefined,Undefined"; NMorMRNA "null"; degree "4"; dimension "2_2";
chrA01	Undefined	as_event	23041827	23041990	.	+	.	transcript_id "TCONS_00001362,TCONS_00001361"; gene_id "chrA01:23040186-23042255W"; flanks "23041827-,23041990-"; structure "1^,2^"; splice_chain "23041907^,23041908^"; sources "Undefined,Undefined"; NMorMRNA "null"; degree "4"; dimension "2_2";
chrA01	Undefined	as_event	23254096	23254968	.	+	.	transcript_id "TCONS_00001366,TCONS_00001365"; gene_id "chrA01:23253437-23254968W"; flanks "23254096-,23254968]"; structure "1^3-,2^4-"; splice_chain "23254348^23254472-,23254358^23254482-"; sources "Undefined,Undefined"; NMorMRNA "null"; degree "4"; dimension "2_2";
chrA01	Undefined	as_event	23256011	23256575	.	+	.	transcript_id "TCONS_00001368,TCONS_00001367"; gene_id "chrA01:23256011-23257584W"; flanks "23256011[,23256575^"; structure "1^3-,2^4-"; splice_chain "23256257^23256364-,23256267^23256374-"; sources "Undefined,Undefined"; NMorMRNA "null"; degree "4"; dimension "2_2";
chrA01	Undefined	as_event	3477	3855	.	-	.	transcript_id "TCONS_00001373,TCONS_00001374"; gene_id "chrA01:2766-5570C"; flanks "3855-,3477^"; structure "0,1^2-"; splice_chain ",3764^3665-"; sources "Undefined,Undefined"; NMorMRNA "null"; degree "4"; dimension "2_2";
chrA01	Undefined	as_event	30370	30827	.	-	.	transcript_id "TCONS_00001378,TCONS_00001377"; gene_id "chrA01:30069-31844C"; flanks "30827-,30370^"; structure "0,1^2-"; splice_chain ",30595^30527-"; sources "Undefined,Undefined"; NMorMRNA "null"; degree "4"; dimension "2_2";
chrA01	Undefined	as_event	445273	445780	.	-	.	transcript_id "TCONS_00001397,TCONS_00001396"; gene_id "chrA01:445083-446800C"; flanks "445780-,445273^"; structure "0,1^2-"; splice_chain ",445423^445354-"; sources "Undefined,Undefined"; NMorMRNA "null"; degree "4"; dimension "2_2";
chrA01	Undefined	as_event	445083	445780	.	-	.	transcript_id "TCONS_00001395,TCONS_00001396,TCONS_00001397"; gene_id "chrA01:445083-446800C"; flanks "445780-,445083]"; structure "0,1^2-3^4-,3^4-"; splice_chain ",445423^445354-445273^445204-,445273^445204-"; sources "Undefined,Undefined,Undefined"; NMorMRNA "null"; degree "9"; dimension "3_3";
chrA01	Undefined	as_event	451339	451674	.	-	.	transcript_id "TCONS_00001399,TCONS_00001398/TCONS_00001400"; gene_id "chrA01:448932-452239C"; flanks "451674-,451339^"; structure "0,1^2-"; splice_chain ",451526^451414-"; sources "Undefined,Undefined"; NMorMRNA "null"; degree "4"; dimension "2_2";
chrA01	Undefined	as_event	450598	450836	.	-	.	transcript_id "TCONS_00001398,TCONS_00001399/TCONS_00001400"; gene_id "chrA01:448932-452239C"; flanks "450836-,450598^"; structure "0,1^2-"; splice_chain ",450727^450645-"; sources "Undefined,Undefined"; NMorMRNA "null"; degree "4"; dimension "2_2";
chrA01	Undefined	as_event	450016	450517	.	-	.	transcript_id "TCONS_00001399,TCONS_00001398/TCONS_00001400"; gene_id "chrA01:448932-452239C"; flanks "450517-,450016^"; structure "0,1^2-"; splice_chain ",450323^450117-"; sources "Undefined,Undefined"; NMorMRNA "null"; degree "4"; dimension "2_2";
chrA01	Undefined	as_event	449230	449718	.	-	.	transcript_id "TCONS_00001399/TCONS_00001400,TCONS_00001398"; gene_id "chrA01:448932-452239C"; flanks "449718-,449230^"; structure "0,1^2-"; splice_chain ",449577^449376-"; sources "Undefined,Undefined"; NMorMRNA "null"; degree "4"; dimension "2_2";
chrA01	Undefined	as_event	497159	497557	.	-	.	transcript_id "TCONS_00001404,TCONS_00001403"; gene_id "chrA01:496194-497997C"; flanks "497557-,497159^"; structure "0,1^2-"; splice_chain ",497318^497245-"; sources "Undefined,Undefined"; NMorMRNA "null"; degree "4"; dimension "2_2";
chrA01	Undefined	as_event	755900	756141	.	-	.	transcript_id "TCONS_00001419,TCONS_00001418"; gene_id "chrA01:754666-760408C"; flanks "756141-,755900^"; structure "0,1^2-"; splice_chain ",756025^755953-"; sources "Undefined,Undefined"; NMorMRNA "null"; degree "4"; dimension "2_2";
chrA01	Undefined	as_event	755457	755744	.	-	.	transcript_id "TCONS_00001419,TCONS_00001418"; gene_id "chrA01:754666-760408C"; flanks "755744^,755457^"; structure "1-,2-"; splice_chain "755663-,755662-"; sources "Undefined,Undefined"; NMorMRNA "null"; degree "4"; dimension "2_2";
chrA01	Undefined	as_event	787863	789247	.	-	.	transcript_id "TCONS_00001421,TCONS_00001420"; gene_id "chrA01:787863-789247C"; flanks "789247[,787863]"; structure "1^3-,2^4-"; splice_chain "788798^788268-,788788^788258-"; sources "Undefined,Undefined"; NMorMRNA "null"; degree "4"; dimension "2_2";
chrA01	Undefined	as_event	803484	804053	.	-	.	transcript_id "TCONS_00001422,TCONS_00001423"; gene_id "chrA01:803484-805394C"; flanks "804053^,803484]"; structure "1-,2-"; splice_chain "803974-,803954-"; sources "Undefined,Undefined"; NMorMRNA "null"; degree "4"; dimension "2_2";
chrA01	Undefined	as_event	875521	876156	.	-	.	transcript_id "TCONS_00001429,TCONS_00001430"; gene_id "chrA01:874678-878100C"; flanks "876156-,875521^"; structure "0,1^2-"; splice_chain ",876066^875592-"; sources "Undefined,Undefined"; NMorMRNA "null"; degree "4"; dimension "2_2";
chrA01	Undefined	as_event	930521	930867	.	-	.	transcript_id "TCONS_00001436,TCONS_00001435"; gene_id "chrA01:930216-931122C"; flanks "930867-,930521^"; structure "0,1^2-"; splice_chain ",930674^930591-"; sources "Undefined,Undefined"; NMorMRNA "null"; degree "4"; dimension "2_2";
chrA01	Undefined	as_event	1008617	1008921	.	-	.	transcript_id "TCONS_00001443,TCONS_00001442"; gene_id "chrA01:1008107-1009455C"; flanks "1008921-,1008617^"; structure "0,1^2-"; splice_chain ",1008721^1008652-"; sources "Undefined,Undefined"; NMorMRNA "null"; degree "4"; dimension "2_2";
chrA01	Undefined	as_event	1031610	1031858	.	-	.	transcript_id "TCONS_00001445,TCONS_00001446"; gene_id "chrA01:1031610-1032674C"; flanks "1031858-,1031610]"; structure "1^3-,2^4-"; splice_chain "1031809^1031696-,1031783^1031670-"; sources "Undefined,Undefined"; NMorMRNA "null"; degree "4"; dimension "2_2";
chrA01	Undefined	as_event	1035839	1036432	.	-	.	transcript_id "TCONS_00001449,TCONS_00001447/TCONS_00001448"; gene_id "chrA01:1035162-1038353C"; flanks "1036432-,1035839^"; structure "0,1^2-3^4-"; splice_chain ",1036280^1036207-1036092^1036006-"; sources "Undefined,Undefined"; NMorMRNA "null"; degree "4"; dimension "2_2";
chrA01	Undefined	as_event	1035162	1035466	.	-	.	transcript_id "TCONS_00001447/TCONS_00001449,TCONS_00001448"; gene_id "chrA01:1035162-1038353C"; flanks "1035466-,1035162]"; structure "0,1^2-"; splice_chain ",1035354^1035274-"; sources "Undefined,Undefined"; NMorMRNA "null"; degree "4"; dimension "2_2";
chrA01	Undefined	as_event	1172568	1172855	.	-	.	transcript_id "TCONS_00001456,TCONS_00001455"; gene_id "chrA01:1172203-1174317C"; flanks "1172855-,1172568^"; structure "0,1^2-"; splice_chain ",1172724^1172633-"; sources "Undefined,Undefined"; NMorMRNA "null"; degree "4"; dimension "2_2";
chrA01	Undefined	as_event	1251747	1252104	.	-	.	transcript_id "TCONS_00001463,TCONS_00001462"; gene_id "chrA01:1251747-1253396C"; flanks "1252104-,1251747]"; structure "0,1^2-"; splice_chain ",1252009^1251905-"; sources "Undefined,Undefined"; NMorMRNA "null"; degree "4"; dimension "2_2";
chrA01	Undefined	as_event	1268301	1268539	.	-	.	transcript_id "TCONS_00001467,TCONS_00001466"; gene_id "chrA01:1266016-1269772C"; flanks "1268539-,1268301^"; structure "0,1^2-"; splice_chain ",1268497^1268390-"; sources "Undefined,Undefined"; NMorMRNA "null"; degree "4"; dimension "2_2";
chrA01	Undefined	as_event	1329756	1330173	.	-	.	transcript_id "TCONS_00001472,TCONS_00001473"; gene_id "chrA01:1326839-1331651C"; flanks "1330173-,1329756^"; structure "0,1^2-"; splice_chain ",1330066^1329989-"; sources "Undefined,Undefined"; NMorMRNA "null"; degree "4"; dimension "2_2";
chrA01	Undefined	as_event	1328654	1329201	.	-	.	transcript_id "TCONS_00001472,TCONS_00001473"; gene_id "chrA01:1326839-1331651C"; flanks "1329201-,1328654^"; structure "0,1^2-3^4-"; splice_chain ",1329030^1328950-1328795^1328704-"; sources "Undefined,Undefined"; NMorMRNA "null"; degree "4"; dimension "2_2";
chrA01	Undefined	as_event	1376208	1377482	.	-	.	transcript_id "TCONS_00001480,TCONS_00001479"; gene_id "chrA01:1373243-1380581C"; flanks "1377482^,1376208^"; structure "1-3^4-,2-"; splice_chain "1377352-1377299^1377226-,1377350-"; sources "Undefined,Undefined"; NMorMRNA "null"; degree "4"; dimension "2_2";
chrA01	Undefined	as_event	1375408	1375669	.	-	.	transcript_id "TCONS_00001480,TCONS_00001479"; gene_id "chrA01:1373243-1380581C"; flanks "1375669-,1375408^"; structure "1^3-,2^4-"; splice_chain "1375587^1375493-,1375585^1375491-"; sources "Undefined,Undefined"; NMorMRNA "null"; degree "4"; dimension "2_2";
chrA01	Undefined	as_event	1385739	1386893	.	-	.	transcript_id "TCONS_00001481,TCONS_00001482"; gene_id "chrA01:1385739-1386893C"; flanks "1386893[,1385739]"; structure "1^3-,2^4-"; splice_chain "1386515^1386104-,1386505^1386094-"; sources "Undefined,Undefined"; NMorMRNA "null"; degree "4"; dimension "2_2";
chrA01	Undefined	as_event	1413415	1413665	.	-	.	transcript_id "TCONS_00001487,TCONS_00001488"; gene_id "chrA01:1410777-1413754C"; flanks "1413665^,1413415^"; structure "1-,2-"; splice_chain "1413509-,1413507-"; sources "Undefined,Undefined"; NMorMRNA "null"; degree "4"; dimension "2_2";
chrA01	Undefined	as_event	1412919	1413312	.	-	.	transcript_id "TCONS_00001487,TCONS_00001488"; gene_id "chrA01:1410777-1413754C"; flanks "1413312-,1412919^"; structure "0,1^2-"; splice_chain ",1413060^1412987-"; sources "Undefined,Undefined"; NMorMRNA "null"; degree "4"; dimension "2_2";
chrA01	Undefined	as_event	1439307	1439579	.	-	.	transcript_id "TCONS_00001490,TCONS_00001491/TCONS_00001492"; gene_id "chrA01:1436098-1440022C"; flanks "1439579^,1439307^"; structure "1-,2-"; splice_chain "1439434-,1439432-"; sources "Undefined,Undefined"; NMorMRNA "null"; degree "4"; dimension "2_2";
chrA01	Undefined	as_event	1437826	1438239	.	-	.	transcript_id "TCONS_00001490,TCONS_00001492"; gene_id "chrA01:1436098-1440022C"; flanks "1438239-,1437826^"; structure "1^3-,2^4-"; splice_chain "1438132^1437997-,1438122^1437987-"; sources "Undefined,Undefined"; NMorMRNA "null"; degree "4"; dimension "2_2";
chrA01	Undefined	as_event	1437401	1437987	.	-	.	transcript_id "TCONS_00001491,TCONS_00001492"; gene_id "chrA01:1436098-1440022C"; flanks "1437987-,1437401^"; structure "1^3-,2^4-"; splice_chain "1437836^1437536-,1437826^1437526-"; sources "Undefined,Undefined"; NMorMRNA "null"; degree "4"; dimension "2_2";
chrA01	Undefined	as_event	1437401	1438239	.	-	.	transcript_id "TCONS_00001490,TCONS_00001491,TCONS_00001492"; gene_id "chrA01:1436098-1440022C"; flanks "1438239-,1437401^"; structure "1^3-6^8-,2^4-5^7-,2^4-6^8-"; splice_chain "1438132^1437997-1437826^1437526-,1438122^1437987-1437836^1437536-,1438122^1437987-1437826^1437526-"; sources "Undefined,Undefined,Undefined"; NMorMRNA "null"; degree "9"; dimension "3_3";
chrA01	Undefined	as_event	1436733	1437211	.	-	.	transcript_id "TCONS_00001491,TCONS_00001490/TCONS_00001492"; gene_id "chrA01:1436098-1440022C"; flanks "1437211-,1436733^"; structure "1^3-,2^4-"; splice_chain "1437096^1436922-,1437086^1436912-"; sources "Undefined,Undefined"; NMorMRNA "null"; degree "4"; dimension "2_2";
chrA01	Undefined	as_event	1457159	1457306	.	-	.	transcript_id "TCONS_00001493,TCONS_00001494"; gene_id "chrA01:1452753-1457739C"; flanks "1457306^,1457159^"; structure "1-,2-"; splice_chain "1457216-,1457207-"; sources "Undefined,Undefined"; NMorMRNA "null"; degree "4"; dimension "2_2";
chrA01	Undefined	as_event	1454643	1455216	.	-	.	transcript_id "TCONS_00001493,TCONS_00001494"; gene_id "chrA01:1452753-1457739C"; flanks "1455216-,1454643^"; structure "0,1^2-"; splice_chain ",1455186^1454695-"; sources "Undefined,Undefined"; NMorMRNA "null"; degree "4"; dimension "2_2";
chrA01	Undefined	as_event	1506561	1506734	.	-	.	transcript_id "TCONS_00001500,TCONS_00001501"; gene_id "chrA01:1504899-1507153C"; flanks "1506734-,1506561-"; structure "1^,2^"; splice_chain "1506660^,1506659^"; sources "Undefined,Undefined"; NMorMRNA "null"; degree "4"; dimension "2_2";
chrA01	Undefined	as_event	1510042	1510540	.	-	.	transcript_id "TCONS_00001502,TCONS_00001503"; gene_id "chrA01:1508508-1511277C"; flanks "1510540-,1510042^"; structure "0,1^2-"; splice_chain ",1510257^1510170-"; sources "Undefined,Undefined"; NMorMRNA "null"; degree "4"; dimension "2_2";
chrA01	Undefined	as_event	1559429	1561304	.	-	.	transcript_id "TCONS_00001509,TCONS_00001508"; gene_id "chrA01:1559429-1561451C"; flanks "1561304^,1559429]"; structure "1-,2-"; splice_chain "1560885-,1560853-"; sources "Undefined,Undefined"; NMorMRNA "null"; degree "4"; dimension "2_2";
chrA01	Undefined	as_event	1559429	1561448	.	-	.	transcript_id "TCONS_00001508,TCONS_00001507"; gene_id "chrA01:1559429-1561451C"; flanks "1561448[,1559429]"; structure "1^4-,2^3-"; splice_chain "1561304^1560853-,1561279^1560885-"; sources "Undefined,Undefined"; NMorMRNA "null"; degree "4"; dimension "2_2";
chrA01	Undefined	as_event	1580769	1580966	.	-	.	transcript_id "TCONS_00001511,TCONS_00001512"; gene_id "chrA01:1579143-1584911C"; flanks "1580966^,1580769^"; structure "1-,2-"; splice_chain "1580873-,1580870-"; sources "Undefined,Undefined"; NMorMRNA "null"; degree "4"; dimension "2_2";
chrA01	Undefined	as_event	1595974	1596252	.	-	.	transcript_id "TCONS_00001514,TCONS_00001513"; gene_id "chrA01:1595854-1597458C"; flanks "1596252-,1595974^"; structure "0,1^2-"; splice_chain ",1596173^1596079-"; sources "Undefined,Undefined"; NMorMRNA "null"; degree "4"; dimension "2_2";
chrA01	Undefined	as_event	1612341	1612990	.	-	.	transcript_id "TCONS_00001519,TCONS_00001520"; gene_id "chrA01:1611171-1613861C"; flanks "1612990-,1612341^"; structure "0,1^2-"; splice_chain ",1612713^1612617-"; sources "Undefined,Undefined"; NMorMRNA "null"; degree "4"; dimension "2_2";
chrA01	Undefined	as_event	1767289	1767640	.	-	.	transcript_id "TCONS_00001526,TCONS_00001525"; gene_id "chrA01:1760241-1768076C"; flanks "1767640-,1767289^"; structure "0,1^2-"; splice_chain ",1767462^1767390-"; sources "Undefined,Undefined"; NMorMRNA "null"; degree "4"; dimension "2_2";
chrA01	Undefined	as_event	1767093	1767289	.	-	.	transcript_id "TCONS_00001526,TCONS_00001525"; gene_id "chrA01:1760241-1768076C"; flanks "1767289^,1767093^"; structure "1-,2-"; splice_chain "1767194-,1767193-"; sources "Undefined,Undefined"; NMorMRNA "null"; degree "4"; dimension "2_2";
chrA01	Undefined	as_event	1761136	1761434	.	-	.	transcript_id "TCONS_00001526,TCONS_00001525"; gene_id "chrA01:1760241-1768076C"; flanks "1761434^,1761136^"; structure "1-,2-"; splice_chain "1761219-,1761217-"; sources "Undefined,Undefined"; NMorMRNA "null"; degree "4"; dimension "2_2";
chrA01	Undefined	as_event	1884717	1884866	.	-	.	transcript_id "TCONS_00001534,TCONS_00001535"; gene_id "chrA01:1880488-1885288C"; flanks "1884866^,1884717^"; structure "1-,2-"; splice_chain "1884796-,1884794-"; sources "Undefined,Undefined"; NMorMRNA "null"; degree "4"; dimension "2_2";
chrA01	Undefined	as_event	1880488	1881099	.	-	.	transcript_id "TCONS_00001535,TCONS_00001534"; gene_id "chrA01:1880488-1885288C"; flanks "1881099-,1880488]"; structure "0,1^2-"; splice_chain ",1881023^1880919-"; sources "Undefined,Undefined"; NMorMRNA "null"; degree "4"; dimension "2_2";
chrA01	Undefined	as_event	1976058	1976528	.	-	.	transcript_id "TCONS_00001539,TCONS_00001540"; gene_id "chrA01:1975536-1978374C"; flanks "1976528-,1976058^"; structure "1^3-,2^4-"; splice_chain "1976450^1976228-,1976420^1976198-"; sources "Undefined,Undefined"; NMorMRNA "null"; degree "4"; dimension "2_2";
chrA01	Undefined	as_event	1987796	1988545	.	-	.	transcript_id "TCONS_00001543,TCONS_00001542"; gene_id "chrA01:1986830-1988545C"; flanks "1988545[,1987796^"; structure "1^3-,2^4-"; splice_chain "1988271^1987936-,1988261^1987926-"; sources "Undefined,Undefined"; NMorMRNA "null"; degree "4"; dimension "2_2";
chrA01	Undefined	as_event	2007633	2007908	.	-	.	transcript_id "TCONS_00001545,TCONS_00001544"; gene_id "chrA01:2005640-2008612C"; flanks "2007908-,2007633^"; structure "0,1^2-"; splice_chain ",2007882^2007786-"; sources "Undefined,Undefined"; NMorMRNA "null"; degree "4"; dimension "2_2";
chrA01	Undefined	as_event	2017792	2018070	.	-	.	transcript_id "TCONS_00001548,TCONS_00001546/TCONS_00001547"; gene_id "chrA01:2014770-2022791C"; flanks "2018070^,2017792^"; structure "1-,2-"; splice_chain "2017870-,2017868-"; sources "Undefined,Undefined"; NMorMRNA "null"; degree "4"; dimension "2_2";
chrA01	Undefined	as_event	2017646	2017792	.	-	.	transcript_id "TCONS_00001546,TCONS_00001547/TCONS_00001548"; gene_id "chrA01:2014770-2022791C"; flanks "2017792^,2017646^"; structure "1-,2-"; splice_chain "2017719-,2017717-"; sources "Undefined,Undefined"; NMorMRNA "null"; degree "4"; dimension "2_2";
chrA01	Undefined	as_event	2028198	2030434	.	-	.	transcript_id "TCONS_00001549,TCONS_00001550"; gene_id "chrA01:2027815-2034994C"; flanks "2030434-,2028198^"; structure "1^6-,2^3-4^5-"; splice_chain "2030284^2028311-,2030170^2030078-2028714^2028462-"; sources "Undefined,Undefined"; NMorMRNA "null"; degree "4"; dimension "2_2";
chrA01	Undefined	as_event	2068144	2068618	.	-	.	transcript_id "TCONS_00001556,TCONS_00001555"; gene_id "chrA01:2066281-2068618C"; flanks "2068618[,2068144-"; structure "1^,2^"; splice_chain "2068273^,2068259^"; sources "Undefined,Undefined"; NMorMRNA "null"; degree "4"; dimension "2_2";
chrA01	Undefined	as_event	2066927	2067415	.	-	.	transcript_id "TCONS_00001555/TCONS_00001556,TCONS_00001554"; gene_id "chrA01:2066281-2068618C"; flanks "2067415-,2066927^"; structure "0,1^2-"; splice_chain ",2067290^2067218-"; sources "Undefined,Undefined"; NMorMRNA "null"; degree "4"; dimension "2_2";
chrA01	Undefined	as_event	2070011	2070298	.	-	.	transcript_id "TCONS_00001557/TCONS_00001559,TCONS_00001558"; gene_id "chrA01:2069105-2070298C"; flanks "2070298[,2070011-"; structure "1^,2^"; splice_chain "2070095^,2070085^"; sources "Undefined,Undefined"; NMorMRNA "null"; degree "4"; dimension "2_2";
chrA01	Undefined	as_event	2069550	2069820	.	-	.	transcript_id "TCONS_00001559,TCONS_00001557/TCONS_00001558"; gene_id "chrA01:2069105-2070298C"; flanks "2069820-,2069550^"; structure "0,1^2-"; splice_chain ",2069767^2069612-"; sources "Undefined,Undefined"; NMorMRNA "null"; degree "4"; dimension "2_2";
chrA01	Undefined	as_event	2078863	2079310	.	-	.	transcript_id "TCONS_00001563,TCONS_00001564"; gene_id "chrA01:2077296-2081144C"; flanks "2079310-,2078863^"; structure "0,1^2-"; splice_chain ",2079059^2078980-"; sources "Undefined,Undefined"; NMorMRNA "null"; degree "4"; dimension "2_2";
chrA01	Undefined	as_event	2133042	2133264	.	-	.	transcript_id "TCONS_00001570,TCONS_00001572"; gene_id "chrA01:2132414-2135776C"; flanks "2133264-,2133042-"; structure "1^,2^"; splice_chain "2133208^,2133148^"; sources "Undefined,Undefined"; NMorMRNA "null"; degree "4"; dimension "2_2";
chrA01	Undefined	as_event	2132414	2133453	.	-	.	transcript_id "TCONS_00001571,TCONS_00001570,TCONS_00001572"; gene_id "chrA01:2132414-2135776C"; flanks "2133453-,2132414]"; structure "0,1^2-3^5-6^7-,1^2-4^5-6^7-"; splice_chain ",2133354^2133264-2133208^2133042-2132969^2132857-,2133354^2133264-2133148^2133042-2132969^2132857-"; sources "Undefined,Undefined,Undefined"; NMorMRNA "null"; degree "9"; dimension "3_3";
chrA01	Undefined	as_event	2132414	2135427	.	-	.	transcript_id "TCONS_00001569,TCONS_00001571,TCONS_00001570,TCONS_00001572"; gene_id "chrA01:2132414-2135776C"; flanks "2135427-,2132414]"; structure "0,1^2-3^4-,1^2-3^4-5^6-7^9-10^11-,1^2-3^4-5^6-8^9-10^11-"; splice_chain ",2135031^2134598-2133957^2133453-,2135031^2134598-2133957^2133453-2133354^2133264-2133208^2133042-2132969^2132857-,2135031^2134598-2133957^2133453-2133354^2133264-2133148^2133…
chrA01	Undefined	as_event	2252413	2252556	.	-	.	transcript_id "TCONS_00001591,TCONS_00001590,TCONS_00001592/TCONS_00001593"; gene_id "chrA01:2250483-2253033C"; flanks "2252556^,2252413^"; structure "1-,2-,3-"; splice_chain "2252482-,2252481-,2252480-"; sources "Undefined,Undefined,Undefined"; NMorMRNA "null"; degree "9"; dimension "3_3";
chrA01	Undefined	as_event	2251738	2252030	.	-	.	transcript_id "TCONS_00001593,TCONS_00001590/TCONS_00001591/TCONS_00001594"; gene_id "chrA01:2250483-2253033C"; flanks "2252030-,2251738-"; structure "1^,2^"; splice_chain "2251947^,2251811^"; sources "Undefined,Undefined"; NMorMRNA "null"; degree "4"; dimension "2_2";
chrA01	Undefined	as_event	2251525	2252030	.	-	.	transcript_id "TCONS_00001592,TCONS_00001593,TCONS_00001590/TCONS_00001591/TCONS_00001594"; gene_id "chrA01:2250483-2253033C"; flanks "2252030-,2251525^"; structure "0,1^3-,2^3-"; splice_chain ",2251947^2251738-,2251811^2251738-"; sources "Undefined,Undefined,Undefined"; NMorMRNA "null"; degree "9"; dimension "3_3";
chrA01	Undefined	as_event	2256946	2257327	.	-	.	transcript_id "TCONS_00001595,TCONS_00001596"; gene_id "chrA01:2253211-2257652C"; flanks "2257327-,2256946^"; structure "1^3-,2^4-"; splice_chain "2257184^2257083-,2257183^2257082-"; sources "Undefined,Undefined"; NMorMRNA "null"; degree "4"; dimension "2_2";
chrA01	Undefined	as_event	2254471	2254747	.	-	.	transcript_id "TCONS_00001595,TCONS_00001596"; gene_id "chrA01:2253211-2257652C"; flanks "2254747-,2254471^"; structure "0,1^2-"; splice_chain ",2254658^2254570-"; sources "Undefined,Undefined"; NMorMRNA "null"; degree "4"; dimension "2_2";
chrA01	Undefined	as_event	2258970	2259395	.	-	.	transcript_id "TCONS_00001599,TCONS_00001598"; gene_id "chrA01:2258447-2260718C"; flanks "2259395-,2258970^"; structure "1^3-,2^4-"; splice_chain "2259206^2259111-,2259196^2259101-"; sources "Undefined,Undefined"; NMorMRNA "null"; degree "4"; dimension "2_2";
chrA01	Undefined	as_event	2258751	2259101	.	-	.	transcript_id "TCONS_00001597,TCONS_00001598"; gene_id "chrA01:2258447-2260718C"; flanks "2259101-,2258751^"; structure "1^3-,2^4-"; splice_chain "2258980^2258900-,2258970^2258890-"; sources "Undefined,Undefined"; NMorMRNA "null"; degree "4"; dimension "2_2";
chrA01	Undefined	as_event	2258751	2259395	.	-	.	transcript_id "TCONS_00001599,TCONS_00001597,TCONS_00001598"; gene_id "chrA01:2258447-2260718C"; flanks "2259395-,2258751^"; structure "1^3-6^8-,2^4-5^7-,2^4-6^8-"; splice_chain "2259206^2259111-2258970^2258890-,2259196^2259101-2258980^2258900-,2259196^2259101-2258970^2258890-"; sources "Undefined,Undefined,Undefined"; NMorMRNA "null"; degree "9"; dimension "3_3";
chrA01	Undefined	as_event	2442918	2443408	.	-	.	transcript_id "TCONS_00001614,TCONS_00001613"; gene_id "chrA01:2440933-2443938C"; flanks "2443408-,2442918^"; structure "1^3-,2^4-"; splice_chain "2443194^2443090-,2443193^2443089-"; sources "Undefined,Undefined"; NMorMRNA "null"; degree "4"; dimension "2_2";
chrA01	Undefined	as_event	2450463	2450668	.	-	.	transcript_id "TCONS_00001621,TCONS_00001622"; gene_id "chrA01:2447684-2451504C"; flanks "2450668^,2450463^"; structure "1-,2-"; splice_chain "2450578-,2450576-"; sources "Undefined,Undefined"; NMorMRNA "null"; degree "4"; dimension "2_2";
chrA01	Undefined	as_event	2450463	2450768	.	-	.	transcript_id "TCONS_00001620,TCONS_00001621,TCONS_00001622"; gene_id "chrA01:2447684-2451504C"; flanks "2450768-,2450463^"; structure "0,1^2-,1^3-"; splice_chain ",2450668^2450578-,2450668^2450576-"; sources "Undefined,Undefined,Undefined"; NMorMRNA "null"; degree "9"; dimension "3_3";
chrA01	Undefined	as_event	2450109	2450297	.	-	.	transcript_id "TCONS_00001621,TCONS_00001620/TCONS_00001622"; gene_id "chrA01:2447684-2451504C"; flanks "2450297^,2450109^"; structure "1-,2-"; splice_chain "2450177-,2450176-"; sources "Undefined,Undefined"; NMorMRNA "null"; degree "4"; dimension "2_2";
chrA01	Undefined	as_event	2449170	2449339	.	-	.	transcript_id "TCONS_00001621,TCONS_00001620"; gene_id "chrA01:2447684-2451504C"; flanks "2449339^,2449170^"; structure "1-,2-"; splice_chain "2449269-,2449268-"; sources "Undefined,Undefined"; NMorMRNA "null"; degree "4"; dimension "2_2";
chrA01	Undefined	as_event	2449170	2449675	.	-	.	transcript_id "TCONS_00001622,TCONS_00001621,TCONS_00001620"; gene_id "chrA01:2447684-2451504C"; flanks "2449675-,2449170^"; structure "0,1^2-,1^3-"; splice_chain ",2449339^2449269-,2449339^2449268-"; sources "Undefined,Undefined,Undefined"; NMorMRNA "null"; degree "9"; dimension "3_3";
chrA01	Undefined	as_event	2448223	2449095	.	-	.	transcript_id "TCONS_00001620/TCONS_00001622,TCONS_00001621"; gene_id "chrA01:2447684-2451504C"; flanks "2449095-,2448223^"; structure "0,1^2-"; splice_chain ",2448571^2448506-"; sources "Undefined,Undefined"; NMorMRNA "null"; degree "4"; dimension "2_2";
chrA01	Undefined	as_event	2522584	2523195	.	-	.	transcript_id "TCONS_00001629,TCONS_00001630"; gene_id "chrA01:2522193-2523195C"; flanks "2523195[,2522584^"; structure "0,1^2-"; splice_chain ",2523057^2522771-"; sources "Undefined,Undefined"; NMorMRNA "null"; degree "4"; dimension "2_2";
chrA01	Undefined	as_event	2522193	2523195	.	-	.	transcript_id "TCONS_00001630,TCONS_00001628,TCONS_00001629"; gene_id "chrA01:2522193-2523195C"; flanks "2523195[,2522193]"; structure "1^3-5^6-,2^4-,5^6-"; splice_chain "2523057^2522771-2522584^2522475-,2523047^2522761-,2522584^2522475-"; sources "Undefined,Undefined,Undefined"; NMorMRNA "null"; degree "9"; dimension "3_3";
chrA01	Undefined	as_event	2596353	2596569	.	-	.	transcript_id "TCONS_00001635,TCONS_00001633/TCONS_00001634"; gene_id "chrA01:2593208-2596702C"; flanks "2596569^,2596353^"; structure "1-,2-"; splice_chain "2596408-,2596406-"; sources "Undefined,Undefined"; NMorMRNA "null"; degree "4"; dimension "2_2";
chrA01	Undefined	as_event	2595493	2595787	.	-	.	transcript_id "TCONS_00001635,TCONS_00001633/TCONS_00001634"; gene_id "chrA01:2593208-2596702C"; flanks "2595787^,2595493^"; structure "1-,2-"; splice_chain "2595565-,2595564-"; sources "Undefined,Undefined"; NMorMRNA "null"; degree "4"; dimension "2_2";
chrA01	Undefined	as_event	2594383	2594953	.	-	.	transcript_id "TCONS_00001634,TCONS_00001633/TCONS_00001635"; gene_id "chrA01:2593208-2596702C"; flanks "2594953-,2594383^"; structure "0,1^2-"; splice_chain ",2594654^2594574-"; sources "Undefined,Undefined"; NMorMRNA "null"; degree "4"; dimension "2_2";
chrA01	Undefined	as_event	2699660	2700173	.	-	.	transcript_id "TCONS_00001641,TCONS_00001640"; gene_id "chrA01:2699172-2701136C"; flanks "2700173-,2699660^"; structure "0,1^2-"; splice_chain ",2699959^2699883-"; sources "Undefined,Undefined"; NMorMRNA "null"; degree "4"; dimension "2_2";
chrA01	Undefined	as_event	2743974	2744192	.	-	.	transcript_id "TCONS_00001653,TCONS_00001652"; gene_id "chrA01:2743167-2747035C"; flanks "2744192-,2743974^"; structure "0,1^2-"; splice_chain ",2744112^2744035-"; sources "Undefined,Undefined"; NMorMRNA "null"; degree "4"; dimension "2_2";
chrA01	Undefined	as_event	2758558	2758809	.	-	.	transcript_id "TCONS_00001655,TCONS_00001654"; gene_id "chrA01:2758182-2760209C"; flanks "2758809-,2758558-"; structure "1^,2^"; splice_chain "2758698^,2758697^"; sources "Undefined,Undefined"; NMorMRNA "null"; degree "4"; dimension "2_2";
chrA01	Undefined	as_event	2758338	2758558	.	-	.	transcript_id "TCONS_00001654,TCONS_00001655"; gene_id "chrA01:2758182-2760209C"; flanks "2758558-,2758338^"; structure "1^3-,2^4-"; splice_chain "2758495^2758422-,2758485^2758412-"; sources "Undefined,Undefined"; NMorMRNA "null"; degree "4"; dimension "2_2";
chrA01	Undefined	as_event	2777148	2777709	.	-	.	transcript_id "TCONS_00001657,TCONS_00001658"; gene_id "chrA01:2774182-2780197C"; flanks "2777709^,2777148^"; structure "1-,2-"; splice_chain "2777217-,2777216-"; sources "Undefined,Undefined"; NMorMRNA "null"; degree "4"; dimension "2_2";
chrA01	Undefined	as_event	2776158	2776448	.	-	.	transcript_id "TCONS_00001658,TCONS_00001657"; gene_id "chrA01:2774182-2780197C"; flanks "2776448^,2776158^"; structure "1-,2-"; splice_chain "2776243-,2776241-"; sources "Undefined,Undefined"; NMorMRNA "null"; degree "4"; dimension "2_2";
chrA01	Undefined	as_event	2785439	2785578	.	-	.	transcript_id "TCONS_00001661,TCONS_00001660"; gene_id "chrA01:2784504-2787190C"; flanks "2785578^,2785439^"; structure "1-,2-"; splice_chain "2785493-,2785492-"; sources "Undefined,Undefined"; NMorMRNA "null"; degree "4"; dimension "2_2";
chrA01	Undefined	as_event	2784915	2785152	.	-	.	transcript_id "TCONS_00001661,TCONS_00001660"; gene_id "chrA01:2784504-2787190C"; flanks "2785152^,2784915^"; structure "1-,2-"; splice_chain "2785031-,2785029-"; sources "Undefined,Undefined"; NMorMRNA "null"; degree "4"; dimension "2_2";
chrA01	Undefined	as_event	2834343	2834727	.	-	.	transcript_id "TCONS_00001665,TCONS_00001664"; gene_id "chrA01:2834343-2836595C"; flanks "2834727-,2834343]"; structure "0,1^2-"; splice_chain ",2834678^2834595-"; sources "Undefined,Undefined"; NMorMRNA "null"; degree "4"; dimension "2_2";
chrA01	Undefined	as_event	3030253	3031113	.	-	.	transcript_id "TCONS_00001679,TCONS_00001680"; gene_id "chrA01:3029780-3031113C"; flanks "3031113[,3030253^"; structure "1^3-,2^4-"; splice_chain "3030757^3030584-,3030755^3030582-"; sources "Undefined,Undefined"; NMorMRNA "null"; degree "4"; dimension "2_2";
chrA01	Undefined	as_event	3151409	3151773	.	-	.	transcript_id "TCONS_00001686,TCONS_00001687"; gene_id "chrA01:3150347-3152901C"; flanks "3151773-,3151409^"; structure "1^3-5^7-,2^4-6^8-"; splice_chain "3151692^3151595-3151559^3151480-,3151690^3151593-3151557^3151478-"; sources "Undefined,Undefined"; NMorMRNA "null"; degree "4"; dimension "2_2";
chrA01	Undefined	as_event	3150959	3151319	.	-	.	transcript_id "TCONS_00001685,TCONS_00001686"; gene_id "chrA01:3150347-3152901C"; flanks "3151319-,3150959^"; structure "1^3-,2^4-"; splice_chain "3151144^3151061-,3151134^3151051-"; sources "Undefined,Undefined"; NMorMRNA "null"; degree "4"; dimension "2_2";
chrA01	Undefined	as_event	3150512	3151061	.	-	.	transcript_id "TCONS_00001687,TCONS_00001685"; gene_id "chrA01:3150347-3152901C"; flanks "3151061-,3150512^"; structure "1^3-5^7-,2^4-6^8-"; splice_chain "3150961^3150890-3150690^3150619-,3150959^3150888-3150666^3150595-"; sources "Undefined,Undefined"; NMorMRNA "null"; degree "4"; dimension "2_2";
chrA01	Undefined	as_event	3150512	3151319	.	-	.	transcript_id "TCONS_00001687,TCONS_00001685,TCONS_00001686"; gene_id "chrA01:3150347-3152901C"; flanks "3151319-,3150512^"; structure "1^3-5^7-9^11-,1^3-6^8-10^12-,2^4-6^8-10^12-"; splice_chain "3151144^3151061-3150961^3150890-3150690^3150619-,3151144^3151061-3150959^3150888-3150666^3150595-,3151134^3151051-3150959^3150888-3150666^3150595-"; sources "Undefined,Undefined,Undefined"; NMorMRNA "nul…
chrA01	Undefined	as_event	3215488	3216246	.	-	.	transcript_id "TCONS_00001689,TCONS_00001688"; gene_id "chrA01:3210348-3216479C"; flanks "3216246^,3215488^"; structure "1-,2-"; splice_chain "3215600-,3215583-"; sources "Undefined,Undefined"; NMorMRNA "null"; degree "4"; dimension "2_2";
chrA01	Undefined	as_event	3212678	3212946	.	-	.	transcript_id "TCONS_00001688,TCONS_00001689"; gene_id "chrA01:3210348-3216479C"; flanks "3212946^,3212678^"; structure "1-,2-"; splice_chain "3212807-,3212806-"; sources "Undefined,Undefined"; NMorMRNA "null"; degree "4"; dimension "2_2";
chrA01	Undefined	as_event	3378015	3378218	.	-	.	transcript_id "TCONS_00001698,TCONS_00001699/TCONS_00001700"; gene_id "chrA01:3373667-3382488C"; flanks "3378218^,3378015^"; structure "1-,2-"; splice_chain "3378114-,3378112-"; sources "Undefined,Undefined"; NMorMRNA "null"; degree "4"; dimension "2_2";
chrA01	Undefined	as_event	3377697	3377868	.	-	.	transcript_id "TCONS_00001700,TCONS_00001698/TCONS_00001699"; gene_id "chrA01:3373667-3382488C"; flanks "3377868^,3377697^"; structure "1-,2-"; splice_chain "3377786-,3377785-"; sources "Undefined,Undefined"; NMorMRNA "null"; degree "4"; dimension "2_2";
chrA01	Undefined	as_event	3376481	3376732	.	-	.	transcript_id "TCONS_00001698,TCONS_00001699/TCONS_00001700"; gene_id "chrA01:3373667-3382488C"; flanks "3376732-,3376481-"; structure "1^,2^"; splice_chain "3376661^,3376658^"; sources "Undefined,Undefined"; NMorMRNA "null"; degree "4"; dimension "2_2";
chrA01	Undefined	as_event	3468484	3471336	.	-	.	transcript_id "TCONS_00001704,TCONS_00001705"; gene_id "chrA01:3468484-3471906C"; flanks "3471336-,3468484]"; structure "1^3-,2^4-"; splice_chain "3471186^3471086-,3471176^3471076-"; sources "Undefined,Undefined"; NMorMRNA "null"; degree "4"; dimension "2_2";
chrA01	Undefined	as_event	3602798	3602985	.	-	.	transcript_id "TCONS_00001712,TCONS_00001713"; gene_id "chrA01:3593468-3603117C"; flanks "3602985^,3602798^"; structure "1-,2-"; splice_chain "3602897-,3602895-"; sources "Undefined,Undefined"; NMorMRNA "null"; degree "4"; dimension "2_2";
chrA01	Undefined	as_event	3640880	3641237	.	-	.	transcript_id "TCONS_00001716,TCONS_00001717"; gene_id "chrA01:3640385-3643083C"; flanks "3641237-,3640880^"; structure "1^3-,2^4-"; splice_chain "3641210^3640983-,3641172^3640945-"; sources "Undefined,Undefined"; NMorMRNA "null"; degree "4"; dimension "2_2";
chrA01	Undefined	as_event	3748054	3749654	.	-	.	transcript_id "TCONS_00001729,TCONS_00001728"; gene_id "chrA01:3747606-3749654C"; flanks "3749654[,3748054^"; structure "1^3-,2^4-"; splice_chain "3749156^3748996-,3749146^3748986-"; sources "Undefined,Undefined"; NMorMRNA "null"; degree "4"; dimension "2_2";
chrA01	Undefined	as_event	3814158	3814566	.	-	.	transcript_id "TCONS_00001734,TCONS_00001735"; gene_id "chrA01:3813738-3815138C"; flanks "3814566-,3814158^"; structure "0,1^2-3^4-"; splice_chain ",3814497^3814411-3814363^3814294-"; sources "Undefined,Undefined"; NMorMRNA "null"; degree "4"; dimension "2_2";
chrA01	Undefined	as_event	3855396	3856217	.	-	.	transcript_id "TCONS_00001740,TCONS_00001739"; gene_id "chrA01:3853017-3856515C"; flanks "3856217^,3855396-"; structure "0,1-2^"; splice_chain ",3855822-3855769^"; sources "Undefined,Undefined"; NMorMRNA "null"; degree "4"; dimension "2_2";
chrA01	Undefined	as_event	3853017	3853339	.	-	.	transcript_id "TCONS_00001739/TCONS_00001740,TCONS_00001738"; gene_id "chrA01:3853017-3856515C"; flanks "3853339-,3853017]"; structure "0,1^2-"; splice_chain ",3853210^3853130-"; sources "Undefined,Undefined"; NMorMRNA "null"; degree "4"; dimension "2_2";
chrA01	Undefined	as_event	3901116	3901344	.	-	.	transcript_id "TCONS_00001743/TCONS_00001744,TCONS_00001742"; gene_id "chrA01:3895235-3904964C"; flanks "3901344-,3901116^"; structure "0,1^2-"; splice_chain ",3901243^3901153-"; sources "Undefined,Undefined"; NMorMRNA "null"; degree "4"; dimension "2_2";
chrA01	Undefined	as_event	3900215	3900416	.	-	.	transcript_id "TCONS_00001744,TCONS_00001742/TCONS_00001743"; gene_id "chrA01:3895235-3904964C"; flanks "3900416^,3900215^"; structure "1-,2-"; splice_chain "3900325-,3900324-"; sources "Undefined,Undefined"; NMorMRNA "null"; degree "4"; dimension "2_2";
chrA01	Undefined	as_event	3900077	3900215	.	-	.	transcript_id "TCONS_00001742,TCONS_00001743/TCONS_00001744"; gene_id "chrA01:3895235-3904964C"; flanks "3900215^,3900077^"; structure "1-,2-"; splice_chain "3900138-,3900137-"; sources "Undefined,Undefined"; NMorMRNA "null"; degree "4"; dimension "2_2";
chrA01	Undefined	as_event	3898010	3898127	.	-	.	transcript_id "TCONS_00001744,TCONS_00001743"; gene_id "chrA01:3895235-3904964C"; flanks "3898127^,3898010^"; structure "1-,2-"; splice_chain "3898055-,3898054-"; sources "Undefined,Undefined"; NMorMRNA "null"; degree "4"; dimension "2_2";
chrA01	Undefined	as_event	3897926	3898054	.	-	.	transcript_id "TCONS_00001743,TCONS_00001742"; gene_id "chrA01:3895235-3904964C"; flanks "3898054-,3897926-"; structure "1^,2^"; splice_chain "3898010^,3898009^"; sources "Undefined,Undefined"; NMorMRNA "null"; degree "4"; dimension "2_2";
chrA01	Undefined	as_event	3897926	3898127	.	-	.	transcript_id "TCONS_00001744,TCONS_00001743,TCONS_00001742"; gene_id "chrA01:3895235-3904964C"; flanks "3898127^,3897926-"; structure "1-3^,2-3^,2-4^"; splice_chain "3898055-3898010^,3898054-3898010^,3898054-3898009^"; sources "Undefined,Undefined,Undefined"; NMorMRNA "null"; degree "9"; dimension "3_3";
chrA01	Undefined	as_event	3896455	3896708	.	-	.	transcript_id "TCONS_00001742/TCONS_00001743,TCONS_00001744"; gene_id "chrA01:3895235-3904964C"; flanks "3896708-,3896455^"; structure "0,1^2-"; splice_chain ",3896638^3896554-"; sources "Undefined,Undefined"; NMorMRNA "null"; degree "4"; dimension "2_2";
chrA01	Undefined	as_event	3907262	3907632	.	-	.	transcript_id "TCONS_00001745,TCONS_00001746"; gene_id "chrA01:3905982-3908863C"; flanks "3907632^,3907262^"; structure "1-,2-"; splice_chain "3907377-,3907372-"; sources "Undefined,Undefined"; NMorMRNA "null"; degree "4"; dimension "2_2";
chrA01	Undefined	as_event	3906159	3906520	.	-	.	transcript_id "TCONS_00001746,TCONS_00001745"; gene_id "chrA01:3905982-3908863C"; flanks "3906520-,3906159-"; structure "1^,2^"; splice_chain "3906468^,3906467^"; sources "Undefined,Undefined"; NMorMRNA "null"; degree "4"; dimension "2_2";
chrA01	Undefined	as_event	3953518	3954314	.	-	.	transcript_id "TCONS_00001750,TCONS_00001751"; gene_id "chrA01:3950731-3955970C"; flanks "3954314[,3953518^"; structure "1^3-,2^4-"; splice_chain "3954117^3953814-,3954107^3953804-"; sources "Undefined,Undefined"; NMorMRNA "null"; degree "4"; dimension "2_2";
chrA01	Undefined	as_event	4046109	4046970	.	-	.	transcript_id "TCONS_00001759,TCONS_00001758"; gene_id "chrA01:4044792-4047840C"; flanks "4046970-,4046109-"; structure "1^,2^"; splice_chain "4046202^,4046196^"; sources "Undefined,Undefined"; NMorMRNA "null"; degree "4"; dimension "2_2";
chrA01	Undefined	as_event	4058758	4059054	.	-	.	transcript_id "TCONS_00001762,TCONS_00001761"; gene_id "chrA01:4056074-4061550C"; flanks "4059054-,4058758^"; structure "1^3-,2^4-"; splice_chain "4058964^4058849-,4058947^4058832-"; sources "Undefined,Undefined"; NMorMRNA "null"; degree "4"; dimension "2_2";
chrA01	Undefined	as_event	4057847	4058006	.	-	.	transcript_id "TCONS_00001762,TCONS_00001761"; gene_id "chrA01:4056074-4061550C"; flanks "4058006-,4057847-"; structure "1^,2^"; splice_chain "4057919^,4057918^"; sources "Undefined,Undefined"; NMorMRNA "null"; degree "4"; dimension "2_2";
chrA01	Undefined	as_event	4277870	4278272	.	-	.	transcript_id "TCONS_00001777,TCONS_00001776"; gene_id "chrA01:4276428-4279643C"; flanks "4278272-,4277870^"; structure "1^3-,2^4-"; splice_chain "4278043^4277965-,4278033^4277955-"; sources "Undefined,Undefined"; NMorMRNA "null"; degree "4"; dimension "2_2";
chrA01	Undefined	as_event	4497594	4498038	.	-	.	transcript_id "TCONS_00001789,TCONS_00001790"; gene_id "chrA01:4497004-4499325C"; flanks "4498038-,4497594^"; structure "1^3-,2^4-"; splice_chain "4497807^4497724-,4497778^4497695-"; sources "Undefined,Undefined"; NMorMRNA "null"; degree "4"; dimension "2_2";
chrA01	Undefined	as_event	4516391	4516558	.	-	.	transcript_id "TCONS_00001791,TCONS_00001793"; gene_id "chrA01:4515323-4516709C"; flanks "4516558^,4516391^"; structure "1-,2-"; splice_chain "4516483-,4516482-"; sources "Undefined,Undefined"; NMorMRNA "null"; degree "4"; dimension "2_2";
chrA01	Undefined	as_event	4733092	4733381	.	-	.	transcript_id "TCONS_00001803,TCONS_00001802"; gene_id "chrA01:4731430-4735066C"; flanks "4733381-,4733092^"; structure "0,1^2-"; splice_chain ",4733332^4733250-"; sources "Undefined,Undefined"; NMorMRNA "null"; degree "4"; dimension "2_2";
chrA01	Undefined	as_event	4807226	4807474	.	-	.	transcript_id "TCONS_00001805,TCONS_00001806"; gene_id "chrA01:4806057-4807636C"; flanks "4807474-,4807226^"; structure "1^3-,2^4-"; splice_chain "4807418^4807311-,4807388^4807284-"; sources "Undefined,Undefined"; NMorMRNA "null"; degree "4"; dimension "2_2";
chrA01	Undefined	as_event	4820525	4820803	.	-	.	transcript_id "TCONS_00001808,TCONS_00001807"; gene_id "chrA01:4820525-4821621C"; flanks "4820803-,4820525]"; structure "0,1^2-"; splice_chain ",4820728^4820646-"; sources "Undefined,Undefined"; NMorMRNA "null"; degree "4"; dimension "2_2";
chrA01	Undefined	as_event	4836679	4836996	.	-	.	transcript_id "TCONS_00001810,TCONS_00001812"; gene_id "chrA01:4834647-4840595C"; flanks "4836996-,4836679^"; structure "0,1^2-"; splice_chain ",4836925^4836834-"; sources "Undefined,Undefined"; NMorMRNA "null"; degree "4"; dimension "2_2";
chrA01	Undefined	as_event	4835999	4836275	.	-	.	transcript_id "TCONS_00001810,TCONS_00001811/TCONS_00001812"; gene_id "chrA01:4834647-4840595C"; flanks "4836275-,4835999^"; structure "0,1^2-"; splice_chain ",4836236^4836147-"; sources "Undefined,Undefined"; NMorMRNA "null"; degree "4"; dimension "2_2";
chrA01	Undefined	as_event	4963898	4964699	.	-	.	transcript_id "TCONS_00001822,TCONS_00001823/TCONS_00001824"; gene_id "chrA01:4961803-4964699C"; flanks "4964699[,4963898^"; structure "1^3-5^7-,2^4-6^8-"; splice_chain "4964585^4964465-4964383^4964037-,4964575^4964455-4964373^4964027-"; sources "Undefined,Undefined"; NMorMRNA "null"; degree "4"; dimension "2_2";
chrA01	Undefined	as_event	4963074	4963251	.	-	.	transcript_id "TCONS_00001822,TCONS_00001823/TCONS_00001824"; gene_id "chrA01:4961803-4964699C"; flanks "4963251^,4963074^"; structure "1-,2-"; splice_chain "4963135-,4963134-"; sources "Undefined,Undefined"; NMorMRNA "null"; degree "4"; dimension "2_2";
chrA01	Undefined	as_event	4962924	4963074	.	-	.	transcript_id "TCONS_00001824,TCONS_00001822/TCONS_00001823"; gene_id "chrA01:4961803-4964699C"; flanks "4963074^,4962924^"; structure "1-,2-"; splice_chain "4962980-,4962977-"; sources "Undefined,Undefined"; NMorMRNA "null"; degree "4"; dimension "2_2";
chrA01	Undefined	as_event	5393930	5394663	.	-	.	transcript_id "TCONS_00001854,TCONS_00001855"; gene_id "chrA01:5392643-5394814C"; flanks "5394663^,5393930^"; structure "1-,2-"; splice_chain "5394009-,5394007-"; sources "Undefined,Undefined"; NMorMRNA "null"; degree "4"; dimension "2_2";
chrA01	Undefined	as_event	5656372	5656519	.	-	.	transcript_id "TCONS_00001873,TCONS_00001874"; gene_id "chrA01:5653770-5656707C"; flanks "5656519^,5656372^"; structure "1-,2-"; splice_chain "5656435-,5656434-"; sources "Undefined,Undefined"; NMorMRNA "null"; degree "4"; dimension "2_2";
chrA01	Undefined	as_event	5655668	5655897	.	-	.	transcript_id "TCONS_00001874,TCONS_00001873/TCONS_00001875"; gene_id "chrA01:5653770-5656707C"; flanks "5655897^,5655668^"; structure "1-,2-"; splice_chain "5655752-,5655750-"; sources "Undefined,Undefined"; NMorMRNA "null"; degree "4"; dimension "2_2";
chrA01	Undefined	as_event	5655369	5655572	.	-	.	transcript_id "TCONS_00001874/TCONS_00001875,TCONS_00001873"; gene_id "chrA01:5653770-5656707C"; flanks "5655572-,5655369-"; structure "1^,2^"; splice_chain "5655466^,5655465^"; sources "Undefined,Undefined"; NMorMRNA "null"; degree "4"; dimension "2_2";
chrA01	Undefined	as_event	5654312	5654489	.	-	.	transcript_id "TCONS_00001873,TCONS_00001874/TCONS_00001875"; gene_id "chrA01:5653770-5656707C"; flanks "5654489^,5654312^"; structure "1-,2-"; splice_chain "5654379-,5654378-"; sources "Undefined,Undefined"; NMorMRNA "null"; degree "4"; dimension "2_2";
chrA01	Undefined	as_event	5671933	5672585	.	-	.	transcript_id "TCONS_00001877,TCONS_00001878"; gene_id "chrA01:5671038-5672754C"; flanks "5672585^,5671933^"; structure "1-,2-"; splice_chain "5672220-,5672207-"; sources "Undefined,Undefined"; NMorMRNA "null"; degree "4"; dimension "2_2";
chrA01	Undefined	as_event	5755877	5756172	.	-	.	transcript_id "TCONS_00001886,TCONS_00001885"; gene_id "chrA01:5752180-5758635C"; flanks "5756172-,5755877^"; structure "1^3-,2^4-"; splice_chain "5756048^5755962-,5756035^5755949-"; sources "Undefined,Undefined"; NMorMRNA "null"; degree "4"; dimension "2_2";
chrA01	Undefined	as_event	5817434	5817815	.	-	.	transcript_id "TCONS_00001889,TCONS_00001888"; gene_id "chrA01:5815698-5818773C"; flanks "5817815-,5817434^"; structure "0,1^2-"; splice_chain ",5817601^5817517-"; sources "Undefined,Undefined"; NMorMRNA "null"; degree "4"; dimension "2_2";
chrA01	Undefined	as_event	5926298	5927266	.	-	.	transcript_id "TCONS_00001894,TCONS_00001895"; gene_id "chrA01:5926298-5927304C"; flanks "5927266^,5926298]"; structure "1-,2-"; splice_chain "5926737-,5926732-"; sources "Undefined,Undefined"; NMorMRNA "null"; degree "4"; dimension "2_2";
chrA01	Undefined	as_event	6123070	6123566	.	-	.	transcript_id "TCONS_00001912,TCONS_00001913"; gene_id "chrA01:6120661-6126423C"; flanks "6123566-,6123070^"; structure "0,1^2-"; splice_chain ",6123204^6123133-"; sources "Undefined,Undefined"; NMorMRNA "null"; degree "4"; dimension "2_2";
chrA01	Undefined	as_event	6737006	6737370	.	-	.	transcript_id "TCONS_00001934,TCONS_00001933"; gene_id "chrA01:6736255-6739008C"; flanks "6737370-,6737006^"; structure "0,1^2-"; splice_chain ",6737255^6737173-"; sources "Undefined,Undefined"; NMorMRNA "null"; degree "4"; dimension "2_2";
chrA01	Undefined	as_event	6739814	6740004	.	-	.	transcript_id "TCONS_00001935,TCONS_00001936"; gene_id "chrA01:6739327-6741892C"; flanks "6740004^,6739814^"; structure "1-,2-"; splice_chain "6739911-,6739910-"; sources "Undefined,Undefined"; NMorMRNA "null"; degree "4"; dimension "2_2";
chrA01	Undefined	as_event	6854054	6854202	.	-	.	transcript_id "TCONS_00001938,TCONS_00001939/TCONS_00001940"; gene_id "chrA01:6850532-6855040C"; flanks "6854202^,6854054^"; structure "1-,2-"; splice_chain "6854112-,6854110-"; sources "Undefined,Undefined"; NMorMRNA "null"; degree "4"; dimension "2_2";
chrA01	Undefined	as_event	6853701	6853839	.	-	.	transcript_id "TCONS_00001939,TCONS_00001938/TCONS_00001940"; gene_id "chrA01:6850532-6855040C"; flanks "6853839^,6853701^"; structure "1-,2-"; splice_chain "6853742-,6853740-"; sources "Undefined,Undefined"; NMorMRNA "null"; degree "4"; dimension "2_2";
chrA01	Undefined	as_event	6853000	6853399	.	-	.	transcript_id "TCONS_00001940,TCONS_00001938/TCONS_00001939"; gene_id "chrA01:6850532-6855040C"; flanks "6853399-,6853000^"; structure "1^3-,2^4-"; splice_chain "6853242^6853120-,6853232^6853110-"; sources "Undefined,Undefined"; NMorMRNA "null"; degree "4"; dimension "2_2";
chrA01	Undefined	as_event	6852420	6852833	.	-	.	transcript_id "TCONS_00001940,TCONS_00001938/TCONS_00001939"; gene_id "chrA01:6850532-6855040C"; flanks "6852833^,6852420^"; structure "1-,2-"; splice_chain "6852487-,6852486-"; sources "Undefined,Undefined"; NMorMRNA "null"; degree "4"; dimension "2_2";
chrA01	Undefined	as_event	6852039	6852266	.	-	.	transcript_id "TCONS_00001940,TCONS_00001938/TCONS_00001939"; gene_id "chrA01:6850532-6855040C"; flanks "6852266^,6852039^"; structure "1-,2-"; splice_chain "6852158-,6852156-"; sources "Undefined,Undefined"; NMorMRNA "null"; degree "4"; dimension "2_2";
chrA01	Undefined	as_event	6850936	6851338	.	-	.	transcript_id "TCONS_00001940,TCONS_00001938/TCONS_00001939"; gene_id "chrA01:6850532-6855040C"; flanks "6851338-,6850936^"; structure "1^3-,2^4-"; splice_chain "6851166^6851065-,6851156^6851055-"; sources "Undefined,Undefined"; NMorMRNA "null"; degree "4"; dimension "2_2";
chrA01	Undefined	as_event	7063498	7063749	.	-	.	transcript_id "TCONS_00001952,TCONS_00001953"; gene_id "chrA01:7060760-7065093C"; flanks "7063749^,7063498^"; structure "1-,2-"; splice_chain "7063568-,7063567-"; sources "Undefined,Undefined"; NMorMRNA "null"; degree "4"; dimension "2_2";
chrA01	Undefined	as_event	7061078	7061302	.	-	.	transcript_id "TCONS_00001953,TCONS_00001952"; gene_id "chrA01:7060760-7065093C"; flanks "7061302-,7061078-"; structure "1^,2^"; splice_chain "7061189^,7061188^"; sources "Undefined,Undefined"; NMorMRNA "null"; degree "4"; dimension "2_2";
chrA01	Undefined	as_event	7067250	7067484	.	-	.	transcript_id "TCONS_00001954,TCONS_00001955"; gene_id "chrA01:7065590-7067927C"; flanks "7067484-,7067250^"; structure "0,1^2-"; splice_chain ",7067422^7067331-"; sources "Undefined,Undefined"; NMorMRNA "null"; degree "4"; dimension "2_2";
chrA01	Undefined	as_event	7102468	7102797	.	-	.	transcript_id "TCONS_00001960,TCONS_00001958/TCONS_00001959"; gene_id "chrA01:7101581-7103729C"; flanks "7102797-,7102468^"; structure "0,1^2-"; splice_chain ",7102625^7102539-"; sources "Undefined,Undefined"; NMorMRNA "null"; degree "4"; dimension "2_2";
chrA01	Undefined	as_event	7101954	7102190	.	-	.	transcript_id "TCONS_00001959,TCONS_00001958/TCONS_00001960"; gene_id "chrA01:7101581-7103729C"; flanks "7102190^,7101954^"; structure "1-,2-"; splice_chain "7102073-,7102072-"; sources "Undefined,Undefined"; NMorMRNA "null"; degree "4"; dimension "2_2";
chrA01	Undefined	as_event	7164236	7164541	.	-	.	transcript_id "TCONS_00001966,TCONS_00001965"; gene_id "chrA01:7163849-7166768C"; flanks "7164541-,7164236^"; structure "0,1^2-"; splice_chain ",7164444^7164338-"; sources "Undefined,Undefined"; NMorMRNA "null"; degree "4"; dimension "2_2";
chrA01	Undefined	as_event	7345088	7345271	.	-	.	transcript_id "TCONS_00001982,TCONS_00001983"; gene_id "chrA01:7343094-7345369C"; flanks "7345271^,7345088^"; structure "1-,2-"; splice_chain "7345151-,7345149-"; sources "Undefined,Undefined"; NMorMRNA "null"; degree "4"; dimension "2_2";
chrA01	Undefined	as_event	7418416	7418945	.	-	.	transcript_id "TCONS_00001986,TCONS_00001987"; gene_id "chrA01:7417459-7420342C"; flanks "7418945-,7418416^"; structure "1^3-,2^4-"; splice_chain "7418797^7418609-,7418787^7418599-"; sources "Undefined,Undefined"; NMorMRNA "null"; degree "4"; dimension "2_2";
chrA01	Undefined	as_event	7417935	7418069	.	-	.	transcript_id "TCONS_00001986,TCONS_00001987"; gene_id "chrA01:7417459-7420342C"; flanks "7418069^,7417935^"; structure "1-,2-"; splice_chain "7417978-,7417976-"; sources "Undefined,Undefined"; NMorMRNA "null"; degree "4"; dimension "2_2";
chrA01	Undefined	as_event	7506835	7507593	.	-	.	transcript_id "TCONS_00001992,TCONS_00001991"; gene_id "chrA01:7505957-7508922C"; flanks "7507593-,7506835^"; structure "0,1^2-"; splice_chain ",7506968^7506891-"; sources "Undefined,Undefined"; NMorMRNA "null"; degree "4"; dimension "2_2";
chrA01	Undefined	as_event	7506095	7506387	.	-	.	transcript_id "TCONS_00001992,TCONS_00001991"; gene_id "chrA01:7505957-7508922C"; flanks "7506387-,7506095^"; structure "0,1^2-"; splice_chain ",7506269^7506181-"; sources "Undefined,Undefined"; NMorMRNA "null"; degree "4"; dimension "2_2";
chrA01	Undefined	as_event	7671651	7672369	.	-	.	transcript_id "TCONS_00002000,TCONS_00002001/TCONS_00002002/TCONS_00002003"; gene_id "chrA01:7667967-7675895C"; flanks "7672369^,7671651^"; structure "1-,2-"; splice_chain "7671742-,7671741-"; sources "Undefined,Undefined"; NMorMRNA "null"; degree "4"; dimension "2_2";
chrA01	Undefined	as_event	7670307	7670501	.	-	.	transcript_id "TCONS_00002003,TCONS_00002000/TCONS_00002001/TCONS_00002002"; gene_id "chrA01:7667967-7675895C"; flanks "7670501^,7670307^"; structure "1-,2-"; splice_chain "7670403-,7670402-"; sources "Undefined,Undefined"; NMorMRNA "null"; degree "4"; dimension "2_2";
chrA01	Undefined	as_event	7669648	7669796	.	-	.	transcript_id "TCONS_00002001/TCONS_00002003,TCONS_00002000/TCONS_00002002"; gene_id "chrA01:7667967-7675895C"; flanks "7669796^,7669648^"; structure "1-,2-"; splice_chain "7669724-,7669721-"; sources "Undefined,Undefined"; NMorMRNA "null"; degree "4"; dimension "2_2";
chrA01	Undefined	as_event	7668988	7669404	.	-	.	transcript_id "TCONS_00002002,TCONS_00002000/TCONS_00002001/TCONS_00002003"; gene_id "chrA01:7667967-7675895C"; flanks "7669404-,7668988^"; structure "1^3-,2^4-"; splice_chain "7669276^7669076-,7669261^7669061-"; sources "Undefined,Undefined"; NMorMRNA "null"; degree "4"; dimension "2_2";
chrA01	Undefined	as_event	7900845	7901429	.	-	.	transcript_id "TCONS_00002013,TCONS_00002012"; gene_id "chrA01:7900147-7901526C"; flanks "7901429^,7900845^"; structure "1-,2-"; splice_chain "7901044-,7901039-"; sources "Undefined,Undefined"; NMorMRNA "null"; degree "4"; dimension "2_2";
chrA01	Undefined	as_event	7925278	7925460	.	-	.	transcript_id "TCONS_00002015,TCONS_00002014"; gene_id "chrA01:7921849-7926516C"; flanks "7925460^,7925278^"; structure "1-,2-"; splice_chain "7925354-,7925353-"; sources "Undefined,Undefined"; NMorMRNA "null"; degree "4"; dimension "2_2";
chrA01	Undefined	as_event	7922233	7922500	.	-	.	transcript_id "TCONS_00002015,TCONS_00002014"; gene_id "chrA01:7921849-7926516C"; flanks "7922500-,7922233^"; structure "1^3-,2^4-"; splice_chain "7922442^7922341-,7922432^7922331-"; sources "Undefined,Undefined"; NMorMRNA "null"; degree "4"; dimension "2_2";
chrA01	Undefined	as_event	8070453	8070914	.	-	.	transcript_id "TCONS_00002029,TCONS_00002031"; gene_id "chrA01:8069517-8071881C"; flanks "8070914-,8070453^"; structure "1^3-,2^4-"; splice_chain "8070830^8070759-,8070829^8070758-"; sources "Undefined,Undefined"; NMorMRNA "null"; degree "4"; dimension "2_2";
chrA01	Undefined	as_event	8070150	8070758	.	-	.	transcript_id "TCONS_00002030,TCONS_00002031"; gene_id "chrA01:8069517-8071881C"; flanks "8070758-,8070150^"; structure "1^3-,2^4-"; splice_chain "8070454^8070234-,8070453^8070233-"; sources "Undefined,Undefined"; NMorMRNA "null"; degree "4"; dimension "2_2";
chrA01	Undefined	as_event	8070150	8070914	.	-	.	transcript_id "TCONS_00002029,TCONS_00002030,TCONS_00002031"; gene_id "chrA01:8069517-8071881C"; flanks "8070914-,8070150^"; structure "1^3-6^8-,2^4-5^7-,2^4-6^8-"; splice_chain "8070830^8070759-8070453^8070233-,8070829^8070758-8070454^8070234-,8070829^8070758-8070453^8070233-"; sources "Undefined,Undefined,Undefined"; NMorMRNA "null"; degree "9"; dimension "3_3";
chrA01	Undefined	as_event	8110467	8111200	.	-	.	transcript_id "TCONS_00002036,TCONS_00002037"; gene_id "chrA01:8109829-8113227C"; flanks "8111200-,8110467^"; structure "1^3-,2^4-"; splice_chain "8111055^8110960-,8111045^8110950-"; sources "Undefined,Undefined"; NMorMRNA "null"; degree "4"; dimension "2_2";
chrA01	Undefined	as_event	8181543	8181701	.	-	.	transcript_id "TCONS_00002041,TCONS_00002043"; gene_id "chrA01:8179895-8182480C"; flanks "8181701^,8181543^"; structure "1-,2-"; splice_chain "8181604-,8181602-"; sources "Undefined,Undefined"; NMorMRNA "null"; degree "4"; dimension "2_2";
chrA01	Undefined	as_event	8251355	8251673	.	-	.	transcript_id "TCONS_00002052,TCONS_00002053"; gene_id "chrA01:8251256-8252157C"; flanks "8251673-,8251355^"; structure "0,1^2-"; splice_chain ",8251544^8251467-"; sources "Undefined,Undefined"; NMorMRNA "null"; degree "4"; dimension "2_2";
chrA01	Undefined	as_event	8592838	8593255	.	-	.	transcript_id "TCONS_00002072,TCONS_00002071"; gene_id "chrA01:8591921-8594141C"; flanks "8593255^,8592838^"; structure "1-,2-"; splice_chain "8592956-,8592955-"; sources "Undefined,Undefined"; NMorMRNA "null"; degree "4"; dimension "2_2";
chrA01	Undefined	as_event	8813465	8813741	.	-	.	transcript_id "TCONS_00002078,TCONS_00002077,TCONS_00002076"; gene_id "chrA01:8813465-8814460C"; flanks "8813741-,8813465]"; structure "0,1^3-,2^4-"; splice_chain ",8813670^8813586-,8813660^8813576-"; sources "Undefined,Undefined,Undefined"; NMorMRNA "null"; degree "9"; dimension "3_3";
chrA01	Undefined	as_event	9395984	9396165	.	-	.	transcript_id "TCONS_00002099/TCONS_00002101/TCONS_00002102,TCONS_00002100"; gene_id "chrA01:9389727-9396896C"; flanks "9396165-,9395984-"; structure "1^,2^"; splice_chain "9396082^,9396080^"; sources "Undefined,Undefined"; NMorMRNA "null"; degree "4"; dimension "2_2";
chrA01	Undefined	as_event	9395657	9395908	.	-	.	transcript_id "TCONS_00002099,TCONS_00002100/TCONS_00002101/TCONS_00002102"; gene_id "chrA01:9389727-9396896C"; flanks "9395908^,9395657^"; structure "1-,2-"; splice_chain "9395725-,9395723-"; sources "Undefined,Undefined"; NMorMRNA "null"; degree "4"; dimension "2_2";
chrA01	Undefined	as_event	9395494	9395657	.	-	.	transcript_id "TCONS_00002100,TCONS_00002099/TCONS_00002101/TCONS_00002102"; gene_id "chrA01:9389727-9396896C"; flanks "9395657^,9395494^"; structure "1-,2-"; splice_chain "9395553-,9395551-"; sources "Undefined,Undefined"; NMorMRNA "null"; degree "4"; dimension "2_2";
chrA01	Undefined	as_event	9394336	9394568	.	-	.	transcript_id "TCONS_00002100,TCONS_00002099/TCONS_00002101/TCONS_00002102"; gene_id "chrA01:9389727-9396896C"; flanks "9394568^,9394336^"; structure "1-,2-"; splice_chain "9394457-,9394455-"; sources "Undefined,Undefined"; NMorMRNA "null"; degree "4"; dimension "2_2";
chrA01	Undefined	as_event	9392993	9393331	.	-	.	transcript_id "TCONS_00002101,TCONS_00002099/TCONS_00002100/TCONS_00002102"; gene_id "chrA01:9389727-9396896C"; flanks "9393331^,9392993^"; structure "1-,2-"; splice_chain "9393120-,9393118-"; sources "Undefined,Undefined"; NMorMRNA "null"; degree "4"; dimension "2_2";
chrA01	Undefined	as_event	9392571	9392855	.	-	.	transcript_id "TCONS_00002102,TCONS_00002099/TCONS_00002100/TCONS_00002101"; gene_id "chrA01:9389727-9396896C"; flanks "9392855-,9392571^"; structure "0,1^2-"; splice_chain ",9392725^9392652-"; sources "Undefined,Undefined"; NMorMRNA "null"; degree "4"; dimension "2_2";
chrA01	Undefined	as_event	9391833	9392085	.	-	.	transcript_id "TCONS_00002099,TCONS_00002100/TCONS_00002101/TCONS_00002102"; gene_id "chrA01:9389727-9396896C"; flanks "9392085^,9391833^"; structure "1-,2-"; splice_chain "9391877-,9391876-"; sources "Undefined,Undefined"; NMorMRNA "null"; degree "4"; dimension "2_2";
chrA01	Undefined	as_event	9416454	9416643	.	-	.	transcript_id "TCONS_00002104/TCONS_00002105,TCONS_00002106"; gene_id "chrA01:9414114-9417139C"; flanks "9416643^,9416454^"; structure "1-,2-"; splice_chain "9416564-,9416502-"; sources "Undefined,Undefined"; NMorMRNA "null"; degree "4"; dimension "2_2";
chrA01	Undefined	as_event	9415712	9415885	.	-	.	transcript_id "TCONS_00002105/TCONS_00002106,TCONS_00002104"; gene_id "chrA01:9414114-9417139C"; flanks "9415885-,9415712-"; structure "1^,2^"; splice_chain "9415805^,9415804^"; sources "Undefined,Undefined"; NMorMRNA "null"; degree "4"; dimension "2_2";
chrA01	Undefined	as_event	9414927	9415109	.	-	.	transcript_id "TCONS_00002105/TCONS_00002106,TCONS_00002104"; gene_id "chrA01:9414114-9417139C"; flanks "9415109^,9414927^"; structure "1-,2-"; splice_chain "9415013-,9415006-"; sources "Undefined,Undefined"; NMorMRNA "null"; degree "4"; dimension "2_2";
chrA01	Undefined	as_event	9414444	9414835	.	-	.	transcript_id "TCONS_00002106,TCONS_00002104/TCONS_00002105"; gene_id "chrA01:9414114-9417139C"; flanks "9414835-,9414444^"; structure "1^3-,2^4-"; splice_chain "9414675^9414580-,9414665^9414570-"; sources "Undefined,Undefined"; NMorMRNA "null"; degree "4"; dimension "2_2";
chrA01	Undefined	as_event	9430490	9430749	.	-	.	transcript_id "TCONS_00002107,TCONS_00002108"; gene_id "chrA01:9429370-9431752C"; flanks "9430749-,9430490^"; structure "1^3-,2^4-"; splice_chain "9430689^9430583-,9430660^9430554-"; sources "Undefined,Undefined"; NMorMRNA "null"; degree "4"; dimension "2_2";
chrA01	Undefined	as_event	9429967	9430123	.	-	.	transcript_id "TCONS_00002108,TCONS_00002107"; gene_id "chrA01:9429370-9431752C"; flanks "9430123^,9429967^"; structure "1-,2-"; splice_chain "9430049-,9430011-"; sources "Undefined,Undefined"; NMorMRNA "null"; degree "4"; dimension "2_2";
chrA01	Undefined	as_event	9429370	9429805	.	-	.	transcript_id "TCONS_00002108,TCONS_00002107"; gene_id "chrA01:9429370-9431752C"; flanks "9429805-,9429370]"; structure "1^3-,2^4-"; splice_chain "9429713^9429602-,9429703^9429592-"; sources "Undefined,Undefined"; NMorMRNA "null"; degree "4"; dimension "2_2";
chrA01	Undefined	as_event	9531744	9532115	.	-	.	transcript_id "TCONS_00002112,TCONS_00002113"; gene_id "chrA01:9530270-9532115C"; flanks "9532115[,9531744-"; structure "1^,2^"; splice_chain "9532048^,9532027^"; sources "Undefined,Undefined"; NMorMRNA "null"; degree "4"; dimension "2_2";
chrA01	Undefined	as_event	9530785	9531257	.	-	.	transcript_id "TCONS_00002112/TCONS_00002113,TCONS_00002111"; gene_id "chrA01:9530270-9532115C"; flanks "9531257-,9530785-"; structure "1^,2^"; splice_chain "9531147^,9531146^"; sources "Undefined,Undefined"; NMorMRNA "null"; degree "4"; dimension "2_2";
chrA01	Undefined	as_event	9805673	9806010	.	-	.	transcript_id "TCONS_00002122,TCONS_00002121"; gene_id "chrA01:9803832-9808207C"; flanks "9806010-,9805673-"; structure "1^,2^"; splice_chain "9805753^,9805749^"; sources "Undefined,Undefined"; NMorMRNA "null"; degree "4"; dimension "2_2";
chrA01	Undefined	as_event	9804978	9805429	.	-	.	transcript_id "TCONS_00002121,TCONS_00002122"; gene_id "chrA01:9803832-9808207C"; flanks "9805429-,9804978^"; structure "1^3-,2^4-"; splice_chain "9805262^9805175-,9805252^9805165-"; sources "Undefined,Undefined"; NMorMRNA "null"; degree "4"; dimension "2_2";
chrA01	Undefined	as_event	9839230	9839708	.	-	.	transcript_id "TCONS_00002125,TCONS_00002124"; gene_id "chrA01:9836648-9840262C"; flanks "9839708-,9839230^"; structure "1^3-,2^4-"; splice_chain "9839471^9839387-,9839470^9839386-"; sources "Undefined,Undefined"; NMorMRNA "null"; degree "4"; dimension "2_2";
chrA01	Undefined	as_event	9839057	9839230	.	-	.	transcript_id "TCONS_00002125,TCONS_00002124"; gene_id "chrA01:9836648-9840262C"; flanks "9839230^,9839057^"; structure "1-,2-"; splice_chain "9839136-,9839134-"; sources "Undefined,Undefined"; NMorMRNA "null"; degree "4"; dimension "2_2";
chrA01	Undefined	as_event	9837065	9837639	.	-	.	transcript_id "TCONS_00002125,TCONS_00002124"; gene_id "chrA01:9836648-9840262C"; flanks "9837639^,9837065^"; structure "1-,2-"; splice_chain "9837176-,9837174-"; sources "Undefined,Undefined"; NMorMRNA "null"; degree "4"; dimension "2_2";
chrA01	Undefined	as_event	9836791	9836967	.	-	.	transcript_id "TCONS_00002124,TCONS_00002125"; gene_id "chrA01:9836648-9840262C"; flanks "9836967-,9836791-"; structure "1^,2^"; splice_chain "9836855^,9836853^"; sources "Undefined,Undefined"; NMorMRNA "null"; degree "4"; dimension "2_2";
chrA01	Undefined	as_event	9996270	9996829	.	-	.	transcript_id "TCONS_00002129,TCONS_00002128"; gene_id "chrA01:9995308-9996829C"; flanks "9996829[,9996270^"; structure "1^3-,2^4-"; splice_chain "9996488^9996384-,9996478^9996374-"; sources "Undefined,Undefined"; NMorMRNA "null"; degree "4"; dimension "2_2";
chrA01	Undefined	as_event	10000587	10001143	.	-	.	transcript_id "TCONS_00002130,TCONS_00002131/TCONS_00002132"; gene_id "chrA01:9998922-10003673C"; flanks "10001143-,10000587^"; structure "1^3-,2^4-"; splice_chain "10000972^10000828-,10000962^10000818-"; sources "Undefined,Undefined"; NMorMRNA "null"; degree "4"; dimension "2_2";
chrA01	Undefined	as_event	10213849	10214705	.	-	.	transcript_id "TCONS_00002136,TCONS_00002137"; gene_id "chrA01:10213849-10221678C"; flanks "10214705-,10213849]"; structure "1^3-,2^4-"; splice_chain "10214413^10214313-,10214403^10214303-"; sources "Undefined,Undefined"; NMorMRNA "null"; degree "4"; dimension "2_2";
chrA01	Undefined	as_event	10300754	10301452	.	-	.	transcript_id "TCONS_00002140,TCONS_00002141"; gene_id "chrA01:10299473-10301452C"; flanks "10301452[,10300754^"; structure "0,1^2-"; splice_chain ",10300964^10300856-"; sources "Undefined,Undefined"; NMorMRNA "null"; degree "4"; dimension "2_2";
chrA01	Undefined	as_event	10300560	10301452	.	-	.	transcript_id "TCONS_00002139,TCONS_00002141"; gene_id "chrA01:10299473-10301452C"; flanks "10301452[,10300560^"; structure "0,1^2-3^4-"; splice_chain ",10300964^10300856-10300754^10300670-"; sources "Undefined,Undefined"; NMorMRNA "null"; degree "4"; dimension "2_2";
chrA01	Undefined	as_event	10300024	10300473	.	-	.	transcript_id "TCONS_00002141,TCONS_00002139"; gene_id "chrA01:10299473-10301452C"; flanks "10300473-,10300024-"; structure "1^2-4^,3^"; splice_chain "10300395^10300297-10300103^,10300156^"; sources "Undefined,Undefined"; NMorMRNA "null"; degree "4"; dimension "2_2";
chrA01	Undefined	as_event	10299473	10300670	.	-	.	transcript_id "TCONS_00002140,TCONS_00002141"; gene_id "chrA01:10299473-10301452C"; flanks "10300670-,10299473]"; structure "1^3-,2^4-5^6-7^8-"; splice_chain "10300570^10300483-,10300560^10300473-10300395^10300297-10300103^10300024-"; sources "Undefined,Undefined"; NMorMRNA "null"; degree "4"; dimension "2_2";
chrA01	Undefined	as_event	10299473	10301452	.	-	.	transcript_id "TCONS_00002141,TCONS_00002140,TCONS_00002139"; gene_id "chrA01:10299473-10301452C"; flanks "10301452[,10299473]"; structure "1^2-3^4-6^8-9^10-12^13-,3^4-5^7-,6^8-11^13-"; splice_chain "10300964^10300856-10300754^10300670-10300560^10300473-10300395^10300297-10300103^10300024-,10300754^10300670-10300570^10300483-,10300560^10300473-10300156^10300024-"; sources "Undefined,Undefined,Und…
chrA01	Undefined	as_event	10789534	10789849	.	-	.	transcript_id "TCONS_00002152,TCONS_00002153"; gene_id "chrA01:10787729-10791554C"; flanks "10789849-,10789534^"; structure "1^3-,2^4-"; splice_chain "10789699^10789617-,10789698^10789616-"; sources "Undefined,Undefined"; NMorMRNA "null"; degree "4"; dimension "2_2";
chrA01	Undefined	as_event	10866503	10866835	.	-	.	transcript_id "TCONS_00002156/TCONS_00002157,TCONS_00002155"; gene_id "chrA01:10864652-10868867C"; flanks "10866835-,10866503-"; structure "1^,2^"; splice_chain "10866650^,10866649^"; sources "Undefined,Undefined"; NMorMRNA "null"; degree "4"; dimension "2_2";
chrA01	Undefined	as_event	10905220	10905792	.	-	.	transcript_id "TCONS_00002160,TCONS_00002161"; gene_id "chrA01:10905220-10905792C"; flanks "10905792[,10905220]"; structure "1^3-,2^4-"; splice_chain "10905766^10905623-,10905756^10905613-"; sources "Undefined,Undefined"; NMorMRNA "null"; degree "4"; dimension "2_2";
chrA01	Undefined	as_event	10928407	10928924	.	-	.	transcript_id "TCONS_00002164,TCONS_00002163"; gene_id "chrA01:10928239-10929480C"; flanks "10928924-,10928407^"; structure "0,1^2-"; splice_chain ",10928614^10928530-"; sources "Undefined,Undefined"; NMorMRNA "null"; degree "4"; dimension "2_2";
chrA01	Undefined	as_event	10932754	10933272	.	-	.	transcript_id "TCONS_00002166,TCONS_00002165"; gene_id "chrA01:10932238-10934013C"; flanks "10933272-,10932754^"; structure "0,1^2-"; splice_chain ",10932962^10932877-"; sources "Undefined,Undefined"; NMorMRNA "null"; degree "4"; dimension "2_2";
chrA01	Undefined	as_event	10945850	10946329	.	-	.	transcript_id "TCONS_00002170,TCONS_00002168,TCONS_00002169"; gene_id "chrA01:10944517-10946662C"; flanks "10946329^,10945850^"; structure "1-,2-,3-"; splice_chain "10946265-,10946249-,10946201-"; sources "Undefined,Undefined,Undefined"; NMorMRNA "null"; degree "9"; dimension "3_3";
chrA01	Undefined	as_event	10981067	10981387	.	-	.	transcript_id "TCONS_00002171,TCONS_00002172"; gene_id "chrA01:10979781-10982930C"; flanks "10981387-,10981067^"; structure "1^3-,2^4-"; splice_chain "10981280^10981150-,10981270^10981140-"; sources "Undefined,Undefined"; NMorMRNA "null"; degree "4"; dimension "2_2";
chrA01	Undefined	as_event	10980077	10980292	.	-	.	transcript_id "TCONS_00002172,TCONS_00002171"; gene_id "chrA01:10979781-10982930C"; flanks "10980292^,10980077^"; structure "1-,2-"; splice_chain "10980175-,10980169-"; sources "Undefined,Undefined"; NMorMRNA "null"; degree "4"; dimension "2_2";
chrA01	Undefined	as_event	11276612	11276890	.	-	.	transcript_id "TCONS_00002176,TCONS_00002177"; gene_id "chrA01:11274084-11279495C"; flanks "11276890-,11276612^"; structure "0,1^2-"; splice_chain ",11276779^11276698-"; sources "Undefined,Undefined"; NMorMRNA "null"; degree "4"; dimension "2_2";
chrA01	Undefined	as_event	11360245	11360801	.	-	.	transcript_id "TCONS_00002178,TCONS_00002179"; gene_id "chrA01:11359799-11360801C"; flanks "11360801[,11360245^"; structure "0,1^2-"; splice_chain ",11360416^11360325-"; sources "Undefined,Undefined"; NMorMRNA "null"; degree "4"; dimension "2_2";
chrA01	Undefined	as_event	12196308	12196809	.	-	.	transcript_id "TCONS_00002188,TCONS_00002189"; gene_id "chrA01:12194573-12196809C"; flanks "12196809[,12196308^"; structure "1^3-,2^4-"; splice_chain "12196602^12196517-,12196600^12196515-"; sources "Undefined,Undefined"; NMorMRNA "null"; degree "4"; dimension "2_2";
chrA01	Undefined	as_event	12194573	12196224	.	-	.	transcript_id "TCONS_00002188,TCONS_00002189"; gene_id "chrA01:12194573-12196809C"; flanks "12196224-,12194573]"; structure "1^3-,2^4-"; splice_chain "12195993^12195823-,12195983^12195813-"; sources "Undefined,Undefined"; NMorMRNA "null"; degree "4"; dimension "2_2";
chrA01	Undefined	as_event	12296952	12297386	.	-	.	transcript_id "TCONS_00002191,TCONS_00002192"; gene_id "chrA01:12296588-12297725C"; flanks "12297386-,12296952^"; structure "0,1^2-"; splice_chain ",12297243^12297062-"; sources "Undefined,Undefined"; NMorMRNA "null"; degree "4"; dimension "2_2";
chrA01	Undefined	as_event	12646955	12647222	.	-	.	transcript_id "TCONS_00002208,TCONS_00002206/TCONS_00002207"; gene_id "chrA01:12645170-12647802C"; flanks "12647222-,12646955^"; structure "0,1^2-"; splice_chain ",12647087^12647004-"; sources "Undefined,Undefined"; NMorMRNA "null"; degree "4"; dimension "2_2";
chrA01	Undefined	as_event	12645170	12646757	.	-	.	transcript_id "TCONS_00002206,TCONS_00002207/TCONS_00002208"; gene_id "chrA01:12645170-12647802C"; flanks "12646757-,12645170]"; structure "0,1^2-"; splice_chain ",12645789^12645678-"; sources "Undefined,Undefined"; NMorMRNA "null"; degree "4"; dimension "2_2";
chrA01	Undefined	as_event	12804002	12804290	.	-	.	transcript_id "TCONS_00002209,TCONS_00002210"; gene_id "chrA01:12802500-12804372C"; flanks "12804290^,12804002^"; structure "1-,2-"; splice_chain "12804161-,12804151-"; sources "Undefined,Undefined"; NMorMRNA "null"; degree "4"; dimension "2_2";
chrA01	Undefined	as_event	12803030	12803483	.	-	.	transcript_id "TCONS_00002210,TCONS_00002209"; gene_id "chrA01:12802500-12804372C"; flanks "12803483^,12803030^"; structure "1-,2-"; splice_chain "12803407-,12803404-"; sources "Undefined,Undefined"; NMorMRNA "null"; degree "4"; dimension "2_2";
chrA01	Undefined	as_event	13106895	13107388	.	-	.	transcript_id "TCONS_00002219,TCONS_00002218"; gene_id "chrA01:13103283-13109277C"; flanks "13107388^,13106895^"; structure "1-,2-"; splice_chain "13107290-,13107287-"; sources "Undefined,Undefined"; NMorMRNA "null"; degree "4"; dimension "2_2";
chrA01	Undefined	as_event	13104243	13104468	.	-	.	transcript_id "TCONS_00002217,TCONS_00002218/TCONS_00002219"; gene_id "chrA01:13103283-13109277C"; flanks "13104468^,13104243^"; structure "1-,2-"; splice_chain "13104366-,13104365-"; sources "Undefined,Undefined"; NMorMRNA "null"; degree "4"; dimension "2_2";
chrA01	Undefined	as_event	14011767	14012239	.	-	.	transcript_id "TCONS_00002228,TCONS_00002226"; gene_id "chrA01:14003428-14012619C"; flanks "14012239^,14011767^"; structure "1-,2-"; splice_chain "14011912-,14011909-"; sources "Undefined,Undefined"; NMorMRNA "null"; degree "4"; dimension "2_2";
chrA01	Undefined	as_event	14011767	14012383	.	-	.	transcript_id "TCONS_00002227,TCONS_00002225"; gene_id "chrA01:14003428-14012619C"; flanks "14012383-,14011767^"; structure "0,1^2-"; splice_chain ",14012123^14011912-"; sources "Undefined,Undefined"; NMorMRNA "null"; degree "4"; dimension "2_2";
chrA01	Undefined	as_event	14011767	14012458	.	-	.	transcript_id "TCONS_00002227,TCONS_00002225,TCONS_00002226"; gene_id "chrA01:14003428-14012619C"; flanks "14012458^,14011767^"; structure "1-,1-4^5-,2-3^6-"; splice_chain "14012383-,14012383-14012123^14011912-,14012367-14012239^14011909-"; sources "Undefined,Undefined,Undefined"; NMorMRNA "null"; degree "9"; dimension "3_3";
chrA01	Undefined	as_event	14031560	14035591	.	-	.	transcript_id "TCONS_00002229,TCONS_00002230"; gene_id "chrA01:14031560-14036024C"; flanks "14035591-,14031560]"; structure "1^3-,2^4-"; splice_chain "14033487^14033364-,14033486^14033363-"; sources "Undefined,Undefined"; NMorMRNA "null"; degree "4"; dimension "2_2";
chrA01	Undefined	as_event	14595890	14596530	.	-	.	transcript_id "TCONS_00002240,TCONS_00002241"; gene_id "chrA01:14594322-14597732C"; flanks "14596530-,14595890^"; structure "1^3-,2^4-"; splice_chain "14596490^14596388-,14596480^14596376-"; sources "Undefined,Undefined"; NMorMRNA "null"; degree "4"; dimension "2_2";
chrA01	Undefined	as_event	14614783	14615949	.	-	.	transcript_id "TCONS_00002243,TCONS_00002244"; gene_id "chrA01:14612057-14616354C"; flanks "14615949^,14614783^"; structure "1-,2-"; splice_chain "14615765-,14615039-"; sources "Undefined,Undefined"; NMorMRNA "null"; degree "4"; dimension "2_2";
chrA01	Undefined	as_event	14850748	14851419	.	-	.	transcript_id "TCONS_00002250,TCONS_00002249"; gene_id "chrA01:14850053-14851419C"; flanks "14851419[,14850748^"; structure "1^3-,2^4-"; splice_chain "14851099^14850997-,14851079^14850977-"; sources "Undefined,Undefined"; NMorMRNA "null"; degree "4"; dimension "2_2";
chrA01	Undefined	as_event	14850053	14850272	.	-	.	transcript_id "TCONS_00002250,TCONS_00002249"; gene_id "chrA01:14850053-14851419C"; flanks "14850272-,14850053]"; structure "1^3-,2^4-"; splice_chain "14850242^14850168-,14850207^14850133-"; sources "Undefined,Undefined"; NMorMRNA "null"; degree "4"; dimension "2_2";
chrA01	Undefined	as_event	14931736	14932070	.	-	.	transcript_id "TCONS_00002253/TCONS_00002254,TCONS_00002252"; gene_id "chrA01:14931736-14934632C"; flanks "14932070-,14931736]"; structure "0,1^2-"; splice_chain ",14931920^14931841-"; sources "Undefined,Undefined"; NMorMRNA "null"; degree "4"; dimension "2_2";
chrA01	Undefined	as_event	15017843	15018600	.	-	.	transcript_id "TCONS_00002255/TCONS_00002258,TCONS_00002256/TCONS_00002257"; gene_id "chrA01:15017258-15018600C"; flanks "15018600[,15017843^"; structure "0,1^2-"; splice_chain ",15018022^15017913-"; sources "Undefined,Undefined"; NMorMRNA "null"; degree "4"; dimension "2_2";
chrA01	Undefined	as_event	15017616	15017843	.	-	.	transcript_id "TCONS_00002255/TCONS_00002256,TCONS_00002257"; gene_id "chrA01:15017258-15018600C"; flanks "15017843^,15017616^"; structure "1-,2-"; splice_chain "15017771-,15017768-"; sources "Undefined,Undefined"; NMorMRNA "null"; degree "4"; dimension "2_2";
chrA01	Undefined	as_event	15017547	15018600	.	-	.	transcript_id "TCONS_00002259,TCONS_00002258"; gene_id "chrA01:15017258-15018600C"; flanks "15018600[,15017547^"; structure "1^2-,3^4-"; splice_chain "15018022^15017913-,15017843^15017771-"; sources "Undefined,Undefined"; NMorMRNA "null"; degree "4"; dimension "2_2";
chrA01	Undefined	as_event	15017458	15017771	.	-	.	transcript_id "TCONS_00002255/TCONS_00002256,TCONS_00002258"; gene_id "chrA01:15017258-15018600C"; flanks "15017771-,15017458-"; structure "1^,2^"; splice_chain "15017616^,15017547^"; sources "Undefined,Undefined"; NMorMRNA "null"; degree "4"; dimension "2_2";
chrA01	Undefined	as_event	15017458	15017843	.	-	.	transcript_id "TCONS_00002255/TCONS_00002256,TCONS_00002258,TCONS_00002257"; gene_id "chrA01:15017258-15018600C"; flanks "15017843^,15017458-"; structure "1-3^,1-4^,2-3^"; splice_chain "15017771-15017616^,15017771-15017547^,15017768-15017616^"; sources "Undefined,Undefined,Undefined"; NMorMRNA "null"; degree "9"; dimension "3_3";
chrA01	Undefined	as_event	15017458	15017913	.	-	.	transcript_id "TCONS_00002256,TCONS_00002257,TCONS_00002259"; gene_id "chrA01:15017258-15018600C"; flanks "15017913-,15017458-"; structure "1^2-4^,1^3-4^,5^"; splice_chain "15017843^15017771-15017616^,15017843^15017768-15017616^,15017547^"; sources "Undefined,Undefined,Undefined"; NMorMRNA "null"; degree "9"; dimension "3_3";
chrA01	Undefined	as_event	15017458	15018600	.	-	.	transcript_id "TCONS_00002256,TCONS_00002257,TCONS_00002259,TCONS_00002255,TCONS_00002258"; gene_id "chrA01:15017258-15018600C"; flanks "15018600[,15017458-"; structure "1^2-3^4-6^,1^2-3^5-6^,1^2-7^,3^4-6^,3^4-7^"; splice_chain "15018022^15017913-15017843^15017771-15017616^,15018022^15017913-15017843^15017768-15017616^,15018022^15017913-15017547^,15017843^15017771-15017616^,15017843^15017771-1501…
chrA01	Undefined	as_event	15573802	15574391	.	-	.	transcript_id "TCONS_00002271,TCONS_00002272"; gene_id "chrA01:15573556-15575671C"; flanks "15574391-,15573802^"; structure "1^3-,2^4-"; splice_chain "15574160^15574040-,15574150^15574030-"; sources "Undefined,Undefined"; NMorMRNA "null"; degree "4"; dimension "2_2";
chrA01	Undefined	as_event	15914987	15915536	.	-	.	transcript_id "TCONS_00002282,TCONS_00002280"; gene_id "chrA01:15914349-15916246C"; flanks "15915536-,15914987^"; structure "0,1^2-"; splice_chain ",15915462^15915043-"; sources "Undefined,Undefined"; NMorMRNA "null"; degree "4"; dimension "2_2";
chrA01	Undefined	as_event	15914850	15915043	.	-	.	transcript_id "TCONS_00002283,TCONS_00002284,TCONS_00002280"; gene_id "chrA01:15914349-15916246C"; flanks "15915043-,15914850^"; structure "1^4-,2^5-,3^6-"; splice_chain "15915014^15914936-,15915003^15914925-,15914987^15914909-"; sources "Undefined,Undefined,Undefined"; NMorMRNA "null"; degree "9"; dimension "3_3";
chrA01	Undefined	as_event	15914850	15915536	.	-	.	transcript_id "TCONS_00002283,TCONS_00002284,TCONS_00002280,TCONS_00002282"; gene_id "chrA01:15914349-15916246C"; flanks "15915536-,15914850^"; structure "1^2-3^6-,1^2-4^7-,1^2-5^8-,5^8-"; splice_chain "15915462^15915043-15915014^15914936-,15915462^15915043-15915003^15914925-,15915462^15915043-15914987^15914909-,15914987^15914909-"; sources "Undefined,Undefined,Undefined,Undefined"; NMorMRNA "nul…
chrA01	Undefined	as_event	15914662	15915043	.	-	.	transcript_id "TCONS_00002281,TCONS_00002280"; gene_id "chrA01:15914349-15916246C"; flanks "15915043-,15914662^"; structure "1^3-5^7-,2^4-6^8-"; splice_chain "15914989^15914911-15914852^15914744-,15914987^15914909-15914850^15914742-"; sources "Undefined,Undefined"; NMorMRNA "null"; degree "4"; dimension "2_2";
chrA01	Undefined	as_event	15914662	15915536	.	-	.	transcript_id "TCONS_00002281,TCONS_00002280,TCONS_00002282"; gene_id "chrA01:15914349-15916246C"; flanks "15915536-,15914662^"; structure "1^2-3^5-7^9-,1^2-4^6-8^10-,4^6-8^10-"; splice_chain "15915462^15915043-15914989^15914911-15914852^15914744-,15915462^15915043-15914987^15914909-15914850^15914742-,15914987^15914909-15914850^15914742-"; sources "Undefined,Undefined,Undefined"; NMorMRNA "null";…
chrA01	Undefined	as_event	15945179	15945397	.	-	.	transcript_id "TCONS_00002287,TCONS_00002286"; gene_id "chrA01:15945179-15946585C"; flanks "15945397^,15945179]"; structure "1-,2-"; splice_chain "15945319-,15945317-"; sources "Undefined,Undefined"; NMorMRNA "null"; degree "4"; dimension "2_2";
chrA01	Undefined	as_event	15966466	15967065	.	-	.	transcript_id "TCONS_00002291,TCONS_00002292"; gene_id "chrA01:15966291-15988474C"; flanks "15967065-,15966466^"; structure "1^3-,2^4-"; splice_chain "15967006^15966564-,15966996^15966553-"; sources "Undefined,Undefined"; NMorMRNA "null"; degree "4"; dimension "2_2";
chrA01	Undefined	as_event	16094645	16095211	.	-	.	transcript_id "TCONS_00002293,TCONS_00002294"; gene_id "chrA01:16094091-16095984C"; flanks "16095211-,16094645^"; structure "1^3-,2^4-"; splice_chain "16094976^16094897-,16094966^16094887-"; sources "Undefined,Undefined"; NMorMRNA "null"; degree "4"; dimension "2_2";
chrA01	Undefined	as_event	16167249	16167414	.	-	.	transcript_id "TCONS_00002299,TCONS_00002298"; gene_id "chrA01:16166236-16169785C"; flanks "16167414-,16167249-"; structure "1^,2^"; splice_chain "16167341^,16167339^"; sources "Undefined,Undefined"; NMorMRNA "null"; degree "4"; dimension "2_2";
chrA01	Undefined	as_event	16274999	16275728	.	-	.	transcript_id "TCONS_00002302,TCONS_00002301"; gene_id "chrA01:16274858-16275728C"; flanks "16275728[,16274999^"; structure "1^3-,2^4-5^6-"; splice_chain "16275601^16275347-,16275591^16275337-16275158^16275073-"; sources "Undefined,Undefined"; NMorMRNA "null"; degree "4"; dimension "2_2";
chrA01	Undefined	as_event	16300897	16301044	.	-	.	transcript_id "TCONS_00002303,TCONS_00002304/TCONS_00002305"; gene_id "chrA01:16300258-16303276C"; flanks "16301044^,16300897^"; structure "1-,2-"; splice_chain "16300962-,16300960-"; sources "Undefined,Undefined"; NMorMRNA "null"; degree "4"; dimension "2_2";
chrA01	Undefined	as_event	17015713	17015893	.	-	.	transcript_id "TCONS_00002320,TCONS_00002319"; gene_id "chrA01:17015043-17016622C"; flanks "17015893-,17015713-"; structure "1^,2^"; splice_chain "17015810^,17015801^"; sources "Undefined,Undefined"; NMorMRNA "null"; degree "4"; dimension "2_2";
chrA01	Undefined	as_event	17125932	17126326	.	-	.	transcript_id "TCONS_00002324,TCONS_00002323"; gene_id "chrA01:17123321-17127626C"; flanks "17126326-,17125932^"; structure "0,1^2-"; splice_chain ",17126228^17126156-"; sources "Undefined,Undefined"; NMorMRNA "null"; degree "4"; dimension "2_2";
chrA01	Undefined	as_event	17123321	17125681	.	-	.	transcript_id "TCONS_00002324,TCONS_00002323"; gene_id "chrA01:17123321-17127626C"; flanks "17125681^,17123321]"; structure "1-2^4-,3-"; splice_chain "17125589-17125427^17123732-,17123904-"; sources "Undefined,Undefined"; NMorMRNA "null"; degree "4"; dimension "2_2";
chrA01	Undefined	as_event	17143837	17143992	.	-	.	transcript_id "TCONS_00002325,TCONS_00002326"; gene_id "chrA01:17141358-17144742C"; flanks "17143992^,17143837^"; structure "1-,2-"; splice_chain "17143895-,17143893-"; sources "Undefined,Undefined"; NMorMRNA "null"; degree "4"; dimension "2_2";
chrA01	Undefined	as_event	17147234	17147856	.	-	.	transcript_id "TCONS_00002328,TCONS_00002327"; gene_id "chrA01:17145712-17147856C"; flanks "17147856[,17147234^"; structure "0,1^2-"; splice_chain ",17147785^17147466-"; sources "Undefined,Undefined"; NMorMRNA "null"; degree "4"; dimension "2_2";
chrA01	Undefined	as_event	17146552	17146813	.	-	.	transcript_id "TCONS_00002328,TCONS_00002327"; gene_id "chrA01:17145712-17147856C"; flanks "17146813-,17146552^"; structure "1^3-,2^4-"; splice_chain "17146740^17146626-,17146739^17146625-"; sources "Undefined,Undefined"; NMorMRNA "null"; degree "4"; dimension "2_2";
chrA01	Undefined	as_event	17186564	17187064	.	-	.	transcript_id "TCONS_00002329,TCONS_00002330"; gene_id "chrA01:17183259-17187064C"; flanks "17187064[,17186564^"; structure "1^3-,2^4-"; splice_chain "17186977^17186671-,17186976^17186670-"; sources "Undefined,Undefined"; NMorMRNA "null"; degree "4"; dimension "2_2";
chrA01	Undefined	as_event	17186225	17186393	.	-	.	transcript_id "TCONS_00002330,TCONS_00002329"; gene_id "chrA01:17183259-17187064C"; flanks "17186393^,17186225^"; structure "1-,2-"; splice_chain "17186299-,17186297-"; sources "Undefined,Undefined"; NMorMRNA "null"; degree "4"; dimension "2_2";
chrA01	Undefined	as_event	17183759	17184039	.	-	.	transcript_id "TCONS_00002329,TCONS_00002330/TCONS_00002331"; gene_id "chrA01:17183259-17187064C"; flanks "17184039-,17183759^"; structure "1^3-,2^4-"; splice_chain "17183971^17183884-,17183961^17183874-"; sources "Undefined,Undefined"; NMorMRNA "null"; degree "4"; dimension "2_2";
chrA01	Undefined	as_event	17183270	17183654	.	-	.	transcript_id "TCONS_00002330,TCONS_00002329"; gene_id "chrA01:17183259-17187064C"; flanks "17183654-,17183270-"; structure "1^,2^"; splice_chain "17183581^,17183555^"; sources "Undefined,Undefined"; NMorMRNA "null"; degree "4"; dimension "2_2";
chrA01	Undefined	as_event	17720420	17721239	.	-	.	transcript_id "TCONS_00002344,TCONS_00002345/TCONS_00002346"; gene_id "chrA01:17718801-17721407C"; flanks "17721239^,17720420^"; structure "1-,2-"; splice_chain "17720715-,17720707-"; sources "Undefined,Undefined"; NMorMRNA "null"; degree "4"; dimension "2_2";
chrA01	Undefined	as_event	17720161	17720339	.	-	.	transcript_id "TCONS_00002346,TCONS_00002345"; gene_id "chrA01:17718801-17721407C"; flanks "17720339-,17720161-"; structure "1^,2^"; splice_chain "17720253^,17720247^"; sources "Undefined,Undefined"; NMorMRNA "null"; degree "4"; dimension "2_2";
chrA01	Undefined	as_event	17720028	17720339	.	-	.	transcript_id "TCONS_00002344,TCONS_00002346,TCONS_00002345"; gene_id "chrA01:17718801-17721407C"; flanks "17720339-,17720028^"; structure "1^4-,2^5-,3^5-"; splice_chain "17720257^17720171-,17720253^17720161-,17720247^17720161-"; sources "Undefined,Undefined,Undefined"; NMorMRNA "null"; degree "9"; dimension "3_3";
chrA01	Undefined	as_event	17719081	17719273	.	-	.	transcript_id "TCONS_00002345/TCONS_00002346,TCONS_00002344"; gene_id "chrA01:17718801-17721407C"; flanks "17719273-,17719081-"; structure "1^,2^"; splice_chain "17719202^,17719201^"; sources "Undefined,Undefined"; NMorMRNA "null"; degree "4"; dimension "2_2";
chrA01	Undefined	as_event	17840930	17841190	.	-	.	transcript_id "TCONS_00002352,TCONS_00002351/TCONS_00002353"; gene_id "chrA01:17836281-17843543C"; flanks "17841190-,17840930^"; structure "1^3-,2^4-"; splice_chain "17841137^17841049-,17841097^17841009-"; sources "Undefined,Undefined"; NMorMRNA "null"; degree "4"; dimension "2_2";
chrA01	Undefined	as_event	17840565	17840836	.	-	.	transcript_id "TCONS_00002352,TCONS_00002351/TCONS_00002353"; gene_id "chrA01:17836281-17843543C"; flanks "17840836-,17840565^"; structure "1^3-,2^4-"; splice_chain "17840796^17840640-,17840764^17840608-"; sources "Undefined,Undefined"; NMorMRNA "null"; degree "4"; dimension "2_2";
chrA01	Undefined	as_event	18002321	18002998	.	-	.	transcript_id "TCONS_00002360,TCONS_00002359"; gene_id "chrA01:18002321-18005070C"; flanks "18002998-,18002321]"; structure "1^3-,2^4-"; splice_chain "18002900^18002414-,18002890^18002404-"; sources "Undefined,Undefined"; NMorMRNA "null"; degree "4"; dimension "2_2";
chrA01	Undefined	as_event	18132298	18133547	.	-	.	transcript_id "TCONS_00002366,TCONS_00002367"; gene_id "chrA01:18131272-18133547C"; flanks "18133547[,18132298^"; structure "1^3-,2^4-5^6-"; splice_chain "18133126^18132709-,18133116^18132699-18132517^18132426-"; sources "Undefined,Undefined"; NMorMRNA "null"; degree "4"; dimension "2_2";
chrA01	Undefined	as_event	18141704	18142014	.	-	.	transcript_id "TCONS_00002368,TCONS_00002369"; gene_id "chrA01:18139636-18142250C"; flanks "18142014-,18141704^"; structure "1^3-,2^4-"; splice_chain "18141894^18141796-,18141884^18141786-"; sources "Undefined,Undefined"; NMorMRNA "null"; degree "4"; dimension "2_2";
chrA01	Undefined	as_event	18140212	18140415	.	-	.	transcript_id "TCONS_00002368,TCONS_00002369"; gene_id "chrA01:18139636-18142250C"; flanks "18140415^,18140212^"; structure "1-,2-"; splice_chain "18140315-,18140312-"; sources "Undefined,Undefined"; NMorMRNA "null"; degree "4"; dimension "2_2";
chrA01	Undefined	as_event	18211860	18212489	.	-	.	transcript_id "TCONS_00002374,TCONS_00002373"; gene_id "chrA01:18210561-18213421C"; flanks "18212489-,18211860^"; structure "1^3-,2^4-"; splice_chain "18212434^18212046-,18212424^18212036-"; sources "Undefined,Undefined"; NMorMRNA "null"; degree "4"; dimension "2_2";
chrA01	Undefined	as_event	18211234	18211437	.	-	.	transcript_id "TCONS_00002373,TCONS_00002374"; gene_id "chrA01:18210561-18213421C"; flanks "18211437-,18211234^"; structure "0,1^2-"; splice_chain ",18211361^18211280-"; sources "Undefined,Undefined"; NMorMRNA "null"; degree "4"; dimension "2_2";
chrA01	Undefined	as_event	18321671	18321927	.	-	.	transcript_id "TCONS_00002380,TCONS_00002379"; gene_id "chrA01:18321171-18324487C"; flanks "18321927-,18321671^"; structure "0,1^2-"; splice_chain ",18321820^18321733-"; sources "Undefined,Undefined"; NMorMRNA "null"; degree "4"; dimension "2_2";
chrA01	Undefined	as_event	18562724	18563818	.	-	.	transcript_id "TCONS_00002382,TCONS_00002383"; gene_id "chrA01:18562724-18564931C"; flanks "18563818-,18562724]"; structure "1^3-,2^4-"; splice_chain "18563215^18563131-,18563205^18563121-"; sources "Undefined,Undefined"; NMorMRNA "null"; degree "4"; dimension "2_2";
chrA01	Undefined	as_event	18579421	18580307	.	-	.	transcript_id "TCONS_00002384,TCONS_00002385"; gene_id "chrA01:18579075-18582076C"; flanks "18580307^,18579421^"; structure "1-4^6-,2-3^5-"; splice_chain "18580164-18579915^18579552-,18580162-18579943^18579580-"; sources "Undefined,Undefined"; NMorMRNA "null"; degree "4"; dimension "2_2";
chrA01	Undefined	as_event	18579075	18579274	.	-	.	transcript_id "TCONS_00002385,TCONS_00002384"; gene_id "chrA01:18579075-18582076C"; flanks "18579274^,18579075]"; structure "1-,2-"; splice_chain "18579208-,18579200-"; sources "Undefined,Undefined"; NMorMRNA "null"; degree "4"; dimension "2_2";
chrA01	Undefined	as_event	18742050	18742239	.	-	.	transcript_id "TCONS_00002391,TCONS_00002392"; gene_id "chrA01:18738903-18743549C"; flanks "18742239^,18742050^"; structure "1-,2-"; splice_chain "18742160-,18742159-"; sources "Undefined,Undefined"; NMorMRNA "null"; degree "4"; dimension "2_2";
chrA01	Undefined	as_event	18741632	18741791	.	-	.	transcript_id "TCONS_00002391,TCONS_00002392"; gene_id "chrA01:18738903-18743549C"; flanks "18741791^,18741632^"; structure "1-,2-"; splice_chain "18741688-,18741687-"; sources "Undefined,Undefined"; NMorMRNA "null"; degree "4"; dimension "2_2";
chrA01	Undefined	as_event	18745841	18746324	.	-	.	transcript_id "TCONS_00002393,TCONS_00002394"; gene_id "chrA01:18744649-18747863C"; flanks "18746324-,18745841^"; structure "1^3-,2^4-"; splice_chain "18746065^18745987-,18746055^18745977-"; sources "Undefined,Undefined"; NMorMRNA "null"; degree "4"; dimension "2_2";
chrA01	Undefined	as_event	18757426	18758301	.	-	.	transcript_id "TCONS_00002396,TCONS_00002397"; gene_id "chrA01:18757426-18759913C"; flanks "18758301-,18757426]"; structure "0,1^2-"; splice_chain ",18758242^18758138-"; sources "Undefined,Undefined"; NMorMRNA "null"; degree "4"; dimension "2_2";
chrA01	Undefined	as_event	18788354	18788947	.	-	.	transcript_id "TCONS_00002403,TCONS_00002402/TCONS_00002404"; gene_id "chrA01:18784301-18790094C"; flanks "18788947-,18788354-"; structure "1^,2^"; splice_chain "18788600^,18788583^"; sources "Undefined,Undefined"; NMorMRNA "null"; degree "4"; dimension "2_2";
chrA01	Undefined	as_event	18785355	18785805	.	-	.	transcript_id "TCONS_00002404,TCONS_00002402/TCONS_00002403"; gene_id "chrA01:18784301-18790094C"; flanks "18785805-,18785355^"; structure "1^3-,2^4-"; splice_chain "18785588^18785493-,18785587^18785492-"; sources "Undefined,Undefined"; NMorMRNA "null"; degree "4"; dimension "2_2";
chrA01	Undefined	as_event	18896335	18896575	.	-	.	transcript_id "TCONS_00002412,TCONS_00002413"; gene_id "chrA01:18894158-18896959C"; flanks "18896575-,18896335^"; structure "1^3-,2^4-"; splice_chain "18896530^18896423-,18896517^18896410-"; sources "Undefined,Undefined"; NMorMRNA "null"; degree "4"; dimension "2_2";
chrA01	Undefined	as_event	18903316	18903680	.	-	.	transcript_id "TCONS_00002415,TCONS_00002414"; gene_id "chrA01:18901080-18903680C"; flanks "18903680[,18903316^"; structure "1^3-,2^4-"; splice_chain "18903489^18903402-,18903461^18903374-"; sources "Undefined,Undefined"; NMorMRNA "null"; degree "4"; dimension "2_2";
chrA01	Undefined	as_event	18972909	18973321	.	-	.	transcript_id "TCONS_00002418,TCONS_00002417"; gene_id "chrA01:18972435-18975489C"; flanks "18973321-,18972909-"; structure "1^,2^"; splice_chain "18973021^,18973012^"; sources "Undefined,Undefined"; NMorMRNA "null"; degree "4"; dimension "2_2";
chrA01	Undefined	as_event	19327538	19327860	.	-	.	transcript_id "TCONS_00002433,TCONS_00002434"; gene_id "chrA01:19325257-19328077C"; flanks "19327860-,19327538^"; structure "1^3-,2^4-"; splice_chain "19327796^19327653-,19327776^19327633-"; sources "Undefined,Undefined"; NMorMRNA "null"; degree "4"; dimension "2_2";
chrA01	Undefined	as_event	19400381	19400824	.	-	.	transcript_id "TCONS_00002438,TCONS_00002437"; gene_id "chrA01:19400381-19401371C"; flanks "19400824-,19400381]"; structure "0,1^2-"; splice_chain ",19400668^19400588-"; sources "Undefined,Undefined"; NMorMRNA "null"; degree "4"; dimension "2_2";
chrA01	Undefined	as_event	19677068	19677380	.	-	.	transcript_id "TCONS_00002443,TCONS_00002442"; gene_id "chrA01:19676878-19678142C"; flanks "19677380-,19677068^"; structure "0,1^2-"; splice_chain ",19677201^19677121-"; sources "Undefined,Undefined"; NMorMRNA "null"; degree "4"; dimension "2_2";
chrA01	Undefined	as_event	19703903	19704499	.	-	.	transcript_id "TCONS_00002446,TCONS_00002447"; gene_id "chrA01:19703176-19705727C"; flanks "19704499-,19703903^"; structure "1^3-,2^4-"; splice_chain "19704360^19704281-,19704350^19704271-"; sources "Undefined,Undefined"; NMorMRNA "null"; degree "4"; dimension "2_2";
chrA01	Undefined	as_event	19734728	19736261	.	-	.	transcript_id "TCONS_00002450,TCONS_00002449"; gene_id "chrA01:19734728-19736261C"; flanks "19736261[,19734728]"; structure "0,1^2-"; splice_chain ",19735952^19735808-"; sources "Undefined,Undefined"; NMorMRNA "null"; degree "4"; dimension "2_2";
chrA01	Undefined	as_event	19865125	19865715	.	-	.	transcript_id "TCONS_00002455,TCONS_00002456"; gene_id "chrA01:19861908-19865715C"; flanks "19865715[,19865125^"; structure "1^3-,2^4-"; splice_chain "19865596^19865234-,19865586^19865224-"; sources "Undefined,Undefined"; NMorMRNA "null"; degree "4"; dimension "2_2";
chrA01	Undefined	as_event	20030011	20030336	.	-	.	transcript_id "TCONS_00002463,TCONS_00002462"; gene_id "chrA01:20029261-20031661C"; flanks "20030336^,20030011^"; structure "1-,2-"; splice_chain "20030258-,20030252-"; sources "Undefined,Undefined"; NMorMRNA "null"; degree "4"; dimension "2_2";
chrA01	Undefined	as_event	20131148	20131914	.	-	.	transcript_id "TCONS_00002469,TCONS_00002470"; gene_id "chrA01:20131148-20132688C"; flanks "20131914-,20131148]"; structure "0,1^2-"; splice_chain ",20131648^20131515-"; sources "Undefined,Undefined"; NMorMRNA "null"; degree "4"; dimension "2_2";
chrA01	Undefined	as_event	20211387	20211936	.	-	.	transcript_id "TCONS_00002478,TCONS_00002479"; gene_id "chrA01:20210158-20213157C"; flanks "20211936-,20211387^"; structure "1^2-4^6-,3^5-"; splice_chain "20211877^20211782-20211633^20211542-,20211643^20211552-"; sources "Undefined,Undefined"; NMorMRNA "null"; degree "4"; dimension "2_2";
chrA01	Undefined	as_event	20210905	20211293	.	-	.	transcript_id "TCONS_00002479,TCONS_00002478"; gene_id "chrA01:20210158-20213157C"; flanks "20211293-,20210905^"; structure "0,1^2-"; splice_chain ",20211082^20211006-"; sources "Undefined,Undefined"; NMorMRNA "null"; degree "4"; dimension "2_2";
chrA01	Undefined	as_event	20353483	20354875	.	-	.	transcript_id "TCONS_00002484,TCONS_00002485"; gene_id "chrA01:20353035-20354875C"; flanks "20354875[,20353483^"; structure "1^3-,2^4-"; splice_chain "20354417^20353818-,20354415^20353816-"; sources "Undefined,Undefined"; NMorMRNA "null"; degree "4"; dimension "2_2";
chrA01	Undefined	as_event	20499301	20499790	.	-	.	transcript_id "TCONS_00002492,TCONS_00002493"; gene_id "chrA01:20495629-20499997C"; flanks "20499790^,20499301^"; structure "1-,2-"; splice_chain "20499445-,20499436-"; sources "Undefined,Undefined"; NMorMRNA "null"; degree "4"; dimension "2_2";
chrA01	Undefined	as_event	20497420	20497837	.	-	.	transcript_id "TCONS_00002492/TCONS_00002493,TCONS_00002491"; gene_id "chrA01:20495629-20499997C"; flanks "20497837-,20497420^"; structure "0,1^2-"; splice_chain ",20497625^20497547-"; sources "Undefined,Undefined"; NMorMRNA "null"; degree "4"; dimension "2_2";
chrA01	Undefined	as_event	20536546	20536854	.	-	.	transcript_id "TCONS_00002496,TCONS_00002494"; gene_id "chrA01:20534949-20537404C"; flanks "20536854-,20536546^"; structure "0,1^2-"; splice_chain ",20536761^20536635-"; sources "Undefined,Undefined"; NMorMRNA "null"; degree "4"; dimension "2_2";
chrA01	Undefined	as_event	20536546	20536975	.	-	.	transcript_id "TCONS_00002495,TCONS_00002496,TCONS_00002494"; gene_id "chrA01:20534949-20537404C"; flanks "20536975^,20536546^"; structure "1-4^6-,2-,2-3^5-"; splice_chain "20536895-20536756^20536630-,20536854-,20536854-20536761^20536635-"; sources "Undefined,Undefined,Undefined"; NMorMRNA "null"; degree "9"; dimension "3_3";
chrA01	Undefined	as_event	20535920	20536546	.	-	.	transcript_id "TCONS_00002494/TCONS_00002496,TCONS_00002495"; gene_id "chrA01:20534949-20537404C"; flanks "20536546^,20535920-"; structure "1-3^,2-4^"; splice_chain "20536472-20536304^,20536456-20536302^"; sources "Undefined,Undefined"; NMorMRNA "null"; degree "4"; dimension "2_2";
chrA01	Undefined	as_event	20651066	20652756	.	-	.	transcript_id "TCONS_00002498,TCONS_00002499"; gene_id "chrA01:20651066-20653667C"; flanks "20652756-,20651066]"; structure "0,1^2-"; splice_chain ",20652587^20652430-"; sources "Undefined,Undefined"; NMorMRNA "null"; degree "4"; dimension "2_2";
chrA01	Undefined	as_event	20703727	20704517	.	-	.	transcript_id "TCONS_00002502,TCONS_00002503"; gene_id "chrA01:20703727-20707126C"; flanks "20704517-,20703727]"; structure "0,1^2-"; splice_chain ",20704201^20703910-"; sources "Undefined,Undefined"; NMorMRNA "null"; degree "4"; dimension "2_2";
chrA01	Undefined	as_event	20891185	20891459	.	-	.	transcript_id "TCONS_00002512,TCONS_00002511"; gene_id "chrA01:20890630-20893915C"; flanks "20891459-,20891185^"; structure "0,1^2-"; splice_chain ",20891353^20891272-"; sources "Undefined,Undefined"; NMorMRNA "null"; degree "4"; dimension "2_2";
chrA01	Undefined	as_event	20908777	20909149	.	-	.	transcript_id "TCONS_00002515,TCONS_00002514"; gene_id "chrA01:20908777-20909806C"; flanks "20909149-,20908777]"; structure "0,1^2-3^4-"; splice_chain ",20909035^20908971-20908888^20908819-"; sources "Undefined,Undefined"; NMorMRNA "null"; degree "4"; dimension "2_2";
chrA01	Undefined	as_event	20927403	20929519	.	-	.	transcript_id "TCONS_00002518,TCONS_00002517,TCONS_00002516"; gene_id "chrA01:20927403-20929519C"; flanks "20929519[,20927403]"; structure "0,1^3-,2^4-"; splice_chain ",20929375^20929180-,20929373^20929178-"; sources "Undefined,Undefined,Undefined"; NMorMRNA "null"; degree "9"; dimension "3_3";
chrA01	Undefined	as_event	21087436	21088032	.	-	.	transcript_id "TCONS_00002530,TCONS_00002529"; gene_id "chrA01:21086951-21088032C"; flanks "21088032[,21087436^"; structure "0,1^2-"; splice_chain ",21087667^21087544-"; sources "Undefined,Undefined"; NMorMRNA "null"; degree "4"; dimension "2_2";
chrA01	Undefined	as_event	21086951	21088032	.	-	.	transcript_id "TCONS_00002528,TCONS_00002529,TCONS_00002530"; gene_id "chrA01:21086951-21088032C"; flanks "21088032[,21086951]"; structure "0,1^2-3^4-5^6-,3^4-5^6-"; splice_chain ",21087667^21087544-21087436^21087358-21087303^21087226-,21087436^21087358-21087303^21087226-"; sources "Undefined,Undefined,Undefined"; NMorMRNA "null"; degree "9"; dimension "3_3";
chrA01	Undefined	as_event	21166220	21166461	.	-	.	transcript_id "TCONS_00002535,TCONS_00002534"; gene_id "chrA01:21166114-21169040C"; flanks "21166461-,21166220^"; structure "0,1^2-"; splice_chain ",21166353^21166275-"; sources "Undefined,Undefined"; NMorMRNA "null"; degree "4"; dimension "2_2";
chrA01	Undefined	as_event	21368952	21369577	.	-	.	transcript_id "TCONS_00002544,TCONS_00002545"; gene_id "chrA01:21368952-21369577C"; flanks "21369577[,21368952]"; structure "1^3-,2^4-"; splice_chain "21369342^21369126-,21369332^21369116-"; sources "Undefined,Undefined"; NMorMRNA "null"; degree "4"; dimension "2_2";
chrA01	Undefined	as_event	21424807	21425550	.	-	.	transcript_id "TCONS_00002549,TCONS_00002550"; gene_id "chrA01:21423255-21425550C"; flanks "21425550[,21424807^"; structure "0,1^2-"; splice_chain ",21425079^21424977-"; sources "Undefined,Undefined"; NMorMRNA "null"; degree "4"; dimension "2_2";
chrA01	Undefined	as_event	21972997	21973268	.	-	.	transcript_id "TCONS_00002581,TCONS_00002582/TCONS_00002583"; gene_id "chrA01:21969790-21974148C"; flanks "21973268-,21972997^"; structure "0,1^2-"; splice_chain ",21973201^21973078-"; sources "Undefined,Undefined"; NMorMRNA "null"; degree "4"; dimension "2_2";
chrA01	Undefined	as_event	21972051	21972275	.	-	.	transcript_id "TCONS_00002582,TCONS_00002583"; gene_id "chrA01:21969790-21974148C"; flanks "21972275-,21972051-"; structure "1^,2^"; splice_chain "21972189^,21972185^"; sources "Undefined,Undefined"; NMorMRNA "null"; degree "4"; dimension "2_2";
chrA01	Undefined	as_event	21971877	21972275	.	-	.	transcript_id "TCONS_00002581,TCONS_00002583"; gene_id "chrA01:21969790-21974148C"; flanks "21972275-,21971877^"; structure "1^3-,2^4-"; splice_chain "21972191^21972053-,21972185^21972051-"; sources "Undefined,Undefined"; NMorMRNA "null"; degree "4"; dimension "2_2";
chrA01	Undefined	as_event	21971678	21972051	.	-	.	transcript_id "TCONS_00002582,TCONS_00002583"; gene_id "chrA01:21969790-21974148C"; flanks "21972051-,21971678^"; structure "1^3-,2^4-"; splice_chain "21971878^21971800-,21971877^21971799-"; sources "Undefined,Undefined"; NMorMRNA "null"; degree "4"; dimension "2_2";
chrA01	Undefined	as_event	21971678	21972275	.	-	.	transcript_id "TCONS_00002581,TCONS_00002582,TCONS_00002583"; gene_id "chrA01:21969790-21974148C"; flanks "21972275-,21971678^"; structure "1^4-7^9-,2^5-6^8-,3^5-7^9-"; splice_chain "21972191^21972053-21971877^21971799-,21972189^21972051-21971878^21971800-,21972185^21972051-21971877^21971799-"; sources "Undefined,Undefined,Undefined"; NMorMRNA "null"; degree "9"; dimension "3_3";
chrA01	Undefined	as_event	21971111	21971437	.	-	.	transcript_id "TCONS_00002582/TCONS_00002583,TCONS_00002581"; gene_id "chrA01:21969790-21974148C"; flanks "21971437^,21971111^"; structure "1-,2-"; splice_chain "21971365-,21971360-"; sources "Undefined,Undefined"; NMorMRNA "null"; degree "4"; dimension "2_2";
chrA01	Undefined	as_event	21970722	21971031	.	-	.	transcript_id "TCONS_00002581,TCONS_00002583"; gene_id "chrA01:21969790-21974148C"; flanks "21971031-,21970722^"; structure "1^3-,2^4-"; splice_chain "21970936^21970869-,21970910^21970843-"; sources "Undefined,Undefined"; NMorMRNA "null"; degree "4"; dimension "2_2";
chrA01	Undefined	as_event	21970487	21970843	.	-	.	transcript_id "TCONS_00002582,TCONS_00002583"; gene_id "chrA01:21969790-21974148C"; flanks "21970843-,21970487^"; structure "1^3-,2^4-"; splice_chain "21970732^21970645-,21970722^21970635-"; sources "Undefined,Undefined"; NMorMRNA "null"; degree "4"; dimension "2_2";
chrA01	Undefined	as_event	21970487	21971031	.	-	.	transcript_id "TCONS_00002581,TCONS_00002582,TCONS_00002583"; gene_id "chrA01:21969790-21974148C"; flanks "21971031-,21970487^"; structure "1^3-6^8-,2^4-5^7-,2^4-6^8-"; splice_chain "21970936^21970869-21970722^21970635-,21970910^21970843-21970732^21970645-,21970910^21970843-21970722^21970635-"; sources "Undefined,Undefined,Undefined"; NMorMRNA "null"; degree "9"; dimension "3_3";
chrA01	Undefined	as_event	22186971	22188434	.	-	.	transcript_id "TCONS_00002593,TCONS_00002592"; gene_id "chrA01:22186178-22188434C"; flanks "22188434[,22186971^"; structure "1^3-,2^4-"; splice_chain "22188153^22187485-,22188143^22187475-"; sources "Undefined,Undefined"; NMorMRNA "null"; degree "4"; dimension "2_2";
chrA01	Undefined	as_event	22372689	22372908	.	-	.	transcript_id "TCONS_00002600,TCONS_00002601"; gene_id "chrA01:22370532-22373715C"; flanks "22372908^,22372689^"; structure "1-,2-"; splice_chain "22372811-,22372810-"; sources "Undefined,Undefined"; NMorMRNA "null"; degree "4"; dimension "2_2";
chrA01	Undefined	as_event	22551461	22551792	.	-	.	transcript_id "TCONS_00002605,TCONS_00002606"; gene_id "chrA01:22550599-22553501C"; flanks "22551792-,22551461^"; structure "0,1^2-"; splice_chain ",22551641^22551569-"; sources "Undefined,Undefined"; NMorMRNA "null"; degree "4"; dimension "2_2";
chrA01	Undefined	as_event	22570004	22570437	.	-	.	transcript_id "TCONS_00002609,TCONS_00002608/TCONS_00002610"; gene_id "chrA01:22568203-22571289C"; flanks "22570437-,22570004^"; structure "1^3-,2^4-"; splice_chain "22570263^22570196-,22570253^22570186-"; sources "Undefined,Undefined"; NMorMRNA "null"; degree "4"; dimension "2_2";
chrA01	Undefined	as_event	22569508	22569909	.	-	.	transcript_id "TCONS_00002608,TCONS_00002609/TCONS_00002610"; gene_id "chrA01:22568203-22571289C"; flanks "22569909-,22569508^"; structure "1^3-,2^4-"; splice_chain "22569780^22569695-,22569778^22569693-"; sources "Undefined,Undefined"; NMorMRNA "null"; degree "4"; dimension "2_2";
chrA01	Undefined	as_event	22706865	22707425	.	-	.	transcript_id "TCONS_00002619,TCONS_00002618"; gene_id "chrA01:22706173-22708534C"; flanks "22707425-,22706865^"; structure "1^3-5^7-,2^4-6^8-"; splice_chain "22707374^22707151-22707051^22706972-,22707339^22707116-22707020^22706941-"; sources "Undefined,Undefined"; NMorMRNA "null"; degree "4"; dimension "2_2";
chrA01	Undefined	as_event	22922927	22923082	.	-	.	transcript_id "TCONS_00002626,TCONS_00002627"; gene_id "chrA01:22921619-22924759C"; flanks "22923082^,22922927^"; structure "1-,2-"; splice_chain "22923010-,22923004-"; sources "Undefined,Undefined"; NMorMRNA "null"; degree "4"; dimension "2_2";
chrA01	Undefined	as_event	23047473	23047757	.	-	.	transcript_id "TCONS_00002636,TCONS_00002637"; gene_id "chrA01:23046356-23048431C"; flanks "23047757-,23047473^"; structure "0,1^2-"; splice_chain ",23047655^23047576-"; sources "Undefined,Undefined"; NMorMRNA "null"; degree "4"; dimension "2_2";
chrA01	Undefined	as_event	23222921	23223234	.	-	.	transcript_id "TCONS_00002640,TCONS_00002641"; gene_id "chrA01:23222386-23223695C"; flanks "23223234-,23222921^"; structure "1^3-,2^4-"; splice_chain "23223107^23223014-,23223097^23223004-"; sources "Undefined,Undefined"; NMorMRNA "null"; degree "4"; dimension "2_2";
chrA01	Undefined	as_event	23222386	23223004	.	-	.	transcript_id "TCONS_00002639,TCONS_00002641"; gene_id "chrA01:23222386-23223695C"; flanks "23223004-,23222386]"; structure "1^3-,2^4-"; splice_chain "23222939^23222792-,23222921^23222774-"; sources "Undefined,Undefined"; NMorMRNA "null"; degree "4"; dimension "2_2";
chrA01	Undefined	as_event	23222386	23223234	.	-	.	transcript_id "TCONS_00002640,TCONS_00002639,TCONS_00002641"; gene_id "chrA01:23222386-23223695C"; flanks "23223234-,23222386]"; structure "1^3-6^8-,2^4-5^7-,2^4-6^8-"; splice_chain "23223107^23223014-23222921^23222774-,23223097^23223004-23222939^23222792-,23223097^23223004-23222921^23222774-"; sources "Undefined,Undefined,Undefined"; NMorMRNA "null"; degree "9"; dimension "3_3";
chrA01	Undefined	as_event	23230836	23231322	.	-	.	transcript_id "TCONS_00002644,TCONS_00002645"; gene_id "chrA01:23225147-23231989C"; flanks "23231322-,23230836^"; structure "1^3-,2^4-"; splice_chain "23231220^23230948-,23231197^23230925-"; sources "Undefined,Undefined"; NMorMRNA "null"; degree "4"; dimension "2_2";
chrA01	Undefined	as_event	23228276	23228851	.	-	.	transcript_id "TCONS_00002644,TCONS_00002645"; gene_id "chrA01:23225147-23231989C"; flanks "23228851-,23228276^"; structure "1^3-,2^4-"; splice_chain "23228812^23228451-,23228802^23228441-"; sources "Undefined,Undefined"; NMorMRNA "null"; degree "4"; dimension "2_2";
chrA01	Undefined	as_event	23227438	23228851	.	-	.	transcript_id "TCONS_00002644,TCONS_00002643"; gene_id "chrA01:23225147-23231989C"; flanks "23228851-,23227438^"; structure "1^3-6^8-,2^4-5^7-"; splice_chain "23228812^23228451-23228276^23227880-,23228802^23228441-23228286^23227890-"; sources "Undefined,Undefined"; NMorMRNA "null"; degree "4"; dimension "2_2";
chrA01	Undefined	as_event	23226894	23228441	.	-	.	transcript_id "TCONS_00002643,TCONS_00002645"; gene_id "chrA01:23225147-23231989C"; flanks "23228441-,23226894^"; structure "1^3-5^7-9^11-,2^4-6^8-10^12-"; splice_chain "23228286^23227890-23227438^23227265-23227081^23227007-,23228276^23227880-23227428^23227255-23227073^23226999-"; sources "Undefined,Undefined"; NMorMRNA "null"; degree "4"; dimension "2_2";
chrA01	Undefined	as_event	23226519	23226894	.	-	.	transcript_id "TCONS_00002643,TCONS_00002645"; gene_id "chrA01:23225147-23231989C"; flanks "23226894^,23226519^"; structure "1-,2-"; splice_chain "23226690-,23226689-"; sources "Undefined,Undefined"; NMorMRNA "null"; degree "4"; dimension "2_2";
chrA01	Undefined	as_event	23226519	23227265	.	-	.	transcript_id "TCONS_00002644,TCONS_00002643"; gene_id "chrA01:23225147-23231989C"; flanks "23227265-,23226519^"; structure "1^3-5^7-,2^4-6^8-"; splice_chain "23227083^23227009-23226904^23226699-,23227081^23227007-23226894^23226690-"; sources "Undefined,Undefined"; NMorMRNA "null"; degree "4"; dimension "2_2";
chrA01	Undefined	as_event	23226519	23227880	.	-	.	transcript_id "TCONS_00002644,TCONS_00002645"; gene_id "chrA01:23225147-23231989C"; flanks "23227880-,23226519^"; structure "1^3-5^7-9^11-,2^4-6^8-10^12-"; splice_chain "23227438^23227265-23227083^23227009-23226904^23226699-,23227428^23227255-23227073^23226999-23226894^23226689-"; sources "Undefined,Undefined"; NMorMRNA "null"; degree "4"; dimension "2_2";
chrA01	Undefined	as_event	23226519	23228851	.	-	.	transcript_id "TCONS_00002644,TCONS_00002643,TCONS_00002645"; gene_id "chrA01:23225147-23231989C"; flanks "23228851-,23226519^"; structure "1^3-6^8-9^11-13^16-19^21-,2^4-5^7-9^11-14^17-20^22-,2^4-6^8-10^12-15^18-20^23-"; splice_chain "23228812^23228451-23228276^23227880-23227438^23227265-23227083^23227009-23226904^23226699-,23228802^23228441-23228286^23227890-23227438^23227265-23227081^23227007-2…
chrA01	Undefined	as_event	23226275	23226432	.	-	.	transcript_id "TCONS_00002643/TCONS_00002645,TCONS_00002644"; gene_id "chrA01:23225147-23231989C"; flanks "23226432-,23226275-"; structure "1^,2^"; splice_chain "23226353^,23226351^"; sources "Undefined,Undefined"; NMorMRNA "null"; degree "4"; dimension "2_2";
chrA01	Undefined	as_event	23225662	23226275	.	-	.	transcript_id "TCONS_00002643,TCONS_00002644/TCONS_00002645"; gene_id "chrA01:23225147-23231989C"; flanks "23226275-,23225662^"; structure "1^3-,2^4-"; splice_chain "23226058^23225887-,23226048^23225877-"; sources "Undefined,Undefined"; NMorMRNA "null"; degree "4"; dimension "2_2";
chrA01	Undefined	as_event	23225147	23225514	.	-	.	transcript_id "TCONS_00002643/TCONS_00002644,TCONS_00002645"; gene_id "chrA01:23225147-23231989C"; flanks "23225514-,23225147]"; structure "1^3-,2^4-"; splice_chain "23225367^23225252-,23225357^23225242-"; sources "Undefined,Undefined"; NMorMRNA "null"; degree "4"; dimension "2_2";
chrA01_random	Undefined	as_event	43084	43227	.	+	.	transcript_id "TCONS_00002706,TCONS_00002707"; gene_id "chrA01_random:42293-45667W"; flanks "43084-,43227-"; structure "1^,2^"; splice_chain "43150^,43152^"; sources "Undefined,Undefined"; NMorMRNA "null"; degree "4"; dimension "2_2";
chrA01_random	Undefined	as_event	44121	44564	.	+	.	transcript_id "TCONS_00002706/TCONS_00002707,TCONS_00002708"; gene_id "chrA01_random:42293-45667W"; flanks "44121-,44564^"; structure "0,1^2-"; splice_chain ",44213^44291-"; sources "Undefined,Undefined"; NMorMRNA "null"; degree "4"; dimension "2_2";
chrA01_random	Undefined	as_event	84570	84733	.	+	.	transcript_id "TCONS_00002713,TCONS_00002712"; gene_id "chrA01_random:84365-86616W"; flanks "84570^,84733^"; structure "1-,2-"; splice_chain "84664-,84665-"; sources "Undefined,Undefined"; NMorMRNA "null"; degree "4"; dimension "2_2";
chrA01_random	Undefined	as_event	139214	143555	.	+	.	transcript_id "TCONS_00002718,TCONS_00002719"; gene_id "chrA01_random:138448-146024W"; flanks "139214-,143555^"; structure "0,1^2-"; splice_chain ",140210^140826-"; sources "Undefined,Undefined"; NMorMRNA "null"; degree "4"; dimension "2_2";
chrA01_random	Undefined	as_event	425617	425839	.	+	.	transcript_id "TCONS_00002725,TCONS_00002726"; gene_id "chrA01_random:422471-427650W"; flanks "425617^,425839^"; structure "1-,2-"; splice_chain "425734-,425736-"; sources "Undefined,Undefined"; NMorMRNA "null"; degree "4"; dimension "2_2";
chrA01_random	Undefined	as_event	433522	433829	.	+	.	transcript_id "TCONS_00002728,TCONS_00002727"; gene_id "chrA01_random:431715-434214W"; flanks "433522-,433829^"; structure "1^3-,2^4-"; splice_chain "433627^433770-,433637^433780-"; sources "Undefined,Undefined"; NMorMRNA "null"; degree "4"; dimension "2_2";
chrA01_random	Undefined	as_event	578781	579117	.	+	.	transcript_id "TCONS_00002733,TCONS_00002732"; gene_id "chrA01_random:575653-579117W"; flanks "578781-,579117]"; structure "0,1^2-"; splice_chain ",578851^578965-"; sources "Undefined,Undefined"; NMorMRNA "null"; degree "4"; dimension "2_2";
chrA01_random	Undefined	as_event	575653	579117	.	+	.	transcript_id "TCONS_00002730,TCONS_00002733,TCONS_00002732,TCONS_00002731"; gene_id "chrA01_random:575653-579117W"; flanks "575653[,579117]"; structure "0,1^3-,1^3-5^6-,2^4-"; splice_chain ",578630^578781-,578630^578781-578851^578965-,578640^578791-"; sources "Undefined,Undefined,Undefined,Undefined"; NMorMRNA "null"; degree "16"; dimension "4_4";
chrA01_random	Undefined	as_event	628033	628311	.	+	.	transcript_id "TCONS_00002738,TCONS_00002739"; gene_id "chrA01_random:625744-630025W"; flanks "628033-,628311^"; structure "0,1^2-"; splice_chain ",628138^628214-"; sources "Undefined,Undefined"; NMorMRNA "null"; degree "4"; dimension "2_2";
chrA01_random	Undefined	as_event	628500	628684	.	+	.	transcript_id "TCONS_00002739,TCONS_00002738"; gene_id "chrA01_random:625744-630025W"; flanks "628500-,628684-"; structure "1^,2^"; splice_chain "628601^,628603^"; sources "Undefined,Undefined"; NMorMRNA "null"; degree "4"; dimension "2_2";
chrA01_random	Undefined	as_event	629473	630025	.	+	.	transcript_id "TCONS_00002739,TCONS_00002740"; gene_id "chrA01_random:625744-630025W"; flanks "629473-,630025]"; structure "1^3-,2^4-"; splice_chain "629557^629640-,629567^629650-"; sources "Undefined,Undefined"; NMorMRNA "null"; degree "4"; dimension "2_2";
chrA01_random	Undefined	as_event	877907	878183	.	+	.	transcript_id "TCONS_00002746,TCONS_00002745"; gene_id "chrA01_random:873660-879372W"; flanks "877907-,878183^"; structure "0,1^2-"; splice_chain ",878014^878087-"; sources "Undefined,Undefined"; NMorMRNA "null"; degree "4"; dimension "2_2";
chrA01_random	Undefined	as_event	878493	878836	.	+	.	transcript_id "TCONS_00002745,TCONS_00002746"; gene_id "chrA01_random:873660-879372W"; flanks "878493-,878836^"; structure "0,1^2-"; splice_chain ",878634^878714-"; sources "Undefined,Undefined"; NMorMRNA "null"; degree "4"; dimension "2_2";
chrA01_random	Undefined	as_event	1000733	1001574	.	+	.	transcript_id "TCONS_00002748,TCONS_00002747"; gene_id "chrA01_random:1000120-1001574W"; flanks "1000733^,1001574]"; structure "1-,2-"; splice_chain "1001274-,1001286-"; sources "Undefined,Undefined"; NMorMRNA "null"; degree "4"; dimension "2_2";
chrA01_random	Undefined	as_event	1044886	1045592	.	+	.	transcript_id "TCONS_00002751,TCONS_00002752"; gene_id "chrA01_random:1043374-1045969W"; flanks "1044886-,1045592^"; structure "0,1^2-"; splice_chain ",1045406^1045468-"; sources "Undefined,Undefined"; NMorMRNA "null"; degree "4"; dimension "2_2";
chrA01_random	Undefined	as_event	1045468	1045835	.	+	.	transcript_id "TCONS_00002750,TCONS_00002752"; gene_id "chrA01_random:1043374-1045969W"; flanks "1045468-,1045835^"; structure "0,1^2-"; splice_chain ",1045592^1045684-"; sources "Undefined,Undefined"; NMorMRNA "null"; degree "4"; dimension "2_2";
chrA01_random	Undefined	as_event	1045684	1045969	.	+	.	transcript_id "TCONS_00002749/TCONS_00002752,TCONS_00002751"; gene_id "chrA01_random:1043374-1045969W"; flanks "1045684-,1045969]"; structure "1^3-,2^4-"; splice_chain "1045835^1045918-,1045845^1045928-"; sources "Undefined,Undefined"; NMorMRNA "null"; degree "4"; dimension "2_2";
chrA01_random	Undefined	as_event	1044886	1045969	.	+	.	transcript_id "TCONS_00002752,TCONS_00002750,TCONS_00002751"; gene_id "chrA01_random:1043374-1045969W"; flanks "1044886-,1045969]"; structure "1^2-3^4-5^7-,1^2-5^7-,3^4-6^8-"; splice_chain "1045406^1045468-1045592^1045684-1045835^1045918-,1045406^1045468-1045835^1045918-,1045592^1045684-1045845^1045928-"; sources "Undefined,Undefined,Undefined"; NMorMRNA "null"; degree "9"; dimension "3_3";
chrA01_random	Undefined	as_event	1300423	1301038	.	+	.	transcript_id "TCONS_00002754,TCONS_00002753"; gene_id "chrA01_random:1299897-1302134W"; flanks "1300423^,1301038^"; structure "1-4^6-,2-3^5-"; splice_chain "1300510-1300803^1300894-,1300511-1300793^1300884-"; sources "Undefined,Undefined"; NMorMRNA "null"; degree "4"; dimension "2_2";
chrA01_random	Undefined	as_event	1301751	1302015	.	+	.	transcript_id "TCONS_00002753,TCONS_00002754"; gene_id "chrA01_random:1299897-1302134W"; flanks "1301751-,1302015^"; structure "1^3-,2^4-"; splice_chain "1301880^1301916-,1301881^1301917-"; sources "Undefined,Undefined"; NMorMRNA "null"; degree "4"; dimension "2_2";
chrA01_random	Undefined	as_event	1493003	1493326	.	+	.	transcript_id "TCONS_00002757,TCONS_00002756"; gene_id "chrA01_random:1491158-1496396W"; flanks "1493003^,1493326^"; structure "1-,2-"; splice_chain "1493254-,1493255-"; sources "Undefined,Undefined"; NMorMRNA "null"; degree "4"; dimension "2_2";
chrA01_random	Undefined	as_event	1493541	1493740	.	+	.	transcript_id "TCONS_00002756,TCONS_00002757"; gene_id "chrA01_random:1491158-1496396W"; flanks "1493541-,1493740-"; structure "1^,2^"; splice_chain "1493618^,1493619^"; sources "Undefined,Undefined"; NMorMRNA "null"; degree "4"; dimension "2_2";
chrA01_random	Undefined	as_event	1494610	1494826	.	+	.	transcript_id "TCONS_00002757,TCONS_00002756"; gene_id "chrA01_random:1491158-1496396W"; flanks "1494610^,1494826^"; structure "1-,2-"; splice_chain "1494694-,1494696-"; sources "Undefined,Undefined"; NMorMRNA "null"; degree "4"; dimension "2_2";
chrA01_random	Undefined	as_event	1494955	1495828	.	+	.	transcript_id "TCONS_00002756,TCONS_00002757"; gene_id "chrA01_random:1491158-1496396W"; flanks "1494955-,1495828^"; structure "1^3-,2^4-"; splice_chain "1495146^1495340-,1495156^1495350-"; sources "Undefined,Undefined"; NMorMRNA "null"; degree "4"; dimension "2_2";
chrA01_random	Undefined	as_event	2095449	2095725	.	+	.	transcript_id "TCONS_00002768,TCONS_00002767"; gene_id "chrA01_random:2093799-2097450W"; flanks "2095449-,2095725^"; structure "1^3-,2^4-"; splice_chain "2095590^2095669-,2095600^2095679-"; sources "Undefined,Undefined"; NMorMRNA "null"; degree "4"; dimension "2_2";
chrA01_random	Undefined	as_event	2095669	2095808	.	+	.	transcript_id "TCONS_00002768,TCONS_00002769"; gene_id "chrA01_random:2093799-2097450W"; flanks "2095669-,2095808-"; structure "1^,2^"; splice_chain "2095725^,2095726^"; sources "Undefined,Undefined"; NMorMRNA "null"; degree "4"; dimension "2_2";
chrA01_random	Undefined	as_event	2095449	2095808	.	+	.	transcript_id "TCONS_00002768,TCONS_00002769,TCONS_00002767"; gene_id "chrA01_random:2093799-2097450W"; flanks "2095449-,2095808-"; structure "1^3-5^,1^3-6^,2^4-5^"; splice_chain "2095590^2095669-2095725^,2095590^2095669-2095726^,2095600^2095679-2095725^"; sources "Undefined,Undefined,Undefined"; NMorMRNA "null"; degree "9"; dimension "3_3";
chrA01_random	Undefined	as_event	2096027	2096178	.	+	.	transcript_id "TCONS_00002767/TCONS_00002768,TCONS_00002769"; gene_id "chrA01_random:2093799-2097450W"; flanks "2096027-,2096178-"; structure "1^,2^"; splice_chain "2096098^,2096099^"; sources "Undefined,Undefined"; NMorMRNA "null"; degree "4"; dimension "2_2";
chrA01_random	Undefined	as_event	2128846	2129343	.	+	.	transcript_id "TCONS_00002770,TCONS_00002771"; gene_id "chrA01_random:2128727-2134733W"; flanks "2128846-,2129343-"; structure "1^,2^"; splice_chain "2129253^,2129261^"; sources "Undefined,Undefined"; NMorMRNA "null"; degree "4"; dimension "2_2";
chrA01_random	Undefined	as_event	2129924	2130550	.	+	.	transcript_id "TCONS_00002770,TCONS_00002771"; gene_id "chrA01_random:2128727-2134733W"; flanks "2129924-,2130550^"; structure "1^3-5^7-,2^4-6^8-"; splice_chain "2130257^2130344-2130383^2130470-,2130280^2130367-2130406^2130493-"; sources "Undefined,Undefined"; NMorMRNA "null"; degree "4"; dimension "2_2";
chrA01_random	Undefined	as_event	2307404	2307971	.	+	.	transcript_id "TCONS_00002776,TCONS_00002775"; gene_id "chrA01_random:2307404-2310045W"; flanks "2307404[,2307971-"; structure "1^,2^"; splice_chain "2307593^,2307601^"; sources "Undefined,Undefined"; NMorMRNA "null"; degree "4"; dimension "2_2";
chrA01_random	Undefined	as_event	2307404	2310045	.	+	.	transcript_id "TCONS_00002776,TCONS_00002774,TCONS_00002775"; gene_id "chrA01_random:2307404-2310045W"; flanks "2307404[,2310045]"; structure "1^4-,2^5-,3^4-"; splice_chain "2307593^2307971-,2307598^2307976-,2307601^2307971-"; sources "Undefined,Undefined,Undefined"; NMorMRNA "null"; degree "9"; dimension "3_3";
chrA01_random	Undefined	as_event	2353282	2355784	.	+	.	transcript_id "TCONS_00002778,TCONS_00002777"; gene_id "chrA01_random:2353282-2355784W"; flanks "2353282[,2355784]"; structure "1^3-,2^4-"; splice_chain "2354621^2354947-,2354631^2354957-"; sources "Undefined,Undefined"; NMorMRNA "null"; degree "4"; dimension "2_2";
chrA01_random	Undefined	as_event	2432376	2432946	.	+	.	transcript_id "TCONS_00002783/TCONS_00002784,TCONS_00002782"; gene_id "chrA01_random:2431728-2434507W"; flanks "2432376-,2432946^"; structure "1^3-,2^4-"; splice_chain "2432715^2432811-,2432725^2432821-"; sources "Undefined,Undefined"; NMorMRNA "null"; degree "4"; dimension "2_2";
chrA01_random	Undefined	as_event	2432811	2433346	.	+	.	transcript_id "TCONS_00002783/TCONS_00002784,TCONS_00002785"; gene_id "chrA01_random:2431728-2434507W"; flanks "2432811-,2433346^"; structure "1^3-,2^4-"; splice_chain "2432946^2433095-,2432956^2433105-"; sources "Undefined,Undefined"; NMorMRNA "null"; degree "4"; dimension "2_2";
chrA01_random	Undefined	as_event	2432376	2433346	.	+	.	transcript_id "TCONS_00002783/TCONS_00002784,TCONS_00002785,TCONS_00002782"; gene_id "chrA01_random:2431728-2434507W"; flanks "2432376-,2433346^"; structure "1^3-5^7-,1^3-6^8-,2^4-5^7-"; splice_chain "2432715^2432811-2432946^2433095-,2432715^2432811-2432956^2433105-,2432725^2432821-2432946^2433095-"; sources "Undefined,Undefined,Undefined"; NMorMRNA "null"; degree "9"; dimension "3_3";
chrA01_random	Undefined	as_event	2433435	2433687	.	+	.	transcript_id "TCONS_00002782/TCONS_00002784,TCONS_00002785,TCONS_00002783"; gene_id "chrA01_random:2431728-2434507W"; flanks "2433435-,2433687^"; structure "1^4-,2^5-,3^6-"; splice_chain "2433544^2433618-,2433545^2433619-,2433554^2433628-"; sources "Undefined,Undefined,Undefined"; NMorMRNA "null"; degree "9"; dimension "3_3";
chrA01_random	Undefined	as_event	2433768	2434010	.	+	.	transcript_id "TCONS_00002782,TCONS_00002783/TCONS_00002784"; gene_id "chrA01_random:2431728-2434507W"; flanks "2433768-,2434010^"; structure "1^3-,2^4-"; splice_chain "2433838^2433915-,2433848^2433925-"; sources "Undefined,Undefined"; NMorMRNA "null"; degree "4"; dimension "2_2";
chrA01_random	Undefined	as_event	2433915	2434099	.	+	.	transcript_id "TCONS_00002782,TCONS_00002785"; gene_id "chrA01_random:2431728-2434507W"; flanks "2433915-,2434099-"; structure "1^,2^"; splice_chain "2434010^,2434012^"; sources "Undefined,Undefined"; NMorMRNA "null"; degree "4"; dimension "2_2";
chrA01_random	Undefined	as_event	2433768	2434099	.	+	.	transcript_id "TCONS_00002782,TCONS_00002785,TCONS_00002783/TCONS_00002784"; gene_id "chrA01_random:2431728-2434507W"; flanks "2433768-,2434099-"; structure "1^3-5^,1^3-6^,2^4-5^"; splice_chain "2433838^2433915-2434010^,2433838^2433915-2434012^,2433848^2433925-2434010^"; sources "Undefined,Undefined,Undefined"; NMorMRNA "null"; degree "9"; dimension "3_3";
chrA01_random	Undefined	as_event	2434099	2434406	.	+	.	transcript_id "TCONS_00002785,TCONS_00002783"; gene_id "chrA01_random:2431728-2434507W"; flanks "2434099-,2434406^"; structure "1^3-,2^4-"; splice_chain "2434201^2434289-,2434203^2434291-"; sources "Undefined,Undefined"; NMorMRNA "null"; degree "4"; dimension "2_2";
chrA01_random	Undefined	as_event	2434099	2434487	.	+	.	transcript_id "TCONS_00002784,TCONS_00002785,TCONS_00002783"; gene_id "chrA01_random:2431728-2434507W"; flanks "2434099-,2434487-"; structure "1^4-8^,2^5-7^,3^6-7^"; splice_chain "2434191^2434279-2434408^,2434201^2434289-2434406^,2434203^2434291-2434406^"; sources "Undefined,Undefined,Undefined"; NMorMRNA "null"; degree "9"; dimension "3_3";
chrA01_random	Undefined	as_event	2434279	2434507	.	+	.	transcript_id "TCONS_00002782,TCONS_00002784"; gene_id "chrA01_random:2431728-2434507W"; flanks "2434279-,2434507]"; structure "0,1^2-"; splice_chain ",2434408^2434487-"; sources "Undefined,Undefined"; NMorMRNA "null"; degree "4"; dimension "2_2";
chrA01_random	Undefined	as_event	2434099	2434507	.	+	.	transcript_id "TCONS_00002782,TCONS_00002784,TCONS_00002785,TCONS_00002783"; gene_id "chrA01_random:2431728-2434507W"; flanks "2434099-,2434507]"; structure "1^4-,1^4-8^9-,2^5-7^9-,3^6-7^9-"; splice_chain "2434191^2434279-,2434191^2434279-2434408^2434487-,2434201^2434289-2434406^2434487-,2434203^2434291-2434406^2434487-"; sources "Undefined,Undefined,Undefined,Undefined"; NMorMRNA "null"; degree …
chrA01_random	Undefined	as_event	2436907	2437446	.	+	.	transcript_id "TCONS_00002786,TCONS_00002787"; gene_id "chrA01_random:2435263-2437446W"; flanks "2436907-,2437446]"; structure "1^3-,2^4-"; splice_chain "2436986^2437132-,2436996^2437142-"; sources "Undefined,Undefined"; NMorMRNA "null"; degree "4"; dimension "2_2";
chrA01_random	Undefined	as_event	2502858	2503130	.	+	.	transcript_id "TCONS_00002790,TCONS_00002791"; gene_id "chrA01_random:2500841-2505164W"; flanks "2502858-,2503130^"; structure "0,1^2-"; splice_chain ",2502924^2503001-"; sources "Undefined,Undefined"; NMorMRNA "null"; degree "4"; dimension "2_2";
chrA01_random	Undefined	as_event	2515241	2515419	.	+	.	transcript_id "TCONS_00002794,TCONS_00002792/TCONS_00002793"; gene_id "chrA01_random:2513599-2517875W"; flanks "2515241^,2515419^"; structure "1-,2-"; splice_chain "2515324-,2515325-"; sources "Undefined,Undefined"; NMorMRNA "null"; degree "4"; dimension "2_2";
chrA01_random	Undefined	as_event	2547405	2547698	.	+	.	transcript_id "TCONS_00002795,TCONS_00002796"; gene_id "chrA01_random:2544502-2549265W"; flanks "2547405-,2547698^"; structure "0,1^2-"; splice_chain ",2547514^2547589-"; sources "Undefined,Undefined"; NMorMRNA "null"; degree "4"; dimension "2_2";
chrA01_random	Undefined	as_event	2593829	2594203	.	+	.	transcript_id "TCONS_00002799,TCONS_00002798"; gene_id "chrA01_random:2593261-2596319W"; flanks "2593829-,2594203^"; structure "0,1^2-"; splice_chain ",2593914^2593988-"; sources "Undefined,Undefined"; NMorMRNA "null"; degree "4"; dimension "2_2";
chrA01_random	Undefined	as_event	33881	34109	.	-	.	transcript_id "TCONS_00002806,TCONS_00002805"; gene_id "chrA01_random:33306-34893C"; flanks "34109-,33881]"; structure "0,1^2-"; splice_chain ",34030^33940-"; sources "Undefined,Undefined"; NMorMRNA "null"; degree "4"; dimension "2_2";
chrA01_random	Undefined	as_event	50473	50977	.	-	.	transcript_id "TCONS_00002807,TCONS_00002808"; gene_id "chrA01_random:48157-51066C"; flanks "50977^,50473^"; structure "1-,2-"; splice_chain "50600-,50599-"; sources "Undefined,Undefined"; NMorMRNA "null"; degree "4"; dimension "2_2";
chrA01_random	Undefined	as_event	108265	108519	.	-	.	transcript_id "TCONS_00002815,TCONS_00002814"; gene_id "chrA01_random:106059-108521C"; flanks "108519[,108265^"; structure "1^3-,2^4-"; splice_chain "108451^108353-,108441^108343-"; sources "Undefined,Undefined"; NMorMRNA "null"; degree "4"; dimension "2_2";
chrA01_random	Undefined	as_event	107169	107684	.	-	.	transcript_id "TCONS_00002816,TCONS_00002815"; gene_id "chrA01_random:106059-108521C"; flanks "107684-,107169]"; structure "1^3-6^8-,2^4-5^7-"; splice_chain "107546^107457-107325^107245-,107536^107447-107327^107247-"; sources "Undefined,Undefined"; NMorMRNA "null"; degree "4"; dimension "2_2";
chrA01_random	Undefined	as_event	130811	131248	.	-	.	transcript_id "TCONS_00002820,TCONS_00002819"; gene_id "chrA01_random:130517-132118C"; flanks "131248^,130811^"; structure "1-,2-"; splice_chain "130939-,130936-"; sources "Undefined,Undefined"; NMorMRNA "null"; degree "4"; dimension "2_2";
chrA01_random	Undefined	as_event	147966	148449	.	-	.	transcript_id "TCONS_00002823,TCONS_00002822"; gene_id "chrA01_random:146776-150004C"; flanks "148449-,147966^"; structure "0,1^2-"; splice_chain ",148159^148079-"; sources "Undefined,Undefined"; NMorMRNA "null"; degree "4"; dimension "2_2";
chrA01_random	Undefined	as_event	312000	312555	.	-	.	transcript_id "TCONS_00002829/TCONS_00002830,TCONS_00002828"; gene_id "chrA01_random:308047-313129C"; flanks "312555-,312000^"; structure "0,1^2-"; splice_chain ",312184^312088-"; sources "Undefined,Undefined"; NMorMRNA "null"; degree "4"; dimension "2_2";
chrA01_random	Undefined	as_event	311491	311924	.	-	.	transcript_id "TCONS_00002829,TCONS_00002828/TCONS_00002830"; gene_id "chrA01_random:308047-313129C"; flanks "311924-,311491^"; structure "1^3-,2^4-"; splice_chain "311652^311574-,311621^311543-"; sources "Undefined,Undefined"; NMorMRNA "null"; degree "4"; dimension "2_2";
chrA01_random	Undefined	as_event	311015	311194	.	-	.	transcript_id "TCONS_00002829,TCONS_00002828/TCONS_00002830"; gene_id "chrA01_random:308047-313129C"; flanks "311194^,311015^"; structure "1-,2-"; splice_chain "311103-,311102-"; sources "Undefined,Undefined"; NMorMRNA "null"; degree "4"; dimension "2_2";
chrA01_random	Undefined	as_event	310066	310266	.	-	.	transcript_id "TCONS_00002829,TCONS_00002828/TCONS_00002830"; gene_id "chrA01_random:308047-313129C"; flanks "310266^,310066^"; structure "1-,2-"; splice_chain "310152-,310148-"; sources "Undefined,Undefined"; NMorMRNA "null"; degree "4"; dimension "2_2";
chrA01_random	Undefined	as_event	308529	308721	.	-	.	transcript_id "TCONS_00002828/TCONS_00002830,TCONS_00002829"; gene_id "chrA01_random:308047-313129C"; flanks "308721-,308529-"; structure "1^,2^"; splice_chain "308629^,308628^"; sources "Undefined,Undefined"; NMorMRNA "null"; degree "4"; dimension "2_2";
chrA01_random	Undefined	as_event	445809	446944	.	-	.	transcript_id "TCONS_00002841,TCONS_00002840"; gene_id "chrA01_random:445809-448113C"; flanks "446944-,445809]"; structure "0,1^2-"; splice_chain ",446045^445880-"; sources "Undefined,Undefined"; NMorMRNA "null"; degree "4"; dimension "2_2";
chrA01_random	Undefined	as_event	546603	547106	.	-	.	transcript_id "TCONS_00002844,TCONS_00002845"; gene_id "chrA01_random:543069-548344C"; flanks "547106-,546603^"; structure "1^3-5^7-,2^4-6^8-"; splice_chain "547044^546948-546774^546687-,547034^546938-546772^546685-"; sources "Undefined,Undefined"; NMorMRNA "null"; degree "4"; dimension "2_2";
chrA01_random	Undefined	as_event	639534	640177	.	-	.	transcript_id "TCONS_00002852,TCONS_00002851"; gene_id "chrA01_random:638882-640922C"; flanks "640177-,639534-"; structure "1^,2^"; splice_chain "639909^,639858^"; sources "Undefined,Undefined"; NMorMRNA "null"; degree "4"; dimension "2_2";
chrA01_random	Undefined	as_event	793030	793633	.	-	.	transcript_id "TCONS_00002853,TCONS_00002854"; gene_id "chrA01_random:791169-794550C"; flanks "793633-,793030^"; structure "1^3-,2^4-"; splice_chain "793491^793342-,793481^793332-"; sources "Undefined,Undefined"; NMorMRNA "null"; degree "4"; dimension "2_2";
chrA01_random	Undefined	as_event	791169	792488	.	-	.	transcript_id "TCONS_00002853,TCONS_00002854"; gene_id "chrA01_random:791169-794550C"; flanks "792488^,791169]"; structure "1-,2-"; splice_chain "791507-,791504-"; sources "Undefined,Undefined"; NMorMRNA "null"; degree "4"; dimension "2_2";
chrA01_random	Undefined	as_event	1355486	1356152	.	-	.	transcript_id "TCONS_00002859,TCONS_00002860"; gene_id "chrA01_random:1354614-1356901C"; flanks "1356152^,1355486^"; structure "1-,2-"; splice_chain "1355645-,1355613-"; sources "Undefined,Undefined"; NMorMRNA "null"; degree "4"; dimension "2_2";
chrA01_random	Undefined	as_event	1412129	1412349	.	-	.	transcript_id "TCONS_00002862,TCONS_00002861"; gene_id "chrA01_random:1411091-1413475C"; flanks "1412349-,1412129^"; structure "1^3-,2^4-"; splice_chain "1412297^1412232-,1412287^1412222-"; sources "Undefined,Undefined"; NMorMRNA "null"; degree "4"; dimension "2_2";
chrA01_random	Undefined	as_event	1433258	1434072	.	-	.	transcript_id "TCONS_00002867,TCONS_00002866"; gene_id "chrA01_random:1429820-1436503C"; flanks "1434072^,1433258^"; structure "1-,2-"; splice_chain "1433671-,1433665-"; sources "Undefined,Undefined"; NMorMRNA "null"; degree "4"; dimension "2_2";
chrA01_random	Undefined	as_event	1430239	1430500	.	-	.	transcript_id "TCONS_00002866/TCONS_00002867,TCONS_00002865"; gene_id "chrA01_random:1429820-1436503C"; flanks "1430500-,1430239^"; structure "0,1^2-"; splice_chain ",1430384^1430307-"; sources "Undefined,Undefined"; NMorMRNA "null"; degree "4"; dimension "2_2";
chrA01_random	Undefined	as_event	1626126	1628506	.	-	.	transcript_id "TCONS_00002875,TCONS_00002874"; gene_id "chrA01_random:1626126-1629107C"; flanks "1628506^,1626126]"; structure "1-,2-"; splice_chain "1628426-,1628423-"; sources "Undefined,Undefined"; NMorMRNA "null"; degree "4"; dimension "2_2";
chrA01_random	Undefined	as_event	1697355	1698457	.	-	.	transcript_id "TCONS_00002879,TCONS_00002880"; gene_id "chrA01_random:1696354-1698457C"; flanks "1698457[,1697355^"; structure "0,1^2-"; splice_chain ",1697681^1697580-"; sources "Undefined,Undefined"; NMorMRNA "null"; degree "4"; dimension "2_2";
chrA01_random	Undefined	as_event	1696354	1696951	.	-	.	transcript_id "TCONS_00002879,TCONS_00002880"; gene_id "chrA01_random:1696354-1698457C"; flanks "1696951-,1696354]"; structure "1^3-,2^4-"; splice_chain "1696748^1696628-,1696738^1696618-"; sources "Undefined,Undefined"; NMorMRNA "null"; degree "4"; dimension "2_2";
chrA01_random	Undefined	as_event	2409555	2409843	.	-	.	transcript_id "TCONS_00002889,TCONS_00002890"; gene_id "chrA01_random:2408517-2410808C"; flanks "2409843-,2409555^"; structure "1^3-,2^4-"; splice_chain "2409816^2409665-,2409806^2409655-"; sources "Undefined,Undefined"; NMorMRNA "null"; degree "4"; dimension "2_2";
chrA02	Undefined	as_event	200961	202011	.	+	.	transcript_id "TCONS_00002915,TCONS_00002916"; gene_id "chrA02:200209-202011W"; flanks "200961-,202011]"; structure "1^3-,2^4-"; splice_chain "201120^201339-,201131^201350-"; sources "Undefined,Undefined"; NMorMRNA "null"; degree "4"; dimension "2_2";
chrA02	Undefined	as_event	338525	339019	.	+	.	transcript_id "TCONS_00002926,TCONS_00002927"; gene_id "chrA02:337636-341130W"; flanks "338525-,339019^"; structure "0,1^2-"; splice_chain ",338697^338788-"; sources "Undefined,Undefined"; NMorMRNA "null"; degree "4"; dimension "2_2";
chrA02	Undefined	as_event	339107	339905	.	+	.	transcript_id "TCONS_00002927,TCONS_00002926"; gene_id "chrA02:337636-341130W"; flanks "339107-,339905^"; structure "1^3-,2^4-"; splice_chain "339225^339849-,339235^339859-"; sources "Undefined,Undefined"; NMorMRNA "null"; degree "4"; dimension "2_2";
chrA02	Undefined	as_event	340726	341130	.	+	.	transcript_id "TCONS_00002926,TCONS_00002927"; gene_id "chrA02:337636-341130W"; flanks "340726-,341130]"; structure "0,1^2-"; splice_chain ",340789^340888-"; sources "Undefined,Undefined"; NMorMRNA "null"; degree "4"; dimension "2_2";
chrA02	Undefined	as_event	350655	350965	.	+	.	transcript_id "TCONS_00002928,TCONS_00002929"; gene_id "chrA02:348400-350965W"; flanks "350655-,350965]"; structure "1^3-,2^4-"; splice_chain "350789^350884-,350814^350909-"; sources "Undefined,Undefined"; NMorMRNA "null"; degree "4"; dimension "2_2";
chrA02	Undefined	as_event	625930	626314	.	+	.	transcript_id "TCONS_00002941,TCONS_00002940"; gene_id "chrA02:622576-629007W"; flanks "625930-,626314^"; structure "1^3-,2^4-"; splice_chain "626106^626243-,626108^626245-"; sources "Undefined,Undefined"; NMorMRNA "null"; degree "4"; dimension "2_2";
chrA02	Undefined	as_event	726252	726532	.	+	.	transcript_id "TCONS_00002950,TCONS_00002951"; gene_id "chrA02:723486-726532W"; flanks "726252-,726532]"; structure "0,1^2-"; splice_chain ",726368^726446-"; sources "Undefined,Undefined"; NMorMRNA "null"; degree "4"; dimension "2_2";
chrA02	Undefined	as_event	794037	794348	.	+	.	transcript_id "TCONS_00002957,TCONS_00002958"; gene_id "chrA02:793461-796146W"; flanks "794037-,794348^"; structure "0,1^2-"; splice_chain ",794164^794253-"; sources "Undefined,Undefined"; NMorMRNA "null"; degree "4"; dimension "2_2";
chrA02	Undefined	as_event	827357	827710	.	+	.	transcript_id "TCONS_00002963,TCONS_00002964"; gene_id "chrA02:826750-830932W"; flanks "827357-,827710^"; structure "0,1^2-"; splice_chain ",827430^827496-"; sources "Undefined,Undefined"; NMorMRNA "null"; degree "4"; dimension "2_2";
chrA02	Undefined	as_event	827990	828236	.	+	.	transcript_id "TCONS_00002963,TCONS_00002964"; gene_id "chrA02:826750-830932W"; flanks "827990-,828236^"; structure "0,1^2-"; splice_chain ",828075^828142-"; sources "Undefined,Undefined"; NMorMRNA "null"; degree "4"; dimension "2_2";
chrA02	Undefined	as_event	848766	850094	.	+	.	transcript_id "TCONS_00002966,TCONS_00002967"; gene_id "chrA02:848359-851116W"; flanks "848766-,850094^"; structure "1^3-,2^4-"; splice_chain "849095^849183-,849098^849186-"; sources "Undefined,Undefined"; NMorMRNA "null"; degree "4"; dimension "2_2";
chrA02	Undefined	as_event	865407	865807	.	+	.	transcript_id "TCONS_00002969,TCONS_00002970"; gene_id "chrA02:863802-866851W"; flanks "865407-,865807^"; structure "1^3-,2^4-"; splice_chain "865486^865578-,865512^865604-"; sources "Undefined,Undefined"; NMorMRNA "null"; degree "4"; dimension "2_2";
chrA02	Undefined	as_event	1066712	1066879	.	+	.	transcript_id "TCONS_00002985,TCONS_00002984"; gene_id "chrA02:1065457-1067222W"; flanks "1066712-,1066879-"; structure "1^,2^"; splice_chain "1066810^,1066811^"; sources "Undefined,Undefined"; NMorMRNA "null"; degree "4"; dimension "2_2";
chrA02	Undefined	as_event	1066358	1066879	.	+	.	transcript_id "TCONS_00002984,TCONS_00002983"; gene_id "chrA02:1065457-1067222W"; flanks "1066358-,1066879-"; structure "1^2-4^,3^"; splice_chain "1066613^1066712-1066811^,1066810^"; sources "Undefined,Undefined"; NMorMRNA "null"; degree "4"; dimension "2_2";
chrA02	Undefined	as_event	1181520	1181744	.	+	.	transcript_id "TCONS_00002990,TCONS_00002991"; gene_id "chrA02:1180487-1183175W"; flanks "1181520-,1181744^"; structure "1^3-,2^4-"; splice_chain "1181565^1181652-,1181581^1181668-"; sources "Undefined,Undefined"; NMorMRNA "null"; degree "4"; dimension "2_2";
chrA02	Undefined	as_event	1290064	1290304	.	+	.	transcript_id "TCONS_00003003,TCONS_00003002"; gene_id "chrA02:1289614-1291334W"; flanks "1290064-,1290304^"; structure "1^3-,2^4-"; splice_chain "1290130^1290216-,1290140^1290226-"; sources "Undefined,Undefined"; NMorMRNA "null"; degree "4"; dimension "2_2";
chrA02	Undefined	as_event	1290538	1290917	.	+	.	transcript_id "TCONS_00003003,TCONS_00003002"; gene_id "chrA02:1289614-1291334W"; flanks "1290538-,1290917^"; structure "1^2-3^5-,4^6-"; splice_chain "1290593^1290670-1290763^1290838-,1290773^1290848-"; sources "Undefined,Undefined"; NMorMRNA "null"; degree "4"; dimension "2_2";
chrA02	Undefined	as_event	1291858	1292391	.	+	.	transcript_id "TCONS_00003006,TCONS_00003005"; gene_id "chrA02:1291858-1294125W"; flanks "1291858[,1292391^"; structure "1^3-,2^4-"; splice_chain "1292028^1292240-,1292029^1292241-"; sources "Undefined,Undefined"; NMorMRNA "null"; degree "4"; dimension "2_2";
chrA02	Undefined	as_event	1292240	1292665	.	+	.	transcript_id "TCONS_00003004,TCONS_00003006"; gene_id "chrA02:1291858-1294125W"; flanks "1292240-,1292665^"; structure "0,1^2-"; splice_chain ",1292391^1292470-"; sources "Undefined,Undefined"; NMorMRNA "null"; degree "4"; dimension "2_2";
chrA02	Undefined	as_event	1291858	1292665	.	+	.	transcript_id "TCONS_00003004,TCONS_00003006,TCONS_00003005"; gene_id "chrA02:1291858-1294125W"; flanks "1291858[,1292665^"; structure "1^3-,1^3-5^6-,2^4-5^6-"; splice_chain "1292028^1292240-,1292028^1292240-1292391^1292470-,1292029^1292241-1292391^1292470-"; sources "Undefined,Undefined,Undefined"; NMorMRNA "null"; degree "9"; dimension "3_3";
chrA02	Undefined	as_event	1293399	1293893	.	+	.	transcript_id "TCONS_00003005/TCONS_00003006,TCONS_00003004"; gene_id "chrA02:1291858-1294125W"; flanks "1293399-,1293893^"; structure "1^3-,2^4-"; splice_chain "1293596^1293735-,1293598^1293737-"; sources "Undefined,Undefined"; NMorMRNA "null"; degree "4"; dimension "2_2";
chrA02	Undefined	as_event	1297904	1298242	.	+	.	transcript_id "TCONS_00003007,TCONS_00003008"; gene_id "chrA02:1297904-1298506W"; flanks "1297904[,1298242^"; structure "1^3-,2^4-"; splice_chain "1297987^1298174-,1297997^1298184-"; sources "Undefined,Undefined"; NMorMRNA "null"; degree "4"; dimension "2_2";
chrA02	Undefined	as_event	1318878	1319228	.	+	.	transcript_id "TCONS_00003011,TCONS_00003012/TCONS_00003013/TCONS_00003014"; gene_id "chrA02:1318010-1319673W"; flanks "1318878-,1319228^"; structure "0,1^2-"; splice_chain ",1319008^1319091-"; sources "Undefined,Undefined"; NMorMRNA "null"; degree "4"; dimension "2_2";
chrA02	Undefined	as_event	1319308	1319673	.	+	.	transcript_id "TCONS_00003011,TCONS_00003014,TCONS_00003013,TCONS_00003012"; gene_id "chrA02:1318010-1319673W"; flanks "1319308-,1319673]"; structure "0,1^4-,2^5-,3^6-"; splice_chain ",1319406^1319485-,1319407^1319486-,1319416^1319495-"; sources "Undefined,Undefined,Undefined,Undefined"; NMorMRNA "null"; degree "16"; dimension "4_4";
chrA02	Undefined	as_event	1320676	1321360	.	+	.	transcript_id "TCONS_00003016,TCONS_00003015"; gene_id "chrA02:1320087-1321360W"; flanks "1320676-,1321360]"; structure "1^3-,2^4-"; splice_chain "1320799^1320879-,1320809^1320889-"; sources "Undefined,Undefined"; NMorMRNA "null"; degree "4"; dimension "2_2";
chrA02	Undefined	as_event	1327529	1327958	.	+	.	transcript_id "TCONS_00003017,TCONS_00003018"; gene_id "chrA02:1326231-1328947W"; flanks "1327529^,1327958^"; structure "1-,2-"; splice_chain "1327614-,1327718-"; sources "Undefined,Undefined"; NMorMRNA "null"; degree "4"; dimension "2_2";
chrA02	Undefined	as_event	1338736	1339112	.	+	.	transcript_id "TCONS_00003024,TCONS_00003025"; gene_id "chrA02:1338151-1342106W"; flanks "1338736-,1339112^"; structure "1^3-,2^4-"; splice_chain "1338949^1339029-,1338959^1339039-"; sources "Undefined,Undefined"; NMorMRNA "null"; degree "4"; dimension "2_2";
chrA02	Undefined	as_event	1339029	1339492	.	+	.	transcript_id "TCONS_00003024,TCONS_00003023"; gene_id "chrA02:1338151-1342106W"; flanks "1339029-,1339492^"; structure "1^3-,2^4-"; splice_chain "1339112^1339424-,1339131^1339443-"; sources "Undefined,Undefined"; NMorMRNA "null"; degree "4"; dimension "2_2";
chrA02	Undefined	as_event	1338736	1339492	.	+	.	transcript_id "TCONS_00003024,TCONS_00003023,TCONS_00003025"; gene_id "chrA02:1338151-1342106W"; flanks "1338736-,1339492^"; structure "1^3-5^7-,1^3-6^8-,2^4-5^7-"; splice_chain "1338949^1339029-1339112^1339424-,1338949^1339029-1339131^1339443-,1338959^1339039-1339112^1339424-"; sources "Undefined,Undefined,Undefined"; NMorMRNA "null"; degree "9"; dimension "3_3";
chrA02	Undefined	as_event	1340444	1340760	.	+	.	transcript_id "TCONS_00003024/TCONS_00003025,TCONS_00003023"; gene_id "chrA02:1338151-1342106W"; flanks "1340444-,1340760^"; structure "1^3-,2^4-"; splice_chain "1340548^1340638-,1340549^1340639-"; sources "Undefined,Undefined"; NMorMRNA "null"; degree "4"; dimension "2_2";
chrA02	Undefined	as_event	1410172	1410354	.	+	.	transcript_id "TCONS_00003032,TCONS_00003030"; gene_id "chrA02:1408336-1411628W"; flanks "1410172-,1410354-"; structure "1^,2^"; splice_chain "1410235^,1410236^"; sources "Undefined,Undefined"; NMorMRNA "null"; degree "4"; dimension "2_2";
chrA02	Undefined	as_event	1410172	1410438	.	+	.	transcript_id "TCONS_00003032,TCONS_00003031"; gene_id "chrA02:1408336-1411628W"; flanks "1410172-,1410438^"; structure "1^3-,2^4-"; splice_chain "1410235^1410354-,1410245^1410364-"; sources "Undefined,Undefined"; NMorMRNA "null"; degree "4"; dimension "2_2";
chrA02	Undefined	as_event	1410747	1411305	.	+	.	transcript_id "TCONS_00003032,TCONS_00003031"; gene_id "chrA02:1408336-1411628W"; flanks "1410747-,1411305^"; structure "1^2-3^5-7^9-,4^6-8^10-"; splice_chain "1410792^1410885-1410979^1411063-1411166^1411258-,1410989^1411073-1411176^1411268-"; sources "Undefined,Undefined"; NMorMRNA "null"; degree "4"; dimension "2_2";
chrA02	Undefined	as_event	1500588	1500957	.	+	.	transcript_id "TCONS_00003043,TCONS_00003044"; gene_id "chrA02:1495102-1503379W"; flanks "1500588-,1500957^"; structure "0,1^2-"; splice_chain ",1500725^1500820-"; sources "Undefined,Undefined"; NMorMRNA "null"; degree "4"; dimension "2_2";
chrA02	Undefined	as_event	1522133	1522521	.	+	.	transcript_id "TCONS_00003045,TCONS_00003046"; gene_id "chrA02:1520896-1522521W"; flanks "1522133-,1522521]"; structure "0,1^2-"; splice_chain ",1522201^1522290-"; sources "Undefined,Undefined"; NMorMRNA "null"; degree "4"; dimension "2_2";
chrA02	Undefined	as_event	1543508	1543859	.	+	.	transcript_id "TCONS_00003052,TCONS_00003051"; gene_id "chrA02:1543106-1544482W"; flanks "1543508-,1543859^"; structure "0,1^2-"; splice_chain ",1543639^1543719-"; sources "Undefined,Undefined"; NMorMRNA "null"; degree "4"; dimension "2_2";
chrA02	Undefined	as_event	1543939	1544482	.	+	.	transcript_id "TCONS_00003051,TCONS_00003052"; gene_id "chrA02:1543106-1544482W"; flanks "1543939-,1544482]"; structure "0,1^2-"; splice_chain ",1544187^1544259-"; sources "Undefined,Undefined"; NMorMRNA "null"; degree "4"; dimension "2_2";
chrA02	Undefined	as_event	1596464	1596710	.	+	.	transcript_id "TCONS_00003053/TCONS_00003055/TCONS_00003056,TCONS_00003054"; gene_id "chrA02:1595347-1598473W"; flanks "1596464-,1596710-"; structure "1^,2^"; splice_chain "1596602^,1596603^"; sources "Undefined,Undefined"; NMorMRNA "null"; degree "4"; dimension "2_2";
chrA02	Undefined	as_event	1597318	1597501	.	+	.	transcript_id "TCONS_00003055,TCONS_00003053"; gene_id "chrA02:1595347-1598473W"; flanks "1597318^,1597501^"; structure "1-,2-"; splice_chain "1597454-,1597457-"; sources "Undefined,Undefined"; NMorMRNA "null"; degree "4"; dimension "2_2";
chrA02	Undefined	as_event	1597318	1597627	.	+	.	transcript_id "TCONS_00003054/TCONS_00003056,TCONS_00003055,TCONS_00003053"; gene_id "chrA02:1595347-1598473W"; flanks "1597318^,1597627-"; structure "0,1-3^,2-3^"; splice_chain ",1597454-1597501^,1597457-1597501^"; sources "Undefined,Undefined,Undefined"; NMorMRNA "null"; degree "9"; dimension "3_3";
chrA02	Undefined	as_event	1597708	1597915	.	+	.	transcript_id "TCONS_00003054,TCONS_00003055/TCONS_00003056"; gene_id "chrA02:1595347-1598473W"; flanks "1597708^,1597915^"; structure "1-,2-"; splice_chain "1597870-,1597872-"; sources "Undefined,Undefined"; NMorMRNA "null"; degree "4"; dimension "2_2";
chrA02	Undefined	as_event	1610608	1611364	.	+	.	transcript_id "TCONS_00003057,TCONS_00003058"; gene_id "chrA02:1610550-1614527W"; flanks "1610608^,1611364-"; structure "0,1-2^"; splice_chain ",1610935-1611156^"; sources "Undefined,Undefined"; NMorMRNA "null"; degree "4"; dimension "2_2";
chrA02	Undefined	as_event	1734893	1735131	.	+	.	transcript_id "TCONS_00003063,TCONS_00003062"; gene_id "chrA02:1732106-1736556W"; flanks "1734893-,1735131-"; structure "1^,2^"; splice_chain "1735059^,1735060^"; sources "Undefined,Undefined"; NMorMRNA "null"; degree "4"; dimension "2_2";
chrA02	Undefined	as_event	1961899	1962481	.	+	.	transcript_id "TCONS_00003076,TCONS_00003077"; gene_id "chrA02:1961214-1963143W"; flanks "1961899-,1962481^"; structure "0,1^2-3^4-"; splice_chain ",1962045^1962135-1962277^1962367-"; sources "Undefined,Undefined"; NMorMRNA "null"; degree "4"; dimension "2_2";
chrA02	Undefined	as_event	2068631	2068941	.	+	.	transcript_id "TCONS_00003081,TCONS_00003082"; gene_id "chrA02:2067308-2069693W"; flanks "2068631-,2068941^"; structure "0,1^2-"; splice_chain ",2068693^2068778-"; sources "Undefined,Undefined"; NMorMRNA "null"; degree "4"; dimension "2_2";
chrA02	Undefined	as_event	2069468	2069693	.	+	.	transcript_id "TCONS_00003081,TCONS_00003082"; gene_id "chrA02:2067308-2069693W"; flanks "2069468-,2069693]"; structure "0,1^2-"; splice_chain ",2069578^2069662-"; sources "Undefined,Undefined"; NMorMRNA "null"; degree "4"; dimension "2_2";
chrA02	Undefined	as_event	2102653	2103082	.	+	.	transcript_id "TCONS_00003090,TCONS_00003092"; gene_id "chrA02:2101912-2103237W"; flanks "2102653-,2103082]"; structure "0,1^2-"; splice_chain ",2102825^2102902-"; sources "Undefined,Undefined"; NMorMRNA "null"; degree "4"; dimension "2_2";
chrA02	Undefined	as_event	2151066	2151239	.	+	.	transcript_id "TCONS_00003096,TCONS_00003097"; gene_id "chrA02:2148201-2151450W"; flanks "2151066-,2151239-"; structure "1^,2^"; splice_chain "2151123^,2151124^"; sources "Undefined,Undefined"; NMorMRNA "null"; degree "4"; dimension "2_2";
chrA02	Undefined	as_event	2258932	2259093	.	+	.	transcript_id "TCONS_00003102,TCONS_00003101"; gene_id "chrA02:2257016-2259193W"; flanks "2258932-,2259093-"; structure "1^,2^"; splice_chain "2259009^,2259011^"; sources "Undefined,Undefined"; NMorMRNA "null"; degree "4"; dimension "2_2";
chrA02	Undefined	as_event	2292557	2293006	.	+	.	transcript_id "TCONS_00003104,TCONS_00003103"; gene_id "chrA02:2290611-2294778W"; flanks "2292557-,2293006^"; structure "1^3-,2^4-"; splice_chain "2292667^2292818-,2292681^2292832-"; sources "Undefined,Undefined"; NMorMRNA "null"; degree "4"; dimension "2_2";
chrA02	Undefined	as_event	2307712	2308127	.	+	.	transcript_id "TCONS_00003107,TCONS_00003106"; gene_id "chrA02:2306790-2311514W"; flanks "2307712-,2308127-"; structure "1^,2^"; splice_chain "2307906^,2307912^"; sources "Undefined,Undefined"; NMorMRNA "null"; degree "4"; dimension "2_2";
chrA02	Undefined	as_event	2368331	2369731	.	+	.	transcript_id "TCONS_00003111,TCONS_00003110"; gene_id "chrA02:2368331-2373183W"; flanks "2368331[,2369731^"; structure "1^3-,2^4-"; splice_chain "2368642^2369660-,2368652^2369670-"; sources "Undefined,Undefined"; NMorMRNA "null"; degree "4"; dimension "2_2";
chrA02	Undefined	as_event	2479628	2480108	.	+	.	transcript_id "TCONS_00003119,TCONS_00003118"; gene_id "chrA02:2479168-2480108W"; flanks "2479628-,2480108]"; structure "0,1^2-"; splice_chain ",2479802^2479888-"; sources "Undefined,Undefined"; NMorMRNA "null"; degree "4"; dimension "2_2";
chrA02	Undefined	as_event	2482746	2483307	.	+	.	transcript_id "TCONS_00003121,TCONS_00003120"; gene_id "chrA02:2480810-2483307W"; flanks "2482746-,2483307]"; structure "0,1^2-"; splice_chain ",2483101^2483194-"; sources "Undefined,Undefined"; NMorMRNA "null"; degree "4"; dimension "2_2";
chrA02	Undefined	as_event	2688357	2688927	.	+	.	transcript_id "TCONS_00003128,TCONS_00003127"; gene_id "chrA02:2686617-2688927W"; flanks "2688357-,2688927]"; structure "1^3-,2^4-"; splice_chain "2688781^2688885-,2688791^2688895-"; sources "Undefined,Undefined"; NMorMRNA "null"; degree "4"; dimension "2_2";
chrA02	Undefined	as_event	2814324	2814754	.	+	.	transcript_id "TCONS_00003135,TCONS_00003136"; gene_id "chrA02:2812885-2815404W"; flanks "2814324-,2814754^"; structure "1^3-,2^4-"; splice_chain "2814412^2814496-,2814422^2814506-"; sources "Undefined,Undefined"; NMorMRNA "null"; degree "4"; dimension "2_2";
chrA02	Undefined	as_event	2968828	2969181	.	+	.	transcript_id "TCONS_00003138,TCONS_00003137"; gene_id "chrA02:2966413-2969720W"; flanks "2968828-,2969181^"; structure "1^3-,2^4-"; splice_chain "2968896^2968966-,2968898^2968968-"; sources "Undefined,Undefined"; NMorMRNA "null"; degree "4"; dimension "2_2";
chrA02	Undefined	as_event	3218074	3219523	.	+	.	transcript_id "TCONS_00003149,TCONS_00003148"; gene_id "chrA02:3218021-3220635W"; flanks "3218074^,3219523^"; structure "1-,2-"; splice_chain "3219361-,3219390-"; sources "Undefined,Undefined"; NMorMRNA "null"; degree "4"; dimension "2_2";
chrA02	Undefined	as_event	3307221	3307550	.	+	.	transcript_id "TCONS_00003155,TCONS_00003156"; gene_id "chrA02:3307221-3308032W"; flanks "3307221[,3307550^"; structure "1^3-,2^4-"; splice_chain "3307348^3307508-,3307358^3307518-"; sources "Undefined,Undefined"; NMorMRNA "null"; degree "4"; dimension "2_2";
chrA02	Undefined	as_event	3394890	3395322	.	+	.	transcript_id "TCONS_00003162,TCONS_00003163"; gene_id "chrA02:3393962-3395322W"; flanks "3394890-,3395322]"; structure "0,1^2-"; splice_chain ",3394967^3395047-"; sources "Undefined,Undefined"; NMorMRNA "null"; degree "4"; dimension "2_2";
chrA02	Undefined	as_event	3396814	3397492	.	+	.	transcript_id "TCONS_00003165/TCONS_00003166,TCONS_00003164"; gene_id "chrA02:3396814-3399115W"; flanks "3396814[,3397492^"; structure "1^3-,2^4-"; splice_chain "3397082^3397318-,3397092^3397328-"; sources "Undefined,Undefined"; NMorMRNA "null"; degree "4"; dimension "2_2";
chrA02	Undefined	as_event	3397953	3398204	.	+	.	transcript_id "TCONS_00003164/TCONS_00003165,TCONS_00003166"; gene_id "chrA02:3396814-3399115W"; flanks "3397953-,3398204^"; structure "1^3-,2^4-"; splice_chain "3398041^3398127-,3398051^3398137-"; sources "Undefined,Undefined"; NMorMRNA "null"; degree "4"; dimension "2_2";
chrA02	Undefined	as_event	3450683	3452452	.	+	.	transcript_id "TCONS_00003170,TCONS_00003171"; gene_id "chrA02:3450683-3453083W"; flanks "3450683[,3452452^"; structure "1^3-,2^4-"; splice_chain "3451077^3451893-,3451078^3451894-"; sources "Undefined,Undefined"; NMorMRNA "null"; degree "4"; dimension "2_2";
chrA02	Undefined	as_event	3485276	3485813	.	+	.	transcript_id "TCONS_00003176,TCONS_00003177"; gene_id "chrA02:3485053-3487252W"; flanks "3485276^,3485813^"; structure "1-,2-"; splice_chain "3485595-,3485620-"; sources "Undefined,Undefined"; NMorMRNA "null"; degree "4"; dimension "2_2";
chrA02	Undefined	as_event	3573551	3573793	.	+	.	transcript_id "TCONS_00003181,TCONS_00003182"; gene_id "chrA02:3572501-3575976W"; flanks "3573551-,3573793^"; structure "0,1^2-"; splice_chain ",3573637^3573723-"; sources "Undefined,Undefined"; NMorMRNA "null"; degree "4"; dimension "2_2";
chrA02	Undefined	as_event	3574068	3574369	.	+	.	transcript_id "TCONS_00003182,TCONS_00003181"; gene_id "chrA02:3572501-3575976W"; flanks "3574068-,3574369^"; structure "0,1^2-"; splice_chain ",3574089^3574123-"; sources "Undefined,Undefined"; NMorMRNA "null"; degree "4"; dimension "2_2";
chrA02	Undefined	as_event	3584864	3585184	.	+	.	transcript_id "TCONS_00003186,TCONS_00003185"; gene_id "chrA02:3584580-3585184W"; flanks "3584864[,3585184]"; structure "1^3-,2^4-"; splice_chain "3585011^3585104-,3585021^3585114-"; sources "Undefined,Undefined"; NMorMRNA "null"; degree "4"; dimension "2_2";
chrA02	Undefined	as_event	3625173	3625478	.	+	.	transcript_id "TCONS_00003190,TCONS_00003192"; gene_id "chrA02:3623967-3625957W"; flanks "3625173-,3625478^"; structure "0,1^2-"; splice_chain ",3625323^3625400-"; sources "Undefined,Undefined"; NMorMRNA "null"; degree "4"; dimension "2_2";
chrA02	Undefined	as_event	3690445	3690673	.	+	.	transcript_id "TCONS_00003196,TCONS_00003195,TCONS_00003194"; gene_id "chrA02:3689517-3690673W"; flanks "3690445^,3690673]"; structure "1-,2-,3-"; splice_chain "3690555-,3690558-,3690597-"; sources "Undefined,Undefined,Undefined"; NMorMRNA "null"; degree "9"; dimension "3_3";
chrA02	Undefined	as_event	3852652	3852943	.	+	.	transcript_id "TCONS_00003204,TCONS_00003205"; gene_id "chrA02:3851429-3854515W"; flanks "3852652-,3852943^"; structure "0,1^2-"; splice_chain ",3852734^3852935-"; sources "Undefined,Undefined"; NMorMRNA "null"; degree "4"; dimension "2_2";
chrA02	Undefined	as_event	3872082	3872576	.	+	.	transcript_id "TCONS_00003206,TCONS_00003207"; gene_id "chrA02:3869454-3874458W"; flanks "3872082-,3872576^"; structure "0,1^2-"; splice_chain ",3872331^3872412-"; sources "Undefined,Undefined"; NMorMRNA "null"; degree "4"; dimension "2_2";
chrA02	Undefined	as_event	3873428	3873858	.	+	.	transcript_id "TCONS_00003206,TCONS_00003207"; gene_id "chrA02:3869454-3874458W"; flanks "3873428-,3873858^"; structure "0,1^2-"; splice_chain ",3873601^3873676-"; sources "Undefined,Undefined"; NMorMRNA "null"; degree "4"; dimension "2_2";
chrA02	Undefined	as_event	4188933	4189239	.	+	.	transcript_id "TCONS_00003220,TCONS_00003221"; gene_id "chrA02:4188800-4189540W"; flanks "4188933-,4189239-"; structure "1^,2^"; splice_chain "4189070^,4189071^"; sources "Undefined,Undefined"; NMorMRNA "null"; degree "4"; dimension "2_2";
chrA02	Undefined	as_event	4188933	4189540	.	+	.	transcript_id "TCONS_00003220,TCONS_00003221,TCONS_00003219"; gene_id "chrA02:4188800-4189540W"; flanks "4188933-,4189540]"; structure "1^4-,2^4-,3^5-"; splice_chain "4189070^4189239-,4189071^4189239-,4189080^4189249-"; sources "Undefined,Undefined,Undefined"; NMorMRNA "null"; degree "9"; dimension "3_3";
chrA02	Undefined	as_event	4532464	4532881	.	+	.	transcript_id "TCONS_00003244,TCONS_00003243"; gene_id "chrA02:4532029-4533774W"; flanks "4532464-,4532881^"; structure "0,1^2-"; splice_chain ",4532563^4532652-"; sources "Undefined,Undefined"; NMorMRNA "null"; degree "4"; dimension "2_2";
chrA02	Undefined	as_event	4573184	4573388	.	+	.	transcript_id "TCONS_00003248,TCONS_00003249"; gene_id "chrA02:4572338-4575504W"; flanks "4573184-,4573388^"; structure "0,1^2-"; splice_chain ",4573239^4573324-"; sources "Undefined,Undefined"; NMorMRNA "null"; degree "4"; dimension "2_2";
chrA02	Undefined	as_event	4589728	4591826	.	+	.	transcript_id "TCONS_00003252,TCONS_00003251"; gene_id "chrA02:4589728-4591826W"; flanks "4589728[,4591826]"; structure "1^3-,2^4-"; splice_chain "4589933^4590047-,4589943^4590057-"; sources "Undefined,Undefined"; NMorMRNA "null"; degree "4"; dimension "2_2";
chrA02	Undefined	as_event	4830940	4831647	.	+	.	transcript_id "TCONS_00003260,TCONS_00003259"; gene_id "chrA02:4830078-4832746W"; flanks "4830940-,4831647^"; structure "1^3-,2^4-"; splice_chain "4831121^4831464-,4831131^4831474-"; sources "Undefined,Undefined"; NMorMRNA "null"; degree "4"; dimension "2_2";
chrA02	Undefined	as_event	4832416	4832746	.	+	.	transcript_id "TCONS_00003260,TCONS_00003259"; gene_id "chrA02:4830078-4832746W"; flanks "4832416-,4832746]"; structure "1^3-,2^4-"; splice_chain "4832505^4832597-,4832507^4832599-"; sources "Undefined,Undefined"; NMorMRNA "null"; degree "4"; dimension "2_2";
chrA02	Undefined	as_event	4955839	4956040	.	+	.	transcript_id "TCONS_00003269,TCONS_00003267/TCONS_00003268"; gene_id "chrA02:4954492-4958281W"; flanks "4955839^,4956040^"; structure "1-,2-"; splice_chain "4955917-,4955925-"; sources "Undefined,Undefined"; NMorMRNA "null"; degree "4"; dimension "2_2";
chrA02	Undefined	as_event	4956113	4956498	.	+	.	transcript_id "TCONS_00003267/TCONS_00003269,TCONS_00003268"; gene_id "chrA02:4954492-4958281W"; flanks "4956113-,4956498^"; structure "0,1^2-"; splice_chain ",4956172^4956244-"; sources "Undefined,Undefined"; NMorMRNA "null"; degree "4"; dimension "2_2";
chrA02	Undefined	as_event	4956798	4957020	.	+	.	transcript_id "TCONS_00003267/TCONS_00003269,TCONS_00003268"; gene_id "chrA02:4954492-4958281W"; flanks "4956798-,4957020-"; structure "1^,2^"; splice_chain "4956925^,4956926^"; sources "Undefined,Undefined"; NMorMRNA "null"; degree "4"; dimension "2_2";
chrA02	Undefined	as_event	4957149	4957435	.	+	.	transcript_id "TCONS_00003268/TCONS_00003269,TCONS_00003267"; gene_id "chrA02:4954492-4958281W"; flanks "4957149-,4957435^"; structure "1^3-,2^4-"; splice_chain "4957279^4957353-,4957289^4957363-"; sources "Undefined,Undefined"; NMorMRNA "null"; degree "4"; dimension "2_2";
chrA02	Undefined	as_event	4957778	4958281	.	+	.	transcript_id "TCONS_00003267/TCONS_00003269,TCONS_00003268"; gene_id "chrA02:4954492-4958281W"; flanks "4957778-,4958281]"; structure "0,1^2-"; splice_chain ",4958040^4958127-"; sources "Undefined,Undefined"; NMorMRNA "null"; degree "4"; dimension "2_2";
chrA02	Undefined	as_event	5047221	5047505	.	+	.	transcript_id "TCONS_00003272,TCONS_00003273"; gene_id "chrA02:5046585-5048948W"; flanks "5047221-,5047505-"; structure "1^,2^"; splice_chain "5047361^,5047372^"; sources "Undefined,Undefined"; NMorMRNA "null"; degree "4"; dimension "2_2";
chrA02	Undefined	as_event	5073336	5073593	.	+	.	transcript_id "TCONS_00003277,TCONS_00003278"; gene_id "chrA02:5072233-5073593W"; flanks "5073336-,5073593]"; structure "1^3-,2^4-"; splice_chain "5073455^5073541-,5073465^5073551-"; sources "Undefined,Undefined"; NMorMRNA "null"; degree "4"; dimension "2_2";
chrA02	Undefined	as_event	5178147	5178317	.	+	.	transcript_id "TCONS_00003281,TCONS_00003280"; gene_id "chrA02:5178002-5179750W"; flanks "5178147-,5178317^"; structure "0,1^2-"; splice_chain ",5178196^5178264-"; sources "Undefined,Undefined"; NMorMRNA "null"; degree "4"; dimension "2_2";
chrA02	Undefined	as_event	5255302	5255607	.	+	.	transcript_id "TCONS_00003286,TCONS_00003287"; gene_id "chrA02:5254664-5257290W"; flanks "5255302-,5255607^"; structure "0,1^2-"; splice_chain ",5255351^5255423-"; sources "Undefined,Undefined"; NMorMRNA "null"; degree "4"; dimension "2_2";
chrA02	Undefined	as_event	5424659	5425150	.	+	.	transcript_id "TCONS_00003294,TCONS_00003293"; gene_id "chrA02:5423792-5425150W"; flanks "5424659-,5425150]"; structure "0,1^2-"; splice_chain ",5424744^5424836-"; sources "Undefined,Undefined"; NMorMRNA "null"; degree "4"; dimension "2_2";
chrA02	Undefined	as_event	5570560	5571753	.	+	.	transcript_id "TCONS_00003295,TCONS_00003296"; gene_id "chrA02:5570205-5571753W"; flanks "5570560-,5571753]"; structure "0,1^2-"; splice_chain ",5570700^5570804-"; sources "Undefined,Undefined"; NMorMRNA "null"; degree "4"; dimension "2_2";
chrA02	Undefined	as_event	5742417	5743040	.	+	.	transcript_id "TCONS_00003301,TCONS_00003300"; gene_id "chrA02:5742417-5744597W"; flanks "5742417[,5743040^"; structure "0,1^2-"; splice_chain ",5742701^5742775-"; sources "Undefined,Undefined"; NMorMRNA "null"; degree "4"; dimension "2_2";
chrA02	Undefined	as_event	5816904	5818729	.	+	.	transcript_id "TCONS_00003303,TCONS_00003304"; gene_id "chrA02:5816904-5818729W"; flanks "5816904[,5818729]"; structure "0,1^2-"; splice_chain ",5818184^5818332-"; sources "Undefined,Undefined"; NMorMRNA "null"; degree "4"; dimension "2_2";
chrA02	Undefined	as_event	6114841	6115426	.	+	.	transcript_id "TCONS_00003315,TCONS_00003314"; gene_id "chrA02:6114576-6115640W"; flanks "6114841-,6115426-"; structure "1^,2^"; splice_chain "6114956^,6114994^"; sources "Undefined,Undefined"; NMorMRNA "null"; degree "4"; dimension "2_2";
chrA02	Undefined	as_event	6133748	6134273	.	+	.	transcript_id "TCONS_00003319,TCONS_00003320"; gene_id "chrA02:6132869-6134273W"; flanks "6133748-,6134273]"; structure "1^3-,2^4-"; splice_chain "6133826^6133925-,6133836^6133935-"; sources "Undefined,Undefined"; NMorMRNA "null"; degree "4"; dimension "2_2";
chrA02	Undefined	as_event	6200527	6200778	.	+	.	transcript_id "TCONS_00003324,TCONS_00003323"; gene_id "chrA02:6199109-6201949W"; flanks "6200527-,6200778^"; structure "1^3-,2^4-"; splice_chain "6200628^6200706-,6200638^6200716-"; sources "Undefined,Undefined"; NMorMRNA "null"; degree "4"; dimension "2_2";
chrA02	Undefined	as_event	6253799	6254039	.	+	.	transcript_id "TCONS_00003327,TCONS_00003326"; gene_id "chrA02:6252653-6255983W"; flanks "6253799-,6254039-"; structure "1^,2^"; splice_chain "6253899^,6253900^"; sources "Undefined,Undefined"; NMorMRNA "null"; degree "4"; dimension "2_2";
chrA02	Undefined	as_event	6255054	6255389	.	+	.	transcript_id "TCONS_00003326,TCONS_00003327"; gene_id "chrA02:6252653-6255983W"; flanks "6255054-,6255389^"; structure "1^3-,2^4-"; splice_chain "6255171^6255303-,6255181^6255313-"; sources "Undefined,Undefined"; NMorMRNA "null"; degree "4"; dimension "2_2";
chrA02	Undefined	as_event	6264441	6265002	.	+	.	transcript_id "TCONS_00003328,TCONS_00003329"; gene_id "chrA02:6263484-6265002W"; flanks "6264441-,6265002]"; structure "0,1^2-"; splice_chain ",6264566^6264642-"; sources "Undefined,Undefined"; NMorMRNA "null"; degree "4"; dimension "2_2";
chrA02	Undefined	as_event	6284823	6284981	.	+	.	transcript_id "TCONS_00003333,TCONS_00003332"; gene_id "chrA02:6283992-6286443W"; flanks "6284823-,6284981-"; structure "1^,2^"; splice_chain "6284891^,6284893^"; sources "Undefined,Undefined"; NMorMRNA "null"; degree "4"; dimension "2_2";
chrA02	Undefined	as_event	6285567	6286138	.	+	.	transcript_id "TCONS_00003333,TCONS_00003332"; gene_id "chrA02:6283992-6286443W"; flanks "6285567-,6286138^"; structure "1^3-,2^4-"; splice_chain "6285828^6285930-,6285838^6285940-"; sources "Undefined,Undefined"; NMorMRNA "null"; degree "4"; dimension "2_2";
chrA02	Undefined	as_event	6301258	6301503	.	+	.	transcript_id "TCONS_00003337,TCONS_00003338"; gene_id "chrA02:6300898-6303027W"; flanks "6301258-,6301503^"; structure "0,1^2-"; splice_chain ",6301320^6301408-"; sources "Undefined,Undefined"; NMorMRNA "null"; degree "4"; dimension "2_2";
chrA02	Undefined	as_event	6313257	6314606	.	+	.	transcript_id "TCONS_00003340,TCONS_00003339"; gene_id "chrA02:6313257-6314606W"; flanks "6313257[,6314606]"; structure "1^3-,2^4-"; splice_chain "6313423^6313602-,6313433^6313612-"; sources "Undefined,Undefined"; NMorMRNA "null"; degree "4"; dimension "2_2";
chrA02	Undefined	as_event	6521835	6522038	.	+	.	transcript_id "TCONS_00003346/TCONS_00003348/TCONS_00003349,TCONS_00003347"; gene_id "chrA02:6521010-6524099W"; flanks "6521835-,6522038-"; structure "1^,2^"; splice_chain "6521944^,6521946^"; sources "Undefined,Undefined"; NMorMRNA "null"; degree "4"; dimension "2_2";
chrA02	Undefined	as_event	6523093	6523297	.	+	.	transcript_id "TCONS_00003349,TCONS_00003346/TCONS_00003347"; gene_id "chrA02:6521010-6524099W"; flanks "6523093^,6523297^"; structure "1-,2-"; splice_chain "6523181-,6523182-"; sources "Undefined,Undefined"; NMorMRNA "null"; degree "4"; dimension "2_2";
chrA02	Undefined	as_event	6523182	6523395	.	+	.	transcript_id "TCONS_00003346/TCONS_00003347,TCONS_00003348"; gene_id "chrA02:6521010-6524099W"; flanks "6523182-,6523395-"; structure "1^,2^"; splice_chain "6523297^,6523298^"; sources "Undefined,Undefined"; NMorMRNA "null"; degree "4"; dimension "2_2";
chrA02	Undefined	as_event	6523093	6523395	.	+	.	transcript_id "TCONS_00003349,TCONS_00003346/TCONS_00003347,TCONS_00003348"; gene_id "chrA02:6521010-6524099W"; flanks "6523093^,6523395-"; structure "1-3^,2-3^,2-4^"; splice_chain "6523181-6523297^,6523182-6523297^,6523182-6523298^"; sources "Undefined,Undefined,Undefined"; NMorMRNA "null"; degree "9"; dimension "3_3";
chrA02	Undefined	as_event	6523395	6523510	.	+	.	transcript_id "TCONS_00003346/TCONS_00003348/TCONS_00003349,TCONS_00003347"; gene_id "chrA02:6521010-6524099W"; flanks "6523395-,6523510-"; structure "1^,2^"; splice_chain "6523429^,6523431^"; sources "Undefined,Undefined"; NMorMRNA "null"; degree "4"; dimension "2_2";
chrA02	Undefined	as_event	6523727	6524099	.	+	.	transcript_id "TCONS_00003348/TCONS_00003349,TCONS_00003347"; gene_id "chrA02:6521010-6524099W"; flanks "6523727-,6524099]"; structure "1^3-,2^4-"; splice_chain "6523849^6523934-,6523859^6523944-"; sources "Undefined,Undefined"; NMorMRNA "null"; degree "4"; dimension "2_2";
chrA02	Undefined	as_event	6523510	6524099	.	+	.	transcript_id "TCONS_00003346,TCONS_00003348/TCONS_00003349,TCONS_00003347"; gene_id "chrA02:6521010-6524099W"; flanks "6523510-,6524099]"; structure "0,1^2-3^5-,1^2-4^6-"; splice_chain ",6523652^6523727-6523849^6523934-,6523652^6523727-6523859^6523944-"; sources "Undefined,Undefined,Undefined"; NMorMRNA "null"; degree "9"; dimension "3_3";
chrA02	Undefined	as_event	7227529	7228084	.	+	.	transcript_id "TCONS_00003366,TCONS_00003365"; gene_id "chrA02:7227453-7231452W"; flanks "7227529^,7228084^"; structure "1-,2-"; splice_chain "7228007-,7228012-"; sources "Undefined,Undefined"; NMorMRNA "null"; degree "4"; dimension "2_2";
chrA02	Undefined	as_event	7241991	7242384	.	+	.	transcript_id "TCONS_00003370,TCONS_00003369"; gene_id "chrA02:7239785-7242384W"; flanks "7241991-,7242384]"; structure "0,1^2-"; splice_chain ",7242147^7242241-"; sources "Undefined,Undefined"; NMorMRNA "null"; degree "4"; dimension "2_2";
chrA02	Undefined	as_event	7380716	7380980	.	+	.	transcript_id "TCONS_00003375/TCONS_00003376,TCONS_00003377"; gene_id "chrA02:7379326-7382493W"; flanks "7380716-,7380980^"; structure "0,1^2-"; splice_chain ",7380799^7380865-"; sources "Undefined,Undefined"; NMorMRNA "null"; degree "4"; dimension "2_2";
chrA02	Undefined	as_event	7381927	7382128	.	+	.	transcript_id "TCONS_00003375,TCONS_00003376/TCONS_00003377"; gene_id "chrA02:7379326-7382493W"; flanks "7381927-,7382128^"; structure "0,1^2-"; splice_chain ",7382001^7382093-"; sources "Undefined,Undefined"; NMorMRNA "null"; degree "4"; dimension "2_2";
chrA02	Undefined	as_event	7427396	7427753	.	+	.	transcript_id "TCONS_00003378,TCONS_00003379"; gene_id "chrA02:7427396-7429346W"; flanks "7427396[,7427753^"; structure "1^3-,2^4-"; splice_chain "7427497^7427638-,7427499^7427640-"; sources "Undefined,Undefined"; NMorMRNA "null"; degree "4"; dimension "2_2";
chrA02	Undefined	as_event	7427847	7428079	.	+	.	transcript_id "TCONS_00003378,TCONS_00003379"; gene_id "chrA02:7427396-7429346W"; flanks "7427847-,7428079^"; structure "0,1^2-"; splice_chain ",7427931^7428030-"; sources "Undefined,Undefined"; NMorMRNA "null"; degree "4"; dimension "2_2";
chrA02	Undefined	as_event	7492578	7492939	.	+	.	transcript_id "TCONS_00003380,TCONS_00003381"; gene_id "chrA02:7491658-7493844W"; flanks "7492578-,7492939^"; structure "0,1^2-"; splice_chain ",7492698^7492784-"; sources "Undefined,Undefined"; NMorMRNA "null"; degree "4"; dimension "2_2";
chrA02	Undefined	as_event	7493420	7493639	.	+	.	transcript_id "TCONS_00003381,TCONS_00003380"; gene_id "chrA02:7491658-7493844W"; flanks "7493420-,7493639^"; structure "1^3-,2^4-"; splice_chain "7493486^7493563-,7493496^7493573-"; sources "Undefined,Undefined"; NMorMRNA "null"; degree "4"; dimension "2_2";
chrA02	Undefined	as_event	7548770	7549022	.	+	.	transcript_id "TCONS_00003386,TCONS_00003388"; gene_id "chrA02:7548744-7550060W"; flanks "7548770^,7549022^"; structure "1-,2-"; splice_chain "7548881-,7548891-"; sources "Undefined,Undefined"; NMorMRNA "null"; degree "4"; dimension "2_2";
chrA02	Undefined	as_event	7548747	7549022	.	+	.	transcript_id "TCONS_00003388,TCONS_00003389"; gene_id "chrA02:7548744-7550060W"; flanks "7548747[,7549022^"; structure "1^3-,2^4-"; splice_chain "7548770^7548891-,7548773^7548894-"; sources "Undefined,Undefined"; NMorMRNA "null"; degree "4"; dimension "2_2";
chrA02	Undefined	as_event	7548891	7549205	.	+	.	transcript_id "TCONS_00003387,TCONS_00003388"; gene_id "chrA02:7548744-7550060W"; flanks "7548891-,7549205^"; structure "0,1^2-"; splice_chain ",7549022^7549100-"; sources "Undefined,Undefined"; NMorMRNA "null"; degree "4"; dimension "2_2";
chrA02	Undefined	as_event	7548770	7549205	.	+	.	transcript_id "TCONS_00003386,TCONS_00003387,TCONS_00003388"; gene_id "chrA02:7548744-7550060W"; flanks "7548770^,7549205^"; structure "1-3^4-,2-,2-3^4-"; splice_chain "7548881-7549022^7549100-,7548891-,7548891-7549022^7549100-"; sources "Undefined,Undefined,Undefined"; NMorMRNA "null"; degree "9"; dimension "3_3";
chrA02	Undefined	as_event	7548747	7549205	.	+	.	transcript_id "TCONS_00003387,TCONS_00003388,TCONS_00003389"; gene_id "chrA02:7548744-7550060W"; flanks "7548747[,7549205^"; structure "1^3-,1^3-5^6-,2^4-5^6-"; splice_chain "7548770^7548891-,7548770^7548891-7549022^7549100-,7548773^7548894-7549022^7549100-"; sources "Undefined,Undefined,Undefined"; NMorMRNA "null"; degree "9"; dimension "3_3";
chrA02	Undefined	as_event	7695145	7696432	.	+	.	transcript_id "TCONS_00003392,TCONS_00003391"; gene_id "chrA02:7694793-7696432W"; flanks "7695145-,7696432]"; structure "1^3-,2^4-"; splice_chain "7695367^7695787-,7695377^7695797-"; sources "Undefined,Undefined"; NMorMRNA "null"; degree "4"; dimension "2_2";
chrA02	Undefined	as_event	7935696	7936555	.	+	.	transcript_id "TCONS_00003397,TCONS_00003396"; gene_id "chrA02:7931477-7937463W"; flanks "7935696-,7936555^"; structure "1^3-,2^4-"; splice_chain "7936157^7936268-,7936159^7936270-"; sources "Undefined,Undefined"; NMorMRNA "null"; degree "4"; dimension "2_2";
chrA02	Undefined	as_event	7986369	7986611	.	+	.	transcript_id "TCONS_00003405,TCONS_00003404"; gene_id "chrA02:7985851-7987624W"; flanks "7986369-,7986611^"; structure "1^3-,2^4-"; splice_chain "7986438^7986516-,7986452^7986529-"; sources "Undefined,Undefined"; NMorMRNA "null"; degree "4"; dimension "2_2";
chrA02	Undefined	as_event	7986689	7987238	.	+	.	transcript_id "TCONS_00003404,TCONS_00003405"; gene_id "chrA02:7985851-7987624W"; flanks "7986689-,7987238^"; structure "1^3-,2^4-"; splice_chain "7987056^7987130-,7987066^7987140-"; sources "Undefined,Undefined"; NMorMRNA "null"; degree "4"; dimension "2_2";
chrA02	Undefined	as_event	8005342	8005548	.	+	.	transcript_id "TCONS_00003406/TCONS_00003408/TCONS_00003409,TCONS_00003407"; gene_id "chrA02:8004890-8007903W"; flanks "8005342-,8005548^"; structure "1^3-,2^4-"; splice_chain "8005419^8005493-,8005433^8005507-"; sources "Undefined,Undefined"; NMorMRNA "null"; degree "4"; dimension "2_2";
chrA02	Undefined	as_event	8006217	8006602	.	+	.	transcript_id "TCONS_00003408,TCONS_00003406"; gene_id "chrA02:8004890-8007903W"; flanks "8006217-,8006602^"; structure "1^3-,2^4-"; splice_chain "8006310^8006399-,8006312^8006401-"; sources "Undefined,Undefined"; NMorMRNA "null"; degree "4"; dimension "2_2";
chrA02	Undefined	as_event	8006217	8006604	.	+	.	transcript_id "TCONS_00003409,TCONS_00003407"; gene_id "chrA02:8004890-8007903W"; flanks "8006217-,8006604^"; structure "1^3-,2^4-"; splice_chain "8006310^8006399-,8006320^8006409-"; sources "Undefined,Undefined"; NMorMRNA "null"; degree "4"; dimension "2_2";
chrA02	Undefined	as_event	8006399	8006949	.	+	.	transcript_id "TCONS_00003408,TCONS_00003409"; gene_id "chrA02:8004890-8007903W"; flanks "8006399-,8006949^"; structure "1^3-,2^4-"; splice_chain "8006602^8006698-,8006604^8006700-"; sources "Undefined,Undefined"; NMorMRNA "null"; degree "4"; dimension "2_2";
chrA02	Undefined	as_event	8006217	8006949	.	+	.	transcript_id "TCONS_00003408,TCONS_00003409,TCONS_00003406,TCONS_00003407"; gene_id "chrA02:8004890-8007903W"; flanks "8006217-,8006949^"; structure "1^4-7^9-,1^4-8^10-,2^5-7^9-,3^6-8^10-"; splice_chain "8006310^8006399-8006602^8006698-,8006310^8006399-8006604^8006700-,8006312^8006401-8006602^8006698-,8006320^8006409-8006604^8006700-"; sources "Undefined,Undefined,Undefined,Undefined"; NMorMRNA …
chrA02	Undefined	as_event	8111665	8111969	.	+	.	transcript_id "TCONS_00003414,TCONS_00003415"; gene_id "chrA02:8111225-8113289W"; flanks "8111665-,8111969^"; structure "0,1^2-"; splice_chain ",8111753^8111841-"; sources "Undefined,Undefined"; NMorMRNA "null"; degree "4"; dimension "2_2";
chrA02	Undefined	as_event	8157892	8158207	.	+	.	transcript_id "TCONS_00003416,TCONS_00003417"; gene_id "chrA02:8157130-8158207W"; flanks "8157892-,8158207]"; structure "1^3-,2^4-"; splice_chain "8158001^8158074-,8158012^8158084-"; sources "Undefined,Undefined"; NMorMRNA "null"; degree "4"; dimension "2_2";
chrA02	Undefined	as_event	8322660	8322943	.	+	.	transcript_id "TCONS_00003423/TCONS_00003425,TCONS_00003424"; gene_id "chrA02:8321958-8326367W"; flanks "8322660-,8322943^"; structure "0,1^2-"; splice_chain ",8322723^8322823-"; sources "Undefined,Undefined"; NMorMRNA "null"; degree "4"; dimension "2_2";
chrA02	Undefined	as_event	8323971	8324290	.	+	.	transcript_id "TCONS_00003424,TCONS_00003423"; gene_id "chrA02:8321958-8326367W"; flanks "8323971-,8324290^"; structure "1^3-,2^4-"; splice_chain "8324126^8324225-,8324136^8324235-"; sources "Undefined,Undefined"; NMorMRNA "null"; degree "4"; dimension "2_2";
chrA02	Undefined	as_event	8324225	8324542	.	+	.	transcript_id "TCONS_00003424,TCONS_00003425"; gene_id "chrA02:8321958-8326367W"; flanks "8324225-,8324542-"; structure "1^,2^"; splice_chain "8324290^,8324291^"; sources "Undefined,Undefined"; NMorMRNA "null"; degree "4"; dimension "2_2";
chrA02	Undefined	as_event	8323971	8324542	.	+	.	transcript_id "TCONS_00003424,TCONS_00003425,TCONS_00003423"; gene_id "chrA02:8321958-8326367W"; flanks "8323971-,8324542-"; structure "1^3-5^,1^3-6^,2^4-5^"; splice_chain "8324126^8324225-8324290^,8324126^8324225-8324291^,8324136^8324235-8324290^"; sources "Undefined,Undefined,Undefined"; NMorMRNA "null"; degree "9"; dimension "3_3";
chrA02	Undefined	as_event	8421486	8421857	.	+	.	transcript_id "TCONS_00003427,TCONS_00003428"; gene_id "chrA02:8419936-8422239W"; flanks "8421486-,8421857^"; structure "0,1^2-"; splice_chain ",8421578^8421657-"; sources "Undefined,Undefined"; NMorMRNA "null"; degree "4"; dimension "2_2";
chrA02	Undefined	as_event	8631758	8631935	.	+	.	transcript_id "TCONS_00003433,TCONS_00003434"; gene_id "chrA02:8629819-8633622W"; flanks "8631758-,8631935-"; structure "1^,2^"; splice_chain "8631841^,8631842^"; sources "Undefined,Undefined"; NMorMRNA "null"; degree "4"; dimension "2_2";
chrA02	Undefined	as_event	8631504	8631987	.	+	.	transcript_id "TCONS_00003433,TCONS_00003434,TCONS_00003435"; gene_id "chrA02:8629819-8633622W"; flanks "8631504-,8631987^"; structure "1^3-5^8-,1^3-6^8-,2^4-7^9-"; splice_chain "8631661^8631758-8631841^8631935-,8631661^8631758-8631842^8631935-,8631671^8631768-8631851^8631945-"; sources "Undefined,Undefined,Undefined"; NMorMRNA "null"; degree "9"; dimension "3_3";
chrA02	Undefined	as_event	8632345	8632710	.	+	.	transcript_id "TCONS_00003433,TCONS_00003435"; gene_id "chrA02:8629819-8633622W"; flanks "8632345-,8632710^"; structure "1^3-,2^4-"; splice_chain "8632452^8632587-,8632462^8632597-"; sources "Undefined,Undefined"; NMorMRNA "null"; degree "4"; dimension "2_2";
chrA02	Undefined	as_event	8632587	8633019	.	+	.	transcript_id "TCONS_00003433,TCONS_00003434"; gene_id "chrA02:8629819-8633622W"; flanks "8632587-,8633019^"; structure "1^3-,2^4-"; splice_chain "8632710^8632934-,8632720^8632944-"; sources "Undefined,Undefined"; NMorMRNA "null"; degree "4"; dimension "2_2";
chrA02	Undefined	as_event	8632345	8633019	.	+	.	transcript_id "TCONS_00003433,TCONS_00003434,TCONS_00003435"; gene_id "chrA02:8629819-8633622W"; flanks "8632345-,8633019^"; structure "1^3-5^7-,1^3-6^8-,2^4-5^7-"; splice_chain "8632452^8632587-8632710^8632934-,8632452^8632587-8632720^8632944-,8632462^8632597-8632710^8632934-"; sources "Undefined,Undefined,Undefined"; NMorMRNA "null"; degree "9"; dimension "3_3";
chrA02	Undefined	as_event	8641093	8641256	.	+	.	transcript_id "TCONS_00003437,TCONS_00003436"; gene_id "chrA02:8641039-8641897W"; flanks "8641093^,8641256^"; structure "1-,2-"; splice_chain "8641164-,8641182-"; sources "Undefined,Undefined"; NMorMRNA "null"; degree "4"; dimension "2_2";
chrA02	Undefined	as_event	8648743	8649258	.	+	.	transcript_id "TCONS_00003438,TCONS_00003439"; gene_id "chrA02:8648256-8652092W"; flanks "8648743-,8649258-"; structure "1^,2^"; splice_chain "8648990^,8649018^"; sources "Undefined,Undefined"; NMorMRNA "null"; degree "4"; dimension "2_2";
chrA02	Undefined	as_event	8651564	8652092	.	+	.	transcript_id "TCONS_00003440,TCONS_00003438/TCONS_00003439"; gene_id "chrA02:8648256-8652092W"; flanks "8651564-,8652092]"; structure "0,1^2-3^4-"; splice_chain ",8651620^8651808-8651885^8652033-"; sources "Undefined,Undefined"; NMorMRNA "null"; degree "4"; dimension "2_2";
chrA02	Undefined	as_event	8677182	8677542	.	+	.	transcript_id "TCONS_00003443,TCONS_00003442"; gene_id "chrA02:8676275-8677845W"; flanks "8677182^,8677542^"; structure "1-,2-"; splice_chain "8677408-,8677411-"; sources "Undefined,Undefined"; NMorMRNA "null"; degree "4"; dimension "2_2";
chrA02	Undefined	as_event	8947951	8948345	.	+	.	transcript_id "TCONS_00003448/TCONS_00003449,TCONS_00003450"; gene_id "chrA02:8946986-8950811W"; flanks "8947951-,8948345^"; structure "1^3-,2^4-"; splice_chain "8948058^8948163-,8948068^8948173-"; sources "Undefined,Undefined"; NMorMRNA "null"; degree "4"; dimension "2_2";
chrA02	Undefined	as_event	8948467	8948676	.	+	.	transcript_id "TCONS_00003448,TCONS_00003449/TCONS_00003450"; gene_id "chrA02:8946986-8950811W"; flanks "8948467-,8948676-"; structure "1^,2^"; splice_chain "8948593^,8948599^"; sources "Undefined,Undefined"; NMorMRNA "null"; degree "4"; dimension "2_2";
chrA02	Undefined	as_event	9113139	9113441	.	+	.	transcript_id "TCONS_00003454,TCONS_00003455"; gene_id "chrA02:9112725-9114335W"; flanks "9113139-,9113441^"; structure "1^3-,2^4-"; splice_chain "9113222^9113287-,9113230^9113295-"; sources "Undefined,Undefined"; NMorMRNA "null"; degree "4"; dimension "2_2";
chrA02	Undefined	as_event	9114026	9114335	.	+	.	transcript_id "TCONS_00003454,TCONS_00003455"; gene_id "chrA02:9112725-9114335W"; flanks "9114026-,9114335]"; structure "1^3-,2^4-"; splice_chain "9114183^9114265-,9114193^9114275-"; sources "Undefined,Undefined"; NMorMRNA "null"; degree "4"; dimension "2_2";
chrA02	Undefined	as_event	9424636	9425339	.	+	.	transcript_id "TCONS_00003471,TCONS_00003470"; gene_id "chrA02:9423380-9429841W"; flanks "9424636-,9425339^"; structure "1^3-,2^4-"; splice_chain "9424716^9425202-,9424750^9425236-"; sources "Undefined,Undefined"; NMorMRNA "null"; degree "4"; dimension "2_2";
chrA02	Undefined	as_event	9572473	9572788	.	+	.	transcript_id "TCONS_00003476,TCONS_00003477"; gene_id "chrA02:9569573-9574045W"; flanks "9572473-,9572788^"; structure "1^3-,2^4-"; splice_chain "9572599^9572709-,9572600^9572710-"; sources "Undefined,Undefined"; NMorMRNA "null"; degree "4"; dimension "2_2";
chrA02	Undefined	as_event	9677228	9677687	.	+	.	transcript_id "TCONS_00003480,TCONS_00003479"; gene_id "chrA02:9675629-9678985W"; flanks "9677228^,9677687^"; structure "1-,2-"; splice_chain "9677301-,9677302-"; sources "Undefined,Undefined"; NMorMRNA "null"; degree "4"; dimension "2_2";
chrA02	Undefined	as_event	9776313	9776841	.	+	.	transcript_id "TCONS_00003489,TCONS_00003487"; gene_id "chrA02:9775270-9777546W"; flanks "9776313-,9776841^"; structure "1^3-,2^4-"; splice_chain "9776422^9776640-,9776423^9776641-"; sources "Undefined,Undefined"; NMorMRNA "null"; degree "4"; dimension "2_2";
chrA02	Undefined	as_event	9775517	9776841	.	+	.	transcript_id "TCONS_00003488,TCONS_00003487"; gene_id "chrA02:9775270-9777546W"; flanks "9775517^,9776841^"; structure "1-4^6-7^9-,2-3^5-8^10-"; splice_chain "9775890-9776219^9776315-9776422^9776640-,9776115-9776217^9776313-9776423^9776641-"; sources "Undefined,Undefined"; NMorMRNA "null"; degree "4"; dimension "2_2";
chrA02	Undefined	as_event	9783655	9783883	.	+	.	transcript_id "TCONS_00003491,TCONS_00003490"; gene_id "chrA02:9781590-9783883W"; flanks "9783655-,9783883]"; structure "1^3-,2^4-"; splice_chain "9783745^9783835-,9783785^9783875-"; sources "Undefined,Undefined"; NMorMRNA "null"; degree "4"; dimension "2_2";
chrA02	Undefined	as_event	9999053	10000087	.	+	.	transcript_id "TCONS_00003494,TCONS_00003495"; gene_id "chrA02:9999053-10004310W"; flanks "9999053[,10000087-"; structure "1^,2^"; splice_chain "9999448^,9999737^"; sources "Undefined,Undefined"; NMorMRNA "null"; degree "4"; dimension "2_2";
chrA02	Undefined	as_event	10313133	10314178	.	+	.	transcript_id "TCONS_00003505,TCONS_00003504/TCONS_00003506"; gene_id "chrA02:10312520-10314178W"; flanks "10313133-,10314178]"; structure "0,1^2-"; splice_chain ",10313164^10313303-"; sources "Undefined,Undefined"; NMorMRNA "null"; degree "4"; dimension "2_2";
chrA02	Undefined	as_event	10511754	10512745	.	+	.	transcript_id "TCONS_00003512,TCONS_00003513"; gene_id "chrA02:10507144-10512745W"; flanks "10511754-,10512745]"; structure "0,1^2-"; splice_chain ",10511896^10511982-"; sources "Undefined,Undefined"; NMorMRNA "null"; degree "4"; dimension "2_2";
chrA02	Undefined	as_event	10560406	10561325	.	+	.	transcript_id "TCONS_00003517,TCONS_00003516"; gene_id "chrA02:10560406-10562609W"; flanks "10560406[,10561325^"; structure "1^3-,2^4-"; splice_chain "10560537^10560626-,10560547^10560636-"; sources "Undefined,Undefined"; NMorMRNA "null"; degree "4"; dimension "2_2";
chrA02	Undefined	as_event	10560406	10562609	.	+	.	transcript_id "TCONS_00003517,TCONS_00003516,TCONS_00003515"; gene_id "chrA02:10560406-10562609W"; flanks "10560406[,10562609]"; structure "1^4-7^9-,2^5-7^9-,3^6-8^10-"; splice_chain "10560537^10560626-10561325^10561995-,10560547^10560636-10561325^10561995-,10560548^10560637-10561335^10562005-"; sources "Undefined,Undefined,Undefined"; NMorMRNA "null"; degree "9"; dimension "3_3";
chrA02	Undefined	as_event	10683816	10684363	.	+	.	transcript_id "TCONS_00003523,TCONS_00003524"; gene_id "chrA02:10678155-10692001W"; flanks "10683816-,10684363^"; structure "1^3-,2^4-"; splice_chain "10684077^10684219-,10684094^10684236-"; sources "Undefined,Undefined"; NMorMRNA "null"; degree "4"; dimension "2_2";
chrA02	Undefined	as_event	10686245	10686668	.	+	.	transcript_id "TCONS_00003523,TCONS_00003524"; gene_id "chrA02:10678155-10692001W"; flanks "10686245-,10686668^"; structure "1^3-,2^4-"; splice_chain "10686382^10686483-,10686392^10686493-"; sources "Undefined,Undefined"; NMorMRNA "null"; degree "4"; dimension "2_2";
chrA02	Undefined	as_event	10686668	10686778	.	+	.	transcript_id "TCONS_00003524,TCONS_00003523"; gene_id "chrA02:10678155-10692001W"; flanks "10686668^,10686778^"; structure "1-,2-"; splice_chain "10686764-,10686766-"; sources "Undefined,Undefined"; NMorMRNA "null"; degree "4"; dimension "2_2";
chrA02	Undefined	as_event	10821241	10821699	.	+	.	transcript_id "TCONS_00003526,TCONS_00003527"; gene_id "chrA02:10821241-10822294W"; flanks "10821241[,10821699-"; structure "1^,2^"; splice_chain "10821553^,10821615^"; sources "Undefined,Undefined"; NMorMRNA "null"; degree "4"; dimension "2_2";
chrA02	Undefined	as_event	10997898	10999096	.	+	.	transcript_id "TCONS_00003533,TCONS_00003534"; gene_id "chrA02:10995319-10999096W"; flanks "10997898-,10999096]"; structure "0,1^2-3^4-"; splice_chain ",10998033^10998110-10998256^10998330-"; sources "Undefined,Undefined"; NMorMRNA "null"; degree "4"; dimension "2_2";
chrA02	Undefined	as_event	11059367	11059977	.	+	.	transcript_id "TCONS_00003539,TCONS_00003540"; gene_id "chrA02:11058265-11059977W"; flanks "11059367-,11059977]"; structure "1^3-,2^4-"; splice_chain "11059595^11059802-,11059605^11059812-"; sources "Undefined,Undefined"; NMorMRNA "null"; degree "4"; dimension "2_2";
chrA02	Undefined	as_event	11112832	11113536	.	+	.	transcript_id "TCONS_00003546,TCONS_00003547"; gene_id "chrA02:11112100-11113536W"; flanks "11112832-,11113536]"; structure "1^3-,2^4-"; splice_chain "11112936^11113082-,11112950^11113096-"; sources "Undefined,Undefined"; NMorMRNA "null"; degree "4"; dimension "2_2";
chrA02	Undefined	as_event	11157179	11157508	.	+	.	transcript_id "TCONS_00003550,TCONS_00003551"; gene_id "chrA02:11156322-11158512W"; flanks "11157179-,11157508^"; structure "1^3-,2^4-"; splice_chain "11157258^11157349-,11157259^11157350-"; sources "Undefined,Undefined"; NMorMRNA "null"; degree "4"; dimension "2_2";
chrA02	Undefined	as_event	11157179	11157827	.	+	.	transcript_id "TCONS_00003550,TCONS_00003551,TCONS_00003549"; gene_id "chrA02:11156322-11158512W"; flanks "11157179-,11157827^"; structure "1^3-5^7-,2^4-5^7-,6^8-"; splice_chain "11157258^11157349-11157508^11157616-,11157259^11157350-11157508^11157616-,11157510^11157618-"; sources "Undefined,Undefined,Undefined"; NMorMRNA "null"; degree "9"; dimension "3_3";
chrA02	Undefined	as_event	11207892	11208328	.	+	.	transcript_id "TCONS_00003554,TCONS_00003555"; gene_id "chrA02:11205315-11208674W"; flanks "11207892-,11208328^"; structure "1^3-,2^4-"; splice_chain "11208039^11208173-,11208049^11208183-"; sources "Undefined,Undefined"; NMorMRNA "null"; degree "4"; dimension "2_2";
chrA02	Undefined	as_event	11393197	11394667	.	+	.	transcript_id "TCONS_00003557,TCONS_00003556"; gene_id "chrA02:11392596-11394667W"; flanks "11393197-,11394667]"; structure "1^3-,2^4-"; splice_chain "11393355^11393452-,11393365^11393462-"; sources "Undefined,Undefined"; NMorMRNA "null"; degree "4"; dimension "2_2";
chrA02	Undefined	as_event	11410391	11410887	.	+	.	transcript_id "TCONS_00003558/TCONS_00003559/TCONS_00003561,TCONS_00003560"; gene_id "chrA02:11407797-11414575W"; flanks "11410391-,11410887^"; structure "1^3-,2^4-"; splice_chain "11410474^11410567-,11410475^11410568-"; sources "Undefined,Undefined"; NMorMRNA "null"; degree "4"; dimension "2_2";
chrA02	Undefined	as_event	11411322	11411684	.	+	.	transcript_id "TCONS_00003558/TCONS_00003560/TCONS_00003561,TCONS_00003559"; gene_id "chrA02:11407797-11414575W"; flanks "11411322-,11411684^"; structure "1^3-,2^4-"; splice_chain "11411451^11411554-,11411461^11411564-"; sources "Undefined,Undefined"; NMorMRNA "null"; degree "4"; dimension "2_2";
chrA02	Undefined	as_event	11411970	11412296	.	+	.	transcript_id "TCONS_00003558/TCONS_00003560/TCONS_00003561,TCONS_00003559"; gene_id "chrA02:11407797-11414575W"; flanks "11411970^,11412296^"; structure "1-,2-"; splice_chain "11412049-,11412067-"; sources "Undefined,Undefined"; NMorMRNA "null"; degree "4"; dimension "2_2";
chrA02	Undefined	as_event	11413770	11414277	.	+	.	transcript_id "TCONS_00003558,TCONS_00003560"; gene_id "chrA02:11407797-11414575W"; flanks "11413770-,11414277-"; structure "1^,2^"; splice_chain "11414159^,11414195^"; sources "Undefined,Undefined"; NMorMRNA "null"; degree "4"; dimension "2_2";
chrA02	Undefined	as_event	11414159	11414575	.	+	.	transcript_id "TCONS_00003559,TCONS_00003561,TCONS_00003558"; gene_id "chrA02:11407797-11414575W"; flanks "11414159^,11414575]"; structure "1-,2-,3-"; splice_chain "11414267-,11414270-,11414277-"; sources "Undefined,Undefined,Undefined"; NMorMRNA "null"; degree "9"; dimension "3_3";
chrA02	Undefined	as_event	11413770	11414575	.	+	.	transcript_id "TCONS_00003559,TCONS_00003561,TCONS_00003558,TCONS_00003560"; gene_id "chrA02:11407797-11414575W"; flanks "11413770-,11414575]"; structure "1^3-,1^4-,1^5-,2^5-"; splice_chain "11414159^11414267-,11414159^11414270-,11414159^11414277-,11414195^11414277-"; sources "Undefined,Undefined,Undefined,Undefined"; NMorMRNA "null"; degree "16"; dimension "4_4";
chrA02	Undefined	as_event	11557060	11557419	.	+	.	transcript_id "TCONS_00003569,TCONS_00003568"; gene_id "chrA02:11557060-11558966W"; flanks "11557060[,11557419^"; structure "1^3-,2^4-"; splice_chain "11557260^11557346-,11557270^11557356-"; sources "Undefined,Undefined"; NMorMRNA "null"; degree "4"; dimension "2_2";
chrA02	Undefined	as_event	11557419	11558036	.	+	.	transcript_id "TCONS_00003568,TCONS_00003569"; gene_id "chrA02:11557060-11558966W"; flanks "11557419^,11558036^"; structure "1-,2-"; splice_chain "11557921-,11557922-"; sources "Undefined,Undefined"; NMorMRNA "null"; degree "4"; dimension "2_2";
chrA02	Undefined	as_event	11558115	11558966	.	+	.	transcript_id "TCONS_00003568,TCONS_00003569"; gene_id "chrA02:11557060-11558966W"; flanks "11558115-,11558966]"; structure "0,1^2-"; splice_chain ",11558396^11558474-"; sources "Undefined,Undefined"; NMorMRNA "null"; degree "4"; dimension "2_2";
chrA02	Undefined	as_event	11610260	11610595	.	+	.	transcript_id "TCONS_00003570,TCONS_00003571"; gene_id "chrA02:11609229-11610931W"; flanks "11610260-,11610595^"; structure "0,1^2-"; splice_chain ",11610382^11610479-"; sources "Undefined,Undefined"; NMorMRNA "null"; degree "4"; dimension "2_2";
chrA02	Undefined	as_event	11768777	11769067	.	+	.	transcript_id "TCONS_00003575,TCONS_00003576"; gene_id "chrA02:11768211-11769754W"; flanks "11768777^,11769067^"; structure "1-,2-"; splice_chain "11769025-,11769026-"; sources "Undefined,Undefined"; NMorMRNA "null"; degree "4"; dimension "2_2";
chrA02	Undefined	as_event	11769323	11769754	.	+	.	transcript_id "TCONS_00003576,TCONS_00003575"; gene_id "chrA02:11768211-11769754W"; flanks "11769323-,11769754]"; structure "1^3-,2^4-"; splice_chain "11769420^11769521-,11769430^11769531-"; sources "Undefined,Undefined"; NMorMRNA "null"; degree "4"; dimension "2_2";
chrA02	Undefined	as_event	11889421	11890561	.	+	.	transcript_id "TCONS_00003582,TCONS_00003583"; gene_id "chrA02:11889421-11891119W"; flanks "11889421[,11890561^"; structure "0,1^2-"; splice_chain ",11890105^11890433-"; sources "Undefined,Undefined"; NMorMRNA "null"; degree "4"; dimension "2_2";
chrA02	Undefined	as_event	11905993	11906308	.	+	.	transcript_id "TCONS_00003585,TCONS_00003584"; gene_id "chrA02:11904020-11909705W"; flanks "11905993-,11906308^"; structure "1^3-,2^4-"; splice_chain "11906100^11906178-,11906111^11906189-"; sources "Undefined,Undefined"; NMorMRNA "null"; degree "4"; dimension "2_2";
chrA02	Undefined	as_event	11906189	11906514	.	+	.	transcript_id "TCONS_00003584,TCONS_00003586"; gene_id "chrA02:11904020-11909705W"; flanks "11906189-,11906514^"; structure "1^3-,2^4-"; splice_chain "11906308^11906385-,11906318^11906395-"; sources "Undefined,Undefined"; NMorMRNA "null"; degree "4"; dimension "2_2";
chrA02	Undefined	as_event	11905993	11906514	.	+	.	transcript_id "TCONS_00003585,TCONS_00003584,TCONS_00003586"; gene_id "chrA02:11904020-11909705W"; flanks "11905993-,11906514^"; structure "1^3-5^7-,2^4-5^7-,2^4-6^8-"; splice_chain "11906100^11906178-11906308^11906385-,11906111^11906189-11906308^11906385-,11906111^11906189-11906318^11906395-"; sources "Undefined,Undefined,Undefined"; NMorMRNA "null"; degree "9"; dimension "3_3";
chrA02	Undefined	as_event	11907720	11908028	.	+	.	transcript_id "TCONS_00003584/TCONS_00003586,TCONS_00003585"; gene_id "chrA02:11904020-11909705W"; flanks "11907720-,11908028^"; structure "0,1^2-"; splice_chain ",11907878^11907954-"; sources "Undefined,Undefined"; NMorMRNA "null"; degree "4"; dimension "2_2";
chrA02	Undefined	as_event	12088550	12089118	.	+	.	transcript_id "TCONS_00003595,TCONS_00003594"; gene_id "chrA02:12088550-12091437W"; flanks "12088550[,12089118^"; structure "1^3-,2^4-"; splice_chain "12088772^12089032-,12088782^12089042-"; sources "Undefined,Undefined"; NMorMRNA "null"; degree "4"; dimension "2_2";
chrA02	Undefined	as_event	12122867	12124759	.	+	.	transcript_id "TCONS_00003598,TCONS_00003599"; gene_id "chrA02:12122448-12124759W"; flanks "12122867^,12124759]"; structure "1-4^6-,2-3^5-"; splice_chain "12123040-12123486^12124103-,12123042-12123476^12124093-"; sources "Undefined,Undefined"; NMorMRNA "null"; degree "4"; dimension "2_2";
chrA02	Undefined	as_event	12245878	12246318	.	+	.	transcript_id "TCONS_00003603/TCONS_00003604,TCONS_00003605"; gene_id "chrA02:12242386-12249048W"; flanks "12245878-,12246318^"; structure "1^3-,2^4-"; splice_chain "12245973^12246190-,12245975^12246192-"; sources "Undefined,Undefined"; NMorMRNA "null"; degree "4"; dimension "2_2";
chrA02	Undefined	as_event	12248047	12248386	.	+	.	transcript_id "TCONS_00003604/TCONS_00003605,TCONS_00003603"; gene_id "chrA02:12242386-12249048W"; flanks "12248047-,12248386^"; structure "1^3-,2^4-"; splice_chain "12248161^12248286-,12248171^12248296-"; sources "Undefined,Undefined"; NMorMRNA "null"; degree "4"; dimension "2_2";
chrA02	Undefined	as_event	12263304	12263583	.	+	.	transcript_id "TCONS_00003607,TCONS_00003606"; gene_id "chrA02:12262766-12264851W"; flanks "12263304-,12263583^"; structure "0,1^2-"; splice_chain ",12263432^12263524-"; sources "Undefined,Undefined"; NMorMRNA "null"; degree "4"; dimension "2_2";
chrA02	Undefined	as_event	12388661	12389327	.	+	.	transcript_id "TCONS_00003614,TCONS_00003615"; gene_id "chrA02:12388325-12389830W"; flanks "12388661-,12389327^"; structure "1^3-,2^4-"; splice_chain "12388969^12389154-,12388979^12389164-"; sources "Undefined,Undefined"; NMorMRNA "null"; degree "4"; dimension "2_2";
chrA02	Undefined	as_event	12430934	12431553	.	+	.	transcript_id "TCONS_00003617/TCONS_00003618,TCONS_00003619"; gene_id "chrA02:12421998-12439180W"; flanks "12430934-,12431553^"; structure "1^3-,2^4-"; splice_chain "12431081^12431431-,12431091^12431441-"; sources "Undefined,Undefined"; NMorMRNA "null"; degree "4"; dimension "2_2";
chrA02	Undefined	as_event	12431722	12431966	.	+	.	transcript_id "TCONS_00003618,TCONS_00003617/TCONS_00003619"; gene_id "chrA02:12421998-12439180W"; flanks "12431722-,12431966^"; structure "1^3-,2^4-"; splice_chain "12431778^12431856-,12431814^12431892-"; sources "Undefined,Undefined"; NMorMRNA "null"; degree "4"; dimension "2_2";
chrA02	Undefined	as_event	12433190	12433661	.	+	.	transcript_id "TCONS_00003618,TCONS_00003617/TCONS_00003619"; gene_id "chrA02:12421998-12439180W"; flanks "12433190-,12433661^"; structure "1^3-,2^4-"; splice_chain "12433268^12433559-,12433293^12433584-"; sources "Undefined,Undefined"; NMorMRNA "null"; degree "4"; dimension "2_2";
chrA02	Undefined	as_event	12435289	12435435	.	+	.	transcript_id "TCONS_00003617,TCONS_00003618/TCONS_00003619"; gene_id "chrA02:12421998-12439180W"; flanks "12435289^,12435435^"; structure "1-,2-"; splice_chain "12435371-,12435376-"; sources "Undefined,Undefined"; NMorMRNA "null"; degree "4"; dimension "2_2";
chrA02	Undefined	as_event	12435736	12436063	.	+	.	transcript_id "TCONS_00003618/TCONS_00003619,TCONS_00003617"; gene_id "chrA02:12421998-12439180W"; flanks "12435736-,12436063^"; structure "1^3-,2^4-"; splice_chain "12435846^12435926-,12435856^12435936-"; sources "Undefined,Undefined"; NMorMRNA "null"; degree "4"; dimension "2_2";
chrA02	Undefined	as_event	12436362	12436600	.	+	.	transcript_id "TCONS_00003618/TCONS_00003619,TCONS_00003617"; gene_id "chrA02:12421998-12439180W"; flanks "12436362-,12436600-"; structure "1^,2^"; splice_chain "12436433^,12436434^"; sources "Undefined,Undefined"; NMorMRNA "null"; degree "4"; dimension "2_2";
chrA02	Undefined	as_event	12436600	12437095	.	+	.	transcript_id "TCONS_00003618/TCONS_00003619,TCONS_00003617"; gene_id "chrA02:12421998-12439180W"; flanks "12436600-,12437095^"; structure "1^3-,2^4-"; splice_chain "12436712^12436937-,12436722^12436947-"; sources "Undefined,Undefined"; NMorMRNA "null"; degree "4"; dimension "2_2";
chrA02	Undefined	as_event	12449294	12449528	.	+	.	transcript_id "TCONS_00003620,TCONS_00003621"; gene_id "chrA02:12448160-12450716W"; flanks "12449294-,12449528-"; structure "1^,2^"; splice_chain "12449460^,12449465^"; sources "Undefined,Undefined"; NMorMRNA "null"; degree "4"; dimension "2_2";
chrA02	Undefined	as_event	12477334	12477568	.	+	.	transcript_id "TCONS_00003623,TCONS_00003624"; gene_id "chrA02:12475822-12478623W"; flanks "12477334-,12477568^"; structure "0,1^2-"; splice_chain ",12477384^12477461-"; sources "Undefined,Undefined"; NMorMRNA "null"; degree "4"; dimension "2_2";
chrA02	Undefined	as_event	12755587	12756294	.	+	.	transcript_id "TCONS_00003631,TCONS_00003630"; gene_id "chrA02:12754720-12756993W"; flanks "12755587-,12756294^"; structure "1^3-5^7-9^11-,2^4-6^8-10^12-"; splice_chain "12755658^12755738-12755866^12755956-12756036^12756124-,12755673^12755753-12755876^12755966-12756042^12756130-"; sources "Undefined,Undefined"; NMorMRNA "null"; degree "4"; dimension "2_2";
chrA02	Undefined	as_event	12770532	12770773	.	+	.	transcript_id "TCONS_00003632,TCONS_00003633"; gene_id "chrA02:12767865-12771618W"; flanks "12770532-,12770773^"; structure "0,1^2-"; splice_chain ",12770609^12770688-"; sources "Undefined,Undefined"; NMorMRNA "null"; degree "4"; dimension "2_2";
chrA02	Undefined	as_event	12842483	12842867	.	+	.	transcript_id "TCONS_00003635,TCONS_00003634"; gene_id "chrA02:12840618-12845961W"; flanks "12842483-,12842867^"; structure "1^3-,2^4-"; splice_chain "12842590^12842770-,12842592^12842772-"; sources "Undefined,Undefined"; NMorMRNA "null"; degree "4"; dimension "2_2";
chrA02	Undefined	as_event	13090393	13091173	.	+	.	transcript_id "TCONS_00003641,TCONS_00003642"; gene_id "chrA02:13090393-13091777W"; flanks "13090393[,13091173^"; structure "1^3-,2^4-"; splice_chain "13090670^13091032-,13090680^13091042-"; sources "Undefined,Undefined"; NMorMRNA "null"; degree "4"; dimension "2_2";
chrA02	Undefined	as_event	13125148	13125515	.	+	.	transcript_id "TCONS_00003646,TCONS_00003647"; gene_id "chrA02:13124238-13126178W"; flanks "13125148-,13125515^"; structure "0,1^2-"; splice_chain ",13125321^13125399-"; sources "Undefined,Undefined"; NMorMRNA "null"; degree "4"; dimension "2_2";
chrA02	Undefined	as_event	13578661	13580653	.	+	.	transcript_id "TCONS_00003653,TCONS_00003655,TCONS_00003654"; gene_id "chrA02:13577307-13580653W"; flanks "13578661-,13580653]"; structure "0,1^2-3^5-,4^6-"; splice_chain ",13579051^13579124-13580044^13580154-,13580153^13580265-"; sources "Undefined,Undefined,Undefined"; NMorMRNA "null"; degree "9"; dimension "3_3";
chrA02	Undefined	as_event	13683867	13684458	.	+	.	transcript_id "TCONS_00003656,TCONS_00003657"; gene_id "chrA02:13682288-13685632W"; flanks "13683867-,13684458^"; structure "1^3-,2^4-"; splice_chain "13684005^13684092-,13684015^13684102-"; sources "Undefined,Undefined"; NMorMRNA "null"; degree "4"; dimension "2_2";
chrA02	Undefined	as_event	13750604	13751836	.	+	.	transcript_id "TCONS_00003662,TCONS_00003661"; gene_id "chrA02:13750604-13751836W"; flanks "13750604[,13751836]"; structure "1^3-,2^4-"; splice_chain "13750694^13751120-,13750707^13751133-"; sources "Undefined,Undefined"; NMorMRNA "null"; degree "4"; dimension "2_2";
chrA02	Undefined	as_event	13866764	13867347	.	+	.	transcript_id "TCONS_00003666,TCONS_00003667"; gene_id "chrA02:13866394-13867347W"; flanks "13866764-,13867347]"; structure "1^3-5^7-,2^4-6^8-"; splice_chain "13866945^13867061-13867183^13867329-,13866955^13867071-13867193^13867339-"; sources "Undefined,Undefined"; NMorMRNA "null"; degree "4"; dimension "2_2";
chrA02	Undefined	as_event	14092883	14093192	.	+	.	transcript_id "TCONS_00003673,TCONS_00003672"; gene_id "chrA02:14092374-14093789W"; flanks "14092883-,14093192-"; structure "1^,2^"; splice_chain "14093070^,14093113^"; sources "Undefined,Undefined"; NMorMRNA "null"; degree "4"; dimension "2_2";
chrA02	Undefined	as_event	14114971	14115496	.	+	.	transcript_id "TCONS_00003674,TCONS_00003675"; gene_id "chrA02:14112546-14117095W"; flanks "14114971-,14115496^"; structure "1^3-,2^4-"; splice_chain "14115192^14115290-,14115202^14115300-"; sources "Undefined,Undefined"; NMorMRNA "null"; degree "4"; dimension "2_2";
chrA02	Undefined	as_event	14231759	14232071	.	+	.	transcript_id "TCONS_00003676,TCONS_00003677"; gene_id "chrA02:14230946-14232071W"; flanks "14231759-,14232071]"; structure "0,1^2-"; splice_chain ",14231875^14231943-"; sources "Undefined,Undefined"; NMorMRNA "null"; degree "4"; dimension "2_2";
chrA02	Undefined	as_event	14351404	14351853	.	+	.	transcript_id "TCONS_00003681,TCONS_00003682"; gene_id "chrA02:14351032-14355034W"; flanks "14351404-,14351853^"; structure "0,1^2-"; splice_chain ",14351658^14351729-"; sources "Undefined,Undefined"; NMorMRNA "null"; degree "4"; dimension "2_2";
chrA02	Undefined	as_event	14352414	14352733	.	+	.	transcript_id "TCONS_00003681,TCONS_00003682/TCONS_00003683"; gene_id "chrA02:14351032-14355034W"; flanks "14352414-,14352733^"; structure "0,1^2-"; splice_chain ",14352584^14352668-"; sources "Undefined,Undefined"; NMorMRNA "null"; degree "4"; dimension "2_2";
chrA02	Undefined	as_event	14352974	14353383	.	+	.	transcript_id "TCONS_00003683,TCONS_00003681/TCONS_00003682"; gene_id "chrA02:14351032-14355034W"; flanks "14352974-,14353383-"; structure "1^,2^"; splice_chain "14353202^,14353254^"; sources "Undefined,Undefined"; NMorMRNA "null"; degree "4"; dimension "2_2";
chrA02	Undefined	as_event	14354339	14354542	.	+	.	transcript_id "TCONS_00003681,TCONS_00003682/TCONS_00003683"; gene_id "chrA02:14351032-14355034W"; flanks "14354339-,14354542^"; structure "0,1^2-"; splice_chain ",14354406^14354491-"; sources "Undefined,Undefined"; NMorMRNA "null"; degree "4"; dimension "2_2";
chrA02	Undefined	as_event	14394364	14394594	.	+	.	transcript_id "TCONS_00003686,TCONS_00003685"; gene_id "chrA02:14393831-14394594W"; flanks "14394364-,14394594]"; structure "1^3-,2^4-"; splice_chain "14394468^14394548-,14394478^14394558-"; sources "Undefined,Undefined"; NMorMRNA "null"; degree "4"; dimension "2_2";
chrA02	Undefined	as_event	14551576	14551879	.	+	.	transcript_id "TCONS_00003692,TCONS_00003691"; gene_id "chrA02:14551107-14552857W"; flanks "14551576-,14551879^"; structure "1^3-,2^4-"; splice_chain "14551664^14551741-,14551674^14551751-"; sources "Undefined,Undefined"; NMorMRNA "null"; degree "4"; dimension "2_2";
chrA02	Undefined	as_event	14551952	14552151	.	+	.	transcript_id "TCONS_00003692,TCONS_00003691"; gene_id "chrA02:14551107-14552857W"; flanks "14551952-,14552151-"; structure "1^,2^"; splice_chain "14552026^,14552028^"; sources "Undefined,Undefined"; NMorMRNA "null"; degree "4"; dimension "2_2";
chrA02	Undefined	as_event	14552500	14552857	.	+	.	transcript_id "TCONS_00003691,TCONS_00003692"; gene_id "chrA02:14551107-14552857W"; flanks "14552500-,14552857]"; structure "0,1^2-"; splice_chain ",14552559^14552626-"; sources "Undefined,Undefined"; NMorMRNA "null"; degree "4"; dimension "2_2";
chrA02	Undefined	as_event	14753891	14754145	.	+	.	transcript_id "TCONS_00003693,TCONS_00003694/TCONS_00003695"; gene_id "chrA02:14752143-14754946W"; flanks "14753891-,14754145^"; structure "1^3-,2^4-"; splice_chain "14753980^14754075-,14753990^14754085-"; sources "Undefined,Undefined"; NMorMRNA "null"; degree "4"; dimension "2_2";
chrA02	Undefined	as_event	14754507	14754645	.	+	.	transcript_id "TCONS_00003694,TCONS_00003693/TCONS_00003695"; gene_id "chrA02:14752143-14754946W"; flanks "14754507^,14754645^"; structure "1-,2-"; splice_chain "14754595-,14754596-"; sources "Undefined,Undefined"; NMorMRNA "null"; degree "4"; dimension "2_2";
chrA02	Undefined	as_event	14763194	14763463	.	+	.	transcript_id "TCONS_00003696,TCONS_00003697"; gene_id "chrA02:14763194-14763463W"; flanks "14763194[,14763463]"; structure "1^3-,2^4-"; splice_chain "14763287^14763370-,14763297^14763380-"; sources "Undefined,Undefined"; NMorMRNA "null"; degree "4"; dimension "2_2";
chrA02	Undefined	as_event	14964814	14966165	.	+	.	transcript_id "TCONS_00003699,TCONS_00003698"; gene_id "chrA02:14963655-14966701W"; flanks "14964814-,14966165^"; structure "1^3-,2^4-"; splice_chain "14965802^14965915-,14965812^14965925-"; sources "Undefined,Undefined"; NMorMRNA "null"; degree "4"; dimension "2_2";
chrA02	Undefined	as_event	15125163	15125390	.	+	.	transcript_id "TCONS_00003701,TCONS_00003700"; gene_id "chrA02:15123990-15125820W"; flanks "15125163-,15125390^"; structure "1^3-,2^4-"; splice_chain "15125234^15125322-,15125239^15125327-"; sources "Undefined,Undefined"; NMorMRNA "null"; degree "4"; dimension "2_2";
chrA02	Undefined	as_event	15125390	15125820	.	+	.	transcript_id "TCONS_00003701,TCONS_00003700"; gene_id "chrA02:15123990-15125820W"; flanks "15125390^,15125820]"; structure "1-,2-"; splice_chain "15125484-,15125495-"; sources "Undefined,Undefined"; NMorMRNA "null"; degree "4"; dimension "2_2";
chrA02	Undefined	as_event	15369051	15369587	.	+	.	transcript_id "TCONS_00003703,TCONS_00003702"; gene_id "chrA02:15369051-15369587W"; flanks "15369051[,15369587]"; structure "1^3-,2^4-"; splice_chain "15369138^15369323-,15369148^15369333-"; sources "Undefined,Undefined"; NMorMRNA "null"; degree "4"; dimension "2_2";
chrA02	Undefined	as_event	16777546	16778160	.	+	.	transcript_id "TCONS_00003707,TCONS_00003708"; gene_id "chrA02:16776789-16787957W"; flanks "16777546-,16778160^"; structure "1^3-,2^4-"; splice_chain "16777636^16778117-,16777668^16778149-"; sources "Undefined,Undefined"; NMorMRNA "null"; degree "4"; dimension "2_2";
chrA02	Undefined	as_event	16927862	16928337	.	+	.	transcript_id "TCONS_00003712,TCONS_00003711"; gene_id "chrA02:16924739-16928802W"; flanks "16927862-,16928337^"; structure "1^3-,2^4-"; splice_chain "16928038^16928113-,16928048^16928123-"; sources "Undefined,Undefined"; NMorMRNA "null"; degree "4"; dimension "2_2";
chrA02	Undefined	as_event	16927557	16928802	.	+	.	transcript_id "TCONS_00003711,TCONS_00003710"; gene_id "chrA02:16924739-16928802W"; flanks "16927557-,16928802]"; structure "1^2-3^4-5^7-9^11-,6^8-10^12-"; splice_chain "16927771^16927862-16928048^16928123-16928337^16928433-16928561^16928645-,16928339^16928435-16928571^16928655-"; sources "Undefined,Undefined"; NMorMRNA "null"; degree "4"; dimension "2_2";
chrA02	Undefined	as_event	17355014	17356193	.	+	.	transcript_id "TCONS_00003724,TCONS_00003723"; gene_id "chrA02:17355014-17356193W"; flanks "17355014[,17356193]"; structure "1^3-,2^4-"; splice_chain "17355366^17355591-,17355376^17355601-"; sources "Undefined,Undefined"; NMorMRNA "null"; degree "4"; dimension "2_2";
chrA02	Undefined	as_event	17486531	17486722	.	+	.	transcript_id "TCONS_00003726,TCONS_00003725"; gene_id "chrA02:17485438-17488761W"; flanks "17486531^,17486722^"; structure "1-,2-"; splice_chain "17486624-,17486625-"; sources "Undefined,Undefined"; NMorMRNA "null"; degree "4"; dimension "2_2";
chrA02	Undefined	as_event	17495766	17497642	.	+	.	transcript_id "TCONS_00003728,TCONS_00003727"; gene_id "chrA02:17495323-17497923W"; flanks "17495766-,17497642^"; structure "0,1^2-"; splice_chain ",17497509^17497601-"; sources "Undefined,Undefined"; NMorMRNA "null"; degree "4"; dimension "2_2";
chrA02	Undefined	as_event	18008160	18010524	.	+	.	transcript_id "TCONS_00003737,TCONS_00003736"; gene_id "chrA02:18008160-18012444W"; flanks "18008160[,18010524^"; structure "1^3-,2^4-"; splice_chain "18010073^18010163-,18010083^18010173-"; sources "Undefined,Undefined"; NMorMRNA "null"; degree "4"; dimension "2_2";
chrA02	Undefined	as_event	18100850	18101166	.	+	.	transcript_id "TCONS_00003738,TCONS_00003739"; gene_id "chrA02:18097056-18101835W"; flanks "18100850^,18101166^"; structure "1-,2-"; splice_chain "18100930-,18100933-"; sources "Undefined,Undefined"; NMorMRNA "null"; degree "4"; dimension "2_2";
chrA02	Undefined	as_event	18248014	18248288	.	+	.	transcript_id "TCONS_00003741/TCONS_00003742/TCONS_00003744,TCONS_00003743"; gene_id "chrA02:18247161-18251982W"; flanks "18248014-,18248288^"; structure "1^3-,2^4-"; splice_chain "18248085^18248160-,18248086^18248161-"; sources "Undefined,Undefined"; NMorMRNA "null"; degree "4"; dimension "2_2";
chrA02	Undefined	as_event	18248631	18248857	.	+	.	transcript_id "TCONS_00003743,TCONS_00003742/TCONS_00003744"; gene_id "chrA02:18247161-18251982W"; flanks "18248631^,18248857^"; structure "1-,2-"; splice_chain "18248742-,18248744-"; sources "Undefined,Undefined"; NMorMRNA "null"; degree "4"; dimension "2_2";
chrA02	Undefined	as_event	18248744	18249040	.	+	.	transcript_id "TCONS_00003741,TCONS_00003742/TCONS_00003744"; gene_id "chrA02:18247161-18251982W"; flanks "18248744-,18249040^"; structure "0,1^2-"; splice_chain ",18248857^18248942-"; sources "Undefined,Undefined"; NMorMRNA "null"; degree "4"; dimension "2_2";
chrA02	Undefined	as_event	18248942	18249201	.	+	.	transcript_id "TCONS_00003742/TCONS_00003744,TCONS_00003743"; gene_id "chrA02:18247161-18251982W"; flanks "18248942-,18249201^"; structure "1^3-,2^4-"; splice_chain "18249040^18249124-,18249050^18249134-"; sources "Undefined,Undefined"; NMorMRNA "null"; degree "4"; dimension "2_2";
chrA02	Undefined	as_event	18248631	18249201	.	+	.	transcript_id "TCONS_00003743,TCONS_00003742/TCONS_00003744,TCONS_00003741"; gene_id "chrA02:18247161-18251982W"; flanks "18248631^,18249201^"; structure "1-3^4-6^8-,2-3^4-5^7-,2-5^7-"; splice_chain "18248742-18248857^18248942-18249050^18249134-,18248744-18248857^18248942-18249040^18249124-,18248744-18249040^18249124-"; sources "Undefined,Undefined,Undefined"; NMorMRNA "null"; degree "9"; dimensi…
chrA02	Undefined	as_event	18249201	18249417	.	+	.	transcript_id "TCONS_00003742,TCONS_00003741/TCONS_00003744"; gene_id "chrA02:18247161-18251982W"; flanks "18249201^,18249417^"; structure "1-,2-"; splice_chain "18249281-,18249283-"; sources "Undefined,Undefined"; NMorMRNA "null"; degree "4"; dimension "2_2";
chrA02	Undefined	as_event	18249283	18249835	.	+	.	transcript_id "TCONS_00003741/TCONS_00003744,TCONS_00003743"; gene_id "chrA02:18247161-18251982W"; flanks "18249283-,18249835^"; structure "1^3-5^7-,2^4-6^8-"; splice_chain "18249417^18249582-18249656^18249742-,18249427^18249592-18249666^18249752-"; sources "Undefined,Undefined"; NMorMRNA "null"; degree "4"; dimension "2_2";
chrA02	Undefined	as_event	18249201	18249835	.	+	.	transcript_id "TCONS_00003742,TCONS_00003741/TCONS_00003744,TCONS_00003743"; gene_id "chrA02:18247161-18251982W"; flanks "18249201^,18249835^"; structure "1-3^5-7^9-,2-3^5-7^9-,2-4^6-8^10-"; splice_chain "18249281-18249417^18249582-18249656^18249742-,18249283-18249417^18249582-18249656^18249742-,18249283-18249427^18249592-18249666^18249752-"; sources "Undefined,Undefined,Undefined"; NMorMRNA "nul…
chrA02	Undefined	as_event	18250440	18250604	.	+	.	transcript_id "TCONS_00003744,TCONS_00003741/TCONS_00003742/TCONS_00003743"; gene_id "chrA02:18247161-18251982W"; flanks "18250440^,18250604^"; structure "1-,2-"; splice_chain "18250531-,18250533-"; sources "Undefined,Undefined"; NMorMRNA "null"; degree "4"; dimension "2_2";
chrA02	Undefined	as_event	18250978	18251181	.	+	.	transcript_id "TCONS_00003745,TCONS_00003741/TCONS_00003742/TCONS_00003743/TCONS_00003744"; gene_id "chrA02:18247161-18251982W"; flanks "18250978^,18251181^"; structure "1-,2-"; splice_chain "18251064-,18251065-"; sources "Undefined,Undefined"; NMorMRNA "null"; degree "4"; dimension "2_2";
chrA02	Undefined	as_event	18386992	18387292	.	+	.	transcript_id "TCONS_00003747,TCONS_00003748/TCONS_00003749"; gene_id "chrA02:18386291-18388494W"; flanks "18386992-,18387292^"; structure "0,1^2-"; splice_chain ",18387110^18387197-"; sources "Undefined,Undefined"; NMorMRNA "null"; degree "4"; dimension "2_2";
chrA02	Undefined	as_event	18387660	18387808	.	+	.	transcript_id "TCONS_00003747,TCONS_00003748"; gene_id "chrA02:18386291-18388494W"; flanks "18387660^,18387808^"; structure "1-,2-"; splice_chain "18387759-,18387761-"; sources "Undefined,Undefined"; NMorMRNA "null"; degree "4"; dimension "2_2";
chrA02	Undefined	as_event	18387559	18387808	.	+	.	transcript_id "TCONS_00003747,TCONS_00003748,TCONS_00003749"; gene_id "chrA02:18386291-18388494W"; flanks "18387559-,18387808^"; structure "1^3-,1^4-,2^5-"; splice_chain "18387660^18387759-,18387660^18387761-,18387670^18387771-"; sources "Undefined,Undefined,Undefined"; NMorMRNA "null"; degree "9"; dimension "3_3";
chrA02	Undefined	as_event	18387880	18388494	.	+	.	transcript_id "TCONS_00003749,TCONS_00003748,TCONS_00003747"; gene_id "chrA02:18386291-18388494W"; flanks "18387880-,18388494]"; structure "0,1^3-,2^4-"; splice_chain ",18388098^18388174-,18388108^18388184-"; sources "Undefined,Undefined,Undefined"; NMorMRNA "null"; degree "9"; dimension "3_3";
chrA02	Undefined	as_event	18391715	18392140	.	+	.	transcript_id "TCONS_00003752,TCONS_00003750"; gene_id "chrA02:18390939-18392474W"; flanks "18391715-,18392140^"; structure "1^3-,2^4-"; splice_chain "18391901^18391985-,18391911^18391995-"; sources "Undefined,Undefined"; NMorMRNA "null"; degree "4"; dimension "2_2";
chrA02	Undefined	as_event	18391985	18392474	.	+	.	transcript_id "TCONS_00003752,TCONS_00003751"; gene_id "chrA02:18390939-18392474W"; flanks "18391985-,18392474]"; structure "1^3-,2^4-"; splice_chain "18392140^18392216-,18392150^18392226-"; sources "Undefined,Undefined"; NMorMRNA "null"; degree "4"; dimension "2_2";
chrA02	Undefined	as_event	18391715	18392474	.	+	.	transcript_id "TCONS_00003752,TCONS_00003751,TCONS_00003750"; gene_id "chrA02:18390939-18392474W"; flanks "18391715-,18392474]"; structure "1^3-5^7-,1^3-6^8-,2^4-5^7-"; splice_chain "18391901^18391985-18392140^18392216-,18391901^18391985-18392150^18392226-,18391911^18391995-18392140^18392216-"; sources "Undefined,Undefined,Undefined"; NMorMRNA "null"; degree "9"; dimension "3_3";
chrA02	Undefined	as_event	18425247	18425926	.	+	.	transcript_id "TCONS_00003757,TCONS_00003756"; gene_id "chrA02:18425247-18427293W"; flanks "18425247[,18425926^"; structure "1^3-,2^4-"; splice_chain "18425502^18425854-,18425505^18425857-"; sources "Undefined,Undefined"; NMorMRNA "null"; degree "4"; dimension "2_2";
chrA02	Undefined	as_event	18574667	18575529	.	+	.	transcript_id "TCONS_00003758,TCONS_00003759"; gene_id "chrA02:18574667-18576131W"; flanks "18574667[,18575529-"; structure "1^,2^"; splice_chain "18575264^,18575270^"; sources "Undefined,Undefined"; NMorMRNA "null"; degree "4"; dimension "2_2";
chrA02	Undefined	as_event	18675488	18676636	.	+	.	transcript_id "TCONS_00003762,TCONS_00003761"; gene_id "chrA02:18675025-18676636W"; flanks "18675488-,18676636]"; structure "1^3-,2^4-"; splice_chain "18675696^18675898-,18675706^18675908-"; sources "Undefined,Undefined"; NMorMRNA "null"; degree "4"; dimension "2_2";
chrA02	Undefined	as_event	18677790	18678068	.	+	.	transcript_id "TCONS_00003763,TCONS_00003764"; gene_id "chrA02:18677359-18679363W"; flanks "18677790-,18678068^"; structure "0,1^2-"; splice_chain ",18677829^18677890-"; sources "Undefined,Undefined"; NMorMRNA "null"; degree "4"; dimension "2_2";
chrA02	Undefined	as_event	18727344	18728380	.	+	.	transcript_id "TCONS_00003766,TCONS_00003765"; gene_id "chrA02:18726909-18728555W"; flanks "18727344^,18728380-"; structure "0,1-2^3-4^"; splice_chain ",18727832-18727879^18728115-18728158^"; sources "Undefined,Undefined"; NMorMRNA "null"; degree "4"; dimension "2_2";
chrA02	Undefined	as_event	18744568	18745097	.	+	.	transcript_id "TCONS_00003768,TCONS_00003767"; gene_id "chrA02:18743629-18745097W"; flanks "18744568-,18745097]"; structure "1^3-,2^4-"; splice_chain "18744822^18744899-,18744832^18744909-"; sources "Undefined,Undefined"; NMorMRNA "null"; degree "4"; dimension "2_2";
chrA02	Undefined	as_event	18842276	18842664	.	+	.	transcript_id "TCONS_00003777,TCONS_00003778"; gene_id "chrA02:18841666-18843640W"; flanks "18842276-,18842664^"; structure "0,1^2-"; splice_chain ",18842479^18842576-"; sources "Undefined,Undefined"; NMorMRNA "null"; degree "4"; dimension "2_2";
chrA02	Undefined	as_event	18842755	18842990	.	+	.	transcript_id "TCONS_00003777,TCONS_00003778"; gene_id "chrA02:18841666-18843640W"; flanks "18842755-,18842990^"; structure "0,1^2-"; splice_chain ",18842806^18842895-"; sources "Undefined,Undefined"; NMorMRNA "null"; degree "4"; dimension "2_2";
chrA02	Undefined	as_event	18971136	18971526	.	+	.	transcript_id "TCONS_00003784,TCONS_00003785"; gene_id "chrA02:18971136-18973184W"; flanks "18971136[,18971526^"; structure "0,1^2-"; splice_chain ",18971306^18971374-"; sources "Undefined,Undefined"; NMorMRNA "null"; degree "4"; dimension "2_2";
chrA02	Undefined	as_event	19397438	19397608	.	+	.	transcript_id "TCONS_00003795,TCONS_00003793/TCONS_00003794"; gene_id "chrA02:19396375-19400912W"; flanks "19397438^,19397608^"; structure "1-,2-"; splice_chain "19397515-,19397517-"; sources "Undefined,Undefined"; NMorMRNA "null"; degree "4"; dimension "2_2";
chrA02	Undefined	as_event	19519749	19521135	.	+	.	transcript_id "TCONS_00003799,TCONS_00003800"; gene_id "chrA02:19519749-19521234W"; flanks "19519749[,19521135-"; structure "1^,2^"; splice_chain "19520366^,19520371^"; sources "Undefined,Undefined"; NMorMRNA "null"; degree "4"; dimension "2_2";
chrA02	Undefined	as_event	19540457	19540727	.	+	.	transcript_id "TCONS_00003801,TCONS_00003802"; gene_id "chrA02:19539612-19542161W"; flanks "19540457-,19540727-"; structure "1^,2^"; splice_chain "19540524^,19540532^"; sources "Undefined,Undefined"; NMorMRNA "null"; degree "4"; dimension "2_2";
chrA02	Undefined	as_event	19564940	19565319	.	+	.	transcript_id "TCONS_00003807,TCONS_00003808"; gene_id "chrA02:19558471-19565843W"; flanks "19564940-,19565319^"; structure "0,1^2-"; splice_chain ",19565056^19565151-"; sources "Undefined,Undefined"; NMorMRNA "null"; degree "4"; dimension "2_2";
chrA02	Undefined	as_event	19590820	19591303	.	+	.	transcript_id "TCONS_00003810,TCONS_00003811"; gene_id "chrA02:19590820-19592344W"; flanks "19590820[,19591303-"; structure "1^,2^"; splice_chain "19591010^,19591014^"; sources "Undefined,Undefined"; NMorMRNA "null"; degree "4"; dimension "2_2";
chrA02	Undefined	as_event	19698861	19698983	.	+	.	transcript_id "TCONS_00003821,TCONS_00003820"; gene_id "chrA02:19698814-19701450W"; flanks "19698861^,19698983^"; structure "1-,2-"; splice_chain "19698927-,19698960-"; sources "Undefined,Undefined"; NMorMRNA "null"; degree "4"; dimension "2_2";
chrA02	Undefined	as_event	19823712	19823984	.	+	.	transcript_id "TCONS_00003823,TCONS_00003822"; gene_id "chrA02:19822869-19824976W"; flanks "19823712-,19823984^"; structure "1^3-,2^4-"; splice_chain "19823803^19823888-,19823813^19823898-"; sources "Undefined,Undefined"; NMorMRNA "null"; degree "4"; dimension "2_2";
chrA02	Undefined	as_event	19824079	19824760	.	+	.	transcript_id "TCONS_00003823,TCONS_00003822"; gene_id "chrA02:19822869-19824976W"; flanks "19824079-,19824760^"; structure "1^3-5^7-9^11-,2^4-6^8-10^12-"; splice_chain "19824154^19824251-19824371^19824474-19824590^19824693-,19824164^19824261-19824381^19824484-19824600^19824703-"; sources "Undefined,Undefined"; NMorMRNA "null"; degree "4"; dimension "2_2";
chrA02	Undefined	as_event	19845060	19845723	.	+	.	transcript_id "TCONS_00003824,TCONS_00003825"; gene_id "chrA02:19843403-19846490W"; flanks "19845060-,19845723^"; structure "0,1^2-"; splice_chain ",19845209^19845357-"; sources "Undefined,Undefined"; NMorMRNA "null"; degree "4"; dimension "2_2";
chrA02	Undefined	as_event	19917914	19918508	.	+	.	transcript_id "TCONS_00003828,TCONS_00003829"; gene_id "chrA02:19917746-19919667W"; flanks "19917914-,19918508^"; structure "1^3-5^6-,2^4-"; splice_chain "19918062^19918147-19918280^19918362-,19918072^19918157-"; sources "Undefined,Undefined"; NMorMRNA "null"; degree "4"; dimension "2_2";
chrA02	Undefined	as_event	20018368	20018605	.	+	.	transcript_id "TCONS_00003836,TCONS_00003837"; gene_id "chrA02:20017709-20023534W"; flanks "20018368-,20018605^"; structure "0,1^2-"; splice_chain ",20018476^20018558-"; sources "Undefined,Undefined"; NMorMRNA "null"; degree "4"; dimension "2_2";
chrA02	Undefined	as_event	20018682	20023534	.	+	.	transcript_id "TCONS_00003837,TCONS_00003836"; gene_id "chrA02:20017709-20023534W"; flanks "20018682-,20023534]"; structure "1^3-,2^4-"; splice_chain "20018913^20023315-,20018923^20023325-"; sources "Undefined,Undefined"; NMorMRNA "null"; degree "4"; dimension "2_2";
chrA02	Undefined	as_event	20025885	20026243	.	+	.	transcript_id "TCONS_00003838,TCONS_00003839"; gene_id "chrA02:20025642-20028029W"; flanks "20025885-,20026243^"; structure "0,1^2-"; splice_chain ",20026145^20026225-"; sources "Undefined,Undefined"; NMorMRNA "null"; degree "4"; dimension "2_2";
chrA02	Undefined	as_event	20049641	20050358	.	+	.	transcript_id "TCONS_00003842,TCONS_00003841"; gene_id "chrA02:20049641-20051100W"; flanks "20049641[,20050358^"; structure "1^3-,2^4-"; splice_chain "20049988^20050081-,20049998^20050091-"; sources "Undefined,Undefined"; NMorMRNA "null"; degree "4"; dimension "2_2";
chrA02	Undefined	as_event	20156504	20156776	.	+	.	transcript_id "TCONS_00003844,TCONS_00003846"; gene_id "chrA02:20155971-20157735W"; flanks "20156504-,20156776^"; structure "0,1^2-"; splice_chain ",20156646^20156713-"; sources "Undefined,Undefined"; NMorMRNA "null"; degree "4"; dimension "2_2";
chrA02	Undefined	as_event	20156713	20156864	.	+	.	transcript_id "TCONS_00003846,TCONS_00003845"; gene_id "chrA02:20155971-20157735W"; flanks "20156713-,20156864-"; structure "1^,2^"; splice_chain "20156776^,20156778^"; sources "Undefined,Undefined"; NMorMRNA "null"; degree "4"; dimension "2_2";
chrA02	Undefined	as_event	20156504	20156864	.	+	.	transcript_id "TCONS_00003846,TCONS_00003845,TCONS_00003844"; gene_id "chrA02:20155971-20157735W"; flanks "20156504-,20156864-"; structure "1^2-3^,1^2-4^,3^"; splice_chain "20156646^20156713-20156776^,20156646^20156713-20156778^,20156776^"; sources "Undefined,Undefined,Undefined"; NMorMRNA "null"; degree "9"; dimension "3_3";
chrA02	Undefined	as_event	20171388	20171604	.	+	.	transcript_id "TCONS_00003847,TCONS_00003848/TCONS_00003849"; gene_id "chrA02:20171102-20172117W"; flanks "20171388-,20171604^"; structure "0,1^2-"; splice_chain ",20171469^20171533-"; sources "Undefined,Undefined"; NMorMRNA "null"; degree "4"; dimension "2_2";
chrA02	Undefined	as_event	20278826	20279097	.	+	.	transcript_id "TCONS_00003853/TCONS_00003854/TCONS_00003855,TCONS_00003856"; gene_id "chrA02:20278416-20281660W"; flanks "20278826-,20279097-"; structure "1^,2^"; splice_chain "20278982^,20278985^"; sources "Undefined,Undefined"; NMorMRNA "null"; degree "4"; dimension "2_2";
chrA02	Undefined	as_event	20280084	20280297	.	+	.	transcript_id "TCONS_00003854/TCONS_00003856,TCONS_00003855"; gene_id "chrA02:20278416-20281660W"; flanks "20280084-,20280297^"; structure "1^3-,2^4-"; splice_chain "20280152^20280228-,20280186^20280262-"; sources "Undefined,Undefined"; NMorMRNA "null"; degree "4"; dimension "2_2";
chrA02	Undefined	as_event	20280228	20280446	.	+	.	transcript_id "TCONS_00003854/TCONS_00003856,TCONS_00003853"; gene_id "chrA02:20278416-20281660W"; flanks "20280228-,20280446^"; structure "1^3-,2^4-"; splice_chain "20280297^20280383-,20280327^20280413-"; sources "Undefined,Undefined"; NMorMRNA "null"; degree "4"; dimension "2_2";
chrA02	Undefined	as_event	20280084	20280446	.	+	.	transcript_id "TCONS_00003854/TCONS_00003856,TCONS_00003853,TCONS_00003855"; gene_id "chrA02:20278416-20281660W"; flanks "20280084-,20280446^"; structure "1^3-5^7-,1^3-6^8-,2^4-5^7-"; splice_chain "20280152^20280228-20280297^20280383-,20280152^20280228-20280327^20280413-,20280186^20280262-20280297^20280383-"; sources "Undefined,Undefined,Undefined"; NMorMRNA "null"; degree "9"; dimension "3_3";
chrA02	Undefined	as_event	20280648	20280881	.	+	.	transcript_id "TCONS_00003854/TCONS_00003855,TCONS_00003853"; gene_id "chrA02:20278416-20281660W"; flanks "20280648-,20280881^"; structure "1^3-,2^4-"; splice_chain "20280732^20280819-,20280733^20280820-"; sources "Undefined,Undefined"; NMorMRNA "null"; degree "4"; dimension "2_2";
chrA02	Undefined	as_event	20445170	20446501	.	+	.	transcript_id "TCONS_00003859,TCONS_00003858"; gene_id "chrA02:20444973-20446501W"; flanks "20445170^,20446501]"; structure "1-,2-"; splice_chain "20445265-,20445379-"; sources "Undefined,Undefined"; NMorMRNA "null"; degree "4"; dimension "2_2";
chrA02	Undefined	as_event	20444973	20446501	.	+	.	transcript_id "TCONS_00003861,TCONS_00003859,TCONS_00003858,TCONS_00003860"; gene_id "chrA02:20444973-20446501W"; flanks "20444973[,20446501]"; structure "0,1^3-,1^5-,2^4-"; splice_chain ",20445170^20445265-,20445170^20445379-,20445177^20445272-"; sources "Undefined,Undefined,Undefined,Undefined"; NMorMRNA "null"; degree "16"; dimension "4_4";
chrA02	Undefined	as_event	20524048	20524436	.	+	.	transcript_id "TCONS_00003872,TCONS_00003871"; gene_id "chrA02:20522797-20524436W"; flanks "20524048-,20524436]"; structure "0,1^2-"; splice_chain ",20524138^20524210-"; sources "Undefined,Undefined"; NMorMRNA "null"; degree "4"; dimension "2_2";
chrA02	Undefined	as_event	20724230	20724540	.	+	.	transcript_id "TCONS_00003877,TCONS_00003878/TCONS_00003879"; gene_id "chrA02:20723123-20727171W"; flanks "20724230-,20724540^"; structure "0,1^2-"; splice_chain ",20724291^20724377-"; sources "Undefined,Undefined"; NMorMRNA "null"; degree "4"; dimension "2_2";
chrA02	Undefined	as_event	20724610	20724846	.	+	.	transcript_id "TCONS_00003877,TCONS_00003878/TCONS_00003879"; gene_id "chrA02:20723123-20727171W"; flanks "20724610-,20724846^"; structure "0,1^2-"; splice_chain ",20724707^20724788-"; sources "Undefined,Undefined"; NMorMRNA "null"; degree "4"; dimension "2_2";
chrA02	Undefined	as_event	20726887	20727171	.	+	.	transcript_id "TCONS_00003878,TCONS_00003879"; gene_id "chrA02:20723123-20727171W"; flanks "20726887-,20727171]"; structure "0,1^2-"; splice_chain ",20727078^20727156-"; sources "Undefined,Undefined"; NMorMRNA "null"; degree "4"; dimension "2_2";
chrA02	Undefined	as_event	20726722	20727171	.	+	.	transcript_id "TCONS_00003877,TCONS_00003878,TCONS_00003879"; gene_id "chrA02:20723123-20727171W"; flanks "20726722-,20727171]"; structure "0,1^2-,1^2-3^4-"; splice_chain ",20726797^20726887-,20726797^20726887-20727078^20727156-"; sources "Undefined,Undefined,Undefined"; NMorMRNA "null"; degree "9"; dimension "3_3";
chrA02	Undefined	as_event	21169268	21169672	.	+	.	transcript_id "TCONS_00003896,TCONS_00003898"; gene_id "chrA02:21165362-21171861W"; flanks "21169268-,21169672^"; structure "0,1^2-"; splice_chain ",21169424^21169512-"; sources "Undefined,Undefined"; NMorMRNA "null"; degree "4"; dimension "2_2";
chrA02	Undefined	as_event	21185130	21185318	.	+	.	transcript_id "TCONS_00003900,TCONS_00003901"; gene_id "chrA02:21184081-21185594W"; flanks "21185130-,21185318-"; structure "1^,2^"; splice_chain "21185189^,21185194^"; sources "Undefined,Undefined"; NMorMRNA "null"; degree "4"; dimension "2_2";
chrA02	Undefined	as_event	21185194	21185594	.	+	.	transcript_id "TCONS_00003901,TCONS_00003899"; gene_id "chrA02:21184081-21185594W"; flanks "21185194^,21185594]"; structure "1-,2-"; splice_chain "21185318-,21185347-"; sources "Undefined,Undefined"; NMorMRNA "null"; degree "4"; dimension "2_2";
chrA02	Undefined	as_event	21185130	21185594	.	+	.	transcript_id "TCONS_00003900,TCONS_00003901,TCONS_00003899"; gene_id "chrA02:21184081-21185594W"; flanks "21185130-,21185594]"; structure "1^3-,2^3-,2^4-"; splice_chain "21185189^21185318-,21185194^21185318-,21185194^21185347-"; sources "Undefined,Undefined,Undefined"; NMorMRNA "null"; degree "9"; dimension "3_3";
chrA02	Undefined	as_event	21478200	21478388	.	+	.	transcript_id "TCONS_00003913,TCONS_00003914"; gene_id "chrA02:21475101-21478388W"; flanks "21478200-,21478388]"; structure "0,1^2-"; splice_chain ",21478278^21478358-"; sources "Undefined,Undefined"; NMorMRNA "null"; degree "4"; dimension "2_2";
chrA02	Undefined	as_event	21533157	21533488	.	+	.	transcript_id "TCONS_00003915,TCONS_00003916"; gene_id "chrA02:21531389-21535452W"; flanks "21533157-,21533488^"; structure "0,1^2-"; splice_chain ",21533287^21533380-"; sources "Undefined,Undefined"; NMorMRNA "null"; degree "4"; dimension "2_2";
chrA02	Undefined	as_event	21533561	21533873	.	+	.	transcript_id "TCONS_00003916,TCONS_00003915"; gene_id "chrA02:21531389-21535452W"; flanks "21533561-,21533873^"; structure "1^3-,2^4-"; splice_chain "21533706^21533800-,21533716^21533810-"; sources "Undefined,Undefined"; NMorMRNA "null"; degree "4"; dimension "2_2";
chrA02	Undefined	as_event	21678743	21679316	.	+	.	transcript_id "TCONS_00003924/TCONS_00003926,TCONS_00003925"; gene_id "chrA02:21676253-21681301W"; flanks "21678743-,21679316^"; structure "0,1^2-"; splice_chain ",21678860^21678939-"; sources "Undefined,Undefined"; NMorMRNA "null"; degree "4"; dimension "2_2";
chrA02	Undefined	as_event	21679394	21679743	.	+	.	transcript_id "TCONS_00003925,TCONS_00003924"; gene_id "chrA02:21676253-21681301W"; flanks "21679394-,21679743^"; structure "1^3-,2^4-"; splice_chain "21679546^21679615-,21679556^21679625-"; sources "Undefined,Undefined"; NMorMRNA "null"; degree "4"; dimension "2_2";
chrA02	Undefined	as_event	21679615	21680077	.	+	.	transcript_id "TCONS_00003925,TCONS_00003926"; gene_id "chrA02:21676253-21681301W"; flanks "21679615-,21680077^"; structure "1^3-,2^4-"; splice_chain "21679743^21679841-,21679753^21679851-"; sources "Undefined,Undefined"; NMorMRNA "null"; degree "4"; dimension "2_2";
chrA02	Undefined	as_event	21679394	21680077	.	+	.	transcript_id "TCONS_00003925,TCONS_00003926,TCONS_00003924"; gene_id "chrA02:21676253-21681301W"; flanks "21679394-,21680077^"; structure "1^3-5^7-,1^3-6^8-,2^4-5^7-"; splice_chain "21679546^21679615-21679743^21679841-,21679546^21679615-21679753^21679851-,21679556^21679625-21679743^21679841-"; sources "Undefined,Undefined,Undefined"; NMorMRNA "null"; degree "9"; dimension "3_3";
chrA02	Undefined	as_event	21723084	21724371	.	+	.	transcript_id "TCONS_00003928,TCONS_00003927"; gene_id "chrA02:21719862-21724560W"; flanks "21723084^,21724371^"; structure "1-,2-"; splice_chain "21723505-,21724104-"; sources "Undefined,Undefined"; NMorMRNA "null"; degree "4"; dimension "2_2";
chrA02	Undefined	as_event	21722580	21724371	.	+	.	transcript_id "TCONS_00003929,TCONS_00003928,TCONS_00003927"; gene_id "chrA02:21719862-21724560W"; flanks "21722580-,21724371^"; structure "0,1^2-,1^3-"; splice_chain ",21723084^21723505-,21723084^21724104-"; sources "Undefined,Undefined,Undefined"; NMorMRNA "null"; degree "9"; dimension "3_3";
chrA02	Undefined	as_event	21854655	21856816	.	+	.	transcript_id "TCONS_00003932,TCONS_00003933"; gene_id "chrA02:21854511-21859222W"; flanks "21854655^,21856816-"; structure "0,1-2^"; splice_chain ",21854867-21854935^"; sources "Undefined,Undefined"; NMorMRNA "null"; degree "4"; dimension "2_2";
chrA02	Undefined	as_event	22078631	22078874	.	+	.	transcript_id "TCONS_00003941,TCONS_00003942"; gene_id "chrA02:22077597-22081225W"; flanks "22078631[,22078874^"; structure "1^3-,2^4-"; splice_chain "22078705^22078785-,22078715^22078795-"; sources "Undefined,Undefined"; NMorMRNA "null"; degree "4"; dimension "2_2";
chrA02	Undefined	as_event	22079356	22079709	.	+	.	transcript_id "TCONS_00003941/TCONS_00003942,TCONS_00003940"; gene_id "chrA02:22077597-22081225W"; flanks "22079356-,22079709^"; structure "1^3-5^7-,2^4-6^8-"; splice_chain "22079427^22079501-22079548^22079632-,22079428^22079502-22079549^22079633-"; sources "Undefined,Undefined"; NMorMRNA "null"; degree "4"; dimension "2_2";
chrA02	Undefined	as_event	22079632	22079785	.	+	.	transcript_id "TCONS_00003941/TCONS_00003942,TCONS_00003939"; gene_id "chrA02:22077597-22081225W"; flanks "22079632-,22079785-"; structure "1^,2^"; splice_chain "22079709^,22079710^"; sources "Undefined,Undefined"; NMorMRNA "null"; degree "4"; dimension "2_2";
chrA02	Undefined	as_event	22079356	22079785	.	+	.	transcript_id "TCONS_00003941/TCONS_00003942,TCONS_00003939,TCONS_00003940"; gene_id "chrA02:22077597-22081225W"; flanks "22079356-,22079785-"; structure "1^3-5^7-9^,1^3-5^7-10^,2^4-6^8-9^"; splice_chain "22079427^22079501-22079548^22079632-22079709^,22079427^22079501-22079548^22079632-22079710^,22079428^22079502-22079549^22079633-22079709^"; sources "Undefined,Undefined,Undefined"; NMorMRNA "nul…
chrA02	Undefined	as_event	22080930	22081225	.	+	.	transcript_id "TCONS_00003940/TCONS_00003941,TCONS_00003942"; gene_id "chrA02:22077597-22081225W"; flanks "22080930-,22081225]"; structure "1^3-,2^4-"; splice_chain "22081008^22081096-,22081036^22081124-"; sources "Undefined,Undefined"; NMorMRNA "null"; degree "4"; dimension "2_2";
chrA02	Undefined	as_event	22292410	22292683	.	+	.	transcript_id "TCONS_00003951,TCONS_00003952"; gene_id "chrA02:22290631-22296144W"; flanks "22292410-,22292683^"; structure "0,1^2-"; splice_chain ",22292522^22292610-"; sources "Undefined,Undefined"; NMorMRNA "null"; degree "4"; dimension "2_2";
chrA02	Undefined	as_event	22295283	22296061	.	+	.	transcript_id "TCONS_00003951,TCONS_00003953"; gene_id "chrA02:22290631-22296144W"; flanks "22295283-,22296061^"; structure "0,1^2-3^4-5^6-"; splice_chain ",22295474^22295542-22295657^22295740-22295893^22295967-"; sources "Undefined,Undefined"; NMorMRNA "null"; degree "4"; dimension "2_2";
chrA02	Undefined	as_event	22387935	22389369	.	+	.	transcript_id "TCONS_00003955,TCONS_00003954"; gene_id "chrA02:22387860-22390396W"; flanks "22387935^,22389369^"; structure "1-,2-"; splice_chain "22388683-,22388737-"; sources "Undefined,Undefined"; NMorMRNA "null"; degree "4"; dimension "2_2";
chrA02	Undefined	as_event	22421865	22422079	.	+	.	transcript_id "TCONS_00003958,TCONS_00003957"; gene_id "chrA02:22421756-22423974W"; flanks "22421865^,22422079^"; structure "1-,2-"; splice_chain "22421975-,22421991-"; sources "Undefined,Undefined"; NMorMRNA "null"; degree "4"; dimension "2_2";
chrA02	Undefined	as_event	22505549	22505729	.	+	.	transcript_id "TCONS_00003961,TCONS_00003962"; gene_id "chrA02:22502135-22506328W"; flanks "22505549-,22505729-"; structure "1^,2^"; splice_chain "22505629^,22505631^"; sources "Undefined,Undefined"; NMorMRNA "null"; degree "4"; dimension "2_2";
chrA02	Undefined	as_event	22539488	22539785	.	+	.	transcript_id "TCONS_00003967,TCONS_00003968"; gene_id "chrA02:22539290-22541552W"; flanks "22539488-,22539785^"; structure "0,1^2-"; splice_chain ",22539647^22539715-"; sources "Undefined,Undefined"; NMorMRNA "null"; degree "4"; dimension "2_2";
chrA02	Undefined	as_event	22540301	22540671	.	+	.	transcript_id "TCONS_00003967,TCONS_00003968"; gene_id "chrA02:22539290-22541552W"; flanks "22540301-,22540671^"; structure "0,1^2-"; splice_chain ",22540494^22540568-"; sources "Undefined,Undefined"; NMorMRNA "null"; degree "4"; dimension "2_2";
chrA02	Undefined	as_event	22569481	22569748	.	+	.	transcript_id "TCONS_00003970,TCONS_00003971"; gene_id "chrA02:22566207-22571252W"; flanks "22569481-,22569748^"; structure "1^3-,2^4-"; splice_chain "22569569^22569665-,22569570^22569666-"; sources "Undefined,Undefined"; NMorMRNA "null"; degree "4"; dimension "2_2";
chrA02	Undefined	as_event	22584668	22584857	.	+	.	transcript_id "TCONS_00003974,TCONS_00003973"; gene_id "chrA02:22584452-22587294W"; flanks "22584668^,22584857^"; structure "1-,2-"; splice_chain "22584746-,22584747-"; sources "Undefined,Undefined"; NMorMRNA "null"; degree "4"; dimension "2_2";
chrA02	Undefined	as_event	22805734	22805974	.	+	.	transcript_id "TCONS_00003984,TCONS_00003985"; gene_id "chrA02:22801790-22808022W"; flanks "22805734-,22805974^"; structure "1^3-,2^4-"; splice_chain "22805820^22805888-,22805847^22805915-"; sources "Undefined,Undefined"; NMorMRNA "null"; degree "4"; dimension "2_2";
chrA02	Undefined	as_event	22811121	22811278	.	+	.	transcript_id "TCONS_00003987,TCONS_00003988"; gene_id "chrA02:22810304-22812360W"; flanks "22811121-,22811278-"; structure "1^,2^"; splice_chain "22811172^,22811174^"; sources "Undefined,Undefined"; NMorMRNA "null"; degree "4"; dimension "2_2";
chrA02	Undefined	as_event	22811478	22811790	.	+	.	transcript_id "TCONS_00003988,TCONS_00003987"; gene_id "chrA02:22810304-22812360W"; flanks "22811478-,22811790^"; structure "0,1^2-"; splice_chain ",22811634^22811710-"; sources "Undefined,Undefined"; NMorMRNA "null"; degree "4"; dimension "2_2";
chrA02	Undefined	as_event	22906498	22906808	.	+	.	transcript_id "TCONS_00003992,TCONS_00003993"; gene_id "chrA02:22906498-22907388W"; flanks "22906498[,22906808^"; structure "1^3-,2^4-"; splice_chain "22906644^22906747-,22906654^22906757-"; sources "Undefined,Undefined"; NMorMRNA "null"; degree "4"; dimension "2_2";
chrA02	Undefined	as_event	22906945	22907388	.	+	.	transcript_id "TCONS_00003993,TCONS_00003992"; gene_id "chrA02:22906498-22907388W"; flanks "22906945-,22907388]"; structure "0,1^2-"; splice_chain ",22907020^22907117-"; sources "Undefined,Undefined"; NMorMRNA "null"; degree "4"; dimension "2_2";
chrA02	Undefined	as_event	23066390	23066945	.	+	.	transcript_id "TCONS_00004008,TCONS_00004007"; gene_id "chrA02:23065907-23067155W"; flanks "23066390-,23066945^"; structure "1^3-,2^4-"; splice_chain "23066477^23066879-,23066487^23066889-"; sources "Undefined,Undefined"; NMorMRNA "null"; degree "4"; dimension "2_2";
chrA02	Undefined	as_event	23199734	23200442	.	+	.	transcript_id "TCONS_00004011,TCONS_00004012"; gene_id "chrA02:23198941-23200442W"; flanks "23199734-,23200442]"; structure "0,1^2-"; splice_chain ",23199773^23199923-"; sources "Undefined,Undefined"; NMorMRNA "null"; degree "4"; dimension "2_2";
chrA02	Undefined	as_event	23199182	23200442	.	+	.	transcript_id "TCONS_00004013,TCONS_00004012"; gene_id "chrA02:23198941-23200442W"; flanks "23199182-,23200442]"; structure "0,1^2-3^4-"; splice_chain ",23199391^23199734-23199773^23199923-"; sources "Undefined,Undefined"; NMorMRNA "null"; degree "4"; dimension "2_2";
chrA02	Undefined	as_event	23275534	23276053	.	+	.	transcript_id "TCONS_00004018,TCONS_00004019"; gene_id "chrA02:23275087-23277059W"; flanks "23275534-,23276053-"; structure "1^,2^"; splice_chain "23275856^,23275858^"; sources "Undefined,Undefined"; NMorMRNA "null"; degree "4"; dimension "2_2";
chrA02	Undefined	as_event	23276491	23276834	.	+	.	transcript_id "TCONS_00004018,TCONS_00004019"; gene_id "chrA02:23275087-23277059W"; flanks "23276491-,23276834^"; structure "0,1^2-"; splice_chain ",23276586^23276673-"; sources "Undefined,Undefined"; NMorMRNA "null"; degree "4"; dimension "2_2";
chrA02	Undefined	as_event	23279305	23279605	.	+	.	transcript_id "TCONS_00004020,TCONS_00004021"; gene_id "chrA02:23278727-23281568W"; flanks "23279305-,23279605-"; structure "1^,2^"; splice_chain "23279360^,23279423^"; sources "Undefined,Undefined"; NMorMRNA "null"; degree "4"; dimension "2_2";
chrA02	Undefined	as_event	23532851	23533082	.	+	.	transcript_id "TCONS_00004032,TCONS_00004033"; gene_id "chrA02:23530952-23534652W"; flanks "23532851^,23533082^"; structure "1-,2-"; splice_chain "23532996-,23533016-"; sources "Undefined,Undefined"; NMorMRNA "null"; degree "4"; dimension "2_2";
chrA02	Undefined	as_event	23554557	23555008	.	+	.	transcript_id "TCONS_00004035/TCONS_00004036,TCONS_00004037"; gene_id "chrA02:23549567-23557004W"; flanks "23554557-,23555008^"; structure "1^3-,2^4-"; splice_chain "23554628^23554857-,23554629^23554858-"; sources "Undefined,Undefined"; NMorMRNA "null"; degree "4"; dimension "2_2";
chrA02	Undefined	as_event	23555368	23557004	.	+	.	transcript_id "TCONS_00004035/TCONS_00004037,TCONS_00004036"; gene_id "chrA02:23549567-23557004W"; flanks "23555368-,23557004]"; structure "1^3-,2^4-"; splice_chain "23555484^23555608-,23555494^23555618-"; sources "Undefined,Undefined"; NMorMRNA "null"; degree "4"; dimension "2_2";
chrA02	Undefined	as_event	23558074	23558714	.	+	.	transcript_id "TCONS_00004038,TCONS_00004039/TCONS_00004040"; gene_id "chrA02:23557478-23565144W"; flanks "23558074-,23558714^"; structure "0,1^2-"; splice_chain ",23558457^23558538-"; sources "Undefined,Undefined"; NMorMRNA "null"; degree "4"; dimension "2_2";
chrA02	Undefined	as_event	23558794	23559026	.	+	.	transcript_id "TCONS_00004040,TCONS_00004038/TCONS_00004039"; gene_id "chrA02:23557478-23565144W"; flanks "23558794-,23559026^"; structure "0,1^2-"; splice_chain ",23558851^23558943-"; sources "Undefined,Undefined"; NMorMRNA "null"; degree "4"; dimension "2_2";
chrA02	Undefined	as_event	23599456	23599712	.	+	.	transcript_id "TCONS_00004047,TCONS_00004046"; gene_id "chrA02:23598528-23600577W"; flanks "23599456-,23599712^"; structure "1^3-,2^4-"; splice_chain "23599507^23599587-,23599517^23599597-"; sources "Undefined,Undefined"; NMorMRNA "null"; degree "4"; dimension "2_2";
chrA02	Undefined	as_event	23899365	23899607	.	+	.	transcript_id "TCONS_00004054,TCONS_00004055"; gene_id "chrA02:23898032-23899727W"; flanks "23899365-,23899607^"; structure "0,1^2-"; splice_chain ",23899433^23899513-"; sources "Undefined,Undefined"; NMorMRNA "null"; degree "4"; dimension "2_2";
chrA02	Undefined	as_event	24000329	24000723	.	+	.	transcript_id "TCONS_00004059,TCONS_00004058"; gene_id "chrA02:24000222-24001619W"; flanks "24000329^,24000723^"; structure "1-,2-"; splice_chain "24000575-,24000580-"; sources "Undefined,Undefined"; NMorMRNA "null"; degree "4"; dimension "2_2";
chrA02	Undefined	as_event	24042721	24043193	.	+	.	transcript_id "TCONS_00004062,TCONS_00004061"; gene_id "chrA02:24041244-24044682W"; flanks "24042721-,24043193^"; structure "0,1^2-"; splice_chain ",24042885^24042955-"; sources "Undefined,Undefined"; NMorMRNA "null"; degree "4"; dimension "2_2";
chrA02	Undefined	as_event	24091683	24091875	.	+	.	transcript_id "TCONS_00004066,TCONS_00004067"; gene_id "chrA02:24090581-24092330W"; flanks "24091683-,24091875^"; structure "0,1^2-"; splice_chain ",24091747^24091810-"; sources "Undefined,Undefined"; NMorMRNA "null"; degree "4"; dimension "2_2";
chrA02	Undefined	as_event	24092059	24092330	.	+	.	transcript_id "TCONS_00004067,TCONS_00004066"; gene_id "chrA02:24090581-24092330W"; flanks "24092059^,24092330]"; structure "1-,2-"; splice_chain "24092140-,24092143-"; sources "Undefined,Undefined"; NMorMRNA "null"; degree "4"; dimension "2_2";
chrA02	Undefined	as_event	24229331	24229578	.	+	.	transcript_id "TCONS_00004075,TCONS_00004074"; gene_id "chrA02:24228543-24230723W"; flanks "24229331-,24229578^"; structure "0,1^2-"; splice_chain ",24229409^24229480-"; sources "Undefined,Undefined"; NMorMRNA "null"; degree "4"; dimension "2_2";
chrA02	Undefined	as_event	24305984	24306169	.	+	.	transcript_id "TCONS_00004084,TCONS_00004083"; gene_id "chrA02:24305633-24309102W"; flanks "24305984^,24306169^"; structure "1-,2-"; splice_chain "24306087-,24306090-"; sources "Undefined,Undefined"; NMorMRNA "null"; degree "4"; dimension "2_2";
chrA02	Undefined	as_event	24307529	24308027	.	+	.	transcript_id "TCONS_00004084,TCONS_00004083"; gene_id "chrA02:24305633-24309102W"; flanks "24307529-,24308027^"; structure "1^3-,2^4-"; splice_chain "24307777^24307864-,24307787^24307874-"; sources "Undefined,Undefined"; NMorMRNA "null"; degree "4"; dimension "2_2";
chrA02	Undefined	as_event	24568392	24568577	.	+	.	transcript_id "TCONS_00004097,TCONS_00004096"; gene_id "chrA02:24567950-24570023W"; flanks "24568392-,24568577-"; structure "1^,2^"; splice_chain "24568482^,24568484^"; sources "Undefined,Undefined"; NMorMRNA "null"; degree "4"; dimension "2_2";
chrA02	Undefined	as_event	24568392	24568606	.	+	.	transcript_id "TCONS_00004097,TCONS_00004096,TCONS_00004098"; gene_id "chrA02:24567950-24570023W"; flanks "24568392-,24568606^"; structure "1^4-,2^4-,3^5-"; splice_chain "24568482^24568577-,24568484^24568577-,24568492^24568587-"; sources "Undefined,Undefined,Undefined"; NMorMRNA "null"; degree "9"; dimension "3_3";
chrA02	Undefined	as_event	24780538	24780795	.	+	.	transcript_id "TCONS_00004104,TCONS_00004105"; gene_id "chrA02:24780538-24783653W"; flanks "24780538[,24780795^"; structure "0,1^2-"; splice_chain ",24780615^24780723-"; sources "Undefined,Undefined"; NMorMRNA "null"; degree "4"; dimension "2_2";
chrA02	Undefined	as_event	24780538	24780879	.	+	.	transcript_id "TCONS_00004105,TCONS_00004103,TCONS_00004104"; gene_id "chrA02:24780538-24783653W"; flanks "24780538[,24780879-"; structure "1^3-4^,2^,4^"; splice_chain "24780615^24780723-24780795^,24780700^,24780795^"; sources "Undefined,Undefined,Undefined"; NMorMRNA "null"; degree "9"; dimension "3_3";
chrA02	Undefined	as_event	24781178	24781551	.	+	.	transcript_id "TCONS_00004103,TCONS_00004104/TCONS_00004105"; gene_id "chrA02:24780538-24783653W"; flanks "24781178-,24781551^"; structure "0,1^2-3^4-"; splice_chain ",24781241^24781318-24781397^24781468-"; sources "Undefined,Undefined"; NMorMRNA "null"; degree "4"; dimension "2_2";
chrA02	Undefined	as_event	24781630	24781880	.	+	.	transcript_id "TCONS_00004103,TCONS_00004104/TCONS_00004105"; gene_id "chrA02:24780538-24783653W"; flanks "24781630-,24781880^"; structure "0,1^2-"; splice_chain ",24781714^24781795-"; sources "Undefined,Undefined"; NMorMRNA "null"; degree "4"; dimension "2_2";
chrA02	Undefined	as_event	24784154	24784433	.	+	.	transcript_id "TCONS_00004106,TCONS_00004107"; gene_id "chrA02:24784064-24790180W"; flanks "24784154^,24784433^"; structure "1-,2-"; splice_chain "24784223-,24784226-"; sources "Undefined,Undefined"; NMorMRNA "null"; degree "4"; dimension "2_2";
chrA02	Undefined	as_event	24784503	24785189	.	+	.	transcript_id "TCONS_00004106,TCONS_00004107"; gene_id "chrA02:24784064-24790180W"; flanks "24784503-,24785189-"; structure "1^,2^"; splice_chain "24785060^,24785061^"; sources "Undefined,Undefined"; NMorMRNA "null"; degree "4"; dimension "2_2";
chrA02	Undefined	as_event	24787315	24787668	.	+	.	transcript_id "TCONS_00004106/TCONS_00004107,TCONS_00004108"; gene_id "chrA02:24784064-24790180W"; flanks "24787315-,24787668^"; structure "1^3-,2^4-"; splice_chain "24787410^24787528-,24787411^24787529-"; sources "Undefined,Undefined"; NMorMRNA "null"; degree "4"; dimension "2_2";
chrA02	Undefined	as_event	24788839	24789200	.	+	.	transcript_id "TCONS_00004106/TCONS_00004107/TCONS_00004108,TCONS_00004109"; gene_id "chrA02:24784064-24790180W"; flanks "24788839-,24789200^"; structure "0,1^2-"; splice_chain ",24788934^24789003-"; sources "Undefined,Undefined"; NMorMRNA "null"; degree "4"; dimension "2_2";
chrA02	Undefined	as_event	24789475	24790180	.	+	.	transcript_id "TCONS_00004106/TCONS_00004107/TCONS_00004108,TCONS_00004109"; gene_id "chrA02:24784064-24790180W"; flanks "24789475-,24790180]"; structure "0,1^2-"; splice_chain ",24789746^24789844-"; sources "Undefined,Undefined"; NMorMRNA "null"; degree "4"; dimension "2_2";
chrA02	Undefined	as_event	87138	87740	.	-	.	transcript_id "TCONS_00004112,TCONS_00004111"; gene_id "chrA02:86039-89363C"; flanks "87740-,87138^"; structure "1^3-5^7-,2^4-6^8-"; splice_chain "87537^87394-87308^87225-,87527^87384-87298^87215-"; sources "Undefined,Undefined"; NMorMRNA "null"; degree "4"; dimension "2_2";
chrA02	Undefined	as_event	272390	272617	.	-	.	transcript_id "TCONS_00004124,TCONS_00004125"; gene_id "chrA02:271874-273267C"; flanks "272617-,272390^"; structure "1^3-,2^4-"; splice_chain "272546^272473-,272536^272463-"; sources "Undefined,Undefined"; NMorMRNA "null"; degree "4"; dimension "2_2";
chrA02	Undefined	as_event	272249	272390	.	-	.	transcript_id "TCONS_00004124,TCONS_00004125"; gene_id "chrA02:271874-273267C"; flanks "272390^,272249^"; structure "1-,2-"; splice_chain "272311-,272309-"; sources "Undefined,Undefined"; NMorMRNA "null"; degree "4"; dimension "2_2";
chrA02	Undefined	as_event	291565	292310	.	-	.	transcript_id "TCONS_00004128,TCONS_00004129"; gene_id "chrA02:291483-292310C"; flanks "292310[,291565]"; structure "1^3-,2^4-"; splice_chain "292187^291991-,292177^291981-"; sources "Undefined,Undefined"; NMorMRNA "null"; degree "4"; dimension "2_2";
chrA02	Undefined	as_event	334446	334600	.	-	.	transcript_id "TCONS_00004133,TCONS_00004131/TCONS_00004132"; gene_id "chrA02:334284-336509C"; flanks "334600^,334446^"; structure "1-,2-"; splice_chain "334511-,334509-"; sources "Undefined,Undefined"; NMorMRNA "null"; degree "4"; dimension "2_2";
chrA02	Undefined	as_event	615146	615349	.	-	.	transcript_id "TCONS_00004145,TCONS_00004146/TCONS_00004147/TCONS_00004148"; gene_id "chrA02:611675-618860C"; flanks "615349^,615146^"; structure "1-,2-"; splice_chain "615269-,615268-"; sources "Undefined,Undefined"; NMorMRNA "null"; degree "4"; dimension "2_2";
chrA02	Undefined	as_event	614079	614409	.	-	.	transcript_id "TCONS_00004147,TCONS_00004145/TCONS_00004146/TCONS_00004148"; gene_id "chrA02:611675-618860C"; flanks "614409-,614079^"; structure "1^3-,2^4-"; splice_chain "614292^614199-,614290^614197-"; sources "Undefined,Undefined"; NMorMRNA "null"; degree "4"; dimension "2_2";
chrA02	Undefined	as_event	611675	612061	.	-	.	transcript_id "TCONS_00004148,TCONS_00004146/TCONS_00004147"; gene_id "chrA02:611675-618860C"; flanks "612061-,611675]"; structure "1^3-,2^4-"; splice_chain "611886^611794-,611876^611784-"; sources "Undefined,Undefined"; NMorMRNA "null"; degree "4"; dimension "2_2";
chrA02	Undefined	as_event	611675	612388	.	-	.	transcript_id "TCONS_00004145,TCONS_00004148,TCONS_00004146/TCONS_00004147"; gene_id "chrA02:611675-618860C"; flanks "612388^,611675]"; structure "1-,2-3^5-,2-4^6-"; splice_chain "612063-,612061-611886^611794-,612061-611876^611784-"; sources "Undefined,Undefined,Undefined"; NMorMRNA "null"; degree "9"; dimension "3_3";
chrA02	Undefined	as_event	633664	633931	.	-	.	transcript_id "TCONS_00004152,TCONS_00004151"; gene_id "chrA02:633664-634521C"; flanks "633931-,633664]"; structure "0,1^2-"; splice_chain ",633767^633670-"; sources "Undefined,Undefined"; NMorMRNA "null"; degree "4"; dimension "2_2";
chrA02	Undefined	as_event	653912	654434	.	-	.	transcript_id "TCONS_00004158,TCONS_00004157,TCONS_00004155/TCONS_00004156"; gene_id "chrA02:652460-672847C"; flanks "654434^,653912^"; structure "1-,2-,3-"; splice_chain "653950-,653949-,653948-"; sources "Undefined,Undefined,Undefined"; NMorMRNA "null"; degree "9"; dimension "3_3";
chrA02	Undefined	as_event	653349	653807	.	-	.	transcript_id "TCONS_00004155,TCONS_00004156/TCONS_00004157/TCONS_00004158"; gene_id "chrA02:652460-672847C"; flanks "653807-,653349^"; structure "0,1^2-"; splice_chain ",653597^653513-"; sources "Undefined,Undefined"; NMorMRNA "null"; degree "4"; dimension "2_2";
chrA02	Undefined	as_event	652818	653244	.	-	.	transcript_id "TCONS_00004156,TCONS_00004155/TCONS_00004157/TCONS_00004158"; gene_id "chrA02:652460-672847C"; flanks "653244-,652818]"; structure "0,1^2-"; splice_chain ",653125^653034-"; sources "Undefined,Undefined"; NMorMRNA "null"; degree "4"; dimension "2_2";
chrA02	Undefined	as_event	753542	753858	.	-	.	transcript_id "TCONS_00004163,TCONS_00004162"; gene_id "chrA02:751974-754325C"; flanks "753858-,753542^"; structure "0,1^2-"; splice_chain ",753687^753591-"; sources "Undefined,Undefined"; NMorMRNA "null"; degree "4"; dimension "2_2";
chrA02	Undefined	as_event	752572	753077	.	-	.	transcript_id "TCONS_00004163,TCONS_00004162"; gene_id "chrA02:751974-754325C"; flanks "753077-,752572^"; structure "1^3-,2^4-"; splice_chain "752899^752764-,752889^752754-"; sources "Undefined,Undefined"; NMorMRNA "null"; degree "4"; dimension "2_2";
chrA02	Undefined	as_event	759637	760089	.	-	.	transcript_id "TCONS_00004166,TCONS_00004167"; gene_id "chrA02:759637-761291C"; flanks "760089-,759637]"; structure "1^3-,2^4-"; splice_chain "760013^759938-,760003^759928-"; sources "Undefined,Undefined"; NMorMRNA "null"; degree "4"; dimension "2_2";
chrA02	Undefined	as_event	775215	775589	.	-	.	transcript_id "TCONS_00004168,TCONS_00004169"; gene_id "chrA02:773361-778040C"; flanks "775589-,775215^"; structure "1^3-,2^4-"; splice_chain "775541^775334-,775511^775304-"; sources "Undefined,Undefined"; NMorMRNA "null"; degree "4"; dimension "2_2";
chrA02	Undefined	as_event	773361	774126	.	-	.	transcript_id "TCONS_00004169,TCONS_00004168"; gene_id "chrA02:773361-778040C"; flanks "774126^,773361]"; structure "1-,2-"; splice_chain "773966-,773963-"; sources "Undefined,Undefined"; NMorMRNA "null"; degree "4"; dimension "2_2";
chrA02	Undefined	as_event	824059	824296	.	-	.	transcript_id "TCONS_00004175,TCONS_00004176"; gene_id "chrA02:822945-824821C"; flanks "824296^,824059-"; structure "0,1-2^"; splice_chain ",824209-824147^"; sources "Undefined,Undefined"; NMorMRNA "null"; degree "4"; dimension "2_2";
chrA02	Undefined	as_event	896970	897222	.	-	.	transcript_id "TCONS_00004185,TCONS_00004186"; gene_id "chrA02:896970-898707C"; flanks "897222-,896970]"; structure "1^3-,2^4-"; splice_chain "897100^897018-,897098^897016-"; sources "Undefined,Undefined"; NMorMRNA "null"; degree "4"; dimension "2_2";
chrA02	Undefined	as_event	949191	949379	.	-	.	transcript_id "TCONS_00004192,TCONS_00004193"; gene_id "chrA02:948263-951510C"; flanks "949379^,949191^"; structure "1-,2-"; splice_chain "949303-,949296-"; sources "Undefined,Undefined"; NMorMRNA "null"; degree "4"; dimension "2_2";
chrA02	Undefined	as_event	978804	979009	.	-	.	transcript_id "TCONS_00004198,TCONS_00004200,TCONS_00004199"; gene_id "chrA02:977216-979113C"; flanks "979009^,978804^"; structure "1-,2-,3-"; splice_chain "978877-,978874-,978873-"; sources "Undefined,Undefined,Undefined"; NMorMRNA "null"; degree "9"; dimension "3_3";
chrA02	Undefined	as_event	1049596	1050107	.	-	.	transcript_id "TCONS_00004206,TCONS_00004207"; gene_id "chrA02:1048393-1053599C"; flanks "1050107-,1049596^"; structure "0,1^2-"; splice_chain ",1049903^1049707-"; sources "Undefined,Undefined"; NMorMRNA "null"; degree "4"; dimension "2_2";
chrA02	Undefined	as_event	1077374	1077683	.	-	.	transcript_id "TCONS_00004211,TCONS_00004212"; gene_id "chrA02:1076368-1082961C"; flanks "1077683-,1077374^"; structure "0,1^2-"; splice_chain ",1077595^1077512-"; sources "Undefined,Undefined"; NMorMRNA "null"; degree "4"; dimension "2_2";
chrA02	Undefined	as_event	1085447	1085596	.	-	.	transcript_id "TCONS_00004213,TCONS_00004214"; gene_id "chrA02:1084240-1086326C"; flanks "1085596^,1085447^"; structure "1-,2-"; splice_chain "1085523-,1085522-"; sources "Undefined,Undefined"; NMorMRNA "null"; degree "4"; dimension "2_2";
chrA02	Undefined	as_event	1158015	1158514	.	-	.	transcript_id "TCONS_00004220,TCONS_00004221"; gene_id "chrA02:1156793-1162203C"; flanks "1158514-,1158015^"; structure "1^3-,2^4-"; splice_chain "1158321^1158243-,1158311^1158233-"; sources "Undefined,Undefined"; NMorMRNA "null"; degree "4"; dimension "2_2";
chrA02	Undefined	as_event	1156793	1157507	.	-	.	transcript_id "TCONS_00004220,TCONS_00004221"; gene_id "chrA02:1156793-1162203C"; flanks "1157507-,1156793]"; structure "0,1^2-"; splice_chain ",1157418^1157139-"; sources "Undefined,Undefined"; NMorMRNA "null"; degree "4"; dimension "2_2";
chrA02	Undefined	as_event	1167965	1168282	.	-	.	transcript_id "TCONS_00004222,TCONS_00004223"; gene_id "chrA02:1165276-1168569C"; flanks "1168282-,1167965^"; structure "0,1^2-"; splice_chain ",1168087^1168019-"; sources "Undefined,Undefined"; NMorMRNA "null"; degree "4"; dimension "2_2";
chrA02	Undefined	as_event	1201829	1202030	.	-	.	transcript_id "TCONS_00004230,TCONS_00004231"; gene_id "chrA02:1200628-1202891C"; flanks "1202030-,1201829^"; structure "0,1^2-"; splice_chain ",1201995^1201914-"; sources "Undefined,Undefined"; NMorMRNA "null"; degree "4"; dimension "2_2";
chrA02	Undefined	as_event	1238350	1238572	.	-	.	transcript_id "TCONS_00004234,TCONS_00004235"; gene_id "chrA02:1234708-1238774C"; flanks "1238572-,1238350^"; structure "1^3-,2^4-"; splice_chain "1238541^1238448-,1238500^1238407-"; sources "Undefined,Undefined"; NMorMRNA "null"; degree "4"; dimension "2_2";
chrA02	Undefined	as_event	1238162	1238350	.	-	.	transcript_id "TCONS_00004233,TCONS_00004234/TCONS_00004235"; gene_id "chrA02:1234708-1238774C"; flanks "1238350^,1238162^"; structure "1-,2-"; splice_chain "1238260-,1238257-"; sources "Undefined,Undefined"; NMorMRNA "null"; degree "4"; dimension "2_2";
chrA02	Undefined	as_event	1242114	1242343	.	-	.	transcript_id "TCONS_00004237,TCONS_00004236"; gene_id "chrA02:1240348-1243762C"; flanks "1242343-,1242114-"; structure "1^,2^"; splice_chain "1242259^,1242257^"; sources "Undefined,Undefined"; NMorMRNA "null"; degree "4"; dimension "2_2";
chrA02	Undefined	as_event	1241720	1241962	.	-	.	transcript_id "TCONS_00004236,TCONS_00004237"; gene_id "chrA02:1240348-1243762C"; flanks "1241962^,1241720^"; structure "1-,2-"; splice_chain "1241795-,1241794-"; sources "Undefined,Undefined"; NMorMRNA "null"; degree "4"; dimension "2_2";
chrA02	Undefined	as_event	1279891	1280216	.	-	.	transcript_id "TCONS_00004239,TCONS_00004241/TCONS_00004242"; gene_id "chrA02:1278885-1280477C"; flanks "1280216-,1279891^"; structure "0,1^2-"; splice_chain ",1280115^1280028-"; sources "Undefined,Undefined"; NMorMRNA "null"; degree "4"; dimension "2_2";
chrA02	Undefined	as_event	1279547	1279819	.	-	.	transcript_id "TCONS_00004242,TCONS_00004240"; gene_id "chrA02:1278885-1280477C"; flanks "1279819-,1279547^"; structure "1^3-,2^4-"; splice_chain "1279764^1279697-,1279754^1279687-"; sources "Undefined,Undefined"; NMorMRNA "null"; degree "4"; dimension "2_2";
chrA02	Undefined	as_event	1279372	1279687	.	-	.	transcript_id "TCONS_00004240,TCONS_00004241"; gene_id "chrA02:1278885-1280477C"; flanks "1279687-,1279372]"; structure "1^3-,2^4-"; splice_chain "1279547^1279461-,1279544^1279458-"; sources "Undefined,Undefined"; NMorMRNA "null"; degree "4"; dimension "2_2";
chrA02	Undefined	as_event	1279372	1279819	.	-	.	transcript_id "TCONS_00004242,TCONS_00004240,TCONS_00004241"; gene_id "chrA02:1278885-1280477C"; flanks "1279819-,1279372]"; structure "1^3-5^7-,2^4-5^7-,2^4-6^8-"; splice_chain "1279764^1279697-1279547^1279461-,1279754^1279687-1279547^1279461-,1279754^1279687-1279544^1279458-"; sources "Undefined,Undefined,Undefined"; NMorMRNA "null"; degree "9"; dimension "3_3";
chrA02	Undefined	as_event	1331231	1331679	.	-	.	transcript_id "TCONS_00004247,TCONS_00004246"; gene_id "chrA02:1330121-1333644C"; flanks "1331679-,1331231^"; structure "0,1^2-"; splice_chain ",1331527^1331445-"; sources "Undefined,Undefined"; NMorMRNA "null"; degree "4"; dimension "2_2";
chrA02	Undefined	as_event	1381740	1382130	.	-	.	transcript_id "TCONS_00004251,TCONS_00004250"; gene_id "chrA02:1381740-1384065C"; flanks "1382130^,1381740]"; structure "1-3^5-,2-4^6-"; splice_chain "1382051-1381900^1381829-,1382049-1381890^1381819-"; sources "Undefined,Undefined"; NMorMRNA "null"; degree "4"; dimension "2_2";
chrA02	Undefined	as_event	1423136	1423792	.	-	.	transcript_id "TCONS_00004256,TCONS_00004255"; gene_id "chrA02:1423136-1424325C"; flanks "1423792-,1423136]"; structure "0,1^2-"; splice_chain ",1423512^1423411-"; sources "Undefined,Undefined"; NMorMRNA "null"; degree "4"; dimension "2_2";
chrA02	Undefined	as_event	1423136	1424259	.	-	.	transcript_id "TCONS_00004254,TCONS_00004255"; gene_id "chrA02:1423136-1424325C"; flanks "1424259[,1423136]"; structure "0,1^2-3^4-"; splice_chain ",1424043^1423792-1423512^1423411-"; sources "Undefined,Undefined"; NMorMRNA "null"; degree "4"; dimension "2_2";
chrA02	Undefined	as_event	1442723	1443079	.	-	.	transcript_id "TCONS_00004257,TCONS_00004258"; gene_id "chrA02:1442324-1444431C"; flanks "1443079-,1442723^"; structure "1^3-,2^4-"; splice_chain "1442970^1442863-,1442960^1442853-"; sources "Undefined,Undefined"; NMorMRNA "null"; degree "4"; dimension "2_2";
chrA02	Undefined	as_event	1452880	1453466	.	-	.	transcript_id "TCONS_00004261,TCONS_00004262"; gene_id "chrA02:1451035-1454120C"; flanks "1453466^,1452880^"; structure "1-3^5-7^9-,2-4^6-8^10-"; splice_chain "1453372-1453322^1453151-1453072^1452958-,1453370-1453313^1453142-1453062^1452948-"; sources "Undefined,Undefined"; NMorMRNA "null"; degree "4"; dimension "2_2";
chrA02	Undefined	as_event	1452063	1452421	.	-	.	transcript_id "TCONS_00004262,TCONS_00004260/TCONS_00004261"; gene_id "chrA02:1451035-1454120C"; flanks "1452421-,1452063^"; structure "1^3-,2^4-"; splice_chain "1452360^1452195-,1452350^1452185-"; sources "Undefined,Undefined"; NMorMRNA "null"; degree "4"; dimension "2_2";
chrA02	Undefined	as_event	1451711	1451895	.	-	.	transcript_id "TCONS_00004261,TCONS_00004260/TCONS_00004262"; gene_id "chrA02:1451035-1454120C"; flanks "1451895^,1451711^"; structure "1-,2-"; splice_chain "1451763-,1451757-"; sources "Undefined,Undefined"; NMorMRNA "null"; degree "4"; dimension "2_2";
chrA02	Undefined	as_event	1486282	1491833	.	-	.	transcript_id "TCONS_00004266,TCONS_00004268"; gene_id "chrA02:1483064-1491899C"; flanks "1491833^,1486282^"; structure "1-4^6-,2-3^5-"; splice_chain "1486890-1486784^1486360-,1486877-1486802^1486378-"; sources "Undefined,Undefined"; NMorMRNA "null"; degree "4"; dimension "2_2";
chrA02	Undefined	as_event	1485961	1486360	.	-	.	transcript_id "TCONS_00004267,TCONS_00004266"; gene_id "chrA02:1483064-1491899C"; flanks "1486360-,1485961^"; structure "1^3-,2^4-"; splice_chain "1486297^1486035-,1486282^1486020-"; sources "Undefined,Undefined"; NMorMRNA "null"; degree "4"; dimension "2_2";
chrA02	Undefined	as_event	1485961	1491833	.	-	.	transcript_id "TCONS_00004267,TCONS_00004266,TCONS_00004268"; gene_id "chrA02:1483064-1491899C"; flanks "1491833^,1485961^"; structure "1-4^6-7^9-,1-4^6-8^10-,2-3^5-8^10-"; splice_chain "1486890-1486784^1486360-1486297^1486035-,1486890-1486784^1486360-1486282^1486020-,1486877-1486802^1486378-1486282^1486020-"; sources "Undefined,Undefined,Undefined"; NMorMRNA "null"; degree "9"; dimension "3_3";
chrA02	Undefined	as_event	1485581	1486360	.	-	.	transcript_id "TCONS_00004267,TCONS_00004265,TCONS_00004266"; gene_id "chrA02:1483064-1491899C"; flanks "1486360-,1485581^"; structure "1^4-8^10-12^14-,2^5-7^9-11^13-,3^6-8^10-12^14-"; splice_chain "1486297^1486035-1485961^1485869-1485803^1485705-,1486283^1486021-1485962^1485870-1485804^1485706-,1486282^1486020-1485961^1485869-1485803^1485705-"; sources "Undefined,Undefined,Undefined"; NMorMRNA "…
chrA02	Undefined	as_event	1485581	1491833	.	-	.	transcript_id "TCONS_00004267,TCONS_00004265,TCONS_00004266,TCONS_00004268"; gene_id "chrA02:1483064-1491899C"; flanks "1491833^,1485581^"; structure "1-4^6-7^10-14^16-18^20-,1-4^6-8^11-13^15-17^19-,1-4^6-9^12-14^16-18^20-,2-3^5-9^12-14^16-18^20-"; splice_chain "1486890-1486784^1486360-1486297^1486035-1485961^1485869-1485803^1485705-,1486890-1486784^1486360-1486283^1486021-1485962^1485870-1485804…
chrA02	Undefined	as_event	1548612	1548819	.	-	.	transcript_id "TCONS_00004275,TCONS_00004276"; gene_id "chrA02:1547560-1550452C"; flanks "1548819^,1548612^"; structure "1-,2-"; splice_chain "1548751-,1548743-"; sources "Undefined,Undefined"; NMorMRNA "null"; degree "4"; dimension "2_2";
chrA02	Undefined	as_event	1547560	1548612	.	-	.	transcript_id "TCONS_00004275,TCONS_00004276"; gene_id "chrA02:1547560-1550452C"; flanks "1548612^,1547560]"; structure "1-,2-"; splice_chain "1548484-,1548482-"; sources "Undefined,Undefined"; NMorMRNA "null"; degree "4"; dimension "2_2";
chrA02	Undefined	as_event	1577368	1578678	.	-	.	transcript_id "TCONS_00004279,TCONS_00004280"; gene_id "chrA02:1577368-1579263C"; flanks "1578678^,1577368]"; structure "1-,2-3^4-"; splice_chain "1578609-,1578587-1578238^1577867-"; sources "Undefined,Undefined"; NMorMRNA "null"; degree "4"; dimension "2_2";
[truncated: 20,305 more rows]
