# Supplementary material for: Differences in Alternative Splicing between Yellow and Black-Seeded Rapeseed
Source: Plants (Basel). 2020 Jul 31;9(8):977. doi: 10.3390/plants9080977 (PMC7465011; doi:10.3390/plants9080977)
Supplement: Supplementary file 1 [file plants-09-00977-s001.zip › Supplementary Materials/Table S2/SRR5590960.combined_sorted.gtf_astalavista.gtf]

chrA01	Undefined	as_event	76059	76692	.	+	.	transcript_id "TCONS_00000009,TCONS_00000010"; gene_id "chrA01:74744-78039W"; flanks "76059-,76692^"; structure "0,1^2-3^4-"; splice_chain ",76143^76218-76318^76394-"; sources "Undefined,Undefined"; NMorMRNA "null"; degree "4"; dimension "2_2";
chrA01	Undefined	as_event	76957	77252	.	+	.	transcript_id "TCONS_00000009,TCONS_00000010"; gene_id "chrA01:74744-78039W"; flanks "76957^,77252^"; structure "1-,2-"; splice_chain "77186-,77187-"; sources "Undefined,Undefined"; NMorMRNA "null"; degree "4"; dimension "2_2";
chrA01	Undefined	as_event	96289	96463	.	+	.	transcript_id "TCONS_00000011,TCONS_00000012"; gene_id "chrA01:96019-96795W"; flanks "96289-,96463^"; structure "0,1^2-"; splice_chain ",96333^96421-"; sources "Undefined,Undefined"; NMorMRNA "null"; degree "4"; dimension "2_2";
chrA01	Undefined	as_event	180527	180715	.	+	.	transcript_id "TCONS_00000014,TCONS_00000015"; gene_id "chrA01:178624-181342W"; flanks "180527^,180715^"; structure "1-,2-"; splice_chain "180603-,180604-"; sources "Undefined,Undefined"; NMorMRNA "null"; degree "4"; dimension "2_2";
chrA01	Undefined	as_event	249051	249223	.	+	.	transcript_id "TCONS_00000020,TCONS_00000021"; gene_id "chrA01:242857-249557W"; flanks "249051-,249223-"; structure "1^,2^"; splice_chain "249148^,249149^"; sources "Undefined,Undefined"; NMorMRNA "null"; degree "4"; dimension "2_2";
chrA01	Undefined	as_event	354525	354879	.	+	.	transcript_id "TCONS_00000028,TCONS_00000027"; gene_id "chrA01:353080-360035W"; flanks "354525-,354879^"; structure "0,1^2-"; splice_chain ",354565^354778-"; sources "Undefined,Undefined"; NMorMRNA "null"; degree "4"; dimension "2_2";
chrA01	Undefined	as_event	354952	355282	.	+	.	transcript_id "TCONS_00000028,TCONS_00000027"; gene_id "chrA01:353080-360035W"; flanks "354952-,355282^"; structure "0,1^2-"; splice_chain ",355031^355113-"; sources "Undefined,Undefined"; NMorMRNA "null"; degree "4"; dimension "2_2";
chrA01	Undefined	as_event	487233	487457	.	+	.	transcript_id "TCONS_00000037,TCONS_00000038"; gene_id "chrA01:485385-487852W"; flanks "487233-,487457^"; structure "0,1^2-"; splice_chain ",487292^487374-"; sources "Undefined,Undefined"; NMorMRNA "null"; degree "4"; dimension "2_2";
chrA01	Undefined	as_event	489353	489474	.	+	.	transcript_id "TCONS_00000040,TCONS_00000039"; gene_id "chrA01:488687-490027W"; flanks "489353-,489474-"; structure "1^,2^"; splice_chain "489449^,489451^"; sources "Undefined,Undefined"; NMorMRNA "null"; degree "4"; dimension "2_2";
chrA01	Undefined	as_event	489474	489697	.	+	.	transcript_id "TCONS_00000039,TCONS_00000040"; gene_id "chrA01:488687-490027W"; flanks "489474-,489697^"; structure "1^3-,2^4-"; splice_chain "489538^489620-,489540^489622-"; sources "Undefined,Undefined"; NMorMRNA "null"; degree "4"; dimension "2_2";
chrA01	Undefined	as_event	512560	513417	.	+	.	transcript_id "TCONS_00000042,TCONS_00000044"; gene_id "chrA01:511850-513575W"; flanks "512560-,513417]"; structure "0,1^2-3^4-"; splice_chain ",512818^512910-512986^513076-"; sources "Undefined,Undefined"; NMorMRNA "null"; degree "4"; dimension "2_2";
chrA01	Undefined	as_event	517486	518079	.	+	.	transcript_id "TCONS_00000045,TCONS_00000047"; gene_id "chrA01:516425-519437W"; flanks "517486-,518079]"; structure "0,1^2-3^4-"; splice_chain ",517576^517659-517872^517942-"; sources "Undefined,Undefined"; NMorMRNA "null"; degree "4"; dimension "2_2";
chrA01	Undefined	as_event	534389	534914	.	+	.	transcript_id "TCONS_00000049,TCONS_00000050"; gene_id "chrA01:532498-535036W"; flanks "534389-,534914^"; structure "0,1^2-"; splice_chain ",534467^534538-"; sources "Undefined,Undefined"; NMorMRNA "null"; degree "4"; dimension "2_2";
chrA01	Undefined	as_event	550404	550718	.	+	.	transcript_id "TCONS_00000052,TCONS_00000051"; gene_id "chrA01:547588-551366W"; flanks "550404-,550718-"; structure "1^,2^"; splice_chain "550462^,550463^"; sources "Undefined,Undefined"; NMorMRNA "null"; degree "4"; dimension "2_2";
chrA01	Undefined	as_event	563135	563289	.	+	.	transcript_id "TCONS_00000055,TCONS_00000056"; gene_id "chrA01:562221-563598W"; flanks "563135-,563289-"; structure "1^,2^"; splice_chain "563213^,563218^"; sources "Undefined,Undefined"; NMorMRNA "null"; degree "4"; dimension "2_2";
chrA01	Undefined	as_event	711520	711707	.	+	.	transcript_id "TCONS_00000075,TCONS_00000076"; gene_id "chrA01:711057-714967W"; flanks "711520-,711707^"; structure "0,1^2-"; splice_chain ",711554^711629-"; sources "Undefined,Undefined"; NMorMRNA "null"; degree "4"; dimension "2_2";
chrA01	Undefined	as_event	711947	712184	.	+	.	transcript_id "TCONS_00000076,TCONS_00000075"; gene_id "chrA01:711057-714967W"; flanks "711947-,712184^"; structure "0,1^2-"; splice_chain ",712022^712106-"; sources "Undefined,Undefined"; NMorMRNA "null"; degree "4"; dimension "2_2";
chrA01	Undefined	as_event	712400	712645	.	+	.	transcript_id "TCONS_00000076,TCONS_00000075"; gene_id "chrA01:711057-714967W"; flanks "712400^,712645^"; structure "1-,2-"; splice_chain "712545-,712547-"; sources "Undefined,Undefined"; NMorMRNA "null"; degree "4"; dimension "2_2";
chrA01	Undefined	as_event	714363	714530	.	+	.	transcript_id "TCONS_00000075,TCONS_00000076"; gene_id "chrA01:711057-714967W"; flanks "714363-,714530-"; structure "1^,2^"; splice_chain "714433^,714434^"; sources "Undefined,Undefined"; NMorMRNA "null"; degree "4"; dimension "2_2";
chrA01	Undefined	as_event	733827	734174	.	+	.	transcript_id "TCONS_00000077,TCONS_00000078"; gene_id "chrA01:733268-735559W"; flanks "733827^,734174^"; structure "1-,2-"; splice_chain "734007-,734055-"; sources "Undefined,Undefined"; NMorMRNA "null"; degree "4"; dimension "2_2";
chrA01	Undefined	as_event	734819	735559	.	+	.	transcript_id "TCONS_00000077,TCONS_00000078"; gene_id "chrA01:733268-735559W"; flanks "734819-,735559]"; structure "0,1^2-"; splice_chain ",734881^735186-"; sources "Undefined,Undefined"; NMorMRNA "null"; degree "4"; dimension "2_2";
chrA01	Undefined	as_event	810619	810828	.	+	.	transcript_id "TCONS_00000083,TCONS_00000084"; gene_id "chrA01:809509-826587W"; flanks "810619^,810828^"; structure "1-,2-"; splice_chain "810703-,810753-"; sources "Undefined,Undefined"; NMorMRNA "null"; degree "4"; dimension "2_2";
chrA01	Undefined	as_event	922215	922669	.	+	.	transcript_id "TCONS_00000100,TCONS_00000101"; gene_id "chrA01:921921-924416W"; flanks "922215-,922669^"; structure "0,1^2-"; splice_chain ",922520^922601-"; sources "Undefined,Undefined"; NMorMRNA "null"; degree "4"; dimension "2_2";
chrA01	Undefined	as_event	925174	925485	.	+	.	transcript_id "TCONS_00000102,TCONS_00000103"; gene_id "chrA01:924682-927632W"; flanks "925174-,925485^"; structure "0,1^2-"; splice_chain ",925314^925383-"; sources "Undefined,Undefined"; NMorMRNA "null"; degree "4"; dimension "2_2";
chrA01	Undefined	as_event	925745	926117	.	+	.	transcript_id "TCONS_00000102/TCONS_00000103,TCONS_00000104"; gene_id "chrA01:924682-927632W"; flanks "925745^,926117^"; structure "1-,2-"; splice_chain "925832-,926048-"; sources "Undefined,Undefined"; NMorMRNA "null"; degree "4"; dimension "2_2";
chrA01	Undefined	as_event	1002678	1002973	.	+	.	transcript_id "TCONS_00000117,TCONS_00000116"; gene_id "chrA01:999911-1003795W"; flanks "1002678^,1002973^"; structure "1-,2-"; splice_chain "1002765-,1002768-"; sources "Undefined,Undefined"; NMorMRNA "null"; degree "4"; dimension "2_2";
chrA01	Undefined	as_event	1050434	1052209	.	+	.	transcript_id "TCONS_00000124,TCONS_00000125"; gene_id "chrA01:1050434-1053045W"; flanks "1050434[,1052209^"; structure "1^3-6^8-,2^4-5^7-"; splice_chain "1050695^1051099-1051844^1052054-,1050697^1051101-1051800^1052013-"; sources "Undefined,Undefined"; NMorMRNA "null"; degree "4"; dimension "2_2";
chrA01	Undefined	as_event	1084333	1084851	.	+	.	transcript_id "TCONS_00000129,TCONS_00000131"; gene_id "chrA01:1082421-1085737W"; flanks "1084333-,1084851]"; structure "0,1^2-"; splice_chain ",1084556^1084624-"; sources "Undefined,Undefined"; NMorMRNA "null"; degree "4"; dimension "2_2";
chrA01	Undefined	as_event	1175649	1175934	.	+	.	transcript_id "TCONS_00000137,TCONS_00000138"; gene_id "chrA01:1174532-1181171W"; flanks "1175649-,1175934^"; structure "1^3-,2^4-"; splice_chain "1175748^1175826-,1175753^1175831-"; sources "Undefined,Undefined"; NMorMRNA "null"; degree "4"; dimension "2_2";
chrA01	Undefined	as_event	1176018	1178120	.	+	.	transcript_id "TCONS_00000137,TCONS_00000138"; gene_id "chrA01:1174532-1181171W"; flanks "1176018-,1178120^"; structure "1^3-,2^4-"; splice_chain "1177511^1177878-,1177513^1177880-"; sources "Undefined,Undefined"; NMorMRNA "null"; degree "4"; dimension "2_2";
chrA01	Undefined	as_event	1179037	1179651	.	+	.	transcript_id "TCONS_00000137,TCONS_00000138"; gene_id "chrA01:1174532-1181171W"; flanks "1179037-,1179651^"; structure "1^3-,2^4-"; splice_chain "1179321^1179430-,1179331^1179440-"; sources "Undefined,Undefined"; NMorMRNA "null"; degree "4"; dimension "2_2";
chrA01	Undefined	as_event	1179896	1180139	.	+	.	transcript_id "TCONS_00000138,TCONS_00000137"; gene_id "chrA01:1174532-1181171W"; flanks "1179896^,1180139^"; structure "1-,2-"; splice_chain "1180003-,1180005-"; sources "Undefined,Undefined"; NMorMRNA "null"; degree "4"; dimension "2_2";
chrA01	Undefined	as_event	1185511	1185845	.	+	.	transcript_id "TCONS_00000139,TCONS_00000140"; gene_id "chrA01:1184611-1186274W"; flanks "1185511-,1185845-"; structure "1^,2^"; splice_chain "1185744^,1185756^"; sources "Undefined,Undefined"; NMorMRNA "null"; degree "4"; dimension "2_2";
chrA01	Undefined	as_event	1295589	1296204	.	+	.	transcript_id "TCONS_00000153,TCONS_00000154"; gene_id "chrA01:1295472-1298320W"; flanks "1295589^,1296204-"; structure "0,1-2^3-4^"; splice_chain ",1295693-1295725^1295937-1295982^"; sources "Undefined,Undefined"; NMorMRNA "null"; degree "4"; dimension "2_2";
chrA01	Undefined	as_event	1320450	1320745	.	+	.	transcript_id "TCONS_00000158/TCONS_00000159/TCONS_00000161,TCONS_00000160"; gene_id "chrA01:1319943-1326458W"; flanks "1320450-,1320745^"; structure "0,1^2-"; splice_chain ",1320599^1320624-"; sources "Undefined,Undefined"; NMorMRNA "null"; degree "4"; dimension "2_2";
chrA01	Undefined	as_event	1320846	1321214	.	+	.	transcript_id "TCONS_00000158/TCONS_00000160/TCONS_00000161,TCONS_00000159"; gene_id "chrA01:1319943-1326458W"; flanks "1320846-,1321214^"; structure "0,1^2-"; splice_chain ",1321002^1321111-"; sources "Undefined,Undefined"; NMorMRNA "null"; degree "4"; dimension "2_2";
chrA01	Undefined	as_event	1371665	1371841	.	+	.	transcript_id "TCONS_00000163,TCONS_00000162"; gene_id "chrA01:1369253-1372332W"; flanks "1371665-,1371841-"; structure "1^,2^"; splice_chain "1371759^,1371760^"; sources "Undefined,Undefined"; NMorMRNA "null"; degree "4"; dimension "2_2";
chrA01	Undefined	as_event	1570082	1570305	.	+	.	transcript_id "TCONS_00000181,TCONS_00000180"; gene_id "chrA01:1568852-1571712W"; flanks "1570082^,1570305^"; structure "1-,2-"; splice_chain "1570191-,1570192-"; sources "Undefined,Undefined"; NMorMRNA "null"; degree "4"; dimension "2_2";
chrA01	Undefined	as_event	1571046	1571246	.	+	.	transcript_id "TCONS_00000180,TCONS_00000181"; gene_id "chrA01:1568852-1571712W"; flanks "1571046^,1571246^"; structure "1-,2-"; splice_chain "1571121-,1571122-"; sources "Undefined,Undefined"; NMorMRNA "null"; degree "4"; dimension "2_2";
chrA01	Undefined	as_event	1571331	1571712	.	+	.	transcript_id "TCONS_00000180,TCONS_00000181"; gene_id "chrA01:1568852-1571712W"; flanks "1571331-,1571712]"; structure "0,1^2-"; splice_chain ",1571593^1571687-"; sources "Undefined,Undefined"; NMorMRNA "null"; degree "4"; dimension "2_2";
chrA01	Undefined	as_event	1575203	1575444	.	+	.	transcript_id "TCONS_00000182,TCONS_00000183"; gene_id "chrA01:1573556-1576617W"; flanks "1575203-,1575444^"; structure "0,1^2-"; splice_chain ",1575307^1575394-"; sources "Undefined,Undefined"; NMorMRNA "null"; degree "4"; dimension "2_2";
chrA01	Undefined	as_event	1620327	1620711	.	+	.	transcript_id "TCONS_00000190,TCONS_00000189"; gene_id "chrA01:1619778-1620711W"; flanks "1620327^,1620711]"; structure "1-,2-"; splice_chain "1620399-,1620401-"; sources "Undefined,Undefined"; NMorMRNA "null"; degree "4"; dimension "2_2";
chrA01	Undefined	as_event	1625219	1625662	.	+	.	transcript_id "TCONS_00000191,TCONS_00000192"; gene_id "chrA01:1622844-1626045W"; flanks "1625219-,1625662^"; structure "0,1^2-"; splice_chain ",1625446^1625521-"; sources "Undefined,Undefined"; NMorMRNA "null"; degree "4"; dimension "2_2";
chrA01	Undefined	as_event	1630166	1630522	.	+	.	transcript_id "TCONS_00000194/TCONS_00000195,TCONS_00000196"; gene_id "chrA01:1629939-1632621W"; flanks "1630166-,1630522^"; structure "0,1^2-"; splice_chain ",1630368^1630448-"; sources "Undefined,Undefined"; NMorMRNA "null"; degree "4"; dimension "2_2";
chrA01	Undefined	as_event	1631069	1631746	.	+	.	transcript_id "TCONS_00000194,TCONS_00000195"; gene_id "chrA01:1629939-1632621W"; flanks "1631069-,1631746^"; structure "0,1^2-"; splice_chain ",1631487^1631565-"; sources "Undefined,Undefined"; NMorMRNA "null"; degree "4"; dimension "2_2";
chrA01	Undefined	as_event	1648862	1649085	.	+	.	transcript_id "TCONS_00000199,TCONS_00000198"; gene_id "chrA01:1647595-1649264W"; flanks "1648862-,1649085^"; structure "1^3-,2^4-"; splice_chain "1648933^1649014-,1648951^1649032-"; sources "Undefined,Undefined"; NMorMRNA "null"; degree "4"; dimension "2_2";
chrA01	Undefined	as_event	1685631	1687631	.	+	.	transcript_id "TCONS_00000209,TCONS_00000208/TCONS_00000210"; gene_id "chrA01:1685536-1693155W"; flanks "1685631^,1687631^"; structure "1-,2-"; splice_chain "1685985-,1686035-"; sources "Undefined,Undefined"; NMorMRNA "null"; degree "4"; dimension "2_2";
chrA01	Undefined	as_event	1689865	1690095	.	+	.	transcript_id "TCONS_00000208,TCONS_00000209/TCONS_00000210"; gene_id "chrA01:1685536-1693155W"; flanks "1689865^,1690095^"; structure "1-,2-"; splice_chain "1689971-,1689972-"; sources "Undefined,Undefined"; NMorMRNA "null"; degree "4"; dimension "2_2";
chrA01	Undefined	as_event	1698315	1699066	.	+	.	transcript_id "TCONS_00000211,TCONS_00000212"; gene_id "chrA01:1698315-1703627W"; flanks "1698315[,1699066^"; structure "0,1^2-"; splice_chain ",1698480^1698729-"; sources "Undefined,Undefined"; NMorMRNA "null"; degree "4"; dimension "2_2";
chrA01	Undefined	as_event	1699066	1699381	.	+	.	transcript_id "TCONS_00000211,TCONS_00000212"; gene_id "chrA01:1698315-1703627W"; flanks "1699066^,1699381^"; structure "1-,2-"; splice_chain "1699156-,1699159-"; sources "Undefined,Undefined"; NMorMRNA "null"; degree "4"; dimension "2_2";
chrA01	Undefined	as_event	1700023	1700395	.	+	.	transcript_id "TCONS_00000211,TCONS_00000212"; gene_id "chrA01:1698315-1703627W"; flanks "1700023-,1700395^"; structure "0,1^2-"; splice_chain ",1700122^1700198-"; sources "Undefined,Undefined"; NMorMRNA "null"; degree "4"; dimension "2_2";
chrA01	Undefined	as_event	1713799	1714296	.	+	.	transcript_id "TCONS_00000214,TCONS_00000213"; gene_id "chrA01:1704357-1718107W"; flanks "1713799-,1714296^"; structure "1^3-,2^4-"; splice_chain "1713930^1714106-,1713932^1714108-"; sources "Undefined,Undefined"; NMorMRNA "null"; degree "4"; dimension "2_2";
chrA01	Undefined	as_event	1744117	1744350	.	+	.	transcript_id "TCONS_00000220,TCONS_00000219"; gene_id "chrA01:1743846-1745548W"; flanks "1744117-,1744350-"; structure "1^,2^"; splice_chain "1744213^,1744219^"; sources "Undefined,Undefined"; NMorMRNA "null"; degree "4"; dimension "2_2";
chrA01	Undefined	as_event	1788161	1788916	.	+	.	transcript_id "TCONS_00000225,TCONS_00000226/TCONS_00000227"; gene_id "chrA01:1786315-1790832W"; flanks "1788161-,1788916^"; structure "0,1^2-3^4-5^6-"; splice_chain ",1788238^1788318-1788418^1788512-1788707^1788791-"; sources "Undefined,Undefined"; NMorMRNA "null"; degree "4"; dimension "2_2";
chrA01	Undefined	as_event	1789007	1789539	.	+	.	transcript_id "TCONS_00000225,TCONS_00000226/TCONS_00000227"; gene_id "chrA01:1786315-1790832W"; flanks "1789007-,1789539^"; structure "0,1^2-"; splice_chain ",1789306^1789387-"; sources "Undefined,Undefined"; NMorMRNA "null"; degree "4"; dimension "2_2";
chrA01	Undefined	as_event	1789831	1790006	.	+	.	transcript_id "TCONS_00000226,TCONS_00000225/TCONS_00000227"; gene_id "chrA01:1786315-1790832W"; flanks "1789831^,1790006^"; structure "1-,2-"; splice_chain "1789927-,1789929-"; sources "Undefined,Undefined"; NMorMRNA "null"; degree "4"; dimension "2_2";
chrA01	Undefined	as_event	1790212	1790394	.	+	.	transcript_id "TCONS_00000227,TCONS_00000225/TCONS_00000226"; gene_id "chrA01:1786315-1790832W"; flanks "1790212^,1790394^"; structure "1-,2-"; splice_chain "1790295-,1790296-"; sources "Undefined,Undefined"; NMorMRNA "null"; degree "4"; dimension "2_2";
chrA01	Undefined	as_event	1790394	1790612	.	+	.	transcript_id "TCONS_00000226,TCONS_00000225"; gene_id "chrA01:1786315-1790832W"; flanks "1790394^,1790612^"; structure "1-,2-"; splice_chain "1790494-,1790495-"; sources "Undefined,Undefined"; NMorMRNA "null"; degree "4"; dimension "2_2";
chrA01	Undefined	as_event	1790495	1790832	.	+	.	transcript_id "TCONS_00000227,TCONS_00000225"; gene_id "chrA01:1786315-1790832W"; flanks "1790495-,1790832]"; structure "0,1^2-"; splice_chain ",1790612^1790703-"; sources "Undefined,Undefined"; NMorMRNA "null"; degree "4"; dimension "2_2";
chrA01	Undefined	as_event	1790394	1790832	.	+	.	transcript_id "TCONS_00000226,TCONS_00000227,TCONS_00000225"; gene_id "chrA01:1786315-1790832W"; flanks "1790394^,1790832]"; structure "1-3^4-,2-,2-3^4-"; splice_chain "1790494-1790612^1790703-,1790495-,1790495-1790612^1790703-"; sources "Undefined,Undefined,Undefined"; NMorMRNA "null"; degree "9"; dimension "3_3";
chrA01	Undefined	as_event	1845036	1845205	.	+	.	transcript_id "TCONS_00000233,TCONS_00000232"; gene_id "chrA01:1842423-1850021W"; flanks "1845036-,1845205-"; structure "1^,2^"; splice_chain "1845091^,1845106^"; sources "Undefined,Undefined"; NMorMRNA "null"; degree "4"; dimension "2_2";
chrA01	Undefined	as_event	1846000	1846614	.	+	.	transcript_id "TCONS_00000232,TCONS_00000233"; gene_id "chrA01:1842423-1850021W"; flanks "1846000-,1846614^"; structure "0,1^2-"; splice_chain ",1846321^1846412-"; sources "Undefined,Undefined"; NMorMRNA "null"; degree "4"; dimension "2_2";
chrA01	Undefined	as_event	1846694	1847204	.	+	.	transcript_id "TCONS_00000232,TCONS_00000233"; gene_id "chrA01:1842423-1850021W"; flanks "1846694-,1847204^"; structure "1^3-,2^4-"; splice_chain "1846965^1847077-,1846975^1847087-"; sources "Undefined,Undefined"; NMorMRNA "null"; degree "4"; dimension "2_2";
chrA01	Undefined	as_event	1855615	1855811	.	+	.	transcript_id "TCONS_00000234,TCONS_00000235"; gene_id "chrA01:1854633-1856380W"; flanks "1855615-,1855811^"; structure "0,1^2-"; splice_chain ",1855651^1855734-"; sources "Undefined,Undefined"; NMorMRNA "null"; degree "4"; dimension "2_2";
chrA01	Undefined	as_event	1893560	1893863	.	+	.	transcript_id "TCONS_00000238,TCONS_00000237"; gene_id "chrA01:1892350-1895469W"; flanks "1893560-,1893863^"; structure "0,1^2-"; splice_chain ",1893718^1893810-"; sources "Undefined,Undefined"; NMorMRNA "null"; degree "4"; dimension "2_2";
chrA01	Undefined	as_event	2054380	2054880	.	+	.	transcript_id "TCONS_00000245,TCONS_00000243"; gene_id "chrA01:2054266-2056530W"; flanks "2054380^,2054880^"; structure "1-,2-"; splice_chain "2054710-,2054810-"; sources "Undefined,Undefined"; NMorMRNA "null"; degree "4"; dimension "2_2";
chrA01	Undefined	as_event	2054986	2056530	.	+	.	transcript_id "TCONS_00000243,TCONS_00000245"; gene_id "chrA01:2054266-2056530W"; flanks "2054986-,2056530]"; structure "0,1^2-"; splice_chain ",2055092^2055221-"; sources "Undefined,Undefined"; NMorMRNA "null"; degree "4"; dimension "2_2";
chrA01	Undefined	as_event	2143417	2143750	.	+	.	transcript_id "TCONS_00000254,TCONS_00000253"; gene_id "chrA01:2142027-2146511W"; flanks "2143417-,2143750^"; structure "0,1^2-"; splice_chain ",2143534^2143623-"; sources "Undefined,Undefined"; NMorMRNA "null"; degree "4"; dimension "2_2";
chrA01	Undefined	as_event	2149637	2149903	.	+	.	transcript_id "TCONS_00000255,TCONS_00000256"; gene_id "chrA01:2147733-2152939W"; flanks "2149637-,2149903^"; structure "0,1^2-"; splice_chain ",2149831^2149892-"; sources "Undefined,Undefined"; NMorMRNA "null"; degree "4"; dimension "2_2";
chrA01	Undefined	as_event	2223682	2224091	.	+	.	transcript_id "TCONS_00000262,TCONS_00000261"; gene_id "chrA01:2219596-2226460W"; flanks "2223682-,2224091^"; structure "0,1^2-"; splice_chain ",2223798^2223881-"; sources "Undefined,Undefined"; NMorMRNA "null"; degree "4"; dimension "2_2";
chrA01	Undefined	as_event	2405889	2406140	.	+	.	transcript_id "TCONS_00000282,TCONS_00000283"; gene_id "chrA01:2405151-2407955W"; flanks "2405889-,2406140^"; structure "0,1^2-"; splice_chain ",2405977^2406055-"; sources "Undefined,Undefined"; NMorMRNA "null"; degree "4"; dimension "2_2";
chrA01	Undefined	as_event	2517804	2518168	.	+	.	transcript_id "TCONS_00000289,TCONS_00000288"; gene_id "chrA01:2517653-2518610W"; flanks "2517804-,2518168^"; structure "1^3-,2^4-"; splice_chain "2517878^2518034-,2517888^2518044-"; sources "Undefined,Undefined"; NMorMRNA "null"; degree "4"; dimension "2_2";
chrA01	Undefined	as_event	2536298	2536853	.	+	.	transcript_id "TCONS_00000292,TCONS_00000293"; gene_id "chrA01:2535254-2540638W"; flanks "2536298-,2536853^"; structure "0,1^2-"; splice_chain ",2536669^2536748-"; sources "Undefined,Undefined"; NMorMRNA "null"; degree "4"; dimension "2_2";
chrA01	Undefined	as_event	2538208	2538635	.	+	.	transcript_id "TCONS_00000292,TCONS_00000294"; gene_id "chrA01:2535254-2540638W"; flanks "2538208-,2538635^"; structure "0,1^2-"; splice_chain ",2538333^2538423-"; sources "Undefined,Undefined"; NMorMRNA "null"; degree "4"; dimension "2_2";
chrA01	Undefined	as_event	2712138	2712606	.	+	.	transcript_id "TCONS_00000306,TCONS_00000307"; gene_id "chrA01:2711237-2712834W"; flanks "2712138-,2712606^"; structure "0,1^2-"; splice_chain ",2712307^2712391-"; sources "Undefined,Undefined"; NMorMRNA "null"; degree "4"; dimension "2_2";
chrA01	Undefined	as_event	2890310	2890791	.	+	.	transcript_id "TCONS_00000319,TCONS_00000320"; gene_id "chrA01:2888732-2891540W"; flanks "2890310-,2890791^"; structure "0,1^2-3^4-"; splice_chain ",2890436^2890514-2890609^2890714-"; sources "Undefined,Undefined"; NMorMRNA "null"; degree "4"; dimension "2_2";
chrA01	Undefined	as_event	2890901	2891217	.	+	.	transcript_id "TCONS_00000319,TCONS_00000320"; gene_id "chrA01:2888732-2891540W"; flanks "2890901-,2891217^"; structure "0,1^2-"; splice_chain ",2890961^2891030-"; sources "Undefined,Undefined"; NMorMRNA "null"; degree "4"; dimension "2_2";
chrA01	Undefined	as_event	2896842	2897262	.	+	.	transcript_id "TCONS_00000321,TCONS_00000322"; gene_id "chrA01:2894486-2897606W"; flanks "2896842-,2897262^"; structure "0,1^2-"; splice_chain ",2896987^2897086-"; sources "Undefined,Undefined"; NMorMRNA "null"; degree "4"; dimension "2_2";
chrA01	Undefined	as_event	3028148	3028322	.	+	.	transcript_id "TCONS_00000334,TCONS_00000333"; gene_id "chrA01:3025669-3028345W"; flanks "3028148-,3028322-"; structure "1^,2^"; splice_chain "3028231^,3028232^"; sources "Undefined,Undefined"; NMorMRNA "null"; degree "4"; dimension "2_2";
chrA01	Undefined	as_event	3114317	3114556	.	+	.	transcript_id "TCONS_00000341,TCONS_00000342"; gene_id "chrA01:3112360-3115069W"; flanks "3114317-,3114556^"; structure "0,1^2-"; splice_chain ",3114387^3114479-"; sources "Undefined,Undefined"; NMorMRNA "null"; degree "4"; dimension "2_2";
chrA01	Undefined	as_event	3248350	3248644	.	+	.	transcript_id "TCONS_00000353,TCONS_00000354"; gene_id "chrA01:3246095-3248983W"; flanks "3248350-,3248644^"; structure "1^3-,2^4-"; splice_chain "3248411^3248525-,3248451^3248565-"; sources "Undefined,Undefined"; NMorMRNA "null"; degree "4"; dimension "2_2";
chrA01	Undefined	as_event	3353982	3354198	.	+	.	transcript_id "TCONS_00000369,TCONS_00000368"; gene_id "chrA01:3353638-3356269W"; flanks "3353982-,3354198^"; structure "0,1^2-"; splice_chain ",3354044^3354127-"; sources "Undefined,Undefined"; NMorMRNA "null"; degree "4"; dimension "2_2";
chrA01	Undefined	as_event	3355927	3356269	.	+	.	transcript_id "TCONS_00000369,TCONS_00000370"; gene_id "chrA01:3353638-3356269W"; flanks "3355927-,3356269]"; structure "0,1^2-"; splice_chain ",3355990^3356081-"; sources "Undefined,Undefined"; NMorMRNA "null"; degree "4"; dimension "2_2";
chrA01	Undefined	as_event	3362346	3362496	.	+	.	transcript_id "TCONS_00000373,TCONS_00000374"; gene_id "chrA01:3361458-3362717W"; flanks "3362346-,3362496-"; structure "1^,2^"; splice_chain "3362432^,3362433^"; sources "Undefined,Undefined"; NMorMRNA "null"; degree "4"; dimension "2_2";
chrA01	Undefined	as_event	3370703	3370938	.	+	.	transcript_id "TCONS_00000375,TCONS_00000376"; gene_id "chrA01:3368973-3370938W"; flanks "3370703-,3370938]"; structure "0,1^2-"; splice_chain ",3370748^3370835-"; sources "Undefined,Undefined"; NMorMRNA "null"; degree "4"; dimension "2_2";
chrA01	Undefined	as_event	3561626	3561823	.	+	.	transcript_id "TCONS_00000394,TCONS_00000393"; gene_id "chrA01:3560944-3564141W"; flanks "3561626-,3561823^"; structure "0,1^2-"; splice_chain ",3561672^3561784-"; sources "Undefined,Undefined"; NMorMRNA "null"; degree "4"; dimension "2_2";
chrA01	Undefined	as_event	3562461	3562736	.	+	.	transcript_id "TCONS_00000393,TCONS_00000394"; gene_id "chrA01:3560944-3564141W"; flanks "3562461-,3562736^"; structure "0,1^2-"; splice_chain ",3562529^3562607-"; sources "Undefined,Undefined"; NMorMRNA "null"; degree "4"; dimension "2_2";
chrA01	Undefined	as_event	3773408	3773898	.	+	.	transcript_id "TCONS_00000400,TCONS_00000399"; gene_id "chrA01:3771865-3773898W"; flanks "3773408^,3773898]"; structure "1-,2-"; splice_chain "3773472-,3773475-"; sources "Undefined,Undefined"; NMorMRNA "null"; degree "4"; dimension "2_2";
chrA01	Undefined	as_event	3816532	3816747	.	+	.	transcript_id "TCONS_00000402,TCONS_00000403"; gene_id "chrA01:3816052-3817510W"; flanks "3816532^,3816747^"; structure "1-,2-"; splice_chain "3816673-,3816676-"; sources "Undefined,Undefined"; NMorMRNA "null"; degree "4"; dimension "2_2";
chrA01	Undefined	as_event	4012110	4012656	.	+	.	transcript_id "TCONS_00000411,TCONS_00000410"; gene_id "chrA01:4012090-4014039W"; flanks "4012110^,4012656^"; structure "1-,2-"; splice_chain "4012469-,4012470-"; sources "Undefined,Undefined"; NMorMRNA "null"; degree "4"; dimension "2_2";
chrA01	Undefined	as_event	4027841	4028144	.	+	.	transcript_id "TCONS_00000412,TCONS_00000413"; gene_id "chrA01:4027281-4032657W"; flanks "4027841^,4028144^"; structure "1-,2-"; splice_chain "4028023-,4028024-"; sources "Undefined,Undefined"; NMorMRNA "null"; degree "4"; dimension "2_2";
chrA01	Undefined	as_event	4028885	4029170	.	+	.	transcript_id "TCONS_00000413,TCONS_00000412"; gene_id "chrA01:4027281-4032657W"; flanks "4028885^,4029170^"; structure "1-,2-"; splice_chain "4029048-,4029049-"; sources "Undefined,Undefined"; NMorMRNA "null"; degree "4"; dimension "2_2";
chrA01	Undefined	as_event	4073067	4073563	.	+	.	transcript_id "TCONS_00000415,TCONS_00000414"; gene_id "chrA01:4072922-4075693W"; flanks "4073067^,4073563^"; structure "1-,2-"; splice_chain "4073443-,4073449-"; sources "Undefined,Undefined"; NMorMRNA "null"; degree "4"; dimension "2_2";
chrA01	Undefined	as_event	4337661	4337916	.	+	.	transcript_id "TCONS_00000433,TCONS_00000432"; gene_id "chrA01:4336242-4340313W"; flanks "4337661^,4337916^"; structure "1-,2-"; splice_chain "4337765-,4337821-"; sources "Undefined,Undefined"; NMorMRNA "null"; degree "4"; dimension "2_2";
chrA01	Undefined	as_event	4387142	4387871	.	+	.	transcript_id "TCONS_00000438,TCONS_00000437"; gene_id "chrA01:4386885-4390955W"; flanks "4387142-,4387871^"; structure "1^3-6^8-,2^4-5^7-9^10-"; splice_chain "4387225^4387395-4387508^4387603-,4387246^4387416-4387478^4387573-4387630^4387720-"; sources "Undefined,Undefined"; NMorMRNA "null"; degree "4"; dimension "2_2";
chrA01	Undefined	as_event	4389622	4389928	.	+	.	transcript_id "TCONS_00000438,TCONS_00000437"; gene_id "chrA01:4386885-4390955W"; flanks "4389622-,4389928^"; structure "0,1^2-"; splice_chain ",4389823^4389890-"; sources "Undefined,Undefined"; NMorMRNA "null"; degree "4"; dimension "2_2";
chrA01	Undefined	as_event	4392476	4395663	.	+	.	transcript_id "TCONS_00000439,TCONS_00000440"; gene_id "chrA01:4391116-4396924W"; flanks "4392476^,4395663-"; structure "1-2^,3-4^"; splice_chain "4392565-4392588^,4395517-4395540^"; sources "Undefined,Undefined"; NMorMRNA "null"; degree "4"; dimension "2_2";
chrA01	Undefined	as_event	4396059	4396288	.	+	.	transcript_id "TCONS_00000440/TCONS_00000441,TCONS_00000439"; gene_id "chrA01:4391116-4396924W"; flanks "4396059-,4396288-"; structure "1^,2^"; splice_chain "4396179^,4396180^"; sources "Undefined,Undefined"; NMorMRNA "null"; degree "4"; dimension "2_2";
chrA01	Undefined	as_event	4456409	4456555	.	+	.	transcript_id "TCONS_00000442,TCONS_00000443"; gene_id "chrA01:4455801-4457789W"; flanks "4456409-,4456555-"; structure "1^,2^"; splice_chain "4456466^,4456471^"; sources "Undefined,Undefined"; NMorMRNA "null"; degree "4"; dimension "2_2";
chrA01	Undefined	as_event	4518661	4518951	.	+	.	transcript_id "TCONS_00000448,TCONS_00000449"; gene_id "chrA01:4516928-4522869W"; flanks "4518661-,4518951^"; structure "0,1^2-"; splice_chain ",4518756^4518846-"; sources "Undefined,Undefined"; NMorMRNA "null"; degree "4"; dimension "2_2";
chrA01	Undefined	as_event	4519392	4519641	.	+	.	transcript_id "TCONS_00000449,TCONS_00000448"; gene_id "chrA01:4516928-4522869W"; flanks "4519392-,4519641^"; structure "1^3-,2^4-"; splice_chain "4519445^4519541-,4519447^4519543-"; sources "Undefined,Undefined"; NMorMRNA "null"; degree "4"; dimension "2_2";
chrA01	Undefined	as_event	4577044	4577408	.	+	.	transcript_id "TCONS_00000452,TCONS_00000451"; gene_id "chrA01:4575102-4577512W"; flanks "4577044-,4577408^"; structure "0,1^2-"; splice_chain ",4577145^4577226-"; sources "Undefined,Undefined"; NMorMRNA "null"; degree "4"; dimension "2_2";
chrA01	Undefined	as_event	4577226	4577512	.	+	.	transcript_id "TCONS_00000451,TCONS_00000450"; gene_id "chrA01:4575102-4577512W"; flanks "4577226-,4577512]"; structure "1^3-,2^4-"; splice_chain "4577408^4577492-,4577418^4577502-"; sources "Undefined,Undefined"; NMorMRNA "null"; degree "4"; dimension "2_2";
chrA01	Undefined	as_event	4577044	4577512	.	+	.	transcript_id "TCONS_00000451,TCONS_00000450,TCONS_00000452"; gene_id "chrA01:4575102-4577512W"; flanks "4577044-,4577512]"; structure "1^2-3^5-,1^2-4^6-,3^5-"; splice_chain "4577145^4577226-4577408^4577492-,4577145^4577226-4577418^4577502-,4577408^4577492-"; sources "Undefined,Undefined,Undefined"; NMorMRNA "null"; degree "9"; dimension "3_3";
chrA01	Undefined	as_event	4798867	4799624	.	+	.	transcript_id "TCONS_00000470,TCONS_00000469"; gene_id "chrA01:4798780-4803470W"; flanks "4798867^,4799624^"; structure "1-,2-"; splice_chain "4799384-,4799390-"; sources "Undefined,Undefined"; NMorMRNA "null"; degree "4"; dimension "2_2";
chrA01	Undefined	as_event	4802905	4803031	.	+	.	transcript_id "TCONS_00000470,TCONS_00000469"; gene_id "chrA01:4798780-4803470W"; flanks "4802905^,4803031^"; structure "1-,2-"; splice_chain "4802981-,4802990-"; sources "Undefined,Undefined"; NMorMRNA "null"; degree "4"; dimension "2_2";
chrA01	Undefined	as_event	4830224	4830412	.	+	.	transcript_id "TCONS_00000472,TCONS_00000471"; gene_id "chrA01:4828178-4830991W"; flanks "4830224-,4830412-"; structure "1^,2^"; splice_chain "4830328^,4830332^"; sources "Undefined,Undefined"; NMorMRNA "null"; degree "4"; dimension "2_2";
chrA01	Undefined	as_event	4830412	4830633	.	+	.	transcript_id "TCONS_00000471,TCONS_00000472"; gene_id "chrA01:4828178-4830991W"; flanks "4830412-,4830633-"; structure "1^,2^"; splice_chain "4830465^,4830531^"; sources "Undefined,Undefined"; NMorMRNA "null"; degree "4"; dimension "2_2";
chrA01	Undefined	as_event	4831261	4831509	.	+	.	transcript_id "TCONS_00000474,TCONS_00000473"; gene_id "chrA01:4831126-4834054W"; flanks "4831261-,4831509^"; structure "0,1^2-"; splice_chain ",4831369^4831455-"; sources "Undefined,Undefined"; NMorMRNA "null"; degree "4"; dimension "2_2";
chrA01	Undefined	as_event	4832018	4832347	.	+	.	transcript_id "TCONS_00000474,TCONS_00000473"; gene_id "chrA01:4831126-4834054W"; flanks "4832018-,4832347^"; structure "0,1^2-"; splice_chain ",4832143^4832211-"; sources "Undefined,Undefined"; NMorMRNA "null"; degree "4"; dimension "2_2";
chrA01	Undefined	as_event	4868327	4869884	.	+	.	transcript_id "TCONS_00000475,TCONS_00000476"; gene_id "chrA01:4867580-4869884W"; flanks "4868327-,4869884]"; structure "0,1^2-"; splice_chain ",4868667^4868770-"; sources "Undefined,Undefined"; NMorMRNA "null"; degree "4"; dimension "2_2";
chrA01	Undefined	as_event	4877289	4877391	.	+	.	transcript_id "TCONS_00000478,TCONS_00000477"; gene_id "chrA01:4874960-4877391W"; flanks "4877289^,4877391]"; structure "1-,2-"; splice_chain "4877376-,4877377-"; sources "Undefined,Undefined"; NMorMRNA "null"; degree "4"; dimension "2_2";
chrA01	Undefined	as_event	4908111	4908412	.	+	.	transcript_id "TCONS_00000483,TCONS_00000482"; gene_id "chrA01:4907166-4910725W"; flanks "4908111-,4908412^"; structure "0,1^2-"; splice_chain ",4908208^4908295-"; sources "Undefined,Undefined"; NMorMRNA "null"; degree "4"; dimension "2_2";
chrA01	Undefined	as_event	4908491	4908968	.	+	.	transcript_id "TCONS_00000483,TCONS_00000482"; gene_id "chrA01:4907166-4910725W"; flanks "4908491-,4908968^"; structure "0,1^2-"; splice_chain ",4908580^4908664-"; sources "Undefined,Undefined"; NMorMRNA "null"; degree "4"; dimension "2_2";
chrA01	Undefined	as_event	5002351	5003562	.	+	.	transcript_id "TCONS_00000485,TCONS_00000484"; gene_id "chrA01:5002351-5003698W"; flanks "5002351[,5003562^"; structure "0,1^2-"; splice_chain ",5003293^5003415-"; sources "Undefined,Undefined"; NMorMRNA "null"; degree "4"; dimension "2_2";
chrA01	Undefined	as_event	5016773	5017067	.	+	.	transcript_id "TCONS_00000490,TCONS_00000489"; gene_id "chrA01:5016216-5017761W"; flanks "5016773-,5017067^"; structure "1^3-,2^4-"; splice_chain "5016895^5016970-,5016905^5016980-"; sources "Undefined,Undefined"; NMorMRNA "null"; degree "4"; dimension "2_2";
chrA01	Undefined	as_event	5017511	5017761	.	+	.	transcript_id "TCONS_00000490,TCONS_00000489"; gene_id "chrA01:5016216-5017761W"; flanks "5017511-,5017761]"; structure "1^3-,2^4-"; splice_chain "5017636^5017726-,5017646^5017736-"; sources "Undefined,Undefined"; NMorMRNA "null"; degree "4"; dimension "2_2";
chrA01	Undefined	as_event	5036621	5037080	.	+	.	transcript_id "TCONS_00000496,TCONS_00000498"; gene_id "chrA01:5033212-5037080W"; flanks "5036621-,5037080]"; structure "0,1^2-"; splice_chain ",5036755^5036840-"; sources "Undefined,Undefined"; NMorMRNA "null"; degree "4"; dimension "2_2";
chrA01	Undefined	as_event	5235044	5235623	.	+	.	transcript_id "TCONS_00000512,TCONS_00000510/TCONS_00000511"; gene_id "chrA01:5232990-5236593W"; flanks "5235044-,5235623^"; structure "0,1^2-"; splice_chain ",5235461^5235546-"; sources "Undefined,Undefined"; NMorMRNA "null"; degree "4"; dimension "2_2";
chrA01	Undefined	as_event	5235623	5236593	.	+	.	transcript_id "TCONS_00000511/TCONS_00000512,TCONS_00000510"; gene_id "chrA01:5232990-5236593W"; flanks "5235623^,5236593]"; structure "1-,2-"; splice_chain "5236458-,5236461-"; sources "Undefined,Undefined"; NMorMRNA "null"; degree "4"; dimension "2_2";
chrA01	Undefined	as_event	5418255	5419479	.	+	.	transcript_id "TCONS_00000529/TCONS_00000530,TCONS_00000531"; gene_id "chrA01:5417998-5421972W"; flanks "5418255^,5419479^"; structure "1-,2-"; splice_chain "5418368-,5418407-"; sources "Undefined,Undefined"; NMorMRNA "null"; degree "4"; dimension "2_2";
chrA01	Undefined	as_event	5501493	5501867	.	+	.	transcript_id "TCONS_00000538,TCONS_00000539"; gene_id "chrA01:5500939-5503715W"; flanks "5501493-,5501867^"; structure "0,1^2-"; splice_chain ",5501688^5501778-"; sources "Undefined,Undefined"; NMorMRNA "null"; degree "4"; dimension "2_2";
chrA01	Undefined	as_event	5524337	5524994	.	+	.	transcript_id "TCONS_00000541,TCONS_00000542"; gene_id "chrA01:5522997-5526060W"; flanks "5524337-,5524994^"; structure "1^3-,2^4-"; splice_chain "5524443^5524599-,5524453^5524609-"; sources "Undefined,Undefined"; NMorMRNA "null"; degree "4"; dimension "2_2";
chrA01	Undefined	as_event	5682927	5683518	.	+	.	transcript_id "TCONS_00000553,TCONS_00000554"; gene_id "chrA01:5682052-5683518W"; flanks "5682927-,5683518]"; structure "0,1^2-"; splice_chain ",5683352^5683427-"; sources "Undefined,Undefined"; NMorMRNA "null"; degree "4"; dimension "2_2";
chrA01	Undefined	as_event	5685682	5685921	.	+	.	transcript_id "TCONS_00000555,TCONS_00000556"; gene_id "chrA01:5684276-5686244W"; flanks "5685682-,5685921^"; structure "0,1^2-"; splice_chain ",5685749^5685848-"; sources "Undefined,Undefined"; NMorMRNA "null"; degree "4"; dimension "2_2";
chrA01	Undefined	as_event	5937753	5938912	.	+	.	transcript_id "TCONS_00000575,TCONS_00000574"; gene_id "chrA01:5933004-5938912W"; flanks "5937753-,5938912]"; structure "1^3-,2^4-"; splice_chain "5938121^5938418-,5938131^5938428-"; sources "Undefined,Undefined"; NMorMRNA "null"; degree "4"; dimension "2_2";
chrA01	Undefined	as_event	6096105	6096360	.	+	.	transcript_id "TCONS_00000585,TCONS_00000584"; gene_id "chrA01:6095145-6096987W"; flanks "6096105-,6096360^"; structure "1^3-,2^4-"; splice_chain "6096204^6096299-,6096222^6096309-"; sources "Undefined,Undefined"; NMorMRNA "null"; degree "4"; dimension "2_2";
chrA01	Undefined	as_event	6173641	6173877	.	+	.	transcript_id "TCONS_00000587,TCONS_00000588"; gene_id "chrA01:6173094-6175532W"; flanks "6173641^,6173877^"; structure "1-,2-"; splice_chain "6173716-,6173719-"; sources "Undefined,Undefined"; NMorMRNA "null"; degree "4"; dimension "2_2";
chrA01	Undefined	as_event	6475985	6476319	.	+	.	transcript_id "TCONS_00000604,TCONS_00000605"; gene_id "chrA01:6474974-6477753W"; flanks "6475985-,6476319^"; structure "0,1^2-"; splice_chain ",6476122^6476201-"; sources "Undefined,Undefined"; NMorMRNA "null"; degree "4"; dimension "2_2";
chrA01	Undefined	as_event	6510509	6510961	.	+	.	transcript_id "TCONS_00000607,TCONS_00000608"; gene_id "chrA01:6509721-6510961W"; flanks "6510509-,6510961]"; structure "0,1^2-"; splice_chain ",6510553^6510698-"; sources "Undefined,Undefined"; NMorMRNA "null"; degree "4"; dimension "2_2";
chrA01	Undefined	as_event	6527609	6527915	.	+	.	transcript_id "TCONS_00000609,TCONS_00000610"; gene_id "chrA01:6526351-6528675W"; flanks "6527609-,6527915^"; structure "0,1^2-"; splice_chain ",6527688^6527762-"; sources "Undefined,Undefined"; NMorMRNA "null"; degree "4"; dimension "2_2";
chrA01	Undefined	as_event	6527991	6528245	.	+	.	transcript_id "TCONS_00000609,TCONS_00000610"; gene_id "chrA01:6526351-6528675W"; flanks "6527991-,6528245^"; structure "0,1^2-"; splice_chain ",6528069^6528158-"; sources "Undefined,Undefined"; NMorMRNA "null"; degree "4"; dimension "2_2";
chrA01	Undefined	as_event	6730391	6730688	.	+	.	transcript_id "TCONS_00000614,TCONS_00000615"; gene_id "chrA01:6729668-6731216W"; flanks "6730391-,6730688^"; structure "0,1^2-"; splice_chain ",6730532^6730619-"; sources "Undefined,Undefined"; NMorMRNA "null"; degree "4"; dimension "2_2";
chrA01	Undefined	as_event	6838058	6838307	.	+	.	transcript_id "TCONS_00000622,TCONS_00000623"; gene_id "chrA01:6836968-6839041W"; flanks "6838058-,6838307^"; structure "1^3-,2^4-"; splice_chain "6838163^6838242-,6838173^6838252-"; sources "Undefined,Undefined"; NMorMRNA "null"; degree "4"; dimension "2_2";
chrA01	Undefined	as_event	6878777	6880011	.	+	.	transcript_id "TCONS_00000627,TCONS_00000626"; gene_id "chrA01:6877991-6880737W"; flanks "6878777-,6880011^"; structure "0,1^2-"; splice_chain ",6878925^6879966-"; sources "Undefined,Undefined"; NMorMRNA "null"; degree "4"; dimension "2_2";
chrA01	Undefined	as_event	6890061	6890599	.	+	.	transcript_id "TCONS_00000632,TCONS_00000631"; gene_id "chrA01:6888476-6892699W"; flanks "6890061-,6890599^"; structure "1^3-,2^4-"; splice_chain "6890126^6890504-,6890127^6890505-"; sources "Undefined,Undefined"; NMorMRNA "null"; degree "4"; dimension "2_2";
chrA01	Undefined	as_event	6945612	6945960	.	+	.	transcript_id "TCONS_00000636,TCONS_00000637"; gene_id "chrA01:6945150-6947362W"; flanks "6945612-,6945960^"; structure "0,1^2-"; splice_chain ",6945848^6945914-"; sources "Undefined,Undefined"; NMorMRNA "null"; degree "4"; dimension "2_2";
chrA01	Undefined	as_event	6946909	6947138	.	+	.	transcript_id "TCONS_00000636,TCONS_00000637"; gene_id "chrA01:6945150-6947362W"; flanks "6946909^,6947138^"; structure "1-,2-"; splice_chain "6947013-,6947015-"; sources "Undefined,Undefined"; NMorMRNA "null"; degree "4"; dimension "2_2";
chrA01	Undefined	as_event	7038030	7038504	.	+	.	transcript_id "TCONS_00000649,TCONS_00000648"; gene_id "chrA01:7037953-7039135W"; flanks "7038030^,7038504^"; structure "1-,2-"; splice_chain "7038227-,7038253-"; sources "Undefined,Undefined"; NMorMRNA "null"; degree "4"; dimension "2_2";
chrA01	Undefined	as_event	7059385	7059825	.	+	.	transcript_id "TCONS_00000653,TCONS_00000652"; gene_id "chrA01:7058149-7060540W"; flanks "7059385-,7059825^"; structure "1^3-,2^4-"; splice_chain "7059612^7059703-,7059622^7059713-"; sources "Undefined,Undefined"; NMorMRNA "null"; degree "4"; dimension "2_2";
chrA01	Undefined	as_event	7131550	7131996	.	+	.	transcript_id "TCONS_00000659,TCONS_00000658"; gene_id "chrA01:7130832-7137317W"; flanks "7131550^,7131996-"; structure "1-3^,2-4^"; splice_chain "7131825-7131908^,7131828-7131909^"; sources "Undefined,Undefined"; NMorMRNA "null"; degree "4"; dimension "2_2";
chrA01	Undefined	as_event	7192161	7192526	.	+	.	transcript_id "TCONS_00000663,TCONS_00000664"; gene_id "chrA01:7192161-7194844W"; flanks "7192161[,7192526-"; structure "1^,2^"; splice_chain "7192323^,7192328^"; sources "Undefined,Undefined"; NMorMRNA "null"; degree "4"; dimension "2_2";
chrA01	Undefined	as_event	7218915	7219167	.	+	.	transcript_id "TCONS_00000666,TCONS_00000667"; gene_id "chrA01:7218222-7220135W"; flanks "7218915-,7219167^"; structure "0,1^2-"; splice_chain ",7218990^7219088-"; sources "Undefined,Undefined"; NMorMRNA "null"; degree "4"; dimension "2_2";
chrA01	Undefined	as_event	7235057	7235360	.	+	.	transcript_id "TCONS_00000671,TCONS_00000672"; gene_id "chrA01:7234341-7235586W"; flanks "7235057-,7235360^"; structure "1^3-,2^4-"; splice_chain "7235185^7235268-,7235195^7235278-"; sources "Undefined,Undefined"; NMorMRNA "null"; degree "4"; dimension "2_2";
chrA01	Undefined	as_event	7362858	7363172	.	+	.	transcript_id "TCONS_00000686,TCONS_00000684/TCONS_00000685"; gene_id "chrA01:7362260-7365246W"; flanks "7362858-,7363172-"; structure "1^,2^"; splice_chain "7362933^,7362979^"; sources "Undefined,Undefined"; NMorMRNA "null"; degree "4"; dimension "2_2";
chrA01	Undefined	as_event	7363172	7363476	.	+	.	transcript_id "TCONS_00000685,TCONS_00000684/TCONS_00000686"; gene_id "chrA01:7362260-7365246W"; flanks "7363172-,7363476^"; structure "0,1^2-"; splice_chain ",7363268^7363371-"; sources "Undefined,Undefined"; NMorMRNA "null"; degree "4"; dimension "2_2";
chrA01	Undefined	as_event	7363810	7364092	.	+	.	transcript_id "TCONS_00000685,TCONS_00000684/TCONS_00000686"; gene_id "chrA01:7362260-7365246W"; flanks "7363810-,7364092^"; structure "0,1^2-"; splice_chain ",7363947^7364025-"; sources "Undefined,Undefined"; NMorMRNA "null"; degree "4"; dimension "2_2";
chrA01	Undefined	as_event	7364488	7365246	.	+	.	transcript_id "TCONS_00000685,TCONS_00000684/TCONS_00000686"; gene_id "chrA01:7362260-7365246W"; flanks "7364488-,7365246]"; structure "0,1^2-"; splice_chain ",7364732^7364815-"; sources "Undefined,Undefined"; NMorMRNA "null"; degree "4"; dimension "2_2";
chrA01	Undefined	as_event	7369348	7370307	.	+	.	transcript_id "TCONS_00000687,TCONS_00000688"; gene_id "chrA01:7368198-7371064W"; flanks "7369348-,7370307^"; structure "0,1^2-"; splice_chain ",7369483^7369572-"; sources "Undefined,Undefined"; NMorMRNA "null"; degree "4"; dimension "2_2";
chrA01	Undefined	as_event	7370389	7370742	.	+	.	transcript_id "TCONS_00000687,TCONS_00000688"; gene_id "chrA01:7368198-7371064W"; flanks "7370389-,7370742^"; structure "0,1^2-"; splice_chain ",7370467^7370543-"; sources "Undefined,Undefined"; NMorMRNA "null"; degree "4"; dimension "2_2";
chrA01	Undefined	as_event	7452967	7453827	.	+	.	transcript_id "TCONS_00000693,TCONS_00000694"; gene_id "chrA01:7452357-7455086W"; flanks "7452967-,7453827-"; structure "1^,2^"; splice_chain "7453077^,7453078^"; sources "Undefined,Undefined"; NMorMRNA "null"; degree "4"; dimension "2_2";
chrA01	Undefined	as_event	7452967	7453939	.	+	.	transcript_id "TCONS_00000692,TCONS_00000693"; gene_id "chrA01:7452357-7455086W"; flanks "7452967-,7453939^"; structure "0,1^2-"; splice_chain ",7453077^7453827-"; sources "Undefined,Undefined"; NMorMRNA "null"; degree "4"; dimension "2_2";
chrA01	Undefined	as_event	7453827	7454277	.	+	.	transcript_id "TCONS_00000694,TCONS_00000693"; gene_id "chrA01:7452357-7455086W"; flanks "7453827-,7454277^"; structure "0,1^2-"; splice_chain ",7453939^7454033-"; sources "Undefined,Undefined"; NMorMRNA "null"; degree "4"; dimension "2_2";
chrA01	Undefined	as_event	7452967	7454277	.	+	.	transcript_id "TCONS_00000693,TCONS_00000694,TCONS_00000692"; gene_id "chrA01:7452357-7455086W"; flanks "7452967-,7454277^"; structure "1^3-4^5-,2^3-,4^5-"; splice_chain "7453077^7453827-7453939^7454033-,7453078^7453827-,7453939^7454033-"; sources "Undefined,Undefined,Undefined"; NMorMRNA "null"; degree "9"; dimension "3_3";
chrA01	Undefined	as_event	7502739	7503052	.	+	.	transcript_id "TCONS_00000698,TCONS_00000697"; gene_id "chrA01:7502424-7504710W"; flanks "7502739-,7503052^"; structure "1^3-,2^4-"; splice_chain "7502755^7502783-,7502777^7502805-"; sources "Undefined,Undefined"; NMorMRNA "null"; degree "4"; dimension "2_2";
chrA01	Undefined	as_event	7516384	7517520	.	+	.	transcript_id "TCONS_00000702,TCONS_00000701"; gene_id "chrA01:7516384-7519780W"; flanks "7516384[,7517520^"; structure "0,1^2-"; splice_chain ",7516953^7517259-"; sources "Undefined,Undefined"; NMorMRNA "null"; degree "4"; dimension "2_2";
chrA01	Undefined	as_event	7653064	7653680	.	+	.	transcript_id "TCONS_00000708,TCONS_00000709"; gene_id "chrA01:7651250-7654226W"; flanks "7653064-,7653680^"; structure "1^3-,2^4-"; splice_chain "7653160^7653383-,7653170^7653393-"; sources "Undefined,Undefined"; NMorMRNA "null"; degree "4"; dimension "2_2";
chrA01	Undefined	as_event	7698731	7699290	.	+	.	transcript_id "TCONS_00000717,TCONS_00000715"; gene_id "chrA01:7698252-7699489W"; flanks "7698731-,7699290]"; structure "1^3-,2^4-"; splice_chain "7699032^7699128-,7699042^7699138-"; sources "Undefined,Undefined"; NMorMRNA "null"; degree "4"; dimension "2_2";
chrA01	Undefined	as_event	7717370	7718314	.	+	.	transcript_id "TCONS_00000720,TCONS_00000719"; gene_id "chrA01:7712600-7719674W"; flanks "7717370-,7718314^"; structure "0,1^2-"; splice_chain ",7718067^7718132-"; sources "Undefined,Undefined"; NMorMRNA "null"; degree "4"; dimension "2_2";
chrA01	Undefined	as_event	7944471	7944694	.	+	.	transcript_id "TCONS_00000726,TCONS_00000725"; gene_id "chrA01:7943265-7945092W"; flanks "7944471-,7944694-"; structure "1^,2^"; splice_chain "7944537^,7944605^"; sources "Undefined,Undefined"; NMorMRNA "null"; degree "4"; dimension "2_2";
chrA01	Undefined	as_event	7951795	7951973	.	+	.	transcript_id "TCONS_00000727/TCONS_00000728,TCONS_00000729"; gene_id "chrA01:7950991-7952724W"; flanks "7951795-,7951973-"; structure "1^,2^"; splice_chain "7951872^,7951873^"; sources "Undefined,Undefined"; NMorMRNA "null"; degree "4"; dimension "2_2";
chrA01	Undefined	as_event	7951973	7952268	.	+	.	transcript_id "TCONS_00000727/TCONS_00000729,TCONS_00000728"; gene_id "chrA01:7950991-7952724W"; flanks "7951973-,7952268^"; structure "1^3-,2^4-"; splice_chain "7952025^7952132-,7952027^7952134-"; sources "Undefined,Undefined"; NMorMRNA "null"; degree "4"; dimension "2_2";
chrA01	Undefined	as_event	7966508	7966737	.	+	.	transcript_id "TCONS_00000730,TCONS_00000731"; gene_id "chrA01:7965747-7967906W"; flanks "7966508-,7966737^"; structure "0,1^2-"; splice_chain ",7966569^7966659-"; sources "Undefined,Undefined"; NMorMRNA "null"; degree "4"; dimension "2_2";
chrA01	Undefined	as_event	8015453	8015830	.	+	.	transcript_id "TCONS_00000735,TCONS_00000736"; gene_id "chrA01:8012944-8017115W"; flanks "8015453-,8015830^"; structure "0,1^2-"; splice_chain ",8015647^8015747-"; sources "Undefined,Undefined"; NMorMRNA "null"; degree "4"; dimension "2_2";
chrA01	Undefined	as_event	8109033	8109568	.	+	.	transcript_id "TCONS_00000745,TCONS_00000744"; gene_id "chrA01:8105776-8109568W"; flanks "8109033-,8109568]"; structure "1^4-,2^3-"; splice_chain "8109053^8109202-,8109125^8109196-"; sources "Undefined,Undefined"; NMorMRNA "null"; degree "4"; dimension "2_2";
chrA01	Undefined	as_event	8166209	8167580	.	+	.	transcript_id "TCONS_00000748,TCONS_00000749"; gene_id "chrA01:8166209-8168008W"; flanks "8166209[,8167580^"; structure "1^3-,2^4-"; splice_chain "8166754^8167091-,8166764^8167101-"; sources "Undefined,Undefined"; NMorMRNA "null"; degree "4"; dimension "2_2";
chrA01	Undefined	as_event	8255434	8255721	.	+	.	transcript_id "TCONS_00000758,TCONS_00000757"; gene_id "chrA01:8253460-8256594W"; flanks "8255434-,8255721^"; structure "0,1^2-"; splice_chain ",8255539^8255624-"; sources "Undefined,Undefined"; NMorMRNA "null"; degree "4"; dimension "2_2";
chrA01	Undefined	as_event	8496965	8497453	.	+	.	transcript_id "TCONS_00000770,TCONS_00000771"; gene_id "chrA01:8495845-8497453W"; flanks "8496965-,8497453]"; structure "0,1^2-"; splice_chain ",8497323^8497404-"; sources "Undefined,Undefined"; NMorMRNA "null"; degree "4"; dimension "2_2";
chrA01	Undefined	as_event	8517837	8519167	.	+	.	transcript_id "TCONS_00000772,TCONS_00000773"; gene_id "chrA01:8517837-8519167W"; flanks "8517837[,8519167]"; structure "0,1^2-"; splice_chain ",8518229^8518394-"; sources "Undefined,Undefined"; NMorMRNA "null"; degree "4"; dimension "2_2";
chrA01	Undefined	as_event	8683025	8683324	.	+	.	transcript_id "TCONS_00000781,TCONS_00000779"; gene_id "chrA01:8682871-8684437W"; flanks "8683025^,8683324^"; structure "1-,2-"; splice_chain "8683217-,8683283-"; sources "Undefined,Undefined"; NMorMRNA "null"; degree "4"; dimension "2_2";
chrA01	Undefined	as_event	8683217	8683576	.	+	.	transcript_id "TCONS_00000780,TCONS_00000781"; gene_id "chrA01:8682871-8684437W"; flanks "8683217-,8683576^"; structure "0,1^2-"; splice_chain ",8683324^8683425-"; sources "Undefined,Undefined"; NMorMRNA "null"; degree "4"; dimension "2_2";
chrA01	Undefined	as_event	8683025	8683576	.	+	.	transcript_id "TCONS_00000780,TCONS_00000781,TCONS_00000779"; gene_id "chrA01:8682871-8684437W"; flanks "8683025^,8683576^"; structure "1-,1-3^4-,2-3^4-"; splice_chain "8683217-,8683217-8683324^8683425-,8683283-8683324^8683425-"; sources "Undefined,Undefined,Undefined"; NMorMRNA "null"; degree "9"; dimension "3_3";
chrA01	Undefined	as_event	8687746	8688121	.	+	.	transcript_id "TCONS_00000783,TCONS_00000784"; gene_id "chrA01:8687220-8690096W"; flanks "8687746^,8688121^"; structure "1-,2-"; splice_chain "8688003-,8688004-"; sources "Undefined,Undefined"; NMorMRNA "null"; degree "4"; dimension "2_2";
chrA01	Undefined	as_event	8689249	8690096	.	+	.	transcript_id "TCONS_00000783,TCONS_00000784"; gene_id "chrA01:8687220-8690096W"; flanks "8689249-,8690096]"; structure "0,1^2-"; splice_chain ",8689341^8689448-"; sources "Undefined,Undefined"; NMorMRNA "null"; degree "4"; dimension "2_2";
chrA01	Undefined	as_event	8718833	8719355	.	+	.	transcript_id "TCONS_00000788,TCONS_00000787"; gene_id "chrA01:8718291-8721745W"; flanks "8718833^,8719355-"; structure "0,1-2^"; splice_chain ",8719093-8719161^"; sources "Undefined,Undefined"; NMorMRNA "null"; degree "4"; dimension "2_2";
chrA01	Undefined	as_event	8721273	8721655	.	+	.	transcript_id "TCONS_00000788,TCONS_00000787"; gene_id "chrA01:8718291-8721745W"; flanks "8721273-,8721655^"; structure "0,1^2-"; splice_chain ",8721509^8721594-"; sources "Undefined,Undefined"; NMorMRNA "null"; degree "4"; dimension "2_2";
chrA01	Undefined	as_event	8815716	8815856	.	+	.	transcript_id "TCONS_00000797,TCONS_00000796"; gene_id "chrA01:8814705-8817271W"; flanks "8815716^,8815856^"; structure "1-,2-"; splice_chain "8815790-,8815791-"; sources "Undefined,Undefined"; NMorMRNA "null"; degree "4"; dimension "2_2";
chrA01	Undefined	as_event	8815630	8815856	.	+	.	transcript_id "TCONS_00000795,TCONS_00000796"; gene_id "chrA01:8814705-8817271W"; flanks "8815630-,8815856^"; structure "0,1^2-"; splice_chain ",8815716^8815791-"; sources "Undefined,Undefined"; NMorMRNA "null"; degree "4"; dimension "2_2";
chrA01	Undefined	as_event	8816686	8817041	.	+	.	transcript_id "TCONS_00000795,TCONS_00000796/TCONS_00000797"; gene_id "chrA01:8814705-8817271W"; flanks "8816686-,8817041^"; structure "0,1^2-"; splice_chain ",8816774^8816848-"; sources "Undefined,Undefined"; NMorMRNA "null"; degree "4"; dimension "2_2";
chrA01	Undefined	as_event	8923218	8923519	.	+	.	transcript_id "TCONS_00000803,TCONS_00000804"; gene_id "chrA01:8922959-8924160W"; flanks "8923218^,8923519-"; structure "0,1-2^"; splice_chain ",8923369-8923422^"; sources "Undefined,Undefined"; NMorMRNA "null"; degree "4"; dimension "2_2";
chrA01	Undefined	as_event	8923369	8923614	.	+	.	transcript_id "TCONS_00000802,TCONS_00000804"; gene_id "chrA01:8922959-8924160W"; flanks "8923369-,8923614^"; structure "0,1^2-"; splice_chain ",8923422^8923519-"; sources "Undefined,Undefined"; NMorMRNA "null"; degree "4"; dimension "2_2";
chrA01	Undefined	as_event	8923218	8923614	.	+	.	transcript_id "TCONS_00000802,TCONS_00000804,TCONS_00000803"; gene_id "chrA01:8922959-8924160W"; flanks "8923218^,8923614^"; structure "1-,1-2^3-,3-"; splice_chain "8923369-,8923369-8923422^8923519-,8923519-"; sources "Undefined,Undefined,Undefined"; NMorMRNA "null"; degree "9"; dimension "3_3";
chrA01	Undefined	as_event	9010440	9010677	.	+	.	transcript_id "TCONS_00000810,TCONS_00000809"; gene_id "chrA01:9007129-9011550W"; flanks "9010440-,9010677^"; structure "0,1^2-"; splice_chain ",9010524^9010608-"; sources "Undefined,Undefined"; NMorMRNA "null"; degree "4"; dimension "2_2";
chrA01	Undefined	as_event	9220332	9220822	.	+	.	transcript_id "TCONS_00000823,TCONS_00000822"; gene_id "chrA01:9220015-9221944W"; flanks "9220332-,9220822^"; structure "0,1^2-"; splice_chain ",9220589^9220680-"; sources "Undefined,Undefined"; NMorMRNA "null"; degree "4"; dimension "2_2";
chrA01	Undefined	as_event	9231941	9232893	.	+	.	transcript_id "TCONS_00000827,TCONS_00000826"; gene_id "chrA01:9231403-9234110W"; flanks "9231941-,9232893^"; structure "1^3-,2^4-"; splice_chain "9232270^9232708-,9232280^9232718-"; sources "Undefined,Undefined"; NMorMRNA "null"; degree "4"; dimension "2_2";
chrA01	Undefined	as_event	9235620	9236322	.	+	.	transcript_id "TCONS_00000828,TCONS_00000830"; gene_id "chrA01:9234935-9236723W"; flanks "9235620-,9236322]"; structure "0,1^2-"; splice_chain ",9235941^9236017-"; sources "Undefined,Undefined"; NMorMRNA "null"; degree "4"; dimension "2_2";
chrA01	Undefined	as_event	9238044	9238439	.	+	.	transcript_id "TCONS_00000831,TCONS_00000832"; gene_id "chrA01:9237092-9244613W"; flanks "9238044-,9238439]"; structure "0,1^2-"; splice_chain ",9238122^9238182-"; sources "Undefined,Undefined"; NMorMRNA "null"; degree "4"; dimension "2_2";
chrA01	Undefined	as_event	9310788	9311118	.	+	.	transcript_id "TCONS_00000838,TCONS_00000839"; gene_id "chrA01:9310049-9313383W"; flanks "9310788-,9311118^"; structure "0,1^2-"; splice_chain ",9310922^9311013-"; sources "Undefined,Undefined"; NMorMRNA "null"; degree "4"; dimension "2_2";
chrA01	Undefined	as_event	9311433	9311722	.	+	.	transcript_id "TCONS_00000838,TCONS_00000839"; gene_id "chrA01:9310049-9313383W"; flanks "9311433-,9311722^"; structure "0,1^2-"; splice_chain ",9311558^9311642-"; sources "Undefined,Undefined"; NMorMRNA "null"; degree "4"; dimension "2_2";
chrA01	Undefined	as_event	9467192	9467523	.	+	.	transcript_id "TCONS_00000853,TCONS_00000851,TCONS_00000852"; gene_id "chrA01:9466171-9467711W"; flanks "9467192-,9467523^"; structure "0,1^3-,2^4-"; splice_chain ",9467255^9467358-,9467257^9467360-"; sources "Undefined,Undefined,Undefined"; NMorMRNA "null"; degree "9"; dimension "3_3";
chrA01	Undefined	as_event	9523795	9524022	.	+	.	transcript_id "TCONS_00000860,TCONS_00000861"; gene_id "chrA01:9522761-9525592W"; flanks "9523795-,9524022^"; structure "0,1^2-"; splice_chain ",9523895^9523977-"; sources "Undefined,Undefined"; NMorMRNA "null"; degree "4"; dimension "2_2";
chrA01	Undefined	as_event	9541165	9541443	.	+	.	transcript_id "TCONS_00000863,TCONS_00000862"; gene_id "chrA01:9538892-9541443W"; flanks "9541165-,9541443]"; structure "1^3-,2^4-"; splice_chain "9541262^9541367-,9541266^9541371-"; sources "Undefined,Undefined"; NMorMRNA "null"; degree "4"; dimension "2_2";
chrA01	Undefined	as_event	9819836	9819985	.	+	.	transcript_id "TCONS_00000867,TCONS_00000866/TCONS_00000868"; gene_id "chrA01:9818892-9823195W"; flanks "9819836^,9819985^"; structure "1-,2-"; splice_chain "9819933-,9819935-"; sources "Undefined,Undefined"; NMorMRNA "null"; degree "4"; dimension "2_2";
chrA01	Undefined	as_event	9820690	9820807	.	+	.	transcript_id "TCONS_00000868,TCONS_00000867,TCONS_00000866"; gene_id "chrA01:9818892-9823195W"; flanks "9820690-,9820807-"; structure "1^,2^,3^"; splice_chain "9820731^,9820732^,9820733^"; sources "Undefined,Undefined,Undefined"; NMorMRNA "null"; degree "9"; dimension "3_3";
chrA01	Undefined	as_event	9821880	9823195	.	+	.	transcript_id "TCONS_00000868,TCONS_00000867"; gene_id "chrA01:9818892-9823195W"; flanks "9821880-,9823195]"; structure "0,1^2-"; splice_chain ",9821946^9822028-"; sources "Undefined,Undefined"; NMorMRNA "null"; degree "4"; dimension "2_2";
chrA01	Undefined	as_event	9862325	9862471	.	+	.	transcript_id "TCONS_00000872,TCONS_00000871"; gene_id "chrA01:9860706-9862550W"; flanks "9862325-,9862471-"; structure "1^,2^"; splice_chain "9862387^,9862388^"; sources "Undefined,Undefined"; NMorMRNA "null"; degree "4"; dimension "2_2";
chrA01	Undefined	as_event	9984776	9985107	.	+	.	transcript_id "TCONS_00000874,TCONS_00000875"; gene_id "chrA01:9984697-9986711W"; flanks "9984776^,9985107^"; structure "1-,2-"; splice_chain "9984855-,9984860-"; sources "Undefined,Undefined"; NMorMRNA "null"; degree "4"; dimension "2_2";
chrA01	Undefined	as_event	10187289	10189085	.	+	.	transcript_id "TCONS_00000881,TCONS_00000882"; gene_id "chrA01:10187289-10189085W"; flanks "10187289[,10189085]"; structure "1^3-,2^4-"; splice_chain "10188181^10188628-,10188182^10188629-"; sources "Undefined,Undefined"; NMorMRNA "null"; degree "4"; dimension "2_2";
chrA01	Undefined	as_event	10417821	10418332	.	+	.	transcript_id "TCONS_00000888,TCONS_00000889"; gene_id "chrA01:10416003-10420699W"; flanks "10417821-,10418332^"; structure "0,1^2-"; splice_chain ",10418170^10418261-"; sources "Undefined,Undefined"; NMorMRNA "null"; degree "4"; dimension "2_2";
chrA01	Undefined	as_event	10469377	10470398	.	+	.	transcript_id "TCONS_00000891,TCONS_00000890"; gene_id "chrA01:10468068-10470398W"; flanks "10469377^,10470398]"; structure "1-3^4-,2-"; splice_chain "10469457-10469924^10470040-,10469760-"; sources "Undefined,Undefined"; NMorMRNA "null"; degree "4"; dimension "2_2";
chrA01	Undefined	as_event	10469312	10470398	.	+	.	transcript_id "TCONS_00000892,TCONS_00000891,TCONS_00000890"; gene_id "chrA01:10468068-10470398W"; flanks "10469312-,10470398]"; structure "0,1^2-4^5-,1^3-"; splice_chain ",10469377^10469457-10469924^10470040-,10469377^10469760-"; sources "Undefined,Undefined,Undefined"; NMorMRNA "null"; degree "9"; dimension "3_3";
chrA01	Undefined	as_event	10485924	10486091	.	+	.	transcript_id "TCONS_00000894/TCONS_00000895,TCONS_00000893"; gene_id "chrA01:10484876-10486636W"; flanks "10485924-,10486091-"; structure "1^,2^"; splice_chain "10486010^,10486013^"; sources "Undefined,Undefined"; NMorMRNA "null"; degree "4"; dimension "2_2";
chrA01	Undefined	as_event	10486397	10486636	.	+	.	transcript_id "TCONS_00000894,TCONS_00000895"; gene_id "chrA01:10484876-10486636W"; flanks "10486397^,10486636]"; structure "1-,2-"; splice_chain "10486498-,10486504-"; sources "Undefined,Undefined"; NMorMRNA "null"; degree "4"; dimension "2_2";
chrA01	Undefined	as_event	10504780	10505660	.	+	.	transcript_id "TCONS_00000896,TCONS_00000897"; gene_id "chrA01:10503829-10507634W"; flanks "10504780^,10505660^"; structure "1-,2-"; splice_chain "10505216-,10505219-"; sources "Undefined,Undefined"; NMorMRNA "null"; degree "4"; dimension "2_2";
chrA01	Undefined	as_event	10607020	10607891	.	+	.	transcript_id "TCONS_00000898,TCONS_00000899"; gene_id "chrA01:10606458-10609167W"; flanks "10607020-,10607891^"; structure "1^3-5^7-,2^4-6^8-"; splice_chain "10607193^10607614-10607703^10607795-,10607194^10607615-10607713^10607805-"; sources "Undefined,Undefined"; NMorMRNA "null"; degree "4"; dimension "2_2";
chrA01	Undefined	as_event	10817134	10817366	.	+	.	transcript_id "TCONS_00000906,TCONS_00000908"; gene_id "chrA01:10814137-10817366W"; flanks "10817134-,10817366]"; structure "0,1^2-"; splice_chain ",10817232^10817309-"; sources "Undefined,Undefined"; NMorMRNA "null"; degree "4"; dimension "2_2";
chrA01	Undefined	as_event	10829155	10829355	.	+	.	transcript_id "TCONS_00000909,TCONS_00000910"; gene_id "chrA01:10827606-10829585W"; flanks "10829155-,10829355^"; structure "0,1^2-"; splice_chain ",10829231^10829308-"; sources "Undefined,Undefined"; NMorMRNA "null"; degree "4"; dimension "2_2";
chrA01	Undefined	as_event	11105921	11106955	.	+	.	transcript_id "TCONS_00000918,TCONS_00000916"; gene_id "chrA01:11004778-11106955W"; flanks "11105921^,11106955]"; structure "1-3^4-,2-"; splice_chain "11106069-11106382^11106459-,11106072-"; sources "Undefined,Undefined"; NMorMRNA "null"; degree "4"; dimension "2_2";
chrA01	Undefined	as_event	11333617	11336368	.	+	.	transcript_id "TCONS_00000922,TCONS_00000921"; gene_id "chrA01:11333303-11336368W"; flanks "11333617^,11336368]"; structure "1-,2-"; splice_chain "11333699-,11333760-"; sources "Undefined,Undefined"; NMorMRNA "null"; degree "4"; dimension "2_2";
chrA01	Undefined	as_event	11333303	11336368	.	+	.	transcript_id "TCONS_00000923,TCONS_00000922,TCONS_00000921"; gene_id "chrA01:11333303-11336368W"; flanks "11333303[,11336368]"; structure "0,1^2-,1^3-"; splice_chain ",11333617^11333699-,11333617^11333760-"; sources "Undefined,Undefined,Undefined"; NMorMRNA "null"; degree "9"; dimension "3_3";
chrA01	Undefined	as_event	11628489	11629083	.	+	.	transcript_id "TCONS_00000930,TCONS_00000932,TCONS_00000931"; gene_id "chrA01:11627862-11630052W"; flanks "11628489-,11629083-"; structure "1^,2^,3^"; splice_chain "11628956^,11628966^,11628968^"; sources "Undefined,Undefined,Undefined"; NMorMRNA "null"; degree "9"; dimension "3_3";
chrA01	Undefined	as_event	11852653	11853147	.	+	.	transcript_id "TCONS_00000934,TCONS_00000936"; gene_id "chrA01:11852653-11854361W"; flanks "11852653[,11853147^"; structure "0,1^2-"; splice_chain ",11852894^11853047-"; sources "Undefined,Undefined"; NMorMRNA "null"; degree "4"; dimension "2_2";
chrA01	Undefined	as_event	11853064	11853348	.	+	.	transcript_id "TCONS_00000935,TCONS_00000937"; gene_id "chrA01:11852653-11854361W"; flanks "11853064-,11853348^"; structure "0,1^2-"; splice_chain ",11853148^11853246-"; sources "Undefined,Undefined"; NMorMRNA "null"; degree "4"; dimension "2_2";
chrA01	Undefined	as_event	11852894	11853348	.	+	.	transcript_id "TCONS_00000936,TCONS_00000935,TCONS_00000937"; gene_id "chrA01:11852653-11854361W"; flanks "11852894^,11853348^"; structure "1-3^5-,2-,2-4^6-"; splice_chain "11853047-11853147^11853245-,11853064-,11853064-11853148^11853246-"; sources "Undefined,Undefined,Undefined"; NMorMRNA "null"; degree "9"; dimension "3_3";
chrA01	Undefined	as_event	11852653	11853348	.	+	.	transcript_id "TCONS_00000936,TCONS_00000935,TCONS_00000937,TCONS_00000934"; gene_id "chrA01:11852653-11854361W"; flanks "11852653[,11853348^"; structure "1^2-4^6-,1^3-,1^3-5^7-,4^6-"; splice_chain "11852894^11853047-11853147^11853245-,11852894^11853064-,11852894^11853064-11853148^11853246-,11853147^11853245-"; sources "Undefined,Undefined,Undefined,Undefined"; NMorMRNA "null"; degree "16"; dimen…
chrA01	Undefined	as_event	12204851	12204989	.	+	.	transcript_id "TCONS_00000941,TCONS_00000939"; gene_id "chrA01:12204646-12206742W"; flanks "12204851^,12204989^"; structure "1-,2-"; splice_chain "12204950-,12204951-"; sources "Undefined,Undefined"; NMorMRNA "null"; degree "4"; dimension "2_2";
chrA01	Undefined	as_event	12204951	12205196	.	+	.	transcript_id "TCONS_00000940,TCONS_00000939"; gene_id "chrA01:12204646-12206742W"; flanks "12204951-,12205196^"; structure "0,1^2-"; splice_chain ",12204989^12205130-"; sources "Undefined,Undefined"; NMorMRNA "null"; degree "4"; dimension "2_2";
chrA01	Undefined	as_event	12204851	12205196	.	+	.	transcript_id "TCONS_00000941,TCONS_00000940,TCONS_00000939"; gene_id "chrA01:12204646-12206742W"; flanks "12204851^,12205196^"; structure "1-3^4-,2-,2-3^4-"; splice_chain "12204950-12204989^12205130-,12204951-,12204951-12204989^12205130-"; sources "Undefined,Undefined,Undefined"; NMorMRNA "null"; degree "9"; dimension "3_3";
chrA01	Undefined	as_event	12249611	12251106	.	+	.	transcript_id "TCONS_00000942,TCONS_00000943"; gene_id "chrA01:12249611-12251106W"; flanks "12249611[,12251106]"; structure "0,1^2-3^4-"; splice_chain ",12249880^12249985-12250700^12250781-"; sources "Undefined,Undefined"; NMorMRNA "null"; degree "4"; dimension "2_2";
chrA01	Undefined	as_event	12384870	12385245	.	+	.	transcript_id "TCONS_00000947,TCONS_00000948"; gene_id "chrA01:12384564-12386892W"; flanks "12384870-,12385245^"; structure "0,1^2-"; splice_chain ",12385054^12385125-"; sources "Undefined,Undefined"; NMorMRNA "null"; degree "4"; dimension "2_2";
chrA01	Undefined	as_event	12393622	12394054	.	+	.	transcript_id "TCONS_00000950,TCONS_00000951"; gene_id "chrA01:12393042-12395511W"; flanks "12393622-,12394054^"; structure "0,1^2-"; splice_chain ",12393892^12393961-"; sources "Undefined,Undefined"; NMorMRNA "null"; degree "4"; dimension "2_2";
chrA01	Undefined	as_event	12394552	12394864	.	+	.	transcript_id "TCONS_00000950,TCONS_00000951"; gene_id "chrA01:12393042-12395511W"; flanks "12394552^,12394864^"; structure "1-,2-"; splice_chain "12394736-,12394738-"; sources "Undefined,Undefined"; NMorMRNA "null"; degree "4"; dimension "2_2";
chrA01	Undefined	as_event	12395201	12395406	.	+	.	transcript_id "TCONS_00000951,TCONS_00000950"; gene_id "chrA01:12393042-12395511W"; flanks "12395201-,12395406-"; structure "1^,2^"; splice_chain "12395308^,12395310^"; sources "Undefined,Undefined"; NMorMRNA "null"; degree "4"; dimension "2_2";
chrA01	Undefined	as_event	12441884	12442182	.	+	.	transcript_id "TCONS_00000957,TCONS_00000958"; gene_id "chrA01:12441401-12445434W"; flanks "12441884-,12442182^"; structure "1^3-,2^4-"; splice_chain "12441945^12442048-,12441981^12442088-"; sources "Undefined,Undefined"; NMorMRNA "null"; degree "4"; dimension "2_2";
chrA01	Undefined	as_event	12442958	12443265	.	+	.	transcript_id "TCONS_00000958,TCONS_00000957"; gene_id "chrA01:12441401-12445434W"; flanks "12442958-,12443265^"; structure "0,1^2-"; splice_chain ",12443017^12443115-"; sources "Undefined,Undefined"; NMorMRNA "null"; degree "4"; dimension "2_2";
chrA01	Undefined	as_event	12443265	12443467	.	+	.	transcript_id "TCONS_00000958,TCONS_00000957"; gene_id "chrA01:12441401-12445434W"; flanks "12443265^,12443467^"; structure "1-,2-"; splice_chain "12443367-,12443368-"; sources "Undefined,Undefined"; NMorMRNA "null"; degree "4"; dimension "2_2";
chrA01	Undefined	as_event	12479631	12480075	.	+	.	transcript_id "TCONS_00000962,TCONS_00000961"; gene_id "chrA01:12478115-12480075W"; flanks "12479631-,12480075]"; structure "1^3-,2^4-"; splice_chain "12479707^12479814-,12479708^12479815-"; sources "Undefined,Undefined"; NMorMRNA "null"; degree "4"; dimension "2_2";
chrA01	Undefined	as_event	12943499	12943999	.	+	.	transcript_id "TCONS_00000974,TCONS_00000973"; gene_id "chrA01:12943125-12945399W"; flanks "12943499-,12943999^"; structure "1^3-,2^4-"; splice_chain "12943618^12943805-,12943628^12943815-"; sources "Undefined,Undefined"; NMorMRNA "null"; degree "4"; dimension "2_2";
chrA01	Undefined	as_event	12944364	12944619	.	+	.	transcript_id "TCONS_00000971/TCONS_00000972/TCONS_00000973,TCONS_00000974"; gene_id "chrA01:12943125-12945399W"; flanks "12944364-,12944619^"; structure "1^3-,2^4-"; splice_chain "12944454^12944554-,12944464^12944564-"; sources "Undefined,Undefined"; NMorMRNA "null"; degree "4"; dimension "2_2";
chrA01	Undefined	as_event	12944873	12945097	.	+	.	transcript_id "TCONS_00000971,TCONS_00000972/TCONS_00000973/TCONS_00000974"; gene_id "chrA01:12943125-12945399W"; flanks "12944873-,12945097^"; structure "0,1^2-"; splice_chain ",12944936^12945029-"; sources "Undefined,Undefined"; NMorMRNA "null"; degree "4"; dimension "2_2";
chrA01	Undefined	as_event	13143655	13143833	.	+	.	transcript_id "TCONS_00000979,TCONS_00000978"; gene_id "chrA01:13140444-13144001W"; flanks "13143655-,13143833-"; structure "1^,2^"; splice_chain "13143747^,13143751^"; sources "Undefined,Undefined"; NMorMRNA "null"; degree "4"; dimension "2_2";
chrA01	Undefined	as_event	13682414	13683270	.	+	.	transcript_id "TCONS_00000989,TCONS_00000988"; gene_id "chrA01:13682098-13683270W"; flanks "13682414-,13683270]"; structure "0,1^2-"; splice_chain ",13682502^13682828-"; sources "Undefined,Undefined"; NMorMRNA "null"; degree "4"; dimension "2_2";
chrA01	Undefined	as_event	13682098	13683270	.	+	.	transcript_id "TCONS_00000990,TCONS_00000989,TCONS_00000988"; gene_id "chrA01:13682098-13683270W"; flanks "13682098[,13683270]"; structure "0,1^2-,1^2-3^4-"; splice_chain ",13682305^13682414-,13682305^13682414-13682502^13682828-"; sources "Undefined,Undefined,Undefined"; NMorMRNA "null"; degree "9"; dimension "3_3";
chrA01	Undefined	as_event	14017257	14018005	.	+	.	transcript_id "TCONS_00000996,TCONS_00000995"; gene_id "chrA01:14017257-14018421W"; flanks "14017257[,14018005^"; structure "1^3-,2^4-"; splice_chain "14017420^14017553-,14017430^14017563-"; sources "Undefined,Undefined"; NMorMRNA "null"; degree "4"; dimension "2_2";
chrA01	Undefined	as_event	14018112	14018421	.	+	.	transcript_id "TCONS_00000996,TCONS_00000995"; gene_id "chrA01:14017257-14018421W"; flanks "14018112-,14018421]"; structure "1^3-,2^4-"; splice_chain "14018270^14018355-,14018280^14018365-"; sources "Undefined,Undefined"; NMorMRNA "null"; degree "4"; dimension "2_2";
chrA01	Undefined	as_event	14078689	14080461	.	+	.	transcript_id "TCONS_00000999,TCONS_00000998"; gene_id "chrA01:14078689-14082485W"; flanks "14078689[,14080461^"; structure "1^3-,2^4-"; splice_chain "14079228^14080368-,14079238^14080378-"; sources "Undefined,Undefined"; NMorMRNA "null"; degree "4"; dimension "2_2";
chrA01	Undefined	as_event	14145062	14145655	.	+	.	transcript_id "TCONS_00001002,TCONS_00001001"; gene_id "chrA01:14141643-14146379W"; flanks "14145062-,14145655^"; structure "1^3-,2^4-"; splice_chain "14145337^14145422-,14145345^14145430-"; sources "Undefined,Undefined"; NMorMRNA "null"; degree "4"; dimension "2_2";
chrA01	Undefined	as_event	14145925	14146379	.	+	.	transcript_id "TCONS_00001001,TCONS_00001002"; gene_id "chrA01:14141643-14146379W"; flanks "14145925^,14146379]"; structure "1-,2-"; splice_chain "14146020-,14146021-"; sources "Undefined,Undefined"; NMorMRNA "null"; degree "4"; dimension "2_2";
chrA01	Undefined	as_event	14158061	14158603	.	+	.	transcript_id "TCONS_00001004,TCONS_00001005"; gene_id "chrA01:14158061-14162356W"; flanks "14158061[,14158603^"; structure "1^3-,2^4-"; splice_chain "14158269^14158414-,14158281^14158426-"; sources "Undefined,Undefined"; NMorMRNA "null"; degree "4"; dimension "2_2";
chrA01	Undefined	as_event	14327467	14327632	.	+	.	transcript_id "TCONS_00001009,TCONS_00001008"; gene_id "chrA01:14321236-14328308W"; flanks "14327467-,14327632-"; structure "1^,2^"; splice_chain "14327546^,14327547^"; sources "Undefined,Undefined"; NMorMRNA "null"; degree "4"; dimension "2_2";
chrA01	Undefined	as_event	14359382	14359873	.	+	.	transcript_id "TCONS_00001012,TCONS_00001011"; gene_id "chrA01:14358966-14365039W"; flanks "14359382-,14359873^"; structure "1^3-,2^4-"; splice_chain "14359488^14359706-,14359490^14359708-"; sources "Undefined,Undefined"; NMorMRNA "null"; degree "4"; dimension "2_2";
chrA01	Undefined	as_event	14363567	14363953	.	+	.	transcript_id "TCONS_00001011/TCONS_00001012,TCONS_00001013"; gene_id "chrA01:14358966-14365039W"; flanks "14363567-,14363953^"; structure "0,1^2-"; splice_chain ",14363705^14363801-"; sources "Undefined,Undefined"; NMorMRNA "null"; degree "4"; dimension "2_2";
chrA01	Undefined	as_event	14714299	14715076	.	+	.	transcript_id "TCONS_00001019,TCONS_00001020"; gene_id "chrA01:14713543-14716209W"; flanks "14714299-,14715076^"; structure "0,1^2-3^4-"; splice_chain ",14714374^14714746-14714766^14714880-"; sources "Undefined,Undefined"; NMorMRNA "null"; degree "4"; dimension "2_2";
chrA01	Undefined	as_event	14840880	14841092	.	+	.	transcript_id "TCONS_00001023,TCONS_00001022"; gene_id "chrA01:14839402-14841678W"; flanks "14840880-,14841092-"; structure "1^,2^"; splice_chain "14840973^,14840976^"; sources "Undefined,Undefined"; NMorMRNA "null"; degree "4"; dimension "2_2";
chrA01	Undefined	as_event	14863398	14864316	.	+	.	transcript_id "TCONS_00001026,TCONS_00001025"; gene_id "chrA01:14862852-14865969W"; flanks "14863398-,14864316^"; structure "1^3-,2^4-"; splice_chain "14863497^14864263-,14863507^14864273-"; sources "Undefined,Undefined"; NMorMRNA "null"; degree "4"; dimension "2_2";
chrA01	Undefined	as_event	15498099	15498812	.	+	.	transcript_id "TCONS_00001037,TCONS_00001038"; gene_id "chrA01:15497117-15500646W"; flanks "15498099-,15498812^"; structure "0,1^2-"; splice_chain ",15498172^15498733-"; sources "Undefined,Undefined"; NMorMRNA "null"; degree "4"; dimension "2_2";
chrA01	Undefined	as_event	15605657	15605949	.	+	.	transcript_id "TCONS_00001043,TCONS_00001044"; gene_id "chrA01:15604856-15607956W"; flanks "15605657-,15605949^"; structure "0,1^2-"; splice_chain ",15605704^15605795-"; sources "Undefined,Undefined"; NMorMRNA "null"; degree "4"; dimension "2_2";
chrA01	Undefined	as_event	15607315	15607641	.	+	.	transcript_id "TCONS_00001043,TCONS_00001045"; gene_id "chrA01:15604856-15607956W"; flanks "15607315-,15607641^"; structure "0,1^2-"; splice_chain ",15607395^15607483-"; sources "Undefined,Undefined"; NMorMRNA "null"; degree "4"; dimension "2_2";
chrA01	Undefined	as_event	16272600	16272835	.	+	.	transcript_id "TCONS_00001063,TCONS_00001062"; gene_id "chrA01:16272014-16273947W"; flanks "16272600-,16272835^"; structure "0,1^2-"; splice_chain ",16272704^16272791-"; sources "Undefined,Undefined"; NMorMRNA "null"; degree "4"; dimension "2_2";
chrA01	Undefined	as_event	16273157	16273651	.	+	.	transcript_id "TCONS_00001062,TCONS_00001063"; gene_id "chrA01:16272014-16273947W"; flanks "16273157-,16273651^"; structure "1^3-,2^4-"; splice_chain "16273435^16273515-,16273445^16273525-"; sources "Undefined,Undefined"; NMorMRNA "null"; degree "4"; dimension "2_2";
chrA01	Undefined	as_event	16481236	16481999	.	+	.	transcript_id "TCONS_00001065/TCONS_00001066,TCONS_00001064"; gene_id "chrA01:16481236-16483442W"; flanks "16481236[,16481999-"; structure "1^2-3^,4^"; splice_chain "16481561^16481739-16481874^,16481876^"; sources "Undefined,Undefined"; NMorMRNA "null"; degree "4"; dimension "2_2";
chrA01	Undefined	as_event	16482724	16483442	.	+	.	transcript_id "TCONS_00001066,TCONS_00001064"; gene_id "chrA01:16481236-16483442W"; flanks "16482724^,16483442]"; structure "1-,2-"; splice_chain "16482827-,16482850-"; sources "Undefined,Undefined"; NMorMRNA "null"; degree "4"; dimension "2_2";
chrA01	Undefined	as_event	16482503	16483442	.	+	.	transcript_id "TCONS_00001065,TCONS_00001066,TCONS_00001064"; gene_id "chrA01:16481236-16483442W"; flanks "16482503-,16483442]"; structure "0,1^2-,1^3-"; splice_chain ",16482724^16482827-,16482724^16482850-"; sources "Undefined,Undefined,Undefined"; NMorMRNA "null"; degree "9"; dimension "3_3";
chrA01	Undefined	as_event	16985477	16987314	.	+	.	transcript_id "TCONS_00001084,TCONS_00001083"; gene_id "chrA01:16985477-16987314W"; flanks "16985477[,16987314]"; structure "1^2-3^5-,4^6-"; splice_chain "16986060^16986145-16986869^16986995-,16986879^16987005-"; sources "Undefined,Undefined"; NMorMRNA "null"; degree "4"; dimension "2_2";
chrA01	Undefined	as_event	17189100	17189597	.	+	.	transcript_id "TCONS_00001088,TCONS_00001089"; gene_id "chrA01:17188315-17191042W"; flanks "17189100-,17189597-"; structure "1^,2^"; splice_chain "17189517^,17189518^"; sources "Undefined,Undefined"; NMorMRNA "null"; degree "4"; dimension "2_2";
chrA01	Undefined	as_event	17197757	17200452	.	+	.	transcript_id "TCONS_00001091/TCONS_00001092,TCONS_00001090"; gene_id "chrA01:17197757-17201503W"; flanks "17197757[,17200452^"; structure "1^3-,2^4-"; splice_chain "17198021^17198205-,17198031^17198215-"; sources "Undefined,Undefined"; NMorMRNA "null"; degree "4"; dimension "2_2";
chrA01	Undefined	as_event	17200759	17200939	.	+	.	transcript_id "TCONS_00001090/TCONS_00001092/TCONS_00001093,TCONS_00001091"; gene_id "chrA01:17197757-17201503W"; flanks "17200759^,17200939^"; structure "1-,2-"; splice_chain "17200871-,17200877-"; sources "Undefined,Undefined"; NMorMRNA "null"; degree "4"; dimension "2_2";
chrA01	Undefined	as_event	17377572	17378163	.	+	.	transcript_id "TCONS_00001097,TCONS_00001096"; gene_id "chrA01:17377572-17378609W"; flanks "17377572[,17378163^"; structure "1^3-5^6-,2^4-"; splice_chain "17377766^17377871-17378021^17378097-,17377776^17377881-"; sources "Undefined,Undefined"; NMorMRNA "null"; degree "4"; dimension "2_2";
chrA01	Undefined	as_event	17500968	17501175	.	+	.	transcript_id "TCONS_00001102,TCONS_00001101"; gene_id "chrA01:17499705-17501175W"; flanks "17500968-,17501175]"; structure "0,1^2-"; splice_chain ",17501060^17501145-"; sources "Undefined,Undefined"; NMorMRNA "null"; degree "4"; dimension "2_2";
chrA01	Undefined	as_event	17685391	17685922	.	+	.	transcript_id "TCONS_00001108,TCONS_00001109"; gene_id "chrA01:17681707-17687354W"; flanks "17685391-,17685922^"; structure "0,1^2-"; splice_chain ",17685555^17685628-"; sources "Undefined,Undefined"; NMorMRNA "null"; degree "4"; dimension "2_2";
chrA01	Undefined	as_event	17686050	17686714	.	+	.	transcript_id "TCONS_00001108,TCONS_00001109"; gene_id "chrA01:17681707-17687354W"; flanks "17686050-,17686714^"; structure "0,1^2-"; splice_chain ",17686570^17686651-"; sources "Undefined,Undefined"; NMorMRNA "null"; degree "4"; dimension "2_2";
chrA01	Undefined	as_event	17735209	17735368	.	+	.	transcript_id "TCONS_00001114,TCONS_00001115"; gene_id "chrA01:17731893-17735405W"; flanks "17735209-,17735368-"; structure "1^,2^"; splice_chain "17735266^,17735267^"; sources "Undefined,Undefined"; NMorMRNA "null"; degree "4"; dimension "2_2";
chrA01	Undefined	as_event	17795508	17796078	.	+	.	transcript_id "TCONS_00001120,TCONS_00001119"; gene_id "chrA01:17795383-17797028W"; flanks "17795508^,17796078^"; structure "1-,2-"; splice_chain "17795764-,17795767-"; sources "Undefined,Undefined"; NMorMRNA "null"; degree "4"; dimension "2_2";
chrA01	Undefined	as_event	17803021	17803275	.	+	.	transcript_id "TCONS_00001121,TCONS_00001122"; gene_id "chrA01:17801376-17803998W"; flanks "17803021-,17803275^"; structure "0,1^2-"; splice_chain ",17803108^17803202-"; sources "Undefined,Undefined"; NMorMRNA "null"; degree "4"; dimension "2_2";
chrA01	Undefined	as_event	17803360	17803738	.	+	.	transcript_id "TCONS_00001121,TCONS_00001122"; gene_id "chrA01:17801376-17803998W"; flanks "17803360-,17803738^"; structure "0,1^2-"; splice_chain ",17803434^17803519-"; sources "Undefined,Undefined"; NMorMRNA "null"; degree "4"; dimension "2_2";
chrA01	Undefined	as_event	17866237	17866669	.	+	.	transcript_id "TCONS_00001125,TCONS_00001126"; gene_id "chrA01:17865802-17868414W"; flanks "17866237-,17866669^"; structure "1^2-,3^4-"; splice_chain "17866379^17866458-,17866526^17866598-"; sources "Undefined,Undefined"; NMorMRNA "null"; degree "4"; dimension "2_2";
chrA01	Undefined	as_event	17866731	17866965	.	+	.	transcript_id "TCONS_00001125,TCONS_00001126/TCONS_00001127"; gene_id "chrA01:17865802-17868414W"; flanks "17866731-,17866965^"; structure "0,1^2-"; splice_chain ",17866832^17866909-"; sources "Undefined,Undefined"; NMorMRNA "null"; degree "4"; dimension "2_2";
chrA01	Undefined	as_event	17868025	17868414	.	+	.	transcript_id "TCONS_00001126,TCONS_00001127"; gene_id "chrA01:17865802-17868414W"; flanks "17868025-,17868414]"; structure "0,1^2-"; splice_chain ",17868086^17868158-"; sources "Undefined,Undefined"; NMorMRNA "null"; degree "4"; dimension "2_2";
chrA01	Undefined	as_event	17896266	17896498	.	+	.	transcript_id "TCONS_00001129,TCONS_00001128"; gene_id "chrA01:17894248-17899593W"; flanks "17896266-,17896498^"; structure "0,1^2-"; splice_chain ",17896330^17896409-"; sources "Undefined,Undefined"; NMorMRNA "null"; degree "4"; dimension "2_2";
chrA01	Undefined	as_event	17896761	17896913	.	+	.	transcript_id "TCONS_00001128,TCONS_00001129"; gene_id "chrA01:17894248-17899593W"; flanks "17896761-,17896913-"; structure "1^,2^"; splice_chain "17896820^,17896823^"; sources "Undefined,Undefined"; NMorMRNA "null"; degree "4"; dimension "2_2";
chrA01	Undefined	as_event	17897352	17897502	.	+	.	transcript_id "TCONS_00001128,TCONS_00001129"; gene_id "chrA01:17894248-17899593W"; flanks "17897352-,17897502-"; structure "1^,2^"; splice_chain "17897417^,17897418^"; sources "Undefined,Undefined"; NMorMRNA "null"; degree "4"; dimension "2_2";
chrA01	Undefined	as_event	17898077	17898387	.	+	.	transcript_id "TCONS_00001129,TCONS_00001128"; gene_id "chrA01:17894248-17899593W"; flanks "17898077-,17898387^"; structure "0,1^2-"; splice_chain ",17898163^17898253-"; sources "Undefined,Undefined"; NMorMRNA "null"; degree "4"; dimension "2_2";
chrA01	Undefined	as_event	17898530	17898856	.	+	.	transcript_id "TCONS_00001129,TCONS_00001128"; gene_id "chrA01:17894248-17899593W"; flanks "17898530-,17898856^"; structure "0,1^2-"; splice_chain ",17898634^17898728-"; sources "Undefined,Undefined"; NMorMRNA "null"; degree "4"; dimension "2_2";
chrA01	Undefined	as_event	18070481	18070899	.	+	.	transcript_id "TCONS_00001138,TCONS_00001139"; gene_id "chrA01:18069564-18074341W"; flanks "18070481-,18070899^"; structure "0,1^2-"; splice_chain ",18070603^18070678-"; sources "Undefined,Undefined"; NMorMRNA "null"; degree "4"; dimension "2_2";
chrA01	Undefined	as_event	18153190	18155028	.	+	.	transcript_id "TCONS_00001146,TCONS_00001147,TCONS_00001145"; gene_id "chrA01:18152771-18155028W"; flanks "18153190-,18155028]"; structure "1^4-,2^5-,3^6-"; splice_chain "18154192^18154415-,18154196^18154419-,18154202^18154425-"; sources "Undefined,Undefined,Undefined"; NMorMRNA "null"; degree "9"; dimension "3_3";
chrA01	Undefined	as_event	18158789	18159022	.	+	.	transcript_id "TCONS_00001149,TCONS_00001148"; gene_id "chrA01:18158524-18164286W"; flanks "18158789^,18159022^"; structure "1-,2-"; splice_chain "18158921-,18158924-"; sources "Undefined,Undefined"; NMorMRNA "null"; degree "4"; dimension "2_2";
chrA01	Undefined	as_event	18158921	18159185	.	+	.	transcript_id "TCONS_00001149,TCONS_00001150"; gene_id "chrA01:18158524-18164286W"; flanks "18158921-,18159185^"; structure "1^3-,2^4-"; splice_chain "18159022^18159065-,18159028^18159071-"; sources "Undefined,Undefined"; NMorMRNA "null"; degree "4"; dimension "2_2";
chrA01	Undefined	as_event	18158789	18159185	.	+	.	transcript_id "TCONS_00001149,TCONS_00001150,TCONS_00001148"; gene_id "chrA01:18158524-18164286W"; flanks "18158789^,18159185^"; structure "1-3^5-,1-4^6-,2-3^5-"; splice_chain "18158921-18159022^18159065-,18158921-18159028^18159071-,18158924-18159022^18159065-"; sources "Undefined,Undefined,Undefined"; NMorMRNA "null"; degree "9"; dimension "3_3";
chrA01	Undefined	as_event	18159727	18160092	.	+	.	transcript_id "TCONS_00001148/TCONS_00001149,TCONS_00001150"; gene_id "chrA01:18158524-18164286W"; flanks "18159727-,18160092^"; structure "0,1^2-"; splice_chain ",18159814^18159935-"; sources "Undefined,Undefined"; NMorMRNA "null"; degree "4"; dimension "2_2";
chrA01	Undefined	as_event	18161316	18161465	.	+	.	transcript_id "TCONS_00001150,TCONS_00001148/TCONS_00001149"; gene_id "chrA01:18158524-18164286W"; flanks "18161316-,18161465-"; structure "1^,2^"; splice_chain "18161383^,18161401^"; sources "Undefined,Undefined"; NMorMRNA "null"; degree "4"; dimension "2_2";
chrA01	Undefined	as_event	18163180	18163386	.	+	.	transcript_id "TCONS_00001148/TCONS_00001149,TCONS_00001150"; gene_id "chrA01:18158524-18164286W"; flanks "18163180-,18163386-"; structure "1^,2^"; splice_chain "18163291^,18163292^"; sources "Undefined,Undefined"; NMorMRNA "null"; degree "4"; dimension "2_2";
chrA01	Undefined	as_event	18163717	18164069	.	+	.	transcript_id "TCONS_00001150,TCONS_00001148/TCONS_00001149"; gene_id "chrA01:18158524-18164286W"; flanks "18163717^,18164069^"; structure "1-,2-"; splice_chain "18163811-,18163814-"; sources "Undefined,Undefined"; NMorMRNA "null"; degree "4"; dimension "2_2";
chrA01	Undefined	as_event	18192749	18193073	.	+	.	transcript_id "TCONS_00001152,TCONS_00001151"; gene_id "chrA01:18191306-18194777W"; flanks "18192749-,18193073^"; structure "1^3-,2^4-"; splice_chain "18192872^18192961-,18192882^18192971-"; sources "Undefined,Undefined"; NMorMRNA "null"; degree "4"; dimension "2_2";
chrA01	Undefined	as_event	18304574	18305112	.	+	.	transcript_id "TCONS_00001155,TCONS_00001156"; gene_id "chrA01:18303144-18309430W"; flanks "18304574-,18305112^"; structure "1^3-,2^4-"; splice_chain "18304644^18305029-,18304646^18305031-"; sources "Undefined,Undefined"; NMorMRNA "null"; degree "4"; dimension "2_2";
chrA01	Undefined	as_event	18643261	18643585	.	+	.	transcript_id "TCONS_00001166,TCONS_00001165"; gene_id "chrA01:18643224-18647178W"; flanks "18643261^,18643585^"; structure "1-,2-"; splice_chain "18643349-,18643352-"; sources "Undefined,Undefined"; NMorMRNA "null"; degree "4"; dimension "2_2";
chrA01	Undefined	as_event	18656711	18657285	.	+	.	transcript_id "TCONS_00001171,TCONS_00001170"; gene_id "chrA01:18655926-18659722W"; flanks "18656711-,18657285^"; structure "1^3-,2^4-"; splice_chain "18656896^18657100-,18656903^18657104-"; sources "Undefined,Undefined"; NMorMRNA "null"; degree "4"; dimension "2_2";
chrA01	Undefined	as_event	18763806	18763912	.	+	.	transcript_id "TCONS_00001175,TCONS_00001176"; gene_id "chrA01:18761950-18763912W"; flanks "18763806^,18763912]"; structure "1-,2-"; splice_chain "18763888-,18763891-"; sources "Undefined,Undefined"; NMorMRNA "null"; degree "4"; dimension "2_2";
chrA01	Undefined	as_event	18957859	18958116	.	+	.	transcript_id "TCONS_00001183,TCONS_00001182"; gene_id "chrA01:18957045-18959029W"; flanks "18957859^,18958116^"; structure "1-,2-"; splice_chain "18958008-,18958009-"; sources "Undefined,Undefined"; NMorMRNA "null"; degree "4"; dimension "2_2";
chrA01	Undefined	as_event	18963582	18963825	.	+	.	transcript_id "TCONS_00001185,TCONS_00001186"; gene_id "chrA01:18962822-18964281W"; flanks "18963582^,18963825^"; structure "1-,2-"; splice_chain "18963700-,18963701-"; sources "Undefined,Undefined"; NMorMRNA "null"; degree "4"; dimension "2_2";
chrA01	Undefined	as_event	19235408	19235724	.	+	.	transcript_id "TCONS_00001199,TCONS_00001198"; gene_id "chrA01:19232421-19236257W"; flanks "19235408-,19235724^"; structure "1^3-,2^4-"; splice_chain "19235524^19235620-,19235534^19235630-"; sources "Undefined,Undefined"; NMorMRNA "null"; degree "4"; dimension "2_2";
chrA01	Undefined	as_event	19659309	19660506	.	+	.	transcript_id "TCONS_00001210,TCONS_00001209"; gene_id "chrA01:19658932-19661435W"; flanks "19659309^,19660506^"; structure "1-,2-"; splice_chain "19660062-,19660066-"; sources "Undefined,Undefined"; NMorMRNA "null"; degree "4"; dimension "2_2";
chrA01	Undefined	as_event	19773876	19774231	.	+	.	transcript_id "TCONS_00001215,TCONS_00001214"; gene_id "chrA01:19770139-19776856W"; flanks "19773876-,19774231^"; structure "0,1^2-"; splice_chain ",19774052^19774140-"; sources "Undefined,Undefined"; NMorMRNA "null"; degree "4"; dimension "2_2";
chrA01	Undefined	as_event	19775492	19775685	.	+	.	transcript_id "TCONS_00001214,TCONS_00001215"; gene_id "chrA01:19770139-19776856W"; flanks "19775492^,19775685^"; structure "1-,2-"; splice_chain "19775578-,19775579-"; sources "Undefined,Undefined"; NMorMRNA "null"; degree "4"; dimension "2_2";
chrA01	Undefined	as_event	19822850	19823222	.	+	.	transcript_id "TCONS_00001219,TCONS_00001220"; gene_id "chrA01:19821233-19826244W"; flanks "19822850-,19823222^"; structure "0,1^2-"; splice_chain ",19822965^19823054-"; sources "Undefined,Undefined"; NMorMRNA "null"; degree "4"; dimension "2_2";
chrA01	Undefined	as_event	19903483	19903749	.	+	.	transcript_id "TCONS_00001226,TCONS_00001225"; gene_id "chrA01:19901967-19904774W"; flanks "19903483-,19903749^"; structure "1^3-,2^4-"; splice_chain "19903566^19903663-,19903576^19903673-"; sources "Undefined,Undefined"; NMorMRNA "null"; degree "4"; dimension "2_2";
chrA01	Undefined	as_event	20012441	20012893	.	+	.	transcript_id "TCONS_00001231,TCONS_00001230"; gene_id "chrA01:20012441-20013568W"; flanks "20012441[,20012893^"; structure "1^3-,2^4-"; splice_chain "20012478^20012766-,20012482^20012778-"; sources "Undefined,Undefined"; NMorMRNA "null"; degree "4"; dimension "2_2";
chrA01	Undefined	as_event	20018966	20019963	.	+	.	transcript_id "TCONS_00001233,TCONS_00001232"; gene_id "chrA01:20018468-20021333W"; flanks "20018966-,20019963^"; structure "0,1^2-"; splice_chain ",20019067^20019148-"; sources "Undefined,Undefined"; NMorMRNA "null"; degree "4"; dimension "2_2";
chrA01	Undefined	as_event	20020053	20020333	.	+	.	transcript_id "TCONS_00001233,TCONS_00001232"; gene_id "chrA01:20018468-20021333W"; flanks "20020053-,20020333^"; structure "0,1^2-"; splice_chain ",20020116^20020194-"; sources "Undefined,Undefined"; NMorMRNA "null"; degree "4"; dimension "2_2";
chrA01	Undefined	as_event	20121169	20122334	.	+	.	transcript_id "TCONS_00001237,TCONS_00001238"; gene_id "chrA01:20120899-20123429W"; flanks "20121169-,20122334^"; structure "0,1^2-"; splice_chain ",20121624^20121722-"; sources "Undefined,Undefined"; NMorMRNA "null"; degree "4"; dimension "2_2";
chrA01	Undefined	as_event	20229687	20230148	.	+	.	transcript_id "TCONS_00001243,TCONS_00001242"; gene_id "chrA01:20229687-20232963W"; flanks "20229687[,20230148^"; structure "0,1^2-"; splice_chain ",20229999^20230074-"; sources "Undefined,Undefined"; NMorMRNA "null"; degree "4"; dimension "2_2";
chrA01	Undefined	as_event	20231355	20231532	.	+	.	transcript_id "TCONS_00001242,TCONS_00001243"; gene_id "chrA01:20229687-20232963W"; flanks "20231355-,20231532-"; structure "1^,2^"; splice_chain "20231447^,20231450^"; sources "Undefined,Undefined"; NMorMRNA "null"; degree "4"; dimension "2_2";
chrA01	Undefined	as_event	20350696	20350843	.	+	.	transcript_id "TCONS_00001251,TCONS_00001250"; gene_id "chrA01:20349957-20351931W"; flanks "20350696-,20350843-"; structure "1^,2^"; splice_chain "20350730^,20350750^"; sources "Undefined,Undefined"; NMorMRNA "null"; degree "4"; dimension "2_2";
chrA01	Undefined	as_event	20385659	20386130	.	+	.	transcript_id "TCONS_00001253,TCONS_00001254"; gene_id "chrA01:20383955-20388328W"; flanks "20385659-,20386130^"; structure "1^3-,2^4-"; splice_chain "20385721^20385793-,20385748^20385820-"; sources "Undefined,Undefined"; NMorMRNA "null"; degree "4"; dimension "2_2";
chrA01	Undefined	as_event	20507915	20508153	.	+	.	transcript_id "TCONS_00001267,TCONS_00001268"; gene_id "chrA01:20507523-20509982W"; flanks "20507915^,20508153^"; structure "1-,2-"; splice_chain "20507996-,20508009-"; sources "Undefined,Undefined"; NMorMRNA "null"; degree "4"; dimension "2_2";
chrA01	Undefined	as_event	20610768	20611015	.	+	.	transcript_id "TCONS_00001274,TCONS_00001273"; gene_id "chrA01:20610350-20612589W"; flanks "20610768-,20611015^"; structure "1^3-,2^4-"; splice_chain "20610870^20610953-,20610880^20610963-"; sources "Undefined,Undefined"; NMorMRNA "null"; degree "4"; dimension "2_2";
chrA01	Undefined	as_event	20625907	20626797	.	+	.	transcript_id "TCONS_00001275,TCONS_00001276"; gene_id "chrA01:20625765-20627392W"; flanks "20625907^,20626797^"; structure "1-,2-"; splice_chain "20626044-,20626057-"; sources "Undefined,Undefined"; NMorMRNA "null"; degree "4"; dimension "2_2";
chrA01	Undefined	as_event	20646002	20646721	.	+	.	transcript_id "TCONS_00001283,TCONS_00001281,TCONS_00001282"; gene_id "chrA01:20645688-20649659W"; flanks "20646002-,20646721^"; structure "0,1^2-,3^4-"; splice_chain ",20646091^20646293-,20646420^20646591-"; sources "Undefined,Undefined,Undefined"; NMorMRNA "null"; degree "9"; dimension "3_3";
chrA01	Undefined	as_event	20657530	20657759	.	+	.	transcript_id "TCONS_00001285,TCONS_00001284"; gene_id "chrA01:20656704-20659924W"; flanks "20657530-,20657759^"; structure "1^3-,2^4-"; splice_chain "20657596^20657687-,20657617^20657708-"; sources "Undefined,Undefined"; NMorMRNA "null"; degree "4"; dimension "2_2";
chrA01	Undefined	as_event	20685076	20685537	.	+	.	transcript_id "TCONS_00001290,TCONS_00001291"; gene_id "chrA01:20684381-20685609W"; flanks "20685076-,20685537-"; structure "1^,2^"; splice_chain "20685410^,20685442^"; sources "Undefined,Undefined"; NMorMRNA "null"; degree "4"; dimension "2_2";
chrA01	Undefined	as_event	20924144	20927001	.	+	.	transcript_id "TCONS_00001307,TCONS_00001306"; gene_id "chrA01:20924144-20927001W"; flanks "20924144[,20927001]"; structure "0,1^2-"; splice_chain ",20924348^20925046-"; sources "Undefined,Undefined"; NMorMRNA "null"; degree "4"; dimension "2_2";
chrA01	Undefined	as_event	21009889	21010079	.	+	.	transcript_id "TCONS_00001313,TCONS_00001312"; gene_id "chrA01:21005396-21010679W"; flanks "21009889^,21010079^"; structure "1-,2-"; splice_chain "21009966-,21009967-"; sources "Undefined,Undefined"; NMorMRNA "null"; degree "4"; dimension "2_2";
chrA01	Undefined	as_event	21010267	21010679	.	+	.	transcript_id "TCONS_00001313,TCONS_00001312"; gene_id "chrA01:21005396-21010679W"; flanks "21010267^,21010679]"; structure "1-,2-"; splice_chain "21010353-,21010356-"; sources "Undefined,Undefined"; NMorMRNA "null"; degree "4"; dimension "2_2";
chrA01	Undefined	as_event	21056352	21056682	.	+	.	transcript_id "TCONS_00001319,TCONS_00001318"; gene_id "chrA01:21053925-21056838W"; flanks "21056352-,21056682-"; structure "1^,2^"; splice_chain "21056406^,21056415^"; sources "Undefined,Undefined"; NMorMRNA "null"; degree "4"; dimension "2_2";
chrA01	Undefined	as_event	21400294	21400588	.	+	.	transcript_id "TCONS_00001344,TCONS_00001345"; gene_id "chrA01:21397947-21402545W"; flanks "21400294-,21400588^"; structure "0,1^2-"; splice_chain ",21400363^21400443-"; sources "Undefined,Undefined"; NMorMRNA "null"; degree "4"; dimension "2_2";
chrA01	Undefined	as_event	21453923	21454077	.	+	.	transcript_id "TCONS_00001347,TCONS_00001348"; gene_id "chrA01:21452379-21458957W"; flanks "21453923^,21454077^"; structure "1-,2-"; splice_chain "21454013-,21454014-"; sources "Undefined,Undefined"; NMorMRNA "null"; degree "4"; dimension "2_2";
chrA01	Undefined	as_event	21543189	21543697	.	+	.	transcript_id "TCONS_00001353,TCONS_00001354"; gene_id "chrA01:21542102-21550500W"; flanks "21543189-,21543697^"; structure "1^3-,2^4-"; splice_chain "21543362^21543593-,21543363^21543594-"; sources "Undefined,Undefined"; NMorMRNA "null"; degree "4"; dimension "2_2";
chrA01	Undefined	as_event	21550046	21550233	.	+	.	transcript_id "TCONS_00001353,TCONS_00001354"; gene_id "chrA01:21542102-21550500W"; flanks "21550046-,21550233-"; structure "1^,2^"; splice_chain "21550141^,21550142^"; sources "Undefined,Undefined"; NMorMRNA "null"; degree "4"; dimension "2_2";
chrA01	Undefined	as_event	21612472	21612720	.	+	.	transcript_id "TCONS_00001361,TCONS_00001362/TCONS_00001363"; gene_id "chrA01:21610700-21615667W"; flanks "21612472-,21612720^"; structure "0,1^2-"; splice_chain ",21612581^21612660-"; sources "Undefined,Undefined"; NMorMRNA "null"; degree "4"; dimension "2_2";
chrA01	Undefined	as_event	21613280	21613472	.	+	.	transcript_id "TCONS_00001362/TCONS_00001363,TCONS_00001361"; gene_id "chrA01:21610700-21615667W"; flanks "21613280-,21613472^"; structure "1^3-,2^4-"; splice_chain "21613340^21613426-,21613358^21613444-"; sources "Undefined,Undefined"; NMorMRNA "null"; degree "4"; dimension "2_2";
chrA01	Undefined	as_event	21614676	21614984	.	+	.	transcript_id "TCONS_00001361/TCONS_00001363,TCONS_00001362"; gene_id "chrA01:21610700-21615667W"; flanks "21614676-,21614984^"; structure "0,1^2-"; splice_chain ",21614754^21614829-"; sources "Undefined,Undefined"; NMorMRNA "null"; degree "4"; dimension "2_2";
chrA01	Undefined	as_event	21717201	21718601	.	+	.	transcript_id "TCONS_00001376,TCONS_00001377"; gene_id "chrA01:21712901-21719789W"; flanks "21717201-,21718601^"; structure "0,1^2-"; splice_chain ",21718149^21718420-"; sources "Undefined,Undefined"; NMorMRNA "null"; degree "4"; dimension "2_2";
chrA01	Undefined	as_event	21719512	21719789	.	+	.	transcript_id "TCONS_00001376,TCONS_00001377/TCONS_00001378"; gene_id "chrA01:21712901-21719789W"; flanks "21719512-,21719789]"; structure "1^3-,2^4-"; splice_chain "21719596^21719734-,21719633^21719771-"; sources "Undefined,Undefined"; NMorMRNA "null"; degree "4"; dimension "2_2";
chrA01	Undefined	as_event	21756721	21757203	.	+	.	transcript_id "TCONS_00001383,TCONS_00001385"; gene_id "chrA01:21755377-21757359W"; flanks "21756721-,21757203^"; structure "0,1^2-"; splice_chain ",21757015^21757099-"; sources "Undefined,Undefined"; NMorMRNA "null"; degree "4"; dimension "2_2";
chrA01	Undefined	as_event	21810483	21810789	.	+	.	transcript_id "TCONS_00001387,TCONS_00001388"; gene_id "chrA01:21809014-21811544W"; flanks "21810483-,21810789^"; structure "0,1^2-"; splice_chain ",21810585^21810664-"; sources "Undefined,Undefined"; NMorMRNA "null"; degree "4"; dimension "2_2";
chrA01	Undefined	as_event	21814703	21814861	.	+	.	transcript_id "TCONS_00001391,TCONS_00001390"; gene_id "chrA01:21814703-21817744W"; flanks "21814703[,21814861-"; structure "1^,2^"; splice_chain "21814771^,21814775^"; sources "Undefined,Undefined"; NMorMRNA "null"; degree "4"; dimension "2_2";
chrA01	Undefined	as_event	21814861	21815305	.	+	.	transcript_id "TCONS_00001390,TCONS_00001391"; gene_id "chrA01:21814703-21817744W"; flanks "21814861-,21815305^"; structure "0,1^2-"; splice_chain ",21814956^21815033-"; sources "Undefined,Undefined"; NMorMRNA "null"; degree "4"; dimension "2_2";
chrA01	Undefined	as_event	21962743	21963017	.	+	.	transcript_id "TCONS_00001398,TCONS_00001399"; gene_id "chrA01:21962187-21964057W"; flanks "21962743-,21963017^"; structure "0,1^2-"; splice_chain ",21962833^21962919-"; sources "Undefined,Undefined"; NMorMRNA "null"; degree "4"; dimension "2_2";
chrA01	Undefined	as_event	21963282	21963583	.	+	.	transcript_id "TCONS_00001399/TCONS_00001401,TCONS_00001398/TCONS_00001400"; gene_id "chrA01:21962187-21964057W"; flanks "21963282-,21963583^"; structure "1^3-,2^4-"; splice_chain "21963401^21963480-,21963402^21963481-"; sources "Undefined,Undefined"; NMorMRNA "null"; degree "4"; dimension "2_2";
chrA01	Undefined	as_event	22135542	22135749	.	+	.	transcript_id "TCONS_00001411,TCONS_00001412"; gene_id "chrA01:22135278-22138631W"; flanks "22135542^,22135749^"; structure "1-,2-"; splice_chain "22135600-,22135603-"; sources "Undefined,Undefined"; NMorMRNA "null"; degree "4"; dimension "2_2";
chrA01	Undefined	as_event	22348353	22348806	.	+	.	transcript_id "TCONS_00001422,TCONS_00001423"; gene_id "chrA01:22346401-22352332W"; flanks "22348353-,22348806-"; structure "1^,2^"; splice_chain "22348392^,22348396^"; sources "Undefined,Undefined"; NMorMRNA "null"; degree "4"; dimension "2_2";
chrA01	Undefined	as_event	22615680	22616065	.	+	.	transcript_id "TCONS_00001430,TCONS_00001431"; gene_id "chrA01:22615285-22617726W"; flanks "22615680-,22616065^"; structure "0,1^2-"; splice_chain ",22615799^22615880-"; sources "Undefined,Undefined"; NMorMRNA "null"; degree "4"; dimension "2_2";
chrA01	Undefined	as_event	22616204	22616505	.	+	.	transcript_id "TCONS_00001430,TCONS_00001431"; gene_id "chrA01:22615285-22617726W"; flanks "22616204-,22616505^"; structure "0,1^2-"; splice_chain ",22616255^22616347-"; sources "Undefined,Undefined"; NMorMRNA "null"; degree "4"; dimension "2_2";
chrA01	Undefined	as_event	22616698	22616960	.	+	.	transcript_id "TCONS_00001430,TCONS_00001431"; gene_id "chrA01:22615285-22617726W"; flanks "22616698^,22616960-"; structure "1-4^,2-3^"; splice_chain "22616807-22616897^,22616812-22616892^"; sources "Undefined,Undefined"; NMorMRNA "null"; degree "4"; dimension "2_2";
chrA01	Undefined	as_event	22617142	22617346	.	+	.	transcript_id "TCONS_00001431,TCONS_00001430"; gene_id "chrA01:22615285-22617726W"; flanks "22617142-,22617346-"; structure "1^,2^"; splice_chain "22617210^,22617211^"; sources "Undefined,Undefined"; NMorMRNA "null"; degree "4"; dimension "2_2";
chrA01	Undefined	as_event	22619266	22620604	.	+	.	transcript_id "TCONS_00001432,TCONS_00001433"; gene_id "chrA01:22619031-22624153W"; flanks "22619266-,22620604^"; structure "1^3-5^7-9^11-13^15-18^20-21^23-,2^4-6^8-10^12-14^16-17^19-22^24-"; splice_chain "22619367^22619464-22619613^22619681-22619811^22619900-22619961^22620042-22620215^22620312-22620373^22620463-,22619390^22619487-22619623^22619691-22619818^22619906-22619969^22620050-22620205^226…
chrA01	Undefined	as_event	22635985	22636116	.	+	.	transcript_id "TCONS_00001435,TCONS_00001434"; gene_id "chrA01:22633375-22636578W"; flanks "22635985^,22636116^"; structure "1-,2-"; splice_chain "22636069-,22636070-"; sources "Undefined,Undefined"; NMorMRNA "null"; degree "4"; dimension "2_2";
chrA01	Undefined	as_event	22749281	22749759	.	+	.	transcript_id "TCONS_00001442,TCONS_00001443"; gene_id "chrA01:22747182-22750733W"; flanks "22749281-,22749759^"; structure "0,1^2-"; splice_chain ",22749566^22749636-"; sources "Undefined,Undefined"; NMorMRNA "null"; degree "4"; dimension "2_2";
chrA01	Undefined	as_event	22963718	22964405	.	+	.	transcript_id "TCONS_00001455,TCONS_00001456"; gene_id "chrA01:22963718-22964405W"; flanks "22963718[,22964405]"; structure "0,1^2-"; splice_chain ",22963917^22964022-"; sources "Undefined,Undefined"; NMorMRNA "null"; degree "4"; dimension "2_2";
chrA01	Undefined	as_event	23005088	23005915	.	+	.	transcript_id "TCONS_00001457,TCONS_00001458"; gene_id "chrA01:23005088-23006820W"; flanks "23005088[,23005915-"; structure "1^,2^"; splice_chain "23005566^,23005571^"; sources "Undefined,Undefined"; NMorMRNA "null"; degree "4"; dimension "2_2";
chrA01	Undefined	as_event	23041425	23041755	.	+	.	transcript_id "TCONS_00001462,TCONS_00001461,TCONS_00001460"; gene_id "chrA01:23040168-23042430W"; flanks "23041425-,23041755^"; structure "1^4-7^10-,2^5-8^11-,3^6-9^12-"; splice_chain "23041476^23041574-23041623^23041696-,23041478^23041576-23041625^23041698-,23041499^23041597-23041646^23041719-"; sources "Undefined,Undefined,Undefined"; NMorMRNA "null"; degree "9"; dimension "3_3";
chrA01	Undefined	as_event	23255983	23256575	.	+	.	transcript_id "TCONS_00001468,TCONS_00001467"; gene_id "chrA01:23255983-23257605W"; flanks "23255983[,23256575^"; structure "1^3-,2^4-"; splice_chain "23256257^23256364-,23256267^23256374-"; sources "Undefined,Undefined"; NMorMRNA "null"; degree "4"; dimension "2_2";
chrA01	Undefined	as_event	143	512	.	-	.	transcript_id "TCONS_00001469,TCONS_00001470"; gene_id "chrA01:143-512C"; flanks "512[,143]"; structure "1^3-,2^4-"; splice_chain "438^231-,436^229-"; sources "Undefined,Undefined"; NMorMRNA "null"; degree "4"; dimension "2_2";
chrA01	Undefined	as_event	3665	3855	.	-	.	transcript_id "TCONS_00001473,TCONS_00001472"; gene_id "chrA01:2677-5604C"; flanks "3855-,3665-"; structure "1^,2^"; splice_chain "3764^,3760^"; sources "Undefined,Undefined"; NMorMRNA "null"; degree "4"; dimension "2_2";
chrA01	Undefined	as_event	40180	41178	.	-	.	transcript_id "TCONS_00001478,TCONS_00001479"; gene_id "chrA01:40098-41178C"; flanks "41178[,40180-"; structure "1^,2^"; splice_chain "40463^,40451^"; sources "Undefined,Undefined"; NMorMRNA "null"; degree "4"; dimension "2_2";
chrA01	Undefined	as_event	213706	214216	.	-	.	transcript_id "TCONS_00001487,TCONS_00001486"; gene_id "chrA01:212268-214589C"; flanks "214216-,213706^"; structure "0,1^2-"; splice_chain ",213979^213896-"; sources "Undefined,Undefined"; NMorMRNA "null"; degree "4"; dimension "2_2";
chrA01	Undefined	as_event	212805	213233	.	-	.	transcript_id "TCONS_00001487,TCONS_00001486"; gene_id "chrA01:212268-214589C"; flanks "213233-,212805^"; structure "0,1^2-"; splice_chain ",212990^212912-"; sources "Undefined,Undefined"; NMorMRNA "null"; degree "4"; dimension "2_2";
chrA01	Undefined	as_event	384573	385714	.	-	.	transcript_id "TCONS_00001496,TCONS_00001497"; gene_id "chrA01:384573-389465C"; flanks "385714-,384573]"; structure "0,1^2-"; splice_chain ",385304^385200-"; sources "Undefined,Undefined"; NMorMRNA "null"; degree "4"; dimension "2_2";
chrA01	Undefined	as_event	445273	445780	.	-	.	transcript_id "TCONS_00001498,TCONS_00001499"; gene_id "chrA01:445079-446854C"; flanks "445780-,445273^"; structure "0,1^2-"; splice_chain ",445423^445354-"; sources "Undefined,Undefined"; NMorMRNA "null"; degree "4"; dimension "2_2";
chrA01	Undefined	as_event	451339	451674	.	-	.	transcript_id "TCONS_00001502,TCONS_00001500/TCONS_00001501/TCONS_00001503"; gene_id "chrA01:448903-452239C"; flanks "451674-,451339^"; structure "0,1^2-"; splice_chain ",451526^451414-"; sources "Undefined,Undefined"; NMorMRNA "null"; degree "4"; dimension "2_2";
chrA01	Undefined	as_event	450016	450517	.	-	.	transcript_id "TCONS_00001501/TCONS_00001503,TCONS_00001500/TCONS_00001502"; gene_id "chrA01:448903-452239C"; flanks "450517-,450016^"; structure "0,1^2-"; splice_chain ",450323^450117-"; sources "Undefined,Undefined"; NMorMRNA "null"; degree "4"; dimension "2_2";
chrA01	Undefined	as_event	449230	449718	.	-	.	transcript_id "TCONS_00001500/TCONS_00001503,TCONS_00001501/TCONS_00001502"; gene_id "chrA01:448903-452239C"; flanks "449718-,449230^"; structure "0,1^2-"; splice_chain ",449577^449376-"; sources "Undefined,Undefined"; NMorMRNA "null"; degree "4"; dimension "2_2";
chrA01	Undefined	as_event	497159	497557	.	-	.	transcript_id "TCONS_00001508,TCONS_00001507"; gene_id "chrA01:496222-497959C"; flanks "497557-,497159^"; structure "0,1^2-"; splice_chain ",497318^497245-"; sources "Undefined,Undefined"; NMorMRNA "null"; degree "4"; dimension "2_2";
chrA01	Undefined	as_event	564510	565040	.	-	.	transcript_id "TCONS_00001516,TCONS_00001515"; gene_id "chrA01:564171-565953C"; flanks "565040-,564510^"; structure "0,1^2-"; splice_chain ",564745^564673-"; sources "Undefined,Undefined"; NMorMRNA "null"; degree "4"; dimension "2_2";
chrA01	Undefined	as_event	755744	755900	.	-	.	transcript_id "TCONS_00001525,TCONS_00001524"; gene_id "chrA01:754595-757227C"; flanks "755900^,755744^"; structure "1-,2-"; splice_chain "755816-,755815-"; sources "Undefined,Undefined"; NMorMRNA "null"; degree "4"; dimension "2_2";
chrA01	Undefined	as_event	754886	755048	.	-	.	transcript_id "TCONS_00001525,TCONS_00001524"; gene_id "chrA01:754595-757227C"; flanks "755048-,754886-"; structure "1^,2^"; splice_chain "754965^,754964^"; sources "Undefined,Undefined"; NMorMRNA "null"; degree "4"; dimension "2_2";
chrA01	Undefined	as_event	847102	847436	.	-	.	transcript_id "TCONS_00001530/TCONS_00001532,TCONS_00001531"; gene_id "chrA01:845614-847436C"; flanks "847436[,847102^"; structure "0,1^2-"; splice_chain ",847341^847261-"; sources "Undefined,Undefined"; NMorMRNA "null"; degree "4"; dimension "2_2";
chrA01	Undefined	as_event	846242	846445	.	-	.	transcript_id "TCONS_00001531,TCONS_00001532"; gene_id "chrA01:845614-847436C"; flanks "846445^,846242^"; structure "1-,2-"; splice_chain "846374-,846356-"; sources "Undefined,Undefined"; NMorMRNA "null"; degree "4"; dimension "2_2";
chrA01	Undefined	as_event	845614	846374	.	-	.	transcript_id "TCONS_00001530,TCONS_00001531"; gene_id "chrA01:845614-847436C"; flanks "846374-,845614]"; structure "0,1^2-"; splice_chain ",846242^846163-"; sources "Undefined,Undefined"; NMorMRNA "null"; degree "4"; dimension "2_2";
chrA01	Undefined	as_event	845614	846445	.	-	.	transcript_id "TCONS_00001530,TCONS_00001531,TCONS_00001532"; gene_id "chrA01:845614-847436C"; flanks "846445^,845614]"; structure "1-,1-3^4-,2-3^4-"; splice_chain "846374-,846374-846242^846163-,846356-846242^846163-"; sources "Undefined,Undefined,Undefined"; NMorMRNA "null"; degree "9"; dimension "3_3";
chrA01	Undefined	as_event	875521	876156	.	-	.	transcript_id "TCONS_00001535,TCONS_00001534"; gene_id "chrA01:874661-878126C"; flanks "876156-,875521^"; structure "0,1^2-"; splice_chain ",876066^875592-"; sources "Undefined,Undefined"; NMorMRNA "null"; degree "4"; dimension "2_2";
chrA01	Undefined	as_event	884674	884910	.	-	.	transcript_id "TCONS_00001537,TCONS_00001536"; gene_id "chrA01:884203-886822C"; flanks "884910-,884674^"; structure "0,1^2-"; splice_chain ",884811^884731-"; sources "Undefined,Undefined"; NMorMRNA "null"; degree "4"; dimension "2_2";
chrA01	Undefined	as_event	1008617	1008921	.	-	.	transcript_id "TCONS_00001553,TCONS_00001554"; gene_id "chrA01:1008147-1009496C"; flanks "1008921-,1008617^"; structure "0,1^2-"; splice_chain ",1008721^1008652-"; sources "Undefined,Undefined"; NMorMRNA "null"; degree "4"; dimension "2_2";
chrA01	Undefined	as_event	1032162	1032345	.	-	.	transcript_id "TCONS_00001555,TCONS_00001556"; gene_id "chrA01:1028347-1032705C"; flanks "1032345^,1032162^"; structure "1-,2-"; splice_chain "1032291-,1032273-"; sources "Undefined,Undefined"; NMorMRNA "null"; degree "4"; dimension "2_2";
chrA01	Undefined	as_event	1029186	1030106	.	-	.	transcript_id "TCONS_00001556,TCONS_00001555"; gene_id "chrA01:1028347-1032705C"; flanks "1030106-,1029186^"; structure "0,1^2-"; splice_chain ",1029997^1029863-"; sources "Undefined,Undefined"; NMorMRNA "null"; degree "4"; dimension "2_2";
chrA01	Undefined	as_event	1036280	1036644	.	-	.	transcript_id "TCONS_00001559/TCONS_00001560,TCONS_00001557/TCONS_00001558"; gene_id "chrA01:1035060-1038376C"; flanks "1036644-,1036280^"; structure "0,1^2-"; splice_chain ",1036501^1036432-"; sources "Undefined,Undefined"; NMorMRNA "null"; degree "4"; dimension "2_2";
chrA01	Undefined	as_event	1035839	1036207	.	-	.	transcript_id "TCONS_00001560,TCONS_00001557/TCONS_00001558/TCONS_00001559"; gene_id "chrA01:1035060-1038376C"; flanks "1036207-,1035839^"; structure "0,1^2-"; splice_chain ",1036092^1036006-"; sources "Undefined,Undefined"; NMorMRNA "null"; degree "4"; dimension "2_2";
chrA01	Undefined	as_event	1035060	1035466	.	-	.	transcript_id "TCONS_00001557/TCONS_00001560,TCONS_00001558/TCONS_00001559"; gene_id "chrA01:1035060-1038376C"; flanks "1035466-,1035060]"; structure "0,1^2-"; splice_chain ",1035354^1035274-"; sources "Undefined,Undefined"; NMorMRNA "null"; degree "4"; dimension "2_2";
chrA01	Undefined	as_event	1136836	1137058	.	-	.	transcript_id "TCONS_00001562,TCONS_00001563"; gene_id "chrA01:1135205-1137160C"; flanks "1137058^,1136836^"; structure "1-,2-"; splice_chain "1136953-,1136950-"; sources "Undefined,Undefined"; NMorMRNA "null"; degree "4"; dimension "2_2";
chrA01	Undefined	as_event	1268301	1268539	.	-	.	transcript_id "TCONS_00001575,TCONS_00001576"; gene_id "chrA01:1266229-1269852C"; flanks "1268539-,1268301^"; structure "1^3-,2^4-"; splice_chain "1268498^1268398-,1268497^1268390-"; sources "Undefined,Undefined"; NMorMRNA "null"; degree "4"; dimension "2_2";
chrA01	Undefined	as_event	1266938	1267153	.	-	.	transcript_id "TCONS_00001575,TCONS_00001576"; gene_id "chrA01:1266229-1269852C"; flanks "1267153^,1266938^"; structure "1-,2-"; splice_chain "1267014-,1267013-"; sources "Undefined,Undefined"; NMorMRNA "null"; degree "4"; dimension "2_2";
chrA01	Undefined	as_event	1266510	1266698	.	-	.	transcript_id "TCONS_00001575,TCONS_00001576"; gene_id "chrA01:1266229-1269852C"; flanks "1266698^,1266510^"; structure "1-,2-"; splice_chain "1266603-,1266601-"; sources "Undefined,Undefined"; NMorMRNA "null"; degree "4"; dimension "2_2";
chrA01	Undefined	as_event	1378601	1379857	.	-	.	transcript_id "TCONS_00001587,TCONS_00001588"; gene_id "chrA01:1374638-1380572C"; flanks "1379857^,1378601^"; structure "1-,2-"; splice_chain "1379566-,1379523-"; sources "Undefined,Undefined"; NMorMRNA "null"; degree "4"; dimension "2_2";
chrA01	Undefined	as_event	1375824	1376037	.	-	.	transcript_id "TCONS_00001586,TCONS_00001587/TCONS_00001588"; gene_id "chrA01:1374638-1380572C"; flanks "1376037^,1375824^"; structure "1-,2-"; splice_chain "1375901-,1375900-"; sources "Undefined,Undefined"; NMorMRNA "null"; degree "4"; dimension "2_2";
chrA01	Undefined	as_event	1387598	1387742	.	-	.	transcript_id "TCONS_00001591,TCONS_00001592"; gene_id "chrA01:1387061-1391328C"; flanks "1387742^,1387598^"; structure "1-,2-"; splice_chain "1387669-,1387657-"; sources "Undefined,Undefined"; NMorMRNA "null"; degree "4"; dimension "2_2";
chrA01	Undefined	as_event	1436733	1437211	.	-	.	transcript_id "TCONS_00001598,TCONS_00001599"; gene_id "chrA01:1435383-1440057C"; flanks "1437211-,1436733^"; structure "1^3-,2^4-"; splice_chain "1437096^1436922-,1437086^1436912-"; sources "Undefined,Undefined"; NMorMRNA "null"; degree "4"; dimension "2_2";
chrA01	Undefined	as_event	1457159	1457306	.	-	.	transcript_id "TCONS_00001603,TCONS_00001601/TCONS_00001602,TCONS_00001600"; gene_id "chrA01:1452737-1457795C"; flanks "1457306^,1457159^"; structure "1-,2-,3-"; splice_chain "1457218-,1457216-,1457207-"; sources "Undefined,Undefined,Undefined"; NMorMRNA "null"; degree "9"; dimension "3_3";
chrA01	Undefined	as_event	1454695	1455216	.	-	.	transcript_id "TCONS_00001600,TCONS_00001602"; gene_id "chrA01:1452737-1457795C"; flanks "1455216-,1454695-"; structure "1^,2^"; splice_chain "1455186^,1455134^"; sources "Undefined,Undefined"; NMorMRNA "null"; degree "4"; dimension "2_2";
chrA01	Undefined	as_event	1454643	1455216	.	-	.	transcript_id "TCONS_00001601,TCONS_00001600,TCONS_00001602"; gene_id "chrA01:1452737-1457795C"; flanks "1455216-,1454643^"; structure "0,1^3-,2^3-"; splice_chain ",1455186^1454695-,1455134^1454695-"; sources "Undefined,Undefined,Undefined"; NMorMRNA "null"; degree "9"; dimension "3_3";
chrA01	Undefined	as_event	1481357	1481565	.	-	.	transcript_id "TCONS_00001609,TCONS_00001610"; gene_id "chrA01:1479489-1485881C"; flanks "1481565-,1481357^"; structure "0,1^2-"; splice_chain ",1481529^1481439-"; sources "Undefined,Undefined"; NMorMRNA "null"; degree "4"; dimension "2_2";
chrA01	Undefined	as_event	1479729	1480009	.	-	.	transcript_id "TCONS_00001609,TCONS_00001608"; gene_id "chrA01:1479489-1485881C"; flanks "1480009-,1479729^"; structure "0,1^2-"; splice_chain ",1479944^1479882-"; sources "Undefined,Undefined"; NMorMRNA "null"; degree "4"; dimension "2_2";
chrA01	Undefined	as_event	1506158	1506325	.	-	.	transcript_id "TCONS_00001612,TCONS_00001611"; gene_id "chrA01:1504933-1507485C"; flanks "1506325^,1506158^"; structure "1-,2-"; splice_chain "1506251-,1506250-"; sources "Undefined,Undefined"; NMorMRNA "null"; degree "4"; dimension "2_2";
chrA01	Undefined	as_event	1560885	1561487	.	-	.	transcript_id "TCONS_00001618,TCONS_00001619"; gene_id "chrA01:1559291-1561487C"; flanks "1561487[,1560885-"; structure "1^,2^"; splice_chain "1561304^,1561279^"; sources "Undefined,Undefined"; NMorMRNA "null"; degree "4"; dimension "2_2";
chrA01	Undefined	as_event	1572903	1573322	.	-	.	transcript_id "TCONS_00001620,TCONS_00001621"; gene_id "chrA01:1572043-1573322C"; flanks "1573322[,1572903^"; structure "1^3-,2^4-"; splice_chain "1573296^1573072-,1573295^1573071-"; sources "Undefined,Undefined"; NMorMRNA "null"; degree "4"; dimension "2_2";
chrA01	Undefined	as_event	1580769	1580966	.	-	.	transcript_id "TCONS_00001624,TCONS_00001622/TCONS_00001623"; gene_id "chrA01:1579131-1584877C"; flanks "1580966^,1580769^"; structure "1-,2-"; splice_chain "1580873-,1580870-"; sources "Undefined,Undefined"; NMorMRNA "null"; degree "4"; dimension "2_2";
chrA01	Undefined	as_event	1580108	1580497	.	-	.	transcript_id "TCONS_00001622,TCONS_00001623/TCONS_00001624"; gene_id "chrA01:1579131-1584877C"; flanks "1580497-,1580108^"; structure "0,1^2-"; splice_chain ",1580343^1580254-"; sources "Undefined,Undefined"; NMorMRNA "null"; degree "4"; dimension "2_2";
chrA01	Undefined	as_event	1597177	1597338	.	-	.	transcript_id "TCONS_00001626,TCONS_00001627"; gene_id "chrA01:1595448-1597479C"; flanks "1597338^,1597177^"; structure "1-,2-"; splice_chain "1597245-,1597244-"; sources "Undefined,Undefined"; NMorMRNA "null"; degree "4"; dimension "2_2";
chrA01	Undefined	as_event	1596712	1597001	.	-	.	transcript_id "TCONS_00001626,TCONS_00001627"; gene_id "chrA01:1595448-1597479C"; flanks "1597001-,1596712^"; structure "0,1^2-"; splice_chain ",1596837^1596760-"; sources "Undefined,Undefined"; NMorMRNA "null"; degree "4"; dimension "2_2";
chrA01	Undefined	as_event	1612341	1612990	.	-	.	transcript_id "TCONS_00001633,TCONS_00001634"; gene_id "chrA01:1611175-1613928C"; flanks "1612990-,1612341^"; structure "0,1^2-"; splice_chain ",1612713^1612617-"; sources "Undefined,Undefined"; NMorMRNA "null"; degree "4"; dimension "2_2";
chrA01	Undefined	as_event	1793741	1793911	.	-	.	transcript_id "TCONS_00001648,TCONS_00001647"; gene_id "chrA01:1792698-1794603C"; flanks "1793911^,1793741^"; structure "1-,2-"; splice_chain "1793802-,1793800-"; sources "Undefined,Undefined"; NMorMRNA "null"; degree "4"; dimension "2_2";
chrA01	Undefined	as_event	2008346	2008613	.	-	.	transcript_id "TCONS_00001665/TCONS_00001666,TCONS_00001664"; gene_id "chrA01:2005661-2008613C"; flanks "2008613[,2008346^"; structure "0,1^2-"; splice_chain ",2008545^2008478-"; sources "Undefined,Undefined"; NMorMRNA "null"; degree "4"; dimension "2_2";
chrA01	Undefined	as_event	2007633	2007908	.	-	.	transcript_id "TCONS_00001666,TCONS_00001664/TCONS_00001665"; gene_id "chrA01:2005661-2008613C"; flanks "2007908-,2007633^"; structure "0,1^2-"; splice_chain ",2007882^2007786-"; sources "Undefined,Undefined"; NMorMRNA "null"; degree "4"; dimension "2_2";
chrA01	Undefined	as_event	2028042	2028198	.	-	.	transcript_id "TCONS_00001668,TCONS_00001669"; gene_id "chrA01:2028042-2034997C"; flanks "2028198^,2028042]"; structure "1-,2-"; splice_chain "2028109-,2028106-"; sources "Undefined,Undefined"; NMorMRNA "null"; degree "4"; dimension "2_2";
chrA01	Undefined	as_event	2046561	2047033	.	-	.	transcript_id "TCONS_00001671,TCONS_00001672"; gene_id "chrA01:2045867-2047220C"; flanks "2047033^,2046561^"; structure "1-,2-"; splice_chain "2046620-,2046617-"; sources "Undefined,Undefined"; NMorMRNA "null"; degree "4"; dimension "2_2";
chrA01	Undefined	as_event	2068144	2068612	.	-	.	transcript_id "TCONS_00001674,TCONS_00001673"; gene_id "chrA01:2066410-2068612C"; flanks "2068612[,2068144-"; structure "1^,2^"; splice_chain "2068273^,2068259^"; sources "Undefined,Undefined"; NMorMRNA "null"; degree "4"; dimension "2_2";
chrA01	Undefined	as_event	2069550	2069820	.	-	.	transcript_id "TCONS_00001676,TCONS_00001675/TCONS_00001677"; gene_id "chrA01:2069045-2070337C"; flanks "2069820-,2069550^"; structure "0,1^2-"; splice_chain ",2069767^2069612-"; sources "Undefined,Undefined"; NMorMRNA "null"; degree "4"; dimension "2_2";
chrA01	Undefined	as_event	2075367	2075728	.	-	.	transcript_id "TCONS_00001679,TCONS_00001680"; gene_id "chrA01:2074107-2077069C"; flanks "2075728-,2075367^"; structure "1^3-,2^4-"; splice_chain "2075650^2075476-,2075621^2075447-"; sources "Undefined,Undefined"; NMorMRNA "null"; degree "4"; dimension "2_2";
chrA01	Undefined	as_event	2078592	2078775	.	-	.	transcript_id "TCONS_00001682,TCONS_00001681"; gene_id "chrA01:2077303-2081113C"; flanks "2078775-,2078592-"; structure "1^,2^"; splice_chain "2078666^,2078665^"; sources "Undefined,Undefined"; NMorMRNA "null"; degree "4"; dimension "2_2";
chrA01	Undefined	as_event	2132589	2133453	.	-	.	transcript_id "TCONS_00001689,TCONS_00001688"; gene_id "chrA01:2132589-2135780C"; flanks "2133453-,2132589]"; structure "0,1^2-3^4-5^6-"; splice_chain ",2133354^2133264-2133208^2133042-2132969^2132857-"; sources "Undefined,Undefined"; NMorMRNA "null"; degree "4"; dimension "2_2";
chrA01	Undefined	as_event	2164897	2165213	.	-	.	transcript_id "TCONS_00001695,TCONS_00001696"; gene_id "chrA01:2162580-2165650C"; flanks "2165213-,2164897^"; structure "0,1^2-"; splice_chain ",2165081^2165000-"; sources "Undefined,Undefined"; NMorMRNA "null"; degree "4"; dimension "2_2";
chrA01	Undefined	as_event	2169841	2170048	.	-	.	transcript_id "TCONS_00001698,TCONS_00001699"; gene_id "chrA01:2168504-2171579C"; flanks "2170048^,2169841^"; structure "1-,2-"; splice_chain "2169913-,2169912-"; sources "Undefined,Undefined"; NMorMRNA "null"; degree "4"; dimension "2_2";
chrA01	Undefined	as_event	2168768	2169388	.	-	.	transcript_id "TCONS_00001699,TCONS_00001698"; gene_id "chrA01:2168504-2171579C"; flanks "2169388-,2168768]"; structure "0,1^2-"; splice_chain ",2169287^2169211-"; sources "Undefined,Undefined"; NMorMRNA "null"; degree "4"; dimension "2_2";
chrA01	Undefined	as_event	2252413	2252556	.	-	.	transcript_id "TCONS_00001709,TCONS_00001710/TCONS_00001711"; gene_id "chrA01:2250614-2252969C"; flanks "2252556^,2252413^"; structure "1-,2-"; splice_chain "2252481-,2252480-"; sources "Undefined,Undefined"; NMorMRNA "null"; degree "4"; dimension "2_2";
chrA01	Undefined	as_event	2251738	2252030	.	-	.	transcript_id "TCONS_00001711,TCONS_00001710"; gene_id "chrA01:2250614-2252969C"; flanks "2252030-,2251738-"; structure "1^,2^"; splice_chain "2251947^,2251811^"; sources "Undefined,Undefined"; NMorMRNA "null"; degree "4"; dimension "2_2";
chrA01	Undefined	as_event	2251525	2252030	.	-	.	transcript_id "TCONS_00001709,TCONS_00001711,TCONS_00001710"; gene_id "chrA01:2250614-2252969C"; flanks "2252030-,2251525^"; structure "0,1^3-,2^3-"; splice_chain ",2251947^2251738-,2251811^2251738-"; sources "Undefined,Undefined,Undefined"; NMorMRNA "null"; degree "9"; dimension "3_3";
chrA01	Undefined	as_event	2258751	2259101	.	-	.	transcript_id "TCONS_00001714,TCONS_00001713"; gene_id "chrA01:2258444-2260724C"; flanks "2259101-,2258751^"; structure "0,1^2-"; splice_chain ",2258970^2258890-"; sources "Undefined,Undefined"; NMorMRNA "null"; degree "4"; dimension "2_2";
chrA01	Undefined	as_event	2261437	2261976	.	-	.	transcript_id "TCONS_00001716,TCONS_00001715"; gene_id "chrA01:2261437-2263868C"; flanks "2261976-,2261437]"; structure "0,1^2-"; splice_chain ",2261908^2261828-"; sources "Undefined,Undefined"; NMorMRNA "null"; degree "4"; dimension "2_2";
chrA01	Undefined	as_event	2287815	2288068	.	-	.	transcript_id "TCONS_00001722,TCONS_00001721"; gene_id "chrA01:2286358-2288869C"; flanks "2288068-,2287815^"; structure "1^3-,2^4-"; splice_chain "2288014^2287899-,2287994^2287879-"; sources "Undefined,Undefined"; NMorMRNA "null"; degree "4"; dimension "2_2";
chrA01	Undefined	as_event	2380138	2380575	.	-	.	transcript_id "TCONS_00001730,TCONS_00001729"; gene_id "chrA01:2379357-2381903C"; flanks "2380575-,2380138^"; structure "0,1^2-"; splice_chain ",2380434^2380362-"; sources "Undefined,Undefined"; NMorMRNA "null"; degree "4"; dimension "2_2";
chrA01	Undefined	as_event	2441261	2441633	.	-	.	transcript_id "TCONS_00001733,TCONS_00001732"; gene_id "chrA01:2441034-2443951C"; flanks "2441633-,2441261^"; structure "0,1^2-"; splice_chain ",2441513^2441430-"; sources "Undefined,Undefined"; NMorMRNA "null"; degree "4"; dimension "2_2";
chrA01	Undefined	as_event	2513491	2514154	.	-	.	transcript_id "TCONS_00001743,TCONS_00001744"; gene_id "chrA01:2510914-2514310C"; flanks "2514154^,2513491^"; structure "1-,2-"; splice_chain "2513800-,2513795-"; sources "Undefined,Undefined"; NMorMRNA "null"; degree "4"; dimension "2_2";
chrA01	Undefined	as_event	2517094	2517387	.	-	.	transcript_id "TCONS_00001746,TCONS_00001747"; gene_id "chrA01:2515042-2517510C"; flanks "2517387^,2517094^"; structure "1-,2-"; splice_chain "2517201-,2517198-"; sources "Undefined,Undefined"; NMorMRNA "null"; degree "4"; dimension "2_2";
chrA01	Undefined	as_event	2515423	2515757	.	-	.	transcript_id "TCONS_00001747,TCONS_00001746"; gene_id "chrA01:2515042-2517510C"; flanks "2515757-,2515423^"; structure "0,1^2-"; splice_chain ",2515585^2515503-"; sources "Undefined,Undefined"; NMorMRNA "null"; degree "4"; dimension "2_2";
chrA01	Undefined	as_event	2595129	2595266	.	-	.	transcript_id "TCONS_00001752,TCONS_00001753"; gene_id "chrA01:2593349-2596876C"; flanks "2595266-,2595129-"; structure "1^,2^"; splice_chain "2595207^,2595205^"; sources "Undefined,Undefined"; NMorMRNA "null"; degree "4"; dimension "2_2";
chrA01	Undefined	as_event	2777868	2778145	.	-	.	transcript_id "TCONS_00001772,TCONS_00001773/TCONS_00001774"; gene_id "chrA01:2774153-2781788C"; flanks "2778145^,2777868^"; structure "1-,2-"; splice_chain "2777956-,2777954-"; sources "Undefined,Undefined"; NMorMRNA "null"; degree "4"; dimension "2_2";
chrA01	Undefined	as_event	2777709	2777868	.	-	.	transcript_id "TCONS_00001773,TCONS_00001772/TCONS_00001774"; gene_id "chrA01:2774153-2781788C"; flanks "2777868^,2777709^"; structure "1-,2-"; splice_chain "2777794-,2777792-"; sources "Undefined,Undefined"; NMorMRNA "null"; degree "4"; dimension "2_2";
chrA01	Undefined	as_event	2776977	2777148	.	-	.	transcript_id "TCONS_00001774,TCONS_00001772/TCONS_00001773"; gene_id "chrA01:2774153-2781788C"; flanks "2777148^,2776977^"; structure "1-,2-"; splice_chain "2777038-,2777036-"; sources "Undefined,Undefined"; NMorMRNA "null"; degree "4"; dimension "2_2";
chrA01	Undefined	as_event	2776448	2776704	.	-	.	transcript_id "TCONS_00001774,TCONS_00001772/TCONS_00001773"; gene_id "chrA01:2774153-2781788C"; flanks "2776704-,2776448^"; structure "1^3-,2^4-"; splice_chain "2776598^2776525-,2776597^2776524-"; sources "Undefined,Undefined"; NMorMRNA "null"; degree "4"; dimension "2_2";
chrA01	Undefined	as_event	2776158	2776448	.	-	.	transcript_id "TCONS_00001773,TCONS_00001772/TCONS_00001774"; gene_id "chrA01:2774153-2781788C"; flanks "2776448^,2776158^"; structure "1-,2-"; splice_chain "2776242-,2776241-"; sources "Undefined,Undefined"; NMorMRNA "null"; degree "4"; dimension "2_2";
chrA01	Undefined	as_event	2835474	2835856	.	-	.	transcript_id "TCONS_00001780,TCONS_00001781/TCONS_00001782"; gene_id "chrA01:2834356-2837595C"; flanks "2835856-,2835474^"; structure "0,1^2-"; splice_chain ",2835691^2835607-"; sources "Undefined,Undefined"; NMorMRNA "null"; degree "4"; dimension "2_2";
chrA01	Undefined	as_event	2834808	2835203	.	-	.	transcript_id "TCONS_00001780,TCONS_00001781"; gene_id "chrA01:2834356-2837595C"; flanks "2835203-,2834808^"; structure "0,1^2-"; splice_chain ",2834962^2834887-"; sources "Undefined,Undefined"; NMorMRNA "null"; degree "4"; dimension "2_2";
chrA01	Undefined	as_event	3215488	3216246	.	-	.	transcript_id "TCONS_00001809,TCONS_00001808/TCONS_00001810"; gene_id "chrA01:3210468-3216495C"; flanks "3216246^,3215488^"; structure "1-,2-"; splice_chain "3215600-,3215583-"; sources "Undefined,Undefined"; NMorMRNA "null"; degree "4"; dimension "2_2";
chrA01	Undefined	as_event	3214349	3214737	.	-	.	transcript_id "TCONS_00001808/TCONS_00001809,TCONS_00001810"; gene_id "chrA01:3210468-3216495C"; flanks "3214737-,3214349^"; structure "0,1^2-"; splice_chain ",3214560^3214481-"; sources "Undefined,Undefined"; NMorMRNA "null"; degree "4"; dimension "2_2";
chrA01	Undefined	as_event	3212290	3212405	.	-	.	transcript_id "TCONS_00001809,TCONS_00001808"; gene_id "chrA01:3210468-3216495C"; flanks "3212405^,3212290^"; structure "1-,2-"; splice_chain "3212301-,3212300-"; sources "Undefined,Undefined"; NMorMRNA "null"; degree "4"; dimension "2_2";
chrA01	Undefined	as_event	3378015	3378218	.	-	.	transcript_id "TCONS_00001820/TCONS_00001821,TCONS_00001822"; gene_id "chrA01:3373686-3382479C"; flanks "3378218^,3378015^"; structure "1-,2-"; splice_chain "3378112-,3378109-"; sources "Undefined,Undefined"; NMorMRNA "null"; degree "4"; dimension "2_2";
chrA01	Undefined	as_event	3377697	3377868	.	-	.	transcript_id "TCONS_00001820,TCONS_00001821/TCONS_00001822"; gene_id "chrA01:3373686-3382479C"; flanks "3377868^,3377697^"; structure "1-,2-"; splice_chain "3377786-,3377785-"; sources "Undefined,Undefined"; NMorMRNA "null"; degree "4"; dimension "2_2";
chrA01	Undefined	as_event	3376481	3376732	.	-	.	transcript_id "TCONS_00001821,TCONS_00001820/TCONS_00001822"; gene_id "chrA01:3373686-3382479C"; flanks "3376732-,3376481-"; structure "1^,2^"; splice_chain "3376661^,3376658^"; sources "Undefined,Undefined"; NMorMRNA "null"; degree "4"; dimension "2_2";
chrA01	Undefined	as_event	3445018	3445238	.	-	.	transcript_id "TCONS_00001824,TCONS_00001823"; gene_id "chrA01:3444298-3445412C"; flanks "3445238^,3445018^"; structure "1-,2-"; splice_chain "3445142-,3445137-"; sources "Undefined,Undefined"; NMorMRNA "null"; degree "4"; dimension "2_2";
chrA01	Undefined	as_event	3453101	3453240	.	-	.	transcript_id "TCONS_00001826,TCONS_00001825"; gene_id "chrA01:3447767-3453414C"; flanks "3453240^,3453101^"; structure "1-,2-"; splice_chain "3453151-,3453150-"; sources "Undefined,Undefined"; NMorMRNA "null"; degree "4"; dimension "2_2";
chrA01	Undefined	as_event	3449242	3449353	.	-	.	transcript_id "TCONS_00001826,TCONS_00001825"; gene_id "chrA01:3447767-3453414C"; flanks "3449353^,3449242^"; structure "1-,2-"; splice_chain "3449253-,3449252-"; sources "Undefined,Undefined"; NMorMRNA "null"; degree "4"; dimension "2_2";
chrA01	Undefined	as_event	3448586	3448864	.	-	.	transcript_id "TCONS_00001825,TCONS_00001826"; gene_id "chrA01:3447767-3453414C"; flanks "3448864-,3448586^"; structure "0,1^2-"; splice_chain ",3448801^3448728-"; sources "Undefined,Undefined"; NMorMRNA "null"; degree "4"; dimension "2_2";
chrA01	Undefined	as_event	3640880	3641172	.	-	.	transcript_id "TCONS_00001838,TCONS_00001837"; gene_id "chrA01:3640390-3643085C"; flanks "3641172^,3640880^"; structure "1-,2-"; splice_chain "3640947-,3640945-"; sources "Undefined,Undefined"; NMorMRNA "null"; degree "4"; dimension "2_2";
chrA01	Undefined	as_event	3751091	3751348	.	-	.	transcript_id "TCONS_00001853,TCONS_00001851/TCONS_00001852"; gene_id "chrA01:3750506-3751959C"; flanks "3751348-,3751091^"; structure "0,1^2-"; splice_chain ",3751239^3751154-"; sources "Undefined,Undefined"; NMorMRNA "null"; degree "4"; dimension "2_2";
chrA01	Undefined	as_event	3750562	3750782	.	-	.	transcript_id "TCONS_00001851/TCONS_00001853,TCONS_00001852"; gene_id "chrA01:3750506-3751959C"; flanks "3750782-,3750562-"; structure "1^,2^"; splice_chain "3750673^,3750672^"; sources "Undefined,Undefined"; NMorMRNA "null"; degree "4"; dimension "2_2";
chrA01	Undefined	as_event	3814363	3814566	.	-	.	transcript_id "TCONS_00001857,TCONS_00001856"; gene_id "chrA01:3813755-3815200C"; flanks "3814566-,3814363^"; structure "0,1^2-"; splice_chain ",3814497^3814411-"; sources "Undefined,Undefined"; NMorMRNA "null"; degree "4"; dimension "2_2";
chrA01	Undefined	as_event	3855396	3856217	.	-	.	transcript_id "TCONS_00001862,TCONS_00001861"; gene_id "chrA01:3852635-3856508C"; flanks "3856217^,3855396-"; structure "0,1-2^"; splice_chain ",3855822-3855769^"; sources "Undefined,Undefined"; NMorMRNA "null"; degree "4"; dimension "2_2";
chrA01	Undefined	as_event	3900077	3900324	.	-	.	transcript_id "TCONS_00001865,TCONS_00001864"; gene_id "chrA01:3895388-3904974C"; flanks "3900324-,3900077^"; structure "0,1^2-"; splice_chain ",3900215^3900137-"; sources "Undefined,Undefined"; NMorMRNA "null"; degree "4"; dimension "2_2";
chrA01	Undefined	as_event	3953518	3954107	.	-	.	transcript_id "TCONS_00001869,TCONS_00001870"; gene_id "chrA01:3950715-3954522C"; flanks "3954107^,3953518^"; structure "1-,2-"; splice_chain "3953809-,3953804-"; sources "Undefined,Undefined"; NMorMRNA "null"; degree "4"; dimension "2_2";
chrA01	Undefined	as_event	4046109	4046970	.	-	.	transcript_id "TCONS_00001878,TCONS_00001877"; gene_id "chrA01:4044820-4048033C"; flanks "4046970-,4046109-"; structure "1^,2^"; splice_chain "4046202^,4046196^"; sources "Undefined,Undefined"; NMorMRNA "null"; degree "4"; dimension "2_2";
chrA01	Undefined	as_event	4064707	4064905	.	-	.	transcript_id "TCONS_00001882,TCONS_00001881/TCONS_00001883"; gene_id "chrA01:4056077-4065269C"; flanks "4064905^,4064707^"; structure "1-,2-"; splice_chain "4064814-,4064813-"; sources "Undefined,Undefined"; NMorMRNA "null"; degree "4"; dimension "2_2";
chrA01	Undefined	as_event	4060445	4060943	.	-	.	transcript_id "TCONS_00001882,TCONS_00001881"; gene_id "chrA01:4056077-4065269C"; flanks "4060943-,4060445^"; structure "1^3-,2^4-"; splice_chain "4060716^4060581-,4060705^4060570-"; sources "Undefined,Undefined"; NMorMRNA "null"; degree "4"; dimension "2_2";
chrA01	Undefined	as_event	4060238	4060943	.	-	.	transcript_id "TCONS_00001882,TCONS_00001881,TCONS_00001883"; gene_id "chrA01:4056077-4065269C"; flanks "4060943-,4060238^"; structure "1^4-8^10-,2^5-8^10-,3^6-7^9-"; splice_chain "4060716^4060581-4060445^4060355-,4060705^4060570-4060445^4060355-,4060704^4060569-4060447^4060357-"; sources "Undefined,Undefined,Undefined"; NMorMRNA "null"; degree "9"; dimension "3_3";
chrA01	Undefined	as_event	4056077	4056810	.	-	.	transcript_id "TCONS_00001882,TCONS_00001881/TCONS_00001883"; gene_id "chrA01:4056077-4065269C"; flanks "4056810-,4056077]"; structure "1^3-,2^4-"; splice_chain "4056664^4056560-,4056654^4056550-"; sources "Undefined,Undefined"; NMorMRNA "null"; degree "4"; dimension "2_2";
chrA01	Undefined	as_event	4278272	4278473	.	-	.	transcript_id "TCONS_00001895,TCONS_00001896"; gene_id "chrA01:4276607-4279648C"; flanks "4278473-,4278272-"; structure "1^,2^"; splice_chain "4278338^,4278337^"; sources "Undefined,Undefined"; NMorMRNA "null"; degree "4"; dimension "2_2";
chrA01	Undefined	as_event	4278033	4278473	.	-	.	transcript_id "TCONS_00001897,TCONS_00001895"; gene_id "chrA01:4276607-4279648C"; flanks "4278473-,4278033^"; structure "0,1^2-"; splice_chain ",4278338^4278272-"; sources "Undefined,Undefined"; NMorMRNA "null"; degree "4"; dimension "2_2";
chrA01	Undefined	as_event	4277870	4278272	.	-	.	transcript_id "TCONS_00001896,TCONS_00001895"; gene_id "chrA01:4276607-4279648C"; flanks "4278272-,4277870^"; structure "0,1^2-"; splice_chain ",4278033^4277955-"; sources "Undefined,Undefined"; NMorMRNA "null"; degree "4"; dimension "2_2";
chrA01	Undefined	as_event	4277870	4278473	.	-	.	transcript_id "TCONS_00001895,TCONS_00001896,TCONS_00001897"; gene_id "chrA01:4276607-4279648C"; flanks "4278473-,4277870^"; structure "1^3-4^5-,2^3-,4^5-"; splice_chain "4278338^4278272-4278033^4277955-,4278337^4278272-,4278033^4277955-"; sources "Undefined,Undefined,Undefined"; NMorMRNA "null"; degree "9"; dimension "3_3";
chrA01	Undefined	as_event	4277174	4277515	.	-	.	transcript_id "TCONS_00001896,TCONS_00001895/TCONS_00001897"; gene_id "chrA01:4276607-4279648C"; flanks "4277515-,4277174^"; structure "0,1^2-"; splice_chain ",4277357^4277287-"; sources "Undefined,Undefined"; NMorMRNA "null"; degree "4"; dimension "2_2";
chrA01	Undefined	as_event	4276624	4277100	.	-	.	transcript_id "TCONS_00001895,TCONS_00001896"; gene_id "chrA01:4276607-4279648C"; flanks "4277100-,4276624-"; structure "1^,2^"; splice_chain "4276791^,4276735^"; sources "Undefined,Undefined"; NMorMRNA "null"; degree "4"; dimension "2_2";
chrA01	Undefined	as_event	4331328	4331768	.	-	.	transcript_id "TCONS_00001900,TCONS_00001899"; gene_id "chrA01:4327217-4331846C"; flanks "4331768^,4331328^"; structure "1-,2-"; splice_chain "4331524-,4331405-"; sources "Undefined,Undefined"; NMorMRNA "null"; degree "4"; dimension "2_2";
chrA01	Undefined	as_event	4332884	4333097	.	-	.	transcript_id "TCONS_00001901,TCONS_00001902"; gene_id "chrA01:4332406-4333802C"; flanks "4333097^,4332884^"; structure "1-,2-"; splice_chain "4333009-,4332985-"; sources "Undefined,Undefined"; NMorMRNA "null"; degree "4"; dimension "2_2";
chrA01	Undefined	as_event	4807226	4807388	.	-	.	transcript_id "TCONS_00001925,TCONS_00001926/TCONS_00001927"; gene_id "chrA01:4806103-4807701C"; flanks "4807388^,4807226^"; structure "1-,2-"; splice_chain "4807284-,4807281-"; sources "Undefined,Undefined"; NMorMRNA "null"; degree "4"; dimension "2_2";
chrA01	Undefined	as_event	4960440	4960630	.	-	.	transcript_id "TCONS_00001940,TCONS_00001939"; gene_id "chrA01:4959795-4960799C"; flanks "4960630^,4960440^"; structure "1-,2-"; splice_chain "4960511-,4960509-"; sources "Undefined,Undefined"; NMorMRNA "null"; degree "4"; dimension "2_2";
chrA01	Undefined	as_event	4962924	4963074	.	-	.	transcript_id "TCONS_00001941,TCONS_00001942"; gene_id "chrA01:4961728-4966744C"; flanks "4963074^,4962924^"; structure "1-,2-"; splice_chain "4962980-,4962977-"; sources "Undefined,Undefined"; NMorMRNA "null"; degree "4"; dimension "2_2";
chrA01	Undefined	as_event	4970048	4970392	.	-	.	transcript_id "TCONS_00001943,TCONS_00001944"; gene_id "chrA01:4969765-4972834C"; flanks "4970392-,4970048^"; structure "1^3-,2^4-"; splice_chain "4970297^4970203-,4970287^4970193-"; sources "Undefined,Undefined"; NMorMRNA "null"; degree "4"; dimension "2_2";
chrA01	Undefined	as_event	5051799	5052381	.	-	.	transcript_id "TCONS_00001953,TCONS_00001952"; gene_id "chrA01:5050916-5052381C"; flanks "5052381[,5051799^"; structure "1^3-,2^4-"; splice_chain "5052067^5051985-,5052049^5051967-"; sources "Undefined,Undefined"; NMorMRNA "null"; degree "4"; dimension "2_2";
chrA01	Undefined	as_event	5126248	5126921	.	-	.	transcript_id "TCONS_00001956,TCONS_00001957"; gene_id "chrA01:5126248-5129158C"; flanks "5126921-,5126248]"; structure "1^3-,2^4-"; splice_chain "5126878^5126795-,5126868^5126785-"; sources "Undefined,Undefined"; NMorMRNA "null"; degree "4"; dimension "2_2";
chrA01	Undefined	as_event	5164791	5165008	.	-	.	transcript_id "TCONS_00001960,TCONS_00001961"; gene_id "chrA01:5164214-5165787C"; flanks "5165008-,5164791^"; structure "0,1^2-"; splice_chain ",5164950^5164847-"; sources "Undefined,Undefined"; NMorMRNA "null"; degree "4"; dimension "2_2";
chrA01	Undefined	as_event	5369921	5370156	.	-	.	transcript_id "TCONS_00001978,TCONS_00001977"; gene_id "chrA01:5369121-5370896C"; flanks "5370156-,5369921^"; structure "0,1^2-"; splice_chain ",5370078^5369994-"; sources "Undefined,Undefined"; NMorMRNA "null"; degree "4"; dimension "2_2";
chrA01	Undefined	as_event	5405287	5406536	.	-	.	transcript_id "TCONS_00001981,TCONS_00001982"; gene_id "chrA01:5403847-5407919C"; flanks "5406536-,5405287^"; structure "1^3-,2^4-"; splice_chain "5406304^5406219-,5406303^5406218-"; sources "Undefined,Undefined"; NMorMRNA "null"; degree "4"; dimension "2_2";
chrA01	Undefined	as_event	5412450	5412856	.	-	.	transcript_id "TCONS_00001985,TCONS_00001984"; gene_id "chrA01:5411848-5415744C"; flanks "5412856-,5412450^"; structure "0,1^2-"; splice_chain ",5412740^5412569-"; sources "Undefined,Undefined"; NMorMRNA "null"; degree "4"; dimension "2_2";
chrA01	Undefined	as_event	5671933	5672585	.	-	.	transcript_id "TCONS_00002008,TCONS_00002007"; gene_id "chrA01:5671020-5672767C"; flanks "5672585^,5671933^"; structure "1-,2-"; splice_chain "5672220-,5672207-"; sources "Undefined,Undefined"; NMorMRNA "null"; degree "4"; dimension "2_2";
chrA01	Undefined	as_event	5703171	5703632	.	-	.	transcript_id "TCONS_00002012,TCONS_00002011"; gene_id "chrA01:5700277-5704792C"; flanks "5703632^,5703171-"; structure "0,1-2^"; splice_chain ",5703486-5703452^"; sources "Undefined,Undefined"; NMorMRNA "null"; degree "4"; dimension "2_2";
chrA01	Undefined	as_event	5753863	5754123	.	-	.	transcript_id "TCONS_00002015,TCONS_00002016"; gene_id "chrA01:5752144-5758633C"; flanks "5754123-,5753863^"; structure "0,1^2-"; splice_chain ",5754008^5753932-"; sources "Undefined,Undefined"; NMorMRNA "null"; degree "4"; dimension "2_2";
chrA01	Undefined	as_event	5795867	5796195	.	-	.	transcript_id "TCONS_00002018,TCONS_00002019"; gene_id "chrA01:5794289-5796711C"; flanks "5796195^,5795867^"; structure "1-,2-"; splice_chain "5796121-,5796110-"; sources "Undefined,Undefined"; NMorMRNA "null"; degree "4"; dimension "2_2";
chrA01	Undefined	as_event	5794919	5795277	.	-	.	transcript_id "TCONS_00002018,TCONS_00002019"; gene_id "chrA01:5794289-5796711C"; flanks "5795277-,5794919^"; structure "0,1^2-"; splice_chain ",5795166^5795088-"; sources "Undefined,Undefined"; NMorMRNA "null"; degree "4"; dimension "2_2";
chrA01	Undefined	as_event	5817289	5817517	.	-	.	transcript_id "TCONS_00002021,TCONS_00002020"; gene_id "chrA01:5816943-5818773C"; flanks "5817517-,5817289^"; structure "0,1^2-"; splice_chain ",5817434^5817342-"; sources "Undefined,Undefined"; NMorMRNA "null"; degree "4"; dimension "2_2";
chrA01	Undefined	as_event	5926286	5927266	.	-	.	transcript_id "TCONS_00002029,TCONS_00002028"; gene_id "chrA01:5926266-5927304C"; flanks "5927266^,5926286]"; structure "1-,2-"; splice_chain "5926737-,5926732-"; sources "Undefined,Undefined"; NMorMRNA "null"; degree "4"; dimension "2_2";
chrA01	Undefined	as_event	6055997	6056438	.	-	.	transcript_id "TCONS_00002041,TCONS_00002040"; gene_id "chrA01:6055311-6057659C"; flanks "6056438-,6055997^"; structure "0,1^2-"; splice_chain ",6056283^6056208-"; sources "Undefined,Undefined"; NMorMRNA "null"; degree "4"; dimension "2_2";
chrA01	Undefined	as_event	6083596	6083868	.	-	.	transcript_id "TCONS_00002045,TCONS_00002044"; gene_id "chrA01:6082699-6085419C"; flanks "6083868-,6083596^"; structure "1^3-,2^4-"; splice_chain "6083736^6083667-,6083712^6083643-"; sources "Undefined,Undefined"; NMorMRNA "null"; degree "4"; dimension "2_2";
chrA01	Undefined	as_event	6083433	6083596	.	-	.	transcript_id "TCONS_00002044,TCONS_00002045"; gene_id "chrA01:6082699-6085419C"; flanks "6083596^,6083433^"; structure "1-,2-"; splice_chain "6083520-,6083519-"; sources "Undefined,Undefined"; NMorMRNA "null"; degree "4"; dimension "2_2";
chrA01	Undefined	as_event	6122639	6123133	.	-	.	transcript_id "TCONS_00002050,TCONS_00002051"; gene_id "chrA01:6120670-6126486C"; flanks "6123133-,6122639^"; structure "0,1^2-"; splice_chain ",6123070^6122997-"; sources "Undefined,Undefined"; NMorMRNA "null"; degree "4"; dimension "2_2";
chrA01	Undefined	as_event	6734053	6734442	.	-	.	transcript_id "TCONS_00002080,TCONS_00002079"; gene_id "chrA01:6731709-6735511C"; flanks "6734442-,6734053^"; structure "0,1^2-"; splice_chain ",6734395^6734313-"; sources "Undefined,Undefined"; NMorMRNA "null"; degree "4"; dimension "2_2";
chrA01	Undefined	as_event	6737448	6737823	.	-	.	transcript_id "TCONS_00002082,TCONS_00002081"; gene_id "chrA01:6736490-6739012C"; flanks "6737823-,6737448^"; structure "0,1^2-"; splice_chain ",6737680^6737600-"; sources "Undefined,Undefined"; NMorMRNA "null"; degree "4"; dimension "2_2";
chrA01	Undefined	as_event	6737006	6737370	.	-	.	transcript_id "TCONS_00002082,TCONS_00002081"; gene_id "chrA01:6736490-6739012C"; flanks "6737370-,6737006^"; structure "0,1^2-"; splice_chain ",6737255^6737173-"; sources "Undefined,Undefined"; NMorMRNA "null"; degree "4"; dimension "2_2";
chrA01	Undefined	as_event	6846799	6848321	.	-	.	transcript_id "TCONS_00002086,TCONS_00002087"; gene_id "chrA01:6846799-6848459C"; flanks "6848321-,6846799]"; structure "1^3-5^7-9^11-,2^4-6^8-10^12-"; splice_chain "6848157^6848058-6847988^6847655-6847176^6847091-,6848147^6848048-6847978^6847645-6847166^6847081-"; sources "Undefined,Undefined"; NMorMRNA "null"; degree "4"; dimension "2_2";
chrA01	Undefined	as_event	7090454	7090794	.	-	.	transcript_id "TCONS_00002107,TCONS_00002108"; gene_id "chrA01:7087491-7091387C"; flanks "7090794-,7090454^"; structure "1^3-,2^4-"; splice_chain "7090758^7090542-,7090730^7090514-"; sources "Undefined,Undefined"; NMorMRNA "null"; degree "4"; dimension "2_2";
chrA01	Undefined	as_event	7102468	7102797	.	-	.	transcript_id "TCONS_00002111,TCONS_00002110"; gene_id "chrA01:7101576-7103722C"; flanks "7102797-,7102468^"; structure "0,1^2-"; splice_chain ",7102625^7102539-"; sources "Undefined,Undefined"; NMorMRNA "null"; degree "4"; dimension "2_2";
chrA01	Undefined	as_event	7165913	7166622	.	-	.	transcript_id "TCONS_00002118,TCONS_00002117"; gene_id "chrA01:7163844-7166767C"; flanks "7166622^,7165913-"; structure "0,1-2^"; splice_chain ",7166292-7166109^"; sources "Undefined,Undefined"; NMorMRNA "null"; degree "4"; dimension "2_2";
chrA01	Undefined	as_event	7164236	7164541	.	-	.	transcript_id "TCONS_00002118,TCONS_00002117"; gene_id "chrA01:7163844-7166767C"; flanks "7164541-,7164236^"; structure "0,1^2-"; splice_chain ",7164444^7164338-"; sources "Undefined,Undefined"; NMorMRNA "null"; degree "4"; dimension "2_2";
chrA01	Undefined	as_event	7169044	7169332	.	-	.	transcript_id "TCONS_00002119,TCONS_00002120"; gene_id "chrA01:7167109-7169729C"; flanks "7169332-,7169044^"; structure "0,1^2-"; splice_chain ",7169237^7169151-"; sources "Undefined,Undefined"; NMorMRNA "null"; degree "4"; dimension "2_2";
chrA01	Undefined	as_event	7168260	7168450	.	-	.	transcript_id "TCONS_00002119,TCONS_00002120"; gene_id "chrA01:7167109-7169729C"; flanks "7168450-,7168260^"; structure "0,1^2-"; splice_chain ",7168411^7168334-"; sources "Undefined,Undefined"; NMorMRNA "null"; degree "4"; dimension "2_2";
chrA01	Undefined	as_event	7200040	7200402	.	-	.	transcript_id "TCONS_00002128,TCONS_00002127"; gene_id "chrA01:7199913-7201986C"; flanks "7200402-,7200040^"; structure "0,1^2-"; splice_chain ",7200217^7200128-"; sources "Undefined,Undefined"; NMorMRNA "null"; degree "4"; dimension "2_2";
chrA01	Undefined	as_event	7293366	7293538	.	-	.	transcript_id "TCONS_00002138,TCONS_00002137"; gene_id "chrA01:7291758-7294373C"; flanks "7293538-,7293366^"; structure "0,1^2-"; splice_chain ",7293503^7293416-"; sources "Undefined,Undefined"; NMorMRNA "null"; degree "4"; dimension "2_2";
chrA01	Undefined	as_event	7343467	7343742	.	-	.	transcript_id "TCONS_00002146,TCONS_00002145"; gene_id "chrA01:7343075-7345393C"; flanks "7343742^,7343467^"; structure "1-,2-"; splice_chain "7343664-,7343661-"; sources "Undefined,Undefined"; NMorMRNA "null"; degree "4"; dimension "2_2";
chrA01	Undefined	as_event	7343467	7343836	.	-	.	transcript_id "TCONS_00002147,TCONS_00002146,TCONS_00002145"; gene_id "chrA01:7343075-7345393C"; flanks "7343836-,7343467^"; structure "0,1^2-,1^3-"; splice_chain ",7343742^7343664-,7343742^7343661-"; sources "Undefined,Undefined,Undefined"; NMorMRNA "null"; degree "9"; dimension "3_3";
chrA01	Undefined	as_event	7449684	7450119	.	-	.	transcript_id "TCONS_00002152,TCONS_00002151"; gene_id "chrA01:7448697-7450982C"; flanks "7450119-,7449684^"; structure "0,1^2-"; splice_chain ",7450018^7449830-"; sources "Undefined,Undefined"; NMorMRNA "null"; degree "4"; dimension "2_2";
chrA01	Undefined	as_event	7506095	7506387	.	-	.	transcript_id "TCONS_00002155,TCONS_00002154"; gene_id "chrA01:7505974-7509145C"; flanks "7506387-,7506095^"; structure "0,1^2-"; splice_chain ",7506269^7506181-"; sources "Undefined,Undefined"; NMorMRNA "null"; degree "4"; dimension "2_2";
chrA01	Undefined	as_event	7674275	7674674	.	-	.	transcript_id "TCONS_00002166,TCONS_00002165"; gene_id "chrA01:7667999-7675953C"; flanks "7674674-,7674275^"; structure "0,1^2-"; splice_chain ",7674422^7674342-"; sources "Undefined,Undefined"; NMorMRNA "null"; degree "4"; dimension "2_2";
chrA01	Undefined	as_event	7672953	7673284	.	-	.	transcript_id "TCONS_00002164/TCONS_00002165,TCONS_00002166"; gene_id "chrA01:7667999-7675953C"; flanks "7673284^,7672953^"; structure "1-,2-"; splice_chain "7673106-,7673033-"; sources "Undefined,Undefined"; NMorMRNA "null"; degree "4"; dimension "2_2";
chrA01	Undefined	as_event	7669648	7669874	.	-	.	transcript_id "TCONS_00002165/TCONS_00002166,TCONS_00002164"; gene_id "chrA01:7667999-7675953C"; flanks "7669874-,7669648^"; structure "0,1^2-"; splice_chain ",7669796^7669721-"; sources "Undefined,Undefined"; NMorMRNA "null"; degree "4"; dimension "2_2";
chrA01	Undefined	as_event	7668806	7669061	.	-	.	transcript_id "TCONS_00002166,TCONS_00002164/TCONS_00002165"; gene_id "chrA01:7667999-7675953C"; flanks "7669061-,7668806^"; structure "0,1^2-"; splice_chain ",7668988^7668912-"; sources "Undefined,Undefined"; NMorMRNA "null"; degree "4"; dimension "2_2";
chrA01	Undefined	as_event	7900845	7901429	.	-	.	transcript_id "TCONS_00002178,TCONS_00002177"; gene_id "chrA01:7900106-7901490C"; flanks "7901429^,7900845^"; structure "1-,2-"; splice_chain "7901044-,7901039-"; sources "Undefined,Undefined"; NMorMRNA "null"; degree "4"; dimension "2_2";
chrA01	Undefined	as_event	7900845	7901490	.	-	.	transcript_id "TCONS_00002179,TCONS_00002178"; gene_id "chrA01:7900106-7901490C"; flanks "7901490[,7900845^"; structure "1^3-,2^4-"; splice_chain "7901439^7901054-,7901429^7901044-"; sources "Undefined,Undefined"; NMorMRNA "null"; degree "4"; dimension "2_2";
chrA01	Undefined	as_event	7923899	7924278	.	-	.	transcript_id "TCONS_00002181/TCONS_00002182,TCONS_00002180"; gene_id "chrA01:7921896-7926524C"; flanks "7924278-,7923899^"; structure "0,1^2-"; splice_chain ",7924174^7924077-"; sources "Undefined,Undefined"; NMorMRNA "null"; degree "4"; dimension "2_2";
chrA01	Undefined	as_event	7923228	7923570	.	-	.	transcript_id "TCONS_00002181,TCONS_00002180/TCONS_00002182"; gene_id "chrA01:7921896-7926524C"; flanks "7923570-,7923228^"; structure "0,1^2-"; splice_chain ",7923384^7923297-"; sources "Undefined,Undefined"; NMorMRNA "null"; degree "4"; dimension "2_2";
chrA01	Undefined	as_event	7922233	7922500	.	-	.	transcript_id "TCONS_00002181,TCONS_00002180/TCONS_00002182"; gene_id "chrA01:7921896-7926524C"; flanks "7922500-,7922233^"; structure "1^3-,2^4-"; splice_chain "7922442^7922341-,7922432^7922331-"; sources "Undefined,Undefined"; NMorMRNA "null"; degree "4"; dimension "2_2";
chrA01	Undefined	as_event	8058135	8059146	.	-	.	transcript_id "TCONS_00002197,TCONS_00002196"; gene_id "chrA01:8058135-8059146C"; flanks "8059146[,8058135]"; structure "0,1^2-"; splice_chain ",8058536^8058411-"; sources "Undefined,Undefined"; NMorMRNA "null"; degree "4"; dimension "2_2";
chrA01	Undefined	as_event	8070829	8071414	.	-	.	transcript_id "TCONS_00002198,TCONS_00002199"; gene_id "chrA01:8068710-8071859C"; flanks "8071414^,8070829^"; structure "1-,2-"; splice_chain "8070916-,8070914-"; sources "Undefined,Undefined"; NMorMRNA "null"; degree "4"; dimension "2_2";
chrA01	Undefined	as_event	8070150	8070758	.	-	.	transcript_id "TCONS_00002198,TCONS_00002199"; gene_id "chrA01:8068710-8071859C"; flanks "8070758-,8070150^"; structure "1^3-,2^4-"; splice_chain "8070454^8070234-,8070453^8070233-"; sources "Undefined,Undefined"; NMorMRNA "null"; degree "4"; dimension "2_2";
chrA01	Undefined	as_event	8080960	8081332	.	-	.	transcript_id "TCONS_00002203,TCONS_00002202"; gene_id "chrA01:8080118-8083311C"; flanks "8081332-,8080960^"; structure "0,1^2-"; splice_chain ",8081188^8081115-"; sources "Undefined,Undefined"; NMorMRNA "null"; degree "4"; dimension "2_2";
chrA01	Undefined	as_event	8180037	8180791	.	-	.	transcript_id "TCONS_00002212,TCONS_00002211"; gene_id "chrA01:8180037-8182512C"; flanks "8180791-,8180037]"; structure "0,1^2-"; splice_chain ",8180543^8180455-"; sources "Undefined,Undefined"; NMorMRNA "null"; degree "4"; dimension "2_2";
chrA01	Undefined	as_event	8187591	8187916	.	-	.	transcript_id "TCONS_00002213,TCONS_00002214"; gene_id "chrA01:8187106-8188710C"; flanks "8187916-,8187591^"; structure "1^3-,2^4-"; splice_chain "8187830^8187725-,8187829^8187724-"; sources "Undefined,Undefined"; NMorMRNA "null"; degree "4"; dimension "2_2";
chrA01	Undefined	as_event	8225392	8226370	.	-	.	transcript_id "TCONS_00002218,TCONS_00002219"; gene_id "chrA01:8224345-8227344C"; flanks "8226370^,8225392-"; structure "0,1-2^"; splice_chain ",8226107-8226036^"; sources "Undefined,Undefined"; NMorMRNA "null"; degree "4"; dimension "2_2";
chrA01	Undefined	as_event	8225036	8225337	.	-	.	transcript_id "TCONS_00002219,TCONS_00002218"; gene_id "chrA01:8224345-8227344C"; flanks "8225337^,8225036-"; structure "0,1-2^"; splice_chain ",8225250-8225120^"; sources "Undefined,Undefined"; NMorMRNA "null"; degree "4"; dimension "2_2";
chrA01	Undefined	as_event	8268819	8269053	.	-	.	transcript_id "TCONS_00002226,TCONS_00002227"; gene_id "chrA01:8266789-8269296C"; flanks "8269053^,8268819^"; structure "1-,2-"; splice_chain "8268931-,8268930-"; sources "Undefined,Undefined"; NMorMRNA "null"; degree "4"; dimension "2_2";
chrA01	Undefined	as_event	8270065	8270484	.	-	.	transcript_id "TCONS_00002228,TCONS_00002229"; gene_id "chrA01:8269501-8271176C"; flanks "8270484-,8270065^"; structure "1^3-,2^4-"; splice_chain "8270414^8270280-,8270404^8270270-"; sources "Undefined,Undefined"; NMorMRNA "null"; degree "4"; dimension "2_2";
chrA01	Undefined	as_event	8310681	8311021	.	-	.	transcript_id "TCONS_00002230,TCONS_00002231/TCONS_00002232"; gene_id "chrA01:8307686-8311624C"; flanks "8311021-,8310681^"; structure "0,1^2-"; splice_chain ",8310877^8310790-"; sources "Undefined,Undefined"; NMorMRNA "null"; degree "4"; dimension "2_2";
chrA01	Undefined	as_event	8308495	8308658	.	-	.	transcript_id "TCONS_00002231,TCONS_00002230/TCONS_00002232"; gene_id "chrA01:8307686-8311624C"; flanks "8308658^,8308495^"; structure "1-,2-"; splice_chain "8308580-,8308576-"; sources "Undefined,Undefined"; NMorMRNA "null"; degree "4"; dimension "2_2";
chrA01	Undefined	as_event	8409320	8410736	.	-	.	transcript_id "TCONS_00002236,TCONS_00002235"; gene_id "chrA01:8409320-8410736C"; flanks "8410736[,8409320]"; structure "0,1^2-"; splice_chain ",8409768^8409678-"; sources "Undefined,Undefined"; NMorMRNA "null"; degree "4"; dimension "2_2";
chrA01	Undefined	as_event	8439213	8439399	.	-	.	transcript_id "TCONS_00002240,TCONS_00002239"; gene_id "chrA01:8439072-8441871C"; flanks "8439399^,8439213^"; structure "1-,2-"; splice_chain "8439327-,8439325-"; sources "Undefined,Undefined"; NMorMRNA "null"; degree "4"; dimension "2_2";
chrA01	Undefined	as_event	8498684	8499130	.	-	.	transcript_id "TCONS_00002247,TCONS_00002246"; gene_id "chrA01:8498089-8499632C"; flanks "8499130-,8498684^"; structure "0,1^2-"; splice_chain ",8498890^8498804-"; sources "Undefined,Undefined"; NMorMRNA "null"; degree "4"; dimension "2_2";
chrA01	Undefined	as_event	8813853	8814398	.	-	.	transcript_id "TCONS_00002258,TCONS_00002260"; gene_id "chrA01:8812136-8814457C"; flanks "8814398^,8813853^"; structure "1-,2-"; splice_chain "8813943-,8813941-"; sources "Undefined,Undefined"; NMorMRNA "null"; degree "4"; dimension "2_2";
chrA01	Undefined	as_event	9396254	9396505	.	-	.	transcript_id "TCONS_00002288,TCONS_00002286/TCONS_00002287"; gene_id "chrA01:9389668-9396901C"; flanks "9396505-,9396254^"; structure "0,1^2-"; splice_chain ",9396398^9396322-"; sources "Undefined,Undefined"; NMorMRNA "null"; degree "4"; dimension "2_2";
chrA01	Undefined	as_event	9395165	9395307	.	-	.	transcript_id "TCONS_00002286,TCONS_00002287/TCONS_00002288"; gene_id "chrA01:9389668-9396901C"; flanks "9395307^,9395165^"; structure "1-,2-"; splice_chain "9395229-,9395227-"; sources "Undefined,Undefined"; NMorMRNA "null"; degree "4"; dimension "2_2";
chrA01	Undefined	as_event	9394568	9394762	.	-	.	transcript_id "TCONS_00002286,TCONS_00002287/TCONS_00002288"; gene_id "chrA01:9389668-9396901C"; flanks "9394762^,9394568^"; structure "1-,2-"; splice_chain "9394678-,9394677-"; sources "Undefined,Undefined"; NMorMRNA "null"; degree "4"; dimension "2_2";
chrA01	Undefined	as_event	9394147	9394336	.	-	.	transcript_id "TCONS_00002288,TCONS_00002286/TCONS_00002287"; gene_id "chrA01:9389668-9396901C"; flanks "9394336^,9394147^"; structure "1-,2-"; splice_chain "9394205-,9394203-"; sources "Undefined,Undefined"; NMorMRNA "null"; degree "4"; dimension "2_2";
chrA01	Undefined	as_event	9393331	9393597	.	-	.	transcript_id "TCONS_00002288,TCONS_00002286/TCONS_00002287"; gene_id "chrA01:9389668-9396901C"; flanks "9393597^,9393331^"; structure "1-,2-"; splice_chain "9393415-,9393414-"; sources "Undefined,Undefined"; NMorMRNA "null"; degree "4"; dimension "2_2";
chrA01	Undefined	as_event	9391654	9391876	.	-	.	transcript_id "TCONS_00002287,TCONS_00002286/TCONS_00002288"; gene_id "chrA01:9389668-9396901C"; flanks "9391876-,9391654^"; structure "0,1^2-"; splice_chain ",9391833^9391749-"; sources "Undefined,Undefined"; NMorMRNA "null"; degree "4"; dimension "2_2";
chrA01	Undefined	as_event	9390594	9390777	.	-	.	transcript_id "TCONS_00002287,TCONS_00002286/TCONS_00002288"; gene_id "chrA01:9389668-9396901C"; flanks "9390777^,9390594^"; structure "1-,2-"; splice_chain "9390666-,9390665-"; sources "Undefined,Undefined"; NMorMRNA "null"; degree "4"; dimension "2_2";
chrA01	Undefined	as_event	9429967	9430123	.	-	.	transcript_id "TCONS_00002291,TCONS_00002292"; gene_id "chrA01:9428655-9431177C"; flanks "9430123^,9429967^"; structure "1-,2-"; splice_chain "9430049-,9430011-"; sources "Undefined,Undefined"; NMorMRNA "null"; degree "4"; dimension "2_2";
chrA01	Undefined	as_event	9553811	9555212	.	-	.	transcript_id "TCONS_00002296,TCONS_00002297"; gene_id "chrA01:9553811-9555226C"; flanks "9555212^,9553811]"; structure "1-,2-"; splice_chain "9554844-,9554841-"; sources "Undefined,Undefined"; NMorMRNA "null"; degree "4"; dimension "2_2";
chrA01	Undefined	as_event	9565728	9566050	.	-	.	transcript_id "TCONS_00002300,TCONS_00002301"; gene_id "chrA01:9565019-9566050C"; flanks "9566050[,9565728^"; structure "0,1^2-"; splice_chain ",9565989^9565895-"; sources "Undefined,Undefined"; NMorMRNA "null"; degree "4"; dimension "2_2";
chrA01	Undefined	as_event	9803795	9804507	.	-	.	transcript_id "TCONS_00002306,TCONS_00002305"; gene_id "chrA01:9803795-9808248C"; flanks "9804507-,9803795]"; structure "1^3-,2^4-"; splice_chain "9804412^9804113-,9804402^9804103-"; sources "Undefined,Undefined"; NMorMRNA "null"; degree "4"; dimension "2_2";
chrA01	Undefined	as_event	9838699	9838977	.	-	.	transcript_id "TCONS_00002309/TCONS_00002310,TCONS_00002308"; gene_id "chrA01:9836711-9840351C"; flanks "9838977-,9838699^"; structure "0,1^2-"; splice_chain ",9838903^9838818-"; sources "Undefined,Undefined"; NMorMRNA "null"; degree "4"; dimension "2_2";
chrA01	Undefined	as_event	9837174	9837795	.	-	.	transcript_id "TCONS_00002308/TCONS_00002309,TCONS_00002310"; gene_id "chrA01:9836711-9840351C"; flanks "9837795-,9837174-"; structure "1^,2^"; splice_chain "9837639^,9837638^"; sources "Undefined,Undefined"; NMorMRNA "null"; degree "4"; dimension "2_2";
chrA01	Undefined	as_event	9836791	9836967	.	-	.	transcript_id "TCONS_00002308/TCONS_00002309,TCONS_00002310"; gene_id "chrA01:9836711-9840351C"; flanks "9836967-,9836791-"; structure "1^,2^"; splice_chain "9836855^,9836853^"; sources "Undefined,Undefined"; NMorMRNA "null"; degree "4"; dimension "2_2";
chrA01	Undefined	as_event	9954772	9955195	.	-	.	transcript_id "TCONS_00002312,TCONS_00002313"; gene_id "chrA01:9954178-9956035C"; flanks "9955195-,9954772^"; structure "0,1^2-"; splice_chain ",9955100^9954999-"; sources "Undefined,Undefined"; NMorMRNA "null"; degree "4"; dimension "2_2";
chrA01	Undefined	as_event	10000308	10000818	.	-	.	transcript_id "TCONS_00002317/TCONS_00002318,TCONS_00002316"; gene_id "chrA01:9998880-10003688C"; flanks "10000818-,10000308^"; structure "0,1^2-"; splice_chain ",10000587^10000517-"; sources "Undefined,Undefined"; NMorMRNA "null"; degree "4"; dimension "2_2";
chrA01	Undefined	as_event	10108321	10109508	.	-	.	transcript_id "TCONS_00002321,TCONS_00002322"; gene_id "chrA01:10108321-10110086C"; flanks "10109508^,10108321]"; structure "1-,2-"; splice_chain "10109391-,10108925-"; sources "Undefined,Undefined"; NMorMRNA "null"; degree "4"; dimension "2_2";
chrA01	Undefined	as_event	10216117	10216390	.	-	.	transcript_id "TCONS_00002325,TCONS_00002326"; gene_id "chrA01:10213826-10221773C"; flanks "10216390-,10216117^"; structure "0,1^2-"; splice_chain ",10216291^10216212-"; sources "Undefined,Undefined"; NMorMRNA "null"; degree "4"; dimension "2_2";
chrA01	Undefined	as_event	10300754	10300964	.	-	.	transcript_id "TCONS_00002331,TCONS_00002332"; gene_id "chrA01:10299605-10301451C"; flanks "10300964^,10300754^"; structure "1-,2-"; splice_chain "10300856-,10300854-"; sources "Undefined,Undefined"; NMorMRNA "null"; degree "4"; dimension "2_2";
chrA01	Undefined	as_event	10300754	10301451	.	-	.	transcript_id "TCONS_00002333,TCONS_00002331,TCONS_00002332,TCONS_00002334"; gene_id "chrA01:10299605-10301451C"; flanks "10301451[,10300754^"; structure "0,1^3-,1^4-,2^5-"; splice_chain ",10300964^10300856-,10300964^10300854-,10300909^10300815-"; sources "Undefined,Undefined,Undefined,Undefined"; NMorMRNA "null"; degree "16"; dimension "4_4";
chrA01	Undefined	as_event	10300103	10300473	.	-	.	transcript_id "TCONS_00002332/TCONS_00002333,TCONS_00002331"; gene_id "chrA01:10299605-10301451C"; flanks "10300473-,10300103^"; structure "0,1^2-"; splice_chain ",10300395^10300297-"; sources "Undefined,Undefined"; NMorMRNA "null"; degree "4"; dimension "2_2";
chrA01	Undefined	as_event	10300024	10300297	.	-	.	transcript_id "TCONS_00002330,TCONS_00002331"; gene_id "chrA01:10299605-10301451C"; flanks "10300297-,10300024-"; structure "1^,2^"; splice_chain "10300156^,10300103^"; sources "Undefined,Undefined"; NMorMRNA "null"; degree "4"; dimension "2_2";
chrA01	Undefined	as_event	10300024	10300473	.	-	.	transcript_id "TCONS_00002330,TCONS_00002331,TCONS_00002332/TCONS_00002333"; gene_id "chrA01:10299605-10301451C"; flanks "10300473-,10300024-"; structure "1^2-3^,1^2-4^,4^"; splice_chain "10300395^10300297-10300156^,10300395^10300297-10300103^,10300103^"; sources "Undefined,Undefined,Undefined"; NMorMRNA "null"; degree "9"; dimension "3_3";
chrA01	Undefined	as_event	10299605	10300297	.	-	.	transcript_id "TCONS_00002334,TCONS_00002330,TCONS_00002331"; gene_id "chrA01:10299605-10301451C"; flanks "10300297-,10299605]"; structure "0,1^3-,2^3-"; splice_chain ",10300156^10300024-,10300103^10300024-"; sources "Undefined,Undefined,Undefined"; NMorMRNA "null"; degree "9"; dimension "3_3";
chrA01	Undefined	as_event	10299605	10300473	.	-	.	transcript_id "TCONS_00002334,TCONS_00002330,TCONS_00002331,TCONS_00002332/TCONS_00002333"; gene_id "chrA01:10299605-10301451C"; flanks "10300473-,10299605]"; structure "1^2-,1^2-3^5-,1^2-4^5-,4^5-"; splice_chain "10300395^10300297-,10300395^10300297-10300156^10300024-,10300395^10300297-10300103^10300024-,10300103^10300024-"; sources "Undefined,Undefined,Undefined,Undefined"; NMorMRNA "null"; deg…
chrA01	Undefined	as_event	10790731	10791355	.	-	.	transcript_id "TCONS_00002345,TCONS_00002346"; gene_id "chrA01:10787652-10792039C"; flanks "10791355-,10790731^"; structure "0,1^2-"; splice_chain ",10791049^10790958-"; sources "Undefined,Undefined"; NMorMRNA "null"; degree "4"; dimension "2_2";
chrA01	Undefined	as_event	10789170	10789616	.	-	.	transcript_id "TCONS_00002345,TCONS_00002346"; gene_id "chrA01:10787652-10792039C"; flanks "10789616-,10789170^"; structure "0,1^2-3^4-"; splice_chain ",10789534^10789428-10789307^10789248-"; sources "Undefined,Undefined"; NMorMRNA "null"; degree "4"; dimension "2_2";
chrA01	Undefined	as_event	10788149	10788484	.	-	.	transcript_id "TCONS_00002345,TCONS_00002346"; gene_id "chrA01:10787652-10792039C"; flanks "10788484-,10788149^"; structure "0,1^2-"; splice_chain ",10788293^10788217-"; sources "Undefined,Undefined"; NMorMRNA "null"; degree "4"; dimension "2_2";
chrA01	Undefined	as_event	10817777	10818438	.	-	.	transcript_id "TCONS_00002348,TCONS_00002347/TCONS_00002349"; gene_id "chrA01:10817777-10820012C"; flanks "10818438^,10817777]"; structure "1-,2-"; splice_chain "10818370-,10818366-"; sources "Undefined,Undefined"; NMorMRNA "null"; degree "4"; dimension "2_2";
chrA01	Undefined	as_event	10905199	10905792	.	-	.	transcript_id "TCONS_00002356,TCONS_00002357"; gene_id "chrA01:10905199-10905792C"; flanks "10905792[,10905199]"; structure "1^3-,2^4-"; splice_chain "10905766^10905623-,10905756^10905613-"; sources "Undefined,Undefined"; NMorMRNA "null"; degree "4"; dimension "2_2";
chrA01	Undefined	as_event	10928198	10928924	.	-	.	transcript_id "TCONS_00002360,TCONS_00002359"; gene_id "chrA01:10928198-10929585C"; flanks "10928924-,10928198]"; structure "0,1^2-3^4-"; splice_chain ",10928614^10928530-10928407^10928335-"; sources "Undefined,Undefined"; NMorMRNA "null"; degree "4"; dimension "2_2";
chrA01	Undefined	as_event	10945850	10946329	.	-	.	transcript_id "TCONS_00002364,TCONS_00002365,TCONS_00002363"; gene_id "chrA01:10944627-10946662C"; flanks "10946329^,10945850^"; structure "1-,2-,3-"; splice_chain "10946265-,10946249-,10946201-"; sources "Undefined,Undefined,Undefined"; NMorMRNA "null"; degree "9"; dimension "3_3";
chrA01	Undefined	as_event	11360245	11360810	.	-	.	transcript_id "TCONS_00002371,TCONS_00002372"; gene_id "chrA01:11359845-11360810C"; flanks "11360810[,11360245^"; structure "0,1^2-"; splice_chain ",11360416^11360325-"; sources "Undefined,Undefined"; NMorMRNA "null"; degree "4"; dimension "2_2";
chrA01	Undefined	as_event	12646955	12647222	.	-	.	transcript_id "TCONS_00002403/TCONS_00002405,TCONS_00002404"; gene_id "chrA01:12645168-12647757C"; flanks "12647222-,12646955^"; structure "0,1^2-"; splice_chain ",12647087^12647004-"; sources "Undefined,Undefined"; NMorMRNA "null"; degree "4"; dimension "2_2";
chrA01	Undefined	as_event	12645168	12646757	.	-	.	transcript_id "TCONS_00002404,TCONS_00002403/TCONS_00002405"; gene_id "chrA01:12645168-12647757C"; flanks "12646757-,12645168]"; structure "0,1^2-"; splice_chain ",12645789^12645678-"; sources "Undefined,Undefined"; NMorMRNA "null"; degree "4"; dimension "2_2";
chrA01	Undefined	as_event	12804002	12804290	.	-	.	transcript_id "TCONS_00002407,TCONS_00002408/TCONS_00002409"; gene_id "chrA01:12802699-12804414C"; flanks "12804290^,12804002^"; structure "1-,2-"; splice_chain "12804161-,12804151-"; sources "Undefined,Undefined"; NMorMRNA "null"; degree "4"; dimension "2_2";
chrA01	Undefined	as_event	12803030	12803483	.	-	.	transcript_id "TCONS_00002407/TCONS_00002408,TCONS_00002409"; gene_id "chrA01:12802699-12804414C"; flanks "12803483^,12803030^"; structure "1-,2-"; splice_chain "12803407-,12803404-"; sources "Undefined,Undefined"; NMorMRNA "null"; degree "4"; dimension "2_2";
chrA01	Undefined	as_event	12961157	12961431	.	-	.	transcript_id "TCONS_00002415,TCONS_00002414"; gene_id "chrA01:12959334-12962536C"; flanks "12961431^,12961157^"; structure "1-,2-"; splice_chain "12961330-,12961313-"; sources "Undefined,Undefined"; NMorMRNA "null"; degree "4"; dimension "2_2";
chrA01	Undefined	as_event	13876683	13876978	.	-	.	transcript_id "TCONS_00002423,TCONS_00002422"; gene_id "chrA01:13876035-13878286C"; flanks "13876978-,13876683^"; structure "0,1^2-"; splice_chain ",13876903^13876809-"; sources "Undefined,Undefined"; NMorMRNA "null"; degree "4"; dimension "2_2";
chrA01	Undefined	as_event	14011912	14012458	.	-	.	transcript_id "TCONS_00002427,TCONS_00002428"; gene_id "chrA01:14003529-14012606C"; flanks "14012458^,14011912-"; structure "1-3^,2-4^"; splice_chain "14012383-14012239^,14012367-14012123^"; sources "Undefined,Undefined"; NMorMRNA "null"; degree "4"; dimension "2_2";
chrA01	Undefined	as_event	14011912	14012606	.	-	.	transcript_id "TCONS_00002430,TCONS_00002429"; gene_id "chrA01:14003529-14012606C"; flanks "14012606[,14011912-"; structure "1^,2^"; splice_chain "14012239^,14012123^"; sources "Undefined,Undefined"; NMorMRNA "null"; degree "4"; dimension "2_2";
chrA01	Undefined	as_event	14011767	14012383	.	-	.	transcript_id "TCONS_00002426,TCONS_00002427"; gene_id "chrA01:14003529-14012606C"; flanks "14012383-,14011767^"; structure "0,1^2-"; splice_chain ",14012239^14011912-"; sources "Undefined,Undefined"; NMorMRNA "null"; degree "4"; dimension "2_2";
chrA01	Undefined	as_event	14011767	14012458	.	-	.	transcript_id "TCONS_00002426,TCONS_00002427,TCONS_00002428"; gene_id "chrA01:14003529-14012606C"; flanks "14012458^,14011767^"; structure "1-,1-3^5-,2-4^5-"; splice_chain "14012383-,14012383-14012239^14011912-,14012367-14012123^14011912-"; sources "Undefined,Undefined,Undefined"; NMorMRNA "null"; degree "9"; dimension "3_3";
chrA01	Undefined	as_event	14003529	14004236	.	-	.	transcript_id "TCONS_00002427,TCONS_00002428/TCONS_00002429/TCONS_00002430"; gene_id "chrA01:14003529-14012606C"; flanks "14004236^,14003529]"; structure "1-,2-"; splice_chain "14003901-,14003899-"; sources "Undefined,Undefined"; NMorMRNA "null"; degree "4"; dimension "2_2";
chrA01	Undefined	as_event	14003529	14004328	.	-	.	transcript_id "TCONS_00002426,TCONS_00002427,TCONS_00002428/TCONS_00002429/TCONS_00002430"; gene_id "chrA01:14003529-14012606C"; flanks "14004328-,14003529]"; structure "1^3-,2^4-,2^5-"; splice_chain "14004246^14003909-,14004236^14003901-,14004236^14003899-"; sources "Undefined,Undefined,Undefined"; NMorMRNA "null"; degree "9"; dimension "3_3";
chrA01	Undefined	as_event	14038468	14039160	.	-	.	transcript_id "TCONS_00002435,TCONS_00002433"; gene_id "chrA01:14031562-14039160C"; flanks "14039160[,14038468^"; structure "1^3-,2^4-"; splice_chain "14038750^14038589-,14038740^14038579-"; sources "Undefined,Undefined"; NMorMRNA "null"; degree "4"; dimension "2_2";
chrA01	Undefined	as_event	14038191	14038579	.	-	.	transcript_id "TCONS_00002433,TCONS_00002434"; gene_id "chrA01:14031562-14039160C"; flanks "14038579-,14038191-"; structure "1^,2^"; splice_chain "14038468^,14038395^"; sources "Undefined,Undefined"; NMorMRNA "null"; degree "4"; dimension "2_2";
chrA01	Undefined	as_event	14038191	14039160	.	-	.	transcript_id "TCONS_00002435,TCONS_00002433,TCONS_00002434"; gene_id "chrA01:14031562-14039160C"; flanks "14039160[,14038191-"; structure "1^3-5^,2^4-5^,2^4-6^"; splice_chain "14038750^14038589-14038468^,14038740^14038579-14038468^,14038740^14038579-14038395^"; sources "Undefined,Undefined,Undefined"; NMorMRNA "null"; degree "9"; dimension "3_3";
chrA01	Undefined	as_event	14037550	14038191	.	-	.	transcript_id "TCONS_00002433,TCONS_00002434/TCONS_00002435"; gene_id "chrA01:14031562-14039160C"; flanks "14038191-,14037550^"; structure "1^3-,2^4-"; splice_chain "14037935^14037822-,14037925^14037812-"; sources "Undefined,Undefined"; NMorMRNA "null"; degree "4"; dimension "2_2";
chrA01	Undefined	as_event	14614783	14615949	.	-	.	transcript_id "TCONS_00002447,TCONS_00002445"; gene_id "chrA01:14612066-14616420C"; flanks "14615949^,14614783^"; structure "1-,2-"; splice_chain "14615765-,14615039-"; sources "Undefined,Undefined"; NMorMRNA "null"; degree "4"; dimension "2_2";
chrA01	Undefined	as_event	14614783	14616420	.	-	.	transcript_id "TCONS_00002446,TCONS_00002447,TCONS_00002445"; gene_id "chrA01:14612066-14616420C"; flanks "14616420[,14614783^"; structure "0,1^2-,1^3-"; splice_chain ",14615949^14615765-,14615949^14615039-"; sources "Undefined,Undefined,Undefined"; NMorMRNA "null"; degree "9"; dimension "3_3";
chrA01	Undefined	as_event	14833832	14834829	.	-	.	transcript_id "TCONS_00002454,TCONS_00002453"; gene_id "chrA01:14832745-14834829C"; flanks "14834829[,14833832^"; structure "1^3-,2^4-"; splice_chain "14834600^14833990-,14834598^14833988-"; sources "Undefined,Undefined"; NMorMRNA "null"; degree "4"; dimension "2_2";
chrA01	Undefined	as_event	14850527	14850977	.	-	.	transcript_id "TCONS_00002458,TCONS_00002456/TCONS_00002457/TCONS_00002459"; gene_id "chrA01:14850060-14851366C"; flanks "14850977-,14850527^"; structure "1^3-,2^4-"; splice_chain "14850758^14850620-,14850748^14850610-"; sources "Undefined,Undefined"; NMorMRNA "null"; degree "4"; dimension "2_2";
chrA01	Undefined	as_event	14850060	14850207	.	-	.	transcript_id "TCONS_00002456,TCONS_00002458/TCONS_00002459"; gene_id "chrA01:14850060-14851366C"; flanks "14850207^,14850060]"; structure "1-,2-"; splice_chain "14850134-,14850133-"; sources "Undefined,Undefined"; NMorMRNA "null"; degree "4"; dimension "2_2";
chrA01	Undefined	as_event	14850060	14850272	.	-	.	transcript_id "TCONS_00002457,TCONS_00002456,TCONS_00002458/TCONS_00002459"; gene_id "chrA01:14850060-14851366C"; flanks "14850272-,14850060]"; structure "1^3-,2^4-,2^5-"; splice_chain "14850239^14850165-,14850207^14850134-,14850207^14850133-"; sources "Undefined,Undefined,Undefined"; NMorMRNA "null"; degree "9"; dimension "3_3";
chrA01	Undefined	as_event	14932991	14933206	.	-	.	transcript_id "TCONS_00002461,TCONS_00002462"; gene_id "chrA01:14931615-14934468C"; flanks "14933206^,14932991^"; structure "1-,2-"; splice_chain "14933102-,14933101-"; sources "Undefined,Undefined"; NMorMRNA "null"; degree "4"; dimension "2_2";
chrA01	Undefined	as_event	14931615	14932070	.	-	.	transcript_id "TCONS_00002461,TCONS_00002462"; gene_id "chrA01:14931615-14934468C"; flanks "14932070-,14931615]"; structure "0,1^2-"; splice_chain ",14931920^14931841-"; sources "Undefined,Undefined"; NMorMRNA "null"; degree "4"; dimension "2_2";
chrA01	Undefined	as_event	15017843	15018602	.	-	.	transcript_id "TCONS_00002463/TCONS_00002465/TCONS_00002467,TCONS_00002464/TCONS_00002466"; gene_id "chrA01:15017258-15018602C"; flanks "15018602[,15017843^"; structure "0,1^2-"; splice_chain ",15018022^15017913-"; sources "Undefined,Undefined"; NMorMRNA "null"; degree "4"; dimension "2_2";
chrA01	Undefined	as_event	15017616	15017843	.	-	.	transcript_id "TCONS_00002465/TCONS_00002466,TCONS_00002464/TCONS_00002467"; gene_id "chrA01:15017258-15018602C"; flanks "15017843^,15017616^"; structure "1-,2-"; splice_chain "15017771-,15017768-"; sources "Undefined,Undefined"; NMorMRNA "null"; degree "4"; dimension "2_2";
chrA01	Undefined	as_event	15017458	15017771	.	-	.	transcript_id "TCONS_00002465/TCONS_00002466,TCONS_00002463"; gene_id "chrA01:15017258-15018602C"; flanks "15017771-,15017458-"; structure "1^,2^"; splice_chain "15017616^,15017547^"; sources "Undefined,Undefined"; NMorMRNA "null"; degree "4"; dimension "2_2";
chrA01	Undefined	as_event	15017458	15017843	.	-	.	transcript_id "TCONS_00002465/TCONS_00002466,TCONS_00002463,TCONS_00002464/TCONS_00002467"; gene_id "chrA01:15017258-15018602C"; flanks "15017843^,15017458-"; structure "1-3^,1-4^,2-3^"; splice_chain "15017771-15017616^,15017771-15017547^,15017768-15017616^"; sources "Undefined,Undefined,Undefined"; NMorMRNA "null"; degree "9"; dimension "3_3";
chrA01	Undefined	as_event	15127227	15127720	.	-	.	transcript_id "TCONS_00002469,TCONS_00002468"; gene_id "chrA01:15127021-15128032C"; flanks "15127720-,15127227^"; structure "0,1^2-"; splice_chain ",15127457^15127382-"; sources "Undefined,Undefined"; NMorMRNA "null"; degree "4"; dimension "2_2";
chrA01	Undefined	as_event	15302594	15302712	.	-	.	transcript_id "TCONS_00002472,TCONS_00002473"; gene_id "chrA01:15302541-15304942C"; flanks "15302712-,15302594-"; structure "1^,2^"; splice_chain "15302668^,15302666^"; sources "Undefined,Undefined"; NMorMRNA "null"; degree "4"; dimension "2_2";
chrA01	Undefined	as_event	15357639	15358611	.	-	.	transcript_id "TCONS_00002475,TCONS_00002476"; gene_id "chrA01:15356836-15358611C"; flanks "15358611[,15357639^"; structure "1^3-,2^4-"; splice_chain "15358281^15357899-,15358271^15357889-"; sources "Undefined,Undefined"; NMorMRNA "null"; degree "4"; dimension "2_2";
chrA01	Undefined	as_event	15432153	15432443	.	-	.	transcript_id "TCONS_00002479,TCONS_00002480"; gene_id "chrA01:15429759-15433676C"; flanks "15432443-,15432153^"; structure "1^3-,2^4-"; splice_chain "15432339^15432263-,15432300^15432224-"; sources "Undefined,Undefined"; NMorMRNA "null"; degree "4"; dimension "2_2";
chrA01	Undefined	as_event	15432010	15432224	.	-	.	transcript_id "TCONS_00002478,TCONS_00002480"; gene_id "chrA01:15429759-15433676C"; flanks "15432224-,15432010^"; structure "1^3-,2^4-"; splice_chain "15432154^15432070-,15432153^15432069-"; sources "Undefined,Undefined"; NMorMRNA "null"; degree "4"; dimension "2_2";
chrA01	Undefined	as_event	15432010	15432443	.	-	.	transcript_id "TCONS_00002479,TCONS_00002478,TCONS_00002480"; gene_id "chrA01:15429759-15433676C"; flanks "15432443-,15432010^"; structure "1^3-6^8-,2^4-5^7-,2^4-6^8-"; splice_chain "15432339^15432263-15432153^15432069-,15432300^15432224-15432154^15432070-,15432300^15432224-15432153^15432069-"; sources "Undefined,Undefined,Undefined"; NMorMRNA "null"; degree "9"; dimension "3_3";
chrA01	Undefined	as_event	15431527	15431750	.	-	.	transcript_id "TCONS_00002479,TCONS_00002480"; gene_id "chrA01:15429759-15433676C"; flanks "15431750-,15431527-"; structure "1^,2^"; splice_chain "15431611^,15431604^"; sources "Undefined,Undefined"; NMorMRNA "null"; degree "4"; dimension "2_2";
chrA01	Undefined	as_event	15431186	15431604	.	-	.	transcript_id "TCONS_00002478,TCONS_00002480"; gene_id "chrA01:15429759-15433676C"; flanks "15431604^,15431186^"; structure "1-,2-"; splice_chain "15431530-,15431527-"; sources "Undefined,Undefined"; NMorMRNA "null"; degree "4"; dimension "2_2";
chrA01	Undefined	as_event	15431186	15431750	.	-	.	transcript_id "TCONS_00002479,TCONS_00002478,TCONS_00002480"; gene_id "chrA01:15429759-15433676C"; flanks "15431750-,15431186^"; structure "1^4-,2^3-,2^4-"; splice_chain "15431611^15431527-,15431604^15431530-,15431604^15431527-"; sources "Undefined,Undefined,Undefined"; NMorMRNA "null"; degree "9"; dimension "3_3";
chrA01	Undefined	as_event	15466106	15466279	.	-	.	transcript_id "TCONS_00002481,TCONS_00002482"; gene_id "chrA01:15464373-15476031C"; flanks "15466279^,15466106^"; structure "1-,2-"; splice_chain "15466175-,15466174-"; sources "Undefined,Undefined"; NMorMRNA "null"; degree "4"; dimension "2_2";
chrA01	Undefined	as_event	15685685	15686025	.	-	.	transcript_id "TCONS_00002492,TCONS_00002491"; gene_id "chrA01:15684129-15686767C"; flanks "15686025-,15685685^"; structure "0,1^2-"; splice_chain ",15685949^15685739-"; sources "Undefined,Undefined"; NMorMRNA "null"; degree "4"; dimension "2_2";
chrA01	Undefined	as_event	15684129	15685206	.	-	.	transcript_id "TCONS_00002492,TCONS_00002491"; gene_id "chrA01:15684129-15686767C"; flanks "15685206^,15684129]"; structure "1-,2-"; splice_chain "15684653-,15684644-"; sources "Undefined,Undefined"; NMorMRNA "null"; degree "4"; dimension "2_2";
chrA01	Undefined	as_event	15941488	15941872	.	-	.	transcript_id "TCONS_00002497,TCONS_00002498"; gene_id "chrA01:15937005-15943050C"; flanks "15941872-,15941488^"; structure "1^3-5^7-,2^4-6^8-"; splice_chain "15941815^15941720-15941684^15941599-,15941813^15941718-15941665^15941580-"; sources "Undefined,Undefined"; NMorMRNA "null"; degree "4"; dimension "2_2";
chrA01	Undefined	as_event	16112636	16113081	.	-	.	transcript_id "TCONS_00002507,TCONS_00002506"; gene_id "chrA01:16112636-16114414C"; flanks "16113081^,16112636]"; structure "1-,2-"; splice_chain "16113016-,16113013-"; sources "Undefined,Undefined"; NMorMRNA "null"; degree "4"; dimension "2_2";
chrA01	Undefined	as_event	16236801	16237645	.	-	.	transcript_id "TCONS_00002511,TCONS_00002512"; gene_id "chrA01:16236801-16237872C"; flanks "16237645^,16236801]"; structure "1-,2-"; splice_chain "16237340-,16237221-"; sources "Undefined,Undefined"; NMorMRNA "null"; degree "4"; dimension "2_2";
chrA01	Undefined	as_event	17015801	17016090	.	-	.	transcript_id "TCONS_00002531/TCONS_00002532,TCONS_00002530"; gene_id "chrA01:17015046-17016603C"; flanks "17016090-,17015801^"; structure "0,1^2-"; splice_chain ",17015986^17015893-"; sources "Undefined,Undefined"; NMorMRNA "null"; degree "4"; dimension "2_2";
chrA01	Undefined	as_event	17015713	17015893	.	-	.	transcript_id "TCONS_00002529,TCONS_00002530"; gene_id "chrA01:17015046-17016603C"; flanks "17015893-,17015713-"; structure "1^,2^"; splice_chain "17015810^,17015801^"; sources "Undefined,Undefined"; NMorMRNA "null"; degree "4"; dimension "2_2";
chrA01	Undefined	as_event	17015713	17016090	.	-	.	transcript_id "TCONS_00002529,TCONS_00002530,TCONS_00002531/TCONS_00002532"; gene_id "chrA01:17015046-17016603C"; flanks "17016090-,17015713-"; structure "1^2-3^,1^2-4^,4^"; splice_chain "17015986^17015893-17015810^,17015986^17015893-17015801^,17015801^"; sources "Undefined,Undefined,Undefined"; NMorMRNA "null"; degree "9"; dimension "3_3";
chrA01	Undefined	as_event	17015490	17015639	.	-	.	transcript_id "TCONS_00002531,TCONS_00002529/TCONS_00002530/TCONS_00002532"; gene_id "chrA01:17015046-17016603C"; flanks "17015639^,17015490^"; structure "1-,2-"; splice_chain "17015554-,17015552-"; sources "Undefined,Undefined"; NMorMRNA "null"; degree "4"; dimension "2_2";
chrA01	Undefined	as_event	17126228	17126477	.	-	.	transcript_id "TCONS_00002535,TCONS_00002536"; gene_id "chrA01:17123281-17127650C"; flanks "17126477^,17126228^"; structure "1-,2-"; splice_chain "17126327-,17126326-"; sources "Undefined,Undefined"; NMorMRNA "null"; degree "4"; dimension "2_2";
chrA01	Undefined	as_event	17125932	17126326	.	-	.	transcript_id "TCONS_00002537,TCONS_00002536"; gene_id "chrA01:17123281-17127650C"; flanks "17126326-,17125932^"; structure "0,1^2-"; splice_chain ",17126228^17126156-"; sources "Undefined,Undefined"; NMorMRNA "null"; degree "4"; dimension "2_2";
chrA01	Undefined	as_event	17125932	17126477	.	-	.	transcript_id "TCONS_00002535,TCONS_00002537,TCONS_00002536"; gene_id "chrA01:17123281-17127650C"; flanks "17126477^,17125932^"; structure "1-3^4-,2-,2-3^4-"; splice_chain "17126327-17126228^17126156-,17126326-,17126326-17126228^17126156-"; sources "Undefined,Undefined,Undefined"; NMorMRNA "null"; degree "9"; dimension "3_3";
chrA01	Undefined	as_event	17147234	17147959	.	-	.	transcript_id "TCONS_00002540,TCONS_00002541"; gene_id "chrA01:17145694-17147959C"; flanks "17147959[,17147234^"; structure "0,1^2-"; splice_chain ",17147785^17147466-"; sources "Undefined,Undefined"; NMorMRNA "null"; degree "4"; dimension "2_2";
chrA01	Undefined	as_event	17146964	17147129	.	-	.	transcript_id "TCONS_00002539,TCONS_00002540/TCONS_00002541"; gene_id "chrA01:17145694-17147959C"; flanks "17147129-,17146964-"; structure "1^,2^"; splice_chain "17147061^,17147056^"; sources "Undefined,Undefined"; NMorMRNA "null"; degree "4"; dimension "2_2";
chrA01	Undefined	as_event	17186393	17186564	.	-	.	transcript_id "TCONS_00002543,TCONS_00002544"; gene_id "chrA01:17183500-17187101C"; flanks "17186564^,17186393^"; structure "1-,2-"; splice_chain "17186478-,17186477-"; sources "Undefined,Undefined"; NMorMRNA "null"; degree "4"; dimension "2_2";
chrA01	Undefined	as_event	17189126	17191337	.	-	.	transcript_id "TCONS_00002546,TCONS_00002545"; gene_id "chrA01:17189126-17192989C"; flanks "17191337-,17189126]"; structure "1^3-,2^4-"; splice_chain "17191156^17191062-,17191146^17191052-"; sources "Undefined,Undefined"; NMorMRNA "null"; degree "4"; dimension "2_2";
chrA01	Undefined	as_event	17189126	17191736	.	-	.	transcript_id "TCONS_00002547,TCONS_00002546"; gene_id "chrA01:17189126-17192989C"; flanks "17191736-,17189126]"; structure "1^3-8^10-,2^4-5^6-7^9-"; splice_chain "17191618^17191538-17191147^17191053-,17191608^17191528-17191448^17191337-17191156^17191062-"; sources "Undefined,Undefined"; NMorMRNA "null"; degree "4"; dimension "2_2";
chrA01	Undefined	as_event	17720161	17720339	.	-	.	transcript_id "TCONS_00002556,TCONS_00002557"; gene_id "chrA01:17718793-17721412C"; flanks "17720339-,17720161-"; structure "1^,2^"; splice_chain "17720253^,17720247^"; sources "Undefined,Undefined"; NMorMRNA "null"; degree "4"; dimension "2_2";
chrA01	Undefined	as_event	17841302	17841679	.	-	.	transcript_id "TCONS_00002564,TCONS_00002563"; gene_id "chrA01:17836269-17843804C"; flanks "17841679^,17841302^"; structure "1-,2-"; splice_chain "17841469-,17841399-"; sources "Undefined,Undefined"; NMorMRNA "null"; degree "4"; dimension "2_2";
chrA01	Undefined	as_event	17878469	17878744	.	-	.	transcript_id "TCONS_00002567,TCONS_00002568"; gene_id "chrA01:17876950-17878949C"; flanks "17878744^,17878469^"; structure "1-,2-"; splice_chain "17878636-,17878633-"; sources "Undefined,Undefined"; NMorMRNA "null"; degree "4"; dimension "2_2";
chrA01	Undefined	as_event	17877769	17878152	.	-	.	transcript_id "TCONS_00002567,TCONS_00002568"; gene_id "chrA01:17876950-17878949C"; flanks "17878152-,17877769^"; structure "0,1^2-"; splice_chain ",17878067^17877971-"; sources "Undefined,Undefined"; NMorMRNA "null"; degree "4"; dimension "2_2";
chrA01	Undefined	as_event	17916895	17917052	.	-	.	transcript_id "TCONS_00002569,TCONS_00002570"; gene_id "chrA01:17913864-17917951C"; flanks "17917052^,17916895^"; structure "1-,2-"; splice_chain "17916973-,17916972-"; sources "Undefined,Undefined"; NMorMRNA "null"; degree "4"; dimension "2_2";
chrA01	Undefined	as_event	17915693	17916816	.	-	.	transcript_id "TCONS_00002570,TCONS_00002569"; gene_id "chrA01:17913864-17917951C"; flanks "17916816-,17915693^"; structure "0,1^2-"; splice_chain ",17915906^17915823-"; sources "Undefined,Undefined"; NMorMRNA "null"; degree "4"; dimension "2_2";
chrA01	Undefined	as_event	17913864	17914395	.	-	.	transcript_id "TCONS_00002570,TCONS_00002569"; gene_id "chrA01:17913864-17917951C"; flanks "17914395-,17913864]"; structure "1^3-,2^4-"; splice_chain "17914216^17914152-,17914206^17914140-"; sources "Undefined,Undefined"; NMorMRNA "null"; degree "4"; dimension "2_2";
chrA01	Undefined	as_event	18002890	18003207	.	-	.	transcript_id "TCONS_00002574,TCONS_00002573"; gene_id "chrA01:18002310-18005080C"; flanks "18003207-,18002890^"; structure "1^3-,2^4-"; splice_chain "18003096^18003008-,18003086^18002998-"; sources "Undefined,Undefined"; NMorMRNA "null"; degree "4"; dimension "2_2";
chrA01	Undefined	as_event	18020514	18021333	.	-	.	transcript_id "TCONS_00002576,TCONS_00002577"; gene_id "chrA01:18018840-18022805C"; flanks "18021333^,18020514^"; structure "1-,2-"; splice_chain "18020954-,18020953-"; sources "Undefined,Undefined"; NMorMRNA "null"; degree "4"; dimension "2_2";
chrA01	Undefined	as_event	18024758	18024975	.	-	.	transcript_id "TCONS_00002578,TCONS_00002579"; gene_id "chrA01:18023727-18025100C"; flanks "18024975^,18024758^"; structure "1-,2-"; splice_chain "18024886-,18024885-"; sources "Undefined,Undefined"; NMorMRNA "null"; degree "4"; dimension "2_2";
chrA01	Undefined	as_event	18132298	18132699	.	-	.	transcript_id "TCONS_00002582,TCONS_00002583"; gene_id "chrA01:18131544-18133547C"; flanks "18132699-,18132298^"; structure "0,1^2-"; splice_chain ",18132517^18132426-"; sources "Undefined,Undefined"; NMorMRNA "null"; degree "4"; dimension "2_2";
chrA01	Undefined	as_event	18173346	18175377	.	-	.	transcript_id "TCONS_00002588,TCONS_00002589"; gene_id "chrA01:18173346-18175377C"; flanks "18175377[,18173346]"; structure "1^3-,2^4-"; splice_chain "18174784^18174661-,18174782^18174659-"; sources "Undefined,Undefined"; NMorMRNA "null"; degree "4"; dimension "2_2";
chrA01	Undefined	as_event	18212798	18212984	.	-	.	transcript_id "TCONS_00002590,TCONS_00002591"; gene_id "chrA01:18210000-18213423C"; flanks "18212984^,18212798^"; structure "1-,2-"; splice_chain "18212901-,18212899-"; sources "Undefined,Undefined"; NMorMRNA "null"; degree "4"; dimension "2_2";
chrA01	Undefined	as_event	18211696	18212424	.	-	.	transcript_id "TCONS_00002590,TCONS_00002591"; gene_id "chrA01:18210000-18213423C"; flanks "18212424^,18211696^"; structure "1-3^5-,2-4^6-"; splice_chain "18212038-18211870^18211792-,18212036-18211860^18211782-"; sources "Undefined,Undefined"; NMorMRNA "null"; degree "4"; dimension "2_2";
chrA01	Undefined	as_event	18211007	18211234	.	-	.	transcript_id "TCONS_00002590,TCONS_00002591"; gene_id "chrA01:18210000-18213423C"; flanks "18211234^,18211007^"; structure "1-,2-"; splice_chain "18211138-,18211137-"; sources "Undefined,Undefined"; NMorMRNA "null"; degree "4"; dimension "2_2";
chrA01	Undefined	as_event	18321671	18321927	.	-	.	transcript_id "TCONS_00002598,TCONS_00002597"; gene_id "chrA01:18321148-18324489C"; flanks "18321927-,18321671^"; structure "0,1^2-"; splice_chain ",18321820^18321733-"; sources "Undefined,Undefined"; NMorMRNA "null"; degree "4"; dimension "2_2";
chrA01	Undefined	as_event	18698829	18699240	.	-	.	transcript_id "TCONS_00002612,TCONS_00002613"; gene_id "chrA01:18696719-18699240C"; flanks "18699240[,18698829^"; structure "0,1^2-"; splice_chain ",18698988^18698869-"; sources "Undefined,Undefined"; NMorMRNA "null"; degree "4"; dimension "2_2";
chrA01	Undefined	as_event	18696719	18697470	.	-	.	transcript_id "TCONS_00002611,TCONS_00002613,TCONS_00002612"; gene_id "chrA01:18696719-18699240C"; flanks "18697470-,18696719]"; structure "1^4-,2^5-,3^6-"; splice_chain "18697042^18696733-,18697041^18696732-,18697040^18696731-"; sources "Undefined,Undefined,Undefined"; NMorMRNA "null"; degree "9"; dimension "3_3";
chrA01	Undefined	as_event	18770348	18770903	.	-	.	transcript_id "TCONS_00002620/TCONS_00002621,TCONS_00002619"; gene_id "chrA01:18767158-18770903C"; flanks "18770903[,18770348^"; structure "1^3-,2^4-"; splice_chain "18770813^18770578-,18770811^18770576-"; sources "Undefined,Undefined"; NMorMRNA "null"; degree "4"; dimension "2_2";
chrA01	Undefined	as_event	18767158	18768431	.	-	.	transcript_id "TCONS_00002621,TCONS_00002619/TCONS_00002620"; gene_id "chrA01:18767158-18770903C"; flanks "18768431-,18767158]"; structure "1^3-,2^4-"; splice_chain "18768187^18767864-,18768181^18767858-"; sources "Undefined,Undefined"; NMorMRNA "null"; degree "4"; dimension "2_2";
chrA01	Undefined	as_event	18874421	18875245	.	-	.	transcript_id "TCONS_00002630,TCONS_00002631"; gene_id "chrA01:18873440-18875245C"; flanks "18875245[,18874421^"; structure "1^3-,2^4-"; splice_chain "18874984^18874601-,18874982^18874599-"; sources "Undefined,Undefined"; NMorMRNA "null"; degree "4"; dimension "2_2";
chrA01	Undefined	as_event	18902988	18903133	.	-	.	transcript_id "TCONS_00002634,TCONS_00002635"; gene_id "chrA01:18901090-18903747C"; flanks "18903133^,18902988^"; structure "1-,2-"; splice_chain "18903060-,18903059-"; sources "Undefined,Undefined"; NMorMRNA "null"; degree "4"; dimension "2_2";
chrA01	Undefined	as_event	18968218	18968632	.	-	.	transcript_id "TCONS_00002636,TCONS_00002637"; gene_id "chrA01:18966801-18970366C"; flanks "18968632-,18968218^"; structure "0,1^2-"; splice_chain ",18968478^18968408-"; sources "Undefined,Undefined"; NMorMRNA "null"; degree "4"; dimension "2_2";
chrA01	Undefined	as_event	19476899	19478672	.	-	.	transcript_id "TCONS_00002656,TCONS_00002657"; gene_id "chrA01:19476899-19478672C"; flanks "19478672[,19476899]"; structure "0,1^2-"; splice_chain ",19478656^19478544-"; sources "Undefined,Undefined"; NMorMRNA "null"; degree "4"; dimension "2_2";
chrA01	Undefined	as_event	19678723	19679014	.	-	.	transcript_id "TCONS_00002661,TCONS_00002660"; gene_id "chrA01:19678267-19681077C"; flanks "19679014^,19678723^"; structure "1-,2-"; splice_chain "19678848-,19678845-"; sources "Undefined,Undefined"; NMorMRNA "null"; degree "4"; dimension "2_2";
chrA01	Undefined	as_event	19721521	19721986	.	-	.	transcript_id "TCONS_00002665,TCONS_00002664"; gene_id "chrA01:19720153-19723335C"; flanks "19721986-,19721521^"; structure "0,1^2-3^4-"; splice_chain ",19721909^19721836-19721755^19721680-"; sources "Undefined,Undefined"; NMorMRNA "null"; degree "4"; dimension "2_2";
chrA01	Undefined	as_event	19720153	19720842	.	-	.	transcript_id "TCONS_00002665,TCONS_00002664"; gene_id "chrA01:19720153-19723335C"; flanks "19720842-,19720153]"; structure "0,1^2-3^4-"; splice_chain ",19720503^19720438-19720373^19720292-"; sources "Undefined,Undefined"; NMorMRNA "null"; degree "4"; dimension "2_2";
chrA01	Undefined	as_event	19734723	19736288	.	-	.	transcript_id "TCONS_00002666,TCONS_00002667"; gene_id "chrA01:19734723-19736288C"; flanks "19736288[,19734723]"; structure "0,1^2-"; splice_chain ",19735952^19735808-"; sources "Undefined,Undefined"; NMorMRNA "null"; degree "4"; dimension "2_2";
chrA01	Undefined	as_event	19909473	19910012	.	-	.	transcript_id "TCONS_00002678,TCONS_00002681"; gene_id "chrA01:19908331-19911298C"; flanks "19910012^,19909473^"; structure "1-,2-"; splice_chain "19909797-,19909792-"; sources "Undefined,Undefined"; NMorMRNA "null"; degree "4"; dimension "2_2";
chrA01	Undefined	as_event	19909473	19910373	.	-	.	transcript_id "TCONS_00002680,TCONS_00002678,TCONS_00002681,TCONS_00002679,TCONS_00002682"; gene_id "chrA01:19908331-19911298C"; flanks "19910373-,19909473^"; structure "1^6-,2^7-,2^8-,3^9-,4^5-"; splice_chain "19910020^19909800-,19910012^19909797-,19910012^19909792-,19910004^19909784-,19910002^19909805-"; sources "Undefined,Undefined,Undefined,Undefined,Undefined"; NMorMRNA "null"; degree "25"; …
chrA01	Undefined	as_event	20007085	20008401	.	-	.	transcript_id "TCONS_00002686,TCONS_00002687/TCONS_00002688"; gene_id "chrA01:20005830-20009607C"; flanks "20008401-,20007085^"; structure "1^3-,2^4-"; splice_chain "20008254^20008001-,20008244^20007991-"; sources "Undefined,Undefined"; NMorMRNA "null"; degree "4"; dimension "2_2";
chrA01	Undefined	as_event	20006421	20006694	.	-	.	transcript_id "TCONS_00002687/TCONS_00002688,TCONS_00002686"; gene_id "chrA01:20005830-20009607C"; flanks "20006694-,20006421-"; structure "1^,2^"; splice_chain "20006548^,20006529^"; sources "Undefined,Undefined"; NMorMRNA "null"; degree "4"; dimension "2_2";
chrA01	Undefined	as_event	20005830	20006031	.	-	.	transcript_id "TCONS_00002686,TCONS_00002688,TCONS_00002687"; gene_id "chrA01:20005830-20009607C"; flanks "20006031-,20005830]"; structure "0,1^3-,2^4-"; splice_chain ",20005982^20005902-,20005972^20005892-"; sources "Undefined,Undefined,Undefined"; NMorMRNA "null"; degree "9"; dimension "3_3";
chrA01	Undefined	as_event	20028916	20029278	.	-	.	transcript_id "TCONS_00002690,TCONS_00002689"; gene_id "chrA01:20028916-20031959C"; flanks "20029278-,20028916]"; structure "1^3-,2^4-"; splice_chain "20029227^20029145-,20029217^20029135-"; sources "Undefined,Undefined"; NMorMRNA "null"; degree "4"; dimension "2_2";
chrA01	Undefined	as_event	20040805	20041105	.	-	.	transcript_id "TCONS_00002691,TCONS_00002692,TCONS_00002693"; gene_id "chrA01:20039064-20041599C"; flanks "20041105-,20040805^"; structure "1^4-,2^5-,3^6-"; splice_chain "20041037^20040939-,20041029^20040931-,20041027^20040929-"; sources "Undefined,Undefined,Undefined"; NMorMRNA "null"; degree "9"; dimension "3_3";
chrA01	Undefined	as_event	20040115	20040732	.	-	.	transcript_id "TCONS_00002692/TCONS_00002693,TCONS_00002691"; gene_id "chrA01:20039064-20041599C"; flanks "20040732-,20040115-"; structure "1^,2^"; splice_chain "20040695^,20040690^"; sources "Undefined,Undefined"; NMorMRNA "null"; degree "4"; dimension "2_2";
chrA01	Undefined	as_event	20108965	20109778	.	-	.	transcript_id "TCONS_00002696,TCONS_00002695"; gene_id "chrA01:20108965-20110570C"; flanks "20109778-,20108965]"; structure "0,1^2-"; splice_chain ",20109495^20109418-"; sources "Undefined,Undefined"; NMorMRNA "null"; degree "4"; dimension "2_2";
chrA01	Undefined	as_event	20163488	20164184	.	-	.	transcript_id "TCONS_00002703,TCONS_00002702"; gene_id "chrA01:20163029-20165268C"; flanks "20164184-,20163488^"; structure "1^3-5^7-,2^4-6^8-"; splice_chain "20164023^20163910-20163735^20163656-,20164013^20163900-20163725^20163646-"; sources "Undefined,Undefined"; NMorMRNA "null"; degree "4"; dimension "2_2";
chrA01	Undefined	as_event	20169242	20170497	.	-	.	transcript_id "TCONS_00002705,TCONS_00002704"; gene_id "chrA01:20167268-20171649C"; flanks "20170497^,20169242-"; structure "0,1-2^3-4^5-6^7-8^"; splice_chain ",20170387-20170325^20170236-20170195^20170109-20170069^20169991-20169618^"; sources "Undefined,Undefined"; NMorMRNA "null"; degree "4"; dimension "2_2";
chrA01	Undefined	as_event	20310181	20310450	.	-	.	transcript_id "TCONS_00002716,TCONS_00002714/TCONS_00002715"; gene_id "chrA01:20309074-20311665C"; flanks "20310450-,20310181^"; structure "1^3-,2^4-"; splice_chain "20310380^20310295-,20310378^20310293-"; sources "Undefined,Undefined"; NMorMRNA "null"; degree "4"; dimension "2_2";
chrA01	Undefined	as_event	20310028	20310181	.	-	.	transcript_id "TCONS_00002715/TCONS_00002716,TCONS_00002714"; gene_id "chrA01:20309074-20311665C"; flanks "20310181^,20310028^"; structure "1-,2-"; splice_chain "20310087-,20310083-"; sources "Undefined,Undefined"; NMorMRNA "null"; degree "4"; dimension "2_2";
chrA01	Undefined	as_event	20309727	20309893	.	-	.	transcript_id "TCONS_00002716,TCONS_00002714/TCONS_00002715"; gene_id "chrA01:20309074-20311665C"; flanks "20309893^,20309727^"; structure "1-,2-"; splice_chain "20309797-,20309795-"; sources "Undefined,Undefined"; NMorMRNA "null"; degree "4"; dimension "2_2";
chrA01	Undefined	as_event	20353081	20353816	.	-	.	transcript_id "TCONS_00002719,TCONS_00002718"; gene_id "chrA01:20352962-20354876C"; flanks "20353816-,20353081]"; structure "0,1^2-"; splice_chain ",20353483^20353399-"; sources "Undefined,Undefined"; NMorMRNA "null"; degree "4"; dimension "2_2";
chrA01	Undefined	as_event	20381434	20381869	.	-	.	transcript_id "TCONS_00002720,TCONS_00002721"; gene_id "chrA01:20380634-20381869C"; flanks "20381869[,20381434^"; structure "0,1^2-"; splice_chain ",20381675^20381516-"; sources "Undefined,Undefined"; NMorMRNA "null"; degree "4"; dimension "2_2";
chrA01	Undefined	as_event	20497281	20497547	.	-	.	transcript_id "TCONS_00002731,TCONS_00002730"; gene_id "chrA01:20495624-20500010C"; flanks "20497547-,20497281^"; structure "0,1^2-"; splice_chain ",20497420^20497341-"; sources "Undefined,Undefined"; NMorMRNA "null"; degree "4"; dimension "2_2";
chrA01	Undefined	as_event	20536304	20536546	.	-	.	transcript_id "TCONS_00002734,TCONS_00002733"; gene_id "chrA01:20535048-20537373C"; flanks "20536546^,20536304^"; structure "1-,2-"; splice_chain "20536472-,20536456-"; sources "Undefined,Undefined"; NMorMRNA "null"; degree "4"; dimension "2_2";
chrA01	Undefined	as_event	20651067	20652756	.	-	.	transcript_id "TCONS_00002738,TCONS_00002737"; gene_id "chrA01:20651067-20653662C"; flanks "20652756-,20651067]"; structure "0,1^2-"; splice_chain ",20652587^20652430-"; sources "Undefined,Undefined"; NMorMRNA "null"; degree "4"; dimension "2_2";
chrA01	Undefined	as_event	20701785	20702151	.	-	.	transcript_id "TCONS_00002741,TCONS_00002740"; gene_id "chrA01:20700940-20703337C"; flanks "20702151-,20701785^"; structure "1^3-,2^4-"; splice_chain "20702071^20701982-,20702070^20701981-"; sources "Undefined,Undefined"; NMorMRNA "null"; degree "4"; dimension "2_2";
chrA01	Undefined	as_event	20703608	20704517	.	-	.	transcript_id "TCONS_00002742,TCONS_00002743"; gene_id "chrA01:20703608-20707124C"; flanks "20704517-,20703608]"; structure "0,1^2-"; splice_chain ",20704201^20703910-"; sources "Undefined,Undefined"; NMorMRNA "null"; degree "4"; dimension "2_2";
chrA01	Undefined	as_event	20707545	20708055	.	-	.	transcript_id "TCONS_00002746,TCONS_00002745"; gene_id "chrA01:20707545-20710041C"; flanks "20708055-,20707545]"; structure "0,1^2-"; splice_chain ",20708044^20708007-"; sources "Undefined,Undefined"; NMorMRNA "null"; degree "4"; dimension "2_2";
chrA01	Undefined	as_event	21037776	21038155	.	-	.	transcript_id "TCONS_00002768,TCONS_00002767"; gene_id "chrA01:21036926-21038627C"; flanks "21038155-,21037776^"; structure "1^3-,2^4-"; splice_chain "21038064^21037845-,21038054^21037835-"; sources "Undefined,Undefined"; NMorMRNA "null"; degree "4"; dimension "2_2";
chrA01	Undefined	as_event	21447263	21447597	.	-	.	transcript_id "TCONS_00002793,TCONS_00002792"; gene_id "chrA01:21446744-21449912C"; flanks "21447597-,21447263^"; structure "0,1^2-"; splice_chain ",21447463^21447379-"; sources "Undefined,Undefined"; NMorMRNA "null"; degree "4"; dimension "2_2";
chrA01	Undefined	as_event	21465226	21465456	.	-	.	transcript_id "TCONS_00002795,TCONS_00002796"; gene_id "chrA01:21463410-21465639C"; flanks "21465456-,21465226^"; structure "1^3-,2^4-"; splice_chain "21465423^21465347-,21465391^21465315-"; sources "Undefined,Undefined"; NMorMRNA "null"; degree "4"; dimension "2_2";
chrA01	Undefined	as_event	21508220	21508487	.	-	.	transcript_id "TCONS_00002802,TCONS_00002801"; gene_id "chrA01:21507712-21510258C"; flanks "21508487-,21508220^"; structure "0,1^2-"; splice_chain ",21508383^21508303-"; sources "Undefined,Undefined"; NMorMRNA "null"; degree "4"; dimension "2_2";
chrA01	Undefined	as_event	21558831	21559053	.	-	.	transcript_id "TCONS_00002806,TCONS_00002807"; gene_id "chrA01:21557655-21560061C"; flanks "21559053-,21558831^"; structure "0,1^2-"; splice_chain ",21558979^21558899-"; sources "Undefined,Undefined"; NMorMRNA "null"; degree "4"; dimension "2_2";
chrA01	Undefined	as_event	21732852	21733158	.	-	.	transcript_id "TCONS_00002818,TCONS_00002817"; gene_id "chrA01:21732289-21733566C"; flanks "21733158-,21732852^"; structure "0,1^2-"; splice_chain ",21733026^21732953-"; sources "Undefined,Undefined"; NMorMRNA "null"; degree "4"; dimension "2_2";
chrA01	Undefined	as_event	21732289	21732779	.	-	.	transcript_id "TCONS_00002818,TCONS_00002817"; gene_id "chrA01:21732289-21733566C"; flanks "21732779-,21732289]"; structure "0,1^2-"; splice_chain ",21732706^21732617-"; sources "Undefined,Undefined"; NMorMRNA "null"; degree "4"; dimension "2_2";
chrA01	Undefined	as_event	21772330	21772585	.	-	.	transcript_id "TCONS_00002820,TCONS_00002821"; gene_id "chrA01:21770970-21772585C"; flanks "21772585[,21772330-"; structure "1^,2^"; splice_chain "21772439^,21772406^"; sources "Undefined,Undefined"; NMorMRNA "null"; degree "4"; dimension "2_2";
chrA01	Undefined	as_event	21973201	21973348	.	-	.	transcript_id "TCONS_00002829,TCONS_00002828"; gene_id "chrA01:21969802-21974173C"; flanks "21973348^,21973201^"; structure "1-,2-"; splice_chain "21973270-,21973268-"; sources "Undefined,Undefined"; NMorMRNA "null"; degree "4"; dimension "2_2";
chrA01	Undefined	as_event	21972189	21972374	.	-	.	transcript_id "TCONS_00002827,TCONS_00002829"; gene_id "chrA01:21969802-21974173C"; flanks "21972374^,21972189^"; structure "1-,2-"; splice_chain "21972277-,21972275-"; sources "Undefined,Undefined"; NMorMRNA "null"; degree "4"; dimension "2_2";
chrA01	Undefined	as_event	21972051	21972277	.	-	.	transcript_id "TCONS_00002827,TCONS_00002828"; gene_id "chrA01:21969802-21974173C"; flanks "21972277-,21972051-"; structure "1^,2^"; splice_chain "21972189^,21972185^"; sources "Undefined,Undefined"; NMorMRNA "null"; degree "4"; dimension "2_2";
chrA01	Undefined	as_event	21972051	21972374	.	-	.	transcript_id "TCONS_00002827,TCONS_00002828,TCONS_00002829"; gene_id "chrA01:21969802-21974173C"; flanks "21972374^,21972051-"; structure "1-3^,1-4^,2-3^"; splice_chain "21972277-21972189^,21972277-21972185^,21972275-21972189^"; sources "Undefined,Undefined,Undefined"; NMorMRNA "null"; degree "9"; dimension "3_3";
chrA01	Undefined	as_event	21970487	21970843	.	-	.	transcript_id "TCONS_00002829,TCONS_00002827/TCONS_00002828"; gene_id "chrA01:21969802-21974173C"; flanks "21970843-,21970487^"; structure "1^3-,2^4-"; splice_chain "21970732^21970645-,21970722^21970635-"; sources "Undefined,Undefined"; NMorMRNA "null"; degree "4"; dimension "2_2";
chrA01	Undefined	as_event	21990358	21990779	.	-	.	transcript_id "TCONS_00002831,TCONS_00002830"; gene_id "chrA01:21990358-21992442C"; flanks "21990779-,21990358]"; structure "1^3-,2^4-"; splice_chain "21990542^21990455-,21990532^21990445-"; sources "Undefined,Undefined"; NMorMRNA "null"; degree "4"; dimension "2_2";
chrA01	Undefined	as_event	21993849	21994388	.	-	.	transcript_id "TCONS_00002833,TCONS_00002832"; gene_id "chrA01:21993368-21994388C"; flanks "21994388[,21993849^"; structure "0,1^2-"; splice_chain ",21994123^21994019-"; sources "Undefined,Undefined"; NMorMRNA "null"; degree "4"; dimension "2_2";
chrA01	Undefined	as_event	22372908	22373340	.	-	.	transcript_id "TCONS_00002846,TCONS_00002847"; gene_id "chrA01:22370509-22373746C"; flanks "22373340-,22372908^"; structure "0,1^2-"; splice_chain ",22373083^22372995-"; sources "Undefined,Undefined"; NMorMRNA "null"; degree "4"; dimension "2_2";
chrA01	Undefined	as_event	22372311	22372810	.	-	.	transcript_id "TCONS_00002846,TCONS_00002847"; gene_id "chrA01:22370509-22373746C"; flanks "22372810-,22372311^"; structure "0,1^2-3^4-"; splice_chain ",22372689^22372597-22372458^22372383-"; sources "Undefined,Undefined"; NMorMRNA "null"; degree "4"; dimension "2_2";
chrA01	Undefined	as_event	22532350	22533687	.	-	.	transcript_id "TCONS_00002849,TCONS_00002850"; gene_id "chrA01:22528418-22535119C"; flanks "22533687^,22532350^"; structure "1-,2-"; splice_chain "22532460-,22532459-"; sources "Undefined,Undefined"; NMorMRNA "null"; degree "4"; dimension "2_2";
chrA01	Undefined	as_event	22570004	22570722	.	-	.	transcript_id "TCONS_00002855,TCONS_00002857"; gene_id "chrA01:22568081-22571228C"; flanks "22570722-,22570004^"; structure "0,1^2-3^4-"; splice_chain ",22570530^22570437-22570253^22570186-"; sources "Undefined,Undefined"; NMorMRNA "null"; degree "4"; dimension "2_2";
chrA01	Undefined	as_event	22569327	22569693	.	-	.	transcript_id "TCONS_00002855,TCONS_00002856/TCONS_00002857"; gene_id "chrA01:22568081-22571228C"; flanks "22569693-,22569327^"; structure "0,1^2-"; splice_chain ",22569508^22569416-"; sources "Undefined,Undefined"; NMorMRNA "null"; degree "4"; dimension "2_2";
chrA01	Undefined	as_event	22643089	22643506	.	-	.	transcript_id "TCONS_00002864,TCONS_00002863"; gene_id "chrA01:22642024-22644559C"; flanks "22643506-,22643089^"; structure "1^3-,2^4-"; splice_chain "22643377^22643185-,22643367^22643175-"; sources "Undefined,Undefined"; NMorMRNA "null"; degree "4"; dimension "2_2";
chrA01	Undefined	as_event	22642175	22642497	.	-	.	transcript_id "TCONS_00002863,TCONS_00002864"; gene_id "chrA01:22642024-22644559C"; flanks "22642497-,22642175^"; structure "0,1^2-"; splice_chain ",22642327^22642254-"; sources "Undefined,Undefined"; NMorMRNA "null"; degree "4"; dimension "2_2";
chrA01	Undefined	as_event	22696097	22699123	.	-	.	transcript_id "TCONS_00002867,TCONS_00002868"; gene_id "chrA01:22696097-22699123C"; flanks "22699123[,22696097]"; structure "1^3-5^7-,2^4-6^8-"; splice_chain "22698887^22698713-22698651^22698483-,22698864^22698690-22698628^22698460-"; sources "Undefined,Undefined"; NMorMRNA "null"; degree "4"; dimension "2_2";
chrA01	Undefined	as_event	22944854	22945574	.	-	.	transcript_id "TCONS_00002884,TCONS_00002883"; gene_id "chrA01:22944854-22946697C"; flanks "22945574-,22944854]"; structure "0,1^2-"; splice_chain ",22945450^22945378-"; sources "Undefined,Undefined"; NMorMRNA "null"; degree "4"; dimension "2_2";
chrA01	Undefined	as_event	23047838	23048433	.	-	.	transcript_id "TCONS_00002891,TCONS_00002892"; gene_id "chrA01:23046335-23048433C"; flanks "23048433[,23047838^"; structure "1^3-,2^4-"; splice_chain "23048295^23048024-,23048294^23048023-"; sources "Undefined,Undefined"; NMorMRNA "null"; degree "4"; dimension "2_2";
chrA01	Undefined	as_event	23047473	23047655	.	-	.	transcript_id "TCONS_00002890,TCONS_00002891"; gene_id "chrA01:23046335-23048433C"; flanks "23047655^,23047473^"; structure "1-,2-"; splice_chain "23047578-,23047576-"; sources "Undefined,Undefined"; NMorMRNA "null"; degree "4"; dimension "2_2";
chrA01	Undefined	as_event	23047383	23047576	.	-	.	transcript_id "TCONS_00002891,TCONS_00002892"; gene_id "chrA01:23046335-23048433C"; flanks "23047576-,23047383-"; structure "1^,2^"; splice_chain "23047473^,23047472^"; sources "Undefined,Undefined"; NMorMRNA "null"; degree "4"; dimension "2_2";
chrA01	Undefined	as_event	23047383	23047655	.	-	.	transcript_id "TCONS_00002890,TCONS_00002891,TCONS_00002892"; gene_id "chrA01:23046335-23048433C"; flanks "23047655^,23047383-"; structure "1-3^,2-3^,2-4^"; splice_chain "23047578-23047473^,23047576-23047473^,23047576-23047472^"; sources "Undefined,Undefined,Undefined"; NMorMRNA "null"; degree "9"; dimension "3_3";
chrA01_random	Undefined	as_event	43352	43746	.	+	.	transcript_id "TCONS_00002966,TCONS_00002967"; gene_id "chrA01_random:42290-45739W"; flanks "43352-,43746^"; structure "0,1^2-"; splice_chain ",43437^43517-"; sources "Undefined,Undefined"; NMorMRNA "null"; degree "4"; dimension "2_2";
chrA01_random	Undefined	as_event	139209	143555	.	+	.	transcript_id "TCONS_00002976,TCONS_00002975"; gene_id "chrA01_random:138488-145951W"; flanks "139209-,143555^"; structure "0,1^2-"; splice_chain ",140210^140826-"; sources "Undefined,Undefined"; NMorMRNA "null"; degree "4"; dimension "2_2";
chrA01_random	Undefined	as_event	423371	423846	.	+	.	transcript_id "TCONS_00002985,TCONS_00002986"; gene_id "chrA01_random:422364-427752W"; flanks "423371-,423846^"; structure "1^3-,2^4-"; splice_chain "423460^423661-,423465^423666-"; sources "Undefined,Undefined"; NMorMRNA "null"; degree "4"; dimension "2_2";
chrA01_random	Undefined	as_event	424938	425299	.	+	.	transcript_id "TCONS_00002986,TCONS_00002985"; gene_id "chrA01_random:422364-427752W"; flanks "424938-,425299^"; structure "0,1^2-"; splice_chain ",425114^425193-"; sources "Undefined,Undefined"; NMorMRNA "null"; degree "4"; dimension "2_2";
chrA01_random	Undefined	as_event	425736	426276	.	+	.	transcript_id "TCONS_00002985,TCONS_00002986"; gene_id "chrA01_random:422364-427752W"; flanks "425736-,426276^"; structure "1^3-5^6-,2^4-"; splice_chain "425839^425912-426041^426151-,425862^425935-"; sources "Undefined,Undefined"; NMorMRNA "null"; degree "4"; dimension "2_2";
chrA01_random	Undefined	as_event	426748	427092	.	+	.	transcript_id "TCONS_00002985,TCONS_00002986"; gene_id "chrA01_random:422364-427752W"; flanks "426748-,427092^"; structure "1^3-,2^4-"; splice_chain "426921^427000-,426931^427010-"; sources "Undefined,Undefined"; NMorMRNA "null"; degree "4"; dimension "2_2";
chrA01_random	Undefined	as_event	433318	433627	.	+	.	transcript_id "TCONS_00002987/TCONS_00002988,TCONS_00002989"; gene_id "chrA01_random:431816-434007W"; flanks "433318-,433627^"; structure "1^3-,2^4-"; splice_chain "433425^433522-,433435^433532-"; sources "Undefined,Undefined"; NMorMRNA "null"; degree "4"; dimension "2_2";
chrA01_random	Undefined	as_event	551258	551571	.	+	.	transcript_id "TCONS_00002992,TCONS_00002991"; gene_id "chrA01_random:550457-553282W"; flanks "551258-,551571^"; structure "0,1^2-"; splice_chain ",551331^551412-"; sources "Undefined,Undefined"; NMorMRNA "null"; degree "4"; dimension "2_2";
chrA01_random	Undefined	as_event	575638	579119	.	+	.	transcript_id "TCONS_00002994,TCONS_00002995,TCONS_00002993"; gene_id "chrA01_random:575638-579119W"; flanks "575638[,579119]"; structure "1^3-,2^4-,5^6-"; splice_chain "578630^578781-,578640^578791-,578851^578965-"; sources "Undefined,Undefined,Undefined"; NMorMRNA "null"; degree "9"; dimension "3_3";
chrA01_random	Undefined	as_event	626533	627014	.	+	.	transcript_id "TCONS_00003000/TCONS_00003001,TCONS_00002999/TCONS_00003002"; gene_id "chrA01_random:625740-629057W"; flanks "626533-,627014^"; structure "1^3-,2^4-"; splice_chain "626693^626790-,626694^626791-"; sources "Undefined,Undefined"; NMorMRNA "null"; degree "4"; dimension "2_2";
chrA01_random	Undefined	as_event	627401	627638	.	+	.	transcript_id "TCONS_00003000/TCONS_00003001/TCONS_00003002,TCONS_00002999"; gene_id "chrA01_random:625740-629057W"; flanks "627401^,627638^"; structure "1-,2-"; splice_chain "627553-,627563-"; sources "Undefined,Undefined"; NMorMRNA "null"; degree "4"; dimension "2_2";
chrA01_random	Undefined	as_event	628033	628311	.	+	.	transcript_id "TCONS_00003002,TCONS_00002999"; gene_id "chrA01_random:625740-629057W"; flanks "628033-,628311^"; structure "0,1^2-"; splice_chain ",628138^628214-"; sources "Undefined,Undefined"; NMorMRNA "null"; degree "4"; dimension "2_2";
chrA01_random	Undefined	as_event	628033	628321	.	+	.	transcript_id "TCONS_00003000,TCONS_00003001"; gene_id "chrA01_random:625740-629057W"; flanks "628033-,628321^"; structure "1^3-,2^4-"; splice_chain "628138^628214-,628148^628224-"; sources "Undefined,Undefined"; NMorMRNA "null"; degree "4"; dimension "2_2";
chrA01_random	Undefined	as_event	628214	628601	.	+	.	transcript_id "TCONS_00002999,TCONS_00003000"; gene_id "chrA01_random:625740-629057W"; flanks "628214-,628601^"; structure "1^3-,2^4-"; splice_chain "628311^628500-,628321^628510-"; sources "Undefined,Undefined"; NMorMRNA "null"; degree "4"; dimension "2_2";
chrA01_random	Undefined	as_event	628033	628601	.	+	.	transcript_id "TCONS_00002999,TCONS_00003000,TCONS_00003001"; gene_id "chrA01_random:625740-629057W"; flanks "628033-,628601^"; structure "1^3-5^7-,1^3-6^8-,2^4-6^8-"; splice_chain "628138^628214-628311^628500-,628138^628214-628321^628510-,628148^628224-628321^628510-"; sources "Undefined,Undefined,Undefined"; NMorMRNA "null"; degree "9"; dimension "3_3";
chrA01_random	Undefined	as_event	628500	628684	.	+	.	transcript_id "TCONS_00002999,TCONS_00003002"; gene_id "chrA01_random:625740-629057W"; flanks "628500-,628684-"; structure "1^,2^"; splice_chain "628601^,628603^"; sources "Undefined,Undefined"; NMorMRNA "null"; degree "4"; dimension "2_2";
chrA01_random	Undefined	as_event	628033	628684	.	+	.	transcript_id "TCONS_00002999,TCONS_00003000,TCONS_00003001,TCONS_00003002"; gene_id "chrA01_random:625740-629057W"; flanks "628033-,628684-"; structure "1^3-5^7-9^,1^3-6^8-9^,2^4-6^8-9^,5^7-10^"; splice_chain "628138^628214-628311^628500-628601^,628138^628214-628321^628510-628601^,628148^628224-628321^628510-628601^,628311^628500-628603^"; sources "Undefined,Undefined,Undefined,Undefined"; NMorM…
chrA01_random	Undefined	as_event	628684	629057	.	+	.	transcript_id "TCONS_00002999,TCONS_00003000/TCONS_00003001/TCONS_00003002"; gene_id "chrA01_random:625740-629057W"; flanks "628684-,629057]"; structure "1^3-,2^4-"; splice_chain "628788^629022-,628792^629026-"; sources "Undefined,Undefined"; NMorMRNA "null"; degree "4"; dimension "2_2";
chrA01_random	Undefined	as_event	651871	652179	.	+	.	transcript_id "TCONS_00003006,TCONS_00003005"; gene_id "chrA01_random:648271-653502W"; flanks "651871^,652179^"; structure "1-,2-"; splice_chain "652019-,652022-"; sources "Undefined,Undefined"; NMorMRNA "null"; degree "4"; dimension "2_2";
chrA01_random	Undefined	as_event	878183	878378	.	+	.	transcript_id "TCONS_00003010,TCONS_00003009"; gene_id "chrA01_random:873663-878969W"; flanks "878183^,878378^"; structure "1-,2-"; splice_chain "878280-,878281-"; sources "Undefined,Undefined"; NMorMRNA "null"; degree "4"; dimension "2_2";
chrA01_random	Undefined	as_event	878634	878836	.	+	.	transcript_id "TCONS_00003009,TCONS_00003010"; gene_id "chrA01_random:873663-878969W"; flanks "878634^,878836^"; structure "1-,2-"; splice_chain "878713-,878714-"; sources "Undefined,Undefined"; NMorMRNA "null"; degree "4"; dimension "2_2";
chrA01_random	Undefined	as_event	1045468	1046141	.	+	.	transcript_id "TCONS_00003013,TCONS_00003014"; gene_id "chrA01_random:1043351-1046141W"; flanks "1045468-,1046141]"; structure "0,1^2-3^4-"; splice_chain ",1045592^1045684-1045835^1045918-"; sources "Undefined,Undefined"; NMorMRNA "null"; degree "4"; dimension "2_2";
chrA01_random	Undefined	as_event	1297758	1298001	.	+	.	transcript_id "TCONS_00003016,TCONS_00003015"; gene_id "chrA01_random:1297758-1302417W"; flanks "1297758[,1298001-"; structure "1^,2^"; splice_chain "1297910^,1297912^"; sources "Undefined,Undefined"; NMorMRNA "null"; degree "4"; dimension "2_2";
chrA01_random	Undefined	as_event	1298001	1298480	.	+	.	transcript_id "TCONS_00003015,TCONS_00003016"; gene_id "chrA01_random:1297758-1302417W"; flanks "1298001-,1298480^"; structure "0,1^2-"; splice_chain ",1298201^1298288-"; sources "Undefined,Undefined"; NMorMRNA "null"; degree "4"; dimension "2_2";
chrA01_random	Undefined	as_event	1300511	1301038	.	+	.	transcript_id "TCONS_00003016,TCONS_00003015"; gene_id "chrA01_random:1297758-1302417W"; flanks "1300511-,1301038^"; structure "1^3-,2^4-"; splice_chain "1300793^1300884-,1300827^1300918-"; sources "Undefined,Undefined"; NMorMRNA "null"; degree "4"; dimension "2_2";
chrA01_random	Undefined	as_event	1301751	1302015	.	+	.	transcript_id "TCONS_00003015/TCONS_00003016,TCONS_00003017"; gene_id "chrA01_random:1297758-1302417W"; flanks "1301751-,1302015^"; structure "0,1^2-"; splice_chain ",1301880^1301916-"; sources "Undefined,Undefined"; NMorMRNA "null"; degree "4"; dimension "2_2";
chrA01_random	Undefined	as_event	2094161	2095196	.	+	.	transcript_id "TCONS_00003033,TCONS_00003034/TCONS_00003035"; gene_id "chrA01_random:2093802-2097306W"; flanks "2094161^,2095196^"; structure "1-,2-"; splice_chain "2094337-,2095086-"; sources "Undefined,Undefined"; NMorMRNA "null"; degree "4"; dimension "2_2";
chrA01_random	Undefined	as_event	2095196	2095358	.	+	.	transcript_id "TCONS_00003034,TCONS_00003033/TCONS_00003035"; gene_id "chrA01_random:2093802-2097306W"; flanks "2095196^,2095358^"; structure "1-,2-"; splice_chain "2095324-,2095325-"; sources "Undefined,Undefined"; NMorMRNA "null"; degree "4"; dimension "2_2";
chrA01_random	Undefined	as_event	2096027	2096178	.	+	.	transcript_id "TCONS_00003034,TCONS_00003033"; gene_id "chrA01_random:2093802-2097306W"; flanks "2096027-,2096178-"; structure "1^,2^"; splice_chain "2096098^,2096099^"; sources "Undefined,Undefined"; NMorMRNA "null"; degree "4"; dimension "2_2";
chrA01_random	Undefined	as_event	2096027	2096407	.	+	.	transcript_id "TCONS_00003035,TCONS_00003034"; gene_id "chrA01_random:2093802-2097306W"; flanks "2096027-,2096407^"; structure "0,1^2-"; splice_chain ",2096098^2096178-"; sources "Undefined,Undefined"; NMorMRNA "null"; degree "4"; dimension "2_2";
chrA01_random	Undefined	as_event	2307409	2310051	.	+	.	transcript_id "TCONS_00003039,TCONS_00003038,TCONS_00003040"; gene_id "chrA01_random:2307409-2310051W"; flanks "2307409[,2310051]"; structure "1^4-,2^5-,3^6-"; splice_chain "2307618^2307994-,2307630^2308008-,2307631^2308009-"; sources "Undefined,Undefined,Undefined"; NMorMRNA "null"; degree "9"; dimension "3_3";
chrA01_random	Undefined	as_event	2433618	2433838	.	+	.	transcript_id "TCONS_00003045,TCONS_00003046"; gene_id "chrA01_random:2431738-2434635W"; flanks "2433618-,2433838^"; structure "0,1^2-"; splice_chain ",2433687^2433768-"; sources "Undefined,Undefined"; NMorMRNA "null"; degree "4"; dimension "2_2";
chrA01_random	Undefined	as_event	2433915	2434191	.	+	.	transcript_id "TCONS_00003045,TCONS_00003046"; gene_id "chrA01_random:2431738-2434635W"; flanks "2433915-,2434191^"; structure "0,1^2-"; splice_chain ",2434010^2434099-"; sources "Undefined,Undefined"; NMorMRNA "null"; degree "4"; dimension "2_2";
chrA01_random	Undefined	as_event	2546201	2546478	.	+	.	transcript_id "TCONS_00003057,TCONS_00003056"; gene_id "chrA01_random:2544498-2549404W"; flanks "2546201-,2546478^"; structure "0,1^2-"; splice_chain ",2546289^2546373-"; sources "Undefined,Undefined"; NMorMRNA "null"; degree "4"; dimension "2_2";
chrA01_random	Undefined	as_event	2547405	2547698	.	+	.	transcript_id "TCONS_00003057,TCONS_00003056"; gene_id "chrA01_random:2544498-2549404W"; flanks "2547405-,2547698^"; structure "0,1^2-"; splice_chain ",2547514^2547589-"; sources "Undefined,Undefined"; NMorMRNA "null"; degree "4"; dimension "2_2";
chrA01_random	Undefined	as_event	2593631	2594203	.	+	.	transcript_id "TCONS_00003060,TCONS_00003059"; gene_id "chrA01_random:2593208-2596210W"; flanks "2593631-,2594203^"; structure "0,1^2-3^4-"; splice_chain ",2593746^2593829-2593914^2593988-"; sources "Undefined,Undefined"; NMorMRNA "null"; degree "4"; dimension "2_2";
chrA01_random	Undefined	as_event	4960	6463	.	-	.	transcript_id "TCONS_00003064,TCONS_00003063"; gene_id "chrA01_random:3439-6463C"; flanks "6463[,4960^"; structure "0,1^2-"; splice_chain ",6251^5206-"; sources "Undefined,Undefined"; NMorMRNA "null"; degree "4"; dimension "2_2";
chrA01_random	Undefined	as_event	33853	34109	.	-	.	transcript_id "TCONS_00003067,TCONS_00003066"; gene_id "chrA01_random:33853-34817C"; flanks "34109-,33853]"; structure "0,1^2-"; splice_chain ",34030^33940-"; sources "Undefined,Undefined"; NMorMRNA "null"; degree "4"; dimension "2_2";
chrA01_random	Undefined	as_event	107325	107684	.	-	.	transcript_id "TCONS_00003077,TCONS_00003078"; gene_id "chrA01_random:107117-108575C"; flanks "107684-,107325^"; structure "1^3-,2^4-"; splice_chain "107538^107449-,107536^107447-"; sources "Undefined,Undefined"; NMorMRNA "null"; degree "4"; dimension "2_2";
chrA01_random	Undefined	as_event	130811	131248	.	-	.	transcript_id "TCONS_00003081,TCONS_00003082"; gene_id "chrA01_random:130443-132165C"; flanks "131248^,130811^"; structure "1-,2-"; splice_chain "130939-,130936-"; sources "Undefined,Undefined"; NMorMRNA "null"; degree "4"; dimension "2_2";
chrA01_random	Undefined	as_event	312000	312184	.	-	.	transcript_id "TCONS_00003090,TCONS_00003091"; gene_id "chrA01_random:308078-313132C"; flanks "312184^,312000^"; structure "1-,2-"; splice_chain "312090-,312088-"; sources "Undefined,Undefined"; NMorMRNA "null"; degree "4"; dimension "2_2";
chrA01_random	Undefined	as_event	311491	311924	.	-	.	transcript_id "TCONS_00003089,TCONS_00003090/TCONS_00003091"; gene_id "chrA01_random:308078-313132C"; flanks "311924-,311491^"; structure "0,1^2-"; splice_chain ",311621^311543-"; sources "Undefined,Undefined"; NMorMRNA "null"; degree "4"; dimension "2_2";
chrA01_random	Undefined	as_event	311015	311194	.	-	.	transcript_id "TCONS_00003091,TCONS_00003089/TCONS_00003090"; gene_id "chrA01_random:308078-313132C"; flanks "311194^,311015^"; structure "1-,2-"; splice_chain "311103-,311102-"; sources "Undefined,Undefined"; NMorMRNA "null"; degree "4"; dimension "2_2";
chrA01_random	Undefined	as_event	310066	310460	.	-	.	transcript_id "TCONS_00003089,TCONS_00003090"; gene_id "chrA01_random:308078-313132C"; flanks "310460-,310066^"; structure "1^3-,2^4-"; splice_chain "310283^310165-,310266^310148-"; sources "Undefined,Undefined"; NMorMRNA "null"; degree "4"; dimension "2_2";
chrA01_random	Undefined	as_event	308990	309352	.	-	.	transcript_id "TCONS_00003089,TCONS_00003090"; gene_id "chrA01_random:308078-313132C"; flanks "309352-,308990^"; structure "0,1^2-"; splice_chain ",309207^309125-"; sources "Undefined,Undefined"; NMorMRNA "null"; degree "4"; dimension "2_2";
chrA01_random	Undefined	as_event	399888	400308	.	-	.	transcript_id "TCONS_00003098,TCONS_00003099"; gene_id "chrA01_random:398392-401457C"; flanks "400308-,399888^"; structure "1^3-,2^4-"; splice_chain "400207^400001-,400188^399977-"; sources "Undefined,Undefined"; NMorMRNA "null"; degree "4"; dimension "2_2";
chrA01_random	Undefined	as_event	568927	569156	.	-	.	transcript_id "TCONS_00003109,TCONS_00003110"; gene_id "chrA01_random:568194-569623C"; flanks "569156-,568927^"; structure "0,1^2-"; splice_chain ",569121^568959-"; sources "Undefined,Undefined"; NMorMRNA "null"; degree "4"; dimension "2_2";
chrA01_random	Undefined	as_event	568194	568773	.	-	.	transcript_id "TCONS_00003109,TCONS_00003110"; gene_id "chrA01_random:568194-569623C"; flanks "568773-,568194]"; structure "1^3-,2^4-"; splice_chain "568718^568539-,568708^568529-"; sources "Undefined,Undefined"; NMorMRNA "null"; degree "4"; dimension "2_2";
chrA01_random	Undefined	as_event	638936	639534	.	-	.	transcript_id "TCONS_00003115,TCONS_00003116"; gene_id "chrA01_random:638936-640944C"; flanks "639534-,638936]"; structure "0,1^2-"; splice_chain ",639470^639304-"; sources "Undefined,Undefined"; NMorMRNA "null"; degree "4"; dimension "2_2";
chrA01_random	Undefined	as_event	791278	792488	.	-	.	transcript_id "TCONS_00003117,TCONS_00003118"; gene_id "chrA01_random:791278-794429C"; flanks "792488^,791278]"; structure "1-,2-"; splice_chain "791507-,791504-"; sources "Undefined,Undefined"; NMorMRNA "null"; degree "4"; dimension "2_2";
chrA01_random	Undefined	as_event	1306397	1307174	.	-	.	transcript_id "TCONS_00003121,TCONS_00003120"; gene_id "chrA01_random:1302546-1307285C"; flanks "1307174^,1306397-"; structure "0,1-2^"; splice_chain ",1307084-1307002^"; sources "Undefined,Undefined"; NMorMRNA "null"; degree "4"; dimension "2_2";
chrA01_random	Undefined	as_event	1412449	1412682	.	-	.	transcript_id "TCONS_00003125,TCONS_00003124"; gene_id "chrA01_random:1411203-1413537C"; flanks "1412682-,1412449^"; structure "0,1^2-"; splice_chain ",1412649^1412571-"; sources "Undefined,Undefined"; NMorMRNA "null"; degree "4"; dimension "2_2";
chrA01_random	Undefined	as_event	1412129	1412349	.	-	.	transcript_id "TCONS_00003125,TCONS_00003124"; gene_id "chrA01_random:1411203-1413537C"; flanks "1412349-,1412129^"; structure "0,1^2-"; splice_chain ",1412287^1412222-"; sources "Undefined,Undefined"; NMorMRNA "null"; degree "4"; dimension "2_2";
chrA01_random	Undefined	as_event	1411999	1412129	.	-	.	transcript_id "TCONS_00003125,TCONS_00003124"; gene_id "chrA01_random:1411203-1413537C"; flanks "1412129^,1411999^"; structure "1-,2-"; splice_chain "1412046-,1412044-"; sources "Undefined,Undefined"; NMorMRNA "null"; degree "4"; dimension "2_2";
chrA01_random	Undefined	as_event	1411203	1411481	.	-	.	transcript_id "TCONS_00003125,TCONS_00003124"; gene_id "chrA01_random:1411203-1413537C"; flanks "1411481-,1411203]"; structure "1^3-,2^4-"; splice_chain "1411426^1411317-,1411416^1411305-"; sources "Undefined,Undefined"; NMorMRNA "null"; degree "4"; dimension "2_2";
chrA01_random	Undefined	as_event	1479005	1479235	.	-	.	transcript_id "TCONS_00003132,TCONS_00003131,TCONS_00003133"; gene_id "chrA01_random:1477646-1479315C"; flanks "1479235^,1479005^"; structure "1-,2-,3-"; splice_chain "1479117-,1479116-,1479115-"; sources "Undefined,Undefined,Undefined"; NMorMRNA "null"; degree "9"; dimension "3_3";
chrA01_random	Undefined	as_event	1571362	1571735	.	-	.	transcript_id "TCONS_00003137,TCONS_00003136"; gene_id "chrA01_random:1568744-1572410C"; flanks "1571735-,1571362-"; structure "1^,2^"; splice_chain "1571701^,1571700^"; sources "Undefined,Undefined"; NMorMRNA "null"; degree "4"; dimension "2_2";
chrA01_random	Undefined	as_event	1626125	1628506	.	-	.	transcript_id "TCONS_00003139,TCONS_00003140"; gene_id "chrA01_random:1626125-1629112C"; flanks "1628506^,1626125]"; structure "1-,2-"; splice_chain "1628426-,1628423-"; sources "Undefined,Undefined"; NMorMRNA "null"; degree "4"; dimension "2_2";
chrA01_random	Undefined	as_event	1626125	1628674	.	-	.	transcript_id "TCONS_00003141,TCONS_00003140"; gene_id "chrA01_random:1626125-1629112C"; flanks "1628674-,1626125]"; structure "0,1^2-"; splice_chain ",1628506^1628423-"; sources "Undefined,Undefined"; NMorMRNA "null"; degree "4"; dimension "2_2";
chrA01_random	Undefined	as_event	1697355	1698579	.	-	.	transcript_id "TCONS_00003146,TCONS_00003145"; gene_id "chrA01_random:1696376-1698579C"; flanks "1698579[,1697355^"; structure "1^3-,2^4-"; splice_chain "1697691^1697590-,1697681^1697580-"; sources "Undefined,Undefined"; NMorMRNA "null"; degree "4"; dimension "2_2";
chrA01_random	Undefined	as_event	1696376	1696951	.	-	.	transcript_id "TCONS_00003146,TCONS_00003145"; gene_id "chrA01_random:1696376-1698579C"; flanks "1696951-,1696376]"; structure "1^3-,2^4-"; splice_chain "1696748^1696628-,1696738^1696618-"; sources "Undefined,Undefined"; NMorMRNA "null"; degree "4"; dimension "2_2";
chrA01_random	Undefined	as_event	2362648	2362955	.	-	.	transcript_id "TCONS_00003155,TCONS_00003154"; gene_id "chrA01_random:2360350-2367181C"; flanks "2362955-,2362648^"; structure "0,1^2-"; splice_chain ",2362863^2362788-"; sources "Undefined,Undefined"; NMorMRNA "null"; degree "4"; dimension "2_2";
chrA02	Undefined	as_event	14825	15223	.	+	.	transcript_id "TCONS_00003179,TCONS_00003178"; gene_id "chrA02:14825-18682W"; flanks "14825[,15223^"; structure "1^3-,2^4-"; splice_chain "15049^15147-,15081^15179-"; sources "Undefined,Undefined"; NMorMRNA "null"; degree "4"; dimension "2_2";
chrA02	Undefined	as_event	15751	16981	.	+	.	transcript_id "TCONS_00003178,TCONS_00003179"; gene_id "chrA02:14825-18682W"; flanks "15751-,16981-"; structure "1^,2^"; splice_chain "16222^,16317^"; sources "Undefined,Undefined"; NMorMRNA "null"; degree "4"; dimension "2_2";
chrA02	Undefined	as_event	82007	82273	.	+	.	transcript_id "TCONS_00003183,TCONS_00003184"; gene_id "chrA02:81671-85467W"; flanks "82007-,82273^"; structure "0,1^2-"; splice_chain ",82081^82168-"; sources "Undefined,Undefined"; NMorMRNA "null"; degree "4"; dimension "2_2";
chrA02	Undefined	as_event	200961	201939	.	+	.	transcript_id "TCONS_00003190,TCONS_00003191"; gene_id "chrA02:200217-201939W"; flanks "200961-,201939]"; structure "1^3-,2^4-"; splice_chain "201120^201339-,201130^201349-"; sources "Undefined,Undefined"; NMorMRNA "null"; degree "4"; dimension "2_2";
chrA02	Undefined	as_event	216796	217027	.	+	.	transcript_id "TCONS_00003193,TCONS_00003194"; gene_id "chrA02:216676-217991W"; flanks "216796-,217027^"; structure "1^3-,2^4-"; splice_chain "216884^216954-,216903^216973-"; sources "Undefined,Undefined"; NMorMRNA "null"; degree "4"; dimension "2_2";
chrA02	Undefined	as_event	235216	235556	.	+	.	transcript_id "TCONS_00003197,TCONS_00003198"; gene_id "chrA02:235009-239303W"; flanks "235216-,235556^"; structure "0,1^2-"; splice_chain ",235323^235395-"; sources "Undefined,Undefined"; NMorMRNA "null"; degree "4"; dimension "2_2";
chrA02	Undefined	as_event	337706	337929	.	+	.	transcript_id "TCONS_00003206,TCONS_00003205"; gene_id "chrA02:337643-341026W"; flanks "337706^,337929^"; structure "1-,2-"; splice_chain "337815-,337816-"; sources "Undefined,Undefined"; NMorMRNA "null"; degree "4"; dimension "2_2";
chrA02	Undefined	as_event	339107	339905	.	+	.	transcript_id "TCONS_00003205,TCONS_00003206"; gene_id "chrA02:337643-341026W"; flanks "339107-,339905^"; structure "1^3-,2^4-"; splice_chain "339225^339849-,339235^339859-"; sources "Undefined,Undefined"; NMorMRNA "null"; degree "4"; dimension "2_2";
chrA02	Undefined	as_event	410722	410924	.	+	.	transcript_id "TCONS_00003210,TCONS_00003211"; gene_id "chrA02:409058-413768W"; flanks "410722-,410924-"; structure "1^,2^"; splice_chain "410853^,410862^"; sources "Undefined,Undefined"; NMorMRNA "null"; degree "4"; dimension "2_2";
chrA02	Undefined	as_event	496204	496479	.	+	.	transcript_id "TCONS_00003214,TCONS_00003215"; gene_id "chrA02:495779-497661W"; flanks "496204-,496479^"; structure "0,1^2-"; splice_chain ",496319^496403-"; sources "Undefined,Undefined"; NMorMRNA "null"; degree "4"; dimension "2_2";
chrA02	Undefined	as_event	623629	624159	.	+	.	transcript_id "TCONS_00003222,TCONS_00003221"; gene_id "chrA02:622549-628851W"; flanks "623629-,624159^"; structure "1^3-,2^4-"; splice_chain "623836^623992-,623846^624002-"; sources "Undefined,Undefined"; NMorMRNA "null"; degree "4"; dimension "2_2";
chrA02	Undefined	as_event	844791	844908	.	+	.	transcript_id "TCONS_00003246,TCONS_00003247"; gene_id "chrA02:841446-845136W"; flanks "844791-,844908-"; structure "1^,2^"; splice_chain "844834^,844835^"; sources "Undefined,Undefined"; NMorMRNA "null"; degree "4"; dimension "2_2";
chrA02	Undefined	as_event	850720	851111	.	+	.	transcript_id "TCONS_00003249,TCONS_00003248"; gene_id "chrA02:848505-851111W"; flanks "850720^,851111]"; structure "1-,2-"; splice_chain "850819-,850822-"; sources "Undefined,Undefined"; NMorMRNA "null"; degree "4"; dimension "2_2";
chrA02	Undefined	as_event	865407	865807	.	+	.	transcript_id "TCONS_00003251,TCONS_00003252"; gene_id "chrA02:863743-866708W"; flanks "865407-,865807^"; structure "1^3-,2^4-"; splice_chain "865486^865578-,865487^865579-"; sources "Undefined,Undefined"; NMorMRNA "null"; degree "4"; dimension "2_2";
chrA02	Undefined	as_event	895687	895809	.	+	.	transcript_id "TCONS_00003255,TCONS_00003256"; gene_id "chrA02:894751-896212W"; flanks "895687^,895809^"; structure "1-,2-"; splice_chain "895803-,895804-"; sources "Undefined,Undefined"; NMorMRNA "null"; degree "4"; dimension "2_2";
chrA02	Undefined	as_event	921047	921271	.	+	.	transcript_id "TCONS_00003258,TCONS_00003259"; gene_id "chrA02:919802-922745W"; flanks "921047-,921271^"; structure "0,1^2-"; splice_chain ",921104^921182-"; sources "Undefined,Undefined"; NMorMRNA "null"; degree "4"; dimension "2_2";
chrA02	Undefined	as_event	922126	922360	.	+	.	transcript_id "TCONS_00003259,TCONS_00003258"; gene_id "chrA02:919802-922745W"; flanks "922126-,922360-"; structure "1^,2^"; splice_chain "922247^,922248^"; sources "Undefined,Undefined"; NMorMRNA "null"; degree "4"; dimension "2_2";
chrA02	Undefined	as_event	966595	967153	.	+	.	transcript_id "TCONS_00003260,TCONS_00003261"; gene_id "chrA02:966174-970013W"; flanks "966595-,967153^"; structure "1^3-,2^4-"; splice_chain "966917^966995-,966918^966996-"; sources "Undefined,Undefined"; NMorMRNA "null"; degree "4"; dimension "2_2";
chrA02	Undefined	as_event	1063883	1064041	.	+	.	transcript_id "TCONS_00003269/TCONS_00003270,TCONS_00003268"; gene_id "chrA02:1062814-1065194W"; flanks "1063883-,1064041-"; structure "1^,2^"; splice_chain "1063950^,1063951^"; sources "Undefined,Undefined"; NMorMRNA "null"; degree "4"; dimension "2_2";
chrA02	Undefined	as_event	1064041	1064272	.	+	.	transcript_id "TCONS_00003270,TCONS_00003268/TCONS_00003269"; gene_id "chrA02:1062814-1065194W"; flanks "1064041-,1064272^"; structure "0,1^2-"; splice_chain ",1064113^1064211-"; sources "Undefined,Undefined"; NMorMRNA "null"; degree "4"; dimension "2_2";
chrA02	Undefined	as_event	1064365	1065194	.	+	.	transcript_id "TCONS_00003268/TCONS_00003270,TCONS_00003269"; gene_id "chrA02:1062814-1065194W"; flanks "1064365-,1065194]"; structure "1^3-,2^4-"; splice_chain "1064746^1064886-,1064748^1064888-"; sources "Undefined,Undefined"; NMorMRNA "null"; degree "4"; dimension "2_2";
chrA02	Undefined	as_event	1066712	1067090	.	+	.	transcript_id "TCONS_00003271,TCONS_00003272"; gene_id "chrA02:1065409-1067239W"; flanks "1066712-,1067090^"; structure "0,1^2-"; splice_chain ",1066810^1066879-"; sources "Undefined,Undefined"; NMorMRNA "null"; degree "4"; dimension "2_2";
chrA02	Undefined	as_event	1180488	1181744	.	+	.	transcript_id "TCONS_00003278,TCONS_00003277"; gene_id "chrA02:1180488-1183156W"; flanks "1180488[,1181744^"; structure "1^2-3^5-,4^6-"; splice_chain "1181438^1181520-1181565^1181652-,1181569^1181656-"; sources "Undefined,Undefined"; NMorMRNA "null"; degree "4"; dimension "2_2";
chrA02	Undefined	as_event	1182650	1182877	.	+	.	transcript_id "TCONS_00003278,TCONS_00003277"; gene_id "chrA02:1180488-1183156W"; flanks "1182650-,1182877-"; structure "1^,2^"; splice_chain "1182744^,1182746^"; sources "Undefined,Undefined"; NMorMRNA "null"; degree "4"; dimension "2_2";
chrA02	Undefined	as_event	1216196	1216592	.	+	.	transcript_id "TCONS_00003282,TCONS_00003285,TCONS_00003283,TCONS_00003281"; gene_id "chrA02:1216196-1216951W"; flanks "1216196[,1216592^"; structure "1^5-,2^6-,3^7-,4^8-"; splice_chain "1216221^1216318-,1216223^1216320-,1216226^1216323-,1216231^1216328-"; sources "Undefined,Undefined,Undefined,Undefined"; NMorMRNA "null"; degree "16"; dimension "4_4";
chrA02	Undefined	as_event	1216318	1216951	.	+	.	transcript_id "TCONS_00003282,TCONS_00003284"; gene_id "chrA02:1216196-1216951W"; flanks "1216318-,1216951]"; structure "1^3-,2^4-"; splice_chain "1216592^1216698-,1216602^1216708-"; sources "Undefined,Undefined"; NMorMRNA "null"; degree "4"; dimension "2_2";
chrA02	Undefined	as_event	1216196	1216951	.	+	.	transcript_id "TCONS_00003282,TCONS_00003284,TCONS_00003285,TCONS_00003283,TCONS_00003281"; gene_id "chrA02:1216196-1216951W"; flanks "1216196[,1216951]"; structure "1^5-9^11-,1^5-10^12-,2^6-9^11-,3^7-9^11-,4^8-9^11-"; splice_chain "1216221^1216318-1216592^1216698-,1216221^1216318-1216602^1216708-,1216223^1216320-1216592^1216698-,1216226^1216323-1216592^1216698-,1216231^1216328-1216592^1216698-";…
chrA02	Undefined	as_event	1290064	1290435	.	+	.	transcript_id "TCONS_00003293,TCONS_00003292"; gene_id "chrA02:1289711-1291398W"; flanks "1290064-,1290435^"; structure "0,1^2-"; splice_chain ",1290130^1290216-"; sources "Undefined,Undefined"; NMorMRNA "null"; degree "4"; dimension "2_2";
chrA02	Undefined	as_event	1319308	1319528	.	+	.	transcript_id "TCONS_00003299,TCONS_00003298"; gene_id "chrA02:1318041-1319528W"; flanks "1319308-,1319528]"; structure "1^3-,2^4-"; splice_chain "1319407^1319486-,1319408^1319487-"; sources "Undefined,Undefined"; NMorMRNA "null"; degree "4"; dimension "2_2";
chrA02	Undefined	as_event	1334861	1335195	.	+	.	transcript_id "TCONS_00003303,TCONS_00003305"; gene_id "chrA02:1332883-1336140W"; flanks "1334861-,1335195^"; structure "0,1^2-"; splice_chain ",1334975^1335063-"; sources "Undefined,Undefined"; NMorMRNA "null"; degree "4"; dimension "2_2";
chrA02	Undefined	as_event	1409967	1410172	.	+	.	transcript_id "TCONS_00003311,TCONS_00003310"; gene_id "chrA02:1408336-1411502W"; flanks "1409967-,1410172-"; structure "1^,2^"; splice_chain "1410073^,1410075^"; sources "Undefined,Undefined"; NMorMRNA "null"; degree "4"; dimension "2_2";
chrA02	Undefined	as_event	1410747	1410979	.	+	.	transcript_id "TCONS_00003310,TCONS_00003311"; gene_id "chrA02:1408336-1411502W"; flanks "1410747-,1410979^"; structure "0,1^2-"; splice_chain ",1410792^1410885-"; sources "Undefined,Undefined"; NMorMRNA "null"; degree "4"; dimension "2_2";
chrA02	Undefined	as_event	1411063	1411305	.	+	.	transcript_id "TCONS_00003310,TCONS_00003311"; gene_id "chrA02:1408336-1411502W"; flanks "1411063-,1411305^"; structure "0,1^2-"; splice_chain ",1411166^1411258-"; sources "Undefined,Undefined"; NMorMRNA "null"; degree "4"; dimension "2_2";
chrA02	Undefined	as_event	1464777	1465038	.	+	.	transcript_id "TCONS_00003320,TCONS_00003321"; gene_id "chrA02:1463949-1466662W"; flanks "1464777-,1465038-"; structure "1^,2^"; splice_chain "1464950^,1464952^"; sources "Undefined,Undefined"; NMorMRNA "null"; degree "4"; dimension "2_2";
chrA02	Undefined	as_event	1500396	1500725	.	+	.	transcript_id "TCONS_00003326,TCONS_00003325"; gene_id "chrA02:1493714-1503412W"; flanks "1500396-,1500725^"; structure "0,1^2-"; splice_chain ",1500503^1500588-"; sources "Undefined,Undefined"; NMorMRNA "null"; degree "4"; dimension "2_2";
chrA02	Undefined	as_event	1521959	1522201	.	+	.	transcript_id "TCONS_00003327,TCONS_00003328"; gene_id "chrA02:1520896-1522595W"; flanks "1521959-,1522201^"; structure "0,1^2-"; splice_chain ",1522043^1522133-"; sources "Undefined,Undefined"; NMorMRNA "null"; degree "4"; dimension "2_2";
chrA02	Undefined	as_event	1595759	1596053	.	+	.	transcript_id "TCONS_00003335/TCONS_00003336,TCONS_00003337"; gene_id "chrA02:1595347-1598398W"; flanks "1595759-,1596053^"; structure "0,1^2-"; splice_chain ",1595811^1595885-"; sources "Undefined,Undefined"; NMorMRNA "null"; degree "4"; dimension "2_2";
chrA02	Undefined	as_event	1597318	1597501	.	+	.	transcript_id "TCONS_00003335,TCONS_00003336"; gene_id "chrA02:1595347-1598398W"; flanks "1597318^,1597501^"; structure "1-,2-"; splice_chain "1597454-,1597457-"; sources "Undefined,Undefined"; NMorMRNA "null"; degree "4"; dimension "2_2";
chrA02	Undefined	as_event	1597318	1597627	.	+	.	transcript_id "TCONS_00003337,TCONS_00003335,TCONS_00003336"; gene_id "chrA02:1595347-1598398W"; flanks "1597318^,1597627-"; structure "0,1-3^,2-3^"; splice_chain ",1597454-1597501^,1597457-1597501^"; sources "Undefined,Undefined,Undefined"; NMorMRNA "null"; degree "9"; dimension "3_3";
chrA02	Undefined	as_event	1597872	1598190	.	+	.	transcript_id "TCONS_00003336,TCONS_00003335/TCONS_00003337"; gene_id "chrA02:1595347-1598398W"; flanks "1597872-,1598190^"; structure "0,1^2-"; splice_chain ",1597915^1597984-"; sources "Undefined,Undefined"; NMorMRNA "null"; degree "4"; dimension "2_2";
chrA02	Undefined	as_event	1610608	1611364	.	+	.	transcript_id "TCONS_00003339,TCONS_00003338"; gene_id "chrA02:1610545-1614410W"; flanks "1610608^,1611364-"; structure "0,1-2^"; splice_chain ",1610935-1611156^"; sources "Undefined,Undefined"; NMorMRNA "null"; degree "4"; dimension "2_2";
chrA02	Undefined	as_event	1734608	1734799	.	+	.	transcript_id "TCONS_00003345,TCONS_00003343"; gene_id "chrA02:1732267-1736572W"; flanks "1734608^,1734799^"; structure "1-,2-"; splice_chain "1734718-,1734719-"; sources "Undefined,Undefined"; NMorMRNA "null"; degree "4"; dimension "2_2";
chrA02	Undefined	as_event	1734719	1735059	.	+	.	transcript_id "TCONS_00003344,TCONS_00003343"; gene_id "chrA02:1732267-1736572W"; flanks "1734719-,1735059^"; structure "0,1^2-"; splice_chain ",1734799^1734893-"; sources "Undefined,Undefined"; NMorMRNA "null"; degree "4"; dimension "2_2";
chrA02	Undefined	as_event	1734608	1735059	.	+	.	transcript_id "TCONS_00003345,TCONS_00003344,TCONS_00003343"; gene_id "chrA02:1732267-1736572W"; flanks "1734608^,1735059^"; structure "1-3^4-,2-,2-3^4-"; splice_chain "1734718-1734799^1734893-,1734719-,1734719-1734799^1734893-"; sources "Undefined,Undefined,Undefined"; NMorMRNA "null"; degree "9"; dimension "3_3";
chrA02	Undefined	as_event	1770821	1771041	.	+	.	transcript_id "TCONS_00003346,TCONS_00003347"; gene_id "chrA02:1769020-1771487W"; flanks "1770821-,1771041^"; structure "0,1^2-"; splice_chain ",1770911^1770982-"; sources "Undefined,Undefined"; NMorMRNA "null"; degree "4"; dimension "2_2";
chrA02	Undefined	as_event	1882390	1882533	.	+	.	transcript_id "TCONS_00003349/TCONS_00003350,TCONS_00003351"; gene_id "chrA02:1878015-1884030W"; flanks "1882390-,1882533-"; structure "1^,2^"; splice_chain "1882450^,1882451^"; sources "Undefined,Undefined"; NMorMRNA "null"; degree "4"; dimension "2_2";
chrA02	Undefined	as_event	1882703	1882897	.	+	.	transcript_id "TCONS_00003349/TCONS_00003351,TCONS_00003350"; gene_id "chrA02:1878015-1884030W"; flanks "1882703-,1882897-"; structure "1^,2^"; splice_chain "1882813^,1882818^"; sources "Undefined,Undefined"; NMorMRNA "null"; degree "4"; dimension "2_2";
chrA02	Undefined	as_event	1883130	1883287	.	+	.	transcript_id "TCONS_00003350/TCONS_00003351,TCONS_00003349"; gene_id "chrA02:1878015-1884030W"; flanks "1883130-,1883287-"; structure "1^,2^"; splice_chain "1883199^,1883200^"; sources "Undefined,Undefined"; NMorMRNA "null"; degree "4"; dimension "2_2";
chrA02	Undefined	as_event	1962135	1962481	.	+	.	transcript_id "TCONS_00003358,TCONS_00003359"; gene_id "chrA02:1961166-1963161W"; flanks "1962135-,1962481^"; structure "0,1^2-"; splice_chain ",1962277^1962367-"; sources "Undefined,Undefined"; NMorMRNA "null"; degree "4"; dimension "2_2";
chrA02	Undefined	as_event	2005777	2006264	.	+	.	transcript_id "TCONS_00003362,TCONS_00003361"; gene_id "chrA02:2005521-2007706W"; flanks "2005777-,2006264^"; structure "0,1^2-"; splice_chain ",2005991^2006065-"; sources "Undefined,Undefined"; NMorMRNA "null"; degree "4"; dimension "2_2";
chrA02	Undefined	as_event	2068631	2068941	.	+	.	transcript_id "TCONS_00003367,TCONS_00003366"; gene_id "chrA02:2067156-2069883W"; flanks "2068631-,2068941^"; structure "0,1^2-"; splice_chain ",2068693^2068778-"; sources "Undefined,Undefined"; NMorMRNA "null"; degree "4"; dimension "2_2";
chrA02	Undefined	as_event	2092050	2092525	.	+	.	transcript_id "TCONS_00003373,TCONS_00003372"; gene_id "chrA02:2091874-2093500W"; flanks "2092050^,2092525^"; structure "1-,2-"; splice_chain "2092217-,2092228-"; sources "Undefined,Undefined"; NMorMRNA "null"; degree "4"; dimension "2_2";
chrA02	Undefined	as_event	2258932	2259093	.	+	.	transcript_id "TCONS_00003392,TCONS_00003391"; gene_id "chrA02:2257023-2259146W"; flanks "2258932-,2259093-"; structure "1^,2^"; splice_chain "2259009^,2259011^"; sources "Undefined,Undefined"; NMorMRNA "null"; degree "4"; dimension "2_2";
chrA02	Undefined	as_event	2813670	2814012	.	+	.	transcript_id "TCONS_00003422,TCONS_00003423"; gene_id "chrA02:2812882-2815422W"; flanks "2813670-,2814012^"; structure "0,1^2-"; splice_chain ",2813789^2813869-"; sources "Undefined,Undefined"; NMorMRNA "null"; degree "4"; dimension "2_2";
chrA02	Undefined	as_event	2814947	2815181	.	+	.	transcript_id "TCONS_00003423,TCONS_00003422"; gene_id "chrA02:2812882-2815422W"; flanks "2814947-,2815181-"; structure "1^,2^"; splice_chain "2815080^,2815081^"; sources "Undefined,Undefined"; NMorMRNA "null"; degree "4"; dimension "2_2";
chrA02	Undefined	as_event	2822451	2823210	.	+	.	transcript_id "TCONS_00003425,TCONS_00003424"; gene_id "chrA02:2821941-2824652W"; flanks "2822451^,2823210^"; structure "1-,2-"; splice_chain "2823009-,2823024-"; sources "Undefined,Undefined"; NMorMRNA "null"; degree "4"; dimension "2_2";
chrA02	Undefined	as_event	2821941	2823210	.	+	.	transcript_id "TCONS_00003426,TCONS_00003425,TCONS_00003424"; gene_id "chrA02:2821941-2824652W"; flanks "2821941[,2823210^"; structure "0,1^2-,1^3-"; splice_chain ",2822451^2823009-,2822451^2823024-"; sources "Undefined,Undefined,Undefined"; NMorMRNA "null"; degree "9"; dimension "3_3";
chrA02	Undefined	as_event	3219203	3219523	.	+	.	transcript_id "TCONS_00003440,TCONS_00003439"; gene_id "chrA02:3217992-3220597W"; flanks "3219203^,3219523^"; structure "1-,2-"; splice_chain "3219361-,3219390-"; sources "Undefined,Undefined"; NMorMRNA "null"; degree "4"; dimension "2_2";
chrA02	Undefined	as_event	3218074	3219523	.	+	.	transcript_id "TCONS_00003435,TCONS_00003436"; gene_id "chrA02:3217992-3220597W"; flanks "3218074^,3219523^"; structure "1-,2-"; splice_chain "3219361-,3219390-"; sources "Undefined,Undefined"; NMorMRNA "null"; degree "4"; dimension "2_2";
chrA02	Undefined	as_event	3217992	3219523	.	+	.	transcript_id "TCONS_00003437,TCONS_00003435,TCONS_00003436"; gene_id "chrA02:3217992-3220597W"; flanks "3217992[,3219523^"; structure "1^4-,2^3-,2^5-"; splice_chain "3218073^3219379-,3218074^3219361-,3218074^3219390-"; sources "Undefined,Undefined,Undefined"; NMorMRNA "null"; degree "9"; dimension "3_3";
chrA02	Undefined	as_event	3574068	3574369	.	+	.	transcript_id "TCONS_00003467,TCONS_00003468"; gene_id "chrA02:3572476-3575535W"; flanks "3574068-,3574369^"; structure "0,1^2-"; splice_chain ",3574089^3574123-"; sources "Undefined,Undefined"; NMorMRNA "null"; degree "4"; dimension "2_2";
chrA02	Undefined	as_event	3590289	3591867	.	+	.	transcript_id "TCONS_00003475,TCONS_00003476"; gene_id "chrA02:3590037-3594074W"; flanks "3590289^,3591867^"; structure "1-,2-"; splice_chain "3591600-,3591603-"; sources "Undefined,Undefined"; NMorMRNA "null"; degree "4"; dimension "2_2";
chrA02	Undefined	as_event	3591603	3592344	.	+	.	transcript_id "TCONS_00003476,TCONS_00003474"; gene_id "chrA02:3590037-3594074W"; flanks "3591603-,3592344^"; structure "1^2-,3^4-"; splice_chain "3591867^3591940-,3592136^3592209-"; sources "Undefined,Undefined"; NMorMRNA "null"; degree "4"; dimension "2_2";
chrA02	Undefined	as_event	3590289	3592344	.	+	.	transcript_id "TCONS_00003475,TCONS_00003476,TCONS_00003474"; gene_id "chrA02:3590037-3594074W"; flanks "3590289^,3592344^"; structure "1-3^4-,2-3^4-,2-5^6-"; splice_chain "3591600-3591867^3591940-,3591603-3591867^3591940-,3591603-3592136^3592209-"; sources "Undefined,Undefined,Undefined"; NMorMRNA "null"; degree "9"; dimension "3_3";
chrA02	Undefined	as_event	3690445	3690676	.	+	.	transcript_id "TCONS_00003484,TCONS_00003482/TCONS_00003485,TCONS_00003483"; gene_id "chrA02:3689506-3690676W"; flanks "3690445^,3690676]"; structure "1-,2-,3-"; splice_chain "3690555-,3690558-,3690597-"; sources "Undefined,Undefined,Undefined"; NMorMRNA "null"; degree "9"; dimension "3_3";
chrA02	Undefined	as_event	3728805	3733892	.	+	.	transcript_id "TCONS_00003486,TCONS_00003487"; gene_id "chrA02:3728805-3733892W"; flanks "3728805[,3733892]"; structure "1^3-,2^4-"; splice_chain "3729321^3732787-,3729331^3732797-"; sources "Undefined,Undefined"; NMorMRNA "null"; degree "4"; dimension "2_2";
chrA02	Undefined	as_event	3755186	3755411	.	+	.	transcript_id "TCONS_00003488,TCONS_00003489"; gene_id "chrA02:3754507-3756112W"; flanks "3755186-,3755411^"; structure "0,1^2-"; splice_chain ",3755263^3755335-"; sources "Undefined,Undefined"; NMorMRNA "null"; degree "4"; dimension "2_2";
chrA02	Undefined	as_event	3755649	3756112	.	+	.	transcript_id "TCONS_00003489,TCONS_00003488"; gene_id "chrA02:3754507-3756112W"; flanks "3755649-,3756112]"; structure "1^3-,2^4-"; splice_chain "3755756^3755861-,3755766^3755871-"; sources "Undefined,Undefined"; NMorMRNA "null"; degree "4"; dimension "2_2";
chrA02	Undefined	as_event	3777764	3778140	.	+	.	transcript_id "TCONS_00003490,TCONS_00003491"; gene_id "chrA02:3777055-3780420W"; flanks "3777764-,3778140^"; structure "0,1^2-"; splice_chain ",3777874^3777968-"; sources "Undefined,Undefined"; NMorMRNA "null"; degree "4"; dimension "2_2";
chrA02	Undefined	as_event	3782260	3782606	.	+	.	transcript_id "TCONS_00003493,TCONS_00003492"; gene_id "chrA02:3781240-3784684W"; flanks "3782260-,3782606^"; structure "1^3-,2^4-"; splice_chain "3782374^3782469-,3782384^3782479-"; sources "Undefined,Undefined"; NMorMRNA "null"; degree "4"; dimension "2_2";
chrA02	Undefined	as_event	3783678	3783868	.	+	.	transcript_id "TCONS_00003492,TCONS_00003493"; gene_id "chrA02:3781240-3784684W"; flanks "3783678^,3783868^"; structure "1-,2-"; splice_chain "3783774-,3783775-"; sources "Undefined,Undefined"; NMorMRNA "null"; degree "4"; dimension "2_2";
chrA02	Undefined	as_event	3805664	3807707	.	+	.	transcript_id "TCONS_00003500,TCONS_00003499"; gene_id "chrA02:3804695-3807707W"; flanks "3805664-,3807707]"; structure "0,1^2-3^4-"; splice_chain ",3806074^3806152-3806361^3806443-"; sources "Undefined,Undefined"; NMorMRNA "null"; degree "4"; dimension "2_2";
chrA02	Undefined	as_event	3872082	3872576	.	+	.	transcript_id "TCONS_00003502,TCONS_00003503"; gene_id "chrA02:3869360-3874602W"; flanks "3872082-,3872576^"; structure "0,1^2-"; splice_chain ",3872331^3872412-"; sources "Undefined,Undefined"; NMorMRNA "null"; degree "4"; dimension "2_2";
chrA02	Undefined	as_event	4107874	4108162	.	+	.	transcript_id "TCONS_00003512,TCONS_00003513"; gene_id "chrA02:4106802-4109792W"; flanks "4107874-,4108162^"; structure "1^3-,2^4-"; splice_chain "4107939^4108031-,4107960^4108052-"; sources "Undefined,Undefined"; NMorMRNA "null"; degree "4"; dimension "2_2";
chrA02	Undefined	as_event	4108255	4108542	.	+	.	transcript_id "TCONS_00003513,TCONS_00003512"; gene_id "chrA02:4106802-4109792W"; flanks "4108255-,4108542^"; structure "1^3-,2^4-"; splice_chain "4108305^4108402-,4108307^4108404-"; sources "Undefined,Undefined"; NMorMRNA "null"; degree "4"; dimension "2_2";
chrA02	Undefined	as_event	4186748	4187735	.	+	.	transcript_id "TCONS_00003517,TCONS_00003516"; gene_id "chrA02:4186638-4187735W"; flanks "4186748-,4187735]"; structure "1^3-,2^4-"; splice_chain "4186855^4187298-,4186865^4187308-"; sources "Undefined,Undefined"; NMorMRNA "null"; degree "4"; dimension "2_2";
chrA02	Undefined	as_event	4188933	4189239	.	+	.	transcript_id "TCONS_00003518,TCONS_00003520,TCONS_00003521"; gene_id "chrA02:4188800-4189462W"; flanks "4188933-,4189239-"; structure "1^,2^,3^"; splice_chain "4189070^,4189071^,4189072^"; sources "Undefined,Undefined,Undefined"; NMorMRNA "null"; degree "9"; dimension "3_3";
chrA02	Undefined	as_event	4188933	4189462	.	+	.	transcript_id "TCONS_00003518,TCONS_00003520,TCONS_00003521,TCONS_00003519"; gene_id "chrA02:4188800-4189462W"; flanks "4188933-,4189462]"; structure "1^5-,2^5-,3^5-,4^6-"; splice_chain "4189070^4189239-,4189071^4189239-,4189072^4189239-,4189080^4189249-"; sources "Undefined,Undefined,Undefined,Undefined"; NMorMRNA "null"; degree "16"; dimension "4_4";
chrA02	Undefined	as_event	4505324	4505548	.	+	.	transcript_id "TCONS_00003543,TCONS_00003542"; gene_id "chrA02:4504980-4507058W"; flanks "4505324-,4505548-"; structure "1^,2^"; splice_chain "4505442^,4505445^"; sources "Undefined,Undefined"; NMorMRNA "null"; degree "4"; dimension "2_2";
chrA02	Undefined	as_event	4532464	4532881	.	+	.	transcript_id "TCONS_00003545,TCONS_00003546/TCONS_00003547"; gene_id "chrA02:4530562-4533775W"; flanks "4532464-,4532881^"; structure "0,1^2-"; splice_chain ",4532563^4532652-"; sources "Undefined,Undefined"; NMorMRNA "null"; degree "4"; dimension "2_2";
chrA02	Undefined	as_event	4572722	4573060	.	+	.	transcript_id "TCONS_00003552,TCONS_00003551,TCONS_00003550"; gene_id "chrA02:4572392-4575506W"; flanks "4572722^,4573060^"; structure "1-,2-,3-"; splice_chain "4572966-,4572967-,4572968-"; sources "Undefined,Undefined,Undefined"; NMorMRNA "null"; degree "9"; dimension "3_3";
chrA02	Undefined	as_event	4573982	4574293	.	+	.	transcript_id "TCONS_00003551/TCONS_00003552,TCONS_00003550"; gene_id "chrA02:4572392-4575506W"; flanks "4573982-,4574293^"; structure "0,1^2-"; splice_chain ",4574090^4574175-"; sources "Undefined,Undefined"; NMorMRNA "null"; degree "4"; dimension "2_2";
chrA02	Undefined	as_event	4588546	4589933	.	+	.	transcript_id "TCONS_00003554,TCONS_00003553"; gene_id "chrA02:4587786-4591879W"; flanks "4588546-,4589933^"; structure "0,1^2-"; splice_chain ",4588703^4588836-"; sources "Undefined,Undefined"; NMorMRNA "null"; degree "4"; dimension "2_2";
chrA02	Undefined	as_event	4830940	4831647	.	+	.	transcript_id "TCONS_00003559,TCONS_00003558"; gene_id "chrA02:4830093-4832655W"; flanks "4830940-,4831647^"; structure "1^3-,2^4-"; splice_chain "4831121^4831464-,4831131^4831474-"; sources "Undefined,Undefined"; NMorMRNA "null"; degree "4"; dimension "2_2";
chrA02	Undefined	as_event	4834437	4834687	.	+	.	transcript_id "TCONS_00003560,TCONS_00003561"; gene_id "chrA02:4833801-4836390W"; flanks "4834437-,4834687^"; structure "0,1^2-"; splice_chain ",4834527^4834603-"; sources "Undefined,Undefined"; NMorMRNA "null"; degree "4"; dimension "2_2";
chrA02	Undefined	as_event	4873892	4874102	.	+	.	transcript_id "TCONS_00003565,TCONS_00003564"; gene_id "chrA02:4873693-4876321W"; flanks "4873892^,4874102^"; structure "1-,2-"; splice_chain "4873964-,4873968-"; sources "Undefined,Undefined"; NMorMRNA "null"; degree "4"; dimension "2_2";
chrA02	Undefined	as_event	5024722	5026144	.	+	.	transcript_id "TCONS_00003572,TCONS_00003571"; gene_id "chrA02:5024458-5026217W"; flanks "5024722-,5026144-"; structure "1^,2^"; splice_chain "5026020^,5026022^"; sources "Undefined,Undefined"; NMorMRNA "null"; degree "4"; dimension "2_2";
chrA02	Undefined	as_event	5073336	5073561	.	+	.	transcript_id "TCONS_00003576,TCONS_00003575"; gene_id "chrA02:5072232-5073561W"; flanks "5073336-,5073561]"; structure "1^3-,2^4-"; splice_chain "5073455^5073541-,5073458^5073544-"; sources "Undefined,Undefined"; NMorMRNA "null"; degree "4"; dimension "2_2";
chrA02	Undefined	as_event	5261612	5261953	.	+	.	transcript_id "TCONS_00003587,TCONS_00003586"; gene_id "chrA02:5261162-5262636W"; flanks "5261612-,5261953^"; structure "1^3-,2^4-"; splice_chain "5261739^5261849-,5261749^5261859-"; sources "Undefined,Undefined"; NMorMRNA "null"; degree "4"; dimension "2_2";
chrA02	Undefined	as_event	5261953	5262282	.	+	.	transcript_id "TCONS_00003586,TCONS_00003587"; gene_id "chrA02:5261162-5262636W"; flanks "5261953^,5262282]"; structure "1-,2-"; splice_chain "5262231-,5262232-"; sources "Undefined,Undefined"; NMorMRNA "null"; degree "4"; dimension "2_2";
chrA02	Undefined	as_event	5742450	5743040	.	+	.	transcript_id "TCONS_00003600,TCONS_00003599"; gene_id "chrA02:5742450-5744037W"; flanks "5742450[,5743040^"; structure "0,1^2-"; splice_chain ",5742701^5742775-"; sources "Undefined,Undefined"; NMorMRNA "null"; degree "4"; dimension "2_2";
chrA02	Undefined	as_event	5743321	5744037	.	+	.	transcript_id "TCONS_00003600,TCONS_00003599"; gene_id "chrA02:5742450-5744037W"; flanks "5743321-,5744037]"; structure "0,1^2-3^4-"; splice_chain ",5743577^5743656-5743802^5743899-"; sources "Undefined,Undefined"; NMorMRNA "null"; degree "4"; dimension "2_2";
chrA02	Undefined	as_event	5816896	5818722	.	+	.	transcript_id "TCONS_00003602,TCONS_00003601"; gene_id "chrA02:5816896-5818722W"; flanks "5816896[,5818722]"; structure "0,1^2-"; splice_chain ",5818184^5818265-"; sources "Undefined,Undefined"; NMorMRNA "null"; degree "4"; dimension "2_2";
chrA02	Undefined	as_event	5900614	5901190	.	+	.	transcript_id "TCONS_00003608,TCONS_00003607"; gene_id "chrA02:5899339-5903386W"; flanks "5900614-,5901190^"; structure "0,1^2-"; splice_chain ",5900897^5901045-"; sources "Undefined,Undefined"; NMorMRNA "null"; degree "4"; dimension "2_2";
chrA02	Undefined	as_event	6078344	6078614	.	+	.	transcript_id "TCONS_00003615,TCONS_00003614"; gene_id "chrA02:6077316-6080420W"; flanks "6078344^,6078614^"; structure "1-,2-"; splice_chain "6078444-,6078454-"; sources "Undefined,Undefined"; NMorMRNA "null"; degree "4"; dimension "2_2";
chrA02	Undefined	as_event	6133748	6134215	.	+	.	transcript_id "TCONS_00003621,TCONS_00003622"; gene_id "chrA02:6132855-6134215W"; flanks "6133748-,6134215]"; structure "1^3-,2^4-"; splice_chain "6133826^6133925-,6133836^6133935-"; sources "Undefined,Undefined"; NMorMRNA "null"; degree "4"; dimension "2_2";
chrA02	Undefined	as_event	6199799	6200060	.	+	.	transcript_id "TCONS_00003625,TCONS_00003626"; gene_id "chrA02:6199096-6201954W"; flanks "6199799-,6200060^"; structure "0,1^2-"; splice_chain ",6199912^6199989-"; sources "Undefined,Undefined"; NMorMRNA "null"; degree "4"; dimension "2_2";
chrA02	Undefined	as_event	6200313	6200628	.	+	.	transcript_id "TCONS_00003625,TCONS_00003626/TCONS_00003627"; gene_id "chrA02:6199096-6201954W"; flanks "6200313-,6200628^"; structure "0,1^2-"; splice_chain ",6200432^6200527-"; sources "Undefined,Undefined"; NMorMRNA "null"; degree "4"; dimension "2_2";
chrA02	Undefined	as_event	6201045	6201306	.	+	.	transcript_id "TCONS_00003626,TCONS_00003625/TCONS_00003627"; gene_id "chrA02:6199096-6201954W"; flanks "6201045-,6201306^"; structure "0,1^2-"; splice_chain ",6201109^6201205-"; sources "Undefined,Undefined"; NMorMRNA "null"; degree "4"; dimension "2_2";
chrA02	Undefined	as_event	6254913	6255171	.	+	.	transcript_id "TCONS_00003629,TCONS_00003630"; gene_id "chrA02:6252621-6255917W"; flanks "6254913-,6255171^"; structure "1^3-,2^4-"; splice_chain "6254968^6255054-,6254992^6255078-"; sources "Undefined,Undefined"; NMorMRNA "null"; degree "4"; dimension "2_2";
chrA02	Undefined	as_event	6287421	6287713	.	+	.	transcript_id "TCONS_00003635,TCONS_00003634"; gene_id "chrA02:6286611-6288326W"; flanks "6287421^,6287713^"; structure "1-,2-"; splice_chain "6287624-,6287633-"; sources "Undefined,Undefined"; NMorMRNA "null"; degree "4"; dimension "2_2";
chrA02	Undefined	as_event	6295353	6295512	.	+	.	transcript_id "TCONS_00003637,TCONS_00003636"; gene_id "chrA02:6294434-6299488W"; flanks "6295353^,6295512^"; structure "1-,2-"; splice_chain "6295430-,6295431-"; sources "Undefined,Undefined"; NMorMRNA "null"; degree "4"; dimension "2_2";
chrA02	Undefined	as_event	6321865	6322080	.	+	.	transcript_id "TCONS_00003641,TCONS_00003642"; gene_id "chrA02:6320933-6323082W"; flanks "6321865-,6322080^"; structure "0,1^2-"; splice_chain ",6321942^6322019-"; sources "Undefined,Undefined"; NMorMRNA "null"; degree "4"; dimension "2_2";
chrA02	Undefined	as_event	6322734	6322906	.	+	.	transcript_id "TCONS_00003641,TCONS_00003642"; gene_id "chrA02:6320933-6323082W"; flanks "6322734^,6322906^"; structure "1-,2-"; splice_chain "6322820-,6322822-"; sources "Undefined,Undefined"; NMorMRNA "null"; degree "4"; dimension "2_2";
chrA02	Undefined	as_event	6521835	6522038	.	+	.	transcript_id "TCONS_00003648/TCONS_00003649,TCONS_00003650"; gene_id "chrA02:6520969-6524225W"; flanks "6521835-,6522038-"; structure "1^,2^"; splice_chain "6521944^,6521948^"; sources "Undefined,Undefined"; NMorMRNA "null"; degree "4"; dimension "2_2";
chrA02	Undefined	as_event	6522923	6523093	.	+	.	transcript_id "TCONS_00003650,TCONS_00003648"; gene_id "chrA02:6520969-6524225W"; flanks "6522923^,6523093^"; structure "1-,2-"; splice_chain "6523023-,6523025-"; sources "Undefined,Undefined"; NMorMRNA "null"; degree "4"; dimension "2_2";
chrA02	Undefined	as_event	6523025	6523297	.	+	.	transcript_id "TCONS_00003649,TCONS_00003648"; gene_id "chrA02:6520969-6524225W"; flanks "6523025-,6523297^"; structure "0,1^2-"; splice_chain ",6523093^6523182-"; sources "Undefined,Undefined"; NMorMRNA "null"; degree "4"; dimension "2_2";
chrA02	Undefined	as_event	6522923	6523297	.	+	.	transcript_id "TCONS_00003650,TCONS_00003649,TCONS_00003648"; gene_id "chrA02:6520969-6524225W"; flanks "6522923^,6523297^"; structure "1-3^4-,2-,2-3^4-"; splice_chain "6523023-6523093^6523182-,6523025-,6523025-6523093^6523182-"; sources "Undefined,Undefined,Undefined"; NMorMRNA "null"; degree "9"; dimension "3_3";
chrA02	Undefined	as_event	6523510	6524225	.	+	.	transcript_id "TCONS_00003648,TCONS_00003649/TCONS_00003650"; gene_id "chrA02:6520969-6524225W"; flanks "6523510-,6524225]"; structure "0,1^2-3^4-"; splice_chain ",6523652^6523727-6523849^6523934-"; sources "Undefined,Undefined"; NMorMRNA "null"; degree "4"; dimension "2_2";
chrA02	Undefined	as_event	6804396	6804550	.	+	.	transcript_id "TCONS_00003658,TCONS_00003656"; gene_id "chrA02:6803823-6805497W"; flanks "6804396^,6804550^"; structure "1-,2-"; splice_chain "6804513-,6804514-"; sources "Undefined,Undefined"; NMorMRNA "null"; degree "4"; dimension "2_2";
chrA02	Undefined	as_event	6804514	6804634	.	+	.	transcript_id "TCONS_00003656,TCONS_00003657"; gene_id "chrA02:6803823-6805497W"; flanks "6804514-,6804634-"; structure "1^,2^"; splice_chain "6804550^,6804551^"; sources "Undefined,Undefined"; NMorMRNA "null"; degree "4"; dimension "2_2";
chrA02	Undefined	as_event	6804396	6804634	.	+	.	transcript_id "TCONS_00003658,TCONS_00003656,TCONS_00003657"; gene_id "chrA02:6803823-6805497W"; flanks "6804396^,6804634-"; structure "1-3^,2-3^,2-4^"; splice_chain "6804513-6804550^,6804514-6804550^,6804514-6804551^"; sources "Undefined,Undefined,Undefined"; NMorMRNA "null"; degree "9"; dimension "3_3";
chrA02	Undefined	as_event	6804961	6805151	.	+	.	transcript_id "TCONS_00003657/TCONS_00003658,TCONS_00003656"; gene_id "chrA02:6803823-6805497W"; flanks "6804961-,6805151-"; structure "1^,2^"; splice_chain "6805008^,6805009^"; sources "Undefined,Undefined"; NMorMRNA "null"; degree "4"; dimension "2_2";
chrA02	Undefined	as_event	6842204	6842488	.	+	.	transcript_id "TCONS_00003659,TCONS_00003660"; gene_id "chrA02:6840588-6843723W"; flanks "6842204-,6842488^"; structure "0,1^2-"; splice_chain ",6842332^6842435-"; sources "Undefined,Undefined"; NMorMRNA "null"; degree "4"; dimension "2_2";
chrA02	Undefined	as_event	7227529	7228084	.	+	.	transcript_id "TCONS_00003675,TCONS_00003677"; gene_id "chrA02:7227453-7231486W"; flanks "7227529^,7228084^"; structure "1-,2-"; splice_chain "7228007-,7228012-"; sources "Undefined,Undefined"; NMorMRNA "null"; degree "4"; dimension "2_2";
chrA02	Undefined	as_event	7228425	7228666	.	+	.	transcript_id "TCONS_00003676,TCONS_00003675/TCONS_00003677"; gene_id "chrA02:7227453-7231486W"; flanks "7228425^,7228666^"; structure "1-,2-"; splice_chain "7228558-,7228559-"; sources "Undefined,Undefined"; NMorMRNA "null"; degree "4"; dimension "2_2";
chrA02	Undefined	as_event	7239284	7239849	.	+	.	transcript_id "TCONS_00003679,TCONS_00003678"; gene_id "chrA02:7237568-7242330W"; flanks "7239284-,7239849^"; structure "1^3-,2^4-"; splice_chain "7239665^7239741-,7239666^7239742-"; sources "Undefined,Undefined"; NMorMRNA "null"; degree "4"; dimension "2_2";
chrA02	Undefined	as_event	7380865	7381165	.	+	.	transcript_id "TCONS_00003687,TCONS_00003688"; gene_id "chrA02:7379786-7382537W"; flanks "7380865-,7381165^"; structure "0,1^2-"; splice_chain ",7380980^7381064-"; sources "Undefined,Undefined"; NMorMRNA "null"; degree "4"; dimension "2_2";
chrA02	Undefined	as_event	7381239	7381494	.	+	.	transcript_id "TCONS_00003688,TCONS_00003687"; gene_id "chrA02:7379786-7382537W"; flanks "7381239-,7381494^"; structure "1^3-,2^4-"; splice_chain "7381352^7381438-,7381362^7381448-"; sources "Undefined,Undefined"; NMorMRNA "null"; degree "4"; dimension "2_2";
chrA02	Undefined	as_event	7381927	7382093	.	+	.	transcript_id "TCONS_00003688,TCONS_00003687"; gene_id "chrA02:7379786-7382537W"; flanks "7381927-,7382093-"; structure "1^,2^"; splice_chain "7382001^,7382002^"; sources "Undefined,Undefined"; NMorMRNA "null"; degree "4"; dimension "2_2";
chrA02	Undefined	as_event	7427847	7428079	.	+	.	transcript_id "TCONS_00003690,TCONS_00003689"; gene_id "chrA02:7427411-7429286W"; flanks "7427847-,7428079^"; structure "0,1^2-"; splice_chain ",7427931^7428030-"; sources "Undefined,Undefined"; NMorMRNA "null"; degree "4"; dimension "2_2";
chrA02	Undefined	as_event	7493420	7493639	.	+	.	transcript_id "TCONS_00003692,TCONS_00003691"; gene_id "chrA02:7491655-7493977W"; flanks "7493420-,7493639^"; structure "1^3-,2^4-"; splice_chain "7493486^7493563-,7493496^7493573-"; sources "Undefined,Undefined"; NMorMRNA "null"; degree "4"; dimension "2_2";
chrA02	Undefined	as_event	7846022	7846308	.	+	.	transcript_id "TCONS_00003701,TCONS_00003702"; gene_id "chrA02:7844710-7847330W"; flanks "7846022-,7846308-"; structure "1^,2^"; splice_chain "7846172^,7846226^"; sources "Undefined,Undefined"; NMorMRNA "null"; degree "4"; dimension "2_2";
chrA02	Undefined	as_event	7846589	7846735	.	+	.	transcript_id "TCONS_00003702,TCONS_00003701"; gene_id "chrA02:7844710-7847330W"; flanks "7846589-,7846735-"; structure "1^,2^"; splice_chain "7846654^,7846657^"; sources "Undefined,Undefined"; NMorMRNA "null"; degree "4"; dimension "2_2";
chrA02	Undefined	as_event	7931980	7932604	.	+	.	transcript_id "TCONS_00003705/TCONS_00003706,TCONS_00003704"; gene_id "chrA02:7928329-7937582W"; flanks "7931980-,7932604^"; structure "1^3-,2^4-"; splice_chain "7932204^7932305-,7932214^7932315-"; sources "Undefined,Undefined"; NMorMRNA "null"; degree "4"; dimension "2_2";
chrA02	Undefined	as_event	7934198	7935176	.	+	.	transcript_id "TCONS_00003704/TCONS_00003706,TCONS_00003705"; gene_id "chrA02:7928329-7937582W"; flanks "7934198-,7935176^"; structure "1^3-5^7-,2^4-6^8-"; splice_chain "7934353^7934578-7934817^7935009-,7934363^7934588-7934821^7935013-"; sources "Undefined,Undefined"; NMorMRNA "null"; degree "4"; dimension "2_2";
chrA02	Undefined	as_event	7935290	7935696	.	+	.	transcript_id "TCONS_00003704/TCONS_00003706,TCONS_00003705"; gene_id "chrA02:7928329-7937582W"; flanks "7935290-,7935696-"; structure "1^,2^"; splice_chain "7935433^,7935444^"; sources "Undefined,Undefined"; NMorMRNA "null"; degree "4"; dimension "2_2";
chrA02	Undefined	as_event	7935696	7936555	.	+	.	transcript_id "TCONS_00003705,TCONS_00003704/TCONS_00003706"; gene_id "chrA02:7928329-7937582W"; flanks "7935696-,7936555^"; structure "0,1^2-"; splice_chain ",7936157^7936268-"; sources "Undefined,Undefined"; NMorMRNA "null"; degree "4"; dimension "2_2";
chrA02	Undefined	as_event	7974397	7974761	.	+	.	transcript_id "TCONS_00003707/TCONS_00003709,TCONS_00003708"; gene_id "chrA02:7973071-7975702W"; flanks "7974397-,7974761^"; structure "0,1^2-"; splice_chain ",7974609^7974696-"; sources "Undefined,Undefined"; NMorMRNA "null"; degree "4"; dimension "2_2";
chrA02	Undefined	as_event	8111665	8111969	.	+	.	transcript_id "TCONS_00003719,TCONS_00003720"; gene_id "chrA02:8111206-8113461W"; flanks "8111665-,8111969^"; structure "0,1^2-"; splice_chain ",8111753^8111841-"; sources "Undefined,Undefined"; NMorMRNA "null"; degree "4"; dimension "2_2";
chrA02	Undefined	as_event	8322505	8322660	.	+	.	transcript_id "TCONS_00003732/TCONS_00003734,TCONS_00003733"; gene_id "chrA02:8321969-8326607W"; flanks "8322505-,8322660-"; structure "1^,2^"; splice_chain "8322566^,8322567^"; sources "Undefined,Undefined"; NMorMRNA "null"; degree "4"; dimension "2_2";
chrA02	Undefined	as_event	8322660	8322943	.	+	.	transcript_id "TCONS_00003732,TCONS_00003733/TCONS_00003734"; gene_id "chrA02:8321969-8326607W"; flanks "8322660-,8322943^"; structure "0,1^2-"; splice_chain ",8322723^8322823-"; sources "Undefined,Undefined"; NMorMRNA "null"; degree "4"; dimension "2_2";
chrA02	Undefined	as_event	8325194	8325584	.	+	.	transcript_id "TCONS_00003733,TCONS_00003734"; gene_id "chrA02:8321969-8326607W"; flanks "8325194-,8325584^"; structure "1^3-,2^4-"; splice_chain "8325367^8325471-,8325369^8325473-"; sources "Undefined,Undefined"; NMorMRNA "null"; degree "4"; dimension "2_2";
chrA02	Undefined	as_event	8421486	8421857	.	+	.	transcript_id "TCONS_00003735,TCONS_00003736"; gene_id "chrA02:8419930-8422072W"; flanks "8421486-,8421857^"; structure "0,1^2-"; splice_chain ",8421578^8421657-"; sources "Undefined,Undefined"; NMorMRNA "null"; degree "4"; dimension "2_2";
chrA02	Undefined	as_event	8641093	8641256	.	+	.	transcript_id "TCONS_00003743,TCONS_00003744"; gene_id "chrA02:8641039-8641827W"; flanks "8641093^,8641256^"; structure "1-,2-"; splice_chain "8641164-,8641182-"; sources "Undefined,Undefined"; NMorMRNA "null"; degree "4"; dimension "2_2";
chrA02	Undefined	as_event	8648743	8649258	.	+	.	transcript_id "TCONS_00003747,TCONS_00003746"; gene_id "chrA02:8648139-8652370W"; flanks "8648743-,8649258-"; structure "1^,2^"; splice_chain "8648990^,8649018^"; sources "Undefined,Undefined"; NMorMRNA "null"; degree "4"; dimension "2_2";
chrA02	Undefined	as_event	8648743	8649523	.	+	.	transcript_id "TCONS_00003745,TCONS_00003747,TCONS_00003746"; gene_id "chrA02:8648139-8652370W"; flanks "8648743-,8649523^"; structure "0,1^3-,2^3-"; splice_chain ",8648990^8649258-,8649018^8649258-"; sources "Undefined,Undefined,Undefined"; NMorMRNA "null"; degree "9"; dimension "3_3";
chrA02	Undefined	as_event	8651564	8652370	.	+	.	transcript_id "TCONS_00003745,TCONS_00003746/TCONS_00003747"; gene_id "chrA02:8648139-8652370W"; flanks "8651564-,8652370]"; structure "0,1^2-3^4-"; splice_chain ",8651620^8651808-8651885^8652033-"; sources "Undefined,Undefined"; NMorMRNA "null"; degree "4"; dimension "2_2";
chrA02	Undefined	as_event	8677411	8677839	.	+	.	transcript_id "TCONS_00003750,TCONS_00003749"; gene_id "chrA02:8676206-8677839W"; flanks "8677411-,8677839]"; structure "1^3-,2^4-"; splice_chain "8677542^8677622-,8677552^8677632-"; sources "Undefined,Undefined"; NMorMRNA "null"; degree "4"; dimension "2_2";
chrA02	Undefined	as_event	8751565	8751758	.	+	.	transcript_id "TCONS_00003754,TCONS_00003752"; gene_id "chrA02:8751406-8756014W"; flanks "8751565^,8751758^"; structure "1-,2-"; splice_chain "8751690-,8751692-"; sources "Undefined,Undefined"; NMorMRNA "null"; degree "4"; dimension "2_2";
chrA02	Undefined	as_event	8751692	8751860	.	+	.	transcript_id "TCONS_00003752,TCONS_00003753"; gene_id "chrA02:8751406-8756014W"; flanks "8751692-,8751860-"; structure "1^,2^"; splice_chain "8751758^,8751763^"; sources "Undefined,Undefined"; NMorMRNA "null"; degree "4"; dimension "2_2";
chrA02	Undefined	as_event	8751565	8751860	.	+	.	transcript_id "TCONS_00003754,TCONS_00003752,TCONS_00003753"; gene_id "chrA02:8751406-8756014W"; flanks "8751565^,8751860-"; structure "1-3^,2-3^,2-4^"; splice_chain "8751690-8751758^,8751692-8751758^,8751692-8751763^"; sources "Undefined,Undefined,Undefined"; NMorMRNA "null"; degree "9"; dimension "3_3";
chrA02	Undefined	as_event	8751860	8752131	.	+	.	transcript_id "TCONS_00003753/TCONS_00003754,TCONS_00003755"; gene_id "chrA02:8751406-8756014W"; flanks "8751860-,8752131-"; structure "1^3-4^,2^"; splice_chain "8751895^8751982-8752047^,8751951^"; sources "Undefined,Undefined"; NMorMRNA "null"; degree "4"; dimension "2_2";
chrA02	Undefined	as_event	8947951	8948345	.	+	.	transcript_id "TCONS_00003761,TCONS_00003760"; gene_id "chrA02:8946987-8951121W"; flanks "8947951-,8948345^"; structure "1^3-,2^4-"; splice_chain "8948058^8948163-,8948068^8948173-"; sources "Undefined,Undefined"; NMorMRNA "null"; degree "4"; dimension "2_2";
chrA02	Undefined	as_event	8948467	8948676	.	+	.	transcript_id "TCONS_00003761,TCONS_00003760"; gene_id "chrA02:8946987-8951121W"; flanks "8948467-,8948676-"; structure "1^,2^"; splice_chain "8948593^,8948601^"; sources "Undefined,Undefined"; NMorMRNA "null"; degree "4"; dimension "2_2";
chrA02	Undefined	as_event	8999704	9000192	.	+	.	transcript_id "TCONS_00003763,TCONS_00003762"; gene_id "chrA02:8999033-9001787W"; flanks "8999704-,9000192^"; structure "1^3-,2^4-"; splice_chain "8999746^8999975-,8999747^8999976-"; sources "Undefined,Undefined"; NMorMRNA "null"; degree "4"; dimension "2_2";
chrA02	Undefined	as_event	9113287	9113627	.	+	.	transcript_id "TCONS_00003765,TCONS_00003766"; gene_id "chrA02:9112619-9114291W"; flanks "9113287-,9113627^"; structure "0,1^2-"; splice_chain ",9113441^9113530-"; sources "Undefined,Undefined"; NMorMRNA "null"; degree "4"; dimension "2_2";
chrA02	Undefined	as_event	9186700	9187076	.	+	.	transcript_id "TCONS_00003770,TCONS_00003769"; gene_id "chrA02:9186300-9188362W"; flanks "9186700^,9187076-"; structure "0,1-2^"; splice_chain ",9186824-9186964^"; sources "Undefined,Undefined"; NMorMRNA "null"; degree "4"; dimension "2_2";
chrA02	Undefined	as_event	9424028	9424192	.	+	.	transcript_id "TCONS_00003780,TCONS_00003781"; gene_id "chrA02:9423359-9428141W"; flanks "9424028^,9424192^"; structure "1-,2-"; splice_chain "9424100-,9424115-"; sources "Undefined,Undefined"; NMorMRNA "null"; degree "4"; dimension "2_2";
chrA02	Undefined	as_event	9563199	9565182	.	+	.	transcript_id "TCONS_00003784/TCONS_00003786,TCONS_00003785"; gene_id "chrA02:9562408-9567806W"; flanks "9563199-,9565182-"; structure "1^,2^"; splice_chain "9565111^,9565112^"; sources "Undefined,Undefined"; NMorMRNA "null"; degree "4"; dimension "2_2";
chrA02	Undefined	as_event	9565182	9565654	.	+	.	transcript_id "TCONS_00003784/TCONS_00003785,TCONS_00003786"; gene_id "chrA02:9562408-9567806W"; flanks "9565182-,9565654^"; structure "1^3-,2^4-"; splice_chain "9565292^9565378-,9565302^9565388-"; sources "Undefined,Undefined"; NMorMRNA "null"; degree "4"; dimension "2_2";
chrA02	Undefined	as_event	9565730	9565986	.	+	.	transcript_id "TCONS_00003785,TCONS_00003786"; gene_id "chrA02:9562408-9567806W"; flanks "9565730-,9565986^"; structure "0,1^2-"; splice_chain ",9565837^9565918-"; sources "Undefined,Undefined"; NMorMRNA "null"; degree "4"; dimension "2_2";
chrA02	Undefined	as_event	9775517	9776217	.	+	.	transcript_id "TCONS_00003797,TCONS_00003796"; gene_id "chrA02:9775259-9777588W"; flanks "9775517^,9776217^"; structure "1-,2-"; splice_chain "9775890-,9776115-"; sources "Undefined,Undefined"; NMorMRNA "null"; degree "4"; dimension "2_2";
chrA02	Undefined	as_event	9776313	9776640	.	+	.	transcript_id "TCONS_00003797,TCONS_00003796"; gene_id "chrA02:9775259-9777588W"; flanks "9776313-,9776640-"; structure "1^,2^"; splice_chain "9776422^,9776423^"; sources "Undefined,Undefined"; NMorMRNA "null"; degree "4"; dimension "2_2";
chrA02	Undefined	as_event	9782525	9782885	.	+	.	transcript_id "TCONS_00003798,TCONS_00003799"; gene_id "chrA02:9781598-9783842W"; flanks "9782525-,9782885^"; structure "0,1^2-"; splice_chain ",9782656^9782735-"; sources "Undefined,Undefined"; NMorMRNA "null"; degree "4"; dimension "2_2";
chrA02	Undefined	as_event	10510661	10510807	.	+	.	transcript_id "TCONS_00003822,TCONS_00003821"; gene_id "chrA02:10507372-10512330W"; flanks "10510661^,10510807^"; structure "1-,2-"; splice_chain "10510730-,10510731-"; sources "Undefined,Undefined"; NMorMRNA "null"; degree "4"; dimension "2_2";
chrA02	Undefined	as_event	10511754	10512330	.	+	.	transcript_id "TCONS_00003822,TCONS_00003821"; gene_id "chrA02:10507372-10512330W"; flanks "10511754-,10512330]"; structure "0,1^2-"; splice_chain ",10511896^10511982-"; sources "Undefined,Undefined"; NMorMRNA "null"; degree "4"; dimension "2_2";
chrA02	Undefined	as_event	10685164	10685570	.	+	.	transcript_id "TCONS_00003835,TCONS_00003836/TCONS_00003837"; gene_id "chrA02:10678102-10691336W"; flanks "10685164-,10685570^"; structure "0,1^2-"; splice_chain ",10685322^10685466-"; sources "Undefined,Undefined"; NMorMRNA "null"; degree "4"; dimension "2_2";
chrA02	Undefined	as_event	10688491	10688686	.	+	.	transcript_id "TCONS_00003835/TCONS_00003837,TCONS_00003836"; gene_id "chrA02:10678102-10691336W"; flanks "10688491-,10688686-"; structure "1^,2^"; splice_chain "10688583^,10688586^"; sources "Undefined,Undefined"; NMorMRNA "null"; degree "4"; dimension "2_2";
chrA02	Undefined	as_event	10690330	10690603	.	+	.	transcript_id "TCONS_00003836,TCONS_00003835"; gene_id "chrA02:10678102-10691336W"; flanks "10690330-,10690603^"; structure "0,1^2-"; splice_chain ",10690448^10690530-"; sources "Undefined,Undefined"; NMorMRNA "null"; degree "4"; dimension "2_2";
chrA02	Undefined	as_event	10690330	10691023	.	+	.	transcript_id "TCONS_00003837,TCONS_00003835,TCONS_00003836"; gene_id "chrA02:10678102-10691336W"; flanks "10690330-,10691023^"; structure "0,1^2-3^4-,3^4-"; splice_chain ",10690448^10690530-10690603^10690807-,10690603^10690807-"; sources "Undefined,Undefined,Undefined"; NMorMRNA "null"; degree "9"; dimension "3_3";
chrA02	Undefined	as_event	10793036	10793296	.	+	.	transcript_id "TCONS_00003838,TCONS_00003839"; gene_id "chrA02:10791430-10793296W"; flanks "10793036-,10793296]"; structure "0,1^2-"; splice_chain ",10793168^10793239-"; sources "Undefined,Undefined"; NMorMRNA "null"; degree "4"; dimension "2_2";
chrA02	Undefined	as_event	10821263	10822078	.	+	.	transcript_id "TCONS_00003841,TCONS_00003840"; gene_id "chrA02:10821263-10822134W"; flanks "10821263[,10822078]"; structure "1^3-,2^4-"; splice_chain "10821553^10821699-,10821625^10821709-"; sources "Undefined,Undefined"; NMorMRNA "null"; degree "4"; dimension "2_2";
chrA02	Undefined	as_event	11024644	11024942	.	+	.	transcript_id "TCONS_00003850,TCONS_00003851"; gene_id "chrA02:11023925-11026619W"; flanks "11024644^,11024942^"; structure "1-,2-"; splice_chain "11024757-,11024759-"; sources "Undefined,Undefined"; NMorMRNA "null"; degree "4"; dimension "2_2";
chrA02	Undefined	as_event	11051212	11051516	.	+	.	transcript_id "TCONS_00003852,TCONS_00003853"; gene_id "chrA02:11050834-11055149W"; flanks "11051212-,11051516^"; structure "0,1^2-"; splice_chain ",11051354^11051442-"; sources "Undefined,Undefined"; NMorMRNA "null"; degree "4"; dimension "2_2";
chrA02	Undefined	as_event	11051737	11051930	.	+	.	transcript_id "TCONS_00003852,TCONS_00003853"; gene_id "chrA02:11050834-11055149W"; flanks "11051737-,11051930-"; structure "1^,2^"; splice_chain "11051805^,11051807^"; sources "Undefined,Undefined"; NMorMRNA "null"; degree "4"; dimension "2_2";
chrA02	Undefined	as_event	11059367	11059921	.	+	.	transcript_id "TCONS_00003855,TCONS_00003854"; gene_id "chrA02:11058241-11060243W"; flanks "11059367-,11059921]"; structure "1^3-,2^4-"; splice_chain "11059595^11059802-,11059605^11059812-"; sources "Undefined,Undefined"; NMorMRNA "null"; degree "4"; dimension "2_2";
chrA02	Undefined	as_event	11208173	11208749	.	+	.	transcript_id "TCONS_00003868,TCONS_00003869"; gene_id "chrA02:11205317-11208749W"; flanks "11208173-,11208749]"; structure "0,1^2-"; splice_chain ",11208328^11208410-"; sources "Undefined,Undefined"; NMorMRNA "null"; degree "4"; dimension "2_2";
chrA02	Undefined	as_event	11413770	11414638	.	+	.	transcript_id "TCONS_00003871,TCONS_00003872"; gene_id "chrA02:11407610-11414638W"; flanks "11413770-,11414638]"; structure "1^3-,2^4-"; splice_chain "11414159^11414270-,11414195^11414277-"; sources "Undefined,Undefined"; NMorMRNA "null"; degree "4"; dimension "2_2";
chrA02	Undefined	as_event	11460935	11461453	.	+	.	transcript_id "TCONS_00003875,TCONS_00003876"; gene_id "chrA02:11460589-11462860W"; flanks "11460935-,11461453^"; structure "1^3-,2^4-"; splice_chain "11461155^11461230-,11461165^11461240-"; sources "Undefined,Undefined"; NMorMRNA "null"; degree "4"; dimension "2_2";
chrA02	Undefined	as_event	11462147	11462481	.	+	.	transcript_id "TCONS_00003875,TCONS_00003876"; gene_id "chrA02:11460589-11462860W"; flanks "11462147-,11462481^"; structure "1^3-,2^4-"; splice_chain "11462303^11462380-,11462313^11462390-"; sources "Undefined,Undefined"; NMorMRNA "null"; degree "4"; dimension "2_2";
chrA02	Undefined	as_event	11750788	11752988	.	+	.	transcript_id "TCONS_00003892,TCONS_00003891"; gene_id "chrA02:11750788-11752988W"; flanks "11750788[,11752988]"; structure "1^3-,2^4-"; splice_chain "11751258^11752166-,11751268^11752176-"; sources "Undefined,Undefined"; NMorMRNA "null"; degree "4"; dimension "2_2";
chrA02	Undefined	as_event	11781196	11781561	.	+	.	transcript_id "TCONS_00003896,TCONS_00003895"; gene_id "chrA02:11780925-11782299W"; flanks "11781196-,11781561-"; structure "1^,2^"; splice_chain "11781328^,11781329^"; sources "Undefined,Undefined"; NMorMRNA "null"; degree "4"; dimension "2_2";
chrA02	Undefined	as_event	11781561	11781822	.	+	.	transcript_id "TCONS_00003896,TCONS_00003895"; gene_id "chrA02:11780925-11782299W"; flanks "11781561-,11781822^"; structure "1^3-,2^4-"; splice_chain "11781687^11781767-,11781697^11781777-"; sources "Undefined,Undefined"; NMorMRNA "null"; degree "4"; dimension "2_2";
chrA02	Undefined	as_event	12088588	12089118	.	+	.	transcript_id "TCONS_00003908,TCONS_00003909"; gene_id "chrA02:12088588-12091240W"; flanks "12088588[,12089118^"; structure "1^3-,2^4-"; splice_chain "12088772^12089032-,12088780^12089040-"; sources "Undefined,Undefined"; NMorMRNA "null"; degree "4"; dimension "2_2";
chrA02	Undefined	as_event	12241018	12242058	.	+	.	transcript_id "TCONS_00003914,TCONS_00003913"; gene_id "chrA02:12240299-12242058W"; flanks "12241018-,12242058]"; structure "1^2-3^4-5^7-,6^8-"; splice_chain "12241106^12241192-12241305^12241373-12241459^12241577-,12241485^12241603-"; sources "Undefined,Undefined"; NMorMRNA "null"; degree "4"; dimension "2_2";
chrA02	Undefined	as_event	12362790	12362982	.	+	.	transcript_id "TCONS_00003925,TCONS_00003926"; gene_id "chrA02:12361619-12362982W"; flanks "12362790-,12362982]"; structure "0,1^2-"; splice_chain ",12362844^12362866-"; sources "Undefined,Undefined"; NMorMRNA "null"; degree "4"; dimension "2_2";
chrA02	Undefined	as_event	12426777	12427118	.	+	.	transcript_id "TCONS_00003930,TCONS_00003929"; gene_id "chrA02:12422136-12439156W"; flanks "12426777-,12427118^"; structure "1^3-,2^4-"; splice_chain "12426836^12427029-,12426866^12427059-"; sources "Undefined,Undefined"; NMorMRNA "null"; degree "4"; dimension "2_2";
chrA02	Undefined	as_event	12430048	12430849	.	+	.	transcript_id "TCONS_00003930,TCONS_00003929"; gene_id "chrA02:12422136-12439156W"; flanks "12430048-,12430849^"; structure "1^3-,2^4-"; splice_chain "12430220^12430772-,12430230^12430782-"; sources "Undefined,Undefined"; NMorMRNA "null"; degree "4"; dimension "2_2";
chrA02	Undefined	as_event	12434910	12435101	.	+	.	transcript_id "TCONS_00003929,TCONS_00003930"; gene_id "chrA02:12422136-12439156W"; flanks "12434910^,12435101^"; structure "1-,2-"; splice_chain "12435048-,12435050-"; sources "Undefined,Undefined"; NMorMRNA "null"; degree "4"; dimension "2_2";
chrA02	Undefined	as_event	12436136	12436433	.	+	.	transcript_id "TCONS_00003930,TCONS_00003929"; gene_id "chrA02:12422136-12439156W"; flanks "12436136-,12436433^"; structure "1^3-,2^4-"; splice_chain "12436258^12436362-,12436268^12436372-"; sources "Undefined,Undefined"; NMorMRNA "null"; degree "4"; dimension "2_2";
chrA02	Undefined	as_event	12436600	12436937	.	+	.	transcript_id "TCONS_00003930,TCONS_00003929"; gene_id "chrA02:12422136-12439156W"; flanks "12436600-,12436937-"; structure "1^,2^"; splice_chain "12436712^,12436713^"; sources "Undefined,Undefined"; NMorMRNA "null"; degree "4"; dimension "2_2";
chrA02	Undefined	as_event	12448536	12449460	.	+	.	transcript_id "TCONS_00003931,TCONS_00003932"; gene_id "chrA02:12448159-12450719W"; flanks "12448536^,12449460^"; structure "1-,2-"; splice_chain "12449294-,12449297-"; sources "Undefined,Undefined"; NMorMRNA "null"; degree "4"; dimension "2_2";
chrA02	Undefined	as_event	12474741	12475121	.	+	.	transcript_id "TCONS_00003934,TCONS_00003933"; gene_id "chrA02:12472417-12475121W"; flanks "12474741-,12475121]"; structure "0,1^2-"; splice_chain ",12474853^12474950-"; sources "Undefined,Undefined"; NMorMRNA "null"; degree "4"; dimension "2_2";
chrA02	Undefined	as_event	12493254	12493551	.	+	.	transcript_id "TCONS_00003938,TCONS_00003939"; gene_id "chrA02:12493179-12496304W"; flanks "12493254^,12493551^"; structure "1-,2-"; splice_chain "12493478-,12493481-"; sources "Undefined,Undefined"; NMorMRNA "null"; degree "4"; dimension "2_2";
chrA02	Undefined	as_event	12755363	12755506	.	+	.	transcript_id "TCONS_00003946,TCONS_00003945"; gene_id "chrA02:12754586-12757064W"; flanks "12755363^,12755506^"; structure "1-,2-"; splice_chain "12755437-,12755438-"; sources "Undefined,Undefined"; NMorMRNA "null"; degree "4"; dimension "2_2";
chrA02	Undefined	as_event	12840802	12841252	.	+	.	transcript_id "TCONS_00003948/TCONS_00003950,TCONS_00003949"; gene_id "chrA02:12840615-12845878W"; flanks "12840802^,12841252^"; structure "1-,2-"; splice_chain "12840966-,12841018-"; sources "Undefined,Undefined"; NMorMRNA "null"; degree "4"; dimension "2_2";
chrA02	Undefined	as_event	12841336	12841610	.	+	.	transcript_id "TCONS_00003948/TCONS_00003949,TCONS_00003950"; gene_id "chrA02:12840615-12845878W"; flanks "12841336-,12841610^"; structure "1^3-,2^4-"; splice_chain "12841401^12841518-,12841439^12841556-"; sources "Undefined,Undefined"; NMorMRNA "null"; degree "4"; dimension "2_2";
chrA02	Undefined	as_event	12843810	12844043	.	+	.	transcript_id "TCONS_00003950,TCONS_00003948/TCONS_00003949"; gene_id "chrA02:12840615-12845878W"; flanks "12843810^,12844043^"; structure "1-,2-"; splice_chain "12843911-,12843912-"; sources "Undefined,Undefined"; NMorMRNA "null"; degree "4"; dimension "2_2";
chrA02	Undefined	as_event	12844211	12844405	.	+	.	transcript_id "TCONS_00003950,TCONS_00003948/TCONS_00003949"; gene_id "chrA02:12840615-12845878W"; flanks "12844211^,12844405^"; structure "1-,2-"; splice_chain "12844333-,12844334-"; sources "Undefined,Undefined"; NMorMRNA "null"; degree "4"; dimension "2_2";
chrA02	Undefined	as_event	12845269	12845474	.	+	.	transcript_id "TCONS_00003950,TCONS_00003948/TCONS_00003949"; gene_id "chrA02:12840615-12845878W"; flanks "12845269-,12845474^"; structure "0,1^2-"; splice_chain ",12845330^12845406-"; sources "Undefined,Undefined"; NMorMRNA "null"; degree "4"; dimension "2_2";
chrA02	Undefined	as_event	12931176	12932026	.	+	.	transcript_id "TCONS_00003952/TCONS_00003953,TCONS_00003951"; gene_id "chrA02:12930252-12932438W"; flanks "12931176-,12932026-"; structure "1^,2^"; splice_chain "12931393^,12931401^"; sources "Undefined,Undefined"; NMorMRNA "null"; degree "4"; dimension "2_2";
chrA02	Undefined	as_event	12932199	12932386	.	+	.	transcript_id "TCONS_00003953,TCONS_00003951"; gene_id "chrA02:12930252-12932438W"; flanks "12932199-,12932386-"; structure "1^,2^"; splice_chain "12932299^,12932303^"; sources "Undefined,Undefined"; NMorMRNA "null"; degree "4"; dimension "2_2";
chrA02	Undefined	as_event	12932199	12932438	.	+	.	transcript_id "TCONS_00003953,TCONS_00003951,TCONS_00003952"; gene_id "chrA02:12930252-12932438W"; flanks "12932199-,12932438]"; structure "1^4-,2^4-,3^5-"; splice_chain "12932299^12932386-,12932303^12932386-,12932308^12932395-"; sources "Undefined,Undefined,Undefined"; NMorMRNA "null"; degree "9"; dimension "3_3";
chrA02	Undefined	as_event	13049600	13050051	.	+	.	transcript_id "TCONS_00003956,TCONS_00003957"; gene_id "chrA02:13047885-13050701W"; flanks "13049600-,13050051^"; structure "0,1^2-"; splice_chain ",13049640^13049719-"; sources "Undefined,Undefined"; NMorMRNA "null"; degree "4"; dimension "2_2";
chrA02	Undefined	as_event	13090393	13091173	.	+	.	transcript_id "TCONS_00003959,TCONS_00003958"; gene_id "chrA02:13090393-13091533W"; flanks "13090393[,13091173^"; structure "1^3-,2^4-"; splice_chain "13090670^13091032-,13090680^13091042-"; sources "Undefined,Undefined"; NMorMRNA "null"; degree "4"; dimension "2_2";
chrA02	Undefined	as_event	13125399	13125813	.	+	.	transcript_id "TCONS_00003963,TCONS_00003962"; gene_id "chrA02:13123843-13126476W"; flanks "13125399-,13125813^"; structure "1^3-,2^4-"; splice_chain "13125515^13125634-,13125516^13125635-"; sources "Undefined,Undefined"; NMorMRNA "null"; degree "4"; dimension "2_2";
chrA02	Undefined	as_event	13394859	13395177	.	+	.	transcript_id "TCONS_00003966,TCONS_00003965"; gene_id "chrA02:13392626-13395280W"; flanks "13394859-,13395177^"; structure "0,1^2-"; splice_chain ",13394986^13395078-"; sources "Undefined,Undefined"; NMorMRNA "null"; degree "4"; dimension "2_2";
chrA02	Undefined	as_event	13574763	13576810	.	+	.	transcript_id "TCONS_00003970,TCONS_00003969"; gene_id "chrA02:13574763-13576810W"; flanks "13574763[,13576810]"; structure "0,1^2-"; splice_chain ",13576022^13576542-"; sources "Undefined,Undefined"; NMorMRNA "null"; degree "4"; dimension "2_2";
chrA02	Undefined	as_event	13578661	13580661	.	+	.	transcript_id "TCONS_00003973,TCONS_00003971"; gene_id "chrA02:13577320-13580661W"; flanks "13578661-,13580661]"; structure "0,1^2-"; splice_chain ",13580044^13580154-"; sources "Undefined,Undefined"; NMorMRNA "null"; degree "4"; dimension "2_2";
chrA02	Undefined	as_event	13577981	13580661	.	+	.	transcript_id "TCONS_00003973,TCONS_00003971,TCONS_00003972"; gene_id "chrA02:13577320-13580661W"; flanks "13577981-,13580661]"; structure "1^3-,1^3-7^9-,2^4-5^6-8^10-"; splice_chain "13578386^13578661-,13578386^13578661-13580044^13580154-,13578396^13578671-13579051^13579498-13580153^13580265-"; sources "Undefined,Undefined,Undefined"; NMorMRNA "null"; degree "9"; dimension "3_3";
chrA02	Undefined	as_event	13750694	13751832	.	+	.	transcript_id "TCONS_00003977,TCONS_00003978"; gene_id "chrA02:13750603-13751832W"; flanks "13750694^,13751832]"; structure "1-,2-"; splice_chain "13751117-,13751120-"; sources "Undefined,Undefined"; NMorMRNA "null"; degree "4"; dimension "2_2";
chrA02	Undefined	as_event	13866764	13867183	.	+	.	transcript_id "TCONS_00003983,TCONS_00003982"; gene_id "chrA02:13865984-13867488W"; flanks "13866764-,13867183^"; structure "1^3-,2^4-"; splice_chain "13866945^13867061-,13866955^13867071-"; sources "Undefined,Undefined"; NMorMRNA "null"; degree "4"; dimension "2_2";
chrA02	Undefined	as_event	14414197	14414789	.	+	.	transcript_id "TCONS_00003997,TCONS_00003996"; gene_id "chrA02:14414058-14414789W"; flanks "14414197^,14414789]"; structure "1-,2-"; splice_chain "14414302-,14414304-"; sources "Undefined,Undefined"; NMorMRNA "null"; degree "4"; dimension "2_2";
chrA02	Undefined	as_event	14465505	14465706	.	+	.	transcript_id "TCONS_00003998,TCONS_00003999"; gene_id "chrA02:14462475-14465706W"; flanks "14465505-,14465706]"; structure "0,1^2-"; splice_chain ",14465566^14465658-"; sources "Undefined,Undefined"; NMorMRNA "null"; degree "4"; dimension "2_2";
chrA02	Undefined	as_event	14752145	14752383	.	+	.	transcript_id "TCONS_00004002,TCONS_00004001"; gene_id "chrA02:14752145-14755114W"; flanks "14752145[,14752383^"; structure "1^3-,2^4-"; splice_chain "14752233^14752311-,14752243^14752321-"; sources "Undefined,Undefined"; NMorMRNA "null"; degree "4"; dimension "2_2";
chrA02	Undefined	as_event	14752716	14753231	.	+	.	transcript_id "TCONS_00004002,TCONS_00004001"; gene_id "chrA02:14752145-14755114W"; flanks "14752716-,14753231^"; structure "0,1^2-"; splice_chain ",14753039^14753111-"; sources "Undefined,Undefined"; NMorMRNA "null"; degree "4"; dimension "2_2";
chrA02	Undefined	as_event	14964290	14964726	.	+	.	transcript_id "TCONS_00004005,TCONS_00004006"; gene_id "chrA02:14963625-14967009W"; flanks "14964290-,14964726^"; structure "1^3-,2^4-"; splice_chain "14964452^14964528-,14964492^14964568-"; sources "Undefined,Undefined"; NMorMRNA "null"; degree "4"; dimension "2_2";
chrA02	Undefined	as_event	15124680	15124964	.	+	.	transcript_id "TCONS_00004009,TCONS_00004008"; gene_id "chrA02:15123976-15124964W"; flanks "15124680-,15124964]"; structure "1^3-,2^4-"; splice_chain "15124812^15124879-,15124822^15124889-"; sources "Undefined,Undefined"; NMorMRNA "null"; degree "4"; dimension "2_2";
chrA02	Undefined	as_event	15369051	15369548	.	+	.	transcript_id "TCONS_00004012,TCONS_00004013"; gene_id "chrA02:15369051-15369548W"; flanks "15369051[,15369548]"; structure "1^3-,2^4-"; splice_chain "15369138^15369323-,15369148^15369333-"; sources "Undefined,Undefined"; NMorMRNA "null"; degree "4"; dimension "2_2";
chrA02	Undefined	as_event	16850110	16850483	.	+	.	transcript_id "TCONS_00004020,TCONS_00004019"; gene_id "chrA02:16849757-16852124W"; flanks "16850110-,16850483^"; structure "1^4-,2^3-"; splice_chain "16850174^16850395-,16850194^16850369-"; sources "Undefined,Undefined"; NMorMRNA "null"; degree "4"; dimension "2_2";
chrA02	Undefined	as_event	16850483	16850644	.	+	.	transcript_id "TCONS_00004019,TCONS_00004020"; gene_id "chrA02:16849757-16852124W"; flanks "16850483^,16850644^"; structure "1-,2-"; splice_chain "16850583-,16850605-"; sources "Undefined,Undefined"; NMorMRNA "null"; degree "4"; dimension "2_2";
chrA02	Undefined	as_event	16850718	16850914	.	+	.	transcript_id "TCONS_00004020,TCONS_00004019"; gene_id "chrA02:16849757-16852124W"; flanks "16850718-,16850914^"; structure "0,1^2-"; splice_chain ",16850785^16850865-"; sources "Undefined,Undefined"; NMorMRNA "null"; degree "4"; dimension "2_2";
chrA02	Undefined	as_event	16851002	16851322	.	+	.	transcript_id "TCONS_00004019,TCONS_00004020"; gene_id "chrA02:16849757-16852124W"; flanks "16851002-,16851322^"; structure "1^3-,2^4-"; splice_chain "16851081^16851209-,16851088^16851216-"; sources "Undefined,Undefined"; NMorMRNA "null"; degree "4"; dimension "2_2";
chrA02	Undefined	as_event	16927862	16928561	.	+	.	transcript_id "TCONS_00004022,TCONS_00004021"; gene_id "chrA02:16924733-16928881W"; flanks "16927862-,16928561^"; structure "1^2-3^5-,4^6-"; splice_chain "16928038^16928113-16928337^16928433-,16928347^16928443-"; sources "Undefined,Undefined"; NMorMRNA "null"; degree "4"; dimension "2_2";
chrA02	Undefined	as_event	17571382	17571866	.	+	.	transcript_id "TCONS_00004043,TCONS_00004042"; gene_id "chrA02:17570931-17573134W"; flanks "17571382-,17571866^"; structure "1^3-,2^4-"; splice_chain "17571733^17571821-,17571743^17571831-"; sources "Undefined,Undefined"; NMorMRNA "null"; degree "4"; dimension "2_2";
chrA02	Undefined	as_event	17572632	17573134	.	+	.	transcript_id "TCONS_00004042,TCONS_00004043"; gene_id "chrA02:17570931-17573134W"; flanks "17572632-,17573134]"; structure "0,1^2-"; splice_chain ",17572691^17572886-"; sources "Undefined,Undefined"; NMorMRNA "null"; degree "4"; dimension "2_2";
chrA02	Undefined	as_event	18387482	18387660	.	+	.	transcript_id "TCONS_00004059,TCONS_00004060"; gene_id "chrA02:18386286-18388234W"; flanks "18387482^,18387660^"; structure "1-,2-"; splice_chain "18387557-,18387559-"; sources "Undefined,Undefined"; NMorMRNA "null"; degree "4"; dimension "2_2";
chrA02	Undefined	as_event	18387880	18388234	.	+	.	transcript_id "TCONS_00004060,TCONS_00004059"; gene_id "chrA02:18386286-18388234W"; flanks "18387880-,18388234]"; structure "1^3-,2^4-"; splice_chain "18388098^18388174-,18388108^18388184-"; sources "Undefined,Undefined"; NMorMRNA "null"; degree "4"; dimension "2_2";
chrA02	Undefined	as_event	18391985	18392276	.	+	.	transcript_id "TCONS_00004062,TCONS_00004061"; gene_id "chrA02:18390941-18392276W"; flanks "18391985-,18392276]"; structure "1^3-,2^4-"; splice_chain "18392140^18392216-,18392150^18392226-"; sources "Undefined,Undefined"; NMorMRNA "null"; degree "4"; dimension "2_2";
chrA02	Undefined	as_event	18425854	18426147	.	+	.	transcript_id "TCONS_00004068,TCONS_00004067"; gene_id "chrA02:18425139-18427091W"; flanks "18425854-,18426147-"; structure "1^,2^"; splice_chain "18425926^,18425927^"; sources "Undefined,Undefined"; NMorMRNA "null"; degree "4"; dimension "2_2";
chrA02	Undefined	as_event	18426477	18426630	.	+	.	transcript_id "TCONS_00004068,TCONS_00004067"; gene_id "chrA02:18425139-18427091W"; flanks "18426477-,18426630-"; structure "1^,2^"; splice_chain "18426548^,18426550^"; sources "Undefined,Undefined"; NMorMRNA "null"; degree "4"; dimension "2_2";
chrA02	Undefined	as_event	18426630	18427091	.	+	.	transcript_id "TCONS_00004068,TCONS_00004067"; gene_id "chrA02:18425139-18427091W"; flanks "18426630-,18427091]"; structure "1^3-5^7-,2^4-6^8-"; splice_chain "18426785^18426869-18426972^18427048-,18426795^18426879-18426982^18427058-"; sources "Undefined,Undefined"; NMorMRNA "null"; degree "4"; dimension "2_2";
chrA02	Undefined	as_event	18575264	18576096	.	+	.	transcript_id "TCONS_00004071,TCONS_00004072"; gene_id "chrA02:18574655-18576096W"; flanks "18575264^,18576096]"; structure "1-,2-"; splice_chain "18575529-,18575534-"; sources "Undefined,Undefined"; NMorMRNA "null"; degree "4"; dimension "2_2";
chrA02	Undefined	as_event	18678732	18679080	.	+	.	transcript_id "TCONS_00004075,TCONS_00004076"; gene_id "chrA02:18677281-18679434W"; flanks "18678732-,18679080^"; structure "0,1^2-"; splice_chain ",18678856^18678989-"; sources "Undefined,Undefined"; NMorMRNA "null"; degree "4"; dimension "2_2";
chrA02	Undefined	as_event	18727169	18727832	.	+	.	transcript_id "TCONS_00004080,TCONS_00004078/TCONS_00004079"; gene_id "chrA02:18726908-18729163W"; flanks "18727169-,18727832-"; structure "1^,2^"; splice_chain "18727287^,18727344^"; sources "Undefined,Undefined"; NMorMRNA "null"; degree "4"; dimension "2_2";
chrA02	Undefined	as_event	18727879	18728380	.	+	.	transcript_id "TCONS_00004078/TCONS_00004080,TCONS_00004079"; gene_id "chrA02:18726908-18729163W"; flanks "18727879^,18728380-"; structure "0,1-2^"; splice_chain ",18728115-18728158^"; sources "Undefined,Undefined"; NMorMRNA "null"; degree "4"; dimension "2_2";
chrA02	Undefined	as_event	18727344	18728380	.	+	.	transcript_id "TCONS_00004081,TCONS_00004078,TCONS_00004079"; gene_id "chrA02:18726908-18729163W"; flanks "18727344^,18728380-"; structure "0,1-2^,1-2^3-4^"; splice_chain ",18727832-18727879^,18727832-18727879^18728115-18728158^"; sources "Undefined,Undefined,Undefined"; NMorMRNA "null"; degree "9"; dimension "3_3";
chrA02	Undefined	as_event	18727169	18728380	.	+	.	transcript_id "TCONS_00004080,TCONS_00004081,TCONS_00004078,TCONS_00004079"; gene_id "chrA02:18726908-18729163W"; flanks "18727169-,18728380-"; structure "1^3-4^,2^,2^3-4^,2^3-4^5-6^"; splice_chain "18727287^18727832-18727879^,18727344^,18727344^18727832-18727879^,18727344^18727832-18727879^18728115-18728158^"; sources "Undefined,Undefined,Undefined,Undefined"; NMorMRNA "null"; degree "16"; dimen…
chrA02	Undefined	as_event	18727169	18729163	.	+	.	transcript_id "TCONS_00004080,TCONS_00004079,TCONS_00004078,TCONS_00004081,TCONS_00004077"; gene_id "chrA02:18726908-18729163W"; flanks "18727169-,18729163]"; structure "1^4-5^8-,2^4-5^6-7^8-,2^4-5^8-,2^8-,3^9-"; splice_chain "18727287^18727832-18727879^18728380-,18727344^18727832-18727879^18728115-18728158^18728380-,18727344^18727832-18727879^18728380-,18727344^18728380-,18727351^18728387-"; sou…
chrA02	Undefined	as_event	19433793	19434572	.	+	.	transcript_id "TCONS_00004108,TCONS_00004107"; gene_id "chrA02:19432612-19434572W"; flanks "19433793-,19434572]"; structure "1^3-,2^4-"; splice_chain "19434010^19434095-,19434020^19434105-"; sources "Undefined,Undefined"; NMorMRNA "null"; degree "4"; dimension "2_2";
chrA02	Undefined	as_event	19540457	19540727	.	+	.	transcript_id "TCONS_00004110,TCONS_00004111"; gene_id "chrA02:19539572-19541841W"; flanks "19540457-,19540727-"; structure "1^,2^"; splice_chain "19540524^,19540532^"; sources "Undefined,Undefined"; NMorMRNA "null"; degree "4"; dimension "2_2";
chrA02	Undefined	as_event	19540727	19541177	.	+	.	transcript_id "TCONS_00004111,TCONS_00004110"; gene_id "chrA02:19539572-19541841W"; flanks "19540727-,19541177^"; structure "0,1^2-"; splice_chain ",19541005^19541089-"; sources "Undefined,Undefined"; NMorMRNA "null"; degree "4"; dimension "2_2";
chrA02	Undefined	as_event	19541545	19541841	.	+	.	transcript_id "TCONS_00004110,TCONS_00004112"; gene_id "chrA02:19539572-19541841W"; flanks "19541545^,19541841]"; structure "1-,2-"; splice_chain "19541632-,19541646-"; sources "Undefined,Undefined"; NMorMRNA "null"; degree "4"; dimension "2_2";
chrA02	Undefined	as_event	19541324	19541841	.	+	.	transcript_id "TCONS_00004111,TCONS_00004110,TCONS_00004112"; gene_id "chrA02:19539572-19541841W"; flanks "19541324-,19541841]"; structure "0,1^2-,1^3-"; splice_chain ",19541545^19541632-,19541545^19541646-"; sources "Undefined,Undefined,Undefined"; NMorMRNA "null"; degree "9"; dimension "3_3";
chrA02	Undefined	as_event	19542668	19543137	.	+	.	transcript_id "TCONS_00004113,TCONS_00004115"; gene_id "chrA02:19542503-19544366W"; flanks "19542668^,19543137^"; structure "1-,2-"; splice_chain "19542777-,19543044-"; sources "Undefined,Undefined"; NMorMRNA "null"; degree "4"; dimension "2_2";
chrA02	Undefined	as_event	19542503	19543357	.	+	.	transcript_id "TCONS_00004114/TCONS_00004117,TCONS_00004113"; gene_id "chrA02:19542503-19544366W"; flanks "19542503[,19543357^"; structure "0,1^2-3^4-"; splice_chain ",19542668^19542777-19543137^19543234-"; sources "Undefined,Undefined"; NMorMRNA "null"; degree "4"; dimension "2_2";
chrA02	Undefined	as_event	19543357	19543552	.	+	.	transcript_id "TCONS_00004117,TCONS_00004113/TCONS_00004114"; gene_id "chrA02:19542503-19544366W"; flanks "19543357^,19543552^"; structure "1-,2-"; splice_chain "19543440-,19543459-"; sources "Undefined,Undefined"; NMorMRNA "null"; degree "4"; dimension "2_2";
chrA02	Undefined	as_event	19543234	19543552	.	+	.	transcript_id "TCONS_00004115,TCONS_00004113"; gene_id "chrA02:19542503-19544366W"; flanks "19543234-,19543552^"; structure "0,1^2-"; splice_chain ",19543357^19543459-"; sources "Undefined,Undefined"; NMorMRNA "null"; degree "4"; dimension "2_2";
chrA02	Undefined	as_event	19542503	19543552	.	+	.	transcript_id "TCONS_00004116,TCONS_00004113,TCONS_00004115,TCONS_00004117,TCONS_00004114"; gene_id "chrA02:19542503-19544366W"; flanks "19542503[,19543552^"; structure "0,1^2-4^5-6^8-,1^3-4^5-,6^7-,6^8-"; splice_chain ",19542668^19542777-19543137^19543234-19543357^19543459-,19542668^19543044-19543137^19543234-,19543357^19543440-,19543357^19543459-"; sources "Undefined,Undefined,Undefined,Undefin…
chrA02	Undefined	as_event	19546075	19547497	.	+	.	transcript_id "TCONS_00004118,TCONS_00004119"; gene_id "chrA02:19545964-19547497W"; flanks "19546075^,19547497]"; structure "1-,2-"; splice_chain "19546209-,19546235-"; sources "Undefined,Undefined"; NMorMRNA "null"; degree "4"; dimension "2_2";
chrA02	Undefined	as_event	19562991	19563160	.	+	.	transcript_id "TCONS_00004121,TCONS_00004120"; gene_id "chrA02:19558518-19566037W"; flanks "19562991^,19563160^"; structure "1-,2-"; splice_chain "19563066-,19563068-"; sources "Undefined,Undefined"; NMorMRNA "null"; degree "4"; dimension "2_2";
chrA02	Undefined	as_event	19590870	19591303	.	+	.	transcript_id "TCONS_00004125,TCONS_00004124"; gene_id "chrA02:19590870-19592293W"; flanks "19590870[,19591303-"; structure "1^,2^"; splice_chain "19591010^,19591014^"; sources "Undefined,Undefined"; NMorMRNA "null"; degree "4"; dimension "2_2";
chrA02	Undefined	as_event	19608366	19608683	.	+	.	transcript_id "TCONS_00004128,TCONS_00004127"; gene_id "chrA02:19607565-19609748W"; flanks "19608366-,19608683^"; structure "1^3-,2^4-"; splice_chain "19608463^19608553-,19608473^19608563-"; sources "Undefined,Undefined"; NMorMRNA "null"; degree "4"; dimension "2_2";
chrA02	Undefined	as_event	19651790	19653441	.	+	.	transcript_id "TCONS_00004130,TCONS_00004131"; gene_id "chrA02:19651268-19653441W"; flanks "19651790-,19653441]"; structure "0,1^2-"; splice_chain ",19653228^19653395-"; sources "Undefined,Undefined"; NMorMRNA "null"; degree "4"; dimension "2_2";
chrA02	Undefined	as_event	19651592	19653441	.	+	.	transcript_id "TCONS_00004129,TCONS_00004130,TCONS_00004131"; gene_id "chrA02:19651268-19653441W"; flanks "19651592-,19653441]"; structure "0,1^2-,1^2-3^4-"; splice_chain ",19651643^19651790-,19651643^19651790-19653228^19653395-"; sources "Undefined,Undefined,Undefined"; NMorMRNA "null"; degree "9"; dimension "3_3";
chrA02	Undefined	as_event	19823469	19823984	.	+	.	transcript_id "TCONS_00004139,TCONS_00004138"; gene_id "chrA02:19822852-19825234W"; flanks "19823469-,19823984^"; structure "1^2-3^5-,4^6-"; splice_chain "19823619^19823712-19823803^19823888-,19823813^19823898-"; sources "Undefined,Undefined"; NMorMRNA "null"; degree "4"; dimension "2_2";
chrA02	Undefined	as_event	19845060	19845512	.	+	.	transcript_id "TCONS_00004142,TCONS_00004140"; gene_id "chrA02:19843537-19846120W"; flanks "19845060-,19845512^"; structure "0,1^2-"; splice_chain ",19845209^19845357-"; sources "Undefined,Undefined"; NMorMRNA "null"; degree "4"; dimension "2_2";
chrA02	Undefined	as_event	19845357	19845723	.	+	.	transcript_id "TCONS_00004141,TCONS_00004140"; gene_id "chrA02:19843537-19846120W"; flanks "19845357-,19845723^"; structure "0,1^2-"; splice_chain ",19845512^19845586-"; sources "Undefined,Undefined"; NMorMRNA "null"; degree "4"; dimension "2_2";
chrA02	Undefined	as_event	19845060	19845723	.	+	.	transcript_id "TCONS_00004141,TCONS_00004140,TCONS_00004142"; gene_id "chrA02:19843537-19846120W"; flanks "19845060-,19845723^"; structure "1^2-,1^2-3^4-,3^4-"; splice_chain "19845209^19845357-,19845209^19845357-19845512^19845586-,19845512^19845586-"; sources "Undefined,Undefined,Undefined"; NMorMRNA "null"; degree "9"; dimension "3_3";
chrA02	Undefined	as_event	19862848	19863313	.	+	.	transcript_id "TCONS_00004143,TCONS_00004144"; gene_id "chrA02:19862728-19865186W"; flanks "19862848^,19863313^"; structure "1-,2-"; splice_chain "19863126-,19863132-"; sources "Undefined,Undefined"; NMorMRNA "null"; degree "4"; dimension "2_2";
chrA02	Undefined	as_event	19918147	19918508	.	+	.	transcript_id "TCONS_00004147,TCONS_00004148"; gene_id "chrA02:19917747-19919627W"; flanks "19918147-,19918508^"; structure "0,1^2-"; splice_chain ",19918280^19918362-"; sources "Undefined,Undefined"; NMorMRNA "null"; degree "4"; dimension "2_2";
chrA02	Undefined	as_event	20018682	20023614	.	+	.	transcript_id "TCONS_00004158,TCONS_00004159"; gene_id "chrA02:20017997-20023614W"; flanks "20018682-,20023614]"; structure "1^3-,2^4-"; splice_chain "20018913^20023315-,20018923^20023325-"; sources "Undefined,Undefined"; NMorMRNA "null"; degree "4"; dimension "2_2";
chrA02	Undefined	as_event	20156504	20156916	.	+	.	transcript_id "TCONS_00004166,TCONS_00004167"; gene_id "chrA02:20155903-20157715W"; flanks "20156504-,20156916^"; structure "0,1^2-3^4-"; splice_chain ",20156646^20156713-20156776^20156864-"; sources "Undefined,Undefined"; NMorMRNA "null"; degree "4"; dimension "2_2";
chrA02	Undefined	as_event	20157078	20157283	.	+	.	transcript_id "TCONS_00004166,TCONS_00004167"; gene_id "chrA02:20155903-20157715W"; flanks "20157078-,20157283^"; structure "0,1^2-"; splice_chain ",20157133^20157209-"; sources "Undefined,Undefined"; NMorMRNA "null"; degree "4"; dimension "2_2";
chrA02	Undefined	as_event	20171388	20171604	.	+	.	transcript_id "TCONS_00004168,TCONS_00004169"; gene_id "chrA02:20171100-20172070W"; flanks "20171388-,20171604^"; structure "0,1^2-"; splice_chain ",20171469^20171533-"; sources "Undefined,Undefined"; NMorMRNA "null"; degree "4"; dimension "2_2";
chrA02	Undefined	as_event	20279097	20279201	.	+	.	transcript_id "TCONS_00004174/TCONS_00004175/TCONS_00004176,TCONS_00004177"; gene_id "chrA02:20278424-20281653W"; flanks "20279097-,20279201-"; structure "1^,2^"; splice_chain "20279106^,20279109^"; sources "Undefined,Undefined"; NMorMRNA "null"; degree "4"; dimension "2_2";
chrA02	Undefined	as_event	20279330	20279568	.	+	.	transcript_id "TCONS_00004174,TCONS_00004175/TCONS_00004176/TCONS_00004177"; gene_id "chrA02:20278424-20281653W"; flanks "20279330-,20279568^"; structure "0,1^2-"; splice_chain ",20279407^20279493-"; sources "Undefined,Undefined"; NMorMRNA "null"; degree "4"; dimension "2_2";
chrA02	Undefined	as_event	20279730	20280002	.	+	.	transcript_id "TCONS_00004175/TCONS_00004176/TCONS_00004177,TCONS_00004174"; gene_id "chrA02:20278424-20281653W"; flanks "20279730-,20280002^"; structure "1^3-,2^4-"; splice_chain "20279830^20279908-,20279840^20279918-"; sources "Undefined,Undefined"; NMorMRNA "null"; degree "4"; dimension "2_2";
chrA02	Undefined	as_event	20280152	20280297	.	+	.	transcript_id "TCONS_00004174,TCONS_00004175/TCONS_00004176/TCONS_00004177"; gene_id "chrA02:20278424-20281653W"; flanks "20280152^,20280297^"; structure "1-,2-"; splice_chain "20280227-,20280228-"; sources "Undefined,Undefined"; NMorMRNA "null"; degree "4"; dimension "2_2";
chrA02	Undefined	as_event	20280575	20280732	.	+	.	transcript_id "TCONS_00004174,TCONS_00004177"; gene_id "chrA02:20278424-20281653W"; flanks "20280575^,20280732^"; structure "1-,2-"; splice_chain "20280647-,20280648-"; sources "Undefined,Undefined"; NMorMRNA "null"; degree "4"; dimension "2_2";
chrA02	Undefined	as_event	20280648	20280819	.	+	.	transcript_id "TCONS_00004177,TCONS_00004176"; gene_id "chrA02:20278424-20281653W"; flanks "20280648-,20280819-"; structure "1^,2^"; splice_chain "20280732^,20280737^"; sources "Undefined,Undefined"; NMorMRNA "null"; degree "4"; dimension "2_2";
chrA02	Undefined	as_event	20280575	20280819	.	+	.	transcript_id "TCONS_00004174,TCONS_00004177,TCONS_00004176"; gene_id "chrA02:20278424-20281653W"; flanks "20280575^,20280819-"; structure "1-3^,2-3^,2-4^"; splice_chain "20280647-20280732^,20280648-20280732^,20280648-20280737^"; sources "Undefined,Undefined,Undefined"; NMorMRNA "null"; degree "9"; dimension "3_3";
chrA02	Undefined	as_event	20280648	20280881	.	+	.	transcript_id "TCONS_00004177,TCONS_00004175,TCONS_00004176"; gene_id "chrA02:20278424-20281653W"; flanks "20280648-,20280881^"; structure "1^4-,2^5-,3^4-"; splice_chain "20280732^20280819-,20280733^20280820-,20280737^20280819-"; sources "Undefined,Undefined,Undefined"; NMorMRNA "null"; degree "9"; dimension "3_3";
chrA02	Undefined	as_event	20280575	20280881	.	+	.	transcript_id "TCONS_00004174,TCONS_00004177,TCONS_00004175,TCONS_00004176"; gene_id "chrA02:20278424-20281653W"; flanks "20280575^,20280881^"; structure "1-3^6-,2-3^6-,2-4^7-,2-5^6-"; splice_chain "20280647-20280732^20280819-,20280648-20280732^20280819-,20280648-20280733^20280820-,20280648-20280737^20280819-"; sources "Undefined,Undefined,Undefined,Undefined"; NMorMRNA "null"; degree "16"; dimen…
chrA02	Undefined	as_event	20281114	20281653	.	+	.	transcript_id "TCONS_00004174,TCONS_00004175/TCONS_00004176/TCONS_00004177"; gene_id "chrA02:20278424-20281653W"; flanks "20281114-,20281653]"; structure "1^3-5^7-,2^4-6^8-"; splice_chain "20281239^20281328-20281383^20281493-,20281240^20281329-20281384^20281494-"; sources "Undefined,Undefined"; NMorMRNA "null"; degree "4"; dimension "2_2";
chrA02	Undefined	as_event	20445170	20446440	.	+	.	transcript_id "TCONS_00004180,TCONS_00004181"; gene_id "chrA02:20444947-20446440W"; flanks "20445170^,20446440]"; structure "1-,2-"; splice_chain "20445265-,20445368-"; sources "Undefined,Undefined"; NMorMRNA "null"; degree "4"; dimension "2_2";
chrA02	Undefined	as_event	20444947	20446440	.	+	.	transcript_id "TCONS_00004182,TCONS_00004180,TCONS_00004181"; gene_id "chrA02:20444947-20446440W"; flanks "20444947[,20446440]"; structure "0,1^2-,1^3-"; splice_chain ",20445170^20445265-,20445170^20445368-"; sources "Undefined,Undefined,Undefined"; NMorMRNA "null"; degree "9"; dimension "3_3";
chrA02	Undefined	as_event	20472517	20473219	.	+	.	transcript_id "TCONS_00004184,TCONS_00004183"; gene_id "chrA02:20472517-20473714W"; flanks "20472517[,20473219^"; structure "1^3-,2^4-"; splice_chain "20472861^20473071-,20472871^20473081-"; sources "Undefined,Undefined"; NMorMRNA "null"; degree "4"; dimension "2_2";
chrA02	Undefined	as_event	20494948	20497098	.	+	.	transcript_id "TCONS_00004187/TCONS_00004188/TCONS_00004189,TCONS_00004186"; gene_id "chrA02:20494577-20497098W"; flanks "20494948-,20497098]"; structure "1^3-,2^4-"; splice_chain "20496194^20496829-,20496204^20496839-"; sources "Undefined,Undefined"; NMorMRNA "null"; degree "4"; dimension "2_2";
chrA02	Undefined	as_event	20523392	20523773	.	+	.	transcript_id "TCONS_00004194,TCONS_00004195"; gene_id "chrA02:20522997-20524416W"; flanks "20523392^,20523773^"; structure "1-,2-"; splice_chain "20523582-,20523613-"; sources "Undefined,Undefined"; NMorMRNA "null"; degree "4"; dimension "2_2";
chrA02	Undefined	as_event	20524048	20524416	.	+	.	transcript_id "TCONS_00004194,TCONS_00004195"; gene_id "chrA02:20522997-20524416W"; flanks "20524048-,20524416]"; structure "0,1^2-"; splice_chain ",20524138^20524210-"; sources "Undefined,Undefined"; NMorMRNA "null"; degree "4"; dimension "2_2";
chrA02	Undefined	as_event	20551013	20552157	.	+	.	transcript_id "TCONS_00004197,TCONS_00004196"; gene_id "chrA02:20550472-20552157W"; flanks "20551013-,20552157]"; structure "0,1^2-"; splice_chain ",20551099^20551949-"; sources "Undefined,Undefined"; NMorMRNA "null"; degree "4"; dimension "2_2";
chrA02	Undefined	as_event	20724230	20724540	.	+	.	transcript_id "TCONS_00004201,TCONS_00004202"; gene_id "chrA02:20723122-20727004W"; flanks "20724230-,20724540^"; structure "0,1^2-"; splice_chain ",20724291^20724377-"; sources "Undefined,Undefined"; NMorMRNA "null"; degree "4"; dimension "2_2";
chrA02	Undefined	as_event	21167558	21167802	.	+	.	transcript_id "TCONS_00004222,TCONS_00004223"; gene_id "chrA02:21167367-21171857W"; flanks "21167558^,21167802^"; structure "1-,2-"; splice_chain "21167631-,21167653-"; sources "Undefined,Undefined"; NMorMRNA "null"; degree "4"; dimension "2_2";
chrA02	Undefined	as_event	21168599	21168989	.	+	.	transcript_id "TCONS_00004222/TCONS_00004223,TCONS_00004224"; gene_id "chrA02:21167367-21171857W"; flanks "21168599-,21168989^"; structure "0,1^2-"; splice_chain ",21168781^21168879-"; sources "Undefined,Undefined"; NMorMRNA "null"; degree "4"; dimension "2_2";
chrA02	Undefined	as_event	21169763	21170327	.	+	.	transcript_id "TCONS_00004222,TCONS_00004223/TCONS_00004224"; gene_id "chrA02:21167367-21171857W"; flanks "21169763-,21170327^"; structure "0,1^2-"; splice_chain ",21170178^21170273-"; sources "Undefined,Undefined"; NMorMRNA "null"; degree "4"; dimension "2_2";
chrA02	Undefined	as_event	21185130	21185318	.	+	.	transcript_id "TCONS_00004225,TCONS_00004226"; gene_id "chrA02:21184075-21185626W"; flanks "21185130-,21185318-"; structure "1^,2^"; splice_chain "21185189^,21185194^"; sources "Undefined,Undefined"; NMorMRNA "null"; degree "4"; dimension "2_2";
chrA02	Undefined	as_event	21722580	21724371	.	+	.	transcript_id "TCONS_00004250,TCONS_00004249"; gene_id "chrA02:21719879-21724488W"; flanks "21722580-,21724371^"; structure "0,1^2-"; splice_chain ",21723084^21724104-"; sources "Undefined,Undefined"; NMorMRNA "null"; degree "4"; dimension "2_2";
chrA02	Undefined	as_event	21854655	21856816	.	+	.	transcript_id "TCONS_00004255,TCONS_00004256"; gene_id "chrA02:21854497-21859244W"; flanks "21854655^,21856816-"; structure "0,1-2^"; splice_chain ",21854867-21854935^"; sources "Undefined,Undefined"; NMorMRNA "null"; degree "4"; dimension "2_2";
chrA02	Undefined	as_event	22084072	22084279	.	+	.	transcript_id "TCONS_00004268,TCONS_00004269,TCONS_00004267"; gene_id "chrA02:22081882-22085214W"; flanks "22084072-,22084279-"; structure "1^,2^,3^"; splice_chain "22084149^,22084150^,22084156^"; sources "Undefined,Undefined,Undefined"; NMorMRNA "null"; degree "9"; dimension "3_3";
chrA02	Undefined	as_event	22192659	22193069	.	+	.	transcript_id "TCONS_00004275,TCONS_00004276"; gene_id "chrA02:22191904-22195821W"; flanks "22192659-,22193069^"; structure "1^2-,3^4-"; splice_chain "22192739^22192819-,22192918^22192985-"; sources "Undefined,Undefined"; NMorMRNA "null"; degree "4"; dimension "2_2";
chrA02	Undefined	as_event	22292410	22292976	.	+	.	transcript_id "TCONS_00004280,TCONS_00004279"; gene_id "chrA02:22290622-22296368W"; flanks "22292410-,22292976^"; structure "0,1^2-3^4-"; splice_chain ",22292522^22292610-22292683^22292767-"; sources "Undefined,Undefined"; NMorMRNA "null"; degree "4"; dimension "2_2";
chrA02	Undefined	as_event	22294808	22296061	.	+	.	transcript_id "TCONS_00004280,TCONS_00004281"; gene_id "chrA02:22290622-22296368W"; flanks "22294808-,22296061^"; structure "0,1^2-3^4-5^6-7^8-9^10-"; splice_chain ",22294960^22295030-22295209^22295283-22295474^22295542-22295657^22295740-22295893^22295967-"; sources "Undefined,Undefined"; NMorMRNA "null"; degree "4"; dimension "2_2";
chrA02	Undefined	as_event	22387935	22389369	.	+	.	transcript_id "TCONS_00004283,TCONS_00004282"; gene_id "chrA02:22387860-22390431W"; flanks "22387935^,22389369^"; structure "1-,2-"; splice_chain "22388683-,22388737-"; sources "Undefined,Undefined"; NMorMRNA "null"; degree "4"; dimension "2_2";
chrA02	Undefined	as_event	22423306	22423850	.	+	.	transcript_id "TCONS_00004286,TCONS_00004287"; gene_id "chrA02:22421491-22423850W"; flanks "22423306^,22423850]"; structure "1-,2-"; splice_chain "22423385-,22423388-"; sources "Undefined,Undefined"; NMorMRNA "null"; degree "4"; dimension "2_2";
chrA02	Undefined	as_event	22505961	22506266	.	+	.	transcript_id "TCONS_00004289,TCONS_00004290"; gene_id "chrA02:22502102-22506275W"; flanks "22505961-,22506266-"; structure "1^,2^"; splice_chain "22506004^,22506007^"; sources "Undefined,Undefined"; NMorMRNA "null"; degree "4"; dimension "2_2";
chrA02	Undefined	as_event	22535195	22536079	.	+	.	transcript_id "TCONS_00004294,TCONS_00004293"; gene_id "chrA02:22533918-22536079W"; flanks "22535195-,22536079]"; structure "0,1^2-"; splice_chain ",22535602^22535705-"; sources "Undefined,Undefined"; NMorMRNA "null"; degree "4"; dimension "2_2";
chrA02	Undefined	as_event	22583081	22583398	.	+	.	transcript_id "TCONS_00004299,TCONS_00004300"; gene_id "chrA02:22581181-22583556W"; flanks "22583081-,22583398^"; structure "0,1^2-"; splice_chain ",22583172^22583255-"; sources "Undefined,Undefined"; NMorMRNA "null"; degree "4"; dimension "2_2";
chrA02	Undefined	as_event	22766944	22767207	.	+	.	transcript_id "TCONS_00004310,TCONS_00004311"; gene_id "chrA02:22766239-22769647W"; flanks "22766944-,22767207^"; structure "0,1^2-"; splice_chain ",22766994^22767072-"; sources "Undefined,Undefined"; NMorMRNA "null"; degree "4"; dimension "2_2";
chrA02	Undefined	as_event	22811121	22811278	.	+	.	transcript_id "TCONS_00004316,TCONS_00004317"; gene_id "chrA02:22810291-22812130W"; flanks "22811121-,22811278-"; structure "1^,2^"; splice_chain "22811172^,22811174^"; sources "Undefined,Undefined"; NMorMRNA "null"; degree "4"; dimension "2_2";
chrA02	Undefined	as_event	22811478	22811710	.	+	.	transcript_id "TCONS_00004317,TCONS_00004316"; gene_id "chrA02:22810291-22812130W"; flanks "22811478-,22811710-"; structure "1^,2^"; splice_chain "22811631^,22811634^"; sources "Undefined,Undefined"; NMorMRNA "null"; degree "4"; dimension "2_2";
chrA02	Undefined	as_event	22939486	22939777	.	+	.	transcript_id "TCONS_00004326,TCONS_00004327"; gene_id "chrA02:22939427-22941247W"; flanks "22939486^,22939777-"; structure "0,1-2^"; splice_chain ",22939607-22939693^"; sources "Undefined,Undefined"; NMorMRNA "null"; degree "4"; dimension "2_2";
chrA02	Undefined	as_event	23066879	23067037	.	+	.	transcript_id "TCONS_00004342,TCONS_00004341"; gene_id "chrA02:23065885-23067044W"; flanks "23066879-,23067037-"; structure "1^,2^"; splice_chain "23066945^,23066946^"; sources "Undefined,Undefined"; NMorMRNA "null"; degree "4"; dimension "2_2";
chrA02	Undefined	as_event	23095178	23095424	.	+	.	transcript_id "TCONS_00004344/TCONS_00004345,TCONS_00004346"; gene_id "chrA02:23094142-23096057W"; flanks "23095178-,23095424^"; structure "0,1^2-"; splice_chain ",23095275^23095355-"; sources "Undefined,Undefined"; NMorMRNA "null"; degree "4"; dimension "2_2";
chrA02	Undefined	as_event	23095424	23095821	.	+	.	transcript_id "TCONS_00004345,TCONS_00004346"; gene_id "chrA02:23094142-23096057W"; flanks "23095424^,23095821^"; structure "1-,2-"; splice_chain "23095749-,23095750-"; sources "Undefined,Undefined"; NMorMRNA "null"; degree "4"; dimension "2_2";
chrA02	Undefined	as_event	23095750	23095941	.	+	.	transcript_id "TCONS_00004346,TCONS_00004344"; gene_id "chrA02:23094142-23096057W"; flanks "23095750-,23095941-"; structure "1^,2^"; splice_chain "23095821^,23095822^"; sources "Undefined,Undefined"; NMorMRNA "null"; degree "4"; dimension "2_2";
chrA02	Undefined	as_event	23095424	23095941	.	+	.	transcript_id "TCONS_00004345,TCONS_00004346,TCONS_00004344"; gene_id "chrA02:23094142-23096057W"; flanks "23095424^,23095941-"; structure "1-3^,2-3^,2-4^"; splice_chain "23095749-23095821^,23095750-23095821^,23095750-23095822^"; sources "Undefined,Undefined,Undefined"; NMorMRNA "null"; degree "9"; dimension "3_3";
chrA02	Undefined	as_event	23199734	23200371	.	+	.	transcript_id "TCONS_00004351/TCONS_00004353,TCONS_00004350"; gene_id "chrA02:23198923-23200371W"; flanks "23199734-,23200371]"; structure "0,1^2-"; splice_chain ",23199773^23199923-"; sources "Undefined,Undefined"; NMorMRNA "null"; degree "4"; dimension "2_2";
chrA02	Undefined	as_event	23198951	23200371	.	+	.	transcript_id "TCONS_00004351,TCONS_00004352"; gene_id "chrA02:23198923-23200371W"; flanks "23198951[,23200371]"; structure "1^2-3^4-,5^6-"; splice_chain "23199110^23199182-23199391^23199734-,23199835^23199941-"; sources "Undefined,Undefined"; NMorMRNA "null"; degree "4"; dimension "2_2";
chrA02	Undefined	as_event	23255234	23255497	.	+	.	transcript_id "TCONS_00004356,TCONS_00004357"; gene_id "chrA02:23253901-23260224W"; flanks "23255234-,23255497^"; structure "0,1^2-"; splice_chain ",23255320^23255408-"; sources "Undefined,Undefined"; NMorMRNA "null"; degree "4"; dimension "2_2";
chrA02	Undefined	as_event	23256669	23257123	.	+	.	transcript_id "TCONS_00004358,TCONS_00004356"; gene_id "chrA02:23253901-23260224W"; flanks "23256669-,23257123^"; structure "1^2-3^5-,4^6-"; splice_chain "23256797^23256877-23256975^23257066-,23256985^23257076-"; sources "Undefined,Undefined"; NMorMRNA "null"; degree "4"; dimension "2_2";
chrA02	Undefined	as_event	23278129	23278581	.	+	.	transcript_id "TCONS_00004360/TCONS_00004361,TCONS_00004362"; gene_id "chrA02:23277873-23281588W"; flanks "23278129-,23278581^"; structure "1^3-,2^4-"; splice_chain "23278228^23278439-,23278256^23278467-"; sources "Undefined,Undefined"; NMorMRNA "null"; degree "4"; dimension "2_2";
chrA02	Undefined	as_event	23279305	23279639	.	+	.	transcript_id "TCONS_00004361,TCONS_00004360/TCONS_00004362"; gene_id "chrA02:23277873-23281588W"; flanks "23279305-,23279639^"; structure "0,1^2-"; splice_chain ",23279360^23279605-"; sources "Undefined,Undefined"; NMorMRNA "null"; degree "4"; dimension "2_2";
chrA02	Undefined	as_event	23280235	23280427	.	+	.	transcript_id "TCONS_00004362,TCONS_00004361"; gene_id "chrA02:23277873-23281588W"; flanks "23280235^,23280427^"; structure "1-,2-"; splice_chain "23280368-,23280372-"; sources "Undefined,Undefined"; NMorMRNA "null"; degree "4"; dimension "2_2";
chrA02	Undefined	as_event	23327449	23327944	.	+	.	transcript_id "TCONS_00004365,TCONS_00004364"; gene_id "chrA02:23326886-23328856W"; flanks "23327449^,23327944^"; structure "1-,2-"; splice_chain "23327681-,23327690-"; sources "Undefined,Undefined"; NMorMRNA "null"; degree "4"; dimension "2_2";
chrA02	Undefined	as_event	23327944	23328856	.	+	.	transcript_id "TCONS_00004364,TCONS_00004365"; gene_id "chrA02:23326886-23328856W"; flanks "23327944^,23328856]"; structure "1-,2-"; splice_chain "23328329-,23328330-"; sources "Undefined,Undefined"; NMorMRNA "null"; degree "4"; dimension "2_2";
chrA02	Undefined	as_event	23532851	23533082	.	+	.	transcript_id "TCONS_00004378,TCONS_00004377"; gene_id "chrA02:23530833-23534580W"; flanks "23532851^,23533082^"; structure "1-,2-"; splice_chain "23532996-,23533016-"; sources "Undefined,Undefined"; NMorMRNA "null"; degree "4"; dimension "2_2";
chrA02	Undefined	as_event	23558538	23558851	.	+	.	transcript_id "TCONS_00004384,TCONS_00004385"; gene_id "chrA02:23557410-23565144W"; flanks "23558538-,23558851^"; structure "0,1^2-"; splice_chain ",23558714^23558794-"; sources "Undefined,Undefined"; NMorMRNA "null"; degree "4"; dimension "2_2";
chrA02	Undefined	as_event	23698191	23698466	.	+	.	transcript_id "TCONS_00004398,TCONS_00004397"; gene_id "chrA02:23698005-23708898W"; flanks "23698191-,23698466^"; structure "0,1^2-"; splice_chain ",23698315^23698400-"; sources "Undefined,Undefined"; NMorMRNA "null"; degree "4"; dimension "2_2";
chrA02	Undefined	as_event	23703963	23704226	.	+	.	transcript_id "TCONS_00004399,TCONS_00004397"; gene_id "chrA02:23698005-23708898W"; flanks "23703963-,23704226-"; structure "1^,2^"; splice_chain "23704033^,23704035^"; sources "Undefined,Undefined"; NMorMRNA "null"; degree "4"; dimension "2_2";
chrA02	Undefined	as_event	23794969	23795144	.	+	.	transcript_id "TCONS_00004402,TCONS_00004403"; gene_id "chrA02:23794776-23796416W"; flanks "23794969-,23795144-"; structure "1^,2^"; splice_chain "23795066^,23795067^"; sources "Undefined,Undefined"; NMorMRNA "null"; degree "4"; dimension "2_2";
chrA02	Undefined	as_event	23795144	23796416	.	+	.	transcript_id "TCONS_00004401/TCONS_00004402,TCONS_00004400,TCONS_00004403"; gene_id "chrA02:23794776-23796416W"; flanks "23795144-,23796416]"; structure "0,1^2-,3^4-"; splice_chain ",23795256^23795603-,23795689^23795790-"; sources "Undefined,Undefined,Undefined"; NMorMRNA "null"; degree "9"; dimension "3_3";
chrA02	Undefined	as_event	24000329	24000723	.	+	.	transcript_id "TCONS_00004409,TCONS_00004408"; gene_id "chrA02:24000207-24001561W"; flanks "24000329^,24000723^"; structure "1-,2-"; splice_chain "24000575-,24000580-"; sources "Undefined,Undefined"; NMorMRNA "null"; degree "4"; dimension "2_2";
chrA02	Undefined	as_event	24091683	24091875	.	+	.	transcript_id "TCONS_00004416,TCONS_00004417"; gene_id "chrA02:24090588-24092282W"; flanks "24091683-,24091875^"; structure "0,1^2-"; splice_chain ",24091747^24091810-"; sources "Undefined,Undefined"; NMorMRNA "null"; degree "4"; dimension "2_2";
chrA02	Undefined	as_event	24092059	24092282	.	+	.	transcript_id "TCONS_00004417,TCONS_00004416"; gene_id "chrA02:24090588-24092282W"; flanks "24092059^,24092282]"; structure "1-,2-"; splice_chain "24092140-,24092143-"; sources "Undefined,Undefined"; NMorMRNA "null"; degree "4"; dimension "2_2";
chrA02	Undefined	as_event	24229331	24229578	.	+	.	transcript_id "TCONS_00004425,TCONS_00004426"; gene_id "chrA02:24228365-24230131W"; flanks "24229331-,24229578^"; structure "0,1^2-"; splice_chain ",24229409^24229480-"; sources "Undefined,Undefined"; NMorMRNA "null"; degree "4"; dimension "2_2";
chrA02	Undefined	as_event	24749615	24750014	.	+	.	transcript_id "TCONS_00004451,TCONS_00004450"; gene_id "chrA02:24748876-24751434W"; flanks "24749615-,24750014]"; structure "1^3-,2^4-"; splice_chain "24749892^24749966-,24749902^24749976-"; sources "Undefined,Undefined"; NMorMRNA "null"; degree "4"; dimension "2_2";
chrA02	Undefined	as_event	24784154	24785189	.	+	.	transcript_id "TCONS_00004458,TCONS_00004457"; gene_id "chrA02:24784059-24789980W"; flanks "24784154^,24785189-"; structure "1-3^4-5^,2-6^"; splice_chain "24784223-24784433^24784503-24785060^,24784226-24785061^"; sources "Undefined,Undefined"; NMorMRNA "null"; degree "4"; dimension "2_2";
chrA02	Undefined	as_event	24789475	24789980	.	+	.	transcript_id "TCONS_00004457,TCONS_00004458"; gene_id "chrA02:24784059-24789980W"; flanks "24789475-,24789980]"; structure "0,1^2-"; splice_chain ",24789746^24789844-"; sources "Undefined,Undefined"; NMorMRNA "null"; degree "4"; dimension "2_2";
chrA02	Undefined	as_event	87527	88319	.	-	.	transcript_id "TCONS_00004464,TCONS_00004465"; gene_id "chrA02:85937-89414C"; flanks "88319^,87527^"; structure "1-,2-"; splice_chain "88184-,87740-"; sources "Undefined,Undefined"; NMorMRNA "null"; degree "4"; dimension "2_2";
chrA02	Undefined	as_event	90845	91233	.	-	.	transcript_id "TCONS_00004468,TCONS_00004466/TCONS_00004467"; gene_id "chrA02:90145-92720C"; flanks "91233-,90845^"; structure "0,1^2-"; splice_chain ",91037^90944-"; sources "Undefined,Undefined"; NMorMRNA "null"; degree "4"; dimension "2_2";
chrA02	Undefined	as_event	90165	90320	.	-	.	transcript_id "TCONS_00004466,TCONS_00004467"; gene_id "chrA02:90145-92720C"; flanks "90320-,90165-"; structure "1^,2^"; splice_chain "90243^,90242^"; sources "Undefined,Undefined"; NMorMRNA "null"; degree "4"; dimension "2_2";
chrA02	Undefined	as_event	90145	90320	.	-	.	transcript_id "TCONS_00004468,TCONS_00004466,TCONS_00004467"; gene_id "chrA02:90145-92720C"; flanks "90320-,90145]"; structure "0,1^3-,2^3-"; splice_chain ",90243^90165-,90242^90165-"; sources "Undefined,Undefined,Undefined"; NMorMRNA "null"; degree "9"; dimension "3_3";
chrA02	Undefined	as_event	175659	176966	.	-	.	transcript_id "TCONS_00004472,TCONS_00004471"; gene_id "chrA02:175659-179368C"; flanks "176966-,175659]"; structure "1^3-,2^4-"; splice_chain "176240^176142-,176230^176132-"; sources "Undefined,Undefined"; NMorMRNA "null"; degree "4"; dimension "2_2";
chrA02	Undefined	as_event	187133	187333	.	-	.	transcript_id "TCONS_00004475,TCONS_00004476"; gene_id "chrA02:186531-189015C"; flanks "187333^,187133^"; structure "1-,2-"; splice_chain "187252-,187251-"; sources "Undefined,Undefined"; NMorMRNA "null"; degree "4"; dimension "2_2";
chrA02	Undefined	as_event	246302	246568	.	-	.	transcript_id "TCONS_00004478,TCONS_00004479"; gene_id "chrA02:245834-247638C"; flanks "246568-,246302-"; structure "1^,2^"; splice_chain "246407^,246400^"; sources "Undefined,Undefined"; NMorMRNA "null"; degree "4"; dimension "2_2";
chrA02	Undefined	as_event	246239	246568	.	-	.	transcript_id "TCONS_00004480,TCONS_00004479"; gene_id "chrA02:245834-247638C"; flanks "246568-,246239]"; structure "0,1^2-"; splice_chain ",246400^246302-"; sources "Undefined,Undefined"; NMorMRNA "null"; degree "4"; dimension "2_2";
chrA02	Undefined	as_event	272390	272617	.	-	.	transcript_id "TCONS_00004487,TCONS_00004486"; gene_id "chrA02:271874-273254C"; flanks "272617-,272390^"; structure "0,1^2-"; splice_chain ",272536^272463-"; sources "Undefined,Undefined"; NMorMRNA "null"; degree "4"; dimension "2_2";
chrA02	Undefined	as_event	278523	278806	.	-	.	transcript_id "TCONS_00004491,TCONS_00004490"; gene_id "chrA02:278198-281559C"; flanks "278806^,278523^"; structure "1-,2-"; splice_chain "278596-,278594-"; sources "Undefined,Undefined"; NMorMRNA "null"; degree "4"; dimension "2_2";
chrA02	Undefined	as_event	334446	334683	.	-	.	transcript_id "TCONS_00004497,TCONS_00004496"; gene_id "chrA02:334200-336507C"; flanks "334683-,334446^"; structure "0,1^2-"; splice_chain ",334600^334509-"; sources "Undefined,Undefined"; NMorMRNA "null"; degree "4"; dimension "2_2";
chrA02	Undefined	as_event	337061	337332	.	-	.	transcript_id "TCONS_00004498,TCONS_00004499"; gene_id "chrA02:336852-337396C"; flanks "337332^,337061^"; structure "1-,2-"; splice_chain "337218-,337192-"; sources "Undefined,Undefined"; NMorMRNA "null"; degree "4"; dimension "2_2";
chrA02	Undefined	as_event	615981	616176	.	-	.	transcript_id "TCONS_00004518,TCONS_00004517"; gene_id "chrA02:611579-621487C"; flanks "616176^,615981^"; structure "1-,2-"; splice_chain "616082-,616081-"; sources "Undefined,Undefined"; NMorMRNA "null"; degree "4"; dimension "2_2";
chrA02	Undefined	as_event	615146	615458	.	-	.	transcript_id "TCONS_00004517,TCONS_00004518"; gene_id "chrA02:611579-621487C"; flanks "615458-,615146^"; structure "0,1^2-"; splice_chain ",615349^615268-"; sources "Undefined,Undefined"; NMorMRNA "null"; degree "4"; dimension "2_2";
chrA02	Undefined	as_event	753542	753858	.	-	.	transcript_id "TCONS_00004528,TCONS_00004529"; gene_id "chrA02:751994-754358C"; flanks "753858-,753542^"; structure "0,1^2-"; splice_chain ",753687^753591-"; sources "Undefined,Undefined"; NMorMRNA "null"; degree "4"; dimension "2_2";
chrA02	Undefined	as_event	959958	960425	.	-	.	transcript_id "TCONS_00004561,TCONS_00004560"; gene_id "chrA02:958597-960741C"; flanks "960425^,959958^"; structure "1-,2-"; splice_chain "960239-,960236-"; sources "Undefined,Undefined"; NMorMRNA "null"; degree "4"; dimension "2_2";
chrA02	Undefined	as_event	978804	979009	.	-	.	transcript_id "TCONS_00004567,TCONS_00004566"; gene_id "chrA02:977237-979077C"; flanks "979009^,978804^"; structure "1-,2-"; splice_chain "978877-,978873-"; sources "Undefined,Undefined"; NMorMRNA "null"; degree "4"; dimension "2_2";
chrA02	Undefined	as_event	998724	998881	.	-	.	transcript_id "TCONS_00004571,TCONS_00004570"; gene_id "chrA02:997957-1004008C"; flanks "998881^,998724^"; structure "1-,2-"; splice_chain "998771-,998770-"; sources "Undefined,Undefined"; NMorMRNA "null"; degree "4"; dimension "2_2";
chrA02	Undefined	as_event	1159024	1159420	.	-	.	transcript_id "TCONS_00004584,TCONS_00004585"; gene_id "chrA02:1156793-1162252C"; flanks "1159420-,1159024^"; structure "0,1^2-"; splice_chain ",1159217^1159136-"; sources "Undefined,Undefined"; NMorMRNA "null"; degree "4"; dimension "2_2";
chrA02	Undefined	as_event	1175384	1177872	.	-	.	transcript_id "TCONS_00004592,TCONS_00004591"; gene_id "chrA02:1175384-1177872C"; flanks "1177872[,1175384]"; structure "1^3-,2^4-"; splice_chain "1177580^1176938-,1177578^1176936-"; sources "Undefined,Undefined"; NMorMRNA "null"; degree "4"; dimension "2_2";
chrA02	Undefined	as_event	1241535	1241794	.	-	.	transcript_id "TCONS_00004597,TCONS_00004598"; gene_id "chrA02:1240379-1245958C"; flanks "1241794-,1241535^"; structure "1^3-,2^4-"; splice_chain "1241753^1241657-,1241720^1241624-"; sources "Undefined,Undefined"; NMorMRNA "null"; degree "4"; dimension "2_2";
chrA02	Undefined	as_event	1279544	1279819	.	-	.	transcript_id "TCONS_00004600,TCONS_00004601"; gene_id "chrA02:1279025-1282046C"; flanks "1279819-,1279544^"; structure "1^3-,2^4-"; splice_chain "1279764^1279697-,1279754^1279687-"; sources "Undefined,Undefined"; NMorMRNA "null"; degree "4"; dimension "2_2";
chrA02	Undefined	as_event	1453313	1453466	.	-	.	transcript_id "TCONS_00004615,TCONS_00004614"; gene_id "chrA02:1450720-1454121C"; flanks "1453466^,1453313^"; structure "1-,2-"; splice_chain "1453381-,1453370-"; sources "Undefined,Undefined"; NMorMRNA "null"; degree "4"; dimension "2_2";
chrA02	Undefined	as_event	1451711	1451895	.	-	.	transcript_id "TCONS_00004614,TCONS_00004615"; gene_id "chrA02:1450720-1454121C"; flanks "1451895^,1451711^"; structure "1-,2-"; splice_chain "1451763-,1451757-"; sources "Undefined,Undefined"; NMorMRNA "null"; degree "4"; dimension "2_2";
chrA02	Undefined	as_event	1486784	1491833	.	-	.	transcript_id "TCONS_00004616,TCONS_00004617/TCONS_00004618"; gene_id "chrA02:1483060-1491895C"; flanks "1491833^,1486784^"; structure "1-,2-"; splice_chain "1486892-,1486890-"; sources "Undefined,Undefined"; NMorMRNA "null"; degree "4"; dimension "2_2";
chrA02	Undefined	as_event	1484926	1485501	.	-	.	transcript_id "TCONS_00004616,TCONS_00004617,TCONS_00004618"; gene_id "chrA02:1483060-1491895C"; flanks "1485501-,1484926^"; structure "0,1^3-,2^4-"; splice_chain ",1485402^1485296-,1485400^1485294-"; sources "Undefined,Undefined,Undefined"; NMorMRNA "null"; degree "9"; dimension "3_3";
chrA02	Undefined	as_event	1514367	1518425	.	-	.	transcript_id "TCONS_00004622,TCONS_00004621"; gene_id "chrA02:1513668-1519800C"; flanks "1518425-,1514367-"; structure "1^,2^"; splice_chain "1518297^,1518292^"; sources "Undefined,Undefined"; NMorMRNA "null"; degree "4"; dimension "2_2";
chrA02	Undefined	as_event	1547521	1548482	.	-	.	transcript_id "TCONS_00004627,TCONS_00004626"; gene_id "chrA02:1547521-1550474C"; flanks "1548482-,1547521]"; structure "0,1^2-"; splice_chain ",1548221^1547978-"; sources "Undefined,Undefined"; NMorMRNA "null"; degree "4"; dimension "2_2";
chrA02	Undefined	as_event	1578238	1578678	.	-	.	transcript_id "TCONS_00004634,TCONS_00004633"; gene_id "chrA02:1577383-1579070C"; flanks "1578678^,1578238^"; structure "1-,2-"; splice_chain "1578609-,1578587-"; sources "Undefined,Undefined"; NMorMRNA "null"; degree "4"; dimension "2_2";
chrA02	Undefined	as_event	1602545	1603728	.	-	.	transcript_id "TCONS_00004636,TCONS_00004637"; gene_id "chrA02:1602545-1604334C"; flanks "1603728-,1602545]"; structure "0,1^2-"; splice_chain ",1602883^1602802-"; sources "Undefined,Undefined"; NMorMRNA "null"; degree "4"; dimension "2_2";
chrA02	Undefined	as_event	1738908	1739158	.	-	.	transcript_id "TCONS_00004641/TCONS_00004642/TCONS_00004643,TCONS_00004644"; gene_id "chrA02:1736822-1740660C"; flanks "1739158-,1738908^"; structure "0,1^2-"; splice_chain ",1739085^1739004-"; sources "Undefined,Undefined"; NMorMRNA "null"; degree "4"; dimension "2_2";
chrA02	Undefined	as_event	1772213	1772868	.	-	.	transcript_id "TCONS_00004646,TCONS_00004645"; gene_id "chrA02:1771756-1773424C"; flanks "1772868-,1772213^"; structure "0,1^2-"; splice_chain ",1772574^1772481-"; sources "Undefined,Undefined"; NMorMRNA "null"; degree "4"; dimension "2_2";
chrA02	Undefined	as_event	1797261	1797685	.	-	.	transcript_id "TCONS_00004648,TCONS_00004649"; gene_id "chrA02:1795816-1798009C"; flanks "1797685-,1797261^"; structure "0,1^2-"; splice_chain ",1797556^1797479-"; sources "Undefined,Undefined"; NMorMRNA "null"; degree "4"; dimension "2_2";
chrA02	Undefined	as_event	1846880	1847198	.	-	.	transcript_id "TCONS_00004657/TCONS_00004658,TCONS_00004659"; gene_id "chrA02:1845784-1848554C"; flanks "1847198-,1846880^"; structure "0,1^2-"; splice_chain ",1847127^1847033-"; sources "Undefined,Undefined"; NMorMRNA "null"; degree "4"; dimension "2_2";
chrA02	Undefined	as_event	1846684	1846880	.	-	.	transcript_id "TCONS_00004657/TCONS_00004659,TCONS_00004658"; gene_id "chrA02:1845784-1848554C"; flanks "1846880^,1846684^"; structure "1-,2-"; splice_chain "1846805-,1846793-"; sources "Undefined,Undefined"; NMorMRNA "null"; degree "4"; dimension "2_2";
chrA02	Undefined	as_event	1846324	1846597	.	-	.	transcript_id "TCONS_00004659,TCONS_00004657/TCONS_00004658"; gene_id "chrA02:1845784-1848554C"; flanks "1846597-,1846324^"; structure "0,1^2-"; splice_chain ",1846424^1846351-"; sources "Undefined,Undefined"; NMorMRNA "null"; degree "4"; dimension "2_2";
chrA02	Undefined	as_event	1845784	1846253	.	-	.	transcript_id "TCONS_00004657/TCONS_00004658,TCONS_00004659"; gene_id "chrA02:1845784-1848554C"; flanks "1846253-,1845784]"; structure "0,1^2-"; splice_chain ",1846128^1846023-"; sources "Undefined,Undefined"; NMorMRNA "null"; degree "4"; dimension "2_2";
chrA02	Undefined	as_event	1868747	1868971	.	-	.	transcript_id "TCONS_00004660,TCONS_00004661"; gene_id "chrA02:1868610-1870483C"; flanks "1868971^,1868747^"; structure "1-,2-"; splice_chain "1868801-,1868797-"; sources "Undefined,Undefined"; NMorMRNA "null"; degree "4"; dimension "2_2";
chrA02	Undefined	as_event	1871998	1872157	.	-	.	transcript_id "TCONS_00004663,TCONS_00004662"; gene_id "chrA02:1871405-1874612C"; flanks "1872157-,1871998^"; structure "0,1^2-"; splice_chain ",1872122^1872048-"; sources "Undefined,Undefined"; NMorMRNA "null"; degree "4"; dimension "2_2";
chrA02	Undefined	as_event	2047662	2048386	.	-	.	transcript_id "TCONS_00004682,TCONS_00004683"; gene_id "chrA02:2047662-2049118C"; flanks "2048386-,2047662]"; structure "0,1^2-"; splice_chain ",2048157^2048033-"; sources "Undefined,Undefined"; NMorMRNA "null"; degree "4"; dimension "2_2";
chrA02	Undefined	as_event	2049937	2050671	.	-	.	transcript_id "TCONS_00004684,TCONS_00004685"; gene_id "chrA02:2049937-2052796C"; flanks "2050671^,2049937]"; structure "1-,2-"; splice_chain "2050430-,2050426-"; sources "Undefined,Undefined"; NMorMRNA "null"; degree "4"; dimension "2_2";
chrA02	Undefined	as_event	2157871	2158191	.	-	.	transcript_id "TCONS_00004697,TCONS_00004696"; gene_id "chrA02:2154964-2159725C"; flanks "2158191-,2157871^"; structure "0,1^2-"; splice_chain ",2158046^2157970-"; sources "Undefined,Undefined"; NMorMRNA "null"; degree "4"; dimension "2_2";
chrA02	Undefined	as_event	2155742	2155938	.	-	.	transcript_id "TCONS_00004696,TCONS_00004697"; gene_id "chrA02:2154964-2159725C"; flanks "2155938-,2155742-"; structure "1^,2^"; splice_chain "2155843^,2155842^"; sources "Undefined,Undefined"; NMorMRNA "null"; degree "4"; dimension "2_2";
chrA02	Undefined	as_event	2300428	2300647	.	-	.	transcript_id "TCONS_00004707,TCONS_00004708"; gene_id "chrA02:2297926-2301336C"; flanks "2300647^,2300428^"; structure "1-,2-"; splice_chain "2300557-,2300556-"; sources "Undefined,Undefined"; NMorMRNA "null"; degree "4"; dimension "2_2";
chrA02	Undefined	as_event	2315435	2315821	.	-	.	transcript_id "TCONS_00004710,TCONS_00004711"; gene_id "chrA02:2312613-2316605C"; flanks "2315821-,2315435^"; structure "0,1^2-"; splice_chain ",2315617^2315525-"; sources "Undefined,Undefined"; NMorMRNA "null"; degree "4"; dimension "2_2";
chrA02	Undefined	as_event	2487785	2487997	.	-	.	transcript_id "TCONS_00004722,TCONS_00004723"; gene_id "chrA02:2483619-2490584C"; flanks "2487997^,2487785^"; structure "1-,2-"; splice_chain "2487908-,2487906-"; sources "Undefined,Undefined"; NMorMRNA "null"; degree "4"; dimension "2_2";
chrA02	Undefined	as_event	2495845	2496172	.	-	.	transcript_id "TCONS_00004726,TCONS_00004725"; gene_id "chrA02:2495145-2497921C"; flanks "2496172-,2495845^"; structure "1^3-,2^4-"; splice_chain "2496069^2495962-,2496059^2495952-"; sources "Undefined,Undefined"; NMorMRNA "null"; degree "4"; dimension "2_2";
chrA02	Undefined	as_event	2501418	2503338	.	-	.	transcript_id "TCONS_00004727,TCONS_00004728"; gene_id "chrA02:2501418-2503338C"; flanks "2503338[,2501418]"; structure "0,1^2-"; splice_chain ",2503203^2503080-"; sources "Undefined,Undefined"; NMorMRNA "null"; degree "4"; dimension "2_2";
chrA02	Undefined	as_event	2563168	2563403	.	-	.	transcript_id "TCONS_00004735,TCONS_00004734"; gene_id "chrA02:2563010-2565750C"; flanks "2563403-,2563168^"; structure "0,1^2-"; splice_chain ",2563312^2563237-"; sources "Undefined,Undefined"; NMorMRNA "null"; degree "4"; dimension "2_2";
chrA02	Undefined	as_event	2750723	2750878	.	-	.	transcript_id "TCONS_00004744,TCONS_00004745"; gene_id "chrA02:2749740-2752627C"; flanks "2750878^,2750723^"; structure "1-,2-"; splice_chain "2750809-,2750807-"; sources "Undefined,Undefined"; NMorMRNA "null"; degree "4"; dimension "2_2";
chrA02	Undefined	as_event	2750723	2751105	.	-	.	transcript_id "TCONS_00004743,TCONS_00004744,TCONS_00004745"; gene_id "chrA02:2749740-2752627C"; flanks "2751105^,2750723^"; structure "1-,2-3^4-,2-3^5-"; splice_chain "2751033-,2751013-2750878^2750809-,2751013-2750878^2750807-"; sources "Undefined,Undefined,Undefined"; NMorMRNA "null"; degree "9"; dimension "3_3";
chrA02	Undefined	as_event	2750281	2750640	.	-	.	transcript_id "TCONS_00004745,TCONS_00004744"; gene_id "chrA02:2749740-2752627C"; flanks "2750640-,2750281]"; structure "0,1^2-"; splice_chain ",2750366^2750286-"; sources "Undefined,Undefined"; NMorMRNA "null"; degree "4"; dimension "2_2";
chrA02	Undefined	as_event	2756272	2756480	.	-	.	transcript_id "TCONS_00004748,TCONS_00004749"; gene_id "chrA02:2755855-2757716C"; flanks "2756480-,2756272^"; structure "0,1^2-"; splice_chain ",2756414^2756343-"; sources "Undefined,Undefined"; NMorMRNA "null"; degree "4"; dimension "2_2";
chrA02	Undefined	as_event	2972389	2973118	.	-	.	transcript_id "TCONS_00004756,TCONS_00004757"; gene_id "chrA02:2969917-2973300C"; flanks "2973118^,2972389^"; structure "1-,2-"; splice_chain "2972883-,2972880-"; sources "Undefined,Undefined"; NMorMRNA "null"; degree "4"; dimension "2_2";
chrA02	Undefined	as_event	2969917	2970348	.	-	.	transcript_id "TCONS_00004755,TCONS_00004756"; gene_id "chrA02:2969917-2973300C"; flanks "2970348-,2969917]"; structure "0,1^2-"; splice_chain ",2970269^2970186-"; sources "Undefined,Undefined"; NMorMRNA "null"; degree "4"; dimension "2_2";
chrA02	Undefined	as_event	2983921	2984167	.	-	.	transcript_id "TCONS_00004759,TCONS_00004758"; gene_id "chrA02:2982796-2985378C"; flanks "2984167-,2983921^"; structure "0,1^2-"; splice_chain ",2984093^2984008-"; sources "Undefined,Undefined"; NMorMRNA "null"; degree "4"; dimension "2_2";
chrA02	Undefined	as_event	2983152	2983438	.	-	.	transcript_id "TCONS_00004758,TCONS_00004759"; gene_id "chrA02:2982796-2985378C"; flanks "2983438-,2983152^"; structure "0,1^2-"; splice_chain ",2983372^2983273-"; sources "Undefined,Undefined"; NMorMRNA "null"; degree "4"; dimension "2_2";
chrA02	Undefined	as_event	3039491	3039662	.	-	.	transcript_id "TCONS_00004760,TCONS_00004761"; gene_id "chrA02:3037591-3043312C"; flanks "3039662^,3039491^"; structure "1-,2-"; splice_chain "3039573-,3039571-"; sources "Undefined,Undefined"; NMorMRNA "null"; degree "4"; dimension "2_2";
chrA02	Undefined	as_event	3037591	3038190	.	-	.	transcript_id "TCONS_00004761,TCONS_00004760"; gene_id "chrA02:3037591-3043312C"; flanks "3038190-,3037591]"; structure "0,1^2-"; splice_chain ",3037926^3037822-"; sources "Undefined,Undefined"; NMorMRNA "null"; degree "4"; dimension "2_2";
chrA02	Undefined	as_event	3061277	3061473	.	-	.	transcript_id "TCONS_00004768,TCONS_00004767"; gene_id "chrA02:3060806-3062774C"; flanks "3061473^,3061277^"; structure "1-,2-"; splice_chain "3061357-,3061353-"; sources "Undefined,Undefined"; NMorMRNA "null"; degree "4"; dimension "2_2";
chrA02	Undefined	as_event	3064269	3064666	.	-	.	transcript_id "TCONS_00004770,TCONS_00004769"; gene_id "chrA02:3063679-3065946C"; flanks "3064666-,3064269^"; structure "0,1^2-"; splice_chain ",3064593^3064533-"; sources "Undefined,Undefined"; NMorMRNA "null"; degree "4"; dimension "2_2";
chrA02	Undefined	as_event	3226290	3226489	.	-	.	transcript_id "TCONS_00004785,TCONS_00004784"; gene_id "chrA02:3224408-3226657C"; flanks "3226489^,3226290^"; structure "1-,2-"; splice_chain "3226406-,3226319-"; sources "Undefined,Undefined"; NMorMRNA "null"; degree "4"; dimension "2_2";
chrA02	Undefined	as_event	3271670	3272318	.	-	.	transcript_id "TCONS_00004791,TCONS_00004790"; gene_id "chrA02:3270860-3275088C"; flanks "3272318-,3271670^"; structure "0,1^2-"; splice_chain ",3272230^3272149-"; sources "Undefined,Undefined"; NMorMRNA "null"; degree "4"; dimension "2_2";
chrA02	Undefined	as_event	3271403	3271594	.	-	.	transcript_id "TCONS_00004791,TCONS_00004790"; gene_id "chrA02:3270860-3275088C"; flanks "3271594-,3271403^"; structure "0,1^2-"; splice_chain ",3271542^3271444-"; sources "Undefined,Undefined"; NMorMRNA "null"; degree "4"; dimension "2_2";
chrA02	Undefined	as_event	3666098	3666665	.	-	.	transcript_id "TCONS_00004811,TCONS_00004810"; gene_id "chrA02:3665789-3669188C"; flanks "3666665-,3666098^"; structure "0,1^2-"; splice_chain ",3666400^3666321-"; sources "Undefined,Undefined"; NMorMRNA "null"; degree "4"; dimension "2_2";
chrA02	Undefined	as_event	3665789	3666029	.	-	.	transcript_id "TCONS_00004811,TCONS_00004810"; gene_id "chrA02:3665789-3669188C"; flanks "3666029-,3665789]"; structure "1^3-,2^4-"; splice_chain "3665873^3665792-,3665872^3665791-"; sources "Undefined,Undefined"; NMorMRNA "null"; degree "4"; dimension "2_2";
chrA02	Undefined	as_event	3786349	3786963	.	-	.	transcript_id "TCONS_00004824,TCONS_00004825"; gene_id "chrA02:3784928-3787759C"; flanks "3786963-,3786349^"; structure "0,1^2-"; splice_chain ",3786751^3786665-"; sources "Undefined,Undefined"; NMorMRNA "null"; degree "4"; dimension "2_2";
chrA02	Undefined	as_event	3802003	3802558	.	-	.	transcript_id "TCONS_00004828,TCONS_00004829"; gene_id "chrA02:3798988-3802958C"; flanks "3802558^,3802003^"; structure "1-,2-"; splice_chain "3802075-,3802074-"; sources "Undefined,Undefined"; NMorMRNA "null"; degree "4"; dimension "2_2";
chrA02	Undefined	as_event	3801159	3801430	.	-	.	transcript_id "TCONS_00004828,TCONS_00004829"; gene_id "chrA02:3798988-3802958C"; flanks "3801430-,3801159^"; structure "0,1^2-"; splice_chain ",3801333^3801246-"; sources "Undefined,Undefined"; NMorMRNA "null"; degree "4"; dimension "2_2";
chrA02	Undefined	as_event	4014524	4014657	.	-	.	transcript_id "TCONS_00004837,TCONS_00004838"; gene_id "chrA02:4012037-4014903C"; flanks "4014657^,4014524^"; structure "1-,2-"; splice_chain "4014565-,4014564-"; sources "Undefined,Undefined"; NMorMRNA "null"; degree "4"; dimension "2_2";
chrA02	Undefined	as_event	4012171	4012445	.	-	.	transcript_id "TCONS_00004837/TCONS_00004838,TCONS_00004836"; gene_id "chrA02:4012037-4014903C"; flanks "4012445-,4012171^"; structure "0,1^2-"; splice_chain ",4012335^4012262-"; sources "Undefined,Undefined"; NMorMRNA "null"; degree "4"; dimension "2_2";
chrA02	Undefined	as_event	4106303	4106434	.	-	.	transcript_id "TCONS_00004840,TCONS_00004839"; gene_id "chrA02:4105085-4106645C"; flanks "4106434^,4106303^"; structure "1-,2-"; splice_chain "4106351-,4106348-"; sources "Undefined,Undefined"; NMorMRNA "null"; degree "4"; dimension "2_2";
chrA02	Undefined	as_event	4414344	4414498	.	-	.	transcript_id "TCONS_00004849,TCONS_00004850"; gene_id "chrA02:4412982-4414567C"; flanks "4414498^,4414344^"; structure "1-,2-"; splice_chain "4414474-,4414471-"; sources "Undefined,Undefined"; NMorMRNA "null"; degree "4"; dimension "2_2";
chrA02	Undefined	as_event	4427117	4427398	.	-	.	transcript_id "TCONS_00004853,TCONS_00004854"; gene_id "chrA02:4426823-4428067C"; flanks "4427398-,4427117-"; structure "1^,2^"; splice_chain "4427352^,4427306^"; sources "Undefined,Undefined"; NMorMRNA "null"; degree "4"; dimension "2_2";
chrA02	Undefined	as_event	4430276	4430801	.	-	.	transcript_id "TCONS_00004856,TCONS_00004855"; gene_id "chrA02:4428689-4432210C"; flanks "4430801-,4430276^"; structure "0,1^2-"; splice_chain ",4430642^4430529-"; sources "Undefined,Undefined"; NMorMRNA "null"; degree "4"; dimension "2_2";
chrA02	Undefined	as_event	4555810	4557396	.	-	.	transcript_id "TCONS_00004865,TCONS_00004866"; gene_id "chrA02:4555242-4557396C"; flanks "4557396[,4555810^"; structure "1^3-,2^4-"; splice_chain "4557293^4557126-,4557257^4557090-"; sources "Undefined,Undefined"; NMorMRNA "null"; degree "4"; dimension "2_2";
chrA02	Undefined	as_event	4601463	4601619	.	-	.	transcript_id "TCONS_00004871,TCONS_00004870"; gene_id "chrA02:4599029-4601787C"; flanks "4601619^,4601463^"; structure "1-,2-"; splice_chain "4601533-,4601530-"; sources "Undefined,Undefined"; NMorMRNA "null"; degree "4"; dimension "2_2";
chrA02	Undefined	as_event	4629355	4630465	.	-	.	transcript_id "TCONS_00004875,TCONS_00004874"; gene_id "chrA02:4629355-4630465C"; flanks "4630465[,4629355]"; structure "0,1^2-"; splice_chain ",4630259^4630190-"; sources "Undefined,Undefined"; NMorMRNA "null"; degree "4"; dimension "2_2";
chrA02	Undefined	as_event	4936242	4936798	.	-	.	transcript_id "TCONS_00004892,TCONS_00004893"; gene_id "chrA02:4934441-4936798C"; flanks "4936798[,4936242^"; structure "0,1^2-"; splice_chain ",4936418^4936347-"; sources "Undefined,Undefined"; NMorMRNA "null"; degree "4"; dimension "2_2";
chrA02	Undefined	as_event	4959270	4959688	.	-	.	transcript_id "TCONS_00004896,TCONS_00004895"; gene_id "chrA02:4957248-4960651C"; flanks "4959688-,4959270^"; structure "0,1^2-"; splice_chain ",4959521^4959445-"; sources "Undefined,Undefined"; NMorMRNA "null"; degree "4"; dimension "2_2";
chrA02	Undefined	as_event	4985335	4986894	.	-	.	transcript_id "TCONS_00004898,TCONS_00004897"; gene_id "chrA02:4984412-4986894C"; flanks "4986894[,4985335^"; structure "1^3-,2^4-"; splice_chain "4986520^4985981-,4986510^4985971-"; sources "Undefined,Undefined"; NMorMRNA "null"; degree "4"; dimension "2_2";
chrA02	Undefined	as_event	5151211	5151598	.	-	.	transcript_id "TCONS_00004903,TCONS_00004904"; gene_id "chrA02:5151149-5151598C"; flanks "5151598[,5151211]"; structure "1^3-,2^4-"; splice_chain "5151470^5151301-,5151460^5151291-"; sources "Undefined,Undefined"; NMorMRNA "null"; degree "4"; dimension "2_2";
chrA02	Undefined	as_event	5181039	5181336	.	-	.	transcript_id "TCONS_00004906,TCONS_00004905"; gene_id "chrA02:5180516-5181336C"; flanks "5181336[,5181039^"; structure "1^3-,2^4-"; splice_chain "5181285^5181159-,5181263^5181137-"; sources "Undefined,Undefined"; NMorMRNA "null"; degree "4"; dimension "2_2";
chrA02	Undefined	as_event	5226130	5226424	.	-	.	transcript_id "TCONS_00004911,TCONS_00004910"; gene_id "chrA02:5225580-5226930C"; flanks "5226424-,5226130^"; structure "0,1^2-"; splice_chain ",5226252^5226178-"; sources "Undefined,Undefined"; NMorMRNA "null"; degree "4"; dimension "2_2";
chrA02	Undefined	as_event	5225708	5226049	.	-	.	transcript_id "TCONS_00004911,TCONS_00004910"; gene_id "chrA02:5225580-5226930C"; flanks "5226049-,5225708^"; structure "0,1^2-"; splice_chain ",5225883^5225791-"; sources "Undefined,Undefined"; NMorMRNA "null"; degree "4"; dimension "2_2";
chrA02	Undefined	as_event	5364779	5365132	.	-	.	transcript_id "TCONS_00004914,TCONS_00004915"; gene_id "chrA02:5362185-5365667C"; flanks "5365132-,5364779^"; structure "0,1^2-"; splice_chain ",5364917^5364823-"; sources "Undefined,Undefined"; NMorMRNA "null"; degree "4"; dimension "2_2";
chrA02	Undefined	as_event	5388071	5388552	.	-	.	transcript_id "TCONS_00004922,TCONS_00004920/TCONS_00004921"; gene_id "chrA02:5387101-5390475C"; flanks "5388552-,5388071^"; structure "0,1^2-"; splice_chain ",5388337^5388141-"; sources "Undefined,Undefined"; NMorMRNA "null"; degree "4"; dimension "2_2";
chrA02	Undefined	as_event	5387101	5387444	.	-	.	transcript_id "TCONS_00004920,TCONS_00004921"; gene_id "chrA02:5387101-5390475C"; flanks "5387444^,5387101]"; structure "1-,2-"; splice_chain "5387264-,5387261-"; sources "Undefined,Undefined"; NMorMRNA "null"; degree "4"; dimension "2_2";
chrA02	Undefined	as_event	5577484	5577758	.	-	.	transcript_id "TCONS_00004927,TCONS_00004928"; gene_id "chrA02:5576776-5578258C"; flanks "5577758^,5577484^"; structure "1-,2-"; splice_chain "5577558-,5577557-"; sources "Undefined,Undefined"; NMorMRNA "null"; degree "4"; dimension "2_2";
chrA02	Undefined	as_event	5614831	5615287	.	-	.	transcript_id "TCONS_00004931,TCONS_00004932"; gene_id "chrA02:5614831-5632054C"; flanks "5615287-,5614831]"; structure "1^3-,2^4-"; splice_chain "5615143^5615070-,5615138^5615065-"; sources "Undefined,Undefined"; NMorMRNA "null"; degree "4"; dimension "2_2";
chrA02	Undefined	as_event	5646973	5647166	.	-	.	transcript_id "TCONS_00004934,TCONS_00004933"; gene_id "chrA02:5645808-5649144C"; flanks "5647166^,5646973^"; structure "1-,2-"; splice_chain "5647087-,5647084-"; sources "Undefined,Undefined"; NMorMRNA "null"; degree "4"; dimension "2_2";
chrA02	Undefined	as_event	5697565	5698104	.	-	.	transcript_id "TCONS_00004935,TCONS_00004936"; gene_id "chrA02:5695601-5698802C"; flanks "5698104-,5697565^"; structure "1^3-,2^4-"; splice_chain "5697897^5697796-,5697896^5697795-"; sources "Undefined,Undefined"; NMorMRNA "null"; degree "4"; dimension "2_2";
chrA02	Undefined	as_event	5951872	5952163	.	-	.	transcript_id "TCONS_00004947/TCONS_00004948,TCONS_00004949"; gene_id "chrA02:5948291-5953277C"; flanks "5952163-,5951872^"; structure "0,1^2-"; splice_chain ",5952004^5951922-"; sources "Undefined,Undefined"; NMorMRNA "null"; degree "4"; dimension "2_2";
chrA02	Undefined	as_event	5950546	5950709	.	-	.	transcript_id "TCONS_00004947,TCONS_00004948/TCONS_00004949"; gene_id "chrA02:5948291-5953277C"; flanks "5950709^,5950546^"; structure "1-,2-"; splice_chain "5950601-,5950599-"; sources "Undefined,Undefined"; NMorMRNA "null"; degree "4"; dimension "2_2";
chrA02	Undefined	as_event	5949300	5949453	.	-	.	transcript_id "TCONS_00004949,TCONS_00004947/TCONS_00004948"; gene_id "chrA02:5948291-5953277C"; flanks "5949453^,5949300^"; structure "1-,2-"; splice_chain "5949384-,5949383-"; sources "Undefined,Undefined"; NMorMRNA "null"; degree "4"; dimension "2_2";
chrA02	Undefined	as_event	6222152	6222354	.	-	.	transcript_id "TCONS_00004966,TCONS_00004967"; gene_id "chrA02:6220754-6222354C"; flanks "6222354[,6222152^"; structure "0,1^2-"; splice_chain ",6222343^6222238-"; sources "Undefined,Undefined"; NMorMRNA "null"; degree "4"; dimension "2_2";
chrA02	Undefined	as_event	6330536	6330862	.	-	.	transcript_id "TCONS_00004982,TCONS_00004981"; gene_id "chrA02:6328978-6331264C"; flanks "6330862-,6330536^"; structure "0,1^2-"; splice_chain ",6330738^6330647-"; sources "Undefined,Undefined"; NMorMRNA "null"; degree "4"; dimension "2_2";
chrA02	Undefined	as_event	6857831	6858088	.	-	.	transcript_id "TCONS_00005009,TCONS_00005008,TCONS_00005007"; gene_id "chrA02:6857831-6860215C"; flanks "6858088-,6857831]"; structure "1^4-,2^5-,3^6-"; splice_chain "6857983^6857897-,6857976^6857890-,6857959^6857873-"; sources "Undefined,Undefined,Undefined"; NMorMRNA "null"; degree "9"; dimension "3_3";
chrA02	Undefined	as_event	7009359	7011058	.	-	.	transcript_id "TCONS_00005023,TCONS_00005022"; gene_id "chrA02:7008173-7011058C"; flanks "7011058[,7009359^"; structure "1^3-,2^4-"; splice_chain "7011026^7009466-,7011025^7009465-"; sources "Undefined,Undefined"; NMorMRNA "null"; degree "4"; dimension "2_2";
chrA02	Undefined	as_event	7296865	7297239	.	-	.	transcript_id "TCONS_00005038,TCONS_00005039/TCONS_00005040/TCONS_00005041"; gene_id "chrA02:7293833-7297467C"; flanks "7297239-,7296865^"; structure "1^3-,2^4-"; splice_chain "7297165^7296997-,7297164^7296996-"; sources "Undefined,Undefined"; NMorMRNA "null"; degree "4"; dimension "2_2";
chrA02	Undefined	as_event	7295877	7296237	.	-	.	transcript_id "TCONS_00005040,TCONS_00005038/TCONS_00005039/TCONS_00005041"; gene_id "chrA02:7293833-7297467C"; flanks "7296237-,7295877^"; structure "1^3-,2^4-"; splice_chain "7296173^7295967-,7296158^7295952-"; sources "Undefined,Undefined"; NMorMRNA "null"; degree "4"; dimension "2_2";
chrA02	Undefined	as_event	7294863	7295147	.	-	.	transcript_id "TCONS_00005038,TCONS_00005039/TCONS_00005040/TCONS_00005041"; gene_id "chrA02:7293833-7297467C"; flanks "7295147-,7294863^"; structure "1^3-,2^4-"; splice_chain "7295064^7294967-,7295052^7294955-"; sources "Undefined,Undefined"; NMorMRNA "null"; degree "4"; dimension "2_2";
chrA02	Undefined	as_event	7294576	7294723	.	-	.	transcript_id "TCONS_00005040/TCONS_00005041,TCONS_00005038/TCONS_00005039"; gene_id "chrA02:7293833-7297467C"; flanks "7294723^,7294576^"; structure "1-,2-"; splice_chain "7294620-,7294617-"; sources "Undefined,Undefined"; NMorMRNA "null"; degree "4"; dimension "2_2";
chrA02	Undefined	as_event	7294060	7294277	.	-	.	transcript_id "TCONS_00005039/TCONS_00005040/TCONS_00005041,TCONS_00005038"; gene_id "chrA02:7293833-7297467C"; flanks "7294277-,7294060-"; structure "1^,2^"; splice_chain "7294151^,7294149^"; sources "Undefined,Undefined"; NMorMRNA "null"; degree "4"; dimension "2_2";
chrA02	Undefined	as_event	7444485	7444854	.	-	.	transcript_id "TCONS_00005046,TCONS_00005045"; gene_id "chrA02:7444212-7445879C"; flanks "7444854-,7444485^"; structure "0,1^2-"; splice_chain ",7444722^7444643-"; sources "Undefined,Undefined"; NMorMRNA "null"; degree "4"; dimension "2_2";
chrA02	Undefined	as_event	7987990	7988337	.	-	.	transcript_id "TCONS_00005067,TCONS_00005066"; gene_id "chrA02:7987843-7989894C"; flanks "7988337-,7987990^"; structure "0,1^2-"; splice_chain ",7988141^7988057-"; sources "Undefined,Undefined"; NMorMRNA "null"; degree "4"; dimension "2_2";
chrA02	Undefined	as_event	8009248	8009520	.	-	.	transcript_id "TCONS_00005068,TCONS_00005069"; gene_id "chrA02:8008987-8009520C"; flanks "8009520[,8009248^"; structure "1^3-,2^4-"; splice_chain "8009484^8009384-,8009474^8009374-"; sources "Undefined,Undefined"; NMorMRNA "null"; degree "4"; dimension "2_2";
chrA02	Undefined	as_event	8300943	8301132	.	-	.	transcript_id "TCONS_00005074,TCONS_00005073/TCONS_00005075/TCONS_00005076"; gene_id "chrA02:8297416-8302988C"; flanks "8301132^,8300943^"; structure "1-,2-"; splice_chain "8301006-,8301005-"; sources "Undefined,Undefined"; NMorMRNA "null"; degree "4"; dimension "2_2";
chrA02	Undefined	as_event	8300305	8300558	.	-	.	transcript_id "TCONS_00005073,TCONS_00005074/TCONS_00005075/TCONS_00005076"; gene_id "chrA02:8297416-8302988C"; flanks "8300558^,8300305^"; structure "1-,2-"; splice_chain "8300342-,8300340-"; sources "Undefined,Undefined"; NMorMRNA "null"; degree "4"; dimension "2_2";
chrA02	Undefined	as_event	8447870	8448614	.	-	.	transcript_id "TCONS_00005082,TCONS_00005081"; gene_id "chrA02:8447535-8449156C"; flanks "8448614-,8447870^"; structure "1^3-,2^4-"; splice_chain "8448556^8448003-,8448546^8447993-"; sources "Undefined,Undefined"; NMorMRNA "null"; degree "4"; dimension "2_2";
chrA02	Undefined	as_event	8466196	8468802	.	-	.	transcript_id "TCONS_00005085,TCONS_00005084"; gene_id "chrA02:8465554-8468802C"; flanks "8468802[,8466196^"; structure "1^3-,2^4-"; splice_chain "8468659^8468197-,8468650^8468188-"; sources "Undefined,Undefined"; NMorMRNA "null"; degree "4"; dimension "2_2";
chrA02	Undefined	as_event	8465554	8465975	.	-	.	transcript_id "TCONS_00005085,TCONS_00005084"; gene_id "chrA02:8465554-8468802C"; flanks "8465975-,8465554]"; structure "1^3-,2^4-"; splice_chain "8465704^8465631-,8465702^8465629-"; sources "Undefined,Undefined"; NMorMRNA "null"; degree "4"; dimension "2_2";
chrA02	Undefined	as_event	8479269	8479859	.	-	.	transcript_id "TCONS_00005089,TCONS_00005088"; gene_id "chrA02:8475316-8480651C"; flanks "8479859-,8479269^"; structure "1^3-5^7-,2^4-6^8-"; splice_chain "8479790^8479722-8479657^8479348-,8479788^8479720-8479649^8479340-"; sources "Undefined,Undefined"; NMorMRNA "null"; degree "4"; dimension "2_2";
chrA02	Undefined	as_event	8477186	8477831	.	-	.	transcript_id "TCONS_00005087/TCONS_00005088,TCONS_00005086/TCONS_00005089"; gene_id "chrA02:8475316-8480651C"; flanks "8477831-,8477186^"; structure "0,1^2-"; splice_chain ",8477455^8477384-"; sources "Undefined,Undefined"; NMorMRNA "null"; degree "4"; dimension "2_2";
chrA02	Undefined	as_event	8538833	8539503	.	-	.	transcript_id "TCONS_00005095,TCONS_00005096"; gene_id "chrA02:8537719-8539503C"; flanks "8539503[,8538833^"; structure "1^3-,2^4-"; splice_chain "8539461^8539004-,8539451^8538994-"; sources "Undefined,Undefined"; NMorMRNA "null"; degree "4"; dimension "2_2";
chrA02	Undefined	as_event	8612814	8613531	.	-	.	transcript_id "TCONS_00005098,TCONS_00005099/TCONS_00005100"; gene_id "chrA02:8610697-8613531C"; flanks "8613531[,8612814^"; structure "0,1^2-"; splice_chain ",8612972^8612872-"; sources "Undefined,Undefined"; NMorMRNA "null"; degree "4"; dimension "2_2";
chrA02	Undefined	as_event	8612075	8612727	.	-	.	transcript_id "TCONS_00005097/TCONS_00005098,TCONS_00005100"; gene_id "chrA02:8610697-8613531C"; flanks "8612727-,8612075^"; structure "0,1^2-"; splice_chain ",8612702^8612611-"; sources "Undefined,Undefined"; NMorMRNA "null"; degree "4"; dimension "2_2";
chrA02	Undefined	as_event	8611748	8612611	.	-	.	transcript_id "TCONS_00005100,TCONS_00005099"; gene_id "chrA02:8610697-8613531C"; flanks "8612611-,8611748-"; structure "1^,2^"; splice_chain "8612075^,8612074^"; sources "Undefined,Undefined"; NMorMRNA "null"; degree "4"; dimension "2_2";
chrA02	Undefined	as_event	8611748	8612727	.	-	.	transcript_id "TCONS_00005100,TCONS_00005099,TCONS_00005097/TCONS_00005098"; gene_id "chrA02:8610697-8613531C"; flanks "8612727-,8611748-"; structure "1^2-3^,1^2-4^,3^"; splice_chain "8612702^8612611-8612075^,8612702^8612611-8612074^,8612075^"; sources "Undefined,Undefined,Undefined"; NMorMRNA "null"; degree "9"; dimension "3_3";
chrA02	Undefined	as_event	8610697	8611487	.	-	.	transcript_id "TCONS_00005098,TCONS_00005100"; gene_id "chrA02:8610697-8613531C"; flanks "8611487-,8610697]"; structure "0,1^2-"; splice_chain ",8611281^8611170-"; sources "Undefined,Undefined"; NMorMRNA "null"; degree "4"; dimension "2_2";
chrA02	Undefined	as_event	8610697	8611748	.	-	.	transcript_id "TCONS_00005099,TCONS_00005097,TCONS_00005098,TCONS_00005100"; gene_id "chrA02:8610697-8613531C"; flanks "8611748-,8610697]"; structure "0,1^3-,2^4-,2^4-5^6-"; splice_chain ",8611603^8611492-,8611598^8611487-,8611598^8611487-8611281^8611170-"; sources "Undefined,Undefined,Undefined,Undefined"; NMorMRNA "null"; degree "16"; dimension "4_4";
chrA02	Undefined	as_event	8842252	8842952	.	-	.	transcript_id "TCONS_00005111,TCONS_00005110"; gene_id "chrA02:8842252-8843973C"; flanks "8842952-,8842252]"; structure "0,1^2-"; splice_chain ",8842837^8842768-"; sources "Undefined,Undefined"; NMorMRNA "null"; degree "4"; dimension "2_2";
chrA02	Undefined	as_event	8886711	8886885	.	-	.	transcript_id "TCONS_00005113,TCONS_00005114"; gene_id "chrA02:8884168-8887567C"; flanks "8886885^,8886711^"; structure "1-,2-"; splice_chain "8886764-,8886741-"; sources "Undefined,Undefined"; NMorMRNA "null"; degree "4"; dimension "2_2";
chrA02	Undefined	as_event	9271220	9271583	.	-	.	transcript_id "TCONS_00005125,TCONS_00005126"; gene_id "chrA02:9270418-9272718C"; flanks "9271583^,9271220^"; structure "1-,2-"; splice_chain "9271346-,9271344-"; sources "Undefined,Undefined"; NMorMRNA "null"; degree "4"; dimension "2_2";
chrA02	Undefined	as_event	9270418	9271113	.	-	.	transcript_id "TCONS_00005125,TCONS_00005126"; gene_id "chrA02:9270418-9272718C"; flanks "9271113-,9270418]"; structure "1^3-,2^4-"; splice_chain "9270973^9270851-,9270963^9270841-"; sources "Undefined,Undefined"; NMorMRNA "null"; degree "4"; dimension "2_2";
chrA02	Undefined	as_event	9546351	9546580	.	-	.	transcript_id "TCONS_00005131,TCONS_00005130/TCONS_00005132/TCONS_00005133"; gene_id "chrA02:9545386-9546923C"; flanks "9546580^,9546351^"; structure "1-,2-"; splice_chain "9546501-,9546495-"; sources "Undefined,Undefined"; NMorMRNA "null"; degree "4"; dimension "2_2";
chrA02	Undefined	as_event	9545754	9546263	.	-	.	transcript_id "TCONS_00005131,TCONS_00005132"; gene_id "chrA02:9545386-9546923C"; flanks "9546263-,9545754^"; structure "0,1^2-"; splice_chain ",9546189^9545926-"; sources "Undefined,Undefined"; NMorMRNA "null"; degree "4"; dimension "2_2";
chrA02	Undefined	as_event	9545386	9545754	.	-	.	transcript_id "TCONS_00005132,TCONS_00005131"; gene_id "chrA02:9545386-9546923C"; flanks "9545754^,9545386]"; structure "1-,2-"; splice_chain "9545665-,9545655-"; sources "Undefined,Undefined"; NMorMRNA "null"; degree "4"; dimension "2_2";
chrA02	Undefined	as_event	9545386	9545926	.	-	.	transcript_id "TCONS_00005133,TCONS_00005132"; gene_id "chrA02:9545386-9546923C"; flanks "9545926-,9545386]"; structure "0,1^2-"; splice_chain ",9545754^9545665-"; sources "Undefined,Undefined"; NMorMRNA "null"; degree "4"; dimension "2_2";
chrA02	Undefined	as_event	9545386	9546263	.	-	.	transcript_id "TCONS_00005130,TCONS_00005133,TCONS_00005132,TCONS_00005131"; gene_id "chrA02:9545386-9546923C"; flanks "9546263-,9545386]"; structure "0,1^2-,1^2-3^4-,3^5-"; splice_chain ",9546189^9545926-,9546189^9545926-9545754^9545665-,9545754^9545655-"; sources "Undefined,Undefined,Undefined,Undefined"; NMorMRNA "null"; degree "16"; dimension "4_4";
chrA02	Undefined	as_event	9577393	9577761	.	-	.	transcript_id "TCONS_00005135,TCONS_00005134"; gene_id "chrA02:9575165-9577833C"; flanks "9577761^,9577393^"; structure "1-,2-"; splice_chain "9577462-,9577453-"; sources "Undefined,Undefined"; NMorMRNA "null"; degree "4"; dimension "2_2";
chrA02	Undefined	as_event	9575165	9577314	.	-	.	transcript_id "TCONS_00005135,TCONS_00005134"; gene_id "chrA02:9575165-9577833C"; flanks "9577314-,9575165]"; structure "1^3-,2^4-"; splice_chain "9577215^9576639-,9577205^9576629-"; sources "Undefined,Undefined"; NMorMRNA "null"; degree "4"; dimension "2_2";
chrA02	Undefined	as_event	9729905	9730590	.	-	.	transcript_id "TCONS_00005141,TCONS_00005142"; gene_id "chrA02:9727709-9730590C"; flanks "9730590[,9729905-"; structure "1^,2^"; splice_chain "9730179^,9730175^"; sources "Undefined,Undefined"; NMorMRNA "null"; degree "4"; dimension "2_2";
chrA02	Undefined	as_event	9855080	9855877	.	-	.	transcript_id "TCONS_00005150,TCONS_00005151"; gene_id "chrA02:9854661-9858443C"; flanks "9855877-,9855080^"; structure "1^3-,2^4-"; splice_chain "9855644^9855567-,9855634^9855557-"; sources "Undefined,Undefined"; NMorMRNA "null"; degree "4"; dimension "2_2";
chrA02	Undefined	as_event	9910026	9910420	.	-	.	transcript_id "TCONS_00005154,TCONS_00005155"; gene_id "chrA02:9908016-9911633C"; flanks "9910420-,9910026^"; structure "0,1^2-"; splice_chain ",9910225^9910139-"; sources "Undefined,Undefined"; NMorMRNA "null"; degree "4"; dimension "2_2";
chrA02	Undefined	as_event	9908794	9909042	.	-	.	transcript_id "TCONS_00005154,TCONS_00005155"; gene_id "chrA02:9908016-9911633C"; flanks "9909042^,9908794^"; structure "1-,2-"; splice_chain "9908918-,9908917-"; sources "Undefined,Undefined"; NMorMRNA "null"; degree "4"; dimension "2_2";
chrA02	Undefined	as_event	10244407	10244623	.	-	.	transcript_id "TCONS_00005162,TCONS_00005163"; gene_id "chrA02:10241450-10245341C"; flanks "10244623-,10244407^"; structure "0,1^2-"; splice_chain ",10244545^10244467-"; sources "Undefined,Undefined"; NMorMRNA "null"; degree "4"; dimension "2_2";
chrA02	Undefined	as_event	10243606	10243857	.	-	.	transcript_id "TCONS_00005161/TCONS_00005163,TCONS_00005162"; gene_id "chrA02:10241450-10245341C"; flanks "10243857-,10243606^"; structure "0,1^2-"; splice_chain ",10243809^10243719-"; sources "Undefined,Undefined"; NMorMRNA "null"; degree "4"; dimension "2_2";
chrA02	Undefined	as_event	10243301	10243606	.	-	.	transcript_id "TCONS_00005161,TCONS_00005162"; gene_id "chrA02:10241450-10245341C"; flanks "10243606^,10243301^"; structure "1-,2-"; splice_chain "10243392-,10243391-"; sources "Undefined,Undefined"; NMorMRNA "null"; degree "4"; dimension "2_2";
chrA02	Undefined	as_event	10243156	10243391	.	-	.	transcript_id "TCONS_00005163,TCONS_00005162"; gene_id "chrA02:10241450-10245341C"; flanks "10243391-,10243156^"; structure "0,1^2-"; splice_chain ",10243301^10243204-"; sources "Undefined,Undefined"; NMorMRNA "null"; degree "4"; dimension "2_2";
chrA02	Undefined	as_event	10243156	10243606	.	-	.	transcript_id "TCONS_00005161,TCONS_00005163,TCONS_00005162"; gene_id "chrA02:10241450-10245341C"; flanks "10243606^,10243156^"; structure "1-3^4-,2-,2-3^4-"; splice_chain "10243392-10243301^10243204-,10243391-,10243391-10243301^10243204-"; sources "Undefined,Undefined,Undefined"; NMorMRNA "null"; degree "9"; dimension "3_3";
chrA02	Undefined	as_event	10242139	10243074	.	-	.	transcript_id "TCONS_00005161,TCONS_00005162/TCONS_00005163"; gene_id "chrA02:10241450-10245341C"; flanks "10243074-,10242139^"; structure "1^3-5^7-,2^4-6^8-"; splice_chain "10242971^10242457-10242310^10242241-,10242961^10242447-10242300^10242231-"; sources "Undefined,Undefined"; NMorMRNA "null"; degree "4"; dimension "2_2";
chrA02	Undefined	as_event	10256131	10256620	.	-	.	transcript_id "TCONS_00005165,TCONS_00005166"; gene_id "chrA02:10254261-10257609C"; flanks "10256620-,10256131^"; structure "0,1^2-"; splice_chain ",10256306^10256226-"; sources "Undefined,Undefined"; NMorMRNA "null"; degree "4"; dimension "2_2";
chrA02	Undefined	as_event	10255279	10255580	.	-	.	transcript_id "TCONS_00005165,TCONS_00005166"; gene_id "chrA02:10254261-10257609C"; flanks "10255580-,10255279^"; structure "0,1^2-"; splice_chain ",10255496^10255433-"; sources "Undefined,Undefined"; NMorMRNA "null"; degree "4"; dimension "2_2";
chrA02	Undefined	as_event	10543900	10544376	.	-	.	transcript_id "TCONS_00005177,TCONS_00005178"; gene_id "chrA02:10541381-10544994C"; flanks "10544376-,10543900^"; structure "1^3-,2^4-"; splice_chain "10544222^10544097-,10544212^10544087-"; sources "Undefined,Undefined"; NMorMRNA "null"; degree "4"; dimension "2_2";
chrA02	Undefined	as_event	10692031	10692284	.	-	.	transcript_id "TCONS_00005183,TCONS_00005184"; gene_id "chrA02:10691491-10692465C"; flanks "10692284^,10692031^"; structure "1-,2-"; splice_chain "10692129-,10692126-"; sources "Undefined,Undefined"; NMorMRNA "null"; degree "4"; dimension "2_2";
chrA02	Undefined	as_event	10840624	10841079	.	-	.	transcript_id "TCONS_00005187,TCONS_00005186"; gene_id "chrA02:10838591-10841380C"; flanks "10841079-,10840624^"; structure "0,1^2-"; splice_chain ",10840813^10840770-"; sources "Undefined,Undefined"; NMorMRNA "null"; degree "4"; dimension "2_2";
chrA02	Undefined	as_event	10840624	10841204	.	-	.	transcript_id "TCONS_00005187,TCONS_00005186,TCONS_00005188"; gene_id "chrA02:10838591-10841380C"; flanks "10841204^,10840624^"; structure "1-,1-3^4-,2-"; splice_chain "10841079-,10841079-10840813^10840770-,10841076-"; sources "Undefined,Undefined,Undefined"; NMorMRNA "null"; degree "9"; dimension "3_3";
chrA02	Undefined	as_event	10867711	10868194	.	-	.	transcript_id "TCONS_00005191,TCONS_00005190"; gene_id "chrA02:10867007-10868473C"; flanks "10868194-,10867711-"; structure "1^,2^"; splice_chain "10867891^,10867855^"; sources "Undefined,Undefined"; NMorMRNA "null"; degree "4"; dimension "2_2";
chrA02	Undefined	as_event	10879709	10879927	.	-	.	transcript_id "TCONS_00005193,TCONS_00005194"; gene_id "chrA02:10879177-10880564C"; flanks "10879927^,10879709^"; structure "1-,2-"; splice_chain "10879832-,10879830-"; sources "Undefined,Undefined"; NMorMRNA "null"; degree "4"; dimension "2_2";
chrA02	Undefined	as_event	11134542	11135114	.	-	.	transcript_id "TCONS_00005199,TCONS_00005198"; gene_id "chrA02:11134542-11136761C"; flanks "11135114-,11134542]"; structure "1^3-,2^4-"; splice_chain "11135012^11134924-,11135002^11134914-"; sources "Undefined,Undefined"; NMorMRNA "null"; degree "4"; dimension "2_2";
chrA02	Undefined	as_event	11161217	11161726	.	-	.	transcript_id "TCONS_00005202,TCONS_00005203"; gene_id "chrA02:11161217-11163515C"; flanks "11161726-,11161217]"; structure "0,1^2-"; splice_chain ",11161632^11161520-"; sources "Undefined,Undefined"; NMorMRNA "null"; degree "4"; dimension "2_2";
chrA02	Undefined	as_event	11185287	11185834	.	-	.	transcript_id "TCONS_00005207,TCONS_00005206"; gene_id "chrA02:11183370-11186086C"; flanks "11185834^,11185287^"; structure "1-,2-"; splice_chain "11185375-,11185374-"; sources "Undefined,Undefined"; NMorMRNA "null"; degree "4"; dimension "2_2";
chrA02	Undefined	as_event	11184683	11185086	.	-	.	transcript_id "TCONS_00005207,TCONS_00005206"; gene_id "chrA02:11183370-11186086C"; flanks "11185086^,11184683^"; structure "1-4^6-,2-3^5-"; splice_chain "11185010-11184926^11184808-,11185009-11184927^11184809-"; sources "Undefined,Undefined"; NMorMRNA "null"; degree "4"; dimension "2_2";
chrA02	Undefined	as_event	11961672	11962555	.	-	.	transcript_id "TCONS_00005230,TCONS_00005229"; gene_id "chrA02:11961368-11963665C"; flanks "11962555-,11961672^"; structure "0,1^2-"; splice_chain ",11961899^11961830-"; sources "Undefined,Undefined"; NMorMRNA "null"; degree "4"; dimension "2_2";
chrA02	Undefined	as_event	12111080	12111562	.	-	.	transcript_id "TCONS_00005242,TCONS_00005243"; gene_id "chrA02:12111080-12112915C"; flanks "12111562-,12111080]"; structure "1^3-,2^4-"; splice_chain "12111520^12111419-,12111510^12111409-"; sources "Undefined,Undefined"; NMorMRNA "null"; degree "4"; dimension "2_2";
chrA02	Undefined	as_event	12195154	12195443	.	-	.	transcript_id "TCONS_00005246,TCONS_00005245"; gene_id "chrA02:12192988-12195774C"; flanks "12195443-,12195154^"; structure "0,1^2-"; splice_chain ",12195328^12195262-"; sources "Undefined,Undefined"; NMorMRNA "null"; degree "4"; dimension "2_2";
chrA02	Undefined	as_event	12253821	12254004	.	-	.	transcript_id "TCONS_00005252,TCONS_00005253"; gene_id "chrA02:12252976-12255616C"; flanks "12254004^,12253821^"; structure "1-,2-"; splice_chain "12253891-,12253889-"; sources "Undefined,Undefined"; NMorMRNA "null"; degree "4"; dimension "2_2";
chrA02	Undefined	as_event	12253474	12253738	.	-	.	transcript_id "TCONS_00005252,TCONS_00005253"; gene_id "chrA02:12252976-12255616C"; flanks "12253738-,12253474^"; structure "0,1^2-"; splice_chain ",12253664^12253590-"; sources "Undefined,Undefined"; NMorMRNA "null"; degree "4"; dimension "2_2";
chrA02	Undefined	as_event	12294017	12294221	.	-	.	transcript_id "TCONS_00005256,TCONS_00005257"; gene_id "chrA02:12292696-12297956C"; flanks "12294221-,12294017^"; structure "0,1^2-"; splice_chain ",12294165^12294088-"; sources "Undefined,Undefined"; NMorMRNA "null"; degree "4"; dimension "2_2";
chrA02	Undefined	as_event	12391757	12391938	.	-	.	transcript_id "TCONS_00005263,TCONS_00005262"; gene_id "chrA02:12390833-12391938C"; flanks "12391938[,12391757-"; structure "1^,2^"; splice_chain "12391884^,12391856^"; sources "Undefined,Undefined"; NMorMRNA "null"; degree "4"; dimension "2_2";
chrA02	Undefined	as_event	12773270	12774562	.	-	.	transcript_id "TCONS_00005272,TCONS_00005273"; gene_id "chrA02:12773270-12775853C"; flanks "12774562^,12773270]"; structure "1-,2-"; splice_chain "12773573-,12773562-"; sources "Undefined,Undefined"; NMorMRNA "null"; degree "4"; dimension "2_2";
chrA02	Undefined	as_event	12773270	12775853	.	-	.	transcript_id "TCONS_00005271,TCONS_00005272,TCONS_00005273"; gene_id "chrA02:12773270-12775853C"; flanks "12775853[,12773270]"; structure "0,1^2-,1^3-"; splice_chain ",12774562^12773573-,12774562^12773562-"; sources "Undefined,Undefined,Undefined"; NMorMRNA "null"; degree "9"; dimension "3_3";
chrA02	Undefined	as_event	12787882	12788274	.	-	.	transcript_id "TCONS_00005276,TCONS_00005275"; gene_id "chrA02:12786934-12789017C"; flanks "12788274-,12787882^"; structure "0,1^2-"; splice_chain ",12788143^12788067-"; sources "Undefined,Undefined"; NMorMRNA "null"; degree "4"; dimension "2_2";
chrA02	Undefined	as_event	12787469	12787796	.	-	.	transcript_id "TCONS_00005276,TCONS_00005274/TCONS_00005275"; gene_id "chrA02:12786934-12789017C"; flanks "12787796-,12787469^"; structure "0,1^2-"; splice_chain ",12787633^12787547-"; sources "Undefined,Undefined"; NMorMRNA "null"; degree "4"; dimension "2_2";
chrA02	Undefined	as_event	12786981	12787190	.	-	.	transcript_id "TCONS_00005275,TCONS_00005274"; gene_id "chrA02:12786934-12789017C"; flanks "12787190-,12786981-"; structure "1^,2^"; splice_chain "12787063^,12787061^"; sources "Undefined,Undefined"; NMorMRNA "null"; degree "4"; dimension "2_2";
chrA02	Undefined	as_event	12786934	12787190	.	-	.	transcript_id "TCONS_00005276,TCONS_00005275,TCONS_00005274"; gene_id "chrA02:12786934-12789017C"; flanks "12787190-,12786934]"; structure "0,1^3-,2^3-"; splice_chain ",12787063^12786981-,12787061^12786981-"; sources "Undefined,Undefined,Undefined"; NMorMRNA "null"; degree "9"; dimension "3_3";
chrA02	Undefined	as_event	12870647	12871077	.	-	.	transcript_id "TCONS_00005278,TCONS_00005279"; gene_id "chrA02:12869851-12872721C"; flanks "12871077-,12870647-"; structure "1^,2^"; splice_chain "12870966^,12870964^"; sources "Undefined,Undefined"; NMorMRNA "null"; degree "4"; dimension "2_2";
chrA02	Undefined	as_event	12933668	12933917	.	-	.	transcript_id "TCONS_00005283,TCONS_00005282"; gene_id "chrA02:12932939-12935091C"; flanks "12933917-,12933668^"; structure "0,1^2-"; splice_chain ",12933775^12933720-"; sources "Undefined,Undefined"; NMorMRNA "null"; degree "4"; dimension "2_2";
chrA02	Undefined	as_event	12937097	12937579	.	-	.	transcript_id "TCONS_00005284,TCONS_00005285"; gene_id "chrA02:12935437-12939916C"; flanks "12937579-,12937097^"; structure "0,1^2-"; splice_chain ",12937302^12937223-"; sources "Undefined,Undefined"; NMorMRNA "null"; degree "4"; dimension "2_2";
chrA02	Undefined	as_event	12944229	12944590	.	-	.	transcript_id "TCONS_00005288,TCONS_00005289"; gene_id "chrA02:12941609-12946989C"; flanks "12944590-,12944229^"; structure "0,1^2-"; splice_chain ",12944368^12944295-"; sources "Undefined,Undefined"; NMorMRNA "null"; degree "4"; dimension "2_2";
chrA02	Undefined	as_event	12943047	12943319	.	-	.	transcript_id "TCONS_00005288,TCONS_00005287"; gene_id "chrA02:12941609-12946989C"; flanks "12943319-,12943047^"; structure "0,1^2-"; splice_chain ",12943221^12943136-"; sources "Undefined,Undefined"; NMorMRNA "null"; degree "4"; dimension "2_2";
chrA02	Undefined	as_event	13030814	13031077	.	-	.	transcript_id "TCONS_00005294/TCONS_00005295,TCONS_00005293"; gene_id "chrA02:13027832-13032626C"; flanks "13031077-,13030814^"; structure "0,1^2-"; splice_chain ",13030984^13030907-"; sources "Undefined,Undefined"; NMorMRNA "null"; degree "4"; dimension "2_2";
chrA02	Undefined	as_event	13030161	13030334	.	-	.	transcript_id "TCONS_00005295,TCONS_00005293/TCONS_00005294"; gene_id "chrA02:13027832-13032626C"; flanks "13030334^,13030161^"; structure "1-,2-"; splice_chain "13030250-,13030249-"; sources "Undefined,Undefined"; NMorMRNA "null"; degree "4"; dimension "2_2";
chrA02	Undefined	as_event	13121242	13121588	.	-	.	transcript_id "TCONS_00005300,TCONS_00005301"; gene_id "chrA02:13120071-13121588C"; flanks "13121588[,13121242^"; structure "1^3-,2^4-"; splice_chain "13121526^13121443-,13121516^13121433-"; sources "Undefined,Undefined"; NMorMRNA "null"; degree "4"; dimension "2_2";
chrA02	Undefined	as_event	13120642	13121161	.	-	.	transcript_id "TCONS_00005300,TCONS_00005301"; gene_id "chrA02:13120071-13121588C"; flanks "13121161-,13120642^"; structure "0,1^2-"; splice_chain ",13120877^13120803-"; sources "Undefined,Undefined"; NMorMRNA "null"; degree "4"; dimension "2_2";
chrA02	Undefined	as_event	13200088	13200385	.	-	.	transcript_id "TCONS_00005304,TCONS_00005303"; gene_id "chrA02:13196814-13201649C"; flanks "13200385-,13200088-"; structure "1^,2^"; splice_chain "13200284^,13200283^"; sources "Undefined,Undefined"; NMorMRNA "null"; degree "4"; dimension "2_2";
chrA02	Undefined	as_event	13199220	13199668	.	-	.	transcript_id "TCONS_00005303,TCONS_00005304"; gene_id "chrA02:13196814-13201649C"; flanks "13199668-,13199220^"; structure "0,1^2-"; splice_chain ",13199503^13199421-"; sources "Undefined,Undefined"; NMorMRNA "null"; degree "4"; dimension "2_2";
chrA02	Undefined	as_event	13197807	13198168	.	-	.	transcript_id "TCONS_00005303,TCONS_00005302"; gene_id "chrA02:13196814-13201649C"; flanks "13198168-,13197807^"; structure "0,1^2-"; splice_chain ",13197969^13197882-"; sources "Undefined,Undefined"; NMorMRNA "null"; degree "4"; dimension "2_2";
chrA02	Undefined	as_event	13226406	13226574	.	-	.	transcript_id "TCONS_00005307,TCONS_00005309"; gene_id "chrA02:13225101-13227932C"; flanks "13226574^,13226406^"; structure "1-,2-"; splice_chain "13226487-,13226485-"; sources "Undefined,Undefined"; NMorMRNA "null"; degree "4"; dimension "2_2";
chrA02	Undefined	as_event	13226144	13226485	.	-	.	transcript_id "TCONS_00005308,TCONS_00005309"; gene_id "chrA02:13225101-13227932C"; flanks "13226485-,13226144^"; structure "0,1^2-"; splice_chain ",13226406^13226323-"; sources "Undefined,Undefined"; NMorMRNA "null"; degree "4"; dimension "2_2";
chrA02	Undefined	as_event	13226144	13226574	.	-	.	transcript_id "TCONS_00005307,TCONS_00005308,TCONS_00005309"; gene_id "chrA02:13225101-13227932C"; flanks "13226574^,13226144^"; structure "1-3^4-,2-,2-3^4-"; splice_chain "13226487-13226406^13226323-,13226485-,13226485-13226406^13226323-"; sources "Undefined,Undefined,Undefined"; NMorMRNA "null"; degree "9"; dimension "3_3";
chrA02	Undefined	as_event	13589617	13590205	.	-	.	transcript_id "TCONS_00005313,TCONS_00005314,TCONS_00005315"; gene_id "chrA02:13589617-13591537C"; flanks "13590205-,13589617]"; structure "0,1^3-,2^4-"; splice_chain ",13590149^13589930-,13590139^13589920-"; sources "Undefined,Undefined,Undefined"; NMorMRNA "null"; degree "9"; dimension "3_3";
chrA02	Undefined	as_event	13908584	13910103	.	-	.	transcript_id "TCONS_00005321,TCONS_00005320"; gene_id "chrA02:13907040-13910103C"; flanks "13910103[,13908584^"; structure "1^2-3^5-,4^6-"; splice_chain "13909812^13909668-13909597^13908746-,13909587^13908736-"; sources "Undefined,Undefined"; NMorMRNA "null"; degree "4"; dimension "2_2";
chrA02	Undefined	as_event	13922052	13922813	.	-	.	transcript_id "TCONS_00005323,TCONS_00005322"; gene_id "chrA02:13921555-13924194C"; flanks "13922813-,13922052^"; structure "0,1^2-3^4-"; splice_chain ",13922737^13922676-13922415^13922108-"; sources "Undefined,Undefined"; NMorMRNA "null"; degree "4"; dimension "2_2";
chrA02	Undefined	as_event	14015640	14015961	.	-	.	transcript_id "TCONS_00005328,TCONS_00005327"; gene_id "chrA02:14013925-14015961C"; flanks "14015961[,14015640-"; structure "1^,2^"; splice_chain "14015734^,14015731^"; sources "Undefined,Undefined"; NMorMRNA "null"; degree "4"; dimension "2_2";
chrA02	Undefined	as_event	14015046	14015351	.	-	.	transcript_id "TCONS_00005326,TCONS_00005327/TCONS_00005328"; gene_id "chrA02:14013925-14015961C"; flanks "14015351^,14015046^"; structure "1-,2-"; splice_chain "14015240-,14015238-"; sources "Undefined,Undefined"; NMorMRNA "null"; degree "4"; dimension "2_2";
chrA02	Undefined	as_event	14014323	14014921	.	-	.	transcript_id "TCONS_00005326,TCONS_00005327/TCONS_00005328"; gene_id "chrA02:14013925-14015961C"; flanks "14014921-,14014323^"; structure "1^3-,2^4-"; splice_chain "14014620^14014476-,14014610^14014466-"; sources "Undefined,Undefined"; NMorMRNA "null"; degree "4"; dimension "2_2";
chrA02	Undefined	as_event	14217532	14218034	.	-	.	transcript_id "TCONS_00005335/TCONS_00005336,TCONS_00005337"; gene_id "chrA02:14215988-14219154C"; flanks "14218034-,14217532^"; structure "0,1^2-"; splice_chain ",14217980^14217892-"; sources "Undefined,Undefined"; NMorMRNA "null"; degree "4"; dimension "2_2";
chrA02	Undefined	as_event	14215988	14216304	.	-	.	transcript_id "TCONS_00005335/TCONS_00005336,TCONS_00005334"; gene_id "chrA02:14215988-14219154C"; flanks "14216304-,14215988]"; structure "0,1^2-"; splice_chain ",14216158^14216074-"; sources "Undefined,Undefined"; NMorMRNA "null"; degree "4"; dimension "2_2";
chrA02	Undefined	as_event	14628877	14630308	.	-	.	transcript_id "TCONS_00005345,TCONS_00005346"; gene_id "chrA02:14626677-14630982C"; flanks "14630308-,14628877^"; structure "1^3-,2^4-"; splice_chain "14630143^14630082-,14630133^14630072-"; sources "Undefined,Undefined"; NMorMRNA "null"; degree "4"; dimension "2_2";
chrA02	Undefined	as_event	14664211	14664548	.	-	.	transcript_id "TCONS_00005348,TCONS_00005347"; gene_id "chrA02:14663188-14665282C"; flanks "14664548-,14664211^"; structure "0,1^2-"; splice_chain ",14664400^14664306-"; sources "Undefined,Undefined"; NMorMRNA "null"; degree "4"; dimension "2_2";
chrA02	Undefined	as_event	14663793	14663988	.	-	.	transcript_id "TCONS_00005348,TCONS_00005347"; gene_id "chrA02:14663188-14665282C"; flanks "14663988-,14663793^"; structure "0,1^2-"; splice_chain ",14663927^14663856-"; sources "Undefined,Undefined"; NMorMRNA "null"; degree "4"; dimension "2_2";
chrA02	Undefined	as_event	15116007	15116895	.	-	.	transcript_id "TCONS_00005355,TCONS_00005356"; gene_id "chrA02:15114893-15117534C"; flanks "15116895-,15116007^"; structure "0,1^2-"; splice_chain ",15116293^15116234-"; sources "Undefined,Undefined"; NMorMRNA "null"; degree "4"; dimension "2_2";
chrA02	Undefined	as_event	15332288	15332518	.	-	.	transcript_id "TCONS_00005359,TCONS_00005358"; gene_id "chrA02:15331524-15333395C"; flanks "15332518-,15332288^"; structure "0,1^2-"; splice_chain ",15332461^15332371-"; sources "Undefined,Undefined"; NMorMRNA "null"; degree "4"; dimension "2_2";
chrA02	Undefined	as_event	15460696	15461116	.	-	.	transcript_id "TCONS_00005362,TCONS_00005361"; gene_id "chrA02:15453489-15470361C"; flanks "15461116-,15460696^"; structure "1^3-,2^4-"; splice_chain "15461004^15460908-,15460994^15460898-"; sources "Undefined,Undefined"; NMorMRNA "null"; degree "4"; dimension "2_2";
chrA02	Undefined	as_event	15459454	15460578	.	-	.	transcript_id "TCONS_00005362,TCONS_00005361"; gene_id "chrA02:15453489-15470361C"; flanks "15460578-,15459454^"; structure "1^3-,2^4-"; splice_chain "15460526^15459563-,15460503^15459540-"; sources "Undefined,Undefined"; NMorMRNA "null"; degree "4"; dimension "2_2";
chrA02	Undefined	as_event	15731030	15731652	.	-	.	transcript_id "TCONS_00005364,TCONS_00005365"; gene_id "chrA02:15730006-15731652C"; flanks "15731652[,15731030^"; structure "1^3-,2^4-"; splice_chain "15731239^15731174-,15731229^15731164-"; sources "Undefined,Undefined"; NMorMRNA "null"; degree "4"; dimension "2_2";
chrA02	Undefined	as_event	16679976	16680543	.	-	.	transcript_id "TCONS_00005380,TCONS_00005379"; gene_id "chrA02:16676804-16681911C"; flanks "16680543-,16679976^"; structure "0,1^2-"; splice_chain ",16680314^16680239-"; sources "Undefined,Undefined"; NMorMRNA "null"; degree "4"; dimension "2_2";
chrA02	Undefined	as_event	16766614	16766811	.	-	.	transcript_id "TCONS_00005381/TCONS_00005383/TCONS_00005384,TCONS_00005382"; gene_id "chrA02:16762764-16767681C"; flanks "16766811^,16766614^"; structure "1-,2-"; splice_chain "16766713-,16766708-"; sources "Undefined,Undefined"; NMorMRNA "null"; degree "4"; dimension "2_2";
chrA02	Undefined	as_event	16764802	16765033	.	-	.	transcript_id "TCONS_00005383,TCONS_00005381/TCONS_00005382/TCONS_00005384"; gene_id "chrA02:16762764-16767681C"; flanks "16765033-,16764802^"; structure "0,1^2-"; splice_chain ",16764966^16764874-"; sources "Undefined,Undefined"; NMorMRNA "null"; degree "4"; dimension "2_2";
chrA02	Undefined	as_event	16762764	16763609	.	-	.	transcript_id "TCONS_00005382,TCONS_00005381/TCONS_00005383/TCONS_00005384"; gene_id "chrA02:16762764-16767681C"; flanks "16763609-,16762764]"; structure "1^3-,2^4-"; splice_chain "16763320^16763201-,16763319^16763200-"; sources "Undefined,Undefined"; NMorMRNA "null"; degree "4"; dimension "2_2";
chrA02	Undefined	as_event	17462717	17463273	.	-	.	transcript_id "TCONS_00005400,TCONS_00005399"; gene_id "chrA02:17459535-17463863C"; flanks "17463273-,17462717^"; structure "0,1^2-"; splice_chain ",17462928^17462849-"; sources "Undefined,Undefined"; NMorMRNA "null"; degree "4"; dimension "2_2";
chrA02	Undefined	as_event	17460935	17461642	.	-	.	transcript_id "TCONS_00005399,TCONS_00005400"; gene_id "chrA02:17459535-17463863C"; flanks "17461642-,17460935^"; structure "0,1^2-"; splice_chain ",17461202^17461125-"; sources "Undefined,Undefined"; NMorMRNA "null"; degree "4"; dimension "2_2";
chrA02	Undefined	as_event	17733765	17734116	.	-	.	transcript_id "TCONS_00005407,TCONS_00005406"; gene_id "chrA02:17732220-17737263C"; flanks "17734116^,17733765^"; structure "1-,2-"; splice_chain "17733873-,17733871-"; sources "Undefined,Undefined"; NMorMRNA "null"; degree "4"; dimension "2_2";
chrA02	Undefined	as_event	17732853	17733057	.	-	.	transcript_id "TCONS_00005407,TCONS_00005406"; gene_id "chrA02:17732220-17737263C"; flanks "17733057-,17732853-"; structure "1^,2^"; splice_chain "17732977^,17732976^"; sources "Undefined,Undefined"; NMorMRNA "null"; degree "4"; dimension "2_2";
chrA02	Undefined	as_event	17757624	17758106	.	-	.	transcript_id "TCONS_00005408/TCONS_00005409,TCONS_00005410"; gene_id "chrA02:17755672-17758632C"; flanks "17758106-,17757624^"; structure "1^3-,2^4-"; splice_chain "17757872^17757780-,17757870^17757778-"; sources "Undefined,Undefined"; NMorMRNA "null"; degree "4"; dimension "2_2";
chrA02	Undefined	as_event	17756796	17757244	.	-	.	transcript_id "TCONS_00005409,TCONS_00005408/TCONS_00005410"; gene_id "chrA02:17755672-17758632C"; flanks "17757244-,17756796^"; structure "1^3-,2^4-"; splice_chain "17757095^17757005-,17757085^17756995-"; sources "Undefined,Undefined"; NMorMRNA "null"; degree "4"; dimension "2_2";
chrA02	Undefined	as_event	17756469	17756650	.	-	.	transcript_id "TCONS_00005409,TCONS_00005410"; gene_id "chrA02:17755672-17758632C"; flanks "17756650^,17756469^"; structure "1-,2-"; splice_chain "17756559-,17756558-"; sources "Undefined,Undefined"; NMorMRNA "null"; degree "4"; dimension "2_2";
chrA02	Undefined	as_event	17756469	17756709	.	-	.	transcript_id "TCONS_00005408,TCONS_00005409,TCONS_00005410"; gene_id "chrA02:17755672-17758632C"; flanks "17756709-,17756469^"; structure "1^3-,2^4-,2^5-"; splice_chain "17756660^17756568-,17756650^17756559-,17756650^17756558-"; sources "Undefined,Undefined,Undefined"; NMorMRNA "null"; degree "9"; dimension "3_3";
chrA02	Undefined	as_event	17766205	17766878	.	-	.	transcript_id "TCONS_00005412,TCONS_00005411"; gene_id "chrA02:17765542-17768068C"; flanks "17766878-,17766205^"; structure "0,1^2-"; splice_chain ",17766447^17766378-"; sources "Undefined,Undefined"; NMorMRNA "null"; degree "4"; dimension "2_2";
chrA02	Undefined	as_event	17941042	17941283	.	-	.	transcript_id "TCONS_00005414,TCONS_00005415"; gene_id "chrA02:17939950-17941784C"; flanks "17941283-,17941042^"; structure "0,1^2-"; splice_chain ",17941226^17941145-"; sources "Undefined,Undefined"; NMorMRNA "null"; degree "4"; dimension "2_2";
chrA02	Undefined	as_event	17940511	17940772	.	-	.	transcript_id "TCONS_00005415,TCONS_00005414"; gene_id "chrA02:17939950-17941784C"; flanks "17940772-,17940511^"; structure "0,1^2-"; splice_chain ",17940713^17940635-"; sources "Undefined,Undefined"; NMorMRNA "null"; degree "4"; dimension "2_2";
chrA02	Undefined	as_event	17940161	17940413	.	-	.	transcript_id "TCONS_00005415,TCONS_00005414"; gene_id "chrA02:17939950-17941784C"; flanks "17940413-,17940161^"; structure "0,1^2-"; splice_chain ",17940347^17940270-"; sources "Undefined,Undefined"; NMorMRNA "null"; degree "4"; dimension "2_2";
chrA02	Undefined	as_event	17995741	17996533	.	-	.	transcript_id "TCONS_00005419,TCONS_00005418"; gene_id "chrA02:17995741-17996902C"; flanks "17996533-,17995741]"; structure "0,1^2-"; splice_chain ",17996142^17996065-"; sources "Undefined,Undefined"; NMorMRNA "null"; degree "4"; dimension "2_2";
chrA02	Undefined	as_event	18074836	18075163	.	-	.	transcript_id "TCONS_00005422,TCONS_00005421"; gene_id "chrA02:18074192-18075558C"; flanks "18075163-,18074836^"; structure "0,1^2-"; splice_chain ",18075070^18074975-"; sources "Undefined,Undefined"; NMorMRNA "null"; degree "4"; dimension "2_2";
chrA02	Undefined	as_event	18317629	18318029	.	-	.	transcript_id "TCONS_00005428,TCONS_00005427"; gene_id "chrA02:18317060-18318684C"; flanks "18318029-,18317629^"; structure "0,1^2-"; splice_chain ",18317817^18317723-"; sources "Undefined,Undefined"; NMorMRNA "null"; degree "4"; dimension "2_2";
chrA02	Undefined	as_event	18358047	18358295	.	-	.	transcript_id "TCONS_00005431,TCONS_00005432"; gene_id "chrA02:18357250-18359430C"; flanks "18358295-,18358047^"; structure "0,1^2-"; splice_chain ",18358236^18358155-"; sources "Undefined,Undefined"; NMorMRNA "null"; degree "4"; dimension "2_2";
chrA02	Undefined	as_event	18388876	18389373	.	-	.	transcript_id "TCONS_00005434,TCONS_00005433"; gene_id "chrA02:18388876-18390020C"; flanks "18389373^,18388876]"; structure "1-,2-"; splice_chain "18389292-,18389246-"; sources "Undefined,Undefined"; NMorMRNA "null"; degree "4"; dimension "2_2";
chrA02	Undefined	as_event	18428271	18428543	.	-	.	transcript_id "TCONS_00005436,TCONS_00005437"; gene_id "chrA02:18427593-18429532C"; flanks "18428543-,18428271^"; structure "1^3-,2^4-"; splice_chain "18428480^18428405-,18428478^18428403-"; sources "Undefined,Undefined"; NMorMRNA "null"; degree "4"; dimension "2_2";
chrA02	Undefined	as_event	18786698	18786904	.	-	.	transcript_id "TCONS_00005443,TCONS_00005444"; gene_id "chrA02:18785949-18787998C"; flanks "18786904-,18786698^"; structure "0,1^2-"; splice_chain ",18786827^18786748-"; sources "Undefined,Undefined"; NMorMRNA "null"; degree "4"; dimension "2_2";
chrA02	Undefined	as_event	18829438	18829697	.	-	.	transcript_id "TCONS_00005449,TCONS_00005448"; gene_id "chrA02:18828775-18831087C"; flanks "18829697-,18829438^"; structure "0,1^2-"; splice_chain ",18829596^18829518-"; sources "Undefined,Undefined"; NMorMRNA "null"; degree "4"; dimension "2_2";
chrA02	Undefined	as_event	18961585	18961847	.	-	.	transcript_id "TCONS_00005454,TCONS_00005455"; gene_id "chrA02:18957178-18961847C"; flanks "18961847[,18961585^"; structure "1^3-,2^4-"; splice_chain "18961793^18961697-,18961783^18961687-"; sources "Undefined,Undefined"; NMorMRNA "null"; degree "4"; dimension "2_2";
chrA02	Undefined	as_event	18961298	18961585	.	-	.	transcript_id "TCONS_00005454,TCONS_00005455"; gene_id "chrA02:18957178-18961847C"; flanks "18961585^,18961298^"; structure "1-,2-"; splice_chain "18961343-,18961342-"; sources "Undefined,Undefined"; NMorMRNA "null"; degree "4"; dimension "2_2";
chrA02	Undefined	as_event	19039721	19040767	.	-	.	transcript_id "TCONS_00005457/TCONS_00005461,TCONS_00005459"; gene_id "chrA02:19039721-19041367C"; flanks "19040767-,19039721]"; structure "0,1^2-"; splice_chain ",19040559^19039961-"; sources "Undefined,Undefined"; NMorMRNA "null"; degree "4"; dimension "2_2";
chrA02	Undefined	as_event	19039721	19040988	.	-	.	transcript_id "TCONS_00005460,TCONS_00005457,TCONS_00005459"; gene_id "chrA02:19039721-19041367C"; flanks "19040988-,19039721]"; structure "0,1^2-,1^2-3^4-"; splice_chain ",19040865^19040767-,19040865^19040767-19040559^19039961-"; sources "Undefined,Undefined,Undefined"; NMorMRNA "null"; degree "9"; dimension "3_3";
chrA02	Undefined	as_event	19039721	19041127	.	-	.	transcript_id "TCONS_00005458,TCONS_00005460,TCONS_00005457,TCONS_00005459"; gene_id "chrA02:19039721-19041367C"; flanks "19041127^,19039721]"; structure "1-,2-,2-3^4-,2-3^4-5^6-"; splice_chain "19041029-,19040988-,19040988-19040865^19040767-,19040988-19040865^19040767-19040559^19039961-"; sources "Undefined,Undefined,Undefined,Undefined"; NMorMRNA "null"; degree "16"; dimension "4_4";
chrA02	Undefined	as_event	19090187	19090618	.	-	.	transcript_id "TCONS_00005464,TCONS_00005462/TCONS_00005463"; gene_id "chrA02:19081542-19090805C"; flanks "19090618^,19090187-"; structure "0,1-2^"; splice_chain ",19090396-19090307^"; sources "Undefined,Undefined"; NMorMRNA "null"; degree "4"; dimension "2_2";
chrA02	Undefined	as_event	19300031	19300425	.	-	.	transcript_id "TCONS_00005466,TCONS_00005468"; gene_id "chrA02:19299055-19300425C"; flanks "19300425[,19300031-"; structure "1^,2^"; splice_chain "19300234^,19300110^"; sources "Undefined,Undefined"; NMorMRNA "null"; degree "4"; dimension "2_2";
chrA02	Undefined	as_event	19299973	19300425	.	-	.	transcript_id "TCONS_00005470,TCONS_00005466,TCONS_00005468"; gene_id "chrA02:19299055-19300425C"; flanks "19300425[,19299973^"; structure "0,1^3-,2^3-"; splice_chain ",19300234^19300031-,19300110^19300031-"; sources "Undefined,Undefined,Undefined"; NMorMRNA "null"; degree "9"; dimension "3_3";
chrA02	Undefined	as_event	19299879	19300234	.	-	.	transcript_id "TCONS_00005467,TCONS_00005466"; gene_id "chrA02:19299055-19300425C"; flanks "19300234^,19299879-"; structure "0,1-2^"; splice_chain ",19300031-19299973^"; sources "Undefined,Undefined"; NMorMRNA "null"; degree "4"; dimension "2_2";
[truncated: 19,325 more rows]
